# Supplementary material for: MALDI-TOF MS typing enables the classification of brewing yeasts of the genus Saccharomyces to major beer styles
Source: PLoS One. 2017 Aug 9;12(8):e0181694. doi: 10.1371/journal.pone.0181694 (PMC5549903; doi:10.1371/journal.pone.0181694)
Supplement: S11 File — The directory includes 90 raw files and was zipped to “.zip”; the folder has three strains with 30 spectra per strain; S1 Text explains the raw files with an example and Table 1 represents the yeast strains used within the experiment. (ZIP) [file pone.0181694.s014.zip › 31-33/30337-338-OG-Alt-Alt-YPG-18h-E-E_2015-08-14__0_D9_1.dat]

1999.93 1374
2000.35 1413
2000.77 1410
2001.19 1417
2001.61 1427
2002.03 1468
2002.46 1362
2002.88 1471
2003.30 1422
2003.72 1276
2004.14 1364
2004.57 1503
2004.99 1426
2005.41 1266
2005.83 1198
2006.25 1194
2006.68 1200
2007.10 1301
2007.52 1333
2007.94 1387
2008.37 1376
2008.79 1438
2009.21 1491
2009.63 1477
2010.06 1469
2010.48 1460
2010.90 1437
2011.32 1374
2011.75 1359
2012.17 1219
2012.59 1282
2013.02 1480
2013.44 1506
2013.86 1283
2014.29 1246
2014.71 1212
2015.13 1166
2015.55 1175
2015.98 1211
2016.40 1322
2016.82 1338
2017.25 1301
2017.67 1292
2018.10 1271
2018.52 1236
2018.94 1235
2019.37 1191
2019.79 1205
2020.21 1244
2020.64 1262
2021.06 1196
2021.48 1230
2021.91 1255
2022.33 1342
2022.76 1264
2023.18 1258
2023.60 1347
2024.03 1279
2024.45 1205
2024.88 1235
2025.30 1280
2025.73 1285
2026.15 1319
2026.57 1359
2027.00 1219
2027.42 1185
2027.85 1284
2028.27 1287
2028.70 1280
2029.12 1223
2029.55 1188
2029.97 1223
2030.40 1141
2030.82 1064
2031.24 1192
2031.67 1279
2032.09 1241
2032.52 1234
2032.94 1034
2033.37 1148
2033.79 1111
2034.22 1187
2034.65 1187
2035.07 1419
2035.50 1356
2035.92 1322
2036.35 1273
2036.77 1228
2037.20 1166
2037.62 1220
2038.05 1254
2038.47 1291
2038.90 1361
2039.33 1308
2039.75 1296
2040.18 1407
2040.60 1325
2041.03 1372
2041.45 1350
2041.88 1405
2042.31 1317
2042.73 1347
2043.16 1297
2043.58 1395
2044.01 1471
2044.44 1287
2044.86 1346
2045.29 1354
2045.72 1388
2046.14 1353
2046.57 1382
2047.00 1282
2047.42 1389
2047.85 1406
2048.28 1376
2048.70 1243
2049.13 1322
2049.56 1268
2049.98 1289
2050.41 1279
2050.84 1336
2051.26 1354
2051.69 1312
2052.12 1176
2052.54 1306
2052.97 1261
2053.40 1444
2053.83 1301
2054.25 1237
2054.68 1228
2055.11 1151
2055.53 1104
2055.96 1183
2056.39 1231
2056.82 1321
2057.24 1386
2057.67 1288
2058.10 1309
2058.53 1273
2058.96 1252
2059.38 1313
2059.81 1284
2060.24 1227
2060.67 1232
2061.10 1272
2061.52 1295
2061.95 1258
2062.38 1171
2062.81 1083
2063.24 1207
2063.66 1237
2064.09 1203
2064.52 1205
2064.95 1190
2065.38 1245
2065.81 1304
2066.23 1445
2066.66 1325
2067.09 1313
2067.52 1427
2067.95 1540
2068.38 1570
2068.81 1546
2069.23 1508
2069.66 1337
2070.09 1339
2070.52 1513
2070.95 1382
2071.38 1390
2071.81 1315
2072.24 1464
2072.67 1341
2073.10 1260
2073.53 1313
2073.95 1336
2074.38 1314
2074.81 1309
2075.24 1338
2075.67 1349
2076.10 1270
2076.53 1244
2076.96 1313
2077.39 1471
2077.82 1248
2078.25 1267
2078.68 1277
2079.11 1400
2079.54 1372
2079.97 1363
2080.40 1453
2080.83 1389
2081.26 1438
2081.69 1557
2082.12 1493
2082.55 1556
2082.98 1642
2083.41 1614
2083.84 1588
2084.27 1565
2084.70 1573
2085.13 1572
2085.56 1517
2085.99 1624
2086.42 1578
2086.85 1375
2087.29 1392
2087.72 1282
2088.15 1346
2088.58 1515
2089.01 1205
2089.44 1297
2089.87 1545
2090.30 1314
2090.73 1318
2091.16 1386
2091.59 1332
2092.03 1244
2092.46 1378
2092.89 1360
2093.32 1308
2093.75 1203
2094.18 1232
2094.61 1336
2095.05 1246
2095.48 1272
2095.91 1305
2096.34 1331
2096.77 1268
2097.20 1305
2097.63 1254
2098.07 1275
2098.50 1388
2098.93 1155
2099.36 1195
2099.79 1374
2100.23 1423
2100.66 1293
2101.09 1346
2101.52 1361
2101.95 1235
2102.39 1318
2102.82 1222
2103.25 1345
2103.68 1355
2104.12 1331
2104.55 1296
2104.98 1335
2105.41 1361
2105.85 1343
2106.28 1250
2106.71 1149
2107.14 1317
2107.58 1252
2108.01 1200
2108.44 1106
2108.88 1231
2109.31 1240
2109.74 1360
2110.18 1420
2110.61 1347
2111.04 1394
2111.47 1353
2111.91 1456
2112.34 1445
2112.77 1353
2113.21 1467
2113.64 1371
2114.07 1236
2114.51 1276
2114.94 1369
2115.37 1216
2115.81 1328
2116.24 1318
2116.68 1267
2117.11 1383
2117.54 1480
2117.98 1430
2118.41 1404
2118.85 1327
2119.28 1265
2119.71 1344
2120.15 1240
2120.58 1313
2121.02 1435
2121.45 1295
2121.88 1302
2122.32 1352
2122.75 1358
2123.19 1339
2123.62 1301
2124.06 1296
2124.49 1163
2124.92 1200
2125.36 1341
2125.79 1387
2126.23 1319
2126.66 1334
2127.10 1246
2127.53 1285
2127.97 1231
2128.40 1236
2128.84 1216
2129.27 1192
2129.71 1244
2130.14 1308
2130.58 1345
2131.01 1342
2131.45 1468
2131.88 1500
2132.32 1353
2132.75 1331
2133.19 1307
2133.63 1446
2134.06 1453
2134.50 1497
2134.93 1488
2135.37 1390
2135.80 1457
2136.24 1515
2136.67 1560
2137.11 1499
2137.55 1454
2137.98 1388
2138.42 1434
2138.85 1425
2139.29 1481
2139.73 1454
2140.16 1610
2140.60 1579
2141.03 1474
2141.47 1411
2141.91 1453
2142.34 1497
2142.78 1405
2143.22 1387
2143.65 1414
2144.09 1348
2144.53 1228
2144.96 1270
2145.40 1300
2145.84 1341
2146.27 1270
2146.71 1361
2147.15 1253
2147.58 1228
2148.02 1295
2148.46 1276
2148.89 1532
2149.33 1378
2149.77 1357
2150.21 1509
2150.64 1601
2151.08 1433
2151.52 1494
2151.95 1599
2152.39 1594
2152.83 1515
2153.27 1660
2153.70 1734
2154.14 1901
2154.58 1785
2155.02 1663
2155.45 1682
2155.89 1677
2156.33 1687
2156.77 1504
2157.21 1479
2157.64 1493
2158.08 1516
2158.52 1450
2158.96 1328
2159.40 1314
2159.83 1346
2160.27 1385
2160.71 1398
2161.15 1285
2161.59 1313
2162.02 1245
2162.46 1252
2162.90 1424
2163.34 1339
2163.78 1405
2164.22 1475
2164.66 1608
2165.09 1486
2165.53 1496
2165.97 1359
2166.41 1440
2166.85 1397
2167.29 1405
2167.73 1503
2168.17 1440
2168.60 1574
2169.04 1466
2169.48 1413
2169.92 1426
2170.36 1564
2170.80 1511
2171.24 1679
2171.68 1582
2172.12 1474
2172.56 1547
2173.00 1527
2173.44 1501
2173.88 1566
2174.32 1438
2174.76 1536
2175.20 1653
2175.64 1583
2176.07 1613
2176.51 1634
2176.95 1660
2177.39 1509
2177.83 1582
2178.27 1474
2178.71 1572
2179.15 1559
2179.59 1718
2180.03 1661
2180.47 1618
2180.92 1583
2181.36 1618
2181.80 1599
2182.24 1669
2182.68 1636
2183.12 1716
2183.56 1522
2184.00 1400
2184.44 1484
2184.88 1569
2185.32 1558
2185.76 1392
2186.20 1469
2186.64 1384
2187.08 1339
2187.52 1397
2187.97 1412
2188.41 1339
2188.85 1437
2189.29 1492
2189.73 1531
2190.17 1460
2190.61 1442
2191.05 1528
2191.49 1550
2191.94 1554
2192.38 1510
2192.82 1480
2193.26 1476
2193.70 1448
2194.14 1486
2194.58 1434
2195.03 1428
2195.47 1496
2195.91 1394
2196.35 1381
2196.79 1357
2197.24 1501
2197.68 1359
2198.12 1418
2198.56 1627
2199.00 1592
2199.45 1491
2199.89 1543
2200.33 1476
2200.77 1403
2201.21 1471
2201.66 1361
2202.10 1413
2202.54 1272
2202.98 1399
2203.43 1453
2203.87 1309
2204.31 1269
2204.75 1443
2205.20 1312
2205.64 1385
2206.08 1479
2206.53 1375
2206.97 1386
2207.41 1389
2207.85 1485
2208.30 1561
2208.74 1582
2209.18 1527
2209.63 1523
2210.07 1535
2210.51 1494
2210.96 1458
2211.40 1510
2211.84 1550
2212.29 1678
2212.73 1685
2213.17 1600
2213.62 1527
2214.06 1449
2214.50 1507
2214.95 1494
2215.39 1390
2215.84 1313
2216.28 1309
2216.72 1177
2217.17 1391
2217.61 1288
2218.05 1264
2218.50 1417
2218.94 1441
2219.39 1502
2219.83 1419
2220.28 1414
2220.72 1345
2221.16 1424
2221.61 1381
2222.05 1356
2222.50 1487
2222.94 1549
2223.39 1676
2223.83 1368
2224.28 1500
2224.72 1531
2225.16 1493
2225.61 1481
2226.05 1466
2226.50 1423
2226.94 1477
2227.39 1583
2227.83 1609
2228.28 1600
2228.72 1838
2229.17 1680
2229.61 1676
2230.06 1595
2230.50 1737
2230.95 1745
2231.40 1652
2231.84 1636
2232.29 1621
2232.73 1552
2233.18 1633
2233.62 1726
2234.07 1688
2234.51 1695
2234.96 1773
2235.41 1605
2235.85 1411
2236.30 1614
2236.74 1373
2237.19 1551
2237.63 1552
2238.08 1718
2238.53 1565
2238.97 1554
2239.42 1504
2239.86 1545
2240.31 1507
2240.76 1518
2241.20 1454
2241.65 1448
2242.10 1541
2242.54 1385
2242.99 1291
2243.44 1381
2243.88 1332
2244.33 1328
2244.78 1411
2245.22 1360
2245.67 1537
2246.12 1468
2246.56 1488
2247.01 1381
2247.46 1298
2247.90 1427
2248.35 1418
2248.80 1496
2249.24 1311
2249.69 1247
2250.14 1269
2250.59 1365
2251.03 1368
2251.48 1265
2251.93 1308
2252.38 1323
2252.82 1341
2253.27 1337
2253.72 1427
2254.17 1464
2254.61 1381
2255.06 1370
2255.51 1518
2255.96 1501
2256.40 1501
2256.85 1415
2257.30 1358
2257.75 1256
2258.20 1275
2258.64 1331
2259.09 1384
2259.54 1417
2259.99 1489
2260.44 1401
2260.88 1484
2261.33 1466
2261.78 1357
2262.23 1364
2262.68 1422
2263.13 1457
2263.58 1683
2264.02 1543
2264.47 1592
2264.92 1753
2265.37 1935
2265.82 2059
2266.27 1888
2266.72 1909
2267.17 1905
2267.61 1883
2268.06 1852
2268.51 1692
2268.96 1733
2269.41 1816
2269.86 1901
2270.31 1826
2270.76 1736
2271.21 1797
2271.66 1749
2272.11 1681
2272.56 1721
2273.00 1798
2273.45 1609
2273.90 1586
2274.35 1660
2274.80 1658
2275.25 1613
2275.70 1527
2276.15 1653
2276.60 1577
2277.05 1519
2277.50 1520
2277.95 1450
2278.40 1551
2278.85 1513
2279.30 1641
2279.75 1471
2280.20 1560
2280.65 1419
2281.10 1485
2281.55 1483
2282.00 1520
2282.45 1516
2282.90 1498
2283.35 1546
2283.81 1594
2284.26 1724
2284.71 1594
2285.16 1755
2285.61 1717
2286.06 1530
2286.51 1539
2286.96 1567
2287.41 1609
2287.86 1641
2288.31 1556
2288.76 1663
2289.22 1618
2289.67 1413
2290.12 1452
2290.57 1603
2291.02 1961
2291.47 1968
2291.92 2080
2292.37 2209
2292.83 2342
2293.28 2607
2293.73 2464
2294.18 2603
2294.63 2505
2295.08 2796
2295.53 3006
2295.99 2812
2296.44 2468
2296.89 2427
2297.34 2384
2297.79 2482
2298.25 2185
2298.70 2388
2299.15 2084
2299.60 1747
2300.05 2051
2300.51 1962
2300.96 1870
2301.41 1718
2301.86 1691
2302.32 1592
2302.77 1597
2303.22 1522
2303.67 1741
2304.13 1586
2304.58 1531
2305.03 1501
2305.48 1599
2305.94 1566
2306.39 1466
2306.84 1508
2307.29 1701
2307.75 1585
2308.20 1592
2308.65 1637
2309.11 1663
2309.56 1618
2310.01 1728
2310.47 1614
2310.92 1597
2311.37 1634
2311.83 1779
2312.28 1757
2312.73 1781
2313.19 1824
2313.64 1772
2314.09 1810
2314.55 1798
2315.00 1685
2315.45 1867
2315.91 1837
2316.36 1786
2316.81 1768
2317.27 1636
2317.72 1576
2318.18 1577
2318.63 1513
2319.08 1488
2319.54 1533
2319.99 1656
2320.45 1577
2320.90 1514
2321.35 1728
2321.81 1771
2322.26 1709
2322.72 1732
2323.17 1694
2323.63 1746
2324.08 1552
2324.54 1525
2324.99 1756
2325.44 1726
2325.90 1775
2326.35 1775
2326.81 1780
2327.26 1657
2327.72 1546
2328.17 1796
2328.63 1730
2329.08 1627
2329.54 1602
2329.99 1675
2330.45 1923
2330.90 1790
2331.36 1806
2331.81 1827
2332.27 1843
2332.72 1917
2333.18 1824
2333.64 1904
2334.09 2001
2334.55 1866
2335.00 1863
2335.46 1838
2335.91 2029
2336.37 1759
2336.82 1604
2337.28 1632
2337.74 1687
2338.19 1749
2338.65 1684
2339.10 1742
2339.56 1778
2340.02 1753
2340.47 1731
2340.93 1902
2341.38 1831
2341.84 2003
2342.30 2115
2342.75 2213
2343.21 2440
2343.67 2489
2344.12 2574
2344.58 2439
2345.04 2535
2345.49 2503
2345.95 2534
2346.41 2369
2346.86 2184
2347.32 2102
2347.78 2071
2348.23 2036
2348.69 2110
2349.15 2132
2349.60 2096
2350.06 2222
2350.52 2154
2350.97 2026
2351.43 1834
2351.89 1820
2352.35 1878
2352.80 1667
2353.26 1674
2353.72 1709
2354.18 1718
2354.63 1618
2355.09 1587
2355.55 1726
2356.01 1543
2356.46 1542
2356.92 1569
2357.38 1688
2357.84 1673
2358.29 1567
2358.75 1416
2359.21 1638
2359.67 1680
2360.13 1552
2360.58 1724
2361.04 1858
2361.50 1775
2361.96 1690
2362.42 1515
2362.88 1539
2363.33 1631
2363.79 1765
2364.25 1807
2364.71 1748
2365.17 1655
2365.63 1550
2366.08 1582
2366.54 1609
2367.00 1757
2367.46 1724
2367.92 1665
2368.38 1712
2368.84 1764
2369.30 1659
2369.75 1794
2370.21 1840
2370.67 1963
2371.13 1737
2371.59 1813
2372.05 1818
2372.51 1702
2372.97 1748
2373.43 1802
2373.89 1840
2374.35 1827
2374.81 1668
2375.27 1796
2375.72 1606
2376.18 1524
2376.64 1507
2377.10 1451
2377.56 1576
2378.02 1550
2378.48 1688
2378.94 1606
2379.40 1698
2379.86 1742
2380.32 1771
2380.78 2008
2381.24 1806
2381.70 1639
2382.16 1695
2382.62 1912
2383.08 1821
2383.54 1811
2384.00 1833
2384.46 1818
2384.92 1795
2385.39 1792
2385.85 1894
2386.31 1719
2386.77 1771
2387.23 1659
2387.69 1566
2388.15 1565
2388.61 1788
2389.07 1696
2389.53 1532
2389.99 1654
2390.45 1649
2390.91 1555
2391.38 1604
2391.84 1685
2392.30 1651
2392.76 1509
2393.22 1629
2393.68 1565
2394.14 1585
2394.60 1632
2395.06 1629
2395.53 1679
2395.99 1758
2396.45 1544
2396.91 1442
2397.37 1632
2397.83 1687
2398.30 1613
2398.76 1611
2399.22 1447
2399.68 1493
2400.14 1629
2400.61 1661
2401.07 1586
2401.53 1611
2401.99 1427
2402.45 1471
2402.92 1589
2403.38 1527
2403.84 1523
2404.30 1497
2404.76 1444
2405.23 1525
2405.69 1437
2406.15 1508
2406.61 1547
2407.08 1456
2407.54 1457
2408.00 1439
2408.46 1593
2408.93 1596
2409.39 1477
2409.85 1552
2410.32 1597
2410.78 1658
2411.24 1600
2411.70 1578
2412.17 1426
2412.63 1461
2413.09 1588
2413.56 1440
2414.02 1494
2414.48 1562
2414.95 1556
2415.41 1682
2415.87 1594
2416.34 1456
2416.80 1590
2417.26 1674
2417.73 1788
2418.19 1619
2418.65 1692
2419.12 1597
2419.58 1873
2420.05 1937
2420.51 1890
2420.97 1878
2421.44 2090
2421.90 1954
2422.37 1895
2422.83 1857
2423.29 2029
2423.76 1962
2424.22 2078
2424.69 2029
2425.15 1918
2425.62 2022
2426.08 1977
2426.54 1897
2427.01 1795
2427.47 1749
2427.94 1703
2428.40 1476
2428.87 1607
2429.33 1763
2429.80 1647
2430.26 1635
2430.73 1645
2431.19 1677
2431.66 1641
2432.12 1594
2432.59 1613
2433.05 1645
2433.52 1641
2433.98 1670
2434.45 1649
2434.91 1625
2435.38 1639
2435.84 1602
2436.31 1579
2436.77 1581
2437.24 1659
2437.70 1762
2438.17 1664
2438.63 1714
2439.10 1640
2439.57 1706
2440.03 1901
2440.50 1929
2440.96 1903
2441.43 1823
2441.89 2056
2442.36 2045
2442.83 2095
2443.29 2254
2443.76 2464
2444.22 2474
2444.69 2478
2445.16 2310
2445.62 2129
2446.09 2112
2446.56 2066
2447.02 1921
2447.49 1867
2447.96 1710
2448.42 1691
2448.89 1574
2449.35 1464
2449.82 1555
2450.29 1605
2450.75 1670
2451.22 1553
2451.69 1485
2452.16 1547
2452.62 1526
2453.09 1499
2453.56 1403
2454.02 1412
2454.49 1449
2454.96 1524
2455.42 1601
2455.89 1636
2456.36 1579
2456.83 1574
2457.29 1588
2457.76 1544
2458.23 1605
2458.70 1645
2459.16 1593
2459.63 1531
2460.10 1601
2460.57 1499
2461.03 1589
2461.50 1578
2461.97 1591
2462.44 1475
2462.91 1607
2463.37 1472
2463.84 1451
2464.31 1535
2464.78 1505
2465.25 1486
2465.71 1612
2466.18 1587
2466.65 1682
2467.12 1594
2467.59 1492
2468.06 1621
2468.52 1568
2468.99 1584
2469.46 1475
2469.93 1541
2470.40 1579
2470.87 1605
2471.34 1649
2471.80 1646
2472.27 1511
2472.74 1438
2473.21 1478
2473.68 1598
2474.15 1604
2474.62 1323
2475.09 1428
2475.56 1549
2476.02 1642
2476.49 1536
2476.96 1571
2477.43 1487
2477.90 1519
2478.37 1492
2478.84 1501
2479.31 1559
2479.78 1605
2480.25 1523
2480.72 1580
2481.19 1554
2481.66 1696
2482.13 1763
2482.60 1865
2483.07 1892
2483.54 1883
2484.01 1810
2484.48 1862
2484.95 1696
2485.42 1576
2485.89 1650
2486.36 1574
2486.83 1568
2487.30 1647
2487.77 1652
2488.24 1833
2488.71 1563
2489.18 1536
2489.65 1500
2490.12 1577
2490.59 1644
2491.06 1602
2491.53 1567
2492.00 1537
2492.47 1596
2492.94 1570
2493.41 1613
2493.88 1679
2494.36 1569
2494.83 1595
2495.30 1628
2495.77 1678
2496.24 1620
2496.71 1688
2497.18 1669
2497.65 1634
2498.12 1719
2498.60 1759
2499.07 1726
2499.54 1826
2500.01 1765
2500.48 1756
2500.95 1688
2501.42 1621
2501.90 1644
2502.37 1657
2502.84 1493
2503.31 1400
2503.78 1497
2504.25 1582
2504.73 1542
2505.20 1426
2505.67 1326
2506.14 1388
2506.61 1410
2507.09 1407
2507.56 1574
2508.03 1489
2508.50 1515
2508.97 1576
2509.45 1684
2509.92 1587
2510.39 1700
2510.86 1808
2511.34 1649
2511.81 1752
2512.28 2037
2512.75 2013
2513.23 2081
2513.70 1933
2514.17 1875
2514.65 1904
2515.12 1817
2515.59 1945
2516.06 1799
2516.54 1769
2517.01 1750
2517.48 1756
2517.96 1880
2518.43 1784
2518.90 1691
2519.38 1657
2519.85 1511
2520.32 1544
2520.80 1592
2521.27 1515
2521.74 1614
2522.22 1731
2522.69 1508
2523.16 1555
2523.64 1606
2524.11 1558
2524.58 1544
2525.06 1531
2525.53 1462
2526.01 1523
2526.48 1667
2526.95 1633
2527.43 1589
2527.90 1698
2528.38 1681
2528.85 1592
2529.32 1581
2529.80 1554
2530.27 1570
2530.75 1624
2531.22 1685
2531.70 1632
2532.17 1606
2532.64 1725
2533.12 1616
2533.59 1508
2534.07 1497
2534.54 1785
2535.02 1730
2535.49 1676
2535.97 1690
2536.44 1581
2536.92 1658
2537.39 1608
2537.87 1761
2538.34 1719
2538.82 1569
2539.29 1478
2539.77 1502
2540.24 1604
2540.72 1664
2541.19 1573
2541.67 1524
2542.14 1582
2542.62 1729
2543.09 1750
2543.57 1768
2544.04 1591
2544.52 1731
2545.00 1619
2545.47 1650
2545.95 1733
2546.42 1637
2546.90 1540
2547.37 1714
2547.85 1754
2548.33 1633
2548.80 1627
2549.28 1743
2549.75 1850
2550.23 1970
2550.71 2076
2551.18 1845
2551.66 2046
2552.14 1996
2552.61 1891
2553.09 1929
2553.57 1835
2554.04 2048
2554.52 2065
2554.99 2177
2555.47 2243
2555.95 2279
2556.42 2117
2556.90 2311
2557.38 2551
2557.86 2746
2558.33 2684
2558.81 2798
2559.29 2899
2559.76 2792
2560.24 2658
2560.72 2518
2561.19 2831
2561.67 2584
2562.15 2198
2562.63 2119
2563.10 2184
2563.58 1957
2564.06 1878
2564.54 1734
2565.01 1743
2565.49 1625
2565.97 1594
2566.45 1476
2566.92 1607
2567.40 1638
2567.88 1577
2568.36 1569
2568.83 1529
2569.31 1650
2569.79 1579
2570.27 1459
2570.75 1513
2571.22 1546
2571.70 1509
2572.18 1405
2572.66 1481
2573.14 1607
2573.62 1529
2574.09 1574
2574.57 1563
2575.05 1560
2575.53 1584
2576.01 1567
2576.49 1578
2576.97 1676
2577.44 1452
2577.92 1533
2578.40 1479
2578.88 1506
2579.36 1548
2579.84 1558
2580.32 1633
2580.80 1588
2581.27 1647
2581.75 1497
2582.23 1479
2582.71 1465
2583.19 1593
2583.67 1685
2584.15 1715
2584.63 1552
2585.11 1548
2585.59 1506
2586.07 1652
2586.55 1682
2587.03 1624
2587.51 1598
2587.99 1577
2588.47 1641
2588.94 1596
2589.42 1576
2589.90 1618
2590.38 1429
2590.86 1448
2591.34 1611
2591.82 1685
2592.30 1502
2592.78 1594
2593.26 1594
2593.74 1611
2594.22 1605
2594.71 1678
2595.19 1719
2595.67 1626
2596.15 1778
2596.63 1773
2597.11 1868
2597.59 1924
2598.07 2036
2598.55 2111
2599.03 1965
2599.51 1961
2599.99 2009
2600.47 2006
2600.95 1873
2601.43 1879
2601.91 1742
2602.40 1847
2602.88 1882
2603.36 1712
2603.84 1659
2604.32 1591
2604.80 1495
2605.28 1590
2605.76 1490
2606.24 1417
2606.73 1517
2607.21 1474
2607.69 1625
2608.17 1654
2608.65 1493
2609.13 1450
2609.62 1529
2610.10 1614
2610.58 1617
2611.06 1680
2611.54 1659
2612.02 1709
2612.51 1664
2612.99 1641
2613.47 1774
2613.95 1875
2614.43 1818
2614.92 1636
2615.40 1822
2615.88 1802
2616.36 1776
2616.85 1884
2617.33 1768
2617.81 1781
2618.29 1765
2618.78 1760
2619.26 1638
2619.74 1635
2620.22 1624
2620.71 1574
2621.19 1509
2621.67 1495
2622.15 1507
2622.64 1622
2623.12 1443
2623.60 1526
2624.09 1495
2624.57 1453
2625.05 1556
2625.53 1481
2626.02 1519
2626.50 1631
2626.98 1677
2627.47 1607
2627.95 1681
2628.43 1706
2628.92 1774
2629.40 1804
2629.88 1735
2630.37 1476
2630.85 1439
2631.34 1592
2631.82 1741
2632.30 1549
2632.79 1426
2633.27 1577
2633.75 1475
2634.24 1630
2634.72 1618
2635.21 1571
2635.69 1592
2636.17 1649
2636.66 1756
2637.14 1660
2637.63 1569
2638.11 1489
2638.60 1609
2639.08 1480
2639.56 1652
2640.05 1758
2640.53 1598
2641.02 1530
2641.50 1672
2641.99 1605
2642.47 1599
2642.96 1721
2643.44 1630
2643.93 1577
2644.41 1678
2644.90 1752
2645.38 1612
2645.87 1587
2646.35 1542
2646.84 1436
2647.32 1669
2647.81 1632
2648.29 1539
2648.78 1445
2649.26 1433
2649.75 1467
2650.23 1417
2650.72 1416
2651.20 1553
2651.69 1451
2652.17 1448
2652.66 1455
2653.15 1574
2653.63 1502
2654.12 1465
2654.60 1395
2655.09 1613
2655.57 1525
2656.06 1608
2656.55 1738
2657.03 1701
2657.52 1674
2658.00 1556
2658.49 1642
2658.98 1594
2659.46 1632
2659.95 1757
2660.44 1612
2660.92 1503
2661.41 1507
2661.90 1546
2662.38 1559
2662.87 1668
2663.35 1594
2663.84 1455
2664.33 1419
2664.81 1506
2665.30 1563
2665.79 1493
2666.28 1674
2666.76 1633
2667.25 1672
2667.74 1551
2668.22 1602
2668.71 1722
2669.20 1617
2669.68 1634
2670.17 1574
2670.66 1716
2671.15 1567
2671.63 1710
2672.12 1673
2672.61 1735
2673.10 1730
2673.58 1786
2674.07 1777
2674.56 1794
2675.05 1871
2675.53 1913
2676.02 2070
2676.51 2081
2677.00 2261
2677.49 2209
2677.97 2185
2678.46 2255
2678.95 2196
2679.44 2220
2679.93 2221
2680.41 2129
2680.90 2095
2681.39 2118
2681.88 2135
2682.37 2138
2682.85 2166
2683.34 2184
2683.83 2249
2684.32 2367
2684.81 2306
2685.30 2368
2685.79 2375
2686.27 2495
2686.76 2633
2687.25 2614
2687.74 2782
2688.23 2845
2688.72 2571
2689.21 2394
2689.70 2425
2690.19 2415
2690.67 2503
2691.16 2317
2691.65 2072
2692.14 2055
2692.63 1806
2693.12 1819
2693.61 1806
2694.10 1804
2694.59 1812
2695.08 1895
2695.57 1803
2696.06 1898
2696.55 1852
2697.04 1696
2697.53 1652
2698.02 1863
2698.51 1933
2699.00 1832
2699.49 1870
2699.98 1919
2700.47 1885
2700.96 1847
2701.45 1839
2701.94 1926
2702.43 1952
2702.92 1906
2703.41 2029
2703.90 1953
2704.39 2028
2704.88 2270
2705.37 2111
2705.86 2049
2706.35 2029
2706.84 2014
2707.33 1941
2707.82 1886
2708.31 1817
2708.80 1731
2709.29 1703
2709.78 1761
2710.27 1776
2710.77 1770
2711.26 1827
2711.75 1908
2712.24 1552
2712.73 1584
2713.22 1726
2713.71 1756
2714.20 1725
2714.69 1675
2715.19 1571
2715.68 1703
2716.17 1672
2716.66 1616
2717.15 1682
2717.64 1796
2718.13 1593
2718.63 1556
2719.12 1522
2719.61 1661
2720.10 1586
2720.59 1549
2721.08 1586
2721.58 1643
2722.07 1578
2722.56 1698
2723.05 1648
2723.54 1677
2724.04 1749
2724.53 1732
2725.02 1782
2725.51 1886
2726.01 1828
2726.50 1749
2726.99 1690
2727.48 1775
2727.98 1683
2728.47 1704
2728.96 1779
2729.45 1621
2729.95 1644
2730.44 1625
2730.93 1718
2731.42 1697
2731.92 1634
2732.41 1535
2732.90 1625
2733.40 1677
2733.89 1803
2734.38 1635
2734.87 1653
2735.37 1675
2735.86 1624
2736.35 1528
2736.85 1632
2737.34 1631
2737.83 1685
2738.33 1650
2738.82 1636
2739.31 1586
2739.81 1584
2740.30 1515
2740.79 1550
2741.29 1573
2741.78 1656
2742.28 1811
2742.77 1839
2743.26 1832
2743.76 1755
2744.25 1582
2744.75 1691
2745.24 1717
2745.73 1628
2746.23 1534
2746.72 1599
2747.22 1537
2747.71 1359
2748.20 1503
2748.70 1499
2749.19 1408
2749.69 1386
2750.18 1495
2750.68 1433
2751.17 1502
2751.67 1633
2752.16 1500
2752.66 1391
2753.15 1591
2753.64 1726
2754.14 1728
2754.63 1529
2755.13 1595
2755.62 1392
2756.12 1538
2756.61 1668
2757.11 1587
2757.60 1566
2758.10 1608
2758.59 1702
2759.09 1826
2759.59 1746
2760.08 1777
2760.58 1797
2761.07 1582
2761.57 1675
2762.06 1661
2762.56 1800
2763.05 1749
2763.55 1705
2764.05 1701
2764.54 1508
2765.04 1487
2765.53 1547
2766.03 1487
2766.52 1547
2767.02 1584
2767.52 1568
2768.01 1478
2768.51 1567
2769.00 1570
2769.50 1766
2770.00 1804
2770.49 1489
2770.99 1516
2771.49 1495
2771.98 1617
2772.48 1686
2772.98 1546
2773.47 1614
2773.97 1638
2774.47 1691
2774.96 1760
2775.46 1695
2775.96 1677
2776.45 1735
2776.95 1808
2777.45 1686
2777.94 1583
2778.44 1764
2778.94 1843
2779.43 1799
2779.93 1818
2780.43 1726
2780.93 1766
2781.42 1787
2781.92 1848
2782.42 1771
2782.92 1754
2783.41 1853
2783.91 1794
2784.41 1773
2784.91 1722
2785.40 1670
2785.90 1730
2786.40 1677
2786.90 1849
2787.39 1678
2787.89 1644
2788.39 1665
2788.89 1635
2789.39 1768
2789.88 1789
2790.38 1809
2790.88 1533
2791.38 1653
2791.88 1802
2792.37 1630
2792.87 1623
2793.37 1613
2793.87 1557
2794.37 1613
2794.87 1711
2795.37 1727
2795.86 1721
2796.36 1863
2796.86 1953
2797.36 1853
2797.86 2227
2798.36 2300
2798.86 2459
2799.35 2576
2799.85 2831
2800.35 2965
2800.85 3143
2801.35 3207
2801.85 3111
2802.35 3009
2802.85 3034
2803.35 2967
2803.85 2862
2804.35 2802
2804.85 2471
2805.34 2439
2805.84 2401
2806.34 2087
2806.84 1952
2807.34 2004
2807.84 2123
2808.34 2152
2808.84 2270
2809.34 2220
2809.84 2538
2810.34 2719
2810.84 2948
2811.34 2925
2811.84 3071
2812.34 3128
2812.84 3248
2813.34 3393
2813.84 3347
2814.34 3335
2814.84 2883
2815.34 2746
2815.84 2628
2816.34 2438
2816.84 2159
2817.34 2153
2817.84 2038
2818.35 2132
2818.85 1923
2819.35 1854
2819.85 2033
2820.35 1941
2820.85 1970
2821.35 2016
2821.85 2127
2822.35 1939
2822.85 1887
2823.35 1933
2823.85 1836
2824.36 1884
2824.86 1795
2825.36 1953
2825.86 1896
2826.36 1866
2826.86 1811
2827.36 1846
2827.86 2005
2828.37 2036
2828.87 2018
2829.37 1961
2829.87 2019
2830.37 1891
2830.87 1867
2831.38 2000
2831.88 1981
2832.38 2006
2832.88 1804
2833.38 1785
2833.88 1793
2834.39 1707
2834.89 1682
2835.39 1684
2835.89 1772
2836.40 1739
2836.90 1901
2837.40 1795
2837.90 1833
2838.40 1856
2838.91 1822
2839.41 1830
2839.91 1896
2840.41 1863
2840.92 1951
2841.42 1902
2841.92 1885
2842.42 1813
2842.93 1776
2843.43 1767
2843.93 1792
2844.44 1822
2844.94 1769
2845.44 1690
2845.94 1703
2846.45 1651
2846.95 1784
2847.45 1807
2847.96 1773
2848.46 1776
2848.96 1896
2849.47 1886
2849.97 1789
2850.47 1826
2850.98 2055
2851.48 2013
2851.98 2037
2852.49 2146
2852.99 2034
2853.50 2030
2854.00 1993
2854.50 1945
2855.01 1795
2855.51 1793
2856.01 1723
2856.52 1641
2857.02 1801
2857.53 1689
2858.03 1602
2858.53 1652
2859.04 1728
2859.54 1746
2860.05 1813
2860.55 1765
2861.06 1667
2861.56 1653
2862.06 1811
2862.57 1797
2863.07 1822
2863.58 1936
2864.08 1779
2864.59 1811
2865.09 1843
2865.60 1937
2866.10 1922
2866.61 1878
2867.11 1867
2867.62 1806
2868.12 1659
2868.63 1708
2869.13 1721
2869.64 1655
2870.14 1640
2870.65 1780
2871.15 1797
2871.66 1666
2872.16 1801
2872.67 1873
2873.17 1864
2873.68 1805
2874.18 1781
2874.69 1865
2875.20 1906
2875.70 1901
2876.21 1914
2876.71 1952
2877.22 2016
2877.72 1906
2878.23 1961
2878.74 1983
2879.24 1930
2879.75 1942
2880.25 1951
2880.76 1892
2881.27 1900
2881.77 1942
2882.28 2115
2882.79 2145
2883.29 2299
2883.80 2232
2884.30 2433
2884.81 2483
2885.32 2487
2885.82 2420
2886.33 2551
2886.84 2498
2887.34 2644
2887.85 2727
2888.36 2715
2888.86 2939
2889.37 3051
2889.88 3039
2890.38 3297
2890.89 3139
2891.40 3267
2891.91 3154
2892.41 3037
2892.92 3163
2893.43 2853
2893.93 2631
2894.44 2698
2894.95 2471
2895.46 2295
2895.96 2014
2896.47 2130
2896.98 2155
2897.49 2065
2897.99 2028
2898.50 2042
2899.01 2065
2899.52 2146
2900.03 2159
2900.53 2234
2901.04 2211
2901.55 2304
2902.06 2178
2902.56 2165
2903.07 2210
2903.58 2123
2904.09 2104
2904.60 2131
2905.11 2233
2905.61 2230
2906.12 2147
2906.63 2165
2907.14 2077
2907.65 2096
2908.16 2080
2908.66 2106
2909.17 1970
2909.68 1960
2910.19 1932
2910.70 1977
2911.21 1924
2911.72 1979
2912.23 2022
2912.73 2090
2913.24 1939
2913.75 1819
2914.26 1969
2914.77 1856
2915.28 1819
2915.79 1858
2916.30 2027
2916.81 2241
2917.32 2126
2917.83 2036
2918.33 2010
2918.84 2003
2919.35 1977
2919.86 1916
2920.37 1964
2920.88 1974
2921.39 1952
2921.90 1912
2922.41 2007
2922.92 2020
2923.43 2127
2923.94 2074
2924.45 2163
2924.96 2352
2925.47 2434
2925.98 2409
2926.49 2643
2927.00 3008
2927.51 3142
2928.02 3320
2928.53 3484
2929.04 3837
2929.55 3924
2930.06 3881
2930.57 3664
2931.08 3518
2931.59 3416
2932.11 3235
2932.62 3010
2933.13 2809
2933.64 2465
2934.15 2416
2934.66 2143
2935.17 1931
2935.68 1964
2936.19 1828
2936.70 1816
2937.21 1854
2937.72 1837
2938.24 1810
2938.75 1826
2939.26 2018
2939.77 1866
2940.28 1888
2940.79 1835
2941.30 1849
2941.81 1810
2942.33 1896
2942.84 1947
2943.35 1858
2943.86 1974
2944.37 1917
2944.88 1897
2945.40 1907
2945.91 1999
2946.42 2066
2946.93 1928
2947.44 2165
2947.96 2247
2948.47 2247
2948.98 2406
2949.49 2541
2950.00 2666
2950.52 2683
2951.03 2570
2951.54 2793
2952.05 2698
2952.57 2401
2953.08 2293
2953.59 2125
2954.10 2113
2954.62 2140
2955.13 2109
2955.64 2081
2956.15 1982
2956.67 2162
2957.18 2115
2957.69 1865
2958.20 1843
2958.72 1915
2959.23 1874
2959.74 1886
2960.26 1893
2960.77 2004
2961.28 1913
2961.80 2016
2962.31 2019
2962.82 2069
2963.34 2194
2963.85 2127
2964.36 2264
2964.88 2095
2965.39 2249
2965.90 2228
2966.42 2215
2966.93 2398
2967.44 2238
2967.96 2125
2968.47 2181
2968.98 2095
2969.50 2026
2970.01 1981
2970.53 1979
2971.04 1962
2971.55 1878
2972.07 1855
2972.58 1745
2973.10 1748
2973.61 1802
2974.12 1881
2974.64 1662
2975.15 1568
2975.67 1718
2976.18 1870
2976.70 1677
2977.21 1807
2977.73 1654
2978.24 1799
2978.75 1807
2979.27 1671
2979.78 1657
2980.30 1559
2980.81 1680
2981.33 1826
2981.84 1789
2982.36 1738
2982.87 1804
2983.39 1821
2983.90 1814
2984.42 1845
2984.93 1919
2985.45 1929
2985.96 1924
2986.48 1943
2987.00 1926
2987.51 1924
2988.03 2113
2988.54 2039
2989.06 2010
2989.57 2065
2990.09 2079
2990.60 2073
2991.12 2102
2991.64 1956
2992.15 2060
2992.67 2118
2993.18 2024
2993.70 2118
2994.21 1897
2994.73 1938
2995.25 2014
2995.76 2002
2996.28 2236
2996.80 2081
2997.31 2073
2997.83 2116
2998.34 2235
2998.86 2240
2999.38 2124
2999.89 2129
3000.41 2211
3000.93 2235
3001.44 2272
3001.96 2429
3002.48 2449
3002.99 2360
3003.51 2444
3004.03 2274
3004.54 2377
3005.06 2261
3005.58 2214
3006.09 2312
3006.61 2181
3007.13 2265
3007.65 2342
3008.16 2396
3008.68 2438
3009.20 2512
3009.71 2364
3010.23 2319
3010.75 2215
3011.27 2023
3011.78 2071
3012.30 2199
3012.82 2080
3013.34 1881
3013.85 1862
3014.37 1892
3014.89 1840
3015.41 1877
3015.93 1864
3016.44 1849
3016.96 1861
3017.48 1904
3018.00 1852
3018.52 1906
3019.03 1939
3019.55 1858
3020.07 1879
3020.59 2033
3021.11 2034
3021.63 2014
3022.14 2118
3022.66 2068
3023.18 1935
3023.70 2063
3024.22 2044
3024.74 2051
3025.25 2190
3025.77 2090
3026.29 2248
3026.81 2252
3027.33 2272
3027.85 2217
3028.37 2233
3028.89 2312
3029.41 2429
3029.92 2399
3030.44 2164
3030.96 2202
3031.48 2143
3032.00 2110
3032.52 2089
3033.04 2198
3033.56 1943
3034.08 1980
3034.60 2021
3035.12 1873
3035.64 1833
3036.16 1830
3036.68 1885
3037.20 1888
3037.72 2037
3038.24 2289
3038.76 2214
3039.28 2038
3039.80 2023
3040.32 1905
3040.84 1779
3041.36 1864
3041.88 1929
3042.40 1955
3042.92 1850
3043.44 1752
3043.96 1875
3044.48 1786
3045.00 1926
3045.52 1793
3046.04 1738
3046.56 1836
3047.08 1925
3047.60 1733
3048.12 1766
3048.64 1948
3049.16 1818
3049.68 1786
3050.20 1804
3050.72 1915
3051.24 1817
3051.77 1793
3052.29 1767
3052.81 1707
3053.33 1743
3053.85 1679
3054.37 1755
3054.89 1694
3055.41 1835
3055.93 1801
3056.46 1761
3056.98 1850
3057.50 1878
3058.02 1717
3058.54 1650
3059.06 1647
3059.58 1641
3060.11 1598
3060.63 1618
3061.15 1841
3061.67 1696
3062.19 1655
3062.71 1680
3063.24 1746
3063.76 1729
3064.28 1645
3064.80 1734
3065.32 1638
3065.85 1699
3066.37 1716
3066.89 1845
3067.41 1737
3067.94 1727
3068.46 1720
3068.98 1787
3069.50 1854
3070.03 1884
3070.55 1839
3071.07 1971
3071.59 1780
3072.12 1794
3072.64 1832
3073.16 1772
3073.68 1864
3074.21 1768
3074.73 1690
3075.25 1816
3075.78 1892
3076.30 1731
3076.82 1874
3077.34 2021
3077.87 2150
3078.39 2107
3078.91 1909
3079.44 1943
3079.96 1926
3080.48 1891
3081.01 1922
3081.53 2024
3082.05 2056
3082.58 2010
3083.10 2043
3083.63 1958
3084.15 1955
3084.67 2184
3085.20 2089
3085.72 1945
3086.24 2139
3086.77 2242
3087.29 1943
3087.82 2025
3088.34 2211
3088.86 2145
3089.39 2097
3089.91 1951
3090.44 2003
3090.96 2063
3091.49 2049
3092.01 1980
3092.53 1963
3093.06 2049
3093.58 2001
3094.11 2114
3094.63 2110
3095.16 1906
3095.68 1762
3096.21 1803
3096.73 1764
3097.26 1958
3097.78 2031
3098.31 2049
3098.83 2082
3099.36 2017
3099.88 2148
3100.41 2148
3100.93 2174
3101.46 2378
3101.98 2617
3102.51 2570
3103.03 2714
3103.56 2984
3104.08 3102
3104.61 3191
3105.13 3285
3105.66 3653
3106.18 4114
3106.71 4444
3107.24 4137
3107.76 4287
3108.29 4497
3108.81 3963
3109.34 4046
3109.86 3214
3110.39 2906
3110.92 2920
3111.44 2793
3111.97 2737
3112.49 2502
3113.02 2477
3113.55 2513
3114.07 2623
3114.60 2644
3115.12 2531
3115.65 2533
3116.18 2469
3116.70 2428
3117.23 2179
3117.76 2102
3118.28 2211
3118.81 2065
3119.34 1836
3119.86 1877
3120.39 2016
3120.92 1968
3121.44 1909
3121.97 1855
3122.50 1846
3123.02 1853
3123.55 1874
3124.08 1770
3124.61 1770
3125.13 1811
3125.66 1820
3126.19 1956
3126.72 1907
3127.24 1825
3127.77 1970
3128.30 1967
3128.82 1925
3129.35 1928
3129.88 1873
3130.41 1994
3130.93 2069
3131.46 1938
3131.99 1807
3132.52 1877
3133.05 1939
3133.57 1720
3134.10 1711
3134.63 1784
3135.16 1742
3135.69 1800
3136.21 1927
3136.74 1854
3137.27 2026
3137.80 1822
3138.33 1781
3138.85 1831
3139.38 1878
3139.91 1905
3140.44 1873
3140.97 1705
3141.50 1798
3142.03 1785
3142.55 1787
3143.08 2096
3143.61 1775
3144.14 1675
3144.67 1735
3145.20 1662
3145.73 1718
3146.26 1658
3146.79 1829
3147.31 1855
3147.84 1935
3148.37 1797
3148.90 1844
3149.43 1787
3149.96 1875
3150.49 1949
3151.02 1959
3151.55 2166
3152.08 2208
3152.61 2012
3153.14 2182
3153.67 2039
3154.20 2039
3154.73 2060
3155.25 2048
3155.78 1913
3156.31 1947
3156.84 2005
3157.37 1946
3157.90 1914
3158.43 1852
3158.96 1943
3159.49 1962
3160.02 1765
3160.55 1799
3161.08 1748
3161.61 1842
3162.14 1801
3162.68 1793
3163.21 1838
3163.74 1757
3164.27 1745
3164.80 1732
3165.33 1651
3165.86 1755
3166.39 1597
3166.92 1724
3167.45 1777
3167.98 1665
3168.51 1658
3169.04 1698
3169.57 1766
3170.10 1826
3170.64 1780
3171.17 1820
3171.70 1809
3172.23 1820
3172.76 1697
3173.29 1697
3173.82 1663
3174.35 1721
3174.88 1602
3175.42 1718
3175.95 1783
3176.48 1744
3177.01 1671
3177.54 1741
3178.07 1709
3178.61 1803
3179.14 1757
3179.67 1723
3180.20 1616
3180.73 1664
3181.26 1670
3181.80 1734
3182.33 1821
3182.86 1984
3183.39 1845
3183.92 1783
3184.46 1942
3184.99 1776
3185.52 1747
3186.05 1897
3186.59 1870
3187.12 1762
3187.65 1859
3188.18 1776
3188.72 1783
3189.25 1879
3189.78 1711
3190.31 1724
3190.85 1721
3191.38 1732
3191.91 1799
3192.44 1688
3192.98 1727
3193.51 1730
3194.04 1612
3194.58 1720
3195.11 1669
3195.64 1702
3196.17 1744
3196.71 1648
3197.24 1669
3197.77 1742
3198.31 1590
3198.84 1685
3199.37 1809
3199.91 1877
3200.44 1958
3200.98 2003
3201.51 1873
3202.04 1952
3202.58 1951
3203.11 2141
3203.64 1993
3204.18 1918
3204.71 1982
3205.24 2026
3205.78 2185
3206.31 2252
3206.85 2309
3207.38 2222
3207.91 2199
3208.45 2111
3208.98 2117
3209.52 2007
3210.05 2148
3210.59 2189
3211.12 2062
3211.65 2085
3212.19 2151
3212.72 2000
3213.26 2088
3213.79 2132
3214.33 2347
3214.86 2207
3215.40 2228
3215.93 2225
3216.47 2100
3217.00 1995
3217.54 2082
3218.07 1995
3218.61 2009
3219.14 1857
3219.68 1838
3220.21 1851
3220.75 1923
3221.28 1950
3221.82 1994
3222.35 1871
3222.89 1694
3223.42 1872
3223.96 2062
3224.49 2049
3225.03 1987
3225.57 1941
3226.10 1964
3226.64 2028
3227.17 2022
3227.71 1969
3228.24 2025
3228.78 2088
3229.32 2026
3229.85 1952
3230.39 1941
3230.92 1940
3231.46 1992
3232.00 2036
3232.53 1885
3233.07 1891
3233.60 1879
3234.14 1897
3234.68 1697
3235.21 1692
3235.75 1805
3236.29 1906
3236.82 1860
3237.36 1872
3237.90 1709
3238.43 1694
3238.97 1821
3239.51 1969
3240.04 2010
3240.58 1906
3241.12 1820
3241.65 1994
3242.19 2138
3242.73 1882
3243.26 1931
3243.80 2032
3244.34 2143
3244.88 2187
3245.41 2097
3245.95 1913
3246.49 2029
3247.02 1877
3247.56 1860
3248.10 1780
3248.64 1626
3249.17 1814
3249.71 1835
3250.25 1814
3250.79 1746
3251.33 1734
3251.86 1876
3252.40 1917
3252.94 1888
3253.48 1817
3254.01 1941
3254.55 1854
3255.09 1826
3255.63 1893
3256.17 1902
3256.70 1980
3257.24 1842
3257.78 2011
3258.32 2113
3258.86 2019
3259.40 2061
3259.93 1933
3260.47 1956
3261.01 1942
3261.55 2046
3262.09 2117
3262.63 2189
3263.17 2520
3263.70 2513
3264.24 2532
3264.78 2683
3265.32 2485
3265.86 2568
3266.40 2695
3266.94 2741
3267.48 2739
3268.02 3170
3268.56 3054
3269.09 3122
3269.63 3188
3270.17 3115
3270.71 3280
3271.25 3335
3271.79 3384
3272.33 3328
3272.87 3096
3273.41 2875
3273.95 2794
3274.49 2669
3275.03 2371
3275.57 2243
3276.11 2243
3276.65 2210
3277.19 2110
3277.73 2081
3278.27 2206
3278.81 2307
3279.35 2242
3279.89 2090
3280.43 2239
3280.97 2262
3281.51 2239
3282.05 2303
3282.59 2191
3283.13 2279
3283.67 2317
3284.21 2234
3284.75 2372
3285.29 2321
3285.83 2208
3286.37 1983
3286.91 2114
3287.45 2328
3287.99 2424
3288.53 2460
3289.08 2379
3289.62 2403
3290.16 2515
3290.70 2621
3291.24 2284
3291.78 2312
3292.32 2243
3292.86 2287
3293.40 2176
3293.95 2202
3294.49 2301
3295.03 2252
3295.57 2343
3296.11 2441
3296.65 2643
3297.19 2749
3297.73 2763
3298.28 2903
3298.82 2781
3299.36 3045
3299.90 3284
3300.44 3070
3300.99 3169
3301.53 3022
3302.07 2892
3302.61 2548
3303.15 2388
3303.69 2454
3304.24 2441
3304.78 2357
3305.32 2275
3305.86 2179
3306.41 2202
3306.95 2223
3307.49 2186
3308.03 2170
3308.58 2146
3309.12 2114
3309.66 2190
3310.20 2006
3310.75 2022
3311.29 1870
3311.83 2038
3312.37 2102
3312.92 1980
3313.46 1967
3314.00 1984
3314.54 2028
3315.09 2100
3315.63 2012
3316.17 2049
3316.72 2070
3317.26 2097
3317.80 2162
3318.35 2016
3318.89 2025
3319.43 1978
3319.98 2093
3320.52 2179
3321.06 2059
3321.61 2103
3322.15 2248
3322.69 2359
3323.24 2218
3323.78 2266
3324.33 2320
3324.87 2197
3325.41 2141
3325.96 2088
3326.50 2162
3327.04 2395
3327.59 2306
3328.13 2049
3328.68 2101
3329.22 2174
3329.76 2196
3330.31 2285
3330.85 2110
3331.40 1994
3331.94 1919
3332.49 2021
3333.03 2013
3333.58 1908
3334.12 1772
3334.66 1861
3335.21 2091
3335.75 1999
3336.30 2143
3336.84 2339
3337.39 2583
3337.93 2855
3338.48 3047
3339.02 3431
3339.57 3341
3340.11 3486
3340.66 3472
3341.20 3490
3341.75 3431
3342.29 3256
3342.84 3205
3343.38 2971
3343.93 2690
3344.47 2467
3345.02 2575
3345.57 2328
3346.11 2265
3346.66 2162
3347.20 2011
3347.75 2118
3348.29 2046
3348.84 1994
3349.38 2004
3349.93 2005
3350.48 1987
3351.02 2018
3351.57 2020
3352.11 2021
3352.66 2131
3353.21 2084
3353.75 1947
3354.30 2176
3354.84 2176
3355.39 2170
3355.94 2155
3356.48 2248
3357.03 2498
3357.58 2505
3358.12 2524
3358.67 2518
3359.22 2611
3359.76 2609
3360.31 2466
3360.86 2435
3361.40 2383
3361.95 2309
3362.50 2105
3363.04 2129
3363.59 2131
3364.14 1922
3364.68 1847
3365.23 1879
3365.78 1877
3366.33 1775
3366.87 1683
3367.42 1751
3367.97 1751
3368.51 1828
3369.06 1797
3369.61 1838
3370.16 1907
3370.70 2012
3371.25 1825
3371.80 1775
3372.35 1920
3372.90 1856
3373.44 1876
3373.99 1881
3374.54 1809
3375.09 1827
3375.63 1790
3376.18 1792
3376.73 1743
3377.28 1766
3377.83 1910
3378.37 1895
3378.92 1828
3379.47 1828
3380.02 1934
3380.57 1760
3381.12 1702
3381.66 1717
3382.21 1754
3382.76 1581
3383.31 1772
3383.86 1786
3384.41 1634
3384.96 1667
3385.50 1789
3386.05 1652
3386.60 1564
3387.15 1740
3387.70 1727
3388.25 1755
3388.80 1684
3389.35 1747
3389.90 1768
3390.44 1802
3390.99 1864
3391.54 1741
3392.09 1776
3392.64 1665
3393.19 1715
3393.74 1698
3394.29 1648
3394.84 1672
3395.39 1694
3395.94 1828
3396.49 1871
3397.04 1865
3397.59 1756
3398.14 1821
3398.69 1896
3399.24 1784
3399.79 1796
3400.34 1789
3400.89 1821
3401.44 1581
3401.99 1617
3402.54 1725
3403.09 1872
3403.64 1765
3404.19 1776
3404.74 1674
3405.29 1694
3405.84 1649
3406.39 1492
3406.94 1608
3407.49 1655
3408.04 1745
3408.59 1647
3409.14 1593
3409.69 1668
3410.24 1756
3410.79 1662
3411.34 1752
3411.89 1670
3412.45 1556
3413.00 1484
3413.55 1453
3414.10 1449
3414.65 1635
3415.20 1529
3415.75 1687
3416.30 1730
3416.85 1665
3417.41 1478
3417.96 1683
3418.51 1743
3419.06 1569
3419.61 1832
3420.16 1731
3420.71 1648
3421.27 1649
3421.82 1567
3422.37 1533
3422.92 1557
3423.47 1555
3424.02 1658
3424.58 1708
3425.13 1584
3425.68 1599
3426.23 1800
3426.78 1654
3427.34 1686
3427.89 1605
3428.44 1634
3428.99 1638
3429.55 1655
3430.10 1631
3430.65 1596
3431.20 1663
3431.76 1751
3432.31 1758
3432.86 1629
3433.41 1700
3433.97 1691
3434.52 1737
3435.07 1723
3435.62 1706
3436.18 1618
3436.73 1611
3437.28 1650
3437.84 1633
3438.39 1724
3438.94 1697
3439.49 1623
3440.05 1627
3440.60 1614
3441.15 1679
3441.71 1704
3442.26 1686
3442.81 1713
3443.37 1767
3443.92 1773
3444.47 1888
3445.03 2021
3445.58 1842
3446.13 1852
3446.69 1749
3447.24 1727
3447.80 1714
3448.35 1787
3448.90 1757
3449.46 1662
3450.01 1610
3450.57 1671
3451.12 1662
3451.67 1545
3452.23 1520
3452.78 1670
3453.34 1740
3453.89 1599
3454.44 1666
3455.00 1621
3455.55 1618
3456.11 1643
3456.66 1613
3457.22 1643
3457.77 1548
3458.33 1515
3458.88 1684
3459.43 1818
3459.99 1764
3460.54 1617
3461.10 1663
3461.65 1773
3462.21 1724
3462.76 1706
3463.32 1716
3463.87 1707
3464.43 1686
3464.98 1787
3465.54 1764
3466.09 1824
3466.65 1681
3467.21 1709
3467.76 1782
3468.32 1815
3468.87 1719
3469.43 1695
3469.98 1796
3470.54 1690
3471.09 1748
3471.65 1852
3472.20 1737
3472.76 1506
3473.32 1746
3473.87 1744
3474.43 1753
3474.98 1648
3475.54 1802
3476.10 1898
3476.65 1844
3477.21 1770
3477.76 1661
3478.32 1779
3478.88 1929
3479.43 2009
3479.99 1847
3480.55 1829
3481.10 1899
3481.66 1997
3482.22 1926
3482.77 2014
3483.33 1949
3483.89 1866
3484.44 1961
3485.00 1882
3485.56 2051
3486.11 1914
3486.67 1887
3487.23 1969
3487.78 2007
3488.34 2037
3488.90 2049
3489.45 2077
3490.01 2094
3490.57 2121
3491.13 2264
3491.68 2336
3492.24 2317
3492.80 2420
3493.35 2560
3493.91 2794
3494.47 2883
3495.03 3053
3495.58 3273
3496.14 3371
3496.70 3596
3497.26 3548
3497.82 3432
3498.37 3405
3498.93 3005
3499.49 2995
3500.05 3202
3500.61 3147
3501.16 3222
3501.72 3397
3502.28 3644
3502.84 3694
3503.40 3909
3503.95 3993
3504.51 4068
3505.07 4243
3505.63 4289
3506.19 4394
3506.75 4600
3507.30 4638
3507.86 4524
3508.42 4777
3508.98 4780
3509.54 4910
3510.10 4862
3510.66 4838
3511.22 4579
3511.77 4114
3512.33 3774
3512.89 3656
3513.45 3336
3514.01 3319
3514.57 3062
3515.13 2690
3515.69 2669
3516.25 2395
3516.81 2442
3517.37 2307
3517.92 2211
3518.48 2072
3519.04 2166
3519.60 2141
3520.16 2164
3520.72 2084
3521.28 2174
3521.84 2304
3522.40 2357
3522.96 2330
3523.52 2469
3524.08 2351
3524.64 2390
3525.20 2389
3525.76 2392
3526.32 2322
3526.88 2462
3527.44 2474
3528.00 2534
3528.56 2531
3529.12 2543
3529.68 2364
3530.24 2288
3530.80 2215
3531.36 2439
3531.92 2153
3532.48 2127
3533.04 2080
3533.60 2012
3534.17 1951
3534.73 2052
3535.29 2129
3535.85 1927
3536.41 2046
3536.97 2062
3537.53 2080
3538.09 2003
3538.65 2083
3539.21 2017
3539.77 1995
3540.34 1939
3540.90 2090
3541.46 2161
3542.02 2140
3542.58 2187
3543.14 2211
3543.70 2097
3544.26 2046
3544.83 2240
3545.39 2305
3545.95 2385
3546.51 2493
3547.07 2522
3547.63 2454
3548.20 2617
3548.76 2563
3549.32 2415
3549.88 2317
3550.44 2263
3551.01 2353
3551.57 2239
3552.13 2065
3552.69 1894
3553.25 1916
3553.82 2028
3554.38 2047
3554.94 1982
3555.50 2148
3556.07 2018
3556.63 1885
3557.19 1788
3557.75 1788
3558.32 1836
3558.88 1757
3559.44 1819
3560.00 2004
3560.57 1902
3561.13 1813
3561.69 1726
3562.26 1736
3562.82 1860
3563.38 1918
3563.94 1799
3564.51 1774
3565.07 1770
3565.63 1746
3566.20 1863
3566.76 1898
3567.32 2001
3567.89 2031
3568.45 2004
3569.01 1917
3569.58 1846
3570.14 1812
3570.70 1689
3571.27 1547
3571.83 1707
3572.39 1707
3572.96 1735
3573.52 1879
3574.09 1649
3574.65 1705
3575.21 1657
3575.78 1635
3576.34 1644
3576.91 1704
3577.47 1785
3578.03 1706
3578.60 1750
3579.16 1811
3579.73 1782
3580.29 1842
3580.86 1901
3581.42 1946
3581.98 1738
3582.55 1815
3583.11 1862
3583.68 1837
3584.24 1804
3584.81 1809
3585.37 1757
3585.94 1826
3586.50 1729
3587.07 1708
3587.63 1705
3588.20 1689
3588.76 1690
3589.33 1652
3589.89 1735
3590.46 1716
3591.02 1692
3591.59 1597
3592.15 1615
3592.72 1730
3593.28 1704
3593.85 1728
3594.41 1631
3594.98 1759
3595.54 1823
3596.11 1863
3596.68 1727
3597.24 1784
3597.81 1747
3598.37 1783
3598.94 1656
3599.50 1801
3600.07 1739
3600.64 1681
3601.20 1767
3601.77 1784
3602.33 1890
3602.90 1878
3603.47 1963
3604.03 2006
3604.60 1946
3605.16 2071
3605.73 1970
3606.30 1966
3606.86 1876
3607.43 1955
3608.00 1938
3608.56 1992
3609.13 2027
3609.70 1887
3610.26 1866
3610.83 1708
3611.40 1684
3611.96 1663
3612.53 1874
3613.10 1806
3613.66 1685
3614.23 1716
3614.80 1786
3615.36 1828
3615.93 1756
3616.50 1952
3617.07 2106
3617.63 2210
3618.20 2475
3618.77 2750
3619.34 3262
3619.90 3833
3620.47 4308
3621.04 4749
3621.61 5514
3622.17 5755
3622.74 6323
3623.31 6360
3623.88 6066
3624.44 5905
3625.01 5394
3625.58 4923
3626.15 4384
3626.72 3975
3627.28 3219
3627.85 3098
3628.42 2533
3628.99 2514
3629.56 2315
3630.12 1969
3630.69 1951
3631.26 1925
3631.83 1898
3632.40 1929
3632.97 1817
3633.53 1744
3634.10 1711
3634.67 1774
3635.24 1789
3635.81 1833
3636.38 1803
3636.95 1830
3637.52 1846
3638.08 1805
3638.65 1772
3639.22 1670
3639.79 1825
3640.36 1803
3640.93 1759
3641.50 1766
3642.07 1779
3642.64 1930
3643.21 1777
3643.78 1919
3644.34 2007
3644.91 2273
3645.48 2366
3646.05 2420
3646.62 2493
3647.19 2437
3647.76 2427
3648.33 2628
3648.90 2643
3649.47 2447
3650.04 2468
3650.61 2525
3651.18 2448
3651.75 2370
3652.32 2327
3652.89 2533
3653.46 2414
3654.03 2261
3654.60 2383
3655.17 2461
3655.74 2435
3656.31 2415
3656.88 2420
3657.45 2395
3658.02 2340
3658.59 2431
3659.16 2427
3659.73 2574
3660.30 2693
3660.87 2698
3661.45 2608
3662.02 2745
3662.59 2709
3663.16 2771
3663.73 2744
3664.30 2661
3664.87 2521
3665.44 2378
3666.01 2644
3666.58 2535
3667.15 2358
3667.73 2522
3668.30 2327
3668.87 2205
3669.44 2384
3670.01 2418
3670.58 2232
3671.15 2169
3671.73 2162
3672.30 2290
3672.87 2119
3673.44 1964
3674.01 1976
3674.58 2088
3675.16 2128
3675.73 2078
3676.30 1977
3676.87 1885
3677.44 2070
3678.01 2106
3678.59 1958
3679.16 2097
3679.73 2216
3680.30 2170
3680.88 2065
3681.45 1978
3682.02 2100
3682.59 2039
3683.16 2004
3683.74 1974
3684.31 1898
3684.88 1831
3685.45 1776
3686.03 1713
3686.60 1929
3687.17 2016
3687.74 1971
3688.32 2159
3688.89 2092
3689.46 2116
3690.04 2208
3690.61 2010
3691.18 2295
3691.76 2381
3692.33 2390
3692.90 2438
3693.47 2334
3694.05 2446
3694.62 2767
3695.19 2588
3695.77 2450
3696.34 2396
3696.91 2396
3697.49 2157
3698.06 2113
3698.64 2014
3699.21 1965
3699.78 2036
3700.36 2071
3700.93 1931
3701.50 1834
3702.08 1916
3702.65 1860
3703.23 1860
3703.80 1868
3704.37 1861
3704.95 1891
3705.52 1778
3706.10 1808
3706.67 1792
3707.24 1929
3707.82 1990
3708.39 1939
3708.97 1970
3709.54 1957
3710.12 1871
3710.69 1952
3711.27 1878
3711.84 1859
3712.41 1875
3712.99 1807
3713.56 1834
3714.14 1906
3714.71 1974
3715.29 1815
3715.86 1900
3716.44 1907
3717.01 1957
3717.59 1945
3718.16 2159
3718.74 2075
3719.31 1908
3719.89 2053
3720.46 2055
3721.04 2089
3721.61 1882
3722.19 1911
3722.77 1998
3723.34 1842
3723.92 1779
3724.49 1695
3725.07 1740
3725.64 1763
3726.22 1726
3726.79 1584
3727.37 1730
3727.95 1840
3728.52 1680
3729.10 1616
3729.67 1671
3730.25 1683
3730.83 1758
3731.40 1686
3731.98 1740
3732.56 1907
3733.13 1848
3733.71 1977
3734.28 1987
3734.86 2199
3735.44 2425
3736.01 2657
3736.59 2954
3737.17 2920
3737.74 3079
3738.32 3133
3738.90 3149
3739.47 3009
3740.05 2948
3740.63 2727
3741.20 2536
3741.78 2354
3742.36 2365
3742.93 2119
3743.51 2082
3744.09 1970
3744.67 1878
3745.24 1861
3745.82 1736
3746.40 1891
3746.97 1772
3747.55 1652
3748.13 1771
3748.71 1773
3749.28 1772
3749.86 1722
3750.44 1653
3751.02 1684
3751.59 1669
3752.17 1574
3752.75 1676
3753.33 1735
3753.91 1687
3754.48 1589
3755.06 1550
3755.64 1731
3756.22 1790
3756.80 1673
3757.37 1701
3757.95 1631
3758.53 1637
3759.11 1667
3759.69 1595
3760.27 1529
3760.84 1596
3761.42 1657
3762.00 1690
3762.58 1681
3763.16 1545
3763.74 1652
3764.31 1759
3764.89 1746
3765.47 1826
3766.05 1932
3766.63 1665
3767.21 1833
3767.79 2064
3768.37 1877
3768.95 1793
3769.52 1689
3770.10 1817
3770.68 1914
3771.26 1810
3771.84 1750
3772.42 1701
3773.00 1727
3773.58 1708
3774.16 1736
3774.74 1835
3775.32 1883
3775.90 1769
3776.48 1751
3777.06 1668
3777.64 1802
3778.22 1836
3778.80 1789
3779.38 1674
3779.96 1567
3780.54 1596
3781.12 1607
3781.70 1645
3782.28 1615
3782.86 1649
3783.44 1658
3784.02 1554
3784.60 1553
3785.18 1468
3785.76 1558
3786.34 1571
3786.92 1586
3787.50 1671
3788.08 1647
3788.66 1633
3789.24 1599
3789.82 1774
3790.40 1730
3790.98 1690
3791.56 1715
3792.14 1706
3792.72 1595
3793.30 1629
3793.89 1600
3794.47 1686
3795.05 1715
3795.63 1716
3796.21 1619
3796.79 1702
3797.37 1694
3797.95 1643
3798.53 1757
3799.12 1763
3799.70 1740
3800.28 1716
3800.86 1685
3801.44 1522
3802.02 1564
3802.60 1567
3803.19 1723
3803.77 1785
3804.35 1709
3804.93 1672
3805.51 1772
3806.10 1773
3806.68 1816
3807.26 1753
3807.84 1701
3808.42 1847
3809.01 1876
3809.59 1922
3810.17 1902
3810.75 1978
3811.33 1953
3811.92 1907
3812.50 1974
3813.08 2007
3813.66 2025
3814.25 2131
3814.83 2187
3815.41 2035
3815.99 2073
3816.58 2090
3817.16 2063
3817.74 2217
3818.32 2188
3818.91 2209
3819.49 2097
3820.07 2123
3820.66 2008
3821.24 2157
3821.82 2025
3822.41 1950
3822.99 1989
3823.57 1810
3824.16 1833
3824.74 1778
3825.32 1705
3825.91 1794
3826.49 1618
3827.07 1617
3827.66 1805
3828.24 1772
3828.82 1704
3829.41 1639
3829.99 1673
3830.57 1834
3831.16 1706
3831.74 1699
3832.33 1794
3832.91 1770
3833.49 1916
3834.08 1942
3834.66 1904
3835.25 1990
3835.83 1937
3836.41 1832
3837.00 1875
3837.58 1878
3838.17 1923
3838.75 1877
3839.34 1759
3839.92 1921
3840.50 1942
3841.09 1707
3841.67 1682
3842.26 1886
3842.84 1713
3843.43 1566
3844.01 1636
3844.60 1706
3845.18 1739
3845.77 1817
3846.35 1714
3846.94 1549
3847.52 1546
3848.11 1640
3848.69 1638
3849.28 1656
3849.86 1716
3850.45 1679
3851.03 1749
3851.62 1744
3852.20 1833
3852.79 1760
3853.37 1896
3853.96 1821
3854.55 1658
3855.13 1854
3855.72 1837
3856.30 1771
3856.89 1820
3857.47 1789
3858.06 1837
3858.65 1779
3859.23 1760
3859.82 1908
3860.40 2083
3860.99 2240
3861.58 2552
3862.16 2790
3862.75 3224
3863.33 3593
3863.92 4110
3864.51 4679
3865.09 5360
3865.68 5736
3866.27 5824
3866.85 5706
3867.44 5576
3868.03 5745
3868.61 5490
3869.20 5148
3869.79 4889
3870.37 4330
3870.96 3988
3871.55 3365
3872.13 3054
3872.72 2799
3873.31 2494
3873.89 2512
3874.48 2527
3875.07 2363
3875.66 2227
3876.24 2201
3876.83 2177
3877.42 2105
3878.00 2139
3878.59 2345
3879.18 2381
3879.77 2423
3880.35 2136
3880.94 1972
3881.53 1939
3882.12 1785
3882.70 1957
3883.29 1937
3883.88 1931
3884.47 1857
3885.06 1851
3885.64 1787
3886.23 1899
3886.82 1770
3887.41 1747
3888.00 1642
3888.58 1769
3889.17 1727
3889.76 1787
3890.35 1789
3890.94 1913
3891.53 1888
3892.11 1922
3892.70 1979
3893.29 2094
3893.88 2259
3894.47 2147
3895.06 2212
3895.65 2229
3896.23 2464
3896.82 2316
3897.41 2236
3898.00 2262
3898.59 2141
3899.18 2230
3899.77 2146
3900.36 2137
3900.95 2192
3901.53 2045
3902.12 2140
3902.71 2224
3903.30 2166
3903.89 2208
3904.48 2266
3905.07 2250
3905.66 2203
3906.25 2127
3906.84 2070
3907.43 2069
3908.02 1986
3908.61 1957
3909.20 2004
3909.79 1946
3910.38 1927
3910.97 1927
3911.56 1748
3912.15 1674
3912.74 1655
3913.33 1670
3913.92 1607
3914.51 1550
3915.10 1626
3915.69 1625
3916.28 1666
3916.87 1667
3917.46 1639
3918.05 1582
3918.64 1619
3919.23 1499
3919.82 1559
3920.41 1566
3921.00 1586
3921.59 1697
3922.18 1781
3922.77 1702
3923.36 1695
3923.95 1802
3924.55 1814
3925.14 1724
3925.73 1643
3926.32 1558
3926.91 1683
3927.50 1544
3928.09 1529
3928.68 1700
3929.27 1643
3929.87 1569
3930.46 1595
3931.05 1565
3931.64 1539
3932.23 1613
3932.82 1676
3933.41 1789
3934.01 1903
3934.60 1850
3935.19 1714
3935.78 1876
3936.37 1814
3936.96 1707
3937.56 1643
3938.15 1727
3938.74 1674
3939.33 1706
3939.92 1775
3940.52 1674
3941.11 1698
3941.70 1580
3942.29 1429
3942.88 1701
3943.48 1694
3944.07 1655
3944.66 1606
3945.25 1629
3945.85 1582
3946.44 1612
3947.03 1578
3947.62 1573
3948.22 1560
3948.81 1519
3949.40 1559
3949.99 1630
3950.59 1493
3951.18 1511
3951.77 1589
3952.37 1410
3952.96 1512
3953.55 1757
3954.15 1454
3954.74 1445
3955.33 1540
3955.93 1624
3956.52 1567
3957.11 1586
3957.71 1482
3958.30 1481
3958.89 1591
3959.49 1663
3960.08 1662
3960.67 1487
3961.27 1484
3961.86 1466
3962.45 1520
3963.05 1559
3963.64 1622
3964.23 1682
3964.83 1503
3965.42 1515
3966.02 1529
3966.61 1513
3967.20 1441
3967.80 1660
3968.39 1658
3968.99 1667
3969.58 1595
3970.18 1712
3970.77 1592
3971.36 1669
3971.96 1723
3972.55 1761
3973.15 1623
3973.74 1617
3974.34 1664
3974.93 1630
3975.53 1537
3976.12 1547
3976.72 1570
3977.31 1475
3977.91 1601
3978.50 1568
3979.10 1614
3979.69 1721
3980.29 1855
3980.88 1814
3981.48 1816
3982.07 1884
3982.67 1676
3983.26 1816
3983.86 1759
3984.45 1715
3985.05 1667
3985.64 1697
3986.24 1664
3986.83 1644
3987.43 1613
3988.03 1482
3988.62 1723
3989.22 1621
3989.81 1566
3990.41 1664
3991.00 1622
3991.60 1573
3992.20 1556
3992.79 1608
3993.39 1662
3993.98 1575
3994.58 1546
3995.18 1558
3995.77 1599
3996.37 1702
3996.97 1627
3997.56 1639
3998.16 1663
3998.75 1640
3999.35 1476
3999.95 1590
4000.54 1661
4001.14 1637
4001.74 1671
4002.33 1685
4002.93 1651
4003.53 1759
4004.12 1746
4004.72 1732
4005.32 1678
4005.92 1626
4006.51 1661
4007.11 1753
4007.71 1939
4008.30 1813
4008.90 1700
4009.50 2012
4010.10 1834
4010.69 1986
4011.29 1948
4011.89 1731
4012.49 1864
4013.08 1981
4013.68 1807
4014.28 1791
4014.88 1834
4015.47 1846
4016.07 1873
4016.67 2011
4017.27 2084
4017.86 2005
4018.46 2066
4019.06 2286
4019.66 2507
4020.26 2680
4020.85 2718
4021.45 2693
4022.05 2877
4022.65 2909
4023.25 2715
4023.85 2798
4024.44 2439
4025.04 2318
4025.64 2452
4026.24 2145
4026.84 1982
4027.44 1795
4028.03 1867
4028.63 1951
4029.23 1938
4029.83 1970
4030.43 1801
4031.03 1795
4031.63 1889
4032.23 1830
4032.83 1956
4033.42 2007
4034.02 1977
4034.62 2092
4035.22 2023
4035.82 2064
4036.42 2029
4037.02 1992
4037.62 1872
4038.22 1832
4038.82 1786
4039.42 1846
4040.02 1846
4040.62 1861
4041.22 1776
4041.82 1748
4042.41 1743
4043.01 1749
4043.61 1664
4044.21 1629
4044.81 1715
4045.41 1658
4046.01 1674
4046.61 1635
4047.21 1489
4047.81 1598
4048.41 1683
4049.01 1572
4049.61 1663
4050.21 1663
4050.82 1754
4051.42 1710
4052.02 1713
4052.62 1612
4053.22 1714
4053.82 1723
4054.42 1701
4055.02 1661
4055.62 1662
4056.22 1618
4056.82 1684
4057.42 1695
4058.02 1731
4058.62 1745
4059.22 1771
4059.83 1685
4060.43 1757
4061.03 1769
4061.63 1798
4062.23 1594
4062.83 1505
4063.43 1554
4064.03 1551
4064.63 1481
4065.24 1502
4065.84 1494
4066.44 1498
4067.04 1517
4067.64 1536
4068.24 1534
4068.85 1547
4069.45 1481
4070.05 1534
4070.65 1518
4071.25 1505
4071.85 1459
4072.46 1369
4073.06 1435
4073.66 1378
4074.26 1467
4074.86 1457
4075.47 1529
4076.07 1471
4076.67 1477
4077.27 1453
4077.88 1631
4078.48 1485
4079.08 1403
4079.68 1591
4080.29 1658
4080.89 1527
4081.49 1574
4082.09 1596
4082.70 1690
4083.30 1644
4083.90 1566
4084.50 1599
4085.11 1465
4085.71 1503
4086.31 1470
4086.92 1437
4087.52 1491
4088.12 1470
4088.72 1430
4089.33 1368
4089.93 1419
4090.53 1464
4091.14 1423
4091.74 1382
4092.34 1493
4092.95 1564
4093.55 1462
4094.16 1478
4094.76 1494
4095.36 1383
4095.97 1544
4096.57 1608
4097.17 1633
4097.78 1650
4098.38 1560
4098.98 1665
4099.59 1574
4100.19 1655
4100.80 1675
4101.40 1642
4102.00 1463
4102.61 1520
4103.21 1563
4103.82 1522
4104.42 1514
4105.03 1301
4105.63 1487
4106.23 1484
4106.84 1387
4107.44 1358
4108.05 1359
4108.65 1329
4109.26 1288
4109.86 1295
4110.47 1363
4111.07 1366
4111.68 1425
4112.28 1320
4112.89 1276
4113.49 1283
4114.10 1370
4114.70 1445
4115.31 1473
4115.91 1477
4116.52 1297
4117.12 1441
4117.73 1392
4118.33 1373
4118.94 1347
4119.54 1365
4120.15 1403
4120.75 1298
4121.36 1238
4121.97 1230
4122.57 1432
4123.18 1376
4123.78 1458
4124.39 1506
4124.99 1538
4125.60 1501
4126.21 1487
4126.81 1475
4127.42 1441
4128.02 1371
4128.63 1512
4129.24 1377
4129.84 1568
4130.45 1514
4131.05 1432
4131.66 1502
4132.27 1494
4132.87 1436
4133.48 1377
4134.09 1339
4134.69 1465
4135.30 1526
4135.91 1518
4136.51 1468
4137.12 1574
4137.73 1641
4138.33 1524
4138.94 1590
4139.55 1594
4140.15 1713
4140.76 1676
4141.37 1848
4141.97 1815
4142.58 1889
4143.19 1720
4143.80 1739
4144.40 1829
4145.01 1809
4145.62 1827
4146.22 1877
4146.83 1822
4147.44 1786
4148.05 1701
4148.65 1531
4149.26 1490
4149.87 1557
4150.48 1556
4151.09 1670
4151.69 1585
4152.30 1426
4152.91 1414
4153.52 1507
4154.12 1323
4154.73 1309
4155.34 1448
4155.95 1501
4156.56 1470
4157.16 1540
4157.77 1466
4158.38 1485
4158.99 1375
4159.60 1410
4160.21 1485
4160.81 1409
4161.42 1478
4162.03 1410
4162.64 1362
4163.25 1474
4163.86 1426
4164.47 1421
4165.08 1360
4165.68 1362
4166.29 1534
4166.90 1448
4167.51 1539
4168.12 1553
4168.73 1587
4169.34 1525
4169.95 1564
4170.56 1602
4171.16 1587
4171.77 1590
4172.38 1636
4172.99 1556
4173.60 1550
4174.21 1587
4174.82 1514
4175.43 1570
4176.04 1467
4176.65 1420
4177.26 1396
4177.87 1463
4178.48 1463
4179.09 1628
4179.70 1627
4180.31 1639
4180.92 1552
4181.53 1528
4182.14 1673
4182.75 1588
4183.36 1478
4183.97 1583
4184.58 1691
4185.19 1537
4185.80 1612
4186.41 1545
4187.02 1474
4187.63 1499
4188.24 1544
4188.85 1516
4189.46 1422
4190.07 1413
4190.68 1533
4191.29 1547
4191.90 1519
4192.51 1540
4193.13 1437
4193.74 1466
4194.35 1546
4194.96 1568
4195.57 1612
4196.18 1782
4196.79 1663
4197.40 1708
4198.01 1786
4198.62 1966
4199.24 1938
4199.85 1925
4200.46 1816
4201.07 1837
4201.68 1802
4202.29 1762
4202.90 1706
4203.52 1749
4204.13 1695
4204.74 1718
4205.35 1613
4205.96 1567
4206.57 1573
4207.19 1504
4207.80 1561
4208.41 1592
4209.02 1560
4209.63 1593
4210.25 1589
4210.86 1736
4211.47 1696
4212.08 1588
4212.69 1572
4213.31 1630
4213.92 1606
4214.53 1513
4215.14 1546
4215.76 1619
4216.37 1564
4216.98 1611
4217.59 1658
4218.21 1762
4218.82 1667
4219.43 1642
4220.04 1684
4220.66 1862
4221.27 1918
4221.88 1825
4222.50 1914
4223.11 1969
4223.72 2315
4224.33 2400
4224.95 2540
4225.56 2875
4226.17 3199
4226.79 3083
4227.40 3277
4228.01 3384
4228.63 3373
4229.24 3398
4229.85 3487
4230.47 3412
4231.08 3399
4231.69 3068
4232.31 3114
4232.92 3157
4233.54 3143
4234.15 2987
4234.76 2962
4235.38 3075
4235.99 2878
4236.61 2764
4237.22 2798
4237.83 2998
4238.45 3073
4239.06 2936
4239.68 3173
4240.29 3206
4240.90 3061
4241.52 2921
4242.13 2852
4242.75 2635
4243.36 2456
4243.98 2221
4244.59 2223
4245.21 2211
4245.82 2093
4246.43 1904
4247.05 1943
4247.66 1926
4248.28 1858
4248.89 1858
4249.51 1879
4250.12 1768
4250.74 1853
4251.35 1817
4251.97 1694
4252.58 1828
4253.20 1977
4253.81 2002
4254.43 1927
4255.04 1765
4255.66 1878
4256.28 1874
4256.89 1911
4257.51 1884
4258.12 1897
4258.74 1837
4259.35 1872
4259.97 1827
4260.58 1782
4261.20 1750
4261.82 1777
4262.43 1814
4263.05 1868
4263.66 1934
4264.28 1773
4264.90 1729
4265.51 1667
4266.13 1678
4266.74 1788
4267.36 1808
4267.98 1800
4268.59 1816
4269.21 1778
4269.82 1853
4270.44 1829
4271.06 1890
4271.67 1804
4272.29 1790
4272.91 1800
4273.52 1771
4274.14 1757
4274.76 1804
4275.37 1689
4275.99 1696
4276.61 1805
4277.22 1736
4277.84 1733
4278.46 1848
4279.08 2046
4279.69 1946
4280.31 1960
4280.93 1832
4281.54 1935
4282.16 1983
4282.78 1688
4283.40 1846
4284.01 1869
4284.63 1863
4285.25 1803
4285.87 1647
4286.48 1630
4287.10 1544
4287.72 1636
4288.34 1530
4288.95 1623
4289.57 1586
4290.19 1601
4290.81 1566
4291.43 1560
4292.04 1443
4292.66 1547
4293.28 1568
4293.90 1423
4294.52 1528
4295.13 1397
4295.75 1484
4296.37 1455
4296.99 1403
4297.61 1417
4298.23 1508
4298.84 1464
4299.46 1522
4300.08 1464
4300.70 1522
4301.32 1554
4301.94 1546
4302.56 1499
4303.17 1493
4303.79 1329
4304.41 1453
4305.03 1528
4305.65 1575
4306.27 1448
4306.89 1493
4307.51 1498
4308.13 1512
4308.75 1588
4309.36 1477
4309.98 1476
4310.60 1437
4311.22 1563
4311.84 1585
4312.46 1548
4313.08 1596
4313.70 1635
4314.32 1701
4314.94 1652
4315.56 1692
4316.18 1738
4316.80 1808
4317.42 1514
4318.04 1686
4318.66 1671
4319.28 1746
4319.90 1637
4320.52 1735
4321.14 1681
4321.76 1591
4322.38 1548
4323.00 1604
4323.62 1579
4324.24 1666
4324.86 1575
4325.48 1581
4326.10 1649
4326.72 1604
4327.34 1632
4327.96 1713
4328.58 1748
4329.20 1705
4329.82 1633
4330.44 1608
4331.07 1707
4331.69 1742
4332.31 1637
4332.93 1656
4333.55 1667
4334.17 1721
4334.79 1592
4335.41 1589
4336.03 1694
4336.65 1707
4337.28 1665
4337.90 1648
4338.52 1655
4339.14 1757
4339.76 1849
4340.38 1945
4341.00 2115
4341.63 1959
4342.25 2026
4342.87 2125
4343.49 2154
4344.11 2139
4344.73 2159
4345.36 2173
4345.98 2140
4346.60 2070
4347.22 2080
4347.84 2162
4348.47 2383
4349.09 2584
4349.71 2719
4350.33 3024
4350.95 3244
4351.58 3472
4352.20 3391
4352.82 3223
4353.44 3294
4354.07 3112
4354.69 2920
4355.31 2681
4355.93 2466
4356.56 2326
4357.18 1903
4357.80 1874
4358.42 1947
4359.05 1919
4359.67 1858
4360.29 1887
4360.92 1747
4361.54 1638
4362.16 1669
4362.78 1624
4363.41 1602
4364.03 1681
4364.65 1762
4365.28 1768
4365.90 1744
4366.52 1818
4367.15 1707
4367.77 1782
4368.39 1659
4369.02 1621
4369.64 1753
4370.26 1691
4370.89 1521
4371.51 1636
4372.14 1632
4372.76 1621
4373.38 1534
4374.01 1632
4374.63 1632
4375.25 1493
4375.88 1497
4376.50 1386
4377.13 1405
4377.75 1452
4378.37 1607
4379.00 1463
4379.62 1480
4380.25 1474
4380.87 1513
4381.50 1488
4382.12 1368
4382.75 1430
4383.37 1482
4383.99 1417
4384.62 1639
4385.24 1669
4385.87 1627
4386.49 1582
4387.12 1597
4387.74 1530
4388.37 1508
4388.99 1534
4389.62 1553
4390.24 1478
4390.87 1616
4391.49 1530
4392.12 1508
4392.74 1538
4393.37 1505
4393.99 1557
4394.62 1486
4395.24 1576
4395.87 1563
4396.49 1497
4397.12 1551
4397.75 1583
4398.37 1471
4399.00 1442
4399.62 1462
4400.25 1444
4400.87 1600
4401.50 1555
4402.13 1679
4402.75 1495
4403.38 1530
4404.00 1570
4404.63 1653
4405.26 1549
4405.88 1586
4406.51 1583
4407.13 1628
4407.76 1607
4408.39 1669
4409.01 1624
4409.64 1537
4410.27 1468
4410.89 1680
4411.52 1553
4412.15 1619
4412.77 1646
4413.40 1699
4414.03 1672
4414.65 1555
4415.28 1677
4415.91 1689
4416.53 1591
4417.16 1619
4417.79 1519
4418.41 1582
4419.04 1617
4419.67 1600
4420.30 1485
4420.92 1522
4421.55 1472
4422.18 1531
4422.80 1590
4423.43 1485
4424.06 1596
4424.69 1665
4425.31 1670
4425.94 1629
4426.57 1649
4427.20 1595
4427.82 1649
4428.45 1571
4429.08 1516
4429.71 1564
4430.34 1494
4430.96 1661
4431.59 1542
4432.22 1500
4432.85 1407
4433.48 1298
4434.10 1304
4434.73 1323
4435.36 1288
4435.99 1280
4436.62 1370
4437.25 1330
4437.87 1343
4438.50 1451
4439.13 1541
4439.76 1569
4440.39 1587
4441.02 1453
4441.64 1386
4442.27 1358
4442.90 1446
4443.53 1436
4444.16 1371
4444.79 1430
4445.42 1398
4446.05 1381
4446.68 1331
4447.30 1358
4447.93 1357
4448.56 1473
4449.19 1353
4449.82 1387
4450.45 1477
4451.08 1409
4451.71 1392
4452.34 1520
4452.97 1465
4453.60 1352
4454.23 1496
4454.86 1506
4455.49 1480
4456.12 1470
4456.75 1493
4457.38 1494
4458.01 1529
4458.64 1573
4459.27 1473
4459.90 1511
4460.53 1599
4461.16 1532
4461.79 1468
4462.42 1506
4463.05 1571
4463.68 1375
4464.31 1420
4464.94 1423
4465.57 1343
4466.20 1282
4466.83 1304
4467.46 1322
4468.09 1224
4468.72 1282
4469.35 1302
4469.98 1342
4470.61 1385
4471.24 1313
4471.87 1241
4472.50 1273
4473.13 1409
4473.77 1418
4474.40 1230
4475.03 1297
4475.66 1338
4476.29 1324
4476.92 1452
4477.55 1431
4478.18 1319
4478.82 1273
4479.45 1194
4480.08 1280
4480.71 1273
4481.34 1235
4481.97 1342
4482.60 1284
4483.24 1413
4483.87 1377
4484.50 1346
4485.13 1438
4485.76 1459
4486.39 1508
4487.03 1457
4487.66 1343
4488.29 1323
4488.92 1324
4489.55 1526
4490.19 1541
4490.82 1536
4491.45 1545
4492.08 1503
4492.71 1411
4493.35 1523
4493.98 1493
4494.61 1592
4495.24 1466
4495.88 1439
4496.51 1409
4497.14 1417
4497.77 1541
4498.41 1392
4499.04 1458
4499.67 1490
4500.31 1404
4500.94 1421
4501.57 1528
4502.20 1528
4502.84 1464
4503.47 1525
4504.10 1676
4504.74 1586
4505.37 1698
4506.00 1717
4506.64 1807
4507.27 1710
4507.90 1694
4508.54 1655
4509.17 1727
4509.80 1701
4510.44 1700
4511.07 1562
4511.70 1688
4512.34 1612
4512.97 1629
4513.60 1579
4514.24 1538
4514.87 1529
4515.51 1625
4516.14 1596
4516.77 1562
4517.41 1615
4518.04 1644
4518.68 1612
4519.31 1664
4519.94 1723
4520.58 1683
4521.21 1770
4521.85 1564
4522.48 1517
4523.12 1637
4523.75 1500
4524.39 1484
4525.02 1566
4525.65 1718
4526.29 1654
4526.92 1733
4527.56 1766
4528.19 1703
4528.83 1601
4529.46 1735
4530.10 1991
4530.73 2091
4531.37 2152
4532.00 2399
4532.64 2740
4533.27 2966
4533.91 3641
4534.54 4102
4535.18 4836
4535.81 5154
4536.45 5521
4537.09 5642
4537.72 5653
4538.36 5618
4538.99 5429
4539.63 4827
4540.26 4322
4540.90 3670
4541.53 3148
4542.17 2854
4542.81 2533
4543.44 2363
4544.08 1937
4544.71 1914
4545.35 1921
4545.99 1735
4546.62 1650
4547.26 1673
4547.89 1667
4548.53 1768
4549.17 1717
4549.80 1773
4550.44 1800
4551.08 1858
4551.71 1945
4552.35 1958
4552.98 2096
4553.62 2110
4554.26 2102
4554.89 2020
4555.53 2064
4556.17 1991
4556.80 2038
4557.44 1943
4558.08 1937
4558.72 1777
4559.35 1922
4559.99 1677
4560.63 1657
4561.26 1718
4561.90 1600
4562.54 1560
4563.17 1665
4563.81 1596
4564.45 1718
4565.09 1718
4565.72 1783
4566.36 1851
4567.00 1749
4567.64 1702
4568.27 1797
4568.91 1952
4569.55 1583
4570.19 1764
4570.82 1908
4571.46 1944
4572.10 1873
4572.74 1843
4573.38 1967
4574.01 2018
4574.65 2165
4575.29 2156
4575.93 2075
4576.57 2102
4577.20 2072
4577.84 1991
4578.48 1966
4579.12 1818
4579.76 1798
4580.40 1782
4581.04 1706
4581.67 1683
4582.31 1662
4582.95 1572
4583.59 1549
4584.23 1602
4584.87 1591
4585.51 1692
4586.14 1727
4586.78 1573
4587.42 1672
4588.06 1645
4588.70 1599
4589.34 1655
4589.98 1642
4590.62 1662
4591.26 1703
4591.90 1664
4592.54 1652
4593.17 1742
4593.81 1781
4594.45 1781
4595.09 1803
4595.73 1870
4596.37 2023
4597.01 2006
4597.65 1912
4598.29 1722
4598.93 1693
4599.57 1592
4600.21 1640
4600.85 1677
4601.49 1547
4602.13 1548
4602.77 1545
4603.41 1522
4604.05 1492
4604.69 1525
4605.33 1599
4605.97 1591
4606.61 1482
4607.25 1569
4607.89 1622
4608.53 1623
4609.17 1702
4609.81 1702
4610.45 1766
4611.09 1903
4611.73 1855
4612.38 1712
4613.02 1608
4613.66 1610
4614.30 1706
4614.94 1694
4615.58 1788
4616.22 1746
4616.86 1710
4617.50 1608
4618.14 1509
4618.78 1508
4619.43 1529
4620.07 1542
4620.71 1609
4621.35 1479
4621.99 1481
4622.63 1463
4623.27 1541
4623.91 1503
4624.56 1484
4625.20 1445
4625.84 1567
4626.48 1529
4627.12 1465
4627.76 1561
4628.41 1584
4629.05 1542
4629.69 1543
4630.33 1396
4630.97 1326
4631.62 1361
4632.26 1463
4632.90 1434
4633.54 1454
4634.18 1278
4634.83 1345
4635.47 1433
4636.11 1453
4636.75 1503
4637.40 1552
4638.04 1555
4638.68 1510
4639.32 1481
4639.97 1470
4640.61 1548
4641.25 1649
4641.89 1825
4642.54 1747
4643.18 1758
4643.82 1663
4644.46 1547
4645.11 1528
4645.75 1590
4646.39 1658
4647.04 1593
4647.68 1613
4648.32 1683
4648.97 1513
4649.61 1475
4650.25 1492
4650.90 1531
4651.54 1531
4652.18 1591
4652.83 1541
4653.47 1529
4654.11 1637
4654.76 1622
4655.40 1610
4656.04 1659
4656.69 1692
4657.33 1862
4657.98 1885
4658.62 1846
4659.26 1846
4659.91 1743
4660.55 1717
4661.20 1674
4661.84 1723
4662.48 1449
4663.13 1455
4663.77 1471
4664.42 1425
4665.06 1419
4665.71 1347
4666.35 1410
4666.99 1321
4667.64 1355
4668.28 1381
4668.93 1239
4669.57 1448
4670.22 1436
4670.86 1313
4671.51 1333
4672.15 1373
4672.80 1391
4673.44 1379
4674.09 1288
4674.73 1417
4675.38 1328
4676.02 1319
4676.67 1422
4677.31 1425
4677.96 1317
4678.60 1464
4679.25 1483
4679.89 1486
4680.54 1612
4681.18 1489
4681.83 1436
4682.47 1515
4683.12 1349
4683.77 1374
4684.41 1326
4685.06 1476
4685.70 1593
4686.35 1504
4686.99 1425
4687.64 1411
4688.29 1395
4688.93 1434
4689.58 1429
4690.22 1450
4690.87 1411
4691.52 1437
4692.16 1436
4692.81 1416
4693.45 1300
4694.10 1377
4694.75 1405
4695.39 1357
4696.04 1358
4696.69 1377
4697.33 1356
4697.98 1436
4698.63 1349
4699.27 1341
4699.92 1371
4700.57 1514
4701.21 1407
4701.86 1345
4702.51 1578
4703.15 1478
4703.80 1660
4704.45 1742
4705.10 1686
4705.74 1704
4706.39 1533
4707.04 1509
4707.68 1531
4708.33 1482
4708.98 1441
4709.63 1361
4710.27 1471
4710.92 1372
4711.57 1325
4712.22 1400
4712.86 1416
4713.51 1547
4714.16 1410
4714.81 1586
4715.45 1465
4716.10 1484
4716.75 1444
4717.40 1464
4718.05 1414
4718.69 1369
4719.34 1527
4719.99 1506
4720.64 1434
4721.29 1404
4721.94 1428
4722.58 1387
4723.23 1484
4723.88 1562
4724.53 1602
4725.18 1627
4725.83 1719
4726.47 1851
4727.12 1931
4727.77 1753
4728.42 1724
4729.07 1731
4729.72 1849
4730.37 1765
4731.02 1740
4731.66 1704
4732.31 1733
4732.96 1668
4733.61 1551
4734.26 1635
4734.91 1505
4735.56 1570
4736.21 1500
4736.86 1393
4737.51 1350
4738.16 1406
4738.81 1495
4739.45 1410
4740.10 1372
4740.75 1461
4741.40 1409
4742.05 1379
4742.70 1487
4743.35 1366
4744.00 1351
4744.65 1450
4745.30 1476
4745.95 1400
4746.60 1479
4747.25 1433
4747.90 1494
4748.55 1588
4749.20 1576
4749.85 1445
4750.50 1472
4751.15 1385
4751.80 1538
4752.45 1430
4753.10 1551
4753.75 1604
4754.40 1478
4755.05 1459
4755.71 1606
4756.36 1741
4757.01 1815
4757.66 1572
4758.31 1481
4758.96 1577
4759.61 1600
4760.26 1645
4760.91 1508
4761.56 1551
4762.21 1609
4762.86 1583
4763.52 1454
4764.17 1426
4764.82 1517
4765.47 1553
4766.12 1643
4766.77 1654
4767.42 1548
4768.07 1578
4768.73 1726
4769.38 1657
4770.03 1697
4770.68 1725
4771.33 1736
4771.98 1788
4772.64 1599
4773.29 1590
4773.94 1528
4774.59 1495
4775.24 1404
4775.89 1458
4776.55 1506
4777.20 1451
4777.85 1279
4778.50 1316
4779.15 1323
4779.81 1324
4780.46 1305
4781.11 1364
4781.76 1242
4782.42 1294
4783.07 1361
4783.72 1365
4784.37 1397
4785.03 1379
4785.68 1329
4786.33 1399
4786.98 1539
4787.64 1464
4788.29 1427
4788.94 1448
4789.60 1397
4790.25 1287
4790.90 1401
4791.55 1340
4792.21 1240
4792.86 1287
4793.51 1421
4794.17 1380
4794.82 1362
4795.47 1352
4796.13 1248
4796.78 1338
4797.43 1318
4798.09 1358
4798.74 1364
4799.39 1231
4800.05 1301
4800.70 1348
4801.36 1451
4802.01 1465
4802.66 1371
4803.32 1510
4803.97 1389
4804.62 1358
4805.28 1390
4805.93 1382
4806.59 1441
4807.24 1437
4807.89 1369
4808.55 1328
4809.20 1426
4809.86 1514
4810.51 1484
4811.17 1396
4811.82 1215
4812.47 1370
4813.13 1406
4813.78 1392
4814.44 1346
4815.09 1395
4815.75 1351
4816.40 1312
4817.06 1234
4817.71 1277
4818.37 1398
4819.02 1461
4819.68 1388
4820.33 1474
4820.99 1593
4821.64 1472
4822.30 1502
4822.95 1577
4823.61 1373
4824.26 1472
4824.92 1613
4825.57 1613
4826.23 1604
4826.88 1618
4827.54 1704
4828.19 1586
4828.85 1635
4829.51 1585
4830.16 1706
4830.82 1698
4831.47 1610
4832.13 1576
4832.78 1501
4833.44 1544
4834.10 1549
4834.75 1611
4835.41 1706
4836.06 1731
4836.72 1757
4837.38 1622
4838.03 1698
4838.69 1704
4839.34 1852
4840.00 1719
4840.66 1873
4841.31 1967
4841.97 2081
4842.63 2232
4843.28 2290
4843.94 2097
4844.60 2101
4845.25 2074
4845.91 2051
4846.57 1877
4847.22 1741
4847.88 1793
4848.54 1687
4849.19 1784
4849.85 1690
4850.51 1632
4851.17 1821
4851.82 1762
4852.48 1621
4853.14 1697
4853.79 1882
4854.45 1811
4855.11 1758
4855.77 1951
4856.42 1893
4857.08 1897
4857.74 1833
4858.40 1729
4859.05 1868
4859.71 1903
4860.37 1719
4861.03 1680
4861.68 1773
4862.34 1807
4863.00 1978
4863.66 1794
4864.32 1840
4864.97 1966
4865.63 1744
4866.29 1727
4866.95 1769
4867.61 1836
4868.26 1737
4868.92 1868
4869.58 1851
4870.24 1876
4870.90 1862
4871.56 1777
4872.21 1907
4872.87 1792
4873.53 1891
4874.19 1867
4874.85 1853
4875.51 1795
4876.17 1716
4876.83 1734
4877.48 1768
4878.14 1848
4878.80 1793
4879.46 1761
4880.12 1863
4880.78 1832
4881.44 1761
4882.10 1782
4882.76 1933
4883.42 1854
4884.08 1966
4884.73 1893
4885.39 1843
4886.05 1790
4886.71 1723
4887.37 1700
4888.03 1535
4888.69 1640
4889.35 1712
4890.01 1659
4890.67 1603
4891.33 1589
4891.99 1584
4892.65 1557
4893.31 1595
4893.97 1516
4894.63 1582
4895.29 1585
4895.95 1576
4896.61 1726
4897.27 1704
4897.93 1665
4898.59 1600
4899.25 1376
4899.91 1490
4900.57 1637
4901.23 1620
4901.89 1600
4902.55 1538
4903.21 1608
4903.88 1711
4904.54 1689
4905.20 1603
4905.86 1587
4906.52 1492
4907.18 1473
4907.84 1538
4908.50 1601
4909.16 1554
4909.82 1495
4910.48 1514
4911.15 1426
4911.81 1376
4912.47 1446
4913.13 1474
4913.79 1368
4914.45 1317
4915.11 1330
4915.77 1399
4916.44 1401
4917.10 1401
4917.76 1482
4918.42 1433
4919.08 1250
4919.74 1311
4920.41 1370
4921.07 1349
4921.73 1370
4922.39 1461
4923.05 1447
4923.72 1374
4924.38 1332
4925.04 1235
4925.70 1399
4926.36 1341
4927.03 1155
4927.69 1291
4928.35 1249
4929.01 1314
4929.67 1405
4930.34 1287
4931.00 1330
4931.66 1240
4932.32 1389
4932.99 1337
4933.65 1316
4934.31 1447
4934.98 1326
4935.64 1254
4936.30 1360
4936.96 1387
4937.63 1301
4938.29 1357
4938.95 1337
4939.62 1353
4940.28 1361
4940.94 1270
4941.61 1308
4942.27 1404
4942.93 1476
4943.60 1418
4944.26 1410
4944.92 1320
4945.59 1289
4946.25 1326
4946.91 1430
4947.58 1336
4948.24 1426
4948.90 1362
4949.57 1334
4950.23 1318
4950.89 1268
4951.56 1351
4952.22 1300
4952.89 1280
4953.55 1309
4954.21 1297
4954.88 1314
4955.54 1257
4956.21 1181
4956.87 1234
4957.53 1245
4958.20 1267
4958.86 1149
4959.53 1219
4960.19 1214
4960.86 1216
4961.52 1230
4962.19 1330
4962.85 1330
4963.52 1189
4964.18 1208
4964.84 1302
4965.51 1270
4966.17 1285
4966.84 1297
4967.50 1322
4968.17 1426
4968.83 1359
4969.50 1397
4970.16 1330
4970.83 1316
4971.49 1277
4972.16 1381
4972.82 1273
4973.49 1327
4974.16 1341
4974.82 1153
4975.49 1191
4976.15 1114
4976.82 1183
4977.48 1220
4978.15 1255
4978.81 1290
4979.48 1254
4980.15 1180
4980.81 1090
4981.48 1221
4982.14 1300
4982.81 1334
4983.48 1450
4984.14 1333
4984.81 1207
4985.47 1210
4986.14 1201
4986.81 1387
4987.47 1409
4988.14 1327
4988.80 1389
4989.47 1361
4990.14 1367
4990.80 1453
4991.47 1493
4992.14 1461
4992.80 1397
4993.47 1387
4994.14 1276
4994.80 1234
4995.47 1338
4996.14 1351
4996.80 1293
4997.47 1274
4998.14 1279
4998.81 1381
4999.47 1400
5000.14 1347
5000.81 1235
5001.47 1233
5002.14 1233
5002.81 1293
5003.48 1234
5004.14 1212
5004.81 1262
5005.48 1233
5006.15 1336
5006.81 1226
5007.48 1222
5008.15 1301
5008.82 1295
5009.48 1281
5010.15 1184
5010.82 1238
5011.49 1299
5012.16 1344
5012.82 1418
5013.49 1393
5014.16 1399
5014.83 1318
5015.50 1308
5016.16 1345
5016.83 1468
5017.50 1415
5018.17 1264
5018.84 1234
5019.50 1275
5020.17 1301
5020.84 1247
5021.51 1316
5022.18 1412
5022.85 1382
5023.52 1527
5024.19 1552
5024.85 1695
5025.52 1835
5026.19 1891
5026.86 1946
5027.53 1980
5028.20 2058
5028.87 2149
5029.54 2214
5030.21 2053
5030.87 2019
5031.54 1953
5032.21 1662
5032.88 1615
5033.55 1530
5034.22 1517
5034.89 1514
5035.56 1404
5036.23 1372
5036.90 1216
5037.57 1165
5038.24 1257
5038.91 1285
5039.58 1260
5040.25 1359
5040.92 1275
5041.59 1223
5042.26 1211
5042.93 1230
5043.60 1286
5044.27 1311
5044.94 1269
5045.61 1232
5046.28 1355
5046.95 1313
5047.62 1315
5048.29 1340
5048.96 1269
5049.63 1274
5050.30 1206
5050.97 1233
5051.64 1299
5052.31 1248
5052.98 1251
5053.65 1179
5054.32 1274
5054.99 1247
5055.66 1234
5056.34 1250
5057.01 1277
5057.68 1158
5058.35 1154
5059.02 1160
5059.69 1186
5060.36 1206
5061.03 1174
5061.70 1250
5062.38 1288
5063.05 1329
5063.72 1341
5064.39 1315
5065.06 1370
5065.73 1248
5066.40 1337
5067.08 1306
5067.75 1296
5068.42 1243
5069.09 1213
5069.76 1223
5070.43 1182
5071.11 1261
5071.78 1268
5072.45 1225
5073.12 1247
5073.79 1209
5074.47 1254
5075.14 1232
5075.81 1222
5076.48 1214
5077.15 1234
5077.83 1298
5078.50 1275
5079.17 1267
5079.84 1318
5080.52 1433
5081.19 1466
5081.86 1304
5082.53 1443
5083.21 1442
5083.88 1471
5084.55 1461
5085.22 1382
5085.90 1466
5086.57 1406
5087.24 1407
5087.92 1283
5088.59 1336
5089.26 1408
5089.93 1305
5090.61 1272
5091.28 1255
5091.95 1299
5092.63 1304
5093.30 1400
5093.97 1386
5094.65 1418
5095.32 1439
5095.99 1512
5096.67 1556
5097.34 1394
5098.02 1405
5098.69 1461
5099.36 1369
5100.04 1295
5100.71 1344
5101.38 1382
5102.06 1372
5102.73 1353
5103.41 1369
5104.08 1302
5104.75 1403
5105.43 1326
5106.10 1300
5106.78 1361
5107.45 1294
5108.12 1360
5108.80 1457
5109.47 1471
5110.15 1443
5110.82 1455
5111.50 1456
5112.17 1409
5112.85 1305
5113.52 1287
5114.20 1303
5114.87 1324
5115.54 1369
5116.22 1300
5116.89 1305
5117.57 1390
5118.24 1348
5118.92 1253
5119.59 1348
5120.27 1331
5120.94 1269
5121.62 1305
5122.30 1344
5122.97 1474
5123.65 1437
5124.32 1427
5125.00 1433
5125.67 1497
5126.35 1581
5127.02 1484
5127.70 1487
5128.37 1527
5129.05 1458
5129.73 1413
5130.40 1241
5131.08 1291
5131.75 1386
5132.43 1392
5133.10 1392
5133.78 1247
5134.46 1288
5135.13 1310
5135.81 1243
5136.49 1426
5137.16 1399
5137.84 1296
5138.51 1410
5139.19 1386
5139.87 1341
5140.54 1396
5141.22 1328
5141.90 1339
5142.57 1376
5143.25 1403
5143.93 1463
5144.60 1408
5145.28 1291
5145.96 1253
5146.63 1225
5147.31 1231
5147.99 1206
5148.66 1280
5149.34 1262
5150.02 1181
5150.69 1180
5151.37 1212
5152.05 1200
5152.73 1202
5153.40 1193
5154.08 1091
5154.76 1113
5155.44 1126
5156.11 1179
5156.79 1185
5157.47 1158
5158.15 1146
5158.82 1135
5159.50 1113
5160.18 1122
5160.86 1152
5161.53 1109
5162.21 1164
5162.89 1169
5163.57 1193
5164.25 1203
5164.92 1092
5165.60 1041
5166.28 1129
5166.96 1060
5167.64 1102
5168.31 1217
5168.99 1295
5169.67 1275
5170.35 1277
5171.03 1233
5171.71 1269
5172.39 1222
5173.06 1270
5173.74 1338
5174.42 1180
5175.10 1252
5175.78 1248
5176.46 1266
5177.14 1180
5177.82 1163
5178.49 1144
5179.17 1191
5179.85 1249
5180.53 1176
5181.21 1197
5181.89 1267
5182.57 1318
5183.25 1182
5183.93 1115
5184.61 1115
5185.29 1213
5185.97 1143
5186.64 1100
5187.32 1242
5188.00 1242
5188.68 1156
5189.36 1089
5190.04 1048
5190.72 1167
5191.40 1207
5192.08 1138
5192.76 1064
5193.44 1082
5194.12 1051
5194.80 1045
5195.48 1177
5196.16 1160
5196.84 1104
5197.52 1184
5198.20 1191
5198.88 1191
5199.56 1170
5200.24 1168
5200.92 1202
5201.60 1085
5202.28 1126
5202.96 1141
5203.65 1172
5204.33 1169
5205.01 1132
5205.69 1182
5206.37 1090
5207.05 1102
5207.73 1015
5208.41 1121
5209.09 1143
5209.77 1102
5210.45 1136
5211.13 1207
5211.82 1296
5212.50 1341
5213.18 1283
5213.86 1295
5214.54 1236
5215.22 1219
5215.90 1290
5216.58 1337
5217.27 1373
5217.95 1313
5218.63 1291
5219.31 1212
5219.99 1318
5220.67 1292
5221.36 1255
5222.04 1310
5222.72 1344
5223.40 1243
5224.08 1349
5224.77 1245
5225.45 1286
5226.13 1279
5226.81 1290
5227.49 1270
5228.18 1362
5228.86 1376
5229.54 1257
5230.22 1226
5230.91 1217
5231.59 1197
5232.27 1354
5232.95 1324
5233.63 1336
5234.32 1293
5235.00 1137
5235.68 1204
5236.37 1284
5237.05 1172
5237.73 1186
5238.41 1220
5239.10 1229
5239.78 1224
5240.46 1131
5241.15 1261
5241.83 1294
5242.51 1233
5243.20 1332
5243.88 1204
5244.56 1204
5245.24 1233
5245.93 1232
5246.61 1297
5247.29 1237
5247.98 1221
5248.66 1140
5249.35 1187
5250.03 1229
5250.71 1277
5251.40 1252
5252.08 1314
5252.76 1262
5253.45 1300
5254.13 1237
5254.82 1462
5255.50 1412
5256.18 1230
5256.87 1387
5257.55 1514
5258.24 1496
5258.92 1292
5259.60 1202
5260.29 1234
5260.97 1216
5261.66 1187
5262.34 1238
5263.03 1203
5263.71 1184
5264.40 1242
5265.08 1238
5265.76 1295
5266.45 1315
5267.13 1296
5267.82 1248
5268.50 1318
5269.19 1291
5269.87 1248
5270.56 1245
5271.24 1263
5271.93 1344
5272.61 1424
5273.30 1283
5273.98 1230
5274.67 1264
5275.35 1243
5276.04 1237
5276.72 1288
5277.41 1357
5278.10 1241
5278.78 1270
5279.47 1436
5280.15 1388
5280.84 1241
5281.52 1280
5282.21 1244
5282.89 1263
5283.58 1369
5284.27 1454
5284.95 1477
5285.64 1581
5286.32 1585
5287.01 1448
5287.70 1464
5288.38 1450
5289.07 1461
5289.75 1527
5290.44 1416
5291.13 1453
5291.81 1361
5292.50 1430
5293.19 1338
5293.87 1341
5294.56 1200
5295.25 1207
5295.93 1243
5296.62 1175
5297.31 1187
5297.99 1317
5298.68 1346
5299.37 1298
5300.05 1353
5300.74 1292
5301.43 1390
5302.11 1342
5302.80 1292
5303.49 1391
5304.18 1304
5304.86 1379
5305.55 1306
5306.24 1426
5306.92 1556
5307.61 1551
5308.30 1594
5308.99 1559
5309.67 1524
5310.36 1625
5311.05 1495
5311.74 1522
5312.42 1364
5313.11 1364
5313.80 1656
5314.49 1523
5315.18 1448
5315.86 1660
5316.55 1532
5317.24 1549
5317.93 1527
5318.62 1489
5319.30 1439
5319.99 1493
5320.68 1484
5321.37 1482
5322.06 1475
5322.74 1413
5323.43 1504
5324.12 1599
5324.81 1623
5325.50 1651
5326.19 1630
5326.88 1607
5327.56 1517
5328.25 1474
5328.94 1585
5329.63 1452
5330.32 1453
5331.01 1397
5331.70 1489
5332.39 1498
5333.07 1480
5333.76 1529
5334.45 1477
5335.14 1428
5335.83 1536
5336.52 1497
5337.21 1404
5337.90 1573
5338.59 1645
5339.28 1577
5339.97 1458
5340.66 1577
5341.35 1458
5342.04 1470
5342.73 1574
5343.42 1525
5344.10 1518
5344.79 1687
5345.48 1631
5346.17 1635
5346.86 1652
5347.55 1673
5348.24 1557
5348.93 1609
5349.62 1644
5350.31 1689
5351.00 1716
5351.69 1849
5352.39 2062
5353.08 2321
5353.77 2387
5354.46 2477
5355.15 2754
5355.84 2900
5356.53 3232
5357.22 3436
5357.91 3522
5358.60 3180
5359.29 3104
5359.98 2734
5360.67 2439
5361.36 2206
5362.05 1974
5362.74 1957
5363.44 1767
5364.13 1666
5364.82 1541
5365.51 1577
5366.20 1512
5366.89 1602
5367.58 1637
5368.27 1610
5368.96 1613
5369.66 1522
5370.35 1455
5371.04 1477
5371.73 1467
5372.42 1497
5373.11 1355
5373.81 1330
5374.50 1363
5375.19 1373
5375.88 1309
5376.57 1315
5377.26 1329
5377.96 1344
5378.65 1380
5379.34 1317
5380.03 1384
5380.72 1328
5381.42 1308
5382.11 1338
5382.80 1391
5383.49 1395
5384.18 1302
5384.88 1281
5385.57 1273
5386.26 1325
5386.95 1276
5387.65 1332
5388.34 1282
5389.03 1313
5389.72 1397
5390.42 1376
5391.11 1376
5391.80 1347
5392.50 1490
5393.19 1471
5393.88 1564
5394.57 1639
5395.27 1601
5395.96 1628
5396.65 1671
5397.35 1689
5398.04 1640
5398.73 1642
5399.43 1441
5400.12 1429
5400.81 1381
5401.51 1313
5402.20 1369
5402.89 1250
5403.59 1330
5404.28 1350
5404.97 1377
5405.67 1410
5406.36 1487
5407.06 1406
5407.75 1558
5408.44 1450
5409.14 1422
5409.83 1392
5410.53 1451
5411.22 1426
5411.91 1509
5412.61 1421
5413.30 1381
5414.00 1320
5414.69 1283
5415.38 1355
5416.08 1393
5416.77 1313
5417.47 1368
5418.16 1326
5418.86 1279
5419.55 1298
5420.25 1275
5420.94 1275
5421.64 1262
5422.33 1326
5423.03 1239
5423.72 1343
5424.41 1267
5425.11 1221
5425.80 1334
5426.50 1259
5427.19 1266
5427.89 1240
5428.59 1311
5429.28 1390
5429.98 1357
5430.67 1378
5431.37 1415
5432.06 1325
5432.76 1277
5433.45 1259
5434.15 1362
5434.84 1269
5435.54 1161
5436.23 1188
5436.93 1367
5437.63 1262
5438.32 1250
5439.02 1360
5439.71 1353
5440.41 1399
5441.11 1391
5441.80 1435
5442.50 1469
5443.19 1600
5443.89 1522
5444.59 1424
5445.28 1269
5445.98 1270
5446.68 1286
5447.37 1397
5448.07 1390
5448.76 1289
5449.46 1357
5450.16 1428
5450.85 1429
5451.55 1486
5452.25 1674
5452.94 1607
5453.64 1736
5454.34 1749
5455.03 1696
5455.73 1695
5456.43 1670
5457.13 1617
5457.82 1473
5458.52 1489
5459.22 1540
5459.91 1462
5460.61 1373
5461.31 1406
5462.01 1379
5462.70 1409
5463.40 1338
5464.10 1433
5464.80 1426
5465.49 1506
5466.19 1523
5466.89 1639
5467.59 1577
5468.28 1703
5468.98 1600
5469.68 1709
5470.38 1808
5471.07 1754
5471.77 1818
5472.47 1783
5473.17 1613
5473.87 1676
5474.56 1624
5475.26 1502
5475.96 1536
5476.66 1472
5477.36 1557
5478.06 1675
5478.75 1650
5479.45 1630
5480.15 1634
5480.85 1566
5481.55 1606
5482.25 1684
5482.95 1649
5483.64 1797
5484.34 1795
5485.04 1907
5485.74 1996
5486.44 2055
5487.14 2049
5487.84 1920
5488.54 2028
5489.23 1963
5489.93 1911
5490.63 1796
5491.33 1733
5492.03 1771
5492.73 1740
5493.43 1702
5494.13 1696
5494.83 1777
5495.53 1711
5496.23 1799
5496.93 1712
5497.63 1750
5498.33 1762
5499.03 1898
5499.73 1844
5500.43 1750
5501.13 1750
5501.83 1899
5502.53 2012
5503.23 2064
5503.93 2228
5504.63 2242
5505.33 2404
5506.03 2643
5506.73 2815
5507.43 2915
5508.13 2851
5508.83 2770
5509.53 2449
5510.23 2195
5510.93 2051
5511.63 1995
5512.33 1863
5513.03 1867
5513.73 1773
5514.43 1600
5515.13 1648
5515.83 1659
5516.53 1592
5517.23 1696
5517.93 1691
5518.64 1730
5519.34 1624
5520.04 1689
5520.74 1721
5521.44 1706
5522.14 1726
5522.84 1712
5523.54 1748
5524.24 1644
5524.95 1551
5525.65 1599
5526.35 1557
5527.05 1538
5527.75 1465
5528.45 1459
5529.15 1548
5529.86 1571
5530.56 1491
5531.26 1488
5531.96 1367
5532.66 1475
5533.36 1428
5534.07 1368
5534.77 1503
5535.47 1497
5536.17 1400
5536.87 1284
5537.58 1367
5538.28 1361
5538.98 1332
5539.68 1376
5540.39 1336
5541.09 1401
5541.79 1317
5542.49 1298
5543.20 1421
5543.90 1402
5544.60 1334
5545.30 1272
5546.01 1292
5546.71 1324
5547.41 1340
5548.11 1253
5548.82 1125
5549.52 1330
5550.22 1406
5550.93 1269
5551.63 1407
5552.33 1374
5553.03 1278
5553.74 1341
5554.44 1288
5555.14 1248
5555.85 1260
5556.55 1278
5557.25 1267
5557.96 1291
5558.66 1309
5559.36 1297
5560.07 1276
5560.77 1316
5561.48 1248
5562.18 1204
5562.88 1130
5563.59 1183
5564.29 1283
5564.99 1235
5565.70 1224
5566.40 1226
5567.11 1222
5567.81 1254
5568.51 1328
5569.22 1341
5569.92 1315
5570.63 1220
5571.33 1292
5572.04 1254
5572.74 1290
5573.44 1270
5574.15 1322
5574.85 1264
5575.56 1238
5576.26 1412
5576.97 1363
5577.67 1266
5578.38 1365
5579.08 1336
5579.79 1352
5580.49 1354
5581.20 1360
5581.90 1232
5582.61 1271
5583.31 1277
5584.02 1245
5584.72 1369
5585.43 1318
5586.13 1351
5586.84 1197
5587.54 1258
5588.25 1296
5588.95 1205
5589.66 1247
5590.36 1366
5591.07 1313
5591.77 1230
5592.48 1292
5593.19 1313
5593.89 1254
5594.60 1250
5595.30 1352
5596.01 1150
5596.71 1202
5597.42 1200
5598.13 1274
5598.83 1303
5599.54 1261
5600.24 1159
5600.95 1254
5601.66 1229
5602.36 1248
5603.07 1145
5603.78 1285
5604.48 1298
5605.19 1264
5605.89 1269
5606.60 1312
5607.31 1208
5608.01 1218
5608.72 1179
5609.43 1189
5610.13 1224
5610.84 1283
5611.55 1194
5612.25 1175
5612.96 1253
5613.67 1206
5614.38 1193
5615.08 1164
5615.79 1193
5616.50 1145
5617.20 1294
5617.91 1170
5618.62 1160
5619.33 1115
5620.03 1152
5620.74 1180
5621.45 1210
5622.15 1224
5622.86 1303
5623.57 1328
5624.28 1258
5624.99 1232
5625.69 1256
5626.40 1158
5627.11 1081
5627.82 1157
5628.52 1143
5629.23 1067
5629.94 1180
5630.65 1231
5631.36 1222
5632.06 1279
5632.77 1280
5633.48 1289
5634.19 1331
5634.90 1261
5635.61 1388
5636.31 1364
5637.02 1391
5637.73 1301
5638.44 1229
5639.15 1235
5639.86 1306
5640.56 1378
5641.27 1324
5641.98 1286
5642.69 1319
5643.40 1334
5644.11 1403
5644.82 1503
5645.53 1526
5646.24 1525
5646.94 1563
5647.65 1603
5648.36 1481
5649.07 1466
5649.78 1462
5650.49 1455
5651.20 1390
5651.91 1354
5652.62 1295
5653.33 1291
5654.04 1306
5654.75 1282
5655.46 1300
5656.17 1384
5656.88 1326
5657.59 1310
5658.30 1317
5659.01 1329
5659.71 1310
5660.42 1375
5661.13 1407
5661.84 1418
5662.55 1375
5663.26 1365
5663.97 1451
5664.69 1325
5665.40 1463
5666.11 1414
5666.82 1521
5667.53 1567
5668.24 1349
5668.95 1366
5669.66 1360
5670.37 1335
5671.08 1354
5671.79 1292
5672.50 1353
5673.21 1347
5673.92 1465
5674.63 1368
5675.34 1438
5676.05 1501
5676.76 1510
5677.48 1482
5678.19 1393
5678.90 1429
5679.61 1452
5680.32 1362
5681.03 1284
5681.74 1337
5682.45 1386
5683.16 1286
5683.88 1297
5684.59 1352
5685.30 1379
5686.01 1312
5686.72 1382
5687.43 1382
5688.15 1268
5688.86 1256
5689.57 1338
5690.28 1292
5690.99 1397
5691.70 1298
5692.42 1281
5693.13 1245
5693.84 1316
5694.55 1252
5695.26 1352
5695.98 1375
5696.69 1288
5697.40 1261
5698.11 1271
5698.82 1250
5699.54 1242
5700.25 1396
5700.96 1271
5701.67 1228
5702.39 1253
5703.10 1175
5703.81 1255
5704.52 1185
5705.24 1211
5705.95 1171
5706.66 1206
5707.38 1180
5708.09 1212
5708.80 1253
5709.51 1220
5710.23 1309
5710.94 1272
5711.65 1248
5712.37 1194
5713.08 1124
5713.79 1200
5714.51 1168
5715.22 1183
5715.93 1188
5716.65 1212
5717.36 1229
5718.07 1170
5718.79 1163
5719.50 1155
5720.21 1221
5720.93 1291
5721.64 1211
5722.36 1194
5723.07 1226
5723.78 1262
5724.50 1167
5725.21 1184
5725.92 1267
5726.64 1301
5727.35 1265
5728.07 1283
5728.78 1250
5729.50 1414
5730.21 1422
5730.92 1444
5731.64 1503
5732.35 1689
5733.07 1787
5733.78 1905
5734.50 1854
5735.21 1943
5735.93 1935
5736.64 1843
5737.35 1750
5738.07 1669
5738.78 1647
5739.50 1505
5740.21 1348
5740.93 1264
5741.64 1319
5742.36 1313
5743.07 1385
5743.79 1380
5744.50 1371
5745.22 1325
5745.93 1342
5746.65 1301
5747.37 1234
5748.08 1318
5748.80 1409
5749.51 1298
5750.23 1275
5750.94 1283
5751.66 1260
5752.37 1230
5753.09 1307
5753.81 1307
5754.52 1281
5755.24 1412
5755.95 1337
5756.67 1472
5757.38 1641
5758.10 1630
5758.82 1797
5759.53 1980
5760.25 1954
5760.96 2153
5761.68 2153
5762.40 2058
5763.11 1991
5763.83 1965
5764.55 1922
5765.26 1760
5765.98 1679
5766.70 1556
5767.41 1517
5768.13 1446
5768.85 1470
5769.56 1462
5770.28 1507
5771.00 1565
5771.71 1687
5772.43 1573
5773.15 1614
5773.86 1465
5774.58 1448
5775.30 1396
5776.01 1426
5776.73 1609
5777.45 1615
5778.17 1573
5778.88 1520
5779.60 1557
5780.32 1631
5781.04 1601
5781.75 1500
5782.47 1463
5783.19 1598
5783.91 1642
5784.62 1673
5785.34 1557
5786.06 1512
5786.78 1571
5787.49 1716
5788.21 1690
5788.93 1668
5789.65 1678
5790.37 1809
5791.08 1596
5791.80 1658
5792.52 1641
5793.24 1703
5793.96 1741
5794.68 1838
5795.39 1770
5796.11 1925
5796.83 1961
5797.55 1987
5798.27 1920
5798.99 2059
5799.70 2014
5800.42 1956
5801.14 2215
5801.86 2339
5802.58 2492
5803.30 2806
5804.02 3079
5804.74 3389
5805.45 4192
5806.17 4516
5806.89 4961
5807.61 4881
5808.33 4626
5809.05 4309
5809.77 3763
5810.49 3424
5811.21 2926
5811.93 2786
5812.65 2471
5813.37 2504
5814.09 2321
5814.81 2364
5815.52 2321
5816.24 2158
5816.96 2309
5817.68 2320
5818.40 2071
5819.12 2098
5819.84 2133
5820.56 2098
5821.28 2209
5822.00 2159
5822.72 2134
5823.44 2136
5824.16 2024
5824.88 2033
5825.60 2016
5826.32 2002
5827.04 1993
5827.76 2005
5828.48 1999
5829.21 1861
5829.93 1686
5830.65 1735
5831.37 1700
5832.09 1679
5832.81 1726
5833.53 1742
5834.25 1680
5834.97 1680
5835.69 1547
5836.41 1629
5837.13 1624
5837.85 1642
5838.57 1551
5839.30 1619
5840.02 1504
5840.74 1464
5841.46 1459
5842.18 1512
5842.90 1378
5843.62 1422
5844.34 1500
5845.07 1485
5845.79 1478
5846.51 1453
5847.23 1495
5847.95 1577
5848.67 1580
5849.39 1518
5850.12 1591
5850.84 1503
5851.56 1461
5852.28 1574
5853.00 1520
5853.73 1588
5854.45 1507
5855.17 1438
5855.89 1520
5856.61 1534
5857.34 1439
5858.06 1476
5858.78 1519
5859.50 1572
5860.23 1447
5860.95 1332
5861.67 1344
5862.39 1336
5863.11 1363
5863.84 1460
5864.56 1469
5865.28 1411
5866.01 1374
5866.73 1283
5867.45 1286
5868.17 1371
5868.90 1389
5869.62 1330
5870.34 1298
5871.07 1283
5871.79 1377
5872.51 1342
5873.23 1446
5873.96 1375
5874.68 1293
5875.40 1492
5876.13 1321
5876.85 1409
5877.57 1461
5878.30 1459
5879.02 1416
5879.74 1395
5880.47 1283
5881.19 1423
5881.92 1427
5882.64 1381
5883.36 1446
5884.09 1419
5884.81 1249
5885.53 1299
5886.26 1392
5886.98 1370
5887.71 1432
5888.43 1525
5889.15 1431
5889.88 1524
5890.60 1381
5891.33 1356
5892.05 1405
5892.78 1346
5893.50 1357
5894.23 1490
5894.95 1405
5895.67 1340
5896.40 1310
5897.12 1301
5897.85 1396
5898.57 1211
5899.30 1248
5900.02 1316
5900.75 1312
5901.47 1315
5902.20 1307
5902.92 1275
5903.65 1391
5904.37 1287
5905.10 1305
5905.82 1305
5906.55 1355
5907.27 1202
5908.00 1341
5908.72 1299
5909.45 1249
5910.17 1216
5910.90 1326
5911.62 1258
5912.35 1309
5913.08 1272
5913.80 1293
5914.53 1386
5915.25 1313
5915.98 1237
5916.70 1286
5917.43 1355
5918.16 1309
5918.88 1285
5919.61 1245
5920.33 1260
5921.06 1330
5921.79 1323
5922.51 1346
5923.24 1332
5923.97 1271
5924.69 1335
5925.42 1380
5926.14 1388
5926.87 1314
5927.60 1360
5928.32 1368
5929.05 1453
5929.78 1414
5930.50 1458
5931.23 1416
5931.96 1488
5932.68 1368
5933.41 1340
5934.14 1483
5934.86 1368
5935.59 1391
5936.32 1338
5937.05 1399
5937.77 1445
5938.50 1446
5939.23 1481
5939.95 1531
5940.68 1498
5941.41 1434
5942.14 1556
5942.86 1657
5943.59 1539
5944.32 1527
5945.05 1724
5945.77 1662
5946.50 1536
5947.23 1627
5947.96 1613
5948.68 1634
5949.41 1706
5950.14 1665
5950.87 1704
5951.60 1698
5952.32 1814
5953.05 1825
5953.78 1790
5954.51 1752
5955.24 1889
5955.96 1960
5956.69 2033
5957.42 2017
5958.15 2095
5958.88 1996
5959.61 2070
5960.33 2212
5961.06 2139
5961.79 2098
5962.52 2142
5963.25 2009
5963.98 2050
5964.71 2016
5965.44 2057
5966.16 2005
5966.89 2051
5967.62 2011
5968.35 1988
5969.08 2144
5969.81 2378
5970.54 2540
5971.27 2774
5972.00 2711
5972.73 2986
5973.46 3199
5974.18 3213
5974.91 3185
5975.64 3192
5976.37 2950
5977.10 2590
5977.83 2486
5978.56 2451
5979.29 2336
5980.02 2218
5980.75 2180
5981.48 2141
5982.21 2113
5982.94 2220
5983.67 2270
5984.40 2250
5985.13 2304
5985.86 2295
5986.59 2445
5987.32 2371
5988.05 2356
5988.78 2344
5989.51 2328
5990.24 2415
5990.97 2354
5991.70 2314
5992.43 2220
5993.16 2229
5993.89 2298
5994.62 2245
5995.35 2248
5996.09 2280
5996.82 2215
5997.55 2335
5998.28 2384
5999.01 2381
5999.74 2353
6000.47 2387
6001.20 2373
6001.93 2460
6002.66 2421
6003.39 2481
6004.13 2502
6004.86 2294
6005.59 2353
6006.32 2214
6007.05 2277
6007.78 2396
6008.51 2267
6009.25 2221
6009.98 2202
6010.71 2242
6011.44 2311
6012.17 2378
6012.90 2505
6013.64 2586
6014.37 2844
6015.10 2902
6015.83 3133
6016.56 3304
6017.29 3624
6018.03 3977
6018.76 3946
6019.49 4223
6020.22 4161
6020.96 4017
6021.69 3887
6022.42 3569
6023.15 3428
6023.88 3229
6024.62 3058
6025.35 2700
6026.08 2443
6026.81 2466
6027.55 2281
6028.28 2133
6029.01 2180
6029.75 2001
6030.48 2016
6031.21 2028
6031.94 2027
6032.68 1896
6033.41 1958
6034.14 1918
6034.88 2026
6035.61 2006
6036.34 1848
6037.07 1947
6037.81 2012
6038.54 1936
6039.27 2009
6040.01 2107
6040.74 2051
6041.47 1959
6042.21 1924
6042.94 1991
6043.68 2058
6044.41 2005
6045.14 1996
6045.88 2043
6046.61 1948
6047.34 1936
6048.08 2161
6048.81 2051
6049.55 2027
6050.28 2119
6051.01 2076
6051.75 2088
6052.48 2017
6053.22 2207
6053.95 2087
6054.68 2166
6055.42 2360
6056.15 2326
6056.89 2530
6057.62 2521
6058.36 2452
6059.09 2512
6059.83 2439
6060.56 2518
6061.29 2349
6062.03 2185
6062.76 2238
6063.50 2108
6064.23 2090
6064.97 2071
6065.70 1965
6066.44 1966
6067.17 1963
6067.91 1931
6068.64 1868
6069.38 1833
6070.11 1795
6070.85 1851
6071.58 1769
6072.32 1783
6073.06 1845
6073.79 1752
6074.53 1833
6075.26 1746
6076.00 1797
6076.73 1817
6077.47 1755
6078.20 1681
6078.94 1784
6079.68 1751
6080.41 1724
6081.15 1713
6081.88 1757
6082.62 1750
6083.35 1701
6084.09 1702
6084.83 1670
6085.56 1755
6086.30 1723
6087.04 1581
6087.77 1510
6088.51 1635
6089.24 1702
6089.98 1671
6090.72 1647
6091.45 1552
6092.19 1575
6092.93 1614
6093.66 1710
6094.40 1665
6095.14 1653
6095.87 1640
6096.61 1687
6097.35 1639
6098.08 1720
6098.82 1660
6099.56 1657
6100.29 1619
6101.03 1721
6101.77 1775
6102.51 1572
6103.24 1633
6103.98 1631
6104.72 1567
6105.46 1498
6106.19 1623
6106.93 1647
6107.67 1579
6108.41 1571
6109.14 1602
6109.88 1686
6110.62 1646
6111.36 1520
6112.09 1694
6112.83 1586
6113.57 1661
6114.31 1688
6115.04 1660
6115.78 1648
6116.52 1543
6117.26 1578
6118.00 1559
6118.73 1554
6119.47 1683
6120.21 1769
6120.95 1705
6121.69 1714
6122.43 1661
6123.16 1677
6123.90 1652
6124.64 1687
6125.38 1680
6126.12 1612
6126.86 1666
6127.60 1643
6128.33 1722
6129.07 1701
6129.81 1758
6130.55 1788
6131.29 1626
6132.03 1696
6132.77 1744
6133.51 1759
6134.25 1780
6134.98 1744
6135.72 1812
6136.46 1788
6137.20 1748
6137.94 1697
6138.68 1686
6139.42 1770
6140.16 1743
6140.90 1703
6141.64 1632
6142.38 1735
6143.12 1755
6143.86 1697
6144.60 1793
6145.34 1828
6146.08 1788
6146.82 1918
6147.56 1686
6148.30 1753
6149.04 1733
6149.78 1740
6150.52 1767
6151.26 1727
6152.00 1830
6152.74 1814
6153.48 1874
6154.22 1799
6154.96 1956
6155.70 2066
6156.44 1962
6157.18 1956
6157.92 1825
6158.66 1945
6159.40 1972
6160.14 1864
6160.88 1919
6161.62 1999
6162.36 1873
6163.10 1851
6163.85 1830
6164.59 2002
6165.33 1837
6166.07 1878
6166.81 1984
6167.55 1960
6168.29 1973
6169.03 2078
6169.77 2232
6170.51 2207
6171.26 2188
6172.00 2378
6172.74 2451
6173.48 2482
6174.22 2572
6174.96 2569
6175.70 2480
6176.45 2417
6177.19 2419
6177.93 2351
6178.67 2396
6179.41 2432
6180.16 2398
6180.90 2343
6181.64 2220
6182.38 2052
6183.12 2253
6183.87 2268
6184.61 2173
6185.35 2344
6186.09 2341
6186.83 2424
6187.58 2316
6188.32 2375
6189.06 2364
6189.80 2357
6190.55 2382
6191.29 2492
6192.03 2490
6192.77 2518
6193.52 2469
6194.26 2513
6195.00 2631
6195.74 2564
6196.49 2616
6197.23 2590
6197.97 2698
6198.72 2797
6199.46 2840
6200.20 2784
6200.94 2886
6201.69 2991
6202.43 2960
6203.17 2816
6203.92 3031
6204.66 2953
6205.40 3013
6206.15 3034
6206.89 2909
6207.63 2801
6208.38 3101
6209.12 3267
6209.87 3322
6210.61 3534
6211.35 4054
6212.10 4824
6212.84 5652
6213.58 6499
6214.33 7586
6215.07 8376
6215.82 9023
6216.56 9401
6217.30 9019
6218.05 8668
6218.79 8024
6219.54 7200
6220.28 6199
6221.02 5241
6221.77 4466
6222.51 3945
6223.26 3581
6224.00 3349
6224.75 3027
6225.49 2747
6226.24 2704
6226.98 2783
6227.73 2753
6228.47 2767
6229.21 2722
6229.96 2733
6230.70 2978
6231.45 3028
6232.19 2965
6232.94 2975
6233.68 2888
6234.43 2797
6235.17 2699
6235.92 2528
6236.67 2369
6237.41 2218
6238.16 2141
6238.90 2186
6239.65 2054
6240.39 2029
6241.14 2134
6241.88 2231
6242.63 2205
6243.37 2133
6244.12 2208
6244.87 2161
6245.61 2095
6246.36 2077
6247.10 2291
6247.85 2407
6248.59 2324
6249.34 2221
6250.09 2182
6250.83 2353
6251.58 2477
6252.33 2559
6253.07 2687
6253.82 2778
6254.56 2787
6255.31 2995
6256.06 3123
6256.80 2895
6257.55 2777
6258.30 2674
6259.04 2677
6259.79 2598
6260.54 2326
6261.28 2314
6262.03 2199
6262.78 2293
6263.52 2321
6264.27 2373
6265.02 2254
6265.76 2314
6266.51 2363
6267.26 2325
6268.01 2181
6268.75 2231
6269.50 2275
6270.25 2191
6270.99 2148
6271.74 2082
6272.49 2233
6273.24 2223
6273.98 2170
6274.73 2209
6275.48 2319
6276.23 2210
6276.97 2165
6277.72 2198
6278.47 2116
6279.22 2269
6279.96 2405
6280.71 2341
6281.46 2291
6282.21 2442
6282.96 2354
6283.70 2338
6284.45 2370
6285.20 2434
6285.95 2383
6286.70 2514
6287.45 2320
6288.19 2264
6288.94 2228
6289.69 2133
6290.44 1914
6291.19 1920
6291.94 2070
6292.68 1992
6293.43 2052
6294.18 1983
6294.93 1997
6295.68 2058
6296.43 2004
6297.18 1939
6297.93 2024
6298.67 1869
6299.42 1945
6300.17 1974
6300.92 1830
6301.67 1874
6302.42 1795
6303.17 1895
6303.92 1826
6304.67 1758
6305.42 1867
6306.17 1788
6306.92 1797
6307.67 1796
6308.41 1847
6309.16 1810
6309.91 1889
6310.66 1875
6311.41 1841
6312.16 1871
6312.91 1727
6313.66 1798
6314.41 1772
6315.16 1770
6315.91 1871
6316.66 1828
6317.41 1846
6318.16 1926
6318.91 1983
6319.66 1809
6320.41 1758
6321.16 1865
6321.91 1797
6322.66 1747
6323.41 1634
6324.16 1755
6324.92 1755
6325.67 1685
6326.42 1791
6327.17 1730
6327.92 1646
6328.67 1614
6329.42 1602
6330.17 1667
6330.92 1564
6331.67 1470
6332.42 1614
6333.17 1680
6333.92 1530
6334.68 1562
6335.43 1621
6336.18 1648
6336.93 1618
6337.68 1561
6338.43 1594
6339.18 1604
6339.93 1565
6340.69 1577
6341.44 1583
6342.19 1607
6342.94 1530
6343.69 1532
6344.44 1526
6345.20 1484
6345.95 1537
6346.70 1518
6347.45 1593
6348.20 1577
6348.95 1519
6349.71 1545
6350.46 1582
6351.21 1550
6351.96 1621
6352.71 1532
6353.47 1567
6354.22 1622
6354.97 1572
6355.72 1584
6356.48 1544
6357.23 1665
6357.98 1727
6358.73 1621
6359.49 1627
6360.24 1577
6360.99 1676
6361.74 1791
6362.50 1770
6363.25 1729
6364.00 1666
6364.76 1591
6365.51 1632
6366.26 1469
6367.01 1513
6367.77 1596
6368.52 1653
6369.27 1544
6370.03 1634
6370.78 1622
6371.53 1734
6372.29 1734
6373.04 1569
6373.79 1654
6374.55 1545
6375.30 1592
6376.05 1556
6376.81 1592
6377.56 1526
6378.31 1621
6379.07 1503
6379.82 1567
6380.58 1602
6381.33 1427
6382.08 1476
6382.84 1493
6383.59 1513
6384.35 1500
6385.10 1531
6385.85 1612
6386.61 1645
6387.36 1585
6388.12 1672
6388.87 1615
6389.62 1574
6390.38 1585
6391.13 1695
6391.89 1447
6392.64 1560
6393.40 1546
6394.15 1607
6394.91 1609
6395.66 1498
6396.42 1590
6397.17 1569
6397.93 1587
6398.68 1636
6399.44 1620
6400.19 1591
6400.95 1590
6401.70 1531
6402.46 1592
6403.21 1468
6403.97 1500
6404.72 1505
6405.48 1489
6406.23 1487
6406.99 1511
6407.74 1513
6408.50 1588
6409.25 1540
6410.01 1528
6410.76 1471
6411.52 1435
6412.28 1537
6413.03 1668
6413.79 1697
6414.54 1661
6415.30 1649
6416.05 1783
6416.81 1799
6417.57 1691
6418.32 1675
6419.08 1587
6419.83 1559
6420.59 1521
6421.35 1441
6422.10 1573
6422.86 1577
6423.62 1525
6424.37 1427
6425.13 1540
6425.89 1561
6426.64 1496
6427.40 1477
6428.15 1415
6428.91 1532
6429.67 1455
6430.42 1317
6431.18 1414
6431.94 1491
6432.70 1507
6433.45 1408
6434.21 1356
6434.97 1415
6435.72 1489
6436.48 1469
6437.24 1385
6437.99 1421
6438.75 1492
6439.51 1525
6440.27 1463
6441.02 1392
6441.78 1385
6442.54 1363
6443.30 1532
6444.05 1603
6444.81 1539
6445.57 1521
6446.33 1502
6447.08 1505
6447.84 1512
6448.60 1524
6449.36 1469
6450.12 1525
6450.87 1612
6451.63 1571
6452.39 1597
6453.15 1577
6453.91 1565
6454.66 1578
6455.42 1557
6456.18 1505
6456.94 1430
6457.70 1430
6458.46 1541
6459.21 1579
6459.97 1635
6460.73 1487
6461.49 1511
6462.25 1550
6463.01 1500
6463.77 1558
6464.52 1703
6465.28 1713
6466.04 1574
6466.80 1602
6467.56 1451
6468.32 1517
6469.08 1581
6469.84 1628
6470.60 1612
6471.36 1652
6472.11 1655
6472.87 1596
6473.63 1587
6474.39 1606
6475.15 1670
6475.91 1681
6476.67 1612
6477.43 1590
6478.19 1638
6478.95 1697
6479.71 1738
6480.47 1710
6481.23 1827
6481.99 1724
6482.75 1758
6483.51 1791
6484.27 1697
6485.03 1731
6485.79 1740
6486.55 1774
6487.31 1810
6488.07 1772
6488.83 1720
6489.59 1717
6490.35 1762
6491.11 1840
6491.87 1812
6492.63 1821
6493.39 1798
6494.15 1786
6494.91 1898
6495.67 1868
6496.43 1929
6497.19 1905
6497.95 1921
6498.71 2015
6499.48 2046
6500.24 2140
6501.00 2285
6501.76 2245
6502.52 2273
6503.28 2162
6504.04 2172
6504.80 2214
6505.56 2256
6506.32 2223
6507.09 2277
6507.85 2170
6508.61 2044
6509.37 2110
6510.13 2210
6510.89 2252
6511.65 2351
6512.42 2265
6513.18 2331
6513.94 2406
6514.70 2373
6515.46 2411
6516.22 2401
6516.99 2484
6517.75 2466
6518.51 2489
6519.27 2380
6520.03 2420
6520.80 2424
6521.56 2395
6522.32 2393
6523.08 2394
6523.84 2459
6524.61 2522
6525.37 2590
6526.13 2726
6526.89 2795
6527.66 2716
6528.42 2844
6529.18 2863
6529.94 2967
6530.71 3035
6531.47 3230
6532.23 3389
6533.00 3525
6533.76 3489
6534.52 3596
6535.28 3616
6536.05 3664
6536.81 3607
6537.57 3493
6538.34 3652
6539.10 3739
6539.86 4087
6540.63 4557
6541.39 5206
6542.15 5797
6542.92 6154
6543.68 6845
6544.44 7021
6545.21 6670
6545.97 6179
6546.73 5702
6547.50 5098
6548.26 4524
6549.02 3710
6549.79 3299
6550.55 2982
6551.31 2617
6552.08 2567
6552.84 2390
6553.61 2286
6554.37 2232
6555.13 2156
6555.90 2183
6556.66 2222
6557.43 2331
6558.19 2236
6558.96 2250
6559.72 2261
6560.48 2307
6561.25 2311
6562.01 2242
6562.78 2194
6563.54 2161
6564.31 2283
6565.07 2346
6565.84 2233
6566.60 2283
6567.37 2231
6568.13 2153
6568.90 2311
6569.66 2385
6570.43 2455
6571.19 2531
6571.96 2554
6572.72 2454
6573.49 2477
6574.25 2519
6575.02 2401
6575.78 2553
6576.55 2453
6577.31 2418
6578.08 2508
6578.84 2641
6579.61 2720
6580.37 2694
6581.14 2637
6581.91 2563
6582.67 2739
6583.44 2802
6584.20 2742
6584.97 3008
6585.73 3187
6586.50 3125
6587.27 3025
6588.03 3038
6588.80 3074
6589.56 3000
6590.33 2891
6591.10 2777
6591.86 2713
6592.63 2686
6593.39 2729
6594.16 2561
6594.93 2655
6595.69 2710
6596.46 2802
6597.23 2862
6597.99 3059
6598.76 3171
6599.53 3365
6600.29 3307
6601.06 3527
6601.83 3665
6602.59 3575
6603.36 3632
6604.13 3608
6604.89 3218
6605.66 3128
6606.43 2820
6607.20 2840
6607.96 2719
6608.73 2485
6609.50 2463
6610.26 2430
6611.03 2394
6611.80 2353
6612.57 2397
6613.33 2325
6614.10 2317
6614.87 2297
6615.64 2312
6616.40 2389
6617.17 2236
6617.94 2179
6618.71 2179
6619.48 2075
6620.24 2191
6621.01 2239
6621.78 2164
6622.55 2022
6623.32 2116
6624.08 2138
6624.85 2136
6625.62 2096
6626.39 2070
6627.16 2128
6627.92 2289
6628.69 2317
6629.46 2226
6630.23 2138
6631.00 2200
6631.77 2132
6632.54 2107
6633.30 2048
6634.07 2119
6634.84 2189
6635.61 2130
6636.38 2097
6637.15 2180
6637.92 2190
6638.69 2341
6639.45 2452
6640.22 2524
6640.99 2565
6641.76 2656
6642.53 2824
6643.30 2753
6644.07 2734
6644.84 2536
6645.61 2442
6646.38 2326
6647.15 2147
6647.92 1985
6648.69 1959
6649.46 2113
6650.22 1901
6650.99 1955
6651.76 1973
6652.53 1991
6653.30 1931
6654.07 1860
6654.84 1922
6655.61 1931
6656.38 1980
6657.15 2051
6657.92 1955
6658.69 1949
6659.46 1896
6660.23 2010
6661.00 2075
6661.77 2021
6662.54 2027
6663.31 1989
6664.09 1953
6664.86 1934
6665.63 1839
6666.40 1870
6667.17 1854
6667.94 1879
6668.71 1945
6669.48 1877
6670.25 1903
6671.02 1835
6671.79 1945
6672.56 1777
6673.33 1952
6674.10 1917
6674.88 1918
6675.65 1937
6676.42 1874
6677.19 2021
6677.96 1946
6678.73 1994
6679.50 1962
6680.27 1953
6681.05 1977
6681.82 2070
6682.59 2018
6683.36 1977
6684.13 2097
6684.90 1968
6685.67 1969
6686.45 1964
6687.22 1972
6687.99 2036
6688.76 2128
6689.53 2202
6690.31 2223
6691.08 2362
6691.85 2524
6692.62 2498
6693.39 2504
6694.17 2439
6694.94 2450
6695.71 2460
6696.48 2344
6697.25 2107
6698.03 2013
6698.80 2105
6699.57 2073
6700.34 1993
6701.12 1874
6701.89 1890
6702.66 1827
6703.43 1793
6704.21 1899
6704.98 1828
6705.75 1715
6706.53 1763
6707.30 1853
6708.07 1985
6708.84 1838
6709.62 1858
6710.39 1791
6711.16 1628
6711.94 1858
6712.71 1799
6713.48 1805
6714.26 1711
6715.03 1762
6715.80 1667
6716.58 1777
6717.35 1768
6718.12 1731
6718.90 1654
6719.67 1737
6720.45 1768
6721.22 1724
6721.99 1704
6722.77 1673
6723.54 1585
6724.31 1726
6725.09 1656
6725.86 1659
6726.64 1624
6727.41 1580
6728.18 1591
6728.96 1589
6729.73 1647
6730.51 1723
6731.28 1759
6732.06 1639
6732.83 1643
6733.60 1629
6734.38 1652
6735.15 1623
6735.93 1723
6736.70 1798
6737.48 1652
6738.25 1663
6739.03 1717
6739.80 1831
6740.58 1787
6741.35 1916
6742.13 1815
6742.90 1738
6743.68 1812
6744.45 1806
6745.23 1848
6746.00 1880
6746.78 1819
6747.55 1833
6748.33 1821
6749.10 1796
6749.88 1796
6750.65 1642
6751.43 1745
6752.20 1897
6752.98 1901
6753.75 1870
6754.53 1808
6755.31 1813
6756.08 2002
6756.86 2154
6757.63 2124
6758.41 2240
6759.19 2272
6759.96 2311
6760.74 2374
6761.51 2270
6762.29 2145
6763.07 1996
6763.84 1934
6764.62 1921
6765.39 1816
6766.17 1840
6766.95 1715
6767.72 1751
6768.50 1853
6769.28 1686
6770.05 1618
6770.83 1884
6771.61 1757
6772.38 1776
6773.16 1831
6773.94 1722
6774.71 1694
6775.49 1730
6776.27 1721
6777.04 1768
6777.82 1688
6778.60 1650
6779.37 1634
6780.15 1743
6780.93 1646
6781.71 1709
6782.48 1577
6783.26 1619
6784.04 1622
6784.81 1616
6785.59 1725
6786.37 1616
6787.15 1686
6787.92 1679
6788.70 1658
6789.48 1584
6790.26 1605
6791.04 1646
6791.81 1637
6792.59 1683
6793.37 1623
6794.15 1601
6794.92 1508
6795.70 1592
6796.48 1556
6797.26 1563
6798.04 1589
6798.81 1627
6799.59 1529
6800.37 1550
6801.15 1572
6801.93 1688
6802.71 1633
6803.48 1712
6804.26 1811
6805.04 1978
6805.82 2036
6806.60 2160
6807.38 2010
6808.16 2101
6808.94 2059
6809.71 1985
6810.49 2138
6811.27 2066
6812.05 1991
6812.83 1942
6813.61 1951
6814.39 1849
6815.17 1829
6815.95 1747
6816.73 1769
6817.50 1708
6818.28 1616
6819.06 1644
6819.84 1612
6820.62 1581
6821.40 1727
6822.18 1748
6822.96 1767
6823.74 1758
6824.52 1812
6825.30 1725
6826.08 1682
6826.86 1591
6827.64 1649
6828.42 1553
6829.20 1637
6829.98 1626
6830.76 1688
6831.54 1706
6832.32 1700
6833.10 1623
6833.88 1606
6834.66 1697
6835.44 1669
6836.22 1576
6837.00 1587
6837.78 1660
6838.56 1597
6839.34 1582
6840.12 1606
6840.90 1598
6841.68 1603
6842.46 1479
6843.24 1569
6844.03 1616
6844.81 1667
6845.59 1591
6846.37 1642
6847.15 1695
6847.93 1691
6848.71 1650
6849.49 1543
6850.27 1562
6851.05 1620
6851.84 1555
6852.62 1702
6853.40 1711
6854.18 1753
6854.96 1741
6855.74 1841
6856.52 2040
6857.30 2119
6858.09 2278
6858.87 2381
6859.65 2384
6860.43 2336
6861.21 2215
6861.99 1953
6862.78 1949
6863.56 1940
6864.34 1806
6865.12 1798
6865.90 1765
6866.69 1756
6867.47 1628
6868.25 1757
6869.03 1753
6869.82 1764
6870.60 1763
6871.38 1748
6872.16 1828
6872.94 1885
6873.73 1899
6874.51 1868
6875.29 1898
6876.07 1908
6876.86 1883
6877.64 1815
6878.42 1759
6879.21 1749
6879.99 1813
6880.77 1730
6881.55 1748
6882.34 1897
6883.12 1901
6883.90 1864
6884.69 1852
6885.47 1848
6886.25 1938
6887.04 2088
6887.82 2035
6888.60 2256
6889.39 2133
6890.17 2186
6890.95 2197
6891.74 2364
6892.52 2477
6893.30 2757
6894.09 2989
6894.87 3227
6895.65 3236
6896.44 3190
6897.22 3083
6898.01 2844
6898.79 2565
6899.57 2405
6900.36 2328
6901.14 2250
6901.93 2151
6902.71 2119
6903.49 2055
6904.28 2234
6905.06 2149
6905.85 2070
6906.63 2213
6907.42 2085
6908.20 2165
6908.98 2096
6909.77 2113
6910.55 2177
6911.34 2137
6912.12 2143
6912.91 2328
6913.69 2279
6914.48 2401
6915.26 2229
6916.05 2191
6916.83 2327
6917.62 2286
6918.40 2174
6919.19 2050
6919.97 1934
6920.76 1988
6921.54 2013
6922.33 1964
6923.11 1917
6923.90 1954
6924.68 2066
6925.47 1971
6926.25 1914
6927.04 1944
6927.82 1926
6928.61 2009
6929.40 1938
6930.18 1881
6930.97 1991
6931.75 1956
6932.54 1973
6933.32 1959
6934.11 2110
6934.90 2015
6935.68 2083
6936.47 2128
6937.25 2219
6938.04 2351
6938.83 2310
6939.61 2396
6940.40 2555
6941.19 2596
6941.97 2741
6942.76 2748
6943.54 2659
6944.33 2409
6945.12 2275
6945.90 2253
6946.69 2203
6947.48 2256
6948.26 2231
6949.05 2344
6949.84 2355
6950.62 2408
6951.41 2431
6952.20 2378
6952.99 2433
6953.77 2497
6954.56 2520
6955.35 2598
6956.13 2561
6956.92 2495
6957.71 2582
6958.50 2469
6959.28 2461
6960.07 2563
6960.86 2521
6961.64 2550
6962.43 2547
6963.22 2619
6964.01 2657
6964.80 2569
6965.58 2509
6966.37 2670
6967.16 2681
6967.95 2571
6968.73 2575
6969.52 2635
6970.31 2678
6971.10 2655
6971.89 2588
6972.67 2534
6973.46 2596
6974.25 2693
6975.04 3005
6975.83 2866
6976.62 2873
6977.40 2902
6978.19 2916
6978.98 2905
6979.77 2891
6980.56 2900
6981.35 3007
6982.13 3026
6982.92 3015
6983.71 3019
6984.50 3007
6985.29 3054
6986.08 3284
6986.87 3451
6987.66 3547
6988.45 3869
6989.23 4147
6990.02 4379
6990.81 4986
6991.60 5456
6992.39 5898
6993.18 6355
6993.97 6558
6994.76 6311
6995.55 5996
6996.34 5582
6997.13 5072
6997.92 4492
6998.71 4172
6999.50 3766
7000.29 3658
7001.07 3454
7001.86 3488
7002.65 3488
7003.44 3827
7004.23 4253
7005.02 4843
7005.81 5257
7006.60 5732
7007.39 6375
7008.18 6382
7008.97 6203
7009.76 5883
7010.55 5452
7011.34 4802
7012.14 4357
7012.93 3910
7013.72 3471
7014.51 3186
7015.30 2918
7016.09 2746
7016.88 2660
7017.67 2797
7018.46 2746
7019.25 2858
7020.04 2802
7020.83 2806
7021.62 2800
7022.41 2711
7023.20 2788
7024.00 2697
7024.79 2489
7025.58 2507
7026.37 2354
7027.16 2277
7027.95 2233
7028.74 2271
7029.53 2261
7030.32 2161
7031.12 2311
7031.91 2412
7032.70 2447
7033.49 2452
7034.28 2445
7035.07 2402
7035.87 2343
7036.66 2360
7037.45 2202
7038.24 2173
7039.03 2257
7039.82 2245
7040.62 2215
7041.41 2197
7042.20 2137
7042.99 2250
7043.78 2163
7044.58 2305
7045.37 2400
7046.16 2413
7046.95 2361
7047.75 2459
7048.54 2522
7049.33 2553
7050.12 2400
7050.92 2511
7051.71 2461
7052.50 2377
7053.29 2362
7054.09 2487
7054.88 2477
7055.67 2491
7056.46 2662
7057.26 2805
7058.05 2836
7058.84 2842
7059.64 2666
7060.43 2669
7061.22 2494
7062.02 2432
7062.81 2453
7063.60 2370
7064.39 2253
7065.19 2250
7065.98 2232
7066.77 2294
7067.57 2269
7068.36 2196
7069.16 2327
7069.95 2263
7070.74 2323
7071.54 2396
7072.33 2404
7073.12 2340
7073.92 2286
7074.71 2370
7075.51 2259
7076.30 2264
7077.09 2275
7077.89 2183
7078.68 2163
7079.48 2290
7080.27 2342
7081.06 2309
7081.86 2207
7082.65 2283
7083.45 2313
7084.24 2176
7085.04 2219
7085.83 2137
7086.62 2114
7087.42 2213
7088.21 2398
7089.01 2216
7089.80 2238
7090.60 2403
7091.39 2468
7092.19 2647
7092.98 2821
7093.78 3213
7094.57 3655
7095.37 3574
7096.16 3865
7096.96 3812
7097.75 3629
7098.55 3422
7099.34 3136
7100.14 2858
7100.93 2586
7101.73 2426
7102.52 2191
7103.32 2092
7104.11 2069
7104.91 1941
7105.71 1850
7106.50 1831
7107.30 1911
7108.09 1972
7108.89 1948
7109.68 1894
7110.48 1838
7111.28 1834
7112.07 1822
7112.87 1785
7113.66 1723
7114.46 1796
7115.26 1652
7116.05 1669
7116.85 1653
7117.65 1606
7118.44 1736
7119.24 1681
7120.03 1740
7120.83 1645
7121.63 1586
7122.42 1627
7123.22 1762
7124.02 1676
7124.81 1685
7125.61 1622
7126.41 1648
7127.20 1555
7128.00 1541
7128.80 1715
7129.59 1690
7130.39 1669
7131.19 1651
7131.99 1673
7132.78 1636
7133.58 1790
7134.38 1734
7135.17 1680
7135.97 1655
7136.77 1690
7137.57 1721
7138.36 1704
7139.16 1680
7139.96 1585
7140.76 1700
7141.55 1770
7142.35 1567
7143.15 1537
7143.95 1501
7144.74 1539
7145.54 1675
7146.34 1613
7147.14 1618
7147.94 1686
7148.73 1684
7149.53 1699
7150.33 1679
7151.13 1629
7151.93 1607
7152.72 1590
7153.52 1645
7154.32 1477
7155.12 1502
7155.92 1541
7156.72 1617
7157.51 1547
7158.31 1547
7159.11 1599
7159.91 1608
7160.71 1595
7161.51 1581
7162.31 1513
7163.11 1516
7163.90 1514
7164.70 1572
7165.50 1519
7166.30 1484
7167.10 1476
7167.90 1429
7168.70 1377
7169.50 1407
7170.30 1423
7171.10 1467
7171.90 1438
7172.69 1473
7173.49 1411
7174.29 1425
7175.09 1497
7175.89 1434
7176.69 1445
7177.49 1339
7178.29 1403
7179.09 1395
7179.89 1395
7180.69 1412
7181.49 1416
7182.29 1394
7183.09 1380
7183.89 1358
7184.69 1361
7185.49 1387
7186.29 1412
7187.09 1325
7187.89 1399
7188.69 1453
7189.49 1361
7190.29 1434
7191.09 1491
7191.89 1476
7192.69 1491
7193.49 1499
7194.29 1358
7195.09 1453
7195.89 1319
7196.70 1325
7197.50 1342
7198.30 1363
7199.10 1297
7199.90 1394
7200.70 1356
7201.50 1309
7202.30 1226
7203.10 1255
7203.90 1228
7204.70 1283
7205.51 1280
7206.31 1357
7207.11 1419
7207.91 1380
7208.71 1387
7209.51 1350
7210.31 1374
7211.12 1292
7211.92 1324
7212.72 1387
7213.52 1313
7214.32 1361
7215.12 1337
7215.92 1323
7216.73 1330
7217.53 1344
7218.33 1312
7219.13 1293
7219.93 1331
7220.74 1376
7221.54 1429
7222.34 1432
7223.14 1389
7223.94 1292
7224.75 1410
7225.55 1461
7226.35 1437
7227.15 1420
7227.96 1417
7228.76 1414
7229.56 1452
7230.36 1373
7231.17 1418
7231.97 1419
7232.77 1373
7233.57 1312
7234.38 1338
7235.18 1413
7235.98 1390
7236.79 1356
7237.59 1399
7238.39 1418
7239.19 1416
7240.00 1322
7240.80 1470
7241.60 1448
7242.41 1492
7243.21 1333
7244.01 1410
7244.82 1416
7245.62 1401
7246.42 1529
7247.23 1564
7248.03 1580
7248.83 1466
7249.64 1521
7250.44 1481
7251.25 1364
7252.05 1471
7252.85 1526
7253.66 1487
7254.46 1506
7255.27 1511
7256.07 1576
7256.87 1513
7257.68 1491
7258.48 1519
7259.29 1524
7260.09 1515
7260.89 1437
7261.70 1404
7262.50 1503
7263.31 1522
7264.11 1533
7264.92 1514
7265.72 1504
7266.53 1533
7267.33 1554
7268.13 1616
7268.94 1555
7269.74 1552
7270.55 1632
7271.35 1539
7272.16 1630
7272.96 1609
7273.77 1649
7274.57 1605
7275.38 1664
7276.18 1607
7276.99 1702
7277.79 1732
7278.60 1806
7279.40 1780
7280.21 1702
7281.01 1766
7281.82 1759
7282.63 1843
7283.43 1849
7284.24 1813
7285.04 1847
7285.85 1932
7286.65 1802
7287.46 1992
7288.27 2184
7289.07 2327
7289.88 2659
7290.68 2896
7291.49 3234
7292.29 3466
7293.10 3466
7293.91 3285
7294.71 3282
7295.52 2948
7296.33 2766
7297.13 2696
7297.94 2496
7298.74 2232
7299.55 2046
7300.36 2017
7301.16 1917
7301.97 1872
7302.78 1898
7303.58 1888
7304.39 1917
7305.20 1976
7306.00 1900
7306.81 1854
7307.62 1885
7308.42 1960
7309.23 1876
7310.04 1934
7310.84 1991
7311.65 2083
7312.46 2047
7313.27 1961
7314.07 1987
7314.88 2122
7315.69 2185
7316.50 2291
7317.30 2341
7318.11 2457
7318.92 2532
7319.72 2532
7320.53 2485
7321.34 2456
7322.15 2411
7322.96 2475
7323.76 2509
7324.57 2661
7325.38 2890
7326.19 3052
7326.99 3355
7327.80 3494
7328.61 3484
7329.42 3475
7330.23 3482
7331.03 3169
7331.84 2966
7332.65 2823
7333.46 2579
7334.27 2444
7335.08 2282
7335.88 2183
7336.69 1972
7337.50 1929
7338.31 1833
7339.12 1833
7339.93 1908
7340.74 1795
7341.54 1878
7342.35 1829
7343.16 1861
7343.97 1908
7344.78 1930
7345.59 1977
7346.40 1890
7347.21 1888
7348.02 1894
7348.82 1861
7349.63 1915
7350.44 1881
7351.25 1796
7352.06 1803
7352.87 1853
7353.68 1866
7354.49 1846
7355.30 1858
7356.11 1820
7356.92 1781
7357.73 1800
7358.54 1739
7359.35 1792
7360.16 1809
7360.97 1750
7361.78 1736
7362.59 1790
7363.40 1750
7364.21 1668
7365.02 1695
7365.83 1725
7366.64 1786
7367.45 1753
7368.26 1755
7369.07 1719
7369.88 1792
7370.69 1867
7371.50 1773
7372.31 1811
7373.12 1884
7373.93 1819
7374.74 1829
7375.55 1705
7376.36 1730
7377.17 1894
7377.98 1899
7378.79 1864
7379.60 1791
7380.42 1864
7381.23 1920
7382.04 1856
7382.85 1874
7383.66 1924
7384.47 1902
7385.28 1927
7386.09 1998
7386.90 2183
7387.71 2316
7388.53 2443
7389.34 2523
7390.15 2294
7390.96 2510
7391.77 2343
7392.58 2316
7393.39 2155
7394.21 2058
7395.02 1937
7395.83 1869
7396.64 1962
7397.45 1819
7398.27 1811
7399.08 1734
7399.89 1804
7400.70 1722
7401.51 1728
7402.33 1726
7403.14 1750
7403.95 1760
7404.76 1931
7405.57 1843
7406.39 1971
7407.20 2120
7408.01 2217
7408.82 2270
7409.64 2271
7410.45 2185
7411.26 1980
7412.07 2030
7412.89 2053
7413.70 2030
7414.51 1826
7415.32 1812
7416.14 1769
7416.95 1836
7417.76 1858
7418.58 1684
7419.39 1684
7420.20 1582
7421.02 1703
7421.83 1664
7422.64 1534
7423.45 1587
7424.27 1560
7425.08 1455
7425.89 1492
7426.71 1445
7427.52 1462
7428.33 1406
7429.15 1462
7429.96 1454
7430.78 1445
7431.59 1517
7432.40 1411
7433.22 1342
7434.03 1372
7434.84 1346
7435.66 1467
7436.47 1435
7437.29 1450
7438.10 1337
7438.91 1353
7439.73 1366
7440.54 1321
7441.36 1292
7442.17 1214
7442.99 1339
7443.80 1318
7444.61 1338
7445.43 1397
7446.24 1379
7447.06 1394
7447.87 1353
7448.69 1445
7449.50 1326
7450.32 1390
7451.13 1322
7451.95 1375
7452.76 1364
7453.58 1334
7454.39 1369
7455.21 1369
7456.02 1365
7456.84 1313
7457.65 1343
7458.47 1274
7459.28 1240
7460.10 1300
7460.91 1329
7461.73 1244
7462.54 1286
7463.36 1270
7464.17 1326
7464.99 1382
7465.80 1337
7466.62 1388
7467.44 1355
7468.25 1346
7469.07 1378
7469.88 1348
7470.70 1409
7471.51 1359
7472.33 1312
7473.15 1305
7473.96 1347
7474.78 1399
7475.59 1277
7476.41 1327
7477.23 1378
7478.04 1364
7478.86 1345
7479.67 1380
7480.49 1447
7481.31 1388
7482.12 1418
7482.94 1455
7483.76 1366
7484.57 1231
7485.39 1234
7486.21 1328
7487.02 1337
7487.84 1222
7488.66 1246
7489.47 1245
7490.29 1274
7491.11 1303
7491.92 1296
7492.74 1271
7493.56 1224
7494.38 1202
7495.19 1188
7496.01 1154
7496.83 1168
7497.64 1140
7498.46 1167
7499.28 1160
7500.10 1162
7500.91 1178
7501.73 1136
7502.55 1181
7503.37 1147
7504.18 1172
7505.00 1187
7505.82 1077
7506.64 1061
7507.46 1112
7508.27 1068
7509.09 1120
7509.91 1136
7510.73 1132
7511.55 1152
7512.36 1074
7513.18 1094
7514.00 1108
7514.82 1110
7515.64 1079
7516.45 1052
7517.27 1061
7518.09 1034
7518.91 1137
7519.73 1116
7520.55 1112
7521.37 1114
7522.18 1072
7523.00 1096
7523.82 1166
7524.64 1099
7525.46 1108
7526.28 1084
7527.10 1099
7527.92 1138
7528.74 1155
7529.55 995
7530.37 1021
7531.19 1122
7532.01 1160
7532.83 1126
7533.65 1064
7534.47 1087
7535.29 1132
7536.11 1121
7536.93 1101
7537.75 1169
7538.57 1117
7539.39 1051
7540.21 1096
7541.03 1000
7541.84 1041
7542.66 1053
7543.48 1031
7544.30 1137
7545.12 1090
7545.94 1032
7546.76 1063
7547.58 1081
7548.40 1069
7549.22 1067
7550.04 1050
7550.86 1080
7551.68 1062
7552.51 1095
7553.33 1161
7554.15 1183
7554.97 1146
7555.79 1136
7556.61 1106
7557.43 1105
7558.25 1197
7559.07 1114
7559.89 1072
7560.71 1078
7561.53 1108
7562.35 1109
7563.17 1127
7563.99 1122
7564.81 1170
7565.64 1130
7566.46 1045
7567.28 1028
7568.10 1160
7568.92 1241
7569.74 1121
7570.56 1207
7571.38 1172
7572.21 1196
7573.03 1182
7573.85 1134
7574.67 1142
7575.49 1136
7576.31 1128
7577.13 1241
7577.96 1209
7578.78 1162
7579.60 1121
7580.42 1115
7581.24 1213
7582.07 1199
7582.89 1097
7583.71 1181
7584.53 1274
7585.35 1216
7586.18 1213
7587.00 1137
7587.82 1170
7588.64 1145
7589.46 1087
7590.29 1103
7591.11 1181
7591.93 1151
7592.75 1256
7593.58 1330
7594.40 1226
7595.22 1252
7596.04 1275
7596.87 1282
7597.69 1324
7598.51 1329
7599.34 1249
7600.16 1229
7600.98 1267
7601.80 1313
7602.63 1231
7603.45 1241
7604.27 1349
7605.10 1333
7605.92 1328
7606.74 1271
7607.57 1294
7608.39 1361
7609.21 1321
7610.04 1421
7610.86 1614
7611.68 1543
7612.51 1467
7613.33 1540
7614.15 1597
7614.98 1658
7615.80 1549
7616.62 1496
7617.45 1470
7618.27 1445
7619.10 1358
7619.92 1451
7620.74 1497
7621.57 1448
7622.39 1434
7623.22 1549
7624.04 1629
7624.86 1675
7625.69 1770
7626.51 1822
7627.34 1692
7628.16 1879
7628.99 1797
7629.81 1719
7630.64 1597
7631.46 1547
7632.28 1377
7633.11 1521
7633.93 1524
7634.76 1517
7635.58 1555
7636.41 1605
7637.23 1647
7638.06 1745
7638.88 1822
7639.71 1928
7640.53 1901
7641.36 1842
7642.18 1725
7643.01 1735
7643.83 1677
7644.66 1620
7645.48 1524
7646.31 1309
7647.14 1313
7647.96 1293
7648.79 1247
7649.61 1224
7650.44 1202
7651.26 1244
7652.09 1277
7652.91 1255
7653.74 1198
7654.57 1227
7655.39 1362
7656.22 1296
7657.04 1201
7657.87 1301
7658.70 1282
7659.52 1239
7660.35 1127
7661.17 1170
7662.00 1179
7662.83 1126
7663.65 1201
7664.48 1164
7665.31 1175
7666.13 1191
7666.96 1186
7667.79 1220
7668.61 1134
7669.44 1174
7670.27 1207
7671.09 1124
7671.92 1158
7672.75 1245
7673.57 1194
7674.40 1142
7675.23 1197
7676.05 1188
7676.88 1161
7677.71 1172
7678.53 1215
7679.36 1118
7680.19 1202
7681.02 1143
7681.84 1219
7682.67 1157
7683.50 1092
7684.33 1110
7685.15 1150
7685.98 1162
7686.81 1123
7687.64 1138
7688.46 1180
7689.29 1170
7690.12 1260
7690.95 1237
7691.77 1251
7692.60 1283
7693.43 1245
7694.26 1250
7695.09 1248
7695.91 1293
7696.74 1306
7697.57 1181
7698.40 1151
7699.23 1211
7700.06 1166
7700.88 1149
7701.71 1215
7702.54 1149
7703.37 1242
7704.20 1230
7705.03 1290
7705.85 1329
7706.68 1418
7707.51 1400
7708.34 1408
7709.17 1356
7710.00 1374
7710.83 1385
7711.66 1334
7712.48 1229
7713.31 1244
7714.14 1195
7714.97 1194
7715.80 1155
7716.63 1115
7717.46 1092
7718.29 1090
7719.12 1173
7719.95 1189
7720.78 1103
7721.61 1142
7722.44 1135
7723.27 1158
7724.09 1129
7724.92 1131
7725.75 1218
7726.58 1246
7727.41 1142
7728.24 1143
7729.07 1123
7729.90 1136
7730.73 1131
7731.56 1033
7732.39 1067
7733.22 1067
7734.05 1054
7734.88 1136
7735.71 1121
7736.54 1109
7737.37 1118
7738.20 1095
7739.03 1113
7739.86 1086
7740.70 1070
7741.53 1111
7742.36 1138
7743.19 1092
7744.02 1045
7744.85 1093
7745.68 1128
7746.51 1072
7747.34 1146
7748.17 1132
7749.00 1061
7749.83 1029
7750.66 1079
7751.50 1180
7752.33 1237
7753.16 1319
7753.99 1423
7754.82 1494
7755.65 1465
7756.48 1540
7757.31 1492
7758.15 1490
7758.98 1445
7759.81 1442
7760.64 1309
7761.47 1163
7762.30 1239
7763.13 1263
7763.97 1197
7764.80 1096
7765.63 1137
7766.46 1227
7767.29 1211
7768.13 1206
7768.96 1162
7769.79 1112
7770.62 1163
7771.45 1183
7772.29 1148
7773.12 1103
7773.95 1075
7774.78 1055
7775.62 1065
7776.45 1076
7777.28 1041
7778.11 1055
7778.95 1019
7779.78 1062
7780.61 964
7781.44 1016
7782.28 1085
7783.11 1083
7783.94 1081
7784.77 1085
7785.61 987
7786.44 1039
7787.27 1123
7788.11 1037
7788.94 1014
7789.77 1090
7790.61 1090
7791.44 1050
7792.27 1066
7793.10 1035
7793.94 1072
7794.77 1168
7795.60 1144
7796.44 1078
7797.27 1146
7798.11 1136
7798.94 992
7799.77 1064
7800.61 1035
7801.44 1087
7802.27 1057
7803.11 1060
7803.94 1118
7804.78 1112
7805.61 1134
7806.44 1114
7807.28 1056
7808.11 1173
7808.95 1059
7809.78 1095
7810.61 1105
7811.45 1127
7812.28 1148
7813.12 1077
7813.95 1143
7814.79 1142
7815.62 1175
7816.45 1173
7817.29 1179
7818.12 1136
7818.96 1226
7819.79 1243
7820.63 1250
7821.46 1254
7822.30 1183
7823.13 1218
7823.97 1305
7824.80 1282
7825.64 1317
7826.47 1324
7827.31 1320
7828.14 1277
7828.98 1254
7829.81 1284
7830.65 1206
7831.48 1212
7832.32 1350
7833.15 1351
7833.99 1397
7834.83 1416
7835.66 1500
7836.50 1452
7837.33 1402
7838.17 1419
7839.00 1372
7839.84 1347
7840.68 1437
7841.51 1345
7842.35 1388
7843.18 1435
7844.02 1392
7844.86 1404
7845.69 1434
7846.53 1344
7847.36 1290
7848.20 1277
7849.04 1341
7849.87 1312
7850.71 1276
7851.55 1286
7852.38 1241
7853.22 1276
7854.05 1188
7854.89 1235
7855.73 1199
7856.56 1166
7857.40 1185
7858.24 1189
7859.08 1092
7859.91 1207
7860.75 1198
7861.59 1183
7862.42 1129
7863.26 1103
7864.10 1144
7864.93 1246
7865.77 1261
7866.61 1294
7867.45 1308
7868.28 1351
7869.12 1360
7869.96 1276
7870.80 1215
7871.63 1193
7872.47 1267
7873.31 1170
7874.15 1183
7874.98 1220
7875.82 1211
7876.66 1223
7877.50 1273
7878.33 1337
7879.17 1206
7880.01 1198
7880.85 1285
7881.69 1347
7882.52 1354
7883.36 1399
7884.20 1382
7885.04 1404
7885.88 1458
7886.71 1462
7887.55 1394
7888.39 1384
7889.23 1356
7890.07 1304
7890.91 1321
7891.75 1321
7892.58 1361
7893.42 1330
7894.26 1259
7895.10 1218
7895.94 1304
7896.78 1298
7897.62 1314
7898.46 1364
7899.29 1456
7900.13 1379
7900.97 1497
7901.81 1403
7902.65 1428
7903.49 1275
7904.33 1212
7905.17 1291
7906.01 1312
7906.85 1399
7907.69 1414
7908.53 1344
7909.37 1213
7910.21 1186
7911.04 1146
7911.88 1182
7912.72 1182
7913.56 1176
7914.40 1160
7915.24 1150
7916.08 1143
7916.92 1102
7917.76 1120
7918.60 1172
7919.44 1115
7920.28 1145
7921.12 1126
7921.96 1182
7922.80 1174
7923.64 1276
7924.48 1304
7925.32 1302
7926.16 1290
7927.01 1213
7927.85 1265
7928.69 1254
7929.53 1221
7930.37 1264
7931.21 1174
7932.05 1166
7932.89 1053
7933.73 1086
7934.57 1068
7935.41 1049
7936.25 1046
7937.09 1176
7937.93 1113
7938.78 1207
7939.62 1079
7940.46 1040
7941.30 1105
7942.14 1149
7942.98 1127
7943.82 1104
7944.66 1120
7945.51 1127
7946.35 1099
7947.19 1125
7948.03 1235
7948.87 1147
7949.71 1177
7950.56 1138
7951.40 1198
7952.24 1186
7953.08 1185
7953.92 1168
7954.76 1185
7955.61 1202
7956.45 1234
7957.29 1271
7958.13 1209
7958.97 1154
7959.82 1240
7960.66 1317
7961.50 1338
7962.34 1435
7963.19 1386
7964.03 1413
7964.87 1261
7965.71 1364
7966.56 1309
7967.40 1267
7968.24 1247
7969.08 1412
7969.93 1395
7970.77 1366
7971.61 1431
7972.45 1421
7973.30 1417
7974.14 1484
7974.98 1386
7975.83 1536
7976.67 1596
7977.51 1531
7978.36 1506
7979.20 1380
7980.04 1398
7980.89 1332
7981.73 1294
7982.57 1260
7983.42 1247
7984.26 1180
7985.10 1177
7985.95 1200
7986.79 1131
7987.63 1165
7988.48 1108
7989.32 1127
7990.16 1133
7991.01 1132
7991.85 1108
7992.70 1100
7993.54 999
7994.38 1052
7995.23 1082
7996.07 1026
7996.92 1020
7997.76 973
7998.60 986
7999.45 968
8000.29 917
8001.14 956
8001.98 1016
8002.83 1039
8003.67 1039
8004.52 973
8005.36 953
8006.20 974
8007.05 1039
8007.89 988
8008.74 972
8009.58 994
8010.43 970
8011.27 966
8012.12 951
8012.96 954
8013.81 902
8014.65 960
8015.50 931
8016.34 997
8017.19 1018
8018.03 930
8018.88 990
8019.72 949
8020.57 926
8021.42 918
8022.26 901
8023.11 857
8023.95 868
8024.80 924
8025.64 890
8026.49 860
8027.33 840
8028.18 831
8029.03 918
8029.87 844
8030.72 851
8031.56 877
8032.41 943
8033.26 868
8034.10 931
8034.95 871
8035.79 862
8036.64 914
8037.49 843
8038.33 915
8039.18 920
8040.03 924
8040.87 896
8041.72 911
8042.57 920
8043.41 912
8044.26 870
8045.11 1068
8045.95 940
8046.80 869
8047.65 849
8048.49 893
8049.34 919
8050.19 920
8051.03 877
8051.88 930
8052.73 916
8053.58 881
8054.42 893
8055.27 847
8056.12 847
8056.96 881
8057.81 869
8058.66 866
8059.51 959
8060.35 929
8061.20 881
8062.05 819
8062.90 881
8063.74 935
8064.59 914
8065.44 860
8066.29 834
8067.14 856
8067.98 853
8068.83 861
8069.68 846
8070.53 848
8071.38 812
8072.22 809
8073.07 865
8073.92 839
8074.77 818
8075.62 812
8076.46 751
8077.31 809
8078.16 977
8079.01 844
8079.86 810
8080.71 784
8081.56 761
8082.40 794
8083.25 777
8084.10 748
8084.95 826
8085.80 803
8086.65 844
8087.50 837
8088.35 871
8089.19 882
8090.04 853
8090.89 890
8091.74 934
8092.59 837
8093.44 811
8094.29 882
8095.14 798
8095.99 838
8096.84 863
8097.69 822
8098.54 845
8099.39 829
8100.24 811
8101.09 810
8101.94 823
8102.79 855
8103.63 873
8104.48 845
8105.33 875
8106.18 865
8107.03 867
8107.88 867
8108.73 814
8109.58 802
8110.43 798
8111.28 759
8112.14 771
8112.99 764
8113.84 813
8114.69 771
8115.54 765
8116.39 786
8117.24 858
8118.09 810
8118.94 793
8119.79 752
8120.64 798
8121.49 807
8122.34 826
8123.19 801
8124.04 760
8124.89 790
8125.74 826
8126.60 829
8127.45 902
8128.30 880
8129.15 833
8130.00 852
8130.85 865
8131.70 847
8132.55 859
8133.40 850
8134.26 848
8135.11 871
8135.96 862
8136.81 834
8137.66 888
8138.51 753
8139.37 784
8140.22 904
8141.07 833
8141.92 848
8142.77 863
8143.62 851
8144.48 870
8145.33 828
8146.18 844
8147.03 868
8147.88 847
8148.74 893
8149.59 913
8150.44 905
8151.29 826
8152.15 828
8153.00 868
8153.85 900
8154.70 910
8155.56 926
8156.41 890
8157.26 879
8158.11 880
8158.97 879
8159.82 809
8160.67 911
8161.52 924
8162.38 897
8163.23 968
8164.08 1033
8164.94 1031
8165.79 992
8166.64 923
8167.49 865
8168.35 802
8169.20 840
8170.05 879
8170.91 889
8171.76 822
8172.61 837
8173.47 795
8174.32 818
8175.17 847
8176.03 834
8176.88 818
8177.74 827
8178.59 797
8179.44 848
8180.30 755
8181.15 777
8182.00 758
8182.86 803
8183.71 782
8184.57 773
8185.42 790
8186.27 787
8187.13 780
8187.98 795
8188.84 785
8189.69 766
8190.55 798
8191.40 790
8192.25 753
8193.11 730
8193.96 770
8194.82 761
8195.67 746
8196.53 739
8197.38 765
8198.24 736
8199.09 777
8199.95 804
8200.80 745
8201.66 728
8202.51 758
8203.37 809
8204.22 789
8205.08 753
8205.93 753
8206.79 691
8207.64 736
8208.50 699
8209.35 723
8210.21 783
8211.06 739
8211.92 777
8212.77 817
8213.63 768
8214.48 780
8215.34 731
8216.20 772
8217.05 758
8217.91 711
8218.76 790
8219.62 841
8220.48 782
8221.33 781
8222.19 756
8223.04 792
8223.90 797
8224.76 794
8225.61 797
8226.47 820
8227.32 815
8228.18 786
8229.04 772
8229.89 935
8230.75 925
8231.61 917
8232.46 913
8233.32 846
8234.18 860
8235.03 823
8235.89 860
8236.75 778
8237.60 797
8238.46 788
8239.32 766
8240.17 775
8241.03 751
8241.89 698
8242.74 725
8243.60 778
8244.46 776
8245.32 739
8246.17 718
8247.03 831
8247.89 795
8248.74 756
8249.60 725
8250.46 763
8251.32 849
8252.17 795
8253.03 749
8253.89 820
8254.75 843
8255.60 813
8256.46 804
8257.32 735
8258.18 753
8259.04 797
8259.89 802
8260.75 776
8261.61 686
8262.47 729
8263.33 816
8264.18 852
8265.04 773
8265.90 745
8266.76 802
8267.62 791
8268.48 718
8269.33 771
8270.19 828
8271.05 809
8271.91 819
8272.77 812
8273.63 785
8274.49 754
8275.34 793
8276.20 792
8277.06 776
8277.92 817
8278.78 814
8279.64 821
8280.50 801
8281.36 810
8282.22 817
8283.08 833
8283.93 866
8284.79 821
8285.65 814
8286.51 878
8287.37 832
8288.23 841
8289.09 833
8289.95 874
8290.81 792
8291.67 856
8292.53 851
8293.39 832
8294.25 881
8295.11 914
8295.97 916
8296.83 946
8297.69 858
8298.55 874
8299.41 981
8300.27 959
8301.13 1060
8301.99 1003
8302.85 1009
8303.71 987
8304.57 960
8305.43 1014
8306.29 914
8307.15 954
8308.01 889
8308.87 880
8309.73 875
8310.59 931
8311.45 903
8312.31 916
8313.17 924
8314.03 892
8314.90 895
8315.76 860
8316.62 866
8317.48 919
8318.34 878
8319.20 805
8320.06 855
8320.92 812
8321.78 823
8322.64 843
8323.51 850
8324.37 904
8325.23 898
8326.09 863
8326.95 891
8327.81 914
8328.67 870
8329.54 941
8330.40 897
8331.26 881
8332.12 907
8332.98 886
8333.84 888
8334.71 856
8335.57 804
8336.43 835
8337.29 855
8338.15 828
8339.02 850
8339.88 876
8340.74 870
8341.60 856
8342.46 756
8343.33 827
8344.19 808
8345.05 828
8345.91 815
8346.78 808
8347.64 883
8348.50 924
8349.36 919
8350.23 858
8351.09 864
8351.95 876
8352.81 824
8353.68 862
8354.54 905
8355.40 883
8356.27 966
8357.13 870
8357.99 903
8358.86 921
8359.72 913
8360.58 875
8361.44 855
8362.31 884
8363.17 905
8364.03 845
8364.90 806
8365.76 825
8366.63 897
8367.49 890
8368.35 930
8369.22 938
8370.08 1003
8370.94 915
8371.81 945
8372.67 906
8373.53 944
8374.40 975
8375.26 989
8376.13 968
8376.99 1002
8377.85 967
8378.72 952
8379.58 991
8380.45 897
8381.31 916
8382.18 966
8383.04 930
8383.90 984
8384.77 973
8385.63 1043
8386.50 1016
8387.36 1013
8388.23 1008
8389.09 1029
8389.96 1006
8390.82 1008
8391.69 1034
8392.55 997
8393.42 1057
8394.28 1063
8395.15 990
8396.01 1011
8396.88 1002
8397.74 1054
8398.61 1052
8399.47 1073
8400.34 991
8401.20 1078
8402.07 1011
8402.93 1105
8403.80 1120
8404.66 1071
8405.53 1057
8406.39 1070
8407.26 1138
8408.12 1057
8408.99 1086
8409.86 1075
8410.72 1121
8411.59 1180
8412.45 1157
8413.32 1133
8414.19 1082
8415.05 1118
8415.92 1235
8416.78 1132
8417.65 1202
8418.52 1149
8419.38 1255
8420.25 1225
8421.11 1340
8421.98 1289
8422.85 1271
8423.71 1262
8424.58 1198
8425.45 1224
8426.31 1235
8427.18 1353
8428.05 1302
8428.91 1277
8429.78 1257
8430.65 1301
8431.51 1307
8432.38 1371
8433.25 1363
8434.11 1452
8434.98 1493
8435.85 1446
8436.72 1459
8437.58 1409
8438.45 1384
8439.32 1468
8440.18 1550
8441.05 1593
8441.92 1470
8442.79 1575
8443.65 1521
8444.52 1531
8445.39 1595
8446.26 1564
8447.12 1712
8447.99 1775
8448.86 1897
8449.73 2026
8450.60 2112
8451.46 2135
8452.33 2218
8453.20 2149
8454.07 2136
8454.94 2111
8455.80 2035
8456.67 2108
8457.54 2022
8458.41 2069
8459.28 2048
8460.14 2129
8461.01 2149
8461.88 2330
8462.75 2512
8463.62 2754
8464.49 2984
8465.36 3350
8466.22 3422
8467.09 3390
8467.96 3163
8468.83 3015
8469.70 2863
8470.57 2657
8471.44 2543
8472.31 2425
8473.17 2345
8474.04 2301
8474.91 2535
8475.78 2807
8476.65 3180
8477.52 3545
8478.39 4012
8479.26 4263
8480.13 4347
8481.00 4219
8481.87 4013
8482.74 3581
8483.61 3063
8484.48 2709
8485.34 2393
8486.21 2213
8487.08 1830
8487.95 1714
8488.82 1748
8489.69 1717
8490.56 1557
8491.43 1533
8492.30 1555
8493.17 1569
8494.04 1554
8494.91 1476
8495.78 1454
8496.65 1561
8497.52 1442
8498.39 1383
8499.26 1436
8500.13 1396
8501.01 1438
8501.88 1344
8502.75 1371
8503.62 1425
8504.49 1368
8505.36 1372
8506.23 1435
8507.10 1406
8507.97 1409
8508.84 1364
8509.71 1402
8510.58 1469
8511.45 1445
8512.32 1295
8513.20 1347
8514.07 1439
8514.94 1449
8515.81 1599
8516.68 1385
8517.55 1480
8518.42 1396
8519.29 1478
8520.17 1478
8521.04 1481
8521.91 1377
8522.78 1418
8523.65 1441
8524.52 1410
8525.39 1422
8526.27 1398
8527.14 1372
8528.01 1424
8528.88 1410
8529.75 1389
8530.63 1355
8531.50 1470
8532.37 1397
8533.24 1472
8534.11 1462
8534.99 1480
8535.86 1544
8536.73 1491
8537.60 1432
8538.47 1459
8539.35 1433
8540.22 1511
8541.09 1572
8541.96 1552
8542.84 1568
8543.71 1509
8544.58 1507
8545.46 1530
8546.33 1448
8547.20 1408
8548.07 1441
8548.95 1506
8549.82 1468
8550.69 1466
8551.57 1473
8552.44 1554
8553.31 1402
8554.18 1416
8555.06 1497
8555.93 1471
8556.80 1416
8557.68 1453
8558.55 1534
8559.42 1504
8560.30 1455
8561.17 1509
8562.04 1509
8562.92 1636
8563.79 1648
8564.67 1586
8565.54 1597
8566.41 1592
8567.29 1578
8568.16 1417
8569.03 1385
8569.91 1287
8570.78 1183
8571.66 1167
8572.53 1215
8573.40 1304
8574.28 1259
8575.15 1190
8576.03 1175
8576.90 1214
8577.78 1210
8578.65 1191
8579.52 1146
8580.40 1200
8581.27 1174
8582.15 1083
8583.02 1178
8583.90 1156
8584.77 1137
8585.65 1220
8586.52 1187
8587.40 1098
8588.27 1177
8589.15 1096
8590.02 1105
8590.90 1136
8591.77 1145
8592.65 1142
8593.52 1179
8594.40 1179
8595.27 1050
8596.15 1124
8597.02 1149
8597.90 1205
8598.77 1180
8599.65 1111
8600.52 1165
8601.40 1142
8602.28 1144
8603.15 1166
8604.03 1161
8604.90 1156
8605.78 1150
8606.65 1146
8607.53 1210
8608.41 1202
8609.28 1186
8610.16 1172
8611.03 1262
8611.91 1228
8612.79 1224
8613.66 1185
8614.54 1271
8615.41 1221
8616.29 1209
8617.17 1213
8618.04 1222
8618.92 1334
8619.80 1362
8620.67 1368
8621.55 1233
8622.43 1246
8623.30 1274
8624.18 1270
8625.06 1268
8625.93 1262
8626.81 1250
8627.69 1310
8628.56 1329
8629.44 1346
8630.32 1302
8631.20 1402
8632.07 1364
8632.95 1351
8633.83 1532
8634.70 1519
8635.58 1436
8636.46 1468
8637.34 1346
8638.21 1377
8639.09 1285
8639.97 1331
8640.85 1345
8641.72 1286
8642.60 1346
8643.48 1359
8644.36 1386
8645.23 1408
8646.11 1322
8646.99 1332
8647.87 1356
8648.75 1431
8649.62 1350
8650.50 1485
8651.38 1472
8652.26 1455
8653.14 1332
8654.01 1429
8654.89 1426
8655.77 1452
8656.65 1530
8657.53 1647
8658.41 1623
8659.29 1649
8660.16 1667
8661.04 1705
8661.92 1671
8662.80 1578
8663.68 1684
8664.56 1752
8665.44 1602
8666.31 1513
8667.19 1480
8668.07 1565
8668.95 1561
8669.83 1550
8670.71 1551
8671.59 1582
8672.47 1595
8673.35 1598
8674.23 1524
8675.11 1537
8675.99 1626
8676.86 1767
8677.74 1787
8678.62 1788
8679.50 1756
8680.38 1899
8681.26 2002
8682.14 2185
8683.02 2226
8683.90 2318
8684.78 2327
8685.66 2289
8686.54 2171
8687.42 2033
8688.30 1890
8689.18 2003
8690.06 1801
8690.94 1698
8691.82 1747
8692.70 1732
8693.58 1846
8694.46 1805
8695.34 1836
8696.22 1994
8697.10 2048
8697.98 2294
8698.86 2565
8699.74 2934
8700.62 3305
8701.51 3325
8702.39 3338
8703.27 3276
8704.15 3112
8705.03 2862
8705.91 2655
8706.79 2390
8707.67 2107
8708.55 1833
8709.43 1735
8710.31 1650
8711.20 1558
8712.08 1519
8712.96 1390
8713.84 1401
8714.72 1360
8715.60 1361
8716.48 1290
8717.36 1267
8718.25 1187
8719.13 1273
8720.01 1276
8720.89 1270
8721.77 1217
8722.65 1235
8723.54 1280
8724.42 1208
8725.30 1240
8726.18 1212
8727.06 1249
8727.95 1233
8728.83 1186
8729.71 1162
8730.59 1204
8731.47 1254
8732.36 1264
8733.24 1252
8734.12 1280
8735.00 1247
8735.89 1276
8736.77 1282
8737.65 1284
8738.53 1334
8739.42 1346
8740.30 1319
8741.18 1334
8742.06 1311
8742.95 1286
8743.83 1288
8744.71 1290
8745.59 1292
8746.48 1267
8747.36 1188
8748.24 1170
8749.13 1245
8750.01 1201
8750.89 1199
8751.78 1214
8752.66 1205
8753.54 1242
8754.43 1285
8755.31 1273
8756.19 1212
8757.08 1216
8757.96 1205
8758.84 1261
8759.73 1275
8760.61 1253
8761.49 1355
8762.38 1329
8763.26 1251
8764.15 1295
8765.03 1354
8765.91 1325
8766.80 1329
8767.68 1442
8768.57 1427
8769.45 1405
8770.33 1384
8771.22 1402
8772.10 1382
8772.99 1447
8773.87 1329
8774.75 1337
8775.64 1302
8776.52 1307
8777.41 1299
8778.29 1360
8779.18 1314
8780.06 1350
8780.95 1297
8781.83 1285
8782.72 1352
8783.60 1326
8784.49 1330
8785.37 1282
8786.26 1279
8787.14 1243
8788.03 1266
8788.91 1287
8789.80 1350
8790.68 1265
8791.57 1297
8792.45 1345
8793.34 1342
8794.22 1330
8795.11 1242
8795.99 1218
8796.88 1301
8797.76 1289
8798.65 1386
8799.53 1296
8800.42 1271
8801.31 1404
8802.19 1291
8803.08 1294
8803.96 1434
8804.85 1350
8805.74 1273
8806.62 1253
8807.51 1223
8808.39 1265
8809.28 1255
8810.17 1232
8811.05 1181
8811.94 1255
8812.82 1215
8813.71 1236
8814.60 1300
8815.48 1360
8816.37 1270
8817.26 1187
8818.14 1257
8819.03 1286
8819.92 1171
8820.80 1193
8821.69 1181
8822.58 1172
8823.46 1142
8824.35 1136
8825.24 1127
8826.12 1138
8827.01 1144
8827.90 1080
8828.78 1192
8829.67 1082
8830.56 1086
8831.45 1215
8832.33 1213
8833.22 1164
8834.11 1168
8835.00 1103
8835.88 1188
8836.77 1228
8837.66 1229
8838.55 1112
8839.43 1178
8840.32 1139
8841.21 1067
8842.10 1090
8842.98 1105
8843.87 1063
8844.76 960
8845.65 1024
8846.54 1049
8847.42 1045
8848.31 1008
8849.20 1071
8850.09 1013
8850.98 988
8851.86 1076
8852.75 1062
8853.64 1103
8854.53 1120
8855.42 1076
8856.31 1043
8857.19 1070
8858.08 1029
8858.97 1051
8859.86 1042
8860.75 1002
8861.64 953
8862.53 931
8863.42 965
8864.30 921
8865.19 959
8866.08 900
8866.97 949
8867.86 901
8868.75 1002
8869.64 1021
8870.53 916
8871.42 942
8872.31 921
8873.20 924
8874.08 948
8874.97 963
8875.86 921
8876.75 975
8877.64 924
8878.53 927
8879.42 908
8880.31 918
8881.20 927
8882.09 930
8882.98 918
8883.87 879
8884.76 853
8885.65 849
8886.54 912
8887.43 883
8888.32 863
8889.21 845
8890.10 868
8890.99 905
8891.88 894
8892.77 1001
8893.66 942
8894.55 940
8895.44 888
8896.33 954
8897.22 966
8898.11 936
8899.00 907
8899.90 912
8900.79 899
8901.68 880
8902.57 901
8903.46 830
8904.35 844
8905.24 853
8906.13 847
8907.02 913
8907.91 896
8908.80 889
8909.70 809
8910.59 804
8911.48 888
8912.37 853
8913.26 833
8914.15 897
8915.04 857
8915.93 817
8916.83 799
8917.72 860
8918.61 894
8919.50 859
8920.39 831
8921.28 782
8922.18 739
8923.07 798
8923.96 822
8924.85 821
8925.74 845
8926.64 794
8927.53 772
8928.42 804
8929.31 824
8930.20 765
8931.10 780
8931.99 824
8932.88 799
8933.77 770
8934.67 741
8935.56 716
8936.45 787
8937.34 777
8938.24 753
8939.13 774
8940.02 764
8940.91 768
8941.81 757
8942.70 770
8943.59 807
8944.49 758
8945.38 815
8946.27 765
8947.16 757
8948.06 778
8948.95 732
8949.84 744
8950.74 762
8951.63 699
8952.52 765
8953.42 786
8954.31 774
8955.20 747
8956.10 705
8956.99 674
8957.88 717
8958.78 746
8959.67 724
8960.56 747
8961.46 756
8962.35 691
8963.25 709
8964.14 774
8965.03 733
8965.93 757
8966.82 718
8967.72 756
8968.61 745
8969.50 748
8970.40 746
8971.29 713
8972.19 770
8973.08 804
8973.98 713
8974.87 791
8975.76 795
8976.66 718
8977.55 716
8978.45 728
8979.34 786
8980.24 758
8981.13 729
8982.03 744
8982.92 704
8983.82 725
8984.71 779
8985.61 776
8986.50 695
8987.40 811
8988.29 764
8989.19 761
8990.08 713
8990.98 748
8991.87 765
8992.77 757
8993.66 742
8994.56 707
8995.45 709
8996.35 724
8997.24 793
8998.14 785
8999.04 748
8999.93 694
9000.83 764
9001.72 683
9002.62 671
9003.51 669
9004.41 714
9005.31 703
9006.20 763
9007.10 675
9007.99 679
9008.89 745
9009.79 727
9010.68 726
9011.58 708
9012.48 670
9013.37 692
9014.27 744
9015.16 760
9016.06 743
9016.96 700
9017.85 683
9018.75 706
9019.65 645
9020.54 672
9021.44 701
9022.34 673
9023.23 709
9024.13 694
9025.03 677
9025.93 715
9026.82 699
9027.72 659
9028.62 639
9029.51 710
9030.41 688
9031.31 681
9032.21 704
9033.10 648
9034.00 718
9034.90 738
9035.79 700
9036.69 672
9037.59 656
9038.49 717
9039.38 747
9040.28 674
9041.18 684
9042.08 702
9042.98 690
9043.87 697
9044.77 709
9045.67 689
9046.57 660
9047.47 636
9048.36 704
9049.26 736
9050.16 734
9051.06 686
9051.96 689
9052.85 720
9053.75 713
9054.65 703
9055.55 747
9056.45 745
9057.35 695
9058.25 691
9059.14 731
9060.04 776
9060.94 788
9061.84 741
9062.74 713
9063.64 708
9064.54 722
9065.44 696
9066.33 777
9067.23 715
9068.13 704
9069.03 748
9069.93 729
9070.83 728
9071.73 769
9072.63 736
9073.53 730
9074.43 798
9075.33 776
9076.23 772
9077.13 708
9078.03 752
9078.92 774
9079.82 753
9080.72 778
9081.62 840
9082.52 847
9083.42 725
9084.32 732
9085.22 749
9086.12 755
9087.02 704
9087.92 803
9088.82 782
9089.72 797
9090.62 761
9091.52 774
9092.42 745
9093.32 790
9094.22 787
9095.12 757
9096.03 755
9096.93 785
9097.83 806
9098.73 806
9099.63 833
9100.53 764
9101.43 786
9102.33 853
9103.23 910
9104.13 854
9105.03 774
9105.93 744
9106.83 805
9107.74 700
9108.64 757
9109.54 752
9110.44 756
9111.34 722
9112.24 768
9113.14 698
9114.04 749
9114.94 761
9115.85 713
9116.75 688
9117.65 731
9118.55 734
9119.45 731
9120.35 719
9121.26 744
9122.16 724
9123.06 725
9123.96 688
9124.86 619
9125.77 655
9126.67 664
9127.57 727
9128.47 708
9129.37 729
9130.28 724
9131.18 715
9132.08 702
9132.98 660
9133.88 719
9134.79 743
9135.69 727
9136.59 772
9137.49 702
9138.40 700
9139.30 656
9140.20 672
9141.10 667
9142.01 651
9142.91 683
9143.81 644
9144.72 654
9145.62 684
9146.52 685
9147.42 680
9148.33 711
9149.23 674
9150.13 707
9151.04 653
9151.94 701
9152.84 669
9153.75 742
9154.65 701
9155.55 602
9156.46 652
9157.36 655
9158.26 655
9159.17 691
9160.07 719
9160.97 675
9161.88 739
9162.78 668
9163.69 667
9164.59 726
9165.49 686
9166.40 714
9167.30 726
9168.21 734
9169.11 663
9170.01 697
9170.92 728
9171.82 759
9172.73 727
9173.63 665
9174.53 679
9175.44 664
9176.34 691
9177.25 724
9178.15 742
9179.06 668
9179.96 694
9180.87 698
9181.77 717
9182.68 728
9183.58 657
9184.49 681
9185.39 697
9186.30 673
9187.20 635
9188.11 677
9189.01 724
9189.92 729
9190.82 722
9191.73 707
9192.63 723
9193.54 737
9194.44 742
9195.35 727
9196.25 689
9197.16 700
9198.06 704
9198.97 726
9199.87 658
9200.78 697
9201.69 686
9202.59 705
9203.50 700
9204.40 685
9205.31 681
9206.21 668
9207.12 706
9208.03 715
9208.93 716
9209.84 749
9210.74 724
9211.65 724
9212.56 773
9213.46 798
9214.37 755
9215.28 771
9216.18 721
9217.09 736
9218.00 717
9218.90 692
9219.81 664
9220.72 609
9221.62 683
9222.53 693
9223.44 759
9224.34 740
9225.25 768
9226.16 705
9227.06 740
9227.97 712
9228.88 750
9229.78 748
9230.69 701
9231.60 697
9232.51 711
9233.41 676
9234.32 719
9235.23 678
9236.13 692
9237.04 677
9237.95 679
9238.86 723
9239.76 712
9240.67 656
9241.58 697
9242.49 714
9243.39 697
9244.30 641
9245.21 637
9246.12 698
9247.03 741
9247.93 602
9248.84 589
9249.75 608
9250.66 609
9251.57 657
9252.47 681
9253.38 663
9254.29 646
9255.20 666
9256.11 649
9257.02 612
9257.92 611
9258.83 639
9259.74 636
9260.65 612
9261.56 606
9262.47 642
9263.38 672
9264.28 652
9265.19 613
9266.10 696
9267.01 655
9267.92 654
9268.83 714
9269.74 666
9270.65 649
9271.56 612
9272.47 622
9273.37 633
9274.28 644
9275.19 581
9276.10 653
9277.01 650
9277.92 644
9278.83 656
9279.74 605
9280.65 678
9281.56 665
9282.47 646
9283.38 722
9284.29 683
9285.20 664
9286.11 708
9287.02 720
9287.93 691
9288.84 632
9289.75 638
9290.66 673
9291.57 691
9292.48 633
9293.39 667
9294.30 710
9295.21 703
9296.12 674
9297.03 691
9297.94 720
9298.85 702
9299.76 718
9300.67 738
9301.58 659
9302.49 683
9303.40 715
9304.31 734
9305.23 658
9306.14 706
9307.05 674
9307.96 719
9308.87 683
9309.78 752
9310.69 696
9311.60 735
9312.51 751
9313.42 785
9314.34 753
9315.25 718
9316.16 788
9317.07 816
9317.98 824
9318.89 835
9319.80 829
9320.72 834
9321.63 789
9322.54 786
9323.45 814
9324.36 722
9325.27 745
9326.19 765
9327.10 757
9328.01 741
9328.92 759
9329.83 733
9330.74 721
9331.66 707
9332.57 655
9333.48 712
9334.39 778
9335.31 714
9336.22 714
9337.13 656
9338.04 645
9338.96 702
9339.87 715
9340.78 813
9341.69 719
9342.61 759
9343.52 703
9344.43 755
9345.34 779
9346.26 723
9347.17 721
9348.08 752
9348.99 713
9349.91 659
9350.82 719
9351.73 694
9352.65 711
9353.56 716
9354.47 708
9355.39 665
9356.30 719
9357.21 729
9358.13 687
9359.04 678
9359.95 667
9360.87 689
9361.78 734
9362.69 687
9363.61 658
9364.52 649
9365.43 678
9366.35 671
9367.26 648
9368.18 733
9369.09 661
9370.00 644
9370.92 739
9371.83 710
9372.75 632
9373.66 679
9374.57 675
9375.49 648
9376.40 668
9377.32 728
9378.23 714
9379.15 671
9380.06 707
9380.97 687
9381.89 710
9382.80 713
9383.72 730
9384.63 715
9385.55 691
9386.46 706
9387.38 731
9388.29 702
9389.21 672
9390.12 736
9391.04 718
9391.95 651
9392.87 731
9393.78 710
9394.70 778
9395.61 786
9396.53 756
9397.44 779
9398.36 763
9399.27 722
9400.19 687
9401.10 682
9402.02 807
9402.94 839
9403.85 836
9404.77 860
9405.68 832
9406.60 833
9407.51 736
9408.43 811
9409.35 829
9410.26 803
9411.18 809
9412.09 804
9413.01 729
9413.93 706
9414.84 715
9415.76 793
9416.67 779
9417.59 787
9418.51 769
9419.42 786
9420.34 719
9421.26 782
9422.17 749
9423.09 738
9424.01 737
9424.92 762
9425.84 765
9426.76 761
9427.67 786
9428.59 773
9429.51 736
9430.42 701
9431.34 784
9432.26 785
9433.17 728
9434.09 736
9435.01 702
9435.93 736
9436.84 727
9437.76 749
9438.68 775
9439.59 807
9440.51 778
9441.43 725
9442.35 744
9443.26 838
9444.18 807
9445.10 756
9446.02 716
9446.93 787
9447.85 734
9448.77 760
9449.69 802
9450.61 734
9451.52 704
9452.44 798
9453.36 794
9454.28 771
9455.20 777
9456.11 791
9457.03 784
9457.95 745
9458.87 780
9459.79 806
9460.71 857
9461.62 929
9462.54 918
9463.46 897
9464.38 953
9465.30 973
9466.22 911
9467.14 867
9468.05 846
9468.97 854
9469.89 832
9470.81 779
9471.73 766
9472.65 722
9473.57 770
9474.49 809
9475.41 762
9476.32 757
9477.24 726
9478.16 785
9479.08 806
9480.00 770
9480.92 795
9481.84 784
9482.76 731
9483.68 733
9484.60 774
9485.52 794
9486.44 824
9487.36 771
9488.28 808
9489.20 786
9490.12 756
9491.04 864
9491.96 835
9492.88 786
9493.80 764
9494.72 774
9495.64 762
9496.56 750
9497.48 720
9498.40 771
9499.32 790
9500.24 759
9501.16 753
9502.08 724
9503.00 761
9503.92 737
9504.84 806
9505.76 754
9506.68 691
9507.60 763
9508.52 734
9509.44 679
9510.36 725
9511.28 735
9512.21 739
9513.13 736
9514.05 690
9514.97 766
9515.89 752
9516.81 713
9517.73 691
9518.65 747
9519.57 784
9520.50 698
9521.42 758
9522.34 826
9523.26 751
9524.18 777
9525.10 774
9526.02 752
9526.95 744
9527.87 795
9528.79 743
9529.71 780
9530.63 777
9531.55 756
9532.48 727
9533.40 740
9534.32 769
9535.24 771
9536.16 781
9537.09 805
9538.01 839
9538.93 863
9539.85 931
9540.77 918
9541.70 947
9542.62 937
9543.54 957
9544.46 998
9545.39 924
9546.31 948
9547.23 876
9548.15 876
9549.08 853
9550.00 873
9550.92 819
9551.85 756
9552.77 807
9553.69 822
9554.61 844
9555.54 807
9556.46 758
9557.38 771
9558.31 743
9559.23 698
9560.15 770
9561.08 751
9562.00 732
9562.92 796
9563.85 820
9564.77 799
9565.69 776
9566.62 741
9567.54 743
9568.46 809
9569.39 852
9570.31 807
9571.23 822
9572.16 831
9573.08 830
9574.01 771
9574.93 781
9575.85 772
9576.78 755
9577.70 751
9578.63 737
9579.55 792
9580.47 832
9581.40 778
9582.32 790
9583.25 790
9584.17 831
9585.10 741
9586.02 769
9586.94 811
9587.87 786
9588.79 833
9589.72 799
9590.64 792
9591.57 749
9592.49 759
9593.42 799
9594.34 727
9595.27 747
9596.19 770
9597.12 779
9598.04 779
9598.97 726
9599.89 770
9600.82 767
9601.74 798
9602.67 767
9603.59 789
9604.52 807
9605.44 802
9606.37 748
9607.29 804
9608.22 763
9609.15 799
9610.07 835
9611.00 818
9611.92 884
9612.85 830
9613.77 843
9614.70 817
9615.63 841
9616.55 860
9617.48 881
9618.40 821
9619.33 849
9620.26 865
9621.18 846
9622.11 855
9623.03 836
9623.96 865
9624.89 914
9625.81 850
9626.74 870
9627.67 888
9628.59 961
9629.52 879
9630.45 862
9631.37 863
9632.30 874
9633.23 846
9634.15 909
9635.08 846
9636.01 891
9636.93 961
9637.86 976
9638.79 889
9639.71 934
9640.64 908
9641.57 938
9642.50 947
9643.42 922
9644.35 934
9645.28 973
9646.21 1064
9647.13 1079
9648.06 976
9648.99 978
9649.92 1003
9650.84 1055
9651.77 1021
9652.70 1015
9653.63 963
9654.55 1069
9655.48 1083
9656.41 1110
9657.34 1134
9658.26 1121
9659.19 1209
9660.12 1183
9661.05 1253
9661.98 1158
9662.91 1079
9663.83 1114
9664.76 1145
9665.69 1085
9666.62 1074
9667.55 980
9668.48 1011
9669.40 1006
9670.33 1014
9671.26 1090
9672.19 1108
9673.12 1047
9674.05 1057
9674.98 1074
9675.90 1019
9676.83 1079
9677.76 1004
9678.69 1067
9679.62 988
9680.55 1158
9681.48 1045
9682.41 1112
9683.34 1109
9684.27 1069
9685.19 1061
9686.12 1106
9687.05 1133
9687.98 1148
9688.91 1171
9689.84 1150
9690.77 1198
9691.70 1142
9692.63 1110
9693.56 1137
9694.49 1150
9695.42 1133
9696.35 1209
9697.28 1208
9698.21 1169
9699.14 1081
9700.07 1220
9701.00 1236
9701.93 1182
9702.86 1219
9703.79 1254
9704.72 1182
9705.65 1202
9706.58 1302
9707.51 1241
9708.44 1219
9709.37 1277
9710.30 1328
9711.23 1273
9712.16 1232
9713.09 1190
9714.02 1254
9714.95 1224
9715.88 1192
9716.82 1183
9717.75 1049
9718.68 1059
9719.61 1103
9720.54 1130
9721.47 1142
9722.40 1111
9723.33 1131
9724.26 1193
9725.19 1253
9726.13 1188
9727.06 1167
9727.99 1112
9728.92 1070
9729.85 1102
9730.78 1114
9731.71 1063
9732.64 1090
9733.58 1089
9734.51 1048
9735.44 1014
9736.37 1044
9737.30 1055
9738.23 1129
9739.17 1061
9740.10 1061
9741.03 1112
9741.96 1068
9742.89 999
9743.83 1065
9744.76 1094
9745.69 1027
9746.62 1039
9747.55 961
9748.49 1002
9749.42 1054
9750.35 1042
9751.28 1033
9752.22 986
9753.15 922
9754.08 965
9755.01 1013
9755.95 949
9756.88 948
9757.81 1057
9758.75 996
9759.68 1065
9760.61 990
9761.54 942
9762.48 922
9763.41 983
9764.34 976
9765.28 963
9766.21 970
9767.14 925
9768.08 949
9769.01 973
9769.94 985
9770.88 961
9771.81 1062
9772.74 1057
9773.68 956
9774.61 874
9775.54 911
9776.48 969
9777.41 966
9778.34 994
9779.28 939
9780.21 945
9781.14 933
9782.08 1023
9783.01 964
9783.95 951
9784.88 975
9785.81 1007
9786.75 998
9787.68 981
9788.62 1006
9789.55 1040
9790.49 1117
9791.42 1044
9792.35 1033
9793.29 971
9794.22 1057
9795.16 1028
9796.09 1063
9797.03 1025
9797.96 1002
9798.90 1073
9799.83 1061
9800.77 996
9801.70 946
9802.64 1031
9803.57 995
9804.51 1015
9805.44 931
9806.38 1041
9807.31 1028
9808.25 1035
9809.18 978
9810.12 1039
9811.05 1027
9811.99 954
9812.92 996
9813.86 1026
9814.79 1005
9815.73 990
9816.66 937
9817.60 896
9818.54 886
9819.47 886
9820.41 869
9821.34 850
9822.28 856
9823.21 795
9824.15 853
9825.09 850
9826.02 935
9826.96 827
9827.89 887
9828.83 908
9829.77 835
9830.70 844
9831.64 867
9832.57 905
9833.51 865
9834.45 828
9835.38 849
9836.32 880
9837.26 817
9838.19 810
9839.13 819
9840.07 805
9841.00 810
9841.94 883
9842.88 911
9843.81 843
9844.75 814
9845.69 860
9846.62 838
9847.56 853
9848.50 836
9849.44 867
9850.37 855
9851.31 844
9852.25 867
9853.18 861
9854.12 817
9855.06 812
9856.00 855
9856.93 804
9857.87 806
9858.81 827
9859.75 846
9860.68 840
9861.62 844
9862.56 820
9863.50 869
9864.44 849
9865.37 847
9866.31 885
9867.25 794
9868.19 737
9869.13 781
9870.06 805
9871.00 772
9871.94 819
9872.88 803
9873.82 786
9874.75 815
9875.69 846
9876.63 827
9877.57 828
9878.51 831
9879.45 829
9880.39 818
9881.32 753
9882.26 798
9883.20 794
9884.14 859
9885.08 842
9886.02 860
9886.96 810
9887.90 813
9888.83 828
9889.77 807
9890.71 767
9891.65 822
9892.59 873
9893.53 822
9894.47 792
9895.41 813
9896.35 807
9897.29 814
9898.23 837
9899.17 771
9900.11 768
9901.05 773
9901.99 771
9902.92 761
9903.86 784
9904.80 787
9905.74 743
9906.68 757
9907.62 775
9908.56 765
9909.50 729
9910.44 764
9911.38 729
9912.32 788
9913.26 770
9914.20 763
9915.14 710
9916.08 767
9917.02 803
9917.97 824
9918.91 803
9919.85 797
9920.79 790
9921.73 776
9922.67 890
9923.61 803
9924.55 765
9925.49 792
9926.43 823
9927.37 820
9928.31 848
9929.25 822
9930.19 813
9931.13 793
9932.08 884
9933.02 911
9933.96 901
9934.90 853
9935.84 1029
9936.78 1060
9937.72 1011
9938.66 1057
9939.61 1059
9940.55 1076
9941.49 1065
9942.43 1026
9943.37 981
9944.31 964
9945.26 883
9946.20 861
9947.14 867
9948.08 879
9949.02 814
9949.96 781
9950.91 787
9951.85 788
9952.79 783
9953.73 817
9954.67 843
9955.62 793
9956.56 784
9957.50 806
9958.44 799
9959.39 823
9960.33 795
9961.27 813
9962.21 789
9963.16 782
9964.10 801
9965.04 790
9965.98 789
9966.93 755
9967.87 761
9968.81 790
9969.75 827
9970.70 815
9971.64 768
9972.58 761
9973.53 771
9974.47 818
9975.41 787
9976.36 847
9977.30 770
9978.24 764
9979.18 699
9980.13 766
9981.07 757
9982.01 736
9982.96 724
9983.90 768
9984.85 818
9985.79 794
9986.73 730
9987.68 723
9988.62 724
9989.56 716
9990.51 707
9991.45 737
9992.40 760
9993.34 740
9994.28 737
9995.23 711
9996.17 700
9997.12 696
9998.06 692
9999.00 752
9999.95 748
10000.89 703
10001.84 703
10002.78 728
10003.73 689
10004.67 706
10005.61 762
10006.56 746
10007.50 740
10008.45 666
10009.39 740
10010.34 676
10011.28 659
10012.23 728
10013.17 713
10014.12 714
10015.06 651
10016.01 689
10016.95 701
10017.90 590
10018.84 661
10019.79 680
10020.73 725
10021.68 692
10022.62 647
10023.57 709
10024.51 722
10025.46 733
10026.41 699
10027.35 678
10028.30 730
10029.24 692
10030.19 693
10031.13 751
10032.08 698
10033.03 723
10033.97 737
10034.92 709
10035.86 745
10036.81 689
10037.76 667
10038.70 706
10039.65 739
10040.59 668
10041.54 635
10042.49 686
10043.43 686
10044.38 675
10045.33 681
10046.27 736
10047.22 725
10048.16 718
10049.11 709
10050.06 643
10051.00 733
10051.95 696
10052.90 683
10053.84 677
10054.79 672
10055.74 702
10056.69 638
10057.63 662
10058.58 655
10059.53 710
10060.47 691
10061.42 618
10062.37 636
10063.32 590
10064.26 662
10065.21 691
10066.16 658
10067.10 624
10068.05 627
10069.00 669
10069.95 657
10070.89 610
10071.84 644
10072.79 642
10073.74 656
10074.69 678
10075.63 612
10076.58 685
10077.53 732
10078.48 665
10079.43 636
10080.37 649
10081.32 631
10082.27 665
10083.22 664
10084.17 641
10085.11 641
10086.06 638
10087.01 664
10087.96 708
10088.91 657
10089.86 623
10090.81 595
10091.75 646
10092.70 598
10093.65 669
10094.60 648
10095.55 619
10096.50 656
10097.45 664
10098.40 615
10099.34 617
10100.29 622
10101.24 646
10102.19 704
10103.14 646
10104.09 636
10105.04 628
10105.99 623
10106.94 623
10107.89 617
10108.84 611
10109.79 620
10110.73 641
10111.68 642
10112.63 636
10113.58 610
10114.53 557
10115.48 644
10116.43 632
10117.38 545
10118.33 575
10119.28 673
10120.23 697
10121.18 647
10122.13 679
10123.08 628
10124.03 633
10124.98 658
10125.93 680
10126.88 663
10127.83 626
10128.78 594
10129.73 683
10130.68 751
10131.64 654
10132.59 621
10133.54 685
10134.49 671
10135.44 645
10136.39 643
10137.34 671
10138.29 628
10139.24 627
10140.19 688
10141.14 714
10142.09 752
10143.04 769
10144.00 683
10144.95 668
10145.90 677
10146.85 671
10147.80 659
10148.75 696
10149.70 688
10150.65 732
10151.61 701
10152.56 685
10153.51 745
10154.46 747
10155.41 804
10156.36 721
10157.31 705
10158.27 763
10159.22 774
10160.17 776
10161.12 734
10162.07 740
10163.03 734
10163.98 750
10164.93 750
10165.88 766
10166.83 745
10167.79 791
10168.74 750
10169.69 744
10170.64 762
10171.60 739
10172.55 783
10173.50 771
10174.45 732
10175.41 757
10176.36 787
10177.31 793
10178.26 768
10179.22 781
10180.17 807
10181.12 794
10182.07 827
10183.03 808
10183.98 840
10184.93 843
10185.89 823
10186.84 752
10187.79 779
10188.75 769
10189.70 848
10190.65 887
10191.60 837
10192.56 796
10193.51 858
10194.47 879
10195.42 846
10196.37 875
10197.33 860
10198.28 835
10199.23 887
10200.19 871
10201.14 867
10202.09 890
10203.05 885
10204.00 853
10204.96 848
10205.91 848
10206.86 903
10207.82 927
10208.77 901
10209.73 943
10210.68 1023
10211.63 1026
10212.59 956
10213.54 975
10214.50 993
10215.45 1046
10216.41 1030
10217.36 1137
10218.32 1171
10219.27 1111
10220.22 1100
10221.18 1110
10222.13 1010
10223.09 1019
10224.04 967
10225.00 934
10225.95 1007
10226.91 941
10227.86 898
10228.82 865
10229.77 933
10230.73 891
10231.68 859
10232.64 889
10233.59 965
10234.55 906
10235.50 850
10236.46 846
10237.42 892
10238.37 815
10239.33 812
10240.28 851
10241.24 918
10242.19 934
10243.15 921
10244.10 963
10245.06 1009
10246.02 963
10246.97 1035
10247.93 1067
10248.88 983
10249.84 966
10250.80 978
10251.75 923
10252.71 879
10253.66 883
10254.62 876
10255.58 816
10256.53 720
10257.49 785
10258.45 798
10259.40 710
10260.36 746
10261.32 755
10262.27 782
10263.23 719
10264.19 704
10265.14 797
10266.10 734
10267.06 773
10268.01 728
10268.97 707
10269.93 688
10270.88 693
10271.84 678
10272.80 665
10273.76 691
10274.71 675
10275.67 720
10276.63 725
10277.58 690
10278.54 746
10279.50 719
10280.46 744
10281.41 703
10282.37 713
10283.33 681
10284.29 674
10285.24 697
10286.20 707
10287.16 716
10288.12 718
10289.08 702
10290.03 674
10290.99 744
10291.95 723
10292.91 692
10293.87 660
10294.82 706
10295.78 680
10296.74 664
10297.70 667
10298.66 662
10299.61 679
10300.57 646
10301.53 655
10302.49 713
10303.45 664
10304.41 636
10305.37 645
10306.32 654
10307.28 649
10308.24 648
10309.20 674
10310.16 646
10311.12 669
10312.08 647
10313.04 622
10314.00 599
10314.95 613
10315.91 650
10316.87 630
10317.83 615
10318.79 667
10319.75 640
10320.71 623
10321.67 643
10322.63 672
10323.59 676
10324.55 636
10325.51 606
10326.47 654
10327.43 665
10328.39 681
10329.35 706
10330.31 647
10331.27 636
10332.23 657
10333.19 645
10334.15 693
10335.11 593
10336.07 675
10337.03 668
10337.99 733
10338.95 687
10339.91 678
10340.87 622
10341.83 631
10342.79 629
10343.75 666
10344.71 688
10345.67 649
10346.63 675
10347.59 666
10348.55 683
10349.51 618
10350.47 633
10351.43 668
10352.39 668
10353.35 612
10354.31 610
10355.28 670
10356.24 675
10357.20 588
10358.16 587
10359.12 647
10360.08 621
10361.04 617
10362.00 616
10362.96 618
10363.93 603
10364.89 616
10365.85 586
10366.81 608
10367.77 636
10368.73 646
10369.69 636
10370.66 618
10371.62 594
10372.58 633
10373.54 602
10374.50 589
10375.47 629
10376.43 632
10377.39 544
10378.35 560
10379.31 565
10380.28 582
10381.24 642
10382.20 604
10383.16 581
10384.12 559
10385.09 588
10386.05 555
10387.01 596
10387.97 584
10388.94 582
10389.90 594
10390.86 654
10391.82 606
10392.79 623
10393.75 574
10394.71 662
10395.68 661
10396.64 599
10397.60 555
10398.56 602
10399.53 643
10400.49 577
10401.45 624
10402.42 592
10403.38 595
10404.34 589
10405.31 584
10406.27 603
10407.23 601
10408.20 633
10409.16 621
10410.12 680
10411.09 619
10412.05 590
10413.01 582
10413.98 578
10414.94 635
10415.90 597
10416.87 589
10417.83 582
10418.80 604
10419.76 634
10420.72 624
10421.69 574
10422.65 623
10423.62 636
10424.58 628
10425.54 643
10426.51 683
10427.47 704
10428.44 730
10429.40 784
10430.37 815
10431.33 789
10432.30 792
10433.26 725
10434.22 766
10435.19 723
10436.15 714
10437.12 711
10438.08 720
10439.05 723
10440.01 677
10440.98 689
10441.94 639
10442.91 608
10443.87 689
10444.84 605
10445.80 651
10446.77 637
10447.73 599
10448.70 637
10449.66 612
10450.63 587
10451.59 574
10452.56 594
10453.53 592
10454.49 623
10455.46 642
10456.42 563
10457.39 524
10458.35 555
10459.32 605
10460.29 553
10461.25 606
10462.22 594
10463.18 555
10464.15 579
10465.12 606
10466.08 555
10467.05 593
10468.01 573
10468.98 553
10469.95 546
10470.91 521
10471.88 585
10472.85 576
10473.81 588
10474.78 562
10475.74 551
10476.71 538
10477.68 544
10478.64 663
10479.61 606
10480.58 524
10481.54 532
10482.51 574
10483.48 555
10484.45 546
10485.41 566
10486.38 573
10487.35 575
10488.31 565
10489.28 551
10490.25 525
10491.22 578
10492.18 553
10493.15 570
10494.12 553
10495.08 560
10496.05 555
10497.02 529
10497.99 587
10498.95 583
10499.92 558
10500.89 559
10501.86 557
10502.83 527
10503.79 534
10504.76 549
10505.73 552
10506.70 566
10507.67 542
10508.63 536
10509.60 540
10510.57 583
10511.54 547
10512.51 556
10513.47 582
10514.44 555
10515.41 581
10516.38 562
10517.35 594
10518.32 560
10519.28 547
10520.25 559
10521.22 597
10522.19 565
10523.16 624
10524.13 555
10525.10 595
10526.07 608
10527.03 610
10528.00 636
10528.97 624
10529.94 609
10530.91 568
10531.88 589
10532.85 599
10533.82 590
10534.79 607
10535.76 570
10536.73 570
10537.70 588
10538.67 589
10539.63 558
10540.60 555
10541.57 611
10542.54 584
10543.51 593
10544.48 609
10545.45 603
10546.42 562
10547.39 561
10548.36 602
10549.33 553
10550.30 560
10551.27 624
10552.24 642
10553.21 613
10554.18 615
10555.15 621
10556.12 622
10557.09 575
10558.06 626
10559.03 603
10560.00 658
10560.97 631
10561.95 603
10562.92 583
10563.89 594
10564.86 557
10565.83 607
10566.80 647
10567.77 665
10568.74 698
10569.71 767
10570.68 732
10571.65 717
10572.62 725
10573.59 762
10574.57 773
10575.54 714
10576.51 714
10577.48 673
10578.45 660
10579.42 681
10580.39 597
10581.36 620
10582.34 583
10583.31 542
10584.28 541
10585.25 566
10586.22 592
10587.19 642
10588.17 575
10589.14 580
10590.11 579
10591.08 634
10592.05 614
10593.02 628
10594.00 565
10594.97 555
10595.94 559
10596.91 602
10597.89 614
10598.86 594
10599.83 604
10600.80 622
10601.77 638
10602.75 653
10603.72 619
10604.69 609
10605.66 616
10606.64 636
10607.61 609
10608.58 627
10609.55 629
10610.53 612
10611.50 607
10612.47 607
10613.45 598
10614.42 562
10615.39 597
10616.36 568
10617.34 589
10618.31 574
10619.28 561
10620.26 597
10621.23 511
10622.20 556
10623.18 562
10624.15 627
10625.12 626
10626.10 592
10627.07 539
10628.04 559
10629.02 603
10629.99 631
10630.97 573
10631.94 579
10632.91 612
10633.89 623
10634.86 605
10635.83 589
10636.81 646
10637.78 583
10638.76 603
10639.73 655
10640.70 607
10641.68 629
10642.65 645
10643.63 607
10644.60 617
10645.58 661
10646.55 705
10647.53 687
10648.50 650
10649.47 677
10650.45 696
10651.42 720
10652.40 721
10653.37 658
10654.35 692
10655.32 653
10656.30 685
10657.27 625
10658.25 591
10659.22 598
10660.20 596
10661.17 619
10662.15 572
10663.12 558
10664.10 584
10665.07 559
10666.05 519
10667.02 589
10668.00 557
10668.97 568
10669.95 529
10670.93 568
10671.90 604
10672.88 578
10673.85 601
10674.83 600
10675.80 587
10676.78 599
10677.76 588
10678.73 600
10679.71 568
10680.68 569
10681.66 576
10682.63 578
10683.61 573
10684.59 567
10685.56 598
10686.54 592
10687.52 598
10688.49 600
10689.47 600
10690.44 651
10691.42 608
10692.40 581
10693.37 613
10694.35 513
10695.33 574
10696.30 616
10697.28 558
10698.26 570
10699.23 613
10700.21 593
10701.19 595
10702.17 611
10703.14 571
10704.12 545
10705.10 574
10706.07 556
10707.05 553
10708.03 560
10709.01 564
10709.98 519
10710.96 576
10711.94 601
10712.91 542
10713.89 572
10714.87 532
10715.85 561
10716.83 531
10717.80 566
10718.78 568
10719.76 588
10720.74 590
10721.71 626
10722.69 602
10723.67 574
10724.65 548
10725.63 579
10726.60 555
10727.58 561
10728.56 576
10729.54 653
10730.52 647
10731.49 574
10732.47 577
10733.45 580
10734.43 535
10735.41 559
10736.39 602
10737.37 601
10738.34 563
10739.32 533
10740.30 529
10741.28 547
10742.26 605
10743.24 638
10744.22 587
10745.20 625
10746.17 593
10747.15 576
10748.13 596
10749.11 592
10750.09 549
10751.07 540
10752.05 543
10753.03 605
10754.01 625
10754.99 627
10755.97 627
10756.95 599
10757.93 623
10758.91 581
10759.88 601
10760.86 572
10761.84 586
10762.82 584
10763.80 640
10764.78 624
10765.76 638
10766.74 676
10767.72 703
10768.70 604
10769.68 592
10770.66 601
10771.64 606
10772.62 637
10773.60 603
10774.58 649
10775.56 662
10776.54 661
10777.52 651
10778.51 642
10779.49 590
10780.47 586
10781.45 644
10782.43 646
10783.41 656
10784.39 685
10785.37 676
10786.35 713
10787.33 745
10788.31 704
10789.29 711
10790.27 730
10791.26 753
10792.24 700
10793.22 721
10794.20 693
10795.18 656
10796.16 716
10797.14 703
10798.12 619
10799.10 707
10800.09 698
10801.07 663
10802.05 642
10803.03 668
10804.01 580
10804.99 608
10805.98 699
10806.96 641
10807.94 610
10808.92 627
10809.90 661
10810.89 637
10811.87 639
10812.85 614
10813.83 628
10814.81 612
10815.80 661
10816.78 634
10817.76 609
10818.74 657
10819.72 635
10820.71 611
10821.69 682
10822.67 643
10823.65 569
10824.64 610
10825.62 599
10826.60 641
10827.58 592
10828.57 620
10829.55 668
10830.53 691
10831.52 614
10832.50 616
10833.48 624
10834.46 671
10835.45 652
10836.43 642
10837.41 615
10838.40 612
10839.38 673
10840.36 656
10841.35 647
10842.33 647
10843.31 610
10844.30 677
10845.28 638
10846.26 683
10847.25 697
10848.23 627
10849.21 615
10850.20 666
10851.18 664
10852.17 692
10853.15 719
10854.13 718
10855.12 697
10856.10 693
10857.09 692
10858.07 729
10859.05 677
10860.04 612
10861.02 626
10862.01 636
10862.99 662
10863.97 659
10864.96 624
10865.94 631
10866.93 697
10867.91 691
10868.90 725
10869.88 666
10870.87 689
10871.85 654
10872.84 644
10873.82 664
10874.81 699
10875.79 692
10876.78 654
10877.76 731
10878.75 681
10879.73 696
10880.72 728
10881.70 721
10882.69 699
10883.67 708
10884.66 729
10885.64 710
10886.63 738
10887.61 718
10888.60 721
10889.58 736
10890.57 730
10891.55 725
10892.54 722
10893.53 711
10894.51 747
10895.50 777
10896.48 774
10897.47 746
10898.45 770
10899.44 748
10900.43 738
10901.41 759
10902.40 754
10903.38 755
10904.37 727
10905.36 776
10906.34 750
10907.33 795
10908.32 775
10909.30 751
10910.29 756
10911.28 741
10912.26 730
10913.25 706
10914.24 769
10915.22 703
10916.21 752
10917.20 817
10918.18 818
10919.17 817
10920.16 827
10921.14 820
10922.13 837
10923.12 797
10924.10 788
10925.09 788
10926.08 790
10927.07 799
10928.05 825
10929.04 868
10930.03 885
10931.01 820
10932.00 888
10932.99 873
10933.98 862
10934.96 873
10935.95 936
10936.94 955
10937.93 887
10938.92 906
10939.90 959
10940.89 925
10941.88 849
10942.87 867
10943.85 903
10944.84 894
10945.83 925
10946.82 871
10947.81 936
10948.79 915
10949.78 948
10950.77 936
10951.76 972
10952.75 978
10953.74 970
10954.72 950
10955.71 942
10956.70 961
10957.69 948
10958.68 913
10959.67 944
10960.66 985
10961.65 979
10962.63 915
10963.62 998
10964.61 1016
10965.60 1066
10966.59 1155
10967.58 1121
10968.57 1163
10969.56 1164
10970.55 1125
10971.54 1170
10972.52 1223
10973.51 1134
10974.50 1062
10975.49 1012
10976.48 1055
10977.47 1014
10978.46 1083
10979.45 1039
10980.44 1022
10981.43 1034
10982.42 966
10983.41 967
10984.40 947
10985.39 1011
10986.38 990
10987.37 978
10988.36 982
10989.35 971
10990.34 949
10991.33 967
10992.32 990
10993.31 949
10994.30 1011
10995.29 1018
10996.28 1037
10997.27 1080
10998.26 1027
10999.25 1000
11000.24 992
11001.23 1003
11002.22 1094
11003.21 1123
11004.20 1133
11005.20 1152
11006.19 1216
11007.18 1268
11008.17 1278
11009.16 1343
11010.15 1338
11011.14 1403
11012.13 1475
11013.12 1462
11014.11 1400
11015.10 1269
11016.10 1212
11017.09 1246
11018.08 1180
11019.07 1088
11020.06 1070
11021.05 1023
11022.04 1001
11023.04 948
11024.03 987
11025.02 957
11026.01 945
11027.00 922
11027.99 956
11028.99 903
11029.98 891
11030.97 932
11031.96 861
11032.95 909
11033.95 867
11034.94 825
11035.93 834
11036.92 829
11037.91 903
11038.91 897
11039.90 799
11040.89 836
11041.88 885
11042.88 883
11043.87 790
11044.86 819
11045.85 876
11046.85 879
11047.84 805
11048.83 823
11049.82 819
11050.82 848
11051.81 911
11052.80 809
11053.80 830
11054.79 802
11055.78 821
11056.77 789
11057.77 774
11058.76 776
11059.75 819
11060.75 723
11061.74 761
11062.73 738
11063.73 800
11064.72 822
11065.71 753
11066.71 757
11067.70 820
11068.69 752
11069.69 771
11070.68 838
11071.68 779
11072.67 821
11073.66 829
11074.66 809
11075.65 811
11076.65 818
11077.64 787
11078.63 784
11079.63 825
11080.62 849
11081.62 773
11082.61 705
11083.60 822
11084.60 824
11085.59 757
11086.59 785
11087.58 811
11088.58 763
11089.57 787
11090.57 731
11091.56 789
11092.55 813
11093.55 768
11094.54 799
11095.54 798
11096.53 758
11097.53 728
11098.52 763
11099.52 786
11100.51 809
11101.51 768
11102.50 722
11103.50 775
11104.49 797
11105.49 682
11106.48 730
11107.48 725
11108.48 755
11109.47 714
11110.47 746
11111.46 757
11112.46 708
11113.45 684
11114.45 729
11115.44 782
11116.44 750
11117.44 766
11118.43 739
11119.43 719
11120.42 750
11121.42 759
11122.42 755
11123.41 721
11124.41 737
11125.40 657
11126.40 653
11127.40 701
11128.39 693
11129.39 746
11130.38 769
11131.38 747
11132.38 717
11133.37 713
11134.37 710
11135.37 703
11136.36 645
11137.36 645
11138.36 695
11139.35 667
11140.35 719
11141.35 733
11142.34 737
11143.34 776
11144.34 760
11145.34 717
11146.33 737
11147.33 672
11148.33 731
11149.32 746
11150.32 712
11151.32 699
11152.32 720
11153.31 735
11154.31 782
11155.31 770
11156.31 737
11157.30 747
11158.30 751
11159.30 757
11160.30 751
11161.29 786
11162.29 791
11163.29 799
11164.29 771
11165.29 709
11166.28 757
11167.28 770
11168.28 746
11169.28 711
11170.28 724
11171.27 772
11172.27 782
11173.27 729
11174.27 742
11175.27 687
11176.27 726
11177.26 715
11178.26 735
11179.26 765
11180.26 682
11181.26 772
11182.26 750
11183.26 799
11184.26 743
11185.25 793
11186.25 748
11187.25 775
11188.25 759
11189.25 750
11190.25 761
11191.25 740
11192.25 700
11193.25 727
11194.25 755
11195.24 721
11196.24 730
11197.24 728
11198.24 753
11199.24 774
11200.24 810
11201.24 822
11202.24 823
11203.24 782
11204.24 773
11205.24 792
11206.24 751
11207.24 805
11208.24 735
11209.24 746
11210.24 760
11211.24 798
11212.24 746
11213.24 751
11214.24 754
11215.24 724
11216.24 714
11217.24 775
11218.24 781
11219.24 744
11220.24 822
11221.24 744
11222.24 691
11223.24 726
11224.24 726
11225.24 724
11226.24 735
11227.25 711
11228.25 679
11229.25 657
11230.25 650
11231.25 653
11232.25 681
11233.25 653
11234.25 662
11235.25 684
11236.25 725
11237.25 707
11238.26 718
11239.26 698
11240.26 661
11241.26 693
11242.26 711
11243.26 705
11244.26 689
11245.27 760
11246.27 682
11247.27 723
11248.27 685
11249.27 692
11250.27 680
11251.28 682
11252.28 720
11253.28 679
11254.28 725
11255.28 717
11256.29 669
11257.29 691
11258.29 707
11259.29 698
11260.29 714
11261.30 702
11262.30 751
11263.30 727
11264.30 709
11265.31 676
11266.31 714
11267.31 694
11268.31 699
11269.32 677
11270.32 688
11271.32 746
11272.32 752
11273.33 754
11274.33 739
11275.33 699
11276.33 652
11277.34 707
11278.34 759
11279.34 711
11280.35 738
11281.35 719
11282.35 760
11283.36 767
11284.36 808
11285.36 804
11286.37 829
11287.37 874
11288.37 856
11289.38 822
11290.38 879
11291.38 851
11292.39 885
11293.39 896
11294.39 888
11295.40 842
11296.40 815
11297.41 817
11298.41 785
11299.41 802
11300.42 743
11301.42 812
11302.43 736
11303.43 700
11304.43 709
11305.44 720
11306.44 715
11307.45 780
11308.45 766
11309.46 740
11310.46 713
11311.46 728
11312.47 742
11313.47 718
11314.48 783
11315.48 707
11316.49 736
11317.49 732
11318.50 719
11319.50 738
11320.51 725
11321.51 696
11322.52 713
11323.52 759
11324.53 764
11325.53 738
11326.54 777
11327.54 756
11328.55 787
11329.55 726
11330.56 762
11331.56 723
11332.57 730
11333.57 781
11334.58 747
11335.58 742
11336.59 709
11337.60 718
11338.60 711
11339.61 679
11340.61 668
11341.62 726
11342.62 709
11343.63 760
11344.64 686
11345.64 701
11346.65 721
11347.65 733
11348.66 707
11349.67 725
11350.67 758
11351.68 775
11352.69 745
11353.69 746
11354.70 821
11355.71 788
11356.71 754
11357.72 777
11358.72 791
11359.73 689
11360.74 710
11361.74 736
11362.75 687
11363.76 711
11364.76 651
11365.77 659
11366.78 654
11367.79 685
11368.79 690
11369.80 672
11370.81 677
11371.81 686
11372.82 648
11373.83 645
11374.84 666
11375.84 692
11376.85 606
11377.86 662
11378.87 688
11379.87 693
11380.88 712
11381.89 659
11382.90 687
11383.90 640
11384.91 685
11385.92 650
11386.93 689
11387.93 672
11388.94 640
11389.95 641
11390.96 687
11391.97 676
11392.97 658
11393.98 665
11394.99 697
11396.00 677
11397.01 637
11398.02 640
11399.02 674
11400.03 653
11401.04 629
11402.05 649
11403.06 643
11404.07 609
11405.08 645
11406.08 668
11407.09 705
11408.10 681
11409.11 647
11410.12 645
11411.13 633
11412.14 640
11413.15 660
11414.15 675
11415.16 658
11416.17 690
11417.18 722
11418.19 683
11419.20 640
11420.21 641
11421.22 683
11422.23 716
11423.24 661
11424.25 670
11425.26 649
11426.27 684
11427.28 687
11428.29 692
11429.30 649
11430.31 677
11431.32 641
11432.32 656
11433.33 629
11434.34 653
11435.35 660
11436.36 700
11437.37 740
11438.38 679
11439.39 709
11440.41 675
11441.42 687
11442.43 661
11443.44 702
11444.45 658
11445.46 682
11446.47 697
11447.48 678
11448.49 655
11449.50 643
11450.51 671
11451.52 671
11452.53 668
11453.54 662
11454.55 666
11455.56 621
11456.57 630
11457.59 624
11458.60 680
11459.61 687
11460.62 734
11461.63 739
11462.64 751
11463.65 708
11464.66 663
11465.67 695
11466.69 684
11467.70 676
11468.71 636
11469.72 672
11470.73 739
11471.74 703
11472.75 691
11473.77 687
11474.78 635
11475.79 719
11476.80 753
11477.81 726
11478.83 724
11479.84 679
11480.85 725
11481.86 770
11482.87 675
11483.89 711
11484.90 728
11485.91 677
11486.92 654
11487.93 690
11488.95 734
11489.96 717
11490.97 680
11491.98 756
11493.00 704
11494.01 730
11495.02 719
11496.03 736
11497.05 734
11498.06 725
11499.07 694
11500.09 660
11501.10 725
11502.11 716
11503.12 680
11504.14 702
11505.15 707
11506.16 735
11507.18 755
11508.19 740
11509.20 708
11510.22 784
11511.23 779
11512.24 741
11513.26 720
11514.27 688
11515.28 747
11516.30 733
11517.31 755
11518.32 775
11519.34 784
11520.35 788
11521.37 751
11522.38 748
11523.39 725
11524.41 799
11525.42 752
11526.44 768
11527.45 789
11528.46 737
11529.48 757
11530.49 750
11531.51 761
11532.52 772
11533.53 767
11534.55 776
11535.56 781
11536.58 790
11537.59 738
11538.61 745
11539.62 745
11540.64 762
11541.65 784
11542.67 829
11543.68 823
11544.69 817
11545.71 820
11546.72 805
11547.74 796
11548.75 846
11549.77 808
11550.78 809
11551.80 842
11552.81 949
11553.83 860
11554.85 827
11555.86 834
11556.88 886
11557.89 863
11558.91 866
11559.92 954
11560.94 900
11561.95 936
11562.97 972
11563.98 948
11565.00 934
11566.02 916
11567.03 938
11568.05 1032
11569.06 1064
11570.08 1041
11571.10 1007
11572.11 990
11573.13 1052
11574.14 995
11575.16 1037
11576.18 1014
11577.19 1056
11578.21 1067
11579.22 1067
11580.24 1071
11581.26 1036
11582.27 1132
11583.29 1093
11584.31 1090
11585.32 1157
11586.34 1199
11587.36 1177
11588.37 1182
11589.39 1267
11590.41 1266
11591.42 1285
11592.44 1380
11593.46 1373
11594.47 1433
11595.49 1394
11596.51 1437
11597.53 1462
11598.54 1528
11599.56 1535
11600.58 1545
11601.59 1613
11602.61 1708
11603.63 1737
11604.65 1932
11605.66 2159
11606.68 2330
11607.70 2472
11608.72 2639
11609.74 2879
11610.75 2848
11611.77 2876
11612.79 2917
11613.81 2822
11614.82 2664
11615.84 2388
11616.86 2240
11617.88 2067
11618.90 1878
11619.91 1777
11620.93 1709
11621.95 1607
11622.97 1459
11623.99 1432
11625.01 1385
11626.02 1361
11627.04 1326
11628.06 1229
11629.08 1189
11630.10 1117
11631.12 1108
11632.14 1040
11633.15 1072
11634.17 1015
11635.19 1038
11636.21 1025
11637.23 1046
11638.25 1045
11639.27 1082
11640.29 1053
11641.30 991
11642.32 1028
11643.34 979
11644.36 1017
11645.38 1018
11646.40 940
11647.42 916
11648.44 926
11649.46 946
11650.48 931
11651.50 938
11652.52 893
11653.54 877
11654.56 862
11655.58 858
11656.60 868
11657.62 857
11658.64 797
11659.66 891
11660.68 852
11661.70 843
11662.72 827
11663.74 848
11664.76 831
11665.78 860
11666.80 859
11667.82 865
11668.84 886
11669.86 800
11670.88 830
11671.90 829
11672.92 896
11673.94 883
11674.96 915
11675.98 871
11677.00 855
11678.02 847
11679.04 876
11680.06 891
11681.08 932
11682.10 903
11683.12 928
11684.15 894
11685.17 889
11686.19 947
11687.21 924
11688.23 946
11689.25 941
11690.27 969
11691.29 980
11692.31 971
11693.34 966
11694.36 976
11695.38 944
11696.40 944
11697.42 961
11698.44 876
11699.46 884
11700.49 923
11701.51 900
11702.53 957
11703.55 923
11704.57 906
11705.60 951
11706.62 931
11707.64 951
11708.66 923
11709.68 909
11710.71 881
11711.73 854
11712.75 858
11713.77 864
11714.79 893
11715.82 917
11716.84 788
11717.86 827
11718.88 786
11719.91 837
11720.93 843
11721.95 794
11722.97 794
11724.00 784
11725.02 822
11726.04 787
11727.07 742
11728.09 702
11729.11 767
11730.13 797
11731.16 752
11732.18 779
11733.20 796
11734.23 726
11735.25 698
11736.27 676
11737.30 770
11738.32 792
11739.34 765
11740.37 763
11741.39 739
11742.41 740
11743.44 696
11744.46 733
11745.48 760
11746.51 762
11747.53 790
11748.55 744
11749.58 741
11750.60 729
11751.63 771
11752.65 753
11753.67 724
11754.70 777
11755.72 761
11756.75 763
11757.77 754
11758.79 719
11759.82 716
11760.84 736
11761.87 723
11762.89 683
11763.92 683
11764.94 721
11765.97 660
11766.99 690
11768.01 716
11769.04 703
11770.06 705
11771.09 676
11772.11 686
11773.14 686
11774.16 705
11775.19 682
11776.21 704
11777.24 702
11778.26 712
11779.29 698
11780.31 712
11781.34 657
11782.36 633
11783.39 697
11784.41 676
11785.44 691
11786.46 639
11787.49 639
11788.52 638
11789.54 662
11790.57 688
11791.59 623
11792.62 661
11793.64 680
11794.67 658
11795.70 636
11796.72 654
11797.75 743
11798.77 675
11799.80 676
11800.83 647
11801.85 689
11802.88 710
11803.90 676
11804.93 656
11805.96 677
11806.98 648
11808.01 631
11809.04 679
11810.06 634
11811.09 638
11812.11 688
11813.14 698
11814.17 671
11815.19 641
11816.22 679
11817.25 623
11818.27 632
11819.30 645
11820.33 646
11821.36 683
11822.38 612
11823.41 664
11824.44 655
11825.46 626
11826.49 603
11827.52 680
11828.54 669
11829.57 662
11830.60 684
11831.63 697
11832.65 633
11833.68 653
11834.71 713
11835.74 669
11836.76 694
11837.79 727
11838.82 719
11839.85 730
11840.88 724
11841.90 687
11842.93 696
11843.96 719
11844.99 713
11846.01 687
11847.04 678
11848.07 689
11849.10 675
11850.13 660
11851.16 669
11852.18 665
11853.21 687
11854.24 730
11855.27 712
11856.30 648
11857.33 669
11858.35 702
11859.38 642
11860.41 635
11861.44 668
11862.47 662
11863.50 661
11864.53 658
11865.56 663
11866.58 697
11867.61 768
11868.64 747
11869.67 688
11870.70 681
11871.73 673
11872.76 738
11873.79 735
11874.82 665
11875.85 683
11876.88 707
11877.91 755
11878.93 715
11879.96 754
11880.99 737
11882.02 673
11883.05 682
11884.08 679
11885.11 684
11886.14 797
11887.17 806
11888.20 727
11889.23 690
11890.26 748
11891.29 801
11892.32 772
11893.35 729
11894.38 749
11895.41 781
11896.44 797
11897.47 789
11898.50 813
11899.53 769
11900.56 763
11901.59 825
11902.62 783
11903.65 804
11904.69 860
11905.72 854
11906.75 827
11907.78 827
11908.81 820
11909.84 904
11910.87 902
11911.90 876
11912.93 873
11913.96 891
11914.99 895
11916.02 987
11917.06 950
11918.09 945
11919.12 893
11920.15 870
11921.18 860
11922.21 950
11923.24 907
11924.27 876
11925.31 871
11926.34 943
11927.37 900
11928.40 907
11929.43 902
11930.46 873
11931.50 880
11932.53 908
11933.56 876
11934.59 923
11935.62 961
11936.65 947
11937.69 995
11938.72 1052
11939.75 980
11940.78 1102
11941.81 1141
11942.85 1118
11943.88 1143
11944.91 1226
11945.94 1150
11946.98 1110
11948.01 1129
11949.04 1060
11950.07 997
11951.11 948
11952.14 949
11953.17 931
11954.20 923
11955.24 860
11956.27 882
11957.30 832
11958.34 847
11959.37 851
11960.40 850
11961.43 842
11962.47 849
11963.50 809
11964.53 822
11965.57 775
11966.60 793
11967.63 727
11968.67 786
11969.70 792
11970.73 744
11971.77 793
11972.80 792
11973.83 790
11974.87 815
11975.90 849
11976.94 779
11977.97 811
11979.00 749
11980.04 792
11981.07 754
11982.10 769
11983.14 777
11984.17 811
11985.21 839
11986.24 808
11987.27 819
11988.31 849
11989.34 766
11990.38 767
11991.41 727
11992.45 790
11993.48 810
11994.51 802
11995.55 797
11996.58 776
11997.62 754
11998.65 765
11999.69 802
12000.72 825
12001.76 805
12002.79 863
12003.83 841
12004.86 815
12005.90 767
12006.93 831
12007.97 816
12009.00 814
12010.04 824
12011.07 825
12012.11 850
12013.14 841
12014.18 820
12015.21 798
12016.25 818
12017.28 839
12018.32 854
12019.35 805
12020.39 855
12021.43 925
12022.46 909
12023.50 898
12024.53 901
12025.57 822
12026.60 906
12027.64 885
12028.68 941
12029.71 862
12030.75 869
12031.78 916
12032.82 910
12033.86 936
12034.89 903
12035.93 905
12036.97 908
12038.00 916
12039.04 851
12040.07 900
12041.11 976
12042.15 900
12043.18 920
12044.22 885
12045.26 908
12046.29 920
12047.33 854
12048.37 855
12049.40 845
12050.44 880
12051.48 909
12052.52 892
12053.55 864
12054.59 836
12055.63 857
12056.66 817
12057.70 821
12058.74 841
12059.78 873
12060.81 845
12061.85 897
12062.89 843
12063.92 866
12064.96 861
12066.00 803
12067.04 794
12068.07 838
12069.11 886
12070.15 899
12071.19 882
12072.23 874
12073.26 874
12074.30 883
12075.34 846
12076.38 886
12077.42 943
12078.45 896
12079.49 821
12080.53 872
12081.57 868
12082.61 863
12083.64 864
12084.68 823
12085.72 797
12086.76 827
12087.80 850
12088.84 828
12089.88 834
12090.91 837
12091.95 834
12092.99 779
12094.03 824
12095.07 824
12096.11 851
12097.15 863
12098.19 839
12099.22 827
12100.26 862
12101.30 894
12102.34 944
12103.38 896
12104.42 860
12105.46 874
12106.50 866
12107.54 888
12108.58 874
12109.62 902
12110.66 922
12111.70 873
12112.74 899
12113.77 891
12114.81 852
12115.85 917
12116.89 974
12117.93 856
12118.97 907
12120.01 907
12121.05 856
12122.09 870
12123.13 871
12124.17 788
12125.21 791
12126.25 820
12127.29 796
12128.33 817
12129.37 762
12130.41 727
12131.45 738
12132.50 738
12133.54 766
12134.58 752
12135.62 729
12136.66 718
12137.70 738
12138.74 700
12139.78 698
12140.82 716
12141.86 723
12142.90 714
12143.94 724
12144.98 692
12146.02 649
12147.07 705
12148.11 776
12149.15 711
12150.19 689
12151.23 664
12152.27 651
12153.31 623
12154.35 700
12155.40 700
12156.44 675
12157.48 665
12158.52 718
12159.56 680
12160.60 670
12161.64 686
12162.69 694
12163.73 711
12164.77 659
12165.81 684
12166.85 727
12167.90 715
12168.94 714
12169.98 673
12171.02 635
12172.06 648
12173.11 706
12174.15 674
12175.19 656
12176.23 635
12177.27 702
12178.32 671
12179.36 613
12180.40 643
12181.44 695
12182.49 710
12183.53 675
12184.57 670
12185.61 678
12186.66 665
12187.70 657
12188.74 669
12189.79 649
12190.83 661
12191.87 650
12192.91 719
12193.96 628
12195.00 668
12196.04 693
12197.09 663
12198.13 644
12199.17 658
12200.22 646
12201.26 674
12202.30 646
12203.35 627
12204.39 632
12205.43 695
12206.48 719
12207.52 676
12208.57 595
12209.61 570
12210.65 613
12211.70 604
12212.74 652
12213.78 649
12214.83 646
12215.87 677
12216.92 653
12217.96 615
12219.00 597
12220.05 680
12221.09 663
12222.14 618
12223.18 627
12224.23 694
12225.27 691
12226.31 713
12227.36 636
12228.40 630
12229.45 638
12230.49 614
12231.54 641
12232.58 643
12233.63 660
12234.67 654
12235.72 648
12236.76 669
12237.81 637
12238.85 643
12239.90 649
12240.94 609
12241.99 656
12243.03 615
12244.08 680
12245.12 644
12246.17 658
12247.21 661
12248.26 656
12249.30 667
12250.35 687
12251.39 680
12252.44 661
12253.49 689
12254.53 639
12255.58 638
12256.62 666
12257.67 658
12258.71 667
12259.76 657
12260.81 656
12261.85 637
12262.90 635
12263.94 631
12264.99 657
12266.04 659
12267.08 655
12268.13 636
12269.17 636
12270.22 640
12271.27 620
12272.31 611
12273.36 624
12274.41 573
12275.45 589
12276.50 560
12277.55 607
12278.59 576
12279.64 603
12280.69 597
12281.73 595
12282.78 561
12283.83 581
12284.87 593
12285.92 613
12286.97 623
12288.01 621
12289.06 562
12290.11 572
12291.16 583
12292.20 544
12293.25 581
12294.30 604
12295.35 610
12296.39 605
12297.44 635
12298.49 591
12299.54 592
12300.58 588
12301.63 527
12302.68 582
12303.73 584
12304.77 576
12305.82 602
12306.87 570
12307.92 570
12308.97 558
12310.01 550
12311.06 538
12312.11 613
12313.16 581
12314.21 610
12315.25 545
12316.30 588
12317.35 637
12318.40 636
12319.45 579
12320.50 655
12321.54 620
12322.59 588
12323.64 544
12324.69 558
12325.74 577
12326.79 588
12327.84 609
12328.89 619
12329.93 583
12330.98 579
12332.03 599
12333.08 553
12334.13 553
12335.18 583
12336.23 614
12337.28 607
12338.33 596
12339.38 581
12340.43 576
12341.47 573
12342.52 594
12343.57 600
12344.62 560
12345.67 545
12346.72 572
12347.77 574
12348.82 526
12349.87 554
12350.92 514
12351.97 562
12353.02 575
12354.07 601
12355.12 624
12356.17 554
12357.22 557
12358.27 579
12359.32 580
12360.37 593
12361.42 521
12362.47 599
12363.52 579
12364.57 562
12365.62 513
12366.67 589
12367.72 596
12368.77 530
12369.82 576
12370.87 609
12371.93 612
12372.98 624
12374.03 614
12375.08 544
12376.13 574
12377.18 615
12378.23 647
12379.28 594
12380.33 599
12381.38 571
12382.43 579
12383.49 576
12384.54 589
12385.59 620
12386.64 564
12387.69 589
12388.74 577
12389.79 630
12390.84 594
12391.90 621
12392.95 636
12394.00 569
12395.05 589
12396.10 590
12397.15 587
12398.21 558
12399.26 579
12400.31 577
12401.36 561
12402.41 579
12403.47 568
12404.52 519
12405.57 565
12406.62 636
12407.67 603
12408.73 568
12409.78 593
12410.83 645
12411.88 602
12412.94 600
12413.99 607
12415.04 614
12416.09 586
12417.15 603
12418.20 582
12419.25 597
12420.30 613
12421.36 622
12422.41 588
12423.46 571
12424.52 564
12425.57 615
12426.62 607
12427.67 598
12428.73 612
12429.78 621
12430.83 615
12431.89 608
12432.94 594
12433.99 674
12435.05 669
12436.10 622
12437.15 629
12438.21 603
12439.26 655
12440.31 634
12441.37 588
12442.42 590
12443.47 630
12444.53 630
12445.58 614
12446.64 651
12447.69 583
12448.74 627
12449.80 662
12450.85 643
12451.91 598
12452.96 615
12454.01 629
12455.07 702
12456.12 617
12457.18 638
12458.23 630
12459.29 616
12460.34 650
12461.39 618
12462.45 624
12463.50 591
12464.56 559
12465.61 624
12466.67 641
12467.72 625
12468.78 626
12469.83 612
12470.89 647
12471.94 612
12473.00 585
12474.05 623
12475.11 639
12476.16 601
12477.22 647
12478.27 621
12479.33 612
12480.38 638
12481.44 646
12482.49 617
12483.55 661
12484.60 719
12485.66 662
12486.71 649
12487.77 663
12488.83 647
12489.88 649
12490.94 692
12491.99 639
12493.05 684
12494.10 736
12495.16 715
12496.22 729
12497.27 734
12498.33 757
12499.38 829
12500.44 787
12501.50 819
12502.55 834
12503.61 941
12504.67 970
12505.72 1027
12506.78 991
12507.83 979
12508.89 1035
12509.95 983
12511.00 1023
12512.06 881
12513.12 889
12514.17 880
12515.23 871
12516.29 817
12517.34 781
12518.40 739
12519.46 770
12520.52 737
12521.57 687
12522.63 654
12523.69 675
12524.74 646
12525.80 612
12526.86 609
12527.92 605
12528.97 631
12530.03 626
12531.09 635
12532.15 620
12533.20 635
12534.26 629
12535.32 637
12536.38 584
12537.43 595
12538.49 640
12539.55 630
12540.61 623
12541.66 612
12542.72 652
12543.78 669
12544.84 672
12545.90 623
12546.95 627
12548.01 652
12549.07 614
12550.13 645
12551.19 651
12552.25 689
12553.30 625
12554.36 591
12555.42 589
12556.48 614
12557.54 588
12558.60 619
12559.65 641
12560.71 645
12561.77 643
12562.83 620
12563.89 626
12564.95 619
12566.01 617
12567.07 652
12568.13 613
12569.18 649
12570.24 586
12571.30 616
12572.36 628
12573.42 640
12574.48 641
12575.54 611
12576.60 673
12577.66 699
12578.72 668
12579.78 693
12580.84 687
12581.90 718
12582.96 728
12584.02 751
12585.07 730
12586.13 777
12587.19 719
12588.25 778
12589.31 733
12590.37 777
12591.43 742
12592.49 739
12593.55 744
12594.61 740
12595.67 720
12596.73 689
12597.79 717
12598.86 713
12599.92 750
12600.98 704
12602.04 711
12603.10 734
12604.16 752
12605.22 702
12606.28 694
12607.34 730
12608.40 746
12609.46 721
12610.52 730
12611.58 676
12612.64 636
12613.70 650
12614.76 628
12615.83 633
12616.89 657
12617.95 648
12619.01 620
12620.07 615
12621.13 601
12622.19 646
12623.25 654
12624.32 650
12625.38 667
12626.44 668
12627.50 636
12628.56 627
12629.62 658
12630.68 637
12631.75 651
12632.81 664
12633.87 682
12634.93 618
12635.99 664
12637.05 648
12638.12 588
12639.18 616
12640.24 632
12641.30 585
12642.36 638
12643.43 615
12644.49 601
12645.55 606
12646.61 570
12647.68 616
12648.74 546
12649.80 542
12650.86 571
12651.93 603
12652.99 627
12654.05 611
12655.11 548
12656.18 590
12657.24 622
12658.30 604
12659.36 588
12660.43 631
12661.49 608
12662.55 600
12663.62 634
12664.68 604
12665.74 589
12666.81 595
12667.87 610
12668.93 614
12670.00 643
12671.06 640
12672.12 629
12673.19 642
12674.25 685
12675.31 630
12676.38 581
12677.44 614
12678.50 647
12679.57 578
12680.63 553
12681.69 604
12682.76 588
12683.82 617
12684.89 594
12685.95 613
12687.01 599
12688.08 660
12689.14 605
12690.21 552
12691.27 501
12692.33 541
12693.40 583
12694.46 584
12695.53 595
12696.59 621
12697.66 597
12698.72 596
12699.79 599
12700.85 593
12701.91 628
12702.98 644
12704.04 653
12705.11 608
12706.17 624
12707.24 622
12708.30 605
12709.37 648
12710.43 604
12711.50 585
12712.56 639
12713.63 613
12714.69 604
12715.76 582
12716.82 581
12717.89 575
12718.95 574
12720.02 599
12721.09 576
12722.15 633
12723.22 583
12724.28 597
12725.35 601
12726.41 616
12727.48 590
12728.54 628
12729.61 616
12730.68 607
12731.74 626
12732.81 601
12733.87 628
12734.94 652
12736.01 627
12737.07 595
12738.14 636
12739.20 634
12740.27 625
12741.34 568
12742.40 593
12743.47 625
12744.54 613
12745.60 612
12746.67 635
12747.74 630
12748.80 620
12749.87 650
12750.94 582
12752.00 570
12753.07 566
12754.14 560
12755.20 580
12756.27 616
12757.34 585
12758.40 567
12759.47 584
12760.54 600
12761.60 619
12762.67 569
12763.74 564
12764.81 573
12765.87 632
12766.94 604
12768.01 567
12769.08 565
12770.14 584
12771.21 558
12772.28 556
12773.35 566
12774.41 552
12775.48 569
12776.55 563
12777.62 533
12778.68 540
12779.75 527
12780.82 559
12781.89 561
12782.96 559
12784.02 552
12785.09 526
12786.16 575
12787.23 592
12788.30 550
12789.37 550
12790.43 514
12791.50 542
12792.57 547
12793.64 556
12794.71 582
12795.78 533
12796.84 577
12797.91 599
12798.98 543
12800.05 563
12801.12 553
12802.19 540
12803.26 562
12804.33 567
12805.40 559
12806.46 615
12807.53 564
12808.60 576
12809.67 606
12810.74 585
12811.81 554
12812.88 570
12813.95 577
12815.02 599
12816.09 616
12817.16 588
12818.23 568
12819.30 585
12820.37 588
12821.44 558
12822.50 532
12823.57 562
12824.64 571
12825.71 544
12826.78 580
12827.85 605
12828.92 639
12829.99 581
12831.06 591
12832.13 643
12833.20 619
12834.27 626
12835.34 559
12836.41 573
12837.49 601
12838.56 581
12839.63 564
12840.70 605
12841.77 565
12842.84 569
12843.91 574
12844.98 550
12846.05 546
12847.12 567
12848.19 602
12849.26 539
12850.33 547
12851.40 529
12852.47 565
12853.55 581
12854.62 541
12855.69 528
12856.76 549
12857.83 516
12858.90 528
12859.97 506
12861.04 491
12862.11 531
12863.19 527
12864.26 555
12865.33 535
12866.40 490
12867.47 509
12868.54 511
12869.62 514
12870.69 538
12871.76 506
12872.83 516
12873.90 513
12874.97 507
12876.05 511
12877.12 494
12878.19 511
12879.26 507
12880.33 520
12881.41 481
12882.48 513
12883.55 513
12884.62 543
12885.70 536
12886.77 466
12887.84 453
12888.91 474
12889.98 474
12891.06 487
12892.13 482
12893.20 534
12894.28 493
12895.35 507
12896.42 506
12897.49 526
12898.57 508
12899.64 537
12900.71 515
12901.79 500
12902.86 516
12903.93 462
12905.00 499
12906.08 513
12907.15 477
12908.22 453
12909.30 495
12910.37 476
12911.44 485
12912.52 451
12913.59 480
12914.66 496
12915.74 490
12916.81 520
12917.89 484
12918.96 460
12920.03 492
12921.11 504
12922.18 478
12923.25 480
12924.33 502
12925.40 467
12926.48 479
12927.55 494
12928.62 442
12929.70 493
12930.77 497
12931.85 471
12932.92 463
12934.00 467
12935.07 532
12936.14 492
12937.22 473
12938.29 448
12939.37 467
12940.44 475
12941.52 439
12942.59 453
12943.67 483
12944.74 501
12945.82 486
12946.89 520
12947.97 493
12949.04 487
12950.12 494
12951.19 533
12952.27 470
12953.34 450
12954.42 462
12955.49 482
12956.57 485
12957.64 470
12958.72 449
12959.79 505
12960.87 483
12961.94 467
12963.02 484
12964.10 490
12965.17 487
12966.25 494
12967.32 491
12968.40 464
12969.47 493
12970.55 462
12971.63 491
12972.70 476
12973.78 455
12974.85 470
12975.93 510
12977.01 512
12978.08 525
12979.16 481
12980.23 477
12981.31 500
12982.39 497
12983.46 476
12984.54 474
12985.62 470
12986.69 453
12987.77 489
12988.85 467
12989.92 467
12991.00 471
12992.08 494
12993.15 478
12994.23 420
12995.31 436
12996.38 448
12997.46 433
12998.54 462
12999.61 416
13000.69 450
13001.77 446
13002.85 458
13003.92 466
13005.00 465
13006.08 465
13007.16 477
13008.23 451
13009.31 481
13010.39 482
13011.47 498
13012.54 470
13013.62 485
13014.70 446
13015.78 481
13016.85 562
13017.93 524
13019.01 446
13020.09 487
13021.17 509
13022.24 488
13023.32 472
13024.40 471
13025.48 487
13026.56 460
13027.63 484
13028.71 486
13029.79 467
13030.87 490
13031.95 537
13033.03 495
13034.10 530
13035.18 469
13036.26 474
13037.34 458
13038.42 484
13039.50 447
13040.58 469
13041.66 503
13042.73 443
13043.81 508
13044.89 473
13045.97 478
13047.05 458
13048.13 476
13049.21 514
13050.29 493
13051.37 475
13052.45 503
13053.53 510
13054.60 512
13055.68 486
13056.76 493
13057.84 519
13058.92 479
13060.00 501
13061.08 477
13062.16 473
13063.24 483
13064.32 525
13065.40 517
13066.48 472
13067.56 525
13068.64 489
13069.72 506
13070.80 511
13071.88 483
13072.96 479
13074.04 461
13075.12 504
13076.20 513
13077.28 468
13078.36 484
13079.44 528
13080.52 489
13081.60 468
13082.68 474
13083.76 474
13084.84 530
13085.93 501
13087.01 541
13088.09 516
13089.17 475
13090.25 470
13091.33 442
13092.41 437
13093.49 466
13094.57 446
13095.65 421
13096.73 470
13097.82 445
13098.90 468
13099.98 501
13101.06 520
13102.14 511
13103.22 450
13104.30 456
13105.38 481
13106.47 426
13107.55 420
13108.63 478
13109.71 472
13110.79 445
13111.87 453
13112.96 474
13114.04 519
13115.12 482
13116.20 484
13117.28 492
13118.37 415
13119.45 482
13120.53 496
13121.61 454
13122.69 449
13123.78 465
13124.86 511
13125.94 442
13127.02 468
13128.11 485
13129.19 445
13130.27 504
13131.35 473
13132.44 471
13133.52 498
13134.60 511
13135.68 516
13136.77 496
13137.85 463
13138.93 431
13140.01 395
13141.10 421
13142.18 426
13143.26 450
13144.35 465
13145.43 453
13146.51 471
13147.60 436
13148.68 408
13149.76 460
13150.85 456
13151.93 423
13153.01 423
13154.10 404
13155.18 391
13156.26 444
13157.35 417
13158.43 446
13159.51 426
13160.60 445
13161.68 480
13162.77 420
13163.85 417
13164.93 478
13166.02 498
13167.10 489
13168.19 450
13169.27 477
13170.35 444
13171.44 467
13172.52 468
13173.61 435
13174.69 461
13175.78 437
13176.86 453
13177.94 459
13179.03 471
13180.11 473
13181.20 458
13182.28 476
13183.37 441
13184.45 401
13185.54 452
13186.62 483
13187.71 481
13188.79 478
13189.88 515
13190.96 497
13192.05 482
13193.13 477
13194.22 426
13195.30 451
13196.39 488
13197.47 459
13198.56 443
13199.64 446
13200.73 482
13201.81 482
13202.90 477
13203.98 447
13205.07 475
13206.16 457
13207.24 467
13208.33 468
13209.41 468
13210.50 417
13211.58 408
13212.67 450
13213.76 469
13214.84 459
13215.93 429
13217.01 461
13218.10 450
13219.19 466
13220.27 466
13221.36 434
13222.45 444
13223.53 499
13224.62 464
13225.70 500
13226.79 492
13227.88 418
13228.96 474
13230.05 471
13231.14 508
13232.22 456
13233.31 463
13234.40 498
13235.48 483
13236.57 479
13237.66 487
13238.74 501
13239.83 500
13240.92 470
13242.01 484
13243.09 443
13244.18 444
13245.27 446
13246.35 472
13247.44 492
13248.53 433
13249.62 471
13250.70 496
13251.79 491
13252.88 538
13253.97 504
13255.05 493
13256.14 526
13257.23 476
13258.32 468
13259.41 438
13260.49 435
13261.58 494
13262.67 467
13263.76 497
13264.85 464
13265.93 460
13267.02 488
13268.11 526
13269.20 464
13270.29 496
13271.37 510
13272.46 513
13273.55 546
13274.64 523
13275.73 502
13276.82 476
13277.91 455
13278.99 507
13280.08 488
13281.17 509
13282.26 524
13283.35 496
13284.44 516
13285.53 526
13286.62 557
13287.70 504
13288.79 498
13289.88 519
13290.97 526
13292.06 555
13293.15 520
13294.24 557
13295.33 560
13296.42 571
13297.51 580
13298.60 564
13299.69 570
13300.78 533
13301.87 535
13302.95 557
13304.04 518
13305.13 515
13306.22 545
13307.31 555
13308.40 559
13309.49 541
13310.58 576
13311.67 559
13312.76 556
13313.85 594
13314.94 526
13316.03 553
13317.12 551
13318.21 512
13319.30 525
13320.39 536
13321.48 584
13322.58 596
13323.67 591
13324.76 580
13325.85 608
13326.94 558
13328.03 581
13329.12 545
13330.21 543
13331.30 567
13332.39 544
13333.48 566
13334.57 637
13335.66 579
13336.75 554
13337.85 550
13338.94 559
13340.03 565
13341.12 552
13342.21 555
13343.30 555
13344.39 583
13345.48 606
13346.58 628
13347.67 573
13348.76 619
13349.85 559
13350.94 549
13352.03 563
13353.12 585
13354.22 540
13355.31 545
13356.40 566
13357.49 562
13358.58 561
13359.68 536
13360.77 590
13361.86 590
13362.95 558
13364.04 584
13365.14 595
13366.23 631
13367.32 622
13368.41 598
13369.51 606
13370.60 626
13371.69 610
13372.78 629
13373.87 654
13374.97 626
13376.06 592
13377.15 600
13378.25 627
13379.34 607
13380.43 664
13381.52 661
13382.62 678
13383.71 687
13384.80 662
13385.90 643
13386.99 575
13388.08 637
13389.17 641
13390.27 615
13391.36 597
13392.45 604
13393.55 586
13394.64 602
13395.73 572
13396.83 569
13397.92 606
13399.02 598
13400.11 596
13401.20 572
13402.30 568
13403.39 551
13404.48 535
13405.58 542
13406.67 552
13407.77 543
13408.86 594
13409.95 556
13411.05 602
13412.14 513
13413.24 507
13414.33 572
13415.42 569
13416.52 516
13417.61 516
13418.71 548
13419.80 537
13420.90 552
13421.99 534
13423.08 553
13424.18 529
13425.27 576
13426.37 543
13427.46 537
13428.56 500
13429.65 552
13430.75 593
13431.84 562
13432.94 556
13434.03 555
13435.13 582
13436.22 570
13437.32 544
13438.41 553
13439.51 525
13440.60 588
13441.70 555
13442.79 560
13443.89 546
13444.98 545
13446.08 570
13447.18 528
13448.27 536
13449.37 560
13450.46 586
13451.56 589
13452.65 607
13453.75 606
13454.85 578
13455.94 601
13457.04 632
13458.13 623
13459.23 544
13460.33 564
13461.42 583
13462.52 562
13463.61 605
13464.71 570
13465.81 607
13466.90 619
13468.00 596
13469.10 595
13470.19 601
13471.29 596
13472.38 600
13473.48 649
13474.58 625
13475.67 638
13476.77 662
13477.87 627
13478.96 610
13480.06 605
13481.16 634
13482.26 653
13483.35 595
13484.45 621
13485.55 629
13486.64 649
13487.74 631
13488.84 627
13489.94 608
13491.03 584
13492.13 613
13493.23 657
13494.32 590
13495.42 594
13496.52 640
13497.62 611
13498.72 624
13499.81 628
13500.91 677
13502.01 624
13503.11 606
13504.20 609
13505.30 631
13506.40 679
13507.50 661
13508.60 650
13509.69 680
13510.79 669
13511.89 624
13512.99 712
13514.09 682
13515.18 692
13516.28 647
13517.38 652
13518.48 778
13519.58 744
13520.68 651
13521.78 664
13522.87 663
13523.97 611
13525.07 583
13526.17 672
13527.27 623
13528.37 591
13529.47 648
13530.57 584
13531.66 562
13532.76 568
13533.86 619
13534.96 594
13536.06 582
13537.16 569
13538.26 597
13539.36 581
13540.46 576
13541.56 547
13542.66 567
13543.76 603
13544.86 565
13545.96 573
13547.05 600
13548.15 592
13549.25 542
13550.35 547
13551.45 553
13552.55 530
13553.65 560
13554.75 550
13555.85 568
13556.95 546
13558.05 519
13559.15 587
13560.25 531
13561.35 519
13562.45 553
13563.55 568
13564.65 536
13565.75 519
13566.85 550
13567.96 539
13569.06 558
13570.16 566
13571.26 557
13572.36 563
13573.46 540
13574.56 563
13575.66 592
13576.76 530
13577.86 535
13578.96 520
13580.06 528
13581.16 571
13582.27 552
13583.37 560
13584.47 554
13585.57 545
13586.67 565
13587.77 601
13588.87 567
13589.97 573
13591.08 548
13592.18 546
13593.28 598
13594.38 567
13595.48 587
13596.58 590
13597.68 590
13598.79 568
13599.89 571
13600.99 559
13602.09 574
13603.19 560
13604.30 591
13605.40 554
13606.50 604
13607.60 601
13608.70 632
13609.81 577
13610.91 597
13612.01 617
13613.11 567
13614.21 562
13615.32 630
13616.42 667
13617.52 597
13618.62 605
13619.73 569
13620.83 562
13621.93 598
13623.03 632
13624.14 623
13625.24 589
13626.34 593
13627.45 596
13628.55 641
13629.65 592
13630.75 592
13631.86 570
13632.96 605
13634.06 591
13635.17 582
13636.27 616
13637.37 618
13638.48 580
13639.58 636
13640.68 614
13641.79 635
13642.89 571
13643.99 614
13645.10 640
13646.20 604
13647.30 662
13648.41 648
13649.51 652
13650.62 605
13651.72 586
13652.82 589
13653.93 631
13655.03 647
13656.14 634
13657.24 642
13658.34 613
13659.45 577
13660.55 605
13661.66 571
13662.76 592
13663.87 605
13664.97 581
13666.07 612
13667.18 605
13668.28 574
13669.39 584
13670.49 608
13671.60 589
13672.70 616
13673.81 583
13674.91 577
13676.02 547
13677.12 578
13678.23 566
13679.33 564
13680.44 575
13681.54 621
13682.65 591
13683.75 626
13684.86 591
13685.96 599
13687.07 592
13688.17 589
13689.28 586
13690.38 602
13691.49 596
13692.59 612
13693.70 618
13694.80 609
13695.91 605
13697.02 586
13698.12 590
13699.23 600
13700.33 606
13701.44 581
13702.55 596
13703.65 613
13704.76 627
13705.86 621
13706.97 640
13708.08 599
13709.18 591
13710.29 656
13711.39 617
13712.50 616
13713.61 600
13714.71 615
13715.82 660
13716.93 629
13718.03 651
13719.14 667
13720.25 655
13721.35 624
13722.46 707
13723.57 690
13724.67 676
13725.78 722
13726.89 676
13727.99 704
13729.10 709
13730.21 650
13731.31 634
13732.42 641
13733.53 660
13734.64 699
13735.74 727
13736.85 744
13737.96 687
13739.07 693
13740.17 720
13741.28 731
13742.39 727
13743.50 740
13744.60 741
13745.71 767
13746.82 723
13747.93 775
13749.03 778
13750.14 788
13751.25 702
13752.36 739
13753.47 812
13754.57 807
13755.68 767
13756.79 739
13757.90 782
13759.01 828
13760.11 812
13761.22 796
13762.33 812
13763.44 788
13764.55 765
13765.66 807
13766.76 780
13767.87 789
13768.98 806
13770.09 853
13771.20 886
13772.31 920
13773.42 878
13774.53 936
13775.63 933
13776.74 969
13777.85 962
13778.96 953
13780.07 988
13781.18 1044
13782.29 961
13783.40 1027
13784.51 1046
13785.62 1065
13786.73 1083
13787.83 1027
13788.94 1058
13790.05 1064
13791.16 1065
13792.27 1074
13793.38 1063
13794.49 985
13795.60 977
13796.71 934
13797.82 879
13798.93 887
13800.04 856
13801.15 849
13802.26 785
13803.37 795
13804.48 796
13805.59 788
13806.70 790
13807.81 771
13808.92 753
13810.03 776
13811.14 782
13812.25 770
13813.36 808
13814.47 757
13815.58 744
13816.69 837
13817.80 827
13818.91 826
13820.03 796
13821.14 779
13822.25 792
13823.36 828
13824.47 833
13825.58 814
13826.69 843
13827.80 768
13828.91 775
13830.02 829
13831.13 782
13832.25 744
13833.36 804
13834.47 781
13835.58 746
13836.69 760
13837.80 778
13838.91 752
13840.02 713
13841.14 692
13842.25 691
13843.36 706
13844.47 723
13845.58 710
13846.69 699
13847.81 682
13848.92 714
13850.03 716
13851.14 776
13852.25 724
13853.37 680
13854.48 674
13855.59 692
13856.70 693
13857.81 737
13858.93 732
13860.04 727
13861.15 742
13862.26 752
13863.38 749
13864.49 742
13865.60 787
13866.71 743
13867.83 737
13868.94 751
13870.05 728
13871.16 771
13872.28 808
13873.39 787
13874.50 783
13875.61 756
13876.73 803
13877.84 841
13878.95 846
13880.07 850
13881.18 866
13882.29 856
13883.41 798
13884.52 796
13885.63 760
13886.75 798
13887.86 824
13888.97 826
13890.09 721
13891.20 729
13892.31 719
13893.43 735
13894.54 745
13895.65 714
13896.77 693
13897.88 746
13899.00 741
13900.11 735
13901.22 703
13902.34 707
13903.45 737
13904.57 759
13905.68 713
13906.79 685
13907.91 712
13909.02 682
13910.14 682
13911.25 707
13912.37 698
13913.48 682
13914.59 707
13915.71 692
13916.82 735
13917.94 741
13919.05 716
13920.17 699
13921.28 711
13922.40 714
13923.51 672
13924.63 702
13925.74 691
13926.86 721
13927.97 735
13929.09 663
13930.20 661
13931.32 647
13932.43 630
13933.55 689
13934.66 710
13935.78 694
13936.89 687
13938.01 697
13939.12 692
13940.24 640
13941.35 650
13942.47 670
13943.59 633
13944.70 667
13945.82 676
13946.93 669
13948.05 666
13949.16 667
13950.28 643
13951.40 634
13952.51 629
13953.63 647
13954.74 625
13955.86 643
13956.98 598
13958.09 620
13959.21 609
13960.33 597
13961.44 659
13962.56 654
13963.67 694
13964.79 688
13965.91 630
13967.02 609
13968.14 646
13969.26 644
13970.37 641
13971.49 633
13972.61 647
13973.72 592
13974.84 575
13975.96 626
13977.08 603
13978.19 629
13979.31 629
13980.43 617
13981.54 610
13982.66 614
13983.78 614
13984.90 614
13986.01 599
13987.13 641
13988.25 604
13989.37 641
13990.48 601
13991.60 599
13992.72 671
13993.84 638
13994.95 611
13996.07 569
13997.19 607
13998.31 644
13999.42 575
14000.54 611
14001.66 677
14002.78 670
14003.90 632
14005.01 641
14006.13 583
14007.25 610
14008.37 620
14009.49 641
14010.61 648
14011.72 627
14012.84 619
14013.96 611
14015.08 619
14016.20 636
14017.32 631
14018.43 668
14019.55 677
14020.67 712
14021.79 611
14022.91 660
14024.03 649
14025.15 625
14026.27 686
14027.39 711
14028.50 642
14029.62 630
14030.74 664
14031.86 659
14032.98 653
14034.10 721
14035.22 691
14036.34 649
14037.46 736
14038.58 671
14039.70 675
14040.82 718
14041.94 657
14043.06 621
14044.18 643
14045.30 655
14046.41 643
14047.53 685
14048.65 670
14049.77 640
14050.89 657
14052.01 583
14053.13 606
14054.25 628
14055.37 636
14056.49 593
14057.61 602
14058.74 580
14059.86 600
14060.98 554
14062.10 598
14063.22 595
14064.34 583
14065.46 610
14066.58 585
14067.70 613
14068.82 580
14069.94 620
14071.06 629
14072.18 628
14073.30 667
14074.42 577
14075.54 571
14076.66 627
14077.79 647
14078.91 651
14080.03 643
14081.15 637
14082.27 640
14083.39 637
14084.51 683
14085.63 666
14086.76 605
14087.88 607
14089.00 689
14090.12 652
14091.24 609
14092.36 608
14093.48 649
14094.61 683
14095.73 671
14096.85 693
14097.97 673
14099.09 689
14100.22 699
14101.34 725
14102.46 648
14103.58 681
14104.70 714
14105.83 666
14106.95 681
14108.07 706
14109.19 717
14110.31 705
14111.44 716
14112.56 706
14113.68 692
14114.80 659
14115.93 717
14117.05 771
14118.17 759
14119.29 696
14120.42 667
14121.54 718
14122.66 719
14123.79 636
14124.91 635
14126.03 663
14127.15 611
14128.28 621
14129.40 647
14130.52 639
14131.65 601
14132.77 606
14133.89 597
14135.02 592
14136.14 604
14137.26 606
14138.39 640
14139.51 639
14140.63 614
14141.76 598
14142.88 590
14144.00 576
14145.13 592
14146.25 580
14147.38 560
14148.50 575
14149.62 558
14150.75 552
14151.87 585
14152.99 620
14154.12 554
14155.24 552
14156.37 575
14157.49 564
14158.62 577
14159.74 523
14160.86 547
14161.99 550
14163.11 555
14164.24 571
14165.36 532
14166.49 564
14167.61 579
14168.74 578
14169.86 569
14170.99 621
14172.11 609
14173.23 607
14174.36 574
14175.48 590
14176.61 613
14177.73 630
14178.86 613
14179.98 564
14181.11 568
14182.23 593
14183.36 627
14184.49 554
14185.61 590
14186.74 600
14187.86 572
14188.99 564
14190.11 602
14191.24 553
14192.36 560
14193.49 577
14194.61 605
14195.74 620
14196.87 568
14197.99 572
14199.12 555
14200.24 566
14201.37 569
14202.50 547
14203.62 573
14204.75 540
14205.87 539
14207.00 560
14208.13 553
14209.25 513
14210.38 558
14211.50 562
14212.63 534
14213.76 541
14214.88 543
14216.01 512
14217.14 548
14218.26 515
14219.39 550
14220.52 585
14221.64 560
14222.77 565
14223.90 538
14225.02 530
14226.15 537
14227.28 539
14228.41 527
14229.53 502
14230.66 522
14231.79 528
14232.91 479
14234.04 489
14235.17 504
14236.30 477
14237.42 503
14238.55 548
14239.68 576
14240.81 462
14241.93 484
14243.06 505
14244.19 482
14245.32 478
14246.44 481
14247.57 515
14248.70 498
14249.83 503
14250.95 556
14252.08 552
14253.21 551
14254.34 516
14255.47 476
14256.59 488
14257.72 492
14258.85 494
14259.98 447
14261.11 488
14262.24 522
14263.36 487
14264.49 478
14265.62 501
14266.75 513
14267.88 500
14269.01 477
14270.14 475
14271.26 494
14272.39 470
14273.52 482
14274.65 453
14275.78 498
14276.91 501
14278.04 518
14279.17 510
14280.30 457
14281.42 458
14282.55 502
14283.68 494
14284.81 469
14285.94 448
14287.07 472
14288.20 470
14289.33 437
14290.46 455
14291.59 466
14292.72 475
14293.85 477
14294.98 534
14296.11 471
14297.24 468
14298.37 474
14299.50 464
14300.63 490
14301.76 445
14302.89 453
14304.02 488
14305.15 460
14306.28 448
14307.41 458
14308.54 489
14309.67 447
14310.80 449
14311.93 420
14313.06 430
14314.19 482
14315.32 529
14316.45 466
14317.58 443
14318.71 428
14319.84 452
14320.97 498
14322.10 491
14323.23 471
14324.36 461
14325.49 455
14326.63 477
14327.76 443
14328.89 454
14330.02 469
14331.15 468
14332.28 465
14333.41 447
14334.54 457
14335.67 391
14336.81 416
14337.94 457
14339.07 464
14340.20 422
14341.33 444
14342.46 452
14343.59 431
14344.73 467
14345.86 436
14346.99 419
14348.12 434
14349.25 447
14350.38 426
14351.52 448
14352.65 491
14353.78 433
14354.91 458
14356.04 475
14357.18 454
14358.31 447
14359.44 424
14360.57 446
14361.71 421
14362.84 462
14363.97 417
14365.10 444
14366.24 465
14367.37 470
14368.50 444
14369.63 428
14370.77 417
14371.90 403
14373.03 425
14374.16 435
14375.30 433
14376.43 472
14377.56 460
14378.70 439
14379.83 445
14380.96 475
14382.09 463
14383.23 429
14384.36 438
14385.49 439
14386.63 447
14387.76 420
14388.89 423
14390.03 410
14391.16 413
14392.29 436
14393.43 436
14394.56 425
14395.70 436
14396.83 434
14397.96 433
14399.10 458
14400.23 454
14401.36 485
14402.50 451
14403.63 434
14404.77 421
14405.90 437
14407.03 455
14408.17 429
14409.30 471
14410.44 498
14411.57 473
14412.71 450
14413.84 483
14414.97 438
14416.11 439
14417.24 456
14418.38 452
14419.51 444
14420.65 471
14421.78 433
14422.92 441
14424.05 488
14425.19 431
14426.32 441
14427.46 465
14428.59 460
14429.73 476
14430.86 470
14432.00 439
14433.13 447
14434.27 468
14435.40 487
14436.54 518
14437.67 530
14438.81 536
14439.94 530
14441.08 453
14442.21 457
14443.35 466
14444.48 465
14445.62 441
14446.76 468
14447.89 506
14449.03 490
14450.16 520
14451.30 508
14452.43 514
14453.57 523
14454.71 493
14455.84 508
14456.98 499
14458.11 496
14459.25 475
14460.39 483
14461.52 477
14462.66 510
14463.80 471
14464.93 498
14466.07 441
14467.20 432
14468.34 466
14469.48 472
14470.61 463
14471.75 464
14472.89 490
14474.02 466
14475.16 470
14476.30 453
14477.43 437
14478.57 459
14479.71 430
14480.85 437
14481.98 486
14483.12 482
14484.26 499
14485.39 473
14486.53 444
14487.67 448
14488.81 468
14489.94 484
14491.08 500
14492.22 502
14493.36 489
14494.49 472
14495.63 454
14496.77 462
14497.91 462
14499.04 460
14500.18 449
14501.32 474
14502.46 466
14503.59 437
14504.73 465
14505.87 417
14507.01 463
14508.15 453
14509.28 439
14510.42 438
14511.56 453
14512.70 460
14513.84 474
14514.98 472
14516.11 476
14517.25 452
14518.39 482
14519.53 430
14520.67 470
14521.81 488
14522.95 471
14524.08 447
14525.22 461
14526.36 453
14527.50 459
14528.64 443
14529.78 462
14530.92 461
14532.06 444
14533.20 452
14534.33 433
14535.47 451
14536.61 434
14537.75 456
14538.89 438
14540.03 464
14541.17 485
14542.31 459
14543.45 429
14544.59 432
14545.73 439
14546.87 443
14548.01 462
14549.15 477
14550.29 474
14551.43 422
14552.57 445
14553.71 463
14554.85 432
14555.99 409
14557.13 477
14558.27 491
14559.41 462
14560.55 423
14561.69 431
14562.83 422
14563.97 434
14565.11 439
14566.25 475
14567.39 455
14568.53 463
14569.67 466
14570.81 474
14571.95 490
14573.09 487
14574.23 501
14575.37 482
14576.51 442
14577.65 469
14578.79 494
14579.94 493
14581.08 454
14582.22 488
14583.36 488
14584.50 503
14585.64 468
14586.78 477
14587.92 502
14589.06 460
14590.21 483
14591.35 526
14592.49 522
14593.63 521
14594.77 487
14595.91 476
14597.05 450
14598.20 476
14599.34 497
14600.48 490
14601.62 482
14602.76 474
14603.90 529
14605.05 511
14606.19 541
14607.33 547
14608.47 513
14609.61 561
14610.76 547
14611.90 539
14613.04 573
14614.18 533
14615.32 517
14616.47 504
14617.61 523
14618.75 546
14619.89 489
14621.04 489
14622.18 543
14623.32 492
14624.46 520
14625.61 540
14626.75 524
14627.89 523
14629.04 535
14630.18 529
14631.32 541
14632.46 523
14633.61 551
14634.75 565
14635.89 539
14637.04 535
14638.18 583
14639.32 557
14640.47 586
14641.61 644
14642.75 598
14643.90 632
14645.04 635
14646.18 618
14647.33 591
14648.47 620
14649.61 654
14650.76 612
14651.90 663
14653.05 635
14654.19 577
14655.33 603
14656.48 590
14657.62 620
14658.76 552
14659.91 559
14661.05 575
14662.20 534
14663.34 563
14664.49 499
14665.63 538
14666.77 549
14667.92 557
14669.06 507
14670.21 486
14671.35 468
14672.50 489
14673.64 525
14674.79 494
14675.93 467
14677.07 475
14678.22 479
14679.36 477
14680.51 480
14681.65 487
14682.80 467
14683.94 483
14685.09 461
14686.23 443
14687.38 468
14688.52 433
14689.67 472
14690.81 426
14691.96 407
14693.10 431
14694.25 435
14695.40 454
14696.54 427
14697.69 424
14698.83 461
14699.98 441
14701.12 439
14702.27 431
14703.41 462
14704.56 462
14705.71 434
14706.85 469
14708.00 465
14709.14 474
14710.29 411
14711.44 432
14712.58 406
14713.73 436
14714.87 460
14716.02 438
14717.17 450
14718.31 411
14719.46 423
14720.61 394
14721.75 436
14722.90 446
14724.05 472
14725.19 444
14726.34 410
14727.49 393
14728.63 420
14729.78 385
14730.93 405
14732.07 396
14733.22 408
14734.37 420
14735.51 390
14736.66 424
14737.81 432
14738.95 423
14740.10 432
14741.25 415
14742.40 418
14743.54 419
14744.69 406
14745.84 429
14746.99 437
14748.13 480
14749.28 437
14750.43 406
14751.58 404
14752.72 439
14753.87 400
14755.02 403
14756.17 416
14757.31 425
14758.46 396
14759.61 430
14760.76 447
14761.91 400
14763.05 417
14764.20 390
14765.35 426
14766.50 444
14767.65 415
14768.80 409
14769.94 412
14771.09 435
14772.24 436
14773.39 400
14774.54 434
14775.69 430
14776.83 417
14777.98 422
14779.13 420
14780.28 425
14781.43 432
14782.58 421
14783.73 438
14784.88 457
14786.03 445
14787.17 441
14788.32 443
14789.47 414
14790.62 420
14791.77 396
14792.92 435
14794.07 436
14795.22 438
14796.37 423
14797.52 431
14798.67 435
14799.82 432
14800.97 465
14802.12 433
14803.26 431
14804.41 447
14805.56 399
14806.71 406
14807.86 429
14809.01 421
14810.16 454
14811.31 415
14812.46 440
14813.61 455
14814.76 474
14815.91 472
14817.06 441
14818.21 439
14819.36 425
14820.51 478
14821.66 444
14822.82 394
14823.97 429
14825.12 446
14826.27 415
14827.42 401
14828.57 427
14829.72 470
14830.87 442
14832.02 438
14833.17 444
14834.32 403
14835.47 464
14836.62 456
14837.77 436
14838.93 427
14840.08 483
14841.23 418
14842.38 429
14843.53 393
14844.68 369
14845.83 396
14846.98 409
14848.14 451
14849.29 404
14850.44 393
14851.59 404
14852.74 370
14853.89 369
14855.04 398
14856.20 367
14857.35 420
14858.50 383
14859.65 391
14860.80 391
14861.96 382
14863.11 374
14864.26 415
14865.41 426
14866.56 374
14867.72 373
14868.87 418
14870.02 433
14871.17 426
14872.32 380
14873.48 387
14874.63 375
14875.78 400
14876.93 407
14878.09 348
14879.24 384
14880.39 399
14881.54 393
14882.70 418
14883.85 364
14885.00 326
14886.16 389
14887.31 378
14888.46 358
14889.61 376
14890.77 392
14891.92 343
14893.07 390
14894.23 383
14895.38 365
14896.53 396
14897.69 392
14898.84 444
14899.99 355
14901.15 354
14902.30 383
14903.45 399
14904.61 370
14905.76 421
14906.91 426
14908.07 423
14909.22 400
14910.38 406
14911.53 380
14912.68 336
14913.84 385
14914.99 370
14916.15 374
14917.30 400
14918.45 423
14919.61 391
14920.76 396
14921.92 397
14923.07 382
14924.22 375
14925.38 412
14926.53 431
14927.69 408
14928.84 402
14930.00 378
14931.15 382
14932.31 373
14933.46 402
14934.62 391
14935.77 427
14936.93 390
14938.08 442
14939.24 395
14940.39 413
14941.55 398
14942.70 389
14943.86 365
14945.01 366
14946.17 363
14947.32 393
14948.48 353
14949.63 372
14950.79 394
14951.94 406
14953.10 413
14954.25 413
14955.41 419
14956.56 383
14957.72 402
14958.88 426
14960.03 410
14961.19 376
14962.34 409
14963.50 430
14964.65 392
14965.81 365
14966.97 396
14968.12 453
14969.28 418
14970.43 401
14971.59 416
14972.75 421
14973.90 383
14975.06 400
14976.22 432
14977.37 396
14978.53 363
14979.69 401
14980.84 389
14982.00 397
14983.16 379
14984.31 387
14985.47 366
14986.63 385
14987.78 372
14988.94 380
14990.10 389
14991.25 391
14992.41 383
14993.57 369
14994.72 385
14995.88 397
14997.04 387
14998.20 359
14999.35 340
15000.51 359
15001.67 371
15002.82 386
15003.98 401
15005.14 354
15006.30 395
15007.45 376
15008.61 363
15009.77 342
15010.93 348
15012.09 377
15013.24 347
15014.40 337
15015.56 355
15016.72 333
15017.87 369
15019.03 364
15020.19 353
15021.35 326
15022.51 354
15023.67 351
15024.82 330
15025.98 328
15027.14 314
15028.30 345
15029.46 340
15030.62 327
15031.77 327
15032.93 342
15034.09 356
15035.25 353
15036.41 338
15037.57 379
15038.73 337
15039.88 355
15041.04 349
15042.20 334
15043.36 312
15044.52 326
15045.68 331
15046.84 329
15048.00 333
15049.16 335
15050.32 315
15051.47 332
15052.63 351
15053.79 313
15054.95 357
15056.11 348
15057.27 341
15058.43 335
15059.59 365
15060.75 351
15061.91 335
15063.07 328
15064.23 337
15065.39 318
15066.55 336
15067.71 335
15068.87 344
15070.03 343
15071.19 336
15072.35 346
15073.51 329
15074.67 367
15075.83 349
15076.99 377
15078.15 351
15079.31 324
15080.47 322
15081.63 339
15082.79 303
15083.95 326
15085.11 338
15086.27 333
15087.43 318
15088.59 315
15089.76 313
15090.92 346
15092.08 317
15093.24 290
15094.40 304
15095.56 329
15096.72 287
15097.88 326
15099.04 328
15100.20 345
15101.37 312
15102.53 295
15103.69 324
15104.85 334
15106.01 339
15107.17 327
15108.33 325
15109.50 329
15110.66 335
15111.82 334
15112.98 358
15114.14 335
15115.30 324
15116.47 334
15117.63 314
15118.79 340
15119.95 355
15121.11 330
15122.27 374
15123.44 360
15124.60 320
15125.76 335
15126.92 384
15128.09 367
15129.25 352
15130.41 351
15131.57 364
15132.73 345
15133.90 368
15135.06 384
15136.22 325
15137.38 308
15138.55 335
15139.71 357
15140.87 369
15142.04 399
15143.20 360
15144.36 369
15145.52 341
15146.69 343
15147.85 341
15149.01 327
15150.18 334
15151.34 333
15152.50 335
15153.67 344
15154.83 341
15155.99 345
15157.16 352
15158.32 343
15159.48 337
15160.65 348
15161.81 332
15162.97 333
15164.14 334
15165.30 364
15166.46 340
15167.63 341
15168.79 329
15169.95 333
15171.12 345
15172.28 354
15173.45 365
15174.61 351
15175.77 360
15176.94 321
15178.10 388
15179.27 337
15180.43 346
15181.60 357
15182.76 362
15183.92 335
15185.09 365
15186.25 352
15187.42 368
15188.58 343
15189.75 352
15190.91 360
15192.08 368
15193.24 337
15194.41 365
15195.57 374
15196.74 342
15197.90 401
15199.07 377
15200.23 387
15201.40 399
15202.56 370
15203.73 387
15204.89 388
15206.06 359
15207.22 393
15208.39 397
15209.55 376
15210.72 384
15211.88 379
15213.05 388
15214.21 400
15215.38 439
15216.54 368
15217.71 385
15218.88 403
15220.04 401
15221.21 383
15222.37 399
15223.54 434
15224.71 464
15225.87 441
15227.04 424
15228.20 397
15229.37 414
15230.54 399
15231.70 415
15232.87 393
15234.03 413
15235.20 428
15236.37 436
15237.53 433
15238.70 462
15239.87 458
15241.03 434
15242.20 430
15243.37 463
15244.53 465
15245.70 449
15246.87 437
15248.03 467
15249.20 491
15250.37 495
15251.53 470
15252.70 470
15253.87 431
15255.04 418
15256.20 451
15257.37 448
15258.54 475
15259.70 417
15260.87 400
15262.04 401
15263.21 404
15264.37 406
15265.54 419
15266.71 416
15267.88 410
15269.04 439
15270.21 439
15271.38 416
15272.55 384
15273.72 373
15274.88 401
15276.05 362
15277.22 393
15278.39 382
15279.56 391
15280.72 419
15281.89 406
15283.06 426
15284.23 372
15285.40 379
15286.56 359
15287.73 359
15288.90 390
15290.07 391
15291.24 389
15292.41 406
15293.58 403
15294.74 380
15295.91 381
15297.08 378
15298.25 402
15299.42 373
15300.59 386
15301.76 380
15302.93 368
15304.09 373
15305.26 364
15306.43 349
15307.60 379
15308.77 396
15309.94 395
15311.11 393
15312.28 400
15313.45 395
15314.62 407
15315.79 379
15316.96 354
15318.13 367
15319.30 442
15320.46 454
15321.63 418
15322.80 372
15323.97 381
15325.14 395
15326.31 386
15327.48 380
15328.65 401
15329.82 406
15330.99 371
15332.16 364
15333.33 414
15334.50 410
15335.67 394
15336.84 373
15338.01 370
15339.18 413
15340.36 392
15341.53 366
15342.70 386
15343.87 393
15345.04 368
15346.21 358
15347.38 401
15348.55 384
15349.72 412
15350.89 388
15352.06 400
15353.23 388
15354.40 361
15355.57 404
15356.75 385
15357.92 374
15359.09 419
15360.26 387
15361.43 356
15362.60 400
15363.77 405
15364.94 391
15366.11 359
15367.29 396
15368.46 386
15369.63 363
15370.80 375
15371.97 431
15373.14 426
15374.32 384
15375.49 397
15376.66 394
15377.83 376
15379.00 409
15380.17 378
15381.35 409
15382.52 392
15383.69 378
15384.86 398
15386.03 395
15387.21 410
15388.38 399
15389.55 430
15390.72 422
15391.90 433
15393.07 425
15394.24 402
15395.41 381
15396.59 379
15397.76 406
15398.93 368
15400.10 400
15401.28 416
15402.45 418
15403.62 415
15404.79 429
15405.97 402
15407.14 452
15408.31 448
15409.49 441
15410.66 419
15411.83 438
15413.01 408
15414.18 438
15415.35 396
15416.53 358
15417.70 415
15418.87 384
15420.05 370
15421.22 351
15422.39 389
15423.57 393
15424.74 439
15425.91 399
15427.09 403
15428.26 368
15429.43 355
15430.61 353
15431.78 356
15432.96 383
15434.13 370
15435.30 407
15436.48 343
15437.65 395
15438.83 398
15440.00 393
15441.17 392
15442.35 390
15443.52 416
15444.70 399
15445.87 386
15447.05 353
15448.22 383
15449.40 391
15450.57 361
15451.75 339
15452.92 362
15454.09 325
15455.27 348
15456.44 358
15457.62 342
15458.79 343
15459.97 352
15461.14 378
15462.32 334
15463.49 355
15464.67 344
15465.84 323
15467.02 325
15468.19 368
15469.37 345
15470.55 351
15471.72 362
15472.90 351
15474.07 313
15475.25 348
15476.42 359
15477.60 361
15478.77 356
15479.95 361
15481.13 363
15482.30 365
15483.48 322
15484.65 305
15485.83 348
15487.00 347
15488.18 354
15489.36 345
15490.53 338
15491.71 339
15492.89 339
15494.06 349
15495.24 327
15496.41 366
15497.59 351
15498.77 358
15499.94 349
15501.12 340
15502.30 366
15503.47 367
15504.65 332
15505.83 340
15507.00 340
15508.18 368
15509.36 338
15510.53 376
15511.71 378
15512.89 401
15514.06 396
15515.24 372
15516.42 383
15517.60 348
15518.77 370
15519.95 359
15521.13 316
15522.30 314
15523.48 329
15524.66 361
15525.84 341
15527.01 309
15528.19 331
15529.37 334
15530.55 354
15531.73 344
15532.90 362
15534.08 330
15535.26 342
15536.44 335
15537.61 366
15538.79 381
15539.97 353
15541.15 345
15542.33 335
15543.50 365
15544.68 378
15545.86 380
15547.04 359
15548.22 365
15549.40 336
15550.57 351
15551.75 366
15552.93 343
15554.11 351
15555.29 345
15556.47 357
15557.65 324
15558.82 380
15560.00 342
15561.18 379
15562.36 362
15563.54 386
15564.72 353
15565.90 359
15567.08 384
15568.26 344
15569.43 347
15570.61 371
15571.79 356
15572.97 360
15574.15 360
15575.33 357
15576.51 336
15577.69 356
15578.87 373
15580.05 348
15581.23 353
15582.41 385
15583.59 370
15584.77 343
15585.95 371
15587.13 340
15588.31 359
15589.49 339
15590.67 349
15591.85 402
15593.03 382
15594.21 367
15595.39 351
15596.57 370
15597.75 345
15598.93 341
15600.11 352
15601.29 394
15602.47 404
15603.65 382
15604.83 377
15606.01 366
15607.19 384
15608.37 361
15609.55 386
15610.73 403
15611.91 404
15613.09 371
15614.27 362
15615.45 388
15616.64 423
15617.82 386
15619.00 405
15620.18 406
15621.36 397
15622.54 397
15623.72 381
15624.90 397
15626.08 398
15627.27 434
15628.45 401
15629.63 409
15630.81 420
15631.99 417
15633.17 426
15634.35 456
15635.54 375
15636.72 426
15637.90 462
15639.08 413
15640.26 445
15641.45 409
15642.63 457
15643.81 444
15644.99 446
15646.17 396
15647.36 413
15648.54 426
15649.72 431
15650.90 414
15652.08 439
15653.27 421
15654.45 440
15655.63 489
15656.81 456
15658.00 450
15659.18 446
15660.36 408
15661.54 436
15662.73 468
15663.91 464
15665.09 462
15666.27 451
15667.46 460
15668.64 445
15669.82 467
15671.01 472
15672.19 491
15673.37 472
15674.56 488
15675.74 438
15676.92 463
15678.10 494
15679.29 514
15680.47 509
15681.65 474
15682.84 469
15684.02 451
15685.21 500
15686.39 480
15687.57 451
15688.76 436
15689.94 486
15691.12 466
15692.31 447
15693.49 476
15694.67 443
15695.86 467
15697.04 459
15698.23 463
15699.41 453
15700.59 496
15701.78 462
15702.96 456
15704.15 430
15705.33 456
15706.52 416
15707.70 453
15708.88 465
15710.07 460
15711.25 434
15712.44 448
15713.62 457
15714.81 449
15715.99 453
15717.18 457
15718.36 472
15719.55 440
15720.73 453
15721.92 466
15723.10 459
15724.29 477
15725.47 500
15726.66 495
15727.84 495
15729.03 489
15730.21 494
15731.40 464
15732.58 477
15733.77 491
15734.95 488
15736.14 465
15737.32 509
15738.51 504
15739.69 461
15740.88 510
15742.07 491
15743.25 521
15744.44 518
15745.62 535
15746.81 453
15747.99 507
15749.18 535
15750.37 495
15751.55 479
15752.74 496
15753.93 521
15755.11 530
15756.30 486
15757.48 507
15758.67 541
15759.86 562
15761.04 560
15762.23 540
15763.42 516
15764.60 485
15765.79 534
15766.98 544
15768.16 533
15769.35 512
15770.54 509
15771.72 514
15772.91 535
15774.10 492
15775.28 502
15776.47 513
15777.66 522
15778.84 492
15780.03 484
15781.22 482
15782.41 458
15783.59 487
15784.78 492
15785.97 508
15787.15 468
15788.34 437
15789.53 497
15790.72 501
15791.90 457
15793.09 439
15794.28 471
15795.47 499
15796.65 490
15797.84 487
15799.03 493
15800.22 473
15801.41 473
15802.59 459
15803.78 497
15804.97 479
15806.16 456
15807.35 454
15808.53 465
15809.72 467
15810.91 444
15812.10 493
15813.29 518
15814.48 446
15815.66 444
15816.85 438
15818.04 446
15819.23 462
15820.42 419
15821.61 453
15822.80 453
15823.98 442
15825.17 428
15826.36 447
15827.55 449
15828.74 427
15829.93 443
15831.12 440
15832.31 428
15833.50 444
15834.69 431
15835.87 436
15837.06 442
15838.25 454
15839.44 441
15840.63 442
15841.82 417
15843.01 421
15844.20 396
15845.39 377
15846.58 443
15847.77 426
15848.96 404
15850.15 430
15851.34 446
15852.53 430
15853.72 432
15854.91 371
15856.10 383
15857.29 406
15858.48 387
15859.67 391
15860.86 411
15862.05 392
15863.24 378
15864.43 413
15865.62 412
15866.81 449
15868.00 473
15869.19 450
15870.38 437
15871.57 435
15872.76 425
15873.95 433
15875.14 404
15876.33 392
15877.52 435
15878.72 417
15879.91 447
15881.10 431
15882.29 460
15883.48 417
15884.67 485
15885.86 470
15887.05 437
15888.24 455
15889.43 442
15890.63 458
15891.82 453
15893.01 506
15894.20 483
15895.39 488
15896.58 474
15897.77 483
15898.97 461
15900.16 480
15901.35 462
15902.54 457
15903.73 473
15904.92 497
15906.12 457
15907.31 449
15908.50 472
15909.69 440
15910.88 455
15912.08 463
15913.27 498
15914.46 476
15915.65 477
15916.85 492
15918.04 512
15919.23 488
15920.42 456
15921.61 494
15922.81 486
15924.00 475
15925.19 459
15926.38 488
15927.58 508
15928.77 472
15929.96 484
15931.16 519
15932.35 505
15933.54 519
15934.73 520
15935.93 506
15937.12 467
15938.31 490
15939.51 467
15940.70 462
15941.89 436
15943.09 464
15944.28 492
15945.47 455
15946.67 474
15947.86 453
15949.05 473
15950.25 470
15951.44 468
15952.63 472
15953.83 466
15955.02 455
15956.21 468
15957.41 456
15958.60 453
15959.80 458
15960.99 437
15962.18 442
15963.38 425
15964.57 396
15965.77 394
15966.96 421
15968.15 400
15969.35 398
15970.54 421
15971.74 421
15972.93 405
15974.13 412
15975.32 424
15976.51 406
15977.71 401
15978.90 372
15980.10 387
15981.29 386
15982.49 369
15983.68 362
15984.88 360
15986.07 348
15987.27 360
15988.46 355
15989.66 389
15990.85 345
15992.05 361
15993.24 369
15994.44 344
15995.63 373
15996.83 357
15998.02 351
15999.22 367
16000.41 315
16001.61 369
16002.80 337
16004.00 333
16005.20 366
16006.39 335
16007.59 315
16008.78 360
16009.98 367
16011.17 350
16012.37 354
16013.57 343
16014.76 344
16015.96 355
16017.15 344
16018.35 355
16019.55 338
16020.74 342
16021.94 340
16023.13 349
16024.33 324
16025.53 345
16026.72 335
16027.92 352
16029.12 355
16030.31 371
16031.51 369
16032.71 352
16033.90 356
16035.10 378
16036.30 341
16037.49 339
16038.69 343
16039.89 386
16041.08 351
16042.28 300
16043.48 347
16044.67 340
16045.87 347
16047.07 324
16048.27 315
16049.46 331
16050.66 346
16051.86 330
16053.06 324
16054.25 324
16055.45 317
16056.65 333
16057.84 307
16059.04 361
16060.24 367
16061.44 299
16062.64 283
16063.83 336
16065.03 344
16066.23 328
16067.43 359
16068.62 342
16069.82 312
16071.02 314
16072.22 349
16073.42 343
16074.62 331
16075.81 340
16077.01 330
16078.21 302
16079.41 325
16080.61 319
16081.81 306
16083.00 340
16084.20 323
16085.40 322
16086.60 321
16087.80 334
16089.00 315
16090.20 307
16091.39 308
16092.59 284
16093.79 271
16094.99 291
16096.19 318
16097.39 291
16098.59 322
16099.79 326
16100.99 304
16102.19 311
16103.38 298
16104.58 317
16105.78 289
16106.98 282
16108.18 326
16109.38 328
16110.58 349
16111.78 301
16112.98 315
16114.18 299
16115.38 289
16116.58 287
16117.78 318
16118.98 314
16120.18 315
16121.38 286
16122.58 296
16123.78 282
16124.98 299
16126.18 288
16127.38 316
16128.58 305
16129.78 288
16130.98 303
16132.18 294
16133.38 277
16134.58 292
16135.78 297
16136.98 290
16138.18 289
16139.38 292
16140.58 317
16141.78 293
16142.98 291
16144.19 279
16145.39 295
16146.59 265
16147.79 287
16148.99 262
16150.19 279
16151.39 258
16152.59 280
16153.79 317
16154.99 295
16156.20 267
16157.40 246
16158.60 271
16159.80 284
16161.00 298
16162.20 305
16163.40 299
16164.61 310
16165.81 289
16167.01 276
16168.21 277
16169.41 297
16170.61 287
16171.82 306
16173.02 304
16174.22 290
16175.42 286
16176.62 303
16177.82 268
16179.03 304
16180.23 297
16181.43 292
16182.63 294
16183.84 274
16185.04 313
16186.24 294
16187.44 283
16188.65 251
16189.85 257
16191.05 297
16192.25 310
16193.46 270
16194.66 265
16195.86 269
16197.06 285
16198.27 294
16199.47 272
16200.67 292
16201.87 280
16203.08 295
16204.28 265
16205.48 256
16206.69 265
16207.89 287
16209.09 289
16210.30 272
16211.50 251
16212.70 245
16213.91 289
16215.11 306
16216.31 250
16217.52 268
16218.72 273
16219.92 251
16221.13 286
16222.33 289
16223.53 283
16224.74 300
16225.94 302
16227.15 269
16228.35 294
16229.55 280
16230.76 287
16231.96 260
16233.17 276
16234.37 279
16235.57 277
16236.78 314
16237.98 270
16239.19 266
16240.39 283
16241.60 292
16242.80 315
16244.00 298
16245.21 294
16246.41 283
16247.62 271
16248.82 278
16250.03 271
16251.23 276
16252.44 285
16253.64 288
16254.85 261
16256.05 287
16257.26 278
16258.46 281
16259.67 303
16260.87 304
16262.08 317
16263.28 274
16264.49 296
16265.69 291
16266.90 282
16268.10 269
16269.31 263
16270.51 297
16271.72 309
16272.93 281
16274.13 280
16275.34 303
16276.54 282
16277.75 272
16278.95 299
16280.16 277
16281.37 311
16282.57 319
16283.78 292
16284.98 289
16286.19 280
16287.40 277
16288.60 280
16289.81 262
16291.01 274
16292.22 288
16293.43 296
16294.63 283
16295.84 279
16297.05 299
16298.25 300
16299.46 290
16300.67 292
16301.87 314
16303.08 351
16304.29 305
16305.49 344
16306.70 314
16307.91 283
16309.11 300
16310.32 295
16311.53 298
16312.73 349
16313.94 326
16315.15 281
16316.36 280
16317.56 296
16318.77 318
16319.98 303
16321.19 314
16322.39 321
16323.60 307
16324.81 309
16326.02 308
16327.22 342
16328.43 358
16329.64 319
16330.85 343
16332.05 283
16333.26 325
16334.47 301
16335.68 312
16336.88 317
16338.09 268
16339.30 279
16340.51 266
16341.72 300
16342.93 288
16344.13 298
16345.34 285
16346.55 265
16347.76 271
16348.97 259
16350.18 274
16351.38 285
16352.59 265
16353.80 255
16355.01 292
16356.22 316
16357.43 276
16358.64 293
16359.84 279
16361.05 286
16362.26 277
16363.47 277
16364.68 272
16365.89 236
16367.10 282
16368.31 265
16369.52 289
16370.73 287
16371.93 298
16373.14 313
16374.35 265
16375.56 283
16376.77 296
16377.98 258
16379.19 271
16380.40 244
16381.61 254
16382.82 270
16384.03 291
16385.24 270
16386.45 231
16387.66 270
16388.87 282
16390.08 267
16391.29 280
16392.50 270
16393.71 265
16394.92 272
16396.13 269
16397.34 276
16398.55 299
16399.76 282
16400.97 268
16402.18 251
16403.39 288
16404.60 259
16405.81 261
16407.02 261
16408.23 267
16409.44 306
16410.65 268
16411.86 271
16413.08 252
16414.29 255
16415.50 253
16416.71 268
16417.92 304
16419.13 273
16420.34 256
16421.55 258
16422.76 287
16423.97 272
16425.19 275
16426.40 255
16427.61 274
16428.82 263
16430.03 287
16431.24 304
16432.45 268
16433.67 271
16434.88 286
16436.09 262
16437.30 265
16438.51 271
16439.72 276
16440.94 242
16442.15 268
16443.36 272
16444.57 289
16445.78 243
16446.99 275
16448.21 271
16449.42 255
16450.63 223
16451.84 260
16453.06 258
16454.27 279
16455.48 268
16456.69 247
16457.90 275
16459.12 280
16460.33 277
16461.54 244
16462.75 275
16463.97 277
16465.18 280
16466.39 262
16467.61 250
16468.82 266
16470.03 268
16471.24 273
16472.46 249
16473.67 262
16474.88 276
16476.10 248
16477.31 240
16478.52 248
16479.74 260
16480.95 260
16482.16 248
16483.38 236
16484.59 255
16485.80 277
16487.02 245
16488.23 294
16489.44 250
16490.66 242
16491.87 266
16493.08 265
16494.30 288
16495.51 229
16496.73 264
16497.94 251
16499.15 272
16500.37 260
16501.58 263
16502.80 266
16504.01 303
16505.22 287
16506.44 229
16507.65 246
16508.87 241
16510.08 247
16511.30 263
16512.51 257
16513.72 253
16514.94 254
16516.15 283
16517.37 252
16518.58 243
16519.80 248
16521.01 247
16522.23 284
16523.44 272
16524.66 256
16525.87 241
16527.09 268
16528.30 245
16529.52 232
16530.73 236
16531.95 289
16533.16 295
16534.38 234
16535.59 257
16536.81 256
16538.02 271
16539.24 278
16540.45 257
16541.67 270
16542.89 273
16544.10 287
16545.32 246
16546.53 281
16547.75 296
16548.96 291
16550.18 259
16551.40 270
16552.61 254
16553.83 263
16555.04 260
16556.26 276
16557.48 273
16558.69 253
16559.91 269
16561.12 296
16562.34 310
16563.56 284
16564.77 273
16565.99 299
16567.21 277
16568.42 293
16569.64 253
16570.86 284
16572.07 242
16573.29 273
16574.51 264
16575.72 254
16576.94 262
16578.16 281
16579.37 291
16580.59 296
16581.81 291
16583.02 298
16584.24 307
16585.46 293
16586.68 288
16587.89 272
16589.11 286
16590.33 304
16591.54 304
16592.76 300
16593.98 296
16595.20 297
16596.41 306
16597.63 326
16598.85 296
16600.07 285
16601.29 284
16602.50 291
16603.72 303
16604.94 319
16606.16 317
16607.37 335
16608.59 295
16609.81 289
16611.03 270
16612.25 307
16613.46 308
16614.68 278
16615.90 272
16617.12 274
16618.34 276
16619.56 276
16620.77 297
16621.99 302
16623.21 297
16624.43 296
16625.65 295
16626.87 264
16628.09 244
16629.30 294
16630.52 283
16631.74 265
16632.96 267
16634.18 301
16635.40 293
16636.62 251
16637.84 281
16639.06 290
16640.28 303
16641.49 303
16642.71 270
16643.93 285
16645.15 312
16646.37 284
16647.59 269
16648.81 250
16650.03 257
16651.25 258
16652.47 287
16653.69 251
16654.91 226
16656.13 285
16657.35 284
16658.57 248
16659.79 252
16661.01 277
16662.23 247
16663.45 273
16664.67 253
16665.89 269
16667.11 242
16668.33 248
16669.55 282
16670.77 257
16671.99 261
16673.21 297
16674.43 262
16675.65 257
16676.87 242
16678.09 258
16679.31 224
16680.53 283
16681.75 235
16682.97 274
16684.19 265
16685.42 251
16686.64 253
16687.86 275
16689.08 268
16690.30 263
16691.52 253
16692.74 279
16693.96 272
16695.18 263
16696.40 268
16697.63 278
16698.85 254
16700.07 259
16701.29 247
16702.51 250
16703.73 277
16704.95 267
16706.18 264
16707.40 269
16708.62 253
16709.84 258
16711.06 257
16712.28 267
16713.51 300
16714.73 257
16715.95 241
16717.17 242
16718.39 266
16719.62 276
16720.84 268
16722.06 265
16723.28 246
16724.50 254
16725.73 252
16726.95 273
16728.17 287
16729.39 271
16730.62 265
16731.84 245
16733.06 274
16734.28 255
16735.51 284
16736.73 257
16737.95 270
16739.18 257
16740.40 263
16741.62 280
16742.84 226
16744.07 255
16745.29 229
16746.51 261
16747.74 259
16748.96 261
16750.18 263
16751.41 250
16752.63 279
16753.85 266
16755.08 263
16756.30 243
16757.52 263
16758.75 271
16759.97 275
16761.19 279
16762.42 243
16763.64 247
16764.86 258
16766.09 265
16767.31 255
16768.54 266
16769.76 259
16770.98 254
16772.21 277
16773.43 267
16774.66 243
16775.88 224
16777.10 249
16778.33 236
16779.55 246
16780.78 267
16782.00 253
16783.22 252
16784.45 242
16785.67 292
16786.90 259
16788.12 245
16789.35 220
16790.57 275
16791.80 250
16793.02 244
16794.25 227
16795.47 241
16796.70 255
16797.92 264
16799.15 281
16800.37 256
16801.60 237
16802.82 261
16804.05 304
16805.27 288
16806.50 265
16807.72 255
16808.95 241
16810.17 229
16811.40 256
16812.62 260
16813.85 261
16815.07 238
16816.30 251
16817.53 267
16818.75 257
16819.98 235
16821.20 228
16822.43 241
16823.65 264
16824.88 255
16826.11 248
16827.33 325
16828.56 262
16829.78 275
16831.01 285
16832.24 287
16833.46 281
16834.69 267
16835.92 254
16837.14 259
16838.37 259
16839.60 260
16840.82 289
16842.05 254
16843.27 273
16844.50 270
16845.73 268
16846.96 260
16848.18 252
16849.41 255
16850.64 251
16851.86 254
16853.09 255
16854.32 287
16855.54 309
16856.77 298
16858.00 289
16859.22 303
16860.45 289
16861.68 308
16862.91 301
16864.13 304
16865.36 306
16866.59 306
16867.82 291
16869.04 327
16870.27 321
16871.50 335
16872.73 292
16873.95 296
16875.18 316
16876.41 321
16877.64 325
16878.87 328
16880.09 352
16881.32 299
16882.55 306
16883.78 295
16885.01 328
16886.23 333
16887.46 359
16888.69 359
16889.92 343
16891.15 320
16892.38 373
16893.60 364
16894.83 348
16896.06 362
16897.29 357
16898.52 377
16899.75 373
16900.98 363
16902.20 349
16903.43 373
16904.66 383
16905.89 361
16907.12 343
16908.35 353
16909.58 365
16910.81 355
16912.04 346
16913.26 392
16914.49 359
16915.72 377
16916.95 338
16918.18 360
16919.41 343
16920.64 344
16921.87 393
16923.10 335
16924.33 309
16925.56 315
16926.79 347
16928.02 328
16929.25 298
16930.48 308
16931.71 322
16932.94 347
16934.17 324
16935.40 304
16936.63 342
16937.86 337
16939.09 328
16940.32 331
16941.55 310
16942.78 329
16944.01 317
16945.24 333
16946.47 311
16947.70 286
16948.93 281
16950.16 298
16951.39 282
16952.62 253
16953.85 274
16955.08 301
16956.31 305
16957.54 284
16958.77 279
16960.01 293
16961.24 292
16962.47 294
16963.70 292
16964.93 264
16966.16 288
16967.39 271
16968.62 294
16969.85 298
16971.08 301
16972.32 287
16973.55 269
16974.78 256
16976.01 287
16977.24 291
16978.47 283
16979.70 283
16980.94 279
16982.17 293
16983.40 262
16984.63 284
16985.86 285
16987.10 255
16988.33 274
16989.56 260
16990.79 245
16992.02 249
16993.26 277
16994.49 255
16995.72 268
16996.95 261
16998.18 289
16999.42 286
17000.65 276
17001.88 290
17003.11 270
17004.35 275
17005.58 289
17006.81 302
17008.04 277
17009.28 227
17010.51 265
17011.74 233
17012.97 251
17014.21 255
17015.44 255
17016.67 244
17017.91 269
17019.14 318
17020.37 266
17021.60 275
17022.84 281
17024.07 268
17025.30 261
17026.54 257
17027.77 256
17029.00 294
17030.24 244
17031.47 280
17032.70 289
17033.94 262
17035.17 254
17036.41 276
17037.64 278
17038.87 240
17040.11 255
17041.34 264
17042.57 268
17043.81 262
17045.04 272
17046.28 286
17047.51 235
17048.74 249
17049.98 272
17051.21 297
17052.45 260
17053.68 245
17054.92 251
17056.15 269
17057.38 263
17058.62 247
17059.85 219
17061.09 253
17062.32 238
17063.56 255
17064.79 265
17066.03 260
17067.26 284
17068.50 301
17069.73 295
17070.97 275
17072.20 271
17073.44 279
17074.67 278
17075.91 253
17077.14 235
17078.38 229
17079.61 262
17080.85 265
17082.08 259
17083.32 226
17084.55 246
17085.79 244
17087.02 250
17088.26 279
17089.49 250
17090.73 264
17091.97 248
17093.20 222
17094.44 253
17095.67 238
17096.91 241
17098.14 245
17099.38 229
17100.62 251
17101.85 244
17103.09 256
17104.32 261
17105.56 257
17106.80 269
17108.03 246
17109.27 263
17110.51 243
17111.74 241
17112.98 238
17114.21 233
17115.45 259
17116.69 258
17117.92 223
17119.16 209
17120.40 228
17121.63 273
17122.87 262
17124.11 261
17125.34 219
17126.58 226
17127.82 202
17129.06 232
17130.29 245
17131.53 225
17132.77 232
17134.00 229
17135.24 266
17136.48 236
17137.72 236
17138.95 239
17140.19 237
17141.43 254
17142.67 244
17143.90 235
17145.14 215
17146.38 243
17147.62 246
17148.85 244
17150.09 222
17151.33 237
17152.57 215
17153.80 228
17155.04 256
17156.28 251
17157.52 271
17158.76 220
17159.99 230
17161.23 221
17162.47 236
17163.71 224
17164.95 224
17166.19 202
17167.42 234
17168.66 224
17169.90 226
17171.14 214
17172.38 249
17173.62 253
17174.86 264
17176.09 228
17177.33 230
17178.57 240
17179.81 236
17181.05 239
17182.29 229
17183.53 220
17184.77 264
17186.01 244
17187.24 230
17188.48 263
17189.72 271
17190.96 233
17192.20 239
17193.44 223
17194.68 234
17195.92 206
17197.16 214
17198.40 237
17199.64 252
17200.88 227
17202.12 227
17203.36 218
17204.60 226
17205.84 241
17207.08 225
17208.32 220
17209.56 216
17210.80 217
17212.04 223
17213.28 235
17214.52 218
17215.76 209
17217.00 220
17218.24 234
17219.48 242
17220.72 235
17221.96 250
17223.20 234
17224.44 231
17225.68 211
17226.92 226
17228.16 211
17229.40 240
17230.64 234
17231.88 227
17233.12 200
17234.36 222
17235.60 231
17236.85 248
17238.09 233
17239.33 249
17240.57 244
17241.81 250
17243.05 240
17244.29 240
17245.53 222
17246.77 231
17248.02 233
17249.26 230
17250.50 206
17251.74 208
17252.98 202
17254.22 225
17255.46 239
17256.71 214
17257.95 233
17259.19 250
17260.43 235
17261.67 217
17262.91 259
17264.16 223
17265.40 218
17266.64 238
17267.88 236
17269.12 247
17270.37 277
17271.61 253
17272.85 242
17274.09 250
17275.34 219
17276.58 209
17277.82 255
17279.06 225
17280.30 229
17281.55 234
17282.79 250
17284.03 207
17285.27 245
17286.52 252
17287.76 230
17289.00 233
17290.25 239
17291.49 233
17292.73 223
17293.97 228
17295.22 251
17296.46 263
17297.70 267
17298.95 252
17300.19 260
17301.43 270
17302.68 288
17303.92 246
17305.16 245
17306.41 217
17307.65 241
17308.89 275
17310.14 272
17311.38 257
17312.62 242
17313.87 263
17315.11 274
17316.36 252
17317.60 258
17318.84 249
17320.09 245
17321.33 270
17322.58 276
17323.82 247
17325.06 259
17326.31 250
17327.55 228
17328.80 218
17330.04 239
17331.28 226
17332.53 259
17333.77 265
17335.02 261
17336.26 251
17337.51 244
17338.75 246
17340.00 252
17341.24 234
17342.48 262
17343.73 240
17344.97 213
17346.22 260
17347.46 246
17348.71 258
17349.95 238
17351.20 240
17352.44 218
17353.69 233
17354.93 228
17356.18 243
17357.42 214
17358.67 235
17359.92 202
17361.16 248
17362.41 212
17363.65 261
17364.90 259
17366.14 248
17367.39 223
17368.63 222
17369.88 215
17371.13 235
17372.37 239
17373.62 259
17374.86 231
17376.11 243
17377.35 220
17378.60 223
17379.85 223
17381.09 243
17382.34 263
17383.59 278
17384.83 254
17386.08 240
17387.32 238
17388.57 256
17389.82 260
17391.06 238
17392.31 212
17393.56 256
17394.80 219
17396.05 255
17397.30 213
17398.54 231
17399.79 233
17401.04 221
17402.28 224
17403.53 223
17404.78 239
17406.02 263
17407.27 228
17408.52 246
17409.77 242
17411.01 247
17412.26 251
17413.51 253
17414.75 259
17416.00 251
17417.25 215
17418.50 229
17419.74 227
17420.99 246
17422.24 229
17423.49 227
17424.73 246
17425.98 231
17427.23 248
17428.48 253
17429.73 226
17430.97 253
17432.22 237
17433.47 238
17434.72 238
17435.97 248
17437.21 271
17438.46 267
17439.71 262
17440.96 236
17442.21 220
17443.45 221
17444.70 247
17445.95 242
17447.20 227
17448.45 224
17449.70 255
17450.95 235
17452.19 254
17453.44 233
17454.69 223
17455.94 223
17457.19 218
17458.44 232
17459.69 260
17460.94 218
17462.19 238
17463.43 241
17464.68 242
17465.93 240
17467.18 239
17468.43 230
17469.68 224
17470.93 242
17472.18 219
17473.43 234
17474.68 239
17475.93 243
17477.18 246
17478.43 247
17479.68 224
17480.93 230
17482.18 239
17483.43 226
17484.68 241
17485.93 241
17487.17 249
17488.42 246
17489.67 252
17490.92 229
17492.18 241
17493.43 233
17494.68 248
17495.93 249
17497.18 228
17498.43 250
17499.68 266
17500.93 255
17502.18 223
17503.43 247
17504.68 228
17505.93 251
17507.18 269
17508.43 247
17509.68 226
17510.93 245
17512.18 278
17513.43 255
17514.68 213
17515.94 221
17517.19 253
17518.44 269
17519.69 229
17520.94 217
17522.19 229
17523.44 246
17524.69 254
17525.94 248
17527.20 218
17528.45 233
17529.70 268
17530.95 262
17532.20 261
17533.45 270
17534.70 280
17535.96 270
17537.21 240
17538.46 233
17539.71 236
17540.96 253
17542.22 258
17543.47 247
17544.72 249
17545.97 245
17547.22 248
17548.48 256
17549.73 241
17550.98 227
17552.23 250
17553.48 242
17554.74 260
17555.99 288
17557.24 276
17558.49 255
17559.75 263
17561.00 233
17562.25 261
17563.50 280
17564.76 250
17566.01 254
17567.26 269
17568.52 268
17569.77 228
17571.02 253
17572.27 257
17573.53 268
17574.78 243
17576.03 294
17577.29 303
17578.54 261
17579.79 269
17581.05 262
17582.30 245
17583.55 248
17584.81 275
17586.06 274
17587.31 271
17588.57 267
17589.82 267
17591.07 251
17592.33 220
17593.58 225
17594.83 272
17596.09 256
17597.34 250
17598.60 269
17599.85 300
17601.10 258
17602.36 279
17603.61 279
17604.87 277
17606.12 271
17607.37 263
17608.63 243
17609.88 242
17611.14 316
17612.39 271
17613.65 261
17614.90 273
17616.16 265
17617.41 255
17618.66 241
17619.92 275
17621.17 266
17622.43 286
17623.68 284
17624.94 265
17626.19 253
17627.45 233
17628.70 278
17629.96 280
17631.21 278
17632.47 231
17633.72 271
17634.98 287
17636.23 291
17637.49 270
17638.74 287
17640.00 280
17641.26 294
17642.51 289
17643.77 259
17645.02 259
17646.28 265
17647.53 289
17648.79 287
17650.04 317
17651.30 269
17652.56 250
17653.81 293
17655.07 281
17656.32 291
17657.58 288
17658.84 317
17660.09 272
17661.35 238
17662.60 258
17663.86 257
17665.12 291
17666.37 264
17667.63 272
17668.89 241
17670.14 273
17671.40 246
17672.66 283
17673.91 276
17675.17 257
17676.43 270
17677.68 283
17678.94 259
17680.20 241
17681.45 259
17682.71 288
17683.97 259
17685.22 251
17686.48 229
17687.74 231
17688.99 244
17690.25 241
17691.51 265
17692.77 253
17694.02 269
17695.28 265
17696.54 240
17697.80 267
17699.05 250
17700.31 243
17701.57 225
17702.83 232
17704.08 211
17705.34 236
17706.60 240
17707.86 261
17709.11 255
17710.37 247
17711.63 213
17712.89 213
17714.15 233
17715.40 219
17716.66 244
17717.92 251
17719.18 245
17720.44 252
17721.70 224
17722.95 243
17724.21 238
17725.47 225
17726.73 247
17727.99 260
17729.25 226
17730.51 212
17731.76 224
17733.02 237
17734.28 234
17735.54 249
17736.80 212
17738.06 231
17739.32 252
17740.58 213
17741.83 221
17743.09 226
17744.35 233
17745.61 230
17746.87 222
17748.13 214
17749.39 245
17750.65 273
17751.91 249
17753.17 238
17754.43 228
17755.69 229
17756.95 243
17758.21 249
17759.47 234
17760.73 222
17761.98 244
17763.24 226
17764.50 227
17765.76 253
17767.02 239
17768.28 250
17769.54 237
17770.80 229
17772.06 241
17773.32 237
17774.58 233
17775.84 211
17777.11 234
17778.37 217
17779.63 204
17780.89 232
17782.15 214
17783.41 244
17784.67 239
17785.93 268
17787.19 249
17788.45 275
17789.71 228
17790.97 216
17792.23 242
17793.49 230
17794.75 235
17796.01 211
17797.28 261
17798.54 262
17799.80 239
17801.06 247
17802.32 230
17803.58 221
17804.84 238
17806.10 231
17807.37 204
17808.63 215
17809.89 249
17811.15 234
17812.41 240
17813.67 206
17814.93 233
17816.20 250
17817.46 215
17818.72 228
17819.98 212
17821.24 229
17822.50 216
17823.77 205
17825.03 232
17826.29 218
17827.55 255
17828.81 230
17830.08 229
17831.34 218
17832.60 235
17833.86 241
17835.13 247
17836.39 229
17837.65 200
17838.91 248
17840.18 251
17841.44 217
17842.70 234
17843.96 242
17845.23 232
17846.49 225
17847.75 230
17849.01 214
17850.28 232
17851.54 224
17852.80 219
17854.07 192
17855.33 193
17856.59 201
17857.86 209
17859.12 192
17860.38 209
17861.65 180
17862.91 203
17864.17 228
17865.44 227
17866.70 178
17867.96 195
17869.23 249
17870.49 244
17871.75 214
17873.02 201
17874.28 207
17875.54 232
17876.81 248
17878.07 191
17879.34 195
17880.60 186
17881.86 210
17883.13 186
17884.39 211
17885.66 190
17886.92 206
17888.18 226
17889.45 191
17890.71 174
17891.98 201
17893.24 205
17894.51 199
17895.77 232
17897.04 221
17898.30 203
17899.56 238
17900.83 206
17902.09 189
17903.36 179
17904.62 222
17905.89 224
17907.15 197
17908.42 191
17909.68 195
17910.95 226
17912.21 214
17913.48 198
17914.74 208
17916.01 237
17917.27 234
17918.54 215
17919.80 225
17921.07 207
17922.34 195
17923.60 160
17924.87 224
17926.13 188
17927.40 202
17928.66 212
17929.93 198
17931.19 202
17932.46 207
17933.73 226
17934.99 205
17936.26 187
17937.52 206
17938.79 183
17940.06 172
17941.32 178
17942.59 200
17943.85 211
17945.12 228
17946.39 216
17947.65 176
17948.92 225
17950.19 204
17951.45 194
17952.72 188
17953.99 220
17955.25 242
17956.52 213
17957.79 198
17959.05 189
17960.32 205
17961.59 222
17962.85 227
17964.12 234
17965.39 202
17966.65 191
17967.92 227
17969.19 204
17970.45 193
17971.72 189
17972.99 216
17974.26 252
17975.52 218
17976.79 229
17978.06 192
17979.33 207
17980.59 241
17981.86 222
17983.13 230
17984.40 217
17985.66 218
17986.93 212
17988.20 194
17989.47 209
17990.73 224
17992.00 185
17993.27 203
17994.54 225
17995.81 194
17997.07 185
17998.34 180
17999.61 187
18000.88 224
18002.15 212
18003.42 219
18004.68 193
18005.95 220
18007.22 191
18008.49 179
18009.76 211
18011.03 196
18012.30 201
18013.56 200
18014.83 178
18016.10 173
18017.37 204
18018.64 189
18019.91 207
18021.18 208
18022.45 182
18023.71 197
18024.98 197
18026.25 208
18027.52 168
18028.79 218
18030.06 232
18031.33 221
18032.60 228
18033.87 193
18035.14 217
18036.41 214
18037.68 210
18038.95 215
18040.22 206
18041.49 226
18042.76 187
18044.02 201
18045.29 185
18046.56 200
18047.83 219
18049.10 185
18050.37 209
18051.64 210
18052.91 179
18054.18 200
18055.45 214
18056.72 195
18057.99 202
18059.27 228
18060.54 233
18061.81 216
18063.08 211
18064.35 207
18065.62 223
18066.89 234
18068.16 204
18069.43 170
18070.70 194
18071.97 193
18073.24 200
18074.51 224
18075.78 222
18077.05 175
18078.32 186
18079.60 203
18080.87 188
18082.14 176
18083.41 193
18084.68 221
18085.95 202
18087.22 234
18088.49 217
18089.77 224
18091.04 224
18092.31 229
18093.58 207
18094.85 223
18096.12 215
18097.39 222
18098.67 202
18099.94 192
18101.21 223
18102.48 228
18103.75 215
18105.02 239
18106.30 223
18107.57 198
18108.84 201
18110.11 219
18111.38 189
18112.66 223
18113.93 213
18115.20 189
18116.47 198
18117.75 221
18119.02 215
18120.29 231
18121.56 220
18122.84 229
18124.11 235
18125.38 211
18126.65 208
18127.93 213
18129.20 216
18130.47 234
18131.74 245
18133.02 215
18134.29 210
18135.56 224
18136.84 234
18138.11 215
18139.38 228
18140.66 210
18141.93 243
18143.20 242
18144.48 248
18145.75 214
18147.02 202
18148.30 219
18149.57 216
18150.84 253
18152.12 187
18153.39 214
18154.66 230
18155.94 216
18157.21 211
18158.48 221
18159.76 208
18161.03 200
18162.31 196
18163.58 201
18164.85 210
18166.13 223
18167.40 232
18168.68 213
18169.95 229
18171.22 217
18172.50 206
18173.77 202
18175.05 201
18176.32 200
18177.60 214
18178.87 177
18180.15 216
18181.42 207
18182.69 223
18183.97 209
18185.24 209
18186.52 202
18187.79 208
18189.07 196
18190.34 193
18191.62 219
18192.89 222
18194.17 207
18195.44 194
18196.72 203
18197.99 184
18199.27 189
18200.54 209
18201.82 185
18203.09 212
18204.37 232
18205.65 209
18206.92 202
18208.20 177
18209.47 174
18210.75 207
18212.02 183
18213.30 210
18214.57 197
18215.85 208
18217.13 204
18218.40 215
18219.68 209
18220.95 206
18222.23 203
18223.51 201
18224.78 210
18226.06 224
18227.33 201
18228.61 177
18229.89 178
18231.16 208
18232.44 239
18233.72 210
18234.99 202
18236.27 194
18237.55 242
18238.82 231
18240.10 199
18241.38 220
18242.65 201
18243.93 215
18245.21 213
18246.48 160
18247.76 190
18249.04 202
18250.31 208
18251.59 195
18252.87 211
18254.15 196
18255.42 196
18256.70 247
18257.98 181
18259.25 198
18260.53 172
18261.81 203
18263.09 194
18264.36 208
18265.64 193
18266.92 206
18268.20 210
18269.47 199
18270.75 186
18272.03 185
18273.31 198
18274.59 224
18275.86 245
18277.14 190
18278.42 216
18279.70 215
18280.98 225
18282.25 215
18283.53 209
18284.81 210
18286.09 219
18287.37 233
18288.64 204
18289.92 194
18291.20 190
18292.48 202
18293.76 217
18295.04 208
18296.32 211
18297.59 173
18298.87 188
18300.15 215
18301.43 187
18302.71 225
18303.99 174
18305.27 185
18306.55 219
18307.83 192
18309.10 209
18310.38 224
18311.66 249
18312.94 210
18314.22 194
18315.50 169
18316.78 197
18318.06 191
18319.34 211
18320.62 198
18321.90 213
18323.18 188
18324.46 187
18325.74 213
18327.02 193
18328.30 208
18329.58 210
18330.86 192
18332.14 179
18333.41 207
18334.69 201
18335.97 209
18337.25 214
18338.54 196
18339.82 177
18341.10 215
18342.38 182
18343.66 192
18344.94 194
18346.22 187
18347.50 183
18348.78 179
18350.06 178
18351.34 201
18352.62 203
18353.90 188
18355.18 224
18356.46 181
18357.74 204
18359.02 193
18360.30 202
18361.58 192
18362.87 194
18364.15 228
18365.43 190
18366.71 181
18367.99 189
18369.27 174
18370.55 210
18371.83 183
18373.11 192
18374.40 190
18375.68 208
18376.96 203
18378.24 193
18379.52 211
18380.80 195
18382.08 191
18383.37 189
18384.65 198
18385.93 191
18387.21 219
18388.49 213
18389.78 186
18391.06 178
18392.34 185
18393.62 205
18394.90 176
18396.19 194
18397.47 197
18398.75 219
18400.03 187
18401.31 201
18402.60 207
18403.88 220
18405.16 227
18406.44 198
18407.73 173
18409.01 188
18410.29 182
18411.57 210
18412.86 187
18414.14 175
18415.42 195
18416.71 169
18417.99 190
18419.27 175
18420.55 182
18421.84 181
18423.12 203
18424.40 195
18425.69 202
18426.97 178
18428.25 197
18429.54 230
18430.82 232
18432.10 196
18433.39 181
18434.67 197
18435.95 196
18437.24 194
18438.52 168
18439.80 207
18441.09 199
18442.37 176
18443.66 195
18444.94 182
18446.22 191
18447.51 159
18448.79 175
18450.08 202
18451.36 209
18452.64 164
18453.93 178
18455.21 196
18456.50 211
18457.78 205
18459.06 208
18460.35 196
18461.63 187
18462.92 197
18464.20 210
18465.49 201
18466.77 201
18468.06 200
18469.34 204
18470.63 186
18471.91 168
18473.19 198
18474.48 181
18475.76 196
18477.05 188
18478.33 195
18479.62 196
18480.90 210
18482.19 217
18483.47 197
18484.76 201
18486.05 195
18487.33 183
18488.62 219
18489.90 206
18491.19 214
18492.47 234
18493.76 193
18495.04 200
18496.33 185
18497.61 181
18498.90 208
18500.19 191
18501.47 179
18502.76 197
18504.04 190
18505.33 226
18506.62 187
18507.90 209
18509.19 254
18510.47 219
18511.76 214
18513.05 198
18514.33 194
18515.62 211
18516.90 233
18518.19 208
18519.48 200
18520.76 205
18522.05 201
18523.34 186
18524.62 192
18525.91 227
18527.20 231
18528.48 218
18529.77 212
18531.06 225
18532.34 206
18533.63 198
18534.92 197
18536.21 188
18537.49 188
18538.78 197
18540.07 193
18541.35 197
18542.64 199
18543.93 188
18545.22 213
18546.50 228
18547.79 190
18549.08 202
18550.37 202
18551.65 193
18552.94 215
18554.23 222
18555.52 224
18556.80 184
18558.09 212
18559.38 184
18560.67 216
18561.95 199
18563.24 164
18564.53 194
18565.82 215
18567.11 197
18568.39 202
18569.68 194
18570.97 197
18572.26 228
18573.55 197
18574.84 199
18576.12 221
18577.41 234
18578.70 197
18579.99 203
18581.28 223
18582.57 208
18583.86 231
18585.14 222
18586.43 229
18587.72 219
18589.01 196
18590.30 218
18591.59 248
18592.88 202
18594.17 220
18595.46 209
18596.74 252
18598.03 229
18599.32 223
18600.61 234
18601.90 222
18603.19 220
18604.48 245
18605.77 256
18607.06 245
18608.35 214
18609.64 194
18610.93 227
18612.22 233
18613.51 225
18614.80 207
18616.09 221
18617.38 226
18618.67 227
18619.96 208
18621.25 213
18622.54 227
18623.83 226
18625.12 211
18626.41 245
18627.70 249
18628.99 230
18630.28 238
18631.57 219
18632.86 208
18634.15 235
18635.44 244
18636.73 233
18638.02 223
18639.31 213
18640.60 218
18641.89 232
18643.18 275
18644.47 222
18645.76 221
18647.06 234
18648.35 228
18649.64 229
18650.93 216
18652.22 217
18653.51 231
18654.80 230
18656.09 196
18657.38 213
18658.68 201
18659.97 218
18661.26 225
18662.55 215
18663.84 216
18665.13 201
18666.42 224
18667.72 230
18669.01 225
18670.30 214
18671.59 227
18672.88 223
18674.17 214
18675.47 214
18676.76 234
18678.05 223
18679.34 238
18680.63 203
18681.93 194
18683.22 208
18684.51 221
18685.80 183
18687.09 188
18688.39 214
18689.68 219
18690.97 242
18692.26 199
18693.56 197
18694.85 180
18696.14 174
18697.43 181
18698.73 169
18700.02 192
18701.31 198
18702.60 196
18703.90 179
18705.19 187
18706.48 211
18707.78 213
18709.07 218
18710.36 202
18711.66 191
18712.95 213
18714.24 235
18715.54 188
18716.83 199
18718.12 186
18719.42 172
18720.71 210
18722.00 203
18723.30 192
18724.59 174
18725.88 204
18727.18 204
18728.47 164
18729.76 191
18731.06 177
18732.35 201
18733.65 180
18734.94 150
18736.23 202
18737.53 205
18738.82 181
18740.12 198
18741.41 188
18742.70 224
18744.00 188
18745.29 183
18746.59 178
18747.88 200
18749.18 197
18750.47 185
18751.76 178
18753.06 208
18754.35 182
18755.65 193
18756.94 217
18758.24 175
18759.53 201
18760.83 216
18762.12 210
18763.42 202
18764.71 185
18766.01 214
18767.30 221
18768.60 182
18769.89 197
18771.19 224
18772.48 197
18773.78 187
18775.07 200
18776.37 241
18777.66 239
18778.96 215
18780.25 188
18781.55 188
18782.85 195
18784.14 202
18785.44 201
18786.73 193
18788.03 210
18789.32 184
18790.62 186
18791.92 202
18793.21 229
18794.51 189
18795.80 182
18797.10 174
18798.40 227
18799.69 200
18800.99 201
18802.28 201
18803.58 205
18804.88 204
18806.17 188
18807.47 177
18808.77 194
18810.06 203
18811.36 225
18812.66 208
18813.95 186
18815.25 184
18816.55 212
18817.84 211
18819.14 193
18820.44 179
18821.73 182
18823.03 186
18824.33 217
18825.62 204
18826.92 184
18828.22 190
18829.52 209
18830.81 199
18832.11 207
18833.41 193
18834.71 204
18836.00 219
18837.30 201
18838.60 202
18839.90 215
18841.19 214
18842.49 208
18843.79 221
18845.09 196
18846.38 234
18847.68 220
18848.98 189
18850.28 174
18851.58 205
18852.87 218
18854.17 204
18855.47 195
18856.77 178
18858.07 204
18859.36 216
18860.66 201
18861.96 218
18863.26 215
18864.56 222
18865.86 207
18867.15 203
18868.45 217
18869.75 187
18871.05 205
18872.35 197
18873.65 205
18874.95 193
18876.24 191
18877.54 200
18878.84 174
18880.14 189
18881.44 179
18882.74 200
18884.04 223
18885.34 207
18886.64 178
18887.94 185
18889.24 198
18890.53 176
18891.83 171
18893.13 186
18894.43 196
18895.73 206
18897.03 200
18898.33 211
18899.63 206
18900.93 177
18902.23 188
18903.53 174
18904.83 158
18906.13 182
18907.43 185
18908.73 169
18910.03 175
18911.33 190
18912.63 183
18913.93 201
18915.23 208
18916.53 202
18917.83 205
18919.13 219
18920.43 184
18921.73 191
18923.03 178
18924.33 180
18925.63 188
18926.93 200
18928.23 185
18929.53 176
18930.84 177
18932.14 175
18933.44 164
18934.74 155
18936.04 189
18937.34 201
18938.64 196
18939.94 172
18941.24 174
18942.54 181
18943.84 191
18945.15 203
18946.45 199
18947.75 191
18949.05 178
18950.35 176
18951.65 186
18952.95 177
18954.26 184
18955.56 189
18956.86 207
18958.16 194
18959.46 181
18960.76 203
18962.07 177
18963.37 194
18964.67 180
18965.97 175
18967.27 171
18968.57 193
18969.88 201
18971.18 175
18972.48 191
18973.78 160
18975.09 178
18976.39 150
18977.69 166
18978.99 186
18980.29 172
18981.60 165
18982.90 145
18984.20 188
18985.50 163
18986.81 183
18988.11 211
18989.41 181
18990.72 191
18992.02 155
18993.32 163
18994.62 198
18995.93 167
18997.23 182
18998.53 186
18999.84 181
19001.14 190
19002.44 206
19003.75 178
19005.05 196
19006.35 188
19007.66 165
19008.96 165
19010.26 192
19011.57 204
19012.87 162
19014.17 182
19015.48 193
19016.78 192
19018.08 178
19019.39 173
19020.69 169
19021.99 204
19023.30 184
19024.60 167
19025.91 159
19027.21 177
19028.51 207
19029.82 205
19031.12 190
19032.43 171
19033.73 155
19035.04 173
19036.34 177
19037.64 176
19038.95 195
19040.25 189
19041.56 184
19042.86 187
19044.17 192
19045.47 147
19046.78 178
19048.08 174
19049.39 176
19050.69 173
19052.00 179
19053.30 180
19054.61 181
19055.91 181
19057.22 165
19058.52 172
19059.83 157
19061.13 181
19062.44 194
19063.74 203
19065.05 173
19066.35 161
19067.66 169
19068.96 176
19070.27 173
19071.57 226
19072.88 208
19074.18 173
19075.49 176
19076.80 192
19078.10 177
19079.41 168
19080.71 165
19082.02 163
19083.33 181
19084.63 149
19085.94 181
19087.24 158
19088.55 185
19089.86 194
19091.16 209
19092.47 169
19093.77 177
19095.08 190
19096.39 204
19097.69 176
19099.00 156
19100.31 162
19101.61 164
19102.92 168
19104.23 155
19105.53 141
19106.84 167
19108.15 190
19109.45 178
19110.76 190
19112.07 167
19113.37 161
19114.68 171
19115.99 184
19117.30 214
19118.60 181
19119.91 198
19121.22 167
19122.52 173
19123.83 165
19125.14 169
19126.45 166
19127.75 194
19129.06 165
19130.37 178
19131.68 160
19132.98 180
19134.29 165
19135.60 173
19136.91 164
19138.22 154
19139.52 169
19140.83 190
19142.14 167
19143.45 149
19144.76 177
19146.06 163
19147.37 176
19148.68 174
19149.99 184
19151.30 171
19152.60 162
19153.91 180
19155.22 176
19156.53 168
19157.84 193
19159.15 171
19160.46 170
19161.76 202
19163.07 167
19164.38 181
19165.69 177
19167.00 172
19168.31 168
19169.62 191
19170.93 177
19172.23 190
19173.54 180
19174.85 194
19176.16 182
19177.47 152
19178.78 159
19180.09 168
19181.40 197
19182.71 160
19184.02 183
19185.33 200
19186.64 171
19187.95 158
19189.26 161
19190.57 154
19191.87 193
19193.18 166
19194.49 192
19195.80 161
19197.11 148
19198.42 148
19199.73 160
19201.04 165
19202.35 177
19203.66 187
19204.97 170
19206.28 178
19207.59 168
19208.90 204
19210.21 210
19211.53 177
19212.84 170
19214.15 190
19215.46 171
19216.77 157
19218.08 182
19219.39 152
19220.70 190
19222.01 187
19223.32 171
19224.63 160
19225.94 149
19227.25 149
19228.56 177
19229.87 179
19231.19 187
19232.50 166
19233.81 186
19235.12 176
19236.43 168
19237.74 182
19239.05 186
19240.36 186
19241.68 184
19242.99 187
19244.30 174
19245.61 163
19246.92 171
19248.23 169
19249.54 167
19250.86 222
19252.17 184
19253.48 183
19254.79 169
19256.10 173
19257.42 173
19258.73 192
19260.04 203
19261.35 163
19262.66 168
19263.98 156
19265.29 164
19266.60 168
19267.91 180
19269.22 173
19270.54 170
19271.85 177
19273.16 152
19274.47 157
19275.79 171
19277.10 182
19278.41 167
19279.72 177
19281.04 206
19282.35 160
19283.66 152
19284.98 169
19286.29 173
19287.60 159
19288.91 171
19290.23 167
19291.54 163
19292.85 187
19294.17 168
19295.48 178
19296.79 188
19298.11 159
19299.42 171
19300.73 151
19302.05 183
19303.36 153
19304.67 159
19305.99 147
19307.30 189
19308.61 212
19309.93 190
19311.24 160
19312.56 168
19313.87 161
19315.18 184
19316.50 168
19317.81 147
19319.13 143
19320.44 165
19321.75 169
19323.07 171
19324.38 146
19325.70 167
19327.01 175
19328.32 185
19329.64 159
19330.95 153
19332.27 183
19333.58 154
19334.90 165
19336.21 190
19337.53 180
19338.84 170
19340.16 153
19341.47 150
19342.79 165
19344.10 174
19345.42 179
19346.73 192
19348.05 158
19349.36 174
19350.68 150
19351.99 174
19353.31 149
19354.62 151
19355.94 162
19357.25 161
19358.57 170
19359.88 154
19361.20 158
19362.51 165
19363.83 196
19365.14 179
19366.46 172
19367.78 167
19369.09 159
19370.41 178
19371.72 149
19373.04 148
19374.35 168
19375.67 165
19376.99 158
19378.30 181
19379.62 199
19380.93 166
19382.25 181
19383.57 155
19384.88 150
19386.20 165
19387.52 178
19388.83 168
19390.15 148
19391.47 162
19392.78 159
19394.10 178
19395.42 167
19396.73 144
19398.05 165
19399.37 184
19400.68 176
19402.00 180
19403.32 186
19404.63 175
19405.95 180
19407.27 186
19408.58 185
19409.90 176
19411.22 197
19412.54 173
19413.85 160
19415.17 186
19416.49 177
19417.80 152
19419.12 159
19420.44 168
19421.76 161
19423.07 164
19424.39 175
19425.71 184
19427.03 186
19428.35 186
19429.66 154
19430.98 158
19432.30 150
19433.62 176
19434.93 190
19436.25 144
19437.57 127
19438.89 176
19440.21 155
19441.53 178
19442.84 192
19444.16 170
19445.48 160
19446.80 155
19448.12 160
19449.44 195
19450.75 171
19452.07 162
19453.39 183
19454.71 164
19456.03 157
19457.35 144
19458.67 171
19459.98 141
19461.30 169
19462.62 187
19463.94 158
19465.26 149
19466.58 175
19467.90 149
19469.22 158
19470.54 144
19471.86 143
19473.18 164
19474.49 170
19475.81 184
19477.13 154
19478.45 167
19479.77 176
19481.09 172
19482.41 147
19483.73 156
19485.05 183
19486.37 168
19487.69 175
19489.01 168
19490.33 173
19491.65 158
19492.97 178
19494.29 184
19495.61 175
19496.93 179
19498.25 198
19499.57 167
19500.89 170
19502.21 178
19503.53 174
19504.85 193
19506.17 183
19507.49 164
19508.81 178
19510.13 156
19511.45 171
19512.77 162
19514.09 139
19515.42 147
19516.74 169
19518.06 173
19519.38 159
19520.70 167
19522.02 161
19523.34 165
19524.66 179
19525.98 171
19527.30 167
19528.62 175
19529.95 158
19531.27 163
19532.59 163
19533.91 168
19535.23 155
19536.55 169
19537.87 143
19539.20 174
19540.52 171
19541.84 175
19543.16 181
19544.48 167
19545.80 159
19547.13 169
19548.45 201
19549.77 172
19551.09 166
19552.41 144
19553.74 168
19555.06 176
19556.38 180
19557.70 165
19559.02 167
19560.35 157
19561.67 151
19562.99 150
19564.31 173
19565.64 196
19566.96 204
19568.28 203
19569.60 173
19570.93 169
19572.25 193
19573.57 165
19574.89 140
19576.22 179
19577.54 169
19578.86 157
19580.18 187
19581.51 164
19582.83 179
19584.15 178
19585.48 218
19586.80 195
19588.12 220
19589.45 154
19590.77 190
19592.09 155
19593.42 201
19594.74 174
19596.06 165
19597.39 172
19598.71 180
19600.03 184
19601.36 188
19602.68 193
19604.00 195
19605.33 172
19606.65 182
19607.98 187
19609.30 171
19610.62 187
19611.95 158
19613.27 198
19614.60 181
19615.92 158
19617.24 177
19618.57 172
19619.89 177
19621.22 172
19622.54 155
19623.87 173
19625.19 177
19626.51 184
19627.84 173
19629.16 161
19630.49 194
19631.81 154
19633.14 155
19634.46 181
19635.79 189
19637.11 143
19638.44 160
19639.76 167
19641.09 160
19642.41 159
19643.74 161
19645.06 191
19646.39 179
19647.71 179
19649.04 179
19650.36 172
19651.69 149
19653.01 162
19654.34 158
19655.66 164
19656.99 167
19658.32 182
19659.64 167
19660.97 164
19662.29 186
19663.62 169
19664.94 150
19666.27 196
19667.60 190
19668.92 185
19670.25 171
19671.57 170
19672.90 182
19674.23 147
19675.55 181
19676.88 166
19678.20 172
19679.53 170
19680.86 176
19682.18 180
19683.51 195
19684.84 169
19686.16 151
19687.49 186
19688.82 182
19690.14 185
19691.47 169
19692.80 203
19694.12 169
19695.45 189
19696.78 180
19698.10 180
19699.43 141
19700.76 178
19702.08 176
19703.41 170
19704.74 157
19706.07 170
19707.39 184
19708.72 193
19710.05 177
19711.37 174
19712.70 179
19714.03 176
19715.36 183
19716.68 158
19718.01 166
19719.34 169
19720.67 177
19721.99 192
19723.32 168
19724.65 152
19725.98 188
19727.31 187
19728.63 167
19729.96 172
19731.29 154
19732.62 176
19733.95 165
19735.27 163
19736.60 182
19737.93 152
19739.26 143
19740.59 146
19741.92 145
19743.24 175
19744.57 148
19745.90 157
19747.23 173
19748.56 174
19749.89 165
19751.22 159
19752.54 157
19753.87 173
19755.20 158
19756.53 163
19757.86 185
19759.19 158
19760.52 138
19761.85 143
19763.18 163
19764.50 187
19765.83 185
19767.16 164
19768.49 180
19769.82 174
19771.15 183
19772.48 158
19773.81 152
19775.14 210
19776.47 188
19777.80 183
19779.13 173
19780.46 179
19781.79 168
19783.12 146
19784.45 168
19785.78 191
19787.11 197
19788.44 149
19789.77 169
19791.10 167
19792.43 175
19793.76 184
19795.09 161
19796.42 179
19797.75 176
19799.08 181
19800.41 193
19801.74 161
19803.07 179
19804.40 157
19805.73 198
19807.06 191
19808.39 178
19809.72 155
19811.05 171
19812.38 192
19813.71 142
19815.05 160
19816.38 198
19817.71 198
19819.04 174
19820.37 164
19821.70 154
19823.03 154
19824.36 165
19825.69 161
19827.03 164
19828.36 177
19829.69 183
19831.02 201
19832.35 168
19833.68 159
19835.01 185
19836.35 169
19837.68 177
19839.01 173
19840.34 161
19841.67 165
19843.00 157
19844.34 162
19845.67 203
19847.00 160
19848.33 156
19849.66 160
19851.00 179
19852.33 193
19853.66 160
19854.99 203
19856.32 177
19857.66 159
19858.99 173
19860.32 168
19861.65 171
19862.99 188
19864.32 165
19865.65 164
19866.98 172
19868.32 158
19869.65 183
19870.98 174
19872.31 172
19873.65 169
19874.98 173
19876.31 187
19877.65 175
19878.98 163
19880.31 139
19881.65 172
19882.98 193
19884.31 165
19885.64 169
19886.98 184
19888.31 169
19889.64 169
19890.98 178
19892.31 171
19893.64 185
19894.98 175
19896.31 166
19897.65 178
19898.98 168
19900.31 166
19901.65 201
19902.98 201
19904.31 178
19905.65 202
19906.98 183
19908.32 181
19909.65 165
19910.98 160
19912.32 188
19913.65 173
19914.99 160
19916.32 167
19917.66 169
19918.99 193
19920.32 182
19921.66 184
19922.99 179
19924.33 152
19925.66 182
19927.00 135
19928.33 167
19929.67 163
19931.00 169
19932.34 152
19933.67 178
19935.01 169
19936.34 152
19937.68 170
19939.01 167
19940.35 176
19941.68 165
19943.02 148
19944.35 176
19945.69 183
19947.02 183
19948.36 179
19949.69 176
19951.03 173
19952.36 159
19953.70 155
19955.03 161
19956.37 160
19957.71 171
19959.04 189
19960.38 169
19961.71 169
19963.05 138
19964.38 176
19965.72 168
19967.06 170
19968.39 172
19969.73 160
19971.06 174
19972.40 146
19973.74 172
19975.07 176
19976.41 176
19977.75 174
19979.08 177
19980.42 154
19981.75 169
19983.09 184
19984.43 154
19985.76 158
19987.10 177
19988.44 167
19989.77 207
19991.11 178
19992.45 171
19993.78 142
19995.12 175
19996.46 187
19997.80 179
19999.13 181
20000.47 173
20001.81 186
20003.14 181
20004.48 172
20005.82 184
20007.16 155
20008.49 174
20009.83 173
20011.17 166
20012.51 161
20013.84 175
20015.18 178
20016.52 174
20017.86 142
20019.19 188
20020.53 188
20021.87 188
20023.21 181
20024.55 158
20025.88 166
20027.22 191
20028.56 156
20029.90 167
20031.24 175
20032.57 170
20033.91 186
20035.25 179
20036.59 167
20037.93 171
20039.26 188
20040.60 184
20041.94 175
20043.28 181
20044.62 168
20045.96 182
20047.30 190
20048.63 167
20049.97 184
20051.31 166
20052.65 160
20053.99 175
20055.33 168
20056.67 170
20058.01 164
20059.35 169
20060.69 174
20062.02 178
20063.36 201
20064.70 218
20066.04 176
20067.38 170
20068.72 169
20070.06 201
20071.40 210
20072.74 186
20074.08 178
20075.42 206
20076.76 236
20078.10 169
20079.44 169
20080.78 181
20082.12 177
20083.46 187
20084.80 163
20086.14 169
20087.48 179
20088.82 170
20090.16 206
20091.50 175
20092.84 180
20094.18 189
20095.52 190
20096.86 183
20098.20 181
20099.54 185
20100.88 177
20102.22 203
20103.56 179
20104.90 183
20106.24 194
20107.58 171
20108.92 162
20110.26 166
20111.60 191
20112.95 194
20114.29 199
20115.63 185
20116.97 181
20118.31 185
20119.65 185
20120.99 175
20122.33 184
20123.67 203
20125.02 168
20126.36 178
20127.70 179
20129.04 179
20130.38 192
20131.72 199
20133.06 181
20134.41 161
20135.75 182
