# Supplementary material for: MALDI-TOF MS typing enables the classification of brewing yeasts of the genus Saccharomyces to major beer styles
Source: PLoS One. 2017 Aug 9;12(8):e0181694. doi: 10.1371/journal.pone.0181694 (PMC5549903; doi:10.1371/journal.pone.0181694)
Supplement: S11 File — The directory includes 90 raw files and was zipped to “.zip”; the folder has three strains with 30 spectra per strain; S1 Text explains the raw files with an example and Table 1 represents the yeast strains used within the experiment. (ZIP) [file pone.0181694.s014.zip › 31-33/30338-503-OG-Ale-Ale-YPG-18h-E-E_2015-07-28_1_0_D7_1.dat]

2000.78 2364
2001.20 2292
2001.62 2202
2002.04 1747
2002.46 2030
2002.88 1963
2003.31 1885
2003.73 2050
2004.15 1943
2004.57 1859
2004.99 1697
2005.42 1768
2005.84 1851
2006.26 2024
2006.68 2047
2007.11 1935
2007.53 1671
2007.95 1907
2008.37 1870
2008.80 1830
2009.22 1760
2009.64 1721
2010.06 1676
2010.49 1744
2010.91 1890
2011.33 1857
2011.75 1725
2012.18 1569
2012.60 1631
2013.02 1680
2013.45 1521
2013.87 1524
2014.29 1540
2014.72 1591
2015.14 1550
2015.56 1633
2015.99 1448
2016.41 1602
2016.83 1777
2017.26 1554
2017.68 1837
2018.10 1660
2018.53 1828
2018.95 1683
2019.37 1676
2019.80 1627
2020.22 1711
2020.65 1520
2021.07 1536
2021.49 1721
2021.92 1749
2022.34 1791
2022.76 1713
2023.19 1679
2023.61 1588
2024.04 1625
2024.46 1685
2024.89 1476
2025.31 1484
2025.73 1426
2026.16 1523
2026.58 1651
2027.01 1561
2027.43 1627
2027.86 1624
2028.28 1610
2028.71 1532
2029.13 1506
2029.56 1528
2029.98 1523
2030.40 1594
2030.83 1541
2031.25 1297
2031.68 1386
2032.10 1559
2032.53 1574
2032.95 1612
2033.38 1668
2033.80 1839
2034.23 1611
2034.66 1826
2035.08 1836
2035.51 1593
2035.93 1624
2036.36 1621
2036.78 1588
2037.21 1570
2037.63 1558
2038.06 1525
2038.48 1541
2038.91 1585
2039.34 1818
2039.76 1760
2040.19 1563
2040.61 1520
2041.04 1611
2041.47 1538
2041.89 1555
2042.32 1653
2042.74 1658
2043.17 1539
2043.60 1436
2044.02 1572
2044.45 1511
2044.87 1639
2045.30 1506
2045.73 1551
2046.15 1689
2046.58 1537
2047.01 1576
2047.43 1586
2047.86 1575
2048.29 1572
2048.71 1610
2049.14 1651
2049.57 1705
2049.99 1491
2050.42 1712
2050.85 1743
2051.28 1791
2051.70 1789
2052.13 1760
2052.56 1887
2052.98 2245
2053.41 2320
2053.84 2281
2054.27 2198
2054.69 2000
2055.12 2133
2055.55 2014
2055.97 2004
2056.40 1972
2056.83 1768
2057.26 1864
2057.69 1672
2058.11 1569
2058.54 1575
2058.97 1688
2059.40 1629
2059.82 1524
2060.25 1610
2060.68 1529
2061.11 1485
2061.54 1596
2061.96 1542
2062.39 1643
2062.82 1717
2063.25 1666
2063.68 1838
2064.11 1804
2064.53 1986
2064.96 1719
2065.39 2272
2065.82 2414
2066.25 2512
2066.68 2438
2067.11 2341
2067.53 2469
2067.96 2334
2068.39 1936
2068.82 2028
2069.25 1849
2069.68 1759
2070.11 1902
2070.54 1703
2070.96 1862
2071.39 1862
2071.82 1667
2072.25 1546
2072.68 1672
2073.11 1796
2073.54 1911
2073.97 1843
2074.40 1712
2074.83 1547
2075.26 1740
2075.69 1771
2076.12 1691
2076.55 1727
2076.98 2027
2077.41 1910
2077.84 1721
2078.27 1849
2078.70 1770
2079.13 1823
2079.56 1899
2079.98 2014
2080.42 2036
2080.85 2125
2081.28 2134
2081.71 1878
2082.14 1841
2082.57 2110
2083.00 2025
2083.43 2096
2083.86 1946
2084.29 1784
2084.72 1674
2085.15 1546
2085.58 1617
2086.01 1669
2086.44 1709
2086.87 1641
2087.30 1612
2087.73 1708
2088.16 1622
2088.59 1592
2089.02 1732
2089.46 1408
2089.89 1438
2090.32 1522
2090.75 1647
2091.18 1554
2091.61 1548
2092.04 1517
2092.47 1565
2092.90 1670
2093.34 1664
2093.77 1769
2094.20 1573
2094.63 1426
2095.06 1560
2095.49 1498
2095.93 1495
2096.36 1539
2096.79 1546
2097.22 1609
2097.65 1791
2098.08 1775
2098.52 1735
2098.95 1572
2099.38 1608
2099.81 1439
2100.24 1428
2100.68 1481
2101.11 1582
2101.54 1657
2101.97 1552
2102.41 1637
2102.84 1566
2103.27 1598
2103.70 1433
2104.13 1515
2104.57 1544
2105.00 1517
2105.43 1693
2105.86 1641
2106.30 1699
2106.73 1707
2107.16 1985
2107.60 1932
2108.03 1852
2108.46 1812
2108.89 1904
2109.33 1720
2109.76 1824
2110.19 1978
2110.63 2018
2111.06 1980
2111.49 1918
2111.93 1933
2112.36 1910
2112.79 1932
2113.23 1832
2113.66 1739
2114.09 1782
2114.53 1809
2114.96 1883
2115.39 1780
2115.83 1842
2116.26 1672
2116.70 1701
2117.13 1566
2117.56 1594
2118.00 1508
2118.43 1530
2118.87 1527
2119.30 1512
2119.73 1654
2120.17 1695
2120.60 1622
2121.04 1417
2121.47 1504
2121.90 1517
2122.34 1355
2122.77 1549
2123.21 1395
2123.64 1340
2124.08 1631
2124.51 1617
2124.95 1488
2125.38 1578
2125.81 1490
2126.25 1413
2126.68 1385
2127.12 1386
2127.55 1439
2127.99 1576
2128.42 1666
2128.86 1484
2129.29 1575
2129.73 1659
2130.16 1590
2130.60 1712
2131.03 1642
2131.47 1372
2131.91 1348
2132.34 1497
2132.78 1641
2133.21 1533
2133.65 1517
2134.08 1542
2134.52 1727
2134.95 1522
2135.39 1533
2135.82 1492
2136.26 1385
2136.70 1631
2137.13 1663
2137.57 1608
2138.00 1501
2138.44 1475
2138.88 1382
2139.31 1562
2139.75 1585
2140.18 1448
2140.62 1520
2141.06 1578
2141.49 1589
2141.93 1502
2142.37 1405
2142.80 1578
2143.24 1519
2143.68 1522
2144.11 1563
2144.55 1517
2144.99 1450
2145.42 1402
2145.86 1431
2146.30 1362
2146.73 1617
2147.17 1540
2147.61 1562
2148.04 1477
2148.48 1400
2148.92 1509
2149.35 1534
2149.79 1496
2150.23 1543
2150.67 1491
2151.10 1620
2151.54 1430
2151.98 1490
2152.42 1669
2152.85 1622
2153.29 1523
2153.73 1742
2154.17 1859
2154.60 1679
2155.04 1752
2155.48 1628
2155.92 1687
2156.35 1572
2156.79 1761
2157.23 2002
2157.67 2069
2158.11 2039
2158.54 2182
2158.98 2055
2159.42 1962
2159.86 1746
2160.30 1857
2160.73 1854
2161.17 1877
2161.61 1915
2162.05 1831
2162.49 1675
2162.93 1494
2163.36 1546
2163.80 1649
2164.24 1595
2164.68 1585
2165.12 1574
2165.56 1689
2166.00 1602
2166.44 1569
2166.87 1563
2167.31 1651
2167.75 1610
2168.19 1681
2168.63 1664
2169.07 1633
2169.51 1688
2169.95 1848
2170.39 1931
2170.83 1674
2171.27 1719
2171.71 1723
2172.14 1863
2172.58 1771
2173.02 1788
2173.46 1724
2173.90 1990
2174.34 2026
2174.78 1932
2175.22 1915
2175.66 1917
2176.10 2135
2176.54 2235
2176.98 1978
2177.42 1994
2177.86 1879
2178.30 1655
2178.74 1767
2179.18 1704
2179.62 1753
2180.06 1879
2180.50 1814
2180.94 1625
2181.38 1704
2181.82 1610
2182.26 1683
2182.70 1850
2183.14 1891
2183.58 1665
2184.03 1576
2184.47 1506
2184.91 1574
2185.35 1618
2185.79 1500
2186.23 1401
2186.67 1427
2187.11 1443
2187.55 1542
2187.99 1498
2188.43 1582
2188.87 1550
2189.32 1505
2189.76 1773
2190.20 1721
2190.64 1612
2191.08 1691
2191.52 1744
2191.96 1605
2192.41 1750
2192.85 1849
2193.29 1662
2193.73 1515
2194.17 1594
2194.61 1695
2195.06 1871
2195.50 1789
2195.94 1902
2196.38 1978
2196.82 1654
2197.26 1786
2197.71 1978
2198.15 1807
2198.59 1975
2199.03 1842
2199.47 1753
2199.92 1712
2200.36 1526
2200.80 1733
2201.24 1937
2201.69 1774
2202.13 1759
2202.57 1556
2203.01 1644
2203.46 1826
2203.90 1526
2204.34 1725
2204.78 1680
2205.23 1719
2205.67 1705
2206.11 1729
2206.56 1768
2207.00 1719
2207.44 1752
2207.88 1862
2208.33 1858
2208.77 1975
2209.21 2008
2209.66 1781
2210.10 1850
2210.54 1863
2210.99 1757
2211.43 1973
2211.87 1991
2212.32 2005
2212.76 2056
2213.20 1984
2213.65 1917
2214.09 1804
2214.53 1917
2214.98 1835
2215.42 1755
2215.87 1782
2216.31 1727
2216.75 1710
2217.20 1574
2217.64 1719
2218.09 1735
2218.53 1549
2218.97 1774
2219.42 1684
2219.86 1619
2220.31 1776
2220.75 1665
2221.20 1535
2221.64 1614
2222.08 1554
2222.53 1582
2222.97 1788
2223.42 1689
2223.86 1875
2224.31 1921
2224.75 1680
2225.20 1677
2225.64 1902
2226.09 2133
2226.53 2046
2226.98 2032
2227.42 2184
2227.87 2085
2228.31 2089
2228.76 2283
2229.20 2021
2229.65 1991
2230.09 2083
2230.54 2107
2230.98 2012
2231.43 1996
2231.87 1620
2232.32 1666
2232.76 1898
2233.21 1990
2233.66 1936
2234.10 1778
2234.55 1678
2234.99 1670
2235.44 1570
2235.88 1563
2236.33 1736
2236.78 1600
2237.22 1577
2237.67 1565
2238.11 1630
2238.56 1636
2239.01 1607
2239.45 1636
2239.90 1657
2240.34 1525
2240.79 1606
2241.24 1659
2241.68 1596
2242.13 1603
2242.58 1761
2243.02 1715
2243.47 1486
2243.92 1571
2244.36 1526
2244.81 1620
2245.26 1413
2245.70 1491
2246.15 1604
2246.60 1469
2247.04 1563
2247.49 1506
2247.94 1588
2248.38 1564
2248.83 1583
2249.28 1677
2249.73 1687
2250.17 1735
2250.62 1702
2251.07 1750
2251.52 1629
2251.96 1716
2252.41 1832
2252.86 1879
2253.31 1610
2253.75 1618
2254.20 1696
2254.65 1633
2255.10 1716
2255.54 1797
2255.99 1709
2256.44 1620
2256.89 1737
2257.34 1525
2257.78 1496
2258.23 1575
2258.68 1609
2259.13 1649
2259.58 1789
2260.02 2330
2260.47 2573
2260.92 2880
2261.37 3062
2261.82 3450
2262.27 3505
2262.71 3902
2263.16 3732
2263.61 3371
2264.06 3457
2264.51 3266
2264.96 2992
2265.41 2761
2265.85 2680
2266.30 2416
2266.75 2131
2267.20 2150
2267.65 2119
2268.10 2021
2268.55 1922
2269.00 1917
2269.45 1858
2269.90 1712
2270.35 1831
2270.79 1767
2271.24 1683
2271.69 1930
2272.14 1771
2272.59 1721
2273.04 1533
2273.49 1556
2273.94 1493
2274.39 1603
2274.84 1556
2275.29 1765
2275.74 1758
2276.19 1707
2276.64 1751
2277.09 1719
2277.54 1509
2277.99 1559
2278.44 1706
2278.89 1719
2279.34 1880
2279.79 1888
2280.24 1945
2280.69 1924
2281.14 1918
2281.59 1803
2282.04 1833
2282.49 1892
2282.94 2022
2283.39 2001
2283.84 2036
2284.29 1772
2284.74 1812
2285.20 1847
2285.65 1838
2286.10 1700
2286.55 1620
2287.00 1721
2287.45 1818
2287.90 1726
2288.35 1779
2288.80 1741
2289.25 1913
2289.70 2092
2290.16 2127
2290.61 2194
2291.06 2278
2291.51 2195
2291.96 2132
2292.41 2160
2292.86 2161
2293.32 2279
2293.77 1866
2294.22 1866
2294.67 1798
2295.12 1811
2295.57 1731
2296.03 1602
2296.48 1656
2296.93 1773
2297.38 1798
2297.83 1771
2298.29 1691
2298.74 1603
2299.19 1616
2299.64 1635
2300.09 1573
2300.55 1533
2301.00 1454
2301.45 1455
2301.90 1617
2302.36 1992
2302.81 1760
2303.26 1621
2303.71 1552
2304.17 1470
2304.62 1630
2305.07 1681
2305.52 1638
2305.98 1682
2306.43 1506
2306.88 1498
2307.33 1464
2307.79 1360
2308.24 1401
2308.69 1366
2309.15 1402
2309.60 1546
2310.05 1689
2310.51 1655
2310.96 1652
2311.41 1651
2311.87 1703
2312.32 1701
2312.77 1621
2313.23 1551
2313.68 1531
2314.13 1601
2314.59 1765
2315.04 1651
2315.49 1609
2315.95 1608
2316.40 1535
2316.86 1569
2317.31 1623
2317.76 1515
2318.22 1662
2318.67 1717
2319.13 1668
2319.58 1747
2320.03 1548
2320.49 1712
2320.94 1686
2321.40 1778
2321.85 1794
2322.31 2055
2322.76 2019
2323.21 2006
2323.67 1877
2324.12 1868
2324.58 2152
2325.03 2078
2325.49 2293
2325.94 2521
2326.40 2333
2326.85 2398
2327.31 2237
2327.76 2140
2328.22 2336
2328.67 2222
2329.13 2045
2329.58 2129
2330.04 1995
2330.49 2178
2330.95 2170
2331.40 2045
2331.86 2130
2332.31 2092
2332.77 1848
2333.22 1818
2333.68 2074
2334.13 2008
2334.59 1880
2335.05 1965
2335.50 1800
2335.96 1767
2336.41 1730
2336.87 1889
2337.32 1801
2337.78 1806
2338.24 1857
2338.69 1853
2339.15 1953
2339.60 1943
2340.06 2001
2340.52 2163
2340.97 2241
2341.43 2029
2341.88 1965
2342.34 1975
2342.80 2002
2343.25 1844
2343.71 1926
2344.17 1945
2344.62 2072
2345.08 2066
2345.54 2176
2345.99 1845
2346.45 1688
2346.91 1889
2347.36 1828
2347.82 1858
2348.28 1758
2348.73 1659
2349.19 1683
2349.65 1791
2350.11 1861
2350.56 1959
2351.02 1931
2351.48 1996
2351.93 2115
2352.39 2156
2352.85 1880
2353.31 1854
2353.76 1860
2354.22 1961
2354.68 1785
2355.14 1668
2355.59 1629
2356.05 1530
2356.51 1546
2356.97 1721
2357.42 1756
2357.88 1845
2358.34 1725
2358.80 1898
2359.26 1803
2359.71 1712
2360.17 1650
2360.63 1746
2361.09 1733
2361.55 1676
2362.00 1663
2362.46 1600
2362.92 1650
2363.38 1714
2363.84 1703
2364.30 1598
2364.76 1645
2365.21 1677
2365.67 1472
2366.13 1547
2366.59 1617
2367.05 1575
2367.51 1625
2367.97 1748
2368.42 1777
2368.88 1792
2369.34 1910
2369.80 1875
2370.26 1802
2370.72 1737
2371.18 1709
2371.64 1612
2372.10 1859
2372.56 1732
2373.02 1713
2373.48 1749
2373.93 1657
2374.39 1762
2374.85 1925
2375.31 1942
2375.77 1750
2376.23 1682
2376.69 1783
2377.15 1823
2377.61 1553
2378.07 1561
2378.53 1642
2378.99 1608
2379.45 1451
2379.91 1694
2380.37 1563
2380.83 1586
2381.29 1646
2381.75 1418
2382.21 1677
2382.67 1644
2383.13 1598
2383.59 1607
2384.05 1687
2384.51 1708
2384.97 1645
2385.43 1739
2385.89 1678
2386.36 1661
2386.82 1748
2387.28 1577
2387.74 1426
2388.20 1426
2388.66 1548
2389.12 1640
2389.58 1638
2390.04 1600
2390.50 1599
2390.96 1641
2391.42 1577
2391.89 1548
2392.35 1505
2392.81 1378
2393.27 1703
2393.73 1619
2394.19 1382
2394.65 1595
2395.11 1630
2395.58 1611
2396.04 1567
2396.50 1585
2396.96 1797
2397.42 1752
2397.88 1816
2398.35 1686
2398.81 1622
2399.27 1610
2399.73 1560
2400.19 1528
2400.66 1466
2401.12 1604
2401.58 1560
2402.04 1429
2402.50 1224
2402.97 1219
2403.43 1303
2403.89 1445
2404.35 1438
2404.82 1350
2405.28 1371
2405.74 1587
2406.20 1534
2406.67 1508
2407.13 1417
2407.59 1508
2408.05 1534
2408.52 1849
2408.98 1759
2409.44 1474
2409.90 1693
2410.37 1615
2410.83 1601
2411.29 1460
2411.76 1361
2412.22 1584
2412.68 1504
2413.15 1431
2413.61 1464
2414.07 1539
2414.54 1651
2415.00 1575
2415.46 1571
2415.93 1690
2416.39 1751
2416.85 1880
2417.32 1859
2417.78 1908
2418.24 1952
2418.71 1895
2419.17 1814
2419.63 1989
2420.10 1772
2420.56 1688
2421.03 1911
2421.49 2200
2421.95 2180
2422.42 2110
2422.88 2104
2423.35 1989
2423.81 2012
2424.28 2207
2424.74 2246
2425.20 2372
2425.67 2173
2426.13 2131
2426.60 1936
2427.06 2033
2427.53 2052
2427.99 1983
2428.46 1882
2428.92 1875
2429.38 1787
2429.85 1650
2430.31 1620
2430.78 1581
2431.24 1564
2431.71 1549
2432.17 1590
2432.64 1643
2433.10 1577
2433.57 1634
2434.03 1697
2434.50 1488
2434.96 1705
2435.43 1588
2435.90 1690
2436.36 1629
2436.83 1558
2437.29 1527
2437.76 1544
2438.22 1595
2438.69 1600
2439.15 1805
2439.62 1786
2440.09 1626
2440.55 1569
2441.02 1704
2441.48 2037
2441.95 1871
2442.42 1695
2442.88 1650
2443.35 1713
2443.81 1667
2444.28 1753
2444.75 1561
2445.21 1580
2445.68 1642
2446.14 1616
2446.61 1764
2447.08 1722
2447.54 1675
2448.01 1588
2448.48 1637
2448.94 1470
2449.41 1355
2449.88 1646
2450.34 1739
2450.81 1581
2451.28 1731
2451.74 1647
2452.21 1741
2452.68 1513
2453.14 1682
2453.61 1640
2454.08 1699
2454.55 1660
2455.01 1587
2455.48 1434
2455.95 1333
2456.42 1324
2456.88 1403
2457.35 1585
2457.82 1527
2458.28 1641
2458.75 1565
2459.22 1556
2459.69 1471
2460.16 1421
2460.62 1529
2461.09 1491
2461.56 1420
2462.03 1386
2462.49 1654
2462.96 1710
2463.43 1590
2463.90 1599
2464.37 1655
2464.83 1457
2465.30 1653
2465.77 1760
2466.24 1474
2466.71 1586
2467.18 1906
2467.64 1880
2468.11 1794
2468.58 1662
2469.05 1632
2469.52 1685
2469.99 1494
2470.46 1512
2470.92 1704
2471.39 1565
2471.86 1564
2472.33 1638
2472.80 1442
2473.27 1401
2473.74 1349
2474.21 1356
2474.68 1611
2475.14 1541
2475.61 1576
2476.08 1403
2476.55 1475
2477.02 1377
2477.49 1445
2477.96 1379
2478.43 1403
2478.90 1506
2479.37 1466
2479.84 1479
2480.31 1441
2480.78 1421
2481.25 1355
2481.72 1465
2482.19 1543
2482.66 1557
2483.13 1618
2483.60 1616
2484.07 1606
2484.54 1689
2485.01 1566
2485.48 1540
2485.95 1659
2486.42 1569
2486.89 1579
2487.36 1779
2487.83 1686
2488.30 1802
2488.77 1820
2489.24 1706
2489.71 1824
2490.18 1872
2490.65 1965
2491.12 1924
2491.59 1896
2492.06 1885
2492.53 1764
2493.00 1737
2493.47 1693
2493.94 1596
2494.42 1525
2494.89 1416
2495.36 1404
2495.83 1369
2496.30 1486
2496.77 1419
2497.24 1475
2497.71 1476
2498.18 1513
2498.66 1496
2499.13 1496
2499.60 1591
2500.07 1539
2500.54 1401
2501.01 1476
2501.48 1415
2501.96 1497
2502.43 1415
2502.90 1479
2503.37 1588
2503.84 1588
2504.31 1510
2504.79 1326
2505.26 1594
2505.73 1673
2506.20 1524
2506.67 1561
2507.15 1567
2507.62 1716
2508.09 1874
2508.56 1703
2509.04 1571
2509.51 1633
2509.98 1687
2510.45 1710
2510.93 1640
2511.40 1696
2511.87 1691
2512.34 1625
2512.82 1541
2513.29 1505
2513.76 1535
2514.23 1496
2514.71 1297
2515.18 1436
2515.65 1449
2516.13 1417
2516.60 1535
2517.07 1423
2517.54 1365
2518.02 1511
2518.49 1524
2518.96 1529
2519.44 1463
2519.91 1457
2520.38 1450
2520.86 1551
2521.33 1543
2521.80 1637
2522.28 1573
2522.75 1455
2523.23 1566
2523.70 1506
2524.17 1415
2524.65 1535
2525.12 1645
2525.59 1468
2526.07 1463
2526.54 1587
2527.02 1527
2527.49 1643
2527.96 1578
2528.44 1537
2528.91 1595
2529.39 1739
2529.86 1609
2530.34 1432
2530.81 1447
2531.28 1464
2531.76 1425
2532.23 1310
2532.71 1418
2533.18 1397
2533.66 1399
2534.13 1379
2534.61 1430
2535.08 1482
2535.56 1436
2536.03 1316
2536.51 1427
2536.98 1568
2537.46 1458
2537.93 1624
2538.41 1790
2538.88 1802
2539.36 1837
2539.83 1783
2540.31 1864
2540.78 2247
2541.26 1959
2541.73 1879
2542.21 1791
2542.68 1778
2543.16 1823
2543.63 1684
2544.11 1503
2544.58 1785
2545.06 1848
2545.54 1927
2546.01 1836
2546.49 1747
2546.96 1903
2547.44 1730
2547.92 1794
2548.39 1780
2548.87 1769
2549.34 1893
2549.82 1890
2550.30 1860
2550.77 2045
2551.25 1985
2551.72 1657
2552.20 1719
2552.68 1766
2553.15 1706
2553.63 1835
2554.11 1843
2554.58 2092
2555.06 2126
2555.54 2150
2556.01 1975
2556.49 2025
2556.97 2142
2557.44 2143
2557.92 2084
2558.40 1788
2558.87 1944
2559.35 1959
2559.83 1887
2560.31 1715
2560.78 1576
2561.26 1637
2561.74 1657
2562.21 1475
2562.69 1503
2563.17 1350
2563.65 1405
2564.12 1445
2564.60 1424
2565.08 1489
2565.56 1671
2566.03 1536
2566.51 1600
2566.99 1650
2567.47 1500
2567.95 1652
2568.42 1644
2568.90 1561
2569.38 1725
2569.86 1499
2570.34 1482
2570.81 1484
2571.29 1465
2571.77 1577
2572.25 1578
2572.73 1391
2573.20 1350
2573.68 1418
2574.16 1454
2574.64 1535
2575.12 1369
2575.60 1533
2576.08 1671
2576.55 1530
2577.03 1493
2577.51 1513
2577.99 1409
2578.47 1509
2578.95 1589
2579.43 1570
2579.91 1591
2580.38 1640
2580.86 1653
2581.34 1723
2581.82 1636
2582.30 1736
2582.78 2002
2583.26 1827
2583.74 1628
2584.22 1641
2584.70 1703
2585.18 1714
2585.66 1605
2586.14 1463
2586.62 1788
2587.09 1650
2587.57 1550
2588.05 1473
2588.53 1395
2589.01 1617
2589.49 1779
2589.97 1423
2590.45 1542
2590.93 1586
2591.41 1490
2591.89 1525
2592.37 1526
2592.85 1679
2593.33 1505
2593.81 1525
2594.29 1634
2594.77 1704
2595.25 1733
2595.74 1458
2596.22 1573
2596.70 1852
2597.18 2124
2597.66 2083
2598.14 1762
2598.62 1739
2599.10 1775
2599.58 1615
2600.06 1568
2600.54 1600
2601.02 1561
2601.50 1661
2601.98 1578
2602.47 1429
2602.95 1459
2603.43 1432
2603.91 1487
2604.39 1564
2604.87 1557
2605.35 1639
2605.83 1551
2606.32 1422
2606.80 1556
2607.28 1595
2607.76 1574
2608.24 1569
2608.72 1554
2609.20 1658
2609.69 1561
2610.17 1544
2610.65 1562
2611.13 1636
2611.61 1771
2612.10 1449
2612.58 1459
2613.06 1550
2613.54 1621
2614.02 1412
2614.51 1352
2614.99 1398
2615.47 1486
2615.95 1599
2616.43 1600
2616.92 1562
2617.40 1716
2617.88 1735
2618.36 1665
2618.85 1502
2619.33 1572
2619.81 1578
2620.29 1546
2620.78 1508
2621.26 1502
2621.74 1476
2622.23 1590
2622.71 1562
2623.19 1428
2623.67 1560
2624.16 1558
2624.64 1566
2625.12 1477
2625.61 1586
2626.09 1580
2626.57 1577
2627.06 1593
2627.54 1548
2628.02 1417
2628.51 1421
2628.99 1677
2629.47 1527
2629.96 1503
2630.44 1536
2630.92 1577
2631.41 1677
2631.89 1590
2632.38 1709
2632.86 1549
2633.34 1537
2633.83 1630
2634.31 1610
2634.80 1534
2635.28 1459
2635.76 1585
2636.25 1562
2636.73 1494
2637.22 1594
2637.70 1581
2638.18 1349
2638.67 1387
2639.15 1688
2639.64 1605
2640.12 1547
2640.61 1612
2641.09 1508
2641.58 1366
2642.06 1512
2642.55 1574
2643.03 1546
2643.51 1513
2644.00 1461
2644.48 1485
2644.97 1446
2645.45 1549
2645.94 1416
2646.42 1408
2646.91 1374
2647.39 1481
2647.88 1524
2648.37 1636
2648.85 1587
2649.34 1441
2649.82 1414
2650.31 1542
2650.79 1549
2651.28 1536
2651.76 1742
2652.25 1549
2652.73 1604
2653.22 1587
2653.71 1426
2654.19 1679
2654.68 1657
2655.16 1504
2655.65 1452
2656.14 1612
2656.62 1702
2657.11 1662
2657.59 1591
2658.08 1541
2658.57 1578
2659.05 1575
2659.54 1586
2660.02 1426
2660.51 1441
2661.00 1601
2661.48 1676
2661.97 1597
2662.46 1731
2662.94 1731
2663.43 2032
2663.92 1892
2664.40 2087
2664.89 2112
2665.38 2346
2665.86 2366
2666.35 2672
2666.84 2651
2667.32 2859
2667.81 3068
2668.30 2989
2668.79 2962
2669.27 2520
2669.76 2785
2670.25 2594
2670.74 2663
2671.22 2775
2671.71 2933
2672.20 3289
2672.68 3408
2673.17 3591
2673.66 3431
2674.15 3563
2674.63 3598
2675.12 3749
2675.61 3444
2676.10 3192
2676.59 2999
2677.07 2678
2677.56 2404
2678.05 2226
2678.54 2131
2679.03 2136
2679.51 2018
2680.00 1878
2680.49 1853
2680.98 1993
2681.47 2001
2681.96 1861
2682.44 1950
2682.93 2027
2683.42 1834
2683.91 1975
2684.40 1944
2684.89 1829
2685.37 1991
2685.86 2064
2686.35 1922
2686.84 2064
2687.33 1799
2687.82 1899
2688.31 1567
2688.80 1748
2689.29 1599
2689.77 1643
2690.26 1728
2690.75 1694
2691.24 1735
2691.73 1553
2692.22 1495
2692.71 1798
2693.20 1816
2693.69 1812
2694.18 1518
2694.67 1630
2695.16 1530
2695.65 1561
2696.14 1678
2696.63 1670
2697.12 1732
2697.60 1531
2698.09 1704
2698.58 1651
2699.07 1668
2699.56 1557
2700.05 1424
2700.54 1583
2701.03 1693
2701.52 1487
2702.01 1406
2702.50 1324
2703.00 1511
2703.49 1594
2703.98 1430
2704.47 1309
2704.96 1424
2705.45 1539
2705.94 1472
2706.43 1515
2706.92 1441
2707.41 1390
2707.90 1465
2708.39 1281
2708.88 1298
2709.37 1534
2709.86 1363
2710.35 1327
2710.84 1524
2711.34 1444
2711.83 1496
2712.32 1505
2712.81 1452
2713.30 1540
2713.79 1542
2714.28 1614
2714.77 1591
2715.27 1442
2715.76 1555
2716.25 1623
2716.74 1370
2717.23 1263
2717.72 1298
2718.21 1429
2718.71 1340
2719.20 1436
2719.69 1457
2720.18 1426
2720.67 1470
2721.17 1350
2721.66 1580
2722.15 1777
2722.64 1698
2723.13 1560
2723.63 1492
2724.12 1456
2724.61 1411
2725.10 1767
2725.59 1486
2726.09 1345
2726.58 1573
2727.07 1541
2727.56 1360
2728.06 1551
2728.55 1370
2729.04 1305
2729.53 1235
2730.03 1395
2730.52 1574
2731.01 1389
2731.50 1463
2732.00 1557
2732.49 1473
2732.98 1334
2733.48 1442
2733.97 1430
2734.46 1356
2734.96 1406
2735.45 1464
2735.94 1599
2736.44 1712
2736.93 1678
2737.42 1513
2737.92 1513
2738.41 1533
2738.90 1607
2739.40 1777
2739.89 1653
2740.38 1762
2740.88 1940
2741.37 1796
2741.86 1850
2742.36 1866
2742.85 1827
2743.35 1880
2743.84 1768
2744.33 1834
2744.83 1849
2745.32 1732
2745.82 1613
2746.31 1465
2746.80 1583
2747.30 1688
2747.79 1627
2748.29 1566
2748.78 1602
2749.28 1621
2749.77 1425
2750.26 1614
2750.76 1475
2751.25 1371
2751.75 1497
2752.24 1329
2752.74 1488
2753.23 1479
2753.73 1513
2754.22 1531
2754.72 1444
2755.21 1517
2755.71 1651
2756.20 1607
2756.70 1677
2757.19 1690
2757.69 1650
2758.18 1474
2758.68 1584
2759.17 1620
2759.67 1560
2760.16 1561
2760.66 1625
2761.16 1649
2761.65 1485
2762.15 1436
2762.64 1346
2763.14 1390
2763.63 1425
2764.13 1414
2764.63 1383
2765.12 1422
2765.62 1611
2766.11 1459
2766.61 1372
2767.10 1506
2767.60 1388
2768.10 1420
2768.59 1393
2769.09 1476
2769.59 1495
2770.08 1334
2770.58 1402
2771.07 1375
2771.57 1422
2772.07 1412
2772.56 1357
2773.06 1474
2773.56 1502
2774.05 1458
2774.55 1713
2775.05 1599
2775.54 1563
2776.04 1560
2776.54 1609
2777.03 1639
2777.53 1627
2778.03 1373
2778.53 1539
2779.02 1576
2779.52 1596
2780.02 1665
2780.51 1701
2781.01 1720
2781.51 1664
2782.01 1561
2782.50 1643
2783.00 1673
2783.50 1629
2784.00 1624
2784.49 1557
2784.99 1629
2785.49 1590
2785.99 1423
2786.48 1653
2786.98 1533
2787.48 1605
2787.98 1541
2788.48 1512
2788.97 1537
2789.47 1438
2789.97 1370
2790.47 1344
2790.97 1479
2791.46 1513
2791.96 1351
2792.46 1364
2792.96 1509
2793.46 1424
2793.96 1708
2794.45 2018
2794.95 2108
2795.45 2201
2795.95 2604
2796.45 2999
2796.95 3188
2797.45 3124
2797.95 3511
2798.44 3476
2798.94 3195
2799.44 3192
2799.94 2850
2800.44 2743
2800.94 2445
2801.44 2367
2801.94 2085
2802.44 2007
2802.94 1852
2803.43 1704
2803.93 1515
2804.43 1611
2804.93 1679
2805.43 1568
2805.93 1535
2806.43 1718
2806.93 1747
2807.43 1820
2807.93 1821
2808.43 1809
2808.93 1759
2809.43 1910
2809.93 1913
2810.43 1813
2810.93 1782
2811.43 1689
2811.93 1706
2812.43 1730
2812.93 1457
2813.43 1499
2813.93 1598
2814.43 1514
2814.93 1715
2815.43 1690
2815.93 1557
2816.43 1731
2816.93 1590
2817.43 1640
2817.93 1461
2818.43 1641
2818.93 1839
2819.43 1539
2819.94 1612
2820.44 1584
2820.94 1550
2821.44 1536
2821.94 1354
2822.44 1393
2822.94 1558
2823.44 1715
2823.94 1526
2824.44 1499
2824.95 1356
2825.45 1527
2825.95 1539
2826.45 1714
2826.95 1705
2827.45 1742
2827.95 1466
2828.46 1491
2828.96 1484
2829.46 1474
2829.96 1447
2830.46 1538
2830.96 1435
2831.47 1299
2831.97 1386
2832.47 1461
2832.97 1323
2833.47 1263
2833.97 1293
2834.48 1414
2834.98 1460
2835.48 1323
2835.98 1540
2836.49 1546
2836.99 1544
2837.49 1597
2837.99 1446
2838.49 1299
2839.00 1382
2839.50 1499
2840.00 1436
2840.50 1361
2841.01 1390
2841.51 1484
2842.01 1347
2842.52 1186
2843.02 1297
2843.52 1385
2844.02 1293
2844.53 1270
2845.03 1409
2845.53 1413
2846.04 1425
2846.54 1533
2847.04 1400
2847.55 1453
2848.05 1211
2848.55 1393
2849.05 1360
2849.56 1425
2850.06 1333
2850.57 1303
2851.07 1269
2851.57 1372
2852.08 1314
2852.58 1315
2853.08 1315
2853.59 1229
2854.09 1317
2854.59 1255
2855.10 1379
2855.60 1151
2856.11 1381
2856.61 1465
2857.11 1592
2857.62 1355
2858.12 1279
2858.63 1238
2859.13 1307
2859.63 1363
2860.14 1336
2860.64 1324
2861.15 1325
2861.65 1397
2862.16 1481
2862.66 1470
2863.17 1403
2863.67 1387
2864.18 1497
2864.68 1433
2865.18 1470
2865.69 1543
2866.19 1356
2866.70 1498
2867.20 1424
2867.71 1420
2868.21 1438
2868.72 1487
2869.22 1430
2869.73 1394
2870.23 1302
2870.74 1469
2871.25 1741
2871.75 1513
2872.26 1480
2872.76 1376
2873.27 1485
2873.77 1638
2874.28 1592
2874.78 1466
2875.29 1667
2875.79 1637
2876.30 1629
2876.81 1575
2877.31 1373
2877.82 1417
2878.32 1444
2878.83 1435
2879.34 1387
2879.84 1582
2880.35 1616
2880.85 1723
2881.36 1804
2881.87 1980
2882.37 1873
2882.88 1879
2883.39 2058
2883.89 2049
2884.40 1934
2884.90 1922
2885.41 1798
2885.92 1820
2886.42 1686
2886.93 1567
2887.44 1591
2887.94 1691
2888.45 1592
2888.96 1488
2889.47 1504
2889.97 1487
2890.48 1556
2890.99 1554
2891.49 1547
2892.00 1540
2892.51 1575
2893.01 1552
2893.52 1688
2894.03 1876
2894.54 1916
2895.04 1946
2895.55 2299
2896.06 2307
2896.57 2594
2897.07 2603
2897.58 2668
2898.09 2788
2898.60 2511
2899.10 2151
2899.61 2099
2900.12 2094
2900.63 1966
2901.14 1943
2901.64 2052
2902.15 1940
2902.66 1875
2903.17 1863
2903.68 1726
2904.18 1736
2904.69 1886
2905.20 1791
2905.71 1751
2906.22 1741
2906.73 1898
2907.23 1857
2907.74 1655
2908.25 1604
2908.76 1616
2909.27 1675
2909.78 1691
2910.29 1577
2910.79 1623
2911.30 1625
2911.81 1633
2912.32 1561
2912.83 1485
2913.34 1507
2913.85 1586
2914.36 1588
2914.87 1692
2915.38 1736
2915.88 1734
2916.39 1646
2916.90 1665
2917.41 1816
2917.92 1748
2918.43 1755
2918.94 1807
2919.45 1906
2919.96 1742
2920.47 1579
2920.98 1632
2921.49 1719
2922.00 1899
2922.51 2126
2923.02 2560
2923.53 2987
2924.04 3175
2924.55 3497
2925.06 3677
2925.57 3887
2926.08 4227
2926.59 3900
2927.10 3967
2927.61 4065
2928.12 3780
2928.63 3227
2929.14 2953
2929.65 2573
2930.16 2521
2930.67 2078
2931.18 2057
2931.69 1777
2932.20 1697
2932.71 1727
2933.22 1520
2933.73 1525
2934.25 1442
2934.76 1547
2935.27 1568
2935.78 1675
2936.29 1689
2936.80 1760
2937.31 1483
2937.82 1467
2938.33 1354
2938.84 1654
2939.36 1674
2939.87 1659
2940.38 1708
2940.89 1679
2941.40 1505
2941.91 1546
2942.42 1547
2942.94 1572
2943.45 1698
2943.96 1702
2944.47 1638
2944.98 1635
2945.49 1529
2946.01 1619
2946.52 1720
2947.03 1723
2947.54 1602
2948.05 1679
2948.57 1695
2949.08 1488
2949.59 1521
2950.10 1519
2950.61 1553
2951.13 1498
2951.64 1569
2952.15 1577
2952.66 1605
2953.18 1611
2953.69 1541
2954.20 1629
2954.71 1810
2955.23 1811
2955.74 1621
2956.25 1563
2956.76 1549
2957.28 1562
2957.79 1598
2958.30 1611
2958.82 1460
2959.33 1607
2959.84 1500
2960.36 1496
2960.87 1548
2961.38 1356
2961.89 1577
2962.41 1411
2962.92 1554
2963.43 1780
2963.95 1716
2964.46 1767
2964.98 1682
2965.49 1770
2966.00 1603
2966.52 1570
2967.03 1599
2967.54 1596
2968.06 1555
2968.57 1532
2969.08 1522
2969.60 1442
2970.11 1509
2970.63 1459
2971.14 1491
2971.65 1427
2972.17 1608
2972.68 1436
2973.20 1505
2973.71 1476
2974.23 1363
2974.74 1305
2975.25 1426
2975.77 1346
2976.28 1613
2976.80 1653
2977.31 1411
2977.83 1408
2978.34 1601
2978.86 1448
2979.37 1579
2979.89 1581
2980.40 1776
2980.91 1583
2981.43 1673
2981.94 1570
2982.46 1749
2982.97 1706
2983.49 1771
2984.00 1939
2984.52 1802
2985.04 1762
2985.55 1522
2986.07 1441
2986.58 1534
2987.10 1811
2987.61 1827
2988.13 1646
2988.64 1484
2989.16 1467
2989.67 1736
2990.19 1660
2990.71 1703
2991.22 1589
2991.74 1653
2992.25 1597
2992.77 1658
2993.28 1679
2993.80 1827
2994.32 1741
2994.83 1989
2995.35 1969
2995.87 2204
2996.38 2233
2996.90 2295
2997.41 2323
2997.93 2493
2998.45 2436
2998.96 2257
2999.48 2290
3000.00 2422
3000.51 2341
3001.03 2434
3001.55 2285
3002.06 2106
3002.58 2450
3003.10 2747
3003.61 2991
3004.13 3199
3004.65 3279
3005.16 3139
3005.68 3207
3006.20 3078
3006.71 2983
3007.23 2764
3007.75 2617
3008.27 2547
3008.78 2231
3009.30 1998
3009.82 1741
3010.34 1647
3010.85 1857
3011.37 1785
3011.89 1793
3012.41 1724
3012.92 1709
3013.44 1749
3013.96 1672
3014.48 1665
3014.99 1592
3015.51 1595
3016.03 1607
3016.55 1650
3017.07 1622
3017.58 1822
3018.10 1883
3018.62 1713
3019.14 1608
3019.66 1677
3020.17 1633
3020.69 1575
3021.21 1531
3021.73 1652
3022.25 1718
3022.77 1715
3023.28 1905
3023.80 1704
3024.32 1756
3024.84 1751
3025.36 1755
3025.88 1740
3026.40 1670
3026.92 1591
3027.43 1566
3027.95 1814
3028.47 1645
3028.99 1642
3029.51 1464
3030.03 1382
3030.55 1580
3031.07 1630
3031.59 1498
3032.11 1419
3032.63 1499
3033.14 1569
3033.66 1360
3034.18 1326
3034.70 1371
3035.22 1522
3035.74 1411
3036.26 1364
3036.78 1544
3037.30 1513
3037.82 1546
3038.34 1570
3038.86 1389
3039.38 1472
3039.90 1643
3040.42 1556
3040.94 1565
3041.46 1531
3041.98 1547
3042.50 1590
3043.02 1392
3043.54 1407
3044.06 1504
3044.58 1385
3045.10 1548
3045.62 1599
3046.14 1410
3046.66 1421
3047.18 1476
3047.70 1400
3048.23 1601
3048.75 1486
3049.27 1507
3049.79 1428
3050.31 1354
3050.83 1396
3051.35 1458
3051.87 1501
3052.39 1508
3052.91 1553
3053.43 1486
3053.96 1516
3054.48 1457
3055.00 1320
3055.52 1328
3056.04 1420
3056.56 1453
3057.08 1438
3057.60 1414
3058.13 1429
3058.65 1478
3059.17 1560
3059.69 1335
3060.21 1472
3060.73 1667
3061.26 1652
3061.78 1665
3062.30 1659
3062.82 1599
3063.34 1498
3063.87 1679
3064.39 1693
3064.91 1781
3065.43 1745
3065.95 1641
3066.48 1669
3067.00 1633
3067.52 1548
3068.04 1713
3068.57 1709
3069.09 1679
3069.61 1653
3070.13 1722
3070.65 1813
3071.18 1759
3071.70 1601
3072.22 1705
3072.75 1650
3073.27 1541
3073.79 1531
3074.31 1402
3074.84 1539
3075.36 1600
3075.88 1449
3076.41 1461
3076.93 1544
3077.45 1600
3077.98 1767
3078.50 1661
3079.02 1713
3079.55 1895
3080.07 1877
3080.59 2027
3081.12 1941
3081.64 1854
3082.16 1846
3082.69 2050
3083.21 1881
3083.73 1849
3084.26 1981
3084.78 1854
3085.30 2051
3085.83 1907
3086.35 1777
3086.88 1881
3087.40 1939
3087.92 1943
3088.45 1743
3088.97 1689
3089.50 1699
3090.02 1861
3090.55 1941
3091.07 2002
3091.59 2026
3092.12 1813
3092.64 2022
3093.17 1930
3093.69 2004
3094.22 1876
3094.74 2067
3095.27 1996
3095.79 1901
3096.31 1939
3096.84 1995
3097.36 2140
3097.89 2054
3098.41 2223
3098.94 2136
3099.46 2332
3099.99 2536
3100.51 3001
3101.04 3674
3101.56 4215
3102.09 4855
3102.62 5782
3103.14 6520
3103.67 7188
3104.19 7442
3104.72 7792
3105.24 7279
3105.77 6598
3106.29 5865
3106.82 5263
3107.34 4522
3107.87 4042
3108.40 3980
3108.92 4005
3109.45 4109
3109.97 4485
3110.50 4949
3111.03 4918
3111.55 5109
3112.08 5184
3112.60 5024
3113.13 4972
3113.66 4881
3114.18 4369
3114.71 4045
3115.24 3635
3115.76 3071
3116.29 2741
3116.81 2556
3117.34 2576
3117.87 2433
3118.39 2346
3118.92 2373
3119.45 2231
3119.97 2130
3120.50 2085
3121.03 2091
3121.55 2390
3122.08 2527
3122.61 2322
3123.14 2297
3123.66 2165
3124.19 2199
3124.72 2060
3125.24 2169
3125.77 2201
3126.30 2029
3126.83 2197
3127.35 2430
3127.88 2326
3128.41 2205
3128.94 2120
3129.46 2271
3129.99 2493
3130.52 2401
3131.05 2567
3131.57 2620
3132.10 2623
3132.63 2612
3133.16 2780
3133.69 2690
3134.21 2925
3134.74 2950
3135.27 2791
3135.80 2783
3136.33 2668
3136.85 2918
3137.38 2605
3137.91 2738
3138.44 2687
3138.97 2629
3139.50 2534
3140.02 2299
3140.55 2094
3141.08 2091
3141.61 2062
3142.14 2219
3142.67 2125
3143.20 2115
3143.72 2342
3144.25 2294
3144.78 2306
3145.31 2147
3145.84 2198
3146.37 2139
3146.90 2118
3147.43 2186
3147.96 2237
3148.48 2245
3149.01 2150
3149.54 2185
3150.07 2111
3150.60 2079
3151.13 2202
3151.66 2345
3152.19 2135
3152.72 1846
3153.25 2038
3153.78 2136
3154.31 1910
3154.84 2065
3155.37 1896
3155.90 2098
3156.43 2467
3156.96 2226
3157.49 2267
3158.02 2162
3158.55 1904
3159.08 1975
3159.61 2123
3160.14 1994
3160.67 1924
3161.20 1800
3161.73 1749
3162.26 1793
3162.79 1824
3163.32 1796
3163.85 1726
3164.38 1707
3164.91 1868
3165.44 1712
3165.97 1786
3166.50 1721
3167.03 1791
3167.56 1582
3168.09 1624
3168.63 1730
3169.16 1747
3169.69 1639
3170.22 1667
3170.75 1674
3171.28 1898
3171.81 1758
3172.34 1839
3172.87 1913
3173.40 1887
3173.94 2235
3174.47 2212
3175.00 2379
3175.53 2424
3176.06 2279
3176.59 2223
3177.12 2153
3177.66 2098
3178.19 1937
3178.72 2021
3179.25 2017
3179.78 2181
3180.31 1932
3180.85 1925
3181.38 1930
3181.91 2036
3182.44 1884
3182.97 1841
3183.51 1817
3184.04 1885
3184.57 1756
3185.10 1509
3185.64 1608
3186.17 1816
3186.70 1741
3187.23 1779
3187.77 1843
3188.30 1771
3188.83 1688
3189.36 1712
3189.90 1843
3190.43 1885
3190.96 1731
3191.49 1829
3192.03 1882
3192.56 1840
3193.09 2008
3193.62 1994
3194.16 1909
3194.69 1961
3195.22 2006
3195.76 1921
3196.29 2186
3196.82 2169
3197.36 2323
3197.89 2159
3198.42 2111
3198.96 2048
3199.49 1969
3200.02 1965
3200.56 1842
3201.09 1926
3201.62 1885
3202.16 1912
3202.69 1950
3203.23 1885
3203.76 1870
3204.29 1800
3204.83 1599
3205.36 1803
3205.89 1837
3206.43 1778
3206.96 1589
3207.50 1633
3208.03 1780
3208.57 1856
3209.10 1550
3209.63 1706
3210.17 1637
3210.70 1698
3211.24 1596
3211.77 1557
3212.31 1633
3212.84 1544
3213.37 1713
3213.91 1824
3214.44 1647
3214.98 1625
3215.51 1778
3216.05 1680
3216.58 1607
3217.12 1565
3217.65 1531
3218.19 1692
3218.72 1796
3219.26 1624
3219.79 1550
3220.33 1600
3220.86 1618
3221.40 1585
3221.93 1656
3222.47 1794
3223.00 1649
3223.54 1697
3224.08 1661
3224.61 1745
3225.15 1947
3225.68 1829
3226.22 1753
3226.75 1664
3227.29 1698
3227.83 1706
3228.36 1684
3228.90 1737
3229.43 1626
3229.97 1543
3230.50 1544
3231.04 1518
3231.58 1541
3232.11 1670
3232.65 1790
3233.19 1642
3233.72 1600
3234.26 1577
3234.79 1899
3235.33 1644
3235.87 1689
3236.40 1677
3236.94 1760
3237.48 1633
3238.01 1797
3238.55 1920
3239.09 1830
3239.62 1834
3240.16 1728
3240.70 1950
3241.23 1988
3241.77 1864
3242.31 1689
3242.85 1662
3243.38 1657
3243.92 1870
3244.46 1763
3244.99 1714
3245.53 1606
3246.07 1588
3246.61 1577
3247.14 1682
3247.68 1819
3248.22 1812
3248.76 1581
3249.29 1663
3249.83 1886
3250.37 1854
3250.91 1680
3251.44 1605
3251.98 1583
3252.52 1651
3253.06 1871
3253.60 1787
3254.13 1634
3254.67 1855
3255.21 1844
3255.75 1668
3256.29 1780
3256.82 1811
3257.36 1930
3257.90 2112
3258.44 2163
3258.98 2145
3259.52 2433
3260.05 2517
3260.59 2576
3261.13 2669
3261.67 3014
3262.21 3317
3262.75 2971
3263.29 2968
3263.82 3299
3264.36 3475
3264.90 3779
3265.44 4353
3265.98 4201
3266.52 4623
3267.06 4725
3267.60 4424
3268.14 4550
3268.68 4531
3269.21 4096
3269.75 3922
3270.29 3659
3270.83 3054
3271.37 2993
3271.91 2694
3272.45 2460
3272.99 2275
3273.53 2197
3274.07 2083
3274.61 2085
3275.15 2095
3275.69 2268
3276.23 2130
3276.77 2200
3277.31 2209
3277.85 2123
3278.39 2190
3278.93 2058
3279.47 2174
3280.01 2137
3280.55 2160
3281.09 2258
3281.63 2304
3282.17 2515
3282.71 2799
3283.25 2659
3283.79 2672
3284.33 2447
3284.87 2544
3285.41 2404
3285.95 2372
3286.49 2414
3287.03 2307
3287.57 2314
3288.11 2396
3288.66 2326
3289.20 2252
3289.74 2295
3290.28 2106
3290.82 2460
3291.36 2674
3291.90 2511
3292.44 2447
3292.98 2843
3293.52 3018
3294.07 3276
3294.61 3198
3295.15 3726
3295.69 3902
3296.23 4086
3296.77 4149
3297.31 3824
3297.86 3760
3298.40 3615
3298.94 3596
3299.48 3101
3300.02 3062
3300.56 2829
3301.11 2441
3301.65 2308
3302.19 2327
3302.73 2309
3303.27 2238
3303.82 2090
3304.36 2151
3304.90 2013
3305.44 2144
3305.99 2086
3306.53 2221
3307.07 2223
3307.61 2237
3308.15 2237
3308.70 2131
3309.24 2130
3309.78 2149
3310.32 2434
3310.87 2388
3311.41 2213
3311.95 2407
3312.50 2303
3313.04 2275
3313.58 2336
3314.12 2757
3314.67 2662
3315.21 3022
3315.75 3191
3316.30 3412
3316.84 3431
3317.38 3148
3317.93 3076
3318.47 2995
3319.01 2823
3319.56 2832
3320.10 2773
3320.64 2318
3321.19 2225
3321.73 2169
3322.27 2164
3322.82 2241
3323.36 2160
3323.90 2131
3324.45 2095
3324.99 2072
3325.54 1963
3326.08 1867
3326.62 1895
3327.17 1840
3327.71 1978
3328.26 1818
3328.80 1760
3329.34 1846
3329.89 2092
3330.43 1931
3330.98 1865
3331.52 1720
3332.07 1863
3332.61 1941
3333.15 1927
3333.70 2109
3334.24 2327
3334.79 2353
3335.33 2473
3335.88 2475
3336.42 2528
3336.97 2466
3337.51 2517
3338.06 2567
3338.60 2425
3339.15 2219
3339.69 2238
3340.24 2156
3340.78 2003
3341.33 2098
3341.87 2068
3342.42 1912
3342.96 1776
3343.51 1823
3344.05 1777
3344.60 1806
3345.14 1663
3345.69 1897
3346.23 2076
3346.78 1874
3347.33 1745
3347.87 1896
3348.42 1876
3348.96 1835
3349.51 1857
3350.05 1931
3350.60 1885
3351.15 1877
3351.69 1800
3352.24 1807
3352.78 1926
3353.33 1963
3353.88 2069
3354.42 2159
3354.97 2117
3355.52 2141
3356.06 2120
3356.61 2010
3357.15 2101
3357.70 2157
3358.25 2126
3358.79 2107
3359.34 2089
3359.89 1977
3360.43 1802
3360.98 1811
3361.53 1964
3362.07 1948
3362.62 1698
3363.17 1650
3363.72 1780
3364.26 1832
3364.81 1616
3365.36 1527
3365.90 1526
3366.45 1808
3367.00 1848
3367.55 1614
3368.09 1628
3368.64 1733
3369.19 1615
3369.73 1626
3370.28 1644
3370.83 1709
3371.38 1697
3371.92 1724
3372.47 1901
3373.02 1734
3373.57 1755
3374.12 1655
3374.66 1677
3375.21 1607
3375.76 1701
3376.31 1550
3376.86 1647
3377.40 1655
3377.95 1661
3378.50 1742
3379.05 1643
3379.60 1518
3380.14 1580
3380.69 1625
3381.24 1627
3381.79 1980
3382.34 1714
3382.89 1650
3383.44 1643
3383.98 1687
3384.53 1706
3385.08 1723
3385.63 1665
3386.18 1587
3386.73 1648
3387.28 1763
3387.83 1754
3388.37 1855
3388.92 1787
3389.47 1681
3390.02 1683
3390.57 1543
3391.12 1635
3391.67 1588
3392.22 1569
3392.77 1515
3393.32 1554
3393.87 1675
3394.42 1620
3394.97 1441
3395.52 1430
3396.06 1594
3396.61 1672
3397.16 1475
3397.71 1494
3398.26 1517
3398.81 1574
3399.36 1623
3399.91 1716
3400.46 1939
3401.01 1962
3401.56 2216
3402.11 2212
3402.66 2201
3403.21 2517
3403.76 2699
3404.31 2614
3404.86 2698
3405.41 2797
3405.96 2621
3406.52 2586
3407.07 2328
3407.62 2128
3408.17 2172
3408.72 1984
3409.27 1848
3409.82 1744
3410.37 1590
3410.92 1694
3411.47 1577
3412.02 1605
3412.57 1621
3413.12 1623
3413.68 1692
3414.23 1558
3414.78 1589
3415.33 1633
3415.88 1556
3416.43 1566
3416.98 1604
3417.53 1651
3418.08 1836
3418.64 1784
3419.19 1814
3419.74 1815
3420.29 1866
3420.84 1861
3421.39 1982
3421.95 2295
3422.50 2247
3423.05 2371
3423.60 2374
3424.15 2561
3424.70 2579
3425.26 2248
3425.81 2116
3426.36 2086
3426.91 2060
3427.46 1873
3428.02 1899
3428.57 1905
3429.12 1801
3429.67 1736
3430.23 1632
3430.78 1710
3431.33 1734
3431.88 1785
3432.44 1833
3432.99 1792
3433.54 1774
3434.09 1708
3434.65 1684
3435.20 1693
3435.75 1712
3436.30 1743
3436.86 1833
3437.41 1692
3437.96 1702
3438.52 1602
3439.07 1564
3439.62 1642
3440.18 1631
3440.73 1579
3441.28 1597
3441.84 1500
3442.39 1643
3442.94 1784
3443.50 1820
3444.05 1633
3444.60 1671
3445.16 1782
3445.71 1930
3446.26 1724
3446.82 1633
3447.37 1528
3447.92 1695
3448.48 1791
3449.03 1672
3449.59 1687
3450.14 1781
3450.69 1698
3451.25 1612
3451.80 1565
3452.36 1677
3452.91 1848
3453.47 1761
3454.02 1420
3454.57 1543
3455.13 1685
3455.68 1657
3456.24 1569
3456.79 1624
3457.35 1649
3457.90 1758
3458.46 1660
3459.01 1698
3459.56 1640
3460.12 1638
3460.67 1551
3461.23 1628
3461.78 1677
3462.34 1733
3462.89 1625
3463.45 1646
3464.00 1674
3464.56 1559
3465.11 1329
3465.67 1481
3466.22 1566
3466.78 1632
3467.34 1737
3467.89 1588
3468.45 1614
3469.00 1721
3469.56 1609
3470.11 1689
3470.67 1687
3471.22 1620
3471.78 1790
3472.34 1732
3472.89 1833
3473.45 2021
3474.00 1914
3474.56 1729
3475.11 1689
3475.67 1706
3476.23 1899
3476.78 1867
3477.34 1868
3477.89 2022
3478.45 1899
3479.01 2125
3479.56 2178
3480.12 2117
3480.68 2153
3481.23 2198
3481.79 1983
3482.35 1990
3482.90 2034
3483.46 2083
3484.02 2140
3484.57 2086
3485.13 2158
3485.69 2303
3486.24 2318
3486.80 2368
3487.36 2337
3487.91 2408
3488.47 2446
3489.03 2587
3489.58 2787
3490.14 3321
3490.70 3846
3491.26 4482
3491.81 5251
3492.37 5557
3492.93 5382
3493.49 5343
3494.04 5621
3494.60 5486
3495.16 5198
3495.72 5114
3496.27 4551
3496.83 4436
3497.39 4463
3497.95 4915
3498.50 5359
3499.06 5150
3499.62 5815
3500.18 5707
3500.74 6019
3501.29 5938
3501.85 5637
3502.41 5377
3502.97 5055
3503.53 4606
3504.09 4153
3504.64 3835
3505.20 3915
3505.76 3615
3506.32 3388
3506.88 3539
3507.44 3517
3507.99 3421
3508.55 3011
3509.11 3093
3509.67 3045
3510.23 2763
3510.79 2713
3511.35 2821
3511.91 2542
3512.46 2600
3513.02 2815
3513.58 2791
3514.14 2799
3514.70 3196
3515.26 3521
3515.82 3532
3516.38 3530
3516.94 3566
3517.50 3540
3518.06 3786
3518.62 3937
3519.18 3563
3519.74 3443
3520.29 3467
3520.85 3156
3521.41 3103
3521.97 2942
3522.53 2759
3523.09 2645
3523.65 2691
3524.21 2877
3524.77 2770
3525.33 2620
3525.89 2737
3526.45 2455
3527.01 2258
3527.57 2247
3528.13 2299
3528.69 2159
3529.25 2088
3529.81 2131
3530.37 2017
3530.94 1945
3531.50 1919
3532.06 1947
3532.62 1796
3533.18 1979
3533.74 2007
3534.30 2074
3534.86 2017
3535.42 2006
3535.98 1984
3536.54 2125
3537.10 2125
3537.66 2228
3538.22 2270
3538.79 2205
3539.35 2088
3539.91 2367
3540.47 2555
3541.03 2747
3541.59 2998
3542.15 3456
3542.71 3843
3543.28 3792
3543.84 4267
3544.40 4695
3544.96 4433
3545.52 4208
3546.08 4018
3546.64 3458
3547.21 3248
3547.77 3059
3548.33 3010
3548.89 2707
3549.45 2546
3550.02 2344
3550.58 2411
3551.14 2246
3551.70 2416
3552.26 2481
3552.83 2258
3553.39 2207
3553.95 2286
3554.51 2218
3555.07 2122
3555.64 2005
3556.20 1903
3556.76 1925
3557.32 1857
3557.89 1993
3558.45 1830
3559.01 1888
3559.58 1861
3560.14 2056
3560.70 2029
3561.26 2065
3561.83 2011
3562.39 1865
3562.95 1858
3563.52 1735
3564.08 1696
3564.64 1678
3565.20 1733
3565.77 1581
3566.33 1611
3566.89 1709
3567.46 1838
3568.02 1838
3568.58 1848
3569.15 1834
3569.71 1798
3570.27 1642
3570.84 1738
3571.40 1674
3571.97 1700
3572.53 1894
3573.09 1832
3573.66 1589
3574.22 1765
3574.78 1780
3575.35 1790
3575.91 1624
3576.48 1655
3577.04 1796
3577.60 1763
3578.17 1771
3578.73 1614
3579.30 1967
3579.86 1739
3580.43 1788
3580.99 1654
3581.55 1786
3582.12 1858
3582.68 1840
3583.25 1749
3583.81 1776
3584.38 1819
3584.94 1828
3585.51 1818
3586.07 1673
3586.64 1706
3587.20 1671
3587.77 1612
3588.33 1633
3588.90 1572
3589.46 1575
3590.03 1632
3590.59 1680
3591.16 1701
3591.72 1589
3592.29 1653
3592.85 1847
3593.42 1867
3593.98 1845
3594.55 1894
3595.11 1893
3595.68 1809
3596.24 1833
3596.81 1802
3597.38 1811
3597.94 1873
3598.51 2006
3599.07 2044
3599.64 1758
3600.21 1831
3600.77 1678
3601.34 1867
3601.90 1938
3602.47 1770
3603.04 1780
3603.60 1651
3604.17 1762
3604.73 1768
3605.30 1672
3605.87 1789
3606.43 1898
3607.00 1769
3607.57 1725
3608.13 1580
3608.70 1628
3609.27 1528
3609.83 1520
3610.40 1557
3610.97 1615
3611.53 1642
3612.10 1509
3612.67 1699
3613.23 1972
3613.80 2266
3614.37 2769
3614.93 3410
3615.50 4165
3616.07 5472
3616.64 6451
3617.20 7817
3617.77 8887
3618.34 9604
3618.90 10123
3619.47 10051
3620.04 10035
3620.61 9710
3621.17 8528
3621.74 7770
3622.31 6675
3622.88 5566
3623.45 4642
3624.01 3781
3624.58 3569
3625.15 2917
3625.72 2580
3626.28 2227
3626.85 2176
3627.42 1912
3627.99 1813
3628.56 1851
3629.12 1851
3629.69 1779
3630.26 1691
3630.83 1771
3631.40 1713
3631.97 1713
3632.53 1657
3633.10 1624
3633.67 1574
3634.24 1512
3634.81 1687
3635.38 1802
3635.95 1796
3636.51 1774
3637.08 1797
3637.65 1880
3638.22 1946
3638.79 1833
3639.36 1908
3639.93 2009
3640.50 2084
3641.07 2043
3641.64 2100
3642.20 2341
3642.77 2478
3643.34 2320
3643.91 2505
3644.48 2616
3645.05 2640
3645.62 2751
3646.19 2680
3646.76 2730
3647.33 2898
3647.90 2909
3648.47 2933
3649.04 2885
3649.61 2951
3650.18 2717
3650.75 2638
3651.32 2630
3651.89 2727
3652.46 2584
3653.03 2745
3653.60 2589
3654.17 2377
3654.74 2580
3655.31 2575
3655.88 2518
3656.45 2584
3657.02 2591
3657.59 2785
3658.16 2771
3658.73 2573
3659.30 2618
3659.87 2701
3660.44 2444
3661.01 2412
3661.58 2258
3662.15 2224
3662.73 2242
3663.30 2310
3663.87 2293
3664.44 2182
3665.01 2122
3665.58 2633
3666.15 2558
3666.72 2745
3667.29 2730
3667.86 2804
3668.44 2727
3669.01 2586
3669.58 2496
3670.15 2488
3670.72 2332
3671.29 2381
3671.86 2369
3672.44 2265
3673.01 2365
3673.58 2332
3674.15 2374
3674.72 2278
3675.29 2118
3675.87 1984
3676.44 1871
3677.01 1859
3677.58 2037
3678.15 1951
3678.73 1941
3679.30 1954
3679.87 1879
3680.44 1856
3681.01 1857
3681.59 1806
3682.16 1707
3682.73 1738
3683.30 1724
3683.88 1719
3684.45 1721
3685.02 1813
3685.59 1749
3686.17 1739
3686.74 1673
3687.31 1663
3687.88 1705
3688.46 1704
3689.03 1900
3689.60 2017
3690.18 1932
3690.75 1774
3691.32 1953
3691.89 1995
3692.47 2103
3693.04 1989
3693.61 1952
3694.19 1724
3694.76 1790
3695.33 1826
3695.91 1970
3696.48 1982
3697.05 2055
3697.63 2054
3698.20 2098
3698.77 2187
3699.35 2069
3699.92 1941
3700.50 1975
3701.07 1938
3701.64 1872
3702.22 1834
3702.79 1748
3703.36 1750
3703.94 1869
3704.51 1884
3705.09 1912
3705.66 1692
3706.24 1597
3706.81 1599
3707.38 1744
3707.96 1757
3708.53 2001
3709.11 1744
3709.68 1797
3710.26 1875
3710.83 2043
3711.40 1792
3711.98 1809
3712.55 1772
3713.13 1839
3713.70 1811
3714.28 1789
3714.85 1818
3715.43 1754
3716.00 1741
3716.58 1838
3717.15 1703
3717.73 1580
3718.30 1613
3718.88 1596
3719.45 1650
3720.03 1613
3720.60 1538
3721.18 1671
3721.75 1851
3722.33 1586
3722.91 1450
3723.48 1532
3724.06 1581
3724.63 1459
3725.21 1655
3725.78 1613
3726.36 1913
3726.94 1702
3727.51 1583
3728.09 1730
3728.66 1825
3729.24 1913
3729.81 2171
3730.39 2193
3730.97 2375
3731.54 2509
3732.12 2676
3732.70 3241
3733.27 3354
3733.85 3290
3734.42 3332
3735.00 3468
3735.58 3518
3736.15 3276
3736.73 3345
3737.31 3106
3737.88 2507
3738.46 2310
3739.04 2406
3739.61 2072
3740.19 1828
3740.77 1615
3741.34 1695
3741.92 1593
3742.50 1587
3743.08 1531
3743.65 1378
3744.23 1421
3744.81 1646
3745.38 1458
3745.96 1403
3746.54 1282
3747.12 1503
3747.69 1502
3748.27 1411
3748.85 1451
3749.43 1517
3750.00 1456
3750.58 1440
3751.16 1221
3751.74 1325
3752.31 1349
3752.89 1367
3753.47 1286
3754.05 1398
3754.62 1319
3755.20 1274
3755.78 1354
3756.36 1310
3756.94 1453
3757.52 1366
3758.09 1438
3758.67 1476
3759.25 1549
3759.83 1630
3760.41 1769
3760.99 1800
3761.56 1799
3762.14 1701
3762.72 1623
3763.30 1529
3763.88 1590
3764.46 1649
3765.04 1747
3765.61 1770
3766.19 1641
3766.77 1426
3767.35 1405
3767.93 1254
3768.51 1377
3769.09 1498
3769.67 1519
3770.25 1481
3770.82 1685
3771.40 1703
3771.98 1549
3772.56 1657
3773.14 1582
3773.72 1752
3774.30 1679
3774.88 1778
3775.46 1604
3776.04 1645
3776.62 1643
3777.20 1363
3777.78 1545
3778.36 1660
3778.94 1709
3779.52 1630
3780.10 1537
3780.68 1583
3781.26 1551
3781.84 1453
3782.42 1585
3783.00 1454
3783.58 1392
3784.16 1448
3784.74 1413
3785.32 1540
3785.90 1565
3786.48 1553
3787.06 1516
3787.64 1519
3788.22 1497
3788.80 1423
3789.38 1527
3789.96 1690
3790.54 1605
3791.12 1574
3791.70 1647
3792.29 1664
3792.87 1769
3793.45 1803
3794.03 1574
3794.61 1466
3795.19 1476
3795.77 1587
3796.35 1810
3796.93 1730
3797.51 1554
3798.10 1550
3798.68 1614
3799.26 1565
3799.84 1447
3800.42 1568
3801.00 1716
3801.58 1622
3802.17 1609
3802.75 1614
3803.33 1747
3803.91 1787
3804.49 1886
3805.07 1794
3805.66 1949
3806.24 1996
3806.82 1825
3807.40 1884
3807.98 1905
3808.57 1853
3809.15 1815
3809.73 1918
3810.31 1923
3810.89 1856
3811.48 1943
3812.06 1901
3812.64 1941
3813.22 1868
3813.81 1914
3814.39 1959
3814.97 1992
3815.55 2084
3816.14 2204
3816.72 2003
3817.30 1839
3817.88 1890
3818.47 1937
3819.05 1922
3819.63 1959
3820.22 1644
3820.80 1693
3821.38 1674
3821.97 1596
3822.55 1616
3823.13 1757
3823.72 1595
3824.30 1596
3824.88 1787
3825.46 1537
3826.05 1531
3826.63 1533
3827.22 1604
3827.80 1743
3828.38 1597
3828.97 1601
3829.55 1713
3830.13 1656
3830.72 1635
3831.30 1750
3831.88 1776
3832.47 1685
3833.05 1834
3833.64 1685
3834.22 1773
3834.80 1876
3835.39 1585
3835.97 1732
3836.56 1808
3837.14 1721
3837.73 1808
3838.31 1569
3838.89 1502
3839.48 1732
3840.06 1624
3840.65 1535
3841.23 1678
3841.82 1663
3842.40 1702
3842.99 1854
3843.57 1777
3844.16 1903
3844.74 1883
3845.33 1842
3845.91 1753
3846.50 1748
3847.08 1859
3847.67 1752
3848.25 1746
3848.84 1707
3849.42 1901
3850.01 1926
3850.59 1752
3851.18 1743
3851.76 1775
3852.35 1739
3852.93 1764
3853.52 2014
3854.10 1885
3854.69 1858
3855.27 1970
3855.86 1868
3856.45 2064
3857.03 2233
3857.62 2550
3858.20 3203
3858.79 3862
3859.38 4872
3859.96 5522
3860.55 6406
3861.13 6824
3861.72 7515
3862.31 7775
3862.89 8387
3863.48 8305
3864.06 8566
3864.65 8953
3865.24 9202
3865.82 9209
3866.41 8863
3867.00 8723
3867.58 8079
3868.17 6916
3868.76 6447
3869.34 5786
3869.93 5385
3870.52 4617
3871.10 4247
3871.69 4256
3872.28 3642
3872.86 3642
3873.45 3440
3874.04 3680
3874.63 3786
3875.21 3750
3875.80 3511
3876.39 3687
3876.97 3755
3877.56 3452
3878.15 3432
3878.74 3496
3879.32 3348
3879.91 3281
3880.50 3603
3881.09 3171
3881.67 2958
3882.26 2996
3882.85 2923
3883.44 2776
3884.03 2567
3884.61 2371
3885.20 2254
3885.79 2418
3886.38 2221
3886.96 2339
3887.55 2526
3888.14 2490
3888.73 2813
3889.32 2790
3889.91 2577
3890.49 2588
3891.08 2826
3891.67 2809
3892.26 2611
3892.85 2460
3893.44 2484
3894.02 2454
3894.61 2408
3895.20 2031
3895.79 2118
3896.38 2175
3896.97 2010
3897.56 2119
3898.15 2107
3898.73 2107
3899.32 2133
3899.91 2066
3900.50 2054
3901.09 2066
3901.68 2116
3902.27 1991
3902.86 2029
3903.45 2050
3904.04 1912
3904.63 1819
3905.22 1790
3905.81 1721
3906.39 1709
3906.98 1619
3907.57 1571
3908.16 1702
3908.75 1610
3909.34 1648
3909.93 1750
3910.52 1691
3911.11 1788
3911.70 1647
3912.29 1532
3912.88 1536
3913.47 1686
3914.06 1671
3914.65 1710
3915.24 1802
3915.83 1579
3916.42 1743
3917.01 1885
3917.60 1743
3918.19 1619
3918.78 1771
3919.37 1756
3919.97 1727
3920.56 1672
3921.15 1699
3921.74 1815
3922.33 1794
3922.92 1901
3923.51 1766
3924.10 1743
3924.69 1737
3925.28 1589
3925.87 1764
3926.46 1742
3927.06 1676
3927.65 1685
3928.24 1673
3928.83 1678
3929.42 1541
3930.01 1552
3930.60 1643
3931.19 1697
3931.79 1746
3932.38 1630
3932.97 1692
3933.56 1694
3934.15 1589
3934.74 1619
3935.33 1579
3935.93 1396
3936.52 1441
3937.11 1569
3937.70 1687
3938.29 1725
3938.89 1522
3939.48 1522
3940.07 1605
3940.66 1472
3941.25 1525
3941.85 1678
3942.44 1732
3943.03 1443
3943.62 1654
3944.22 1740
3944.81 1613
3945.40 1671
3945.99 1594
3946.59 1751
3947.18 1651
3947.77 1540
3948.36 1615
3948.96 1543
3949.55 1628
3950.14 1600
3950.73 1495
3951.33 1602
3951.92 1442
3952.51 1361
3953.11 1434
3953.70 1414
3954.29 1469
3954.89 1442
3955.48 1477
3956.07 1428
3956.66 1407
3957.26 1467
3957.85 1363
3958.44 1381
3959.04 1429
3959.63 1480
3960.23 1392
3960.82 1401
3961.41 1436
3962.01 1464
3962.60 1283
3963.19 1274
3963.79 1429
3964.38 1554
3964.98 1328
3965.57 1384
3966.16 1398
3966.76 1285
3967.35 1480
3967.95 1447
3968.54 1467
3969.13 1399
3969.73 1307
3970.32 1357
3970.92 1464
3971.51 1476
3972.11 1416
3972.70 1373
3973.29 1496
3973.89 1459
3974.48 1446
3975.08 1493
3975.67 1355
3976.27 1534
3976.86 1676
3977.46 1735
3978.05 1685
3978.65 1639
3979.24 1628
3979.84 1609
3980.43 1520
3981.03 1506
3981.62 1570
3982.22 1650
3982.81 1593
3983.41 1625
3984.00 1529
3984.60 1457
3985.19 1601
3985.79 1574
3986.39 1667
3986.98 1705
3987.58 1608
3988.17 1436
3988.77 1445
3989.36 1355
3989.96 1521
3990.56 1529
3991.15 1546
3991.75 1487
3992.34 1496
3992.94 1661
3993.54 1520
3994.13 1580
3994.73 1556
3995.32 1584
3995.92 1496
3996.52 1594
3997.11 1848
3997.71 1860
3998.31 2013
3998.90 2210
3999.50 2236
4000.09 2337
4000.69 2376
4001.29 2333
4001.88 2318
4002.48 2369
4003.08 2288
4003.68 2201
4004.27 1970
4004.87 1970
4005.47 2148
4006.06 1903
4006.66 1825
4007.26 1863
4007.85 1714
4008.45 1810
4009.05 1790
4009.65 1747
4010.24 1640
4010.84 1598
4011.44 1556
4012.04 1636
4012.63 1781
4013.23 1656
4013.83 1703
4014.43 1736
4015.02 1638
4015.62 1902
4016.22 1791
4016.82 1758
4017.41 1975
4018.01 1945
4018.61 1827
4019.21 1863
4019.81 1785
4020.40 1661
4021.00 1676
4021.60 1477
4022.20 1671
4022.80 1649
4023.39 1579
4023.99 1452
4024.59 1630
4025.19 1641
4025.79 1584
4026.39 1704
4026.99 1831
4027.58 1828
4028.18 1847
4028.78 1878
4029.38 2072
4029.98 2146
4030.58 2094
4031.18 2134
4031.78 2011
4032.37 1989
4032.97 1967
4033.57 1927
4034.17 1766
4034.77 1590
4035.37 1730
4035.97 1716
4036.57 1544
4037.17 1586
4037.77 1707
4038.37 1533
4038.97 1422
4039.56 1592
4040.16 1689
4040.76 1474
4041.36 1355
4041.96 1411
4042.56 1462
4043.16 1443
4043.76 1431
4044.36 1451
4044.96 1411
4045.56 1410
4046.16 1423
4046.76 1357
4047.36 1461
4047.96 1462
4048.56 1431
4049.16 1489
4049.76 1468
4050.36 1454
4050.96 1410
4051.56 1289
4052.16 1412
4052.76 1511
4053.37 1280
4053.97 1387
4054.57 1405
4055.17 1382
4055.77 1361
4056.37 1422
4056.97 1596
4057.57 1307
4058.17 1208
4058.77 1439
4059.37 1410
4059.97 1305
4060.57 1358
4061.18 1328
4061.78 1368
4062.38 1358
4062.98 1406
4063.58 1348
4064.18 1422
4064.78 1321
4065.38 1379
4065.99 1504
4066.59 1390
4067.19 1297
4067.79 1380
4068.39 1335
4068.99 1330
4069.60 1244
4070.20 1333
4070.80 1357
4071.40 1393
4072.00 1259
4072.60 1316
4073.21 1265
4073.81 1289
4074.41 1191
4075.01 1150
4075.62 1077
4076.22 1203
4076.82 1318
4077.42 1262
4078.02 1350
4078.63 1266
4079.23 1278
4079.83 1248
4080.43 1399
4081.04 1323
4081.64 1311
4082.24 1398
4082.84 1449
4083.45 1373
4084.05 1334
4084.65 1206
4085.26 1315
4085.86 1556
4086.46 1461
4087.06 1252
4087.67 1282
4088.27 1376
4088.87 1364
4089.48 1318
4090.08 1304
4090.68 1225
4091.29 1190
4091.89 1244
4092.49 1334
4093.10 1320
4093.70 1415
4094.30 1284
4094.91 1199
4095.51 1172
4096.11 1399
4096.72 1412
4097.32 1282
4097.93 1205
4098.53 1232
4099.13 1179
4099.74 1184
4100.34 1181
4100.95 1101
4101.55 1168
4102.15 1100
4102.76 1119
4103.36 1178
4103.97 1045
4104.57 1055
4105.18 1045
4105.78 1086
4106.38 1213
4106.99 1221
4107.59 1147
4108.20 981
4108.80 1177
4109.41 1119
4110.01 1154
4110.62 1094
4111.22 1082
4111.83 1152
4112.43 1113
4113.04 1101
4113.64 1082
4114.25 1114
4114.85 1105
4115.46 1048
4116.06 1101
4116.67 1005
4117.27 993
4117.88 1126
4118.48 1094
4119.09 1246
4119.69 1157
4120.30 1104
4120.90 1135
4121.51 1109
4122.11 1110
4122.72 1117
4123.33 1158
4123.93 1026
4124.54 1162
4125.14 1272
4125.75 1146
4126.35 1046
4126.96 1230
4127.57 1258
4128.17 1096
4128.78 976
4129.39 1145
4129.99 1127
4130.60 1106
4131.20 1219
4131.81 1214
4132.42 1158
4133.02 1251
4133.63 1276
4134.24 1225
4134.84 1126
4135.45 1119
4136.06 1237
4136.66 1428
4137.27 1289
4137.88 1350
4138.48 1254
4139.09 1357
4139.70 1464
4140.30 1594
4140.91 1548
4141.52 1483
4142.12 1371
4142.73 1446
4143.34 1488
4143.95 1518
4144.55 1330
4145.16 1413
4145.77 1352
4146.37 1281
4146.98 1189
4147.59 1201
4148.20 1231
4148.80 1118
4149.41 1212
4150.02 1206
4150.63 1127
4151.23 1174
4151.84 1212
4152.45 1249
4153.06 1091
4153.67 1052
4154.27 1111
4154.88 1081
4155.49 1133
4156.10 1083
4156.71 1073
4157.31 1148
4157.92 977
4158.53 1083
4159.14 1106
4159.75 1194
4160.36 1202
4160.96 1074
4161.57 1102
4162.18 1279
4162.79 1235
4163.40 1221
4164.01 1326
4164.62 1198
4165.22 1328
4165.83 1248
4166.44 1196
4167.05 1319
4167.66 1228
4168.27 1290
4168.88 1418
4169.49 1231
4170.10 1246
4170.71 1214
4171.31 1247
4171.92 1166
4172.53 1143
4173.14 1072
4173.75 1132
4174.36 1121
4174.97 1169
4175.58 1305
4176.19 1253
4176.80 1348
4177.41 1331
4178.02 1194
4178.63 1329
4179.24 1324
4179.85 1340
4180.46 1270
4181.07 1259
4181.68 1185
4182.29 1186
4182.90 1152
4183.51 1199
4184.12 1168
4184.73 1203
4185.34 1126
4185.95 1074
4186.56 1067
4187.17 1164
4187.78 1195
4188.39 1318
4189.00 1283
4189.61 1238
4190.22 1191
4190.83 1131
4191.44 1201
4192.05 1073
4192.66 1233
4193.28 1280
4193.89 1265
4194.50 1183
4195.11 1384
4195.72 1292
4196.33 1320
4196.94 1485
4197.55 1412
4198.16 1381
4198.77 1296
4199.39 1446
4200.00 1169
4200.61 1175
4201.22 1192
4201.83 1330
4202.44 1101
4203.05 1154
4203.67 1206
4204.28 1114
4204.89 1174
4205.50 1148
4206.11 1235
4206.72 1191
4207.34 1253
4207.95 1403
4208.56 1314
4209.17 1167
4209.78 1279
4210.40 1222
4211.01 1194
4211.62 1247
4212.23 1215
4212.84 1163
4213.46 1203
4214.07 1236
4214.68 1165
4215.29 1322
4215.91 1333
4216.52 1469
4217.13 1370
4217.74 1291
4218.36 1451
4218.97 1564
4219.58 1720
4220.19 1817
4220.81 2048
4221.42 2290
4222.03 2310
4222.65 2504
4223.26 2503
4223.87 2699
4224.48 2706
4225.10 2627
4225.71 2629
4226.32 2673
4226.94 2750
4227.55 2737
4228.16 2707
4228.78 2898
4229.39 2915
4230.00 2721
4230.62 2763
4231.23 2522
4231.85 2217
4232.46 2191
4233.07 2151
4233.69 1855
4234.30 1851
4234.91 1653
4235.53 1665
4236.14 1711
4236.76 1539
4237.37 1668
4237.98 1642
4238.60 1782
4239.21 1778
4239.83 1728
4240.44 1671
4241.05 1569
4241.67 1661
4242.28 1705
4242.90 1477
4243.51 1429
4244.13 1504
4244.74 1311
4245.36 1365
4245.97 1427
4246.58 1413
4247.20 1596
4247.81 1391
4248.43 1272
4249.04 1329
4249.66 1375
4250.27 1355
4250.89 1325
4251.50 1481
4252.12 1505
4252.73 1487
4253.35 1453
4253.96 1527
4254.58 1378
4255.19 1219
4255.81 1320
4256.43 1362
4257.04 1276
4257.66 1219
4258.27 1322
4258.89 1400
4259.50 1375
4260.12 1405
4260.73 1459
4261.35 1411
4261.97 1251
4262.58 1219
4263.20 1440
4263.81 1446
4264.43 1477
4265.05 1330
4265.66 1266
4266.28 1444
4266.89 1416
4267.51 1302
4268.13 1311
4268.74 1334
4269.36 1409
4269.98 1333
4270.59 1275
4271.21 1274
4271.82 1411
4272.44 1552
4273.06 1493
4273.67 1591
4274.29 1604
4274.91 1693
4275.52 1915
4276.14 1998
4276.76 1729
4277.38 1761
4277.99 1887
4278.61 1813
4279.23 1718
4279.84 1579
4280.46 1475
4281.08 1439
4281.69 1455
4282.31 1434
4282.93 1410
4283.55 1253
4284.16 1311
4284.78 1174
4285.40 1298
4286.02 1232
4286.63 1114
4287.25 1157
4287.87 1191
4288.49 1193
4289.10 1218
4289.72 1124
4290.34 1101
4290.96 1161
4291.58 1103
4292.19 1223
4292.81 1220
4293.43 1094
4294.05 1258
4294.67 1215
4295.28 1242
4295.90 1153
4296.52 1081
4297.14 1037
4297.76 1175
4298.38 1164
4298.99 1159
4299.61 1187
4300.23 1248
4300.85 1177
4301.47 1405
4302.09 1369
4302.71 1316
4303.33 1240
4303.94 1299
4304.56 1271
4305.18 1242
4305.80 1286
4306.42 1290
4307.04 1211
4307.66 1259
4308.28 1321
4308.90 1321
4309.52 1254
4310.13 1326
4310.75 1268
4311.37 1243
4311.99 1237
4312.61 1248
4313.23 1199
4313.85 1146
4314.47 1105
4315.09 1164
4315.71 1159
4316.33 1171
4316.95 1221
4317.57 1105
4318.19 1201
4318.81 1295
4319.43 1297
4320.05 1420
4320.67 1365
4321.29 1284
4321.91 1246
4322.53 1269
4323.15 1243
4323.77 1196
4324.39 1327
4325.01 1442
4325.63 1434
4326.25 1443
4326.87 1392
4327.49 1411
4328.11 1520
4328.73 1386
4329.35 1261
4329.97 1329
4330.60 1223
4331.22 1264
4331.84 1312
4332.46 1149
4333.08 1289
4333.70 1261
4334.32 1284
4334.94 1235
4335.56 1150
4336.18 1129
4336.80 1263
4337.43 1371
4338.05 1442
4338.67 1311
4339.29 1312
4339.91 1285
4340.53 1396
4341.15 1425
4341.78 1523
4342.40 1542
4343.02 1674
4343.64 1850
4344.26 2053
4344.88 2719
4345.51 3104
4346.13 3722
4346.75 3879
4347.37 4108
4347.99 4467
4348.62 4086
4349.24 4059
4349.86 4040
4350.48 3811
4351.10 3257
4351.73 3040
4352.35 2468
4352.97 2260
4353.59 1865
4354.22 1815
4354.84 1755
4355.46 1562
4356.08 1583
4356.71 1414
4357.33 1600
4357.95 1481
4358.57 1390
4359.20 1542
4359.82 1554
4360.44 1397
4361.07 1531
4361.69 1524
4362.31 1605
4362.93 1493
4363.56 1462
4364.18 1465
4364.80 1557
4365.43 1598
4366.05 1396
4366.67 1360
4367.30 1340
4367.92 1441
4368.54 1268
4369.17 1337
4369.79 1280
4370.41 1352
4371.04 1386
4371.66 1416
4372.29 1336
4372.91 1328
4373.53 1353
4374.16 1287
4374.78 1316
4375.40 1327
4376.03 1330
4376.65 1309
4377.28 1285
4377.90 1472
4378.53 1419
4379.15 1405
4379.77 1447
4380.40 1358
4381.02 1374
4381.65 1317
4382.27 1324
4382.90 1261
4383.52 1360
4384.14 1421
4384.77 1391
4385.39 1259
4386.02 1239
4386.64 1284
4387.27 1351
4387.89 1341
4388.52 1318
4389.14 1262
4389.77 1230
4390.39 1233
4391.02 1346
4391.64 1176
4392.27 1152
4392.89 1169
4393.52 1175
4394.14 1088
4394.77 1171
4395.39 1270
4396.02 1173
4396.65 1246
4397.27 1187
4397.90 1239
4398.52 1229
4399.15 1181
4399.77 1235
4400.40 1260
4401.02 1355
4401.65 1349
4402.28 1264
4402.90 1247
4403.53 1213
4404.15 1483
4404.78 1395
4405.41 1437
4406.03 1533
4406.66 1582
4407.28 1772
4407.91 1743
4408.54 1805
4409.16 1870
4409.79 1936
4410.42 1840
4411.04 1633
4411.67 1841
4412.30 1807
4412.92 1578
4413.55 1503
4414.18 1487
4414.80 1410
4415.43 1413
4416.06 1438
4416.68 1391
4417.31 1236
4417.94 1181
4418.56 1292
4419.19 1437
4419.82 1407
4420.45 1315
4421.07 1264
4421.70 1283
4422.33 1296
4422.95 1467
4423.58 1439
4424.21 1301
4424.84 1300
4425.46 1367
4426.09 1372
4426.72 1266
4427.35 1203
4427.97 1204
4428.60 1303
4429.23 1175
4429.86 1217
4430.49 1226
4431.11 1182
4431.74 1250
4432.37 1223
4433.00 1213
4433.63 1287
4434.25 1278
4434.88 1355
4435.51 1261
4436.14 1365
4436.77 1210
4437.40 1216
4438.02 1185
4438.65 1194
4439.28 1322
4439.91 1276
4440.54 1236
4441.17 1225
4441.80 1187
4442.42 1143
4443.05 1247
4443.68 1192
4444.31 1184
4444.94 1258
4445.57 1419
4446.20 1336
4446.83 1371
4447.46 1117
4448.08 1145
4448.71 1268
4449.34 1210
4449.97 1259
4450.60 1264
4451.23 1334
4451.86 1397
4452.49 1322
4453.12 1241
4453.75 1271
4454.38 1225
4455.01 1301
4455.64 1246
4456.27 1275
4456.90 1448
4457.53 1265
4458.16 1252
4458.79 1259
4459.42 1289
4460.05 1179
4460.68 1213
4461.31 1240
4461.94 1115
4462.57 1229
4463.20 1315
4463.83 1254
4464.46 1208
4465.09 1111
4465.72 1238
4466.35 1296
4466.98 1126
4467.61 1163
4468.24 1105
4468.87 1196
4469.50 1177
4470.13 1261
4470.76 1277
4471.39 1155
4472.02 1181
4472.65 1113
4473.29 1161
4473.92 1087
4474.55 1071
4475.18 1068
4475.81 1147
4476.44 1209
4477.07 1363
4477.70 1159
4478.33 1221
4478.97 1203
4479.60 1060
4480.23 1175
4480.86 1174
4481.49 1178
4482.12 1159
4482.75 1176
4483.39 1166
4484.02 1145
4484.65 1205
4485.28 1157
4485.91 1129
4486.54 1375
4487.18 1373
4487.81 1152
4488.44 1205
4489.07 1260
4489.70 1241
4490.34 1217
4490.97 1409
4491.60 1441
4492.23 1481
4492.86 1381
4493.50 1260
4494.13 1183
4494.76 1171
4495.39 1290
4496.03 1287
4496.66 1304
4497.29 1320
4497.92 1221
4498.56 1361
4499.19 1458
4499.82 1265
4500.46 1385
4501.09 1660
4501.72 1636
4502.35 1476
4502.99 1620
4503.62 1679
4504.25 1751
4504.89 1597
4505.52 1530
4506.15 1641
4506.79 1488
4507.42 1496
4508.05 1484
4508.69 1541
4509.32 1428
4509.95 1381
4510.59 1465
4511.22 1553
4511.85 1520
4512.49 1609
4513.12 1692
4513.75 1526
4514.39 1566
4515.02 1449
4515.66 1451
4516.29 1408
4516.92 1446
4517.56 1432
4518.19 1474
4518.83 1480
4519.46 1421
4520.09 1567
4520.73 1646
4521.36 1531
4522.00 1441
4522.63 1641
4523.27 1590
4523.90 1461
4524.54 1691
4525.17 1681
4525.80 2008
4526.44 2186
4527.07 2387
4527.71 2672
4528.34 3439
4528.98 4520
4529.61 5485
4530.25 6776
4530.88 8372
4531.52 9491
4532.15 9935
4532.79 10466
4533.42 10461
4534.06 9940
4534.69 9469
4535.33 8445
4535.96 7613
4536.60 6471
4537.23 5515
4537.87 4585
4538.51 3798
4539.14 3181
4539.78 2782
4540.41 2484
4541.05 2071
4541.68 1917
4542.32 1819
4542.96 1675
4543.59 1642
4544.23 1626
4544.86 1435
4545.50 1413
4546.13 1467
4546.77 1534
4547.41 1507
4548.04 1296
4548.68 1157
4549.32 1318
4549.95 1340
4550.59 1319
4551.22 1276
4551.86 1431
4552.50 1237
4553.13 1303
4553.77 1312
4554.41 1359
4555.04 1399
4555.68 1532
4556.32 1341
4556.95 1464
4557.59 1646
4558.23 1618
4558.86 1816
4559.50 1772
4560.14 1707
4560.78 1793
4561.41 1934
4562.05 2086
4562.69 1926
4563.32 1943
4563.96 1854
4564.60 1821
4565.24 1740
4565.87 1671
4566.51 1566
4567.15 1725
4567.79 1727
4568.42 1802
4569.06 1778
4569.70 1784
4570.34 1861
4570.97 1776
4571.61 1828
4572.25 1725
4572.89 1656
4573.53 1685
4574.16 1681
4574.80 1549
4575.44 1562
4576.08 1508
4576.72 1348
4577.35 1467
4577.99 1454
4578.63 1461
4579.27 1416
4579.91 1323
4580.55 1359
4581.18 1467
4581.82 1640
4582.46 1582
4583.10 1401
4583.74 1467
4584.38 1489
4585.02 1417
4585.65 1502
4586.29 1598
4586.93 1416
4587.57 1443
4588.21 1418
4588.85 1518
4589.49 1669
4590.13 1556
4590.77 1820
4591.41 1988
4592.05 2017
4592.68 1901
4593.32 1857
4593.96 1820
4594.60 1925
4595.24 1856
4595.88 1802
4596.52 1745
4597.16 1475
4597.80 1491
4598.44 1552
4599.08 1544
4599.72 1520
4600.36 1536
4601.00 1571
4601.64 1632
4602.28 1409
4602.92 1597
4603.56 1724
4604.20 1655
4604.84 1570
4605.48 1764
4606.12 1681
4606.76 1665
4607.40 1711
4608.04 1714
4608.68 1597
4609.32 1589
4609.96 1651
4610.60 1694
4611.24 1560
4611.88 1553
4612.52 1520
4613.16 1585
4613.81 1689
4614.45 1846
4615.09 1630
4615.73 1597
4616.37 1511
4617.01 1626
4617.65 1495
4618.29 1555
4618.93 1519
4619.57 1499
4620.22 1373
4620.86 1363
4621.50 1440
4622.14 1358
4622.78 1362
4623.42 1268
4624.06 1239
4624.70 1286
4625.35 1284
4625.99 1127
4626.63 1130
4627.27 1203
4627.91 1178
4628.55 1176
4629.20 1178
4629.84 1376
4630.48 1433
4631.12 1423
4631.76 1469
4632.41 1502
4633.05 1433
4633.69 1645
4634.33 1580
4634.97 1585
4635.62 1532
4636.26 1486
4636.90 1611
4637.54 1693
4638.19 1501
4638.83 1465
4639.47 1401
4640.11 1439
4640.76 1554
4641.40 1476
4642.04 1477
4642.68 1505
4643.33 1433
4643.97 1537
4644.61 1430
4645.26 1510
4645.90 1387
4646.54 1532
4647.19 1631
4647.83 1544
4648.47 1588
4649.11 1670
4649.76 1808
4650.40 1894
4651.04 2080
4651.69 1985
4652.33 2026
4652.97 2209
4653.62 2279
4654.26 2295
4654.91 2234
4655.55 2209
4656.19 2076
4656.84 2233
4657.48 1893
4658.12 1821
4658.77 1650
4659.41 1498
4660.06 1574
4660.70 1585
4661.34 1409
4661.99 1331
4662.63 1175
4663.28 1245
4663.92 1221
4664.56 1386
4665.21 1404
4665.85 1291
4666.50 1265
4667.14 1201
4667.79 1410
4668.43 1399
4669.08 1232
4669.72 1214
4670.36 1147
4671.01 1202
4671.65 1268
4672.30 1338
4672.94 1273
4673.59 1131
4674.23 1248
4674.88 1288
4675.52 1174
4676.17 1284
4676.81 1287
4677.46 1292
4678.10 1363
4678.75 1362
4679.39 1237
4680.04 1193
4680.69 1198
4681.33 1125
4681.98 1429
4682.62 1393
4683.27 1169
4683.91 1220
4684.56 1308
4685.20 1337
4685.85 1306
4686.50 1314
4687.14 1350
4687.79 1248
4688.43 1211
4689.08 1373
4689.73 1433
4690.37 1436
4691.02 1364
4691.66 1321
4692.31 1391
4692.96 1298
4693.60 1357
4694.25 1319
4694.90 1282
4695.54 1383
4696.19 1271
4696.83 1492
4697.48 1608
4698.13 1508
4698.77 1683
4699.42 1856
4700.07 2051
4700.71 2048
4701.36 2101
4702.01 2080
4702.65 1899
4703.30 1870
4703.95 1802
4704.60 1786
4705.24 1615
4705.89 1516
4706.54 1506
4707.18 1649
4707.83 1466
4708.48 1425
4709.13 1492
4709.77 1593
4710.42 1587
4711.07 1537
4711.72 1389
4712.36 1424
4713.01 1486
4713.66 1570
4714.31 1641
4714.95 1410
4715.60 1352
4716.25 1462
4716.90 1307
4717.55 1394
4718.19 1322
4718.84 1264
4719.49 1308
4720.14 1426
4720.79 1525
4721.43 1440
4722.08 1559
4722.73 1625
4723.38 1636
4724.03 1469
4724.68 1579
4725.32 1583
4725.97 1548
4726.62 1666
4727.27 1559
4727.92 1699
4728.57 1887
4729.22 1871
4729.86 1550
4730.51 1402
4731.16 1435
4731.81 1365
4732.46 1444
4733.11 1453
4733.76 1395
4734.41 1283
4735.06 1262
4735.71 1202
4736.35 1365
4737.00 1233
4737.65 1319
4738.30 1337
4738.95 1379
4739.60 1197
4740.25 1228
4740.90 1110
4741.55 1289
4742.20 1329
4742.85 1271
4743.50 1187
4744.15 1219
4744.80 1240
4745.45 1205
4746.10 1174
4746.75 1257
4747.40 1389
4748.05 1391
4748.70 1217
4749.35 1141
4750.00 1263
4750.65 1376
4751.30 1413
4751.95 1283
4752.60 1252
4753.25 1305
4753.90 1368
4754.55 1352
4755.20 1345
4755.85 1413
4756.50 1142
4757.15 1123
4757.80 1159
4758.45 1130
4759.10 1164
4759.76 1248
4760.41 1226
4761.06 1154
4761.71 1199
4762.36 1149
4763.01 1178
4763.66 1219
4764.31 1307
4764.96 1413
4765.62 1244
4766.27 1262
4766.92 1369
4767.57 1367
4768.22 1445
4768.87 1388
4769.52 1348
4770.17 1384
4770.83 1256
4771.48 1153
4772.13 1147
4772.78 1232
4773.43 1342
4774.08 1310
4774.74 1292
4775.39 1249
4776.04 1239
4776.69 1220
4777.34 1257
4778.00 1237
4778.65 1199
4779.30 1094
4779.95 1188
4780.61 1113
4781.26 1055
4781.91 1120
4782.56 1185
4783.21 1105
4783.87 1086
4784.52 1126
4785.17 1138
4785.82 1152
4786.48 1162
4787.13 1124
4787.78 1194
4788.44 1105
4789.09 1247
4789.74 1103
4790.39 1073
4791.05 977
4791.70 1026
4792.35 1113
4793.01 1042
4793.66 1051
4794.31 1067
4794.97 1036
4795.62 1092
4796.27 1124
4796.93 1170
4797.58 1180
4798.23 1056
4798.89 1105
4799.54 965
4800.19 1022
4800.85 1128
4801.50 1205
4802.15 1076
4802.81 1068
4803.46 990
4804.12 1082
4804.77 1096
4805.42 1238
4806.08 1307
4806.73 1181
4807.39 1201
4808.04 1221
4808.69 1126
4809.35 1209
4810.00 1166
4810.66 1105
4811.31 1131
4811.97 1187
4812.62 1205
4813.27 1256
4813.93 1106
4814.58 1136
4815.24 1155
4815.89 1177
4816.55 1176
4817.20 1081
4817.86 1104
4818.51 1149
4819.17 1174
4819.82 1185
4820.48 1227
4821.13 1295
4821.79 1327
4822.44 1173
4823.10 1218
4823.75 1350
4824.41 1429
4825.06 1300
4825.72 1465
4826.37 1400
4827.03 1454
4827.68 1365
4828.34 1349
4828.99 1449
4829.65 1402
4830.31 1293
4830.96 1202
4831.62 1254
4832.27 1348
4832.93 1438
4833.58 1487
4834.24 1576
4834.90 1573
4835.55 1528
4836.21 1638
4836.86 1809
4837.52 1821
4838.18 1875
4838.83 1823
4839.49 2020
4840.15 2027
4840.80 1871
4841.46 1847
4842.11 1649
4842.77 1673
4843.43 1496
4844.08 1413
4844.74 1489
4845.40 1298
4846.05 1343
4846.71 1293
4847.37 1262
4848.02 1351
4848.68 1403
4849.34 1387
4850.00 1445
4850.65 1329
4851.31 1303
4851.97 1406
4852.62 1243
4853.28 1391
4853.94 1405
4854.60 1280
4855.25 1476
4855.91 1420
4856.57 1376
4857.22 1355
4857.88 1499
4858.54 1467
4859.20 1370
4859.86 1463
4860.51 1440
4861.17 1525
4861.83 1476
4862.49 1454
4863.14 1448
4863.80 1536
4864.46 1435
4865.12 1320
4865.78 1463
4866.43 1518
4867.09 1423
4867.75 1522
4868.41 1391
4869.07 1590
4869.72 1567
4870.38 1431
4871.04 1472
4871.70 1481
4872.36 1559
4873.02 1499
4873.68 1483
4874.33 1533
4874.99 1445
4875.65 1547
4876.31 1590
4876.97 1504
4877.63 1561
4878.29 1504
4878.95 1508
4879.60 1693
4880.26 1679
4880.92 1705
4881.58 1862
4882.24 1759
4882.90 1639
4883.56 1727
4884.22 1681
4884.88 1532
4885.54 1432
4886.20 1467
4886.86 1515
4887.52 1430
4888.18 1446
4888.83 1349
4889.49 1366
4890.15 1516
4890.81 1531
4891.47 1566
4892.13 1556
4892.79 1541
4893.45 1751
4894.11 1640
4894.77 1571
4895.43 1613
4896.09 1647
4896.75 1470
4897.41 1386
4898.07 1418
4898.73 1554
4899.39 1568
4900.05 1488
4900.72 1549
4901.38 1447
4902.04 1568
4902.70 1442
4903.36 1458
4904.02 1347
4904.68 1422
4905.34 1357
4906.00 1352
4906.66 1463
4907.32 1410
4907.98 1316
4908.64 1379
4909.30 1383
4909.97 1371
4910.63 1375
4911.29 1430
4911.95 1336
4912.61 1295
4913.27 1450
4913.93 1288
4914.59 1224
4915.26 1258
4915.92 1275
4916.58 1176
4917.24 1305
4917.90 1218
4918.56 1192
4919.22 1163
4919.89 1148
4920.55 1110
4921.21 1039
4921.87 1035
4922.53 1147
4923.20 1112
4923.86 1129
4924.52 1167
4925.18 1131
4925.84 1249
4926.51 1199
4927.17 1108
4927.83 1115
4928.49 1199
4929.15 1187
4929.82 1207
4930.48 1122
4931.14 1125
4931.80 1191
4932.47 1464
4933.13 1408
4933.79 1300
4934.45 1314
4935.12 1354
4935.78 1312
4936.44 1302
4937.11 1221
4937.77 1284
4938.43 1398
4939.09 1178
4939.76 1268
4940.42 1366
4941.08 1381
4941.75 1290
4942.41 1223
4943.07 1342
4943.74 1398
4944.40 1192
4945.06 1246
4945.73 1294
4946.39 1087
4947.05 1221
4947.72 1222
4948.38 1223
4949.04 1154
4949.71 1171
4950.37 1146
4951.04 1215
4951.70 1176
4952.36 1189
4953.03 1267
4953.69 1175
4954.36 1223
4955.02 1225
4955.68 1212
4956.35 1249
4957.01 1167
4957.68 1136
4958.34 1213
4959.00 1385
4959.67 1448
4960.33 1382
4961.00 1332
4961.66 1289
4962.33 1454
4962.99 1726
4963.66 1877
4964.32 1842
4964.99 1950
4965.65 1881
4966.31 1949
4966.98 1913
4967.64 1717
4968.31 1692
4968.97 1620
4969.64 1513
4970.30 1576
4970.97 1615
4971.64 1681
4972.30 1574
4972.97 1460
4973.63 1581
4974.30 1501
4974.96 1463
4975.63 1363
4976.29 1443
4976.96 1519
4977.62 1504
4978.29 1393
4978.95 1493
4979.62 1462
4980.29 1485
4980.95 1558
4981.62 1749
4982.28 2003
4982.95 2101
4983.62 2217
4984.28 2262
4984.95 2471
4985.61 2699
4986.28 2832
4986.95 2863
4987.61 2918
4988.28 2678
4988.94 2469
4989.61 2361
4990.28 2124
4990.94 2008
4991.61 1847
4992.28 1738
4992.94 1501
4993.61 1398
4994.28 1420
4994.94 1412
4995.61 1215
4996.28 1245
4996.94 1275
4997.61 1164
4998.28 1167
4998.95 1223
4999.61 1191
5000.28 1220
5000.95 1126
5001.61 1182
5002.28 1272
5002.95 1088
5003.62 1265
5004.28 1246
5004.95 1097
5005.62 1056
5006.29 1087
5006.95 1106
5007.62 1103
5008.29 1218
5008.96 1237
5009.62 1118
5010.29 1132
5010.96 1241
5011.63 1252
5012.29 1238
5012.96 1249
5013.63 1256
5014.30 1251
5014.97 1332
5015.63 1230
5016.30 1283
5016.97 1281
5017.64 1198
5018.31 1297
5018.98 1239
5019.64 1342
5020.31 1425
5020.98 1423
5021.65 1445
5022.32 1636
5022.99 1558
5023.66 1818
5024.32 1884
5024.99 1857
5025.66 1889
5026.33 1885
5027.00 1810
5027.67 1711
5028.34 1581
5029.01 1502
5029.67 1475
5030.34 1418
5031.01 1256
5031.68 1118
5032.35 1211
5033.02 1125
5033.69 1097
5034.36 1144
5035.03 1162
5035.70 1216
5036.37 1374
5037.04 1218
5037.71 1207
5038.38 1210
5039.05 1219
5039.72 1214
5040.39 1288
5041.06 1306
5041.73 1189
5042.40 1265
5043.07 1260
5043.74 1193
5044.41 1147
5045.08 1186
5045.75 1285
5046.42 1251
5047.09 1162
5047.76 1033
5048.43 1059
5049.10 1112
5049.77 1082
5050.44 1187
5051.11 1202
5051.78 1149
5052.45 991
5053.12 1104
5053.79 1188
5054.46 1093
5055.13 1054
5055.80 965
5056.47 1022
5057.14 1084
5057.82 1087
5058.49 972
5059.16 1001
5059.83 1035
5060.50 1054
5061.17 1147
5061.84 1154
5062.51 1106
5063.18 1143
5063.86 1180
5064.53 1117
5065.20 1125
5065.87 1146
5066.54 1162
5067.21 1176
5067.88 1101
5068.56 1046
5069.23 1058
5069.90 1054
5070.57 1100
5071.24 1022
5071.91 1076
5072.59 988
5073.26 1014
5073.93 1047
5074.60 1164
5075.27 1049
5075.95 1090
5076.62 1036
5077.29 1077
5077.96 1107
5078.64 1122
5079.31 1124
5079.98 1201
5080.65 1311
5081.33 1368
5082.00 1290
5082.67 1187
5083.34 1314
5084.02 1364
5084.69 1388
5085.36 1234
5086.03 1302
5086.71 1296
5087.38 1316
5088.05 1401
5088.73 1206
5089.40 1262
5090.07 1366
5090.74 1446
5091.42 1529
5092.09 1484
5092.76 1444
5093.44 1437
5094.11 1562
5094.78 1560
5095.46 1468
5096.13 1594
5096.80 1480
5097.48 1277
5098.15 1272
5098.83 1335
5099.50 1211
5100.17 1133
5100.85 1230
5101.52 998
5102.19 1173
5102.87 1279
5103.54 1257
5104.22 1163
5104.89 1217
5105.56 1395
5106.24 1383
5106.91 1378
5107.59 1255
5108.26 1322
5108.93 1318
5109.61 1298
5110.28 1333
5110.96 1271
5111.63 1141
5112.31 1150
5112.98 1166
5113.66 1312
5114.33 1124
5115.01 1186
5115.68 1142
5116.36 1123
5117.03 1224
5117.70 1151
5118.38 1200
5119.05 1320
5119.73 1359
5120.40 1363
5121.08 1289
5121.76 1180
5122.43 1278
5123.11 1359
5123.78 1283
5124.46 1054
5125.13 1044
5125.81 1233
5126.48 1256
5127.16 1200
5127.83 1255
5128.51 1144
5129.18 1129
5129.86 1242
5130.54 1319
5131.21 1177
5131.89 1158
5132.56 1200
5133.24 1442
5133.92 1397
5134.59 1340
5135.27 1551
5135.94 1462
5136.62 1347
5137.30 1347
5137.97 1367
5138.65 1276
5139.32 1361
5140.00 1201
5140.68 1096
5141.35 1113
5142.03 1247
5142.71 1160
5143.38 1142
5144.06 1200
5144.74 1131
5145.41 1119
5146.09 1094
5146.77 1161
5147.44 1259
5148.12 1115
5148.80 1118
5149.47 1221
5150.15 1084
5150.83 1171
5151.51 1213
5152.18 1008
5152.86 1001
5153.54 1019
5154.21 987
5154.89 1136
5155.57 1036
5156.25 1067
5156.92 1170
5157.60 984
5158.28 978
5158.96 1040
5159.63 1039
5160.31 978
5160.99 964
5161.67 1018
5162.35 1041
5163.02 1074
5163.70 994
5164.38 1049
5165.06 941
5165.74 972
5166.41 946
5167.09 980
5167.77 946
5168.45 997
5169.13 972
5169.80 941
5170.48 952
5171.16 978
5171.84 1060
5172.52 1079
5173.20 975
5173.88 956
5174.55 959
5175.23 972
5175.91 1049
5176.59 1058
5177.27 1190
5177.95 1091
5178.63 1216
5179.31 1202
5179.98 1039
5180.66 1095
5181.34 1103
5182.02 1038
5182.70 1030
5183.38 1015
5184.06 1089
5184.74 1096
5185.42 1035
5186.10 990
5186.78 932
5187.46 1092
5188.14 1096
5188.82 934
5189.50 975
5190.17 910
5190.85 976
5191.53 995
5192.21 1022
5192.89 1076
5193.57 1083
5194.25 935
5194.93 989
5195.61 1146
5196.29 1043
5196.97 1065
5197.65 955
5198.33 1044
5199.01 1089
5199.69 1016
5200.38 877
5201.06 813
5201.74 881
5202.42 971
5203.10 945
5203.78 1078
5204.46 1008
5205.14 977
5205.82 912
5206.50 969
5207.18 1042
5207.86 1129
5208.54 1083
5209.22 1116
5209.90 1069
5210.59 1219
5211.27 1239
5211.95 1273
5212.63 1123
5213.31 1124
5213.99 1186
5214.67 1211
5215.35 1177
5216.03 1388
5216.72 1392
5217.40 1320
5218.08 1232
5218.76 1248
5219.44 1185
5220.12 1242
5220.81 1301
5221.49 1269
5222.17 1243
5222.85 1208
5223.53 1255
5224.21 1371
5224.90 1271
5225.58 1208
5226.26 1255
5226.94 1180
5227.62 1106
5228.31 1156
5228.99 1107
5229.67 1097
5230.35 1087
5231.04 1071
5231.72 1042
5232.40 1066
5233.08 1132
5233.77 975
5234.45 940
5235.13 953
5235.81 1119
5236.50 1117
5237.18 1033
5237.86 1026
5238.54 1129
5239.23 1046
5239.91 1068
5240.59 1049
5241.28 1086
5241.96 1143
5242.64 1136
5243.33 1137
5244.01 1289
5244.69 1243
5245.37 1186
5246.06 1113
5246.74 1117
5247.42 1134
5248.11 1113
5248.79 1238
5249.48 1309
5250.16 1154
5250.84 1161
5251.53 1273
5252.21 1340
5252.89 1413
5253.58 1302
5254.26 1336
5254.95 1175
5255.63 1328
5256.31 1331
5257.00 1214
5257.68 1271
5258.37 1216
5259.05 1221
5259.73 1235
5260.42 1222
5261.10 1290
5261.79 1191
5262.47 1414
5263.16 1423
5263.84 1253
5264.52 1207
5265.21 1232
5265.89 1329
5266.58 1282
5267.26 1258
5267.95 1237
5268.63 1238
5269.32 1212
5270.00 1211
5270.69 1119
5271.37 1095
5272.06 1208
5272.74 1188
5273.43 1203
5274.11 1175
5274.80 1244
5275.48 1328
5276.17 1251
5276.85 1115
5277.54 1157
5278.22 1290
5278.91 1410
5279.59 1520
5280.28 1538
5280.97 1521
5281.65 1552
5282.34 1631
5283.02 1707
5283.71 1481
5284.39 1504
5285.08 1472
5285.77 1337
5286.45 1224
5287.14 1213
5287.82 1220
5288.51 1247
5289.20 1209
5289.88 1075
5290.57 1040
5291.25 1182
5291.94 1246
5292.63 1206
5293.31 1018
5294.00 1150
5294.69 1292
5295.37 1209
5296.06 1150
5296.75 1220
5297.43 1201
5298.12 1332
5298.81 1259
5299.49 1202
5300.18 1165
5300.87 1253
5301.55 1328
5302.24 1273
5302.93 1205
5303.62 1288
5304.30 1349
5304.99 1440
5305.68 1469
5306.36 1393
5307.05 1469
5307.74 1442
5308.43 1412
5309.11 1417
5309.80 1358
5310.49 1418
5311.18 1307
5311.86 1302
5312.55 1403
5313.24 1329
5313.93 1288
5314.61 1395
5315.30 1511
5315.99 1559
5316.68 1379
5317.37 1300
5318.05 1458
5318.74 1419
5319.43 1419
5320.12 1595
5320.81 1653
5321.49 1651
5322.18 1684
5322.87 1766
5323.56 1749
5324.25 1719
5324.94 1668
5325.62 1695
5326.31 1713
5327.00 1549
5327.69 1439
5328.38 1560
5329.07 1450
5329.76 1597
5330.44 1535
5331.13 1660
5331.82 1606
5332.51 1529
5333.20 1542
5333.89 1677
5334.58 1795
5335.27 1742
5335.96 1769
5336.65 1770
5337.34 1700
5338.02 1626
5338.71 1766
5339.40 1705
5340.09 1785
5340.78 1774
5341.47 1866
5342.16 1816
5342.85 1756
5343.54 1879
5344.23 1902
5344.92 2068
5345.61 2136
5346.30 2170
5346.99 2386
5347.68 2577
5348.37 3048
5349.06 3718
5349.75 4396
5350.44 5131
5351.13 5772
5351.82 6107
5352.51 6724
5353.20 6770
5353.89 6223
5354.58 5821
5355.27 5479
5355.96 4715
5356.65 4392
5357.34 3632
5358.03 2938
5358.72 2718
5359.41 2219
5360.11 1941
5360.80 1965
5361.49 1862
5362.18 1684
5362.87 1655
5363.56 1702
5364.25 1843
5364.94 1763
5365.63 1960
5366.32 1885
5367.01 1906
5367.71 1883
5368.40 2055
5369.09 1736
5369.78 1751
5370.47 1646
5371.16 1698
5371.85 1568
5372.55 1421
5373.24 1434
5373.93 1587
5374.62 1581
5375.31 1520
5376.00 1489
5376.70 1353
5377.39 1373
5378.08 1346
5378.77 1405
5379.46 1374
5380.15 1374
5380.85 1422
5381.54 1319
5382.23 1305
5382.92 1288
5383.62 1431
5384.31 1443
5385.00 1507
5385.69 1390
5386.38 1264
5387.08 1260
5387.77 1236
5388.46 1269
5389.16 1311
5389.85 1326
5390.54 1318
5391.23 1294
5391.93 1341
5392.62 1361
5393.31 1352
5394.00 1269
5394.70 1354
5395.39 1391
5396.08 1256
5396.78 1301
5397.47 1273
5398.16 1339
5398.86 1306
5399.55 1271
5400.24 1238
5400.94 1227
5401.63 1261
5402.32 1145
5403.02 1121
5403.71 1239
5404.40 1302
5405.10 1113
5405.79 1181
5406.48 1107
5407.18 1180
5407.87 1313
5408.57 1245
5409.26 1141
5409.95 1107
5410.65 1116
5411.34 1154
5412.04 1169
5412.73 1158
5413.42 1228
5414.12 1122
5414.81 1175
5415.51 1161
5416.20 1080
5416.89 1010
5417.59 1120
5418.28 1142
5418.98 1075
5419.67 1059
5420.37 1100
5421.06 1161
5421.76 1188
5422.45 1175
5423.15 1140
5423.84 1061
5424.54 1072
5425.23 1151
5425.93 1143
5426.62 1229
5427.32 1117
5428.01 1063
5428.71 1164
5429.40 1162
5430.10 1092
5430.79 1120
5431.49 1097
5432.18 1081
5432.88 1213
5433.57 1107
5434.27 1170
5434.96 1185
5435.66 1190
5436.36 1291
5437.05 1314
5437.75 1326
5438.44 1452
5439.14 1426
5439.83 1603
5440.53 1402
5441.23 1346
5441.92 1380
5442.62 1343
5443.31 1356
5444.01 1105
5444.71 1285
5445.40 1292
5446.10 1340
5446.79 1372
5447.49 1439
5448.19 1419
5448.88 1288
5449.58 1478
5450.28 1456
5450.97 1593
5451.67 1674
5452.37 1644
5453.06 1664
5453.76 1642
5454.46 1593
5455.15 1483
5455.85 1372
5456.55 1328
5457.24 1357
5457.94 1435
5458.64 1509
5459.34 1240
5460.03 1226
5460.73 1287
5461.43 1251
5462.12 1342
5462.82 1205
5463.52 1436
5464.22 1460
5464.91 1336
5465.61 1410
5466.31 1368
5467.01 1517
5467.70 1385
5468.40 1262
5469.10 1314
5469.80 1374
5470.49 1481
5471.19 1470
5471.89 1398
5472.59 1522
5473.29 1575
5473.98 1583
5474.68 1613
5475.38 1445
5476.08 1471
5476.78 1519
5477.48 1618
5478.17 1580
5478.87 1847
5479.57 1718
5480.27 1949
5480.97 2273
5481.67 2180
5482.36 2261
5483.06 2157
5483.76 2220
5484.46 2109
5485.16 2010
5485.86 1908
5486.56 1936
5487.26 1838
5487.95 1779
5488.65 1770
5489.35 1886
5490.05 1854
5490.75 1838
5491.45 1845
5492.15 1857
5492.85 1871
5493.55 1837
5494.25 1738
5494.95 1875
5495.65 1824
5496.34 2030
5497.04 1983
5497.74 2031
5498.44 2022
5499.14 2094
5499.84 2324
5500.54 2485
5501.24 2685
5501.94 3286
5502.64 3565
5503.34 3269
5504.04 3377
5504.74 3222
5505.44 3085
5506.14 2919
5506.84 2636
5507.54 2289
5508.24 2170
5508.94 2113
5509.64 1946
5510.34 2014
5511.04 2198
5511.74 2085
5512.44 1978
5513.14 1897
5513.85 2107
5514.55 1874
5515.25 1730
5515.95 1892
5516.65 1778
5517.35 1719
5518.05 1686
5518.75 1548
5519.45 1632
5520.15 1732
5520.85 1602
5521.55 1522
5522.26 1596
5522.96 1601
5523.66 1586
5524.36 1568
5525.06 1462
5525.76 1371
5526.46 1285
5527.16 1302
5527.87 1292
5528.57 1249
5529.27 1233
5529.97 1213
5530.67 1236
5531.37 1278
5532.08 1301
5532.78 1253
5533.48 1253
5534.18 1157
5534.88 1299
5535.58 1228
5536.29 1223
5536.99 1200
5537.69 1323
5538.39 1354
5539.10 1127
5539.80 1109
5540.50 1116
5541.20 1126
5541.90 1177
5542.61 1245
5543.31 1273
5544.01 1165
5544.71 1132
5545.42 1165
5546.12 1170
5546.82 1171
5547.52 1173
5548.23 1199
5548.93 1148
5549.63 964
5550.34 1166
5551.04 1070
5551.74 1071
5552.44 1179
5553.15 1218
5553.85 1214
5554.55 1151
5555.26 1141
5555.96 1214
5556.66 1105
5557.37 1196
5558.07 1193
5558.77 1179
5559.48 1154
5560.18 1206
5560.88 1187
5561.59 1126
5562.29 1165
5563.00 1268
5563.70 1245
5564.40 1264
5565.11 1361
5565.81 1333
5566.51 1326
5567.22 1311
5567.92 1404
5568.63 1300
5569.33 1312
5570.03 1341
5570.74 1331
5571.44 1326
5572.15 1308
5572.85 1362
5573.56 1250
5574.26 1234
5574.96 1272
5575.67 1176
5576.37 1151
5577.08 1355
5577.78 1329
5578.49 1370
5579.19 1407
5579.90 1246
5580.60 1329
5581.31 1267
5582.01 1295
5582.72 1311
5583.42 1281
5584.13 1223
5584.83 1082
5585.54 1125
5586.24 1254
5586.95 1291
5587.65 1119
5588.36 1166
5589.06 1213
5589.77 1278
5590.47 1142
5591.18 1127
5591.88 1260
5592.59 1202
5593.30 1110
5594.00 1155
5594.71 1172
5595.41 1058
5596.12 1165
5596.82 1122
5597.53 1127
5598.24 1042
5598.94 1050
5599.65 1027
5600.35 1168
5601.06 1194
5601.77 988
5602.47 979
5603.18 1135
5603.89 1193
5604.59 1105
5605.30 1075
5606.00 1080
5606.71 1053
5607.42 1016
5608.12 1020
5608.83 1002
5609.54 950
5610.24 1082
5610.95 932
5611.66 1038
5612.36 1022
5613.07 1031
5613.78 991
5614.48 1070
5615.19 1089
5615.90 969
5616.61 1110
5617.31 1000
5618.02 939
5618.73 983
5619.43 973
5620.14 1103
5620.85 1048
5621.56 895
5622.26 869
5622.97 906
5623.68 1057
5624.39 1053
5625.09 953
5625.80 1075
5626.51 1051
5627.22 1103
5627.92 1121
5628.63 1047
5629.34 977
5630.05 1043
5630.76 1029
5631.46 1168
5632.17 1047
5632.88 959
5633.59 967
5634.30 1099
5635.01 1095
5635.71 1074
5636.42 1091
5637.13 1039
5637.84 1042
5638.55 1009
5639.26 987
5639.96 1105
5640.67 1113
5641.38 1202
5642.09 1351
5642.80 1301
5643.51 1183
5644.22 1185
5644.93 1200
5645.63 1012
5646.34 924
5647.05 957
5647.76 1020
5648.47 1124
5649.18 1051
5649.89 993
5650.60 976
5651.31 1055
5652.02 1123
5652.73 1143
5653.43 1117
5654.14 1044
5654.85 895
5655.56 1052
5656.27 1046
5656.98 1160
5657.69 1177
5658.40 1186
5659.11 1200
5659.82 1315
5660.53 1272
5661.24 1371
5661.95 1270
5662.66 1151
5663.37 1240
5664.08 1252
5664.79 1198
5665.50 1120
5666.21 1127
5666.92 1138
5667.63 1066
5668.34 1127
5669.05 1237
5669.76 1366
5670.47 1177
5671.18 1234
5671.89 1368
5672.61 1403
5673.32 1364
5674.03 1439
5674.74 1378
5675.45 1224
5676.16 1196
5676.87 1190
5677.58 1256
5678.29 1218
5679.00 1141
5679.71 1193
5680.42 1171
5681.14 1167
5681.85 1214
5682.56 1175
5683.27 1183
5683.98 1113
5684.69 1146
5685.40 1105
5686.11 1198
5686.83 1223
5687.54 1120
5688.25 1180
5688.96 1121
5689.67 1101
5690.38 1261
5691.10 1245
5691.81 1168
5692.52 1137
5693.23 1069
5693.94 1033
5694.66 1057
5695.37 1105
5696.08 1205
5696.79 1175
5697.50 1120
5698.22 1003
5698.93 1016
5699.64 1040
5700.35 1098
5701.07 1016
5701.78 1071
5702.49 1016
5703.20 1032
5703.92 1009
5704.63 1061
5705.34 1095
5706.05 1096
5706.77 1145
5707.48 968
5708.19 1089
5708.90 1118
5709.62 1144
5710.33 1076
5711.04 1113
5711.76 1101
5712.47 1061
5713.18 1034
5713.90 961
5714.61 1063
5715.32 1030
5716.04 1063
5716.75 1182
5717.46 1069
5718.18 1112
5718.89 1041
5719.60 1073
5720.32 1081
5721.03 1066
5721.74 1109
5722.46 1119
5723.17 1176
5723.89 1122
5724.60 964
5725.31 1052
5726.03 1105
5726.74 1095
5727.45 1077
5728.17 1105
5728.88 1109
5729.60 1065
5730.31 1381
5731.03 1186
5731.74 1211
5732.45 1242
5733.17 1289
5733.88 1233
5734.60 1225
5735.31 1168
5736.03 1262
5736.74 1231
5737.46 1264
5738.17 1390
5738.89 1280
5739.60 1337
5740.31 1269
5741.03 1279
5741.74 1262
5742.46 1266
5743.17 1262
5743.89 1194
5744.60 1283
5745.32 1238
5746.04 1257
5746.75 1343
5747.47 1359
5748.18 1289
5748.90 1274
5749.61 1262
5750.33 1399
5751.04 1379
5751.76 1262
5752.47 1444
5753.19 1535
5753.91 1427
5754.62 1504
5755.34 1530
5756.05 1568
5756.77 1563
5757.48 1573
5758.20 1645
5758.92 1530
5759.63 1446
5760.35 1495
5761.06 1603
5761.78 1527
5762.50 1697
5763.21 1625
5763.93 1456
5764.65 1446
5765.36 1493
5766.08 1453
5766.79 1490
5767.51 1594
5768.23 1621
5768.94 1541
5769.66 1550
5770.38 1482
5771.09 1579
5771.81 1580
5772.53 1602
5773.25 1595
5773.96 1756
5774.68 1720
5775.40 1679
5776.11 1762
5776.83 1816
5777.55 1825
5778.26 1753
5778.98 1898
5779.70 2057
5780.42 2126
5781.13 2182
5781.85 2181
5782.57 2143
5783.29 2167
5784.00 2003
5784.72 2026
5785.44 2219
5786.16 2319
5786.87 2252
5787.59 2187
5788.31 2344
5789.03 2436
5789.75 2449
5790.46 2484
5791.18 2775
5791.90 3047
5792.62 3152
5793.34 3222
5794.05 3133
5794.77 3513
5795.49 3643
5796.21 3861
5796.93 4080
5797.65 4869
5798.36 5964
5799.08 7796
5799.80 9308
5800.52 12158
5801.24 14881
5801.96 16498
5802.68 17826
5803.39 18044
5804.11 16394
5804.83 14965
5805.55 12970
5806.27 10755
5806.99 9117
5807.71 7870
5808.43 7174
5809.15 6510
5809.87 6169
5810.58 5908
5811.30 5771
5812.02 5968
5812.74 5879
5813.46 5604
5814.18 5897
5814.90 5867
5815.62 5621
5816.34 5819
5817.06 5511
5817.78 5343
5818.50 5047
5819.22 5079
5819.94 4850
5820.66 4574
5821.38 4212
5822.10 4017
5822.82 3932
5823.54 4148
5824.26 3673
5824.98 3389
5825.70 3432
5826.42 3255
5827.14 3291
5827.86 3000
5828.58 3043
5829.30 2995
5830.02 2860
5830.74 2845
5831.46 2664
5832.18 2568
5832.90 2543
5833.62 2405
5834.34 2268
5835.06 2214
5835.78 2187
5836.51 2057
5837.23 2097
5837.95 2098
5838.67 2069
5839.39 2087
5840.11 2009
5840.83 2258
5841.55 1964
5842.27 1871
5842.99 2018
5843.72 2126
5844.44 2178
5845.16 1922
5845.88 1918
5846.60 1830
5847.32 1799
5848.04 1800
5848.77 1667
5849.49 1740
5850.21 1890
5850.93 1912
5851.65 1825
5852.37 1778
5853.10 1803
5853.82 1797
5854.54 1824
5855.26 1768
5855.98 1869
5856.71 1678
5857.43 1769
5858.15 1771
5858.87 1692
5859.59 1742
5860.32 1706
5861.04 1651
5861.76 1713
5862.48 1882
5863.21 1751
5863.93 1804
5864.65 1835
5865.37 1725
5866.10 1708
5866.82 1732
5867.54 1642
5868.27 1734
5868.99 1615
5869.71 1763
5870.43 1998
5871.16 1867
5871.88 1756
5872.60 1695
5873.33 1770
5874.05 1991
5874.77 2041
5875.50 2027
5876.22 2081
5876.94 2055
5877.67 2053
5878.39 2068
5879.11 2095
5879.84 2059
5880.56 1967
5881.28 1923
5882.01 1791
5882.73 1774
5883.45 1893
5884.18 1892
5884.90 1986
5885.62 1872
5886.35 1790
5887.07 1863
5887.80 1788
5888.52 1861
5889.24 1883
5889.97 1795
5890.69 1722
5891.42 1629
5892.14 1743
5892.87 1736
5893.59 1802
5894.31 1717
5895.04 1656
5895.76 1664
5896.49 1666
5897.21 1713
5897.94 1685
5898.66 1514
5899.39 1464
5900.11 1465
5900.84 1411
5901.56 1445
5902.29 1342
5903.01 1360
5903.74 1333
5904.46 1322
5905.19 1404
5905.91 1386
5906.64 1357
5907.36 1448
5908.09 1439
5908.81 1351
5909.54 1290
5910.26 1393
5910.99 1211
5911.71 1314
5912.44 1274
5913.16 1287
5913.89 1227
5914.61 1096
5915.34 1075
5916.07 1203
5916.79 1324
5917.52 1285
5918.24 1245
5918.97 1195
5919.70 1252
5920.42 1287
5921.15 1274
5921.87 1237
5922.60 1329
5923.33 1223
5924.05 1133
5924.78 1171
5925.50 1148
5926.23 1094
5926.96 1138
5927.68 1201
5928.41 1163
5929.14 1312
5929.86 1227
5930.59 1216
5931.32 1214
5932.04 1211
5932.77 1170
5933.50 1173
5934.22 1293
5934.95 1348
5935.68 1374
5936.40 1326
5937.13 1417
5937.86 1358
5938.59 1466
5939.31 1533
5940.04 1655
5940.77 1472
5941.49 1371
5942.22 1451
5942.95 1433
5943.68 1333
5944.40 1467
5945.13 1444
5945.86 1522
5946.59 1395
5947.31 1285
5948.04 1259
5948.77 1516
5949.50 1433
5950.22 1315
5950.95 1369
5951.68 1506
5952.41 1456
5953.14 1584
5953.86 1526
5954.59 1692
5955.32 1579
5956.05 1500
5956.78 1514
5957.51 1477
5958.23 1515
5958.96 1402
5959.69 1462
5960.42 1623
5961.15 1382
5961.88 1563
5962.60 1676
5963.33 1591
5964.06 1537
5964.79 1579
5965.52 1528
5966.25 1771
5966.98 1929
5967.71 1981
5968.43 2217
5969.16 2414
5969.89 2223
5970.62 2313
5971.35 2248
5972.08 2131
5972.81 1963
5973.54 1781
5974.27 1890
5975.00 1794
5975.73 1825
5976.46 1810
5977.19 1671
5977.91 1822
5978.64 1780
5979.37 1766
5980.10 1718
5980.83 1715
5981.56 1855
5982.29 1836
5983.02 1886
5983.75 1811
5984.48 1828
5985.21 1921
5985.94 1742
5986.67 1836
5987.40 1787
5988.13 1844
5988.86 1742
5989.59 1907
5990.32 2009
5991.05 1957
5991.78 1915
5992.51 1749
5993.24 1846
5993.97 1861
5994.71 1954
5995.44 2030
5996.17 1940
5996.90 1962
5997.63 1900
5998.36 1673
5999.09 1939
5999.82 1857
6000.55 1893
6001.28 1906
6002.01 1876
6002.74 1780
6003.48 1833
6004.21 1739
6004.94 1759
6005.67 1748
6006.40 1871
6007.13 1962
6007.86 2058
6008.59 2185
6009.33 2505
6010.06 2632
6010.79 2739
6011.52 3001
6012.25 3627
6012.98 3678
6013.71 3575
6014.45 3917
6015.18 3767
6015.91 3401
6016.64 3536
6017.37 3298
6018.11 3089
6018.84 2799
6019.57 2321
6020.30 2282
6021.03 2134
6021.77 1990
6022.50 1872
6023.23 1649
6023.96 1550
6024.70 1656
6025.43 1522
6026.16 1547
6026.89 1508
6027.63 1392
6028.36 1523
6029.09 1589
6029.82 1436
6030.56 1352
6031.29 1471
6032.02 1385
6032.75 1348
6033.49 1376
6034.22 1346
6034.95 1335
6035.69 1321
6036.42 1491
6037.15 1413
6037.89 1448
6038.62 1374
6039.35 1429
6040.09 1550
6040.82 1453
6041.55 1508
6042.29 1469
6043.02 1607
6043.75 1567
6044.49 1609
6045.22 1705
6045.95 1594
6046.69 1629
6047.42 1531
6048.15 1524
6048.89 1542
6049.62 1489
6050.36 1524
6051.09 1468
6051.82 1533
6052.56 1668
6053.29 1681
6054.03 1619
6054.76 1766
6055.49 1749
6056.23 1577
6056.96 1826
6057.70 1706
6058.43 1661
6059.17 1532
6059.90 1426
6060.64 1472
6061.37 1429
6062.10 1357
6062.84 1434
6063.57 1451
6064.31 1447
6065.04 1354
6065.78 1488
6066.51 1374
6067.25 1436
6067.98 1350
6068.72 1495
6069.45 1396
6070.19 1314
6070.92 1476
6071.66 1450
6072.39 1468
6073.13 1325
6073.86 1317
6074.60 1294
6075.34 1194
6076.07 1222
6076.81 1166
6077.54 1248
6078.28 1252
6079.01 1223
6079.75 1238
6080.49 1226
6081.22 1242
6081.96 1188
6082.69 1204
6083.43 1240
6084.16 1154
6084.90 1144
6085.64 1185
6086.37 1194
6087.11 1153
6087.84 1138
6088.58 1168
6089.32 1184
6090.05 1083
6090.79 1163
6091.53 1216
6092.26 1295
6093.00 1325
6093.74 1302
6094.47 1309
6095.21 1136
6095.95 1219
6096.68 1217
6097.42 1111
6098.16 1135
6098.89 1149
6099.63 1139
6100.37 1167
6101.10 1144
6101.84 1115
6102.58 1191
6103.32 1108
6104.05 1168
6104.79 1239
6105.53 1095
6106.26 1211
6107.00 1165
6107.74 1212
6108.48 1167
6109.21 1199
6109.95 1234
6110.69 1189
6111.43 1166
6112.16 1236
6112.90 1188
6113.64 1206
6114.38 1261
6115.12 1310
6115.85 1249
6116.59 1238
6117.33 1178
6118.07 1271
6118.81 1183
6119.54 1289
6120.28 1267
6121.02 1227
6121.76 1364
6122.50 1427
6123.23 1310
6123.97 1428
6124.71 1422
6125.45 1276
6126.19 1349
6126.93 1400
6127.67 1445
6128.40 1427
6129.14 1275
6129.88 1315
6130.62 1359
6131.36 1323
6132.10 1233
6132.84 1359
6133.58 1322
6134.31 1324
6135.05 1376
6135.79 1312
6136.53 1307
6137.27 1332
6138.01 1178
6138.75 1443
6139.49 1331
6140.23 1301
6140.97 1344
6141.71 1397
6142.45 1380
6143.19 1447
6143.93 1430
6144.67 1408
6145.41 1356
6146.14 1364
6146.88 1311
6147.62 1387
6148.36 1449
6149.10 1336
6149.84 1243
6150.58 1418
6151.32 1397
6152.06 1518
6152.80 1463
6153.54 1445
6154.28 1487
6155.02 1403
6155.77 1351
6156.51 1468
6157.25 1498
6157.99 1481
6158.73 1479
6159.47 1413
6160.21 1598
6160.95 1580
6161.69 1389
6162.43 1550
6163.17 1634
6163.91 1638
6164.65 1707
6165.39 1851
6166.13 1779
6166.88 2033
6167.62 2098
6168.36 2299
6169.10 2235
6169.84 2046
6170.58 2138
6171.32 2120
6172.06 2087
6172.80 2001
6173.55 2006
6174.29 1871
6175.03 1930
6175.77 1784
6176.51 1745
6177.25 1810
6177.99 1780
6178.74 1865
6179.48 1809
6180.22 1747
6180.96 1702
6181.70 1778
6182.45 1779
6183.19 2079
6183.93 2030
6184.67 2041
6185.41 2015
6186.16 1863
6186.90 1894
6187.64 1828
6188.38 1854
6189.12 2043
6189.87 2011
6190.61 2123
6191.35 1951
6192.09 2025
6192.84 2172
6193.58 2252
6194.32 2215
6195.06 2236
6195.81 2331
6196.55 2213
6197.29 2154
6198.04 2390
6198.78 2468
6199.52 2427
6200.26 2310
6201.01 2203
6201.75 2315
6202.49 2331
6203.24 2306
6203.98 2493
6204.72 2590
6205.47 2868
6206.21 3309
6206.95 4006
6207.70 5002
6208.44 6205
6209.18 7324
6209.93 8395
6210.67 9404
6211.41 10000
6212.16 10155
6212.90 9777
6213.65 9413
6214.39 8411
6215.13 7554
6215.88 6693
6216.62 5738
6217.37 4880
6218.11 4265
6218.85 3707
6219.60 3242
6220.34 2890
6221.09 2845
6221.83 2899
6222.57 2895
6223.32 3029
6224.06 3073
6224.81 3448
6225.55 3631
6226.30 3733
6227.04 3884
6227.79 3695
6228.53 3924
6229.28 3651
6230.02 3404
6230.76 3018
6231.51 2833
6232.25 2520
6233.00 2362
6233.74 2194
6234.49 2086
6235.23 2102
6235.98 1863
6236.72 2052
6237.47 2091
6238.22 2075
6238.96 1964
6239.71 2054
6240.45 2179
6241.20 2159
6241.94 2081
6242.69 2197
6243.43 2332
6244.18 2186
6244.92 2175
6245.67 2176
6246.42 2164
6247.16 2208
6247.91 2180
6248.65 2277
6249.40 2321
6250.15 2621
6250.89 2599
6251.64 2618
6252.38 2534
6253.13 2527
6253.88 2398
6254.62 2470
6255.37 2383
6256.11 2470
6256.86 2303
6257.61 2300
6258.35 2316
6259.10 2430
6259.85 2359
6260.59 2455
6261.34 2253
6262.09 2300
6262.83 2317
6263.58 2281
6264.33 2292
6265.07 2307
6265.82 2334
6266.57 2730
6267.31 2895
6268.06 2907
6268.81 3235
6269.56 3318
6270.30 3787
6271.05 4061
6271.80 3830
6272.54 3695
6273.29 3819
6274.04 3737
6274.79 3459
6275.53 3173
6276.28 3106
6277.03 3043
6277.78 2964
6278.52 2979
6279.27 2915
6280.02 2796
6280.77 2832
6281.52 2659
6282.26 2505
6283.01 2430
6283.76 2340
6284.51 2183
6285.26 2072
6286.00 1975
6286.75 1989
6287.50 1935
6288.25 1909
6289.00 1910
6289.74 2084
6290.49 2001
6291.24 2105
6291.99 2166
6292.74 2108
6293.49 2203
6294.24 2197
6294.98 2195
6295.73 1990
6296.48 1966
6297.23 2173
6297.98 2094
6298.73 1934
6299.48 1863
6300.23 1744
6300.97 1707
6301.72 1570
6302.47 1547
6303.22 1607
6303.97 1575
6304.72 1617
6305.47 1706
6306.22 1685
6306.97 1691
6307.72 1582
6308.47 1563
6309.22 1724
6309.97 1681
6310.72 1787
6311.47 1752
6312.22 1645
6312.96 1643
6313.71 1736
6314.46 1704
6315.21 1736
6315.96 1652
6316.71 1708
6317.46 1642
6318.21 1717
6318.96 1660
6319.71 1808
6320.46 1704
6321.21 1705
6321.96 1623
6322.72 1563
6323.47 1501
6324.22 1556
6324.97 1451
6325.72 1444
6326.47 1466
6327.22 1496
6327.97 1490
6328.72 1502
6329.47 1498
6330.22 1421
6330.97 1410
6331.72 1438
6332.47 1444
6333.22 1539
6333.97 1484
6334.73 1415
6335.48 1365
6336.23 1461
6336.98 1518
6337.73 1353
6338.48 1304
6339.23 1351
6339.98 1485
6340.74 1391
6341.49 1346
6342.24 1349
6342.99 1293
6343.74 1201
6344.49 1220
6345.24 1337
6346.00 1362
6346.75 1467
6347.50 1430
6348.25 1299
6349.00 1351
6349.76 1372
6350.51 1503
6351.26 1464
6352.01 1452
6352.76 1500
6353.52 1442
6354.27 1538
6355.02 1550
6355.77 1544
6356.52 1424
6357.28 1425
6358.03 1485
6358.78 1490
6359.53 1423
6360.29 1420
6361.04 1439
6361.79 1382
6362.54 1365
6363.30 1525
6364.05 1555
6364.80 1627
6365.56 1654
6366.31 1537
6367.06 1559
6367.81 1477
6368.57 1497
6369.32 1456
6370.07 1483
6370.83 1603
6371.58 1536
6372.33 1362
6373.09 1368
6373.84 1447
6374.59 1359
6375.35 1486
6376.10 1338
6376.85 1399
6377.61 1337
6378.36 1249
6379.11 1386
6379.87 1422
6380.62 1452
6381.37 1445
6382.13 1464
6382.88 1491
6383.64 1447
6384.39 1484
6385.14 1345
6385.90 1305
6386.65 1359
6387.41 1429
6388.16 1445
6388.91 1360
6389.67 1444
6390.42 1352
6391.18 1512
6391.93 1500
6392.69 1444
6393.44 1514
6394.20 1526
6394.95 1540
6395.70 1481
6396.46 1454
6397.21 1437
6397.97 1354
6398.72 1261
6399.48 1307
6400.23 1181
6400.99 1200
6401.74 1172
6402.50 1236
6403.25 1170
6404.01 1240
6404.76 1174
6405.52 1199
6406.27 1203
6407.03 1248
6407.78 1196
6408.54 1177
6409.30 1204
6410.05 1283
6410.81 1175
6411.56 1166
6412.32 1186
6413.07 1280
6413.83 1286
6414.58 1160
6415.34 1071
6416.10 1189
6416.85 1155
6417.61 1011
6418.36 1174
6419.12 1091
6419.88 1173
6420.63 1161
6421.39 1177
6422.14 1227
6422.90 1241
6423.66 1230
6424.41 1274
6425.17 1247
6425.93 1295
6426.68 1324
6427.44 1217
6428.20 1339
6428.95 1222
6429.71 1123
6430.47 1080
6431.22 1045
6431.98 1133
6432.74 1107
6433.49 1042
6434.25 1169
6435.01 1163
6435.76 1188
6436.52 1089
6437.28 1154
6438.03 1147
6438.79 1154
6439.55 1103
6440.31 1076
6441.06 1222
6441.82 1188
6442.58 1060
6443.34 1035
6444.09 1085
6444.85 1154
6445.61 1125
6446.37 1088
6447.12 1042
6447.88 1059
6448.64 1044
6449.40 1130
6450.15 1108
6450.91 1206
6451.67 1105
6452.43 1003
6453.19 1103
6453.94 1074
6454.70 1127
6455.46 1073
6456.22 1073
6456.98 1045
6457.73 1087
6458.49 1170
6459.25 1142
6460.01 1275
6460.77 1195
6461.53 1124
6462.29 1165
6463.04 1167
6463.80 1151
6464.56 1158
6465.32 1130
6466.08 1180
6466.84 1186
6467.60 1110
6468.36 1101
6469.11 1087
6469.87 1104
6470.63 1072
6471.39 1093
6472.15 1104
6472.91 1137
6473.67 1244
6474.43 1177
6475.19 1165
6475.95 1122
6476.71 1122
6477.47 1172
6478.22 1171
6478.98 1209
6479.74 1074
6480.50 1135
6481.26 1251
6482.02 1233
6482.78 1250
6483.54 1235
6484.30 1168
6485.06 1165
6485.82 1220
6486.58 1289
6487.34 1209
6488.10 1082
6488.86 1210
6489.62 1177
6490.38 1221
6491.14 1337
6491.90 1388
6492.66 1366
6493.42 1283
6494.18 1417
6494.94 1393
6495.70 1395
6496.47 1414
6497.23 1413
6497.99 1456
6498.75 1537
6499.51 1434
6500.27 1489
6501.03 1336
6501.79 1454
6502.55 1340
6503.31 1420
6504.07 1515
6504.83 1519
6505.60 1537
6506.36 1519
6507.12 1550
6507.88 1649
6508.64 1669
6509.40 1607
6510.16 1564
6510.92 1535
6511.69 1593
6512.45 1477
6513.21 1499
6513.97 1641
6514.73 1621
6515.49 1603
6516.26 1546
6517.02 1586
6517.78 1512
6518.54 1600
6519.30 1576
6520.06 1656
6520.83 1763
6521.59 1861
6522.35 1967
6523.11 1992
6523.87 2027
6524.64 2259
6525.40 2358
6526.16 2468
6526.92 2706
6527.69 2800
6528.45 2829
6529.21 2776
6529.97 2807
6530.74 2837
6531.50 2852
6532.26 2677
6533.02 2598
6533.79 2669
6534.55 3071
6535.31 3515
6536.08 3748
6536.84 4155
6537.60 4486
6538.36 4634
6539.13 4884
6539.89 4965
6540.65 4749
6541.42 4387
6542.18 3945
6542.94 3408
6543.71 2958
6544.47 2599
6545.23 2256
6546.00 2073
6546.76 1896
6547.52 1794
6548.29 1835
6549.05 1710
6549.81 1610
6550.58 1549
6551.34 1572
6552.11 1562
6552.87 1668
6553.63 1667
6554.40 1573
6555.16 1586
6555.93 1528
6556.69 1580
6557.45 1676
6558.22 1675
6558.98 1607
6559.75 1661
6560.51 1632
6561.27 1693
6562.04 1617
6562.80 1758
6563.57 1897
6564.33 1959
6565.10 2047
6565.86 2127
6566.63 2222
6567.39 2257
6568.16 2122
6568.92 2047
6569.69 2208
6570.45 1962
6571.22 1802
6571.98 1875
6572.75 1795
6573.51 1785
6574.28 1815
6575.04 1767
6575.81 1787
6576.57 1819
6577.34 1846
6578.10 1794
6578.87 1927
6579.63 1874
6580.40 1804
6581.16 1971
6581.93 1990
6582.69 1949
6583.46 1906
6584.23 1909
6584.99 2082
6585.76 1908
6586.52 2102
6587.29 2039
6588.05 1873
6588.82 1988
6589.59 2097
6590.35 2176
6591.12 2209
6591.88 2338
6592.65 2558
6593.42 2839
6594.18 2949
6594.95 3242
6595.72 3181
6596.48 3223
6597.25 3264
6598.02 3135
6598.78 2957
6599.55 3018
6600.31 2757
6601.08 2640
6601.85 2343
6602.62 2282
6603.38 2103
6604.15 1918
6604.92 1854
6605.68 1783
6606.45 1781
6607.22 1686
6607.98 1598
6608.75 1632
6609.52 1609
6610.28 1574
6611.05 1590
6611.82 1678
6612.59 1545
6613.35 1556
6614.12 1675
6614.89 1590
6615.66 1689
6616.42 1667
6617.19 1524
6617.96 1708
6618.73 1739
6619.49 1705
6620.26 1760
6621.03 1681
6621.80 1847
6622.57 1856
6623.33 1818
6624.10 1916
6624.87 1839
6625.64 1861
6626.41 1782
6627.17 1717
6627.94 1744
6628.71 1786
6629.48 1726
6630.25 1829
6631.02 1936
6631.78 1951
6632.55 2379
6633.32 2451
6634.09 2603
6634.86 2947
6635.63 3155
6636.40 3220
6637.16 3567
6637.93 3583
6638.70 3476
6639.47 3337
6640.24 3030
6641.01 2863
6641.78 2594
6642.55 2337
6643.32 2095
6644.09 1915
6644.85 1800
6645.62 1699
6646.39 1641
6647.16 1544
6647.93 1589
6648.70 1659
6649.47 1756
6650.24 1830
6651.01 1753
6651.78 1795
6652.55 1711
6653.32 1733
6654.09 1718
6654.86 1674
6655.63 1771
6656.40 1599
6657.17 1637
6657.94 1632
6658.71 1618
6659.48 1559
6660.25 1430
6661.02 1514
6661.79 1459
6662.56 1384
6663.33 1415
6664.10 1458
6664.87 1567
6665.64 1475
6666.41 1361
6667.18 1414
6667.95 1397
6668.72 1485
6669.49 1500
6670.26 1445
6671.03 1392
6671.80 1350
6672.58 1439
6673.35 1498
6674.12 1537
6674.89 1554
6675.66 1568
6676.43 1522
6677.20 1441
6677.97 1534
6678.74 1435
6679.51 1476
6680.29 1444
6681.06 1415
6681.83 1576
6682.60 1558
6683.37 1489
6684.14 1620
6684.91 1683
6685.69 1590
6686.46 1529
6687.23 1593
6688.00 1640
6688.77 1645
6689.54 1593
6690.32 1570
6691.09 1504
6691.86 1541
6692.63 1573
6693.40 1607
6694.18 1582
6694.95 1530
6695.72 1392
6696.49 1413
6697.26 1487
6698.04 1371
6698.81 1296
6699.58 1330
6700.35 1327
6701.13 1425
6701.90 1413
6702.67 1352
6703.44 1444
6704.22 1386
6704.99 1318
6705.76 1287
6706.54 1398
6707.31 1279
6708.08 1399
6708.85 1352
6709.63 1264
6710.40 1333
6711.17 1324
6711.95 1325
6712.72 1272
6713.49 1202
6714.27 1210
6715.04 1212
6715.81 1200
6716.59 1211
6717.36 1219
6718.13 1227
6718.91 1227
6719.68 1146
6720.45 1159
6721.23 1205
6722.00 1162
6722.77 1179
6723.55 1283
6724.32 1185
6725.09 1112
6725.87 1210
6726.64 1138
6727.42 1160
6728.19 1189
6728.96 1140
6729.74 1042
6730.51 1030
6731.29 1169
6732.06 1240
6732.84 1262
6733.61 1164
6734.38 1195
6735.16 1284
6735.93 1269
6736.71 1274
6737.48 1142
6738.26 1199
6739.03 1270
6739.81 1303
6740.58 1265
6741.36 1215
6742.13 1268
6742.91 1186
6743.68 1190
6744.46 1174
6745.23 1205
6746.01 1234
6746.78 1178
6747.56 1150
6748.33 1242
6749.11 1275
6749.88 1278
6750.66 1366
6751.43 1390
6752.21 1399
6752.98 1518
6753.76 1499
6754.53 1519
6755.31 1571
6756.08 1462
6756.86 1307
6757.64 1371
6758.41 1367
6759.19 1357
6759.96 1299
6760.74 1336
6761.52 1283
6762.29 1211
6763.07 1307
6763.84 1239
6764.62 1300
6765.40 1336
6766.17 1366
6766.95 1405
6767.72 1226
6768.50 1303
6769.28 1353
6770.05 1403
6770.83 1352
6771.61 1255
6772.38 1328
6773.16 1214
6773.94 1149
6774.71 1136
6775.49 1156
6776.27 1104
6777.04 1144
6777.82 1259
6778.60 1242
6779.37 1143
6780.15 1272
6780.93 1274
6781.71 1191
6782.48 1232
6783.26 1241
6784.04 1289
6784.81 1272
6785.59 1286
6786.37 1200
6787.15 1184
6787.92 1228
6788.70 1246
6789.48 1207
6790.26 1075
6791.03 1063
6791.81 1249
6792.59 1108
6793.37 1027
6794.15 1066
6794.92 1191
6795.70 1141
6796.48 1062
6797.26 1048
6798.03 1051
6798.81 1058
6799.59 985
6800.37 1135
6801.15 1141
6801.93 1050
6802.70 1055
6803.48 1202
6804.26 1189
6805.04 1248
6805.82 1199
6806.60 1297
6807.37 1395
6808.15 1402
6808.93 1306
6809.71 1284
6810.49 1243
6811.27 1256
6812.05 1120
6812.83 1136
6813.60 1134
6814.38 1033
6815.16 1110
6815.94 1173
6816.72 1188
6817.50 1196
6818.28 1116
6819.06 1112
6819.84 1090
6820.62 1218
6821.40 1256
6822.18 1168
6822.96 1214
6823.73 1128
6824.51 1123
6825.29 1033
6826.07 1045
6826.85 1195
6827.63 1200
6828.41 1050
6829.19 1238
6829.97 1136
6830.75 1179
6831.53 1138
6832.31 1191
6833.09 1086
6833.87 1187
6834.65 1186
6835.43 1099
6836.21 1083
6836.99 1067
6837.77 1092
6838.55 1111
6839.33 1129
6840.11 1067
6840.90 1096
6841.68 1099
6842.46 1055
6843.24 1097
6844.02 1051
6844.80 1034
6845.58 1088
6846.36 1065
6847.14 1129
6847.92 1101
6848.70 1114
6849.48 1252
6850.26 1368
6851.05 1448
6851.83 1644
6852.61 1661
6853.39 1748
6854.17 1807
6854.95 1582
6855.73 1588
6856.51 1647
6857.30 1553
6858.08 1495
6858.86 1445
6859.64 1332
6860.42 1239
6861.20 1188
6861.99 1200
6862.77 1172
6863.55 1207
6864.33 1280
6865.11 1275
6865.89 1223
6866.68 1228
6867.46 1429
6868.24 1378
6869.02 1267
6869.80 1370
6870.59 1357
6871.37 1282
6872.15 1324
6872.93 1299
6873.72 1264
6874.50 1280
6875.28 1230
6876.06 1173
6876.85 1171
6877.63 1200
6878.41 1190
6879.19 1353
6879.98 1226
6880.76 1328
6881.54 1419
6882.32 1410
6883.11 1415
6883.89 1589
6884.67 1601
6885.46 1668
6886.24 1722
6887.02 1674
6887.81 1912
6888.59 2072
6889.37 2401
6890.16 2436
6890.94 2493
6891.72 2542
6892.51 2488
6893.29 2260
6894.07 1885
6894.86 1792
6895.64 1704
6896.42 1646
6897.21 1536
6897.99 1584
6898.77 1481
6899.56 1563
6900.34 1512
6901.13 1381
6901.91 1415
6902.69 1468
6903.48 1560
6904.26 1571
6905.05 1503
6905.83 1471
6906.62 1378
6907.40 1371
6908.18 1519
6908.97 1523
6909.75 1460
6910.54 1362
6911.32 1328
6912.11 1224
6912.89 1189
6913.68 1258
6914.46 1252
6915.24 1110
6916.03 1190
6916.81 1185
6917.60 1205
6918.38 1365
6919.17 1388
6919.95 1413
6920.74 1261
6921.52 1425
6922.31 1238
6923.09 1293
6923.88 1268
6924.66 1239
6925.45 1265
6926.24 1193
6927.02 1179
6927.81 1334
6928.59 1277
6929.38 1248
6930.16 1228
6930.95 1188
6931.73 1195
6932.52 1274
6933.31 1245
6934.09 1276
6934.88 1362
6935.66 1383
6936.45 1346
6937.24 1157
6938.02 1290
6938.81 1352
6939.59 1421
6940.38 1366
6941.17 1370
6941.95 1443
6942.74 1521
6943.52 1532
6944.31 1586
6945.10 1650
6945.88 1742
6946.67 1731
6947.46 1817
6948.24 1837
6949.03 2031
6949.82 2139
6950.60 2333
6951.39 2199
6952.18 2206
6952.96 2219
6953.75 2169
6954.54 2031
6955.32 2049
6956.11 1933
6956.90 1912
6957.69 1937
6958.47 1817
6959.26 1924
6960.05 1985
6960.83 2130
6961.62 2037
6962.41 2011
6963.20 1997
6963.98 2156
6964.77 2264
6965.56 2334
6966.35 2200
6967.14 2234
6967.92 2351
6968.71 2213
6969.50 2335
6970.29 2248
6971.07 2334
6971.86 2384
6972.65 2241
6973.44 2295
6974.23 2384
6975.01 2380
6975.80 2492
6976.59 2349
6977.38 2188
6978.17 2273
6978.96 2348
6979.74 2083
6980.53 2225
6981.32 2334
6982.11 2454
6982.90 2702
6983.69 2962
6984.48 3339
6985.26 4068
6986.05 4594
6986.84 5366
6987.63 5851
6988.42 6321
6989.21 6382
6990.00 6180
6990.79 6167
6991.57 5803
6992.36 5272
6993.15 4572
6993.94 4474
6994.73 3984
6995.52 3565
6996.31 3343
6997.10 3340
6997.89 3442
6998.68 3634
6999.47 4161
7000.26 4883
7001.05 5360
7001.84 6008
7002.63 6053
7003.42 6118
7004.21 6167
7005.00 5688
7005.79 5086
7006.58 4704
7007.37 4041
7008.16 3541
7008.95 3136
7009.74 2759
7010.53 2308
7011.32 2199
7012.11 2114
7012.90 2213
7013.69 2159
7014.48 2174
7015.27 2101
7016.06 2328
7016.85 2479
7017.64 2522
7018.43 2528
7019.22 2316
7020.01 2433
7020.80 2311
7021.59 2160
7022.38 2030
7023.17 2005
7023.96 1933
7024.76 1767
7025.55 1705
7026.34 1876
7027.13 1852
7027.92 1888
7028.71 1962
7029.50 1993
7030.29 2034
7031.08 2041
7031.88 2102
7032.67 2059
7033.46 2068
7034.25 1952
7035.04 1885
7035.83 1813
7036.62 1943
7037.42 1848
7038.21 1890
7039.00 1839
7039.79 1775
7040.58 1833
7041.38 2064
7042.17 2153
7042.96 1969
7043.75 2174
7044.54 2238
7045.33 2297
7046.13 2308
7046.92 2277
7047.71 2275
7048.50 2350
7049.30 2336
7050.09 2544
7050.88 2638
7051.67 2832
7052.47 2913
7053.26 3138
7054.05 3006
7054.84 3137
7055.64 3089
7056.43 2675
7057.22 2473
7058.01 2302
7058.81 2184
7059.60 2093
7060.39 2186
7061.19 2159
7061.98 2116
7062.77 2184
7063.57 2229
7064.36 2097
7065.15 2042
7065.94 2152
7066.74 2069
7067.53 2093
7068.32 2088
7069.12 1977
7069.91 1986
7070.71 2064
7071.50 2114
7072.29 2110
7073.09 2052
7073.88 2048
7074.67 2063
7075.47 2047
7076.26 2133
7077.05 1909
7077.85 1977
7078.64 1950
7079.44 1879
7080.23 1879
7081.02 1840
7081.82 1955
7082.61 2030
7083.41 2138
7084.20 2043
7085.00 2245
7085.79 2342
7086.58 2741
7087.38 3111
7088.17 3478
7088.97 4059
7089.76 4354
7090.56 4715
7091.35 4539
7092.15 4594
7092.94 4402
7093.74 3904
7094.53 3432
7095.33 3182
7096.12 2716
7096.92 2413
7097.71 2162
7098.51 2010
7099.30 1869
7100.10 1655
7100.89 1549
7101.69 1573
7102.48 1604
7103.28 1629
7104.07 1681
7104.87 1619
7105.66 1702
7106.46 1750
7107.26 1851
7108.05 1701
7108.85 1640
7109.64 1459
7110.44 1497
7111.23 1437
7112.03 1285
7112.83 1282
7113.62 1340
7114.42 1361
7115.21 1389
7116.01 1311
7116.81 1287
7117.60 1406
7118.40 1406
7119.19 1365
7119.99 1383
7120.79 1366
7121.58 1482
7122.38 1388
7123.18 1355
7123.97 1354
7124.77 1402
7125.57 1294
7126.36 1207
7127.16 1338
7127.96 1416
7128.75 1410
7129.55 1377
7130.35 1454
7131.14 1444
7131.94 1470
7132.74 1419
7133.53 1382
7134.33 1416
7135.13 1342
7135.93 1526
7136.72 1271
7137.52 1332
7138.32 1359
7139.11 1313
7139.91 1358
7140.71 1356
7141.51 1424
7142.30 1348
7143.10 1349
7143.90 1405
7144.70 1412
7145.49 1399
7146.29 1338
7147.09 1357
7147.89 1454
7148.69 1353
7149.48 1297
7150.28 1295
7151.08 1360
7151.88 1248
7152.68 1272
7153.47 1280
7154.27 1271
7155.07 1309
7155.87 1250
7156.67 1217
7157.47 1382
7158.26 1420
7159.06 1329
7159.86 1328
7160.66 1362
7161.46 1293
7162.26 1208
7163.06 1244
7163.85 1155
7164.65 1087
7165.45 1169
7166.25 1161
7167.05 1203
7167.85 1159
7168.65 1086
7169.45 1191
7170.25 1189
7171.04 1121
7171.84 1177
7172.64 1234
7173.44 1176
7174.24 1222
7175.04 1120
7175.84 1168
7176.64 1061
7177.44 1153
7178.24 1068
7179.04 1014
7179.84 1010
7180.64 1031
7181.44 1106
7182.24 1048
7183.04 991
7183.84 996
7184.64 1004
7185.44 1065
7186.24 1045
7187.04 1119
7187.84 1072
7188.64 1148
7189.44 1158
7190.24 1043
7191.04 1101
7191.84 984
7192.64 954
7193.44 998
7194.24 964
7195.04 965
7195.84 940
7196.64 976
7197.44 868
7198.24 965
7199.04 946
7199.84 998
7200.64 1057
7201.44 1084
7202.25 1006
7203.05 956
7203.85 986
7204.65 939
7205.45 975
7206.25 982
7207.05 896
7207.85 982
7208.65 970
7209.46 914
7210.26 902
7211.06 882
7211.86 877
7212.66 913
7213.46 1079
7214.26 1029
7215.07 1000
7215.87 1005
7216.67 1063
7217.47 947
7218.27 903
7219.07 999
7219.88 957
7220.68 974
7221.48 872
7222.28 941
7223.08 1008
7223.89 1022
7224.69 908
7225.49 968
7226.29 907
7227.10 916
7227.90 923
7228.70 960
7229.50 836
7230.30 856
7231.11 964
7231.91 989
7232.71 975
7233.51 905
7234.32 844
7235.12 916
7235.92 964
7236.73 996
7237.53 1042
7238.33 944
7239.13 969
7239.94 945
7240.74 926
7241.54 1012
7242.35 985
7243.15 1008
7243.95 1019
7244.76 1053
7245.56 1004
7246.36 948
7247.17 881
7247.97 885
7248.77 880
7249.58 949
7250.38 884
7251.18 973
7251.99 906
7252.79 932
7253.59 929
7254.40 890
7255.20 914
7256.01 936
7256.81 925
7257.61 977
7258.42 954
7259.22 981
7260.03 904
7260.83 939
7261.63 1055
7262.44 925
7263.24 921
7264.05 884
7264.85 911
7265.66 909
7266.46 897
7267.26 958
7268.07 931
7268.87 1046
7269.68 952
7270.48 902
7271.29 919
7272.09 974
7272.90 1001
7273.70 1041
7274.51 1115
7275.31 1041
7276.12 982
7276.92 1091
7277.73 1149
7278.53 1096
7279.34 1146
7280.14 1114
7280.95 1073
7281.75 1124
7282.56 1138
7283.36 1120
7284.17 1317
7284.97 1313
7285.78 1409
7286.59 1464
7287.39 1596
7288.20 1661
7289.00 1578
7289.81 1686
7290.61 1481
7291.42 1411
7292.23 1251
7293.03 1151
7293.84 1170
7294.64 1136
7295.45 1078
7296.26 1016
7297.06 1013
7297.87 969
7298.67 1038
7299.48 1034
7300.29 1074
7301.09 989
7301.90 1078
7302.71 1072
7303.51 1066
7304.32 1095
7305.13 1182
7305.93 1191
7306.74 1093
7307.55 1248
7308.35 1155
7309.16 1063
7309.97 1069
7310.77 1136
7311.58 1105
7312.39 1091
7313.19 1148
7314.00 1123
7314.81 1033
7315.62 1085
7316.42 1141
7317.23 1127
7318.04 1190
7318.84 1161
7319.65 1195
7320.46 1458
7321.27 1394
7322.07 1634
7322.88 1668
7323.69 1662
7324.50 1700
7325.31 1596
7326.11 1448
7326.92 1349
7327.73 1358
7328.54 1381
7329.34 1200
7330.15 1240
7330.96 1157
7331.77 1066
7332.58 1006
7333.38 1132
7334.19 1134
7335.00 1067
7335.81 1108
7336.62 1106
7337.43 1321
7338.23 1292
7339.04 1304
7339.85 1174
7340.66 1146
7341.47 1076
7342.28 1064
7343.09 1121
7343.89 1013
7344.70 1023
7345.51 998
7346.32 980
7347.13 1039
7347.94 1035
7348.75 974
7349.56 968
7350.37 981
7351.18 974
7351.98 988
7352.79 1004
7353.60 956
7354.41 1002
7355.22 1049
7356.03 970
7356.84 854
7357.65 979
7358.46 872
7359.27 947
7360.08 978
7360.89 954
7361.70 857
7362.51 900
7363.32 960
7364.13 1045
7364.94 969
7365.75 890
7366.56 885
7367.37 925
7368.18 978
7368.99 912
7369.80 887
7370.61 886
7371.42 954
7372.23 920
7373.04 951
7373.85 920
7374.66 951
7375.47 916
7376.28 996
7377.09 1036
7377.90 1048
7378.71 969
7379.52 1030
7380.33 1157
7381.14 1125
7381.96 1325
7382.77 1387
7383.58 1370
7384.39 1306
7385.20 1418
7386.01 1311
7386.82 1204
7387.63 1206
7388.44 1128
7389.25 1189
7390.07 1101
7390.88 1061
7391.69 1046
7392.50 1069
7393.31 1023
7394.12 1078
7394.93 1071
7395.75 1126
7396.56 1116
7397.37 1217
7398.18 1339
7398.99 1367
7399.80 1338
7400.62 1457
7401.43 1536
7402.24 1527
7403.05 1555
7403.86 1488
7404.68 1374
7405.49 1228
7406.30 1261
7407.11 1141
7407.93 1081
7408.74 1049
7409.55 1007
7410.36 924
7411.17 1019
7411.99 975
7412.80 992
7413.61 1033
7414.42 996
7415.24 930
7416.05 931
7416.86 894
7417.68 876
7418.49 922
7419.30 791
7420.11 913
7420.93 819
7421.74 820
7422.55 758
7423.37 803
7424.18 876
7424.99 858
7425.81 850
7426.62 811
7427.43 822
7428.25 821
7429.06 711
7429.87 846
7430.69 918
7431.50 835
7432.31 754
7433.13 687
7433.94 756
7434.75 769
7435.57 743
7436.38 804
7437.20 827
7438.01 756
7438.82 776
7439.64 804
7440.45 703
7441.27 751
7442.08 766
7442.89 794
7443.71 815
7444.52 790
7445.34 714
7446.15 832
7446.97 747
7447.78 699
7448.59 754
7449.41 763
7450.22 745
7451.04 724
7451.85 767
7452.67 821
7453.48 821
7454.30 780
7455.11 779
7455.93 833
7456.74 777
7457.56 772
7458.37 807
7459.19 863
7460.00 842
7460.82 879
7461.63 816
7462.45 813
7463.26 871
7464.08 829
7464.89 768
7465.71 731
7466.52 772
7467.34 765
7468.16 815
7468.97 869
7469.79 731
7470.60 796
7471.42 763
7472.23 805
7473.05 773
7473.87 760
7474.68 781
7475.50 735
7476.31 729
7477.13 720
7477.95 821
7478.76 870
7479.58 709
7480.39 854
7481.21 842
7482.03 756
7482.84 800
7483.66 779
7484.48 814
7485.29 863
7486.11 800
7486.93 795
7487.74 732
7488.56 674
7489.38 762
7490.19 769
7491.01 731
7491.83 792
7492.64 737
7493.46 696
7494.28 762
7495.09 752
7495.91 729
7496.73 662
7497.55 666
7498.36 741
7499.18 705
7500.00 721
7500.81 793
7501.63 648
7502.45 658
7503.27 616
7504.08 774
7504.90 755
7505.72 701
7506.54 672
7507.36 741
7508.17 666
7508.99 681
7509.81 645
7510.63 670
7511.44 660
7512.26 707
7513.08 776
7513.90 696
7514.72 603
7515.53 688
7516.35 706
7517.17 668
7517.99 677
7518.81 687
7519.63 702
7520.44 663
7521.26 661
7522.08 646
7522.90 692
7523.72 655
7524.54 702
7525.36 693
7526.17 656
7526.99 606
7527.81 639
7528.63 713
7529.45 725
7530.27 717
7531.09 652
7531.91 630
7532.73 702
7533.54 644
7534.36 658
7535.18 676
7536.00 698
7536.82 718
7537.64 788
7538.46 752
7539.28 708
7540.10 656
7540.92 687
7541.74 663
7542.56 706
7543.38 771
7544.20 705
7545.02 713
7545.84 707
7546.66 669
7547.48 675
7548.30 694
7549.12 704
7549.94 639
7550.76 681
7551.58 675
7552.40 696
7553.22 732
7554.04 711
7554.86 735
7555.68 712
7556.50 711
7557.32 711
7558.14 664
7558.96 707
7559.78 715
7560.60 707
7561.42 730
7562.24 750
7563.06 741
7563.88 723
7564.70 647
7565.53 668
7566.35 740
7567.17 737
7567.99 722
7568.81 629
7569.63 650
7570.45 735
7571.27 659
7572.09 696
7572.92 726
7573.74 720
7574.56 707
7575.38 722
7576.20 728
7577.02 720
7577.84 716
7578.67 692
7579.49 678
7580.31 712
7581.13 789
7581.95 729
7582.77 704
7583.60 703
7584.42 662
7585.24 652
7586.06 751
7586.88 861
7587.71 720
7588.53 673
7589.35 814
7590.17 798
7590.99 802
7591.82 776
7592.64 787
7593.46 790
7594.28 703
7595.11 732
7595.93 778
7596.75 824
7597.57 783
7598.40 690
7599.22 795
7600.04 778
7600.87 782
7601.69 661
7602.51 655
7603.33 670
7604.16 701
7604.98 778
7605.80 833
7606.63 845
7607.45 915
7608.27 944
7609.10 888
7609.92 873
7610.74 843
7611.57 955
7612.39 892
7613.21 813
7614.04 827
7614.86 812
7615.68 798
7616.51 738
7617.33 746
7618.15 838
7618.98 911
7619.80 883
7620.63 903
7621.45 922
7622.27 1014
7623.10 1033
7623.92 1038
7624.75 990
7625.57 898
7626.39 921
7627.22 836
7628.04 903
7628.87 869
7629.69 921
7630.52 879
7631.34 874
7632.16 1065
7632.99 1031
7633.81 1080
7634.64 1088
7635.46 1158
7636.29 1121
7637.11 1148
7637.94 1178
7638.76 1140
7639.59 947
7640.41 874
7641.24 877
7642.06 767
7642.89 848
7643.71 821
7644.54 849
7645.36 772
7646.19 732
7647.01 674
7647.84 770
7648.66 834
7649.49 809
7650.31 793
7651.14 768
7651.96 799
7652.79 837
7653.62 694
7654.44 644
7655.27 678
7656.09 826
7656.92 804
7657.75 773
7658.57 657
7659.40 679
7660.22 708
7661.05 655
7661.88 692
7662.70 706
7663.53 726
7664.35 709
7665.18 677
7666.01 672
7666.83 631
7667.66 663
7668.49 670
7669.31 752
7670.14 718
7670.96 745
7671.79 731
7672.62 708
7673.44 651
7674.27 733
7675.10 798
7675.93 707
7676.75 728
7677.58 641
7678.41 628
7679.23 710
7680.06 693
7680.89 708
7681.71 609
7682.54 633
7683.37 715
7684.20 734
7685.02 759
7685.85 727
7686.68 844
7687.51 876
7688.33 972
7689.16 966
7689.99 962
7690.82 877
7691.64 909
7692.47 884
7693.30 857
7694.13 797
7694.96 726
7695.78 697
7696.61 784
7697.44 708
7698.27 637
7699.10 698
7699.92 702
7700.75 779
7701.58 677
7702.41 720
7703.24 737
7704.06 711
7704.89 779
7705.72 775
7706.55 758
7707.38 771
7708.21 722
7709.04 726
7709.86 710
7710.69 707
7711.52 694
7712.35 695
7713.18 714
7714.01 592
7714.84 650
7715.67 679
7716.50 756
7717.32 789
7718.15 713
7718.98 651
7719.81 672
7720.64 731
7721.47 702
7722.30 675
7723.13 694
7723.96 708
7724.79 706
7725.62 703
7726.45 697
7727.28 726
7728.11 793
7728.94 716
7729.77 694
7730.60 721
7731.43 764
7732.26 835
7733.09 790
7733.92 766
7734.75 768
7735.58 796
7736.41 802
7737.24 811
7738.07 891
7738.90 900
7739.73 778
7740.56 742
7741.39 759
7742.22 765
7743.05 802
7743.88 789
7744.71 845
7745.54 873
7746.37 854
7747.20 1065
7748.03 1110
7748.86 1145
7749.69 1119
7750.52 1240
7751.36 1223
7752.19 1202
7753.02 1191
7753.85 1160
7754.68 1160
7755.51 1173
7756.34 1229
7757.17 1425
7758.00 1517
7758.84 1593
7759.67 1552
7760.50 1680
7761.33 1601
7762.16 1621
7762.99 1457
7763.82 1440
7764.66 1342
7765.49 1194
7766.32 1162
7767.15 1221
7767.98 1015
7768.81 906
7769.65 838
7770.48 811
7771.31 801
7772.14 775
7772.97 808
7773.81 836
7774.64 787
7775.47 838
7776.30 797
7777.14 808
7777.97 823
7778.80 872
7779.63 886
7780.47 778
7781.30 862
7782.13 860
7782.96 870
7783.80 834
7784.63 819
7785.46 819
7786.29 884
7787.13 747
7787.96 692
7788.79 769
7789.63 817
7790.46 761
7791.29 777
7792.12 716
7792.96 715
7793.79 705
7794.62 642
7795.46 654
7796.29 688
7797.12 692
7797.96 757
7798.79 799
7799.62 814
7800.46 699
7801.29 753
7802.12 718
7802.96 712
7803.79 705
7804.63 683
7805.46 720
7806.29 792
7807.13 761
7807.96 717
7808.80 763
7809.63 834
7810.46 839
7811.30 694
7812.13 670
7812.97 724
7813.80 781
7814.63 774
7815.47 768
7816.30 701
7817.14 748
7817.97 740
7818.81 784
7819.64 776
7820.48 803
7821.31 773
7822.15 839
7822.98 808
7823.81 699
7824.65 769
7825.48 801
7826.32 819
7827.15 826
7827.99 858
7828.82 881
7829.66 959
7830.49 913
7831.33 848
7832.17 844
7833.00 874
7833.84 814
7834.67 822
7835.51 811
7836.34 869
7837.18 888
7838.01 939
7838.85 812
7839.68 892
7840.52 896
7841.36 796
7842.19 779
7843.03 773
7843.86 821
7844.70 766
7845.54 745
7846.37 764
7847.21 824
7848.04 862
7848.88 837
7849.72 745
7850.55 795
7851.39 828
7852.22 773
7853.06 790
7853.90 804
7854.73 814
7855.57 751
7856.41 799
7857.24 794
7858.08 802
7858.92 781
7859.75 830
7860.59 941
7861.43 912
7862.26 946
7863.10 913
7863.94 971
7864.77 907
7865.61 772
7866.45 788
7867.29 868
7868.12 795
7868.96 831
7869.80 877
7870.63 891
7871.47 949
7872.31 923
7873.15 957
7873.98 994
7874.82 1011
7875.66 946
7876.50 966
7877.33 881
7878.17 980
7879.01 1091
7879.85 1077
7880.69 1333
7881.52 1330
7882.36 1209
7883.20 1154
7884.04 1198
7884.88 1024
7885.71 1076
7886.55 1068
7887.39 1131
7888.23 1216
7889.07 1070
7889.90 1104
7890.74 1206
7891.58 1122
7892.42 1093
7893.26 1138
7894.10 1070
7894.94 1085
7895.77 1105
7896.61 1020
7897.45 976
7898.29 974
7899.13 908
7899.97 951
7900.81 932
7901.65 958
7902.48 954
7903.32 983
7904.16 930
7905.00 849
7905.84 907
7906.68 842
7907.52 835
7908.36 866
7909.20 762
7910.04 764
7910.88 806
7911.72 790
7912.56 799
7913.40 794
7914.24 685
7915.07 732
7915.91 793
7916.75 761
7917.59 730
7918.43 747
7919.27 847
7920.11 925
7920.95 755
7921.79 743
7922.63 801
7923.47 853
7924.31 747
7925.15 679
7925.99 600
7926.83 671
7927.67 705
7928.52 787
7929.36 699
7930.20 671
7931.04 676
7931.88 678
7932.72 669
7933.56 706
7934.40 708
7935.24 767
7936.08 737
7936.92 660
7937.76 695
7938.60 721
7939.44 742
7940.29 689
7941.13 653
7941.97 655
7942.81 711
7943.65 706
7944.49 722
7945.33 705
7946.17 697
7947.01 672
7947.86 775
7948.70 736
7949.54 702
7950.38 745
7951.22 834
7952.06 767
7952.91 753
7953.75 758
7954.59 784
7955.43 806
7956.27 846
7957.11 785
7957.96 870
7958.80 852
7959.64 789
7960.48 901
7961.32 815
7962.17 722
7963.01 820
7963.85 760
7964.69 750
7965.54 820
7966.38 850
7967.22 852
7968.06 754
7968.91 853
7969.75 893
7970.59 874
7971.43 896
7972.28 916
7973.12 875
7973.96 758
7974.80 766
7975.65 767
7976.49 872
7977.33 839
7978.18 709
7979.02 767
7979.86 832
7980.71 762
7981.55 767
7982.39 850
7983.24 859
7984.08 800
7984.92 796
7985.77 872
7986.61 785
7987.45 846
7988.30 818
7989.14 799
7989.98 784
7990.83 768
7991.67 836
7992.51 766
7993.36 772
7994.20 766
7995.05 822
7995.89 805
7996.73 853
7997.58 857
7998.42 932
7999.27 1042
8000.11 1127
8000.95 1362
8001.80 1429
8002.64 1509
8003.49 1686
8004.33 1637
8005.18 1647
8006.02 1548
8006.86 1403
8007.71 1360
8008.55 1201
8009.40 1070
8010.24 892
8011.09 819
8011.93 761
8012.78 702
8013.62 657
8014.47 744
8015.31 688
8016.16 727
8017.00 811
8017.85 676
8018.69 748
8019.54 789
8020.38 751
8021.23 753
8022.07 724
8022.92 741
8023.76 677
8024.61 658
8025.46 694
8026.30 662
8027.15 638
8027.99 614
8028.84 600
8029.68 604
8030.53 630
8031.38 690
8032.22 683
8033.07 622
8033.91 612
8034.76 593
8035.61 566
8036.45 579
8037.30 551
8038.14 549
8038.99 552
8039.84 568
8040.68 593
8041.53 687
8042.37 644
8043.22 634
8044.07 581
8044.91 686
8045.76 649
8046.61 539
8047.45 649
8048.30 638
8049.15 635
8049.99 657
8050.84 669
8051.69 564
8052.54 585
8053.38 604
8054.23 566
8055.08 560
8055.92 557
8056.77 622
8057.62 580
8058.46 638
8059.31 603
8060.16 607
8061.01 598
8061.85 674
8062.70 630
8063.55 604
8064.40 655
8065.24 638
8066.09 687
8066.94 654
8067.79 664
8068.64 585
8069.48 586
8070.33 623
8071.18 534
8072.03 596
8072.87 563
8073.72 572
8074.57 553
8075.42 542
8076.27 610
8077.12 652
8077.96 565
8078.81 554
8079.66 558
8080.51 555
8081.36 555
8082.21 539
8083.05 511
8083.90 580
8084.75 553
8085.60 545
8086.45 525
8087.30 531
8088.15 532
8089.00 636
8089.84 530
8090.69 506
8091.54 488
8092.39 552
8093.24 561
8094.09 583
8094.94 522
8095.79 519
8096.64 504
8097.49 509
8098.34 529
8099.19 553
8100.03 534
8100.88 500
8101.73 558
8102.58 574
8103.43 513
8104.28 580
8105.13 603
8105.98 607
8106.83 497
8107.68 531
8108.53 490
8109.38 512
8110.23 500
8111.08 516
8111.93 464
8112.78 405
8113.63 554
8114.48 537
8115.33 470
8116.18 497
8117.03 506
8117.88 498
8118.73 558
8119.58 580
8120.43 569
8121.28 478
8122.14 497
8122.99 496
8123.84 491
8124.69 514
8125.54 557
8126.39 501
8127.24 514
8128.09 461
8128.94 497
8129.79 538
8130.64 439
8131.49 450
8132.35 506
8133.20 544
8134.05 555
8134.90 567
8135.75 563
8136.60 505
8137.45 591
8138.31 630
8139.16 601
8140.01 588
8140.86 594
8141.71 591
8142.56 564
8143.41 509
8144.27 597
8145.12 582
8145.97 510
8146.82 517
8147.67 569
8148.53 608
8149.38 681
8150.23 607
8151.08 634
8151.93 658
8152.79 609
8153.64 702
8154.49 699
8155.34 630
8156.20 747
8157.05 824
8157.90 828
8158.75 818
8159.61 807
8160.46 819
8161.31 772
8162.16 717
8163.02 734
8163.87 754
8164.72 646
8165.57 649
8166.43 595
8167.28 558
8168.13 523
8168.99 559
8169.84 607
8170.69 587
8171.55 659
8172.40 657
8173.25 646
8174.11 656
8174.96 649
8175.81 572
8176.67 568
8177.52 583
8178.37 562
8179.23 503
8180.08 539
8180.93 526
8181.79 589
8182.64 521
8183.50 512
8184.35 566
8185.20 547
8186.06 521
8186.91 507
8187.76 545
8188.62 517
8189.47 476
8190.33 471
8191.18 456
8192.04 450
8192.89 537
8193.74 534
8194.60 539
8195.45 469
8196.31 481
8197.16 470
8198.02 392
8198.87 390
8199.73 409
8200.58 437
8201.44 459
8202.29 434
8203.15 460
8204.00 472
8204.85 488
8205.71 441
8206.56 442
8207.42 417
8208.27 366
8209.13 461
8209.99 461
8210.84 507
8211.70 474
8212.55 426
8213.41 441
8214.26 422
8215.12 515
8215.97 485
8216.83 413
8217.68 423
8218.54 421
8219.40 492
8220.25 508
8221.11 494
8221.96 457
8222.82 455
8223.67 477
8224.53 484
8225.39 433
8226.24 461
8227.10 464
8227.95 455
8228.81 405
8229.67 483
8230.52 449
8231.38 439
8232.24 443
8233.09 437
8233.95 419
8234.81 404
8235.66 439
8236.52 454
8237.37 434
8238.23 399
8239.09 434
8239.95 441
8240.80 438
8241.66 432
8242.52 424
8243.37 386
8244.23 441
8245.09 484
8245.94 441
8246.80 415
8247.66 361
8248.52 395
8249.37 417
8250.23 422
8251.09 450
8251.94 401
8252.80 409
8253.66 443
8254.52 453
8255.37 479
8256.23 456
8257.09 494
8257.95 476
8258.80 529
8259.66 412
8260.52 369
8261.38 448
8262.24 436
8263.09 427
8263.95 408
8264.81 419
8265.67 392
8266.53 434
8267.38 409
8268.24 474
8269.10 452
8269.96 411
8270.82 431
8271.68 456
8272.53 500
8273.39 448
8274.25 443
8275.11 519
8275.97 522
8276.83 475
8277.69 374
8278.55 419
8279.40 401
8280.26 381
8281.12 432
8281.98 410
8282.84 448
8283.70 429
8284.56 423
8285.42 407
8286.28 421
8287.14 441
8287.99 555
8288.85 472
8289.71 524
8290.57 501
8291.43 486
8292.29 524
8293.15 487
8294.01 464
8294.87 473
8295.73 523
8296.59 540
8297.45 521
8298.31 491
8299.17 505
8300.03 502
8300.89 459
8301.75 435
8302.61 391
8303.47 444
8304.33 488
8305.19 480
8306.05 551
8306.91 505
8307.77 477
8308.63 518
8309.49 480
8310.35 523
8311.21 505
8312.07 509
8312.93 485
8313.79 447
8314.65 460
8315.51 501
8316.37 509
8317.24 487
8318.10 480
8318.96 472
8319.82 465
8320.68 441
8321.54 498
8322.40 450
8323.26 432
8324.12 411
8324.98 496
8325.85 560
8326.71 502
8327.57 522
8328.43 518
8329.29 479
8330.15 438
8331.01 508
8331.88 470
8332.74 475
8333.60 446
8334.46 445
8335.32 456
8336.18 420
8337.05 365
8337.91 430
8338.77 426
8339.63 483
8340.49 441
8341.36 467
8342.22 420
8343.08 460
8343.94 476
8344.80 412
8345.67 394
8346.53 457
8347.39 496
8348.25 486
8349.12 484
8349.98 459
8350.84 465
8351.70 455
8352.57 438
8353.43 412
8354.29 373
8355.15 438
8356.02 457
8356.88 433
8357.74 457
8358.60 461
8359.47 432
8360.33 474
8361.19 418
8362.06 441
8362.92 447
8363.78 443
8364.65 420
8365.51 424
8366.37 457
8367.24 458
8368.10 464
8368.96 490
8369.83 435
8370.69 464
8371.55 416
8372.42 436
8373.28 497
8374.14 422
8375.01 517
8375.87 450
8376.74 511
8377.60 502
8378.46 504
8379.33 481
8380.19 465
8381.06 557
8381.92 511
8382.78 471
8383.65 493
8384.51 511
8385.38 491
8386.24 508
8387.11 555
8387.97 560
8388.83 527
8389.70 564
8390.56 502
8391.43 497
8392.29 523
8393.16 525
8394.02 441
8394.89 507
8395.75 532
8396.62 452
8397.48 410
8398.35 407
8399.21 531
8400.08 486
8400.94 542
8401.81 521
8402.67 509
8403.54 522
8404.40 519
8405.27 443
8406.13 439
8407.00 495
8407.86 532
8408.73 474
8409.60 527
8410.46 544
8411.33 490
8412.19 509
8413.06 517
8413.92 566
8414.79 439
8415.66 503
8416.52 506
8417.39 480
8418.25 511
8419.12 515
8419.99 478
8420.85 481
8421.72 503
8422.58 526
8423.45 499
8424.32 523
8425.18 515
8426.05 520
8426.92 559
8427.78 523
8428.65 510
8429.52 523
8430.38 542
8431.25 560
8432.12 569
8432.98 544
8433.85 574
8434.72 599
8435.58 598
8436.45 619
8437.32 639
8438.18 646
8439.05 606
8439.92 598
8440.79 633
8441.65 671
8442.52 664
8443.39 704
8444.25 848
8445.12 869
8445.99 826
8446.86 810
8447.72 788
8448.59 798
8449.46 843
8450.33 748
8451.19 836
8452.06 770
8452.93 748
8453.80 813
8454.67 904
8455.53 946
8456.40 1065
8457.27 1288
8458.14 1420
8459.01 1503
8459.87 1664
8460.74 1657
8461.61 1689
8462.48 1595
8463.35 1349
8464.22 1274
8465.08 1130
8465.95 1048
8466.82 840
8467.69 748
8468.56 698
8469.43 765
8470.29 681
8471.16 577
8472.03 603
8472.90 627
8473.77 568
8474.64 529
8475.51 584
8476.38 602
8477.25 567
8478.11 530
8478.98 547
8479.85 505
8480.72 525
8481.59 481
8482.46 572
8483.33 576
8484.20 557
8485.07 508
8485.94 526
8486.81 559
8487.68 583
8488.55 576
8489.42 627
8490.29 653
8491.16 574
8492.03 624
8492.90 619
8493.77 599
8494.64 593
8495.51 579
8496.38 540
8497.25 503
8498.12 573
8498.99 585
8499.86 578
8500.73 533
8501.60 484
8502.47 529
8503.34 562
8504.21 549
8505.08 551
8505.95 501
8506.82 558
8507.69 541
8508.56 520
8509.43 589
8510.30 562
8511.17 567
8512.04 527
8512.91 616
8513.79 552
8514.66 552
8515.53 580
8516.40 548
8517.27 649
8518.14 573
8519.01 533
8519.88 584
8520.75 612
8521.63 497
8522.50 525
8523.37 512
8524.24 513
8525.11 481
8525.98 470
8526.85 621
8527.73 573
8528.60 538
8529.47 611
8530.34 507
8531.21 560
8532.08 568
8532.96 590
8533.83 552
8534.70 537
8535.57 633
8536.44 638
8537.32 541
8538.19 519
8539.06 525
8539.93 510
8540.81 593
8541.68 612
8542.55 555
8543.42 524
8544.29 576
8545.17 531
8546.04 484
8546.91 499
8547.79 489
8548.66 557
8549.53 545
8550.40 456
8551.28 523
8552.15 530
8553.02 543
8553.89 595
8554.77 599
8555.64 627
8556.51 665
8557.39 700
8558.26 705
8559.13 662
8560.01 684
8560.88 665
8561.75 655
8562.63 616
8563.50 521
8564.37 491
8565.25 455
8566.12 445
8566.99 502
8567.87 482
8568.74 535
8569.62 512
8570.49 523
8571.36 519
8572.24 431
8573.11 499
8573.99 541
8574.86 512
8575.73 479
8576.61 476
8577.48 420
8578.36 519
8579.23 482
8580.10 445
8580.98 378
8581.85 398
8582.73 421
8583.60 440
8584.48 470
8585.35 402
8586.23 437
8587.10 463
8587.98 505
8588.85 472
8589.72 433
8590.60 472
8591.47 417
8592.35 455
8593.22 451
8594.10 473
8594.97 463
8595.85 452
8596.72 449
8597.60 527
8598.47 445
8599.35 503
8600.23 512
8601.10 497
8601.98 508
8602.85 534
8603.73 457
8604.60 489
8605.48 501
8606.35 416
8607.23 438
8608.11 459
8608.98 485
8609.86 543
8610.73 546
8611.61 531
8612.48 505
8613.36 604
8614.24 595
8615.11 525
8615.99 499
8616.87 513
8617.74 556
8618.62 531
8619.49 540
8620.37 576
8621.25 524
8622.12 448
8623.00 427
8623.88 419
8624.75 452
8625.63 419
8626.51 479
8627.38 483
8628.26 474
8629.14 526
8630.01 557
8630.89 510
8631.77 532
8632.64 513
8633.52 485
8634.40 524
8635.28 557
8636.15 552
8637.03 545
8637.91 470
8638.78 541
8639.66 503
8640.54 508
8641.42 547
8642.29 562
8643.17 492
8644.05 485
8644.93 544
8645.80 517
8646.68 504
8647.56 541
8648.44 528
8649.31 572
8650.19 630
8651.07 608
8651.95 617
8652.83 613
8653.70 608
8654.58 634
8655.46 627
8656.34 636
8657.22 621
8658.10 648
8658.97 667
8659.85 626
8660.73 581
8661.61 547
8662.49 561
8663.37 613
8664.24 572
8665.12 614
8666.00 591
8666.88 612
8667.76 576
8668.64 624
8669.52 602
8670.40 588
8671.27 685
8672.15 717
8673.03 655
8673.91 662
8674.79 749
8675.67 817
8676.55 715
8677.43 789
8678.31 798
8679.19 789
8680.07 808
8680.95 814
8681.83 789
8682.71 787
8683.58 758
8684.46 806
8685.34 799
8686.22 775
8687.10 799
8687.98 845
8688.86 888
8689.74 948
8690.62 1095
8691.50 1234
8692.38 1464
8693.26 1873
8694.14 2170
8695.02 2436
8695.90 2774
8696.78 2742
8697.66 2729
8698.54 2478
8699.42 2132
8700.30 1878
8701.19 1467
8702.07 1282
8702.95 1144
8703.83 881
8704.71 855
8705.59 788
8706.47 797
8707.35 708
8708.23 661
8709.11 717
8709.99 652
8710.87 595
8711.75 616
8712.64 595
8713.52 563
8714.40 620
8715.28 581
8716.16 545
8717.04 512
8717.92 498
8718.80 533
8719.69 533
8720.57 611
8721.45 621
8722.33 619
8723.21 695
8724.09 741
8724.97 653
8725.86 615
8726.74 564
8727.62 557
8728.50 504
8729.38 513
8730.27 567
8731.15 515
8732.03 514
8732.91 563
8733.79 549
8734.68 549
8735.56 567
8736.44 538
8737.32 588
8738.20 530
8739.09 449
8739.97 507
8740.85 502
8741.73 489
8742.62 525
8743.50 472
8744.38 422
8745.27 422
8746.15 488
8747.03 520
8747.91 537
8748.80 525
8749.68 496
8750.56 514
8751.45 543
8752.33 560
8753.21 536
8754.09 520
8754.98 538
8755.86 540
8756.74 534
8757.63 570
8758.51 603
8759.39 532
8760.28 546
8761.16 586
8762.04 588
8762.93 598
8763.81 633
8764.70 610
8765.58 543
8766.46 518
8767.35 552
8768.23 613
8769.11 574
8770.00 578
8770.88 557
8771.77 565
8772.65 607
8773.53 589
8774.42 604
8775.30 628
8776.19 601
8777.07 569
8777.96 568
8778.84 559
8779.72 533
8780.61 546
8781.49 571
8782.38 482
8783.26 469
8784.15 532
8785.03 514
8785.92 515
8786.80 461
8787.69 489
8788.57 556
8789.46 547
8790.34 516
8791.23 532
8792.11 505
8793.00 489
8793.88 542
8794.77 499
8795.65 511
8796.54 520
8797.42 513
8798.31 473
8799.19 513
8800.08 523
8800.96 490
8801.85 493
8802.74 475
8803.62 554
8804.51 474
8805.39 538
8806.28 502
8807.16 441
8808.05 455
8808.94 540
8809.82 497
8810.71 470
8811.59 441
8812.48 485
8813.37 529
8814.25 500
8815.14 473
8816.02 464
8816.91 500
8817.80 465
8818.68 481
8819.57 487
8820.46 501
8821.34 528
8822.23 457
8823.12 540
8824.00 513
8824.89 457
8825.78 518
8826.66 515
8827.55 425
8828.44 463
8829.32 499
8830.21 451
8831.10 478
8831.99 497
8832.87 539
8833.76 552
8834.65 463
8835.53 433
8836.42 428
8837.31 473
8838.20 457
8839.08 404
8839.97 420
8840.86 431
8841.75 428
8842.63 509
8843.52 490
8844.41 523
8845.30 548
8846.18 499
8847.07 467
8847.96 479
8848.85 513
8849.74 557
8850.62 501
8851.51 470
8852.40 458
8853.29 467
8854.18 444
8855.06 420
8855.95 382
8856.84 381
8857.73 395
8858.62 513
8859.51 420
8860.39 461
8861.28 440
8862.17 456
8863.06 425
8863.95 404
8864.84 479
8865.73 417
8866.62 416
8867.50 414
8868.39 446
8869.28 457
8870.17 423
8871.06 491
8871.95 453
8872.84 403
8873.73 422
8874.62 406
8875.51 346
8876.40 405
8877.28 375
8878.17 371
8879.06 335
8879.95 400
8880.84 413
8881.73 366
8882.62 337
8883.51 381
8884.40 381
8885.29 415
8886.18 410
8887.07 396
8887.96 410
8888.85 396
8889.74 388
8890.63 401
8891.52 410
8892.41 340
8893.30 364
8894.19 428
8895.08 424
8895.97 423
8896.86 396
8897.75 400
8898.64 408
8899.53 438
8900.42 366
8901.31 360
8902.20 401
8903.10 390
8903.99 360
8904.88 389
8905.77 391
8906.66 359
8907.55 385
8908.44 401
8909.33 384
8910.22 372
8911.11 428
8912.00 405
8912.90 391
8913.79 423
8914.68 365
8915.57 342
8916.46 389
8917.35 393
8918.24 483
8919.13 398
8920.03 385
8920.92 388
8921.81 381
8922.70 335
8923.59 341
8924.48 336
8925.38 325
8926.27 370
8927.16 382
8928.05 382
8928.94 409
8929.84 436
8930.73 368
8931.62 373
8932.51 371
8933.40 357
8934.30 379
8935.19 365
8936.08 336
8936.97 406
8937.86 413
8938.76 394
8939.65 400
8940.54 420
8941.43 361
8942.33 395
8943.22 361
8944.11 351
8945.01 302
8945.90 361
8946.79 362
8947.68 394
8948.58 352
8949.47 358
8950.36 360
8951.26 411
8952.15 447
8953.04 408
8953.94 331
8954.83 339
8955.72 345
8956.62 374
8957.51 340
8958.40 344
8959.30 347
8960.19 371
8961.08 332
8961.98 348
8962.87 357
8963.76 376
8964.66 336
8965.55 325
8966.44 382
8967.34 375
8968.23 360
8969.13 400
8970.02 372
8970.91 363
8971.81 358
8972.70 345
8973.60 342
8974.49 329
8975.39 304
8976.28 333
8977.17 320
8978.07 371
8978.96 367
8979.86 323
8980.75 350
8981.65 425
8982.54 399
8983.44 357
8984.33 372
8985.22 367
8986.12 359
8987.01 348
8987.91 339
8988.80 326
8989.70 341
8990.59 320
8991.49 335
8992.38 337
8993.28 311
8994.17 332
8995.07 348
8995.97 311
8996.86 359
8997.76 311
8998.65 335
8999.55 327
9000.44 365
9001.34 299
9002.23 343
9003.13 348
9004.02 331
9004.92 393
9005.82 338
9006.71 384
9007.61 371
9008.50 337
9009.40 317
9010.30 318
9011.19 340
9012.09 353
9012.98 348
9013.88 332
9014.78 362
9015.67 333
9016.57 328
9017.47 314
9018.36 403
9019.26 333
9020.15 359
9021.05 384
9021.95 368
9022.84 339
9023.74 364
9024.64 351
9025.53 339
9026.43 387
9027.33 323
9028.23 324
9029.12 333
9030.02 330
9030.92 334
9031.81 329
9032.71 358
9033.61 309
9034.50 331
9035.40 318
9036.30 322
9037.20 344
9038.09 315
9038.99 341
9039.89 296
9040.79 315
9041.68 300
9042.58 312
9043.48 335
9044.38 330
9045.27 365
9046.17 391
9047.07 355
9047.97 307
9048.87 333
9049.76 302
9050.66 368
9051.56 356
9052.46 370
9053.36 379
9054.25 339
9055.15 376
9056.05 399
9056.95 389
9057.85 308
9058.75 332
9059.64 394
9060.54 388
9061.44 354
9062.34 361
9063.24 376
9064.14 382
9065.04 415
9065.93 460
9066.83 382
9067.73 396
9068.63 418
9069.53 398
9070.43 393
9071.33 350
9072.23 360
9073.13 352
9074.03 350
9074.92 345
9075.82 345
9076.72 324
9077.62 385
9078.52 361
9079.42 340
9080.32 423
9081.22 378
9082.12 362
9083.02 407
9083.92 430
9084.82 362
9085.72 403
9086.62 360
9087.52 368
9088.42 340
9089.32 334
9090.22 346
9091.12 339
9092.02 399
9092.92 363
9093.82 373
9094.72 369
9095.62 388
9096.52 452
9097.42 437
9098.32 378
9099.22 418
9100.12 381
9101.02 390
9101.92 418
9102.82 365
9103.72 366
9104.62 299
9105.52 328
9106.43 346
9107.33 333
9108.23 365
9109.13 381
9110.03 363
9110.93 380
9111.83 344
9112.73 346
9113.63 288
9114.53 302
9115.44 317
9116.34 331
9117.24 340
9118.14 352
9119.04 404
9119.94 346
9120.84 410
9121.75 372
9122.65 363
9123.55 356
9124.45 330
9125.35 391
9126.25 374
9127.16 360
9128.06 329
9128.96 317
9129.86 316
9130.76 296
9131.66 325
9132.57 406
9133.47 346
9134.37 320
9135.27 347
9136.18 378
9137.08 321
9137.98 360
9138.88 338
9139.79 340
9140.69 318
9141.59 323
9142.49 321
9143.40 338
9144.30 367
9145.20 384
9146.10 376
9147.01 348
9147.91 334
9148.81 339
9149.71 309
9150.62 335
9151.52 311
9152.42 331
9153.33 332
9154.23 291
9155.13 294
9156.04 270
9156.94 283
9157.84 380
9158.75 370
9159.65 360
9160.55 326
9161.46 291
9162.36 302
9163.26 303
9164.17 323
9165.07 307
9165.97 398
9166.88 321
9167.78 335
9168.69 319
9169.59 354
9170.49 349
9171.40 302
9172.30 379
9173.21 372
9174.11 385
9175.01 347
9175.92 306
9176.82 338
9177.73 358
9178.63 344
9179.54 331
9180.44 376
9181.35 323
9182.25 326
9183.15 358
9184.06 325
9184.96 308
9185.87 297
9186.77 311
9187.68 309
9188.58 329
9189.49 331
9190.39 319
9191.30 341
9192.20 337
9193.11 318
9194.01 336
9194.92 356
9195.82 355
9196.73 338
9197.63 329
9198.54 338
9199.44 379
9200.35 325
9201.25 358
9202.16 410
9203.07 388
9203.97 427
9204.88 407
9205.78 342
9206.69 398
9207.59 386
9208.50 360
9209.41 364
9210.31 400
9211.22 395
9212.12 321
9213.03 333
9213.94 362
9214.84 354
9215.75 305
9216.65 357
9217.56 316
9218.47 315
9219.37 363
9220.28 286
9221.19 327
9222.09 327
9223.00 309
9223.91 369
9224.81 296
9225.72 344
9226.63 267
9227.53 340
9228.44 324
9229.35 302
9230.25 316
9231.16 354
9232.07 373
9232.97 367
9233.88 256
9234.79 293
9235.70 305
9236.60 350
9237.51 386
9238.42 330
9239.32 344
9240.23 338
9241.14 338
9242.05 294
9242.95 292
9243.86 347
9244.77 313
9245.68 351
9246.58 304
9247.49 340
9248.40 305
9249.31 315
9250.22 333
9251.12 327
9252.03 348
9252.94 364
9253.85 299
9254.76 298
9255.66 304
9256.57 301
9257.48 377
9258.39 271
9259.30 274
9260.21 340
9261.11 320
9262.02 350
9262.93 356
9263.84 391
9264.75 359
9265.66 287
9266.57 288
9267.47 276
9268.38 296
9269.29 315
9270.20 292
9271.11 330
9272.02 341
9272.93 330
9273.84 317
9274.75 316
9275.65 304
9276.56 381
9277.47 373
9278.38 391
9279.29 364
9280.20 384
9281.11 325
9282.02 323
9282.93 328
9283.84 389
9284.75 330
9285.66 324
9286.57 346
9287.48 306
9288.39 382
9289.30 301
9290.21 296
9291.12 314
9292.03 308
9292.94 312
9293.85 362
9294.76 366
9295.67 334
9296.58 345
9297.49 354
9298.40 376
9299.31 351
9300.22 327
9301.13 336
9302.04 359
9302.95 385
9303.86 407
9304.77 408
9305.68 365
9306.59 343
9307.50 366
9308.41 422
9309.32 414
9310.23 434
9311.15 441
9312.06 456
9312.97 444
9313.88 411
9314.79 437
9315.70 412
9316.61 416
9317.52 350
9318.43 367
9319.35 383
9320.26 376
9321.17 320
9322.08 404
9322.99 398
9323.90 344
9324.81 361
9325.73 372
9326.64 361
9327.55 373
9328.46 393
9329.37 385
9330.28 397
9331.20 404
9332.11 385
9333.02 413
9333.93 332
9334.84 369
9335.76 350
9336.67 335
9337.58 361
9338.49 354
9339.40 330
9340.32 378
9341.23 387
9342.14 318
9343.05 356
9343.97 321
9344.88 350
9345.79 361
9346.70 356
9347.62 300
9348.53 301
9349.44 346
9350.35 303
9351.27 305
9352.18 355
9353.09 343
9354.01 320
9354.92 367
9355.83 360
9356.75 340
9357.66 313
9358.57 270
9359.49 342
9360.40 337
9361.31 325
9362.23 344
9363.14 354
9364.05 304
9364.97 325
9365.88 331
9366.79 304
9367.71 286
9368.62 305
9369.53 292
9370.45 267
9371.36 275
9372.28 353
9373.19 347
9374.10 310
9375.02 358
9375.93 313
9376.84 328
9377.76 330
9378.67 339
9379.59 325
9380.50 322
9381.42 350
9382.33 347
9383.24 313
9384.16 345
9385.07 364
9385.99 323
9386.90 360
9387.82 338
9388.73 318
9389.65 342
9390.56 333
9391.48 371
9392.39 365
9393.31 363
9394.22 343
9395.14 376
9396.05 357
9396.97 362
9397.88 340
9398.80 371
9399.71 402
9400.63 435
9401.54 378
9402.46 361
9403.37 327
9404.29 324
9405.20 318
9406.12 341
9407.03 327
9407.95 349
9408.87 332
9409.78 325
9410.70 367
9411.61 354
9412.53 388
9413.44 349
9414.36 339
9415.28 356
9416.19 343
9417.11 322
9418.02 324
9418.94 346
9419.86 333
9420.77 317
9421.69 327
9422.61 308
9423.52 366
9424.44 393
9425.36 383
9426.27 337
9427.19 370
9428.10 339
9429.02 338
9429.94 309
9430.85 321
9431.77 336
9432.69 386
9433.61 379
9434.52 345
9435.44 327
9436.36 409
9437.27 374
9438.19 388
9439.11 428
9440.02 390
9440.94 363
9441.86 381
9442.78 386
9443.69 348
9444.61 332
9445.53 361
9446.45 347
9447.36 334
9448.28 319
9449.20 353
9450.12 380
9451.03 406
9451.95 435
9452.87 388
9453.79 506
9454.71 515
9455.62 566
9456.54 575
9457.46 570
9458.38 599
9459.30 562
9460.21 551
9461.13 513
9462.05 534
9462.97 455
9463.89 364
9464.80 344
9465.72 406
9466.64 380
9467.56 368
9468.48 379
9469.40 381
9470.32 359
9471.23 316
9472.15 350
9473.07 305
9473.99 353
9474.91 311
9475.83 288
9476.75 298
9477.67 316
9478.59 293
9479.50 322
9480.42 345
9481.34 352
9482.26 345
9483.18 356
9484.10 404
9485.02 357
9485.94 373
9486.86 363
9487.78 333
9488.70 351
9489.62 346
9490.54 433
9491.46 389
9492.38 352
9493.30 292
9494.22 332
9495.14 356
9496.06 402
9496.98 349
9497.90 359
9498.82 346
9499.74 345
9500.66 328
9501.58 321
9502.50 326
9503.42 328
9504.34 330
9505.26 330
9506.18 320
9507.10 312
9508.02 405
9508.94 373
9509.86 302
9510.78 337
9511.70 315
9512.62 317
9513.54 344
9514.46 326
9515.38 344
9516.30 353
9517.23 359
9518.15 404
9519.07 389
9519.99 366
9520.91 361
9521.83 340
9522.75 295
9523.67 401
9524.59 367
9525.52 332
9526.44 333
9527.36 308
9528.28 362
9529.20 397
9530.12 381
9531.04 381
9531.97 388
9532.89 376
9533.81 429
9534.73 404
9535.65 435
9536.57 400
9537.50 388
9538.42 391
9539.34 362
9540.26 391
9541.18 384
9542.11 360
9543.03 369
9543.95 388
9544.87 369
9545.80 409
9546.72 349
9547.64 338
9548.56 396
9549.49 301
9550.41 345
9551.33 347
9552.25 288
9553.18 299
9554.10 319
9555.02 307
9555.94 307
9556.87 327
9557.79 387
9558.71 336
9559.64 316
9560.56 301
9561.48 297
9562.40 297
9563.33 344
9564.25 336
9565.17 371
9566.10 358
9567.02 362
9567.94 307
9568.87 350
9569.79 420
9570.71 376
9571.64 335
9572.56 347
9573.49 372
9574.41 357
9575.33 412
9576.26 356
9577.18 356
9578.10 358
9579.03 324
9579.95 363
9580.88 375
9581.80 385
9582.72 363
9583.65 369
9584.57 384
9585.50 392
9586.42 421
9587.35 363
9588.27 344
9589.19 312
9590.12 366
9591.04 361
9591.97 342
9592.89 288
9593.82 320
9594.74 375
9595.67 330
9596.59 314
9597.52 313
9598.44 350
9599.37 364
9600.29 387
9601.22 369
9602.14 323
9603.07 385
9603.99 379
9604.92 383
9605.84 397
9606.77 390
9607.69 398
9608.62 428
9609.54 336
9610.47 381
9611.39 324
9612.32 387
9613.24 419
9614.17 435
9615.10 438
9616.02 413
9616.95 422
9617.87 389
9618.80 395
9619.72 367
9620.65 383
9621.58 415
9622.50 386
9623.43 370
9624.35 394
9625.28 391
9626.21 431
9627.13 392
9628.06 347
9628.99 384
9629.91 374
9630.84 378
9631.76 438
9632.69 404
9633.62 388
9634.54 353
9635.47 400
9636.40 425
9637.32 386
9638.25 430
9639.18 417
9640.10 475
9641.03 389
9641.96 401
9642.89 422
9643.81 439
9644.74 460
9645.67 504
9646.59 472
9647.52 476
9648.45 502
9649.38 491
9650.30 498
9651.23 486
9652.16 579
9653.09 550
9654.01 516
9654.94 521
9655.87 539
9656.80 549
9657.72 519
9658.65 531
9659.58 442
9660.51 504
9661.43 450
9662.36 426
9663.29 452
9664.22 495
9665.15 447
9666.07 457
9667.00 476
9667.93 450
9668.86 453
9669.79 488
9670.72 490
9671.64 504
9672.57 460
9673.50 476
9674.43 528
9675.36 497
9676.29 452
9677.22 408
9678.14 463
9679.07 482
9680.00 474
9680.93 458
9681.86 481
9682.79 451
9683.72 412
9684.65 468
9685.58 470
9686.50 450
9687.43 475
9688.36 494
9689.29 541
9690.22 472
9691.15 490
9692.08 471
9693.01 509
9693.94 471
9694.87 490
9695.80 472
9696.73 492
9697.66 465
9698.59 468
9699.52 499
9700.45 541
9701.38 538
9702.31 500
9703.24 488
9704.17 463
9705.10 471
9706.03 546
9706.96 491
9707.89 415
9708.82 481
9709.75 466
9710.68 447
9711.61 491
9712.54 490
9713.47 490
9714.40 482
9715.33 529
9716.26 566
9717.19 545
9718.12 468
9719.05 532
9719.98 512
9720.91 492
9721.84 467
9722.77 532
9723.70 523
9724.64 483
9725.57 485
9726.50 497
9727.43 485
9728.36 503
9729.29 576
9730.22 488
9731.15 506
9732.08 495
9733.02 491
9733.95 490
9734.88 514
9735.81 510
9736.74 506
9737.67 505
9738.60 477
9739.54 512
9740.47 497
9741.40 494
9742.33 460
9743.26 438
9744.20 418
9745.13 438
9746.06 509
9746.99 467
9747.92 443
9748.86 444
9749.79 530
9750.72 555
9751.65 464
9752.58 443
9753.52 450
9754.45 497
9755.38 478
9756.31 429
9757.25 435
9758.18 421
9759.11 437
9760.04 474
9760.98 502
9761.91 509
9762.84 434
9763.77 495
9764.71 487
9765.64 443
9766.57 480
9767.51 457
9768.44 453
9769.37 441
9770.31 424
9771.24 457
9772.17 517
9773.10 477
9774.04 443
9774.97 461
9775.90 429
9776.84 450
9777.77 440
9778.71 488
9779.64 577
9780.57 540
9781.51 485
9782.44 450
9783.37 491
9784.31 524
9785.24 554
9786.17 493
9787.11 567
9788.04 516
9788.98 530
9789.91 592
9790.84 542
9791.78 547
9792.71 495
9793.65 544
9794.58 484
9795.52 529
9796.45 448
9797.38 507
9798.32 482
9799.25 496
9800.19 548
9801.12 571
9802.06 493
9802.99 560
9803.93 513
9804.86 516
9805.80 565
9806.73 501
9807.67 495
9808.60 412
9809.54 435
9810.47 453
9811.41 411
9812.34 418
9813.28 485
9814.21 439
9815.15 375
9816.08 362
9817.02 428
9817.95 473
9818.89 465
9819.82 451
9820.76 415
9821.69 399
9822.63 403
9823.57 405
9824.50 396
9825.44 439
9826.37 456
9827.31 386
9828.25 409
9829.18 454
9830.12 439
9831.05 436
9831.99 428
9832.93 426
9833.86 461
9834.80 429
9835.73 452
9836.67 381
9837.61 390
9838.54 423
9839.48 406
9840.42 403
9841.35 435
9842.29 389
9843.23 390
9844.16 431
9845.10 423
9846.04 385
9846.97 430
9847.91 366
9848.85 371
9849.78 417
9850.72 429
9851.66 415
9852.59 452
9853.53 428
9854.47 420
9855.40 428
9856.34 448
9857.28 425
9858.22 437
9859.15 461
9860.09 395
9861.03 427
9861.97 424
9862.90 415
9863.84 392
9864.78 406
9865.72 461
9866.65 470
9867.59 419
9868.53 434
9869.47 462
9870.41 398
9871.34 380
9872.28 433
9873.22 376
9874.16 382
9875.10 400
9876.03 372
9876.97 404
9877.91 405
9878.85 438
9879.79 403
9880.73 421
9881.66 390
9882.60 398
9883.54 430
9884.48 417
9885.42 405
9886.36 409
9887.30 429
9888.23 454
9889.17 461
9890.11 436
9891.05 398
9891.99 396
9892.93 434
9893.87 430
9894.81 460
9895.75 449
9896.68 387
9897.62 421
9898.56 393
9899.50 394
9900.44 359
9901.38 417
9902.32 406
9903.26 387
9904.20 411
9905.14 378
9906.08 347
9907.02 397
9907.96 399
9908.90 424
9909.84 445
9910.78 401
9911.72 447
9912.66 429
9913.60 475
9914.54 535
9915.48 483
9916.42 439
9917.36 441
9918.30 463
9919.24 474
9920.18 446
9921.12 443
9922.06 447
9923.00 454
9923.94 490
9924.88 509
9925.82 598
9926.76 665
9927.70 771
9928.64 856
9929.58 908
9930.52 979
9931.46 1055
9932.40 1058
9933.35 1028
9934.29 898
9935.23 739
9936.17 694
9937.11 626
9938.05 567
9938.99 570
9939.93 529
9940.87 527
9941.82 444
9942.76 449
9943.70 475
9944.64 535
9945.58 528
9946.52 526
9947.46 522
9948.41 507
9949.35 473
9950.29 480
9951.23 512
9952.17 466
9953.11 516
9954.06 493
9955.00 508
9955.94 541
9956.88 512
9957.82 549
9958.77 487
9959.71 426
9960.65 422
9961.59 468
9962.54 515
9963.48 458
9964.42 449
9965.36 498
9966.30 448
9967.25 423
9968.19 462
9969.13 505
9970.07 476
9971.02 428
9971.96 450
9972.90 461
9973.85 456
9974.79 441
9975.73 436
9976.67 407
9977.62 431
9978.56 484
9979.50 454
9980.45 443
9981.39 457
9982.33 424
9983.28 452
9984.22 404
9985.16 378
9986.11 414
9987.05 380
9987.99 378
9988.94 434
9989.88 391
9990.82 380
9991.77 434
9992.71 398
9993.65 357
9994.60 366
9995.54 403
9996.49 436
9997.43 427
9998.37 420
9999.32 370
10000.26 405
10001.21 393
10002.15 384
10003.09 409
10004.04 426
10004.98 452
10005.93 416
10006.87 400
10007.82 396
10008.76 354
10009.71 361
10010.65 336
10011.59 369
10012.54 343
10013.48 357
10014.43 365
10015.37 373
10016.32 363
10017.26 359
10018.21 374
10019.15 409
10020.10 399
10021.04 378
10021.99 364
10022.93 333
10023.88 365
10024.82 408
10025.77 400
10026.71 375
10027.66 331
10028.60 351
10029.55 413
10030.50 473
10031.44 387
10032.39 426
10033.33 451
10034.28 409
10035.22 432
10036.17 393
10037.12 373
10038.06 380
10039.01 375
10039.95 365
10040.90 336
10041.84 372
10042.79 346
10043.74 367
10044.68 357
10045.63 339
10046.58 377
10047.52 358
10048.47 377
10049.41 312
10050.36 350
10051.31 409
10052.25 397
10053.20 386
10054.15 379
10055.09 376
10056.04 392
10056.99 406
10057.93 414
10058.88 398
10059.83 323
10060.77 325
10061.72 400
10062.67 373
10063.62 387
10064.56 384
10065.51 368
10066.46 347
10067.40 356
10068.35 400
10069.30 445
10070.25 395
10071.19 396
10072.14 427
10073.09 394
10074.04 418
10074.98 448
10075.93 422
10076.88 402
10077.83 372
10078.77 385
10079.72 431
10080.67 392
10081.62 378
10082.57 432
10083.51 432
10084.46 398
10085.41 412
10086.36 367
10087.31 400
10088.25 416
10089.20 410
10090.15 366
10091.10 367
10092.05 356
10093.00 335
10093.94 333
10094.89 345
10095.84 341
10096.79 336
10097.74 383
10098.69 372
10099.64 335
10100.58 331
10101.53 330
10102.48 349
10103.43 324
10104.38 340
10105.33 335
10106.28 284
10107.23 278
10108.18 311
10109.13 291
10110.08 283
10111.02 288
10111.97 342
10112.92 329
10113.87 294
10114.82 321
10115.77 330
10116.72 316
10117.67 315
10118.62 326
10119.57 366
10120.52 344
10121.47 391
10122.42 355
10123.37 360
10124.32 325
10125.27 345
10126.22 316
10127.17 316
10128.12 345
10129.07 357
10130.02 347
10130.97 286
10131.92 299
10132.87 342
10133.82 334
10134.77 323
10135.72 359
10136.67 339
10137.62 308
10138.57 336
10139.52 325
10140.47 345
10141.42 323
10142.38 372
10143.33 360
10144.28 316
10145.23 324
10146.18 330
10147.13 333
10148.08 329
10149.03 316
10149.98 348
10150.93 326
10151.89 324
10152.84 335
10153.79 303
10154.74 307
10155.69 310
10156.64 314
10157.59 359
10158.55 349
10159.50 325
10160.45 330
10161.40 334
10162.35 326
10163.30 295
10164.26 361
10165.21 411
10166.16 336
10167.11 311
10168.06 289
10169.01 345
10169.97 372
10170.92 360
10171.87 335
10172.82 318
10173.78 307
10174.73 348
10175.68 306
10176.63 385
10177.58 360
10178.54 370
10179.49 357
10180.44 311
10181.39 387
10182.35 357
10183.30 338
10184.25 340
10185.21 389
10186.16 365
10187.11 376
10188.06 363
10189.02 416
10189.97 398
10190.92 383
10191.88 394
10192.83 362
10193.78 351
10194.74 378
10195.69 393
10196.64 379
10197.60 372
10198.55 385
10199.50 352
10200.46 397
10201.41 376
10202.36 385
10203.32 428
10204.27 394
10205.22 406
10206.18 451
10207.13 453
10208.09 491
10209.04 499
10209.99 531
10210.95 538
10211.90 516
10212.86 533
10213.81 503
10214.76 514
10215.72 517
10216.67 517
10217.63 462
10218.58 370
10219.53 452
10220.49 399
10221.44 409
10222.40 428
10223.35 343
10224.31 383
10225.26 487
10226.22 487
10227.17 447
10228.13 441
10229.08 461
10230.04 398
10230.99 392
10231.95 438
10232.90 441
10233.86 422
10234.81 400
10235.77 444
10236.72 446
10237.68 482
10238.63 425
10239.59 440
10240.54 485
10241.50 521
10242.45 475
10243.41 428
10244.36 458
10245.32 421
10246.28 417
10247.23 384
10248.19 394
10249.14 407
10250.10 386
10251.05 416
10252.01 376
10252.97 346
10253.92 399
10254.88 474
10255.83 445
10256.79 387
10257.75 384
10258.70 357
10259.66 346
10260.61 372
10261.57 395
10262.53 378
10263.48 421
10264.44 387
10265.40 372
10266.35 428
10267.31 460
10268.27 447
10269.22 539
10270.18 495
10271.14 480
10272.09 443
10273.05 452
10274.01 441
10274.96 427
10275.92 433
10276.88 370
10277.84 384
10278.79 381
10279.75 315
10280.71 333
10281.66 372
10282.62 372
10283.58 339
10284.54 365
10285.49 308
10286.45 330
10287.41 361
10288.37 306
10289.32 383
10290.28 349
10291.24 432
10292.20 362
10293.16 327
10294.11 320
10295.07 330
10296.03 379
10296.99 355
10297.95 357
10298.90 353
10299.86 355
10300.82 363
10301.78 323
10302.74 339
10303.69 350
10304.65 370
10305.61 359
10306.57 354
10307.53 292
10308.49 346
10309.44 349
10310.40 327
10311.36 343
10312.32 308
10313.28 379
10314.24 312
10315.20 325
10316.16 345
10317.12 311
10318.07 359
10319.03 289
10319.99 291
10320.95 304
10321.91 282
10322.87 283
10323.83 305
10324.79 296
10325.75 299
10326.71 322
10327.67 373
10328.63 352
10329.59 316
10330.54 310
10331.50 315
10332.46 329
10333.42 304
10334.38 267
10335.34 279
10336.30 297
10337.26 308
10338.22 296
10339.18 289
10340.14 337
10341.10 325
10342.06 317
10343.02 289
10343.98 328
10344.94 361
10345.90 381
10346.86 353
10347.82 293
10348.78 336
10349.75 309
10350.71 308
10351.67 280
10352.63 310
10353.59 393
10354.55 349
10355.51 380
10356.47 364
10357.43 371
10358.39 398
10359.35 389
10360.31 365
10361.27 380
10362.23 351
10363.20 318
10364.16 322
10365.12 294
10366.08 307
10367.04 283
10368.00 298
10368.96 296
10369.92 292
10370.89 273
10371.85 300
10372.81 261
10373.77 260
10374.73 250
10375.69 318
10376.66 349
10377.62 330
10378.58 259
10379.54 272
10380.50 312
10381.46 288
10382.43 279
10383.39 318
10384.35 302
10385.31 287
10386.28 312
10387.24 318
10388.20 277
10389.16 278
10390.12 263
10391.09 321
10392.05 222
10393.01 241
10393.97 291
10394.94 357
10395.90 335
10396.86 361
10397.82 330
10398.79 272
10399.75 335
10400.71 299
10401.68 314
10402.64 266
10403.60 297
10404.56 292
10405.53 351
10406.49 289
10407.45 326
10408.42 295
10409.38 311
10410.34 285
10411.31 309
10412.27 326
10413.23 317
10414.20 318
10415.16 334
10416.12 315
10417.09 304
10418.05 317
10419.01 335
10419.98 342
10420.94 334
10421.91 436
10422.87 426
10423.83 383
10424.80 417
10425.76 424
10426.73 467
10427.69 442
10428.65 405
10429.62 377
10430.58 344
10431.55 368
10432.51 361
10433.47 379
10434.44 350
10435.40 301
10436.37 366
10437.33 335
10438.30 313
10439.26 296
10440.23 250
10441.19 325
10442.16 301
10443.12 330
10444.09 310
10445.05 312
10446.02 343
10446.98 319
10447.95 272
10448.91 263
10449.88 275
10450.84 317
10451.81 303
10452.77 254
10453.74 251
10454.70 301
10455.67 299
10456.63 290
10457.60 290
10458.56 272
10459.53 311
10460.49 266
10461.46 269
10462.43 295
10463.39 250
10464.36 240
10465.32 293
10466.29 281
10467.25 243
10468.22 215
10469.19 239
10470.15 254
10471.12 218
10472.08 228
10473.05 268
10474.02 273
10474.98 267
10475.95 278
10476.92 278
10477.88 254
10478.85 259
10479.82 266
10480.78 286
10481.75 327
10482.71 281
10483.68 336
10484.65 295
10485.61 307
10486.58 315
10487.55 301
10488.52 287
10489.48 247
10490.45 229
10491.42 226
10492.38 237
10493.35 230
10494.32 265
10495.28 263
10496.25 301
10497.22 273
10498.19 256
10499.15 301
10500.12 284
10501.09 268
10502.06 264
10503.02 259
10503.99 278
10504.96 266
10505.93 248
10506.89 264
10507.86 290
10508.83 238
10509.80 256
10510.77 295
10511.73 285
10512.70 271
10513.67 234
10514.64 264
10515.61 291
10516.57 310
10517.54 223
10518.51 230
10519.48 288
10520.45 257
10521.42 250
10522.38 249
10523.35 220
10524.32 286
10525.29 284
10526.26 288
10527.23 247
10528.20 251
10529.16 250
10530.13 276
10531.10 228
10532.07 265
10533.04 269
10534.01 265
10534.98 215
10535.95 252
10536.92 306
10537.89 268
10538.85 252
10539.82 279
10540.79 256
10541.76 270
10542.73 261
10543.70 275
10544.67 258
10545.64 266
10546.61 250
10547.58 240
10548.55 278
10549.52 266
10550.49 247
10551.46 269
10552.43 307
10553.40 269
10554.37 310
10555.34 294
10556.31 282
10557.28 279
10558.25 314
10559.22 314
10560.19 291
10561.16 271
10562.13 283
10563.10 308
10564.07 292
10565.04 300
10566.01 306
10566.98 318
10567.95 358
10568.92 283
10569.89 253
10570.86 263
10571.83 252
10572.80 242
10573.78 281
10574.75 242
10575.72 268
10576.69 318
10577.66 247
10578.63 238
10579.60 287
10580.57 288
10581.54 267
10582.51 249
10583.49 283
10584.46 294
10585.43 291
10586.40 288
10587.37 300
10588.34 284
10589.31 268
10590.29 264
10591.26 283
10592.23 271
10593.20 262
10594.17 303
10595.14 326
10596.12 288
10597.09 253
10598.06 252
10599.03 287
10600.00 284
10600.98 297
10601.95 290
10602.92 281
10603.89 308
10604.87 245
10605.84 247
10606.81 259
10607.78 279
10608.75 308
10609.73 295
10610.70 245
10611.67 276
10612.64 264
10613.62 275
10614.59 282
10615.56 292
10616.54 281
10617.51 243
10618.48 249
10619.45 251
10620.43 310
10621.40 332
10622.37 336
10623.35 279
10624.32 306
10625.29 274
10626.27 295
10627.24 324
10628.21 320
10629.19 311
10630.16 300
10631.13 325
10632.11 288
10633.08 306
10634.05 305
10635.03 294
10636.00 275
10636.97 308
10637.95 311
10638.92 339
10639.90 329
10640.87 427
10641.84 453
10642.82 483
10643.79 445
10644.77 406
10645.74 439
10646.71 451
10647.69 393
10648.66 350
10649.64 353
10650.61 339
10651.59 293
10652.56 282
10653.53 307
10654.51 330
10655.48 298
10656.46 304
10657.43 281
10658.41 264
10659.38 286
10660.36 296
10661.33 279
10662.31 242
10663.28 260
10664.26 243
10665.23 263
10666.21 277
10667.18 242
10668.16 267
10669.13 254
10670.11 265
10671.08 274
10672.06 305
10673.03 262
10674.01 286
10674.98 298
10675.96 286
10676.93 292
10677.91 268
10678.89 292
10679.86 300
10680.84 285
10681.81 282
10682.79 317
10683.76 279
10684.74 307
10685.72 325
10686.69 304
10687.67 326
10688.64 278
10689.62 291
10690.60 277
10691.57 261
10692.55 269
10693.53 252
10694.50 247
10695.48 237
10696.46 257
10697.43 279
10698.41 275
10699.38 272
10700.36 279
10701.34 248
10702.31 259
10703.29 286
10704.27 272
10705.25 276
10706.22 302
10707.20 255
10708.18 259
10709.15 245
10710.13 200
10711.11 227
10712.08 232
10713.06 226
10714.04 259
10715.02 280
10715.99 251
10716.97 249
10717.95 230
10718.93 244
10719.90 277
10720.88 286
10721.86 259
10722.84 275
10723.81 274
10724.79 263
10725.77 228
10726.75 223
10727.72 241
10728.70 246
10729.68 238
10730.66 237
10731.64 279
10732.61 269
10733.59 252
10734.57 266
10735.55 303
10736.53 279
10737.51 222
10738.48 239
10739.46 245
10740.44 243
10741.42 264
10742.40 297
10743.38 279
10744.36 268
10745.33 318
10746.31 252
10747.29 272
10748.27 296
10749.25 295
10750.23 253
10751.21 261
10752.19 249
10753.16 271
10754.14 295
10755.12 286
10756.10 254
10757.08 229
10758.06 236
10759.04 210
10760.02 252
10761.00 257
10761.98 271
10762.96 292
10763.94 261
10764.92 277
10765.90 285
10766.88 260
10767.86 238
10768.84 258
10769.82 239
10770.80 214
10771.78 224
10772.75 250
10773.73 220
10774.71 238
10775.69 252
10776.68 268
10777.66 287
10778.64 240
10779.62 265
10780.60 266
10781.58 234
10782.56 258
10783.54 286
10784.52 262
10785.50 256
10786.48 246
10787.46 230
10788.44 242
10789.42 278
10790.40 245
10791.38 268
10792.36 255
10793.34 266
10794.32 231
10795.31 248
10796.29 257
10797.27 247
10798.25 222
10799.23 233
10800.21 225
10801.19 272
10802.17 284
10803.15 246
10804.14 203
10805.12 248
10806.10 229
10807.08 228
10808.06 258
10809.04 245
10810.03 236
10811.01 235
10811.99 258
10812.97 246
10813.95 268
10814.93 254
10815.92 261
10816.90 245
10817.88 251
10818.86 243
10819.84 259
10820.83 206
10821.81 271
10822.79 234
10823.77 263
10824.75 266
10825.74 229
10826.72 302
10827.70 218
10828.68 213
10829.67 225
10830.65 278
10831.63 282
10832.61 258
10833.60 259
10834.58 251
10835.56 246
10836.55 246
10837.53 281
10838.51 217
10839.49 272
10840.48 219
10841.46 234
10842.44 264
10843.43 260
10844.41 269
10845.39 271
10846.38 259
10847.36 242
10848.34 225
10849.33 284
10850.31 255
10851.29 266
10852.28 249
10853.26 243
10854.24 302
10855.23 237
10856.21 217
10857.20 216
10858.18 246
10859.16 250
10860.15 298
10861.13 247
10862.12 325
10863.10 294
10864.08 286
10865.07 306
10866.05 265
10867.04 254
10868.02 268
10869.00 310
10869.99 229
10870.97 281
10871.96 322
10872.94 336
10873.93 303
10874.91 264
10875.90 280
10876.88 340
10877.86 321
10878.85 354
10879.83 298
10880.82 309
10881.80 338
10882.79 326
10883.77 329
10884.76 291
10885.74 341
10886.73 332
10887.71 358
10888.70 321
10889.68 391
10890.67 333
10891.66 386
10892.64 386
10893.63 331
10894.61 369
10895.60 335
10896.58 347
10897.57 332
10898.55 378
10899.54 392
10900.53 421
10901.51 429
10902.50 451
10903.48 499
10904.47 503
10905.45 452
10906.44 483
10907.43 534
10908.41 477
10909.40 403
10910.39 427
10911.37 465
10912.36 421
10913.34 339
10914.33 412
10915.32 388
10916.30 380
10917.29 417
10918.28 372
10919.26 396
10920.25 383
10921.24 398
10922.22 400
10923.21 429
10924.20 423
10925.18 439
10926.17 422
10927.16 471
10928.14 419
10929.13 389
10930.12 464
10931.11 479
10932.09 468
10933.08 479
10934.07 437
10935.05 463
10936.04 473
10937.03 495
10938.02 432
10939.00 451
10939.99 441
10940.98 466
10941.97 481
10942.95 545
10943.94 494
10944.93 506
10945.92 503
10946.91 494
10947.89 484
10948.88 468
10949.87 508
10950.86 489
10951.85 433
10952.83 504
10953.82 529
10954.81 550
10955.80 544
10956.79 548
10957.77 574
10958.76 624
10959.75 675
10960.74 724
10961.73 756
10962.72 745
10963.71 751
10964.69 687
10965.68 731
10966.67 698
10967.66 605
10968.65 665
10969.64 617
10970.63 607
10971.62 530
10972.60 571
10973.59 520
10974.58 546
10975.57 564
10976.56 602
10977.55 556
10978.54 572
10979.53 558
10980.52 517
10981.51 543
10982.50 539
10983.49 554
10984.48 602
10985.47 596
10986.46 644
10987.44 636
10988.43 550
10989.42 582
10990.41 592
10991.40 609
10992.39 581
10993.38 623
10994.37 618
10995.36 653
10996.35 634
10997.34 622
10998.33 740
10999.32 799
11000.31 823
11001.30 896
11002.30 1030
11003.29 1079
11004.28 1030
11005.27 1055
11006.26 1042
11007.25 1006
11008.24 944
11009.23 831
11010.22 766
11011.21 731
11012.20 618
11013.19 697
11014.18 670
11015.17 630
11016.16 624
11017.16 661
11018.15 618
11019.14 677
11020.13 591
11021.12 596
11022.11 575
11023.10 545
11024.09 576
11025.09 538
11026.08 506
11027.07 525
11028.06 491
11029.05 451
11030.04 483
11031.03 525
11032.03 552
11033.02 528
11034.01 469
11035.00 507
11035.99 483
11036.99 471
11037.98 491
11038.97 458
11039.96 421
11040.95 505
11041.95 482
11042.94 453
11043.93 418
11044.92 403
11045.91 421
11046.91 453
11047.90 390
11048.89 404
11049.88 396
11050.88 487
11051.87 427
11052.86 399
11053.85 385
11054.85 412
11055.84 408
11056.83 360
11057.83 386
11058.82 409
11059.81 362
11060.80 357
11061.80 387
11062.79 423
11063.78 380
11064.78 377
11065.77 362
11066.76 365
11067.76 393
11068.75 352
11069.74 331
11070.74 380
11071.73 379
11072.72 373
11073.72 412
11074.71 350
11075.70 353
11076.70 380
11077.69 438
11078.69 372
11079.68 374
11080.67 367
11081.67 349
11082.66 389
11083.65 405
11084.65 372
11085.64 396
11086.64 395
11087.63 408
11088.63 402
11089.62 370
11090.61 381
11091.61 384
11092.60 394
11093.60 374
11094.59 375
11095.59 432
11096.58 373
11097.58 385
11098.57 406
11099.56 426
11100.56 402
11101.55 413
11102.55 415
11103.54 361
11104.54 414
11105.53 394
11106.53 389
11107.52 411
11108.52 420
11109.51 405
11110.51 385
11111.50 370
11112.50 363
11113.50 378
11114.49 401
11115.49 394
11116.48 386
11117.48 413
11118.47 438
11119.47 354
11120.46 343
11121.46 345
11122.46 348
11123.45 385
11124.45 402
11125.44 429
11126.44 432
11127.43 481
11128.43 470
11129.43 488
11130.42 475
11131.42 449
11132.42 490
11133.41 456
11134.41 446
11135.40 383
11136.40 412
11137.40 393
11138.39 379
11139.39 375
11140.39 401
11141.38 367
11142.38 373
11143.38 410
11144.37 386
11145.37 395
11146.37 422
11147.36 396
11148.36 417
11149.36 408
11150.35 410
11151.35 415
11152.35 379
11153.35 354
11154.34 384
11155.34 381
11156.34 391
11157.33 372
11158.33 382
11159.33 351
11160.33 389
11161.32 411
11162.32 359
11163.32 342
11164.32 349
11165.31 351
11166.31 352
11167.31 295
11168.31 345
11169.31 349
11170.30 363
11171.30 379
11172.30 386
11173.30 355
11174.30 338
11175.29 353
11176.29 356
11177.29 369
11178.29 336
11179.29 303
11180.29 295
11181.28 321
11182.28 303
11183.28 312
11184.28 294
11185.28 327
11186.28 340
11187.27 337
11188.27 365
11189.27 306
11190.27 355
11191.27 316
11192.27 315
11193.27 365
11194.27 347
11195.27 324
11196.26 320
11197.26 354
11198.26 361
11199.26 367
11200.26 277
11201.26 334
11202.26 338
11203.26 336
11204.26 300
11205.26 319
11206.26 294
11207.26 302
11208.26 337
11209.26 332
11210.26 316
11211.26 336
11212.26 316
11213.26 310
11214.26 303
11215.25 307
11216.25 351
11217.25 310
11218.25 306
11219.25 321
11220.26 301
11221.26 305
11222.26 352
11223.26 284
11224.26 318
11225.26 346
11226.26 292
11227.26 293
11228.26 268
11229.26 249
11230.26 269
11231.26 281
11232.26 259
11233.26 291
11234.26 312
11235.26 272
11236.26 308
11237.26 311
11238.26 304
11239.27 284
11240.27 287
11241.27 254
11242.27 282
11243.27 346
11244.27 304
11245.27 348
11246.27 285
11247.28 272
11248.28 271
11249.28 343
11250.28 299
11251.28 290
11252.28 335
11253.28 293
11254.29 319
11255.29 295
11256.29 302
11257.29 310
11258.29 309
11259.29 266
11260.30 279
11261.30 322
11262.30 317
11263.30 264
11264.30 286
11265.31 309
11266.31 320
11267.31 297
11268.31 270
11269.32 327
11270.32 319
11271.32 258
11272.32 278
11273.33 279
11274.33 273
11275.33 283
11276.33 274
11277.34 328
11278.34 313
11279.34 301
11280.34 301
11281.35 287
11282.35 318
11283.35 292
11284.36 316
11285.36 351
11286.36 361
11287.36 296
11288.37 304
11289.37 271
11290.37 303
11291.38 345
11292.38 322
11293.38 332
11294.39 333
11295.39 316
11296.40 326
11297.40 342
11298.40 367
11299.41 323
11300.41 326
11301.41 341
11302.42 303
11303.42 308
11304.42 301
11305.43 358
11306.43 342
11307.44 352
11308.44 349
11309.44 362
11310.45 363
11311.45 378
11312.46 323
11313.46 357
11314.47 375
11315.47 406
11316.47 384
11317.48 411
11318.48 352
11319.49 385
11320.49 392
11321.50 422
11322.50 368
11323.51 377
11324.51 360
11325.52 387
11326.52 399
11327.53 354
11328.53 374
11329.54 348
11330.54 298
11331.55 303
11332.55 305
11333.56 306
11334.56 312
11335.57 357
11336.57 336
11337.58 353
11338.58 340
11339.59 336
11340.59 313
11341.60 351
11342.61 372
11343.61 352
11344.62 360
11345.62 422
11346.63 431
11347.63 366
11348.64 381
11349.65 363
11350.65 332
11351.66 380
11352.66 354
11353.67 353
11354.68 351
11355.68 339
11356.69 362
11357.69 393
11358.70 359
11359.71 334
11360.71 359
11361.72 326
11362.73 298
11363.73 321
11364.74 315
11365.75 345
11366.75 348
11367.76 340
11368.77 343
11369.77 309
11370.78 275
11371.79 342
11372.79 312
11373.80 342
11374.81 336
11375.81 345
11376.82 353
11377.83 327
11378.84 323
11379.84 308
11380.85 340
11381.86 338
11382.86 312
11383.87 314
11384.88 312
11385.89 296
11386.89 299
11387.90 287
11388.91 319
11389.92 267
11390.93 330
11391.93 343
11392.94 296
11393.95 261
11394.96 315
11395.96 349
11396.97 337
11397.98 325
11398.99 316
11400.00 328
11401.00 326
11402.01 319
11403.02 310
11404.03 359
11405.04 342
11406.05 334
11407.05 323
11408.06 343
11409.07 353
11410.08 350
11411.09 357
11412.10 324
11413.11 321
11414.12 309
11415.12 346
11416.13 342
11417.14 355
11418.15 365
11419.16 390
11420.17 333
11421.18 356
11422.19 390
11423.20 369
11424.20 346
11425.21 355
11426.22 326
11427.23 317
11428.24 375
11429.25 359
11430.26 362
11431.27 374
11432.28 381
11433.29 352
11434.30 367
11435.31 384
11436.32 403
11437.33 355
11438.34 365
11439.35 350
11440.36 413
11441.37 380
11442.38 378
11443.39 381
11444.40 412
11445.41 403
11446.42 330
11447.43 330
11448.44 350
11449.45 349
11450.46 379
11451.47 441
11452.48 387
11453.49 399
11454.50 443
11455.51 427
11456.52 413
11457.53 422
11458.54 439
11459.55 462
11460.57 408
11461.58 396
11462.59 467
11463.60 467
11464.61 457
11465.62 449
11466.63 422
11467.64 393
11468.65 439
11469.66 448
11470.68 517
11471.69 425
11472.70 450
11473.71 486
11474.72 467
11475.73 451
11476.74 430
11477.76 507
11478.77 476
11479.78 530
11480.79 489
11481.80 521
11482.81 472
11483.83 427
11484.84 453
11485.85 455
11486.86 453
11487.87 407
11488.89 384
11489.90 442
11490.91 465
11491.92 493
11492.93 481
11493.95 497
11494.96 525
11495.97 456
11496.98 441
11498.00 453
11499.01 488
11500.02 517
11501.03 451
11502.05 450
11503.06 496
11504.07 441
11505.09 459
11506.10 500
11507.11 498
11508.12 534
11509.14 524
11510.15 498
11511.16 489
11512.18 497
11513.19 554
11514.20 510
11515.22 587
11516.23 549
11517.24 492
11518.26 467
11519.27 467
11520.28 500
11521.30 492
11522.31 524
11523.32 552
11524.34 550
11525.35 535
11526.36 583
11527.38 572
11528.39 622
11529.41 604
11530.42 580
11531.43 643
11532.45 640
11533.46 684
11534.47 687
11535.49 625
11536.50 598
11537.52 739
11538.53 669
11539.55 657
11540.56 636
11541.57 639
11542.59 677
11543.60 723
11544.62 727
11545.63 688
11546.65 698
11547.66 729
11548.68 769
11549.69 830
11550.71 834
11551.72 821
11552.74 874
11553.75 801
11554.77 796
11555.78 850
11556.80 894
11557.81 909
11558.83 968
11559.84 986
11560.86 1004
11561.87 940
11562.89 993
11563.90 1024
11564.92 1044
11565.93 1020
11566.95 1072
11567.96 1142
11568.98 1113
11570.00 1210
11571.01 1262
11572.03 1228
11573.04 1228
11574.06 1228
11575.07 1306
11576.09 1351
11577.11 1296
11578.12 1427
11579.14 1464
11580.15 1511
11581.17 1615
11582.19 1726
11583.20 1876
11584.22 2008
11585.24 2051
11586.25 2123
11587.27 2197
11588.28 2139
11589.30 2197
11590.32 2160
11591.33 2308
11592.35 2371
11593.37 2418
11594.38 2608
11595.40 2871
11596.42 3155
11597.43 3509
11598.45 4214
11599.47 4983
11600.48 5747
11601.50 6370
11602.52 6925
11603.54 7184
11604.55 7395
11605.57 7075
11606.59 6479
11607.61 5967
11608.62 5268
11609.64 4408
11610.66 3871
11611.67 3379
11612.69 3015
11613.71 2671
11614.73 2452
11615.74 2378
11616.76 2317
11617.78 2182
11618.80 2225
11619.82 2162
11620.83 2111
11621.85 2090
11622.87 2031
11623.89 1913
11624.91 1835
11625.92 1762
11626.94 1773
11627.96 1711
11628.98 1579
11630.00 1622
11631.01 1526
11632.03 1524
11633.05 1525
11634.07 1478
11635.09 1426
11636.11 1371
11637.13 1281
11638.14 1229
11639.16 1227
11640.18 1191
11641.20 1223
11642.22 1226
11643.24 1168
11644.26 1126
11645.28 997
11646.29 997
11647.31 923
11648.33 909
11649.35 943
11650.37 897
11651.39 914
11652.41 854
11653.43 821
11654.45 891
11655.47 890
11656.49 840
11657.51 798
11658.53 804
11659.55 816
11660.57 883
11661.58 860
11662.60 828
11663.62 851
11664.64 850
11665.66 894
11666.68 871
11667.70 861
11668.72 865
11669.74 825
11670.76 823
11671.78 860
11672.80 873
11673.82 867
11674.84 909
11675.86 891
11676.89 898
11677.91 983
11678.93 973
11679.95 991
11680.97 1003
11681.99 942
11683.01 1013
11684.03 1022
11685.05 1097
11686.07 1072
11687.09 1020
11688.11 1012
11689.13 939
11690.15 929
11691.17 865
11692.20 914
11693.22 915
11694.24 943
11695.26 909
11696.28 891
11697.30 852
11698.32 857
11699.34 900
11700.36 875
11701.39 921
11702.41 909
11703.43 924
11704.45 903
11705.47 866
11706.49 913
11707.52 934
11708.54 841
11709.56 858
11710.58 788
11711.60 796
11712.62 828
11713.65 771
11714.67 768
11715.69 736
11716.71 782
11717.73 770
11718.76 729
11719.78 740
11720.80 695
11721.82 684
11722.85 765
11723.87 706
11724.89 741
11725.91 695
11726.94 652
11727.96 701
11728.98 733
11730.00 652
11731.03 655
11732.05 704
11733.07 663
11734.09 702
11735.12 633
11736.14 655
11737.16 651
11738.19 690
11739.21 648
11740.23 666
11741.26 670
11742.28 662
11743.30 631
11744.33 681
11745.35 704
11746.37 664
11747.40 639
11748.42 685
11749.44 689
11750.47 756
11751.49 742
11752.51 720
11753.54 746
11754.56 714
11755.58 724
11756.61 766
11757.63 699
11758.66 678
11759.68 708
11760.70 686
11761.73 660
11762.75 643
11763.78 707
11764.80 647
11765.82 623
11766.85 627
11767.87 628
11768.90 639
11769.92 644
11770.95 605
11771.97 679
11772.99 715
11774.02 631
11775.04 614
11776.07 645
11777.09 674
11778.12 611
11779.14 576
11780.17 562
11781.19 575
11782.22 543
11783.24 555
11784.27 530
11785.29 526
11786.32 524
11787.34 566
11788.37 580
11789.39 540
11790.42 522
11791.44 481
11792.47 559
11793.49 489
11794.52 495
11795.55 457
11796.57 457
11797.60 466
11798.62 458
11799.65 454
11800.67 461
11801.70 456
11802.73 459
11803.75 474
11804.78 460
11805.80 462
11806.83 458
11807.86 517
11808.88 535
11809.91 447
11810.93 440
11811.96 456
11812.99 500
11814.01 397
11815.04 393
11816.07 426
11817.09 467
11818.12 464
11819.14 396
11820.17 464
11821.20 432
11822.22 472
11823.25 419
11824.28 427
11825.30 397
11826.33 439
11827.36 390
11828.39 381
11829.41 369
11830.44 406
11831.47 426
11832.49 401
11833.52 423
11834.55 378
11835.58 409
11836.60 412
11837.63 386
11838.66 357
11839.68 357
11840.71 380
11841.74 403
11842.77 401
11843.79 385
11844.82 351
11845.85 401
11846.88 376
11847.91 374
11848.93 392
11849.96 381
11850.99 409
11852.02 367
11853.05 333
11854.07 373
11855.10 384
11856.13 416
11857.16 405
11858.19 359
11859.21 351
11860.24 334
11861.27 352
11862.30 341
11863.33 348
11864.36 302
11865.38 381
11866.41 386
11867.44 398
11868.47 393
11869.50 379
11870.53 357
11871.56 350
11872.59 370
11873.61 359
11874.64 375
11875.67 370
11876.70 336
11877.73 349
11878.76 337
11879.79 324
11880.82 383
11881.85 375
11882.88 311
11883.91 348
11884.94 325
11885.97 354
11886.99 348
11888.02 355
11889.05 393
11890.08 393
11891.11 362
11892.14 372
11893.17 384
11894.20 396
11895.23 418
11896.26 405
11897.29 398
11898.32 371
11899.35 410
11900.38 386
11901.41 369
11902.44 390
11903.47 418
11904.50 425
11905.53 386
11906.56 405
11907.59 439
11908.62 386
11909.65 485
11910.69 405
11911.72 439
11912.75 399
11913.78 421
11914.81 382
11915.84 417
11916.87 417
11917.90 432
11918.93 386
11919.96 409
11920.99 440
11922.02 385
11923.05 375
11924.09 379
11925.12 390
11926.15 427
11927.18 411
11928.21 397
11929.24 443
11930.27 465
11931.30 480
11932.34 481
11933.37 494
11934.40 531
11935.43 503
11936.46 485
11937.49 462
11938.53 498
11939.56 487
11940.59 450
11941.62 472
11942.65 425
11943.69 425
11944.72 441
11945.75 406
11946.78 378
11947.81 373
11948.85 394
11949.88 395
11950.91 383
11951.94 381
11952.97 381
11954.01 419
11955.04 402
11956.07 353
11957.10 383
11958.14 363
11959.17 349
11960.20 360
11961.24 358
11962.27 337
11963.30 396
11964.33 400
11965.37 388
11966.40 358
11967.43 370
11968.47 361
11969.50 387
11970.53 346
11971.56 330
11972.60 326
11973.63 335
11974.66 401
11975.70 357
11976.73 336
11977.76 316
11978.80 368
11979.83 360
11980.86 369
11981.90 328
11982.93 339
11983.97 332
11985.00 367
11986.03 325
11987.07 339
11988.10 328
11989.13 327
11990.17 350
11991.20 392
11992.24 338
11993.27 314
11994.31 329
11995.34 357
11996.37 380
11997.41 362
11998.44 324
11999.48 370
12000.51 354
12001.55 379
12002.58 368
12003.61 365
12004.65 393
12005.68 366
12006.72 394
12007.75 378
12008.79 366
12009.82 393
12010.86 367
12011.89 353
12012.93 397
12013.96 448
12015.00 438
12016.03 425
12017.07 414
12018.10 414
12019.14 428
12020.17 406
12021.21 416
12022.24 406
12023.28 431
12024.31 446
12025.35 475
12026.39 457
12027.42 423
12028.46 413
12029.49 386
12030.53 384
12031.56 385
12032.60 404
12033.64 472
12034.67 399
12035.71 391
12036.74 414
12037.78 400
12038.82 371
12039.85 383
12040.89 357
12041.92 337
12042.96 391
12044.00 416
12045.03 419
12046.07 413
12047.11 369
12048.14 365
12049.18 406
12050.21 375
12051.25 374
12052.29 348
12053.32 383
12054.36 397
12055.40 399
12056.43 399
12057.47 347
12058.51 380
12059.55 363
12060.58 349
12061.62 367
12062.66 382
12063.69 345
12064.73 369
12065.77 374
12066.81 357
12067.84 379
12068.88 396
12069.92 374
12070.95 389
12071.99 354
12073.03 363
12074.07 380
12075.11 354
12076.14 363
12077.18 412
12078.22 399
12079.26 411
12080.29 362
12081.33 361
12082.37 312
12083.41 362
12084.45 388
12085.48 359
12086.52 390
12087.56 392
12088.60 387
12089.64 350
12090.67 315
12091.71 351
12092.75 395
12093.79 386
12094.83 377
12095.87 372
12096.91 361
12097.94 413
12098.98 391
12100.02 370
12101.06 357
12102.10 381
12103.14 380
12104.18 402
12105.22 358
12106.25 381
12107.29 416
12108.33 490
12109.37 432
12110.41 353
12111.45 414
12112.49 407
12113.53 417
12114.57 370
12115.61 326
12116.65 399
12117.69 364
12118.73 355
12119.77 332
12120.80 308
12121.84 354
12122.88 354
12123.92 391
12124.96 309
12126.00 281
12127.04 324
12128.08 340
12129.12 307
12130.16 332
12131.20 357
12132.24 315
12133.28 304
12134.32 316
12135.36 297
12136.40 296
12137.44 325
12138.48 345
12139.52 353
12140.57 320
12141.61 326
12142.65 323
12143.69 296
12144.73 308
12145.77 335
12146.81 304
12147.85 312
12148.89 273
12149.93 323
12150.97 323
12152.01 290
12153.05 289
12154.10 292
12155.14 263
12156.18 278
12157.22 274
12158.26 285
12159.30 279
12160.34 283
12161.38 284
12162.42 263
12163.47 302
12164.51 316
12165.55 261
12166.59 292
12167.63 267
12168.67 330
12169.72 300
12170.76 285
12171.80 271
12172.84 231
12173.88 253
12174.92 250
12175.97 277
12177.01 302
12178.05 260
12179.09 234
12180.13 259
12181.18 279
12182.22 309
12183.26 261
12184.30 300
12185.35 302
12186.39 265
12187.43 266
12188.47 232
12189.52 243
12190.56 286
12191.60 305
12192.64 289
12193.69 292
12194.73 254
12195.77 299
12196.82 289
12197.86 275
12198.90 248
12199.94 267
12200.99 265
12202.03 284
12203.07 299
12204.12 288
12205.16 298
12206.20 268
12207.25 271
12208.29 307
12209.33 266
12210.38 290
12211.42 293
12212.46 271
12213.51 289
12214.55 296
12215.59 307
12216.64 305
12217.68 293
12218.73 265
12219.77 295
12220.81 274
12221.86 308
12222.90 310
12223.94 329
12224.99 329
12226.03 281
12227.08 296
12228.12 270
12229.17 263
12230.21 317
12231.25 290
12232.30 292
12233.34 246
12234.39 262
12235.43 252
12236.48 317
12237.52 305
12238.57 310
12239.61 271
12240.66 264
12241.70 288
12242.74 299
12243.79 296
12244.83 277
12245.88 265
12246.92 312
12247.97 298
12249.01 301
12250.06 298
12251.10 331
12252.15 319
12253.20 290
12254.24 321
12255.29 319
12256.33 280
12257.38 258
12258.42 291
12259.47 266
12260.51 297
12261.56 323
12262.60 290
12263.65 244
12264.70 253
12265.74 245
12266.79 276
12267.83 276
12268.88 282
12269.93 266
12270.97 265
12272.02 243
12273.06 230
12274.11 211
12275.16 235
12276.20 239
12277.25 249
12278.30 251
12279.34 239
12280.39 234
12281.43 229
12282.48 236
12283.53 234
12284.57 256
12285.62 274
12286.67 252
12287.71 266
12288.76 241
12289.81 238
12290.85 222
12291.90 234
12292.95 241
12294.00 272
12295.04 252
12296.09 262
12297.14 236
12298.18 266
12299.23 264
12300.28 250
12301.33 242
12302.37 222
12303.42 226
12304.47 244
12305.52 228
12306.56 253
12307.61 262
12308.66 224
12309.71 231
12310.75 216
12311.80 236
12312.85 229
12313.90 222
12314.95 261
12315.99 201
12317.04 204
12318.09 228
12319.14 213
12320.19 233
12321.23 261
12322.28 220
12323.33 250
12324.38 240
12325.43 240
12326.47 241
12327.52 203
12328.57 197
12329.62 216
12330.67 229
12331.72 244
12332.77 234
12333.81 217
12334.86 239
12335.91 239
12336.96 200
12338.01 191
12339.06 221
12340.11 243
12341.16 218
12342.21 222
12343.26 220
12344.30 216
12345.35 218
12346.40 223
12347.45 205
12348.50 229
12349.55 218
12350.60 211
12351.65 221
12352.70 219
12353.75 192
12354.80 209
12355.85 213
12356.90 213
12357.95 220
12359.00 201
12360.05 201
12361.10 193
12362.15 242
12363.20 237
12364.25 225
12365.30 228
12366.35 207
12367.40 214
12368.45 215
12369.50 197
12370.55 212
12371.60 211
12372.65 227
12373.70 212
12374.75 234
12375.80 239
12376.85 238
12377.90 228
12378.95 267
12380.00 231
12381.05 222
12382.10 231
12383.15 207
12384.21 234
12385.26 258
12386.31 229
12387.36 192
12388.41 232
12389.46 254
12390.51 256
12391.56 231
12392.61 205
12393.67 235
12394.72 232
12395.77 243
12396.82 236
12397.87 231
12398.92 218
12399.97 237
12401.03 217
12402.08 243
12403.13 241
12404.18 237
12405.23 240
12406.28 226
12407.34 219
12408.39 236
12409.44 269
12410.49 233
12411.54 234
12412.60 276
12413.65 234
12414.70 213
12415.75 230
12416.80 227
12417.86 249
12418.91 262
12419.96 217
12421.01 217
12422.07 246
12423.12 225
12424.17 243
12425.22 271
12426.28 219
12427.33 228
12428.38 223
12429.43 226
12430.49 241
12431.54 229
12432.59 232
12433.65 216
12434.70 227
12435.75 231
12436.80 245
12437.86 258
12438.91 256
12439.96 243
12441.02 230
12442.07 253
12443.12 262
12444.18 248
12445.23 239
12446.28 180
12447.34 187
12448.39 203
12449.45 212
12450.50 230
12451.55 206
12452.61 203
12453.66 221
12454.71 211
12455.77 237
12456.82 211
12457.88 215
12458.93 237
12459.98 215
12461.04 215
12462.09 257
12463.15 259
12464.20 231
12465.26 198
12466.31 201
12467.36 201
12468.42 250
12469.47 207
12470.53 182
12471.58 207
12472.64 208
12473.69 205
12474.75 195
12475.80 224
12476.86 253
12477.91 239
12478.97 259
12480.02 213
12481.08 195
12482.13 223
12483.19 265
12484.24 229
12485.30 234
12486.35 241
12487.41 213
12488.46 242
12489.52 254
12490.57 243
12491.63 239
12492.68 264
12493.74 288
12494.79 299
12495.85 313
12496.90 364
12497.96 385
12499.02 350
12500.07 354
12501.13 410
12502.18 343
12503.24 340
12504.30 320
12505.35 324
12506.41 283
12507.46 280
12508.52 275
12509.58 246
12510.63 272
12511.69 240
12512.74 230
12513.80 251
12514.86 248
12515.91 224
12516.97 241
12518.03 218
12519.08 200
12520.14 235
12521.20 206
12522.25 205
12523.31 213
12524.37 254
12525.42 218
12526.48 227
12527.54 202
12528.59 204
12529.65 223
12530.71 214
12531.77 222
12532.82 217
12533.88 210
12534.94 210
12535.99 206
12537.05 223
12538.11 254
12539.17 236
12540.22 230
12541.28 207
12542.34 239
12543.40 202
12544.45 188
12545.51 188
12546.57 178
12547.63 211
12548.69 204
12549.74 208
12550.80 165
12551.86 211
12552.92 213
12553.98 172
12555.03 198
12556.09 202
12557.15 190
12558.21 160
12559.27 215
12560.32 185
12561.38 175
12562.44 180
12563.50 185
12564.56 203
12565.62 230
12566.68 197
12567.73 196
12568.79 215
12569.85 207
12570.91 194
12571.97 213
12573.03 217
12574.09 213
12575.15 240
12576.20 254
12577.26 287
12578.32 276
12579.38 264
12580.44 258
12581.50 243
12582.56 264
12583.62 257
12584.68 244
12585.74 242
12586.80 220
12587.86 228
12588.92 207
12589.98 195
12591.04 207
12592.10 190
12593.15 204
12594.21 208
12595.27 184
12596.33 194
12597.39 205
12598.45 223
12599.51 189
12600.57 200
12601.63 196
12602.69 214
12603.75 209
12604.81 188
12605.87 188
12606.93 196
12608.00 228
12609.06 208
12610.12 198
12611.18 183
12612.24 171
12613.30 195
12614.36 176
12615.42 201
12616.48 193
12617.54 222
12618.60 207
12619.66 202
12620.72 198
12621.78 225
12622.84 196
12623.91 218
12624.97 216
12626.03 228
12627.09 243
12628.15 201
12629.21 209
12630.27 189
12631.33 218
12632.40 220
12633.46 220
12634.52 196
12635.58 189
12636.64 152
12637.70 187
12638.76 210
12639.83 185
12640.89 178
12641.95 200
12643.01 198
12644.07 209
12645.13 185
12646.20 176
12647.26 198
12648.32 184
12649.38 164
12650.45 195
12651.51 219
12652.57 192
12653.63 163
12654.69 182
12655.76 227
12656.82 212
12657.88 217
12658.94 240
12660.01 205
12661.07 180
12662.13 188
12663.19 220
12664.26 196
12665.32 177
12666.38 197
12667.45 182
12668.51 205
12669.57 194
12670.63 202
12671.70 171
12672.76 191
12673.82 183
12674.89 149
12675.95 184
12677.01 168
12678.08 190
12679.14 180
12680.20 190
12681.27 178
12682.33 175
12683.39 180
12684.46 164
12685.52 183
12686.58 220
12687.65 182
12688.71 205
12689.77 177
12690.84 164
12691.90 189
12692.97 239
12694.03 191
12695.09 219
12696.16 230
12697.22 223
12698.29 236
12699.35 194
12700.42 171
12701.48 199
12702.54 188
12703.61 205
12704.67 207
12705.74 177
12706.80 230
12707.87 189
12708.93 218
12710.00 214
12711.06 190
12712.12 220
12713.19 231
12714.25 222
12715.32 188
12716.38 195
12717.45 195
12718.51 162
12719.58 169
12720.64 195
12721.71 187
12722.77 188
12723.84 201
12724.90 218
12725.97 202
12727.04 183
12728.10 191
12729.17 144
12730.23 154
12731.30 201
12732.36 184
12733.43 175
12734.49 189
12735.56 217
12736.63 196
12737.69 184
12738.76 185
12739.82 202
12740.89 181
12741.95 150
12743.02 174
12744.09 196
12745.15 179
12746.22 214
12747.28 168
12748.35 191
12749.42 211
12750.48 196
12751.55 183
12752.62 192
12753.68 202
12754.75 158
12755.82 212
12756.88 200
12757.95 197
12759.02 193
12760.08 196
12761.15 179
12762.22 172
12763.28 181
12764.35 168
12765.42 182
12766.48 172
12767.55 214
12768.62 183
12769.69 203
12770.75 167
12771.82 171
12772.89 109
12773.95 135
12775.02 165
12776.09 195
12777.16 171
12778.22 156
12779.29 165
12780.36 191
12781.43 182
12782.49 184
12783.56 206
12784.63 197
12785.70 156
12786.77 157
12787.83 155
12788.90 183
12789.97 149
12791.04 157
12792.11 155
12793.17 159
12794.24 179
12795.31 196
12796.38 186
12797.45 180
12798.51 163
12799.58 179
12800.65 178
12801.72 167
12802.79 177
12803.86 157
12804.93 156
12805.99 183
12807.06 166
12808.13 133
12809.20 195
12810.27 190
12811.34 197
12812.41 164
12813.48 161
12814.54 171
12815.61 175
12816.68 185
12817.75 166
12818.82 176
12819.89 158
12820.96 185
12822.03 163
12823.10 141
12824.17 169
12825.24 175
12826.31 171
12827.38 185
12828.45 189
12829.52 179
12830.59 156
12831.65 179
12832.72 167
12833.79 156
12834.86 152
12835.93 157
12837.00 185
12838.07 184
12839.14 166
12840.21 128
12841.28 187
12842.35 164
12843.42 164
12844.50 174
12845.57 199
12846.64 161
12847.71 183
12848.78 198
12849.85 125
12850.92 159
12851.99 158
12853.06 176
12854.13 198
12855.20 153
12856.27 167
12857.34 180
12858.41 151
12859.48 162
12860.55 166
12861.63 183
12862.70 198
12863.77 168
12864.84 147
12865.91 147
12866.98 190
12868.05 181
12869.12 160
12870.19 138
12871.27 177
12872.34 183
12873.41 152
12874.48 173
12875.55 145
12876.62 124
12877.70 147
12878.77 149
12879.84 133
12880.91 120
12881.98 184
12883.05 176
12884.13 166
12885.20 157
12886.27 146
12887.34 175
12888.41 148
12889.49 140
12890.56 171
12891.63 139
12892.70 158
12893.78 162
12894.85 175
12895.92 173
12896.99 143
12898.06 154
12899.14 138
12900.21 145
12901.28 151
12902.36 180
12903.43 126
12904.50 148
12905.57 151
12906.65 140
12907.72 173
12908.79 138
12909.87 149
12910.94 180
12912.01 159
12913.08 162
12914.16 171
12915.23 149
12916.30 158
12917.38 145
12918.45 135
12919.52 137
12920.60 150
12921.67 172
12922.74 172
12923.82 177
12924.89 153
12925.97 147
12927.04 130
12928.11 137
12929.19 136
12930.26 132
12931.33 175
12932.41 162
12933.48 157
12934.56 137
12935.63 112
12936.70 138
12937.78 175
12938.85 161
12939.93 122
12941.00 136
12942.08 135
12943.15 157
12944.22 146
12945.30 110
12946.37 113
12947.45 156
12948.52 147
12949.60 133
12950.67 171
12951.75 147
12952.82 159
12953.90 150
12954.97 154
12956.05 154
12957.12 139
12958.20 143
12959.27 135
12960.35 154
12961.42 153
12962.50 115
12963.57 151
12964.65 158
12965.72 153
12966.80 145
12967.87 197
12968.95 145
12970.02 121
12971.10 127
12972.17 149
12973.25 141
12974.33 148
12975.40 126
12976.48 155
12977.55 157
12978.63 161
12979.70 148
12980.78 139
12981.86 149
12982.93 122
12984.01 168
12985.08 164
12986.16 156
12987.24 121
12988.31 159
12989.39 158
12990.47 120
12991.54 141
12992.62 139
12993.70 146
12994.77 138
12995.85 147
12996.93 125
12998.00 116
12999.08 137
13000.16 130
13001.23 140
13002.31 125
13003.39 148
13004.46 142
13005.54 154
13006.62 138
13007.69 130
13008.77 153
13009.85 153
13010.93 183
13012.00 147
13013.08 141
13014.16 127
13015.23 154
13016.31 123
13017.39 127
13018.47 122
13019.54 148
13020.62 163
13021.70 158
13022.78 128
13023.85 132
13024.93 130
13026.01 148
13027.09 139
13028.17 150
13029.24 126
13030.32 156
13031.40 171
13032.48 164
13033.56 127
13034.63 153
13035.71 156
13036.79 138
13037.87 146
13038.95 150
13040.03 165
13041.10 173
13042.18 143
13043.26 137
13044.34 105
13045.42 153
13046.50 164
13047.58 187
13048.65 130
13049.73 165
13050.81 176
13051.89 185
13052.97 185
13054.05 184
13055.13 162
13056.21 122
13057.29 134
13058.37 160
13059.44 139
13060.52 153
13061.60 157
13062.68 145
13063.76 160
13064.84 117
13065.92 177
13067.00 129
13068.08 130
13069.16 162
13070.24 165
13071.32 169
13072.40 127
13073.48 129
13074.56 129
13075.64 142
13076.72 129
13077.80 140
13078.88 135
13079.96 118
13081.04 139
13082.12 142
13083.20 156
13084.28 138
13085.36 119
13086.44 119
13087.52 144
13088.60 129
13089.68 129
13090.76 152
13091.84 163
13092.92 151
13094.00 112
13095.08 141
13096.16 137
13097.24 159
13098.33 148
13099.41 155
13100.49 117
13101.57 166
13102.65 137
13103.73 163
13104.81 152
13105.89 162
13106.97 158
13108.05 157
13109.14 156
13110.22 148
13111.30 136
13112.38 149
13113.46 129
13114.54 124
13115.62 142
13116.71 148
13117.79 119
13118.87 105
13119.95 135
13121.03 131
13122.11 119
13123.20 139
13124.28 144
13125.36 122
13126.44 140
13127.52 160
13128.61 144
13129.69 152
13130.77 148
13131.85 154
13132.94 163
13134.02 143
13135.10 113
13136.18 131
13137.26 145
13138.35 129
13139.43 163
13140.51 137
13141.59 129
13142.68 167
13143.76 138
13144.84 127
13145.93 134
13147.01 154
13148.09 160
13149.17 167
13150.26 140
13151.34 143
13152.42 149
13153.51 132
13154.59 157
13155.67 131
13156.76 115
13157.84 129
13158.92 122
13160.01 115
13161.09 137
13162.17 161
13163.26 156
13164.34 158
13165.42 144
13166.51 168
13167.59 137
13168.67 150
13169.76 120
13170.84 124
13171.93 153
13173.01 135
13174.09 120
13175.18 127
13176.26 106
13177.35 147
13178.43 140
13179.51 152
13180.60 132
13181.68 143
13182.77 123
13183.85 151
13184.94 142
13186.02 161
13187.10 146
13188.19 132
13189.27 133
13190.36 122
13191.44 170
13192.53 144
13193.61 133
13194.70 117
13195.78 155
13196.87 148
13197.95 158
13199.04 172
13200.12 160
13201.21 124
13202.29 137
13203.38 123
13204.46 126
13205.55 124
13206.63 163
13207.72 154
13208.80 123
13209.89 134
13210.97 135
13212.06 163
13213.14 127
13214.23 131
13215.32 141
13216.40 126
13217.49 152
13218.57 148
13219.66 151
13220.74 128
13221.83 155
13222.92 146
13224.00 149
13225.09 120
13226.17 131
13227.26 161
13228.35 135
13229.43 139
13230.52 147
13231.61 133
13232.69 166
13233.78 168
13234.87 151
13235.95 133
13237.04 153
13238.12 151
13239.21 149
13240.30 147
13241.38 160
13242.47 138
13243.56 142
13244.65 142
13245.73 165
13246.82 140
13247.91 139
13248.99 147
13250.08 120
13251.17 107
13252.25 135
13253.34 173
13254.43 165
13255.52 170
13256.60 144
13257.69 146
13258.78 143
13259.87 182
13260.95 161
13262.04 152
13263.13 152
13264.22 134
13265.30 156
13266.39 144
13267.48 158
13268.57 165
13269.65 136
13270.74 186
13271.83 168
13272.92 191
13274.01 159
13275.09 169
13276.18 146
13277.27 125
13278.36 175
13279.45 151
13280.54 141
13281.62 150
13282.71 152
13283.80 149
13284.89 137
13285.98 180
13287.07 170
13288.16 151
13289.24 144
13290.33 162
13291.42 145
13292.51 161
13293.60 133
13294.69 155
13295.78 147
13296.87 161
13297.96 195
13299.04 170
13300.13 155
13301.22 159
13302.31 176
13303.40 179
13304.49 163
13305.58 167
13306.67 147
13307.76 142
13308.85 184
13309.94 148
13311.03 170
13312.12 180
13313.21 159
13314.30 158
13315.39 190
13316.48 169
13317.57 174
13318.66 188
13319.75 172
13320.84 173
13321.93 151
13323.02 145
13324.11 177
13325.20 189
13326.29 162
13327.38 170
13328.47 163
13329.56 180
13330.65 164
13331.74 140
13332.83 165
13333.92 154
13335.01 153
13336.10 149
13337.19 195
13338.28 203
13339.37 171
13340.46 166
13341.55 168
13342.64 177
13343.74 177
13344.83 180
13345.92 179
13347.01 165
13348.10 130
13349.19 132
13350.28 162
13351.37 167
13352.46 177
13353.56 158
13354.65 173
13355.74 183
13356.83 178
13357.92 168
13359.01 191
13360.10 172
13361.20 152
13362.29 164
13363.38 160
13364.47 229
13365.56 208
13366.65 168
13367.75 182
13368.84 215
13369.93 215
13371.02 163
13372.11 164
13373.21 178
13374.30 173
13375.39 164
13376.48 162
13377.58 184
13378.67 158
13379.76 193
13380.85 188
13381.95 154
13383.04 151
13384.13 176
13385.22 167
13386.32 179
13387.41 165
13388.50 156
13389.59 156
13390.69 148
13391.78 149
13392.87 146
13393.97 133
13395.06 143
13396.15 175
13397.24 165
13398.34 170
13399.43 177
13400.52 187
13401.62 141
13402.71 134
13403.80 137
13404.90 175
13405.99 172
13407.08 154
13408.18 144
13409.27 130
13410.37 144
13411.46 158
13412.55 150
13413.65 136
13414.74 138
13415.83 143
13416.93 175
13418.02 174
13419.12 133
13420.21 159
13421.30 151
13422.40 145
13423.49 146
13424.59 160
13425.68 133
13426.78 140
13427.87 158
13428.96 155
13430.06 191
13431.15 179
13432.25 142
13433.34 148
13434.44 140
13435.53 133
13436.63 124
13437.72 154
13438.82 129
13439.91 157
13441.01 178
13442.10 197
13443.20 177
13444.29 161
13445.39 208
13446.48 160
13447.58 162
13448.67 154
13449.77 141
13450.86 123
13451.96 130
13453.05 164
13454.15 183
13455.24 181
13456.34 142
13457.43 155
13458.53 154
13459.63 158
13460.72 149
13461.82 168
13462.91 164
13464.01 172
13465.10 165
13466.20 135
13467.30 182
13468.39 191
13469.49 173
13470.58 156
13471.68 187
13472.78 160
13473.87 182
13474.97 205
13476.07 152
13477.16 172
13478.26 169
13479.35 177
13480.45 154
13481.55 175
13482.64 177
13483.74 160
13484.84 145
13485.93 184
13487.03 206
13488.13 207
13489.22 187
13490.32 190
13491.42 189
13492.52 185
13493.61 199
13494.71 173
13495.81 204
13496.90 170
13498.00 202
13499.10 163
13500.20 197
13501.29 179
13502.39 208
13503.49 189
13504.59 211
13505.68 195
13506.78 192
13507.88 196
13508.98 197
13510.07 186
13511.17 200
13512.27 176
13513.37 205
13514.47 183
13515.56 155
13516.66 193
13517.76 136
13518.86 184
13519.96 172
13521.05 145
13522.15 168
13523.25 165
13524.35 183
13525.45 163
13526.54 133
13527.64 144
13528.74 167
13529.84 151
13530.94 162
13532.04 169
13533.14 173
13534.23 164
13535.33 148
13536.43 160
13537.53 156
13538.63 145
13539.73 174
13540.83 165
13541.93 183
13543.03 159
13544.12 170
13545.22 160
13546.32 164
13547.42 161
13548.52 162
13549.62 184
13550.72 139
13551.82 178
13552.92 155
13554.02 148
13555.12 130
13556.22 130
13557.32 131
13558.42 128
13559.52 139
13560.62 147
13561.72 137
13562.82 145
13563.92 140
13565.02 155
13566.12 160
13567.22 157
13568.32 182
13569.42 129
13570.52 133
13571.62 148
13572.72 172
13573.82 142
13574.92 148
13576.02 139
13577.12 165
13578.22 139
13579.32 124
13580.42 159
13581.52 161
13582.62 157
13583.72 121
13584.82 150
13585.92 182
13587.02 152
13588.13 176
13589.23 138
13590.33 129
13591.43 153
13592.53 139
13593.63 154
13594.73 150
13595.83 136
13596.93 153
13598.04 154
13599.14 157
13600.24 163
13601.34 166
13602.44 195
13603.54 185
13604.64 146
13605.75 163
13606.85 166
13607.95 151
13609.05 148
13610.15 160
13611.25 160
13612.36 139
13613.46 158
13614.56 175
13615.66 168
13616.76 153
13617.87 160
13618.97 118
13620.07 178
13621.17 186
13622.28 169
13623.38 172
13624.48 165
13625.58 141
13626.68 163
13627.79 176
13628.89 192
13629.99 166
13631.09 153
13632.20 159
13633.30 171
13634.40 174
13635.51 149
13636.61 173
13637.71 154
13638.81 178
13639.92 162
13641.02 167
13642.12 169
13643.23 136
13644.33 153
13645.43 157
13646.54 160
13647.64 158
13648.74 175
13649.85 142
13650.95 163
13652.05 152
13653.16 157
13654.26 159
13655.36 171
13656.47 160
13657.57 156
13658.68 130
13659.78 133
13660.88 121
13661.99 135
13663.09 138
13664.19 134
13665.30 161
13666.40 128
13667.51 149
13668.61 135
13669.72 153
13670.82 142
13671.92 145
13673.03 162
13674.13 176
13675.24 176
13676.34 148
13677.45 160
13678.55 150
13679.65 175
13680.76 159
13681.86 160
13682.97 141
13684.07 166
13685.18 202
13686.28 177
13687.39 152
13688.49 133
13689.60 139
13690.70 142
13691.81 167
13692.91 163
13694.02 181
13695.12 163
13696.23 161
13697.33 160
13698.44 160
13699.55 180
13700.65 179
13701.76 164
13702.86 144
13703.97 187
13705.07 162
13706.18 183
13707.28 182
13708.39 147
13709.50 189
13710.60 165
13711.71 199
13712.81 204
13713.92 146
13715.03 133
13716.13 167
13717.24 189
13718.34 159
13719.45 194
13720.56 175
13721.66 176
13722.77 168
13723.88 176
13724.98 203
13726.09 217
13727.19 193
13728.30 201
13729.41 197
13730.51 194
13731.62 177
13732.73 205
13733.83 210
13734.94 176
13736.05 212
13737.16 221
13738.26 197
13739.37 209
13740.48 223
13741.58 215
13742.69 193
13743.80 192
13744.91 221
13746.01 184
13747.12 227
13748.23 226
13749.33 194
13750.44 206
13751.55 176
13752.66 223
13753.76 269
13754.87 224
13755.98 197
13757.09 232
13758.20 244
13759.30 243
13760.41 234
13761.52 276
13762.63 265
13763.74 262
13764.84 257
13765.95 232
13767.06 270
13768.17 268
13769.28 296
13770.38 319
13771.49 283
13772.60 334
13773.71 387
13774.82 384
13775.93 346
13777.03 360
13778.14 419
13779.25 372
13780.36 350
13781.47 393
13782.58 345
13783.69 337
13784.80 304
13785.90 327
13787.01 326
13788.12 281
13789.23 274
13790.34 248
13791.45 248
13792.56 267
13793.67 201
13794.78 200
13795.89 220
13797.00 208
13798.11 196
13799.21 186
13800.32 218
13801.43 260
13802.54 247
13803.65 203
13804.76 209
13805.87 224
13806.98 217
13808.09 211
13809.20 212
13810.31 207
13811.42 228
13812.53 199
13813.64 187
13814.75 196
13815.86 199
13816.97 223
13818.08 172
13819.19 217
13820.30 202
13821.41 187
13822.52 183
13823.63 183
13824.74 222
13825.85 208
13826.96 186
13828.08 170
13829.19 187
13830.30 205
13831.41 161
13832.52 179
13833.63 205
13834.74 199
13835.85 171
13836.96 157
13838.07 186
13839.18 173
13840.29 157
13841.41 183
13842.52 170
13843.63 196
13844.74 164
13845.85 201
13846.96 205
13848.07 217
13849.19 213
13850.30 184
13851.41 205
13852.52 204
13853.63 182
13854.74 178
13855.85 205
13856.97 197
13858.08 187
13859.19 188
13860.30 185
13861.41 201
13862.53 223
13863.64 213
13864.75 204
13865.86 194
13866.97 203
13868.09 240
13869.20 184
13870.31 247
13871.42 212
13872.54 213
13873.65 216
13874.76 181
13875.87 220
13876.99 206
13878.10 220
13879.21 230
13880.32 243
13881.44 265
13882.55 208
13883.66 244
13884.77 228
13885.89 258
13887.00 217
13888.11 225
13889.23 221
13890.34 244
13891.45 242
13892.57 262
13893.68 320
13894.79 252
13895.91 285
13897.02 299
13898.13 295
13899.25 304
13900.36 276
13901.47 311
13902.59 312
13903.70 293
13904.81 295
13905.93 271
13907.04 254
13908.16 271
13909.27 271
13910.38 255
13911.50 196
13912.61 219
13913.73 241
13914.84 236
13915.95 219
13917.07 232
13918.18 245
13919.30 214
13920.41 270
13921.52 268
13922.64 245
13923.75 252
13924.87 239
13925.98 239
13927.10 229
13928.21 252
13929.33 242
13930.44 253
13931.56 231
13932.67 206
13933.79 189
13934.90 227
13936.02 227
13937.13 276
13938.25 220
13939.36 262
13940.48 234
13941.59 203
13942.71 253
13943.82 222
13944.94 200
13946.05 232
13947.17 237
13948.28 199
13949.40 232
13950.51 217
13951.63 234
13952.74 181
13953.86 200
13954.98 218
13956.09 211
13957.21 184
13958.32 208
13959.44 183
13960.56 205
13961.67 214
13962.79 192
13963.90 202
13965.02 196
13966.14 167
13967.25 224
13968.37 210
13969.48 188
13970.60 207
13971.72 182
13972.83 165
13973.95 193
13975.07 202
13976.18 194
13977.30 185
13978.42 191
13979.53 197
13980.65 205
13981.77 170
13982.88 217
13984.00 180
13985.12 182
13986.23 195
13987.35 184
13988.47 213
13989.58 213
13990.70 199
13991.82 212
13992.94 179
13994.05 194
13995.17 177
13996.29 186
13997.41 191
13998.52 187
13999.64 186
14000.76 199
14001.88 169
14002.99 189
14004.11 162
14005.23 173
14006.35 192
14007.46 184
14008.58 184
14009.70 165
14010.82 180
14011.94 182
14013.05 208
14014.17 173
14015.29 199
14016.41 169
14017.53 166
14018.64 191
14019.76 197
14020.88 171
14022.00 175
14023.12 169
14024.24 190
14025.35 171
14026.47 179
14027.59 185
14028.71 171
14029.83 177
14030.95 164
14032.07 172
14033.19 193
14034.30 186
14035.42 167
14036.54 161
14037.66 227
14038.78 173
14039.90 163
14041.02 149
14042.14 171
14043.26 176
14044.38 198
14045.50 201
14046.61 196
14047.73 181
14048.85 188
14049.97 174
14051.09 223
14052.21 198
14053.33 206
14054.45 215
14055.57 236
14056.69 230
14057.81 204
14058.93 195
14060.05 190
14061.17 192
14062.29 231
14063.41 195
14064.53 222
14065.65 232
14066.77 241
14067.89 256
14069.01 229
14070.13 205
14071.25 193
14072.37 247
14073.49 225
14074.61 220
14075.73 226
14076.85 252
14077.97 248
14079.10 233
14080.22 230
14081.34 231
14082.46 261
14083.58 254
14084.70 267
14085.82 285
14086.94 255
14088.06 239
14089.18 309
14090.30 328
14091.43 304
14092.55 299
14093.67 274
14094.79 283
14095.91 327
14097.03 300
14098.15 323
14099.28 384
14100.40 418
14101.52 430
14102.64 381
14103.76 382
14104.88 422
14106.00 390
14107.13 362
14108.25 339
14109.37 337
14110.49 338
14111.61 330
14112.74 275
14113.86 285
14114.98 254
14116.10 227
14117.22 258
14118.35 255
14119.47 273
14120.59 252
14121.71 235
14122.84 234
14123.96 231
14125.08 203
14126.20 225
14127.33 231
14128.45 202
14129.57 220
14130.69 236
14131.82 265
14132.94 227
14134.06 195
14135.19 203
14136.31 210
14137.43 217
14138.55 196
14139.68 244
14140.80 239
14141.92 215
14143.05 204
14144.17 194
14145.29 197
14146.42 179
14147.54 188
14148.66 192
14149.79 204
14150.91 206
14152.03 221
14153.16 201
14154.28 231
14155.40 198
14156.53 175
14157.65 200
14158.78 173
14159.90 162
14161.02 164
14162.15 202
14163.27 227
14164.40 213
14165.52 167
14166.64 195
14167.77 198
14168.89 179
14170.02 187
14171.14 186
14172.27 174
14173.39 185
14174.51 173
14175.64 188
14176.76 179
14177.89 174
14179.01 181
14180.14 206
14181.26 192
14182.39 210
14183.51 169
14184.64 186
14185.76 196
14186.89 173
14188.01 168
14189.14 200
14190.26 184
14191.39 204
14192.51 162
14193.64 195
14194.76 178
14195.89 189
14197.01 218
14198.14 168
14199.26 194
14200.39 163
14201.52 187
14202.64 180
14203.77 194
14204.89 213
14206.02 217
14207.14 228
14208.27 195
14209.39 160
14210.52 209
14211.65 225
14212.77 199
14213.90 161
14215.02 177
14216.15 185
14217.28 194
14218.40 202
14219.53 168
14220.66 137
14221.78 146
14222.91 190
14224.04 181
14225.16 142
14226.29 156
14227.41 162
14228.54 153
14229.67 185
14230.79 181
14231.92 180
14233.05 169
14234.17 166
14235.30 165
14236.43 158
14237.56 185
14238.68 188
14239.81 162
14240.94 165
14242.06 149
14243.19 179
14244.32 160
14245.45 198
14246.57 178
14247.70 173
14248.83 156
14249.96 169
14251.08 168
14252.21 166
14253.34 163
14254.47 141
14255.59 172
14256.72 169
14257.85 164
14258.98 152
14260.10 149
14261.23 196
14262.36 154
14263.49 144
14264.62 154
14265.74 173
14266.87 204
14268.00 139
14269.13 171
14270.26 160
14271.39 152
14272.51 141
14273.64 142
14274.77 176
14275.90 170
14277.03 190
14278.16 148
14279.28 153
14280.41 136
14281.54 143
14282.67 162
14283.80 177
14284.93 142
14286.06 165
14287.19 154
14288.32 134
14289.44 149
14290.57 134
14291.70 146
14292.83 148
14293.96 159
14295.09 133
14296.22 165
14297.35 138
14298.48 158
14299.61 139
14300.74 172
14301.87 131
14303.00 128
14304.13 155
14305.26 144
14306.38 163
14307.51 130
14308.64 138
14309.77 154
14310.90 138
14312.03 139
14313.16 159
14314.29 152
14315.42 148
14316.55 139
14317.68 185
14318.81 160
14319.94 150
14321.07 126
14322.21 139
14323.34 160
14324.47 161
14325.60 139
14326.73 142
14327.86 123
14328.99 111
14330.12 128
14331.25 120
14332.38 103
14333.51 107
14334.64 132
14335.77 138
14336.90 120
14338.03 106
14339.17 121
14340.30 132
14341.43 132
14342.56 171
14343.69 141
14344.82 141
14345.95 155
14347.08 155
14348.21 145
14349.35 136
14350.48 119
14351.61 149
14352.74 145
14353.87 110
14355.00 112
14356.14 127
14357.27 139
14358.40 144
14359.53 111
14360.66 122
14361.79 136
14362.93 147
14364.06 116
14365.19 117
14366.32 139
14367.45 137
14368.59 146
14369.72 107
14370.85 124
14371.98 108
14373.12 121
14374.25 109
14375.38 131
14376.51 139
14377.65 117
14378.78 124
14379.91 124
14381.04 116
14382.18 149
14383.31 138
14384.44 138
14385.57 121
14386.71 125
14387.84 116
14388.97 124
14390.11 120
14391.24 119
14392.37 142
14393.51 134
14394.64 141
14395.77 141
14396.90 122
14398.04 134
14399.17 121
14400.30 137
14401.44 113
14402.57 142
14403.71 143
14404.84 131
14405.97 128
14407.11 141
14408.24 120
14409.37 107
14410.51 131
14411.64 145
14412.78 127
14413.91 130
14415.04 119
14416.18 130
14417.31 149
14418.45 131
14419.58 135
14420.71 123
14421.85 145
14422.98 140
14424.12 127
14425.25 113
14426.39 153
14427.52 133
14428.65 144
14429.79 137
14430.92 125
14432.06 147
14433.19 140
14434.33 159
14435.46 138
14436.60 141
14437.73 137
14438.87 161
14440.00 145
14441.14 119
14442.27 107
14443.41 140
14444.54 140
14445.68 147
14446.81 164
14447.95 136
14449.08 152
14450.22 156
14451.35 158
14452.49 136
14453.63 120
14454.76 149
14455.90 129
14457.03 118
14458.17 120
14459.30 150
14460.44 143
14461.58 139
14462.71 125
14463.85 139
14464.98 111
14466.12 142
14467.25 140
14468.39 130
14469.53 124
14470.66 133
14471.80 117
14472.94 135
14474.07 122
14475.21 113
14476.34 125
14477.48 125
14478.62 138
14479.75 131
14480.89 96
14482.03 131
14483.16 155
14484.30 150
14485.44 153
14486.57 134
14487.71 138
14488.85 146
14489.99 125
14491.12 128
14492.26 127
14493.40 137
14494.53 120
14495.67 129
14496.81 115
14497.94 132
14499.08 146
14500.22 124
14501.36 128
14502.49 134
14503.63 120
14504.77 123
14505.91 109
14507.04 116
14508.18 93
14509.32 137
14510.46 126
14511.60 116
14512.73 135
14513.87 130
14515.01 132
14516.15 134
14517.29 125
14518.42 111
14519.56 99
14520.70 92
14521.84 102
14522.98 123
14524.11 96
14525.25 108
14526.39 105
14527.53 117
14528.67 115
14529.81 117
14530.94 117
14532.08 102
14533.22 135
14534.36 101
14535.50 102
14536.64 108
14537.78 95
14538.92 135
14540.05 89
14541.19 116
14542.33 116
14543.47 110
14544.61 101
14545.75 117
14546.89 133
14548.03 119
14549.17 131
14550.31 144
14551.45 139
14552.59 138
14553.72 124
14554.86 113
14556.00 128
14557.14 120
14558.28 111
14559.42 119
14560.56 117
14561.70 114
14562.84 128
14563.98 119
14565.12 110
14566.26 116
14567.40 111
14568.54 128
14569.68 139
14570.82 129
14571.96 123
14573.10 121
14574.24 145
14575.38 134
14576.52 126
14577.66 144
14578.80 116
14579.94 99
14581.08 128
14582.23 133
14583.37 105
14584.51 122
14585.65 142
14586.79 117
14587.93 113
14589.07 111
14590.21 131
14591.35 129
14592.49 131
14593.63 130
14594.77 121
14595.92 132
14597.06 120
14598.20 134
14599.34 105
14600.48 115
14601.62 130
14602.76 135
14603.90 120
14605.05 110
14606.19 96
14607.33 108
14608.47 102
14609.61 117
14610.75 101
14611.90 99
14613.04 125
14614.18 128
14615.32 113
14616.46 118
14617.61 134
14618.75 123
14619.89 128
14621.03 111
14622.17 121
14623.32 141
14624.46 146
14625.60 99
14626.74 123
14627.88 109
14629.03 156
14630.17 116
14631.31 153
14632.45 133
14633.60 145
14634.74 137
14635.88 171
14637.03 174
14638.17 160
14639.31 140
14640.45 129
14641.60 134
14642.74 163
14643.88 138
14645.03 140
14646.17 136
14647.31 135
14648.45 140
14649.60 133
14650.74 153
14651.88 130
14653.03 144
14654.17 130
14655.31 136
14656.46 160
14657.60 152
14658.74 190
14659.89 152
14661.03 148
14662.18 142
14663.32 124
14664.46 135
14665.61 114
14666.75 123
14667.90 134
14669.04 122
14670.18 125
14671.33 103
14672.47 115
14673.62 106
14674.76 138
14675.90 146
14677.05 133
14678.19 132
14679.34 123
14680.48 118
14681.63 146
14682.77 113
14683.91 106
14685.06 102
14686.20 118
14687.35 107
14688.49 115
14689.64 128
14690.78 139
14691.93 118
14693.07 99
14694.22 111
14695.36 100
14696.51 99
14697.65 159
14698.80 146
14699.94 135
14701.09 117
14702.23 107
14703.38 111
14704.52 146
14705.67 96
14706.81 111
14707.96 126
14709.11 114
14710.25 121
14711.40 113
14712.54 113
14713.69 114
14714.83 119
14715.98 105
14717.13 98
14718.27 110
14719.42 110
14720.56 105
14721.71 123
14722.86 106
14724.00 122
14725.15 98
14726.29 125
14727.44 92
14728.59 97
14729.73 108
14730.88 114
14732.03 87
14733.17 87
14734.32 106
14735.47 113
14736.61 107
14737.76 96
14738.91 104
14740.05 103
14741.20 114
14742.35 92
14743.49 106
14744.64 93
14745.79 98
14746.93 149
14748.08 94
14749.23 97
14750.37 111
14751.52 106
14752.67 128
14753.82 106
14754.96 93
14756.11 133
14757.26 113
14758.41 153
14759.55 112
14760.70 113
14761.85 126
14763.00 113
14764.14 101
14765.29 105
14766.44 122
14767.59 147
14768.73 116
14769.88 94
14771.03 91
14772.18 110
14773.33 143
14774.47 129
14775.62 120
14776.77 124
14777.92 115
14779.07 111
14780.22 120
14781.36 109
14782.51 124
14783.66 115
14784.81 124
14785.96 111
14787.11 134
14788.26 181
14789.40 155
14790.55 126
14791.70 125
14792.85 119
14794.00 123
14795.15 141
14796.30 128
14797.45 149
14798.59 135
14799.74 133
14800.89 138
14802.04 141
14803.19 125
14804.34 128
14805.49 130
14806.64 138
14807.79 126
14808.94 110
14810.09 106
14811.24 131
14812.39 139
14813.54 125
14814.69 119
14815.84 125
14816.98 122
14818.13 131
14819.28 129
14820.43 120
14821.58 101
14822.73 120
14823.88 114
14825.03 129
14826.18 135
14827.33 113
14828.48 124
14829.63 130
14830.79 122
14831.94 110
14833.09 144
14834.24 104
14835.39 115
14836.54 111
14837.69 106
14838.84 91
14839.99 97
14841.14 114
14842.29 103
14843.44 91
14844.59 105
14845.74 111
14846.89 120
14848.04 106
14849.20 109
14850.35 75
14851.50 92
14852.65 97
14853.80 91
14854.95 103
14856.10 96
14857.25 119
14858.41 84
14859.56 117
14860.71 104
14861.86 130
14863.01 144
14864.16 119
14865.31 112
14866.47 95
14867.62 112
14868.77 121
14869.92 102
14871.07 113
14872.22 114
14873.38 110
14874.53 110
14875.68 95
14876.83 122
14877.98 131
14879.14 106
14880.29 103
14881.44 95
14882.59 86
14883.75 122
14884.90 109
14886.05 115
14887.20 109
14888.36 121
14889.51 110
14890.66 112
14891.81 119
14892.97 126
14894.12 110
14895.27 131
14896.42 117
14897.58 120
14898.73 110
14899.88 142
14901.04 130
14902.19 134
14903.34 105
14904.50 109
14905.65 117
14906.80 118
14907.96 122
14909.11 110
14910.26 129
14911.42 117
14912.57 124
14913.72 129
14914.88 150
14916.03 158
14917.18 118
14918.34 127
14919.49 119
14920.64 112
14921.80 152
14922.95 138
14924.11 121
14925.26 139
14926.41 135
14927.57 115
14928.72 112
14929.88 115
14931.03 110
14932.18 143
14933.34 140
14934.49 117
14935.65 94
14936.80 125
14937.96 133
14939.11 139
14940.26 126
14941.42 98
14942.57 107
14943.73 117
14944.88 138
14946.04 136
14947.19 131
14948.35 129
14949.50 116
14950.66 101
14951.81 113
14952.97 113
14954.12 131
14955.28 110
14956.43 125
14957.59 134
14958.74 129
14959.90 108
14961.05 130
14962.21 93
14963.36 111
14964.52 134
14965.68 120
14966.83 124
14967.99 130
14969.14 98
14970.30 92
14971.45 151
14972.61 97
14973.77 119
14974.92 107
14976.08 149
14977.23 128
14978.39 108
14979.54 97
14980.70 111
14981.86 90
14983.01 101
14984.17 113
14985.33 90
14986.48 107
14987.64 125
14988.79 111
14989.95 98
14991.11 121
14992.26 129
14993.42 120
14994.58 106
14995.73 109
14996.89 100
14998.05 95
14999.20 114
15000.36 91
15001.52 111
15002.68 122
15003.83 124
15004.99 89
15006.15 104
15007.30 112
15008.46 99
15009.62 83
15010.77 83
15011.93 83
15013.09 89
15014.25 101
15015.40 100
15016.56 84
15017.72 104
15018.88 99
15020.03 92
15021.19 94
15022.35 85
15023.51 106
15024.67 82
15025.82 102
15026.98 122
15028.14 111
15029.30 88
15030.45 113
15031.61 125
15032.77 82
15033.93 99
15035.09 93
15036.25 92
15037.40 101
15038.56 116
15039.72 94
15040.88 99
15042.04 101
15043.20 79
15044.35 95
15045.51 88
15046.67 92
15047.83 100
15048.99 66
15050.15 92
15051.31 87
15052.47 97
15053.62 95
15054.78 72
15055.94 86
15057.10 104
15058.26 93
15059.42 82
15060.58 94
15061.74 74
15062.90 104
15064.06 97
15065.22 78
15066.38 67
15067.53 94
15068.69 87
15069.85 83
15071.01 82
15072.17 81
15073.33 92
15074.49 99
15075.65 92
15076.81 100
15077.97 94
15079.13 95
15080.29 93
15081.45 93
15082.61 101
15083.77 120
15084.93 115
15086.09 71
15087.25 83
15088.41 108
15089.57 75
15090.73 104
15091.89 75
15093.05 68
15094.21 82
15095.37 88
15096.54 94
15097.70 90
15098.86 83
15100.02 80
15101.18 92
15102.34 85
15103.50 90
15104.66 66
15105.82 97
15106.98 97
15108.14 95
15109.30 90
15110.47 105
15111.63 101
15112.79 93
15113.95 76
15115.11 79
15116.27 84
15117.43 85
15118.59 106
15119.76 79
15120.92 79
15122.08 80
15123.24 87
15124.40 66
15125.56 85
15126.73 76
15127.89 97
15129.05 93
15130.21 72
15131.37 81
15132.53 93
15133.70 83
15134.86 97
15136.02 86
15137.18 94
15138.35 91
15139.51 68
15140.67 71
15141.83 94
15142.99 80
15144.16 86
15145.32 90
15146.48 78
15147.64 85
15148.81 76
15149.97 69
15151.13 80
15152.29 88
15153.46 77
15154.62 72
15155.78 83
15156.95 83
15158.11 89
15159.27 109
15160.43 82
15161.60 82
15162.76 96
15163.92 97
15165.09 95
15166.25 76
15167.41 65
15168.58 68
15169.74 105
15170.90 69
15172.07 95
15173.23 84
15174.39 71
15175.56 77
15176.72 55
15177.89 93
15179.05 80
15180.21 79
15181.38 79
15182.54 74
15183.70 77
15184.87 87
15186.03 100
15187.20 99
15188.36 83
15189.52 80
15190.69 94
15191.85 96
15193.02 82
15194.18 106
15195.35 108
15196.51 93
15197.68 102
15198.84 100
15200.00 94
15201.17 86
15202.33 102
15203.50 86
15204.66 84
15205.83 87
15206.99 97
15208.16 76
15209.32 83
15210.49 93
15211.65 90
15212.82 113
15213.98 86
15215.15 73
15216.31 80
15217.48 85
15218.64 85
15219.81 114
15220.97 84
15222.14 89
15223.30 73
15224.47 90
15225.64 78
15226.80 84
15227.97 90
15229.13 101
15230.30 84
15231.46 95
15232.63 94
15233.80 97
15234.96 71
15236.13 77
15237.29 101
15238.46 110
15239.63 105
15240.79 103
15241.96 102
15243.12 89
15244.29 97
15245.46 92
15246.62 69
15247.79 69
15248.96 98
15250.12 84
15251.29 92
15252.45 87
15253.62 83
15254.79 90
15255.95 71
15257.12 76
15258.29 80
15259.45 98
15260.62 92
15261.79 81
15262.96 78
15264.12 81
15265.29 99
15266.46 75
15267.62 65
15268.79 84
15269.96 86
15271.13 85
15272.29 86
15273.46 63
15274.63 85
15275.80 75
15276.96 87
15278.13 81
15279.30 98
15280.47 93
15281.63 97
15282.80 67
15283.97 87
15285.14 92
15286.30 84
15287.47 89
15288.64 73
15289.81 75
15290.98 79
15292.14 86
15293.31 65
15294.48 79
15295.65 61
15296.82 67
15297.99 60
15299.15 68
15300.32 80
15301.49 61
15302.66 62
15303.83 96
15305.00 99
15306.16 89
15307.33 67
15308.50 76
15309.67 69
15310.84 82
15312.01 85
15313.18 78
15314.35 92
15315.52 80
15316.68 66
15317.85 78
15319.02 84
15320.19 83
15321.36 81
15322.53 73
15323.70 72
15324.87 90
15326.04 86
15327.21 86
15328.38 79
15329.55 83
15330.72 88
15331.89 77
15333.05 94
15334.22 67
15335.39 94
15336.56 68
15337.73 87
15338.90 81
15340.07 77
15341.24 87
15342.41 71
15343.58 79
15344.75 76
15345.92 77
15347.09 75
15348.26 100
15349.43 88
15350.60 68
15351.78 85
15352.95 94
15354.12 63
15355.29 79
15356.46 94
15357.63 89
15358.80 97
15359.97 85
15361.14 90
15362.31 78
15363.48 97
15364.65 84
15365.82 74
15366.99 80
15368.16 76
15369.34 91
15370.51 83
15371.68 106
15372.85 84
15374.02 69
15375.19 82
15376.36 82
15377.53 73
15378.71 79
15379.88 85
15381.05 86
15382.22 104
15383.39 88
15384.56 87
15385.74 86
15386.91 95
15388.08 73
15389.25 71
15390.42 67
15391.59 74
15392.77 72
15393.94 70
15395.11 98
15396.28 80
15397.45 78
15398.63 82
15399.80 98
15400.97 78
15402.14 95
15403.32 107
15404.49 92
15405.66 80
15406.83 71
15408.01 68
15409.18 94
15410.35 96
15411.52 102
15412.70 84
15413.87 98
15415.04 94
15416.21 95
15417.39 70
15418.56 70
15419.73 85
15420.91 59
15422.08 74
15423.25 78
15424.42 94
15425.60 76
15426.77 93
15427.94 75
15429.12 69
15430.29 77
15431.46 86
15432.64 73
15433.81 78
15434.99 76
15436.16 128
15437.33 105
15438.51 91
15439.68 88
15440.85 80
15442.03 83
15443.20 87
15444.37 85
15445.55 78
15446.72 95
15447.90 89
15449.07 118
15450.25 95
15451.42 81
15452.59 99
15453.77 85
15454.94 83
15456.12 97
15457.29 87
15458.47 91
15459.64 104
15460.81 98
15461.99 86
15463.16 78
15464.34 100
15465.51 91
15466.69 73
15467.86 78
15469.04 81
15470.21 82
15471.39 78
15472.56 76
15473.74 81
15474.91 75
15476.09 72
15477.26 81
15478.44 72
15479.61 68
15480.79 109
15481.96 100
15483.14 71
15484.31 97
15485.49 91
15486.66 87
15487.84 63
15489.02 75
15490.19 62
15491.37 80
15492.54 76
15493.72 85
15494.89 100
15496.07 102
15497.25 92
15498.42 71
15499.60 68
15500.77 62
15501.95 70
15503.13 96
15504.30 102
15505.48 93
15506.66 81
15507.83 65
15509.01 63
15510.18 80
15511.36 85
15512.54 62
15513.71 62
15514.89 69
15516.07 79
15517.24 80
15518.42 77
15519.60 79
15520.77 86
15521.95 83
15523.13 74
15524.30 78
15525.48 78
15526.66 56
15527.84 63
15529.01 95
15530.19 83
15531.37 78
15532.54 79
15533.72 86
15534.90 91
15536.08 109
15537.25 82
15538.43 106
15539.61 78
15540.79 90
15541.96 74
15543.14 78
15544.32 76
15545.50 102
15546.67 97
15547.85 83
15549.03 76
15550.21 80
15551.39 77
15552.56 84
15553.74 80
15554.92 87
15556.10 71
15557.28 89
15558.46 62
15559.63 77
15560.81 77
15561.99 81
15563.17 72
15564.35 72
15565.53 78
15566.70 78
15567.88 70
15569.06 90
15570.24 73
15571.42 73
15572.60 110
15573.78 100
15574.96 91
15576.13 77
15577.31 88
15578.49 93
15579.67 91
15580.85 82
15582.03 97
15583.21 80
15584.39 112
15585.57 65
15586.75 68
15587.93 80
15589.10 78
15590.28 85
15591.46 72
15592.64 86
15593.82 85
15595.00 95
15596.18 80
15597.36 94
15598.54 73
15599.72 87
15600.90 79
15602.08 79
15603.26 82
15604.44 54
15605.62 66
15606.80 76
15607.98 64
15609.16 93
15610.34 112
15611.52 97
15612.70 103
15613.88 97
15615.06 90
15616.24 102
15617.42 109
15618.60 89
15619.78 89
15620.97 107
15622.15 93
15623.33 96
15624.51 112
15625.69 77
15626.87 94
15628.05 93
15629.23 94
15630.41 79
15631.59 76
15632.77 82
15633.96 96
15635.14 101
15636.32 87
15637.50 98
15638.68 100
15639.86 99
15641.04 94
15642.22 107
15643.41 100
15644.59 83
15645.77 120
15646.95 125
15648.13 117
15649.31 91
15650.50 89
15651.68 133
15652.86 132
15654.04 97
15655.22 103
15656.40 128
15657.59 122
15658.77 102
15659.95 107
15661.13 122
15662.31 151
15663.50 153
15664.68 121
15665.86 118
15667.04 103
15668.23 126
15669.41 105
15670.59 109
15671.77 125
15672.96 120
15674.14 115
15675.32 113
15676.50 90
15677.69 92
15678.87 98
15680.05 107
15681.24 99
15682.42 121
15683.60 102
15684.78 135
15685.97 135
15687.15 100
15688.33 95
15689.52 133
15690.70 121
15691.88 119
15693.07 136
15694.25 110
15695.43 120
15696.62 129
15697.80 131
15698.98 151
15700.17 125
15701.35 120
15702.54 120
15703.72 117
15704.90 115
15706.09 141
15707.27 134
15708.45 124
15709.64 127
15710.82 147
15712.01 133
15713.19 134
15714.37 120
15715.56 168
15716.74 135
15717.93 124
15719.11 145
15720.30 124
15721.48 133
15722.66 152
15723.85 152
15725.03 137
15726.22 161
15727.40 171
15728.59 155
15729.77 138
15730.96 112
15732.14 156
15733.33 167
15734.51 161
15735.70 151
15736.88 138
15738.07 132
15739.25 135
15740.44 163
15741.62 151
15742.81 172
15743.99 161
15745.18 152
15746.36 127
15747.55 156
15748.73 140
15749.92 155
15751.11 181
15752.29 163
15753.48 185
15754.66 167
15755.85 152
15757.03 150
15758.22 185
15759.40 179
15760.59 188
15761.78 190
15762.96 190
15764.15 169
15765.33 209
15766.52 184
15767.71 170
15768.89 185
15770.08 170
15771.27 184
15772.45 170
15773.64 164
15774.82 146
15776.01 154
15777.20 156
15778.38 141
15779.57 217
15780.76 172
15781.94 159
15783.13 158
15784.32 152
15785.50 148
15786.69 193
15787.88 158
15789.07 145
15790.25 149
15791.44 139
15792.63 128
15793.81 142
15795.00 137
15796.19 144
15797.38 158
15798.56 146
15799.75 143
15800.94 150
15802.13 137
15803.31 141
15804.50 122
15805.69 118
15806.88 110
15808.06 118
15809.25 137
15810.44 131
15811.63 124
15812.81 103
15814.00 145
15815.19 109
15816.38 121
15817.57 117
15818.75 138
15819.94 135
15821.13 127
15822.32 113
15823.51 108
15824.70 147
15825.88 122
15827.07 127
15828.26 120
15829.45 105
15830.64 109
15831.83 105
15833.01 92
15834.20 103
15835.39 107
15836.58 108
15837.77 92
15838.96 116
15840.15 131
15841.34 90
15842.52 114
15843.71 105
15844.90 120
15846.09 115
15847.28 99
15848.47 131
15849.66 80
15850.85 109
15852.04 105
15853.23 103
15854.42 103
15855.61 104
15856.80 101
15857.99 120
15859.18 98
15860.36 85
15861.55 103
15862.74 102
15863.93 95
15865.12 112
15866.31 92
15867.50 121
15868.69 100
15869.88 100
15871.07 106
15872.26 98
15873.45 111
15874.64 107
15875.83 146
15877.02 89
15878.21 92
15879.41 106
15880.60 113
15881.79 89
15882.98 85
15884.17 90
15885.36 109
15886.55 93
15887.74 103
15888.93 107
15890.12 142
15891.31 128
15892.50 106
15893.69 117
15894.88 122
15896.08 140
15897.27 108
15898.46 115
15899.65 137
15900.84 112
15902.03 116
15903.22 104
15904.41 115
15905.60 105
15906.80 114
15907.99 92
15909.18 108
15910.37 122
15911.56 123
15912.75 114
15913.95 104
15915.14 125
15916.33 111
15917.52 138
15918.71 135
15919.90 124
15921.10 112
15922.29 103
15923.48 126
15924.67 125
15925.86 140
15927.06 115
15928.25 95
15929.44 118
15930.63 137
15931.83 122
15933.02 104
15934.21 125
15935.40 131
15936.60 135
15937.79 119
15938.98 101
15940.17 128
15941.37 127
15942.56 102
15943.75 106
15944.94 106
15946.14 91
15947.33 125
15948.52 110
15949.72 116
15950.91 104
15952.10 122
15953.29 122
15954.49 102
15955.68 93
15956.87 113
15958.07 94
15959.26 104
15960.45 91
15961.65 91
15962.84 75
15964.04 91
15965.23 83
15966.42 84
15967.62 119
15968.81 104
15970.00 97
15971.20 83
15972.39 72
15973.59 72
15974.78 111
15975.97 95
15977.17 81
15978.36 95
15979.56 105
15980.75 123
15981.94 94
15983.14 68
15984.33 90
15985.53 103
15986.72 107
15987.92 97
15989.11 101
15990.30 94
15991.50 84
15992.69 109
15993.89 59
15995.08 91
15996.28 92
15997.47 107
15998.67 109
15999.86 70
16001.06 69
16002.25 102
16003.45 98
16004.64 80
16005.84 129
16007.03 96
16008.23 96
16009.42 100
16010.62 93
16011.81 85
16013.01 69
16014.20 94
16015.40 90
16016.60 105
16017.79 70
16018.99 67
16020.18 55
16021.38 73
16022.57 81
16023.77 95
16024.96 76
16026.16 94
16027.36 92
16028.55 97
16029.75 88
16030.94 81
16032.14 60
16033.34 81
16034.53 100
16035.73 86
16036.93 81
16038.12 76
16039.32 61
16040.51 55
16041.71 77
16042.91 83
16044.10 85
16045.30 81
16046.50 84
16047.69 89
16048.89 76
16050.09 76
16051.28 82
16052.48 109
16053.68 78
16054.87 79
16056.07 95
16057.27 76
16058.47 58
16059.66 61
16060.86 91
16062.06 87
16063.25 79
16064.45 72
16065.65 85
16066.85 83
16068.04 71
16069.24 74
16070.44 75
16071.64 91
16072.83 78
16074.03 88
16075.23 73
16076.43 87
16077.63 79
16078.82 87
16080.02 92
16081.22 66
16082.42 66
16083.61 88
16084.81 90
16086.01 60
16087.21 54
16088.41 86
16089.61 73
16090.80 84
16092.00 77
16093.20 67
16094.40 107
16095.60 69
16096.80 74
16097.99 62
16099.19 82
16100.39 98
16101.59 71
16102.79 101
16103.99 89
16105.19 65
16106.39 67
16107.58 93
16108.78 71
16109.98 79
16111.18 73
16112.38 72
16113.58 77
16114.78 85
16115.98 65
16117.18 72
16118.38 87
16119.58 66
16120.78 74
16121.97 74
16123.17 82
16124.37 68
16125.57 65
16126.77 71
16127.97 88
16129.17 72
16130.37 76
16131.57 84
16132.77 87
16133.97 80
16135.17 82
16136.37 65
16137.57 68
16138.77 74
16139.97 67
16141.17 60
16142.37 77
16143.57 60
16144.77 51
16145.97 91
16147.17 84
16148.37 80
16149.57 90
16150.78 86
16151.98 73
16153.18 99
16154.38 76
16155.58 73
16156.78 92
16157.98 72
16159.18 74
16160.38 71
16161.58 56
16162.78 72
16163.98 87
16165.18 97
16166.39 72
16167.59 64
16168.79 85
16169.99 79
16171.19 83
16172.39 66
16173.59 75
16174.79 88
16176.00 87
16177.20 83
16178.40 79
16179.60 76
16180.80 75
16182.00 93
16183.21 85
16184.41 68
16185.61 84
16186.81 68
16188.01 73
16189.22 84
16190.42 93
16191.62 79
16192.82 77
16194.02 88
16195.23 84
16196.43 111
16197.63 76
16198.83 82
16200.03 80
16201.24 90
16202.44 79
16203.64 88
16204.84 75
16206.05 67
16207.25 92
16208.45 89
16209.66 91
16210.86 90
16212.06 84
16213.26 75
16214.47 74
16215.67 73
16216.87 68
16218.08 88
16219.28 89
16220.48 96
16221.68 90
16222.89 64
16224.09 72
16225.29 74
16226.50 62
16227.70 102
16228.90 97
16230.11 86
16231.31 76
16232.52 96
16233.72 88
16234.92 78
16236.13 99
16237.33 79
16238.53 88
16239.74 85
16240.94 64
16242.15 71
16243.35 80
16244.55 102
16245.76 76
16246.96 102
16248.17 82
16249.37 84
16250.57 68
16251.78 85
16252.98 89
16254.19 92
16255.39 87
16256.60 95
16257.80 80
16259.00 78
16260.21 89
16261.41 78
16262.62 68
16263.82 79
16265.03 94
16266.23 107
16267.44 102
16268.64 89
16269.85 102
16271.05 94
16272.26 102
16273.46 100
16274.67 83
16275.87 81
16277.08 114
16278.28 98
16279.49 85
16280.69 88
16281.90 98
16283.11 97
16284.31 81
16285.52 82
16286.72 106
16287.93 95
16289.13 112
16290.34 80
16291.54 80
16292.75 79
16293.96 93
16295.16 112
16296.37 83
16297.57 63
16298.78 85
16299.99 109
16301.19 118
16302.40 103
16303.60 85
16304.81 99
16306.02 90
16307.22 81
16308.43 107
16309.64 129
16310.84 100
16312.05 127
16313.26 93
16314.46 107
16315.67 98
16316.88 94
16318.08 76
16319.29 106
16320.50 109
16321.70 87
16322.91 93
16324.12 95
16325.32 83
16326.53 116
16327.74 100
16328.95 82
16330.15 107
16331.36 89
16332.57 119
16333.77 122
16334.98 97
16336.19 86
16337.40 84
16338.60 102
16339.81 82
16341.02 83
16342.23 71
16343.43 95
16344.64 85
16345.85 94
16347.06 79
16348.27 92
16349.47 103
16350.68 92
16351.89 73
16353.10 99
16354.31 106
16355.51 92
16356.72 74
16357.93 99
16359.14 76
16360.35 76
16361.56 99
16362.76 82
16363.97 79
16365.18 88
16366.39 79
16367.60 84
16368.81 100
16370.01 87
16371.22 91
16372.43 68
16373.64 66
16374.85 68
16376.06 86
16377.27 88
16378.48 71
16379.69 78
16380.89 60
16382.10 104
16383.31 104
16384.52 97
16385.73 101
16386.94 63
16388.15 72
16389.36 96
16390.57 77
16391.78 85
16392.99 73
16394.20 83
16395.41 102
16396.62 74
16397.83 93
16399.04 78
16400.25 99
16401.46 77
16402.67 74
16403.88 78
16405.09 81
16406.30 78
16407.51 79
16408.72 64
16409.93 59
16411.14 73
16412.35 85
16413.56 85
16414.77 74
16415.98 72
16417.19 102
16418.40 93
16419.61 73
16420.82 63
16422.03 80
16423.24 114
16424.45 70
16425.66 86
16426.87 76
16428.08 83
16429.29 98
16430.51 59
16431.72 64
16432.93 55
16434.14 66
16435.35 82
16436.56 73
16437.77 87
16438.98 70
16440.19 77
16441.41 87
16442.62 91
16443.83 94
16445.04 78
16446.25 60
16447.46 74
16448.67 70
16449.89 64
16451.10 73
16452.31 78
16453.52 93
16454.73 64
16455.94 47
16457.16 68
16458.37 89
16459.58 74
16460.79 71
16462.00 86
16463.22 71
16464.43 84
16465.64 84
16466.85 58
16468.07 79
16469.28 70
16470.49 68
16471.70 77
16472.91 62
16474.13 70
16475.34 75
16476.55 71
16477.77 84
16478.98 82
16480.19 90
16481.40 81
16482.62 79
16483.83 83
16485.04 73
16486.25 58
16487.47 41
16488.68 58
16489.89 55
16491.11 57
16492.32 74
16493.53 62
16494.75 57
16495.96 58
16497.17 65
16498.39 65
16499.60 66
16500.81 72
16502.03 72
16503.24 68
16504.45 55
16505.67 57
16506.88 70
16508.10 69
16509.31 66
16510.52 62
16511.74 81
16512.95 78
16514.17 79
16515.38 60
16516.59 78
16517.81 83
16519.02 67
16520.24 71
16521.45 61
16522.66 76
16523.88 56
16525.09 61
16526.31 66
16527.52 70
16528.74 83
16529.95 78
16531.17 66
16532.38 66
16533.60 68
16534.81 83
16536.02 56
16537.24 75
16538.45 69
16539.67 66
16540.88 60
16542.10 64
16543.31 69
16544.53 60
16545.74 78
16546.96 69
16548.18 75
16549.39 64
16550.61 66
16551.82 92
16553.04 69
16554.25 61
16555.47 68
16556.68 52
16557.90 49
16559.11 58
16560.33 51
16561.55 58
16562.76 64
16563.98 63
16565.19 68
16566.41 65
16567.63 64
16568.84 77
16570.06 67
16571.27 53
16572.49 60
16573.71 71
16574.92 63
16576.14 59
16577.35 61
16578.57 49
16579.79 65
16581.00 58
16582.22 72
16583.44 72
16584.65 77
16585.87 62
16587.09 67
16588.30 81
16589.52 69
16590.74 72
16591.95 72
16593.17 75
16594.39 92
16595.60 59
16596.82 66
16598.04 110
16599.26 87
16600.47 77
16601.69 70
16602.91 73
16604.12 65
16605.34 77
16606.56 65
16607.78 86
16608.99 50
16610.21 49
16611.43 87
16612.65 72
16613.86 82
16615.08 67
16616.30 67
16617.52 87
16618.74 69
16619.95 61
16621.17 54
16622.39 76
16623.61 71
16624.83 63
16626.04 53
16627.26 67
16628.48 58
16629.70 56
16630.92 49
16632.14 115
16633.35 69
16634.57 61
16635.79 52
16637.01 70
16638.23 63
16639.45 83
16640.66 68
16641.88 75
16643.10 62
16644.32 58
16645.54 73
16646.76 56
16647.98 52
16649.20 52
16650.42 66
16651.63 70
16652.85 69
16654.07 70
16655.29 86
16656.51 71
16657.73 73
16658.95 69
16660.17 71
16661.39 76
16662.61 63
16663.83 50
16665.05 65
16666.27 62
16667.49 64
16668.71 65
16669.93 51
16671.15 75
16672.37 83
16673.59 66
16674.81 58
16676.03 57
16677.25 60
16678.47 67
16679.69 57
16680.91 79
16682.13 83
16683.35 57
16684.57 56
16685.79 54
16687.01 58
16688.23 72
16689.45 88
16690.67 70
16691.89 65
16693.11 63
16694.33 67
16695.55 63
16696.77 60
16697.99 60
16699.21 64
16700.43 54
16701.65 50
16702.88 43
16704.10 48
16705.32 57
16706.54 70
16707.76 67
16708.98 73
16710.20 80
16711.42 72
16712.64 74
16713.87 68
16715.09 74
16716.31 54
16717.53 53
16718.75 54
16719.97 78
16721.19 66
16722.42 59
16723.64 63
16724.86 67
16726.08 63
16727.30 68
16728.52 78
16729.75 68
16730.97 68
16732.19 64
16733.41 42
16734.63 69
16735.86 70
16737.08 63
16738.30 62
16739.52 71
16740.75 60
16741.97 60
16743.19 62
16744.41 75
16745.64 63
16746.86 79
16748.08 56
16749.30 54
16750.53 63
16751.75 56
16752.97 54
16754.19 70
16755.42 60
16756.64 80
16757.86 73
16759.09 71
16760.31 82
16761.53 66
16762.76 75
16763.98 61
16765.20 58
16766.43 70
16767.65 65
16768.87 82
16770.10 67
16771.32 66
16772.54 80
16773.77 63
16774.99 71
16776.21 77
16777.44 74
16778.66 70
16779.88 57
16781.11 65
16782.33 60
16783.56 76
16784.78 78
16786.00 60
16787.23 54
16788.45 67
16789.68 88
16790.90 77
16792.12 82
16793.35 71
16794.57 58
16795.80 88
16797.02 71
16798.25 63
16799.47 81
16800.69 59
16801.92 64
16803.14 62
16804.37 81
16805.59 77
16806.82 85
16808.04 59
16809.27 84
16810.49 80
16811.72 57
16812.94 65
16814.17 81
16815.39 50
16816.62 44
16817.84 70
16819.07 77
16820.29 85
16821.52 79
16822.74 61
16823.97 61
16825.19 66
16826.42 49
16827.64 49
16828.87 74
16830.10 56
16831.32 51
16832.55 70
16833.77 90
16835.00 66
16836.22 68
16837.45 61
16838.68 83
16839.90 74
16841.13 63
16842.35 71
16843.58 84
16844.81 58
16846.03 60
16847.26 61
16848.49 60
16849.71 77
16850.94 101
16852.16 52
16853.39 66
16854.62 79
16855.84 68
16857.07 66
16858.30 45
16859.52 68
16860.75 79
16861.98 61
16863.20 79
16864.43 68
16865.66 61
16866.88 98
16868.11 88
16869.34 73
16870.57 81
16871.79 103
16873.02 71
16874.25 96
16875.47 91
16876.70 93
16877.93 93
16879.16 100
16880.38 87
16881.61 101
16882.84 113
16884.07 97
16885.29 105
16886.52 85
16887.75 109
16888.98 99
16890.20 110
16891.43 107
16892.66 101
16893.89 94
16895.12 106
16896.34 94
16897.57 95
16898.80 81
16900.03 87
16901.26 74
16902.48 108
16903.71 119
16904.94 82
16906.17 103
16907.40 101
16908.63 93
16909.86 86
16911.08 76
16912.31 88
16913.54 85
16914.77 95
16916.00 86
16917.23 82
16918.46 86
16919.68 74
16920.91 70
16922.14 73
16923.37 58
16924.60 79
16925.83 77
16927.06 81
16928.29 69
16929.52 62
16930.75 62
16931.98 73
16933.20 79
16934.43 63
16935.66 70
16936.89 58
16938.12 79
16939.35 50
16940.58 74
16941.81 69
16943.04 74
16944.27 96
16945.50 75
16946.73 75
16947.96 71
16949.19 64
16950.42 81
16951.65 55
16952.88 76
16954.11 75
16955.34 64
16956.57 73
16957.80 57
16959.03 61
16960.26 72
16961.49 63
16962.72 74
16963.95 67
16965.18 58
16966.41 68
16967.64 56
16968.88 56
16970.11 62
16971.34 54
16972.57 63
16973.80 66
16975.03 66
16976.26 64
16977.49 84
16978.72 79
16979.95 65
16981.18 58
16982.42 65
16983.65 69
16984.88 67
16986.11 68
16987.34 56
16988.57 78
16989.80 67
16991.03 94
16992.27 105
16993.50 53
16994.73 84
16995.96 102
16997.19 70
16998.42 68
16999.66 61
17000.89 63
17002.12 60
17003.35 77
17004.58 60
17005.82 66
17007.05 63
17008.28 77
17009.51 75
17010.74 64
17011.98 71
17013.21 62
17014.44 66
17015.67 67
17016.91 71
17018.14 66
17019.37 63
17020.60 74
17021.84 86
17023.07 74
17024.30 54
17025.53 57
17026.77 58
17028.00 59
17029.23 59
17030.46 63
17031.70 61
17032.93 64
17034.16 65
17035.40 67
17036.63 59
17037.86 89
17039.10 59
17040.33 63
17041.56 72
17042.80 64
17044.03 67
17045.26 81
17046.50 66
17047.73 66
17048.96 65
17050.20 53
17051.43 65
17052.66 60
17053.90 56
17055.13 59
17056.37 57
17057.60 85
17058.83 60
17060.07 43
17061.30 84
17062.54 78
17063.77 69
17065.00 59
17066.24 52
17067.47 68
17068.71 81
17069.94 66
17071.17 69
17072.41 56
17073.64 53
17074.88 67
17076.11 60
17077.35 56
17078.58 58
17079.82 66
17081.05 60
17082.29 63
17083.52 58
17084.76 64
17085.99 56
17087.23 56
17088.46 65
17089.70 64
17090.93 59
17092.17 40
17093.40 75
17094.64 63
17095.87 67
17097.11 40
17098.34 67
17099.58 55
17100.81 59
17102.05 47
17103.28 63
17104.52 66
17105.76 50
17106.99 63
17108.23 48
17109.46 52
17110.70 62
17111.93 55
17113.17 60
17114.41 55
17115.64 59
17116.88 51
17118.11 54
17119.35 52
17120.59 63
17121.82 82
17123.06 58
17124.29 48
17125.53 47
17126.77 47
17128.00 56
17129.24 53
17130.48 54
17131.71 47
17132.95 77
17134.19 78
17135.42 48
17136.66 45
17137.90 62
17139.13 63
17140.37 57
17141.61 61
17142.84 52
17144.08 69
17145.32 62
17146.56 60
17147.79 63
17149.03 50
17150.27 60
17151.50 65
17152.74 46
17153.98 45
17155.22 47
17156.45 64
17157.69 54
17158.93 53
17160.17 69
17161.40 66
17162.64 58
17163.88 57
17165.12 53
17166.35 46
17167.59 67
17168.83 51
17170.07 53
17171.31 60
17172.54 65
17173.78 63
17175.02 66
17176.26 53
17177.50 62
17178.74 57
17179.97 55
17181.21 61
17182.45 47
17183.69 63
17184.93 65
17186.17 57
17187.40 75
17188.64 60
17189.88 52
17191.12 55
17192.36 46
17193.60 50
17194.84 57
17196.08 50
17197.31 66
17198.55 57
17199.79 64
17201.03 45
17202.27 50
17203.51 32
17204.75 43
17205.99 36
17207.23 45
17208.47 54
17209.71 47
17210.95 47
17212.19 51
17213.42 68
17214.66 79
17215.90 45
17217.14 33
17218.38 41
17219.62 43
17220.86 36
17222.10 37
17223.34 46
17224.58 46
17225.82 67
17227.06 52
17228.30 57
17229.54 49
17230.78 49
17232.02 39
17233.26 57
17234.50 45
17235.74 66
17236.98 52
17238.22 45
17239.46 47
17240.71 43
17241.95 60
17243.19 45
17244.43 51
17245.67 52
17246.91 53
17248.15 53
17249.39 50
17250.63 51
17251.87 59
17253.11 71
17254.35 49
17255.59 57
17256.84 48
17258.08 62
17259.32 43
17260.56 46
17261.80 47
17263.04 47
17264.28 51
17265.52 58
17266.77 42
17268.01 47
17269.25 52
17270.49 53
17271.73 49
17272.97 40
17274.22 45
17275.46 49
17276.70 45
17277.94 56
17279.18 58
17280.42 55
17281.67 58
17282.91 40
17284.15 59
17285.39 58
17286.63 68
17287.88 52
17289.12 78
17290.36 74
17291.60 58
17292.85 47
17294.09 47
17295.33 68
17296.57 54
17297.82 63
17299.06 39
17300.30 55
17301.54 51
17302.79 53
17304.03 62
17305.27 49
17306.52 63
17307.76 52
17309.00 54
17310.24 59
17311.49 64
17312.73 60
17313.97 47
17315.22 51
17316.46 62
17317.70 50
17318.95 45
17320.19 35
17321.43 31
17322.68 50
17323.92 56
17325.16 53
17326.41 55
17327.65 39
17328.89 57
17330.14 58
17331.38 64
17332.63 43
17333.87 54
17335.11 57
17336.36 52
17337.60 52
17338.85 58
17340.09 37
17341.33 49
17342.58 56
17343.82 56
17345.07 52
17346.31 49
17347.55 61
17348.80 48
17350.04 44
17351.29 56
17352.53 40
17353.78 48
17355.02 77
17356.27 54
17357.51 42
17358.76 42
17360.00 44
17361.25 36
17362.49 66
17363.74 40
17364.98 63
17366.23 59
17367.47 49
17368.72 56
17369.96 63
17371.21 42
17372.45 58
17373.70 42
17374.94 48
17376.19 54
17377.43 35
17378.68 55
17379.92 52
17381.17 40
17382.41 42
17383.66 57
17384.91 49
17386.15 64
17387.40 51
17388.64 65
17389.89 35
17391.13 50
17392.38 53
17393.63 57
17394.87 45
17396.12 50
17397.37 51
17398.61 46
17399.86 42
17401.10 51
17402.35 62
17403.60 45
17404.84 59
17406.09 44
17407.34 51
17408.58 66
17409.83 49
17411.08 40
17412.32 56
17413.57 53
17414.82 50
17416.06 56
17417.31 62
17418.56 63
17419.80 50
17421.05 62
17422.30 56
17423.54 50
17424.79 51
17426.04 48
17427.29 48
17428.53 52
17429.78 57
17431.03 61
17432.28 38
17433.52 34
17434.77 47
17436.02 37
17437.27 46
17438.51 47
17439.76 60
17441.01 54
17442.26 51
17443.50 39
17444.75 53
17446.00 53
17447.25 49
17448.50 39
17449.74 55
17450.99 54
17452.24 50
17453.49 55
17454.74 59
17455.98 46
17457.23 57
17458.48 56
17459.73 52
17460.98 50
17462.23 53
17463.47 44
17464.72 47
17465.97 45
17467.22 43
17468.47 36
17469.72 47
17470.97 42
17472.22 42
17473.46 62
17474.71 65
17475.96 72
17477.21 51
17478.46 41
17479.71 37
17480.96 44
17482.21 59
17483.46 54
17484.71 49
17485.96 40
17487.20 61
17488.45 42
17489.70 44
17490.95 46
17492.20 59
17493.45 54
17494.70 59
17495.95 55
17497.20 45
17498.45 41
17499.70 53
17500.95 46
17502.20 71
17503.45 61
17504.70 53
17505.95 62
17507.20 53
17508.45 67
17509.70 57
17510.95 70
17512.20 59
17513.45 47
17514.70 50
17515.95 65
17517.20 48
17518.45 59
17519.70 53
17520.95 51
17522.20 69
17523.46 48
17524.71 47
17525.96 65
17527.21 60
17528.46 57
17529.71 57
17530.96 54
17532.21 61
17533.46 64
17534.71 56
17535.96 61
17537.22 69
17538.47 45
17539.72 60
17540.97 58
17542.22 56
17543.47 61
17544.72 45
17545.97 51
17547.23 41
17548.48 40
17549.73 49
17550.98 61
17552.23 59
17553.48 55
17554.74 55
17555.99 66
17557.24 52
17558.49 44
17559.74 62
17561.00 52
17562.25 49
17563.50 35
17564.75 56
17566.00 70
17567.26 62
17568.51 59
17569.76 62
17571.01 61
17572.27 44
17573.52 55
17574.77 64
17576.02 59
17577.28 57
17578.53 65
17579.78 51
17581.03 56
17582.29 52
17583.54 56
17584.79 54
17586.04 59
17587.30 49
17588.55 53
17589.80 42
17591.06 57
17592.31 73
17593.56 48
17594.82 62
17596.07 81
17597.32 51
17598.58 41
17599.83 59
17601.08 51
17602.34 54
17603.59 51
17604.84 63
17606.10 51
17607.35 48
17608.60 47
17609.86 59
17611.11 63
17612.37 63
17613.62 59
17614.87 57
17616.13 48
17617.38 51
17618.64 62
17619.89 54
17621.14 48
17622.40 67
17623.65 54
17624.91 57
17626.16 54
17627.42 72
17628.67 52
17629.92 60
17631.18 60
17632.43 43
17633.69 55
17634.94 41
17636.20 56
17637.45 55
17638.71 54
17639.96 69
17641.22 63
17642.47 65
17643.73 51
17644.98 55
17646.24 36
17647.49 62
17648.75 74
17650.00 61
17651.26 70
17652.51 64
17653.77 56
17655.02 61
17656.28 61
17657.53 67
17658.79 58
17660.04 56
17661.30 47
17662.56 53
17663.81 61
17665.07 40
17666.32 33
17667.58 55
17668.83 53
17670.09 46
17671.35 46
17672.60 53
17673.86 60
17675.11 46
17676.37 58
17677.63 56
17678.88 52
17680.14 48
17681.40 46
17682.65 58
17683.91 51
17685.17 57
17686.42 46
17687.68 55
17688.93 58
17690.19 51
17691.45 40
17692.70 59
17693.96 55
17695.22 53
17696.47 50
17697.73 44
17698.99 54
17700.25 52
17701.50 45
17702.76 43
17704.02 45
17705.27 53
17706.53 37
17707.79 50
17709.05 47
17710.30 50
17711.56 52
17712.82 53
17714.08 44
17715.33 49
17716.59 52
17717.85 52
17719.11 58
17720.36 66
17721.62 54
17722.88 56
17724.14 59
17725.39 54
17726.65 44
17727.91 44
17729.17 39
17730.43 35
17731.68 52
17732.94 48
17734.20 49
17735.46 55
17736.72 45
17737.98 53
17739.23 63
17740.49 53
17741.75 40
17743.01 44
17744.27 47
17745.53 36
17746.78 39
17748.04 51
17749.30 49
17750.56 44
17751.82 40
17753.08 69
17754.34 47
17755.60 51
17756.86 50
17758.11 46
17759.37 59
17760.63 63
17761.89 32
17763.15 47
17764.41 40
17765.67 48
17766.93 68
17768.19 59
17769.45 37
17770.71 53
17771.97 70
17773.23 58
17774.49 57
17775.75 63
17777.01 48
17778.27 51
17779.52 55
17780.78 45
17782.04 57
17783.30 53
17784.56 50
17785.82 49
17787.08 48
17788.34 49
17789.60 51
17790.86 45
17792.13 61
17793.39 42
17794.65 41
17795.91 38
17797.17 53
17798.43 61
17799.69 64
17800.95 56
17802.21 52
17803.47 61
17804.73 53
17805.99 42
17807.25 50
17808.51 57
17809.77 59
17811.03 53
17812.30 40
17813.56 42
17814.82 55
17816.08 50
17817.34 59
17818.60 68
17819.86 57
17821.12 66
17822.38 78
17823.65 44
17824.91 40
17826.17 36
17827.43 40
17828.69 37
17829.95 52
17831.21 49
17832.48 56
17833.74 59
17835.00 63
17836.26 50
17837.52 62
17838.79 69
17840.05 48
17841.31 56
17842.57 49
17843.83 49
17845.10 41
17846.36 42
17847.62 50
17848.88 47
17850.14 53
17851.41 44
17852.67 43
17853.93 47
17855.19 45
17856.46 50
17857.72 56
17858.98 54
17860.24 62
17861.51 63
17862.77 65
17864.03 61
17865.30 45
17866.56 61
17867.82 40
17869.08 47
17870.35 56
17871.61 42
17872.87 42
17874.14 54
17875.40 42
17876.66 63
17877.93 62
17879.19 51
17880.45 56
17881.72 65
17882.98 61
17884.24 50
17885.51 64
17886.77 68
17888.03 74
17889.30 60
17890.56 40
17891.83 47
17893.09 35
17894.35 37
17895.62 41
17896.88 55
17898.14 32
17899.41 42
17900.67 48
17901.94 50
17903.20 49
17904.47 53
17905.73 32
17906.99 28
17908.26 45
17909.52 43
17910.79 50
17912.05 45
17913.32 60
17914.58 47
17915.85 44
17917.11 50
17918.37 50
17919.64 54
17920.90 62
17922.17 48
17923.43 42
17924.70 50
17925.96 47
17927.23 45
17928.49 48
17929.76 43
17931.02 56
17932.29 39
17933.55 43
17934.82 57
17936.09 52
17937.35 49
17938.62 44
17939.88 42
17941.15 45
17942.41 35
17943.68 51
17944.94 47
17946.21 33
17947.48 42
17948.74 47
17950.01 37
17951.27 43
17952.54 44
17953.81 54
17955.07 48
17956.34 44
17957.60 64
17958.87 54
17960.14 64
17961.40 48
17962.67 53
17963.93 41
17965.20 46
17966.47 44
17967.73 47
17969.00 51
17970.27 49
17971.53 35
17972.80 57
17974.07 39
17975.33 54
17976.60 70
17977.87 42
17979.13 46
17980.40 44
17981.67 47
17982.93 42
17984.20 49
17985.47 71
17986.74 51
17988.00 51
17989.27 56
17990.54 38
17991.80 45
17993.07 52
17994.34 40
17995.61 43
17996.87 44
17998.14 47
17999.41 49
18000.68 55
18001.95 53
18003.21 68
18004.48 50
18005.75 66
18007.02 36
18008.28 66
18009.55 48
18010.82 61
18012.09 39
18013.36 47
18014.62 47
18015.89 50
18017.16 38
18018.43 42
18019.70 57
18020.97 44
18022.23 48
18023.50 39
18024.77 42
18026.04 47
18027.31 50
18028.58 29
18029.85 55
18031.11 42
18032.38 41
18033.65 50
18034.92 53
18036.19 52
18037.46 48
18038.73 47
18040.00 68
18041.26 50
18042.53 52
18043.80 67
18045.07 37
18046.34 38
18047.61 52
18048.88 66
18050.15 46
18051.42 46
18052.69 41
18053.96 55
18055.23 66
18056.50 58
18057.77 37
18059.04 44
18060.31 69
18061.58 52
18062.85 43
18064.12 51
18065.39 55
18066.66 69
18067.93 59
18069.20 67
18070.47 48
18071.74 43
18073.01 63
18074.28 50
18075.55 61
18076.82 42
18078.09 46
18079.36 65
18080.63 44
18081.90 56
18083.17 37
18084.44 50
18085.71 60
18086.98 46
18088.25 53
18089.52 59
18090.79 54
18092.06 45
18093.33 51
18094.61 51
18095.88 51
18097.15 64
18098.42 75
18099.69 73
18100.96 54
18102.23 57
18103.50 63
18104.77 68
18106.05 66
18107.32 56
18108.59 54
18109.86 47
18111.13 63
18112.40 44
18113.68 74
18114.95 64
18116.22 50
18117.49 58
18118.76 49
18120.03 52
18121.31 36
18122.58 63
18123.85 53
18125.12 44
18126.39 43
18127.67 45
18128.94 52
18130.21 42
18131.48 41
18132.75 52
18134.03 53
18135.30 52
18136.57 49
18137.84 51
18139.12 72
18140.39 56
18141.66 45
18142.93 48
18144.21 63
18145.48 41
18146.75 39
18148.03 47
18149.30 51
18150.57 52
18151.84 38
18153.12 47
18154.39 46
18155.66 50
18156.94 72
18158.21 45
18159.48 41
18160.76 44
18162.03 56
18163.30 55
18164.58 47
18165.85 47
18167.12 46
18168.40 48
18169.67 43
18170.94 55
18172.22 54
18173.49 59
18174.77 52
18176.04 57
18177.31 46
18178.59 43
18179.86 55
18181.13 56
18182.41 48
18183.68 54
18184.96 51
18186.23 59
18187.51 48
18188.78 42
18190.05 54
18191.33 45
18192.60 51
18193.88 56
18195.15 51
18196.43 52
18197.70 58
18198.98 36
18200.25 44
18201.52 51
18202.80 44
18204.07 48
18205.35 43
18206.62 54
18207.90 58
18209.17 63
18210.45 38
18211.72 50
18213.00 48
18214.27 56
18215.55 45
18216.82 52
18218.10 69
18219.37 82
18220.65 34
18221.93 46
18223.20 53
18224.48 37
18225.75 42
18227.03 44
18228.30 47
18229.58 47
18230.85 38
18232.13 41
18233.41 55
18234.68 39
18235.96 47
18237.23 53
18238.51 48
18239.79 45
18241.06 50
18242.34 50
18243.61 53
18244.89 53
18246.17 48
18247.44 44
18248.72 37
18250.00 59
18251.27 53
18252.55 43
18253.83 58
18255.10 68
18256.38 46
18257.66 39
18258.93 59
18260.21 44
18261.49 50
18262.76 52
18264.04 50
18265.32 56
18266.59 68
18267.87 54
18269.15 47
18270.42 57
18271.70 35
18272.98 35
18274.26 71
18275.53 40
18276.81 47
18278.09 46
18279.37 68
18280.64 55
18281.92 41
18283.20 45
18284.48 35
18285.75 51
18287.03 58
18288.31 58
18289.59 28
18290.86 46
18292.14 44
18293.42 43
18294.70 42
18295.98 55
18297.25 39
18298.53 47
18299.81 43
18301.09 61
18302.37 51
18303.65 46
18304.92 44
18306.20 47
18307.48 49
18308.76 42
18310.04 45
18311.32 39
18312.59 36
18313.87 64
18315.15 55
18316.43 53
18317.71 62
18318.99 60
18320.27 51
18321.55 47
18322.83 47
18324.10 35
18325.38 46
18326.66 51
18327.94 51
18329.22 47
18330.50 42
18331.78 61
18333.06 48
18334.34 45
18335.62 42
18336.90 39
18338.18 30
18339.46 29
18340.74 47
18342.01 41
18343.29 47
18344.57 56
18345.85 49
18347.13 52
18348.41 55
18349.69 56
18350.97 56
18352.25 58
18353.53 42
18354.81 46
18356.09 57
18357.37 58
18358.65 57
18359.93 33
18361.21 42
18362.49 39
18363.78 52
18365.06 49
18366.34 47
18367.62 48
18368.90 51
18370.18 55
18371.46 63
18372.74 51
18374.02 70
18375.30 53
18376.58 41
18377.86 35
18379.14 47
18380.42 37
18381.71 41
18382.99 28
18384.27 39
18385.55 43
18386.83 73
18388.11 85
18389.39 57
18390.67 45
18391.96 49
18393.24 42
18394.52 48
18395.80 35
18397.08 50
18398.36 37
18399.64 58
18400.93 38
18402.21 39
18403.49 32
18404.77 46
18406.05 52
18407.34 58
18408.62 45
18409.90 42
18411.18 45
18412.46 49
18413.75 52
18415.03 71
18416.31 72
18417.59 42
18418.87 53
18420.16 61
18421.44 59
18422.72 53
18424.00 58
18425.29 60
18426.57 50
18427.85 50
18429.13 45
18430.42 41
18431.70 46
18432.98 62
18434.27 36
18435.55 50
18436.83 48
18438.11 48
18439.40 39
18440.68 47
18441.96 41
18443.25 42
18444.53 48
18445.81 65
18447.10 55
18448.38 47
18449.66 49
18450.95 48
18452.23 49
18453.51 57
18454.80 57
18456.08 67
18457.36 55
18458.65 42
18459.93 42
18461.22 37
18462.50 49
18463.78 66
18465.07 53
18466.35 55
18467.64 65
18468.92 83
18470.20 94
18471.49 68
18472.77 48
18474.06 51
18475.34 57
18476.62 35
18477.91 46
18479.19 41
18480.48 52
18481.76 67
18483.05 58
18484.33 55
18485.62 39
18486.90 68
18488.19 62
18489.47 49
18490.76 48
18492.04 54
18493.32 42
18494.61 48
18495.89 44
18497.18 27
18498.47 35
18499.75 42
18501.04 42
18502.32 37
18503.61 41
18504.89 42
18506.18 47
18507.46 41
18508.75 42
18510.03 41
18511.32 44
18512.60 54
18513.89 36
18515.18 31
18516.46 54
18517.75 54
18519.03 58
18520.32 61
18521.60 38
18522.89 54
18524.18 46
18525.46 74
18526.75 28
18528.03 40
18529.32 72
18530.61 50
18531.89 29
18533.18 47
18534.47 34
18535.75 43
18537.04 36
18538.33 35
18539.61 46
18540.90 66
18542.18 63
18543.47 55
18544.76 51
18546.04 46
18547.33 57
18548.62 49
18549.91 53
18551.19 39
18552.48 46
18553.77 51
18555.05 44
18556.34 42
18557.63 56
18558.91 51
18560.20 51
18561.49 45
18562.78 45
18564.06 41
18565.35 42
18566.64 42
18567.93 65
18569.21 60
18570.50 52
18571.79 47
18573.08 46
18574.36 51
18575.65 38
18576.94 37
18578.23 46
18579.52 56
18580.80 59
18582.09 33
18583.38 67
18584.67 55
18585.96 47
18587.24 51
18588.53 46
18589.82 48
18591.11 65
18592.40 44
18593.69 62
18594.97 48
18596.26 47
18597.55 45
18598.84 59
18600.13 55
18601.42 47
18602.71 43
18603.99 37
18605.28 47
18606.57 63
18607.86 55
18609.15 44
18610.44 49
18611.73 58
18613.02 54
18614.31 61
18615.60 55
18616.88 50
18618.17 49
18619.46 65
18620.75 44
18622.04 51
18623.33 43
18624.62 54
18625.91 50
18627.20 48
18628.49 54
18629.78 54
18631.07 40
18632.36 47
18633.65 30
18634.94 34
18636.23 39
18637.52 49
18638.81 52
18640.10 52
18641.39 47
18642.68 52
18643.97 52
18645.26 46
18646.55 57
18647.84 39
18649.13 59
18650.42 60
18651.71 58
18653.00 51
18654.29 59
18655.58 61
18656.87 48
18658.16 49
18659.45 70
18660.74 62
18662.04 53
18663.33 38
18664.62 59
18665.91 52
18667.20 50
18668.49 46
18669.78 50
18671.07 36
18672.36 37
18673.65 62
18674.95 77
18676.24 45
18677.53 56
18678.82 40
18680.11 49
18681.40 37
18682.69 48
18683.99 49
18685.28 46
18686.57 51
18687.86 42
18689.15 50
18690.44 52
18691.74 38
18693.03 48
18694.32 65
18695.61 32
18696.90 45
18698.20 52
18699.49 61
18700.78 62
18702.07 43
18703.36 41
18704.66 49
18705.95 42
18707.24 49
18708.53 39
18709.83 41
18711.12 39
18712.41 38
18713.70 108
18715.00 53
18716.29 49
18717.58 52
18718.87 36
18720.17 51
18721.46 61
18722.75 38
18724.05 36
18725.34 40
18726.63 43
18727.92 43
18729.22 42
18730.51 45
18731.80 43
18733.10 38
18734.39 53
18735.68 47
18736.98 48
18738.27 45
18739.56 44
18740.86 24
18742.15 31
18743.44 41
18744.74 38
18746.03 37
18747.33 47
18748.62 50
18749.91 54
18751.21 52
18752.50 47
18753.79 53
18755.09 36
18756.38 28
18757.68 29
18758.97 33
18760.27 43
18761.56 64
18762.85 59
18764.15 40
18765.44 44
18766.74 33
18768.03 48
18769.33 48
18770.62 43
18771.92 50
18773.21 39
18774.50 43
18775.80 47
18777.09 40
18778.39 51
18779.68 41
18780.98 51
18782.27 40
18783.57 51
18784.86 45
18786.16 56
18787.45 57
18788.75 45
18790.04 48
18791.34 41
18792.63 51
18793.93 56
18795.23 48
18796.52 54
18797.82 52
18799.11 42
18800.41 57
18801.70 37
18803.00 42
18804.29 46
18805.59 48
18806.89 49
18808.18 59
18809.48 31
18810.77 54
18812.07 48
18813.37 54
18814.66 57
18815.96 53
18817.25 61
18818.55 37
18819.85 49
18821.14 39
18822.44 44
18823.74 38
18825.03 53
18826.33 47
18827.62 40
18828.92 44
18830.22 43
18831.51 55
18832.81 54
18834.11 49
18835.40 60
18836.70 39
18838.00 44
18839.30 59
18840.59 49
18841.89 49
18843.19 42
18844.48 46
18845.78 43
18847.08 41
18848.37 41
18849.67 49
18850.97 49
18852.27 46
18853.56 42
18854.86 36
18856.16 37
18857.46 41
18858.75 45
18860.05 39
18861.35 33
18862.65 53
18863.94 43
18865.24 65
18866.54 34
18867.84 31
18869.14 47
18870.43 56
18871.73 40
18873.03 57
18874.33 39
18875.63 54
18876.93 56
18878.22 44
18879.52 25
18880.82 29
18882.12 43
18883.42 47
18884.72 46
18886.01 31
18887.31 32
18888.61 37
18889.91 46
18891.21 41
18892.51 47
18893.81 41
18895.10 62
18896.40 55
18897.70 44
18899.00 52
18900.30 39
18901.60 33
18902.90 33
18904.20 53
18905.50 39
18906.80 48
18908.10 58
18909.39 36
18910.69 37
18911.99 52
18913.29 47
18914.59 24
18915.89 32
18917.19 36
18918.49 49
18919.79 51
18921.09 46
18922.39 46
18923.69 34
18924.99 39
18926.29 53
18927.59 36
18928.89 54
18930.19 27
18931.49 33
18932.79 31
18934.09 43
18935.39 38
18936.69 44
18937.99 57
18939.29 34
18940.59 37
18941.89 30
18943.19 35
18944.49 43
18945.79 41
18947.09 35
18948.40 33
18949.70 36
18951.00 34
18952.30 34
18953.60 34
18954.90 38
18956.20 45
18957.50 46
18958.80 41
18960.10 41
18961.40 46
18962.71 29
18964.01 35
18965.31 49
18966.61 54
18967.91 41
18969.21 56
18970.51 73
18971.82 39
18973.12 41
18974.42 39
18975.72 49
18977.02 34
18978.32 32
18979.63 35
18980.93 53
18982.23 48
18983.53 38
18984.83 33
18986.13 38
18987.44 33
18988.74 45
18990.04 50
18991.34 38
18992.65 42
18993.95 46
18995.25 44
18996.55 39
18997.85 39
18999.16 39
19000.46 34
19001.76 36
19003.06 35
19004.37 34
19005.67 41
19006.97 41
19008.28 38
19009.58 40
19010.88 33
19012.18 45
19013.49 45
19014.79 43
19016.09 45
19017.40 36
19018.70 39
19020.00 41
19021.30 32
19022.61 31
19023.91 39
19025.21 61
19026.52 45
19027.82 42
19029.12 43
19030.43 36
19031.73 37
19033.04 31
19034.34 36
19035.64 41
19036.95 33
19038.25 40
19039.55 39
19040.86 35
19042.16 33
19043.47 40
19044.77 27
19046.07 46
19047.38 45
19048.68 53
19049.99 51
19051.29 40
19052.59 47
19053.90 26
19055.20 35
19056.51 26
19057.81 38
19059.12 29
19060.42 36
19061.73 40
19063.03 41
19064.34 47
19065.64 40
19066.94 58
19068.25 44
19069.55 42
19070.86 39
19072.16 42
19073.47 58
19074.77 36
19076.08 39
19077.38 31
19078.69 26
19079.99 55
19081.30 51
19082.61 47
19083.91 40
19085.22 33
19086.52 34
19087.83 40
19089.13 35
19090.44 55
19091.74 58
19093.05 52
19094.35 58
19095.66 56
19096.97 56
19098.27 42
19099.58 39
19100.88 39
19102.19 32
19103.50 35
19104.80 41
19106.11 57
19107.41 36
19108.72 29
19110.03 39
19111.33 57
19112.64 60
19113.95 37
19115.25 25
19116.56 38
19117.86 35
19119.17 31
19120.48 40
19121.78 35
19123.09 41
19124.40 35
19125.70 38
19127.01 45
19128.32 46
19129.63 38
19130.93 38
19132.24 43
19133.55 47
19134.85 48
19136.16 42
19137.47 53
19138.77 55
19140.08 44
19141.39 44
19142.70 38
19144.00 37
19145.31 38
19146.62 50
19147.93 40
19149.23 48
19150.54 33
19151.85 39
19153.16 54
19154.46 52
19155.77 43
19157.08 44
19158.39 61
19159.70 64
19161.00 58
19162.31 36
19163.62 52
19164.93 41
19166.24 55
19167.54 43
19168.85 58
19170.16 55
19171.47 46
19172.78 54
19174.09 21
19175.39 35
19176.70 47
19178.01 33
19179.32 34
19180.63 43
19181.94 29
19183.25 52
19184.56 40
19185.86 67
19187.17 45
19188.48 42
19189.79 49
19191.10 67
19192.41 41
19193.72 48
19195.03 47
19196.34 69
19197.65 70
19198.96 37
19200.26 29
19201.57 43
19202.88 40
19204.19 35
19205.50 38
19206.81 32
19208.12 60
19209.43 51
19210.74 39
19212.05 35
19213.36 47
19214.67 39
19215.98 43
19217.29 48
19218.60 47
19219.91 44
19221.22 47
19222.53 38
19223.84 38
19225.15 40
19226.46 47
19227.77 55
19229.08 45
19230.39 43
19231.70 36
19233.01 44
19234.32 45
19235.63 54
19236.94 45
19238.25 26
19239.56 34
19240.88 42
19242.19 41
19243.50 46
19244.81 54
19246.12 50
19247.43 60
19248.74 36
19250.05 34
19251.36 29
19252.67 37
19253.99 37
19255.30 32
19256.61 36
19257.92 46
19259.23 46
19260.54 41
19261.85 37
19263.16 37
19264.48 50
19265.79 42
19267.10 33
19268.41 33
19269.72 42
19271.03 36
19272.35 40
19273.66 34
19274.97 43
19276.28 47
19277.59 46
19278.91 35
19280.22 39
19281.53 48
19282.84 44
19284.15 52
19285.47 55
19286.78 49
19288.09 44
19289.40 39
19290.72 28
19292.03 34
19293.34 37
19294.65 43
19295.97 45
19297.28 40
19298.59 31
19299.90 34
19301.22 39
19302.53 52
19303.84 46
19305.16 35
19306.47 54
19307.78 45
19309.09 37
19310.41 41
19311.72 33
19313.03 32
19314.35 41
19315.66 48
19316.97 39
19318.29 50
19319.60 41
19320.91 52
19322.23 44
19323.54 43
19324.85 50
19326.17 39
19327.48 32
19328.79 34
19330.11 40
19331.42 49
19332.74 44
19334.05 44
19335.36 44
19336.68 39
19337.99 42
19339.31 60
19340.62 38
19341.93 41
19343.25 46
19344.56 42
19345.88 41
19347.19 35
19348.51 36
19349.82 25
19351.13 31
19352.45 41
19353.76 42
19355.08 29
19356.39 37
19357.71 55
19359.02 30
19360.34 43
19361.65 40
19362.97 30
19364.28 38
19365.60 36
19366.91 45
19368.23 38
19369.54 35
19370.86 39
19372.17 43
19373.49 44
19374.80 36
19376.12 45
19377.43 55
19378.75 35
19380.06 45
19381.38 50
19382.70 49
19384.01 32
19385.33 38
19386.64 41
19387.96 39
19389.27 37
19390.59 39
19391.91 29
19393.22 41
19394.54 58
19395.85 47
19397.17 38
19398.49 36
19399.80 37
19401.12 49
19402.43 47
19403.75 50
19405.07 49
19406.38 42
19407.70 46
19409.02 48
19410.33 39
19411.65 40
19412.97 43
19414.28 44
19415.60 45
19416.92 35
19418.23 32
19419.55 38
19420.87 33
19422.18 45
19423.50 37
19424.82 42
19426.13 37
19427.45 38
19428.77 48
19430.09 25
19431.40 32
19432.72 40
19434.04 31
19435.35 41
19436.67 47
19437.99 39
19439.31 59
19440.62 47
19441.94 52
19443.26 39
19444.58 38
19445.89 41
19447.21 33
19448.53 43
19449.85 38
19451.17 59
19452.48 50
19453.80 47
19455.12 37
19456.44 38
19457.76 27
19459.07 36
19460.39 40
19461.71 41
19463.03 23
19464.35 42
19465.67 47
19466.98 55
19468.30 32
19469.62 27
19470.94 43
19472.26 44
19473.58 38
19474.90 37
19476.21 33
19477.53 37
19478.85 38
19480.17 32
19481.49 24
19482.81 42
19484.13 50
19485.45 52
19486.77 30
19488.08 38
19489.40 38
19490.72 46
19492.04 48
19493.36 35
19494.68 41
19496.00 50
19497.32 45
19498.64 33
19499.96 32
19501.28 34
19502.60 43
19503.92 34
19505.24 23
19506.56 17
19507.88 50
19509.20 41
19510.52 31
19511.84 28
19513.16 33
19514.48 56
19515.80 45
19517.12 30
19518.44 45
19519.76 39
19521.08 64
19522.40 31
19523.72 35
19525.04 17
19526.36 47
19527.68 35
19529.00 32
19530.32 28
19531.64 31
19532.96 46
19534.28 38
19535.60 45
19536.92 50
19538.24 28
19539.57 33
19540.89 45
19542.21 20
19543.53 31
19544.85 29
19546.17 48
19547.49 33
19548.81 38
19550.13 29
19551.46 39
19552.78 46
19554.10 33
19555.42 53
19556.74 31
19558.06 32
19559.38 40
19560.71 32
19562.03 30
19563.35 53
19564.67 25
19565.99 38
19567.31 27
19568.64 38
19569.96 26
19571.28 46
19572.60 47
19573.92 60
19575.25 31
19576.57 24
19577.89 28
19579.21 46
19580.53 46
19581.86 46
19583.18 41
19584.50 31
19585.82 43
19587.15 36
19588.47 29
19589.79 38
19591.11 25
19592.44 32
19593.76 31
19595.08 50
19596.41 42
19597.73 46
19599.05 42
19600.37 40
19601.70 25
19603.02 39
19604.34 24
19605.67 37
19606.99 35
19608.31 48
19609.64 41
19610.96 41
19612.28 41
19613.61 35
19614.93 52
19616.25 35
19617.58 38
19618.90 34
19620.22 36
19621.55 41
19622.87 46
19624.19 36
19625.52 43
19626.84 32
19628.17 34
19629.49 27
19630.81 31
19632.14 31
19633.46 33
19634.79 35
19636.11 36
19637.43 46
19638.76 50
19640.08 48
19641.41 50
19642.73 28
19644.06 35
19645.38 54
19646.71 41
19648.03 41
19649.35 39
19650.68 44
19652.00 38
19653.33 50
19654.65 52
19655.98 31
19657.30 32
19658.63 38
19659.95 35
19661.28 33
19662.60 44
19663.93 39
19665.25 52
19666.58 38
19667.90 34
19669.23 46
19670.55 45
19671.88 34
19673.20 50
19674.53 25
19675.86 40
19677.18 52
19678.51 40
19679.83 45
19681.16 30
19682.48 37
19683.81 34
19685.14 29
19686.46 26
19687.79 41
19689.11 37
19690.44 36
19691.76 42
19693.09 37
19694.42 51
19695.74 34
19697.07 43
19698.40 45
19699.72 45
19701.05 44
19702.37 45
19703.70 53
19705.03 36
19706.35 41
19707.68 41
19709.01 39
19710.33 42
19711.66 41
19712.99 46
19714.31 45
19715.64 54
19716.97 48
19718.29 53
19719.62 51
19720.95 35
19722.28 47
19723.60 26
19724.93 41
19726.26 41
19727.58 40
19728.91 31
19730.24 33
19731.57 33
19732.89 52
19734.22 53
19735.55 40
19736.88 36
19738.20 37
19739.53 35
19740.86 35
19742.19 37
19743.51 43
19744.84 36
19746.17 34
19747.50 40
19748.83 38
19750.15 33
19751.48 46
19752.81 58
19754.14 43
19755.47 51
19756.80 25
19758.12 49
19759.45 30
19760.78 48
19762.11 47
19763.44 37
19764.77 40
19766.09 39
19767.42 32
19768.75 45
19770.08 32
19771.41 27
19772.74 54
19774.07 46
19775.40 40
19776.72 49
19778.05 43
19779.38 28
19780.71 30
19782.04 36
19783.37 41
19784.70 35
19786.03 29
19787.36 34
19788.69 25
19790.02 29
19791.34 43
19792.67 45
19794.00 47
19795.33 42
19796.66 46
19797.99 51
19799.32 33
19800.65 26
19801.98 34
19803.31 31
19804.64 30
19805.97 29
19807.30 43
19808.63 28
19809.96 44
19811.29 37
19812.62 28
19813.95 35
19815.28 35
19816.61 47
19817.94 26
19819.27 27
19820.60 42
19821.93 34
19823.26 40
19824.59 40
19825.92 51
19827.26 45
19828.59 40
19829.92 32
19831.25 34
19832.58 40
19833.91 33
19835.24 44
19836.57 48
19837.90 59
19839.23 41
19840.56 26
19841.89 37
19843.23 35
19844.56 42
19845.89 47
19847.22 38
19848.55 47
19849.88 25
19851.21 41
19852.54 43
19853.88 43
19855.21 41
19856.54 58
19857.87 57
19859.20 53
19860.53 56
19861.87 30
19863.20 39
19864.53 46
19865.86 44
19867.19 51
19868.53 38
19869.86 51
19871.19 36
19872.52 37
19873.85 46
19875.19 41
19876.52 38
19877.85 37
19879.18 38
19880.52 43
19881.85 43
19883.18 42
19884.51 52
19885.85 42
19887.18 47
19888.51 39
19889.84 39
19891.18 47
19892.51 49
19893.84 38
19895.17 36
19896.51 46
19897.84 37
19899.17 44
19900.51 37
19901.84 41
19903.17 37
19904.51 32
19905.84 46
19907.17 51
19908.51 43
19909.84 41
19911.17 38
19912.51 51
19913.84 33
19915.17 31
19916.51 42
19917.84 42
19919.17 38
19920.51 43
19921.84 53
19923.18 56
19924.51 37
19925.84 36
19927.18 38
19928.51 31
19929.85 40
19931.18 35
19932.51 39
19933.85 27
19935.18 33
19936.52 43
19937.85 46
19939.19 49
19940.52 22
19941.85 39
19943.19 26
19944.52 29
19945.86 30
19947.19 40
19948.53 31
19949.86 41
19951.20 40
19952.53 35
19953.87 47
19955.20 30
19956.54 38
19957.87 38
19959.21 37
19960.54 47
19961.88 35
19963.21 35
19964.55 27
19965.88 35
19967.22 33
19968.55 36
19969.89 34
19971.22 33
19972.56 42
19973.89 49
19975.23 37
19976.57 41
19977.90 39
19979.24 37
19980.57 37
19981.91 42
19983.24 43
19984.58 30
19985.92 36
19987.25 31
19988.59 41
19989.92 34
19991.26 42
19992.60 43
19993.93 40
19995.27 31
19996.61 33
19997.94 47
19999.28 45
20000.61 29
20001.95 35
20003.29 37
20004.62 37
20005.96 33
20007.30 38
20008.63 49
20009.97 45
20011.31 39
20012.64 49
20013.98 45
20015.32 31
20016.65 41
20017.99 62
20019.33 66
20020.67 36
20022.00 44
20023.34 30
20024.68 37
20026.01 45
20027.35 40
20028.69 60
20030.03 39
20031.36 52
20032.70 56
20034.04 42
20035.38 43
20036.71 51
20038.05 35
20039.39 50
20040.73 46
20042.07 51
20043.40 51
20044.74 52
20046.08 48
20047.42 43
20048.76 34
20050.09 50
20051.43 40
20052.77 34
20054.11 36
20055.45 34
20056.78 41
20058.12 44
20059.46 48
20060.80 39
20062.14 51
20063.48 42
20064.82 31
20066.15 41
20067.49 48
20068.83 44
20070.17 38
20071.51 35
20072.85 44
20074.19 48
20075.53 41
20076.86 41
20078.20 42
20079.54 65
20080.88 47
20082.22 44
20083.56 50
20084.90 36
20086.24 46
20087.58 49
20088.92 34
20090.26 38
20091.60 48
20092.94 43
20094.28 53
20095.61 25
20096.95 35
20098.29 32
20099.63 45
20100.97 33
20102.31 50
20103.65 39
20104.99 37
20106.33 38
20107.67 40
20109.01 41
20110.35 28
20111.69 46
20113.03 36
20114.37 38
20115.71 42
20117.05 39
20118.39 34
20119.74 33
20121.08 44
20122.42 39
20123.76 40
20125.10 24
20126.44 31
20127.78 53
20129.12 39
20130.46 41
20131.80 50
20133.14 42
20134.48 46
20135.82 31
20137.16 38
20138.51 30
20139.85 47
20141.19 51
20142.53 36
20143.87 52
20145.21 37
