# Supplementary material for: MALDI-TOF MS typing enables the classification of brewing yeasts of the genus Saccharomyces to major beer styles
Source: PLoS One. 2017 Aug 9;12(8):e0181694. doi: 10.1371/journal.pone.0181694 (PMC5549903; doi:10.1371/journal.pone.0181694)
Supplement: S11 File — The directory includes 90 raw files and was zipped to “.zip”; the folder has three strains with 30 spectra per strain; S1 Text explains the raw files with an example and Table 1 represents the yeast strains used within the experiment. (ZIP) [file pone.0181694.s014.zip › 31-33/30339-506-OG-Ale-Ale-YPG-18h-E-E_2015-07-27_1_0_A4_1.dat]

2000.14 1657
2000.56 1674
2000.98 1590
2001.40 1682
2001.83 1493
2002.25 1555
2002.67 1392
2003.09 1379
2003.51 1325
2003.93 1317
2004.36 1399
2004.78 1280
2005.20 1302
2005.62 1348
2006.05 1381
2006.47 1449
2006.89 1423
2007.31 1440
2007.73 1463
2008.16 1619
2008.58 1489
2009.00 1345
2009.42 1458
2009.85 1585
2010.27 1630
2010.69 1388
2011.12 1340
2011.54 1387
2011.96 1427
2012.38 1358
2012.81 1319
2013.23 1289
2013.65 1271
2014.08 1378
2014.50 1249
2014.92 1282
2015.35 1449
2015.77 1429
2016.19 1365
2016.62 1391
2017.04 1575
2017.46 1590
2017.89 1618
2018.31 1615
2018.73 1582
2019.16 1461
2019.58 1643
2020.00 1734
2020.43 1699
2020.85 1614
2021.27 1654
2021.70 1499
2022.12 1414
2022.55 1456
2022.97 1387
2023.39 1430
2023.82 1462
2024.24 1559
2024.67 1539
2025.09 1405
2025.52 1363
2025.94 1351
2026.36 1467
2026.79 1440
2027.21 1402
2027.64 1351
2028.06 1389
2028.49 1365
2028.91 1443
2029.34 1242
2029.76 1405
2030.19 1396
2030.61 1471
2031.03 1480
2031.46 1466
2031.88 1497
2032.31 1357
2032.73 1388
2033.16 1495
2033.58 1534
2034.01 1596
2034.44 1582
2034.86 1407
2035.29 1636
2035.71 1630
2036.14 1605
2036.56 1720
2036.99 1680
2037.41 1555
2037.84 1724
2038.26 1899
2038.69 1793
2039.12 1741
2039.54 1527
2039.97 1531
2040.39 1606
2040.82 1575
2041.24 1478
2041.67 1594
2042.10 1416
2042.52 1566
2042.95 1381
2043.37 1481
2043.80 1548
2044.23 1533
2044.65 1426
2045.08 1363
2045.51 1424
2045.93 1403
2046.36 1351
2046.79 1389
2047.21 1406
2047.64 1311
2048.07 1422
2048.49 1368
2048.92 1262
2049.35 1382
2049.77 1345
2050.20 1304
2050.63 1314
2051.05 1187
2051.48 1413
2051.91 1443
2052.33 1451
2052.76 1412
2053.19 1369
2053.62 1373
2054.04 1350
2054.47 1340
2054.90 1435
2055.32 1367
2055.75 1123
2056.18 1143
2056.61 1316
2057.03 1369
2057.46 1313
2057.89 1387
2058.32 1338
2058.75 1386
2059.17 1467
2059.60 1375
2060.03 1385
2060.46 1399
2060.88 1357
2061.31 1331
2061.74 1393
2062.17 1341
2062.60 1438
2063.02 1473
2063.45 1319
2063.88 1468
2064.31 1495
2064.74 1496
2065.17 1553
2065.59 1621
2066.02 1683
2066.45 1617
2066.88 1733
2067.31 1519
2067.74 1538
2068.17 1487
2068.60 1452
2069.02 1512
2069.45 1649
2069.88 1529
2070.31 1492
2070.74 1438
2071.17 1484
2071.60 1499
2072.03 1510
2072.46 1706
2072.89 1638
2073.31 1553
2073.74 1295
2074.17 1457
2074.60 1421
2075.03 1592
2075.46 1708
2075.89 1417
2076.32 1458
2076.75 1583
2077.18 1776
2077.61 1862
2078.04 1564
2078.47 1712
2078.90 1893
2079.33 1776
2079.76 1779
2080.19 1623
2080.62 1768
2081.05 1784
2081.48 1581
2081.91 1623
2082.34 1521
2082.77 1678
2083.20 1681
2083.63 1574
2084.06 1690
2084.49 1609
2084.92 1515
2085.35 1537
2085.78 1582
2086.21 1415
2086.64 1465
2087.07 1523
2087.50 1441
2087.94 1486
2088.37 1513
2088.80 1484
2089.23 1499
2089.66 1568
2090.09 1579
2090.52 1630
2090.95 1693
2091.38 1476
2091.81 1548
2092.25 1606
2092.68 1578
2093.11 1612
2093.54 1561
2093.97 1395
2094.40 1504
2094.83 1407
2095.27 1374
2095.70 1323
2096.13 1489
2096.56 1471
2096.99 1292
2097.42 1257
2097.86 1238
2098.29 1311
2098.72 1292
2099.15 1222
2099.58 1230
2100.01 1420
2100.45 1540
2100.88 1455
2101.31 1374
2101.74 1328
2102.18 1432
2102.61 1545
2103.04 1317
2103.47 1442
2103.90 1484
2104.34 1460
2104.77 1405
2105.20 1514
2105.63 1442
2106.07 1311
2106.50 1439
2106.93 1395
2107.37 1513
2107.80 1500
2108.23 1464
2108.66 1334
2109.10 1376
2109.53 1341
2109.96 1328
2110.40 1461
2110.83 1386
2111.26 1429
2111.70 1231
2112.13 1206
2112.56 1286
2113.00 1239
2113.43 1353
2113.86 1359
2114.30 1252
2114.73 1269
2115.16 1232
2115.60 1237
2116.03 1286
2116.46 1352
2116.90 1179
2117.33 1331
2117.77 1245
2118.20 1492
2118.63 1534
2119.07 1215
2119.50 1158
2119.94 1313
2120.37 1494
2120.80 1435
2121.24 1402
2121.67 1329
2122.11 1344
2122.54 1439
2122.97 1439
2123.41 1421
2123.84 1383
2124.28 1325
2124.71 1358
2125.15 1427
2125.58 1425
2126.02 1310
2126.45 1176
2126.89 1298
2127.32 1366
2127.76 1404
2128.19 1545
2128.63 1394
2129.06 1426
2129.50 1537
2129.93 1464
2130.37 1349
2130.80 1560
2131.24 1598
2131.67 1537
2132.11 1665
2132.54 1636
2132.98 1586
2133.41 1622
2133.85 1426
2134.28 1388
2134.72 1573
2135.16 1408
2135.59 1438
2136.03 1446
2136.46 1374
2136.90 1432
2137.33 1387
2137.77 1479
2138.21 1750
2138.64 1655
2139.08 1467
2139.51 1430
2139.95 1502
2140.39 1347
2140.82 1399
2141.26 1470
2141.69 1330
2142.13 1199
2142.57 1371
2143.00 1492
2143.44 1378
2143.88 1379
2144.31 1177
2144.75 1275
2145.19 1421
2145.62 1642
2146.06 1464
2146.50 1368
2146.93 1387
2147.37 1568
2147.81 1658
2148.24 1519
2148.68 1541
2149.12 1684
2149.56 1706
2149.99 1671
2150.43 1869
2150.87 1844
2151.30 1677
2151.74 1541
2152.18 1582
2152.62 1718
2153.05 1873
2153.49 1487
2153.93 1520
2154.37 1487
2154.80 1266
2155.24 1434
2155.68 1568
2156.12 1408
2156.55 1365
2156.99 1377
2157.43 1375
2157.87 1294
2158.31 1449
2158.74 1482
2159.18 1502
2159.62 1562
2160.06 1403
2160.50 1493
2160.93 1413
2161.37 1450
2161.81 1429
2162.25 1464
2162.69 1393
2163.13 1387
2163.57 1351
2164.00 1306
2164.44 1436
2164.88 1473
2165.32 1394
2165.76 1362
2166.20 1371
2166.64 1264
2167.07 1595
2167.51 1549
2167.95 1380
2168.39 1419
2168.83 1556
2169.27 1470
2169.71 1542
2170.15 1424
2170.59 1449
2171.03 1392
2171.47 1348
2171.91 1565
2172.34 1414
2172.78 1436
2173.22 1694
2173.66 1740
2174.10 1699
2174.54 1871
2174.98 1920
2175.42 1565
2175.86 1633
2176.30 1738
2176.74 1822
2177.18 1760
2177.62 1753
2178.06 1541
2178.50 1664
2178.94 1842
2179.38 1535
2179.82 1529
2180.26 1437
2180.70 1338
2181.14 1452
2181.58 1595
2182.02 1410
2182.46 1368
2182.90 1198
2183.34 1330
2183.78 1253
2184.22 1345
2184.67 1471
2185.11 1448
2185.55 1355
2185.99 1292
2186.43 1392
2186.87 1745
2187.31 1740
2187.75 1812
2188.19 1723
2188.63 1636
2189.07 1733
2189.52 1646
2189.96 1679
2190.40 1616
2190.84 1704
2191.28 1602
2191.72 1522
2192.16 1510
2192.60 1564
2193.05 1433
2193.49 1517
2193.93 1639
2194.37 1504
2194.81 1797
2195.25 1747
2195.70 1597
2196.14 1569
2196.58 1594
2197.02 1604
2197.46 1627
2197.91 1525
2198.35 1545
2198.79 1579
2199.23 1536
2199.67 1638
2200.12 1441
2200.56 1459
2201.00 1506
2201.44 1374
2201.89 1630
2202.33 1460
2202.77 1474
2203.21 1630
2203.66 1615
2204.10 1456
2204.54 1502
2204.98 1734
2205.43 1543
2205.87 1447
2206.31 1547
2206.75 1643
2207.20 1596
2207.64 1557
2208.08 1595
2208.53 1632
2208.97 1620
2209.41 1640
2209.86 1593
2210.30 1542
2210.74 1569
2211.19 1600
2211.63 1555
2212.07 1629
2212.52 1563
2212.96 1626
2213.40 1598
2213.85 1607
2214.29 1526
2214.73 1443
2215.18 1471
2215.62 1432
2216.06 1443
2216.51 1289
2216.95 1384
2217.40 1379
2217.84 1379
2218.28 1393
2218.73 1373
2219.17 1387
2219.62 1435
2220.06 1484
2220.51 1399
2220.95 1441
2221.39 1390
2221.84 1588
2222.28 1458
2222.73 1751
2223.17 1741
2223.62 1708
2224.06 1760
2224.51 1846
2224.95 1847
2225.39 1906
2225.84 1878
2226.28 2088
2226.73 1871
2227.17 1582
2227.62 1707
2228.06 1810
2228.51 1728
2228.95 1697
2229.40 1926
2229.84 1802
2230.29 1611
2230.73 1697
2231.18 1802
2231.63 1777
2232.07 1863
2232.52 1655
2232.96 1727
2233.41 1608
2233.85 1868
2234.30 1863
2234.74 1745
2235.19 1843
2235.64 1784
2236.08 1615
2236.53 1702
2236.97 1600
2237.42 1554
2237.87 1438
2238.31 1458
2238.76 1594
2239.20 1501
2239.65 1507
2240.10 1558
2240.54 1443
2240.99 1440
2241.43 1542
2241.88 1352
2242.33 1210
2242.77 1310
2243.22 1351
2243.67 1354
2244.11 1342
2244.56 1307
2245.01 1284
2245.45 1337
2245.90 1425
2246.35 1306
2246.79 1330
2247.24 1296
2247.69 1393
2248.13 1371
2248.58 1449
2249.03 1389
2249.48 1327
2249.92 1156
2250.37 1222
2250.82 1359
2251.27 1328
2251.71 1456
2252.16 1487
2252.61 1509
2253.05 1476
2253.50 1230
2253.95 1280
2254.40 1364
2254.85 1321
2255.29 1224
2255.74 1346
2256.19 1302
2256.64 1371
2257.08 1271
2257.53 1232
2257.98 1202
2258.43 1313
2258.88 1355
2259.32 1390
2259.77 1368
2260.22 1580
2260.67 1603
2261.12 1592
2261.57 1665
2262.01 1677
2262.46 1711
2262.91 1807
2263.36 1694
2263.81 1709
2264.26 1708
2264.71 1816
2265.15 1680
2265.60 1533
2266.05 1618
2266.50 1527
2266.95 1661
2267.40 1843
2267.85 1719
2268.30 1796
2268.75 1869
2269.19 1772
2269.64 1757
2270.09 1954
2270.54 1936
2270.99 1925
2271.44 1627
2271.89 1850
2272.34 1997
2272.79 1723
2273.24 1679
2273.69 1566
2274.14 1493
2274.59 1629
2275.04 1621
2275.49 1489
2275.94 1582
2276.39 1432
2276.84 1357
2277.29 1435
2277.74 1426
2278.19 1365
2278.64 1439
2279.09 1431
2279.54 1435
2279.99 1558
2280.44 1601
2280.89 1553
2281.34 1570
2281.79 1663
2282.24 1523
2282.69 1464
2283.14 1621
2283.59 1650
2284.04 1571
2284.49 1611
2284.94 1430
2285.39 1563
2285.84 1476
2286.29 1503
2286.74 1669
2287.19 1646
2287.65 1840
2288.10 1981
2288.55 2031
2289.00 2210
2289.45 2430
2289.90 2446
2290.35 2536
2290.80 2728
2291.25 2735
2291.71 2551
2292.16 2514
2292.61 2315
2293.06 2232
2293.51 2323
2293.96 2314
2294.41 2159
2294.87 1891
2295.32 2035
2295.77 1912
2296.22 1728
2296.67 1703
2297.12 1570
2297.58 1621
2298.03 1489
2298.48 1503
2298.93 1554
2299.38 1405
2299.84 1457
2300.29 1691
2300.74 1491
2301.19 1468
2301.65 1557
2302.10 1427
2302.55 1521
2303.00 1452
2303.46 1370
2303.91 1350
2304.36 1495
2304.81 1523
2305.27 1487
2305.72 1652
2306.17 1532
2306.62 1401
2307.08 1576
2307.53 1738
2307.98 1862
2308.44 1902
2308.89 1990
2309.34 1922
2309.79 1979
2310.25 1859
2310.70 2059
2311.15 1884
2311.61 1867
2312.06 1727
2312.51 1789
2312.97 1686
2313.42 1524
2313.87 1661
2314.33 1688
2314.78 1555
2315.24 1468
2315.69 1586
2316.14 1470
2316.60 1644
2317.05 1438
2317.50 1500
2317.96 1668
2318.41 1801
2318.87 1741
2319.32 1817
2319.77 1615
2320.23 1516
2320.68 1694
2321.14 1738
2321.59 1744
2322.05 1587
2322.50 1655
2322.95 1619
2323.41 1759
2323.86 1689
2324.32 1571
2324.77 1555
2325.23 1572
2325.68 1616
2326.14 1872
2326.59 1668
2327.05 1623
2327.50 1653
2327.96 1765
2328.41 1735
2328.86 1722
2329.32 1594
2329.78 1534
2330.23 1806
2330.69 1842
2331.14 1594
2331.60 1675
2332.05 1634
2332.51 1725
2332.96 1591
2333.42 1547
2333.87 1319
2334.33 1537
2334.78 1601
2335.24 1503
2335.69 1349
2336.15 1430
2336.61 1419
2337.06 1575
2337.52 1475
2337.97 1717
2338.43 1974
2338.89 2076
2339.34 1720
2339.80 1725
2340.25 1777
2340.71 1818
2341.17 1847
2341.62 1744
2342.08 1830
2342.53 1797
2342.99 1837
2343.45 1797
2343.90 1636
2344.36 1738
2344.82 1717
2345.27 1782
2345.73 1812
2346.19 1903
2346.64 1722
2347.10 1819
2347.56 1928
2348.01 1744
2348.47 1771
2348.93 1702
2349.38 1605
2349.84 1495
2350.30 1478
2350.76 1430
2351.21 1545
2351.67 1480
2352.13 1490
2352.58 1398
2353.04 1473
2353.50 1611
2353.96 1474
2354.41 1375
2354.87 1471
2355.33 1512
2355.79 1531
2356.24 1399
2356.70 1348
2357.16 1441
2357.62 1347
2358.08 1488
2358.53 1481
2358.99 1626
2359.45 1620
2359.91 1706
2360.37 1637
2360.82 1728
2361.28 1677
2361.74 1497
2362.20 1526
2362.66 1635
2363.11 1561
2363.57 1475
2364.03 1503
2364.49 1632
2364.95 1615
2365.41 1821
2365.86 1811
2366.32 1811
2366.78 1693
2367.24 1931
2367.70 1735
2368.16 1686
2368.62 1764
2369.08 1910
2369.54 1924
2369.99 1660
2370.45 1686
2370.91 1935
2371.37 1828
2371.83 1654
2372.29 1544
2372.75 1646
2373.21 1597
2373.67 1578
2374.13 1706
2374.59 1750
2375.05 1878
2375.51 1639
2375.96 1613
2376.42 1602
2376.88 1529
2377.34 1580
2377.80 1653
2378.26 1692
2378.72 1688
2379.18 1912
2379.64 1893
2380.10 1642
2380.56 1744
2381.02 1878
2381.48 1866
2381.94 1764
2382.40 1650
2382.86 1610
2383.32 1677
2383.78 1670
2384.24 1639
2384.70 1562
2385.17 1446
2385.63 1443
2386.09 1539
2386.55 1572
2387.01 1545
2387.47 1611
2387.93 1643
2388.39 1539
2388.85 1602
2389.31 1630
2389.77 1796
2390.23 1658
2390.69 1395
2391.15 1447
2391.62 1638
2392.08 1531
2392.54 1406
2393.00 1537
2393.46 1372
2393.92 1380
2394.38 1485
2394.84 1527
2395.31 1518
2395.77 1563
2396.23 1697
2396.69 1628
2397.15 1472
2397.61 1378
2398.08 1276
2398.54 1421
2399.00 1435
2399.46 1328
2399.92 1361
2400.38 1492
2400.85 1451
2401.31 1475
2401.77 1386
2402.23 1324
2402.69 1395
2403.16 1321
2403.62 1505
2404.08 1250
2404.54 1339
2405.01 1372
2405.47 1500
2405.93 1442
2406.39 1379
2406.86 1524
2407.32 1510
2407.78 1594
2408.24 1434
2408.71 1358
2409.17 1444
2409.63 1512
2410.09 1494
2410.56 1508
2411.02 1518
2411.48 1388
2411.95 1416
2412.41 1546
2412.87 1453
2413.34 1489
2413.80 1541
2414.26 1540
2414.73 1483
2415.19 1716
2415.65 1735
2416.12 1924
2416.58 2008
2417.04 1887
2417.51 1993
2417.97 1980
2418.43 2016
2418.90 2096
2419.36 2211
2419.82 1997
2420.29 2077
2420.75 1971
2421.22 1833
2421.68 1782
2422.14 1832
2422.61 1679
2423.07 1676
2423.54 1656
2424.00 1804
2424.47 1690
2424.93 1428
2425.39 1455
2425.86 1553
2426.32 1610
2426.79 1611
2427.25 1547
2427.72 1657
2428.18 1890
2428.65 1729
2429.11 1608
2429.57 1650
2430.04 1651
2430.50 1648
2430.97 1505
2431.43 1508
2431.90 1565
2432.36 1636
2432.83 1741
2433.29 1923
2433.76 1856
2434.22 1536
2434.69 1439
2435.15 1512
2435.62 1644
2436.09 1548
2436.55 1511
2437.02 1442
2437.48 1729
2437.95 1907
2438.41 1771
2438.88 1805
2439.34 1704
2439.81 1696
2440.28 1713
2440.74 1883
2441.21 1993
2441.67 1911
2442.14 1631
2442.60 1512
2443.07 1535
2443.54 1755
2444.00 1591
2444.47 1363
2444.94 1433
2445.40 1396
2445.87 1288
2446.33 1345
2446.80 1426
2447.27 1336
2447.73 1344
2448.20 1387
2448.67 1324
2449.13 1381
2449.60 1538
2450.07 1498
2450.53 1462
2451.00 1562
2451.47 1607
2451.93 1522
2452.40 1424
2452.87 1451
2453.33 1445
2453.80 1403
2454.27 1651
2454.74 1451
2455.20 1507
2455.67 1490
2456.14 1504
2456.60 1319
2457.07 1461
2457.54 1337
2458.01 1427
2458.47 1391
2458.94 1317
2459.41 1322
2459.88 1430
2460.34 1442
2460.81 1408
2461.28 1467
2461.75 1397
2462.21 1154
2462.68 1210
2463.15 1258
2463.62 1248
2464.09 1281
2464.55 1315
2465.02 1282
2465.49 1413
2465.96 1501
2466.43 1520
2466.90 1632
2467.36 1442
2467.83 1503
2468.30 1605
2468.77 1437
2469.24 1377
2469.71 1461
2470.17 1364
2470.64 1473
2471.11 1397
2471.58 1482
2472.05 1236
2472.52 1352
2472.99 1317
2473.46 1288
2473.93 1323
2474.39 1112
2474.86 1354
2475.33 1300
2475.80 1354
2476.27 1516
2476.74 1554
2477.21 1554
2477.68 1438
2478.15 1487
2478.62 1480
2479.09 1400
2479.56 1365
2480.03 1452
2480.49 1366
2480.96 1434
2481.43 1533
2481.90 1545
2482.37 1453
2482.84 1511
2483.31 1374
2483.78 1324
2484.25 1219
2484.72 1184
2485.19 1509
2485.66 1503
2486.13 1594
2486.60 1752
2487.07 1749
2487.54 1731
2488.01 1642
2488.48 1495
2488.95 1563
2489.43 1501
2489.90 1404
2490.37 1355
2490.84 1612
2491.31 1653
2491.78 1724
2492.25 1570
2492.72 1550
2493.19 1476
2493.66 1472
2494.13 1607
2494.60 1701
2495.07 1523
2495.54 1532
2496.02 1528
2496.49 1624
2496.96 1522
2497.43 1473
2497.90 1441
2498.37 1388
2498.84 1445
2499.31 1505
2499.79 1414
2500.26 1450
2500.73 1353
2501.20 1433
2501.67 1350
2502.14 1331
2502.61 1258
2503.09 1361
2503.56 1349
2504.03 1410
2504.50 1417
2504.97 1415
2505.45 1431
2505.92 1572
2506.39 1538
2506.86 1657
2507.33 1769
2507.81 1734
2508.28 1630
2508.75 1773
2509.22 1978
2509.69 2062
2510.17 1958
2510.64 2056
2511.11 2130
2511.58 1984
2512.06 1883
2512.53 1951
2513.00 1878
2513.47 1943
2513.95 2010
2514.42 1745
2514.89 1652
2515.37 1503
2515.84 1527
2516.31 1600
2516.78 1612
2517.26 1808
2517.73 1646
2518.20 1675
2518.68 1831
2519.15 1694
2519.62 1632
2520.10 1634
2520.57 1653
2521.04 1494
2521.52 1508
2521.99 1695
2522.46 1561
2522.94 1614
2523.41 1534
2523.89 1444
2524.36 1444
2524.83 1525
2525.31 1475
2525.78 1366
2526.25 1387
2526.73 1368
2527.20 1456
2527.68 1485
2528.15 1495
2528.62 1527
2529.10 1439
2529.57 1506
2530.05 1516
2530.52 1549
2531.00 1600
2531.47 1631
2531.94 1569
2532.42 1511
2532.89 1463
2533.37 1324
2533.84 1503
2534.32 1430
2534.79 1452
2535.27 1578
2535.74 1573
2536.22 1455
2536.69 1651
2537.17 1599
2537.64 1551
2538.12 1501
2538.59 1400
2539.07 1488
2539.54 1586
2540.02 1526
2540.49 1485
2540.97 1426
2541.44 1575
2541.92 1512
2542.39 1446
2542.87 1418
2543.34 1555
2543.82 1532
2544.29 1612
2544.77 1719
2545.25 1837
2545.72 1747
2546.20 1847
2546.67 2057
2547.15 2106
2547.62 2235
2548.10 2056
2548.58 1901
2549.05 2190
2549.53 2293
2550.00 2105
2550.48 2048
2550.96 2039
2551.43 2060
2551.91 2020
2552.39 2121
2552.86 2136
2553.34 2229
2553.82 2313
2554.29 2246
2554.77 2140
2555.24 1900
2555.72 2011
2556.20 1940
2556.67 2061
2557.15 1859
2557.63 1683
2558.11 1640
2558.58 1611
2559.06 1781
2559.54 1818
2560.01 1625
2560.49 1485
2560.97 1533
2561.44 1417
2561.92 1398
2562.40 1327
2562.88 1489
2563.35 1449
2563.83 1509
2564.31 1485
2564.79 1459
2565.26 1289
2565.74 1302
2566.22 1352
2566.70 1394
2567.17 1485
2567.65 1379
2568.13 1436
2568.61 1495
2569.09 1425
2569.56 1451
2570.04 1467
2570.52 1375
2571.00 1476
2571.48 1286
2571.95 1367
2572.43 1248
2572.91 1243
2573.39 1422
2573.87 1414
2574.35 1355
2574.82 1467
2575.30 1445
2575.78 1317
2576.26 1329
2576.74 1344
2577.22 1281
2577.70 1440
2578.17 1350
2578.65 1353
2579.13 1377
2579.61 1457
2580.09 1321
2580.57 1353
2581.05 1235
2581.53 1298
2582.01 1384
2582.48 1343
2582.96 1180
2583.44 1399
2583.92 1451
2584.40 1340
2584.88 1336
2585.36 1586
2585.84 1501
2586.32 1475
2586.80 1375
2587.28 1373
2587.76 1484
2588.24 1437
2588.72 1330
2589.20 1263
2589.68 1322
2590.16 1511
2590.64 1581
2591.12 1502
2591.60 1452
2592.08 1555
2592.56 1661
2593.04 1555
2593.52 1618
2594.00 1658
2594.48 1555
2594.96 1550
2595.44 1449
2595.92 1467
2596.40 1470
2596.88 1601
2597.36 1559
2597.84 1559
2598.32 1510
2598.80 1515
2599.28 1477
2599.76 1609
2600.24 1774
2600.72 1617
2601.21 1542
2601.69 1542
2602.17 1568
2602.65 1369
2603.13 1239
2603.61 1171
2604.09 1169
2604.57 1241
2605.05 1406
2605.54 1446
2606.02 1267
2606.50 1377
2606.98 1488
2607.46 1467
2607.94 1508
2608.42 1604
2608.91 1578
2609.39 1474
2609.87 1748
2610.35 1763
2610.83 1607
2611.31 1508
2611.80 1446
2612.28 1413
2612.76 1581
2613.24 1538
2613.72 1399
2614.21 1289
2614.69 1267
2615.17 1505
2615.65 1522
2616.13 1408
2616.62 1359
2617.10 1528
2617.58 1649
2618.06 1587
2618.55 1409
2619.03 1401
2619.51 1420
2619.99 1467
2620.48 1398
2620.96 1454
2621.44 1435
2621.92 1374
2622.41 1435
2622.89 1512
2623.37 1514
2623.86 1368
2624.34 1333
2624.82 1485
2625.31 1595
2625.79 1240
2626.27 1389
2626.75 1394
2627.24 1583
2627.72 1484
2628.20 1403
2628.69 1427
2629.17 1445
2629.66 1415
2630.14 1493
2630.62 1478
2631.11 1482
2631.59 1468
2632.07 1500
2632.56 1363
2633.04 1468
2633.52 1352
2634.01 1403
2634.49 1497
2634.98 1380
2635.46 1267
2635.94 1289
2636.43 1430
2636.91 1411
2637.40 1414
2637.88 1454
2638.37 1615
2638.85 1533
2639.33 1507
2639.82 1428
2640.30 1519
2640.79 1482
2641.27 1535
2641.76 1655
2642.24 1533
2642.73 1510
2643.21 1438
2643.70 1345
2644.18 1437
2644.67 1495
2645.15 1445
2645.64 1483
2646.12 1373
2646.61 1360
2647.09 1382
2647.58 1304
2648.06 1458
2648.55 1432
2649.03 1511
2649.52 1549
2650.00 1515
2650.49 1507
2650.97 1383
2651.46 1507
2651.94 1532
2652.43 1494
2652.92 1400
2653.40 1648
2653.89 1598
2654.37 1316
2654.86 1440
2655.34 1450
2655.83 1479
2656.32 1594
2656.80 1612
2657.29 1512
2657.77 1527
2658.26 1517
2658.75 1471
2659.23 1506
2659.72 1396
2660.21 1358
2660.69 1597
2661.18 1414
2661.66 1442
2662.15 1442
2662.64 1371
2663.12 1487
2663.61 1521
2664.10 1577
2664.58 1483
2665.07 1410
2665.56 1387
2666.04 1449
2666.53 1446
2667.02 1510
2667.50 1398
2667.99 1421
2668.48 1605
2668.97 1615
2669.45 1635
2669.94 1564
2670.43 1563
2670.91 1577
2671.40 1631
2671.89 1561
2672.38 1744
2672.86 1860
2673.35 1764
2673.84 1772
2674.33 1718
2674.81 2155
2675.30 2054
2675.79 2222
2676.28 2023
2676.77 1994
2677.25 1878
2677.74 1850
2678.23 1639
2678.72 1604
2679.21 1759
2679.69 1802
2680.18 1988
2680.67 1872
2681.16 1879
2681.65 1836
2682.13 1736
2682.62 1784
2683.11 1757
2683.60 1699
2684.09 1612
2684.58 1583
2685.07 1487
2685.55 1576
2686.04 1652
2686.53 1631
2687.02 1385
2687.51 1395
2688.00 1476
2688.49 1387
2688.98 1489
2689.46 1391
2689.95 1500
2690.44 1440
2690.93 1379
2691.42 1383
2691.91 1270
2692.40 1241
2692.89 1378
2693.38 1359
2693.87 1365
2694.36 1221
2694.85 1425
2695.34 1580
2695.83 1579
2696.31 1587
2696.80 1547
2697.29 1407
2697.78 1541
2698.27 1599
2698.76 1638
2699.25 1617
2699.74 1534
2700.23 1531
2700.72 1527
2701.21 1512
2701.70 1746
2702.19 1681
2702.68 1587
2703.17 1612
2703.66 1627
2704.15 1570
2704.64 1577
2705.13 1682
2705.63 1561
2706.12 1594
2706.61 1545
2707.10 1439
2707.59 1394
2708.08 1393
2708.57 1424
2709.06 1552
2709.55 1457
2710.04 1375
2710.53 1589
2711.02 1513
2711.51 1444
2712.01 1360
2712.50 1427
2712.99 1376
2713.48 1460
2713.97 1466
2714.46 1348
2714.95 1309
2715.44 1210
2715.93 1301
2716.43 1333
2716.92 1359
2717.41 1527
2717.90 1402
2718.39 1574
2718.88 1551
2719.38 1370
2719.87 1269
2720.36 1433
2720.85 1422
2721.34 1519
2721.83 1571
2722.33 1584
2722.82 1675
2723.31 1849
2723.80 1690
2724.30 1614
2724.79 1532
2725.28 1532
2725.77 1409
2726.26 1390
2726.76 1442
2727.25 1297
2727.74 1444
2728.23 1508
2728.73 1373
2729.22 1449
2729.71 1493
2730.20 1536
2730.70 1599
2731.19 1679
2731.68 1669
2732.18 1652
2732.67 1751
2733.16 1728
2733.65 1678
2734.15 1645
2734.64 1629
2735.13 1722
2735.63 1720
2736.12 1635
2736.61 1774
2737.11 1761
2737.60 1607
2738.09 1495
2738.59 1491
2739.08 1605
2739.57 1457
2740.07 1641
2740.56 1557
2741.05 1664
2741.55 1490
2742.04 1520
2742.54 1436
2743.03 1418
2743.52 1387
2744.02 1353
2744.51 1419
2745.00 1330
2745.50 1445
2745.99 1426
2746.49 1434
2746.98 1269
2747.48 1435
2747.97 1589
2748.46 1382
2748.96 1424
2749.45 1353
2749.95 1377
2750.44 1492
2750.94 1340
2751.43 1322
2751.93 1379
2752.42 1378
2752.91 1526
2753.41 1458
2753.90 1413
2754.40 1426
2754.89 1434
2755.39 1362
2755.88 1362
2756.38 1469
2756.87 1529
2757.37 1535
2757.86 1417
2758.36 1418
2758.85 1482
2759.35 1552
2759.85 1442
2760.34 1381
2760.84 1486
2761.33 1419
2761.83 1446
2762.32 1273
2762.82 1294
2763.31 1413
2763.81 1256
2764.31 1278
2764.80 1315
2765.30 1398
2765.79 1397
2766.29 1258
2766.78 1236
2767.28 1481
2767.78 1504
2768.27 1463
2768.77 1459
2769.27 1346
2769.76 1419
2770.26 1550
2770.75 1531
2771.25 1601
2771.75 1595
2772.24 1513
2772.74 1540
2773.24 1564
2773.73 1786
2774.23 1643
2774.73 1566
2775.22 1606
2775.72 1626
2776.22 1642
2776.71 1766
2777.21 1605
2777.71 1695
2778.20 1651
2778.70 1600
2779.20 1698
2779.70 1609
2780.19 1676
2780.69 1541
2781.19 1516
2781.68 1801
2782.18 1759
2782.68 1656
2783.18 1617
2783.67 1608
2784.17 1486
2784.67 1455
2785.17 1390
2785.66 1389
2786.16 1639
2786.66 1558
2787.16 1551
2787.66 1433
2788.15 1431
2788.65 1408
2789.15 1309
2789.65 1280
2790.14 1243
2790.64 1361
2791.14 1461
2791.64 1372
2792.14 1482
2792.64 1291
2793.13 1360
2793.63 1460
2794.13 1492
2794.63 1727
2795.13 1656
2795.63 1816
2796.12 1770
2796.62 1840
2797.12 1916
2797.62 1825
2798.12 1841
2798.62 1965
2799.12 1773
2799.62 1796
2800.12 1614
2800.61 1840
2801.11 1772
2801.61 1705
2802.11 1530
2802.61 1727
2803.11 1914
2803.61 2014
2804.11 1994
2804.61 2084
2805.11 2117
2805.61 2319
2806.11 2445
2806.61 2354
2807.11 2520
2807.60 2481
2808.10 2726
2808.60 2406
2809.10 2539
2809.60 2493
2810.10 2508
2810.60 2138
2811.10 2055
2811.60 2091
2812.10 1945
2812.60 1738
2813.10 1535
2813.60 1452
2814.10 1395
2814.60 1536
2815.10 1527
2815.60 1503
2816.10 1618
2816.61 1505
2817.11 1563
2817.61 1583
2818.11 1576
2818.61 1592
2819.11 1364
2819.61 1456
2820.11 1464
2820.61 1543
2821.11 1399
2821.61 1283
2822.11 1359
2822.61 1368
2823.11 1325
2823.62 1581
2824.12 1583
2824.62 1441
2825.12 1356
2825.62 1495
2826.12 1614
2826.62 1547
2827.12 1478
2827.63 1380
2828.13 1498
2828.63 1373
2829.13 1509
2829.63 1524
2830.13 1437
2830.63 1434
2831.14 1476
2831.64 1452
2832.14 1478
2832.64 1409
2833.14 1322
2833.65 1545
2834.15 1574
2834.65 1585
2835.15 1450
2835.65 1504
2836.16 1538
2836.66 1490
2837.16 1613
2837.66 1598
2838.16 1595
2838.67 1780
2839.17 1784
2839.67 1778
2840.17 1580
2840.68 1532
2841.18 1515
2841.68 1566
2842.19 1401
2842.69 1539
2843.19 1581
2843.69 1594
2844.20 1575
2844.70 1650
2845.20 1503
2845.71 1559
2846.21 1467
2846.71 1625
2847.21 1487
2847.72 1726
2848.22 1695
2848.72 1650
2849.23 1562
2849.73 1485
2850.23 1497
2850.74 1508
2851.24 1575
2851.74 1407
2852.25 1281
2852.75 1241
2853.26 1443
2853.76 1501
2854.26 1388
2854.77 1328
2855.27 1410
2855.77 1530
2856.28 1488
2856.78 1375
2857.29 1526
2857.79 1544
2858.29 1550
2858.80 1478
2859.30 1418
2859.81 1404
2860.31 1455
2860.82 1500
2861.32 1459
2861.82 1614
2862.33 1407
2862.83 1461
2863.34 1532
2863.84 1302
2864.35 1303
2864.85 1415
2865.36 1411
2865.86 1404
2866.37 1319
2866.87 1194
2867.38 1296
2867.88 1328
2868.39 1372
2868.89 1474
2869.40 1445
2869.90 1355
2870.41 1501
2870.91 1568
2871.42 1481
2871.92 1472
2872.43 1499
2872.93 1421
2873.44 1287
2873.94 1311
2874.45 1417
2874.95 1446
2875.46 1394
2875.97 1592
2876.47 1619
2876.98 1603
2877.48 1410
2877.99 1512
2878.49 1516
2879.00 1619
2879.51 1619
2880.01 1684
2880.52 1671
2881.03 1583
2881.53 1489
2882.04 1525
2882.54 1546
2883.05 1705
2883.56 1605
2884.06 1657
2884.57 1836
2885.08 1983
2885.58 1950
2886.09 2045
2886.60 2053
2887.10 2045
2887.61 2073
2888.12 1995
2888.62 2131
2889.13 2046
2889.64 1729
2890.14 1686
2890.65 1777
2891.16 1818
2891.66 1760
2892.17 1648
2892.68 1562
2893.18 1626
2893.69 1523
2894.20 1549
2894.71 1615
2895.21 1782
2895.72 1615
2896.23 1675
2896.74 1726
2897.24 1697
2897.75 1629
2898.26 1628
2898.77 1716
2899.27 1647
2899.78 1654
2900.29 1738
2900.80 1813
2901.31 1652
2901.81 1715
2902.32 1790
2902.83 1922
2903.34 1881
2903.85 1911
2904.35 2045
2904.86 1971
2905.37 1906
2905.88 1920
2906.39 2015
2906.90 1879
2907.40 1774
2907.91 1748
2908.42 1717
2908.93 1433
2909.44 1597
2909.95 1472
2910.46 1415
2910.96 1348
2911.47 1398
2911.98 1462
2912.49 1495
2913.00 1400
2913.51 1611
2914.02 1657
2914.53 1768
2915.04 1796
2915.54 1665
2916.05 1723
2916.56 1677
2917.07 1967
2917.58 1802
2918.09 1777
2918.60 1686
2919.11 1684
2919.62 1685
2920.13 1609
2920.64 1591
2921.15 1682
2921.66 1554
2922.17 1698
2922.68 1951
2923.19 1987
2923.70 1891
2924.21 1896
2924.72 2027
2925.23 1978
2925.74 2096
2926.25 1992
2926.76 2002
2927.27 2127
2927.78 2015
2928.29 1884
2928.80 1902
2929.31 1736
2929.82 1724
2930.33 1579
2930.84 1524
2931.35 1638
2931.86 1520
2932.37 1470
2932.88 1464
2933.39 1390
2933.90 1470
2934.41 1541
2934.92 1429
2935.44 1540
2935.95 1546
2936.46 1463
2936.97 1612
2937.48 1528
2937.99 1561
2938.50 1629
2939.01 1504
2939.52 1617
2940.04 1532
2940.55 1493
2941.06 1601
2941.57 1842
2942.08 1934
2942.59 1755
2943.10 1669
2943.62 1695
2944.13 1926
2944.64 1913
2945.15 1807
2945.66 1850
2946.17 1944
2946.69 2053
2947.20 2009
2947.71 2090
2948.22 1953
2948.73 1812
2949.25 1917
2949.76 1935
2950.27 1777
2950.78 1829
2951.29 1618
2951.81 1464
2952.32 1460
2952.83 1655
2953.34 1454
2953.86 1483
2954.37 1474
2954.88 1273
2955.39 1184
2955.91 1525
2956.42 1588
2956.93 1461
2957.45 1459
2957.96 1467
2958.47 1434
2958.98 1392
2959.50 1422
2960.01 1564
2960.52 1504
2961.04 1546
2961.55 1578
2962.06 1702
2962.58 1521
2963.09 1581
2963.60 1603
2964.12 1609
2964.63 1451
2965.14 1432
2965.66 1579
2966.17 1376
2966.68 1335
2967.20 1416
2967.71 1440
2968.22 1397
2968.74 1233
2969.25 1203
2969.77 1330
2970.28 1215
2970.79 1252
2971.31 1377
2971.82 1327
2972.34 1426
2972.85 1424
2973.36 1225
2973.88 1411
2974.39 1354
2974.91 1363
2975.42 1361
2975.94 1355
2976.45 1507
2976.96 1510
2977.48 1514
2977.99 1491
2978.51 1475
2979.02 1286
2979.54 1411
2980.05 1558
2980.57 1491
2981.08 1484
2981.60 1572
2982.11 1355
2982.63 1695
2983.14 1619
2983.66 1606
2984.17 1626
2984.69 1687
2985.20 1696
2985.72 1788
2986.23 1822
2986.75 1688
2987.26 1791
2987.78 1699
2988.29 1683
2988.81 1734
2989.32 1907
2989.84 2012
2990.36 2166
2990.87 1843
2991.39 1839
2991.90 1982
2992.42 2037
2992.94 1885
2993.45 1919
2993.97 1943
2994.48 2073
2995.00 2172
2995.51 2176
2996.03 2129
2996.55 2165
2997.06 1984
2997.58 2058
2998.10 2139
2998.61 2052
2999.13 1971
2999.65 2239
3000.16 2451
3000.68 2470
3001.19 2550
3001.71 2481
3002.23 2685
3002.74 3098
3003.26 3344
3003.78 3515
3004.30 3295
3004.81 3439
3005.33 3609
3005.85 3753
3006.36 3737
3006.88 3481
3007.40 2895
3007.91 2976
3008.43 2774
3008.95 2446
3009.47 2253
3009.98 1995
3010.50 2073
3011.02 1982
3011.54 2031
3012.05 1917
3012.57 1852
3013.09 1765
3013.61 1882
3014.12 1950
3014.64 1933
3015.16 1815
3015.68 1827
3016.19 1853
3016.71 1748
3017.23 2153
3017.75 2142
3018.27 1878
3018.78 1873
3019.30 1755
3019.82 2055
3020.34 1993
3020.86 1834
3021.38 1696
3021.89 1888
3022.41 1907
3022.93 1918
3023.45 1840
3023.97 1925
3024.49 1796
3025.01 1724
3025.52 1783
3026.04 1830
3026.56 1882
3027.08 2005
3027.60 1877
3028.12 1808
3028.64 1676
3029.16 1811
3029.67 1694
3030.19 1925
3030.71 1652
3031.23 1669
3031.75 1849
3032.27 1690
3032.79 1661
3033.31 2011
3033.83 2064
3034.35 2033
3034.87 2066
3035.39 2144
3035.91 2023
3036.43 2041
3036.95 1964
3037.47 1870
3037.99 1756
3038.50 1837
3039.02 1849
3039.54 1731
3040.06 1748
3040.58 1763
3041.10 1688
3041.62 1602
3042.14 1583
3042.66 1475
3043.18 1442
3043.70 1619
3044.23 1696
3044.75 1792
3045.27 1786
3045.79 1734
3046.31 1706
3046.83 1700
3047.35 1583
3047.87 1735
3048.39 1522
3048.91 1456
3049.43 1686
3049.95 1699
3050.47 1629
3050.99 1696
3051.51 1617
3052.03 1666
3052.56 1508
3053.08 1535
3053.60 1581
3054.12 1435
3054.64 1325
3055.16 1515
3055.68 1483
3056.20 1438
3056.72 1531
3057.25 1563
3057.77 1339
3058.29 1452
3058.81 1575
3059.33 1448
3059.85 1423
3060.38 1532
3060.90 1430
3061.42 1326
3061.94 1395
3062.46 1558
3062.98 1674
3063.51 1534
3064.03 1545
3064.55 1534
3065.07 1663
3065.59 1778
3066.12 1748
3066.64 1599
3067.16 1484
3067.68 1412
3068.21 1459
3068.73 1574
3069.25 1654
3069.77 1641
3070.30 1461
3070.82 1546
3071.34 1374
3071.86 1525
3072.39 1573
3072.91 1600
3073.43 1547
3073.95 1577
3074.48 1693
3075.00 1542
3075.52 1687
3076.05 1613
3076.57 1585
3077.09 1560
3077.61 1836
3078.14 1851
3078.66 1918
3079.18 1682
3079.71 1766
3080.23 1869
3080.75 1816
3081.28 2066
3081.80 2069
3082.32 1702
3082.85 1999
3083.37 2121
3083.90 1995
3084.42 1823
3084.94 1932
3085.47 1947
3085.99 1786
3086.51 1909
3087.04 1774
3087.56 1647
3088.09 1406
3088.61 1553
3089.13 1533
3089.66 1590
3090.18 1652
3090.71 1610
3091.23 1640
3091.76 1605
3092.28 1711
3092.80 1724
3093.33 1779
3093.85 1781
3094.38 1705
3094.90 1743
3095.43 1808
3095.95 1978
3096.48 1749
3097.00 2019
3097.53 2038
3098.05 2015
3098.58 2343
3099.10 2450
3099.63 2785
3100.15 3261
3100.68 3525
3101.20 3758
3101.73 4317
3102.25 4951
3102.78 4960
3103.30 4821
3103.83 5080
3104.35 4777
3104.88 4539
3105.40 4178
3105.93 3556
3106.45 3073
3106.98 2648
3107.51 2600
3108.03 2287
3108.56 2293
3109.08 2043
3109.61 2146
3110.13 2067
3110.66 2097
3111.19 1977
3111.71 1999
3112.24 1982
3112.76 1971
3113.29 1964
3113.82 2004
3114.34 1828
3114.87 1635
3115.40 1640
3115.92 1391
3116.45 1626
3116.98 1800
3117.50 1562
3118.03 1504
3118.55 1400
3119.08 1325
3119.61 1439
3120.13 1569
3120.66 1818
3121.19 1806
3121.72 1965
3122.24 1858
3122.77 1699
3123.30 1621
3123.82 1507
3124.35 1489
3124.88 1740
3125.40 1642
3125.93 1661
3126.46 1570
3126.99 1622
3127.51 1688
3128.04 1544
3128.57 1480
3129.10 1464
3129.62 1476
3130.15 1430
3130.68 1485
3131.21 1521
3131.73 1349
3132.26 1297
3132.79 1388
3133.32 1283
3133.85 1274
3134.37 1348
3134.90 1242
3135.43 1282
3135.96 1263
3136.49 1432
3137.01 1428
3137.54 1350
3138.07 1296
3138.60 1275
3139.13 1333
3139.65 1418
3140.18 1360
3140.71 1435
3141.24 1252
3141.77 1372
3142.30 1446
3142.83 1445
3143.35 1470
3143.88 1581
3144.41 1577
3144.94 1654
3145.47 1708
3146.00 1566
3146.53 1561
3147.06 1695
3147.59 1771
3148.11 1753
3148.64 1677
3149.17 1395
3149.70 1520
3150.23 1568
3150.76 1697
3151.29 1557
3151.82 1685
3152.35 1534
3152.88 1592
3153.41 1677
3153.94 1592
3154.47 1663
3155.00 1672
3155.53 1719
3156.06 1616
3156.59 1549
3157.12 1690
3157.65 1824
3158.18 1878
3158.71 1940
3159.24 1734
3159.77 1790
3160.30 1789
3160.83 1813
3161.36 1563
3161.89 1634
3162.42 1611
3162.95 1396
3163.48 1455
3164.01 1477
3164.54 1581
3165.07 1666
3165.60 1572
3166.13 1514
3166.66 1385
3167.19 1483
3167.72 1505
3168.25 1405
3168.78 1436
3169.31 1521
3169.85 1551
3170.38 1641
3170.91 1522
3171.44 1477
3171.97 1424
3172.50 1330
3173.03 1466
3173.56 1528
3174.09 1528
3174.63 1608
3175.16 1638
3175.69 1520
3176.22 1492
3176.75 1437
3177.28 1433
3177.81 1541
3178.35 1729
3178.88 1686
3179.41 1549
3179.94 1611
3180.47 1657
3181.00 1626
3181.54 1574
3182.07 1594
3182.60 1438
3183.13 1477
3183.66 1548
3184.20 1401
3184.73 1446
3185.26 1446
3185.79 1465
3186.33 1392
3186.86 1322
3187.39 1315
3187.92 1456
3188.46 1498
3188.99 1338
3189.52 1269
3190.05 1390
3190.59 1339
3191.12 1212
3191.65 1405
3192.18 1456
3192.72 1422
3193.25 1366
3193.78 1414
3194.32 1361
3194.85 1420
3195.38 1398
3195.91 1520
3196.45 1473
3196.98 1587
3197.51 1521
3198.05 1396
3198.58 1463
3199.11 1528
3199.65 1756
3200.18 1533
3200.71 1733
3201.25 1684
3201.78 1757
3202.32 1800
3202.85 1797
3203.38 1903
3203.92 1847
3204.45 1793
3204.98 1614
3205.52 1607
3206.05 1613
3206.59 1546
3207.12 1734
3207.65 1852
3208.19 1525
3208.72 1683
3209.26 1775
3209.79 1901
3210.32 1887
3210.86 1815
3211.39 1827
3211.93 1788
3212.46 1812
3213.00 1741
3213.53 1717
3214.07 1748
3214.60 1524
3215.14 1501
3215.67 1526
3216.20 1546
3216.74 1604
3217.27 1447
3217.81 1514
3218.34 1432
3218.88 1461
3219.41 1601
3219.95 1544
3220.48 1309
3221.02 1432
3221.56 1582
3222.09 1713
3222.63 1528
3223.16 1592
3223.70 1628
3224.23 1704
3224.77 1773
3225.30 1626
3225.84 1499
3226.37 1613
3226.91 1532
3227.45 1606
3227.98 1577
3228.52 1467
3229.05 1315
3229.59 1471
3230.12 1475
3230.66 1354
3231.20 1320
3231.73 1424
3232.27 1399
3232.81 1458
3233.34 1443
3233.88 1359
3234.41 1531
3234.95 1520
3235.49 1567
3236.02 1528
3236.56 1628
3237.10 1645
3237.63 1477
3238.17 1504
3238.71 1605
3239.24 1544
3239.78 1491
3240.32 1491
3240.85 1376
3241.39 1432
3241.93 1290
3242.46 1369
3243.00 1427
3243.54 1286
3244.07 1392
3244.61 1403
3245.15 1528
3245.69 1463
3246.22 1426
3246.76 1305
3247.30 1438
3247.84 1462
3248.37 1519
3248.91 1483
3249.45 1490
3249.99 1567
3250.52 1560
3251.06 1637
3251.60 1676
3252.14 1661
3252.67 1600
3253.21 1623
3253.75 1768
3254.29 1669
3254.83 1732
3255.36 1776
3255.90 1670
3256.44 1804
3256.98 1651
3257.52 1836
3258.05 1750
3258.59 2062
3259.13 2011
3259.67 2142
3260.21 2122
3260.75 2120
3261.29 2191
3261.82 2450
3262.36 2603
3262.90 2899
3263.44 2991
3263.98 3496
3264.52 3478
3265.06 3718
3265.60 3957
3266.13 4078
3266.67 3962
3267.21 4077
3267.75 4233
3268.29 4115
3268.83 3761
3269.37 3400
3269.91 3194
3270.45 2984
3270.99 2670
3271.53 2215
3272.07 2052
3272.60 2004
3273.14 2038
3273.68 2103
3274.22 1893
3274.76 1870
3275.30 1762
3275.84 1706
3276.38 1834
3276.92 1951
3277.46 2033
3278.00 1805
3278.54 2011
3279.08 1919
3279.62 1914
3280.16 1983
3280.70 1857
3281.24 1940
3281.78 1900
3282.32 1997
3282.86 1988
3283.40 2019
3283.94 1912
3284.48 1784
3285.02 1910
3285.56 2137
3286.11 1881
3286.65 1919
3287.19 2069
3287.73 1817
3288.27 1828
3288.81 1783
3289.35 1793
3289.89 1728
3290.43 1830
3290.97 1805
3291.51 1711
3292.05 1772
3292.60 1905
3293.14 1978
3293.68 2097
3294.22 2373
3294.76 2436
3295.30 2419
3295.84 2486
3296.38 2563
3296.93 2342
3297.47 2270
3298.01 2158
3298.55 2171
3299.09 2149
3299.63 1966
3300.18 1745
3300.72 1728
3301.26 1598
3301.80 1527
3302.34 1519
3302.89 1550
3303.43 1891
3303.97 1874
3304.51 1889
3305.05 1716
3305.60 1699
3306.14 1677
3306.68 1613
3307.22 1646
3307.76 1612
3308.31 1572
3308.85 1510
3309.39 1494
3309.93 1465
3310.48 1446
3311.02 1484
3311.56 1437
3312.11 1355
3312.65 1422
3313.19 1630
3313.73 1599
3314.28 1550
3314.82 1624
3315.36 1579
3315.91 1631
3316.45 1759
3316.99 1568
3317.53 1586
3318.08 1489
3318.62 1531
3319.16 1497
3319.71 1543
3320.25 1498
3320.79 1363
3321.34 1477
3321.88 1551
3322.43 1424
3322.97 1460
3323.51 1422
3324.06 1489
3324.60 1419
3325.14 1360
3325.69 1463
3326.23 1502
3326.78 1405
3327.32 1349
3327.86 1440
3328.41 1408
3328.95 1510
3329.50 1575
3330.04 1462
3330.58 1528
3331.13 1643
3331.67 1574
3332.22 1545
3332.76 1596
3333.31 1629
3333.85 1725
3334.39 1582
3334.94 1724
3335.48 1650
3336.03 1713
3336.57 1653
3337.12 1727
3337.66 1583
3338.21 1488
3338.75 1565
3339.30 1626
3339.84 1553
3340.39 1468
3340.93 1492
3341.48 1568
3342.02 1316
3342.57 1305
3343.11 1333
3343.66 1480
3344.20 1180
3344.75 1246
3345.29 1238
3345.84 1323
3346.39 1378
3346.93 1290
3347.48 1030
3348.02 1219
3348.57 1279
3349.11 1228
3349.66 1095
3350.21 1405
3350.75 1498
3351.30 1378
3351.84 1390
3352.39 1593
3352.94 1454
3353.48 1326
3354.03 1456
3354.57 1490
3355.12 1447
3355.67 1473
3356.21 1314
3356.76 1431
3357.31 1433
3357.85 1268
3358.40 1306
3358.94 1299
3359.49 1239
3360.04 1123
3360.58 1166
3361.13 1203
3361.68 1175
3362.22 1170
3362.77 1211
3363.32 1139
3363.87 1273
3364.41 1088
3364.96 1127
3365.51 1220
3366.05 1117
3366.60 1213
3367.15 1286
3367.70 1435
3368.24 1370
3368.79 1472
3369.34 1390
3369.88 1250
3370.43 1257
3370.98 1267
3371.53 1050
3372.07 1208
3372.62 1171
3373.17 1164
3373.72 1142
3374.27 1321
3374.81 1235
3375.36 1196
3375.91 1147
3376.46 1129
3377.01 1196
3377.55 1114
3378.10 1137
3378.65 953
3379.20 967
3379.75 1078
3380.29 1251
3380.84 1111
3381.39 1170
3381.94 1137
3382.49 1126
3383.04 1189
3383.58 1091
3384.13 1241
3384.68 1142
3385.23 956
3385.78 1091
3386.33 1191
3386.88 1194
3387.43 1316
3387.97 1097
3388.52 1240
3389.07 1244
3389.62 1169
3390.17 1167
3390.72 1185
3391.27 1190
3391.82 1158
3392.37 1194
3392.92 1224
3393.47 1292
3394.02 1245
3394.56 1183
3395.11 1270
3395.66 1188
3396.21 1185
3396.76 1246
3397.31 1223
3397.86 1141
3398.41 1162
3398.96 1162
3399.51 1165
3400.06 1114
3400.61 1231
3401.16 1089
3401.71 1115
3402.26 1178
3402.81 1145
3403.36 1201
3403.91 1157
3404.46 1140
3405.01 1210
3405.56 1257
3406.11 1119
3406.66 1175
3407.21 1154
3407.76 1105
3408.32 943
3408.87 1059
3409.42 1201
3409.97 1160
3410.52 1124
3411.07 1115
3411.62 1007
3412.17 1066
3412.72 1092
3413.27 1101
3413.82 1162
3414.37 1223
3414.93 1264
3415.48 1270
3416.03 1361
3416.58 1430
3417.13 1259
3417.68 1188
3418.23 1101
3418.78 1149
3419.34 1173
3419.89 1309
3420.44 1363
3420.99 1414
3421.54 1504
3422.09 1630
3422.65 1720
3423.20 1625
3423.75 1727
3424.30 1720
3424.85 1793
3425.40 1974
3425.96 1852
3426.51 1574
3427.06 1732
3427.61 1547
3428.16 1237
3428.72 1526
3429.27 1504
3429.82 1297
3430.37 1343
3430.93 1382
3431.48 1393
3432.03 1421
3432.58 1529
3433.14 1241
3433.69 1394
3434.24 1406
3434.79 1520
3435.35 1401
3435.90 1235
3436.45 1305
3437.00 1156
3437.56 1354
3438.11 1361
3438.66 1353
3439.22 1502
3439.77 1592
3440.32 1611
3440.88 1587
3441.43 1646
3441.98 1524
3442.54 1523
3443.09 1390
3443.64 1599
3444.20 1649
3444.75 1499
3445.30 1462
3445.86 1233
3446.41 1269
3446.96 1342
3447.52 1485
3448.07 1334
3448.63 1309
3449.18 1302
3449.73 1277
3450.29 1254
3450.84 1260
3451.39 1277
3451.95 1274
3452.50 1270
3453.06 1181
3453.61 1136
3454.17 1174
3454.72 1199
3455.27 1176
3455.83 1191
3456.38 1179
3456.94 1197
3457.49 1227
3458.05 1189
3458.60 1221
3459.16 1270
3459.71 1238
3460.27 1251
3460.82 1152
3461.37 1122
3461.93 1139
3462.48 1203
3463.04 1377
3463.59 1331
3464.15 1383
3464.70 1293
3465.26 1304
3465.82 1452
3466.37 1469
3466.93 1334
3467.48 1506
3468.04 1338
3468.59 1296
3469.15 1392
3469.70 1450
3470.26 1294
3470.81 1340
3471.37 1382
3471.92 1350
3472.48 1302
3473.04 1323
3473.59 1420
3474.15 1216
3474.70 1378
3475.26 1463
3475.82 1426
3476.37 1277
3476.93 1454
3477.48 1552
3478.04 1407
3478.60 1369
3479.15 1415
3479.71 1441
3480.27 1502
3480.82 1423
3481.38 1588
3481.93 1565
3482.49 1494
3483.05 1565
3483.60 1420
3484.16 1322
3484.72 1252
3485.27 1488
3485.83 1577
3486.39 1591
3486.94 1532
3487.50 1615
3488.06 1759
3488.62 2176
3489.17 2312
3489.73 2404
3490.29 2592
3490.84 2533
3491.40 2938
3491.96 3229
3492.52 3155
3493.07 3233
3493.63 3360
3494.19 3213
3494.75 3072
3495.30 2815
3495.86 3009
3496.42 3167
3496.98 3046
3497.53 3160
3498.09 3201
3498.65 3311
3499.21 3681
3499.76 3745
3500.32 4039
3500.88 3861
3501.44 3701
3502.00 3460
3502.56 3063
3503.11 2991
3503.67 2807
3504.23 2753
3504.79 2790
3505.35 2695
3505.90 2523
3506.46 2349
3507.02 2344
3507.58 2249
3508.14 2154
3508.70 1919
3509.26 1857
3509.81 1842
3510.37 1892
3510.93 1690
3511.49 1697
3512.05 1700
3512.61 1449
3513.17 1467
3513.73 1546
3514.29 1681
3514.84 1491
3515.40 1406
3515.96 1402
3516.52 1576
3517.08 1555
3517.64 1446
3518.20 1478
3518.76 1456
3519.32 1466
3519.88 1612
3520.44 1568
3521.00 1509
3521.56 1637
3522.12 1887
3522.68 1770
3523.24 1588
3523.80 1763
3524.36 1698
3524.92 1597
3525.48 1511
3526.04 1436
3526.60 1604
3527.16 1563
3527.72 1591
3528.28 1461
3528.84 1305
3529.40 1360
3529.96 1331
3530.52 1275
3531.08 1246
3531.64 1229
3532.20 1349
3532.76 1322
3533.32 1274
3533.88 1301
3534.44 1389
3535.00 1536
3535.56 1485
3536.12 1437
3536.68 1514
3537.25 1552
3537.81 1544
3538.37 1478
3538.93 1508
3539.49 1524
3540.05 1563
3540.61 1606
3541.17 1443
3541.73 1600
3542.30 1564
3542.86 1519
3543.42 1376
3543.98 1259
3544.54 1308
3545.10 1330
3545.66 1390
3546.23 1267
3546.79 1276
3547.35 1251
3547.91 1300
3548.47 1288
3549.03 1358
3549.60 1258
3550.16 1170
3550.72 1412
3551.28 1481
3551.84 1400
3552.41 1319
3552.97 1456
3553.53 1345
3554.09 1489
3554.65 1547
3555.22 1470
3555.78 1552
3556.34 1665
3556.90 1519
3557.47 1388
3558.03 1379
3558.59 1440
3559.15 1373
3559.72 1190
3560.28 1271
3560.84 1468
3561.41 1324
3561.97 1354
3562.53 1399
3563.09 1335
3563.66 1388
3564.22 1410
3564.78 1343
3565.35 1316
3565.91 1391
3566.47 1301
3567.04 1255
3567.60 1362
3568.16 1217
3568.73 1089
3569.29 1102
3569.85 1093
3570.42 1219
3570.98 1252
3571.54 1231
3572.11 1083
3572.67 1138
3573.23 1112
3573.80 1218
3574.36 1258
3574.93 1237
3575.49 1283
3576.05 1196
3576.62 1193
3577.18 1204
3577.75 1236
3578.31 1173
3578.87 1338
3579.44 1241
3580.00 1150
3580.57 1112
3581.13 1097
3581.70 1287
3582.26 1289
3582.82 1215
3583.39 1242
3583.95 1218
3584.52 1203
3585.08 1247
3585.65 1307
3586.21 1237
3586.78 1121
3587.34 1125
3587.91 1140
3588.47 1205
3589.04 1286
3589.60 1228
3590.17 1155
3590.73 1218
3591.30 1111
3591.86 1157
3592.43 1216
3592.99 1248
3593.56 1205
3594.12 1099
3594.69 1222
3595.25 1329
3595.82 1295
3596.39 1208
3596.95 1247
3597.52 1250
3598.08 1170
3598.65 1278
3599.21 1343
3599.78 1344
3600.35 1322
3600.91 1290
3601.48 1265
3602.04 1316
3602.61 1213
3603.18 1319
3603.74 1329
3604.31 1182
3604.87 1198
3605.44 1243
3606.01 1162
3606.57 961
3607.14 1076
3607.71 1203
3608.27 1151
3608.84 968
3609.41 1091
3609.97 1073
3610.54 1095
3611.11 1036
3611.67 1134
3612.24 1261
3612.81 1220
3613.37 1269
3613.94 1567
3614.51 1790
3615.07 1904
3615.64 1856
3616.21 2332
3616.77 2468
3617.34 2534
3617.91 2793
3618.48 3002
3619.04 2840
3619.61 2576
3620.18 2591
3620.75 2500
3621.31 2147
3621.88 2109
3622.45 1986
3623.02 1886
3623.58 1478
3624.15 1438
3624.72 1200
3625.29 1147
3625.86 1154
3626.42 1269
3626.99 1258
3627.56 1165
3628.13 1138
3628.70 1036
3629.26 1056
3629.83 1153
3630.40 1085
3630.97 1057
3631.54 1060
3632.10 1089
3632.67 1158
3633.24 1060
3633.81 903
3634.38 986
3634.95 1019
3635.52 1075
3636.08 1032
3636.65 920
3637.22 1054
3637.79 1055
3638.36 1064
3638.93 1189
3639.50 1144
3640.07 1074
3640.64 1209
3641.20 1222
3641.77 1313
3642.34 1366
3642.91 1286
3643.48 1294
3644.05 1230
3644.62 1290
3645.19 1311
3645.76 1236
3646.33 1216
3646.90 1239
3647.47 1308
3648.04 1156
3648.61 1091
3649.18 1190
3649.75 1316
3650.32 1364
3650.89 1173
3651.46 1218
3652.03 1304
3652.60 1351
3653.17 1370
3653.74 1333
3654.31 1206
3654.88 1260
3655.45 1358
3656.02 1249
3656.59 1371
3657.16 1372
3657.73 1404
3658.30 1340
3658.87 1429
3659.44 1469
3660.01 1525
3660.58 1446
3661.15 1383
3661.72 1275
3662.29 1296
3662.86 1327
3663.43 1255
3664.00 1248
3664.58 1250
3665.15 1413
3665.72 1202
3666.29 1333
3666.86 1281
3667.43 1320
3668.00 1278
3668.57 1204
3669.14 1231
3669.72 1326
3670.29 1175
3670.86 1199
3671.43 1231
3672.00 1317
3672.57 1402
3673.14 1390
3673.72 1304
3674.29 1486
3674.86 1374
3675.43 1221
3676.00 1337
3676.57 1357
3677.15 1344
3677.72 1304
3678.29 1232
3678.86 1208
3679.43 1242
3680.01 1133
3680.58 1163
3681.15 1188
3681.72 1181
3682.29 1099
3682.87 1072
3683.44 1306
3684.01 1355
3684.58 1076
3685.16 1131
3685.73 1305
3686.30 1375
3686.87 1269
3687.45 1218
3688.02 1272
3688.59 1370
3689.17 1298
3689.74 1331
3690.31 1426
3690.88 1384
3691.46 1233
3692.03 1316
3692.60 1300
3693.18 1312
3693.75 1278
3694.32 1295
3694.90 1329
3695.47 1065
3696.04 1053
3696.62 1179
3697.19 1179
3697.76 1247
3698.34 1216
3698.91 1136
3699.48 1134
3700.06 1186
3700.63 1212
3701.21 1135
3701.78 1321
3702.35 1285
3702.93 1193
3703.50 1317
3704.07 1327
3704.65 1191
3705.22 1227
3705.80 1295
3706.37 1308
3706.95 1178
3707.52 1393
3708.09 1371
3708.67 1305
3709.24 1208
3709.82 1191
3710.39 1368
3710.97 1402
3711.54 1254
3712.11 1270
3712.69 1219
3713.26 1286
3713.84 1176
3714.41 1160
3714.99 1310
3715.56 1133
3716.14 1263
3716.71 1222
3717.29 1189
3717.86 1280
3718.44 1309
3719.01 1243
3719.59 1285
3720.16 1228
3720.74 1416
3721.31 1344
3721.89 1418
3722.47 1371
3723.04 1260
3723.62 1351
3724.19 1398
3724.77 1361
3725.34 1185
3725.92 1333
3726.49 1332
3727.07 1385
3727.65 1426
3728.22 1474
3728.80 1471
3729.37 1461
3729.95 1514
3730.53 1597
3731.10 1855
3731.68 1877
3732.25 1916
3732.83 1886
3733.41 1854
3733.98 1948
3734.56 1879
3735.14 1695
3735.71 1785
3736.29 1823
3736.86 1655
3737.44 1486
3738.02 1402
3738.59 1434
3739.17 1342
3739.75 1293
3740.32 1213
3740.90 1234
3741.48 1358
3742.06 1226
3742.63 1322
3743.21 1251
3743.79 1265
3744.36 1259
3744.94 1243
3745.52 1258
3746.09 1219
3746.67 1305
3747.25 1239
3747.83 1230
3748.40 1259
3748.98 1237
3749.56 1210
3750.14 1252
3750.71 1198
3751.29 1202
3751.87 1091
3752.45 1134
3753.03 1215
3753.60 1015
3754.18 1188
3754.76 1210
3755.34 1120
3755.91 1113
3756.49 1165
3757.07 1184
3757.65 1149
3758.23 1338
3758.81 1346
3759.38 1383
3759.96 1389
3760.54 1416
3761.12 1333
3761.70 1371
3762.28 1318
3762.85 1476
3763.43 1565
3764.01 1487
3764.59 1373
3765.17 1425
3765.75 1491
3766.33 1568
3766.90 1617
3767.48 1507
3768.06 1433
3768.64 1781
3769.22 1712
3769.80 1694
3770.38 1926
3770.96 1865
3771.54 1854
3772.12 1673
3772.70 1670
3773.27 1644
3773.85 1468
3774.43 1471
3775.01 1299
3775.59 1354
3776.17 1346
3776.75 1241
3777.33 1216
3777.91 1170
3778.49 1280
3779.07 1296
3779.65 1133
3780.23 1086
3780.81 1059
3781.39 1143
3781.97 1199
3782.55 1179
3783.13 1295
3783.71 1097
3784.29 1196
3784.87 1366
3785.45 1186
3786.03 1437
3786.61 1412
3787.19 1367
3787.77 1394
3788.35 1213
3788.93 1219
3789.51 1132
3790.09 1241
3790.67 1286
3791.26 1324
3791.84 1261
3792.42 1232
3793.00 1150
3793.58 1169
3794.16 1183
3794.74 1147
3795.32 1025
3795.90 1194
3796.48 1164
3797.07 1069
3797.65 1174
3798.23 1033
3798.81 1039
3799.39 936
3799.97 1017
3800.55 1177
3801.13 1095
3801.72 1017
3802.30 1086
3802.88 1140
3803.46 1125
3804.04 1192
3804.62 1324
3805.21 1247
3805.79 1091
3806.37 1090
3806.95 1025
3807.53 1150
3808.12 1268
3808.70 1338
3809.28 1195
3809.86 1357
3810.44 1429
3811.03 1281
3811.61 1235
3812.19 1259
3812.77 1234
3813.36 1262
3813.94 1308
3814.52 1280
3815.10 1177
3815.69 1224
3816.27 1134
3816.85 1183
3817.43 1268
3818.02 1326
3818.60 1185
3819.18 1080
3819.76 1136
3820.35 1154
3820.93 1116
3821.51 1141
3822.10 1087
3822.68 1029
3823.26 1025
3823.85 1009
3824.43 968
3825.01 893
3825.60 1013
3826.18 1088
3826.76 1086
3827.35 954
3827.93 1062
3828.51 1084
3829.10 1096
3829.68 1017
3830.26 1109
3830.85 1142
3831.43 1066
3832.02 1070
3832.60 994
3833.18 1066
3833.77 1074
3834.35 1238
3834.93 1087
3835.52 1082
3836.10 1089
3836.69 1175
3837.27 1139
3837.86 1095
3838.44 1106
3839.02 998
3839.61 1088
3840.19 1123
3840.78 1066
3841.36 1202
3841.95 1074
3842.53 1111
3843.12 1022
3843.70 1013
3844.29 1093
3844.87 1101
3845.46 997
3846.04 1030
3846.63 952
3847.21 1028
3847.80 998
3848.38 1034
3848.97 1076
3849.55 1071
3850.14 992
3850.72 973
3851.31 1043
3851.89 1063
3852.48 1085
3853.06 1100
3853.65 1097
3854.23 1234
3854.82 1103
3855.40 1094
3855.99 1161
3856.58 1256
3857.16 1378
3857.75 1336
3858.33 1474
3858.92 1604
3859.50 1727
3860.09 1697
3860.68 1949
3861.26 1962
3861.85 1895
3862.43 1940
3863.02 1945
3863.61 1878
3864.19 1851
3864.78 1792
3865.37 1778
3865.95 1765
3866.54 1547
3867.13 1452
3867.71 1458
3868.30 1269
3868.89 1308
3869.47 1315
3870.06 1166
3870.65 1231
3871.23 1371
3871.82 1239
3872.41 1335
3872.99 1469
3873.58 1505
3874.17 1574
3874.75 1505
3875.34 1551
3875.93 1508
3876.52 1421
3877.10 1586
3877.69 1557
3878.28 1467
3878.86 1599
3879.45 1399
3880.04 1270
3880.63 1236
3881.21 1168
3881.80 1182
3882.39 1145
3882.98 1211
3883.57 1106
3884.15 1221
3884.74 1197
3885.33 1071
3885.92 1130
3886.50 1139
3887.09 1165
3887.68 1319
3888.27 1353
3888.86 1244
3889.45 1287
3890.03 1210
3890.62 1145
3891.21 1282
3891.80 1131
3892.39 1222
3892.98 1302
3893.56 1278
3894.15 1064
3894.74 995
3895.33 1320
3895.92 1113
3896.51 1017
3897.10 1089
3897.68 1064
3898.27 1182
3898.86 1174
3899.45 1179
3900.04 1085
3900.63 1169
3901.22 1275
3901.81 1175
3902.40 1126
3902.99 1081
3903.57 1052
3904.16 1228
3904.75 1183
3905.34 1150
3905.93 1089
3906.52 1333
3907.11 1125
3907.70 1056
3908.29 1021
3908.88 1150
3909.47 1139
3910.06 1076
3910.65 1034
3911.24 1037
3911.83 967
3912.42 968
3913.01 934
3913.60 933
3914.19 1041
3914.78 1054
3915.37 988
3915.96 989
3916.55 1056
3917.14 997
3917.73 1092
3918.32 1083
3918.91 1015
3919.50 1086
3920.09 1047
3920.68 992
3921.27 1052
3921.86 1096
3922.45 1116
3923.05 955
3923.64 1103
3924.23 996
3924.82 1047
3925.41 1082
3926.00 1021
3926.59 937
3927.18 1118
3927.77 1068
3928.36 1047
3928.95 1089
3929.55 1017
3930.14 1116
3930.73 998
3931.32 901
3931.91 918
3932.50 884
3933.09 965
3933.69 984
3934.28 997
3934.87 1032
3935.46 1028
3936.05 973
3936.64 918
3937.24 975
3937.83 1049
3938.42 1037
3939.01 1027
3939.60 1064
3940.20 1156
3940.79 1034
3941.38 976
3941.97 1130
3942.56 1153
3943.16 1350
3943.75 1284
3944.34 1219
3944.93 1133
3945.53 1177
3946.12 1122
3946.71 1088
3947.30 1070
3947.90 1054
3948.49 1047
3949.08 983
3949.67 1055
3950.27 982
3950.86 1068
3951.45 1041
3952.05 1091
3952.64 1098
3953.23 1026
3953.82 1064
3954.42 1043
3955.01 1156
3955.60 1156
3956.20 1160
3956.79 1277
3957.38 1276
3957.98 1227
3958.57 1275
3959.16 1164
3959.76 1172
3960.35 1190
3960.94 1050
3961.54 1274
3962.13 1256
3962.73 1022
3963.32 1222
3963.91 1127
3964.51 1010
3965.10 977
3965.69 1006
3966.29 1048
3966.88 1124
3967.48 1230
3968.07 1080
3968.66 1007
3969.26 1004
3969.85 1096
3970.45 982
3971.04 935
3971.64 996
3972.23 1059
3972.82 1174
3973.42 1113
3974.01 1103
3974.61 1035
3975.20 1113
3975.80 1058
3976.39 1008
3976.99 1068
3977.58 1032
3978.18 1031
3978.77 1107
3979.37 1089
3979.96 993
3980.56 996
3981.15 1000
3981.75 985
3982.34 1107
3982.94 1015
3983.53 904
3984.13 991
3984.72 1031
3985.32 1006
3985.91 1028
3986.51 935
3987.11 965
3987.70 1080
3988.30 942
3988.89 864
3989.49 935
3990.08 1054
3990.68 1068
3991.28 1063
3991.87 1094
3992.47 1022
3993.06 1000
3993.66 964
3994.26 1025
3994.85 1267
3995.45 1249
3996.04 1288
3996.64 1208
3997.24 1233
3997.83 1201
3998.43 1148
3999.03 1126
3999.62 1069
4000.22 1144
4000.81 1294
4001.41 1173
4002.01 1132
4002.60 1205
4003.20 1125
4003.80 1143
4004.40 1311
4004.99 1125
4005.59 1019
4006.19 1162
4006.78 1347
4007.38 1208
4007.98 1163
4008.57 1264
4009.17 1194
4009.77 1140
4010.37 1114
4010.96 1249
4011.56 1129
4012.16 1263
4012.76 1229
4013.35 1085
4013.95 1144
4014.55 1431
4015.15 1397
4015.74 1329
4016.34 1303
4016.94 1338
4017.54 1431
4018.13 1434
4018.73 1350
4019.33 1234
4019.93 1154
4020.53 1194
4021.12 1067
4021.72 1059
4022.32 1177
4022.92 1235
4023.52 1185
4024.12 1166
4024.71 1347
4025.31 1432
4025.91 1507
4026.51 1338
4027.11 1267
4027.71 1432
4028.30 1348
4028.90 1503
4029.50 1462
4030.10 1399
4030.70 1228
4031.30 1377
4031.90 1356
4032.50 1353
4033.10 1234
4033.69 1331
4034.29 1291
4034.89 1261
4035.49 1213
4036.09 1229
4036.69 1089
4037.29 1089
4037.89 1139
4038.49 1213
4039.09 1161
4039.69 1081
4040.29 963
4040.89 1040
4041.49 1110
4042.08 1247
4042.68 1138
4043.28 1125
4043.88 1230
4044.48 1236
4045.08 1127
4045.68 1281
4046.28 1305
4046.88 1235
4047.48 1254
4048.08 1345
4048.68 1374
4049.28 1343
4049.88 1196
4050.48 1317
4051.08 1231
4051.69 1166
4052.29 1365
4052.89 1203
4053.49 1338
4054.09 1206
4054.69 1274
4055.29 1267
4055.89 1118
4056.49 1096
4057.09 1152
4057.69 1193
4058.29 1131
4058.89 1114
4059.49 1053
4060.09 1061
4060.70 969
4061.30 984
4061.90 922
4062.50 999
4063.10 1057
4063.70 1040
4064.30 1064
4064.90 1015
4065.51 966
4066.11 919
4066.71 885
4067.31 860
4067.91 953
4068.51 1006
4069.11 983
4069.72 971
4070.32 1015
4070.92 1066
4071.52 971
4072.12 1004
4072.73 1002
4073.33 918
4073.93 996
4074.53 1012
4075.13 984
4075.74 997
4076.34 1069
4076.94 1077
4077.54 1066
4078.14 899
4078.75 982
4079.35 1037
4079.95 894
4080.55 965
4081.16 888
4081.76 982
4082.36 909
4082.96 855
4083.57 1010
4084.17 997
4084.77 957
4085.38 914
4085.98 865
4086.58 944
4087.18 868
4087.79 952
4088.39 981
4088.99 1009
4089.60 853
4090.20 972
4090.80 878
4091.41 939
4092.01 1027
4092.61 945
4093.22 982
4093.82 883
4094.42 970
4095.03 974
4095.63 1055
4096.23 939
4096.84 946
4097.44 919
4098.05 898
4098.65 1091
4099.25 988
4099.86 957
4100.46 966
4101.06 903
4101.67 875
4102.27 925
4102.88 895
4103.48 958
4104.09 858
4104.69 880
4105.29 819
4105.90 940
4106.50 912
4107.11 905
4107.71 919
4108.32 990
4108.92 957
4109.53 818
4110.13 902
4110.74 940
4111.34 922
4111.94 966
4112.55 1064
4113.15 918
4113.76 865
4114.36 973
4114.97 930
4115.57 1000
4116.18 839
4116.78 929
4117.39 814
4118.00 891
4118.60 1044
4119.21 1033
4119.81 864
4120.42 894
4121.02 834
4121.63 893
4122.23 914
4122.84 1010
4123.44 978
4124.05 929
4124.66 945
4125.26 1080
4125.87 1101
4126.47 1020
4127.08 963
4127.68 931
4128.29 1006
4128.90 1067
4129.50 1027
4130.11 949
4130.72 940
4131.32 953
4131.93 914
4132.53 1022
4133.14 989
4133.75 984
4134.35 942
4134.96 1050
4135.57 1051
4136.17 1059
4136.78 1010
4137.39 1022
4137.99 1014
4138.60 1071
4139.21 1116
4139.81 1059
4140.42 988
4141.03 1172
4141.63 1113
4142.24 1183
4142.85 1097
4143.46 1085
4144.06 1161
4144.67 971
4145.28 1094
4145.88 1059
4146.49 994
4147.10 951
4147.71 1016
4148.31 928
4148.92 951
4149.53 901
4150.14 867
4150.74 927
4151.35 933
4151.96 936
4152.57 1007
4153.18 889
4153.78 886
4154.39 977
4155.00 983
4155.61 983
4156.22 897
4156.82 882
4157.43 911
4158.04 1040
4158.65 913
4159.26 927
4159.86 1050
4160.47 1113
4161.08 1032
4161.69 994
4162.30 1131
4162.91 1060
4163.52 1146
4164.12 1131
4164.73 1076
4165.34 1056
4165.95 1071
4166.56 1072
4167.17 1082
4167.78 1064
4168.39 1069
4168.99 1048
4169.60 1079
4170.21 1014
4170.82 1013
4171.43 1056
4172.04 1137
4172.65 1042
4173.26 1044
4173.87 1042
4174.48 1205
4175.09 1198
4175.70 1121
4176.31 1112
4176.92 1018
4177.53 1217
4178.13 1016
4178.74 978
4179.35 1075
4179.96 980
4180.57 997
4181.18 1026
4181.79 870
4182.40 908
4183.01 901
4183.62 957
4184.23 1002
4184.84 994
4185.45 922
4186.06 950
4186.67 921
4187.29 847
4187.90 934
4188.51 999
4189.12 1008
4189.73 1045
4190.34 984
4190.95 1071
4191.56 1190
4192.17 1104
4192.78 1072
4193.39 1184
4194.00 1299
4194.61 1243
4195.22 1202
4195.83 1272
4196.45 1201
4197.06 1160
4197.67 1107
4198.28 1191
4198.89 1112
4199.50 1193
4200.11 1144
4200.72 1081
4201.33 1188
4201.95 1186
4202.56 1012
4203.17 955
4203.78 1008
4204.39 973
4205.00 1058
4205.62 994
4206.23 1039
4206.84 1036
4207.45 991
4208.06 1123
4208.67 1104
4209.29 1083
4209.90 978
4210.51 963
4211.12 1040
4211.73 987
4212.35 902
4212.96 916
4213.57 1082
4214.18 1074
4214.80 1066
4215.41 1101
4216.02 1189
4216.63 1095
4217.25 1188
4217.86 1411
4218.47 1388
4219.08 1378
4219.70 1524
4220.31 1530
4220.92 1454
4221.53 1559
4222.15 1761
4222.76 1831
4223.37 2095
4223.99 2462
4224.60 2376
4225.21 2461
4225.83 2413
4226.44 2369
4227.05 2651
4227.66 2658
4228.28 2655
4228.89 2820
4229.51 2708
4230.12 2642
4230.73 2296
4231.35 2111
4231.96 1864
4232.57 1883
4233.19 1646
4233.80 1558
4234.41 1447
4235.03 1412
4235.64 1357
4236.26 1386
4236.87 1234
4237.48 1334
4238.10 1222
4238.71 1351
4239.33 1321
4239.94 1265
4240.55 1190
4241.17 1114
4241.78 1204
4242.40 1191
4243.01 1201
4243.63 1248
4244.24 1226
4244.85 1157
4245.47 1164
4246.08 1265
4246.70 1267
4247.31 1267
4247.93 1187
4248.54 1262
4249.16 1205
4249.77 1259
4250.39 1437
4251.00 1431
4251.62 1377
4252.23 1387
4252.85 1276
4253.46 1292
4254.08 1377
4254.69 1493
4255.31 1301
4255.92 1257
4256.54 1305
4257.15 1325
4257.77 1281
4258.39 1163
4259.00 1114
4259.62 1099
4260.23 1222
4260.85 1201
4261.46 1224
4262.08 1194
4262.69 1140
4263.31 1119
4263.93 1066
4264.54 1225
4265.16 1156
4265.77 1189
4266.39 1192
4267.01 1220
4267.62 1275
4268.24 1348
4268.86 1287
4269.47 1153
4270.09 1199
4270.70 1246
4271.32 1179
4271.94 1163
4272.55 1112
4273.17 1128
4273.79 1107
4274.40 1115
4275.02 1002
4275.64 1084
4276.25 1016
4276.87 1022
4277.49 1051
4278.10 963
4278.72 1019
4279.34 986
4279.96 861
4280.57 906
4281.19 993
4281.81 1128
4282.42 990
4283.04 954
4283.66 901
4284.28 907
4284.89 924
4285.51 942
4286.13 955
4286.75 954
4287.36 998
4287.98 912
4288.60 931
4289.22 867
4289.83 887
4290.45 847
4291.07 929
4291.69 929
4292.31 1039
4292.92 938
4293.54 800
4294.16 962
4294.78 947
4295.40 1042
4296.01 914
4296.63 959
4297.25 951
4297.87 947
4298.49 996
4299.11 806
4299.72 976
4300.34 913
4300.96 971
4301.58 951
4302.20 896
4302.82 993
4303.44 970
4304.06 939
4304.67 899
4305.29 1133
4305.91 979
4306.53 941
4307.15 876
4307.77 906
4308.39 986
4309.01 930
4309.63 808
4310.25 838
4310.86 860
4311.48 1020
4312.10 893
4312.72 840
4313.34 822
4313.96 862
4314.58 971
4315.20 999
4315.82 1034
4316.44 1018
4317.06 1133
4317.68 1097
4318.30 1137
4318.92 1155
4319.54 1012
4320.16 996
4320.78 997
4321.40 1104
4322.02 958
4322.64 832
4323.26 985
4323.88 938
4324.50 967
4325.12 1055
4325.74 1013
4326.36 976
4326.98 1034
4327.60 1049
4328.22 956
4328.84 956
4329.46 1024
4330.08 967
4330.71 961
4331.33 1006
4331.95 1075
4332.57 1054
4333.19 1149
4333.81 1246
4334.43 1325
4335.05 1429
4335.67 1290
4336.29 1385
4336.91 1580
4337.54 1491
4338.16 1486
4338.78 1450
4339.40 1506
4340.02 1465
4340.64 1427
4341.26 1358
4341.89 1524
4342.51 1480
4343.13 1358
4343.75 1743
4344.37 1645
4344.99 1781
4345.62 1903
4346.24 1860
4346.86 1788
4347.48 1823
4348.10 1708
4348.73 1765
4349.35 1538
4349.97 1535
4350.59 1430
4351.21 1252
4351.84 1321
4352.46 1212
4353.08 1177
4353.70 1134
4354.33 1163
4354.95 996
4355.57 1048
4356.19 1157
4356.82 1101
4357.44 1110
4358.06 1125
4358.68 1234
4359.31 1213
4359.93 1027
4360.55 966
4361.17 1033
4361.80 1104
4362.42 1152
4363.04 1000
4363.67 903
4364.29 1009
4364.91 949
4365.54 956
4366.16 988
4366.78 943
4367.41 935
4368.03 1009
4368.65 965
4369.28 938
4369.90 885
4370.52 747
4371.15 864
4371.77 899
4372.39 925
4373.02 997
4373.64 963
4374.27 860
4374.89 913
4375.51 1078
4376.14 1033
4376.76 1114
4377.39 1059
4378.01 1109
4378.63 1016
4379.26 1216
4379.88 1119
4380.51 1026
4381.13 1138
4381.75 1185
4382.38 1050
4383.00 1245
4383.63 1139
4384.25 1149
4384.88 1066
4385.50 1046
4386.13 1060
4386.75 1123
4387.38 1256
4388.00 1157
4388.63 1171
4389.25 1087
4389.88 1241
4390.50 1416
4391.13 1399
4391.75 1420
4392.38 1371
4393.00 1491
4393.63 1625
4394.25 1811
4394.88 1660
4395.50 1636
4396.13 1557
4396.75 1610
4397.38 1720
4398.00 1801
4398.63 1553
4399.26 1470
4399.88 1459
4400.51 1423
4401.13 1406
4401.76 1379
4402.38 1327
4403.01 1217
4403.64 1171
4404.26 1204
4404.89 1392
4405.51 1270
4406.14 1305
4406.77 1289
4407.39 1229
4408.02 1155
4408.64 1138
4409.27 1105
4409.90 1144
4410.52 1121
4411.15 1225
4411.78 1256
4412.40 1029
4413.03 1085
4413.66 1243
4414.28 1086
4414.91 978
4415.54 1169
4416.16 1027
4416.79 959
4417.42 984
4418.04 959
4418.67 1072
4419.30 1031
4419.93 946
4420.55 949
4421.18 986
4421.81 980
4422.43 903
4423.06 971
4423.69 934
4424.32 927
4424.94 881
4425.57 824
4426.20 852
4426.83 815
4427.45 857
4428.08 773
4428.71 799
4429.34 871
4429.96 919
4430.59 872
4431.22 878
4431.85 780
4432.48 918
4433.10 957
4433.73 937
4434.36 980
4434.99 934
4435.62 936
4436.24 915
4436.87 986
4437.50 1045
4438.13 1021
4438.76 876
4439.39 780
4440.02 818
4440.64 924
4441.27 863
4441.90 872
4442.53 825
4443.16 771
4443.79 882
4444.42 903
4445.04 1009
4445.67 963
4446.30 797
4446.93 806
4447.56 816
4448.19 847
4448.82 903
4449.45 814
4450.08 900
4450.71 956
4451.34 904
4451.97 940
4452.59 965
4453.22 962
4453.85 958
4454.48 982
4455.11 899
4455.74 984
4456.37 902
4457.00 975
4457.63 934
4458.26 917
4458.89 965
4459.52 938
4460.15 871
4460.78 774
4461.41 844
4462.04 842
4462.67 771
4463.30 678
4463.93 816
4464.56 872
4465.19 793
4465.82 778
4466.45 830
4467.08 883
4467.71 741
4468.34 780
4468.97 803
4469.61 951
4470.24 949
4470.87 800
4471.50 832
4472.13 946
4472.76 859
4473.39 749
4474.02 767
4474.65 766
4475.28 840
4475.91 861
4476.54 852
4477.18 887
4477.81 862
4478.44 757
4479.07 865
4479.70 812
4480.33 797
4480.96 886
4481.59 959
4482.23 968
4482.86 909
4483.49 973
4484.12 939
4484.75 919
4485.38 906
4486.02 886
4486.65 945
4487.28 960
4487.91 907
4488.54 834
4489.18 822
4489.81 994
4490.44 974
4491.07 852
4491.70 936
4492.34 970
4492.97 920
4493.60 916
4494.23 888
4494.87 896
4495.50 857
4496.13 813
4496.76 758
4497.40 931
4498.03 1013
4498.66 1010
4499.29 1144
4499.93 1140
4500.56 1064
4501.19 1227
4501.82 1294
4502.46 1175
4503.09 1074
4503.72 1069
4504.36 1149
4504.99 1155
4505.62 1011
4506.26 1042
4506.89 898
4507.52 988
4508.16 927
4508.79 877
4509.42 914
4510.06 1027
4510.69 925
4511.32 828
4511.96 926
4512.59 824
4513.22 828
4513.86 925
4514.49 950
4515.13 1007
4515.76 898
4516.39 833
4517.03 923
4517.66 962
4518.30 900
4518.93 801
4519.56 755
4520.20 757
4520.83 826
4521.47 871
4522.10 884
4522.73 839
4523.37 917
4524.00 973
4524.64 996
4525.27 964
4525.91 1067
4526.54 1121
4527.18 1086
4527.81 1215
4528.45 1429
4529.08 1612
4529.72 1745
4530.35 1814
4530.99 1982
4531.62 1920
4532.26 2086
4532.89 2006
4533.53 1803
4534.16 1798
4534.80 1789
4535.43 1581
4536.07 1456
4536.70 1308
4537.34 1135
4537.97 1154
4538.61 1065
4539.24 981
4539.88 805
4540.51 888
4541.15 867
4541.79 938
4542.42 816
4543.06 914
4543.69 940
4544.33 841
4544.96 769
4545.60 880
4546.24 842
4546.87 997
4547.51 853
4548.14 848
4548.78 915
4549.42 1034
4550.05 857
4550.69 904
4551.33 868
4551.96 855
4552.60 877
4553.24 934
4553.87 775
4554.51 795
4555.15 749
4555.78 754
4556.42 790
4557.06 944
4557.69 1005
4558.33 918
4558.97 904
4559.60 793
4560.24 781
4560.88 780
4561.51 768
4562.15 839
4562.79 784
4563.43 828
4564.06 781
4564.70 792
4565.34 750
4565.97 956
4566.61 949
4567.25 822
4567.89 952
4568.52 929
4569.16 947
4569.80 922
4570.44 847
4571.07 890
4571.71 895
4572.35 913
4572.99 758
4573.63 807
4574.26 779
4574.90 798
4575.54 790
4576.18 773
4576.82 796
4577.45 804
4578.09 835
4578.73 812
4579.37 922
4580.01 929
4580.65 883
4581.28 872
4581.92 875
4582.56 848
4583.20 871
4583.84 852
4584.48 919
4585.12 916
4585.76 969
4586.39 888
4587.03 824
4587.67 867
4588.31 820
4588.95 891
4589.59 887
4590.23 917
4590.87 827
4591.51 842
4592.15 816
4592.78 800
4593.42 772
4594.06 758
4594.70 792
4595.34 834
4595.98 821
4596.62 831
4597.26 894
4597.90 895
4598.54 878
4599.18 759
4599.82 835
4600.46 840
4601.10 954
4601.74 966
4602.38 904
4603.02 1004
4603.66 931
4604.30 951
4604.94 1004
4605.58 964
4606.22 972
4606.86 964
4607.50 1014
4608.14 944
4608.78 998
4609.42 943
4610.06 1064
4610.70 933
4611.34 961
4611.98 907
4612.62 999
4613.26 958
4613.90 928
4614.55 1002
4615.19 801
4615.83 843
4616.47 933
4617.11 924
4617.75 960
4618.39 853
4619.03 852
4619.67 728
4620.31 828
4620.96 689
4621.60 774
4622.24 771
4622.88 855
4623.52 874
4624.16 752
4624.80 746
4625.44 782
4626.09 767
4626.73 769
4627.37 806
4628.01 852
4628.65 796
4629.29 818
4629.94 840
4630.58 805
4631.22 831
4631.86 810
4632.50 773
4633.15 826
4633.79 998
4634.43 970
4635.07 938
4635.72 994
4636.36 1028
4637.00 1251
4637.64 1118
4638.28 1140
4638.93 1290
4639.57 1231
4640.21 1129
4640.85 1125
4641.50 986
4642.14 1084
4642.78 1016
4643.43 1117
4644.07 956
4644.71 921
4645.35 920
4646.00 866
4646.64 857
4647.28 813
4647.93 859
4648.57 945
4649.21 1006
4649.86 1021
4650.50 933
4651.14 942
4651.79 912
4652.43 963
4653.07 1046
4653.72 942
4654.36 987
4655.00 1009
4655.65 905
4656.29 929
4656.93 882
4657.58 854
4658.22 811
4658.87 803
4659.51 909
4660.15 808
4660.80 791
4661.44 663
4662.09 753
4662.73 750
4663.37 668
4664.02 761
4664.66 854
4665.31 740
4665.95 733
4666.59 685
4667.24 800
4667.88 894
4668.53 782
4669.17 814
4669.82 771
4670.46 711
4671.11 771
4671.75 678
4672.40 652
4673.04 792
4673.69 749
4674.33 651
4674.98 716
4675.62 845
4676.27 816
4676.91 776
4677.56 815
4678.20 807
4678.85 770
4679.49 919
4680.14 945
4680.78 914
4681.43 915
4682.07 947
4682.72 976
4683.36 974
4684.01 960
4684.66 950
4685.30 899
4685.95 868
4686.59 861
4687.24 823
4687.88 875
4688.53 817
4689.18 692
4689.82 687
4690.47 680
4691.11 742
4691.76 741
4692.41 760
4693.05 757
4693.70 806
4694.34 839
4694.99 894
4695.64 859
4696.28 822
4696.93 845
4697.58 908
4698.22 818
4698.87 885
4699.52 853
4700.16 789
4700.81 923
4701.46 837
4702.10 876
4702.75 823
4703.40 748
4704.04 801
4704.69 823
4705.34 779
4705.99 943
4706.63 867
4707.28 733
4707.93 818
4708.57 790
4709.22 864
4709.87 818
4710.52 874
4711.16 942
4711.81 974
4712.46 876
4713.11 887
4713.75 847
4714.40 737
4715.05 829
4715.70 845
4716.35 772
4716.99 787
4717.64 741
4718.29 861
4718.94 883
4719.58 939
4720.23 917
4720.88 794
4721.53 925
4722.18 887
4722.83 900
4723.47 1035
4724.12 932
4724.77 1036
4725.42 1073
4726.07 1111
4726.72 1016
4727.36 992
4728.01 890
4728.66 918
4729.31 969
4729.96 955
4730.61 874
4731.26 860
4731.91 847
4732.55 812
4733.20 850
4733.85 882
4734.50 806
4735.15 781
4735.80 845
4736.45 913
4737.10 801
4737.75 847
4738.40 894
4739.05 874
4739.70 916
4740.35 883
4740.99 915
4741.64 838
4742.29 814
4742.94 815
4743.59 785
4744.24 807
4744.89 796
4745.54 794
4746.19 905
4746.84 907
4747.49 805
4748.14 868
4748.79 930
4749.44 949
4750.09 1046
4750.74 1020
4751.39 981
4752.04 968
4752.69 1008
4753.34 1015
4753.99 979
4754.64 989
4755.29 987
4755.95 974
4756.60 920
4757.25 900
4757.90 866
4758.55 802
4759.20 869
4759.85 820
4760.50 840
4761.15 802
4761.80 846
4762.45 932
4763.10 1003
4763.75 1143
4764.41 1210
4765.06 1062
4765.71 1075
4766.36 1175
4767.01 1138
4767.66 1094
4768.31 992
4768.97 948
4769.62 899
4770.27 926
4770.92 877
4771.57 884
4772.22 855
4772.87 828
4773.53 935
4774.18 779
4774.83 919
4775.48 840
4776.13 785
4776.79 825
4777.44 929
4778.09 952
4778.74 871
4779.39 882
4780.05 908
4780.70 803
4781.35 752
4782.00 980
4782.65 903
4783.31 865
4783.96 826
4784.61 764
4785.26 762
4785.92 811
4786.57 804
4787.22 838
4787.88 811
4788.53 742
4789.18 812
4789.83 823
4790.49 787
4791.14 796
4791.79 753
4792.45 855
4793.10 803
4793.75 883
4794.40 893
4795.06 798
4795.71 892
4796.36 850
4797.02 944
4797.67 713
4798.32 674
4798.98 688
4799.63 663
4800.29 740
4800.94 786
4801.59 870
4802.25 839
4802.90 851
4803.55 760
4804.21 826
4804.86 829
4805.52 810
4806.17 719
4806.82 637
4807.48 752
4808.13 812
4808.79 844
4809.44 836
4810.09 776
4810.75 840
4811.40 827
4812.06 755
4812.71 818
4813.37 703
4814.02 792
4814.67 713
4815.33 868
4815.98 886
4816.64 914
4817.29 984
4817.95 907
4818.60 960
4819.26 917
4819.91 877
4820.57 971
4821.22 1043
4821.88 881
4822.53 895
4823.19 970
4823.84 1005
4824.50 1034
4825.15 1058
4825.81 1005
4826.46 1016
4827.12 1048
4827.77 1062
4828.43 959
4829.09 1034
4829.74 1018
4830.40 1047
4831.05 1070
4831.71 1007
4832.36 1090
4833.02 1083
4833.68 1152
4834.33 1228
4834.99 1245
4835.64 1157
4836.30 1261
4836.96 1157
4837.61 1238
4838.27 1205
4838.92 1266
4839.58 1255
4840.24 1274
4840.89 1168
4841.55 1134
4842.21 1160
4842.86 1246
4843.52 1278
4844.17 1286
4844.83 1271
4845.49 1245
4846.14 1238
4846.80 1138
4847.46 1290
4848.11 1489
4848.77 1409
4849.43 1485
4850.09 1444
4850.74 1582
4851.40 1729
4852.06 1657
4852.71 1634
4853.37 1678
4854.03 1625
4854.69 1635
4855.34 1531
4856.00 1604
4856.66 1653
4857.31 1690
4857.97 1744
4858.63 1637
4859.29 1683
4859.94 1674
4860.60 1422
4861.26 1549
4861.92 1483
4862.58 1453
4863.23 1545
4863.89 1399
4864.55 1458
4865.21 1407
4865.87 1268
4866.52 1282
4867.18 1290
4867.84 1334
4868.50 1196
4869.16 1214
4869.81 1231
4870.47 1224
4871.13 1241
4871.79 1210
4872.45 1185
4873.11 1187
4873.77 1160
4874.42 1087
4875.08 1203
4875.74 1115
4876.40 1062
4877.06 1066
4877.72 981
4878.38 977
4879.03 1041
4879.69 992
4880.35 1028
4881.01 1071
4881.67 964
4882.33 832
4882.99 960
4883.65 1002
4884.31 804
4884.97 817
4885.63 1064
4886.29 898
4886.95 1032
4887.60 964
4888.26 1011
4888.92 1033
4889.58 971
4890.24 995
4890.90 934
4891.56 1008
4892.22 951
4892.88 965
4893.54 878
4894.20 981
4894.86 943
4895.52 903
4896.18 855
4896.84 866
4897.50 895
4898.16 874
4898.82 841
4899.48 873
4900.14 901
4900.80 950
4901.46 878
4902.12 884
4902.79 752
4903.45 744
4904.11 805
4904.77 769
4905.43 739
4906.09 731
4906.75 753
4907.41 906
4908.07 847
4908.73 868
4909.39 766
4910.05 817
4910.71 839
4911.38 821
4912.04 745
4912.70 713
4913.36 828
4914.02 744
4914.68 725
4915.34 773
4916.00 768
4916.67 682
4917.33 637
4917.99 667
4918.65 685
4919.31 697
4919.97 682
4920.64 725
4921.30 696
4921.96 740
4922.62 723
4923.28 738
4923.94 666
4924.61 805
4925.27 701
4925.93 720
4926.59 699
4927.26 692
4927.92 718
4928.58 887
4929.24 866
4929.90 823
4930.57 938
4931.23 988
4931.89 998
4932.55 820
4933.22 790
4933.88 720
4934.54 789
4935.20 926
4935.87 908
4936.53 831
4937.19 831
4937.86 804
4938.52 788
4939.18 790
4939.84 803
4940.51 680
4941.17 786
4941.83 882
4942.50 805
4943.16 773
4943.82 705
4944.49 783
4945.15 735
4945.81 691
4946.48 702
4947.14 707
4947.80 734
4948.47 737
4949.13 663
4949.79 634
4950.46 779
4951.12 787
4951.79 738
4952.45 716
4953.11 613
4953.78 660
4954.44 703
4955.11 697
4955.77 706
4956.43 694
4957.10 631
4957.76 634
4958.43 810
4959.09 718
4959.76 669
4960.42 804
4961.08 781
4961.75 821
4962.41 867
4963.08 952
4963.74 847
4964.41 754
4965.07 887
4965.74 938
4966.40 831
4967.07 770
4967.73 872
4968.40 778
4969.06 749
4969.73 668
4970.39 704
4971.06 771
4971.72 676
4972.39 838
4973.05 786
4973.72 764
4974.38 863
4975.05 847
4975.71 845
4976.38 828
4977.04 771
4977.71 768
4978.37 691
4979.04 849
4979.71 770
4980.37 866
4981.04 840
4981.70 725
4982.37 720
4983.04 751
4983.70 697
4984.37 879
4985.03 979
4985.70 1023
4986.37 1024
4987.03 1035
4987.70 1145
4988.36 1183
4989.03 1265
4989.70 1193
4990.36 1143
4991.03 1189
4991.70 1095
4992.36 1018
4993.03 1076
4993.70 993
4994.36 830
4995.03 757
4995.70 740
4996.36 841
4997.03 788
4997.70 779
4998.36 803
4999.03 723
4999.70 664
5000.36 686
5001.03 773
5001.70 663
5002.37 681
5003.03 746
5003.70 723
5004.37 698
5005.03 696
5005.70 729
5006.37 770
5007.04 703
5007.70 691
5008.37 753
5009.04 717
5009.71 759
5010.38 709
5011.04 694
5011.71 756
5012.38 782
5013.05 801
5013.71 715
5014.38 784
5015.05 733
5015.72 766
5016.39 789
5017.06 797
5017.72 840
5018.39 899
5019.06 998
5019.73 1010
5020.40 933
5021.07 1029
5021.73 1069
5022.40 1039
5023.07 1094
5023.74 1015
5024.41 1058
5025.08 1014
5025.75 990
5026.41 936
5027.08 813
5027.75 864
5028.42 801
5029.09 770
5029.76 860
5030.43 865
5031.10 720
5031.77 693
5032.44 695
5033.10 698
5033.77 750
5034.44 761
5035.11 728
5035.78 680
5036.45 710
5037.12 715
5037.79 691
5038.46 711
5039.13 698
5039.80 800
5040.47 685
5041.14 723
5041.81 842
5042.48 819
5043.15 884
5043.82 808
5044.49 865
5045.16 812
5045.83 820
5046.50 763
5047.17 727
5047.84 726
5048.51 811
5049.18 881
5049.85 735
5050.52 802
5051.19 807
5051.86 859
5052.53 847
5053.20 783
5053.87 716
5054.54 758
5055.21 832
5055.89 853
5056.56 713
5057.23 694
5057.90 721
5058.57 789
5059.24 769
5059.91 732
5060.58 755
5061.25 708
5061.92 621
5062.60 670
5063.27 733
5063.94 790
5064.61 643
5065.28 694
5065.95 680
5066.62 647
5067.30 752
5067.97 669
5068.64 585
5069.31 652
5069.98 668
5070.65 652
5071.33 677
5072.00 666
5072.67 690
5073.34 682
5074.01 713
5074.68 784
5075.36 723
5076.03 719
5076.70 752
5077.37 764
5078.05 805
5078.72 684
5079.39 790
5080.06 770
5080.73 673
5081.41 707
5082.08 692
5082.75 818
5083.42 775
5084.10 726
5084.77 763
5085.44 778
5086.12 825
5086.79 782
5087.46 817
5088.13 747
5088.81 835
5089.48 804
5090.15 757
5090.83 855
5091.50 808
5092.17 827
5092.85 762
5093.52 801
5094.19 894
5094.87 788
5095.54 706
5096.21 765
5096.89 763
5097.56 811
5098.23 766
5098.91 747
5099.58 804
5100.25 825
5100.93 736
5101.60 742
5102.28 721
5102.95 832
5103.62 930
5104.30 836
5104.97 957
5105.65 912
5106.32 826
5106.99 777
5107.67 767
5108.34 745
5109.02 765
5109.69 736
5110.36 710
5111.04 628
5111.71 761
5112.39 767
5113.06 731
5113.74 759
5114.41 684
5115.09 699
5115.76 739
5116.44 761
5117.11 711
5117.79 694
5118.46 763
5119.14 705
5119.81 655
5120.49 693
5121.16 744
5121.84 808
5122.51 810
5123.19 662
5123.86 721
5124.54 784
5125.21 700
5125.89 635
5126.56 726
5127.24 717
5127.91 691
5128.59 637
5129.27 712
5129.94 685
5130.62 644
5131.29 722
5131.97 786
5132.64 654
5133.32 707
5134.00 658
5134.67 697
5135.35 704
5136.02 741
5136.70 711
5137.38 751
5138.05 829
5138.73 789
5139.40 644
5140.08 722
5140.76 726
5141.43 627
5142.11 632
5142.79 730
5143.46 714
5144.14 665
5144.82 692
5145.49 652
5146.17 577
5146.85 644
5147.52 640
5148.20 675
5148.88 678
5149.55 598
5150.23 701
5150.91 675
5151.59 537
5152.26 670
5152.94 752
5153.62 657
5154.29 682
5154.97 646
5155.65 587
5156.33 642
5157.00 724
5157.68 670
5158.36 585
5159.04 708
5159.71 716
5160.39 686
5161.07 636
5161.75 659
5162.42 646
5163.10 620
5163.78 663
5164.46 756
5165.14 705
5165.81 680
5166.49 665
5167.17 704
5167.85 774
5168.53 650
5169.21 664
5169.88 613
5170.56 642
5171.24 700
5171.92 685
5172.60 625
5173.28 611
5173.95 699
5174.63 808
5175.31 606
5175.99 680
5176.67 718
5177.35 755
5178.03 812
5178.71 807
5179.38 742
5180.06 621
5180.74 783
5181.42 811
5182.10 719
5182.78 647
5183.46 626
5184.14 681
5184.82 702
5185.50 603
5186.18 690
5186.86 618
5187.53 601
5188.21 560
5188.89 581
5189.57 565
5190.25 519
5190.93 611
5191.61 588
5192.29 591
5192.97 657
5193.65 606
5194.33 690
5195.01 620
5195.69 618
5196.37 621
5197.05 615
5197.73 652
5198.41 612
5199.09 595
5199.77 582
5200.45 705
5201.13 670
5201.81 608
5202.49 679
5203.17 674
5203.86 684
5204.54 644
5205.22 675
5205.90 664
5206.58 650
5207.26 746
5207.94 675
5208.62 761
5209.30 747
5209.98 705
5210.66 728
5211.34 728
5212.02 639
5212.71 663
5213.39 632
5214.07 712
5214.75 693
5215.43 602
5216.11 586
5216.79 710
5217.47 732
5218.16 651
5218.84 616
5219.52 675
5220.20 763
5220.88 681
5221.56 748
5222.25 658
5222.93 619
5223.61 608
5224.29 657
5224.97 605
5225.66 609
5226.34 630
5227.02 585
5227.70 627
5228.38 606
5229.07 656
5229.75 633
5230.43 660
5231.11 631
5231.79 587
5232.48 641
5233.16 617
5233.84 661
5234.52 690
5235.21 634
5235.89 687
5236.57 619
5237.26 707
5237.94 719
5238.62 648
5239.30 666
5239.99 748
5240.67 753
5241.35 606
5242.04 662
5242.72 623
5243.40 695
5244.08 668
5244.77 760
5245.45 693
5246.13 726
5246.82 771
5247.50 740
5248.18 655
5248.87 625
5249.55 655
5250.24 616
5250.92 772
5251.60 728
5252.29 800
5252.97 740
5253.65 708
5254.34 628
5255.02 625
5255.71 781
5256.39 686
5257.07 582
5257.76 633
5258.44 696
5259.13 715
5259.81 663
5260.49 651
5261.18 639
5261.86 757
5262.55 732
5263.23 788
5263.92 655
5264.60 652
5265.28 757
5265.97 731
5266.65 647
5267.34 683
5268.02 683
5268.71 653
5269.39 643
5270.08 673
5270.76 673
5271.45 679
5272.13 689
5272.82 643
5273.50 683
5274.19 549
5274.87 641
5275.56 646
5276.24 687
5276.93 723
5277.61 744
5278.30 749
5278.98 777
5279.67 792
5280.36 820
5281.04 789
5281.73 843
5282.41 895
5283.10 818
5283.78 798
5284.47 684
5285.16 754
5285.84 715
5286.53 722
5287.21 719
5287.90 711
5288.59 689
5289.27 660
5289.96 645
5290.64 713
5291.33 675
5292.02 615
5292.70 651
5293.39 565
5294.08 607
5294.76 695
5295.45 718
5296.13 616
5296.82 686
5297.51 720
5298.19 746
5298.88 636
5299.57 669
5300.25 689
5300.94 698
5301.63 684
5302.32 641
5303.00 665
5303.69 671
5304.38 673
5305.06 742
5305.75 721
5306.44 707
5307.13 791
5307.81 784
5308.50 782
5309.19 792
5309.87 810
5310.56 798
5311.25 800
5311.94 691
5312.62 716
5313.31 670
5314.00 704
5314.69 768
5315.38 763
5316.06 715
5316.75 775
5317.44 738
5318.13 708
5318.82 809
5319.50 806
5320.19 832
5320.88 839
5321.57 798
5322.26 764
5322.94 757
5323.63 716
5324.32 875
5325.01 804
5325.70 743
5326.39 804
5327.07 801
5327.76 809
5328.45 846
5329.14 843
5329.83 853
5330.52 918
5331.21 850
5331.90 1046
5332.58 983
5333.27 841
5333.96 779
5334.65 730
5335.34 809
5336.03 718
5336.72 684
5337.41 750
5338.10 793
5338.79 826
5339.48 672
5340.17 668
5340.86 803
5341.54 798
5342.23 815
5342.92 896
5343.61 799
5344.30 937
5344.99 910
5345.68 844
5346.37 1008
5347.06 1077
5347.75 1130
5348.44 1237
5349.13 1226
5349.82 1195
5350.51 1406
5351.20 1446
5351.89 1425
5352.58 1359
5353.27 1177
5353.96 1105
5354.65 1060
5355.34 945
5356.03 942
5356.72 794
5357.42 760
5358.11 785
5358.80 695
5359.49 714
5360.18 752
5360.87 702
5361.56 740
5362.25 707
5362.94 751
5363.63 705
5364.32 702
5365.01 776
5365.70 826
5366.40 612
5367.09 650
5367.78 724
5368.47 693
5369.16 708
5369.85 749
5370.54 652
5371.23 697
5371.93 814
5372.62 768
5373.31 683
5374.00 716
5374.69 750
5375.38 760
5376.08 723
5376.77 828
5377.46 774
5378.15 827
5378.84 934
5379.53 942
5380.23 922
5380.92 912
5381.61 1001
5382.30 1005
5383.00 948
5383.69 866
5384.38 879
5385.07 800
5385.76 764
5386.46 816
5387.15 857
5387.84 770
5388.53 825
5389.23 867
5389.92 813
5390.61 705
5391.30 720
5392.00 686
5392.69 745
5393.38 743
5394.08 751
5394.77 657
5395.46 640
5396.15 664
5396.85 593
5397.54 639
5398.23 684
5398.93 709
5399.62 625
5400.31 592
5401.01 598
5401.70 609
5402.39 599
5403.09 588
5403.78 638
5404.47 729
5405.17 635
5405.86 642
5406.56 667
5407.25 639
5407.94 658
5408.64 660
5409.33 781
5410.02 786
5410.72 749
5411.41 672
5412.11 689
5412.80 689
5413.49 786
5414.19 645
5414.88 716
5415.58 762
5416.27 687
5416.97 657
5417.66 660
5418.35 702
5419.05 684
5419.74 698
5420.44 759
5421.13 681
5421.83 695
5422.52 610
5423.22 737
5423.91 711
5424.61 717
5425.30 642
5426.00 645
5426.69 752
5427.39 717
5428.08 648
5428.78 685
5429.47 583
5430.17 567
5430.86 663
5431.56 723
5432.25 677
5432.95 682
5433.64 690
5434.34 659
5435.03 711
5435.73 744
5436.43 830
5437.12 753
5437.82 796
5438.51 775
5439.21 839
5439.90 782
5440.60 810
5441.30 789
5441.99 753
5442.69 688
5443.38 889
5444.08 1100
5444.78 1046
5445.47 1070
5446.17 1240
5446.86 1358
5447.56 1283
5448.26 1325
5448.95 1315
5449.65 1213
5450.35 1225
5451.04 1079
5451.74 1068
5452.44 1044
5453.13 972
5453.83 858
5454.53 976
5455.22 801
5455.92 770
5456.62 763
5457.31 800
5458.01 857
5458.71 854
5459.40 752
5460.10 760
5460.80 833
5461.50 1003
5462.19 967
5462.89 870
5463.59 839
5464.29 868
5464.98 833
5465.68 836
5466.38 944
5467.08 980
5467.77 947
5468.47 849
5469.17 973
5469.87 814
5470.56 855
5471.26 881
5471.96 847
5472.66 893
5473.36 929
5474.05 877
5474.75 866
5475.45 954
5476.15 1029
5476.85 892
5477.54 1007
5478.24 1080
5478.94 1143
5479.64 1214
5480.34 1155
5481.04 1032
5481.73 1061
5482.43 1106
5483.13 1110
5483.83 1009
5484.53 1033
5485.23 988
5485.93 1062
5486.62 959
5487.32 876
5488.02 926
5488.72 911
5489.42 1001
5490.12 1029
5490.82 973
5491.52 940
5492.22 1040
5492.92 1139
5493.62 1028
5494.31 982
5495.01 941
5495.71 985
5496.41 1015
5497.11 1138
5497.81 1313
5498.51 1319
5499.21 1482
5499.91 1758
5500.61 1627
5501.31 1707
5502.01 1687
5502.71 1503
5503.41 1579
5504.11 1473
5504.81 1371
5505.51 1069
5506.21 1090
5506.91 1158
5507.61 1175
5508.31 1007
5509.01 1109
5509.71 926
5510.41 954
5511.11 956
5511.81 917
5512.51 910
5513.21 869
5513.91 983
5514.61 934
5515.31 792
5516.01 858
5516.72 929
5517.42 892
5518.12 778
5518.82 840
5519.52 815
5520.22 886
5520.92 876
5521.62 820
5522.32 820
5523.02 763
5523.73 772
5524.43 715
5525.13 791
5525.83 791
5526.53 662
5527.23 694
5527.93 714
5528.63 748
5529.34 779
5530.04 823
5530.74 760
5531.44 740
5532.14 739
5532.84 756
5533.55 779
5534.25 675
5534.95 613
5535.65 669
5536.35 614
5537.06 698
5537.76 731
5538.46 683
5539.16 616
5539.86 561
5540.57 689
5541.27 706
5541.97 667
5542.67 684
5543.38 639
5544.08 767
5544.78 747
5545.48 663
5546.19 702
5546.89 704
5547.59 680
5548.29 722
5549.00 743
5549.70 639
5550.40 655
5551.11 709
5551.81 649
5552.51 658
5553.21 709
5553.92 694
5554.62 629
5555.32 556
5556.03 669
5556.73 598
5557.43 630
5558.14 689
5558.84 651
5559.54 680
5560.25 677
5560.95 635
5561.65 629
5562.36 658
5563.06 637
5563.77 604
5564.47 658
5565.17 694
5565.88 722
5566.58 614
5567.28 635
5567.99 615
5568.69 593
5569.40 552
5570.10 629
5570.80 616
5571.51 583
5572.21 636
5572.92 621
5573.62 644
5574.33 699
5575.03 560
5575.73 561
5576.44 586
5577.14 646
5577.85 601
5578.55 589
5579.26 785
5579.96 699
5580.67 713
5581.37 735
5582.08 766
5582.78 594
5583.49 618
5584.19 609
5584.90 740
5585.60 613
5586.31 565
5587.01 502
5587.72 535
5588.42 598
5589.13 630
5589.83 672
5590.54 641
5591.24 670
5591.95 648
5592.66 643
5593.36 679
5594.07 649
5594.77 541
5595.48 518
5596.18 608
5596.89 642
5597.60 596
5598.30 633
5599.01 624
5599.71 549
5600.42 575
5601.13 544
5601.83 514
5602.54 562
5603.24 625
5603.95 640
5604.66 610
5605.36 701
5606.07 622
5606.78 615
5607.48 542
5608.19 539
5608.89 599
5609.60 592
5610.31 579
5611.01 574
5611.72 620
5612.43 539
5613.14 502
5613.84 505
5614.55 580
5615.26 634
5615.96 581
5616.67 553
5617.38 580
5618.08 600
5618.79 606
5619.50 586
5620.21 624
5620.91 646
5621.62 607
5622.33 619
5623.04 554
5623.74 494
5624.45 685
5625.16 628
5625.87 585
5626.57 538
5627.28 523
5627.99 587
5628.70 670
5629.40 744
5630.11 592
5630.82 549
5631.53 584
5632.24 617
5632.94 655
5633.65 600
5634.36 697
5635.07 780
5635.78 687
5636.49 737
5637.19 641
5637.90 674
5638.61 651
5639.32 573
5640.03 592
5640.74 582
5641.44 665
5642.15 583
5642.86 650
5643.57 673
5644.28 725
5644.99 743
5645.70 661
5646.41 645
5647.12 609
5647.82 623
5648.53 683
5649.24 676
5649.95 708
5650.66 657
5651.37 671
5652.08 686
5652.79 669
5653.50 691
5654.21 767
5654.92 743
5655.63 768
5656.34 762
5657.05 880
5657.76 823
5658.46 766
5659.17 753
5659.88 731
5660.59 790
5661.30 716
5662.01 712
5662.72 635
5663.43 619
5664.14 625
5664.85 732
5665.56 676
5666.27 756
5666.98 805
5667.69 775
5668.40 802
5669.12 704
5669.83 781
5670.54 893
5671.25 823
5671.96 723
5672.67 758
5673.38 733
5674.09 666
5674.80 608
5675.51 556
5676.22 660
5676.93 689
5677.64 675
5678.35 592
5679.06 651
5679.78 643
5680.49 591
5681.20 602
5681.91 662
5682.62 625
5683.33 620
5684.04 614
5684.75 601
5685.47 647
5686.18 627
5686.89 684
5687.60 640
5688.31 627
5689.02 633
5689.73 629
5690.45 571
5691.16 586
5691.87 632
5692.58 580
5693.29 552
5694.01 590
5694.72 544
5695.43 561
5696.14 540
5696.85 514
5697.57 530
5698.28 572
5698.99 589
5699.70 572
5700.41 586
5701.13 575
5701.84 570
5702.55 575
5703.26 603
5703.98 679
5704.69 612
5705.40 586
5706.11 508
5706.83 557
5707.54 551
5708.25 611
5708.97 638
5709.68 618
5710.39 626
5711.10 621
5711.82 602
5712.53 596
5713.24 692
5713.96 621
5714.67 536
5715.38 550
5716.10 558
5716.81 599
5717.52 575
5718.24 601
5718.95 570
5719.66 600
5720.38 607
5721.09 602
5721.80 617
5722.52 740
5723.23 706
5723.95 662
5724.66 590
5725.37 698
5726.09 785
5726.80 740
5727.52 759
5728.23 780
5728.94 796
5729.66 753
5730.37 747
5731.09 729
5731.80 810
5732.51 720
5733.23 776
5733.94 741
5734.66 698
5735.37 756
5736.09 722
5736.80 664
5737.52 644
5738.23 624
5738.95 686
5739.66 685
5740.38 619
5741.09 642
5741.81 699
5742.52 657
5743.24 765
5743.95 650
5744.67 658
5745.38 775
5746.10 685
5746.81 586
5747.53 687
5748.24 612
5748.96 622
5749.67 762
5750.39 727
5751.10 731
5751.82 727
5752.53 857
5753.25 786
5753.97 852
5754.68 969
5755.40 887
5756.11 804
5756.83 859
5757.54 769
5758.26 853
5758.98 845
5759.69 789
5760.41 764
5761.12 883
5761.84 809
5762.56 770
5763.27 861
5763.99 825
5764.71 833
5765.42 896
5766.14 923
5766.85 927
5767.57 884
5768.29 932
5769.00 832
5769.72 904
5770.44 871
5771.15 826
5771.87 757
5772.59 806
5773.30 907
5774.02 773
5774.74 894
5775.46 949
5776.17 900
5776.89 955
5777.61 870
5778.32 815
5779.04 890
5779.76 824
5780.48 831
5781.19 900
5781.91 801
5782.63 787
5783.35 838
5784.06 805
5784.78 936
5785.50 840
5786.22 885
5786.93 922
5787.65 931
5788.37 935
5789.09 968
5789.80 1021
5790.52 935
5791.24 960
5791.96 883
5792.68 930
5793.39 988
5794.11 1074
5794.83 1111
5795.55 1209
5796.27 1341
5796.99 1630
5797.70 1649
5798.42 1814
5799.14 1808
5799.86 2087
5800.58 1975
5801.30 1938
5802.02 2017
5802.73 1823
5803.45 1684
5804.17 1596
5804.89 1566
5805.61 1360
5806.33 1390
5807.05 1211
5807.77 1184
5808.49 1404
5809.20 1374
5809.92 1294
5810.64 1263
5811.36 1373
5812.08 1620
5812.80 1795
5813.52 1919
5814.24 2382
5814.96 2581
5815.68 3041
5816.40 3332
5817.12 3668
5817.84 3641
5818.56 3340
5819.28 3091
5820.00 2905
5820.72 2294
5821.44 2141
5822.16 1931
5822.88 1811
5823.60 1545
5824.32 1404
5825.04 1467
5825.76 1490
5826.48 1338
5827.20 1449
5827.92 1502
5828.64 1420
5829.36 1489
5830.08 1429
5830.80 1398
5831.52 1386
5832.24 1363
5832.96 1420
5833.68 1384
5834.40 1377
5835.12 1381
5835.84 1227
5836.56 1333
5837.28 1311
5838.00 1293
5838.73 1333
5839.45 1090
5840.17 1059
5840.89 1074
5841.61 984
5842.33 1010
5843.05 939
5843.77 960
5844.49 966
5845.22 874
5845.94 848
5846.66 854
5847.38 863
5848.10 892
5848.82 949
5849.54 946
5850.27 874
5850.99 871
5851.71 806
5852.43 785
5853.15 869
5853.88 872
5854.60 844
5855.32 870
5856.04 766
5856.76 779
5857.49 772
5858.21 910
5858.93 918
5859.65 735
5860.37 818
5861.10 844
5861.82 853
5862.54 827
5863.26 839
5863.99 773
5864.71 821
5865.43 767
5866.15 873
5866.88 776
5867.60 782
5868.32 846
5869.04 850
5869.77 754
5870.49 714
5871.21 821
5871.94 831
5872.66 843
5873.38 839
5874.11 796
5874.83 811
5875.55 882
5876.27 818
5877.00 706
5877.72 778
5878.44 733
5879.17 737
5879.89 790
5880.62 737
5881.34 725
5882.06 839
5882.79 904
5883.51 814
5884.23 817
5884.96 828
5885.68 934
5886.40 780
5887.13 855
5887.85 876
5888.58 802
5889.30 737
5890.02 740
5890.75 835
5891.47 855
5892.20 781
5892.92 811
5893.65 834
5894.37 816
5895.09 763
5895.82 694
5896.54 759
5897.27 757
5897.99 766
5898.72 783
5899.44 821
5900.17 836
5900.89 816
5901.62 841
5902.34 845
5903.07 736
5903.79 783
5904.52 757
5905.24 811
5905.97 812
5906.69 724
5907.42 804
5908.14 772
5908.87 719
5909.59 731
5910.32 844
5911.04 767
5911.77 728
5912.49 847
5913.22 830
5913.94 825
5914.67 885
5915.40 863
5916.12 889
5916.85 809
5917.57 862
5918.30 873
5919.02 909
5919.75 799
5920.48 753
5921.20 773
5921.93 741
5922.65 779
5923.38 800
5924.11 775
5924.83 771
5925.56 746
5926.29 735
5927.01 811
5927.74 837
5928.47 855
5929.19 792
5929.92 855
5930.64 813
5931.37 863
5932.10 824
5932.82 854
5933.55 914
5934.28 874
5935.01 936
5935.73 883
5936.46 982
5937.19 1032
5937.91 1034
5938.64 908
5939.37 973
5940.09 1033
5940.82 1003
5941.55 986
5942.28 1111
5943.00 1043
5943.73 940
5944.46 977
5945.19 1008
5945.91 1091
5946.64 1107
5947.37 1163
5948.10 1108
5948.82 1367
5949.55 1282
5950.28 1234
5951.01 1244
5951.73 1290
5952.46 1292
5953.19 1325
5953.92 1341
5954.65 1482
5955.38 1457
5956.10 1373
5956.83 1406
5957.56 1396
5958.29 1513
5959.02 1334
5959.74 1330
5960.47 1459
5961.20 1503
5961.93 1395
5962.66 1479
5963.39 1573
5964.12 1708
5964.84 1775
5965.57 1834
5966.30 1979
5967.03 1984
5967.76 1858
5968.49 1901
5969.22 2005
5969.95 1943
5970.68 2031
5971.40 1820
5972.13 1930
5972.86 1836
5973.59 1860
5974.32 1799
5975.05 1784
5975.78 1741
5976.51 1808
5977.24 1744
5977.97 1861
5978.70 1759
5979.43 1773
5980.16 2027
5980.89 2047
5981.62 2080
5982.35 2215
5983.08 2262
5983.81 2164
5984.54 2239
5985.27 2144
5986.00 2282
5986.73 2247
5987.46 2113
5988.19 2028
5988.92 1978
5989.65 2183
5990.38 2258
5991.11 2260
5991.84 2231
5992.57 2325
5993.30 2310
5994.03 2546
5994.76 2529
5995.49 2346
5996.22 2272
5996.95 2393
5997.68 2550
5998.41 2642
5999.14 2678
5999.87 2670
6000.60 2579
6001.34 2524
6002.07 2335
6002.80 2346
6003.53 2394
6004.26 2393
6004.99 2389
6005.72 2477
6006.45 2674
6007.18 2858
6007.92 3178
6008.65 3657
6009.38 4432
6010.11 5229
6010.84 6069
6011.57 6670
6012.30 7539
6013.04 8562
6013.77 8787
6014.50 8771
6015.23 8460
6015.96 7970
6016.69 7201
6017.43 6067
6018.16 5286
6018.89 4706
6019.62 4078
6020.35 3237
6021.09 2902
6021.82 2628
6022.55 2265
6023.28 2172
6024.02 1914
6024.75 1887
6025.48 1817
6026.21 1703
6026.94 1727
6027.68 1687
6028.41 1668
6029.14 1629
6029.88 1587
6030.61 1518
6031.34 1508
6032.07 1532
6032.81 1503
6033.54 1501
6034.27 1580
6035.01 1508
6035.74 1458
6036.47 1513
6037.20 1556
6037.94 1605
6038.67 1537
6039.40 1394
6040.14 1556
6040.87 1697
6041.60 1664
6042.34 1719
6043.07 1729
6043.80 1789
6044.54 1799
6045.27 1802
6046.00 1784
6046.74 1829
6047.47 1761
6048.21 1804
6048.94 2040
6049.67 2290
6050.41 2263
6051.14 2245
6051.88 2374
6052.61 2501
6053.34 2531
6054.08 2555
6054.81 2482
6055.55 2358
6056.28 2184
6057.01 2083
6057.75 1942
6058.48 1831
6059.22 1853
6059.95 1889
6060.69 1724
6061.42 1764
6062.16 1803
6062.89 1786
6063.63 1904
6064.36 1860
6065.09 1709
6065.83 1733
6066.56 1540
6067.30 1653
6068.03 1606
6068.77 1563
6069.50 1555
6070.24 1510
6070.97 1430
6071.71 1480
6072.45 1552
6073.18 1414
6073.92 1434
6074.65 1388
6075.39 1301
6076.12 1334
6076.86 1326
6077.59 1246
6078.33 1293
6079.06 1267
6079.80 1340
6080.54 1359
6081.27 1264
6082.01 1220
6082.74 1334
6083.48 1354
6084.21 1221
6084.95 1188
6085.69 1207
6086.42 1122
6087.16 1183
6087.90 1308
6088.63 1226
6089.37 1333
6090.10 1490
6090.84 1277
6091.58 1287
6092.31 1260
6093.05 1253
6093.79 1267
6094.52 1192
6095.26 1244
6096.00 1175
6096.73 1094
6097.47 1034
6098.21 1079
6098.94 1124
6099.68 1125
6100.42 1210
6101.15 1130
6101.89 1121
6102.63 1061
6103.37 1085
6104.10 1105
6104.84 1025
6105.58 1085
6106.31 1130
6107.05 1029
6107.79 1025
6108.53 1072
6109.26 1023
6110.00 1016
6110.74 1046
6111.48 1107
6112.21 1158
6112.95 1165
6113.69 976
6114.43 1074
6115.17 1078
6115.90 1056
6116.64 1086
6117.38 1046
6118.12 1085
6118.85 1108
6119.59 1058
6120.33 1096
6121.07 1134
6121.81 1134
6122.55 1140
6123.28 1127
6124.02 1087
6124.76 1245
6125.50 1171
6126.24 1328
6126.98 1152
6127.71 1214
6128.45 1209
6129.19 1235
6129.93 1159
6130.67 1282
6131.41 1199
6132.15 1181
6132.89 1207
6133.63 1246
6134.36 1158
6135.10 1127
6135.84 1307
6136.58 1197
6137.32 1102
6138.06 1144
6138.80 1158
6139.54 1171
6140.28 1161
6141.02 1082
6141.76 1119
6142.50 1121
6143.24 1181
6143.97 1102
6144.71 1217
6145.45 1227
6146.19 1288
6146.93 1205
6147.67 1295
6148.41 1240
6149.15 1252
6149.89 1249
6150.63 1296
6151.37 1256
6152.11 1292
6152.85 1389
6153.59 1341
6154.33 1279
6155.07 1323
6155.81 1363
6156.55 1402
6157.29 1396
6158.03 1392
6158.78 1394
6159.52 1387
6160.26 1439
6161.00 1505
6161.74 1525
6162.48 1412
6163.22 1671
6163.96 1810
6164.70 1828
6165.44 1920
6166.18 2012
6166.92 2153
6167.66 2010
6168.41 1944
6169.15 1932
6169.89 1850
6170.63 1981
6171.37 2154
6172.11 1977
6172.85 1824
6173.59 1772
6174.34 1814
6175.08 1712
6175.82 1699
6176.56 1649
6177.30 1675
6178.04 1644
6178.78 1607
6179.53 1677
6180.27 1709
6181.01 1825
6181.75 1824
6182.49 1845
6183.24 1827
6183.98 1979
6184.72 1923
6185.46 1877
6186.20 1825
6186.95 1898
6187.69 1953
6188.43 1889
6189.17 2007
6189.91 2096
6190.66 2125
6191.40 2088
6192.14 2378
6192.88 2390
6193.63 2282
6194.37 2332
6195.11 2489
6195.85 2421
6196.60 2394
6197.34 2451
6198.08 2460
6198.83 2345
6199.57 2406
6200.31 2487
6201.05 2453
6201.80 2535
6202.54 2740
6203.28 3148
6204.03 3885
6204.77 4806
6205.51 6007
6206.26 7277
6207.00 8825
6207.74 9943
6208.49 11508
6209.23 12240
6209.97 12575
6210.72 12195
6211.46 11845
6212.21 10421
6212.95 8920
6213.69 7856
6214.44 6242
6215.18 5334
6215.92 4185
6216.67 3492
6217.41 3130
6218.16 2778
6218.90 2419
6219.64 2310
6220.39 2238
6221.13 2221
6221.88 2107
6222.62 2084
6223.37 2333
6224.11 2342
6224.85 2396
6225.60 2473
6226.34 2204
6227.09 2162
6227.83 1998
6228.58 1856
6229.32 1761
6230.07 1616
6230.81 1524
6231.56 1368
6232.30 1399
6233.05 1227
6233.79 1415
6234.54 1564
6235.28 1499
6236.03 1536
6236.77 1455
6237.52 1517
6238.26 1468
6239.01 1539
6239.75 1552
6240.50 1520
6241.24 1551
6241.99 1603
6242.73 1632
6243.48 1720
6244.22 1747
6244.97 1775
6245.72 1929
6246.46 2055
6247.21 2082
6247.95 2125
6248.70 2387
6249.45 2346
6250.19 2125
6250.94 2185
6251.68 2073
6252.43 1944
6253.18 1914
6253.92 1895
6254.67 1882
6255.41 1809
6256.16 1768
6256.91 1723
6257.65 1847
6258.40 1828
6259.15 1763
6259.89 1763
6260.64 1623
6261.39 1740
6262.13 1893
6262.88 1728
6263.63 1704
6264.37 1788
6265.12 1544
6265.87 1567
6266.61 1670
6267.36 1695
6268.11 1651
6268.85 1526
6269.60 1507
6270.35 1685
6271.10 1560
6271.84 1477
6272.59 1438
6273.34 1478
6274.08 1471
6274.83 1577
6275.58 1478
6276.33 1512
6277.07 1671
6277.82 1516
6278.57 1424
6279.32 1536
6280.07 1432
6280.81 1316
6281.56 1361
6282.31 1308
6283.06 1373
6283.80 1433
6284.55 1429
6285.30 1461
6286.05 1403
6286.80 1460
6287.54 1526
6288.29 1615
6289.04 1645
6289.79 1558
6290.54 1426
6291.29 1451
6292.03 1377
6292.78 1178
6293.53 1240
6294.28 1217
6295.03 1233
6295.78 1182
6296.53 1183
6297.28 1164
6298.02 1101
6298.77 1139
6299.52 1162
6300.27 1240
6301.02 1272
6301.77 1124
6302.52 1152
6303.27 1137
6304.02 1128
6304.77 1085
6305.51 1143
6306.26 1122
6307.01 1181
6307.76 1241
6308.51 1279
6309.26 1329
6310.01 1337
6310.76 1297
6311.51 1299
6312.26 1368
6313.01 1319
6313.76 1357
6314.51 1324
6315.26 1275
6316.01 1331
6316.76 1298
6317.51 1346
6318.26 1298
6319.01 1289
6319.76 1306
6320.51 1283
6321.26 1300
6322.01 1254
6322.76 1174
6323.51 1154
6324.26 1180
6325.01 1198
6325.76 1191
6326.51 1154
6327.26 1142
6328.01 1203
6328.76 1172
6329.51 1019
6330.26 1150
6331.02 1135
6331.77 1138
6332.52 1018
6333.27 1006
6334.02 952
6334.77 1091
6335.52 1005
6336.27 1016
6337.02 1027
6337.77 963
6338.53 1051
6339.28 1029
6340.03 1028
6340.78 932
6341.53 929
6342.28 904
6343.03 935
6343.78 1053
6344.54 1034
6345.29 1070
6346.04 992
6346.79 1014
6347.54 1213
6348.29 1220
6349.05 1228
6349.80 1187
6350.55 1256
6351.30 1322
6352.05 1152
6352.81 1089
6353.56 1161
6354.31 1116
6355.06 1211
6355.82 1206
6356.57 1125
6357.32 1016
6358.07 1100
6358.82 1058
6359.58 1082
6360.33 1129
6361.08 1115
6361.83 1047
6362.59 997
6363.34 1091
6364.09 1065
6364.85 1128
6365.60 993
6366.35 1038
6367.10 1060
6367.86 1036
6368.61 1082
6369.36 1094
6370.12 1017
6370.87 1071
6371.62 1014
6372.38 975
6373.13 1010
6373.88 990
6374.64 1015
6375.39 1026
6376.14 1028
6376.90 1027
6377.65 934
6378.40 957
6379.16 1023
6379.91 999
6380.66 1113
6381.42 1133
6382.17 997
6382.92 1190
6383.68 1149
6384.43 946
6385.19 998
6385.94 989
6386.69 935
6387.45 995
6388.20 910
6388.96 874
6389.71 893
6390.47 1003
6391.22 923
6391.97 923
6392.73 981
6393.48 918
6394.24 887
6394.99 888
6395.75 883
6396.50 927
6397.26 946
6398.01 806
6398.77 844
6399.52 850
6400.28 942
6401.03 978
6401.79 875
6402.54 888
6403.30 886
6404.05 862
6404.81 859
6405.56 900
6406.32 950
6407.07 962
6407.83 945
6408.58 1031
6409.34 999
6410.09 951
6410.85 913
6411.60 871
6412.36 900
6413.11 892
6413.87 894
6414.63 919
6415.38 926
6416.14 929
6416.89 964
6417.65 955
6418.41 990
6419.16 909
6419.92 1005
6420.67 953
6421.43 947
6422.19 1027
6422.94 1118
6423.70 1102
6424.45 1069
6425.21 1115
6425.97 1074
6426.72 1114
6427.48 1039
6428.24 968
6428.99 929
6429.75 843
6430.51 816
6431.26 843
6432.02 905
6432.78 828
6433.53 853
6434.29 896
6435.05 901
6435.80 939
6436.56 1004
6437.32 861
6438.08 919
6438.83 854
6439.59 827
6440.35 928
6441.10 790
6441.86 858
6442.62 848
6443.38 854
6444.13 857
6444.89 833
6445.65 846
6446.41 920
6447.16 918
6447.92 902
6448.68 878
6449.44 866
6450.19 876
6450.95 919
6451.71 939
6452.47 978
6453.23 846
6453.98 824
6454.74 953
6455.50 924
6456.26 907
6457.02 954
6457.78 971
6458.53 1066
6459.29 1038
6460.05 998
6460.81 1015
6461.57 935
6462.33 917
6463.08 930
6463.84 976
6464.60 995
6465.36 984
6466.12 1030
6466.88 955
6467.64 1038
6468.40 1034
6469.15 1038
6469.91 1018
6470.67 1079
6471.43 1101
6472.19 1044
6472.95 1137
6473.71 1092
6474.47 1047
6475.23 1050
6475.99 1070
6476.75 1192
6477.51 1046
6478.26 1059
6479.02 1025
6479.78 1074
6480.54 1034
6481.30 1072
6482.06 1153
6482.82 1172
6483.58 1207
6484.34 1206
6485.10 1108
6485.86 1298
6486.62 1285
6487.38 1333
6488.14 1307
6488.90 1348
6489.66 1460
6490.42 1524
6491.18 1457
6491.94 1525
6492.70 1580
6493.46 1639
6494.22 1675
6494.98 1767
6495.74 1578
6496.51 1607
6497.27 1562
6498.03 1666
6498.79 1589
6499.55 1640
6500.31 1707
6501.07 1676
6501.83 1570
6502.59 1697
6503.35 1677
6504.11 1741
6504.87 1599
6505.64 1717
6506.40 1720
6507.16 1796
6507.92 2039
6508.68 2031
6509.44 1896
6510.20 2072
6510.96 1970
6511.73 2019
6512.49 2045
6513.25 2040
6514.01 1937
6514.77 1874
6515.53 1923
6516.29 1985
6517.06 2140
6517.82 2304
6518.58 2248
6519.34 2256
6520.10 2342
6520.87 2532
6521.63 2573
6522.39 2567
6523.15 2670
6523.91 2898
6524.68 3016
6525.44 3246
6526.20 3480
6526.96 3556
6527.73 3532
6528.49 3623
6529.25 3607
6530.01 3817
6530.78 3914
6531.54 4303
6532.30 4872
6533.06 5898
6533.83 6878
6534.59 8176
6535.35 9335
6536.11 10005
6536.88 10595
6537.64 10890
6538.40 10535
6539.17 9348
6539.93 8045
6540.69 6360
6541.46 5342
6542.22 4305
6542.98 3498
6543.74 3132
6544.51 2776
6545.27 2459
6546.04 2204
6546.80 2033
6547.56 1909
6548.33 1855
6549.09 1839
6549.85 1793
6550.62 1883
6551.38 1761
6552.14 1702
6552.91 1705
6553.67 1788
6554.44 1618
6555.20 1586
6555.96 1529
6556.73 1448
6557.49 1548
6558.26 1509
6559.02 1554
6559.78 1511
6560.55 1501
6561.31 1560
6562.08 1723
6562.84 1787
6563.61 1732
6564.37 1741
6565.14 1810
6565.90 1761
6566.66 1710
6567.43 1710
6568.19 1837
6568.96 1727
6569.72 1777
6570.49 1769
6571.25 1757
6572.02 1878
6572.78 1915
6573.55 2038
6574.31 2009
6575.08 2035
6575.84 2146
6576.61 2011
6577.37 2158
6578.14 2096
6578.90 2074
6579.67 2040
6580.44 2016
6581.20 2011
6581.97 1971
6582.73 1967
6583.50 2068
6584.26 1928
6585.03 1861
6585.79 2100
6586.56 2042
6587.33 1963
6588.09 2006
6588.86 2009
6589.62 2134
6590.39 2308
6591.16 2546
6591.92 2841
6592.69 2748
6593.45 2993
6594.22 3205
6594.99 3170
6595.75 3302
6596.52 3212
6597.29 3005
6598.05 2965
6598.82 2617
6599.59 2373
6600.35 2240
6601.12 2065
6601.89 2046
6602.65 2022
6603.42 1782
6604.19 1844
6604.95 1789
6605.72 1789
6606.49 1819
6607.25 1825
6608.02 1680
6608.79 1743
6609.55 1691
6610.32 1691
6611.09 1573
6611.86 1577
6612.62 1544
6613.39 1460
6614.16 1581
6614.93 1416
6615.69 1445
6616.46 1484
6617.23 1486
6618.00 1356
6618.76 1277
6619.53 1353
6620.30 1341
6621.07 1514
6621.83 1435
6622.60 1461
6623.37 1478
6624.14 1401
6624.91 1190
6625.67 1302
6626.44 1316
6627.21 1292
6627.98 1377
6628.75 1339
6629.52 1365
6630.28 1394
6631.05 1340
6631.82 1472
6632.59 1618
6633.36 1881
6634.13 1812
6634.90 1805
6635.66 1806
6636.43 1832
6637.20 1786
6637.97 1664
6638.74 1501
6639.51 1578
6640.28 1469
6641.05 1412
6641.81 1306
6642.58 1335
6643.35 1190
6644.12 1272
6644.89 1270
6645.66 1347
6646.43 1341
6647.20 1317
6647.97 1434
6648.74 1338
6649.51 1296
6650.28 1286
6651.05 1294
6651.82 1249
6652.59 1306
6653.35 1343
6654.12 1325
6654.89 1389
6655.66 1300
6656.43 1378
6657.20 1264
6657.97 1331
6658.74 1417
6659.51 1428
6660.28 1429
6661.05 1384
6661.82 1482
6662.59 1766
6663.36 1756
6664.13 1810
6664.91 1858
6665.68 1863
6666.45 1779
6667.22 1825
6667.99 1824
6668.76 1605
6669.53 1534
6670.30 1480
6671.07 1414
6671.84 1363
6672.61 1320
6673.38 1237
6674.15 1322
6674.92 1233
6675.69 1279
6676.47 1252
6677.24 1194
6678.01 1177
6678.78 1379
6679.55 1310
6680.32 1266
6681.09 1318
6681.86 1348
6682.64 1417
6683.41 1506
6684.18 1563
6684.95 1611
6685.72 1498
6686.49 1519
6687.26 1508
6688.04 1439
6688.81 1344
6689.58 1264
6690.35 1226
6691.12 1191
6691.90 1141
6692.67 1160
6693.44 1173
6694.21 1062
6694.98 1031
6695.76 1106
6696.53 1059
6697.30 1006
6698.07 957
6698.84 1008
6699.62 1082
6700.39 1119
6701.16 1056
6701.93 1169
6702.71 1098
6703.48 1161
6704.25 1150
6705.02 1131
6705.80 1128
6706.57 1146
6707.34 1152
6708.12 1011
6708.89 1079
6709.66 1140
6710.43 1066
6711.21 1054
6711.98 964
6712.75 949
6713.53 976
6714.30 1022
6715.07 981
6715.85 1048
6716.62 1009
6717.39 1042
6718.17 915
6718.94 924
6719.71 994
6720.49 897
6721.26 950
6722.03 895
6722.81 908
6723.58 866
6724.36 906
6725.13 964
6725.90 902
6726.68 890
6727.45 926
6728.23 986
6729.00 1110
6729.77 1106
6730.55 1122
6731.32 942
6732.10 1098
6732.87 1041
6733.64 1032
6734.42 1033
6735.19 1094
6735.97 1031
6736.74 1104
6737.52 913
6738.29 954
6739.07 1010
6739.84 1013
6740.62 998
6741.39 1046
6742.16 1000
6742.94 1017
6743.71 992
6744.49 1104
6745.26 1046
6746.04 1099
6746.81 1249
6747.59 1187
6748.36 1245
6749.14 1235
6749.92 1303
6750.69 1378
6751.47 1574
6752.24 1509
6753.02 1465
6753.79 1505
6754.57 1332
6755.34 1287
6756.12 1135
6756.89 1214
6757.67 1075
6758.45 1043
6759.22 1113
6760.00 1080
6760.77 971
6761.55 1031
6762.33 984
6763.10 926
6763.88 889
6764.65 922
6765.43 1104
6766.21 973
6766.98 867
6767.76 957
6768.53 955
6769.31 952
6770.09 897
6770.86 882
6771.64 907
6772.42 1027
6773.19 962
6773.97 939
6774.75 972
6775.52 926
6776.30 968
6777.08 966
6777.85 853
6778.63 850
6779.41 919
6780.18 934
6780.96 946
6781.74 977
6782.52 924
6783.29 972
6784.07 938
6784.85 971
6785.62 929
6786.40 892
6787.18 877
6787.96 933
6788.73 804
6789.51 814
6790.29 781
6791.07 832
6791.84 896
6792.62 910
6793.40 886
6794.18 806
6794.96 769
6795.73 895
6796.51 868
6797.29 825
6798.07 848
6798.85 835
6799.62 947
6800.40 986
6801.18 959
6801.96 889
6802.74 907
6803.51 895
6804.29 861
6805.07 998
6805.85 928
6806.63 908
6807.41 931
6808.19 889
6808.96 773
6809.74 711
6810.52 793
6811.30 848
6812.08 816
6812.86 806
6813.64 917
6814.42 945
6815.20 926
6815.97 873
6816.75 786
6817.53 863
6818.31 1029
6819.09 941
6819.87 892
6820.65 882
6821.43 975
6822.21 948
6822.99 978
6823.77 990
6824.55 916
6825.33 902
6826.11 868
6826.89 868
6827.67 912
6828.44 892
6829.22 887
6830.00 937
6830.78 974
6831.56 926
6832.34 851
6833.12 897
6833.90 906
6834.68 1000
6835.46 953
6836.24 875
6837.03 877
6837.81 966
6838.59 885
6839.37 873
6840.15 927
6840.93 903
6841.71 895
6842.49 918
6843.27 927
6844.05 961
6844.83 999
6845.61 1172
6846.39 1363
6847.17 1399
6847.95 1748
6848.73 2059
6849.52 2261
6850.30 2491
6851.08 2756
6851.86 2832
6852.64 2672
6853.42 2556
6854.20 2284
6854.98 1968
6855.76 1714
6856.55 1579
6857.33 1431
6858.11 1317
6858.89 1101
6859.67 1127
6860.45 1078
6861.23 1034
6862.02 1026
6862.80 1065
6863.58 1071
6864.36 1136
6865.14 1068
6865.93 1024
6866.71 1011
6867.49 1096
6868.27 1120
6869.05 1033
6869.84 959
6870.62 924
6871.40 990
6872.18 993
6872.96 1008
6873.75 973
6874.53 979
6875.31 968
6876.09 1003
6876.88 1009
6877.66 1058
6878.44 963
6879.22 1083
6880.01 1115
6880.79 1126
6881.57 1076
6882.36 1077
6883.14 1187
6883.92 1185
6884.70 1250
6885.49 1310
6886.27 1337
6887.05 1398
6887.84 1260
6888.62 1443
6889.40 1326
6890.19 1236
6890.97 1157
6891.75 1198
6892.54 1253
6893.32 1179
6894.10 1123
6894.89 1226
6895.67 1231
6896.45 1222
6897.24 1250
6898.02 1309
6898.81 1324
6899.59 1307
6900.37 1344
6901.16 1315
6901.94 1474
6902.73 1615
6903.51 1580
6904.29 1388
6905.08 1422
6905.86 1421
6906.65 1255
6907.43 1201
6908.21 1235
6909.00 1171
6909.78 1171
6910.57 1174
6911.35 1093
6912.14 1107
6912.92 1193
6913.71 1063
6914.49 1113
6915.27 1151
6916.06 1195
6916.84 1098
6917.63 1176
6918.41 1174
6919.20 1047
6919.98 1017
6920.77 1039
6921.55 1133
6922.34 1028
6923.12 1089
6923.91 1098
6924.69 1018
6925.48 1009
6926.27 1032
6927.05 1030
6927.84 1146
6928.62 1045
6929.41 991
6930.19 1036
6930.98 1070
6931.76 1006
6932.55 1011
6933.34 963
6934.12 1121
6934.91 1203
6935.69 1167
6936.48 1155
6937.26 1190
6938.05 1242
6938.84 1209
6939.62 1159
6940.41 1312
6941.20 1363
6941.98 1338
6942.77 1349
6943.55 1517
6944.34 1477
6945.13 1472
6945.91 1469
6946.70 1541
6947.49 1571
6948.27 1518
6949.06 1558
6949.85 1513
6950.63 1476
6951.42 1458
6952.21 1420
6952.99 1472
6953.78 1478
6954.57 1505
6955.35 1462
6956.14 1494
6956.93 1560
6957.72 1568
6958.50 1436
6959.29 1596
6960.08 1520
6960.86 1559
6961.65 1642
6962.44 1548
6963.23 1614
6964.01 1612
6964.80 1561
6965.59 1565
6966.38 1590
6967.16 1720
6967.95 1801
6968.74 1698
6969.53 1798
6970.32 1968
6971.10 1789
6971.89 1830
6972.68 1849
6973.47 1910
6974.26 1954
6975.04 2025
6975.83 1975
6976.62 2123
6977.41 2135
6978.20 2068
6978.98 2163
6979.77 2362
6980.56 2741
6981.35 3050
6982.14 3662
6982.93 4251
6983.72 5145
6984.50 5752
6985.29 6045
6986.08 6252
6986.87 6392
6987.66 6066
6988.45 5421
6989.24 5012
6990.03 4261
6990.81 3759
6991.60 3234
6992.39 3139
6993.18 3013
6993.97 2912
6994.76 3117
6995.55 3233
6996.34 3850
6997.13 4599
6997.92 5213
6998.71 5823
6999.50 6277
7000.29 6329
7001.08 6493
7001.87 6374
7002.65 5537
7003.44 4895
7004.23 4168
7005.02 3449
7005.81 2831
7006.60 2402
7007.39 2040
7008.18 1912
7008.97 1797
7009.76 1608
7010.55 1584
7011.34 1640
7012.13 1689
7012.92 1661
7013.71 1575
7014.50 1622
7015.30 1660
7016.09 1736
7016.88 1549
7017.67 1516
7018.46 1439
7019.25 1367
7020.04 1419
7020.83 1277
7021.62 1265
7022.41 1259
7023.20 1294
7023.99 1454
7024.78 1506
7025.57 1525
7026.37 1468
7027.16 1464
7027.95 1473
7028.74 1417
7029.53 1371
7030.32 1346
7031.11 1249
7031.90 1241
7032.69 1135
7033.49 1161
7034.28 1199
7035.07 1266
7035.86 1226
7036.65 1281
7037.44 1456
7038.24 1406
7039.03 1444
7039.82 1453
7040.61 1514
7041.40 1643
7042.19 1420
7042.99 1495
7043.78 1410
7044.57 1270
7045.36 1430
7046.15 1431
7046.95 1467
7047.74 1485
7048.53 1512
7049.32 1572
7050.12 1490
7050.91 1659
7051.70 1538
7052.49 1553
7053.29 1467
7054.08 1407
7054.87 1278
7055.66 1307
7056.46 1278
7057.25 1253
7058.04 1257
7058.83 1253
7059.63 1146
7060.42 1129
7061.21 1219
7062.01 1270
7062.80 1183
7063.59 1210
7064.39 1227
7065.18 1216
7065.97 1336
7066.77 1244
7067.56 1256
7068.35 1155
7069.15 1181
7069.94 1122
7070.73 1176
7071.53 1161
7072.32 1122
7073.11 1066
7073.91 1140
7074.70 1118
7075.49 1089
7076.29 974
7077.08 1132
7077.88 1062
7078.67 1145
7079.46 1085
7080.26 1155
7081.05 1102
7081.85 1118
7082.64 996
7083.43 1030
7084.23 1148
7085.02 1131
7085.82 1259
7086.61 1248
7087.41 1321
7088.20 1361
7089.00 1271
7089.79 1244
7090.58 1220
7091.38 1125
7092.17 1171
7092.97 1080
7093.76 949
7094.56 977
7095.35 947
7096.15 899
7096.94 921
7097.74 844
7098.53 841
7099.33 839
7100.12 847
7100.92 955
7101.71 913
7102.51 887
7103.30 829
7104.10 814
7104.89 878
7105.69 891
7106.49 756
7107.28 846
7108.08 866
7108.87 851
7109.67 831
7110.46 825
7111.26 882
7112.06 822
7112.85 918
7113.65 897
7114.44 845
7115.24 900
7116.04 870
7116.83 959
7117.63 878
7118.42 869
7119.22 973
7120.02 938
7120.81 915
7121.61 929
7122.41 907
7123.20 903
7124.00 923
7124.79 847
7125.59 798
7126.39 817
7127.18 826
7127.98 775
7128.78 810
7129.57 931
7130.37 893
7131.17 815
7131.97 846
7132.76 849
7133.56 946
7134.36 849
7135.15 768
7135.95 753
7136.75 869
7137.55 758
7138.34 813
7139.14 887
7139.94 934
7140.73 909
7141.53 876
7142.33 856
7143.13 848
7143.92 826
7144.72 881
7145.52 884
7146.32 820
7147.12 774
7147.91 757
7148.71 743
7149.51 680
7150.31 735
7151.11 750
7151.90 737
7152.70 689
7153.50 790
7154.30 776
7155.10 746
7155.89 770
7156.69 893
7157.49 792
7158.29 789
7159.09 826
7159.89 758
7160.68 722
7161.48 738
7162.28 745
7163.08 689
7163.88 796
7164.68 695
7165.48 693
7166.28 688
7167.07 734
7167.87 763
7168.67 796
7169.47 744
7170.27 825
7171.07 752
7171.87 750
7172.67 725
7173.47 672
7174.27 706
7175.07 736
7175.87 713
7176.67 729
7177.46 703
7178.26 759
7179.06 711
7179.86 801
7180.66 841
7181.46 835
7182.26 858
7183.06 797
7183.86 793
7184.66 871
7185.46 848
7186.26 706
7187.06 725
7187.86 705
7188.66 720
7189.46 663
7190.26 631
7191.06 616
7191.86 692
7192.66 681
7193.46 602
7194.26 567
7195.06 617
7195.86 606
7196.67 687
7197.47 613
7198.27 660
7199.07 673
7199.87 623
7200.67 597
7201.47 629
7202.27 615
7203.07 660
7203.87 729
7204.67 718
7205.47 558
7206.28 600
7207.08 598
7207.88 634
7208.68 561
7209.48 563
7210.28 583
7211.08 621
7211.88 658
7212.69 581
7213.49 621
7214.29 631
7215.09 701
7215.89 623
7216.69 606
7217.50 645
7218.30 661
7219.10 618
7219.90 607
7220.70 636
7221.50 644
7222.31 623
7223.11 627
7223.91 519
7224.71 526
7225.51 647
7226.32 694
7227.12 663
7227.92 566
7228.72 505
7229.53 538
7230.33 618
7231.13 557
7231.93 619
7232.74 688
7233.54 642
7234.34 571
7235.14 597
7235.95 589
7236.75 612
7237.55 639
7238.36 630
7239.16 718
7239.96 686
7240.76 571
7241.57 574
7242.37 577
7243.17 572
7243.98 651
7244.78 696
7245.58 639
7246.39 585
7247.19 574
7247.99 653
7248.80 643
7249.60 622
7250.40 667
7251.21 579
7252.01 627
7252.81 614
7253.62 597
7254.42 637
7255.23 579
7256.03 613
7256.83 667
7257.64 657
7258.44 663
7259.25 709
7260.05 599
7260.85 640
7261.66 671
7262.46 689
7263.27 707
7264.07 629
7264.87 626
7265.68 695
7266.48 710
7267.29 687
7268.09 753
7268.90 729
7269.70 703
7270.51 596
7271.31 628
7272.12 680
7272.92 649
7273.73 624
7274.53 673
7275.34 731
7276.14 807
7276.95 714
7277.75 735
7278.56 703
7279.36 811
7280.17 844
7280.97 872
7281.78 986
7282.58 1042
7283.39 1089
7284.19 1140
7285.00 1170
7285.80 1173
7286.61 1132
7287.41 1085
7288.22 977
7289.03 889
7289.83 839
7290.64 823
7291.44 788
7292.25 694
7293.06 749
7293.86 771
7294.67 772
7295.47 859
7296.28 785
7297.09 763
7297.89 781
7298.70 799
7299.50 803
7300.31 695
7301.12 700
7301.92 816
7302.73 787
7303.54 829
7304.34 828
7305.15 848
7305.96 922
7306.76 849
7307.57 849
7308.38 943
7309.18 861
7309.99 915
7310.80 923
7311.60 837
7312.41 844
7313.22 883
7314.02 936
7314.83 944
7315.64 1069
7316.45 1261
7317.25 1261
7318.06 1394
7318.87 1469
7319.67 1462
7320.48 1478
7321.29 1568
7322.10 1531
7322.90 1346
7323.71 1271
7324.52 1220
7325.33 1105
7326.14 977
7326.94 891
7327.75 935
7328.56 953
7329.37 871
7330.17 830
7330.98 838
7331.79 843
7332.60 872
7333.41 817
7334.22 778
7335.02 879
7335.83 887
7336.64 737
7337.45 804
7338.26 722
7339.07 712
7339.87 819
7340.68 786
7341.49 855
7342.30 777
7343.11 702
7343.92 777
7344.73 792
7345.53 731
7346.34 724
7347.15 749
7347.96 800
7348.77 774
7349.58 786
7350.39 765
7351.20 737
7352.01 756
7352.82 724
7353.62 766
7354.43 774
7355.24 775
7356.05 720
7356.86 725
7357.67 732
7358.48 704
7359.29 763
7360.10 773
7360.91 779
7361.72 686
7362.53 697
7363.34 717
7364.15 721
7364.96 717
7365.77 747
7366.58 751
7367.39 700
7368.20 795
7369.01 697
7369.82 724
7370.63 680
7371.44 755
7372.25 802
7373.06 793
7373.87 816
7374.68 775
7375.49 808
7376.30 820
7377.11 871
7377.92 839
7378.73 816
7379.54 890
7380.36 929
7381.17 837
7381.98 910
7382.79 981
7383.60 866
7384.41 970
7385.22 897
7386.03 828
7386.84 883
7387.65 983
7388.46 904
7389.28 875
7390.09 896
7390.90 939
7391.71 936
7392.52 972
7393.33 968
7394.14 990
7394.96 1072
7395.77 1242
7396.58 1374
7397.39 1512
7398.20 1672
7399.01 1787
7399.83 1816
7400.64 1843
7401.45 1815
7402.26 1669
7403.07 1556
7403.89 1382
7404.70 1226
7405.51 1213
7406.32 1102
7407.13 1079
7407.95 1001
7408.76 1024
7409.57 994
7410.38 1000
7411.20 1044
7412.01 970
7412.82 1009
7413.63 954
7414.45 902
7415.26 1092
7416.07 1078
7416.88 988
7417.70 954
7418.51 865
7419.32 815
7420.14 824
7420.95 890
7421.76 930
7422.57 868
7423.39 818
7424.20 858
7425.01 774
7425.83 759
7426.64 837
7427.45 772
7428.27 845
7429.08 841
7429.89 891
7430.71 899
7431.52 903
7432.33 857
7433.15 879
7433.96 882
7434.78 843
7435.59 787
7436.40 820
7437.22 938
7438.03 907
7438.84 954
7439.66 898
7440.47 936
7441.29 1032
7442.10 1110
7442.91 1066
7443.73 1223
7444.54 1316
7445.36 1513
7446.17 1660
7446.99 1653
7447.80 1782
7448.62 1790
7449.43 1665
7450.24 1542
7451.06 1431
7451.87 1253
7452.69 1342
7453.50 1259
7454.32 1208
7455.13 1117
7455.95 1080
7456.76 1075
7457.58 1079
7458.39 976
7459.21 948
7460.02 1036
7460.84 1077
7461.65 1019
7462.47 1053
7463.28 1123
7464.10 1248
7464.91 1208
7465.73 1355
7466.54 1560
7467.36 1452
7468.18 1528
7468.99 1644
7469.81 1572
7470.62 1610
7471.44 1506
7472.25 1631
7473.07 1549
7473.89 1350
7474.70 1235
7475.52 1147
7476.33 1140
7477.15 1052
7477.97 950
7478.78 921
7479.60 915
7480.41 919
7481.23 887
7482.05 867
7482.86 755
7483.68 843
7484.50 845
7485.31 917
7486.13 888
7486.95 889
7487.76 854
7488.58 909
7489.40 887
7490.21 836
7491.03 866
7491.85 801
7492.66 759
7493.48 800
7494.30 780
7495.11 811
7495.93 766
7496.75 744
7497.57 750
7498.38 851
7499.20 792
7500.02 919
7500.83 894
7501.65 904
7502.47 907
7503.29 852
7504.10 841
7504.92 768
7505.74 846
7506.56 804
7507.37 834
7508.19 799
7509.01 833
7509.83 853
7510.65 754
7511.46 774
7512.28 830
7513.10 840
7513.92 825
7514.74 873
7515.55 856
7516.37 771
7517.19 736
7518.01 786
7518.83 834
7519.64 857
7520.46 834
7521.28 806
7522.10 809
7522.92 844
7523.74 895
7524.56 958
7525.37 913
7526.19 1010
7527.01 994
7527.83 1011
7528.65 1033
7529.47 979
7530.29 929
7531.11 899
7531.93 862
7532.74 908
7533.56 941
7534.38 928
7535.20 864
7536.02 873
7536.84 922
7537.66 1013
7538.48 949
7539.30 1166
7540.12 1242
7540.94 1279
7541.76 1475
7542.58 1708
7543.40 1721
7544.22 1778
7545.04 1869
7545.86 1738
7546.68 1602
7547.50 1497
7548.32 1379
7549.14 1238
7549.96 1032
7550.78 960
7551.60 925
7552.42 902
7553.24 844
7554.06 875
7554.88 880
7555.70 809
7556.52 797
7557.34 806
7558.16 838
7558.98 810
7559.80 755
7560.62 870
7561.44 878
7562.26 835
7563.08 777
7563.90 748
7564.72 823
7565.54 791
7566.36 878
7567.19 881
7568.01 928
7568.83 874
7569.65 900
7570.47 934
7571.29 1038
7572.11 898
7572.93 876
7573.76 878
7574.58 786
7575.40 788
7576.22 758
7577.04 662
7577.86 709
7578.68 678
7579.51 636
7580.33 643
7581.15 742
7581.97 710
7582.79 710
7583.61 650
7584.44 637
7585.26 661
7586.08 709
7586.90 701
7587.72 669
7588.55 716
7589.37 685
7590.19 664
7591.01 619
7591.83 684
7592.66 711
7593.48 698
7594.30 652
7595.12 621
7595.95 621
7596.77 598
7597.59 668
7598.41 575
7599.24 592
7600.06 650
7600.88 708
7601.71 704
7602.53 685
7603.35 700
7604.17 776
7605.00 691
7605.82 707
7606.64 725
7607.47 743
7608.29 749
7609.11 787
7609.94 762
7610.76 669
7611.58 684
7612.41 679
7613.23 712
7614.05 714
7614.88 696
7615.70 810
7616.52 801
7617.35 744
7618.17 758
7619.00 791
7619.82 789
7620.64 777
7621.47 767
7622.29 772
7623.11 700
7623.94 742
7624.76 654
7625.59 664
7626.41 713
7627.24 713
7628.06 786
7628.88 765
7629.71 726
7630.53 754
7631.36 760
7632.18 708
7633.01 706
7633.83 619
7634.66 657
7635.48 639
7636.30 661
7637.13 606
7637.95 564
7638.78 539
7639.60 650
7640.43 604
7641.25 561
7642.08 581
7642.90 565
7643.73 641
7644.55 581
7645.38 574
7646.20 582
7647.03 681
7647.85 598
7648.68 558
7649.51 563
7650.33 601
7651.16 558
7651.98 621
7652.81 679
7653.63 697
7654.46 585
7655.28 539
7656.11 547
7656.94 601
7657.76 601
7658.59 520
7659.41 572
7660.24 599
7661.07 612
7661.89 547
7662.72 588
7663.54 560
7664.37 602
7665.20 563
7666.02 544
7666.85 549
7667.68 540
7668.50 561
7669.33 633
7670.16 602
7670.98 554
7671.81 518
7672.64 523
7673.46 555
7674.29 498
7675.12 468
7675.94 504
7676.77 524
7677.60 544
7678.42 552
7679.25 499
7680.08 502
7680.90 488
7681.73 500
7682.56 512
7683.39 510
7684.21 546
7685.04 549
7685.87 522
7686.69 588
7687.52 499
7688.35 499
7689.18 589
7690.01 556
7690.83 606
7691.66 576
7692.49 490
7693.32 558
7694.14 610
7694.97 582
7695.80 567
7696.63 514
7697.46 571
7698.28 556
7699.11 649
7699.94 596
7700.77 654
7701.60 620
7702.42 551
7703.25 553
7704.08 555
7704.91 517
7705.74 537
7706.57 565
7707.39 555
7708.22 513
7709.05 594
7709.88 560
7710.71 523
7711.54 480
7712.37 535
7713.20 553
7714.02 489
7714.85 613
7715.68 596
7716.51 586
7717.34 665
7718.17 602
7719.00 552
7719.83 605
7720.66 545
7721.49 483
7722.32 508
7723.15 534
7723.97 602
7724.80 519
7725.63 520
7726.46 607
7727.29 642
7728.12 650
7728.95 579
7729.78 578
7730.61 604
7731.44 528
7732.27 564
7733.10 620
7733.93 616
7734.76 635
7735.59 602
7736.42 550
7737.25 568
7738.08 557
7738.91 611
7739.74 681
7740.57 608
7741.40 658
7742.23 732
7743.06 811
7743.89 894
7744.72 979
7745.56 1068
7746.39 1247
7747.22 1382
7748.05 1413
7748.88 1354
7749.71 1328
7750.54 1201
7751.37 1025
7752.20 859
7753.03 785
7753.86 801
7754.69 677
7755.53 641
7756.36 627
7757.19 636
7758.02 667
7758.85 578
7759.68 591
7760.51 707
7761.35 637
7762.18 611
7763.01 679
7763.84 592
7764.67 630
7765.50 598
7766.33 616
7767.17 616
7768.00 615
7768.83 605
7769.66 591
7770.49 616
7771.33 539
7772.16 551
7772.99 558
7773.82 655
7774.65 624
7775.49 588
7776.32 616
7777.15 575
7777.98 497
7778.82 542
7779.65 599
7780.48 558
7781.31 591
7782.15 578
7782.98 544
7783.81 564
7784.64 604
7785.48 601
7786.31 566
7787.14 584
7787.97 594
7788.81 589
7789.64 604
7790.47 585
7791.31 615
7792.14 557
7792.97 575
7793.81 549
7794.64 608
7795.47 616
7796.31 677
7797.14 597
7797.97 558
7798.81 555
7799.64 583
7800.47 619
7801.31 583
7802.14 658
7802.97 607
7803.81 642
7804.64 605
7805.47 562
7806.31 653
7807.14 617
7807.98 674
7808.81 697
7809.64 722
7810.48 667
7811.31 692
7812.15 680
7812.98 773
7813.82 747
7814.65 799
7815.48 807
7816.32 778
7817.15 728
7817.99 785
7818.82 781
7819.66 747
7820.49 638
7821.33 635
7822.16 677
7822.99 646
7823.83 653
7824.66 656
7825.50 704
7826.33 727
7827.17 707
7828.00 710
7828.84 692
7829.67 677
7830.51 653
7831.34 806
7832.18 634
7833.02 727
7833.85 664
7834.69 678
7835.52 656
7836.36 733
7837.19 712
7838.03 607
7838.86 617
7839.70 748
7840.53 659
7841.37 730
7842.21 641
7843.04 667
7843.88 668
7844.71 595
7845.55 602
7846.39 594
7847.22 582
7848.06 577
7848.89 562
7849.73 611
7850.57 607
7851.40 583
7852.24 587
7853.08 562
7853.91 628
7854.75 627
7855.58 628
7856.42 714
7857.26 678
7858.09 648
7858.93 603
7859.77 597
7860.60 575
7861.44 580
7862.28 550
7863.11 624
7863.95 672
7864.79 587
7865.63 610
7866.46 636
7867.30 618
7868.14 546
7868.97 629
7869.81 587
7870.65 613
7871.49 534
7872.32 644
7873.16 602
7874.00 651
7874.84 676
7875.67 687
7876.51 660
7877.35 758
7878.19 789
7879.02 795
7879.86 758
7880.70 665
7881.54 556
7882.38 604
7883.21 665
7884.05 605
7884.89 668
7885.73 620
7886.57 667
7887.40 674
7888.24 684
7889.08 682
7889.92 712
7890.76 730
7891.59 789
7892.43 737
7893.27 711
7894.11 707
7894.95 733
7895.79 783
7896.63 703
7897.47 768
7898.30 737
7899.14 754
7899.98 813
7900.82 804
7901.66 837
7902.50 863
7903.34 841
7904.18 882
7905.02 791
7905.85 743
7906.69 675
7907.53 676
7908.37 749
7909.21 713
7910.05 704
7910.89 749
7911.73 811
7912.57 890
7913.41 942
7914.25 967
7915.09 1285
7915.93 1445
7916.77 1554
7917.61 1663
7918.45 1803
7919.29 1745
7920.13 1585
7920.97 1427
7921.81 1381
7922.65 1151
7923.49 1100
7924.33 1010
7925.17 955
7926.01 887
7926.85 759
7927.69 717
7928.53 670
7929.37 644
7930.21 603
7931.05 644
7931.89 715
7932.73 632
7933.57 654
7934.41 559
7935.25 633
7936.09 724
7936.93 719
7937.78 720
7938.62 638
7939.46 653
7940.30 650
7941.14 752
7941.98 771
7942.82 779
7943.66 818
7944.50 862
7945.35 900
7946.19 861
7947.03 915
7947.87 758
7948.71 691
7949.55 765
7950.39 678
7951.24 598
7952.08 685
7952.92 653
7953.76 719
7954.60 786
7955.44 669
7956.29 590
7957.13 627
7957.97 746
7958.81 661
7959.65 656
7960.50 624
7961.34 596
7962.18 673
7963.02 671
7963.86 671
7964.71 642
7965.55 692
7966.39 710
7967.23 656
7968.08 660
7968.92 641
7969.76 604
7970.60 609
7971.45 602
7972.29 554
7973.13 553
7973.97 576
7974.82 578
7975.66 588
7976.50 608
7977.35 612
7978.19 644
7979.03 623
7979.87 572
7980.72 660
7981.56 668
7982.40 596
7983.25 611
7984.09 678
7984.93 626
7985.78 616
7986.62 529
7987.46 571
7988.31 565
7989.15 566
7990.00 595
7990.84 563
7991.68 565
7992.53 608
7993.37 602
7994.21 536
7995.06 503
7995.90 537
7996.75 537
7997.59 539
7998.43 542
7999.28 512
8000.12 576
8000.97 566
8001.81 575
8002.65 498
8003.50 529
8004.34 523
8005.19 506
8006.03 539
8006.88 513
8007.72 556
8008.57 554
8009.41 484
8010.26 523
8011.10 531
8011.95 518
8012.79 503
8013.63 552
8014.48 532
8015.32 510
8016.17 590
8017.01 644
8017.86 514
8018.70 510
8019.55 529
8020.40 466
8021.24 507
8022.09 459
8022.93 486
8023.78 517
8024.62 505
8025.47 512
8026.31 511
8027.16 566
8028.00 544
8028.85 486
8029.70 478
8030.54 481
8031.39 496
8032.23 493
8033.08 504
8033.92 592
8034.77 553
8035.62 540
8036.46 528
8037.31 543
8038.16 532
8039.00 517
8039.85 487
8040.69 506
8041.54 552
8042.39 585
8043.23 541
8044.08 451
8044.93 504
8045.77 539
8046.62 540
8047.47 541
8048.31 533
8049.16 534
8050.01 617
8050.85 655
8051.70 559
8052.55 489
8053.39 492
8054.24 516
8055.09 532
8055.94 564
8056.78 570
8057.63 583
8058.48 542
8059.32 518
8060.17 544
8061.02 620
8061.87 544
8062.71 495
8063.56 539
8064.41 561
8065.26 548
8066.10 554
8066.95 551
8067.80 492
8068.65 461
8069.49 508
8070.34 499
8071.19 466
8072.04 463
8072.89 527
8073.73 507
8074.58 424
8075.43 405
8076.28 527
8077.13 511
8077.98 494
8078.82 514
8079.67 469
8080.52 433
8081.37 443
8082.22 490
8083.07 470
8083.91 508
8084.76 544
8085.61 438
8086.46 411
8087.31 444
8088.16 475
8089.01 424
8089.86 423
8090.70 458
8091.55 438
8092.40 484
8093.25 484
8094.10 427
8094.95 446
8095.80 488
8096.65 502
8097.50 472
8098.35 464
8099.20 530
8100.05 472
8100.90 455
8101.74 578
8102.59 510
8103.44 480
8104.29 498
8105.14 491
8105.99 461
8106.84 415
8107.69 394
8108.54 459
8109.39 463
8110.24 485
8111.09 482
8111.94 493
8112.79 500
8113.64 474
8114.49 510
8115.34 496
8116.19 572
8117.04 554
8117.89 531
8118.74 542
8119.59 610
8120.45 687
8121.30 685
8122.15 671
8123.00 540
8123.85 541
8124.70 559
8125.55 544
8126.40 530
8127.25 521
8128.10 568
8128.95 563
8129.80 490
8130.65 533
8131.51 487
8132.36 477
8133.21 528
8134.06 505
8134.91 534
8135.76 515
8136.61 569
8137.46 532
8138.32 479
8139.17 495
8140.02 535
8140.87 552
8141.72 594
8142.57 606
8143.43 569
8144.28 529
8145.13 577
8145.98 588
8146.83 607
8147.68 503
8148.54 565
8149.39 526
8150.24 553
8151.09 570
8151.94 590
8152.80 584
8153.65 696
8154.50 677
8155.35 608
8156.21 597
8157.06 527
8157.91 521
8158.76 545
8159.62 587
8160.47 620
8161.32 556
8162.17 549
8163.03 544
8163.88 496
8164.73 529
8165.59 500
8166.44 544
8167.29 551
8168.14 539
8169.00 590
8169.85 479
8170.70 552
8171.56 517
8172.41 505
8173.26 555
8174.12 454
8174.97 517
8175.82 504
8176.68 453
8177.53 467
8178.38 461
8179.24 515
8180.09 442
8180.94 450
8181.80 433
8182.65 498
8183.51 496
8184.36 525
8185.21 447
8186.07 420
8186.92 498
8187.78 550
8188.63 478
8189.48 450
8190.34 480
8191.19 497
8192.05 506
8192.90 436
8193.75 428
8194.61 498
8195.46 487
8196.32 507
8197.17 482
8198.03 443
8198.88 500
8199.74 501
8200.59 555
8201.45 551
8202.30 436
8203.16 479
8204.01 485
8204.87 496
8205.72 477
8206.57 443
8207.43 503
8208.29 490
8209.14 539
8210.00 532
8210.85 571
8211.71 534
8212.56 543
8213.42 454
8214.27 507
8215.13 454
8215.98 481
8216.84 490
8217.69 512
8218.55 485
8219.41 499
8220.26 535
8221.12 597
8221.97 575
8222.83 658
8223.68 585
8224.54 592
8225.40 601
8226.25 540
8227.11 528
8227.96 530
8228.82 533
8229.68 490
8230.53 497
8231.39 490
8232.25 449
8233.10 461
8233.96 483
8234.82 495
8235.67 491
8236.53 492
8237.38 473
8238.24 533
8239.10 447
8239.95 480
8240.81 499
8241.67 470
8242.53 427
8243.38 477
8244.24 537
8245.10 521
8245.95 523
8246.81 518
8247.67 471
8248.52 463
8249.38 514
8250.24 525
8251.10 472
8251.95 476
8252.81 559
8253.67 510
8254.53 521
8255.38 510
8256.24 485
8257.10 498
8257.96 440
8258.81 441
8259.67 544
8260.53 489
8261.39 482
8262.25 496
8263.10 510
8263.96 501
8264.82 486
8265.68 481
8266.54 438
8267.39 474
8268.25 536
8269.11 512
8269.97 457
8270.83 498
8271.69 481
8272.54 447
8273.40 439
8274.26 478
8275.12 441
8275.98 480
8276.84 513
8277.70 534
8278.55 457
8279.41 449
8280.27 491
8281.13 554
8281.99 486
8282.85 568
8283.71 563
8284.57 521
8285.43 524
8286.29 516
8287.14 573
8288.00 546
8288.86 541
8289.72 491
8290.58 517
8291.44 495
8292.30 551
8293.16 543
8294.02 486
8294.88 526
8295.74 486
8296.60 467
8297.46 531
8298.32 532
8299.18 546
8300.04 538
8300.90 522
8301.76 535
8302.62 584
8303.48 551
8304.34 556
8305.20 523
8306.06 541
8306.92 550
8307.78 520
8308.64 495
8309.50 492
8310.36 493
8311.22 536
8312.08 532
8312.94 516
8313.80 545
8314.66 574
8315.52 596
8316.38 550
8317.24 601
8318.11 585
8318.97 543
8319.83 524
8320.69 528
8321.55 486
8322.41 518
8323.27 522
8324.13 537
8324.99 494
8325.85 531
8326.72 489
8327.58 457
8328.44 491
8329.30 488
8330.16 460
8331.02 461
8331.88 500
8332.75 457
8333.61 479
8334.47 542
8335.33 541
8336.19 416
8337.05 491
8337.92 561
8338.78 583
8339.64 524
8340.50 551
8341.36 597
8342.23 568
8343.09 588
8343.95 550
8344.81 534
8345.67 509
8346.54 595
8347.40 517
8348.26 537
8349.12 607
8349.99 595
8350.85 535
8351.71 490
8352.57 501
8353.44 533
8354.30 511
8355.16 528
8356.03 572
8356.89 544
8357.75 530
8358.61 533
8359.48 533
8360.34 574
8361.20 562
8362.07 562
8362.93 646
8363.79 597
8364.66 604
8365.52 615
8366.38 612
8367.25 554
8368.11 497
8368.97 590
8369.84 644
8370.70 593
8371.56 576
8372.43 574
8373.29 550
8374.15 528
8375.02 580
8375.88 579
8376.74 557
8377.61 616
8378.47 687
8379.34 666
8380.20 652
8381.06 568
8381.93 576
8382.79 713
8383.66 608
8384.52 612
8385.39 613
8386.25 622
8387.11 710
8387.98 691
8388.84 550
8389.71 612
8390.57 632
8391.44 642
8392.30 671
8393.17 632
8394.03 632
8394.90 619
8395.76 645
8396.63 647
8397.49 640
8398.36 730
8399.22 694
8400.09 724
8400.95 754
8401.82 747
8402.68 690
8403.55 697
8404.41 723
8405.28 746
8406.14 750
8407.01 659
8407.87 732
8408.74 699
8409.60 749
8410.47 780
8411.34 744
8412.20 767
8413.07 854
8413.93 831
8414.80 818
8415.66 751
8416.53 762
8417.40 802
8418.26 835
8419.13 810
8419.99 835
8420.86 882
8421.73 921
8422.59 835
8423.46 937
8424.32 925
8425.19 913
8426.06 949
8426.92 973
8427.79 998
8428.66 943
8429.52 994
8430.39 1022
8431.26 996
8432.12 1026
8432.99 999
8433.86 994
8434.72 982
8435.59 1098
8436.46 1165
8437.32 1110
8438.19 1115
8439.06 1147
8439.93 1303
8440.79 1299
8441.66 1318
8442.53 1317
8443.39 1315
8444.26 1303
8445.13 1269
8446.00 1373
8446.86 1324
8447.73 1340
8448.60 1306
8449.47 1378
8450.33 1551
8451.20 1647
8452.07 2187
8452.94 2768
8453.81 3530
8454.67 4341
8455.54 4908
8456.41 5148
8457.28 5180
8458.15 4940
8459.01 4348
8459.88 3749
8460.75 3240
8461.62 2548
8462.49 2061
8463.35 1783
8464.22 1484
8465.09 1291
8465.96 1241
8466.83 1217
8467.70 1115
8468.57 1009
8469.43 940
8470.30 988
8471.17 952
8472.04 918
8472.91 882
8473.78 837
8474.65 889
8475.52 903
8476.38 874
8477.25 794
8478.12 780
8478.99 810
8479.86 829
8480.73 862
8481.60 787
8482.47 913
8483.34 843
8484.21 916
8485.08 855
8485.95 794
8486.82 846
8487.69 870
8488.55 843
8489.42 946
8490.29 923
8491.16 863
8492.03 928
8492.90 890
8493.77 944
8494.64 915
8495.51 853
8496.38 857
8497.25 770
8498.12 861
8498.99 821
8499.86 810
8500.73 732
8501.60 768
8502.47 779
8503.34 765
8504.22 697
8505.09 784
8505.96 805
8506.83 780
8507.70 781
8508.57 803
8509.44 747
8510.31 741
8511.18 794
8512.05 810
8512.92 818
8513.79 861
8514.66 882
8515.53 867
8516.41 826
8517.28 913
8518.15 822
8519.02 811
8519.89 860
8520.76 849
8521.63 893
8522.50 858
8523.38 919
8524.25 923
8525.12 848
8525.99 815
8526.86 774
8527.73 878
8528.60 867
8529.48 920
8530.35 892
8531.22 874
8532.09 869
8532.96 847
8533.84 866
8534.71 879
8535.58 845
8536.45 816
8537.32 827
8538.20 773
8539.07 819
8539.94 809
8540.81 733
8541.68 694
8542.56 696
8543.43 666
8544.30 703
8545.17 747
8546.05 714
8546.92 748
8547.79 645
8548.67 700
8549.54 672
8550.41 713
8551.28 743
8552.16 730
8553.03 794
8553.90 729
8554.78 752
8555.65 822
8556.52 824
8557.39 749
8558.27 709
8559.14 760
8560.01 712
8560.89 620
8561.76 613
8562.63 634
8563.51 676
8564.38 693
8565.25 610
8566.13 672
8567.00 612
8567.88 659
8568.75 636
8569.62 641
8570.50 635
8571.37 616
8572.24 643
8573.12 650
8573.99 653
8574.87 652
8575.74 628
8576.61 599
8577.49 636
8578.36 599
8579.24 578
8580.11 634
8580.99 597
8581.86 621
8582.73 650
8583.61 555
8584.48 537
8585.36 633
8586.23 598
8587.11 580
8587.98 619
8588.86 618
8589.73 548
8590.61 592
8591.48 589
8592.36 614
8593.23 646
8594.11 624
8594.98 594
8595.86 581
8596.73 608
8597.61 594
8598.48 651
8599.36 661
8600.23 628
8601.11 587
8601.98 547
8602.86 541
8603.73 617
8604.61 574
8605.49 649
8606.36 652
8607.24 630
8608.11 660
8608.99 663
8609.86 622
8610.74 607
8611.62 647
8612.49 616
8613.37 579
8614.24 587
8615.12 615
8616.00 624
8616.87 629
8617.75 596
8618.62 612
8619.50 611
8620.38 601
8621.25 626
8622.13 583
8623.01 702
8623.88 633
8624.76 646
8625.64 665
8626.51 675
8627.39 668
8628.27 672
8629.14 709
8630.02 671
8630.90 647
8631.77 719
8632.65 776
8633.53 816
8634.40 736
8635.28 652
8636.16 705
8637.04 753
8637.91 668
8638.79 700
8639.67 790
8640.55 752
8641.42 711
8642.30 749
8643.18 749
8644.06 747
8644.93 677
8645.81 743
8646.69 768
8647.57 826
8648.44 717
8649.32 727
8650.20 801
8651.08 819
8651.96 784
8652.83 855
8653.71 831
8654.59 795
8655.47 782
8656.35 784
8657.22 795
8658.10 856
8658.98 856
8659.86 850
8660.74 860
8661.62 846
8662.49 842
8663.37 818
8664.25 802
8665.13 836
8666.01 811
8666.89 816
8667.77 986
8668.64 1063
8669.52 1101
8670.40 1169
8671.28 1449
8672.16 1543
8673.04 1549
8673.92 1785
8674.80 1835
8675.68 1690
8676.56 1650
8677.44 1524
8678.31 1410
8679.19 1349
8680.07 1167
8680.95 1062
8681.83 1023
8682.71 999
8683.59 1029
8684.47 982
8685.35 972
8686.23 1039
8687.11 1078
8687.99 1274
8688.87 1498
8689.75 1754
8690.63 1996
8691.51 2055
8692.39 2210
8693.27 2201
8694.15 2099
8695.03 1878
8695.91 1757
8696.79 1482
8697.67 1370
8698.55 1101
8699.43 1022
8700.31 876
8701.19 883
8702.07 845
8702.95 828
8703.83 874
8704.71 869
8705.59 768
8706.48 731
8707.36 788
8708.24 692
8709.12 649
8710.00 702
8710.88 736
8711.76 703
8712.64 750
8713.52 717
8714.40 706
8715.28 689
8716.17 696
8717.05 697
8717.93 740
8718.81 738
8719.69 738
8720.57 757
8721.45 855
8722.34 826
8723.22 738
8724.10 717
8724.98 772
8725.86 742
8726.74 781
8727.63 780
8728.51 839
8729.39 938
8730.27 829
8731.15 841
8732.04 863
8732.92 858
8733.80 778
8734.68 774
8735.56 809
8736.45 854
8737.33 849
8738.21 819
8739.09 829
8739.98 841
8740.86 833
8741.74 874
8742.62 857
8743.51 893
8744.39 931
8745.27 963
8746.15 889
8747.04 861
8747.92 889
8748.80 871
8749.69 898
8750.57 934
8751.45 915
8752.33 977
8753.22 895
8754.10 1018
8754.98 1190
8755.87 1172
8756.75 1186
8757.63 1280
8758.52 1259
8759.40 1199
8760.28 1262
8761.17 1162
8762.05 1198
8762.93 1122
8763.82 1074
8764.70 1061
8765.59 1003
8766.47 979
8767.35 1015
8768.24 1132
8769.12 1100
8770.00 1070
8770.89 1075
8771.77 1153
8772.66 1116
8773.54 1178
8774.42 1252
8775.31 1283
8776.19 1266
8777.08 1310
8777.96 1246
8778.85 1332
8779.73 1242
8780.62 1253
8781.50 1397
8782.38 1236
8783.27 1319
8784.15 1435
8785.04 1416
8785.92 1333
8786.81 1376
8787.69 1547
8788.58 1654
8789.46 1712
8790.35 1959
8791.23 2079
8792.12 2167
8793.00 2158
8793.89 2060
8794.77 1899
8795.66 1746
8796.54 1649
8797.43 1369
8798.31 1259
8799.20 1189
8800.08 1166
8800.97 1045
8801.86 1007
8802.74 1064
8803.63 1036
8804.51 1133
8805.40 1133
8806.28 1198
8807.17 1290
8808.06 1095
8808.94 1121
8809.83 1065
8810.71 1001
8811.60 926
8812.49 920
8813.37 925
8814.26 891
8815.14 855
8816.03 921
8816.92 810
8817.80 850
8818.69 857
8819.58 802
8820.46 755
8821.35 789
8822.24 920
8823.12 818
8824.01 838
8824.90 880
8825.78 850
8826.67 848
8827.56 833
8828.44 759
8829.33 752
8830.22 773
8831.10 687
8831.99 694
8832.88 688
8833.77 709
8834.65 665
8835.54 748
8836.43 721
8837.31 762
8838.20 744
8839.09 673
8839.98 720
8840.86 736
8841.75 694
8842.64 698
8843.53 655
8844.41 675
8845.30 673
8846.19 651
8847.08 691
8847.97 701
8848.85 647
8849.74 613
8850.63 710
8851.52 704
8852.41 705
8853.29 660
8854.18 718
8855.07 669
8855.96 619
8856.85 700
8857.74 686
8858.62 660
8859.51 693
8860.40 609
8861.29 620
8862.18 653
8863.07 669
8863.95 659
8864.84 650
8865.73 698
8866.62 618
8867.51 680
8868.40 686
8869.29 650
8870.18 595
8871.07 640
8871.95 543
8872.84 565
8873.73 539
8874.62 580
8875.51 561
8876.40 530
8877.29 586
8878.18 573
8879.07 561
8879.96 570
8880.85 572
8881.74 599
8882.63 639
8883.52 561
8884.41 531
8885.30 558
8886.19 572
8887.08 574
8887.97 528
8888.86 540
8889.75 504
8890.64 526
8891.53 482
8892.42 496
8893.31 523
8894.20 538
8895.09 508
8895.98 536
8896.87 520
8897.76 529
8898.65 460
8899.54 504
8900.43 539
8901.32 518
8902.21 461
8903.10 498
8903.99 447
8904.88 486
8905.77 490
8906.66 501
8907.55 461
8908.45 446
8909.34 519
8910.23 466
8911.12 478
8912.01 449
8912.90 456
8913.79 492
8914.68 484
8915.57 505
8916.47 462
8917.36 512
8918.25 453
8919.14 429
8920.03 509
8920.92 503
8921.81 430
8922.71 465
8923.60 441
8924.49 456
8925.38 481
8926.27 461
8927.16 458
8928.06 454
8928.95 446
8929.84 435
8930.73 437
8931.62 465
8932.52 463
8933.41 490
8934.30 448
8935.19 421
8936.09 455
8936.98 432
8937.87 459
8938.76 500
8939.65 436
8940.55 490
8941.44 506
8942.33 496
8943.23 451
8944.12 485
8945.01 434
8945.90 376
8946.80 439
8947.69 477
8948.58 399
8949.47 450
8950.37 478
8951.26 405
8952.15 433
8953.05 413
8953.94 442
8954.83 407
8955.73 440
8956.62 443
8957.51 410
8958.41 351
8959.30 388
8960.19 441
8961.09 457
8961.98 397
8962.87 405
8963.77 421
8964.66 493
8965.56 470
8966.45 404
8967.34 389
8968.24 485
8969.13 479
8970.03 404
8970.92 434
8971.81 402
8972.71 394
8973.60 423
8974.50 423
8975.39 399
8976.28 406
8977.18 382
8978.07 354
8978.97 437
8979.86 421
8980.76 392
8981.65 413
8982.55 424
8983.44 382
8984.33 422
8985.23 415
8986.12 431
8987.02 390
8987.91 383
8988.81 396
8989.70 358
8990.60 379
8991.49 387
8992.39 404
8993.28 380
8994.18 346
8995.07 318
8995.97 355
8996.87 340
8997.76 333
8998.66 331
8999.55 315
9000.45 340
9001.34 358
9002.24 362
9003.13 409
9004.03 356
9004.93 389
9005.82 391
9006.72 383
9007.61 343
9008.51 353
9009.40 404
9010.30 346
9011.20 335
9012.09 363
9012.99 358
9013.88 342
9014.78 379
9015.68 434
9016.57 362
9017.47 330
9018.37 382
9019.26 326
9020.16 329
9021.06 347
9021.95 332
9022.85 315
9023.75 379
9024.64 337
9025.54 357
9026.44 353
9027.33 352
9028.23 350
9029.13 331
9030.02 317
9030.92 342
9031.82 347
9032.71 353
9033.61 339
9034.51 333
9035.41 358
9036.30 360
9037.20 348
9038.10 365
9039.00 330
9039.89 391
9040.79 471
9041.69 371
9042.59 332
9043.48 288
9044.38 279
9045.28 348
9046.18 314
9047.07 365
9047.97 347
9048.87 383
9049.77 353
9050.67 334
9051.56 380
9052.46 351
9053.36 387
9054.26 360
9055.16 343
9056.06 323
9056.95 353
9057.85 399
9058.75 350
9059.65 315
9060.55 417
9061.45 418
9062.34 352
9063.24 329
9064.14 329
9065.04 342
9065.94 356
9066.84 342
9067.74 329
9068.64 391
9069.53 386
9070.43 389
9071.33 370
9072.23 298
9073.13 319
9074.03 370
9074.93 405
9075.83 346
9076.73 309
9077.63 365
9078.53 380
9079.43 355
9080.33 391
9081.23 344
9082.12 367
9083.02 378
9083.92 349
9084.82 360
9085.72 373
9086.62 422
9087.52 434
9088.42 383
9089.32 311
9090.22 336
9091.12 351
9092.02 400
9092.92 362
9093.82 372
9094.72 366
9095.62 373
9096.52 405
9097.42 418
9098.32 419
9099.22 394
9100.13 323
9101.03 373
9101.93 374
9102.83 359
9103.73 388
9104.63 372
9105.53 310
9106.43 306
9107.33 335
9108.23 362
9109.13 378
9110.03 316
9110.93 332
9111.84 371
9112.74 378
9113.64 347
9114.54 346
9115.44 379
9116.34 326
9117.24 330
9118.14 316
9119.05 347
9119.95 343
9120.85 339
9121.75 332
9122.65 379
9123.55 331
9124.45 302
9125.36 349
9126.26 324
9127.16 353
9128.06 397
9128.96 380
9129.87 308
9130.77 298
9131.67 349
9132.57 385
9133.47 334
9134.38 345
9135.28 342
9136.18 305
9137.08 351
9137.98 324
9138.89 370
9139.79 380
9140.69 341
9141.59 361
9142.50 352
9143.40 310
9144.30 309
9145.21 320
9146.11 382
9147.01 339
9147.91 350
9148.82 390
9149.72 345
9150.62 338
9151.53 346
9152.43 370
9153.33 355
9154.23 338
9155.14 367
9156.04 377
9156.94 402
9157.85 362
9158.75 364
9159.65 389
9160.56 326
9161.46 353
9162.36 330
9163.27 348
9164.17 327
9165.08 311
9165.98 338
9166.88 349
9167.79 389
9168.69 385
9169.59 323
9170.50 350
9171.40 356
9172.31 333
9173.21 395
9174.11 331
9175.02 370
9175.92 305
9176.83 374
9177.73 365
9178.64 351
9179.54 319
9180.44 355
9181.35 367
9182.25 377
9183.16 339
9184.06 316
9184.97 315
9185.87 355
9186.78 314
9187.68 317
9188.59 381
9189.49 370
9190.40 378
9191.30 344
9192.21 346
9193.11 329
9194.02 349
9194.92 386
9195.83 358
9196.73 334
9197.64 368
9198.54 345
9199.45 312
9200.35 313
9201.26 314
9202.16 407
9203.07 367
9203.98 352
9204.88 378
9205.79 402
9206.69 411
9207.60 328
9208.50 388
9209.41 385
9210.32 363
9211.22 345
9212.13 377
9213.03 374
9213.94 360
9214.85 402
9215.75 407
9216.66 368
9217.57 394
9218.47 425
9219.38 468
9220.28 395
9221.19 340
9222.10 377
9223.00 335
9223.91 375
9224.82 364
9225.72 306
9226.63 335
9227.54 340
9228.44 311
9229.35 303
9230.26 342
9231.16 356
9232.07 334
9232.98 357
9233.89 357
9234.79 376
9235.70 387
9236.61 349
9237.51 364
9238.42 364
9239.33 353
9240.24 356
9241.14 377
9242.05 366
9242.96 385
9243.87 315
9244.77 326
9245.68 327
9246.59 331
9247.50 338
9248.40 297
9249.31 314
9250.22 355
9251.13 306
9252.04 334
9252.94 361
9253.85 361
9254.76 389
9255.67 300
9256.58 287
9257.48 308
9258.39 374
9259.30 329
9260.21 346
9261.12 359
9262.03 325
9262.94 332
9263.84 293
9264.75 298
9265.66 304
9266.57 300
9267.48 334
9268.39 351
9269.30 379
9270.20 338
9271.11 329
9272.02 358
9272.93 340
9273.84 342
9274.75 311
9275.66 312
9276.57 307
9277.48 338
9278.39 356
9279.30 376
9280.21 327
9281.11 303
9282.02 352
9282.93 353
9283.84 397
9284.75 397
9285.66 366
9286.57 333
9287.48 371
9288.39 334
9289.30 300
9290.21 298
9291.12 410
9292.03 438
9292.94 407
9293.85 365
9294.76 351
9295.67 386
9296.58 409
9297.49 371
9298.40 419
9299.31 393
9300.22 376
9301.13 326
9302.04 340
9302.95 328
9303.86 387
9304.77 426
9305.69 395
9306.60 474
9307.51 425
9308.42 466
9309.33 468
9310.24 439
9311.15 402
9312.06 374
9312.97 428
9313.88 444
9314.79 389
9315.70 329
9316.62 386
9317.53 355
9318.44 359
9319.35 354
9320.26 401
9321.17 353
9322.08 329
9322.99 336
9323.91 360
9324.82 379
9325.73 387
9326.64 374
9327.55 379
9328.46 327
9329.38 348
9330.29 331
9331.20 343
9332.11 291
9333.02 411
9333.94 349
9334.85 358
9335.76 355
9336.67 387
9337.58 336
9338.50 378
9339.41 394
9340.32 401
9341.23 421
9342.15 394
9343.06 334
9343.97 339
9344.88 357
9345.80 341
9346.71 373
9347.62 397
9348.53 329
9349.45 346
9350.36 370
9351.27 381
9352.18 344
9353.10 339
9354.01 407
9354.92 405
9355.84 407
9356.75 359
9357.66 361
9358.58 311
9359.49 366
9360.40 426
9361.32 401
9362.23 343
9363.14 343
9364.06 392
9364.97 394
9365.88 341
9366.80 336
9367.71 366
9368.62 362
9369.54 349
9370.45 383
9371.37 382
9372.28 386
9373.19 355
9374.11 427
9375.02 388
9375.94 339
9376.85 366
9377.76 358
9378.68 392
9379.59 400
9380.51 369
9381.42 342
9382.33 383
9383.25 386
9384.16 371
9385.08 388
9385.99 407
9386.91 433
9387.82 400
9388.74 407
9389.65 446
9390.57 427
9391.48 443
9392.40 441
9393.31 487
9394.23 411
9395.14 416
9396.06 428
9396.97 414
9397.89 382
9398.80 447
9399.72 433
9400.63 446
9401.55 427
9402.46 359
9403.38 381
9404.29 369
9405.21 396
9406.12 382
9407.04 429
9407.95 424
9408.87 396
9409.79 409
9410.70 431
9411.62 415
9412.53 460
9413.45 359
9414.36 377
9415.28 399
9416.20 381
9417.11 392
9418.03 381
9418.95 409
9419.86 362
9420.78 435
9421.69 385
9422.61 415
9423.53 406
9424.44 388
9425.36 388
9426.28 343
9427.19 348
9428.11 406
9429.03 407
9429.94 446
9430.86 446
9431.78 406
9432.69 443
9433.61 444
9434.53 435
9435.44 489
9436.36 493
9437.28 481
9438.19 453
9439.11 449
9440.03 404
9440.95 438
9441.86 438
9442.78 474
9443.70 415
9444.62 474
9445.53 502
9446.45 466
9447.37 488
9448.29 547
9449.20 556
9450.12 593
9451.04 680
9451.96 664
9452.87 637
9453.79 720
9454.71 646
9455.63 680
9456.55 677
9457.46 601
9458.38 528
9459.30 482
9460.22 422
9461.14 489
9462.05 506
9462.97 437
9463.89 446
9464.81 383
9465.73 438
9466.65 467
9467.56 437
9468.48 423
9469.40 402
9470.32 477
9471.24 468
9472.16 416
9473.08 410
9473.99 470
9474.91 471
9475.83 475
9476.75 470
9477.67 426
9478.59 485
9479.51 563
9480.43 566
9481.35 451
9482.27 476
9483.19 497
9484.10 461
9485.02 455
9485.94 520
9486.86 469
9487.78 451
9488.70 473
9489.62 475
9490.54 406
9491.46 425
9492.38 435
9493.30 428
9494.22 431
9495.14 394
9496.06 438
9496.98 391
9497.90 429
9498.82 377
9499.74 441
9500.66 435
9501.58 457
9502.50 431
9503.42 426
9504.34 480
9505.26 446
9506.18 432
9507.10 468
9508.02 502
9508.94 509
9509.86 476
9510.78 477
9511.70 496
9512.63 446
9513.55 505
9514.47 535
9515.39 503
9516.31 520
9517.23 452
9518.15 473
9519.07 481
9519.99 531
9520.91 550
9521.83 594
9522.76 540
9523.68 485
9524.60 472
9525.52 521
9526.44 619
9527.36 631
9528.28 683
9529.21 686
9530.13 776
9531.05 858
9531.97 942
9532.89 949
9533.81 913
9534.74 860
9535.66 737
9536.58 748
9537.50 720
9538.42 670
9539.35 577
9540.27 590
9541.19 595
9542.11 535
9543.03 534
9543.96 520
9544.88 471
9545.80 502
9546.72 471
9547.64 438
9548.57 455
9549.49 465
9550.41 515
9551.33 498
9552.26 471
9553.18 527
9554.10 494
9555.03 536
9555.95 522
9556.87 513
9557.79 598
9558.72 611
9559.64 567
9560.56 539
9561.49 473
9562.41 569
9563.33 552
9564.26 518
9565.18 564
9566.10 522
9567.03 520
9567.95 514
9568.87 510
9569.80 506
9570.72 513
9571.64 491
9572.57 478
9573.49 465
9574.41 498
9575.34 484
9576.26 436
9577.18 461
9578.11 471
9579.03 470
9579.96 390
9580.88 444
9581.80 465
9582.73 475
9583.65 458
9584.58 431
9585.50 470
9586.43 449
9587.35 444
9588.27 419
9589.20 433
9590.12 458
9591.05 471
9591.97 465
9592.90 446
9593.82 482
9594.75 499
9595.67 486
9596.60 506
9597.52 523
9598.45 477
9599.37 521
9600.29 478
9601.22 567
9602.14 449
9603.07 490
9604.00 506
9604.92 533
9605.85 536
9606.77 543
9607.70 572
9608.62 559
9609.55 574
9610.47 578
9611.40 593
9612.32 586
9613.25 568
9614.17 538
9615.10 499
9616.03 564
9616.95 610
9617.88 575
9618.80 528
9619.73 544
9620.65 566
9621.58 533
9622.51 598
9623.43 617
9624.36 543
9625.29 620
9626.21 632
9627.14 652
9628.06 609
9628.99 652
9629.92 640
9630.84 703
9631.77 641
9632.70 616
9633.62 644
9634.55 596
9635.48 672
9636.40 626
9637.33 742
9638.26 662
9639.18 694
9640.11 729
9641.04 662
9641.96 652
9642.89 718
9643.82 764
9644.74 753
9645.67 810
9646.60 920
9647.53 931
9648.45 857
9649.38 933
9650.31 928
9651.24 911
9652.16 811
9653.09 900
9654.02 833
9654.95 826
9655.87 794
9656.80 757
9657.73 801
9658.66 796
9659.58 816
9660.51 793
9661.44 798
9662.37 826
9663.30 844
9664.22 797
9665.15 741
9666.08 766
9667.01 744
9667.94 824
9668.86 829
9669.79 854
9670.72 868
9671.65 790
9672.58 794
9673.51 867
9674.43 909
9675.36 846
9676.29 862
9677.22 809
9678.15 861
9679.08 858
9680.01 921
9680.94 884
9681.86 882
9682.79 894
9683.72 843
9684.65 807
9685.58 851
9686.51 846
9687.44 867
9688.37 935
9689.30 951
9690.23 983
9691.16 906
9692.08 898
9693.01 916
9693.94 957
9694.87 1013
9695.80 1060
9696.73 1089
9697.66 1073
9698.59 1235
9699.52 1301
9700.45 1287
9701.38 1245
9702.31 1222
9703.24 1218
9704.17 1150
9705.10 1028
9706.03 1014
9706.96 1025
9707.89 924
9708.82 928
9709.75 925
9710.68 955
9711.61 1019
9712.54 1017
9713.47 1015
9714.40 1154
9715.33 1049
9716.26 1023
9717.19 1054
9718.12 911
9719.06 932
9719.99 894
9720.92 886
9721.85 770
9722.78 706
9723.71 661
9724.64 663
9725.57 675
9726.50 718
9727.43 715
9728.36 677
9729.30 666
9730.23 665
9731.16 627
9732.09 639
9733.02 643
9733.95 619
9734.88 676
9735.81 594
9736.75 629
9737.68 607
9738.61 663
9739.54 646
9740.47 616
9741.40 604
9742.34 588
9743.27 577
9744.20 680
9745.13 639
9746.06 642
9747.00 568
9747.93 568
9748.86 575
9749.79 581
9750.72 604
9751.66 614
9752.59 616
9753.52 623
9754.45 562
9755.39 573
9756.32 609
9757.25 609
9758.18 637
9759.12 628
9760.05 594
9760.98 623
9761.91 594
9762.85 562
9763.78 585
9764.71 571
9765.64 545
9766.58 577
9767.51 519
9768.44 580
9769.38 575
9770.31 525
9771.24 556
9772.18 587
9773.11 609
9774.04 545
9774.98 601
9775.91 672
9776.84 689
9777.78 662
9778.71 685
9779.64 651
9780.58 651
9781.51 693
9782.44 667
9783.38 606
9784.31 600
9785.25 596
9786.18 583
9787.11 524
9788.05 534
9788.98 587
9789.92 481
9790.85 462
9791.78 526
9792.72 547
9793.65 530
9794.59 478
9795.52 516
9796.46 542
9797.39 549
9798.32 526
9799.26 520
9800.19 567
9801.13 541
9802.06 489
9803.00 471
9803.93 472
9804.87 494
9805.80 473
9806.74 458
9807.67 515
9808.61 495
9809.54 450
9810.48 473
9811.41 484
9812.35 449
9813.28 484
9814.22 447
9815.15 454
9816.09 453
9817.02 484
9817.96 468
9818.89 425
9819.83 431
9820.76 448
9821.70 454
9822.64 438
9823.57 408
9824.51 433
9825.44 434
9826.38 406
9827.31 429
9828.25 403
9829.19 387
9830.12 410
9831.06 403
9831.99 435
9832.93 382
9833.87 427
9834.80 444
9835.74 459
9836.68 414
9837.61 450
9838.55 427
9839.48 460
9840.42 448
9841.36 377
9842.29 457
9843.23 455
9844.17 466
9845.10 475
9846.04 462
9846.98 480
9847.91 453
9848.85 472
9849.79 464
9850.72 532
9851.66 475
9852.60 489
9853.54 489
9854.47 471
9855.41 551
9856.35 509
9857.28 495
9858.22 497
9859.16 525
9860.10 520
9861.03 467
9861.97 449
9862.91 444
9863.85 447
9864.78 471
9865.72 466
9866.66 433
9867.60 457
9868.54 438
9869.47 406
9870.41 368
9871.35 460
9872.29 433
9873.22 442
9874.16 443
9875.10 385
9876.04 450
9876.98 455
9877.92 478
9878.85 435
9879.79 494
9880.73 424
9881.67 453
9882.61 434
9883.55 417
9884.48 382
9885.42 403
9886.36 418
9887.30 395
9888.24 396
9889.18 408
9890.12 438
9891.06 467
9891.99 394
9892.93 395
9893.87 357
9894.81 375
9895.75 456
9896.69 456
9897.63 376
9898.57 446
9899.51 499
9900.45 442
9901.39 431
9902.33 447
9903.27 383
9904.20 403
9905.14 434
9906.08 477
9907.02 428
9907.96 403
9908.90 432
9909.84 442
9910.78 438
9911.72 459
9912.66 432
9913.60 414
9914.54 442
9915.48 466
9916.42 410
9917.36 410
9918.30 469
9919.24 463
9920.18 489
9921.12 515
9922.06 545
9923.00 656
9923.94 743
9924.88 859
9925.83 907
9926.77 974
9927.71 876
9928.65 891
9929.59 839
9930.53 767
9931.47 673
9932.41 535
9933.35 508
9934.29 452
9935.23 510
9936.17 429
9937.12 418
9938.06 460
9939.00 437
9939.94 430
9940.88 434
9941.82 431
9942.76 455
9943.70 403
9944.65 419
9945.59 423
9946.53 384
9947.47 360
9948.41 378
9949.35 397
9950.29 412
9951.24 458
9952.18 421
9953.12 409
9954.06 428
9955.00 419
9955.95 397
9956.89 405
9957.83 380
9958.77 410
9959.71 411
9960.66 369
9961.60 363
9962.54 431
9963.48 359
9964.43 352
9965.37 385
9966.31 364
9967.25 355
9968.20 357
9969.14 404
9970.08 363
9971.02 346
9971.97 378
9972.91 358
9973.85 372
9974.79 369
9975.74 359
9976.68 384
9977.62 367
9978.57 314
9979.51 343
9980.45 354
9981.40 401
9982.34 423
9983.28 384
9984.23 336
9985.17 365
9986.11 421
9987.06 356
9988.00 335
9988.94 345
9989.89 378
9990.83 330
9991.77 377
9992.72 409
9993.66 413
9994.60 398
9995.55 370
9996.49 409
9997.44 368
9998.38 347
9999.32 326
10000.27 373
10001.21 351
10002.16 392
10003.10 419
10004.04 378
10004.99 375
10005.93 340
10006.88 368
10007.82 356
10008.77 379
10009.71 380
10010.66 336
10011.60 382
10012.54 373
10013.49 401
10014.43 377
10015.38 377
10016.32 398
10017.27 374
10018.21 382
10019.16 336
10020.10 327
10021.05 400
10021.99 378
10022.94 420
10023.88 383
10024.83 363
10025.77 401
10026.72 373
10027.67 381
10028.61 352
10029.56 372
10030.50 349
10031.45 322
10032.39 298
10033.34 314
10034.28 340
10035.23 311
10036.18 352
10037.12 326
10038.07 325
10039.01 320
10039.96 321
10040.90 293
10041.85 284
10042.80 310
10043.74 315
10044.69 311
10045.64 310
10046.58 344
10047.53 346
10048.47 368
10049.42 332
10050.37 320
10051.31 303
10052.26 341
10053.21 371
10054.15 349
10055.10 350
10056.05 351
10056.99 363
10057.94 338
10058.89 311
10059.83 300
10060.78 349
10061.73 299
10062.67 355
10063.62 367
10064.57 338
10065.52 339
10066.46 368
10067.41 328
10068.36 358
10069.30 357
10070.25 369
10071.20 373
10072.15 385
10073.09 360
10074.04 363
10074.99 328
10075.94 357
10076.88 356
10077.83 365
10078.78 313
10079.73 351
10080.68 295
10081.62 283
10082.57 332
10083.52 337
10084.47 314
10085.42 332
10086.36 290
10087.31 302
10088.26 275
10089.21 316
10090.16 297
10091.11 311
10092.05 315
10093.00 305
10093.95 276
10094.90 276
10095.85 340
10096.80 319
10097.75 326
10098.69 302
10099.64 273
10100.59 279
10101.54 307
10102.49 314
10103.44 328
10104.39 279
10105.34 227
10106.28 300
10107.23 283
10108.18 273
10109.13 305
10110.08 296
10111.03 298
10111.98 327
10112.93 391
10113.88 342
10114.83 353
10115.78 293
10116.73 329
10117.68 324
10118.63 326
10119.58 303
10120.53 310
10121.48 336
10122.43 338
10123.38 266
10124.33 248
10125.28 295
10126.23 344
10127.18 303
10128.13 289
10129.08 292
10130.03 304
10130.98 345
10131.93 304
10132.88 286
10133.83 285
10134.78 276
10135.73 324
10136.68 299
10137.63 327
10138.58 346
10139.53 328
10140.48 278
10141.43 296
10142.38 275
10143.33 329
10144.28 341
10145.23 367
10146.19 363
10147.14 283
10148.09 261
10149.04 316
10149.99 338
10150.94 316
10151.89 304
10152.84 298
10153.79 338
10154.75 335
10155.70 304
10156.65 314
10157.60 302
10158.55 339
10159.50 312
10160.46 254
10161.41 286
10162.36 319
10163.31 325
10164.26 315
10165.21 311
10166.17 255
10167.12 290
10168.07 323
10169.02 386
10169.97 371
10170.93 296
10171.88 290
10172.83 326
10173.78 292
10174.73 299
10175.69 292
10176.64 327
10177.59 315
10178.54 343
10179.50 356
10180.45 324
10181.40 366
10182.35 400
10183.31 341
10184.26 348
10185.21 387
10186.17 372
10187.12 374
10188.07 351
10189.02 358
10189.98 333
10190.93 394
10191.88 377
10192.84 373
10193.79 318
10194.74 331
10195.70 309
10196.65 296
10197.60 316
10198.56 359
10199.51 379
10200.46 412
10201.42 368
10202.37 404
10203.32 414
10204.28 412
10205.23 408
10206.18 420
10207.14 438
10208.09 416
10209.05 404
10210.00 388
10210.95 359
10211.91 378
10212.86 373
10213.82 372
10214.77 392
10215.72 359
10216.68 327
10217.63 344
10218.59 343
10219.54 388
10220.50 383
10221.45 396
10222.41 368
10223.36 351
10224.31 405
10225.27 396
10226.22 353
10227.18 360
10228.13 334
10229.09 328
10230.04 392
10231.00 372
10231.95 349
10232.91 414
10233.86 454
10234.82 487
10235.77 414
10236.73 410
10237.68 437
10238.64 437
10239.59 450
10240.55 435
10241.50 386
10242.46 360
10243.42 339
10244.37 332
10245.33 327
10246.28 342
10247.24 383
10248.19 363
10249.15 334
10250.11 302
10251.06 296
10252.02 313
10252.97 370
10253.93 327
10254.89 284
10255.84 278
10256.80 264
10257.75 283
10258.71 298
10259.67 260
10260.62 307
10261.58 349
10262.54 314
10263.49 293
10264.45 286
10265.40 286
10266.36 305
10267.32 317
10268.27 313
10269.23 379
10270.19 330
10271.14 313
10272.10 298
10273.06 310
10274.02 314
10274.97 324
10275.93 306
10276.89 266
10277.84 308
10278.80 274
10279.76 284
10280.71 270
10281.67 267
10282.63 269
10283.59 252
10284.54 288
10285.50 290
10286.46 278
10287.42 268
10288.37 302
10289.33 331
10290.29 322
10291.25 275
10292.21 272
10293.16 257
10294.12 304
10295.08 316
10296.04 308
10296.99 317
10297.95 345
10298.91 316
10299.87 273
10300.83 306
10301.79 349
10302.74 362
10303.70 331
10304.66 321
10305.62 312
10306.58 306
10307.54 318
10308.49 278
10309.45 273
10310.41 335
10311.37 363
10312.33 312
10313.29 310
10314.25 294
10315.21 355
10316.16 283
10317.12 278
10318.08 302
10319.04 318
10320.00 324
10320.96 337
10321.92 338
10322.88 349
10323.84 342
10324.80 308
10325.76 314
10326.71 339
10327.67 336
10328.63 317
10329.59 330
10330.55 355
10331.51 325
10332.47 350
10333.43 334
10334.39 295
10335.35 311
10336.31 331
10337.27 301
10338.23 339
10339.19 319
10340.15 285
10341.11 322
10342.07 357
10343.03 285
10343.99 300
10344.95 340
10345.91 288
10346.87 305
10347.83 313
10348.79 357
10349.75 358
10350.71 284
10351.67 294
10352.63 333
10353.60 316
10354.56 296
10355.52 307
10356.48 325
10357.44 290
10358.40 308
10359.36 328
10360.32 366
10361.28 352
10362.24 329
10363.20 357
10364.17 355
10365.13 313
10366.09 277
10367.05 324
10368.01 304
10368.97 321
10369.93 295
10370.89 329
10371.86 313
10372.82 315
10373.78 279
10374.74 292
10375.70 331
10376.66 320
10377.63 312
10378.59 282
10379.55 306
10380.51 296
10381.47 267
10382.44 278
10383.40 283
10384.36 294
10385.32 278
10386.28 291
10387.25 273
10388.21 286
10389.17 266
10390.13 251
10391.10 260
10392.06 260
10393.02 293
10393.98 265
10394.94 307
10395.91 305
10396.87 324
10397.83 324
10398.80 286
10399.76 293
10400.72 291
10401.68 307
10402.65 249
10403.61 279
10404.57 274
10405.54 287
10406.50 279
10407.46 306
10408.43 290
10409.39 285
10410.35 269
10411.32 273
10412.28 295
10413.24 321
10414.21 336
10415.17 367
10416.13 301
10417.10 318
10418.06 396
10419.02 347
10419.99 397
10420.95 345
10421.91 329
10422.88 350
10423.84 350
10424.81 333
10425.77 308
10426.73 374
10427.70 340
10428.66 276
10429.63 226
10430.59 261
10431.56 337
10432.52 311
10433.48 298
10434.45 281
10435.41 255
10436.38 282
10437.34 281
10438.31 324
10439.27 306
10440.24 341
10441.20 302
10442.16 279
10443.13 239
10444.09 291
10445.06 253
10446.02 276
10446.99 302
10447.95 283
10448.92 257
10449.88 277
10450.85 283
10451.81 263
10452.78 287
10453.75 292
10454.71 306
10455.68 298
10456.64 291
10457.61 230
10458.57 252
10459.54 307
10460.50 294
10461.47 310
10462.43 316
10463.40 331
10464.37 254
10465.33 247
10466.30 307
10467.26 316
10468.23 271
10469.20 273
10470.16 267
10471.13 257
10472.09 254
10473.06 275
10474.03 238
10474.99 243
10475.96 265
10476.93 259
10477.89 249
10478.86 260
10479.82 291
10480.79 278
10481.76 293
10482.72 291
10483.69 307
10484.66 254
10485.62 292
10486.59 285
10487.56 267
10488.52 259
10489.49 260
10490.46 266
10491.43 289
10492.39 302
10493.36 323
10494.33 292
10495.29 238
10496.26 303
10497.23 279
10498.20 309
10499.16 281
10500.13 295
10501.10 288
10502.07 265
10503.03 267
10504.00 270
10504.97 295
10505.94 278
10506.90 283
10507.87 267
10508.84 261
10509.81 267
10510.78 277
10511.74 267
10512.71 280
10513.68 298
10514.65 293
10515.62 286
10516.58 272
10517.55 282
10518.52 303
10519.49 265
10520.46 272
10521.43 242
10522.39 243
10523.36 279
10524.33 260
10525.30 259
10526.27 268
10527.24 254
10528.21 279
10529.17 265
10530.14 282
10531.11 228
10532.08 241
10533.05 251
10534.02 263
10534.99 274
10535.96 246
10536.93 253
10537.90 258
10538.86 299
10539.83 258
10540.80 264
10541.77 314
10542.74 281
10543.71 283
10544.68 293
10545.65 269
10546.62 281
10547.59 287
10548.56 255
10549.53 238
10550.50 282
10551.47 281
10552.44 271
10553.41 275
10554.38 303
10555.35 289
10556.32 311
10557.29 319
10558.26 348
10559.23 341
10560.20 371
10561.17 350
10562.14 370
10563.11 282
10564.08 275
10565.05 339
10566.02 371
10566.99 316
10567.96 280
10568.93 302
10569.90 284
10570.87 261
10571.84 252
10572.82 270
10573.79 256
10574.76 298
10575.73 312
10576.70 340
10577.67 310
10578.64 283
10579.61 267
10580.58 271
10581.55 289
10582.53 244
10583.50 299
10584.47 320
10585.44 315
10586.41 311
10587.38 298
10588.35 295
10589.33 295
10590.30 313
10591.27 303
10592.24 285
10593.21 292
10594.18 273
10595.16 303
10596.13 300
10597.10 299
10598.07 308
10599.04 280
10600.01 333
10600.99 323
10601.96 323
10602.93 310
10603.90 300
10604.88 271
10605.85 280
10606.82 264
10607.79 301
10608.77 268
10609.74 319
10610.71 290
10611.68 299
10612.66 286
10613.63 281
10614.60 301
10615.57 292
10616.55 294
10617.52 298
10618.49 283
10619.46 296
10620.44 315
10621.41 264
10622.38 322
10623.36 339
10624.33 340
10625.30 350
10626.28 271
10627.25 303
10628.22 280
10629.20 287
10630.17 304
10631.14 363
10632.12 320
10633.09 314
10634.06 323
10635.04 329
10636.01 391
10636.99 416
10637.96 393
10638.93 336
10639.91 381
10640.88 401
10641.85 359
10642.83 333
10643.80 305
10644.78 298
10645.75 295
10646.72 337
10647.70 278
10648.67 253
10649.65 272
10650.62 317
10651.60 324
10652.57 268
10653.55 275
10654.52 289
10655.49 281
10656.47 297
10657.44 284
10658.42 254
10659.39 257
10660.37 267
10661.34 349
10662.32 302
10663.29 316
10664.27 306
10665.24 297
10666.22 349
10667.19 275
10668.17 310
10669.14 275
10670.12 269
10671.09 314
10672.07 307
10673.04 346
10674.02 316
10675.00 269
10675.97 290
10676.95 310
10677.92 337
10678.90 346
10679.87 312
10680.85 267
10681.82 280
10682.80 270
10683.78 283
10684.75 326
10685.73 295
10686.70 314
10687.68 268
10688.66 254
10689.63 265
10690.61 247
10691.58 256
10692.56 333
10693.54 272
10694.51 252
10695.49 261
10696.47 247
10697.44 249
10698.42 260
10699.40 259
10700.37 237
10701.35 241
10702.33 277
10703.30 291
10704.28 329
10705.26 291
10706.23 286
10707.21 262
10708.19 292
10709.16 310
10710.14 325
10711.12 265
10712.10 216
10713.07 255
10714.05 261
10715.03 283
10716.01 248
10716.98 261
10717.96 247
10718.94 258
10719.91 244
10720.89 262
10721.87 266
10722.85 303
10723.83 254
10724.80 295
10725.78 268
10726.76 253
10727.74 243
10728.71 255
10729.69 254
10730.67 289
10731.65 287
10732.63 295
10733.60 278
10734.58 312
10735.56 257
10736.54 283
10737.52 277
10738.50 298
10739.47 243
10740.45 290
10741.43 260
10742.41 262
10743.39 233
10744.37 243
10745.35 286
10746.32 289
10747.30 282
10748.28 270
10749.26 265
10750.24 228
10751.22 283
10752.20 261
10753.18 251
10754.16 231
10755.14 280
10756.11 241
10757.09 259
10758.07 230
10759.05 245
10760.03 267
10761.01 290
10761.99 266
10762.97 281
10763.95 248
10764.93 256
10765.91 239
10766.89 284
10767.87 304
10768.85 258
10769.83 251
10770.81 267
10771.79 290
10772.77 255
10773.75 296
10774.73 310
10775.71 283
10776.69 262
10777.67 282
10778.65 252
10779.63 230
10780.61 231
10781.59 246
10782.57 287
10783.55 299
10784.53 270
10785.51 291
10786.49 315
10787.47 237
10788.45 262
10789.43 297
10790.41 255
10791.39 255
10792.38 246
10793.36 237
10794.34 256
10795.32 244
10796.30 286
10797.28 243
10798.26 260
10799.24 226
10800.22 235
10801.21 231
10802.19 221
10803.17 265
10804.15 271
10805.13 245
10806.11 248
10807.09 242
10808.07 252
10809.06 209
10810.04 232
10811.02 240
10812.00 269
10812.98 256
10813.97 323
10814.95 296
10815.93 270
10816.91 267
10817.89 321
10818.87 307
10819.86 282
10820.84 273
10821.82 276
10822.80 277
10823.79 294
10824.77 235
10825.75 288
10826.73 275
10827.72 260
10828.70 280
10829.68 287
10830.66 278
10831.65 256
10832.63 244
10833.61 251
10834.59 278
10835.58 268
10836.56 274
10837.54 296
10838.52 268
10839.51 242
10840.49 253
10841.47 249
10842.46 239
10843.44 280
10844.42 232
10845.41 247
10846.39 234
10847.37 234
10848.36 258
10849.34 280
10850.32 272
10851.31 228
10852.29 235
10853.27 275
10854.26 336
10855.24 298
10856.23 250
10857.21 293
10858.19 266
10859.18 241
10860.16 262
10861.14 289
10862.13 265
10863.11 282
10864.10 277
10865.08 294
10866.07 288
10867.05 339
10868.03 330
10869.02 275
10870.00 276
10870.99 236
10871.97 261
10872.96 266
10873.94 279
10874.92 280
10875.91 315
10876.89 327
10877.88 300
10878.86 293
10879.85 285
10880.83 342
10881.82 337
10882.80 318
10883.79 345
10884.77 340
10885.76 321
10886.74 352
10887.73 367
10888.71 320
10889.70 372
10890.68 340
10891.67 313
10892.65 295
10893.64 275
10894.63 311
10895.61 317
10896.60 275
10897.58 279
10898.57 317
10899.55 348
10900.54 363
10901.53 319
10902.51 304
10903.50 323
10904.48 317
10905.47 304
10906.46 296
10907.44 322
10908.43 266
10909.41 311
10910.40 324
10911.39 295
10912.37 338
10913.36 336
10914.34 320
10915.33 307
10916.32 331
10917.30 398
10918.29 366
10919.28 352
10920.26 410
10921.25 339
10922.24 281
10923.22 324
10924.21 302
10925.20 372
10926.18 336
10927.17 353
10928.16 390
10929.15 323
10930.13 367
10931.12 385
10932.11 353
10933.09 385
10934.08 389
10935.07 369
10936.06 378
10937.04 399
10938.03 431
10939.02 387
10940.01 384
10940.99 389
10941.98 401
10942.97 386
10943.96 388
10944.94 429
10945.93 438
10946.92 424
10947.91 431
10948.90 439
10949.88 417
10950.87 469
10951.86 489
10952.85 475
10953.84 528
10954.82 519
10955.81 482
10956.80 531
10957.79 617
10958.78 590
10959.77 517
10960.75 525
10961.74 544
10962.73 488
10963.72 485
10964.71 432
10965.70 429
10966.69 439
10967.68 473
10968.66 498
10969.65 438
10970.64 427
10971.63 430
10972.62 488
10973.61 411
10974.60 437
10975.59 488
10976.58 486
10977.57 471
10978.55 435
10979.54 426
10980.53 475
10981.52 465
10982.51 459
10983.50 502
10984.49 507
10985.48 478
10986.47 460
10987.46 472
10988.45 526
10989.44 488
10990.43 450
10991.42 497
10992.41 487
10993.40 556
10994.39 585
10995.38 686
10996.37 709
10997.36 825
10998.35 863
10999.34 878
11000.33 832
11001.32 787
11002.31 676
11003.30 629
11004.29 574
11005.28 518
11006.27 493
11007.26 476
11008.25 471
11009.24 412
11010.24 433
11011.23 427
11012.22 441
11013.21 425
11014.20 406
11015.19 417
11016.18 458
11017.17 445
11018.16 398
11019.15 396
11020.14 419
11021.14 374
11022.13 387
11023.12 368
11024.11 372
11025.10 377
11026.09 398
11027.08 341
11028.08 366
11029.07 350
11030.06 369
11031.05 357
11032.04 327
11033.03 362
11034.03 361
11035.02 330
11036.01 369
11037.00 366
11037.99 344
11038.99 352
11039.98 354
11040.97 320
11041.96 303
11042.95 317
11043.95 334
11044.94 346
11045.93 308
11046.92 342
11047.92 282
11048.91 311
11049.90 332
11050.89 314
11051.89 294
11052.88 294
11053.87 337
11054.86 309
11055.86 253
11056.85 290
11057.84 335
11058.83 348
11059.83 323
11060.82 321
11061.81 304
11062.81 351
11063.80 295
11064.79 325
11065.79 317
11066.78 326
11067.77 335
11068.77 358
11069.76 327
11070.75 289
11071.75 309
11072.74 314
11073.73 327
11074.73 305
11075.72 287
11076.71 305
11077.71 257
11078.70 262
11079.70 307
11080.69 309
11081.68 316
11082.68 360
11083.67 313
11084.67 293
11085.66 277
11086.65 348
11087.65 282
11088.64 283
11089.64 290
11090.63 314
11091.63 325
11092.62 327
11093.61 256
11094.61 271
11095.60 362
11096.60 320
11097.59 322
11098.59 310
11099.58 305
11100.58 328
11101.57 337
11102.57 252
11103.56 311
11104.56 337
11105.55 313
11106.55 303
11107.54 287
11108.54 326
11109.53 245
11110.53 267
11111.52 284
11112.52 293
11113.51 327
11114.51 297
11115.50 289
11116.50 307
11117.49 310
11118.49 269
11119.49 285
11120.48 295
11121.48 320
11122.47 288
11123.47 301
11124.46 309
11125.46 265
11126.46 296
11127.45 310
11128.45 282
11129.44 281
11130.44 298
11131.44 267
11132.43 303
11133.43 297
11134.43 284
11135.42 325
11136.42 268
11137.41 265
11138.41 278
11139.41 263
11140.40 264
11141.40 292
11142.40 271
11143.39 275
11144.39 322
11145.39 373
11146.38 325
11147.38 343
11148.38 330
11149.38 266
11150.37 278
11151.37 293
11152.37 288
11153.36 293
11154.36 264
11155.36 252
11156.36 259
11157.35 284
11158.35 307
11159.35 310
11160.34 229
11161.34 253
11162.34 236
11163.34 269
11164.33 273
11165.33 273
11166.33 248
11167.33 295
11168.33 296
11169.32 297
11170.32 255
11171.32 247
11172.32 278
11173.32 295
11174.31 345
11175.31 287
11176.31 276
11177.31 266
11178.31 293
11179.30 290
11180.30 279
11181.30 297
11182.30 261
11183.30 266
11184.30 295
11185.30 253
11186.29 305
11187.29 288
11188.29 248
11189.29 220
11190.29 244
11191.29 268
11192.29 321
11193.29 270
11194.28 256
11195.28 270
11196.28 242
11197.28 274
11198.28 293
11199.28 253
11200.28 294
11201.28 280
11202.28 255
11203.28 251
11204.28 278
11205.28 265
11206.28 261
11207.28 290
11208.28 280
11209.27 272
11210.27 317
11211.27 268
11212.27 286
11213.27 259
11214.27 287
11215.27 300
11216.27 277
11217.27 256
11218.27 254
11219.27 288
11220.27 241
11221.27 248
11222.27 281
11223.27 271
11224.27 293
11225.28 326
11226.28 281
11227.28 268
11228.28 256
11229.28 257
11230.28 276
11231.28 303
11232.28 253
11233.28 284
11234.28 271
11235.28 237
11236.28 258
11237.28 264
11238.28 271
11239.28 239
11240.29 264
11241.29 264
11242.29 273
11243.29 240
11244.29 307
11245.29 305
11246.29 282
11247.29 289
11248.30 324
11249.30 290
11250.30 242
11251.30 200
11252.30 257
11253.30 269
11254.31 266
11255.31 285
11256.31 286
11257.31 274
11258.31 245
11259.31 283
11260.32 268
11261.32 298
11262.32 273
11263.32 288
11264.32 270
11265.33 245
11266.33 242
11267.33 310
11268.33 271
11269.34 278
11270.34 299
11271.34 301
11272.34 295
11273.35 286
11274.35 303
11275.35 302
11276.35 281
11277.36 346
11278.36 350
11279.36 294
11280.36 332
11281.37 269
11282.37 304
11283.37 286
11284.38 286
11285.38 306
11286.38 303
11287.38 298
11288.39 296
11289.39 319
11290.39 285
11291.40 285
11292.40 324
11293.40 339
11294.41 315
11295.41 281
11296.41 270
11297.42 312
11298.42 337
11299.43 310
11300.43 284
11301.43 263
11302.44 289
11303.44 284
11304.44 274
11305.45 306
11306.45 342
11307.46 322
11308.46 310
11309.47 336
11310.47 330
11311.47 382
11312.48 390
11313.48 331
11314.49 363
11315.49 360
11316.50 319
11317.50 341
11318.50 373
11319.51 347
11320.51 340
11321.52 295
11322.52 288
11323.53 283
11324.53 281
11325.54 304
11326.54 279
11327.55 314
11328.55 281
11329.56 298
11330.56 270
11331.57 289
11332.57 297
11333.58 294
11334.58 286
11335.59 328
11336.59 352
11337.60 369
11338.60 362
11339.61 303
11340.61 246
11341.62 281
11342.63 314
11343.63 260
11344.64 270
11345.64 293
11346.65 277
11347.65 287
11348.66 249
11349.67 251
11350.67 254
11351.68 252
11352.68 295
11353.69 280
11354.70 286
11355.70 258
11356.71 276
11357.72 294
11358.72 301
11359.73 262
11360.73 304
11361.74 304
11362.75 279
11363.75 317
11364.76 297
11365.77 307
11366.77 278
11367.78 261
11368.79 254
11369.79 249
11370.80 238
11371.81 264
11372.81 258
11373.82 223
11374.83 289
11375.84 322
11376.84 273
11377.85 252
11378.86 280
11379.86 291
11380.87 287
11381.88 297
11382.89 283
11383.89 226
11384.90 258
11385.91 235
11386.92 220
11387.92 291
11388.93 276
11389.94 306
11390.95 288
11391.95 248
11392.96 253
11393.97 270
11394.98 245
11395.99 285
11396.99 273
11398.00 283
11399.01 312
11400.02 260
11401.03 267
11402.03 226
11403.04 263
11404.05 275
11405.06 235
11406.07 266
11407.08 274
11408.09 230
11409.09 251
11410.10 303
11411.11 299
11412.12 275
11413.13 289
11414.14 298
11415.15 277
11416.15 313
11417.16 266
11418.17 246
11419.18 288
11420.19 265
11421.20 246
11422.21 272
11423.22 285
11424.23 306
11425.24 270
11426.25 260
11427.26 267
11428.26 315
11429.27 300
11430.28 302
11431.29 285
11432.30 296
11433.31 311
11434.32 320
11435.33 300
11436.34 282
11437.35 267
11438.36 313
11439.37 294
11440.38 316
11441.39 303
11442.40 285
11443.41 299
11444.42 264
11445.43 303
11446.44 371
11447.45 349
11448.46 303
11449.47 298
11450.48 300
11451.49 309
11452.50 281
11453.51 281
11454.52 307
11455.53 289
11456.55 298
11457.56 302
11458.57 290
11459.58 285
11460.59 269
11461.60 318
11462.61 265
11463.62 283
11464.63 316
11465.64 322
11466.65 333
11467.67 348
11468.68 353
11469.69 332
11470.70 342
11471.71 328
11472.72 316
11473.73 361
11474.74 351
11475.76 348
11476.77 292
11477.78 307
11478.79 368
11479.80 376
11480.81 362
11481.83 327
11482.84 320
11483.85 357
11484.86 320
11485.87 281
11486.89 322
11487.90 340
11488.91 296
11489.92 340
11490.93 310
11491.95 346
11492.96 306
11493.97 334
11494.98 320
11496.00 324
11497.01 317
11498.02 394
11499.03 360
11500.05 369
11501.06 359
11502.07 329
11503.08 325
11504.10 338
11505.11 340
11506.12 356
11507.13 360
11508.15 363
11509.16 293
11510.17 352
11511.19 307
11512.20 320
11513.21 311
11514.23 310
11515.24 352
11516.25 408
11517.27 361
11518.28 378
11519.29 385
11520.31 320
11521.32 312
11522.33 385
11523.35 388
11524.36 399
11525.37 433
11526.39 347
11527.40 349
11528.42 335
11529.43 338
11530.44 388
11531.46 417
11532.47 405
11533.48 412
11534.50 405
11535.51 331
11536.53 397
11537.54 405
11538.56 412
11539.57 432
11540.58 407
11541.60 437
11542.61 418
11543.63 392
11544.64 421
11545.66 424
11546.67 448
11547.69 443
11548.70 451
11549.72 437
11550.73 418
11551.75 426
11552.76 469
11553.78 465
11554.79 440
11555.81 459
11556.82 474
11557.84 448
11558.85 475
11559.87 493
11560.88 501
11561.90 461
11562.91 463
11563.93 444
11564.94 507
11565.96 497
11566.97 558
11567.99 524
11569.00 515
11570.02 491
11571.04 526
11572.05 546
11573.07 536
11574.08 576
11575.10 621
11576.11 612
11577.13 609
11578.15 563
11579.16 617
11580.18 648
11581.20 683
11582.21 742
11583.23 726
11584.24 724
11585.26 767
11586.28 782
11587.29 801
11588.31 869
11589.33 812
11590.34 912
11591.36 1015
11592.38 1006
11593.39 1008
11594.41 1173
11595.43 1342
11596.44 1363
11597.46 1479
11598.48 1465
11599.49 1482
11600.51 1467
11601.53 1388
11602.54 1261
11603.56 1190
11604.58 1124
11605.60 1093
11606.61 972
11607.63 934
11608.65 919
11609.67 948
11610.68 964
11611.70 967
11612.72 1035
11613.74 1050
11614.75 1071
11615.77 1021
11616.79 1071
11617.81 1043
11618.82 1045
11619.84 1025
11620.86 1050
11621.88 986
11622.90 1081
11623.91 1138
11624.93 1330
11625.95 1578
11626.97 1608
11627.99 1822
11629.00 2082
11630.02 2221
11631.04 2465
11632.06 2680
11633.08 2635
11634.10 2449
11635.11 2240
11636.13 1981
11637.15 1709
11638.17 1621
11639.19 1378
11640.21 1178
11641.23 1072
11642.25 962
11643.26 956
11644.28 899
11645.30 840
11646.32 787
11647.34 746
11648.36 736
11649.38 710
11650.40 646
11651.42 646
11652.44 714
11653.46 655
11654.47 626
11655.49 627
11656.51 620
11657.53 586
11658.55 654
11659.57 624
11660.59 621
11661.61 627
11662.63 618
11663.65 582
11664.67 670
11665.69 590
11666.71 601
11667.73 584
11668.75 602
11669.77 555
11670.79 537
11671.81 572
11672.83 578
11673.85 579
11674.87 636
11675.89 509
11676.91 520
11677.93 516
11678.95 530
11679.97 487
11680.99 524
11682.01 493
11683.03 485
11684.06 464
11685.08 485
11686.10 488
11687.12 530
11688.14 530
11689.16 466
11690.18 471
11691.20 519
11692.22 448
11693.24 489
11694.26 535
11695.29 543
11696.31 508
11697.33 481
11698.35 438
11699.37 519
11700.39 482
11701.41 467
11702.43 525
11703.46 462
11704.48 509
11705.50 528
11706.52 486
11707.54 516
11708.56 570
11709.59 534
11710.61 549
11711.63 523
11712.65 610
11713.67 533
11714.70 537
11715.72 538
11716.74 469
11717.76 459
11718.78 508
11719.81 522
11720.83 526
11721.85 511
11722.87 506
11723.90 495
11724.92 577
11725.94 529
11726.96 477
11727.99 488
11729.01 506
11730.03 511
11731.05 473
11732.08 484
11733.10 481
11734.12 472
11735.15 453
11736.17 448
11737.19 417
11738.21 410
11739.24 434
11740.26 479
11741.28 472
11742.31 438
11743.33 459
11744.35 434
11745.38 446
11746.40 428
11747.42 426
11748.45 465
11749.47 432
11750.49 429
11751.52 410
11752.54 460
11753.56 386
11754.59 378
11755.61 390
11756.64 322
11757.66 366
11758.68 403
11759.71 338
11760.73 370
11761.76 402
11762.78 389
11763.80 394
11764.83 367
11765.85 378
11766.88 402
11767.90 367
11768.93 406
11769.95 357
11770.97 390
11772.00 375
11773.02 356
11774.05 318
11775.07 361
11776.10 389
11777.12 396
11778.15 366
11779.17 366
11780.20 362
11781.22 344
11782.25 373
11783.27 425
11784.30 448
11785.32 378
11786.35 344
11787.37 337
11788.40 377
11789.42 340
11790.45 316
11791.47 347
11792.50 335
11793.52 285
11794.55 293
11795.57 326
11796.60 319
11797.63 297
11798.65 320
11799.68 346
11800.70 389
11801.73 309
11802.75 340
11803.78 357
11804.81 314
11805.83 303
11806.86 332
11807.88 306
11808.91 329
11809.94 309
11810.96 280
11811.99 308
11813.02 267
11814.04 263
11815.07 325
11816.09 305
11817.12 290
11818.15 311
11819.17 306
11820.20 340
11821.23 335
11822.25 327
11823.28 308
11824.31 315
11825.33 296
11826.36 311
11827.39 264
11828.42 307
11829.44 346
11830.47 357
11831.50 304
11832.52 314
11833.55 328
11834.58 302
11835.61 322
11836.63 272
11837.66 265
11838.69 289
11839.71 263
11840.74 262
11841.77 291
11842.80 308
11843.83 297
11844.85 242
11845.88 283
11846.91 269
11847.94 323
11848.96 332
11849.99 294
11851.02 324
11852.05 253
11853.08 240
11854.10 312
11855.13 297
11856.16 332
11857.19 288
11858.22 281
11859.24 294
11860.27 316
11861.30 334
11862.33 328
11863.36 299
11864.39 312
11865.42 283
11866.44 291
11867.47 306
11868.50 330
11869.53 297
11870.56 300
11871.59 307
11872.62 302
11873.65 280
11874.67 253
11875.70 258
11876.73 316
11877.76 291
11878.79 326
11879.82 264
11880.85 265
11881.88 307
11882.91 297
11883.94 305
11884.97 255
11886.00 272
11887.03 314
11888.06 299
11889.09 293
11890.11 265
11891.14 292
11892.17 317
11893.20 362
11894.23 323
11895.26 262
11896.29 315
11897.32 332
11898.35 353
11899.38 338
11900.41 334
11901.44 334
11902.47 329
11903.50 346
11904.53 334
11905.56 366
11906.59 318
11907.63 345
11908.66 353
11909.69 307
11910.72 333
11911.75 357
11912.78 318
11913.81 345
11914.84 347
11915.87 358
11916.90 336
11917.93 308
11918.96 327
11919.99 371
11921.02 367
11922.06 338
11923.09 382
11924.12 346
11925.15 388
11926.18 439
11927.21 445
11928.24 426
11929.27 525
11930.31 518
11931.34 480
11932.37 479
11933.40 444
11934.43 416
11935.46 433
11936.49 390
11937.53 351
11938.56 408
11939.59 353
11940.62 394
11941.65 335
11942.69 300
11943.72 293
11944.75 294
11945.78 327
11946.81 294
11947.85 287
11948.88 301
11949.91 301
11950.94 312
11951.97 291
11953.01 327
11954.04 284
11955.07 346
11956.10 332
11957.14 299
11958.17 265
11959.20 327
11960.24 366
11961.27 348
11962.30 317
11963.33 249
11964.37 326
11965.40 293
11966.43 294
11967.47 306
11968.50 277
11969.53 279
11970.56 279
11971.60 276
11972.63 350
11973.66 302
11974.70 267
11975.73 288
11976.76 287
11977.80 280
11978.83 306
11979.86 304
11980.90 269
11981.93 280
11982.97 307
11984.00 280
11985.03 299
11986.07 284
11987.10 300
11988.13 311
11989.17 328
11990.20 297
11991.24 298
11992.27 268
11993.30 309
11994.34 328
11995.37 322
11996.41 289
11997.44 324
11998.48 289
11999.51 270
12000.54 269
12001.58 301
12002.61 280
12003.65 294
12004.68 280
12005.72 289
12006.75 327
12007.79 340
12008.82 347
12009.86 308
12010.89 306
12011.93 356
12012.96 339
12014.00 329
12015.03 342
12016.07 332
12017.10 349
12018.14 336
12019.17 362
12020.21 328
12021.24 335
12022.28 330
12023.31 336
12024.35 352
12025.38 361
12026.42 360
12027.46 360
12028.49 330
12029.53 312
12030.56 297
12031.60 346
12032.63 397
12033.67 376
12034.71 346
12035.74 369
12036.78 377
12037.81 372
12038.85 344
12039.89 385
12040.92 354
12041.96 331
12042.99 387
12044.03 362
12045.07 379
12046.10 360
12047.14 378
12048.18 379
12049.21 396
12050.25 390
12051.29 396
12052.32 394
12053.36 366
12054.40 358
12055.43 388
12056.47 414
12057.51 384
12058.54 356
12059.58 379
12060.62 399
12061.65 398
12062.69 409
12063.73 331
12064.77 362
12065.80 381
12066.84 380
12067.88 416
12068.92 373
12069.95 388
12070.99 423
12072.03 379
12073.07 367
12074.10 384
12075.14 376
12076.18 386
12077.22 393
12078.25 369
12079.29 410
12080.33 390
12081.37 410
12082.41 391
12083.44 385
12084.48 389
12085.52 391
12086.56 409
12087.60 450
12088.63 390
12089.67 418
12090.71 471
12091.75 476
12092.79 516
12093.83 489
12094.86 489
12095.90 475
12096.94 550
12097.98 609
12099.02 619
12100.06 600
12101.10 662
12102.13 689
12103.17 656
12104.21 615
12105.25 585
12106.29 589
12107.33 565
12108.37 501
12109.41 444
12110.45 414
12111.49 378
12112.53 411
12113.56 421
12114.60 421
12115.64 359
12116.68 395
12117.72 372
12118.76 316
12119.80 363
12120.84 366
12121.88 297
12122.92 331
12123.96 303
12125.00 321
12126.04 342
12127.08 301
12128.12 319
12129.16 303
12130.20 302
12131.24 343
12132.28 330
12133.32 324
12134.36 293
12135.40 310
12136.44 328
12137.48 304
12138.52 334
12139.56 367
12140.60 332
12141.64 294
12142.68 332
12143.72 286
12144.76 311
12145.81 295
12146.85 331
12147.89 340
12148.93 324
12149.97 302
12151.01 299
12152.05 307
12153.09 339
12154.13 295
12155.17 341
12156.21 327
12157.26 346
12158.30 331
12159.34 309
12160.38 255
12161.42 262
12162.46 284
12163.50 277
12164.55 308
12165.59 286
12166.63 332
12167.67 333
12168.71 313
12169.75 335
12170.80 309
12171.84 301
12172.88 251
12173.92 277
12174.96 266
12176.00 294
12177.05 311
12178.09 297
12179.13 323
12180.17 342
12181.22 283
12182.26 285
12183.30 324
12184.34 349
12185.38 332
12186.43 347
12187.47 308
12188.51 338
12189.55 312
12190.60 288
12191.64 303
12192.68 318
12193.72 307
12194.77 331
12195.81 339
12196.85 319
12197.90 310
12198.94 283
12199.98 301
12201.03 339
12202.07 331
12203.11 311
12204.15 295
12205.20 348
12206.24 321
12207.28 306
12208.33 295
12209.37 292
12210.41 286
12211.46 330
12212.50 318
12213.55 302
12214.59 281
12215.63 288
12216.68 308
12217.72 266
12218.76 270
12219.81 287
12220.85 266
12221.90 335
12222.94 291
12223.98 308
12225.03 260
12226.07 251
12227.12 256
12228.16 273
12229.20 282
12230.25 272
12231.29 315
12232.34 275
12233.38 336
12234.43 308
12235.47 322
12236.52 289
12237.56 331
12238.61 316
12239.65 288
12240.69 321
12241.74 283
12242.78 356
12243.83 338
12244.87 355
12245.92 335
12246.96 283
12248.01 293
12249.05 349
12250.10 317
12251.14 322
12252.19 377
12253.24 358
12254.28 278
12255.33 244
12256.37 267
12257.42 246
12258.46 312
12259.51 299
12260.55 304
12261.60 297
12262.64 342
12263.69 314
12264.74 299
12265.78 328
12266.83 261
12267.87 262
12268.92 239
12269.97 268
12271.01 226
12272.06 294
12273.10 246
12274.15 306
12275.20 226
12276.24 240
12277.29 304
12278.34 270
12279.38 280
12280.43 259
12281.47 228
12282.52 275
12283.57 224
12284.61 238
12285.66 282
12286.71 295
12287.75 267
12288.80 316
12289.85 277
12290.90 258
12291.94 266
12292.99 256
12294.04 271
12295.08 248
12296.13 220
12297.18 244
12298.22 273
12299.27 274
12300.32 271
12301.37 266
12302.41 247
12303.46 305
12304.51 293
12305.56 270
12306.60 267
12307.65 286
12308.70 240
12309.75 265
12310.79 246
12311.84 246
12312.89 264
12313.94 248
12314.99 223
12316.03 205
12317.08 242
12318.13 238
12319.18 259
12320.23 285
12321.27 256
12322.32 251
12323.37 219
12324.42 228
12325.47 221
12326.52 232
12327.56 240
12328.61 253
12329.66 275
12330.71 235
12331.76 207
12332.81 252
12333.86 264
12334.91 199
12335.95 192
12337.00 229
12338.05 260
12339.10 291
12340.15 274
12341.20 244
12342.25 228
12343.30 229
12344.35 239
12345.40 232
12346.44 254
12347.49 255
12348.54 252
12349.59 235
12350.64 235
12351.69 235
12352.74 214
12353.79 248
12354.84 281
12355.89 266
12356.94 236
12357.99 224
12359.04 282
12360.09 241
12361.14 219
12362.19 225
12363.24 230
12364.29 234
12365.34 238
12366.39 195
12367.44 253
12368.49 255
12369.54 223
12370.59 247
12371.64 270
12372.69 290
12373.74 240
12374.79 228
12375.84 250
12376.89 253
12377.94 247
12378.99 238
12380.05 255
12381.10 250
12382.15 258
12383.20 241
12384.25 264
12385.30 258
12386.35 245
12387.40 252
12388.45 219
12389.50 213
12390.55 250
12391.61 235
12392.66 227
12393.71 215
12394.76 277
12395.81 248
12396.86 226
12397.91 252
12398.97 238
12400.02 274
12401.07 305
12402.12 279
12403.17 270
12404.22 306
12405.28 258
12406.33 247
12407.38 237
12408.43 255
12409.48 275
12410.53 238
12411.59 249
12412.64 249
12413.69 230
12414.74 224
12415.80 239
12416.85 282
12417.90 293
12418.95 258
12420.00 251
12421.06 270
12422.11 250
12423.16 224
12424.21 279
12425.27 262
12426.32 245
12427.37 255
12428.43 258
12429.48 294
12430.53 262
12431.58 262
12432.64 257
12433.69 262
12434.74 244
12435.80 256
12436.85 254
12437.90 248
12438.96 238
12440.01 247
12441.06 305
12442.12 311
12443.17 242
12444.22 239
12445.28 266
12446.33 247
12447.38 254
12448.44 304
12449.49 279
12450.54 266
12451.60 260
12452.65 229
12453.71 268
12454.76 252
12455.81 304
12456.87 287
12457.92 231
12458.98 249
12460.03 255
12461.08 237
12462.14 219
12463.19 253
12464.25 223
12465.30 242
12466.35 261
12467.41 255
12468.46 252
12469.52 296
12470.57 259
12471.63 303
12472.68 281
12473.74 284
12474.79 286
12475.85 320
12476.90 326
12477.96 291
12479.01 358
12480.07 325
12481.12 294
12482.18 309
12483.23 358
12484.29 294
12485.34 325
12486.40 367
12487.45 398
12488.51 373
12489.56 448
12490.62 509
12491.67 514
12492.73 533
12493.78 551
12494.84 561
12495.90 552
12496.95 559
12498.01 480
12499.06 420
12500.12 405
12501.17 364
12502.23 350
12503.29 350
12504.34 348
12505.40 328
12506.45 327
12507.51 335
12508.57 298
12509.62 339
12510.68 322
12511.73 276
12512.79 339
12513.85 324
12514.90 296
12515.96 269
12517.02 263
12518.07 267
12519.13 262
12520.19 287
12521.24 300
12522.30 295
12523.36 282
12524.41 315
12525.47 245
12526.53 267
12527.58 280
12528.64 266
12529.70 278
12530.76 281
12531.81 306
12532.87 302
12533.93 241
12534.98 263
12536.04 281
12537.10 297
12538.16 280
12539.21 285
12540.27 256
12541.33 291
12542.39 297
12543.44 288
12544.50 315
12545.56 309
12546.62 324
12547.68 367
12548.73 340
12549.79 329
12550.85 301
12551.91 302
12552.96 285
12554.02 314
12555.08 352
12556.14 372
12557.20 314
12558.26 336
12559.31 323
12560.37 295
12561.43 321
12562.49 311
12563.55 315
12564.61 370
12565.66 379
12566.72 416
12567.78 394
12568.84 422
12569.90 474
12570.96 501
12572.02 497
12573.08 477
12574.13 507
12575.19 514
12576.25 473
12577.31 496
12578.37 466
12579.43 463
12580.49 429
12581.55 421
12582.61 360
12583.67 332
12584.73 380
12585.79 397
12586.85 399
12587.91 307
12588.96 291
12590.02 336
12591.08 340
12592.14 314
12593.20 303
12594.26 288
12595.32 311
12596.38 316
12597.44 321
12598.50 313
12599.56 302
12600.62 280
12601.68 317
12602.74 333
12603.80 295
12604.86 297
12605.92 258
12606.98 236
12608.04 252
12609.10 293
12610.17 314
12611.23 332
12612.29 291
12613.35 361
12614.41 324
12615.47 310
12616.53 274
12617.59 331
12618.65 334
12619.71 323
12620.77 340
12621.83 302
12622.89 316
12623.95 286
12625.02 285
12626.08 297
12627.14 334
12628.20 342
12629.26 270
12630.32 252
12631.38 262
12632.44 266
12633.51 259
12634.57 300
12635.63 267
12636.69 267
12637.75 290
12638.81 311
12639.88 283
12640.94 272
12642.00 298
12643.06 310
12644.12 357
12645.18 315
12646.25 323
12647.31 347
12648.37 403
12649.43 375
12650.50 379
12651.56 433
12652.62 398
12653.68 390
12654.74 428
12655.81 384
12656.87 410
12657.93 356
12658.99 344
12660.06 337
12661.12 327
12662.18 337
12663.24 304
12664.31 306
12665.37 354
12666.43 318
12667.50 300
12668.56 300
12669.62 315
12670.68 282
12671.75 318
12672.81 321
12673.87 294
12674.94 319
12676.00 285
12677.06 321
12678.13 311
12679.19 306
12680.25 320
12681.32 331
12682.38 360
12683.44 327
12684.51 299
12685.57 284
12686.63 293
12687.70 353
12688.76 357
12689.83 320
12690.89 305
12691.95 339
12693.02 349
12694.08 371
12695.15 277
12696.21 313
12697.27 327
12698.34 312
12699.40 362
12700.47 383
12701.53 379
12702.60 360
12703.66 364
12704.72 311
12705.79 338
12706.85 365
12707.92 337
12708.98 360
12710.05 365
12711.11 321
12712.18 315
12713.24 326
12714.31 323
12715.37 327
12716.44 335
12717.50 330
12718.57 343
12719.63 341
12720.70 341
12721.76 329
12722.83 325
12723.89 302
12724.96 305
12726.02 320
12727.09 287
12728.15 256
12729.22 289
12730.28 293
12731.35 327
12732.41 344
12733.48 318
12734.55 340
12735.61 351
12736.68 319
12737.74 320
12738.81 327
12739.88 353
12740.94 308
12742.01 283
12743.07 273
12744.14 259
12745.21 250
12746.27 260
12747.34 273
12748.40 262
12749.47 244
12750.54 281
12751.60 254
12752.67 255
12753.74 248
12754.80 232
12755.87 271
12756.94 275
12758.00 234
12759.07 240
12760.14 254
12761.20 267
12762.27 258
12763.34 278
12764.40 271
12765.47 275
12766.54 253
12767.60 252
12768.67 277
12769.74 254
12770.81 242
12771.87 269
12772.94 221
12774.01 252
12775.08 235
12776.14 265
12777.21 259
12778.28 204
12779.35 207
12780.41 220
12781.48 286
12782.55 274
12783.62 244
12784.68 259
12785.75 221
12786.82 239
12787.89 232
12788.96 262
12790.02 296
12791.09 238
12792.16 277
12793.23 235
12794.30 229
12795.36 279
12796.43 269
12797.50 254
12798.57 205
12799.64 246
12800.71 241
12801.77 237
12802.84 218
12803.91 225
12804.98 267
12806.05 251
12807.12 222
12808.19 252
12809.25 223
12810.32 218
12811.39 240
12812.46 224
12813.53 210
12814.60 234
12815.67 234
12816.74 257
12817.81 249
12818.88 257
12819.95 236
12821.01 236
12822.08 240
12823.15 204
12824.22 211
12825.29 228
12826.36 218
12827.43 261
12828.50 250
12829.57 203
12830.64 209
12831.71 263
12832.78 215
12833.85 245
12834.92 214
12835.99 240
12837.06 241
12838.13 233
12839.20 212
12840.27 248
12841.34 233
12842.41 219
12843.48 277
12844.55 220
12845.62 205
12846.69 255
12847.76 258
12848.83 235
12849.90 192
12850.97 234
12852.04 218
12853.11 195
12854.19 238
12855.26 222
12856.33 225
12857.40 215
12858.47 174
12859.54 229
12860.61 215
12861.68 199
12862.75 184
12863.82 217
12864.89 217
12865.97 223
12867.04 202
12868.11 220
12869.18 204
12870.25 191
12871.32 213
12872.39 199
12873.47 226
12874.54 218
12875.61 216
12876.68 190
12877.75 184
12878.82 211
12879.90 236
12880.97 193
12882.04 212
12883.11 168
12884.18 175
12885.25 245
12886.33 203
12887.40 191
12888.47 208
12889.54 219
12890.62 183
12891.69 177
12892.76 192
12893.83 177
12894.90 221
12895.98 203
12897.05 203
12898.12 211
12899.19 182
12900.27 188
12901.34 197
12902.41 198
12903.49 188
12904.56 202
12905.63 183
12906.70 189
12907.78 199
12908.85 187
12909.92 197
12911.00 255
12912.07 217
12913.14 213
12914.22 247
12915.29 212
12916.36 204
12917.44 171
12918.51 175
12919.58 185
12920.66 227
12921.73 216
12922.80 226
12923.88 236
12924.95 166
12926.02 181
12927.10 177
12928.17 202
12929.24 210
12930.32 176
12931.39 186
12932.47 166
12933.54 205
12934.61 233
12935.69 233
12936.76 229
12937.84 262
12938.91 233
12939.99 212
12941.06 217
12942.13 212
12943.21 180
12944.28 206
12945.36 190
12946.43 241
12947.51 228
12948.58 213
12949.66 190
12950.73 202
12951.81 206
12952.88 195
12953.95 180
12955.03 178
12956.10 191
12957.18 191
12958.25 222
12959.33 184
12960.40 204
12961.48 219
12962.56 191
12963.63 191
12964.71 169
12965.78 161
12966.86 165
12967.93 219
12969.01 219
12970.08 186
12971.16 173
12972.23 189
12973.31 197
12974.39 200
12975.46 196
12976.54 222
12977.61 195
12978.69 219
12979.76 223
12980.84 238
12981.92 198
12982.99 166
12984.07 182
12985.14 206
12986.22 226
12987.30 226
12988.37 218
12989.45 197
12990.53 176
12991.60 196
12992.68 230
12993.76 222
12994.83 177
12995.91 207
12996.99 187
12998.06 194
12999.14 175
13000.22 258
13001.29 229
13002.37 217
13003.45 238
13004.52 203
13005.60 214
13006.68 196
13007.75 202
13008.83 202
13009.91 226
13010.99 214
13012.06 238
13013.14 213
13014.22 221
13015.30 223
13016.37 216
13017.45 211
13018.53 226
13019.61 212
13020.68 210
13021.76 161
13022.84 173
13023.92 225
13024.99 212
13026.07 232
13027.15 233
13028.23 211
13029.31 228
13030.38 218
13031.46 196
13032.54 233
13033.62 204
13034.70 239
13035.77 217
13036.85 236
13037.93 213
13039.01 202
13040.09 244
13041.17 218
13042.24 191
13043.32 186
13044.40 224
13045.48 216
13046.56 241
13047.64 208
13048.72 225
13049.80 206
13050.87 192
13051.95 216
13053.03 202
13054.11 219
13055.19 211
13056.27 212
13057.35 181
13058.43 183
13059.51 206
13060.59 199
13061.67 191
13062.74 178
13063.82 184
13064.90 197
13065.98 179
13067.06 189
13068.14 177
13069.22 191
13070.30 211
13071.38 217
13072.46 223
13073.54 207
13074.62 168
13075.70 191
13076.78 208
13077.86 214
13078.94 235
13080.02 205
13081.10 216
13082.18 209
13083.26 197
13084.34 242
13085.42 209
13086.50 210
13087.58 167
13088.66 227
13089.74 221
13090.82 233
13091.90 196
13092.99 227
13094.07 202
13095.15 206
13096.23 182
13097.31 188
13098.39 181
13099.47 183
13100.55 177
13101.63 217
13102.71 189
13103.79 193
13104.88 229
13105.96 217
13107.04 193
13108.12 215
13109.20 206
13110.28 226
13111.36 216
13112.44 186
13113.53 195
13114.61 191
13115.69 193
13116.77 207
13117.85 217
13118.93 212
13120.02 198
13121.10 207
13122.18 199
13123.26 170
13124.34 212
13125.42 213
13126.51 215
13127.59 197
13128.67 188
13129.75 230
13130.84 180
13131.92 202
13133.00 179
13134.08 190
13135.16 194
13136.25 198
13137.33 204
13138.41 207
13139.49 221
13140.58 212
13141.66 191
13142.74 185
13143.82 245
13144.91 199
13145.99 237
13147.07 232
13148.16 197
13149.24 207
13150.32 165
13151.41 199
13152.49 223
13153.57 184
13154.65 190
13155.74 202
13156.82 182
13157.90 197
13158.99 177
13160.07 199
13161.15 205
13162.24 168
13163.32 173
13164.40 217
13165.49 194
13166.57 211
13167.66 200
13168.74 214
13169.82 233
13170.91 204
13171.99 209
13173.08 207
13174.16 176
13175.24 183
13176.33 196
13177.41 208
13178.50 179
13179.58 183
13180.66 204
13181.75 185
13182.83 206
13183.92 187
13185.00 177
13186.09 201
13187.17 223
13188.25 207
13189.34 221
13190.42 200
13191.51 216
13192.59 252
13193.68 236
13194.76 222
13195.85 184
13196.93 180
13198.02 175
13199.10 215
13200.19 228
13201.27 227
13202.36 202
13203.44 226
13204.53 205
13205.61 211
13206.70 205
13207.78 219
13208.87 201
13209.96 233
13211.04 195
13212.13 209
13213.21 192
13214.30 173
13215.38 197
13216.47 194
13217.55 212
13218.64 201
13219.73 215
13220.81 196
13221.90 210
13222.98 211
13224.07 190
13225.16 193
13226.24 197
13227.33 232
13228.41 191
13229.50 209
13230.59 214
13231.67 220
13232.76 226
13233.85 231
13234.93 206
13236.02 200
13237.11 206
13238.19 216
13239.28 197
13240.37 225
13241.45 230
13242.54 205
13243.63 184
13244.71 201
13245.80 212
13246.89 190
13247.97 231
13249.06 231
13250.15 197
13251.24 227
13252.32 238
13253.41 262
13254.50 241
13255.58 200
13256.67 218
13257.76 225
13258.85 197
13259.93 194
13261.02 190
13262.11 197
13263.20 208
13264.28 215
13265.37 172
13266.46 196
13267.55 181
13268.64 226
13269.72 237
13270.81 237
13271.90 227
13272.99 210
13274.08 229
13275.16 219
13276.25 207
13277.34 228
13278.43 167
13279.52 216
13280.61 231
13281.69 220
13282.78 192
13283.87 215
13284.96 239
13286.05 220
13287.14 218
13288.23 213
13289.31 238
13290.40 230
13291.49 199
13292.58 198
13293.67 218
13294.76 272
13295.85 272
13296.94 244
13298.03 242
13299.11 250
13300.20 245
13301.29 238
13302.38 222
13303.47 268
13304.56 234
13305.65 247
13306.74 249
13307.83 239
13308.92 263
13310.01 223
13311.10 244
13312.19 286
13313.28 279
13314.37 263
13315.46 283
13316.55 241
13317.64 247
13318.73 273
13319.82 244
13320.91 275
13322.00 271
13323.09 252
13324.18 266
13325.27 270
13326.36 255
13327.45 280
13328.54 307
13329.63 241
13330.72 238
13331.81 251
13332.90 227
13333.99 233
13335.08 242
13336.17 246
13337.26 244
13338.35 257
13339.44 269
13340.53 289
13341.62 270
13342.72 230
13343.81 211
13344.90 217
13345.99 268
13347.08 285
13348.17 260
13349.26 204
13350.35 227
13351.44 228
13352.54 273
13353.63 247
13354.72 230
13355.81 238
13356.90 249
13357.99 277
13359.08 285
13360.18 282
13361.27 293
13362.36 310
13363.45 312
13364.54 305
13365.63 296
13366.73 286
13367.82 303
13368.91 317
13370.00 351
13371.09 317
13372.19 277
13373.28 294
13374.37 269
13375.46 263
13376.56 290
13377.65 263
13378.74 252
13379.83 276
13380.93 277
13382.02 243
13383.11 254
13384.20 254
13385.30 260
13386.39 244
13387.48 228
13388.57 264
13389.67 238
13390.76 209
13391.85 221
13392.95 249
13394.04 268
13395.13 251
13396.22 231
13397.32 216
13398.41 210
13399.50 268
13400.60 244
13401.69 251
13402.78 248
13403.88 261
13404.97 290
13406.06 244
13407.16 196
13408.25 201
13409.35 228
13410.44 210
13411.53 220
13412.63 236
13413.72 243
13414.81 266
13415.91 215
13417.00 245
13418.10 255
13419.19 251
13420.28 225
13421.38 258
13422.47 218
13423.57 239
13424.66 242
13425.76 256
13426.85 241
13427.94 237
13429.04 230
13430.13 256
13431.23 240
13432.32 245
13433.42 214
13434.51 229
13435.61 207
13436.70 241
13437.80 230
13438.89 249
13439.99 239
13441.08 206
13442.18 252
13443.27 278
13444.37 265
13445.46 267
13446.56 272
13447.65 262
13448.75 256
13449.84 276
13450.94 260
13452.03 268
13453.13 254
13454.22 282
13455.32 264
13456.41 250
13457.51 264
13458.61 285
13459.70 259
13460.80 254
13461.89 310
13462.99 292
13464.08 276
13465.18 267
13466.28 278
13467.37 303
13468.47 311
13469.56 334
13470.66 280
13471.76 266
13472.85 286
13473.95 324
13475.05 291
13476.14 305
13477.24 312
13478.33 277
13479.43 274
13480.53 274
13481.62 293
13482.72 297
13483.82 264
13484.91 311
13486.01 333
13487.11 294
13488.20 281
13489.30 280
13490.40 296
13491.50 290
13492.59 271
13493.69 330
13494.79 376
13495.88 381
13496.98 341
13498.08 324
13499.18 404
13500.27 405
13501.37 345
13502.47 324
13503.57 343
13504.66 304
13505.76 347
13506.86 337
13507.96 334
13509.05 355
13510.15 264
13511.25 280
13512.35 284
13513.44 270
13514.54 257
13515.64 282
13516.74 285
13517.84 283
13518.93 224
13520.03 257
13521.13 252
13522.23 252
13523.33 258
13524.43 251
13525.52 237
13526.62 242
13527.72 216
13528.82 234
13529.92 223
13531.02 264
13532.12 246
13533.21 265
13534.31 251
13535.41 204
13536.51 239
13537.61 228
13538.71 262
13539.81 248
13540.91 234
13542.01 253
13543.10 272
13544.20 246
13545.30 223
13546.40 250
13547.50 211
13548.60 188
13549.70 204
13550.80 191
13551.90 234
13553.00 224
13554.10 234
13555.20 205
13556.30 184
13557.40 209
13558.50 203
13559.60 223
13560.70 213
13561.80 267
13562.90 232
13564.00 216
13565.10 202
13566.20 199
13567.30 220
13568.40 203
13569.50 182
13570.60 225
13571.70 198
13572.80 190
13573.90 225
13575.00 217
13576.10 212
13577.20 259
13578.30 257
13579.40 214
13580.50 235
13581.60 213
13582.70 233
13583.80 217
13584.90 252
13586.00 219
13587.10 227
13588.21 211
13589.31 188
13590.41 230
13591.51 237
13592.61 239
13593.71 236
13594.81 206
13595.91 246
13597.01 239
13598.12 225
13599.22 218
13600.32 204
13601.42 239
13602.52 229
13603.62 253
13604.72 239
13605.83 217
13606.93 212
13608.03 233
13609.13 256
13610.23 242
13611.34 192
13612.44 201
13613.54 206
13614.64 237
13615.74 269
13616.85 227
13617.95 216
13619.05 224
13620.15 234
13621.25 235
13622.36 234
13623.46 211
13624.56 228
13625.66 224
13626.77 214
13627.87 211
13628.97 224
13630.07 216
13631.18 208
13632.28 236
13633.38 218
13634.48 231
13635.59 218
13636.69 199
13637.79 193
13638.90 222
13640.00 227
13641.10 259
13642.21 246
13643.31 202
13644.41 201
13645.52 197
13646.62 205
13647.72 193
13648.83 188
13649.93 210
13651.03 176
13652.14 220
13653.24 211
13654.34 176
13655.45 211
13656.55 208
13657.65 234
13658.76 205
13659.86 177
13660.97 209
13662.07 212
13663.17 207
13664.28 213
13665.38 201
13666.49 202
13667.59 202
13668.69 226
13669.80 190
13670.90 181
13672.01 192
13673.11 176
13674.22 228
13675.32 242
13676.42 214
13677.53 234
13678.63 178
13679.74 180
13680.84 201
13681.95 187
13683.05 188
13684.16 199
13685.26 213
13686.37 217
13687.47 185
13688.58 222
13689.68 192
13690.79 212
13691.89 228
13693.00 234
13694.10 232
13695.21 195
13696.31 223
13697.42 179
13698.52 207
13699.63 224
13700.73 233
13701.84 179
13702.95 195
13704.05 200
13705.16 237
13706.26 240
13707.37 192
13708.47 209
13709.58 203
13710.69 213
13711.79 225
13712.90 211
13714.00 205
13715.11 230
13716.22 194
13717.32 221
13718.43 182
13719.53 206
13720.64 215
13721.75 257
13722.85 206
13723.96 250
13725.07 225
13726.17 223
13727.28 224
13728.39 243
13729.49 238
13730.60 253
13731.71 231
13732.81 237
13733.92 206
13735.03 216
13736.13 221
13737.24 250
13738.35 241
13739.46 212
13740.56 226
13741.67 249
13742.78 296
13743.88 273
13744.99 249
13746.10 211
13747.21 247
13748.31 233
13749.42 278
13750.53 255
13751.64 252
13752.74 266
13753.85 274
13754.96 242
13756.07 273
13757.17 279
13758.28 315
13759.39 305
13760.50 287
13761.61 294
13762.71 317
13763.82 301
13764.93 293
13766.04 309
13767.15 321
13768.25 369
13769.36 347
13770.47 352
13771.58 351
13772.69 321
13773.80 355
13774.90 363
13776.01 331
13777.12 308
13778.23 264
13779.34 299
13780.45 279
13781.56 272
13782.67 282
13783.77 271
13784.88 282
13785.99 277
13787.10 286
13788.21 291
13789.32 262
13790.43 287
13791.54 270
13792.65 287
13793.76 289
13794.86 316
13795.97 351
13797.08 294
13798.19 297
13799.30 304
13800.41 280
13801.52 319
13802.63 321
13803.74 288
13804.85 307
13805.96 315
13807.07 285
13808.18 258
13809.29 288
13810.40 269
13811.51 246
13812.62 251
13813.73 210
13814.84 238
13815.95 250
13817.06 254
13818.17 219
13819.28 242
13820.39 231
13821.50 216
13822.61 222
13823.72 256
13824.83 211
13825.94 236
13827.05 230
13828.16 235
13829.27 218
13830.39 191
13831.50 209
13832.61 237
13833.72 211
13834.83 219
13835.94 242
13837.05 246
13838.16 246
13839.27 227
13840.38 243
13841.50 240
13842.61 230
13843.72 222
13844.83 222
13845.94 246
13847.05 262
13848.16 227
13849.27 246
13850.39 216
13851.50 201
13852.61 226
13853.72 228
13854.83 244
13855.94 233
13857.06 195
13858.17 228
13859.28 249
13860.39 233
13861.50 225
13862.62 245
13863.73 208
13864.84 200
13865.95 197
13867.06 229
13868.18 281
13869.29 275
13870.40 255
13871.51 228
13872.63 253
13873.74 226
13874.85 262
13875.96 230
13877.08 204
13878.19 176
13879.30 239
13880.41 242
13881.53 203
13882.64 229
13883.75 251
13884.87 244
13885.98 260
13887.09 309
13888.20 279
13889.32 243
13890.43 270
13891.54 256
13892.66 239
13893.77 261
13894.88 286
13896.00 320
13897.11 295
13898.22 274
13899.34 248
13900.45 241
13901.56 249
13902.68 248
13903.79 268
13904.91 233
13906.02 218
13907.13 227
13908.25 241
13909.36 212
13910.48 191
13911.59 230
13912.70 226
13913.82 216
13914.93 189
13916.05 163
13917.16 214
13918.27 221
13919.39 215
13920.50 204
13921.62 233
13922.73 257
13923.85 210
13924.96 214
13926.08 236
13927.19 205
13928.30 204
13929.42 198
13930.53 218
13931.65 201
13932.76 192
13933.88 195
13934.99 203
13936.11 240
13937.22 193
13938.34 204
13939.45 191
13940.57 228
13941.68 226
13942.80 210
13943.91 184
13945.03 224
13946.15 245
13947.26 215
13948.38 189
13949.49 218
13950.61 200
13951.72 190
13952.84 204
13953.95 203
13955.07 210
13956.19 222
13957.30 193
13958.42 196
13959.53 196
13960.65 227
13961.77 211
13962.88 184
13964.00 179
13965.11 215
13966.23 213
13967.35 217
13968.46 195
13969.58 197
13970.69 202
13971.81 233
13972.93 207
13974.04 192
13975.16 177
13976.28 175
13977.39 216
13978.51 227
13979.63 185
13980.74 212
13981.86 199
13982.98 196
13984.09 182
13985.21 214
13986.33 259
13987.45 254
13988.56 209
13989.68 228
13990.80 208
13991.91 195
13993.03 222
13994.15 236
13995.27 208
13996.38 187
13997.50 191
13998.62 217
13999.74 232
14000.85 230
14001.97 209
14003.09 210
14004.21 192
14005.32 220
14006.44 196
14007.56 200
14008.68 195
14009.80 208
14010.91 205
14012.03 193
14013.15 187
14014.27 184
14015.39 183
14016.50 210
14017.62 180
14018.74 207
14019.86 227
14020.98 224
14022.10 182
14023.21 223
14024.33 236
14025.45 212
14026.57 218
14027.69 225
14028.81 252
14029.93 184
14031.04 241
14032.16 208
14033.28 188
14034.40 212
14035.52 213
14036.64 206
14037.76 187
14038.88 180
14040.00 207
14041.12 238
14042.23 184
14043.35 195
14044.47 219
14045.59 217
14046.71 220
14047.83 230
14048.95 213
14050.07 217
14051.19 218
14052.31 245
14053.43 250
14054.55 208
14055.67 207
14056.79 195
14057.91 205
14059.03 213
14060.15 231
14061.27 279
14062.39 237
14063.51 220
14064.63 209
14065.75 244
14066.87 202
14067.99 211
14069.11 220
14070.23 207
14071.35 237
14072.47 219
14073.59 231
14074.71 253
14075.83 253
14076.95 238
14078.07 270
14079.19 239
14080.31 250
14081.44 224
14082.56 181
14083.68 223
14084.80 266
14085.92 231
14087.04 288
14088.16 244
14089.28 256
14090.40 317
14091.52 290
14092.65 286
14093.77 280
14094.89 278
14096.01 292
14097.13 299
14098.25 282
14099.37 267
14100.50 286
14101.62 300
14102.74 299
14103.86 305
14104.98 270
14106.10 260
14107.23 248
14108.35 213
14109.47 233
14110.59 252
14111.71 200
14112.84 190
14113.96 193
14115.08 197
14116.20 181
14117.32 229
14118.45 230
14119.57 194
14120.69 144
14121.81 214
14122.94 203
14124.06 184
14125.18 209
14126.30 222
14127.43 210
14128.55 234
14129.67 204
14130.79 179
14131.92 193
14133.04 215
14134.16 206
14135.29 217
14136.41 193
14137.53 238
14138.66 209
14139.78 162
14140.90 233
14142.02 206
14143.15 195
14144.27 192
14145.39 207
14146.52 186
14147.64 202
14148.76 233
14149.89 218
14151.01 235
14152.14 225
14153.26 198
14154.38 209
14155.51 211
14156.63 219
14157.75 215
14158.88 204
14160.00 191
14161.13 202
14162.25 179
14163.37 186
14164.50 193
14165.62 210
14166.75 192
14167.87 205
14168.99 208
14170.12 164
14171.24 215
14172.37 197
14173.49 188
14174.62 185
14175.74 185
14176.87 207
14177.99 179
14179.12 172
14180.24 185
14181.36 178
14182.49 159
14183.61 199
14184.74 178
14185.86 176
14186.99 185
14188.11 182
14189.24 196
14190.36 187
14191.49 192
14192.62 173
14193.74 176
14194.87 214
14195.99 187
14197.12 184
14198.24 198
14199.37 160
14200.49 177
14201.62 177
14202.74 188
14203.87 174
14205.00 146
14206.12 163
14207.25 176
14208.37 196
14209.50 171
14210.62 210
14211.75 191
14212.88 177
14214.00 165
14215.13 173
14216.26 173
14217.38 232
14218.51 210
14219.63 163
14220.76 152
14221.89 176
14223.01 221
14224.14 173
14225.27 184
14226.39 188
14227.52 186
14228.65 207
14229.77 207
14230.90 170
14232.03 196
14233.15 199
14234.28 212
14235.41 186
14236.53 167
14237.66 177
14238.79 193
14239.91 225
14241.04 184
14242.17 176
14243.30 193
14244.42 199
14245.55 174
14246.68 159
14247.81 161
14248.93 159
14250.06 187
14251.19 194
14252.32 152
14253.44 191
14254.57 200
14255.70 197
14256.83 169
14257.95 173
14259.08 176
14260.21 175
14261.34 174
14262.47 148
14263.59 179
14264.72 182
14265.85 165
14266.98 165
14268.11 184
14269.23 176
14270.36 192
14271.49 148
14272.62 138
14273.75 211
14274.88 146
14276.01 180
14277.13 192
14278.26 154
14279.39 146
14280.52 144
14281.65 175
14282.78 175
14283.91 159
14285.04 159
14286.16 148
14287.29 150
14288.42 183
14289.55 167
14290.68 174
14291.81 191
14292.94 211
14294.07 156
14295.20 170
14296.33 173
14297.46 182
14298.59 156
14299.71 157
14300.84 131
14301.97 140
14303.10 175
14304.23 181
14305.36 156
14306.49 155
14307.62 175
14308.75 171
14309.88 170
14311.01 155
14312.14 138
14313.27 189
14314.40 151
14315.53 167
14316.66 177
14317.79 155
14318.92 160
14320.05 151
14321.18 157
14322.31 143
14323.44 141
14324.57 150
14325.70 160
14326.84 141
14327.97 150
14329.10 165
14330.23 146
14331.36 182
14332.49 172
14333.62 156
14334.75 132
14335.88 139
14337.01 163
14338.14 155
14339.27 145
14340.41 135
14341.54 142
14342.67 140
14343.80 137
14344.93 154
14346.06 139
14347.19 152
14348.32 134
14349.46 139
14350.59 159
14351.72 161
14352.85 146
14353.98 136
14355.11 148
14356.25 160
14357.38 156
14358.51 155
14359.64 140
14360.77 147
14361.90 142
14363.04 136
14364.17 161
14365.30 148
14366.43 164
14367.56 155
14368.70 159
14369.83 178
14370.96 164
14372.09 140
14373.23 138
14374.36 146
14375.49 138
14376.62 173
14377.76 144
14378.89 180
14380.02 141
14381.15 149
14382.29 150
14383.42 141
14384.55 142
14385.69 150
14386.82 152
14387.95 149
14389.08 179
14390.22 158
14391.35 134
14392.48 174
14393.62 153
14394.75 114
14395.88 156
14397.02 144
14398.15 167
14399.28 157
14400.42 149
14401.55 169
14402.68 151
14403.82 172
14404.95 163
14406.08 157
14407.22 163
14408.35 165
14409.49 176
14410.62 177
14411.75 178
14412.89 141
14414.02 141
14415.16 166
14416.29 137
14417.42 140
14418.56 143
14419.69 168
14420.83 159
14421.96 164
14423.10 174
14424.23 166
14425.36 169
14426.50 170
14427.63 181
14428.77 129
14429.90 149
14431.04 136
14432.17 198
14433.31 188
14434.44 133
14435.58 143
14436.71 170
14437.85 150
14438.98 127
14440.12 141
14441.25 135
14442.39 128
14443.52 173
14444.66 165
14445.79 180
14446.93 179
14448.06 178
14449.20 195
14450.33 121
14451.47 170
14452.60 162
14453.74 159
14454.87 160
14456.01 167
14457.15 190
14458.28 164
14459.42 167
14460.55 143
14461.69 148
14462.83 162
14463.96 164
14465.10 171
14466.23 176
14467.37 151
14468.51 144
14469.64 149
14470.78 126
14471.91 186
14473.05 162
14474.19 138
14475.32 148
14476.46 167
14477.60 149
14478.73 144
14479.87 149
14481.01 144
14482.14 143
14483.28 170
14484.42 161
14485.55 171
14486.69 156
14487.83 144
14488.96 148
14490.10 160
14491.24 136
14492.37 127
14493.51 174
14494.65 137
14495.79 138
14496.92 139
14498.06 135
14499.20 176
14500.34 175
14501.47 154
14502.61 153
14503.75 182
14504.89 175
14506.02 169
14507.16 167
14508.30 162
14509.44 159
14510.57 151
14511.71 162
14512.85 164
14513.99 177
14515.13 169
14516.26 145
14517.40 132
14518.54 146
14519.68 161
14520.82 129
14521.95 165
14523.09 152
14524.23 159
14525.37 207
14526.51 171
14527.65 201
14528.78 214
14529.92 169
14531.06 164
14532.20 187
14533.34 167
14534.48 143
14535.62 159
14536.76 191
14537.89 167
14539.03 139
14540.17 152
14541.31 176
14542.45 153
14543.59 166
14544.73 146
14545.87 159
14547.01 164
14548.15 219
14549.29 189
14550.42 133
14551.56 165
14552.70 179
14553.84 168
14554.98 156
14556.12 151
14557.26 173
14558.40 182
14559.54 159
14560.68 179
14561.82 149
14562.96 161
14564.10 201
14565.24 198
14566.38 188
14567.52 176
14568.66 180
14569.80 152
14570.94 147
14572.08 146
14573.22 138
14574.36 186
14575.50 193
14576.64 147
14577.78 168
14578.92 200
14580.06 174
14581.20 176
14582.35 186
14583.49 163
14584.63 147
14585.77 183
14586.91 177
14588.05 176
14589.19 162
14590.33 197
14591.47 183
14592.61 169
14593.75 153
14594.89 161
14596.04 185
14597.18 216
14598.32 205
14599.46 193
14600.60 186
14601.74 199
14602.88 187
14604.03 208
14605.17 187
14606.31 220
14607.45 208
14608.59 194
14609.73 191
14610.87 179
14612.02 227
14613.16 190
14614.30 193
14615.44 198
14616.58 192
14617.73 215
14618.87 250
14620.01 220
14621.15 208
14622.29 210
14623.44 235
14624.58 207
14625.72 203
14626.86 204
14628.01 243
14629.15 248
14630.29 232
14631.43 232
14632.58 254
14633.72 306
14634.86 268
14636.00 246
14637.15 229
14638.29 212
14639.43 247
14640.58 238
14641.72 248
14642.86 225
14644.00 216
14645.15 217
14646.29 228
14647.43 191
14648.58 200
14649.72 215
14650.86 191
14652.01 190
14653.15 237
14654.29 215
14655.44 186
14656.58 199
14657.72 220
14658.87 217
14660.01 206
14661.16 226
14662.30 186
14663.44 184
14664.59 183
14665.73 181
14666.87 195
14668.02 165
14669.16 166
14670.31 196
14671.45 199
14672.59 200
14673.74 177
14674.88 197
14676.03 194
14677.17 187
14678.32 171
14679.46 147
14680.60 159
14681.75 192
14682.89 178
14684.04 191
14685.18 209
14686.33 202
14687.47 172
14688.62 157
14689.76 180
14690.91 178
14692.05 157
14693.20 158
14694.34 178
14695.49 154
14696.63 211
14697.78 169
14698.92 156
14700.07 165
14701.21 171
14702.36 201
14703.50 175
14704.65 182
14705.79 189
14706.94 170
14708.09 197
14709.23 177
14710.38 192
14711.52 179
14712.67 176
14713.81 167
14714.96 188
14716.11 190
14717.25 209
14718.40 214
14719.54 187
14720.69 215
14721.84 199
14722.98 184
14724.13 191
14725.27 188
14726.42 188
14727.57 201
14728.71 204
14729.86 225
14731.01 228
14732.15 214
14733.30 218
14734.45 197
14735.59 219
14736.74 207
14737.88 227
14739.03 207
14740.18 253
14741.33 231
14742.47 186
14743.62 191
14744.77 211
14745.91 194
14747.06 197
14748.21 207
14749.35 223
14750.50 210
14751.65 187
14752.80 215
14753.94 228
14755.09 219
14756.24 262
14757.39 241
14758.53 220
14759.68 215
14760.83 206
14761.98 234
14763.12 274
14764.27 257
14765.42 300
14766.57 297
14767.71 317
14768.86 319
14770.01 248
14771.16 271
14772.31 322
14773.45 356
14774.60 300
14775.75 292
14776.90 296
14778.05 299
14779.20 286
14780.34 291
14781.49 285
14782.64 336
14783.79 366
14784.94 307
14786.09 353
14787.24 433
14788.38 404
14789.53 353
14790.68 358
14791.83 374
14792.98 363
14794.13 364
14795.28 368
14796.43 373
14797.57 385
14798.72 365
14799.87 320
14801.02 311
14802.17 307
14803.32 273
14804.47 303
14805.62 288
14806.77 242
14807.92 269
14809.07 293
14810.22 256
14811.37 266
14812.52 255
14813.67 258
14814.82 276
14815.97 270
14817.12 204
14818.26 231
14819.41 243
14820.56 219
14821.71 238
14822.86 229
14824.01 223
14825.16 235
14826.31 239
14827.47 216
14828.62 199
14829.77 218
14830.92 193
14832.07 204
14833.22 146
14834.37 188
14835.52 206
14836.67 211
14837.82 154
14838.97 175
14840.12 173
14841.27 169
14842.42 184
14843.57 193
14844.72 196
14845.87 188
14847.03 177
14848.18 176
14849.33 184
14850.48 135
14851.63 159
14852.78 147
14853.93 144
14855.08 171
14856.23 179
14857.39 179
14858.54 144
14859.69 195
14860.84 179
14861.99 163
14863.14 169
14864.29 167
14865.45 181
14866.60 194
14867.75 184
14868.90 159
14870.05 163
14871.21 176
14872.36 177
14873.51 165
14874.66 174
14875.81 173
14876.97 170
14878.12 165
14879.27 199
14880.42 173
14881.57 175
14882.73 162
14883.88 174
14885.03 160
14886.18 191
14887.34 191
14888.49 173
14889.64 140
14890.79 141
14891.95 172
14893.10 143
14894.25 141
14895.41 147
14896.56 154
14897.71 156
14898.86 192
14900.02 172
14901.17 194
14902.32 163
14903.48 190
14904.63 150
14905.78 161
14906.94 170
14908.09 193
14909.24 174
14910.40 152
14911.55 147
14912.70 178
14913.86 146
14915.01 157
14916.16 166
14917.32 185
14918.47 172
14919.63 157
14920.78 149
14921.93 176
14923.09 167
14924.24 188
14925.39 164
14926.55 176
14927.70 159
14928.86 150
14930.01 177
14931.17 155
14932.32 175
14933.47 165
14934.63 184
14935.78 127
14936.94 140
14938.09 147
14939.25 183
14940.40 199
14941.56 180
14942.71 134
14943.86 150
14945.02 175
14946.17 166
14947.33 127
14948.48 157
14949.64 165
14950.79 164
14951.95 158
14953.10 168
14954.26 147
14955.41 167
14956.57 182
14957.72 156
14958.88 158
14960.04 163
14961.19 170
14962.35 170
14963.50 141
14964.66 149
14965.81 145
14966.97 158
14968.12 174
14969.28 145
14970.44 153
14971.59 141
14972.75 154
14973.90 118
14975.06 182
14976.21 183
14977.37 185
14978.53 171
14979.68 145
14980.84 152
14981.99 150
14983.15 172
14984.31 157
14985.46 179
14986.62 177
14987.78 188
14988.93 159
14990.09 121
14991.25 159
14992.40 168
14993.56 154
14994.72 191
14995.87 192
14997.03 157
14998.19 176
14999.34 178
15000.50 172
15001.66 173
15002.81 153
15003.97 144
15005.13 131
15006.29 138
15007.44 147
15008.60 125
15009.76 157
15010.91 144
15012.07 158
15013.23 134
15014.39 150
15015.54 160
15016.70 165
15017.86 179
15019.02 156
15020.17 134
15021.33 135
15022.49 127
15023.65 139
15024.81 129
15025.96 141
15027.12 155
15028.28 133
15029.44 158
15030.59 107
15031.75 145
15032.91 118
15034.07 161
15035.23 139
15036.39 114
15037.54 156
15038.70 143
15039.86 129
15041.02 146
15042.18 142
15043.34 142
15044.50 137
15045.65 152
15046.81 120
15047.97 117
15049.13 135
15050.29 165
15051.45 170
15052.61 148
15053.77 125
15054.92 128
15056.08 145
15057.24 129
15058.40 130
15059.56 150
15060.72 140
15061.88 120
15063.04 136
15064.20 156
15065.36 115
15066.52 149
15067.68 146
15068.84 134
15070.00 164
15071.16 142
15072.32 154
15073.47 140
15074.63 148
15075.79 149
15076.95 142
15078.11 161
15079.27 117
15080.43 110
15081.59 147
15082.75 159
15083.91 125
15085.07 122
15086.23 114
15087.39 124
15088.56 129
15089.72 153
15090.88 125
15092.04 138
15093.20 102
15094.36 123
15095.52 124
15096.68 133
15097.84 147
15099.00 137
15100.16 146
15101.32 142
15102.48 124
15103.64 99
15104.80 112
15105.97 112
15107.13 139
15108.29 136
15109.45 139
15110.61 118
15111.77 152
15112.93 122
15114.09 113
15115.25 141
15116.42 137
15117.58 116
15118.74 143
15119.90 144
15121.06 113
15122.22 138
15123.39 135
15124.55 121
15125.71 117
15126.87 128
15128.03 145
15129.19 142
15130.36 124
15131.52 139
15132.68 137
15133.84 131
15135.00 126
15136.17 118
15137.33 117
15138.49 113
15139.65 130
15140.82 126
15141.98 135
15143.14 112
15144.30 131
15145.46 130
15146.63 144
15147.79 128
15148.95 109
15150.12 123
15151.28 128
15152.44 150
15153.60 145
15154.77 134
15155.93 150
15157.09 150
15158.26 159
15159.42 146
15160.58 134
15161.74 139
15162.91 149
15164.07 143
15165.23 124
15166.40 108
15167.56 130
15168.72 142
15169.89 160
15171.05 157
15172.21 137
15173.38 134
15174.54 140
15175.71 127
15176.87 152
15178.03 118
15179.20 159
15180.36 136
15181.52 131
15182.69 112
15183.85 136
15185.02 151
15186.18 151
15187.34 121
15188.51 129
15189.67 152
15190.84 153
15192.00 152
15193.17 135
15194.33 139
15195.49 142
15196.66 148
15197.82 123
15198.99 115
15200.15 173
15201.32 168
15202.48 151
15203.65 114
15204.81 151
15205.98 151
15207.14 182
15208.31 119
15209.47 124
15210.64 121
15211.80 134
15212.97 151
15214.13 142
15215.30 153
15216.46 131
15217.63 144
15218.79 111
15219.96 135
15221.12 170
15222.29 145
15223.45 133
15224.62 125
15225.78 131
15226.95 141
15228.12 150
15229.28 168
15230.45 144
15231.61 125
15232.78 150
15233.95 163
15235.11 148
15236.28 129
15237.44 119
15238.61 112
15239.78 150
15240.94 131
15242.11 117
15243.27 152
15244.44 152
15245.61 158
15246.77 160
15247.94 124
15249.11 123
15250.27 136
15251.44 135
15252.61 148
15253.77 115
15254.94 143
15256.11 138
15257.27 131
15258.44 116
15259.61 109
15260.77 112
15261.94 117
15263.11 124
15264.27 128
15265.44 108
15266.61 98
15267.78 131
15268.94 139
15270.11 144
15271.28 130
15272.44 131
15273.61 134
15274.78 135
15275.95 136
15277.11 147
15278.28 165
15279.45 142
15280.62 144
15281.79 141
15282.95 116
15284.12 116
15285.29 138
15286.46 136
15287.62 128
15288.79 148
15289.96 100
15291.13 139
15292.30 166
15293.47 140
15294.63 130
15295.80 131
15296.97 144
15298.14 131
15299.31 128
15300.48 143
15301.64 151
15302.81 164
15303.98 128
15305.15 150
15306.32 158
15307.49 114
15308.66 137
15309.82 122
15310.99 145
15312.16 138
15313.33 143
15314.50 133
15315.67 131
15316.84 148
15318.01 131
15319.18 118
15320.35 135
15321.51 129
15322.68 118
15323.85 134
15325.02 136
15326.19 152
15327.36 147
15328.53 123
15329.70 127
15330.87 139
15332.04 130
15333.21 115
15334.38 134
15335.55 109
15336.72 124
15337.89 90
15339.06 108
15340.23 132
15341.40 121
15342.57 129
15343.74 119
15344.91 120
15346.08 133
15347.25 145
15348.42 120
15349.59 144
15350.76 115
15351.93 116
15353.10 118
15354.27 129
15355.44 124
15356.61 133
15357.78 139
15358.95 132
15360.13 141
15361.30 175
15362.47 123
15363.64 94
15364.81 112
15365.98 116
15367.15 128
15368.32 118
15369.49 116
15370.66 107
15371.84 135
15373.01 121
15374.18 127
15375.35 137
15376.52 129
15377.69 116
15378.86 121
15380.03 114
15381.21 117
15382.38 108
15383.55 121
15384.72 139
15385.89 102
15387.06 120
15388.24 136
15389.41 129
15390.58 141
15391.75 112
15392.92 129
15394.10 162
15395.27 157
15396.44 176
15397.61 136
15398.78 126
15399.96 133
15401.13 135
15402.30 163
15403.47 121
15404.65 121
15405.82 133
15406.99 130
15408.16 123
15409.34 132
15410.51 158
15411.68 170
15412.85 110
15414.03 146
15415.20 127
15416.37 138
15417.55 137
15418.72 123
15419.89 105
15421.06 139
15422.24 154
15423.41 144
15424.58 116
15425.76 115
15426.93 139
15428.10 149
15429.28 133
15430.45 145
15431.62 112
15432.80 129
15433.97 154
15435.15 124
15436.32 137
15437.49 137
15438.67 120
15439.84 143
15441.01 135
15442.19 101
15443.36 111
15444.54 112
15445.71 127
15446.88 129
15448.06 115
15449.23 156
15450.41 122
15451.58 139
15452.75 132
15453.93 116
15455.10 121
15456.28 124
15457.45 134
15458.63 117
15459.80 108
15460.98 109
15462.15 120
15463.32 142
15464.50 122
15465.67 121
15466.85 128
15468.02 123
15469.20 129
15470.37 107
15471.55 130
15472.72 156
15473.90 118
15475.07 101
15476.25 101
15477.42 113
15478.60 125
15479.77 145
15480.95 132
15482.13 127
15483.30 108
15484.48 132
15485.65 113
15486.83 134
15488.00 97
15489.18 131
15490.35 132
15491.53 123
15492.71 151
15493.88 161
15495.06 148
15496.23 125
15497.41 135
15498.59 149
15499.76 141
15500.94 144
15502.11 134
15503.29 150
15504.47 128
15505.64 117
15506.82 119
15508.00 112
15509.17 125
15510.35 135
15511.52 144
15512.70 129
15513.88 120
15515.05 129
15516.23 115
15517.41 126
15518.58 128
15519.76 111
15520.94 132
15522.12 105
15523.29 132
15524.47 115
15525.65 127
15526.82 108
15528.00 129
15529.18 94
15530.35 106
15531.53 128
15532.71 126
15533.89 95
15535.06 109
15536.24 116
15537.42 133
15538.60 131
15539.77 123
15540.95 113
15542.13 112
15543.31 140
15544.48 133
15545.66 150
15546.84 103
15548.02 106
15549.20 121
15550.37 147
15551.55 110
15552.73 107
15553.91 120
15555.09 119
15556.26 118
15557.44 134
15558.62 148
15559.80 132
15560.98 130
15562.16 107
15563.34 149
15564.51 143
15565.69 126
15566.87 128
15568.05 165
15569.23 156
15570.41 157
15571.59 129
15572.76 168
15573.94 134
15575.12 129
15576.30 119
15577.48 129
15578.66 142
15579.84 129
15581.02 102
15582.20 99
15583.38 115
15584.56 148
15585.73 147
15586.91 161
15588.09 113
15589.27 103
15590.45 132
15591.63 137
15592.81 162
15593.99 126
15595.17 114
15596.35 130
15597.53 163
15598.71 120
15599.89 116
15601.07 107
15602.25 130
15603.43 155
15604.61 144
15605.79 130
15606.97 132
15608.15 124
15609.33 159
15610.51 147
15611.69 137
15612.87 166
15614.05 168
15615.23 153
15616.41 127
15617.59 112
15618.77 157
15619.95 178
15621.14 155
15622.32 142
15623.50 111
15624.68 133
15625.86 126
15627.04 123
15628.22 134
15629.40 152
15630.58 144
15631.76 122
15632.94 145
15634.13 154
15635.31 151
15636.49 155
15637.67 142
15638.85 144
15640.03 177
15641.21 158
15642.39 160
15643.58 168
15644.76 149
15645.94 133
15647.12 149
15648.30 154
15649.48 124
15650.67 154
15651.85 157
15653.03 160
15654.21 154
15655.39 144
15656.58 171
15657.76 175
15658.94 167
15660.12 129
15661.30 138
15662.49 154
15663.67 154
15664.85 168
15666.03 147
15667.22 146
15668.40 152
15669.58 123
15670.76 132
15671.95 140
15673.13 160
15674.31 163
15675.49 205
15676.68 149
15677.86 141
15679.04 151
15680.23 144
15681.41 146
15682.59 144
15683.77 143
15684.96 144
15686.14 141
15687.32 132
15688.51 163
15689.69 156
15690.87 161
15692.06 163
15693.24 147
15694.42 145
15695.61 140
15696.79 146
15697.97 142
15699.16 146
15700.34 139
15701.53 175
15702.71 149
15703.89 138
15705.08 130
15706.26 143
15707.44 177
15708.63 152
15709.81 152
15711.00 162
15712.18 134
15713.36 182
15714.55 174
15715.73 177
15716.92 156
15718.10 167
15719.29 173
15720.47 161
15721.66 151
15722.84 145
15724.02 140
15725.21 186
15726.39 173
15727.58 147
15728.76 144
15729.95 166
15731.13 159
15732.32 158
15733.50 156
15734.69 146
15735.87 143
15737.06 173
15738.24 176
15739.43 187
15740.61 197
15741.80 163
15742.98 172
15744.17 170
15745.35 157
15746.54 159
15747.72 169
15748.91 154
15750.10 166
15751.28 156
15752.47 168
15753.65 149
15754.84 159
15756.02 158
15757.21 170
15758.40 171
15759.58 179
15760.77 185
15761.95 167
15763.14 173
15764.33 149
15765.51 172
15766.70 203
15767.88 171
15769.07 163
15770.26 133
15771.44 156
15772.63 172
15773.82 160
15775.00 131
15776.19 150
15777.38 162
15778.56 126
15779.75 137
15780.94 139
15782.12 140
15783.31 143
15784.50 170
15785.68 158
15786.87 156
15788.06 147
15789.24 171
15790.43 143
15791.62 137
15792.81 145
15793.99 155
15795.18 122
15796.37 124
15797.55 143
15798.74 136
15799.93 141
15801.12 133
15802.30 156
15803.49 149
15804.68 132
15805.87 151
15807.05 107
15808.24 102
15809.43 125
15810.62 162
15811.81 141
15812.99 133
15814.18 143
15815.37 148
15816.56 140
15817.75 122
15818.93 106
15820.12 127
15821.31 119
15822.50 116
15823.69 133
15824.88 160
15826.06 154
15827.25 142
15828.44 116
15829.63 160
15830.82 143
15832.01 129
15833.20 131
15834.38 119
15835.57 121
15836.76 128
15837.95 138
15839.14 137
15840.33 142
15841.52 120
15842.71 117
15843.90 125
15845.08 95
15846.27 129
15847.46 140
15848.65 117
15849.84 113
15851.03 124
15852.22 143
15853.41 115
15854.60 105
15855.79 123
15856.98 127
15858.17 123
15859.36 159
15860.55 124
15861.74 140
15862.93 142
15864.12 112
15865.31 126
15866.50 132
15867.69 116
15868.88 135
15870.07 131
15871.26 150
15872.45 136
15873.64 142
15874.83 140
15876.02 119
15877.21 124
15878.40 116
15879.59 120
15880.78 151
15881.97 137
15883.16 121
15884.35 123
15885.54 133
15886.73 129
15887.92 133
15889.11 150
15890.30 139
15891.50 130
15892.69 153
15893.88 113
15895.07 132
15896.26 123
15897.45 132
15898.64 145
15899.83 163
15901.02 137
15902.22 167
15903.41 159
15904.60 151
15905.79 139
15906.98 114
15908.17 125
15909.36 171
15910.56 166
15911.75 157
15912.94 166
15914.13 151
15915.32 170
15916.51 139
15917.71 149
15918.90 141
15920.09 155
15921.28 154
15922.47 152
15923.67 160
15924.86 160
15926.05 151
15927.24 145
15928.43 159
15929.63 145
15930.82 149
15932.01 165
15933.20 131
15934.40 157
15935.59 128
15936.78 131
15937.97 140
15939.17 118
15940.36 130
15941.55 144
15942.75 128
15943.94 124
15945.13 143
15946.32 113
15947.52 97
15948.71 123
15949.90 107
15951.10 100
15952.29 117
15953.48 129
15954.68 135
15955.87 119
15957.06 127
15958.26 119
15959.45 104
15960.64 107
15961.84 102
15963.03 103
15964.22 138
15965.42 132
15966.61 124
15967.80 104
15969.00 96
15970.19 121
15971.39 102
15972.58 127
15973.77 149
15974.97 124
15976.16 123
15977.36 122
15978.55 133
15979.74 138
15980.94 120
15982.13 110
15983.33 108
15984.52 101
15985.72 121
15986.91 110
15988.10 114
15989.30 127
15990.49 139
15991.69 114
15992.88 119
15994.08 109
15995.27 126
15996.47 132
15997.66 94
15998.86 80
16000.05 97
16001.25 114
16002.44 131
16003.64 118
16004.83 124
16006.03 137
16007.22 129
16008.42 118
16009.61 117
16010.81 119
16012.00 110
16013.20 96
16014.40 107
16015.59 121
16016.79 120
16017.98 122
16019.18 98
16020.37 112
16021.57 110
16022.76 98
16023.96 119
16025.16 133
16026.35 106
16027.55 96
16028.74 127
16029.94 106
16031.14 132
16032.33 108
16033.53 85
16034.73 115
16035.92 86
16037.12 135
16038.31 124
16039.51 124
16040.71 128
16041.90 127
16043.10 134
16044.30 138
16045.49 100
16046.69 105
16047.89 109
16049.08 113
16050.28 101
16051.48 108
16052.67 119
16053.87 122
16055.07 115
16056.27 105
16057.46 120
16058.66 123
16059.86 90
16061.05 102
16062.25 101
16063.45 145
16064.65 84
16065.84 119
16067.04 107
16068.24 107
16069.44 124
16070.63 103
16071.83 107
16073.03 111
16074.23 105
16075.42 118
16076.62 107
16077.82 100
16079.02 110
16080.22 112
16081.41 116
16082.61 111
16083.81 95
16085.01 84
16086.21 94
16087.40 124
16088.60 104
16089.80 132
16091.00 113
16092.20 126
16093.40 116
16094.59 107
16095.79 145
16096.99 147
16098.19 116
16099.39 99
16100.59 100
16101.79 133
16102.99 123
16104.18 111
16105.38 120
16106.58 110
16107.78 120
16108.98 115
16110.18 124
16111.38 98
16112.58 101
16113.78 115
16114.98 115
16116.17 130
16117.37 103
16118.57 115
16119.77 114
16120.97 137
16122.17 77
16123.37 97
16124.57 126
16125.77 117
16126.97 106
16128.17 135
16129.37 89
16130.57 117
16131.77 104
16132.97 118
16134.17 120
16135.37 115
16136.57 128
16137.77 126
16138.97 113
16140.17 98
16141.37 91
16142.57 99
16143.77 121
16144.97 121
16146.17 137
16147.37 110
16148.57 117
16149.77 104
16150.97 112
16152.17 116
16153.37 127
16154.58 111
16155.78 93
16156.98 117
16158.18 122
16159.38 116
16160.58 120
16161.78 118
16162.98 110
16164.18 102
16165.38 109
16166.59 105
16167.79 122
16168.99 118
16170.19 99
16171.39 120
16172.59 94
16173.79 101
16174.99 136
16176.20 129
16177.40 114
16178.60 117
16179.80 110
16181.00 122
16182.20 121
16183.41 105
16184.61 103
16185.81 94
16187.01 108
16188.21 107
16189.42 101
16190.62 134
16191.82 109
16193.02 115
16194.22 97
16195.43 86
16196.63 130
16197.83 111
16199.03 119
16200.24 114
16201.44 109
16202.64 131
16203.84 104
16205.05 134
16206.25 122
16207.45 106
16208.65 94
16209.86 98
16211.06 103
16212.26 116
16213.47 111
16214.67 106
16215.87 113
16217.07 92
16218.28 159
16219.48 134
16220.68 107
16221.89 115
16223.09 121
16224.29 97
16225.50 108
16226.70 136
16227.90 118
16229.11 124
16230.31 104
16231.51 108
16232.72 99
16233.92 109
16235.13 125
16236.33 146
16237.53 133
16238.74 130
16239.94 114
16241.15 102
16242.35 134
16243.55 103
16244.76 123
16245.96 141
16247.17 110
16248.37 99
16249.57 140
16250.78 137
16251.98 136
16253.19 113
16254.39 97
16255.60 104
16256.80 99
16258.01 112
16259.21 118
16260.41 114
16261.62 125
16262.82 122
16264.03 131
16265.23 141
16266.44 139
16267.64 152
16268.85 146
16270.05 132
16271.26 121
16272.46 128
16273.67 115
16274.87 118
16276.08 141
16277.28 136
16278.49 149
16279.70 121
16280.90 117
16282.11 139
16283.31 158
16284.52 123
16285.72 104
16286.93 118
16288.13 136
16289.34 145
16290.55 119
16291.75 105
16292.96 91
16294.16 116
16295.37 155
16296.58 139
16297.78 118
16298.99 160
16300.19 157
16301.40 119
16302.61 122
16303.81 129
16305.02 129
16306.22 147
16307.43 127
16308.64 104
16309.84 135
16311.05 149
16312.26 149
16313.46 136
16314.67 123
16315.88 128
16317.08 149
16318.29 114
16319.50 141
16320.70 138
16321.91 116
16323.12 118
16324.33 125
16325.53 107
16326.74 115
16327.95 129
16329.15 124
16330.36 128
16331.57 116
16332.78 103
16333.98 105
16335.19 117
16336.40 116
16337.61 123
16338.81 120
16340.02 125
16341.23 125
16342.44 133
16343.64 105
16344.85 126
16346.06 105
16347.27 89
16348.48 114
16349.68 115
16350.89 100
16352.10 110
16353.31 94
16354.52 110
16355.72 142
16356.93 103
16358.14 125
16359.35 127
16360.56 128
16361.77 122
16362.97 110
16364.18 87
16365.39 134
16366.60 93
16367.81 121
16369.02 125
16370.23 115
16371.43 126
16372.64 98
16373.85 86
16375.06 122
16376.27 125
16377.48 96
16378.69 122
16379.90 130
16381.11 110
16382.32 126
16383.52 115
16384.73 103
16385.94 98
16387.15 106
16388.36 102
16389.57 104
16390.78 106
16391.99 90
16393.20 102
16394.41 119
16395.62 102
16396.83 96
16398.04 113
16399.25 102
16400.46 118
16401.67 118
16402.88 113
16404.09 105
16405.30 127
16406.51 96
16407.72 98
16408.93 100
16410.14 88
16411.35 105
16412.56 96
16413.77 98
16414.98 106
16416.19 100
16417.40 108
16418.61 136
16419.82 108
16421.03 103
16422.24 105
16423.45 104
16424.67 107
16425.88 104
16427.09 108
16428.30 122
16429.51 116
16430.72 134
16431.93 123
16433.14 110
16434.35 107
16435.56 101
16436.78 100
16437.99 89
16439.20 98
16440.41 105
16441.62 108
16442.83 123
16444.04 101
16445.25 115
16446.47 106
16447.68 119
16448.89 140
16450.10 120
16451.31 116
16452.52 116
16453.74 91
16454.95 102
16456.16 103
16457.37 111
16458.58 123
16459.80 119
16461.01 123
16462.22 100
16463.43 116
16464.65 118
16465.86 126
16467.07 126
16468.28 100
16469.49 108
16470.71 131
16471.92 129
16473.13 123
16474.34 105
16475.56 117
16476.77 121
16477.98 116
16479.20 94
16480.41 106
16481.62 127
16482.83 98
16484.05 99
16485.26 95
16486.47 89
16487.69 117
16488.90 98
16490.11 107
16491.33 107
16492.54 119
16493.75 86
16494.97 91
16496.18 108
16497.39 109
16498.61 96
16499.82 81
16501.03 92
16502.25 84
16503.46 100
16504.67 126
16505.89 116
16507.10 134
16508.32 92
16509.53 76
16510.74 100
16511.96 94
16513.17 113
16514.39 120
16515.60 129
16516.81 127
16518.03 109
16519.24 122
16520.46 101
16521.67 101
16522.88 111
16524.10 108
16525.31 103
16526.53 99
16527.74 94
16528.96 122
16530.17 109
16531.39 120
16532.60 113
16533.82 90
16535.03 100
16536.25 115
16537.46 135
16538.68 77
16539.89 103
16541.11 116
16542.32 111
16543.54 86
16544.75 87
16545.97 87
16547.18 89
16548.40 142
16549.61 111
16550.83 107
16552.04 108
16553.26 97
16554.47 124
16555.69 134
16556.91 123
16558.12 130
16559.34 93
16560.55 103
16561.77 97
16562.98 121
16564.20 83
16565.42 96
16566.63 89
16567.85 74
16569.06 130
16570.28 116
16571.50 129
16572.71 129
16573.93 94
16575.15 103
16576.36 118
16577.58 112
16578.79 104
16580.01 106
16581.23 116
16582.44 109
16583.66 117
16584.88 89
16586.09 102
16587.31 84
16588.53 94
16589.74 113
16590.96 78
16592.18 104
16593.40 93
16594.61 110
16595.83 100
16597.05 102
16598.26 121
16599.48 111
16600.70 106
16601.92 95
16603.13 82
16604.35 99
16605.57 120
16606.78 102
16608.00 105
16609.22 99
16610.44 108
16611.66 121
16612.87 113
16614.09 87
16615.31 87
16616.53 97
16617.74 111
16618.96 103
16620.18 93
16621.40 107
16622.62 113
16623.83 88
16625.05 78
16626.27 126
16627.49 143
16628.71 118
16629.93 81
16631.14 100
16632.36 81
16633.58 103
16634.80 131
16636.02 119
16637.24 90
16638.45 81
16639.67 102
16640.89 107
16642.11 78
16643.33 104
16644.55 90
16645.77 90
16646.99 95
16648.21 87
16649.42 104
16650.64 92
16651.86 110
16653.08 111
16654.30 113
16655.52 86
16656.74 100
16657.96 97
16659.18 82
16660.40 92
16661.62 103
16662.84 109
16664.06 90
16665.28 110
16666.50 81
16667.72 118
16668.93 127
16670.15 105
16671.37 92
16672.59 94
16673.81 100
16675.03 83
16676.25 77
16677.47 100
16678.69 98
16679.91 99
16681.13 76
16682.36 101
16683.58 100
16684.80 65
16686.02 108
16687.24 76
16688.46 97
16689.68 106
16690.90 98
16692.12 90
16693.34 96
16694.56 93
16695.78 87
16697.00 96
16698.22 95
16699.44 85
16700.66 96
16701.89 86
16703.11 106
16704.33 115
16705.55 116
16706.77 101
16707.99 106
16709.21 99
16710.43 91
16711.65 107
16712.88 89
16714.10 102
16715.32 77
16716.54 89
16717.76 99
16718.98 102
16720.20 90
16721.43 92
16722.65 102
16723.87 96
16725.09 113
16726.31 108
16727.54 92
16728.76 119
16729.98 96
16731.20 98
16732.42 104
16733.65 100
16734.87 92
16736.09 85
16737.31 108
16738.53 109
16739.76 116
16740.98 130
16742.20 86
16743.42 74
16744.65 89
16745.87 86
16747.09 89
16748.31 91
16749.54 102
16750.76 108
16751.98 93
16753.21 107
16754.43 89
16755.65 99
16756.87 106
16758.10 97
16759.32 86
16760.54 93
16761.77 106
16762.99 83
16764.21 78
16765.44 94
16766.66 86
16767.88 95
16769.11 98
16770.33 108
16771.55 75
16772.78 99
16774.00 105
16775.22 105
16776.45 93
16777.67 115
16778.90 112
16780.12 96
16781.34 116
16782.57 109
16783.79 104
16785.02 101
16786.24 91
16787.46 119
16788.69 101
16789.91 96
16791.14 88
16792.36 84
16793.58 93
16794.81 95
16796.03 95
16797.26 92
16798.48 95
16799.71 112
16800.93 95
16802.16 82
16803.38 93
16804.61 121
16805.83 121
16807.06 91
16808.28 92
16809.50 98
16810.73 103
16811.95 87
16813.18 101
16814.40 102
16815.63 97
16816.86 109
16818.08 111
16819.31 105
16820.53 92
16821.76 112
16822.98 96
16824.21 96
16825.43 93
16826.66 108
16827.88 99
16829.11 107
16830.33 99
16831.56 90
16832.79 95
16834.01 112
16835.24 88
16836.46 104
16837.69 86
16838.92 104
16840.14 96
16841.37 79
16842.59 76
16843.82 107
16845.05 100
16846.27 103
16847.50 100
16848.73 98
16849.95 109
16851.18 93
16852.40 98
16853.63 106
16854.86 94
16856.08 100
16857.31 113
16858.54 107
16859.76 100
16860.99 124
16862.22 104
16863.44 108
16864.67 95
16865.90 86
16867.13 82
16868.35 88
16869.58 90
16870.81 95
16872.03 79
16873.26 82
16874.49 99
16875.72 94
16876.94 109
16878.17 91
16879.40 110
16880.63 125
16881.85 102
16883.08 112
16884.31 118
16885.54 100
16886.76 105
16887.99 116
16889.22 103
16890.45 106
16891.68 104
16892.90 116
16894.13 124
16895.36 128
16896.59 89
16897.82 74
16899.04 92
16900.27 93
16901.50 118
16902.73 115
16903.96 127
16905.18 127
16906.41 103
16907.64 91
16908.87 100
16910.10 103
16911.33 118
16912.56 124
16913.78 100
16915.01 121
16916.24 134
16917.47 114
16918.70 110
16919.93 94
16921.16 106
16922.39 109
16923.62 109
16924.85 118
16926.07 140
16927.30 121
16928.53 99
16929.76 113
16930.99 117
16932.22 92
16933.45 109
16934.68 112
16935.91 103
16937.14 92
16938.37 103
16939.60 96
16940.83 98
16942.06 85
16943.29 92
16944.52 82
16945.75 103
16946.98 88
16948.21 83
16949.44 102
16950.67 96
16951.90 94
16953.13 91
16954.36 92
16955.59 87
16956.82 93
16958.05 80
16959.28 96
16960.51 81
16961.74 109
16962.97 103
16964.20 95
16965.43 97
16966.66 107
16967.89 100
16969.12 101
16970.35 84
16971.58 107
16972.82 94
16974.05 101
16975.28 80
16976.51 89
16977.74 102
16978.97 94
16980.20 73
16981.43 83
16982.66 104
16983.90 107
16985.13 97
16986.36 80
16987.59 99
16988.82 96
16990.05 87
16991.28 108
16992.52 123
16993.75 122
16994.98 110
16996.21 97
16997.44 97
16998.67 91
16999.91 124
17001.14 99
17002.37 99
17003.60 90
17004.83 87
17006.07 103
17007.30 92
17008.53 94
17009.76 98
17010.99 109
17012.23 98
17013.46 79
17014.69 93
17015.92 107
17017.16 84
17018.39 112
17019.62 100
17020.85 96
17022.09 83
17023.32 98
17024.55 82
17025.78 73
17027.02 65
17028.25 99
17029.48 75
17030.72 120
17031.95 107
17033.18 108
17034.42 80
17035.65 92
17036.88 105
17038.11 129
17039.35 135
17040.58 137
17041.81 125
17043.05 101
17044.28 101
17045.52 113
17046.75 98
17047.98 83
17049.22 113
17050.45 87
17051.68 75
17052.92 87
17054.15 100
17055.38 117
17056.62 66
17057.85 72
17059.09 114
17060.32 96
17061.55 114
17062.79 89
17064.02 101
17065.26 83
17066.49 105
17067.73 86
17068.96 100
17070.19 88
17071.43 95
17072.66 98
17073.90 104
17075.13 86
17076.37 96
17077.60 98
17078.84 110
17080.07 92
17081.31 85
17082.54 100
17083.78 108
17085.01 90
17086.25 74
17087.48 78
17088.72 90
17089.95 99
17091.19 82
17092.42 77
17093.66 74
17094.89 106
17096.13 108
17097.36 90
17098.60 78
17099.83 90
17101.07 88
17102.30 87
17103.54 90
17104.78 91
17106.01 105
17107.25 101
17108.48 86
17109.72 90
17110.95 107
17112.19 79
17113.43 70
17114.66 117
17115.90 101
17117.13 86
17118.37 96
17119.61 115
17120.84 81
17122.08 111
17123.32 92
17124.55 75
17125.79 77
17127.02 93
17128.26 95
17129.50 97
17130.73 71
17131.97 91
17133.21 94
17134.44 97
17135.68 96
17136.92 80
17138.15 88
17139.39 84
17140.63 110
17141.87 87
17143.10 88
17144.34 87
17145.58 96
17146.81 93
17148.05 73
17149.29 94
17150.53 94
17151.76 100
17153.00 75
17154.24 86
17155.48 85
17156.71 91
17157.95 103
17159.19 102
17160.43 101
17161.66 102
17162.90 133
17164.14 74
17165.38 92
17166.62 86
17167.85 90
17169.09 84
17170.33 71
17171.57 79
17172.81 88
17174.04 95
17175.28 94
17176.52 84
17177.76 98
17179.00 110
17180.23 109
17181.47 93
17182.71 81
17183.95 60
17185.19 105
17186.43 119
17187.67 77
17188.90 86
17190.14 83
17191.38 87
17192.62 83
17193.86 66
17195.10 68
17196.34 93
17197.58 75
17198.82 96
17200.05 107
17201.29 87
17202.53 97
17203.77 102
17205.01 64
17206.25 102
17207.49 113
17208.73 87
17209.97 89
17211.21 90
17212.45 77
17213.69 92
17214.93 112
17216.17 86
17217.41 78
17218.65 85
17219.89 97
17221.13 77
17222.37 91
17223.61 86
17224.85 97
17226.09 108
17227.33 95
17228.57 106
17229.81 92
17231.05 97
17232.29 102
17233.53 108
17234.77 86
17236.01 101
17237.25 98
17238.49 124
17239.73 98
17240.97 85
17242.21 85
17243.45 86
17244.69 97
17245.93 84
17247.17 105
17248.41 86
17249.66 89
17250.90 96
17252.14 111
17253.38 101
17254.62 119
17255.86 88
17257.10 100
17258.34 66
17259.58 73
17260.83 96
17262.07 107
17263.31 99
17264.55 99
17265.79 73
17267.03 68
17268.27 88
17269.52 98
17270.76 100
17272.00 89
17273.24 64
17274.48 72
17275.72 66
17276.97 81
17278.21 101
17279.45 97
17280.69 92
17281.93 103
17283.18 85
17284.42 93
17285.66 89
17286.90 93
17288.15 107
17289.39 102
17290.63 81
17291.87 118
17293.11 79
17294.36 78
17295.60 79
17296.84 122
17298.08 77
17299.33 96
17300.57 109
17301.81 101
17303.06 99
17304.30 92
17305.54 80
17306.78 80
17308.03 105
17309.27 107
17310.51 107
17311.76 95
17313.00 99
17314.24 77
17315.49 81
17316.73 79
17317.97 84
17319.22 102
17320.46 91
17321.70 66
17322.95 92
17324.19 77
17325.43 92
17326.68 86
17327.92 78
17329.17 83
17330.41 112
17331.65 76
17332.90 100
17334.14 104
17335.38 88
17336.63 78
17337.87 74
17339.12 91
17340.36 97
17341.61 76
17342.85 87
17344.09 68
17345.34 92
17346.58 99
17347.83 84
17349.07 81
17350.32 73
17351.56 86
17352.80 86
17354.05 102
17355.29 77
17356.54 75
17357.78 89
17359.03 98
17360.27 85
17361.52 89
17362.76 80
17364.01 91
17365.25 92
17366.50 58
17367.74 94
17368.99 80
17370.23 72
17371.48 98
17372.72 80
17373.97 98
17375.22 92
17376.46 112
17377.71 81
17378.95 77
17380.20 79
17381.44 71
17382.69 110
17383.93 122
17385.18 108
17386.43 83
17387.67 90
17388.92 74
17390.16 60
17391.41 86
17392.66 90
17393.90 76
17395.15 94
17396.39 96
17397.64 80
17398.89 79
17400.13 90
17401.38 95
17402.63 80
17403.87 81
17405.12 91
17406.37 94
17407.61 82
17408.86 79
17410.11 91
17411.35 108
17412.60 89
17413.85 96
17415.09 87
17416.34 91
17417.59 70
17418.83 99
17420.08 83
17421.33 91
17422.57 92
17423.82 103
17425.07 101
17426.32 87
17427.56 85
17428.81 93
17430.06 92
17431.31 110
17432.55 122
17433.80 94
17435.05 75
17436.30 96
17437.54 110
17438.79 94
17440.04 85
17441.29 91
17442.53 112
17443.78 95
17445.03 90
17446.28 99
17447.53 93
17448.77 103
17450.02 96
17451.27 98
17452.52 95
17453.77 79
17455.01 90
17456.26 83
17457.51 97
17458.76 109
17460.01 114
17461.26 97
17462.51 94
17463.75 105
17465.00 86
17466.25 70
17467.50 89
17468.75 62
17470.00 86
17471.25 113
17472.50 115
17473.74 86
17474.99 83
17476.24 91
17477.49 72
17478.74 86
17479.99 69
17481.24 110
17482.49 92
17483.74 93
17484.99 76
17486.24 87
17487.49 72
17488.74 85
17489.98 72
17491.23 87
17492.48 105
17493.73 95
17494.98 70
17496.23 85
17497.48 74
17498.73 94
17499.98 102
17501.23 98
17502.48 97
17503.73 82
17504.98 74
17506.23 83
17507.48 88
17508.73 89
17509.98 80
17511.23 94
17512.48 91
17513.73 93
17514.98 91
17516.24 82
17517.49 117
17518.74 95
17519.99 93
17521.24 114
17522.49 71
17523.74 77
17524.99 93
17526.24 104
17527.49 90
17528.74 94
17529.99 77
17531.24 86
17532.50 76
17533.75 85
17535.00 96
17536.25 104
17537.50 81
17538.75 105
17540.00 74
17541.25 82
17542.51 88
17543.76 73
17545.01 104
17546.26 99
17547.51 96
17548.76 75
17550.01 79
17551.27 71
17552.52 81
17553.77 108
17555.02 79
17556.27 71
17557.53 90
17558.78 89
17560.03 78
17561.28 77
17562.53 93
17563.79 105
17565.04 128
17566.29 96
17567.54 82
17568.80 78
17570.05 84
17571.30 74
17572.55 84
17573.81 100
17575.06 90
17576.31 86
17577.56 93
17578.82 87
17580.07 85
17581.32 113
17582.57 99
17583.83 90
17585.08 121
17586.33 119
17587.59 100
17588.84 85
17590.09 98
17591.35 96
17592.60 97
17593.85 107
17595.11 85
17596.36 98
17597.61 108
17598.87 96
17600.12 100
17601.37 88
17602.63 87
17603.88 77
17605.13 97
17606.39 95
17607.64 81
17608.89 73
17610.15 70
17611.40 101
17612.66 119
17613.91 91
17615.16 90
17616.42 89
17617.67 100
17618.93 86
17620.18 74
17621.43 90
17622.69 98
17623.94 101
17625.20 124
17626.45 90
17627.71 102
17628.96 92
17630.22 83
17631.47 99
17632.72 96
17633.98 95
17635.23 80
17636.49 101
17637.74 111
17639.00 120
17640.25 103
17641.51 84
17642.76 94
17644.02 82
17645.27 102
17646.53 106
17647.78 100
17649.04 91
17650.29 81
17651.55 70
17652.80 84
17654.06 86
17655.32 82
17656.57 88
17657.83 84
17659.08 81
17660.34 78
17661.59 85
17662.85 95
17664.11 69
17665.36 83
17666.62 84
17667.87 78
17669.13 70
17670.38 83
17671.64 83
17672.90 100
17674.15 86
17675.41 99
17676.67 72
17677.92 62
17679.18 100
17680.43 82
17681.69 90
17682.95 88
17684.20 106
17685.46 89
17686.72 90
17687.97 67
17689.23 87
17690.49 86
17691.74 88
17693.00 87
17694.26 121
17695.51 92
17696.77 113
17698.03 98
17699.28 103
17700.54 81
17701.80 85
17703.06 75
17704.31 79
17705.57 104
17706.83 82
17708.08 100
17709.34 90
17710.60 100
17711.86 91
17713.11 83
17714.37 82
17715.63 84
17716.89 98
17718.14 78
17719.40 102
17720.66 92
17721.92 91
17723.18 84
17724.43 77
17725.69 90
17726.95 81
17728.21 87
17729.47 70
17730.72 87
17731.98 77
17733.24 87
17734.50 88
17735.76 86
17737.02 75
17738.27 72
17739.53 78
17740.79 62
17742.05 89
17743.31 102
17744.57 83
17745.83 78
17747.08 88
17748.34 76
17749.60 108
17750.86 94
17752.12 92
17753.38 81
17754.64 89
17755.90 70
17757.16 75
17758.41 105
17759.67 82
17760.93 80
17762.19 81
17763.45 81
17764.71 67
17765.97 75
17767.23 70
17768.49 82
17769.75 112
17771.01 88
17772.27 104
17773.53 100
17774.79 84
17776.05 88
17777.31 80
17778.57 80
17779.83 91
17781.09 85
17782.35 87
17783.61 70
17784.87 71
17786.13 81
17787.39 92
17788.65 85
17789.91 95
17791.17 88
17792.43 72
17793.69 105
17794.95 93
17796.21 81
17797.47 89
17798.73 87
17799.99 69
17801.25 75
17802.51 75
17803.77 94
17805.03 96
17806.29 97
17807.55 71
17808.82 71
17810.08 84
17811.34 86
17812.60 77
17813.86 72
17815.12 75
17816.38 93
17817.64 95
17818.90 97
17820.17 90
17821.43 82
17822.69 100
17823.95 89
17825.21 79
17826.47 94
17827.73 108
17829.00 97
17830.26 92
17831.52 100
17832.78 92
17834.04 76
17835.31 96
17836.57 100
17837.83 94
17839.09 104
17840.35 101
17841.61 96
17842.88 91
17844.14 90
17845.40 89
17846.66 85
17847.93 92
17849.19 92
17850.45 88
17851.71 97
17852.98 80
17854.24 76
17855.50 95
17856.76 93
17858.03 90
17859.29 81
17860.55 89
17861.81 104
17863.08 104
17864.34 89
17865.60 96
17866.87 101
17868.13 59
17869.39 84
17870.65 76
17871.92 95
17873.18 99
17874.44 79
17875.71 84
17876.97 78
17878.23 70
17879.50 76
17880.76 72
17882.02 60
17883.29 68
17884.55 89
17885.82 83
17887.08 81
17888.34 97
17889.61 96
17890.87 111
17892.13 70
17893.40 66
17894.66 82
17895.93 91
17897.19 92
17898.45 103
17899.72 85
17900.98 109
17902.25 82
17903.51 86
17904.78 94
17906.04 118
17907.30 94
17908.57 70
17909.83 88
17911.10 84
17912.36 106
17913.63 90
17914.89 90
17916.16 103
17917.42 90
17918.69 105
17919.95 80
17921.22 93
17922.48 94
17923.75 96
17925.01 105
17926.28 93
17927.54 83
17928.81 83
17930.07 82
17931.34 100
17932.60 75
17933.87 102
17935.13 115
17936.40 116
17937.66 72
17938.93 89
17940.19 83
17941.46 82
17942.73 102
17943.99 101
17945.26 118
17946.52 88
17947.79 89
17949.05 100
17950.32 92
17951.59 84
17952.85 63
17954.12 117
17955.38 105
17956.65 75
17957.92 85
17959.18 87
17960.45 74
17961.72 91
17962.98 89
17964.25 95
17965.52 98
17966.78 98
17968.05 105
17969.31 92
17970.58 77
17971.85 86
17973.11 74
17974.38 68
17975.65 71
17976.92 65
17978.18 97
17979.45 82
17980.72 96
17981.98 81
17983.25 109
17984.52 90
17985.78 66
17987.05 82
17988.32 63
17989.59 62
17990.85 97
17992.12 98
17993.39 72
17994.66 75
17995.92 98
17997.19 103
17998.46 95
17999.73 76
18000.99 93
18002.26 82
18003.53 76
18004.80 77
18006.07 71
18007.33 83
18008.60 84
18009.87 71
18011.14 63
18012.41 64
18013.67 94
18014.94 110
18016.21 132
18017.48 88
18018.75 98
18020.02 78
18021.28 112
18022.55 92
18023.82 77
18025.09 71
18026.36 86
18027.63 82
18028.90 87
18030.16 56
18031.43 69
18032.70 79
18033.97 105
18035.24 98
18036.51 75
18037.78 94
18039.05 82
18040.32 99
18041.58 99
18042.85 75
18044.12 87
18045.39 80
18046.66 85
18047.93 85
18049.20 82
18050.47 67
18051.74 77
18053.01 99
18054.28 87
18055.55 88
18056.82 97
18058.09 102
18059.36 89
18060.63 85
18061.90 105
18063.17 106
18064.44 61
18065.71 68
18066.98 102
18068.25 87
18069.52 70
18070.79 92
18072.06 78
18073.33 71
18074.60 83
18075.87 87
18077.14 92
18078.41 79
18079.68 75
18080.95 96
18082.22 89
18083.49 90
18084.76 79
18086.03 88
18087.30 87
18088.57 97
18089.85 92
18091.12 87
18092.39 95
18093.66 68
18094.93 83
18096.20 86
18097.47 79
18098.74 80
18100.01 87
18101.29 95
18102.56 106
18103.83 96
18105.10 68
18106.37 81
18107.64 92
18108.91 90
18110.19 93
18111.46 73
18112.73 96
18114.00 97
18115.27 106
18116.54 89
18117.82 98
18119.09 93
18120.36 99
18121.63 104
18122.90 113
18124.18 83
18125.45 78
18126.72 96
18127.99 79
18129.26 78
18130.54 93
18131.81 84
18133.08 91
18134.35 100
18135.63 87
18136.90 96
18138.17 103
18139.44 83
18140.72 85
18141.99 95
18143.26 73
18144.53 80
18145.81 82
18147.08 87
18148.35 100
18149.63 92
18150.90 76
18152.17 98
18153.45 94
18154.72 99
18155.99 113
18157.26 92
18158.54 70
18159.81 59
18161.08 98
18162.36 89
18163.63 97
18164.91 75
18166.18 80
18167.45 91
18168.73 87
18170.00 80
18171.27 69
18172.55 78
18173.82 99
18175.09 87
18176.37 91
18177.64 73
18178.92 91
18180.19 80
18181.46 86
18182.74 81
18184.01 106
18185.29 103
18186.56 80
18187.84 92
18189.11 74
18190.38 85
18191.66 98
18192.93 85
18194.21 89
18195.48 84
18196.76 93
18198.03 75
18199.31 68
18200.58 65
18201.86 68
18203.13 85
18204.41 85
18205.68 91
18206.96 86
18208.23 79
18209.51 80
18210.78 97
18212.06 115
18213.33 86
18214.61 69
18215.88 68
18217.16 91
18218.43 78
18219.71 78
18220.98 75
18222.26 76
18223.53 100
18224.81 79
18226.09 58
18227.36 80
18228.64 72
18229.91 97
18231.19 66
18232.46 73
18233.74 62
18235.02 90
18236.29 100
18237.57 73
18238.84 86
18240.12 93
18241.40 112
18242.67 89
18243.95 81
18245.23 72
18246.50 68
18247.78 94
18249.05 96
18250.33 90
18251.61 107
18252.88 73
18254.16 73
18255.44 85
18256.71 77
18257.99 80
18259.27 64
18260.54 76
18261.82 102
18263.10 78
18264.38 104
18265.65 91
18266.93 98
18268.21 90
18269.48 108
18270.76 97
18272.04 69
18273.32 94
18274.59 90
18275.87 87
18277.15 89
18278.43 83
18279.70 88
18280.98 86
18282.26 76
18283.54 76
18284.81 71
18286.09 82
18287.37 74
18288.65 113
18289.92 61
18291.20 78
18292.48 75
18293.76 89
18295.04 88
18296.31 109
18297.59 92
18298.87 100
18300.15 84
18301.43 76
18302.71 73
18303.98 70
18305.26 79
18306.54 75
18307.82 63
18309.10 71
18310.38 51
18311.66 72
18312.93 81
18314.21 85
18315.49 75
18316.77 83
18318.05 95
18319.33 89
18320.61 74
18321.89 95
18323.17 114
18324.44 90
18325.72 66
18327.00 75
18328.28 73
18329.56 82
18330.84 75
18332.12 66
18333.40 57
18334.68 85
18335.96 87
18337.24 76
18338.52 75
18339.80 71
18341.08 82
18342.36 88
18343.64 79
18344.92 87
18346.20 69
18347.48 77
18348.76 82
18350.04 106
18351.32 91
18352.60 76
18353.88 104
18355.16 80
18356.44 96
18357.72 84
18359.00 103
18360.28 102
18361.56 112
18362.84 87
18364.12 108
18365.40 124
18366.68 106
18367.96 78
18369.24 78
18370.52 95
18371.80 97
18373.08 80
18374.36 73
18375.64 59
18376.93 85
18378.21 81
18379.49 96
18380.77 66
18382.05 81
18383.33 91
18384.61 75
18385.89 85
18387.17 77
18388.46 64
18389.74 82
18391.02 72
18392.30 77
18393.58 92
18394.86 97
18396.15 91
18397.43 69
18398.71 88
18399.99 86
18401.27 88
18402.55 88
18403.84 73
18405.12 82
18406.40 81
18407.68 91
18408.96 77
18410.25 89
18411.53 81
18412.81 69
18414.09 83
18415.37 78
18416.66 75
18417.94 74
18419.22 71
18420.50 75
18421.79 87
18423.07 86
18424.35 83
18425.63 79
18426.92 90
18428.20 60
18429.48 86
18430.77 72
18432.05 90
18433.33 90
18434.61 96
18435.90 89
18437.18 109
18438.46 99
18439.75 102
18441.03 74
18442.31 72
18443.60 86
18444.88 108
18446.16 104
18447.45 86
18448.73 65
18450.01 80
18451.30 76
18452.58 69
18453.86 91
18455.15 80
18456.43 81
18457.71 71
18459.00 81
18460.28 90
18461.57 80
18462.85 97
18464.13 81
18465.42 82
18466.70 67
18467.99 75
18469.27 58
18470.55 77
18471.84 83
18473.12 92
18474.41 90
18475.69 85
18476.98 72
18478.26 76
18479.55 84
18480.83 78
18482.11 74
18483.40 71
18484.68 60
18485.97 73
18487.25 72
18488.54 85
18489.82 78
18491.11 84
18492.39 78
18493.68 79
18494.96 83
18496.25 81
18497.53 74
18498.82 91
18500.10 82
18501.39 89
18502.67 76
18503.96 83
18505.24 70
18506.53 72
18507.82 87
18509.10 87
18510.39 69
18511.67 88
18512.96 82
18514.24 89
18515.53 94
18516.82 82
18518.10 100
18519.39 94
18520.67 84
18521.96 102
18523.25 88
18524.53 96
18525.82 82
18527.10 82
18528.39 97
18529.68 97
18530.96 89
18532.25 99
18533.54 88
18534.82 100
18536.11 89
18537.39 95
18538.68 114
18539.97 89
18541.25 101
18542.54 95
18543.83 79
18545.11 93
18546.40 105
18547.69 94
18548.98 91
18550.26 103
18551.55 119
18552.84 93
18554.12 90
18555.41 105
18556.70 92
18557.99 91
18559.27 98
18560.56 92
18561.85 63
18563.13 87
18564.42 84
18565.71 95
18567.00 101
18568.28 90
18569.57 115
18570.86 101
18572.15 91
18573.44 133
18574.72 101
18576.01 86
18577.30 98
18578.59 100
18579.88 105
18581.16 78
18582.45 80
18583.74 84
18585.03 103
18586.32 109
18587.60 81
18588.89 72
18590.18 116
18591.47 112
18592.76 92
18594.05 80
18595.33 74
18596.62 77
18597.91 84
18599.20 85
18600.49 119
18601.78 70
18603.07 89
18604.36 89
18605.64 85
18606.93 74
18608.22 93
18609.51 92
18610.80 102
18612.09 90
18613.38 98
18614.67 110
18615.96 105
18617.25 72
18618.54 88
18619.83 83
18621.12 84
18622.40 90
18623.69 88
18624.98 94
18626.27 77
18627.56 112
18628.85 107
18630.14 97
18631.43 101
18632.72 82
18634.01 100
18635.30 116
18636.59 97
18637.88 90
18639.17 74
18640.46 61
18641.75 84
18643.04 77
18644.33 80
18645.62 90
18646.91 73
18648.20 102
18649.49 137
18650.78 82
18652.08 79
18653.37 89
18654.66 102
18655.95 91
18657.24 83
18658.53 102
18659.82 78
18661.11 88
18662.40 97
18663.69 77
18664.98 82
18666.27 87
18667.56 93
18668.86 74
18670.15 79
18671.44 80
18672.73 88
18674.02 64
18675.31 90
18676.60 105
18677.90 67
18679.19 90
18680.48 86
18681.77 100
18683.06 78
18684.35 102
18685.64 106
18686.94 86
18688.23 89
18689.52 82
18690.81 82
18692.10 84
18693.40 86
18694.69 89
18695.98 98
18697.27 101
18698.56 77
18699.86 72
18701.15 90
18702.44 91
18703.73 74
18705.03 95
18706.32 87
18707.61 79
18708.90 87
18710.19 84
18711.49 110
18712.78 84
18714.07 77
18715.37 101
18716.66 100
18717.95 96
18719.24 84
18720.54 84
18721.83 82
18723.12 90
18724.42 84
18725.71 77
18727.00 76
18728.30 104
18729.59 79
18730.88 81
18732.17 100
18733.47 83
18734.76 67
18736.05 69
18737.35 82
18738.64 65
18739.94 76
18741.23 67
18742.52 73
18743.82 92
18745.11 72
18746.40 91
18747.70 74
18748.99 72
18750.29 92
18751.58 101
18752.87 81
18754.17 86
18755.46 74
18756.76 82
18758.05 79
18759.34 78
18760.64 71
18761.93 113
18763.23 103
18764.52 102
18765.82 91
18767.11 92
18768.41 93
18769.70 73
18770.99 85
18772.29 79
18773.58 86
18774.88 92
18776.17 91
18777.47 79
18778.76 88
18780.06 88
18781.35 79
18782.65 98
18783.94 62
18785.24 77
18786.53 86
18787.83 90
18789.12 89
18790.42 100
18791.71 55
18793.01 82
18794.31 88
18795.60 77
18796.90 79
18798.19 77
18799.49 90
18800.78 93
18802.08 65
18803.37 91
18804.67 98
18805.97 83
18807.26 69
18808.56 81
18809.85 103
18811.15 79
18812.45 92
18813.74 85
18815.04 105
18816.34 90
18817.63 98
18818.93 77
18820.22 80
18821.52 75
18822.82 80
18824.11 80
18825.41 75
18826.71 83
18828.00 78
18829.30 84
18830.60 89
18831.89 79
18833.19 65
18834.49 83
18835.78 80
18837.08 78
18838.38 79
18839.67 72
18840.97 91
18842.27 70
18843.57 80
18844.86 60
18846.16 66
18847.46 70
18848.75 86
18850.05 85
18851.35 81
18852.65 92
18853.94 67
18855.24 78
18856.54 71
18857.84 79
18859.13 94
18860.43 71
18861.73 82
18863.03 94
18864.33 77
18865.62 86
18866.92 97
18868.22 82
18869.52 90
18870.82 98
18872.11 84
18873.41 92
18874.71 92
18876.01 67
18877.31 84
18878.61 77
18879.90 66
18881.20 78
18882.50 67
18883.80 93
18885.10 88
18886.40 90
18887.70 92
18888.99 67
18890.29 76
18891.59 81
18892.89 70
18894.19 71
18895.49 75
18896.79 76
18898.09 70
18899.39 74
18900.68 104
18901.98 92
18903.28 85
18904.58 85
18905.88 61
18907.18 57
18908.48 64
18909.78 83
18911.08 72
18912.38 83
18913.68 78
18914.98 80
18916.28 113
18917.58 88
18918.88 67
18920.18 86
18921.48 63
18922.78 73
18924.08 67
18925.38 89
18926.68 65
18927.98 62
18929.28 85
18930.58 94
18931.88 68
18933.18 49
18934.48 83
18935.78 85
18937.08 74
18938.38 62
18939.68 68
18940.98 62
18942.28 77
18943.58 79
18944.88 64
18946.18 76
18947.48 91
18948.78 92
18950.08 63
18951.39 64
18952.69 71
18953.99 75
18955.29 63
18956.59 66
18957.89 70
18959.19 90
18960.49 67
18961.79 85
18963.09 75
18964.40 62
18965.70 74
18967.00 74
18968.30 68
18969.60 57
18970.90 58
18972.21 74
18973.51 81
18974.81 69
18976.11 64
18977.41 98
18978.71 86
18980.02 77
18981.32 69
18982.62 75
18983.92 82
18985.22 92
18986.53 95
18987.83 86
18989.13 83
18990.43 98
18991.73 78
18993.04 78
18994.34 76
18995.64 83
18996.94 94
18998.25 60
18999.55 70
19000.85 60
19002.15 95
19003.46 75
19004.76 77
19006.06 61
19007.36 79
19008.67 93
19009.97 75
19011.27 82
19012.58 71
19013.88 70
19015.18 84
19016.49 79
19017.79 66
19019.09 63
19020.40 79
19021.70 77
19023.00 82
19024.31 74
19025.61 59
19026.91 95
19028.22 80
19029.52 76
19030.82 72
19032.13 80
19033.43 73
19034.73 74
19036.04 57
19037.34 79
19038.65 94
19039.95 81
19041.25 59
19042.56 67
19043.86 80
19045.17 73
19046.47 67
19047.77 54
19049.08 52
19050.38 62
19051.69 67
19052.99 89
19054.30 93
19055.60 79
19056.90 90
19058.21 104
19059.51 73
19060.82 76
19062.12 58
19063.43 82
19064.73 64
19066.04 74
19067.34 76
19068.65 77
19069.95 55
19071.26 69
19072.56 77
19073.87 61
19075.17 63
19076.48 87
19077.78 75
19079.09 104
19080.39 71
19081.70 72
19083.00 74
19084.31 59
19085.61 75
19086.92 58
19088.23 90
19089.53 67
19090.84 64
19092.14 62
19093.45 87
19094.75 102
19096.06 80
19097.37 63
19098.67 68
19099.98 81
19101.28 80
19102.59 85
19103.90 77
19105.20 87
19106.51 83
19107.81 92
19109.12 84
19110.43 92
19111.73 84
19113.04 86
19114.35 82
19115.65 70
19116.96 79
19118.27 80
19119.57 73
19120.88 91
19122.19 75
19123.49 76
19124.80 81
19126.11 87
19127.41 87
19128.72 94
19130.03 68
19131.33 75
19132.64 92
19133.95 83
19135.26 63
19136.56 75
19137.87 65
19139.18 72
19140.49 84
19141.79 74
19143.10 74
19144.41 82
19145.71 70
19147.02 71
19148.33 79
19149.64 61
19150.95 94
19152.25 94
19153.56 56
19154.87 75
19156.18 61
19157.48 54
19158.79 71
19160.10 91
19161.41 112
19162.72 71
19164.03 67
19165.33 61
19166.64 56
19167.95 57
19169.26 78
19170.57 69
19171.88 68
19173.18 80
19174.49 71
19175.80 67
19177.11 79
19178.42 104
19179.73 78
19181.04 73
19182.34 58
19183.65 77
19184.96 75
19186.27 83
19187.58 78
19188.89 59
19190.20 68
19191.51 78
19192.82 78
19194.13 90
19195.43 86
19196.74 74
19198.05 60
19199.36 59
19200.67 68
19201.98 61
19203.29 84
19204.60 59
19205.91 61
19207.22 90
19208.53 71
19209.84 72
19211.15 92
19212.46 81
19213.77 74
19215.08 82
19216.39 75
19217.70 64
19219.01 77
19220.32 82
19221.63 75
19222.94 71
19224.25 82
19225.56 86
19226.87 74
19228.18 53
19229.49 80
19230.80 82
19232.11 75
19233.42 86
19234.73 80
19236.04 75
19237.35 66
19238.67 77
19239.98 81
19241.29 79
19242.60 80
19243.91 96
19245.22 84
19246.53 93
19247.84 65
19249.15 70
19250.46 76
19251.77 64
19253.09 76
19254.40 83
19255.71 74
19257.02 65
19258.33 76
19259.64 86
19260.95 70
19262.27 68
19263.58 86
19264.89 84
19266.20 74
19267.51 79
19268.82 68
19270.14 62
19271.45 65
19272.76 65
19274.07 62
19275.38 57
19276.70 61
19278.01 81
19279.32 74
19280.63 86
19281.94 69
19283.26 73
19284.57 61
19285.88 76
19287.19 58
19288.51 53
19289.82 63
19291.13 60
19292.44 68
19293.76 70
19295.07 81
19296.38 75
19297.69 88
19299.01 78
19300.32 85
19301.63 78
19302.95 57
19304.26 68
19305.57 78
19306.88 76
19308.20 55
19309.51 64
19310.82 63
19312.14 68
19313.45 55
19314.76 73
19316.08 59
19317.39 63
19318.70 76
19320.02 84
19321.33 71
19322.64 64
19323.96 69
19325.27 71
19326.59 62
19327.90 82
19329.21 84
19330.53 93
19331.84 90
19333.15 67
19334.47 62
19335.78 65
19337.10 88
19338.41 93
19339.73 89
19341.04 66
19342.35 85
19343.67 89
19344.98 86
19346.30 78
19347.61 63
19348.93 66
19350.24 67
19351.55 60
19352.87 66
19354.18 90
19355.50 65
19356.81 50
19358.13 89
19359.44 83
19360.76 75
19362.07 82
19363.39 61
19364.70 74
19366.02 79
19367.33 70
19368.65 68
19369.96 69
19371.28 72
19372.59 71
19373.91 79
19375.22 75
19376.54 71
19377.86 66
19379.17 83
19380.49 74
19381.80 99
19383.12 59
19384.43 60
19385.75 64
19387.07 66
19388.38 67
19389.70 71
19391.01 65
19392.33 55
19393.65 77
19394.96 61
19396.28 70
19397.59 78
19398.91 79
19400.23 69
19401.54 58
19402.86 68
19404.17 59
19405.49 70
19406.81 77
19408.12 89
19409.44 90
19410.76 79
19412.07 69
19413.39 63
19414.71 70
19416.02 64
19417.34 77
19418.66 90
19419.97 74
19421.29 88
19422.61 79
19423.93 73
19425.24 82
19426.56 78
19427.88 74
19429.19 63
19430.51 75
19431.83 64
19433.15 74
19434.46 81
19435.78 73
19437.10 73
19438.42 71
19439.73 61
19441.05 69
19442.37 86
19443.69 65
19445.00 78
19446.32 87
19447.64 82
19448.96 76
19450.28 86
19451.59 71
19452.91 68
19454.23 68
19455.55 78
19456.87 63
19458.18 61
19459.50 63
19460.82 67
19462.14 61
19463.46 78
19464.78 66
19466.09 60
19467.41 71
19468.73 73
19470.05 53
19471.37 61
19472.69 83
19474.01 78
19475.33 107
19476.64 67
19477.96 61
19479.28 72
19480.60 76
19481.92 56
19483.24 92
19484.56 75
19485.88 79
19487.20 69
19488.52 60
19489.83 79
19491.15 85
19492.47 81
19493.79 70
19495.11 62
19496.43 59
19497.75 66
19499.07 65
19500.39 48
19501.71 58
19503.03 68
19504.35 70
19505.67 72
19506.99 65
19508.31 64
19509.63 74
19510.95 61
19512.27 72
19513.59 97
19514.91 74
19516.23 60
19517.55 75
19518.87 68
19520.19 78
19521.51 73
19522.83 66
19524.15 60
19525.47 61
19526.79 81
19528.11 73
19529.43 58
19530.75 96
19532.08 97
19533.40 90
19534.72 69
19536.04 56
19537.36 78
19538.68 81
19540.00 77
19541.32 75
19542.64 88
19543.96 74
19545.29 74
19546.61 82
19547.93 82
19549.25 89
19550.57 73
19551.89 85
19553.21 64
19554.53 70
19555.86 65
19557.18 65
19558.50 74
19559.82 62
19561.14 46
19562.46 54
19563.79 68
19565.11 72
19566.43 50
19567.75 60
19569.07 77
19570.40 76
19571.72 66
19573.04 66
19574.36 59
19575.68 79
19577.01 74
19578.33 59
19579.65 66
19580.97 68
19582.30 78
19583.62 58
19584.94 57
19586.26 78
19587.59 81
19588.91 85
19590.23 68
19591.55 63
19592.88 58
19594.20 69
19595.52 89
19596.85 80
19598.17 76
19599.49 70
19600.81 69
19602.14 71
19603.46 61
19604.78 96
19606.11 91
19607.43 77
19608.75 76
19610.08 74
19611.40 73
19612.72 71
19614.05 68
19615.37 63
19616.69 82
19618.02 96
19619.34 84
19620.67 64
19621.99 53
19623.31 70
19624.64 71
19625.96 70
19627.29 112
19628.61 87
19629.93 50
19631.26 64
19632.58 77
19633.91 65
19635.23 63
19636.55 85
19637.88 56
19639.20 69
19640.53 79
19641.85 88
19643.18 78
19644.50 85
19645.82 73
19647.15 100
19648.47 77
19649.80 92
19651.12 95
19652.45 51
19653.77 59
19655.10 64
19656.42 69
19657.75 51
19659.07 49
19660.40 57
19661.72 53
19663.05 93
19664.37 83
19665.70 62
19667.02 78
19668.35 79
19669.67 73
19671.00 73
19672.33 67
19673.65 64
19674.98 88
19676.30 81
19677.63 60
19678.95 63
19680.28 70
19681.61 93
19682.93 72
19684.26 49
19685.58 65
19686.91 78
19688.23 74
19689.56 81
19690.89 68
19692.21 78
19693.54 91
19694.87 78
19696.19 90
19697.52 72
19698.84 70
19700.17 88
19701.50 88
19702.82 55
19704.15 81
19705.48 63
19706.80 57
19708.13 75
19709.46 87
19710.78 71
19712.11 60
19713.44 57
19714.76 57
19716.09 74
19717.42 78
19718.75 67
19720.07 71
19721.40 73
19722.73 64
19724.05 81
19725.38 69
19726.71 97
19728.04 92
19729.36 76
19730.69 74
19732.02 63
19733.35 49
19734.67 73
19736.00 82
19737.33 60
19738.66 71
19739.98 61
19741.31 74
19742.64 78
19743.97 74
19745.30 86
19746.62 72
19747.95 65
19749.28 64
19750.61 68
19751.94 68
19753.26 62
19754.59 51
19755.92 59
19757.25 66
19758.58 76
19759.91 52
19761.23 54
19762.56 70
19763.89 61
19765.22 76
19766.55 71
19767.88 64
19769.21 77
19770.53 82
19771.86 60
19773.19 60
19774.52 65
19775.85 76
19777.18 61
19778.51 61
19779.84 79
19781.17 57
19782.50 70
19783.83 67
19785.15 84
19786.48 79
19787.81 63
19789.14 75
19790.47 96
19791.80 76
19793.13 63
19794.46 69
19795.79 77
19797.12 90
19798.45 60
19799.78 59
19801.11 69
19802.44 60
19803.77 64
19805.10 56
19806.43 74
19807.76 64
19809.09 70
19810.42 86
19811.75 82
19813.08 73
19814.41 95
19815.74 85
19817.07 85
19818.40 76
19819.73 72
19821.06 61
19822.39 54
19823.72 65
19825.05 58
19826.38 76
19827.71 82
19829.05 82
19830.38 81
19831.71 79
19833.04 69
19834.37 53
19835.70 57
19837.03 66
19838.36 57
19839.69 78
19841.02 79
19842.36 69
19843.69 65
19845.02 64
19846.35 72
19847.68 70
19849.01 70
19850.34 62
19851.68 79
19853.01 76
19854.34 71
19855.67 80
19857.00 58
19858.33 62
19859.67 55
19861.00 87
19862.33 58
19863.66 69
19864.99 72
19866.32 49
19867.66 73
19868.99 82
19870.32 51
19871.65 71
19872.99 94
19874.32 82
19875.65 61
19876.98 56
19878.32 79
19879.65 80
19880.98 65
19882.31 70
19883.65 54
19884.98 74
19886.31 67
19887.64 82
19888.98 55
19890.31 76
19891.64 68
19892.97 62
19894.31 58
19895.64 55
19896.97 55
19898.31 65
19899.64 89
19900.97 76
19902.31 75
19903.64 65
19904.97 69
19906.31 97
19907.64 67
19908.97 78
19910.31 78
19911.64 72
19912.97 86
19914.31 79
19915.64 84
19916.97 91
19918.31 93
19919.64 68
19920.98 62
19922.31 77
19923.64 70
19924.98 63
19926.31 74
19927.65 62
19928.98 70
19930.31 72
19931.65 55
19932.98 63
19934.32 91
19935.65 81
19936.99 63
19938.32 65
19939.65 73
19940.99 64
19942.32 86
19943.66 81
19944.99 55
19946.33 59
19947.66 92
19949.00 67
19950.33 71
19951.67 53
19953.00 64
19954.34 83
19955.67 105
19957.01 83
19958.34 78
19959.68 65
19961.01 73
19962.35 86
19963.68 63
19965.02 60
19966.35 63
19967.69 79
19969.02 86
19970.36 78
19971.70 68
19973.03 56
19974.37 61
19975.70 70
19977.04 71
19978.37 79
19979.71 65
19981.05 77
19982.38 74
19983.72 71
19985.05 88
19986.39 85
19987.73 83
19989.06 89
19990.40 87
19991.73 59
19993.07 78
19994.41 75
19995.74 69
19997.08 56
19998.42 62
19999.75 78
20001.09 82
20002.43 52
20003.76 54
20005.10 80
20006.44 66
20007.77 73
20009.11 47
20010.45 51
20011.78 67
20013.12 57
20014.46 83
20015.79 77
20017.13 69
20018.47 103
20019.81 80
20021.14 65
20022.48 78
20023.82 86
20025.15 64
20026.49 75
20027.83 75
20029.17 84
20030.50 89
20031.84 65
20033.18 61
20034.52 67
20035.85 62
20037.19 71
20038.53 72
20039.87 56
20041.21 86
20042.54 73
20043.88 73
20045.22 72
20046.56 60
20047.90 80
20049.23 60
20050.57 89
20051.91 82
20053.25 66
20054.59 66
20055.93 77
20057.26 66
20058.60 70
20059.94 70
20061.28 64
20062.62 68
20063.96 62
20065.30 73
20066.63 88
20067.97 74
20069.31 68
20070.65 69
20071.99 65
20073.33 64
20074.67 84
20076.01 75
20077.35 73
20078.68 82
20080.02 70
20081.36 67
20082.70 96
20084.04 89
20085.38 75
20086.72 70
20088.06 70
20089.40 68
20090.74 82
20092.08 60
20093.42 66
20094.76 71
20096.10 90
20097.44 91
20098.78 85
20100.12 72
20101.46 80
20102.80 76
20104.14 69
20105.48 70
20106.82 73
20108.16 55
20109.50 95
20110.84 103
20112.18 62
20113.52 70
20114.86 70
20116.20 67
20117.54 63
20118.88 74
20120.22 85
20121.56 63
20122.90 65
20124.24 75
20125.58 64
20126.92 90
20128.26 72
20129.61 64
20130.95 83
20132.29 87
20133.63 69
20134.97 76
20136.31 84
20137.65 78
20138.99 67
20140.33 71
20141.67 74
20143.02 58
