# Supplementary material for: MALDI-TOF MS typing enables the classification of brewing yeasts of the genus Saccharomyces to major beer styles
Source: PLoS One. 2017 Aug 9;12(8):e0181694. doi: 10.1371/journal.pone.0181694 (PMC5549903; doi:10.1371/journal.pone.0181694)
Supplement: S11 File — The directory includes 90 raw files and was zipped to “.zip”; the folder has three strains with 30 spectra per strain; S1 Text explains the raw files with an example and Table 1 represents the yeast strains used within the experiment. (ZIP) [file pone.0181694.s014.zip › 31-33/30337-338-OG-Alt-Alt-YPG-18h-E-E_2015-08-12__0_F5_1.dat]

1999.93 2461
2000.35 2321
2000.77 2384
2001.19 2275
2001.61 2400
2002.03 2480
2002.46 2400
2002.88 2408
2003.30 2524
2003.72 2474
2004.14 2399
2004.57 2421
2004.99 2522
2005.41 2436
2005.83 2263
2006.25 2327
2006.68 2311
2007.10 2211
2007.52 2195
2007.94 2448
2008.37 2437
2008.79 2620
2009.21 2489
2009.63 2283
2010.06 2389
2010.48 2480
2010.90 2503
2011.32 2561
2011.75 2570
2012.17 2440
2012.59 2541
2013.02 2373
2013.44 2490
2013.86 2376
2014.29 2106
2014.71 2250
2015.13 2335
2015.55 2136
2015.98 2240
2016.40 2123
2016.82 2183
2017.25 2184
2017.67 2234
2018.10 2373
2018.52 2364
2018.94 2285
2019.37 2278
2019.79 2446
2020.21 2316
2020.64 2167
2021.06 2391
2021.48 2310
2021.91 2272
2022.33 2375
2022.76 2378
2023.18 2489
2023.60 2478
2024.03 2545
2024.45 2411
2024.88 2391
2025.30 2315
2025.73 2136
2026.15 2153
2026.57 2274
2027.00 2158
2027.42 2118
2027.85 2120
2028.27 2092
2028.70 2279
2029.12 2119
2029.55 2150
2029.97 2189
2030.40 2119
2030.82 2136
2031.24 2183
2031.67 2224
2032.09 2239
2032.52 2277
2032.94 2296
2033.37 2290
2033.79 2205
2034.22 2243
2034.65 2217
2035.07 2211
2035.50 2279
2035.92 2265
2036.35 1993
2036.77 2118
2037.20 2308
2037.62 2402
2038.05 2236
2038.47 2311
2038.90 2347
2039.33 2336
2039.75 2341
2040.18 2542
2040.60 2615
2041.03 2417
2041.45 2490
2041.88 2474
2042.31 2487
2042.73 2312
2043.16 2433
2043.58 2258
2044.01 2267
2044.44 2131
2044.86 2463
2045.29 2478
2045.72 2233
2046.14 2161
2046.57 2278
2047.00 2230
2047.42 2216
2047.85 2102
2048.28 2182
2048.70 2475
2049.13 2383
2049.56 2238
2049.98 2462
2050.41 2489
2050.84 2250
2051.26 2442
2051.69 2354
2052.12 2246
2052.54 2301
2052.97 2317
2053.40 2191
2053.83 2184
2054.25 2474
2054.68 2554
2055.11 2374
2055.53 2179
2055.96 2449
2056.39 2413
2056.82 2192
2057.24 2080
2057.67 2238
2058.10 2318
2058.53 2234
2058.96 2259
2059.38 2409
2059.81 2370
2060.24 2143
2060.67 2281
2061.10 2292
2061.52 2171
2061.95 2415
2062.38 2467
2062.81 2466
2063.24 2188
2063.66 2242
2064.09 2204
2064.52 2475
2064.95 2224
2065.38 2328
2065.81 2316
2066.23 2449
2066.66 2361
2067.09 2274
2067.52 2282
2067.95 2601
2068.38 2452
2068.81 2389
2069.23 2327
2069.66 2393
2070.09 2586
2070.52 2475
2070.95 2386
2071.38 2202
2071.81 2122
2072.24 2465
2072.67 2373
2073.10 2314
2073.53 2314
2073.95 2248
2074.38 2369
2074.81 2296
2075.24 2237
2075.67 2323
2076.10 2590
2076.53 2500
2076.96 2356
2077.39 2399
2077.82 2341
2078.25 2451
2078.68 2569
2079.11 2543
2079.54 2597
2079.97 2654
2080.40 2765
2080.83 2909
2081.26 2940
2081.69 3189
2082.12 3179
2082.55 3022
2082.98 3167
2083.41 3038
2083.84 2815
2084.27 2724
2084.70 2637
2085.13 2595
2085.56 2527
2085.99 2424
2086.42 2703
2086.85 2700
2087.29 2352
2087.72 2251
2088.15 2294
2088.58 2267
2089.01 2368
2089.44 2478
2089.87 2352
2090.30 2396
2090.73 2374
2091.16 2329
2091.59 2277
2092.03 2307
2092.46 2340
2092.89 2389
2093.32 2376
2093.75 2360
2094.18 2339
2094.61 2285
2095.05 2385
2095.48 2536
2095.91 2443
2096.34 2464
2096.77 2554
2097.20 2373
2097.63 2437
2098.07 2579
2098.50 2448
2098.93 2498
2099.36 2404
2099.79 2274
2100.23 2151
2100.66 2319
2101.09 2419
2101.52 2460
2101.95 2242
2102.39 2289
2102.82 2237
2103.25 2186
2103.68 2205
2104.12 2239
2104.55 2329
2104.98 2462
2105.41 2473
2105.85 2130
2106.28 2336
2106.71 2191
2107.14 2260
2107.58 2367
2108.01 2283
2108.44 2326
2108.88 2370
2109.31 2373
2109.74 2479
2110.18 2380
2110.61 2515
2111.04 2370
2111.47 2345
2111.91 2412
2112.34 2484
2112.77 2317
2113.21 2291
2113.64 2433
2114.07 2391
2114.51 2490
2114.94 2244
2115.37 2233
2115.81 2246
2116.24 2216
2116.68 2197
2117.11 2309
2117.54 2226
2117.98 2256
2118.41 2218
2118.85 2325
2119.28 2156
2119.71 2348
2120.15 2245
2120.58 2220
2121.02 2341
2121.45 2556
2121.88 2541
2122.32 2461
2122.75 2542
2123.19 2383
2123.62 2406
2124.06 2511
2124.49 2478
2124.92 2423
2125.36 2479
2125.79 2550
2126.23 2613
2126.66 2261
2127.10 2314
2127.53 2040
2127.97 2058
2128.40 2268
2128.84 2338
2129.27 2275
2129.71 2335
2130.14 2392
2130.58 2353
2131.01 2391
2131.45 2567
2131.88 2406
2132.32 2511
2132.75 2225
2133.19 2355
2133.63 2395
2134.06 2228
2134.50 2362
2134.93 2617
2135.37 2507
2135.80 2485
2136.24 2320
2136.67 2277
2137.11 2651
2137.55 2543
2137.98 2535
2138.42 2643
2138.85 2672
2139.29 2903
2139.73 2647
2140.16 2569
2140.60 2665
2141.03 2454
2141.47 2595
2141.91 2517
2142.34 2413
2142.78 2491
2143.22 2250
2143.65 2140
2144.09 2141
2144.53 2105
2144.96 2188
2145.40 2158
2145.84 2287
2146.27 2198
2146.71 2354
2147.15 2401
2147.58 2594
2148.02 2373
2148.46 2312
2148.89 2449
2149.33 2386
2149.77 2456
2150.21 2699
2150.64 2777
2151.08 2827
2151.52 2978
2151.95 3147
2152.39 3301
2152.83 3100
2153.27 3095
2153.70 3225
2154.14 3216
2154.58 3015
2155.02 2853
2155.45 3001
2155.89 2849
2156.33 2658
2156.77 2657
2157.21 2588
2157.64 2615
2158.08 2618
2158.52 2321
2158.96 2412
2159.40 2436
2159.83 2393
2160.27 2452
2160.71 2558
2161.15 2447
2161.59 2224
2162.02 2231
2162.46 2272
2162.90 2410
2163.34 2381
2163.78 2326
2164.22 2488
2164.66 2536
2165.09 2430
2165.53 2595
2165.97 2621
2166.41 2459
2166.85 2325
2167.29 2419
2167.73 2436
2168.17 2338
2168.60 2374
2169.04 2489
2169.48 2485
2169.92 2720
2170.36 2386
2170.80 2638
2171.24 2581
2171.68 2538
2172.12 2701
2172.56 2568
2173.00 2512
2173.44 2470
2173.88 2530
2174.32 2484
2174.76 2503
2175.20 2327
2175.64 2285
2176.07 2349
2176.51 2476
2176.95 2639
2177.39 2792
2177.83 2754
2178.27 2613
2178.71 2598
2179.15 2520
2179.59 2646
2180.03 2928
2180.47 2973
2180.92 2982
2181.36 2981
2181.80 2959
2182.24 2650
2182.68 2839
2183.12 2810
2183.56 2879
2184.00 2664
2184.44 2575
2184.88 2264
2185.32 2449
2185.76 2392
2186.20 2351
2186.64 2433
2187.08 2553
2187.52 2547
2187.97 2507
2188.41 2482
2188.85 2505
2189.29 2565
2189.73 2548
2190.17 2645
2190.61 2751
2191.05 2863
2191.49 2910
2191.94 2769
2192.38 2578
2192.82 2741
2193.26 2813
2193.70 2671
2194.14 2705
2194.58 2673
2195.03 2412
2195.47 2531
2195.91 2627
2196.35 2640
2196.79 2577
2197.24 2372
2197.68 2654
2198.12 2747
2198.56 2549
2199.00 2525
2199.45 2429
2199.89 2513
2200.33 2539
2200.77 2443
2201.21 2482
2201.66 2554
2202.10 2580
2202.54 2663
2202.98 2562
2203.43 2500
2203.87 2492
2204.31 2364
2204.75 2436
2205.20 2482
2205.64 2422
2206.08 2311
2206.53 2400
2206.97 2718
2207.41 2527
2207.85 2410
2208.30 2588
2208.74 2597
2209.18 2501
2209.63 2642
2210.07 2577
2210.51 2659
2210.96 2582
2211.40 2718
2211.84 2913
2212.29 2781
2212.73 2780
2213.17 2526
2213.62 2657
2214.06 2830
2214.50 2590
2214.95 2615
2215.39 2553
2215.84 2675
2216.28 2683
2216.72 2569
2217.17 2356
2217.61 2491
2218.05 2559
2218.50 2571
2218.94 2604
2219.39 2405
2219.83 2379
2220.28 2372
2220.72 2338
2221.16 2256
2221.61 2297
2222.05 2422
2222.50 2587
2222.94 2592
2223.39 2481
2223.83 2521
2224.28 2558
2224.72 2513
2225.16 2554
2225.61 2441
2226.05 2565
2226.50 2806
2226.94 2777
2227.39 2959
2227.83 2775
2228.28 2866
2228.72 2827
2229.17 2781
2229.61 2749
2230.06 2685
2230.50 2685
2230.95 2709
2231.40 2677
2231.84 2592
2232.29 2666
2232.73 2783
2233.18 2702
2233.62 2569
2234.07 2845
2234.51 2804
2234.96 2832
2235.41 2729
2235.85 2724
2236.30 2530
2236.74 2584
2237.19 2706
2237.63 2748
2238.08 2725
2238.53 2543
2238.97 2683
2239.42 2731
2239.86 2672
2240.31 2805
2240.76 2928
2241.20 2884
2241.65 2661
2242.10 2721
2242.54 2435
2242.99 2634
2243.44 2527
2243.88 2344
2244.33 2575
2244.78 2531
2245.22 2348
2245.67 2325
2246.12 2318
2246.56 2404
2247.01 2406
2247.46 2518
2247.90 2577
2248.35 2581
2248.80 2596
2249.24 2472
2249.69 2543
2250.14 2415
2250.59 2860
2251.03 2743
2251.48 2508
2251.93 2448
2252.38 2590
2252.82 2617
2253.27 2424
2253.72 2478
2254.17 2659
2254.61 2524
2255.06 2522
2255.51 2469
2255.96 2452
2256.40 2422
2256.85 2344
2257.30 2365
2257.75 2399
2258.20 2507
2258.64 2495
2259.09 2303
2259.54 2380
2259.99 2325
2260.44 2299
2260.88 2281
2261.33 2397
2261.78 2480
2262.23 2430
2262.68 2529
2263.13 2528
2263.58 2838
2264.02 2674
2264.47 2781
2264.92 2847
2265.37 2838
2265.82 3092
2266.27 3213
2266.72 3142
2267.17 3254
2267.61 3129
2268.06 3199
2268.51 3347
2268.96 3371
2269.41 3339
2269.86 3114
2270.31 3305
2270.76 3392
2271.21 3128
2271.66 2968
2272.11 2879
2272.56 2966
2273.00 3024
2273.45 2908
2273.90 2782
2274.35 2747
2274.80 2699
2275.25 2703
2275.70 2651
2276.15 2763
2276.60 2931
2277.05 2756
2277.50 2615
2277.95 2551
2278.40 2584
2278.85 2576
2279.30 2579
2279.75 2868
2280.20 2834
2280.65 2752
2281.10 2797
2281.55 2841
2282.00 2707
2282.45 2759
2282.90 2678
2283.35 2756
2283.81 3014
2284.26 3030
2284.71 2834
2285.16 3000
2285.61 3037
2286.06 3070
2286.51 2787
2286.96 2606
2287.41 2669
2287.86 2595
2288.31 2742
2288.76 2657
2289.22 2605
2289.67 2787
2290.12 2898
2290.57 2920
2291.02 3218
2291.47 3459
2291.92 3556
2292.37 3949
2292.83 4073
2293.28 4007
2293.73 4302
2294.18 4334
2294.63 4135
2295.08 4285
2295.53 4397
2295.99 4203
2296.44 4295
2296.89 3873
2297.34 3571
2297.79 3972
2298.25 3693
2298.70 3350
2299.15 3510
2299.60 3402
2300.05 3211
2300.51 3261
2300.96 3184
2301.41 2825
2301.86 2936
2302.32 2814
2302.77 2691
2303.22 2687
2303.67 2653
2304.13 2795
2304.58 2443
2305.03 2563
2305.48 2834
2305.94 2849
2306.39 2743
2306.84 2721
2307.29 2743
2307.75 2687
2308.20 2779
2308.65 2862
2309.11 2781
2309.56 2793
2310.01 2967
2310.47 2981
2310.92 3124
2311.37 3047
2311.83 3065
2312.28 3014
2312.73 3083
2313.19 2967
2313.64 2956
2314.09 2922
2314.55 3014
2315.00 3084
2315.45 2848
2315.91 2778
2316.36 2914
2316.81 3085
2317.27 2875
2317.72 2873
2318.18 2994
2318.63 2636
2319.08 2727
2319.54 2720
2319.99 2841
2320.45 2861
2320.90 3037
2321.35 3039
2321.81 2904
2322.26 2947
2322.72 2867
2323.17 2964
2323.63 3009
2324.08 2717
2324.54 2852
2324.99 2768
2325.44 2770
2325.90 2923
2326.35 2714
2326.81 2958
2327.26 3008
2327.72 2880
2328.17 2850
2328.63 2830
2329.08 2857
2329.54 2772
2329.99 2878
2330.45 2973
2330.90 2781
2331.36 2692
2331.81 2803
2332.27 2976
2332.72 3110
2333.18 3078
2333.64 3208
2334.09 3163
2334.55 3090
2335.00 3070
2335.46 2795
2335.91 2753
2336.37 2976
2336.82 2807
2337.28 2782
2337.74 2898
2338.19 2856
2338.65 2954
2339.10 2969
2339.56 2774
2340.02 3145
2340.47 3086
2340.93 3460
2341.38 3458
2341.84 3619
2342.30 3661
2342.75 3877
2343.21 4046
2343.67 3883
2344.12 3949
2344.58 4056
2345.04 3954
2345.49 3663
2345.95 3730
2346.41 3445
2346.86 3348
2347.32 3518
2347.78 3670
2348.23 3464
2348.69 3608
2349.15 3482
2349.60 3565
2350.06 3524
2350.52 3519
2350.97 3358
2351.43 3242
2351.89 3084
2352.35 3110
2352.80 2989
2353.26 2937
2353.72 2911
2354.18 2837
2354.63 2873
2355.09 2853
2355.55 2923
2356.01 2937
2356.46 2890
2356.92 2980
2357.38 2786
2357.84 2523
2358.29 2707
2358.75 2629
2359.21 2697
2359.67 2716
2360.13 2573
2360.58 2759
2361.04 2837
2361.50 2877
2361.96 2888
2362.42 2845
2362.88 3008
2363.33 2923
2363.79 2902
2364.25 2773
2364.71 2718
2365.17 2907
2365.63 2858
2366.08 2826
2366.54 2802
2367.00 2839
2367.46 3046
2367.92 2916
2368.38 3078
2368.84 3021
2369.30 3150
2369.75 2906
2370.21 3209
2370.67 3165
2371.13 3487
2371.59 3376
2372.05 3137
2372.51 3265
2372.97 3453
2373.43 3204
2373.89 3119
2374.35 2831
2374.81 2700
2375.27 2891
2375.72 2886
2376.18 2745
2376.64 2661
2377.10 2821
2377.56 2967
2378.02 2948
2378.48 2786
2378.94 2881
2379.40 2727
2379.86 2900
2380.32 2847
2380.78 2813
2381.24 3091
2381.70 3002
2382.16 3058
2382.62 3143
2383.08 3103
2383.54 3155
2384.00 3026
2384.46 3138
2384.92 2973
2385.39 2896
2385.85 3002
2386.31 2838
2386.77 2800
2387.23 2928
2387.69 2701
2388.15 2845
2388.61 2719
2389.07 2624
2389.53 2681
2389.99 2692
2390.45 2628
2390.91 2703
2391.38 2548
2391.84 2603
2392.30 2741
2392.76 2699
2393.22 2691
2393.68 2702
2394.14 2761
2394.60 2583
2395.06 2652
2395.53 2574
2395.99 2681
2396.45 2787
2396.91 2704
2397.37 2634
2397.83 2714
2398.30 2480
2398.76 2527
2399.22 2606
2399.68 2673
2400.14 2847
2400.61 2703
2401.07 2598
2401.53 2607
2401.99 2597
2402.45 2449
2402.92 2322
2403.38 2322
2403.84 2610
2404.30 2561
2404.76 2445
2405.23 2474
2405.69 2561
2406.15 2590
2406.61 2495
2407.08 2567
2407.54 2674
2408.00 2682
2408.46 2750
2408.93 2675
2409.39 2642
2409.85 2718
2410.32 2720
2410.78 2736
2411.24 2697
2411.70 2942
2412.17 2724
2412.63 2612
2413.09 2714
2413.56 2749
2414.02 2654
2414.48 2423
2414.95 2749
2415.41 2740
2415.87 2629
2416.34 2614
2416.80 2669
2417.26 2812
2417.73 2930
2418.19 2863
2418.65 2948
2419.12 2986
2419.58 3163
2420.05 3082
2420.51 3399
2420.97 3556
2421.44 3566
2421.90 3592
2422.37 3576
2422.83 3489
2423.29 3438
2423.76 3359
2424.22 3170
2424.69 3036
2425.15 2763
2425.62 2813
2426.08 2868
2426.54 2803
2427.01 2824
2427.47 2723
2427.94 3010
2428.40 2874
2428.87 2840
2429.33 2907
2429.80 2953
2430.26 2782
2430.73 2817
2431.19 2675
2431.66 2655
2432.12 2690
2432.59 2802
2433.05 2664
2433.52 2785
2433.98 2823
2434.45 2638
2434.91 2813
2435.38 2770
2435.84 2955
2436.31 2856
2436.77 2825
2437.24 2764
2437.70 3024
2438.17 2982
2438.63 2819
2439.10 2876
2439.57 3155
2440.03 3248
2440.50 3263
2440.96 3355
2441.43 3479
2441.89 3527
2442.36 3622
2442.83 3844
2443.29 3987
2443.76 3975
2444.22 4130
2444.69 4042
2445.16 3634
2445.62 3364
2446.09 3299
2446.56 3233
2447.02 3109
2447.49 2934
2447.96 2845
2448.42 2921
2448.89 2955
2449.35 2675
2449.82 2455
2450.29 2540
2450.75 2605
2451.22 2628
2451.69 2548
2452.16 2666
2452.62 2643
2453.09 2606
2453.56 2574
2454.02 2489
2454.49 2575
2454.96 2637
2455.42 2758
2455.89 2711
2456.36 2655
2456.83 2846
2457.29 2841
2457.76 2651
2458.23 2702
2458.70 2617
2459.16 2826
2459.63 2635
2460.10 2809
2460.57 2543
2461.03 2580
2461.50 2787
2461.97 2756
2462.44 2836
2462.91 2783
2463.37 2754
2463.84 2755
2464.31 2700
2464.78 2591
2465.25 2686
2465.71 2697
2466.18 2709
2466.65 2704
2467.12 2724
2467.59 2764
2468.06 2793
2468.52 2381
2468.99 2647
2469.46 2754
2469.93 2955
2470.40 2791
2470.87 2774
2471.34 2935
2471.80 2764
2472.27 2720
2472.74 2647
2473.21 2487
2473.68 2667
2474.15 2768
2474.62 2755
2475.09 2563
2475.56 2459
2476.02 2535
2476.49 2645
2476.96 2833
2477.43 2520
2477.90 2602
2478.37 2678
2478.84 2731
2479.31 2868
2479.78 2980
2480.25 3139
2480.72 3105
2481.19 3352
2481.66 3473
2482.13 3723
2482.60 3573
2483.07 3572
2483.54 3821
2484.01 3691
2484.48 3501
2484.95 3144
2485.42 3035
2485.89 3074
2486.36 2944
2486.83 2947
2487.30 2647
2487.77 2748
2488.24 2705
2488.71 2714
2489.18 2768
2489.65 2720
2490.12 2609
2490.59 2710
2491.06 2830
2491.53 2735
2492.00 2526
2492.47 2690
2492.94 2525
2493.41 2468
2493.88 2514
2494.36 2564
2494.83 2522
2495.30 2680
2495.77 2791
2496.24 2822
2496.71 2818
2497.18 3087
2497.65 3008
2498.12 2851
2498.60 2649
2499.07 2781
2499.54 3042
2500.01 2886
2500.48 2692
2500.95 2762
2501.42 2597
2501.90 2515
2502.37 2664
2502.84 2457
2503.31 2495
2503.78 2600
2504.25 2554
2504.73 2583
2505.20 2708
2505.67 2475
2506.14 2474
2506.61 2497
2507.09 2691
2507.56 2830
2508.03 2849
2508.50 2804
2508.97 2962
2509.45 2944
2509.92 2874
2510.39 3053
2510.86 2930
2511.34 2981
2511.81 2967
2512.28 3117
2512.75 3250
2513.23 3325
2513.70 3144
2514.17 2820
2514.65 2873
2515.12 3059
2515.59 2938
2516.06 2949
2516.54 2874
2517.01 2630
2517.48 2597
2517.96 2659
2518.43 2799
2518.90 2630
2519.38 2650
2519.85 2858
2520.32 3020
2520.80 2825
2521.27 2811
2521.74 2961
2522.22 2870
2522.69 2697
2523.16 2729
2523.64 2776
2524.11 2666
2524.58 2659
2525.06 2677
2525.53 2840
2526.01 2712
2526.48 2536
2526.95 2479
2527.43 2642
2527.90 2665
2528.38 2721
2528.85 2599
2529.32 2713
2529.80 2843
2530.27 2918
2530.75 2703
2531.22 2638
2531.70 2610
2532.17 2774
2532.64 2688
2533.12 2669
2533.59 2713
2534.07 2746
2534.54 2769
2535.02 2659
2535.49 2748
2535.97 2678
2536.44 2759
2536.92 2877
2537.39 2727
2537.87 2789
2538.34 2755
2538.82 2863
2539.29 2635
2539.77 2792
2540.24 3011
2540.72 2824
2541.19 2760
2541.67 2798
2542.14 2581
2542.62 2672
2543.09 2605
2543.57 2752
2544.04 2804
2544.52 2730
2545.00 2559
2545.47 2712
2545.95 2782
2546.42 2788
2546.90 2796
2547.37 2877
2547.85 2769
2548.33 2995
2548.80 3061
2549.28 3071
2549.75 3321
2550.23 3381
2550.71 3205
2551.18 3234
2551.66 3331
2552.14 3425
2552.61 3511
2553.09 3433
2553.57 3403
2554.04 3279
2554.52 3360
2554.99 3503
2555.47 3638
2555.95 3529
2556.42 3718
2556.90 3973
2557.38 4251
2557.86 3963
2558.33 4472
2558.81 4088
2559.29 4031
2559.76 4030
2560.24 3865
2560.72 3792
2561.19 3587
2561.67 3381
2562.15 3174
2562.63 3143
2563.10 2938
2563.58 3004
2564.06 2896
2564.54 2685
2565.01 2642
2565.49 2756
2565.97 2789
2566.45 2595
2566.92 2740
2567.40 2660
2567.88 2551
2568.36 2619
2568.83 2540
2569.31 2491
2569.79 2588
2570.27 2475
2570.75 2557
2571.22 2509
2571.70 2622
2572.18 2670
2572.66 2739
2573.14 2659
2573.62 2581
2574.09 2630
2574.57 2609
2575.05 2409
2575.53 2347
2576.01 2518
2576.49 2786
2576.97 2651
2577.44 2498
2577.92 2484
2578.40 2657
2578.88 2776
2579.36 2728
2579.84 2648
2580.32 2559
2580.80 2630
2581.27 2575
2581.75 2763
2582.23 2666
2582.71 2481
2583.19 2694
2583.67 2558
2584.15 2440
2584.63 2564
2585.11 2789
2585.59 2526
2586.07 2532
2586.55 2636
2587.03 2623
2587.51 2739
2587.99 2605
2588.47 2574
2588.94 2637
2589.42 2551
2589.90 2607
2590.38 2622
2590.86 2538
2591.34 2579
2591.82 2600
2592.30 2707
2592.78 2716
2593.26 2947
2593.74 3017
2594.22 2852
2594.71 2955
2595.19 2928
2595.67 3018
2596.15 3113
2596.63 3053
2597.11 3403
2597.59 3156
2598.07 3086
2598.55 3286
2599.03 3031
2599.51 3042
2599.99 3099
2600.47 3076
2600.95 3142
2601.43 3035
2601.91 2928
2602.40 2771
2602.88 2898
2603.36 2749
2603.84 2727
2604.32 2602
2604.80 2731
2605.28 2596
2605.76 2470
2606.24 2424
2606.73 2420
2607.21 2439
2607.69 2329
2608.17 2604
2608.65 2606
2609.13 2573
2609.62 2812
2610.10 2891
2610.58 2998
2611.06 3020
2611.54 3182
2612.02 3211
2612.51 3163
2612.99 3571
2613.47 3475
2613.95 3413
2614.43 3362
2614.92 3006
2615.40 2859
2615.88 2844
2616.36 2686
2616.85 2639
2617.33 2800
2617.81 2820
2618.29 2812
2618.78 2627
2619.26 2655
2619.74 2714
2620.22 2700
2620.71 2758
2621.19 2375
2621.67 2363
2622.15 2398
2622.64 2549
2623.12 2633
2623.60 2710
2624.09 2486
2624.57 2356
2625.05 2448
2625.53 2584
2626.02 2641
2626.50 2567
2626.98 2523
2627.47 2555
2627.95 2868
2628.43 2819
2628.92 2540
2629.40 2554
2629.88 2619
2630.37 2346
2630.85 2396
2631.34 2493
2631.82 2383
2632.30 2508
2632.79 2750
2633.27 2696
2633.75 2657
2634.24 2596
2634.72 2621
2635.21 2748
2635.69 2774
2636.17 2656
2636.66 2697
2637.14 2549
2637.63 2488
2638.11 2690
2638.60 2711
2639.08 2762
2639.56 2623
2640.05 2664
2640.53 2694
2641.02 2591
2641.50 2664
2641.99 2580
2642.47 2641
2642.96 2797
2643.44 2628
2643.93 2542
2644.41 2697
2644.90 2694
2645.38 2640
2645.87 2771
2646.35 2652
2646.84 2519
2647.32 2546
2647.81 2377
2648.29 2560
2648.78 2664
2649.26 2724
2649.75 2658
2650.23 2627
2650.72 2623
2651.20 2605
2651.69 2556
2652.17 2654
2652.66 2659
2653.15 2735
2653.63 2777
2654.12 2446
2654.60 2625
2655.09 2553
2655.57 2543
2656.06 2655
2656.55 2649
2657.03 2804
2657.52 2644
2658.00 2639
2658.49 2587
2658.98 2631
2659.46 2683
2659.95 2595
2660.44 2486
2660.92 2480
2661.41 2505
2661.90 2519
2662.38 2338
2662.87 2425
2663.35 2546
2663.84 2387
2664.33 2351
2664.81 2472
2665.30 2566
2665.79 2642
2666.28 2729
2666.76 2663
2667.25 2785
2667.74 2570
2668.22 2538
2668.71 2642
2669.20 2666
2669.68 2593
2670.17 2694
2670.66 2702
2671.15 2768
2671.63 2577
2672.12 2436
2672.61 2684
2673.10 2806
2673.58 2724
2674.07 2929
2674.56 2997
2675.05 3114
2675.53 3033
2676.02 3132
2676.51 3000
2677.00 3202
2677.49 3249
2677.97 3506
2678.46 3390
2678.95 3474
2679.44 3421
2679.93 3144
2680.41 3278
2680.90 3311
2681.39 3525
2681.88 3342
2682.37 3516
2682.85 3703
2683.34 3817
2683.83 4055
2684.32 4013
2684.81 3878
2685.30 4052
2685.79 4143
2686.27 4067
2686.76 3836
2687.25 3949
2687.74 3996
2688.23 3882
2688.72 3814
2689.21 3438
2689.70 3479
2690.19 3281
2690.67 2988
2691.16 2773
2691.65 2755
2692.14 2902
2692.63 2712
2693.12 2709
2693.61 2895
2694.10 2861
2694.59 2763
2695.08 2643
2695.57 2515
2696.06 2722
2696.55 2912
2697.04 2884
2697.53 2892
2698.02 2966
2698.51 3025
2699.00 2678
2699.49 2972
2699.98 3057
2700.47 2986
2700.96 3040
2701.45 2943
2701.94 3242
2702.43 3217
2702.92 3383
2703.41 3268
2703.90 3392
2704.39 3148
2704.88 3296
2705.37 3274
2705.86 3415
2706.35 3198
2706.84 3067
2707.33 3015
2707.82 2999
2708.31 2940
2708.80 2860
2709.29 2938
2709.78 2948
2710.27 3011
2710.77 2834
2711.26 2781
2711.75 2718
2712.24 2769
2712.73 2692
2713.22 2700
2713.71 2432
2714.20 2677
2714.69 2685
2715.19 2670
2715.68 2528
2716.17 2423
2716.66 2686
2717.15 2546
2717.64 2773
2718.13 2698
2718.63 2794
2719.12 2819
2719.61 2703
2720.10 2582
2720.59 2588
2721.08 2726
2721.58 2798
2722.07 2780
2722.56 2879
2723.05 2944
2723.54 3009
2724.04 3047
2724.53 2981
2725.02 3000
2725.51 3053
2726.01 3206
2726.50 3188
2726.99 2990
2727.48 2889
2727.98 2847
2728.47 2969
2728.96 2775
2729.45 2776
2729.95 2664
2730.44 2788
2730.93 2910
2731.42 2493
2731.92 2485
2732.41 2641
2732.90 2586
2733.40 2536
2733.89 2713
2734.38 2629
2734.87 2525
2735.37 2623
2735.86 2737
2736.35 2822
2736.85 2666
2737.34 2511
2737.83 2619
2738.33 2854
2738.82 2918
2739.31 2990
2739.81 2978
2740.30 2834
2740.79 2906
2741.29 2819
2741.78 2847
2742.28 2848
2742.77 2812
2743.26 2927
2743.76 2822
2744.25 2790
2744.75 2465
2745.24 2440
2745.73 2494
2746.23 2583
2746.72 2534
2747.22 2593
2747.71 2667
2748.20 2434
2748.70 2390
2749.19 2450
2749.69 2597
2750.18 2569
2750.68 2508
2751.17 2495
2751.67 2610
2752.16 2681
2752.66 2675
2753.15 2479
2753.64 2635
2754.14 2543
2754.63 2624
2755.13 2656
2755.62 2765
2756.12 2657
2756.61 2691
2757.11 2656
2757.60 2499
2758.10 2722
2758.59 2751
2759.09 2706
2759.59 2697
2760.08 2659
2760.58 2765
2761.07 2816
2761.57 2605
2762.06 2655
2762.56 2540
2763.05 2751
2763.55 2677
2764.05 2764
2764.54 2896
2765.04 2621
2765.53 2567
2766.03 2601
2766.52 2541
2767.02 2469
2767.52 2628
2768.01 2484
2768.51 2490
2769.00 2567
2769.50 2543
2770.00 2626
2770.49 2513
2770.99 2656
2771.49 2873
2771.98 2614
2772.48 2609
2772.98 2600
2773.47 2576
2773.97 2720
2774.47 2665
2774.96 2652
2775.46 2698
2775.96 2827
2776.45 2854
2776.95 2830
2777.45 2831
2777.94 2843
2778.44 3028
2778.94 2863
2779.43 2826
2779.93 2748
2780.43 2980
2780.93 2949
2781.42 2957
2781.92 2829
2782.42 2940
2782.92 2849
2783.41 2865
2783.91 3080
2784.41 2969
2784.91 2909
2785.40 2676
2785.90 2829
2786.40 2749
2786.90 2715
2787.39 2801
2787.89 2855
2788.39 2819
2788.89 2821
2789.39 2764
2789.88 2811
2790.38 2836
2790.88 2772
2791.38 2833
2791.88 2851
2792.37 2755
2792.87 2771
2793.37 2874
2793.87 2772
2794.37 2844
2794.87 2858
2795.37 2859
2795.86 3083
2796.36 3209
2796.86 3225
2797.36 3208
2797.86 3695
2798.36 3676
2798.86 4177
2799.35 4558
2799.85 4505
2800.35 4392
2800.85 4591
2801.35 4654
2801.85 4427
2802.35 4357
2802.85 4347
2803.35 4102
2803.85 4064
2804.35 3936
2804.85 3701
2805.34 3754
2805.84 3369
2806.34 3452
2806.84 3322
2807.34 3382
2807.84 3720
2808.34 3898
2808.84 4020
2809.34 4518
2809.84 4755
2810.34 5233
2810.84 5549
2811.34 5923
2811.84 5847
2812.34 5763
2812.84 5553
2813.34 5299
2813.84 5260
2814.34 4667
2814.84 4371
2815.34 4120
2815.84 3632
2816.34 3459
2816.84 3467
2817.34 3171
2817.84 3292
2818.35 3169
2818.85 3212
2819.35 3321
2819.85 3236
2820.35 3310
2820.85 3275
2821.35 3248
2821.85 3224
2822.35 3334
2822.85 3354
2823.35 3276
2823.85 3180
2824.36 2930
2824.86 3137
2825.36 3077
2825.86 2904
2826.36 2898
2826.86 2899
2827.36 2941
2827.86 2939
2828.37 3068
2828.87 2868
2829.37 2957
2829.87 3057
2830.37 3110
2830.87 2944
2831.38 2955
2831.88 2915
2832.38 2896
2832.88 2914
2833.38 2844
2833.88 2896
2834.39 2981
2834.89 2951
2835.39 2870
2835.89 2845
2836.40 3058
2836.90 3109
2837.40 3113
2837.90 3026
2838.40 3260
2838.91 3186
2839.41 3174
2839.91 3181
2840.41 3428
2840.92 3095
2841.42 3076
2841.92 2994
2842.42 2936
2842.93 3194
2843.43 3003
2843.93 3229
2844.44 2986
2844.94 2905
2845.44 2867
2845.94 2923
2846.45 3051
2846.95 2918
2847.45 2919
2847.96 3163
2848.46 3137
2848.96 3269
2849.47 3239
2849.97 3426
2850.47 3656
2850.98 3424
2851.48 3385
2851.98 3302
2852.49 3078
2852.99 2945
2853.50 2982
2854.00 2908
2854.50 2820
2855.01 2764
2855.51 2784
2856.01 2760
2856.52 2579
2857.02 2602
2857.53 2625
2858.03 2656
2858.53 2718
2859.04 2695
2859.54 2502
2860.05 2776
2860.55 2608
2861.06 2753
2861.56 2884
2862.06 2685
2862.57 2599
2863.07 2657
2863.58 2669
2864.08 2730
2864.59 2676
2865.09 2607
2865.60 2494
2866.10 2441
2866.61 2574
2867.11 2603
2867.62 2721
2868.12 2691
2868.63 2612
2869.13 2696
2869.64 2674
2870.14 2785
2870.65 2627
2871.15 2643
2871.66 2852
2872.16 2932
2872.67 2830
2873.17 2941
2873.68 2717
2874.18 2807
2874.69 2810
2875.20 2824
2875.70 2933
2876.21 3062
2876.71 2886
2877.22 2753
2877.72 2833
2878.23 3088
2878.74 3070
2879.24 2916
2879.75 2770
2880.25 3030
2880.76 3023
2881.27 3034
2881.77 3272
2882.28 3117
2882.79 3327
2883.29 3340
2883.80 3559
2884.30 3869
2884.81 3847
2885.32 3925
2885.82 4180
2886.33 3975
2886.84 4262
2887.34 4192
2887.85 4256
2888.36 4495
2888.86 4481
2889.37 4592
2889.88 4739
2890.38 4906
2890.89 4746
2891.40 4610
2891.91 4576
2892.41 4267
2892.92 3928
2893.43 3865
2893.93 3780
2894.44 3539
2894.95 3481
2895.46 3215
2895.96 3218
2896.47 3218
2896.98 3032
2897.49 2824
2897.99 2982
2898.50 3107
2899.01 3325
2899.52 3457
2900.03 3117
2900.53 3278
2901.04 3196
2901.55 3136
2902.06 3249
2902.56 3141
2903.07 3116
2903.58 2917
2904.09 2972
2904.60 3259
2905.11 3189
2905.61 3339
2906.12 3197
2906.63 3355
2907.14 3419
2907.65 3181
2908.16 3055
2908.66 3094
2909.17 3312
2909.68 3394
2910.19 3065
2910.70 3080
2911.21 3152
2911.72 3142
2912.23 3120
2912.73 2918
2913.24 2977
2913.75 3218
2914.26 3255
2914.77 3245
2915.28 3012
2915.79 2955
2916.30 2992
2916.81 3039
2917.32 3075
2917.83 3089
2918.33 3359
2918.84 3341
2919.35 3288
2919.86 3053
2920.37 3036
2920.88 3096
2921.39 3114
2921.90 3260
2922.41 3261
2922.92 3286
2923.43 3305
2923.94 3410
2924.45 3333
2924.96 3604
2925.47 3914
2925.98 4030
2926.49 4274
2927.00 4578
2927.51 5055
2928.02 5450
2928.53 5627
2929.04 5527
2929.55 5529
2930.06 5065
2930.57 4873
2931.08 4708
2931.59 3956
2932.11 3723
2932.62 3448
2933.13 3266
2933.64 3115
2934.15 2986
2934.66 2879
2935.17 3012
2935.68 2864
2936.19 2852
2936.70 2966
2937.21 2704
2937.72 2723
2938.24 2837
2938.75 3016
2939.26 3030
2939.77 2918
2940.28 3069
2940.79 3105
2941.30 3002
2941.81 2930
2942.33 2890
2942.84 2719
2943.35 3106
2943.86 3039
2944.37 3063
2944.88 2965
2945.40 3153
2945.91 3222
2946.42 3615
2946.93 3685
2947.44 3658
2947.96 3710
2948.47 3733
2948.98 4013
2949.49 3982
2950.00 4041
2950.52 4038
2951.03 3741
2951.54 3951
2952.05 3797
2952.57 3722
2953.08 3523
2953.59 3385
2954.10 3442
2954.62 3179
2955.13 3226
2955.64 3221
2956.15 3230
2956.67 3202
2957.18 3227
2957.69 3088
2958.20 2932
2958.72 2956
2959.23 3072
2959.74 2897
2960.26 2939
2960.77 2981
2961.28 3051
2961.80 3149
2962.31 3248
2962.82 3306
2963.34 3012
2963.85 3262
2964.36 3458
2964.88 3392
2965.39 3398
2965.90 3430
2966.42 3302
2966.93 3068
2967.44 3330
2967.96 3342
2968.47 3181
2968.98 3144
2969.50 2967
2970.01 2972
2970.53 2891
2971.04 3002
2971.55 2839
2972.07 2932
2972.58 2884
2973.10 2803
2973.61 2965
2974.12 2873
2974.64 2821
2975.15 2905
2975.67 2820
2976.18 2803
2976.70 2904
2977.21 2816
2977.73 2820
2978.24 2812
2978.75 2808
2979.27 2995
2979.78 2743
2980.30 2765
2980.81 2864
2981.33 2804
2981.84 2910
2982.36 2825
2982.87 2922
2983.39 2999
2983.90 2972
2984.42 3083
2984.93 3133
2985.45 3217
2985.96 3244
2986.48 3042
2987.00 3207
2987.51 3299
2988.03 3326
2988.54 3512
2989.06 3119
2989.57 3269
2990.09 3702
2990.60 3304
2991.12 3230
2991.64 3236
2992.15 3074
2992.67 3134
2993.18 3168
2993.70 3237
2994.21 3184
2994.73 3410
2995.25 3415
2995.76 3337
2996.28 3411
2996.80 3337
2997.31 3389
2997.83 3427
2998.34 3570
2998.86 3933
2999.38 3643
2999.89 3671
3000.41 3870
3000.93 3789
3001.44 3890
3001.96 3899
3002.48 4076
3002.99 3753
3003.51 3828
3004.03 3791
3004.54 3653
3005.06 3739
3005.58 3569
3006.09 3678
3006.61 3814
3007.13 3978
3007.65 4014
3008.16 3686
3008.68 3607
3009.20 3758
3009.71 3719
3010.23 3474
3010.75 3442
3011.27 3320
3011.78 3229
3012.30 3162
3012.82 3047
3013.34 2757
3013.85 2821
3014.37 2921
3014.89 2900
3015.41 2762
3015.93 2833
3016.44 2762
3016.96 2839
3017.48 2940
3018.00 2856
3018.52 2971
3019.03 2906
3019.55 3065
3020.07 3266
3020.59 3049
3021.11 3255
3021.63 3218
3022.14 3235
3022.66 3075
3023.18 3118
3023.70 3412
3024.22 3496
3024.74 3559
3025.25 3340
3025.77 3454
3026.29 3576
3026.81 3718
3027.33 3940
3027.85 3902
3028.37 3695
3028.89 3700
3029.41 3708
3029.92 3479
3030.44 3586
3030.96 3281
3031.48 3238
3032.00 3113
3032.52 3105
3033.04 3151
3033.56 3203
3034.08 3076
3034.60 3048
3035.12 3190
3035.64 3207
3036.16 3182
3036.68 3167
3037.20 3468
3037.72 3318
3038.24 3268
3038.76 3075
3039.28 3126
3039.80 3193
3040.32 2977
3040.84 2895
3041.36 3079
3041.88 3091
3042.40 3126
3042.92 3124
3043.44 3047
3043.96 3070
3044.48 2732
3045.00 2679
3045.52 2857
3046.04 2924
3046.56 2855
3047.08 2793
3047.60 2949
3048.12 2763
3048.64 2749
3049.16 2915
3049.68 2995
3050.20 2856
3050.72 2786
3051.24 2989
3051.77 2898
3052.29 2628
3052.81 2712
3053.33 2752
3053.85 2802
3054.37 2855
3054.89 2857
3055.41 2758
3055.93 2702
3056.46 2894
3056.98 2948
3057.50 2907
3058.02 3041
3058.54 3031
3059.06 2614
3059.58 2649
3060.11 2848
3060.63 2912
3061.15 2819
3061.67 2713
3062.19 2827
3062.71 3008
3063.24 3050
3063.76 3052
3064.28 2888
3064.80 2787
3065.32 2616
3065.85 2890
3066.37 2844
3066.89 2717
3067.41 2942
3067.94 2890
3068.46 3128
3068.98 3239
3069.50 3117
3070.03 2916
3070.55 3152
3071.07 3164
3071.59 2984
3072.12 2936
3072.64 2993
3073.16 3035
3073.68 2954
3074.21 3101
3074.73 3041
3075.25 2987
3075.78 2930
3076.30 2842
3076.82 3040
3077.34 2941
3077.87 3053
3078.39 3250
3078.91 3253
3079.44 3167
3079.96 3187
3080.48 3383
3081.01 3115
3081.53 3187
3082.05 3147
3082.58 3197
3083.10 3354
3083.63 3469
3084.15 3425
3084.67 3450
3085.20 3294
3085.72 3252
3086.24 3077
3086.77 3176
3087.29 3183
3087.82 3384
3088.34 3174
3088.86 3019
3089.39 3055
3089.91 3211
3090.44 3308
3090.96 3071
3091.49 3216
3092.01 3159
3092.53 3122
3093.06 2998
3093.58 2887
3094.11 3102
3094.63 3178
3095.16 3025
3095.68 3118
3096.21 3105
3096.73 3046
3097.26 3319
3097.78 3384
3098.31 3297
3098.83 3417
3099.36 3403
3099.88 3508
3100.41 3787
3100.93 3777
3101.46 3734
3101.98 3997
3102.51 4053
3103.03 4241
3103.56 4496
3104.08 4704
3104.61 5371
3105.13 5672
3105.66 5736
3106.18 6344
3106.71 6440
3107.24 6320
3107.76 6029
3108.29 5707
3108.81 5281
3109.34 4814
3109.86 4295
3110.39 4091
3110.92 3715
3111.44 3535
3111.97 3455
3112.49 3590
3113.02 3581
3113.55 3688
3114.07 3362
3114.60 3502
3115.12 3556
3115.65 3436
3116.18 3248
3116.70 3270
3117.23 3406
3117.76 3111
3118.28 3198
3118.81 3179
3119.34 3017
3119.86 2997
3120.39 2741
3120.92 2966
3121.44 2992
3121.97 2936
3122.50 3072
3123.02 2963
3123.55 2912
3124.08 2992
3124.61 2944
3125.13 2963
3125.66 3151
3126.19 2980
3126.72 2801
3127.24 2926
3127.77 2974
3128.30 3306
3128.82 3021
3129.35 3042
3129.88 2852
3130.41 2870
3130.93 2985
3131.46 2996
3131.99 3122
3132.52 2747
3133.05 2834
3133.57 2897
3134.10 2765
3134.63 2789
3135.16 2823
3135.69 2780
3136.21 2610
3136.74 2544
3137.27 2723
3137.80 2815
3138.33 2829
3138.85 2870
3139.38 2855
3139.91 2893
3140.44 2921
3140.97 2942
3141.50 2798
3142.03 2881
3142.55 2855
3143.08 2830
3143.61 2805
3144.14 2870
3144.67 2726
3145.20 2810
3145.73 2880
3146.26 2894
3146.79 2813
3147.31 2912
3147.84 2944
3148.37 2749
3148.90 2931
3149.43 2900
3149.96 2992
3150.49 3246
3151.02 3254
3151.55 3276
3152.08 3217
3152.61 3221
3153.14 3121
3153.67 3075
3154.20 2986
3154.73 2985
3155.25 3070
3155.78 2956
3156.31 2894
3156.84 2958
3157.37 2964
3157.90 2937
3158.43 3024
3158.96 2897
3159.49 2850
3160.02 2849
3160.55 2959
3161.08 2819
3161.61 2879
3162.14 2931
3162.68 2755
3163.21 2819
3163.74 2730
3164.27 2660
3164.80 2497
3165.33 2529
3165.86 2544
3166.39 2573
3166.92 2567
3167.45 2604
3167.98 2853
3168.51 2639
3169.04 2572
3169.57 2650
3170.10 2701
3170.64 2542
3171.17 2570
3171.70 2578
3172.23 2514
3172.76 2504
3173.29 2435
3173.82 2463
3174.35 2381
3174.88 2514
3175.42 2735
3175.95 2671
3176.48 2529
3177.01 2697
3177.54 2619
3178.07 2751
3178.61 2560
3179.14 2724
3179.67 2704
3180.20 2808
3180.73 2832
3181.26 2628
3181.80 2641
3182.33 2677
3182.86 2833
3183.39 2756
3183.92 2863
3184.46 2542
3184.99 2678
3185.52 2631
3186.05 2678
3186.59 2680
3187.12 2834
3187.65 2626
3188.18 2690
3188.72 2666
3189.25 2792
3189.78 2755
3190.31 2794
3190.85 2676
3191.38 2604
3191.91 2554
3192.44 2637
3192.98 2779
3193.51 2743
3194.04 2638
3194.58 2750
3195.11 2769
3195.64 2496
3196.17 2607
3196.71 2722
3197.24 2747
3197.77 2715
3198.31 2741
3198.84 2900
3199.37 2875
3199.91 2835
3200.44 2860
3200.98 2886
3201.51 3030
3202.04 2989
3202.58 3075
3203.11 2918
3203.64 3119
3204.18 3240
3204.71 3184
3205.24 3165
3205.78 3131
3206.31 3284
3206.85 3112
3207.38 3246
3207.91 3248
3208.45 3076
3208.98 3030
3209.52 3021
3210.05 2956
3210.59 3025
3211.12 2948
3211.65 3300
3212.19 3368
3212.72 3379
3213.26 3643
3213.79 3784
3214.33 3977
3214.86 4173
3215.40 4143
3215.93 4271
3216.47 3965
3217.00 3794
3217.54 3535
3218.07 3305
3218.61 3178
3219.14 2954
3219.68 3076
3220.21 3174
3220.75 3121
3221.28 3078
3221.82 3241
3222.35 3165
3222.89 2962
3223.42 3013
3223.96 2961
3224.49 3030
3225.03 3059
3225.57 2972
3226.10 3019
3226.64 3182
3227.17 3015
3227.71 3048
3228.24 3302
3228.78 3227
3229.32 3023
3229.85 2984
3230.39 3139
3230.92 3021
3231.46 3090
3232.00 3164
3232.53 2840
3233.07 2658
3233.60 2812
3234.14 2874
3234.68 2757
3235.21 2653
3235.75 2658
3236.29 2746
3236.82 2732
3237.36 2787
3237.90 2727
3238.43 2869
3238.97 3054
3239.51 2961
3240.04 2866
3240.58 3000
3241.12 2957
3241.65 3173
3242.19 3301
3242.73 3065
3243.26 2857
3243.80 3015
3244.34 3090
3244.88 3192
3245.41 3180
3245.95 3062
3246.49 2955
3247.02 3068
3247.56 2742
3248.10 2705
3248.64 2814
3249.17 2981
3249.71 2880
3250.25 2943
3250.79 2805
3251.33 2805
3251.86 2738
3252.40 2827
3252.94 3083
3253.48 2885
3254.01 2941
3254.55 3147
3255.09 2921
3255.63 2831
3256.17 2989
3256.70 3035
3257.24 2972
3257.78 3075
3258.32 3007
3258.86 2883
3259.40 3023
3259.93 3142
3260.47 3061
3261.01 2937
3261.55 3161
3262.09 3264
3262.63 3306
3263.17 3094
3263.70 3065
3264.24 3382
3264.78 3341
3265.32 3491
3265.86 3585
3266.40 3547
3266.94 3957
3267.48 4208
3268.02 4283
3268.56 4390
3269.09 4671
3269.63 4898
3270.17 4688
3270.71 4742
3271.25 4764
3271.79 4747
3272.33 4919
3272.87 4336
3273.41 4176
3273.95 3812
3274.49 3585
3275.03 3484
3275.57 3142
3276.11 3182
3276.65 3219
3277.19 3021
3277.73 3032
3278.27 3123
3278.81 3273
3279.35 3352
3279.89 3128
3280.43 3281
3280.97 3476
3281.51 3261
3282.05 3168
3282.59 3398
3283.13 3396
3283.67 3143
3284.21 3055
3284.75 3188
3285.29 3259
3285.83 3426
3286.37 3358
3286.91 3492
3287.45 3397
3287.99 3580
3288.53 3415
3289.08 3477
3289.62 3481
3290.16 3366
3290.70 3588
3291.24 3314
3291.78 3207
3292.32 3212
3292.86 3230
3293.40 3006
3293.95 2978
3294.49 3153
3295.03 3438
3295.57 3472
3296.11 3533
3296.65 3808
3297.19 3772
3297.73 3899
3298.28 4015
3298.82 4243
3299.36 4191
3299.90 4360
3300.44 4223
3300.99 4283
3301.53 4090
3302.07 3823
3302.61 3657
3303.15 3308
3303.69 3323
3304.24 3405
3304.78 3278
3305.32 3076
3305.86 3068
3306.41 3000
3306.95 3205
3307.49 3050
3308.03 3053
3308.58 2945
3309.12 2799
3309.66 2952
3310.20 2972
3310.75 3015
3311.29 2890
3311.83 2875
3312.37 2828
3312.92 2780
3313.46 2901
3314.00 2637
3314.54 2820
3315.09 2803
3315.63 2761
3316.17 3084
3316.72 3373
3317.26 3248
3317.80 3119
3318.35 3189
3318.89 3023
3319.43 2988
3319.98 3329
3320.52 3284
3321.06 3117
3321.61 3171
3322.15 3232
3322.69 3136
3323.24 3254
3323.78 3243
3324.33 3369
3324.87 3512
3325.41 3398
3325.96 3507
3326.50 3441
3327.04 3165
3327.59 3334
3328.13 3367
3328.68 3424
3329.22 3326
3329.76 3105
3330.31 2946
3330.85 3053
3331.40 2986
3331.94 2878
3332.49 2904
3333.03 2976
3333.58 3047
3334.12 3049
3334.66 3148
3335.21 3077
3335.75 3393
3336.30 3652
3336.84 3656
3337.39 4141
3337.93 4671
3338.48 5091
3339.02 4954
3339.57 5000
3340.11 5254
3340.66 5093
3341.20 4921
3341.75 4760
3342.29 4308
3342.84 4206
3343.38 4017
3343.93 3759
3344.47 3305
3345.02 3185
3345.57 3223
3346.11 2951
3346.66 2841
3347.20 2837
3347.75 2825
3348.29 2795
3348.84 2809
3349.38 2912
3349.93 2847
3350.48 2882
3351.02 2930
3351.57 2953
3352.11 2950
3352.66 2960
3353.21 2885
3353.75 3025
3354.30 3184
3354.84 3009
3355.39 3144
3355.94 3146
3356.48 3112
3357.03 3169
3357.58 3249
3358.12 3184
3358.67 3115
3359.22 3211
3359.76 2968
3360.31 3066
3360.86 3101
3361.40 3006
3361.95 2844
3362.50 2720
3363.04 2689
3363.59 2689
3364.14 2688
3364.68 2566
3365.23 2628
3365.78 2593
3366.33 2613
3366.87 2726
3367.42 2632
3367.97 2625
3368.51 2750
3369.06 2772
3369.61 2628
3370.16 2693
3370.70 2546
3371.25 2587
3371.80 2636
3372.35 2689
3372.90 2617
3373.44 2748
3373.99 2664
3374.54 2745
3375.09 2768
3375.63 2831
3376.18 2818
3376.73 2915
3377.28 2774
3377.83 2722
3378.37 2760
3378.92 2678
3379.47 2721
3380.02 2621
3380.57 2596
3381.12 2588
3381.66 2470
3382.21 2411
3382.76 2288
3383.31 2322
3383.86 2446
3384.41 2479
3384.96 2342
3385.50 2513
3386.05 2547
3386.60 2517
3387.15 2520
3387.70 2524
3388.25 2411
3388.80 2530
3389.35 2590
3389.90 2728
3390.44 2528
3390.99 2630
3391.54 2580
3392.09 2444
3392.64 2613
3393.19 2733
3393.74 2566
3394.29 2406
3394.84 2635
3395.39 2649
3395.94 2558
3396.49 2628
3397.04 2591
3397.59 2486
3398.14 2483
3398.69 2485
3399.24 2546
3399.79 2590
3400.34 2501
3400.89 2358
3401.44 2508
3401.99 2405
3402.54 2327
3403.09 2364
3403.64 2377
3404.19 2302
3404.74 2442
3405.29 2422
3405.84 2318
3406.39 2170
3406.94 2362
3407.49 2331
3408.04 2332
3408.59 2129
3409.14 2337
3409.69 2276
3410.24 2356
3410.79 2267
3411.34 2401
3411.89 2363
3412.45 2361
3413.00 2288
3413.55 2298
3414.10 2387
3414.65 2394
3415.20 2366
3415.75 2497
3416.30 2482
3416.85 2569
3417.41 2430
3417.96 2545
3418.51 2418
3419.06 2569
3419.61 2492
3420.16 2629
3420.71 2440
3421.27 2443
3421.82 2316
3422.37 2462
3422.92 2397
3423.47 2265
3424.02 2272
3424.58 2532
3425.13 2491
3425.68 2336
3426.23 2461
3426.78 2497
3427.34 2585
3427.89 2553
3428.44 2438
3428.99 2767
3429.55 2662
3430.10 2501
3430.65 2454
3431.20 2498
3431.76 2600
3432.31 2516
3432.86 2560
3433.41 2421
3433.97 2183
3434.52 2188
3435.07 2462
3435.62 2405
3436.18 2355
3436.73 2370
3437.28 2573
3437.84 2658
3438.39 2466
3438.94 2438
3439.49 2438
3440.05 2301
3440.60 2399
3441.15 2434
3441.71 2446
3442.26 2526
3442.81 2587
3443.37 2642
3443.92 2503
3444.47 2569
3445.03 2549
3445.58 2579
3446.13 2587
3446.69 2464
3447.24 2584
3447.80 2577
3448.35 2499
3448.90 2456
3449.46 2379
3450.01 2439
3450.57 2419
3451.12 2267
3451.67 2403
3452.23 2336
3452.78 2418
3453.34 2417
3453.89 2372
3454.44 2311
3455.00 2343
3455.55 2335
3456.11 2222
3456.66 2302
3457.22 2280
3457.77 2250
3458.33 2299
3458.88 2478
3459.43 2501
3459.99 2449
3460.54 2515
3461.10 2513
3461.65 2449
3462.21 2542
3462.76 2271
3463.32 2433
3463.87 2425
3464.43 2452
3464.98 2412
3465.54 2322
3466.09 2361
3466.65 2633
3467.21 2628
3467.76 2378
3468.32 2467
3468.87 2542
3469.43 2512
3469.98 2502
3470.54 2595
3471.09 2653
3471.65 2692
3472.20 2538
3472.76 2456
3473.32 2454
3473.87 2601
3474.43 2553
3474.98 2693
3475.54 2756
3476.10 2530
3476.65 2581
3477.21 2405
3477.76 2389
3478.32 2530
3478.88 2642
3479.43 2583
3479.99 2581
3480.55 2739
3481.10 2882
3481.66 2875
3482.22 2887
3482.77 2951
3483.33 2852
3483.89 2782
3484.44 2862
3485.00 2858
3485.56 2633
3486.11 2759
3486.67 2710
3487.23 2559
3487.78 2747
3488.34 2789
3488.90 2608
3489.45 2907
3490.01 3045
3490.57 2944
3491.13 2847
3491.68 2995
3492.24 3215
3492.80 3400
3493.35 3672
3493.91 3718
3494.47 4153
3495.03 4124
3495.58 4190
3496.14 4710
3496.70 4988
3497.26 4517
3497.82 4367
3498.37 4302
3498.93 4225
3499.49 4219
3500.05 3981
3500.61 4436
3501.16 4708
3501.72 4914
3502.28 4916
3502.84 5382
3503.40 5446
3503.95 5703
3504.51 5607
3505.07 5442
3505.63 5079
3506.19 4820
3506.75 4597
3507.30 4554
3507.86 4613
3508.42 4302
3508.98 4265
3509.54 4202
3510.10 4163
3510.66 4036
3511.22 3988
3511.77 3752
3512.33 3610
3512.89 3711
3513.45 3671
3514.01 3604
3514.57 3457
3515.13 3147
3515.69 2983
3516.25 3150
3516.81 3161
3517.37 3000
3517.92 3087
3518.48 2860
3519.04 2967
3519.60 3101
3520.16 2971
3520.72 2991
3521.28 3075
3521.84 3178
3522.40 3140
3522.96 3248
3523.52 3231
3524.08 3461
3524.64 3354
3525.20 3541
3525.76 3528
3526.32 3365
3526.88 3506
3527.44 3677
3528.00 3520
3528.56 3593
3529.12 3589
3529.68 3344
3530.24 3447
3530.80 3130
3531.36 2926
3531.92 2991
3532.48 2941
3533.04 2812
3533.60 2818
3534.17 2753
3534.73 2866
3535.29 2923
3535.85 2908
3536.41 2857
3536.97 2720
3537.53 2730
3538.09 2801
3538.65 3053
3539.21 3069
3539.77 2851
3540.34 2990
3540.90 3067
3541.46 3024
3542.02 3001
3542.58 2877
3543.14 2968
3543.70 3215
3544.26 2950
3544.83 3037
3545.39 3239
3545.95 3441
3546.51 3341
3547.07 3250
3547.63 3183
3548.20 3140
3548.76 3327
3549.32 3098
3549.88 2975
3550.44 2839
3551.01 2752
3551.57 2800
3552.13 2786
3552.69 2793
3553.25 2700
3553.82 2623
3554.38 2504
3554.94 2518
3555.50 2532
3556.07 2530
3556.63 2720
3557.19 2499
3557.75 2565
3558.32 2417
3558.88 2550
3559.44 2689
3560.00 2554
3560.57 2457
3561.13 2616
3561.69 2520
3562.26 2641
3562.82 2655
3563.38 2524
3563.94 2647
3564.51 2574
3565.07 2644
3565.63 2769
3566.20 2728
3566.76 2778
3567.32 2809
3567.89 2561
3568.45 2791
3569.01 2738
3569.58 2743
3570.14 2751
3570.70 2573
3571.27 2437
3571.83 2506
3572.39 2454
3572.96 2526
3573.52 2579
3574.09 2599
3574.65 2481
3575.21 2567
3575.78 2587
3576.34 2500
3576.91 2374
3577.47 2467
3578.03 2476
3578.60 2506
3579.16 2530
3579.73 2480
3580.29 2519
3580.86 2568
3581.42 2476
3581.98 2439
3582.55 2401
3583.11 2535
3583.68 2605
3584.24 2367
3584.81 2281
3585.37 2476
3585.94 2418
3586.50 2406
3587.07 2510
3587.63 2434
3588.20 2373
3588.76 2406
3589.33 2436
3589.89 2462
3590.46 2562
3591.02 2474
3591.59 2487
3592.15 2409
3592.72 2571
3593.28 2608
3593.85 2542
3594.41 2397
3594.98 2600
3595.54 2640
3596.11 2554
3596.68 2422
3597.24 2345
3597.81 2465
3598.37 2567
3598.94 2612
3599.50 2398
3600.07 2485
3600.64 2509
3601.20 2501
3601.77 2364
3602.33 2614
3602.90 2727
3603.47 2898
3604.03 2792
3604.60 2585
3605.16 2681
3605.73 2761
3606.30 2718
3606.86 2732
3607.43 2547
3608.00 2621
3608.56 2320
3609.13 2314
3609.70 2534
3610.26 2414
3610.83 2387
3611.40 2393
3611.96 2376
3612.53 2423
3613.10 2494
3613.66 2399
3614.23 2485
3614.80 2587
3615.36 2439
3615.93 2450
3616.50 2643
3617.07 2721
3617.63 3221
3618.20 3415
3618.77 3595
3619.34 4231
3619.90 4791
3620.47 4970
3621.04 5702
3621.61 6036
3622.17 5985
3622.74 6154
3623.31 5851
3623.88 5570
3624.44 5254
3625.01 4808
3625.58 4275
3626.15 3786
3626.72 3506
3627.28 3112
3627.85 2850
3628.42 2787
3628.99 2536
3629.56 2341
3630.12 2267
3630.69 2418
3631.26 2577
3631.83 2412
3632.40 2509
3632.97 2483
3633.53 2503
3634.10 2480
3634.67 2540
3635.24 2474
3635.81 2415
3636.38 2297
3636.95 2367
3637.52 2300
3638.08 2369
3638.65 2329
3639.22 2344
3639.79 2596
3640.36 2523
3640.93 2472
3641.50 2525
3642.07 2652
3642.64 2843
3643.21 2727
3643.78 2690
3644.34 2657
3644.91 2898
3645.48 3039
3646.05 3061
3646.62 3085
3647.19 2809
3647.76 2935
3648.33 2967
3648.90 3133
3649.47 3132
3650.04 3177
3650.61 3134
3651.18 3263
3651.75 3072
3652.32 2958
3652.89 2998
3653.46 3020
3654.03 2955
3654.60 3094
3655.17 2994
3655.74 2998
3656.31 3173
3656.88 3207
3657.45 3095
3658.02 3158
3658.59 3151
3659.16 3361
3659.73 3431
3660.30 3269
3660.87 3403
3661.45 3434
3662.02 3355
3662.59 3294
3663.16 3185
3663.73 3374
3664.30 3411
3664.87 3142
3665.44 3092
3666.01 2900
3666.58 2922
3667.15 3024
3667.73 2813
3668.30 2449
3668.87 2792
3669.44 2773
3670.01 2535
3670.58 2684
3671.15 2592
3671.73 2639
3672.30 2645
3672.87 2589
3673.44 2558
3674.01 2524
3674.58 2687
3675.16 2667
3675.73 2772
3676.30 2693
3676.87 2792
3677.44 2737
3678.01 2810
3678.59 2815
3679.16 2759
3679.73 2775
3680.30 2812
3680.88 2976
3681.45 2863
3682.02 2794
3682.59 2756
3683.16 2695
3683.74 2884
3684.31 2708
3684.88 2739
3685.45 2577
3686.03 2588
3686.60 2637
3687.17 2596
3687.74 2847
3688.32 2833
3688.89 2838
3689.46 2854
3690.04 2979
3690.61 2924
3691.18 3016
3691.76 3229
3692.33 3321
3692.90 3409
3693.47 3336
3694.05 3483
3694.62 3372
3695.19 3340
3695.77 3310
3696.34 2990
3696.91 2812
3697.49 2802
3698.06 2718
3698.64 2846
3699.21 2744
3699.78 2721
3700.36 2531
3700.93 2491
3701.50 2378
3702.08 2381
3702.65 2394
3703.23 2500
3703.80 2512
3704.37 2518
3704.95 2599
3705.52 2620
3706.10 2706
3706.67 2568
3707.24 2582
3707.82 2489
3708.39 2491
3708.97 2632
3709.54 2513
3710.12 2461
3710.69 2559
3711.27 2681
3711.84 2714
3712.41 2652
3712.99 2698
3713.56 2689
3714.14 2551
3714.71 2533
3715.29 2728
3715.86 2680
3716.44 2623
3717.01 2455
3717.59 2671
3718.16 2588
3718.74 2647
3719.31 2716
3719.89 2421
3720.46 2489
3721.04 2554
3721.61 2810
3722.19 2674
3722.77 2535
3723.34 2412
3723.92 2416
3724.49 2446
3725.07 2486
3725.64 2420
3726.22 2313
3726.79 2472
3727.37 2493
3727.95 2436
3728.52 2320
3729.10 2325
3729.67 2383
3730.25 2485
3730.83 2749
3731.40 2610
3731.98 2613
3732.56 2783
3733.13 2974
3733.71 2876
3734.28 3089
3734.86 3291
3735.44 3603
3736.01 3791
3736.59 3641
3737.17 3739
3737.74 3812
3738.32 3793
3738.90 3674
3739.47 3463
3740.05 3075
3740.63 2980
3741.20 2837
3741.78 2732
3742.36 2786
3742.93 2583
3743.51 2535
3744.09 2562
3744.67 2570
3745.24 2434
3745.82 2483
3746.40 2397
3746.97 2452
3747.55 2512
3748.13 2358
3748.71 2502
3749.28 2528
3749.86 2325
3750.44 2288
3751.02 2556
3751.59 2588
3752.17 2405
3752.75 2379
3753.33 2513
3753.91 2421
3754.48 2384
3755.06 2296
3755.64 2273
3756.22 2424
3756.80 2398
3757.37 2273
3757.95 2285
3758.53 2379
3759.11 2290
3759.69 2215
3760.27 2270
3760.84 2269
3761.42 2284
3762.00 2387
3762.58 2266
3763.16 2320
3763.74 2427
3764.31 2531
3764.89 2627
3765.47 2694
3766.05 2549
3766.63 2566
3767.21 2639
3767.79 2643
3768.37 2527
3768.95 2504
3769.52 2453
3770.10 2678
3770.68 2666
3771.26 2741
3771.84 2682
3772.42 2659
3773.00 2644
3773.58 2474
3774.16 2393
3774.74 2439
3775.32 2390
3775.90 2448
3776.48 2378
3777.06 2342
3777.64 2370
3778.22 2456
3778.80 2494
3779.38 2295
3779.96 2252
3780.54 2351
3781.12 2301
3781.70 2260
3782.28 2317
3782.86 2345
3783.44 2252
3784.02 2429
3784.60 2294
3785.18 2291
3785.76 2257
3786.34 2270
3786.92 2179
3787.50 2347
3788.08 2373
3788.66 2249
3789.24 2114
3789.82 2267
3790.40 2288
3790.98 2385
3791.56 2346
3792.14 2336
3792.72 2199
3793.30 2358
3793.89 2359
3794.47 2284
3795.05 2324
3795.63 2398
3796.21 2331
3796.79 2311
3797.37 2294
3797.95 2272
3798.53 2093
3799.12 2245
3799.70 2138
3800.28 2145
3800.86 2131
3801.44 2107
3802.02 2147
3802.60 2195
3803.19 2211
3803.77 2245
3804.35 2197
3804.93 2186
3805.51 2101
3806.10 2162
3806.68 2296
3807.26 2515
3807.84 2419
3808.42 2324
3809.01 2414
3809.59 2419
3810.17 2545
3810.75 2650
3811.33 2651
3811.92 2539
3812.50 2428
3813.08 2485
3813.66 2499
3814.25 2478
3814.83 2598
3815.41 2597
3815.99 2474
3816.58 2386
3817.16 2511
3817.74 2519
3818.32 2394
3818.91 2337
3819.49 2314
3820.07 2278
3820.66 2538
3821.24 2459
3821.82 2407
3822.41 2345
3822.99 2323
3823.57 2186
3824.16 2208
3824.74 2227
3825.32 2307
3825.91 2175
3826.49 2178
3827.07 2152
3827.66 2074
3828.24 2265
3828.82 2191
3829.41 2205
3829.99 2184
3830.57 2306
3831.16 2249
3831.74 2216
3832.33 2435
3832.91 2461
3833.49 2532
3834.08 2586
3834.66 2567
3835.25 2543
3835.83 2320
3836.41 2362
3837.00 2535
3837.58 2521
3838.17 2375
3838.75 2326
3839.34 2369
3839.92 2309
3840.50 2322
3841.09 2388
3841.67 2408
3842.26 2352
3842.84 2299
3843.43 2235
3844.01 2260
3844.60 2267
3845.18 2184
3845.77 2241
3846.35 2425
3846.94 2431
3847.52 2383
3848.11 2423
3848.69 2427
3849.28 2343
3849.86 2394
3850.45 2434
3851.03 2380
3851.62 2344
3852.20 2385
3852.79 2289
3853.37 2435
3853.96 2390
3854.55 2429
3855.13 2499
3855.72 2370
3856.30 2463
3856.89 2423
3857.47 2545
3858.06 2498
3858.65 2451
3859.23 2469
3859.82 2865
3860.40 3056
3860.99 2986
3861.58 3150
3862.16 3637
3862.75 3851
3863.33 4163
3863.92 4583
3864.51 5112
3865.09 5444
3865.68 5597
3866.27 5557
3866.85 5386
3867.44 5393
3868.03 5094
3868.61 4589
3869.20 4228
3869.79 3962
3870.37 3504
3870.96 3391
3871.55 2979
3872.13 2725
3872.72 2788
3873.31 2737
3873.89 2779
3874.48 2479
3875.07 2673
3875.66 2789
3876.24 2734
3876.83 2711
3877.42 2706
3878.00 2722
3878.59 2866
3879.18 2777
3879.77 2656
3880.35 2685
3880.94 2666
3881.53 2748
3882.12 2598
3882.70 2519
3883.29 2247
3883.88 2449
3884.47 2274
3885.06 2393
3885.64 2366
3886.23 2512
3886.82 2389
3887.41 2371
3888.00 2429
3888.58 2495
3889.17 2463
3889.76 2409
3890.35 2369
3890.94 2622
3891.53 2755
3892.11 2798
3892.70 3026
3893.29 2795
3893.88 2919
3894.47 2853
3895.06 2928
3895.65 3033
3896.23 3036
3896.82 2838
3897.41 2804
3898.00 2710
3898.59 2780
3899.18 2778
3899.77 2713
3900.36 2888
3900.95 2686
3901.53 2859
3902.12 3071
3902.71 3230
3903.30 3165
3903.89 3212
3904.48 3060
3905.07 3071
3905.66 3045
3906.25 2983
3906.84 2883
3907.43 2911
3908.02 2699
3908.61 2564
3909.20 2534
3909.79 2613
3910.38 2622
3910.97 2467
3911.56 2336
3912.15 2281
3912.74 2582
3913.33 2257
3913.92 2201
3914.51 2296
3915.10 2362
3915.69 2180
3916.28 2358
3916.87 2365
3917.46 2358
3918.05 2284
3918.64 2370
3919.23 2407
3919.82 2533
3920.41 2413
3921.00 2427
3921.59 2431
3922.18 2389
3922.77 2333
3923.36 2342
3923.95 2334
3924.55 2325
3925.14 2412
3925.73 2334
3926.32 2329
3926.91 2375
3927.50 2410
3928.09 2227
3928.68 2194
3929.27 2351
3929.87 2385
3930.46 2374
3931.05 2455
3931.64 2405
3932.23 2478
3932.82 2737
3933.41 2569
3934.01 2495
3934.60 2451
3935.19 2617
3935.78 2576
3936.37 2512
3936.96 2381
3937.56 2325
3938.15 2174
3938.74 2266
3939.33 2323
3939.92 2282
3940.52 2289
3941.11 2194
3941.70 2237
3942.29 2372
3942.88 2255
3943.48 2358
3944.07 2438
3944.66 2351
3945.25 2456
3945.85 2495
3946.44 2321
3947.03 2427
3947.62 2316
3948.22 2254
3948.81 2308
3949.40 2330
3949.99 2166
3950.59 2250
3951.18 2163
3951.77 2212
3952.37 2133
3952.96 2176
3953.55 2086
3954.15 2130
3954.74 2179
3955.33 2300
3955.93 2317
3956.52 2137
3957.11 2214
3957.71 2177
3958.30 2072
3958.89 2128
3959.49 2166
3960.08 2195
3960.67 2410
3961.27 2267
3961.86 2258
3962.45 2219
3963.05 2213
3963.64 2265
3964.23 2045
3964.83 2114
3965.42 2180
3966.02 2237
3966.61 2323
3967.20 2232
3967.80 2184
3968.39 2168
3968.99 2157
3969.58 2194
3970.18 2422
3970.77 2390
3971.36 2533
3971.96 2388
3972.55 2348
3973.15 2432
3973.74 2359
3974.34 2354
3974.93 2408
3975.53 2395
3976.12 2432
3976.72 2288
3977.31 2256
3977.91 2058
3978.50 2090
3979.10 2052
3979.69 2374
3980.29 2455
3980.88 2312
3981.48 2329
3982.07 2433
3982.67 2295
3983.26 2171
3983.86 2209
3984.45 2384
3985.05 2298
3985.64 2133
3986.24 2192
3986.83 2238
3987.43 2231
3988.03 2293
3988.62 2232
3989.22 2264
3989.81 2129
3990.41 2239
3991.00 2453
3991.60 2450
3992.20 2418
3992.79 2292
3993.39 2304
3993.98 2325
3994.58 2305
3995.18 2445
3995.77 2415
3996.37 2358
3996.97 2222
3997.56 2148
3998.16 2238
3998.75 2244
3999.35 2151
3999.95 2359
4000.54 2302
4001.14 2423
4001.74 2437
4002.33 2508
4002.93 2479
4003.53 2390
4004.12 2572
4004.72 2591
4005.32 2501
4005.92 2469
4006.51 2435
4007.11 2485
4007.71 2596
4008.30 2426
4008.90 2361
4009.50 2625
4010.10 2622
4010.69 2523
4011.29 2620
4011.89 2442
4012.49 2486
4013.08 2547
4013.68 2600
4014.28 2456
4014.88 2552
4015.47 2652
4016.07 2705
4016.67 2843
4017.27 3044
4017.86 3082
4018.46 3219
4019.06 3574
4019.66 3747
4020.26 3726
4020.85 3816
4021.45 3742
4022.05 3853
4022.65 3702
4023.25 3516
4023.85 3358
4024.44 3343
4025.04 2878
4025.64 2848
4026.24 2653
4026.84 2686
4027.44 2733
4028.03 2711
4028.63 2681
4029.23 2664
4029.83 2677
4030.43 2727
4031.03 2892
4031.63 2860
4032.23 2584
4032.83 2717
4033.42 2871
4034.02 2725
4034.62 2617
4035.22 2637
4035.82 2748
4036.42 2661
4037.02 2732
4037.62 2632
4038.22 2500
4038.82 2433
4039.42 2715
4040.02 2522
4040.62 2366
4041.22 2419
4041.82 2528
4042.41 2412
4043.01 2257
4043.61 2404
4044.21 2359
4044.81 2287
4045.41 2221
4046.01 2281
4046.61 2321
4047.21 2324
4047.81 2280
4048.41 2369
4049.01 2292
4049.61 2462
4050.21 2440
4050.82 2489
4051.42 2539
4052.02 2444
4052.62 2410
4053.22 2408
4053.82 2539
4054.42 2584
4055.02 2529
4055.62 2558
4056.22 2692
4056.82 2661
4057.42 2708
4058.02 2577
4058.62 2464
4059.22 2480
4059.83 2553
4060.43 2509
4061.03 2373
4061.63 2486
4062.23 2331
4062.83 2311
4063.43 2097
4064.03 2047
4064.63 1961
4065.24 2160
4065.84 2287
4066.44 2097
4067.04 2121
4067.64 2064
4068.24 2047
4068.85 2218
4069.45 2307
4070.05 2313
4070.65 2332
4071.25 2279
4071.85 2319
4072.46 2180
4073.06 2130
4073.66 2221
4074.26 2291
4074.86 2102
4075.47 2162
4076.07 2183
4076.67 2223
4077.27 2416
4077.88 2326
4078.48 2076
4079.08 2142
4079.68 2145
4080.29 2130
4080.89 2189
4081.49 2250
4082.09 2214
4082.70 2080
4083.30 2141
4083.90 2087
4084.50 2141
4085.11 2092
4085.71 2112
4086.31 2250
4086.92 2041
4087.52 1992
4088.12 2102
4088.72 2273
4089.33 2064
4089.93 2159
4090.53 2208
4091.14 2026
4091.74 2069
4092.34 2130
4092.95 2123
4093.55 2058
4094.16 2000
4094.76 2170
4095.36 2174
4095.97 2183
4096.57 2180
4097.17 2316
4097.78 2309
4098.38 2338
4098.98 2437
4099.59 2320
4100.19 2317
4100.80 2286
4101.40 2347
4102.00 2265
4102.61 2179
4103.21 2142
4103.82 2231
4104.42 2176
4105.03 2025
4105.63 1999
4106.23 1911
4106.84 2041
4107.44 2203
4108.05 1998
4108.65 1965
4109.26 1930
4109.86 1977
4110.47 2071
4111.07 2112
4111.68 1998
4112.28 1961
4112.89 2026
4113.49 1910
4114.10 1993
4114.70 2050
4115.31 1953
4115.91 1991
4116.52 2071
4117.12 2010
4117.73 1965
4118.33 2204
4118.94 2202
4119.54 2238
4120.15 2145
4120.75 1973
4121.36 2073
4121.97 2049
4122.57 2059
4123.18 2036
4123.78 2131
4124.39 2021
4124.99 2042
4125.60 2166
4126.21 2128
4126.81 1961
4127.42 2111
4128.02 2097
4128.63 2126
4129.24 2012
4129.84 2041
4130.45 2223
4131.05 2137
4131.66 2129
4132.27 2133
4132.87 2102
4133.48 2019
4134.09 2154
4134.69 2135
4135.30 2220
4135.91 2212
4136.51 2210
4137.12 2166
4137.73 2179
4138.33 2325
4138.94 2302
4139.55 2391
4140.15 2294
4140.76 2356
4141.37 2465
4141.97 2508
4142.58 2507
4143.19 2541
4143.80 2510
4144.40 2661
4145.01 2518
4145.62 2580
4146.22 2585
4146.83 2514
4147.44 2435
4148.05 2166
4148.65 2210
4149.26 2187
4149.87 2071
4150.48 2067
4151.09 1962
4151.69 2089
4152.30 2065
4152.91 1991
4153.52 2111
4154.12 2036
4154.73 2082
4155.34 1895
4155.95 1859
4156.56 1918
4157.16 1963
4157.77 2052
4158.38 2022
4158.99 2007
4159.60 2030
4160.21 2119
4160.81 1967
4161.42 2003
4162.03 1923
4162.64 2090
4163.25 2090
4163.86 2065
4164.47 2081
4165.08 2069
4165.68 1861
4166.29 2135
4166.90 2090
4167.51 2065
4168.12 2268
4168.73 2254
4169.34 2170
4169.95 2207
4170.56 2019
4171.16 2143
4171.77 2258
4172.38 2107
4172.99 2112
4173.60 2117
4174.21 2203
4174.82 2081
4175.43 2148
4176.04 2140
4176.65 2062
4177.26 2129
4177.87 2051
4178.48 2084
4179.09 2231
4179.70 2216
4180.31 2161
4180.92 2036
4181.53 2232
4182.14 2232
4182.75 2164
4183.36 2074
4183.97 2085
4184.58 2023
4185.19 2049
4185.80 2087
4186.41 2213
4187.02 2016
4187.63 1950
4188.24 1988
4188.85 2063
4189.46 2162
4190.07 2047
4190.68 1899
4191.29 2040
4191.90 1988
4192.51 2049
4193.13 2092
4193.74 2089
4194.35 2125
4194.96 1997
4195.57 2063
4196.18 2086
4196.79 2283
4197.40 2310
4198.01 2390
4198.62 2420
4199.24 2192
4199.85 2233
4200.46 2495
4201.07 2314
4201.68 2364
4202.29 2175
4202.90 2244
4203.52 2291
4204.13 2220
4204.74 2244
4205.35 2318
4205.96 2211
4206.57 2182
4207.19 2181
4207.80 2114
4208.41 2184
4209.02 2195
4209.63 2176
4210.25 2161
4210.86 2126
4211.47 2276
4212.08 2327
4212.69 2190
4213.31 2122
4213.92 2409
4214.53 2265
4215.14 2177
4215.76 2111
4216.37 2211
4216.98 2202
4217.59 2191
4218.21 2476
4218.82 2298
4219.43 2193
4220.04 2347
4220.66 2540
4221.27 2441
4221.88 2645
4222.50 2899
4223.11 3050
4223.72 3366
4224.33 3591
4224.95 3737
4225.56 3974
4226.17 4010
4226.79 4387
4227.40 4367
4228.01 4512
4228.63 4484
4229.24 4520
4229.85 4473
4230.47 3913
4231.08 3803
4231.69 3805
4232.31 3644
4232.92 3578
4233.54 3437
4234.15 3341
4234.76 3242
4235.38 3271
4235.99 3183
4236.61 3227
4237.22 3265
4237.83 3224
4238.45 3319
4239.06 3471
4239.68 3526
4240.29 3444
4240.90 3251
4241.52 3099
4242.13 2836
4242.75 2800
4243.36 2626
4243.98 2555
4244.59 2557
4245.21 2334
4245.82 2358
4246.43 2531
4247.05 2433
4247.66 2341
4248.28 2411
4248.89 2424
4249.51 2353
4250.12 2374
4250.74 2463
4251.35 2482
4251.97 2455
4252.58 2536
4253.20 2527
4253.81 2516
4254.43 2527
4255.04 2439
4255.66 2481
4256.28 2504
4256.89 2564
4257.51 2542
4258.12 2669
4258.74 2768
4259.35 2624
4259.97 2442
4260.58 2556
4261.20 2599
4261.82 2468
4262.43 2598
4263.05 2646
4263.66 2727
4264.28 2562
4264.90 2541
4265.51 2635
4266.13 2665
4266.74 2625
4267.36 2464
4267.98 2443
4268.59 2593
4269.21 2409
4269.82 2278
4270.44 2422
4271.06 2433
4271.67 2561
4272.29 2425
4272.91 2412
4273.52 2351
4274.14 2281
4274.76 2382
4275.37 2310
4275.99 2405
4276.61 2377
4277.22 2337
4277.84 2396
4278.46 2179
4279.08 2302
4279.69 2241
4280.31 2329
4280.93 2327
4281.54 2312
4282.16 2307
4282.78 2247
4283.40 2242
4284.01 2167
4284.63 2118
4285.25 2127
4285.87 2094
4286.48 2108
4287.10 2064
4287.72 2072
4288.34 2029
4288.95 2072
4289.57 2158
4290.19 2072
4290.81 2215
4291.43 2440
4292.04 2321
4292.66 2152
4293.28 2078
4293.90 2058
4294.52 2085
4295.13 2106
4295.75 2027
4296.37 2072
4296.99 2071
4297.61 1975
4298.23 1993
4298.84 1963
4299.46 2190
4300.08 2143
4300.70 2079
4301.32 2123
4301.94 2140
4302.56 2199
4303.17 1931
4303.79 1994
4304.41 2079
4305.03 2064
4305.65 2093
4306.27 2298
4306.89 2152
4307.51 2173
4308.13 2065
4308.75 1956
4309.36 2015
4309.98 2038
4310.60 2110
4311.22 2176
4311.84 2240
4312.46 2306
4313.08 2165
4313.70 2204
4314.32 2238
4314.94 2182
4315.56 2187
4316.18 1986
4316.80 2047
4317.42 1972
4318.04 1972
4318.66 2020
4319.28 2082
4319.90 2101
4320.52 2186
4321.14 2247
4321.76 2210
4322.38 2170
4323.00 2090
4323.62 2165
4324.24 2274
4324.86 2414
4325.48 2479
4326.10 2389
4326.72 2237
4327.34 2236
4327.96 2363
4328.58 2595
4329.20 2499
4329.82 2521
4330.44 2463
4331.07 2417
4331.69 2323
4332.31 2232
4332.93 2351
4333.55 2292
4334.17 2232
4334.79 2098
4335.41 2088
4336.03 2198
4336.65 2162
4337.28 2215
4337.90 2430
4338.52 2530
4339.14 2558
4339.76 2661
4340.38 2798
4341.00 2968
4341.63 3035
4342.25 2990
4342.87 3091
4343.49 2872
4344.11 2771
4344.73 2674
4345.36 2612
4345.98 2660
4346.60 2649
4347.22 2785
4347.84 3003
4348.47 3182
4349.09 3321
4349.71 3592
4350.33 3748
4350.95 3851
4351.58 3935
4352.20 3763
4352.82 3503
4353.44 3291
4354.07 3197
4354.69 2983
4355.31 2953
4355.93 2581
4356.56 2487
4357.18 2381
4357.80 2420
4358.42 2318
4359.05 2384
4359.67 2352
4360.29 2322
4360.92 2280
4361.54 2401
4362.16 2232
4362.78 2433
4363.41 2377
4364.03 2346
4364.65 2436
4365.28 2215
4365.90 2177
4366.52 2205
4367.15 2179
4367.77 2173
4368.39 2270
4369.02 2267
4369.64 2301
4370.26 2086
4370.89 2112
4371.51 2107
4372.14 2199
4372.76 2163
4373.38 2164
4374.01 2107
4374.63 2153
4375.25 2128
4375.88 2272
4376.50 2136
4377.13 2059
4377.75 2051
4378.37 2071
4379.00 2069
4379.62 2044
4380.25 2065
4380.87 2153
4381.50 2126
4382.12 2038
4382.75 2146
4383.37 2169
4383.99 2183
4384.62 2290
4385.24 2279
4385.87 2080
4386.49 1942
4387.12 2092
4387.74 2041
4388.37 1996
4388.99 2000
4389.62 2103
4390.24 2044
4390.87 2088
4391.49 2123
4392.12 1943
4392.74 1953
4393.37 1955
4393.99 1976
4394.62 1968
4395.24 2018
4395.87 2097
4396.49 2073
4397.12 2082
4397.75 2033
4398.37 2173
4399.00 2284
4399.62 2253
4400.25 2190
4400.87 1968
4401.50 2220
4402.13 2346
4402.75 2239
4403.38 2024
4404.00 2084
4404.63 2206
4405.26 2116
4405.88 2101
4406.51 2166
4407.13 2143
4407.76 2228
4408.39 2076
4409.01 2136
4409.64 2180
4410.27 2201
4410.89 2206
4411.52 2372
4412.15 2276
4412.77 2280
4413.40 2308
4414.03 2236
4414.65 2275
4415.28 2214
4415.91 2279
4416.53 2131
4417.16 2213
4417.79 2151
4418.41 2089
4419.04 2033
4419.67 1959
4420.30 1870
4420.92 1935
4421.55 2020
4422.18 2134
4422.80 2005
4423.43 2050
4424.06 2090
4424.69 1960
4425.31 2055
4425.94 2007
4426.57 2041
4427.20 2061
4427.82 1982
4428.45 2033
4429.08 2033
4429.71 1988
4430.34 1918
4430.96 1822
4431.59 1751
4432.22 1865
4432.85 1845
4433.48 1920
4434.10 1811
4434.73 1709
4435.36 1738
4435.99 1831
4436.62 1797
4437.25 1703
4437.87 1815
4438.50 1785
4439.13 2060
4439.76 2007
4440.39 1962
4441.02 1994
4441.64 1979
4442.27 1959
4442.90 1847
4443.53 1860
4444.16 1954
4444.79 1928
4445.42 1691
4446.05 1734
4446.68 1786
4447.30 1848
4447.93 1870
4448.56 1872
4449.19 1905
4449.82 1760
4450.45 1822
4451.08 1928
4451.71 2008
4452.34 1875
4452.97 1907
4453.60 1998
4454.23 1922
4454.86 1925
4455.49 2049
4456.12 1974
4456.75 1859
4457.38 1890
4458.01 1958
4458.64 1959
4459.27 1862
4459.90 1964
4460.53 1959
4461.16 1965
4461.79 1992
4462.42 2083
4463.05 2062
4463.68 1897
4464.31 1887
4464.94 1854
4465.57 1855
4466.20 1919
4466.83 1698
4467.46 1796
4468.09 1874
4468.72 1670
4469.35 1739
4469.98 1702
4470.61 1811
4471.24 1867
4471.87 1680
4472.50 1845
4473.13 1946
4473.77 1923
4474.40 1937
4475.03 1703
4475.66 1779
4476.29 1880
4476.92 1847
4477.55 1835
4478.18 1911
4478.82 1834
4479.45 1769
4480.08 1618
4480.71 1713
4481.34 1779
4481.97 1726
4482.60 1697
4483.24 1622
4483.87 1722
4484.50 1817
4485.13 1805
4485.76 1858
4486.39 1846
4487.03 1873
4487.66 1863
4488.29 1985
4488.92 1864
4489.55 1889
4490.19 1871
4490.82 1924
4491.45 2025
4492.08 2005
4492.71 1998
4493.35 1827
4493.98 1896
4494.61 1940
4495.24 1810
4495.88 1821
4496.51 1835
4497.14 1923
4497.77 1999
4498.41 1885
4499.04 1735
4499.67 1871
4500.31 1857
4500.94 1990
4501.57 1999
4502.20 1983
4502.84 1948
4503.47 2036
4504.10 2025
4504.74 2003
4505.37 2038
4506.00 2044
4506.64 2214
4507.27 2122
4507.90 2035
4508.54 2025
4509.17 2068
4509.80 2203
4510.44 2031
4511.07 2084
4511.70 2103
4512.34 2022
4512.97 2092
4513.60 1975
4514.24 1782
4514.87 2060
4515.51 2083
4516.14 2154
4516.77 2053
4517.41 2079
4518.04 2036
4518.68 2090
4519.31 2150
4519.94 2120
4520.58 2162
4521.21 2093
4521.85 2016
4522.48 2040
4523.12 1957
4523.75 1936
4524.39 1938
4525.02 1967
4525.65 2002
4526.29 2075
4526.92 2216
4527.56 2189
4528.19 2207
4528.83 2234
4529.46 2171
4530.10 2455
4530.73 2601
4531.37 2855
4532.00 2910
4532.64 3218
4533.27 3609
4533.91 3994
4534.54 4547
4535.18 4814
4535.81 4995
4536.45 5065
4537.09 4991
4537.72 4943
4538.36 4321
4538.99 3793
4539.63 3624
4540.26 3215
4540.90 2792
4541.53 2701
4542.17 2622
4542.81 2531
4543.44 2284
4544.08 2181
4544.71 2145
4545.35 2045
4545.99 2084
4546.62 2004
4547.26 2120
4547.89 2092
4548.53 2129
4549.17 2396
4549.80 2500
4550.44 2386
4551.08 2427
4551.71 2545
4552.35 2739
4552.98 2830
4553.62 2955
4554.26 2728
4554.89 2618
4555.53 2626
4556.17 2519
4556.80 2419
4557.44 2330
4558.08 2342
4558.72 2315
4559.35 2180
4559.99 2140
4560.63 1972
4561.26 2005
4561.90 2170
4562.54 2193
4563.17 2106
4563.81 2171
4564.45 2235
4565.09 2349
4565.72 2202
4566.36 2177
4567.00 2242
4567.64 2329
4568.27 2204
4568.91 2120
4569.55 2170
4570.19 2245
4570.82 2230
4571.46 2370
4572.10 2420
4572.74 2521
4573.38 2511
4574.01 2632
4574.65 2513
4575.29 2373
4575.93 2357
4576.57 2378
4577.20 2338
4577.84 2159
4578.48 2129
4579.12 2077
4579.76 2226
4580.40 2173
4581.04 2122
4581.67 2163
4582.31 1944
4582.95 1947
4583.59 2023
4584.23 2058
4584.87 2158
4585.51 1994
4586.14 2041
4586.78 2097
4587.42 2116
4588.06 2039
4588.70 2124
4589.34 2101
4589.98 2003
4590.62 1949
4591.26 1997
4591.90 2155
4592.54 2281
4593.17 2141
4593.81 2222
4594.45 2257
4595.09 2130
4595.73 2165
4596.37 2094
4597.01 2068
4597.65 2107
4598.29 2188
4598.93 2094
4599.57 2018
4600.21 2063
4600.85 2018
4601.49 1843
4602.13 2000
4602.77 2113
4603.41 2026
4604.05 1984
4604.69 1953
4605.33 2049
4605.97 2035
4606.61 2139
4607.25 2030
4607.89 2105
4608.53 2059
4609.17 2054
4609.81 2129
4610.45 2258
4611.09 2065
4611.73 2193
4612.38 2188
4613.02 2161
4613.66 2201
4614.30 2201
4614.94 2388
4615.58 2300
4616.22 2186
4616.86 2093
4617.50 2108
4618.14 2123
4618.78 2099
4619.43 2002
4620.07 1977
4620.71 1984
4621.35 1921
4621.99 1816
4622.63 1834
4623.27 1859
4623.91 1749
4624.56 1929
4625.20 1909
4625.84 1911
4626.48 1981
4627.12 1835
4627.76 1940
4628.41 1936
4629.05 1896
4629.69 1905
4630.33 1893
4630.97 1979
4631.62 1927
4632.26 1834
4632.90 1879
4633.54 1970
4634.18 1955
4634.83 1813
4635.47 1814
4636.11 1873
4636.75 1893
4637.40 2043
4638.04 1908
4638.68 2021
4639.32 2020
4639.97 2176
4640.61 2178
4641.25 2294
4641.89 2265
4642.54 2232
4643.18 2261
4643.82 2256
4644.46 2248
4645.11 2251
4645.75 2185
4646.39 2215
4647.04 2166
4647.68 2051
4648.32 1954
4648.97 1969
4649.61 2202
4650.25 2230
4650.90 2172
4651.54 2022
4652.18 2066
4652.83 2045
4653.47 2064
4654.11 2211
4654.76 2308
4655.40 2278
4656.04 2531
4656.69 2588
4657.33 2462
4657.98 2435
4658.62 2420
4659.26 2416
4659.91 2453
4660.55 2307
4661.20 2105
4661.84 2039
4662.48 1984
4663.13 1992
4663.77 1944
4664.42 1769
4665.06 1844
4665.71 1816
4666.35 1946
4666.99 1859
4667.64 1874
4668.28 1819
4668.93 1978
4669.57 2038
4670.22 1852
4670.86 1936
4671.51 1878
4672.15 1968
4672.80 1828
4673.44 1824
4674.09 1852
4674.73 1862
4675.38 1792
4676.02 1763
4676.67 1779
4677.31 1882
4677.96 1746
4678.60 1803
4679.25 1776
4679.89 1875
4680.54 1946
4681.18 1860
4681.83 1825
4682.47 1790
4683.12 1922
4683.77 1991
4684.41 1917
4685.06 1702
4685.70 1850
4686.35 1865
4686.99 1834
4687.64 1825
4688.29 1859
4688.93 1876
4689.58 1953
4690.22 1897
4690.87 1974
4691.52 2003
4692.16 2030
4692.81 1933
4693.45 1824
4694.10 1867
4694.75 1859
4695.39 2038
4696.04 1912
4696.69 1800
4697.33 1830
4697.98 1854
4698.63 1993
4699.27 1959
4699.92 1829
4700.57 1798
4701.21 1816
4701.86 1894
4702.51 1901
4703.15 1964
4703.80 1921
4704.45 1999
4705.10 2183
4705.74 2013
4706.39 1835
4707.04 1854
4707.68 1829
4708.33 1923
4708.98 1941
4709.63 1799
4710.27 1885
4710.92 1865
4711.57 1903
4712.22 1855
4712.86 1865
4713.51 1804
4714.16 1865
4714.81 1836
4715.45 1772
4716.10 1869
4716.75 2023
4717.40 2005
4718.05 1855
4718.69 1975
4719.34 2059
4719.99 1834
4720.64 1776
4721.29 1923
4721.94 1902
4722.58 1904
4723.23 2195
4723.88 2052
4724.53 2165
4725.18 2245
4725.83 2172
4726.47 2133
4727.12 2339
4727.77 2286
4728.42 2174
4729.07 2240
4729.72 2218
4730.37 2184
4731.02 2276
4731.66 2284
4732.31 2246
4732.96 2159
4733.61 2083
4734.26 2001
4734.91 1947
4735.56 1896
4736.21 1934
4736.86 1904
4737.51 1901
4738.16 1828
4738.81 1901
4739.45 1895
4740.10 1848
4740.75 1945
4741.40 1959
4742.05 1833
4742.70 1880
4743.35 1886
4744.00 1897
4744.65 1947
4745.30 1928
4745.95 1899
4746.60 1976
4747.25 1996
4747.90 1933
4748.55 1866
4749.20 1885
4749.85 1939
4750.50 1978
4751.15 2104
4751.80 1942
4752.45 2000
4753.10 2110
4753.75 2067
4754.40 2114
4755.05 2025
4755.71 2198
4756.36 2216
4757.01 2206
4757.66 2055
4758.31 2028
4758.96 2131
4759.61 2015
4760.26 1893
4760.91 1997
4761.56 1949
4762.21 2073
4762.86 2018
4763.52 2125
4764.17 2059
4764.82 2146
4765.47 2091
4766.12 2086
4766.77 2156
4767.42 2104
4768.07 2121
4768.73 2283
4769.38 2326
4770.03 2142
4770.68 2249
4771.33 2260
4771.98 2263
4772.64 2126
4773.29 2000
4773.94 1969
4774.59 1859
4775.24 1851
4775.89 1865
4776.55 1734
4777.20 1721
4777.85 1786
4778.50 1816
4779.15 1809
4779.81 1742
4780.46 1681
4781.11 1808
4781.76 1800
4782.42 1996
4783.07 1853
4783.72 1730
4784.37 1669
4785.03 1833
4785.68 1843
4786.33 1798
4786.98 1943
4787.64 1859
4788.29 1779
4788.94 1755
4789.60 1862
4790.25 1820
4790.90 1788
4791.55 1900
4792.21 1900
4792.86 1767
4793.51 1850
4794.17 1758
4794.82 1797
4795.47 1820
4796.13 1856
4796.78 1891
4797.43 1864
4798.09 1813
4798.74 1849
4799.39 1940
4800.05 1841
4800.70 1837
4801.36 1776
4802.01 1767
4802.66 1988
4803.32 1769
4803.97 1784
4804.62 1838
4805.28 1865
4805.93 1857
4806.59 1823
4807.24 1842
4807.89 1968
4808.55 1804
4809.20 1833
4809.86 1927
4810.51 1822
4811.17 1966
4811.82 1962
4812.47 1818
4813.13 1829
4813.78 1854
4814.44 1865
4815.09 1915
4815.75 1810
4816.40 1806
4817.06 1798
4817.71 1866
4818.37 1849
4819.02 1803
4819.68 1801
4820.33 1874
4820.99 1941
4821.64 1952
4822.30 2019
4822.95 2002
4823.61 2021
4824.26 2114
4824.92 2184
4825.57 2027
4826.23 2059
4826.88 1977
4827.54 2144
4828.19 2109
4828.85 2035
4829.51 2001
4830.16 1979
4830.82 2072
4831.47 2100
4832.13 2234
4832.78 2099
4833.44 1969
4834.10 1918
4834.75 1919
4835.41 2227
4836.06 2169
4836.72 2142
4837.38 2083
4838.03 2252
4838.69 2300
4839.34 2409
4840.00 2601
4840.66 2768
4841.31 2554
4841.97 2754
4842.63 2901
4843.28 2908
4843.94 2842
4844.60 2823
4845.25 2617
4845.91 2619
4846.57 2397
4847.22 2388
4847.88 2291
4848.54 2192
4849.19 2119
4849.85 2126
4850.51 2251
4851.17 2226
4851.82 2138
4852.48 2201
4853.14 2322
4853.79 2219
4854.45 2260
4855.11 2143
4855.77 2231
4856.42 2268
4857.08 2107
4857.74 2154
4858.40 2228
4859.05 2283
4859.71 2302
4860.37 2262
4861.03 2345
4861.68 2453
4862.34 2354
4863.00 2348
4863.66 2315
4864.32 2412
4864.97 2344
4865.63 2390
4866.29 2343
4866.95 2459
4867.61 2375
4868.26 2326
4868.92 2403
4869.58 2378
4870.24 2395
4870.90 2464
4871.56 2377
4872.21 2358
4872.87 2293
4873.53 2287
4874.19 2129
4874.85 2299
4875.51 2359
4876.17 2332
4876.83 2212
4877.48 2151
4878.14 2182
4878.80 2204
4879.46 2191
4880.12 2238
4880.78 2342
4881.44 2322
4882.10 2324
4882.76 2356
4883.42 2149
4884.08 2134
4884.73 2313
4885.39 2326
4886.05 2226
4886.71 2177
4887.37 2077
4888.03 2173
4888.69 1994
4889.35 2025
4890.01 1912
4890.67 1980
4891.33 2057
4891.99 2179
4892.65 2014
4893.31 2117
4893.97 2173
4894.63 2078
4895.29 2017
4895.95 2038
4896.61 2012
4897.27 1971
4897.93 2010
4898.59 2033
4899.25 1935
4899.91 1751
4900.57 1879
4901.23 1922
4901.89 1909
4902.55 1935
4903.21 1900
4903.88 1894
4904.54 1928
4905.20 1784
4905.86 1624
4906.52 1741
4907.18 1823
4907.84 1722
4908.50 1814
4909.16 1710
4909.82 1749
4910.48 1842
4911.15 1737
4911.81 1815
4912.47 1745
4913.13 1812
4913.79 1828
4914.45 1728
4915.11 1707
4915.77 1802
4916.44 1795
4917.10 1620
4917.76 1675
4918.42 1729
4919.08 1680
4919.74 1705
4920.41 1790
4921.07 1645
4921.73 1704
4922.39 1745
4923.05 1800
4923.72 1861
4924.38 1798
4925.04 1793
4925.70 1738
4926.36 1722
4927.03 1703
4927.69 1724
4928.35 1709
4929.01 1722
4929.67 1743
4930.34 1746
4931.00 1681
4931.66 1682
4932.32 1635
4932.99 1466
4933.65 1643
4934.31 1853
4934.98 1696
4935.64 1670
4936.30 1739
4936.96 1671
4937.63 1655
4938.29 1766
4938.95 1857
4939.62 1650
4940.28 1683
4940.94 1798
4941.61 1657
4942.27 1670
4942.93 1771
4943.60 1827
4944.26 1686
4944.92 1653
4945.59 1562
4946.25 1728
4946.91 1827
4947.58 1690
4948.24 1723
4948.90 1653
4949.57 1709
4950.23 1861
4950.89 1850
4951.56 1606
4952.22 1570
4952.89 1681
4953.55 1605
4954.21 1602
4954.88 1480
4955.54 1668
4956.21 1666
4956.87 1633
4957.53 1592
4958.20 1710
4958.86 1709
4959.53 1578
4960.19 1616
4960.86 1521
4961.52 1596
4962.19 1628
4962.85 1609
4963.52 1653
4964.18 1547
4964.84 1649
4965.51 1624
4966.17 1586
4966.84 1682
4967.50 1630
4968.17 1713
4968.83 1648
4969.50 1675
4970.16 1708
4970.83 1740
4971.49 1722
4972.16 1752
4972.82 1647
4973.49 1663
4974.16 1636
4974.82 1679
4975.49 1722
4976.15 1692
4976.82 1555
4977.48 1449
4978.15 1613
4978.81 1588
4979.48 1687
4980.15 1724
4980.81 1672
4981.48 1724
4982.14 1714
4982.81 1620
4983.48 1714
4984.14 1707
4984.81 1672
4985.47 1596
4986.14 1694
4986.81 1776
4987.47 1718
4988.14 1701
4988.80 1814
4989.47 1742
4990.14 1832
4990.80 1867
4991.47 1894
4992.14 1839
4992.80 1697
4993.47 1703
4994.14 1639
4994.80 1761
4995.47 1689
4996.14 1637
4996.80 1722
4997.47 1578
4998.14 1585
4998.81 1635
4999.47 1751
5000.14 1686
5000.81 1619
5001.47 1695
5002.14 1662
5002.81 1719
5003.48 1626
5004.14 1652
5004.81 1620
5005.48 1671
5006.15 1614
5006.81 1627
5007.48 1614
5008.15 1754
5008.82 1773
5009.48 1692
5010.15 1690
5010.82 1691
5011.49 1860
5012.16 1779
5012.82 1778
5013.49 1919
5014.16 1775
5014.83 1750
5015.50 1831
5016.16 1843
5016.83 1768
5017.50 1775
5018.17 1807
5018.84 1801
5019.50 1783
5020.17 1710
5020.84 1778
5021.51 1810
5022.18 1952
5022.85 2019
5023.52 2032
5024.19 2325
5024.85 2434
5025.52 2606
5026.19 2841
5026.86 2809
5027.53 2880
5028.20 2938
5028.87 2873
5029.54 2859
5030.21 2591
5030.87 2430
5031.54 2337
5032.21 2184
5032.88 1981
5033.55 1954
5034.22 1965
5034.89 1708
5035.56 1765
5036.23 1684
5036.90 1661
5037.57 1591
5038.24 1640
5038.91 1703
5039.58 1662
5040.25 1743
5040.92 1718
5041.59 1739
5042.26 1626
5042.93 1616
5043.60 1665
5044.27 1566
5044.94 1630
5045.61 1663
5046.28 1815
5046.95 1821
5047.62 1582
5048.29 1730
5048.96 1814
5049.63 1762
5050.30 1795
5050.97 1880
5051.64 1845
5052.31 1718
5052.98 1826
5053.65 1854
5054.32 1676
5054.99 1745
5055.66 1667
5056.34 1655
5057.01 1684
5057.68 1586
5058.35 1554
5059.02 1590
5059.69 1656
5060.36 1568
5061.03 1629
5061.70 1706
5062.38 1688
5063.05 1700
5063.72 1705
5064.39 1932
5065.06 1767
5065.73 1734
5066.40 1793
5067.08 1759
5067.75 1767
5068.42 1772
5069.09 1704
5069.76 1726
5070.43 1632
5071.11 1675
5071.78 1733
5072.45 1656
5073.12 1635
5073.79 1562
5074.47 1557
5075.14 1527
5075.81 1659
5076.48 1703
5077.15 1621
5077.83 1648
5078.50 1585
5079.17 1751
5079.84 1717
5080.52 1551
5081.19 1652
5081.86 1627
5082.53 1822
5083.21 1847
5083.88 1726
5084.55 1612
5085.22 1726
5085.90 1705
5086.57 1703
5087.24 1717
5087.92 1676
5088.59 1681
5089.26 1768
5089.93 1680
5090.61 1811
5091.28 1709
5091.95 1711
5092.63 1668
5093.30 1729
5093.97 1884
5094.65 1793
5095.32 1791
5095.99 1925
5096.67 1833
5097.34 1859
5098.02 1861
5098.69 1773
5099.36 1787
5100.04 1701
5100.71 1720
5101.38 1731
5102.06 1643
5102.73 1635
5103.41 1710
5104.08 1612
5104.75 1646
5105.43 1587
5106.10 1653
5106.78 1603
5107.45 1630
5108.12 1608
5108.80 1682
5109.47 1791
5110.15 1832
5110.82 1773
5111.50 1689
5112.17 1758
5112.85 1762
5113.52 1688
5114.20 1663
5114.87 1570
5115.54 1529
5116.22 1656
5116.89 1608
5117.57 1644
5118.24 1655
5118.92 1647
5119.59 1755
5120.27 1583
5120.94 1603
5121.62 1575
5122.30 1516
5122.97 1664
5123.65 1549
5124.32 1617
5125.00 1666
5125.67 1609
5126.35 1593
5127.02 1566
5127.70 1514
5128.37 1572
5129.05 1596
5129.73 1684
5130.40 1642
5131.08 1574
5131.75 1638
5132.43 1613
5133.10 1688
5133.78 1736
5134.46 1536
5135.13 1567
5135.81 1629
5136.49 1524
5137.16 1532
5137.84 1686
5138.51 1739
5139.19 1614
5139.87 1706
5140.54 1719
5141.22 1782
5141.90 1773
5142.57 1787
5143.25 1717
5143.93 1764
5144.60 1661
5145.28 1729
5145.96 1638
5146.63 1547
5147.31 1572
5147.99 1521
5148.66 1562
5149.34 1561
5150.02 1488
5150.69 1430
5151.37 1459
5152.05 1556
5152.73 1607
5153.40 1611
5154.08 1591
5154.76 1602
5155.44 1629
5156.11 1621
5156.79 1594
5157.47 1502
5158.15 1549
5158.82 1470
5159.50 1483
5160.18 1598
5160.86 1550
5161.53 1546
5162.21 1473
5162.89 1445
5163.57 1531
5164.25 1534
5164.92 1583
5165.60 1518
5166.28 1531
5166.96 1519
5167.64 1485
5168.31 1550
5168.99 1584
5169.67 1560
5170.35 1597
5171.03 1594
5171.71 1716
5172.39 1651
5173.06 1583
5173.74 1591
5174.42 1597
5175.10 1671
5175.78 1564
5176.46 1599
5177.14 1576
5177.82 1560
5178.49 1571
5179.17 1504
5179.85 1528
5180.53 1611
5181.21 1613
5181.89 1598
5182.57 1592
5183.25 1637
5183.93 1654
5184.61 1610
5185.29 1558
5185.97 1530
5186.64 1478
5187.32 1495
5188.00 1559
5188.68 1622
5189.36 1477
5190.04 1450
5190.72 1387
5191.40 1442
5192.08 1493
5192.76 1408
5193.44 1431
5194.12 1551
5194.80 1536
5195.48 1474
5196.16 1307
5196.84 1457
5197.52 1463
5198.20 1433
5198.88 1438
5199.56 1520
5200.24 1490
5200.92 1521
5201.60 1545
5202.28 1505
5202.96 1439
5203.65 1553
5204.33 1669
5205.01 1524
5205.69 1515
5206.37 1394
5207.05 1453
5207.73 1450
5208.41 1540
5209.09 1417
5209.77 1505
5210.45 1554
5211.13 1598
5211.82 1509
5212.50 1508
5213.18 1523
5213.86 1557
5214.54 1561
5215.22 1628
5215.90 1550
5216.58 1460
5217.27 1559
5217.95 1595
5218.63 1591
5219.31 1570
5219.99 1586
5220.67 1532
5221.36 1525
5222.04 1612
5222.72 1647
5223.40 1513
5224.08 1537
5224.77 1545
5225.45 1585
5226.13 1545
5226.81 1485
5227.49 1590
5228.18 1604
5228.86 1447
5229.54 1466
5230.22 1430
5230.91 1455
5231.59 1511
5232.27 1466
5232.95 1531
5233.63 1546
5234.32 1609
5235.00 1655
5235.68 1550
5236.37 1580
5237.05 1579
5237.73 1485
5238.41 1557
5239.10 1629
5239.78 1640
5240.46 1628
5241.15 1440
5241.83 1444
5242.51 1496
5243.20 1656
5243.88 1626
5244.56 1601
5245.24 1712
5245.93 1690
5246.61 1692
5247.29 1634
5247.98 1619
5248.66 1586
5249.35 1575
5250.03 1624
5250.71 1606
5251.40 1778
5252.08 1744
5252.76 1747
5253.45 1797
5254.13 1859
5254.82 1837
5255.50 1800
5256.18 1697
5256.87 1744
5257.55 1686
5258.24 1651
5258.92 1497
5259.60 1531
5260.29 1606
5260.97 1575
5261.66 1571
5262.34 1453
5263.03 1464
5263.71 1564
5264.40 1580
5265.08 1557
5265.76 1683
5266.45 1716
5267.13 1610
5267.82 1546
5268.50 1490
5269.19 1694
5269.87 1784
5270.56 1732
5271.24 1839
5271.93 1672
5272.61 1549
5273.30 1495
5273.98 1562
5274.67 1601
5275.35 1498
5276.04 1633
5276.72 1541
5277.41 1591
5278.10 1577
5278.78 1538
5279.47 1523
5280.15 1546
5280.84 1475
5281.52 1497
5282.21 1541
5282.89 1640
5283.58 1637
5284.27 1698
5284.95 1795
5285.64 1767
5286.32 1770
5287.01 1657
5287.70 1541
5288.38 1689
5289.07 1622
5289.75 1603
5290.44 1744
5291.13 1684
5291.81 1618
5292.50 1630
5293.19 1553
5293.87 1562
5294.56 1617
5295.25 1598
5295.93 1635
5296.62 1713
5297.31 1531
5297.99 1468
5298.68 1605
5299.37 1549
5300.05 1626
5300.74 1711
5301.43 1675
5302.11 1653
5302.80 1693
5303.49 1686
5304.18 1701
5304.86 1851
5305.55 1800
5306.24 1754
5306.92 1811
5307.61 1761
5308.30 1719
5308.99 1734
5309.67 1643
5310.36 1665
5311.05 1796
5311.74 1685
5312.42 1586
5313.11 1695
5313.80 1775
5314.49 1650
5315.18 1594
5315.86 1624
5316.55 1637
5317.24 1720
5317.93 1698
5318.62 1738
5319.30 1743
5319.99 1715
5320.68 1683
5321.37 1590
5322.06 1762
5322.74 1765
5323.43 1822
5324.12 1774
5324.81 1750
5325.50 1766
5326.19 1887
5326.88 1899
5327.56 1998
5328.25 1839
5328.94 1889
5329.63 1766
5330.32 1760
5331.01 1788
5331.70 1735
5332.39 1699
5333.07 1861
5333.76 1820
5334.45 1754
5335.14 1783
5335.83 1864
5336.52 1884
5337.21 1891
5337.90 1915
5338.59 1789
5339.28 2077
5339.97 2086
5340.66 2019
5341.35 1981
5342.04 1961
5342.73 1957
5343.42 1968
5344.10 1943
5344.79 1982
5345.48 2017
5346.17 2113
5346.86 1949
5347.55 1997
5348.24 2095
5348.93 1964
5349.62 2075
5350.31 2270
5351.00 2387
5351.69 2688
5352.39 2788
5353.08 3062
5353.77 3444
5354.46 3626
5355.15 3955
5355.84 4041
5356.53 4064
5357.22 3903
5357.91 3735
5358.60 3645
5359.29 3470
5359.98 3215
5360.67 2629
5361.36 2266
5362.05 2205
5362.74 2064
5363.44 1994
5364.13 1843
5364.82 1892
5365.51 1933
5366.20 1923
5366.89 2041
5367.58 1920
5368.27 1844
5368.96 1700
5369.66 1710
5370.35 1776
5371.04 1734
5371.73 1766
5372.42 1747
5373.11 1728
5373.81 1827
5374.50 1764
5375.19 1759
5375.88 1658
5376.57 1660
5377.26 1682
5377.96 1674
5378.65 1689
5379.34 1727
5380.03 1627
5380.72 1505
5381.42 1533
5382.11 1621
5382.80 1689
5383.49 1743
5384.18 1686
5384.88 1754
5385.57 1779
5386.26 1725
5386.95 1660
5387.65 1799
5388.34 1819
5389.03 1763
5389.72 1727
5390.42 1695
5391.11 1874
5391.80 1881
5392.50 1799
5393.19 1915
5393.88 1955
5394.57 1990
5395.27 2050
5395.96 2054
5396.65 2035
5397.35 1889
5398.04 1962
5398.73 1907
5399.43 1924
5400.12 1924
5400.81 1846
5401.51 1739
5402.20 1598
5402.89 1645
5403.59 1737
5404.28 1679
5404.97 1591
5405.67 1775
5406.36 1745
5407.06 1659
5407.75 1814
5408.44 1812
5409.14 1811
5409.83 1799
5410.53 1795
5411.22 1640
5411.91 1612
5412.61 1636
5413.30 1696
5414.00 1779
5414.69 1738
5415.38 1699
5416.08 1671
5416.77 1624
5417.47 1650
5418.16 1680
5418.86 1643
5419.55 1643
5420.25 1575
5420.94 1684
5421.64 1704
5422.33 1749
5423.03 1577
5423.72 1691
5424.41 1743
5425.11 1529
5425.80 1651
5426.50 1793
5427.19 1732
5427.89 1754
5428.59 1714
5429.28 1635
5429.98 1783
5430.67 1777
5431.37 1797
5432.06 1681
5432.76 1652
5433.45 1709
5434.15 1725
5434.84 1672
5435.54 1656
5436.23 1665
5436.93 1626
5437.63 1745
5438.32 1688
5439.02 1740
5439.71 1830
5440.41 1777
5441.11 1756
5441.80 1916
5442.50 1918
5443.19 1865
5443.89 1726
5444.59 1700
5445.28 1708
5445.98 1717
5446.68 1800
5447.37 1751
5448.07 1751
5448.76 1791
5449.46 1815
5450.16 1997
5450.85 2120
5451.55 2071
5452.25 2061
5452.94 2305
5453.64 2180
5454.34 2157
5455.03 2126
5455.73 2192
5456.43 1902
5457.13 1879
5457.82 1900
5458.52 1924
5459.22 1916
5459.91 1824
5460.61 1808
5461.31 1757
5462.01 1758
5462.70 1722
5463.40 1789
5464.10 1867
5464.80 1965
5465.49 1965
5466.19 2044
5466.89 2129
5467.59 2232
5468.28 2328
5468.98 2313
5469.68 2294
5470.38 2267
5471.07 2319
5471.77 2316
5472.47 2287
5473.17 2162
5473.87 2025
5474.56 1988
5475.26 1873
5475.96 1912
5476.66 1951
5477.36 2021
5478.06 1959
5478.75 1973
5479.45 1989
5480.15 1907
5480.85 1945
5481.55 2060
5482.25 2190
5482.95 2145
5483.64 2012
5484.34 2178
5485.04 2187
5485.74 2335
5486.44 2205
5487.14 2331
5487.84 2241
5488.54 2010
5489.23 2147
5489.93 2056
5490.63 1876
5491.33 2016
5492.03 1957
5492.73 2002
5493.43 1943
5494.13 1938
5494.83 2043
5495.53 2009
5496.23 2135
5496.93 2033
5497.63 2012
5498.33 2106
5499.03 2060
5499.73 2079
5500.43 2078
5501.13 2077
5501.83 2165
5502.53 2169
5503.23 2401
5503.93 2644
5504.63 2790
5505.33 2758
5506.03 2978
5506.73 2964
5507.43 3001
5508.13 2636
5508.83 2678
5509.53 2475
5510.23 2304
5510.93 2104
5511.63 2185
5512.33 2131
5513.03 2266
5513.73 2059
5514.43 1904
5515.13 1836
5515.83 1885
5516.53 1994
5517.23 1914
5517.93 1936
5518.64 1982
5519.34 1992
5520.04 2077
5520.74 2085
5521.44 2084
5522.14 2081
5522.84 2057
5523.54 2087
5524.24 2154
5524.95 2113
5525.65 1944
5526.35 1950
5527.05 2153
5527.75 2076
5528.45 1924
5529.15 1980
5529.86 1854
5530.56 1914
5531.26 1780
5531.96 1706
5532.66 1780
5533.36 1836
5534.07 1772
5534.77 1704
5535.47 1778
5536.17 1822
5536.87 1657
5537.58 1650
5538.28 1679
5538.98 1747
5539.68 1850
5540.39 1760
5541.09 1690
5541.79 1695
5542.49 1625
5543.20 1557
5543.90 1599
5544.60 1608
5545.30 1721
5546.01 1659
5546.71 1703
5547.41 1766
5548.11 1714
5548.82 1735
5549.52 1761
5550.22 1641
5550.93 1609
5551.63 1679
5552.33 1764
5553.03 1734
5553.74 1651
5554.44 1719
5555.14 1685
5555.85 1655
5556.55 1598
5557.25 1514
5557.96 1611
5558.66 1612
5559.36 1577
5560.07 1620
5560.77 1625
5561.48 1592
5562.18 1607
5562.88 1550
5563.59 1535
5564.29 1607
5564.99 1705
5565.70 1606
5566.40 1589
5567.11 1590
5567.81 1626
5568.51 1585
5569.22 1713
5569.92 1594
5570.63 1683
5571.33 1625
5572.04 1626
5572.74 1672
5573.44 1666
5574.15 1655
5574.85 1686
5575.56 1679
5576.26 1721
5576.97 1647
5577.67 1635
5578.38 1683
5579.08 1641
5579.79 1612
5580.49 1669
5581.20 1676
5581.90 1706
5582.61 1565
5583.31 1593
5584.02 1513
5584.72 1547
5585.43 1507
5586.13 1527
5586.84 1526
5587.54 1499
5588.25 1566
5588.95 1570
5589.66 1587
5590.36 1500
5591.07 1599
5591.77 1526
5592.48 1574
5593.19 1563
5593.89 1543
5594.60 1439
5595.30 1463
5596.01 1431
5596.71 1432
5597.42 1428
5598.13 1486
5598.83 1609
5599.54 1623
5600.24 1403
5600.95 1402
5601.66 1489
5602.36 1462
5603.07 1490
5603.78 1386
5604.48 1510
5605.19 1444
5605.89 1470
5606.60 1448
5607.31 1446
5608.01 1398
5608.72 1444
5609.43 1524
5610.13 1526
5610.84 1447
5611.55 1390
5612.25 1463
5612.96 1436
5613.67 1346
5614.38 1427
5615.08 1449
5615.79 1398
5616.50 1515
5617.20 1424
5617.91 1483
5618.62 1406
5619.33 1430
5620.03 1386
5620.74 1390
5621.45 1494
5622.15 1558
5622.86 1572
5623.57 1525
5624.28 1397
5624.99 1271
5625.69 1323
5626.40 1341
5627.11 1528
5627.82 1409
5628.52 1394
5629.23 1408
5629.94 1376
5630.65 1370
5631.36 1461
5632.06 1404
5632.77 1421
5633.48 1458
5634.19 1458
5634.90 1458
5635.61 1478
5636.31 1464
5637.02 1391
5637.73 1575
5638.44 1577
5639.15 1532
5639.86 1469
5640.56 1409
5641.27 1410
5641.98 1531
5642.69 1595
5643.40 1454
5644.11 1547
5644.82 1443
5645.53 1563
5646.24 1517
5646.94 1439
5647.65 1505
5648.36 1467
5649.07 1527
5649.78 1516
5650.49 1476
5651.20 1463
5651.91 1450
5652.62 1470
5653.33 1467
5654.04 1432
5654.75 1427
5655.46 1504
5656.17 1639
5656.88 1560
5657.59 1473
5658.30 1455
5659.01 1532
5659.71 1417
5660.42 1462
5661.13 1532
5661.84 1618
5662.55 1680
5663.26 1568
5663.97 1416
5664.69 1508
5665.40 1613
5666.11 1669
5666.82 1522
5667.53 1442
5668.24 1510
5668.95 1552
5669.66 1608
5670.37 1608
5671.08 1520
5671.79 1575
5672.50 1578
5673.21 1584
5673.92 1640
5674.63 1606
5675.34 1624
5676.05 1692
5676.76 1693
5677.48 1741
5678.19 1740
5678.90 1713
5679.61 1633
5680.32 1592
5681.03 1558
5681.74 1434
5682.45 1424
5683.16 1466
5683.88 1539
5684.59 1568
5685.30 1478
5686.01 1536
5686.72 1549
5687.43 1462
5688.15 1464
5688.86 1545
5689.57 1477
5690.28 1395
5690.99 1510
5691.70 1436
5692.42 1432
5693.13 1436
5693.84 1507
5694.55 1475
5695.26 1610
5695.98 1622
5696.69 1661
5697.40 1557
5698.11 1573
5698.82 1588
5699.54 1488
5700.25 1474
5700.96 1501
5701.67 1469
5702.39 1503
5703.10 1422
5703.81 1368
5704.52 1388
5705.24 1415
5705.95 1327
5706.66 1391
5707.38 1390
5708.09 1368
5708.80 1447
5709.51 1492
5710.23 1441
5710.94 1504
5711.65 1486
5712.37 1513
5713.08 1487
5713.79 1413
5714.51 1534
5715.22 1560
5715.93 1431
5716.65 1483
5717.36 1424
5718.07 1399
5718.79 1397
5719.50 1369
5720.21 1374
5720.93 1488
5721.64 1495
5722.36 1480
5723.07 1494
5723.78 1404
5724.50 1465
5725.21 1507
5725.92 1534
5726.64 1496
5727.35 1477
5728.07 1644
5728.78 1604
5729.50 1562
5730.21 1487
5730.92 1579
5731.64 1620
5732.35 1718
5733.07 1639
5733.78 1632
5734.50 1643
5735.21 1713
5735.93 1683
5736.64 1679
5737.35 1595
5738.07 1668
5738.78 1648
5739.50 1638
5740.21 1693
5740.93 1625
5741.64 1558
5742.36 1572
5743.07 1644
5743.79 1600
5744.50 1638
5745.22 1627
5745.93 1630
5746.65 1596
5747.37 1609
5748.08 1611
5748.80 1709
5749.51 1727
5750.23 1601
5750.94 1663
5751.66 1577
5752.37 1617
5753.09 1719
5753.81 1686
5754.52 1772
5755.24 1796
5755.95 1864
5756.67 1925
5757.38 2172
5758.10 2162
5758.82 2176
5759.53 2482
5760.25 2663
5760.96 2438
5761.68 2248
5762.40 2296
5763.11 2280
5763.83 2056
5764.55 1849
5765.26 1813
5765.98 1749
5766.70 1792
5767.41 1777
5768.13 1824
5768.85 1715
5769.56 1667
5770.28 1703
5771.00 1708
5771.71 1676
5772.43 1637
5773.15 1838
5773.86 1716
5774.58 1723
5775.30 1831
5776.01 1775
5776.73 1762
5777.45 1846
5778.17 1905
5778.88 1915
5779.60 1949
5780.32 1833
5781.04 1696
5781.75 1831
5782.47 1954
5783.19 1864
5783.91 1835
5784.62 1913
5785.34 1968
5786.06 1886
5786.78 1945
5787.49 2032
5788.21 1991
5788.93 1956
5789.65 1998
5790.37 1950
5791.08 2065
5791.80 2178
5792.52 2095
5793.24 2120
5793.96 2169
5794.68 2234
5795.39 2284
5796.11 2484
5796.83 2381
5797.55 2305
5798.27 2417
5798.99 2402
5799.70 2520
5800.42 2715
5801.14 2666
5801.86 2998
5802.58 3093
5803.30 3473
5804.02 3909
5804.74 4355
5805.45 4972
5806.17 5382
5806.89 5146
5807.61 4712
5808.33 4524
5809.05 4004
5809.77 3562
5810.49 2999
5811.21 2822
5811.93 2644
5812.65 2681
5813.37 2614
5814.09 2541
5814.81 2460
5815.52 2398
5816.24 2446
5816.96 2434
5817.68 2475
5818.40 2572
5819.12 2588
5819.84 2464
5820.56 2603
5821.28 2587
5822.00 2556
5822.72 2596
5823.44 2386
5824.16 2550
5824.88 2472
5825.60 2472
5826.32 2339
5827.04 2381
5827.76 2286
5828.48 2204
5829.21 2074
5829.93 2136
5830.65 2169
5831.37 2165
5832.09 2083
5832.81 1962
5833.53 1923
5834.25 2041
5834.97 2060
5835.69 2095
5836.41 2158
5837.13 2045
5837.85 1927
5838.57 2032
5839.30 2045
5840.02 2009
5840.74 1937
5841.46 2005
5842.18 1870
5842.90 1967
5843.62 1971
5844.34 2000
5845.07 2005
5845.79 2119
5846.51 2157
5847.23 2042
5847.95 1914
5848.67 1842
5849.39 2004
5850.12 1818
5850.84 1894
5851.56 1902
5852.28 1907
5853.00 1888
5853.73 1747
5854.45 1913
5855.17 1899
5855.89 1944
5856.61 1859
5857.34 1969
5858.06 1882
5858.78 1747
5859.50 1736
5860.23 1723
5860.95 1773
5861.67 1819
5862.39 1804
5863.11 1805
5863.84 1826
5864.56 1886
5865.28 1799
5866.01 1817
5866.73 1737
5867.45 1600
5868.17 1674
5868.90 1800
5869.62 1857
5870.34 1817
5871.07 1662
5871.79 1770
5872.51 1887
5873.23 1749
5873.96 1713
5874.68 1725
5875.40 1760
5876.13 1782
5876.85 1698
5877.57 1800
5878.30 1927
5879.02 1928
5879.74 1779
5880.47 1765
5881.19 1738
5881.92 1728
5882.64 1669
5883.36 1651
5884.09 1656
5884.81 1711
5885.53 1722
5886.26 1820
5886.98 1828
5887.71 1756
5888.43 1863
5889.15 1739
5889.88 1688
5890.60 1655
5891.33 1660
5892.05 1749
5892.78 1726
5893.50 1700
5894.23 1740
5894.95 1704
5895.67 1782
5896.40 1722
5897.12 1597
5897.85 1631
5898.57 1710
5899.30 1643
5900.02 1671
5900.75 1645
5901.47 1635
5902.20 1625
5902.92 1654
5903.65 1781
5904.37 1718
5905.10 1689
5905.82 1627
5906.55 1535
5907.27 1631
5908.00 1683
5908.72 1601
5909.45 1643
5910.17 1779
5910.90 1779
5911.62 1706
5912.35 1768
5913.08 1875
5913.80 1812
5914.53 1777
5915.25 1836
5915.98 1685
5916.70 1751
5917.43 1711
5918.16 1695
5918.88 1652
5919.61 1748
5920.33 1828
5921.06 1811
5921.79 1748
5922.51 1686
5923.24 1718
5923.97 1649
5924.69 1664
5925.42 1716
5926.14 1850
5926.87 1777
5927.60 1887
5928.32 1832
5929.05 1763
5929.78 1687
5930.50 1786
5931.23 1723
5931.96 1834
5932.68 1845
5933.41 1906
5934.14 1830
5934.86 1892
5935.59 1763
5936.32 1782
5937.05 1788
5937.77 1902
5938.50 1995
5939.23 2053
5939.95 2226
5940.68 2026
5941.41 2026
5942.14 2088
5942.86 2113
5943.59 2208
5944.32 2212
5945.05 2205
5945.77 1965
5946.50 2145
5947.23 2186
5947.96 2194
5948.68 2005
5949.41 2188
5950.14 2145
5950.87 2181
5951.60 2245
5952.32 2367
5953.05 2278
5953.78 2273
5954.51 2266
5955.24 2340
5955.96 2313
5956.69 2491
5957.42 2518
5958.15 2641
5958.88 2641
5959.61 2495
5960.33 2587
5961.06 2581
5961.79 2621
5962.52 2735
5963.25 2481
5963.98 2500
5964.71 2514
5965.44 2467
5966.16 2400
5966.89 2634
5967.62 2780
5968.35 2770
5969.08 2899
5969.81 2866
5970.54 3163
5971.27 3295
5972.00 3648
5972.73 3613
5973.46 3663
5974.18 3526
5974.91 3269
5975.64 3401
5976.37 3229
5977.10 2966
5977.83 2956
5978.56 3066
5979.29 2998
5980.02 2833
5980.75 2707
5981.48 2893
5982.21 2826
5982.94 2775
5983.67 2978
5984.40 2954
5985.13 2954
5985.86 3020
5986.59 2891
5987.32 2866
5988.05 2882
5988.78 3060
5989.51 3035
5990.24 2936
5990.97 2965
5991.70 3040
5992.43 3047
5993.16 3022
5993.89 3027
5994.62 3117
5995.35 3038
5996.09 2986
5996.82 2994
5997.55 3111
5998.28 3079
5999.01 2880
5999.74 3138
6000.47 3187
6001.20 3174
6001.93 3111
6002.66 3330
6003.39 3419
6004.13 3366
6004.86 3162
6005.59 3158
6006.32 3202
6007.05 3163
6007.78 3153
6008.51 3154
6009.25 3119
6009.98 3037
6010.71 3061
6011.44 3159
6012.17 3110
6012.90 3490
6013.64 3733
6014.37 3856
6015.10 4192
6015.83 4541
6016.56 4864
6017.29 5421
6018.03 5600
6018.76 5775
6019.49 5891
6020.22 5725
6020.96 5361
6021.69 4960
6022.42 4689
6023.15 4096
6023.88 3863
6024.62 3577
6025.35 3199
6026.08 3206
6026.81 3019
6027.55 2870
6028.28 2872
6029.01 2709
6029.75 2570
6030.48 2573
6031.21 2618
6031.94 2630
6032.68 2620
6033.41 2708
6034.14 2654
6034.88 2653
6035.61 2598
6036.34 2512
6037.07 2537
6037.81 2589
6038.54 2635
6039.27 2618
6040.01 2558
6040.74 2657
6041.47 2592
6042.21 2579
6042.94 2589
6043.68 2601
6044.41 2624
6045.14 2681
6045.88 2719
6046.61 2821
6047.34 2746
6048.08 2626
6048.81 2828
6049.55 2816
6050.28 2897
6051.01 2851
6051.75 3044
6052.48 3052
6053.22 2897
6053.95 3041
6054.68 3271
6055.42 3237
6056.15 3393
6056.89 3361
6057.62 3484
6058.36 3760
6059.09 3567
6059.83 3470
6060.56 3306
6061.29 3196
6062.03 3145
6062.76 3005
6063.50 2830
6064.23 2878
6064.97 2821
6065.70 2749
6066.44 2719
6067.17 2872
6067.91 2830
6068.64 2730
6069.38 2781
6070.11 2714
6070.85 2756
6071.58 2649
6072.32 2675
6073.06 2687
6073.79 2722
6074.53 2737
6075.26 2603
6076.00 2741
6076.73 2649
6077.47 2474
6078.20 2524
6078.94 2489
6079.68 2414
6080.41 2458
6081.15 2424
6081.88 2396
6082.62 2370
6083.35 2382
6084.09 2515
6084.83 2467
6085.56 2446
6086.30 2350
6087.04 2336
6087.77 2402
6088.51 2449
6089.24 2476
6089.98 2315
6090.72 2267
6091.45 2326
6092.19 2352
6092.93 2278
6093.66 2334
6094.40 2272
6095.14 2361
6095.87 2400
6096.61 2442
6097.35 2476
6098.08 2487
6098.82 2500
6099.56 2415
6100.29 2296
6101.03 2346
6101.77 2315
6102.51 2347
6103.24 2367
6103.98 2246
6104.72 2252
6105.46 2256
6106.19 2317
6106.93 2305
6107.67 2309
6108.41 2181
6109.14 2212
6109.88 2337
6110.62 2191
6111.36 2236
6112.09 2373
6112.83 2299
6113.57 2253
6114.31 2197
6115.04 2167
6115.78 2262
6116.52 2393
6117.26 2320
6118.00 2374
6118.73 2366
6119.47 2494
6120.21 2332
6120.95 2356
6121.69 2306
6122.43 2353
6123.16 2341
6123.90 2289
6124.64 2324
6125.38 2387
6126.12 2384
6126.86 2401
6127.60 2392
6128.33 2402
6129.07 2341
6129.81 2288
6130.55 2407
6131.29 2410
6132.03 2458
6132.77 2441
6133.51 2580
6134.25 2633
6134.98 2612
6135.72 2491
6136.46 2431
6137.20 2510
6137.94 2435
6138.68 2476
6139.42 2567
6140.16 2558
6140.90 2384
6141.64 2496
6142.38 2580
6143.12 2531
6143.86 2482
6144.60 2613
6145.34 2498
6146.08 2536
6146.82 2588
6147.56 2606
6148.30 2549
6149.04 2484
6149.78 2452
6150.52 2594
6151.26 2643
6152.00 2639
6152.74 2479
6153.48 2660
6154.22 2569
6154.96 2593
6155.70 2729
6156.44 2681
6157.18 2737
6157.92 2815
6158.66 2833
6159.40 2842
6160.14 2871
6160.88 2861
6161.62 2993
6162.36 2974
6163.10 2810
6163.85 2858
6164.59 2927
6165.33 3014
6166.07 2916
6166.81 3047
6167.55 3114
6168.29 3161
6169.03 3079
6169.77 3340
6170.51 3357
6171.26 3432
6172.00 3479
6172.74 3606
6173.48 3688
6174.22 3678
6174.96 3679
6175.70 3716
6176.45 3601
6177.19 3444
6177.93 3327
6178.67 3288
6179.41 3348
6180.16 3286
6180.90 3360
6181.64 3396
6182.38 3269
6183.12 3286
6183.87 3321
6184.61 3429
6185.35 3571
6186.09 3470
6186.83 3289
6187.58 3603
6188.32 3552
6189.06 3581
6189.80 3605
6190.55 3508
6191.29 3471
6192.03 3466
6192.77 3511
6193.52 3546
6194.26 3678
6195.00 3954
6195.74 4060
6196.49 4046
6197.23 4068
6197.97 4115
6198.72 4159
6199.46 4185
6200.20 4108
6200.94 4233
6201.69 4353
6202.43 4389
6203.17 4364
6203.92 4361
6204.66 4198
6205.40 4172
6206.15 4099
6206.89 4060
6207.63 4238
6208.38 4483
6209.12 4772
6209.87 5200
6210.61 6028
6211.35 6790
6212.10 7896
6212.84 9665
6213.58 11128
6214.33 12178
6215.07 13071
6215.82 13704
6216.56 13192
6217.30 12275
6218.05 10745
6218.79 9423
6219.54 8084
6220.28 6881
6221.02 5901
6221.77 5205
6222.51 4582
6223.26 4112
6224.00 3691
6224.75 3371
6225.49 3532
6226.24 3672
6226.98 3581
6227.73 3578
6228.47 3545
6229.21 3498
6229.96 3618
6230.70 3663
6231.45 3743
6232.19 3514
6232.94 3254
6233.68 3258
6234.43 3161
6235.17 3011
6235.92 2964
6236.67 2889
6237.41 2765
6238.16 2762
6238.90 2804
6239.65 2937
6240.39 2748
6241.14 2770
6241.88 2917
6242.63 2922
6243.37 2916
6244.12 3092
6244.87 3065
6245.61 2948
6246.36 2811
6247.10 2915
6247.85 3059
6248.59 3138
6249.34 3270
6250.09 3307
6250.83 3515
6251.58 3750
6252.33 3854
6253.07 4173
6253.82 4152
6254.56 4267
6255.31 4163
6256.06 3807
6256.80 3956
6257.55 3488
6258.30 3425
6259.04 3438
6259.79 3421
6260.54 3311
6261.28 3124
6262.03 3203
6262.78 3149
6263.52 3088
6264.27 3163
6265.02 3054
6265.76 3022
6266.51 3028
6267.26 3139
6268.01 3150
6268.75 3081
6269.50 3037
6270.25 2982
6270.99 2926
6271.74 2976
6272.49 3191
6273.24 3175
6273.98 3133
6274.73 3094
6275.48 3026
6276.23 3008
6276.97 3091
6277.72 3157
6278.47 3177
6279.22 3081
6279.96 3161
6280.71 3242
6281.46 3409
6282.21 3460
6282.96 3596
6283.70 3584
6284.45 3476
6285.20 3506
6285.95 3228
6286.70 3105
6287.45 3163
6288.19 2930
6288.94 2887
6289.69 2650
6290.44 2716
6291.19 2724
6291.94 2636
6292.68 2636
6293.43 2769
6294.18 2829
6294.93 2752
6295.68 2779
6296.43 2606
6297.18 2526
6297.93 2351
6298.67 2403
6299.42 2462
6300.17 2487
6300.92 2452
6301.67 2460
6302.42 2480
6303.17 2375
6303.92 2472
6304.67 2300
6305.42 2323
6306.17 2267
6306.92 2304
6307.67 2402
6308.41 2366
6309.16 2347
6309.91 2365
6310.66 2321
6311.41 2321
6312.16 2309
6312.91 2392
6313.66 2370
6314.41 2352
6315.16 2279
6315.91 2267
6316.66 2359
6317.41 2470
6318.16 2436
6318.91 2332
6319.66 2509
6320.41 2505
6321.16 2246
6321.91 2310
6322.66 2437
6323.41 2359
6324.16 2319
6324.92 2212
6325.67 2252
6326.42 2226
6327.17 2196
6327.92 2160
6328.67 2202
6329.42 2123
6330.17 2085
6330.92 2157
6331.67 2175
6332.42 2152
6333.17 2248
6333.92 2074
6334.68 2109
6335.43 2062
6336.18 2024
6336.93 2134
6337.68 2003
6338.43 2161
6339.18 2133
6339.93 1977
6340.69 2025
6341.44 1986
6342.19 2035
6342.94 2063
6343.69 1962
6344.44 2017
6345.20 2029
6345.95 1995
6346.70 2157
6347.45 2091
6348.20 2009
6348.95 2030
6349.71 1908
6350.46 1898
6351.21 1988
6351.96 2122
6352.71 2159
6353.47 2086
6354.22 1972
6354.97 2101
6355.72 2215
6356.48 2254
6357.23 2167
6357.98 2227
6358.73 2202
6359.49 2273
6360.24 2239
6360.99 2130
6361.74 2035
6362.50 2249
6363.25 2235
6364.00 2072
6364.76 2116
6365.51 2024
6366.26 1913
6367.01 1903
6367.77 1955
6368.52 1882
6369.27 1993
6370.03 1865
6370.78 1923
6371.53 1865
6372.29 1917
6373.04 1907
6373.79 1931
6374.55 1800
6375.30 1849
6376.05 1884
6376.81 1976
6377.56 1828
6378.31 1902
6379.07 2044
6379.82 1975
6380.58 1874
6381.33 1984
6382.08 1843
6382.84 1949
6383.59 1862
6384.35 1923
6385.10 1925
6385.85 1817
6386.61 1919
6387.36 1919
6388.12 1968
6388.87 1936
6389.62 1900
6390.38 1964
6391.13 1880
6391.89 1965
6392.64 1945
6393.40 2042
6394.15 2097
6394.91 2159
6395.66 2183
6396.42 2166
6397.17 2133
6397.93 2021
6398.68 2108
6399.44 1981
6400.19 1958
6400.95 1982
6401.70 1891
6402.46 1899
6403.21 1827
6403.97 1803
6404.72 1780
6405.48 1835
6406.23 1792
6406.99 1801
6407.74 1779
6408.50 1863
6409.25 1881
6410.01 1772
6410.76 1803
6411.52 1695
6412.28 1867
6413.03 1889
6413.79 1873
6414.54 1854
6415.30 1782
6416.05 1821
6416.81 1861
6417.57 1917
6418.32 1715
6419.08 1785
6419.83 1720
6420.59 1874
6421.35 1980
6422.10 1933
6422.86 1766
6423.62 1742
6424.37 1832
6425.13 1839
6425.89 1850
6426.64 1781
6427.40 1777
6428.15 1842
6428.91 1871
6429.67 1975
6430.42 1872
6431.18 1914
6431.94 1888
6432.70 1819
6433.45 2009
6434.21 2026
6434.97 1927
6435.72 1900
6436.48 1850
6437.24 1999
6437.99 1932
6438.75 1992
6439.51 1984
6440.27 1927
6441.02 1964
6441.78 2053
6442.54 2040
6443.30 1946
6444.05 1886
6444.81 1938
6445.57 1844
6446.33 1836
6447.08 1936
6447.84 1947
6448.60 1878
6449.36 1903
6450.12 1999
6450.87 1989
6451.63 1823
6452.39 1938
6453.15 1948
6453.91 2131
6454.66 1925
6455.42 2034
6456.18 2043
6456.94 1971
6457.70 2045
6458.46 1949
6459.21 2005
6459.97 2060
6460.73 2062
6461.49 1985
6462.25 2044
6463.01 2163
6463.77 2133
6464.52 2085
6465.28 2117
6466.04 2076
6466.80 1962
6467.56 2094
6468.32 2099
6469.08 2013
6469.84 2062
6470.60 2152
6471.36 2052
6472.11 2060
6472.87 2127
6473.63 2214
6474.39 2187
6475.15 2253
6475.91 2160
6476.67 2164
6477.43 2297
6478.19 2274
6478.95 2170
6479.71 2303
6480.47 2337
6481.23 2358
6481.99 2293
6482.75 2262
6483.51 2313
6484.27 2198
6485.03 2282
6485.79 2380
6486.55 2342
6487.31 2293
6488.07 2291
6488.83 2326
6489.59 2474
6490.35 2393
6491.11 2377
6491.87 2420
6492.63 2475
6493.39 2598
6494.15 2549
6494.91 2557
6495.67 2546
6496.43 2763
6497.19 2707
6497.95 2883
6498.71 2867
6499.48 2825
6500.24 2876
6501.00 2859
6501.76 2746
6502.52 2823
6503.28 3011
6504.04 2889
6504.80 2908
6505.56 2877
6506.32 2943
6507.09 2882
6507.85 2807
6508.61 2993
6509.37 3042
6510.13 3027
6510.89 3243
6511.65 3343
6512.42 3251
6513.18 3366
6513.94 3353
6514.70 3337
6515.46 3379
6516.22 3527
6516.99 3478
6517.75 3335
6518.51 3193
6519.27 3318
6520.03 3363
6520.80 3345
6521.56 3353
6522.32 3538
6523.08 3378
6523.84 3426
6524.61 3420
6525.37 3481
6526.13 3718
6526.89 3782
6527.66 3856
6528.42 3900
6529.18 3923
6529.94 4180
6530.71 4446
6531.47 4410
6532.23 4521
6533.00 4671
6533.76 4629
6534.52 4582
6535.28 4409
6536.05 4540
6536.81 4434
6537.57 4874
6538.34 5252
6539.10 5983
6539.86 7138
6540.63 8525
6541.39 9452
6542.15 10253
6542.92 10761
6543.68 10733
6544.44 10279
6545.21 9418
6545.97 8281
6546.73 7012
6547.50 6093
6548.26 5368
6549.02 4557
6549.79 4164
6550.55 3802
6551.31 3441
6552.08 3335
6552.84 3320
6553.61 3224
6554.37 3106
6555.13 3092
6555.90 3077
6556.66 3074
6557.43 3151
6558.19 2995
6558.96 3012
6559.72 3040
6560.48 2959
6561.25 2901
6562.01 2839
6562.78 2894
6563.54 2951
6564.31 2810
6565.07 2921
6565.84 3003
6566.60 2990
6567.37 3095
6568.13 3131
6568.90 3198
6569.66 3323
6570.43 3092
6571.19 3111
6571.96 3283
6572.72 3370
6573.49 3309
6574.25 3169
6575.02 3208
6575.78 3204
6576.55 3274
6577.31 3536
6578.08 3751
6578.84 3664
6579.61 3627
6580.37 3769
6581.14 3903
6581.91 4060
6582.67 3992
6583.44 4045
6584.20 4082
6584.97 3899
6585.73 3851
6586.50 3970
6587.27 3811
6588.03 3649
6588.80 3567
6589.56 3622
6590.33 3517
6591.10 3479
6591.86 3435
6592.63 3439
6593.39 3517
6594.16 3394
6594.93 3495
6595.69 3653
6596.46 3741
6597.23 3971
6597.99 4019
6598.76 4175
6599.53 4194
6600.29 4228
6601.06 4263
6601.83 4547
6602.59 4296
6603.36 4162
6604.13 3832
6604.89 3600
6605.66 3444
6606.43 3232
6607.20 3341
6607.96 3049
6608.73 3013
6609.50 3111
6610.26 3114
6611.03 3118
6611.80 3075
6612.57 3028
6613.33 2870
6614.10 3012
6614.87 3098
6615.64 3063
6616.40 2944
6617.17 2897
6617.94 3048
6618.71 3009
6619.48 2876
6620.24 2823
6621.01 2743
6621.78 2873
6622.55 2924
6623.32 2840
6624.08 2861
6624.85 2776
6625.62 2717
6626.39 2673
6627.16 2774
6627.92 2776
6628.69 2718
6629.46 2754
6630.23 2642
6631.00 2662
6631.77 2725
6632.54 2626
6633.30 2454
6634.07 2658
6634.84 2706
6635.61 2733
6636.38 2741
6637.15 2826
6637.92 2945
6638.69 3068
6639.45 3276
6640.22 3479
6640.99 3395
6641.76 3308
6642.53 3249
6643.30 3179
6644.07 3084
6644.84 2919
6645.61 2872
6646.38 2724
6647.15 2632
6647.92 2689
6648.69 2390
6649.46 2382
6650.22 2566
6650.99 2531
6651.76 2498
6652.53 2441
6653.30 2494
6654.07 2583
6654.84 2443
6655.61 2301
6656.38 2404
6657.15 2378
6657.92 2387
6658.69 2447
6659.46 2506
6660.23 2542
6661.00 2368
6661.77 2377
6662.54 2348
6663.31 2339
6664.09 2319
6664.86 2392
6665.63 2321
6666.40 2220
6667.17 2274
6667.94 2365
6668.71 2319
6669.48 2270
6670.25 2272
6671.02 2200
6671.79 2206
6672.56 2335
6673.33 2320
6674.10 2447
6674.88 2481
6675.65 2407
6676.42 2247
6677.19 2335
6677.96 2523
6678.73 2418
6679.50 2376
6680.27 2389
6681.05 2368
6681.82 2553
6682.59 2473
6683.36 2472
6684.13 2413
6684.90 2310
6685.67 2320
6686.45 2386
6687.22 2513
6687.99 2440
6688.76 2306
6689.53 2433
6690.31 2436
6691.08 2533
6691.85 2626
6692.62 2568
6693.39 2569
6694.17 2369
6694.94 2378
6695.71 2247
6696.48 2241
6697.25 2125
6698.03 2107
6698.80 2024
6699.57 2143
6700.34 2140
6701.12 2021
6701.89 2090
6702.66 1997
6703.43 2049
6704.21 2025
6704.98 2130
6705.75 2157
6706.53 2114
6707.30 2059
6708.07 2080
6708.84 2047
6709.62 2089
6710.39 2162
6711.16 2051
6711.94 1991
6712.71 2093
6713.48 2077
6714.26 2191
6715.03 2051
6715.80 2035
6716.58 2053
6717.35 2138
6718.12 2045
6718.90 2027
6719.67 2006
6720.45 1953
6721.22 1968
6721.99 1987
6722.77 1817
6723.54 1827
6724.31 1934
6725.09 1971
6725.86 1904
6726.64 1883
6727.41 1831
6728.18 1942
6728.96 1880
6729.73 1881
6730.51 1859
6731.28 1929
6732.06 1966
6732.83 1928
6733.60 1922
6734.38 1939
6735.15 1841
6735.93 1780
6736.70 1874
6737.48 1821
6738.25 1826
6739.03 1910
6739.80 1964
6740.58 1976
6741.35 1834
6742.13 1862
6742.90 1948
6743.68 1911
6744.45 2160
6745.23 1990
6746.00 1924
6746.78 1839
6747.55 1989
6748.33 1968
6749.10 1864
6749.88 1841
6750.65 2030
6751.43 2025
6752.20 1879
6752.98 1905
6753.75 2000
6754.53 1968
6755.31 2047
6756.08 2148
6756.86 2279
6757.63 2198
6758.41 2347
6759.19 2322
6759.96 2280
6760.74 2306
6761.51 2081
6762.29 2049
6763.07 1973
6763.84 1951
6764.62 1950
6765.39 1941
6766.17 1902
6766.95 1880
6767.72 1856
6768.50 1955
6769.28 1963
6770.05 1908
6770.83 1897
6771.61 1905
6772.38 1734
6773.16 1941
6773.94 1858
6774.71 1816
6775.49 1851
6776.27 1890
6777.04 1879
6777.82 1833
6778.60 1810
6779.37 1779
6780.15 1791
6780.93 1801
6781.71 1788
6782.48 1886
6783.26 1844
6784.04 1813
6784.81 1842
6785.59 1846
6786.37 1833
6787.15 1746
6787.92 1830
6788.70 1915
6789.48 1914
6790.26 1896
6791.04 1853
6791.81 1835
6792.59 1834
6793.37 1843
6794.15 1806
6794.92 1677
6795.70 1718
6796.48 1826
6797.26 1791
6798.04 1762
6798.81 1741
6799.59 1833
6800.37 1771
6801.15 1690
6801.93 1790
6802.71 1762
6803.48 1696
6804.26 1637
6805.04 1736
6805.82 1813
6806.60 1713
6807.38 1588
6808.16 1688
6808.94 1681
6809.71 1729
6810.49 1788
6811.27 1827
6812.05 1785
6812.83 1771
6813.61 1800
6814.39 1765
6815.17 1682
6815.95 1738
6816.73 1738
6817.50 1685
6818.28 1715
6819.06 1718
6819.84 1794
6820.62 1809
6821.40 1739
6822.18 1837
6822.96 1808
6823.74 1801
6824.52 1730
6825.30 1871
6826.08 1859
6826.86 1818
6827.64 1805
6828.42 1831
6829.20 1760
6829.98 1824
6830.76 1963
6831.54 1871
6832.32 1904
6833.10 1824
6833.88 1851
6834.66 1858
6835.44 1790
6836.22 1950
6837.00 1955
6837.78 1807
6838.56 1825
6839.34 1840
6840.12 1909
6840.90 1900
6841.68 1848
6842.46 1924
6843.24 1903
6844.03 1859
6844.81 1855
6845.59 1837
6846.37 1837
6847.15 1884
6847.93 1827
6848.71 1745
6849.49 1847
6850.27 1919
6851.05 1827
6851.84 1769
6852.62 2070
6853.40 2230
6854.18 2375
6854.96 2586
6855.74 2747
6856.52 2967
6857.30 3100
6858.09 3211
6858.87 2930
6859.65 2788
6860.43 2677
6861.21 2560
6861.99 2342
6862.78 2156
6863.56 2082
6864.34 2062
6865.12 2027
6865.90 1983
6866.69 1897
6867.47 1929
6868.25 1927
6869.03 1936
6869.82 1955
6870.60 2037
6871.38 2097
6872.16 2067
6872.94 2017
6873.73 2059
6874.51 2058
6875.29 2011
6876.07 1991
6876.86 2023
6877.64 2054
6878.42 1989
6879.21 2007
6879.99 2085
6880.77 1996
6881.55 1960
6882.34 1982
6883.12 2062
6883.90 2145
6884.69 2077
6885.47 2047
6886.25 2163
6887.04 2139
6887.82 2174
6888.60 2170
6889.39 2189
6890.17 2365
6890.95 2378
6891.74 2631
6892.52 2861
6893.30 3084
6894.09 3190
6894.87 3339
6895.65 3052
6896.44 2907
6897.22 2882
6898.01 2761
6898.79 2504
6899.57 2433
6900.36 2347
6901.14 2342
6901.93 2417
6902.71 2456
6903.49 2453
6904.28 2460
6905.06 2481
6905.85 2497
6906.63 2517
6907.42 2567
6908.20 2462
6908.98 2483
6909.77 2492
6910.55 2431
6911.34 2514
6912.12 2443
6912.91 2329
6913.69 2388
6914.48 2420
6915.26 2321
6916.05 2466
6916.83 2373
6917.62 2467
6918.40 2264
6919.19 2458
6919.97 2407
6920.76 2311
6921.54 2469
6922.33 2426
6923.11 2505
6923.90 2395
6924.68 2329
6925.47 2329
6926.25 2309
6927.04 2345
6927.82 2436
6928.61 2520
6929.40 2455
6930.18 2453
6930.97 2591
6931.75 2659
6932.54 2520
6933.32 2438
6934.11 2407
6934.90 2455
6935.68 2527
6936.47 2454
6937.25 2520
6938.04 2519
6938.83 2482
6939.61 2683
6940.40 2645
6941.19 2747
6941.97 2673
6942.76 2651
6943.54 2583
6944.33 2624
6945.12 2705
6945.90 2724
6946.69 2806
6947.48 2916
6948.26 2963
6949.05 2908
6949.84 3013
6950.62 3085
6951.41 3050
6952.20 3000
6952.99 3098
6953.77 3082
6954.56 3109
6955.35 3177
6956.13 3076
6956.92 2876
6957.71 2942
6958.50 3013
6959.28 3056
6960.07 3126
6960.86 3306
6961.64 3271
6962.43 3232
6963.22 3237
6964.01 3284
6964.80 3346
6965.58 3293
6966.37 3561
6967.16 3496
6967.95 3308
6968.73 3395
6969.52 3360
6970.31 3567
6971.10 3516
6971.89 3570
6972.67 3527
6973.46 3573
6974.25 3861
6975.04 3854
6975.83 3881
6976.62 3918
6977.40 3660
6978.19 3811
6978.98 4043
6979.77 3963
6980.56 3935
6981.35 4063
6982.13 4088
6982.92 3989
6983.71 3978
6984.50 4108
6985.29 4277
6986.08 4501
6986.87 4596
6987.66 4813
6988.45 5623
6989.23 6436
6990.02 7301
6990.81 8030
6991.60 8679
6992.39 9129
6993.18 9389
6993.97 9141
6994.76 8544
6995.55 7559
6996.34 6811
6997.13 6143
6997.92 5496
6998.71 5122
6999.50 4942
7000.29 4799
7001.07 4859
7001.86 4903
7002.65 5451
7003.44 6231
7004.23 7089
7005.02 8049
7005.81 8674
7006.60 9000
7007.39 8861
7008.18 8462
7008.97 7921
7009.76 7028
7010.55 6321
7011.34 5580
7012.14 4810
7012.93 4495
7013.72 3837
7014.51 3561
7015.30 3530
7016.09 3458
7016.88 3465
7017.67 3500
7018.46 3541
7019.25 3622
7020.04 3491
7020.83 3312
7021.62 3414
7022.41 3387
7023.20 3391
7024.00 3197
7024.79 3034
7025.58 3093
7026.37 2967
7027.16 3031
7027.95 3169
7028.74 3258
7029.53 3374
7030.32 3262
7031.12 3143
7031.91 3149
7032.70 3268
7033.49 3287
7034.28 3312
7035.07 3075
7035.87 3098
7036.66 3184
7037.45 2948
7038.24 3014
7039.03 2913
7039.82 2872
7040.62 2838
7041.41 3093
7042.20 3246
7042.99 3268
7043.78 3156
7044.58 3230
7045.37 3309
7046.16 3319
7046.95 3300
7047.75 3279
7048.54 3129
7049.33 3130
7050.12 3117
7050.92 3089
7051.71 3072
7052.50 3052
7053.29 2995
7054.09 3045
7054.88 3199
7055.67 3161
7056.46 3097
7057.26 3178
7058.05 3107
7058.84 3071
7059.64 3129
7060.43 3021
7061.22 3060
7062.02 3053
7062.81 2971
7063.60 2840
7064.39 2929
7065.19 3001
7065.98 3075
7066.77 2947
7067.57 2885
7068.36 2917
7069.16 2891
7069.95 3005
7070.74 3024
7071.54 2984
7072.33 2900
7073.12 2906
7073.92 2878
7074.71 2792
7075.51 2971
7076.30 3053
7077.09 3119
7077.89 3167
7078.68 3007
7079.48 3043
7080.27 3199
7081.06 3039
7081.86 2857
7082.65 2812
7083.45 2799
7084.24 2837
7085.04 2747
7085.83 2781
7086.62 2891
7087.42 2819
7088.21 2875
7089.01 2923
7089.80 2955
7090.60 3265
7091.39 3565
7092.19 3594
7092.98 3873
7093.78 4230
7094.57 4538
7095.37 4457
7096.16 4159
7096.96 4013
7097.75 3719
7098.55 3288
7099.34 3037
7100.14 2823
7100.93 2634
7101.73 2603
7102.52 2415
7103.32 2362
7104.11 2274
7104.91 2326
7105.71 2360
7106.50 2366
7107.30 2352
7108.09 2239
7108.89 2248
7109.68 2184
7110.48 2207
7111.28 2192
7112.07 2129
7112.87 2092
7113.66 2041
7114.46 2104
7115.26 2117
7116.05 2087
7116.85 2043
7117.65 2007
7118.44 2016
7119.24 1992
7120.03 2168
7120.83 2138
7121.63 1994
7122.42 2049
7123.22 2074
7124.02 1978
7124.81 2058
7125.61 2081
7126.41 2043
7127.20 2016
7128.00 2039
7128.80 2033
7129.59 2054
7130.39 2074
7131.19 2049
7131.99 2078
7132.78 2123
7133.58 2096
7134.38 2062
7135.17 2111
7135.97 2115
7136.77 2007
7137.57 2136
7138.36 2120
7139.16 1978
7139.96 1992
7140.76 1966
7141.55 2011
7142.35 1983
7143.15 1981
7143.95 1874
7144.74 1968
7145.54 1980
7146.34 1974
7147.14 1995
7147.94 1904
7148.73 1965
7149.53 1958
7150.33 2004
7151.13 2159
7151.93 2074
7152.72 2000
7153.52 1944
7154.32 1885
7155.12 1854
7155.92 1915
7156.72 1860
7157.51 1889
7158.31 1921
7159.11 1847
7159.91 1756
7160.71 1934
7161.51 1925
7162.31 1845
7163.11 1710
7163.90 1735
7164.70 1823
7165.50 1915
7166.30 1854
7167.10 1804
7167.90 1772
7168.70 1781
7169.50 1816
7170.30 1756
7171.10 1774
7171.90 1818
7172.69 1815
7173.49 1784
7174.29 1799
7175.09 1813
7175.89 1794
7176.69 1636
7177.49 1786
7178.29 1721
7179.09 1610
7179.89 1726
7180.69 1768
7181.49 1679
7182.29 1687
7183.09 1674
7183.89 1654
7184.69 1576
7185.49 1644
7186.29 1647
7187.09 1753
7187.89 1772
7188.69 1776
7189.49 1752
7190.29 1768
7191.09 1722
7191.89 1755
7192.69 1700
7193.49 1733
7194.29 1747
7195.09 1586
7195.89 1604
7196.70 1630
7197.50 1575
7198.30 1549
7199.10 1456
7199.90 1477
7200.70 1585
7201.50 1384
7202.30 1495
7203.10 1502
7203.90 1464
7204.70 1489
7205.51 1539
7206.31 1464
7207.11 1473
7207.91 1517
7208.71 1505
7209.51 1623
7210.31 1582
7211.12 1569
7211.92 1586
7212.72 1502
7213.52 1518
7214.32 1634
7215.12 1599
7215.92 1616
7216.73 1477
7217.53 1502
7218.33 1518
7219.13 1448
7219.93 1458
7220.74 1514
7221.54 1434
7222.34 1384
7223.14 1455
7223.94 1534
7224.75 1500
7225.55 1464
7226.35 1481
7227.15 1561
7227.96 1546
7228.76 1458
7229.56 1553
7230.36 1514
7231.17 1455
7231.97 1526
7232.77 1488
7233.57 1469
7234.38 1472
7235.18 1482
7235.98 1541
7236.79 1560
7237.59 1568
7238.39 1531
7239.19 1512
7240.00 1486
7240.80 1554
7241.60 1640
7242.41 1598
7243.21 1515
7244.01 1578
7244.82 1513
7245.62 1525
7246.42 1545
7247.23 1595
7248.03 1592
7248.83 1602
7249.64 1539
7250.44 1547
7251.25 1594
7252.05 1661
7252.85 1680
7253.66 1576
7254.46 1615
7255.27 1622
7256.07 1552
7256.87 1572
7257.68 1658
7258.48 1643
7259.29 1597
7260.09 1588
7260.89 1543
7261.70 1624
7262.50 1597
7263.31 1528
7264.11 1548
7264.92 1549
7265.72 1622
7266.53 1662
7267.33 1604
7268.13 1677
7268.94 1728
7269.74 1646
7270.55 1591
7271.35 1719
7272.16 1587
7272.96 1655
7273.77 1706
7274.57 1793
7275.38 1775
7276.18 1823
7276.99 1832
7277.79 1849
7278.60 1853
7279.40 1779
7280.21 1822
7281.01 1879
7281.82 1908
7282.63 1918
7283.43 1978
7284.24 1915
7285.04 1921
7285.85 1954
7286.65 2116
7287.46 2311
7288.27 2493
7289.07 2710
7289.88 2919
7290.68 3168
7291.49 3344
7292.29 3185
7293.10 3114
7293.91 2965
7294.71 2718
7295.52 2641
7296.33 2409
7297.13 2214
7297.94 2086
7298.74 2031
7299.55 1964
7300.36 1864
7301.16 1737
7301.97 1781
7302.78 1920
7303.58 1862
7304.39 1775
7305.20 1942
7306.00 1947
7306.81 2031
7307.62 1925
7308.42 1940
7309.23 1951
7310.04 1949
7310.84 1915
7311.65 1868
7312.46 1929
7313.27 1984
7314.07 1989
7314.88 2040
7315.69 2170
7316.50 2230
7317.30 2310
7318.11 2457
7318.92 2364
7319.72 2240
7320.53 2341
7321.34 2461
7322.15 2446
7322.96 2416
7323.76 2454
7324.57 2966
7325.38 2960
7326.19 3092
7326.99 3071
7327.80 3147
7328.61 3005
7329.42 2991
7330.23 2921
7331.03 2632
7331.84 2491
7332.65 2396
7333.46 2332
7334.27 2185
7335.08 2105
7335.88 2062
7336.69 1996
7337.50 1973
7338.31 1904
7339.12 1959
7339.93 1892
7340.74 1937
7341.54 2002
7342.35 2053
7343.16 2065
7343.97 1862
7344.78 1937
7345.59 1999
7346.40 1943
7347.21 1901
7348.02 1861
7348.82 1894
7349.63 1869
7350.44 1889
7351.25 2078
7352.06 1993
7352.87 2018
7353.68 1972
7354.49 1899
7355.30 1791
7356.11 1753
7356.92 1808
7357.73 1882
7358.54 1801
7359.35 1911
7360.16 1899
7360.97 1847
7361.78 1905
7362.59 1988
7363.40 1912
7364.21 1843
7365.02 1855
7365.83 1894
7366.64 1943
7367.45 2000
7368.26 2017
7369.07 1963
7369.88 1923
7370.69 1929
7371.50 1941
7372.31 1886
7373.12 1885
7373.93 1859
7374.74 1913
7375.55 2005
7376.36 1863
7377.17 1991
7377.98 1937
7378.79 1907
7379.60 1982
7380.42 1940
7381.23 1927
7382.04 2010
7382.85 2047
7383.66 2103
7384.47 2102
7385.28 2187
7386.09 2398
7386.90 2546
7387.71 2648
7388.53 2579
7389.34 2670
7390.15 2589
7390.96 2444
7391.77 2361
7392.58 2296
7393.39 2054
7394.21 1925
7395.02 1872
7395.83 1910
7396.64 1924
7397.45 1824
7398.27 1823
7399.08 1849
7399.89 1811
7400.70 1878
7401.51 1830
7402.33 1988
7403.14 1938
7403.95 1915
7404.76 1926
7405.57 2038
7406.39 2037
7407.20 2093
7408.01 2236
7408.82 2143
7409.64 2117
7410.45 2122
7411.26 2073
7412.07 2006
7412.89 1915
7413.70 1869
7414.51 1905
7415.32 1927
7416.14 1843
7416.95 1789
7417.76 1798
7418.58 1740
7419.39 1736
7420.20 1806
7421.02 1717
7421.83 1670
7422.64 1600
7423.45 1594
7424.27 1640
7425.08 1532
7425.89 1620
7426.71 1575
7427.52 1543
7428.33 1591
7429.15 1704
7429.96 1566
7430.78 1493
7431.59 1506
7432.40 1564
7433.22 1571
7434.03 1489
7434.84 1458
7435.66 1567
7436.47 1613
7437.29 1553
7438.10 1447
7438.91 1468
7439.73 1461
7440.54 1469
7441.36 1476
7442.17 1503
7442.99 1594
7443.80 1537
7444.61 1508
7445.43 1501
7446.24 1619
7447.06 1547
7447.87 1554
7448.69 1572
7449.50 1416
7450.32 1484
7451.13 1467
7451.95 1399
7452.76 1476
7453.58 1472
7454.39 1426
7455.21 1415
7456.02 1402
7456.84 1448
7457.65 1410
7458.47 1454
7459.28 1427
7460.10 1460
7460.91 1395
7461.73 1355
7462.54 1469
7463.36 1363
7464.17 1326
7464.99 1272
7465.80 1284
7466.62 1351
7467.44 1356
7468.25 1325
7469.07 1354
7469.88 1332
7470.70 1321
7471.51 1423
7472.33 1433
7473.15 1467
7473.96 1381
7474.78 1441
7475.59 1513
7476.41 1510
7477.23 1547
7478.04 1406
7478.86 1413
7479.67 1435
7480.49 1320
7481.31 1283
7482.12 1345
7482.94 1381
7483.76 1270
7484.57 1324
7485.39 1278
7486.21 1366
7487.02 1270
7487.84 1315
7488.66 1343
7489.47 1299
7490.29 1309
7491.11 1299
7491.92 1263
7492.74 1259
7493.56 1285
7494.38 1220
7495.19 1260
7496.01 1247
7496.83 1240
7497.64 1195
7498.46 1234
7499.28 1235
7500.10 1197
7500.91 1190
7501.73 1199
7502.55 1143
7503.37 1178
7504.18 1331
7505.00 1234
7505.82 1232
7506.64 1237
7507.46 1211
7508.27 1224
7509.09 1157
7509.91 1124
7510.73 1190
7511.55 1206
7512.36 1276
7513.18 1156
7514.00 1209
7514.82 1136
7515.64 1262
7516.45 1291
7517.27 1138
7518.09 1207
7518.91 1194
7519.73 1168
7520.55 1112
7521.37 1176
7522.18 1198
7523.00 1169
7523.82 1232
7524.64 1198
7525.46 1232
7526.28 1239
7527.10 1174
7527.92 1176
7528.74 1178
7529.55 1134
7530.37 1112
7531.19 1117
7532.01 1173
7532.83 1172
7533.65 1185
7534.47 1151
7535.29 1169
7536.11 1089
7536.93 1157
7537.75 1165
7538.57 1149
7539.39 1186
7540.21 1095
7541.03 1116
7541.84 1124
7542.66 1134
7543.48 1136
7544.30 1150
7545.12 1192
7545.94 1183
7546.76 1119
7547.58 1197
7548.40 1077
7549.22 1143
7550.04 1118
7550.86 1123
7551.68 1130
7552.51 1056
7553.33 1124
7554.15 1154
7554.97 1190
7555.79 1175
7556.61 1124
7557.43 1127
7558.25 1200
7559.07 1197
7559.89 1136
7560.71 1198
7561.53 1279
7562.35 1255
7563.17 1206
7563.99 1173
7564.81 1252
7565.64 1136
7566.46 1170
7567.28 1190
7568.10 1127
7568.92 1150
7569.74 1110
7570.56 1154
7571.38 1115
7572.21 1064
7573.03 1052
7573.85 1113
7574.67 1148
7575.49 1128
7576.31 1101
7577.13 1180
7577.96 1135
7578.78 1189
7579.60 1154
7580.42 1128
7581.24 1059
7582.07 1088
7582.89 1157
7583.71 1063
7584.53 1095
7585.35 1037
7586.18 1058
7587.00 1100
7587.82 1096
7588.64 1058
7589.46 1103
7590.29 1106
7591.11 1099
7591.93 1042
7592.75 1039
7593.58 1123
7594.40 1167
7595.22 1233
7596.04 1169
7596.87 1031
7597.69 1230
7598.51 1193
7599.34 1114
7600.16 1153
7600.98 1171
7601.80 1197
7602.63 1122
7603.45 1029
7604.27 1151
7605.10 1151
7605.92 1051
7606.74 1030
7607.57 1112
7608.39 1146
7609.21 1205
7610.04 1214
7610.86 1129
7611.68 1156
7612.51 1158
7613.33 1161
7614.15 1138
7614.98 1073
7615.80 1161
7616.62 1149
7617.45 1161
7618.27 1122
7619.10 1180
7619.92 1189
7620.74 1247
7621.57 1236
7622.39 1155
7623.22 1378
7624.04 1306
7624.86 1362
7625.69 1267
7626.51 1424
7627.34 1322
7628.16 1141
7628.99 1273
7629.81 1226
7630.64 1252
7631.46 1140
7632.28 1179
7633.11 1116
7633.93 1179
7634.76 1187
7635.58 1156
7636.41 1222
7637.23 1218
7638.06 1192
7638.88 1214
7639.71 1222
7640.53 1184
7641.36 1142
7642.18 1174
7643.01 1167
7643.83 1082
7644.66 1156
7645.48 1184
7646.31 1098
7647.14 1053
7647.96 1055
7648.79 1004
7649.61 1110
7650.44 1091
7651.26 1123
7652.09 1087
7652.91 1092
7653.74 1139
7654.57 1015
7655.39 1016
7656.22 1104
7657.04 1121
7657.87 1040
7658.70 1187
7659.52 1117
7660.35 1081
7661.17 1151
7662.00 1142
7662.83 1105
7663.65 1075
7664.48 1067
7665.31 1088
7666.13 1078
7666.96 1109
7667.79 1143
7668.61 1079
7669.44 1145
7670.27 1055
7671.09 1069
7671.92 1053
7672.75 1065
7673.57 1172
7674.40 1074
7675.23 1040
7676.05 1117
7676.88 1133
7677.71 1132
7678.53 1056
7679.36 1084
7680.19 1061
7681.02 1076
7681.84 1101
7682.67 1108
7683.50 1053
7684.33 1190
7685.15 1044
7685.98 989
7686.81 1033
7687.64 1084
7688.46 1153
7689.29 1066
7690.12 1058
7690.95 1041
7691.77 1110
7692.60 1031
7693.43 999
7694.26 1043
7695.09 1053
7695.91 1027
7696.74 1059
7697.57 1132
7698.40 1131
7699.23 1073
7700.06 1135
7700.88 1062
7701.71 1029
7702.54 1062
7703.37 1165
7704.20 1013
7705.03 1032
7705.85 1101
7706.68 1155
7707.51 1117
7708.34 1052
7709.17 1128
7710.00 1161
7710.83 1148
7711.66 1139
7712.48 1135
7713.31 1102
7714.14 1104
7714.97 1199
7715.80 1061
7716.63 1157
7717.46 1128
7718.29 1058
7719.12 1147
7719.95 1135
7720.78 1089
7721.61 1101
7722.44 1149
7723.27 1080
7724.09 1146
7724.92 1114
7725.75 1134
7726.58 1115
7727.41 1128
7728.24 1108
7729.07 1094
7729.90 1057
7730.73 1041
7731.56 1064
7732.39 1067
7733.22 1214
7734.05 1197
7734.88 1179
7735.71 1150
7736.54 1130
7737.37 1212
7738.20 1207
7739.03 1290
7739.86 1201
7740.70 1137
7741.53 1086
7742.36 1154
7743.19 1115
7744.02 1122
7744.85 1131
7745.68 1163
7746.51 1070
7747.34 1150
7748.17 1155
7749.00 1074
7749.83 1239
7750.66 1164
7751.50 1219
7752.33 1299
7753.16 1436
7753.99 1483
7754.82 1545
7755.65 1646
7756.48 1624
7757.31 1551
7758.15 1589
7758.98 1442
7759.81 1348
7760.64 1249
7761.47 1195
7762.30 1221
7763.13 1180
7763.97 1177
7764.80 1295
7765.63 1245
7766.46 1173
7767.29 1228
7768.13 1212
7768.96 1166
7769.79 1150
7770.62 1121
7771.45 1062
7772.29 1097
7773.12 1217
7773.95 1083
7774.78 1007
7775.62 1100
7776.45 1072
7777.28 1031
7778.11 1085
7778.95 1080
7779.78 1081
7780.61 1051
7781.44 1071
7782.28 1101
7783.11 1141
7783.94 1138
7784.77 1153
7785.61 1137
7786.44 1119
7787.27 1198
7788.11 1117
7788.94 1101
7789.77 1150
7790.61 1263
7791.44 1251
7792.27 1186
7793.10 1124
7793.94 1195
7794.77 1205
7795.60 1248
7796.44 1233
7797.27 1171
7798.11 1159
7798.94 1224
7799.77 1162
7800.61 1176
7801.44 1172
7802.27 1174
7803.11 1168
7803.94 1116
7804.78 1098
7805.61 1069
7806.44 1147
7807.28 1152
7808.11 1248
7808.95 1171
7809.78 1137
7810.61 1174
7811.45 1188
7812.28 1260
7813.12 1251
7813.95 1205
7814.79 1198
7815.62 1200
7816.45 1163
7817.29 1177
7818.12 1255
7818.96 1269
7819.79 1205
7820.63 1226
7821.46 1344
7822.30 1362
7823.13 1366
7823.97 1381
7824.80 1331
7825.64 1316
7826.47 1255
7827.31 1268
7828.14 1218
7828.98 1270
7829.81 1243
7830.65 1248
7831.48 1305
7832.32 1193
7833.15 1346
7833.99 1347
7834.83 1298
7835.66 1248
7836.50 1198
7837.33 1264
7838.17 1263
7839.00 1222
7839.84 1311
7840.68 1360
7841.51 1301
7842.35 1397
7843.18 1209
7844.02 1224
7844.86 1274
7845.69 1397
7846.53 1398
7847.36 1313
7848.20 1278
7849.04 1294
7849.87 1239
7850.71 1238
7851.55 1173
7852.38 1178
7853.22 1115
7854.05 1205
7854.89 1199
7855.73 1151
7856.56 1159
7857.40 1180
7858.24 1169
7859.08 1202
7859.91 1183
7860.75 1193
7861.59 1190
7862.42 1205
7863.26 1207
7864.10 1199
7864.93 1254
7865.77 1232
7866.61 1256
7867.45 1282
7868.28 1296
7869.12 1228
7869.96 1343
7870.80 1233
7871.63 1210
7872.47 1235
7873.31 1153
7874.15 1209
7874.98 1262
7875.82 1265
7876.66 1145
7877.50 1159
7878.33 1104
7879.17 1154
7880.01 1176
7880.85 1193
7881.69 1145
7882.52 1183
7883.36 1192
7884.20 1300
7885.04 1312
7885.88 1334
7886.71 1276
7887.55 1272
7888.39 1332
7889.23 1182
7890.07 1202
7890.91 1223
7891.75 1258
7892.58 1209
7893.42 1112
7894.26 1228
7895.10 1251
7895.94 1246
7896.78 1254
7897.62 1282
7898.46 1221
7899.29 1259
7900.13 1204
7900.97 1214
7901.81 1215
7902.65 1240
7903.49 1163
7904.33 1237
7905.17 1362
7906.01 1355
7906.85 1338
7907.69 1343
7908.53 1250
7909.37 1346
7910.21 1264
7911.04 1326
7911.88 1274
7912.72 1305
7913.56 1289
7914.40 1267
7915.24 1224
7916.08 1177
7916.92 1162
7917.76 1250
7918.60 1202
7919.44 1284
7920.28 1298
7921.12 1289
7921.96 1213
7922.80 1418
7923.64 1453
7924.48 1421
7925.32 1455
7926.16 1475
7927.01 1454
7927.85 1301
7928.69 1249
7929.53 1268
7930.37 1141
7931.21 1146
7932.05 1188
7932.89 1176
7933.73 1088
7934.57 1078
7935.41 1102
7936.25 1152
7937.09 1156
7937.93 1149
7938.78 1120
7939.62 1051
7940.46 1063
7941.30 1071
7942.14 1130
7942.98 1144
7943.82 1057
7944.66 1110
7945.51 1077
7946.35 1089
7947.19 1077
7948.03 1050
7948.87 1061
7949.71 1144
7950.56 1183
7951.40 1174
7952.24 1106
7953.08 1118
7953.92 1162
7954.76 1143
7955.61 1055
7956.45 1097
7957.29 1147
7958.13 1155
7958.97 1172
7959.82 1105
7960.66 1132
7961.50 1134
7962.34 1112
7963.19 1136
7964.03 1129
7964.87 1104
7965.71 1091
7966.56 1040
7967.40 1086
7968.24 1139
7969.08 1155
7969.93 1133
7970.77 1071
7971.61 1091
7972.45 1081
7973.30 1141
7974.14 1158
7974.98 1136
7975.83 1097
7976.67 1100
7977.51 1096
7978.36 1107
7979.20 1104
7980.04 1099
7980.89 1205
7981.73 1136
7982.57 1153
7983.42 1122
7984.26 1071
7985.10 1079
7985.95 1217
7986.79 1124
7987.63 1109
7988.48 1172
7989.32 1072
7990.16 1133
7991.01 1146
7991.85 1087
7992.70 1024
7993.54 975
7994.38 989
7995.23 1005
7996.07 970
7996.92 1072
7997.76 1070
7998.60 965
7999.45 936
8000.29 1013
8001.14 1010
8001.98 878
8002.83 1040
8003.67 1031
8004.52 1046
8005.36 1069
8006.20 1012
8007.05 1019
8007.89 1014
8008.74 1020
8009.58 996
8010.43 1031
8011.27 1081
8012.12 959
8012.96 990
8013.81 1035
8014.65 920
8015.50 949
8016.34 997
8017.19 950
8018.03 934
8018.88 974
8019.72 1040
8020.57 1030
8021.42 1035
8022.26 1025
8023.11 970
8023.95 1004
8024.80 987
8025.64 940
8026.49 899
8027.33 944
8028.18 976
8029.03 997
8029.87 987
8030.72 973
8031.56 955
8032.41 967
8033.26 985
8034.10 1022
8034.95 966
8035.79 926
8036.64 945
8037.49 944
8038.33 961
8039.18 938
8040.03 951
8040.87 978
8041.72 941
8042.57 950
8043.41 977
8044.26 944
8045.11 878
8045.95 980
8046.80 997
8047.65 996
8048.49 952
8049.34 951
8050.19 983
8051.03 945
8051.88 933
8052.73 964
8053.58 884
8054.42 915
8055.27 917
8056.12 855
8056.96 876
8057.81 976
8058.66 936
8059.51 919
8060.35 911
8061.20 863
8062.05 991
8062.90 966
8063.74 1043
8064.59 1011
8065.44 931
8066.29 914
8067.14 889
8067.98 910
8068.83 937
8069.68 950
8070.53 921
8071.38 938
8072.22 938
8073.07 879
8073.92 905
8074.77 962
8075.62 975
8076.46 878
8077.31 972
8078.16 1016
8079.01 993
8079.86 947
8080.71 955
8081.56 850
8082.40 872
8083.25 892
8084.10 899
8084.95 921
8085.80 919
8086.65 921
8087.50 951
8088.35 925
8089.19 908
8090.04 900
8090.89 902
8091.74 926
8092.59 968
8093.44 986
8094.29 899
8095.14 915
8095.99 957
8096.84 843
8097.69 917
8098.54 873
8099.39 931
8100.24 970
8101.09 911
8101.94 943
8102.79 932
8103.63 934
8104.48 952
8105.33 879
8106.18 918
8107.03 939
8107.88 910
8108.73 894
8109.58 962
8110.43 931
8111.28 946
8112.14 931
8112.99 925
8113.84 840
8114.69 833
8115.54 900
8116.39 931
8117.24 906
8118.09 882
8118.94 836
8119.79 877
8120.64 897
8121.49 895
8122.34 881
8123.19 923
8124.04 877
8124.89 879
8125.74 956
8126.60 940
8127.45 882
8128.30 943
8129.15 933
8130.00 884
8130.85 944
8131.70 942
8132.55 903
8133.40 900
8134.26 915
8135.11 885
8135.96 872
8136.81 838
8137.66 906
8138.51 972
8139.37 977
8140.22 882
8141.07 929
8141.92 1026
8142.77 995
8143.62 979
8144.48 964
8145.33 948
8146.18 931
8147.03 899
8147.88 944
8148.74 888
8149.59 870
8150.44 915
8151.29 871
8152.15 908
8153.00 995
8153.85 966
8154.70 874
8155.56 967
8156.41 924
8157.26 912
8158.11 923
8158.97 1068
8159.82 1028
8160.67 908
8161.52 990
8162.38 1029
8163.23 944
8164.08 1002
8164.94 1025
8165.79 1006
8166.64 975
8167.49 933
8168.35 854
8169.20 921
8170.05 938
8170.91 918
8171.76 918
8172.61 913
8173.47 1011
8174.32 917
8175.17 908
8176.03 899
8176.88 932
8177.74 958
8178.59 968
8179.44 956
8180.30 909
8181.15 899
8182.00 919
8182.86 888
8183.71 876
8184.57 894
8185.42 899
8186.27 913
8187.13 912
8187.98 855
8188.84 931
8189.69 974
8190.55 963
8191.40 921
8192.25 875
8193.11 890
8193.96 927
8194.82 939
8195.67 959
8196.53 944
8197.38 930
8198.24 936
8199.09 860
8199.95 861
8200.80 868
8201.66 848
8202.51 863
8203.37 924
8204.22 824
8205.08 862
8205.93 910
8206.79 947
8207.64 916
8208.50 938
8209.35 845
8210.21 898
8211.06 883
8211.92 896
8212.77 897
8213.63 849
8214.48 934
8215.34 929
8216.20 925
8217.05 866
8217.91 902
8218.76 961
8219.62 944
8220.48 894
8221.33 928
8222.19 863
8223.04 883
8223.90 910
8224.76 928
8225.61 895
8226.47 893
8227.32 964
8228.18 970
8229.04 909
8229.89 909
8230.75 919
8231.61 920
8232.46 922
8233.32 905
8234.18 965
8235.03 944
8235.89 955
8236.75 955
8237.60 1010
8238.46 951
8239.32 962
8240.17 882
8241.03 937
8241.89 945
8242.74 978
8243.60 866
8244.46 823
8245.32 837
8246.17 847
8247.03 912
8247.89 881
8248.74 976
8249.60 906
8250.46 964
8251.32 965
8252.17 904
8253.03 910
8253.89 862
8254.75 927
8255.60 977
8256.46 931
8257.32 930
8258.18 846
8259.04 937
8259.89 993
8260.75 906
8261.61 907
8262.47 908
8263.33 957
8264.18 914
8265.04 869
8265.90 911
8266.76 958
8267.62 969
8268.48 919
8269.33 873
8270.19 890
8271.05 927
8271.91 861
8272.77 869
8273.63 882
8274.49 922
8275.34 896
8276.20 925
8277.06 881
8277.92 957
8278.78 933
8279.64 905
8280.50 948
8281.36 947
8282.22 891
8283.08 881
8283.93 980
8284.79 893
8285.65 905
8286.51 937
8287.37 931
8288.23 886
8289.09 946
8289.95 978
8290.81 903
8291.67 902
8292.53 930
8293.39 981
8294.25 957
8295.11 999
8295.97 925
8296.83 989
8297.69 1004
8298.55 1040
8299.41 1041
8300.27 1090
8301.13 1114
8301.99 1113
8302.85 1066
8303.71 1103
8304.57 1074
8305.43 1113
8306.29 1001
8307.15 1013
8308.01 1057
8308.87 1031
8309.73 1057
8310.59 965
8311.45 985
8312.31 1013
8313.17 1008
8314.03 1026
8314.90 990
8315.76 1039
8316.62 1037
8317.48 966
8318.34 993
8319.20 1023
8320.06 997
8320.92 916
8321.78 999
8322.64 980
8323.51 1016
8324.37 1002
8325.23 957
8326.09 1034
8326.95 925
8327.81 937
8328.67 1011
8329.54 983
8330.40 950
8331.26 934
8332.12 905
8332.98 961
8333.84 938
8334.71 905
8335.57 977
8336.43 947
8337.29 963
8338.15 933
8339.02 942
8339.88 933
8340.74 979
8341.60 932
8342.46 970
8343.33 965
8344.19 978
8345.05 976
8345.91 970
8346.78 947
8347.64 937
8348.50 893
8349.36 958
8350.23 1012
8351.09 967
8351.95 954
8352.81 980
8353.68 1000
8354.54 1000
8355.40 985
8356.27 991
8357.13 1020
8357.99 930
8358.86 930
8359.72 994
8360.58 1013
8361.44 1015
8362.31 999
8363.17 1027
8364.03 1016
8364.90 1124
8365.76 1038
8366.63 1042
8367.49 1072
8368.35 1102
8369.22 1086
8370.08 1037
8370.94 966
8371.81 1035
8372.67 1061
8373.53 1084
8374.40 1025
8375.26 1041
8376.13 1086
8376.99 1053
8377.85 1104
8378.72 1124
8379.58 1026
8380.45 1094
8381.31 1179
8382.18 1129
8383.04 1143
8383.90 1083
8384.77 1050
8385.63 1175
8386.50 1126
8387.36 1060
8388.23 1136
8389.09 1130
8389.96 1191
8390.82 1150
8391.69 1098
8392.55 1190
8393.42 1116
8394.28 1163
8395.15 1118
8396.01 1114
8396.88 1150
8397.74 1157
8398.61 1144
8399.47 1154
8400.34 1107
8401.20 1143
8402.07 1174
8402.93 1246
8403.80 1199
8404.66 1193
8405.53 1192
8406.39 1298
8407.26 1295
8408.12 1191
8408.99 1290
8409.86 1247
8410.72 1242
8411.59 1284
8412.45 1227
8413.32 1222
8414.19 1274
8415.05 1209
8415.92 1256
8416.78 1266
8417.65 1344
8418.52 1406
8419.38 1327
8420.25 1299
8421.11 1225
8421.98 1264
8422.85 1457
8423.71 1393
8424.58 1350
8425.45 1285
8426.31 1324
8427.18 1341
8428.05 1403
8428.91 1431
8429.78 1400
8430.65 1353
8431.51 1343
8432.38 1420
8433.25 1519
8434.11 1449
8434.98 1484
8435.85 1510
8436.72 1427
8437.58 1536
8438.45 1522
8439.32 1620
8440.18 1623
8441.05 1598
8441.92 1562
8442.79 1578
8443.65 1640
8444.52 1641
8445.39 1769
8446.26 1751
8447.12 1778
8447.99 1849
8448.86 1897
8449.73 1833
8450.60 1851
8451.46 1941
8452.33 1916
8453.20 1948
8454.07 1936
8454.94 1830
8455.80 1914
8456.67 1849
8457.54 1867
8458.41 1960
8459.28 2072
8460.14 2224
8461.01 2441
8461.88 2657
8462.75 2770
8463.62 2966
8464.49 3209
8465.36 3207
8466.22 2960
8467.09 2750
8467.96 2701
8468.83 2622
8469.70 2515
8470.57 2365
8471.44 2200
8472.31 2208
8473.17 2333
8474.04 2509
8474.91 2821
8475.78 3263
8476.65 3742
8477.52 4095
8478.39 4201
8479.26 4070
8480.13 4127
8481.00 3816
8481.87 3312
8482.74 2848
8483.61 2499
8484.48 2237
8485.34 2028
8486.21 1967
8487.08 1770
8487.95 1676
8488.82 1712
8489.69 1640
8490.56 1568
8491.43 1599
8492.30 1611
8493.17 1547
8494.04 1621
8494.91 1622
8495.78 1588
8496.65 1683
8497.52 1671
8498.39 1606
8499.26 1551
8500.13 1578
8501.01 1629
8501.88 1636
8502.75 1561
8503.62 1687
8504.49 1680
8505.36 1595
8506.23 1678
8507.10 1576
8507.97 1573
8508.84 1533
8509.71 1513
8510.58 1523
8511.45 1573
8512.32 1692
8513.20 1702
8514.07 1707
8514.94 1743
8515.81 1861
8516.68 1877
8517.55 1936
8518.42 1869
8519.29 1720
8520.17 1810
8521.04 1765
8521.91 1721
8522.78 1638
8523.65 1627
8524.52 1550
8525.39 1574
8526.27 1613
8527.14 1586
8528.01 1555
8528.88 1562
8529.75 1538
8530.63 1482
8531.50 1529
8532.37 1652
8533.24 1550
8534.11 1587
8534.99 1545
8535.86 1590
8536.73 1700
8537.60 1662
8538.47 1742
8539.35 1790
8540.22 1732
8541.09 1717
8541.96 1720
8542.84 1748
8543.71 1778
8544.58 1702
8545.46 1701
8546.33 1664
8547.20 1669
8548.07 1589
8548.95 1546
8549.82 1600
8550.69 1580
8551.57 1644
8552.44 1706
8553.31 1690
8554.18 1608
8555.06 1688
8555.93 1675
8556.80 1710
8557.68 1735
8558.55 1784
8559.42 1780
8560.30 1777
8561.17 1767
8562.04 1792
8562.92 1666
8563.79 1777
8564.67 1779
8565.54 1650
8566.41 1520
8567.29 1596
8568.16 1547
8569.03 1529
8569.91 1490
8570.78 1559
8571.66 1500
8572.53 1525
8573.40 1487
8574.28 1436
8575.15 1529
8576.03 1441
8576.90 1447
8577.78 1496
8578.65 1408
8579.52 1391
8580.40 1456
8581.27 1336
8582.15 1401
8583.02 1386
8583.90 1508
8584.77 1417
8585.65 1361
8586.52 1387
8587.40 1357
8588.27 1370
8589.15 1319
8590.02 1413
8590.90 1445
8591.77 1378
8592.65 1419
8593.52 1397
8594.40 1333
8595.27 1419
8596.15 1491
8597.02 1410
8597.90 1417
8598.77 1422
8599.65 1455
8600.52 1365
8601.40 1411
8602.28 1374
8603.15 1408
8604.03 1392
8604.90 1406
8605.78 1338
8606.65 1354
8607.53 1406
8608.41 1432
8609.28 1464
8610.16 1435
8611.03 1449
8611.91 1399
8612.79 1379
8613.66 1403
8614.54 1447
8615.41 1320
8616.29 1524
8617.17 1452
8618.04 1344
8618.92 1358
8619.80 1466
8620.67 1451
8621.55 1413
8622.43 1443
8623.30 1480
8624.18 1458
8625.06 1461
8625.93 1444
8626.81 1473
8627.69 1428
8628.56 1442
8629.44 1518
8630.32 1579
8631.20 1625
8632.07 1531
8632.95 1589
8633.83 1549
8634.70 1500
8635.58 1596
8636.46 1654
8637.34 1615
8638.21 1626
8639.09 1632
8639.97 1607
8640.85 1556
8641.72 1573
8642.60 1588
8643.48 1620
8644.36 1715
8645.23 1613
8646.11 1701
8646.99 1661
8647.87 1649
8648.75 1676
8649.62 1736
8650.50 1696
8651.38 1731
8652.26 1783
8653.14 1727
8654.01 1850
8654.89 1731
8655.77 1822
8656.65 1722
8657.53 1770
8658.41 1925
8659.29 1885
8660.16 1801
8661.04 1905
8661.92 1877
8662.80 1918
8663.68 1875
8664.56 1824
8665.44 1863
8666.31 1788
8667.19 1891
8668.07 1919
8668.95 1930
8669.83 1914
8670.71 1925
8671.59 1837
8672.47 1899
8673.35 1938
8674.23 1995
8675.11 2012
8675.99 2056
8676.86 2106
8677.74 2202
8678.62 2402
8679.50 2649
8680.38 3058
8681.26 3109
8682.14 3131
8683.02 3176
8683.90 3191
8684.78 2911
8685.66 2885
8686.54 2710
8687.42 2446
8688.30 2460
8689.18 2197
8690.06 2154
8690.94 2071
8691.82 2004
8692.70 1971
8693.58 1999
8694.46 2030
8695.34 2204
8696.22 2434
8697.10 2577
8697.98 2913
8698.86 3121
8699.74 3456
8700.62 3559
8701.51 3473
8702.39 3440
8703.27 3152
8704.15 2776
8705.03 2608
8705.91 2497
8706.79 2289
8707.67 2105
8708.55 1861
8709.43 1809
8710.31 1716
8711.20 1781
8712.08 1727
8712.96 1684
8713.84 1632
8714.72 1729
8715.60 1753
8716.48 1575
8717.36 1649
8718.25 1576
8719.13 1586
8720.01 1524
8720.89 1586
8721.77 1570
8722.65 1564
8723.54 1538
8724.42 1525
8725.30 1476
8726.18 1499
8727.06 1486
8727.95 1490
8728.83 1588
8729.71 1488
8730.59 1509
8731.47 1517
8732.36 1435
8733.24 1526
8734.12 1509
8735.00 1602
8735.89 1704
8736.77 1679
8737.65 1674
8738.53 1666
8739.42 1610
8740.30 1637
8741.18 1613
8742.06 1651
8742.95 1582
8743.83 1463
8744.71 1482
8745.59 1580
8746.48 1567
8747.36 1527
8748.24 1548
8749.13 1568
8750.01 1562
8750.89 1475
8751.78 1559
8752.66 1532
8753.54 1535
8754.43 1567
8755.31 1551
8756.19 1496
8757.08 1555
8757.96 1551
8758.84 1504
8759.73 1483
8760.61 1426
8761.49 1506
8762.38 1469
8763.26 1584
8764.15 1586
8765.03 1560
8765.91 1571
8766.80 1626
8767.68 1566
8768.57 1562
8769.45 1552
8770.33 1527
8771.22 1571
8772.10 1553
8772.99 1562
8773.87 1623
8774.75 1673
8775.64 1675
8776.52 1570
8777.41 1571
8778.29 1580
8779.18 1643
8780.06 1582
8780.95 1655
8781.83 1536
8782.72 1477
8783.60 1517
8784.49 1573
8785.37 1577
8786.26 1617
8787.14 1601
8788.03 1617
8788.91 1603
8789.80 1712
8790.68 1616
8791.57 1682
8792.45 1581
8793.34 1518
8794.22 1534
8795.11 1557
8795.99 1530
8796.88 1539
8797.76 1463
8798.65 1471
8799.53 1528
8800.42 1595
8801.31 1610
8802.19 1561
8803.08 1584
8803.96 1571
8804.85 1580
8805.74 1426
8806.62 1373
8807.51 1470
8808.39 1352
8809.28 1394
8810.17 1345
8811.05 1376
8811.94 1367
8812.82 1446
8813.71 1421
8814.60 1311
8815.48 1347
8816.37 1365
8817.26 1436
8818.14 1370
8819.03 1282
8819.92 1224
8820.80 1256
8821.69 1331
8822.58 1314
8823.46 1269
8824.35 1197
8825.24 1219
8826.12 1268
8827.01 1273
8827.90 1242
8828.78 1279
8829.67 1280
8830.56 1232
8831.45 1173
8832.33 1191
8833.22 1279
8834.11 1230
8835.00 1192
8835.88 1204
8836.77 1073
8837.66 1119
8838.55 1132
8839.43 1110
8840.32 1143
8841.21 1227
8842.10 1223
8842.98 1084
8843.87 1130
8844.76 1135
8845.65 1111
8846.54 1205
8847.42 1090
8848.31 1060
8849.20 1052
8850.09 1124
8850.98 1052
8851.86 1038
8852.75 1069
8853.64 1087
8854.53 1114
8855.42 1149
8856.31 1068
8857.19 1029
8858.08 1059
8858.97 1111
8859.86 1087
8860.75 1104
8861.64 1072
8862.53 1025
8863.42 1022
8864.30 1060
8865.19 1102
8866.08 1156
8866.97 1017
8867.86 1089
8868.75 1118
8869.64 1050
8870.53 1064
8871.42 1161
8872.31 1094
8873.20 1097
8874.08 1086
8874.97 1083
8875.86 1104
8876.75 1047
8877.64 1058
8878.53 1012
8879.42 1111
8880.31 1055
8881.20 1065
8882.09 1035
8882.98 1025
8883.87 1025
8884.76 1040
8885.65 1001
8886.54 907
8887.43 973
8888.32 974
8889.21 995
8890.10 968
8890.99 897
8891.88 901
8892.77 993
8893.66 982
8894.55 979
8895.44 923
8896.33 959
8897.22 934
8898.11 937
8899.00 965
8899.90 965
8900.79 1002
8901.68 963
8902.57 966
8903.46 971
8904.35 995
8905.24 973
8906.13 923
8907.02 975
8907.91 946
8908.80 902
8909.70 874
8910.59 903
8911.48 993
8912.37 921
8913.26 904
8914.15 983
8915.04 917
8915.93 950
8916.83 973
8917.72 963
8918.61 891
8919.50 896
8920.39 876
8921.28 873
8922.18 948
8923.07 982
8923.96 913
8924.85 931
8925.74 912
8926.64 911
8927.53 943
8928.42 917
8929.31 887
8930.20 908
8931.10 936
8931.99 938
8932.88 885
8933.77 908
8934.67 981
8935.56 875
8936.45 842
8937.34 892
8938.24 883
8939.13 839
8940.02 861
8940.91 889
8941.81 864
8942.70 900
8943.59 916
8944.49 878
8945.38 919
8946.27 848
8947.16 825
8948.06 887
8948.95 847
8949.84 837
8950.74 829
8951.63 846
8952.52 857
8953.42 868
8954.31 826
8955.20 849
8956.10 874
8956.99 842
8957.88 834
8958.78 861
8959.67 831
8960.56 874
8961.46 859
8962.35 838
8963.25 869
8964.14 921
8965.03 848
8965.93 869
8966.82 835
8967.72 893
8968.61 887
8969.50 947
8970.40 855
8971.29 776
8972.19 863
8973.08 944
8973.98 802
8974.87 768
8975.76 863
8976.66 833
8977.55 862
8978.45 873
8979.34 845
8980.24 843
8981.13 859
8982.03 840
8982.92 826
8983.82 853
8984.71 919
8985.61 872
8986.50 865
8987.40 843
8988.29 809
8989.19 910
8990.08 887
8990.98 846
8991.87 791
8992.77 879
8993.66 825
8994.56 788
8995.45 807
8996.35 816
8997.24 836
8998.14 810
8999.04 759
8999.93 794
9000.83 799
9001.72 781
9002.62 798
9003.51 758
9004.41 693
9005.31 813
9006.20 842
9007.10 794
9007.99 810
9008.89 782
9009.79 725
9010.68 778
9011.58 829
9012.48 785
9013.37 729
9014.27 749
9015.16 790
9016.06 831
9016.96 811
9017.85 728
9018.75 790
9019.65 810
9020.54 812
9021.44 854
9022.34 808
9023.23 784
9024.13 751
9025.03 772
9025.93 792
9026.82 743
9027.72 803
9028.62 780
9029.51 796
9030.41 833
9031.31 733
9032.21 802
9033.10 798
9034.00 745
9034.90 729
9035.79 741
9036.69 737
9037.59 713
9038.49 720
9039.38 730
9040.28 801
9041.18 746
9042.08 752
9042.98 804
9043.87 788
9044.77 814
9045.67 693
9046.57 783
9047.47 761
9048.36 722
9049.26 721
9050.16 721
9051.06 763
9051.96 740
9052.85 786
9053.75 742
9054.65 760
9055.55 823
9056.45 754
9057.35 766
9058.25 779
9059.14 823
9060.04 800
9060.94 803
9061.84 749
9062.74 850
9063.64 803
9064.54 779
9065.44 784
9066.33 788
9067.23 772
9068.13 821
9069.03 692
9069.93 682
9070.83 725
9071.73 719
9072.63 781
9073.53 815
9074.43 785
9075.33 753
9076.23 789
9077.13 848
9078.03 748
9078.92 701
9079.82 707
9080.72 786
9081.62 793
9082.52 768
9083.42 785
9084.32 752
9085.22 763
9086.12 768
9087.02 764
9087.92 736
9088.82 748
9089.72 820
9090.62 772
9091.52 721
9092.42 702
9093.32 784
9094.22 714
9095.12 727
9096.03 784
9096.93 772
9097.83 761
9098.73 781
9099.63 675
9100.53 717
9101.43 785
9102.33 769
9103.23 806
9104.13 811
9105.03 788
9105.93 756
9106.83 790
9107.74 837
9108.64 793
9109.54 756
9110.44 759
9111.34 789
9112.24 738
9113.14 758
9114.04 788
9114.94 772
9115.85 767
9116.75 759
9117.65 760
9118.55 727
9119.45 780
9120.35 786
9121.26 815
9122.16 762
9123.06 754
9123.96 716
9124.86 689
9125.77 739
9126.67 751
9127.57 783
9128.47 755
9129.37 767
9130.28 786
9131.18 768
9132.08 754
9132.98 757
9133.88 775
9134.79 742
9135.69 724
9136.59 730
9137.49 795
9138.40 749
9139.30 752
9140.20 774
9141.10 739
9142.01 788
9142.91 787
9143.81 721
9144.72 750
9145.62 796
9146.52 769
9147.42 759
9148.33 769
9149.23 736
9150.13 798
9151.04 816
9151.94 743
9152.84 722
9153.75 739
9154.65 713
9155.55 750
9156.46 793
9157.36 739
9158.26 790
9159.17 762
9160.07 740
9160.97 724
9161.88 773
9162.78 786
9163.69 747
9164.59 740
9165.49 709
9166.40 717
9167.30 749
9168.21 762
9169.11 733
9170.01 738
9170.92 736
9171.82 778
9172.73 792
9173.63 742
9174.53 764
9175.44 702
9176.34 742
9177.25 724
9178.15 812
9179.06 716
9179.96 756
9180.87 762
9181.77 806
9182.68 715
9183.58 708
9184.49 776
9185.39 760
9186.30 718
9187.20 724
9188.11 738
9189.01 706
9189.92 723
9190.82 738
9191.73 765
9192.63 770
9193.54 766
9194.44 778
9195.35 740
9196.25 694
9197.16 777
9198.06 767
9198.97 797
9199.87 765
9200.78 806
9201.69 756
9202.59 778
9203.50 768
9204.40 773
9205.31 769
9206.21 856
9207.12 862
9208.03 785
9208.93 812
9209.84 809
9210.74 845
9211.65 806
9212.56 739
9213.46 778
9214.37 771
9215.28 823
9216.18 781
9217.09 679
9218.00 749
9218.90 718
9219.81 771
9220.72 751
9221.62 800
9222.53 772
9223.44 679
9224.34 836
9225.25 758
9226.16 759
9227.06 773
9227.97 793
9228.88 799
9229.78 793
9230.69 735
9231.60 754
9232.51 728
9233.41 675
9234.32 724
9235.23 785
9236.13 762
9237.04 733
9237.95 743
9238.86 739
9239.76 683
9240.67 756
9241.58 752
9242.49 747
9243.39 710
9244.30 669
9245.21 739
9246.12 716
9247.03 741
9247.93 732
9248.84 667
9249.75 642
9250.66 659
9251.57 678
9252.47 764
9253.38 731
9254.29 730
9255.20 686
9256.11 676
9257.02 728
9257.92 676
9258.83 713
9259.74 697
9260.65 742
9261.56 759
9262.47 708
9263.38 733
9264.28 747
9265.19 691
9266.10 745
9267.01 754
9267.92 747
9268.83 768
9269.74 748
9270.65 723
9271.56 688
9272.47 731
9273.37 725
9274.28 745
9275.19 670
9276.10 769
9277.01 770
9277.92 724
9278.83 745
9279.74 787
9280.65 835
9281.56 784
9282.47 790
9283.38 726
9284.29 752
9285.20 811
9286.11 772
9287.02 713
9287.93 707
9288.84 804
9289.75 709
9290.66 668
9291.57 742
9292.48 689
9293.39 759
9294.30 790
9295.21 747
9296.12 725
9297.03 722
9297.94 711
9298.85 716
9299.76 708
9300.67 764
9301.58 722
9302.49 775
9303.40 806
9304.31 786
9305.23 749
9306.14 745
9307.05 737
9307.96 759
9308.87 746
9309.78 772
9310.69 738
9311.60 762
9312.51 819
9313.42 711
9314.34 768
9315.25 819
9316.16 831
9317.07 799
9317.98 805
9318.89 781
9319.80 770
9320.72 742
9321.63 813
9322.54 777
9323.45 794
9324.36 782
9325.27 774
9326.19 806
9327.10 796
9328.01 795
9328.92 757
9329.83 748
9330.74 764
9331.66 766
9332.57 817
9333.48 779
9334.39 754
9335.31 721
9336.22 744
9337.13 765
9338.04 746
9338.96 809
9339.87 729
9340.78 745
9341.69 796
9342.61 735
9343.52 756
9344.43 752
9345.34 760
9346.26 784
9347.17 815
9348.08 757
9348.99 793
9349.91 727
9350.82 793
9351.73 829
9352.65 845
9353.56 853
9354.47 767
9355.39 758
9356.30 764
9357.21 826
9358.13 753
9359.04 784
9359.95 738
9360.87 758
9361.78 746
9362.69 769
9363.61 743
9364.52 729
9365.43 799
9366.35 803
9367.26 766
9368.18 734
9369.09 821
9370.00 773
9370.92 680
9371.83 766
9372.75 809
9373.66 797
9374.57 800
9375.49 758
9376.40 758
9377.32 787
9378.23 797
9379.15 752
9380.06 819
9380.97 808
9381.89 791
9382.80 780
9383.72 809
9384.63 864
9385.55 822
9386.46 809
9387.38 780
9388.29 769
9389.21 781
9390.12 811
9391.04 770
9391.95 795
9392.87 760
9393.78 814
9394.70 859
9395.61 813
9396.53 827
9397.44 806
9398.36 805
9399.27 917
9400.19 922
9401.10 889
9402.02 916
9402.94 854
9403.85 881
9404.77 870
9405.68 857
9406.60 830
9407.51 858
9408.43 917
9409.35 837
9410.26 847
9411.18 882
9412.09 877
9413.01 909
9413.93 890
9414.84 931
9415.76 854
9416.67 860
9417.59 865
9418.51 816
9419.42 801
9420.34 798
9421.26 875
9422.17 818
9423.09 822
9424.01 820
9424.92 797
9425.84 821
9426.76 846
9427.67 832
9428.59 824
9429.51 825
9430.42 892
9431.34 829
9432.26 792
9433.17 806
9434.09 868
9435.01 884
9435.93 904
9436.84 859
9437.76 858
9438.68 877
9439.59 870
9440.51 884
9441.43 891
9442.35 822
9443.26 848
9444.18 846
9445.10 873
9446.02 851
9446.93 902
9447.85 922
9448.77 941
9449.69 859
9450.61 883
9451.52 868
9452.44 888
9453.36 913
9454.28 877
9455.20 873
9456.11 894
9457.03 895
9457.95 947
9458.87 1033
9459.79 1066
9460.71 1150
9461.62 1134
9462.54 1115
9463.46 1169
9464.38 1200
9465.30 1125
9466.22 1020
9467.14 1018
9468.05 976
9468.97 971
9469.89 989
9470.81 913
9471.73 872
9472.65 906
9473.57 901
9474.49 917
9475.41 859
9476.32 916
9477.24 971
9478.16 836
9479.08 922
9480.00 866
9480.92 869
9481.84 869
9482.76 912
9483.68 867
9484.60 858
9485.52 897
9486.44 916
9487.36 866
9488.28 909
9489.20 920
9490.12 918
9491.04 937
9491.96 963
9492.88 953
9493.80 894
9494.72 836
9495.64 856
9496.56 911
9497.48 883
9498.40 865
9499.32 878
9500.24 878
9501.16 836
9502.08 894
9503.00 860
9503.92 906
9504.84 860
9505.76 862
9506.68 880
9507.60 917
9508.52 906
9509.44 906
9510.36 935
9511.28 869
9512.21 853
9513.13 884
9514.05 877
9514.97 914
9515.89 902
9516.81 973
9517.73 922
9518.65 835
9519.57 937
9520.50 896
9521.42 873
9522.34 944
9523.26 934
9524.18 919
9525.10 943
9526.02 987
9526.95 960
9527.87 927
9528.79 915
9529.71 915
9530.63 926
9531.55 933
9532.48 913
9533.40 912
9534.32 855
9535.24 952
9536.16 962
9537.09 979
9538.01 998
9538.93 1033
9539.85 1104
9540.77 1143
9541.70 1109
9542.62 1139
9543.54 1113
9544.46 1149
9545.39 1034
9546.31 986
9547.23 922
9548.15 963
9549.08 1021
9550.00 955
9550.92 947
9551.85 979
9552.77 972
9553.69 938
9554.61 910
9555.54 913
9556.46 921
9557.38 967
9558.31 947
9559.23 956
9560.15 948
9561.08 938
9562.00 892
9562.92 932
9563.85 980
9564.77 875
9565.69 929
9566.62 871
9567.54 951
9568.46 897
9569.39 915
9570.31 898
9571.23 927
9572.16 933
9573.08 864
9574.01 855
9574.93 922
9575.85 939
9576.78 949
9577.70 810
9578.63 917
9579.55 893
9580.47 981
9581.40 888
9582.32 824
9583.25 907
9584.17 939
9585.10 910
9586.02 916
9586.94 920
9587.87 920
9588.79 987
9589.72 936
9590.64 898
9591.57 932
9592.49 891
9593.42 920
9594.34 896
9595.27 885
9596.19 964
9597.12 945
9598.04 956
9598.97 961
9599.89 935
9600.82 880
9601.74 930
9602.67 948
9603.59 960
9604.52 988
9605.44 981
9606.37 992
9607.29 962
9608.22 971
9609.15 962
9610.07 1012
9611.00 1056
9611.92 985
9612.85 1009
9613.77 1059
9614.70 987
9615.63 1069
9616.55 1023
9617.48 968
9618.40 1052
9619.33 1016
9620.26 1025
9621.18 985
9622.11 985
9623.03 1017
9623.96 1030
9624.89 970
9625.81 1078
9626.74 1071
9627.67 1041
9628.59 1047
9629.52 978
9630.45 1061
9631.37 1078
9632.30 1102
9633.23 1063
9634.15 1037
9635.08 1087
9636.01 1038
9636.93 1028
9637.86 1085
9638.79 1022
9639.71 1069
9640.64 1148
9641.57 1103
9642.50 1139
9643.42 1113
9644.35 1123
9645.28 1073
9646.21 1135
9647.13 1101
9648.06 1128
9648.99 1189
9649.92 1104
9650.84 1148
9651.77 1111
9652.70 1196
9653.63 1233
9654.55 1129
9655.48 1173
9656.41 1214
9657.34 1273
9658.26 1234
9659.19 1249
9660.12 1291
9661.05 1266
9661.98 1332
9662.91 1267
9663.83 1334
9664.76 1265
9665.69 1210
9666.62 1156
9667.55 1122
9668.48 1129
9669.40 1184
9670.33 1150
9671.26 1117
9672.19 1186
9673.12 1168
9674.05 1181
9674.98 1208
9675.90 1251
9676.83 1216
9677.76 1170
9678.69 1234
9679.62 1265
9680.55 1208
9681.48 1209
9682.41 1177
9683.34 1288
9684.27 1281
9685.19 1272
9686.12 1279
9687.05 1209
9687.98 1251
9688.91 1324
9689.84 1294
9690.77 1288
9691.70 1258
9692.63 1263
9693.56 1224
9694.49 1393
9695.42 1295
9696.35 1350
9697.28 1291
9698.21 1283
9699.14 1340
9700.07 1297
9701.00 1341
9701.93 1369
9702.86 1379
9703.79 1419
9704.72 1429
9705.65 1422
9706.58 1438
9707.51 1509
9708.44 1591
9709.37 1501
9710.30 1462
9711.23 1470
9712.16 1444
9713.09 1409
9714.02 1385
9714.95 1264
9715.88 1291
9716.82 1266
9717.75 1279
9718.68 1278
9719.61 1316
9720.54 1379
9721.47 1311
9722.40 1393
9723.33 1422
9724.26 1442
9725.19 1428
9726.13 1414
9727.06 1366
9727.99 1273
9728.92 1298
9729.85 1310
9730.78 1257
9731.71 1255
9732.64 1252
9733.58 1213
9734.51 1278
9735.44 1200
9736.37 1167
9737.30 1250
9738.23 1165
9739.17 1208
9740.10 1253
9741.03 1250
9741.96 1248
9742.89 1213
9743.83 1180
9744.76 1233
9745.69 1239
9746.62 1306
9747.55 1215
9748.49 1172
9749.42 1181
9750.35 1166
9751.28 1151
9752.22 1106
9753.15 1106
9754.08 1090
9755.01 1090
9755.95 1067
9756.88 1062
9757.81 1090
9758.75 1088
9759.68 990
9760.61 1086
9761.54 1153
9762.48 1069
9763.41 1100
9764.34 995
9765.28 1016
9766.21 1107
9767.14 1036
9768.08 1097
9769.01 1123
9769.94 1046
9770.88 1078
9771.81 1062
9772.74 1030
9773.68 1052
9774.61 1025
9775.54 1135
9776.48 1120
9777.41 1125
9778.34 1065
9779.28 1062
9780.21 1025
9781.14 981
9782.08 1001
9783.01 1049
9783.95 1046
9784.88 1149
9785.81 1060
9786.75 1121
9787.68 1069
9788.62 1149
9789.55 1093
9790.49 1145
9791.42 1038
9792.35 1033
9793.29 1093
9794.22 1022
9795.16 1023
9796.09 1041
9797.03 1020
9797.96 1023
9798.90 976
9799.83 1007
9800.77 989
9801.70 987
9802.64 1081
9803.57 994
9804.51 955
9805.44 982
9806.38 978
9807.31 943
9808.25 983
9809.18 1000
9810.12 961
9811.05 1029
9811.99 966
9812.92 999
9813.86 948
9814.79 925
9815.73 924
9816.66 910
9817.60 921
9818.54 913
9819.47 909
9820.41 994
9821.34 941
9822.28 938
9823.21 955
9824.15 943
9825.09 912
9826.02 926
9826.96 910
9827.89 895
9828.83 923
9829.77 836
9830.70 923
9831.64 979
9832.57 976
9833.51 819
9834.45 875
9835.38 904
9836.32 964
9837.26 921
9838.19 859
9839.13 862
9840.07 935
9841.00 889
9841.94 867
9842.88 854
9843.81 885
9844.75 878
9845.69 864
9846.62 879
9847.56 915
9848.50 881
9849.44 825
9850.37 873
9851.31 883
9852.25 909
9853.18 880
9854.12 926
9855.06 900
9856.00 879
9856.93 844
9857.87 843
9858.81 903
9859.75 840
9860.68 806
9861.62 805
9862.56 848
9863.50 864
9864.44 892
9865.37 863
9866.31 862
9867.25 840
9868.19 828
9869.13 909
9870.06 877
9871.00 875
9871.94 891
9872.88 842
9873.82 801
9874.75 895
9875.69 917
9876.63 787
9877.57 739
9878.51 714
9879.45 808
9880.39 847
9881.32 840
9882.26 848
9883.20 849
9884.14 848
9885.08 836
9886.02 848
9886.96 891
9887.90 889
9888.83 869
9889.77 819
9890.71 821
9891.65 852
9892.59 800
9893.53 826
9894.47 789
9895.41 792
9896.35 835
9897.29 874
9898.23 861
9899.17 791
9900.11 737
9901.05 849
9901.99 909
9902.92 797
9903.86 816
9904.80 786
9905.74 820
9906.68 752
9907.62 823
9908.56 834
9909.50 871
9910.44 883
9911.38 842
9912.32 832
9913.26 797
9914.20 852
9915.14 868
9916.08 750
9917.02 811
9917.97 830
9918.91 811
9919.85 930
9920.79 854
9921.73 870
9922.67 864
9923.61 877
9924.55 793
9925.49 842
9926.43 791
9927.37 821
9928.31 826
9929.25 850
9930.19 817
9931.13 828
9932.08 876
9933.02 932
9933.96 1045
9934.90 968
9935.84 934
9936.78 961
9937.72 986
9938.66 970
9939.61 930
9940.55 962
9941.49 932
9942.43 952
9943.37 831
9944.31 859
9945.26 786
9946.20 812
9947.14 800
9948.08 817
9949.02 799
9949.96 815
9950.91 786
9951.85 792
9952.79 782
9953.73 781
9954.67 806
9955.62 805
9956.56 761
9957.50 722
9958.44 750
9959.39 786
9960.33 769
9961.27 786
9962.21 783
9963.16 824
9964.10 861
9965.04 780
9965.98 789
9966.93 831
9967.87 775
9968.81 790
9969.75 829
9970.70 852
9971.64 827
9972.58 778
9973.53 793
9974.47 780
9975.41 770
9976.36 803
9977.30 774
9978.24 786
9979.18 710
9980.13 745
9981.07 802
9982.01 782
9982.96 788
9983.90 773
9984.85 812
9985.79 765
9986.73 762
9987.68 774
9988.62 744
9989.56 747
9990.51 748
9991.45 704
9992.40 785
9993.34 710
9994.28 759
9995.23 777
9996.17 807
9997.12 749
9998.06 789
9999.00 741
9999.95 683
10000.89 699
10001.84 766
10002.78 742
10003.73 703
10004.67 705
10005.61 758
10006.56 756
10007.50 786
10008.45 773
10009.39 791
10010.34 714
10011.28 747
10012.23 706
10013.17 738
10014.12 751
10015.06 721
10016.01 763
10016.95 693
10017.90 717
10018.84 744
10019.79 659
10020.73 730
10021.68 706
10022.62 699
10023.57 754
10024.51 789
10025.46 764
10026.41 746
10027.35 782
10028.30 781
10029.24 750
10030.19 758
10031.13 699
10032.08 749
10033.03 746
10033.97 735
10034.92 763
10035.86 783
10036.81 757
10037.76 744
10038.70 762
10039.65 708
10040.59 702
10041.54 701
10042.49 712
10043.43 701
10044.38 745
10045.33 766
10046.27 751
10047.22 726
10048.16 742
10049.11 762
10050.06 713
10051.00 736
10051.95 717
10052.90 718
10053.84 754
10054.79 724
10055.74 690
10056.69 654
10057.63 654
10058.58 700
10059.53 691
10060.47 703
10061.42 686
10062.37 679
10063.32 686
10064.26 660
10065.21 734
10066.16 672
10067.10 684
10068.05 660
10069.00 744
10069.95 697
10070.89 678
10071.84 700
10072.79 696
10073.74 628
10074.69 678
10075.63 692
10076.58 714
10077.53 705
10078.48 708
10079.43 735
10080.37 668
10081.32 681
10082.27 704
10083.22 716
10084.17 752
10085.11 671
10086.06 682
10087.01 669
10087.96 657
10088.91 674
10089.86 662
10090.81 693
10091.75 644
10092.70 715
10093.65 707
10094.60 657
10095.55 715
10096.50 694
10097.45 673
10098.40 654
10099.34 656
10100.29 692
10101.24 713
10102.19 680
10103.14 711
10104.09 650
10105.04 683
10105.99 696
10106.94 631
10107.89 618
10108.84 718
10109.79 727
10110.73 658
10111.68 673
10112.63 673
10113.58 681
10114.53 664
10115.48 662
10116.43 662
10117.38 632
10118.33 627
10119.28 663
10120.23 631
10121.18 659
10122.13 681
10123.08 718
10124.03 713
10124.98 673
10125.93 676
10126.88 690
10127.83 616
10128.78 685
10129.73 664
10130.68 708
10131.64 716
10132.59 676
10133.54 652
10134.49 619
10135.44 690
10136.39 671
10137.34 649
10138.29 660
10139.24 663
10140.19 789
10141.14 731
10142.09 674
10143.04 674
10144.00 686
10144.95 710
10145.90 671
10146.85 670
10147.80 725
10148.75 709
10149.70 677
10150.65 707
10151.61 700
10152.56 658
10153.51 748
10154.46 712
10155.41 667
10156.36 705
10157.31 730
10158.27 710
10159.22 659
10160.17 675
10161.12 666
10162.07 718
10163.03 744
10163.98 714
10164.93 662
10165.88 717
10166.83 740
10167.79 785
10168.74 716
10169.69 675
10170.64 734
10171.60 689
10172.55 666
10173.50 680
10174.45 698
10175.41 698
10176.36 686
10177.31 730
10178.26 707
10179.22 605
10180.17 683
10181.12 708
10182.07 681
10183.03 705
10183.98 685
10184.93 716
10185.89 801
10186.84 732
10187.79 686
10188.75 710
10189.70 728
10190.65 718
10191.60 753
10192.56 743
10193.51 730
10194.47 773
10195.42 771
10196.37 740
10197.33 787
10198.28 711
10199.23 711
10200.19 758
10201.14 751
10202.09 766
10203.05 795
10204.00 758
10204.96 770
10205.91 766
10206.86 813
10207.82 723
10208.77 780
10209.73 781
10210.68 805
10211.63 811
10212.59 770
10213.54 761
10214.50 770
10215.45 809
10216.41 794
10217.36 860
10218.32 871
10219.27 821
10220.22 745
10221.18 777
10222.13 684
10223.09 716
10224.04 803
10225.00 759
10225.95 728
10226.91 750
10227.86 730
10228.82 714
10229.77 705
10230.73 736
10231.68 698
10232.64 724
10233.59 781
10234.55 722
10235.50 732
10236.46 720
10237.42 702
10238.37 739
10239.33 718
10240.28 725
10241.24 763
10242.19 797
10243.15 804
10244.10 826
10245.06 792
10246.02 785
10246.97 842
10247.93 878
10248.88 789
10249.84 763
10250.80 774
10251.75 720
10252.71 732
10253.66 720
10254.62 759
10255.58 757
10256.53 742
10257.49 752
10258.45 700
10259.40 707
10260.36 701
10261.32 689
10262.27 748
10263.23 715
10264.19 732
10265.14 719
10266.10 661
10267.06 686
10268.01 685
10268.97 641
10269.93 706
10270.88 723
10271.84 730
10272.80 694
10273.76 747
10274.71 735
10275.67 688
10276.63 724
10277.58 779
10278.54 712
10279.50 680
10280.46 717
10281.41 672
10282.37 733
10283.33 636
10284.29 746
10285.24 695
10286.20 705
10287.16 737
10288.12 733
10289.08 711
10290.03 700
10290.99 732
10291.95 648
10292.91 698
10293.87 688
10294.82 696
10295.78 692
10296.74 678
10297.70 651
10298.66 657
10299.61 640
10300.57 698
10301.53 680
10302.49 678
10303.45 694
10304.41 678
10305.37 622
10306.32 650
10307.28 682
10308.24 664
10309.20 619
10310.16 627
10311.12 664
10312.08 673
10313.04 707
10314.00 680
10314.95 686
10315.91 684
10316.87 698
10317.83 685
10318.79 674
10319.75 664
10320.71 662
10321.67 665
10322.63 696
10323.59 682
10324.55 652
10325.51 612
10326.47 683
10327.43 707
10328.39 651
10329.35 672
10330.31 668
10331.27 708
10332.23 740
10333.19 726
10334.15 682
10335.11 642
10336.07 651
10337.03 691
10337.99 705
10338.95 718
10339.91 758
10340.87 760
10341.83 731
10342.79 689
10343.75 648
10344.71 646
10345.67 628
10346.63 691
10347.59 631
10348.55 656
10349.51 643
10350.47 700
10351.43 661
10352.39 685
10353.35 629
10354.31 638
10355.28 667
10356.24 666
10357.20 622
10358.16 635
10359.12 630
10360.08 653
10361.04 639
10362.00 676
10362.96 659
10363.93 638
10364.89 691
10365.85 684
10366.81 656
10367.77 624
10368.73 626
10369.69 658
10370.66 636
10371.62 667
10372.58 637
10373.54 673
10374.50 663
10375.47 637
10376.43 646
10377.39 670
10378.35 667
10379.31 650
10380.28 636
10381.24 641
10382.20 593
10383.16 650
10384.12 665
10385.09 627
10386.05 614
10387.01 616
10387.97 603
10388.94 600
10389.90 601
10390.86 653
10391.82 637
10392.79 606
10393.75 571
10394.71 640
10395.68 660
10396.64 656
10397.60 647
10398.56 653
10399.53 674
10400.49 651
10401.45 686
10402.42 659
10403.38 626
10404.34 677
10405.31 616
10406.27 637
10407.23 657
10408.20 603
10409.16 664
10410.12 647
10411.09 614
10412.05 636
10413.01 618
10413.98 622
10414.94 670
10415.90 679
10416.87 669
10417.83 678
10418.80 638
10419.76 646
10420.72 638
10421.69 653
10422.65 666
10423.62 671
10424.58 743
10425.54 685
10426.51 753
10427.47 727
10428.44 750
10429.40 771
10430.37 750
10431.33 805
10432.30 697
10433.26 733
10434.22 710
10435.19 747
10436.15 753
10437.12 697
10438.08 697
10439.05 657
10440.01 642
10440.98 657
10441.94 653
10442.91 632
10443.87 645
10444.84 708
10445.80 634
10446.77 648
10447.73 635
10448.70 627
10449.66 616
10450.63 600
10451.59 676
10452.56 658
10453.53 614
10454.49 611
10455.46 626
10456.42 623
10457.39 636
10458.35 611
10459.32 621
10460.29 608
10461.25 600
10462.22 627
10463.18 599
10464.15 626
10465.12 648
10466.08 647
10467.05 664
10468.01 630
10468.98 645
10469.95 636
10470.91 624
10471.88 647
10472.85 646
10473.81 623
10474.78 688
10475.74 627
10476.71 624
10477.68 626
10478.64 557
10479.61 564
10480.58 557
10481.54 576
10482.51 579
10483.48 587
10484.45 620
10485.41 563
10486.38 609
10487.35 628
10488.31 583
10489.28 586
10490.25 637
10491.22 615
10492.18 550
10493.15 596
10494.12 608
10495.08 615
10496.05 567
10497.02 609
10497.99 628
10498.95 676
10499.92 681
10500.89 635
10501.86 591
10502.83 589
10503.79 616
10504.76 599
10505.73 636
10506.70 620
10507.67 631
10508.63 596
10509.60 607
10510.57 612
10511.54 650
10512.51 636
10513.47 609
10514.44 600
10515.41 648
10516.38 618
10517.35 650
10518.32 654
10519.28 602
10520.25 541
10521.22 568
10522.19 630
10523.16 642
10524.13 628
10525.10 583
10526.07 630
10527.03 607
10528.00 633
10528.97 587
10529.94 625
10530.91 658
10531.88 659
10532.85 615
10533.82 651
10534.79 617
10535.76 644
10536.73 610
10537.70 623
10538.67 646
10539.63 578
10540.60 629
10541.57 684
10542.54 639
10543.51 621
10544.48 616
10545.45 608
10546.42 659
10547.39 618
10548.36 613
10549.33 621
10550.30 583
10551.27 611
10552.24 627
10553.21 634
10554.18 604
10555.15 623
10556.12 682
10557.09 661
10558.06 603
10559.03 623
10560.00 677
10560.97 664
10561.95 669
10562.92 640
10563.89 632
10564.86 676
10565.83 618
10566.80 638
10567.77 607
10568.74 674
10569.71 674
10570.68 717
10571.65 652
10572.62 671
10573.59 724
10574.57 681
10575.54 718
10576.51 667
10577.48 685
10578.45 671
10579.42 602
10580.39 596
10581.36 615
10582.34 685
10583.31 723
10584.28 680
10585.25 609
10586.22 609
10587.19 678
10588.17 638
10589.14 638
10590.11 596
10591.08 630
10592.05 691
10593.02 654
10594.00 653
10594.97 610
10595.94 664
10596.91 629
10597.89 612
10598.86 590
10599.83 585
10600.80 640
10601.77 665
10602.75 661
10603.72 666
10604.69 706
10605.66 628
10606.64 675
10607.61 693
10608.58 655
10609.55 676
10610.53 701
10611.50 665
10612.47 630
10613.45 629
10614.42 648
10615.39 712
10616.36 740
10617.34 657
10618.31 680
10619.28 679
10620.26 630
10621.23 614
10622.20 597
10623.18 650
10624.15 667
10625.12 687
10626.10 633
10627.07 637
10628.04 605
10629.02 733
10629.99 742
10630.97 623
10631.94 672
10632.91 624
10633.89 691
10634.86 662
10635.83 694
10636.81 705
10637.78 673
10638.76 667
10639.73 668
10640.70 670
10641.68 693
10642.65 711
10643.63 723
10644.60 735
10645.58 769
10646.55 847
10647.53 816
10648.50 762
10649.47 812
10650.45 830
10651.42 772
10652.40 772
10653.37 696
10654.35 729
10655.32 715
10656.30 755
10657.27 679
10658.25 722
10659.22 680
10660.20 670
10661.17 663
10662.15 692
10663.12 713
10664.10 683
10665.07 656
10666.05 623
10667.02 636
10668.00 631
10668.97 672
10669.95 702
10670.93 705
10671.90 634
10672.88 598
10673.85 688
10674.83 650
10675.80 647
10676.78 628
10677.76 642
10678.73 659
10679.71 627
10680.68 633
10681.66 691
10682.63 678
10683.61 632
10684.59 665
10685.56 668
10686.54 631
10687.52 667
10688.49 691
10689.47 599
10690.44 608
10691.42 712
10692.40 689
10693.37 669
10694.35 640
10695.33 712
10696.30 695
10697.28 632
10698.26 618
10699.23 611
10700.21 644
10701.19 617
10702.17 635
10703.14 623
10704.12 617
10705.10 610
10706.07 661
10707.05 673
10708.03 673
10709.01 686
10709.98 661
10710.96 688
10711.94 642
10712.91 623
10713.89 604
10714.87 617
10715.85 648
10716.83 636
10717.80 617
10718.78 646
10719.76 590
10720.74 643
10721.71 687
10722.69 644
10723.67 653
10724.65 656
10725.63 686
10726.60 628
10727.58 630
10728.56 667
10729.54 604
10730.52 689
10731.49 630
10732.47 662
10733.45 637
10734.43 627
10735.41 644
10736.39 666
10737.37 638
10738.34 667
10739.32 636
10740.30 631
10741.28 630
10742.26 642
10743.24 625
10744.22 652
10745.20 663
10746.17 625
10747.15 666
10748.13 638
10749.11 656
10750.09 673
10751.07 647
10752.05 664
10753.03 712
10754.01 626
10754.99 635
10755.97 590
10756.95 614
10757.93 626
10758.91 585
10759.88 608
10760.86 639
10761.84 663
10762.82 631
10763.80 623
10764.78 700
10765.76 651
10766.74 690
10767.72 659
10768.70 689
10769.68 688
10770.66 704
10771.64 742
10772.62 696
10773.60 665
10774.58 600
10775.56 574
10776.54 618
10777.52 634
10778.51 584
10779.49 587
10780.47 666
10781.45 717
10782.43 648
10783.41 600
10784.39 615
10785.37 720
10786.35 682
10787.33 673
10788.31 662
10789.29 668
10790.27 682
10791.26 634
10792.24 690
10793.22 678
10794.20 699
10795.18 703
10796.16 671
10797.14 660
10798.12 652
10799.10 671
10800.09 686
10801.07 676
10802.05 664
10803.03 653
10804.01 713
10804.99 748
10805.98 672
10806.96 650
10807.94 649
10808.92 681
10809.90 680
10810.89 676
10811.87 617
10812.85 596
10813.83 686
10814.81 661
10815.80 673
10816.78 656
10817.76 641
10818.74 648
10819.72 618
10820.71 599
10821.69 682
10822.67 674
10823.65 656
10824.64 618
10825.62 644
10826.60 650
10827.58 668
10828.57 717
10829.55 656
10830.53 672
10831.52 620
10832.50 659
10833.48 693
10834.46 658
10835.45 645
10836.43 666
10837.41 677
10838.40 682
10839.38 665
10840.36 713
10841.35 696
10842.33 755
10843.31 691
10844.30 658
10845.28 649
10846.26 721
10847.25 693
10848.23 715
10849.21 698
10850.20 689
10851.18 686
10852.17 726
10853.15 710
10854.13 681
10855.12 657
10856.10 703
10857.09 693
10858.07 747
10859.05 660
10860.04 677
10861.02 722
10862.01 731
10862.99 784
10863.97 690
10864.96 746
10865.94 731
10866.93 645
10867.91 692
10868.90 699
10869.88 720
10870.87 785
10871.85 717
10872.84 745
10873.82 708
10874.81 719
10875.79 699
10876.78 713
10877.76 747
10878.75 745
10879.73 787
10880.72 798
10881.70 771
10882.69 772
10883.67 752
10884.66 787
10885.64 763
10886.63 744
10887.61 769
10888.60 787
10889.58 800
10890.57 770
10891.55 783
10892.54 790
10893.53 755
10894.51 794
10895.50 801
10896.48 773
10897.47 800
10898.45 825
10899.44 824
10900.43 805
10901.41 768
10902.40 784
10903.38 789
10904.37 808
10905.36 776
10906.34 792
10907.33 784
10908.32 817
10909.30 796
10910.29 850
10911.28 779
10912.26 777
10913.25 800
10914.24 798
10915.22 818
10916.21 811
10917.20 824
10918.18 857
10919.17 849
10920.16 796
10921.14 840
10922.13 930
10923.12 896
10924.10 834
10925.09 841
10926.08 893
10927.07 861
10928.05 933
10929.04 956
10930.03 872
10931.01 903
10932.00 860
10932.99 813
10933.98 854
10934.96 780
10935.95 837
10936.94 856
10937.93 901
10938.92 938
10939.90 865
10940.89 852
10941.88 892
10942.87 874
10943.85 900
10944.84 933
10945.83 888
10946.82 908
10947.81 906
10948.79 974
10949.78 930
10950.77 873
10951.76 933
10952.75 979
10953.74 938
10954.72 947
10955.71 892
10956.70 959
10957.69 981
10958.68 910
10959.67 970
10960.66 1019
10961.65 975
10962.63 1046
10963.62 1106
10964.61 1104
10965.60 1166
10966.59 1180
10967.58 1111
10968.57 1093
10969.56 1139
10970.55 1102
10971.54 1121
10972.52 1049
10973.51 1035
10974.50 1007
10975.49 1035
10976.48 988
10977.47 960
10978.46 971
10979.45 946
10980.44 971
10981.43 1040
10982.42 1030
10983.41 998
10984.40 972
10985.39 996
10986.38 943
10987.37 988
10988.36 978
10989.35 896
10990.34 937
10991.33 988
10992.32 981
10993.31 991
10994.30 1048
10995.29 1009
10996.28 962
10997.27 1025
10998.26 1016
10999.25 971
11000.24 1012
11001.23 982
11002.22 1050
11003.21 1099
11004.20 1165
11005.20 1165
11006.19 1202
11007.18 1316
11008.17 1367
11009.16 1410
11010.15 1417
11011.14 1453
11012.13 1367
11013.12 1326
11014.11 1367
11015.10 1222
11016.10 1157
11017.09 1117
11018.08 1070
11019.07 1032
11020.06 968
11021.05 952
11022.04 911
11023.04 940
11024.03 912
11025.02 965
11026.01 898
11027.00 1008
11027.99 972
11028.99 918
11029.98 880
11030.97 878
11031.96 888
11032.95 922
11033.95 909
11034.94 902
11035.93 896
11036.92 932
11037.91 881
11038.91 870
11039.90 892
11040.89 899
11041.88 847
11042.88 898
11043.87 800
11044.86 868
11045.85 891
11046.85 897
11047.84 867
11048.83 869
11049.82 847
11050.82 870
11051.81 844
11052.80 881
11053.80 905
11054.79 846
11055.78 868
11056.77 771
11057.77 824
11058.76 826
11059.75 813
11060.75 800
11061.74 812
11062.73 821
11063.73 825
11064.72 786
11065.71 781
11066.71 843
11067.70 816
11068.69 877
11069.69 866
11070.68 817
11071.68 831
11072.67 835
11073.66 841
11074.66 789
11075.65 738
11076.65 761
11077.64 768
11078.63 776
11079.63 859
11080.62 814
11081.62 822
11082.61 785
11083.60 770
11084.60 846
11085.59 777
11086.59 818
11087.58 871
11088.58 825
11089.57 823
11090.57 817
11091.56 824
11092.55 770
11093.55 844
11094.54 797
11095.54 803
11096.53 757
11097.53 787
11098.52 777
11099.52 799
11100.51 792
11101.51 819
11102.50 764
11103.50 750
11104.49 750
11105.49 792
11106.48 772
11107.48 763
11108.48 779
11109.47 758
11110.47 777
11111.46 734
11112.46 755
11113.45 797
11114.45 850
11115.44 852
11116.44 774
11117.44 792
11118.43 770
11119.43 750
11120.42 778
11121.42 728
11122.42 704
11123.41 734
11124.41 852
11125.40 774
11126.40 756
11127.40 769
11128.39 717
11129.39 730
11130.38 765
11131.38 814
11132.38 733
11133.37 700
11134.37 693
11135.37 689
11136.36 691
11137.36 720
11138.36 650
11139.35 730
11140.35 768
11141.35 789
11142.34 716
11143.34 769
11144.34 691
11145.34 700
11146.33 710
11147.33 730
11148.33 728
11149.32 775
11150.32 744
11151.32 790
11152.32 741
11153.31 830
11154.31 742
11155.31 720
11156.31 726
11157.30 756
11158.30 732
11159.30 708
11160.30 719
11161.29 744
11162.29 701
11163.29 641
11164.29 642
11165.29 707
11166.28 699
11167.28 714
11168.28 687
11169.28 677
11170.28 689
11171.27 758
11172.27 701
11173.27 720
11174.27 742
11175.27 719
11176.27 724
11177.26 698
11178.26 658
11179.26 720
11180.26 737
11181.26 710
11182.26 665
11183.26 675
11184.26 679
11185.25 660
11186.25 667
11187.25 685
11188.25 746
11189.25 714
11190.25 712
11191.25 674
11192.25 647
11193.25 703
11194.25 687
11195.24 714
11196.24 699
11197.24 693
11198.24 685
11199.24 682
11200.24 776
11201.24 724
11202.24 765
11203.24 745
11204.24 721
11205.24 690
11206.24 726
11207.24 741
11208.24 783
11209.24 740
11210.24 722
11211.24 682
11212.24 686
11213.24 696
11214.24 716
11215.24 750
11216.24 655
11217.24 676
11218.24 648
11219.24 746
11220.24 772
11221.24 780
11222.24 721
11223.24 666
11224.24 663
11225.24 688
11226.24 718
11227.25 647
11228.25 691
11229.25 673
11230.25 675
11231.25 652
11232.25 717
11233.25 740
11234.25 692
11235.25 681
11236.25 676
11237.25 656
11238.26 693
11239.26 650
11240.26 687
11241.26 706
11242.26 717
11243.26 653
11244.26 683
11245.27 674
11246.27 658
11247.27 700
11248.27 729
11249.27 652
11250.27 684
11251.28 681
11252.28 649
11253.28 656
11254.28 668
11255.28 621
11256.29 695
11257.29 650
11258.29 717
11259.29 695
11260.29 655
11261.30 715
11262.30 691
11263.30 650
11264.30 634
11265.31 731
11266.31 728
11267.31 691
11268.31 652
11269.32 646
11270.32 677
11271.32 689
11272.32 673
11273.33 677
11274.33 709
11275.33 754
11276.33 721
11277.34 668
11278.34 673
11279.34 697
11280.35 671
11281.35 602
11282.35 654
11283.36 672
11284.36 680
11285.36 719
11286.37 669
11287.37 689
11288.37 731
11289.38 668
11290.38 668
11291.38 722
11292.39 756
11293.39 775
11294.39 684
11295.40 688
11296.40 675
11297.41 660
11298.41 637
11299.41 686
11300.42 692
11301.42 695
11302.43 666
11303.43 682
11304.43 717
11305.44 681
11306.44 713
11307.45 691
11308.45 681
11309.46 663
11310.46 724
11311.46 631
11312.47 705
11313.47 715
11314.48 653
11315.48 670
11316.49 709
11317.49 707
11318.50 705
11319.50 681
11320.51 704
11321.51 712
11322.52 779
11323.52 736
11324.53 724
11325.53 726
11326.54 760
11327.54 750
11328.55 700
11329.55 706
11330.56 681
11331.56 728
11332.57 713
11333.57 763
11334.58 727
11335.58 760
11336.59 764
11337.60 748
11338.60 749
11339.61 727
11340.61 745
11341.62 722
11342.62 712
11343.63 725
11344.64 788
11345.64 802
11346.65 740
11347.65 718
11348.66 801
11349.67 825
11350.67 801
11351.68 743
11352.69 749
11353.69 762
11354.70 775
11355.71 754
11356.71 704
11357.72 758
11358.72 762
11359.73 743
11360.74 698
11361.74 730
11362.75 695
11363.76 662
11364.76 682
11365.77 712
11366.78 741
11367.79 750
11368.79 777
11369.80 743
11370.81 726
11371.81 666
11372.82 695
11373.83 684
11374.84 689
11375.84 709
11376.85 741
11377.86 690
11378.87 709
11379.87 665
11380.88 694
11381.89 656
11382.90 718
11383.90 720
11384.91 699
11385.92 761
11386.93 736
11387.93 772
11388.94 715
11389.95 656
11390.96 689
11391.97 694
11392.97 705
11393.98 702
11394.99 672
11396.00 689
11397.01 713
11398.02 716
11399.02 731
11400.03 648
11401.04 685
11402.05 739
11403.06 692
11404.07 755
11405.08 700
11406.08 734
11407.09 678
11408.10 697
11409.11 715
11410.12 670
11411.13 758
11412.14 770
11413.15 674
11414.15 676
11415.16 694
11416.17 694
11417.18 716
11418.19 779
11419.20 683
11420.21 721
11421.22 703
11422.23 724
11423.24 746
11424.25 746
11425.26 733
11426.27 751
11427.28 747
11428.29 733
11429.30 718
11430.31 704
11431.32 757
11432.32 766
11433.33 704
11434.34 763
11435.35 792
11436.36 729
11437.37 714
11438.38 740
11439.39 824
11440.41 844
11441.42 820
11442.43 781
11443.44 794
11444.45 759
11445.46 751
11446.47 767
11447.48 701
11448.49 692
11449.50 773
11450.51 796
11451.52 800
11452.53 748
11453.54 784
11454.55 812
11455.56 766
11456.57 842
11457.59 806
11458.60 753
11459.61 719
11460.62 778
11461.63 780
11462.64 891
11463.65 787
11464.66 846
11465.67 865
11466.69 871
11467.70 856
11468.71 757
11469.72 843
11470.73 885
11471.74 838
11472.75 844
11473.77 821
11474.78 802
11475.79 818
11476.80 822
11477.81 889
11478.83 852
11479.84 762
11480.85 838
11481.86 829
11482.87 809
11483.89 825
11484.90 837
11485.91 868
11486.92 899
11487.93 934
11488.95 823
11489.96 838
11490.97 845
11491.98 836
11493.00 812
11494.01 857
11495.02 849
11496.03 835
11497.05 828
11498.06 902
11499.07 894
11500.09 864
11501.10 855
11502.11 862
11503.12 823
11504.14 854
11505.15 873
11506.16 862
11507.18 894
11508.19 885
11509.20 874
11510.22 876
11511.23 910
11512.24 907
11513.26 886
11514.27 886
11515.28 829
11516.30 825
11517.31 824
11518.32 878
11519.34 886
11520.35 872
11521.37 916
11522.38 992
11523.39 930
11524.41 889
11525.42 920
11526.44 935
11527.45 870
11528.46 881
11529.48 932
11530.49 964
11531.51 922
11532.52 930
11533.53 936
11534.55 925
11535.56 941
11536.58 890
11537.59 929
11538.61 981
11539.62 1054
11540.64 963
11541.65 947
11542.67 974
11543.68 998
11544.69 1063
11545.71 1009
11546.72 1023
11547.74 1031
11548.75 1037
11549.77 1037
11550.78 1072
11551.80 1080
11552.81 1052
11553.83 1072
11554.85 1070
11555.86 1101
11556.88 1069
11557.89 1077
11558.91 1070
11559.92 1052
11560.94 1073
11561.95 1140
11562.97 1163
11563.98 1082
11565.00 1128
11566.02 1156
11567.03 1150
11568.05 1121
11569.06 1115
11570.08 1171
11571.10 1137
11572.11 1115
11573.13 1147
11574.14 1184
11575.16 1235
11576.18 1250
11577.19 1342
11578.21 1247
11579.22 1277
11580.24 1317
11581.26 1253
11582.27 1224
11583.29 1268
11584.31 1279
11585.32 1313
11586.34 1451
11587.36 1456
11588.37 1504
11589.39 1585
11590.41 1563
11591.42 1557
11592.44 1587
11593.46 1643
11594.47 1694
11595.49 1685
11596.51 1689
11597.53 1734
11598.54 1753
11599.56 1746
11600.58 1784
11601.59 1887
11602.61 2080
11603.63 2261
11604.65 2397
11605.66 2703
11606.68 3088
11607.70 3390
11608.72 3487
11609.74 3458
11610.75 3501
11611.77 3505
11612.79 3321
11613.81 2995
11614.82 2812
11615.84 2550
11616.86 2294
11617.88 1994
11618.90 1870
11619.91 1760
11620.93 1727
11621.95 1664
11622.97 1509
11623.99 1560
11625.01 1512
11626.02 1491
11627.04 1510
11628.06 1347
11629.08 1346
11630.10 1335
11631.12 1331
11632.14 1324
11633.15 1318
11634.17 1305
11635.19 1364
11636.21 1278
11637.23 1249
11638.25 1279
11639.27 1242
11640.29 1270
11641.30 1255
11642.32 1227
11643.34 1306
11644.36 1282
11645.38 1233
11646.40 1263
11647.42 1254
11648.44 1234
11649.46 1326
11650.48 1276
11651.50 1244
11652.52 1254
11653.54 1232
11654.56 1163
11655.58 1121
11656.60 1092
11657.62 1091
11658.64 1076
11659.66 1096
11660.68 1049
11661.70 1039
11662.72 1117
11663.74 1093
11664.76 1094
11665.78 1076
11666.80 1034
11667.82 1101
11668.84 1077
11669.86 1131
11670.88 1084
11671.90 1141
11672.92 1150
11673.94 1084
11674.96 1058
11675.98 1153
11677.00 1181
11678.02 1111
11679.04 1080
11680.06 1153
11681.08 1216
11682.10 1166
11683.12 1240
11684.15 1205
11685.17 1187
11686.19 1168
11687.21 1219
11688.23 1252
11689.25 1189
11690.27 1135
11691.29 1249
11692.31 1184
11693.34 1255
11694.36 1167
11695.38 1175
11696.40 1165
11697.42 1149
11698.44 1152
11699.46 1187
11700.49 1230
11701.51 1171
11702.53 1134
11703.55 1191
11704.57 1142
11705.60 1130
11706.62 1163
11707.64 1029
11708.66 1109
11709.68 1177
11710.71 1142
11711.73 1224
11712.75 1126
11713.77 1067
11714.79 1151
11715.82 1134
11716.84 1078
11717.86 1107
11718.88 1077
11719.91 1060
11720.93 1064
11721.95 1058
11722.97 1067
11724.00 1071
11725.02 1079
11726.04 984
11727.07 1020
11728.09 1079
11729.11 1046
11730.13 1008
11731.16 976
11732.18 944
11733.20 944
11734.23 964
11735.25 972
11736.27 935
11737.30 985
11738.32 928
11739.34 927
11740.37 982
11741.39 944
11742.41 928
11743.44 891
11744.46 917
11745.48 944
11746.51 945
11747.53 911
11748.55 915
11749.58 867
11750.60 875
11751.63 876
11752.65 922
11753.67 923
11754.70 958
11755.72 903
11756.75 914
11757.77 892
11758.79 895
11759.82 882
11760.84 886
11761.87 849
11762.89 832
11763.92 838
11764.94 828
11765.97 858
11766.99 887
11768.01 830
11769.04 815
11770.06 843
11771.09 847
11772.11 854
11773.14 817
11774.16 837
11775.19 835
11776.21 841
11777.24 817
11778.26 777
11779.29 869
11780.31 861
11781.34 800
11782.36 807
11783.39 813
11784.41 826
11785.44 850
11786.46 830
11787.49 841
11788.52 845
11789.54 839
11790.57 813
11791.59 808
11792.62 799
11793.64 798
11794.67 802
11795.70 803
11796.72 811
11797.75 811
11798.77 825
11799.80 835
11800.83 770
11801.85 798
11802.88 788
11803.90 792
11804.93 770
11805.96 790
11806.98 741
11808.01 773
11809.04 748
11810.06 754
11811.09 771
11812.11 770
11813.14 753
11814.17 759
11815.19 765
11816.22 738
11817.25 783
11818.27 777
11819.30 762
11820.33 802
11821.36 781
11822.38 768
11823.41 777
11824.44 759
11825.46 764
11826.49 763
11827.52 780
11828.54 748
11829.57 744
11830.60 748
11831.63 745
11832.65 788
11833.68 755
11834.71 815
11835.74 823
11836.76 768
11837.79 766
11838.82 790
11839.85 824
11840.88 817
11841.90 807
11842.93 803
11843.96 781
11844.99 772
11846.01 777
11847.04 784
11848.07 838
11849.10 804
11850.13 756
11851.16 734
11852.18 753
11853.21 827
11854.24 824
11855.27 741
11856.30 708
11857.33 713
11858.35 778
11859.38 721
11860.41 785
11861.44 722
11862.47 746
11863.50 798
11864.53 790
11865.56 803
11866.58 807
11867.61 791
11868.64 767
11869.67 730
11870.70 782
11871.73 781
11872.76 769
11873.79 737
11874.82 771
11875.85 825
11876.88 780
11877.91 752
11878.93 830
11879.96 783
11880.99 757
11882.02 755
11883.05 763
11884.08 783
11885.11 789
11886.14 865
11887.17 826
11888.20 801
11889.23 835
11890.26 851
11891.29 869
11892.32 882
11893.35 785
11894.38 862
11895.41 822
11896.44 848
11897.47 825
11898.50 889
11899.53 921
11900.56 850
11901.59 812
11902.62 868
11903.65 866
11904.69 876
11905.72 803
11906.75 876
11907.78 850
11908.81 833
11909.84 852
11910.87 894
11911.90 934
11912.93 909
11913.96 936
11914.99 895
11916.02 929
11917.06 939
11918.09 886
11919.12 893
11920.15 887
11921.18 899
11922.21 939
11923.24 948
11924.27 853
11925.31 848
11926.34 841
11927.37 794
11928.40 869
11929.43 875
11930.46 866
11931.50 892
11932.53 923
11933.56 881
11934.59 960
11935.62 931
11936.65 1007
11937.69 1034
11938.72 1075
11939.75 1087
11940.78 1167
11941.81 1181
11942.85 1221
11943.88 1120
11944.91 1156
11945.94 1095
11946.98 1086
11948.01 1031
11949.04 987
11950.07 1047
11951.11 1009
11952.14 917
11953.17 896
11954.20 860
11955.24 850
11956.27 832
11957.30 858
11958.34 834
11959.37 867
11960.40 836
11961.43 835
11962.47 828
11963.50 837
11964.53 888
11965.57 850
11966.60 854
11967.63 851
11968.67 868
11969.70 840
11970.73 774
11971.77 836
11972.80 868
11973.83 873
11974.87 825
11975.90 817
11976.94 847
11977.97 867
11979.00 860
11980.04 883
11981.07 853
11982.10 813
11983.14 859
11984.17 799
11985.21 817
11986.24 783
11987.27 805
11988.31 851
11989.34 780
11990.38 801
11991.41 811
11992.45 786
11993.48 823
11994.51 865
11995.55 824
11996.58 808
11997.62 831
11998.65 808
11999.69 782
12000.72 818
12001.76 842
12002.79 870
12003.83 814
12004.86 876
12005.90 808
12006.93 832
12007.97 887
12009.00 878
12010.04 812
12011.07 823
12012.11 817
12013.14 780
12014.18 792
12015.21 812
12016.25 894
12017.28 810
12018.32 842
12019.35 835
12020.39 873
12021.43 844
12022.46 884
12023.50 909
12024.53 882
12025.57 893
12026.60 838
12027.64 845
12028.68 838
12029.71 899
12030.75 900
12031.78 908
12032.82 894
12033.86 856
12034.89 873
12035.93 920
12036.97 935
12038.00 859
12039.04 868
12040.07 852
12041.11 893
12042.15 922
12043.18 887
12044.22 880
12045.26 907
12046.29 928
12047.33 877
12048.37 859
12049.40 887
12050.44 926
12051.48 941
12052.52 866
12053.55 918
12054.59 872
12055.63 843
12056.66 923
12057.70 870
12058.74 861
12059.78 875
12060.81 868
12061.85 923
12062.89 952
12063.92 921
12064.96 947
12066.00 962
12067.04 923
12068.07 834
12069.11 904
12070.15 945
12071.19 938
12072.23 828
12073.26 874
12074.30 869
12075.34 904
12076.38 943
12077.42 944
12078.45 957
12079.49 967
12080.53 863
12081.57 923
12082.61 932
12083.64 964
12084.68 969
12085.72 918
12086.76 965
12087.80 930
12088.84 950
12089.88 946
12090.91 957
12091.95 935
12092.99 980
12094.03 942
12095.07 919
12096.11 919
12097.15 968
12098.19 948
12099.22 946
12100.26 987
12101.30 944
12102.34 997
12103.38 991
12104.42 933
12105.46 985
12106.50 1022
12107.54 1016
12108.58 1022
12109.62 1052
12110.66 1099
12111.70 1048
12112.74 1112
12113.77 1133
12114.81 1139
12115.85 1077
12116.89 1080
12117.93 1105
12118.97 1097
12120.01 1046
12121.05 1039
12122.09 1003
12123.13 972
12124.17 951
12125.21 930
12126.25 858
12127.29 837
12128.33 822
12129.37 854
12130.41 801
12131.45 869
12132.50 856
12133.54 810
12134.58 823
12135.62 820
12136.66 758
12137.70 736
12138.74 799
12139.78 796
12140.82 815
12141.86 737
12142.90 846
12143.94 800
12144.98 817
12146.02 854
12147.07 801
12148.11 805
12149.15 764
12150.19 784
12151.23 898
12152.27 819
12153.31 818
12154.35 799
12155.40 783
12156.44 834
12157.48 836
12158.52 797
12159.56 749
12160.60 741
12161.64 811
12162.69 851
12163.73 803
12164.77 797
12165.81 776
12166.85 787
12167.90 743
12168.94 755
12169.98 812
12171.02 820
12172.06 785
12173.11 759
12174.15 788
12175.19 780
12176.23 745
12177.27 805
12178.32 770
12179.36 765
12180.40 662
12181.44 720
12182.49 777
12183.53 732
12184.57 766
12185.61 733
12186.66 758
12187.70 785
12188.74 782
12189.79 797
12190.83 742
12191.87 764
12192.91 809
12193.96 766
12195.00 753
12196.04 792
12197.09 762
12198.13 776
12199.17 742
12200.22 779
12201.26 736
12202.30 755
12203.35 764
12204.39 732
12205.43 725
12206.48 735
12207.52 732
12208.57 758
12209.61 740
12210.65 772
12211.70 768
12212.74 720
12213.78 787
12214.83 756
12215.87 757
12216.92 778
12217.96 797
12219.00 767
12220.05 724
12221.09 780
12222.14 728
12223.18 711
12224.23 705
12225.27 772
12226.31 737
12227.36 759
12228.40 757
12229.45 771
12230.49 702
12231.54 685
12232.58 752
12233.63 789
12234.67 765
12235.72 740
12236.76 744
12237.81 705
12238.85 714
12239.90 720
12240.94 753
12241.99 772
12243.03 663
12244.08 702
12245.12 675
12246.17 720
12247.21 727
12248.26 704
12249.30 701
12250.35 688
12251.39 774
12252.44 744
12253.49 733
12254.53 735
12255.58 696
12256.62 740
12257.67 749
12258.71 742
12259.76 748
12260.81 716
12261.85 750
12262.90 716
12263.94 680
12264.99 682
12266.04 640
12267.08 706
12268.13 664
12269.17 705
12270.22 646
12271.27 652
12272.31 702
12273.36 734
12274.41 615
12275.45 623
12276.50 677
12277.55 655
12278.59 617
12279.64 666
12280.69 640
12281.73 692
12282.78 685
12283.83 642
12284.87 640
12285.92 658
12286.97 670
12288.01 675
12289.06 656
12290.11 640
12291.16 681
12292.20 647
12293.25 663
12294.30 653
12295.35 640
12296.39 692
12297.44 630
12298.49 649
12299.54 640
12300.58 638
12301.63 655
12302.68 619
12303.73 616
12304.77 621
12305.82 639
12306.87 626
12307.92 703
12308.97 606
12310.01 627
12311.06 674
12312.11 649
12313.16 662
12314.21 657
12315.25 623
12316.30 615
12317.35 628
12318.40 668
12319.45 667
12320.50 638
12321.54 652
12322.59 680
12323.64 659
12324.69 592
12325.74 644
12326.79 630
12327.84 685
12328.89 658
12329.93 662
12330.98 654
12332.03 651
12333.08 660
12334.13 676
12335.18 637
12336.23 620
12337.28 661
12338.33 668
12339.38 613
12340.43 562
12341.47 610
12342.52 664
12343.57 657
12344.62 665
12345.67 658
12346.72 609
12347.77 621
12348.82 564
12349.87 652
12350.92 633
12351.97 673
12353.02 634
12354.07 606
12355.12 627
12356.17 624
12357.22 664
12358.27 648
12359.32 627
12360.37 620
12361.42 658
12362.47 620
12363.52 641
12364.57 584
12365.62 646
12366.67 653
12367.72 630
12368.77 616
12369.82 647
12370.87 663
12371.93 686
12372.98 679
12374.03 615
12375.08 614
12376.13 610
12377.18 674
12378.23 650
12379.28 624
12380.33 678
12381.38 649
12382.43 643
12383.49 618
12384.54 617
12385.59 646
12386.64 632
12387.69 588
12388.74 606
12389.79 602
12390.84 626
12391.90 636
12392.95 659
12394.00 662
12395.05 654
12396.10 682
12397.15 641
12398.21 651
12399.26 688
12400.31 628
12401.36 625
12402.41 627
12403.47 625
12404.52 605
12405.57 644
12406.62 723
12407.67 679
12408.73 673
12409.78 673
12410.83 659
12411.88 669
12412.94 737
12413.99 682
12415.04 662
12416.09 635
12417.15 650
12418.20 638
12419.25 665
12420.30 665
12421.36 660
12422.41 701
12423.46 669
12424.52 727
12425.57 658
12426.62 645
12427.67 611
12428.73 668
12429.78 689
12430.83 686
12431.89 665
12432.94 676
12433.99 660
12435.05 637
12436.10 689
12437.15 657
12438.21 660
12439.26 627
12440.31 649
12441.37 660
12442.42 624
12443.47 635
12444.53 673
12445.58 617
12446.64 621
12447.69 615
12448.74 651
12449.80 628
12450.85 677
12451.91 705
12452.96 675
12454.01 704
12455.07 709
12456.12 677
12457.18 670
12458.23 671
12459.29 688
12460.34 688
12461.39 648
12462.45 689
12463.50 639
12464.56 637
12465.61 707
12466.67 693
12467.72 721
12468.78 713
12469.83 707
12470.89 679
12471.94 655
12473.00 660
12474.05 624
12475.11 638
12476.16 689
12477.22 629
12478.27 641
12479.33 742
12480.38 695
12481.44 687
12482.49 707
12483.55 707
12484.60 725
12485.66 702
12486.71 707
12487.77 788
12488.83 739
12489.88 738
12490.94 734
12491.99 753
12493.05 754
12494.10 756
12495.16 770
12496.22 753
12497.27 817
12498.33 791
12499.38 844
12500.44 861
12501.50 892
12502.55 1007
12503.61 1087
12504.67 1148
12505.72 1183
12506.78 1183
12507.83 1149
12508.89 1180
12509.95 1146
12511.00 1016
12512.06 1030
12513.12 961
12514.17 857
12515.23 823
12516.29 850
12517.34 845
12518.40 868
12519.46 797
12520.52 736
12521.57 696
12522.63 712
12523.69 789
12524.74 781
12525.80 774
12526.86 709
12527.92 684
12528.97 724
12530.03 726
12531.09 726
12532.15 756
12533.20 697
12534.26 698
12535.32 703
12536.38 740
12537.43 731
12538.49 684
12539.55 703
12540.61 666
12541.66 715
12542.72 750
12543.78 716
12544.84 681
12545.90 705
12546.95 689
12548.01 644
12549.07 685
12550.13 695
12551.19 723
12552.25 734
12553.30 673
12554.36 648
12555.42 668
12556.48 729
12557.54 718
12558.60 724
12559.65 676
12560.71 745
12561.77 702
12562.83 755
12563.89 742
12564.95 723
12566.01 738
12567.07 793
12568.13 785
12569.18 699
12570.24 726
12571.30 708
12572.36 733
12573.42 735
12574.48 706
12575.54 749
12576.60 765
12577.66 780
12578.72 723
12579.78 784
12580.84 751
12581.90 803
12582.96 827
12584.02 855
12585.07 825
12586.13 851
12587.19 909
12588.25 905
12589.31 846
12590.37 858
12591.43 797
12592.49 809
12593.55 766
12594.61 790
12595.67 782
12596.73 721
12597.79 776
12598.86 749
12599.92 767
12600.98 723
12602.04 711
12603.10 715
12604.16 698
12605.22 744
12606.28 728
12607.34 698
12608.40 712
12609.46 678
12610.52 697
12611.58 687
12612.64 659
12613.70 697
12614.76 683
12615.83 735
12616.89 735
12617.95 715
12619.01 695
12620.07 694
12621.13 725
12622.19 739
12623.25 722
12624.32 709
12625.38 698
12626.44 737
12627.50 726
12628.56 682
12629.62 718
12630.68 666
12631.75 727
12632.81 697
12633.87 708
12634.93 680
12635.99 639
12637.05 633
12638.12 666
12639.18 645
12640.24 632
12641.30 648
12642.36 655
12643.43 641
12644.49 640
12645.55 659
12646.61 624
12647.68 661
12648.74 667
12649.80 614
12650.86 659
12651.93 633
12652.99 632
12654.05 650
12655.11 607
12656.18 638
12657.24 618
12658.30 653
12659.36 674
12660.43 614
12661.49 679
12662.55 672
12663.62 692
12664.68 664
12665.74 667
12666.81 678
12667.87 660
12668.93 682
12670.00 670
12671.06 704
12672.12 714
12673.19 632
12674.25 661
12675.31 646
12676.38 668
12677.44 636
12678.50 626
12679.57 637
12680.63 633
12681.69 666
12682.76 644
12683.82 697
12684.89 624
12685.95 629
12687.01 601
12688.08 648
12689.14 643
12690.21 616
12691.27 673
12692.33 611
12693.40 641
12694.46 653
12695.53 654
12696.59 657
12697.66 625
12698.72 620
12699.79 624
12700.85 637
12701.91 707
12702.98 640
12704.04 626
12705.11 618
12706.17 674
12707.24 679
12708.30 646
12709.37 666
12710.43 616
12711.50 632
12712.56 680
12713.63 678
12714.69 639
12715.76 699
12716.82 711
12717.89 660
12718.95 665
12720.02 627
12721.09 586
12722.15 618
12723.22 575
12724.28 629
12725.35 667
12726.41 639
12727.48 668
12728.54 637
12729.61 599
12730.68 615
12731.74 635
12732.81 622
12733.87 634
12734.94 668
12736.01 638
12737.07 671
12738.14 642
12739.20 641
12740.27 641
12741.34 596
12742.40 588
12743.47 618
12744.54 663
12745.60 639
12746.67 597
12747.74 585
12748.80 576
12749.87 597
12750.94 604
12752.00 589
12753.07 622
12754.14 633
12755.20 589
12756.27 577
12757.34 665
12758.40 594
12759.47 551
12760.54 608
12761.60 578
12762.67 560
12763.74 596
12764.81 576
12765.87 567
12766.94 527
12768.01 582
12769.08 585
12770.14 612
12771.21 608
12772.28 654
12773.35 562
12774.41 584
12775.48 580
12776.55 608
12777.62 626
12778.68 568
12779.75 537
12780.82 561
12781.89 541
12782.96 522
12784.02 543
12785.09 553
12786.16 614
12787.23 587
12788.30 536
12789.37 561
12790.43 564
12791.50 554
12792.57 589
12793.64 590
12794.71 562
12795.78 571
12796.84 588
12797.91 577
12798.98 556
12800.05 570
12801.12 607
12802.19 571
12803.26 548
12804.33 530
12805.40 582
12806.46 570
12807.53 582
12808.60 571
12809.67 549
12810.74 543
12811.81 565
12812.88 570
12813.95 571
12815.02 625
12816.09 558
12817.16 519
12818.23 533
12819.30 564
12820.37 548
12821.44 535
12822.50 558
12823.57 556
12824.64 553
12825.71 566
12826.78 571
12827.85 528
12828.92 552
12829.99 510
12831.06 557
12832.13 549
12833.20 562
12834.27 560
12835.34 567
12836.41 580
12837.49 561
12838.56 548
12839.63 557
12840.70 561
12841.77 562
12842.84 575
12843.91 532
12844.98 557
12846.05 547
12847.12 568
12848.19 525
12849.26 499
12850.33 528
12851.40 581
12852.47 592
12853.55 513
12854.62 538
12855.69 562
12856.76 560
12857.83 570
12858.90 545
12859.97 524
12861.04 530
12862.11 527
12863.19 494
12864.26 512
12865.33 547
12866.40 522
12867.47 536
12868.54 510
12869.62 479
12870.69 514
12871.76 552
12872.83 560
12873.90 533
12874.97 536
12876.05 497
12877.12 537
12878.19 538
12879.26 542
12880.33 517
12881.41 508
12882.48 518
12883.55 496
12884.62 536
12885.70 521
12886.77 474
12887.84 511
12888.91 536
12889.98 546
12891.06 552
12892.13 535
12893.20 504
12894.28 504
12895.35 522
12896.42 550
12897.49 556
12898.57 507
12899.64 503
12900.71 547
12901.79 536
12902.86 541
12903.93 499
12905.00 483
12906.08 522
12907.15 506
12908.22 457
12909.30 523
12910.37 549
12911.44 512
12912.52 493
12913.59 495
12914.66 480
12915.74 494
12916.81 519
12917.89 517
12918.96 497
12920.03 507
12921.11 523
12922.18 515
12923.25 540
12924.33 472
12925.40 550
12926.48 515
12927.55 534
12928.62 502
12929.70 470
12930.77 508
12931.85 523
12932.92 492
12934.00 461
12935.07 507
12936.14 504
12937.22 514
12938.29 464
12939.37 475
12940.44 515
12941.52 524
12942.59 491
12943.67 474
12944.74 492
12945.82 476
12946.89 526
12947.97 494
12949.04 495
12950.12 483
12951.19 529
12952.27 512
12953.34 490
12954.42 507
12955.49 511
12956.57 491
12957.64 511
12958.72 499
12959.79 509
12960.87 495
12961.94 513
12963.02 469
12964.10 506
12965.17 531
12966.25 497
12967.32 482
12968.40 489
12969.47 527
12970.55 541
12971.63 518
12972.70 470
12973.78 510
12974.85 537
12975.93 494
12977.01 472
12978.08 524
12979.16 519
12980.23 553
12981.31 511
12982.39 556
12983.46 511
12984.54 516
12985.62 516
12986.69 503
12987.77 465
12988.85 518
12989.92 512
12991.00 501
12992.08 513
12993.15 514
12994.23 534
12995.31 504
12996.38 500
12997.46 462
12998.54 496
12999.61 490
13000.69 489
13001.77 507
13002.85 504
13003.92 500
13005.00 496
13006.08 479
13007.16 504
13008.23 505
13009.31 486
13010.39 507
13011.47 501
13012.54 465
13013.62 529
13014.70 542
13015.78 517
13016.85 504
13017.93 469
13019.01 495
13020.09 535
13021.17 552
13022.24 536
13023.32 500
13024.40 499
13025.48 536
13026.56 485
13027.63 506
13028.71 541
13029.79 528
13030.87 583
13031.95 522
13033.03 475
13034.10 527
13035.18 554
13036.26 505
13037.34 462
13038.42 529
13039.50 537
13040.58 522
13041.66 519
13042.73 503
13043.81 518
13044.89 544
13045.97 534
13047.05 555
13048.13 540
13049.21 543
13050.29 554
13051.37 554
13052.45 505
13053.53 496
13054.60 549
13055.68 527
13056.76 560
13057.84 555
13058.92 534
13060.00 495
13061.08 478
13062.16 464
13063.24 504
13064.32 502
13065.40 556
13066.48 567
13067.56 523
13068.64 518
13069.72 536
13070.80 550
13071.88 533
13072.96 577
13074.04 568
13075.12 521
13076.20 546
13077.28 490
13078.36 503
13079.44 522
13080.52 525
13081.60 516
13082.68 517
13083.76 500
13084.84 521
13085.93 530
13087.01 517
13088.09 531
13089.17 521
13090.25 519
13091.33 536
13092.41 533
13093.49 569
13094.57 511
13095.65 534
13096.73 491
13097.82 504
13098.90 489
13099.98 515
13101.06 500
13102.14 544
13103.22 581
13104.30 524
13105.38 503
13106.47 548
13107.55 529
13108.63 552
13109.71 484
13110.79 503
13111.87 498
13112.96 514
13114.04 489
13115.12 517
13116.20 521
13117.28 511
13118.37 530
13119.45 500
13120.53 547
13121.61 516
13122.69 486
13123.78 482
13124.86 469
13125.94 506
13127.02 503
13128.11 516
13129.19 508
13130.27 510
13131.35 508
13132.44 512
13133.52 523
13134.60 495
13135.68 485
13136.77 524
13137.85 563
13138.93 536
13140.01 543
13141.10 496
13142.18 565
13143.26 553
13144.35 505
13145.43 521
13146.51 487
13147.60 531
13148.68 547
13149.76 519
13150.85 498
13151.93 534
13153.01 485
13154.10 492
13155.18 524
13156.26 524
13157.35 523
13158.43 514
13159.51 530
13160.60 531
13161.68 511
13162.77 520
13163.85 490
13164.93 476
13166.02 539
13167.10 513
13168.19 509
13169.27 514
13170.35 490
13171.44 521
13172.52 499
13173.61 530
13174.69 507
13175.78 499
13176.86 472
13177.94 466
13179.03 545
13180.11 528
13181.20 577
13182.28 525
13183.37 508
13184.45 533
13185.54 558
13186.62 540
13187.71 531
13188.79 520
13189.88 522
13190.96 553
13192.05 568
13193.13 526
13194.22 556
13195.30 519
13196.39 506
13197.47 504
13198.56 521
13199.64 544
13200.73 514
13201.81 517
13202.90 497
13203.98 508
13205.07 524
13206.16 476
13207.24 504
13208.33 508
13209.41 540
13210.50 521
13211.58 518
13212.67 468
13213.76 499
13214.84 519
13215.93 536
13217.01 523
13218.10 511
13219.19 510
13220.27 496
13221.36 557
13222.45 551
13223.53 482
13224.62 537
13225.70 526
13226.79 495
13227.88 508
13228.96 511
13230.05 505
13231.14 603
13232.22 533
13233.31 516
13234.40 510
13235.48 527
13236.57 528
13237.66 550
13238.74 535
13239.83 567
13240.92 504
13242.01 525
13243.09 530
13244.18 484
13245.27 512
13246.35 508
13247.44 527
13248.53 515
13249.62 498
13250.70 500
13251.79 487
13252.88 495
13253.97 528
13255.05 501
13256.14 520
13257.23 500
13258.32 537
13259.41 490
13260.49 572
13261.58 580
13262.67 516
13263.76 514
13264.85 546
13265.93 523
13267.02 518
13268.11 498
13269.20 499
13270.29 540
13271.37 508
13272.46 530
13273.55 517
13274.64 528
13275.73 521
13276.82 496
13277.91 499
13278.99 535
13280.08 521
13281.17 524
13282.26 556
13283.35 532
13284.44 544
13285.53 558
13286.62 572
13287.70 586
13288.79 560
13289.88 532
13290.97 558
13292.06 513
13293.15 528
13294.24 507
13295.33 602
13296.42 533
13297.51 555
13298.60 562
13299.69 543
13300.78 588
13301.87 565
13302.95 549
13304.04 642
13305.13 622
13306.22 534
13307.31 563
13308.40 605
13309.49 540
13310.58 568
13311.67 524
13312.76 548
13313.85 595
13314.94 580
13316.03 571
13317.12 578
13318.21 607
13319.30 615
13320.39 604
13321.48 612
13322.58 606
13323.67 613
13324.76 584
13325.85 626
13326.94 625
13328.03 624
13329.12 627
13330.21 589
13331.30 616
13332.39 591
13333.48 596
13334.57 561
13335.66 589
13336.75 630
13337.85 585
13338.94 579
13340.03 565
13341.12 629
13342.21 638
13343.30 587
13344.39 584
13345.48 619
13346.58 643
13347.67 584
13348.76 590
13349.85 602
13350.94 592
13352.03 583
13353.12 589
13354.22 612
13355.31 596
13356.40 582
13357.49 649
13358.58 616
13359.68 606
13360.77 638
13361.86 601
13362.95 616
13364.04 625
13365.14 587
13366.23 619
13367.32 654
13368.41 626
13369.51 623
13370.60 655
13371.69 680
13372.78 632
13373.87 644
13374.97 620
13376.06 698
13377.15 726
13378.25 667
13379.34 729
13380.43 677
13381.52 669
13382.62 676
13383.71 644
13384.80 611
13385.90 665
13386.99 628
13388.08 647
13389.17 689
13390.27 668
13391.36 638
13392.45 617
13393.55 579
13394.64 603
13395.73 643
13396.83 604
13397.92 597
13399.02 577
13400.11 662
13401.20 672
13402.30 624
13403.39 621
13404.48 586
13405.58 564
13406.67 556
13407.77 581
13408.86 588
13409.95 548
13411.05 588
13412.14 588
13413.24 614
13414.33 599
13415.42 568
13416.52 599
13417.61 593
13418.71 566
13419.80 563
13420.90 554
13421.99 573
13423.08 599
13424.18 568
13425.27 538
13426.37 558
13427.46 555
13428.56 617
13429.65 626
13430.75 587
13431.84 551
13432.94 559
13434.03 523
13435.13 571
13436.22 641
13437.32 615
13438.41 591
13439.51 595
13440.60 577
13441.70 605
13442.79 652
13443.89 599
13444.98 603
13446.08 588
13447.18 610
13448.27 625
13449.37 618
13450.46 612
13451.56 573
13452.65 559
13453.75 550
13454.85 582
13455.94 582
13457.04 666
13458.13 598
13459.23 570
13460.33 558
13461.42 575
13462.52 638
13463.61 597
13464.71 631
13465.81 577
13466.90 624
13468.00 585
13469.10 633
13470.19 624
13471.29 597
13472.38 647
13473.48 579
13474.58 630
13475.67 607
13476.77 581
13477.87 624
13478.96 620
13480.06 657
13481.16 626
13482.26 644
13483.35 659
13484.45 671
13485.55 642
13486.64 643
13487.74 661
13488.84 641
13489.94 661
13491.03 596
13492.13 644
13493.23 610
13494.32 593
13495.42 640
13496.52 621
13497.62 618
13498.72 665
13499.81 677
13500.91 674
13502.01 647
13503.11 662
13504.20 633
13505.30 646
13506.40 668
13507.50 601
13508.60 646
13509.69 657
13510.79 668
13511.89 648
13512.99 668
13514.09 711
13515.18 711
13516.28 695
13517.38 653
13518.48 690
13519.58 648
13520.68 650
13521.78 702
13522.87 722
13523.97 599
13525.07 629
13526.17 637
13527.27 638
13528.37 596
13529.47 604
13530.57 598
13531.66 613
13532.76 573
13533.86 556
13534.96 613
13536.06 621
13537.16 585
13538.26 604
13539.36 623
13540.46 604
13541.56 646
13542.66 619
13543.76 626
13544.86 579
13545.96 597
13547.05 642
13548.15 591
13549.25 554
13550.35 613
13551.45 558
13552.55 572
13553.65 579
13554.75 582
13555.85 615
13556.95 627
13558.05 615
13559.15 616
13560.25 643
13561.35 628
13562.45 578
13563.55 576
13564.65 591
13565.75 596
13566.85 564
13567.96 538
13569.06 548
13570.16 544
13571.26 547
13572.36 543
13573.46 564
13574.56 589
13575.66 589
13576.76 558
13577.86 565
13578.96 548
13580.06 539
13581.16 540
13582.27 538
13583.37 557
13584.47 537
13585.57 551
13586.67 539
13587.77 545
13588.87 551
13589.97 576
13591.08 585
13592.18 544
13593.28 569
13594.38 562
13595.48 554
13596.58 581
13597.68 583
13598.79 511
13599.89 536
13600.99 594
13602.09 533
13603.19 544
13604.30 597
13605.40 619
13606.50 595
13607.60 581
13608.70 554
13609.81 599
13610.91 559
13612.01 583
13613.11 577
13614.21 584
13615.32 534
13616.42 570
13617.52 572
13618.62 612
13619.73 561
13620.83 563
13621.93 584
13623.03 625
13624.14 613
13625.24 589
13626.34 600
13627.45 559
13628.55 554
13629.65 590
13630.75 582
13631.86 529
13632.96 624
13634.06 631
13635.17 602
13636.27 579
13637.37 586
13638.48 576
13639.58 568
13640.68 606
13641.79 608
13642.89 582
13643.99 564
13645.10 596
13646.20 582
13647.30 539
13648.41 524
13649.51 542
13650.62 574
13651.72 596
13652.82 564
13653.93 555
13655.03 642
13656.14 610
13657.24 594
13658.34 617
13659.45 560
13660.55 609
13661.66 614
13662.76 571
13663.87 555
13664.97 585
13666.07 563
13667.18 576
13668.28 552
13669.39 542
13670.49 577
13671.60 573
13672.70 543
13673.81 592
13674.91 571
13676.02 572
13677.12 596
13678.23 564
13679.33 576
13680.44 577
13681.54 602
13682.65 541
13683.75 592
13684.86 590
13685.96 560
13687.07 556
13688.17 529
13689.28 545
13690.38 585
13691.49 649
13692.59 612
13693.70 582
13694.80 558
13695.91 512
13697.02 551
13698.12 577
13699.23 624
13700.33 615
13701.44 604
13702.55 563
13703.65 547
13704.76 571
13705.86 612
13706.97 620
13708.08 615
13709.18 623
13710.29 545
13711.39 545
13712.50 557
13713.61 574
13714.71 568
13715.82 588
13716.93 543
13718.03 573
13719.14 594
13720.25 584
13721.35 654
13722.46 601
13723.57 616
13724.67 639
13725.78 574
13726.89 597
13727.99 599
13729.10 598
13730.21 617
13731.31 587
13732.42 617
13733.53 616
13734.64 617
13735.74 615
13736.85 604
13737.96 647
13739.07 684
13740.17 666
13741.28 639
13742.39 627
13743.50 622
13744.60 643
13745.71 696
13746.82 658
13747.93 683
13749.03 665
13750.14 676
13751.25 662
13752.36 628
13753.47 672
13754.57 661
13755.68 676
13756.79 682
13757.90 704
13759.01 636
13760.11 634
13761.22 618
13762.33 677
13763.44 637
13764.55 635
13765.66 686
13766.76 707
13767.87 635
13768.98 701
13770.09 743
13771.20 769
13772.31 743
13773.42 778
13774.53 749
13775.63 791
13776.74 831
13777.85 878
13778.96 804
13780.07 842
13781.18 923
13782.29 887
13783.40 879
13784.51 923
13785.62 874
13786.73 930
13787.83 900
13788.94 939
13790.05 905
13791.16 840
13792.27 826
13793.38 752
13794.49 750
13795.60 784
13796.71 715
13797.82 721
13798.93 772
13800.04 705
13801.15 724
13802.26 693
13803.37 675
13804.48 727
13805.59 736
13806.70 684
13807.81 677
13808.92 678
13810.03 685
13811.14 671
13812.25 676
13813.36 650
13814.47 612
13815.58 656
13816.69 661
13817.80 663
13818.91 671
13820.03 667
13821.14 643
13822.25 659
13823.36 674
13824.47 664
13825.58 648
13826.69 680
13827.80 668
13828.91 650
13830.02 614
13831.13 639
13832.25 634
13833.36 657
13834.47 657
13835.58 618
13836.69 608
13837.80 603
13838.91 564
13840.02 581
13841.14 645
13842.25 601
13843.36 557
13844.47 569
13845.58 606
13846.69 637
13847.81 596
13848.92 615
13850.03 626
13851.14 690
13852.25 636
13853.37 589
13854.48 600
13855.59 617
13856.70 599
13857.81 610
13858.93 605
13860.04 658
13861.15 617
13862.26 621
13863.38 575
13864.49 575
13865.60 593
13866.71 608
13867.83 620
13868.94 565
13870.05 627
13871.16 628
13872.28 640
13873.39 658
13874.50 677
13875.61 609
13876.73 647
13877.84 672
13878.95 641
13880.07 665
13881.18 665
13882.29 622
13883.41 648
13884.52 658
13885.63 639
13886.75 700
13887.86 653
13888.97 665
13890.09 666
13891.20 684
13892.31 695
13893.43 708
13894.54 606
13895.65 643
13896.77 667
13897.88 591
13899.00 583
13900.11 592
13901.22 615
13902.34 642
13903.45 596
13904.57 675
13905.68 668
13906.79 658
13907.91 660
13909.02 602
13910.14 568
13911.25 661
13912.37 637
13913.48 637
13914.59 667
13915.71 606
13916.82 583
13917.94 615
13919.05 650
13920.17 585
13921.28 653
13922.40 603
13923.51 594
13924.63 583
13925.74 613
13926.86 604
13927.97 595
13929.09 563
13930.20 576
13931.32 566
13932.43 585
13933.55 559
13934.66 629
13935.78 590
13936.89 565
13938.01 609
13939.12 605
13940.24 596
13941.35 588
13942.47 579
13943.59 562
13944.70 543
13945.82 585
13946.93 602
13948.05 623
13949.16 627
13950.28 574
13951.40 530
13952.51 561
13953.63 600
13954.74 583
13955.86 577
13956.98 558
13958.09 579
13959.21 543
13960.33 595
13961.44 541
13962.56 550
13963.67 581
13964.79 602
13965.91 565
13967.02 538
13968.14 522
13969.26 584
13970.37 568
13971.49 545
13972.61 545
13973.72 538
13974.84 503
13975.96 543
13977.08 548
13978.19 533
13979.31 559
13980.43 632
13981.54 579
13982.66 496
13983.78 550
13984.90 605
13986.01 533
13987.13 564
13988.25 534
13989.37 520
13990.48 579
13991.60 572
13992.72 572
13993.84 615
13994.95 600
13996.07 575
13997.19 528
13998.31 502
13999.42 516
14000.54 566
14001.66 577
14002.78 583
14003.90 554
14005.01 581
14006.13 552
14007.25 584
14008.37 563
14009.49 546
14010.61 578
14011.72 567
14012.84 568
14013.96 548
14015.08 553
14016.20 544
14017.32 592
14018.43 586
14019.55 613
14020.67 578
14021.79 633
14022.91 570
14024.03 564
14025.15 610
14026.27 597
14027.39 546
14028.50 613
14029.62 612
14030.74 600
14031.86 608
14032.98 619
14034.10 623
14035.22 593
14036.34 603
14037.46 589
14038.58 586
14039.70 614
14040.82 629
14041.94 648
14043.06 621
14044.18 580
14045.30 575
14046.41 585
14047.53 578
14048.65 618
14049.77 603
14050.89 617
14052.01 598
14053.13 602
14054.25 572
14055.37 583
14056.49 626
14057.61 614
14058.74 555
14059.86 594
14060.98 609
14062.10 593
14063.22 538
14064.34 589
14065.46 609
14066.58 550
14067.70 585
14068.82 589
14069.94 605
14071.06 567
14072.18 567
14073.30 599
14074.42 616
14075.54 591
14076.66 567
14077.79 566
14078.91 540
14080.03 555
14081.15 577
14082.27 563
14083.39 603
14084.51 624
14085.63 605
14086.76 604
14087.88 592
14089.00 612
14090.12 541
14091.24 608
14092.36 601
14093.48 586
14094.61 597
14095.73 579
14096.85 599
14097.97 642
14099.09 601
14100.22 596
14101.34 655
14102.46 623
14103.58 639
14104.70 600
14105.83 597
14106.95 626
14108.07 590
14109.19 653
14110.31 662
14111.44 667
14112.56 656
14113.68 618
14114.80 625
14115.93 644
14117.05 580
14118.17 627
14119.29 620
14120.42 567
14121.54 616
14122.66 632
14123.79 639
14124.91 619
14126.03 604
14127.15 603
14128.28 600
14129.40 572
14130.52 592
14131.65 573
14132.77 598
14133.89 557
14135.02 552
14136.14 578
14137.26 601
14138.39 569
14139.51 596
14140.63 589
14141.76 585
14142.88 617
14144.00 605
14145.13 589
14146.25 580
14147.38 575
14148.50 617
14149.62 600
14150.75 588
14151.87 570
14152.99 552
14154.12 588
14155.24 565
14156.37 568
14157.49 548
14158.62 570
14159.74 603
14160.86 615
14161.99 571
14163.11 567
14164.24 591
14165.36 604
14166.49 547
14167.61 608
14168.74 567
14169.86 580
14170.99 608
14172.11 586
14173.23 574
14174.36 595
14175.48 600
14176.61 564
14177.73 588
14178.86 564
14179.98 559
14181.11 549
14182.23 570
14183.36 549
14184.49 565
14185.61 606
14186.74 568
14187.86 541
14188.99 526
14190.11 603
14191.24 535
14192.36 539
14193.49 590
14194.61 594
14195.74 522
14196.87 509
14197.99 511
14199.12 548
14200.24 545
14201.37 574
14202.50 559
14203.62 534
14204.75 560
14205.87 563
14207.00 530
14208.13 511
14209.25 512
14210.38 580
14211.50 573
14212.63 570
14213.76 535
14214.88 520
14216.01 539
14217.14 530
14218.26 485
14219.39 554
14220.52 573
14221.64 507
14222.77 511
14223.90 518
14225.02 484
14226.15 554
14227.28 564
14228.41 523
14229.53 505
14230.66 488
14231.79 584
14232.91 595
14234.04 486
14235.17 502
14236.30 528
14237.42 476
14238.55 487
14239.68 483
14240.81 489
14241.93 532
14243.06 517
14244.19 519
14245.32 505
14246.44 533
14247.57 533
14248.70 514
14249.83 518
14250.95 511
14252.08 486
14253.21 492
14254.34 486
14255.47 517
14256.59 499
14257.72 463
14258.85 454
14259.98 497
14261.11 504
14262.24 497
14263.36 510
14264.49 504
14265.62 458
14266.75 459
14267.88 441
14269.01 459
14270.14 469
14271.26 476
14272.39 462
14273.52 450
14274.65 465
14275.78 451
14276.91 468
14278.04 485
14279.17 475
14280.30 525
14281.42 485
14282.55 512
14283.68 468
14284.81 462
14285.94 506
14287.07 480
14288.20 439
14289.33 457
14290.46 452
14291.59 480
14292.72 523
14293.85 456
14294.98 454
14296.11 474
14297.24 490
14298.37 492
14299.50 495
14300.63 437
14301.76 448
14302.89 480
14304.02 458
14305.15 449
14306.28 489
14307.41 491
14308.54 452
14309.67 445
14310.80 430
14311.93 451
14313.06 430
14314.19 442
14315.32 466
14316.45 413
14317.58 435
14318.71 432
14319.84 423
14320.97 464
14322.10 448
14323.23 488
14324.36 479
14325.49 458
14326.63 454
14327.76 465
14328.89 496
14330.02 492
14331.15 431
14332.28 456
14333.41 452
14334.54 455
14335.67 468
14336.81 446
14337.94 448
14339.07 445
14340.20 453
14341.33 433
14342.46 418
14343.59 436
14344.73 463
14345.86 467
14346.99 419
14348.12 435
14349.25 478
14350.38 463
14351.52 470
14352.65 429
14353.78 450
14354.91 456
14356.04 502
14357.18 482
14358.31 467
14359.44 432
14360.57 406
14361.71 454
14362.84 450
14363.97 446
14365.10 382
14366.24 433
14367.37 448
14368.50 422
14369.63 434
14370.77 437
14371.90 436
14373.03 427
14374.16 441
14375.30 424
14376.43 427
14377.56 409
14378.70 399
14379.83 447
14380.96 467
14382.09 456
14383.23 430
14384.36 456
14385.49 426
14386.63 418
14387.76 451
14388.89 412
14390.03 457
14391.16 447
14392.29 435
14393.43 482
14394.56 420
14395.70 474
14396.83 433
14397.96 389
14399.10 429
14400.23 461
14401.36 442
14402.50 384
14403.63 425
14404.77 466
14405.90 466
14407.03 421
14408.17 449
14409.30 461
14410.44 465
14411.57 471
14412.71 436
14413.84 402
14414.97 442
14416.11 428
14417.24 467
14418.38 443
14419.51 418
14420.65 443
14421.78 444
14422.92 445
14424.05 423
14425.19 389
14426.32 403
14427.46 436
14428.59 390
14429.73 387
14430.86 407
14432.00 443
14433.13 438
14434.27 404
14435.40 388
14436.54 411
14437.67 397
14438.81 405
14439.94 426
14441.08 445
14442.21 433
14443.35 426
14444.48 457
14445.62 480
14446.76 456
14447.89 445
14449.03 420
14450.16 430
14451.30 453
14452.43 417
14453.57 442
14454.71 443
14455.84 434
14456.98 457
14458.11 439
14459.25 441
14460.39 453
14461.52 389
14462.66 387
14463.80 447
14464.93 471
14466.07 443
14467.20 409
14468.34 443
14469.48 404
14470.61 413
14471.75 418
14472.89 439
14474.02 408
14475.16 423
14476.30 422
14477.43 418
14478.57 454
14479.71 467
14480.85 497
14481.98 457
14483.12 434
14484.26 438
14485.39 488
14486.53 452
14487.67 419
14488.81 418
14489.94 458
14491.08 451
14492.22 462
14493.36 448
14494.49 461
14495.63 482
14496.77 482
14497.91 517
14499.04 457
14500.18 414
14501.32 407
14502.46 445
14503.59 460
14504.73 450
14505.87 452
14507.01 484
14508.15 482
14509.28 425
14510.42 423
14511.56 449
14512.70 467
14513.84 429
14514.98 395
14516.11 406
14517.25 477
14518.39 469
14519.53 423
14520.67 407
14521.81 425
14522.95 481
14524.08 455
14525.22 427
14526.36 401
14527.50 439
14528.64 449
14529.78 445
14530.92 439
14532.06 421
14533.20 428
14534.33 410
14535.47 435
14536.61 468
14537.75 417
14538.89 431
14540.03 463
14541.17 435
14542.31 469
14543.45 486
14544.59 476
14545.73 448
14546.87 457
14548.01 455
14549.15 479
14550.29 447
14551.43 435
14552.57 453
14553.71 406
14554.85 448
14555.99 491
14557.13 451
14558.27 446
14559.41 464
14560.55 468
14561.69 473
14562.83 423
14563.97 412
14565.11 431
14566.25 436
14567.39 438
14568.53 436
14569.67 437
14570.81 445
14571.95 482
14573.09 474
14574.23 467
14575.37 468
14576.51 445
14577.65 466
14578.79 455
14579.94 443
14581.08 466
14582.22 497
14583.36 484
14584.50 439
14585.64 447
14586.78 457
14587.92 455
14589.06 464
14590.21 469
14591.35 455
14592.49 441
14593.63 432
14594.77 477
14595.91 502
14597.05 483
14598.20 495
14599.34 495
14600.48 481
14601.62 519
14602.76 487
14603.90 492
14605.05 463
14606.19 470
14607.33 518
14608.47 541
14609.61 563
14610.76 557
14611.90 518
14613.04 504
14614.18 514
14615.32 526
14616.47 534
14617.61 477
14618.75 508
14619.89 510
14621.04 512
14622.18 551
14623.32 530
14624.46 487
14625.61 483
14626.75 535
14627.89 508
14629.04 565
14630.18 527
14631.32 518
14632.46 511
14633.61 506
14634.75 544
14635.89 530
14637.04 531
14638.18 552
14639.32 520
14640.47 585
14641.61 576
14642.75 593
14643.90 592
14645.04 566
14646.18 601
14647.33 621
14648.47 615
14649.61 588
14650.76 608
14651.90 641
14653.05 639
14654.19 594
14655.33 539
14656.48 544
14657.62 514
14658.76 547
14659.91 535
14661.05 506
14662.20 530
14663.34 554
14664.49 547
14665.63 524
14666.77 497
14667.92 488
14669.06 466
14670.21 495
14671.35 516
14672.50 501
14673.64 467
14674.79 434
14675.93 475
14677.07 488
14678.22 464
14679.36 464
14680.51 505
14681.65 483
14682.80 464
14683.94 444
14685.09 459
14686.23 461
14687.38 508
14688.52 486
14689.67 437
14690.81 428
14691.96 465
14693.10 478
14694.25 461
14695.40 426
14696.54 477
14697.69 464
14698.83 463
14699.98 437
14701.12 430
14702.27 438
14703.41 461
14704.56 457
14705.71 423
14706.85 409
14708.00 475
14709.14 456
14710.29 453
14711.44 451
14712.58 444
14713.73 454
14714.87 414
14716.02 458
14717.17 466
14718.31 473
14719.46 469
14720.61 408
14721.75 472
14722.90 486
14724.05 453
14725.19 458
14726.34 496
14727.49 449
14728.63 476
14729.78 463
14730.93 459
14732.07 462
14733.22 468
14734.37 470
14735.51 452
14736.66 476
14737.81 435
14738.95 453
14740.10 459
14741.25 417
14742.40 424
14743.54 460
14744.69 453
14745.84 485
14746.99 399
14748.13 426
14749.28 480
14750.43 502
14751.58 454
14752.72 469
14753.87 443
14755.02 451
14756.17 451
14757.31 472
14758.46 405
14759.61 464
14760.76 495
14761.91 503
14763.05 452
14764.20 424
14765.35 430
14766.50 465
14767.65 477
14768.80 431
14769.94 490
14771.09 489
14772.24 482
14773.39 460
14774.54 459
14775.69 432
14776.83 448
14777.98 477
14779.13 499
14780.28 466
14781.43 434
14782.58 461
14783.73 459
14784.88 456
14786.03 446
14787.17 469
14788.32 462
14789.47 448
14790.62 451
14791.77 427
14792.92 448
14794.07 449
14795.22 446
14796.37 450
14797.52 449
14798.67 418
14799.82 456
14800.97 421
14802.12 461
14803.26 448
14804.41 440
14805.56 458
14806.71 503
14807.86 464
14809.01 485
14810.16 477
14811.31 495
14812.46 506
14813.61 530
14814.76 464
14815.91 455
14817.06 471
14818.21 483
14819.36 444
14820.51 471
14821.66 472
14822.82 466
14823.97 484
14825.12 473
14826.27 450
14827.42 464
14828.57 490
14829.72 471
14830.87 444
14832.02 399
14833.17 463
14834.32 465
14835.47 437
14836.62 447
14837.77 463
14838.93 441
14840.08 451
14841.23 434
14842.38 448
14843.53 432
14844.68 441
14845.83 444
14846.98 450
14848.14 420
14849.29 406
14850.44 408
14851.59 397
14852.74 408
14853.89 416
14855.04 431
14856.20 401
14857.35 412
14858.50 411
14859.65 408
14860.80 402
14861.96 407
14863.11 403
14864.26 380
14865.41 411
14866.56 405
14867.72 446
14868.87 399
14870.02 361
14871.17 413
14872.32 395
14873.48 404
14874.63 352
14875.78 349
14876.93 387
14878.09 421
14879.24 394
14880.39 369
14881.54 374
14882.70 399
14883.85 379
14885.00 368
14886.16 369
14887.31 381
14888.46 401
14889.61 385
14890.77 363
14891.92 378
14893.07 400
14894.23 380
14895.38 365
14896.53 388
14897.69 419
14898.84 415
14899.99 388
14901.15 410
14902.30 411
14903.45 400
14904.61 417
14905.76 384
14906.91 372
14908.07 385
14909.22 381
14910.38 375
14911.53 433
14912.68 383
14913.84 351
14914.99 393
14916.15 389
14917.30 411
14918.45 400
14919.61 403
14920.76 443
14921.92 399
14923.07 400
14924.22 364
14925.38 426
14926.53 436
14927.69 395
14928.84 350
14930.00 377
14931.15 372
14932.31 402
14933.46 384
14934.62 390
14935.77 387
14936.93 347
14938.08 421
14939.24 401
14940.39 414
14941.55 391
14942.70 392
14943.86 369
14945.01 381
14946.17 416
14947.32 386
14948.48 392
14949.63 395
14950.79 408
14951.94 412
14953.10 438
14954.25 452
14955.41 432
14956.56 393
14957.72 382
14958.88 394
14960.03 428
14961.19 420
14962.34 426
14963.50 401
14964.65 406
14965.81 406
14966.97 398
14968.12 393
14969.28 412
14970.43 364
14971.59 356
14972.75 366
14973.90 409
14975.06 391
14976.22 387
14977.37 371
14978.53 404
14979.69 386
14980.84 386
14982.00 389
14983.16 377
14984.31 383
14985.47 359
14986.63 365
14987.78 330
14988.94 400
14990.10 366
14991.25 364
14992.41 366
14993.57 335
14994.72 354
14995.88 353
14997.04 368
14998.20 375
14999.35 415
15000.51 353
15001.67 353
15002.82 352
15003.98 365
15005.14 354
15006.30 354
15007.45 369
15008.61 350
15009.77 352
15010.93 365
15012.09 355
15013.24 373
15014.40 364
15015.56 415
15016.72 366
15017.87 385
15019.03 373
15020.19 348
15021.35 353
15022.51 362
15023.67 372
15024.82 370
15025.98 342
15027.14 335
15028.30 339
15029.46 351
15030.62 374
15031.77 370
15032.93 344
15034.09 345
15035.25 356
15036.41 378
15037.57 371
15038.73 374
15039.88 356
15041.04 360
15042.20 361
15043.36 369
15044.52 361
15045.68 344
15046.84 354
15048.00 298
15049.16 327
15050.32 343
15051.47 372
15052.63 379
15053.79 338
15054.95 337
15056.11 323
15057.27 322
15058.43 332
15059.59 341
15060.75 331
15061.91 353
15063.07 362
15064.23 349
15065.39 358
15066.55 342
15067.71 329
15068.87 340
15070.03 344
15071.19 365
15072.35 331
15073.51 323
15074.67 347
15075.83 362
15076.99 310
15078.15 298
15079.31 308
15080.47 289
15081.63 326
15082.79 354
15083.95 318
15085.11 346
15086.27 313
15087.43 325
15088.59 292
15089.76 353
15090.92 365
15092.08 349
15093.24 342
15094.40 336
15095.56 380
15096.72 361
15097.88 303
15099.04 350
15100.20 379
15101.37 341
15102.53 343
15103.69 331
15104.85 352
15106.01 321
15107.17 295
15108.33 328
15109.50 312
15110.66 329
15111.82 292
15112.98 317
15114.14 356
15115.30 337
15116.47 355
15117.63 355
15118.79 335
15119.95 346
15121.11 319
15122.27 341
15123.44 329
15124.60 327
15125.76 322
15126.92 327
15128.09 321
15129.25 329
15130.41 303
15131.57 355
15132.73 336
15133.90 325
15135.06 334
15136.22 331
15137.38 349
15138.55 370
15139.71 355
15140.87 333
15142.04 319
15143.20 342
15144.36 349
15145.52 352
15146.69 376
15147.85 396
15149.01 318
15150.18 350
15151.34 341
15152.50 357
15153.67 322
15154.83 298
15155.99 324
15157.16 361
15158.32 348
15159.48 351
15160.65 339
15161.81 314
15162.97 348
15164.14 332
15165.30 343
15166.46 355
15167.63 353
15168.79 348
15169.95 331
15171.12 319
15172.28 362
15173.45 340
15174.61 359
15175.77 334
15176.94 351
15178.10 391
15179.27 360
15180.43 368
15181.60 347
15182.76 339
15183.92 324
15185.09 342
15186.25 310
15187.42 309
15188.58 358
15189.75 336
15190.91 332
15192.08 338
15193.24 322
15194.41 375
15195.57 352
15196.74 324
15197.90 309
15199.07 358
15200.23 345
15201.40 366
15202.56 367
15203.73 351
15204.89 318
15206.06 301
15207.22 344
15208.39 306
15209.55 364
15210.72 381
15211.88 367
15213.05 333
15214.21 357
15215.38 361
15216.54 335
15217.71 358
15218.88 334
15220.04 328
15221.21 368
15222.37 380
15223.54 344
15224.71 361
15225.87 337
15227.04 344
15228.20 348
15229.37 366
15230.54 363
15231.70 397
15232.87 380
15234.03 313
15235.20 330
15236.37 357
15237.53 369
15238.70 370
15239.87 373
15241.03 386
15242.20 425
15243.37 381
15244.53 357
15245.70 331
15246.87 345
15248.03 386
15249.20 334
15250.37 337
15251.53 374
15252.70 391
15253.87 358
15255.04 346
15256.20 350
15257.37 325
15258.54 336
15259.70 361
15260.87 339
15262.04 373
15263.21 352
15264.37 360
15265.54 366
15266.71 349
15267.88 368
15269.04 363
15270.21 338
15271.38 314
15272.55 362
15273.72 395
15274.88 373
15276.05 362
15277.22 357
15278.39 338
15279.56 362
15280.72 370
15281.89 347
15283.06 342
15284.23 357
15285.40 320
15286.56 343
15287.73 344
15288.90 349
15290.07 344
15291.24 363
15292.41 369
15293.58 309
15294.74 331
15295.91 339
15297.08 342
15298.25 338
15299.42 343
15300.59 331
15301.76 327
15302.93 349
15304.09 360
15305.26 335
15306.43 325
15307.60 355
15308.77 311
15309.94 354
15311.11 337
15312.28 346
15313.45 331
15314.62 327
15315.79 349
15316.96 341
15318.13 358
15319.30 323
15320.46 348
15321.63 345
15322.80 341
15323.97 360
15325.14 351
15326.31 358
15327.48 310
15328.65 302
15329.82 313
15330.99 351
15332.16 331
15333.33 340
15334.50 373
15335.67 336
15336.84 314
15338.01 336
15339.18 348
15340.36 330
15341.53 342
15342.70 307
15343.87 349
15345.04 337
15346.21 310
15347.38 322
15348.55 328
15349.72 349
15350.89 355
15352.06 385
15353.23 358
15354.40 303
15355.57 340
15356.75 324
15357.92 307
15359.09 326
15360.26 360
15361.43 401
15362.60 322
15363.77 316
15364.94 314
15366.11 347
15367.29 383
15368.46 295
15369.63 311
15370.80 325
15371.97 374
15373.14 368
15374.32 350
15375.49 340
15376.66 341
15377.83 351
15379.00 339
15380.17 357
15381.35 325
15382.52 333
15383.69 362
15384.86 327
15386.03 330
15387.21 315
15388.38 376
15389.55 371
15390.72 326
15391.90 330
15393.07 315
15394.24 352
15395.41 396
15396.59 364
15397.76 331
15398.93 358
15400.10 346
15401.28 351
15402.45 338
15403.62 338
15404.79 370
15405.97 346
15407.14 333
15408.31 333
15409.49 342
15410.66 339
15411.83 333
15413.01 332
15414.18 333
15415.35 332
15416.53 328
15417.70 343
15418.87 322
15420.05 305
15421.22 358
15422.39 340
15423.57 301
15424.74 282
15425.91 303
15427.09 332
15428.26 323
15429.43 302
15430.61 321
15431.78 323
15432.96 335
15434.13 334
15435.30 285
15436.48 314
15437.65 306
15438.83 352
15440.00 292
15441.17 326
15442.35 326
15443.52 341
15444.70 350
15445.87 334
15447.05 316
15448.22 316
15449.40 374
15450.57 343
15451.75 333
15452.92 303
15454.09 328
15455.27 343
15456.44 333
15457.62 334
15458.79 297
15459.97 335
15461.14 320
15462.32 342
15463.49 291
15464.67 340
15465.84 354
15467.02 352
15468.19 344
15469.37 337
15470.55 312
15471.72 300
15472.90 323
15474.07 308
15475.25 342
15476.42 343
15477.60 296
15478.77 315
15479.95 330
15481.13 325
15482.30 328
15483.48 333
15484.65 355
15485.83 338
15487.00 306
15488.18 272
15489.36 309
15490.53 287
15491.71 304
15492.89 340
15494.06 303
15495.24 304
15496.41 305
15497.59 343
15498.77 322
15499.94 301
15501.12 308
15502.30 318
15503.47 335
15504.65 284
15505.83 312
15507.00 362
15508.18 343
15509.36 311
15510.53 336
15511.71 369
15512.89 321
15514.06 320
15515.24 316
15516.42 308
15517.60 380
15518.77 324
15519.95 297
15521.13 316
15522.30 305
15523.48 311
15524.66 299
15525.84 327
15527.01 343
15528.19 320
15529.37 321
15530.55 322
15531.73 352
15532.90 331
15534.08 325
15535.26 312
15536.44 287
15537.61 319
15538.79 366
15539.97 347
15541.15 297
15542.33 311
15543.50 324
15544.68 311
15545.86 311
15547.04 375
15548.22 351
15549.40 332
15550.57 339
15551.75 303
15552.93 292
15554.11 334
15555.29 347
15556.47 346
15557.65 296
15558.82 312
15560.00 351
15561.18 351
15562.36 335
15563.54 315
15564.72 298
15565.90 299
15567.08 340
15568.26 341
15569.43 319
15570.61 344
15571.79 338
15572.97 301
15574.15 313
15575.33 306
15576.51 370
15577.69 360
15578.87 329
15580.05 323
15581.23 359
15582.41 334
15583.59 376
15584.77 368
15585.95 304
15587.13 329
15588.31 303
15589.49 336
15590.67 338
15591.85 355
15593.03 385
15594.21 341
15595.39 341
15596.57 335
15597.75 370
15598.93 364
15600.11 355
15601.29 325
15602.47 345
15603.65 347
15604.83 291
15606.01 313
15607.19 308
15608.37 333
15609.55 330
15610.73 348
15611.91 331
15613.09 330
15614.27 353
15615.45 351
15616.64 345
15617.82 331
15619.00 319
15620.18 404
15621.36 361
15622.54 359
15623.72 391
15624.90 357
15626.08 369
15627.27 363
15628.45 352
15629.63 359
15630.81 379
15631.99 379
15633.17 400
15634.35 333
15635.54 376
15636.72 306
15637.90 354
15639.08 349
15640.26 370
15641.45 401
15642.63 391
15643.81 383
15644.99 353
15646.17 351
15647.36 351
15648.54 383
15649.72 375
15650.90 380
15652.08 344
15653.27 332
15654.45 408
15655.63 365
15656.81 382
15658.00 371
15659.18 384
15660.36 411
15661.54 388
15662.73 375
15663.91 381
15665.09 379
15666.27 353
15667.46 389
15668.64 350
15669.82 378
15671.01 393
15672.19 435
15673.37 382
15674.56 374
15675.74 422
15676.92 430
15678.10 386
15679.29 374
15680.47 387
15681.65 385
15682.84 373
15684.02 347
15685.21 392
15686.39 400
15687.57 378
15688.76 392
15689.94 396
15691.12 389
15692.31 423
15693.49 404
15694.67 368
15695.86 368
15697.04 372
15698.23 385
15699.41 387
15700.59 386
15701.78 418
15702.96 372
15704.15 385
15705.33 371
15706.52 371
15707.70 371
15708.88 374
15710.07 408
15711.25 335
15712.44 359
15713.62 376
15714.81 381
15715.99 409
15717.18 355
15718.36 349
15719.55 345
15720.73 348
15721.92 367
15723.10 385
15724.29 356
15725.47 376
15726.66 400
15727.84 356
15729.03 359
15730.21 349
15731.40 388
15732.58 371
15733.77 393
15734.95 399
15736.14 398
15737.32 440
15738.51 417
15739.69 383
15740.88 390
15742.07 375
15743.25 387
15744.44 386
15745.62 379
15746.81 382
15747.99 395
15749.18 401
15750.37 408
15751.55 369
15752.74 381
15753.93 386
15755.11 333
15756.30 326
15757.48 369
15758.67 380
15759.86 369
15761.04 386
15762.23 401
15763.42 404
15764.60 395
15765.79 372
15766.98 391
15768.16 423
15769.35 373
15770.54 376
15771.72 387
15772.91 361
15774.10 381
15775.28 384
15776.47 388
15777.66 406
15778.84 412
15780.03 398
15781.22 386
15782.41 359
15783.59 394
15784.78 366
15785.97 400
15787.15 387
15788.34 404
15789.53 407
15790.72 424
15791.90 373
15793.09 393
15794.28 395
15795.47 397
15796.65 374
15797.84 386
15799.03 388
15800.22 390
15801.41 377
15802.59 398
15803.78 379
15804.97 358
15806.16 358
15807.35 364
15808.53 345
15809.72 357
15810.91 361
15812.10 396
15813.29 382
15814.48 369
15815.66 371
15816.85 372
15818.04 381
15819.23 337
15820.42 358
15821.61 349
15822.80 381
15823.98 364
15825.17 366
15826.36 376
15827.55 400
15828.74 373
15829.93 356
15831.12 346
15832.31 374
15833.50 379
15834.69 382
15835.87 377
15837.06 357
15838.25 363
15839.44 376
15840.63 362
15841.82 334
15843.01 345
15844.20 355
15845.39 361
15846.58 346
15847.77 342
15848.96 320
15850.15 327
15851.34 350
15852.53 358
15853.72 335
15854.91 343
15856.10 365
15857.29 363
15858.48 330
15859.67 359
15860.86 369
15862.05 338
15863.24 367
15864.43 385
15865.62 341
15866.81 344
15868.00 336
15869.19 323
15870.38 365
15871.57 355
15872.76 332
15873.95 342
15875.14 358
15876.33 365
15877.52 356
15878.72 325
15879.91 318
15881.10 306
15882.29 369
15883.48 376
15884.67 370
15885.86 381
15887.05 371
15888.24 362
15889.43 296
15890.63 317
15891.82 338
15893.01 334
15894.20 346
15895.39 329
15896.58 368
15897.77 372
15898.97 332
15900.16 336
15901.35 311
15902.54 327
15903.73 361
15904.92 370
15906.12 355
15907.31 344
15908.50 340
15909.69 332
15910.88 369
15912.08 338
15913.27 331
15914.46 353
15915.65 340
15916.85 321
15918.04 356
15919.23 377
15920.42 362
15921.61 357
15922.81 363
15924.00 345
15925.19 350
15926.38 336
15927.58 325
15928.77 336
15929.96 345
15931.16 339
15932.35 355
15933.54 314
15934.73 353
15935.93 362
15937.12 350
15938.31 340
15939.51 362
15940.70 365
15941.89 369
15943.09 336
15944.28 365
15945.47 352
15946.67 321
15947.86 346
15949.05 354
15950.25 365
15951.44 353
15952.63 359
15953.83 355
15955.02 346
15956.21 332
15957.41 357
15958.60 343
15959.80 348
15960.99 360
15962.18 365
15963.38 373
15964.57 345
15965.77 307
15966.96 336
15968.15 382
15969.35 337
15970.54 330
15971.74 337
15972.93 350
15974.13 318
15975.32 322
15976.51 335
15977.71 299
15978.90 295
15980.10 291
15981.29 305
15982.49 320
15983.68 351
15984.88 327
15986.07 309
15987.27 296
15988.46 343
15989.66 354
15990.85 312
15992.05 293
15993.24 280
15994.44 307
15995.63 325
15996.83 326
15998.02 300
15999.22 297
16000.41 306
16001.61 315
16002.80 312
16004.00 302
16005.20 320
16006.39 321
16007.59 307
16008.78 319
16009.98 325
16011.17 313
16012.37 292
16013.57 325
16014.76 303
16015.96 335
16017.15 310
16018.35 331
16019.55 321
16020.74 291
16021.94 328
16023.13 310
16024.33 325
16025.53 365
16026.72 318
16027.92 308
16029.12 317
16030.31 302
16031.51 316
16032.71 301
16033.90 306
16035.10 323
16036.30 330
16037.49 338
16038.69 316
16039.89 325
16041.08 327
16042.28 340
16043.48 322
16044.67 333
16045.87 322
16047.07 305
16048.27 347
16049.46 310
16050.66 304
16051.86 269
16053.06 292
16054.25 304
16055.45 317
16056.65 327
16057.84 292
16059.04 303
16060.24 320
16061.44 303
16062.64 304
16063.83 326
16065.03 306
16066.23 314
16067.43 295
16068.62 328
16069.82 292
16071.02 282
16072.22 284
16073.42 301
16074.62 271
16075.81 280
16077.01 329
16078.21 293
16079.41 302
16080.61 261
16081.81 294
16083.00 287
16084.20 314
16085.40 302
16086.60 288
16087.80 290
16089.00 318
16090.20 297
16091.39 288
16092.59 293
16093.79 265
16094.99 280
16096.19 292
16097.39 342
16098.59 309
16099.79 310
16100.99 321
16102.19 305
16103.38 318
16104.58 278
16105.78 285
16106.98 316
16108.18 319
16109.38 300
16110.58 289
16111.78 289
16112.98 287
16114.18 279
16115.38 270
16116.58 283
16117.78 305
16118.98 303
16120.18 309
16121.38 285
16122.58 317
16123.78 281
16124.98 302
16126.18 325
16127.38 297
16128.58 290
16129.78 275
16130.98 291
16132.18 312
16133.38 336
16134.58 286
16135.78 259
16136.98 306
16138.18 269
16139.38 274
16140.58 314
16141.78 281
16142.98 317
16144.19 306
16145.39 306
16146.59 304
16147.79 350
16148.99 309
16150.19 310
16151.39 269
16152.59 248
16153.79 274
16154.99 307
16156.20 312
16157.40 280
16158.60 305
16159.80 291
16161.00 329
16162.20 273
16163.40 309
16164.61 304
16165.81 259
16167.01 311
16168.21 291
16169.41 267
16170.61 275
16171.82 282
16173.02 288
16174.22 279
16175.42 252
16176.62 308
16177.82 292
16179.03 270
16180.23 298
16181.43 269
16182.63 284
16183.84 302
16185.04 287
16186.24 295
16187.44 279
16188.65 297
16189.85 279
16191.05 292
16192.25 284
16193.46 278
16194.66 258
16195.86 294
16197.06 317
16198.27 301
16199.47 298
16200.67 302
16201.87 272
16203.08 272
16204.28 288
16205.48 291
16206.69 279
16207.89 262
16209.09 265
16210.30 292
16211.50 288
16212.70 281
16213.91 268
16215.11 296
16216.31 288
16217.52 288
16218.72 310
16219.92 275
16221.13 296
16222.33 264
16223.53 319
16224.74 293
16225.94 289
16227.15 272
16228.35 294
16229.55 280
16230.76 305
16231.96 271
16233.17 302
16234.37 319
16235.57 320
16236.78 278
16237.98 283
16239.19 299
16240.39 287
16241.60 324
16242.80 300
16244.00 261
16245.21 285
16246.41 320
16247.62 289
16248.82 329
16250.03 281
16251.23 278
16252.44 275
16253.64 283
16254.85 272
16256.05 320
16257.26 297
16258.46 291
16259.67 295
16260.87 311
16262.08 327
16263.28 290
16264.49 292
16265.69 254
16266.90 290
16268.10 312
16269.31 278
16270.51 290
16271.72 332
16272.93 327
16274.13 325
16275.34 274
16276.54 338
16277.75 324
16278.95 321
16280.16 317
16281.37 304
16282.57 306
16283.78 289
16284.98 308
16286.19 330
16287.40 343
16288.60 347
16289.81 313
16291.01 289
16292.22 297
16293.43 299
16294.63 283
16295.84 316
16297.05 322
16298.25 293
16299.46 284
16300.67 295
16301.87 316
16303.08 336
16304.29 288
16305.49 307
16306.70 342
16307.91 337
16309.11 315
16310.32 337
16311.53 352
16312.73 305
16313.94 322
16315.15 335
16316.36 304
16317.56 328
16318.77 328
16319.98 336
16321.19 335
16322.39 295
16323.60 307
16324.81 330
16326.02 356
16327.22 316
16328.43 298
16329.64 301
16330.85 331
16332.05 336
16333.26 331
16334.47 302
16335.68 286
16336.88 319
16338.09 339
16339.30 311
16340.51 292
16341.72 307
16342.93 309
16344.13 320
16345.34 306
16346.55 320
16347.76 325
16348.97 306
16350.18 272
16351.38 267
16352.59 277
16353.80 299
16355.01 318
16356.22 308
16357.43 282
16358.64 303
16359.84 310
16361.05 302
16362.26 315
16363.47 268
16364.68 296
16365.89 271
16367.10 312
16368.31 264
16369.52 267
16370.73 304
16371.93 296
16373.14 296
16374.35 277
16375.56 307
16376.77 325
16377.98 301
16379.19 289
16380.40 323
16381.61 291
16382.82 296
16384.03 288
16385.24 315
16386.45 303
16387.66 293
16388.87 262
16390.08 274
16391.29 293
16392.50 294
16393.71 270
16394.92 274
16396.13 302
16397.34 269
16398.55 301
16399.76 269
16400.97 299
16402.18 298
16403.39 283
16404.60 288
16405.81 293
16407.02 313
16408.23 294
16409.44 263
16410.65 246
16411.86 310
16413.08 272
16414.29 288
16415.50 280
16416.71 316
16417.92 283
16419.13 299
16420.34 278
16421.55 288
16422.76 289
16423.97 291
16425.19 291
16426.40 271
16427.61 270
16428.82 294
16430.03 299
16431.24 288
16432.45 286
16433.67 284
16434.88 303
16436.09 267
16437.30 289
16438.51 279
16439.72 334
16440.94 283
16442.15 292
16443.36 289
16444.57 278
16445.78 265
16446.99 298
16448.21 311
16449.42 270
16450.63 280
16451.84 296
16453.06 294
16454.27 275
16455.48 301
16456.69 303
16457.90 288
16459.12 289
16460.33 276
16461.54 267
16462.75 287
16463.97 274
16465.18 268
16466.39 267
16467.61 272
16468.82 297
16470.03 275
16471.24 273
16472.46 263
16473.67 283
16474.88 288
16476.10 302
16477.31 251
16478.52 274
16479.74 265
16480.95 290
16482.16 269
16483.38 254
16484.59 308
16485.80 278
16487.02 326
16488.23 280
16489.44 279
16490.66 293
16491.87 294
16493.08 248
16494.30 254
16495.51 305
16496.73 279
16497.94 235
16499.15 295
16500.37 314
16501.58 292
16502.80 310
16504.01 265
16505.22 265
16506.44 262
16507.65 300
16508.87 268
16510.08 298
16511.30 268
16512.51 289
16513.72 269
16514.94 287
16516.15 276
16517.37 272
16518.58 288
16519.80 273
16521.01 280
16522.23 281
16523.44 273
16524.66 277
16525.87 310
16527.09 286
16528.30 297
16529.52 295
16530.73 312
16531.95 256
16533.16 291
16534.38 284
16535.59 286
16536.81 260
16538.02 298
16539.24 288
16540.45 274
16541.67 295
16542.89 325
16544.10 275
16545.32 306
16546.53 299
16547.75 287
16548.96 290
16550.18 277
16551.40 282
16552.61 285
16553.83 277
16555.04 281
16556.26 298
16557.48 251
16558.69 289
16559.91 305
16561.12 293
16562.34 304
16563.56 267
16564.77 306
16565.99 314
16567.21 310
16568.42 294
16569.64 272
16570.86 286
16572.07 287
16573.29 274
16574.51 315
16575.72 307
16576.94 272
16578.16 303
16579.37 343
16580.59 316
16581.81 287
16583.02 313
16584.24 300
16585.46 305
16586.68 282
16587.89 293
16589.11 319
16590.33 297
16591.54 251
16592.76 286
16593.98 335
16595.20 316
16596.41 308
16597.63 296
16598.85 314
16600.07 312
16601.29 296
16602.50 323
16603.72 304
16604.94 301
16606.16 314
16607.37 306
16608.59 301
16609.81 290
16611.03 320
16612.25 335
16613.46 307
16614.68 286
16615.90 278
16617.12 337
16618.34 318
16619.56 293
16620.77 322
16621.99 317
16623.21 297
16624.43 272
16625.65 290
16626.87 306
16628.09 272
16629.30 292
16630.52 270
16631.74 277
16632.96 273
16634.18 288
16635.40 334
16636.62 273
16637.84 282
16639.06 273
16640.28 297
16641.49 266
16642.71 265
16643.93 290
16645.15 308
16646.37 291
16647.59 298
16648.81 287
16650.03 312
16651.25 295
16652.47 304
16653.69 313
16654.91 309
16656.13 313
16657.35 289
16658.57 279
16659.79 279
16661.01 284
16662.23 248
16663.45 263
16664.67 290
16665.89 312
16667.11 287
16668.33 267
16669.55 297
16670.77 281
16671.99 272
16673.21 294
16674.43 283
16675.65 285
16676.87 294
16678.09 269
16679.31 277
16680.53 274
16681.75 271
16682.97 255
16684.19 304
16685.42 275
16686.64 259
16687.86 271
16689.08 289
16690.30 271
16691.52 284
16692.74 296
16693.96 301
16695.18 288
16696.40 269
16697.63 286
16698.85 278
16700.07 300
16701.29 280
16702.51 264
16703.73 257
16704.95 302
16706.18 286
16707.40 273
16708.62 263
16709.84 270
16711.06 279
16712.28 282
16713.51 254
16714.73 293
16715.95 282
16717.17 304
16718.39 306
16719.62 272
16720.84 306
16722.06 279
16723.28 254
16724.50 273
16725.73 277
16726.95 328
16728.17 274
16729.39 279
16730.62 292
16731.84 273
16733.06 296
16734.28 255
16735.51 268
16736.73 278
16737.95 330
16739.18 308
16740.40 278
16741.62 290
16742.84 281
16744.07 281
16745.29 291
16746.51 292
16747.74 275
16748.96 274
16750.18 299
16751.41 290
16752.63 295
16753.85 280
16755.08 268
16756.30 285
16757.52 238
16758.75 244
16759.97 249
16761.19 273
16762.42 258
16763.64 284
16764.86 272
16766.09 305
16767.31 317
16768.54 298
16769.76 293
16770.98 270
16772.21 266
16773.43 333
16774.66 283
16775.88 303
16777.10 258
16778.33 276
16779.55 260
16780.78 282
16782.00 288
16783.22 277
16784.45 283
16785.67 282
16786.90 259
16788.12 258
16789.35 274
16790.57 261
16791.80 263
16793.02 265
16794.25 267
16795.47 282
16796.70 289
16797.92 264
16799.15 299
16800.37 305
16801.60 262
16802.82 256
16804.05 247
16805.27 270
16806.50 306
16807.72 306
16808.95 308
16810.17 262
16811.40 235
16812.62 248
16813.85 271
16815.07 283
16816.30 293
16817.53 285
16818.75 273
16819.98 259
16821.20 250
16822.43 277
16823.65 261
16824.88 277
16826.11 272
16827.33 269
16828.56 242
16829.78 253
16831.01 271
16832.24 279
16833.46 275
16834.69 288
16835.92 315
16837.14 294
16838.37 284
16839.60 275
16840.82 283
16842.05 286
16843.27 252
16844.50 271
16845.73 287
16846.96 254
16848.18 266
16849.41 282
16850.64 283
16851.86 268
16853.09 257
16854.32 278
16855.54 277
16856.77 280
16858.00 278
16859.22 276
16860.45 277
16861.68 289
16862.91 276
16864.13 266
16865.36 291
16866.59 275
16867.82 262
16869.04 263
16870.27 263
16871.50 245
16872.73 312
16873.95 290
16875.18 266
16876.41 326
16877.64 297
16878.87 270
16880.09 297
16881.32 296
16882.55 299
16883.78 288
16885.01 308
16886.23 270
16887.46 290
16888.69 293
16889.92 306
16891.15 333
16892.38 311
16893.60 298
16894.83 291
16896.06 313
16897.29 301
16898.52 303
16899.75 346
16900.98 338
16902.20 274
16903.43 299
16904.66 276
16905.89 266
16907.12 288
16908.35 293
16909.58 311
16910.81 345
16912.04 286
16913.26 318
16914.49 299
16915.72 292
16916.95 314
16918.18 311
16919.41 315
16920.64 305
16921.87 284
16923.10 293
16924.33 334
16925.56 306
16926.79 278
16928.02 299
16929.25 259
16930.48 280
16931.71 312
16932.94 302
16934.17 330
16935.40 300
16936.63 267
16937.86 288
16939.09 257
16940.32 257
16941.55 275
16942.78 307
16944.01 299
16945.24 272
16946.47 292
16947.70 287
16948.93 304
16950.16 277
16951.39 264
16952.62 273
16953.85 299
16955.08 259
16956.31 274
16957.54 282
16958.77 281
16960.01 276
16961.24 276
16962.47 263
16963.70 269
16964.93 258
16966.16 283
16967.39 265
16968.62 256
16969.85 259
16971.08 255
16972.32 284
16973.55 266
16974.78 266
16976.01 265
16977.24 257
16978.47 250
16979.70 262
16980.94 260
16982.17 265
16983.40 254
16984.63 311
16985.86 262
16987.10 266
16988.33 288
16989.56 257
16990.79 268
16992.02 271
16993.26 287
16994.49 263
16995.72 282
16996.95 266
16998.18 279
16999.42 287
17000.65 265
17001.88 279
17003.11 269
17004.35 257
17005.58 262
17006.81 293
17008.04 232
17009.28 282
17010.51 282
17011.74 250
17012.97 226
17014.21 255
17015.44 269
17016.67 332
17017.91 248
17019.14 312
17020.37 266
17021.60 269
17022.84 263
17024.07 253
17025.30 275
17026.54 295
17027.77 290
17029.00 257
17030.24 246
17031.47 263
17032.70 263
17033.94 277
17035.17 253
17036.41 281
17037.64 288
17038.87 274
17040.11 269
17041.34 279
17042.57 240
17043.81 273
17045.04 296
17046.28 261
17047.51 248
17048.74 256
17049.98 254
17051.21 270
17052.45 222
17053.68 267
17054.92 288
17056.15 276
17057.38 269
17058.62 290
17059.85 314
17061.09 276
17062.32 247
17063.56 247
17064.79 260
17066.03 289
17067.26 284
17068.50 254
17069.73 237
17070.97 272
17072.20 268
17073.44 263
17074.67 272
17075.91 243
17077.14 225
17078.38 213
17079.61 275
17080.85 256
17082.08 253
17083.32 256
17084.55 273
17085.79 255
17087.02 231
17088.26 264
17089.49 287
17090.73 246
17091.97 259
17093.20 274
17094.44 280
17095.67 288
17096.91 237
17098.14 272
17099.38 269
17100.62 283
17101.85 271
17103.09 281
17104.32 261
17105.56 285
17106.80 294
17108.03 258
17109.27 233
17110.51 256
17111.74 256
17112.98 255
17114.21 268
17115.45 256
17116.69 270
17117.92 258
17119.16 259
17120.40 253
17121.63 263
17122.87 281
17124.11 254
17125.34 237
17126.58 268
17127.82 233
17129.06 232
17130.29 240
17131.53 242
17132.77 265
17134.00 223
17135.24 242
17136.48 263
17137.72 286
17138.95 274
17140.19 276
17141.43 243
17142.67 230
17143.90 272
17145.14 263
17146.38 285
17147.62 272
17148.85 288
17150.09 252
17151.33 228
17152.57 244
17153.80 254
17155.04 242
17156.28 243
17157.52 270
17158.76 242
17159.99 270
17161.23 272
17162.47 244
17163.71 242
17164.95 227
17166.19 287
17167.42 276
17168.66 273
17169.90 259
17171.14 231
17172.38 257
17173.62 295
17174.86 249
17176.09 229
17177.33 261
17178.57 276
17179.81 224
17181.05 227
17182.29 231
17183.53 208
17184.77 231
17186.01 256
17187.24 247
17188.48 237
17189.72 247
17190.96 256
17192.20 241
17193.44 235
17194.68 259
17195.92 267
17197.16 238
17198.40 266
17199.64 268
17200.88 276
17202.12 239
17203.36 245
17204.60 240
17205.84 273
17207.08 279
17208.32 255
17209.56 229
17210.80 253
17212.04 272
17213.28 263
17214.52 249
17215.76 247
17217.00 254
17218.24 260
17219.48 245
17220.72 237
17221.96 226
17223.20 251
17224.44 263
17225.68 248
17226.92 229
17228.16 263
17229.40 255
17230.64 281
17231.88 273
17233.12 218
17234.36 241
17235.60 233
17236.85 247
17238.09 268
17239.33 245
17240.57 218
17241.81 255
17243.05 267
17244.29 252
17245.53 270
17246.77 260
17248.02 270
17249.26 248
17250.50 268
17251.74 266
17252.98 253
17254.22 259
17255.46 253
17256.71 231
17257.95 271
17259.19 269
17260.43 279
17261.67 252
17262.91 240
17264.16 232
17265.40 245
17266.64 252
17267.88 255
17269.12 231
17270.37 240
17271.61 270
17272.85 277
17274.09 265
17275.34 223
17276.58 246
17277.82 253
17279.06 251
17280.30 261
17281.55 269
17282.79 269
17284.03 305
17285.27 261
17286.52 235
17287.76 251
17289.00 255
17290.25 253
17291.49 267
17292.73 269
17293.97 244
17295.22 257
17296.46 252
17297.70 240
17298.95 265
17300.19 255
17301.43 266
17302.68 224
17303.92 222
17305.16 235
17306.41 243
17307.65 262
17308.89 253
17310.14 248
17311.38 255
17312.62 255
17313.87 245
17315.11 244
17316.36 239
17317.60 242
17318.84 269
17320.09 212
17321.33 218
17322.58 232
17323.82 249
17325.06 240
17326.31 242
17327.55 245
17328.80 206
17330.04 237
17331.28 262
17332.53 263
17333.77 273
17335.02 244
17336.26 275
17337.51 264
17338.75 267
17340.00 227
17341.24 262
17342.48 268
17343.73 239
17344.97 264
17346.22 266
17347.46 232
17348.71 256
17349.95 226
17351.20 223
17352.44 250
17353.69 268
17354.93 265
17356.18 273
17357.42 230
17358.67 271
17359.92 251
17361.16 263
17362.41 283
17363.65 260
17364.90 242
17366.14 229
17367.39 248
17368.63 246
17369.88 249
17371.13 235
17372.37 264
17373.62 256
17374.86 218
17376.11 243
17377.35 252
17378.60 228
17379.85 237
17381.09 283
17382.34 261
17383.59 267
17384.83 254
17386.08 274
17387.32 247
17388.57 242
17389.82 250
17391.06 269
17392.31 228
17393.56 271
17394.80 284
17396.05 240
17397.30 224
17398.54 244
17399.79 273
17401.04 260
17402.28 240
17403.53 271
17404.78 257
17406.02 246
17407.27 262
17408.52 271
17409.77 307
17411.01 276
17412.26 259
17413.51 275
17414.75 255
17416.00 242
17417.25 239
17418.50 265
17419.74 295
17420.99 292
17422.24 248
17423.49 264
17424.73 244
17425.98 231
17427.23 243
17428.48 251
17429.73 271
17430.97 273
17432.22 260
17433.47 268
17434.72 253
17435.97 233
17437.21 255
17438.46 274
17439.71 267
17440.96 276
17442.21 245
17443.45 226
17444.70 256
17445.95 255
17447.20 276
17448.45 270
17449.70 274
17450.95 250
17452.19 211
17453.44 263
17454.69 227
17455.94 245
17457.19 260
17458.44 305
17459.69 280
17460.94 272
17462.19 248
17463.43 263
17464.68 292
17465.93 307
17467.18 295
17468.43 262
17469.68 236
17470.93 272
17472.18 257
17473.43 253
17474.68 264
17475.93 257
17477.18 266
17478.43 251
17479.68 254
17480.93 240
17482.18 255
17483.43 268
17484.68 247
17485.93 245
17487.17 283
17488.42 265
17489.67 275
17490.92 235
17492.18 251
17493.43 287
17494.68 245
17495.93 261
17497.18 257
17498.43 262
17499.68 250
17500.93 309
17502.18 253
17503.43 292
17504.68 277
17505.93 268
17507.18 249
17508.43 259
17509.68 267
17510.93 301
17512.18 276
17513.43 277
17514.68 318
17515.94 314
17517.19 288
17518.44 264
17519.69 284
17520.94 262
17522.19 267
17523.44 263
17524.69 273
17525.94 263
17527.20 277
17528.45 294
17529.70 252
17530.95 304
17532.20 280
17533.45 256
17534.70 279
17535.96 260
17537.21 258
17538.46 308
17539.71 263
17540.96 317
17542.22 262
17543.47 246
17544.72 250
17545.97 276
17547.22 272
17548.48 243
17549.73 274
17550.98 289
17552.23 256
17553.48 242
17554.74 284
17555.99 277
17557.24 295
17558.49 291
17559.75 280
17561.00 289
17562.25 286
17563.50 277
17564.76 280
17566.01 304
17567.26 320
17568.52 262
17569.77 260
17571.02 237
17572.27 281
17573.53 301
17574.78 275
17576.03 270
17577.29 281
17578.54 287
17579.79 256
17581.05 258
17582.30 263
17583.55 290
17584.81 286
17586.06 247
17587.31 277
17588.57 276
17589.82 295
17591.07 260
17592.33 286
17593.58 263
17594.83 281
17596.09 281
17597.34 271
17598.60 284
17599.85 279
17601.10 259
17602.36 275
17603.61 279
17604.87 279
17606.12 271
17607.37 303
17608.63 322
17609.88 295
17611.14 308
17612.39 291
17613.65 288
17614.90 261
17616.16 309
17617.41 285
17618.66 299
17619.92 286
17621.17 289
17622.43 264
17623.68 299
17624.94 260
17626.19 289
17627.45 299
17628.70 316
17629.96 287
17631.21 263
17632.47 301
17633.72 274
17634.98 284
17636.23 283
17637.49 271
17638.74 267
17640.00 269
17641.26 303
17642.51 296
17643.77 250
17645.02 255
17646.28 296
17647.53 285
17648.79 266
17650.04 249
17651.30 287
17652.56 279
17653.81 277
17655.07 259
17656.32 261
17657.58 283
17658.84 260
17660.09 249
17661.35 259
17662.60 268
17663.86 250
17665.12 242
17666.37 276
17667.63 265
17668.89 280
17670.14 255
17671.40 266
17672.66 246
17673.91 229
17675.17 284
17676.43 248
17677.68 253
17678.94 266
17680.20 279
17681.45 229
17682.71 251
17683.97 245
17685.22 254
17686.48 237
17687.74 237
17688.99 229
17690.25 242
17691.51 278
17692.77 264
17694.02 262
17695.28 266
17696.54 290
17697.80 236
17699.05 256
17700.31 253
17701.57 246
17702.83 253
17704.08 248
17705.34 296
17706.60 281
17707.86 265
17709.11 229
17710.37 276
17711.63 250
17712.89 260
17714.15 292
17715.40 252
17716.66 267
17717.92 264
17719.18 261
17720.44 231
17721.70 246
17722.95 268
17724.21 271
17725.47 249
17726.73 266
17727.99 272
17729.25 252
17730.51 246
17731.76 245
17733.02 220
17734.28 245
17735.54 251
17736.80 288
17738.06 238
17739.32 228
17740.58 254
17741.83 268
17743.09 260
17744.35 261
17745.61 254
17746.87 242
17748.13 240
17749.39 255
17750.65 226
17751.91 227
17753.17 261
17754.43 248
17755.69 240
17756.95 279
17758.21 286
17759.47 252
17760.73 261
17761.98 236
17763.24 246
17764.50 255
17765.76 269
17767.02 246
17768.28 221
17769.54 263
17770.80 263
17772.06 239
17773.32 246
17774.58 264
17775.84 242
17777.11 250
17778.37 246
17779.63 257
17780.89 253
17782.15 248
17783.41 262
17784.67 241
17785.93 233
17787.19 262
17788.45 253
17789.71 242
17790.97 230
17792.23 236
17793.49 214
17794.75 225
17796.01 251
17797.28 222
17798.54 265
17799.80 249
17801.06 242
17802.32 244
17803.58 236
17804.84 262
17806.10 246
17807.37 248
17808.63 272
17809.89 237
17811.15 251
17812.41 237
17813.67 232
17814.93 250
17816.20 235
17817.46 249
17818.72 260
17819.98 254
17821.24 253
17822.50 231
17823.77 249
17825.03 214
17826.29 265
17827.55 231
17828.81 234
17830.08 244
17831.34 244
17832.60 257
17833.86 263
17835.13 231
17836.39 244
17837.65 236
17838.91 231
17840.18 239
17841.44 221
17842.70 216
17843.96 237
17845.23 210
17846.49 229
17847.75 224
17849.01 221
17850.28 222
17851.54 243
17852.80 243
17854.07 210
17855.33 219
17856.59 244
17857.86 231
17859.12 221
17860.38 229
17861.65 260
17862.91 257
17864.17 225
17865.44 208
17866.70 222
17867.96 266
17869.23 261
17870.49 211
17871.75 221
17873.02 234
17874.28 218
17875.54 211
17876.81 236
17878.07 221
17879.34 244
17880.60 246
17881.86 244
17883.13 238
17884.39 218
17885.66 222
17886.92 233
17888.18 251
17889.45 230
17890.71 224
17891.98 199
17893.24 224
17894.51 223
17895.77 215
17897.04 234
17898.30 230
17899.56 224
17900.83 263
17902.09 250
17903.36 217
17904.62 213
17905.89 223
17907.15 258
17908.42 225
17909.68 219
17910.95 258
17912.21 222
17913.48 253
17914.74 241
17916.01 207
17917.27 230
17918.54 239
17919.80 205
17921.07 253
17922.34 239
17923.60 210
17924.87 214
17926.13 205
17927.40 241
17928.66 214
17929.93 238
17931.19 244
17932.46 207
17933.73 223
17934.99 234
17936.26 260
17937.52 228
17938.79 237
17940.06 232
17941.32 240
17942.59 250
17943.85 260
17945.12 247
17946.39 256
17947.65 253
17948.92 258
17950.19 208
17951.45 266
17952.72 263
17953.99 241
17955.25 238
17956.52 212
17957.79 240
17959.05 227
17960.32 223
17961.59 238
17962.85 213
17964.12 224
17965.39 244
17966.65 237
17967.92 224
17969.19 241
17970.45 235
17971.72 249
17972.99 234
17974.26 230
17975.52 245
17976.79 224
17978.06 220
17979.33 207
17980.59 222
17981.86 197
17983.13 228
17984.40 263
17985.66 211
17986.93 217
17988.20 223
17989.47 239
17990.73 237
17992.00 232
17993.27 252
17994.54 238
17995.81 212
17997.07 216
17998.34 230
17999.61 235
18000.88 217
18002.15 210
18003.42 247
18004.68 267
18005.95 223
18007.22 226
18008.49 212
18009.76 247
18011.03 250
18012.30 210
18013.56 205
18014.83 258
18016.10 242
18017.37 239
18018.64 219
18019.91 251
18021.18 235
18022.45 224
18023.71 227
18024.98 239
18026.25 263
18027.52 231
18028.79 229
18030.06 227
18031.33 234
18032.60 226
18033.87 224
18035.14 225
18036.41 207
18037.68 226
18038.95 208
18040.22 222
18041.49 229
18042.76 225
18044.02 237
18045.29 254
18046.56 227
18047.83 233
18049.10 218
18050.37 206
18051.64 204
18052.91 201
18054.18 224
18055.45 252
18056.72 222
18057.99 248
18059.27 233
18060.54 245
18061.81 228
18063.08 203
18064.35 220
18065.62 240
18066.89 254
18068.16 219
18069.43 192
18070.70 218
18071.97 215
18073.24 239
18074.51 201
18075.78 197
18077.05 203
18078.32 215
18079.60 228
18080.87 224
18082.14 234
18083.41 235
18084.68 224
18085.95 254
18087.22 246
18088.49 242
18089.77 232
18091.04 268
18092.31 235
18093.58 241
18094.85 221
18096.12 227
18097.39 248
18098.67 244
18099.94 236
18101.21 204
18102.48 227
18103.75 234
18105.02 231
18106.30 224
18107.57 219
18108.84 233
18110.11 219
18111.38 203
18112.66 225
18113.93 212
18115.20 244
18116.47 250
18117.75 234
18119.02 235
18120.29 216
18121.56 232
18122.84 211
18124.11 233
18125.38 217
18126.65 253
18127.93 261
18129.20 248
18130.47 231
18131.74 270
18133.02 267
18134.29 261
18135.56 254
18136.84 252
18138.11 232
18139.38 267
18140.66 236
18141.93 231
18143.20 223
18144.48 246
18145.75 267
18147.02 222
18148.30 243
18149.57 234
18150.84 251
18152.12 257
18153.39 228
18154.66 234
18155.94 239
18157.21 261
18158.48 250
18159.76 229
18161.03 241
18162.31 247
18163.58 222
18164.85 209
18166.13 260
18167.40 253
18168.68 254
18169.95 236
18171.22 218
18172.50 250
18173.77 204
18175.05 222
18176.32 254
18177.60 239
18178.87 258
18180.15 221
18181.42 224
18182.69 234
18183.97 247
18185.24 239
18186.52 246
18187.79 245
18189.07 235
18190.34 238
18191.62 235
18192.89 236
18194.17 240
18195.44 226
18196.72 232
18197.99 238
18199.27 261
18200.54 287
18201.82 267
18203.09 240
18204.37 223
18205.65 227
18206.92 232
18208.20 224
18209.47 233
18210.75 210
18212.02 230
18213.30 248
18214.57 261
18215.85 226
18217.13 224
18218.40 248
18219.68 262
18220.95 212
18222.23 232
18223.51 231
18224.78 266
18226.06 244
18227.33 214
18228.61 179
18229.89 228
18231.16 264
18232.44 252
18233.72 183
18234.99 219
18236.27 261
18237.55 251
18238.82 259
18240.10 228
18241.38 272
18242.65 253
18243.93 210
18245.21 219
18246.48 239
18247.76 225
18249.04 240
18250.31 214
18251.59 208
18252.87 214
18254.15 212
18255.42 243
18256.70 259
18257.98 266
18259.25 230
18260.53 231
18261.81 234
18263.09 207
18264.36 236
18265.64 259
18266.92 244
18268.20 237
18269.47 230
18270.75 232
18272.03 268
18273.31 245
18274.59 229
18275.86 226
18277.14 222
18278.42 225
18279.70 221
18280.98 217
18282.25 241
18283.53 221
18284.81 227
18286.09 240
18287.37 239
18288.64 233
18289.92 224
18291.20 245
18292.48 230
18293.76 213
18295.04 211
18296.32 207
18297.59 206
18298.87 214
18300.15 237
18301.43 270
18302.71 254
18303.99 237
18305.27 211
18306.55 222
18307.83 204
18309.10 233
18310.38 219
18311.66 228
18312.94 245
18314.22 238
18315.50 259
18316.78 229
18318.06 234
18319.34 246
18320.62 243
18321.90 231
18323.18 240
18324.46 239
18325.74 248
18327.02 230
18328.30 241
18329.58 260
18330.86 189
18332.14 213
18333.41 228
18334.69 250
18335.97 255
18337.25 236
18338.54 225
18339.82 251
18341.10 252
18342.38 253
18343.66 259
18344.94 259
18346.22 234
18347.50 225
18348.78 247
18350.06 251
18351.34 237
18352.62 230
18353.90 252
18355.18 266
18356.46 234
18357.74 222
18359.02 260
18360.30 255
18361.58 209
18362.87 222
18364.15 242
18365.43 238
18366.71 232
18367.99 253
18369.27 226
18370.55 235
18371.83 249
18373.11 215
18374.40 228
18375.68 213
18376.96 227
18378.24 241
18379.52 195
18380.80 210
18382.08 185
18383.37 241
18384.65 202
18385.93 206
18387.21 229
18388.49 213
18389.78 232
18391.06 238
18392.34 216
18393.62 214
18394.90 234
18396.19 207
18397.47 225
18398.75 236
18400.03 273
18401.31 285
18402.60 254
18403.88 234
18405.16 235
18406.44 225
18407.73 253
18409.01 246
18410.29 232
18411.57 228
18412.86 261
18414.14 261
18415.42 218
18416.71 217
18417.99 215
18419.27 219
18420.55 224
18421.84 198
18423.12 210
18424.40 238
18425.69 220
18426.97 232
18428.25 194
18429.54 221
18430.82 244
18432.10 242
18433.39 210
18434.67 235
18435.95 191
18437.24 231
18438.52 245
18439.80 242
18441.09 223
18442.37 209
18443.66 235
18444.94 217
18446.22 226
18447.51 209
18448.79 254
18450.08 256
18451.36 239
18452.64 236
18453.93 231
18455.21 248
18456.50 248
18457.78 232
18459.06 225
18460.35 248
18461.63 247
18462.92 270
18464.20 240
18465.49 231
18466.77 252
18468.06 248
18469.34 268
18470.63 235
18471.91 239
18473.19 234
18474.48 246
18475.76 242
18477.05 237
18478.33 232
18479.62 229
18480.90 220
18482.19 200
18483.47 214
18484.76 232
18486.05 231
18487.33 225
18488.62 209
18489.90 222
18491.19 232
18492.47 244
18493.76 244
18495.04 244
18496.33 235
18497.61 252
18498.90 236
18500.19 216
18501.47 216
18502.76 220
18504.04 223
18505.33 213
18506.62 229
18507.90 196
18509.19 231
18510.47 230
18511.76 212
18513.05 208
18514.33 214
18515.62 251
18516.90 217
18518.19 240
18519.48 215
18520.76 239
18522.05 247
18523.34 236
18524.62 217
18525.91 228
18527.20 216
18528.48 217
18529.77 213
18531.06 223
18532.34 238
18533.63 232
18534.92 252
18536.21 266
18537.49 251
18538.78 242
18540.07 215
18541.35 203
18542.64 215
18543.93 206
18545.22 218
18546.50 239
18547.79 251
18549.08 214
18550.37 206
18551.65 232
18552.94 215
18554.23 225
18555.52 225
18556.80 225
18558.09 254
18559.38 251
18560.67 224
18561.95 223
18563.24 256
18564.53 230
18565.82 231
18567.11 228
18568.39 228
18569.68 234
18570.97 245
18572.26 217
18573.55 218
18574.84 235
18576.12 201
18577.41 215
18578.70 230
18579.99 235
18581.28 210
18582.57 230
18583.86 202
18585.14 214
18586.43 236
18587.72 246
18589.01 255
18590.30 219
18591.59 232
18592.88 239
18594.17 248
18595.46 223
18596.74 209
18598.03 261
18599.32 252
18600.61 254
18601.90 253
18603.19 248
18604.48 239
18605.77 248
18607.06 250
18608.35 220
18609.64 245
18610.93 234
18612.22 209
18613.51 199
18614.80 202
18616.09 245
18617.38 229
18618.67 254
18619.96 254
18621.25 245
18622.54 252
18623.83 270
18625.12 253
18626.41 226
18627.70 250
18628.99 258
18630.28 224
18631.57 247
18632.86 249
18634.15 222
18635.44 249
18636.73 275
18638.02 245
18639.31 243
18640.60 253
18641.89 274
18643.18 236
18644.47 246
18645.76 245
18647.06 233
18648.35 245
18649.64 241
18650.93 247
18652.22 216
18653.51 257
18654.80 250
18656.09 244
18657.38 251
18658.68 247
18659.97 233
18661.26 238
18662.55 218
18663.84 235
18665.13 264
18666.42 239
18667.72 246
18669.01 240
18670.30 210
18671.59 240
18672.88 222
18674.17 230
18675.47 265
18676.76 248
18678.05 223
18679.34 232
18680.63 247
18681.93 244
18683.22 248
18684.51 229
18685.80 245
18687.09 249
18688.39 240
18689.68 252
18690.97 215
18692.26 227
18693.56 241
18694.85 221
18696.14 230
18697.43 211
18698.73 234
18700.02 234
18701.31 228
18702.60 222
18703.90 241
18705.19 260
18706.48 250
18707.78 233
18709.07 232
18710.36 228
18711.66 214
18712.95 199
18714.24 224
18715.54 230
18716.83 232
18718.12 229
18719.42 222
18720.71 222
18722.00 247
18723.30 239
18724.59 244
18725.88 240
18727.18 226
18728.47 228
18729.76 231
18731.06 200
18732.35 284
18733.65 236
18734.94 240
18736.23 200
18737.53 209
18738.82 223
18740.12 238
18741.41 261
18742.70 239
18744.00 228
18745.29 218
18746.59 221
18747.88 253
18749.18 237
18750.47 249
18751.76 221
18753.06 252
18754.35 253
18755.65 247
18756.94 211
18758.24 224
18759.53 226
18760.83 208
18762.12 198
18763.42 243
18764.71 246
18766.01 241
18767.30 202
18768.60 201
18769.89 209
18771.19 242
18772.48 235
18773.78 224
18775.07 225
18776.37 224
18777.66 250
18778.96 240
18780.25 219
18781.55 227
18782.85 219
18784.14 220
18785.44 199
18786.73 233
18788.03 225
18789.32 238
18790.62 227
18791.92 208
18793.21 227
18794.51 211
18795.80 221
18797.10 227
18798.40 269
18799.69 246
18800.99 267
18802.28 194
18803.58 195
18804.88 190
18806.17 209
18807.47 208
18808.77 221
18810.06 213
18811.36 225
18812.66 219
18813.95 226
18815.25 225
18816.55 241
18817.84 239
18819.14 242
18820.44 236
18821.73 199
18823.03 238
18824.33 217
18825.62 248
18826.92 198
18828.22 219
18829.52 244
18830.81 227
18832.11 233
18833.41 214
18834.71 216
18836.00 244
18837.30 244
18838.60 245
18839.90 249
18841.19 280
18842.49 245
18843.79 229
18845.09 220
18846.38 203
18847.68 206
18848.98 223
18850.28 186
18851.58 209
18852.87 252
18854.17 223
18855.47 220
18856.77 198
18858.07 198
18859.36 208
18860.66 209
18861.96 213
18863.26 221
18864.56 224
18865.86 230
18867.15 193
18868.45 224
18869.75 209
18871.05 223
18872.35 218
18873.65 235
18874.95 242
18876.24 229
18877.54 241
18878.84 221
18880.14 198
18881.44 220
18882.74 194
18884.04 206
18885.34 228
18886.64 221
18887.94 240
18889.24 233
18890.53 208
18891.83 237
18893.13 231
18894.43 209
18895.73 234
18897.03 248
18898.33 240
18899.63 222
18900.93 202
18902.23 196
18903.53 224
18904.83 210
18906.13 223
18907.43 255
18908.73 212
18910.03 240
18911.33 206
18912.63 214
18913.93 225
18915.23 231
18916.53 222
18917.83 241
18919.13 242
18920.43 223
18921.73 237
18923.03 236
18924.33 240
18925.63 230
18926.93 196
18928.23 187
18929.53 202
18930.84 232
18932.14 198
18933.44 217
18934.74 183
18936.04 243
18937.34 202
18938.64 236
18939.94 227
18941.24 225
18942.54 196
18943.84 233
18945.15 225
18946.45 198
18947.75 191
18949.05 216
18950.35 230
18951.65 228
18952.95 240
18954.26 184
18955.56 207
18956.86 233
18958.16 214
18959.46 209
18960.76 188
18962.07 203
18963.37 209
18964.67 243
18965.97 233
18967.27 207
18968.57 218
18969.88 233
18971.18 221
18972.48 221
18973.78 209
18975.09 231
18976.39 232
18977.69 238
18978.99 227
18980.29 252
18981.60 199
18982.90 231
18984.20 220
18985.50 225
18986.81 192
18988.11 235
18989.41 233
18990.72 198
18992.02 216
18993.32 222
18994.62 197
18995.93 221
18997.23 184
18998.53 200
18999.84 195
19001.14 216
19002.44 194
19003.75 200
19005.05 229
19006.35 233
19007.66 232
19008.96 231
19010.26 226
19011.57 231
19012.87 254
19014.17 233
19015.48 219
19016.78 222
19018.08 204
19019.39 227
19020.69 238
19021.99 228
19023.30 188
19024.60 193
19025.91 250
19027.21 207
19028.51 207
19029.82 223
19031.12 214
19032.43 235
19033.73 237
19035.04 218
19036.34 204
19037.64 248
19038.95 222
19040.25 191
19041.56 195
19042.86 201
19044.17 229
19045.47 202
19046.78 197
19048.08 223
19049.39 208
19050.69 226
19052.00 239
19053.30 217
19054.61 190
19055.91 204
19057.22 237
19058.52 226
19059.83 180
19061.13 194
19062.44 211
19063.74 228
19065.05 219
19066.35 226
19067.66 197
19068.96 209
19070.27 206
19071.57 208
19072.88 237
19074.18 217
19075.49 201
19076.80 212
19078.10 184
19079.41 201
19080.71 229
19082.02 246
19083.33 204
19084.63 196
19085.94 214
19087.24 237
19088.55 230
19089.86 181
19091.16 203
19092.47 201
19093.77 223
19095.08 246
19096.39 216
19097.69 229
19099.00 221
19100.31 267
19101.61 246
19102.92 210
19104.23 218
19105.53 261
19106.84 211
19108.15 213
19109.45 216
19110.76 236
19112.07 254
19113.37 232
19114.68 222
19115.99 203
19117.30 209
19118.60 224
19119.91 197
19121.22 180
19122.52 195
19123.83 203
19125.14 231
19126.45 245
19127.75 204
19129.06 186
19130.37 181
19131.68 199
19132.98 214
19134.29 257
19135.60 225
19136.91 208
19138.22 228
19139.52 208
19140.83 210
19142.14 239
19143.45 251
19144.76 225
19146.06 205
19147.37 216
19148.68 238
19149.99 187
19151.30 191
19152.60 226
19153.91 255
19155.22 221
19156.53 219
19157.84 204
19159.15 210
19160.46 182
19161.76 221
19163.07 218
19164.38 204
19165.69 219
19167.00 209
19168.31 229
19169.62 227
19170.93 240
19172.23 231
19173.54 218
19174.85 220
19176.16 219
19177.47 218
19178.78 212
19180.09 188
19181.40 241
19182.71 241
19184.02 199
19185.33 215
19186.64 238
19187.95 224
19189.26 258
19190.57 215
19191.87 234
19193.18 221
19194.49 213
19195.80 204
19197.11 185
19198.42 213
19199.73 193
19201.04 200
19202.35 201
19203.66 198
19204.97 213
19206.28 209
19207.59 221
19208.90 234
19210.21 219
19211.53 241
19212.84 209
19214.15 245
19215.46 230
19216.77 213
19218.08 258
19219.39 184
19220.70 218
19222.01 201
19223.32 205
19224.63 208
19225.94 193
19227.25 197
19228.56 213
19229.87 181
19231.19 215
19232.50 228
19233.81 234
19235.12 244
19236.43 201
19237.74 204
19239.05 188
19240.36 215
19241.68 191
19242.99 214
19244.30 191
19245.61 181
19246.92 194
19248.23 232
19249.54 233
19250.86 205
19252.17 215
19253.48 206
19254.79 212
19256.10 229
19257.42 208
19258.73 176
19260.04 228
19261.35 196
19262.66 227
19263.98 197
19265.29 198
19266.60 217
19267.91 219
19269.22 212
19270.54 211
19271.85 206
19273.16 221
19274.47 188
19275.79 208
19277.10 205
19278.41 196
19279.72 196
19281.04 206
19282.35 194
19283.66 192
19284.98 228
19286.29 202
19287.60 194
19288.91 211
19290.23 206
19291.54 205
19292.85 197
19294.17 231
19295.48 219
19296.79 211
19298.11 219
19299.42 223
19300.73 191
19302.05 190
19303.36 215
19304.67 231
19305.99 197
19307.30 203
19308.61 203
19309.93 227
19311.24 193
19312.56 190
19313.87 214
19315.18 209
19316.50 206
19317.81 227
19319.13 228
19320.44 192
19321.75 221
19323.07 180
19324.38 196
19325.70 195
19327.01 193
19328.32 210
19329.64 209
19330.95 202
19332.27 200
19333.58 208
19334.90 204
19336.21 208
19337.53 202
19338.84 190
19340.16 214
19341.47 220
19342.79 180
19344.10 203
19345.42 176
19346.73 200
19348.05 207
19349.36 225
19350.68 218
19351.99 230
19353.31 199
19354.62 189
19355.94 189
19357.25 211
19358.57 201
19359.88 193
19361.20 192
19362.51 231
19363.83 194
19365.14 166
19366.46 187
19367.78 178
19369.09 229
19370.41 220
19371.72 202
19373.04 208
19374.35 209
19375.67 240
19376.99 186
19378.30 203
19379.62 224
19380.93 255
19382.25 194
19383.57 202
19384.88 207
19386.20 200
19387.52 207
19388.83 208
19390.15 196
19391.47 195
19392.78 194
19394.10 215
19395.42 201
19396.73 216
19398.05 190
19399.37 193
19400.68 218
19402.00 227
19403.32 233
19404.63 204
19405.95 220
19407.27 229
19408.58 212
19409.90 190
19411.22 222
19412.54 202
19413.85 209
19415.17 161
19416.49 178
19417.80 213
19419.12 212
19420.44 191
19421.76 240
19423.07 226
19424.39 199
19425.71 209
19427.03 192
19428.35 228
19429.66 226
19430.98 249
19432.30 222
19433.62 233
19434.93 193
19436.25 234
19437.57 220
19438.89 199
19440.21 214
19441.53 214
19442.84 237
19444.16 206
19445.48 202
19446.80 189
19448.12 218
19449.44 204
19450.75 217
19452.07 178
19453.39 221
19454.71 224
19456.03 201
19457.35 176
19458.67 188
19459.98 189
19461.30 206
19462.62 209
19463.94 219
19465.26 209
19466.58 260
19467.90 232
19469.22 228
19470.54 217
19471.86 202
19473.18 199
19474.49 188
19475.81 174
19477.13 204
19478.45 221
19479.77 203
19481.09 203
19482.41 188
19483.73 194
19485.05 203
19486.37 199
19487.69 192
19489.01 211
19490.33 250
19491.65 211
19492.97 228
19494.29 189
19495.61 201
19496.93 173
19498.25 205
19499.57 206
19500.89 226
19502.21 201
19503.53 211
19504.85 199
19506.17 173
19507.49 190
19508.81 189
19510.13 207
19511.45 202
19512.77 184
19514.09 174
19515.42 204
19516.74 209
19518.06 197
19519.38 208
19520.70 194
19522.02 212
19523.34 220
19524.66 203
19525.98 207
19527.30 216
19528.62 217
19529.95 244
19531.27 189
19532.59 203
19533.91 211
19535.23 218
19536.55 207
19537.87 195
19539.20 188
19540.52 203
19541.84 189
19543.16 221
19544.48 243
19545.80 229
19547.13 217
19548.45 181
19549.77 234
19551.09 229
19552.41 225
19553.74 200
19555.06 211
19556.38 210
19557.70 205
19559.02 230
19560.35 230
19561.67 211
19562.99 220
19564.31 160
19565.64 202
19566.96 235
19568.28 258
19569.60 223
19570.93 205
19572.25 235
19573.57 199
19574.89 247
19576.22 217
19577.54 202
19578.86 183
19580.18 191
19581.51 185
19582.83 220
19584.15 216
19585.48 239
19586.80 235
19588.12 221
19589.45 222
19590.77 205
19592.09 206
19593.42 200
19594.74 200
19596.06 196
19597.39 231
19598.71 207
19600.03 237
19601.36 213
19602.68 206
19604.00 216
19605.33 226
19606.65 262
19607.98 206
19609.30 189
19610.62 180
19611.95 234
19613.27 194
19614.60 210
19615.92 202
19617.24 206
19618.57 239
19619.89 219
19621.22 200
19622.54 236
19623.87 200
19625.19 209
19626.51 204
19627.84 194
19629.16 215
19630.49 192
19631.81 187
19633.14 195
19634.46 190
19635.79 194
19637.11 205
19638.44 183
19639.76 183
19641.09 193
19642.41 221
19643.74 234
19645.06 209
19646.39 199
19647.71 209
19649.04 205
19650.36 221
19651.69 217
19653.01 194
19654.34 181
19655.66 193
19656.99 198
19658.32 203
19659.64 188
19660.97 183
19662.29 195
19663.62 201
19664.94 195
19666.27 189
19667.60 194
19668.92 205
19670.25 188
19671.57 195
19672.90 187
19674.23 181
19675.55 193
19676.88 218
19678.20 198
19679.53 193
19680.86 188
19682.18 179
19683.51 182
19684.84 195
19686.16 217
19687.49 209
19688.82 174
19690.14 196
19691.47 207
19692.80 218
19694.12 215
19695.45 199
19696.78 207
19698.10 183
19699.43 217
19700.76 191
19702.08 182
19703.41 168
19704.74 186
19706.07 231
19707.39 240
19708.72 239
19710.05 195
19711.37 209
19712.70 222
19714.03 198
19715.36 164
19716.68 194
19718.01 204
19719.34 227
19720.67 192
19721.99 186
19723.32 199
19724.65 198
19725.98 196
19727.31 193
19728.63 220
19729.96 205
19731.29 225
19732.62 216
19733.95 202
19735.27 199
19736.60 208
19737.93 205
19739.26 214
19740.59 199
19741.92 213
19743.24 211
19744.57 189
19745.90 183
19747.23 205
19748.56 194
19749.89 205
19751.22 188
19752.54 205
19753.87 178
19755.20 175
19756.53 177
19757.86 206
19759.19 214
19760.52 222
19761.85 214
19763.18 155
19764.50 174
19765.83 199
19767.16 193
19768.49 205
19769.82 173
19771.15 203
19772.48 210
19773.81 176
19775.14 192
19776.47 195
19777.80 188
19779.13 207
19780.46 184
19781.79 195
19783.12 185
19784.45 179
19785.78 182
19787.11 183
19788.44 195
19789.77 208
19791.10 205
19792.43 202
19793.76 199
19795.09 190
19796.42 207
19797.75 198
19799.08 184
19800.41 186
19801.74 233
19803.07 213
19804.40 235
19805.73 189
19807.06 170
19808.39 161
19809.72 196
19811.05 192
19812.38 220
19813.71 194
19815.05 220
19816.38 235
19817.71 201
19819.04 207
19820.37 191
19821.70 229
19823.03 180
19824.36 203
19825.69 176
19827.03 196
19828.36 168
19829.69 205
19831.02 194
19832.35 206
19833.68 206
19835.01 227
19836.35 178
19837.68 178
19839.01 197
19840.34 175
19841.67 197
19843.00 204
19844.34 179
19845.67 193
19847.00 192
19848.33 207
19849.66 178
19851.00 174
19852.33 206
19853.66 188
19854.99 173
19856.32 174
19857.66 170
19858.99 180
19860.32 193
19861.65 189
19862.99 178
19864.32 167
19865.65 200
19866.98 195
19868.32 169
19869.65 212
19870.98 215
19872.31 188
19873.65 234
19874.98 229
19876.31 209
19877.65 200
19878.98 171
19880.31 199
19881.65 194
19882.98 191
19884.31 188
19885.64 156
19886.98 180
19888.31 197
19889.64 202
19890.98 224
19892.31 218
19893.64 197
19894.98 224
19896.31 178
19897.65 189
19898.98 192
19900.31 173
19901.65 160
19902.98 168
19904.31 184
19905.65 210
19906.98 210
19908.32 179
19909.65 195
19910.98 178
19912.32 189
19913.65 191
19914.99 179
19916.32 187
19917.66 188
19918.99 220
19920.32 195
19921.66 190
19922.99 194
19924.33 205
19925.66 209
19927.00 192
19928.33 201
19929.67 181
19931.00 195
19932.34 193
19933.67 194
19935.01 184
19936.34 211
19937.68 175
19939.01 175
19940.35 198
19941.68 206
19943.02 220
19944.35 207
19945.69 187
19947.02 182
19948.36 211
19949.69 218
19951.03 201
19952.36 198
19953.70 182
19955.03 203
19956.37 195
19957.71 167
19959.04 184
19960.38 204
19961.71 176
19963.05 194
19964.38 159
19965.72 179
19967.06 194
19968.39 158
19969.73 211
19971.06 176
19972.40 185
19973.74 220
19975.07 208
19976.41 171
19977.75 168
19979.08 201
19980.42 196
19981.75 212
19983.09 184
19984.43 174
19985.76 197
19987.10 193
19988.44 179
19989.77 180
19991.11 186
19992.45 188
19993.78 207
19995.12 200
19996.46 211
19997.80 208
19999.13 174
20000.47 181
20001.81 214
20003.14 215
20004.48 190
20005.82 211
20007.16 206
20008.49 201
20009.83 192
20011.17 209
20012.51 185
20013.84 216
20015.18 210
20016.52 226
20017.86 187
20019.19 183
20020.53 206
20021.87 201
20023.21 221
20024.55 217
20025.88 190
20027.22 189
20028.56 187
20029.90 158
20031.24 182
20032.57 171
20033.91 189
20035.25 201
20036.59 194
20037.93 186
20039.26 180
20040.60 207
20041.94 207
20043.28 197
20044.62 204
20045.96 189
20047.30 227
20048.63 193
20049.97 195
20051.31 200
20052.65 185
20053.99 195
20055.33 186
20056.67 188
20058.01 194
20059.35 172
20060.69 208
20062.02 178
20063.36 168
20064.70 194
20066.04 166
20067.38 166
20068.72 193
20070.06 189
20071.40 195
20072.74 202
20074.08 230
20075.42 190
20076.76 202
20078.10 216
20079.44 176
20080.78 204
20082.12 184
20083.46 202
20084.80 193
20086.14 200
20087.48 189
20088.82 196
20090.16 212
20091.50 192
20092.84 190
20094.18 199
20095.52 220
20096.86 204
20098.20 197
20099.54 182
20100.88 194
20102.22 192
20103.56 191
20104.90 189
20106.24 200
20107.58 222
20108.92 207
20110.26 211
20111.60 224
20112.95 200
20114.29 200
20115.63 233
20116.97 221
20118.31 222
20119.65 216
20120.99 204
20122.33 203
20123.67 199
20125.02 193
20126.36 194
20127.70 213
20129.04 194
20130.38 219
20131.72 204
20133.06 196
20134.41 189
20135.75 203
