# Supplementary material for: MALDI-TOF MS typing enables the classification of brewing yeasts of the genus Saccharomyces to major beer styles
Source: PLoS One. 2017 Aug 9;12(8):e0181694. doi: 10.1371/journal.pone.0181694 (PMC5549903; doi:10.1371/journal.pone.0181694)
Supplement: S11 File — The directory includes 90 raw files and was zipped to “.zip”; the folder has three strains with 30 spectra per strain; S1 Text explains the raw files with an example and Table 1 represents the yeast strains used within the experiment. (ZIP) [file pone.0181694.s014.zip › 31-33/30337-338-OG-Alt-Alt-YPG-18h-E-E_2015-08-07__0_E7_1.dat]

2000.64 3543
2001.06 3547
2001.49 3509
2001.91 3406
2002.33 3487
2002.75 3632
2003.17 3593
2003.60 3548
2004.02 3531
2004.44 3318
2004.86 3269
2005.28 3244
2005.70 3436
2006.13 3245
2006.55 3100
2006.97 3227
2007.39 3097
2007.82 3136
2008.24 3022
2008.66 3061
2009.08 3254
2009.51 3277
2009.93 3101
2010.35 3457
2010.77 3092
2011.20 3118
2011.62 3237
2012.04 3125
2012.46 3077
2012.89 2922
2013.31 2823
2013.73 2805
2014.15 2604
2014.58 2516
2015.00 2738
2015.42 2600
2015.85 2624
2016.27 2660
2016.69 2795
2017.12 2760
2017.54 2772
2017.96 2908
2018.39 2830
2018.81 2976
2019.23 2744
2019.66 2805
2020.08 3080
2020.50 2992
2020.93 3115
2021.35 2979
2021.78 2858
2022.20 2835
2022.62 2801
2023.05 2955
2023.47 2876
2023.89 3071
2024.32 2681
2024.74 2559
2025.17 2821
2025.59 2817
2026.01 2566
2026.44 2603
2026.86 2792
2027.29 2703
2027.71 2604
2028.14 2531
2028.56 2615
2028.99 2739
2029.41 2524
2029.83 2571
2030.26 2768
2030.68 2552
2031.11 2604
2031.53 2557
2031.96 2506
2032.38 2590
2032.81 2485
2033.23 2667
2033.66 2754
2034.08 2841
2034.51 2695
2034.93 2845
2035.36 2821
2035.78 2811
2036.21 2865
2036.63 2702
2037.06 2739
2037.48 2823
2037.91 2783
2038.33 2611
2038.76 3032
2039.19 2800
2039.61 2948
2040.04 2809
2040.46 2949
2040.89 2966
2041.31 2956
2041.74 2953
2042.17 3194
2042.59 3186
2043.02 3126
2043.44 2950
2043.87 2949
2044.30 3011
2044.72 2833
2045.15 2652
2045.57 2679
2046.00 2719
2046.43 2831
2046.85 2772
2047.28 2846
2047.71 2819
2048.13 2956
2048.56 2950
2048.99 2763
2049.41 2695
2049.84 2655
2050.27 2771
2050.69 2866
2051.12 2849
2051.55 2935
2051.97 3073
2052.40 2850
2052.83 2962
2053.25 2878
2053.68 2916
2054.11 2652
2054.54 2877
2054.96 2926
2055.39 2717
2055.82 2576
2056.24 2503
2056.67 2603
2057.10 2719
2057.53 2758
2057.95 2656
2058.38 2900
2058.81 3022
2059.24 2870
2059.66 2827
2060.09 2797
2060.52 3027
2060.95 3046
2061.38 2803
2061.80 2572
2062.23 2944
2062.66 2913
2063.09 2809
2063.52 2813
2063.94 2630
2064.37 2698
2064.80 2938
2065.23 3011
2065.66 3122
2066.09 3301
2066.51 3110
2066.94 3117
2067.37 3216
2067.80 3140
2068.23 2936
2068.66 3124
2069.08 3097
2069.51 2999
2069.94 2949
2070.37 3049
2070.80 3274
2071.23 3087
2071.66 3431
2072.09 3368
2072.52 3244
2072.94 3302
2073.37 3229
2073.80 3036
2074.23 3234
2074.66 3047
2075.09 3005
2075.52 2844
2075.95 2831
2076.38 2902
2076.81 2850
2077.24 2951
2077.67 3193
2078.10 3210
2078.53 3225
2078.96 3231
2079.39 3503
2079.82 3639
2080.25 3589
2080.68 3769
2081.11 3920
2081.54 4075
2081.97 4256
2082.40 4271
2082.83 4306
2083.26 3934
2083.69 3759
2084.12 3681
2084.55 3595
2084.98 3329
2085.41 3263
2085.84 3257
2086.27 3164
2086.70 2852
2087.13 2807
2087.56 2870
2087.99 2782
2088.42 2755
2088.85 2894
2089.28 2871
2089.71 2869
2090.14 3009
2090.57 2977
2091.01 2790
2091.44 2785
2091.87 2751
2092.30 2769
2092.73 2841
2093.16 2925
2093.59 2877
2094.02 2772
2094.45 2789
2094.89 2765
2095.32 2885
2095.75 2854
2096.18 2765
2096.61 2893
2097.04 2646
2097.47 2909
2097.91 2784
2098.34 2481
2098.77 2683
2099.20 2626
2099.63 2672
2100.07 2750
2100.50 2694
2100.93 2587
2101.36 2570
2101.79 2736
2102.23 2661
2102.66 2725
2103.09 2616
2103.52 2599
2103.95 2555
2104.39 2695
2104.82 2933
2105.25 2951
2105.68 2918
2106.12 2737
2106.55 2835
2106.98 2856
2107.41 3008
2107.85 2975
2108.28 3024
2108.71 3132
2109.14 3270
2109.58 3260
2110.01 3096
2110.44 3088
2110.88 3097
2111.31 3210
2111.74 3360
2112.18 3098
2112.61 3253
2113.04 2776
2113.48 2897
2113.91 2818
2114.34 2568
2114.78 2615
2115.21 2870
2115.64 3001
2116.08 2801
2116.51 2777
2116.94 2626
2117.38 2604
2117.81 2674
2118.24 2841
2118.68 2613
2119.11 3013
2119.55 2702
2119.98 2685
2120.41 2811
2120.85 2637
2121.28 2853
2121.72 2939
2122.15 2767
2122.58 2748
2123.02 2828
2123.45 2896
2123.89 2589
2124.32 2571
2124.75 2806
2125.19 2658
2125.62 2705
2126.06 2559
2126.49 2491
2126.93 2707
2127.36 2678
2127.80 2486
2128.23 2579
2128.67 2544
2129.10 2679
2129.54 2659
2129.97 2617
2130.41 2456
2130.84 2824
2131.28 2651
2131.71 2507
2132.15 2636
2132.58 2782
2133.02 2740
2133.45 2891
2133.89 2809
2134.32 2986
2134.76 2881
2135.19 2947
2135.63 2877
2136.06 3012
2136.50 2921
2136.94 2764
2137.37 2611
2137.81 2689
2138.24 3070
2138.68 3188
2139.12 3159
2139.55 2915
2139.99 3053
2140.42 3137
2140.86 3094
2141.30 3363
2141.73 3121
2142.17 2832
2142.60 2724
2143.04 2874
2143.48 2850
2143.91 2889
2144.35 2678
2144.79 2646
2145.22 2550
2145.66 2417
2146.09 2486
2146.53 2542
2146.97 2653
2147.40 2692
2147.84 2584
2148.28 2610
2148.72 2714
2149.15 2865
2149.59 3027
2150.03 3168
2150.46 3176
2150.90 3521
2151.34 3526
2151.77 3781
2152.21 3976
2152.65 3812
2153.09 3654
2153.52 3715
2153.96 3403
2154.40 3474
2154.84 3301
2155.27 3210
2155.71 3279
2156.15 2957
2156.59 3109
2157.02 3121
2157.46 3058
2157.90 3061
2158.34 3036
2158.78 2807
2159.21 2848
2159.65 3023
2160.09 2835
2160.53 2861
2160.97 2690
2161.40 2732
2161.84 2669
2162.28 2744
2162.72 2761
2163.16 2622
2163.59 2726
2164.03 2727
2164.47 2838
2164.91 2863
2165.35 2592
2165.79 2784
2166.23 2812
2166.66 2916
2167.10 2855
2167.54 2798
2167.98 2774
2168.42 3038
2168.86 3075
2169.30 3087
2169.74 2922
2170.18 2987
2170.61 2968
2171.05 2974
2171.49 2896
2171.93 2990
2172.37 3065
2172.81 3198
2173.25 3199
2173.69 3094
2174.13 2916
2174.57 3063
2175.01 3153
2175.45 2970
2175.89 2874
2176.33 3216
2176.77 3532
2177.21 3536
2177.65 3250
2178.09 3581
2178.53 3653
2178.97 3577
2179.41 3612
2179.85 3898
2180.29 3861
2180.73 3567
2181.17 3476
2181.61 3722
2182.05 3788
2182.49 3459
2182.93 3215
2183.37 3080
2183.81 3148
2184.25 3112
2184.69 2864
2185.13 2685
2185.57 2686
2186.01 3009
2186.45 2998
2186.89 2820
2187.33 2846
2187.77 2868
2188.21 2702
2188.65 2828
2189.10 2763
2189.54 2888
2189.98 3211
2190.42 3103
2190.86 3255
2191.30 3284
2191.74 3389
2192.18 3059
2192.62 3221
2193.07 3058
2193.51 2908
2193.95 3023
2194.39 3224
2194.83 3160
2195.27 3129
2195.71 2936
2196.16 2968
2196.60 3036
2197.04 3094
2197.48 2970
2197.92 2964
2198.37 2967
2198.81 3240
2199.25 3361
2199.69 3162
2200.13 2863
2200.58 2880
2201.02 3100
2201.46 2952
2201.90 3107
2202.34 2991
2202.79 2744
2203.23 2735
2203.67 2861
2204.11 2759
2204.56 2987
2205.00 2974
2205.44 3059
2205.88 2824
2206.33 2864
2206.77 3035
2207.21 3001
2207.65 2790
2208.10 2873
2208.54 2904
2208.98 2957
2209.43 2856
2209.87 2994
2210.31 3066
2210.76 3311
2211.20 3147
2211.64 3109
2212.09 3279
2212.53 3178
2212.97 3013
2213.42 3307
2213.86 3128
2214.30 3000
2214.75 3070
2215.19 2948
2215.63 2671
2216.08 2951
2216.52 3031
2216.96 2686
2217.41 2687
2217.85 2913
2218.30 2955
2218.74 2933
2219.18 3070
2219.63 2930
2220.07 2605
2220.52 2681
2220.96 2922
2221.40 2675
2221.85 2644
2222.29 2677
2222.74 2716
2223.18 3013
2223.63 3067
2224.07 2687
2224.51 2977
2224.96 3378
2225.40 3128
2225.85 3203
2226.29 3116
2226.74 3328
2227.18 3211
2227.63 3352
2228.07 3292
2228.52 3341
2228.96 3395
2229.41 3326
2229.85 3299
2230.30 3314
2230.74 3243
2231.19 3045
2231.63 3283
2232.08 3400
2232.52 3178
2232.97 2927
2233.41 3193
2233.86 3148
2234.30 3370
2234.75 3271
2235.20 3062
2235.64 2921
2236.09 3402
2236.53 3269
2236.98 2995
2237.42 2740
2237.87 2895
2238.32 3217
2238.76 3047
2239.21 3203
2239.65 3248
2240.10 3031
2240.55 3192
2240.99 3388
2241.44 3040
2241.88 2941
2242.33 3171
2242.78 3011
2243.22 2814
2243.67 2835
2244.12 2906
2244.56 2706
2245.01 2747
2245.46 2836
2245.90 2712
2246.35 2494
2246.80 2514
2247.24 2648
2247.69 2547
2248.14 2668
2248.58 2405
2249.03 2762
2249.48 2872
2249.92 2721
2250.37 2775
2250.82 2523
2251.27 2682
2251.71 2811
2252.16 2868
2252.61 2967
2253.05 2715
2253.50 2838
2253.95 2829
2254.40 2845
2254.84 2686
2255.29 2681
2255.74 2821
2256.19 2829
2256.64 2750
2257.08 2679
2257.53 2708
2257.98 2702
2258.43 2587
2258.87 2583
2259.32 2744
2259.77 2509
2260.22 2557
2260.67 2868
2261.11 2834
2261.56 2860
2262.01 3213
2262.46 3272
2262.91 3570
2263.36 3485
2263.80 3546
2264.25 4003
2264.70 4023
2265.15 4070
2265.60 3968
2266.05 4083
2266.50 4080
2266.94 4335
2267.39 4428
2267.84 4609
2268.29 4673
2268.74 4513
2269.19 4336
2269.64 4256
2270.09 4193
2270.54 4331
2270.99 4021
2271.43 4101
2271.88 3821
2272.33 3437
2272.78 3469
2273.23 3584
2273.68 3391
2274.13 3526
2274.58 3346
2275.03 3297
2275.48 3434
2275.93 3016
2276.38 3022
2276.83 3070
2277.28 2950
2277.73 2841
2278.18 2878
2278.63 2920
2279.08 2910
2279.53 2865
2279.98 2847
2280.43 3156
2280.88 3042
2281.33 3381
2281.78 3499
2282.23 3780
2282.68 3453
2283.13 3509
2283.58 3411
2284.03 3672
2284.48 3494
2284.93 3524
2285.38 3343
2285.83 3396
2286.28 3322
2286.73 3311
2287.18 3209
2287.63 3090
2288.08 2958
2288.54 3181
2288.99 3162
2289.44 3168
2289.89 3342
2290.34 3718
2290.79 3827
2291.24 4053
2291.69 4381
2292.14 4458
2292.60 4360
2293.05 4808
2293.50 4956
2293.95 4855
2294.40 4666
2294.85 4892
2295.30 4871
2295.76 4744
2296.21 4457
2296.66 4217
2297.11 4308
2297.56 3987
2298.01 3842
2298.47 3491
2298.92 3468
2299.37 3301
2299.82 3274
2300.27 3422
2300.73 3383
2301.18 3051
2301.63 2988
2302.08 3129
2302.53 2954
2302.99 2748
2303.44 2862
2303.89 2894
2304.34 2828
2304.80 2852
2305.25 3004
2305.70 3286
2306.15 3073
2306.61 2910
2307.06 2896
2307.51 3070
2307.96 3218
2308.42 3334
2308.87 3130
2309.32 3313
2309.78 3268
2310.23 3501
2310.68 3429
2311.14 3406
2311.59 3564
2312.04 3558
2312.49 3616
2312.95 3353
2313.40 3512
2313.85 3428
2314.31 3421
2314.76 3480
2315.22 3325
2315.67 3279
2316.12 3158
2316.58 2975
2317.03 3076
2317.48 2916
2317.94 3100
2318.39 3266
2318.84 3123
2319.30 3230
2319.75 3108
2320.21 3038
2320.66 2900
2321.11 3160
2321.57 3121
2322.02 3264
2322.48 3326
2322.93 3119
2323.39 2946
2323.84 3158
2324.29 3181
2324.75 3271
2325.20 3418
2325.66 3289
2326.11 3199
2326.57 3199
2327.02 3062
2327.48 3058
2327.93 3153
2328.39 3336
2328.84 3342
2329.30 3482
2329.75 3656
2330.21 3469
2330.66 3491
2331.12 3490
2331.57 3506
2332.03 3513
2332.48 3471
2332.94 3551
2333.39 3612
2333.85 3260
2334.30 3399
2334.76 3378
2335.21 3135
2335.67 3012
2336.12 3006
2336.58 3005
2337.03 3173
2337.49 2966
2337.95 3142
2338.40 3495
2338.86 3660
2339.31 3738
2339.77 3995
2340.23 4191
2340.68 4557
2341.14 5006
2341.59 5279
2342.05 5594
2342.51 5701
2342.96 5512
2343.42 5489
2343.87 5712
2344.33 5343
2344.79 4997
2345.24 4970
2345.70 4800
2346.16 4430
2346.61 4604
2347.07 4513
2347.53 4340
2347.98 4450
2348.44 4791
2348.90 4133
2349.35 4192
2349.81 4157
2350.27 3900
2350.72 3877
2351.18 3602
2351.64 3659
2352.10 3425
2352.55 3119
2353.01 3282
2353.47 3229
2353.92 3145
2354.38 3142
2354.84 3178
2355.30 3213
2355.75 3029
2356.21 2956
2356.67 3120
2357.13 3245
2357.58 3178
2358.04 3057
2358.50 2900
2358.96 2961
2359.41 3028
2359.87 3216
2360.33 3175
2360.79 3140
2361.25 3340
2361.70 3611
2362.16 3260
2362.62 3305
2363.08 3320
2363.54 3387
2363.99 3181
2364.45 3360
2364.91 3573
2365.37 3407
2365.83 3230
2366.29 3127
2366.75 3097
2367.20 3290
2367.66 3375
2368.12 3371
2368.58 3514
2369.04 3463
2369.50 3371
2369.96 3547
2370.42 3827
2370.87 4060
2371.33 3887
2371.79 3657
2372.25 3689
2372.71 3672
2373.17 3603
2373.63 3289
2374.09 3418
2374.55 3241
2375.01 3307
2375.47 3268
2375.92 3092
2376.38 3184
2376.84 3285
2377.30 3151
2377.76 3216
2378.22 3485
2378.68 3595
2379.14 3556
2379.60 3503
2380.06 3920
2380.52 4028
2380.98 3941
2381.44 3962
2381.90 4115
2382.36 4219
2382.82 4152
2383.28 3932
2383.74 3828
2384.20 3887
2384.66 4040
2385.12 4015
2385.58 3908
2386.04 3697
2386.50 3432
2386.96 3328
2387.42 3217
2387.88 3305
2388.35 3428
2388.81 3244
2389.27 2834
2389.73 2936
2390.19 3186
2390.65 3036
2391.11 3077
2391.57 3048
2392.03 2947
2392.49 2983
2392.95 3092
2393.42 2940
2393.88 2979
2394.34 3276
2394.80 3147
2395.26 3009
2395.72 3128
2396.18 3046
2396.64 3202
2397.11 3256
2397.57 3242
2398.03 3345
2398.49 3181
2398.95 3172
2399.41 3178
2399.88 3039
2400.34 2899
2400.80 2818
2401.26 2911
2401.72 2795
2402.18 2834
2402.65 2814
2403.11 2801
2403.57 2818
2404.03 2815
2404.49 2833
2404.96 2839
2405.42 2925
2405.88 3064
2406.34 2985
2406.81 3022
2407.27 3056
2407.73 3065
2408.19 3218
2408.66 3086
2409.12 3068
2409.58 3137
2410.04 3137
2410.51 3062
2410.97 3119
2411.43 2988
2411.90 3001
2412.36 2969
2412.82 2971
2413.28 2944
2413.75 2986
2414.21 2889
2414.67 2983
2415.14 2990
2415.60 2926
2416.06 3107
2416.53 3113
2416.99 3282
2417.45 3185
2417.92 3263
2418.38 3427
2418.84 3484
2419.31 3845
2419.77 3874
2420.23 3783
2420.70 3996
2421.16 3915
2421.63 4318
2422.09 4104
2422.55 3897
2423.02 3903
2423.48 3935
2423.95 3810
2424.41 3411
2424.87 3689
2425.34 3687
2425.80 3655
2426.27 3604
2426.73 3609
2427.20 3236
2427.66 3624
2428.12 3647
2428.59 3362
2429.05 3539
2429.52 3582
2429.98 3459
2430.45 3371
2430.91 3280
2431.38 3156
2431.84 3131
2432.31 3270
2432.77 3225
2433.24 3252
2433.70 3281
2434.17 3133
2434.63 3123
2435.10 3225
2435.56 3188
2436.03 3117
2436.49 3173
2436.96 3345
2437.42 3350
2437.89 3407
2438.35 3363
2438.82 3406
2439.28 3873
2439.75 4129
2440.21 4227
2440.68 4851
2441.15 5030
2441.61 5357
2442.08 5493
2442.54 5706
2443.01 5647
2443.48 5579
2443.94 5415
2444.41 5014
2444.87 4491
2445.34 3996
2445.81 3837
2446.27 3714
2446.74 3330
2447.20 3203
2447.67 3073
2448.14 3038
2448.60 3119
2449.07 2849
2449.54 2827
2450.00 2896
2450.47 2987
2450.94 2992
2451.40 2678
2451.87 2674
2452.34 2803
2452.80 2978
2453.27 3080
2453.74 2904
2454.20 2826
2454.67 3078
2455.14 2962
2455.60 2914
2456.07 2848
2456.54 2726
2457.01 2923
2457.47 3057
2457.94 3061
2458.41 3192
2458.87 3110
2459.34 3213
2459.81 3302
2460.28 3059
2460.74 3053
2461.21 3203
2461.68 3113
2462.15 2998
2462.62 3013
2463.08 2893
2463.55 2926
2464.02 2983
2464.49 2856
2464.95 2970
2465.42 2779
2465.89 2837
2466.36 2643
2466.83 2918
2467.29 2923
2467.76 2853
2468.23 2847
2468.70 2983
2469.17 3131
2469.64 3145
2470.10 3353
2470.57 3182
2471.04 2943
2471.51 2995
2471.98 3065
2472.45 2961
2472.92 2882
2473.39 2776
2473.85 2854
2474.32 2734
2474.79 2772
2475.26 2690
2475.73 2792
2476.20 2739
2476.67 3000
2477.14 2977
2477.61 2753
2478.08 2835
2478.54 2950
2479.01 3137
2479.48 3375
2479.95 3480
2480.42 4066
2480.89 4248
2481.36 4065
2481.83 4252
2482.30 4143
2482.77 4393
2483.24 4144
2483.71 3737
2484.18 3696
2484.65 3407
2485.12 3346
2485.59 3241
2486.06 3116
2486.53 3086
2487.00 3289
2487.47 3215
2487.94 3057
2488.41 2995
2488.88 3167
2489.35 3186
2489.82 3173
2490.29 2979
2490.76 2954
2491.23 2928
2491.70 2795
2492.17 2911
2492.64 2998
2493.11 3058
2493.58 3068
2494.05 3161
2494.52 3196
2495.00 3297
2495.47 3180
2495.94 3234
2496.41 3410
2496.88 3430
2497.35 3463
2497.82 3511
2498.29 3235
2498.76 3323
2499.23 3038
2499.71 3205
2500.18 3053
2500.65 2919
2501.12 2707
2501.59 2787
2502.06 2680
2502.53 2707
2503.01 2641
2503.48 2543
2503.95 2417
2504.42 2658
2504.89 2662
2505.36 2686
2505.84 2920
2506.31 2628
2506.78 2736
2507.25 2692
2507.72 2880
2508.20 2901
2508.67 2935
2509.14 3265
2509.61 3519
2510.08 3435
2510.56 3447
2511.03 3551
2511.50 3613
2511.97 3602
2512.45 3626
2512.92 3611
2513.39 3538
2513.86 3533
2514.34 3678
2514.81 3287
2515.28 3117
2515.75 3171
2516.23 3426
2516.70 3255
2517.17 3317
2517.65 2971
2518.12 3026
2518.59 3150
2519.07 3130
2519.54 2958
2520.01 3123
2520.48 3222
2520.96 3121
2521.43 2963
2521.90 2943
2522.38 2815
2522.85 2938
2523.32 2907
2523.80 3058
2524.27 2967
2524.75 2861
2525.22 2721
2525.69 2796
2526.17 2847
2526.64 3069
2527.11 3058
2527.59 3281
2528.06 3192
2528.54 2913
2529.01 2906
2529.48 2985
2529.96 3168
2530.43 3042
2530.91 2948
2531.38 2891
2531.85 2712
2532.33 2880
2532.80 3013
2533.28 2929
2533.75 2899
2534.23 2871
2534.70 2876
2535.18 2965
2535.65 3105
2536.12 3021
2536.60 2973
2537.07 3093
2537.55 3188
2538.02 3001
2538.50 3055
2538.97 3121
2539.45 2969
2539.92 2878
2540.40 2970
2540.87 3019
2541.35 2903
2541.82 3066
2542.30 3075
2542.77 2919
2543.25 3053
2543.73 3003
2544.20 3221
2544.68 3044
2545.15 2935
2545.63 3242
2546.10 3007
2546.58 3171
2547.05 2956
2547.53 3190
2548.01 3360
2548.48 3582
2548.96 3684
2549.43 3814
2549.91 3867
2550.39 3790
2550.86 4004
2551.34 3859
2551.81 3908
2552.29 4229
2552.77 3990
2553.24 3784
2553.72 4039
2554.20 4239
2554.67 4206
2555.15 4325
2555.62 4544
2556.10 4804
2556.58 4956
2557.05 5483
2557.53 5858
2558.01 5761
2558.48 5331
2558.96 5532
2559.44 5624
2559.91 4936
2560.39 4435
2560.87 4101
2561.35 3786
2561.82 3591
2562.30 3470
2562.78 3363
2563.25 3025
2563.73 3107
2564.21 3170
2564.69 2918
2565.16 2947
2565.64 2941
2566.12 2921
2566.60 2839
2567.07 2833
2567.55 2746
2568.03 2688
2568.51 2777
2568.98 2731
2569.46 2741
2569.94 2714
2570.42 2771
2570.90 2681
2571.37 2739
2571.85 2708
2572.33 2835
2572.81 2928
2573.29 2848
2573.76 2841
2574.24 2935
2574.72 2810
2575.20 2743
2575.68 2601
2576.16 2720
2576.63 2888
2577.11 2757
2577.59 2897
2578.07 2871
2578.55 2787
2579.03 2963
2579.51 3002
2579.98 2604
2580.46 2800
2580.94 2818
2581.42 2839
2581.90 2868
2582.38 2873
2582.86 2916
2583.34 2863
2583.82 2753
2584.30 2955
2584.77 2878
2585.25 2783
2585.73 2950
2586.21 2768
2586.69 2779
2587.17 2851
2587.65 2758
2588.13 2894
2588.61 2658
2589.09 2783
2589.57 2934
2590.05 2754
2590.53 2815
2591.01 2662
2591.49 2660
2591.97 2870
2592.45 3153
2592.93 3319
2593.41 3123
2593.89 3053
2594.37 3236
2594.85 3476
2595.33 3605
2595.81 3576
2596.29 3590
2596.77 3806
2597.25 3770
2597.73 3849
2598.21 3958
2598.69 3538
2599.17 3467
2599.65 3469
2600.13 3433
2600.61 3213
2601.09 3071
2601.57 2936
2602.06 2822
2602.54 2752
2603.02 2819
2603.50 2921
2603.98 2498
2604.46 2592
2604.94 2714
2605.42 2824
2605.90 2731
2606.38 2672
2606.87 2805
2607.35 2632
2607.83 2663
2608.31 3009
2608.79 3190
2609.27 3078
2609.75 3240
2610.24 3704
2610.72 3930
2611.20 3891
2611.68 3989
2612.16 4142
2612.64 4079
2613.13 3910
2613.61 3824
2614.09 3970
2614.57 3510
2615.05 3475
2615.54 3432
2616.02 3270
2616.50 3206
2616.98 3236
2617.46 3330
2617.95 2982
2618.43 3027
2618.91 2975
2619.39 2788
2619.88 2688
2620.36 2667
2620.84 2535
2621.32 2419
2621.81 2720
2622.29 2811
2622.77 2749
2623.26 2723
2623.74 2679
2624.22 2795
2624.70 2887
2625.19 2939
2625.67 2756
2626.15 2875
2626.64 2785
2627.12 2856
2627.60 2872
2628.09 2692
2628.57 2868
2629.05 2883
2629.54 2803
2630.02 2787
2630.50 2772
2630.99 2941
2631.47 2952
2631.95 2873
2632.44 2736
2632.92 2806
2633.40 2955
2633.89 3174
2634.37 3021
2634.85 2826
2635.34 2832
2635.82 2953
2636.31 2894
2636.79 2886
2637.27 2717
2637.76 2944
2638.24 2922
2638.73 2987
2639.21 3017
2639.70 2801
2640.18 2658
2640.66 2728
2641.15 2754
2641.63 3107
2642.12 2938
2642.60 2894
2643.09 2938
2643.57 2930
2644.06 2762
2644.54 2966
2645.03 3071
2645.51 2855
2646.00 2764
2646.48 2597
2646.97 2581
2647.45 2870
2647.94 2751
2648.42 2861
2648.91 2915
2649.39 2937
2649.88 2944
2650.36 2873
2650.85 3037
2651.33 2950
2651.82 2739
2652.30 2657
2652.79 2736
2653.27 2854
2653.76 2960
2654.24 2909
2654.73 2864
2655.22 2702
2655.70 2957
2656.19 2917
2656.67 2798
2657.16 2661
2657.65 2500
2658.13 2910
2658.62 2993
2659.10 2783
2659.59 2641
2660.08 2841
2660.56 2825
2661.05 2596
2661.53 2593
2662.02 2489
2662.51 2539
2662.99 2697
2663.48 2431
2663.97 2618
2664.45 2775
2664.94 2845
2665.43 2729
2665.91 2657
2666.40 2724
2666.89 2742
2667.37 2728
2667.86 3150
2668.35 2959
2668.83 2926
2669.32 2917
2669.81 2922
2670.29 2911
2670.78 3064
2671.27 3130
2671.76 2964
2672.24 2863
2672.73 3225
2673.22 3554
2673.71 3615
2674.19 3810
2674.68 3763
2675.17 3852
2675.66 4002
2676.14 4236
2676.63 4337
2677.12 4073
2677.61 4052
2678.09 4141
2678.58 4138
2679.07 3816
2679.56 3862
2680.05 3799
2680.53 3935
2681.02 3969
2681.51 4019
2682.00 4449
2682.49 4428
2682.97 4560
2683.46 4944
2683.95 5029
2684.44 5158
2684.93 5519
2685.42 5688
2685.91 5946
2686.39 5912
2686.88 5656
2687.37 5370
2687.86 5240
2688.35 4770
2688.84 4625
2689.33 4200
2689.81 4121
2690.30 3734
2690.79 3285
2691.28 3130
2691.77 3210
2692.26 3077
2692.75 3079
2693.24 2935
2693.73 3014
2694.22 2914
2694.71 2909
2695.20 3119
2695.68 3088
2696.17 3455
2696.66 3515
2697.15 3410
2697.64 3485
2698.13 3467
2698.62 3324
2699.11 3387
2699.60 3529
2700.09 3558
2700.58 3558
2701.07 3569
2701.56 3496
2702.05 3505
2702.54 3691
2703.03 3838
2703.52 3587
2704.01 3667
2704.50 3571
2704.99 3441
2705.48 3185
2705.97 3469
2706.46 3554
2706.95 3447
2707.44 3179
2707.93 3016
2708.42 3070
2708.92 3133
2709.41 3041
2709.90 2942
2710.39 2972
2710.88 2879
2711.37 2995
2711.86 3001
2712.35 2978
2712.84 3176
2713.33 3138
2713.82 2980
2714.31 2858
2714.81 2904
2715.30 3114
2715.79 3007
2716.28 3092
2716.77 3051
2717.26 2896
2717.75 2887
2718.24 2895
2718.74 2780
2719.23 2943
2719.72 2795
2720.21 2798
2720.70 3218
2721.19 3252
2721.69 3257
2722.18 3235
2722.67 3256
2723.16 3466
2723.65 3657
2724.15 3569
2724.64 3566
2725.13 3428
2725.62 3330
2726.11 3614
2726.61 3185
2727.10 3115
2727.59 3149
2728.08 3091
2728.58 2938
2729.07 2848
2729.56 2723
2730.05 2862
2730.55 2904
2731.04 3069
2731.53 3060
2732.02 2951
2732.52 2703
2733.01 2723
2733.50 2694
2733.99 2783
2734.49 2835
2734.98 2839
2735.47 3054
2735.97 3010
2736.46 2891
2736.95 2893
2737.45 2940
2737.94 2871
2738.43 3016
2738.93 3150
2739.42 3091
2739.91 3068
2740.41 3227
2740.90 3320
2741.39 3324
2741.89 3004
2742.38 2858
2742.87 2956
2743.37 2938
2743.86 2693
2744.36 2759
2744.85 2791
2745.34 2725
2745.84 2589
2746.33 2616
2746.82 2631
2747.32 2631
2747.81 2676
2748.31 2754
2748.80 2700
2749.30 2686
2749.79 2585
2750.28 2598
2750.78 2712
2751.27 2677
2751.77 2727
2752.26 2761
2752.76 2497
2753.25 2788
2753.75 2902
2754.24 2711
2754.74 2543
2755.23 2659
2755.72 2687
2756.22 2915
2756.71 3009
2757.21 3006
2757.70 3014
2758.20 3116
2758.69 2819
2759.19 3148
2759.69 3006
2760.18 3074
2760.68 3066
2761.17 3006
2761.67 2717
2762.16 2594
2762.66 2591
2763.15 2638
2763.65 2716
2764.14 2860
2764.64 2833
2765.14 2827
2765.63 2781
2766.13 2706
2766.62 2708
2767.12 2579
2767.61 2560
2768.11 2567
2768.61 2830
2769.10 2698
2769.60 2776
2770.09 2687
2770.59 3151
2771.09 2816
2771.58 2665
2772.08 2738
2772.58 2933
2773.07 3146
2773.57 3152
2774.06 3117
2774.56 2968
2775.06 2925
2775.55 3075
2776.05 3203
2776.55 2969
2777.04 3158
2777.54 3288
2778.04 3083
2778.54 3018
2779.03 3091
2779.53 3270
2780.03 3346
2780.52 3136
2781.02 2998
2781.52 2980
2782.01 2985
2782.51 3165
2783.01 3171
2783.51 3069
2784.00 3108
2784.50 3031
2785.00 2942
2785.50 2825
2785.99 3109
2786.49 2957
2786.99 2791
2787.49 2778
2787.98 2929
2788.48 2935
2788.98 2908
2789.48 2759
2789.98 2616
2790.47 2846
2790.97 3042
2791.47 2933
2791.97 2662
2792.47 2641
2792.96 2687
2793.46 2665
2793.96 2919
2794.46 3303
2794.96 3472
2795.46 3629
2795.95 4014
2796.45 4305
2796.95 4528
2797.45 4989
2797.95 5607
2798.45 6058
2798.95 6382
2799.44 6358
2799.94 6583
2800.44 6271
2800.94 6416
2801.44 6172
2801.94 5823
2802.44 5434
2802.94 4733
2803.44 4452
2803.93 4305
2804.43 3955
2804.93 3788
2805.43 3743
2805.93 3945
2806.43 4003
2806.93 4318
2807.43 4717
2807.93 4841
2808.43 5294
2808.93 6179
2809.43 6437
2809.93 6947
2810.43 7455
2810.93 8190
2811.43 7761
2811.93 7598
2812.43 7489
2812.93 6532
2813.43 5981
2813.93 5479
2814.43 4997
2814.93 4671
2815.43 4196
2815.93 3939
2816.43 3883
2816.93 3361
2817.43 3261
2817.93 3291
2818.43 3440
2818.93 3394
2819.43 3508
2819.93 3648
2820.43 3419
2820.93 3683
2821.43 3422
2821.93 3726
2822.43 3677
2822.94 3697
2823.44 3607
2823.94 3504
2824.44 3463
2824.94 3258
2825.44 3471
2825.94 3462
2826.44 3253
2826.94 3272
2827.44 3394
2827.95 3490
2828.45 3460
2828.95 3525
2829.45 3223
2829.95 3296
2830.45 3225
2830.95 3063
2831.46 3141
2831.96 3078
2832.46 3148
2832.96 2967
2833.46 3040
2833.97 2982
2834.47 3007
2834.97 3022
2835.47 3410
2835.97 3470
2836.47 3473
2836.98 3474
2837.48 3474
2837.98 3811
2838.48 3472
2838.99 3437
2839.49 3120
2839.99 3237
2840.49 3304
2841.00 3027
2841.50 3157
2842.00 3184
2842.50 2857
2843.01 3080
2843.51 3093
2844.01 3047
2844.51 3029
2845.02 3196
2845.52 3264
2846.02 2958
2846.52 3042
2847.03 3378
2847.53 3568
2848.03 3766
2848.54 3724
2849.04 3881
2849.54 3945
2850.05 3921
2850.55 3874
2851.05 3989
2851.56 3641
2852.06 3557
2852.56 3174
2853.07 3179
2853.57 3075
2854.07 3078
2854.58 2911
2855.08 2942
2855.59 2737
2856.09 2796
2856.59 2816
2857.10 2833
2857.60 3108
2858.10 2976
2858.61 3130
2859.11 3279
2859.62 3176
2860.12 2975
2860.63 2966
2861.13 2988
2861.63 2963
2862.14 2974
2862.64 2963
2863.15 2963
2863.65 3065
2864.16 3031
2864.66 3016
2865.16 2756
2865.67 3090
2866.17 3049
2866.68 2755
2867.18 2752
2867.69 2798
2868.19 2651
2868.70 2826
2869.20 2952
2869.71 2955
2870.21 2846
2870.72 3156
2871.22 3100
2871.73 3244
2872.23 3195
2872.74 3275
2873.24 3470
2873.75 3249
2874.25 3080
2874.76 3192
2875.27 3440
2875.77 3479
2876.28 3269
2876.78 2986
2877.29 3059
2877.79 3057
2878.30 3338
2878.81 3509
2879.31 3487
2879.82 3457
2880.32 3692
2880.83 3681
2881.33 4022
2881.84 4491
2882.35 4409
2882.85 4588
2883.36 4928
2883.87 5412
2884.37 5631
2884.88 5602
2885.38 5869
2885.89 6187
2886.40 5774
2886.90 5375
2887.41 5349
2887.92 5752
2888.42 5898
2888.93 5849
2889.44 5981
2889.94 6007
2890.45 6059
2890.96 5743
2891.46 5385
2891.97 5166
2892.48 4681
2892.98 4283
2893.49 3989
2894.00 3806
2894.51 3674
2895.01 3380
2895.52 3386
2896.03 3517
2896.54 3334
2897.04 3625
2897.55 3575
2898.06 3457
2898.57 3639
2899.07 3581
2899.58 3724
2900.09 3655
2900.60 3607
2901.10 3424
2901.61 3569
2902.12 3570
2902.63 3720
2903.13 3707
2903.64 3583
2904.15 3660
2904.66 3624
2905.17 3370
2905.68 3359
2906.18 3371
2906.69 3746
2907.20 3660
2907.71 3398
2908.22 3582
2908.72 3658
2909.23 3449
2909.74 3419
2910.25 3455
2910.76 3334
2911.27 3317
2911.78 3196
2912.28 3242
2912.79 3416
2913.30 3418
2913.81 3244
2914.32 3239
2914.83 3282
2915.34 3338
2915.85 3377
2916.36 3487
2916.87 3540
2917.37 3552
2917.88 3469
2918.39 3317
2918.90 3318
2919.41 3398
2919.92 3482
2920.43 3384
2920.94 3400
2921.45 3664
2921.96 3617
2922.47 3721
2922.98 4155
2923.49 4536
2924.00 4339
2924.51 4822
2925.02 5458
2925.53 5865
2926.04 6598
2926.55 7344
2927.06 7540
2927.57 7697
2928.08 8168
2928.59 8282
2929.10 7177
2929.61 6845
2930.12 6439
2930.63 5953
2931.14 5333
2931.65 4413
2932.16 3972
2932.67 3532
2933.18 3265
2933.69 3156
2934.20 3242
2934.71 3250
2935.22 3207
2935.73 3098
2936.24 3060
2936.76 3051
2937.27 3045
2937.78 2959
2938.29 3114
2938.80 2999
2939.31 3105
2939.82 3260
2940.33 3238
2940.84 3028
2941.36 3048
2941.87 3159
2942.38 3014
2942.89 3124
2943.40 3110
2943.91 3265
2944.42 3310
2944.94 3476
2945.45 3487
2945.96 3500
2946.47 3462
2946.98 3858
2947.49 4262
2948.01 4204
2948.52 4538
2949.03 4526
2949.54 4362
2950.05 4068
2950.57 4137
2951.08 4028
2951.59 3931
2952.10 3713
2952.61 3447
2953.13 3401
2953.64 3493
2954.15 3303
2954.66 3279
2955.18 3148
2955.69 3211
2956.20 3122
2956.71 3154
2957.23 3507
2957.74 3294
2958.25 3203
2958.76 3260
2959.28 3582
2959.79 3478
2960.30 3811
2960.82 3877
2961.33 3721
2961.84 3913
2962.36 4134
2962.87 4310
2963.38 4185
2963.89 4141
2964.41 4181
2964.92 4080
2965.43 4215
2965.95 4011
2966.46 3847
2966.97 3775
2967.49 3554
2968.00 3604
2968.52 3227
2969.03 3120
2969.54 3146
2970.06 2973
2970.57 3065
2971.08 3010
2971.60 2951
2972.11 2966
2972.63 2797
2973.14 2755
2973.65 2634
2974.17 2847
2974.68 3133
2975.20 2935
2975.71 2859
2976.23 2804
2976.74 2845
2977.25 2611
2977.77 2555
2978.28 2599
2978.80 2810
2979.31 2647
2979.83 2869
2980.34 3007
2980.86 2855
2981.37 3246
2981.89 3101
2982.40 3036
2982.91 3105
2983.43 3169
2983.94 3173
2984.46 3278
2984.97 3405
2985.49 3402
2986.00 3224
2986.52 3462
2987.04 3338
2987.55 3335
2988.07 3344
2988.58 3461
2989.10 3212
2989.61 3522
2990.13 3429
2990.64 3344
2991.16 3394
2991.67 3540
2992.19 3419
2992.71 3568
2993.22 3628
2993.74 3734
2994.25 3763
2994.77 3988
2995.28 4051
2995.80 4009
2996.32 3677
2996.83 3714
2997.35 4092
2997.87 4252
2998.38 4354
2998.90 4460
2999.41 4569
2999.93 5032
3000.45 4895
3000.96 4516
3001.48 4364
3002.00 4480
3002.51 4411
3003.03 4575
3003.55 4511
3004.06 4572
3004.58 4519
3005.10 4499
3005.61 4521
3006.13 4804
3006.65 4703
3007.16 4644
3007.68 4780
3008.20 4927
3008.71 4811
3009.23 4409
3009.75 4243
3010.27 4166
3010.78 3712
3011.30 3242
3011.82 3375
3012.34 3188
3012.85 3135
3013.37 3032
3013.89 3069
3014.41 3132
3014.92 3032
3015.44 3044
3015.96 3344
3016.48 3269
3016.99 3097
3017.51 3137
3018.03 3377
3018.55 3308
3019.07 3259
3019.58 3382
3020.10 3381
3020.62 3349
3021.14 3583
3021.66 3576
3022.17 3658
3022.69 3426
3023.21 3732
3023.73 3736
3024.25 3953
3024.77 4280
3025.28 4407
3025.80 4375
3026.32 4633
3026.84 4707
3027.36 4525
3027.88 4681
3028.40 4423
3028.92 4357
3029.43 4362
3029.95 3924
3030.47 3753
3030.99 3763
3031.51 3579
3032.03 3517
3032.55 3417
3033.07 3270
3033.59 3436
3034.11 3409
3034.63 3398
3035.15 3397
3035.66 3470
3036.18 3695
3036.70 3838
3037.22 3730
3037.74 3615
3038.26 3954
3038.78 3747
3039.30 3615
3039.82 3629
3040.34 3634
3040.86 3574
3041.38 3532
3041.90 3339
3042.42 3512
3042.94 3491
3043.46 3185
3043.98 3134
3044.50 3114
3045.02 3122
3045.54 3090
3046.06 2992
3046.58 2987
3047.10 2863
3047.62 2933
3048.14 3003
3048.66 2821
3049.18 2914
3049.71 3160
3050.23 3340
3050.75 3172
3051.27 2972
3051.79 2985
3052.31 3047
3052.83 2999
3053.35 2934
3053.87 2674
3054.39 2636
3054.91 2884
3055.43 2995
3055.96 3000
3056.48 2899
3057.00 2830
3057.52 2858
3058.04 2755
3058.56 2929
3059.08 2806
3059.61 2773
3060.13 3047
3060.65 2920
3061.17 2736
3061.69 2882
3062.21 2893
3062.73 3081
3063.26 3050
3063.78 3005
3064.30 3073
3064.82 3197
3065.34 3195
3065.87 3131
3066.39 3177
3066.91 3249
3067.43 3193
3067.95 3347
3068.48 3230
3069.00 3150
3069.52 3218
3070.04 3058
3070.57 3126
3071.09 3121
3071.61 3249
3072.13 3352
3072.66 3397
3073.18 3238
3073.70 3424
3074.22 3362
3074.75 3355
3075.27 3494
3075.79 3445
3076.32 3457
3076.84 3672
3077.36 3524
3077.88 3504
3078.41 3446
3078.93 3498
3079.45 3422
3079.98 3457
3080.50 3482
3081.02 3618
3081.55 3683
3082.07 3371
3082.59 3470
3083.12 3398
3083.64 3393
3084.16 3468
3084.69 3345
3085.21 3269
3085.73 3252
3086.26 3278
3086.78 3294
3087.31 3113
3087.83 3157
3088.35 3368
3088.88 3080
3089.40 3382
3089.93 3302
3090.45 3446
3090.97 3167
3091.50 3005
3092.02 3123
3092.55 3004
3093.07 3006
3093.60 2958
3094.12 2948
3094.64 2893
3095.17 3093
3095.69 3346
3096.22 3314
3096.74 3115
3097.27 3349
3097.79 3562
3098.32 3551
3098.84 3563
3099.37 3653
3099.89 3830
3100.42 3734
3100.94 4001
3101.47 4348
3101.99 4873
3102.52 5204
3103.04 5947
3103.57 7047
3104.09 7176
3104.62 7414
3105.14 7651
3105.67 7557
3106.19 8005
3106.72 7246
3107.24 6271
3107.77 6004
3108.29 5433
3108.82 4918
3109.35 4405
3109.87 3945
3110.40 3753
3110.92 4105
3111.45 4167
3111.98 4052
3112.50 4154
3113.03 4157
3113.55 4243
3114.08 4373
3114.61 3914
3115.13 4140
3115.66 4113
3116.18 3860
3116.71 3287
3117.24 3288
3117.76 3306
3118.29 3254
3118.82 3110
3119.34 3267
3119.87 3409
3120.40 3324
3120.92 3052
3121.45 3082
3121.98 3064
3122.50 3080
3123.03 3225
3123.56 3329
3124.08 3333
3124.61 3403
3125.14 3460
3125.66 3116
3126.19 3212
3126.72 3024
3127.25 3051
3127.77 3008
3128.30 3010
3128.83 3058
3129.36 3098
3129.88 3342
3130.41 3135
3130.94 2895
3131.46 3032
3131.99 3066
3132.52 3050
3133.05 2973
3133.58 3025
3134.10 2991
3134.63 3072
3135.16 2835
3135.69 2742
3136.21 2718
3136.74 2772
3137.27 2898
3137.80 2977
3138.33 3027
3138.86 3285
3139.38 3215
3139.91 3062
3140.44 3031
3140.97 3302
3141.50 3052
3142.03 2959
3142.55 3072
3143.08 3073
3143.61 2920
3144.14 2773
3144.67 2862
3145.20 3043
3145.73 2943
3146.25 2569
3146.78 2667
3147.31 2999
3147.84 2845
3148.37 2894
3148.90 3191
3149.43 3266
3149.96 3433
3150.49 3335
3151.02 3396
3151.54 3622
3152.07 3377
3152.60 3301
3153.13 3327
3153.66 3266
3154.19 3251
3154.72 3339
3155.25 3036
3155.78 2971
3156.31 3053
3156.84 3168
3157.37 3022
3157.90 2971
3158.43 3030
3158.96 3197
3159.49 3016
3160.02 3241
3160.55 3239
3161.08 3143
3161.61 3161
3162.14 3123
3162.67 3026
3163.20 2974
3163.73 2623
3164.26 2967
3164.79 3003
3165.32 2841
3165.85 2916
3166.38 2688
3166.91 2699
3167.44 2905
3167.97 2707
3168.50 2551
3169.03 2865
3169.57 2832
3170.10 2678
3170.63 2709
3171.16 2598
3171.69 2707
3172.22 2663
3172.75 2769
3173.28 2776
3173.81 2850
3174.34 2815
3174.88 2755
3175.41 2787
3175.94 2854
3176.47 3008
3177.00 2981
3177.53 2946
3178.06 2863
3178.60 2794
3179.13 2886
3179.66 2708
3180.19 2762
3180.72 3090
3181.25 2919
3181.79 3012
3182.32 2922
3182.85 2913
3183.38 3005
3183.91 2951
3184.44 2903
3184.98 2832
3185.51 2840
3186.04 2910
3186.57 2754
3187.11 2876
3187.64 2778
3188.17 2865
3188.70 2805
3189.24 2806
3189.77 2728
3190.30 2663
3190.83 2764
3191.37 2700
3191.90 2588
3192.43 2548
3192.96 2677
3193.50 2861
3194.03 2907
3194.56 2733
3195.09 2669
3195.63 2996
3196.16 2882
3196.69 3036
3197.23 2945
3197.76 2755
3198.29 2887
3198.83 3045
3199.36 3004
3199.89 2916
3200.43 3134
3200.96 3216
3201.49 3114
3202.03 3066
3202.56 3212
3203.09 3552
3203.63 3616
3204.16 3459
3204.69 3681
3205.23 3603
3205.76 3447
3206.30 3657
3206.83 3798
3207.36 3612
3207.90 3433
3208.43 3262
3208.97 3194
3209.50 3261
3210.03 3264
3210.57 3273
3211.10 3310
3211.64 3505
3212.17 3474
3212.70 3501
3213.24 3633
3213.77 3818
3214.31 4028
3214.84 3908
3215.38 3766
3215.91 3545
3216.45 3435
3216.98 3289
3217.52 3254
3218.05 3138
3218.59 2911
3219.12 2879
3219.66 2803
3220.19 2871
3220.73 2837
3221.26 2819
3221.80 2686
3222.33 2574
3222.87 2788
3223.40 2921
3223.94 2842
3224.47 3002
3225.01 2916
3225.54 3117
3226.08 3195
3226.61 3024
3227.15 3224
3227.69 3324
3228.22 3199
3228.76 3376
3229.29 3194
3229.83 3119
3230.36 3037
3230.90 2958
3231.44 2896
3231.97 2798
3232.51 2702
3233.04 2635
3233.58 2783
3234.12 2809
3234.65 2945
3235.19 3000
3235.72 2966
3236.26 2914
3236.80 2933
3237.33 3063
3237.87 3016
3238.41 3111
3238.94 3321
3239.48 3324
3240.02 3177
3240.55 3392
3241.09 3205
3241.63 3229
3242.16 3238
3242.70 3166
3243.24 3331
3243.77 3355
3244.31 3186
3244.85 3098
3245.39 2948
3245.92 3013
3246.46 3219
3247.00 2943
3247.53 2885
3248.07 3040
3248.61 3117
3249.15 2920
3249.68 2794
3250.22 3213
3250.76 3131
3251.30 3111
3251.83 3113
3252.37 2858
3252.91 2873
3253.45 2846
3253.98 2965
3254.52 3076
3255.06 3074
3255.60 3102
3256.14 3036
3256.67 3130
3257.21 3057
3257.75 3062
3258.29 3146
3258.83 3152
3259.37 3265
3259.90 3298
3260.44 3520
3260.98 3460
3261.52 3347
3262.06 3636
3262.60 4054
3263.13 3962
3263.67 4134
3264.21 4352
3264.75 4594
3265.29 5005
3265.83 5557
3266.37 5845
3266.91 5894
3267.44 6521
3267.98 6938
3268.52 7340
3269.06 7972
3269.60 8068
3270.14 8053
3270.68 7646
3271.22 6947
3271.76 6538
3272.30 5710
3272.84 5060
3273.38 4431
3273.91 3845
3274.45 3791
3274.99 3603
3275.53 3345
3276.07 3305
3276.61 3425
3277.15 3392
3277.69 3496
3278.23 3398
3278.77 3386
3279.31 3638
3279.85 3708
3280.39 3297
3280.93 3497
3281.47 3780
3282.01 3732
3282.55 3694
3283.09 3642
3283.63 3775
3284.17 3789
3284.71 3753
3285.25 3721
3285.79 3970
3286.33 4027
3286.87 4143
3287.42 4334
3287.96 4325
3288.50 4325
3289.04 4602
3289.58 4413
3290.12 4290
3290.66 4167
3291.20 3983
3291.74 3886
3292.28 3962
3292.82 3880
3293.36 3652
3293.91 3792
3294.45 3990
3294.99 4287
3295.53 4616
3296.07 5026
3296.61 5123
3297.15 5319
3297.69 5337
3298.24 5345
3298.78 5292
3299.32 5576
3299.86 5120
3300.40 4874
3300.94 4574
3301.49 4446
3302.03 3956
3302.57 3813
3303.11 3704
3303.65 3574
3304.19 3344
3304.74 3651
3305.28 3831
3305.82 3694
3306.36 3671
3306.90 3505
3307.45 3393
3307.99 3378
3308.53 3432
3309.07 3233
3309.62 3177
3310.16 3321
3310.70 3061
3311.24 3144
3311.79 3209
3312.33 3098
3312.87 3370
3313.41 2959
3313.96 2961
3314.50 3071
3315.04 3337
3315.59 3404
3316.13 3319
3316.67 3439
3317.21 3510
3317.76 3597
3318.30 3824
3318.84 3680
3319.39 3769
3319.93 3743
3320.47 3560
3321.02 3609
3321.56 3874
3322.10 3901
3322.65 3985
3323.19 3861
3323.73 3834
3324.28 3741
3324.82 3964
3325.36 3927
3325.91 3846
3326.45 3881
3327.00 3814
3327.54 3751
3328.08 3599
3328.63 3433
3329.17 3350
3329.72 3369
3330.26 3316
3330.80 3324
3331.35 3202
3331.89 3220
3332.44 3410
3332.98 3678
3333.53 3909
3334.07 4476
3334.61 5073
3335.16 5725
3335.70 6861
3336.25 7623
3336.79 8577
3337.34 9772
3337.88 10206
3338.43 10482
3338.97 10334
3339.52 10321
3340.06 9790
3340.61 9122
3341.15 8521
3341.70 7554
3342.24 6287
3342.79 5612
3343.33 5064
3343.88 4467
3344.42 3967
3344.97 3723
3345.51 3646
3346.06 3425
3346.60 3348
3347.15 3267
3347.69 3441
3348.24 3293
3348.78 3179
3349.33 3124
3349.88 3455
3350.42 3460
3350.97 3545
3351.51 3449
3352.06 3579
3352.61 3658
3353.15 3874
3353.70 3761
3354.24 4052
3354.79 4162
3355.34 4230
3355.88 4296
3356.43 4437
3356.97 4700
3357.52 4367
3358.07 4343
3358.61 4292
3359.16 3990
3359.71 3892
3360.25 3682
3360.80 3652
3361.35 3512
3361.89 3269
3362.44 3090
3362.99 2991
3363.53 2995
3364.08 2957
3364.63 2991
3365.17 2986
3365.72 3035
3366.27 2994
3366.81 2968
3367.36 3032
3367.91 2921
3368.46 2865
3369.00 3051
3369.55 2741
3370.10 3104
3370.64 3118
3371.19 2874
3371.74 2914
3372.29 3056
3372.83 3100
3373.38 3328
3373.93 3234
3374.48 3389
3375.03 3341
3375.57 3292
3376.12 3575
3376.67 3310
3377.22 3536
3377.76 3364
3378.31 3332
3378.86 3102
3379.41 3053
3379.96 3146
3380.50 3062
3381.05 2923
3381.60 2729
3382.15 2731
3382.70 2611
3383.25 2811
3383.79 2763
3384.34 2663
3384.89 2838
3385.44 2667
3385.99 2750
3386.54 2883
3387.09 2904
3387.64 2878
3388.18 2956
3388.73 2969
3389.28 2996
3389.83 2979
3390.38 3159
3390.93 3033
3391.48 3083
3392.03 2919
3392.58 2675
3393.13 2835
3393.67 2820
3394.22 2864
3394.77 2575
3395.32 2825
3395.87 2938
3396.42 2906
3396.97 2682
3397.52 2737
3398.07 2874
3398.62 2801
3399.17 2746
3399.72 2836
3400.27 2909
3400.82 2676
3401.37 2740
3401.92 2478
3402.47 2450
3403.02 2443
3403.57 2293
3404.12 2397
3404.67 2553
3405.22 2506
3405.77 2612
3406.32 2589
3406.87 2449
3407.42 2587
3407.97 2463
3408.52 2250
3409.07 2378
3409.62 2534
3410.17 2585
3410.72 2468
3411.27 2414
3411.82 2553
3412.38 2617
3412.93 2598
3413.48 2618
3414.03 2646
3414.58 2973
3415.13 2860
3415.68 2778
3416.23 2902
3416.78 3012
3417.33 2770
3417.89 2765
3418.44 2620
3418.99 2589
3419.54 2737
3420.09 2648
3420.64 2508
3421.19 2407
3421.74 2324
3422.30 2503
3422.85 2541
3423.40 2593
3423.95 2716
3424.50 2633
3425.05 2833
3425.61 2917
3426.16 3072
3426.71 2887
3427.26 2771
3427.81 2869
3428.37 3056
3428.92 2946
3429.47 2658
3430.02 2583
3430.58 2781
3431.13 2640
3431.68 2534
3432.23 2724
3432.78 2798
3433.34 2581
3433.89 2665
3434.44 2845
3434.99 2652
3435.55 2434
3436.10 2444
3436.65 2501
3437.21 2465
3437.76 2416
3438.31 2848
3438.86 2749
3439.42 2554
3439.97 2683
3440.52 2668
3441.08 2868
3441.63 2826
3442.18 2677
3442.74 2748
3443.29 2674
3443.84 2663
3444.40 2834
3444.95 2754
3445.50 2481
3446.06 2708
3446.61 2647
3447.16 2697
3447.72 2518
3448.27 2575
3448.82 2480
3449.38 2368
3449.93 2512
3450.48 2632
3451.04 2451
3451.59 2397
3452.15 2646
3452.70 2476
3453.25 2560
3453.81 2614
3454.36 2353
3454.92 2326
3455.47 2483
3456.03 2403
3456.58 2387
3457.13 2520
3457.69 2459
3458.24 2509
3458.80 2635
3459.35 2456
3459.91 2448
3460.46 2445
3461.02 2370
3461.57 2271
3462.13 2376
3462.68 2491
3463.24 2518
3463.79 2317
3464.34 2396
3464.90 2451
3465.46 2544
3466.01 2517
3466.57 2450
3467.12 2614
3467.68 2559
3468.23 2431
3468.79 2549
3469.34 2404
3469.90 2328
3470.45 2533
3471.01 2664
3471.56 2635
3472.12 2461
3472.67 2498
3473.23 2535
3473.79 2530
3474.34 2600
3474.90 2554
3475.45 2663
3476.01 2783
3476.56 2705
3477.12 2675
3477.68 2581
3478.23 2750
3478.79 2583
3479.35 2663
3479.90 2607
3480.46 2513
3481.01 2753
3481.57 2891
3482.13 2969
3482.68 2873
3483.24 2892
3483.80 2913
3484.35 2844
3484.91 2815
3485.47 2834
3486.02 2884
3486.58 2831
3487.14 2922
3487.69 2934
3488.25 2908
3488.81 2910
3489.36 3034
3489.92 3079
3490.48 3488
3491.03 3762
3491.59 4129
3492.15 4545
3492.71 4727
3493.26 5083
3493.82 5589
3494.38 5631
3494.94 6065
3495.49 6162
3496.05 6120
3496.61 5530
3497.17 5165
3497.72 4862
3498.28 5061
3498.84 5204
3499.40 5390
3499.95 5855
3500.51 6430
3501.07 6782
3501.63 7097
3502.19 7258
3502.74 6928
3503.30 6865
3503.86 6539
3504.42 6117
3504.98 5840
3505.53 5776
3506.09 5755
3506.65 5336
3507.21 4796
3507.77 4693
3508.33 4769
3508.88 4527
3509.44 4066
3510.00 4452
3510.56 4298
3511.12 3961
3511.68 3613
3512.24 3769
3512.80 3755
3513.35 3619
3513.91 3552
3514.47 3358
3515.03 3337
3515.59 3327
3516.15 3135
3516.71 3307
3517.27 3061
3517.83 2900
3518.39 3113
3518.95 2887
3519.50 3368
3520.06 3213
3520.62 3428
3521.18 3534
3521.74 3350
3522.30 3696
3522.86 3484
3523.42 3460
3523.98 3767
3524.54 3837
3525.10 3785
3525.66 4101
3526.22 3931
3526.78 4054
3527.34 3769
3527.90 3771
3528.46 3608
3529.02 3479
3529.58 3347
3530.14 3119
3530.70 2912
3531.26 3017
3531.82 2655
3532.38 2794
3532.94 2863
3533.50 2959
3534.06 2811
3534.62 2773
3535.18 2711
3535.75 2836
3536.31 2898
3536.87 2776
3537.43 3007
3537.99 3077
3538.55 2961
3539.11 2989
3539.67 3121
3540.23 3066
3540.79 3169
3541.35 3305
3541.92 3409
3542.48 3592
3543.04 3679
3543.60 4077
3544.16 4105
3544.72 4050
3545.28 3878
3545.84 3984
3546.41 4077
3546.97 3909
3547.53 3994
3548.09 3752
3548.65 3284
3549.21 3348
3549.78 3224
3550.34 3054
3550.90 2953
3551.46 2912
3552.02 2796
3552.59 2674
3553.15 2860
3553.71 2651
3554.27 2822
3554.83 2838
3555.40 2747
3555.96 2720
3556.52 2689
3557.08 2705
3557.65 2620
3558.21 2722
3558.77 2698
3559.33 2565
3559.90 2501
3560.46 2582
3561.02 2593
3561.58 2762
3562.15 2774
3562.71 2929
3563.27 2902
3563.83 2911
3564.40 2777
3564.96 2642
3565.52 2763
3566.09 2837
3566.65 2766
3567.21 2565
3567.78 2595
3568.34 2523
3568.90 2621
3569.47 2602
3570.03 2352
3570.59 2290
3571.16 2496
3571.72 2526
3572.28 2531
3572.85 2299
3573.41 2461
3573.97 2358
3574.54 2294
3575.10 2358
3575.66 2400
3576.23 2538
3576.79 2507
3577.36 2499
3577.92 2506
3578.48 2619
3579.05 2673
3579.61 2628
3580.18 2760
3580.74 2758
3581.31 2628
3581.87 2537
3582.43 2566
3583.00 2567
3583.56 2634
3584.13 2333
3584.69 2434
3585.26 2747
3585.82 2794
3586.39 2682
3586.95 2478
3587.52 2455
3588.08 2491
3588.64 2526
3589.21 2506
3589.77 2489
3590.34 2770
3590.90 2738
3591.47 2744
3592.03 2526
3592.60 2535
3593.17 2634
3593.73 2525
3594.30 2594
3594.86 2418
3595.43 2479
3595.99 2431
3596.56 2360
3597.12 2390
3597.69 2456
3598.25 2419
3598.82 2684
3599.39 2882
3599.95 2831
3600.52 2810
3601.08 2760
3601.65 2796
3602.21 2938
3602.78 3010
3603.35 2942
3603.91 2714
3604.48 3065
3605.04 3055
3605.61 2754
3606.18 2676
3606.74 2596
3607.31 2746
3607.88 2556
3608.44 2350
3609.01 2316
3609.57 2318
3610.14 2298
3610.71 2417
3611.27 2374
3611.84 2280
3612.41 2500
3612.97 2313
3613.54 2357
3614.11 2506
3614.68 2621
3615.24 3020
3615.81 3467
3616.38 3674
3616.94 4136
3617.51 4849
3618.08 5808
3618.64 7115
3619.21 7979
3619.78 8872
3620.35 9461
3620.91 9801
3621.48 9314
3622.05 9084
3622.62 8640
3623.18 7607
3623.75 6669
3624.32 5679
3624.89 4899
3625.45 4347
3626.02 3629
3626.59 3273
3627.16 2977
3627.73 2798
3628.29 2747
3628.86 2602
3629.43 2729
3630.00 2667
3630.57 2581
3631.13 2567
3631.70 2509
3632.27 2281
3632.84 2428
3633.41 2441
3633.98 2417
3634.54 2432
3635.11 2394
3635.68 2152
3636.25 2182
3636.82 2366
3637.39 2238
3637.96 2248
3638.52 2459
3639.09 2396
3639.66 2460
3640.23 2580
3640.80 2518
3641.37 2692
3641.94 2655
3642.51 2792
3643.08 3204
3643.65 3174
3644.21 3156
3644.78 3241
3645.35 3168
3645.92 3286
3646.49 3407
3647.06 3201
3647.63 3075
3648.20 3358
3648.77 3130
3649.34 3328
3649.91 3401
3650.48 3214
3651.05 3126
3651.62 2982
3652.19 3069
3652.76 3023
3653.33 2973
3653.90 3198
3654.47 3207
3655.04 3212
3655.61 3130
3656.18 3289
3656.75 3424
3657.32 3568
3657.89 3642
3658.46 3848
3659.03 4018
3659.60 4050
3660.17 4078
3660.74 3974
3661.31 3822
3661.88 3719
3662.45 3710
3663.02 3672
3663.59 3595
3664.16 3537
3664.74 3401
3665.31 3039
3665.88 2939
3666.45 2851
3667.02 2901
3667.59 2811
3668.16 2965
3668.73 3215
3669.30 2885
3669.87 2935
3670.45 2932
3671.02 2853
3671.59 2756
3672.16 2751
3672.73 2877
3673.30 2938
3673.87 2888
3674.45 2604
3675.02 2783
3675.59 3003
3676.16 3051
3676.73 3022
3677.30 3274
3677.88 2931
3678.45 3027
3679.02 3078
3679.59 2773
3680.16 2825
3680.74 2911
3681.31 2828
3681.88 2932
3682.45 2781
3683.02 2654
3683.60 2581
3684.17 2375
3684.74 2605
3685.31 2722
3685.89 2848
3686.46 2800
3687.03 2811
3687.60 2918
3688.18 3045
3688.75 3203
3689.32 3652
3689.89 3765
3690.47 3992
3691.04 4111
3691.61 3981
3692.19 4202
3692.76 4255
3693.33 4004
3693.91 3881
3694.48 3940
3695.05 3494
3695.62 3237
3696.20 3254
3696.77 3097
3697.34 3085
3697.92 2950
3698.49 2858
3699.06 2865
3699.64 2739
3700.21 2466
3700.79 2725
3701.36 2539
3701.93 2639
3702.51 2705
3703.08 2575
3703.65 2598
3704.23 2874
3704.80 2775
3705.38 2496
3705.95 2579
3706.52 2823
3707.10 2602
3707.67 2689
3708.25 2696
3708.82 2613
3709.39 2634
3709.97 2633
3710.54 2577
3711.12 2674
3711.69 2664
3712.27 2748
3712.84 2731
3713.42 2533
3713.99 2829
3714.57 2802
3715.14 2669
3715.71 2657
3716.29 2856
3716.86 2908
3717.44 2812
3718.01 2845
3718.59 2631
3719.16 2607
3719.74 2633
3720.31 2699
3720.89 2745
3721.47 2514
3722.04 2486
3722.62 2448
3723.19 2375
3723.77 2319
3724.34 2174
3724.92 2312
3725.49 2209
3726.07 2337
3726.64 2304
3727.22 2459
3727.80 2350
3728.37 2329
3728.95 2392
3729.52 2563
3730.10 2626
3730.67 2840
3731.25 3067
3731.83 3033
3732.40 3302
3732.98 3573
3733.55 3728
3734.13 4106
3734.71 4456
3735.28 4306
3735.86 4539
3736.44 4752
3737.01 4764
3737.59 4492
3738.17 3950
3738.74 3772
3739.32 3595
3739.90 3217
3740.47 3110
3741.05 3099
3741.63 3068
3742.20 2503
3742.78 2598
3743.36 2544
3743.93 2305
3744.51 2460
3745.09 2578
3745.66 2444
3746.24 2393
3746.82 2510
3747.40 2591
3747.97 2522
3748.55 2510
3749.13 2509
3749.70 2412
3750.28 2515
3750.86 2629
3751.44 2639
3752.02 2531
3752.59 2333
3753.17 2383
3753.75 2422
3754.33 2213
3754.90 2350
3755.48 2271
3756.06 2275
3756.64 2271
3757.22 2141
3757.79 2209
3758.37 2276
3758.95 2223
3759.53 2284
3760.11 2209
3760.68 2277
3761.26 2494
3761.84 2470
3762.42 2492
3763.00 2492
3763.58 2643
3764.15 2581
3764.73 2642
3765.31 2423
3765.89 2519
3766.47 2652
3767.05 2605
3767.63 2452
3768.21 2288
3768.78 2518
3769.36 2578
3769.94 2531
3770.52 2470
3771.10 2384
3771.68 2423
3772.26 2398
3772.84 2659
3773.42 2735
3774.00 2591
3774.58 2675
3775.15 2742
3775.73 2799
3776.31 2380
3776.89 2387
3777.47 2311
3778.05 2285
3778.63 2291
3779.21 2261
3779.79 2261
3780.37 2320
3780.95 2529
3781.53 2452
3782.11 2103
3782.69 2164
3783.27 2444
3783.85 2163
3784.43 2156
3785.01 2293
3785.59 2236
3786.17 2266
3786.75 2199
3787.33 2181
3787.91 2219
3788.49 2224
3789.07 2185
3789.65 2394
3790.23 2423
3790.81 2378
3791.39 2303
3791.98 2200
3792.56 2199
3793.14 2217
3793.72 2152
3794.30 2185
3794.88 2366
3795.46 2251
3796.04 2138
3796.62 2101
3797.20 2207
3797.78 2198
3798.37 2180
3798.95 2154
3799.53 2143
3800.11 2189
3800.69 2240
3801.27 2218
3801.85 2240
3802.43 2250
3803.02 2325
3803.60 2349
3804.18 2436
3804.76 2187
3805.34 2251
3805.92 2215
3806.51 2457
3807.09 2439
3807.67 2398
3808.25 2538
3808.83 2586
3809.42 2602
3810.00 2647
3810.58 2771
3811.16 2896
3811.74 2942
3812.33 2841
3812.91 2842
3813.49 2908
3814.07 2801
3814.66 2779
3815.24 2686
3815.82 2783
3816.40 2623
3816.99 2519
3817.57 2572
3818.15 2522
3818.73 2579
3819.32 2343
3819.90 2387
3820.48 2522
3821.06 2473
3821.65 2436
3822.23 2559
3822.81 2399
3823.40 2212
3823.98 2203
3824.56 2089
3825.15 2111
3825.73 2148
3826.31 2229
3826.90 2246
3827.48 2160
3828.06 2073
3828.65 2140
3829.23 2184
3829.81 2259
3830.40 2341
3830.98 2378
3831.56 2522
3832.15 2686
3832.73 2574
3833.32 2657
3833.90 2535
3834.48 2463
3835.07 2454
3835.65 2599
3836.23 2379
3836.82 2277
3837.40 2359
3837.99 2536
3838.57 2411
3839.16 2374
3839.74 2339
3840.32 2320
3840.91 2434
3841.49 2230
3842.08 2424
3842.66 2500
3843.25 2439
3843.83 2417
3844.42 2547
3845.00 2707
3845.59 2504
3846.17 2435
3846.76 2624
3847.34 2515
3847.92 2637
3848.51 2463
3849.09 2530
3849.68 2515
3850.27 2422
3850.85 2491
3851.44 2599
3852.02 2444
3852.61 2435
3853.19 2314
3853.78 2462
3854.36 2611
3854.95 2361
3855.53 2452
3856.12 2641
3856.70 2411
3857.29 2461
3857.88 2777
3858.46 3043
3859.05 3275
3859.63 3642
3860.22 4069
3860.80 4765
3861.39 5275
3861.98 6255
3862.56 7106
3863.15 8120
3863.73 8421
3864.32 8640
3864.91 8837
3865.49 9524
3866.08 8300
3866.67 7789
3867.25 7149
3867.84 6610
3868.43 5741
3869.01 5151
3869.60 4425
3870.19 3996
3870.77 3746
3871.36 3471
3871.95 3337
3872.53 3088
3873.12 3049
3873.71 3234
3874.29 3257
3874.88 3463
3875.47 3410
3876.05 3467
3876.64 3574
3877.23 3442
3877.82 3284
3878.40 3149
3878.99 3227
3879.58 3216
3880.16 2906
3880.75 2608
3881.34 2561
3881.93 2612
3882.51 2697
3883.10 2558
3883.69 2600
3884.28 2567
3884.87 2572
3885.45 2594
3886.04 2535
3886.63 2411
3887.22 2616
3887.80 2943
3888.39 2896
3888.98 2684
3889.57 2864
3890.16 3008
3890.74 2944
3891.33 3083
3891.92 3168
3892.51 3306
3893.10 3345
3893.69 3434
3894.27 3338
3894.86 3240
3895.45 3319
3896.04 3070
3896.63 2959
3897.22 3048
3897.81 2997
3898.40 3054
3898.98 3249
3899.57 2972
3900.16 3008
3900.75 3265
3901.34 3686
3901.93 3654
3902.52 3846
3903.11 3762
3903.70 3679
3904.29 3562
3904.87 3185
3905.46 3106
3906.05 3028
3906.64 3022
3907.23 2820
3907.82 2721
3908.41 2798
3909.00 2633
3909.59 2547
3910.18 2607
3910.77 2720
3911.36 2547
3911.95 2538
3912.54 2286
3913.13 2314
3913.72 2353
3914.31 2317
3914.90 2470
3915.49 2429
3916.08 2271
3916.67 2299
3917.26 2433
3917.85 2294
3918.44 2300
3919.03 2314
3919.62 2338
3920.21 2363
3920.80 2333
3921.39 2384
3921.98 2333
3922.57 2343
3923.16 2434
3923.75 2523
3924.34 2362
3924.94 2225
3925.53 2463
3926.12 2352
3926.71 2250
3927.30 2347
3927.89 2353
3928.48 2391
3929.07 2318
3929.66 2338
3930.25 2490
3930.85 2662
3931.44 2629
3932.03 2786
3932.62 2709
3933.21 2576
3933.80 2523
3934.39 2468
3934.99 2306
3935.58 2387
3936.17 2311
3936.76 2286
3937.35 2221
3937.94 2284
3938.54 2257
3939.13 2232
3939.72 2191
3940.31 2402
3940.90 2363
3941.49 2262
3942.09 2424
3942.68 2407
3943.27 2316
3943.86 2377
3944.46 2391
3945.05 2244
3945.64 2343
3946.23 2310
3946.82 2348
3947.42 2190
3948.01 2231
3948.60 2237
3949.20 2378
3949.79 2144
3950.38 2049
3950.97 2176
3951.57 2170
3952.16 2218
3952.75 2260
3953.34 2074
3953.94 2219
3954.53 2204
3955.12 2381
3955.72 2171
3956.31 2266
3956.90 2222
3957.50 2215
3958.09 2304
3958.68 2310
3959.28 2238
3959.87 2090
3960.46 2251
3961.06 2425
3961.65 2227
3962.24 2219
3962.84 2130
3963.43 2130
3964.02 2246
3964.62 2192
3965.21 2226
3965.81 2226
3966.40 2316
3966.99 2257
3967.59 2408
3968.18 2331
3968.78 2514
3969.37 2431
3969.96 2403
3970.56 2326
3971.15 2333
3971.75 2236
3972.34 2326
3972.94 2363
3973.53 2233
3974.12 2172
3974.72 2088
3975.31 2336
3975.91 2527
3976.50 2554
3977.10 2498
3977.69 2269
3978.29 2384
3978.88 2468
3979.48 2630
3980.07 2676
3980.67 2475
3981.26 2411
3981.86 2341
3982.45 2400
3983.05 2257
3983.64 2274
3984.24 2211
3984.83 2231
3985.43 2153
3986.02 2243
3986.62 2327
3987.21 2357
3987.81 2152
3988.40 2146
3989.00 2279
3989.60 2180
3990.19 2129
3990.79 2205
3991.38 2299
3991.98 2312
3992.57 2245
3993.17 2445
3993.77 2408
3994.36 2266
3994.96 2105
3995.55 2321
3996.15 2387
3996.75 2408
3997.34 2478
3997.94 2244
3998.54 2388
3999.13 2518
3999.73 2292
4000.32 2118
4000.92 2243
4001.52 2417
4002.11 2256
4002.71 2515
4003.31 2491
4003.90 2446
4004.50 2340
4005.10 2355
4005.69 2503
4006.29 2608
4006.89 2632
4007.49 2569
4008.08 2551
4008.68 2777
4009.28 2558
4009.87 2623
4010.47 2640
4011.07 2533
4011.67 2561
4012.26 2535
4012.86 2690
4013.46 2563
4014.05 2854
4014.65 3073
4015.25 3098
4015.85 3462
4016.44 3288
4017.04 3660
4017.64 4155
4018.24 4278
4018.84 4628
4019.43 4866
4020.03 4853
4020.63 4930
4021.23 4650
4021.83 4349
4022.42 4100
4023.02 3771
4023.62 3197
4024.22 3161
4024.82 3072
4025.41 2861
4026.01 2810
4026.61 2740
4027.21 2607
4027.81 2785
4028.41 2956
4029.01 3084
4029.60 3081
4030.20 2975
4030.80 2971
4031.40 3182
4032.00 3240
4032.60 3084
4033.20 2992
4033.80 3033
4034.39 3027
4034.99 3033
4035.59 2924
4036.19 2805
4036.79 3084
4037.39 2930
4037.99 2879
4038.59 2644
4039.19 2700
4039.79 2709
4040.39 2388
4040.99 2254
4041.59 2227
4042.18 2307
4042.78 2302
4043.38 2208
4043.98 2252
4044.58 2426
4045.18 2292
4045.78 2494
4046.38 2606
4046.98 2502
4047.58 2643
4048.18 2683
4048.78 2567
4049.38 2497
4049.98 2544
4050.58 2449
4051.18 2457
4051.78 2528
4052.38 2318
4052.98 2558
4053.58 2413
4054.19 2405
4054.79 2462
4055.39 2691
4055.99 2598
4056.59 2547
4057.19 2606
4057.79 2612
4058.39 2475
4058.99 2337
4059.59 2322
4060.19 2470
4060.79 2355
4061.39 2146
4061.99 2263
4062.60 2170
4063.20 2107
4063.80 2066
4064.40 1886
4065.00 1932
4065.60 1959
4066.20 2045
4066.80 2048
4067.41 1934
4068.01 1883
4068.61 2103
4069.21 2181
4069.81 2246
4070.41 1928
4071.02 2161
4071.62 2067
4072.22 2120
4072.82 2001
4073.42 1875
4074.02 2054
4074.63 2116
4075.23 2126
4075.83 2105
4076.43 2046
4077.03 2039
4077.64 2095
4078.24 2208
4078.84 2073
4079.44 2160
4080.05 2190
4080.65 2199
4081.25 2050
4081.85 1960
4082.46 1964
4083.06 2093
4083.66 2201
4084.26 2202
4084.87 2182
4085.47 2090
4086.07 2021
4086.67 2106
4087.28 2072
4087.88 2134
4088.48 1973
4089.09 2208
4089.69 2273
4090.29 2268
4090.90 2226
4091.50 2175
4092.10 2042
4092.71 2029
4093.31 2170
4093.91 2101
4094.52 2199
4095.12 2437
4095.72 2375
4096.33 2326
4096.93 2408
4097.53 2408
4098.14 2640
4098.74 2479
4099.34 2263
4099.95 2160
4100.55 2212
4101.16 2239
4101.76 2129
4102.36 2169
4102.97 2072
4103.57 2189
4104.18 2088
4104.78 2032
4105.38 2024
4105.99 1970
4106.59 2017
4107.20 2184
4107.80 2038
4108.41 1858
4109.01 1900
4109.62 1933
4110.22 1934
4110.82 1997
4111.43 2074
4112.03 1993
4112.64 2006
4113.24 1944
4113.85 2001
4114.45 2052
4115.06 1970
4115.66 1973
4116.27 1892
4116.87 1853
4117.48 1890
4118.08 2032
4118.69 2043
4119.29 1976
4119.90 2034
4120.50 1982
4121.11 1945
4121.72 1901
4122.32 1951
4122.93 1872
4123.53 2082
4124.14 2071
4124.74 2022
4125.35 1980
4125.95 1972
4126.56 2130
4127.17 1934
4127.77 1935
4128.38 1995
4128.98 2010
4129.59 2020
4130.20 2038
4130.80 2024
4131.41 2131
4132.01 2117
4132.62 1969
4133.23 2039
4133.83 2037
4134.44 2159
4135.05 2301
4135.65 2206
4136.26 2194
4136.87 2308
4137.47 2188
4138.08 2319
4138.69 2398
4139.29 2454
4139.90 2362
4140.51 2231
4141.11 2490
4141.72 2450
4142.33 2414
4142.93 2503
4143.54 2419
4144.15 2468
4144.75 2384
4145.36 2314
4145.97 2227
4146.58 2174
4147.18 2250
4147.79 2124
4148.40 1901
4149.01 2119
4149.61 2117
4150.22 2139
4150.83 1920
4151.44 1869
4152.04 1738
4152.65 1919
4153.26 1871
4153.87 1750
4154.47 1934
4155.08 1942
4155.69 1852
4156.30 1849
4156.91 2052
4157.51 1916
4158.12 1829
4158.73 1765
4159.34 1951
4159.95 1842
4160.56 1803
4161.16 1897
4161.77 1822
4162.38 1667
4162.99 1876
4163.60 1838
4164.21 2057
4164.81 2075
4165.42 2044
4166.03 2088
4166.64 2056
4167.25 2225
4167.86 2408
4168.47 2145
4169.08 2160
4169.69 2133
4170.29 2156
4170.90 2057
4171.51 2246
4172.12 2066
4172.73 2047
4173.34 1828
4173.95 1871
4174.56 2060
4175.17 2049
4175.78 2138
4176.39 2190
4177.00 2160
4177.61 2220
4178.22 2216
4178.82 2161
4179.43 2220
4180.04 2276
4180.65 2285
4181.26 2253
4181.87 2012
4182.48 1989
4183.09 2073
4183.70 2094
4184.31 2083
4184.92 1898
4185.53 1966
4186.14 1904
4186.75 2046
4187.36 2132
4187.97 1802
4188.58 2019
4189.19 1956
4189.81 2109
4190.42 2008
4191.03 1928
4191.64 1940
4192.25 2144
4192.86 2094
4193.47 2091
4194.08 2270
4194.69 2123
4195.30 2239
4195.91 2225
4196.52 2426
4197.13 2395
4197.74 2390
4198.36 2352
4198.97 2225
4199.58 2228
4200.19 2275
4200.80 2303
4201.41 2190
4202.02 1913
4202.63 2074
4203.25 2166
4203.86 2075
4204.47 2119
4205.08 2137
4205.69 2130
4206.30 2191
4206.92 2172
4207.53 2248
4208.14 2165
4208.75 2166
4209.36 2320
4209.97 2212
4210.59 2225
4211.20 2225
4211.81 2346
4212.42 2170
4213.03 2180
4213.65 2196
4214.26 2230
4214.87 2106
4215.48 2170
4216.10 2282
4216.71 2108
4217.32 2253
4217.93 2676
4218.55 2697
4219.16 2829
4219.77 3195
4220.38 3151
4221.00 3349
4221.61 3450
4222.22 3741
4222.83 4604
4223.45 4835
4224.06 5048
4224.67 5544
4225.29 5816
4225.90 5936
4226.51 6083
4227.13 6073
4227.74 5794
4228.35 5399
4228.96 5126
4229.58 4874
4230.19 4651
4230.80 4515
4231.42 4318
4232.03 4484
4232.65 4298
4233.26 4200
4233.87 4150
4234.49 4208
4235.10 4271
4235.71 4329
4236.33 4191
4236.94 4503
4237.56 4697
4238.17 4497
4238.78 4067
4239.40 3897
4240.01 3792
4240.63 3634
4241.24 3366
4241.85 3089
4242.47 2764
4243.08 2733
4243.70 2685
4244.31 2528
4244.93 2446
4245.54 2476
4246.15 2537
4246.77 2625
4247.38 2601
4248.00 2523
4248.61 2755
4249.23 2915
4249.84 2648
4250.46 2521
4251.07 2482
4251.69 2568
4252.30 2551
4252.92 2634
4253.53 2607
4254.15 2734
4254.76 2688
4255.38 2614
4255.99 2660
4256.61 2434
4257.22 2252
4257.84 2391
4258.45 2500
4259.07 2362
4259.69 2463
4260.30 2662
4260.92 2592
4261.53 2548
4262.15 2595
4262.76 2599
4263.38 2584
4263.99 2610
4264.61 2523
4265.23 2698
4265.84 2627
4266.46 2579
4267.07 2434
4267.69 2503
4268.31 2771
4268.92 2595
4269.54 2536
4270.16 2490
4270.77 2626
4271.39 2475
4272.00 2477
4272.62 2356
4273.24 2370
4273.85 2332
4274.47 2431
4275.09 2593
4275.70 2437
4276.32 2550
4276.94 2554
4277.55 2511
4278.17 2547
4278.79 2455
4279.40 2616
4280.02 2552
4280.64 2493
4281.26 2410
4281.87 2222
4282.49 2095
4283.11 2087
4283.72 2123
4284.34 2027
4284.96 2065
4285.58 1951
4286.19 1984
4286.81 2147
4287.43 1972
4288.05 1893
4288.66 2151
4289.28 2092
4289.90 2081
4290.52 2076
4291.13 1832
4291.75 1820
4292.37 2128
4292.99 2024
4293.61 1886
4294.22 2055
4294.84 2116
4295.46 2032
4296.08 1961
4296.70 2012
4297.31 2018
4297.93 2127
4298.55 2118
4299.17 1993
4299.79 2108
4300.41 2093
4301.03 2227
4301.64 2113
4302.26 2010
4302.88 2094
4303.50 2040
4304.12 1939
4304.74 1986
4305.36 2027
4305.97 2054
4306.59 1897
4307.21 2041
4307.83 2065
4308.45 1999
4309.07 2016
4309.69 2110
4310.31 2178
4310.93 2090
4311.55 2057
4312.17 1957
4312.78 1982
4313.40 1911
4314.02 2274
4314.64 2240
4315.26 2119
4315.88 2225
4316.50 2227
4317.12 2157
4317.74 2144
4318.36 2132
4318.98 2111
4319.60 2188
4320.22 2213
4320.84 2007
4321.46 2156
4322.08 2265
4322.70 2371
4323.32 2220
4323.94 2030
4324.56 2340
4325.18 2311
4325.80 2313
4326.42 2208
4327.04 2331
4327.66 2365
4328.28 2503
4328.90 2496
4329.52 2524
4330.14 2365
4330.76 2314
4331.39 2354
4332.01 2248
4332.63 2151
4333.25 2225
4333.87 2175
4334.49 2243
4335.11 2364
4335.73 2601
4336.35 2845
4336.97 2765
4337.59 2874
4338.22 3223
4338.84 3281
4339.46 3465
4340.08 3585
4340.70 3562
4341.32 3613
4341.94 3463
4342.57 3214
4343.19 3130
4343.81 2944
4344.43 2963
4345.05 3355
4345.67 3442
4346.29 3365
4346.92 3982
4347.54 4295
4348.16 4717
4348.78 4844
4349.40 4921
4350.03 4962
4350.65 4655
4351.27 4512
4351.89 4089
4352.51 3671
4353.14 3356
4353.76 3082
4354.38 2857
4355.00 2679
4355.63 2647
4356.25 2452
4356.87 2616
4357.49 2580
4358.12 2608
4358.74 2531
4359.36 2426
4359.98 2515
4360.61 2487
4361.23 2251
4361.85 2368
4362.48 2614
4363.10 2541
4363.72 2455
4364.34 2424
4364.97 2243
4365.59 2313
4366.21 2181
4366.84 2142
4367.46 2371
4368.08 2406
4368.71 2402
4369.33 2371
4369.95 2333
4370.58 2219
4371.20 2145
4371.82 2080
4372.45 2022
4373.07 2004
4373.70 2256
4374.32 2215
4374.94 2033
4375.57 2020
4376.19 2130
4376.81 2059
4377.44 2109
4378.06 2265
4378.69 2146
4379.31 2153
4379.94 2099
4380.56 2097
4381.18 1981
4381.81 2138
4382.43 2290
4383.06 2034
4383.68 1994
4384.31 1956
4384.93 2052
4385.55 2093
4386.18 1873
4386.80 2005
4387.43 2018
4388.05 2174
4388.68 1965
4389.30 1964
4389.93 2282
4390.55 2273
4391.18 2116
4391.80 2130
4392.43 2188
4393.05 2092
4393.68 2191
4394.30 2081
4394.93 1932
4395.55 1962
4396.18 2019
4396.80 2061
4397.43 2036
4398.05 2145
4398.68 2038
4399.31 2191
4399.93 2144
4400.56 2072
4401.18 2063
4401.81 2114
4402.43 2260
4403.06 2269
4403.69 2188
4404.31 2040
4404.94 2158
4405.56 2247
4406.19 2224
4406.82 2185
4407.44 2316
4408.07 2161
4408.69 2114
4409.32 2267
4409.95 2290
4410.57 2483
4411.20 2204
4411.83 2220
4412.45 2501
4413.08 2359
4413.71 2208
4414.33 2045
4414.96 2228
4415.59 2140
4416.21 2095
4416.84 2080
4417.47 2052
4418.09 2109
4418.72 2141
4419.35 2081
4419.97 2005
4420.60 2113
4421.23 2141
4421.85 2182
4422.48 2163
4423.11 2204
4423.74 2299
4424.36 2097
4424.99 2157
4425.62 2200
4426.25 2126
4426.87 1971
4427.50 1887
4428.13 1912
4428.76 1889
4429.38 1994
4430.01 1796
4430.64 1801
4431.27 1873
4431.89 1803
4432.52 1848
4433.15 1885
4433.78 1876
4434.41 1806
4435.03 1818
4435.66 1808
4436.29 2014
4436.92 2024
4437.55 2021
4438.18 1928
4438.80 1953
4439.43 1962
4440.06 1794
4440.69 1797
4441.32 1740
4441.95 1650
4442.57 1653
4443.20 1781
4443.83 1692
4444.46 1668
4445.09 1694
4445.72 1660
4446.35 1617
4446.98 1705
4447.61 1878
4448.23 1927
4448.86 1784
4449.49 1729
4450.12 1783
4450.75 1881
4451.38 1932
4452.01 1934
4452.64 1947
4453.27 1945
4453.90 1967
4454.53 1985
4455.16 2136
4455.79 2109
4456.42 1939
4457.05 1993
4457.67 2067
4458.30 2197
4458.93 2034
4459.56 1944
4460.19 2092
4460.82 1920
4461.45 1898
4462.08 1957
4462.71 1835
4463.34 1779
4463.97 1662
4464.60 1763
4465.23 1782
4465.86 1720
4466.49 1713
4467.13 1721
4467.76 1794
4468.39 1664
4469.02 1650
4469.65 1821
4470.28 1897
4470.91 1788
4471.54 1628
4472.17 1599
4472.80 1579
4473.43 1633
4474.06 1645
4474.69 1781
4475.32 1764
4475.95 1666
4476.59 1644
4477.22 1880
4477.85 1749
4478.48 1608
4479.11 1808
4479.74 1790
4480.37 1823
4481.00 1773
4481.64 1691
4482.27 1824
4482.90 1793
4483.53 1860
4484.16 1804
4484.79 1760
4485.42 1856
4486.06 1901
4486.69 1825
4487.32 1893
4487.95 1829
4488.58 1854
4489.22 1945
4489.85 1913
4490.48 1851
4491.11 1846
4491.74 1873
4492.38 2065
4493.01 1999
4493.64 2110
4494.27 2076
4494.90 2000
4495.54 1918
4496.17 1801
4496.80 1964
4497.43 2038
4498.07 1985
4498.70 1841
4499.33 1925
4499.96 2107
4500.60 2114
4501.23 2104
4501.86 2134
4502.50 2138
4503.13 2109
4503.76 2301
4504.39 2437
4505.03 2379
4505.66 2282
4506.29 2109
4506.93 2151
4507.56 1997
4508.19 2037
4508.83 2170
4509.46 2248
4510.09 2161
4510.73 2004
4511.36 1990
4511.99 2065
4512.63 2170
4513.26 2077
4513.89 1954
4514.53 2042
4515.16 2181
4515.80 2253
4516.43 2258
4517.06 2139
4517.70 1993
4518.33 2040
4518.97 2065
4519.60 2124
4520.23 2073
4520.87 2170
4521.50 2131
4522.14 2190
4522.77 2032
4523.40 2162
4524.04 2181
4524.67 2065
4525.31 2240
4525.94 2208
4526.58 2207
4527.21 2431
4527.85 2753
4528.48 2619
4529.12 3034
4529.75 3604
4530.38 4026
4531.02 4725
4531.65 5453
4532.29 6355
4532.92 7197
4533.56 8148
4534.19 8665
4534.83 8681
4535.46 8496
4536.10 8198
4536.74 7262
4537.37 6308
4538.01 5328
4538.64 4429
4539.28 4087
4539.91 3359
4540.55 3225
4541.18 2999
4541.82 2652
4542.45 2556
4543.09 2312
4543.73 2149
4544.36 2145
4545.00 2236
4545.63 2300
4546.27 2066
4546.91 2414
4547.54 2761
4548.18 2880
4548.81 3050
4549.45 3098
4550.09 3039
4550.72 3177
4551.36 3298
4551.99 3281
4552.63 3251
4553.27 3086
4553.90 3092
4554.54 2926
4555.18 2616
4555.81 2516
4556.45 2207
4557.09 2277
4557.72 2082
4558.36 2130
4559.00 2192
4559.63 2242
4560.27 2078
4560.91 2155
4561.54 2285
4562.18 2321
4562.82 2264
4563.46 2346
4564.09 2298
4564.73 2341
4565.37 2460
4566.00 2486
4566.64 2435
4567.28 2438
4567.92 2396
4568.55 2457
4569.19 2646
4569.83 2625
4570.47 2858
4571.10 2949
4571.74 2843
4572.38 2904
4573.02 2947
4573.66 2971
4574.29 2774
4574.93 2790
4575.57 2448
4576.21 2378
4576.85 2395
4577.48 2210
4578.12 2120
4578.76 2106
4579.40 2120
4580.04 2052
4580.67 2075
4581.31 2201
4581.95 2142
4582.59 2202
4583.23 2000
4583.87 2006
4584.51 2088
4585.14 2115
4585.78 2148
4586.42 2139
4587.06 2232
4587.70 2182
4588.34 2181
4588.98 2293
4589.62 2340
4590.26 2279
4590.89 2450
4591.53 2283
4592.17 2280
4592.81 2362
4593.45 2629
4594.09 2560
4594.73 2416
4595.37 2492
4596.01 2431
4596.65 2173
4597.29 2153
4597.93 2066
4598.57 2000
4599.21 1929
4599.85 1986
4600.49 1943
4601.12 1876
4601.76 1941
4602.40 2037
4603.04 2104
4603.68 2127
4604.32 2156
4604.96 2334
4605.60 2215
4606.24 2131
4606.88 2211
4607.52 2180
4608.17 2305
4608.81 2318
4609.45 2418
4610.09 2497
4610.73 2403
4611.37 2274
4612.01 2074
4612.65 2238
4613.29 2376
4613.93 2333
4614.57 2095
4615.21 2058
4615.85 2041
4616.49 2237
4617.13 2227
4617.77 2160
4618.41 2059
4619.06 1940
4619.70 1912
4620.34 1954
4620.98 1927
4621.62 2037
4622.26 1822
4622.90 1916
4623.54 2041
4624.19 2008
4624.83 2084
4625.47 2118
4626.11 1795
4626.75 1816
4627.39 1984
4628.03 2103
4628.68 2049
4629.32 2029
4629.96 1933
4630.60 1972
4631.24 1964
4631.89 1946
4632.53 1773
4633.17 1849
4633.81 1939
4634.45 1862
4635.10 1946
4635.74 1936
4636.38 2138
4637.02 2164
4637.66 2261
4638.31 2321
4638.95 2246
4639.59 2476
4640.23 2471
4640.88 2505
4641.52 2546
4642.16 2472
4642.80 2403
4643.45 2443
4644.09 2385
4644.73 2115
4645.38 1983
4646.02 2134
4646.66 2197
4647.30 1998
4647.95 2102
4648.59 2087
4649.23 2024
4649.88 2065
4650.52 2207
4651.16 2154
4651.81 2336
4652.45 2443
4653.09 2542
4653.74 2566
4654.38 2543
4655.02 2594
4655.67 2557
4656.31 2665
4656.95 2629
4657.60 2492
4658.24 2533
4658.89 2322
4659.53 2084
4660.17 1883
4660.82 1882
4661.46 1856
4662.10 1860
4662.75 1755
4663.39 1695
4664.04 1820
4664.68 1872
4665.33 1777
4665.97 1831
4666.61 1872
4667.26 1864
4667.90 1693
4668.55 1849
4669.19 1834
4669.84 1666
4670.48 1603
4671.12 1698
4671.77 1765
4672.41 1723
4673.06 1648
4673.70 1681
4674.35 1929
4674.99 1791
4675.64 1819
4676.28 1866
4676.93 1991
4677.57 1821
4678.22 1935
4678.86 1909
4679.51 1900
4680.15 1849
4680.80 1864
4681.44 1913
4682.09 1896
4682.74 1984
4683.38 1906
4684.03 1879
4684.67 1883
4685.32 1920
4685.96 1973
4686.61 1894
4687.25 1937
4687.90 1926
4688.55 1748
4689.19 1742
4689.84 1749
4690.48 1689
4691.13 1889
4691.78 1942
4692.42 1929
4693.07 1858
4693.71 1755
4694.36 1702
4695.01 1695
4695.65 1804
4696.30 1809
4696.95 1809
4697.59 1760
4698.24 1721
4698.89 1856
4699.53 1910
4700.18 1882
4700.83 1993
4701.47 2148
4702.12 2076
4702.77 2039
4703.41 2079
4704.06 1979
4704.71 1954
4705.35 1848
4706.00 1687
4706.65 1845
4707.29 1937
4707.94 1962
4708.59 1900
4709.24 1801
4709.88 1870
4710.53 1866
4711.18 1857
4711.83 1816
4712.47 1990
4713.12 1872
4713.77 1866
4714.42 1897
4715.06 1947
4715.71 1877
4716.36 1924
4717.01 1975
4717.65 1836
4718.30 1824
4718.95 1928
4719.60 1991
4720.25 2035
4720.89 2260
4721.54 2131
4722.19 2127
4722.84 2327
4723.49 2398
4724.13 2615
4724.78 2432
4725.43 2523
4726.08 2632
4726.73 2371
4727.38 2466
4728.03 2739
4728.67 2593
4729.32 2572
4729.97 2630
4730.62 2482
4731.27 2348
4731.92 2374
4732.57 2185
4733.22 2061
4733.86 2024
4734.51 2085
4735.16 1917
4735.81 1941
4736.46 1996
4737.11 1964
4737.76 1889
4738.41 1945
4739.06 1816
4739.71 1760
4740.36 1911
4741.01 1825
4741.65 1912
4742.30 2137
4742.95 2154
4743.60 2046
4744.25 2054
4744.90 2092
4745.55 2167
4746.20 1957
4746.85 1874
4747.50 1788
4748.15 2026
4748.80 2005
4749.45 2163
4750.10 2208
4750.75 2041
4751.40 2095
4752.05 2101
4752.70 2065
4753.35 2244
4754.00 2233
4754.65 2207
4755.30 2239
4755.95 2160
4756.61 2283
4757.26 2156
4757.91 2197
4758.56 1984
4759.21 1977
4759.86 1886
4760.51 2046
4761.16 2171
4761.81 2028
4762.46 1914
4763.11 1969
4763.76 2174
4764.41 2410
4765.07 2436
4765.72 2455
4766.37 2568
4767.02 2575
4767.67 2602
4768.32 2485
4768.97 2494
4769.62 2706
4770.28 2467
4770.93 2072
4771.58 2032
4772.23 1987
4772.88 1901
4773.53 1896
4774.19 1812
4774.84 1770
4775.49 1847
4776.14 1742
4776.79 1779
4777.44 1850
4778.10 1723
4778.75 1864
4779.40 1736
4780.05 1813
4780.70 1831
4781.36 1831
4782.01 1723
4782.66 1774
4783.31 1830
4783.97 1703
4784.62 1807
4785.27 1909
4785.92 1818
4786.58 1716
4787.23 1720
4787.88 1823
4788.53 1695
4789.19 1820
4789.84 1677
4790.49 1700
4791.15 1834
4791.80 1797
4792.45 1772
4793.10 1696
4793.76 1751
4794.41 1828
4795.06 1699
4795.72 1804
4796.37 1784
4797.02 1834
4797.68 1945
4798.33 1873
4798.98 1770
4799.64 1773
4800.29 1724
4800.94 1640
4801.60 1779
4802.25 1827
4802.90 1893
4803.56 1805
4804.21 1871
4804.87 1894
4805.52 1908
4806.17 1864
4806.83 1913
4807.48 1822
4808.14 1743
4808.79 1759
4809.44 1661
4810.10 1610
4810.75 1782
4811.41 1728
4812.06 1855
4812.71 1840
4813.37 1789
4814.02 1716
4814.68 1680
4815.33 1599
4815.99 1581
4816.64 1899
4817.30 1729
4817.95 1872
4818.61 1860
4819.26 1791
4819.92 1806
4820.57 2097
4821.23 2051
4821.88 2061
4822.53 2043
4823.19 1953
4823.85 2194
4824.50 2171
4825.16 2149
4825.81 2096
4826.47 2105
4827.12 2087
4827.78 2246
4828.43 2290
4829.09 2219
4829.74 2099
4830.40 2086
4831.05 2207
4831.71 2073
4832.37 2080
4833.02 2071
4833.68 2120
4834.33 2174
4834.99 2149
4835.64 2209
4836.30 2439
4836.96 2602
4837.61 2760
4838.27 3024
4838.92 2874
4839.58 2916
4840.24 3149
4840.89 3199
4841.55 3030
4842.21 3154
4842.86 2892
4843.52 2776
4844.18 2829
4844.83 2811
4845.49 2571
4846.14 2331
4846.80 2337
4847.46 2337
4848.11 2348
4848.77 2274
4849.43 2410
4850.09 2485
4850.74 2452
4851.40 2343
4852.06 2714
4852.71 2569
4853.37 2629
4854.03 2637
4854.68 2553
4855.34 2639
4856.00 2607
4856.66 2641
4857.31 2707
4857.97 2950
4858.63 2791
4859.29 3013
4859.94 3161
4860.60 3021
4861.26 2768
4861.92 2970
4862.57 3080
4863.23 3021
4863.89 2787
4864.55 2713
4865.21 2777
4865.86 2787
4866.52 2721
4867.18 2733
4867.84 2832
4868.50 3116
4869.15 2910
4869.81 2939
4870.47 2985
4871.13 2816
4871.79 2870
4872.45 2920
4873.10 2937
4873.76 2679
4874.42 2720
4875.08 2506
4875.74 2571
4876.40 2505
4877.06 2606
4877.71 2483
4878.37 2565
4879.03 2579
4879.69 2493
4880.35 2508
4881.01 2594
4881.67 2601
4882.33 2681
4882.99 2630
4883.65 2334
4884.30 2309
4884.96 2475
4885.62 2507
4886.28 2500
4886.94 2333
4887.60 2395
4888.26 2283
4888.92 2193
4889.58 2070
4890.24 2237
4890.90 2195
4891.56 2125
4892.22 2191
4892.88 2319
4893.54 2205
4894.20 2161
4894.86 2191
4895.52 2220
4896.18 2223
4896.84 2133
4897.50 2023
4898.16 2070
4898.82 2092
4899.48 2057
4900.14 1945
4900.80 1876
4901.46 1993
4902.12 1982
4902.78 1919
4903.44 1878
4904.10 1918
4904.76 1726
4905.42 1818
4906.08 1812
4906.74 1826
4907.40 1759
4908.06 1764
4908.73 1852
4909.39 1775
4910.05 1871
4910.71 1791
4911.37 1805
4912.03 1825
4912.69 1732
4913.35 1803
4914.01 1887
4914.68 1754
4915.34 1754
4916.00 1751
4916.66 1831
4917.32 1783
4917.98 1714
4918.64 1785
4919.31 1791
4919.97 1779
4920.63 1703
4921.29 1774
4921.95 1621
4922.61 1621
4923.28 1532
4923.94 1609
4924.60 1659
4925.26 1753
4925.92 1734
4926.59 1745
4927.25 1865
4927.91 1838
4928.57 1751
4929.23 1839
4929.90 1682
4930.56 1686
4931.22 1748
4931.88 1923
4932.55 1752
4933.21 1530
4933.87 1722
4934.53 1727
4935.20 1734
4935.86 1478
4936.52 1622
4937.18 1670
4937.85 1583
4938.51 1749
4939.17 1618
4939.84 1616
4940.50 1515
4941.16 1667
4941.82 1722
4942.49 1598
4943.15 1809
4943.81 1675
4944.48 1761
4945.14 1705
4945.80 1725
4946.47 1716
4947.13 1811
4947.79 1708
4948.46 1673
4949.12 1606
4949.79 1618
4950.45 1736
4951.11 1540
4951.78 1514
4952.44 1643
4953.10 1634
4953.77 1611
4954.43 1423
4955.10 1570
4955.76 1563
4956.42 1661
4957.09 1793
4957.75 1773
4958.42 1558
4959.08 1621
4959.74 1530
4960.41 1560
4961.07 1595
4961.74 1622
4962.40 1641
4963.07 1633
4963.73 1604
4964.40 1642
4965.06 1638
4965.73 1582
4966.39 1591
4967.05 1546
4967.72 1609
4968.38 1744
4969.05 1662
4969.71 1618
4970.38 1746
4971.04 1603
4971.71 1645
4972.37 1714
4973.04 1706
4973.70 1614
4974.37 1603
4975.04 1533
4975.70 1610
4976.37 1521
4977.03 1458
4977.70 1539
4978.36 1573
4979.03 1627
4979.69 1581
4980.36 1511
4981.03 1576
4981.69 1667
4982.36 1655
4983.02 1709
4983.69 1652
4984.35 1683
4985.02 1839
4985.69 1603
4986.35 1680
4987.02 1865
4987.68 1728
4988.35 1801
4989.02 1844
4989.68 1677
4990.35 1796
4991.02 1698
4991.68 1684
4992.35 1684
4993.02 1683
4993.68 1705
4994.35 1565
4995.02 1500
4995.68 1602
4996.35 1641
4997.02 1696
4997.68 1553
4998.35 1561
4999.02 1568
4999.68 1575
5000.35 1497
5001.02 1561
5001.68 1559
5002.35 1622
5003.02 1520
5003.69 1467
5004.35 1650
5005.02 1479
5005.69 1563
5006.35 1633
5007.02 1642
5007.69 1486
5008.36 1572
5009.02 1758
5009.69 1779
5010.36 1600
5011.03 1634
5011.70 1685
5012.36 1737
5013.03 1748
5013.70 1707
5014.37 1796
5015.04 1633
5015.70 1634
5016.37 1523
5017.04 1458
5017.71 1650
5018.38 1604
5019.04 1735
5019.71 1885
5020.38 1843
5021.05 2030
5021.72 2181
5022.39 2372
5023.05 2720
5023.72 2814
5024.39 3123
5025.06 3404
5025.73 3440
5026.40 3564
5027.07 3145
5027.74 3180
5028.40 2877
5029.07 2552
5029.74 2165
5030.41 2055
5031.08 2078
5031.75 1917
5032.42 1878
5033.09 1690
5033.76 1529
5034.43 1644
5035.10 1686
5035.76 1582
5036.43 1642
5037.10 1659
5037.77 1601
5038.44 1475
5039.11 1524
5039.78 1626
5040.45 1609
5041.12 1632
5041.79 1649
5042.46 1550
5043.13 1603
5043.80 1557
5044.47 1659
5045.14 1615
5045.81 1491
5046.48 1637
5047.15 1595
5047.82 1671
5048.49 1698
5049.16 1745
5049.83 1654
5050.50 1621
5051.17 1521
5051.84 1687
5052.51 1621
5053.18 1504
5053.85 1637
5054.52 1707
5055.20 1705
5055.87 1589
5056.54 1566
5057.21 1556
5057.88 1539
5058.55 1529
5059.22 1629
5059.89 1630
5060.56 1607
5061.23 1704
5061.90 1565
5062.58 1641
5063.25 1601
5063.92 1773
5064.59 1732
5065.26 1795
5065.93 1736
5066.60 1757
5067.27 1667
5067.95 1739
5068.62 1621
5069.29 1667
5069.96 1484
5070.63 1549
5071.30 1520
5071.98 1436
5072.65 1453
5073.32 1560
5073.99 1486
5074.66 1506
5075.34 1537
5076.01 1552
5076.68 1570
5077.35 1721
5078.02 1635
5078.70 1592
5079.37 1573
5080.04 1694
5080.71 1601
5081.39 1518
5082.06 1748
5082.73 1774
5083.40 1821
5084.08 1632
5084.75 1707
5085.42 1618
5086.09 1635
5086.77 1551
5087.44 1667
5088.11 1647
5088.79 1682
5089.46 1673
5090.13 1651
5090.80 1655
5091.48 1733
5092.15 1803
5092.82 1895
5093.50 1762
5094.17 1870
5094.84 1971
5095.52 1883
5096.19 1754
5096.86 1831
5097.54 1677
5098.21 1476
5098.88 1649
5099.56 1567
5100.23 1469
5100.90 1531
5101.58 1579
5102.25 1591
5102.93 1668
5103.60 1543
5104.27 1556
5104.95 1663
5105.62 1746
5106.30 1732
5106.97 1633
5107.64 1638
5108.32 1696
5108.99 1594
5109.67 1649
5110.34 1629
5111.02 1646
5111.69 1681
5112.36 1614
5113.04 1459
5113.71 1502
5114.39 1603
5115.06 1470
5115.74 1542
5116.41 1411
5117.09 1349
5117.76 1444
5118.44 1499
5119.11 1521
5119.79 1582
5120.46 1571
5121.14 1604
5121.81 1725
5122.49 1778
5123.16 1683
5123.84 1611
5124.51 1391
5125.19 1500
5125.86 1681
5126.54 1567
5127.21 1468
5127.89 1568
5128.56 1578
5129.24 1553
5129.92 1470
5130.59 1427
5131.27 1527
5131.94 1585
5132.62 1644
5133.29 1632
5133.97 1612
5134.65 1566
5135.32 1619
5136.00 1612
5136.67 1635
5137.35 1632
5138.03 1648
5138.70 1555
5139.38 1567
5140.05 1649
5140.73 1615
5141.41 1498
5142.08 1645
5142.76 1663
5143.44 1532
5144.11 1497
5144.79 1647
5145.47 1585
5146.14 1597
5146.82 1393
5147.50 1535
5148.17 1533
5148.85 1378
5149.53 1441
5150.20 1436
5150.88 1414
5151.56 1498
5152.24 1594
5152.91 1560
5153.59 1363
5154.27 1434
5154.94 1492
5155.62 1388
5156.30 1309
5156.98 1360
5157.65 1396
5158.33 1349
5159.01 1468
5159.69 1511
5160.36 1508
5161.04 1328
5161.72 1282
5162.40 1534
5163.07 1475
5163.75 1511
5164.43 1387
5165.11 1431
5165.79 1465
5166.46 1492
5167.14 1596
5167.82 1600
5168.50 1481
5169.18 1580
5169.86 1597
5170.53 1534
5171.21 1551
5171.89 1494
5172.57 1611
5173.25 1577
5173.93 1533
5174.60 1435
5175.28 1275
5175.96 1379
5176.64 1282
5177.32 1436
5178.00 1508
5178.68 1457
5179.36 1555
5180.03 1488
5180.71 1584
5181.39 1486
5182.07 1441
5182.75 1421
5183.43 1460
5184.11 1420
5184.79 1424
5185.47 1464
5186.15 1354
5186.83 1297
5187.51 1316
5188.18 1429
5188.86 1444
5189.54 1357
5190.22 1316
5190.90 1509
5191.58 1435
5192.26 1339
5192.94 1305
5193.62 1335
5194.30 1367
5194.98 1265
5195.66 1291
5196.34 1355
5197.02 1300
5197.70 1346
5198.38 1354
5199.06 1322
5199.74 1311
5200.42 1291
5201.10 1456
5201.78 1387
5202.46 1308
5203.14 1436
5203.82 1548
5204.50 1398
5205.19 1324
5205.87 1360
5206.55 1489
5207.23 1458
5207.91 1408
5208.59 1440
5209.27 1430
5209.95 1496
5210.63 1527
5211.31 1592
5211.99 1678
5212.67 1642
5213.36 1575
5214.04 1557
5214.72 1588
5215.40 1548
5216.08 1659
5216.76 1606
5217.44 1544
5218.12 1533
5218.81 1444
5219.49 1555
5220.17 1633
5220.85 1624
5221.53 1597
5222.21 1460
5222.90 1601
5223.58 1598
5224.26 1532
5224.94 1499
5225.62 1468
5226.30 1540
5226.99 1415
5227.67 1408
5228.35 1546
5229.03 1563
5229.71 1500
5230.40 1366
5231.08 1291
5231.76 1402
5232.44 1436
5233.13 1319
5233.81 1362
5234.49 1488
5235.17 1422
5235.86 1334
5236.54 1427
5237.22 1455
5237.90 1469
5238.59 1474
5239.27 1390
5239.95 1405
5240.64 1462
5241.32 1468
5242.00 1474
5242.68 1394
5243.37 1529
5244.05 1502
5244.73 1490
5245.42 1463
5246.10 1509
5246.78 1474
5247.47 1517
5248.15 1635
5248.83 1547
5249.52 1622
5250.20 1587
5250.88 1710
5251.57 1660
5252.25 1905
5252.93 1846
5253.62 1782
5254.30 1850
5254.99 1725
5255.67 1667
5256.35 1557
5257.04 1642
5257.72 1506
5258.41 1478
5259.09 1437
5259.77 1443
5260.46 1526
5261.14 1413
5261.83 1474
5262.51 1616
5263.20 1609
5263.88 1526
5264.56 1520
5265.25 1450
5265.93 1491
5266.62 1536
5267.30 1433
5267.99 1539
5268.67 1468
5269.36 1316
5270.04 1400
5270.73 1479
5271.41 1498
5272.10 1606
5272.78 1464
5273.47 1493
5274.15 1576
5274.84 1614
5275.52 1561
5276.21 1542
5276.89 1511
5277.58 1439
5278.26 1467
5278.95 1425
5279.63 1498
5280.32 1458
5281.00 1654
5281.69 1604
5282.38 1679
5283.06 1582
5283.75 1602
5284.43 1705
5285.12 1748
5285.80 1713
5286.49 1644
5287.18 1497
5287.86 1551
5288.55 1614
5289.23 1483
5289.92 1459
5290.61 1560
5291.29 1572
5291.98 1494
5292.66 1531
5293.35 1584
5294.04 1427
5294.72 1550
5295.41 1571
5296.10 1559
5296.78 1552
5297.47 1572
5298.16 1410
5298.84 1424
5299.53 1560
5300.22 1666
5300.90 1799
5301.59 1655
5302.28 1783
5302.96 1780
5303.65 1770
5304.34 1937
5305.03 1860
5305.71 1725
5306.40 1671
5307.09 1819
5307.77 1762
5308.46 1756
5309.15 1600
5309.84 1594
5310.52 1716
5311.21 1696
5311.90 1728
5312.59 1707
5313.27 1614
5313.96 1770
5314.65 1727
5315.34 1584
5316.02 1787
5316.71 1705
5317.40 1564
5318.09 1755
5318.78 1644
5319.46 1670
5320.15 1614
5320.84 1828
5321.53 1900
5322.22 1915
5322.90 1982
5323.59 1916
5324.28 1933
5324.97 1904
5325.66 1828
5326.35 1902
5327.04 1882
5327.72 1906
5328.41 1799
5329.10 1862
5329.79 1806
5330.48 1789
5331.17 1862
5331.86 1793
5332.54 1888
5333.23 1936
5333.92 1845
5334.61 2062
5335.30 1956
5335.99 1865
5336.68 2016
5337.37 2142
5338.06 1982
5338.75 2029
5339.44 2052
5340.12 2088
5340.81 2165
5341.50 2170
5342.19 2154
5342.88 1975
5343.57 2048
5344.26 2216
5344.95 2026
5345.64 2160
5346.33 2074
5347.02 2123
5347.71 2312
5348.40 2474
5349.09 2781
5349.78 3075
5350.47 3212
5351.16 3603
5351.85 4270
5352.54 4982
5353.23 5625
5353.92 5625
5354.61 5525
5355.30 5409
5355.99 5068
5356.68 4801
5357.37 4108
5358.06 3724
5358.75 3118
5359.44 2682
5360.14 2372
5360.83 2119
5361.52 2015
5362.21 1932
5362.90 1842
5363.59 1699
5364.28 1873
5364.97 1915
5365.66 1862
5366.35 1841
5367.04 1741
5367.74 1785
5368.43 1768
5369.12 1674
5369.81 1738
5370.50 1671
5371.19 1664
5371.88 1605
5372.57 1638
5373.27 1559
5373.96 1612
5374.65 1523
5375.34 1546
5376.03 1708
5376.72 1507
5377.42 1506
5378.11 1372
5378.80 1558
5379.49 1794
5380.18 1730
5380.88 1633
5381.57 1746
5382.26 1622
5382.95 1595
5383.64 1623
5384.34 1810
5385.03 1717
5385.72 1566
5386.41 1624
5387.11 1715
5387.80 1664
5388.49 1736
5389.18 1720
5389.88 1863
5390.57 1883
5391.26 1945
5391.95 2040
5392.65 2077
5393.34 2128
5394.03 2141
5394.72 2023
5395.42 1949
5396.11 1953
5396.80 1817
5397.50 1851
5398.19 1941
5398.88 1670
5399.58 1624
5400.27 1584
5400.96 1660
5401.66 1603
5402.35 1605
5403.04 1516
5403.74 1452
5404.43 1485
5405.12 1580
5405.82 1578
5406.51 1756
5407.20 1743
5407.90 1616
5408.59 1559
5409.28 1701
5409.98 1607
5410.67 1644
5411.37 1692
5412.06 1656
5412.75 1613
5413.45 1599
5414.14 1658
5414.84 1455
5415.53 1441
5416.23 1474
5416.92 1589
5417.61 1595
5418.31 1629
5419.00 1568
5419.70 1632
5420.39 1563
5421.09 1627
5421.78 1553
5422.48 1624
5423.17 1623
5423.87 1661
5424.56 1541
5425.25 1598
5425.95 1497
5426.64 1639
5427.34 1682
5428.03 1667
5428.73 1601
5429.42 1580
5430.12 1644
5430.82 1686
5431.51 1614
5432.21 1511
5432.90 1667
5433.60 1623
5434.29 1616
5434.99 1531
5435.68 1647
5436.38 1518
5437.07 1616
5437.77 1589
5438.47 1671
5439.16 1713
5439.86 1782
5440.55 1840
5441.25 1757
5441.94 1718
5442.64 1621
5443.34 1727
5444.03 1633
5444.73 1591
5445.42 1746
5446.12 1952
5446.82 1777
5447.51 1894
5448.21 2041
5448.91 2188
5449.60 2159
5450.30 2256
5450.99 2239
5451.69 2173
5452.39 2063
5453.08 2189
5453.78 2223
5454.48 2150
5455.17 2005
5455.87 1962
5456.57 1892
5457.27 1730
5457.96 1732
5458.66 1543
5459.36 1544
5460.05 1795
5460.75 1749
5461.45 1754
5462.14 1815
5462.84 1875
5463.54 2042
5464.24 2146
5464.93 2284
5465.63 2221
5466.33 2449
5467.03 2571
5467.72 2489
5468.42 2483
5469.12 2390
5469.82 2330
5470.51 2161
5471.21 2079
5471.91 1863
5472.61 1839
5473.31 1924
5474.00 2054
5474.70 1860
5475.40 1897
5476.10 1800
5476.80 1785
5477.49 1827
5478.19 1897
5478.89 2003
5479.59 1767
5480.29 1798
5480.99 2054
5481.68 2235
5482.38 2326
5483.08 2298
5483.78 2363
5484.48 2333
5485.18 2266
5485.88 2151
5486.57 2065
5487.27 1968
5487.97 1937
5488.67 2031
5489.37 1836
5490.07 1881
5490.77 1910
5491.47 1939
5492.17 1973
5492.87 2018
5493.56 2003
5494.26 1870
5494.96 1919
5495.66 1972
5496.36 2110
5497.06 2040
5497.76 2047
5498.46 2213
5499.16 2254
5499.86 2345
5500.56 2376
5501.26 2580
5501.96 2856
5502.66 3429
5503.36 3376
5504.06 3343
5504.76 3265
5505.46 3090
5506.16 3120
5506.86 2622
5507.56 2617
5508.26 2445
5508.96 2288
5509.66 2169
5510.36 2191
5511.06 2032
5511.76 2050
5512.46 1983
5513.16 1984
5513.86 1975
5514.56 1961
5515.26 2037
5515.96 2103
5516.66 1933
5517.36 2025
5518.07 2068
5518.77 1983
5519.47 1990
5520.17 2085
5520.87 2035
5521.57 2123
5522.27 2144
5522.97 1953
5523.67 1980
5524.37 2154
5525.08 2134
5525.78 2032
5526.48 1899
5527.18 1894
5527.88 1738
5528.58 1739
5529.28 1828
5529.99 1790
5530.69 1684
5531.39 1700
5532.09 1662
5532.79 1735
5533.49 1675
5534.20 1697
5534.90 1531
5535.60 1562
5536.30 1732
5537.00 1772
5537.70 1542
5538.41 1523
5539.11 1683
5539.81 1655
5540.51 1627
5541.22 1575
5541.92 1600
5542.62 1660
5543.32 1583
5544.02 1530
5544.73 1615
5545.43 1456
5546.13 1454
5546.84 1535
5547.54 1576
5548.24 1641
5548.94 1633
5549.65 1667
5550.35 1751
5551.05 1769
5551.75 1706
5552.46 1525
5553.16 1582
5553.86 1673
5554.57 1661
5555.27 1623
5555.97 1514
5556.68 1484
5557.38 1453
5558.08 1494
5558.79 1523
5559.49 1544
5560.19 1557
5560.90 1567
5561.60 1453
5562.30 1510
5563.01 1485
5563.71 1492
5564.41 1406
5565.12 1546
5565.82 1511
5566.53 1411
5567.23 1525
5567.93 1590
5568.64 1586
5569.34 1515
5570.05 1580
5570.75 1637
5571.45 1588
5572.16 1551
5572.86 1621
5573.57 1565
5574.27 1587
5574.98 1514
5575.68 1485
5576.38 1543
5577.09 1638
5577.79 1591
5578.50 1512
5579.20 1482
5579.91 1521
5580.61 1499
5581.32 1687
5582.02 1659
5582.73 1624
5583.43 1634
5584.14 1650
5584.84 1558
5585.55 1411
5586.25 1344
5586.96 1384
5587.66 1419
5588.37 1444
5589.07 1371
5589.78 1320
5590.48 1416
5591.19 1300
5591.89 1424
5592.60 1471
5593.31 1403
5594.01 1364
5594.72 1420
5595.42 1450
5596.13 1495
5596.83 1590
5597.54 1397
5598.25 1396
5598.95 1449
5599.66 1516
5600.36 1430
5601.07 1502
5601.78 1467
5602.48 1489
5603.19 1466
5603.89 1354
5604.60 1428
5605.31 1312
5606.01 1300
5606.72 1406
5607.43 1569
5608.13 1510
5608.84 1437
5609.54 1387
5610.25 1389
5610.96 1385
5611.66 1303
5612.37 1197
5613.08 1332
5613.79 1320
5614.49 1279
5615.20 1375
5615.91 1371
5616.61 1454
5617.32 1381
5618.03 1472
5618.73 1400
5619.44 1361
5620.15 1324
5620.86 1411
5621.56 1491
5622.27 1463
5622.98 1361
5623.69 1269
5624.39 1390
5625.10 1436
5625.81 1286
5626.52 1246
5627.22 1282
5627.93 1368
5628.64 1493
5629.35 1458
5630.05 1531
5630.76 1439
5631.47 1442
5632.18 1489
5632.89 1376
5633.59 1348
5634.30 1364
5635.01 1398
5635.72 1414
5636.43 1437
5637.14 1458
5637.84 1476
5638.55 1538
5639.26 1551
5639.97 1388
5640.68 1527
5641.39 1617
5642.10 1438
5642.80 1455
5643.51 1441
5644.22 1465
5644.93 1478
5645.64 1474
5646.35 1457
5647.06 1371
5647.77 1326
5648.47 1294
5649.18 1391
5649.89 1335
5650.60 1519
5651.31 1410
5652.02 1426
5652.73 1459
5653.44 1357
5654.15 1355
5654.86 1415
5655.57 1540
5656.28 1532
5656.99 1421
5657.70 1435
5658.41 1481
5659.12 1513
5659.83 1515
5660.54 1602
5661.24 1658
5661.95 1542
5662.66 1501
5663.37 1530
5664.08 1552
5664.79 1533
5665.50 1527
5666.21 1594
5666.93 1537
5667.64 1557
5668.35 1427
5669.06 1427
5669.77 1602
5670.48 1696
5671.19 1683
5671.90 1806
5672.61 1732
5673.32 1761
5674.03 1877
5674.74 1873
5675.45 1723
5676.16 1818
5676.87 1682
5677.58 1603
5678.29 1443
5679.01 1531
5679.72 1457
5680.43 1453
5681.14 1505
5681.85 1531
5682.56 1514
5683.27 1503
5683.98 1369
5684.69 1536
5685.41 1615
5686.12 1458
5686.83 1472
5687.54 1529
5688.25 1420
5688.96 1478
5689.67 1483
5690.39 1365
5691.10 1488
5691.81 1525
5692.52 1551
5693.23 1493
5693.95 1448
5694.66 1525
5695.37 1465
5696.08 1406
5696.79 1403
5697.51 1412
5698.22 1353
5698.93 1269
5699.64 1375
5700.35 1486
5701.07 1415
5701.78 1398
5702.49 1431
5703.20 1357
5703.92 1419
5704.63 1411
5705.34 1397
5706.05 1401
5706.77 1389
5707.48 1389
5708.19 1424
5708.90 1370
5709.62 1413
5710.33 1370
5711.04 1334
5711.76 1346
5712.47 1380
5713.18 1429
5713.90 1369
5714.61 1361
5715.32 1263
5716.04 1344
5716.75 1391
5717.46 1414
5718.18 1373
5718.89 1489
5719.60 1345
5720.32 1400
5721.03 1426
5721.74 1351
5722.46 1315
5723.17 1368
5723.88 1419
5724.60 1479
5725.31 1404
5726.03 1284
5726.74 1459
5727.45 1515
5728.17 1463
5728.88 1639
5729.60 1685
5730.31 1635
5731.02 1553
5731.74 1547
5732.45 1704
5733.17 1681
5733.88 1582
5734.60 1664
5735.31 1576
5736.02 1549
5736.74 1711
5737.45 1486
5738.17 1494
5738.88 1443
5739.60 1439
5740.31 1575
5741.03 1738
5741.74 1587
5742.46 1530
5743.17 1536
5743.89 1551
5744.60 1548
5745.32 1554
5746.03 1529
5746.75 1542
5747.46 1641
5748.18 1555
5748.89 1560
5749.61 1605
5750.32 1567
5751.04 1531
5751.76 1677
5752.47 1709
5753.19 1767
5753.90 2000
5754.62 2144
5755.33 2439
5756.05 2560
5756.77 2814
5757.48 2988
5758.20 2857
5758.91 2707
5759.63 2643
5760.34 2553
5761.06 2455
5761.78 2241
5762.49 2120
5763.21 1941
5763.93 1760
5764.64 1744
5765.36 1879
5766.07 1810
5766.79 1876
5767.51 1839
5768.22 1865
5768.94 1869
5769.66 1598
5770.37 1686
5771.09 1721
5771.81 1780
5772.52 1847
5773.24 1899
5773.96 1926
5774.67 1918
5775.39 1752
5776.11 1800
5776.83 1787
5777.54 1669
5778.26 1813
5778.98 1884
5779.69 1772
5780.41 1841
5781.13 1931
5781.85 2132
5782.56 2021
5783.28 2030
5784.00 2156
5784.72 2085
5785.43 2048
5786.15 2198
5786.87 2116
5787.59 2073
5788.30 1953
5789.02 2040
5789.74 2120
5790.46 2057
5791.18 2218
5791.89 2252
5792.61 2298
5793.33 2500
5794.05 2636
5794.77 2618
5795.48 2501
5796.20 2724
5796.92 2788
5797.64 2827
5798.36 2769
5799.08 3259
5799.80 3766
5800.51 4493
5801.23 5138
5801.95 5941
5802.67 6900
5803.39 7855
5804.11 8101
5804.83 7674
5805.54 6990
5806.26 5997
5806.98 5100
5807.70 4542
5808.42 4010
5809.14 3494
5809.86 3140
5810.58 3065
5811.30 3081
5812.02 3085
5812.74 2874
5813.45 2826
5814.17 2762
5814.89 2836
5815.61 3053
5816.33 3053
5817.05 3119
5817.77 3232
5818.49 3184
5819.21 2991
5819.93 2937
5820.65 3015
5821.37 3000
5822.09 2959
5822.81 3070
5823.53 2992
5824.25 2755
5824.97 2607
5825.69 2554
5826.41 2465
5827.13 2354
5827.85 2400
5828.57 2224
5829.29 2205
5830.01 2211
5830.73 2095
5831.45 2100
5832.17 2040
5832.89 2114
5833.61 2087
5834.33 2085
5835.06 2024
5835.78 2018
5836.50 1959
5837.22 1957
5837.94 1970
5838.66 1945
5839.38 1952
5840.10 2008
5840.82 2068
5841.54 1910
5842.26 2099
5842.99 1991
5843.71 2071
5844.43 1978
5845.15 1996
5845.87 1898
5846.59 1847
5847.31 1884
5848.04 1801
5848.76 1867
5849.48 1807
5850.20 1949
5850.92 1897
5851.64 1766
5852.36 1750
5853.09 1912
5853.81 1927
5854.53 1725
5855.25 1720
5855.97 1685
5856.70 1689
5857.42 1757
5858.14 1675
5858.86 1782
5859.58 1789
5860.31 1868
5861.03 1882
5861.75 1857
5862.47 1783
5863.20 1844
5863.92 1788
5864.64 1705
5865.36 1685
5866.09 1626
5866.81 1701
5867.53 1698
5868.25 1607
5868.98 1554
5869.70 1621
5870.42 1449
5871.15 1585
5871.87 1695
5872.59 1718
5873.31 1684
5874.04 1683
5874.76 1641
5875.48 1676
5876.21 1631
5876.93 1629
5877.65 1599
5878.38 1690
5879.10 1694
5879.82 1630
5880.55 1624
5881.27 1732
5881.99 1659
5882.72 1569
5883.44 1594
5884.17 1456
5884.89 1677
5885.61 1682
5886.34 1666
5887.06 1680
5887.78 1617
5888.51 1655
5889.23 1602
5889.96 1600
5890.68 1688
5891.41 1579
5892.13 1545
5892.85 1588
5893.58 1524
5894.30 1555
5895.03 1454
5895.75 1594
5896.48 1512
5897.20 1425
5897.92 1474
5898.65 1511
5899.37 1427
5900.10 1604
5900.82 1379
5901.55 1439
5902.27 1441
5903.00 1471
5903.72 1470
5904.45 1516
5905.17 1522
5905.90 1638
5906.62 1626
5907.35 1501
5908.07 1508
5908.80 1456
5909.52 1374
5910.25 1353
5910.97 1665
5911.70 1481
5912.43 1573
5913.15 1473
5913.88 1491
5914.60 1469
5915.33 1452
5916.05 1590
5916.78 1449
5917.50 1544
5918.23 1605
5918.96 1583
5919.68 1609
5920.41 1484
5921.13 1532
5921.86 1636
5922.59 1528
5923.31 1499
5924.04 1413
5924.76 1516
5925.49 1600
5926.22 1602
5926.94 1541
5927.67 1624
5928.40 1655
5929.12 1632
5929.85 1662
5930.58 1698
5931.30 1755
5932.03 1759
5932.76 1660
5933.48 1751
5934.21 1758
5934.94 1627
5935.66 1732
5936.39 1669
5937.12 1774
5937.84 1894
5938.57 1803
5939.30 1802
5940.02 1814
5940.75 1830
5941.48 1863
5942.21 1875
5942.93 1901
5943.66 1994
5944.39 1843
5945.12 1856
5945.84 1936
5946.57 1954
5947.30 1913
5948.03 2110
5948.75 2095
5949.48 1908
5950.21 1947
5950.94 2099
5951.67 2123
5952.39 2147
5953.12 2195
5953.85 2287
5954.58 2430
5955.31 2440
5956.03 2305
5956.76 2468
5957.49 2515
5958.22 2361
5958.95 2354
5959.67 2320
5960.40 2251
5961.13 2334
5961.86 2389
5962.59 2439
5963.32 2283
5964.05 2457
5964.77 2657
5965.50 2705
5966.23 2637
5966.96 2943
5967.69 3188
5968.42 3285
5969.15 3517
5969.88 3916
5970.61 4026
5971.33 4158
5972.06 3977
5972.79 3612
5973.52 3561
5974.25 3253
5974.98 2950
5975.71 2793
5976.44 2746
5977.17 2707
5977.90 2914
5978.63 2820
5979.36 2765
5980.09 2714
5980.82 2745
5981.55 2714
5982.28 2783
5983.01 2836
5983.74 2896
5984.46 3073
5985.19 3095
5985.92 3270
5986.65 3065
5987.38 3231
5988.11 3187
5988.85 3066
5989.58 3035
5990.31 2984
5991.04 3015
5991.77 2989
5992.50 3110
5993.23 3137
5993.96 2940
5994.69 2931
5995.42 2940
5996.15 2998
5996.88 2777
5997.61 2991
5998.34 3002
5999.07 3042
5999.80 3171
6000.53 3079
6001.26 3286
6002.00 3186
6002.73 3134
6003.46 2984
6004.19 2914
6004.92 3100
6005.65 2944
6006.38 3069
6007.11 3059
6007.84 3012
6008.58 3093
6009.31 3068
6010.04 3184
6010.77 3746
6011.50 4053
6012.23 4521
6012.96 5075
6013.70 5594
6014.43 6159
6015.16 6535
6015.89 7050
6016.62 7177
6017.36 7000
6018.09 6854
6018.82 6339
6019.55 5890
6020.28 5351
6021.02 4527
6021.75 4363
6022.48 3960
6023.21 3575
6023.94 3202
6024.68 2896
6025.41 2777
6026.14 2723
6026.87 2650
6027.61 2535
6028.34 2496
6029.07 2711
6029.80 2646
6030.54 2560
6031.27 2478
6032.00 2527
6032.73 2536
6033.47 2607
6034.20 2408
6034.93 2491
6035.67 2547
6036.40 2553
6037.13 2565
6037.87 2438
6038.60 2429
6039.33 2445
6040.07 2433
6040.80 2664
6041.53 2574
6042.27 2501
6043.00 2624
6043.73 2755
6044.47 2777
6045.20 2790
6045.93 2843
6046.67 2854
6047.40 2769
6048.13 2810
6048.87 2868
6049.60 2937
6050.34 3028
6051.07 3098
6051.80 3154
6052.54 3308
6053.27 3499
6054.01 3741
6054.74 3839
6055.47 4073
6056.21 4189
6056.94 4196
6057.68 3719
6058.41 3581
6059.15 3417
6059.88 3181
6060.61 3005
6061.35 2932
6062.08 2988
6062.82 2793
6063.55 2865
6064.29 2669
6065.02 2762
6065.76 2704
6066.49 2588
6067.23 2641
6067.96 2579
6068.70 2482
6069.43 2720
6070.17 2745
6070.90 2603
6071.64 2637
6072.37 2671
6073.11 2558
6073.84 2587
6074.58 2449
6075.31 2388
6076.05 2509
6076.78 2366
6077.52 2490
6078.26 2391
6078.99 2323
6079.73 2401
6080.46 2370
6081.20 2204
6081.93 2142
6082.67 2180
6083.41 2177
6084.14 2185
6084.88 2198
6085.61 2122
6086.35 2127
6087.09 2124
6087.82 2099
6088.56 2059
6089.30 2103
6090.03 2170
6090.77 2197
6091.50 2282
6092.24 2315
6092.98 2261
6093.71 2289
6094.45 2458
6095.19 2453
6095.92 2213
6096.66 2289
6097.40 2325
6098.13 2187
6098.87 2187
6099.61 2113
6100.34 2225
6101.08 1999
6101.82 1890
6102.56 2034
6103.29 2046
6104.03 1911
6104.77 2055
6105.50 2034
6106.24 2074
6106.98 1924
6107.72 1922
6108.45 2042
6109.19 2020
6109.93 1982
6110.67 2022
6111.40 2028
6112.14 2017
6112.88 2021
6113.62 2099
6114.35 2004
6115.09 1993
6115.83 2046
6116.57 2032
6117.31 2125
6118.04 2042
6118.78 1947
6119.52 1937
6120.26 1853
6121.00 1846
6121.73 1946
6122.47 2007
6123.21 1950
6123.95 2031
6124.69 2169
6125.43 2185
6126.16 2046
6126.90 2109
6127.64 2116
6128.38 2003
6129.12 2069
6129.86 2053
6130.60 2217
6131.33 2067
6132.07 2140
6132.81 2192
6133.55 2190
6134.29 2232
6135.03 2285
6135.77 2186
6136.51 2040
6137.25 2138
6137.99 2108
6138.73 2121
6139.46 2200
6140.20 2137
6140.94 2032
6141.68 2042
6142.42 2027
6143.16 2058
6143.90 2132
6144.64 2130
6145.38 2064
6146.12 2028
6146.86 2084
6147.60 2054
6148.34 1923
6149.08 2010
6149.82 1933
6150.56 2116
6151.30 2136
6152.04 2080
6152.78 2199
6153.52 2189
6154.26 2323
6155.00 2215
6155.74 2197
6156.48 2215
6157.22 2248
6157.96 2400
6158.70 2360
6159.44 2394
6160.18 2392
6160.92 2278
6161.66 2312
6162.40 2246
6163.15 2163
6163.89 2278
6164.63 2560
6165.37 2606
6166.11 2627
6166.85 2647
6167.59 2847
6168.33 2856
6169.07 2872
6169.81 3105
6170.55 3088
6171.30 3096
6172.04 3048
6172.78 2918
6173.52 2873
6174.26 2756
6175.00 2657
6175.74 2722
6176.49 2790
6177.23 2661
6177.97 2698
6178.71 2657
6179.45 2596
6180.19 2647
6180.94 2680
6181.68 2725
6182.42 2864
6183.16 2794
6183.90 2870
6184.65 2917
6185.39 2771
6186.13 2828
6186.87 2937
6187.61 2928
6188.36 2920
6189.10 2941
6189.84 2997
6190.58 2854
6191.33 2902
6192.07 2909
6192.81 3064
6193.55 3176
6194.30 3218
6195.04 3281
6195.78 3380
6196.52 3461
6197.27 3540
6198.01 3431
6198.75 3360
6199.49 3444
6200.24 3565
6200.98 3573
6201.72 3631
6202.47 3434
6203.21 3385
6203.95 3526
6204.70 3574
6205.44 3680
6206.18 4027
6206.93 4331
6207.67 4900
6208.41 5746
6209.16 7056
6209.90 8598
6210.64 10559
6211.39 12037
6212.13 13298
6212.87 13673
6213.62 13466
6214.36 12820
6215.11 12070
6215.85 10357
6216.59 8898
6217.34 7196
6218.08 6123
6218.83 5356
6219.57 4452
6220.31 3921
6221.06 3570
6221.80 3468
6222.55 3357
6223.29 3265
6224.04 3263
6224.78 3267
6225.52 3450
6226.27 3602
6227.01 3802
6227.76 3762
6228.50 3857
6229.25 3844
6229.99 3804
6230.74 3552
6231.48 3383
6232.23 3090
6232.97 2995
6233.72 2747
6234.46 2633
6235.21 2553
6235.95 2486
6236.70 2553
6237.44 2621
6238.19 2550
6238.93 2682
6239.68 2610
6240.42 2657
6241.17 2625
6241.91 2865
6242.66 2788
6243.40 2826
6244.15 3010
6244.90 2991
6245.64 2978
6246.39 3027
6247.13 3116
6247.88 3279
6248.62 3579
6249.37 3672
6250.12 3794
6250.86 4105
6251.61 4380
6252.35 4435
6253.10 4437
6253.85 4009
6254.59 3812
6255.34 3602
6256.09 3316
6256.83 3131
6257.58 3113
6258.32 2956
6259.07 2948
6259.82 2904
6260.56 2914
6261.31 2850
6262.06 2854
6262.80 2820
6263.55 2955
6264.30 3099
6265.04 3083
6265.79 3010
6266.54 3012
6267.29 2966
6268.03 2866
6268.78 2836
6269.53 2899
6270.27 3010
6271.02 2999
6271.77 3064
6272.52 2905
6273.26 3009
6274.01 3198
6274.76 2857
6275.50 2996
6276.25 3060
6277.00 3111
6277.75 3210
6278.49 3442
6279.24 3685
6279.99 3791
6280.74 3901
6281.49 3616
6282.23 3617
6282.98 3445
6283.73 3343
6284.48 3250
6285.23 2929
6285.97 2907
6286.72 2720
6287.47 2550
6288.22 2634
6288.97 2656
6289.71 2664
6290.46 2646
6291.21 2729
6291.96 2668
6292.71 2806
6293.46 2498
6294.21 2572
6294.95 2492
6295.70 2405
6296.45 2272
6297.20 2356
6297.95 2308
6298.70 2279
6299.45 2256
6300.20 2274
6300.94 2267
6301.69 2247
6302.44 2191
6303.19 2124
6303.94 2201
6304.69 2352
6305.44 2414
6306.19 2423
6306.94 2276
6307.69 2332
6308.44 2306
6309.19 2199
6309.94 2220
6310.69 2347
6311.43 2429
6312.18 2267
6312.93 2260
6313.68 2277
6314.43 2281
6315.18 2337
6315.93 2379
6316.68 2391
6317.43 2348
6318.18 2389
6318.93 2302
6319.68 2333
6320.43 2301
6321.18 2384
6321.93 2126
6322.68 2248
6323.43 2210
6324.18 2018
6324.94 2056
6325.69 2065
6326.44 2097
6327.19 2044
6327.94 2070
6328.69 2080
6329.44 1933
6330.19 1908
6330.94 1945
6331.69 2020
6332.44 1972
6333.19 1946
6333.94 1993
6334.69 1962
6335.45 1864
6336.20 1835
6336.95 1843
6337.70 1828
6338.45 1896
6339.20 1900
6339.95 1832
6340.70 1788
6341.46 1794
6342.21 1928
6342.96 1835
6343.71 1773
6344.46 1897
6345.21 1889
6345.96 1942
6346.72 1958
6347.47 1889
6348.22 1906
6348.97 2083
6349.72 2042
6350.48 1855
6351.23 1991
6351.98 2002
6352.73 2016
6353.48 2033
6354.24 1960
6354.99 1964
6355.74 2023
6356.49 2059
6357.24 2012
6358.00 2034
6358.75 2051
6359.50 1983
6360.25 1985
6361.01 1830
6361.76 1791
6362.51 1854
6363.26 1902
6364.02 1858
6364.77 1812
6365.52 1750
6366.28 1738
6367.03 1746
6367.78 1780
6368.53 1789
6369.29 1773
6370.04 1824
6370.79 1955
6371.55 1783
6372.30 1841
6373.05 1886
6373.81 1852
6374.56 1840
6375.31 1694
6376.07 1766
6376.82 1732
6377.57 1764
6378.33 1869
6379.08 1752
6379.83 1762
6380.59 1858
6381.34 1866
6382.10 1743
6382.85 1877
6383.60 1864
6384.36 1791
6385.11 1861
6385.87 1806
6386.62 1678
6387.37 1658
6388.13 1773
6388.88 1763
6389.64 1861
6390.39 1838
6391.14 1869
6391.90 1946
6392.65 2170
6393.41 2088
6394.16 2137
6394.92 2074
6395.67 1987
6396.43 1898
6397.18 1890
6397.94 1824
6398.69 1834
6399.45 1729
6400.20 1782
6400.96 1752
6401.71 1717
6402.47 1716
6403.22 1642
6403.98 1617
6404.73 1609
6405.49 1620
6406.24 1740
6407.00 1722
6407.75 1710
6408.51 1676
6409.26 1660
6410.02 1778
6410.77 1863
6411.53 1817
6412.28 1706
6413.04 1876
6413.80 1863
6414.55 1850
6415.31 1843
6416.06 1775
6416.82 1689
6417.57 1715
6418.33 1624
6419.09 1675
6419.84 1599
6420.60 1661
6421.35 1620
6422.11 1634
6422.87 1664
6423.62 1754
6424.38 1757
6425.14 1764
6425.89 1655
6426.65 1647
6427.40 1662
6428.16 1757
6428.92 1632
6429.67 1565
6430.43 1649
6431.19 1727
6431.94 1739
6432.70 1624
6433.46 1736
6434.22 1679
6434.97 1692
6435.73 1634
6436.49 1697
6437.24 1765
6438.00 1819
6438.76 1738
6439.51 1694
6440.27 1632
6441.03 1705
6441.79 1644
6442.54 1590
6443.30 1691
6444.06 1537
6444.82 1703
6445.57 1673
6446.33 1724
6447.09 1718
6447.85 1695
6448.60 1662
6449.36 1680
6450.12 1653
6450.88 1688
6451.64 1610
6452.39 1631
6453.15 1628
6453.91 1575
6454.67 1668
6455.43 1627
6456.18 1727
6456.94 1863
6457.70 1732
6458.46 1826
6459.22 1756
6459.98 1852
6460.73 1882
6461.49 1753
6462.25 1862
6463.01 1813
6463.77 1650
6464.53 1786
6465.29 1850
6466.04 1842
6466.80 1912
6467.56 1959
6468.32 2016
6469.08 1970
6469.84 1985
6470.60 1976
6471.36 1966
6472.12 1986
6472.87 2129
6473.63 2045
6474.39 2022
6475.15 1881
6475.91 2040
6476.67 2110
6477.43 2062
6478.19 2055
6478.95 2128
6479.71 2177
6480.47 2110
6481.23 2071
6481.99 2079
6482.75 2239
6483.51 2157
6484.27 2144
6485.03 2142
6485.79 2075
6486.55 2279
6487.31 2395
6488.07 2184
6488.83 2220
6489.59 2182
6490.35 2328
6491.11 2238
6491.87 2281
6492.63 2374
6493.39 2372
6494.15 2505
6494.91 2529
6495.67 2623
6496.43 2765
6497.19 2899
6497.95 2781
6498.71 2844
6499.47 2833
6500.23 2871
6500.99 2701
6501.76 2734
6502.52 2845
6503.28 2849
6504.04 2855
6504.80 2884
6505.56 2692
6506.32 2724
6507.08 2854
6507.84 2984
6508.61 2992
6509.37 2946
6510.13 3172
6510.89 3311
6511.65 3306
6512.41 3357
6513.17 3570
6513.94 3578
6514.70 3583
6515.46 3463
6516.22 3301
6516.98 3242
6517.74 3337
6518.51 3321
6519.27 3394
6520.03 3536
6520.79 3580
6521.55 3664
6522.32 3688
6523.08 3886
6523.84 3945
6524.60 3913
6525.36 4052
6526.13 3927
6526.89 4260
6527.65 4291
6528.41 4593
6529.18 4915
6529.94 5018
6530.70 5159
6531.46 5031
6532.23 5288
6532.99 5258
6533.75 5250
6534.51 5549
6535.28 6201
6536.04 7102
6536.80 8698
6537.57 10887
6538.33 13245
6539.09 15132
6539.85 16408
6540.62 16821
6541.38 16424
6542.14 14637
6542.91 12871
6543.67 10874
6544.43 9042
6545.20 7448
6545.96 6078
6546.72 5212
6547.49 4564
6548.25 4349
6549.02 3774
6549.78 3514
6550.54 3295
6551.31 3276
6552.07 3307
6552.83 3137
6553.60 3049
6554.36 3001
6555.13 3113
6555.89 3063
6556.65 3000
6557.42 3035
6558.18 2865
6558.95 2744
6559.71 2725
6560.47 2545
6561.24 2673
6562.00 2490
6562.77 2672
6563.53 2674
6564.30 2928
6565.06 3096
6565.83 3057
6566.59 3376
6567.36 3401
6568.12 3461
6568.88 3442
6569.65 3433
6570.41 3336
6571.18 3178
6571.94 3236
6572.71 3195
6573.47 3337
6574.24 3454
6575.00 3568
6575.77 3881
6576.53 3937
6577.30 4228
6578.07 4516
6578.83 4541
6579.60 4748
6580.36 4343
6581.13 4344
6581.89 4418
6582.66 4309
6583.42 4324
6584.19 4194
6584.96 3853
6585.72 3830
6586.49 3658
6587.25 3528
6588.02 3641
6588.78 3627
6589.55 3529
6590.32 3337
6591.08 3369
6591.85 3343
6592.61 3591
6593.38 3628
6594.15 3841
6594.91 4001
6595.68 4350
6596.45 4560
6597.21 4599
6597.98 4797
6598.75 4753
6599.51 4729
6600.28 4624
6601.05 4282
6601.81 4081
6602.58 3901
6603.35 3665
6604.11 3487
6604.88 3366
6605.65 3102
6606.41 3025
6607.18 2921
6607.95 3090
6608.71 3049
6609.48 2952
6610.25 2914
6611.02 2928
6611.78 2976
6612.55 3030
6613.32 2991
6614.09 2940
6614.85 2978
6615.62 3006
6616.39 3041
6617.16 2812
6617.92 2948
6618.69 2907
6619.46 2797
6620.23 2806
6620.99 2661
6621.76 2698
6622.53 2756
6623.30 2672
6624.07 2650
6624.83 2858
6625.60 2793
6626.37 2761
6627.14 2769
6627.91 2545
6628.67 2584
6629.44 2533
6630.21 2601
6630.98 2530
6631.75 2557
6632.52 2508
6633.29 2692
6634.05 2753
6634.82 2966
6635.59 3275
6636.36 3512
6637.13 3719
6637.90 3796
6638.67 3856
6639.43 3691
6640.20 3527
6640.97 3287
6641.74 3193
6642.51 2947
6643.28 2663
6644.05 2646
6644.82 2574
6645.59 2433
6646.36 2428
6647.13 2241
6647.90 2426
6648.66 2481
6649.43 2469
6650.20 2385
6650.97 2340
6651.74 2351
6652.51 2435
6653.28 2414
6654.05 2557
6654.82 2519
6655.59 2565
6656.36 2481
6657.13 2476
6657.90 2602
6658.67 2399
6659.44 2403
6660.21 2430
6660.98 2254
6661.75 2222
6662.52 2200
6663.29 2218
6664.06 2217
6664.83 2324
6665.60 2239
6666.37 2207
6667.14 2156
6667.91 2276
6668.69 2377
6669.46 2287
6670.23 2300
6671.00 2237
6671.77 2234
6672.54 2239
6673.31 2285
6674.08 2265
6674.85 2347
6675.62 2422
6676.39 2473
6677.16 2428
6677.94 2386
6678.71 2342
6679.48 2418
6680.25 2382
6681.02 2375
6681.79 2428
6682.56 2376
6683.33 2432
6684.11 2487
6684.88 2437
6685.65 2534
6686.42 2721
6687.19 2793
6687.96 2875
6688.74 2854
6689.51 2927
6690.28 2783
6691.05 2591
6691.82 2443
6692.60 2388
6693.37 2218
6694.14 2134
6694.91 2082
6695.68 2163
6696.46 2164
6697.23 2046
6698.00 2144
6698.77 2106
6699.55 2104
6700.32 2084
6701.09 1998
6701.86 2002
6702.64 2046
6703.41 2086
6704.18 2066
6704.95 2210
6705.73 2133
6706.50 2084
6707.27 2130
6708.04 2257
6708.82 2289
6709.59 2069
6710.36 2071
6711.14 2042
6711.91 2014
6712.68 2091
6713.46 2146
6714.23 2176
6715.00 2054
6715.78 2004
6716.55 2013
6717.32 1880
6718.10 1843
6718.87 1928
6719.64 1898
6720.42 1801
6721.19 1853
6721.96 1726
6722.74 1835
6723.51 1752
6724.28 1694
6725.06 1744
6725.83 1826
6726.61 1809
6727.38 1883
6728.15 1794
6728.93 1970
6729.70 1947
6730.48 1979
6731.25 1877
6732.02 1910
6732.80 1782
6733.57 1812
6734.35 1934
6735.12 1931
6735.90 1937
6736.67 1883
6737.45 1949
6738.22 1872
6738.99 1927
6739.77 1978
6740.54 1882
6741.32 1952
6742.09 1970
6742.87 1870
6743.64 1833
6744.42 1909
6745.19 1905
6745.97 1894
6746.74 1903
6747.52 2027
6748.29 2020
6749.07 1941
6749.84 1923
6750.62 1958
6751.40 2037
6752.17 2135
6752.95 2274
6753.72 2384
6754.50 2289
6755.27 2354
6756.05 2554
6756.82 2540
6757.60 2395
6758.38 2300
6759.15 2393
6759.93 2275
6760.70 2046
6761.48 1891
6762.25 1942
6763.03 1907
6763.81 1884
6764.58 1780
6765.36 1830
6766.14 1845
6766.91 1785
6767.69 1718
6768.46 1819
6769.24 1796
6770.02 1845
6770.79 1800
6771.57 1862
6772.35 1829
6773.12 1800
6773.90 1813
6774.68 1840
6775.45 1829
6776.23 1865
6777.01 1975
6777.78 1791
6778.56 1759
6779.34 1843
6780.11 1762
6780.89 1734
6781.67 1816
6782.45 1788
6783.22 1805
6784.00 1843
6784.78 1803
6785.56 1729
6786.33 1682
6787.11 1753
6787.89 1791
6788.66 1698
6789.44 1734
6790.22 1677
6791.00 1694
6791.78 1843
6792.55 1669
6793.33 1578
6794.11 1625
6794.89 1712
6795.66 1672
6796.44 1668
6797.22 1666
6798.00 1595
6798.78 1683
6799.55 1718
6800.33 1691
6801.11 1525
6801.89 1590
6802.67 1720
6803.45 1663
6804.22 1595
6805.00 1649
6805.78 1764
6806.56 1812
6807.34 1863
6808.12 1790
6808.90 1825
6809.67 1852
6810.45 1953
6811.23 1910
6812.01 1836
6812.79 1767
6813.57 1812
6814.35 1737
6815.13 1756
6815.91 1732
6816.68 1651
6817.46 1715
6818.24 1683
6819.02 1763
6819.80 1892
6820.58 1762
6821.36 1737
6822.14 1777
6822.92 1688
6823.70 1640
6824.48 1682
6825.26 1681
6826.04 1746
6826.82 1789
6827.60 1676
6828.38 1506
6829.16 1605
6829.94 1824
6830.72 1641
6831.50 1679
6832.28 1746
6833.06 1755
6833.84 1844
6834.62 1695
6835.40 1803
6836.18 1751
6836.96 1694
6837.74 1582
6838.52 1682
6839.30 1692
6840.08 1586
6840.86 1656
6841.64 1754
6842.42 1605
6843.20 1698
6843.98 1675
6844.76 1677
6845.54 1779
6846.32 1781
6847.10 1864
6847.89 1759
6848.67 1801
6849.45 2053
6850.23 2017
6851.01 2174
6851.79 2438
6852.57 2818
6853.35 3200
6854.13 3338
6854.92 3354
6855.70 3453
6856.48 3231
6857.26 3131
6858.04 2671
6858.82 2423
6859.60 2362
6860.39 2207
6861.17 2133
6861.95 1952
6862.73 1934
6863.51 1843
6864.29 1875
6865.08 1841
6865.86 1742
6866.64 1859
6867.42 2003
6868.20 1976
6868.99 2228
6869.77 2265
6870.55 2187
6871.33 2250
6872.12 2213
6872.90 1956
6873.68 1986
6874.46 2010
6875.24 1953
6876.03 1917
6876.81 1922
6877.59 1878
6878.38 1849
6879.16 1886
6879.94 1860
6880.72 1996
6881.51 2126
6882.29 1977
6883.07 2084
6883.85 2179
6884.64 2152
6885.42 2241
6886.20 2176
6886.99 2369
6887.77 2518
6888.55 2837
6889.34 3184
6890.12 3378
6890.90 3478
6891.69 3765
6892.47 3835
6893.25 3426
6894.04 3092
6894.82 3067
6895.60 2741
6896.39 2435
6897.17 2426
6897.96 2280
6898.74 2305
6899.52 2360
6900.31 2368
6901.09 2356
6901.88 2364
6902.66 2380
6903.44 2236
6904.23 2423
6905.01 2376
6905.80 2345
6906.58 2412
6907.36 2307
6908.15 2291
6908.93 2323
6909.72 2308
6910.50 2294
6911.29 2258
6912.07 2275
6912.86 2123
6913.64 2179
6914.42 2189
6915.21 2037
6915.99 2039
6916.78 2048
6917.56 2087
6918.35 2176
6919.13 2177
6919.92 2033
6920.70 2150
6921.49 2129
6922.27 2246
6923.06 2235
6923.84 1999
6924.63 2004
6925.42 2126
6926.20 1977
6926.99 2031
6927.77 2286
6928.56 2224
6929.34 2207
6930.13 2349
6930.91 2418
6931.70 2340
6932.48 2268
6933.27 2225
6934.06 2517
6934.84 2526
6935.63 2505
6936.41 2731
6937.20 2721
6937.99 2844
6938.77 2653
6939.56 2623
6940.34 2574
6941.13 2430
6941.92 2438
6942.70 2386
6943.49 2613
6944.28 2701
6945.06 2646
6945.85 2732
6946.64 2776
6947.42 2805
6948.21 2713
6949.00 2928
6949.78 2975
6950.57 3008
6951.36 2868
6952.14 3034
6952.93 2998
6953.72 2786
6954.50 2750
6955.29 2745
6956.08 2877
6956.86 2907
6957.65 2892
6958.44 2842
6959.23 2978
6960.01 3080
6960.80 3160
6961.59 3107
6962.38 3407
6963.16 3267
6963.95 3053
6964.74 3144
6965.53 3109
6966.31 3077
6967.10 3029
6967.89 3034
6968.68 3178
6969.46 3084
6970.25 3152
6971.04 3293
6971.83 3519
6972.62 3588
6973.40 3585
6974.19 3631
6974.98 3730
6975.77 3737
6976.56 3817
6977.34 3706
6978.13 3707
6978.92 3600
6979.71 3826
6980.50 3789
6981.29 3699
6982.08 3841
6982.86 4091
6983.65 4422
6984.44 4722
6985.23 5386
6986.02 6414
6986.81 7356
6987.60 8758
6988.39 9944
6989.17 10317
6989.96 10509
6990.75 10511
6991.54 9641
6992.33 8823
6993.12 7686
6993.91 7088
6994.70 6249
6995.49 5496
6996.28 5218
6997.07 4743
6997.86 4899
6998.64 4954
6999.43 5456
7000.22 6359
7001.01 7465
7001.80 8743
7002.59 9589
7003.38 10413
7004.17 10659
7004.96 10162
7005.75 9408
7006.54 8469
7007.33 7510
7008.12 6612
7008.91 5549
7009.70 4682
7010.49 4286
7011.28 3903
7012.07 3585
7012.86 3454
7013.65 3608
7014.44 3491
7015.23 3729
7016.02 3779
7016.81 3882
7017.61 3899
7018.40 3834
7019.19 3667
7019.98 3524
7020.77 3366
7021.56 3429
7022.35 3396
7023.14 3193
7023.93 3230
7024.72 3178
7025.51 3076
7026.30 3260
7027.10 3180
7027.89 3324
7028.68 3326
7029.47 3425
7030.26 3195
7031.05 3223
7031.84 3328
7032.63 3085
7033.43 3007
7034.22 3021
7035.01 2864
7035.80 2756
7036.59 2761
7037.38 2878
7038.18 2921
7038.97 2941
7039.76 3150
7040.55 3312
7041.34 3318
7042.13 3359
7042.93 3400
7043.72 3284
7044.51 3398
7045.30 3325
7046.09 3313
7046.89 3065
7047.68 2968
7048.47 2911
7049.26 3014
7050.06 3133
7050.85 3219
7051.64 3307
7052.43 3388
7053.23 3582
7054.02 3638
7054.81 3457
7055.60 3397
7056.40 3232
7057.19 3151
7057.98 3081
7058.77 3195
7059.57 3124
7060.36 3157
7061.15 3141
7061.95 2911
7062.74 2910
7063.53 3081
7064.33 3162
7065.12 3091
7065.91 2972
7066.71 2960
7067.50 3033
7068.29 2963
7069.09 3030
7069.88 3201
7070.67 3110
7071.47 3135
7072.26 3131
7073.05 3334
7073.85 3259
7074.64 3460
7075.44 3470
7076.23 3366
7077.02 3296
7077.82 3152
7078.61 3243
7079.41 3213
7080.20 3092
7080.99 3181
7081.79 3183
7082.58 3205
7083.38 3248
7084.17 3150
7084.96 3308
7085.76 3479
7086.55 3355
7087.35 3685
7088.14 4076
7088.94 4612
7089.73 5162
7090.53 5745
7091.32 6170
7092.12 6469
7092.91 6594
7093.71 6143
7094.50 5430
7095.29 4874
7096.09 4301
7096.88 3685
7097.68 3472
7098.48 3175
7099.27 2861
7100.07 2709
7100.86 2536
7101.66 2476
7102.45 2334
7103.25 2390
7104.04 2467
7104.84 2448
7105.63 2480
7106.43 2479
7107.22 2387
7108.02 2269
7108.82 2390
7109.61 2363
7110.41 2466
7111.20 2254
7112.00 2100
7112.79 2212
7113.59 2080
7114.39 2059
7115.18 2143
7115.98 2123
7116.77 2196
7117.57 2190
7118.37 2107
7119.16 2200
7119.96 2280
7120.76 2219
7121.55 2173
7122.35 2207
7123.15 2075
7123.94 2102
7124.74 2031
7125.53 2017
7126.33 1954
7127.13 2008
7127.93 2270
7128.72 2332
7129.52 2219
7130.32 2223
7131.11 2357
7131.91 2219
7132.71 2249
7133.50 2019
7134.30 2191
7135.10 2099
7135.90 2113
7136.69 2082
7137.49 2133
7138.29 1983
7139.08 2068
7139.88 1996
7140.68 1983
7141.48 2012
7142.27 1945
7143.07 1974
7143.87 2063
7144.67 2019
7145.46 1986
7146.26 2023
7147.06 2142
7147.86 2115
7148.66 2032
7149.45 2036
7150.25 1839
7151.05 1834
7151.85 1963
7152.65 1987
7153.44 1944
7154.24 1862
7155.04 1929
7155.84 1979
7156.64 1990
7157.44 1828
7158.23 1911
7159.03 1826
7159.83 1895
7160.63 1898
7161.43 1831
7162.23 1837
7163.03 1833
7163.83 1808
7164.62 1799
7165.42 1747
7166.22 1774
7167.02 1842
7167.82 1652
7168.62 1750
7169.42 1796
7170.22 1883
7171.02 1856
7171.82 1701
7172.61 1698
7173.41 1715
7174.21 1668
7175.01 1811
7175.81 1685
7176.61 1670
7177.41 1654
7178.21 1675
7179.01 1679
7179.81 1599
7180.61 1599
7181.41 1536
7182.21 1655
7183.01 1688
7183.81 1740
7184.61 1833
7185.41 1861
7186.21 1772
7187.01 1783
7187.81 1811
7188.61 1731
7189.41 1780
7190.21 1696
7191.01 1669
7191.81 1691
7192.61 1706
7193.41 1559
7194.21 1485
7195.01 1571
7195.81 1550
7196.61 1470
7197.41 1391
7198.21 1416
7199.01 1481
7199.82 1508
7200.62 1558
7201.42 1704
7202.22 1526
7203.02 1599
7203.82 1585
7204.62 1473
7205.42 1549
7206.22 1621
7207.02 1598
7207.83 1525
7208.63 1476
7209.43 1450
7210.23 1524
7211.03 1498
7211.83 1426
7212.63 1493
7213.44 1541
7214.24 1476
7215.04 1433
7215.84 1339
7216.64 1480
7217.44 1473
7218.25 1519
7219.05 1512
7219.85 1324
7220.65 1307
7221.45 1431
7222.26 1399
7223.06 1426
7223.86 1458
7224.66 1407
7225.46 1432
7226.27 1500
7227.07 1440
7227.87 1390
7228.67 1324
7229.48 1391
7230.28 1392
7231.08 1299
7231.88 1447
7232.69 1499
7233.49 1492
7234.29 1514
7235.09 1382
7235.90 1344
7236.70 1425
7237.50 1459
7238.30 1380
7239.11 1501
7239.91 1578
7240.71 1534
7241.52 1561
7242.32 1599
7243.12 1693
7243.93 1641
7244.73 1682
7245.53 1603
7246.34 1676
7247.14 1584
7247.94 1506
7248.75 1499
7249.55 1454
7250.35 1496
7251.16 1437
7251.96 1460
7252.76 1444
7253.57 1448
7254.37 1418
7255.18 1494
7255.98 1389
7256.78 1413
7257.59 1467
7258.39 1622
7259.20 1701
7260.00 1541
7260.80 1511
7261.61 1595
7262.41 1488
7263.22 1510
7264.02 1596
7264.83 1576
7265.63 1639
7266.43 1563
7267.24 1481
7268.04 1602
7268.85 1589
7269.65 1559
7270.46 1635
7271.26 1783
7272.07 1727
7272.87 1685
7273.68 1735
7274.48 1799
7275.29 1748
7276.09 1730
7276.90 1739
7277.70 1862
7278.51 1699
7279.31 1663
7280.12 1793
7280.92 1841
7281.73 1885
7282.53 1882
7283.34 1912
7284.14 2134
7284.95 2339
7285.76 2658
7286.56 3156
7287.37 3541
7288.17 3485
7288.98 3479
7289.78 3360
7290.59 3327
7291.40 2977
7292.20 2914
7293.01 2539
7293.81 2264
7294.62 2088
7295.43 2012
7296.23 1864
7297.04 1859
7297.84 1886
7298.65 1834
7299.46 1826
7300.26 1860
7301.07 1920
7301.88 2095
7302.68 1938
7303.49 1927
7304.30 1958
7305.10 2030
7305.91 2058
7306.72 2081
7307.52 2146
7308.33 2086
7309.14 1994
7309.94 1951
7310.75 2148
7311.56 2114
7312.36 2369
7313.17 2567
7313.98 2477
7314.79 2468
7315.59 2583
7316.40 2648
7317.21 2586
7318.01 2554
7318.82 2495
7319.63 2725
7320.44 2793
7321.24 3150
7322.05 3590
7322.86 3808
7323.67 3824
7324.47 4137
7325.28 3982
7326.09 3806
7326.90 3690
7327.71 3250
7328.51 2929
7329.32 2707
7330.13 2550
7330.94 2557
7331.75 2327
7332.55 2195
7333.36 2176
7334.17 2068
7334.98 1987
7335.79 1947
7336.60 1983
7337.40 1978
7338.21 1872
7339.02 1984
7339.83 2022
7340.64 2096
7341.45 2140
7342.26 2179
7343.06 2119
7343.87 2029
7344.68 2106
7345.49 2066
7346.30 2047
7347.11 2064
7347.92 2003
7348.73 2122
7349.54 2051
7350.34 1967
7351.15 2096
7351.96 1947
7352.77 1972
7353.58 1853
7354.39 1922
7355.20 1814
7356.01 1966
7356.82 1975
7357.63 1870
7358.44 1790
7359.25 1959
7360.06 1934
7360.87 2011
7361.68 2028
7362.49 1957
7363.30 2132
7364.11 2071
7364.92 2163
7365.73 2112
7366.54 2029
7367.35 1971
7368.16 2015
7368.97 1922
7369.78 1897
7370.59 1997
7371.40 1878
7372.21 2025
7373.02 1894
7373.83 1881
7374.64 1903
7375.45 1952
7376.26 1964
7377.07 1971
7377.88 1985
7378.69 1962
7379.50 1901
7380.31 1992
7381.12 2200
7381.94 2244
7382.75 2568
7383.56 2844
7384.37 2954
7385.18 3075
7385.99 3008
7386.80 2981
7387.61 2731
7388.42 2550
7389.23 2398
7390.05 2168
7390.86 2135
7391.67 2023
7392.48 1927
7393.29 1916
7394.10 1808
7394.92 1841
7395.73 1855
7396.54 1983
7397.35 1806
7398.16 1884
7398.97 2004
7399.79 2089
7400.60 2144
7401.41 2199
7402.22 2235
7403.03 2344
7403.85 2391
7404.66 2381
7405.47 2492
7406.28 2279
7407.09 2266
7407.91 2234
7408.72 2089
7409.53 2244
7410.34 2001
7411.16 2104
7411.97 2008
7412.78 2023
7413.59 2035
7414.41 1941
7415.22 1847
7416.03 1869
7416.84 1825
7417.66 1850
7418.47 1660
7419.28 1694
7420.10 1781
7420.91 1650
7421.72 1635
7422.54 1727
7423.35 1676
7424.16 1467
7424.97 1518
7425.79 1703
7426.60 1451
7427.41 1549
7428.23 1562
7429.04 1606
7429.86 1515
7430.67 1600
7431.48 1557
7432.30 1521
7433.11 1482
7433.92 1561
7434.74 1559
7435.55 1439
7436.36 1493
7437.18 1500
7437.99 1483
7438.81 1495
7439.62 1476
7440.43 1467
7441.25 1455
7442.06 1480
7442.88 1465
7443.69 1512
7444.51 1546
7445.32 1411
7446.13 1460
7446.95 1498
7447.76 1393
7448.58 1500
7449.39 1499
7450.21 1407
7451.02 1381
7451.84 1516
7452.65 1443
7453.47 1384
7454.28 1330
7455.10 1357
7455.91 1434
7456.73 1354
7457.54 1482
7458.36 1378
7459.17 1461
7459.99 1469
7460.80 1424
7461.62 1365
7462.43 1424
7463.25 1339
7464.06 1329
7464.88 1347
7465.69 1515
7466.51 1446
7467.32 1355
7468.14 1417
7468.96 1454
7469.77 1551
7470.59 1558
7471.40 1447
7472.22 1438
7473.03 1479
7473.85 1440
7474.67 1570
7475.48 1477
7476.30 1557
7477.11 1564
7477.93 1511
7478.75 1438
7479.56 1458
7480.38 1506
7481.20 1443
7482.01 1410
7482.83 1350
7483.65 1372
7484.46 1282
7485.28 1406
7486.09 1309
7486.91 1251
7487.73 1282
7488.54 1315
7489.36 1253
7490.18 1193
7491.00 1272
7491.81 1286
7492.63 1273
7493.45 1311
7494.26 1238
7495.08 1261
7495.90 1266
7496.71 1191
7497.53 1170
7498.35 1278
7499.17 1233
7499.98 1223
7500.80 1164
7501.62 1190
7502.44 1171
7503.25 1231
7504.07 1221
7504.89 1147
7505.71 1245
7506.52 1172
7507.34 1173
7508.16 1126
7508.98 1089
7509.80 1178
7510.61 1203
7511.43 1172
7512.25 1212
7513.07 1193
7513.89 1155
7514.70 1134
7515.52 1202
7516.34 1205
7517.16 1110
7517.98 1169
7518.79 1216
7519.61 1174
7520.43 1178
7521.25 1094
7522.07 1146
7522.89 1110
7523.71 1168
7524.52 1157
7525.34 1022
7526.16 1024
7526.98 1041
7527.80 1096
7528.62 1172
7529.44 1122
7530.26 1144
7531.08 1158
7531.89 1244
7532.71 1188
7533.53 1134
7534.35 1279
7535.17 1127
7535.99 1096
7536.81 1170
7537.63 1123
7538.45 1129
7539.27 1134
7540.09 1056
7540.91 988
7541.73 1029
7542.55 1137
7543.37 1115
7544.19 1224
7545.01 1170
7545.83 1045
7546.65 1066
7547.47 1124
7548.29 1124
7549.11 1124
7549.93 1124
7550.75 1133
7551.57 1093
7552.39 1084
7553.21 1083
7554.03 1061
7554.85 1087
7555.67 1078
7556.49 1190
7557.31 1154
7558.13 1139
7558.95 1212
7559.77 1195
7560.59 1142
7561.41 1145
7562.23 1146
7563.05 1162
7563.87 1118
7564.69 1103
7565.52 1171
7566.34 1107
7567.16 1160
7567.98 1065
7568.80 1095
7569.62 1113
7570.44 1165
7571.26 1200
7572.08 1082
7572.91 1097
7573.73 1148
7574.55 1040
7575.37 1132
7576.19 1025
7577.01 1106
7577.83 1213
7578.66 1129
7579.48 1109
7580.30 1024
7581.12 1100
7581.94 1166
7582.77 1224
7583.59 1186
7584.41 1121
7585.23 1118
7586.05 1168
7586.88 1068
7587.70 1032
7588.52 1022
7589.34 1014
7590.16 1127
7590.99 1129
7591.81 1044
7592.63 1041
7593.45 1268
7594.28 1227
7595.10 1182
7595.92 1175
7596.74 1088
7597.57 1080
7598.39 1157
7599.21 1190
7600.03 1266
7600.86 1299
7601.68 1202
7602.50 1280
7603.33 1192
7604.15 1186
7604.97 1154
7605.80 1281
7606.62 1228
7607.44 1196
7608.26 1302
7609.09 1144
7609.91 1268
7610.73 1328
7611.56 1241
7612.38 1163
7613.21 1179
7614.03 1296
7614.85 1293
7615.68 1259
7616.50 1347
7617.32 1244
7618.15 1305
7618.97 1355
7619.80 1471
7620.62 1468
7621.44 1485
7622.27 1546
7623.09 1626
7623.92 1534
7624.74 1347
7625.56 1378
7626.39 1443
7627.21 1314
7628.04 1295
7628.86 1309
7629.68 1272
7630.51 1317
7631.33 1409
7632.16 1298
7632.98 1335
7633.81 1354
7634.63 1484
7635.46 1505
7636.28 1456
7637.11 1557
7637.93 1424
7638.76 1366
7639.58 1247
7640.41 1246
7641.23 1205
7642.06 1179
7642.88 1124
7643.71 1112
7644.53 1120
7645.36 1157
7646.18 1096
7647.01 1213
7647.83 1228
7648.66 1244
7649.48 1171
7650.31 1138
7651.14 1163
7651.96 1098
7652.79 1130
7653.61 1166
7654.44 1075
7655.26 1090
7656.09 1230
7656.92 1234
7657.74 1123
7658.57 1145
7659.39 1091
7660.22 1064
7661.05 1109
7661.87 1184
7662.70 1127
7663.52 1113
7664.35 1107
7665.18 1105
7666.00 1110
7666.83 1067
7667.66 1107
7668.48 1053
7669.31 1115
7670.14 1152
7670.96 1120
7671.79 1135
7672.62 1224
7673.44 1248
7674.27 1196
7675.10 1133
7675.92 1106
7676.75 1143
7677.58 1178
7678.40 1171
7679.23 1077
7680.06 1085
7680.89 1045
7681.71 1119
7682.54 1108
7683.37 983
7684.19 1043
7685.02 1058
7685.85 1116
7686.68 1150
7687.50 1105
7688.33 1181
7689.16 1145
7689.99 1178
7690.81 1150
7691.64 1094
7692.47 1156
7693.30 1200
7694.13 1083
7694.95 1118
7695.78 1050
7696.61 1083
7697.44 1106
7698.27 1106
7699.09 1070
7699.92 1048
7700.75 1111
7701.58 1150
7702.41 1174
7703.24 1148
7704.06 1237
7704.89 1216
7705.72 1243
7706.55 1224
7707.38 1215
7708.21 1133
7709.04 1117
7709.86 1128
7710.69 1064
7711.52 1113
7712.35 1036
7713.18 1176
7714.01 1186
7714.84 1197
7715.67 1114
7716.50 1127
7717.32 1118
7718.15 1161
7718.98 1044
7719.81 1075
7720.64 1117
7721.47 1086
7722.30 1075
7723.13 1148
7723.96 1121
7724.79 1132
7725.62 1049
7726.45 1191
7727.28 1064
7728.11 1128
7728.94 1127
7729.77 1064
7730.60 1176
7731.43 1162
7732.26 1102
7733.09 1083
7733.92 1137
7734.75 1102
7735.58 1149
7736.41 1163
7737.24 1124
7738.07 1131
7738.90 1236
7739.73 1185
7740.56 1157
7741.39 1163
7742.22 1152
7743.05 1229
7743.88 1137
7744.71 1050
7745.54 1064
7746.37 1199
7747.20 1318
7748.03 1277
7748.87 1535
7749.70 1742
7750.53 1780
7751.36 1872
7752.19 2070
7753.02 2009
7753.85 1896
7754.68 1685
7755.51 1558
7756.34 1553
7757.18 1420
7758.01 1340
7758.84 1369
7759.67 1239
7760.50 1401
7761.33 1286
7762.16 1409
7763.00 1309
7763.83 1409
7764.66 1264
7765.49 1199
7766.32 1236
7767.16 1209
7767.99 1191
7768.82 1247
7769.65 1185
7770.48 1138
7771.31 1129
7772.15 1165
7772.98 1103
7773.81 1105
7774.64 1092
7775.48 1099
7776.31 1116
7777.14 1190
7777.97 1178
7778.81 1082
7779.64 1155
7780.47 1100
7781.30 1173
7782.14 1168
7782.97 1131
7783.80 1193
7784.63 1141
7785.47 1143
7786.30 1195
7787.13 1211
7787.97 1185
7788.80 1188
7789.63 1321
7790.46 1253
7791.30 1239
7792.13 1129
7792.96 1170
7793.80 1256
7794.63 1178
7795.46 1161
7796.30 1191
7797.13 1146
7797.96 1124
7798.80 1223
7799.63 1176
7800.46 1160
7801.30 1186
7802.13 1188
7802.97 1190
7803.80 1177
7804.63 1134
7805.47 1127
7806.30 1189
7807.13 1187
7807.97 1117
7808.80 1167
7809.64 1188
7810.47 1256
7811.31 1327
7812.14 1393
7812.97 1282
7813.81 1322
7814.64 1204
7815.48 1416
7816.31 1411
7817.15 1434
7817.98 1468
7818.82 1511
7819.65 1498
7820.48 1492
7821.32 1434
7822.15 1407
7822.99 1388
7823.82 1449
7824.66 1415
7825.49 1323
7826.33 1352
7827.16 1337
7828.00 1321
7828.83 1403
7829.67 1474
7830.50 1565
7831.34 1546
7832.17 1459
7833.01 1404
7833.85 1342
7834.68 1519
7835.52 1356
7836.35 1393
7837.19 1561
7838.02 1615
7838.86 1377
7839.69 1377
7840.53 1339
7841.37 1415
7842.20 1428
7843.04 1424
7843.87 1406
7844.71 1356
7845.55 1423
7846.38 1373
7847.22 1258
7848.05 1360
7848.89 1302
7849.73 1325
7850.56 1285
7851.40 1232
7852.24 1244
7853.07 1234
7853.91 1144
7854.74 1223
7855.58 1197
7856.42 1164
7857.25 1298
7858.09 1257
7858.93 1223
7859.76 1239
7860.60 1382
7861.44 1253
7862.28 1237
7863.11 1262
7863.95 1205
7864.79 1284
7865.62 1151
7866.46 1308
7867.30 1284
7868.14 1217
7868.97 1283
7869.81 1218
7870.65 1245
7871.48 1224
7872.32 1149
7873.16 1197
7874.00 1229
7874.83 1278
7875.67 1276
7876.51 1297
7877.35 1290
7878.19 1404
7879.02 1382
7879.86 1397
7880.70 1416
7881.54 1497
7882.37 1556
7883.21 1549
7884.05 1388
7884.89 1396
7885.73 1377
7886.57 1362
7887.40 1240
7888.24 1375
7889.08 1323
7889.92 1382
7890.76 1452
7891.60 1352
7892.43 1378
7893.27 1375
7894.11 1456
7894.95 1485
7895.79 1507
7896.63 1529
7897.47 1435
7898.30 1267
7899.14 1277
7899.98 1435
7900.82 1490
7901.66 1551
7902.50 1503
7903.34 1615
7904.18 1589
7905.02 1601
7905.86 1636
7906.70 1493
7907.54 1411
7908.37 1428
7909.21 1329
7910.05 1308
7910.89 1244
7911.73 1283
7912.57 1278
7913.41 1216
7914.25 1259
7915.09 1274
7915.93 1363
7916.77 1410
7917.61 1463
7918.45 1554
7919.29 1539
7920.13 1593
7920.97 1722
7921.81 1635
7922.65 1640
7923.49 1699
7924.33 1647
7925.17 1500
7926.01 1410
7926.85 1310
7927.69 1182
7928.53 1228
7929.37 1105
7930.21 1090
7931.05 1109
7931.90 1204
7932.74 1202
7933.58 1147
7934.42 1230
7935.26 1161
7936.10 1152
7936.94 1139
7937.78 1213
7938.62 1142
7939.46 1177
7940.30 1077
7941.14 1128
7941.99 996
7942.83 947
7943.67 1056
7944.51 1110
7945.35 1176
7946.19 1135
7947.03 1247
7947.88 1301
7948.72 1212
7949.56 1177
7950.40 1145
7951.24 1168
7952.08 1064
7952.93 1162
7953.77 1193
7954.61 1174
7955.45 1143
7956.29 1213
7957.13 1279
7957.98 1255
7958.82 1216
7959.66 1208
7960.50 1228
7961.35 1183
7962.19 1235
7963.03 1235
7963.87 1161
7964.71 1061
7965.56 1237
7966.40 1244
7967.24 1217
7968.08 1293
7968.93 1374
7969.77 1310
7970.61 1270
7971.45 1276
7972.30 1419
7973.14 1411
7973.98 1320
7974.83 1125
7975.67 1172
7976.51 1187
7977.36 1170
7978.20 1221
7979.04 1155
7979.88 1088
7980.73 1078
7981.57 1240
7982.41 1191
7983.26 1143
7984.10 1229
7984.94 1120
7985.79 1105
7986.63 1133
7987.47 1035
7988.32 1129
7989.16 1154
7990.01 1045
7990.85 1182
7991.69 1129
7992.54 1023
7993.38 989
7994.23 1059
7995.07 1095
7995.91 1043
7996.76 1162
7997.60 1124
7998.45 1086
7999.29 1157
8000.13 1146
8000.98 1070
8001.82 1075
8002.67 1055
8003.51 1090
8004.36 1126
8005.20 1101
8006.04 1173
8006.89 1224
8007.73 1093
8008.58 979
8009.42 1031
8010.27 992
8011.11 997
8011.96 1032
8012.80 993
8013.65 975
8014.49 978
8015.34 990
8016.18 951
8017.03 873
8017.87 891
8018.72 877
8019.56 904
8020.41 907
8021.25 910
8022.10 985
8022.95 1048
8023.79 960
8024.64 939
8025.48 1007
8026.33 920
8027.17 981
8028.02 867
8028.86 882
8029.71 936
8030.56 920
8031.40 864
8032.25 880
8033.09 968
8033.94 990
8034.79 916
8035.63 922
8036.48 941
8037.32 968
8038.17 980
8039.02 1036
8039.86 975
8040.71 1019
8041.56 951
8042.40 1005
8043.25 954
8044.10 962
8044.94 1004
8045.79 966
8046.64 957
8047.48 932
8048.33 984
8049.18 1004
8050.02 1003
8050.87 924
8051.72 847
8052.56 865
8053.41 948
8054.26 1010
8055.11 897
8055.95 910
8056.80 964
8057.65 924
8058.49 936
8059.34 1001
8060.19 895
8061.04 897
8061.88 937
8062.73 986
8063.58 881
8064.43 940
8065.27 930
8066.12 995
8066.97 973
8067.82 992
8068.67 830
8069.51 922
8070.36 918
8071.21 888
8072.06 842
8072.91 927
8073.75 919
8074.60 949
8075.45 923
8076.30 842
8077.15 875
8078.00 876
8078.84 878
8079.69 889
8080.54 884
8081.39 899
8082.24 993
8083.09 876
8083.94 858
8084.78 888
8085.63 936
8086.48 898
8087.33 935
8088.18 902
8089.03 861
8089.88 854
8090.73 867
8091.58 862
8092.42 840
8093.27 864
8094.12 925
8094.97 849
8095.82 855
8096.67 852
8097.52 851
8098.37 865
8099.22 877
8100.07 878
8100.92 889
8101.77 880
8102.62 850
8103.47 784
8104.32 795
8105.17 837
8106.02 895
8106.87 839
8107.72 826
8108.57 908
8109.42 895
8110.27 848
8111.12 855
8111.97 839
8112.82 845
8113.67 835
8114.52 842
8115.37 863
8116.22 991
8117.07 869
8117.92 776
8118.77 876
8119.62 903
8120.47 938
8121.32 918
8122.17 998
8123.02 947
8123.87 978
8124.72 1019
8125.57 1049
8126.43 1019
8127.28 1025
8128.13 1006
8128.98 914
8129.83 916
8130.68 872
8131.53 945
8132.38 869
8133.23 850
8134.09 942
8134.94 870
8135.79 877
8136.64 961
8137.49 850
8138.34 881
8139.19 905
8140.05 902
8140.90 1002
8141.75 1023
8142.60 971
8143.45 874
8144.30 833
8145.16 954
8146.01 954
8146.86 946
8147.71 1057
8148.56 1024
8149.42 979
8150.27 949
8151.12 911
8151.97 958
8152.83 1006
8153.68 970
8154.53 975
8155.38 1006
8156.24 1042
8157.09 1066
8157.94 1038
8158.79 1146
8159.65 1086
8160.50 1112
8161.35 1032
8162.20 1036
8163.06 1036
8163.91 1095
8164.76 982
8165.62 964
8166.47 973
8167.32 974
8168.17 906
8169.03 903
8169.88 897
8170.73 958
8171.59 960
8172.44 995
8173.29 1023
8174.15 1001
8175.00 975
8175.85 969
8176.71 944
8177.56 840
8178.42 831
8179.27 885
8180.12 973
8180.98 909
8181.83 890
8182.68 922
8183.54 880
8184.39 825
8185.25 877
8186.10 930
8186.95 866
8187.81 862
8188.66 876
8189.52 895
8190.37 951
8191.22 886
8192.08 822
8192.93 842
8193.79 914
8194.64 983
8195.50 904
8196.35 895
8197.21 859
8198.06 854
8198.92 849
8199.77 887
8200.63 967
8201.48 909
8202.33 873
8203.19 855
8204.04 900
8204.90 812
8205.75 861
8206.61 870
8207.47 868
8208.32 912
8209.18 905
8210.03 948
8210.89 909
8211.74 945
8212.60 947
8213.45 877
8214.31 868
8215.16 894
8216.02 970
8216.87 894
8217.73 954
8218.59 942
8219.44 934
8220.30 903
8221.15 892
8222.01 895
8222.87 894
8223.72 948
8224.58 961
8225.43 1041
8226.29 1032
8227.15 966
8228.00 992
8228.86 961
8229.71 926
8230.57 929
8231.43 945
8232.28 955
8233.14 861
8234.00 945
8234.85 878
8235.71 833
8236.57 893
8237.42 877
8238.28 839
8239.14 825
8239.99 874
8240.85 887
8241.71 924
8242.56 850
8243.42 826
8244.28 832
8245.14 904
8245.99 835
8246.85 833
8247.71 878
8248.56 945
8249.42 883
8250.28 991
8251.14 982
8251.99 1029
8252.85 994
8253.71 980
8254.57 904
8255.42 909
8256.28 861
8257.14 914
8258.00 981
8258.86 859
8259.71 936
8260.57 815
8261.43 798
8262.29 813
8263.15 869
8264.00 868
8264.86 849
8265.72 916
8266.58 901
8267.44 837
8268.29 974
8269.15 966
8270.01 907
8270.87 877
8271.73 801
8272.59 770
8273.45 896
8274.30 863
8275.16 881
8276.02 930
8276.88 1011
8277.74 938
8278.60 882
8279.46 910
8280.32 963
8281.18 941
8282.03 866
8282.89 887
8283.75 898
8284.61 947
8285.47 932
8286.33 1009
8287.19 1030
8288.05 1023
8288.91 991
8289.77 1012
8290.63 1133
8291.49 1027
8292.35 976
8293.21 977
8294.07 1104
8294.93 1157
8295.78 1083
8296.64 1091
8297.50 1137
8298.36 1180
8299.22 1112
8300.08 1106
8300.94 1072
8301.80 982
8302.66 949
8303.52 1029
8304.38 1011
8305.25 985
8306.11 960
8306.97 1056
8307.83 999
8308.69 988
8309.55 1010
8310.41 1033
8311.27 993
8312.13 1063
8312.99 994
8313.85 908
8314.71 935
8315.57 1050
8316.43 1005
8317.29 972
8318.15 953
8319.02 1029
8319.88 996
8320.74 971
8321.60 1016
8322.46 981
8323.32 1011
8324.18 908
8325.04 989
8325.90 948
8326.77 945
8327.63 955
8328.49 1055
8329.35 988
8330.21 977
8331.07 971
8331.93 939
8332.80 915
8333.66 972
8334.52 955
8335.38 1034
8336.24 1045
8337.11 982
8337.97 945
8338.83 892
8339.69 1043
8340.55 910
8341.42 910
8342.28 845
8343.14 912
8344.00 946
8344.86 957
8345.73 948
8346.59 971
8347.45 970
8348.31 954
8349.18 915
8350.04 856
8350.90 958
8351.76 961
8352.63 1079
8353.49 992
8354.35 963
8355.22 970
8356.08 911
8356.94 899
8357.80 949
8358.67 934
8359.53 1004
8360.39 1031
8361.26 999
8362.12 991
8362.98 975
8363.85 973
8364.71 928
8365.57 959
8366.44 917
8367.30 965
8368.16 1019
8369.03 977
8369.89 916
8370.75 985
8371.62 947
8372.48 1015
8373.35 1008
8374.21 1042
8375.07 1036
8375.94 976
8376.80 1024
8377.67 1006
8378.53 951
8379.39 939
8380.26 1014
8381.12 950
8381.99 974
8382.85 982
8383.71 992
8384.58 1046
8385.44 1061
8386.31 1046
8387.17 1022
8388.04 1072
8388.90 1062
8389.77 1122
8390.63 1116
8391.50 1186
8392.36 1065
8393.22 1149
8394.09 1109
8394.95 1061
8395.82 1058
8396.68 1050
8397.55 1205
8398.41 1128
8399.28 1090
8400.14 1201
8401.01 1217
8401.88 1219
8402.74 1181
8403.61 1216
8404.47 1072
8405.34 1157
8406.20 1111
8407.07 1087
8407.93 1160
8408.80 1117
8409.66 1145
8410.53 1097
8411.40 1182
8412.26 1166
8413.13 1192
8413.99 1243
8414.86 1197
8415.73 1136
8416.59 1118
8417.46 1233
8418.32 1298
8419.19 1239
8420.06 1167
8420.92 1266
8421.79 1321
8422.65 1231
8423.52 1237
8424.39 1265
8425.25 1237
8426.12 1296
8426.99 1336
8427.85 1326
8428.72 1347
8429.59 1443
8430.45 1484
8431.32 1439
8432.19 1443
8433.05 1395
8433.92 1349
8434.79 1397
8435.65 1430
8436.52 1399
8437.39 1390
8438.26 1437
8439.12 1539
8439.99 1617
8440.86 1674
8441.73 1646
8442.59 1771
8443.46 1789
8444.33 1935
8445.19 1916
8446.06 1932
8446.93 2128
8447.80 2124
8448.67 1966
8449.53 2097
8450.40 2030
8451.27 1879
8452.14 1998
8453.00 1909
8453.87 1939
8454.74 2080
8455.61 2132
8456.48 2297
8457.34 2468
8458.21 2856
8459.08 3121
8459.95 3352
8460.82 3563
8461.69 3745
8462.55 3578
8463.42 3217
8464.29 3004
8465.16 2811
8466.03 2623
8466.90 2484
8467.77 2415
8468.63 2348
8469.50 2492
8470.37 2698
8471.24 3274
8472.11 3987
8472.98 4754
8473.85 5004
8474.72 5142
8475.58 5309
8476.45 5154
8477.32 4730
8478.19 3945
8479.06 3344
8479.93 2899
8480.80 2594
8481.67 2254
8482.54 2106
8483.41 1924
8484.28 1844
8485.15 1687
8486.02 1606
8486.89 1672
8487.76 1625
8488.63 1689
8489.50 1645
8490.37 1708
8491.24 1717
8492.11 1635
8492.98 1552
8493.85 1637
8494.72 1477
8495.59 1491
8496.46 1520
8497.33 1619
8498.20 1597
8499.07 1662
8499.94 1735
8500.81 1626
8501.68 1744
8502.55 1626
8503.42 1674
8504.29 1627
8505.16 1472
8506.03 1480
8506.90 1468
8507.77 1559
8508.64 1600
8509.51 1681
8510.38 1722
8511.25 1824
8512.13 1872
8513.00 1934
8513.87 1933
8514.74 1966
8515.61 1886
8516.48 1632
8517.35 1688
8518.22 1624
8519.09 1539
8519.97 1499
8520.84 1530
8521.71 1515
8522.58 1433
8523.45 1464
8524.32 1457
8525.19 1476
8526.07 1449
8526.94 1421
8527.81 1467
8528.68 1455
8529.55 1485
8530.43 1535
8531.30 1485
8532.17 1463
8533.04 1560
8533.91 1609
8534.79 1621
8535.66 1596
8536.53 1571
8537.40 1680
8538.27 1622
8539.15 1492
8540.02 1523
8540.89 1603
8541.76 1567
8542.64 1529
8543.51 1613
8544.38 1566
8545.25 1498
8546.13 1526
8547.00 1498
8547.87 1559
8548.74 1469
8549.62 1564
8550.49 1631
8551.36 1655
8552.24 1629
8553.11 1710
8553.98 1760
8554.86 1605
8555.73 1505
8556.60 1603
8557.48 1675
8558.35 1690
8559.22 1581
8560.10 1654
8560.97 1567
8561.84 1490
8562.72 1603
8563.59 1480
8564.46 1461
8565.34 1360
8566.21 1288
8567.08 1330
8567.96 1419
8568.83 1281
8569.71 1349
8570.58 1298
8571.45 1191
8572.33 1285
8573.20 1276
8574.08 1271
8574.95 1285
8575.82 1275
8576.70 1310
8577.57 1350
8578.45 1303
8579.32 1171
8580.20 1154
8581.07 1180
8581.94 1093
8582.82 1173
8583.69 1219
8584.57 1250
8585.44 1311
8586.32 1270
8587.19 1296
8588.07 1329
8588.94 1241
8589.82 1264
8590.69 1320
8591.57 1300
8592.44 1223
8593.32 1255
8594.19 1221
8595.07 1259
8595.94 1279
8596.82 1294
8597.69 1183
8598.57 1281
8599.44 1283
8600.32 1225
8601.19 1245
8602.07 1175
8602.95 1305
8603.82 1217
8604.70 1207
8605.57 1263
8606.45 1221
8607.32 1306
8608.20 1214
8609.08 1249
8609.95 1267
8610.83 1223
8611.70 1227
8612.58 1271
8613.46 1331
8614.33 1197
8615.21 1274
8616.08 1249
8616.96 1233
8617.84 1304
8618.71 1279
8619.59 1294
8620.47 1321
8621.34 1340
8622.22 1374
8623.10 1322
8623.97 1244
8624.85 1231
8625.73 1249
8626.60 1294
8627.48 1333
8628.36 1369
8629.23 1421
8630.11 1374
8630.99 1364
8631.87 1420
8632.74 1440
8633.62 1488
8634.50 1486
8635.37 1491
8636.25 1444
8637.13 1429
8638.01 1520
8638.88 1569
8639.76 1534
8640.64 1451
8641.52 1495
8642.39 1474
8643.27 1503
8644.15 1500
8645.03 1596
8645.90 1623
8646.78 1587
8647.66 1496
8648.54 1571
8649.42 1653
8650.29 1587
8651.17 1631
8652.05 1667
8652.93 1720
8653.81 1763
8654.68 1751
8655.56 1686
8656.44 1660
8657.32 1853
8658.20 1708
8659.08 1745
8659.95 1753
8660.83 1739
8661.71 1759
8662.59 1783
8663.47 1855
8664.35 1927
8665.23 1801
8666.10 1913
8666.98 1832
8667.86 1811
8668.74 1770
8669.62 1828
8670.50 1826
8671.38 1938
8672.26 1962
8673.14 2177
8674.02 2246
8674.90 2490
8675.77 2811
8676.65 3111
8677.53 3583
8678.41 3707
8679.29 3799
8680.17 3740
8681.05 3519
8681.93 3303
8682.81 3055
8683.69 2740
8684.57 2523
8685.45 2235
8686.33 2199
8687.21 2051
8688.09 2014
8688.97 2116
8689.85 2080
8690.73 2011
8691.61 2093
8692.49 2475
8693.37 2746
8694.25 3132
8695.13 3592
8696.01 4070
8696.89 4300
8697.77 4317
8698.65 4074
8699.53 3960
8700.41 3555
8701.29 2947
8702.17 2685
8703.05 2424
8703.94 2116
8704.82 1971
8705.70 1867
8706.58 1846
8707.46 1770
8708.34 1698
8709.22 1683
8710.10 1597
8710.98 1601
8711.86 1627
8712.75 1535
8713.63 1621
8714.51 1625
8715.39 1547
8716.27 1500
8717.15 1534
8718.03 1639
8718.91 1544
8719.80 1577
8720.68 1513
8721.56 1577
8722.44 1482
8723.32 1503
8724.20 1467
8725.09 1500
8725.97 1471
8726.85 1527
8727.73 1507
8728.61 1444
8729.50 1503
8730.38 1558
8731.26 1527
8732.14 1574
8733.02 1669
8733.91 1729
8734.79 1658
8735.67 1697
8736.55 1604
8737.44 1542
8738.32 1534
8739.20 1570
8740.08 1454
8740.97 1492
8741.85 1525
8742.73 1478
8743.61 1403
8744.50 1389
8745.38 1384
8746.26 1428
8747.15 1460
8748.03 1477
8748.91 1447
8749.79 1401
8750.68 1436
8751.56 1427
8752.44 1443
8753.33 1358
8754.21 1332
8755.09 1379
8755.98 1414
8756.86 1586
8757.74 1548
8758.63 1497
8759.51 1504
8760.39 1449
8761.28 1462
8762.16 1483
8763.05 1505
8763.93 1475
8764.81 1473
8765.70 1500
8766.58 1440
8767.46 1422
8768.35 1448
8769.23 1428
8770.12 1456
8771.00 1463
8771.89 1516
8772.77 1596
8773.65 1536
8774.54 1568
8775.42 1473
8776.31 1620
8777.19 1601
8778.08 1519
8778.96 1490
8779.84 1397
8780.73 1399
8781.61 1402
8782.50 1447
8783.38 1404
8784.27 1371
8785.15 1432
8786.04 1510
8786.92 1452
8787.81 1456
8788.69 1378
8789.58 1380
8790.46 1460
8791.35 1473
8792.23 1416
8793.12 1418
8794.00 1476
8794.89 1554
8795.77 1600
8796.66 1516
8797.55 1628
8798.43 1498
8799.32 1535
8800.20 1485
8801.09 1446
8801.97 1560
8802.86 1477
8803.74 1430
8804.63 1395
8805.52 1355
8806.40 1324
8807.29 1285
8808.17 1397
8809.06 1422
8809.95 1447
8810.83 1324
8811.72 1338
8812.60 1360
8813.49 1271
8814.38 1308
8815.26 1319
8816.15 1251
8817.04 1361
8817.92 1279
8818.81 1185
8819.70 1272
8820.58 1207
8821.47 1190
8822.36 1329
8823.24 1350
8824.13 1334
8825.02 1270
8825.90 1452
8826.79 1199
8827.68 1147
8828.56 1223
8829.45 1268
8830.34 1217
8831.23 1225
8832.11 1143
8833.00 1130
8833.89 1151
8834.77 1091
8835.66 1198
8836.55 1179
8837.44 1255
8838.32 1190
8839.21 1113
8840.10 1038
8840.99 1154
8841.88 1046
8842.76 1039
8843.65 1055
8844.54 1075
8845.43 1074
8846.31 1129
8847.20 1049
8848.09 1159
8848.98 1119
8849.87 1109
8850.75 1079
8851.64 1034
8852.53 1073
8853.42 1115
8854.31 1092
8855.20 1009
8856.08 1062
8856.97 1083
8857.86 1010
8858.75 945
8859.64 1061
8860.53 1046
8861.42 982
8862.30 1038
8863.19 1047
8864.08 1016
8864.97 981
8865.86 975
8866.75 972
8867.64 997
8868.53 1047
8869.42 1001
8870.30 1038
8871.19 985
8872.08 983
8872.97 958
8873.86 1011
8874.75 1086
8875.64 992
8876.53 1021
8877.42 945
8878.31 928
8879.20 941
8880.09 962
8880.98 967
8881.87 1028
8882.76 954
8883.65 1007
8884.54 963
8885.43 956
8886.32 912
8887.21 970
8888.10 973
8888.99 942
8889.88 1036
8890.77 1022
8891.66 927
8892.55 909
8893.44 903
8894.33 947
8895.22 958
8896.11 959
8897.00 897
8897.89 937
8898.78 929
8899.67 932
8900.56 896
8901.45 899
8902.34 890
8903.23 896
8904.12 912
8905.02 854
8905.91 834
8906.80 972
8907.69 947
8908.58 861
8909.47 926
8910.36 935
8911.25 900
8912.14 840
8913.04 851
8913.93 857
8914.82 876
8915.71 886
8916.60 933
8917.49 810
8918.38 824
8919.28 937
8920.17 894
8921.06 839
8921.95 899
8922.84 867
8923.73 920
8924.63 910
8925.52 858
8926.41 866
8927.30 816
8928.19 801
8929.09 796
8929.98 834
8930.87 900
8931.76 824
8932.65 840
8933.55 814
8934.44 809
8935.33 823
8936.22 846
8937.12 802
8938.01 880
8938.90 888
8939.79 790
8940.69 736
8941.58 807
8942.47 845
8943.37 805
8944.26 802
8945.15 801
8946.04 809
8946.94 798
8947.83 818
8948.72 766
8949.62 751
8950.51 818
8951.40 756
8952.30 769
8953.19 874
8954.08 800
8954.98 816
8955.87 844
8956.76 795
8957.66 766
8958.55 796
8959.44 756
8960.34 770
8961.23 724
8962.12 785
8963.02 811
8963.91 812
8964.81 831
8965.70 758
8966.59 799
8967.49 781
8968.38 774
8969.28 736
8970.17 728
8971.06 740
8971.96 804
8972.85 860
8973.75 818
8974.64 811
8975.54 871
8976.43 786
8977.32 831
8978.22 810
8979.11 836
8980.01 785
8980.90 761
8981.80 853
8982.69 843
8983.59 822
8984.48 885
8985.38 863
8986.27 812
8987.17 805
8988.06 851
8988.96 803
8989.85 807
8990.75 799
8991.64 830
8992.54 811
8993.43 833
8994.33 796
8995.22 775
8996.12 742
8997.01 720
8997.91 749
8998.81 709
8999.70 698
9000.60 774
9001.49 772
9002.39 741
9003.28 755
9004.18 719
9005.08 729
9005.97 735
9006.87 795
9007.76 747
9008.66 756
9009.56 732
9010.45 706
9011.35 705
9012.24 669
9013.14 757
9014.04 717
9014.93 705
9015.83 695
9016.73 718
9017.62 717
9018.52 686
9019.42 759
9020.31 702
9021.21 763
9022.11 779
9023.00 726
9023.90 660
9024.80 723
9025.69 723
9026.59 716
9027.49 699
9028.38 717
9029.28 747
9030.18 797
9031.08 768
9031.97 724
9032.87 721
9033.77 740
9034.66 720
9035.56 734
9036.46 727
9037.36 717
9038.25 689
9039.15 693
9040.05 782
9040.95 713
9041.85 686
9042.74 725
9043.64 763
9044.54 754
9045.44 780
9046.33 767
9047.23 708
9048.13 632
9049.03 740
9049.93 716
9050.82 665
9051.72 686
9052.62 665
9053.52 685
9054.42 717
9055.32 684
9056.21 720
9057.11 766
9058.01 695
9058.91 725
9059.81 807
9060.71 780
9061.61 762
9062.50 801
9063.40 799
9064.30 733
9065.20 767
9066.10 715
9067.00 793
9067.90 744
9068.80 745
9069.70 738
9070.60 751
9071.49 814
9072.39 759
9073.29 767
9074.19 785
9075.09 776
9075.99 694
9076.89 713
9077.79 756
9078.69 724
9079.59 696
9080.49 749
9081.39 714
9082.29 745
9083.19 728
9084.09 721
9084.99 711
9085.89 727
9086.79 809
9087.69 864
9088.59 818
9089.49 785
9090.39 775
9091.29 816
9092.19 843
9093.09 759
9093.99 718
9094.89 890
9095.79 918
9096.69 804
9097.59 772
9098.49 775
9099.39 775
9100.29 732
9101.19 767
9102.09 790
9102.99 757
9103.90 770
9104.80 783
9105.70 777
9106.60 729
9107.50 757
9108.40 749
9109.30 719
9110.20 708
9111.10 675
9112.00 667
9112.91 704
9113.81 720
9114.71 733
9115.61 701
9116.51 605
9117.41 693
9118.31 714
9119.22 727
9120.12 714
9121.02 721
9121.92 665
9122.82 690
9123.72 744
9124.63 740
9125.53 697
9126.43 730
9127.33 671
9128.23 687
9129.14 691
9130.04 696
9130.94 691
9131.84 732
9132.74 755
9133.65 726
9134.55 694
9135.45 643
9136.35 706
9137.26 686
9138.16 680
9139.06 754
9139.96 736
9140.87 788
9141.77 721
9142.67 677
9143.57 642
9144.48 694
9145.38 693
9146.28 709
9147.19 717
9148.09 708
9148.99 707
9149.90 706
9150.80 653
9151.70 745
9152.60 740
9153.51 785
9154.41 738
9155.31 661
9156.22 685
9157.12 704
9158.02 660
9158.93 689
9159.83 678
9160.74 678
9161.64 672
9162.54 699
9163.45 715
9164.35 677
9165.25 704
9166.16 691
9167.06 686
9167.97 714
9168.87 771
9169.77 730
9170.68 760
9171.58 695
9172.49 691
9173.39 699
9174.30 740
9175.20 667
9176.10 679
9177.01 627
9177.91 627
9178.82 755
9179.72 740
9180.63 725
9181.53 689
9182.44 646
9183.34 699
9184.25 659
9185.15 725
9186.05 734
9186.96 679
9187.86 654
9188.77 689
9189.67 631
9190.58 774
9191.48 703
9192.39 665
9193.30 708
9194.20 723
9195.11 717
9196.01 730
9196.92 624
9197.82 721
9198.73 699
9199.63 684
9200.54 674
9201.44 763
9202.35 815
9203.26 699
9204.16 687
9205.07 773
9205.97 805
9206.88 748
9207.78 703
9208.69 760
9209.60 796
9210.50 690
9211.41 605
9212.32 727
9213.22 665
9214.13 647
9215.03 687
9215.94 751
9216.85 666
9217.75 673
9218.66 798
9219.57 731
9220.47 700
9221.38 711
9222.29 776
9223.19 801
9224.10 749
9225.01 764
9225.91 764
9226.82 698
9227.73 715
9228.63 672
9229.54 699
9230.45 653
9231.36 658
9232.26 728
9233.17 785
9234.08 686
9234.98 721
9235.89 649
9236.80 658
9237.71 697
9238.61 657
9239.52 652
9240.43 634
9241.34 672
9242.24 735
9243.15 691
9244.06 695
9244.97 659
9245.87 636
9246.78 642
9247.69 644
9248.60 643
9249.51 714
9250.41 672
9251.32 694
9252.23 664
9253.14 696
9254.05 678
9254.96 628
9255.86 682
9256.77 740
9257.68 689
9258.59 769
9259.50 716
9260.41 661
9261.31 666
9262.22 694
9263.13 773
9264.04 732
9264.95 702
9265.86 626
9266.77 663
9267.68 666
9268.58 672
9269.49 664
9270.40 609
9271.31 711
9272.22 694
9273.13 676
9274.04 692
9274.95 712
9275.86 729
9276.77 673
9277.68 657
9278.59 626
9279.50 723
9280.40 775
9281.31 695
9282.22 646
9283.13 656
9284.04 667
9284.95 663
9285.86 726
9286.77 685
9287.68 670
9288.59 707
9289.50 694
9290.41 665
9291.32 660
9292.23 667
9293.14 646
9294.05 645
9294.96 705
9295.87 721
9296.78 773
9297.69 650
9298.60 705
9299.52 655
9300.43 700
9301.34 760
9302.25 763
9303.16 791
9304.07 709
9304.98 747
9305.89 728
9306.80 693
9307.71 662
9308.62 752
9309.53 765
9310.44 715
9311.36 724
9312.27 775
9313.18 769
9314.09 847
9315.00 825
9315.91 844
9316.82 755
9317.73 738
9318.64 696
9319.56 678
9320.47 612
9321.38 756
9322.29 798
9323.20 713
9324.11 724
9325.03 627
9325.94 656
9326.85 717
9327.76 688
9328.67 707
9329.59 727
9330.50 799
9331.41 710
9332.32 717
9333.23 697
9334.15 800
9335.06 708
9335.97 719
9336.88 698
9337.79 701
9338.71 701
9339.62 736
9340.53 711
9341.44 659
9342.36 709
9343.27 689
9344.18 765
9345.09 735
9346.01 739
9346.92 761
9347.83 678
9348.75 645
9349.66 682
9350.57 716
9351.48 728
9352.40 726
9353.31 738
9354.22 695
9355.14 707
9356.05 631
9356.96 604
9357.88 631
9358.79 684
9359.70 733
9360.62 743
9361.53 751
9362.44 770
9363.36 786
9364.27 708
9365.19 696
9366.10 693
9367.01 728
9367.93 728
9368.84 732
9369.75 693
9370.67 659
9371.58 660
9372.50 732
9373.41 763
9374.32 740
9375.24 751
9376.15 735
9377.07 768
9377.98 743
9378.90 676
9379.81 707
9380.72 780
9381.64 768
9382.55 705
9383.47 734
9384.38 751
9385.30 670
9386.21 723
9387.13 715
9388.04 665
9388.96 726
9389.87 726
9390.79 712
9391.70 744
9392.62 774
9393.53 810
9394.45 860
9395.36 755
9396.28 751
9397.19 790
9398.11 820
9399.02 807
9399.94 718
9400.85 712
9401.77 743
9402.68 716
9403.60 726
9404.52 711
9405.43 817
9406.35 790
9407.26 704
9408.18 669
9409.09 744
9410.01 753
9410.93 713
9411.84 777
9412.76 718
9413.67 754
9414.59 793
9415.51 767
9416.42 806
9417.34 746
9418.26 760
9419.17 813
9420.09 705
9421.00 793
9421.92 789
9422.84 796
9423.75 803
9424.67 852
9425.59 856
9426.50 754
9427.42 767
9428.34 758
9429.25 739
9430.17 744
9431.09 781
9432.00 799
9432.92 836
9433.84 790
9434.76 808
9435.67 855
9436.59 828
9437.51 851
9438.42 800
9439.34 865
9440.26 874
9441.18 839
9442.09 835
9443.01 796
9443.93 886
9444.85 886
9445.76 945
9446.68 865
9447.60 980
9448.52 908
9449.43 895
9450.35 928
9451.27 902
9452.19 942
9453.11 946
9454.02 985
9454.94 1116
9455.86 1164
9456.78 1315
9457.70 1370
9458.62 1365
9459.53 1235
9460.45 1190
9461.37 1137
9462.29 1099
9463.21 1113
9464.13 1047
9465.04 921
9465.96 915
9466.88 889
9467.80 857
9468.72 841
9469.64 786
9470.56 839
9471.48 841
9472.39 781
9473.31 876
9474.23 854
9475.15 832
9476.07 797
9476.99 847
9477.91 883
9478.83 900
9479.75 852
9480.67 888
9481.59 830
9482.51 897
9483.42 876
9484.34 921
9485.26 894
9486.18 946
9487.10 966
9488.02 917
9488.94 838
9489.86 902
9490.78 821
9491.70 801
9492.62 808
9493.54 810
9494.46 874
9495.38 881
9496.30 860
9497.22 833
9498.14 815
9499.06 856
9499.98 832
9500.90 818
9501.82 781
9502.74 827
9503.66 828
9504.58 879
9505.50 780
9506.43 811
9507.35 832
9508.27 841
9509.19 754
9510.11 795
9511.03 824
9511.95 824
9512.87 835
9513.79 848
9514.71 865
9515.63 801
9516.55 830
9517.48 850
9518.40 834
9519.32 854
9520.24 789
9521.16 756
9522.08 827
9523.00 845
9523.92 860
9524.85 850
9525.77 846
9526.69 856
9527.61 933
9528.53 921
9529.45 837
9530.38 958
9531.30 963
9532.22 971
9533.14 991
9534.06 945
9534.98 1012
9535.91 1126
9536.83 1091
9537.75 986
9538.67 1055
9539.60 1063
9540.52 1066
9541.44 1031
9542.36 973
9543.28 925
9544.21 934
9545.13 885
9546.05 956
9546.97 873
9547.90 857
9548.82 962
9549.74 863
9550.66 850
9551.59 891
9552.51 920
9553.43 854
9554.36 775
9555.28 862
9556.20 814
9557.13 786
9558.05 778
9558.97 835
9559.89 860
9560.82 881
9561.74 863
9562.66 854
9563.59 828
9564.51 838
9565.43 892
9566.36 895
9567.28 892
9568.20 843
9569.13 869
9570.05 825
9570.98 793
9571.90 785
9572.82 775
9573.75 867
9574.67 841
9575.60 826
9576.52 858
9577.44 826
9578.37 844
9579.29 860
9580.22 878
9581.14 859
9582.06 765
9582.99 840
9583.91 849
9584.84 830
9585.76 873
9586.69 843
9587.61 879
9588.53 842
9589.46 844
9590.38 813
9591.31 857
9592.23 836
9593.16 847
9594.08 868
9595.01 810
9595.93 805
9596.86 818
9597.78 797
9598.71 864
9599.63 861
9600.56 913
9601.48 901
9602.41 894
9603.33 961
9604.26 924
9605.18 864
9606.11 826
9607.03 857
9607.96 847
9608.89 900
9609.81 910
9610.74 909
9611.66 969
9612.59 916
9613.51 944
9614.44 902
9615.37 906
9616.29 917
9617.22 881
9618.14 878
9619.07 863
9620.00 932
9620.92 912
9621.85 926
9622.77 942
9623.70 1002
9624.63 1002
9625.55 975
9626.48 879
9627.41 895
9628.33 1018
9629.26 975
9630.19 962
9631.11 965
9632.04 982
9632.97 1069
9633.89 1009
9634.82 1009
9635.75 978
9636.67 1015
9637.60 1014
9638.53 1063
9639.45 1039
9640.38 1055
9641.31 1098
9642.23 1162
9643.16 1107
9644.09 1047
9645.02 1162
9645.94 1125
9646.87 1114
9647.80 1151
9648.73 1185
9649.65 1192
9650.58 1255
9651.51 1301
9652.44 1255
9653.36 1236
9654.29 1311
9655.22 1297
9656.15 1218
9657.08 1224
9658.00 1331
9658.93 1343
9659.86 1278
9660.79 1243
9661.72 1189
9662.64 1191
9663.57 1149
9664.50 1165
9665.43 1265
9666.36 1258
9667.28 1178
9668.21 1130
9669.14 1319
9670.07 1270
9671.00 1178
9671.93 1251
9672.86 1347
9673.78 1331
9674.71 1286
9675.64 1317
9676.57 1244
9677.50 1327
9678.43 1419
9679.36 1381
9680.29 1312
9681.21 1323
9682.14 1350
9683.07 1410
9684.00 1381
9684.93 1367
9685.86 1412
9686.79 1430
9687.72 1425
9688.65 1452
9689.58 1453
9690.51 1466
9691.44 1377
9692.37 1570
9693.30 1501
9694.23 1479
9695.16 1541
9696.09 1432
9697.02 1550
9697.94 1587
9698.87 1622
9699.80 1628
9700.73 1492
9701.66 1624
9702.59 1641
9703.52 1707
9704.45 1818
9705.39 1849
9706.32 1664
9707.25 1677
9708.18 1644
9709.11 1588
9710.04 1592
9710.97 1544
9711.90 1477
9712.83 1466
9713.76 1491
9714.69 1545
9715.62 1561
9716.55 1654
9717.48 1763
9718.41 1737
9719.34 1722
9720.27 1829
9721.21 1812
9722.14 1673
9723.07 1691
9724.00 1622
9724.93 1507
9725.86 1442
9726.79 1401
9727.72 1378
9728.65 1392
9729.59 1326
9730.52 1342
9731.45 1436
9732.38 1418
9733.31 1392
9734.24 1441
9735.17 1433
9736.11 1552
9737.04 1642
9737.97 1595
9738.90 1471
9739.83 1433
9740.77 1460
9741.70 1389
9742.63 1399
9743.56 1313
9744.49 1286
9745.43 1281
9746.36 1298
9747.29 1263
9748.22 1172
9749.15 1229
9750.09 1282
9751.02 1290
9751.95 1189
9752.88 1172
9753.82 1142
9754.75 1137
9755.68 1112
9756.61 1155
9757.55 1170
9758.48 1155
9759.41 1130
9760.35 1160
9761.28 1110
9762.21 1199
9763.14 1137
9764.08 1056
9765.01 1125
9765.94 1143
9766.88 1151
9767.81 1166
9768.74 1057
9769.68 1150
9770.61 1026
9771.54 1142
9772.48 1169
9773.41 1175
9774.34 1115
9775.28 1126
9776.21 1117
9777.14 1072
9778.08 1068
9779.01 1062
9779.94 1069
9780.88 1100
9781.81 1124
9782.75 1209
9783.68 1167
9784.61 1089
9785.55 1179
9786.48 1217
9787.42 1182
9788.35 1125
9789.28 1184
9790.22 1143
9791.15 1107
9792.09 1048
9793.02 1068
9793.96 1032
9794.89 1057
9795.83 1021
9796.76 1077
9797.69 988
9798.63 973
9799.56 1044
9800.50 1064
9801.43 1086
9802.37 1169
9803.30 1110
9804.24 1121
9805.17 1117
9806.11 1056
9807.04 1086
9807.98 1060
9808.91 1011
9809.85 962
9810.78 917
9811.72 970
9812.65 1028
9813.59 966
9814.53 988
9815.46 963
9816.40 893
9817.33 980
9818.27 923
9819.20 891
9820.14 893
9821.07 878
9822.01 935
9822.95 935
9823.88 922
9824.82 887
9825.75 907
9826.69 886
9827.63 931
9828.56 906
9829.50 883
9830.43 962
9831.37 884
9832.31 873
9833.24 834
9834.18 894
9835.12 856
9836.05 897
9836.99 875
9837.93 869
9838.86 829
9839.80 885
9840.73 927
9841.67 836
9842.61 788
9843.55 773
9844.48 830
9845.42 840
9846.36 874
9847.29 903
9848.23 790
9849.17 758
9850.10 797
9851.04 737
9851.98 825
9852.92 852
9853.85 905
9854.79 882
9855.73 845
9856.67 836
9857.60 890
9858.54 835
9859.48 833
9860.42 872
9861.35 866
9862.29 818
9863.23 841
9864.17 824
9865.10 866
9866.04 872
9866.98 884
9867.92 826
9868.86 734
9869.79 802
9870.73 847
9871.67 853
9872.61 847
9873.55 833
9874.48 723
9875.42 797
9876.36 794
9877.30 815
9878.24 857
9879.18 845
9880.12 821
9881.05 848
9881.99 830
9882.93 853
9883.87 778
9884.81 822
9885.75 776
9886.69 766
9887.63 765
9888.56 767
9889.50 774
9890.44 823
9891.38 752
9892.32 738
9893.26 827
9894.20 811
9895.14 730
9896.08 772
9897.02 798
9897.96 788
9898.90 759
9899.84 772
9900.77 794
9901.71 750
9902.65 731
9903.59 750
9904.53 736
9905.47 770
9906.41 730
9907.35 755
9908.29 804
9909.23 804
9910.17 745
9911.11 778
9912.05 770
9912.99 806
9913.93 736
9914.87 810
9915.81 880
9916.75 790
9917.69 718
9918.63 853
9919.57 781
9920.52 674
9921.46 682
9922.40 806
9923.34 809
9924.28 720
9925.22 740
9926.16 847
9927.10 881
9928.04 833
9928.98 900
9929.92 1000
9930.86 998
9931.80 961
9932.75 1049
9933.69 956
9934.63 1011
9935.57 957
9936.51 973
9937.45 910
9938.39 858
9939.33 874
9940.28 855
9941.22 782
9942.16 773
9943.10 755
9944.04 778
9944.98 755
9945.92 755
9946.87 744
9947.81 754
9948.75 777
9949.69 769
9950.63 753
9951.58 783
9952.52 789
9953.46 794
9954.40 869
9955.34 861
9956.29 783
9957.23 836
9958.17 836
9959.11 759
9960.06 749
9961.00 836
9961.94 811
9962.88 814
9963.83 859
9964.77 831
9965.71 879
9966.65 785
9967.60 776
9968.54 828
9969.48 808
9970.42 829
9971.37 831
9972.31 882
9973.25 905
9974.20 867
9975.14 765
9976.08 742
9977.03 780
9977.97 820
9978.91 763
9979.86 723
9980.80 807
9981.74 707
9982.69 719
9983.63 712
9984.57 716
9985.52 700
9986.46 732
9987.40 663
9988.35 745
9989.29 766
9990.23 684
9991.18 735
9992.12 698
9993.07 685
9994.01 706
9994.95 752
9995.90 728
9996.84 723
9997.79 702
9998.73 676
9999.67 677
10000.62 678
10001.56 684
10002.51 737
10003.45 768
10004.40 682
10005.34 677
10006.29 717
10007.23 707
10008.17 615
10009.12 663
10010.06 786
10011.01 701
10011.95 700
10012.90 718
10013.84 693
10014.79 673
10015.73 685
10016.68 654
10017.62 710
10018.57 745
10019.51 770
10020.46 686
10021.40 705
10022.35 633
10023.29 690
10024.24 665
10025.19 638
10026.13 700
10027.08 746
10028.02 697
10028.97 707
10029.91 641
10030.86 686
10031.80 657
10032.75 667
10033.70 651
10034.64 706
10035.59 667
10036.53 676
10037.48 672
10038.43 624
10039.37 681
10040.32 661
10041.26 620
10042.21 652
10043.16 663
10044.10 680
10045.05 692
10046.00 661
10046.94 663
10047.89 685
10048.84 695
10049.78 690
10050.73 554
10051.68 576
10052.62 635
10053.57 666
10054.52 615
10055.46 624
10056.41 629
10057.36 703
10058.30 708
10059.25 639
10060.20 648
10061.15 608
10062.09 605
10063.04 641
10063.99 643
10064.93 677
10065.88 669
10066.83 661
10067.78 642
10068.72 653
10069.67 662
10070.62 703
10071.57 649
10072.51 648
10073.46 660
10074.41 648
10075.36 667
10076.31 636
10077.25 574
10078.20 589
10079.15 620
10080.10 649
10081.05 554
10081.99 600
10082.94 541
10083.89 630
10084.84 622
10085.79 688
10086.74 660
10087.68 650
10088.63 585
10089.58 552
10090.53 627
10091.48 604
10092.43 646
10093.37 613
10094.32 683
10095.27 687
10096.22 624
10097.17 705
10098.12 613
10099.07 561
10100.02 615
10100.97 607
10101.91 621
10102.86 633
10103.81 664
10104.76 683
10105.71 602
10106.66 666
10107.61 648
10108.56 625
10109.51 673
10110.46 621
10111.41 645
10112.36 675
10113.31 628
10114.26 656
10115.21 658
10116.16 632
10117.11 690
10118.06 705
10119.01 622
10119.96 574
10120.91 577
10121.86 615
10122.81 578
10123.76 570
10124.71 604
10125.66 570
10126.61 605
10127.56 657
10128.51 648
10129.46 594
10130.41 648
10131.36 600
10132.31 615
10133.26 592
10134.21 627
10135.16 662
10136.11 631
10137.06 609
10138.01 598
10138.96 687
10139.91 686
10140.86 654
10141.82 685
10142.77 652
10143.72 643
10144.67 608
10145.62 629
10146.57 686
10147.52 659
10148.47 601
10149.42 617
10150.38 672
10151.33 666
10152.28 612
10153.23 615
10154.18 584
10155.13 582
10156.09 676
10157.04 659
10157.99 641
10158.94 615
10159.89 655
10160.84 622
10161.80 628
10162.75 659
10163.70 683
10164.65 709
10165.60 667
10166.56 589
10167.51 649
10168.46 695
10169.41 641
10170.36 607
10171.32 675
10172.27 654
10173.22 675
10174.17 636
10175.13 644
10176.08 695
10177.03 654
10177.98 687
10178.94 659
10179.89 675
10180.84 678
10181.80 694
10182.75 640
10183.70 639
10184.65 681
10185.61 680
10186.56 625
10187.51 638
10188.47 750
10189.42 786
10190.37 728
10191.33 687
10192.28 796
10193.23 735
10194.19 713
10195.14 744
10196.09 770
10197.05 737
10198.00 713
10198.95 835
10199.91 715
10200.86 737
10201.82 696
10202.77 775
10203.72 795
10204.68 700
10205.63 725
10206.58 722
10207.54 744
10208.49 745
10209.45 813
10210.40 850
10211.36 882
10212.31 956
10213.26 928
10214.22 866
10215.17 835
10216.13 874
10217.08 770
10218.04 781
10218.99 767
10219.94 796
10220.90 736
10221.85 689
10222.81 699
10223.76 749
10224.72 718
10225.67 777
10226.63 734
10227.58 739
10228.54 729
10229.49 753
10230.45 756
10231.40 731
10232.36 711
10233.31 736
10234.27 773
10235.22 742
10236.18 759
10237.14 709
10238.09 712
10239.05 753
10240.00 793
10240.96 855
10241.91 801
10242.87 835
10243.82 829
10244.78 812
10245.74 774
10246.69 675
10247.65 686
10248.60 647
10249.56 699
10250.52 734
10251.47 725
10252.43 705
10253.38 698
10254.34 687
10255.30 741
10256.25 711
10257.21 672
10258.17 677
10259.12 684
10260.08 662
10261.04 677
10261.99 662
10262.95 659
10263.91 698
10264.86 658
10265.82 687
10266.78 635
10267.73 645
10268.69 682
10269.65 726
10270.60 695
10271.56 665
10272.52 697
10273.47 721
10274.43 693
10275.39 709
10276.35 733
10277.30 716
10278.26 631
10279.22 642
10280.18 646
10281.13 643
10282.09 640
10283.05 667
10284.01 600
10284.96 617
10285.92 638
10286.88 598
10287.84 597
10288.79 631
10289.75 680
10290.71 637
10291.67 578
10292.63 619
10293.58 629
10294.54 586
10295.50 688
10296.46 615
10297.42 594
10298.38 595
10299.33 668
10300.29 680
10301.25 645
10302.21 664
10303.17 668
10304.13 610
10305.08 630
10306.04 644
10307.00 676
10307.96 619
10308.92 548
10309.88 598
10310.84 642
10311.80 643
10312.75 679
10313.71 701
10314.67 729
10315.63 659
10316.59 663
10317.55 639
10318.51 670
10319.47 652
10320.43 734
10321.39 654
10322.35 619
10323.31 572
10324.27 662
10325.23 589
10326.18 627
10327.14 583
10328.10 635
10329.06 630
10330.02 704
10330.98 704
10331.94 660
10332.90 679
10333.86 707
10334.82 736
10335.78 738
10336.74 701
10337.70 713
10338.66 672
10339.62 676
10340.58 662
10341.54 650
10342.50 655
10343.46 616
10344.43 642
10345.39 625
10346.35 569
10347.31 592
10348.27 642
10349.23 647
10350.19 633
10351.15 630
10352.11 554
10353.07 593
10354.03 610
10354.99 605
10355.95 620
10356.91 632
10357.88 607
10358.84 583
10359.80 613
10360.76 612
10361.72 620
10362.68 616
10363.64 559
10364.60 595
10365.57 635
10366.53 556
10367.49 590
10368.45 568
10369.41 608
10370.37 573
10371.34 567
10372.30 605
10373.26 642
10374.22 620
10375.18 645
10376.14 671
10377.11 562
10378.07 583
10379.03 582
10379.99 622
10380.95 583
10381.92 560
10382.88 556
10383.84 591
10384.80 559
10385.77 574
10386.73 599
10387.69 566
10388.65 565
10389.62 557
10390.58 586
10391.54 585
10392.50 612
10393.47 693
10394.43 585
10395.39 563
10396.35 565
10397.32 584
10398.28 567
10399.24 555
10400.21 557
10401.17 554
10402.13 565
10403.10 627
10404.06 567
10405.02 626
10405.99 616
10406.95 613
10407.91 611
10408.88 617
10409.84 598
10410.80 596
10411.77 612
10412.73 623
10413.69 574
10414.66 561
10415.62 590
10416.58 576
10417.55 646
10418.51 631
10419.48 637
10420.44 709
10421.40 743
10422.37 706
10423.33 757
10424.30 765
10425.26 769
10426.23 775
10427.19 832
10428.15 791
10429.12 719
10430.08 717
10431.05 733
10432.01 702
10432.98 659
10433.94 664
10434.91 619
10435.87 592
10436.83 677
10437.80 670
10438.76 592
10439.73 604
10440.69 602
10441.66 649
10442.62 639
10443.59 578
10444.55 597
10445.52 579
10446.48 589
10447.45 585
10448.41 605
10449.38 588
10450.35 562
10451.31 557
10452.28 580
10453.24 605
10454.21 570
10455.17 570
10456.14 555
10457.10 591
10458.07 581
10459.04 602
10460.00 567
10460.97 547
10461.93 585
10462.90 580
10463.87 525
10464.83 584
10465.80 618
10466.76 575
10467.73 538
10468.70 529
10469.66 518
10470.63 513
10471.59 538
10472.56 530
10473.53 490
10474.49 530
10475.46 554
10476.43 615
10477.39 555
10478.36 509
10479.33 553
10480.29 580
10481.26 571
10482.23 557
10483.19 573
10484.16 618
10485.13 570
10486.09 599
10487.06 558
10488.03 564
10489.00 586
10489.96 578
10490.93 540
10491.90 549
10492.87 530
10493.83 584
10494.80 625
10495.77 552
10496.73 565
10497.70 580
10498.67 627
10499.64 667
10500.61 548
10501.57 553
10502.54 575
10503.51 567
10504.48 518
10505.44 508
10506.41 496
10507.38 553
10508.35 535
10509.32 539
10510.28 559
10511.25 541
10512.22 630
10513.19 559
10514.16 532
10515.13 535
10516.09 477
10517.06 538
10518.03 601
10519.00 541
10519.97 570
10520.94 555
10521.91 558
10522.87 598
10523.84 588
10524.81 562
10525.78 618
10526.75 574
10527.72 528
10528.69 516
10529.66 572
10530.63 615
10531.59 551
10532.56 497
10533.53 570
10534.50 573
10535.47 588
10536.44 606
10537.41 589
10538.38 513
10539.35 551
10540.32 547
10541.29 527
10542.26 540
10543.23 582
10544.20 559
10545.17 547
10546.14 582
10547.11 615
10548.08 513
10549.05 540
10550.02 605
10550.99 559
10551.96 571
10552.93 558
10553.90 589
10554.87 570
10555.84 589
10556.81 568
10557.78 574
10558.75 578
10559.72 606
10560.69 592
10561.66 649
10562.63 592
10563.60 626
10564.57 702
10565.54 683
10566.51 664
10567.48 742
10568.45 719
10569.42 662
10570.40 691
10571.37 658
10572.34 601
10573.31 631
10574.28 638
10575.25 600
10576.22 589
10577.19 551
10578.16 574
10579.14 616
10580.11 628
10581.08 581
10582.05 568
10583.02 592
10583.99 623
10584.96 639
10585.94 579
10586.91 640
10587.88 616
10588.85 625
10589.82 590
10590.79 572
10591.77 622
10592.74 641
10593.71 651
10594.68 634
10595.65 703
10596.63 708
10597.60 633
10598.57 575
10599.54 598
10600.52 623
10601.49 546
10602.46 610
10603.43 653
10604.41 625
10605.38 627
10606.35 580
10607.32 641
10608.30 610
10609.27 677
10610.24 618
10611.21 536
10612.19 551
10613.16 612
10614.13 590
10615.11 612
10616.08 550
10617.05 589
10618.02 550
10619.00 585
10619.97 565
10620.94 585
10621.92 556
10622.89 548
10623.86 512
10624.84 563
10625.81 580
10626.78 601
10627.76 583
10628.73 591
10629.71 557
10630.68 629
10631.65 597
10632.63 610
10633.60 648
10634.57 595
10635.55 631
10636.52 575
10637.50 607
10638.47 611
10639.44 612
10640.42 640
10641.39 689
10642.37 727
10643.34 746
10644.31 756
10645.29 748
10646.26 768
10647.24 745
10648.21 733
10649.19 651
10650.16 625
10651.14 617
10652.11 616
10653.09 640
10654.06 631
10655.04 598
10656.01 566
10656.98 597
10657.96 637
10658.93 594
10659.91 606
10660.88 562
10661.86 555
10662.84 616
10663.81 553
10664.79 541
10665.76 551
10666.74 564
10667.71 573
10668.69 636
10669.66 608
10670.64 629
10671.61 579
10672.59 661
10673.56 557
10674.54 538
10675.52 554
10676.49 603
10677.47 625
10678.44 551
10679.42 552
10680.40 576
10681.37 615
10682.35 627
10683.32 578
10684.30 635
10685.28 549
10686.25 613
10687.23 631
10688.20 588
10689.18 587
10690.16 604
10691.13 603
10692.11 594
10693.09 573
10694.06 561
10695.04 620
10696.02 555
10696.99 581
10697.97 552
10698.95 584
10699.92 547
10700.90 535
10701.88 501
10702.85 466
10703.83 526
10704.81 501
10705.79 538
10706.76 548
10707.74 539
10708.72 602
10709.70 606
10710.67 600
10711.65 556
10712.63 560
10713.60 565
10714.58 535
10715.56 522
10716.54 559
10717.52 533
10718.49 550
10719.47 563
10720.45 524
10721.43 505
10722.40 542
10723.38 517
10724.36 579
10725.34 596
10726.32 541
10727.29 537
10728.27 534
10729.25 562
10730.23 591
10731.21 555
10732.19 539
10733.16 581
10734.14 579
10735.12 526
10736.10 518
10737.08 575
10738.06 575
10739.03 554
10740.01 524
10740.99 509
10741.97 557
10742.95 574
10743.93 511
10744.91 526
10745.89 526
10746.87 552
10747.84 573
10748.82 569
10749.80 545
10750.78 538
10751.76 557
10752.74 568
10753.72 540
10754.70 600
10755.68 588
10756.66 578
10757.64 559
10758.62 538
10759.60 472
10760.58 498
10761.56 532
10762.54 526
10763.52 538
10764.50 565
10765.48 532
10766.45 536
10767.43 584
10768.41 559
10769.39 541
10770.38 494
10771.36 560
10772.34 546
10773.32 560
10774.30 574
10775.28 627
10776.26 592
10777.24 495
10778.22 545
10779.20 497
10780.18 603
10781.16 521
10782.14 496
10783.12 549
10784.10 505
10785.08 560
10786.06 542
10787.04 575
10788.02 570
10789.00 569
10789.99 588
10790.97 568
10791.95 595
10792.93 619
10793.91 569
10794.89 544
10795.87 558
10796.85 581
10797.84 496
10798.82 521
10799.80 575
10800.78 600
10801.76 548
10802.74 552
10803.72 502
10804.71 562
10805.69 562
10806.67 585
10807.65 588
10808.63 538
10809.61 560
10810.60 562
10811.58 565
10812.56 567
10813.54 604
10814.52 563
10815.51 560
10816.49 570
10817.47 590
10818.45 533
10819.44 522
10820.42 594
10821.40 605
10822.38 564
10823.37 565
10824.35 530
10825.33 530
10826.31 529
10827.30 491
10828.28 577
10829.26 543
10830.24 578
10831.23 585
10832.21 542
10833.19 570
10834.18 607
10835.16 552
10836.14 536
10837.13 532
10838.11 552
10839.09 568
10840.07 540
10841.06 537
10842.04 526
10843.02 495
10844.01 504
10844.99 578
10845.98 556
10846.96 575
10847.94 538
10848.93 618
10849.91 580
10850.89 616
10851.88 599
10852.86 607
10853.84 608
10854.83 606
10855.81 594
10856.80 524
10857.78 591
10858.77 567
10859.75 611
10860.73 516
10861.72 640
10862.70 582
10863.69 554
10864.67 547
10865.66 555
10866.64 479
10867.62 603
10868.61 648
10869.59 574
10870.58 544
10871.56 558
10872.55 573
10873.53 613
10874.52 619
10875.50 603
10876.49 625
10877.47 651
10878.46 623
10879.44 600
10880.43 605
10881.41 592
10882.40 650
10883.38 649
10884.37 623
10885.35 640
10886.34 638
10887.32 647
10888.31 615
10889.29 636
10890.28 621
10891.27 628
10892.25 629
10893.24 663
10894.22 704
10895.21 681
10896.19 643
10897.18 659
10898.17 661
10899.15 668
10900.14 629
10901.12 684
10902.11 633
10903.10 648
10904.08 657
10905.07 710
10906.05 674
10907.04 658
10908.03 695
10909.01 674
10910.00 719
10910.99 693
10911.97 729
10912.96 680
10913.95 670
10914.93 668
10915.92 707
10916.91 696
10917.89 727
10918.88 687
10919.87 697
10920.85 674
10921.84 670
10922.83 667
10923.81 692
10924.80 716
10925.79 701
10926.78 650
10927.76 691
10928.75 720
10929.74 727
10930.73 788
10931.71 774
10932.70 737
10933.69 811
10934.68 773
10935.66 787
10936.65 740
10937.64 771
10938.63 802
10939.61 733
10940.60 770
10941.59 865
10942.58 777
10943.57 754
10944.55 837
10945.54 920
10946.53 896
10947.52 848
10948.51 886
10949.49 884
10950.48 894
10951.47 902
10952.46 846
10953.45 829
10954.44 835
10955.42 864
10956.41 923
10957.40 830
10958.39 876
10959.38 881
10960.37 929
10961.36 1054
10962.34 1035
10963.33 1067
10964.32 1068
10965.31 1065
10966.30 973
10967.29 943
10968.28 977
10969.27 983
10970.26 937
10971.25 907
10972.24 861
10973.22 939
10974.21 926
10975.20 845
10976.19 836
10977.18 808
10978.17 930
10979.16 893
10980.15 819
10981.14 759
10982.13 803
10983.12 853
10984.11 847
10985.10 829
10986.09 883
10987.08 867
10988.07 948
10989.06 941
10990.05 917
10991.04 932
10992.03 1007
10993.02 971
10994.01 958
10995.00 955
10995.99 932
10996.98 947
10997.97 1021
10998.96 1008
10999.95 1096
11000.94 1212
11001.93 1247
11002.92 1354
11003.92 1420
11004.91 1410
11005.90 1491
11006.89 1426
11007.88 1387
11008.87 1335
11009.86 1180
11010.85 1159
11011.84 1071
11012.83 992
11013.82 909
11014.82 911
11015.81 889
11016.80 828
11017.79 840
11018.78 818
11019.77 908
11020.76 934
11021.76 892
11022.75 798
11023.74 824
11024.73 848
11025.72 787
11026.71 798
11027.70 746
11028.70 700
11029.69 825
11030.68 757
11031.67 709
11032.66 739
11033.66 789
11034.65 722
11035.64 760
11036.63 731
11037.62 748
11038.62 783
11039.61 811
11040.60 802
11041.59 819
11042.59 789
11043.58 802
11044.57 796
11045.56 736
11046.56 780
11047.55 710
11048.54 694
11049.53 722
11050.53 715
11051.52 715
11052.51 694
11053.51 662
11054.50 709
11055.49 763
11056.49 674
11057.48 679
11058.47 738
11059.46 679
11060.46 786
11061.45 787
11062.44 758
11063.44 710
11064.43 667
11065.42 723
11066.42 655
11067.41 641
11068.41 673
11069.40 670
11070.39 686
11071.39 690
11072.38 659
11073.37 703
11074.37 723
11075.36 658
11076.36 669
11077.35 639
11078.34 629
11079.34 713
11080.33 684
11081.33 724
11082.32 737
11083.31 680
11084.31 655
11085.30 679
11086.30 686
11087.29 658
11088.29 650
11089.28 624
11090.28 660
11091.27 658
11092.27 697
11093.26 732
11094.25 668
11095.25 646
11096.24 625
11097.24 629
11098.23 649
11099.23 664
11100.22 607
11101.22 637
11102.21 676
11103.21 690
11104.20 690
11105.20 620
11106.20 651
11107.19 606
11108.19 595
11109.18 604
11110.18 631
11111.17 625
11112.17 636
11113.16 641
11114.16 649
11115.15 650
11116.15 690
11117.15 648
11118.14 584
11119.14 589
11120.13 652
11121.13 645
11122.13 635
11123.12 648
11124.12 660
11125.11 555
11126.11 537
11127.11 667
11128.10 658
11129.10 599
11130.10 681
11131.09 665
11132.09 613
11133.09 609
11134.08 642
11135.08 604
11136.07 621
11137.07 627
11138.07 597
11139.07 616
11140.06 627
11141.06 620
11142.06 629
11143.05 645
11144.05 623
11145.05 603
11146.04 618
11147.04 642
11148.04 637
11149.04 661
11150.03 656
11151.03 617
11152.03 635
11153.02 658
11154.02 661
11155.02 647
11156.02 625
11157.01 597
11158.01 636
11159.01 637
11160.01 635
11161.01 628
11162.00 652
11163.00 656
11164.00 690
11165.00 664
11165.99 589
11166.99 651
11167.99 708
11168.99 633
11169.99 648
11170.99 638
11171.98 602
11172.98 565
11173.98 600
11174.98 610
11175.98 620
11176.98 607
11177.97 618
11178.97 632
11179.97 643
11180.97 648
11181.97 636
11182.97 694
11183.97 648
11184.96 634
11185.96 717
11186.96 634
11187.96 616
11188.96 673
11189.96 683
11190.96 664
11191.96 668
11192.96 638
11193.96 718
11194.96 662
11195.96 710
11196.95 680
11197.95 721
11198.95 687
11199.95 734
11200.95 711
11201.95 678
11202.95 679
11203.95 644
11204.95 662
11205.95 723
11206.95 696
11207.95 658
11208.95 651
11209.95 609
11210.95 639
11211.95 690
11212.95 663
11213.95 705
11214.95 643
11215.95 618
11216.95 626
11217.95 715
11218.95 631
11219.95 660
11220.95 597
11221.95 611
11222.95 649
11223.95 678
11224.95 593
11225.96 636
11226.96 625
11227.96 644
11228.96 555
11229.96 587
11230.96 605
11231.96 648
11232.96 593
11233.96 650
11234.96 590
11235.96 598
11236.97 609
11237.97 620
11238.97 608
11239.97 613
11240.97 607
11241.97 632
11242.97 596
11243.98 612
11244.98 618
11245.98 646
11246.98 711
11247.98 650
11248.98 625
11249.98 605
11250.99 674
11251.99 645
11252.99 592
11253.99 614
11254.99 570
11256.00 634
11257.00 532
11258.00 545
11259.00 608
11260.00 631
11261.01 625
11262.01 665
11263.01 576
11264.01 550
11265.02 559
11266.02 604
11267.02 569
11268.02 628
11269.03 687
11270.03 666
11271.03 596
11272.03 607
11273.04 630
11274.04 640
11275.04 590
11276.05 657
11277.05 652
11278.05 628
11279.05 623
11280.06 624
11281.06 650
11282.06 680
11283.07 680
11284.07 632
11285.07 592
11286.08 657
11287.08 611
11288.08 595
11289.09 641
11290.09 624
11291.09 638
11292.10 670
11293.10 629
11294.11 595
11295.11 585
11296.11 561
11297.12 628
11298.12 630
11299.13 628
11300.13 611
11301.13 620
11302.14 636
11303.14 591
11304.15 623
11305.15 634
11306.15 677
11307.16 633
11308.16 621
11309.17 619
11310.17 631
11311.18 655
11312.18 632
11313.18 620
11314.19 657
11315.19 663
11316.20 670
11317.20 688
11318.21 686
11319.21 624
11320.22 667
11321.22 707
11322.23 630
11323.23 664
11324.24 680
11325.24 629
11326.25 612
11327.25 690
11328.26 671
11329.26 635
11330.27 608
11331.27 658
11332.28 678
11333.29 626
11334.29 589
11335.30 606
11336.30 640
11337.31 697
11338.31 627
11339.32 612
11340.33 621
11341.33 673
11342.34 735
11343.34 686
11344.35 643
11345.35 719
11346.36 716
11347.37 736
11348.37 692
11349.38 714
11350.39 714
11351.39 635
11352.40 677
11353.40 706
11354.41 688
11355.42 660
11356.42 626
11357.43 596
11358.44 640
11359.44 598
11360.45 566
11361.46 593
11362.46 628
11363.47 594
11364.48 577
11365.48 640
11366.49 665
11367.50 625
11368.50 625
11369.51 637
11370.52 605
11371.53 626
11372.53 690
11373.54 678
11374.55 607
11375.56 647
11376.56 626
11377.57 639
11378.58 582
11379.59 559
11380.59 609
11381.60 623
11382.61 604
11383.62 639
11384.62 641
11385.63 573
11386.64 635
11387.65 641
11388.65 607
11389.66 579
11390.67 621
11391.68 598
11392.69 570
11393.69 616
11394.70 655
11395.71 648
11396.72 609
11397.73 637
11398.74 592
11399.74 530
11400.75 603
11401.76 648
11402.77 582
11403.78 579
11404.79 551
11405.80 538
11406.80 609
11407.81 601
11408.82 534
11409.83 613
11410.84 551
11411.85 550
11412.86 591
11413.87 584
11414.88 640
11415.89 597
11416.89 615
11417.90 589
11418.91 539
11419.92 587
11420.93 598
11421.94 586
11422.95 596
11423.96 611
11424.97 593
11425.98 630
11426.99 592
11428.00 592
11429.01 638
11430.02 650
11431.03 652
11432.04 634
11433.05 663
11434.06 657
11435.07 620
11436.08 607
11437.09 649
11438.10 632
11439.11 630
11440.12 653
11441.13 670
11442.14 664
11443.15 645
11444.16 671
11445.17 628
11446.18 663
11447.19 626
11448.20 657
11449.21 717
11450.22 657
11451.23 731
11452.24 661
11453.25 619
11454.27 707
11455.28 679
11456.29 684
11457.30 713
11458.31 682
11459.32 661
11460.33 707
11461.34 676
11462.35 646
11463.36 718
11464.38 706
11465.39 662
11466.40 637
11467.41 625
11468.42 642
11469.43 663
11470.44 623
11471.46 631
11472.47 667
11473.48 678
11474.49 692
11475.50 723
11476.52 684
11477.53 673
11478.54 714
11479.55 731
11480.56 748
11481.57 735
11482.59 708
11483.60 688
11484.61 676
11485.62 733
11486.64 691
11487.65 742
11488.66 743
11489.67 763
11490.69 778
11491.70 723
11492.71 666
11493.72 663
11494.74 625
11495.75 678
11496.76 688
11497.77 695
11498.79 793
11499.80 681
11500.81 751
11501.83 740
11502.84 722
11503.85 739
11504.86 790
11505.88 782
11506.89 750
11507.90 732
11508.92 758
11509.93 847
11510.94 783
11511.96 753
11512.97 706
11513.98 710
11515.00 704
11516.01 737
11517.02 735
11518.04 738
11519.05 736
11520.07 746
11521.08 782
11522.09 776
11523.11 796
11524.12 792
11525.13 778
11526.15 773
11527.16 768
11528.18 800
11529.19 898
11530.21 868
11531.22 825
11532.23 835
11533.25 862
11534.26 841
11535.28 819
11536.29 780
11537.31 926
11538.32 852
11539.34 877
11540.35 778
11541.36 836
11542.38 901
11543.39 885
11544.41 872
11545.42 866
11546.44 903
11547.45 840
11548.47 930
11549.48 869
11550.50 877
11551.51 948
11552.53 1043
11553.54 1025
11554.56 1015
11555.57 1023
11556.59 974
11557.61 1064
11558.62 1014
11559.64 983
11560.65 998
11561.67 1130
11562.68 1063
11563.70 1052
11564.71 1048
11565.73 1132
11566.75 1147
11567.76 1160
11568.78 1174
11569.79 1162
11570.81 1225
11571.83 1174
11572.84 1207
11573.86 1232
11574.87 1247
11575.89 1277
11576.91 1249
11577.92 1238
11578.94 1287
11579.96 1331
11580.97 1342
11581.99 1364
11583.00 1459
11584.02 1528
11585.04 1561
11586.05 1627
11587.07 1546
11588.09 1619
11589.10 1840
11590.12 1913
11591.14 1844
11592.16 1783
11593.17 1883
11594.19 1987
11595.21 1990
11596.22 2081
11597.24 2261
11598.26 2421
11599.28 2793
11600.29 3021
11601.31 3401
11602.33 3735
11603.34 4261
11604.36 4541
11605.38 4637
11606.40 4673
11607.41 4496
11608.43 4135
11609.45 3806
11610.47 3360
11611.49 2956
11612.50 2560
11613.52 2382
11614.54 2107
11615.56 2012
11616.58 1871
11617.59 1660
11618.61 1580
11619.63 1569
11620.65 1539
11621.67 1532
11622.68 1544
11623.70 1464
11624.72 1453
11625.74 1458
11626.76 1383
11627.78 1392
11628.79 1314
11629.81 1327
11630.83 1353
11631.85 1336
11632.87 1317
11633.89 1285
11634.91 1280
11635.93 1328
11636.94 1356
11637.96 1228
11638.98 1289
11640.00 1307
11641.02 1292
11642.04 1308
11643.06 1355
11644.08 1333
11645.10 1267
11646.12 1217
11647.14 1240
11648.16 1220
11649.17 1183
11650.19 1062
11651.21 1076
11652.23 1052
11653.25 1061
11654.27 985
11655.29 985
11656.31 940
11657.33 942
11658.35 1012
11659.37 1020
11660.39 963
11661.41 921
11662.43 944
11663.45 1014
11664.47 1034
11665.49 994
11666.51 977
11667.53 1011
11668.55 985
11669.57 967
11670.59 1001
11671.61 1020
11672.63 983
11673.65 983
11674.67 1022
11675.70 1036
11676.72 1100
11677.74 1070
11678.76 1022
11679.78 1103
11680.80 1160
11681.82 1170
11682.84 1289
11683.86 1184
11684.88 1172
11685.90 1155
11686.92 1203
11687.95 1187
11688.97 1098
11689.99 1135
11691.01 1039
11692.03 1096
11693.05 1105
11694.07 1081
11695.10 1058
11696.12 1066
11697.14 1025
11698.16 1015
11699.18 1043
11700.20 1047
11701.22 1026
11702.25 1033
11703.27 1065
11704.29 999
11705.31 1024
11706.33 996
11707.36 1040
11708.38 988
11709.40 989
11710.42 962
11711.44 955
11712.47 963
11713.49 947
11714.51 965
11715.53 871
11716.56 939
11717.58 922
11718.60 966
11719.62 889
11720.65 945
11721.67 892
11722.69 885
11723.71 877
11724.74 860
11725.76 859
11726.78 903
11727.80 820
11728.83 803
11729.85 796
11730.87 854
11731.90 827
11732.92 784
11733.94 811
11734.97 794
11735.99 835
11737.01 850
11738.04 825
11739.06 741
11740.08 777
11741.11 775
11742.13 786
11743.15 749
11744.18 745
11745.20 775
11746.22 839
11747.25 830
11748.27 791
11749.30 878
11750.32 892
11751.34 821
11752.37 808
11753.39 798
11754.42 738
11755.44 763
11756.46 801
11757.49 827
11758.51 843
11759.54 819
11760.56 780
11761.58 769
11762.61 758
11763.63 731
11764.66 765
11765.68 705
11766.71 687
11767.73 696
11768.76 703
11769.78 730
11770.81 728
11771.83 712
11772.86 670
11773.88 682
11774.91 697
11775.93 705
11776.96 674
11777.98 721
11779.01 651
11780.03 678
11781.06 693
11782.08 648
11783.11 662
11784.13 706
11785.16 723
11786.18 726
11787.21 681
11788.23 695
11789.26 686
11790.28 716
11791.31 676
11792.34 758
11793.36 714
11794.39 658
11795.41 684
11796.44 665
11797.47 658
11798.49 621
11799.52 642
11800.54 593
11801.57 735
11802.60 679
11803.62 651
11804.65 624
11805.67 700
11806.70 652
11807.73 663
11808.75 663
11809.78 625
11810.81 635
11811.83 686
11812.86 625
11813.89 550
11814.91 596
11815.94 577
11816.97 608
11817.99 654
11819.02 632
11820.05 669
11821.07 679
11822.10 605
11823.13 601
11824.16 647
11825.18 631
11826.21 609
11827.24 604
11828.26 594
11829.29 648
11830.32 641
11831.35 615
11832.37 586
11833.40 609
11834.43 652
11835.46 668
11836.48 700
11837.51 656
11838.54 679
11839.57 669
11840.59 583
11841.62 581
11842.65 581
11843.68 579
11844.71 597
11845.73 633
11846.76 755
11847.79 646
11848.82 640
11849.85 660
11850.88 649
11851.90 631
11852.93 635
11853.96 649
11854.99 667
11856.02 673
11857.05 615
11858.07 660
11859.10 693
11860.13 682
11861.16 684
11862.19 666
11863.22 660
11864.25 723
11865.28 653
11866.30 624
11867.33 678
11868.36 675
11869.39 668
11870.42 692
11871.45 661
11872.48 649
11873.51 636
11874.54 678
11875.57 704
11876.60 675
11877.63 680
11878.65 654
11879.68 681
11880.71 707
11881.74 695
11882.77 685
11883.80 699
11884.83 622
11885.86 674
11886.89 716
11887.92 690
11888.95 745
11889.98 744
11891.01 709
11892.04 711
11893.07 744
11894.10 715
11895.13 686
11896.16 741
11897.19 730
11898.22 803
11899.25 764
11900.28 755
11901.31 759
11902.34 764
11903.38 762
11904.41 779
11905.44 865
11906.47 858
11907.50 817
11908.53 864
11909.56 876
11910.59 909
11911.62 886
11912.65 872
11913.68 816
11914.71 806
11915.75 749
11916.78 865
11917.81 830
11918.84 827
11919.87 837
11920.90 776
11921.93 803
11922.96 746
11924.00 771
11925.03 734
11926.06 841
11927.09 823
11928.12 832
11929.15 862
11930.18 911
11931.22 875
11932.25 932
11933.28 952
11934.31 1015
11935.34 1086
11936.38 1162
11937.41 1123
11938.44 1087
11939.47 1136
11940.50 1066
11941.54 1116
11942.57 972
11943.60 907
11944.63 836
11945.67 891
11946.70 866
11947.73 785
11948.76 774
11949.80 795
11950.83 789
11951.86 762
11952.89 785
11953.93 777
11954.96 762
11955.99 745
11957.02 720
11958.06 710
11959.09 792
11960.12 746
11961.16 822
11962.19 681
11963.22 720
11964.26 658
11965.29 691
11966.32 720
11967.36 731
11968.39 691
11969.42 667
11970.46 772
11971.49 720
11972.52 706
11973.56 683
11974.59 691
11975.62 703
11976.66 740
11977.69 697
11978.73 727
11979.76 734
11980.79 697
11981.83 659
11982.86 690
11983.89 700
11984.93 667
11985.96 754
11987.00 728
11988.03 651
11989.07 639
11990.10 669
11991.13 710
11992.17 689
11993.20 674
11994.24 709
11995.27 637
11996.31 641
11997.34 727
11998.38 680
11999.41 715
12000.45 650
12001.48 711
12002.51 633
12003.55 677
12004.58 693
12005.62 705
12006.65 657
12007.69 710
12008.72 700
12009.76 712
12010.80 757
12011.83 733
12012.87 724
12013.90 700
12014.94 721
12015.97 807
12017.01 786
12018.04 811
12019.08 787
12020.11 759
12021.15 819
12022.19 830
12023.22 850
12024.26 798
12025.29 797
12026.33 825
12027.36 818
12028.40 824
12029.44 801
12030.47 783
12031.51 869
12032.54 843
12033.58 826
12034.62 769
12035.65 792
12036.69 803
12037.73 704
12038.76 788
12039.80 806
12040.84 746
12041.87 785
12042.91 781
12043.94 755
12044.98 792
12046.02 848
12047.06 801
12048.09 792
12049.13 755
12050.17 680
12051.20 800
12052.24 809
12053.28 781
12054.31 854
12055.35 837
12056.39 820
12057.43 812
12058.46 767
12059.50 778
12060.54 829
12061.57 862
12062.61 851
12063.65 783
12064.69 760
12065.72 830
12066.76 887
12067.80 866
12068.84 867
12069.88 866
12070.91 916
12071.95 816
12072.99 790
12074.03 832
12075.06 842
12076.10 828
12077.14 833
12078.18 852
12079.22 784
12080.26 846
12081.29 871
12082.33 825
12083.37 833
12084.41 808
12085.45 888
12086.49 917
12087.52 832
12088.56 844
12089.60 864
12090.64 911
12091.68 934
12092.72 894
12093.76 948
12094.79 964
12095.83 969
12096.87 925
12097.91 874
12098.95 879
12099.99 957
12101.03 964
12102.07 997
12103.11 1085
12104.15 1061
12105.19 1117
12106.22 1210
12107.26 1111
12108.30 1125
12109.34 1165
12110.38 1137
12111.42 1112
12112.46 1081
12113.50 1081
12114.54 991
12115.58 1006
12116.62 944
12117.66 914
12118.70 829
12119.74 774
12120.78 789
12121.82 846
12122.86 814
12123.90 784
12124.94 766
12125.98 773
12127.02 743
12128.06 717
12129.10 704
12130.14 730
12131.18 752
12132.22 729
12133.26 700
12134.30 715
12135.34 767
12136.38 721
12137.42 720
12138.47 733
12139.51 771
12140.55 727
12141.59 715
12142.63 778
12143.67 706
12144.71 733
12145.75 776
12146.79 733
12147.83 712
12148.87 676
12149.92 738
12150.96 715
12152.00 676
12153.04 653
12154.08 650
12155.12 657
12156.16 652
12157.21 646
12158.25 622
12159.29 659
12160.33 657
12161.37 613
12162.41 629
12163.46 590
12164.50 600
12165.54 654
12166.58 634
12167.62 626
12168.67 625
12169.71 658
12170.75 680
12171.79 629
12172.83 647
12173.88 596
12174.92 670
12175.96 573
12177.00 662
12178.05 641
12179.09 601
12180.13 599
12181.17 659
12182.22 689
12183.26 671
12184.30 654
12185.34 662
12186.39 615
12187.43 622
12188.47 657
12189.51 673
12190.56 635
12191.60 649
12192.64 656
12193.69 663
12194.73 701
12195.77 663
12196.82 645
12197.86 632
12198.90 690
12199.95 631
12200.99 582
12202.03 591
12203.08 666
12204.12 670
12205.16 601
12206.21 582
12207.25 616
12208.29 597
12209.34 632
12210.38 644
12211.43 611
12212.47 602
12213.51 624
12214.56 622
12215.60 600
12216.65 667
12217.69 655
12218.73 604
12219.78 647
12220.82 681
12221.87 628
12222.91 598
12223.96 649
12225.00 667
12226.04 633
12227.09 595
12228.13 601
12229.18 610
12230.22 649
12231.27 640
12232.31 655
12233.36 612
12234.40 596
12235.45 634
12236.49 641
12237.54 649
12238.58 619
12239.63 621
12240.67 626
12241.72 639
12242.76 599
12243.81 612
12244.85 591
12245.90 633
12246.94 628
12247.99 613
12249.03 628
12250.08 672
12251.12 591
12252.17 564
12253.22 637
12254.26 616
12255.31 593
12256.35 588
12257.40 611
12258.44 590
12259.49 642
12260.54 548
12261.58 564
12262.63 568
12263.67 632
12264.72 607
12265.77 603
12266.81 570
12267.86 548
12268.91 550
12269.95 572
12271.00 562
12272.04 587
12273.09 601
12274.14 583
12275.18 598
12276.23 604
12277.28 535
12278.32 599
12279.37 619
12280.42 572
12281.46 570
12282.51 589
12283.56 554
12284.61 543
12285.65 565
12286.70 542
12287.75 585
12288.79 602
12289.84 520
12290.89 511
12291.94 531
12292.98 513
12294.03 554
12295.08 545
12296.13 570
12297.17 567
12298.22 586
12299.27 546
12300.32 528
12301.36 538
12302.41 626
12303.46 575
12304.51 508
12305.55 535
12306.60 570
12307.65 535
12308.70 508
12309.75 579
12310.79 546
12311.84 542
12312.89 554
12313.94 560
12314.99 631
12316.04 559
12317.08 544
12318.13 545
12319.18 539
12320.23 531
12321.28 523
12322.33 602
12323.37 563
12324.42 489
12325.47 448
12326.52 475
12327.57 493
12328.62 482
12329.67 517
12330.72 546
12331.77 524
12332.81 503
12333.86 495
12334.91 527
12335.96 494
12337.01 511
12338.06 494
12339.11 474
12340.16 500
12341.21 523
12342.26 541
12343.31 512
12344.36 506
12345.41 528
12346.46 481
12347.51 440
12348.56 538
12349.61 519
12350.65 562
12351.70 562
12352.75 522
12353.80 515
12354.85 526
12355.90 473
12356.95 452
12358.00 519
12359.05 498
12360.11 550
12361.16 508
12362.21 472
12363.26 458
12364.31 518
12365.36 476
12366.41 526
12367.46 544
12368.51 457
12369.56 533
12370.61 528
12371.66 511
12372.71 511
12373.76 518
12374.81 520
12375.86 519
12376.91 498
12377.97 513
12379.02 528
12380.07 517
12381.12 513
12382.17 471
12383.22 530
12384.27 482
12385.32 465
12386.37 521
12387.43 525
12388.48 535
12389.53 536
12390.58 546
12391.63 516
12392.68 547
12393.74 535
12394.79 498
12395.84 508
12396.89 548
12397.94 600
12398.99 543
12400.05 502
12401.10 523
12402.15 525
12403.20 511
12404.25 520
12405.31 588
12406.36 531
12407.41 555
12408.46 515
12409.51 540
12410.57 570
12411.62 579
12412.67 541
12413.72 535
12414.78 521
12415.83 577
12416.88 501
12417.93 544
12418.99 569
12420.04 546
12421.09 534
12422.15 597
12423.20 622
12424.25 528
12425.30 578
12426.36 510
12427.41 526
12428.46 541
12429.52 531
12430.57 558
12431.62 562
12432.68 618
12433.73 532
12434.78 544
12435.84 522
12436.89 531
12437.94 546
12439.00 551
12440.05 574
12441.10 593
12442.16 532
12443.21 565
12444.27 615
12445.32 574
12446.37 572
12447.43 515
12448.48 545
12449.54 571
12450.59 583
12451.64 592
12452.70 563
12453.75 544
12454.81 556
12455.86 590
12456.91 562
12457.97 520
12459.02 588
12460.08 601
12461.13 567
12462.19 563
12463.24 552
12464.30 548
12465.35 597
12466.41 579
12467.46 535
12468.52 562
12469.57 543
12470.63 511
12471.68 548
12472.73 590
12473.79 568
12474.85 562
12475.90 602
12476.96 647
12478.01 601
12479.07 563
12480.12 592
12481.18 613
12482.23 636
12483.29 616
12484.34 650
12485.40 698
12486.45 628
12487.51 649
12488.57 681
12489.62 659
12490.68 659
12491.73 693
12492.79 777
12493.84 833
12494.90 874
12495.96 940
12497.01 950
12498.07 992
12499.12 1143
12500.18 1156
12501.24 1245
12502.29 1247
12503.35 1213
12504.41 1142
12505.46 1066
12506.52 1057
12507.57 1029
12508.63 910
12509.69 830
12510.74 772
12511.80 763
12512.86 734
12513.91 675
12514.97 697
12516.03 703
12517.08 663
12518.14 626
12519.20 583
12520.26 610
12521.31 634
12522.37 617
12523.43 600
12524.48 584
12525.54 611
12526.60 616
12527.66 644
12528.71 660
12529.77 613
12530.83 665
12531.89 648
12532.94 623
12534.00 614
12535.06 627
12536.12 605
12537.17 651
12538.23 650
12539.29 615
12540.35 655
12541.41 627
12542.46 667
12543.52 603
12544.58 601
12545.64 611
12546.70 589
12547.75 572
12548.81 570
12549.87 596
12550.93 577
12551.99 623
12553.05 574
12554.10 581
12555.16 567
12556.22 560
12557.28 570
12558.34 616
12559.40 571
12560.46 603
12561.51 585
12562.57 623
12563.63 543
12564.69 608
12565.75 633
12566.81 609
12567.87 638
12568.93 653
12569.99 631
12571.04 684
12572.10 695
12573.16 644
12574.22 681
12575.28 674
12576.34 727
12577.40 760
12578.46 754
12579.52 787
12580.58 811
12581.64 816
12582.70 823
12583.76 815
12584.82 761
12585.88 743
12586.94 762
12588.00 714
12589.06 691
12590.12 663
12591.18 599
12592.24 656
12593.30 660
12594.36 682
12595.42 648
12596.48 595
12597.54 619
12598.60 662
12599.66 614
12600.72 652
12601.78 616
12602.84 650
12603.90 618
12604.96 625
12606.02 630
12607.08 642
12608.14 611
12609.20 584
12610.27 598
12611.33 522
12612.39 620
12613.45 613
12614.51 616
12615.57 561
12616.63 573
12617.69 694
12618.75 650
12619.81 595
12620.88 559
12621.94 600
12623.00 565
12624.06 607
12625.12 583
12626.18 642
12627.24 597
12628.31 543
12629.37 542
12630.43 563
12631.49 559
12632.55 559
12633.61 577
12634.68 525
12635.74 548
12636.80 579
12637.86 540
12638.92 547
12639.99 534
12641.05 480
12642.11 528
12643.17 503
12644.23 525
12645.30 528
12646.36 587
12647.42 549
12648.48 495
12649.55 507
12650.61 502
12651.67 562
12652.73 565
12653.80 559
12654.86 547
12655.92 594
12656.99 553
12658.05 566
12659.11 612
12660.17 617
12661.24 595
12662.30 560
12663.36 587
12664.43 600
12665.49 530
12666.55 534
12667.62 564
12668.68 536
12669.74 548
12670.81 559
12671.87 583
12672.93 531
12674.00 542
12675.06 516
12676.12 534
12677.19 550
12678.25 541
12679.31 552
12680.38 498
12681.44 484
12682.51 522
12683.57 535
12684.63 509
12685.70 487
12686.76 434
12687.83 523
12688.89 569
12689.95 570
12691.02 555
12692.08 568
12693.15 551
12694.21 534
12695.28 542
12696.34 632
12697.40 590
12698.47 576
12699.53 535
12700.60 520
12701.66 522
12702.73 553
12703.79 558
12704.86 533
12705.92 533
12706.99 512
12708.05 548
12709.12 489
12710.18 527
12711.25 555
12712.31 504
12713.38 546
12714.44 541
12715.51 494
12716.57 534
12717.64 525
12718.70 509
12719.77 518
12720.83 520
12721.90 535
12722.97 476
12724.03 519
12725.10 556
12726.16 520
12727.23 516
12728.29 471
12729.36 529
12730.43 566
12731.49 515
12732.56 508
12733.62 523
12734.69 516
12735.76 557
12736.82 549
12737.89 534
12738.95 490
12740.02 489
12741.09 523
12742.15 517
12743.22 470
12744.29 531
12745.35 511
12746.42 521
12747.49 538
12748.55 520
12749.62 505
12750.69 489
12751.75 503
12752.82 544
12753.89 488
12754.95 496
12756.02 584
12757.09 507
12758.15 487
12759.22 449
12760.29 465
12761.36 480
12762.42 480
12763.49 450
12764.56 503
12765.62 481
12766.69 510
12767.76 486
12768.83 476
12769.89 458
12770.96 517
12772.03 485
12773.10 486
12774.17 507
12775.23 531
12776.30 481
12777.37 482
12778.44 466
12779.50 441
12780.57 460
12781.64 448
12782.71 493
12783.78 446
12784.84 486
12785.91 512
12786.98 479
12788.05 479
12789.12 414
12790.19 480
12791.25 452
12792.32 413
12793.39 424
12794.46 450
12795.53 452
12796.60 453
12797.67 461
12798.73 424
12799.80 415
12800.87 410
12801.94 418
12803.01 440
12804.08 418
12805.15 477
12806.22 457
12807.29 467
12808.36 400
12809.42 428
12810.49 457
12811.56 435
12812.63 429
12813.70 443
12814.77 460
12815.84 437
12816.91 453
12817.98 456
12819.05 427
12820.12 456
12821.19 485
12822.26 491
12823.33 429
12824.40 466
12825.47 448
12826.54 463
12827.61 443
12828.68 467
12829.75 452
12830.82 489
12831.89 483
12832.96 461
12834.03 439
12835.10 430
12836.17 434
12837.24 445
12838.31 438
12839.38 429
12840.45 459
12841.52 481
12842.59 452
12843.66 428
12844.73 425
12845.80 467
12846.87 426
12847.95 410
12849.02 405
12850.09 431
12851.16 413
12852.23 399
12853.30 451
12854.37 455
12855.44 440
12856.51 443
12857.58 389
12858.66 381
12859.73 420
12860.80 431
12861.87 401
12862.94 413
12864.01 427
12865.08 394
12866.16 425
12867.23 392
12868.30 397
12869.37 408
12870.44 449
12871.51 383
12872.59 381
12873.66 434
12874.73 410
12875.80 410
12876.87 422
12877.95 361
12879.02 351
12880.09 391
12881.16 390
12882.23 432
12883.31 410
12884.38 456
12885.45 395
12886.52 427
12887.60 410
12888.67 410
12889.74 411
12890.81 368
12891.89 412
12892.96 382
12894.03 432
12895.11 402
12896.18 361
12897.25 414
12898.32 432
12899.40 429
12900.47 422
12901.54 351
12902.62 419
12903.69 378
12904.76 374
12905.84 400
12906.91 429
12907.98 386
12909.06 405
12910.13 376
12911.20 356
12912.28 424
12913.35 396
12914.42 369
12915.50 397
12916.57 414
12917.64 381
12918.72 406
12919.79 414
12920.87 383
12921.94 369
12923.01 362
12924.09 381
12925.16 417
12926.24 354
12927.31 354
12928.38 386
12929.46 418
12930.53 390
12931.61 415
12932.68 363
12933.76 378
12934.83 426
12935.90 399
12936.98 400
12938.05 422
12939.13 421
12940.20 376
12941.28 400
12942.35 364
12943.43 360
12944.50 448
12945.58 403
12946.65 403
12947.73 390
12948.80 414
12949.88 378
12950.95 397
12952.03 394
12953.10 400
12954.18 421
12955.25 404
12956.33 379
12957.40 387
12958.48 396
12959.55 418
12960.63 347
12961.70 327
12962.78 378
12963.86 437
12964.93 433
12966.01 428
12967.08 387
12968.16 356
12969.24 403
12970.31 345
12971.39 386
12972.46 408
12973.54 408
12974.62 366
12975.69 396
12976.77 369
12977.84 390
12978.92 382
12980.00 404
12981.07 354
12982.15 345
12983.23 429
12984.30 410
12985.38 379
12986.46 397
12987.53 400
12988.61 393
12989.69 383
12990.76 396
12991.84 367
12992.92 366
12993.99 388
12995.07 397
12996.15 412
12997.22 377
12998.30 375
12999.38 372
13000.45 377
13001.53 393
13002.61 416
13003.69 444
13004.76 426
13005.84 411
13006.92 368
13008.00 330
13009.07 337
13010.15 381
13011.23 379
13012.31 375
13013.38 352
13014.46 428
13015.54 418
13016.62 402
13017.70 379
13018.77 394
13019.85 419
13020.93 375
13022.01 384
13023.09 410
13024.16 432
13025.24 415
13026.32 380
13027.40 355
13028.48 411
13029.56 396
13030.63 402
13031.71 389
13032.79 387
13033.87 370
13034.95 346
13036.03 441
13037.11 428
13038.18 388
13039.26 412
13040.34 374
13041.42 385
13042.50 355
13043.58 427
13044.66 425
13045.74 444
13046.82 384
13047.89 432
13048.97 402
13050.05 423
13051.13 378
13052.21 435
13053.29 443
13054.37 373
13055.45 393
13056.53 383
13057.61 426
13058.69 412
13059.77 415
13060.85 363
13061.93 370
13063.01 431
13064.09 384
13065.17 378
13066.25 405
13067.33 447
13068.41 452
13069.49 465
13070.57 453
13071.65 454
13072.73 401
13073.81 423
13074.89 418
13075.97 353
13077.05 386
13078.13 391
13079.21 405
13080.29 373
13081.37 380
13082.45 403
13083.53 419
13084.61 351
13085.69 393
13086.77 400
13087.85 381
13088.94 377
13090.02 431
13091.10 446
13092.18 422
13093.26 405
13094.34 404
13095.42 395
13096.50 366
13097.58 424
13098.66 378
13099.75 373
13100.83 380
13101.91 412
13102.99 411
13104.07 437
13105.15 421
13106.23 383
13107.32 390
13108.40 383
13109.48 357
13110.56 392
13111.64 387
13112.72 399
13113.81 365
13114.89 369
13115.97 415
13117.05 382
13118.13 387
13119.22 407
13120.30 384
13121.38 394
13122.46 361
13123.55 335
13124.63 332
13125.71 348
13126.79 408
13127.88 371
13128.96 390
13130.04 380
13131.12 396
13132.21 387
13133.29 357
13134.37 365
13135.45 406
13136.54 368
13137.62 327
13138.70 390
13139.79 397
13140.87 368
13141.95 323
13143.03 330
13144.12 394
13145.20 345
13146.28 394
13147.37 392
13148.45 338
13149.53 373
13150.62 428
13151.70 409
13152.78 346
13153.87 352
13154.95 373
13156.03 389
13157.12 400
13158.20 401
13159.29 370
13160.37 370
13161.45 369
13162.54 361
13163.62 387
13164.71 351
13165.79 402
13166.87 362
13167.96 372
13169.04 361
13170.13 341
13171.21 411
13172.29 376
13173.38 371
13174.46 352
13175.55 360
13176.63 382
13177.72 349
13178.80 345
13179.89 367
13180.97 389
13182.06 349
13183.14 381
13184.22 426
13185.31 399
13186.39 386
13187.48 382
13188.56 396
13189.65 405
13190.73 386
13191.82 352
13192.90 375
13193.99 376
13195.07 379
13196.16 407
13197.25 381
13198.33 388
13199.42 385
13200.50 347
13201.59 373
13202.67 353
13203.76 410
13204.84 429
13205.93 358
13207.02 348
13208.10 414
13209.19 399
13210.27 374
13211.36 433
13212.44 396
13213.53 429
13214.62 399
13215.70 397
13216.79 377
13217.88 419
13218.96 390
13220.05 393
13221.13 401
13222.22 359
13223.31 440
13224.39 411
13225.48 383
13226.57 412
13227.65 420
13228.74 390
13229.83 383
13230.91 426
13232.00 448
13233.09 376
13234.17 367
13235.26 355
13236.35 382
13237.43 385
13238.52 340
13239.61 369
13240.70 385
13241.78 370
13242.87 381
13243.96 391
13245.04 418
13246.13 414
13247.22 404
13248.31 423
13249.39 395
13250.48 419
13251.57 434
13252.66 432
13253.74 408
13254.83 384
13255.92 418
13257.01 423
13258.10 386
13259.18 391
13260.27 387
13261.36 379
13262.45 385
13263.54 430
13264.62 490
13265.71 438
13266.80 372
13267.89 376
13268.98 418
13270.06 426
13271.15 449
13272.24 420
13273.33 437
13274.42 427
13275.51 439
13276.60 452
13277.68 433
13278.77 432
13279.86 421
13280.95 427
13282.04 458
13283.13 455
13284.22 490
13285.31 451
13286.39 469
13287.48 472
13288.57 451
13289.66 426
13290.75 462
13291.84 469
13292.93 477
13294.02 461
13295.11 435
13296.20 500
13297.29 492
13298.38 454
13299.47 433
13300.56 472
13301.65 468
13302.73 443
13303.82 462
13304.91 513
13306.00 481
13307.09 456
13308.18 448
13309.27 500
13310.36 493
13311.45 518
13312.54 532
13313.63 529
13314.72 511
13315.81 497
13316.90 480
13318.00 522
13319.09 444
13320.18 470
13321.27 465
13322.36 528
13323.45 470
13324.54 484
13325.63 497
13326.72 451
13327.81 455
13328.90 486
13329.99 497
13331.08 489
13332.17 489
13333.26 495
13334.35 509
13335.45 533
13336.54 512
13337.63 494
13338.72 480
13339.81 519
13340.90 500
13341.99 528
13343.08 453
13344.18 447
13345.27 464
13346.36 536
13347.45 534
13348.54 512
13349.63 509
13350.72 479
13351.82 519
13352.91 550
13354.00 474
13355.09 483
13356.18 534
13357.28 533
13358.37 508
13359.46 527
13360.55 620
13361.64 524
13362.74 526
13363.83 502
13364.92 591
13366.01 573
13367.10 536
13368.20 532
13369.29 562
13370.38 637
13371.47 600
13372.57 560
13373.66 624
13374.75 616
13375.84 605
13376.94 569
13378.03 656
13379.12 563
13380.22 578
13381.31 579
13382.40 558
13383.49 504
13384.59 556
13385.68 580
13386.77 564
13387.87 489
13388.96 468
13390.05 485
13391.15 500
13392.24 502
13393.33 508
13394.43 472
13395.52 484
13396.61 501
13397.71 517
13398.80 484
13399.90 475
13400.99 506
13402.08 465
13403.18 466
13404.27 470
13405.36 483
13406.46 483
13407.55 502
13408.65 470
13409.74 479
13410.83 448
13411.93 479
13413.02 483
13414.12 451
13415.21 438
13416.31 467
13417.40 496
13418.49 463
13419.59 509
13420.68 460
13421.78 480
13422.87 473
13423.97 467
13425.06 464
13426.16 459
13427.25 488
13428.35 505
13429.44 507
13430.54 532
13431.63 517
13432.73 494
13433.82 476
13434.92 465
13436.01 434
13437.11 457
13438.20 478
13439.30 448
13440.39 466
13441.49 485
13442.58 448
13443.68 508
13444.77 517
13445.87 528
13446.96 529
13448.06 494
13449.16 550
13450.25 487
13451.35 494
13452.44 513
13453.54 478
13454.64 480
13455.73 502
13456.83 522
13457.92 487
13459.02 510
13460.12 540
13461.21 515
13462.31 499
13463.40 496
13464.50 497
13465.60 563
13466.69 593
13467.79 580
13468.89 565
13469.98 574
13471.08 575
13472.18 629
13473.27 604
13474.37 525
13475.47 528
13476.56 543
13477.66 550
13478.76 579
13479.85 527
13480.95 493
13482.05 549
13483.14 538
13484.24 565
13485.34 532
13486.44 555
13487.53 581
13488.63 506
13489.73 568
13490.83 576
13491.92 525
13493.02 561
13494.12 489
13495.21 536
13496.31 562
13497.41 523
13498.51 549
13499.61 595
13500.70 607
13501.80 656
13502.90 605
13504.00 591
13505.10 632
13506.19 676
13507.29 669
13508.39 653
13509.49 687
13510.59 627
13511.68 621
13512.78 607
13513.88 573
13514.98 577
13516.08 614
13517.18 586
13518.27 559
13519.37 526
13520.47 561
13521.57 560
13522.67 583
13523.77 586
13524.87 504
13525.96 503
13527.06 490
13528.16 564
13529.26 541
13530.36 456
13531.46 483
13532.56 490
13533.66 502
13534.76 514
13535.86 486
13536.96 531
13538.05 540
13539.15 481
13540.25 482
13541.35 474
13542.45 478
13543.55 485
13544.65 453
13545.75 448
13546.85 450
13547.95 517
13549.05 496
13550.15 492
13551.25 478
13552.35 460
13553.45 442
13554.55 502
13555.65 510
13556.75 451
13557.85 436
13558.95 492
13560.05 486
13561.15 458
13562.25 436
13563.35 504
13564.45 502
13565.55 480
13566.65 452
13567.75 481
13568.85 481
13569.95 448
13571.05 465
13572.16 448
13573.26 459
13574.36 487
13575.46 431
13576.56 435
13577.66 486
13578.76 478
13579.86 488
13580.96 470
13582.06 476
13583.16 485
13584.27 450
13585.37 432
13586.47 490
13587.57 492
13588.67 501
13589.77 507
13590.87 483
13591.98 464
13593.08 456
13594.18 435
13595.28 446
13596.38 472
13597.48 513
13598.59 490
13599.69 511
13600.79 445
13601.89 483
13602.99 500
13604.10 487
13605.20 477
13606.30 457
13607.40 431
13608.50 480
13609.61 475
13610.71 470
13611.81 486
13612.91 491
13614.02 515
13615.12 529
13616.22 512
13617.32 494
13618.43 449
13619.53 514
13620.63 536
13621.73 500
13622.84 482
13623.94 518
13625.04 448
13626.14 425
13627.25 484
13628.35 439
13629.45 410
13630.56 419
13631.66 397
13632.76 489
13633.87 467
13634.97 456
13636.07 514
13637.18 482
13638.28 486
13639.38 486
13640.49 441
13641.59 499
13642.69 475
13643.80 521
13644.90 507
13646.00 518
13647.11 460
13648.21 491
13649.32 489
13650.42 494
13651.52 489
13652.63 456
13653.73 454
13654.84 461
13655.94 492
13657.04 459
13658.15 495
13659.25 440
13660.36 451
13661.46 436
13662.57 433
13663.67 416
13664.77 424
13665.88 469
13666.98 448
13668.09 452
13669.19 412
13670.30 437
13671.40 478
13672.51 447
13673.61 434
13674.72 430
13675.82 444
13676.93 483
13678.03 437
13679.14 466
13680.24 473
13681.35 473
13682.45 482
13683.56 500
13684.66 469
13685.77 490
13686.87 417
13687.98 435
13689.08 468
13690.19 479
13691.29 467
13692.40 448
13693.51 458
13694.61 472
13695.72 442
13696.82 456
13697.93 433
13699.03 447
13700.14 476
13701.25 481
13702.35 461
13703.46 466
13704.56 447
13705.67 434
13706.78 483
13707.88 440
13708.99 452
13710.10 448
13711.20 433
13712.31 469
13713.41 487
13714.52 512
13715.63 473
13716.73 488
13717.84 491
13718.95 485
13720.05 551
13721.16 501
13722.27 471
13723.37 507
13724.48 494
13725.59 504
13726.70 520
13727.80 498
13728.91 519
13730.02 509
13731.12 545
13732.23 511
13733.34 533
13734.45 543
13735.55 559
13736.66 561
13737.77 491
13738.87 541
13739.98 564
13741.09 569
13742.20 487
13743.31 491
13744.41 566
13745.52 510
13746.63 495
13747.74 544
13748.84 525
13749.95 571
13751.06 562
13752.17 540
13753.28 550
13754.38 594
13755.49 572
13756.60 557
13757.71 574
13758.82 626
13759.93 629
13761.03 629
13762.14 606
13763.25 627
13764.36 634
13765.47 617
13766.58 651
13767.68 594
13768.79 660
13769.90 726
13771.01 734
13772.12 758
13773.23 742
13774.34 717
13775.45 756
13776.56 837
13777.66 882
13778.77 874
13779.88 845
13780.99 861
13782.10 869
13783.21 848
13784.32 831
13785.43 803
13786.54 814
13787.65 769
13788.76 727
13789.87 715
13790.98 631
13792.09 619
13793.20 605
13794.31 581
13795.42 558
13796.52 509
13797.63 587
13798.74 612
13799.85 600
13800.96 540
13802.07 536
13803.18 544
13804.29 594
13805.40 528
13806.51 563
13807.63 550
13808.74 593
13809.85 564
13810.96 517
13812.07 564
13813.18 584
13814.29 592
13815.40 590
13816.51 549
13817.62 572
13818.73 601
13819.84 532
13820.95 527
13822.06 549
13823.17 556
13824.28 549
13825.40 602
13826.51 514
13827.62 517
13828.73 542
13829.84 579
13830.95 564
13832.06 510
13833.17 467
13834.28 488
13835.40 510
13836.51 500
13837.62 458
13838.73 499
13839.84 525
13840.95 509
13842.06 517
13843.18 529
13844.29 504
13845.40 511
13846.51 528
13847.62 528
13848.74 549
13849.85 553
13850.96 475
13852.07 544
13853.18 561
13854.30 595
13855.41 588
13856.52 561
13857.63 545
13858.74 614
13859.86 566
13860.97 581
13862.08 555
13863.19 523
13864.31 581
13865.42 616
13866.53 629
13867.64 542
13868.76 545
13869.87 562
13870.98 623
13872.10 668
13873.21 559
13874.32 652
13875.43 585
13876.55 549
13877.66 529
13878.77 549
13879.89 567
13881.00 584
13882.11 601
13883.23 583
13884.34 514
13885.45 522
13886.57 506
13887.68 553
13888.79 550
13889.91 531
13891.02 495
13892.13 540
13893.25 523
13894.36 513
13895.48 496
13896.59 548
13897.70 527
13898.82 494
13899.93 520
13901.05 552
13902.16 560
13903.27 526
13904.39 537
13905.50 576
13906.62 539
13907.73 527
13908.85 515
13909.96 518
13911.07 532
13912.19 520
13913.30 518
13914.42 553
13915.53 555
13916.65 563
13917.76 487
13918.88 508
13919.99 521
13921.11 495
13922.22 506
13923.34 508
13924.45 517
13925.57 448
13926.68 511
13927.80 474
13928.91 494
13930.03 507
13931.14 480
13932.26 540
13933.37 479
13934.49 436
13935.60 534
13936.72 521
13937.83 524
13938.95 514
13940.06 524
13941.18 533
13942.30 468
13943.41 469
13944.53 477
13945.64 471
13946.76 463
13947.87 448
13948.99 500
13950.11 521
13951.22 478
13952.34 488
13953.45 480
13954.57 477
13955.69 446
13956.80 485
13957.92 537
13959.04 471
13960.15 441
13961.27 409
13962.39 444
13963.50 516
13964.62 472
13965.73 458
13966.85 434
13967.97 444
13969.08 471
13970.20 494
13971.32 411
13972.44 448
13973.55 469
13974.67 447
13975.79 460
13976.90 451
13978.02 466
13979.14 485
13980.25 473
13981.37 471
13982.49 460
13983.61 462
13984.72 504
13985.84 457
13986.96 467
13988.08 471
13989.19 482
13990.31 505
13991.43 452
13992.55 440
13993.66 445
13994.78 477
13995.90 469
13997.02 500
13998.14 490
13999.25 500
14000.37 514
14001.49 475
14002.61 506
14003.73 559
14004.84 510
14005.96 499
14007.08 530
14008.20 445
14009.32 442
14010.44 493
14011.55 500
14012.67 513
14013.79 499
14014.91 497
14016.03 512
14017.15 520
14018.27 500
14019.38 483
14020.50 498
14021.62 522
14022.74 525
14023.86 535
14024.98 528
14026.10 537
14027.22 536
14028.34 515
14029.46 520
14030.57 517
14031.69 553
14032.81 495
14033.93 530
14035.05 559
14036.17 497
14037.29 520
14038.41 456
14039.53 502
14040.65 504
14041.77 483
14042.89 495
14044.01 533
14045.13 516
14046.25 517
14047.37 447
14048.49 473
14049.61 447
14050.73 495
14051.85 483
14052.97 456
14054.09 463
14055.21 457
14056.33 461
14057.45 450
14058.57 460
14059.69 491
14060.81 466
14061.93 522
14063.05 489
14064.17 448
14065.29 442
14066.41 481
14067.53 564
14068.65 516
14069.78 528
14070.90 533
14072.02 516
14073.14 490
14074.26 467
14075.38 500
14076.50 503
14077.62 526
14078.74 483
14079.86 465
14080.99 492
14082.11 474
14083.23 527
14084.35 545
14085.47 502
14086.59 518
14087.71 516
14088.84 537
14089.96 564
14091.08 538
14092.20 528
14093.32 564
14094.44 550
14095.57 518
14096.69 573
14097.81 566
14098.93 606
14100.05 589
14101.18 617
14102.30 573
14103.42 639
14104.54 592
14105.66 558
14106.79 625
14107.91 618
14109.03 586
14110.15 588
14111.28 574
14112.40 613
14113.52 623
14114.64 579
14115.77 527
14116.89 556
14118.01 521
14119.13 555
14120.26 568
14121.38 537
14122.50 562
14123.63 517
14124.75 524
14125.87 539
14126.99 547
14128.12 544
14129.24 533
14130.36 503
14131.49 461
14132.61 576
14133.73 570
14134.86 537
14135.98 543
14137.10 544
14138.23 528
14139.35 522
14140.47 553
14141.60 529
14142.72 484
14143.85 531
14144.97 570
14146.09 532
14147.22 521
14148.34 522
14149.47 579
14150.59 545
14151.71 539
14152.84 520
14153.96 517
14155.09 508
14156.21 555
14157.33 602
14158.46 558
14159.58 533
14160.71 564
14161.83 525
14162.96 515
14164.08 527
14165.21 527
14166.33 506
14167.45 511
14168.58 530
14169.70 469
14170.83 507
14171.95 496
14173.08 490
14174.20 516
14175.33 533
14176.45 522
14177.58 477
14178.70 507
14179.83 471
14180.95 531
14182.08 516
14183.20 523
14184.33 463
14185.46 430
14186.58 381
14187.71 477
14188.83 460
14189.96 512
14191.08 560
14192.21 506
14193.33 495
14194.46 498
14195.59 463
14196.71 478
14197.84 461
14198.96 492
14200.09 447
14201.22 458
14202.34 444
14203.47 459
14204.59 444
14205.72 511
14206.85 469
14207.97 494
14209.10 473
14210.23 415
14211.35 431
14212.48 468
14213.61 476
14214.73 473
14215.86 452
14216.99 440
14218.11 437
14219.24 472
14220.37 404
14221.49 414
14222.62 390
14223.75 410
14224.87 405
14226.00 394
14227.13 447
14228.25 468
14229.38 437
14230.51 447
14231.64 431
14232.76 380
14233.89 418
14235.02 419
14236.14 421
14237.27 449
14238.40 376
14239.53 411
14240.66 407
14241.78 378
14242.91 399
14244.04 403
14245.17 419
14246.29 442
14247.42 437
14248.55 432
14249.68 439
14250.81 461
14251.93 400
14253.06 404
14254.19 444
14255.32 391
14256.45 402
14257.57 397
14258.70 415
14259.83 459
14260.96 466
14262.09 407
14263.22 409
14264.34 440
14265.47 400
14266.60 377
14267.73 389
14268.86 403
14269.99 406
14271.12 408
14272.25 381
14273.37 420
14274.50 404
14275.63 369
14276.76 384
14277.89 383
14279.02 414
14280.15 396
14281.28 434
14282.41 390
14283.54 365
14284.67 424
14285.80 414
14286.92 379
14288.05 356
14289.18 370
14290.31 380
14291.44 394
14292.57 339
14293.70 357
14294.83 391
14295.96 398
14297.09 380
14298.22 364
14299.35 356
14300.48 411
14301.61 407
14302.74 375
14303.87 323
14305.00 398
14306.13 347
14307.26 383
14308.39 382
14309.52 386
14310.65 358
14311.78 371
14312.91 383
14314.04 333
14315.18 364
14316.31 331
14317.44 390
14318.57 345
14319.70 366
14320.83 330
14321.96 339
14323.09 345
14324.22 348
14325.35 329
14326.48 343
14327.61 393
14328.75 341
14329.88 353
14331.01 334
14332.14 331
14333.27 329
14334.40 331
14335.53 374
14336.66 359
14337.80 356
14338.93 394
14340.06 367
14341.19 355
14342.32 368
14343.45 333
14344.59 394
14345.72 406
14346.85 376
14347.98 330
14349.11 337
14350.24 301
14351.38 343
14352.51 364
14353.64 374
14354.77 354
14355.91 354
14357.04 322
14358.17 344
14359.30 373
14360.43 345
14361.57 307
14362.70 333
14363.83 314
14364.96 320
14366.10 330
14367.23 317
14368.36 315
14369.49 337
14370.63 387
14371.76 355
14372.89 349
14374.03 335
14375.16 302
14376.29 306
14377.42 304
14378.56 358
14379.69 321
14380.82 395
14381.96 376
14383.09 347
14384.22 332
14385.36 359
14386.49 387
14387.62 375
14388.76 352
14389.89 360
14391.02 332
14392.16 344
14393.29 372
14394.43 335
14395.56 339
14396.69 394
14397.83 363
14398.96 345
14400.09 379
14401.23 324
14402.36 351
14403.50 385
14404.63 326
14405.76 334
14406.90 351
14408.03 349
14409.17 362
14410.30 339
14411.44 324
14412.57 319
14413.70 306
14414.84 347
14415.97 369
14417.11 390
14418.24 359
14419.38 315
14420.51 328
14421.65 297
14422.78 326
14423.92 349
14425.05 354
14426.19 387
14427.32 332
14428.46 341
14429.59 326
14430.73 323
14431.86 332
14433.00 354
14434.13 371
14435.27 399
14436.40 337
14437.54 348
14438.67 350
14439.81 333
14440.95 356
14442.08 359
14443.22 403
14444.35 382
14445.49 416
14446.62 349
14447.76 357
14448.90 341
14450.03 363
14451.17 351
14452.30 354
14453.44 369
14454.58 375
14455.71 334
14456.85 365
14457.98 331
14459.12 336
14460.26 330
14461.39 363
14462.53 362
14463.67 354
14464.80 419
14465.94 366
14467.07 338
14468.21 364
14469.35 368
14470.48 393
14471.62 348
14472.76 344
14473.90 343
14475.03 364
14476.17 353
14477.31 379
14478.44 346
14479.58 348
14480.72 361
14481.85 371
14482.99 410
14484.13 431
14485.27 380
14486.40 386
14487.54 399
14488.68 368
14489.82 355
14490.95 328
14492.09 386
14493.23 363
14494.37 346
14495.50 366
14496.64 381
14497.78 386
14498.92 372
14500.05 334
14501.19 358
14502.33 412
14503.47 339
14504.61 329
14505.74 334
14506.88 383
14508.02 362
14509.16 367
14510.30 337
14511.44 347
14512.57 341
14513.71 309
14514.85 322
14515.99 375
14517.13 358
14518.27 407
14519.41 356
14520.54 370
14521.68 388
14522.82 320
14523.96 342
14525.10 334
14526.24 354
14527.38 349
14528.52 330
14529.65 352
14530.79 321
14531.93 351
14533.07 329
14534.21 328
14535.35 325
14536.49 340
14537.63 329
14538.77 348
14539.91 343
14541.05 357
14542.19 350
14543.33 332
14544.47 320
14545.61 361
14546.75 372
14547.89 345
14549.02 325
14550.16 351
14551.30 372
14552.44 374
14553.58 397
14554.72 377
14555.86 376
14557.00 374
14558.14 346
14559.29 366
14560.43 350
14561.57 297
14562.71 369
14563.85 365
14564.99 355
14566.13 341
14567.27 374
14568.41 330
14569.55 325
14570.69 363
14571.83 411
14572.97 420
14574.11 413
14575.25 381
14576.39 336
14577.53 355
14578.68 398
14579.82 375
14580.96 373
14582.10 406
14583.24 351
14584.38 371
14585.52 388
14586.66 373
14587.80 419
14588.95 404
14590.09 411
14591.23 350
14592.37 397
14593.51 445
14594.65 425
14595.79 420
14596.94 388
14598.08 403
14599.22 425
14600.36 421
14601.50 413
14602.65 447
14603.79 421
14604.93 428
14606.07 423
14607.21 440
14608.36 425
14609.50 437
14610.64 426
14611.78 413
14612.92 434
14614.07 466
14615.21 460
14616.35 455
14617.49 437
14618.64 411
14619.78 391
14620.92 442
14622.06 435
14623.21 445
14624.35 453
14625.49 443
14626.64 486
14627.78 491
14628.92 488
14630.06 460
14631.21 483
14632.35 472
14633.49 488
14634.64 537
14635.78 547
14636.92 517
14638.07 558
14639.21 513
14640.35 543
14641.50 588
14642.64 609
14643.78 554
14644.93 577
14646.07 570
14647.21 529
14648.36 525
14649.50 527
14650.65 554
14651.79 501
14652.93 502
14654.08 479
14655.22 457
14656.37 447
14657.51 435
14658.65 438
14659.80 418
14660.94 420
14662.09 420
14663.23 450
14664.37 409
14665.52 412
14666.66 420
14667.81 469
14668.95 404
14670.10 434
14671.24 392
14672.39 453
14673.53 427
14674.68 393
14675.82 397
14676.97 437
14678.11 382
14679.25 403
14680.40 388
14681.54 402
14682.69 378
14683.83 349
14684.98 389
14686.13 376
14687.27 399
14688.42 433
14689.56 426
14690.71 365
14691.85 376
14693.00 387
14694.14 423
14695.29 402
14696.43 386
14697.58 383
14698.72 350
14699.87 402
14701.02 373
14702.16 361
14703.31 383
14704.45 398
14705.60 375
14706.75 355
14707.89 382
14709.04 375
14710.18 349
14711.33 379
14712.48 393
14713.62 393
14714.77 405
14715.92 362
14717.06 383
14718.21 367
14719.35 391
14720.50 361
14721.65 327
14722.79 337
14723.94 383
14725.09 361
14726.23 359
14727.38 372
14728.53 374
14729.67 377
14730.82 355
14731.97 346
14733.12 396
14734.26 385
14735.41 369
14736.56 364
14737.70 369
14738.85 413
14740.00 398
14741.15 351
14742.29 378
14743.44 371
14744.59 324
14745.74 339
14746.88 351
14748.03 345
14749.18 361
14750.33 352
14751.47 326
14752.62 341
14753.77 376
14754.92 359
14756.07 370
14757.21 363
14758.36 364
14759.51 397
14760.66 370
14761.81 388
14762.95 387
14764.10 359
14765.25 367
14766.40 327
14767.55 317
14768.70 360
14769.84 378
14770.99 375
14772.14 386
14773.29 400
14774.44 365
14775.59 365
14776.74 407
14777.88 378
14779.03 391
14780.18 381
14781.33 374
14782.48 400
14783.63 420
14784.78 404
14785.93 386
14787.08 390
14788.22 437
14789.37 410
14790.52 387
14791.67 431
14792.82 422
14793.97 383
14795.12 406
14796.27 408
14797.42 409
14798.57 394
14799.72 450
14800.87 453
14802.02 415
14803.17 434
14804.32 404
14805.47 449
14806.62 430
14807.77 443
14808.92 386
14810.07 426
14811.22 449
14812.37 430
14813.52 405
14814.67 445
14815.82 402
14816.97 455
14818.12 424
14819.27 419
14820.42 409
14821.57 412
14822.72 434
14823.87 378
14825.02 420
14826.17 450
14827.32 406
14828.47 389
14829.62 398
14830.78 381
14831.93 394
14833.08 379
14834.23 384
14835.38 362
14836.53 430
14837.68 404
14838.83 431
14839.98 394
14841.13 397
14842.29 343
14843.44 355
14844.59 339
14845.74 355
14846.89 349
14848.04 367
14849.19 379
14850.35 316
14851.50 353
14852.65 372
14853.80 348
14854.95 360
14856.10 321
14857.26 369
14858.41 346
14859.56 377
14860.71 357
14861.86 315
14863.02 332
14864.17 340
14865.32 300
14866.47 319
14867.63 327
14868.78 332
14869.93 318
14871.08 283
14872.23 298
14873.39 326
14874.54 331
14875.69 324
14876.84 286
14878.00 300
14879.15 318
14880.30 365
14881.46 300
14882.61 306
14883.76 333
14884.91 326
14886.07 340
14887.22 347
14888.37 305
14889.53 314
14890.68 332
14891.83 319
14892.99 312
14894.14 326
14895.29 352
14896.45 327
14897.60 297
14898.75 312
14899.91 345
14901.06 322
14902.21 318
14903.37 287
14904.52 298
14905.67 326
14906.83 354
14907.98 313
14909.14 310
14910.29 380
14911.44 359
14912.60 325
14913.75 314
14914.91 342
14916.06 349
14917.21 335
14918.37 335
14919.52 337
14920.68 348
14921.83 346
14922.99 339
14924.14 330
14925.30 346
14926.45 329
14927.60 307
14928.76 325
14929.91 327
14931.07 323
14932.22 326
14933.38 287
14934.53 301
14935.69 345
14936.84 293
14938.00 287
14939.15 305
14940.31 303
14941.46 332
14942.62 343
14943.77 352
14944.93 293
14946.08 316
14947.24 323
14948.39 326
14949.55 350
14950.71 343
14951.86 364
14953.02 332
14954.17 347
14955.33 381
14956.48 363
14957.64 355
14958.80 325
14959.95 323
14961.11 340
14962.26 337
14963.42 325
14964.57 355
14965.73 355
14966.89 357
14968.04 358
14969.20 326
14970.36 327
14971.51 337
14972.67 322
14973.82 308
14974.98 341
14976.14 308
14977.29 284
14978.45 288
14979.61 312
14980.76 315
14981.92 313
14983.08 303
14984.23 284
14985.39 282
14986.55 314
14987.70 314
14988.86 279
14990.02 327
14991.18 315
14992.33 321
14993.49 295
14994.65 302
14995.80 316
14996.96 330
14998.12 290
14999.28 315
15000.43 298
15001.59 255
15002.75 308
15003.91 291
15005.06 297
15006.22 305
15007.38 265
15008.54 282
15009.69 269
15010.85 272
15012.01 269
15013.17 267
15014.33 322
15015.48 286
15016.64 301
15017.80 270
15018.96 297
15020.12 286
15021.27 265
15022.43 279
15023.59 261
15024.75 273
15025.91 267
15027.07 271
15028.23 302
15029.38 232
15030.54 254
15031.70 281
15032.86 255
15034.02 258
15035.18 232
15036.34 249
15037.49 250
15038.65 272
15039.81 263
15040.97 280
15042.13 286
15043.29 289
15044.45 231
15045.61 232
15046.77 224
15047.93 250
15049.09 258
15050.24 262
15051.40 276
15052.56 270
15053.72 252
15054.88 251
15056.04 229
15057.20 256
15058.36 257
15059.52 242
15060.68 267
15061.84 264
15063.00 274
15064.16 275
15065.32 244
15066.48 226
15067.64 249
15068.80 290
15069.96 268
15071.12 228
15072.28 258
15073.44 259
15074.60 266
15075.76 231
15076.92 252
15078.08 231
15079.24 273
15080.40 263
15081.56 222
15082.72 232
15083.89 251
15085.05 273
15086.21 291
15087.37 286
15088.53 256
15089.69 261
15090.85 264
15092.01 254
15093.17 252
15094.33 219
15095.49 243
15096.66 279
15097.82 303
15098.98 262
15100.14 241
15101.30 255
15102.46 252
15103.62 259
15104.78 261
15105.95 235
15107.11 261
15108.27 245
15109.43 236
15110.59 250
15111.75 270
15112.92 258
15114.08 267
15115.24 287
15116.40 261
15117.56 247
15118.73 246
15119.89 278
15121.05 256
15122.21 283
15123.37 265
15124.54 260
15125.70 281
15126.86 251
15128.02 261
15129.19 222
15130.35 279
15131.51 261
15132.67 240
15133.84 244
15135.00 267
15136.16 255
15137.32 286
15138.49 249
15139.65 206
15140.81 233
15141.97 262
15143.14 240
15144.30 245
15145.46 242
15146.63 275
15147.79 280
15148.95 260
15150.12 248
15151.28 261
15152.44 273
15153.61 266
15154.77 275
15155.93 270
15157.10 274
15158.26 273
15159.42 299
15160.59 256
15161.75 274
15162.91 235
15164.08 302
15165.24 292
15166.41 281
15167.57 268
15168.73 274
15169.90 284
15171.06 230
15172.23 268
15173.39 268
15174.55 286
15175.72 269
15176.88 301
15178.05 285
15179.21 277
15180.38 246
15181.54 278
15182.70 310
15183.87 295
15185.03 268
15186.20 285
15187.36 302
15188.53 270
15189.69 272
15190.86 261
15192.02 286
15193.19 266
15194.35 313
15195.52 310
15196.68 289
15197.85 252
15199.01 316
15200.18 290
15201.34 272
15202.51 290
15203.67 303
15204.84 272
15206.00 300
15207.17 312
15208.33 293
15209.50 302
15210.66 270
15211.83 282
15213.00 310
15214.16 316
15215.33 257
15216.49 274
15217.66 288
15218.82 275
15219.99 294
15221.16 308
15222.32 298
15223.49 260
15224.65 282
15225.82 291
15226.99 295
15228.15 286
15229.32 295
15230.49 349
15231.65 304
15232.82 317
15233.98 311
15235.15 343
15236.32 352
15237.48 312
15238.65 298
15239.82 334
15240.98 285
15242.15 317
15243.32 328
15244.48 338
15245.65 353
15246.82 302
15247.98 295
15249.15 293
15250.32 298
15251.49 297
15252.65 301
15253.82 294
15254.99 279
15256.16 294
15257.32 298
15258.49 256
15259.66 308
15260.82 308
15261.99 308
15263.16 266
15264.33 265
15265.49 282
15266.66 278
15267.83 276
15269.00 298
15270.17 292
15271.33 292
15272.50 271
15273.67 267
15274.84 271
15276.01 278
15277.17 244
15278.34 286
15279.51 278
15280.68 312
15281.85 271
15283.01 285
15284.18 274
15285.35 286
15286.52 293
15287.69 259
15288.86 270
15290.03 272
15291.19 273
15292.36 278
15293.53 269
15294.70 259
15295.87 251
15297.04 276
15298.21 250
15299.38 263
15300.54 293
15301.71 269
15302.88 233
15304.05 256
15305.22 296
15306.39 278
15307.56 261
15308.73 274
15309.90 273
15311.07 295
15312.24 293
15313.41 289
15314.58 255
15315.75 216
15316.92 274
15318.09 277
15319.25 260
15320.42 265
15321.59 261
15322.76 260
15323.93 276
15325.10 255
15326.27 284
15327.44 274
15328.61 232
15329.78 258
15330.95 253
15332.12 282
15333.29 265
15334.46 241
15335.64 231
15336.81 261
15337.98 307
15339.15 271
15340.32 223
15341.49 260
15342.66 325
15343.83 273
15345.00 256
15346.17 267
15347.34 277
15348.51 273
15349.68 254
15350.85 268
15352.02 252
15353.20 245
15354.37 263
15355.54 256
15356.71 274
15357.88 262
15359.05 265
15360.22 253
15361.39 284
15362.57 268
15363.74 250
15364.91 297
15366.08 278
15367.25 302
15368.42 262
15369.59 242
15370.77 269
15371.94 293
15373.11 288
15374.28 269
15375.45 288
15376.63 271
15377.80 283
15378.97 251
15380.14 262
15381.31 296
15382.49 260
15383.66 293
15384.83 284
15386.00 295
15387.17 272
15388.35 282
15389.52 278
15390.69 253
15391.86 278
15393.04 280
15394.21 275
15395.38 259
15396.55 287
15397.73 282
15398.90 246
15400.07 261
15401.25 286
15402.42 266
15403.59 280
15404.76 237
15405.94 251
15407.11 239
15408.28 251
15409.46 242
15410.63 258
15411.80 282
15412.98 277
15414.15 254
15415.32 280
15416.50 284
15417.67 270
15418.84 224
15420.02 263
15421.19 231
15422.36 268
15423.54 269
15424.71 274
15425.89 271
15427.06 247
15428.23 235
15429.41 236
15430.58 247
15431.76 222
15432.93 229
15434.10 230
15435.28 250
15436.45 245
15437.63 218
15438.80 251
15439.97 284
15441.15 257
15442.32 300
15443.50 252
15444.67 294
15445.85 275
15447.02 273
15448.20 249
15449.37 234
15450.55 242
15451.72 237
15452.89 211
15454.07 277
15455.24 267
15456.42 240
15457.59 258
15458.77 262
15459.94 284
15461.12 242
15462.30 243
15463.47 239
15464.65 229
15465.82 225
15467.00 240
15468.17 276
15469.35 306
15470.52 232
15471.70 279
15472.87 220
15474.05 256
15475.22 272
15476.40 273
15477.58 264
15478.75 239
15479.93 261
15481.10 239
15482.28 274
15483.46 256
15484.63 262
15485.81 252
15486.98 264
15488.16 272
15489.34 252
15490.51 273
15491.69 254
15492.87 233
15494.04 259
15495.22 244
15496.39 257
15497.57 230
15498.75 240
15499.92 252
15501.10 296
15502.28 252
15503.45 235
15504.63 249
15505.81 239
15506.98 288
15508.16 241
15509.34 217
15510.52 246
15511.69 237
15512.87 241
15514.05 262
15515.22 234
15516.40 241
15517.58 240
15518.76 265
15519.93 237
15521.11 265
15522.29 238
15523.47 260
15524.64 259
15525.82 256
15527.00 240
15528.18 240
15529.35 232
15530.53 248
15531.71 251
15532.89 253
15534.07 228
15535.24 205
15536.42 229
15537.60 255
15538.78 260
15539.96 244
15541.13 254
15542.31 315
15543.49 265
15544.67 267
15545.85 246
15547.03 248
15548.20 258
15549.38 238
15550.56 253
15551.74 299
15552.92 234
15554.10 233
15555.28 273
15556.45 283
15557.63 230
15558.81 237
15559.99 255
15561.17 308
15562.35 262
15563.53 263
15564.71 246
15565.89 259
15567.07 246
15568.24 275
15569.42 270
15570.60 267
15571.78 268
15572.96 241
15574.14 251
15575.32 266
15576.50 290
15577.68 256
15578.86 261
15580.04 269
15581.22 224
15582.40 275
15583.58 254
15584.76 267
15585.94 273
15587.12 288
15588.30 296
15589.48 235
15590.66 274
15591.84 276
15593.02 254
15594.20 278
15595.38 285
15596.56 279
15597.74 295
15598.92 300
15600.10 292
15601.28 295
15602.46 302
15603.64 277
15604.82 237
15606.00 291
15607.18 297
15608.36 309
15609.55 279
15610.73 248
15611.91 263
15613.09 267
15614.27 293
15615.45 289
15616.63 288
15617.81 263
15618.99 318
15620.17 308
15621.36 279
15622.54 293
15623.72 322
15624.90 294
15626.08 295
15627.26 302
15628.44 309
15629.63 297
15630.81 256
15631.99 282
15633.17 247
15634.35 267
15635.53 296
15636.72 302
15637.90 288
15639.08 293
15640.26 312
15641.44 322
15642.63 285
15643.81 277
15644.99 286
15646.17 311
15647.35 340
15648.54 334
15649.72 315
15650.90 337
15652.08 356
15653.27 331
15654.45 324
15655.63 346
15656.81 341
15658.00 348
15659.18 320
15660.36 335
15661.54 358
15662.73 303
15663.91 342
15665.09 326
15666.28 327
15667.46 354
15668.64 323
15669.82 303
15671.01 312
15672.19 331
15673.37 340
15674.56 266
15675.74 333
15676.92 349
15678.11 322
15679.29 309
15680.47 323
15681.66 382
15682.84 326
15684.03 325
15685.21 351
15686.39 311
15687.58 328
15688.76 345
15689.94 320
15691.13 287
15692.31 272
15693.50 307
15694.68 287
15695.86 290
15697.05 297
15698.23 295
15699.42 300
15700.60 289
15701.78 312
15702.97 320
15704.15 289
15705.34 295
15706.52 297
15707.71 340
15708.89 311
15710.08 336
15711.26 306
15712.45 296
15713.63 306
15714.81 338
15716.00 338
15717.18 336
15718.37 324
15719.55 365
15720.74 343
15721.92 339
15723.11 313
15724.29 366
15725.48 320
15726.66 297
15727.85 325
15729.04 314
15730.22 308
15731.41 389
15732.59 402
15733.78 335
15734.96 362
15736.15 351
15737.33 301
15738.52 348
15739.71 365
15740.89 338
15742.08 318
15743.26 354
15744.45 378
15745.63 334
15746.82 334
15748.01 356
15749.19 336
15750.38 317
15751.56 311
15752.75 362
15753.94 333
15755.12 348
15756.31 358
15757.50 348
15758.68 371
15759.87 346
15761.06 377
15762.24 374
15763.43 360
15764.62 377
15765.80 338
15766.99 365
15768.18 346
15769.36 367
15770.55 341
15771.74 291
15772.92 363
15774.11 368
15775.30 320
15776.48 357
15777.67 350
15778.86 338
15780.05 327
15781.23 363
15782.42 366
15783.61 333
15784.80 327
15785.98 347
15787.17 348
15788.36 329
15789.55 351
15790.73 344
15791.92 295
15793.11 302
15794.30 335
15795.48 337
15796.67 356
15797.86 313
15799.05 290
15800.24 327
15801.42 323
15802.61 316
15803.80 335
15804.99 342
15806.18 317
15807.37 301
15808.55 310
15809.74 328
15810.93 315
15812.12 309
15813.31 295
15814.50 292
15815.68 335
15816.87 327
15818.06 314
15819.25 350
15820.44 342
15821.63 310
15822.82 265
15824.01 300
15825.19 275
15826.38 289
15827.57 288
15828.76 264
15829.95 317
15831.14 319
15832.33 263
15833.52 291
15834.71 313
15835.90 290
15837.09 320
15838.28 281
15839.47 287
15840.66 275
15841.84 262
15843.03 278
15844.22 269
15845.41 289
15846.60 314
15847.79 292
15848.98 273
15850.17 276
15851.36 280
15852.55 232
15853.74 300
15854.93 308
15856.12 308
15857.31 305
15858.50 282
15859.69 336
15860.88 320
15862.07 276
15863.26 282
15864.46 292
15865.65 286
15866.84 286
15868.03 272
15869.22 272
15870.41 275
15871.60 289
15872.79 294
15873.98 297
15875.17 304
15876.36 245
15877.55 302
15878.74 297
15879.94 274
15881.13 273
15882.32 240
15883.51 257
15884.70 276
15885.89 298
15887.08 284
15888.27 268
15889.46 293
15890.66 317
15891.85 303
15893.04 287
15894.23 243
15895.42 259
15896.61 267
15897.81 306
15899.00 289
15900.19 304
15901.38 289
15902.57 292
15903.76 276
15904.96 249
15906.15 288
15907.34 279
15908.53 276
15909.72 305
15910.92 278
15912.11 311
15913.30 305
15914.49 259
15915.69 263
15916.88 267
15918.07 333
15919.26 314
15920.46 293
15921.65 262
15922.84 281
15924.03 285
15925.23 308
15926.42 287
15927.61 272
15928.81 284
15930.00 290
15931.19 301
15932.38 286
15933.58 302
15934.77 333
15935.96 298
15937.16 279
15938.35 299
15939.54 305
15940.74 308
15941.93 300
15943.12 275
15944.32 296
15945.51 280
15946.70 271
15947.90 248
15949.09 266
15950.28 278
15951.48 306
15952.67 273
15953.87 260
15955.06 256
15956.25 259
15957.45 258
15958.64 277
15959.84 281
15961.03 264
15962.22 283
15963.42 259
15964.61 253
15965.81 236
15967.00 292
15968.19 292
15969.39 253
15970.58 222
15971.78 238
15972.97 266
15974.17 220
15975.36 250
15976.56 294
15977.75 271
15978.95 245
15980.14 225
15981.34 234
15982.53 226
15983.72 264
15984.92 271
15986.11 224
15987.31 233
15988.50 257
15989.70 247
15990.90 222
15992.09 232
15993.29 224
15994.48 285
15995.68 253
15996.87 269
15998.07 217
15999.26 218
16000.46 218
16001.65 254
16002.85 217
16004.05 228
16005.24 238
16006.44 249
16007.63 196
16008.83 221
16010.02 249
16011.22 196
16012.42 219
16013.61 231
16014.81 221
16016.00 201
16017.20 251
16018.40 228
16019.59 220
16020.79 202
16021.99 238
16023.18 242
16024.38 203
16025.58 206
16026.77 214
16027.97 223
16029.16 199
16030.36 258
16031.56 263
16032.76 244
16033.95 197
16035.15 217
16036.35 236
16037.54 247
16038.74 254
16039.94 262
16041.13 209
16042.33 219
16043.53 223
16044.73 216
16045.92 242
16047.12 189
16048.32 180
16049.51 226
16050.71 269
16051.91 245
16053.11 214
16054.30 203
16055.50 234
16056.70 221
16057.90 235
16059.10 262
16060.29 216
16061.49 223
16062.69 241
16063.89 244
16065.08 240
16066.28 223
16067.48 206
16068.68 229
16069.88 226
16071.07 232
16072.27 255
16073.47 242
16074.67 228
16075.87 197
16077.07 224
16078.26 234
16079.46 211
16080.66 214
16081.86 235
16083.06 201
16084.26 211
16085.46 230
16086.66 247
16087.85 219
16089.05 220
16090.25 213
16091.45 214
16092.65 198
16093.85 248
16095.05 227
16096.25 246
16097.45 216
16098.65 223
16099.84 217
16101.04 228
16102.24 207
16103.44 187
16104.64 221
16105.84 226
16107.04 208
16108.24 229
16109.44 227
16110.64 213
16111.84 189
16113.04 204
16114.24 205
16115.44 208
16116.64 214
16117.84 218
16119.04 209
16120.24 215
16121.44 203
16122.64 190
16123.84 207
16125.04 213
16126.24 213
16127.44 203
16128.64 196
16129.84 257
16131.04 213
16132.24 164
16133.44 205
16134.64 237
16135.84 207
16137.04 193
16138.25 239
16139.45 202
16140.65 206
16141.85 200
16143.05 168
16144.25 251
16145.45 211
16146.65 242
16147.85 197
16149.05 203
16150.25 225
16151.46 173
16152.66 217
16153.86 199
16155.06 182
16156.26 180
16157.46 202
16158.66 195
16159.87 190
16161.07 223
16162.27 242
16163.47 219
16164.67 176
16165.87 235
16167.08 230
16168.28 201
16169.48 196
16170.68 216
16171.88 218
16173.09 220
16174.29 228
16175.49 196
16176.69 192
16177.89 204
16179.10 188
16180.30 218
16181.50 192
16182.70 191
16183.91 196
16185.11 194
16186.31 198
16187.51 218
16188.72 240
16189.92 188
16191.12 185
16192.32 219
16193.53 217
16194.73 192
16195.93 173
16197.13 184
16198.34 214
16199.54 244
16200.74 226
16201.95 241
16203.15 203
16204.35 198
16205.56 218
16206.76 225
16207.96 195
16209.17 191
16210.37 215
16211.57 211
16212.78 234
16213.98 220
16215.18 200
16216.39 194
16217.59 226
16218.79 250
16220.00 215
16221.20 194
16222.41 219
16223.61 217
16224.81 186
16226.02 199
16227.22 237
16228.43 233
16229.63 206
16230.83 205
16232.04 214
16233.24 215
16234.45 238
16235.65 219
16236.86 201
16238.06 229
16239.26 241
16240.47 205
16241.67 207
16242.88 227
16244.08 261
16245.29 260
16246.49 262
16247.70 193
16248.90 170
16250.11 193
16251.31 256
16252.52 260
16253.72 219
16254.93 173
16256.13 234
16257.34 229
16258.54 192
16259.75 206
16260.95 234
16262.16 228
16263.36 257
16264.57 220
16265.77 208
16266.98 191
16268.19 233
16269.39 223
16270.60 182
16271.80 179
16273.01 221
16274.21 213
16275.42 230
16276.63 213
16277.83 202
16279.04 257
16280.24 195
16281.45 190
16282.66 223
16283.86 245
16285.07 235
16286.27 248
16287.48 236
16288.69 240
16289.89 207
16291.10 214
16292.31 215
16293.51 210
16294.72 186
16295.93 193
16297.13 259
16298.34 226
16299.55 243
16300.75 258
16301.96 247
16303.17 266
16304.37 219
16305.58 240
16306.79 232
16307.99 256
16309.20 258
16310.41 222
16311.62 224
16312.82 234
16314.03 240
16315.24 254
16316.44 221
16317.65 235
16318.86 273
16320.07 263
16321.27 238
16322.48 231
16323.69 232
16324.90 247
16326.10 207
16327.31 225
16328.52 232
16329.73 239
16330.94 235
16332.14 247
16333.35 285
16334.56 253
16335.77 227
16336.98 258
16338.18 207
16339.39 215
16340.60 247
16341.81 233
16343.02 213
16344.23 230
16345.43 281
16346.64 220
16347.85 241
16349.06 254
16350.27 207
16351.48 233
16352.69 208
16353.89 200
16355.10 206
16356.31 219
16357.52 223
16358.73 220
16359.94 239
16361.15 201
16362.36 202
16363.57 223
16364.77 222
16365.98 231
16367.19 213
16368.40 197
16369.61 212
16370.82 193
16372.03 201
16373.24 247
16374.45 168
16375.66 190
16376.87 197
16378.08 229
16379.29 217
16380.50 190
16381.71 206
16382.92 219
16384.13 193
16385.34 186
16386.55 182
16387.76 226
16388.97 227
16390.18 227
16391.39 197
16392.60 223
16393.81 233
16395.02 221
16396.23 218
16397.44 213
16398.65 195
16399.86 231
16401.07 209
16402.28 204
16403.49 206
16404.70 200
16405.91 192
16407.12 178
16408.33 193
16409.54 220
16410.76 242
16411.97 201
16413.18 202
16414.39 216
16415.60 215
16416.81 231
16418.02 260
16419.23 208
16420.44 224
16421.66 212
16422.87 226
16424.08 240
16425.29 193
16426.50 185
16427.71 220
16428.92 240
16430.14 211
16431.35 200
16432.56 215
16433.77 202
16434.98 187
16436.19 222
16437.41 179
16438.62 216
16439.83 256
16441.04 182
16442.25 173
16443.47 203
16444.68 209
16445.89 211
16447.10 189
16448.31 210
16449.53 189
16450.74 211
16451.95 178
16453.16 206
16454.38 206
16455.59 186
16456.80 180
16458.01 205
16459.23 196
16460.44 208
16461.65 210
16462.86 223
16464.08 238
16465.29 227
16466.50 236
16467.72 231
16468.93 215
16470.14 215
16471.35 207
16472.57 199
16473.78 216
16474.99 206
16476.21 184
16477.42 179
16478.63 215
16479.85 192
16481.06 191
16482.27 176
16483.49 181
16484.70 169
16485.92 183
16487.13 175
16488.34 204
16489.56 216
16490.77 172
16491.98 211
16493.20 234
16494.41 201
16495.63 198
16496.84 173
16498.05 132
16499.27 172
16500.48 172
16501.70 203
16502.91 187
16504.13 179
16505.34 192
16506.55 180
16507.77 210
16508.98 235
16510.20 236
16511.41 245
16512.63 190
16513.84 204
16515.06 218
16516.27 216
16517.49 229
16518.70 219
16519.92 199
16521.13 184
16522.35 217
16523.56 191
16524.78 208
16525.99 198
16527.21 202
16528.42 191
16529.64 202
16530.85 213
16532.07 278
16533.28 221
16534.50 194
16535.71 231
16536.93 206
16538.14 229
16539.36 198
16540.58 213
16541.79 202
16543.01 192
16544.22 209
16545.44 232
16546.65 204
16547.87 180
16549.09 235
16550.30 198
16551.52 184
16552.73 182
16553.95 215
16555.17 259
16556.38 229
16557.60 175
16558.82 197
16560.03 220
16561.25 244
16562.46 224
16563.68 218
16564.90 188
16566.11 196
16567.33 237
16568.55 230
16569.76 212
16570.98 189
16572.20 244
16573.41 226
16574.63 190
16575.85 191
16577.07 219
16578.28 217
16579.50 240
16580.72 242
16581.93 234
16583.15 212
16584.37 262
16585.59 250
16586.80 258
16588.02 247
16589.24 222
16590.46 225
16591.67 233
16592.89 233
16594.11 217
16595.33 244
16596.54 239
16597.76 229
16598.98 221
16600.20 252
16601.41 245
16602.63 207
16603.85 233
16605.07 224
16606.29 197
16607.50 217
16608.72 236
16609.94 234
16611.16 196
16612.38 199
16613.60 190
16614.81 216
16616.03 206
16617.25 177
16618.47 191
16619.69 196
16620.91 209
16622.13 220
16623.34 240
16624.56 229
16625.78 212
16627.00 215
16628.22 225
16629.44 216
16630.66 235
16631.88 231
16633.10 176
16634.31 221
16635.53 185
16636.75 214
16637.97 213
16639.19 173
16640.41 211
16641.63 188
16642.85 216
16644.07 206
16645.29 202
16646.51 199
16647.73 203
16648.95 205
16650.17 177
16651.39 215
16652.61 184
16653.83 191
16655.05 179
16656.27 190
16657.49 190
16658.71 210
16659.93 217
16661.15 165
16662.37 229
16663.59 247
16664.81 189
16666.03 192
16667.25 200
16668.47 193
16669.69 196
16670.91 194
16672.13 173
16673.35 166
16674.57 196
16675.79 202
16677.01 204
16678.23 215
16679.45 179
16680.67 220
16681.89 212
16683.12 206
16684.34 198
16685.56 210
16686.78 205
16688.00 198
16689.22 199
16690.44 196
16691.66 181
16692.88 186
16694.11 199
16695.33 196
16696.55 205
16697.77 190
16698.99 217
16700.21 226
16701.43 162
16702.66 191
16703.88 185
16705.10 182
16706.32 192
16707.54 191
16708.77 189
16709.99 201
16711.21 187
16712.43 199
16713.65 196
16714.87 194
16716.10 185
16717.32 188
16718.54 185
16719.76 188
16720.99 164
16722.21 192
16723.43 198
16724.65 172
16725.88 217
16727.10 205
16728.32 181
16729.54 177
16730.77 181
16731.99 211
16733.21 193
16734.43 211
16735.66 189
16736.88 202
16738.10 224
16739.33 211
16740.55 216
16741.77 198
16742.99 208
16744.22 238
16745.44 194
16746.66 211
16747.89 173
16749.11 189
16750.33 208
16751.56 209
16752.78 198
16754.00 195
16755.23 187
16756.45 209
16757.68 179
16758.90 204
16760.12 199
16761.35 178
16762.57 194
16763.79 202
16765.02 165
16766.24 205
16767.47 183
16768.69 219
16769.91 204
16771.14 172
16772.36 202
16773.59 169
16774.81 187
16776.04 216
16777.26 238
16778.48 214
16779.71 194
16780.93 196
16782.16 190
16783.38 186
16784.61 195
16785.83 200
16787.06 199
16788.28 246
16789.51 186
16790.73 191
16791.96 192
16793.18 186
16794.41 174
16795.63 188
16796.86 192
16798.08 179
16799.31 172
16800.53 193
16801.76 198
16802.98 187
16804.21 178
16805.43 196
16806.66 204
16807.88 205
16809.11 175
16810.33 158
16811.56 175
16812.79 187
16814.01 179
16815.24 193
16816.46 158
16817.69 153
16818.91 177
16820.14 190
16821.37 190
16822.59 179
16823.82 202
16825.04 193
16826.27 187
16827.50 183
16828.72 162
16829.95 209
16831.18 201
16832.40 195
16833.63 168
16834.86 202
16836.08 210
16837.31 178
16838.53 197
16839.76 173
16840.99 196
16842.21 175
16843.44 189
16844.67 192
16845.90 195
16847.12 188
16848.35 191
16849.58 166
16850.80 169
16852.03 228
16853.26 188
16854.48 184
16855.71 175
16856.94 207
16858.17 208
16859.39 200
16860.62 210
16861.85 219
16863.08 196
16864.30 203
16865.53 206
16866.76 199
16867.99 205
16869.21 195
16870.44 201
16871.67 206
16872.90 208
16874.13 250
16875.35 237
16876.58 229
16877.81 221
16879.04 225
16880.27 242
16881.49 243
16882.72 284
16883.95 259
16885.18 258
16886.41 287
16887.64 266
16888.86 275
16890.09 267
16891.32 237
16892.55 246
16893.78 230
16895.01 237
16896.24 257
16897.46 267
16898.69 233
16899.92 249
16901.15 206
16902.38 265
16903.61 294
16904.84 300
16906.07 266
16907.30 259
16908.53 240
16909.75 224
16910.98 240
16912.21 233
16913.44 260
16914.67 218
16915.90 222
16917.13 222
16918.36 230
16919.59 245
16920.82 226
16922.05 218
16923.28 219
16924.51 234
16925.74 248
16926.97 244
16928.20 212
16929.43 224
16930.66 233
16931.89 239
16933.12 208
16934.35 208
16935.58 204
16936.81 198
16938.04 217
16939.27 243
16940.50 203
16941.73 193
16942.96 278
16944.19 217
16945.42 212
16946.65 222
16947.88 213
16949.11 198
16950.34 203
16951.57 213
16952.80 167
16954.04 177
16955.27 202
16956.50 200
16957.73 212
16958.96 189
16960.19 201
16961.42 217
16962.65 202
16963.88 173
16965.11 199
16966.35 192
16967.58 212
16968.81 191
16970.04 192
16971.27 192
16972.50 209
16973.73 203
16974.97 183
16976.20 177
16977.43 205
16978.66 196
16979.89 200
16981.12 219
16982.36 198
16983.59 196
16984.82 181
16986.05 197
16987.28 187
16988.52 198
16989.75 200
16990.98 174
16992.21 209
16993.45 156
16994.68 209
16995.91 194
16997.14 201
16998.37 155
16999.61 211
17000.84 184
17002.07 221
17003.31 179
17004.54 207
17005.77 209
17007.00 195
17008.24 201
17009.47 180
17010.70 185
17011.93 178
17013.17 171
17014.40 192
17015.63 170
17016.87 173
17018.10 205
17019.33 171
17020.57 181
17021.80 194
17023.03 180
17024.27 200
17025.50 211
17026.73 200
17027.97 208
17029.20 212
17030.43 208
17031.67 210
17032.90 185
17034.14 173
17035.37 177
17036.60 168
17037.84 174
17039.07 201
17040.30 215
17041.54 196
17042.77 223
17044.01 173
17045.24 196
17046.47 173
17047.71 182
17048.94 182
17050.18 200
17051.41 197
17052.65 168
17053.88 166
17055.12 169
17056.35 149
17057.58 176
17058.82 176
17060.05 169
17061.29 153
17062.52 170
17063.76 183
17064.99 165
17066.23 187
17067.46 178
17068.70 174
17069.93 164
17071.17 163
17072.40 177
17073.64 211
17074.87 178
17076.11 210
17077.34 158
17078.58 165
17079.81 203
17081.05 202
17082.29 192
17083.52 178
17084.76 171
17085.99 150
17087.23 158
17088.46 176
17089.70 182
17090.94 137
17092.17 164
17093.41 200
17094.64 198
17095.88 170
17097.12 160
17098.35 167
17099.59 185
17100.82 177
17102.06 192
17103.30 182
17104.53 199
17105.77 174
17107.00 154
17108.24 229
17109.48 181
17110.71 184
17111.95 177
17113.19 194
17114.42 187
17115.66 170
17116.90 157
17118.13 166
17119.37 190
17120.61 175
17121.85 178
17123.08 164
17124.32 179
17125.56 175
17126.79 172
17128.03 178
17129.27 219
17130.50 168
17131.74 162
17132.98 186
17134.22 169
17135.45 132
17136.69 156
17137.93 174
17139.17 186
17140.40 159
17141.64 152
17142.88 161
17144.12 161
17145.36 171
17146.59 195
17147.83 188
17149.07 173
17150.31 153
17151.54 150
17152.78 188
17154.02 170
17155.26 162
17156.50 156
17157.74 176
17158.97 169
17160.21 191
17161.45 147
17162.69 141
17163.93 167
17165.17 145
17166.40 144
17167.64 144
17168.88 166
17170.12 178
17171.36 149
17172.60 159
17173.84 172
17175.08 152
17176.31 146
17177.55 164
17178.79 178
17180.03 149
17181.27 153
17182.51 163
17183.75 167
17184.99 174
17186.23 160
17187.47 155
17188.71 148
17189.94 192
17191.18 151
17192.42 145
17193.66 141
17194.90 170
17196.14 160
17197.38 174
17198.62 185
17199.86 169
17201.10 195
17202.34 193
17203.58 177
17204.82 155
17206.06 150
17207.30 196
17208.54 192
17209.78 178
17211.02 135
17212.26 149
17213.50 151
17214.74 156
17215.98 162
17217.22 169
17218.46 147
17219.70 160
17220.94 156
17222.18 144
17223.43 157
17224.67 162
17225.91 164
17227.15 130
17228.39 138
17229.63 136
17230.87 173
17232.11 153
17233.35 180
17234.59 177
17235.83 170
17237.08 171
17238.32 166
17239.56 154
17240.80 180
17242.04 154
17243.28 177
17244.52 123
17245.76 157
17247.01 151
17248.25 160
17249.49 175
17250.73 169
17251.97 159
17253.21 171
17254.46 154
17255.70 174
17256.94 123
17258.18 135
17259.42 158
17260.66 182
17261.91 190
17263.15 163
17264.39 167
17265.63 144
17266.87 163
17268.12 153
17269.36 145
17270.60 151
17271.84 168
17273.09 166
17274.33 143
17275.57 107
17276.81 144
17278.06 173
17279.30 154
17280.54 163
17281.78 160
17283.03 204
17284.27 158
17285.51 178
17286.76 168
17288.00 182
17289.24 189
17290.48 185
17291.73 140
17292.97 142
17294.21 161
17295.46 189
17296.70 166
17297.94 150
17299.19 141
17300.43 152
17301.67 131
17302.92 154
17304.16 135
17305.40 160
17306.65 157
17307.89 146
17309.14 144
17310.38 163
17311.62 166
17312.87 144
17314.11 178
17315.35 157
17316.60 196
17317.84 178
17319.09 156
17320.33 149
17321.58 144
17322.82 158
17324.06 130
17325.31 161
17326.55 139
17327.80 133
17329.04 149
17330.29 145
17331.53 152
17332.77 164
17334.02 157
17335.26 160
17336.51 140
17337.75 150
17339.00 128
17340.24 137
17341.49 165
17342.73 144
17343.98 139
17345.22 153
17346.47 142
17347.71 140
17348.96 152
17350.20 119
17351.45 152
17352.69 183
17353.94 169
17355.18 152
17356.43 159
17357.68 151
17358.92 170
17360.17 180
17361.41 147
17362.66 138
17363.90 144
17365.15 137
17366.39 148
17367.64 151
17368.89 153
17370.13 161
17371.38 153
17372.62 129
17373.87 160
17375.12 146
17376.36 163
17377.61 138
17378.85 149
17380.10 160
17381.35 160
17382.59 161
17383.84 149
17385.09 167
17386.33 157
17387.58 164
17388.83 154
17390.07 150
17391.32 182
17392.57 164
17393.81 162
17395.06 155
17396.31 156
17397.55 149
17398.80 191
17400.05 164
17401.29 170
17402.54 167
17403.79 151
17405.04 164
17406.28 138
17407.53 166
17408.78 168
17410.02 180
17411.27 171
17412.52 199
17413.77 156
17415.01 175
17416.26 153
17417.51 171
17418.76 159
17420.00 144
17421.25 125
17422.50 138
17423.75 164
17425.00 201
17426.24 163
17427.49 162
17428.74 190
17429.99 152
17431.24 159
17432.48 164
17433.73 161
17434.98 168
17436.23 165
17437.48 150
17438.73 146
17439.97 167
17441.22 167
17442.47 150
17443.72 153
17444.97 162
17446.22 154
17447.47 139
17448.71 177
17449.96 159
17451.21 150
17452.46 170
17453.71 164
17454.96 157
17456.21 168
17457.46 154
17458.71 149
17459.95 147
17461.20 166
17462.45 182
17463.70 174
17464.95 140
17466.20 157
17467.45 149
17468.70 145
17469.95 136
17471.20 140
17472.45 140
17473.70 173
17474.95 179
17476.20 153
17477.45 188
17478.70 177
17479.95 167
17481.20 178
17482.45 165
17483.70 170
17484.95 174
17486.20 160
17487.45 187
17488.70 168
17489.95 184
17491.20 178
17492.45 176
17493.70 145
17494.95 163
17496.20 181
17497.45 178
17498.70 156
17499.95 152
17501.20 135
17502.45 159
17503.70 204
17504.95 190
17506.20 170
17507.46 178
17508.71 173
17509.96 163
17511.21 197
17512.46 178
17513.71 161
17514.96 186
17516.21 184
17517.46 190
17518.71 165
17519.97 181
17521.22 165
17522.47 201
17523.72 181
17524.97 202
17526.22 189
17527.47 216
17528.73 162
17529.98 161
17531.23 203
17532.48 195
17533.73 162
17534.99 196
17536.24 191
17537.49 168
17538.74 173
17539.99 191
17541.25 179
17542.50 170
17543.75 216
17545.00 210
17546.25 194
17547.51 201
17548.76 172
17550.01 174
17551.26 155
17552.52 186
17553.77 194
17555.02 189
17556.27 201
17557.53 178
17558.78 137
17560.03 153
17561.28 177
17562.54 192
17563.79 164
17565.04 164
17566.30 179
17567.55 194
17568.80 173
17570.05 199
17571.31 136
17572.56 188
17573.81 215
17575.07 176
17576.32 176
17577.57 150
17578.83 210
17580.08 210
17581.33 184
17582.59 158
17583.84 177
17585.10 185
17586.35 193
17587.60 167
17588.86 217
17590.11 193
17591.36 204
17592.62 172
17593.87 156
17595.13 204
17596.38 190
17597.63 168
17598.89 223
17600.14 189
17601.40 160
17602.65 183
17603.90 176
17605.16 177
17606.41 170
17607.67 216
17608.92 205
17610.18 188
17611.43 185
17612.69 215
17613.94 197
17615.20 186
17616.45 180
17617.71 171
17618.96 172
17620.21 166
17621.47 203
17622.72 181
17623.98 183
17625.23 170
17626.49 140
17627.75 178
17629.00 184
17630.26 178
17631.51 191
17632.77 169
17634.02 173
17635.28 212
17636.53 191
17637.79 191
17639.04 166
17640.30 159
17641.55 167
17642.81 204
17644.07 151
17645.32 159
17646.58 169
17647.83 186
17649.09 169
17650.35 156
17651.60 169
17652.86 221
17654.11 199
17655.37 164
17656.63 138
17657.88 146
17659.14 185
17660.39 215
17661.65 213
17662.91 161
17664.16 153
17665.42 186
17666.68 172
17667.93 167
17669.19 137
17670.45 154
17671.70 197
17672.96 169
17674.22 134
17675.47 159
17676.73 172
17677.99 193
17679.24 173
17680.50 146
17681.76 167
17683.02 173
17684.27 195
17685.53 164
17686.79 161
17688.05 154
17689.30 177
17690.56 164
17691.82 174
17693.07 156
17694.33 138
17695.59 158
17696.85 177
17698.11 171
17699.36 169
17700.62 149
17701.88 147
17703.14 161
17704.39 135
17705.65 154
17706.91 180
17708.17 159
17709.43 178
17710.68 165
17711.94 160
17713.20 153
17714.46 146
17715.72 159
17716.98 162
17718.23 160
17719.49 181
17720.75 179
17722.01 169
17723.27 160
17724.53 146
17725.79 184
17727.04 171
17728.30 173
17729.56 146
17730.82 162
17732.08 177
17733.34 179
17734.60 169
17735.86 164
17737.12 149
17738.37 154
17739.63 177
17740.89 161
17742.15 149
17743.41 160
17744.67 186
17745.93 173
17747.19 188
17748.45 179
17749.71 132
17750.97 158
17752.23 160
17753.49 151
17754.75 148
17756.01 152
17757.27 148
17758.53 156
17759.79 151
17761.05 145
17762.31 160
17763.57 154
17764.83 154
17766.09 153
17767.35 160
17768.61 155
17769.87 158
17771.13 176
17772.39 147
17773.65 131
17774.91 153
17776.17 174
17777.43 144
17778.69 154
17779.95 134
17781.21 145
17782.47 174
17783.73 162
17784.99 160
17786.25 162
17787.51 175
17788.78 151
17790.04 152
17791.30 156
17792.56 146
17793.82 135
17795.08 140
17796.34 158
17797.60 161
17798.86 134
17800.13 153
17801.39 157
17802.65 166
17803.91 184
17805.17 176
17806.43 147
17807.69 161
17808.96 156
17810.22 156
17811.48 131
17812.74 134
17814.00 161
17815.26 167
17816.53 148
17817.79 161
17819.05 170
17820.31 150
17821.57 141
17822.84 133
17824.10 157
17825.36 171
17826.62 132
17827.89 159
17829.15 158
17830.41 159
17831.67 171
17832.93 158
17834.20 146
17835.46 151
17836.72 142
17837.99 138
17839.25 131
17840.51 130
17841.77 148
17843.04 124
17844.30 133
17845.56 139
17846.82 142
17848.09 140
17849.35 141
17850.61 136
17851.88 140
17853.14 164
17854.40 136
17855.67 139
17856.93 145
17858.19 146
17859.46 125
17860.72 145
17861.98 151
17863.25 138
17864.51 155
17865.77 146
17867.04 126
17868.30 156
17869.57 130
17870.83 134
17872.09 135
17873.36 169
17874.62 164
17875.89 152
17877.15 112
17878.41 133
17879.68 150
17880.94 139
17882.21 133
17883.47 139
17884.73 145
17886.00 145
17887.26 149
17888.53 150
17889.79 135
17891.06 145
17892.32 115
17893.59 110
17894.85 124
17896.12 135
17897.38 126
17898.65 143
17899.91 139
17901.17 154
17902.44 143
17903.70 158
17904.97 128
17906.23 155
17907.50 131
17908.77 134
17910.03 112
17911.30 116
17912.56 110
17913.83 123
17915.09 116
17916.36 128
17917.62 171
17918.89 150
17920.15 129
17921.42 124
17922.68 145
17923.95 148
17925.22 162
17926.48 154
17927.75 129
17929.01 140
17930.28 158
17931.55 155
17932.81 138
17934.08 134
17935.34 136
17936.61 125
17937.88 123
17939.14 119
17940.41 117
17941.68 149
17942.94 127
17944.21 118
17945.47 116
17946.74 161
17948.01 152
17949.27 121
17950.54 135
17951.81 167
17953.07 148
17954.34 137
17955.61 145
17956.87 122
17958.14 140
17959.41 140
17960.68 146
17961.94 140
17963.21 158
17964.48 131
17965.74 149
17967.01 106
17968.28 105
17969.55 158
17970.81 145
17972.08 122
17973.35 148
17974.62 149
17975.88 148
17977.15 123
17978.42 135
17979.69 159
17980.95 128
17982.22 150
17983.49 135
17984.76 145
17986.03 134
17987.29 142
17988.56 132
17989.83 146
17991.10 165
17992.37 148
17993.63 171
17994.90 136
17996.17 140
17997.44 129
17998.71 165
17999.98 130
18001.24 159
18002.51 137
18003.78 146
18005.05 173
18006.32 140
18007.59 146
18008.86 136
18010.12 151
18011.39 150
18012.66 147
18013.93 157
18015.20 153
18016.47 152
18017.74 171
18019.01 151
18020.28 164
18021.54 144
18022.81 187
18024.08 203
18025.35 141
18026.62 146
18027.89 132
18029.16 140
18030.43 161
18031.70 150
18032.97 142
18034.24 177
18035.51 165
18036.78 135
18038.05 138
18039.32 128
18040.59 131
18041.86 175
18043.13 143
18044.40 154
18045.67 132
18046.94 132
18048.21 144
18049.48 153
18050.75 119
18052.02 128
18053.29 149
18054.56 152
18055.83 152
18057.10 151
18058.37 133
18059.64 121
18060.91 137
18062.18 131
18063.45 134
18064.72 167
18065.99 151
18067.26 137
18068.54 147
18069.81 126
18071.08 124
18072.35 164
18073.62 140
18074.89 136
18076.16 149
18077.43 142
18078.70 124
18079.97 142
18081.25 135
18082.52 139
18083.79 117
18085.06 141
18086.33 120
18087.60 147
18088.87 141
18090.15 160
18091.42 145
18092.69 134
18093.96 149
18095.23 135
18096.50 138
18097.78 138
18099.05 153
18100.32 150
18101.59 127
18102.86 137
18104.14 166
18105.41 138
18106.68 138
18107.95 155
18109.23 157
18110.50 171
18111.77 144
18113.04 144
18114.31 149
18115.59 169
18116.86 148
18118.13 136
18119.40 158
18120.68 156
18121.95 144
18123.22 149
18124.50 141
18125.77 153
18127.04 141
18128.31 128
18129.59 121
18130.86 125
18132.13 159
18133.41 144
18134.68 119
18135.95 135
18137.23 160
18138.50 152
18139.77 167
18141.05 183
18142.32 175
18143.59 178
18144.87 159
18146.14 139
18147.41 151
18148.69 149
18149.96 166
18151.23 184
18152.51 125
18153.78 143
18155.06 159
18156.33 149
18157.60 134
18158.88 132
18160.15 152
18161.43 181
18162.70 172
18163.97 158
18165.25 147
18166.52 164
18167.80 162
18169.07 136
18170.35 136
18171.62 155
18172.90 155
18174.17 150
18175.44 143
18176.72 136
18177.99 149
18179.27 132
18180.54 130
18181.82 159
18183.09 142
18184.37 120
18185.64 147
18186.92 156
18188.19 142
18189.47 120
18190.74 136
18192.02 149
18193.29 163
18194.57 151
18195.84 160
18197.12 188
18198.39 152
18199.67 120
18200.95 153
18202.22 150
18203.50 153
18204.77 131
18206.05 137
18207.32 158
18208.60 140
18209.88 149
18211.15 161
18212.43 125
18213.70 147
18214.98 144
18216.26 127
18217.53 146
18218.81 120
18220.08 157
18221.36 187
18222.64 159
18223.91 143
18225.19 125
18226.47 122
18227.74 126
18229.02 136
18230.29 130
18231.57 124
18232.85 151
18234.12 154
18235.40 144
18236.68 156
18237.95 176
18239.23 134
18240.51 144
18241.79 125
18243.06 133
18244.34 114
18245.62 126
18246.89 134
18248.17 133
18249.45 125
18250.73 156
18252.00 144
18253.28 164
18254.56 138
18255.83 139
18257.11 141
18258.39 137
18259.67 165
18260.94 159
18262.22 167
18263.50 125
18264.78 167
18266.06 141
18267.33 141
18268.61 146
18269.89 189
18271.17 185
18272.45 144
18273.72 128
18275.00 112
18276.28 123
18277.56 131
18278.84 157
18280.11 158
18281.39 143
18282.67 130
18283.95 120
18285.23 128
18286.51 112
18287.78 149
18289.06 187
18290.34 165
18291.62 151
18292.90 121
18294.18 125
18295.46 137
18296.74 144
18298.01 167
18299.29 153
18300.57 158
18301.85 137
18303.13 138
18304.41 140
18305.69 137
18306.97 151
18308.25 154
18309.53 123
18310.81 132
18312.09 147
18313.37 154
18314.64 147
18315.92 128
18317.20 116
18318.48 136
18319.76 132
18321.04 153
18322.32 144
18323.60 122
18324.88 168
18326.16 130
18327.44 129
18328.72 116
18330.00 134
18331.28 176
18332.56 143
18333.84 134
18335.12 108
18336.40 159
18337.68 147
18338.96 155
18340.24 129
18341.52 132
18342.80 149
18344.09 160
18345.37 154
18346.65 165
18347.93 156
18349.21 150
18350.49 148
18351.77 142
18353.05 132
18354.33 137
18355.61 159
18356.89 133
18358.17 115
18359.46 138
18360.74 144
18362.02 162
18363.30 146
18364.58 121
18365.86 139
18367.14 142
18368.42 169
18369.71 141
18370.99 126
18372.27 131
18373.55 158
18374.83 151
18376.11 133
18377.39 164
18378.68 149
18379.96 133
18381.24 131
18382.52 149
18383.80 142
18385.09 146
18386.37 145
18387.65 153
18388.93 134
18390.21 128
18391.50 150
18392.78 156
18394.06 151
18395.34 124
18396.63 142
18397.91 146
18399.19 143
18400.47 151
18401.76 130
18403.04 119
18404.32 109
18405.60 122
18406.89 141
18408.17 151
18409.45 136
18410.73 130
18412.02 159
18413.30 160
18414.58 148
18415.87 138
18417.15 133
18418.43 150
18419.72 159
18421.00 142
18422.28 136
18423.57 134
18424.85 133
18426.13 105
18427.42 129
18428.70 119
18429.98 121
18431.27 137
18432.55 142
18433.83 121
18435.12 149
18436.40 183
18437.68 166
18438.97 132
18440.25 144
18441.54 131
18442.82 127
18444.10 130
18445.39 152
18446.67 151
18447.96 128
18449.24 143
18450.53 116
18451.81 128
18453.09 135
18454.38 146
18455.66 136
18456.95 131
18458.23 130
18459.52 140
18460.80 150
18462.09 145
18463.37 124
18464.65 135
18465.94 133
18467.22 133
18468.51 139
18469.79 135
18471.08 159
18472.36 173
18473.65 132
18474.93 155
18476.22 152
18477.50 167
18478.79 127
18480.08 142
18481.36 138
18482.65 175
18483.93 164
18485.22 123
18486.50 137
18487.79 132
18489.07 149
18490.36 168
18491.64 153
18492.93 150
18494.22 160
18495.50 139
18496.79 126
18498.07 113
18499.36 131
18500.65 128
18501.93 152
18503.22 146
18504.50 139
18505.79 118
18507.08 121
18508.36 145
18509.65 165
18510.94 145
18512.22 147
18513.51 158
18514.80 139
18516.08 135
18517.37 140
18518.65 167
18519.94 177
18521.23 166
18522.51 129
18523.80 119
18525.09 134
18526.38 132
18527.66 127
18528.95 135
18530.24 147
18531.52 122
18532.81 131
18534.10 150
18535.39 168
18536.67 150
18537.96 140
18539.25 150
18540.53 150
18541.82 145
18543.11 133
18544.40 128
18545.68 160
18546.97 146
18548.26 127
18549.55 161
18550.84 133
18552.12 120
18553.41 137
18554.70 154
18555.99 135
18557.27 127
18558.56 133
18559.85 146
18561.14 157
18562.43 135
18563.72 118
18565.00 157
18566.29 149
18567.58 137
18568.87 167
18570.16 127
18571.45 151
18572.73 160
18574.02 158
18575.31 158
18576.60 158
18577.89 150
18579.18 162
18580.47 139
18581.75 122
18583.04 115
18584.33 124
18585.62 149
18586.91 160
18588.20 140
18589.49 147
18590.78 151
18592.07 166
18593.36 164
18594.65 170
18595.93 148
18597.22 132
18598.51 154
18599.80 153
18601.09 179
18602.38 155
18603.67 157
18604.96 157
18606.25 143
18607.54 157
18608.83 167
18610.12 165
18611.41 156
18612.70 153
18613.99 137
18615.28 159
18616.57 156
18617.86 171
18619.15 188
18620.44 165
18621.73 173
18623.02 154
18624.31 150
18625.60 166
18626.89 179
18628.18 201
18629.47 188
18630.76 184
18632.05 168
18633.34 179
18634.64 164
18635.93 173
18637.22 158
18638.51 159
18639.80 175
18641.09 175
18642.38 158
18643.67 153
18644.96 160
18646.25 189
18647.54 191
18648.84 137
18650.13 161
18651.42 132
18652.71 142
18654.00 171
18655.29 135
18656.58 123
18657.88 142
18659.17 154
18660.46 139
18661.75 139
18663.04 145
18664.33 159
18665.63 147
18666.92 149
18668.21 144
18669.50 139
18670.79 148
18672.08 130
18673.38 148
18674.67 112
18675.96 126
18677.25 132
18678.55 135
18679.84 125
18681.13 123
18682.42 156
18683.71 144
18685.01 151
18686.30 142
18687.59 125
18688.88 185
18690.18 159
18691.47 124
18692.76 130
18694.06 149
18695.35 154
18696.64 150
18697.93 147
18699.23 162
18700.52 147
18701.81 145
18703.11 147
18704.40 145
18705.69 125
18706.99 135
18708.28 149
18709.57 137
18710.86 135
18712.16 125
18713.45 138
18714.75 160
18716.04 138
18717.33 131
18718.63 134
18719.92 142
18721.21 131
18722.51 132
18723.80 141
18725.09 161
18726.39 132
18727.68 146
18728.98 141
18730.27 147
18731.56 155
18732.86 142
18734.15 167
18735.45 126
18736.74 133
18738.04 140
18739.33 117
18740.62 141
18741.92 134
18743.21 117
18744.51 150
18745.80 109
18747.10 160
18748.39 142
18749.69 131
18750.98 131
18752.27 108
18753.57 141
18754.86 136
18756.16 129
18757.45 144
18758.75 124
18760.04 137
18761.34 116
18762.63 159
18763.93 156
18765.23 122
18766.52 125
18767.82 121
18769.11 166
18770.41 143
18771.70 155
18773.00 116
18774.29 150
18775.59 132
18776.88 166
18778.18 155
18779.48 146
18780.77 159
18782.07 147
18783.36 133
18784.66 126
18785.95 146
18787.25 133
18788.55 132
18789.84 119
18791.14 147
18792.43 145
18793.73 145
18795.03 138
18796.32 132
18797.62 138
18798.92 152
18800.21 158
18801.51 151
18802.81 155
18804.10 116
18805.40 141
18806.70 117
18807.99 143
18809.29 149
18810.59 157
18811.88 147
18813.18 155
18814.48 147
18815.77 130
18817.07 145
18818.37 149
18819.66 133
18820.96 144
18822.26 168
18823.56 123
18824.85 148
18826.15 149
18827.45 133
18828.75 125
18830.04 158
18831.34 120
18832.64 128
18833.94 144
18835.23 141
18836.53 102
18837.83 101
18839.13 158
18840.42 165
18841.72 134
18843.02 120
18844.32 147
18845.62 136
18846.91 159
18848.21 134
18849.51 140
18850.81 148
18852.11 140
18853.40 114
18854.70 118
18856.00 159
18857.30 170
18858.60 144
18859.90 142
18861.20 129
18862.49 129
18863.79 156
18865.09 124
18866.39 133
18867.69 133
18868.99 148
18870.29 130
18871.59 120
18872.88 107
18874.18 117
18875.48 162
18876.78 132
18878.08 123
18879.38 136
18880.68 140
18881.98 118
18883.28 159
18884.58 131
18885.88 160
18887.18 122
18888.47 150
18889.77 154
18891.07 123
18892.37 136
18893.67 129
18894.97 150
18896.27 168
18897.57 146
18898.87 137
18900.17 133
18901.47 139
18902.77 149
18904.07 143
18905.37 166
18906.67 168
18907.97 140
18909.27 149
18910.57 142
18911.87 164
18913.17 131
18914.47 129
18915.77 127
18917.07 127
18918.38 139
18919.68 148
18920.98 115
18922.28 154
18923.58 133
18924.88 148
18926.18 118
18927.48 124
18928.78 127
18930.08 127
18931.38 127
18932.68 135
18933.98 123
18935.29 112
18936.59 130
18937.89 85
18939.19 125
18940.49 112
18941.79 135
18943.09 115
18944.39 161
18945.70 142
18947.00 161
18948.30 126
18949.60 133
18950.90 105
18952.20 118
18953.51 140
18954.81 136
18956.11 128
18957.41 146
18958.71 132
18960.02 115
18961.32 127
18962.62 140
18963.92 151
18965.22 143
18966.53 127
18967.83 101
18969.13 130
18970.43 126
18971.73 154
18973.04 138
18974.34 152
18975.64 143
18976.94 157
18978.25 139
18979.55 113
18980.85 120
18982.16 114
18983.46 144
18984.76 133
18986.06 127
18987.37 111
18988.67 141
18989.97 108
18991.28 123
18992.58 123
18993.88 145
18995.18 131
18996.49 128
18997.79 158
18999.09 147
19000.40 122
19001.70 116
19003.00 123
19004.31 125
19005.61 175
19006.92 149
19008.22 143
19009.52 102
19010.83 114
19012.13 133
19013.43 140
19014.74 154
19016.04 126
19017.35 107
19018.65 117
19019.95 117
19021.26 134
19022.56 135
19023.87 111
19025.17 145
19026.47 149
19027.78 141
19029.08 143
19030.39 120
19031.69 112
19033.00 116
19034.30 112
19035.61 121
19036.91 114
19038.21 121
19039.52 132
19040.82 109
19042.13 131
19043.43 103
19044.74 129
19046.04 119
19047.35 119
19048.65 133
19049.96 112
19051.26 127
19052.57 113
19053.87 112
19055.18 114
19056.48 111
19057.79 126
19059.09 142
19060.40 122
19061.71 131
19063.01 114
19064.32 106
19065.62 135
19066.93 164
19068.23 110
19069.54 93
19070.85 101
19072.15 118
19073.46 118
19074.76 129
19076.07 124
19077.37 116
19078.68 131
19079.99 107
19081.29 121
19082.60 102
19083.91 111
19085.21 111
19086.52 103
19087.82 98
19089.13 106
19090.44 112
19091.74 111
19093.05 112
19094.36 116
19095.66 100
19096.97 110
19098.28 136
19099.58 107
19100.89 118
19102.20 129
19103.50 133
19104.81 111
19106.12 127
19107.42 122
19108.73 104
19110.04 103
19111.35 146
19112.65 92
19113.96 119
19115.27 134
19116.58 116
19117.88 129
19119.19 110
19120.50 123
19121.81 127
19123.11 113
19124.42 112
19125.73 132
19127.04 134
19128.34 126
19129.65 105
19130.96 133
19132.27 117
19133.57 130
19134.88 124
19136.19 112
19137.50 118
19138.81 145
19140.12 141
19141.42 134
19142.73 125
19144.04 110
19145.35 123
19146.66 119
19147.97 103
19149.27 100
19150.58 112
19151.89 119
19153.20 142
19154.51 108
19155.82 130
19157.13 125
19158.43 134
19159.74 141
19161.05 134
19162.36 124
19163.67 123
19164.98 147
19166.29 106
19167.60 139
19168.91 123
19170.22 158
19171.52 127
19172.83 120
19174.14 123
19175.45 125
19176.76 127
19178.07 110
19179.38 106
19180.69 110
19182.00 113
19183.31 135
19184.62 125
19185.93 109
19187.24 115
19188.55 113
19189.86 128
19191.17 122
19192.48 109
19193.79 127
19195.10 102
19196.41 124
19197.72 124
19199.03 141
19200.34 121
19201.65 115
19202.96 121
19204.27 133
19205.58 106
19206.89 94
19208.20 102
19209.51 133
19210.82 116
19212.13 111
19213.44 129
19214.75 119
19216.06 111
19217.38 130
19218.69 101
19220.00 123
19221.31 121
19222.62 91
19223.93 133
19225.24 130
19226.55 118
19227.86 128
19229.17 127
19230.49 105
19231.80 98
19233.11 106
19234.42 121
19235.73 108
19237.04 103
19238.35 113
19239.67 97
19240.98 113
19242.29 98
19243.60 125
19244.91 100
19246.22 117
19247.54 133
19248.85 115
19250.16 115
19251.47 113
19252.78 116
19254.10 130
19255.41 133
19256.72 119
19258.03 118
19259.34 148
19260.66 112
19261.97 127
19263.28 139
19264.59 118
19265.91 135
19267.22 121
19268.53 150
19269.84 152
19271.16 119
19272.47 142
19273.78 157
19275.10 134
19276.41 118
19277.72 129
19279.03 132
19280.35 122
19281.66 116
19282.97 137
19284.29 113
19285.60 130
19286.91 125
19288.23 127
19289.54 87
19290.85 98
19292.17 112
19293.48 111
19294.79 134
19296.11 139
19297.42 125
19298.73 113
19300.05 109
19301.36 99
19302.67 119
19303.99 101
19305.30 99
19306.62 119
19307.93 136
19309.24 134
19310.56 133
19311.87 110
19313.19 120
19314.50 121
19315.81 104
19317.13 97
19318.44 101
19319.76 127
19321.07 136
19322.39 126
19323.70 107
19325.01 126
19326.33 112
19327.64 107
19328.96 90
19330.27 102
19331.59 106
19332.90 132
19334.22 143
19335.53 120
19336.85 107
19338.16 130
19339.48 106
19340.79 99
19342.11 125
19343.42 101
19344.74 111
19346.05 109
19347.37 126
19348.68 117
19350.00 119
19351.31 115
19352.63 112
19353.94 128
19355.26 131
19356.58 127
19357.89 134
19359.21 122
19360.52 114
19361.84 90
19363.15 93
19364.47 115
19365.79 132
19367.10 101
19368.42 89
19369.73 111
19371.05 125
19372.37 144
19373.68 134
19375.00 114
19376.31 109
19377.63 109
19378.95 97
19380.26 97
19381.58 100
19382.90 140
19384.21 119
19385.53 116
19386.85 124
19388.16 128
19389.48 127
19390.80 126
19392.11 88
19393.43 115
19394.75 104
19396.06 129
19397.38 111
19398.70 88
19400.01 102
19401.33 120
19402.65 108
19403.97 111
19405.28 105
19406.60 114
19407.92 110
19409.23 117
19410.55 114
19411.87 93
19413.19 110
19414.50 97
19415.82 91
19417.14 108
19418.46 131
19419.77 123
19421.09 125
19422.41 119
19423.73 142
19425.05 144
19426.36 123
19427.68 135
19429.00 97
19430.32 105
19431.64 116
19432.95 124
19434.27 156
19435.59 123
19436.91 117
19438.23 102
19439.55 109
19440.86 124
19442.18 134
19443.50 132
19444.82 131
19446.14 110
19447.46 108
19448.78 108
19450.09 115
19451.41 114
19452.73 109
19454.05 118
19455.37 108
19456.69 118
19458.01 128
19459.33 122
19460.65 146
19461.97 133
19463.28 109
19464.60 142
19465.92 149
19467.24 113
19468.56 120
19469.88 115
19471.20 103
19472.52 121
19473.84 101
19475.16 99
19476.48 117
19477.80 111
19479.12 121
19480.44 124
19481.76 134
19483.08 115
19484.40 122
19485.72 113
19487.04 125
19488.36 107
19489.68 116
19491.00 111
19492.32 105
19493.64 115
19494.96 120
19496.28 124
19497.60 89
19498.92 121
19500.24 108
19501.56 120
19502.88 105
19504.20 116
19505.52 121
19506.84 111
19508.16 126
19509.49 133
19510.81 115
19512.13 115
19513.45 114
19514.77 107
19516.09 117
19517.41 101
19518.73 93
19520.05 106
19521.37 107
19522.70 111
19524.02 104
19525.34 113
19526.66 126
19527.98 122
19529.30 128
19530.62 112
19531.95 121
19533.27 127
19534.59 99
19535.91 141
19537.23 104
19538.55 114
19539.88 131
19541.20 95
19542.52 122
19543.84 128
19545.16 114
19546.49 91
19547.81 121
19549.13 129
19550.45 132
19551.77 130
19553.10 129
19554.42 104
19555.74 132
19557.06 108
19558.39 99
19559.71 105
19561.03 124
19562.35 134
19563.68 115
19565.00 100
19566.32 100
19567.64 115
19568.97 111
19570.29 143
19571.61 110
19572.94 122
19574.26 105
19575.58 141
19576.90 123
19578.23 109
19579.55 91
19580.87 89
19582.20 118
19583.52 107
19584.84 113
19586.17 95
19587.49 120
19588.81 106
19590.14 83
19591.46 98
19592.78 112
19594.11 95
19595.43 102
19596.76 112
19598.08 106
19599.40 114
19600.73 104
19602.05 83
19603.37 117
19604.70 126
19606.02 113
19607.35 103
19608.67 99
19610.00 110
19611.32 139
19612.64 116
19613.97 116
19615.29 114
19616.62 105
19617.94 113
19619.27 110
19620.59 112
19621.92 116
19623.24 105
19624.56 133
19625.89 110
19627.21 116
19628.54 128
19629.86 125
19631.19 113
19632.51 90
19633.84 121
19635.16 111
19636.49 99
19637.81 113
19639.14 126
19640.46 96
19641.79 100
19643.11 88
19644.44 124
19645.77 139
19647.09 130
19648.42 90
19649.74 102
19651.07 136
19652.39 133
19653.72 146
19655.04 170
19656.37 141
19657.70 109
19659.02 95
19660.35 105
19661.67 121
19663.00 104
19664.33 104
19665.65 123
19666.98 134
19668.30 138
19669.63 126
19670.96 99
19672.28 121
19673.61 130
19674.94 109
19676.26 99
19677.59 100
19678.92 92
19680.24 118
19681.57 137
19682.90 114
19684.22 108
19685.55 109
19686.88 118
19688.20 107
19689.53 123
19690.86 126
19692.18 119
19693.51 116
19694.84 117
19696.16 115
19697.49 94
19698.82 108
19700.15 119
19701.47 136
19702.80 119
19704.13 93
19705.46 122
19706.78 114
19708.11 106
19709.44 136
19710.77 129
19712.09 120
19713.42 99
19714.75 99
19716.08 113
19717.40 137
19718.73 116
19720.06 89
19721.39 147
19722.72 129
19724.04 93
19725.37 116
19726.70 100
19728.03 95
19729.36 107
19730.68 114
19732.01 104
19733.34 123
19734.67 133
19736.00 117
19737.33 109
19738.66 99
19739.98 110
19741.31 106
19742.64 108
19743.97 105
19745.30 102
19746.63 122
19747.96 110
19749.29 126
19750.61 111
19751.94 110
19753.27 113
19754.60 126
19755.93 130
19757.26 104
19758.59 109
19759.92 131
19761.25 108
19762.58 112
19763.91 99
19765.24 100
19766.57 134
19767.89 117
19769.22 98
19770.55 113
19771.88 126
19773.21 120
19774.54 94
19775.87 144
19777.20 123
19778.53 125
19779.86 90
19781.19 111
19782.52 110
19783.85 104
19785.18 122
19786.51 106
19787.84 81
19789.17 102
19790.50 96
19791.83 122
19793.16 139
19794.49 106
19795.83 118
19797.16 128
19798.49 100
19799.82 115
19801.15 97
19802.48 132
19803.81 104
19805.14 117
19806.47 97
19807.80 96
19809.13 97
19810.46 100
19811.79 112
19813.13 104
19814.46 109
19815.79 130
19817.12 111
19818.45 106
19819.78 97
19821.11 90
19822.44 119
19823.78 115
19825.11 97
19826.44 107
19827.77 136
19829.10 121
19830.43 112
19831.77 100
19833.10 106
19834.43 99
19835.76 105
19837.09 90
19838.42 104
19839.76 99
19841.09 101
19842.42 125
19843.75 109
19845.08 129
19846.42 117
19847.75 124
19849.08 103
19850.41 104
19851.75 89
19853.08 98
19854.41 100
19855.74 95
19857.08 116
19858.41 112
19859.74 115
19861.07 92
19862.41 106
19863.74 98
19865.07 83
19866.41 113
19867.74 104
19869.07 134
19870.40 114
19871.74 90
19873.07 96
19874.40 90
19875.74 95
19877.07 101
19878.40 132
19879.74 96
19881.07 94
19882.40 130
19883.74 140
19885.07 126
19886.40 112
19887.74 85
19889.07 129
19890.40 98
19891.74 100
19893.07 105
19894.41 103
19895.74 115
19897.07 109
19898.41 100
19899.74 109
19901.08 125
19902.41 126
19903.74 110
19905.08 105
19906.41 113
19907.75 149
19909.08 128
19910.41 112
19911.75 115
19913.08 123
19914.42 133
19915.75 127
19917.09 112
19918.42 116
19919.76 130
19921.09 109
19922.43 109
19923.76 101
19925.10 115
19926.43 132
19927.77 149
19929.10 95
19930.44 121
19931.77 104
19933.11 124
19934.44 124
19935.78 118
19937.11 124
19938.45 118
19939.78 113
19941.12 106
19942.45 125
19943.79 113
19945.12 117
19946.46 111
19947.79 125
19949.13 106
19950.47 98
19951.80 106
19953.14 108
19954.47 117
19955.81 125
19957.15 126
19958.48 118
19959.82 115
19961.15 116
19962.49 122
19963.83 123
19965.16 125
19966.50 120
19967.83 107
19969.17 113
19970.51 141
19971.84 115
19973.18 95
19974.52 110
19975.85 108
19977.19 102
19978.53 98
19979.86 118
19981.20 112
19982.54 117
19983.87 101
19985.21 84
19986.55 99
19987.88 103
19989.22 139
19990.56 118
19991.89 101
19993.23 127
19994.57 121
19995.91 87
19997.24 124
19998.58 129
19999.92 102
20001.26 143
20002.59 131
20003.93 134
20005.27 130
20006.61 107
20007.94 137
20009.28 130
20010.62 151
20011.96 122
20013.29 113
20014.63 144
20015.97 114
20017.31 127
20018.65 126
20019.98 118
20021.32 122
20022.66 119
20024.00 122
20025.34 118
20026.67 102
20028.01 113
20029.35 118
20030.69 119
20032.03 124
20033.37 123
20034.71 119
20036.04 106
20037.38 134
20038.72 117
20040.06 101
20041.40 112
20042.74 102
20044.08 140
20045.42 109
20046.75 117
20048.09 127
20049.43 129
20050.77 123
20052.11 128
20053.45 125
20054.79 129
20056.13 117
20057.47 111
20058.81 118
20060.15 111
20061.49 125
20062.82 117
20064.16 93
20065.50 130
20066.84 132
20068.18 138
20069.52 121
20070.86 123
20072.20 98
20073.54 133
20074.88 116
20076.22 121
20077.56 92
20078.90 110
20080.24 145
20081.58 116
20082.92 146
20084.26 97
20085.60 119
20086.94 153
20088.28 128
20089.62 94
20090.96 99
20092.30 105
20093.64 144
20094.99 135
20096.33 105
20097.67 115
20099.01 93
20100.35 115
20101.69 121
20103.03 123
20104.37 91
20105.71 123
20107.05 141
20108.39 114
20109.73 99
20111.08 113
20112.42 111
20113.76 145
20115.10 125
20116.44 99
20117.78 118
20119.12 128
20120.46 140
20121.81 131
20123.15 106
20124.49 133
20125.83 110
20127.17 106
20128.51 120
20129.86 117
20131.20 118
20132.54 118
20133.88 87
20135.22 102
20136.56 103
20137.91 128
20139.25 108
