# Supplementary material for: MALDI-TOF MS typing enables the classification of brewing yeasts of the genus Saccharomyces to major beer styles
Source: PLoS One. 2017 Aug 9;12(8):e0181694. doi: 10.1371/journal.pone.0181694 (PMC5549903; doi:10.1371/journal.pone.0181694)
Supplement: S11 File — The directory includes 90 raw files and was zipped to “.zip”; the folder has three strains with 30 spectra per strain; S1 Text explains the raw files with an example and Table 1 represents the yeast strains used within the experiment. (ZIP) [file pone.0181694.s014.zip › 31-33/30339-506-OG-Ale-Ale-YPG-18h-E-E_2015-08-11__0_A4_1.dat]

2000.98 3862
2001.40 3655
2001.82 3590
2002.25 3566
2002.67 3679
2003.09 3751
2003.51 3909
2003.93 3946
2004.35 3674
2004.78 3675
2005.20 3559
2005.62 3682
2006.04 3782
2006.47 3814
2006.89 3698
2007.31 3708
2007.73 3807
2008.16 3780
2008.58 3752
2009.00 3719
2009.42 3883
2009.85 3647
2010.27 3577
2010.69 3675
2011.11 3748
2011.54 3961
2011.96 4007
2012.38 3592
2012.80 3660
2013.23 3603
2013.65 3562
2014.07 3360
2014.50 3514
2014.92 3502
2015.34 3410
2015.77 3447
2016.19 3587
2016.61 3491
2017.04 3442
2017.46 3574
2017.88 3597
2018.31 3634
2018.73 3875
2019.15 3542
2019.58 3569
2020.00 3426
2020.42 3507
2020.85 3614
2021.27 3848
2021.70 3850
2022.12 3778
2022.54 3840
2022.97 3949
2023.39 3731
2023.82 3707
2024.24 3691
2024.66 3437
2025.09 3709
2025.51 3568
2025.94 3651
2026.36 3735
2026.79 3687
2027.21 3674
2027.63 3576
2028.06 3591
2028.48 3653
2028.91 3709
2029.33 3777
2029.76 3604
2030.18 3283
2030.61 3511
2031.03 3436
2031.46 3450
2031.88 3568
2032.31 3535
2032.73 3556
2033.16 3497
2033.58 3518
2034.01 3634
2034.43 3535
2034.86 3476
2035.28 3668
2035.71 3756
2036.13 3553
2036.56 3523
2036.98 3648
2037.41 3620
2037.84 3773
2038.26 3674
2038.69 3702
2039.11 3682
2039.54 3715
2039.96 3807
2040.39 3798
2040.82 3746
2041.24 3695
2041.67 3916
2042.09 3837
2042.52 3708
2042.95 3599
2043.37 3754
2043.80 3627
2044.22 3647
2044.65 3757
2045.08 3487
2045.50 3616
2045.93 3668
2046.36 3808
2046.78 3564
2047.21 3707
2047.64 3714
2048.06 3783
2048.49 3644
2048.92 3719
2049.34 3578
2049.77 3672
2050.20 3506
2050.62 3483
2051.05 3537
2051.48 3537
2051.90 3592
2052.33 3630
2052.76 3482
2053.18 3527
2053.61 3532
2054.04 3582
2054.47 3509
2054.89 3493
2055.32 3589
2055.75 3454
2056.18 3365
2056.60 3402
2057.03 3390
2057.46 3253
2057.89 3112
2058.31 3325
2058.74 3415
2059.17 3236
2059.60 3261
2060.03 3498
2060.45 3322
2060.88 3422
2061.31 3438
2061.74 3491
2062.17 3437
2062.59 3479
2063.02 3464
2063.45 3398
2063.88 3569
2064.31 3410
2064.73 3472
2065.16 3511
2065.59 3406
2066.02 3632
2066.45 3692
2066.88 3529
2067.31 3851
2067.73 3996
2068.16 3903
2068.59 3885
2069.02 3831
2069.45 3520
2069.88 3710
2070.31 3602
2070.74 3525
2071.17 3449
2071.59 3652
2072.02 3756
2072.45 3791
2072.88 3650
2073.31 3451
2073.74 3461
2074.17 3406
2074.60 3557
2075.03 3669
2075.46 3697
2075.89 3676
2076.32 3433
2076.75 3574
2077.18 3764
2077.61 3641
2078.04 3516
2078.47 3724
2078.89 3648
2079.32 3674
2079.75 3817
2080.18 3857
2080.61 3807
2081.04 4061
2081.47 4093
2081.90 4019
2082.34 3979
2082.77 4159
2083.20 4163
2083.63 3956
2084.06 3797
2084.49 3830
2084.92 3737
2085.35 3651
2085.78 3790
2086.21 3814
2086.64 3815
2087.07 3693
2087.50 3621
2087.93 3684
2088.36 3723
2088.79 3357
2089.22 3452
2089.65 3596
2090.09 3747
2090.52 3454
2090.95 3389
2091.38 3295
2091.81 3561
2092.24 3536
2092.67 3385
2093.10 3487
2093.54 3451
2093.97 3583
2094.40 3611
2094.83 3727
2095.26 3669
2095.69 3694
2096.12 3679
2096.56 3539
2096.99 3362
2097.42 3469
2097.85 3528
2098.28 3429
2098.71 3441
2099.15 3523
2099.58 3486
2100.01 3510
2100.44 3662
2100.87 3456
2101.31 3366
2101.74 3557
2102.17 3457
2102.60 3397
2103.04 3602
2103.47 3602
2103.90 3597
2104.33 3398
2104.77 3196
2105.20 3441
2105.63 3548
2106.06 3515
2106.50 3375
2106.93 3479
2107.36 3593
2107.79 3580
2108.23 3473
2108.66 3590
2109.09 3531
2109.53 3714
2109.96 3720
2110.39 3909
2110.82 3721
2111.26 3443
2111.69 3382
2112.12 3634
2112.56 3456
2112.99 3363
2113.42 3471
2113.86 3557
2114.29 3629
2114.72 3539
2115.16 3258
2115.59 3391
2116.03 3257
2116.46 3394
2116.89 3444
2117.33 3300
2117.76 3219
2118.19 3435
2118.63 3537
2119.06 3339
2119.50 3453
2119.93 3467
2120.36 3314
2120.80 3393
2121.23 3520
2121.67 3436
2122.10 3460
2122.54 3471
2122.97 3496
2123.40 3265
2123.84 3340
2124.27 3404
2124.71 3664
2125.14 3594
2125.58 3432
2126.01 3514
2126.45 3661
2126.88 3669
2127.32 3658
2127.75 3449
2128.19 3442
2128.62 3396
2129.06 3385
2129.49 3424
2129.93 3614
2130.36 3294
2130.80 3499
2131.23 3464
2131.67 3209
2132.10 3447
2132.54 3730
2132.97 3652
2133.41 3762
2133.84 3957
2134.28 4080
2134.71 3944
2135.15 3659
2135.59 3786
2136.02 3717
2136.46 3697
2136.89 3486
2137.33 3703
2137.76 3644
2138.20 3516
2138.64 3569
2139.07 3751
2139.51 3330
2139.94 3682
2140.38 3608
2140.82 3386
2141.25 3517
2141.69 3297
2142.13 3374
2142.56 3182
2143.00 3141
2143.43 3321
2143.87 3619
2144.31 3230
2144.74 3360
2145.18 3186
2145.62 3484
2146.05 3465
2146.49 3352
2146.93 3260
2147.36 3337
2147.80 3286
2148.24 3321
2148.68 3308
2149.11 3407
2149.55 3328
2149.99 3490
2150.42 3541
2150.86 3663
2151.30 3811
2151.74 3582
2152.17 3944
2152.61 3957
2153.05 3954
2153.49 4414
2153.92 4138
2154.36 3892
2154.80 3974
2155.24 3934
2155.67 3853
2156.11 3931
2156.55 3628
2156.99 3430
2157.42 3552
2157.86 3789
2158.30 3670
2158.74 3687
2159.18 3817
2159.61 3750
2160.05 3573
2160.49 3622
2160.93 3735
2161.37 3918
2161.81 3894
2162.24 3891
2162.68 3749
2163.12 3615
2163.56 3702
2164.00 3708
2164.44 3696
2164.87 3615
2165.31 3787
2165.75 3514
2166.19 3455
2166.63 3671
2167.07 3636
2167.51 3746
2167.95 3618
2168.39 3592
2168.82 3560
2169.26 3550
2169.70 3612
2170.14 3746
2170.58 3465
2171.02 3646
2171.46 3729
2171.90 3608
2172.34 3617
2172.78 3732
2173.22 3793
2173.66 3719
2174.10 3690
2174.54 3850
2174.98 3937
2175.42 3849
2175.85 3753
2176.29 3822
2176.73 3849
2177.17 3799
2177.61 3888
2178.05 3720
2178.49 3780
2178.93 3903
2179.37 3712
2179.81 3670
2180.25 3764
2180.69 3916
2181.14 3868
2181.58 3773
2182.02 3880
2182.46 3805
2182.90 3711
2183.34 3666
2183.78 3671
2184.22 3723
2184.66 3713
2185.10 3762
2185.54 3711
2185.98 3603
2186.42 3492
2186.86 3130
2187.30 3257
2187.74 3459
2188.19 3454
2188.63 3490
2189.07 3399
2189.51 3790
2189.95 3470
2190.39 3567
2190.83 3554
2191.27 3537
2191.72 3470
2192.16 3544
2192.60 3731
2193.04 3618
2193.48 3453
2193.92 3509
2194.36 3561
2194.81 3763
2195.25 3833
2195.69 3795
2196.13 3960
2196.57 3883
2197.01 3687
2197.46 3725
2197.90 4065
2198.34 4195
2198.78 4122
2199.22 3819
2199.67 3920
2200.11 3661
2200.55 3930
2200.99 3906
2201.44 3821
2201.88 3771
2202.32 3733
2202.76 3800
2203.21 3600
2203.65 3626
2204.09 3966
2204.53 3845
2204.98 3793
2205.42 3713
2205.86 3509
2206.30 3485
2206.75 3585
2207.19 3677
2207.63 3672
2208.08 3818
2208.52 3925
2208.96 3949
2209.41 3845
2209.85 3806
2210.29 3841
2210.73 3930
2211.18 3937
2211.62 3948
2212.06 3889
2212.51 3817
2212.95 3866
2213.40 3913
2213.84 3980
2214.28 3925
2214.73 3887
2215.17 3839
2215.61 3787
2216.06 3719
2216.50 3613
2216.95 3727
2217.39 3731
2217.83 3695
2218.28 3387
2218.72 3682
2219.17 3553
2219.61 3370
2220.05 3372
2220.50 3392
2220.94 3476
2221.39 3696
2221.83 3623
2222.28 3770
2222.72 3812
2223.16 3636
2223.61 3632
2224.05 3724
2224.50 3901
2224.94 3964
2225.39 4028
2225.83 4084
2226.28 4141
2226.72 4280
2227.17 4524
2227.61 4495
2228.06 4491
2228.50 4341
2228.95 4356
2229.39 4183
2229.84 4397
2230.28 4282
2230.73 3825
2231.17 4029
2231.62 4215
2232.06 4116
2232.51 3901
2232.95 4072
2233.40 3933
2233.85 3902
2234.29 3944
2234.74 3907
2235.18 3863
2235.63 3795
2236.07 3824
2236.52 3990
2236.97 3900
2237.41 4091
2237.86 4032
2238.30 3673
2238.75 3858
2239.20 3863
2239.64 3718
2240.09 3569
2240.53 3798
2240.98 3767
2241.43 3697
2241.87 3622
2242.32 4036
2242.77 3866
2243.21 3612
2243.66 3466
2244.11 3812
2244.55 3542
2245.00 3726
2245.45 3576
2245.89 3462
2246.34 3527
2246.79 3470
2247.23 3403
2247.68 3476
2248.13 3450
2248.57 3485
2249.02 3548
2249.47 3616
2249.92 3586
2250.36 3691
2250.81 3608
2251.26 3760
2251.70 3847
2252.15 3789
2252.60 3828
2253.05 3760
2253.49 3902
2253.94 3870
2254.39 3688
2254.84 3573
2255.28 3513
2255.73 3633
2256.18 3869
2256.63 3656
2257.08 3580
2257.52 3560
2257.97 3529
2258.42 3508
2258.87 3511
2259.32 3364
2259.76 3199
2260.21 3137
2260.66 3442
2261.11 3518
2261.56 3355
2262.01 3544
2262.45 3680
2262.90 3626
2263.35 3822
2263.80 4088
2264.25 3901
2264.70 3910
2265.15 4043
2265.59 3867
2266.04 3917
2266.49 4140
2266.94 3892
2267.39 3890
2267.84 4103
2268.29 4004
2268.74 4067
2269.19 4151
2269.63 4211
2270.08 3900
2270.53 3890
2270.98 4081
2271.43 4047
2271.88 3937
2272.33 4255
2272.78 4054
2273.23 3938
2273.68 3849
2274.13 4201
2274.58 4094
2275.03 4036
2275.48 4029
2275.93 3700
2276.38 3701
2276.83 3727
2277.28 3800
2277.73 3598
2278.18 3649
2278.63 3637
2279.08 3493
2279.53 3664
2279.98 3875
2280.43 3672
2280.88 3428
2281.33 3838
2281.78 3826
2282.23 3899
2282.68 3720
2283.13 3753
2283.58 3881
2284.03 3921
2284.48 3895
2284.93 3976
2285.38 3964
2285.83 3888
2286.28 3859
2286.73 3698
2287.19 3869
2287.64 3695
2288.09 3933
2288.54 3898
2288.99 3836
2289.44 4055
2289.89 4215
2290.34 4547
2290.79 4783
2291.25 4777
2291.70 5235
2292.15 5613
2292.60 5904
2293.05 6097
2293.50 6086
2293.95 6384
2294.41 6359
2294.86 5836
2295.31 5971
2295.76 5528
2296.21 5188
2296.66 5173
2297.12 5146
2297.57 4688
2298.02 4520
2298.47 4515
2298.92 4196
2299.38 4266
2299.83 4179
2300.28 4070
2300.73 4116
2301.18 4077
2301.64 3796
2302.09 3810
2302.54 3792
2302.99 3802
2303.45 3786
2303.90 3712
2304.35 3627
2304.80 3550
2305.26 3490
2305.71 3589
2306.16 3437
2306.61 3453
2307.07 3757
2307.52 3813
2307.97 3932
2308.43 3641
2308.88 3692
2309.33 3852
2309.79 3752
2310.24 3653
2310.69 3992
2311.15 4153
2311.60 4083
2312.05 4036
2312.51 4212
2312.96 4223
2313.41 4295
2313.87 4121
2314.32 4081
2314.77 3951
2315.23 4323
2315.68 4144
2316.13 3942
2316.59 3820
2317.04 3781
2317.49 3814
2317.95 3627
2318.40 3786
2318.86 3832
2319.31 3841
2319.76 3646
2320.22 3702
2320.67 3938
2321.13 3761
2321.58 3874
2322.04 3950
2322.49 3806
2322.94 3920
2323.40 4066
2323.85 3963
2324.31 3841
2324.76 3687
2325.22 3610
2325.67 3870
2326.13 3885
2326.58 3884
2327.04 3983
2327.49 3896
2327.95 4035
2328.40 3858
2328.86 3848
2329.31 3625
2329.77 3765
2330.22 4031
2330.68 3889
2331.13 4104
2331.59 3870
2332.04 3825
2332.50 3899
2332.95 4046
2333.41 3952
2333.86 3792
2334.32 3592
2334.77 3711
2335.23 3505
2335.69 3713
2336.14 3906
2336.60 3619
2337.05 3525
2337.51 3682
2337.96 3705
2338.42 3802
2338.88 3894
2339.33 3930
2339.79 4065
2340.24 4079
2340.70 4275
2341.16 4048
2341.61 4219
2342.07 4222
2342.52 4050
2342.98 4328
2343.44 4429
2343.89 4465
2344.35 4530
2344.81 4154
2345.26 4066
2345.72 3962
2346.18 4155
2346.63 4365
2347.09 4480
2347.55 4274
2348.00 4310
2348.46 4544
2348.92 4031
2349.37 4007
2349.83 3959
2350.29 4043
2350.75 4023
2351.20 3941
2351.66 4020
2352.12 4135
2352.57 3876
2353.03 3739
2353.49 3671
2353.95 3762
2354.40 3615
2354.86 3473
2355.32 3603
2355.78 3856
2356.23 3766
2356.69 3476
2357.15 3511
2357.61 3581
2358.07 3577
2358.52 3537
2358.98 3661
2359.44 3728
2359.90 3511
2360.36 3584
2360.81 3578
2361.27 3841
2361.73 3694
2362.19 3636
2362.65 3696
2363.10 3975
2363.56 3917
2364.02 3825
2364.48 3765
2364.94 3975
2365.40 3911
2365.86 3883
2366.31 4209
2366.77 4044
2367.23 3969
2367.69 4026
2368.15 3866
2368.61 4116
2369.07 4146
2369.53 4041
2369.98 4182
2370.44 4180
2370.90 4304
2371.36 4350
2371.82 4333
2372.28 4162
2372.74 4504
2373.20 4161
2373.66 4003
2374.12 4041
2374.58 3957
2375.04 3984
2375.50 3848
2375.95 3949
2376.41 4114
2376.87 4283
2377.33 4199
2377.79 4209
2378.25 4131
2378.71 4121
2379.17 4299
2379.63 4193
2380.09 3983
2380.55 3931
2381.01 4289
2381.47 4058
2381.93 4213
2382.39 4235
2382.85 4298
2383.31 4317
2383.77 4085
2384.23 4318
2384.69 4040
2385.15 4389
2385.62 4367
2386.08 4029
2386.54 3989
2387.00 3967
2387.46 4068
2387.92 4036
2388.38 3947
2388.84 4126
2389.30 4031
2389.76 4064
2390.22 4020
2390.68 3822
2391.14 3912
2391.61 3774
2392.07 4018
2392.53 3844
2392.99 3744
2393.45 3920
2393.91 4026
2394.37 4220
2394.83 3982
2395.30 3805
2395.76 3899
2396.22 3818
2396.68 3733
2397.14 3766
2397.60 3675
2398.07 3796
2398.53 3816
2398.99 3818
2399.45 3892
2399.91 3868
2400.37 3607
2400.84 3567
2401.30 3838
2401.76 3520
2402.22 3534
2402.68 3539
2403.15 3382
2403.61 3455
2404.07 3548
2404.53 3666
2405.00 3593
2405.46 3519
2405.92 3538
2406.38 3419
2406.85 3624
2407.31 3539
2407.77 3611
2408.23 3811
2408.70 3952
2409.16 3881
2409.62 3737
2410.08 3736
2410.55 3907
2411.01 3695
2411.47 3663
2411.94 3768
2412.40 3664
2412.86 3515
2413.33 3492
2413.79 3606
2414.25 3508
2414.72 3834
2415.18 3681
2415.64 3557
2416.11 3560
2416.57 3823
2417.03 3711
2417.50 3730
2417.96 3825
2418.42 3958
2418.89 3887
2419.35 3929
2419.81 4239
2420.28 4151
2420.74 4329
2421.21 4436
2421.67 4387
2422.13 4426
2422.60 4400
2423.06 4426
2423.53 4395
2423.99 4320
2424.45 4284
2424.92 4213
2425.38 4207
2425.85 4092
2426.31 4131
2426.78 4127
2427.24 4451
2427.71 4050
2428.17 3994
2428.63 4323
2429.10 4306
2429.56 4288
2430.03 4060
2430.49 4321
2430.96 4321
2431.42 4390
2431.89 4089
2432.35 4029
2432.82 4143
2433.28 3930
2433.75 3857
2434.21 3850
2434.68 3963
2435.14 3724
2435.61 3768
2436.07 3586
2436.54 3577
2437.01 4007
2437.47 3655
2437.94 3600
2438.40 3740
2438.87 3720
2439.33 3760
2439.80 3950
2440.26 3927
2440.73 4232
2441.20 4177
2441.66 4406
2442.13 4286
2442.59 4296
2443.06 4447
2443.53 4288
2443.99 4172
2444.46 4447
2444.92 4539
2445.39 4423
2445.86 4246
2446.32 4084
2446.79 4125
2447.26 3965
2447.72 3842
2448.19 3864
2448.66 3882
2449.12 3656
2449.59 3785
2450.05 3789
2450.52 3591
2450.99 3500
2451.46 3441
2451.92 3619
2452.39 3642
2452.86 3559
2453.32 3442
2453.79 3804
2454.26 3902
2454.72 3941
2455.19 3688
2455.66 3656
2456.13 3609
2456.59 3729
2457.06 3669
2457.53 3576
2458.00 3726
2458.46 3755
2458.93 3476
2459.40 3649
2459.87 3691
2460.33 3635
2460.80 3657
2461.27 3289
2461.74 3379
2462.20 3498
2462.67 3472
2463.14 3529
2463.61 3637
2464.08 3403
2464.54 3398
2465.01 3506
2465.48 3385
2465.95 3404
2466.42 3427
2466.88 3612
2467.35 3541
2467.82 3533
2468.29 3675
2468.76 3708
2469.23 3625
2469.70 3540
2470.16 3564
2470.63 3617
2471.10 3577
2471.57 3680
2472.04 3688
2472.51 3657
2472.98 3783
2473.44 3528
2473.91 3524
2474.38 3692
2474.85 3472
2475.32 3440
2475.79 3290
2476.26 3459
2476.73 3458
2477.20 3450
2477.67 3460
2478.14 3652
2478.61 3470
2479.08 3554
2479.54 3483
2480.01 3436
2480.48 3447
2480.95 3655
2481.42 3478
2481.89 3558
2482.36 3527
2482.83 3639
2483.30 3647
2483.77 3469
2484.24 3499
2484.71 3601
2485.18 3364
2485.65 3480
2486.12 3523
2486.59 3427
2487.06 3403
2487.53 3661
2488.00 4040
2488.47 3781
2488.94 3690
2489.41 3643
2489.88 3746
2490.35 3796
2490.83 3762
2491.30 3716
2491.77 3489
2492.24 3647
2492.71 3730
2493.18 3827
2493.65 3800
2494.12 4052
2494.59 3766
2495.06 3653
2495.53 3750
2496.00 3626
2496.48 3742
2496.95 3624
2497.42 3976
2497.89 3877
2498.36 3862
2498.83 3962
2499.30 3954
2499.77 3809
2500.25 3908
2500.72 3745
2501.19 3655
2501.66 3626
2502.13 3706
2502.60 3434
2503.07 3409
2503.55 3494
2504.02 3434
2504.49 3596
2504.96 3754
2505.43 3546
2505.91 3431
2506.38 3494
2506.85 3552
2507.32 3672
2507.79 3829
2508.27 3616
2508.74 3928
2509.21 3912
2509.68 4050
2510.16 4128
2510.63 4088
2511.10 4317
2511.57 4357
2512.05 4385
2512.52 4526
2512.99 4374
2513.46 4202
2513.94 4333
2514.41 4384
2514.88 4432
2515.35 4421
2515.83 4262
2516.30 4203
2516.77 4072
2517.25 4010
2517.72 3926
2518.19 3829
2518.67 3829
2519.14 3853
2519.61 3831
2520.09 3581
2520.56 3630
2521.03 3645
2521.51 3689
2521.98 3759
2522.45 3623
2522.93 3697
2523.40 3936
2523.87 3815
2524.35 3586
2524.82 3559
2525.29 3793
2525.77 3599
2526.24 3826
2526.72 3881
2527.19 3747
2527.66 3699
2528.14 3845
2528.61 3814
2529.09 4039
2529.56 4036
2530.03 3726
2530.51 3638
2530.98 3837
2531.46 3581
2531.93 3605
2532.41 3863
2532.88 3856
2533.36 3773
2533.83 3537
2534.31 3669
2534.78 3874
2535.25 3671
2535.73 3637
2536.20 3575
2536.68 3497
2537.15 3580
2537.63 3547
2538.10 3550
2538.58 3526
2539.05 3646
2539.53 3707
2540.00 3502
2540.48 3650
2540.95 3631
2541.43 3371
2541.91 3373
2542.38 3661
2542.86 3768
2543.33 3835
2543.81 3689
2544.28 3812
2544.76 3623
2545.23 3588
2545.71 3659
2546.19 3734
2546.66 3723
2547.14 3749
2547.61 3874
2548.09 3713
2548.56 3680
2549.04 4092
2549.52 4233
2549.99 4041
2550.47 4307
2550.95 4390
2551.42 4385
2551.90 4394
2552.37 4312
2552.85 4367
2553.33 4323
2553.80 4205
2554.28 4179
2554.76 4188
2555.23 4123
2555.71 4325
2556.19 4198
2556.66 4188
2557.14 4047
2557.62 4242
2558.09 4659
2558.57 4489
2559.05 4465
2559.52 4168
2560.00 4346
2560.48 4451
2560.96 4146
2561.43 4081
2561.91 3968
2562.39 3968
2562.86 3848
2563.34 3675
2563.82 3824
2564.30 3930
2564.77 3824
2565.25 3831
2565.73 3816
2566.21 3644
2566.68 3819
2567.16 3612
2567.64 3624
2568.12 3578
2568.60 3705
2569.07 3420
2569.55 3549
2570.03 3750
2570.51 3561
2570.99 3475
2571.46 3627
2571.94 3313
2572.42 3381
2572.90 3398
2573.38 3433
2573.85 3505
2574.33 3586
2574.81 3538
2575.29 3528
2575.77 3453
2576.25 3460
2576.73 3312
2577.20 3329
2577.68 3298
2578.16 3420
2578.64 3383
2579.12 3396
2579.60 3633
2580.08 3439
2580.56 3402
2581.04 3290
2581.51 3117
2581.99 3161
2582.47 3318
2582.95 3339
2583.43 3367
2583.91 3370
2584.39 3247
2584.87 3246
2585.35 3421
2585.83 3506
2586.31 3476
2586.79 3405
2587.27 3390
2587.75 3512
2588.23 3218
2588.71 3487
2589.18 3642
2589.66 3678
2590.14 3460
2590.62 3395
2591.10 3467
2591.58 3421
2592.06 3536
2592.54 3604
2593.02 3455
2593.50 3560
2593.98 3615
2594.47 3426
2594.95 3647
2595.43 3584
2595.91 3600
2596.39 3525
2596.87 3577
2597.35 3514
2597.83 3686
2598.31 3650
2598.79 3776
2599.27 3877
2599.75 3801
2600.23 3788
2600.71 4004
2601.19 3871
2601.67 3582
2602.16 3581
2602.64 3553
2603.12 3615
2603.60 3588
2604.08 3697
2604.56 3398
2605.04 3286
2605.52 3427
2606.00 3467
2606.49 3581
2606.97 3587
2607.45 3341
2607.93 3569
2608.41 3541
2608.89 3496
2609.37 3650
2609.86 3625
2610.34 3621
2610.82 3554
2611.30 3488
2611.78 3623
2612.27 3656
2612.75 3573
2613.23 3742
2613.71 3805
2614.19 3796
2614.68 3770
2615.16 3571
2615.64 3674
2616.12 3684
2616.60 3740
2617.09 3498
2617.57 3704
2618.05 3780
2618.53 3686
2619.02 3812
2619.50 3748
2619.98 3871
2620.46 3817
2620.95 3771
2621.43 3724
2621.91 3644
2622.40 3848
2622.88 3705
2623.36 3793
2623.84 3564
2624.33 3872
2624.81 3649
2625.29 3430
2625.78 3489
2626.26 3658
2626.74 3624
2627.23 3520
2627.71 3601
2628.19 3638
2628.68 3671
2629.16 3497
2629.64 3418
2630.13 3383
2630.61 3547
2631.09 3675
2631.58 3535
2632.06 3544
2632.54 3581
2633.03 3860
2633.51 3735
2634.00 3887
2634.48 3744
2634.96 3624
2635.45 3505
2635.93 3443
2636.42 3728
2636.90 3718
2637.38 3661
2637.87 3687
2638.35 3739
2638.84 3509
2639.32 3525
2639.81 3653
2640.29 3701
2640.78 3744
2641.26 3688
2641.74 3732
2642.23 3894
2642.71 4043
2643.20 3769
2643.68 3678
2644.17 3775
2644.65 4039
2645.14 3838
2645.62 3639
2646.11 3654
2646.59 3635
2647.08 3614
2647.56 3575
2648.05 3757
2648.53 3667
2649.02 3562
2649.50 3510
2649.99 3568
2650.48 3589
2650.96 3506
2651.45 3581
2651.93 3569
2652.42 3605
2652.90 3781
2653.39 3745
2653.87 3523
2654.36 3531
2654.85 3737
2655.33 3639
2655.82 3474
2656.30 3428
2656.79 3528
2657.28 3441
2657.76 3497
2658.25 3551
2658.73 3424
2659.22 3428
2659.71 3513
2660.19 3517
2660.68 3852
2661.17 3799
2661.65 3548
2662.14 3584
2662.62 3508
2663.11 3588
2663.60 3766
2664.08 3737
2664.57 3512
2665.06 3873
2665.55 4014
2666.03 3737
2666.52 3951
2667.01 3805
2667.49 3747
2667.98 3723
2668.47 3708
2668.95 3410
2669.44 3684
2669.93 3584
2670.42 3497
2670.90 3652
2671.39 3700
2671.88 3653
2672.36 3774
2672.85 3498
2673.34 3611
2673.83 3574
2674.31 3712
2674.80 4088
2675.29 4095
2675.78 4220
2676.27 4242
2676.75 4425
2677.24 4523
2677.73 4755
2678.22 4784
2678.71 4502
2679.19 4523
2679.68 4611
2680.17 4409
2680.66 4516
2681.15 4268
2681.63 4055
2682.12 3946
2682.61 4186
2683.10 4206
2683.59 3882
2684.08 4071
2684.56 3939
2685.05 4023
2685.54 4067
2686.03 4243
2686.52 4156
2687.01 4010
2687.50 3876
2687.99 3915
2688.47 3830
2688.96 3930
2689.45 3838
2689.94 3769
2690.43 3643
2690.92 3872
2691.41 3740
2691.90 3683
2692.39 3584
2692.88 3560
2693.37 3624
2693.85 3542
2694.34 3587
2694.83 3407
2695.32 3289
2695.81 3450
2696.30 3406
2696.79 3458
2697.28 3655
2697.77 3706
2698.26 3789
2698.75 3692
2699.24 3844
2699.73 3719
2700.22 3866
2700.71 3804
2701.20 3745
2701.69 3751
2702.18 3664
2702.67 3705
2703.16 3583
2703.65 3553
2704.14 3693
2704.63 3631
2705.12 3684
2705.61 3689
2706.10 3622
2706.59 3620
2707.08 3527
2707.58 3683
2708.07 3782
2708.56 3686
2709.05 3654
2709.54 3591
2710.03 3695
2710.52 3674
2711.01 3510
2711.50 3616
2711.99 3426
2712.48 3278
2712.98 3604
2713.47 3545
2713.96 3597
2714.45 3572
2714.94 3658
2715.43 3516
2715.92 3662
2716.41 3589
2716.91 3461
2717.40 3758
2717.89 3430
2718.38 3483
2718.87 3536
2719.36 3511
2719.86 3314
2720.35 3247
2720.84 3376
2721.33 3403
2721.82 3331
2722.31 3433
2722.81 3345
2723.30 3530
2723.79 3577
2724.28 3691
2724.77 3518
2725.27 3503
2725.76 3593
2726.25 3602
2726.74 3660
2727.24 3606
2727.73 3553
2728.22 3695
2728.71 3805
2729.21 3481
2729.70 3420
2730.19 3559
2730.68 3548
2731.18 3725
2731.67 3697
2732.16 3424
2732.66 3556
2733.15 3574
2733.64 3538
2734.13 3766
2734.63 3572
2735.12 3619
2735.61 3591
2736.11 3514
2736.60 3722
2737.09 3931
2737.59 4110
2738.08 3958
2738.57 3916
2739.07 3945
2739.56 4060
2740.05 3878
2740.55 3769
2741.04 3928
2741.54 4040
2742.03 3596
2742.52 3636
2743.02 3721
2743.51 3689
2744.00 3419
2744.50 3393
2744.99 3475
2745.49 3594
2745.98 3570
2746.47 3476
2746.97 3584
2747.46 3516
2747.96 3517
2748.45 3541
2748.95 3570
2749.44 3578
2749.93 3690
2750.43 3448
2750.92 3441
2751.42 3381
2751.91 3571
2752.41 3526
2752.90 3506
2753.40 3470
2753.89 3464
2754.39 3428
2754.88 3504
2755.38 3426
2755.87 3511
2756.37 3598
2756.86 3368
2757.36 3688
2757.85 3614
2758.35 3741
2758.84 3529
2759.34 3439
2759.83 3727
2760.33 3764
2760.82 3561
2761.32 3448
2761.81 3509
2762.31 3572
2762.81 3425
2763.30 3303
2763.80 3389
2764.29 3433
2764.79 3367
2765.28 3504
2765.78 3543
2766.28 3554
2766.77 3504
2767.27 3308
2767.76 3335
2768.26 3511
2768.76 3352
2769.25 3372
2769.75 3386
2770.25 3474
2770.74 3537
2771.24 3420
2771.73 3388
2772.23 3585
2772.73 3335
2773.22 3403
2773.72 3653
2774.22 3526
2774.71 3656
2775.21 3498
2775.71 3443
2776.20 3594
2776.70 3664
2777.20 3804
2777.69 3903
2778.19 3826
2778.69 3946
2779.19 4086
2779.68 4115
2780.18 4032
2780.68 3870
2781.17 3845
2781.67 3896
2782.17 4110
2782.67 3973
2783.16 3980
2783.66 3565
2784.16 3635
2784.66 3768
2785.15 3657
2785.65 3468
2786.15 3624
2786.65 3604
2787.15 3623
2787.64 3719
2788.14 3517
2788.64 3661
2789.14 3776
2789.63 3624
2790.13 3337
2790.63 3272
2791.13 3340
2791.63 3441
2792.13 3380
2792.62 3596
2793.12 3473
2793.62 3509
2794.12 3548
2794.62 3586
2795.12 3559
2795.61 3632
2796.11 3830
2796.61 3875
2797.11 4429
2797.61 4489
2798.11 4679
2798.61 5061
2799.11 4924
2799.60 4985
2800.10 5317
2800.60 5559
2801.10 5071
2801.60 4862
2802.10 5043
2802.60 4970
2803.10 4856
2803.60 4489
2804.10 4282
2804.60 4441
2805.10 4468
2805.59 4034
2806.09 4128
2806.59 4162
2807.09 4420
2807.59 4420
2808.09 4501
2808.59 4698
2809.09 5015
2809.59 5443
2810.09 5658
2810.59 5358
2811.09 5662
2811.59 5852
2812.09 5867
2812.59 5511
2813.09 5210
2813.59 5412
2814.09 5154
2814.59 4785
2815.09 4637
2815.59 4256
2816.09 4315
2816.59 4343
2817.09 4038
2817.59 3732
2818.09 3877
2818.60 3802
2819.10 3848
2819.60 3800
2820.10 3784
2820.60 3556
2821.10 3599
2821.60 3926
2822.10 3866
2822.60 3740
2823.10 3600
2823.60 3551
2824.10 3598
2824.61 3528
2825.11 3425
2825.61 3589
2826.11 3781
2826.61 3670
2827.11 3744
2827.61 3835
2828.12 3826
2828.62 3998
2829.12 3930
2829.62 3920
2830.12 3783
2830.62 3638
2831.12 3755
2831.63 3791
2832.13 3790
2832.63 3586
2833.13 3676
2833.63 3647
2834.14 3950
2834.64 3951
2835.14 3672
2835.64 3642
2836.14 3583
2836.65 3531
2837.15 3544
2837.65 3792
2838.15 3673
2838.66 3634
2839.16 3851
2839.66 3889
2840.16 3900
2840.67 3959
2841.17 4076
2841.67 3811
2842.17 3636
2842.68 3759
2843.18 3876
2843.68 3893
2844.18 3660
2844.69 3578
2845.19 3682
2845.69 3713
2846.20 3554
2846.70 3647
2847.20 3631
2847.71 3647
2848.21 3583
2848.71 3757
2849.22 3815
2849.72 3820
2850.22 3913
2850.73 3781
2851.23 3747
2851.73 3949
2852.24 3841
2852.74 3844
2853.24 3655
2853.75 3544
2854.25 3435
2854.75 3261
2855.26 3498
2855.76 3420
2856.27 3427
2856.77 3479
2857.27 3388
2857.78 3528
2858.28 3708
2858.79 3458
2859.29 3513
2859.80 3594
2860.30 3564
2860.80 3475
2861.31 3486
2861.81 3524
2862.32 3567
2862.82 3449
2863.33 3596
2863.83 3546
2864.34 3665
2864.84 3780
2865.34 3726
2865.85 3456
2866.35 3311
2866.86 3437
2867.36 3495
2867.87 3399
2868.37 3391
2868.88 3284
2869.38 3285
2869.89 3409
2870.39 3303
2870.90 3364
2871.41 3387
2871.91 3698
2872.42 3788
2872.92 3591
2873.43 3802
2873.93 3754
2874.44 3407
2874.94 3638
2875.45 3723
2875.95 3719
2876.46 3715
2876.97 3733
2877.47 3781
2877.98 3785
2878.48 3857
2878.99 3861
2879.50 3798
2880.00 3601
2880.51 3826
2881.01 3723
2881.52 3704
2882.03 3827
2882.53 3879
2883.04 3925
2883.54 3988
2884.05 3948
2884.56 3986
2885.06 3958
2885.57 3814
2886.08 3953
2886.58 4133
2887.09 3965
2887.60 4107
2888.10 4126
2888.61 4129
2889.12 4116
2889.62 4124
2890.13 4008
2890.64 4277
2891.15 4151
2891.65 4224
2892.16 4094
2892.67 4015
2893.17 3981
2893.68 4024
2894.19 3974
2894.70 4003
2895.20 3888
2895.71 3955
2896.22 4003
2896.73 3874
2897.23 3970
2897.74 4163
2898.25 3790
2898.76 3850
2899.26 4042
2899.77 3987
2900.28 3974
2900.79 3906
2901.29 4031
2901.80 4014
2902.31 4056
2902.82 3983
2903.33 3863
2903.83 3955
2904.34 3929
2904.85 4026
2905.36 4132
2905.87 4023
2906.38 4095
2906.88 4010
2907.39 4025
2907.90 4116
2908.41 4175
2908.92 4138
2909.43 4042
2909.94 3959
2910.44 4024
2910.95 3914
2911.46 3882
2911.97 3868
2912.48 3733
2912.99 3570
2913.50 3545
2914.01 3623
2914.52 3568
2915.02 3554
2915.53 3721
2916.04 3930
2916.55 3790
2917.06 3818
2917.57 3680
2918.08 3812
2918.59 3836
2919.10 3988
2919.61 3759
2920.12 3811
2920.63 3862
2921.14 4205
2921.65 4138
2922.16 3979
2922.67 4083
2923.18 4137
2923.69 4207
2924.20 4395
2924.71 4279
2925.22 4493
2925.73 4873
2926.24 5233
2926.75 5385
2927.26 5653
2927.77 5995
2928.28 5880
2928.79 5897
2929.30 5888
2929.81 5771
2930.32 5866
2930.83 5619
2931.34 5148
2931.85 5022
2932.36 4794
2932.87 4422
2933.38 4167
2933.89 3855
2934.40 3995
2934.91 3830
2935.42 3596
2935.94 3728
2936.45 3852
2936.96 3624
2937.47 3581
2937.98 3758
2938.49 3741
2939.00 3774
2939.51 3710
2940.02 3804
2940.54 3923
2941.05 3641
2941.56 3815
2942.07 3688
2942.58 3581
2943.09 3898
2943.61 3669
2944.12 3602
2944.63 3688
2945.14 3660
2945.65 4133
2946.16 4391
2946.68 4245
2947.19 4499
2947.70 4365
2948.21 4445
2948.72 4609
2949.24 4554
2949.75 4634
2950.26 4418
2950.77 4590
2951.28 4718
2951.80 4372
2952.31 4157
2952.82 4168
2953.33 4052
2953.85 3862
2954.36 3777
2954.87 3987
2955.38 3949
2955.90 3923
2956.41 3757
2956.92 3827
2957.43 3665
2957.95 3652
2958.46 3685
2958.97 3729
2959.49 3532
2960.00 3354
2960.51 3593
2961.03 3651
2961.54 3784
2962.05 3830
2962.57 3512
2963.08 3551
2963.59 3727
2964.11 3497
2964.62 3557
2965.13 3608
2965.65 3739
2966.16 3877
2966.67 3790
2967.19 3694
2967.70 3747
2968.21 3714
2968.73 3777
2969.24 3614
2969.76 3607
2970.27 3364
2970.78 3403
2971.30 3313
2971.81 3394
2972.33 3422
2972.84 3381
2973.35 3336
2973.87 3321
2974.38 3502
2974.90 3541
2975.41 3332
2975.92 3312
2976.44 3463
2976.95 3437
2977.47 3399
2977.98 3374
2978.50 3550
2979.01 3490
2979.53 3366
2980.04 3373
2980.56 3427
2981.07 3380
2981.59 3339
2982.10 3423
2982.62 3385
2983.13 3292
2983.65 3434
2984.16 3753
2984.68 3636
2985.19 3586
2985.71 3399
2986.22 3564
2986.74 3709
2987.25 3547
2987.77 3675
2988.28 3730
2988.80 3736
2989.31 3805
2989.83 3800
2990.35 3747
2990.86 3688
2991.38 3676
2991.89 3889
2992.41 3865
2992.92 3889
2993.44 4009
2993.96 4140
2994.47 3945
2994.99 3965
2995.50 3735
2996.02 3881
2996.54 4020
2997.05 4134
2997.57 4182
2998.09 4052
2998.60 4248
2999.12 4406
2999.64 4441
3000.15 4380
3000.67 4151
3001.18 4231
3001.70 4258
3002.22 4149
3002.73 4414
3003.25 4404
3003.77 4420
3004.29 4382
3004.80 4311
3005.32 4410
3005.84 4269
3006.35 4465
3006.87 4432
3007.39 4286
3007.90 4353
3008.42 4544
3008.94 4570
3009.46 4538
3009.97 4287
3010.49 4417
3011.01 4227
3011.53 4034
3012.04 3685
3012.56 3673
3013.08 3706
3013.60 3805
3014.11 3887
3014.63 3900
3015.15 3823
3015.67 3820
3016.18 3780
3016.70 4001
3017.22 3734
3017.74 3728
3018.26 3917
3018.77 3863
3019.29 3970
3019.81 3952
3020.33 4136
3020.85 4172
3021.37 4387
3021.88 4007
3022.40 4081
3022.92 4189
3023.44 4140
3023.96 4040
3024.48 4158
3025.00 4001
3025.51 3997
3026.03 4144
3026.55 4226
3027.07 3927
3027.59 3976
3028.11 3997
3028.63 4175
3029.15 4325
3029.67 4347
3030.18 4227
3030.70 4210
3031.22 4028
3031.74 3989
3032.26 3821
3032.78 3788
3033.30 3770
3033.82 3869
3034.34 4106
3034.86 3994
3035.38 4077
3035.90 3914
3036.42 4140
3036.94 4249
3037.46 4149
3037.98 4336
3038.50 4340
3039.02 4399
3039.54 4196
3040.06 4321
3040.58 4316
3041.10 4143
3041.62 3911
3042.14 4024
3042.66 3874
3043.18 3802
3043.70 3593
3044.22 3682
3044.74 3734
3045.26 3765
3045.78 3528
3046.30 3474
3046.82 3684
3047.34 3869
3047.86 3677
3048.38 3734
3048.90 3538
3049.42 3543
3049.94 3479
3050.46 3494
3050.98 3550
3051.50 3798
3052.03 3596
3052.55 3763
3053.07 3907
3053.59 3781
3054.11 3826
3054.63 3883
3055.15 3585
3055.67 3749
3056.19 3874
3056.72 3691
3057.24 3939
3057.76 3931
3058.28 3608
3058.80 3542
3059.32 3583
3059.84 3618
3060.37 3548
3060.89 3530
3061.41 3568
3061.93 3775
3062.45 3637
3062.98 3660
3063.50 3558
3064.02 3525
3064.54 3468
3065.06 3487
3065.59 3359
3066.11 3542
3066.63 3526
3067.15 3615
3067.67 3827
3068.20 3836
3068.72 3871
3069.24 3697
3069.76 3660
3070.29 3800
3070.81 3938
3071.33 3660
3071.85 3661
3072.38 3583
3072.90 3658
3073.42 3748
3073.95 3564
3074.47 3592
3074.99 3657
3075.51 3668
3076.04 3710
3076.56 3834
3077.08 3771
3077.61 3645
3078.13 3827
3078.65 3737
3079.18 3913
3079.70 3829
3080.22 3723
3080.75 3771
3081.27 3823
3081.79 4098
3082.32 4091
3082.84 4125
3083.36 4297
3083.89 4212
3084.41 4104
3084.93 4066
3085.46 4210
3085.98 4110
3086.51 4197
3087.03 4093
3087.55 4384
3088.08 4138
3088.60 3980
3089.13 3910
3089.65 4172
3090.17 4374
3090.70 4160
3091.22 4077
3091.75 4118
3092.27 3789
3092.80 3796
3093.32 3753
3093.85 3917
3094.37 3840
3094.89 3786
3095.42 3971
3095.94 3992
3096.47 3711
3096.99 3639
3097.52 3819
3098.04 3751
3098.57 3895
3099.09 4187
3099.62 4124
3100.14 4212
3100.67 4287
3101.19 4383
3101.72 4445
3102.24 4626
3102.77 4635
3103.29 4853
3103.82 5472
3104.34 5885
3104.87 6117
3105.40 7094
3105.92 7415
3106.45 7407
3106.97 7382
3107.50 7318
3108.02 6869
3108.55 6813
3109.08 6587
3109.60 5812
3110.13 5561
3110.65 4981
3111.18 5058
3111.70 4675
3112.23 4628
3112.76 4752
3113.28 4746
3113.81 4971
3114.34 4946
3114.86 4979
3115.39 4576
3115.91 4774
3116.44 4659
3116.97 4229
3117.49 4461
3118.02 4204
3118.55 4109
3119.07 4082
3119.60 4110
3120.13 3829
3120.65 3840
3121.18 3669
3121.71 3546
3122.23 3557
3122.76 3667
3123.29 3720
3123.82 3669
3124.34 3490
3124.87 3539
3125.40 3583
3125.92 3700
3126.45 3942
3126.98 3848
3127.51 3865
3128.03 3686
3128.56 3686
3129.09 3893
3129.62 3675
3130.14 3682
3130.67 3586
3131.20 3590
3131.73 3365
3132.25 3495
3132.78 3620
3133.31 3404
3133.84 3538
3134.37 3498
3134.89 3206
3135.42 3298
3135.95 3306
3136.48 3573
3137.01 3631
3137.53 3271
3138.06 3253
3138.59 3388
3139.12 3421
3139.65 3200
3140.18 3295
3140.70 3349
3141.23 3457
3141.76 3312
3142.29 3237
3142.82 3443
3143.35 3281
3143.88 3150
3144.40 3103
3144.93 3395
3145.46 3468
3145.99 3337
3146.52 3353
3147.05 3584
3147.58 3532
3148.11 3577
3148.64 3706
3149.17 3769
3149.70 3859
3150.22 3891
3150.75 4070
3151.28 3864
3151.81 3895
3152.34 3876
3152.87 3781
3153.40 3813
3153.93 3916
3154.46 3813
3154.99 3697
3155.52 3717
3156.05 3584
3156.58 3558
3157.11 3527
3157.64 3401
3158.17 3279
3158.70 3469
3159.23 3452
3159.76 3750
3160.29 3719
3160.82 3743
3161.35 3848
3161.88 3617
3162.41 3796
3162.94 3842
3163.47 3963
3164.00 4009
3164.53 4136
3165.06 4018
3165.59 3875
3166.12 3938
3166.65 3868
3167.18 3787
3167.72 3550
3168.25 3589
3168.78 3615
3169.31 3345
3169.84 3223
3170.37 3500
3170.90 3548
3171.43 3437
3171.96 3507
3172.49 3275
3173.03 3312
3173.56 3153
3174.09 3205
3174.62 3394
3175.15 3616
3175.68 3649
3176.21 3513
3176.74 3653
3177.28 3610
3177.81 3631
3178.34 3791
3178.87 3778
3179.40 3710
3179.93 3671
3180.47 3651
3181.00 3744
3181.53 3810
3182.06 3782
3182.59 4014
3183.13 3804
3183.66 3889
3184.19 3664
3184.72 3527
3185.25 3494
3185.79 3533
3186.32 3657
3186.85 3543
3187.38 3538
3187.92 3326
3188.45 3421
3188.98 3329
3189.51 3414
3190.05 3444
3190.58 3469
3191.11 3633
3191.64 3368
3192.18 3432
3192.71 3419
3193.24 3376
3193.78 3364
3194.31 3341
3194.84 3201
3195.38 3268
3195.91 3348
3196.44 3430
3196.97 3600
3197.51 3620
3198.04 3692
3198.57 3470
3199.11 3477
3199.64 3560
3200.17 3619
3200.71 3555
3201.24 3557
3201.78 3588
3202.31 3703
3202.84 3671
3203.38 3867
3203.91 4082
3204.44 4083
3204.98 3996
3205.51 3817
3206.05 3982
3206.58 3888
3207.11 3841
3207.65 4049
3208.18 3915
3208.72 3870
3209.25 3648
3209.78 3706
3210.32 3697
3210.85 3455
3211.39 3526
3211.92 3642
3212.46 3716
3212.99 3664
3213.53 3846
3214.06 3781
3214.59 3838
3215.13 3928
3215.66 3779
3216.20 3931
3216.73 3773
3217.27 3653
3217.80 3436
3218.34 3685
3218.87 3729
3219.41 3721
3219.94 3585
3220.48 3769
3221.01 3773
3221.55 3472
3222.08 3607
3222.62 3370
3223.16 3563
3223.69 3613
3224.23 3709
3224.76 3738
3225.30 3553
3225.83 3747
3226.37 4005
3226.90 4046
3227.44 3970
3227.98 3918
3228.51 3929
3229.05 3910
3229.58 3757
3230.12 3673
3230.66 3748
3231.19 3898
3231.73 3709
3232.26 3442
3232.80 3617
3233.34 3489
3233.87 3476
3234.41 3298
3234.95 3391
3235.48 3452
3236.02 3476
3236.55 3402
3237.09 3411
3237.63 3385
3238.16 3370
3238.70 3512
3239.24 3594
3239.77 3447
3240.31 3580
3240.85 3491
3241.38 3654
3241.92 3614
3242.46 3652
3243.00 3532
3243.53 3574
3244.07 3446
3244.61 3716
3245.14 3710
3245.68 3599
3246.22 3565
3246.76 3487
3247.29 3327
3247.83 3326
3248.37 3348
3248.91 3273
3249.44 3419
3249.98 3344
3250.52 3328
3251.06 3234
3251.59 3190
3252.13 3480
3252.67 3392
3253.21 3367
3253.75 3538
3254.28 3577
3254.82 3547
3255.36 3471
3255.90 3475
3256.44 3413
3256.97 3466
3257.51 3536
3258.05 3458
3258.59 3486
3259.13 3726
3259.67 3767
3260.20 3673
3260.74 3726
3261.28 3665
3261.82 3711
3262.36 4029
3262.90 3977
3263.44 3976
3263.97 4089
3264.51 4201
3265.05 4368
3265.59 4615
3266.13 4559
3266.67 4666
3267.21 4626
3267.75 4881
3268.29 4950
3268.83 4402
3269.36 4253
3269.90 4273
3270.44 4401
3270.98 4367
3271.52 4396
3272.06 4309
3272.60 4207
3273.14 3960
3273.68 3729
3274.22 3818
3274.76 3880
3275.30 3718
3275.84 3724
3276.38 3767
3276.92 3613
3277.46 3727
3278.00 3717
3278.54 3886
3279.08 3901
3279.62 3865
3280.16 3700
3280.70 3718
3281.24 3830
3281.78 3819
3282.32 3974
3282.86 3914
3283.40 3958
3283.94 4040
3284.48 4184
3285.02 4434
3285.56 4370
3286.10 4399
3286.64 4392
3287.18 4140
3287.72 4216
3288.26 4348
3288.81 4419
3289.35 4353
3289.89 4582
3290.43 4604
3290.97 4500
3291.51 4375
3292.05 4385
3292.59 4143
3293.13 4045
3293.67 3938
3294.22 4063
3294.76 3988
3295.30 4004
3295.84 4245
3296.38 4244
3296.92 4392
3297.46 4497
3298.01 4298
3298.55 4212
3299.09 4378
3299.63 4589
3300.17 4472
3300.71 4206
3301.26 4120
3301.80 4307
3302.34 4123
3302.88 4239
3303.42 4315
3303.97 3798
3304.51 3558
3305.05 3896
3305.59 3889
3306.13 3541
3306.68 3770
3307.22 3724
3307.76 3981
3308.30 3873
3308.85 3874
3309.39 3797
3309.93 3855
3310.47 3781
3311.02 3689
3311.56 3605
3312.10 3762
3312.64 3584
3313.19 3661
3313.73 3656
3314.27 3358
3314.82 3632
3315.36 3901
3315.90 3714
3316.45 3682
3316.99 3751
3317.53 4020
3318.07 3805
3318.62 3776
3319.16 3833
3319.70 3779
3320.25 3841
3320.79 3915
3321.34 3747
3321.88 3633
3322.42 3586
3322.97 3474
3323.51 3748
3324.05 3550
3324.60 3433
3325.14 3302
3325.68 3388
3326.23 3290
3326.77 3548
3327.32 3491
3327.86 3568
3328.40 3421
3328.95 3320
3329.49 3487
3330.04 3369
3330.58 3169
3331.13 3320
3331.67 3362
3332.21 3249
3332.76 3283
3333.30 3349
3333.85 3402
3334.39 3408
3334.94 3439
3335.48 3639
3336.03 3591
3336.57 3554
3337.12 3567
3337.66 3577
3338.21 3527
3338.75 3575
3339.30 3685
3339.84 3643
3340.39 3921
3340.93 3819
3341.48 3512
3342.02 3698
3342.57 3640
3343.11 3681
3343.66 3614
3344.20 3600
3344.75 3663
3345.29 3394
3345.84 3545
3346.38 3510
3346.93 3381
3347.47 3374
3348.02 3312
3348.57 3441
3349.11 3120
3349.66 3267
3350.20 3281
3350.75 3275
3351.30 3433
3351.84 3367
3352.39 3456
3352.93 3713
3353.48 3735
3354.03 3634
3354.57 3737
3355.12 3779
3355.66 3650
3356.21 3683
3356.76 3670
3357.30 3481
3357.85 3726
3358.40 3674
3358.94 3568
3359.49 3572
3360.04 3527
3360.58 3406
3361.13 3370
3361.68 3267
3362.22 3384
3362.77 3227
3363.32 3304
3363.86 3259
3364.41 3293
3364.96 3146
3365.50 3166
3366.05 3182
3366.60 3193
3367.15 3078
3367.69 3080
3368.24 3213
3368.79 3210
3369.34 3106
3369.88 3133
3370.43 3163
3370.98 3308
3371.53 3157
3372.07 3343
3372.62 3292
3373.17 3141
3373.72 3255
3374.26 3196
3374.81 3291
3375.36 3147
3375.91 3104
3376.46 2954
3377.00 2915
3377.55 3013
3378.10 2963
3378.65 3037
3379.20 2751
3379.74 2875
3380.29 3083
3380.84 2892
3381.39 2950
3381.94 2776
3382.49 2779
3383.04 2809
3383.58 2919
3384.13 2896
3384.68 3041
3385.23 3054
3385.78 3096
3386.33 2977
3386.88 3046
3387.43 3143
3387.97 3026
3388.52 3108
3389.07 3151
3389.62 3031
3390.17 3262
3390.72 3246
3391.27 3191
3391.82 3412
3392.37 3241
3392.92 3153
3393.47 3356
3394.01 3351
3394.56 3254
3395.11 3282
3395.66 3196
3396.21 3199
3396.76 3286
3397.31 3278
3397.86 3163
3398.41 2996
3398.96 3125
3399.51 3035
3400.06 3062
3400.61 2916
3401.16 3014
3401.71 2886
3402.26 2854
3402.81 2895
3403.36 2832
3403.91 3013
3404.46 3064
3405.01 2936
3405.56 2901
3406.11 2867
3406.66 3036
3407.21 3063
3407.76 3042
3408.32 3143
3408.87 3211
3409.42 2942
3409.97 2864
3410.52 2909
3411.07 3099
3411.62 3008
3412.17 3030
3412.72 2907
3413.27 3111
3413.82 3168
3414.37 3008
3414.93 3135
3415.48 3007
3416.03 3054
3416.58 3042
3417.13 2988
3417.68 3036
3418.23 2979
3418.78 3052
3419.34 3012
3419.89 3081
3420.44 3213
3420.99 3133
3421.54 3019
3422.09 2923
3422.65 2859
3423.20 3019
3423.75 3208
3424.30 3342
3424.85 3151
3425.40 3235
3425.96 3318
3426.51 3423
3427.06 3343
3427.61 3336
3428.17 3569
3428.72 3535
3429.27 3362
3429.82 3576
3430.37 3295
3430.93 3276
3431.48 3350
3432.03 3332
3432.58 3335
3433.14 3332
3433.69 3409
3434.24 3386
3434.79 3112
3435.35 3267
3435.90 3276
3436.45 3191
3437.01 3036
3437.56 3085
3438.11 3398
3438.66 3249
3439.22 3168
3439.77 3202
3440.32 3384
3440.88 3434
3441.43 3328
3441.98 3362
3442.54 3482
3443.09 3313
3443.64 3520
3444.20 3570
3444.75 3717
3445.30 3603
3445.86 3449
3446.41 3480
3446.97 3451
3447.52 3558
3448.07 3556
3448.63 3467
3449.18 3513
3449.73 3168
3450.29 3112
3450.84 3174
3451.40 3098
3451.95 2939
3452.50 3096
3453.06 3250
3453.61 3412
3454.17 3172
3454.72 3151
3455.28 2913
3455.83 3064
3456.38 3091
3456.94 3043
3457.49 3120
3458.05 3063
3458.60 3134
3459.16 3199
3459.71 3207
3460.27 3450
3460.82 3335
3461.38 3291
3461.93 3284
3462.49 3397
3463.04 3186
3463.60 3285
3464.15 3310
3464.71 3370
3465.26 3460
3465.82 3448
3466.37 3398
3466.93 3448
3467.48 3492
3468.04 3287
3468.59 3491
3469.15 3465
3469.70 3460
3470.26 3451
3470.82 3600
3471.37 3822
3471.93 3696
3472.48 3458
3473.04 3421
3473.59 3594
3474.15 3420
3474.71 3526
3475.26 3465
3475.82 3646
3476.37 3641
3476.93 3517
3477.49 3539
3478.04 3435
3478.60 3583
3479.16 3675
3479.71 3384
3480.27 3492
3480.82 3712
3481.38 3916
3481.94 3622
3482.49 3535
3483.05 3729
3483.61 3836
3484.16 4188
3484.72 3814
3485.28 3784
3485.83 3900
3486.39 3940
3486.95 3982
3487.50 3890
3488.06 3635
3488.62 3790
3489.18 4284
3489.73 4403
3490.29 4334
3490.85 4594
3491.40 4624
3491.96 4772
3492.52 4958
3493.08 5007
3493.63 5215
3494.19 5526
3494.75 6246
3495.31 6291
3495.86 6296
3496.42 6035
3496.98 6044
3497.54 6048
3498.09 6072
3498.65 5935
3499.21 6276
3499.77 6166
3500.33 6348
3500.88 6365
3501.44 6391
3502.00 6993
3502.56 7575
3503.12 7904
3503.67 8227
3504.23 8484
3504.79 9137
3505.35 9336
3505.91 9857
3506.47 10518
3507.03 11080
3507.58 11545
3508.14 11501
3508.70 11676
3509.26 11758
3509.82 11628
3510.38 11251
3510.94 10404
3511.49 9741
3512.05 8987
3512.61 8020
3513.17 7380
3513.73 6618
3514.29 5821
3514.85 5375
3515.41 5041
3515.97 4629
3516.53 4387
3517.09 4245
3517.64 4108
3518.20 4057
3518.76 4263
3519.32 4203
3519.88 4045
3520.44 3966
3521.00 4069
3521.56 4120
3522.12 4154
3522.68 4257
3523.24 4240
3523.80 4352
3524.36 4476
3524.92 4304
3525.48 4207
3526.04 4508
3526.60 4379
3527.16 4342
3527.72 4261
3528.28 4272
3528.84 4007
3529.40 4003
3529.96 4174
3530.52 3953
3531.08 3901
3531.64 4015
3532.20 3999
3532.76 4019
3533.32 3714
3533.89 3696
3534.45 4123
3535.01 4033
3535.57 4050
3536.13 4081
3536.69 4083
3537.25 4149
3537.81 4355
3538.37 4205
3538.93 4349
3539.49 4283
3540.06 4349
3540.62 4267
3541.18 4059
3541.74 4110
3542.30 4054
3542.86 4151
3543.42 4093
3543.98 3961
3544.55 3950
3545.11 4006
3545.67 3864
3546.23 4067
3546.79 3959
3547.35 3772
3547.92 3934
3548.48 3882
3549.04 3977
3549.60 3652
3550.16 3520
3550.72 3474
3551.29 3553
3551.85 3707
3552.41 3448
3552.97 3558
3553.54 3603
3554.10 3477
3554.66 3514
3555.22 3577
3555.78 3574
3556.35 3586
3556.91 3634
3557.47 3616
3558.03 3401
3558.60 3371
3559.16 3395
3559.72 3497
3560.29 3483
3560.85 3572
3561.41 3379
3561.97 3468
3562.54 3399
3563.10 3332
3563.66 3401
3564.23 3350
3564.79 3388
3565.35 3476
3565.91 3569
3566.48 3376
3567.04 3398
3567.60 3532
3568.17 3450
3568.73 3603
3569.29 3450
3569.86 3387
3570.42 3416
3570.99 3429
3571.55 3295
3572.11 3240
3572.68 3319
3573.24 3082
3573.80 3144
3574.37 3250
3574.93 3262
3575.50 3163
3576.06 3244
3576.62 3427
3577.19 3456
3577.75 3396
3578.32 3458
3578.88 3486
3579.44 3602
3580.01 3752
3580.57 3835
3581.14 3753
3581.70 3762
3582.27 3675
3582.83 3752
3583.40 3672
3583.96 3637
3584.52 3568
3585.09 3690
3585.65 3577
3586.22 3329
3586.78 3189
3587.35 3404
3587.91 3569
3588.48 3285
3589.04 3277
3589.61 3196
3590.17 3274
3590.74 3245
3591.30 3292
3591.87 3288
3592.43 3427
3593.00 3311
3593.56 3297
3594.13 3337
3594.70 3298
3595.26 3289
3595.83 3207
3596.39 3276
3596.96 3174
3597.52 3260
3598.09 3105
3598.65 3029
3599.22 3208
3599.79 3201
3600.35 3409
3600.92 3377
3601.48 3340
3602.05 3227
3602.62 3333
3603.18 3353
3603.75 3385
3604.32 3348
3604.88 3595
3605.45 3417
3606.01 3383
3606.58 3250
3607.15 3289
3607.71 3405
3608.28 3499
3608.85 3362
3609.41 3257
3609.98 3207
3610.55 3192
3611.11 3082
3611.68 3069
3612.25 3247
3612.81 3155
3613.38 3164
3613.95 3252
3614.51 3208
3615.08 3336
3615.65 3379
3616.22 3699
3616.78 3774
3617.35 4007
3617.92 4400
3618.48 4744
3619.05 5318
3619.62 5919
3620.19 6435
3620.75 6883
3621.32 7109
3621.89 7479
3622.46 7653
3623.02 7646
3623.59 7143
3624.16 6835
3624.73 6424
3625.30 5780
3625.86 5297
3626.43 4927
3627.00 4536
3627.57 4150
3628.14 3782
3628.70 3353
3629.27 3302
3629.84 3268
3630.41 3266
3630.98 3093
3631.55 3011
3632.11 2918
3632.68 2928
3633.25 3076
3633.82 3142
3634.39 2966
3634.96 2883
3635.52 2938
3636.09 2840
3636.66 2943
3637.23 2907
3637.80 2871
3638.37 2975
3638.94 2960
3639.51 2834
3640.08 2988
3640.64 2888
3641.21 2937
3641.78 2964
3642.35 2814
3642.92 3092
3643.49 3292
3644.06 3322
3644.63 3324
3645.20 3358
3645.77 3330
3646.34 3437
3646.91 3416
3647.48 3425
3648.05 3548
3648.62 3565
3649.19 3744
3649.76 3650
3650.33 3568
3650.90 3605
3651.47 3910
3652.03 3600
3652.60 3513
3653.17 3551
3653.75 3472
3654.32 3530
3654.89 3437
3655.46 3436
3656.03 3439
3656.60 3468
3657.17 3439
3657.74 3383
3658.31 3349
3658.88 3558
3659.45 3345
3660.02 3553
3660.59 3512
3661.16 3440
3661.73 3699
3662.30 3556
3662.87 3494
3663.44 3622
3664.01 3436
3664.59 3297
3665.16 3437
3665.73 3439
3666.30 3284
3666.87 3303
3667.44 3355
3668.01 3225
3668.58 3232
3669.15 3229
3669.73 3171
3670.30 3319
3670.87 3400
3671.44 3215
3672.01 3092
3672.58 3155
3673.15 3083
3673.73 3073
3674.30 3251
3674.87 3072
3675.44 2904
3676.01 3136
3676.58 3156
3677.16 3263
3677.73 3163
3678.30 3305
3678.87 2999
3679.44 3105
3680.02 3150
3680.59 3049
3681.16 3073
3681.73 3080
3682.31 3096
3682.88 3230
3683.45 3100
3684.02 3009
3684.60 2914
3685.17 3054
3685.74 3020
3686.31 3120
3686.89 3132
3687.46 3009
3688.03 3006
3688.60 2972
3689.18 2998
3689.75 3023
3690.32 3084
3690.90 3100
3691.47 3152
3692.04 3264
3692.61 3274
3693.19 3436
3693.76 3469
3694.33 3296
3694.91 3458
3695.48 3628
3696.05 3716
3696.63 3367
3697.20 3471
3697.77 3276
3698.35 3208
3698.92 3280
3699.50 3186
3700.07 3273
3700.64 3120
3701.22 3278
3701.79 3199
3702.36 3044
3702.94 3058
3703.51 3040
3704.09 3059
3704.66 3309
3705.23 3076
3705.81 2835
3706.38 2973
3706.96 2981
3707.53 3310
3708.11 3087
3708.68 3131
3709.25 2891
3709.83 2906
3710.40 3130
3710.98 3347
3711.55 3266
3712.13 3271
3712.70 3314
3713.28 3010
3713.85 3035
3714.43 3325
3715.00 3447
3715.58 3240
3716.15 3152
3716.73 3226
3717.30 3348
3717.88 3206
3718.45 3135
3719.03 3362
3719.60 3471
3720.18 3360
3720.75 3195
3721.33 3158
3721.90 3398
3722.48 3568
3723.05 3550
3723.63 3712
3724.20 3824
3724.78 3630
3725.36 3679
3725.93 3530
3726.51 3612
3727.08 3665
3727.66 3794
3728.23 3652
3728.81 3737
3729.39 3615
3729.96 3365
3730.54 3517
3731.11 3449
3731.69 3456
3732.27 3662
3732.84 3772
3733.42 3914
3734.00 3983
3734.57 4330
3735.15 4561
3735.72 4593
3736.30 4391
3736.88 4545
3737.45 4583
3738.03 4508
3738.61 4838
3739.18 4595
3739.76 4438
3740.34 4567
3740.92 4205
3741.49 3820
3742.07 3864
3742.65 3821
3743.22 3696
3743.80 3436
3744.38 3277
3744.95 3474
3745.53 3476
3746.11 3531
3746.69 3344
3747.26 3345
3747.84 3369
3748.42 3361
3749.00 3318
3749.57 3234
3750.15 3142
3750.73 3175
3751.31 3207
3751.88 3208
3752.46 3215
3753.04 3263
3753.62 3417
3754.19 3290
3754.77 3290
3755.35 3287
3755.93 3340
3756.51 3162
3757.08 2975
3757.66 3116
3758.24 3070
3758.82 3074
3759.40 3390
3759.98 3404
3760.55 3478
3761.13 3328
3761.71 3298
3762.29 3352
3762.87 3393
3763.45 3444
3764.03 3472
3764.60 3539
3765.18 3507
3765.76 3672
3766.34 3563
3766.92 3635
3767.50 3522
3768.08 3689
3768.66 3668
3769.24 3451
3769.81 3624
3770.39 3630
3770.97 3688
3771.55 3819
3772.13 3917
3772.71 4034
3773.29 4123
3773.87 3810
3774.45 3834
3775.03 3780
3775.61 3756
3776.19 3612
3776.77 3724
3777.35 3592
3777.93 3610
3778.51 3418
3779.09 3437
3779.67 3165
3780.25 3202
3780.83 3255
3781.41 3258
3781.99 3169
3782.57 3314
3783.15 3244
3783.73 3057
3784.31 2979
3784.89 3137
3785.47 3060
3786.05 3069
3786.63 3133
3787.21 3348
3787.79 3281
3788.37 3353
3788.95 3569
3789.53 3489
3790.11 3583
3790.69 3428
3791.27 3200
3791.85 3279
3792.43 3117
3793.01 3167
3793.59 3322
3794.18 3380
3794.76 3146
3795.34 3190
3795.92 3009
3796.50 3191
3797.08 3185
3797.66 3321
3798.24 3136
3798.83 3159
3799.41 3312
3799.99 3222
3800.57 3199
3801.15 3344
3801.73 3237
3802.31 3351
3802.90 3218
3803.48 3367
3804.06 3376
3804.64 3590
3805.22 3543
3805.80 3469
3806.39 3529
3806.97 3467
3807.55 3441
3808.13 3614
3808.71 3478
3809.30 3268
3809.88 3656
3810.46 3745
3811.04 3652
3811.63 3680
3812.21 3781
3812.79 3855
3813.37 3772
3813.95 3728
3814.54 3733
3815.12 3829
3815.70 3861
3816.29 3818
3816.87 4107
3817.45 4022
3818.03 3839
3818.62 3854
3819.20 3935
3819.78 3939
3820.36 3703
3820.95 3567
3821.53 3620
3822.11 3311
3822.70 3394
3823.28 3334
3823.86 3419
3824.45 3329
3825.03 3348
3825.61 3176
3826.20 2944
3826.78 3066
3827.36 3051
3827.95 3028
3828.53 3017
3829.11 3008
3829.70 2987
3830.28 3050
3830.87 2896
3831.45 2747
3832.03 3025
3832.62 2962
3833.20 3056
3833.79 3020
3834.37 3126
3834.95 2972
3835.54 2848
3836.12 3249
3836.71 3210
3837.29 2848
3837.87 2954
3838.46 3012
3839.04 2889
3839.63 2984
3840.21 3037
3840.80 2904
3841.38 2942
3841.97 3031
3842.55 2942
3843.13 2798
3843.72 2959
3844.30 2984
3844.89 2951
3845.47 2771
3846.06 2960
3846.64 2989
3847.23 2919
3847.81 3034
3848.40 2970
3848.98 3074
3849.57 3024
3850.15 2908
3850.74 2854
3851.33 2843
3851.91 2980
3852.50 3010
3853.08 3028
3853.67 2893
3854.25 3017
3854.84 3104
3855.42 3207
3856.01 3008
3856.60 2916
3857.18 2962
3857.77 2934
3858.35 2992
3858.94 3036
3859.52 3380
3860.11 3651
3860.70 3438
3861.28 3684
3861.87 3960
3862.45 4144
3863.04 4775
3863.63 5003
3864.21 5597
3864.80 5670
3865.39 6082
3865.97 6149
3866.56 5882
3867.15 5790
3867.73 5703
3868.32 5541
3868.91 5160
3869.49 4691
3870.08 4278
3870.67 4176
3871.25 3928
3871.84 3759
3872.43 3631
3873.01 3450
3873.60 3451
3874.19 3409
3874.77 3357
3875.36 3284
3875.95 3434
3876.54 3303
3877.12 3621
3877.71 3572
3878.30 3518
3878.89 3394
3879.47 3767
3880.06 3875
3880.65 3676
3881.24 3588
3881.82 3420
3882.41 3227
3883.00 3402
3883.59 3279
3884.17 3275
3884.76 3283
3885.35 3199
3885.94 3160
3886.53 3275
3887.11 3118
3887.70 2941
3888.29 2914
3888.88 3023
3889.47 2980
3890.05 3042
3890.64 3151
3891.23 3150
3891.82 3227
3892.41 3294
3893.00 3239
3893.59 3101
3894.17 3169
3894.76 3200
3895.35 3237
3895.94 3275
3896.53 3196
3897.12 3121
3897.71 3157
3898.30 3231
3898.88 3047
3899.47 3188
3900.06 3237
3900.65 3148
3901.24 3203
3901.83 3129
3902.42 3102
3903.01 3321
3903.60 3142
3904.19 3105
3904.78 3116
3905.37 3062
3905.95 3100
3906.54 3033
3907.13 3078
3907.72 3172
3908.31 3235
3908.90 3146
3909.49 2777
3910.08 2873
3910.67 2938
3911.26 3015
3911.85 2938
3912.44 2859
3913.03 2908
3913.62 2843
3914.21 2719
3914.80 2619
3915.39 2516
3915.98 2792
3916.57 2625
3917.16 2610
3917.75 2841
3918.34 2752
3918.93 2676
3919.52 2695
3920.12 2687
3920.71 2827
3921.30 2745
3921.89 2760
3922.48 2575
3923.07 2664
3923.66 2918
3924.25 2953
3924.84 3002
3925.43 2879
3926.02 2723
3926.61 2798
3927.20 2728
3927.80 2681
3928.39 2796
3928.98 2690
3929.57 2726
3930.16 2689
3930.75 2762
3931.34 2853
3931.94 2671
3932.53 2660
3933.12 2555
3933.71 2651
3934.30 2719
3934.89 2571
3935.48 2586
3936.08 2602
3936.67 2731
3937.26 2620
3937.85 2593
3938.44 2723
3939.04 2467
3939.63 2756
3940.22 2741
3940.81 2630
3941.40 2723
3942.00 2636
3942.59 2705
3943.18 2913
3943.77 2827
3944.37 2849
3944.96 2920
3945.55 2927
3946.14 2764
3946.74 2780
3947.33 2992
3947.92 2866
3948.51 2650
3949.11 2693
3949.70 2732
3950.29 2630
3950.88 2605
3951.48 2621
3952.07 2653
3952.66 2650
3953.26 2548
3953.85 2649
3954.44 2699
3955.04 2531
3955.63 2640
3956.22 2637
3956.82 2596
3957.41 2522
3958.00 2603
3958.60 2707
3959.19 2570
3959.78 2526
3960.38 2588
3960.97 2695
3961.56 2705
3962.16 2653
3962.75 2770
3963.34 2685
3963.94 2775
3964.53 2740
3965.13 2827
3965.72 2790
3966.31 2803
3966.91 2643
3967.50 2730
3968.10 2687
3968.69 2734
3969.28 2836
3969.88 2706
3970.47 2771
3971.07 2901
3971.66 2806
3972.26 2707
3972.85 2813
3973.45 2752
3974.04 2573
3974.63 2630
3975.23 2717
3975.82 2583
3976.42 2700
3977.01 2777
3977.61 2714
3978.20 2922
3978.80 2968
3979.39 2760
3979.99 2934
3980.58 3112
3981.18 2857
3981.77 2890
3982.37 2848
3982.96 2687
3983.56 2774
3984.15 2857
3984.75 2800
3985.35 2758
3985.94 2931
3986.54 3067
3987.13 2752
3987.73 2754
3988.32 2757
3988.92 2873
3989.51 2843
3990.11 2781
3990.71 2802
3991.30 2668
3991.90 2861
3992.49 2828
3993.09 2737
3993.69 2586
3994.28 2621
3994.88 2783
3995.47 3004
3996.07 2838
3996.67 2890
3997.26 2794
3997.86 2915
3998.46 3040
3999.05 2848
3999.65 3028
4000.25 3070
4000.84 3082
4001.44 2940
4002.04 2994
4002.63 2999
4003.23 2847
4003.83 2830
4004.42 2802
4005.02 2710
4005.62 2677
4006.21 2690
4006.81 2833
4007.41 2875
4008.01 2877
4008.60 2921
4009.20 3030
4009.80 3099
4010.39 3039
4010.99 3085
4011.59 3011
4012.19 2842
4012.78 2980
4013.38 3129
4013.98 3016
4014.58 2954
4015.17 2957
4015.77 2771
4016.37 2938
4016.97 3041
4017.57 3015
4018.16 3103
4018.76 3247
4019.36 3194
4019.96 3059
4020.56 3126
4021.15 3120
4021.75 3188
4022.35 3237
4022.95 3109
4023.55 3018
4024.14 3000
4024.74 2927
4025.34 2956
4025.94 3039
4026.54 3159
4027.14 3012
4027.74 2980
4028.33 3011
4028.93 3015
4029.53 3138
4030.13 3432
4030.73 3646
4031.33 3567
4031.93 3683
4032.53 3754
4033.12 3642
4033.72 3718
4034.32 3572
4034.92 3545
4035.52 3733
4036.12 3588
4036.72 3319
4037.32 3376
4037.92 3174
4038.52 3145
4039.12 3171
4039.72 2980
4040.32 2939
4040.92 2985
4041.52 2854
4042.12 2946
4042.71 2947
4043.31 2850
4043.91 2848
4044.51 2851
4045.11 2954
4045.71 3150
4046.31 2762
4046.91 2749
4047.51 2807
4048.11 2884
4048.71 2953
4049.31 3019
4049.91 2942
4050.52 2995
4051.12 2981
4051.72 3114
4052.32 3144
4052.92 3182
4053.52 3089
4054.12 3130
4054.72 2909
4055.32 3088
4055.92 3103
4056.52 2978
4057.12 3026
4057.72 2792
4058.32 2955
4058.92 2792
4059.52 2805
4060.13 2888
4060.73 2787
4061.33 2753
4061.93 2732
4062.53 2932
4063.13 2786
4063.73 2797
4064.33 2833
4064.94 2662
4065.54 2772
4066.14 2882
4066.74 2813
4067.34 2940
4067.94 2911
4068.54 2712
4069.15 2755
4069.75 2819
4070.35 2894
4070.95 2997
4071.55 2731
4072.16 2640
4072.76 2820
4073.36 2907
4073.96 2857
4074.56 2809
4075.17 2724
4075.77 2613
4076.37 2504
4076.97 2441
4077.57 2493
4078.18 2581
4078.78 2658
4079.38 2731
4079.98 2652
4080.59 2634
4081.19 2608
4081.79 2699
4082.39 2772
4083.00 2658
4083.60 2631
4084.20 2781
4084.81 2680
4085.41 2652
4086.01 2607
4086.61 2782
4087.22 2778
4087.82 2630
4088.42 2727
4089.03 2547
4089.63 2766
4090.23 2757
4090.84 2705
4091.44 2529
4092.04 2683
4092.65 2579
4093.25 2743
4093.85 2715
4094.46 2510
4095.06 2577
4095.66 2628
4096.27 2623
4096.87 2583
4097.48 2428
4098.08 2599
4098.68 2665
4099.29 2489
4099.89 2644
4100.49 2664
4101.10 2608
4101.70 2484
4102.31 2403
4102.91 2617
4103.52 2494
4104.12 2500
4104.72 2452
4105.33 2537
4105.93 2668
4106.54 2665
4107.14 2643
4107.75 2667
4108.35 2547
4108.96 2527
4109.56 2479
4110.16 2633
4110.77 2506
4111.37 2600
4111.98 2427
4112.58 2704
4113.19 2627
4113.79 2605
4114.40 2673
4115.00 2642
4115.61 2558
4116.21 2767
4116.82 2720
4117.42 2673
4118.03 2719
4118.64 2738
4119.24 2730
4119.85 2593
4120.45 2662
4121.06 2771
4121.66 2585
4122.27 2564
4122.87 2628
4123.48 2603
4124.09 2537
4124.69 2542
4125.30 2707
4125.90 2712
4126.51 2681
4127.11 2698
4127.72 2812
4128.33 2826
4128.93 2863
4129.54 3022
4130.14 2778
4130.75 2631
4131.36 2787
4131.96 2890
4132.57 2761
4133.18 2708
4133.78 2657
4134.39 2886
4135.00 2932
4135.60 2767
4136.21 2705
4136.82 2537
4137.42 2664
4138.03 2785
4138.64 2967
4139.24 2911
4139.85 2995
4140.46 2830
4141.06 3040
4141.67 3125
4142.28 3176
4142.88 3123
4143.49 2982
4144.10 3072
4144.71 3341
4145.31 3414
4145.92 3103
4146.53 3247
4147.14 3218
4147.74 3003
4148.35 2983
4148.96 3021
4149.57 2949
4150.17 2967
4150.78 2800
4151.39 2663
4152.00 2799
4152.60 2723
4153.21 2480
4153.82 2570
4154.43 2720
4155.04 2687
4155.64 2511
4156.25 2433
4156.86 2619
4157.47 2751
4158.08 2668
4158.69 2507
4159.29 2589
4159.90 2525
4160.51 2689
4161.12 2483
4161.73 2444
4162.34 2775
4162.94 2609
4163.55 2503
4164.16 2435
4164.77 2591
4165.38 2452
4165.99 2509
4166.60 2680
4167.21 2630
4167.81 2692
4168.42 2801
4169.03 2807
4169.64 2739
4170.25 2725
4170.86 2770
4171.47 2824
4172.08 2770
4172.69 2599
4173.30 2740
4173.91 2689
4174.52 2841
4175.13 2801
4175.74 2812
4176.34 2768
4176.95 2720
4177.56 2719
4178.17 2908
4178.78 2874
4179.39 2929
4180.00 2771
4180.61 2628
4181.22 2894
4181.83 3073
4182.44 3055
4183.05 2804
4183.66 2750
4184.27 2745
4184.88 2739
4185.49 2822
4186.10 2580
4186.71 2596
4187.32 2473
4187.93 2734
4188.55 2683
4189.16 2720
4189.77 2580
4190.38 2643
4190.99 2777
4191.60 2544
4192.21 2672
4192.82 2945
4193.43 2746
4194.04 2859
4194.65 2986
4195.26 2914
4195.87 3074
4196.49 3009
4197.10 3134
4197.71 3425
4198.32 3328
4198.93 3296
4199.54 3516
4200.15 3713
4200.76 3452
4201.38 3266
4201.99 3239
4202.60 3025
4203.21 3042
4203.82 3027
4204.43 2918
4205.04 2961
4205.66 2977
4206.27 2840
4206.88 2804
4207.49 2789
4208.10 2706
4208.72 2724
4209.33 2770
4209.94 2863
4210.55 2831
4211.16 2842
4211.78 3016
4212.39 3016
4213.00 2988
4213.61 2904
4214.22 2882
4214.84 2904
4215.45 2820
4216.06 2955
4216.67 3005
4217.29 2930
4217.90 2723
4218.51 2869
4219.13 2938
4219.74 3031
4220.35 3064
4220.96 3086
4221.58 2963
4222.19 3112
4222.80 3538
4223.42 3569
4224.03 3701
4224.64 3771
4225.25 3693
4225.87 4010
4226.48 3881
4227.09 3938
4227.71 4358
4228.32 4713
4228.93 4734
4229.55 4956
4230.16 4970
4230.77 5259
4231.39 5444
4232.00 5619
4232.62 5493
4233.23 5509
4233.84 4929
4234.46 4849
4235.07 4743
4235.68 4364
4236.30 4070
4236.91 3887
4237.53 3783
4238.14 3772
4238.75 3645
4239.37 3316
4239.98 3381
4240.60 3368
4241.21 3340
4241.83 3441
4242.44 3285
4243.05 3090
4243.67 3172
4244.28 3165
4244.90 3224
4245.51 3376
4246.13 3148
4246.74 3312
4247.36 3116
4247.97 3261
4248.59 3026
4249.20 3124
4249.82 3176
4250.43 3254
4251.05 3068
4251.66 3171
4252.28 3341
4252.89 3183
4253.51 3435
4254.12 3391
4254.74 3384
4255.35 3279
4255.97 3352
4256.58 3279
4257.20 3294
4257.81 3248
4258.43 3236
4259.05 3295
4259.66 3050
4260.28 3001
4260.89 2949
4261.51 2908
4262.12 3025
4262.74 3063
4263.36 3038
4263.97 2939
4264.59 3032
4265.20 3046
4265.82 3142
4266.44 3111
4267.05 3005
4267.67 2982
4268.28 3047
4268.90 3174
4269.52 3147
4270.13 3182
4270.75 3152
4271.37 2991
4271.98 3172
4272.60 3180
4273.22 3142
4273.83 3276
4274.45 3103
4275.07 3126
4275.68 3284
4276.30 3136
4276.92 3011
4277.53 2995
4278.15 3181
4278.77 2956
4279.38 2920
4280.00 3183
4280.62 3135
4281.24 3156
4281.85 3098
4282.47 3132
4283.09 3060
4283.70 2979
4284.32 3076
4284.94 3009
4285.56 2774
4286.17 2714
4286.79 2646
4287.41 2729
4288.03 2814
4288.65 2699
4289.26 2725
4289.88 2803
4290.50 2749
4291.12 2822
4291.73 2805
4292.35 2675
4292.97 2789
4293.59 2868
4294.21 2850
4294.83 2766
4295.44 2742
4296.06 2662
4296.68 2587
4297.30 2675
4297.92 2588
4298.54 2660
4299.15 2535
4299.77 2528
4300.39 2593
4301.01 2816
4301.63 2692
4302.25 2689
4302.87 2617
4303.48 2746
4304.10 2655
4304.72 2766
4305.34 2716
4305.96 2841
4306.58 2792
4307.20 2624
4307.82 2836
4308.44 2986
4309.06 3098
4309.67 3064
4310.29 2954
4310.91 2745
4311.53 2736
4312.15 2734
4312.77 2731
4313.39 2747
4314.01 2549
4314.63 2586
4315.25 2712
4315.87 2632
4316.49 2675
4317.11 2761
4317.73 2763
4318.35 2777
4318.97 2786
4319.59 2685
4320.21 2670
4320.83 2612
4321.45 2708
4322.07 2617
4322.69 2500
4323.31 2569
4323.93 2579
4324.55 2507
4325.17 2637
4325.79 2753
4326.41 2599
4327.03 2665
4327.65 2749
4328.27 2712
4328.89 2722
4329.51 2632
4330.13 2578
4330.76 2702
4331.38 2687
4332.00 2720
4332.62 2706
4333.24 2787
4333.86 2788
4334.48 2901
4335.10 2847
4335.72 2715
4336.34 2734
4336.97 2617
4337.59 2715
4338.21 2965
4338.83 2887
4339.45 2952
4340.07 2947
4340.69 2930
4341.31 3033
4341.94 3037
4342.56 3061
4343.18 3148
4343.80 3092
4344.42 3204
4345.04 3148
4345.67 3176
4346.29 3308
4346.91 3434
4347.53 3481
4348.15 3799
4348.78 4026
4349.40 4160
4350.02 4263
4350.64 4383
4351.26 4371
4351.89 4471
4352.51 4091
4353.13 3973
4353.75 3826
4354.38 3722
4355.00 3273
4355.62 3149
4356.24 3131
4356.87 2999
4357.49 2923
4358.11 2709
4358.74 2641
4359.36 2754
4359.98 2609
4360.60 2609
4361.23 2762
4361.85 2703
4362.47 2782
4363.10 2709
4363.72 2624
4364.34 2620
4364.97 2835
4365.59 2933
4366.21 2690
4366.83 2614
4367.46 2585
4368.08 2660
4368.71 2635
4369.33 2622
4369.95 2601
4370.58 2670
4371.20 2561
4371.82 2600
4372.45 2668
4373.07 2687
4373.69 2623
4374.32 2530
4374.94 2772
4375.57 2757
4376.19 2538
4376.81 2465
4377.44 2542
4378.06 2661
4378.69 2596
4379.31 2460
4379.94 2633
4380.56 2616
4381.18 2819
4381.81 2705
4382.43 2651
4383.06 2655
4383.68 2664
4384.31 2715
4384.93 2652
4385.56 2695
4386.18 2811
4386.81 3011
4387.43 2915
4388.05 2882
4388.68 2861
4389.30 2608
4389.93 2691
4390.55 2750
4391.18 2762
4391.81 2759
4392.43 2874
4393.06 2785
4393.68 2748
4394.31 2787
4394.93 2659
4395.56 2709
4396.18 2981
4396.81 3050
4397.43 2901
4398.06 2878
4398.68 2884
4399.31 3000
4399.94 3196
4400.56 3305
4401.19 3319
4401.81 3203
4402.44 3144
4403.06 3133
4403.69 3054
4404.32 3082
4404.94 3018
4405.57 3255
4406.20 3174
4406.82 3170
4407.45 3182
4408.07 3130
4408.70 3096
4409.33 3133
4409.95 3131
4410.58 3117
4411.21 3001
4411.83 2990
4412.46 2938
4413.09 2931
4413.71 2924
4414.34 2863
4414.97 2849
4415.59 2819
4416.22 3208
4416.85 2936
4417.47 2933
4418.10 2851
4418.73 2780
4419.35 2658
4419.98 2560
4420.61 2808
4421.24 2663
4421.86 2700
4422.49 2576
4423.12 2691
4423.75 2698
4424.37 2632
4425.00 2751
4425.63 2771
4426.26 2595
4426.88 2539
4427.51 2560
4428.14 2537
4428.77 2496
4429.39 2531
4430.02 2536
4430.65 2619
4431.28 2319
4431.91 2381
4432.53 2450
4433.16 2426
4433.79 2458
4434.42 2431
4435.05 2482
4435.67 2415
4436.30 2530
4436.93 2449
4437.56 2505
4438.19 2600
4438.82 2352
4439.44 2487
4440.07 2482
4440.70 2685
4441.33 2563
4441.96 2351
4442.59 2415
4443.22 2526
4443.85 2444
4444.47 2550
4445.10 2522
4445.73 2503
4446.36 2510
4446.99 2366
4447.62 2276
4448.25 2379
4448.88 2330
4449.51 2424
4450.14 2407
4450.77 2504
4451.39 2449
4452.02 2581
4452.65 2362
4453.28 2381
4453.91 2317
4454.54 2497
4455.17 2357
4455.80 2285
4456.43 2296
4457.06 2294
4457.69 2459
4458.32 2440
4458.95 2507
4459.58 2597
4460.21 2404
4460.84 2395
4461.47 2393
4462.10 2316
4462.73 2433
4463.36 2461
4463.99 2328
4464.62 2312
4465.25 2280
4465.88 2262
4466.51 2314
4467.14 2397
4467.77 2240
4468.40 2300
4469.03 2196
4469.67 2305
4470.30 2203
4470.93 2205
4471.56 2300
4472.19 2285
4472.82 2348
4473.45 2332
4474.08 2240
4474.71 2271
4475.34 2330
4475.97 2265
4476.61 2222
4477.24 2186
4477.87 2270
4478.50 2314
4479.13 2241
4479.76 2210
4480.39 2132
4481.02 2119
4481.66 2311
4482.29 2175
4482.92 2207
4483.55 2327
4484.18 2346
4484.81 2418
4485.45 2409
4486.08 2389
4486.71 2531
4487.34 2393
4487.97 2357
4488.61 2446
4489.24 2505
4489.87 2370
4490.50 2243
4491.13 2381
4491.77 2311
4492.40 2269
4493.03 2439
4493.66 2418
4494.30 2413
4494.93 2414
4495.56 2500
4496.19 2507
4496.83 2398
4497.46 2264
4498.09 2420
4498.72 2436
4499.36 2394
4499.99 2373
4500.62 2458
4501.25 2509
4501.89 2571
4502.52 2613
4503.15 2654
4503.79 2578
4504.42 2607
4505.05 2726
4505.69 2872
4506.32 3069
4506.95 2918
4507.59 2807
4508.22 2763
4508.85 2771
4509.49 2833
4510.12 2677
4510.75 2601
4511.39 2384
4512.02 2447
4512.65 2546
4513.29 2487
4513.92 2412
4514.56 2534
4515.19 2419
4515.82 2604
4516.46 2662
4517.09 2494
4517.73 2555
4518.36 2520
4518.99 2351
4519.63 2566
4520.26 2476
4520.90 2480
4521.53 2500
4522.16 2422
4522.80 2390
4523.43 2417
4524.07 2507
4524.70 2537
4525.34 2479
4525.97 2445
4526.61 2463
4527.24 2387
4527.88 2609
4528.51 2690
4529.15 2821
4529.78 2994
4530.42 3314
4531.05 3424
4531.69 3723
4532.32 4049
4532.96 4284
4533.59 4462
4534.23 4793
4534.86 5301
4535.50 5606
4536.13 5555
4536.77 5681
4537.40 5751
4538.04 5313
4538.67 4986
4539.31 4500
4539.94 4247
4540.58 3836
4541.22 3628
4541.85 3334
4542.49 3035
4543.12 2939
4543.76 2845
4544.40 2695
4545.03 2552
4545.67 2638
4546.30 2647
4546.94 2562
4547.58 2555
4548.21 2446
4548.85 2523
4549.48 2452
4550.12 2353
4550.76 2495
4551.39 2605
4552.03 2632
4552.67 2482
4553.30 2411
4553.94 2506
4554.58 2566
4555.21 2495
4555.85 2430
4556.49 2461
4557.12 2412
4557.76 2531
4558.40 2327
4559.03 2396
4559.67 2586
4560.31 2518
4560.94 2491
4561.58 2605
4562.22 2562
4562.86 2453
4563.49 2430
4564.13 2399
4564.77 2449
4565.41 2495
4566.04 2472
4566.68 2619
4567.32 2361
4567.96 2480
4568.59 2523
4569.23 2542
4569.87 2561
4570.51 2834
4571.14 2697
4571.78 2704
4572.42 2842
4573.06 3009
4573.70 2730
4574.33 2648
4574.97 2600
4575.61 2556
4576.25 2618
4576.89 2752
4577.52 2820
4578.16 2741
4578.80 2489
4579.44 2463
4580.08 2550
4580.72 2501
4581.35 2456
4581.99 2424
4582.63 2305
4583.27 2298
4583.91 2277
4584.55 2321
4585.19 2536
4585.83 2540
4586.46 2466
4587.10 2283
4587.74 2385
4588.38 2354
4589.02 2447
4589.66 2431
4590.30 2455
4590.94 2610
4591.58 2642
4592.22 2631
4592.85 2423
4593.49 2417
4594.13 2384
4594.77 2476
4595.41 2492
4596.05 2576
4596.69 2390
4597.33 2394
4597.97 2413
4598.61 2335
4599.25 2339
4599.89 2353
4600.53 2400
4601.17 2385
4601.81 2354
4602.45 2457
4603.09 2439
4603.73 2362
4604.37 2407
4605.01 2355
4605.65 2592
4606.29 2769
4606.93 2710
4607.57 2609
4608.21 2648
4608.85 2632
4609.49 2800
4610.13 2703
4610.77 2604
4611.41 2726
4612.05 2588
4612.70 2497
4613.34 2534
4613.98 2448
4614.62 2595
4615.26 2743
4615.90 2521
4616.54 2363
4617.18 2470
4617.82 2509
4618.46 2410
4619.10 2449
4619.75 2523
4620.39 2592
4621.03 2436
4621.67 2339
4622.31 2399
4622.95 2290
4623.59 2135
4624.24 2275
4624.88 2342
4625.52 2256
4626.16 2394
4626.80 2206
4627.44 2331
4628.09 2194
4628.73 2298
4629.37 2170
4630.01 2318
4630.65 2332
4631.29 2242
4631.94 2272
4632.58 2359
4633.22 2426
4633.86 2567
4634.51 2443
4635.15 2509
4635.79 2387
4636.43 2470
4637.07 2531
4637.72 2354
4638.36 2507
4639.00 2350
4639.64 2457
4640.29 2467
4640.93 2605
4641.57 2717
4642.21 2584
4642.86 2410
4643.50 2521
4644.14 2824
4644.79 2790
4645.43 2639
4646.07 2598
4646.72 2547
4647.36 2290
4648.00 2376
4648.64 2353
4649.29 2230
4649.93 2233
4650.57 2546
4651.22 2408
4651.86 2366
4652.50 2389
4653.15 2413
4653.79 2514
4654.44 2539
4655.08 2470
4655.72 2716
4656.37 2650
4657.01 2652
4657.65 2661
4658.30 2620
4658.94 2548
4659.59 2539
4660.23 2526
4660.87 2376
4661.52 2347
4662.16 2470
4662.81 2420
4663.45 2382
4664.09 2246
4664.74 2185
4665.38 2214
4666.03 2291
4666.67 2173
4667.32 2239
4667.96 2363
4668.61 2335
4669.25 2254
4669.89 2233
4670.54 2154
4671.18 2284
4671.83 2305
4672.47 2227
4673.12 2324
4673.76 2416
4674.41 2399
4675.05 2265
4675.70 2346
4676.34 2209
4676.99 2055
4677.63 2070
4678.28 2153
4678.92 2275
4679.57 2274
4680.22 2290
4680.86 2339
4681.51 2255
4682.15 2435
4682.80 2338
4683.44 2397
4684.09 2326
4684.73 2464
4685.38 2318
4686.03 2404
4686.67 2531
4687.32 2461
4687.96 2371
4688.61 2420
4689.25 2412
4689.90 2233
4690.55 2240
4691.19 2280
4691.84 2230
4692.49 2239
4693.13 2297
4693.78 2295
4694.42 2237
4695.07 2308
4695.72 2392
4696.36 2391
4697.01 2369
4697.66 2497
4698.30 2345
4698.95 2375
4699.60 2604
4700.24 2689
4700.89 2825
4701.54 2670
4702.18 2557
4702.83 2868
4703.48 2941
4704.12 2703
4704.77 2575
4705.42 2609
4706.07 2614
4706.71 2387
4707.36 2444
4708.01 2300
4708.66 2350
4709.30 2365
4709.95 2184
4710.60 2418
4711.24 2334
4711.89 2304
4712.54 2421
4713.19 2431
4713.84 2434
4714.48 2410
4715.13 2384
4715.78 2464
4716.43 2339
4717.07 2314
4717.72 2388
4718.37 2279
4719.02 2278
4719.67 2242
4720.31 2133
4720.96 2241
4721.61 2395
4722.26 2425
4722.91 2401
4723.56 2277
4724.20 2270
4724.85 2137
4725.50 2177
4726.15 2350
4726.80 2359
4727.45 2403
4728.10 2293
4728.74 2345
4729.39 2401
4730.04 2653
4730.69 2452
4731.34 2265
4731.99 2241
4732.64 2365
4733.29 2316
4733.94 2299
4734.58 2269
4735.23 2225
4735.88 2128
4736.53 2186
4737.18 2084
4737.83 2141
4738.48 2133
4739.13 2218
4739.78 2179
4740.43 2250
4741.08 2228
4741.73 2210
4742.38 2163
4743.03 2343
4743.68 2302
4744.33 2347
4744.98 2336
4745.63 2289
4746.28 2381
4746.93 2312
4747.58 2340
4748.23 2298
4748.88 2370
4749.53 2436
4750.18 2395
4750.83 2358
4751.48 2383
4752.13 2522
4752.78 2508
4753.43 2650
4754.08 2609
4754.73 2599
4755.38 2609
4756.03 2738
4756.68 2715
4757.33 2829
4757.98 2791
4758.63 2726
4759.28 2746
4759.93 2556
4760.59 2630
4761.24 2485
4761.89 2354
4762.54 2391
4763.19 2299
4763.84 2280
4764.49 2193
4765.14 2230
4765.79 2314
4766.45 2290
4767.10 2430
4767.75 2509
4768.40 2346
4769.05 2532
4769.70 2522
4770.35 2584
4771.01 2770
4771.66 2588
4772.31 2735
4772.96 2678
4773.61 2485
4774.26 2399
4774.92 2429
4775.57 2361
4776.22 2347
4776.87 2206
4777.52 2267
4778.18 2299
4778.83 2407
4779.48 2284
4780.13 2134
4780.79 2272
4781.44 2319
4782.09 2260
4782.74 2308
4783.40 2346
4784.05 2340
4784.70 2347
4785.35 2315
4786.01 2376
4786.66 2220
4787.31 2317
4787.96 2356
4788.62 2327
4789.27 2259
4789.92 2168
4790.58 2217
4791.23 2255
4791.88 2348
4792.53 2245
4793.19 2255
4793.84 2246
4794.49 2244
4795.15 2330
4795.80 2369
4796.45 2316
4797.11 2285
4797.76 2354
4798.41 2440
4799.07 2217
4799.72 2156
4800.37 2303
4801.03 2228
4801.68 2215
4802.34 2185
4802.99 2130
4803.64 2134
4804.30 2213
4804.95 2224
4805.61 2221
4806.26 2181
4806.91 2198
4807.57 2174
4808.22 2223
4808.88 2249
4809.53 2101
4810.18 2318
4810.84 2331
4811.49 2270
4812.15 2142
4812.80 2075
4813.46 2157
4814.11 2302
4814.77 2160
4815.42 2260
4816.07 2179
4816.73 2209
4817.38 2238
4818.04 2256
4818.69 2222
4819.35 2274
4820.00 2307
4820.66 2297
4821.31 2390
4821.97 2361
4822.62 2483
4823.28 2359
4823.93 2460
4824.59 2457
4825.24 2444
4825.90 2523
4826.56 2493
4827.21 2598
4827.87 2540
4828.52 2496
4829.18 2422
4829.83 2572
4830.49 2395
4831.14 2396
4831.80 2402
4832.46 2523
4833.11 2458
4833.77 2449
4834.42 2439
4835.08 2489
4835.74 2443
4836.39 2360
4837.05 2433
4837.70 2682
4838.36 2532
4839.02 2628
4839.67 2606
4840.33 2695
4840.99 2768
4841.64 2813
4842.30 2798
4842.96 2893
4843.61 2869
4844.27 2822
4844.92 2770
4845.58 2757
4846.24 2806
4846.90 2735
4847.55 2639
4848.21 2604
4848.87 2518
4849.52 2658
4850.18 2564
4850.84 2546
4851.49 2603
4852.15 2625
4852.81 2804
4853.47 2912
4854.12 3025
4854.78 3011
4855.44 3011
4856.09 2982
4856.75 3007
4857.41 2957
4858.07 2962
4858.72 2982
4859.38 2701
4860.04 2793
4860.70 3023
4861.36 2749
4862.01 2803
4862.67 2804
4863.33 2768
4863.99 2744
4864.64 2771
4865.30 2775
4865.96 2850
4866.62 2785
4867.28 2788
4867.94 2588
4868.59 2812
4869.25 2628
4869.91 2714
4870.57 2879
4871.23 2734
4871.89 2712
4872.54 2678
4873.20 2764
4873.86 2730
4874.52 2840
4875.18 2648
4875.84 2767
4876.50 2832
4877.16 2828
4877.81 2848
4878.47 2857
4879.13 2739
4879.79 2950
4880.45 2879
4881.11 2830
4881.77 2773
4882.43 2706
4883.09 2721
4883.75 2700
4884.41 2675
4885.06 2616
4885.72 2559
4886.38 2462
4887.04 2695
4887.70 2509
4888.36 2429
4889.02 2493
4889.68 2502
4890.34 2430
4891.00 2604
4891.66 2532
4892.32 2693
4892.98 2768
4893.64 2617
4894.30 2626
4894.96 2840
4895.62 2647
4896.28 2582
4896.94 2708
4897.60 2708
4898.26 2484
4898.92 2539
4899.58 2610
4900.24 2636
4900.90 2527
4901.56 2499
4902.22 2533
4902.88 2452
4903.54 2553
4904.21 2462
4904.87 2632
4905.53 2606
4906.19 2544
4906.85 2481
4907.51 2383
4908.17 2403
4908.83 2474
4909.49 2263
4910.15 2161
4910.81 2275
4911.48 2340
4912.14 2304
4912.80 2495
4913.46 2461
4914.12 2330
4914.78 2295
4915.44 2292
4916.11 2298
4916.77 2369
4917.43 2345
4918.09 2301
4918.75 2133
4919.41 2059
4920.07 2183
4920.74 2200
4921.40 2226
4922.06 2140
4922.72 2115
4923.38 2108
4924.05 2098
4924.71 2058
4925.37 2148
4926.03 2119
4926.69 2114
4927.36 2193
4928.02 2139
4928.68 2215
4929.34 2129
4930.01 2330
4930.67 2286
4931.33 2218
4931.99 2261
4932.66 2309
4933.32 2242
4933.98 2269
4934.64 2395
4935.31 2397
4935.97 2389
4936.63 2319
4937.30 2350
4937.96 2262
4938.62 2204
4939.28 2285
4939.95 2298
4940.61 2235
4941.27 2238
4941.94 2158
4942.60 2112
4943.26 2122
4943.93 2295
4944.59 2325
4945.25 2277
4945.92 2324
4946.58 2293
4947.24 2205
4947.91 2083
4948.57 2079
4949.23 2060
4949.90 2056
4950.56 2221
4951.23 2164
4951.89 2085
4952.55 2131
4953.22 2144
4953.88 2169
4954.55 2038
4955.21 1984
4955.87 1988
4956.54 2038
4957.20 2023
4957.87 2135
4958.53 2169
4959.20 2126
4959.86 2114
4960.52 2081
4961.19 2138
4961.85 2046
4962.52 2072
4963.18 2257
4963.85 2235
4964.51 2305
4965.18 2214
4965.84 2476
4966.51 2429
4967.17 2443
4967.84 2507
4968.50 2689
4969.17 2752
4969.83 2634
4970.50 2542
4971.16 2482
4971.83 2566
4972.49 2400
4973.16 2386
4973.82 2335
4974.49 2478
4975.15 2286
4975.82 2227
4976.48 2167
4977.15 2308
4977.82 2356
4978.48 2383
4979.15 2230
4979.81 2237
4980.48 2184
4981.14 2431
4981.81 2575
4982.48 2532
4983.14 2380
4983.81 2497
4984.47 2325
4985.14 2356
4985.81 2348
4986.47 2387
4987.14 2440
4987.81 2491
4988.47 2494
4989.14 2601
4989.80 2622
4990.47 2755
4991.14 3105
4991.80 3128
4992.47 3165
4993.14 3425
4993.80 3441
4994.47 3292
4995.14 3361
4995.80 3415
4996.47 3103
4997.14 2936
4997.80 2808
4998.47 2776
4999.14 2507
4999.81 2325
5000.47 2255
5001.14 2191
5001.81 2128
5002.47 2207
5003.14 2030
5003.81 2021
5004.48 2067
5005.14 2005
5005.81 2032
5006.48 2059
5007.15 2137
5007.81 2236
5008.48 2140
5009.15 2133
5009.82 2136
5010.49 1985
5011.15 2060
5011.82 2000
5012.49 2166
5013.16 2150
5013.83 2125
5014.49 1928
5015.16 1997
5015.83 2032
5016.50 2200
5017.17 2195
5017.83 2256
5018.50 2058
5019.17 2115
5019.84 2204
5020.51 2280
5021.18 2371
5021.84 2285
5022.51 2345
5023.18 2199
5023.85 2268
5024.52 2320
5025.19 2444
5025.86 2474
5026.53 2473
5027.19 2701
5027.86 2702
5028.53 2601
5029.20 2678
5029.87 2464
5030.54 2583
5031.21 2513
5031.88 2458
5032.55 2354
5033.22 2328
5033.89 2238
5034.56 2220
5035.23 2441
5035.89 2362
5036.56 2193
5037.23 2163
5037.90 2206
5038.57 2148
5039.24 1962
5039.91 2079
5040.58 2119
5041.25 2168
5041.92 2185
5042.59 2163
5043.26 2118
5043.93 2067
5044.60 2153
5045.27 2133
5045.94 2191
5046.61 2080
5047.28 2205
5047.95 2216
5048.62 2165
5049.29 2225
5049.96 2289
5050.63 2303
5051.31 2356
5051.98 2124
5052.65 2210
5053.32 2118
5053.99 2298
5054.66 2170
5055.33 2255
5056.00 2284
5056.67 2324
5057.34 2259
5058.01 2332
5058.68 2213
5059.35 2123
5060.03 2164
5060.70 2150
5061.37 2144
5062.04 2156
5062.71 2283
5063.38 2183
5064.05 2150
5064.72 2102
5065.40 2144
5066.07 2172
5066.74 2194
5067.41 1992
5068.08 2072
5068.75 2093
5069.43 1964
5070.10 1978
5070.77 2002
5071.44 2064
5072.11 2030
5072.79 2101
5073.46 2051
5074.13 1965
5074.80 2009
5075.47 1991
5076.15 1924
5076.82 1979
5077.49 1974
5078.16 2127
5078.83 2112
5079.51 2262
5080.18 2303
5080.85 2299
5081.52 2173
5082.20 2369
5082.87 2318
5083.54 2329
5084.22 2374
5084.89 2215
5085.56 2186
5086.23 2243
5086.91 2356
5087.58 2269
5088.25 2351
5088.93 2213
5089.60 2252
5090.27 2182
5090.94 2013
5091.62 2180
5092.29 2344
5092.96 2396
5093.64 2333
5094.31 2488
5094.98 2526
5095.66 2477
5096.33 2612
5097.00 2522
5097.68 2454
5098.35 2402
5099.03 2574
5099.70 2376
5100.37 2373
5101.05 2228
5101.72 2203
5102.39 2317
5103.07 2149
5103.74 2133
5104.42 2246
5105.09 2288
5105.77 2379
5106.44 2322
5107.11 2191
5107.79 2316
5108.46 2483
5109.14 2480
5109.81 2481
5110.49 2596
5111.16 2549
5111.83 2524
5112.51 2328
5113.18 2282
5113.86 2236
5114.53 2131
5115.21 2261
5115.88 2272
5116.56 2236
5117.23 2124
5117.91 2081
5118.58 2206
5119.26 2097
5119.93 1993
5120.61 2146
5121.28 2097
5121.96 2243
5122.63 2274
5123.31 2354
5123.98 2292
5124.66 2283
5125.33 2232
5126.01 2196
5126.69 2183
5127.36 2134
5128.04 2036
5128.71 2113
5129.39 1973
5130.06 2076
5130.74 2231
5131.42 2284
5132.09 2215
5132.77 2140
5133.44 2123
5134.12 2282
5134.79 2301
5135.47 2191
5136.15 2345
5136.82 2355
5137.50 2274
5138.18 2242
5138.85 2208
5139.53 2157
5140.20 2171
5140.88 2172
5141.56 2317
5142.23 2236
5142.91 2075
5143.59 2124
5144.26 2159
5144.94 2124
5145.62 2131
5146.29 1926
5146.97 2084
5147.65 2090
5148.33 2252
5149.00 2190
5149.68 2177
5150.36 2070
5151.03 2090
5151.71 2078
5152.39 2124
5153.06 2072
5153.74 2094
5154.42 1956
5155.10 2039
5155.77 2199
5156.45 2109
5157.13 1982
5157.81 2030
5158.48 2008
5159.16 1923
5159.84 2019
5160.52 2028
5161.20 1938
5161.87 1881
5162.55 1940
5163.23 1864
5163.91 1950
5164.58 1995
5165.26 1987
5165.94 1913
5166.62 1958
5167.30 1915
5167.98 1905
5168.65 1927
5169.33 2012
5170.01 1983
5170.69 1961
5171.37 2097
5172.05 2107
5172.72 2037
5173.40 1976
5174.08 2028
5174.76 1972
5175.44 1974
5176.12 2163
5176.80 2074
5177.48 1961
5178.15 1920
5178.83 1986
5179.51 1940
5180.19 1900
5180.87 1963
5181.55 2126
5182.23 2048
5182.91 1896
5183.59 1963
5184.27 1928
5184.95 1934
5185.63 2015
5186.30 2103
5186.98 1945
5187.66 1943
5188.34 1985
5189.02 1858
5189.70 1830
5190.38 1809
5191.06 1769
5191.74 1973
5192.42 2112
5193.10 2061
5193.78 1953
5194.46 1893
5195.14 1952
5195.82 1809
5196.50 1698
5197.18 1829
5197.86 1878
5198.54 1847
5199.22 1846
5199.90 1936
5200.58 1858
5201.26 1792
5201.94 1948
5202.62 1988
5203.31 1924
5203.99 1842
5204.67 1840
5205.35 1964
5206.03 2036
5206.71 1973
5207.39 1964
5208.07 1929
5208.75 1942
5209.43 2032
5210.11 1902
5210.79 1995
5211.48 2090
5212.16 2047
5212.84 2099
5213.52 2222
5214.20 2176
5214.88 2080
5215.56 2160
5216.24 2215
5216.93 2112
5217.61 2119
5218.29 2043
5218.97 2099
5219.65 2145
5220.33 2165
5221.02 2075
5221.70 2200
5222.38 2110
5223.06 1953
5223.74 2111
5224.42 2180
5225.11 2177
5225.79 2287
5226.47 2136
5227.15 2137
5227.83 2074
5228.52 2013
5229.20 2044
5229.88 2032
5230.56 2025
5231.25 1904
5231.93 1890
5232.61 2074
5233.29 2022
5233.98 1927
5234.66 2030
5235.34 2085
5236.02 2055
5236.71 1995
5237.39 1985
5238.07 1970
5238.76 1953
5239.44 2139
5240.12 2245
5240.80 2237
5241.49 2211
5242.17 2178
5242.85 2109
5243.54 2115
5244.22 2107
5244.90 1954
5245.59 2007
5246.27 1874
5246.95 1818
5247.64 1949
5248.32 2077
5249.00 2037
5249.69 2168
5250.37 2015
5251.05 2157
5251.74 2182
5252.42 2180
5253.11 2133
5253.79 2161
5254.47 2183
5255.16 2137
5255.84 2136
5256.53 2138
5257.21 2284
5257.89 2247
5258.58 2197
5259.26 2032
5259.95 2112
5260.63 2038
5261.32 1923
5262.00 1789
5262.68 1993
5263.37 2036
5264.05 2042
5264.74 2037
5265.42 1989
5266.11 2061
5266.79 2081
5267.48 2136
5268.16 2011
5268.85 2026
5269.53 2133
5270.22 2152
5270.90 1986
5271.59 2099
5272.27 1958
5272.96 1903
5273.64 2059
5274.33 2016
5275.01 1922
5275.70 2136
5276.38 1986
5277.07 1883
5277.75 1970
5278.44 1998
5279.12 2084
5279.81 2034
5280.49 2044
5281.18 2154
5281.87 2144
5282.55 2128
5283.24 2188
5283.92 2540
5284.61 2490
5285.30 2414
5285.98 2505
5286.67 2504
5287.35 2427
5288.04 2611
5288.73 2343
5289.41 2259
5290.10 2259
5290.78 2157
5291.47 2179
5292.16 2220
5292.84 2256
5293.53 2261
5294.22 2188
5294.90 2282
5295.59 2166
5296.28 2141
5296.96 1980
5297.65 2124
5298.34 2041
5299.02 2155
5299.71 2294
5300.40 2381
5301.08 2065
5301.77 2224
5302.46 2230
5303.14 2204
5303.83 2271
5304.52 2239
5305.21 2118
5305.89 2219
5306.58 2336
5307.27 2266
5307.96 2197
5308.64 2326
5309.33 2298
5310.02 2097
5310.71 2148
5311.39 2136
5312.08 2112
5312.77 2200
5313.46 2213
5314.14 2231
5314.83 2269
5315.52 2084
5316.21 2120
5316.89 2387
5317.58 2246
5318.27 2065
5318.96 2209
5319.65 2239
5320.34 2320
5321.02 2288
5321.71 2230
5322.40 2200
5323.09 2153
5323.78 2152
5324.47 2109
5325.15 2160
5325.84 2234
5326.53 2131
5327.22 2016
5327.91 2146
5328.60 2375
5329.29 2170
5329.97 2249
5330.66 2129
5331.35 2175
5332.04 2152
5332.73 2103
5333.42 2209
5334.11 2291
5334.80 2332
5335.49 2258
5336.18 2293
5336.87 2359
5337.55 2357
5338.24 2316
5338.93 2307
5339.62 2310
5340.31 2201
5341.00 2165
5341.69 2182
5342.38 2251
5343.07 2291
5343.76 2341
5344.45 2205
5345.14 2028
5345.83 2015
5346.52 2131
5347.21 2137
5347.90 2095
5348.59 2041
5349.28 2139
5349.97 2241
5350.66 2369
5351.35 2439
5352.04 2600
5352.73 2636
5353.42 2791
5354.11 2567
5354.80 2857
5355.49 2960
5356.18 2926
5356.87 3028
5357.56 3018
5358.25 2926
5358.94 2844
5359.64 2561
5360.33 2534
5361.02 2298
5361.71 2167
5362.40 2235
5363.09 2291
5363.78 2030
5364.47 2081
5365.16 2199
5365.85 2192
5366.55 2001
5367.24 2053
5367.93 2109
5368.62 2113
5369.31 2230
5370.00 2101
5370.69 2255
5371.38 2142
5372.08 2100
5372.77 2184
5373.46 2157
5374.15 2126
5374.84 2035
5375.53 2113
5376.23 2130
5376.92 2238
5377.61 2100
5378.30 2181
5378.99 2114
5379.69 2153
5380.38 2270
5381.07 2345
5381.76 2245
5382.45 2308
5383.15 2256
5383.84 2333
5384.53 2396
5385.22 2496
5385.92 2418
5386.61 2506
5387.30 2301
5387.99 2324
5388.69 2269
5389.38 2302
5390.07 2210
5390.76 2134
5391.46 2100
5392.15 2200
5392.84 2235
5393.54 2179
5394.23 2303
5394.92 2142
5395.61 2097
5396.31 1995
5397.00 2047
5397.69 2147
5398.39 2071
5399.08 2034
5399.77 2017
5400.47 2046
5401.16 1955
5401.85 1988
5402.55 1983
5403.24 2006
5403.93 2055
5404.63 2052
5405.32 1949
5406.02 1984
5406.71 2087
5407.40 2048
5408.10 2084
5408.79 2049
5409.48 2129
5410.18 1990
5410.87 1982
5411.57 1944
5412.26 1925
5412.95 2000
5413.65 1965
5414.34 2078
5415.04 2081
5415.73 2055
5416.43 1986
5417.12 2039
5417.82 1994
5418.51 2006
5419.20 1911
5419.90 1845
5420.59 1955
5421.29 1946
5421.98 1938
5422.68 1946
5423.37 1909
5424.07 1879
5424.76 2113
5425.46 2081
5426.15 2024
5426.85 2106
5427.54 1985
5428.24 1885
5428.93 2083
5429.63 2057
5430.32 1973
5431.02 1913
5431.71 1924
5432.41 1970
5433.10 1913
5433.80 2022
5434.50 2009
5435.19 2047
5435.89 2027
5436.58 2034
5437.28 2099
5437.97 2059
5438.67 2034
5439.37 1919
5440.06 2132
5440.76 2207
5441.45 2076
5442.15 2044
5442.85 2034
5443.54 2001
5444.24 2191
5444.93 2123
5445.63 2123
5446.33 2226
5447.02 2372
5447.72 2170
5448.42 2338
5449.11 2395
5449.81 2447
5450.51 2432
5451.20 2341
5451.90 2402
5452.60 2607
5453.29 2668
5453.99 2736
5454.69 2706
5455.38 2738
5456.08 2618
5456.78 2496
5457.47 2453
5458.17 2409
5458.87 2277
5459.57 2280
5460.26 2136
5460.96 2046
5461.66 2114
5462.35 2138
5463.05 2061
5463.75 2251
5464.45 2307
5465.14 2242
5465.84 2332
5466.54 2199
5467.24 2221
5467.93 2301
5468.63 2446
5469.33 2488
5470.03 2501
5470.73 2433
5471.42 2314
5472.12 2274
5472.82 2185
5473.52 2299
5474.22 2312
5474.91 2284
5475.61 2383
5476.31 2140
5477.01 2225
5477.71 2342
5478.40 2284
5479.10 2303
5479.80 2425
5480.50 2536
5481.20 2426
5481.90 2557
5482.60 2605
5483.29 2748
5483.99 2755
5484.69 2871
5485.39 2834
5486.09 2964
5486.79 2901
5487.49 2588
5488.19 2563
5488.89 2539
5489.58 2594
5490.28 2520
5490.98 2608
5491.68 2720
5492.38 2501
5493.08 2480
5493.78 2674
5494.48 2610
5495.18 2686
5495.88 2802
5496.58 2737
5497.28 2728
5497.98 2597
5498.68 2512
5499.38 2826
5500.08 2754
5500.78 2802
5501.48 2915
5502.18 3060
5502.88 3098
5503.58 3277
5504.28 3414
5504.98 3720
5505.68 3736
5506.38 3545
5507.08 3576
5507.78 3450
5508.48 3439
5509.18 3211
5509.88 3158
5510.58 2999
5511.28 2962
5511.98 2867
5512.68 2825
5513.38 2738
5514.08 2614
5514.78 2569
5515.48 2626
5516.18 2699
5516.88 2550
5517.58 2580
5518.28 2422
5518.99 2363
5519.69 2397
5520.39 2441
5521.09 2416
5521.79 2462
5522.49 2486
5523.19 2437
5523.89 2410
5524.59 2244
5525.30 2179
5526.00 2216
5526.70 2285
5527.40 2224
5528.10 2105
5528.80 2072
5529.50 2208
5530.21 2297
5530.91 2163
5531.61 2268
5532.31 2373
5533.01 2230
5533.72 2124
5534.42 2086
5535.12 2040
5535.82 2197
5536.52 2098
5537.23 2119
5537.93 2037
5538.63 2103
5539.33 1998
5540.03 2039
5540.74 2026
5541.44 2143
5542.14 2025
5542.84 2123
5543.55 2098
5544.25 1898
5544.95 1969
5545.65 2014
5546.36 2079
5547.06 1998
5547.76 2006
5548.47 2005
5549.17 2132
5549.87 2146
5550.57 2122
5551.28 2156
5551.98 2120
5552.68 2248
5553.39 2328
5554.09 2091
5554.79 2095
5555.50 2074
5556.20 2002
5556.90 2086
5557.61 1974
5558.31 1910
5559.01 1964
5559.72 1991
5560.42 1911
5561.12 1933
5561.83 1968
5562.53 1888
5563.23 1963
5563.94 2003
5564.64 1846
5565.35 1864
5566.05 1902
5566.75 1771
5567.46 1954
5568.16 2056
5568.87 2028
5569.57 2016
5570.27 1992
5570.98 1979
5571.68 1989
5572.39 2007
5573.09 2098
5573.80 2002
5574.50 1981
5575.21 1996
5575.91 2007
5576.61 1992
5577.32 2103
5578.02 1993
5578.73 2060
5579.43 2059
5580.14 2103
5580.84 1966
5581.55 1902
5582.25 2005
5582.96 2061
5583.66 2247
5584.37 2063
5585.07 2114
5585.78 1935
5586.48 1905
5587.19 1945
5587.89 1866
5588.60 1977
5589.30 2048
5590.01 2024
5590.72 1899
5591.42 2001
5592.13 2073
5592.83 1983
5593.54 1917
5594.24 1958
5594.95 1860
5595.66 1898
5596.36 1970
5597.07 1935
5597.77 1846
5598.48 1902
5599.18 1964
5599.89 1886
5600.60 1912
5601.30 1817
5602.01 1894
5602.72 2024
5603.42 1879
5604.13 1871
5604.83 1842
5605.54 1737
5606.25 1821
5606.95 1917
5607.66 1943
5608.37 1803
5609.07 1876
5609.78 1906
5610.49 1882
5611.19 1865
5611.90 1687
5612.61 1844
5613.31 1942
5614.02 1959
5614.73 1842
5615.44 1776
5616.14 1788
5616.85 1939
5617.56 1920
5618.26 1761
5618.97 1894
5619.68 1909
5620.39 1930
5621.09 1844
5621.80 1698
5622.51 1885
5623.22 1923
5623.92 2006
5624.63 1995
5625.34 1954
5626.05 1851
5626.75 1905
5627.46 1883
5628.17 1877
5628.88 1828
5629.59 1979
5630.29 1932
5631.00 1883
5631.71 1982
5632.42 1944
5633.13 1831
5633.83 1815
5634.54 1775
5635.25 1932
5635.96 2053
5636.67 1969
5637.38 1775
5638.08 1772
5638.79 2016
5639.50 2096
5640.21 2001
5640.92 1955
5641.63 2137
5642.34 2132
5643.05 2107
5643.75 2258
5644.46 2205
5645.17 2217
5645.88 2318
5646.59 2325
5647.30 2254
5648.01 2188
5648.72 2114
5649.43 2188
5650.14 2108
5650.85 2100
5651.55 2070
5652.26 2160
5652.97 2091
5653.68 2088
5654.39 2047
5655.10 1955
5655.81 2131
5656.52 2015
5657.23 2049
5657.94 2074
5658.65 2003
5659.36 2077
5660.07 2073
5660.78 2074
5661.49 2114
5662.20 2272
5662.91 2283
5663.62 2101
5664.33 1992
5665.04 2213
5665.75 2146
5666.46 2091
5667.17 1921
5667.88 1943
5668.59 1991
5669.30 2036
5670.01 2138
5670.72 1944
5671.43 2080
5672.14 1973
5672.85 2113
5673.57 2053
5674.28 2181
5674.99 2257
5675.70 2157
5676.41 1998
5677.12 1950
5677.83 1843
5678.54 1912
5679.25 2016
5679.96 1898
5680.68 1887
5681.39 1859
5682.10 1879
5682.81 1930
5683.52 1811
5684.23 1898
5684.94 1865
5685.65 1906
5686.37 1880
5687.08 2010
5687.79 1941
5688.50 1946
5689.21 1962
5689.92 1900
5690.64 1975
5691.35 1959
5692.06 1792
5692.77 1753
5693.48 1784
5694.20 1780
5694.91 1836
5695.62 1780
5696.33 1835
5697.04 1798
5697.76 1854
5698.47 1863
5699.18 1821
5699.89 1865
5700.61 1801
5701.32 1839
5702.03 1940
5702.74 1870
5703.46 1700
5704.17 1903
5704.88 1830
5705.59 1796
5706.31 1836
5707.02 1883
5707.73 1827
5708.45 1912
5709.16 1866
5709.87 1809
5710.58 1714
5711.30 1718
5712.01 1762
5712.72 1817
5713.44 1668
5714.15 1709
5714.86 1692
5715.58 1703
5716.29 1795
5717.00 1826
5717.72 1853
5718.43 1881
5719.14 1848
5719.86 1710
5720.57 1681
5721.28 1688
5722.00 1851
5722.71 1933
5723.43 1868
5724.14 1918
5724.85 1886
5725.57 1890
5726.28 1795
5727.00 1792
5727.71 1856
5728.42 1893
5729.14 1930
5729.85 1862
5730.57 1874
5731.28 2005
5732.00 2094
5732.71 2154
5733.42 2054
5734.14 2094
5734.85 1990
5735.57 1927
5736.28 1857
5737.00 1883
5737.71 1874
5738.43 1839
5739.14 1890
5739.86 1956
5740.57 1787
5741.29 1944
5742.00 1957
5742.72 1929
5743.43 1806
5744.15 1820
5744.86 1840
5745.58 1822
5746.29 1783
5747.01 1793
5747.72 1759
5748.44 1888
5749.15 1929
5749.87 1940
5750.58 1922
5751.30 1860
5752.02 1813
5752.73 1917
5753.45 1993
5754.16 2006
5754.88 1927
5755.59 2025
5756.31 2125
5757.03 2074
5757.74 2092
5758.46 2116
5759.17 2299
5759.89 2256
5760.61 2175
5761.32 2216
5762.04 2179
5762.76 2053
5763.47 2031
5764.19 2063
5764.90 2096
5765.62 1931
5766.34 1960
5767.05 2027
5767.77 2033
5768.49 2073
5769.20 2093
5769.92 2087
5770.64 2169
5771.35 2181
5772.07 2038
5772.79 1957
5773.51 1873
5774.22 2115
5774.94 2107
5775.66 2096
5776.37 2081
5777.09 2130
5777.81 2100
5778.53 2255
5779.24 2218
5779.96 2157
5780.68 2324
5781.39 2393
5782.11 2253
5782.83 2229
5783.55 2280
5784.26 2389
5784.98 2286
5785.70 2372
5786.42 2344
5787.14 2225
5787.85 2301
5788.57 2163
5789.29 2200
5790.01 2351
5790.73 2410
5791.44 2345
5792.16 2266
5792.88 2391
5793.60 2177
5794.32 2307
5795.03 2444
5795.75 2455
5796.47 2363
5797.19 2553
5797.91 2404
5798.63 2473
5799.35 2616
5800.06 2776
5800.78 2819
5801.50 2953
5802.22 3170
5802.94 3182
5803.66 3334
5804.38 3533
5805.10 3600
5805.81 3828
5806.53 3771
5807.25 3806
5807.97 3723
5808.69 3442
5809.41 3247
5810.13 3057
5810.85 2996
5811.57 2976
5812.29 2678
5813.01 2925
5813.73 2945
5814.45 3050
5815.17 3261
5815.88 3220
5816.60 3383
5817.32 3356
5818.04 3518
5818.76 3686
5819.48 4109
5820.20 4493
5820.92 4467
5821.64 4847
5822.36 5156
5823.08 5128
5823.80 5069
5824.52 4841
5825.24 4565
5825.96 4160
5826.68 4094
5827.40 3751
5828.12 3531
5828.84 3377
5829.57 3399
5830.29 3368
5831.01 3113
5831.73 3055
5832.45 3029
5833.17 2949
5833.89 3007
5834.61 2965
5835.33 2951
5836.05 2921
5836.77 2784
5837.49 2844
5838.21 2876
5838.94 2964
5839.66 2797
5840.38 2754
5841.10 2827
5841.82 2725
5842.54 2635
5843.26 2635
5843.98 2513
5844.70 2509
5845.43 2496
5846.15 2513
5846.87 2487
5847.59 2410
5848.31 2349
5849.03 2458
5849.76 2388
5850.48 2282
5851.20 2302
5851.92 2245
5852.64 2313
5853.36 2295
5854.09 2191
5854.81 2216
5855.53 2118
5856.25 2201
5856.97 2102
5857.70 2379
5858.42 2153
5859.14 2282
5859.86 2299
5860.59 2280
5861.31 2336
5862.03 2308
5862.75 2131
5863.48 2257
5864.20 2134
5864.92 2034
5865.64 2122
5866.37 2157
5867.09 2157
5867.81 2095
5868.54 2118
5869.26 2283
5869.98 2250
5870.70 2147
5871.43 2194
5872.15 2180
5872.87 2168
5873.60 2181
5874.32 2186
5875.04 2152
5875.77 2202
5876.49 2181
5877.21 2149
5877.94 2059
5878.66 2128
5879.38 2198
5880.11 2089
5880.83 2121
5881.55 2115
5882.28 2263
5883.00 2190
5883.73 2161
5884.45 2141
5885.17 2118
5885.90 1996
5886.62 2123
5887.34 2077
5888.07 2188
5888.79 2102
5889.52 2176
5890.24 2031
5890.97 2047
5891.69 2054
5892.41 2063
5893.14 2017
5893.86 2038
5894.59 2015
5895.31 2040
5896.04 2091
5896.76 2158
5897.49 2170
5898.21 2015
5898.93 2072
5899.66 2094
5900.38 1977
5901.11 2037
5901.83 2031
5902.56 2120
5903.28 2170
5904.01 2039
5904.73 1976
5905.46 2180
5906.18 2017
5906.91 1997
5907.64 2079
5908.36 2159
5909.09 2073
5909.81 2020
5910.54 2100
5911.26 2291
5911.99 2218
5912.71 2154
5913.44 2173
5914.16 2147
5914.89 2271
5915.62 2195
5916.34 2096
5917.07 2133
5917.79 2055
5918.52 2070
5919.25 2116
5919.97 2092
5920.70 2150
5921.42 2190
5922.15 2310
5922.88 2184
5923.60 2031
5924.33 2164
5925.05 2193
5925.78 2181
5926.51 2158
5927.23 2106
5927.96 2013
5928.69 2134
5929.41 2155
5930.14 2189
5930.87 2224
5931.59 2137
5932.32 2158
5933.05 2184
5933.77 2159
5934.50 2250
5935.23 2377
5935.95 2400
5936.68 2137
5937.41 2195
5938.14 2292
5938.86 2354
5939.59 2385
5940.32 2326
5941.04 2461
5941.77 2410
5942.50 2370
5943.23 2354
5943.95 2372
5944.68 2448
5945.41 2365
5946.14 2379
5946.87 2365
5947.59 2394
5948.32 2438
5949.05 2625
5949.78 2505
5950.50 2528
5951.23 2461
5951.96 2561
5952.69 2614
5953.42 2526
5954.14 2569
5954.87 2860
5955.60 2836
5956.33 2690
5957.06 2735
5957.79 2922
5958.51 2900
5959.24 2873
5959.97 2639
5960.70 2710
5961.43 2776
5962.16 2651
5962.88 2778
5963.61 2758
5964.34 2767
5965.07 2899
5965.80 2799
5966.53 2915
5967.26 2936
5967.99 2987
5968.72 3276
5969.44 3269
5970.17 3441
5970.90 3538
5971.63 3596
5972.36 3700
5973.09 3660
5973.82 3698
5974.55 3566
5975.28 3432
5976.01 3456
5976.74 3256
5977.47 3162
5978.20 3153
5978.93 3119
5979.66 3003
5980.39 2968
5981.12 3046
5981.85 3011
5982.58 3050
5983.31 3208
5984.04 3206
5984.77 3171
5985.50 3270
5986.23 3348
5986.96 3346
5987.69 3319
5988.42 3179
5989.15 3183
5989.88 3313
5990.61 3222
5991.34 3141
5992.07 3243
5992.80 3224
5993.53 3272
5994.26 3428
5994.99 3323
5995.72 3235
5996.45 3366
5997.18 3415
5997.91 3354
5998.64 3240
5999.37 3125
6000.11 3157
6000.84 3320
6001.57 3413
6002.30 3427
6003.03 3551
6003.76 3439
6004.49 3396
6005.22 3371
6005.95 3238
6006.69 3276
6007.42 3340
6008.15 3224
6008.88 3075
6009.61 3149
6010.34 3275
6011.07 3430
6011.81 3557
6012.54 3636
6013.27 3913
6014.00 4367
6014.73 4596
6015.46 4647
6016.20 4993
6016.93 5064
6017.66 5145
6018.39 5087
6019.12 5016
6019.86 5041
6020.59 4966
6021.32 4757
6022.05 4362
6022.79 4255
6023.52 3939
6024.25 3784
6024.98 3650
6025.72 3591
6026.45 3327
6027.18 3174
6027.91 2920
6028.65 2872
6029.38 2954
6030.11 2955
6030.84 2819
6031.58 2610
6032.31 2764
6033.04 2923
6033.78 2933
6034.51 2684
6035.24 2776
6035.98 2841
6036.71 2864
6037.44 2745
6038.17 2667
6038.91 2765
6039.64 2788
6040.37 2874
6041.11 2820
6041.84 2877
6042.58 2861
6043.31 2742
6044.04 2741
6044.78 2642
6045.51 2864
6046.24 2941
6046.98 2914
6047.71 2909
6048.44 3030
6049.18 2900
6049.91 3016
6050.65 3020
6051.38 3049
6052.11 3139
6052.85 3097
6053.58 3077
6054.32 3102
6055.05 3175
6055.79 3242
6056.52 3414
6057.25 3312
6057.99 3448
6058.72 3356
6059.46 3309
6060.19 3140
6060.93 3060
6061.66 3184
6062.40 3110
6063.13 3014
6063.87 2884
6064.60 2979
6065.34 2984
6066.07 3064
6066.81 2934
6067.54 3017
6068.28 2797
6069.01 2679
6069.75 2807
6070.48 2870
6071.22 2799
6071.95 2702
6072.69 2726
6073.42 2704
6074.16 2718
6074.89 2756
6075.63 2786
6076.36 2656
6077.10 2759
6077.84 2721
6078.57 2667
6079.31 2626
6080.04 2623
6080.78 2498
6081.51 2514
6082.25 2530
6082.99 2572
6083.72 2544
6084.46 2549
6085.20 2533
6085.93 2533
6086.67 2523
6087.40 2532
6088.14 2651
6088.88 2767
6089.61 2598
6090.35 2380
6091.09 2504
6091.82 2522
6092.56 2658
6093.30 2515
6094.03 2467
6094.77 2625
6095.51 2588
6096.24 2586
6096.98 2680
6097.72 2561
6098.45 2594
6099.19 2603
6099.93 2559
6100.66 2591
6101.40 2577
6102.14 2531
6102.87 2670
6103.61 2530
6104.35 2529
6105.09 2510
6105.82 2526
6106.56 2532
6107.30 2307
6108.04 2426
6108.77 2521
6109.51 2460
6110.25 2317
6110.99 2453
6111.72 2456
6112.46 2499
6113.20 2488
6113.94 2588
6114.68 2654
6115.41 2478
6116.15 2515
6116.89 2641
6117.63 2619
6118.37 2495
6119.10 2599
6119.84 2504
6120.58 2620
6121.32 2592
6122.06 2604
6122.80 2459
6123.53 2490
6124.27 2611
6125.01 2567
6125.75 2622
6126.49 2784
6127.23 2745
6127.97 2751
6128.70 2714
6129.44 2657
6130.18 2591
6130.92 2641
6131.66 2761
6132.40 2714
6133.14 2871
6133.88 2866
6134.62 2811
6135.35 2921
6136.09 2914
6136.83 2799
6137.57 2938
6138.31 2855
6139.05 2813
6139.79 2862
6140.53 2919
6141.27 2982
6142.01 2816
6142.75 2852
6143.49 2941
6144.23 2795
6144.97 2817
6145.71 2869
6146.45 2881
6147.19 2780
6147.93 2908
6148.67 2869
6149.41 2847
6150.15 2929
6150.89 3042
6151.63 2966
6152.37 2967
6153.11 2996
6153.85 3031
6154.59 2936
6155.33 3067
6156.07 3222
6156.81 3266
6157.55 3158
6158.29 3278
6159.03 3360
6159.77 3364
6160.51 3388
6161.25 3222
6161.99 3288
6162.73 3320
6163.47 3310
6164.22 3337
6164.96 3457
6165.70 3465
6166.44 3567
6167.18 3577
6167.92 3804
6168.66 3649
6169.40 3733
6170.14 4038
6170.89 4266
6171.63 4375
6172.37 4378
6173.11 4516
6173.85 4394
6174.59 4543
6175.33 4494
6176.08 4485
6176.82 4483
6177.56 4534
6178.30 4260
6179.04 4294
6179.78 4407
6180.53 4314
6181.27 4233
6182.01 4223
6182.75 4085
6183.49 4096
6184.24 3953
6184.98 4101
6185.72 3988
6186.46 4031
6187.20 4191
6187.95 4102
6188.69 4039
6189.43 4145
6190.17 4273
6190.92 4336
6191.66 4241
6192.40 4292
6193.14 4247
6193.89 4292
6194.63 4242
6195.37 4336
6196.12 4708
6196.86 4776
6197.60 4959
6198.34 5020
6199.09 5047
6199.83 5061
6200.57 5102
6201.32 5144
6202.06 4989
6202.80 4890
6203.55 4794
6204.29 4775
6205.03 4999
6205.78 5050
6206.52 4962
6207.26 5244
6208.01 5718
6208.75 6389
6209.49 6958
6210.24 7763
6210.98 8909
6211.72 10349
6212.47 11513
6213.21 12939
6213.96 14305
6214.70 14707
6215.44 15254
6216.19 15070
6216.93 13979
6217.68 13071
6218.42 11542
6219.16 10346
6219.91 9122
6220.65 7929
6221.40 6779
6222.14 6078
6222.89 5568
6223.63 4916
6224.37 4836
6225.12 4713
6225.86 4572
6226.61 4594
6227.35 4766
6228.10 4646
6228.84 4732
6229.59 4833
6230.33 4784
6231.08 4931
6231.82 4886
6232.57 4696
6233.31 4448
6234.06 4255
6234.80 3909
6235.55 3714
6236.29 3650
6237.04 3621
6237.78 3443
6238.53 3408
6239.27 3538
6240.02 3490
6240.76 3313
6241.51 3324
6242.26 3346
6243.00 3326
6243.75 3372
6244.49 3365
6245.24 3409
6245.98 3511
6246.73 3397
6247.48 3533
6248.22 3611
6248.97 3464
6249.71 3684
6250.46 3947
6251.21 3832
6251.95 4099
6252.70 4084
6253.44 4030
6254.19 4066
6254.94 4072
6255.68 4006
6256.43 4107
6257.18 3934
6257.92 3817
6258.67 3827
6259.42 3892
6260.16 3662
6260.91 3742
6261.66 3751
6262.40 3672
6263.15 3574
6263.90 3551
6264.64 3578
6265.39 3497
6266.14 3534
6266.88 3614
6267.63 3605
6268.38 3551
6269.13 3530
6269.87 3349
6270.62 3422
6271.37 3412
6272.11 3506
6272.86 3517
6273.61 3342
6274.36 3393
6275.10 3415
6275.85 3358
6276.60 3279
6277.35 3305
6278.10 3295
6278.84 3385
6279.59 3317
6280.34 3232
6281.09 3194
6281.83 3214
6282.58 3323
6283.33 3229
6284.08 3334
6284.83 3243
6285.57 3139
6286.32 3112
6287.07 2971
6287.82 2958
6288.57 3013
6289.32 2926
6290.06 3066
6290.81 3037
6291.56 3218
6292.31 3193
6293.06 3279
6293.81 3423
6294.56 3440
6295.30 3313
6296.05 3110
6296.80 3006
6297.55 2936
6298.30 2908
6299.05 2939
6299.80 2903
6300.55 2727
6301.30 2785
6302.05 2704
6302.79 2752
6303.54 2777
6304.29 2696
6305.04 2655
6305.79 2586
6306.54 2518
6307.29 2587
6308.04 2710
6308.79 2754
6309.54 2629
6310.29 2698
6311.04 2543
6311.79 2748
6312.54 2740
6313.29 2716
6314.04 2867
6314.79 2787
6315.54 2797
6316.29 2797
6317.04 2789
6317.79 2973
6318.54 2698
6319.29 2807
6320.04 2711
6320.79 2679
6321.54 2737
6322.29 2652
6323.04 2517
6323.79 2556
6324.54 2552
6325.29 2546
6326.04 2651
6326.79 2556
6327.54 2497
6328.29 2541
6329.04 2517
6329.79 2599
6330.55 2535
6331.30 2606
6332.05 2512
6332.80 2460
6333.55 2489
6334.30 2539
6335.05 2596
6335.80 2622
6336.55 2504
6337.30 2480
6338.06 2452
6338.81 2356
6339.56 2513
6340.31 2347
6341.06 2403
6341.81 2433
6342.56 2489
6343.32 2359
6344.07 2395
6344.82 2501
6345.57 2350
6346.32 2446
6347.07 2347
6347.83 2332
6348.58 2473
6349.33 2410
6350.08 2392
6350.83 2540
6351.59 2452
6352.34 2529
6353.09 2519
6353.84 2541
6354.60 2531
6355.35 2468
6356.10 2386
6356.85 2577
6357.61 2433
6358.36 2552
6359.11 2496
6359.86 2499
6360.62 2489
6361.37 2476
6362.12 2453
6362.87 2424
6363.63 2580
6364.38 2485
6365.13 2504
6365.88 2445
6366.64 2332
6367.39 2186
6368.14 2276
6368.90 2479
6369.65 2386
6370.40 2535
6371.16 2611
6371.91 2508
6372.66 2414
6373.42 2456
6374.17 2284
6374.92 2466
6375.68 2597
6376.43 2457
6377.18 2469
6377.94 2414
6378.69 2407
6379.45 2359
6380.20 2303
6380.95 2347
6381.71 2304
6382.46 2273
6383.21 2372
6383.97 2378
6384.72 2298
6385.48 2334
6386.23 2221
6386.98 2466
6387.74 2404
6388.49 2274
6389.25 2269
6390.00 2341
6390.76 2371
6391.51 2370
6392.27 2224
6393.02 2393
6393.77 2269
6394.53 2312
6395.28 2319
6396.04 2350
6396.79 2219
6397.55 2312
6398.30 2254
6399.06 2174
6399.81 2328
6400.57 2366
6401.32 2283
6402.08 2207
6402.83 2275
6403.59 2221
6404.34 2124
6405.10 2284
6405.85 2269
6406.61 2240
6407.36 2296
6408.12 2254
6408.88 2240
6409.63 2254
6410.39 2219
6411.14 2232
6411.90 2402
6412.65 2342
6413.41 2267
6414.16 2339
6414.92 2491
6415.68 2388
6416.43 2351
6417.19 2437
6417.94 2334
6418.70 2361
6419.46 2305
6420.21 2379
6420.97 2451
6421.73 2281
6422.48 2289
6423.24 2235
6423.99 2304
6424.75 2471
6425.51 2452
6426.26 2596
6427.02 2638
6427.78 2618
6428.53 2490
6429.29 2477
6430.05 2425
6430.80 2441
6431.56 2527
6432.32 2481
6433.07 2461
6433.83 2393
6434.59 2352
6435.34 2404
6436.10 2368
6436.86 2350
6437.62 2315
6438.37 2345
6439.13 2280
6439.89 2312
6440.65 2252
6441.40 2298
6442.16 2322
6442.92 2175
6443.68 2328
6444.43 2395
6445.19 2331
6445.95 2314
6446.71 2317
6447.46 2246
6448.22 2247
6448.98 2207
6449.74 2132
6450.49 2159
6451.25 2314
6452.01 2290
6452.77 2275
6453.53 2230
6454.29 2286
6455.04 2328
6455.80 2255
6456.56 2243
6457.32 2300
6458.08 2208
6458.84 2265
6459.59 2201
6460.35 2172
6461.11 2201
6461.87 2260
6462.63 2426
6463.39 2514
6464.15 2341
6464.90 2352
6465.66 2444
6466.42 2474
6467.18 2334
6467.94 2377
6468.70 2430
6469.46 2433
6470.22 2355
6470.98 2413
6471.73 2329
6472.49 2269
6473.25 2428
6474.01 2374
6474.77 2366
6475.53 2389
6476.29 2390
6477.05 2487
6477.81 2304
6478.57 2428
6479.33 2389
6480.09 2389
6480.85 2336
6481.61 2497
6482.37 2546
6483.13 2502
6483.89 2496
6484.65 2510
6485.41 2444
6486.17 2601
6486.93 2606
6487.69 2624
6488.45 2675
6489.21 2783
6489.97 2717
6490.73 2670
6491.49 2718
6492.25 2692
6493.01 2837
6493.77 2807
6494.53 2795
6495.29 2701
6496.05 2784
6496.81 2804
6497.57 2860
6498.33 2919
6499.10 2847
6499.86 2752
6500.62 2940
6501.38 2982
6502.14 3074
6502.90 2956
6503.66 2942
6504.42 3041
6505.18 3024
6505.94 3039
6506.71 3152
6507.47 3133
6508.23 3132
6508.99 3108
6509.75 3074
6510.51 3091
6511.27 3113
6512.04 3206
6512.80 3265
6513.56 3090
6514.32 3228
6515.08 3319
6515.84 3223
6516.61 3200
6517.37 3221
6518.13 3309
6518.89 3338
6519.65 3450
6520.42 3335
6521.18 3217
6521.94 3253
6522.70 3380
6523.46 3329
6524.23 3362
6524.99 3634
6525.75 3533
6526.51 3604
6527.28 3785
6528.04 3763
6528.80 4064
6529.56 4185
6530.33 4328
6531.09 4565
6531.85 4624
6532.61 4794
6533.38 4781
6534.14 4764
6534.90 4682
6535.67 4614
6536.43 4638
6537.19 4452
6537.95 4551
6538.72 4658
6539.48 4953
6540.24 5047
6541.01 5149
6541.77 5471
6542.53 5370
6543.30 5451
6544.06 5494
6544.82 5216
6545.59 4882
6546.35 4470
6547.11 4248
6547.88 3913
6548.64 3648
6549.41 3519
6550.17 3262
6550.93 3141
6551.70 3193
6552.46 3082
6553.22 3140
6553.99 3111
6554.75 3173
6555.52 3018
6556.28 3107
6557.05 3023
6557.81 2966
6558.57 3093
6559.34 3171
6560.10 3170
6560.87 3254
6561.63 3141
6562.40 3411
6563.16 3245
6563.92 3314
6564.69 3177
6565.45 3347
6566.22 3353
6566.98 3177
6567.75 3304
6568.51 3442
6569.28 3432
6570.04 3418
6570.81 3339
6571.57 3600
6572.34 3579
6573.10 3273
6573.87 3372
6574.63 3562
6575.40 3491
6576.16 3443
6576.93 3298
6577.69 3347
6578.46 3495
6579.23 3425
6579.99 3438
6580.76 3591
6581.52 3770
6582.29 3833
6583.05 3813
6583.82 3992
6584.59 3995
6585.35 4017
6586.12 4040
6586.88 3983
6587.65 3911
6588.41 3901
6589.18 3870
6589.95 3780
6590.71 3671
6591.48 3589
6592.25 3509
6593.01 3738
6593.78 3917
6594.54 3972
6595.31 3901
6596.08 4092
6596.84 4338
6597.61 4660
6598.38 4668
6599.14 4657
6599.91 4640
6600.68 4823
6601.44 4783
6602.21 4692
6602.98 4495
6603.74 4364
6604.51 4177
6605.28 3965
6606.05 3838
6606.81 3766
6607.58 3573
6608.35 3427
6609.11 3293
6609.88 3390
6610.65 3435
6611.42 3457
6612.18 3352
6612.95 3591
6613.72 3578
6614.49 3666
6615.25 3666
6616.02 3600
6616.79 3644
6617.56 3590
6618.32 3520
6619.09 3385
6619.86 3476
6620.63 3399
6621.40 3230
6622.16 3390
6622.93 3326
6623.70 3273
6624.47 3325
6625.24 3320
6626.00 3304
6626.77 3527
6627.54 3371
6628.31 3378
6629.08 3341
6629.85 3581
6630.61 3290
6631.38 3300
6632.15 3093
6632.92 3167
6633.69 3267
6634.46 3175
6635.23 3290
6635.99 3414
6636.76 3514
6637.53 3505
6638.30 3628
6639.07 3752
6639.84 3822
6640.61 3847
6641.38 3907
6642.15 3880
6642.92 3862
6643.68 3796
6644.45 3758
6645.22 3569
6645.99 3445
6646.76 3368
6647.53 3343
6648.30 3208
6649.07 3180
6649.84 3202
6650.61 3160
6651.38 3200
6652.15 3171
6652.92 3219
6653.69 3322
6654.46 3327
6655.23 3230
6656.00 3253
6656.77 3262
6657.54 3268
6658.31 3266
6659.08 3351
6659.85 3381
6660.62 3455
6661.39 3252
6662.16 3217
6662.93 3212
6663.70 3241
6664.47 3233
6665.24 3294
6666.01 3266
6666.78 3206
6667.55 3431
6668.32 3708
6669.09 3632
6669.86 3723
6670.64 3887
6671.41 3952
6672.18 3824
6672.95 3852
6673.72 3674
6674.49 3496
6675.26 3583
6676.03 3563
6676.80 3350
6677.57 3243
6678.35 3316
6679.12 3143
6679.89 3008
6680.66 3003
6681.43 2992
6682.20 3096
6682.97 3038
6683.75 3154
6684.52 3058
6685.29 3231
6686.06 3461
6686.83 3253
6687.60 3355
6688.38 3573
6689.15 3410
6689.92 3428
6690.69 3568
6691.46 3451
6692.24 3618
6693.01 3553
6693.78 3430
6694.55 3357
6695.32 3326
6696.10 3183
6696.87 3081
6697.64 2980
6698.41 2848
6699.19 2913
6699.96 2835
6700.73 2868
6701.50 2843
6702.28 2918
6703.05 2868
6703.82 2797
6704.59 2758
6705.37 2824
6706.14 2743
6706.91 2831
6707.69 2852
6708.46 2794
6709.23 2959
6710.00 2876
6710.78 2848
6711.55 2792
6712.32 2634
6713.10 2741
6713.87 2705
6714.64 2587
6715.42 2720
6716.19 2614
6716.96 2638
6717.74 2637
6718.51 2607
6719.28 2642
6720.06 2511
6720.83 2491
6721.61 2632
6722.38 2590
6723.15 2593
6723.93 2577
6724.70 2573
6725.47 2670
6726.25 2591
6727.02 2499
6727.80 2530
6728.57 2515
6729.35 2594
6730.12 2576
6730.89 2553
6731.67 2685
6732.44 2594
6733.22 2465
6733.99 2546
6734.77 2573
6735.54 2746
6736.31 2670
6737.09 2629
6737.86 2599
6738.64 2559
6739.41 2509
6740.19 2541
6740.96 2552
6741.74 2572
6742.51 2690
6743.29 2635
6744.06 2722
6744.84 2598
6745.61 2672
6746.39 2622
6747.16 2620
6747.94 2825
6748.71 2690
6749.49 2692
6750.26 2684
6751.04 2571
6751.82 2705
6752.59 2885
6753.37 2815
6754.14 2812
6754.92 2917
6755.69 2930
6756.47 3124
6757.25 3063
6758.02 3075
6758.80 3121
6759.57 2877
6760.35 2769
6761.12 2694
6761.90 2830
6762.68 2670
6763.45 2478
6764.23 2531
6765.01 2546
6765.78 2539
6766.56 2571
6767.33 2582
6768.11 2502
6768.89 2560
6769.66 2468
6770.44 2467
6771.22 2464
6771.99 2561
6772.77 2492
6773.55 2451
6774.32 2589
6775.10 2362
6775.88 2413
6776.65 2476
6777.43 2507
6778.21 2543
6778.99 2405
6779.76 2390
6780.54 2335
6781.32 2447
6782.09 2335
6782.87 2482
6783.65 2414
6784.43 2506
6785.20 2457
6785.98 2287
6786.76 2349
6787.54 2575
6788.31 2414
6789.09 2329
6789.87 2377
6790.65 2466
6791.42 2405
6792.20 2470
6792.98 2400
6793.76 2397
6794.54 2430
6795.31 2345
6796.09 2352
6796.87 2334
6797.65 2311
6798.43 2286
6799.20 2243
6799.98 2212
6800.76 2341
6801.54 2345
6802.32 2284
6803.10 2409
6803.87 2356
6804.65 2331
6805.43 2409
6806.21 2401
6806.99 2352
6807.77 2528
6808.55 2504
6809.32 2579
6810.10 2636
6810.88 2569
6811.66 2617
6812.44 2654
6813.22 2578
6814.00 2452
6814.78 2435
6815.56 2343
6816.34 2413
6817.11 2310
6817.89 2335
6818.67 2426
6819.45 2383
6820.23 2487
6821.01 2342
6821.79 2376
6822.57 2515
6823.35 2485
6824.13 2545
6824.91 2372
6825.69 2439
6826.47 2428
6827.25 2406
6828.03 2487
6828.81 2319
6829.59 2331
6830.37 2493
6831.15 2495
6831.93 2381
6832.71 2404
6833.49 2463
6834.27 2511
6835.05 2383
6835.83 2317
6836.61 2468
6837.39 2505
6838.17 2320
6838.95 2361
6839.73 2404
6840.51 2343
6841.29 2305
6842.07 2371
6842.85 2164
6843.63 2184
6844.42 2327
6845.20 2300
6845.98 2394
6846.76 2240
6847.54 2237
6848.32 2328
6849.10 2369
6849.88 2401
6850.66 2405
6851.44 2472
6852.23 2622
6853.01 2775
6853.79 2893
6854.57 3146
6855.35 3391
6856.13 3533
6856.91 3520
6857.70 3382
6858.48 3531
6859.26 3610
6860.04 3326
6860.82 3203
6861.60 3056
6862.39 2782
6863.17 2593
6863.95 2619
6864.73 2557
6865.51 2403
6866.30 2283
6867.08 2440
6867.86 2444
6868.64 2474
6869.42 2569
6870.21 2503
6870.99 2552
6871.77 2632
6872.55 2731
6873.34 2550
6874.12 2552
6874.90 2591
6875.68 2643
6876.47 2641
6877.25 2582
6878.03 2670
6878.81 2646
6879.60 2461
6880.38 2536
6881.16 2541
6881.95 2440
6882.73 2631
6883.51 2549
6884.29 2524
6885.08 2514
6885.86 2601
6886.64 2586
6887.43 2746
6888.21 2727
6888.99 2721
6889.78 2831
6890.56 2851
6891.34 2921
6892.13 2945
6892.91 3211
6893.69 3332
6894.48 3255
6895.26 3149
6896.05 3047
6896.83 3052
6897.61 2919
6898.40 2868
6899.18 2828
6899.97 2707
6900.75 2702
6901.53 2900
6902.32 2885
6903.10 2889
6903.89 2890
6904.67 2999
6905.45 3015
6906.24 3047
6907.02 3157
6907.81 3243
6908.59 3162
6909.38 3241
6910.16 3147
6910.95 3181
6911.73 3212
6912.51 3108
6913.30 2974
6914.08 2785
6914.87 2890
6915.65 2826
6916.44 2786
6917.22 2823
6918.01 2826
6918.79 2848
6919.58 2751
6920.36 2807
6921.15 2783
6921.93 2714
6922.72 2852
6923.50 2867
6924.29 2916
6925.08 2958
6925.86 2823
6926.65 2871
6927.43 2927
6928.22 2863
6929.00 2758
6929.79 2840
6930.57 2873
6931.36 2894
6932.15 2920
6932.93 3006
6933.72 3062
6934.50 2839
6935.29 2868
6936.08 2976
6936.86 3008
6937.65 2991
6938.43 2906
6939.22 2956
6940.01 2935
6940.79 2964
6941.58 2992
6942.37 2954
6943.15 3088
6943.94 3054
6944.72 3062
6945.51 3251
6946.30 3162
6947.08 3217
6947.87 3344
6948.66 3459
6949.44 3467
6950.23 3435
6951.02 3484
6951.80 3625
6952.59 3704
6953.38 3782
6954.17 3977
6954.95 3913
6955.74 3738
6956.53 3729
6957.31 3714
6958.10 3590
6958.89 3651
6959.68 3488
6960.46 3501
6961.25 3572
6962.04 3792
6962.83 3662
6963.61 3594
6964.40 3696
6965.19 3929
6965.98 3716
6966.76 3855
6967.55 3852
6968.34 3698
6969.13 3758
6969.92 3851
6970.70 3775
6971.49 3724
6972.28 3855
6973.07 3864
6973.86 3898
6974.64 4142
6975.43 4108
6976.22 4178
6977.01 4056
6977.80 4161
6978.59 4220
6979.37 4094
6980.16 4126
6980.95 4246
6981.74 4308
6982.53 4362
6983.32 4323
6984.11 4456
6984.90 4814
6985.68 4844
6986.47 5076
6987.26 5525
6988.05 6015
6988.84 6718
6989.63 7217
6990.42 8006
6991.21 8561
6992.00 8746
6992.79 8819
6993.57 8381
6994.36 8020
6995.15 7430
6995.94 6888
6996.73 6287
6997.52 5889
6998.31 5527
6999.10 5329
6999.89 5310
7000.68 5507
7001.47 5816
7002.26 6326
7003.05 6891
7003.84 7437
7004.63 7940
7005.42 8158
7006.21 8472
7007.00 8324
7007.79 8001
7008.58 7601
7009.37 7341
7010.16 6431
7010.95 5578
7011.74 5181
7012.53 4696
7013.32 4211
7014.11 4018
7014.90 3827
7015.69 3545
7016.48 3379
7017.27 3392
7018.06 3363
7018.85 3573
7019.65 3574
7020.44 3600
7021.23 3551
7022.02 3402
7022.81 3310
7023.60 3330
7024.39 3401
7025.18 3229
7025.97 3263
7026.76 3256
7027.56 3178
7028.35 3143
7029.14 3060
7029.93 3155
7030.72 3381
7031.51 3389
7032.30 3384
7033.09 3383
7033.89 3210
7034.68 3199
7035.47 3183
7036.26 3146
7037.05 3045
7037.84 3083
7038.64 3186
7039.43 3149
7040.22 3215
7041.01 3200
7041.80 3121
7042.60 3145
7043.39 3250
7044.18 3352
7044.97 3459
7045.76 3498
7046.56 3373
7047.35 3201
7048.14 3349
7048.93 3292
7049.73 3334
7050.52 3384
7051.31 3533
7052.10 3726
7052.90 3638
7053.69 3739
7054.48 3875
7055.27 4054
7056.07 4077
7056.86 4217
7057.65 4048
7058.45 3972
7059.24 3580
7060.03 3332
7060.83 3482
7061.62 3350
7062.41 3284
7063.20 3164
7064.00 3150
7064.79 3179
7065.58 3056
7066.38 2989
7067.17 2988
7067.96 3047
7068.76 3008
7069.55 2953
7070.35 3006
7071.14 3141
7071.93 3104
7072.73 3063
7073.52 2982
7074.31 2948
7075.11 3005
7075.90 2926
7076.70 2891
7077.49 2987
7078.28 2732
7079.08 2797
7079.87 2728
7080.67 2805
7081.46 2796
7082.25 2790
7083.05 2835
7083.84 2739
7084.64 2833
7085.43 2792
7086.23 2706
7087.02 2632
7087.82 2643
7088.61 2652
7089.41 2735
7090.20 2839
7090.99 2838
7091.79 2937
7092.58 2951
7093.38 2938
7094.17 2971
7094.97 3022
7095.76 2949
7096.56 2852
7097.35 2843
7098.15 2819
7098.94 2707
7099.74 2659
7100.54 2578
7101.33 2586
7102.13 2466
7102.92 2478
7103.72 2387
7104.51 2460
7105.31 2492
7106.10 2357
7106.90 2400
7107.70 2382
7108.49 2351
7109.29 2369
7110.08 2330
7110.88 2443
7111.67 2382
7112.47 2254
7113.27 2300
7114.06 2250
7114.86 2233
7115.65 2184
7116.45 2170
7117.25 2224
7118.04 2352
7118.84 2287
7119.64 2296
7120.43 2229
7121.23 2298
7122.03 2346
7122.82 2192
7123.62 2243
7124.41 2275
7125.21 2276
7126.01 2396
7126.81 2398
7127.60 2307
7128.40 2252
7129.20 2273
7129.99 2302
7130.79 2335
7131.59 2318
7132.38 2387
7133.18 2256
7133.98 2232
7134.78 2297
7135.57 2324
7136.37 2286
7137.17 2233
7137.96 2193
7138.76 2167
7139.56 2172
7140.36 2180
7141.15 2188
7141.95 2239
7142.75 2330
7143.55 2222
7144.35 2024
7145.14 2249
7145.94 2198
7146.74 2233
7147.54 2226
7148.33 2261
7149.13 2243
7149.93 2274
7150.73 2247
7151.53 2223
7152.33 2205
7153.12 2207
7153.92 2144
7154.72 2086
7155.52 2169
7156.32 2155
7157.12 2056
7157.91 2031
7158.71 2019
7159.51 1997
7160.31 2156
7161.11 2137
7161.91 2095
7162.71 2089
7163.50 2089
7164.30 2045
7165.10 2093
7165.90 2035
7166.70 2064
7167.50 2005
7168.30 2051
7169.10 1927
7169.90 1854
7170.70 1977
7171.50 1890
7172.29 1915
7173.09 1943
7173.89 1904
7174.69 1951
7175.49 1911
7176.29 1936
7177.09 1914
7177.89 1952
7178.69 1975
7179.49 1996
7180.29 1885
7181.09 1855
7181.89 1909
7182.69 1879
7183.49 1909
7184.29 1998
7185.09 1909
7185.89 1940
7186.69 1939
7187.49 1999
7188.29 1990
7189.09 2030
7189.89 2012
7190.69 1992
7191.49 2014
7192.29 2009
7193.09 1875
7193.89 1920
7194.69 1999
7195.49 1949
7196.29 1716
7197.10 1801
7197.90 1792
7198.70 1770
7199.50 1850
7200.30 1729
7201.10 1738
7201.90 1782
7202.70 1773
7203.50 1782
7204.30 1836
7205.11 1783
7205.91 1847
7206.71 1756
7207.51 1736
7208.31 1805
7209.11 1746
7209.91 1753
7210.71 1799
7211.52 1778
7212.32 1733
7213.12 1735
7213.92 1701
7214.72 1850
7215.52 1730
7216.33 1683
7217.13 1627
7217.93 1747
7218.73 1742
7219.53 1791
7220.34 1648
7221.14 1700
7221.94 1831
7222.74 1832
7223.54 1847
7224.35 1863
7225.15 1881
7225.95 1719
7226.75 1735
7227.56 1788
7228.36 1772
7229.16 1809
7229.96 1840
7230.77 1840
7231.57 1820
7232.37 1861
7233.17 1757
7233.98 1718
7234.78 1650
7235.58 1740
7236.38 1800
7237.19 1737
7237.99 1721
7238.79 1730
7239.60 1610
7240.40 1608
7241.20 1651
7242.01 1737
7242.81 1778
7243.61 1684
7244.42 1784
7245.22 1715
7246.02 1779
7246.83 1837
7247.63 1862
7248.43 1831
7249.24 1780
7250.04 1718
7250.84 1742
7251.65 1689
7252.45 1652
7253.26 1715
7254.06 1665
7254.86 1670
7255.67 1694
7256.47 1644
7257.28 1615
7258.08 1677
7258.88 1675
7259.69 1723
7260.49 1701
7261.30 1718
7262.10 1785
7262.90 1778
7263.71 1657
7264.51 1788
7265.32 1756
7266.12 1676
7266.93 1628
7267.73 1701
7268.54 1753
7269.34 1755
7270.15 1758
7270.95 1724
7271.76 1815
7272.56 1770
7273.37 1783
7274.17 1802
7274.98 1732
7275.78 1818
7276.59 1785
7277.39 1828
7278.20 1804
7279.00 1787
7279.81 1959
7280.61 1983
7281.42 1912
7282.22 1954
7283.03 2004
7283.83 1959
7284.64 1903
7285.45 1961
7286.25 2093
7287.06 1991
7287.86 2136
7288.67 2180
7289.47 2223
7290.28 2394
7291.09 2412
7291.89 2478
7292.70 2486
7293.50 2258
7294.31 2258
7295.12 1961
7295.92 1893
7296.73 1994
7297.53 1940
7298.34 1922
7299.15 1960
7299.95 2003
7300.76 2079
7301.57 2036
7302.37 1971
7303.18 1994
7303.99 2127
7304.79 2059
7305.60 2044
7306.41 2093
7307.21 2179
7308.02 2192
7308.83 1962
7309.63 2009
7310.44 2019
7311.25 2110
7312.06 1963
7312.86 2060
7313.67 2024
7314.48 2169
7315.28 2157
7316.09 2206
7316.90 2291
7317.71 2186
7318.51 2242
7319.32 2402
7320.13 2364
7320.94 2573
7321.74 2564
7322.55 2521
7323.36 2793
7324.17 3011
7324.97 2971
7325.78 2882
7326.59 2978
7327.40 2741
7328.21 2692
7329.01 2653
7329.82 2592
7330.63 2402
7331.44 2395
7332.25 2342
7333.06 2277
7333.86 2194
7334.67 2317
7335.48 2220
7336.29 2068
7337.10 2117
7337.91 2135
7338.71 2141
7339.52 2218
7340.33 2146
7341.14 2174
7341.95 2260
7342.76 2130
7343.57 2180
7344.38 2111
7345.18 1937
7345.99 2081
7346.80 2193
7347.61 2075
7348.42 2172
7349.23 2067
7350.04 1975
7350.85 1938
7351.66 2017
7352.47 1976
7353.28 1937
7354.09 1877
7354.89 1985
7355.70 1900
7356.51 1945
7357.32 1912
7358.13 1995
7358.94 1976
7359.75 1953
7360.56 1931
7361.37 1879
7362.18 1900
7362.99 2018
7363.80 1943
7364.61 1956
7365.42 1859
7366.23 2037
7367.04 1942
7367.85 2027
7368.66 2037
7369.47 2065
7370.28 2069
7371.09 2064
7371.90 2097
7372.71 1985
7373.52 1939
7374.33 1993
7375.15 2037
7375.96 1944
7376.77 2080
7377.58 2111
7378.39 2032
7379.20 2119
7380.01 2030
7380.82 2068
7381.63 2078
7382.44 2067
7383.25 2201
7384.06 2180
7384.88 2105
7385.69 2126
7386.50 2171
7387.31 2138
7388.12 2225
7388.93 2242
7389.74 2281
7390.55 2201
7391.37 2184
7392.18 2123
7392.99 2167
7393.80 2263
7394.61 2199
7395.42 2090
7396.24 2117
7397.05 2289
7397.86 2411
7398.67 2320
7399.48 2323
7400.30 2462
7401.11 2654
7401.92 2611
7402.73 2865
7403.54 3068
7404.36 3234
7405.17 3204
7405.98 3251
7406.79 3325
7407.60 3525
7408.42 3440
7409.23 3233
7410.04 2992
7410.85 2968
7411.67 2855
7412.48 2654
7413.29 2623
7414.11 2679
7414.92 2419
7415.73 2375
7416.54 2431
7417.36 2383
7418.17 2451
7418.98 2474
7419.80 2388
7420.61 2407
7421.42 2309
7422.23 2220
7423.05 2301
7423.86 2263
7424.67 2248
7425.49 2252
7426.30 2197
7427.11 2282
7427.93 2199
7428.74 2311
7429.56 2297
7430.37 2280
7431.18 2242
7432.00 2286
7432.81 2251
7433.62 2314
7434.44 2314
7435.25 2304
7436.07 2299
7436.88 2389
7437.69 2432
7438.51 2437
7439.32 2333
7440.14 2421
7440.95 2589
7441.76 2544
7442.58 2449
7443.39 2469
7444.21 2524
7445.02 2444
7445.84 2611
7446.65 2684
7447.46 2691
7448.28 2701
7449.09 2873
7449.91 3036
7450.72 3282
7451.54 3441
7452.35 3623
7453.17 3884
7453.98 3858
7454.80 3955
7455.61 3997
7456.43 3786
7457.24 3736
7458.06 3519
7458.87 3437
7459.69 3266
7460.50 2983
7461.32 2951
7462.13 2792
7462.95 2701
7463.77 2829
7464.58 2801
7465.40 2734
7466.21 2782
7467.03 2720
7467.84 2559
7468.66 2685
7469.47 2747
7470.29 2878
7471.11 2961
7471.92 3090
7472.74 3205
7473.55 3144
7474.37 3201
7475.19 3391
7476.00 3196
7476.82 3324
7477.63 3516
7478.45 3508
7479.27 3367
7480.08 3364
7480.90 3297
7481.72 3194
7482.53 3041
7483.35 2925
7484.17 2724
7484.98 2782
7485.80 2699
7486.62 2673
7487.43 2613
7488.25 2585
7489.07 2467
7489.88 2525
7490.70 2416
7491.52 2479
7492.33 2489
7493.15 2473
7493.97 2365
7494.78 2427
7495.60 2383
7496.42 2340
7497.24 2333
7498.05 2356
7498.87 2215
7499.69 2089
7500.51 2261
7501.32 2187
7502.14 2183
7502.96 2180
7503.78 2168
7504.59 2387
7505.41 2248
7506.23 2253
7507.05 2230
7507.86 2241
7508.68 2378
7509.50 2464
7510.32 2483
7511.14 2319
7511.95 2334
7512.77 2392
7513.59 2461
7514.41 2397
7515.23 2277
7516.05 2323
7516.86 2362
7517.68 2434
7518.50 2369
7519.32 2407
7520.14 2446
7520.96 2327
7521.78 2370
7522.59 2423
7523.41 2439
7524.23 2410
7525.05 2426
7525.87 2347
7526.69 2450
7527.51 2287
7528.33 2296
7529.14 2323
7529.96 2429
7530.78 2484
7531.60 2462
7532.42 2632
7533.24 2594
7534.06 2473
7534.88 2541
7535.70 2571
7536.52 2574
7537.34 2489
7538.16 2436
7538.98 2546
7539.80 2532
7540.62 2621
7541.44 2544
7542.25 2459
7543.07 2537
7543.89 2575
7544.71 2676
7545.53 2820
7546.35 2875
7547.17 2926
7547.99 3004
7548.81 3351
7549.63 3394
7550.45 3405
7551.27 3435
7552.09 3258
7552.92 3342
7553.74 3198
7554.56 3046
7555.38 2872
7556.20 2704
7557.02 2680
7557.84 2722
7558.66 2462
7559.48 2531
7560.30 2503
7561.12 2349
7561.94 2400
7562.76 2419
7563.58 2369
7564.40 2544
7565.23 2590
7566.05 2551
7566.87 2556
7567.69 2545
7568.51 2392
7569.33 2520
7570.15 2474
7570.97 2556
7571.79 2599
7572.62 2463
7573.44 2520
7574.26 2486
7575.08 2426
7575.90 2440
7576.72 2477
7577.55 2445
7578.37 2558
7579.19 2593
7580.01 2493
7580.83 2526
7581.65 2498
7582.48 2393
7583.30 2344
7584.12 2262
7584.94 2292
7585.76 2265
7586.59 2389
7587.41 2365
7588.23 2307
7589.05 2349
7589.88 2373
7590.70 2385
7591.52 2498
7592.34 2523
7593.16 2425
7593.99 2364
7594.81 2459
7595.63 2403
7596.46 2333
7597.28 2417
7598.10 2315
7598.92 2359
7599.75 2263
7600.57 2304
7601.39 2400
7602.22 2391
7603.04 2301
7603.86 2442
7604.68 2490
7605.51 2476
7606.33 2672
7607.15 2637
7607.98 2775
7608.80 2835
7609.62 2902
7610.45 2948
7611.27 2882
7612.09 2774
7612.92 2939
7613.74 2964
7614.57 2858
7615.39 2689
7616.21 2588
7617.04 2654
7617.86 2632
7618.68 2683
7619.51 2705
7620.33 2621
7621.16 2758
7621.98 2859
7622.80 3016
7623.63 2870
7624.45 2855
7625.28 2871
7626.10 2962
7626.93 2880
7627.75 2721
7628.57 2775
7629.40 2674
7630.22 2630
7631.05 2685
7631.87 2517
7632.70 2651
7633.52 2766
7634.35 2754
7635.17 2816
7636.00 3008
7636.82 3065
7637.65 3004
7638.47 3119
7639.30 2988
7640.12 2841
7640.95 2843
7641.77 2879
7642.60 2559
7643.42 2576
7644.25 2453
7645.07 2380
7645.90 2221
7646.72 2134
7647.55 2225
7648.37 2147
7649.20 2122
7650.02 2141
7650.85 2067
7651.68 2014
7652.50 1982
7653.33 2035
7654.15 1993
7654.98 2026
7655.81 2019
7656.63 2055
7657.46 1952
7658.28 2069
7659.11 1966
7659.94 1948
7660.76 1903
7661.59 1964
7662.41 1964
7663.24 1832
7664.07 1729
7664.89 1963
7665.72 1913
7666.55 1793
7667.37 1868
7668.20 1813
7669.03 1683
7669.85 1754
7670.68 1725
7671.51 1787
7672.33 1840
7673.16 1874
7673.99 1785
7674.81 1775
7675.64 1786
7676.47 1831
7677.29 1810
7678.12 1906
7678.95 1874
7679.78 1807
7680.60 1830
7681.43 1853
7682.26 1883
7683.08 1856
7683.91 1771
7684.74 1687
7685.57 1758
7686.39 1842
7687.22 1736
7688.05 1764
7688.88 1819
7689.70 1811
7690.53 1795
7691.36 1753
7692.19 1798
7693.02 1762
7693.84 1889
7694.67 1844
7695.50 1747
7696.33 1719
7697.16 1679
7697.98 1732
7698.81 1766
7699.64 1902
7700.47 1836
7701.30 1849
7702.13 2014
7702.95 1933
7703.78 1980
7704.61 1906
7705.44 2017
7706.27 2111
7707.10 1986
7707.93 1916
7708.75 1860
7709.58 1874
7710.41 1901
7711.24 1828
7712.07 1850
7712.90 1873
7713.73 1805
7714.56 1764
7715.39 1665
7716.22 1763
7717.04 1778
7717.87 1782
7718.70 1777
7719.53 1802
7720.36 1823
7721.19 1816
7722.02 1762
7722.85 1702
7723.68 1726
7724.51 1761
7725.34 1713
7726.17 1759
7727.00 1752
7727.83 1716
7728.66 1800
7729.49 1774
7730.32 1664
7731.15 1683
7731.98 1637
7732.81 1689
7733.64 1662
7734.47 1656
7735.30 1698
7736.13 1677
7736.96 1767
7737.79 1718
7738.62 1747
7739.45 1781
7740.28 1734
7741.11 1789
7741.94 1817
7742.77 1730
7743.60 1765
7744.43 1733
7745.26 1666
7746.09 1703
7746.93 1702
7747.76 1707
7748.59 1813
7749.42 1884
7750.25 2072
7751.08 2079
7751.91 2201
7752.74 2312
7753.57 2399
7754.40 2566
7755.24 2527
7756.07 2427
7756.90 2327
7757.73 2199
7758.56 2028
7759.39 1890
7760.22 1883
7761.06 1850
7761.89 1757
7762.72 1770
7763.55 1656
7764.38 1673
7765.21 1641
7766.05 1711
7766.88 1782
7767.71 1838
7768.54 1691
7769.37 1675
7770.21 1749
7771.04 1840
7771.87 1745
7772.70 1658
7773.53 1724
7774.37 1701
7775.20 1700
7776.03 1772
7776.86 1655
7777.70 1689
7778.53 1647
7779.36 1607
7780.19 1531
7781.03 1645
7781.86 1680
7782.69 1628
7783.52 1690
7784.36 1681
7785.19 1708
7786.02 1761
7786.86 1631
7787.69 1610
7788.52 1640
7789.36 1639
7790.19 1638
7791.02 1701
7791.85 1719
7792.69 1697
7793.52 1684
7794.35 1605
7795.19 1685
7796.02 1767
7796.86 1736
7797.69 1683
7798.52 1785
7799.36 1656
7800.19 1653
7801.02 1781
7801.86 1739
7802.69 1774
7803.52 1747
7804.36 1829
7805.19 1702
7806.03 1746
7806.86 1827
7807.69 1767
7808.53 1763
7809.36 1764
7810.20 1844
7811.03 1800
7811.87 1812
7812.70 1759
7813.53 1806
7814.37 1905
7815.20 1899
7816.04 1842
7816.87 1815
7817.71 1887
7818.54 1937
7819.38 1826
7820.21 1872
7821.05 1834
7821.88 1984
7822.72 2014
7823.55 2090
7824.39 2031
7825.22 1848
7826.06 1957
7826.89 1904
7827.73 1942
7828.56 2051
7829.40 2009
7830.23 1990
7831.07 2164
7831.90 2024
7832.74 2091
7833.57 2140
7834.41 2201
7835.24 2023
7836.08 2020
7836.91 1945
7837.75 1965
7838.59 1943
7839.42 2012
7840.26 2030
7841.09 1978
7841.93 1947
7842.77 1981
7843.60 1956
7844.44 1935
7845.27 1925
7846.11 1953
7846.95 1924
7847.78 1870
7848.62 1923
7849.45 1931
7850.29 1930
7851.13 1889
7851.96 1821
7852.80 1777
7853.64 1794
7854.47 1736
7855.31 1864
7856.15 1805
7856.98 1879
7857.82 1761
7858.66 1682
7859.49 1774
7860.33 1708
7861.17 1747
7862.00 1851
7862.84 1748
7863.68 1701
7864.52 1853
7865.35 1812
7866.19 1919
7867.03 1903
7867.86 1840
7868.70 1771
7869.54 1791
7870.38 1879
7871.21 1865
7872.05 1783
7872.89 1878
7873.73 1787
7874.56 1822
7875.40 1930
7876.24 1908
7877.08 1888
7877.92 1967
7878.75 1853
7879.59 1971
7880.43 1996
7881.27 2031
7882.10 2094
7882.94 2227
7883.78 2094
7884.62 2089
7885.46 2088
7886.30 2104
7887.13 2133
7887.97 1973
7888.81 1972
7889.65 1936
7890.49 1886
7891.33 1959
7892.16 1866
7893.00 1815
7893.84 1864
7894.68 1918
7895.52 1938
7896.36 1851
7897.20 1842
7898.04 2007
7898.88 2094
7899.71 2044
7900.55 1995
7901.39 1956
7902.23 2020
7903.07 1954
7903.91 1943
7904.75 1840
7905.59 1906
7906.43 1989
7907.27 1987
7908.11 1956
7908.95 1873
7909.79 1813
7910.62 1819
7911.46 1677
7912.30 1769
7913.14 1790
7913.98 1719
7914.82 1763
7915.66 1725
7916.50 1811
7917.34 1908
7918.18 1824
7919.02 1771
7919.86 1879
7920.70 1829
7921.54 2029
7922.38 2072
7923.22 2052
7924.06 2039
7924.90 2074
7925.74 2159
7926.58 2065
7927.43 1948
7928.27 1934
7929.11 1879
7929.95 1776
7930.79 1732
7931.63 1714
7932.47 1714
7933.31 1748
7934.15 1761
7934.99 1629
7935.83 1595
7936.67 1599
7937.51 1590
7938.36 1726
7939.20 1648
7940.04 1720
7940.88 1572
7941.72 1695
7942.56 1778
7943.40 1683
7944.24 1630
7945.09 1613
7945.93 1705
7946.77 1689
7947.61 1800
7948.45 1860
7949.29 1800
7950.13 1732
7950.98 1832
7951.82 1791
7952.66 1781
7953.50 1724
7954.34 1656
7955.19 1762
7956.03 1844
7956.87 1843
7957.71 1793
7958.55 1788
7959.40 1847
7960.24 1900
7961.08 1890
7961.92 1872
7962.76 1759
7963.61 1779
7964.45 1850
7965.29 1776
7966.13 1814
7966.98 1855
7967.82 1883
7968.66 1881
7969.50 2010
7970.35 1913
7971.19 1907
7972.03 1917
7972.88 2009
7973.72 2089
7974.56 1970
7975.40 1992
7976.25 1913
7977.09 1853
7977.93 1865
7978.78 1931
7979.62 1825
7980.46 1733
7981.31 1742
7982.15 1805
7982.99 1710
7983.84 1684
7984.68 1689
7985.52 1677
7986.37 1699
7987.21 1751
7988.06 1711
7988.90 1642
7989.74 1630
7990.59 1691
7991.43 1681
7992.27 1555
7993.12 1568
7993.96 1742
7994.81 1686
7995.65 1657
7996.49 1458
7997.34 1533
7998.18 1542
7999.03 1555
7999.87 1492
8000.72 1415
8001.56 1566
8002.40 1606
8003.25 1581
8004.09 1496
8004.94 1511
8005.78 1513
8006.63 1507
8007.47 1524
8008.32 1613
8009.16 1542
8010.01 1496
8010.85 1511
8011.70 1509
8012.54 1491
8013.39 1546
8014.23 1634
8015.08 1481
8015.92 1534
8016.77 1607
8017.61 1611
8018.46 1540
8019.30 1513
8020.15 1435
8020.99 1524
8021.84 1495
8022.68 1556
8023.53 1567
8024.38 1450
8025.22 1480
8026.07 1526
8026.91 1550
8027.76 1503
8028.60 1518
8029.45 1582
8030.30 1521
8031.14 1528
8031.99 1422
8032.83 1499
8033.68 1510
8034.53 1464
8035.37 1525
8036.22 1549
8037.06 1469
8037.91 1409
8038.76 1346
8039.60 1340
8040.45 1458
8041.30 1393
8042.14 1456
8042.99 1439
8043.84 1398
8044.68 1575
8045.53 1502
8046.38 1450
8047.22 1402
8048.07 1446
8048.92 1513
8049.76 1521
8050.61 1496
8051.46 1422
8052.30 1422
8053.15 1378
8054.00 1444
8054.85 1495
8055.69 1434
8056.54 1436
8057.39 1420
8058.24 1437
8059.08 1471
8059.93 1340
8060.78 1375
8061.63 1456
8062.47 1464
8063.32 1356
8064.17 1383
8065.02 1421
8065.86 1481
8066.71 1603
8067.56 1461
8068.41 1395
8069.26 1321
8070.10 1416
8070.95 1365
8071.80 1379
8072.65 1401
8073.50 1391
8074.34 1372
8075.19 1387
8076.04 1431
8076.89 1374
8077.74 1366
8078.59 1388
8079.43 1376
8080.28 1393
8081.13 1373
8081.98 1391
8082.83 1395
8083.68 1387
8084.53 1432
8085.37 1313
8086.22 1359
8087.07 1345
8087.92 1441
8088.77 1361
8089.62 1354
8090.47 1307
8091.32 1324
8092.17 1350
8093.02 1364
8093.87 1359
8094.71 1332
8095.56 1378
8096.41 1432
8097.26 1411
8098.11 1332
8098.96 1385
8099.81 1321
8100.66 1336
8101.51 1331
8102.36 1413
8103.21 1361
8104.06 1407
8104.91 1456
8105.76 1408
8106.61 1371
8107.46 1472
8108.31 1376
8109.16 1346
8110.01 1357
8110.86 1383
8111.71 1387
8112.56 1372
8113.41 1367
8114.26 1332
8115.11 1304
8115.96 1383
8116.81 1348
8117.66 1360
8118.51 1366
8119.36 1362
8120.21 1319
8121.06 1357
8121.92 1450
8122.77 1425
8123.62 1384
8124.47 1395
8125.32 1427
8126.17 1411
8127.02 1438
8127.87 1478
8128.72 1450
8129.57 1386
8130.43 1425
8131.28 1472
8132.13 1435
8132.98 1408
8133.83 1554
8134.68 1427
8135.53 1413
8136.38 1383
8137.24 1389
8138.09 1407
8138.94 1426
8139.79 1447
8140.64 1505
8141.49 1517
8142.35 1462
8143.20 1412
8144.05 1390
8144.90 1484
8145.75 1483
8146.61 1471
8147.46 1443
8148.31 1542
8149.16 1458
8150.01 1477
8150.87 1501
8151.72 1516
8152.57 1446
8153.42 1509
8154.28 1495
8155.13 1460
8155.98 1445
8156.83 1554
8157.69 1546
8158.54 1585
8159.39 1596
8160.24 1625
8161.10 1693
8161.95 1633
8162.80 1668
8163.66 1701
8164.51 1597
8165.36 1642
8166.21 1630
8167.07 1584
8167.92 1571
8168.77 1556
8169.63 1612
8170.48 1592
8171.33 1533
8172.19 1560
8173.04 1612
8173.89 1608
8174.75 1607
8175.60 1599
8176.46 1580
8177.31 1562
8178.16 1448
8179.02 1388
8179.87 1337
8180.72 1409
8181.58 1393
8182.43 1357
8183.29 1345
8184.14 1360
8184.99 1372
8185.85 1282
8186.70 1232
8187.56 1380
8188.41 1342
8189.26 1338
8190.12 1383
8190.97 1351
8191.83 1431
8192.68 1386
8193.54 1375
8194.39 1352
8195.25 1370
8196.10 1338
8196.95 1391
8197.81 1392
8198.66 1452
8199.52 1442
8200.37 1393
8201.23 1387
8202.08 1383
8202.94 1341
8203.79 1309
8204.65 1290
8205.50 1321
8206.36 1329
8207.21 1369
8208.07 1412
8208.92 1368
8209.78 1393
8210.64 1375
8211.49 1385
8212.35 1465
8213.20 1474
8214.06 1443
8214.91 1404
8215.77 1462
8216.62 1383
8217.48 1379
8218.34 1382
8219.19 1378
8220.05 1435
8220.90 1449
8221.76 1521
8222.61 1500
8223.47 1474
8224.33 1524
8225.18 1634
8226.04 1607
8226.90 1679
8227.75 1778
8228.61 1826
8229.46 1824
8230.32 1776
8231.18 1770
8232.03 1837
8232.89 1714
8233.75 1648
8234.60 1514
8235.46 1577
8236.32 1531
8237.17 1518
8238.03 1541
8238.89 1431
8239.74 1427
8240.60 1475
8241.46 1365
8242.32 1330
8243.17 1343
8244.03 1375
8244.89 1403
8245.74 1326
8246.60 1370
8247.46 1386
8248.32 1439
8249.17 1342
8250.03 1444
8250.89 1439
8251.75 1334
8252.60 1380
8253.46 1449
8254.32 1458
8255.18 1446
8256.03 1535
8256.89 1416
8257.75 1375
8258.61 1393
8259.47 1387
8260.32 1378
8261.18 1333
8262.04 1375
8262.90 1409
8263.76 1423
8264.61 1352
8265.47 1362
8266.33 1331
8267.19 1423
8268.05 1393
8268.91 1358
8269.76 1349
8270.62 1406
8271.48 1379
8272.34 1327
8273.20 1302
8274.06 1345
8274.92 1366
8275.77 1335
8276.63 1383
8277.49 1459
8278.35 1302
8279.21 1319
8280.07 1435
8280.93 1427
8281.79 1427
8282.65 1427
8283.51 1407
8284.36 1390
8285.22 1437
8286.08 1383
8286.94 1473
8287.80 1521
8288.66 1451
8289.52 1403
8290.38 1391
8291.24 1426
8292.10 1581
8292.96 1565
8293.82 1433
8294.68 1434
8295.54 1453
8296.40 1516
8297.26 1443
8298.12 1500
8298.98 1525
8299.84 1463
8300.70 1483
8301.56 1413
8302.42 1592
8303.28 1547
8304.14 1440
8305.00 1448
8305.86 1487
8306.72 1555
8307.58 1446
8308.44 1468
8309.30 1388
8310.16 1417
8311.02 1557
8311.88 1471
8312.74 1463
8313.60 1502
8314.46 1505
8315.33 1513
8316.19 1444
8317.05 1486
8317.91 1466
8318.77 1455
8319.63 1381
8320.49 1470
8321.35 1455
8322.21 1481
8323.08 1443
8323.94 1525
8324.80 1615
8325.66 1429
8326.52 1425
8327.38 1454
8328.24 1454
8329.10 1398
8329.97 1444
8330.83 1478
8331.69 1462
8332.55 1448
8333.41 1382
8334.28 1359
8335.14 1417
8336.00 1362
8336.86 1377
8337.72 1401
8338.58 1415
8339.45 1533
8340.31 1445
8341.17 1416
8342.03 1484
8342.90 1454
8343.76 1530
8344.62 1420
8345.48 1432
8346.35 1506
8347.21 1510
8348.07 1496
8348.93 1452
8349.80 1476
8350.66 1506
8351.52 1475
8352.38 1522
8353.25 1390
8354.11 1419
8354.97 1504
8355.83 1440
8356.70 1604
8357.56 1626
8358.42 1483
8359.29 1479
8360.15 1586
8361.01 1586
8361.88 1532
8362.74 1572
8363.60 1565
8364.47 1565
8365.33 1632
8366.19 1551
8367.06 1454
8367.92 1561
8368.78 1574
8369.65 1588
8370.51 1615
8371.38 1616
8372.24 1525
8373.10 1533
8373.97 1613
8374.83 1644
8375.69 1647
8376.56 1639
8377.42 1634
8378.29 1671
8379.15 1750
8380.01 1701
8380.88 1670
8381.74 1670
8382.61 1708
8383.47 1719
8384.34 1747
8385.20 1665
8386.07 1776
8386.93 1675
8387.79 1712
8388.66 1789
8389.52 1794
8390.39 1788
8391.25 1888
8392.12 1932
8392.98 1894
8393.85 1909
8394.71 1997
8395.58 1928
8396.44 1902
8397.31 1913
8398.17 1929
8399.04 2015
8399.90 1974
8400.77 1952
8401.63 1846
8402.50 1993
8403.36 1947
8404.23 1969
8405.10 2031
8405.96 1969
8406.83 2060
8407.69 2068
8408.56 2044
8409.42 1991
8410.29 1957
8411.15 2032
8412.02 1940
8412.89 2055
8413.75 2015
8414.62 2132
8415.48 2009
8416.35 2028
8417.22 2075
8418.08 2201
8418.95 2214
8419.82 2174
8420.68 2178
8421.55 2189
8422.41 2239
8423.28 2250
8424.15 2256
8425.01 2230
8425.88 2197
8426.75 2189
8427.61 2243
8428.48 2320
8429.35 2316
8430.21 2324
8431.08 2400
8431.95 2416
8432.81 2495
8433.68 2476
8434.55 2530
8435.41 2565
8436.28 2552
8437.15 2651
8438.02 2620
8438.88 2557
8439.75 2602
8440.62 2685
8441.49 2676
8442.35 2808
8443.22 2919
8444.09 3011
8444.96 3014
8445.82 3140
8446.69 3149
8447.56 3231
8448.43 3239
8449.29 3369
8450.16 3409
8451.03 3378
8451.90 3313
8452.77 3407
8453.63 3329
8454.50 3291
8455.37 3370
8456.24 3376
8457.11 3612
8457.97 3971
8458.84 4592
8459.71 5594
8460.58 6330
8461.45 7274
8462.32 7882
8463.18 8314
8464.05 8457
8464.92 8236
8465.79 8025
8466.66 7404
8467.53 6428
8468.40 5714
8469.26 4863
8470.13 4225
8471.00 3905
8471.87 3628
8472.74 3198
8473.61 2838
8474.48 2886
8475.35 2765
8476.22 2638
8477.09 2733
8477.95 2548
8478.82 2551
8479.69 2676
8480.56 2448
8481.43 2415
8482.30 2351
8483.17 2274
8484.04 2350
8484.91 2197
8485.78 2294
8486.65 2341
8487.52 2301
8488.39 2266
8489.26 2195
8490.13 2323
8491.00 2265
8491.87 2208
8492.74 2376
8493.61 2319
8494.48 2325
8495.35 2371
8496.22 2295
8497.09 2329
8497.96 2394
8498.83 2492
8499.70 2447
8500.57 2464
8501.44 2482
8502.31 2472
8503.18 2474
8504.05 2420
8504.92 2327
8505.79 2412
8506.66 2224
8507.53 2370
8508.41 2251
8509.28 2178
8510.15 2187
8511.02 2178
8511.89 2152
8512.76 2279
8513.63 2210
8514.50 2274
8515.37 2306
8516.24 2239
8517.12 2259
8517.99 2328
8518.86 2345
8519.73 2250
8520.60 2355
8521.47 2352
8522.34 2313
8523.22 2403
8524.09 2382
8524.96 2336
8525.83 2381
8526.70 2396
8527.57 2411
8528.45 2394
8529.32 2423
8530.19 2443
8531.06 2360
8531.93 2342
8532.81 2369
8533.68 2362
8534.55 2443
8535.42 2441
8536.29 2442
8537.17 2522
8538.04 2571
8538.91 2486
8539.78 2457
8540.66 2381
8541.53 2298
8542.40 2312
8543.27 2368
8544.15 2422
8545.02 2382
8545.89 2280
8546.76 2254
8547.64 2118
8548.51 2067
8549.38 2077
8550.26 2100
8551.13 1991
8552.00 2037
8552.87 2140
8553.75 2156
8554.62 2123
8555.49 2122
8556.37 2085
8557.24 2148
8558.11 2246
8558.99 2263
8559.86 2287
8560.73 2338
8561.61 2355
8562.48 2362
8563.36 2319
8564.23 2296
8565.10 2278
8565.98 2160
8566.85 2121
8567.72 2094
8568.60 2087
8569.47 2014
8570.35 1928
8571.22 1862
8572.09 1893
8572.97 1909
8573.84 1875
8574.72 1834
8575.59 1862
8576.46 1765
8577.34 1754
8578.21 1797
8579.09 1835
8579.96 1793
8580.84 1782
8581.71 1796
8582.59 1723
8583.46 1800
8584.34 1843
8585.21 1730
8586.08 1818
8586.96 1790
8587.83 1723
8588.71 1696
8589.58 1699
8590.46 1777
8591.33 1720
8592.21 1685
8593.08 1759
8593.96 1844
8594.83 1738
8595.71 1702
8596.59 1752
8597.46 1733
8598.34 1759
8599.21 1898
8600.09 1894
8600.96 1776
8601.84 1803
8602.71 1887
8603.59 1843
8604.46 1870
8605.34 1848
8606.22 1815
8607.09 1868
8607.97 1996
8608.84 1983
8609.72 1926
8610.60 1868
8611.47 1957
8612.35 1985
8613.22 2024
8614.10 2115
8614.98 2127
8615.85 2321
8616.73 2300
8617.61 2270
8618.48 2181
8619.36 2334
8620.24 2367
8621.11 2230
8621.99 2083
8622.87 2025
8623.74 1952
8624.62 1993
8625.50 1834
8626.37 1802
8627.25 1851
8628.13 1859
8629.00 1710
8629.88 1824
8630.76 1795
8631.63 1811
8632.51 1893
8633.39 1904
8634.27 1875
8635.14 1924
8636.02 1920
8636.90 1846
8637.77 1862
8638.65 1949
8639.53 1939
8640.41 1889
8641.28 1800
8642.16 1854
8643.04 1815
8643.92 1896
8644.80 1886
8645.67 1981
8646.55 1894
8647.43 1920
8648.31 2018
8649.19 1961
8650.06 1889
8650.94 2018
8651.82 2079
8652.70 1982
8653.58 1981
8654.45 1892
8655.33 1907
8656.21 1999
8657.09 2087
8657.97 2037
8658.85 2045
8659.72 2088
8660.60 2096
8661.48 2037
8662.36 2144
8663.24 2013
8664.12 2028
8665.00 1987
8665.88 2091
8666.75 1994
8667.63 2022
8668.51 2082
8669.39 2083
8670.27 2075
8671.15 2095
8672.03 2083
8672.91 2086
8673.79 2040
8674.67 2124
8675.55 2163
8676.42 2218
8677.30 2340
8678.18 2370
8679.06 2453
8679.94 2521
8680.82 2489
8681.70 2552
8682.58 2624
8683.46 2576
8684.34 2625
8685.22 2517
8686.10 2403
8686.98 2421
8687.86 2378
8688.74 2303
8689.62 2369
8690.50 2370
8691.38 2432
8692.26 2496
8693.14 2514
8694.02 2539
8694.90 2874
8695.78 3123
8696.66 3318
8697.54 3583
8698.42 3872
8699.30 3991
8700.18 4013
8701.07 4118
8701.95 3909
8702.83 3667
8703.71 3337
8704.59 2988
8705.47 2785
8706.35 2498
8707.23 2425
8708.11 2337
8708.99 2237
8709.87 2161
8710.75 2110
8711.64 1992
8712.52 1900
8713.40 1861
8714.28 1979
8715.16 1932
8716.04 1883
8716.92 1905
8717.81 1998
8718.69 1926
8719.57 1989
8720.45 1840
8721.33 1864
8722.21 1883
8723.10 1896
8723.98 1844
8724.86 1936
8725.74 1864
8726.62 1865
8727.50 1850
8728.39 1896
8729.27 1877
8730.15 1841
8731.03 1891
8731.91 2014
8732.80 1995
8733.68 1947
8734.56 1979
8735.44 1985
8736.33 2021
8737.21 1969
8738.09 1970
8738.97 2080
8739.86 2017
8740.74 2013
8741.62 2043
8742.50 2001
8743.39 1952
8744.27 1917
8745.15 1980
8746.04 1958
8746.92 2057
8747.80 2077
8748.68 2033
8749.57 2025
8750.45 2038
8751.33 2061
8752.22 2006
8753.10 2048
8753.98 1997
8754.87 2045
8755.75 2153
8756.63 2181
8757.52 2159
8758.40 2148
8759.28 2044
8760.17 2110
8761.05 2296
8761.94 2412
8762.82 2359
8763.70 2395
8764.59 2425
8765.47 2452
8766.36 2514
8767.24 2488
8768.12 2512
8769.01 2337
8769.89 2423
8770.78 2312
8771.66 2324
8772.54 2231
8773.43 2272
8774.31 2226
8775.20 2296
8776.08 2301
8776.97 2297
8777.85 2316
8778.73 2428
8779.62 2437
8780.50 2441
8781.39 2502
8782.27 2390
8783.16 2385
8784.04 2416
8784.93 2462
8785.81 2386
8786.70 2372
8787.58 2584
8788.47 2452
8789.35 2413
8790.24 2409
8791.12 2433
8792.01 2378
8792.89 2323
8793.78 2381
8794.66 2575
8795.55 2675
8796.44 2710
8797.32 2820
8798.21 3023
8799.09 3012
8799.98 2933
8800.86 2963
8801.75 3075
8802.63 2940
8803.52 2755
8804.41 2473
8805.29 2506
8806.18 2409
8807.06 2404
8807.95 2371
8808.84 2375
8809.72 2291
8810.61 2332
8811.49 2379
8812.38 2628
8813.27 2609
8814.15 2559
8815.04 2521
8815.93 2565
8816.81 2511
8817.70 2533
8818.59 2430
8819.47 2353
8820.36 2245
8821.25 2158
8822.13 2102
8823.02 2023
8823.91 2007
8824.79 1926
8825.68 2021
8826.57 2113
8827.45 2001
8828.34 1954
8829.23 2006
8830.12 2079
8831.00 2129
8831.89 2005
8832.78 2060
8833.66 2062
8834.55 1961
8835.44 1982
8836.33 1951
8837.21 1987
8838.10 1851
8838.99 1888
8839.88 1915
8840.76 1937
8841.65 1855
8842.54 1836
8843.43 1736
8844.32 1829
8845.20 1794
8846.09 1778
8846.98 1833
8847.87 1775
8848.76 1840
8849.64 1763
8850.53 1777
8851.42 1803
8852.31 1785
8853.20 1789
8854.09 1734
8854.97 1745
8855.86 1760
8856.75 1781
8857.64 1721
8858.53 1665
8859.42 1754
8860.30 1693
8861.19 1704
8862.08 1750
8862.97 1691
8863.86 1610
8864.75 1530
8865.64 1554
8866.53 1617
8867.42 1583
8868.30 1625
8869.19 1668
8870.08 1617
8870.97 1653
8871.86 1812
8872.75 1632
8873.64 1696
8874.53 1585
8875.42 1607
8876.31 1572
8877.20 1557
8878.09 1464
8878.98 1509
8879.87 1543
8880.76 1581
8881.65 1561
8882.54 1578
8883.43 1528
8884.32 1554
8885.21 1464
8886.10 1459
8886.99 1498
8887.88 1518
8888.77 1483
8889.66 1456
8890.55 1575
8891.44 1495
8892.33 1413
8893.22 1516
8894.11 1489
8895.00 1474
8895.89 1419
8896.78 1423
8897.67 1483
8898.56 1437
8899.45 1465
8900.34 1430
8901.23 1416
8902.12 1323
8903.01 1381
8903.90 1384
8904.79 1351
8905.69 1371
8906.58 1305
8907.47 1357
8908.36 1424
8909.25 1329
8910.14 1289
8911.03 1335
8911.92 1354
8912.82 1295
8913.71 1356
8914.60 1355
8915.49 1327
8916.38 1344
8917.27 1320
8918.16 1321
8919.06 1244
8919.95 1281
8920.84 1360
8921.73 1222
8922.62 1279
8923.51 1284
8924.41 1303
8925.30 1316
8926.19 1269
8927.08 1230
8927.97 1253
8928.87 1257
8929.76 1254
8930.65 1169
8931.54 1274
8932.43 1277
8933.33 1277
8934.22 1257
8935.11 1109
8936.00 1140
8936.90 1120
8937.79 1192
8938.68 1158
8939.57 1189
8940.47 1190
8941.36 1252
8942.25 1253
8943.15 1250
8944.04 1161
8944.93 1157
8945.82 1208
8946.72 1162
8947.61 1172
8948.50 1191
8949.40 1147
8950.29 1135
8951.18 1205
8952.08 1087
8952.97 1183
8953.86 1143
8954.76 1218
8955.65 1151
8956.54 1131
8957.44 1124
8958.33 1200
8959.22 1149
8960.12 1146
8961.01 1143
8961.91 1125
8962.80 1148
8963.69 1137
8964.59 1085
8965.48 1016
8966.37 1045
8967.27 1121
8968.16 1146
8969.06 1179
8969.95 1195
8970.85 1207
8971.74 1155
8972.63 1089
8973.53 1120
8974.42 1101
8975.32 1204
8976.21 1160
8977.11 1170
8978.00 1150
8978.90 1133
8979.79 1099
8980.68 1088
8981.58 1051
8982.47 1031
8983.37 1099
8984.26 1135
8985.16 1144
8986.05 1067
8986.95 1092
8987.84 1102
8988.74 1034
8989.63 1044
8990.53 1086
8991.42 1099
8992.32 1037
8993.22 1048
8994.11 1051
8995.01 998
8995.90 1044
8996.80 1011
8997.69 1001
8998.59 1139
8999.48 1129
9000.38 1110
9001.28 1206
9002.17 1077
9003.07 1036
9003.96 1102
9004.86 1072
9005.75 1016
9006.65 990
9007.55 1101
9008.44 1104
9009.34 1023
9010.23 1011
9011.13 974
9012.03 960
9012.92 959
9013.82 1017
9014.72 1040
9015.61 1031
9016.51 1035
9017.41 958
9018.30 958
9019.20 977
9020.10 1012
9020.99 1022
9021.89 994
9022.79 1025
9023.68 952
9024.58 995
9025.48 942
9026.37 978
9027.27 990
9028.17 1006
9029.06 987
9029.96 1053
9030.86 993
9031.76 974
9032.65 987
9033.55 1079
9034.45 1099
9035.35 1084
9036.24 1036
9037.14 1085
9038.04 1020
9038.94 1017
9039.83 1005
9040.73 1048
9041.63 1040
9042.53 1047
9043.42 1004
9044.32 1005
9045.22 1011
9046.12 993
9047.02 1052
9047.91 984
9048.81 1036
9049.71 973
9050.61 994
9051.51 1006
9052.41 1078
9053.30 1062
9054.20 972
9055.10 984
9056.00 1020
9056.90 1017
9057.80 1010
9058.69 993
9059.59 1061
9060.49 966
9061.39 959
9062.29 978
9063.19 1006
9064.09 1027
9064.99 1079
9065.88 1022
9066.78 983
9067.68 979
9068.58 1001
9069.48 977
9070.38 1085
9071.28 1006
9072.18 1000
9073.08 1037
9073.98 1042
9074.88 996
9075.78 1021
9076.68 1057
9077.58 1051
9078.47 1043
9079.37 993
9080.27 1018
9081.17 960
9082.07 1052
9082.97 1052
9083.87 1031
9084.77 1048
9085.67 1071
9086.57 1060
9087.47 1072
9088.37 1015
9089.27 986
9090.17 1079
9091.07 1074
9091.97 1115
9092.87 1148
9093.77 985
9094.67 1053
9095.58 1107
9096.48 1101
9097.38 1093
9098.28 1066
9099.18 1145
9100.08 1137
9100.98 1079
9101.88 955
9102.78 996
9103.68 999
9104.58 1012
9105.48 1067
9106.38 979
9107.28 1019
9108.19 1087
9109.09 990
9109.99 1017
9110.89 982
9111.79 995
9112.69 1029
9113.59 1029
9114.49 1042
9115.40 1072
9116.30 986
9117.20 974
9118.10 979
9119.00 969
9119.90 996
9120.81 998
9121.71 1046
9122.61 1012
9123.51 1037
9124.41 922
9125.31 1003
9126.22 948
9127.12 1018
9128.02 965
9128.92 1040
9129.82 1027
9130.73 1083
9131.63 1027
9132.53 992
9133.43 1057
9134.34 1031
9135.24 982
9136.14 1034
9137.04 1043
9137.95 1065
9138.85 1046
9139.75 1044
9140.65 981
9141.56 937
9142.46 923
9143.36 1000
9144.26 1012
9145.17 1023
9146.07 968
9146.97 1000
9147.88 916
9148.78 955
9149.68 1056
9150.59 1019
9151.49 1036
9152.39 1023
9153.29 1014
9154.20 1060
9155.10 989
9156.01 906
9156.91 1022
9157.81 936
9158.72 897
9159.62 977
9160.52 952
9161.43 961
9162.33 920
9163.23 882
9164.14 978
9165.04 991
9165.95 1004
9166.85 1002
9167.75 943
9168.66 929
9169.56 966
9170.47 954
9171.37 1010
9172.27 1031
9173.18 1028
9174.08 1025
9174.99 990
9175.89 945
9176.80 966
9177.70 953
9178.60 937
9179.51 929
9180.41 936
9181.32 955
9182.22 958
9183.13 953
9184.03 976
9184.94 965
9185.84 919
9186.75 943
9187.65 949
9188.56 954
9189.46 1006
9190.37 1082
9191.27 944
9192.18 991
9193.08 959
9193.99 995
9194.89 933
9195.80 961
9196.71 1078
9197.61 1086
9198.52 1030
9199.42 1009
9200.33 975
9201.23 1020
9202.14 1045
9203.04 972
9203.95 1026
9204.86 989
9205.76 929
9206.67 1089
9207.57 1095
9208.48 1054
9209.39 971
9210.29 1021
9211.20 1041
9212.10 1010
9213.01 1078
9213.92 1079
9214.82 1031
9215.73 1078
9216.64 1025
9217.54 989
9218.45 985
9219.36 1006
9220.26 992
9221.17 933
9222.08 985
9222.98 1015
9223.89 1020
9224.80 1066
9225.70 1066
9226.61 1061
9227.52 1043
9228.42 1077
9229.33 1022
9230.24 1040
9231.14 996
9232.05 1014
9232.96 945
9233.87 969
9234.77 1011
9235.68 990
9236.59 989
9237.50 943
9238.40 992
9239.31 1014
9240.22 949
9241.13 996
9242.03 990
9242.94 965
9243.85 960
9244.76 973
9245.66 983
9246.57 971
9247.48 935
9248.39 952
9249.30 1010
9250.20 964
9251.11 971
9252.02 978
9252.93 941
9253.84 924
9254.75 972
9255.65 954
9256.56 1020
9257.47 1019
9258.38 1008
9259.29 934
9260.20 896
9261.10 1056
9262.01 994
9262.92 954
9263.83 919
9264.74 927
9265.65 1042
9266.56 934
9267.47 883
9268.37 895
9269.28 913
9270.19 986
9271.10 963
9272.01 945
9272.92 950
9273.83 935
9274.74 930
9275.65 927
9276.56 956
9277.47 991
9278.38 1032
9279.29 1013
9280.20 1015
9281.11 985
9282.01 995
9282.92 987
9283.83 1039
9284.74 992
9285.65 1046
9286.56 1070
9287.47 1033
9288.38 1001
9289.29 1054
9290.20 1082
9291.11 999
9292.02 1009
9292.93 1047
9293.84 967
9294.75 1021
9295.66 1051
9296.57 1030
9297.49 1021
9298.40 1134
9299.31 1069
9300.22 1031
9301.13 1057
9302.04 1114
9302.95 1136
9303.86 1045
9304.77 1065
9305.68 1127
9306.59 1124
9307.50 1080
9308.41 1070
9309.32 1079
9310.24 1050
9311.15 1178
9312.06 1094
9312.97 1168
9313.88 1143
9314.79 1246
9315.70 1301
9316.61 1324
9317.53 1335
9318.44 1199
9319.35 1245
9320.26 1330
9321.17 1265
9322.08 1250
9322.99 1167
9323.91 1148
9324.82 1073
9325.73 1075
9326.64 1098
9327.55 1119
9328.46 1193
9329.38 1158
9330.29 1173
9331.20 1177
9332.11 1182
9333.03 1195
9333.94 1149
9334.85 1155
9335.76 1139
9336.67 1136
9337.59 1038
9338.50 1059
9339.41 1076
9340.32 1157
9341.24 1156
9342.15 1113
9343.06 1105
9343.97 1107
9344.89 1162
9345.80 1201
9346.71 1200
9347.63 1208
9348.54 1162
9349.45 1122
9350.36 1167
9351.28 1184
9352.19 1179
9353.10 1145
9354.02 1079
9354.93 1003
9355.84 1102
9356.76 1103
9357.67 1065
9358.58 1077
9359.50 1092
9360.41 1100
9361.32 1042
9362.24 1089
9363.15 1018
9364.06 1099
9364.98 1082
9365.89 1078
9366.81 1127
9367.72 1110
9368.63 1058
9369.55 1129
9370.46 1113
9371.38 1076
9372.29 1010
9373.20 1081
9374.12 1016
9375.03 1073
9375.95 1162
9376.86 1155
9377.77 1155
9378.69 1181
9379.60 1144
9380.52 1094
9381.43 1147
9382.35 1098
9383.26 1085
9384.18 1149
9385.09 1256
9386.01 1103
9386.92 1100
9387.83 1130
9388.75 1086
9389.66 1116
9390.58 1171
9391.49 1171
9392.41 1123
9393.32 1184
9394.24 1207
9395.16 1229
9396.07 1222
9396.99 1215
9397.90 1363
9398.82 1338
9399.73 1312
9400.65 1320
9401.56 1282
9402.48 1306
9403.39 1360
9404.31 1302
9405.22 1376
9406.14 1279
9407.06 1242
9407.97 1222
9408.89 1209
9409.80 1209
9410.72 1207
9411.64 1186
9412.55 1158
9413.47 1187
9414.38 1153
9415.30 1122
9416.22 1129
9417.13 1185
9418.05 1195
9418.97 1136
9419.88 1106
9420.80 1168
9421.71 1202
9422.63 1122
9423.55 1153
9424.46 1167
9425.38 1134
9426.30 1141
9427.21 1122
9428.13 1141
9429.05 1098
9429.96 1073
9430.88 1102
9431.80 1162
9432.72 1141
9433.63 1116
9434.55 1263
9435.47 1115
9436.38 1124
9437.30 1104
9438.22 1060
9439.14 1120
9440.05 1169
9440.97 1120
9441.89 1209
9442.81 1149
9443.72 1123
9444.64 1134
9445.56 1201
9446.48 1202
9447.39 1192
9448.31 1145
9449.23 1142
9450.15 1232
9451.07 1214
9451.98 1160
9452.90 1166
9453.82 1128
9454.74 1130
9455.66 1201
9456.57 1218
9457.49 1236
9458.41 1226
9459.33 1208
9460.25 1333
9461.16 1317
9462.08 1329
9463.00 1355
9463.92 1329
9464.84 1276
9465.76 1180
9466.68 1238
9467.59 1209
9468.51 1174
9469.43 1161
9470.35 1142
9471.27 1160
9472.19 1103
9473.11 1160
9474.03 1116
9474.95 1164
9475.87 1165
9476.78 1128
9477.70 1101
9478.62 1139
9479.54 1141
9480.46 1157
9481.38 1078
9482.30 1131
9483.22 1161
9484.14 1181
9485.06 1200
9485.98 1112
9486.90 1108
9487.82 1180
9488.74 1221
9489.66 1327
9490.58 1218
9491.50 1252
9492.42 1243
9493.34 1179
9494.26 1279
9495.18 1231
9496.10 1240
9497.02 1186
9497.94 1170
9498.86 1199
9499.78 1212
9500.70 1175
9501.62 1117
9502.54 1196
9503.46 1139
9504.38 1173
9505.30 1146
9506.22 1165
9507.14 1124
9508.06 1096
9508.98 1098
9509.90 1189
9510.82 1214
9511.75 1184
9512.67 1124
9513.59 1148
9514.51 1220
9515.43 1177
9516.35 1217
9517.27 1206
9518.19 1232
9519.11 1225
9520.03 1268
9520.96 1143
9521.88 1166
9522.80 1269
9523.72 1302
9524.64 1244
9525.56 1290
9526.48 1280
9527.41 1290
9528.33 1220
9529.25 1205
9530.17 1271
9531.09 1301
9532.02 1240
9532.94 1227
9533.86 1269
9534.78 1371
9535.70 1448
9536.63 1482
9537.55 1611
9538.47 1544
9539.39 1578
9540.31 1712
9541.24 1631
9542.16 1603
9543.08 1536
9544.00 1564
9544.93 1517
9545.85 1549
9546.77 1398
9547.69 1434
9548.62 1364
9549.54 1325
9550.46 1286
9551.38 1292
9552.31 1270
9553.23 1303
9554.15 1320
9555.08 1209
9556.00 1275
9556.92 1259
9557.84 1338
9558.77 1286
9559.69 1255
9560.61 1201
9561.54 1157
9562.46 1178
9563.38 1268
9564.31 1278
9565.23 1258
9566.15 1279
9567.08 1329
9568.00 1378
9568.93 1306
9569.85 1238
9570.77 1254
9571.70 1259
9572.62 1238
9573.54 1191
9574.47 1135
9575.39 1218
9576.32 1190
9577.24 1226
9578.16 1182
9579.09 1173
9580.01 1205
9580.94 1163
9581.86 1095
9582.78 1114
9583.71 1188
9584.63 1178
9585.56 1202
9586.48 1251
9587.41 1090
9588.33 1140
9589.26 1179
9590.18 1269
9591.11 1223
9592.03 1220
9592.96 1226
9593.88 1178
9594.80 1187
9595.73 1188
9596.65 1165
9597.58 1232
9598.50 1270
9599.43 1247
9600.35 1261
9601.28 1271
9602.21 1253
9603.13 1264
9604.06 1302
9604.98 1239
9605.91 1294
9606.83 1321
9607.76 1413
9608.68 1337
9609.61 1277
9610.53 1297
9611.46 1276
9612.39 1287
9613.31 1277
9614.24 1379
9615.16 1371
9616.09 1385
9617.02 1284
9617.94 1318
9618.87 1292
9619.79 1333
9620.72 1343
9621.65 1299
9622.57 1268
9623.50 1357
9624.42 1289
9625.35 1366
9626.28 1399
9627.20 1367
9628.13 1333
9629.06 1458
9629.98 1437
9630.91 1402
9631.84 1341
9632.76 1401
9633.69 1492
9634.62 1454
9635.54 1460
9636.47 1410
9637.40 1453
9638.32 1498
9639.25 1471
9640.18 1553
9641.11 1588
9642.03 1571
9642.96 1514
9643.89 1577
9644.81 1606
9645.74 1604
9646.67 1596
9647.60 1637
9648.52 1789
9649.45 1742
9650.38 1638
9651.31 1615
9652.23 1706
9653.16 1745
9654.09 1790
9655.02 1792
9655.95 1834
9656.87 1815
9657.80 1963
9658.73 1861
9659.66 1844
9660.58 1897
9661.51 1817
9662.44 1701
9663.37 1631
9664.30 1681
9665.23 1617
9666.15 1580
9667.08 1719
9668.01 1525
9668.94 1494
9669.87 1647
9670.80 1626
9671.73 1645
9672.65 1606
9673.58 1671
9674.51 1660
9675.44 1659
9676.37 1635
9677.30 1548
9678.23 1579
9679.16 1647
9680.08 1625
9681.01 1686
9681.94 1747
9682.87 1586
9683.80 1567
9684.73 1686
9685.66 1670
9686.59 1730
9687.52 1639
9688.45 1747
9689.38 1804
9690.31 1749
9691.24 1710
9692.17 1739
9693.09 1767
9694.02 1749
9694.95 1665
9695.88 1684
9696.81 1830
9697.74 1729
9698.67 1676
9699.60 1732
9700.53 1735
9701.46 1798
9702.39 1856
9703.32 1821
9704.25 1885
9705.18 1776
9706.11 1806
9707.04 1886
9707.97 1856
9708.91 1939
9709.84 1847
9710.77 1815
9711.70 1825
9712.63 1815
9713.56 1780
9714.49 1766
9715.42 1743
9716.35 1724
9717.28 1705
9718.21 1623
9719.14 1540
9720.07 1614
9721.00 1595
9721.93 1681
9722.87 1580
9723.80 1589
9724.73 1675
9725.66 1606
9726.59 1551
9727.52 1579
9728.45 1537
9729.38 1480
9730.32 1519
9731.25 1483
9732.18 1494
9733.11 1483
9734.04 1497
9734.97 1558
9735.91 1530
9736.84 1544
9737.77 1570
9738.70 1492
9739.63 1410
9740.56 1383
9741.50 1487
9742.43 1515
9743.36 1446
9744.29 1499
9745.22 1462
9746.16 1442
9747.09 1561
9748.02 1593
9748.95 1484
9749.89 1513
9750.82 1499
9751.75 1488
9752.68 1549
9753.62 1523
9754.55 1484
9755.48 1559
9756.41 1558
9757.35 1558
9758.28 1508
9759.21 1511
9760.14 1476
9761.08 1547
9762.01 1504
9762.94 1462
9763.88 1474
9764.81 1532
9765.74 1489
9766.68 1462
9767.61 1392
9768.54 1467
9769.48 1457
9770.41 1500
9771.34 1531
9772.28 1584
9773.21 1530
9774.14 1583
9775.08 1482
9776.01 1490
9776.94 1542
9777.88 1497
9778.81 1495
9779.74 1510
9780.68 1525
9781.61 1495
9782.55 1522
9783.48 1650
9784.41 1637
9785.35 1693
9786.28 1640
9787.22 1633
9788.15 1589
9789.08 1736
9790.02 1804
9790.95 1712
9791.89 1599
9792.82 1668
9793.76 1619
9794.69 1576
9795.63 1632
9796.56 1598
9797.49 1521
9798.43 1489
9799.36 1542
9800.30 1396
9801.23 1552
9802.17 1515
9803.10 1501
9804.04 1505
9804.97 1526
9805.91 1635
9806.84 1600
9807.78 1550
9808.71 1531
9809.65 1475
9810.58 1385
9811.52 1360
9812.45 1312
9813.39 1336
9814.33 1336
9815.26 1378
9816.20 1285
9817.13 1330
9818.07 1328
9819.00 1325
9819.94 1311
9820.87 1306
9821.81 1297
9822.75 1279
9823.68 1193
9824.62 1308
9825.55 1244
9826.49 1211
9827.43 1254
9828.36 1300
9829.30 1261
9830.23 1266
9831.17 1287
9832.11 1269
9833.04 1317
9833.98 1323
9834.92 1291
9835.85 1287
9836.79 1271
9837.73 1361
9838.66 1238
9839.60 1274
9840.54 1255
9841.47 1174
9842.41 1243
9843.35 1266
9844.28 1237
9845.22 1233
9846.16 1196
9847.09 1308
9848.03 1281
9848.97 1241
9849.90 1333
9850.84 1328
9851.78 1301
9852.72 1286
9853.65 1312
9854.59 1271
9855.53 1466
9856.47 1340
9857.40 1341
9858.34 1431
9859.28 1366
9860.22 1347
9861.15 1399
9862.09 1410
9863.03 1411
9863.97 1403
9864.90 1418
9865.84 1407
9866.78 1418
9867.72 1418
9868.66 1415
9869.59 1385
9870.53 1349
9871.47 1411
9872.41 1299
9873.35 1297
9874.29 1237
9875.22 1276
9876.16 1332
9877.10 1310
9878.04 1368
9878.98 1335
9879.92 1293
9880.85 1322
9881.79 1331
9882.73 1367
9883.67 1427
9884.61 1351
9885.55 1385
9886.49 1373
9887.43 1350
9888.37 1396
9889.30 1360
9890.24 1292
9891.18 1235
9892.12 1246
9893.06 1287
9894.00 1353
9894.94 1263
9895.88 1224
9896.82 1261
9897.76 1287
9898.70 1244
9899.64 1229
9900.58 1229
9901.52 1259
9902.45 1304
9903.39 1294
9904.33 1224
9905.27 1228
9906.21 1228
9907.15 1215
9908.09 1251
9909.03 1265
9909.97 1296
9910.91 1269
9911.85 1234
9912.79 1303
9913.73 1297
9914.67 1310
9915.61 1312
9916.55 1310
9917.49 1301
9918.44 1347
9919.38 1291
9920.32 1347
9921.26 1411
9922.20 1395
9923.14 1382
9924.08 1332
9925.02 1346
9925.96 1325
9926.90 1376
9927.84 1369
9928.78 1505
9929.72 1598
9930.66 1839
9931.61 1964
9932.55 2053
9933.49 2156
9934.43 2304
9935.37 2333
9936.31 2276
9937.25 2229
9938.19 2116
9939.14 2046
9940.08 1886
9941.02 1769
9941.96 1673
9942.90 1461
9943.84 1412
9944.78 1452
9945.73 1401
9946.67 1333
9947.61 1332
9948.55 1321
9949.49 1315
9950.44 1340
9951.38 1323
9952.32 1418
9953.26 1290
9954.20 1326
9955.15 1251
9956.09 1271
9957.03 1255
9957.97 1243
9958.91 1224
9959.86 1190
9960.80 1188
9961.74 1211
9962.68 1268
9963.63 1158
9964.57 1180
9965.51 1191
9966.45 1216
9967.40 1174
9968.34 1176
9969.28 1166
9970.23 1191
9971.17 1201
9972.11 1183
9973.05 1191
9974.00 1136
9974.94 1154
9975.88 1213
9976.83 1193
9977.77 1229
9978.71 1148
9979.66 1098
9980.60 1139
9981.54 1153
9982.49 1134
9983.43 1079
9984.37 1161
9985.32 1192
9986.26 1110
9987.20 1125
9988.15 1129
9989.09 1036
9990.04 1109
9990.98 1131
9991.92 1156
9992.87 1143
9993.81 1144
9994.76 1118
9995.70 1177
9996.64 1183
9997.59 1242
9998.53 1121
9999.48 1175
10000.42 1216
10001.36 1138
10002.31 1228
10003.25 1224
10004.20 1143
10005.14 1176
10006.09 1177
10007.03 1126
10007.98 1159
10008.92 1187
10009.87 1132
10010.81 1097
10011.76 1194
10012.70 1157
10013.64 1156
10014.59 1212
10015.53 1142
10016.48 1131
10017.43 1087
10018.37 1171
10019.32 1130
10020.26 1211
10021.21 1192
10022.15 1139
10023.10 1166
10024.04 1141
10024.99 1162
10025.93 1130
10026.88 1046
10027.82 1124
10028.77 1134
10029.72 1104
10030.66 1061
10031.61 1065
10032.55 1149
10033.50 1158
10034.44 1089
10035.39 1042
10036.34 1022
10037.28 1122
10038.23 1176
10039.17 1109
10040.12 1150
10041.07 1127
10042.01 1132
10042.96 1015
10043.91 1009
10044.85 1079
10045.80 987
10046.74 969
10047.69 1047
10048.64 1127
10049.58 1104
10050.53 1008
10051.48 1012
10052.42 1003
10053.37 953
10054.32 975
10055.27 1072
10056.21 1036
10057.16 1009
10058.11 1003
10059.05 996
10060.00 1039
10060.95 1010
10061.89 975
10062.84 1019
10063.79 1043
10064.74 968
10065.68 987
10066.63 991
10067.58 1005
10068.53 1029
10069.47 937
10070.42 944
10071.37 1021
10072.32 1025
10073.26 977
10074.21 965
10075.16 994
10076.11 1001
10077.06 1021
10078.00 1046
10078.95 1008
10079.90 999
10080.85 1009
10081.80 991
10082.74 988
10083.69 984
10084.64 965
10085.59 953
10086.54 978
10087.49 1040
10088.43 1009
10089.38 1025
10090.33 1018
10091.28 983
10092.23 1005
10093.18 969
10094.13 946
10095.07 921
10096.02 938
10096.97 943
10097.92 984
10098.87 1006
10099.82 928
10100.77 919
10101.72 957
10102.67 956
10103.61 949
10104.56 938
10105.51 952
10106.46 934
10107.41 953
10108.36 1012
10109.31 1051
10110.26 1009
10111.21 959
10112.16 888
10113.11 972
10114.06 968
10115.01 970
10115.96 946
10116.91 974
10117.86 953
10118.81 964
10119.76 1004
10120.71 973
10121.66 945
10122.61 898
10123.56 955
10124.51 943
10125.46 909
10126.41 944
10127.36 929
10128.31 957
10129.26 993
10130.21 917
10131.16 889
10132.11 1001
10133.06 981
10134.01 914
10134.96 910
10135.91 914
10136.86 939
10137.81 981
10138.76 960
10139.72 961
10140.67 993
10141.62 1016
10142.57 977
10143.52 908
10144.47 909
10145.42 998
10146.37 1017
10147.32 992
10148.28 937
10149.23 970
10150.18 974
10151.13 939
10152.08 944
10153.03 952
10153.98 1009
10154.94 986
10155.89 960
10156.84 963
10157.79 953
10158.74 1036
10159.69 955
10160.65 953
10161.60 985
10162.55 975
10163.50 1065
10164.45 1093
10165.41 960
10166.36 936
10167.31 1060
10168.26 1040
10169.21 1039
10170.17 1104
10171.12 1085
10172.07 1053
10173.02 1001
10173.98 1090
10174.93 1086
10175.88 1073
10176.83 1088
10177.79 1065
10178.74 1121
10179.69 1100
10180.64 1132
10181.60 1048
10182.55 1119
10183.50 1140
10184.46 1194
10185.41 1110
10186.36 1107
10187.32 1160
10188.27 1172
10189.22 1114
10190.18 1185
10191.13 1201
10192.08 1192
10193.03 1237
10193.99 1208
10194.94 1226
10195.90 1295
10196.85 1319
10197.80 1221
10198.76 1249
10199.71 1188
10200.66 1197
10201.62 1225
10202.57 1272
10203.52 1284
10204.48 1318
10205.43 1301
10206.39 1327
10207.34 1316
10208.29 1298
10209.25 1334
10210.20 1373
10211.16 1465
10212.11 1495
10213.07 1553
10214.02 1670
10214.97 1622
10215.93 1579
10216.88 1487
10217.84 1484
10218.79 1483
10219.75 1534
10220.70 1406
10221.66 1373
10222.61 1298
10223.57 1349
10224.52 1269
10225.48 1303
10226.43 1191
10227.39 1226
10228.34 1269
10229.30 1222
10230.25 1235
10231.21 1178
10232.16 1130
10233.12 1185
10234.07 1228
10235.03 1156
10235.98 1214
10236.94 1217
10237.89 1256
10238.85 1249
10239.80 1239
10240.76 1280
10241.72 1261
10242.67 1362
10243.63 1366
10244.58 1334
10245.54 1446
10246.49 1359
10247.45 1275
10248.41 1328
10249.36 1319
10250.32 1160
10251.27 1106
10252.23 1116
10253.19 1177
10254.14 1103
10255.10 1048
10256.06 1103
10257.01 1099
10257.97 1100
10258.92 1096
10259.88 1111
10260.84 996
10261.79 1015
10262.75 1065
10263.71 1105
10264.66 1068
10265.62 1084
10266.58 1085
10267.53 1028
10268.49 959
10269.45 955
10270.41 954
10271.36 1044
10272.32 1001
10273.28 955
10274.23 937
10275.19 950
10276.15 953
10277.11 997
10278.06 997
10279.02 1036
10279.98 919
10280.94 908
10281.89 1014
10282.85 1041
10283.81 1001
10284.77 984
10285.72 988
10286.68 1008
10287.64 1015
10288.60 999
10289.55 975
10290.51 1015
10291.47 945
10292.43 1020
10293.39 961
10294.34 949
10295.30 973
10296.26 1027
10297.22 951
10298.18 953
10299.14 996
10300.09 1025
10301.05 1000
10302.01 929
10302.97 967
10303.93 1050
10304.89 1027
10305.85 953
10306.80 953
10307.76 988
10308.72 1032
10309.68 992
10310.64 1001
10311.60 972
10312.56 998
10313.52 1000
10314.47 942
10315.43 948
10316.39 938
10317.35 947
10318.31 982
10319.27 1022
10320.23 983
10321.19 987
10322.15 945
10323.11 908
10324.07 895
10325.03 965
10325.99 959
10326.95 897
10327.91 1029
10328.87 1002
10329.83 960
10330.79 959
10331.75 914
10332.71 983
10333.67 942
10334.63 958
10335.59 956
10336.55 969
10337.51 938
10338.47 935
10339.43 980
10340.39 915
10341.35 880
10342.31 916
10343.27 891
10344.23 952
10345.19 955
10346.15 881
10347.11 966
10348.07 987
10349.03 989
10349.99 990
10350.95 900
10351.91 892
10352.87 905
10353.83 912
10354.79 892
10355.76 879
10356.72 985
10357.68 912
10358.64 910
10359.60 933
10360.56 886
10361.52 913
10362.48 924
10363.45 909
10364.41 947
10365.37 936
10366.33 909
10367.29 896
10368.25 937
10369.21 929
10370.18 914
10371.14 933
10372.10 954
10373.06 869
10374.02 900
10374.98 883
10375.95 942
10376.91 880
10377.87 888
10378.83 862
10379.79 923
10380.76 899
10381.72 889
10382.68 875
10383.64 927
10384.61 898
10385.57 947
10386.53 929
10387.49 874
10388.46 849
10389.42 845
10390.38 900
10391.34 927
10392.31 941
10393.27 886
10394.23 861
10395.19 827
10396.16 911
10397.12 933
10398.08 921
10399.05 939
10400.01 910
10400.97 908
10401.93 906
10402.90 882
10403.86 903
10404.82 887
10405.79 924
10406.75 968
10407.71 927
10408.68 867
10409.64 923
10410.60 992
10411.57 936
10412.53 940
10413.50 873
10414.46 888
10415.42 932
10416.39 954
10417.35 934
10418.31 980
10419.28 982
10420.24 1016
10421.21 1070
10422.17 1124
10423.13 1148
10424.10 1269
10425.06 1279
10426.03 1311
10426.99 1363
10427.96 1320
10428.92 1276
10429.88 1246
10430.85 1188
10431.81 1096
10432.78 1079
10433.74 1079
10434.71 1029
10435.67 1066
10436.64 1023
10437.60 919
10438.57 949
10439.53 943
10440.50 943
10441.46 907
10442.43 891
10443.39 866
10444.36 940
10445.32 952
10446.29 897
10447.25 899
10448.22 871
10449.18 836
10450.15 872
10451.11 893
10452.08 824
10453.04 796
10454.01 905
10454.97 874
10455.94 885
10456.91 874
10457.87 876
10458.84 874
10459.80 823
10460.77 864
10461.73 882
10462.70 871
10463.67 876
10464.63 884
10465.60 824
10466.56 798
10467.53 849
10468.50 839
10469.46 797
10470.43 820
10471.40 779
10472.36 837
10473.33 823
10474.30 855
10475.26 838
10476.23 803
10477.19 786
10478.16 838
10479.13 816
10480.09 804
10481.06 896
10482.03 874
10483.00 820
10483.96 802
10484.93 801
10485.90 779
10486.86 812
10487.83 873
10488.80 887
10489.76 839
10490.73 823
10491.70 937
10492.67 882
10493.63 835
10494.60 850
10495.57 861
10496.54 887
10497.50 863
10498.47 791
10499.44 877
10500.41 897
10501.37 857
10502.34 917
10503.31 896
10504.28 891
10505.25 890
10506.21 897
10507.18 879
10508.15 937
10509.12 905
10510.09 880
10511.05 866
10512.02 895
10512.99 864
10513.96 855
10514.93 865
10515.90 893
10516.86 867
10517.83 966
10518.80 932
10519.77 888
10520.74 881
10521.71 901
10522.68 845
10523.64 887
10524.61 930
10525.58 886
10526.55 903
10527.52 881
10528.49 946
10529.46 863
10530.43 850
10531.40 858
10532.36 873
10533.33 891
10534.30 885
10535.27 811
10536.24 882
10537.21 902
10538.18 862
10539.15 869
10540.12 881
10541.09 843
10542.06 889
10543.03 904
10544.00 838
10544.97 838
10545.94 848
10546.91 825
10547.88 872
10548.85 896
10549.82 878
10550.79 861
10551.76 919
10552.73 911
10553.70 910
10554.67 837
10555.64 821
10556.61 909
10557.58 912
10558.55 879
10559.52 932
10560.49 901
10561.46 944
10562.43 978
10563.40 885
10564.37 967
10565.34 1019
10566.31 1076
10567.28 1031
10568.25 1125
10569.23 1169
10570.20 1185
10571.17 1118
10572.14 1073
10573.11 1084
10574.08 1056
10575.05 1046
10576.02 973
10576.99 959
10577.96 922
10578.94 905
10579.91 943
10580.88 893
10581.85 864
10582.82 875
10583.79 868
10584.76 910
10585.74 959
10586.71 989
10587.68 905
10588.65 964
10589.62 938
10590.60 952
10591.57 942
10592.54 951
10593.51 995
10594.48 916
10595.45 919
10596.43 918
10597.40 960
10598.37 891
10599.34 916
10600.32 852
10601.29 879
10602.26 799
10603.23 844
10604.21 891
10605.18 858
10606.15 861
10607.12 875
10608.10 909
10609.07 847
10610.04 847
10611.01 825
10611.99 891
10612.96 934
10613.93 880
10614.91 841
10615.88 865
10616.85 840
10617.82 779
10618.80 819
10619.77 830
10620.74 815
10621.72 820
10622.69 831
10623.66 881
10624.64 885
10625.61 847
10626.58 897
10627.56 816
10628.53 906
10629.51 925
10630.48 920
10631.45 837
10632.43 854
10633.40 907
10634.37 811
10635.35 822
10636.32 830
10637.30 809
10638.27 900
10639.24 939
10640.22 853
10641.19 860
10642.17 869
10643.14 843
10644.11 861
10645.09 938
10646.06 889
10647.04 939
10648.01 994
10648.99 917
10649.96 853
10650.94 857
10651.91 848
10652.89 830
10653.86 805
10654.83 869
10655.81 822
10656.78 781
10657.76 878
10658.73 830
10659.71 800
10660.68 838
10661.66 851
10662.63 822
10663.61 844
10664.59 793
10665.56 811
10666.54 779
10667.51 809
10668.49 749
10669.46 806
10670.44 920
10671.41 817
10672.39 883
10673.36 806
10674.34 793
10675.32 795
10676.29 765
10677.27 767
10678.24 763
10679.22 776
10680.19 807
10681.17 848
10682.15 761
10683.12 754
10684.10 746
10685.08 820
10686.05 801
10687.03 768
10688.00 769
10688.98 824
10689.96 851
10690.93 804
10691.91 784
10692.89 815
10693.86 756
10694.84 795
10695.82 745
10696.79 742
10697.77 781
10698.75 727
10699.72 701
10700.70 791
10701.68 759
10702.65 704
10703.63 722
10704.61 741
10705.59 735
10706.56 679
10707.54 734
10708.52 690
10709.49 717
10710.47 782
10711.45 763
10712.43 750
10713.40 846
10714.38 790
10715.36 798
10716.34 759
10717.31 750
10718.29 783
10719.27 765
10720.25 787
10721.22 788
10722.20 769
10723.18 767
10724.16 816
10725.14 765
10726.11 767
10727.09 789
10728.07 811
10729.05 822
10730.03 742
10731.01 712
10731.98 741
10732.96 761
10733.94 767
10734.92 735
10735.90 676
10736.88 766
10737.85 763
10738.83 756
10739.81 731
10740.79 751
10741.77 782
10742.75 805
10743.73 813
10744.71 792
10745.69 756
10746.66 788
10747.64 785
10748.62 778
10749.60 748
10750.58 767
10751.56 805
10752.54 810
10753.52 757
10754.50 758
10755.48 721
10756.46 771
10757.44 735
10758.42 740
10759.39 752
10760.37 781
10761.35 774
10762.33 745
10763.31 736
10764.29 825
10765.27 823
10766.25 750
10767.23 795
10768.21 789
10769.19 810
10770.17 774
10771.15 740
10772.13 787
10773.11 766
10774.09 839
10775.07 840
10776.05 762
10777.03 778
10778.02 820
10779.00 792
10779.98 756
10780.96 784
10781.94 775
10782.92 813
10783.90 803
10784.88 805
10785.86 817
10786.84 788
10787.82 804
10788.80 795
10789.78 775
10790.76 764
10791.75 832
10792.73 856
10793.71 801
10794.69 741
10795.67 819
10796.65 775
10797.63 773
10798.61 731
10799.60 724
10800.58 752
10801.56 723
10802.54 757
10803.52 760
10804.50 795
10805.49 768
10806.47 738
10807.45 778
10808.43 806
10809.41 751
10810.39 736
10811.38 846
10812.36 823
10813.34 745
10814.32 749
10815.30 764
10816.29 798
10817.27 763
10818.25 775
10819.23 801
10820.22 826
10821.20 778
10822.18 726
10823.16 769
10824.15 815
10825.13 789
10826.11 792
10827.09 800
10828.08 781
10829.06 767
10830.04 742
10831.02 736
10832.01 740
10832.99 709
10833.97 781
10834.96 864
10835.94 802
10836.92 732
10837.91 797
10838.89 787
10839.87 784
10840.85 767
10841.84 776
10842.82 772
10843.81 849
10844.79 797
10845.77 794
10846.76 809
10847.74 797
10848.72 801
10849.71 801
10850.69 790
10851.67 825
10852.66 791
10853.64 887
10854.63 849
10855.61 824
10856.59 818
10857.58 825
10858.56 835
10859.55 786
10860.53 787
10861.51 779
10862.50 899
10863.48 843
10864.47 800
10865.45 800
10866.44 857
10867.42 854
10868.41 825
10869.39 902
10870.37 913
10871.36 839
10872.34 879
10873.33 900
10874.31 836
10875.30 890
10876.28 905
10877.27 860
10878.25 856
10879.24 908
10880.22 864
10881.21 904
10882.19 967
10883.18 899
10884.16 918
10885.15 992
10886.13 925
10887.12 896
10888.11 858
10889.09 874
10890.08 886
10891.06 869
10892.05 915
10893.03 905
10894.02 845
10895.00 964
10895.99 988
10896.98 939
10897.96 940
10898.95 947
10899.93 927
10900.92 984
10901.91 1004
10902.89 959
10903.88 927
10904.86 973
10905.85 914
10906.84 941
10907.82 939
10908.81 1014
10909.80 982
10910.78 950
10911.77 985
10912.76 956
10913.74 964
10914.73 921
10915.72 925
10916.70 954
10917.69 968
10918.68 982
10919.66 1011
10920.65 1036
10921.64 1065
10922.62 1014
10923.61 1115
10924.60 1090
10925.58 1114
10926.57 1094
10927.56 1075
10928.55 973
10929.53 1039
10930.52 1073
10931.51 1019
10932.50 994
10933.48 1048
10934.47 1114
10935.46 1018
10936.45 982
10937.43 974
10938.42 1039
10939.41 1055
10940.40 1108
10941.38 1080
10942.37 1112
10943.36 1077
10944.35 1087
10945.34 1147
10946.32 1091
10947.31 1130
10948.30 1110
10949.29 1147
10950.28 1145
10951.27 1150
10952.25 1175
10953.24 1179
10954.23 1190
10955.22 1143
10956.21 1127
10957.20 1152
10958.18 1116
10959.17 1230
10960.16 1195
10961.15 1255
10962.14 1377
10963.13 1305
10964.12 1232
10965.11 1349
10966.10 1392
10967.08 1455
10968.07 1479
10969.06 1438
10970.05 1377
10971.04 1325
10972.03 1297
10973.02 1267
10974.01 1316
10975.00 1318
10975.99 1256
10976.98 1192
10977.97 1205
10978.96 1266
10979.95 1251
10980.94 1214
10981.92 1213
10982.91 1175
10983.90 1141
10984.89 1178
10985.88 1169
10986.87 1197
10987.86 1201
10988.85 1214
10989.84 1241
10990.83 1261
10991.82 1284
10992.81 1259
10993.80 1301
10994.79 1208
10995.78 1235
10996.78 1220
10997.77 1189
10998.76 1239
10999.75 1324
11000.74 1419
11001.73 1384
11002.72 1426
11003.71 1477
11004.70 1537
11005.69 1614
11006.68 1729
11007.67 1706
11008.66 1775
11009.65 1708
11010.64 1644
11011.64 1636
11012.63 1624
11013.62 1463
11014.61 1423
11015.60 1362
11016.59 1203
11017.58 1197
11018.57 1133
11019.57 1152
11020.56 1205
11021.55 1078
11022.54 1169
11023.53 1167
11024.52 1176
11025.51 1149
11026.51 1066
11027.50 1139
11028.49 1144
11029.48 1105
11030.47 1177
11031.47 1110
11032.46 1163
11033.45 1125
11034.44 1062
11035.43 1088
11036.43 1133
11037.42 1039
11038.41 1019
11039.40 1060
11040.39 1055
11041.39 1058
11042.38 1058
11043.37 1067
11044.36 1040
11045.36 1087
11046.35 1066
11047.34 993
11048.34 967
11049.33 976
11050.32 1052
11051.31 1048
11052.31 1002
11053.30 1000
11054.29 971
11055.29 1009
11056.28 1067
11057.27 1056
11058.26 1010
11059.26 1051
11060.25 950
11061.24 943
11062.24 943
11063.23 990
11064.22 967
11065.22 1003
11066.21 971
11067.20 1005
11068.20 977
11069.19 1026
11070.19 1020
11071.18 981
11072.17 977
11073.17 1010
11074.16 1046
11075.15 962
11076.15 922
11077.14 986
11078.14 1017
11079.13 1029
11080.12 1049
11081.12 942
11082.11 1022
11083.11 975
11084.10 973
11085.10 1029
11086.09 1060
11087.08 986
11088.08 1006
11089.07 1002
11090.07 981
11091.06 947
11092.06 974
11093.05 974
11094.05 975
11095.04 998
11096.04 1009
11097.03 965
11098.03 983
11099.02 1011
11100.02 967
11101.01 990
11102.01 967
11103.00 958
11104.00 999
11104.99 1041
11105.99 995
11106.98 1043
11107.98 1008
11108.97 1027
11109.97 1024
11110.96 971
11111.96 963
11112.95 1018
11113.95 963
11114.95 902
11115.94 931
11116.94 959
11117.93 944
11118.93 942
11119.93 949
11120.92 952
11121.92 928
11122.91 968
11123.91 996
11124.91 972
11125.90 933
11126.90 998
11127.89 993
11128.89 935
11129.89 931
11130.88 977
11131.88 936
11132.88 1019
11133.87 1050
11134.87 1029
11135.87 1016
11136.86 972
11137.86 1017
11138.86 958
11139.85 968
11140.85 991
11141.85 931
11142.84 958
11143.84 928
11144.84 985
11145.83 982
11146.83 1022
11147.83 929
11148.83 962
11149.82 961
11150.82 1024
11151.82 1003
11152.82 1018
11153.81 980
11154.81 962
11155.81 1037
11156.80 1044
11157.80 968
11158.80 908
11159.80 954
11160.80 1044
11161.79 915
11162.79 1036
11163.79 1026
11164.79 1016
11165.78 1004
11166.78 977
11167.78 990
11168.78 1006
11169.78 1014
11170.78 1022
11171.77 934
11172.77 944
11173.77 1054
11174.77 1030
11175.77 1001
11176.77 996
11177.76 982
11178.76 1002
11179.76 1060
11180.76 1005
11181.76 1060
11182.76 997
11183.76 1098
11184.75 1046
11185.75 997
11186.75 1062
11187.75 1069
11188.75 1081
11189.75 1024
11190.75 1053
11191.75 1080
11192.75 1026
11193.75 1052
11194.75 1061
11195.74 1135
11196.74 1049
11197.74 1098
11198.74 1119
11199.74 1121
11200.74 1118
11201.74 1087
11202.74 1066
11203.74 1113
11204.74 1073
11205.74 1096
11206.74 1032
11207.74 1036
11208.74 1048
11209.74 1026
11210.74 1091
11211.74 1019
11212.74 1055
11213.74 1009
11214.74 1041
11215.74 1069
11216.74 1127
11217.74 1056
11218.74 1108
11219.74 1105
11220.74 1083
11221.74 1082
11222.74 991
11223.74 951
11224.74 994
11225.74 1000
11226.74 1096
11227.75 1031
11228.75 987
11229.75 973
11230.75 1000
11231.75 1001
11232.75 1015
11233.75 997
11234.75 1018
11235.75 950
11236.75 956
11237.76 974
11238.76 970
11239.76 1012
11240.76 1005
11241.76 990
11242.76 965
11243.76 988
11244.76 1042
11245.77 1041
11246.77 960
11247.77 952
11248.77 950
11249.77 917
11250.77 1008
11251.78 1025
11252.78 1008
11253.78 921
11254.78 1036
11255.78 1034
11256.79 1025
11257.79 984
11258.79 969
11259.79 1003
11260.79 960
11261.80 933
11262.80 1010
11263.80 967
11264.80 1023
11265.81 1027
11266.81 976
11267.81 994
11268.81 1043
11269.82 1064
11270.82 1050
11271.82 1034
11272.82 1036
11273.83 1001
11274.83 1044
11275.83 1026
11276.84 1085
11277.84 991
11278.84 1027
11279.85 1035
11280.85 1068
11281.85 1081
11282.85 1146
11283.86 1184
11284.86 1225
11285.86 1242
11286.87 1269
11287.87 1219
11288.87 1172
11289.88 1199
11290.88 1115
11291.89 1143
11292.89 1080
11293.89 1069
11294.90 1034
11295.90 1105
11296.90 987
11297.91 974
11298.91 1005
11299.92 928
11300.92 932
11301.92 965
11302.93 958
11303.93 959
11304.94 967
11305.94 978
11306.94 1009
11307.95 984
11308.95 916
11309.96 905
11310.96 986
11311.97 943
11312.97 921
11313.98 925
11314.98 972
11315.98 899
11316.99 964
11317.99 935
11319.00 900
11320.00 1029
11321.01 946
11322.01 968
11323.02 1026
11324.02 987
11325.03 998
11326.03 1017
11327.04 1009
11328.04 1037
11329.05 997
11330.05 926
11331.06 963
11332.07 954
11333.07 842
11334.08 822
11335.08 904
11336.09 909
11337.09 919
11338.10 958
11339.10 901
11340.11 816
11341.12 914
11342.12 874
11343.13 828
11344.13 883
11345.14 899
11346.15 880
11347.15 949
11348.16 926
11349.16 912
11350.17 843
11351.18 932
11352.18 966
11353.19 910
11354.20 856
11355.20 929
11356.21 855
11357.21 945
11358.22 892
11359.23 926
11360.23 863
11361.24 859
11362.25 907
11363.25 925
11364.26 946
11365.27 906
11366.28 862
11367.28 885
11368.29 867
11369.30 817
11370.30 807
11371.31 899
11372.32 859
11373.32 875
11374.33 904
11375.34 844
11376.35 846
11377.35 899
11378.36 810
11379.37 818
11380.38 890
11381.38 851
11382.39 895
11383.40 900
11384.41 888
11385.41 807
11386.42 824
11387.43 869
11388.44 884
11389.45 902
11390.45 838
11391.46 836
11392.47 798
11393.48 797
11394.49 861
11395.49 921
11396.50 808
11397.51 885
11398.52 865
11399.53 912
11400.54 816
11401.55 831
11402.55 867
11403.56 926
11404.57 921
11405.58 886
11406.59 881
11407.60 890
11408.61 882
11409.61 874
11410.62 836
11411.63 889
11412.64 882
11413.65 874
11414.66 919
11415.67 859
11416.68 833
11417.69 842
11418.70 867
11419.71 849
11420.71 782
11421.72 862
11422.73 863
11423.74 842
11424.75 805
11425.76 852
11426.77 883
11427.78 895
11428.79 889
11429.80 827
11430.81 835
11431.82 889
11432.83 876
11433.84 909
11434.85 868
11435.86 906
11436.87 890
11437.88 925
11438.89 881
11439.90 890
11440.91 824
11441.92 874
11442.93 861
11443.94 945
11444.95 897
11445.96 799
11446.97 801
11447.98 849
11448.99 876
11450.00 838
11451.01 931
11452.03 884
11453.04 910
11454.05 918
11455.06 868
11456.07 858
11457.08 844
11458.09 953
11459.10 875
11460.11 853
11461.12 877
11462.14 961
11463.15 917
11464.16 869
11465.17 862
11466.18 859
11467.19 869
11468.20 903
11469.21 893
11470.23 869
11471.24 934
11472.25 966
11473.26 858
11474.27 879
11475.28 886
11476.30 887
11477.31 965
11478.32 912
11479.33 954
11480.34 883
11481.36 825
11482.37 903
11483.38 923
11484.39 936
11485.40 927
11486.42 940
11487.43 993
11488.44 989
11489.45 917
11490.47 970
11491.48 947
11492.49 960
11493.50 904
11494.52 1033
11495.53 996
11496.54 952
11497.55 967
11498.57 899
11499.58 988
11500.59 962
11501.61 983
11502.62 959
11503.63 946
11504.64 987
11505.66 1014
11506.67 947
11507.68 944
11508.70 1004
11509.71 986
11510.72 1005
11511.74 976
11512.75 975
11513.76 1002
11514.78 989
11515.79 1030
11516.80 945
11517.82 1009
11518.83 1075
11519.84 1001
11520.86 1057
11521.87 1076
11522.89 1109
11523.90 983
11524.91 1009
11525.93 1047
11526.94 1023
11527.96 986
11528.97 986
11529.98 1017
11531.00 986
11532.01 945
11533.03 983
11534.04 1003
11535.06 999
11536.07 1062
11537.08 1013
11538.10 1113
11539.11 1047
11540.13 1090
11541.14 1047
11542.16 1121
11543.17 1075
11544.19 1086
11545.20 1026
11546.22 1111
11547.23 1044
11548.25 1052
11549.26 1153
11550.28 1178
11551.29 1125
11552.31 1087
11553.32 1149
11554.34 1092
11555.35 1089
11556.37 1073
11557.38 1167
11558.40 1174
11559.41 1065
11560.43 1080
11561.45 1058
11562.46 1095
11563.48 1233
11564.49 1172
11565.51 1195
11566.52 1229
11567.54 1233
11568.56 1198
11569.57 1195
11570.59 1261
11571.60 1192
11572.62 1259
11573.64 1242
11574.65 1245
11575.67 1319
11576.68 1301
11577.70 1281
11578.72 1344
11579.73 1297
11580.75 1340
11581.77 1359
11582.78 1322
11583.80 1385
11584.82 1379
11585.83 1467
11586.85 1470
11587.87 1502
11588.88 1545
11589.90 1592
11590.92 1518
11591.93 1592
11592.95 1525
11593.97 1570
11594.98 1604
11596.00 1609
11597.02 1709
11598.03 1640
11599.05 1654
11600.07 1693
11601.09 1756
11602.10 1819
11603.12 1896
11604.14 2070
11605.16 2214
11606.17 2325
11607.19 2381
11608.21 2262
11609.23 2409
11610.24 2357
11611.26 2345
11612.28 2265
11613.30 2084
11614.32 2010
11615.33 2033
11616.35 1934
11617.37 1866
11618.39 1884
11619.41 1901
11620.42 1931
11621.44 1828
11622.46 1839
11623.48 1880
11624.50 1882
11625.51 1911
11626.53 1911
11627.55 1840
11628.57 1923
11629.59 1951
11630.61 1953
11631.63 1877
11632.64 1965
11633.66 2056
11634.68 2120
11635.70 2269
11636.72 2369
11637.74 2545
11638.76 2752
11639.78 2963
11640.80 3087
11641.81 3205
11642.83 3404
11643.85 3270
11644.87 2968
11645.89 2937
11646.91 2788
11647.93 2505
11648.95 2219
11649.97 2178
11650.99 2010
11652.01 1920
11653.03 1886
11654.05 1780
11655.07 1662
11656.09 1568
11657.11 1668
11658.13 1573
11659.15 1573
11660.17 1498
11661.19 1432
11662.21 1424
11663.23 1445
11664.25 1397
11665.27 1348
11666.29 1398
11667.31 1331
11668.33 1333
11669.35 1368
11670.37 1321
11671.39 1246
11672.41 1356
11673.43 1348
11674.45 1287
11675.47 1251
11676.49 1358
11677.51 1357
11678.53 1313
11679.55 1277
11680.57 1279
11681.59 1244
11682.61 1298
11683.64 1359
11684.66 1235
11685.68 1171
11686.70 1244
11687.72 1254
11688.74 1322
11689.76 1227
11690.78 1171
11691.80 1227
11692.83 1249
11693.85 1255
11694.87 1345
11695.89 1228
11696.91 1286
11697.93 1243
11698.95 1264
11699.98 1198
11701.00 1263
11702.02 1309
11703.04 1318
11704.06 1347
11705.08 1254
11706.11 1212
11707.13 1273
11708.15 1245
11709.17 1329
11710.19 1265
11711.22 1323
11712.24 1265
11713.26 1197
11714.28 1315
11715.31 1272
11716.33 1307
11717.35 1259
11718.37 1286
11719.40 1283
11720.42 1282
11721.44 1330
11722.46 1322
11723.49 1281
11724.51 1316
11725.53 1317
11726.55 1271
11727.58 1275
11728.60 1303
11729.62 1304
11730.65 1298
11731.67 1381
11732.69 1376
11733.71 1296
11734.74 1269
11735.76 1270
11736.78 1246
11737.81 1215
11738.83 1263
11739.85 1229
11740.88 1291
11741.90 1303
11742.92 1259
11743.95 1231
11744.97 1137
11746.00 1195
11747.02 1198
11748.04 1181
11749.07 1175
11750.09 1119
11751.11 1189
11752.14 1145
11753.16 1164
11754.19 1091
11755.21 1141
11756.23 1159
11757.26 1155
11758.28 1064
11759.31 1079
11760.33 1157
11761.36 1158
11762.38 1093
11763.40 1103
11764.43 1101
11765.45 1076
11766.48 1061
11767.50 1012
11768.53 972
11769.55 1015
11770.58 1001
11771.60 1046
11772.63 1014
11773.65 991
11774.68 1014
11775.70 1092
11776.73 1034
11777.75 1034
11778.78 957
11779.80 1033
11780.83 990
11781.85 1009
11782.88 963
11783.90 1038
11784.93 1044
11785.95 1075
11786.98 1019
11788.00 1058
11789.03 1081
11790.05 1030
11791.08 1033
11792.11 993
11793.13 976
11794.16 1027
11795.18 1063
11796.21 963
11797.23 999
11798.26 1015
11799.29 928
11800.31 976
11801.34 971
11802.36 976
11803.39 994
11804.42 955
11805.44 921
11806.47 921
11807.50 999
11808.52 969
11809.55 996
11810.57 929
11811.60 935
11812.63 927
11813.65 935
11814.68 897
11815.71 937
11816.73 924
11817.76 1021
11818.79 950
11819.81 954
11820.84 1000
11821.87 997
11822.90 894
11823.92 905
11824.95 943
11825.98 947
11827.00 884
11828.03 974
11829.06 972
11830.09 966
11831.11 950
11832.14 1028
11833.17 1019
11834.20 1005
11835.22 987
11836.25 957
11837.28 967
11838.31 1048
11839.33 1037
11840.36 951
11841.39 984
11842.42 1018
11843.45 950
11844.47 884
11845.50 925
11846.53 909
11847.56 987
11848.59 948
11849.61 930
11850.64 898
11851.67 966
11852.70 944
11853.73 897
11854.75 848
11855.78 934
11856.81 909
11857.84 914
11858.87 904
11859.90 942
11860.93 881
11861.95 923
11862.98 920
11864.01 928
11865.04 916
11866.07 998
11867.10 943
11868.13 953
11869.16 927
11870.19 923
11871.21 899
11872.24 1004
11873.27 1013
11874.30 905
11875.33 927
11876.36 916
11877.39 940
11878.42 847
11879.45 918
11880.48 861
11881.51 950
11882.54 920
11883.57 924
11884.60 926
11885.63 912
11886.66 881
11887.69 937
11888.72 885
11889.75 927
11890.78 1025
11891.81 1006
11892.84 1001
11893.87 932
11894.90 940
11895.93 1001
11896.96 1049
11897.99 989
11899.02 972
11900.05 995
11901.08 976
11902.11 1083
11903.14 985
11904.17 988
11905.20 1111
11906.23 1106
11907.26 1077
11908.29 1000
11909.32 1036
11910.35 1112
11911.38 1112
11912.42 1092
11913.45 1100
11914.48 1166
11915.51 1123
11916.54 1071
11917.57 1066
11918.60 1106
11919.63 1092
11920.66 1098
11921.70 1066
11922.73 1089
11923.76 1033
11924.79 1067
11925.82 1035
11926.85 1019
11927.88 1125
11928.92 1019
11929.95 1059
11930.98 1112
11932.01 1048
11933.04 1077
11934.07 1130
11935.11 1149
11936.14 1177
11937.17 1214
11938.20 1243
11939.23 1284
11940.27 1253
11941.30 1347
11942.33 1371
11943.36 1358
11944.40 1230
11945.43 1215
11946.46 1129
11947.49 1151
11948.53 1097
11949.56 1076
11950.59 1000
11951.62 993
11952.66 1042
11953.69 1086
11954.72 956
11955.75 939
11956.79 962
11957.82 1025
11958.85 977
11959.88 938
11960.92 958
11961.95 904
11962.98 956
11964.02 914
11965.05 940
11966.08 1001
11967.12 943
11968.15 915
11969.18 975
11970.22 1033
11971.25 963
11972.28 967
11973.32 961
11974.35 954
11975.38 949
11976.42 979
11977.45 940
11978.49 940
11979.52 940
11980.55 940
11981.59 930
11982.62 903
11983.66 965
11984.69 952
11985.72 1012
11986.76 942
11987.79 942
11988.83 1028
11989.86 965
11990.89 958
11991.93 986
11992.96 965
11994.00 978
11995.03 984
11996.07 950
11997.10 968
11998.14 933
11999.17 954
12000.20 992
12001.24 985
12002.27 982
12003.31 1005
12004.34 951
12005.38 943
12006.41 998
12007.45 942
12008.48 962
12009.52 1040
12010.55 991
12011.59 1036
12012.62 1041
12013.66 1013
12014.70 959
12015.73 971
12016.77 1146
12017.80 1113
12018.84 980
12019.87 990
12020.91 979
12021.94 1077
12022.98 1051
12024.02 1118
12025.05 1124
12026.09 1025
12027.12 1055
12028.16 1153
12029.19 1130
12030.23 1137
12031.27 1068
12032.30 1074
12033.34 1157
12034.37 1111
12035.41 1111
12036.45 1020
12037.48 1096
12038.52 1091
12039.56 1076
12040.59 1067
12041.63 1059
12042.67 1089
12043.70 1020
12044.74 1035
12045.78 1048
12046.81 1030
12047.85 1076
12048.89 1067
12049.92 1064
12050.96 945
12052.00 939
12053.03 981
12054.07 993
12055.11 985
12056.14 1048
12057.18 1046
12058.22 1051
12059.26 1040
12060.29 976
12061.33 1033
12062.37 1029
12063.41 1026
12064.44 1048
12065.48 1065
12066.52 1101
12067.56 1068
12068.59 1035
12069.63 1032
12070.67 1032
12071.71 1037
12072.74 1029
12073.78 1050
12074.82 969
12075.86 939
12076.90 995
12077.93 1061
12078.97 1057
12080.01 1031
12081.05 1021
12082.09 1002
12083.13 1014
12084.16 970
12085.20 984
12086.24 976
12087.28 1028
12088.32 1000
12089.36 947
12090.39 988
12091.43 1045
12092.47 1046
12093.51 993
12094.55 1045
12095.59 1063
12096.63 1059
12097.67 1073
12098.70 1035
12099.74 1025
12100.78 1042
12101.82 1035
12102.86 1018
12103.90 971
12104.94 1044
12105.98 1052
12107.02 1121
12108.06 1125
12109.10 1139
12110.14 1200
12111.18 1130
12112.22 1137
12113.25 1106
12114.29 1037
12115.33 1045
12116.37 1082
12117.41 1049
12118.45 1032
12119.49 1056
12120.53 960
12121.57 973
12122.61 943
12123.65 929
12124.69 930
12125.73 976
12126.77 963
12127.81 961
12128.85 942
12129.89 907
12130.93 945
12131.97 961
12133.02 897
12134.06 928
12135.10 959
12136.14 887
12137.18 882
12138.22 899
12139.26 885
12140.30 900
12141.34 901
12142.38 872
12143.42 894
12144.46 859
12145.50 925
12146.54 956
12147.59 917
12148.63 912
12149.67 981
12150.71 981
12151.75 900
12152.79 875
12153.83 866
12154.87 860
12155.92 818
12156.96 922
12158.00 866
12159.04 838
12160.08 893
12161.12 927
12162.17 871
12163.21 914
12164.25 890
12165.29 882
12166.33 852
12167.37 895
12168.42 867
12169.46 903
12170.50 864
12171.54 877
12172.58 835
12173.63 886
12174.67 889
12175.71 871
12176.75 848
12177.80 877
12178.84 917
12179.88 859
12180.92 836
12181.97 849
12183.01 844
12184.05 871
12185.09 840
12186.14 858
12187.18 862
12188.22 857
12189.26 883
12190.31 829
12191.35 866
12192.39 871
12193.44 862
12194.48 824
12195.52 854
12196.57 875
12197.61 888
12198.65 898
12199.70 868
12200.74 860
12201.78 911
12202.83 856
12203.87 875
12204.91 828
12205.96 837
12207.00 799
12208.04 866
12209.09 885
12210.13 924
12211.17 938
12212.22 950
12213.26 898
12214.31 889
12215.35 893
12216.39 929
12217.44 892
12218.48 882
12219.53 816
12220.57 855
12221.61 956
12222.66 861
12223.70 838
12224.75 844
12225.79 870
12226.84 863
12227.88 858
12228.93 813
12229.97 854
12231.01 860
12232.06 844
12233.10 903
12234.15 860
12235.19 796
12236.24 817
12237.28 804
12238.33 883
12239.37 821
12240.42 854
12241.46 875
12242.51 809
12243.55 826
12244.60 855
12245.64 904
12246.69 880
12247.74 896
12248.78 856
12249.83 846
12250.87 847
12251.92 844
12252.96 868
12254.01 876
12255.05 862
12256.10 881
12257.15 854
12258.19 845
12259.24 832
12260.28 834
12261.33 811
12262.37 828
12263.42 842
12264.47 833
12265.51 834
12266.56 808
12267.61 867
12268.65 860
12269.70 824
12270.74 855
12271.79 849
12272.84 855
12273.88 852
12274.93 809
12275.98 804
12277.02 788
12278.07 810
12279.12 837
12280.16 764
12281.21 787
12282.26 770
12283.30 803
12284.35 776
12285.40 796
12286.44 748
12287.49 811
12288.54 837
12289.59 831
12290.63 801
12291.68 751
12292.73 812
12293.77 801
12294.82 869
12295.87 813
12296.92 792
12297.96 797
12299.01 813
12300.06 846
12301.11 768
12302.15 821
12303.20 776
12304.25 772
12305.30 777
12306.35 800
12307.39 799
12308.44 810
12309.49 792
12310.54 790
12311.59 767
12312.63 735
12313.68 771
12314.73 794
12315.78 732
12316.83 796
12317.88 764
12318.92 799
12319.97 801
12321.02 811
12322.07 807
12323.12 806
12324.17 780
12325.21 743
12326.26 781
12327.31 778
12328.36 770
12329.41 747
12330.46 731
12331.51 728
12332.56 727
12333.61 767
12334.65 734
12335.70 782
12336.75 788
12337.80 743
12338.85 770
12339.90 737
12340.95 771
12342.00 725
12343.05 740
12344.10 753
12345.15 696
12346.20 703
12347.25 709
12348.30 702
12349.35 744
12350.40 744
12351.45 738
12352.50 758
12353.55 778
12354.60 760
12355.65 725
12356.70 755
12357.75 742
12358.80 745
12359.85 757
12360.90 768
12361.95 822
12363.00 740
12364.05 711
12365.10 720
12366.15 732
12367.20 806
12368.25 809
12369.30 722
12370.35 689
12371.40 659
12372.45 725
12373.50 781
12374.55 760
12375.60 703
12376.65 759
12377.70 775
12378.76 720
12379.81 723
12380.86 770
12381.91 733
12382.96 735
12384.01 810
12385.06 776
12386.11 757
12387.17 745
12388.22 779
12389.27 710
12390.32 710
12391.37 801
12392.42 784
12393.47 803
12394.53 787
12395.58 774
12396.63 814
12397.68 775
12398.73 745
12399.78 734
12400.84 751
12401.89 802
12402.94 864
12403.99 788
12405.04 779
12406.10 823
12407.15 802
12408.20 836
12409.25 815
12410.31 795
12411.36 777
12412.41 794
12413.46 777
12414.51 804
12415.57 762
12416.62 745
12417.67 791
12418.72 773
12419.78 788
12420.83 764
12421.88 760
12422.94 831
12423.99 810
12425.04 775
12426.09 767
12427.15 775
12428.20 741
12429.25 799
12430.31 753
12431.36 814
12432.41 837
12433.47 860
12434.52 818
12435.57 775
12436.63 823
12437.68 815
12438.73 814
12439.79 828
12440.84 802
12441.89 824
12442.95 830
12444.00 801
12445.06 732
12446.11 823
12447.16 886
12448.22 894
12449.27 828
12450.33 792
12451.38 832
12452.43 832
12453.49 856
12454.54 757
12455.60 756
12456.65 815
12457.70 803
12458.76 779
12459.81 791
12460.87 813
12461.92 796
12462.98 802
12464.03 826
12465.09 717
12466.14 816
12467.19 810
12468.25 826
12469.30 812
12470.36 806
12471.41 766
12472.47 773
12473.52 830
12474.58 852
12475.63 849
12476.69 801
12477.74 845
12478.80 805
12479.85 781
12480.91 832
12481.97 809
12483.02 839
12484.08 871
12485.13 872
12486.19 860
12487.24 879
12488.30 874
12489.35 867
12490.41 849
12491.47 875
12492.52 867
12493.58 867
12494.63 917
12495.69 913
12496.74 959
12497.80 1003
12498.86 1055
12499.91 1102
12500.97 1155
12502.03 1115
12503.08 1188
12504.14 1249
12505.19 1212
12506.25 1215
12507.31 1137
12508.36 1200
12509.42 1123
12510.48 1110
12511.53 1090
12512.59 1004
12513.65 957
12514.70 954
12515.76 955
12516.82 881
12517.87 849
12518.93 890
12519.99 894
12521.04 849
12522.10 832
12523.16 843
12524.22 819
12525.27 851
12526.33 833
12527.39 846
12528.44 811
12529.50 828
12530.56 883
12531.62 881
12532.67 841
12533.73 855
12534.79 851
12535.85 853
12536.90 811
12537.96 841
12539.02 845
12540.08 849
12541.14 827
12542.19 805
12543.25 791
12544.31 851
12545.37 828
12546.43 876
12547.48 832
12548.54 796
12549.60 817
12550.66 796
12551.72 816
12552.77 807
12553.83 802
12554.89 863
12555.95 782
12557.01 882
12558.07 881
12559.13 848
12560.18 803
12561.24 931
12562.30 903
12563.36 854
12564.42 879
12565.48 894
12566.54 906
12567.60 869
12568.65 883
12569.71 853
12570.77 854
12571.83 865
12572.89 867
12573.95 899
12575.01 919
12576.07 918
12577.13 1000
12578.19 1022
12579.25 1090
12580.31 1064
12581.37 1128
12582.43 1155
12583.49 1159
12584.55 1132
12585.60 1106
12586.66 1094
12587.72 1134
12588.78 1090
12589.84 1076
12590.90 1062
12591.96 1009
12593.02 978
12594.08 965
12595.14 933
12596.20 950
12597.26 968
12598.32 951
12599.39 908
12600.45 869
12601.51 875
12602.57 918
12603.63 882
12604.69 870
12605.75 923
12606.81 927
12607.87 836
12608.93 873
12609.99 922
12611.05 924
12612.11 839
12613.17 881
12614.23 870
12615.30 888
12616.36 904
12617.42 823
12618.48 878
12619.54 926
12620.60 899
12621.66 925
12622.72 896
12623.78 912
12624.85 924
12625.91 903
12626.97 952
12628.03 911
12629.09 939
12630.15 970
12631.22 882
12632.28 873
12633.34 824
12634.40 865
12635.46 905
12636.52 844
12637.59 827
12638.65 864
12639.71 869
12640.77 811
12641.83 817
12642.90 859
12643.96 838
12645.02 852
12646.08 817
12647.14 755
12648.21 804
12649.27 764
12650.33 784
12651.39 813
12652.46 807
12653.52 853
12654.58 797
12655.65 825
12656.71 853
12657.77 882
12658.83 879
12659.90 902
12660.96 949
12662.02 871
12663.09 878
12664.15 881
12665.21 922
12666.27 879
12667.34 924
12668.40 899
12669.46 902
12670.53 868
12671.59 876
12672.65 796
12673.72 792
12674.78 819
12675.84 868
12676.91 815
12677.97 863
12679.04 822
12680.10 767
12681.16 814
12682.23 800
12683.29 796
12684.35 766
12685.42 840
12686.48 831
12687.55 832
12688.61 790
12689.67 820
12690.74 805
12691.80 782
12692.87 804
12693.93 784
12695.00 806
12696.06 728
12697.12 813
12698.19 827
12699.25 814
12700.32 846
12701.38 833
12702.45 888
12703.51 880
12704.58 831
12705.64 833
12706.71 865
12707.77 826
12708.84 804
12709.90 812
12710.97 827
12712.03 845
12713.10 886
12714.16 827
12715.23 866
12716.29 859
12717.36 850
12718.42 840
12719.49 850
12720.55 895
12721.62 806
12722.68 866
12723.75 821
12724.81 802
12725.88 786
12726.95 810
12728.01 823
12729.08 752
12730.14 804
12731.21 804
12732.28 806
12733.34 793
12734.41 788
12735.47 727
12736.54 767
12737.61 838
12738.67 839
12739.74 804
12740.80 805
12741.87 754
12742.94 744
12744.00 777
12745.07 845
12746.14 832
12747.20 828
12748.27 783
12749.34 813
12750.40 746
12751.47 788
12752.54 809
12753.60 746
12754.67 757
12755.74 755
12756.80 737
12757.87 729
12758.94 696
12760.00 735
12761.07 745
12762.14 732
12763.21 717
12764.27 776
12765.34 774
12766.41 757
12767.47 797
12768.54 755
12769.61 702
12770.68 777
12771.74 782
12772.81 716
12773.88 692
12774.95 709
12776.02 734
12777.08 698
12778.15 708
12779.22 725
12780.29 680
12781.35 687
12782.42 688
12783.49 674
12784.56 738
12785.63 717
12786.70 696
12787.76 690
12788.83 704
12789.90 722
12790.97 727
12792.04 713
12793.11 666
12794.17 681
12795.24 750
12796.31 736
12797.38 678
12798.45 701
12799.52 664
12800.59 727
12801.65 693
12802.72 675
12803.79 740
12804.86 689
12805.93 750
12807.00 752
12808.07 709
12809.14 691
12810.21 676
12811.28 727
12812.34 709
12813.41 703
12814.48 681
12815.55 765
12816.62 754
12817.69 707
12818.76 650
12819.83 675
12820.90 705
12821.97 749
12823.04 707
12824.11 689
12825.18 701
12826.25 675
12827.32 672
12828.39 766
12829.46 776
12830.53 763
12831.60 762
12832.67 730
12833.74 716
12834.81 683
12835.88 705
12836.95 708
12838.02 718
12839.09 690
12840.16 717
12841.23 728
12842.30 687
12843.37 686
12844.44 666
12845.51 697
12846.58 644
12847.66 608
12848.73 705
12849.80 677
12850.87 680
12851.94 647
12853.01 632
12854.08 654
12855.15 666
12856.22 661
12857.29 659
12858.36 692
12859.44 715
12860.51 650
12861.58 628
12862.65 662
12863.72 665
12864.79 639
12865.86 675
12866.94 698
12868.01 615
12869.08 649
12870.15 678
12871.22 663
12872.29 672
12873.37 640
12874.44 623
12875.51 632
12876.58 641
12877.65 620
12878.73 609
12879.80 584
12880.87 650
12881.94 598
12883.01 629
12884.09 687
12885.16 668
12886.23 630
12887.30 601
12888.38 648
12889.45 640
12890.52 612
12891.59 621
12892.67 647
12893.74 652
12894.81 596
12895.88 666
12896.96 695
12898.03 618
12899.10 620
12900.18 639
12901.25 660
12902.32 643
12903.39 624
12904.47 700
12905.54 619
12906.61 592
12907.69 695
12908.76 656
12909.83 609
12910.91 629
12911.98 629
12913.05 628
12914.13 617
12915.20 659
12916.28 652
12917.35 616
12918.42 603
12919.50 615
12920.57 667
12921.64 697
12922.72 644
12923.79 595
12924.87 606
12925.94 583
12927.01 589
12928.09 603
12929.16 637
12930.24 641
12931.31 635
12932.38 653
12933.46 635
12934.53 645
12935.61 612
12936.68 595
12937.76 641
12938.83 623
12939.91 679
12940.98 637
12942.05 606
12943.13 648
12944.20 657
12945.28 608
12946.35 599
12947.43 635
12948.50 601
12949.58 592
12950.65 595
12951.73 656
12952.80 671
12953.88 685
12954.95 650
12956.03 660
12957.10 660
12958.18 646
12959.26 566
12960.33 605
12961.41 633
12962.48 590
12963.56 616
12964.63 598
12965.71 599
12966.78 604
12967.86 610
12968.94 644
12970.01 614
12971.09 635
12972.16 678
12973.24 566
12974.32 606
12975.39 613
12976.47 591
12977.54 597
12978.62 585
12979.70 609
12980.77 588
12981.85 649
12982.93 669
12984.00 683
12985.08 631
12986.15 651
12987.23 634
12988.31 594
12989.38 606
12990.46 631
12991.54 608
12992.61 596
12993.69 610
12994.77 644
12995.85 644
12996.92 638
12998.00 655
12999.08 678
13000.15 593
13001.23 650
13002.31 654
13003.38 661
13004.46 665
13005.54 618
13006.62 646
13007.69 665
13008.77 663
13009.85 630
13010.93 686
13012.00 624
13013.08 622
13014.16 615
13015.24 612
13016.32 606
13017.39 637
13018.47 628
13019.55 586
13020.63 633
13021.70 630
13022.78 589
13023.86 640
13024.94 621
13026.02 615
13027.10 614
13028.17 653
13029.25 613
13030.33 613
13031.41 611
13032.49 619
13033.57 621
13034.64 621
13035.72 615
13036.80 622
13037.88 608
13038.96 637
13040.04 607
13041.12 656
13042.19 637
13043.27 600
13044.35 617
13045.43 629
13046.51 587
13047.59 621
13048.67 601
13049.75 630
13050.83 679
13051.91 623
13052.99 641
13054.06 615
13055.14 615
13056.22 626
13057.30 604
13058.38 598
13059.46 604
13060.54 620
13061.62 616
13062.70 619
13063.78 636
13064.86 629
13065.94 654
13067.02 618
13068.10 603
13069.18 634
13070.26 635
13071.34 619
13072.42 589
13073.50 616
13074.58 604
13075.66 608
13076.74 602
13077.82 632
13078.90 592
13079.98 584
13081.06 635
13082.14 589
13083.22 541
13084.30 552
13085.38 615
13086.47 629
13087.55 610
13088.63 589
13089.71 611
13090.79 590
13091.87 622
13092.95 605
13094.03 619
13095.11 651
13096.19 623
13097.27 609
13098.36 637
13099.44 593
13100.52 603
13101.60 633
13102.68 610
13103.76 609
13104.84 634
13105.93 638
13107.01 626
13108.09 630
13109.17 602
13110.25 592
13111.33 607
13112.42 594
13113.50 588
13114.58 641
13115.66 614
13116.74 573
13117.82 573
13118.91 670
13119.99 649
13121.07 595
13122.15 642
13123.23 629
13124.32 633
13125.40 618
13126.48 637
13127.56 612
13128.65 617
13129.73 605
13130.81 574
13131.89 571
13132.98 605
13134.06 637
13135.14 604
13136.22 579
13137.31 606
13138.39 602
13139.47 603
13140.56 648
13141.64 604
13142.72 605
13143.81 583
13144.89 602
13145.97 619
13147.05 635
13148.14 633
13149.22 609
13150.30 585
13151.39 618
13152.47 677
13153.55 646
13154.64 663
13155.72 592
13156.81 650
13157.89 596
13158.97 631
13160.06 574
13161.14 589
13162.22 605
13163.31 647
13164.39 620
13165.48 573
13166.56 659
13167.64 610
13168.73 638
13169.81 638
13170.90 645
13171.98 659
13173.06 647
13174.15 631
13175.23 604
13176.32 589
13177.40 604
13178.49 603
13179.57 666
13180.66 652
13181.74 623
13182.82 580
13183.91 601
13184.99 644
13186.08 597
13187.16 609
13188.25 667
13189.33 607
13190.42 568
13191.50 598
13192.59 613
13193.67 664
13194.76 594
13195.84 600
13196.93 624
13198.01 621
13199.10 651
13200.19 624
13201.27 633
13202.36 602
13203.44 599
13204.53 607
13205.61 646
13206.70 601
13207.78 616
13208.87 589
13209.96 604
13211.04 665
13212.13 653
13213.21 620
13214.30 635
13215.38 638
13216.47 656
13217.56 673
13218.64 606
13219.73 611
13220.82 655
13221.90 636
13222.99 660
13224.07 677
13225.16 627
13226.25 574
13227.33 647
13228.42 608
13229.51 616
13230.59 649
13231.68 656
13232.77 631
13233.85 579
13234.94 631
13236.03 675
13237.11 700
13238.20 658
13239.29 624
13240.38 602
13241.46 646
13242.55 660
13243.64 611
13244.72 636
13245.81 644
13246.90 642
13247.99 674
13249.07 662
13250.16 640
13251.25 703
13252.34 634
13253.42 667
13254.51 625
13255.60 636
13256.69 713
13257.77 679
13258.86 684
13259.95 656
13261.04 655
13262.13 715
13263.21 683
13264.30 651
13265.39 704
13266.48 686
13267.57 687
13268.65 745
13269.74 655
13270.83 651
13271.92 712
13273.01 665
13274.10 638
13275.18 680
13276.27 693
13277.36 704
13278.45 727
13279.54 713
13280.63 684
13281.72 680
13282.80 697
13283.89 704
13284.98 708
13286.07 701
13287.16 740
13288.25 787
13289.34 769
13290.43 773
13291.52 682
13292.61 672
13293.69 664
13294.78 710
13295.87 741
13296.96 705
13298.05 770
13299.14 716
13300.23 737
13301.32 716
13302.41 682
13303.50 675
13304.59 697
13305.68 751
13306.77 719
13307.86 683
13308.95 744
13310.04 692
13311.13 737
13312.22 784
13313.31 781
13314.40 718
13315.49 766
13316.58 713
13317.67 778
13318.76 752
13319.85 748
13320.94 745
13322.03 764
13323.12 722
13324.21 685
13325.30 752
13326.39 770
13327.48 738
13328.57 717
13329.66 700
13330.75 740
13331.85 762
13332.94 748
13334.03 748
13335.12 743
13336.21 758
13337.30 783
13338.39 775
13339.48 727
13340.57 745
13341.66 716
13342.76 744
13343.85 756
13344.94 759
13346.03 752
13347.12 764
13348.21 792
13349.30 792
13350.40 744
13351.49 848
13352.58 781
13353.67 749
13354.76 673
13355.85 757
13356.95 788
13358.04 745
13359.13 680
13360.22 737
13361.31 703
13362.41 734
13363.50 732
13364.59 726
13365.68 726
13366.77 795
13367.87 753
13368.96 760
13370.05 740
13371.14 781
13372.24 834
13373.33 823
13374.42 775
13375.51 760
13376.61 767
13377.70 849
13378.79 812
13379.88 830
13380.98 848
13382.07 820
13383.16 757
13384.26 800
13385.35 751
13386.44 735
13387.54 752
13388.63 752
13389.72 729
13390.81 708
13391.91 740
13393.00 710
13394.09 765
13395.19 714
13396.28 682
13397.37 681
13398.47 730
13399.56 682
13400.66 694
13401.75 726
13402.84 727
13403.94 712
13405.03 701
13406.12 728
13407.22 681
13408.31 729
13409.41 726
13410.50 721
13411.59 707
13412.69 739
13413.78 715
13414.88 712
13415.97 764
13417.07 751
13418.16 685
13419.25 702
13420.35 698
13421.44 666
13422.54 668
13423.63 684
13424.73 715
13425.82 704
13426.92 774
13428.01 720
13429.11 705
13430.20 660
13431.29 664
13432.39 714
13433.48 683
13434.58 732
13435.67 684
13436.77 684
13437.86 689
13438.96 766
13440.06 713
13441.15 670
13442.25 717
13443.34 714
13444.44 665
13445.53 702
13446.63 711
13447.72 759
13448.82 738
13449.91 752
13451.01 760
13452.11 717
13453.20 727
13454.30 691
13455.39 730
13456.49 731
13457.59 722
13458.68 748
13459.78 733
13460.87 713
13461.97 771
13463.07 728
13464.16 747
13465.26 763
13466.35 746
13467.45 776
13468.55 803
13469.64 765
13470.74 732
13471.84 729
13472.93 817
13474.03 756
13475.13 738
13476.22 761
13477.32 725
13478.42 753
13479.51 756
13480.61 785
13481.71 710
13482.80 769
13483.90 839
13485.00 754
13486.10 748
13487.19 758
13488.29 765
13489.39 774
13490.48 776
13491.58 786
13492.68 764
13493.78 737
13494.87 780
13495.97 821
13497.07 858
13498.17 798
13499.26 830
13500.36 811
13501.46 796
13502.56 787
13503.65 803
13504.75 823
13505.85 799
13506.95 804
13508.05 840
13509.14 836
13510.24 849
13511.34 811
13512.44 848
13513.54 798
13514.64 802
13515.73 823
13516.83 866
13517.93 836
13519.03 777
13520.13 801
13521.23 780
13522.32 796
13523.42 782
13524.52 759
13525.62 739
13526.72 726
13527.82 714
13528.92 653
13530.02 686
13531.12 731
13532.21 737
13533.31 771
13534.41 723
13535.51 691
13536.61 659
13537.71 688
13538.81 718
13539.91 692
13541.01 692
13542.11 715
13543.21 696
13544.31 688
13545.41 690
13546.50 717
13547.60 733
13548.70 706
13549.80 725
13550.90 729
13552.00 659
13553.10 693
13554.20 690
13555.30 669
13556.40 720
13557.50 704
13558.60 675
13559.70 719
13560.80 655
13561.90 678
13563.00 696
13564.10 682
13565.20 702
13566.30 712
13567.41 684
13568.51 672
13569.61 678
13570.71 628
13571.81 672
13572.91 666
13574.01 717
13575.11 670
13576.21 641
13577.31 716
13578.41 656
13579.51 675
13580.61 661
13581.71 683
13582.82 712
13583.92 664
13585.02 656
13586.12 645
13587.22 683
13588.32 681
13589.42 723
13590.52 682
13591.63 666
13592.73 743
13593.83 730
13594.93 730
13596.03 724
13597.13 725
13598.24 765
13599.34 742
13600.44 731
13601.54 693
13602.64 701
13603.74 749
13604.85 661
13605.95 652
13607.05 747
13608.15 724
13609.25 702
13610.36 693
13611.46 722
13612.56 694
13613.66 666
13614.77 707
13615.87 729
13616.97 688
13618.07 758
13619.18 766
13620.28 768
13621.38 752
13622.48 734
13623.59 731
13624.69 758
13625.79 705
13626.89 714
13628.00 693
13629.10 728
13630.20 740
13631.31 722
13632.41 734
13633.51 766
13634.62 764
13635.72 777
13636.82 791
13637.93 753
13639.03 753
13640.13 757
13641.24 769
13642.34 749
13643.44 749
13644.55 726
13645.65 750
13646.75 742
13647.86 758
13648.96 725
13650.06 709
13651.17 751
13652.27 770
13653.38 698
13654.48 760
13655.58 731
13656.69 728
13657.79 764
13658.90 706
13660.00 687
13661.10 694
13662.21 697
13663.31 706
13664.42 692
13665.52 714
13666.63 789
13667.73 763
13668.84 697
13669.94 719
13671.04 724
13672.15 708
13673.25 720
13674.36 662
13675.46 643
13676.57 684
13677.67 732
13678.78 718
13679.88 621
13680.99 690
13682.09 700
13683.20 729
13684.30 724
13685.41 686
13686.51 703
13687.62 744
13688.72 745
13689.83 751
13690.94 701
13692.04 693
13693.15 692
13694.25 658
13695.36 690
13696.46 703
13697.57 754
13698.67 728
13699.78 717
13700.89 664
13701.99 708
13703.10 764
13704.20 743
13705.31 691
13706.42 674
13707.52 711
13708.63 747
13709.73 717
13710.84 708
13711.95 719
13713.05 733
13714.16 791
13715.27 662
13716.37 653
13717.48 725
13718.59 810
13719.69 762
13720.80 823
13721.91 727
13723.01 736
13724.12 721
13725.23 724
13726.33 735
13727.44 758
13728.55 722
13729.65 768
13730.76 732
13731.87 650
13732.98 716
13734.08 740
13735.19 734
13736.30 736
13737.40 728
13738.51 715
13739.62 736
13740.73 786
13741.83 793
13742.94 750
13744.05 774
13745.16 766
13746.26 801
13747.37 798
13748.48 803
13749.59 816
13750.70 821
13751.80 829
13752.91 775
13754.02 794
13755.13 767
13756.24 815
13757.34 795
13758.45 827
13759.56 860
13760.67 862
13761.78 871
13762.88 833
13763.99 844
13765.10 838
13766.21 883
13767.32 869
13768.43 857
13769.54 876
13770.64 857
13771.75 833
13772.86 886
13773.97 881
13775.08 899
13776.19 959
13777.30 956
13778.41 1016
13779.52 986
13780.62 1031
13781.73 972
13782.84 960
13783.95 1009
13785.06 961
13786.17 1006
13787.28 957
13788.39 919
13789.50 898
13790.61 855
13791.72 871
13792.83 906
13793.94 904
13795.05 938
13796.16 896
13797.27 872
13798.38 908
13799.49 894
13800.60 911
13801.71 908
13802.82 892
13803.93 904
13805.04 886
13806.15 939
13807.26 927
13808.37 993
13809.48 938
13810.59 963
13811.70 986
13812.81 911
13813.92 974
13815.03 963
13816.14 960
13817.25 907
13818.36 974
13819.47 925
13820.58 903
13821.69 896
13822.80 879
13823.91 856
13825.02 908
13826.13 823
13827.25 779
13828.36 854
13829.47 859
13830.58 794
13831.69 863
13832.80 815
13833.91 803
13835.02 810
13836.13 855
13837.25 784
13838.36 784
13839.47 788
13840.58 767
13841.69 773
13842.80 827
13843.91 789
13845.03 830
13846.14 781
13847.25 742
13848.36 788
13849.47 814
13850.59 811
13851.70 768
13852.81 748
13853.92 782
13855.03 801
13856.15 796
13857.26 810
13858.37 836
13859.48 842
13860.59 860
13861.71 875
13862.82 816
13863.93 823
13865.04 853
13866.16 826
13867.27 850
13868.38 826
13869.49 811
13870.61 853
13871.72 796
13872.83 835
13873.95 899
13875.06 884
13876.17 806
13877.28 853
13878.40 840
13879.51 830
13880.62 854
13881.74 784
13882.85 864
13883.96 883
13885.08 815
13886.19 885
13887.30 835
13888.42 860
13889.53 791
13890.64 795
13891.76 882
13892.87 815
13893.98 800
13895.10 876
13896.21 906
13897.33 903
13898.44 875
13899.55 911
13900.67 902
13901.78 929
13902.89 885
13904.01 906
13905.12 900
13906.24 953
13907.35 867
13908.47 899
13909.58 907
13910.69 919
13911.81 928
13912.92 872
13914.04 874
13915.15 883
13916.27 895
13917.38 899
13918.50 842
13919.61 764
13920.72 803
13921.84 873
13922.95 806
13924.07 749
13925.18 792
13926.30 749
13927.41 785
13928.53 770
13929.64 810
13930.76 774
13931.87 807
13932.99 801
13934.10 813
13935.22 828
13936.34 780
13937.45 802
13938.57 691
13939.68 765
13940.80 785
13941.91 790
13943.03 777
13944.14 797
13945.26 765
13946.38 832
13947.49 768
13948.61 778
13949.72 829
13950.84 788
13951.95 782
13953.07 780
13954.19 744
13955.30 763
13956.42 801
13957.53 805
13958.65 781
13959.77 781
13960.88 826
13962.00 764
13963.12 757
13964.23 737
13965.35 793
13966.47 773
13967.58 782
13968.70 798
13969.82 767
13970.93 784
13972.05 755
13973.17 751
13974.28 761
13975.40 745
13976.52 726
13977.63 716
13978.75 757
13979.87 745
13980.99 730
13982.10 775
13983.22 734
13984.34 746
13985.45 751
13986.57 767
13987.69 749
13988.81 788
13989.92 776
13991.04 755
13992.16 749
13993.28 779
13994.39 834
13995.51 765
13996.63 774
13997.75 718
13998.87 776
13999.98 756
14001.10 714
14002.22 699
14003.34 796
14004.46 820
14005.57 725
14006.69 728
14007.81 732
14008.93 747
14010.05 784
14011.16 742
14012.28 765
14013.40 807
14014.52 731
14015.64 740
14016.76 765
14017.88 764
14018.99 744
14020.11 752
14021.23 816
14022.35 782
14023.47 793
14024.59 729
14025.71 741
14026.83 752
14027.94 744
14029.06 757
14030.18 845
14031.30 780
14032.42 775
14033.54 749
14034.66 770
14035.78 739
14036.90 743
14038.02 803
14039.14 716
14040.26 751
14041.38 722
14042.50 708
14043.62 800
14044.74 811
14045.86 778
14046.97 755
14048.09 728
14049.21 764
14050.33 740
14051.45 746
14052.57 830
14053.69 774
14054.81 807
14055.93 792
14057.05 790
14058.17 818
14059.30 770
14060.42 781
14061.54 815
14062.66 766
14063.78 867
14064.90 801
14066.02 769
14067.14 788
14068.26 762
14069.38 804
14070.50 798
14071.62 833
14072.74 810
14073.86 839
14074.98 805
14076.10 834
14077.23 809
14078.35 817
14079.47 844
14080.59 805
14081.71 854
14082.83 863
14083.95 869
14085.07 869
14086.19 868
14087.32 893
14088.44 911
14089.56 871
14090.68 847
14091.80 860
14092.92 954
14094.05 937
14095.17 975
14096.29 907
14097.41 916
14098.53 914
14099.65 979
14100.78 927
14101.90 995
14103.02 982
14104.14 1017
14105.26 1031
14106.39 1006
14107.51 1045
14108.63 1108
14109.75 1054
14110.88 995
14112.00 1036
14113.12 973
14114.24 1017
14115.37 1021
14116.49 947
14117.61 925
14118.73 917
14119.86 810
14120.98 877
14122.10 843
14123.22 822
14124.35 791
14125.47 774
14126.59 760
14127.72 782
14128.84 784
14129.96 796
14131.09 789
14132.21 771
14133.33 767
14134.45 714
14135.58 821
14136.70 755
14137.82 797
14138.95 751
14140.07 745
14141.20 732
14142.32 759
14143.44 707
14144.57 740
14145.69 701
14146.81 741
14147.94 780
14149.06 756
14150.19 787
14151.31 727
14152.43 777
14153.56 744
14154.68 738
14155.81 756
14156.93 685
14158.05 707
14159.18 736
14160.30 666
14161.43 733
14162.55 759
14163.68 730
14164.80 727
14165.92 704
14167.05 674
14168.17 672
14169.30 738
14170.42 715
14171.55 732
14172.67 723
14173.80 700
14174.92 696
14176.05 736
14177.17 742
14178.30 673
14179.42 709
14180.55 758
14181.67 703
14182.80 745
14183.92 791
14185.05 699
14186.17 722
14187.30 729
14188.42 679
14189.55 711
14190.67 751
14191.80 719
14192.93 691
14194.05 715
14195.18 750
14196.30 760
14197.43 770
14198.55 725
14199.68 721
14200.81 723
14201.93 700
14203.06 736
14204.18 671
14205.31 675
14206.44 684
14207.56 670
14208.69 664
14209.82 701
14210.94 722
14212.07 707
14213.19 647
14214.32 637
14215.45 604
14216.57 640
14217.70 668
14218.83 661
14219.95 679
14221.08 670
14222.21 653
14223.33 618
14224.46 596
14225.59 679
14226.71 654
14227.84 657
14228.97 658
14230.10 646
14231.22 632
14232.35 668
14233.48 644
14234.60 664
14235.73 662
14236.86 603
14237.99 659
14239.11 632
14240.24 673
14241.37 662
14242.50 621
14243.62 622
14244.75 566
14245.88 612
14247.01 562
14248.13 624
14249.26 696
14250.39 659
14251.52 613
14252.65 590
14253.77 655
14254.90 618
14256.03 624
14257.16 614
14258.29 610
14259.42 626
14260.54 611
14261.67 637
14262.80 622
14263.93 611
14265.06 640
14266.19 611
14267.31 584
14268.44 592
14269.57 616
14270.70 588
14271.83 628
14272.96 625
14274.09 610
14275.22 613
14276.34 582
14277.47 590
14278.60 587
14279.73 582
14280.86 607
14281.99 625
14283.12 601
14284.25 605
14285.38 636
14286.51 624
14287.64 585
14288.76 587
14289.89 663
14291.02 605
14292.15 573
14293.28 580
14294.41 596
14295.54 601
14296.67 576
14297.80 587
14298.93 576
14300.06 573
14301.19 602
14302.32 610
14303.45 582
14304.58 545
14305.71 563
14306.84 596
14307.97 575
14309.10 575
14310.23 574
14311.36 551
14312.49 525
14313.62 558
14314.75 541
14315.88 560
14317.01 571
14318.15 548
14319.28 513
14320.41 544
14321.54 567
14322.67 516
14323.80 544
14324.93 565
14326.06 561
14327.19 522
14328.32 576
14329.45 556
14330.58 567
14331.72 498
14332.85 534
14333.98 545
14335.11 552
14336.24 556
14337.37 550
14338.50 522
14339.63 587
14340.77 579
14341.90 558
14343.03 571
14344.16 551
14345.29 520
14346.42 512
14347.56 531
14348.69 554
14349.82 536
14350.95 553
14352.08 550
14353.21 523
14354.35 538
14355.48 595
14356.61 566
14357.74 520
14358.88 494
14360.01 525
14361.14 542
14362.27 568
14363.40 553
14364.54 562
14365.67 546
14366.80 610
14367.93 556
14369.07 528
14370.20 555
14371.33 633
14372.46 574
14373.60 529
14374.73 551
14375.86 551
14377.00 561
14378.13 526
14379.26 576
14380.39 522
14381.53 497
14382.66 503
14383.79 553
14384.93 531
14386.06 585
14387.19 635
14388.33 579
14389.46 557
14390.59 559
14391.73 569
14392.86 571
14393.99 562
14395.13 565
14396.26 534
14397.40 557
14398.53 561
14399.66 548
14400.80 524
14401.93 551
14403.06 605
14404.20 568
14405.33 538
14406.47 575
14407.60 539
14408.74 531
14409.87 540
14411.00 556
14412.14 574
14413.27 539
14414.41 541
14415.54 531
14416.68 524
14417.81 521
14418.94 530
14420.08 552
14421.21 560
14422.35 554
14423.48 541
14424.62 536
14425.75 620
14426.89 605
14428.02 548
14429.16 513
14430.29 580
14431.43 596
14432.56 554
14433.70 573
14434.83 586
14435.97 575
14437.10 513
14438.24 534
14439.37 586
14440.51 535
14441.64 562
14442.78 588
14443.92 552
14445.05 583
14446.19 537
14447.32 524
14448.46 552
14449.59 545
14450.73 548
14451.87 517
14453.00 573
14454.14 584
14455.27 586
14456.41 549
14457.55 577
14458.68 544
14459.82 524
14460.95 538
14462.09 536
14463.23 580
14464.36 561
14465.50 543
14466.64 569
14467.77 528
14468.91 494
14470.05 564
14471.18 504
14472.32 545
14473.46 565
14474.59 554
14475.73 524
14476.87 548
14478.00 531
14479.14 518
14480.28 540
14481.41 580
14482.55 548
14483.69 555
14484.83 509
14485.96 546
14487.10 528
14488.24 451
14489.37 474
14490.51 526
14491.65 549
14492.79 532
14493.92 472
14495.06 507
14496.20 558
14497.34 552
14498.47 528
14499.61 553
14500.75 512
14501.89 496
14503.03 497
14504.16 504
14505.30 467
14506.44 472
14507.58 534
14508.72 549
14509.85 573
14510.99 541
14512.13 542
14513.27 576
14514.41 557
14515.55 514
14516.68 542
14517.82 582
14518.96 554
14520.10 566
14521.24 560
14522.38 544
14523.51 525
14524.65 532
14525.79 516
14526.93 539
14528.07 559
14529.21 613
14530.35 581
14531.49 506
14532.63 568
14533.76 589
14534.90 585
14536.04 556
14537.18 590
14538.32 603
14539.46 581
14540.60 585
14541.74 555
14542.88 530
14544.02 538
14545.16 527
14546.30 535
14547.44 499
14548.58 559
14549.72 541
14550.86 524
14552.00 525
14553.14 585
14554.28 552
14555.42 567
14556.56 592
14557.70 550
14558.84 560
14559.98 584
14561.12 544
14562.26 570
14563.40 556
14564.54 583
14565.68 590
14566.82 579
14567.96 560
14569.10 576
14570.24 554
14571.38 569
14572.52 593
14573.66 576
14574.80 569
14575.94 642
14577.08 568
14578.22 583
14579.36 571
14580.51 590
14581.65 634
14582.79 623
14583.93 582
14585.07 637
14586.21 619
14587.35 625
14588.49 614
14589.63 592
14590.78 572
14591.92 622
14593.06 622
14594.20 621
14595.34 616
14596.48 638
14597.62 636
14598.77 620
14599.91 586
14601.05 657
14602.19 695
14603.33 636
14604.48 635
14605.62 618
14606.76 631
14607.90 688
14609.04 655
14610.19 585
14611.33 585
14612.47 650
14613.61 673
14614.75 641
14615.90 664
14617.04 652
14618.18 675
14619.32 668
14620.47 689
14621.61 684
14622.75 691
14623.89 711
14625.04 644
14626.18 678
14627.32 700
14628.46 732
14629.61 666
14630.75 662
14631.89 731
14633.04 684
14634.18 720
14635.32 703
14636.47 670
14637.61 683
14638.75 738
14639.89 763
14641.04 714
14642.18 746
14643.32 737
14644.47 757
14645.61 772
14646.76 753
14647.90 774
14649.04 784
14650.19 751
14651.33 727
14652.47 724
14653.62 758
14654.76 680
14655.90 672
14657.05 684
14658.19 695
14659.34 683
14660.48 642
14661.62 657
14662.77 637
14663.91 613
14665.06 627
14666.20 633
14667.35 628
14668.49 653
14669.63 660
14670.78 584
14671.92 592
14673.07 598
14674.21 593
14675.36 588
14676.50 558
14677.65 595
14678.79 581
14679.94 573
14681.08 584
14682.23 613
14683.37 635
14684.52 618
14685.66 633
14686.81 585
14687.95 553
14689.10 571
14690.24 608
14691.39 597
14692.53 575
14693.68 608
14694.82 589
14695.97 627
14697.11 590
14698.26 578
14699.41 615
14700.55 603
14701.70 573
14702.84 576
14703.99 608
14705.13 597
14706.28 548
14707.43 569
14708.57 583
14709.72 589
14710.86 590
14712.01 576
14713.16 592
14714.30 620
14715.45 558
14716.59 601
14717.74 587
14718.89 583
14720.03 609
14721.18 555
14722.33 557
14723.47 632
14724.62 648
14725.77 588
14726.91 598
14728.06 582
14729.21 599
14730.35 598
14731.50 599
14732.65 594
14733.79 619
14734.94 574
14736.09 588
14737.23 592
14738.38 612
14739.53 625
14740.68 604
14741.82 591
14742.97 633
14744.12 594
14745.26 595
14746.41 615
14747.56 603
14748.71 615
14749.85 602
14751.00 627
14752.15 602
14753.30 593
14754.45 633
14755.59 652
14756.74 665
14757.89 641
14759.04 590
14760.18 591
14761.33 655
14762.48 590
14763.63 647
14764.78 636
14765.92 643
14767.07 621
14768.22 637
14769.37 617
14770.52 647
14771.67 609
14772.81 644
14773.96 659
14775.11 665
14776.26 652
14777.41 614
14778.56 617
14779.71 627
14780.86 684
14782.00 643
14783.15 671
14784.30 680
14785.45 674
14786.60 706
14787.75 703
14788.90 672
14790.05 738
14791.20 714
14792.35 701
14793.49 779
14794.64 715
14795.79 698
14796.94 691
14798.09 746
14799.24 742
14800.39 770
14801.54 757
14802.69 833
14803.84 766
14804.99 736
14806.14 736
14807.29 725
14808.44 748
14809.59 750
14810.74 758
14811.89 766
14813.04 744
14814.19 673
14815.34 688
14816.49 664
14817.64 635
14818.79 609
14819.94 642
14821.09 651
14822.24 658
14823.39 693
14824.54 672
14825.69 642
14826.84 632
14827.99 643
14829.14 624
14830.29 596
14831.44 592
14832.60 642
14833.75 632
14834.90 643
14836.05 595
14837.20 584
14838.35 587
14839.50 551
14840.65 553
14841.80 544
14842.95 588
14844.11 581
14845.26 557
14846.41 565
14847.56 520
14848.71 565
14849.86 508
14851.01 539
14852.17 532
14853.32 532
14854.47 515
14855.62 534
14856.77 535
14857.92 538
14859.08 518
14860.23 544
14861.38 489
14862.53 476
14863.68 519
14864.84 496
14865.99 478
14867.14 532
14868.29 547
14869.44 508
14870.60 492
14871.75 501
14872.90 486
14874.05 499
14875.21 547
14876.36 540
14877.51 504
14878.66 517
14879.82 492
14880.97 504
14882.12 520
14883.27 520
14884.43 565
14885.58 525
14886.73 552
14887.89 528
14889.04 500
14890.19 500
14891.34 531
14892.50 506
14893.65 482
14894.80 490
14895.96 548
14897.11 523
14898.26 515
14899.42 493
14900.57 481
14901.72 490
14902.88 519
14904.03 504
14905.18 529
14906.34 540
14907.49 544
14908.65 589
14909.80 524
14910.95 559
14912.11 516
14913.26 496
14914.41 511
14915.57 517
14916.72 501
14917.88 554
14919.03 565
14920.18 531
14921.34 510
14922.49 524
14923.65 540
14924.80 551
14925.96 538
14927.11 523
14928.27 545
14929.42 485
14930.57 495
14931.73 491
14932.88 490
14934.04 495
14935.19 493
14936.35 477
14937.50 495
14938.66 533
14939.81 509
14940.97 471
14942.12 507
14943.28 467
14944.43 496
14945.59 509
14946.74 485
14947.90 558
14949.05 524
14950.21 533
14951.36 487
14952.52 512
14953.68 513
14954.83 510
14955.99 490
14957.14 480
14958.30 457
14959.45 488
14960.61 553
14961.77 544
14962.92 456
14964.08 462
14965.23 510
14966.39 493
14967.54 491
14968.70 462
14969.86 517
14971.01 532
14972.17 524
14973.33 472
14974.48 491
14975.64 496
14976.79 511
14977.95 484
14979.11 473
14980.26 470
14981.42 502
14982.58 510
14983.73 472
14984.89 450
14986.05 484
14987.20 474
14988.36 481
14989.52 434
14990.67 439
14991.83 483
14992.99 492
14994.15 473
14995.30 450
14996.46 453
14997.62 467
14998.77 491
14999.93 460
15001.09 431
15002.25 467
15003.40 490
15004.56 485
15005.72 453
15006.88 439
15008.03 472
15009.19 476
15010.35 431
15011.51 442
15012.66 450
15013.82 448
15014.98 470
15016.14 434
15017.30 451
15018.45 419
15019.61 446
15020.77 418
15021.93 430
15023.09 411
15024.24 477
15025.40 427
15026.56 437
15027.72 447
15028.88 456
15030.04 449
15031.19 461
15032.35 456
15033.51 476
15034.67 434
15035.83 461
15036.99 452
15038.15 428
15039.30 444
15040.46 464
15041.62 402
15042.78 400
15043.94 423
15045.10 445
15046.26 448
15047.42 439
15048.58 399
15049.74 455
15050.90 432
15052.05 450
15053.21 461
15054.37 444
15055.53 411
15056.69 417
15057.85 420
15059.01 437
15060.17 423
15061.33 438
15062.49 442
15063.65 414
15064.81 458
15065.97 414
15067.13 437
15068.29 409
15069.45 430
15070.61 432
15071.77 434
15072.93 425
15074.09 410
15075.25 470
15076.41 425
15077.57 384
15078.73 394
15079.89 424
15081.05 457
15082.21 471
15083.37 450
15084.53 459
15085.69 482
15086.85 425
15088.01 459
15089.18 432
15090.34 415
15091.50 409
15092.66 385
15093.82 415
15094.98 389
15096.14 423
15097.30 439
15098.46 403
15099.62 447
15100.78 399
15101.95 432
15103.11 475
15104.27 443
15105.43 448
15106.59 399
15107.75 437
15108.91 500
15110.08 442
15111.24 422
15112.40 413
15113.56 425
15114.72 422
15115.88 422
15117.05 422
15118.21 439
15119.37 433
15120.53 414
15121.69 398
15122.86 481
15124.02 428
15125.18 415
15126.34 410
15127.50 410
15128.67 401
15129.83 430
15130.99 440
15132.15 430
15133.32 450
15134.48 470
15135.64 457
15136.80 432
15137.97 445
15139.13 462
15140.29 451
15141.45 447
15142.62 439
15143.78 429
15144.94 422
15146.11 447
15147.27 466
15148.43 464
15149.59 444
15150.76 434
15151.92 466
15153.08 474
15154.25 484
15155.41 420
15156.57 439
15157.74 442
15158.90 452
15160.06 454
15161.23 438
15162.39 409
15163.55 467
15164.72 512
15165.88 469
15167.05 461
15168.21 440
15169.37 473
15170.54 440
15171.70 445
15172.86 465
15174.03 454
15175.19 499
15176.36 440
15177.52 475
15178.69 472
15179.85 480
15181.01 463
15182.18 456
15183.34 435
15184.51 456
15185.67 503
15186.84 464
15188.00 415
15189.16 431
15190.33 428
15191.49 491
15192.66 466
15193.82 428
15194.99 448
15196.15 486
15197.32 464
15198.48 447
15199.65 446
15200.81 480
15201.98 474
15203.14 494
15204.31 465
15205.47 453
15206.64 496
15207.80 504
15208.97 465
15210.13 494
15211.30 487
15212.47 489
15213.63 487
15214.80 530
15215.96 515
15217.13 452
15218.29 496
15219.46 528
15220.62 472
15221.79 432
15222.96 504
15224.12 508
15225.29 497
15226.45 507
15227.62 507
15228.79 504
15229.95 531
15231.12 519
15232.29 534
15233.45 514
15234.62 529
15235.78 509
15236.95 502
15238.12 553
15239.28 544
15240.45 527
15241.62 561
15242.78 529
15243.95 511
15245.12 550
15246.28 573
15247.45 546
15248.62 547
15249.78 532
15250.95 531
15252.12 517
15253.28 518
15254.45 502
15255.62 510
15256.79 518
15257.95 489
15259.12 442
15260.29 478
15261.46 513
15262.62 484
15263.79 508
15264.96 508
15266.13 486
15267.29 459
15268.46 442
15269.63 430
15270.80 445
15271.96 504
15273.13 452
15274.30 470
15275.47 435
15276.64 424
15277.80 469
15278.97 460
15280.14 482
15281.31 461
15282.48 445
15283.64 456
15284.81 427
15285.98 457
15287.15 440
15288.32 435
15289.49 473
15290.65 441
15291.82 441
15292.99 467
15294.16 422
15295.33 454
15296.50 412
15297.67 419
15298.83 451
15300.00 463
15301.17 459
15302.34 454
15303.51 413
15304.68 448
15305.85 456
15307.02 432
15308.19 433
15309.36 432
15310.52 460
15311.69 479
15312.86 432
15314.03 444
15315.20 436
15316.37 436
15317.54 419
15318.71 467
15319.88 426
15321.05 396
15322.22 412
15323.39 490
15324.56 457
15325.73 421
15326.90 411
15328.07 455
15329.24 438
15330.41 452
15331.58 451
15332.75 450
15333.92 459
15335.09 468
15336.26 463
15337.43 465
15338.60 445
15339.77 441
15340.94 449
15342.11 465
15343.28 443
15344.45 443
15345.62 439
15346.79 436
15347.96 453
15349.13 477
15350.31 491
15351.48 448
15352.65 422
15353.82 433
15354.99 408
15356.16 449
15357.33 407
15358.50 420
15359.67 455
15360.84 461
15362.02 441
15363.19 486
15364.36 449
15365.53 447
15366.70 490
15367.87 445
15369.04 412
15370.21 451
15371.39 447
15372.56 435
15373.73 416
15374.90 429
15376.07 477
15377.24 466
15378.42 432
15379.59 442
15380.76 465
15381.93 469
15383.10 429
15384.28 435
15385.45 418
15386.62 488
15387.79 459
15388.97 469
15390.14 441
15391.31 442
15392.48 471
15393.65 471
15394.83 464
15396.00 443
15397.17 506
15398.34 477
15399.52 517
15400.69 528
15401.86 513
15403.04 503
15404.21 515
15405.38 490
15406.55 475
15407.73 486
15408.90 520
15410.07 535
15411.25 496
15412.42 460
15413.59 504
15414.77 491
15415.94 478
15417.11 408
15418.29 423
15419.46 463
15420.63 464
15421.81 461
15422.98 442
15424.15 441
15425.33 424
15426.50 468
15427.67 449
15428.85 445
15430.02 427
15431.20 412
15432.37 405
15433.54 426
15434.72 457
15435.89 403
15437.07 381
15438.24 448
15439.41 447
15440.59 478
15441.76 471
15442.94 405
15444.11 422
15445.29 434
15446.46 456
15447.63 458
15448.81 429
15449.98 429
15451.16 454
15452.33 457
15453.51 437
15454.68 397
15455.86 444
15457.03 442
15458.21 423
15459.38 415
15460.56 442
15461.73 431
15462.91 429
15464.08 458
15465.26 417
15466.43 430
15467.61 416
15468.78 447
15469.96 435
15471.13 418
15472.31 406
15473.48 440
15474.66 463
15475.83 444
15477.01 417
15478.19 425
15479.36 426
15480.54 473
15481.71 451
15482.89 419
15484.06 449
15485.24 472
15486.42 433
15487.59 418
15488.77 430
15489.94 405
15491.12 401
15492.30 425
15493.47 396
15494.65 410
15495.83 451
15497.00 413
15498.18 427
15499.36 418
15500.53 407
15501.71 426
15502.88 449
15504.06 386
15505.24 417
15506.41 415
15507.59 433
15508.77 419
15509.95 404
15511.12 369
15512.30 430
15513.48 414
15514.65 404
15515.83 432
15517.01 411
15518.18 418
15519.36 459
15520.54 427
15521.72 459
15522.89 449
15524.07 417
15525.25 432
15526.43 426
15527.60 426
15528.78 430
15529.96 437
15531.14 421
15532.31 404
15533.49 426
15534.67 444
15535.85 411
15537.03 419
15538.20 443
15539.38 426
15540.56 482
15541.74 450
15542.92 424
15544.09 393
15545.27 480
15546.45 451
15547.63 451
15548.81 463
15549.98 453
15551.16 463
15552.34 438
15553.52 444
15554.70 443
15555.88 455
15557.06 497
15558.23 471
15559.41 450
15560.59 504
15561.77 465
15562.95 450
15564.13 455
15565.31 425
15566.49 455
15567.67 475
15568.84 496
15570.02 461
15571.20 457
15572.38 460
15573.56 447
15574.74 433
15575.92 416
15577.10 449
15578.28 459
15579.46 415
15580.64 463
15581.82 458
15583.00 466
15584.18 492
15585.36 446
15586.54 443
15587.72 450
15588.90 462
15590.08 455
15591.26 487
15592.44 459
15593.62 440
15594.80 453
15595.98 443
15597.16 484
15598.34 488
15599.52 473
15600.70 488
15601.88 460
15603.06 435
15604.24 489
15605.42 495
15606.60 513
15607.78 444
15608.96 466
15610.14 520
15611.32 500
15612.50 494
15613.68 491
15614.86 511
15616.05 484
15617.23 523
15618.41 541
15619.59 519
15620.77 502
15621.95 495
15623.13 526
15624.31 543
15625.49 517
15626.68 508
15627.86 542
15629.04 529
15630.22 511
15631.40 520
15632.58 512
15633.76 551
15634.95 604
15636.13 563
15637.31 520
15638.49 499
15639.67 531
15640.85 500
15642.04 538
15643.22 550
15644.40 567
15645.58 566
15646.76 603
15647.95 591
15649.13 535
15650.31 504
15651.49 553
15652.67 561
15653.86 543
15655.04 567
15656.22 540
15657.40 588
15658.59 610
15659.77 586
15660.95 573
15662.13 591
15663.32 648
15664.50 633
15665.68 572
15666.87 604
15668.05 585
15669.23 595
15670.41 568
15671.60 546
15672.78 583
15673.96 584
15675.15 632
15676.33 613
15677.51 582
15678.70 574
15679.88 590
15681.06 590
15682.25 511
15683.43 562
15684.61 635
15685.80 584
15686.98 589
15688.16 604
15689.35 579
15690.53 575
15691.72 566
15692.90 609
15694.08 523
15695.27 532
15696.45 540
15697.63 583
15698.82 566
15700.00 579
15701.19 584
15702.37 552
15703.56 573
15704.74 566
15705.92 540
15707.11 561
15708.29 548
15709.48 551
15710.66 620
15711.85 627
15713.03 576
15714.21 535
15715.40 596
15716.58 599
15717.77 623
15718.95 661
15720.14 633
15721.32 628
15722.51 634
15723.69 588
15724.88 544
15726.06 559
15727.25 556
15728.43 625
15729.62 613
15730.80 622
15731.99 601
15733.17 628
15734.36 619
15735.55 602
15736.73 624
15737.92 652
15739.10 646
15740.29 596
15741.47 604
15742.66 624
15743.84 600
15745.03 599
15746.22 616
15747.40 585
15748.59 611
15749.77 599
15750.96 661
15752.15 683
15753.33 671
15754.52 657
15755.70 681
15756.89 615
15758.08 558
15759.26 641
15760.45 642
15761.64 628
15762.82 664
15764.01 658
15765.20 712
15766.38 664
15767.57 690
15768.76 658
15769.94 643
15771.13 658
15772.32 625
15773.50 636
15774.69 663
15775.88 679
15777.06 664
15778.25 626
15779.44 647
15780.62 617
15781.81 612
15783.00 597
15784.19 607
15785.37 620
15786.56 626
15787.75 564
15788.94 558
15790.12 576
15791.31 622
15792.50 611
15793.69 577
15794.87 581
15796.06 581
15797.25 571
15798.44 567
15799.62 590
15800.81 608
15802.00 573
15803.19 616
15804.38 594
15805.56 576
15806.75 546
15807.94 565
15809.13 547
15810.32 538
15811.50 546
15812.69 497
15813.88 530
15815.07 524
15816.26 519
15817.45 515
15818.64 546
15819.82 510
15821.01 541
15822.20 543
15823.39 528
15824.58 548
15825.77 483
15826.96 512
15828.15 505
15829.33 518
15830.52 549
15831.71 507
15832.90 483
15834.09 492
15835.28 536
15836.47 547
15837.66 532
15838.85 485
15840.04 533
15841.23 545
15842.42 495
15843.61 471
15844.79 550
15845.98 552
15847.17 519
15848.36 575
15849.55 575
15850.74 567
15851.93 531
15853.12 473
15854.31 514
15855.50 513
15856.69 510
15857.88 561
15859.07 546
15860.26 523
15861.45 571
15862.64 520
15863.83 542
15865.02 524
15866.21 510
15867.40 522
15868.60 566
15869.79 567
15870.98 519
15872.17 538
15873.36 544
15874.55 579
15875.74 554
15876.93 546
15878.12 537
15879.31 505
15880.50 555
15881.69 535
15882.88 503
15884.07 541
15885.27 545
15886.46 506
15887.65 567
15888.84 531
15890.03 527
15891.22 533
15892.41 512
15893.60 560
15894.80 566
15895.99 540
15897.18 534
15898.37 577
15899.56 556
15900.75 545
15901.95 557
15903.14 537
15904.33 545
15905.52 565
15906.71 537
15907.90 492
15909.10 533
15910.29 562
15911.48 538
15912.67 545
15913.86 541
15915.06 521
15916.25 545
15917.44 577
15918.63 557
15919.83 547
15921.02 547
15922.21 581
15923.40 603
15924.60 591
15925.79 601
15926.98 581
15928.17 548
15929.37 589
15930.56 615
15931.75 607
15932.94 556
15934.14 581
15935.33 598
15936.52 565
15937.72 600
15938.91 531
15940.10 528
15941.30 539
15942.49 583
15943.68 576
15944.88 530
15946.07 561
15947.26 552
15948.46 597
15949.65 582
15950.84 533
15952.04 551
15953.23 547
15954.42 543
15955.62 513
15956.81 475
15958.01 483
15959.20 473
15960.39 481
15961.59 484
15962.78 428
15963.97 508
15965.17 487
15966.36 493
15967.56 468
15968.75 446
15969.95 527
15971.14 481
15972.33 470
15973.53 484
15974.72 484
15975.92 449
15977.11 491
15978.31 456
15979.50 439
15980.70 453
15981.89 469
15983.09 518
15984.28 441
15985.47 449
15986.67 456
15987.86 393
15989.06 427
15990.25 445
15991.45 451
15992.64 439
15993.84 424
15995.03 452
15996.23 436
15997.43 435
15998.62 453
15999.82 455
16001.01 438
16002.21 445
16003.40 449
16004.60 420
16005.79 457
16006.99 413
16008.18 388
16009.38 452
16010.58 482
16011.77 456
16012.97 424
16014.16 413
16015.36 418
16016.56 398
16017.75 434
16018.95 431
16020.14 414
16021.34 399
16022.54 456
16023.73 458
16024.93 405
16026.13 482
16027.32 450
16028.52 415
16029.71 414
16030.91 429
16032.11 444
16033.30 436
16034.50 446
16035.70 438
16036.89 421
16038.09 410
16039.29 444
16040.49 418
16041.68 372
16042.88 410
16044.08 427
16045.27 401
16046.47 425
16047.67 441
16048.86 440
16050.06 434
16051.26 415
16052.46 402
16053.65 442
16054.85 418
16056.05 398
16057.25 427
16058.44 375
16059.64 417
16060.84 443
16062.04 436
16063.23 409
16064.43 420
16065.63 463
16066.83 422
16068.03 409
16069.22 370
16070.42 405
16071.62 406
16072.82 445
16074.02 410
16075.21 395
16076.41 404
16077.61 444
16078.81 423
16080.01 417
16081.21 401
16082.40 422
16083.60 417
16084.80 372
16086.00 385
16087.20 423
16088.40 413
16089.60 410
16090.79 374
16091.99 388
16093.19 408
16094.39 414
16095.59 404
16096.79 336
16097.99 374
16099.19 379
16100.39 371
16101.59 399
16102.78 427
16103.98 385
16105.18 416
16106.38 374
16107.58 382
16108.78 371
16109.98 391
16111.18 409
16112.38 380
16113.58 372
16114.78 373
16115.98 357
16117.18 352
16118.38 377
16119.58 370
16120.78 381
16121.98 384
16123.18 385
16124.38 420
16125.58 358
16126.78 363
16127.98 393
16129.18 382
16130.38 372
16131.58 367
16132.78 377
16133.98 365
16135.18 362
16136.38 364
16137.58 365
16138.78 405
16139.98 378
16141.18 366
16142.38 372
16143.58 418
16144.79 371
16145.99 377
16147.19 427
16148.39 409
16149.59 430
16150.79 391
16151.99 354
16153.19 364
16154.39 355
16155.59 406
16156.80 372
16158.00 354
16159.20 424
16160.40 374
16161.60 371
16162.80 380
16164.00 396
16165.21 390
16166.41 385
16167.61 433
16168.81 368
16170.01 364
16171.21 370
16172.42 392
16173.62 386
16174.82 330
16176.02 362
16177.22 368
16178.43 371
16179.63 351
16180.83 371
16182.03 381
16183.23 391
16184.44 387
16185.64 335
16186.84 385
16188.04 390
16189.25 398
16190.45 393
16191.65 369
16192.85 399
16194.06 383
16195.26 383
16196.46 391
16197.66 367
16198.87 363
16200.07 385
16201.27 382
16202.48 345
16203.68 362
16204.88 400
16206.09 370
16207.29 365
16208.49 365
16209.69 376
16210.90 377
16212.10 375
16213.30 395
16214.51 384
16215.71 370
16216.91 376
16218.12 379
16219.32 376
16220.53 365
16221.73 356
16222.93 351
16224.14 381
16225.34 418
16226.54 394
16227.75 380
16228.95 369
16230.16 380
16231.36 362
16232.56 337
16233.77 350
16234.97 357
16236.18 382
16237.38 378
16238.59 357
16239.79 405
16240.99 370
16242.20 389
16243.40 393
16244.61 379
16245.81 378
16247.02 401
16248.22 434
16249.43 405
16250.63 385
16251.84 427
16253.04 400
16254.24 386
16255.45 398
16256.65 418
16257.86 420
16259.06 411
16260.27 408
16261.48 392
16262.68 399
16263.89 377
16265.09 413
16266.30 368
16267.50 364
16268.71 402
16269.91 345
16271.12 356
16272.32 404
16273.53 410
16274.73 381
16275.94 357
16277.15 399
16278.35 380
16279.56 408
16280.76 405
16281.97 363
16283.18 392
16284.38 388
16285.59 387
16286.79 376
16288.00 384
16289.21 352
16290.41 391
16291.62 469
16292.82 449
16294.03 413
16295.24 398
16296.44 424
16297.65 414
16298.86 409
16300.06 399
16301.27 413
16302.48 378
16303.68 427
16304.89 417
16306.10 407
16307.30 406
16308.51 406
16309.72 397
16310.92 421
16312.13 412
16313.34 460
16314.55 417
16315.75 404
16316.96 456
16318.17 443
16319.37 420
16320.58 440
16321.79 432
16323.00 395
16324.20 397
16325.41 418
16326.62 425
16327.83 395
16329.03 408
16330.24 439
16331.45 396
16332.66 400
16333.87 444
16335.07 440
16336.28 384
16337.49 391
16338.70 400
16339.90 399
16341.11 400
16342.32 372
16343.53 427
16344.74 452
16345.95 425
16347.15 384
16348.36 358
16349.57 342
16350.78 355
16351.99 389
16353.20 365
16354.40 363
16355.61 351
16356.82 379
16358.03 379
16359.24 392
16360.45 394
16361.66 395
16362.87 356
16364.08 376
16365.28 349
16366.49 361
16367.70 346
16368.91 350
16370.12 380
16371.33 371
16372.54 344
16373.75 387
16374.96 393
16376.17 403
16377.38 349
16378.59 375
16379.80 368
16381.01 375
16382.21 356
16383.42 346
16384.63 350
16385.84 351
16387.05 339
16388.26 344
16389.47 359
16390.68 341
16391.89 397
16393.10 397
16394.31 322
16395.52 356
16396.73 372
16397.94 330
16399.15 338
16400.36 332
16401.57 303
16402.79 334
16404.00 374
16405.21 334
16406.42 354
16407.63 351
16408.84 332
16410.05 352
16411.26 360
16412.47 374
16413.68 359
16414.89 344
16416.10 440
16417.31 355
16418.52 344
16419.74 340
16420.95 327
16422.16 328
16423.37 313
16424.58 313
16425.79 338
16427.00 331
16428.21 369
16429.42 336
16430.64 314
16431.85 351
16433.06 401
16434.27 356
16435.48 323
16436.69 385
16437.91 366
16439.12 342
16440.33 358
16441.54 368
16442.75 360
16443.96 353
16445.18 336
16446.39 338
16447.60 365
16448.81 388
16450.02 373
16451.24 373
16452.45 332
16453.66 357
16454.87 376
16456.09 320
16457.30 316
16458.51 357
16459.72 338
16460.94 347
16462.15 344
16463.36 355
16464.57 342
16465.79 366
16467.00 336
16468.21 337
16469.43 343
16470.64 355
16471.85 367
16473.06 333
16474.28 308
16475.49 316
16476.70 319
16477.92 361
16479.13 335
16480.34 341
16481.56 346
16482.77 356
16483.98 361
16485.20 368
16486.41 343
16487.62 347
16488.84 330
16490.05 344
16491.26 336
16492.48 342
16493.69 328
16494.91 305
16496.12 349
16497.33 282
16498.55 289
16499.76 313
16500.97 326
16502.19 292
16503.40 326
16504.62 351
16505.83 356
16507.05 361
16508.26 348
16509.47 345
16510.69 348
16511.90 339
16513.12 310
16514.33 330
16515.55 353
16516.76 363
16517.98 356
16519.19 330
16520.41 326
16521.62 365
16522.83 343
16524.05 331
16525.26 306
16526.48 347
16527.69 352
16528.91 339
16530.12 340
16531.34 324
16532.55 353
16533.77 343
16534.99 322
16536.20 348
16537.42 327
16538.63 296
16539.85 328
16541.06 325
16542.28 313
16543.49 331
16544.71 335
16545.92 323
16547.14 315
16548.36 312
16549.57 358
16550.79 348
16552.00 379
16553.22 350
16554.44 344
16555.65 319
16556.87 350
16558.08 314
16559.30 349
16560.52 341
16561.73 312
16562.95 330
16564.17 316
16565.38 305
16566.60 309
16567.81 322
16569.03 334
16570.25 297
16571.46 343
16572.68 316
16573.90 346
16575.11 372
16576.33 356
16577.55 358
16578.76 338
16579.98 352
16581.20 371
16582.42 348
16583.63 317
16584.85 309
16586.07 352
16587.28 334
16588.50 318
16589.72 336
16590.94 358
16592.15 345
16593.37 352
16594.59 346
16595.81 295
16597.02 338
16598.24 368
16599.46 358
16600.68 313
16601.89 336
16603.11 340
16604.33 333
16605.55 361
16606.77 320
16607.98 366
16609.20 326
16610.42 342
16611.64 329
16612.86 327
16614.07 333
16615.29 326
16616.51 324
16617.73 325
16618.95 333
16620.17 322
16621.38 328
16622.60 343
16623.82 331
16625.04 338
16626.26 351
16627.48 336
16628.70 302
16629.91 281
16631.13 327
16632.35 313
16633.57 316
16634.79 345
16636.01 322
16637.23 320
16638.45 324
16639.67 305
16640.89 314
16642.10 341
16643.32 328
16644.54 328
16645.76 319
16646.98 326
16648.20 324
16649.42 327
16650.64 314
16651.86 328
16653.08 334
16654.30 324
16655.52 328
16656.74 319
16657.96 307
16659.18 300
16660.40 333
16661.62 344
16662.84 344
16664.06 336
16665.28 311
16666.50 314
16667.72 316
16668.94 305
16670.16 323
16671.38 328
16672.60 300
16673.82 323
16675.04 287
16676.26 304
16677.48 327
16678.70 296
16679.92 295
16681.14 320
16682.36 323
16683.58 330
16684.80 329
16686.03 326
16687.25 291
16688.47 320
16689.69 362
16690.91 328
16692.13 308
16693.35 328
16694.57 347
16695.79 321
16697.02 289
16698.24 322
16699.46 322
16700.68 294
16701.90 321
16703.12 314
16704.34 322
16705.57 281
16706.79 310
16708.01 297
16709.23 335
16710.45 326
16711.67 306
16712.90 326
16714.12 308
16715.34 315
16716.56 349
16717.78 358
16719.01 301
16720.23 288
16721.45 277
16722.67 288
16723.89 306
16725.12 324
16726.34 326
16727.56 359
16728.78 337
16730.01 316
16731.23 317
16732.45 336
16733.67 293
16734.90 305
16736.12 325
16737.34 339
16738.56 314
16739.79 287
16741.01 339
16742.23 303
16743.46 343
16744.68 349
16745.90 317
16747.12 327
16748.35 329
16749.57 323
16750.79 336
16752.02 326
16753.24 337
16754.46 332
16755.69 313
16756.91 331
16758.13 325
16759.36 333
16760.58 318
16761.80 323
16763.03 307
16764.25 324
16765.48 343
16766.70 331
16767.92 341
16769.15 321
16770.37 314
16771.60 311
16772.82 325
16774.04 320
16775.27 348
16776.49 325
16777.72 322
16778.94 314
16780.16 303
16781.39 308
16782.61 313
16783.84 298
16785.06 304
16786.29 317
16787.51 312
16788.74 288
16789.96 298
16791.18 309
16792.41 298
16793.63 272
16794.86 334
16796.08 334
16797.31 330
16798.53 324
16799.76 308
16800.98 330
16802.21 317
16803.43 335
16804.66 307
16805.88 331
16807.11 328
16808.33 293
16809.56 284
16810.79 276
16812.01 336
16813.24 316
16814.46 326
16815.69 335
16816.91 338
16818.14 308
16819.36 325
16820.59 290
16821.82 315
16823.04 327
16824.27 355
16825.49 343
16826.72 318
16827.95 291
16829.17 347
16830.40 295
16831.62 303
16832.85 338
16834.08 329
16835.30 346
16836.53 303
16837.76 347
16838.98 297
16840.21 335
16841.44 364
16842.66 333
16843.89 345
16845.11 398
16846.34 360
16847.57 337
16848.80 342
16850.02 315
16851.25 321
16852.48 341
16853.70 311
16854.93 343
16856.16 327
16857.38 312
16858.61 322
16859.84 317
16861.07 345
16862.29 365
16863.52 361
16864.75 328
16865.97 332
16867.20 340
16868.43 376
16869.66 359
16870.89 353
16872.11 341
16873.34 357
16874.57 389
16875.80 357
16877.02 383
16878.25 356
16879.48 344
16880.71 353
16881.94 370
16883.16 352
16884.39 342
16885.62 362
16886.85 368
16888.08 363
16889.30 375
16890.53 420
16891.76 413
16892.99 376
16894.22 405
16895.45 419
16896.67 411
16897.90 385
16899.13 351
16900.36 383
16901.59 388
16902.82 411
16904.05 363
16905.28 338
16906.50 369
16907.73 373
16908.96 377
16910.19 379
16911.42 379
16912.65 316
16913.88 379
16915.11 339
16916.34 374
16917.57 335
16918.80 337
16920.03 347
16921.26 380
16922.48 346
16923.71 357
16924.94 335
16926.17 375
16927.40 370
16928.63 354
16929.86 335
16931.09 326
16932.32 354
16933.55 342
16934.78 300
16936.01 337
16937.24 330
16938.47 308
16939.70 320
16940.93 330
16942.16 344
16943.39 322
16944.62 355
16945.85 364
16947.08 351
16948.31 366
16949.54 317
16950.78 335
16952.01 311
16953.24 318
16954.47 298
16955.70 302
16956.93 291
16958.16 331
16959.39 321
16960.62 303
16961.85 297
16963.08 310
16964.31 299
16965.54 310
16966.78 324
16968.01 287
16969.24 313
16970.47 299
16971.70 311
16972.93 310
16974.16 319
16975.39 301
16976.63 325
16977.86 285
16979.09 295
16980.32 320
16981.55 310
16982.78 308
16984.02 333
16985.25 318
16986.48 325
16987.71 315
16988.94 330
16990.18 313
16991.41 300
16992.64 280
16993.87 273
16995.10 320
16996.34 304
16997.57 304
16998.80 307
17000.03 353
17001.26 323
17002.50 296
17003.73 297
17004.96 333
17006.19 365
17007.43 307
17008.66 275
17009.89 305
17011.12 343
17012.36 313
17013.59 329
17014.82 287
17016.06 305
17017.29 305
17018.52 355
17019.76 321
17020.99 301
17022.22 326
17023.45 308
17024.69 304
17025.92 306
17027.15 281
17028.39 307
17029.62 356
17030.85 314
17032.09 294
17033.32 300
17034.55 323
17035.79 313
17037.02 317
17038.26 307
17039.49 295
17040.72 312
17041.96 301
17043.19 297
17044.43 287
17045.66 314
17046.89 291
17048.13 302
17049.36 268
17050.60 280
17051.83 309
17053.06 319
17054.30 298
17055.53 297
17056.77 303
17058.00 283
17059.24 290
17060.47 278
17061.70 322
17062.94 255
17064.17 271
17065.41 290
17066.64 285
17067.88 269
17069.11 275
17070.35 300
17071.58 279
17072.82 280
17074.05 334
17075.29 319
17076.52 313
17077.76 284
17078.99 297
17080.23 283
17081.46 272
17082.70 262
17083.93 278
17085.17 276
17086.41 332
17087.64 311
17088.88 280
17090.11 269
17091.35 312
17092.58 302
17093.82 278
17095.05 299
17096.29 304
17097.53 293
17098.76 278
17100.00 259
17101.23 303
17102.47 286
17103.71 292
17104.94 307
17106.18 274
17107.41 259
17108.65 268
17109.89 265
17111.12 273
17112.36 272
17113.60 265
17114.83 259
17116.07 280
17117.31 274
17118.54 267
17119.78 266
17121.02 269
17122.25 277
17123.49 285
17124.73 287
17125.96 230
17127.20 265
17128.44 257
17129.67 298
17130.91 299
17132.15 302
17133.39 243
17134.62 278
17135.86 282
17137.10 300
17138.33 281
17139.57 290
17140.81 284
17142.05 284
17143.28 288
17144.52 291
17145.76 285
17147.00 261
17148.23 273
17149.47 312
17150.71 330
17151.95 282
17153.19 289
17154.42 262
17155.66 277
17156.90 294
17158.14 287
17159.38 278
17160.61 255
17161.85 281
17163.09 260
17164.33 275
17165.57 266
17166.81 287
17168.04 280
17169.28 291
17170.52 275
17171.76 280
17173.00 257
17174.24 265
17175.47 265
17176.71 259
17177.95 292
17179.19 276
17180.43 270
17181.67 252
17182.91 287
17184.15 269
17185.39 279
17186.62 276
17187.86 282
17189.10 277
17190.34 275
17191.58 289
17192.82 267
17194.06 286
17195.30 263
17196.54 266
17197.78 274
17199.02 264
17200.26 261
17201.50 278
17202.74 259
17203.98 243
17205.22 260
17206.46 288
17207.70 281
17208.94 266
17210.18 229
17211.42 247
17212.66 245
17213.90 260
17215.14 287
17216.38 265
17217.62 291
17218.86 276
17220.10 261
17221.34 255
17222.58 236
17223.82 268
17225.06 297
17226.30 261
17227.54 237
17228.78 232
17230.02 262
17231.26 258
17232.50 249
17233.74 271
17234.98 262
17236.22 286
17237.47 276
17238.71 266
17239.95 287
17241.19 280
17242.43 274
17243.67 245
17244.91 248
17246.15 273
17247.39 270
17248.64 232
17249.88 264
17251.12 259
17252.36 269
17253.60 255
17254.84 249
17256.08 259
17257.33 239
17258.57 255
17259.81 247
17261.05 267
17262.29 270
17263.54 273
17264.78 240
17266.02 242
17267.26 263
17268.50 257
17269.75 260
17270.99 271
17272.23 247
17273.47 244
17274.71 281
17275.96 278
17277.20 278
17278.44 254
17279.68 266
17280.93 259
17282.17 261
17283.41 259
17284.65 248
17285.90 258
17287.14 221
17288.38 265
17289.62 240
17290.87 258
17292.11 289
17293.35 246
17294.60 279
17295.84 269
17297.08 256
17298.33 250
17299.57 260
17300.81 264
17302.05 264
17303.30 298
17304.54 295
17305.78 268
17307.03 286
17308.27 255
17309.52 264
17310.76 306
17312.00 291
17313.25 305
17314.49 236
17315.73 242
17316.98 266
17318.22 300
17319.47 278
17320.71 278
17321.95 271
17323.20 283
17324.44 288
17325.69 272
17326.93 244
17328.17 274
17329.42 261
17330.66 265
17331.91 297
17333.15 273
17334.40 241
17335.64 301
17336.88 283
17338.13 271
17339.37 266
17340.62 280
17341.86 286
17343.11 284
17344.35 235
17345.60 238
17346.84 242
17348.09 264
17349.33 248
17350.58 255
17351.82 244
17353.07 228
17354.31 257
17355.56 253
17356.80 250
17358.05 237
17359.29 267
17360.54 285
17361.78 232
17363.03 248
17364.27 282
17365.52 276
17366.77 275
17368.01 256
17369.26 261
17370.50 271
17371.75 232
17372.99 231
17374.24 278
17375.49 273
17376.73 290
17377.98 292
17379.22 261
17380.47 268
17381.72 227
17382.96 227
17384.21 234
17385.45 261
17386.70 261
17387.95 253
17389.19 236
17390.44 251
17391.69 258
17392.93 285
17394.18 238
17395.43 233
17396.67 270
17397.92 273
17399.17 285
17400.41 253
17401.66 238
17402.91 262
17404.15 282
17405.40 241
17406.65 287
17407.89 257
17409.14 274
17410.39 264
17411.64 250
17412.88 248
17414.13 295
17415.38 294
17416.63 296
17417.87 268
17419.12 287
17420.37 282
17421.62 289
17422.86 262
17424.11 271
17425.36 304
17426.61 268
17427.85 277
17429.10 269
17430.35 254
17431.60 238
17432.85 276
17434.09 263
17435.34 299
17436.59 261
17437.84 269
17439.09 289
17440.33 241
17441.58 255
17442.83 266
17444.08 273
17445.33 272
17446.58 259
17447.82 238
17449.07 250
17450.32 272
17451.57 274
17452.82 265
17454.07 245
17455.32 248
17456.57 259
17457.81 258
17459.06 258
17460.31 243
17461.56 265
17462.81 259
17464.06 258
17465.31 318
17466.56 293
17467.81 305
17469.06 235
17470.30 292
17471.55 292
17472.80 248
17474.05 241
17475.30 260
17476.55 263
17477.80 268
17479.05 283
17480.30 262
17481.55 271
17482.80 249
17484.05 248
17485.30 244
17486.55 264
17487.80 243
17489.05 251
17490.30 253
17491.55 267
17492.80 288
17494.05 301
17495.30 258
17496.55 246
17497.80 274
17499.05 263
17500.30 260
17501.55 257
17502.80 272
17504.05 276
17505.30 295
17506.55 278
17507.80 275
17509.06 266
17510.31 280
17511.56 307
17512.81 279
17514.06 250
17515.31 286
17516.56 303
17517.81 285
17519.06 265
17520.31 249
17521.56 228
17522.82 304
17524.07 274
17525.32 241
17526.57 257
17527.82 256
17529.07 302
17530.32 257
17531.58 263
17532.83 252
17534.08 272
17535.33 311
17536.58 265
17537.83 271
17539.09 279
17540.34 291
17541.59 293
17542.84 270
17544.09 304
17545.35 318
17546.60 279
17547.85 294
17549.10 245
17550.35 284
17551.61 321
17552.86 313
17554.11 274
17555.36 280
17556.62 266
17557.87 290
17559.12 306
17560.37 286
17561.63 277
17562.88 265
17564.13 329
17565.38 310
17566.64 264
17567.89 289
17569.14 299
17570.39 317
17571.65 282
17572.90 294
17574.15 265
17575.41 275
17576.66 286
17577.91 293
17579.17 325
17580.42 261
17581.67 300
17582.93 293
17584.18 267
17585.43 285
17586.69 302
17587.94 323
17589.19 293
17590.45 291
17591.70 306
17592.95 305
17594.21 291
17595.46 311
17596.72 294
17597.97 302
17599.22 304
17600.48 294
17601.73 253
17602.99 269
17604.24 290
17605.49 268
17606.75 307
17608.00 268
17609.26 287
17610.51 278
17611.76 284
17613.02 268
17614.27 292
17615.53 292
17616.78 294
17618.04 279
17619.29 280
17620.55 286
17621.80 314
17623.06 276
17624.31 278
17625.57 314
17626.82 288
17628.08 274
17629.33 288
17630.59 299
17631.84 278
17633.10 332
17634.35 305
17635.61 262
17636.86 277
17638.12 248
17639.37 290
17640.63 281
17641.88 258
17643.14 312
17644.39 316
17645.65 292
17646.91 290
17648.16 265
17649.42 284
17650.67 268
17651.93 269
17653.18 297
17654.44 285
17655.70 289
17656.95 269
17658.21 287
17659.46 265
17660.72 284
17661.98 274
17663.23 257
17664.49 271
17665.75 280
17667.00 272
17668.26 238
17669.51 272
17670.77 263
17672.03 279
17673.28 268
17674.54 315
17675.80 331
17677.05 274
17678.31 265
17679.57 323
17680.82 295
17682.08 284
17683.34 271
17684.60 279
17685.85 259
17687.11 262
17688.37 267
17689.62 256
17690.88 279
17692.14 293
17693.40 288
17694.65 298
17695.91 268
17697.17 262
17698.42 256
17699.68 267
17700.94 248
17702.20 272
17703.46 263
17704.71 273
17705.97 268
17707.23 292
17708.49 284
17709.74 261
17711.00 260
17712.26 273
17713.52 264
17714.78 257
17716.03 247
17717.29 273
17718.55 255
17719.81 259
17721.07 241
17722.33 263
17723.58 270
17724.84 265
17726.10 255
17727.36 244
17728.62 285
17729.88 278
17731.13 298
17732.39 284
17733.65 265
17734.91 233
17736.17 248
17737.43 251
17738.69 266
17739.95 278
17741.21 237
17742.46 243
17743.72 237
17744.98 267
17746.24 250
17747.50 318
17748.76 292
17750.02 258
17751.28 274
17752.54 251
17753.80 237
17755.06 243
17756.32 258
17757.58 272
17758.84 257
17760.10 261
17761.36 254
17762.61 255
17763.87 292
17765.13 252
17766.39 280
17767.65 260
17768.91 291
17770.17 270
17771.43 256
17772.69 256
17773.95 250
17775.21 277
17776.48 246
17777.74 256
17779.00 243
17780.26 277
17781.52 273
17782.78 235
17784.04 251
17785.30 258
17786.56 240
17787.82 267
17789.08 248
17790.34 251
17791.60 224
17792.86 258
17794.12 234
17795.38 246
17796.65 263
17797.91 260
17799.17 271
17800.43 245
17801.69 277
17802.95 254
17804.21 271
17805.47 255
17806.73 260
17808.00 228
17809.26 237
17810.52 253
17811.78 258
17813.04 223
17814.30 243
17815.56 226
17816.83 250
17818.09 246
17819.35 230
17820.61 230
17821.87 234
17823.14 248
17824.40 267
17825.66 239
17826.92 225
17828.18 221
17829.45 275
17830.71 235
17831.97 256
17833.23 231
17834.49 229
17835.76 265
17837.02 229
17838.28 202
17839.54 252
17840.81 245
17842.07 272
17843.33 251
17844.59 264
17845.86 244
17847.12 262
17848.38 217
17849.65 228
17850.91 272
17852.17 272
17853.43 259
17854.70 261
17855.96 279
17857.22 276
17858.49 308
17859.75 257
17861.01 240
17862.28 264
17863.54 256
17864.80 267
17866.07 246
17867.33 230
17868.59 219
17869.86 244
17871.12 237
17872.38 241
17873.65 231
17874.91 266
17876.18 259
17877.44 252
17878.70 244
17879.97 254
17881.23 224
17882.50 240
17883.76 248
17885.02 261
17886.29 238
17887.55 217
17888.82 251
17890.08 229
17891.35 251
17892.61 307
17893.87 269
17895.14 265
17896.40 225
17897.67 225
17898.93 258
17900.20 285
17901.46 268
17902.73 243
17903.99 264
17905.26 236
17906.52 277
17907.79 266
17909.05 251
17910.32 245
17911.58 214
17912.85 229
17914.11 242
17915.38 220
17916.64 243
17917.91 248
17919.17 257
17920.44 274
17921.70 249
17922.97 236
17924.23 261
17925.50 232
17926.76 245
17928.03 256
17929.30 228
17930.56 221
17931.83 251
17933.09 271
17934.36 270
17935.62 255
17936.89 289
17938.16 221
17939.42 231
17940.69 241
17941.96 266
17943.22 253
17944.49 251
17945.75 263
17947.02 247
17948.29 250
17949.55 225
17950.82 234
17952.09 230
17953.35 244
17954.62 251
17955.89 263
17957.15 255
17958.42 242
17959.69 254
17960.95 278
17962.22 240
17963.49 242
17964.75 294
17966.02 225
17967.29 234
17968.55 241
17969.82 242
17971.09 217
17972.36 251
17973.62 254
17974.89 247
17976.16 256
17977.42 241
17978.69 248
17979.96 248
17981.23 250
17982.49 226
17983.76 239
17985.03 255
17986.30 232
17987.57 237
17988.83 228
17990.10 234
17991.37 217
17992.64 229
17993.90 245
17995.17 253
17996.44 241
17997.71 239
17998.98 239
18000.25 243
18001.51 234
18002.78 253
18004.05 260
18005.32 240
18006.59 216
18007.86 221
18009.12 248
18010.39 220
18011.66 223
18012.93 248
18014.20 223
18015.47 236
18016.74 210
18018.00 237
18019.27 209
18020.54 251
18021.81 265
18023.08 249
18024.35 264
18025.62 242
18026.89 241
18028.16 242
18029.43 261
18030.69 234
18031.96 263
18033.23 250
18034.50 207
18035.77 222
18037.04 249
18038.31 222
18039.58 209
18040.85 238
18042.12 236
18043.39 253
18044.66 234
18045.93 227
18047.20 232
18048.47 243
18049.74 237
18051.01 237
18052.28 235
18053.55 246
18054.82 227
18056.09 253
18057.36 224
18058.63 259
18059.90 233
18061.17 242
18062.44 219
18063.71 255
18064.98 251
18066.25 230
18067.52 258
18068.79 256
18070.06 230
18071.33 239
18072.61 245
18073.88 251
18075.15 295
18076.42 228
18077.69 253
18078.96 252
18080.23 287
18081.50 232
18082.77 256
18084.04 242
18085.32 237
18086.59 229
18087.86 220
18089.13 259
18090.40 228
18091.67 234
18092.94 240
18094.22 242
18095.49 230
18096.76 212
18098.03 251
18099.30 239
18100.57 255
18101.85 275
18103.12 251
18104.39 251
18105.66 215
18106.93 229
18108.20 230
18109.48 216
18110.75 240
18112.02 248
18113.29 227
18114.57 259
18115.84 262
18117.11 258
18118.38 264
18119.65 227
18120.93 217
18122.20 239
18123.47 243
18124.74 209
18126.02 260
18127.29 278
18128.56 296
18129.84 231
18131.11 249
18132.38 267
18133.65 247
18134.93 200
18136.20 239
18137.47 254
18138.75 253
18140.02 264
18141.29 279
18142.57 237
18143.84 224
18145.11 251
18146.39 247
18147.66 225
18148.93 213
18150.21 211
18151.48 254
18152.75 232
18154.03 258
18155.30 264
18156.57 245
18157.85 231
18159.12 232
18160.40 207
18161.67 237
18162.94 275
18164.22 228
18165.49 271
18166.77 272
18168.04 225
18169.31 253
18170.59 250
18171.86 246
18173.14 264
18174.41 252
18175.68 242
18176.96 253
18178.23 234
18179.51 255
18180.78 242
18182.06 230
18183.33 241
18184.61 281
18185.88 229
18187.16 231
18188.43 244
18189.71 274
18190.98 234
18192.26 209
18193.53 203
18194.81 220
18196.08 223
18197.36 225
18198.63 217
18199.91 207
18201.18 238
18202.46 275
18203.73 260
18205.01 238
18206.28 259
18207.56 256
18208.83 269
18210.11 237
18211.39 273
18212.66 247
18213.94 246
18215.21 243
18216.49 250
18217.76 186
18219.04 249
18220.32 229
18221.59 245
18222.87 231
18224.14 238
18225.42 233
18226.70 242
18227.97 249
18229.25 209
18230.53 226
18231.80 231
18233.08 232
18234.35 248
18235.63 242
18236.91 240
18238.18 247
18239.46 251
18240.74 274
18242.01 256
18243.29 262
18244.57 234
18245.84 256
18247.12 269
18248.40 241
18249.68 252
18250.95 260
18252.23 250
18253.51 195
18254.78 258
18256.06 251
18257.34 242
18258.62 214
18259.89 213
18261.17 262
18262.45 235
18263.72 207
18265.00 232
18266.28 212
18267.56 238
18268.84 242
18270.11 252
18271.39 232
18272.67 241
18273.95 256
18275.22 223
18276.50 257
18277.78 256
18279.06 255
18280.34 241
18281.61 234
18282.89 225
18284.17 257
18285.45 253
18286.73 244
18288.01 256
18289.28 234
18290.56 245
18291.84 247
18293.12 257
18294.40 237
18295.68 206
18296.95 207
18298.23 223
18299.51 203
18300.79 244
18302.07 235
18303.35 240
18304.63 237
18305.91 248
18307.19 239
18308.46 265
18309.74 223
18311.02 255
18312.30 281
18313.58 266
18314.86 265
18316.14 264
18317.42 265
18318.70 220
18319.98 224
18321.26 219
18322.54 236
18323.82 252
18325.10 234
18326.38 243
18327.66 248
18328.94 235
18330.22 225
18331.50 214
18332.77 217
18334.05 234
18335.33 233
18336.61 214
18337.90 215
18339.18 258
18340.46 238
18341.74 231
18343.02 263
18344.30 254
18345.58 239
18346.86 228
18348.14 244
18349.42 246
18350.70 221
18351.98 233
18353.26 228
18354.54 208
18355.82 226
18357.10 223
18358.38 278
18359.66 233
18360.94 249
18362.22 255
18363.51 242
18364.79 245
18366.07 222
18367.35 201
18368.63 228
18369.91 226
18371.19 220
18372.47 226
18373.76 239
18375.04 241
18376.32 217
18377.60 250
18378.88 226
18380.16 224
18381.44 214
18382.73 238
18384.01 241
18385.29 218
18386.57 238
18387.85 237
18389.13 215
18390.42 258
18391.70 264
18392.98 242
18394.26 268
18395.54 236
18396.83 238
18398.11 224
18399.39 225
18400.67 202
18401.96 251
18403.24 248
18404.52 259
18405.80 220
18407.09 207
18408.37 253
18409.65 265
18410.93 232
18412.22 235
18413.50 221
18414.78 199
18416.06 229
18417.35 260
18418.63 226
18419.91 214
18421.20 239
18422.48 272
18423.76 252
18425.05 258
18426.33 240
18427.61 204
18428.89 223
18430.18 233
18431.46 227
18432.74 247
18434.03 252
18435.31 296
18436.60 258
18437.88 262
18439.16 254
18440.45 227
18441.73 220
18443.01 224
18444.30 251
18445.58 274
18446.87 245
18448.15 250
18449.43 245
18450.72 230
18452.00 241
18453.29 271
18454.57 291
18455.85 235
18457.14 248
18458.42 245
18459.71 249
18460.99 222
18462.28 236
18463.56 246
18464.84 265
18466.13 238
18467.41 241
18468.70 234
18469.98 236
18471.27 229
18472.55 256
18473.84 230
18475.12 251
18476.41 222
18477.69 230
18478.98 222
18480.26 253
18481.55 224
18482.83 233
18484.12 248
18485.40 262
18486.69 243
18487.97 248
18489.26 250
18490.54 236
18491.83 244
18493.11 273
18494.40 287
18495.69 265
18496.97 241
18498.26 225
18499.54 231
18500.83 244
18502.11 267
18503.40 286
18504.69 274
18505.97 278
18507.26 242
18508.54 233
18509.83 272
18511.12 243
18512.40 240
18513.69 235
18514.98 240
18516.26 227
18517.55 239
18518.83 242
18520.12 271
18521.41 262
18522.69 262
18523.98 293
18525.27 255
18526.55 220
18527.84 253
18529.13 270
18530.41 241
18531.70 260
18532.99 238
18534.27 227
18535.56 250
18536.85 254
18538.14 271
18539.42 240
18540.71 263
18542.00 263
18543.28 264
18544.57 261
18545.86 240
18547.15 246
18548.43 257
18549.72 249
18551.01 264
18552.30 252
18553.58 251
18554.87 248
18556.16 246
18557.45 277
18558.73 273
18560.02 282
18561.31 280
18562.60 264
18563.89 244
18565.17 237
18566.46 261
18567.75 245
18569.04 259
18570.33 257
18571.62 260
18572.90 271
18574.19 253
18575.48 244
18576.77 295
18578.06 325
18579.35 264
18580.63 243
18581.92 246
18583.21 257
18584.50 242
18585.79 290
18587.08 268
18588.37 279
18589.66 289
18590.94 255
18592.23 290
18593.52 270
18594.81 241
18596.10 282
18597.39 269
18598.68 265
18599.97 243
18601.26 274
18602.55 302
18603.84 309
18605.13 260
18606.41 279
18607.70 311
18608.99 266
18610.28 273
18611.57 317
18612.86 305
18614.15 294
18615.44 268
18616.73 296
18618.02 307
18619.31 316
18620.60 283
18621.89 278
18623.18 322
18624.47 313
18625.76 335
18627.05 282
18628.34 296
18629.63 286
18630.92 326
18632.21 321
18633.50 324
18634.79 310
18636.08 280
18637.37 283
18638.67 262
18639.96 299
18641.25 303
18642.54 281
18643.83 320
18645.12 271
18646.41 239
18647.70 266
18648.99 269
18650.28 291
18651.57 264
18652.86 278
18654.16 246
18655.45 285
18656.74 272
18658.03 283
18659.32 279
18660.61 239
18661.90 270
18663.19 249
18664.49 251
18665.78 232
18667.07 263
18668.36 296
18669.65 215
18670.94 243
18672.24 336
18673.53 268
18674.82 265
18676.11 254
18677.40 263
18678.70 274
18679.99 268
18681.28 250
18682.57 281
18683.86 274
18685.16 274
18686.45 253
18687.74 243
18689.03 234
18690.33 280
18691.62 243
18692.91 236
18694.20 261
18695.50 268
18696.79 260
18698.08 260
18699.37 271
18700.67 254
18701.96 273
18703.25 260
18704.54 243
18705.84 263
18707.13 252
18708.42 253
18709.72 222
18711.01 279
18712.30 271
18713.60 237
18714.89 260
18716.18 242
18717.48 252
18718.77 261
18720.06 266
18721.36 281
18722.65 240
18723.94 240
18725.24 234
18726.53 290
18727.82 282
18729.12 257
18730.41 258
18731.70 258
18733.00 238
18734.29 241
18735.59 256
18736.88 281
18738.17 291
18739.47 257
18740.76 251
18742.06 311
18743.35 307
18744.64 285
18745.94 260
18747.23 257
18748.53 249
18749.82 237
18751.12 262
18752.41 252
18753.71 255
18755.00 248
18756.30 274
18757.59 232
18758.88 238
18760.18 224
18761.47 247
18762.77 256
18764.06 250
18765.36 274
18766.65 282
18767.95 265
18769.24 246
18770.54 242
18771.83 257
18773.13 295
18774.43 243
18775.72 254
18777.02 248
18778.31 228
18779.61 227
18780.90 224
18782.20 227
18783.49 229
18784.79 272
18786.08 264
18787.38 224
18788.68 217
18789.97 224
18791.27 238
18792.56 237
18793.86 273
18795.16 297
18796.45 284
18797.75 271
18799.04 229
18800.34 221
18801.64 238
18802.93 263
18804.23 232
18805.53 247
18806.82 270
18808.12 246
18809.41 241
18810.71 245
18812.01 236
18813.30 228
18814.60 259
18815.90 246
18817.19 213
18818.49 252
18819.79 261
18821.09 237
18822.38 226
18823.68 244
18824.98 272
18826.27 215
18827.57 253
18828.87 303
18830.16 300
18831.46 260
18832.76 237
18834.06 260
18835.35 231
18836.65 251
18837.95 245
18839.25 219
18840.54 251
18841.84 255
18843.14 271
18844.44 220
18845.73 232
18847.03 251
18848.33 244
18849.63 244
18850.93 239
18852.22 236
18853.52 259
18854.82 242
18856.12 248
18857.42 230
18858.71 251
18860.01 222
18861.31 227
18862.61 230
18863.91 223
18865.21 212
18866.50 239
18867.80 244
18869.10 205
18870.40 242
18871.70 230
18873.00 225
18874.30 230
18875.60 250
18876.89 240
18878.19 258
18879.49 248
18880.79 219
18882.09 209
18883.39 236
18884.69 244
18885.99 217
18887.29 232
18888.59 218
18889.88 237
18891.18 250
18892.48 231
18893.78 233
18895.08 247
18896.38 207
18897.68 238
18898.98 242
18900.28 206
18901.58 225
18902.88 246
18904.18 236
18905.48 246
18906.78 220
18908.08 223
18909.38 237
18910.68 229
18911.98 226
18913.28 248
18914.58 233
18915.88 196
18917.18 221
18918.48 211
18919.78 246
18921.08 213
18922.38 200
18923.68 205
18924.98 240
18926.28 247
18927.58 244
18928.88 210
18930.18 234
18931.49 233
18932.79 247
18934.09 214
18935.39 208
18936.69 213
18937.99 257
18939.29 236
18940.59 204
18941.89 241
18943.19 243
18944.49 264
18945.80 195
18947.10 198
18948.40 244
18949.70 255
18951.00 247
18952.30 225
18953.60 218
18954.91 231
18956.21 225
18957.51 220
18958.81 236
18960.11 195
18961.41 214
18962.72 220
18964.02 229
18965.32 243
18966.62 204
18967.92 225
18969.23 217
18970.53 231
18971.83 232
18973.13 196
18974.43 230
18975.74 254
18977.04 188
18978.34 226
18979.64 217
18980.95 226
18982.25 226
18983.55 237
18984.85 238
18986.16 235
18987.46 230
18988.76 220
18990.06 225
18991.37 227
18992.67 216
18993.97 259
18995.28 216
18996.58 211
18997.88 239
18999.18 251
19000.49 230
19001.79 215
19003.09 280
19004.40 238
19005.70 246
19007.00 230
19008.31 224
19009.61 206
19010.91 233
19012.22 213
19013.52 189
19014.82 214
19016.13 218
19017.43 200
19018.74 204
19020.04 210
19021.34 231
19022.65 209
19023.95 218
19025.25 224
19026.56 215
19027.86 216
19029.17 205
19030.47 217
19031.77 227
19033.08 236
19034.38 225
19035.69 245
19036.99 218
19038.30 197
19039.60 219
19040.91 231
19042.21 216
19043.51 174
19044.82 205
19046.12 207
19047.43 237
19048.73 231
19050.04 233
19051.34 220
19052.65 221
19053.95 253
19055.26 232
19056.56 239
19057.87 205
19059.17 226
19060.48 227
19061.78 238
19063.09 224
19064.39 231
19065.70 266
19067.00 236
19068.31 245
19069.62 236
19070.92 233
19072.23 236
19073.53 227
19074.84 227
19076.14 227
19077.45 221
19078.75 237
19080.06 217
19081.37 211
19082.67 236
19083.98 212
19085.28 206
19086.59 192
19087.90 195
19089.20 205
19090.51 215
19091.82 208
19093.12 229
19094.43 228
19095.73 234
19097.04 220
19098.35 209
19099.65 229
19100.96 231
19102.27 202
19103.57 218
19104.88 206
19106.19 218
19107.49 228
19108.80 221
19110.11 215
19111.41 218
19112.72 241
19114.03 246
19115.33 275
19116.64 258
19117.95 227
19119.26 227
19120.56 224
19121.87 227
19123.18 192
19124.49 185
19125.79 212
19127.10 219
19128.41 211
19129.72 213
19131.02 226
19132.33 258
19133.64 223
19134.95 217
19136.25 218
19137.56 210
19138.87 227
19140.18 261
19141.49 262
19142.79 257
19144.10 235
19145.41 229
19146.72 197
19148.03 189
19149.33 172
19150.64 201
19151.95 242
19153.26 227
19154.57 231
19155.88 202
19157.18 219
19158.49 223
19159.80 237
19161.11 226
19162.42 216
19163.73 229
19165.04 248
19166.34 214
19167.65 218
19168.96 237
19170.27 226
19171.58 205
19172.89 204
19174.20 196
19175.51 225
19176.82 245
19178.13 211
19179.43 232
19180.74 230
19182.05 219
19183.36 228
19184.67 245
19185.98 229
19187.29 230
19188.60 234
19189.91 224
19191.22 254
19192.53 208
19193.84 227
19195.15 201
19196.46 212
19197.77 246
19199.08 270
19200.39 211
19201.70 216
19203.01 222
19204.32 210
19205.63 182
19206.94 207
19208.25 240
19209.56 199
19210.87 210
19212.18 223
19213.49 237
19214.80 213
19216.11 202
19217.42 204
19218.73 237
19220.04 207
19221.35 202
19222.66 226
19223.98 221
19225.29 210
19226.60 224
19227.91 196
19229.22 193
19230.53 194
19231.84 189
19233.15 199
19234.46 206
19235.77 196
19237.09 189
19238.40 198
19239.71 190
19241.02 219
19242.33 222
19243.64 206
19244.95 210
19246.27 218
19247.58 241
19248.89 240
19250.20 233
19251.51 220
19252.82 200
19254.14 215
19255.45 237
19256.76 210
19258.07 236
19259.38 202
19260.70 216
19262.01 222
19263.32 208
19264.63 219
19265.94 220
19267.26 210
19268.57 208
19269.88 231
19271.19 208
19272.51 216
19273.82 208
19275.13 245
19276.44 276
19277.76 204
19279.07 210
19280.38 216
19281.69 198
19283.01 201
19284.32 220
19285.63 248
19286.94 250
19288.26 203
19289.57 225
19290.88 210
19292.20 218
19293.51 217
19294.82 196
19296.14 221
19297.45 215
19298.76 198
19300.08 197
19301.39 180
19302.70 231
19304.02 207
19305.33 215
19306.64 205
19307.96 192
19309.27 204
19310.59 210
19311.90 200
19313.21 226
19314.53 202
19315.84 217
19317.15 212
19318.47 222
19319.78 255
19321.10 242
19322.41 213
19323.72 231
19325.04 205
19326.35 224
19327.67 162
19328.98 220
19330.30 231
19331.61 205
19332.93 225
19334.24 228
19335.55 206
19336.87 202
19338.18 196
19339.50 198
19340.81 228
19342.13 217
19343.44 214
19344.76 209
19346.07 222
19347.39 209
19348.70 238
19350.02 212
19351.33 210
19352.65 237
19353.96 241
19355.28 251
19356.59 212
19357.91 217
19359.22 229
19360.54 239
19361.86 244
19363.17 210
19364.49 196
19365.80 213
19367.12 208
19368.43 231
19369.75 222
19371.06 231
19372.38 243
19373.70 248
19375.01 210
19376.33 195
19377.64 219
19378.96 222
19380.28 224
19381.59 231
19382.91 194
19384.23 197
19385.54 229
19386.86 183
19388.17 217
19389.49 207
19390.81 208
19392.12 211
19393.44 197
19394.76 205
19396.07 202
19397.39 226
19398.71 233
19400.02 212
19401.34 221
19402.66 218
19403.97 222
19405.29 218
19406.61 195
19407.93 211
19409.24 225
19410.56 197
19411.88 196
19413.19 218
19414.51 244
19415.83 233
19417.15 223
19418.46 216
19419.78 170
19421.10 207
19422.42 236
19423.73 234
19425.05 206
19426.37 213
19427.69 208
19429.00 178
19430.32 196
19431.64 209
19432.96 196
19434.28 212
19435.59 194
19436.91 208
19438.23 197
19439.55 207
19440.87 201
19442.18 225
19443.50 214
19444.82 235
19446.14 224
19447.46 215
19448.78 195
19450.09 199
19451.41 209
19452.73 219
19454.05 219
19455.37 217
19456.69 203
19458.01 203
19459.33 182
19460.64 217
19461.96 209
19463.28 211
19464.60 203
19465.92 200
19467.24 222
19468.56 191
19469.88 224
19471.20 191
19472.52 182
19473.83 194
19475.15 183
19476.47 230
19477.79 208
19479.11 214
19480.43 207
19481.75 210
19483.07 214
19484.39 184
19485.71 172
19487.03 193
19488.35 201
19489.67 173
19490.99 215
19492.31 230
19493.63 212
19494.95 234
19496.27 209
19497.59 202
19498.91 213
19500.23 249
19501.55 197
19502.87 195
19504.19 178
19505.51 226
19506.83 223
19508.15 229
19509.47 205
19510.79 216
19512.11 201
19513.43 184
19514.75 198
19516.08 189
19517.40 190
19518.72 182
19520.04 214
19521.36 196
19522.68 197
19524.00 246
19525.32 249
19526.64 210
19527.96 214
19529.29 214
19530.61 207
19531.93 216
19533.25 218
19534.57 175
19535.89 202
19537.21 219
19538.53 226
19539.86 201
19541.18 215
19542.50 214
19543.82 201
19545.14 238
19546.46 191
19547.79 210
19549.11 217
19550.43 217
19551.75 212
19553.07 214
19554.40 234
19555.72 214
19557.04 205
19558.36 188
19559.68 207
19561.01 237
19562.33 203
19563.65 190
19564.97 197
19566.30 188
19567.62 218
19568.94 227
19570.26 213
19571.59 204
19572.91 227
19574.23 225
19575.55 217
19576.88 208
19578.20 207
19579.52 207
19580.85 210
19582.17 208
19583.49 187
19584.82 223
19586.14 222
19587.46 189
19588.78 204
19590.11 212
19591.43 191
19592.75 216
19594.08 221
19595.40 219
19596.72 196
19598.05 217
19599.37 203
19600.70 217
19602.02 212
19603.34 208
19604.67 239
19605.99 228
19607.31 210
19608.64 203
19609.96 222
19611.29 194
19612.61 202
19613.93 218
19615.26 264
19616.58 216
19617.91 225
19619.23 199
19620.55 200
19621.88 197
19623.20 210
19624.53 212
19625.85 207
19627.18 195
19628.50 214
19629.83 226
19631.15 254
19632.48 205
19633.80 191
19635.12 202
19636.45 195
19637.77 208
19639.10 207
19640.42 220
19641.75 234
19643.07 200
19644.40 191
19645.72 184
19647.05 217
19648.37 242
19649.70 229
19651.03 199
19652.35 188
19653.68 195
19655.00 202
19656.33 206
19657.65 176
19658.98 197
19660.30 186
19661.63 227
19662.96 196
19664.28 199
19665.61 214
19666.93 219
19668.26 210
19669.58 202
19670.91 202
19672.24 203
19673.56 224
19674.89 189
19676.21 211
19677.54 216
19678.87 199
19680.19 204
19681.52 221
19682.85 201
19684.17 221
19685.50 238
19686.83 223
19688.15 193
19689.48 190
19690.81 197
19692.13 213
19693.46 205
19694.79 185
19696.11 181
19697.44 241
19698.77 206
19700.09 178
19701.42 204
19702.75 220
19704.07 211
19705.40 237
19706.73 202
19708.06 208
19709.38 233
19710.71 198
19712.04 218
19713.37 246
19714.69 211
19716.02 198
19717.35 215
19718.68 204
19720.00 205
19721.33 210
19722.66 189
19723.99 225
19725.31 183
19726.64 217
19727.97 201
19729.30 201
19730.63 195
19731.95 215
19733.28 205
19734.61 197
19735.94 204
19737.27 188
19738.59 226
19739.92 215
19741.25 172
19742.58 200
19743.91 210
19745.24 198
19746.57 209
19747.89 198
19749.22 203
19750.55 183
19751.88 194
19753.21 204
19754.54 214
19755.87 182
19757.20 196
19758.52 206
19759.85 191
19761.18 202
19762.51 222
19763.84 220
19765.17 185
19766.50 199
19767.83 255
19769.16 211
19770.49 211
19771.82 231
19773.15 222
19774.47 229
19775.80 208
19777.13 198
19778.46 190
19779.79 199
19781.12 199
19782.45 220
19783.78 207
19785.11 218
19786.44 213
19787.77 186
19789.10 207
19790.43 210
19791.76 242
19793.09 233
19794.42 217
19795.75 216
19797.08 226
19798.41 199
19799.74 197
19801.07 217
19802.40 200
19803.73 205
19805.07 203
19806.40 233
19807.73 202
19809.06 208
19810.39 193
19811.72 207
19813.05 203
19814.38 193
19815.71 200
19817.04 211
19818.37 183
19819.70 225
19821.03 229
19822.37 192
19823.70 205
19825.03 214
19826.36 203
19827.69 217
19829.02 225
19830.35 185
19831.68 185
19833.02 190
19834.35 199
19835.68 222
19837.01 194
19838.34 210
19839.67 188
19841.01 192
19842.34 230
19843.67 207
19845.00 175
19846.33 188
19847.67 215
19849.00 232
19850.33 186
19851.66 188
19852.99 190
19854.33 205
19855.66 182
19856.99 218
19858.32 175
19859.65 220
19860.99 222
19862.32 195
19863.65 203
19864.98 226
19866.32 216
19867.65 199
19868.98 211
19870.32 203
19871.65 204
19872.98 183
19874.31 215
19875.65 215
19876.98 208
19878.31 176
19879.65 186
19880.98 191
19882.31 209
19883.64 182
19884.98 178
19886.31 192
19887.64 191
19888.98 208
19890.31 189
19891.64 190
19892.98 189
19894.31 211
19895.65 238
19896.98 222
19898.31 214
19899.65 218
19900.98 177
19902.31 223
19903.65 198
19904.98 196
19906.32 202
19907.65 234
19908.98 207
19910.32 186
19911.65 186
19912.99 194
19914.32 212
19915.65 197
19916.99 206
19918.32 193
19919.66 216
19920.99 208
19922.33 201
19923.66 211
19924.99 236
19926.33 205
19927.66 230
19929.00 210
19930.33 214
19931.67 231
19933.00 195
19934.34 179
19935.67 198
19937.01 241
19938.34 238
19939.68 215
19941.01 205
19942.35 201
19943.68 188
19945.02 200
19946.35 188
19947.69 193
19949.02 185
19950.36 173
19951.70 204
19953.03 208
19954.37 234
19955.70 233
19957.04 189
19958.37 222
19959.71 215
19961.04 211
19962.38 218
19963.72 207
19965.05 202
19966.39 220
19967.72 184
19969.06 216
19970.40 215
19971.73 219
19973.07 177
19974.40 186
19975.74 207
19977.08 215
19978.41 198
19979.75 208
19981.09 214
19982.42 205
19983.76 182
19985.10 176
19986.43 210
19987.77 200
19989.11 165
19990.44 198
19991.78 221
19993.12 198
19994.45 181
19995.79 182
19997.13 194
19998.46 210
19999.80 228
20001.14 200
20002.48 205
20003.81 195
20005.15 202
20006.49 196
20007.82 211
20009.16 210
20010.50 181
20011.84 194
20013.17 218
20014.51 223
20015.85 212
20017.19 221
20018.52 211
20019.86 210
20021.20 202
20022.54 215
20023.88 248
20025.21 201
20026.55 192
20027.89 212
20029.23 228
20030.57 211
20031.90 185
20033.24 200
20034.58 218
20035.92 190
20037.26 215
20038.60 229
20039.93 222
20041.27 211
20042.61 220
20043.95 187
20045.29 205
20046.63 223
20047.97 212
20049.30 211
20050.64 196
20051.98 216
20053.32 203
20054.66 204
20056.00 230
20057.34 242
20058.68 236
20060.02 201
20061.35 218
20062.69 234
20064.03 227
20065.37 239
20066.71 215
20068.05 211
20069.39 191
20070.73 205
20072.07 199
20073.41 238
20074.75 191
20076.09 219
20077.43 210
20078.77 222
20080.11 224
20081.45 226
20082.79 226
20084.13 266
20085.47 202
20086.81 191
20088.15 189
20089.49 203
20090.83 211
20092.17 244
20093.51 199
20094.85 181
20096.19 205
20097.53 207
20098.87 202
20100.21 220
20101.55 203
20102.89 233
20104.23 231
20105.57 225
20106.91 212
20108.25 216
20109.59 271
20110.93 240
20112.27 228
20113.62 239
20114.96 237
20116.30 246
20117.64 225
20118.98 218
20120.32 228
20121.66 252
20123.00 206
20124.34 192
20125.69 184
20127.03 200
20128.37 214
20129.71 199
20131.05 188
20132.39 193
20133.73 190
20135.08 242
20136.42 237
20137.76 189
20139.10 187
20140.44 215
