# Supplementary material for: MALDI-TOF MS typing enables the classification of brewing yeasts of the genus Saccharomyces to major beer styles
Source: PLoS One. 2017 Aug 9;12(8):e0181694. doi: 10.1371/journal.pone.0181694 (PMC5549903; doi:10.1371/journal.pone.0181694)
Supplement: S11 File — The directory includes 90 raw files and was zipped to “.zip”; the folder has three strains with 30 spectra per strain; S1 Text explains the raw files with an example and Table 1 represents the yeast strains used within the experiment. (ZIP) [file pone.0181694.s014.zip › 31-33/30338-503-OG-Ale-Ale-YPG-18h-E-E_2015-08-07_1_0_E1_1.dat]

2000.64 2812
2001.06 2748
2001.49 2717
2001.91 2790
2002.33 2625
2002.75 2798
2003.17 2777
2003.60 2896
2004.02 2762
2004.44 2659
2004.86 2581
2005.28 2569
2005.70 2578
2006.13 2497
2006.55 2920
2006.97 2879
2007.39 2294
2007.82 2707
2008.24 2806
2008.66 2742
2009.08 2468
2009.51 2555
2009.93 2566
2010.35 2243
2010.77 2507
2011.20 2536
2011.62 2556
2012.04 2477
2012.46 2190
2012.89 2298
2013.31 2646
2013.73 2279
2014.15 2569
2014.58 2625
2015.00 2262
2015.42 2332
2015.85 2419
2016.27 2450
2016.69 2517
2017.12 2442
2017.54 2633
2017.96 2486
2018.39 2360
2018.81 2547
2019.23 2353
2019.66 2282
2020.08 2496
2020.50 2460
2020.93 2319
2021.35 2362
2021.78 2307
2022.20 2364
2022.62 2268
2023.05 2395
2023.47 2206
2023.89 2371
2024.32 2292
2024.74 2346
2025.17 2233
2025.59 2368
2026.01 2532
2026.44 2568
2026.86 2490
2027.29 2470
2027.71 2441
2028.14 2421
2028.56 2373
2028.99 2484
2029.41 2485
2029.83 2469
2030.26 2382
2030.68 2262
2031.11 2292
2031.53 2431
2031.96 2382
2032.38 2556
2032.81 2475
2033.23 2372
2033.66 2485
2034.08 2389
2034.51 2224
2034.93 2355
2035.36 2521
2035.78 2386
2036.21 2318
2036.63 2415
2037.06 2377
2037.48 2302
2037.91 2284
2038.33 2319
2038.76 2552
2039.19 2414
2039.61 2362
2040.04 2422
2040.46 2202
2040.89 2471
2041.31 2552
2041.74 2421
2042.17 2441
2042.59 2371
2043.02 2399
2043.44 2424
2043.87 2314
2044.30 2276
2044.72 2386
2045.15 2434
2045.57 2341
2046.00 2383
2046.43 2594
2046.85 2681
2047.28 2576
2047.71 2417
2048.13 2453
2048.56 2647
2048.99 2617
2049.41 2815
2049.84 2774
2050.27 2614
2050.69 2743
2051.12 2744
2051.55 2740
2051.97 2735
2052.40 2969
2052.83 2963
2053.25 2842
2053.68 3130
2054.11 3341
2054.54 3443
2054.96 3492
2055.39 3520
2055.82 3811
2056.24 3767
2056.67 3539
2057.10 3543
2057.53 3213
2057.95 2976
2058.38 2750
2058.81 2769
2059.24 2569
2059.66 2397
2060.09 2445
2060.52 2331
2060.95 2337
2061.38 2179
2061.80 2327
2062.23 2515
2062.66 2389
2063.09 2237
2063.52 2211
2063.94 2452
2064.37 2400
2064.80 2388
2065.23 2346
2065.66 2429
2066.09 2276
2066.51 2445
2066.94 2391
2067.37 2629
2067.80 2731
2068.23 2684
2068.66 2658
2069.08 2869
2069.51 2391
2069.94 2352
2070.37 2348
2070.80 2486
2071.23 2790
2071.66 2622
2072.09 2589
2072.52 2516
2072.94 2380
2073.37 2386
2073.80 2630
2074.23 2694
2074.66 2544
2075.09 2476
2075.52 2563
2075.95 2460
2076.38 2574
2076.81 2480
2077.24 2705
2077.67 2739
2078.10 2545
2078.53 2588
2078.96 2482
2079.39 2529
2079.82 2857
2080.25 2689
2080.68 2795
2081.11 2684
2081.54 2827
2081.97 2774
2082.40 2611
2082.83 2645
2083.26 2699
2083.69 2722
2084.12 2798
2084.55 2847
2084.98 2752
2085.41 2779
2085.84 2708
2086.27 2600
2086.70 2451
2087.13 2632
2087.56 2780
2087.99 2641
2088.42 2521
2088.85 2369
2089.28 2325
2089.71 2457
2090.14 2318
2090.57 2503
2091.01 2574
2091.44 2439
2091.87 2263
2092.30 2185
2092.73 2433
2093.16 2470
2093.59 2439
2094.02 2284
2094.45 2317
2094.89 2329
2095.32 2288
2095.75 2112
2096.18 2233
2096.61 2383
2097.04 2451
2097.47 2622
2097.91 2639
2098.34 2444
2098.77 2495
2099.20 2464
2099.63 2620
2100.07 2578
2100.50 2565
2100.93 2415
2101.36 2197
2101.79 2490
2102.23 2458
2102.66 2468
2103.09 2240
2103.52 2277
2103.95 2343
2104.39 2197
2104.82 2263
2105.25 2222
2105.68 2094
2106.12 2320
2106.55 2312
2106.98 2428
2107.41 2481
2107.85 2551
2108.28 2489
2108.71 2426
2109.14 2533
2109.58 2613
2110.01 2635
2110.44 2761
2110.88 2716
2111.31 2776
2111.74 2946
2112.18 2955
2112.61 2964
2113.04 3144
2113.48 3321
2113.91 3027
2114.34 3183
2114.78 3251
2115.21 3346
2115.64 3257
2116.08 3074
2116.51 2912
2116.94 2867
2117.38 3092
2117.81 2728
2118.24 2297
2118.68 2331
2119.11 2216
2119.55 2433
2119.98 2293
2120.41 2519
2120.85 2359
2121.28 2341
2121.72 2318
2122.15 2168
2122.58 2343
2123.02 2329
2123.45 2359
2123.89 2167
2124.32 2229
2124.75 2505
2125.19 2440
2125.62 2202
2126.06 2304
2126.49 2242
2126.93 2355
2127.36 2326
2127.80 2485
2128.23 2362
2128.67 2121
2129.10 2366
2129.54 2430
2129.97 2358
2130.41 2321
2130.84 2227
2131.28 2205
2131.71 2426
2132.15 2327
2132.58 2169
2133.02 2373
2133.45 2464
2133.89 2311
2134.32 2155
2134.76 2315
2135.19 2255
2135.63 2144
2136.06 2255
2136.50 2210
2136.94 2145
2137.37 2130
2137.81 2038
2138.24 2143
2138.68 2259
2139.12 2119
2139.55 2158
2139.99 2355
2140.42 2405
2140.86 2265
2141.30 2062
2141.73 2212
2142.17 2388
2142.60 2389
2143.04 2260
2143.48 2388
2143.91 2227
2144.35 2307
2144.79 2130
2145.22 1953
2145.66 2125
2146.09 2017
2146.53 2298
2146.97 2169
2147.40 2096
2147.84 1953
2148.28 2064
2148.72 2153
2149.15 2304
2149.59 2212
2150.03 2162
2150.46 2049
2150.90 2249
2151.34 2234
2151.77 2414
2152.21 2364
2152.65 2271
2153.09 2104
2153.52 2176
2153.96 2281
2154.40 2317
2154.84 2089
2155.27 2058
2155.71 1934
2156.15 2091
2156.59 2510
2157.02 2528
2157.46 2218
2157.90 2181
2158.34 2281
2158.78 2478
2159.21 2451
2159.65 2190
2160.09 2368
2160.53 2269
2160.97 2410
2161.40 2333
2161.84 2421
2162.28 2513
2162.72 2293
2163.16 2340
2163.59 2623
2164.03 2348
2164.47 2144
2164.91 2294
2165.35 2323
2165.79 2164
2166.23 2340
2166.66 2209
2167.10 2240
2167.54 2365
2167.98 2311
2168.42 2180
2168.86 2182
2169.30 2125
2169.74 2192
2170.18 2345
2170.61 2326
2171.05 2569
2171.49 2467
2171.93 2156
2172.37 2152
2172.81 2371
2173.25 2524
2173.69 2284
2174.13 2190
2174.57 2376
2175.01 2426
2175.45 2193
2175.89 2359
2176.33 2279
2176.77 2330
2177.21 2552
2177.65 2636
2178.09 2643
2178.53 2666
2178.97 2529
2179.41 2788
2179.85 2595
2180.29 2476
2180.73 2488
2181.17 2396
2181.61 2384
2182.05 2548
2182.49 2515
2182.93 2495
2183.37 2357
2183.81 2149
2184.25 2163
2184.69 2520
2185.13 2520
2185.57 2424
2186.01 2180
2186.45 2254
2186.89 2419
2187.33 2408
2187.77 2339
2188.21 2157
2188.65 2187
2189.10 2084
2189.54 2148
2189.98 2309
2190.42 2081
2190.86 2351
2191.30 2356
2191.74 2439
2192.18 2393
2192.62 2102
2193.07 2171
2193.51 2122
2193.95 2253
2194.39 2406
2194.83 2466
2195.27 2328
2195.71 2567
2196.16 2450
2196.60 2580
2197.04 2680
2197.48 2532
2197.92 2718
2198.37 2866
2198.81 2822
2199.25 2766
2199.69 2839
2200.13 2518
2200.58 2538
2201.02 2550
2201.46 2757
2201.90 2552
2202.34 2618
2202.79 2643
2203.23 2469
2203.67 2337
2204.11 2509
2204.56 2677
2205.00 2416
2205.44 2676
2205.88 2551
2206.33 2483
2206.77 2577
2207.21 2700
2207.65 2422
2208.10 2215
2208.54 2378
2208.98 2434
2209.43 2409
2209.87 2369
2210.31 2468
2210.76 2430
2211.20 2244
2211.64 2381
2212.09 2553
2212.53 2562
2212.97 2459
2213.42 2592
2213.86 2514
2214.30 2417
2214.75 2451
2215.19 2383
2215.63 2552
2216.08 2665
2216.52 2697
2216.96 2396
2217.41 2451
2217.85 2406
2218.30 2221
2218.74 2180
2219.18 2322
2219.63 2548
2220.07 2240
2220.52 2199
2220.96 2171
2221.40 2294
2221.85 2172
2222.29 2168
2222.74 2312
2223.18 2375
2223.63 2235
2224.07 2465
2224.51 2737
2224.96 2939
2225.40 2901
2225.85 3176
2226.29 3339
2226.74 3698
2227.18 3817
2227.63 4019
2228.07 3895
2228.52 4104
2228.96 4262
2229.41 4163
2229.85 4060
2230.30 4026
2230.74 3656
2231.19 3532
2231.63 3413
2232.08 3348
2232.52 3339
2232.97 3143
2233.41 3006
2233.86 3167
2234.30 3070
2234.75 3001
2235.20 2825
2235.64 2879
2236.09 2843
2236.53 2669
2236.98 2639
2237.42 2508
2237.87 2474
2238.32 2325
2238.76 2417
2239.21 2219
2239.65 2182
2240.10 2158
2240.55 2228
2240.99 2323
2241.44 2107
2241.88 2169
2242.33 2397
2242.78 2442
2243.22 2221
2243.67 2090
2244.12 2215
2244.56 2187
2245.01 2195
2245.46 2246
2245.90 2288
2246.35 2212
2246.80 2463
2247.24 2455
2247.69 2175
2248.14 2190
2248.58 2393
2249.03 2475
2249.48 2467
2249.92 2287
2250.37 2240
2250.82 2234
2251.27 2096
2251.71 2040
2252.16 2230
2252.61 2416
2253.05 2269
2253.50 2438
2253.95 2440
2254.40 2293
2254.84 2298
2255.29 2454
2255.74 2455
2256.19 2542
2256.64 2550
2257.08 2334
2257.53 2218
2257.98 2165
2258.43 2357
2258.87 2345
2259.32 2297
2259.77 2227
2260.22 2160
2260.67 2302
2261.11 2575
2261.56 2708
2262.01 2809
2262.46 2914
2262.91 3399
2263.36 3916
2263.80 3914
2264.25 3858
2264.70 3919
2265.15 3953
2265.60 4111
2266.05 3968
2266.50 3519
2266.94 3290
2267.39 3045
2267.84 2884
2268.29 2590
2268.74 2482
2269.19 2352
2269.64 2339
2270.09 2608
2270.54 2525
2270.99 2267
2271.43 2158
2271.88 2419
2272.33 2264
2272.78 2276
2273.23 2241
2273.68 2250
2274.13 2239
2274.58 2039
2275.03 2114
2275.48 2500
2275.93 2337
2276.38 2341
2276.83 2149
2277.28 2226
2277.73 2183
2278.18 2192
2278.63 2286
2279.08 2246
2279.53 1983
2279.98 2330
2280.43 2720
2280.88 2572
2281.33 2434
2281.78 2594
2282.23 2476
2282.68 2317
2283.13 2161
2283.58 2288
2284.03 2642
2284.48 2741
2284.93 2320
2285.38 2198
2285.83 2500
2286.28 2529
2286.73 2477
2287.18 2399
2287.63 2283
2288.08 2349
2288.54 2231
2288.99 2239
2289.44 2211
2289.89 2207
2290.34 2245
2290.79 2246
2291.24 2355
2291.69 2332
2292.14 2396
2292.60 2578
2293.05 2518
2293.50 2462
2293.95 2356
2294.40 2331
2294.85 2300
2295.30 2124
2295.76 2219
2296.21 2131
2296.66 2261
2297.11 2254
2297.56 2308
2298.01 2039
2298.47 2162
2298.92 2266
2299.37 2216
2299.82 2159
2300.27 2177
2300.73 2212
2301.18 2062
2301.63 2121
2302.08 2164
2302.53 2050
2302.99 2035
2303.44 2329
2303.89 2117
2304.34 2137
2304.80 2181
2305.25 2383
2305.70 2286
2306.15 2204
2306.61 2473
2307.06 2429
2307.51 2123
2307.96 1968
2308.42 1992
2308.87 2097
2309.32 1964
2309.78 2017
2310.23 2149
2310.68 2251
2311.14 1986
2311.59 2130
2312.04 2219
2312.49 2068
2312.95 2135
2313.40 1883
2313.85 1959
2314.31 2026
2314.76 2120
2315.22 2151
2315.67 2054
2316.12 1983
2316.58 2210
2317.03 2157
2317.48 2147
2317.94 2212
2318.39 2165
2318.84 2078
2319.30 2169
2319.75 2368
2320.21 2248
2320.66 2372
2321.11 2282
2321.57 2085
2322.02 2272
2322.48 2259
2322.93 2399
2323.39 2198
2323.84 2328
2324.29 2415
2324.75 2562
2325.20 2502
2325.66 2605
2326.11 2494
2326.57 2622
2327.02 2546
2327.48 2484
2327.93 2381
2328.39 2462
2328.84 2580
2329.30 2354
2329.75 2145
2330.21 2107
2330.66 2226
2331.12 2274
2331.57 2477
2332.03 2566
2332.48 2681
2332.94 2584
2333.39 2346
2333.85 2568
2334.30 2365
2334.76 2487
2335.21 2193
2335.67 2195
2336.12 2363
2336.58 2413
2337.03 2181
2337.49 2217
2337.95 2480
2338.40 2452
2338.86 2452
2339.31 2275
2339.77 2408
2340.23 2439
2340.68 2599
2341.14 2841
2341.59 2674
2342.05 2931
2342.51 3076
2342.96 3066
2343.42 3066
2343.87 2799
2344.33 2701
2344.79 2575
2345.24 2566
2345.70 2880
2346.16 2754
2346.61 2437
2347.07 2494
2347.53 2422
2347.98 2412
2348.44 2454
2348.90 2559
2349.35 2643
2349.81 2577
2350.27 2403
2350.72 2321
2351.18 2486
2351.64 2522
2352.10 2609
2352.55 2469
2353.01 2456
2353.47 2750
2353.92 2531
2354.38 2439
2354.84 2727
2355.30 2489
2355.75 2195
2356.21 2371
2356.67 2397
2357.13 2295
2357.58 2337
2358.04 2230
2358.50 2114
2358.96 2051
2359.41 2043
2359.87 2044
2360.33 2117
2360.79 2226
2361.25 2191
2361.70 2243
2362.16 2195
2362.62 2426
2363.08 2456
2363.54 2119
2363.99 2272
2364.45 2154
2364.91 2225
2365.37 2129
2365.83 2217
2366.29 2154
2366.75 2055
2367.20 2131
2367.66 2243
2368.12 2122
2368.58 2139
2369.04 2290
2369.50 2100
2369.96 2151
2370.42 2158
2370.87 2350
2371.33 2331
2371.79 2219
2372.25 2383
2372.71 2201
2373.17 2143
2373.63 2209
2374.09 2218
2374.55 2297
2375.01 2322
2375.47 2352
2375.92 2482
2376.38 2473
2376.84 2342
2377.30 2272
2377.76 2319
2378.22 2209
2378.68 2003
2379.14 2085
2379.60 2252
2380.06 2288
2380.52 2234
2380.98 2194
2381.44 2386
2381.90 2248
2382.36 2198
2382.82 1981
2383.28 2148
2383.74 2187
2384.20 2047
2384.66 1964
2385.12 1829
2385.58 1868
2386.04 2009
2386.50 1984
2386.96 2036
2387.42 1944
2387.88 1931
2388.35 1994
2388.81 2138
2389.27 2302
2389.73 2048
2390.19 1853
2390.65 1979
2391.11 1988
2391.57 1991
2392.03 1995
2392.49 1927
2392.95 1997
2393.42 1903
2393.88 2064
2394.34 2024
2394.80 1945
2395.26 2168
2395.72 1929
2396.18 1891
2396.64 2027
2397.11 1951
2397.57 1955
2398.03 2111
2398.49 2283
2398.95 2193
2399.41 2114
2399.88 2015
2400.34 2037
2400.80 2063
2401.26 2110
2401.72 2054
2402.18 2130
2402.65 2073
2403.11 2011
2403.57 1940
2404.03 2001
2404.49 1968
2404.96 2022
2405.42 1868
2405.88 2060
2406.34 1880
2406.81 1799
2407.27 1963
2407.73 1986
2408.19 1873
2408.66 1988
2409.12 2052
2409.58 2006
2410.04 1787
2410.51 1988
2410.97 2230
2411.43 2091
2411.90 2144
2412.36 2073
2412.82 1982
2413.28 2046
2413.75 2041
2414.21 2223
2414.67 2166
2415.14 2249
2415.60 2102
2416.06 2007
2416.53 1940
2416.99 1976
2417.45 2333
2417.92 2332
2418.38 2084
2418.84 1849
2419.31 2121
2419.77 1914
2420.23 2073
2420.70 2027
2421.16 2195
2421.63 2413
2422.09 2427
2422.55 2452
2423.02 2595
2423.48 2538
2423.95 2892
2424.41 2873
2424.87 2892
2425.34 3094
2425.80 3169
2426.27 2895
2426.73 2773
2427.20 2841
2427.66 2709
2428.12 2590
2428.59 2614
2429.05 2399
2429.52 2239
2429.98 2262
2430.45 2293
2430.91 2433
2431.38 2135
2431.84 2065
2432.31 2111
2432.77 2036
2433.24 1962
2433.70 1861
2434.17 1907
2434.63 1845
2435.10 2140
2435.56 1900
2436.03 2018
2436.49 2098
2436.96 2128
2437.42 1937
2437.89 2031
2438.35 2053
2438.82 1921
2439.28 1890
2439.75 2192
2440.21 2036
2440.68 1873
2441.15 1937
2441.61 1828
2442.08 1981
2442.54 2166
2443.01 2135
2443.48 1934
2443.94 1859
2444.41 1952
2444.87 2087
2445.34 2132
2445.81 2149
2446.27 2168
2446.74 2227
2447.20 2194
2447.67 2141
2448.14 2122
2448.60 2045
2449.07 2024
2449.54 2000
2450.00 2117
2450.47 2142
2450.94 1850
2451.40 2044
2451.87 2117
2452.34 2004
2452.80 2008
2453.27 1975
2453.74 2088
2454.20 2070
2454.67 1881
2455.14 2102
2455.60 2134
2456.07 2056
2456.54 2010
2457.01 1794
2457.47 1797
2457.94 1859
2458.41 1880
2458.87 1738
2459.34 1797
2459.81 2018
2460.28 2015
2460.74 2061
2461.21 1870
2461.68 1983
2462.15 2075
2462.62 2099
2463.08 2112
2463.55 2194
2464.02 2187
2464.49 2152
2464.95 2207
2465.42 2070
2465.89 2136
2466.36 2009
2466.83 2139
2467.29 2282
2467.76 2147
2468.23 2048
2468.70 2359
2469.17 2457
2469.64 2320
2470.10 2175
2470.57 2346
2471.04 2047
2471.51 2163
2471.98 2204
2472.45 2089
2472.92 2114
2473.39 2206
2473.85 2094
2474.32 1896
2474.79 1785
2475.26 1756
2475.73 1970
2476.20 1879
2476.67 1857
2477.14 1823
2477.61 1915
2478.08 1923
2478.54 1935
2479.01 2051
2479.48 1966
2479.95 1889
2480.42 1955
2480.89 2162
2481.36 2029
2481.83 1954
2482.30 2080
2482.77 2135
2483.24 2094
2483.71 1966
2484.18 1994
2484.65 2033
2485.12 1926
2485.59 1830
2486.06 1853
2486.53 2079
2487.00 2100
2487.47 2168
2487.94 2241
2488.41 2228
2488.88 2328
2489.35 2374
2489.82 2476
2490.29 2471
2490.76 2492
2491.23 2412
2491.70 2190
2492.17 2367
2492.64 2338
2493.11 2394
2493.58 2057
2494.05 2202
2494.52 2241
2495.00 2189
2495.47 2176
2495.94 2127
2496.41 2022
2496.88 1943
2497.35 2062
2497.82 2092
2498.29 1990
2498.76 1839
2499.23 1770
2499.71 1945
2500.18 1873
2500.65 1980
2501.12 1976
2501.59 1893
2502.06 1959
2502.53 1957
2503.01 1975
2503.48 1989
2503.95 1976
2504.42 1926
2504.89 1852
2505.36 1837
2505.84 2036
2506.31 2078
2506.78 2129
2507.25 2064
2507.72 2257
2508.20 2095
2508.67 2162
2509.14 2306
2509.61 2249
2510.08 2279
2510.56 2077
2511.03 2197
2511.50 2109
2511.97 2028
2512.45 2010
2512.92 2037
2513.39 1981
2513.86 1943
2514.34 2123
2514.81 2050
2515.28 2073
2515.75 2027
2516.23 2006
2516.70 2239
2517.17 2213
2517.65 1979
2518.12 1964
2518.59 2153
2519.07 1988
2519.54 2243
2520.01 2005
2520.48 2025
2520.96 2158
2521.43 2027
2521.90 1841
2522.38 1850
2522.85 1981
2523.32 2364
2523.80 2159
2524.27 2252
2524.75 2101
2525.22 2009
2525.69 2148
2526.17 2039
2526.64 1921
2527.11 2109
2527.59 2067
2528.06 2094
2528.54 2023
2529.01 2010
2529.48 1986
2529.96 2110
2530.43 2035
2530.91 2038
2531.38 1888
2531.85 2105
2532.33 1955
2532.80 1990
2533.28 1856
2533.75 1936
2534.23 1863
2534.70 1880
2535.18 1944
2535.65 1962
2536.12 1798
2536.60 1717
2537.07 1735
2537.55 1865
2538.02 2060
2538.50 2073
2538.97 1792
2539.45 2078
2539.92 2201
2540.40 1991
2540.87 2021
2541.35 2062
2541.82 2139
2542.30 2252
2542.77 2457
2543.25 2484
2543.73 2528
2544.20 2448
2544.68 2576
2545.15 2532
2545.63 2513
2546.10 2599
2546.58 2494
2547.05 2242
2547.53 2393
2548.01 2586
2548.48 2430
2548.96 2241
2549.43 2327
2549.91 2325
2550.39 2442
2550.86 2458
2551.34 2244
2551.81 2280
2552.29 2337
2552.77 2356
2553.24 2244
2553.72 2316
2554.20 2407
2554.67 2728
2555.15 2770
2555.62 2932
2556.10 3017
2556.58 3098
2557.05 3098
2557.53 2940
2558.01 3182
2558.48 3552
2558.96 3274
2559.44 3141
2559.91 3109
2560.39 3122
2560.87 2819
2561.35 2536
2561.82 2447
2562.30 2508
2562.78 2338
2563.25 2242
2563.73 2169
2564.21 1950
2564.69 2008
2565.16 2230
2565.64 2128
2566.12 1977
2566.60 2206
2567.07 2123
2567.55 2083
2568.03 2092
2568.51 2138
2568.98 1988
2569.46 2088
2569.94 2039
2570.42 1929
2570.90 2121
2571.37 2039
2571.85 2014
2572.33 1880
2572.81 1935
2573.29 1938
2573.76 1764
2574.24 1840
2574.72 1837
2575.20 1793
2575.68 1885
2576.16 1705
2576.63 1943
2577.11 1979
2577.59 1917
2578.07 1873
2578.55 1742
2579.03 1901
2579.51 1853
2579.98 1864
2580.46 1805
2580.94 1966
2581.42 1942
2581.90 1886
2582.38 2043
2582.86 2085
2583.34 2218
2583.82 2075
2584.30 2076
2584.77 2022
2585.25 2077
2585.73 2133
2586.21 2175
2586.69 1926
2587.17 1915
2587.65 2040
2588.13 2118
2588.61 1841
2589.09 1907
2589.57 1982
2590.05 1971
2590.53 1955
2591.01 1792
2591.49 1901
2591.97 2048
2592.45 1982
2592.93 1886
2593.41 1728
2593.89 1976
2594.37 2010
2594.85 1916
2595.33 1948
2595.81 2219
2596.29 2173
2596.77 2106
2597.25 2047
2597.73 2245
2598.21 2284
2598.69 2091
2599.17 2125
2599.65 2158
2600.13 2141
2600.61 2246
2601.09 2231
2601.57 2247
2602.06 2016
2602.54 2147
2603.02 1901
2603.50 1859
2603.98 1943
2604.46 1722
2604.94 1962
2605.42 2075
2605.90 1951
2606.38 2042
2606.87 1843
2607.35 1972
2607.83 1825
2608.31 1765
2608.79 1861
2609.27 1927
2609.75 1683
2610.24 1932
2610.72 1816
2611.20 1874
2611.68 1942
2612.16 1850
2612.64 2045
2613.13 2147
2613.61 1960
2614.09 1831
2614.57 1850
2615.05 1823
2615.54 1901
2616.02 1740
2616.50 1955
2616.98 1869
2617.46 1778
2617.95 1848
2618.43 2181
2618.91 2141
2619.39 2039
2619.88 1905
2620.36 1943
2620.84 2046
2621.32 2005
2621.81 2029
2622.29 2060
2622.77 2015
2623.26 1977
2623.74 1908
2624.22 1810
2624.70 1870
2625.19 1898
2625.67 1885
2626.15 1910
2626.64 1821
2627.12 2007
2627.60 1771
2628.09 1755
2628.57 1794
2629.05 2126
2629.54 1931
2630.02 1996
2630.50 1864
2630.99 2059
2631.47 1851
2631.95 1870
2632.44 1894
2632.92 1959
2633.40 2110
2633.89 2048
2634.37 2061
2634.85 2002
2635.34 1927
2635.82 2065
2636.31 2122
2636.79 2235
2637.27 2135
2637.76 1978
2638.24 1855
2638.73 2038
2639.21 1994
2639.70 2126
2640.18 1989
2640.66 1743
2641.15 1731
2641.63 1863
2642.12 2076
2642.60 1849
2643.09 1789
2643.57 1673
2644.06 1806
2644.54 2003
2645.03 2013
2645.51 1894
2646.00 1864
2646.48 2037
2646.97 1935
2647.45 1941
2647.94 1923
2648.42 1849
2648.91 2078
2649.39 1956
2649.88 2037
2650.36 1928
2650.85 1972
2651.33 2169
2651.82 1927
2652.30 1843
2652.79 2089
2653.27 1888
2653.76 1960
2654.24 2006
2654.73 1805
2655.22 1930
2655.70 1924
2656.19 1988
2656.67 1952
2657.16 1891
2657.65 1911
2658.13 1862
2658.62 1925
2659.10 1848
2659.59 1978
2660.08 1978
2660.56 2034
2661.05 2032
2661.53 1870
2662.02 1979
2662.51 2047
2662.99 1952
2663.48 2218
2663.97 2311
2664.45 2421
2664.94 2731
2665.43 2981
2665.91 2750
2666.40 2946
2666.89 3116
2667.37 3320
2667.86 3316
2668.35 3617
2668.83 3700
2669.32 3831
2669.81 3571
2670.29 3299
2670.78 3420
2671.27 3305
2671.76 3254
2672.24 3276
2672.73 3311
2673.22 3780
2673.71 3882
2674.19 3647
2674.68 3840
2675.17 3628
2675.66 3473
2676.14 3952
2676.63 3678
2677.12 3169
2677.61 3243
2678.09 2968
2678.58 2969
2679.07 2466
2679.56 2597
2680.05 2823
2680.53 2855
2681.02 2786
2681.51 2684
2682.00 2745
2682.49 2974
2682.97 3043
2683.46 3135
2683.95 3237
2684.44 3276
2684.93 3161
2685.42 3022
2685.91 3171
2686.39 2869
2686.88 2780
2687.37 2463
2687.86 2403
2688.35 2490
2688.84 2519
2689.33 2323
2689.81 2224
2690.30 2244
2690.79 2094
2691.28 2170
2691.77 2271
2692.26 2156
2692.75 2014
2693.24 2085
2693.73 2091
2694.22 2229
2694.71 2200
2695.20 2107
2695.68 2049
2696.17 2030
2696.66 2026
2697.15 2309
2697.64 2109
2698.13 2057
2698.62 2205
2699.11 2152
2699.60 2127
2700.09 2204
2700.58 2067
2701.07 2015
2701.56 1945
2702.05 2006
2702.54 1942
2703.03 1931
2703.52 1904
2704.01 2014
2704.50 1979
2704.99 1788
2705.48 1655
2705.97 1759
2706.46 1835
2706.95 1851
2707.44 1964
2707.93 1941
2708.42 1879
2708.92 1795
2709.41 1872
2709.90 1989
2710.39 1956
2710.88 1845
2711.37 1848
2711.86 1757
2712.35 1972
2712.84 1943
2713.33 1832
2713.82 1929
2714.31 1905
2714.81 1996
2715.30 1886
2715.79 1948
2716.28 1824
2716.77 2077
2717.26 2018
2717.75 2001
2718.24 1727
2718.74 1767
2719.23 1807
2719.72 1847
2720.21 1727
2720.70 1660
2721.19 1786
2721.69 1881
2722.18 1886
2722.67 1951
2723.16 2005
2723.65 1861
2724.15 1959
2724.64 1871
2725.13 2018
2725.62 1840
2726.11 1894
2726.61 2074
2727.10 1879
2727.59 1848
2728.08 2001
2728.58 1867
2729.07 1812
2729.56 1710
2730.05 1674
2730.55 1688
2731.04 1677
2731.53 1795
2732.02 1666
2732.52 1696
2733.01 1837
2733.50 1857
2733.99 2081
2734.49 1882
2734.98 1810
2735.47 1852
2735.97 1993
2736.46 1837
2736.95 1904
2737.45 1879
2737.94 1962
2738.43 1853
2738.93 1878
2739.42 1792
2739.91 2057
2740.41 1980
2740.90 1977
2741.39 2215
2741.89 2344
2742.38 2150
2742.87 2196
2743.37 2297
2743.86 2224
2744.36 2335
2744.85 2113
2745.34 2029
2745.84 2228
2746.33 2234
2746.82 2076
2747.32 2027
2747.81 2157
2748.31 2286
2748.80 2099
2749.30 1893
2749.79 2049
2750.28 1870
2750.78 1892
2751.27 1890
2751.77 1804
2752.26 1890
2752.76 1865
2753.25 1900
2753.75 1817
2754.24 1755
2754.74 1782
2755.23 1698
2755.72 1730
2756.22 1819
2756.71 2175
2757.21 2004
2757.70 2062
2758.20 2196
2758.69 1970
2759.19 1805
2759.69 2059
2760.18 1965
2760.68 2105
2761.17 2119
2761.67 2167
2762.16 1771
2762.66 1805
2763.15 1697
2763.65 1791
2764.14 1784
2764.64 2092
2765.14 1881
2765.63 1854
2766.13 1872
2766.62 1788
2767.12 1816
2767.61 1727
2768.11 1768
2768.61 1842
2769.10 1741
2769.60 2023
2770.09 1721
2770.59 1750
2771.09 1836
2771.58 1682
2772.08 1831
2772.58 1846
2773.07 1929
2773.57 1867
2774.06 1901
2774.56 1949
2775.06 1736
2775.55 1771
2776.05 1814
2776.55 1781
2777.04 1859
2777.54 1772
2778.04 1811
2778.54 1799
2779.03 1796
2779.53 1853
2780.03 1751
2780.52 1737
2781.02 1921
2781.52 1852
2782.01 1701
2782.51 1631
2783.01 1660
2783.51 1766
2784.00 1855
2784.50 1814
2785.00 1852
2785.50 1859
2785.99 1891
2786.49 1902
2786.99 1860
2787.49 1770
2787.98 1745
2788.48 1802
2788.98 1698
2789.48 1679
2789.98 1709
2790.47 1610
2790.97 1615
2791.47 1898
2791.97 1941
2792.47 1743
2792.96 1771
2793.46 2098
2793.96 1866
2794.46 1861
2794.96 2184
2795.46 2144
2795.95 2017
2796.45 2140
2796.95 2364
2797.45 2673
2797.95 2649
2798.45 2881
2798.95 2990
2799.44 3160
2799.94 3235
2800.44 3665
2800.94 3551
2801.44 3264
2801.94 3259
2802.44 3119
2802.94 2879
2803.44 2792
2803.93 2515
2804.43 2330
2804.93 2271
2805.43 2127
2805.93 2074
2806.43 2101
2806.93 2225
2807.43 1971
2807.93 1937
2808.43 2100
2808.93 2078
2809.43 1959
2809.93 2041
2810.43 1909
2810.93 1909
2811.43 1948
2811.93 1938
2812.43 1873
2812.93 1893
2813.43 1930
2813.93 1877
2814.43 1957
2814.93 1974
2815.43 1756
2815.93 1560
2816.43 1677
2816.93 1708
2817.43 1572
2817.93 1660
2818.43 1948
2818.93 1755
2819.43 1792
2819.93 1739
2820.43 1590
2820.93 1742
2821.43 1679
2821.93 1628
2822.43 1846
2822.94 1569
2823.44 1684
2823.94 1863
2824.44 1776
2824.94 1889
2825.44 1966
2825.94 2024
2826.44 2176
2826.94 2102
2827.44 2053
2827.95 1872
2828.45 1898
2828.95 1831
2829.45 1843
2829.95 1902
2830.45 1711
2830.95 1753
2831.46 1906
2831.96 1692
2832.46 1771
2832.96 1619
2833.46 1748
2833.97 1684
2834.47 1785
2834.97 1885
2835.47 1685
2835.97 1610
2836.47 1586
2836.98 1749
2837.48 1732
2837.98 1740
2838.48 1892
2838.99 1765
2839.49 1862
2839.99 1860
2840.49 1694
2841.00 1775
2841.50 1612
2842.00 1551
2842.50 1759
2843.01 1862
2843.51 1684
2844.01 1626
2844.51 1760
2845.02 1712
2845.52 1379
2846.02 1470
2846.52 1620
2847.03 1759
2847.53 1589
2848.03 1556
2848.54 1465
2849.04 1464
2849.54 1525
2850.05 1666
2850.55 1584
2851.05 1627
2851.56 1545
2852.06 1617
2852.56 1657
2853.07 1700
2853.57 1597
2854.07 1648
2854.58 1622
2855.08 1842
2855.59 1754
2856.09 1728
2856.59 1745
2857.10 1684
2857.60 1704
2858.10 1937
2858.61 1854
2859.11 1866
2859.62 1846
2860.12 1841
2860.63 2076
2861.13 1999
2861.63 1904
2862.14 1985
2862.64 1921
2863.15 1902
2863.65 1640
2864.16 1708
2864.66 1766
2865.16 1772
2865.67 1787
2866.17 1752
2866.68 1675
2867.18 1734
2867.69 1626
2868.19 1665
2868.70 1630
2869.20 1687
2869.71 1539
2870.21 1681
2870.72 1547
2871.22 1672
2871.73 1745
2872.23 1891
2872.74 1673
2873.24 1854
2873.75 1937
2874.25 1946
2874.76 1994
2875.27 2085
2875.77 2095
2876.28 1938
2876.78 1846
2877.29 1904
2877.79 1913
2878.30 1969
2878.81 1864
2879.31 1784
2879.82 1821
2880.32 1869
2880.83 1974
2881.33 1746
2881.84 1803
2882.35 1766
2882.85 1700
2883.36 1974
2883.87 1779
2884.37 1777
2884.88 2034
2885.38 2184
2885.89 2170
2886.40 2117
2886.90 2029
2887.41 1960
2887.92 1789
2888.42 1926
2888.93 1976
2889.44 1831
2889.94 1699
2890.45 1896
2890.96 1803
2891.46 1853
2891.97 1752
2892.48 1782
2892.98 1651
2893.49 1667
2894.00 1845
2894.51 1889
2895.01 1800
2895.52 1822
2896.03 1906
2896.54 1812
2897.04 1927
2897.55 1976
2898.06 2135
2898.57 2477
2899.07 2177
2899.58 1906
2900.09 2076
2900.60 2144
2901.10 2124
2901.61 1974
2902.12 1987
2902.63 1943
2903.13 2110
2903.64 2121
2904.15 1923
2904.66 2070
2905.17 2119
2905.68 1939
2906.18 1768
2906.69 1675
2907.20 1725
2907.71 1854
2908.22 2094
2908.72 1967
2909.23 1699
2909.74 1760
2910.25 1880
2910.76 1858
2911.27 2068
2911.78 2000
2912.28 1750
2912.79 1727
2913.30 1850
2913.81 1947
2914.32 2093
2914.83 1930
2915.34 1733
2915.85 1856
2916.36 1727
2916.87 1658
2917.37 1814
2917.88 1825
2918.39 2012
2918.90 2086
2919.41 1913
2919.92 1956
2920.43 2126
2920.94 2148
2921.45 2033
2921.96 1852
2922.47 2145
2922.98 2154
2923.49 2254
2924.00 2584
2924.51 2641
2925.02 2815
2925.53 2845
2926.04 3043
2926.55 3411
2927.06 3569
2927.57 3702
2928.08 3585
2928.59 3316
2929.10 3552
2929.61 3249
2930.12 3431
2930.63 3019
2931.14 2739
2931.65 2306
2932.16 2277
2932.67 2167
2933.18 2037
2933.69 1961
2934.20 1992
2934.71 1806
2935.22 1874
2935.73 1774
2936.24 1869
2936.76 1895
2937.27 1824
2937.78 1728
2938.29 1731
2938.80 1626
2939.31 1694
2939.82 1791
2940.33 1887
2940.84 2035
2941.36 1880
2941.87 1767
2942.38 1700
2942.89 1631
2943.40 1714
2943.91 1646
2944.42 1831
2944.94 1783
2945.45 1739
2945.96 1793
2946.47 1852
2946.98 1935
2947.49 2017
2948.01 1808
2948.52 1773
2949.03 1809
2949.54 1865
2950.05 1762
2950.57 1897
2951.08 1855
2951.59 1918
2952.10 1831
2952.61 1800
2953.13 1735
2953.64 1854
2954.15 1832
2954.66 1679
2955.18 1624
2955.69 1661
2956.20 1667
2956.71 1724
2957.23 1954
2957.74 1800
2958.25 1791
2958.76 1842
2959.28 1739
2959.79 1690
2960.30 1619
2960.82 1638
2961.33 1628
2961.84 1641
2962.36 1682
2962.87 1609
2963.38 1653
2963.89 1842
2964.41 1722
2964.92 1819
2965.43 1925
2965.95 1614
2966.46 1606
2966.97 1691
2967.49 1688
2968.00 1610
2968.52 1627
2969.03 1659
2969.54 1713
2970.06 1755
2970.57 1702
2971.08 1696
2971.60 1547
2972.11 1542
2972.63 1463
2973.14 1529
2973.65 1731
2974.17 1716
2974.68 1733
2975.20 1591
2975.71 1509
2976.23 1471
2976.74 1676
2977.25 1692
2977.77 1748
2978.28 1693
2978.80 1639
2979.31 1689
2979.83 1554
2980.34 1670
2980.86 1511
2981.37 1474
2981.89 1485
2982.40 1583
2982.91 1499
2983.43 1589
2983.94 1638
2984.46 1594
2984.97 1626
2985.49 1657
2986.00 1533
2986.52 1587
2987.04 1653
2987.55 1547
2988.07 1370
2988.58 1550
2989.10 1490
2989.61 1563
2990.13 1643
2990.64 1599
2991.16 1780
2991.67 1537
2992.19 1502
2992.71 1652
2993.22 1739
2993.74 1763
2994.25 1746
2994.77 1831
2995.28 1936
2995.80 1815
2996.32 2019
2996.83 2055
2997.35 1914
2997.87 1939
2998.38 1896
2998.90 2231
2999.41 2285
2999.93 2107
3000.45 2134
3000.96 2201
3001.48 2094
3002.00 2135
3002.51 2228
3003.03 2023
3003.55 2323
3004.06 2313
3004.58 2260
3005.10 2088
3005.61 2156
3006.13 1966
3006.65 2195
3007.16 2097
3007.68 2134
3008.20 2055
3008.71 1851
3009.23 2008
3009.75 1874
3010.27 1650
3010.78 1607
3011.30 1714
3011.82 1725
3012.34 1708
3012.85 1767
3013.37 1660
3013.89 1505
3014.41 1599
3014.92 1655
3015.44 1749
3015.96 1803
3016.48 1576
3016.99 1475
3017.51 1679
3018.03 1784
3018.55 1806
3019.07 1760
3019.58 1650
3020.10 1815
3020.62 1728
3021.14 1575
3021.66 1776
3022.17 1713
3022.69 1893
3023.21 1899
3023.73 1815
3024.25 1646
3024.77 1579
3025.28 1635
3025.80 1741
3026.32 1738
3026.84 1668
3027.36 1802
3027.88 2104
3028.40 1742
3028.92 1680
3029.43 1690
3029.95 1732
3030.47 1694
3030.99 1720
3031.51 1679
3032.03 1627
3032.55 1614
3033.07 1763
3033.59 1594
3034.11 1600
3034.63 1752
3035.15 1762
3035.66 1696
3036.18 1750
3036.70 1601
3037.22 1600
3037.74 1597
3038.26 1706
3038.78 1708
3039.30 1727
3039.82 1889
3040.34 1806
3040.86 1732
3041.38 1787
3041.90 1604
3042.42 1579
3042.94 1642
3043.46 1857
3043.98 1762
3044.50 1690
3045.02 1644
3045.54 1726
3046.06 1857
3046.58 1811
3047.10 1699
3047.62 1596
3048.14 1547
3048.66 1570
3049.18 1496
3049.71 1491
3050.23 1573
3050.75 1653
3051.27 1674
3051.79 1689
3052.31 1593
3052.83 1602
3053.35 1618
3053.87 1554
3054.39 1607
3054.91 1566
3055.43 1711
3055.96 1514
3056.48 1475
3057.00 1510
3057.52 1382
3058.04 1446
3058.56 1587
3059.08 1647
3059.61 1625
3060.13 1634
3060.65 1584
3061.17 1609
3061.69 1561
3062.21 1532
3062.73 1442
3063.26 1604
3063.78 1555
3064.30 1667
3064.82 1647
3065.34 1713
3065.87 1566
3066.39 1494
3066.91 1642
3067.43 1700
3067.95 1657
3068.48 1739
3069.00 1739
3069.52 1571
3070.04 1666
3070.57 1801
3071.09 1859
3071.61 1867
3072.13 1748
3072.66 1679
3073.18 1730
3073.70 1562
3074.22 1566
3074.75 1372
3075.27 1437
3075.79 1585
3076.32 1571
3076.84 1595
3077.36 1587
3077.88 1598
3078.41 1629
3078.93 1609
3079.45 1761
3079.98 1611
3080.50 1802
3081.02 1763
3081.55 1683
3082.07 1688
3082.59 1707
3083.12 1713
3083.64 1590
3084.16 1647
3084.69 1751
3085.21 1800
3085.73 1803
3086.26 1705
3086.78 1728
3087.31 1591
3087.83 1748
3088.35 1660
3088.88 1519
3089.40 1540
3089.93 1535
3090.45 1473
3090.97 1685
3091.50 1612
3092.02 1747
3092.55 1633
3093.07 1539
3093.60 1528
3094.12 1540
3094.64 1722
3095.17 1714
3095.69 1692
3096.22 1521
3096.74 1714
3097.27 1715
3097.79 1629
3098.32 1657
3098.84 1601
3099.37 1732
3099.89 1609
3100.42 1583
3100.94 1678
3101.47 1790
3101.99 1782
3102.52 1759
3103.04 1870
3103.57 1884
3104.09 2258
3104.62 2014
3105.14 2269
3105.67 2230
3106.19 2268
3106.72 2038
3107.24 2063
3107.77 2196
3108.29 2188
3108.82 2223
3109.35 2326
3109.87 2302
3110.40 2318
3110.92 2920
3111.45 3043
3111.98 3125
3112.50 2830
3113.03 3138
3113.55 3638
3114.08 3451
3114.61 3264
3115.13 3325
3115.66 3291
3116.18 3106
3116.71 2752
3117.24 2665
3117.76 2418
3118.29 2182
3118.82 1954
3119.34 2103
3119.87 1932
3120.40 2089
3120.92 2075
3121.45 2011
3121.98 1898
3122.50 2016
3123.03 1822
3123.56 1925
3124.08 1913
3124.61 1717
3125.14 1995
3125.66 2088
3126.19 2046
3126.72 2186
3127.25 2004
3127.77 2077
3128.30 2101
3128.83 2107
3129.36 2063
3129.88 2173
3130.41 2421
3130.94 2470
3131.46 2424
3131.99 2543
3132.52 2772
3133.05 3069
3133.58 3001
3134.10 2886
3134.63 3187
3135.16 3288
3135.69 3435
3136.21 3382
3136.74 3461
3137.27 3529
3137.80 3266
3138.33 3054
3138.86 2868
3139.38 2543
3139.91 2443
3140.44 2352
3140.97 2250
3141.50 2249
3142.03 2342
3142.55 2459
3143.08 2313
3143.61 2167
3144.14 2121
3144.67 2267
3145.20 2333
3145.73 2269
3146.25 2425
3146.78 2517
3147.31 2396
3147.84 2399
3148.37 2241
3148.90 2326
3149.43 2304
3149.96 2319
3150.49 2025
3151.02 1962
3151.54 1952
3152.07 1964
3152.60 2071
3153.13 2001
3153.66 2144
3154.19 2083
3154.72 2031
3155.25 1956
3155.78 2125
3156.31 2138
3156.84 2136
3157.37 2111
3157.90 2114
3158.43 2172
3158.96 1962
3159.49 1934
3160.02 1950
3160.55 1850
3161.08 1921
3161.61 1751
3162.14 1910
3162.67 1794
3163.20 1665
3163.73 1570
3164.26 1558
3164.79 1777
3165.32 1772
3165.85 1823
3166.38 1793
3166.91 1857
3167.44 1787
3167.97 1812
3168.50 1750
3169.03 1849
3169.57 1715
3170.10 1961
3170.63 1641
3171.16 1833
3171.69 1792
3172.22 1703
3172.75 1834
3173.28 1889
3173.81 2069
3174.34 2141
3174.88 1969
3175.41 2128
3175.94 2123
3176.47 2165
3177.00 2241
3177.53 2204
3178.06 2052
3178.60 1825
3179.13 1937
3179.66 2123
3180.19 2122
3180.72 2007
3181.25 1602
3181.79 1786
3182.32 1860
3182.85 1706
3183.38 1619
3183.91 1674
3184.44 1737
3184.98 1856
3185.51 1682
3186.04 1722
3186.57 1777
3187.11 1748
3187.64 1772
3188.17 1677
3188.70 1711
3189.24 1601
3189.77 1625
3190.30 1600
3190.83 1618
3191.37 1469
3191.90 1498
3192.43 1492
3192.96 1654
3193.50 1666
3194.03 1765
3194.56 1658
3195.09 1725
3195.63 1830
3196.16 1787
3196.69 1995
3197.23 1953
3197.76 1974
3198.29 2033
3198.83 2007
3199.36 2031
3199.89 1991
3200.43 2156
3200.96 2147
3201.49 2015
3202.03 2119
3202.56 2065
3203.09 1842
3203.63 1845
3204.16 1890
3204.69 1821
3205.23 1797
3205.76 1792
3206.30 1680
3206.83 1634
3207.36 1584
3207.90 1593
3208.43 1665
3208.97 1593
3209.50 1803
3210.03 1737
3210.57 1553
3211.10 1609
3211.64 1609
3212.17 1576
3212.70 1761
3213.24 1718
3213.77 1671
3214.31 1734
3214.84 1712
3215.38 1648
3215.91 1561
3216.45 1708
3216.98 1613
3217.52 1566
3218.05 1615
3218.59 1701
3219.12 1598
3219.66 1625
3220.19 1619
3220.73 1454
3221.26 1514
3221.80 1613
3222.33 1712
3222.87 1642
3223.40 1489
3223.94 1511
3224.47 1712
3225.01 1699
3225.54 1584
3226.08 1705
3226.61 1894
3227.15 1905
3227.69 1642
3228.22 1589
3228.76 1619
3229.29 1808
3229.83 1741
3230.36 1706
3230.90 1554
3231.44 1563
3231.97 1808
3232.51 1714
3233.04 1692
3233.58 1550
3234.12 1581
3234.65 1527
3235.19 1567
3235.72 1429
3236.26 1546
3236.80 1511
3237.33 1577
3237.87 1564
3238.41 1590
3238.94 1618
3239.48 1707
3240.02 1670
3240.55 1681
3241.09 1657
3241.63 1703
3242.16 1566
3242.70 1562
3243.24 1568
3243.77 1546
3244.31 1617
3244.85 1562
3245.39 1442
3245.92 1538
3246.46 1561
3247.00 1431
3247.53 1404
3248.07 1582
3248.61 1678
3249.15 1574
3249.68 1469
3250.22 1392
3250.76 1463
3251.30 1540
3251.83 1579
3252.37 1522
3252.91 1548
3253.45 1515
3253.98 1466
3254.52 1544
3255.06 1596
3255.60 1647
3256.14 1622
3256.67 1459
3257.21 1617
3257.75 1735
3258.29 1551
3258.83 1664
3259.37 1742
3259.90 1748
3260.44 1883
3260.98 1752
3261.52 1727
3262.06 1718
3262.60 1818
3263.13 1969
3263.67 2040
3264.21 2091
3264.75 1909
3265.29 2018
3265.83 2018
3266.37 1994
3266.91 2093
3267.44 2100
3267.98 2150
3268.52 2256
3269.06 2155
3269.60 2162
3270.14 2148
3270.68 2169
3271.22 2072
3271.76 1886
3272.30 2016
3272.84 1987
3273.38 1839
3273.91 1731
3274.45 1771
3274.99 1915
3275.53 1750
3276.07 1776
3276.61 1822
3277.15 1839
3277.69 1868
3278.23 1819
3278.77 1823
3279.31 1681
3279.85 1644
3280.39 1741
3280.93 1683
3281.47 1862
3282.01 1849
3282.55 1945
3283.09 1957
3283.63 1886
3284.17 1854
3284.71 1971
3285.25 1878
3285.79 1990
3286.33 2009
3286.87 1872
3287.42 1911
3287.96 1854
3288.50 1862
3289.04 1877
3289.58 1983
3290.12 2020
3290.66 1617
3291.20 1612
3291.74 1814
3292.28 1959
3292.82 1817
3293.36 1755
3293.91 1837
3294.45 2052
3294.99 2288
3295.53 2297
3296.07 2073
3296.61 2281
3297.15 2232
3297.69 2368
3298.24 2516
3298.78 2254
3299.32 2301
3299.86 2017
3300.40 1980
3300.94 1950
3301.49 1935
3302.03 1879
3302.57 1712
3303.11 1808
3303.65 1776
3304.19 1748
3304.74 1675
3305.28 1640
3305.82 1699
3306.36 1789
3306.90 1808
3307.45 1808
3307.99 1835
3308.53 1759
3309.07 1725
3309.62 1685
3310.16 1679
3310.70 1941
3311.24 1675
3311.79 1763
3312.33 1761
3312.87 1949
3313.41 1952
3313.96 2072
3314.50 2018
3315.04 2052
3315.59 2185
3316.13 2103
3316.67 2218
3317.21 2495
3317.76 2524
3318.30 2467
3318.84 2396
3319.39 2446
3319.93 2376
3320.47 2255
3321.02 2187
3321.56 2215
3322.10 2104
3322.65 2146
3323.19 2112
3323.73 1946
3324.28 1851
3324.82 1780
3325.36 1972
3325.91 1969
3326.45 2037
3327.00 1893
3327.54 1787
3328.08 1945
3328.63 1856
3329.17 1825
3329.72 1714
3330.26 1534
3330.80 1609
3331.35 1644
3331.89 1639
3332.44 1823
3332.98 1734
3333.53 1621
3334.07 1783
3334.61 1572
3335.16 1580
3335.70 1464
3336.25 1661
3336.79 1669
3337.34 1675
3337.88 1570
3338.43 1615
3338.97 1633
3339.52 1634
3340.06 1625
3340.61 1659
3341.15 1567
3341.70 1696
3342.24 1669
3342.79 1553
3343.33 1418
3343.88 1521
3344.42 1670
3344.97 1520
3345.51 1550
3346.06 1541
3346.60 1565
3347.15 1442
3347.69 1557
3348.24 1511
3348.78 1543
3349.33 1541
3349.88 1578
3350.42 1708
3350.97 1701
3351.51 1637
3352.06 1551
3352.61 1608
3353.15 1508
3353.70 1615
3354.24 1469
3354.79 1597
3355.34 1640
3355.88 1639
3356.43 1605
3356.97 1722
3357.52 1714
3358.07 1553
3358.61 1761
3359.16 1938
3359.71 2003
3360.25 2001
3360.80 1834
3361.35 1811
3361.89 1840
3362.44 1774
3362.99 1735
3363.53 1745
3364.08 1652
3364.63 1490
3365.17 1570
3365.72 1522
3366.27 1541
3366.81 1580
3367.36 1518
3367.91 1457
3368.46 1450
3369.00 1465
3369.55 1436
3370.10 1399
3370.64 1419
3371.19 1503
3371.74 1456
3372.29 1467
3372.83 1524
3373.38 1518
3373.93 1411
3374.48 1558
3375.03 1473
3375.57 1325
3376.12 1460
3376.67 1512
3377.22 1495
3377.76 1548
3378.31 1438
3378.86 1477
3379.41 1414
3379.96 1420
3380.50 1384
3381.05 1364
3381.60 1370
3382.15 1576
3382.70 1506
3383.25 1511
3383.79 1448
3384.34 1399
3384.89 1369
3385.44 1463
3385.99 1544
3386.54 1474
3387.09 1554
3387.64 1432
3388.18 1601
3388.73 1600
3389.28 1441
3389.83 1540
3390.38 1671
3390.93 1460
3391.48 1352
3392.03 1620
3392.58 1553
3393.13 1515
3393.67 1555
3394.22 1404
3394.77 1299
3395.32 1383
3395.87 1382
3396.42 1317
3396.97 1330
3397.52 1459
3398.07 1311
3398.62 1317
3399.17 1375
3399.72 1401
3400.27 1481
3400.82 1607
3401.37 1609
3401.92 1559
3402.47 1504
3403.02 1633
3403.57 1681
3404.12 1717
3404.67 1611
3405.22 1607
3405.77 1820
3406.32 1799
3406.87 1693
3407.42 1709
3407.97 1684
3408.52 1518
3409.07 1430
3409.62 1501
3410.17 1464
3410.72 1617
3411.27 1465
3411.82 1419
3412.38 1325
3412.93 1376
3413.48 1600
3414.03 1659
3414.58 1430
3415.13 1468
3415.68 1416
3416.23 1288
3416.78 1508
3417.33 1660
3417.89 1464
3418.44 1561
3418.99 1392
3419.54 1375
3420.09 1474
3420.64 1604
3421.19 1706
3421.74 1643
3422.30 1572
3422.85 1695
3423.40 1559
3423.95 1575
3424.50 1577
3425.05 1586
3425.61 1454
3426.16 1518
3426.71 1527
3427.26 1683
3427.81 1498
3428.37 1342
3428.92 1609
3429.47 1554
3430.02 1760
3430.58 1540
3431.13 1576
3431.68 1577
3432.23 1581
3432.78 1491
3433.34 1446
3433.89 1426
3434.44 1525
3434.99 1498
3435.55 1421
3436.10 1389
3436.65 1428
3437.21 1407
3437.76 1530
3438.31 1348
3438.86 1398
3439.42 1283
3439.97 1328
3440.52 1468
3441.08 1520
3441.63 1494
3442.18 1496
3442.74 1437
3443.29 1471
3443.84 1531
3444.40 1510
3444.95 1535
3445.50 1500
3446.06 1478
3446.61 1474
3447.16 1429
3447.72 1445
3448.27 1448
3448.82 1509
3449.38 1583
3449.93 1449
3450.48 1432
3451.04 1618
3451.59 1641
3452.15 1538
3452.70 1600
3453.25 1606
3453.81 1390
3454.36 1528
3454.92 1619
3455.47 1553
3456.03 1506
3456.58 1552
3457.13 1577
3457.69 1521
3458.24 1510
3458.80 1469
3459.35 1502
3459.91 1564
3460.46 1430
3461.02 1292
3461.57 1429
3462.13 1547
3462.68 1386
3463.24 1296
3463.79 1363
3464.34 1348
3464.90 1373
3465.46 1415
3466.01 1393
3466.57 1343
3467.12 1399
3467.68 1557
3468.23 1517
3468.79 1549
3469.34 1520
3469.90 1572
3470.45 1426
3471.01 1444
3471.56 1393
3472.12 1226
3472.67 1403
3473.23 1503
3473.79 1496
3474.34 1466
3474.90 1393
3475.45 1401
3476.01 1542
3476.56 1443
3477.12 1527
3477.68 1564
3478.23 1565
3478.79 1631
3479.35 1588
3479.90 1545
3480.46 1610
3481.01 1737
3481.57 1737
3482.13 1769
3482.68 1658
3483.24 1599
3483.80 1535
3484.35 1629
3484.91 1788
3485.47 1703
3486.02 1723
3486.58 1795
3487.14 1827
3487.69 1788
3488.25 1853
3488.81 1806
3489.36 1674
3489.92 1856
3490.48 1913
3491.03 2057
3491.59 2133
3492.15 2116
3492.71 2173
3493.26 2345
3493.82 2203
3494.38 2375
3494.94 2404
3495.49 2540
3496.05 2497
3496.61 2536
3497.17 2496
3497.72 2533
3498.28 2406
3498.84 2440
3499.40 2668
3499.95 2727
3500.51 2746
3501.07 2943
3501.63 2878
3502.19 2961
3502.74 2925
3503.30 3105
3503.86 3032
3504.42 2903
3504.98 2718
3505.53 2709
3506.09 2690
3506.65 2689
3507.21 2563
3507.77 2455
3508.33 2633
3508.88 2490
3509.44 2319
3510.00 2146
3510.56 2257
3511.12 2413
3511.68 2419
3512.24 2475
3512.80 2275
3513.35 2150
3513.91 2076
3514.47 2076
3515.03 1953
3515.59 2055
3516.15 2199
3516.71 2313
3517.27 2287
3517.83 2484
3518.39 2405
3518.95 2428
3519.50 2500
3520.06 2621
3520.62 2580
3521.18 2378
3521.74 2492
3522.30 2374
3522.86 2313
3523.42 2276
3523.98 2515
3524.54 2164
3525.10 2155
3525.66 2118
3526.22 2132
3526.78 2038
3527.34 2024
3527.90 1965
3528.46 1978
3529.02 1882
3529.58 1615
3530.14 1774
3530.70 1696
3531.26 1646
3531.82 1534
3532.38 1618
3532.94 1869
3533.50 1652
3534.06 1470
3534.62 1461
3535.18 1488
3535.75 1622
3536.31 1860
3536.87 1859
3537.43 1760
3537.99 1779
3538.55 1673
3539.11 1798
3539.67 2002
3540.23 1865
3540.79 1846
3541.35 2108
3541.92 2003
3542.48 1955
3543.04 2210
3543.60 2254
3544.16 2253
3544.72 2371
3545.28 2464
3545.84 2566
3546.41 2597
3546.97 2326
3547.53 2368
3548.09 2279
3548.65 2108
3549.21 1973
3549.78 1854
3550.34 2147
3550.90 2177
3551.46 2161
3552.02 2051
3552.59 2189
3553.15 2302
3553.71 2128
3554.27 2099
3554.83 2129
3555.40 2201
3555.96 2047
3556.52 1950
3557.08 2021
3557.65 1974
3558.21 1852
3558.77 1732
3559.33 1679
3559.90 1810
3560.46 1587
3561.02 1544
3561.58 1603
3562.15 1546
3562.71 1513
3563.27 1556
3563.83 1488
3564.40 1550
3564.96 1576
3565.52 1500
3566.09 1621
3566.65 1587
3567.21 1594
3567.78 1456
3568.34 1564
3568.90 1592
3569.47 1564
3570.03 1557
3570.59 1426
3571.16 1243
3571.72 1349
3572.28 1421
3572.85 1374
3573.41 1484
3573.97 1387
3574.54 1454
3575.10 1479
3575.66 1625
3576.23 1665
3576.79 1537
3577.36 1474
3577.92 1452
3578.48 1551
3579.05 1488
3579.61 1468
3580.18 1395
3580.74 1400
3581.31 1497
3581.87 1568
3582.43 1585
3583.00 1536
3583.56 1536
3584.13 1489
3584.69 1651
3585.26 1730
3585.82 1542
3586.39 1579
3586.95 1574
3587.52 1489
3588.08 1471
3588.64 1530
3589.21 1468
3589.77 1546
3590.34 1506
3590.90 1407
3591.47 1540
3592.03 1426
3592.60 1530
3593.17 1567
3593.73 1587
3594.30 1496
3594.86 1630
3595.43 1536
3595.99 1495
3596.56 1542
3597.12 1491
3597.69 1512
3598.25 1503
3598.82 1607
3599.39 1453
3599.95 1578
3600.52 1785
3601.08 1704
3601.65 1747
3602.21 1787
3602.78 1764
3603.35 1706
3603.91 1847
3604.48 1787
3605.04 1625
3605.61 1562
3606.18 1553
3606.74 1655
3607.31 1664
3607.88 1630
3608.44 1505
3609.01 1565
3609.57 1610
3610.14 1624
3610.71 1617
3611.27 1308
3611.84 1659
3612.41 1648
3612.97 1512
3613.54 1674
3614.11 1831
3614.68 2008
3615.24 2425
3615.81 2845
3616.38 3555
3616.94 4213
3617.51 4910
3618.08 5855
3618.64 6640
3619.21 7328
3619.78 8447
3620.35 8928
3620.91 9024
3621.48 9070
3622.05 8813
3622.62 8357
3623.18 7556
3623.75 6459
3624.32 5477
3624.89 4563
3625.45 3941
3626.02 3298
3626.59 2839
3627.16 2526
3627.73 2141
3628.29 2080
3628.86 1824
3629.43 1688
3630.00 1695
3630.57 1707
3631.13 1737
3631.70 1542
3632.27 1380
3632.84 1559
3633.41 1650
3633.98 1565
3634.54 1651
3635.11 1425
3635.68 1342
3636.25 1573
3636.82 1416
3637.39 1486
3637.96 1499
3638.52 1664
3639.09 1572
3639.66 1578
3640.23 1572
3640.80 1647
3641.37 1780
3641.94 1753
3642.51 1637
3643.08 1761
3643.65 1902
3644.21 1995
3644.78 2066
3645.35 2019
3645.92 2012
3646.49 2093
3647.06 2294
3647.63 2499
3648.20 2442
3648.77 2408
3649.34 2333
3649.91 2344
3650.48 2332
3651.05 2308
3651.62 2343
3652.19 2209
3652.76 2153
3653.33 2121
3653.90 2021
3654.47 1992
3655.04 2089
3655.61 2026
3656.18 1897
3656.75 2039
3657.32 2128
3657.89 1963
3658.46 2045
3659.03 1951
3659.60 1840
3660.17 1956
3660.74 1954
3661.31 1713
3661.88 1814
3662.45 1776
3663.02 1758
3663.59 1628
3664.16 1580
3664.74 1719
3665.31 1590
3665.88 1625
3666.45 1629
3667.02 1578
3667.59 1660
3668.16 1748
3668.73 1546
3669.30 1653
3669.87 1720
3670.45 1767
3671.02 1659
3671.59 1524
3672.16 1748
3672.73 1787
3673.30 1705
3673.87 1595
3674.45 1548
3675.02 1464
3675.59 1477
3676.16 1593
3676.73 1755
3677.30 1681
3677.88 1723
3678.45 1724
3679.02 1679
3679.59 1748
3680.16 1596
3680.74 1518
3681.31 1538
3681.88 1572
3682.45 1446
3683.02 1519
3683.60 1506
3684.17 1481
3684.74 1313
3685.31 1509
3685.89 1533
3686.46 1339
3687.03 1292
3687.60 1430
3688.18 1417
3688.75 1464
3689.32 1406
3689.89 1382
3690.47 1299
3691.04 1402
3691.61 1444
3692.19 1464
3692.76 1524
3693.33 1452
3693.91 1484
3694.48 1376
3695.05 1368
3695.62 1294
3696.20 1449
3696.77 1466
3697.34 1473
3697.92 1430
3698.49 1503
3699.06 1448
3699.64 1477
3700.21 1559
3700.79 1461
3701.36 1658
3701.93 1585
3702.51 1502
3703.08 1498
3703.65 1461
3704.23 1375
3704.80 1412
3705.38 1438
3705.95 1542
3706.52 1298
3707.10 1411
3707.67 1359
3708.25 1188
3708.82 1392
3709.39 1529
3709.97 1574
3710.54 1492
3711.12 1529
3711.69 1461
3712.27 1662
3712.84 1550
3713.42 1433
3713.99 1549
3714.57 1510
3715.14 1511
3715.71 1390
3716.29 1476
3716.86 1409
3717.44 1370
3718.01 1386
3718.59 1477
3719.16 1457
3719.74 1274
3720.31 1331
3720.89 1381
3721.47 1325
3722.04 1395
3722.62 1390
3723.19 1398
3723.77 1298
3724.34 1293
3724.92 1374
3725.49 1511
3726.07 1536
3726.64 1407
3727.22 1471
3727.80 1471
3728.37 1583
3728.95 1536
3729.52 1508
3730.10 1473
3730.67 1706
3731.25 1741
3731.83 1843
3732.40 2251
3732.98 2324
3733.55 2486
3734.13 2515
3734.71 2663
3735.28 2917
3735.86 3044
3736.44 3122
3737.01 2978
3737.59 2852
3738.17 2595
3738.74 2520
3739.32 2365
3739.90 2195
3740.47 1962
3741.05 1743
3741.63 1670
3742.20 1644
3742.78 1591
3743.36 1482
3743.93 1557
3744.51 1491
3745.09 1500
3745.66 1343
3746.24 1313
3746.82 1443
3747.40 1329
3747.97 1356
3748.55 1176
3749.13 1298
3749.70 1313
3750.28 1293
3750.86 1332
3751.44 1212
3752.02 1247
3752.59 1258
3753.17 1238
3753.75 1232
3754.33 1216
3754.90 1194
3755.48 1248
3756.06 1197
3756.64 1359
3757.22 1483
3757.79 1552
3758.37 1556
3758.95 1391
3759.53 1441
3760.11 1396
3760.68 1432
3761.26 1441
3761.84 1496
3762.42 1762
3763.00 1538
3763.58 1491
3764.15 1557
3764.73 1616
3765.31 1463
3765.89 1371
3766.47 1498
3767.05 1614
3767.63 1432
3768.21 1462
3768.78 1475
3769.36 1360
3769.94 1429
3770.52 1485
3771.10 1440
3771.68 1419
3772.26 1361
3772.84 1461
3773.42 1434
3774.00 1463
3774.58 1438
3775.15 1484
3775.73 1481
3776.31 1418
3776.89 1238
3777.47 1324
3778.05 1506
3778.63 1410
3779.21 1213
3779.79 1304
3780.37 1411
3780.95 1337
3781.53 1355
3782.11 1259
3782.69 1374
3783.27 1164
3783.85 1209
3784.43 1212
3785.01 1317
3785.59 1404
3786.17 1392
3786.75 1392
3787.33 1318
3787.91 1221
3788.49 1274
3789.07 1566
3789.65 1492
3790.23 1569
3790.81 1442
3791.39 1520
3791.98 1382
3792.56 1389
3793.14 1344
3793.72 1431
3794.30 1444
3794.88 1446
3795.46 1244
3796.04 1362
3796.62 1394
3797.20 1443
3797.78 1392
3798.37 1383
3798.95 1465
3799.53 1281
3800.11 1435
3800.69 1443
3801.27 1452
3801.85 1468
3802.43 1578
3803.02 1468
3803.60 1467
3804.18 1535
3804.76 1311
3805.34 1386
3805.92 1390
3806.51 1533
3807.09 1510
3807.67 1332
3808.25 1506
3808.83 1524
3809.42 1446
3810.00 1620
3810.58 1557
3811.16 1473
3811.74 1653
3812.33 1598
3812.91 1635
3813.49 1737
3814.07 1530
3814.66 1604
3815.24 1653
3815.82 1596
3816.40 1538
3816.99 1537
3817.57 1387
3818.15 1507
3818.73 1540
3819.32 1429
3819.90 1418
3820.48 1539
3821.06 1575
3821.65 1433
3822.23 1345
3822.81 1456
3823.40 1445
3823.98 1525
3824.56 1345
3825.15 1431
3825.73 1540
3826.31 1507
3826.90 1439
3827.48 1418
3828.06 1302
3828.65 1354
3829.23 1551
3829.81 1488
3830.40 1611
3830.98 1557
3831.56 1630
3832.15 1572
3832.73 1495
3833.32 1494
3833.90 1456
3834.48 1408
3835.07 1411
3835.65 1443
3836.23 1436
3836.82 1490
3837.40 1284
3837.99 1377
3838.57 1517
3839.16 1574
3839.74 1646
3840.32 1552
3840.91 1477
3841.49 1435
3842.08 1539
3842.66 1494
3843.25 1420
3843.83 1516
3844.42 1604
3845.00 1569
3845.59 1552
3846.17 1505
3846.76 1595
3847.34 1384
3847.92 1404
3848.51 1469
3849.09 1767
3849.68 1575
3850.27 1485
3850.85 1486
3851.44 1533
3852.02 1735
3852.61 1736
3853.19 1660
3853.78 1653
3854.36 1519
3854.95 1478
3855.53 1466
3856.12 1519
3856.70 1695
3857.29 1677
3857.88 1686
3858.46 1787
3859.05 2252
3859.63 2413
3860.22 2873
3860.80 3505
3861.39 4009
3861.98 4540
3862.56 4912
3863.15 5274
3863.73 5673
3864.32 5693
3864.91 5996
3865.49 6002
3866.08 6395
3866.67 6096
3867.25 6059
3867.84 5551
3868.43 5049
3869.01 4662
3869.60 4019
3870.19 3657
3870.77 3498
3871.36 3148
3871.95 3238
3872.53 3358
3873.12 3549
3873.71 3236
3874.29 3086
3874.88 3011
3875.47 2853
3876.05 2890
3876.64 2847
3877.23 2595
3877.82 2499
3878.40 2376
3878.99 2421
3879.58 2505
3880.16 2319
3880.75 2430
3881.34 2475
3881.93 2532
3882.51 2246
3883.10 2074
3883.69 2243
3884.28 2163
3884.87 2099
3885.45 2099
3886.04 2183
3886.63 1977
3887.22 2111
3887.80 2226
3888.39 2260
3888.98 2314
3889.57 2245
3890.16 2300
3890.74 2315
3891.33 2227
3891.92 2228
3892.51 2035
3893.10 2013
3893.69 2432
3894.27 2184
3894.86 2069
3895.45 1970
3896.04 1942
3896.63 1830
3897.22 1875
3897.81 1953
3898.40 1891
3898.98 1838
3899.57 1806
3900.16 1812
3900.75 2017
3901.34 1800
3901.93 1726
3902.52 1820
3903.11 1853
3903.70 1731
3904.29 1639
3904.87 1613
3905.46 1622
3906.05 1587
3906.64 1566
3907.23 1688
3907.82 1625
3908.41 1399
3909.00 1560
3909.59 1559
3910.18 1558
3910.77 1506
3911.36 1408
3911.95 1355
3912.54 1337
3913.13 1483
3913.72 1366
3914.31 1284
3914.90 1330
3915.49 1378
3916.08 1441
3916.67 1395
3917.26 1327
3917.85 1471
3918.44 1461
3919.03 1329
3919.62 1230
3920.21 1294
3920.80 1486
3921.39 1464
3921.98 1320
3922.57 1404
3923.16 1557
3923.75 1444
3924.34 1369
3924.94 1250
3925.53 1391
3926.12 1484
3926.71 1476
3927.30 1517
3927.89 1455
3928.48 1422
3929.07 1357
3929.66 1335
3930.25 1329
3930.85 1414
3931.44 1363
3932.03 1392
3932.62 1289
3933.21 1042
3933.80 1203
3934.39 1284
3934.99 1211
3935.58 1135
3936.17 1157
3936.76 1311
3937.35 1373
3937.94 1334
3938.54 1499
3939.13 1396
3939.72 1319
3940.31 1432
3940.90 1357
3941.49 1336
3942.09 1282
3942.68 1209
3943.27 1276
3943.86 1392
3944.46 1539
3945.05 1549
3945.64 1513
3946.23 1319
3946.82 1395
3947.42 1305
3948.01 1244
3948.60 1341
3949.20 1431
3949.79 1451
3950.38 1381
3950.97 1327
3951.57 1218
3952.16 1351
3952.75 1382
3953.34 1306
3953.94 1360
3954.53 1211
3955.12 1147
3955.72 1188
3956.31 1373
3956.90 1242
3957.50 1238
3958.09 1271
3958.68 1343
3959.28 1290
3959.87 1302
3960.46 1205
3961.06 1151
3961.65 1171
3962.24 1213
3962.84 1131
3963.43 1220
3964.02 1274
3964.62 1256
3965.21 1185
3965.81 1285
3966.40 1223
3966.99 1260
3967.59 1283
3968.18 1289
3968.78 1235
3969.37 1140
3969.96 1084
3970.56 1047
3971.15 992
3971.75 1001
3972.34 1160
3972.94 1120
3973.53 1238
3974.12 1191
3974.72 1112
3975.31 1112
3975.91 1235
3976.50 1340
3977.10 1212
3977.69 1179
3978.29 1329
3978.88 1157
3979.48 1123
3980.07 1215
3980.67 1183
3981.26 1111
3981.86 1174
3982.45 1306
3983.05 1236
3983.64 1366
3984.24 1267
3984.83 1259
3985.43 1236
3986.02 1309
3986.62 1284
3987.21 1239
3987.81 1246
3988.40 1464
3989.00 1183
3989.60 1107
3990.19 1258
3990.79 1197
3991.38 1141
3991.98 1173
3992.57 1276
3993.17 1298
3993.77 1434
3994.36 1583
3994.96 1595
3995.55 1519
3996.15 1546
3996.75 1562
3997.34 1471
3997.94 1486
3998.54 1632
3999.13 1792
3999.73 1597
4000.32 1688
4000.92 1841
4001.52 2013
4002.11 2069
4002.71 1982
4003.31 1971
4003.90 1999
4004.50 1929
4005.10 1884
4005.69 1761
4006.29 1774
4006.89 1750
4007.49 1690
4008.08 1583
4008.68 1614
4009.28 1636
4009.87 1717
4010.47 1684
4011.07 1644
4011.67 1563
4012.26 1534
4012.86 1618
4013.46 1548
4014.05 1517
4014.65 1638
4015.25 1507
4015.85 1647
4016.44 1631
4017.04 1518
4017.64 1570
4018.24 1712
4018.84 1595
4019.43 1652
4020.03 1695
4020.63 1597
4021.23 1589
4021.83 1476
4022.42 1566
4023.02 1541
4023.62 1515
4024.22 1452
4024.82 1349
4025.41 1333
4026.01 1469
4026.61 1434
4027.21 1581
4027.81 1483
4028.41 1450
4029.01 1520
4029.60 1597
4030.20 1556
4030.80 1609
4031.40 1780
4032.00 1771
4032.60 1548
4033.20 1675
4033.80 1772
4034.39 1670
4034.99 1637
4035.59 1619
4036.19 1638
4036.79 1477
4037.39 1482
4037.99 1451
4038.59 1338
4039.19 1376
4039.79 1313
4040.39 1266
4040.99 1151
4041.59 1338
4042.18 1180
4042.78 1081
4043.38 1141
4043.98 1081
4044.58 1086
4045.18 1209
4045.78 1171
4046.38 1118
4046.98 1150
4047.58 1276
4048.18 1284
4048.78 1008
4049.38 1192
4049.98 1290
4050.58 1265
4051.18 1391
4051.78 1314
4052.38 1199
4052.98 1337
4053.58 1324
4054.19 1271
4054.79 1323
4055.39 1307
4055.99 1255
4056.59 1209
4057.19 1094
4057.79 1128
4058.39 1098
4058.99 1158
4059.59 1130
4060.19 1284
4060.79 1188
4061.39 1130
4061.99 1158
4062.60 1180
4063.20 1142
4063.80 1288
4064.40 1301
4065.00 1201
4065.60 1118
4066.20 1217
4066.80 1193
4067.41 1244
4068.01 1257
4068.61 1144
4069.21 1145
4069.81 1140
4070.41 1102
4071.02 1071
4071.62 1219
4072.22 1092
4072.82 1068
4073.42 1120
4074.02 1189
4074.63 1064
4075.23 1101
4075.83 1090
4076.43 1029
4077.03 1133
4077.64 1034
4078.24 1156
4078.84 1152
4079.44 1056
4080.05 996
4080.65 1058
4081.25 1213
4081.85 1110
4082.46 1141
4083.06 1132
4083.66 1201
4084.26 1144
4084.87 1097
4085.47 1193
4086.07 1194
4086.67 1129
4087.28 1056
4087.88 1172
4088.48 1173
4089.09 994
4089.69 1060
4090.29 927
4090.90 1039
4091.50 1117
4092.10 987
4092.71 996
4093.31 1090
4093.91 1082
4094.52 1033
4095.12 1180
4095.72 1186
4096.33 1128
4096.93 1147
4097.53 1257
4098.14 1173
4098.74 1107
4099.34 1137
4099.95 1241
4100.55 1250
4101.16 1126
4101.76 1104
4102.36 1019
4102.97 1036
4103.57 1057
4104.18 1062
4104.78 1042
4105.38 1026
4105.99 1053
4106.59 1000
4107.20 1052
4107.80 1090
4108.41 1098
4109.01 1032
4109.62 1033
4110.22 1035
4110.82 1059
4111.43 1057
4112.03 1142
4112.64 1078
4113.24 1127
4113.85 1011
4114.45 1200
4115.06 1049
4115.66 1080
4116.27 1043
4116.87 933
4117.48 1019
4118.08 935
4118.69 1051
4119.29 975
4119.90 849
4120.50 914
4121.11 1010
4121.72 1082
4122.32 1078
4122.93 1061
4123.53 1000
4124.14 956
4124.74 1030
4125.35 1032
4125.95 893
4126.56 1005
4127.17 1048
4127.77 1077
4128.38 1099
4128.98 848
4129.59 888
4130.20 938
4130.80 995
4131.41 943
4132.01 1052
4132.62 886
4133.23 961
4133.83 887
4134.44 1018
4135.05 1181
4135.65 1189
4136.26 1150
4136.87 1067
4137.47 999
4138.08 1091
4138.69 1169
4139.29 1197
4139.90 1139
4140.51 1070
4141.11 1084
4141.72 1219
4142.33 1377
4142.93 1376
4143.54 1463
4144.15 1301
4144.75 1374
4145.36 1328
4145.97 1311
4146.58 1268
4147.18 1285
4147.79 1388
4148.40 1298
4149.01 1146
4149.61 1266
4150.22 1198
4150.83 1196
4151.44 1044
4152.04 1013
4152.65 1063
4153.26 1090
4153.87 1074
4154.47 1232
4155.08 1048
4155.69 1061
4156.30 1085
4156.91 996
4157.51 1051
4158.12 1021
4158.73 1060
4159.34 1066
4159.95 1094
4160.56 1095
4161.16 932
4161.77 1067
4162.38 1042
4162.99 1007
4163.60 1041
4164.21 1104
4164.81 1049
4165.42 1138
4166.03 1138
4166.64 1138
4167.25 977
4167.86 981
4168.47 1128
4169.08 1067
4169.69 1011
4170.29 1059
4170.90 1044
4171.51 1013
4172.12 1138
4172.73 1046
4173.34 990
4173.95 1087
4174.56 976
4175.17 984
4175.78 1092
4176.39 1031
4177.00 985
4177.61 1076
4178.22 1145
4178.82 1244
4179.43 1165
4180.04 1155
4180.65 1044
4181.26 1066
4181.87 995
4182.48 1144
4183.09 1004
4183.70 1048
4184.31 971
4184.92 975
4185.53 1067
4186.14 1100
4186.75 1099
4187.36 1127
4187.97 978
4188.58 1056
4189.19 1074
4189.81 1102
4190.42 1055
4191.03 1064
4191.64 1130
4192.25 963
4192.86 997
4193.47 1111
4194.08 1129
4194.69 1208
4195.30 1019
4195.91 1018
4196.52 1025
4197.13 1086
4197.74 1159
4198.36 1174
4198.97 1126
4199.58 1135
4200.19 1094
4200.80 1181
4201.41 1037
4202.02 917
4202.63 991
4203.25 1050
4203.86 1081
4204.47 1137
4205.08 1031
4205.69 1094
4206.30 1023
4206.92 1102
4207.53 1083
4208.14 1038
4208.75 1032
4209.36 1043
4209.97 1067
4210.59 990
4211.20 1142
4211.81 1060
4212.42 973
4213.03 891
4213.65 1072
4214.26 1078
4214.87 1145
4215.48 1086
4216.10 984
4216.71 1120
4217.32 1037
4217.93 978
4218.55 1058
4219.16 1111
4219.77 1042
4220.38 1195
4221.00 1270
4221.61 1268
4222.22 1335
4222.83 1348
4223.45 1516
4224.06 1544
4224.67 1471
4225.29 1547
4225.90 1586
4226.51 1678
4227.13 1667
4227.74 1822
4228.35 1784
4228.96 1918
4229.58 1816
4230.19 1703
4230.80 1754
4231.42 1810
4232.03 1738
4232.65 1698
4233.26 1598
4233.87 1546
4234.49 1542
4235.10 1538
4235.71 1377
4236.33 1486
4236.94 1458
4237.56 1341
4238.17 1429
4238.78 1497
4239.40 1542
4240.01 1633
4240.63 1545
4241.24 1400
4241.85 1576
4242.47 1532
4243.08 1496
4243.70 1426
4244.31 1342
4244.93 1334
4245.54 1379
4246.15 1398
4246.77 1492
4247.38 1467
4248.00 1387
4248.61 1320
4249.23 1268
4249.84 1345
4250.46 1276
4251.07 1259
4251.69 1157
4252.30 1197
4252.92 1133
4253.53 1220
4254.15 1119
4254.76 1099
4255.38 1209
4255.99 1057
4256.61 1099
4257.22 1179
4257.84 1053
4258.45 1129
4259.07 1090
4259.69 1052
4260.30 1198
4260.92 1064
4261.53 1030
4262.15 1116
4262.76 1177
4263.38 1301
4263.99 1015
4264.61 1115
4265.23 1146
4265.84 1127
4266.46 1142
4267.07 1182
4267.69 1149
4268.31 1162
4268.92 1218
4269.54 1177
4270.16 1112
4270.77 1035
4271.39 1146
4272.00 1070
4272.62 1032
4273.24 1159
4273.85 1145
4274.47 1086
4275.09 1133
4275.70 1172
4276.32 1273
4276.94 1184
4277.55 1307
4278.17 1165
4278.79 1231
4279.40 1073
4280.02 1114
4280.64 1079
4281.26 1279
4281.87 1342
4282.49 1122
4283.11 1083
4283.72 1058
4284.34 1174
4284.96 1210
4285.58 1082
4286.19 1053
4286.81 1128
4287.43 1092
4288.05 1144
4288.66 1014
4289.28 1001
4289.90 1044
4290.52 977
4291.13 951
4291.75 1007
4292.37 1013
4292.99 1094
4293.61 1008
4294.22 999
4294.84 1062
4295.46 1052
4296.08 1102
4296.70 1067
4297.31 935
4297.93 1044
4298.55 1033
4299.17 902
4299.79 876
4300.41 1052
4301.03 1153
4301.64 1184
4302.26 956
4302.88 959
4303.50 1027
4304.12 1006
4304.74 1031
4305.36 1044
4305.97 1044
4306.59 1040
4307.21 1001
4307.83 928
4308.45 945
4309.07 1190
4309.69 1093
4310.31 1029
4310.93 968
4311.55 968
4312.17 894
4312.78 1030
4313.40 1103
4314.02 981
4314.64 1008
4315.26 972
4315.88 1134
4316.50 1111
4317.12 987
4317.74 1059
4318.36 959
4318.98 1199
4319.60 1004
4320.22 939
4320.84 953
4321.46 1024
4322.08 992
4322.70 1064
4323.32 1058
4323.94 981
4324.56 1046
4325.18 985
4325.80 948
4326.42 1072
4327.04 993
4327.66 1032
4328.28 1067
4328.90 1000
4329.52 1093
4330.14 1077
4330.76 913
4331.39 966
4332.01 1031
4332.63 1017
4333.25 1021
4333.87 1006
4334.49 1026
4335.11 1082
4335.73 909
4336.35 982
4336.97 1087
4337.59 971
4338.22 1013
4338.84 996
4339.46 1026
4340.08 1067
4340.70 1027
4341.32 974
4341.94 1154
4342.57 1036
4343.19 1111
4343.81 1380
4344.43 1184
4345.05 1293
4345.67 1330
4346.29 1494
4346.92 1703
4347.54 1754
4348.16 1943
4348.78 1897
4349.40 2077
4350.03 1873
4350.65 1916
4351.27 1844
4351.89 1608
4352.51 1445
4353.14 1519
4353.76 1412
4354.38 1188
4355.00 1224
4355.63 1225
4356.25 1197
4356.87 1262
4357.49 1194
4358.12 1098
4358.74 1030
4359.36 1024
4359.98 1265
4360.61 1178
4361.23 1185
4361.85 1095
4362.48 1184
4363.10 1078
4363.72 1087
4364.34 1124
4364.97 1166
4365.59 986
4366.21 1020
4366.84 1049
4367.46 1052
4368.08 1057
4368.71 1100
4369.33 1094
4369.95 987
4370.58 1132
4371.20 1039
4371.82 1000
4372.45 1115
4373.07 1008
4373.70 911
4374.32 987
4374.94 1037
4375.57 956
4376.19 1075
4376.81 1182
4377.44 1119
4378.06 1031
4378.69 1153
4379.31 1073
4379.94 1097
4380.56 1175
4381.18 1305
4381.81 1204
4382.43 1163
4383.06 1150
4383.68 1102
4384.31 1077
4384.93 1110
4385.55 1207
4386.18 1161
4386.80 1080
4387.43 1045
4388.05 963
4388.68 1098
4389.30 1111
4389.93 1028
4390.55 1114
4391.18 1021
4391.80 1106
4392.43 1134
4393.05 975
4393.68 1011
4394.30 1039
4394.93 1004
4395.55 1012
4396.18 1048
4396.80 1013
4397.43 921
4398.05 914
4398.68 1038
4399.31 935
4399.93 1059
4400.56 1031
4401.18 971
4401.81 1072
4402.43 959
4403.06 1058
4403.69 981
4404.31 1042
4404.94 1246
4405.56 1100
4406.19 1174
4406.82 1198
4407.44 1172
4408.07 1249
4408.69 1321
4409.32 1268
4409.95 1282
4410.57 1331
4411.20 1376
4411.83 1352
4412.45 1203
4413.08 1209
4413.71 1381
4414.33 1257
4414.96 1202
4415.59 1216
4416.21 1212
4416.84 1156
4417.47 1085
4418.09 1193
4418.72 1287
4419.35 1223
4419.97 1071
4420.60 1032
4421.23 1070
4421.85 1028
4422.48 1158
4423.11 1119
4423.74 1178
4424.36 1216
4424.99 1166
4425.62 1208
4426.25 1075
4426.87 1110
4427.50 1121
4428.13 1086
4428.76 1161
4429.38 1121
4430.01 1133
4430.64 1000
4431.27 1250
4431.89 1140
4432.52 1152
4433.15 1260
4433.78 1221
4434.41 1168
4435.03 1211
4435.66 1033
4436.29 1147
4436.92 1136
4437.55 1036
4438.18 1048
4438.80 966
4439.43 1012
4440.06 1059
4440.69 1125
4441.32 1038
4441.95 1107
4442.57 1031
4443.20 1073
4443.83 1053
4444.46 1016
4445.09 1079
4445.72 989
4446.35 1037
4446.98 1071
4447.61 1012
4448.23 1121
4448.86 1194
4449.49 1086
4450.12 1166
4450.75 1046
4451.38 974
4452.01 1206
4452.64 1112
4453.27 1161
4453.90 1140
4454.53 1007
4455.16 1018
4455.79 993
4456.42 1049
4457.05 1027
4457.67 1046
4458.30 1032
4458.93 999
4459.56 972
4460.19 1074
4460.82 1077
4461.45 1054
4462.08 897
4462.71 1098
4463.34 1039
4463.97 999
4464.60 1021
4465.23 1050
4465.86 883
4466.49 1056
4467.13 1073
4467.76 1076
4468.39 1123
4469.02 1119
4469.65 1173
4470.28 1111
4470.91 973
4471.54 1058
4472.17 1103
4472.80 1032
4473.43 1032
4474.06 993
4474.69 1141
4475.32 1069
4475.95 1058
4476.59 1067
4477.22 1053
4477.85 1047
4478.48 1125
4479.11 1067
4479.74 1059
4480.37 1056
4481.00 1037
4481.64 972
4482.27 1016
4482.90 1004
4483.53 938
4484.16 963
4484.79 1004
4485.42 999
4486.06 1099
4486.69 1099
4487.32 1139
4487.95 1055
4488.58 942
4489.22 1062
4489.85 1155
4490.48 1133
4491.11 1073
4491.74 1191
4492.38 1157
4493.01 1152
4493.64 1131
4494.27 1047
4494.90 1091
4495.54 986
4496.17 942
4496.80 943
4497.43 1160
4498.07 1218
4498.70 1103
4499.33 1075
4499.96 1054
4500.60 1146
4501.23 1048
4501.86 1003
4502.50 1110
4503.13 1220
4503.76 1163
4504.39 1195
4505.03 1072
4505.66 1169
4506.29 1205
4506.93 1078
4507.56 1080
4508.19 1224
4508.83 1211
4509.46 1249
4510.09 1258
4510.73 991
4511.36 1018
4511.99 1100
4512.63 1167
4513.26 1133
4513.89 1126
4514.53 1167
4515.16 1288
4515.80 1158
4516.43 1141
4517.06 1338
4517.70 1311
4518.33 1349
4518.97 1338
4519.60 1314
4520.23 1233
4520.87 1212
4521.50 1320
4522.14 1339
4522.77 1192
4523.40 1283
4524.04 1258
4524.67 1173
4525.31 1223
4525.94 1304
4526.58 1358
4527.21 1616
4527.85 1792
4528.48 1858
4529.12 2349
4529.75 2707
4530.38 3081
4531.02 3620
4531.65 4409
4532.29 5030
4532.92 5545
4533.56 6219
4534.19 6809
4534.83 6760
4535.46 6852
4536.10 6493
4536.74 6038
4537.37 4973
4538.01 4567
4538.64 4099
4539.28 3297
4539.91 2797
4540.55 2242
4541.18 2069
4541.82 1775
4542.45 1633
4543.09 1644
4543.73 1589
4544.36 1380
4545.00 1379
4545.63 1441
4546.27 1277
4546.91 1159
4547.54 1153
4548.18 1226
4548.81 1136
4549.45 1267
4550.09 1215
4550.72 1220
4551.36 1126
4551.99 1172
4552.63 1182
4553.27 1153
4553.90 1101
4554.54 1174
4555.18 1173
4555.81 1106
4556.45 1162
4557.09 1304
4557.72 1310
4558.36 1265
4559.00 1191
4559.63 1302
4560.27 1348
4560.91 1343
4561.54 1637
4562.18 1555
4562.82 1551
4563.46 1635
4564.09 1638
4564.73 1554
4565.37 1416
4566.00 1494
4566.64 1328
4567.28 1408
4567.92 1345
4568.55 1374
4569.19 1351
4569.83 1336
4570.47 1539
4571.10 1482
4571.74 1337
4572.38 1449
4573.02 1418
4573.66 1263
4574.29 1187
4574.93 1289
4575.57 1163
4576.21 1208
4576.85 1004
4577.48 1143
4578.12 1110
4578.76 1132
4579.40 1173
4580.04 1136
4580.67 1127
4581.31 1105
4581.95 1097
4582.59 1230
4583.23 1265
4583.87 1201
4584.51 1169
4585.14 1193
4585.78 1213
4586.42 1268
4587.06 1133
4587.70 1277
4588.34 1300
4588.98 1098
4589.62 1133
4590.26 1110
4590.89 1099
4591.53 1194
4592.17 1216
4592.81 994
4593.45 1019
4594.09 1130
4594.73 1231
4595.37 1056
4596.01 1075
4596.65 1103
4597.29 1112
4597.93 1078
4598.57 1064
4599.21 1042
4599.85 1212
4600.49 1283
4601.12 1342
4601.76 1222
4602.40 1254
4603.04 1148
4603.68 1205
4604.32 1328
4604.96 1220
4605.60 1267
4606.24 1259
4606.88 1454
4607.52 1382
4608.17 1417
4608.81 1514
4609.45 1400
4610.09 1322
4610.73 1253
4611.37 1368
4612.01 1384
4612.65 1349
4613.29 1268
4613.93 1256
4614.57 1268
4615.21 1351
4615.85 1399
4616.49 1436
4617.13 1385
4617.77 1388
4618.41 1351
4619.06 1403
4619.70 1408
4620.34 1329
4620.98 1252
4621.62 1260
4622.26 1205
4622.90 1094
4623.54 1079
4624.19 1134
4624.83 1121
4625.47 1158
4626.11 1097
4626.75 1112
4627.39 1092
4628.03 1223
4628.68 1167
4629.32 1073
4629.96 1122
4630.60 1138
4631.24 1133
4631.89 1059
4632.53 1080
4633.17 1086
4633.81 1034
4634.45 1215
4635.10 1162
4635.74 1150
4636.38 1177
4637.02 1273
4637.66 1276
4638.31 1268
4638.95 1252
4639.59 1284
4640.23 1342
4640.88 1225
4641.52 1311
4642.16 1355
4642.80 1381
4643.45 1295
4644.09 1252
4644.73 1320
4645.38 1312
4646.02 1274
4646.66 1162
4647.30 1187
4647.95 1172
4648.59 1348
4649.23 1249
4649.88 1335
4650.52 1444
4651.16 1447
4651.81 1725
4652.45 1574
4653.09 1718
4653.74 1692
4654.38 1615
4655.02 1615
4655.67 1769
4656.31 1782
4656.95 1736
4657.60 1639
4658.24 1535
4658.89 1538
4659.53 1411
4660.17 1278
4660.82 1226
4661.46 1324
4662.10 1251
4662.75 1247
4663.39 1170
4664.04 1159
4664.68 1067
4665.33 1073
4665.97 1102
4666.61 1157
4667.26 1216
4667.90 1232
4668.55 1205
4669.19 1263
4669.84 1305
4670.48 1448
4671.12 1401
4671.77 1603
4672.41 1421
4673.06 1334
4673.70 1201
4674.35 1265
4674.99 1314
4675.64 1225
4676.28 1144
4676.93 1113
4677.57 1064
4678.22 1031
4678.86 972
4679.51 1103
4680.15 1119
4680.80 1154
4681.44 1067
4682.09 1082
4682.74 1137
4683.38 1107
4684.03 1056
4684.67 1145
4685.32 1204
4685.96 1225
4686.61 1183
4687.25 1096
4687.90 1066
4688.55 1071
4689.19 930
4689.84 990
4690.48 1043
4691.13 1030
4691.78 1146
4692.42 1025
4693.07 1035
4693.71 1085
4694.36 1039
4695.01 1003
4695.65 1108
4696.30 1053
4696.95 882
4697.59 1006
4698.24 1097
4698.89 1109
4699.53 1046
4700.18 1014
4700.83 1085
4701.47 1155
4702.12 1187
4702.77 1248
4703.41 1202
4704.06 1163
4704.71 1065
4705.35 1202
4706.00 1190
4706.65 1088
4707.29 1111
4707.94 1114
4708.59 1168
4709.24 1169
4709.88 1120
4710.53 1048
4711.18 920
4711.83 1092
4712.47 1088
4713.12 980
4713.77 938
4714.42 974
4715.06 1081
4715.71 1082
4716.36 940
4717.01 966
4717.65 909
4718.30 976
4718.95 939
4719.60 978
4720.25 1025
4720.89 1101
4721.54 1094
4722.19 1113
4722.84 1019
4723.49 1042
4724.13 1073
4724.78 1075
4725.43 1154
4726.08 1251
4726.73 1032
4727.38 1080
4728.03 1147
4728.67 1235
4729.32 1065
4729.97 1112
4730.62 1108
4731.27 999
4731.92 978
4732.57 1016
4733.22 1018
4733.86 1130
4734.51 1051
4735.16 978
4735.81 929
4736.46 1010
4737.11 1034
4737.76 1072
4738.41 1069
4739.06 1038
4739.71 1127
4740.36 1168
4741.01 1121
4741.65 935
4742.30 1127
4742.95 1112
4743.60 1104
4744.25 1042
4744.90 966
4745.55 1086
4746.20 1009
4746.85 1126
4747.50 1053
4748.15 1149
4748.80 1049
4749.45 1109
4750.10 1091
4750.75 1049
4751.40 1030
4752.05 1092
4752.70 1089
4753.35 1067
4754.00 1137
4754.65 1154
4755.30 1190
4755.95 1207
4756.61 1081
4757.26 1132
4757.91 1186
4758.56 993
4759.21 918
4759.86 1018
4760.51 992
4761.16 975
4761.81 925
4762.46 865
4763.11 918
4763.76 932
4764.41 1069
4765.07 979
4765.72 1002
4766.37 934
4767.02 927
4767.67 932
4768.32 914
4768.97 958
4769.62 953
4770.28 956
4770.93 1040
4771.58 984
4772.23 1029
4772.88 974
4773.53 832
4774.19 876
4774.84 941
4775.49 993
4776.14 980
4776.79 904
4777.44 925
4778.10 940
4778.75 932
4779.40 952
4780.05 1004
4780.70 1019
4781.36 892
4782.01 944
4782.66 973
4783.31 932
4783.97 937
4784.62 1037
4785.27 1084
4785.92 929
4786.58 912
4787.23 915
4787.88 841
4788.53 1037
4789.19 1052
4789.84 1024
4790.49 1000
4791.15 1011
4791.80 890
4792.45 1026
4793.10 975
4793.76 891
4794.41 913
4795.06 857
4795.72 940
4796.37 998
4797.02 880
4797.68 906
4798.33 946
4798.98 853
4799.64 934
4800.29 901
4800.94 872
4801.60 854
4802.25 837
4802.90 860
4803.56 936
4804.21 809
4804.87 861
4805.52 974
4806.17 883
4806.83 973
4807.48 1021
4808.14 938
4808.79 976
4809.44 942
4810.10 898
4810.75 945
4811.41 895
4812.06 1106
4812.71 1047
4813.37 836
4814.02 888
4814.68 1013
4815.33 985
4815.99 912
4816.64 919
4817.30 1042
4817.95 917
4818.61 918
4819.26 910
4819.92 885
4820.57 871
4821.23 1005
4821.88 996
4822.53 917
4823.19 883
4823.85 833
4824.50 847
4825.16 852
4825.81 962
4826.47 977
4827.12 927
4827.78 904
4828.43 976
4829.09 938
4829.74 991
4830.40 992
4831.05 998
4831.71 980
4832.37 845
4833.02 899
4833.68 1004
4834.33 951
4834.99 1045
4835.64 1064
4836.30 976
4836.96 1053
4837.61 964
4838.27 1184
4838.92 1160
4839.58 986
4840.24 1057
4840.89 1111
4841.55 1146
4842.21 1162
4842.86 1181
4843.52 1087
4844.18 983
4844.83 1052
4845.49 1103
4846.14 1009
4846.80 1021
4847.46 1023
4848.11 1023
4848.77 990
4849.43 1034
4850.09 1018
4850.74 1097
4851.40 1050
4852.06 924
4852.71 954
4853.37 942
4854.03 962
4854.68 1036
4855.34 1061
4856.00 1093
4856.66 1133
4857.31 1131
4857.97 1254
4858.63 1020
4859.29 1037
4859.94 1030
4860.60 1098
4861.26 945
4861.92 947
4862.57 885
4863.23 913
4863.89 961
4864.55 915
4865.21 1038
4865.86 941
4866.52 899
4867.18 972
4867.84 978
4868.50 970
4869.15 1151
4869.81 1026
4870.47 929
4871.13 981
4871.79 920
4872.45 972
4873.10 1004
4873.76 1048
4874.42 1045
4875.08 1108
4875.74 1123
4876.40 1013
4877.06 987
4877.71 1055
4878.37 1051
4879.03 985
4879.69 1014
4880.35 923
4881.01 1006
4881.67 1004
4882.33 996
4882.99 1158
4883.65 998
4884.30 1063
4884.96 1156
4885.62 954
4886.28 944
4886.94 1010
4887.60 970
4888.26 981
4888.92 889
4889.58 890
4890.24 1024
4890.90 976
4891.56 986
4892.22 897
4892.88 990
4893.54 1100
4894.20 1004
4894.86 832
4895.52 866
4896.18 1038
4896.84 983
4897.50 904
4898.16 980
4898.82 1003
4899.48 891
4900.14 975
4900.80 895
4901.46 1017
4902.12 941
4902.78 953
4903.44 982
4904.10 910
4904.76 937
4905.42 910
4906.08 924
4906.74 873
4907.40 852
4908.06 836
4908.73 943
4909.39 1004
4910.05 948
4910.71 840
4911.37 956
4912.03 1046
4912.69 933
4913.35 945
4914.01 974
4914.68 929
4915.34 873
4916.00 900
4916.66 900
4917.32 924
4917.98 915
4918.64 884
4919.31 854
4919.97 829
4920.63 900
4921.29 903
4921.95 1071
4922.61 909
4923.28 845
4923.94 991
4924.60 997
4925.26 963
4925.92 911
4926.59 949
4927.25 974
4927.91 910
4928.57 898
4929.23 921
4929.90 899
4930.56 800
4931.22 894
4931.88 901
4932.55 844
4933.21 892
4933.87 1015
4934.53 995
4935.20 843
4935.86 863
4936.52 993
4937.18 1158
4937.85 1026
4938.51 1052
4939.17 978
4939.84 1065
4940.50 1023
4941.16 964
4941.82 951
4942.49 939
4943.15 908
4943.81 906
4944.48 949
4945.14 971
4945.80 998
4946.47 898
4947.13 902
4947.79 859
4948.46 888
4949.12 943
4949.79 979
4950.45 826
4951.11 832
4951.78 986
4952.44 971
4953.10 882
4953.77 839
4954.43 869
4955.10 911
4955.76 973
4956.42 923
4957.09 963
4957.75 901
4958.42 845
4959.08 914
4959.74 914
4960.41 883
4961.07 917
4961.74 929
4962.40 916
4963.07 875
4963.73 929
4964.40 1085
4965.06 1093
4965.73 1007
4966.39 1129
4967.05 1022
4967.72 1199
4968.38 1154
4969.05 991
4969.71 961
4970.38 1025
4971.04 1086
4971.71 1096
4972.37 970
4973.04 967
4973.70 946
4974.37 1025
4975.04 1078
4975.70 1140
4976.37 1103
4977.03 1094
4977.70 1095
4978.36 1039
4979.03 1144
4979.69 1125
4980.36 1076
4981.03 1181
4981.69 1165
4982.36 1244
4983.02 1245
4983.69 1325
4984.35 1387
4985.02 1653
4985.69 1745
4986.35 1790
4987.02 2293
4987.68 2239
4988.35 2157
4989.02 2269
4989.68 2394
4990.35 2413
4991.02 1989
4991.68 1850
4992.35 1627
4993.02 1457
4993.68 1373
4994.35 1319
4995.02 1116
4995.68 1007
4996.35 1073
4997.02 1128
4997.68 1115
4998.35 1056
4999.02 865
4999.68 916
5000.35 1059
5001.02 1025
5001.68 974
5002.35 831
5003.02 863
5003.69 896
5004.35 789
5005.02 838
5005.69 926
5006.35 969
5007.02 976
5007.69 939
5008.36 857
5009.02 958
5009.69 903
5010.36 960
5011.03 943
5011.70 1055
5012.36 913
5013.03 906
5013.70 897
5014.37 929
5015.04 974
5015.70 971
5016.37 1054
5017.04 941
5017.71 964
5018.38 905
5019.04 1023
5019.71 1061
5020.38 972
5021.05 1008
5021.72 1006
5022.39 1130
5023.05 1135
5023.72 1182
5024.39 1323
5025.06 1175
5025.73 1114
5026.40 1274
5027.07 1235
5027.74 1227
5028.40 1243
5029.07 1203
5029.74 1214
5030.41 1237
5031.08 1217
5031.75 1062
5032.42 1005
5033.09 965
5033.76 989
5034.43 1024
5035.10 955
5035.76 930
5036.43 1093
5037.10 942
5037.77 869
5038.44 995
5039.11 1023
5039.78 1039
5040.45 1026
5041.12 1128
5041.79 1121
5042.46 1089
5043.13 1190
5043.80 1145
5044.47 1106
5045.14 1041
5045.81 1021
5046.48 1070
5047.15 1013
5047.82 946
5048.49 904
5049.16 997
5049.83 1018
5050.50 1025
5051.17 1003
5051.84 1040
5052.51 1026
5053.18 957
5053.85 911
5054.52 936
5055.20 995
5055.87 938
5056.54 1032
5057.21 924
5057.88 748
5058.55 847
5059.22 927
5059.89 1007
5060.56 847
5061.23 928
5061.90 863
5062.58 867
5063.25 864
5063.92 859
5064.59 926
5065.26 958
5065.93 946
5066.60 982
5067.27 974
5067.95 1078
5068.62 1000
5069.29 899
5069.96 863
5070.63 966
5071.30 875
5071.98 840
5072.65 945
5073.32 945
5073.99 895
5074.66 896
5075.34 917
5076.01 772
5076.68 786
5077.35 891
5078.02 982
5078.70 957
5079.37 866
5080.04 874
5080.71 905
5081.39 892
5082.06 830
5082.73 959
5083.40 1024
5084.08 984
5084.75 1076
5085.42 1081
5086.09 1059
5086.77 943
5087.44 980
5088.11 1011
5088.79 982
5089.46 977
5090.13 1087
5090.80 1118
5091.48 1053
5092.15 1033
5092.82 1109
5093.50 1187
5094.17 1153
5094.84 1186
5095.52 1208
5096.19 1260
5096.86 1202
5097.54 1229
5098.21 1129
5098.88 1222
5099.56 1226
5100.23 1376
5100.90 1204
5101.58 1171
5102.25 1096
5102.93 1137
5103.60 1217
5104.27 1087
5104.95 1166
5105.62 1132
5106.30 1158
5106.97 1190
5107.64 1176
5108.32 1138
5108.99 1147
5109.67 1044
5110.34 999
5111.02 1022
5111.69 961
5112.36 1012
5113.04 969
5113.71 1014
5114.39 946
5115.06 991
5115.74 890
5116.41 926
5117.09 893
5117.76 956
5118.44 935
5119.11 944
5119.79 838
5120.46 974
5121.14 838
5121.81 893
5122.49 856
5123.16 852
5123.84 881
5124.51 954
5125.19 883
5125.86 812
5126.54 901
5127.21 1023
5127.89 946
5128.56 863
5129.24 879
5129.92 859
5130.59 874
5131.27 915
5131.94 990
5132.62 960
5133.29 1103
5133.97 1026
5134.65 1074
5135.32 1090
5136.00 992
5136.67 982
5137.35 1003
5138.03 1112
5138.70 1166
5139.38 1028
5140.05 1031
5140.73 1044
5141.41 1015
5142.08 1086
5142.76 1097
5143.44 977
5144.11 965
5144.79 927
5145.47 884
5146.14 1019
5146.82 1002
5147.50 935
5148.17 941
5148.85 957
5149.53 1032
5150.20 987
5150.88 902
5151.56 966
5152.24 926
5152.91 869
5153.59 868
5154.27 917
5154.94 816
5155.62 767
5156.30 869
5156.98 884
5157.65 805
5158.33 873
5159.01 804
5159.69 867
5160.36 820
5161.04 940
5161.72 984
5162.40 943
5163.07 873
5163.75 796
5164.43 750
5165.11 729
5165.79 824
5166.46 766
5167.14 787
5167.82 689
5168.50 786
5169.18 776
5169.86 897
5170.53 830
5171.21 756
5171.89 834
5172.57 762
5173.25 819
5173.93 834
5174.60 882
5175.28 830
5175.96 845
5176.64 894
5177.32 820
5178.00 799
5178.68 872
5179.36 885
5180.03 855
5180.71 871
5181.39 852
5182.07 823
5182.75 755
5183.43 818
5184.11 800
5184.79 781
5185.47 747
5186.15 761
5186.83 844
5187.51 795
5188.18 864
5188.86 822
5189.54 862
5190.22 810
5190.90 900
5191.58 909
5192.26 827
5192.94 796
5193.62 760
5194.30 855
5194.98 863
5195.66 837
5196.34 850
5197.02 820
5197.70 822
5198.38 834
5199.06 852
5199.74 834
5200.42 744
5201.10 761
5201.78 782
5202.46 757
5203.14 834
5203.82 883
5204.50 900
5205.19 805
5205.87 847
5206.55 978
5207.23 863
5207.91 789
5208.59 800
5209.27 806
5209.95 882
5210.63 780
5211.31 862
5211.99 889
5212.67 885
5213.36 892
5214.04 842
5214.72 932
5215.40 923
5216.08 979
5216.76 839
5217.44 764
5218.12 875
5218.81 899
5219.49 839
5220.17 827
5220.85 871
5221.53 904
5222.21 963
5222.90 954
5223.58 984
5224.26 1003
5224.94 916
5225.62 863
5226.30 901
5226.99 951
5227.67 787
5228.35 745
5229.03 916
5229.71 950
5230.40 901
5231.08 779
5231.76 856
5232.44 832
5233.13 834
5233.81 892
5234.49 812
5235.17 739
5235.86 799
5236.54 851
5237.22 841
5237.90 851
5238.59 764
5239.27 934
5239.95 919
5240.64 810
5241.32 858
5242.00 915
5242.68 897
5243.37 908
5244.05 900
5244.73 832
5245.42 846
5246.10 947
5246.78 919
5247.47 786
5248.15 923
5248.83 865
5249.52 870
5250.20 911
5250.88 826
5251.57 771
5252.25 825
5252.93 950
5253.62 767
5254.30 820
5254.99 924
5255.67 932
5256.35 866
5257.04 746
5257.72 801
5258.41 808
5259.09 879
5259.77 826
5260.46 751
5261.14 846
5261.83 784
5262.51 859
5263.20 888
5263.88 849
5264.56 934
5265.25 946
5265.93 859
5266.62 927
5267.30 974
5267.99 1015
5268.67 857
5269.36 747
5270.04 930
5270.73 1004
5271.41 882
5272.10 965
5272.78 953
5273.47 883
5274.15 801
5274.84 849
5275.52 853
5276.21 896
5276.89 865
5277.58 908
5278.26 841
5278.95 969
5279.63 937
5280.32 903
5281.00 965
5281.69 1066
5282.38 1122
5283.06 1111
5283.75 1121
5284.43 1082
5285.12 1031
5285.80 1024
5286.49 963
5287.18 997
5287.86 1026
5288.55 958
5289.23 761
5289.92 823
5290.61 881
5291.29 775
5291.98 857
5292.66 876
5293.35 806
5294.04 830
5294.72 895
5295.41 840
5296.10 869
5296.78 992
5297.47 994
5298.16 905
5298.84 1035
5299.53 1040
5300.22 990
5300.90 987
5301.59 899
5302.28 969
5302.96 876
5303.65 893
5304.34 952
5305.03 977
5305.71 1004
5306.40 975
5307.09 914
5307.77 985
5308.46 1025
5309.15 945
5309.84 929
5310.52 936
5311.21 888
5311.90 979
5312.59 1047
5313.27 929
5313.96 938
5314.65 933
5315.34 905
5316.02 925
5316.71 972
5317.40 887
5318.09 802
5318.78 897
5319.46 848
5320.15 967
5320.84 991
5321.53 906
5322.22 1036
5322.90 1157
5323.59 982
5324.28 1035
5324.97 1057
5325.66 1041
5326.35 1160
5327.04 1041
5327.72 988
5328.41 982
5329.10 997
5329.79 976
5330.48 978
5331.17 977
5331.86 1002
5332.54 1033
5333.23 1188
5333.92 1063
5334.61 1166
5335.30 1211
5335.99 1146
5336.68 1207
5337.37 1242
5338.06 1220
5338.75 1222
5339.44 1210
5340.12 1315
5340.81 1316
5341.50 1223
5342.19 1270
5342.88 1376
5343.57 1383
5344.26 1527
5344.95 1448
5345.64 1508
5346.33 1579
5347.02 1542
5347.71 1588
5348.40 1850
5349.09 2072
5349.78 2122
5350.47 2489
5351.16 2892
5351.85 3281
5352.54 3678
5353.23 4058
5353.92 4095
5354.61 4325
5355.30 4246
5355.99 3988
5356.68 3684
5357.37 3379
5358.06 3208
5358.75 2703
5359.44 2349
5360.14 2098
5360.83 1814
5361.52 1662
5362.21 1543
5362.90 1448
5363.59 1436
5364.28 1439
5364.97 1531
5365.66 1747
5366.35 1869
5367.04 2016
5367.74 2129
5368.43 2384
5369.12 2358
5369.81 2521
5370.50 2817
5371.19 2743
5371.88 2606
5372.57 2400
5373.27 2159
5373.96 2104
5374.65 1800
5375.34 1668
5376.03 1501
5376.72 1338
5377.42 1244
5378.11 1168
5378.80 1219
5379.49 1098
5380.18 1095
5380.88 1113
5381.57 1024
5382.26 948
5382.95 1175
5383.64 1134
5384.34 1039
5385.03 988
5385.72 886
5386.41 903
5387.11 933
5387.80 1012
5388.49 904
5389.18 973
5389.88 931
5390.57 950
5391.26 1139
5391.95 1100
5392.65 966
5393.34 1082
5394.03 1083
5394.72 1090
5395.42 1019
5396.11 911
5396.80 986
5397.50 1041
5398.19 1005
5398.88 1074
5399.58 1001
5400.27 909
5400.96 929
5401.66 935
5402.35 938
5403.04 1014
5403.74 1010
5404.43 1033
5405.12 925
5405.82 928
5406.51 907
5407.20 940
5407.90 975
5408.59 934
5409.28 931
5409.98 888
5410.67 851
5411.37 919
5412.06 950
5412.75 889
5413.45 899
5414.14 979
5414.84 991
5415.53 831
5416.23 885
5416.92 897
5417.61 837
5418.31 865
5419.00 849
5419.70 882
5420.39 812
5421.09 882
5421.78 797
5422.48 761
5423.17 858
5423.87 860
5424.56 893
5425.25 871
5425.95 866
5426.64 895
5427.34 892
5428.03 785
5428.73 857
5429.42 876
5430.12 863
5430.82 841
5431.51 811
5432.21 723
5432.90 814
5433.60 929
5434.29 836
5434.99 835
5435.68 837
5436.38 862
5437.07 885
5437.77 924
5438.47 864
5439.16 892
5439.86 840
5440.55 923
5441.25 881
5441.94 884
5442.64 901
5443.34 833
5444.03 833
5444.73 874
5445.42 954
5446.12 829
5446.82 957
5447.51 922
5448.21 870
5448.91 820
5449.60 877
5450.30 896
5450.99 955
5451.69 973
5452.39 1132
5453.08 984
5453.78 1113
5454.48 973
5455.17 1033
5455.87 969
5456.57 1098
5457.27 1027
5457.96 906
5458.66 860
5459.36 861
5460.05 908
5460.75 986
5461.45 954
5462.14 1000
5462.84 1094
5463.54 972
5464.24 953
5464.93 1000
5465.63 1045
5466.33 1114
5467.03 1086
5467.72 1078
5468.42 1003
5469.12 966
5469.82 944
5470.51 1007
5471.21 948
5471.91 913
5472.61 860
5473.31 838
5474.00 828
5474.70 861
5475.40 903
5476.10 871
5476.80 850
5477.49 830
5478.19 884
5478.89 929
5479.59 905
5480.29 974
5480.99 824
5481.68 812
5482.38 807
5483.08 762
5483.78 823
5484.48 949
5485.18 901
5485.88 878
5486.57 867
5487.27 793
5487.97 727
5488.67 889
5489.37 899
5490.07 892
5490.77 819
5491.47 861
5492.17 910
5492.87 949
5493.56 827
5494.26 850
5494.96 782
5495.66 802
5496.36 874
5497.06 918
5497.76 808
5498.46 877
5499.16 863
5499.86 923
5500.56 929
5501.26 849
5501.96 929
5502.66 950
5503.36 919
5504.06 992
5504.76 1011
5505.46 933
5506.16 1005
5506.86 976
5507.56 895
5508.26 877
5508.96 784
5509.66 903
5510.36 960
5511.06 1005
5511.76 1049
5512.46 1024
5513.16 970
5513.86 1098
5514.56 1025
5515.26 1001
5515.96 964
5516.66 975
5517.36 974
5518.07 1010
5518.77 930
5519.47 947
5520.17 1020
5520.87 951
5521.57 927
5522.27 872
5522.97 908
5523.67 908
5524.37 859
5525.08 854
5525.78 766
5526.48 851
5527.18 873
5527.88 788
5528.58 727
5529.28 878
5529.99 795
5530.69 801
5531.39 826
5532.09 783
5532.79 830
5533.49 836
5534.20 829
5534.90 847
5535.60 711
5536.30 790
5537.00 827
5537.70 758
5538.41 667
5539.11 863
5539.81 809
5540.51 788
5541.22 786
5541.92 760
5542.62 856
5543.32 864
5544.02 787
5544.73 784
5545.43 738
5546.13 651
5546.84 720
5547.54 689
5548.24 678
5548.94 748
5549.65 756
5550.35 783
5551.05 810
5551.75 753
5552.46 764
5553.16 701
5553.86 719
5554.57 812
5555.27 724
5555.97 755
5556.68 717
5557.38 782
5558.08 637
5558.79 686
5559.49 712
5560.19 699
5560.90 653
5561.60 704
5562.30 676
5563.01 746
5563.71 836
5564.41 763
5565.12 733
5565.82 833
5566.53 818
5567.23 763
5567.93 783
5568.64 860
5569.34 863
5570.05 716
5570.75 756
5571.45 760
5572.16 783
5572.86 855
5573.57 939
5574.27 942
5574.98 869
5575.68 743
5576.38 802
5577.09 848
5577.79 847
5578.50 809
5579.20 824
5579.91 895
5580.61 817
5581.32 893
5582.02 875
5582.73 870
5583.43 910
5584.14 743
5584.84 703
5585.55 742
5586.25 756
5586.96 751
5587.66 679
5588.37 745
5589.07 755
5589.78 682
5590.48 759
5591.19 709
5591.89 694
5592.60 695
5593.31 656
5594.01 699
5594.72 644
5595.42 614
5596.13 693
5596.83 700
5597.54 601
5598.25 714
5598.95 667
5599.66 658
5600.36 703
5601.07 671
5601.78 664
5602.48 717
5603.19 614
5603.89 768
5604.60 729
5605.31 750
5606.01 819
5606.72 775
5607.43 656
5608.13 686
5608.84 665
5609.54 717
5610.25 662
5610.96 706
5611.66 652
5612.37 736
5613.08 765
5613.79 660
5614.49 738
5615.20 758
5615.91 679
5616.61 655
5617.32 704
5618.03 574
5618.73 610
5619.44 677
5620.15 695
5620.86 697
5621.56 615
5622.27 604
5622.98 654
5623.69 753
5624.39 663
5625.10 638
5625.81 659
5626.52 622
5627.22 702
5627.93 691
5628.64 673
5629.35 710
5630.05 709
5630.76 676
5631.47 752
5632.18 778
5632.89 701
5633.59 752
5634.30 711
5635.01 668
5635.72 727
5636.43 625
5637.14 570
5637.84 598
5638.55 698
5639.26 693
5639.97 645
5640.68 713
5641.39 672
5642.10 645
5642.80 739
5643.51 841
5644.22 717
5644.93 639
5645.64 659
5646.35 720
5647.06 673
5647.77 737
5648.47 661
5649.18 667
5649.89 741
5650.60 767
5651.31 785
5652.02 740
5652.73 679
5653.44 642
5654.15 833
5654.86 763
5655.57 851
5656.28 692
5656.99 694
5657.70 827
5658.41 738
5659.12 756
5659.83 787
5660.54 667
5661.24 722
5661.95 705
5662.66 742
5663.37 780
5664.08 676
5664.79 744
5665.50 679
5666.21 724
5666.93 782
5667.64 725
5668.35 753
5669.06 714
5669.77 637
5670.48 813
5671.19 793
5671.90 791
5672.61 863
5673.32 795
5674.03 724
5674.74 754
5675.45 798
5676.16 720
5676.87 832
5677.58 879
5678.29 759
5679.01 784
5679.72 765
5680.43 767
5681.14 741
5681.85 756
5682.56 852
5683.27 878
5683.98 846
5684.69 746
5685.41 694
5686.12 687
5686.83 724
5687.54 742
5688.25 740
5688.96 737
5689.67 712
5690.39 732
5691.10 701
5691.81 677
5692.52 713
5693.23 771
5693.95 712
5694.66 753
5695.37 772
5696.08 729
5696.79 713
5697.51 741
5698.22 739
5698.93 765
5699.64 730
5700.35 766
5701.07 752
5701.78 774
5702.49 761
5703.20 783
5703.92 682
5704.63 690
5705.34 729
5706.05 702
5706.77 694
5707.48 747
5708.19 686
5708.90 638
5709.62 624
5710.33 687
5711.04 693
5711.76 739
5712.47 707
5713.18 775
5713.90 683
5714.61 722
5715.32 678
5716.04 712
5716.75 656
5717.46 642
5718.18 686
5718.89 723
5719.60 797
5720.32 785
5721.03 793
5721.74 774
5722.46 833
5723.17 858
5723.88 867
5724.60 1025
5725.31 1006
5726.03 995
5726.74 1001
5727.45 954
5728.17 845
5728.88 923
5729.60 859
5730.31 812
5731.02 738
5731.74 748
5732.45 841
5733.17 798
5733.88 717
5734.60 704
5735.31 716
5736.02 733
5736.74 827
5737.45 800
5738.17 857
5738.88 870
5739.60 769
5740.31 689
5741.03 787
5741.74 864
5742.46 797
5743.17 799
5743.89 689
5744.60 693
5745.32 761
5746.03 754
5746.75 732
5747.46 746
5748.18 779
5748.89 834
5749.61 880
5750.32 849
5751.04 796
5751.76 839
5752.47 802
5753.19 971
5753.90 866
5754.62 927
5755.33 967
5756.05 1020
5756.77 899
5757.48 1003
5758.20 944
5758.91 1012
5759.63 982
5760.34 938
5761.06 891
5761.78 851
5762.49 824
5763.21 829
5763.93 906
5764.64 892
5765.36 783
5766.07 806
5766.79 932
5767.51 947
5768.22 811
5768.94 960
5769.66 940
5770.37 962
5771.09 1043
5771.81 1061
5772.52 1028
5773.24 1037
5773.96 959
5774.67 954
5775.39 1015
5776.11 959
5776.83 1028
5777.54 1005
5778.26 941
5778.98 1017
5779.69 1016
5780.41 1016
5781.13 972
5781.85 1037
5782.56 1032
5783.28 993
5784.00 1036
5784.72 1140
5785.43 1005
5786.15 1036
5786.87 1031
5787.59 1038
5788.30 1072
5789.02 1205
5789.74 1249
5790.46 1220
5791.18 1198
5791.89 1251
5792.61 1376
5793.33 1383
5794.05 1295
5794.77 1347
5795.48 1361
5796.20 1531
5796.92 1411
5797.64 1529
5798.36 1752
5799.08 1957
5799.80 2368
5800.51 2892
5801.23 3482
5801.95 4132
5802.67 4596
5803.39 4993
5804.11 5192
5804.83 5144
5805.54 5271
5806.26 4731
5806.98 4241
5807.70 3857
5808.42 3684
5809.14 3490
5809.86 3672
5810.58 3836
5811.30 3878
5812.02 3765
5812.74 3876
5813.45 3808
5814.17 3504
5814.89 3381
5815.61 2996
5816.33 2812
5817.05 2753
5817.77 2770
5818.49 2443
5819.21 2316
5819.93 2367
5820.65 2231
5821.37 2181
5822.09 2208
5822.81 2244
5823.53 1877
5824.25 2161
5824.97 2050
5825.69 1993
5826.41 1870
5827.13 1921
5827.85 1743
5828.57 1706
5829.29 1566
5830.01 1621
5830.73 1577
5831.45 1441
5832.17 1388
5832.89 1441
5833.61 1340
5834.33 1392
5835.06 1451
5835.78 1394
5836.50 1169
5837.22 1207
5837.94 1085
5838.66 1182
5839.38 1130
5840.10 1123
5840.82 1179
5841.54 1248
5842.26 1226
5842.99 1220
5843.71 1146
5844.43 1217
5845.15 1118
5845.87 1116
5846.59 1072
5847.31 1087
5848.04 955
5848.76 960
5849.48 1026
5850.20 1012
5850.92 1072
5851.64 1006
5852.36 1031
5853.09 1082
5853.81 1024
5854.53 1018
5855.25 1079
5855.97 1006
5856.70 865
5857.42 883
5858.14 918
5858.86 989
5859.58 901
5860.31 839
5861.03 997
5861.75 1012
5862.47 981
5863.20 941
5863.92 902
5864.64 977
5865.36 973
5866.09 966
5866.81 1052
5867.53 989
5868.25 925
5868.98 906
5869.70 997
5870.42 971
5871.15 1021
5871.87 990
5872.59 931
5873.31 964
5874.04 1042
5874.76 1061
5875.48 976
5876.21 1029
5876.93 1046
5877.65 967
5878.38 989
5879.10 995
5879.82 1034
5880.55 1057
5881.27 1091
5881.99 1138
5882.72 1058
5883.44 1072
5884.17 1028
5884.89 935
5885.61 1103
5886.34 1033
5887.06 1052
5887.78 1079
5888.51 1086
5889.23 1032
5889.96 1011
5890.68 965
5891.41 931
5892.13 807
5892.85 838
5893.58 755
5894.30 877
5895.03 874
5895.75 934
5896.48 813
5897.20 1006
5897.92 937
5898.65 974
5899.37 974
5900.10 905
5900.82 922
5901.55 873
5902.27 815
5903.00 815
5903.72 768
5904.45 913
5905.17 983
5905.90 825
5906.62 853
5907.35 861
5908.07 827
5908.80 894
5909.52 771
5910.25 855
5910.97 779
5911.70 799
5912.43 892
5913.15 757
5913.88 797
5914.60 849
5915.33 698
5916.05 791
5916.78 773
5917.50 732
5918.23 796
5918.96 724
5919.68 795
5920.41 844
5921.13 732
5921.86 696
5922.59 733
5923.31 786
5924.04 797
5924.76 717
5925.49 844
5926.22 793
5926.94 706
5927.67 778
5928.40 754
5929.12 706
5929.85 745
5930.58 774
5931.30 709
5932.03 763
5932.76 770
5933.48 742
5934.21 715
5934.94 733
5935.66 782
5936.39 857
5937.12 763
5937.84 754
5938.57 843
5939.30 878
5940.02 853
5940.75 846
5941.48 839
5942.21 755
5942.93 811
5943.66 809
5944.39 833
5945.12 780
5945.84 801
5946.57 804
5947.30 819
5948.03 737
5948.75 703
5949.48 684
5950.21 697
5950.94 685
5951.67 721
5952.39 786
5953.12 841
5953.85 682
5954.58 731
5955.31 765
5956.03 718
5956.76 752
5957.49 708
5958.22 772
5958.95 824
5959.67 827
5960.40 727
5961.13 743
5961.86 791
5962.59 796
5963.32 788
5964.05 777
5964.77 760
5965.50 718
5966.23 828
5966.96 729
5967.69 612
5968.42 645
5969.15 698
5969.88 739
5970.61 856
5971.33 982
5972.06 862
5972.79 751
5973.52 721
5974.25 818
5974.98 820
5975.71 764
5976.44 743
5977.17 745
5977.90 692
5978.63 769
5979.36 839
5980.09 801
5980.82 712
5981.55 839
5982.28 741
5983.01 737
5983.74 849
5984.46 916
5985.19 938
5985.92 821
5986.65 765
5987.38 796
5988.11 888
5988.85 877
5989.58 802
5990.31 752
5991.04 807
5991.77 865
5992.50 815
5993.23 803
5993.96 707
5994.69 775
5995.42 821
5996.15 914
5996.88 926
5997.61 762
5998.34 742
5999.07 748
5999.80 816
6000.53 788
6001.26 853
6002.00 792
6002.73 765
6003.46 821
6004.19 821
6004.92 710
6005.65 745
6006.38 777
6007.11 908
6007.84 836
6008.58 774
6009.31 852
6010.04 923
6010.77 965
6011.50 1047
6012.23 1222
6012.96 1257
6013.70 1232
6014.43 1124
6015.16 1193
6015.89 1270
6016.62 1087
6017.36 951
6018.09 1090
6018.82 1036
6019.55 950
6020.28 953
6021.02 853
6021.75 820
6022.48 815
6023.21 755
6023.94 725
6024.68 627
6025.41 671
6026.14 797
6026.87 816
6027.61 817
6028.34 733
6029.07 786
6029.80 756
6030.54 778
6031.27 797
6032.00 717
6032.73 697
6033.47 653
6034.20 656
6034.93 668
6035.67 700
6036.40 688
6037.13 771
6037.87 709
6038.60 601
6039.33 707
6040.07 802
6040.80 704
6041.53 672
6042.27 790
6043.00 736
6043.73 763
6044.47 742
6045.20 729
6045.93 683
6046.67 695
6047.40 842
6048.13 893
6048.87 809
6049.60 717
6050.34 767
6051.07 805
6051.80 737
6052.54 736
6053.27 796
6054.01 782
6054.74 648
6055.47 682
6056.21 727
6056.94 675
6057.68 695
6058.41 727
6059.15 645
6059.88 658
6060.61 743
6061.35 800
6062.08 704
6062.82 641
6063.55 626
6064.29 735
6065.02 769
6065.76 722
6066.49 762
6067.23 712
6067.96 785
6068.70 710
6069.43 667
6070.17 634
6070.90 684
6071.64 684
6072.37 692
6073.11 768
6073.84 706
6074.58 693
6075.31 664
6076.05 647
6076.78 668
6077.52 602
6078.26 601
6078.99 589
6079.73 633
6080.46 750
6081.20 742
6081.93 704
6082.67 715
6083.41 653
6084.14 653
6084.88 606
6085.61 625
6086.35 727
6087.09 676
6087.82 657
6088.56 665
6089.30 669
6090.03 669
6090.77 654
6091.50 684
6092.24 661
6092.98 646
6093.71 680
6094.45 661
6095.19 624
6095.92 614
6096.66 627
6097.40 624
6098.13 519
6098.87 513
6099.61 572
6100.34 596
6101.08 624
6101.82 608
6102.56 567
6103.29 639
6104.03 665
6104.77 591
6105.50 528
6106.24 583
6106.98 664
6107.72 653
6108.45 623
6109.19 596
6109.93 586
6110.67 696
6111.40 611
6112.14 613
6112.88 661
6113.62 723
6114.35 693
6115.09 604
6115.83 550
6116.57 543
6117.31 692
6118.04 686
6118.78 671
6119.52 654
6120.26 712
6121.00 677
6121.73 603
6122.47 621
6123.21 718
6123.95 721
6124.69 670
6125.43 716
6126.16 728
6126.90 739
6127.64 703
6128.38 788
6129.12 689
6129.86 715
6130.60 638
6131.33 710
6132.07 659
6132.81 646
6133.55 605
6134.29 640
6135.03 625
6135.77 672
6136.51 685
6137.25 680
6137.99 732
6138.73 732
6139.46 714
6140.20 667
6140.94 672
6141.68 660
6142.42 594
6143.16 641
6143.90 641
6144.64 649
6145.38 742
6146.12 740
6146.86 693
6147.60 614
6148.34 650
6149.08 674
6149.82 663
6150.56 680
6151.30 672
6152.04 717
6152.78 735
6153.52 790
6154.26 691
6155.00 666
6155.74 698
6156.48 679
6157.22 619
6157.96 638
6158.70 652
6159.44 706
6160.18 696
6160.92 602
6161.66 637
6162.40 693
6163.15 667
6163.89 711
6164.63 697
6165.37 793
6166.11 751
6166.85 735
6167.59 633
6168.33 670
6169.07 773
6169.81 749
6170.55 729
6171.30 695
6172.04 679
6172.78 677
6173.52 587
6174.26 682
6175.00 746
6175.74 746
6176.49 696
6177.23 689
6177.97 649
6178.71 642
6179.45 738
6180.19 668
6180.94 746
6181.68 673
6182.42 706
6183.16 740
6183.90 774
6184.65 804
6185.39 688
6186.13 759
6186.87 709
6187.61 784
6188.36 779
6189.10 717
6189.84 768
6190.58 720
6191.33 715
6192.07 727
6192.81 698
6193.55 741
6194.30 741
6195.04 771
6195.78 767
6196.52 751
6197.27 739
6198.01 751
6198.75 796
6199.49 806
6200.24 886
6200.98 859
6201.72 915
6202.47 841
6203.21 751
6203.95 722
6204.70 810
6205.44 825
6206.18 837
6206.93 716
6207.67 888
6208.41 1099
6209.16 960
6209.90 1109
6210.64 1319
6211.39 1264
6212.13 1292
6212.87 1422
6213.62 1466
6214.36 1337
6215.11 1357
6215.85 1340
6216.59 1259
6217.34 1203
6218.08 1167
6218.83 1007
6219.57 1045
6220.31 961
6221.06 874
6221.80 990
6222.55 1054
6223.29 1012
6224.04 1026
6224.78 1083
6225.52 1193
6226.27 1354
6227.01 1518
6227.76 1442
6228.50 1520
6229.25 1601
6229.99 1537
6230.74 1458
6231.48 1492
6232.23 1496
6232.97 1362
6233.72 1130
6234.46 1102
6235.21 1083
6235.95 1093
6236.70 962
6237.44 1015
6238.19 1112
6238.93 1125
6239.68 1045
6240.42 1037
6241.17 1059
6241.91 1102
6242.66 1204
6243.40 1309
6244.15 1392
6244.90 1331
6245.64 1248
6246.39 1295
6247.13 1226
6247.88 1353
6248.62 1278
6249.37 1141
6250.12 1297
6250.86 1254
6251.61 1158
6252.35 1152
6253.10 1240
6253.85 1280
6254.59 1273
6255.34 1176
6256.09 1210
6256.83 1200
6257.58 1224
6258.32 1305
6259.07 1304
6259.82 1260
6260.56 1260
6261.31 1386
6262.06 1475
6262.80 1468
6263.55 1338
6264.30 1314
6265.04 1426
6265.79 1290
6266.54 1424
6267.29 1757
6268.03 1892
6268.78 2055
6269.53 2305
6270.27 2551
6271.02 2959
6271.77 3177
6272.52 3276
6273.26 3320
6274.01 3465
6274.76 3265
6275.50 3152
6276.25 2885
6277.00 2527
6277.75 2364
6278.49 2082
6279.24 1945
6279.99 1903
6280.74 1743
6281.49 1628
6282.23 1506
6282.98 1546
6283.73 1386
6284.48 1206
6285.23 1162
6285.97 1189
6286.72 1120
6287.47 1163
6288.22 1118
6288.97 1113
6289.71 1027
6290.46 1100
6291.21 1107
6291.96 1092
6292.71 1110
6293.46 1118
6294.21 1266
6294.95 1325
6295.70 1249
6296.45 1265
6297.20 1299
6297.95 1288
6298.70 1346
6299.45 1349
6300.20 1366
6300.94 1365
6301.69 1139
6302.44 1153
6303.19 1100
6303.94 1118
6304.69 1100
6305.44 988
6306.19 917
6306.94 1001
6307.69 997
6308.44 988
6309.19 1028
6309.94 1023
6310.69 1015
6311.43 1072
6312.18 1146
6312.93 1076
6313.68 1064
6314.43 1024
6315.18 981
6315.93 1015
6316.68 999
6317.43 959
6318.18 925
6318.93 958
6319.68 980
6320.43 829
6321.18 909
6321.93 896
6322.68 844
6323.43 775
6324.18 809
6324.94 928
6325.69 924
6326.44 825
6327.19 753
6327.94 788
6328.69 796
6329.44 820
6330.19 786
6330.94 753
6331.69 721
6332.44 809
6333.19 823
6333.94 776
6334.69 799
6335.45 939
6336.20 860
6336.95 781
6337.70 763
6338.45 779
6339.20 799
6339.95 694
6340.70 684
6341.46 843
6342.21 793
6342.96 712
6343.71 757
6344.46 732
6345.21 788
6345.96 752
6346.72 783
6347.47 766
6348.22 745
6348.97 764
6349.72 688
6350.48 672
6351.23 729
6351.98 694
6352.73 746
6353.48 776
6354.24 781
6354.99 872
6355.74 759
6356.49 753
6357.24 708
6358.00 792
6358.75 763
6359.50 796
6360.25 774
6361.01 739
6361.76 793
6362.51 738
6363.26 767
6364.02 696
6364.77 620
6365.52 642
6366.28 692
6367.03 681
6367.78 613
6368.53 704
6369.29 651
6370.04 640
6370.79 646
6371.55 637
6372.30 755
6373.05 757
6373.81 739
6374.56 719
6375.31 705
6376.07 710
6376.82 646
6377.57 746
6378.33 677
6379.08 686
6379.83 672
6380.59 676
6381.34 750
6382.10 676
6382.85 616
6383.60 666
6384.36 639
6385.11 694
6385.87 785
6386.62 820
6387.37 726
6388.13 617
6388.88 765
6389.64 809
6390.39 833
6391.14 752
6391.90 806
6392.65 812
6393.41 798
6394.16 722
6394.92 810
6395.67 859
6396.43 705
6397.18 661
6397.94 653
6398.69 739
6399.45 727
6400.20 722
6400.96 631
6401.71 605
6402.47 562
6403.22 627
6403.98 632
6404.73 614
6405.49 660
6406.24 647
6407.00 708
6407.75 712
6408.51 650
6409.26 705
6410.02 671
6410.77 725
6411.53 768
6412.28 674
6413.04 700
6413.80 760
6414.55 676
6415.31 693
6416.06 696
6416.82 671
6417.57 658
6418.33 583
6419.09 532
6419.84 590
6420.60 596
6421.35 583
6422.11 594
6422.87 617
6423.62 694
6424.38 660
6425.14 689
6425.89 769
6426.65 681
6427.40 647
6428.16 680
6428.92 703
6429.67 734
6430.43 633
6431.19 663
6431.94 663
6432.70 620
6433.46 632
6434.22 650
6434.97 656
6435.73 591
6436.49 567
6437.24 606
6438.00 666
6438.76 647
6439.51 698
6440.27 670
6441.03 618
6441.79 529
6442.54 641
6443.30 609
6444.06 688
6444.82 746
6445.57 632
6446.33 665
6447.09 616
6447.85 594
6448.60 591
6449.36 604
6450.12 524
6450.88 586
6451.64 580
6452.39 679
6453.15 552
6453.91 529
6454.67 591
6455.43 609
6456.18 547
6456.94 557
6457.70 648
6458.46 729
6459.22 702
6459.98 558
6460.73 571
6461.49 613
6462.25 578
6463.01 609
6463.77 616
6464.53 693
6465.29 664
6466.04 628
6466.80 577
6467.56 675
6468.32 662
6469.08 588
6469.84 611
6470.60 569
6471.36 571
6472.12 613
6472.87 637
6473.63 680
6474.39 581
6475.15 647
6475.91 670
6476.67 646
6477.43 566
6478.19 644
6478.95 623
6479.71 599
6480.47 553
6481.23 560
6481.99 668
6482.75 628
6483.51 643
6484.27 767
6485.03 677
6485.79 547
6486.55 619
6487.31 571
6488.07 623
6488.83 633
6489.59 650
6490.35 667
6491.11 606
6491.87 687
6492.63 561
6493.39 582
6494.15 641
6494.91 683
6495.67 647
6496.43 558
6497.19 628
6497.95 634
6498.71 663
6499.47 562
6500.23 580
6500.99 610
6501.76 638
6502.52 620
6503.28 600
6504.04 615
6504.80 628
6505.56 719
6506.32 707
6507.08 606
6507.84 658
6508.61 594
6509.37 679
6510.13 642
6510.89 786
6511.65 709
6512.41 645
6513.17 711
6513.94 686
6514.70 617
6515.46 637
6516.22 717
6516.98 740
6517.74 661
6518.51 641
6519.27 612
6520.03 629
6520.79 736
6521.55 726
6522.32 668
6523.08 797
6523.84 830
6524.60 816
6525.36 796
6526.13 860
6526.89 841
6527.65 942
6528.41 862
6529.18 866
6529.94 938
6530.70 910
6531.46 827
6532.23 883
6532.99 814
6533.75 816
6534.51 778
6535.28 804
6536.04 819
6536.80 867
6537.57 975
6538.33 1052
6539.09 1068
6539.85 1211
6540.62 1215
6541.38 1118
6542.14 1073
6542.91 1059
6543.67 1085
6544.43 915
6545.20 911
6545.96 877
6546.72 707
6547.49 723
6548.25 750
6549.02 640
6549.78 611
6550.54 614
6551.31 660
6552.07 693
6552.83 625
6553.60 618
6554.36 623
6555.13 717
6555.89 772
6556.65 766
6557.42 719
6558.18 712
6558.95 814
6559.71 755
6560.47 736
6561.24 756
6562.00 758
6562.77 607
6563.53 701
6564.30 826
6565.06 802
6565.83 828
6566.59 809
6567.36 855
6568.12 833
6568.88 840
6569.65 736
6570.41 704
6571.18 709
6571.94 731
6572.71 716
6573.47 737
6574.24 697
6575.00 689
6575.77 672
6576.53 726
6577.30 691
6578.07 662
6578.83 724
6579.60 662
6580.36 750
6581.13 793
6581.89 782
6582.66 828
6583.42 815
6584.19 724
6584.96 787
6585.72 837
6586.49 712
6587.25 727
6588.02 803
6588.78 818
6589.55 873
6590.32 830
6591.08 814
6591.85 822
6592.61 810
6593.38 917
6594.15 1003
6594.91 994
6595.68 1038
6596.45 1060
6597.21 1095
6597.98 1025
6598.75 1065
6599.51 1061
6600.28 982
6601.05 994
6601.81 984
6602.58 833
6603.35 708
6604.11 720
6604.88 763
6605.65 735
6606.41 685
6607.18 875
6607.95 704
6608.71 710
6609.48 691
6610.25 752
6611.02 723
6611.78 654
6612.55 804
6613.32 737
6614.09 673
6614.85 671
6615.62 696
6616.39 703
6617.16 682
6617.92 729
6618.69 763
6619.46 675
6620.23 734
6620.99 811
6621.76 785
6622.53 848
6623.30 827
6624.07 843
6624.83 849
6625.60 816
6626.37 964
6627.14 934
6627.91 912
6628.67 843
6629.44 886
6630.21 929
6630.98 811
6631.75 831
6632.52 808
6633.29 869
6634.05 882
6634.82 884
6635.59 966
6636.36 1128
6637.13 1259
6637.90 1369
6638.67 1345
6639.43 1323
6640.20 1334
6640.97 1363
6641.74 1175
6642.51 1097
6643.28 1055
6644.05 961
6644.82 860
6645.59 867
6646.36 825
6647.13 796
6647.90 799
6648.66 777
6649.43 776
6650.20 916
6650.97 961
6651.74 928
6652.51 964
6653.28 990
6654.05 1030
6654.82 992
6655.59 936
6656.36 954
6657.13 938
6657.90 918
6658.67 871
6659.44 802
6660.21 743
6660.98 708
6661.75 674
6662.52 642
6663.29 644
6664.06 741
6664.83 773
6665.60 716
6666.37 741
6667.14 752
6667.91 821
6668.69 654
6669.46 669
6670.23 711
6671.00 739
6671.77 685
6672.54 606
6673.31 683
6674.08 672
6674.85 679
6675.62 638
6676.39 641
6677.16 668
6677.94 669
6678.71 642
6679.48 659
6680.25 632
6681.02 626
6681.79 706
6682.56 632
6683.33 590
6684.11 680
6684.88 710
6685.65 664
6686.42 662
6687.19 660
6687.96 586
6688.74 631
6689.51 607
6690.28 644
6691.05 622
6691.82 686
6692.60 615
6693.37 662
6694.14 593
6694.91 628
6695.68 600
6696.46 621
6697.23 608
6698.00 604
6698.77 661
6699.55 663
6700.32 589
6701.09 636
6701.86 633
6702.64 546
6703.41 652
6704.18 644
6704.95 611
6705.73 613
6706.50 666
6707.27 710
6708.04 661
6708.82 663
6709.59 577
6710.36 633
6711.14 613
6711.91 606
6712.68 609
6713.46 571
6714.23 603
6715.00 584
6715.78 583
6716.55 505
6717.32 584
6718.10 576
6718.87 576
6719.64 513
6720.42 608
6721.19 615
6721.96 555
6722.74 553
6723.51 561
6724.28 641
6725.06 596
6725.83 528
6726.61 521
6727.38 594
6728.15 546
6728.93 542
6729.70 551
6730.48 490
6731.25 545
6732.02 548
6732.80 559
6733.57 574
6734.35 558
6735.12 495
6735.90 593
6736.67 526
6737.45 564
6738.22 506
6738.99 521
6739.77 587
6740.54 557
6741.32 553
6742.09 623
6742.87 568
6743.64 549
6744.42 586
6745.19 551
6745.97 525
6746.74 503
6747.52 644
6748.29 600
6749.07 610
6749.84 561
6750.62 567
6751.40 594
6752.17 564
6752.95 626
6753.72 648
6754.50 575
6755.27 616
6756.05 579
6756.82 628
6757.60 643
6758.38 563
6759.15 515
6759.93 513
6760.70 479
6761.48 523
6762.25 504
6763.03 600
6763.81 525
6764.58 579
6765.36 576
6766.14 576
6766.91 586
6767.69 639
6768.46 614
6769.24 690
6770.02 568
6770.79 538
6771.57 513
6772.35 548
6773.12 520
6773.90 541
6774.68 518
6775.45 523
6776.23 559
6777.01 487
6777.78 570
6778.56 517
6779.34 534
6780.11 506
6780.89 513
6781.67 558
6782.45 551
6783.22 499
6784.00 598
6784.78 654
6785.56 650
6786.33 687
6787.11 584
6787.89 623
6788.66 603
6789.44 597
6790.22 627
6791.00 597
6791.78 566
6792.55 555
6793.33 510
6794.11 515
6794.89 522
6795.66 540
6796.44 480
6797.22 474
6798.00 535
6798.78 488
6799.55 470
6800.33 475
6801.11 470
6801.89 490
6802.67 432
6803.45 438
6804.22 455
6805.00 471
6805.78 506
6806.56 558
6807.34 567
6808.12 550
6808.90 520
6809.67 607
6810.45 595
6811.23 537
6812.01 499
6812.79 557
6813.57 548
6814.35 531
6815.13 522
6815.91 533
6816.68 543
6817.46 562
6818.24 496
6819.02 531
6819.80 641
6820.58 571
6821.36 562
6822.14 626
6822.92 553
6823.70 532
6824.48 573
6825.26 599
6826.04 548
6826.82 561
6827.60 572
6828.38 539
6829.16 499
6829.94 530
6830.72 518
6831.50 588
6832.28 550
6833.06 500
6833.84 543
6834.62 585
6835.40 555
6836.18 540
6836.96 521
6837.74 444
6838.52 577
6839.30 524
6840.08 554
6840.86 509
6841.64 532
6842.42 494
6843.20 466
6843.98 529
6844.76 551
6845.54 528
6846.32 454
6847.10 475
6847.89 493
6848.67 486
6849.45 486
6850.23 525
6851.01 578
6851.79 553
6852.57 555
6853.35 535
6854.13 596
6854.92 564
6855.70 526
6856.48 549
6857.26 628
6858.04 580
6858.82 550
6859.60 613
6860.39 572
6861.17 561
6861.95 498
6862.73 527
6863.51 531
6864.29 510
6865.08 512
6865.86 545
6866.64 541
6867.42 540
6868.20 535
6868.99 549
6869.77 518
6870.55 581
6871.33 571
6872.12 566
6872.90 583
6873.68 593
6874.46 558
6875.24 492
6876.03 527
6876.81 570
6877.59 487
6878.38 535
6879.16 518
6879.94 507
6880.72 569
6881.51 536
6882.29 632
6883.07 579
6883.85 571
6884.64 572
6885.42 662
6886.20 643
6886.99 517
6887.77 497
6888.55 621
6889.34 626
6890.12 552
6890.90 605
6891.69 627
6892.47 636
6893.25 668
6894.04 621
6894.82 643
6895.60 567
6896.39 595
6897.17 599
6897.96 611
6898.74 649
6899.52 656
6900.31 600
6901.09 581
6901.88 567
6902.66 560
6903.44 607
6904.23 582
6905.01 527
6905.80 597
6906.58 625
6907.36 632
6908.15 542
6908.93 490
6909.72 578
6910.50 583
6911.29 507
6912.07 472
6912.86 494
6913.64 491
6914.42 549
6915.21 594
6915.99 524
6916.78 466
6917.56 520
6918.35 548
6919.13 581
6919.92 564
6920.70 566
6921.49 531
6922.27 560
6923.06 532
6923.84 451
6924.63 535
6925.42 525
6926.20 538
6926.99 577
6927.77 541
6928.56 511
6929.34 561
6930.13 552
6930.91 556
6931.70 616
6932.48 583
6933.27 484
6934.06 485
6934.84 489
6935.63 586
6936.41 633
6937.20 506
6937.99 585
6938.77 550
6939.56 506
6940.34 561
6941.13 549
6941.92 545
6942.70 565
6943.49 708
6944.28 646
6945.06 587
6945.85 631
6946.64 600
6947.42 597
6948.21 603
6949.00 660
6949.78 581
6950.57 530
6951.36 641
6952.14 643
6952.93 725
6953.72 681
6954.50 554
6955.29 679
6956.08 700
6956.86 642
6957.65 601
6958.44 650
6959.23 624
6960.01 688
6960.80 630
6961.59 651
6962.38 666
6963.16 611
6963.95 740
6964.74 619
6965.53 663
6966.31 690
6967.10 697
6967.89 758
6968.68 705
6969.46 711
6970.25 748
6971.04 734
6971.83 765
6972.62 736
6973.40 654
6974.19 680
6974.98 737
6975.77 699
6976.56 730
6977.34 754
6978.13 828
6978.92 750
6979.71 700
6980.50 671
6981.29 755
6982.08 734
6982.86 726
6983.65 811
6984.44 807
6985.23 878
6986.02 928
6986.81 1043
6987.60 1185
6988.39 1398
6989.17 1419
6989.96 1525
6990.75 1598
6991.54 1797
6992.33 1689
6993.12 1600
6993.91 1529
6994.70 1356
6995.49 1281
6996.28 1212
6997.07 1145
6997.86 1092
6998.64 1026
6999.43 1056
7000.22 1113
7001.01 1111
7001.80 1327
7002.59 1497
7003.38 1610
7004.17 1664
7004.96 1907
7005.75 1863
7006.54 1747
7007.33 1822
7008.12 1699
7008.91 1421
7009.70 1351
7010.49 1298
7011.28 1202
7012.07 1087
7012.86 1051
7013.65 956
7014.44 1046
7015.23 1020
7016.02 984
7016.81 973
7017.61 978
7018.40 1191
7019.19 1267
7019.98 1141
7020.77 1176
7021.56 1041
7022.35 1036
7023.14 918
7023.93 964
7024.72 895
7025.51 704
7026.30 673
7027.10 773
7027.89 740
7028.68 710
7029.47 779
7030.26 761
7031.05 791
7031.84 912
7032.63 854
7033.43 731
7034.22 784
7035.01 800
7035.80 823
7036.59 790
7037.38 748
7038.18 750
7038.97 805
7039.76 804
7040.55 662
7041.34 699
7042.13 791
7042.93 781
7043.72 751
7044.51 781
7045.30 866
7046.09 875
7046.89 892
7047.68 824
7048.47 844
7049.26 889
7050.06 871
7050.85 780
7051.64 899
7052.43 861
7053.23 938
7054.02 871
7054.81 920
7055.60 883
7056.40 898
7057.19 798
7057.98 826
7058.77 863
7059.57 768
7060.36 735
7061.15 752
7061.95 802
7062.74 883
7063.53 871
7064.33 837
7065.12 872
7065.91 818
7066.71 753
7067.50 734
7068.29 798
7069.09 734
7069.88 732
7070.67 786
7071.47 784
7072.26 759
7073.05 774
7073.85 787
7074.64 797
7075.44 795
7076.23 736
7077.02 743
7077.82 767
7078.61 741
7079.41 787
7080.20 702
7080.99 793
7081.79 788
7082.58 748
7083.38 776
7084.17 706
7084.96 737
7085.76 825
7086.55 889
7087.35 943
7088.14 956
7088.94 1083
7089.73 1300
7090.53 1318
7091.32 1441
7092.12 1631
7092.91 1510
7093.71 1491
7094.50 1356
7095.29 1218
7096.09 1150
7096.88 1076
7097.68 1042
7098.48 892
7099.27 855
7100.07 646
7100.86 671
7101.66 721
7102.45 756
7103.25 710
7104.04 832
7104.84 946
7105.63 1036
7106.43 1089
7107.22 1033
7108.02 1016
7108.82 1077
7109.61 1024
7110.41 926
7111.20 874
7112.00 836
7112.79 752
7113.59 714
7114.39 617
7115.18 698
7115.98 662
7116.77 587
7117.57 624
7118.37 610
7119.16 579
7119.96 581
7120.76 573
7121.55 596
7122.35 559
7123.15 609
7123.94 629
7124.74 594
7125.53 536
7126.33 522
7127.13 533
7127.93 494
7128.72 535
7129.52 509
7130.32 489
7131.11 564
7131.91 466
7132.71 486
7133.50 641
7134.30 671
7135.10 572
7135.90 544
7136.69 579
7137.49 600
7138.29 537
7139.08 457
7139.88 528
7140.68 581
7141.48 578
7142.27 567
7143.07 598
7143.87 606
7144.67 572
7145.46 591
7146.26 531
7147.06 550
7147.86 500
7148.66 516
7149.45 560
7150.25 572
7151.05 581
7151.85 525
7152.65 611
7153.44 524
7154.24 468
7155.04 492
7155.84 529
7156.64 588
7157.44 568
7158.23 566
7159.03 547
7159.83 545
7160.63 586
7161.43 489
7162.23 512
7163.03 518
7163.83 518
7164.62 470
7165.42 523
7166.22 519
7167.02 560
7167.82 527
7168.62 500
7169.42 480
7170.22 443
7171.02 459
7171.82 465
7172.61 511
7173.41 532
7174.21 575
7175.01 486
7175.81 517
7176.61 493
7177.41 483
7178.21 457
7179.01 450
7179.81 499
7180.61 459
7181.41 481
7182.21 534
7183.01 490
7183.81 469
7184.61 486
7185.41 473
7186.21 467
7187.01 459
7187.81 504
7188.61 499
7189.41 495
7190.21 528
7191.01 524
7191.81 456
7192.61 464
7193.41 484
7194.21 406
7195.01 429
7195.81 462
7196.61 434
7197.41 478
7198.21 486
7199.01 437
7199.82 559
7200.62 503
7201.42 504
7202.22 493
7203.02 463
7203.82 508
7204.62 491
7205.42 481
7206.22 469
7207.02 462
7207.83 453
7208.63 480
7209.43 521
7210.23 479
7211.03 515
7211.83 552
7212.63 447
7213.44 441
7214.24 493
7215.04 475
7215.84 514
7216.64 571
7217.44 498
7218.25 408
7219.05 413
7219.85 412
7220.65 465
7221.45 479
7222.26 409
7223.06 348
7223.86 405
7224.66 456
7225.46 395
7226.27 420
7227.07 410
7227.87 413
7228.67 414
7229.48 458
7230.28 470
7231.08 489
7231.88 428
7232.69 459
7233.49 452
7234.29 442
7235.09 431
7235.90 398
7236.70 375
7237.50 420
7238.30 479
7239.11 452
7239.91 449
7240.71 489
7241.52 469
7242.32 471
7243.12 471
7243.93 519
7244.73 503
7245.53 501
7246.34 487
7247.14 477
7247.94 480
7248.75 487
7249.55 461
7250.35 446
7251.16 434
7251.96 452
7252.76 464
7253.57 457
7254.37 456
7255.18 365
7255.98 398
7256.78 390
7257.59 436
7258.39 453
7259.20 448
7260.00 401
7260.80 428
7261.61 435
7262.41 478
7263.22 424
7264.02 412
7264.83 448
7265.63 492
7266.43 435
7267.24 479
7268.04 424
7268.85 374
7269.65 423
7270.46 371
7271.26 405
7272.07 419
7272.87 438
7273.68 452
7274.48 431
7275.29 408
7276.09 428
7276.90 436
7277.70 464
7278.51 446
7279.31 393
7280.12 427
7280.92 479
7281.73 491
7282.53 443
7283.34 448
7284.14 424
7284.95 431
7285.76 441
7286.56 511
7287.37 451
7288.17 433
7288.98 510
7289.78 543
7290.59 422
7291.40 470
7292.20 469
7293.01 476
7293.81 470
7294.62 467
7295.43 499
7296.23 421
7297.04 391
7297.84 457
7298.65 436
7299.46 441
7300.26 484
7301.07 519
7301.88 438
7302.68 497
7303.49 446
7304.30 484
7305.10 505
7305.91 542
7306.72 489
7307.52 543
7308.33 518
7309.14 469
7309.94 477
7310.75 470
7311.56 498
7312.36 446
7313.17 476
7313.98 521
7314.79 533
7315.59 444
7316.40 446
7317.21 408
7318.01 374
7318.82 365
7319.63 400
7320.44 380
7321.24 454
7322.05 531
7322.86 562
7323.67 524
7324.47 391
7325.28 460
7326.09 520
7326.90 426
7327.71 443
7328.51 464
7329.32 445
7330.13 403
7330.94 400
7331.75 470
7332.55 510
7333.36 390
7334.17 389
7334.98 349
7335.79 392
7336.60 415
7337.40 402
7338.21 413
7339.02 387
7339.83 409
7340.64 486
7341.45 416
7342.26 515
7343.06 367
7343.87 374
7344.68 406
7345.49 425
7346.30 395
7347.11 483
7347.92 446
7348.73 481
7349.54 439
7350.34 400
7351.15 383
7351.96 450
7352.77 430
7353.58 443
7354.39 379
7355.20 310
7356.01 447
7356.82 406
7357.63 395
7358.44 409
7359.25 345
7360.06 383
7360.87 433
7361.68 405
7362.49 447
7363.30 362
7364.11 413
7364.92 428
7365.73 423
7366.54 392
7367.35 373
7368.16 329
7368.97 336
7369.78 359
7370.59 334
7371.40 383
7372.21 333
7373.02 398
7373.83 388
7374.64 346
7375.45 339
7376.26 386
7377.07 379
7377.88 369
7378.69 385
7379.50 338
7380.31 354
7381.12 395
7381.94 418
7382.75 411
7383.56 402
7384.37 390
7385.18 375
7385.99 418
7386.80 391
7387.61 386
7388.42 340
7389.23 422
7390.05 419
7390.86 408
7391.67 420
7392.48 445
7393.29 411
7394.10 401
7394.92 413
7395.73 431
7396.54 519
7397.35 423
7398.16 469
7398.97 484
7399.79 527
7400.60 521
7401.41 498
7402.22 507
7403.03 560
7403.85 528
7404.66 554
7405.47 434
7406.28 469
7407.09 502
7407.91 478
7408.72 431
7409.53 470
7410.34 367
7411.16 423
7411.97 410
7412.78 357
7413.59 362
7414.41 352
7415.22 431
7416.03 393
7416.84 353
7417.66 408
7418.47 401
7419.28 394
7420.10 336
7420.91 330
7421.72 462
7422.54 361
7423.35 362
7424.16 383
7424.97 372
7425.79 383
7426.60 370
7427.41 339
7428.23 376
7429.04 324
7429.86 326
7430.67 347
7431.48 345
7432.30 343
7433.11 291
7433.92 326
7434.74 353
7435.55 328
7436.36 310
7437.18 349
7437.99 347
7438.81 381
7439.62 350
7440.43 346
7441.25 339
7442.06 322
7442.88 310
7443.69 340
7444.51 305
7445.32 358
7446.13 376
7446.95 328
7447.76 362
7448.58 362
7449.39 387
7450.21 403
7451.02 358
7451.84 353
7452.65 347
7453.47 371
7454.28 372
7455.10 328
7455.91 361
7456.73 345
7457.54 340
7458.36 345
7459.17 322
7459.99 318
7460.80 373
7461.62 396
7462.43 370
7463.25 366
7464.06 316
7464.88 279
7465.69 319
7466.51 385
7467.32 282
7468.14 349
7468.96 364
7469.77 386
7470.59 299
7471.40 287
7472.22 286
7473.03 276
7473.85 277
7474.67 313
7475.48 342
7476.30 392
7477.11 365
7477.93 321
7478.75 353
7479.56 295
7480.38 309
7481.20 299
7482.01 292
7482.83 303
7483.65 384
7484.46 342
7485.28 301
7486.09 306
7486.91 313
7487.73 417
7488.54 357
7489.36 401
7490.18 367
7491.00 331
7491.81 358
7492.63 349
7493.45 368
7494.26 273
7495.08 302
7495.90 337
7496.71 331
7497.53 338
7498.35 351
7499.17 353
7499.98 404
7500.80 340
7501.62 364
7502.44 394
7503.25 341
7504.07 373
7504.89 403
7505.71 324
7506.52 325
7507.34 345
7508.16 355
7508.98 350
7509.80 347
7510.61 363
7511.43 280
7512.25 313
7513.07 321
7513.89 360
7514.70 372
7515.52 375
7516.34 350
7517.16 394
7517.98 361
7518.79 400
7519.61 353
7520.43 347
7521.25 378
7522.07 335
7522.89 337
7523.71 358
7524.52 327
7525.34 349
7526.16 307
7526.98 275
7527.80 300
7528.62 318
7529.44 334
7530.26 315
7531.08 338
7531.89 407
7532.71 380
7533.53 388
7534.35 369
7535.17 388
7535.99 349
7536.81 315
7537.63 285
7538.45 306
7539.27 296
7540.09 328
7540.91 351
7541.73 338
7542.55 290
7543.37 278
7544.19 327
7545.01 389
7545.83 372
7546.65 317
7547.47 359
7548.29 284
7549.11 270
7549.93 408
7550.75 431
7551.57 350
7552.39 341
7553.21 335
7554.03 310
7554.85 324
7555.67 361
7556.49 342
7557.31 298
7558.13 367
7558.95 395
7559.77 390
7560.59 356
7561.41 363
7562.23 363
7563.05 400
7563.87 412
7564.69 394
7565.52 327
7566.34 330
7567.16 279
7567.98 387
7568.80 351
7569.62 325
7570.44 301
7571.26 357
7572.08 356
7572.91 380
7573.73 357
7574.55 353
7575.37 337
7576.19 344
7577.01 366
7577.83 334
7578.66 395
7579.48 468
7580.30 406
7581.12 383
7581.94 326
7582.77 302
7583.59 333
7584.41 299
7585.23 320
7586.05 393
7586.88 427
7587.70 418
7588.52 371
7589.34 322
7590.16 312
7590.99 339
7591.81 339
7592.63 315
7593.45 331
7594.28 381
7595.10 340
7595.92 330
7596.74 362
7597.57 345
7598.39 397
7599.21 352
7600.03 363
7600.86 312
7601.68 302
7602.50 344
7603.33 347
7604.15 299
7604.97 324
7605.80 341
7606.62 381
7607.44 407
7608.26 401
7609.09 395
7609.91 360
7610.73 370
7611.56 346
7612.38 332
7613.21 336
7614.03 364
7614.85 368
7615.68 369
7616.50 367
7617.32 385
7618.15 312
7618.97 378
7619.80 387
7620.62 382
7621.44 405
7622.27 467
7623.09 422
7623.92 377
7624.74 480
7625.56 375
7626.39 407
7627.21 422
7628.04 417
7628.86 358
7629.68 350
7630.51 424
7631.33 367
7632.16 357
7632.98 398
7633.81 435
7634.63 462
7635.46 373
7636.28 413
7637.11 436
7637.93 465
7638.76 387
7639.58 408
7640.41 414
7641.23 398
7642.06 385
7642.88 388
7643.71 387
7644.53 381
7645.36 346
7646.18 387
7647.01 309
7647.83 348
7648.66 404
7649.48 386
7650.31 421
7651.14 390
7651.96 430
7652.79 515
7653.61 468
7654.44 397
7655.26 400
7656.09 344
7656.92 386
7657.74 311
7658.57 322
7659.39 333
7660.22 355
7661.05 373
7661.87 271
7662.70 308
7663.52 318
7664.35 347
7665.18 331
7666.00 386
7666.83 348
7667.66 364
7668.48 307
7669.31 326
7670.14 297
7670.96 306
7671.79 299
7672.62 393
7673.44 417
7674.27 383
7675.10 342
7675.92 357
7676.75 308
7677.58 324
7678.40 324
7679.23 311
7680.06 296
7680.89 311
7681.71 357
7682.54 302
7683.37 363
7684.19 332
7685.02 323
7685.85 353
7686.68 362
7687.50 362
7688.33 369
7689.16 409
7689.99 420
7690.81 427
7691.64 450
7692.47 460
7693.30 356
7694.13 346
7694.95 405
7695.78 393
7696.61 362
7697.44 361
7698.27 301
7699.09 302
7699.92 321
7700.75 314
7701.58 334
7702.41 357
7703.24 384
7704.06 370
7704.89 358
7705.72 357
7706.55 357
7707.38 346
7708.21 324
7709.04 373
7709.86 368
7710.69 356
7711.52 373
7712.35 417
7713.18 461
7714.01 360
7714.84 333
7715.67 437
7716.50 405
7717.32 362
7718.15 295
7718.98 356
7719.81 371
7720.64 368
7721.47 367
7722.30 355
7723.13 380
7723.96 334
7724.79 332
7725.62 310
7726.45 371
7727.28 360
7728.11 370
7728.94 394
7729.77 387
7730.60 380
7731.43 344
7732.26 407
7733.09 322
7733.92 340
7734.75 325
7735.58 362
7736.41 368
7737.24 367
7738.07 333
7738.90 353
7739.73 361
7740.56 342
7741.39 390
7742.22 407
7743.05 389
7743.88 410
7744.71 399
7745.54 343
7746.37 375
7747.20 428
7748.03 410
7748.87 423
7749.70 443
7750.53 446
7751.36 445
7752.19 478
7753.02 513
7753.85 499
7754.68 536
7755.51 466
7756.34 477
7757.18 534
7758.01 516
7758.84 555
7759.67 690
7760.50 647
7761.33 739
7762.16 884
7763.00 814
7763.83 800
7764.66 719
7765.49 659
7766.32 627
7767.16 586
7767.99 547
7768.82 574
7769.65 439
7770.48 502
7771.31 465
7772.15 484
7772.98 463
7773.81 454
7774.64 463
7775.48 508
7776.31 566
7777.14 591
7777.97 569
7778.81 654
7779.64 637
7780.47 659
7781.30 663
7782.14 648
7782.97 589
7783.80 513
7784.63 498
7785.47 472
7786.30 448
7787.13 380
7787.97 478
7788.80 438
7789.63 423
7790.46 395
7791.30 455
7792.13 463
7792.96 459
7793.80 443
7794.63 410
7795.46 378
7796.30 422
7797.13 478
7797.96 453
7798.80 479
7799.63 490
7800.46 528
7801.30 480
7802.13 404
7802.97 374
7803.80 432
7804.63 410
7805.47 417
7806.30 349
7807.13 390
7807.97 363
7808.80 298
7809.64 336
7810.47 363
7811.31 364
7812.14 311
7812.97 398
7813.81 393
7814.64 394
7815.48 406
7816.31 419
7817.15 407
7817.98 415
7818.82 397
7819.65 364
7820.48 359
7821.32 377
7822.15 395
7822.99 380
7823.82 400
7824.66 336
7825.49 362
7826.33 360
7827.16 409
7828.00 363
7828.83 365
7829.67 330
7830.50 337
7831.34 343
7832.17 350
7833.01 364
7833.85 322
7834.68 320
7835.52 313
7836.35 309
7837.19 292
7838.02 327
7838.86 295
7839.69 398
7840.53 356
7841.37 349
7842.20 331
7843.04 375
7843.87 325
7844.71 365
7845.55 404
7846.38 369
7847.22 367
7848.05 339
7848.89 380
7849.73 379
7850.56 338
7851.40 337
7852.24 364
7853.07 349
7853.91 303
7854.74 294
7855.58 367
7856.42 390
7857.25 306
7858.09 343
7858.93 338
7859.76 342
7860.60 324
7861.44 292
7862.28 362
7863.11 334
7863.95 348
7864.79 342
7865.62 396
7866.46 388
7867.30 356
7868.14 375
7868.97 337
7869.81 341
7870.65 324
7871.48 400
7872.32 371
7873.16 347
7874.00 362
7874.83 351
7875.67 357
7876.51 411
7877.35 358
7878.19 376
7879.02 362
7879.86 363
7880.70 433
7881.54 411
7882.37 383
7883.21 437
7884.05 339
7884.89 376
7885.73 393
7886.57 433
7887.40 407
7888.24 396
7889.08 449
7889.92 467
7890.76 411
7891.60 432
7892.43 393
7893.27 382
7894.11 420
7894.95 391
7895.79 419
7896.63 361
7897.47 424
7898.30 420
7899.14 402
7899.98 350
7900.82 362
7901.66 338
7902.50 452
7903.34 417
7904.18 380
7905.02 391
7905.86 473
7906.70 419
7907.54 357
7908.37 336
7909.21 358
7910.05 366
7910.89 344
7911.73 350
7912.57 319
7913.41 330
7914.25 345
7915.09 324
7915.93 347
7916.77 363
7917.61 321
7918.45 324
7919.29 349
7920.13 328
7920.97 401
7921.81 372
7922.65 354
7923.49 368
7924.33 331
7925.17 329
7926.01 396
7926.85 388
7927.69 392
7928.53 367
7929.37 370
7930.21 358
7931.05 338
7931.90 344
7932.74 342
7933.58 332
7934.42 290
7935.26 351
7936.10 337
7936.94 342
7937.78 343
7938.62 318
7939.46 265
7940.30 308
7941.14 349
7941.99 324
7942.83 373
7943.67 302
7944.51 302
7945.35 324
7946.19 342
7947.03 330
7947.88 398
7948.72 304
7949.56 328
7950.40 299
7951.24 334
7952.08 350
7952.93 383
7953.77 382
7954.61 301
7955.45 356
7956.29 397
7957.13 389
7957.98 374
7958.82 352
7959.66 345
7960.50 384
7961.35 338
7962.19 341
7963.03 356
7963.87 291
7964.71 318
7965.56 329
7966.40 323
7967.24 364
7968.08 356
7968.93 420
7969.77 400
7970.61 429
7971.45 420
7972.30 370
7973.14 368
7973.98 375
7974.83 346
7975.67 367
7976.51 360
7977.36 365
7978.20 415
7979.04 346
7979.88 312
7980.73 345
7981.57 317
7982.41 364
7983.26 427
7984.10 402
7984.94 371
7985.79 375
7986.63 409
7987.47 334
7988.32 421
7989.16 424
7990.01 432
7990.85 449
7991.69 459
7992.54 430
7993.38 412
7994.23 400
7995.07 436
7995.91 408
7996.76 386
7997.60 400
7998.45 462
7999.29 446
8000.13 474
8000.98 488
8001.82 604
8002.67 729
8003.51 816
8004.36 749
8005.20 786
8006.04 833
8006.89 780
8007.73 693
8008.58 607
8009.42 616
8010.27 527
8011.11 467
8011.96 522
8012.80 479
8013.65 399
8014.49 415
8015.34 462
8016.18 437
8017.03 527
8017.87 575
8018.72 583
8019.56 540
8020.41 531
8021.25 572
8022.10 598
8022.95 608
8023.79 511
8024.64 476
8025.48 461
8026.33 424
8027.17 367
8028.02 299
8028.86 343
8029.71 302
8030.56 281
8031.40 281
8032.25 341
8033.09 367
8033.94 323
8034.79 286
8035.63 297
8036.48 313
8037.32 362
8038.17 371
8039.02 238
8039.86 299
8040.71 282
8041.56 327
8042.40 337
8043.25 324
8044.10 284
8044.94 267
8045.79 307
8046.64 328
8047.48 292
8048.33 258
8049.18 281
8050.02 292
8050.87 301
8051.72 296
8052.56 319
8053.41 269
8054.26 297
8055.11 328
8055.95 299
8056.80 273
8057.65 305
8058.49 274
8059.34 313
8060.19 292
8061.04 326
8061.88 291
8062.73 273
8063.58 286
8064.43 300
8065.27 302
8066.12 317
8066.97 287
8067.82 298
8068.67 289
8069.51 261
8070.36 313
8071.21 324
8072.06 275
8072.91 299
8073.75 309
8074.60 310
8075.45 309
8076.30 280
8077.15 276
8078.00 278
8078.84 282
8079.69 288
8080.54 233
8081.39 215
8082.24 253
8083.09 304
8083.94 266
8084.78 278
8085.63 225
8086.48 241
8087.33 243
8088.18 259
8089.03 262
8089.88 299
8090.73 246
8091.58 239
8092.42 275
8093.27 259
8094.12 270
8094.97 318
8095.82 306
8096.67 210
8097.52 235
8098.37 281
8099.22 276
8100.07 254
8100.92 237
8101.77 297
8102.62 280
8103.47 269
8104.32 292
8105.17 238
8106.02 276
8106.87 274
8107.72 258
8108.57 246
8109.42 231
8110.27 235
8111.12 264
8111.97 256
8112.82 255
8113.67 218
8114.52 252
8115.37 229
8116.22 264
8117.07 204
8117.92 269
8118.77 273
8119.62 260
8120.47 243
8121.32 260
8122.17 305
8123.02 285
8123.87 216
8124.72 248
8125.57 319
8126.43 320
8127.28 258
8128.13 222
8128.98 230
8129.83 286
8130.68 277
8131.53 266
8132.38 231
8133.23 208
8134.09 310
8134.94 270
8135.79 254
8136.64 251
8137.49 290
8138.34 302
8139.19 260
8140.05 213
8140.90 210
8141.75 226
8142.60 278
8143.45 272
8144.30 264
8145.16 251
8146.01 234
8146.86 251
8147.71 261
8148.56 271
8149.42 227
8150.27 223
8151.12 231
8151.97 279
8152.83 269
8153.68 231
8154.53 264
8155.38 265
8156.24 236
8157.09 305
8157.94 274
8158.79 310
8159.65 292
8160.50 292
8161.35 259
8162.20 290
8163.06 282
8163.91 311
8164.76 313
8165.62 253
8166.47 228
8167.32 222
8168.17 250
8169.03 245
8169.88 260
8170.73 260
8171.59 232
8172.44 245
8173.29 245
8174.15 247
8175.00 276
8175.85 277
8176.71 321
8177.56 251
8178.42 247
8179.27 234
8180.12 187
8180.98 235
8181.83 246
8182.68 255
8183.54 233
8184.39 237
8185.25 281
8186.10 265
8186.95 233
8187.81 259
8188.66 246
8189.52 273
8190.37 258
8191.22 269
8192.08 262
8192.93 280
8193.79 268
8194.64 257
8195.50 252
8196.35 219
8197.21 192
8198.06 240
8198.92 281
8199.77 255
8200.63 195
8201.48 234
8202.33 252
8203.19 240
8204.04 206
8204.90 213
8205.75 202
8206.61 232
8207.47 247
8208.32 192
8209.18 239
8210.03 218
8210.89 234
8211.74 219
8212.60 246
8213.45 242
8214.31 227
8215.16 240
8216.02 265
8216.87 257
8217.73 214
8218.59 209
8219.44 240
8220.30 222
8221.15 214
8222.01 212
8222.87 223
8223.72 217
8224.58 178
8225.43 217
8226.29 247
8227.15 253
8228.00 244
8228.86 254
8229.71 183
8230.57 262
8231.43 258
8232.28 298
8233.14 254
8234.00 204
8234.85 213
8235.71 255
8236.57 212
8237.42 221
8238.28 236
8239.14 224
8239.99 211
8240.85 223
8241.71 250
8242.56 213
8243.42 245
8244.28 205
8245.14 192
8245.99 215
8246.85 187
8247.71 211
8248.56 192
8249.42 210
8250.28 202
8251.14 233
8251.99 198
8252.85 211
8253.71 220
8254.57 200
8255.42 255
8256.28 200
8257.14 198
8258.00 221
8258.86 229
8259.71 238
8260.57 279
8261.43 240
8262.29 180
8263.15 212
8264.00 221
8264.86 182
8265.72 170
8266.58 246
8267.44 232
8268.29 173
8269.15 129
8270.01 166
8270.87 147
8271.73 183
8272.59 190
8273.45 192
8274.30 175
8275.16 238
8276.02 227
8276.88 163
8277.74 206
8278.60 202
8279.46 223
8280.32 262
8281.18 242
8282.03 190
8282.89 206
8283.75 225
8284.61 233
8285.47 205
8286.33 218
8287.19 209
8288.05 193
8288.91 198
8289.77 206
8290.63 216
8291.49 199
8292.35 232
8293.21 218
8294.07 237
8294.93 233
8295.78 268
8296.64 185
8297.50 189
8298.36 212
8299.22 217
8300.08 219
8300.94 230
8301.80 193
8302.66 220
8303.52 217
8304.38 220
8305.25 184
8306.11 195
8306.97 221
8307.83 171
8308.69 203
8309.55 227
8310.41 213
8311.27 241
8312.13 228
8312.99 176
8313.85 199
8314.71 193
8315.57 239
8316.43 242
8317.29 245
8318.15 219
8319.02 226
8319.88 167
8320.74 211
8321.60 262
8322.46 234
8323.32 225
8324.18 250
8325.04 242
8325.90 236
8326.77 254
8327.63 259
8328.49 276
8329.35 271
8330.21 235
8331.07 223
8331.93 215
8332.80 232
8333.66 224
8334.52 202
8335.38 234
8336.24 244
8337.11 214
8337.97 221
8338.83 221
8339.69 224
8340.55 209
8341.42 217
8342.28 214
8343.14 206
8344.00 224
8344.86 185
8345.73 207
8346.59 195
8347.45 184
8348.31 190
8349.18 256
8350.04 255
8350.90 219
8351.76 228
8352.63 160
8353.49 204
8354.35 213
8355.22 201
8356.08 239
8356.94 226
8357.80 226
8358.67 242
8359.53 174
8360.39 168
8361.26 210
8362.12 206
8362.98 209
8363.85 243
8364.71 233
8365.57 215
8366.44 207
8367.30 207
8368.16 205
8369.03 170
8369.89 199
8370.75 195
8371.62 231
8372.48 175
8373.35 204
8374.21 204
8375.07 243
8375.94 200
8376.80 190
8377.67 181
8378.53 161
8379.39 197
8380.26 209
8381.12 196
8381.99 227
8382.85 249
8383.71 206
8384.58 217
8385.44 173
8386.31 222
8387.17 248
8388.04 245
8388.90 192
8389.77 194
8390.63 218
8391.50 205
8392.36 199
8393.22 208
8394.09 204
8394.95 204
8395.82 232
8396.68 190
8397.55 217
8398.41 254
8399.28 243
8400.14 200
8401.01 173
8401.88 177
8402.74 188
8403.61 208
8404.47 207
8405.34 178
8406.20 201
8407.07 236
8407.93 219
8408.80 225
8409.66 200
8410.53 207
8411.40 217
8412.26 245
8413.13 206
8413.99 194
8414.86 214
8415.73 214
8416.59 198
8417.46 212
8418.32 199
8419.19 232
8420.06 227
8420.92 230
8421.79 261
8422.65 215
8423.52 226
8424.39 221
8425.25 196
8426.12 213
8426.99 255
8427.85 243
8428.72 206
8429.59 221
8430.45 188
8431.32 230
8432.19 250
8433.05 238
8433.92 207
8434.79 220
8435.65 229
8436.52 214
8437.39 212
8438.26 216
8439.12 203
8439.99 205
8440.86 205
8441.73 221
8442.59 181
8443.46 222
8444.33 258
8445.19 255
8446.06 239
8446.93 282
8447.80 279
8448.67 245
8449.53 290
8450.40 233
8451.27 239
8452.14 299
8453.00 276
8453.87 239
8454.74 262
8455.61 252
8456.48 266
8457.34 351
8458.21 353
8459.08 354
8459.95 453
8460.82 488
8461.69 466
8462.55 494
8463.42 477
8464.29 378
8465.16 338
8466.03 316
8466.90 267
8467.77 316
8468.63 268
8469.50 231
8470.37 275
8471.24 255
8472.11 219
8472.98 236
8473.85 210
8474.72 213
8475.58 224
8476.45 229
8477.32 214
8478.19 226
8479.06 216
8479.93 234
8480.80 247
8481.67 277
8482.54 240
8483.41 228
8484.28 220
8485.15 228
8486.02 214
8486.89 235
8487.76 243
8488.63 230
8489.50 226
8490.37 231
8491.24 256
8492.11 223
8492.98 213
8493.85 221
8494.72 220
8495.59 231
8496.46 212
8497.33 243
8498.20 255
8499.07 240
8499.94 236
8500.81 228
8501.68 203
8502.55 237
8503.42 206
8504.29 202
8505.16 173
8506.03 185
8506.90 269
8507.77 255
8508.64 241
8509.51 263
8510.38 237
8511.25 229
8512.13 212
8513.00 271
8513.87 225
8514.74 259
8515.61 239
8516.48 213
8517.35 211
8518.22 216
8519.09 208
8519.97 203
8520.84 211
8521.71 212
8522.58 236
8523.45 239
8524.32 258
8525.19 230
8526.07 181
8526.94 208
8527.81 244
8528.68 213
8529.55 289
8530.43 239
8531.30 227
8532.17 228
8533.04 233
8533.91 250
8534.79 245
8535.66 221
8536.53 226
8537.40 218
8538.27 271
8539.15 218
8540.02 245
8540.89 233
8541.76 206
8542.64 211
8543.51 199
8544.38 200
8545.25 214
8546.13 220
8547.00 212
8547.87 186
8548.74 242
8549.62 245
8550.49 192
8551.36 188
8552.24 214
8553.11 228
8553.98 242
8554.86 276
8555.73 245
8556.60 272
8557.48 268
8558.35 311
8559.22 310
8560.10 323
8560.97 304
8561.84 299
8562.72 231
8563.59 205
8564.46 263
8565.34 240
8566.21 237
8567.08 203
8567.96 219
8568.83 209
8569.71 179
8570.58 248
8571.45 225
8572.33 224
8573.20 196
8574.08 218
8574.95 258
8575.82 208
8576.70 195
8577.57 232
8578.45 195
8579.32 210
8580.20 205
8581.07 207
8581.94 211
8582.82 207
8583.69 237
8584.57 240
8585.44 218
8586.32 188
8587.19 176
8588.07 186
8588.94 201
8589.82 211
8590.69 197
8591.57 200
8592.44 233
8593.32 215
8594.19 211
8595.07 173
8595.94 227
8596.82 236
8597.69 239
8598.57 193
8599.44 242
8600.32 264
8601.19 204
8602.07 230
8602.95 236
8603.82 209
8604.70 184
8605.57 212
8606.45 213
8607.32 200
8608.20 181
8609.08 226
8609.95 208
8610.83 165
8611.70 191
8612.58 205
8613.46 163
8614.33 190
8615.21 206
8616.08 191
8616.96 207
8617.84 205
8618.71 259
8619.59 212
8620.47 222
8621.34 231
8622.22 229
8623.10 182
8623.97 164
8624.85 212
8625.73 230
8626.60 241
8627.48 217
8628.36 231
8629.23 192
8630.11 191
8630.99 196
8631.87 206
8632.74 195
8633.62 164
8634.50 187
8635.37 197
8636.25 193
8637.13 156
8638.01 154
8638.88 222
8639.76 244
8640.64 202
8641.52 183
8642.39 186
8643.27 186
8644.15 204
8645.03 202
8645.90 200
8646.78 164
8647.66 231
8648.54 236
8649.42 215
8650.29 191
8651.17 216
8652.05 190
8652.93 224
8653.81 196
8654.68 201
8655.56 209
8656.44 200
8657.32 204
8658.20 212
8659.08 235
8659.95 240
8660.83 201
8661.71 218
8662.59 201
8663.47 182
8664.35 200
8665.23 249
8666.10 215
8666.98 196
8667.86 192
8668.74 194
8669.62 208
8670.50 172
8671.38 211
8672.26 200
8673.14 193
8674.02 214
8674.90 263
8675.77 231
8676.65 238
8677.53 232
8678.41 231
8679.29 208
8680.17 240
8681.05 275
8681.93 238
8682.81 269
8683.69 263
8684.57 264
8685.45 213
8686.33 216
8687.21 275
8688.09 232
8688.97 201
8689.85 275
8690.73 322
8691.61 250
8692.49 317
8693.37 375
8694.25 499
8695.13 507
8696.01 533
8696.89 615
8697.77 667
8698.65 654
8699.53 542
8700.41 408
8701.29 385
8702.17 374
8703.05 356
8703.94 314
8704.82 272
8705.70 256
8706.58 236
8707.46 230
8708.34 227
8709.22 247
8710.10 206
8710.98 227
8711.86 267
8712.75 184
8713.63 232
8714.51 249
8715.39 239
8716.27 209
8717.15 230
8718.03 218
8718.91 233
8719.80 230
8720.68 242
8721.56 224
8722.44 219
8723.32 238
8724.20 242
8725.09 216
8725.97 232
8726.85 238
8727.73 221
8728.61 201
8729.50 210
8730.38 214
8731.26 182
8732.14 181
8733.02 169
8733.91 200
8734.79 208
8735.67 224
8736.55 223
8737.44 173
8738.32 212
8739.20 228
8740.08 191
8740.97 188
8741.85 218
8742.73 210
8743.61 257
8744.50 208
8745.38 209
8746.26 194
8747.15 165
8748.03 181
8748.91 198
8749.79 194
8750.68 159
8751.56 168
8752.44 169
8753.33 179
8754.21 177
8755.09 165
8755.98 190
8756.86 223
8757.74 191
8758.63 188
8759.51 197
8760.39 231
8761.28 235
8762.16 237
8763.05 255
8763.93 227
8764.81 202
8765.70 225
8766.58 204
8767.46 197
8768.35 201
8769.23 182
8770.12 218
8771.00 238
8771.89 211
8772.77 169
8773.65 177
8774.54 186
8775.42 187
8776.31 196
8777.19 219
8778.08 179
8778.96 188
8779.84 151
8780.73 165
8781.61 179
8782.50 183
8783.38 208
8784.27 215
8785.15 187
8786.04 172
8786.92 205
8787.81 209
8788.69 165
8789.58 163
8790.46 192
8791.35 201
8792.23 217
8793.12 180
8794.00 142
8794.89 161
8795.77 196
8796.66 217
8797.55 202
8798.43 177
8799.32 197
8800.20 188
8801.09 166
8801.97 208
8802.86 200
8803.74 186
8804.63 191
8805.52 173
8806.40 173
8807.29 208
8808.17 196
8809.06 171
8809.95 200
8810.83 175
8811.72 181
8812.60 205
8813.49 150
8814.38 131
8815.26 188
8816.15 198
8817.04 196
8817.92 180
8818.81 187
8819.70 212
8820.58 198
8821.47 206
8822.36 172
8823.24 174
8824.13 229
8825.02 212
8825.90 146
8826.79 157
8827.68 188
8828.56 172
8829.45 160
8830.34 135
8831.23 170
8832.11 189
8833.00 144
8833.89 156
8834.77 199
8835.66 179
8836.55 139
8837.44 160
8838.32 181
8839.21 203
8840.10 185
8840.99 191
8841.88 190
8842.76 173
8843.65 148
8844.54 185
8845.43 179
8846.31 189
8847.20 162
8848.09 166
8848.98 204
8849.87 202
8850.75 183
8851.64 201
8852.53 219
8853.42 205
8854.31 183
8855.20 167
8856.08 169
8856.97 171
8857.86 188
8858.75 163
8859.64 172
8860.53 178
8861.42 168
8862.30 202
8863.19 189
8864.08 185
8864.97 165
8865.86 165
8866.75 197
8867.64 213
8868.53 233
8869.42 205
8870.30 213
8871.19 214
8872.08 188
8872.97 199
8873.86 174
8874.75 158
8875.64 190
8876.53 175
8877.42 187
8878.31 190
8879.20 177
8880.09 175
8880.98 162
8881.87 186
8882.76 222
8883.65 175
8884.54 184
8885.43 156
8886.32 153
8887.21 145
8888.10 155
8888.99 154
8889.88 154
8890.77 189
8891.66 165
8892.55 159
8893.44 160
8894.33 191
8895.22 174
8896.11 169
8897.00 176
8897.89 173
8898.78 161
8899.67 131
8900.56 177
8901.45 157
8902.34 131
8903.23 177
8904.12 163
8905.02 180
8905.91 158
8906.80 149
8907.69 154
8908.58 151
8909.47 166
8910.36 138
8911.25 148
8912.14 172
8913.04 180
8913.93 164
8914.82 195
8915.71 149
8916.60 211
8917.49 157
8918.38 142
8919.28 163
8920.17 205
8921.06 138
8921.95 170
8922.84 143
8923.73 144
8924.63 158
8925.52 151
8926.41 130
8927.30 139
8928.19 150
8929.09 170
8929.98 176
8930.87 173
8931.76 204
8932.65 203
8933.55 206
8934.44 184
8935.33 178
8936.22 200
8937.12 190
8938.01 208
8938.90 194
8939.79 214
8940.69 186
8941.58 181
8942.47 178
8943.37 184
8944.26 182
8945.15 170
8946.04 153
8946.94 181
8947.83 171
8948.72 181
8949.62 180
8950.51 184
8951.40 223
8952.30 195
8953.19 175
8954.08 236
8954.98 187
8955.87 178
8956.76 184
8957.66 183
8958.55 176
8959.44 153
8960.34 165
8961.23 134
8962.12 128
8963.02 153
8963.91 150
8964.81 160
8965.70 166
8966.59 159
8967.49 173
8968.38 165
8969.28 156
8970.17 182
8971.06 181
8971.96 155
8972.85 222
8973.75 154
8974.64 140
8975.54 185
8976.43 169
8977.32 170
8978.22 145
8979.11 166
8980.01 173
8980.90 121
8981.80 149
8982.69 134
8983.59 167
8984.48 173
8985.38 164
8986.27 144
8987.17 145
8988.06 123
8988.96 160
8989.85 156
8990.75 118
8991.64 128
8992.54 149
8993.43 143
8994.33 151
8995.22 156
8996.12 129
8997.01 150
8997.91 190
8998.81 151
8999.70 141
9000.60 137
9001.49 175
9002.39 168
9003.28 129
9004.18 141
9005.08 148
9005.97 186
9006.87 144
9007.76 110
9008.66 131
9009.56 149
9010.45 159
9011.35 148
9012.24 121
9013.14 139
9014.04 193
9014.93 163
9015.83 161
9016.73 186
9017.62 163
9018.52 165
9019.42 128
9020.31 162
9021.21 151
9022.11 145
9023.00 155
9023.90 161
9024.80 141
9025.69 137
9026.59 162
9027.49 154
9028.38 147
9029.28 150
9030.18 184
9031.08 170
9031.97 150
9032.87 146
9033.77 175
9034.66 193
9035.56 153
9036.46 138
9037.36 144
9038.25 184
9039.15 134
9040.05 153
9040.95 141
9041.85 159
9042.74 175
9043.64 146
9044.54 139
9045.44 138
9046.33 141
9047.23 178
9048.13 171
9049.03 165
9049.93 143
9050.82 176
9051.72 151
9052.62 149
9053.52 220
9054.42 199
9055.32 190
9056.21 158
9057.11 167
9058.01 192
9058.91 170
9059.81 199
9060.71 216
9061.61 156
9062.50 188
9063.40 161
9064.30 190
9065.20 234
9066.10 217
9067.00 193
9067.90 184
9068.80 181
9069.70 197
9070.60 166
9071.49 128
9072.39 175
9073.29 160
9074.19 175
9075.09 158
9075.99 193
9076.89 173
9077.79 149
9078.69 183
9079.59 182
9080.49 190
9081.39 165
9082.29 161
9083.19 173
9084.09 163
9084.99 190
9085.89 159
9086.79 176
9087.69 157
9088.59 127
9089.49 144
9090.39 148
9091.29 170
9092.19 182
9093.09 160
9093.99 167
9094.89 184
9095.79 177
9096.69 179
9097.59 127
9098.49 166
9099.39 153
9100.29 160
9101.19 153
9102.09 182
9102.99 164
9103.90 214
9104.80 152
9105.70 176
9106.60 165
9107.50 184
9108.40 204
9109.30 182
9110.20 186
9111.10 161
9112.00 161
9112.91 141
9113.81 140
9114.71 153
9115.61 176
9116.51 152
9117.41 157
9118.31 146
9119.22 137
9120.12 133
9121.02 147
9121.92 142
9122.82 126
9123.72 116
9124.63 148
9125.53 132
9126.43 134
9127.33 167
9128.23 151
9129.14 171
9130.04 169
9130.94 154
9131.84 142
9132.74 149
9133.65 167
9134.55 163
9135.45 177
9136.35 151
9137.26 125
9138.16 167
9139.06 165
9139.96 162
9140.87 142
9141.77 151
9142.67 140
9143.57 150
9144.48 163
9145.38 144
9146.28 159
9147.19 149
9148.09 119
9148.99 132
9149.90 155
9150.80 149
9151.70 140
9152.60 149
9153.51 157
9154.41 157
9155.31 162
9156.22 145
9157.12 195
9158.02 167
9158.93 99
9159.83 159
9160.74 119
9161.64 110
9162.54 130
9163.45 135
9164.35 147
9165.25 138
9166.16 123
9167.06 135
9167.97 181
9168.87 173
9169.77 156
9170.68 139
9171.58 178
9172.49 127
9173.39 130
9174.30 117
9175.20 158
9176.10 136
9177.01 162
9177.91 163
9178.82 165
9179.72 128
9180.63 130
9181.53 144
9182.44 148
9183.34 122
9184.25 118
9185.15 113
9186.05 131
9186.96 130
9187.86 148
9188.77 148
9189.67 141
9190.58 143
9191.48 137
9192.39 110
9193.30 109
9194.20 139
9195.11 154
9196.01 146
9196.92 148
9197.82 124
9198.73 117
9199.63 151
9200.54 147
9201.44 174
9202.35 129
9203.26 156
9204.16 179
9205.07 149
9205.97 170
9206.88 139
9207.78 149
9208.69 132
9209.60 137
9210.50 151
9211.41 134
9212.32 150
9213.22 126
9214.13 132
9215.03 150
9215.94 190
9216.85 141
9217.75 137
9218.66 136
9219.57 144
9220.47 132
9221.38 140
9222.29 144
9223.19 168
9224.10 165
9225.01 151
9225.91 139
9226.82 145
9227.73 119
9228.63 149
9229.54 144
9230.45 179
9231.36 145
9232.26 122
9233.17 170
9234.08 158
9234.98 169
9235.89 149
9236.80 164
9237.71 152
9238.61 152
9239.52 104
9240.43 105
9241.34 129
9242.24 111
9243.15 142
9244.06 133
9244.97 153
9245.87 133
9246.78 145
9247.69 114
9248.60 120
9249.51 145
9250.41 131
9251.32 115
9252.23 162
9253.14 140
9254.05 110
9254.96 125
9255.86 130
9256.77 99
9257.68 160
9258.59 158
9259.50 151
9260.41 144
9261.31 162
9262.22 135
9263.13 157
9264.04 144
9264.95 152
9265.86 156
9266.77 152
9267.68 167
9268.58 120
9269.49 137
9270.40 143
9271.31 144
9272.22 160
9273.13 181
9274.04 174
9274.95 164
9275.86 163
9276.77 165
9277.68 207
9278.59 213
9279.50 199
9280.40 200
9281.31 233
9282.22 213
9283.13 206
9284.04 158
9284.95 161
9285.86 147
9286.77 171
9287.68 170
9288.59 166
9289.50 156
9290.41 131
9291.32 160
9292.23 173
9293.14 200
9294.05 143
9294.96 164
9295.87 189
9296.78 192
9297.69 177
9298.60 203
9299.52 169
9300.43 153
9301.34 120
9302.25 155
9303.16 166
9304.07 153
9304.98 153
9305.89 142
9306.80 158
9307.71 140
9308.62 160
9309.53 139
9310.44 134
9311.36 143
9312.27 153
9313.18 150
9314.09 146
9315.00 155
9315.91 142
9316.82 150
9317.73 160
9318.64 123
9319.56 117
9320.47 116
9321.38 149
9322.29 143
9323.20 127
9324.11 153
9325.03 180
9325.94 181
9326.85 158
9327.76 129
9328.67 141
9329.59 124
9330.50 131
9331.41 146
9332.32 158
9333.23 142
9334.15 143
9335.06 156
9335.97 162
9336.88 144
9337.79 141
9338.71 123
9339.62 118
9340.53 113
9341.44 116
9342.36 128
9343.27 118
9344.18 192
9345.09 145
9346.01 129
9346.92 130
9347.83 156
9348.75 125
9349.66 109
9350.57 125
9351.48 125
9352.40 128
9353.31 165
9354.22 157
9355.14 158
9356.05 147
9356.96 157
9357.88 154
9358.79 157
9359.70 136
9360.62 159
9361.53 154
9362.44 119
9363.36 151
9364.27 162
9365.19 175
9366.10 164
9367.01 122
9367.93 106
9368.84 149
9369.75 113
9370.67 137
9371.58 129
9372.50 159
9373.41 128
9374.32 174
9375.24 139
9376.15 144
9377.07 178
9377.98 156
9378.90 131
9379.81 129
9380.72 120
9381.64 142
9382.55 108
9383.47 129
9384.38 98
9385.30 102
9386.21 135
9387.13 134
9388.04 102
9388.96 103
9389.87 135
9390.79 124
9391.70 125
9392.62 145
9393.53 142
9394.45 123
9395.36 175
9396.28 133
9397.19 117
9398.11 108
9399.02 144
9399.94 133
9400.85 123
9401.77 113
9402.68 121
9403.60 132
9404.52 137
9405.43 147
9406.35 110
9407.26 115
9408.18 135
9409.09 138
9410.01 150
9410.93 110
9411.84 127
9412.76 103
9413.67 133
9414.59 142
9415.51 155
9416.42 124
9417.34 114
9418.26 145
9419.17 168
9420.09 123
9421.00 141
9421.92 119
9422.84 118
9423.75 144
9424.67 151
9425.59 150
9426.50 149
9427.42 132
9428.34 128
9429.25 140
9430.17 146
9431.09 148
9432.00 153
9432.92 146
9433.84 122
9434.76 173
9435.67 140
9436.59 159
9437.51 139
9438.42 168
9439.34 132
9440.26 112
9441.18 115
9442.09 126
9443.01 165
9443.93 139
9444.85 127
9445.76 135
9446.68 131
9447.60 134
9448.52 137
9449.43 157
9450.35 131
9451.27 148
9452.19 128
9453.11 163
9454.02 147
9454.94 155
9455.86 161
9456.78 132
9457.70 152
9458.62 140
9459.53 168
9460.45 181
9461.37 177
9462.29 152
9463.21 141
9464.13 166
9465.04 171
9465.96 159
9466.88 142
9467.80 158
9468.72 167
9469.64 157
9470.56 140
9471.48 127
9472.39 140
9473.31 113
9474.23 111
9475.15 136
9476.07 114
9476.99 107
9477.91 114
9478.83 130
9479.75 125
9480.67 153
9481.59 143
9482.51 150
9483.42 124
9484.34 132
9485.26 126
9486.18 157
9487.10 123
9488.02 125
9488.94 154
9489.86 139
9490.78 149
9491.70 156
9492.62 134
9493.54 165
9494.46 126
9495.38 117
9496.30 96
9497.22 106
9498.14 119
9499.06 146
9499.98 128
9500.90 137
9501.82 105
9502.74 142
9503.66 140
9504.58 120
9505.50 146
9506.43 111
9507.35 114
9508.27 108
9509.19 102
9510.11 111
9511.03 156
9511.95 166
9512.87 115
9513.79 88
9514.71 125
9515.63 112
9516.55 108
9517.48 149
9518.40 138
9519.32 119
9520.24 93
9521.16 103
9522.08 119
9523.00 118
9523.92 116
9524.85 139
9525.77 112
9526.69 141
9527.61 106
9528.53 130
9529.45 140
9530.38 144
9531.30 116
9532.22 116
9533.14 127
9534.06 113
9534.98 136
9535.91 149
9536.83 98
9537.75 121
9538.67 134
9539.60 144
9540.52 136
9541.44 115
9542.36 123
9543.28 141
9544.21 128
9545.13 121
9546.05 131
9546.97 132
9547.90 107
9548.82 138
9549.74 131
9550.66 133
9551.59 123
9552.51 133
9553.43 118
9554.36 110
9555.28 115
9556.20 106
9557.13 93
9558.05 113
9558.97 132
9559.89 133
9560.82 142
9561.74 124
9562.66 126
9563.59 110
9564.51 121
9565.43 110
9566.36 122
9567.28 125
9568.20 126
9569.13 96
9570.05 98
9570.98 95
9571.90 117
9572.82 108
9573.75 136
9574.67 146
9575.60 128
9576.52 136
9577.44 144
9578.37 125
9579.29 121
9580.22 132
9581.14 109
9582.06 131
9582.99 120
9583.91 161
9584.84 134
9585.76 138
9586.69 144
9587.61 118
9588.53 160
9589.46 115
9590.38 126
9591.31 155
9592.23 160
9593.16 137
9594.08 141
9595.01 145
9595.93 156
9596.86 137
9597.78 107
9598.71 122
9599.63 159
9600.56 136
9601.48 146
9602.41 120
9603.33 122
9604.26 125
9605.18 111
9606.11 121
9607.03 120
9607.96 99
9608.89 91
9609.81 128
9610.74 152
9611.66 141
9612.59 152
9613.51 130
9614.44 165
9615.37 123
9616.29 143
9617.22 172
9618.14 137
9619.07 162
9620.00 153
9620.92 136
9621.85 164
9622.77 131
9623.70 117
9624.63 152
9625.55 130
9626.48 139
9627.41 129
9628.33 115
9629.26 85
9630.19 138
9631.11 136
9632.04 172
9632.97 173
9633.89 124
9634.82 110
9635.75 141
9636.67 125
9637.60 107
9638.53 142
9639.45 138
9640.38 145
9641.31 120
9642.23 110
9643.16 105
9644.09 148
9645.02 142
9645.94 139
9646.87 121
9647.80 156
9648.73 122
9649.65 122
9650.58 108
9651.51 113
9652.44 111
9653.36 140
9654.29 126
9655.22 100
9656.15 123
9657.08 111
9658.00 106
9658.93 128
9659.86 138
9660.79 150
9661.72 145
9662.64 157
9663.57 130
9664.50 134
9665.43 106
9666.36 115
9667.28 131
9668.21 145
9669.14 125
9670.07 130
9671.00 132
9671.93 166
9672.86 142
9673.78 126
9674.71 164
9675.64 124
9676.57 142
9677.50 133
9678.43 121
9679.36 126
9680.29 163
9681.21 151
9682.14 154
9683.07 137
9684.00 116
9684.93 135
9685.86 146
9686.79 130
9687.72 139
9688.65 126
9689.58 157
9690.51 173
9691.44 107
9692.37 146
9693.30 142
9694.23 149
9695.16 132
9696.09 118
9697.02 136
9697.94 137
9698.87 144
9699.80 131
9700.73 148
9701.66 116
9702.59 112
9703.52 117
9704.45 92
9705.39 107
9706.32 133
9707.25 151
9708.18 155
9709.11 149
9710.04 141
9710.97 160
9711.90 152
9712.83 153
9713.76 165
9714.69 151
9715.62 133
9716.55 121
9717.48 122
9718.41 145
9719.34 161
9720.27 160
9721.21 142
9722.14 113
9723.07 106
9724.00 134
9724.93 137
9725.86 136
9726.79 96
9727.72 131
9728.65 153
9729.59 123
9730.52 162
9731.45 149
9732.38 156
9733.31 135
9734.24 136
9735.17 105
9736.11 137
9737.04 115
9737.97 111
9738.90 143
9739.83 144
9740.77 161
9741.70 153
9742.63 141
9743.56 122
9744.49 103
9745.43 121
9746.36 116
9747.29 119
9748.22 123
9749.15 133
9750.09 129
9751.02 137
9751.95 143
9752.88 172
9753.82 140
9754.75 98
9755.68 163
9756.61 145
9757.55 137
9758.48 136
9759.41 163
9760.35 155
9761.28 111
9762.21 136
9763.14 130
9764.08 116
9765.01 112
9765.94 141
9766.88 136
9767.81 126
9768.74 126
9769.68 126
9770.61 130
9771.54 154
9772.48 158
9773.41 130
9774.34 112
9775.28 122
9776.21 146
9777.14 150
9778.08 127
9779.01 164
9779.94 171
9780.88 160
9781.81 144
9782.75 152
9783.68 152
9784.61 146
9785.55 140
9786.48 134
9787.42 136
9788.35 142
9789.28 152
9790.22 129
9791.15 148
9792.09 146
9793.02 167
9793.96 156
9794.89 150
9795.83 134
9796.76 113
9797.69 143
9798.63 129
9799.56 142
9800.50 128
9801.43 140
9802.37 177
9803.30 161
9804.24 135
9805.17 155
9806.11 131
9807.04 166
9807.98 134
9808.91 147
9809.85 104
9810.78 137
9811.72 148
9812.65 126
9813.59 128
9814.53 121
9815.46 136
9816.40 157
9817.33 151
9818.27 126
9819.20 113
9820.14 117
9821.07 140
9822.01 124
9822.95 137
9823.88 115
9824.82 121
9825.75 120
9826.69 121
9827.63 102
9828.56 122
9829.50 120
9830.43 118
9831.37 136
9832.31 128
9833.24 108
9834.18 121
9835.12 147
9836.05 117
9836.99 135
9837.93 113
9838.86 151
9839.80 122
9840.73 101
9841.67 129
9842.61 147
9843.55 111
9844.48 156
9845.42 129
9846.36 97
9847.29 126
9848.23 113
9849.17 132
9850.10 103
9851.04 108
9851.98 133
9852.92 103
9853.85 121
9854.79 133
9855.73 128
9856.67 133
9857.60 129
9858.54 126
9859.48 105
9860.42 123
9861.35 128
9862.29 113
9863.23 101
9864.17 114
9865.10 140
9866.04 133
9866.98 135
9867.92 104
9868.86 121
9869.79 117
9870.73 151
9871.67 145
9872.61 94
9873.55 126
9874.48 128
9875.42 105
9876.36 101
9877.30 130
9878.24 150
9879.18 129
9880.12 115
9881.05 118
9881.99 122
9882.93 98
9883.87 133
9884.81 137
9885.75 110
9886.69 125
9887.63 116
9888.56 105
9889.50 100
9890.44 109
9891.38 145
9892.32 105
9893.26 107
9894.20 124
9895.14 143
9896.08 151
9897.02 131
9897.96 128
9898.90 138
9899.84 146
9900.77 149
9901.71 97
9902.65 96
9903.59 133
9904.53 142
9905.47 129
9906.41 121
9907.35 151
9908.29 122
9909.23 127
9910.17 111
9911.11 113
9912.05 87
9912.99 128
9913.93 153
9914.87 117
9915.81 113
9916.75 153
9917.69 153
9918.63 120
9919.57 131
9920.52 146
9921.46 146
9922.40 139
9923.34 141
9924.28 117
9925.22 175
9926.16 133
9927.10 154
9928.04 143
9928.98 171
9929.92 200
9930.86 203
9931.80 215
9932.75 161
9933.69 188
9934.63 223
9935.57 190
9936.51 187
9937.45 166
9938.39 148
9939.33 182
9940.28 125
9941.22 132
9942.16 113
9943.10 177
9944.04 151
9944.98 148
9945.92 180
9946.87 198
9947.81 195
9948.75 153
9949.69 157
9950.63 132
9951.58 143
9952.52 181
9953.46 161
9954.40 148
9955.34 157
9956.29 134
9957.23 132
9958.17 110
9959.11 153
9960.06 167
9961.00 127
9961.94 132
9962.88 149
9963.83 127
9964.77 129
9965.71 113
9966.65 132
9967.60 139
9968.54 113
9969.48 99
9970.42 121
9971.37 125
9972.31 125
9973.25 137
9974.20 134
9975.14 147
9976.08 163
9977.03 155
9977.97 169
9978.91 189
9979.86 148
9980.80 142
9981.74 134
9982.69 162
9983.63 185
9984.57 151
9985.52 140
9986.46 153
9987.40 125
9988.35 113
9989.29 150
9990.23 111
9991.18 98
9992.12 121
9993.07 123
9994.01 131
9994.95 119
9995.90 130
9996.84 138
9997.79 101
9998.73 120
9999.67 122
10000.62 112
10001.56 123
10002.51 151
10003.45 130
10004.40 165
10005.34 136
10006.29 130
10007.23 117
10008.17 105
10009.12 120
10010.06 157
10011.01 143
10011.95 144
10012.90 156
10013.84 139
10014.79 120
10015.73 134
10016.68 156
10017.62 136
10018.57 137
10019.51 113
10020.46 114
10021.40 131
10022.35 139
10023.29 138
10024.24 146
10025.19 132
10026.13 133
10027.08 111
10028.02 150
10028.97 132
10029.91 132
10030.86 113
10031.80 103
10032.75 123
10033.70 119
10034.64 130
10035.59 136
10036.53 138
10037.48 122
10038.43 131
10039.37 125
10040.32 130
10041.26 118
10042.21 121
10043.16 143
10044.10 137
10045.05 131
10046.00 140
10046.94 127
10047.89 102
10048.84 147
10049.78 139
10050.73 131
10051.68 107
10052.62 118
10053.57 136
10054.52 140
10055.46 122
10056.41 132
10057.36 113
10058.30 125
10059.25 111
10060.20 106
10061.15 144
10062.09 127
10063.04 106
10063.99 111
10064.93 113
10065.88 129
10066.83 121
10067.78 151
10068.72 124
10069.67 168
10070.62 161
10071.57 159
10072.51 186
10073.46 139
10074.41 137
10075.36 142
10076.31 148
10077.25 117
10078.20 99
10079.15 138
10080.10 122
10081.05 153
10081.99 172
10082.94 165
10083.89 194
10084.84 164
10085.79 134
10086.74 141
10087.68 173
10088.63 180
10089.58 132
10090.53 173
10091.48 134
10092.43 125
10093.37 120
10094.32 140
10095.27 114
10096.22 110
10097.17 127
10098.12 126
10099.07 143
10100.02 124
10100.97 146
10101.91 133
10102.86 148
10103.81 135
10104.76 123
10105.71 147
10106.66 125
10107.61 120
10108.56 102
10109.51 155
10110.46 118
10111.41 129
10112.36 143
10113.31 142
10114.26 115
10115.21 127
10116.16 106
10117.11 126
10118.06 117
10119.01 123
10119.96 135
10120.91 102
10121.86 103
10122.81 114
10123.76 130
10124.71 135
10125.66 118
10126.61 135
10127.56 99
10128.51 102
10129.46 117
10130.41 109
10131.36 93
10132.31 103
10133.26 74
10134.21 72
10135.16 119
10136.11 111
10137.06 111
10138.01 99
10138.96 121
10139.91 125
10140.86 139
10141.82 138
10142.77 121
10143.72 124
10144.67 120
10145.62 114
10146.57 103
10147.52 107
10148.47 132
10149.42 106
10150.38 127
10151.33 97
10152.28 148
10153.23 149
10154.18 113
10155.13 135
10156.09 117
10157.04 138
10157.99 137
10158.94 91
10159.89 108
10160.84 84
10161.80 91
10162.75 121
10163.70 104
10164.65 125
10165.60 119
10166.56 144
10167.51 165
10168.46 138
10169.41 99
10170.36 106
10171.32 102
10172.27 117
10173.22 101
10174.17 87
10175.13 100
10176.08 146
10177.03 137
10177.98 154
10178.94 111
10179.89 141
10180.84 168
10181.80 159
10182.75 125
10183.70 132
10184.65 142
10185.61 145
10186.56 144
10187.51 119
10188.47 166
10189.42 125
10190.37 140
10191.33 154
10192.28 126
10193.23 129
10194.19 133
10195.14 161
10196.09 113
10197.05 128
10198.00 127
10198.95 143
10199.91 123
10200.86 121
10201.82 95
10202.77 113
10203.72 124
10204.68 126
10205.63 152
10206.58 122
10207.54 120
10208.49 124
10209.45 115
10210.40 156
10211.36 133
10212.31 154
10213.26 170
10214.22 150
10215.17 163
10216.13 137
10217.08 142
10218.04 124
10218.99 150
10219.94 187
10220.90 145
10221.85 141
10222.81 145
10223.76 133
10224.72 167
10225.67 152
10226.63 158
10227.58 178
10228.54 152
10229.49 149
10230.45 131
10231.40 154
10232.36 156
10233.31 149
10234.27 122
10235.22 135
10236.18 156
10237.14 131
10238.09 121
10239.05 124
10240.00 139
10240.96 171
10241.91 151
10242.87 153
10243.82 147
10244.78 142
10245.74 147
10246.69 118
10247.65 116
10248.60 136
10249.56 166
10250.52 144
10251.47 127
10252.43 122
10253.38 159
10254.34 124
10255.30 128
10256.25 153
10257.21 128
10258.17 123
10259.12 137
10260.08 169
10261.04 171
10261.99 137
10262.95 143
10263.91 155
10264.86 157
10265.82 109
10266.78 138
10267.73 211
10268.69 155
10269.65 209
10270.60 171
10271.56 208
10272.52 189
10273.47 192
10274.43 135
10275.39 118
10276.35 191
10277.30 112
10278.26 150
10279.22 144
10280.18 144
10281.13 125
10282.09 131
10283.05 147
10284.01 157
10284.96 149
10285.92 166
10286.88 128
10287.84 139
10288.79 156
10289.75 114
10290.71 157
10291.67 153
10292.63 105
10293.58 147
10294.54 127
10295.50 132
10296.46 117
10297.42 133
10298.38 126
10299.33 136
10300.29 114
10301.25 129
10302.21 99
10303.17 123
10304.13 107
10305.08 112
10306.04 108
10307.00 127
10307.96 104
10308.92 108
10309.88 92
10310.84 88
10311.80 93
10312.75 108
10313.71 122
10314.67 108
10315.63 87
10316.59 97
10317.55 100
10318.51 109
10319.47 142
10320.43 129
10321.39 119
10322.35 114
10323.31 135
10324.27 110
10325.23 107
10326.18 98
10327.14 92
10328.10 105
10329.06 107
10330.02 168
10330.98 125
10331.94 104
10332.90 130
10333.86 151
10334.82 140
10335.78 114
10336.74 104
10337.70 122
10338.66 116
10339.62 117
10340.58 103
10341.54 110
10342.50 97
10343.46 110
10344.43 101
10345.39 112
10346.35 112
10347.31 122
10348.27 98
10349.23 105
10350.19 106
10351.15 118
10352.11 106
10353.07 143
10354.03 151
10354.99 123
10355.95 137
10356.91 159
10357.88 115
10358.84 96
10359.80 112
10360.76 102
10361.72 120
10362.68 96
10363.64 101
10364.60 98
10365.57 103
10366.53 123
10367.49 114
10368.45 99
10369.41 134
10370.37 130
10371.34 129
10372.30 108
10373.26 117
10374.22 120
10375.18 113
10376.14 98
10377.11 96
10378.07 114
10379.03 103
10379.99 96
10380.95 92
10381.92 92
10382.88 111
10383.84 118
10384.80 103
10385.77 102
10386.73 132
10387.69 142
10388.65 110
10389.62 91
10390.58 102
10391.54 89
10392.50 117
10393.47 95
10394.43 90
10395.39 89
10396.35 98
10397.32 143
10398.28 107
10399.24 114
10400.21 100
10401.17 71
10402.13 103
10403.10 113
10404.06 81
10405.02 85
10405.99 109
10406.95 93
10407.91 110
10408.88 117
10409.84 123
10410.80 139
10411.77 108
10412.73 99
10413.69 131
10414.66 119
10415.62 74
10416.58 92
10417.55 87
10418.51 120
10419.48 156
10420.44 107
10421.40 115
10422.37 101
10423.33 97
10424.30 87
10425.26 134
10426.23 147
10427.19 123
10428.15 120
10429.12 111
10430.08 133
10431.05 134
10432.01 124
10432.98 113
10433.94 135
10434.91 121
10435.87 128
10436.83 110
10437.80 119
10438.76 97
10439.73 111
10440.69 108
10441.66 132
10442.62 143
10443.59 137
10444.55 118
10445.52 91
10446.48 115
10447.45 101
10448.41 103
10449.38 100
10450.35 99
10451.31 101
10452.28 115
10453.24 103
10454.21 110
10455.17 86
10456.14 106
10457.10 102
10458.07 104
10459.04 126
10460.00 114
10460.97 111
10461.93 106
10462.90 106
10463.87 104
10464.83 99
10465.80 116
10466.76 105
10467.73 95
10468.70 119
10469.66 113
10470.63 102
10471.59 92
10472.56 89
10473.53 90
10474.49 94
10475.46 104
10476.43 68
10477.39 95
10478.36 90
10479.33 105
10480.29 118
10481.26 122
10482.23 141
10483.19 165
10484.16 123
10485.13 94
10486.09 124
10487.06 127
10488.03 120
10489.00 89
10489.96 117
10490.93 118
10491.90 103
10492.87 121
10493.83 112
10494.80 96
10495.77 105
10496.73 112
10497.70 90
10498.67 90
10499.64 110
10500.61 121
10501.57 103
10502.54 111
10503.51 95
10504.48 98
10505.44 77
10506.41 82
10507.38 59
10508.35 63
10509.32 79
10510.28 104
10511.25 99
10512.22 90
10513.19 91
10514.16 100
10515.13 94
10516.09 91
10517.06 84
10518.03 116
10519.00 110
10519.97 112
10520.94 86
10521.91 96
10522.87 86
10523.84 86
10524.81 110
10525.78 69
10526.75 87
10527.72 90
10528.69 95
10529.66 95
10530.63 86
10531.59 98
10532.56 125
10533.53 120
10534.50 104
10535.47 92
10536.44 90
10537.41 84
10538.38 71
10539.35 77
10540.32 106
10541.29 83
10542.26 68
10543.23 87
10544.20 87
10545.17 96
10546.14 100
10547.11 91
10548.08 85
10549.05 97
10550.02 76
10550.99 108
10551.96 93
10552.93 100
10553.90 86
10554.87 102
10555.84 96
10556.81 102
10557.78 128
10558.75 109
10559.72 120
10560.69 123
10561.66 107
10562.63 75
10563.60 112
10564.57 100
10565.54 130
10566.51 108
10567.48 97
10568.45 86
10569.42 74
10570.40 90
10571.37 97
10572.34 89
10573.31 112
10574.28 95
10575.25 115
10576.22 100
10577.19 96
10578.16 68
10579.14 87
10580.11 86
10581.08 70
10582.05 96
10583.02 95
10583.99 105
10584.96 78
10585.94 114
10586.91 78
10587.88 73
10588.85 107
10589.82 79
10590.79 87
10591.77 98
10592.74 99
10593.71 98
10594.68 98
10595.65 101
10596.63 117
10597.60 109
10598.57 83
10599.54 95
10600.52 85
10601.49 67
10602.46 68
10603.43 62
10604.41 88
10605.38 92
10606.35 84
10607.32 79
10608.30 97
10609.27 127
10610.24 120
10611.21 118
10612.19 82
10613.16 90
10614.13 113
10615.11 89
10616.08 109
10617.05 86
10618.02 65
10619.00 64
10619.97 110
10620.94 72
10621.92 80
10622.89 78
10623.86 61
10624.84 75
10625.81 100
10626.78 100
10627.76 90
10628.73 88
10629.71 113
10630.68 111
10631.65 94
10632.63 100
10633.60 112
10634.57 93
10635.55 84
10636.52 77
10637.50 106
10638.47 107
10639.44 83
10640.42 89
10641.39 80
10642.37 108
10643.34 126
10644.31 113
10645.29 96
10646.26 108
10647.24 116
10648.21 97
10649.19 133
10650.16 92
10651.14 84
10652.11 85
10653.09 91
10654.06 91
10655.04 106
10656.01 82
10656.98 88
10657.96 104
10658.93 98
10659.91 112
10660.88 94
10661.86 100
10662.84 96
10663.81 94
10664.79 99
10665.76 77
10666.74 105
10667.71 119
10668.69 79
10669.66 86
10670.64 87
10671.61 94
10672.59 84
10673.56 88
10674.54 103
10675.52 87
10676.49 93
10677.47 81
10678.44 80
10679.42 72
10680.40 86
10681.37 91
10682.35 108
10683.32 85
10684.30 101
10685.28 109
10686.25 100
10687.23 121
10688.20 80
10689.18 101
10690.16 91
10691.13 75
10692.11 81
10693.09 100
10694.06 93
10695.04 104
10696.02 76
10696.99 89
10697.97 96
10698.95 73
10699.92 73
10700.90 92
10701.88 70
10702.85 78
10703.83 59
10704.81 80
10705.79 107
10706.76 62
10707.74 106
10708.72 79
10709.70 85
10710.67 97
10711.65 108
10712.63 89
10713.60 82
10714.58 67
10715.56 78
10716.54 69
10717.52 83
10718.49 70
10719.47 78
10720.45 74
10721.43 61
10722.40 78
10723.38 89
10724.36 85
10725.34 79
10726.32 91
10727.29 65
10728.27 77
10729.25 83
10730.23 81
10731.21 62
10732.19 84
10733.16 90
10734.14 75
10735.12 86
10736.10 102
10737.08 118
10738.06 86
10739.03 81
10740.01 84
10740.99 103
10741.97 90
10742.95 91
10743.93 85
10744.91 86
10745.89 100
10746.87 90
10747.84 102
10748.82 84
10749.80 69
10750.78 101
10751.76 81
10752.74 76
10753.72 90
10754.70 86
10755.68 78
10756.66 61
10757.64 77
10758.62 118
10759.60 87
10760.58 80
10761.56 69
10762.54 72
10763.52 84
10764.50 84
10765.48 85
10766.45 89
10767.43 80
10768.41 56
10769.39 89
10770.38 98
10771.36 82
10772.34 82
10773.32 63
10774.30 66
10775.28 82
10776.26 91
10777.24 94
10778.22 82
10779.20 77
10780.18 90
10781.16 105
10782.14 70
10783.12 93
10784.10 113
10785.08 73
10786.06 90
10787.04 111
10788.02 85
10789.00 84
10789.99 86
10790.97 79
10791.95 72
10792.93 107
10793.91 81
10794.89 85
10795.87 70
10796.85 72
10797.84 83
10798.82 78
10799.80 59
10800.78 71
10801.76 77
10802.74 92
10803.72 113
10804.71 88
10805.69 89
10806.67 91
10807.65 119
10808.63 84
10809.61 63
10810.60 67
10811.58 69
10812.56 94
10813.54 102
10814.52 104
10815.51 68
10816.49 74
10817.47 92
10818.45 70
10819.44 90
10820.42 88
10821.40 74
10822.38 75
10823.37 93
10824.35 82
10825.33 96
10826.31 87
10827.30 63
10828.28 74
10829.26 77
10830.24 88
10831.23 71
10832.21 99
10833.19 108
10834.18 93
10835.16 77
10836.14 72
10837.13 79
10838.11 110
10839.09 74
10840.07 82
10841.06 99
10842.04 85
10843.02 98
10844.01 93
10844.99 103
10845.98 76
10846.96 93
10847.94 86
10848.93 85
10849.91 77
10850.89 95
10851.88 62
10852.86 77
10853.84 81
10854.83 76
10855.81 80
10856.80 67
10857.78 90
10858.77 72
10859.75 90
10860.73 84
10861.72 110
10862.70 82
10863.69 75
10864.67 83
10865.66 90
10866.64 86
10867.62 85
10868.61 82
10869.59 110
10870.58 94
10871.56 102
10872.55 100
10873.53 88
10874.52 81
10875.50 67
10876.49 83
10877.47 107
10878.46 69
10879.44 92
10880.43 83
10881.41 111
10882.40 98
10883.38 104
10884.37 103
10885.35 105
10886.34 78
10887.32 98
10888.31 88
10889.29 114
10890.28 82
10891.27 113
10892.25 109
10893.24 95
10894.22 112
10895.21 83
10896.19 87
10897.18 90
10898.17 86
10899.15 119
10900.14 142
10901.12 111
10902.11 137
10903.10 159
10904.08 155
10905.07 194
10906.05 181
10907.04 163
10908.03 162
10909.01 122
10910.00 107
10910.99 90
10911.97 123
10912.96 112
10913.95 111
10914.93 86
10915.92 87
10916.91 110
10917.89 114
10918.88 127
10919.87 130
10920.85 112
10921.84 118
10922.83 132
10923.81 113
10924.80 104
10925.79 119
10926.78 114
10927.76 124
10928.75 129
10929.74 120
10930.73 102
10931.71 101
10932.70 107
10933.69 103
10934.68 87
10935.66 93
10936.65 115
10937.64 113
10938.63 119
10939.61 105
10940.60 100
10941.59 108
10942.58 101
10943.57 113
10944.55 102
10945.54 126
10946.53 109
10947.52 108
10948.51 114
10949.49 127
10950.48 112
10951.47 85
10952.46 94
10953.45 100
10954.44 89
10955.42 113
10956.41 102
10957.40 113
10958.39 119
10959.38 123
10960.37 117
10961.36 162
10962.34 128
10963.33 109
10964.32 107
10965.31 106
10966.30 95
10967.29 103
10968.28 113
10969.27 109
10970.26 105
10971.25 130
10972.24 117
10973.22 104
10974.21 104
10975.20 96
10976.19 110
10977.18 134
10978.17 111
10979.16 107
10980.15 95
10981.14 100
10982.13 97
10983.12 92
10984.11 102
10985.10 79
10986.09 109
10987.08 108
10988.07 86
10989.06 106
10990.05 96
10991.04 132
10992.03 131
10993.02 130
10994.01 114
10995.00 109
10995.99 136
10996.98 119
10997.97 128
10998.96 118
10999.95 128
11000.94 131
11001.93 117
11002.92 158
11003.92 144
11004.91 126
11005.90 146
11006.89 147
11007.88 108
11008.87 85
11009.86 132
11010.85 130
11011.84 111
11012.83 105
11013.82 115
11014.82 104
11015.81 131
11016.80 122
11017.79 122
11018.78 137
11019.77 162
11020.76 150
11021.76 121
11022.75 161
11023.74 144
11024.73 121
11025.72 101
11026.71 90
11027.70 103
11028.70 118
11029.69 112
11030.68 111
11031.67 131
11032.66 129
11033.66 120
11034.65 116
11035.64 138
11036.63 124
11037.62 111
11038.62 116
11039.61 91
11040.60 96
11041.59 86
11042.59 109
11043.58 107
11044.57 93
11045.56 110
11046.56 126
11047.55 111
11048.54 102
11049.53 132
11050.53 107
11051.52 98
11052.51 109
11053.51 89
11054.50 77
11055.49 101
11056.49 109
11057.48 107
11058.47 80
11059.46 99
11060.46 124
11061.45 133
11062.44 125
11063.44 104
11064.43 86
11065.42 102
11066.42 96
11067.41 73
11068.41 91
11069.40 102
11070.39 80
11071.39 76
11072.38 93
11073.37 85
11074.37 94
11075.36 108
11076.36 99
11077.35 100
11078.34 93
11079.34 89
11080.33 103
11081.33 93
11082.32 70
11083.31 101
11084.31 98
11085.30 93
11086.30 93
11087.29 79
11088.29 74
11089.28 61
11090.28 89
11091.27 91
11092.27 117
11093.26 88
11094.25 84
11095.25 89
11096.24 100
11097.24 86
11098.23 90
11099.23 85
11100.22 118
11101.22 88
11102.21 96
11103.21 103
11104.20 99
11105.20 88
11106.20 84
11107.19 97
11108.19 101
11109.18 91
11110.18 88
11111.17 100
11112.17 107
11113.16 105
11114.16 76
11115.15 84
11116.15 75
11117.15 89
11118.14 84
11119.14 75
11120.13 78
11121.13 110
11122.13 96
11123.12 72
11124.12 82
11125.11 108
11126.11 121
11127.11 100
11128.10 101
11129.10 91
11130.10 110
11131.09 95
11132.09 101
11133.09 105
11134.08 90
11135.08 120
11136.07 115
11137.07 113
11138.07 110
11139.07 113
11140.06 92
11141.06 99
11142.06 70
11143.05 61
11144.05 104
11145.05 122
11146.04 108
11147.04 95
11148.04 115
11149.04 110
11150.03 124
11151.03 115
11152.03 74
11153.02 91
11154.02 81
11155.02 90
11156.02 107
11157.01 106
11158.01 113
11159.01 93
11160.01 94
11161.01 92
11162.00 100
11163.00 84
11164.00 91
11165.00 88
11165.99 102
11166.99 104
11167.99 112
11168.99 84
11169.99 92
11170.99 104
11171.98 109
11172.98 100
11173.98 87
11174.98 95
11175.98 94
11176.98 85
11177.97 72
11178.97 67
11179.97 77
11180.97 85
11181.97 95
11182.97 88
11183.97 65
11184.96 61
11185.96 91
11186.96 86
11187.96 114
11188.96 64
11189.96 84
11190.96 80
11191.96 82
11192.96 66
11193.96 67
11194.96 111
11195.96 78
11196.95 115
11197.95 108
11198.95 62
11199.95 84
11200.95 104
11201.95 101
11202.95 86
11203.95 67
11204.95 85
11205.95 89
11206.95 96
11207.95 71
11208.95 75
11209.95 96
11210.95 106
11211.95 108
11212.95 101
11213.95 95
11214.95 67
11215.95 77
11216.95 81
11217.95 81
11218.95 91
11219.95 78
11220.95 73
11221.95 68
11222.95 83
11223.95 89
11224.95 85
11225.96 87
11226.96 91
11227.96 70
11228.96 93
11229.96 82
11230.96 89
11231.96 101
11232.96 81
11233.96 101
11234.96 68
11235.96 88
11236.97 85
11237.97 82
11238.97 90
11239.97 102
11240.97 105
11241.97 84
11242.97 105
11243.98 113
11244.98 116
11245.98 88
11246.98 63
11247.98 75
11248.98 66
11249.98 67
11250.99 67
11251.99 119
11252.99 80
11253.99 105
11254.99 78
11256.00 66
11257.00 72
11258.00 79
11259.00 66
11260.00 80
11261.01 79
11262.01 79
11263.01 103
11264.01 87
11265.02 89
11266.02 92
11267.02 88
11268.02 94
11269.03 106
11270.03 88
11271.03 78
11272.03 76
11273.04 94
11274.04 76
11275.04 101
11276.05 80
11277.05 87
11278.05 73
11279.05 85
11280.06 82
11281.06 89
11282.06 90
11283.07 100
11284.07 100
11285.07 106
11286.08 80
11287.08 85
11288.08 88
11289.09 74
11290.09 74
11291.09 77
11292.10 88
11293.10 82
11294.11 82
11295.11 67
11296.11 75
11297.12 105
11298.12 87
11299.13 84
11300.13 88
11301.13 89
11302.14 78
11303.14 114
11304.15 85
11305.15 97
11306.15 96
11307.16 106
11308.16 70
11309.17 81
11310.17 96
11311.18 67
11312.18 66
11313.18 76
11314.19 91
11315.19 95
11316.20 115
11317.20 102
11318.21 75
11319.21 80
11320.22 76
11321.22 103
11322.23 102
11323.23 65
11324.24 84
11325.24 92
11326.25 79
11327.25 59
11328.26 76
11329.26 79
11330.27 86
11331.27 62
11332.28 86
11333.29 80
11334.29 73
11335.30 90
11336.30 63
11337.31 81
11338.31 127
11339.32 89
11340.33 83
11341.33 100
11342.34 104
11343.34 74
11344.35 100
11345.35 70
11346.36 88
11347.37 102
11348.37 96
11349.38 92
11350.39 112
11351.39 82
11352.40 84
11353.40 89
11354.41 86
11355.42 90
11356.42 96
11357.43 72
11358.44 97
11359.44 79
11360.45 76
11361.46 70
11362.46 86
11363.47 83
11364.48 66
11365.48 79
11366.49 84
11367.50 92
11368.50 72
11369.51 79
11370.52 69
11371.53 79
11372.53 96
11373.54 108
11374.55 71
11375.56 96
11376.56 107
11377.57 83
11378.58 84
11379.59 78
11380.59 70
11381.60 89
11382.61 97
11383.62 82
11384.62 79
11385.63 104
11386.64 81
11387.65 59
11388.65 59
11389.66 58
11390.67 72
11391.68 66
11392.69 81
11393.69 82
11394.70 76
11395.71 86
11396.72 96
11397.73 86
11398.74 74
11399.74 55
11400.75 82
11401.76 79
11402.77 77
11403.78 70
11404.79 67
11405.80 95
11406.80 74
11407.81 98
11408.82 80
11409.83 70
11410.84 94
11411.85 73
11412.86 75
11413.87 97
11414.88 69
11415.89 67
11416.89 101
11417.90 66
11418.91 64
11419.92 71
11420.93 72
11421.94 74
11422.95 96
11423.96 99
11424.97 68
11425.98 61
11426.99 86
11428.00 83
11429.01 76
11430.02 77
11431.03 78
11432.04 99
11433.05 82
11434.06 97
11435.07 75
11436.08 80
11437.09 96
11438.10 116
11439.11 90
11440.12 91
11441.13 88
11442.14 78
11443.15 91
11444.16 77
11445.17 76
11446.18 102
11447.19 103
11448.20 91
11449.21 80
11450.22 77
11451.23 75
11452.24 95
11453.25 68
11454.27 73
11455.28 68
11456.29 87
11457.30 75
11458.31 101
11459.32 102
11460.33 86
11461.34 89
11462.35 109
11463.36 102
11464.38 103
11465.39 93
11466.40 102
11467.41 87
11468.42 104
11469.43 82
11470.44 117
11471.46 81
11472.47 84
11473.48 102
11474.49 87
11475.50 95
11476.52 106
11477.53 103
11478.54 88
11479.55 114
11480.56 100
11481.57 82
11482.59 102
11483.60 121
11484.61 137
11485.62 103
11486.64 102
11487.65 126
11488.66 88
11489.67 90
11490.69 100
11491.70 106
11492.71 107
11493.72 108
11494.74 112
11495.75 110
11496.76 89
11497.77 92
11498.79 117
11499.80 90
11500.81 111
11501.83 127
11502.84 114
11503.85 102
11504.86 108
11505.88 100
11506.89 102
11507.90 82
11508.92 90
11509.93 125
11510.94 120
11511.96 110
11512.97 105
11513.98 130
11515.00 120
11516.01 109
11517.02 137
11518.04 144
11519.05 126
11520.07 115
11521.08 129
11522.09 101
11523.11 83
11524.12 107
11525.13 126
11526.15 131
11527.16 135
11528.18 112
11529.19 112
11530.21 130
11531.22 135
11532.23 136
11533.25 144
11534.26 152
11535.28 140
11536.29 124
11537.31 109
11538.32 112
11539.34 146
11540.35 128
11541.36 89
11542.38 111
11543.39 132
11544.41 129
11545.42 144
11546.44 177
11547.45 125
11548.47 149
11549.48 151
11550.50 174
11551.51 158
11552.53 162
11553.54 157
11554.56 181
11555.57 195
11556.59 186
11557.61 190
11558.62 201
11559.64 192
11560.65 223
11561.67 205
11562.68 211
11563.70 179
11564.71 191
11565.73 244
11566.75 203
11567.76 220
11568.78 207
11569.79 186
11570.81 220
11571.83 223
11572.84 226
11573.86 258
11574.87 303
11575.89 250
11576.91 271
11577.92 291
11578.94 238
11579.96 310
11580.97 333
11581.99 351
11583.00 343
11584.02 360
11585.04 399
11586.05 408
11587.07 430
11588.09 501
11589.10 462
11590.12 449
11591.14 456
11592.16 476
11593.17 469
11594.19 523
11595.21 578
11596.22 593
11597.24 728
11598.26 799
11599.28 947
11600.29 1170
11601.31 1348
11602.33 1479
11603.34 1555
11604.36 1680
11605.38 1652
11606.40 1525
11607.41 1339
11608.43 1230
11609.45 1204
11610.47 1008
11611.49 890
11612.50 837
11613.52 811
11614.54 880
11615.56 928
11616.58 928
11617.59 948
11618.61 1040
11619.63 1063
11620.65 1014
11621.67 946
11622.68 878
11623.70 864
11624.72 815
11625.74 684
11626.76 679
11627.78 622
11628.79 597
11629.81 543
11630.83 449
11631.85 435
11632.87 449
11633.89 454
11634.91 388
11635.93 399
11636.94 407
11637.96 338
11638.98 325
11640.00 277
11641.02 294
11642.04 322
11643.06 314
11644.08 318
11645.10 280
11646.12 294
11647.14 277
11648.16 286
11649.17 265
11650.19 267
11651.21 264
11652.23 240
11653.25 244
11654.27 232
11655.29 214
11656.31 213
11657.33 217
11658.35 235
11659.37 179
11660.39 204
11661.41 196
11662.43 212
11663.45 217
11664.47 191
11665.49 164
11666.51 202
11667.53 211
11668.55 204
11669.57 181
11670.59 203
11671.61 182
11672.63 201
11673.65 172
11674.67 202
11675.70 193
11676.72 232
11677.74 215
11678.76 200
11679.78 206
11680.80 210
11681.82 205
11682.84 208
11683.86 199
11684.88 229
11685.90 222
11686.92 224
11687.95 233
11688.97 233
11689.99 219
11691.01 216
11692.03 196
11693.05 204
11694.07 198
11695.10 199
11696.12 229
11697.14 200
11698.16 203
11699.18 239
11700.20 224
11701.22 244
11702.25 210
11703.27 164
11704.29 186
11705.31 200
11706.33 213
11707.36 191
11708.38 228
11709.40 218
11710.42 200
11711.44 199
11712.47 187
11713.49 166
11714.51 147
11715.53 180
11716.56 191
11717.58 168
11718.60 163
11719.62 162
11720.65 139
11721.67 133
11722.69 171
11723.71 179
11724.74 145
11725.76 145
11726.78 165
11727.80 170
11728.83 168
11729.85 167
11730.87 143
11731.90 135
11732.92 170
11733.94 176
11734.97 130
11735.99 156
11737.01 180
11738.04 165
11739.06 147
11740.08 149
11741.11 140
11742.13 156
11743.15 151
11744.18 149
11745.20 148
11746.22 146
11747.25 189
11748.27 161
11749.30 159
11750.32 139
11751.34 169
11752.37 144
11753.39 139
11754.42 146
11755.44 149
11756.46 152
11757.49 176
11758.51 148
11759.54 160
11760.56 171
11761.58 154
11762.61 145
11763.63 145
11764.66 150
11765.68 179
11766.71 164
11767.73 170
11768.76 167
11769.78 144
11770.81 155
11771.83 143
11772.86 152
11773.88 173
11774.91 178
11775.93 182
11776.96 151
11777.98 136
11779.01 122
11780.03 156
11781.06 114
11782.08 107
11783.11 107
11784.13 113
11785.16 154
11786.18 142
11787.21 104
11788.23 120
11789.26 109
11790.28 132
11791.31 121
11792.34 144
11793.36 140
11794.39 135
11795.41 145
11796.44 115
11797.47 127
11798.49 102
11799.52 107
11800.54 113
11801.57 111
11802.60 75
11803.62 95
11804.65 102
11805.67 95
11806.70 132
11807.73 139
11808.75 105
11809.78 107
11810.81 130
11811.83 120
11812.86 102
11813.89 108
11814.91 114
11815.94 100
11816.97 71
11817.99 79
11819.02 87
11820.05 109
11821.07 113
11822.10 103
11823.13 111
11824.16 100
11825.18 89
11826.21 127
11827.24 82
11828.26 81
11829.29 99
11830.32 93
11831.35 89
11832.37 98
11833.40 96
11834.43 101
11835.46 121
11836.48 96
11837.51 87
11838.54 95
11839.57 76
11840.59 49
11841.62 93
11842.65 80
11843.68 85
11844.71 85
11845.73 121
11846.76 101
11847.79 119
11848.82 100
11849.85 95
11850.88 92
11851.90 88
11852.93 85
11853.96 78
11854.99 83
11856.02 81
11857.05 88
11858.07 91
11859.10 107
11860.13 100
11861.16 92
11862.19 83
11863.22 111
11864.25 108
11865.28 95
11866.30 87
11867.33 90
11868.36 101
11869.39 93
11870.42 68
11871.45 88
11872.48 77
11873.51 84
11874.54 94
11875.57 131
11876.60 91
11877.63 62
11878.65 73
11879.68 75
11880.71 83
11881.74 88
11882.77 64
11883.80 97
11884.83 82
11885.86 83
11886.89 81
11887.92 78
11888.95 78
11889.98 79
11891.01 77
11892.04 71
11893.07 85
11894.10 83
11895.13 90
11896.16 66
11897.19 65
11898.22 89
11899.25 62
11900.28 55
11901.31 69
11902.34 70
11903.38 70
11904.41 66
11905.44 75
11906.47 52
11907.50 61
11908.53 92
11909.56 107
11910.59 83
11911.62 76
11912.65 71
11913.68 103
11914.71 80
11915.75 81
11916.78 108
11917.81 69
11918.84 73
11919.87 66
11920.90 71
11921.93 77
11922.96 79
11924.00 60
11925.03 69
11926.06 89
11927.09 83
11928.12 99
11929.15 78
11930.18 88
11931.22 78
11932.25 75
11933.28 85
11934.31 85
11935.34 84
11936.38 83
11937.41 97
11938.44 61
11939.47 66
11940.50 64
11941.54 79
11942.57 80
11943.60 84
11944.63 69
11945.67 49
11946.70 70
11947.73 62
11948.76 64
11949.80 83
11950.83 67
11951.86 83
11952.89 77
11953.93 75
11954.96 78
11955.99 83
11957.02 87
11958.06 91
11959.09 83
11960.12 100
11961.16 81
11962.19 78
11963.22 81
11964.26 78
11965.29 69
11966.32 67
11967.36 82
11968.39 54
11969.42 76
11970.46 56
11971.49 64
11972.52 82
11973.56 72
11974.59 80
11975.62 56
11976.66 65
11977.69 59
11978.73 77
11979.76 73
11980.79 61
11981.83 55
11982.86 56
11983.89 43
11984.93 76
11985.96 57
11987.00 48
11988.03 60
11989.07 64
11990.10 57
11991.13 59
11992.17 93
11993.20 73
11994.24 101
11995.27 80
11996.31 87
11997.34 64
11998.38 65
11999.41 69
12000.45 90
12001.48 66
12002.51 55
12003.55 70
12004.58 70
12005.62 75
12006.65 70
12007.69 63
12008.72 68
12009.76 72
12010.80 84
12011.83 77
12012.87 70
12013.90 97
12014.94 64
12015.97 94
12017.01 73
12018.04 70
12019.08 89
12020.11 101
12021.15 92
12022.19 80
12023.22 74
12024.26 90
12025.29 95
12026.33 84
12027.36 79
12028.40 85
12029.44 83
12030.47 97
12031.51 64
12032.54 67
12033.58 73
12034.62 69
12035.65 68
12036.69 70
12037.73 73
12038.76 105
12039.80 87
12040.84 73
12041.87 55
12042.91 65
12043.94 73
12044.98 86
12046.02 55
12047.06 90
12048.09 61
12049.13 70
12050.17 73
12051.20 51
12052.24 54
12053.28 70
12054.31 52
12055.35 59
12056.39 68
12057.43 62
12058.46 72
12059.50 81
12060.54 72
12061.57 71
12062.61 88
12063.65 72
12064.69 72
12065.72 83
12066.76 101
12067.80 58
12068.84 59
12069.88 76
12070.91 73
12071.95 82
12072.99 77
12074.03 83
12075.06 81
12076.10 69
12077.14 84
12078.18 60
12079.22 55
12080.26 83
12081.29 69
12082.33 70
12083.37 60
12084.41 67
12085.45 70
12086.49 84
12087.52 70
12088.56 65
12089.60 76
12090.64 77
12091.68 75
12092.72 62
12093.76 57
12094.79 88
12095.83 76
12096.87 58
12097.91 68
12098.95 83
12099.99 79
12101.03 78
12102.07 63
12103.11 53
12104.15 54
12105.19 67
12106.22 84
12107.26 59
12108.30 91
12109.34 88
12110.38 52
12111.42 58
12112.46 65
12113.50 76
12114.54 73
12115.58 102
12116.62 71
12117.66 52
12118.70 62
12119.74 51
12120.78 53
12121.82 73
12122.86 75
12123.90 79
12124.94 75
12125.98 60
12127.02 69
12128.06 61
12129.10 66
12130.14 53
12131.18 70
12132.22 59
12133.26 66
12134.30 68
12135.34 56
12136.38 52
12137.42 65
12138.47 48
12139.51 70
12140.55 87
12141.59 74
12142.63 71
12143.67 71
12144.71 55
12145.75 60
12146.79 52
12147.83 60
12148.87 60
12149.92 60
12150.96 50
12152.00 64
12153.04 77
12154.08 77
12155.12 61
12156.16 81
12157.21 83
12158.25 62
12159.29 67
12160.33 69
12161.37 76
12162.41 59
12163.46 76
12164.50 73
12165.54 54
12166.58 52
12167.62 63
12168.67 82
12169.71 69
12170.75 68
12171.79 60
12172.83 58
12173.88 62
12174.92 68
12175.96 68
12177.00 49
12178.05 64
12179.09 57
12180.13 74
12181.17 58
12182.22 53
12183.26 51
12184.30 69
12185.34 78
12186.39 66
12187.43 56
12188.47 75
12189.51 81
12190.56 84
12191.60 71
12192.64 60
12193.69 55
12194.73 61
12195.77 83
12196.82 58
12197.86 69
12198.90 55
12199.95 72
12200.99 38
12202.03 37
12203.08 46
12204.12 54
12205.16 62
12206.21 57
12207.25 58
12208.29 59
12209.34 60
12210.38 58
12211.43 67
12212.47 57
12213.51 57
12214.56 65
12215.60 63
12216.65 56
12217.69 51
12218.73 53
12219.78 70
12220.82 71
12221.87 85
12222.91 69
12223.96 64
12225.00 56
12226.04 60
12227.09 55
12228.13 65
12229.18 62
12230.22 67
12231.27 54
12232.31 65
12233.36 49
12234.40 55
12235.45 52
12236.49 63
12237.54 68
12238.58 59
12239.63 64
12240.67 73
12241.72 58
12242.76 80
12243.81 81
12244.85 77
12245.90 48
12246.94 47
12247.99 61
12249.03 86
12250.08 77
12251.12 60
12252.17 68
12253.22 82
12254.26 73
12255.31 72
12256.35 58
12257.40 54
12258.44 53
12259.49 38
12260.54 62
12261.58 59
12262.63 91
12263.67 85
12264.72 56
12265.77 54
12266.81 54
12267.86 65
12268.91 60
12269.95 51
12271.00 51
12272.04 58
12273.09 69
12274.14 76
12275.18 66
12276.23 47
12277.28 46
12278.32 62
12279.37 67
12280.42 49
12281.46 53
12282.51 76
12283.56 53
12284.61 66
12285.65 53
12286.70 47
12287.75 55
12288.79 55
12289.84 53
12290.89 34
12291.94 51
12292.98 55
12294.03 62
12295.08 68
12296.13 60
12297.17 46
12298.22 56
12299.27 67
12300.32 57
12301.36 48
12302.41 69
12303.46 59
12304.51 64
12305.55 67
12306.60 48
12307.65 50
12308.70 54
12309.75 63
12310.79 50
12311.84 47
12312.89 54
12313.94 73
12314.99 63
12316.04 63
12317.08 57
12318.13 64
12319.18 54
12320.23 51
12321.28 50
12322.33 48
12323.37 52
12324.42 45
12325.47 66
12326.52 58
12327.57 61
12328.62 61
12329.67 69
12330.72 51
12331.77 45
12332.81 42
12333.86 49
12334.91 49
12335.96 37
12337.01 55
12338.06 56
12339.11 75
12340.16 61
12341.21 52
12342.26 80
12343.31 54
12344.36 60
12345.41 36
12346.46 50
12347.51 54
12348.56 74
12349.61 73
12350.65 62
12351.70 57
12352.75 55
12353.80 59
12354.85 42
12355.90 41
12356.95 55
12358.00 56
12359.05 57
12360.11 56
12361.16 48
12362.21 47
12363.26 38
12364.31 44
12365.36 45
12366.41 62
12367.46 43
12368.51 42
12369.56 50
12370.61 42
12371.66 54
12372.71 52
12373.76 62
12374.81 38
12375.86 56
12376.91 58
12377.97 51
12379.02 43
12380.07 40
12381.12 63
12382.17 53
12383.22 72
12384.27 55
12385.32 41
12386.37 54
12387.43 52
12388.48 84
12389.53 54
12390.58 53
12391.63 46
12392.68 42
12393.74 52
12394.79 46
12395.84 46
12396.89 38
12397.94 56
12398.99 48
12400.05 42
12401.10 38
12402.15 38
12403.20 49
12404.25 63
12405.31 64
12406.36 55
12407.41 74
12408.46 38
12409.51 41
12410.57 57
12411.62 51
12412.67 74
12413.72 49
12414.78 47
12415.83 60
12416.88 62
12417.93 49
12418.99 58
12420.04 33
12421.09 56
12422.15 57
12423.20 45
12424.25 46
12425.30 40
12426.36 45
12427.41 60
12428.46 45
12429.52 25
12430.57 38
12431.62 59
12432.68 53
12433.73 47
12434.78 37
12435.84 59
12436.89 59
12437.94 54
12439.00 32
12440.05 66
12441.10 47
12442.16 61
12443.21 45
12444.27 48
12445.32 45
12446.37 59
12447.43 48
12448.48 56
12449.54 46
12450.59 50
12451.64 55
12452.70 48
12453.75 57
12454.81 56
12455.86 65
12456.91 40
12457.97 66
12459.02 48
12460.08 74
12461.13 60
12462.19 50
12463.24 57
12464.30 67
12465.35 41
12466.41 52
12467.46 61
12468.52 57
12469.57 62
12470.63 42
12471.68 59
12472.73 60
12473.79 59
12474.85 60
12475.90 55
12476.96 53
12478.01 49
12479.07 42
12480.12 57
12481.18 41
12482.23 44
12483.29 58
12484.34 45
12485.40 68
12486.45 56
12487.51 51
12488.57 49
12489.62 51
12490.68 55
12491.73 47
12492.79 42
12493.84 60
12494.90 50
12495.96 53
12497.01 47
12498.07 76
12499.12 59
12500.18 67
12501.24 45
12502.29 54
12503.35 57
12504.41 56
12505.46 53
12506.52 44
12507.57 58
12508.63 49
12509.69 79
12510.74 106
12511.80 42
12512.86 44
12513.91 46
12514.97 54
12516.03 47
12517.08 48
12518.14 46
12519.20 60
12520.26 47
12521.31 47
12522.37 49
12523.43 49
12524.48 51
12525.54 42
12526.60 63
12527.66 42
12528.71 31
12529.77 45
12530.83 34
12531.89 46
12532.94 46
12534.00 70
12535.06 53
12536.12 51
12537.17 51
12538.23 55
12539.29 56
12540.35 46
12541.41 38
12542.46 43
12543.52 39
12544.58 33
12545.64 39
12546.70 44
12547.75 49
12548.81 40
12549.87 36
12550.93 47
12551.99 53
12553.05 34
12554.10 56
12555.16 56
12556.22 58
12557.28 66
12558.34 57
12559.40 56
12560.46 57
12561.51 60
12562.57 47
12563.63 42
12564.69 28
12565.75 46
12566.81 48
12567.87 48
12568.93 50
12569.99 60
12571.04 44
12572.10 48
12573.16 56
12574.22 40
12575.28 43
12576.34 54
12577.40 46
12578.46 60
12579.52 52
12580.58 75
12581.64 56
12582.70 67
12583.76 45
12584.82 53
12585.88 59
12586.94 45
12588.00 37
12589.06 49
12590.12 40
12591.18 40
12592.24 47
12593.30 44
12594.36 39
12595.42 33
12596.48 38
12597.54 58
12598.60 54
12599.66 38
12600.72 62
12601.78 59
12602.84 52
12603.90 41
12604.96 63
12606.02 33
12607.08 53
12608.14 50
12609.20 47
12610.27 48
12611.33 41
12612.39 45
12613.45 54
12614.51 54
12615.57 44
12616.63 64
12617.69 56
12618.75 59
12619.81 62
12620.88 62
12621.94 47
12623.00 52
12624.06 54
12625.12 43
12626.18 40
12627.24 39
12628.31 45
12629.37 43
12630.43 63
12631.49 51
12632.55 59
12633.61 52
12634.68 48
12635.74 32
12636.80 47
12637.86 33
12638.92 46
12639.99 42
12641.05 35
12642.11 44
12643.17 55
12644.23 61
12645.30 27
12646.36 54
12647.42 52
12648.48 43
12649.55 45
12650.61 33
12651.67 45
12652.73 35
12653.80 40
12654.86 36
12655.92 48
12656.99 44
12658.05 45
12659.11 43
12660.17 41
12661.24 45
12662.30 45
12663.36 39
12664.43 55
12665.49 41
12666.55 47
12667.62 35
12668.68 49
12669.74 63
12670.81 52
12671.87 37
12672.93 49
12674.00 57
12675.06 51
12676.12 34
12677.19 52
12678.25 39
12679.31 44
12680.38 46
12681.44 65
12682.51 58
12683.57 52
12684.63 56
12685.70 45
12686.76 50
12687.83 41
12688.89 51
12689.95 53
12691.02 59
12692.08 51
12693.15 56
12694.21 54
12695.28 43
12696.34 43
12697.40 33
12698.47 46
12699.53 40
12700.60 48
12701.66 53
12702.73 58
12703.79 35
12704.86 53
12705.92 53
12706.99 40
12708.05 64
12709.12 55
12710.18 39
12711.25 53
12712.31 50
12713.38 50
12714.44 50
12715.51 63
12716.57 56
12717.64 41
12718.70 43
12719.77 48
12720.83 60
12721.90 38
12722.97 26
12724.03 29
12725.10 38
12726.16 58
12727.23 39
12728.29 44
12729.36 57
12730.43 41
12731.49 43
12732.56 52
12733.62 51
12734.69 33
12735.76 44
12736.82 44
12737.89 45
12738.95 42
12740.02 62
12741.09 50
12742.15 36
12743.22 34
12744.29 51
12745.35 52
12746.42 46
12747.49 56
12748.55 79
12749.62 48
12750.69 44
12751.75 52
12752.82 67
12753.89 63
12754.95 48
12756.02 45
12757.09 56
12758.15 43
12759.22 41
12760.29 41
12761.36 42
12762.42 48
12763.49 30
12764.56 47
12765.62 67
12766.69 68
12767.76 40
12768.83 59
12769.89 41
12770.96 63
12772.03 51
12773.10 47
12774.17 46
12775.23 46
12776.30 44
12777.37 57
12778.44 41
12779.50 61
12780.57 59
12781.64 53
12782.71 30
12783.78 35
12784.84 39
12785.91 44
12786.98 35
12788.05 42
12789.12 49
12790.19 43
12791.25 64
12792.32 48
12793.39 65
12794.46 35
12795.53 38
12796.60 42
12797.67 43
12798.73 40
12799.80 58
12800.87 44
12801.94 25
12803.01 35
12804.08 34
12805.15 24
12806.22 33
12807.29 49
12808.36 28
12809.42 39
12810.49 38
12811.56 33
12812.63 48
12813.70 53
12814.77 49
12815.84 33
12816.91 36
12817.98 50
12819.05 39
12820.12 27
12821.19 41
12822.26 66
12823.33 32
12824.40 52
12825.47 37
12826.54 33
12827.61 58
12828.68 60
12829.75 51
12830.82 41
12831.89 28
12832.96 39
12834.03 31
12835.10 37
12836.17 40
12837.24 44
12838.31 38
12839.38 42
12840.45 55
12841.52 45
12842.59 34
12843.66 41
12844.73 52
12845.80 41
12846.87 47
12847.95 34
12849.02 46
12850.09 59
12851.16 47
12852.23 31
12853.30 43
12854.37 51
12855.44 47
12856.51 52
12857.58 55
12858.66 60
12859.73 33
12860.80 50
12861.87 55
12862.94 62
12864.01 58
12865.08 51
12866.16 38
12867.23 24
12868.30 51
12869.37 69
12870.44 47
12871.51 38
12872.59 31
12873.66 45
12874.73 36
12875.80 39
12876.87 65
12877.95 49
12879.02 47
12880.09 51
12881.16 43
12882.23 65
12883.31 39
12884.38 34
12885.45 45
12886.52 53
12887.60 51
12888.67 42
12889.74 42
12890.81 48
12891.89 80
12892.96 45
12894.03 42
12895.11 52
12896.18 50
12897.25 48
12898.32 47
12899.40 44
12900.47 55
12901.54 47
12902.62 43
12903.69 47
12904.76 29
12905.84 64
12906.91 48
12907.98 32
12909.06 45
12910.13 54
12911.20 34
12912.28 38
12913.35 33
12914.42 38
12915.50 37
12916.57 48
12917.64 56
12918.72 36
12919.79 37
12920.87 35
12921.94 44
12923.01 35
12924.09 38
12925.16 41
12926.24 28
12927.31 44
12928.38 39
12929.46 29
12930.53 37
12931.61 35
12932.68 38
12933.76 40
12934.83 33
12935.90 33
12936.98 41
12938.05 46
12939.13 31
12940.20 33
12941.28 44
12942.35 48
12943.43 39
12944.50 58
12945.58 43
12946.65 52
12947.73 52
12948.80 48
12949.88 43
12950.95 35
12952.03 48
12953.10 34
12954.18 41
12955.25 22
12956.33 56
12957.40 47
12958.48 36
12959.55 37
12960.63 54
12961.70 48
12962.78 36
12963.86 35
12964.93 49
12966.01 35
12967.08 40
12968.16 56
12969.24 39
12970.31 25
12971.39 52
12972.46 40
12973.54 51
12974.62 41
12975.69 41
12976.77 35
12977.84 41
12978.92 50
12980.00 42
12981.07 45
12982.15 27
12983.23 29
12984.30 37
12985.38 32
12986.46 31
12987.53 34
12988.61 34
12989.69 36
12990.76 37
12991.84 52
12992.92 50
12993.99 32
12995.07 55
12996.15 35
12997.22 33
12998.30 42
12999.38 39
13000.45 46
13001.53 51
13002.61 30
13003.69 32
13004.76 31
13005.84 26
13006.92 49
13008.00 69
13009.07 55
13010.15 30
13011.23 39
13012.31 43
13013.38 36
13014.46 45
13015.54 45
13016.62 50
13017.70 35
13018.77 31
13019.85 41
13020.93 31
13022.01 47
13023.09 29
13024.16 40
13025.24 28
13026.32 38
13027.40 32
13028.48 41
13029.56 40
13030.63 41
13031.71 51
13032.79 47
13033.87 47
13034.95 38
13036.03 27
13037.11 37
13038.18 31
13039.26 34
13040.34 35
13041.42 27
13042.50 48
13043.58 48
13044.66 48
13045.74 35
13046.82 41
13047.89 45
13048.97 40
13050.05 45
13051.13 49
13052.21 43
13053.29 51
13054.37 47
13055.45 37
13056.53 51
13057.61 37
13058.69 46
13059.77 55
13060.85 29
13061.93 42
13063.01 60
13064.09 51
13065.17 47
13066.25 12
13067.33 32
13068.41 26
13069.49 37
13070.57 47
13071.65 61
13072.73 35
13073.81 58
13074.89 50
13075.97 40
13077.05 49
13078.13 39
13079.21 40
13080.29 39
13081.37 45
13082.45 28
13083.53 32
13084.61 50
13085.69 27
13086.77 54
13087.85 44
13088.94 47
13090.02 43
13091.10 33
13092.18 44
13093.26 53
13094.34 48
13095.42 45
13096.50 37
13097.58 53
13098.66 41
13099.75 31
13100.83 35
13101.91 38
13102.99 36
13104.07 32
13105.15 52
13106.23 30
13107.32 34
13108.40 42
13109.48 33
13110.56 44
13111.64 30
13112.72 46
13113.81 45
13114.89 44
13115.97 37
13117.05 48
13118.13 53
13119.22 45
13120.30 44
13121.38 47
13122.46 56
13123.55 49
13124.63 31
13125.71 33
13126.79 23
13127.88 44
13128.96 36
13130.04 51
13131.12 36
13132.21 49
13133.29 38
13134.37 27
13135.45 26
13136.54 19
13137.62 26
13138.70 34
13139.79 37
13140.87 21
13141.95 48
13143.03 34
13144.12 31
13145.20 49
13146.28 35
13147.37 33
13148.45 37
13149.53 36
13150.62 30
13151.70 32
13152.78 35
13153.87 35
13154.95 41
13156.03 48
13157.12 35
13158.20 40
13159.29 42
13160.37 43
13161.45 52
13162.54 35
13163.62 32
13164.71 28
13165.79 45
13166.87 43
13167.96 35
13169.04 46
13170.13 40
13171.21 33
13172.29 39
13173.38 33
13174.46 56
13175.55 23
13176.63 24
13177.72 56
13178.80 36
13179.89 45
13180.97 45
13182.06 40
13183.14 30
13184.22 33
13185.31 36
13186.39 45
13187.48 39
13188.56 45
13189.65 43
13190.73 33
13191.82 42
13192.90 47
13193.99 45
13195.07 41
13196.16 33
13197.25 26
13198.33 38
13199.42 46
13200.50 61
13201.59 49
13202.67 59
13203.76 47
13204.84 28
13205.93 53
13207.02 36
13208.10 44
13209.19 65
13210.27 47
13211.36 33
13212.44 26
13213.53 32
13214.62 38
13215.70 47
13216.79 43
13217.88 34
13218.96 54
13220.05 49
13221.13 39
13222.22 57
13223.31 49
13224.39 26
13225.48 43
13226.57 35
13227.65 33
13228.74 34
13229.83 33
13230.91 41
13232.00 38
13233.09 25
13234.17 43
13235.26 28
13236.35 42
13237.43 50
13238.52 30
13239.61 41
13240.70 40
13241.78 42
13242.87 41
13243.96 47
13245.04 38
13246.13 35
13247.22 38
13248.31 30
13249.39 39
13250.48 41
13251.57 37
13252.66 37
13253.74 40
13254.83 36
13255.92 47
13257.01 37
13258.10 42
13259.18 30
13260.27 47
13261.36 25
13262.45 29
13263.54 59
13264.62 42
13265.71 32
13266.80 34
13267.89 31
13268.98 36
13270.06 37
13271.15 44
13272.24 41
13273.33 44
13274.42 40
13275.51 35
13276.60 33
13277.68 28
13278.77 34
13279.86 54
13280.95 44
13282.04 27
13283.13 31
13284.22 34
13285.31 36
13286.39 31
13287.48 33
13288.57 35
13289.66 32
13290.75 40
13291.84 37
13292.93 25
13294.02 29
13295.11 37
13296.20 54
13297.29 44
13298.38 47
13299.47 34
13300.56 41
13301.65 34
13302.73 32
13303.82 36
13304.91 27
13306.00 40
13307.09 42
13308.18 32
13309.27 31
13310.36 60
13311.45 47
13312.54 53
13313.63 34
13314.72 46
13315.81 61
13316.90 42
13318.00 43
13319.09 33
13320.18 45
13321.27 49
13322.36 40
13323.45 39
13324.54 34
13325.63 39
13326.72 40
13327.81 38
13328.90 52
13329.99 36
13331.08 52
13332.17 41
13333.26 49
13334.35 33
13335.45 35
13336.54 48
13337.63 43
13338.72 36
13339.81 35
13340.90 35
13341.99 28
13343.08 36
13344.18 47
13345.27 36
13346.36 31
13347.45 41
13348.54 38
13349.63 30
13350.72 40
13351.82 29
13352.91 41
13354.00 32
13355.09 21
13356.18 37
13357.28 26
13358.37 36
13359.46 29
13360.55 43
13361.64 30
13362.74 43
13363.83 37
13364.92 33
13366.01 44
13367.10 44
13368.20 33
13369.29 24
13370.38 40
13371.47 35
13372.57 44
13373.66 46
13374.75 20
13375.84 46
13376.94 43
13378.03 37
13379.12 57
13380.22 20
13381.31 28
13382.40 46
13383.49 40
13384.59 35
13385.68 31
13386.77 38
13387.87 33
13388.96 40
13390.05 57
13391.15 22
13392.24 39
13393.33 38
13394.43 33
13395.52 22
13396.61 54
13397.71 48
13398.80 30
13399.90 34
13400.99 21
13402.08 47
13403.18 38
13404.27 40
13405.36 43
13406.46 42
13407.55 58
13408.65 34
13409.74 30
13410.83 41
13411.93 34
13413.02 28
13414.12 42
13415.21 54
13416.31 42
13417.40 35
13418.49 23
13419.59 31
13420.68 27
13421.78 24
13422.87 37
13423.97 35
13425.06 42
13426.16 31
13427.25 43
13428.35 31
13429.44 37
13430.54 24
13431.63 23
13432.73 30
13433.82 39
13434.92 34
13436.01 31
13437.11 35
13438.20 29
13439.30 43
13440.39 50
13441.49 32
13442.58 38
13443.68 27
13444.77 51
13445.87 41
13446.96 24
13448.06 44
13449.16 43
13450.25 36
13451.35 35
13452.44 35
13453.54 31
13454.64 29
13455.73 34
13456.83 45
13457.92 31
13459.02 34
13460.12 43
13461.21 41
13462.31 42
13463.40 26
13464.50 38
13465.60 44
13466.69 49
13467.79 41
13468.89 39
13469.98 27
13471.08 34
13472.18 31
13473.27 36
13474.37 46
13475.47 37
13476.56 32
13477.66 50
13478.76 32
13479.85 37
13480.95 44
13482.05 37
13483.14 39
13484.24 35
13485.34 20
13486.44 40
13487.53 26
13488.63 26
13489.73 41
13490.83 42
13491.92 33
13493.02 30
13494.12 17
13495.21 53
13496.31 36
13497.41 48
13498.51 47
13499.61 44
13500.70 31
13501.80 46
13502.90 40
13504.00 32
13505.10 34
13506.19 37
13507.29 40
13508.39 33
13509.49 25
13510.59 41
13511.68 34
13512.78 36
13513.88 36
13514.98 34
13516.08 37
13517.18 50
13518.27 23
13519.37 39
13520.47 41
13521.57 39
13522.67 40
13523.77 35
13524.87 35
13525.96 35
13527.06 52
13528.16 39
13529.26 30
13530.36 34
13531.46 61
13532.56 37
13533.66 49
13534.76 34
13535.86 38
13536.96 43
13538.05 29
13539.15 36
13540.25 29
13541.35 42
13542.45 39
13543.55 27
13544.65 30
13545.75 23
13546.85 43
13547.95 37
13549.05 32
13550.15 32
13551.25 53
13552.35 35
13553.45 37
13554.55 38
13555.65 43
13556.75 34
13557.85 34
13558.95 25
13560.05 37
13561.15 35
13562.25 44
13563.35 54
13564.45 50
13565.55 43
13566.65 35
13567.75 35
13568.85 25
13569.95 24
13571.05 28
13572.16 38
13573.26 42
13574.36 39
13575.46 43
13576.56 61
13577.66 47
13578.76 40
13579.86 37
13580.96 39
13582.06 53
13583.16 35
13584.27 42
13585.37 39
13586.47 38
13587.57 45
13588.67 45
13589.77 28
13590.87 31
13591.98 44
13593.08 48
13594.18 40
13595.28 40
13596.38 43
13597.48 39
13598.59 41
13599.69 25
13600.79 41
13601.89 47
13602.99 35
13604.10 30
13605.20 45
13606.30 29
13607.40 28
13608.50 37
13609.61 38
13610.71 40
13611.81 27
13612.91 28
13614.02 51
13615.12 32
13616.22 35
13617.32 33
13618.43 34
13619.53 43
13620.63 30
13621.73 49
13622.84 27
13623.94 23
13625.04 35
13626.14 37
13627.25 32
13628.35 42
13629.45 37
13630.56 44
13631.66 36
13632.76 23
13633.87 40
13634.97 39
13636.07 32
13637.18 29
13638.28 40
13639.38 37
13640.49 38
13641.59 24
13642.69 30
13643.80 42
13644.90 40
13646.00 38
13647.11 55
13648.21 41
13649.32 33
13650.42 50
13651.52 36
13652.63 37
13653.73 29
13654.84 37
13655.94 23
13657.04 21
13658.15 33
13659.25 49
13660.36 28
13661.46 39
13662.57 27
13663.67 36
13664.77 33
13665.88 37
13666.98 40
13668.09 38
13669.19 41
13670.30 41
13671.40 38
13672.51 20
13673.61 34
13674.72 21
13675.82 26
13676.93 32
13678.03 42
13679.14 30
13680.24 33
13681.35 29
13682.45 21
13683.56 33
13684.66 27
13685.77 40
13686.87 28
13687.98 50
13689.08 38
13690.19 44
13691.29 37
13692.40 28
13693.51 40
13694.61 28
13695.72 31
13696.82 37
13697.93 25
13699.03 34
13700.14 48
13701.25 33
13702.35 48
13703.46 36
13704.56 42
13705.67 46
13706.78 42
13707.88 21
13708.99 31
13710.10 40
13711.20 28
13712.31 60
13713.41 46
13714.52 25
13715.63 48
13716.73 41
13717.84 32
13718.95 32
13720.05 47
13721.16 38
13722.27 34
13723.37 21
13724.48 22
13725.59 39
13726.70 34
13727.80 56
13728.91 32
13730.02 38
13731.12 18
13732.23 27
13733.34 38
13734.45 32
13735.55 40
13736.66 42
13737.77 26
13738.87 26
13739.98 44
13741.09 33
13742.20 31
13743.31 40
13744.41 32
13745.52 31
13746.63 30
13747.74 33
13748.84 49
13749.95 42
13751.06 27
13752.17 38
13753.28 43
13754.38 50
13755.49 27
13756.60 35
13757.71 35
13758.82 60
13759.93 41
13761.03 24
13762.14 31
13763.25 49
13764.36 46
13765.47 37
13766.58 40
13767.68 37
13768.79 41
13769.90 47
13771.01 38
13772.12 44
13773.23 58
13774.34 50
13775.45 38
13776.56 33
13777.66 39
13778.77 55
13779.88 43
13780.99 42
13782.10 44
13783.21 50
13784.32 45
13785.43 35
13786.54 33
13787.65 41
13788.76 47
13789.87 34
13790.98 49
13792.09 25
13793.20 30
13794.31 28
13795.42 38
13796.52 35
13797.63 32
13798.74 31
13799.85 34
13800.96 44
13802.07 36
13803.18 39
13804.29 40
13805.40 36
13806.51 34
13807.63 36
13808.74 29
13809.85 46
13810.96 47
13812.07 27
13813.18 22
13814.29 33
13815.40 38
13816.51 47
13817.62 33
13818.73 41
13819.84 38
13820.95 34
13822.06 38
13823.17 24
13824.28 42
13825.40 46
13826.51 39
13827.62 38
13828.73 23
13829.84 31
13830.95 22
13832.06 48
13833.17 33
13834.28 31
13835.40 27
13836.51 20
13837.62 43
13838.73 40
13839.84 28
13840.95 39
13842.06 59
13843.18 42
13844.29 31
13845.40 36
13846.51 40
13847.62 40
13848.74 34
13849.85 23
13850.96 29
13852.07 31
13853.18 37
13854.30 38
13855.41 38
13856.52 50
13857.63 28
13858.74 32
13859.86 42
13860.97 28
13862.08 31
13863.19 42
13864.31 42
13865.42 28
13866.53 37
13867.64 40
13868.76 33
13869.87 31
13870.98 38
13872.10 44
13873.21 51
13874.32 37
13875.43 29
13876.55 37
13877.66 34
13878.77 34
13879.89 38
13881.00 35
13882.11 58
13883.23 32
13884.34 35
13885.45 42
13886.57 43
13887.68 41
13888.79 41
13889.91 30
13891.02 45
13892.13 29
13893.25 34
13894.36 38
13895.48 57
13896.59 30
13897.70 32
13898.82 38
13899.93 47
13901.05 38
13902.16 39
13903.27 29
13904.39 41
13905.50 51
13906.62 51
13907.73 47
13908.85 38
13909.96 60
13911.07 47
13912.19 26
13913.30 28
13914.42 39
13915.53 43
13916.65 34
13917.76 37
13918.88 23
13919.99 46
13921.11 37
13922.22 52
13923.34 37
13924.45 30
13925.57 33
13926.68 18
13927.80 26
13928.91 36
13930.03 44
13931.14 37
13932.26 44
13933.37 28
13934.49 42
13935.60 40
13936.72 42
13937.83 46
13938.95 36
13940.06 37
13941.18 30
13942.30 35
13943.41 37
13944.53 23
13945.64 36
13946.76 45
13947.87 29
13948.99 42
13950.11 28
13951.22 46
13952.34 38
13953.45 55
13954.57 26
13955.69 41
13956.80 46
13957.92 32
13959.04 46
13960.15 20
13961.27 40
13962.39 32
13963.50 45
13964.62 40
13965.73 44
13966.85 35
13967.97 32
13969.08 26
13970.20 36
13971.32 33
13972.44 52
13973.55 38
13974.67 45
13975.79 28
13976.90 29
13978.02 39
13979.14 35
13980.25 38
13981.37 39
13982.49 39
13983.61 35
13984.72 39
13985.84 35
13986.96 28
13988.08 35
13989.19 35
13990.31 36
13991.43 31
13992.55 38
13993.66 34
13994.78 10
13995.90 29
13997.02 33
13998.14 30
13999.25 34
14000.37 45
14001.49 33
14002.61 23
14003.73 36
14004.84 34
14005.96 31
14007.08 37
14008.20 28
14009.32 25
14010.44 24
14011.55 23
14012.67 30
14013.79 28
14014.91 28
14016.03 25
14017.15 45
14018.27 27
14019.38 34
14020.50 35
14021.62 28
14022.74 44
14023.86 32
14024.98 31
14026.10 31
14027.22 36
14028.34 37
14029.46 24
14030.57 41
14031.69 42
14032.81 39
14033.93 31
14035.05 21
14036.17 33
14037.29 48
14038.41 44
14039.53 36
14040.65 35
14041.77 52
14042.89 35
14044.01 43
14045.13 34
14046.25 46
14047.37 27
14048.49 37
14049.61 46
14050.73 31
14051.85 31
14052.97 39
14054.09 54
14055.21 46
14056.33 40
14057.45 33
14058.57 39
14059.69 44
14060.81 56
14061.93 34
14063.05 32
14064.17 29
14065.29 35
14066.41 37
14067.53 38
14068.65 54
14069.78 36
14070.90 50
14072.02 51
14073.14 44
14074.26 47
14075.38 42
14076.50 29
14077.62 27
14078.74 41
14079.86 44
14080.99 39
14082.11 36
14083.23 58
14084.35 51
14085.47 65
14086.59 49
14087.71 64
14088.84 34
14089.96 31
14091.08 34
14092.20 42
14093.32 39
14094.44 50
14095.57 52
14096.69 52
14097.81 59
14098.93 52
14100.05 44
14101.18 49
14102.30 39
14103.42 30
14104.54 45
14105.66 47
14106.79 42
14107.91 40
14109.03 52
14110.15 52
14111.28 45
14112.40 39
14113.52 34
14114.64 39
14115.77 37
14116.89 49
14118.01 33
14119.13 31
14120.26 34
14121.38 38
14122.50 38
14123.63 35
14124.75 30
14125.87 44
14126.99 26
14128.12 36
14129.24 38
14130.36 43
14131.49 52
14132.61 37
14133.73 44
14134.86 47
14135.98 39
14137.10 51
14138.23 58
14139.35 35
14140.47 42
14141.60 28
14142.72 34
14143.85 46
14144.97 33
14146.09 30
14147.22 49
14148.34 39
14149.47 43
14150.59 37
14151.71 34
14152.84 44
14153.96 41
14155.09 41
14156.21 54
14157.33 35
14158.46 25
14159.58 43
14160.71 30
14161.83 33
14162.96 36
14164.08 44
14165.21 40
14166.33 37
14167.45 28
14168.58 40
14169.70 33
14170.83 36
14171.95 44
14173.08 30
14174.20 38
14175.33 40
14176.45 61
14177.58 52
14178.70 33
14179.83 44
14180.95 33
14182.08 39
14183.20 37
14184.33 32
14185.46 42
14186.58 41
14187.71 42
14188.83 36
14189.96 35
14191.08 31
14192.21 32
14193.33 41
14194.46 35
14195.59 35
14196.71 48
14197.84 42
14198.96 31
14200.09 32
14201.22 36
14202.34 30
14203.47 52
14204.59 41
14205.72 35
14206.85 29
14207.97 43
14209.10 38
14210.23 32
14211.35 28
14212.48 32
14213.61 27
14214.73 32
14215.86 21
14216.99 43
14218.11 28
14219.24 36
14220.37 24
14221.49 22
14222.62 37
14223.75 33
14224.87 42
14226.00 40
14227.13 23
14228.25 34
14229.38 45
14230.51 24
14231.64 27
14232.76 26
14233.89 34
14235.02 46
14236.14 54
14237.27 34
14238.40 36
14239.53 35
14240.66 41
14241.78 33
14242.91 27
14244.04 28
14245.17 35
14246.29 51
14247.42 33
14248.55 33
14249.68 33
14250.81 37
14251.93 39
14253.06 24
14254.19 27
14255.32 42
14256.45 37
14257.57 35
14258.70 24
14259.83 27
14260.96 34
14262.09 45
14263.22 55
14264.34 54
14265.47 25
14266.60 37
14267.73 41
14268.86 49
14269.99 26
14271.12 42
14272.25 27
14273.37 21
14274.50 24
14275.63 37
14276.76 40
14277.89 29
14279.02 15
14280.15 17
14281.28 19
14282.41 25
14283.54 36
14284.67 41
14285.80 50
14286.92 30
14288.05 23
14289.18 31
14290.31 27
14291.44 27
14292.57 21
14293.70 46
14294.83 37
14295.96 32
14297.09 18
14298.22 26
14299.35 19
14300.48 28
14301.61 36
14302.74 26
14303.87 36
14305.00 40
14306.13 36
14307.26 32
14308.39 23
14309.52 26
14310.65 30
14311.78 27
14312.91 28
14314.04 24
14315.18 38
14316.31 29
14317.44 20
14318.57 28
14319.70 53
14320.83 40
14321.96 29
14323.09 23
14324.22 24
14325.35 31
14326.48 34
14327.61 38
14328.75 32
14329.88 25
14331.01 16
14332.14 27
14333.27 25
14334.40 34
14335.53 24
14336.66 14
14337.80 36
14338.93 44
14340.06 23
14341.19 23
14342.32 27
14343.45 24
14344.59 28
14345.72 28
14346.85 28
14347.98 40
14349.11 28
14350.24 22
14351.38 33
14352.51 25
14353.64 30
14354.77 28
14355.91 25
14357.04 21
14358.17 33
14359.30 23
14360.43 28
14361.57 32
14362.70 35
14363.83 30
14364.96 18
14366.10 26
14367.23 21
14368.36 13
14369.49 21
14370.63 16
14371.76 25
14372.89 33
14374.03 29
14375.16 26
14376.29 29
14377.42 34
14378.56 21
14379.69 24
14380.82 36
14381.96 35
14383.09 35
14384.22 34
14385.36 32
14386.49 31
14387.62 38
14388.76 30
14389.89 30
14391.02 25
14392.16 26
14393.29 22
14394.43 21
14395.56 22
14396.69 22
14397.83 39
14398.96 39
14400.09 47
14401.23 28
14402.36 20
14403.50 38
14404.63 22
14405.76 31
14406.90 42
14408.03 37
14409.17 22
14410.30 24
14411.44 28
14412.57 28
14413.70 33
14414.84 22
14415.97 28
14417.11 27
14418.24 19
14419.38 24
14420.51 33
14421.65 31
14422.78 37
14423.92 26
14425.05 20
14426.19 26
14427.32 25
14428.46 26
14429.59 28
14430.73 22
14431.86 42
14433.00 38
14434.13 23
14435.27 23
14436.40 25
14437.54 42
14438.67 23
14439.81 25
14440.95 23
14442.08 33
14443.22 35
14444.35 21
14445.49 20
14446.62 22
14447.76 27
14448.90 36
14450.03 30
14451.17 36
14452.30 31
14453.44 35
14454.58 30
14455.71 33
14456.85 33
14457.98 22
14459.12 26
14460.26 36
14461.39 30
14462.53 34
14463.67 33
14464.80 26
14465.94 38
14467.07 27
14468.21 28
14469.35 28
14470.48 21
14471.62 28
14472.76 31
14473.90 26
14475.03 37
14476.17 37
14477.31 34
14478.44 42
14479.58 35
14480.72 24
14481.85 26
14482.99 33
14484.13 30
14485.27 30
14486.40 29
14487.54 30
14488.68 39
14489.82 28
14490.95 28
14492.09 26
14493.23 33
14494.37 35
14495.50 40
14496.64 26
14497.78 35
14498.92 25
14500.05 37
14501.19 38
14502.33 42
14503.47 30
14504.61 36
14505.74 32
14506.88 28
14508.02 25
14509.16 31
14510.30 26
14511.44 28
14512.57 38
14513.71 29
14514.85 23
14515.99 22
14517.13 29
14518.27 20
14519.41 16
14520.54 16
14521.68 25
14522.82 23
14523.96 24
14525.10 37
14526.24 28
14527.38 19
14528.52 36
14529.65 30
14530.79 30
14531.93 17
14533.07 43
14534.21 23
14535.35 30
14536.49 25
14537.63 37
14538.77 41
14539.91 39
14541.05 29
14542.19 26
14543.33 18
14544.47 20
14545.61 13
14546.75 32
14547.89 30
14549.02 38
14550.16 26
14551.30 24
14552.44 31
14553.58 25
14554.72 26
14555.86 36
14557.00 49
14558.14 25
14559.29 20
14560.43 33
14561.57 39
14562.71 28
14563.85 33
14564.99 32
14566.13 27
14567.27 24
14568.41 21
14569.55 25
14570.69 36
14571.83 20
14572.97 31
14574.11 29
14575.25 28
14576.39 28
14577.53 23
14578.68 23
14579.82 43
14580.96 26
14582.10 21
14583.24 29
14584.38 25
14585.52 19
14586.66 22
14587.80 18
14588.95 28
14590.09 40
14591.23 34
14592.37 29
14593.51 25
14594.65 18
14595.79 18
14596.94 16
14598.08 28
14599.22 34
14600.36 19
14601.50 29
14602.65 19
14603.79 36
14604.93 34
14606.07 36
14607.21 26
14608.36 26
14609.50 25
14610.64 29
14611.78 41
14612.92 16
14614.07 30
14615.21 19
14616.35 22
14617.49 29
14618.64 23
14619.78 20
14620.92 18
14622.06 28
14623.21 19
14624.35 28
14625.49 27
14626.64 34
14627.78 26
14628.92 22
14630.06 22
14631.21 21
14632.35 26
14633.49 16
14634.64 21
14635.78 29
14636.92 21
14638.07 22
14639.21 20
14640.35 18
14641.50 30
14642.64 34
14643.78 26
14644.93 27
14646.07 34
14647.21 26
14648.36 22
14649.50 17
14650.65 25
14651.79 28
14652.93 24
14654.08 19
14655.22 24
14656.37 23
14657.51 20
14658.65 35
14659.80 21
14660.94 23
14662.09 30
14663.23 41
14664.37 28
14665.52 33
14666.66 33
14667.81 30
14668.95 27
14670.10 35
14671.24 21
14672.39 21
14673.53 44
14674.68 31
14675.82 26
14676.97 34
14678.11 34
14679.25 36
14680.40 21
14681.54 29
14682.69 28
14683.83 35
14684.98 34
14686.13 23
14687.27 29
14688.42 29
14689.56 30
14690.71 42
14691.85 25
14693.00 37
14694.14 16
14695.29 27
14696.43 23
14697.58 21
14698.72 40
14699.87 25
14701.02 33
14702.16 17
14703.31 24
14704.45 32
14705.60 32
14706.75 27
14707.89 23
14709.04 29
14710.18 13
14711.33 30
14712.48 24
14713.62 29
14714.77 27
14715.92 23
14717.06 26
14718.21 25
14719.35 22
14720.50 21
14721.65 30
14722.79 49
14723.94 24
14725.09 23
14726.23 24
14727.38 28
14728.53 27
14729.67 14
14730.82 33
14731.97 25
14733.12 27
14734.26 29
14735.41 32
14736.56 30
14737.70 25
14738.85 27
14740.00 31
14741.15 24
14742.29 36
14743.44 27
14744.59 21
14745.74 26
14746.88 29
14748.03 20
14749.18 26
14750.33 30
14751.47 27
14752.62 17
14753.77 16
14754.92 24
14756.07 32
14757.21 27
14758.36 24
14759.51 34
14760.66 30
14761.81 25
14762.95 24
14764.10 23
14765.25 19
14766.40 39
14767.55 25
14768.70 15
14769.84 20
14770.99 16
14772.14 32
14773.29 27
14774.44 40
14775.59 34
14776.74 23
14777.88 25
14779.03 30
14780.18 28
14781.33 15
14782.48 27
14783.63 40
14784.78 15
14785.93 21
14787.08 19
14788.22 36
14789.37 28
14790.52 46
14791.67 41
14792.82 28
14793.97 30
14795.12 26
14796.27 35
14797.42 22
14798.57 25
14799.72 29
14800.87 27
14802.02 36
14803.17 25
14804.32 41
14805.47 25
14806.62 15
14807.77 24
14808.92 23
14810.07 22
14811.22 25
14812.37 34
14813.52 21
14814.67 20
14815.82 38
14816.97 37
14818.12 26
14819.27 19
14820.42 28
14821.57 35
14822.72 28
14823.87 32
14825.02 27
14826.17 28
14827.32 26
14828.47 22
14829.62 29
14830.78 20
14831.93 17
14833.08 17
14834.23 22
14835.38 20
14836.53 25
14837.68 17
14838.83 17
14839.98 24
14841.13 25
14842.29 21
14843.44 27
14844.59 22
14845.74 16
14846.89 17
14848.04 22
14849.19 19
14850.35 30
14851.50 32
14852.65 8
14853.80 17
14854.95 19
14856.10 16
14857.26 24
14858.41 24
14859.56 12
14860.71 14
14861.86 14
14863.02 21
14864.17 18
14865.32 25
14866.47 22
14867.63 20
14868.78 28
14869.93 17
14871.08 10
14872.23 25
14873.39 25
14874.54 36
14875.69 42
14876.84 22
14878.00 29
14879.15 35
14880.30 28
14881.46 25
14882.61 13
14883.76 27
14884.91 26
14886.07 20
14887.22 31
14888.37 25
14889.53 18
14890.68 22
14891.83 23
14892.99 16
14894.14 18
14895.29 16
14896.45 22
14897.60 29
14898.75 25
14899.91 23
14901.06 20
14902.21 38
14903.37 42
14904.52 33
14905.67 31
14906.83 23
14907.98 27
14909.14 19
14910.29 24
14911.44 25
14912.60 31
14913.75 28
14914.91 25
14916.06 20
14917.21 30
14918.37 24
14919.52 16
14920.68 15
14921.83 14
14922.99 22
14924.14 25
14925.30 18
14926.45 21
14927.60 17
14928.76 21
14929.91 25
14931.07 33
14932.22 26
14933.38 26
14934.53 26
14935.69 24
14936.84 28
14938.00 24
14939.15 31
14940.31 22
14941.46 19
14942.62 29
14943.77 19
14944.93 22
14946.08 18
14947.24 22
14948.39 22
14949.55 19
14950.71 24
14951.86 17
14953.02 18
14954.17 30
14955.33 25
14956.48 13
14957.64 30
14958.80 25
14959.95 25
14961.11 31
14962.26 31
14963.42 26
14964.57 16
14965.73 23
14966.89 17
14968.04 35
14969.20 32
14970.36 22
14971.51 20
14972.67 27
14973.82 43
14974.98 26
14976.14 14
14977.29 18
14978.45 25
14979.61 29
14980.76 27
14981.92 22
14983.08 18
14984.23 21
14985.39 25
14986.55 24
14987.70 14
14988.86 24
14990.02 31
14991.18 21
14992.33 17
14993.49 30
14994.65 30
14995.80 38
14996.96 24
14998.12 23
14999.28 24
15000.43 34
15001.59 38
15002.75 16
15003.91 24
15005.06 21
15006.22 34
15007.38 27
15008.54 20
15009.69 23
15010.85 23
15012.01 19
15013.17 21
15014.33 37
15015.48 27
15016.64 27
15017.80 18
15018.96 15
15020.12 25
15021.27 16
15022.43 17
15023.59 20
15024.75 21
15025.91 23
15027.07 25
15028.23 31
15029.38 21
15030.54 19
15031.70 33
15032.86 38
15034.02 32
15035.18 22
15036.34 28
15037.49 30
15038.65 16
15039.81 26
15040.97 32
15042.13 30
15043.29 23
15044.45 20
15045.61 26
15046.77 20
15047.93 19
15049.09 11
15050.24 27
15051.40 19
15052.56 23
15053.72 14
15054.88 15
15056.04 34
15057.20 35
15058.36 43
15059.52 21
15060.68 19
15061.84 23
15063.00 26
15064.16 23
15065.32 31
15066.48 27
15067.64 19
15068.80 24
15069.96 36
15071.12 23
15072.28 18
15073.44 18
15074.60 20
15075.76 26
15076.92 13
15078.08 30
15079.24 34
15080.40 23
15081.56 29
15082.72 18
15083.89 33
15085.05 28
15086.21 33
15087.37 16
15088.53 31
15089.69 29
15090.85 20
15092.01 13
15093.17 21
15094.33 25
15095.49 34
15096.66 16
15097.82 16
15098.98 24
15100.14 29
15101.30 19
15102.46 29
15103.62 16
15104.78 18
15105.95 34
15107.11 25
15108.27 21
15109.43 23
15110.59 32
15111.75 45
15112.92 29
15114.08 28
15115.24 22
15116.40 25
15117.56 25
15118.73 21
15119.89 36
15121.05 25
15122.21 27
15123.37 33
15124.54 16
15125.70 13
15126.86 29
15128.02 27
15129.19 21
15130.35 19
15131.51 30
15132.67 34
15133.84 39
15135.00 22
15136.16 29
15137.32 25
15138.49 21
15139.65 25
15140.81 21
15141.97 17
15143.14 15
15144.30 21
15145.46 25
15146.63 19
15147.79 16
15148.95 31
15150.12 20
15151.28 11
15152.44 21
15153.61 18
15154.77 17
15155.93 23
15157.10 19
15158.26 16
15159.42 23
15160.59 20
15161.75 23
15162.91 18
15164.08 23
15165.24 13
15166.41 18
15167.57 22
15168.73 22
15169.90 16
15171.06 21
15172.23 22
15173.39 21
15174.55 17
15175.72 23
15176.88 26
15178.05 19
15179.21 15
15180.38 15
15181.54 15
15182.70 18
15183.87 17
15185.03 22
15186.20 36
15187.36 43
15188.53 34
15189.69 19
15190.86 34
15192.02 24
15193.19 23
15194.35 19
15195.52 32
15196.68 23
15197.85 24
15199.01 22
15200.18 14
15201.34 10
15202.51 23
15203.67 25
15204.84 20
15206.00 20
15207.17 29
15208.33 28
15209.50 18
15210.66 25
15211.83 26
15213.00 16
15214.16 29
15215.33 23
15216.49 19
15217.66 16
15218.82 28
15219.99 26
15221.16 24
15222.32 26
15223.49 21
15224.65 24
15225.82 16
15226.99 17
15228.15 15
15229.32 22
15230.49 23
15231.65 23
15232.82 14
15233.98 22
15235.15 22
15236.32 18
15237.48 25
15238.65 15
15239.82 24
15240.98 31
15242.15 25
15243.32 31
15244.48 39
15245.65 23
15246.82 29
15247.98 28
15249.15 20
15250.32 19
15251.49 15
15252.65 24
15253.82 31
15254.99 15
15256.16 23
15257.32 22
15258.49 11
15259.66 26
15260.82 20
15261.99 22
15263.16 25
15264.33 33
15265.49 25
15266.66 20
15267.83 16
15269.00 18
15270.17 20
15271.33 26
15272.50 13
15273.67 25
15274.84 19
15276.01 20
15277.17 28
15278.34 26
15279.51 27
15280.68 22
15281.85 20
15283.01 20
15284.18 23
15285.35 30
15286.52 21
15287.69 18
15288.86 12
15290.03 13
15291.19 29
15292.36 20
15293.53 21
15294.70 17
15295.87 25
15297.04 19
15298.21 20
15299.38 24
15300.54 32
15301.71 26
15302.88 27
15304.05 24
15305.22 20
15306.39 35
15307.56 43
15308.73 28
15309.90 30
15311.07 28
15312.24 30
15313.41 36
15314.58 16
15315.75 25
15316.92 28
15318.09 33
15319.25 17
15320.42 26
15321.59 28
15322.76 33
15323.93 20
15325.10 19
15326.27 27
15327.44 29
15328.61 27
15329.78 28
15330.95 26
15332.12 17
15333.29 27
15334.46 19
15335.64 20
15336.81 25
15337.98 20
15339.15 25
15340.32 22
15341.49 22
15342.66 17
15343.83 27
15345.00 20
15346.17 17
15347.34 19
15348.51 14
15349.68 17
15350.85 21
15352.02 17
15353.20 28
15354.37 30
15355.54 20
15356.71 16
15357.88 19
15359.05 29
15360.22 15
15361.39 29
15362.57 17
15363.74 19
15364.91 19
15366.08 23
15367.25 21
15368.42 16
15369.59 22
15370.77 27
15371.94 41
15373.11 26
15374.28 13
15375.45 22
15376.63 25
15377.80 11
15378.97 17
15380.14 17
15381.31 24
15382.49 31
15383.66 20
15384.83 26
15386.00 23
15387.17 20
15388.35 27
15389.52 24
15390.69 25
15391.86 12
15393.04 21
15394.21 17
15395.38 22
15396.55 16
15397.73 15
15398.90 28
15400.07 22
15401.25 23
15402.42 9
15403.59 16
15404.76 25
15405.94 22
15407.11 14
15408.28 26
15409.46 16
15410.63 15
15411.80 17
15412.98 22
15414.15 19
15415.32 19
15416.50 20
15417.67 30
15418.84 33
15420.02 27
15421.19 32
15422.36 19
15423.54 24
15424.71 20
15425.89 29
15427.06 21
15428.23 20
15429.41 23
15430.58 34
15431.76 19
15432.93 20
15434.10 19
15435.28 22
15436.45 29
15437.63 25
15438.80 24
15439.97 24
15441.15 13
15442.32 19
15443.50 19
15444.67 26
15445.85 15
15447.02 19
15448.20 26
15449.37 24
15450.55 24
15451.72 17
15452.89 19
15454.07 27
15455.24 42
15456.42 29
15457.59 16
15458.77 24
15459.94 32
15461.12 22
15462.30 18
15463.47 15
15464.65 19
15465.82 17
15467.00 22
15468.17 17
15469.35 20
15470.52 27
15471.70 17
15472.87 23
15474.05 19
15475.22 29
15476.40 20
15477.58 25
15478.75 23
15479.93 20
15481.10 26
15482.28 26
15483.46 19
15484.63 20
15485.81 20
15486.98 26
15488.16 21
15489.34 13
15490.51 24
15491.69 20
15492.87 19
15494.04 24
15495.22 24
15496.39 14
15497.57 14
15498.75 10
15499.92 23
15501.10 21
15502.28 23
15503.45 25
15504.63 19
15505.81 20
15506.98 22
15508.16 18
15509.34 26
15510.52 8
15511.69 21
15512.87 17
15514.05 27
15515.22 18
15516.40 14
15517.58 17
15518.76 18
15519.93 17
15521.11 12
15522.29 18
15523.47 22
15524.64 24
15525.82 27
15527.00 34
15528.18 23
15529.35 20
15530.53 18
15531.71 22
15532.89 19
15534.07 27
15535.24 19
15536.42 26
15537.60 15
15538.78 24
15539.96 20
15541.13 24
15542.31 31
15543.49 20
15544.67 19
15545.85 25
15547.03 28
15548.20 19
15549.38 21
15550.56 30
15551.74 27
15552.92 18
15554.10 16
15555.28 20
15556.45 22
15557.63 37
15558.81 16
15559.99 20
15561.17 23
15562.35 19
15563.53 20
15564.71 11
15565.89 17
15567.07 23
15568.24 20
15569.42 19
15570.60 21
15571.78 16
15572.96 13
15574.14 17
15575.32 18
15576.50 19
15577.68 20
15578.86 31
15580.04 16
15581.22 28
15582.40 19
15583.58 12
15584.76 20
15585.94 30
15587.12 17
15588.30 20
15589.48 21
15590.66 16
15591.84 21
15593.02 19
15594.20 14
15595.38 16
15596.56 16
15597.74 20
15598.92 16
15600.10 12
15601.28 19
15602.46 16
15603.64 15
15604.82 20
15606.00 24
15607.18 27
15608.36 25
15609.55 16
15610.73 13
15611.91 27
15613.09 28
15614.27 15
15615.45 25
15616.63 14
15617.81 28
15618.99 23
15620.17 14
15621.36 17
15622.54 18
15623.72 22
15624.90 15
15626.08 16
15627.26 32
15628.44 12
15629.63 43
15630.81 22
15631.99 16
15633.17 24
15634.35 15
15635.53 26
15636.72 23
15637.90 28
15639.08 25
15640.26 24
15641.44 29
15642.63 29
15643.81 14
15644.99 22
15646.17 32
15647.35 39
15648.54 37
15649.72 24
15650.90 25
15652.08 26
15653.27 20
15654.45 23
15655.63 27
15656.81 28
15658.00 32
15659.18 22
15660.36 21
15661.54 25
15662.73 25
15663.91 17
15665.09 21
15666.28 22
15667.46 26
15668.64 29
15669.82 31
15671.01 20
15672.19 18
15673.37 33
15674.56 26
15675.74 21
15676.92 24
15678.11 26
15679.29 33
15680.47 21
15681.66 18
15682.84 17
15684.03 30
15685.21 13
15686.39 18
15687.58 19
15688.76 25
15689.94 34
15691.13 16
15692.31 23
15693.50 20
15694.68 15
15695.86 27
15697.05 17
15698.23 15
15699.42 23
15700.60 38
15701.78 24
15702.97 25
15704.15 20
15705.34 17
15706.52 37
15707.71 25
15708.89 19
15710.08 28
15711.26 16
15712.45 34
15713.63 19
15714.81 22
15716.00 30
15717.18 31
15718.37 26
15719.55 19
15720.74 17
15721.92 28
15723.11 30
15724.29 21
15725.48 28
15726.66 32
15727.85 32
15729.04 32
15730.22 14
15731.41 34
15732.59 34
15733.78 22
15734.96 34
15736.15 28
15737.33 30
15738.52 32
15739.71 31
15740.89 26
15742.08 19
15743.26 34
15744.45 18
15745.63 21
15746.82 22
15748.01 32
15749.19 35
15750.38 28
15751.56 20
15752.75 34
15753.94 35
15755.12 27
15756.31 25
15757.50 33
15758.68 51
15759.87 30
15761.06 29
15762.24 38
15763.43 35
15764.62 29
15765.80 31
15766.99 32
15768.18 30
15769.36 30
15770.55 39
15771.74 33
15772.92 43
15774.11 38
15775.30 26
15776.48 29
15777.67 26
15778.86 25
15780.05 42
15781.23 34
15782.42 26
15783.61 21
15784.80 28
15785.98 36
15787.17 29
15788.36 21
15789.55 23
15790.73 37
15791.92 23
15793.11 24
15794.30 20
15795.48 22
15796.67 24
15797.86 24
15799.05 40
15800.24 38
15801.42 31
15802.61 40
15803.80 28
15804.99 30
15806.18 37
15807.37 19
15808.55 32
15809.74 24
15810.93 27
15812.12 26
15813.31 26
15814.50 32
15815.68 16
15816.87 16
15818.06 28
15819.25 27
15820.44 22
15821.63 25
15822.82 35
15824.01 18
15825.19 24
15826.38 16
15827.57 20
15828.76 18
15829.95 27
15831.14 27
15832.33 19
15833.52 18
15834.71 35
15835.90 42
15837.09 32
15838.28 30
15839.47 33
15840.66 28
15841.84 32
15843.03 22
15844.22 23
15845.41 20
15846.60 27
15847.79 36
15848.98 20
15850.17 20
15851.36 18
15852.55 16
15853.74 19
15854.93 24
15856.12 22
15857.31 23
15858.50 21
15859.69 25
15860.88 15
15862.07 39
15863.26 20
15864.46 25
15865.65 15
15866.84 25
15868.03 25
15869.22 18
15870.41 22
15871.60 26
15872.79 22
15873.98 19
15875.17 14
15876.36 21
15877.55 25
15878.74 13
15879.94 21
15881.13 19
15882.32 15
15883.51 18
15884.70 16
15885.89 16
15887.08 21
15888.27 16
15889.46 32
15890.66 20
15891.85 15
15893.04 25
15894.23 28
15895.42 34
15896.61 22
15897.81 36
15899.00 18
15900.19 21
15901.38 21
15902.57 25
15903.76 19
15904.96 14
15906.15 32
15907.34 18
15908.53 15
15909.72 22
15910.92 30
15912.11 26
15913.30 24
15914.49 30
15915.69 18
15916.88 16
15918.07 22
15919.26 12
15920.46 21
15921.65 21
15922.84 38
15924.03 32
15925.23 28
15926.42 18
15927.61 28
15928.81 26
15930.00 25
15931.19 22
15932.38 17
15933.58 24
15934.77 20
15935.96 27
15937.16 38
15938.35 22
15939.54 15
15940.74 17
15941.93 25
15943.12 23
15944.32 24
15945.51 19
15946.70 19
15947.90 27
15949.09 15
15950.28 18
15951.48 19
15952.67 17
15953.87 18
15955.06 20
15956.25 23
15957.45 23
15958.64 16
15959.84 14
15961.03 19
15962.22 23
15963.42 25
15964.61 19
15965.81 25
15967.00 20
15968.19 17
15969.39 13
15970.58 23
15971.78 21
15972.97 28
15974.17 29
15975.36 19
15976.56 20
15977.75 21
15978.95 21
15980.14 15
15981.34 14
15982.53 18
15983.72 24
15984.92 22
15986.11 15
15987.31 26
15988.50 28
15989.70 18
15990.90 20
15992.09 16
15993.29 25
15994.48 23
15995.68 26
15996.87 16
15998.07 21
15999.26 29
16000.46 30
16001.65 28
16002.85 23
16004.05 19
16005.24 30
16006.44 24
16007.63 24
16008.83 14
16010.02 26
16011.22 29
16012.42 26
16013.61 22
16014.81 23
16016.00 23
16017.20 23
16018.40 22
16019.59 29
16020.79 20
16021.99 19
16023.18 23
16024.38 17
16025.58 13
16026.77 20
16027.97 28
16029.16 22
16030.36 19
16031.56 14
16032.76 24
16033.95 35
16035.15 19
16036.35 21
16037.54 11
16038.74 17
16039.94 25
16041.13 29
16042.33 20
16043.53 24
16044.73 29
16045.92 23
16047.12 20
16048.32 14
16049.51 32
16050.71 19
16051.91 15
16053.11 26
16054.30 20
16055.50 29
16056.70 19
16057.90 27
16059.10 19
16060.29 18
16061.49 24
16062.69 29
16063.89 27
16065.08 29
16066.28 31
16067.48 19
16068.68 20
16069.88 22
16071.07 19
16072.27 15
16073.47 22
16074.67 25
16075.87 22
16077.07 32
16078.26 25
16079.46 20
16080.66 22
16081.86 25
16083.06 24
16084.26 18
16085.46 15
16086.66 24
16087.85 20
16089.05 15
16090.25 14
16091.45 24
16092.65 28
16093.85 20
16095.05 25
16096.25 20
16097.45 25
16098.65 22
16099.84 16
16101.04 30
16102.24 19
16103.44 17
16104.64 21
16105.84 12
16107.04 19
16108.24 24
16109.44 23
16110.64 24
16111.84 32
16113.04 25
16114.24 15
16115.44 22
16116.64 26
16117.84 21
16119.04 27
16120.24 13
16121.44 18
16122.64 13
16123.84 9
16125.04 18
16126.24 23
16127.44 21
16128.64 15
16129.84 19
16131.04 22
16132.24 16
16133.44 16
16134.64 22
16135.84 14
16137.04 23
16138.25 30
16139.45 14
16140.65 18
16141.85 13
16143.05 20
16144.25 22
16145.45 15
16146.65 14
16147.85 19
16149.05 36
16150.25 23
16151.46 14
16152.66 24
16153.86 18
16155.06 22
16156.26 21
16157.46 16
16158.66 22
16159.87 13
16161.07 20
16162.27 16
16163.47 11
16164.67 21
16165.87 20
16167.08 20
16168.28 26
16169.48 25
16170.68 24
16171.88 21
16173.09 17
16174.29 13
16175.49 29
16176.69 13
16177.89 11
16179.10 13
16180.30 8
16181.50 13
16182.70 23
16183.91 19
16185.11 13
16186.31 15
16187.51 15
16188.72 18
16189.92 20
16191.12 12
16192.32 15
16193.53 17
16194.73 21
16195.93 13
16197.13 10
16198.34 12
16199.54 19
16200.74 22
16201.95 17
16203.15 16
16204.35 19
16205.56 17
16206.76 28
16207.96 17
16209.17 15
16210.37 11
16211.57 15
16212.78 19
16213.98 20
16215.18 14
16216.39 12
16217.59 22
16218.79 21
16220.00 11
16221.20 16
16222.41 15
16223.61 26
16224.81 24
16226.02 16
16227.22 14
16228.43 22
16229.63 33
16230.83 17
16232.04 16
16233.24 16
16234.45 21
16235.65 16
16236.86 27
16238.06 13
16239.26 15
16240.47 16
16241.67 15
16242.88 17
16244.08 18
16245.29 22
16246.49 16
16247.70 11
16248.90 16
16250.11 10
16251.31 22
16252.52 15
16253.72 11
16254.93 22
16256.13 12
16257.34 17
16258.54 26
16259.75 13
16260.95 21
16262.16 24
16263.36 14
16264.57 20
16265.77 23
16266.98 17
16268.19 14
16269.39 18
16270.60 26
16271.80 31
16273.01 17
16274.21 11
16275.42 16
16276.63 16
16277.83 29
16279.04 9
16280.24 24
16281.45 12
16282.66 23
16283.86 22
16285.07 32
16286.27 9
16287.48 16
16288.69 26
16289.89 18
16291.10 18
16292.31 19
16293.51 24
16294.72 15
16295.93 15
16297.13 19
16298.34 23
16299.55 30
16300.75 35
16301.96 34
16303.17 24
16304.37 13
16305.58 27
16306.79 20
16307.99 20
16309.20 31
16310.41 17
16311.62 29
16312.82 28
16314.03 26
16315.24 27
16316.44 24
16317.65 24
16318.86 16
16320.07 29
16321.27 20
16322.48 17
16323.69 17
16324.90 28
16326.10 17
16327.31 22
16328.52 31
16329.73 31
16330.94 28
16332.14 27
16333.35 21
16334.56 36
16335.77 15
16336.98 24
16338.18 15
16339.39 18
16340.60 30
16341.81 13
16343.02 22
16344.23 16
16345.43 25
16346.64 17
16347.85 20
16349.06 28
16350.27 15
16351.48 19
16352.69 15
16353.89 24
16355.10 18
16356.31 11
16357.52 18
16358.73 11
16359.94 10
16361.15 13
16362.36 12
16363.57 16
16364.77 24
16365.98 20
16367.19 23
16368.40 8
16369.61 20
16370.82 22
16372.03 23
16373.24 30
16374.45 16
16375.66 22
16376.87 20
16378.08 21
16379.29 14
16380.50 8
16381.71 20
16382.92 15
16384.13 23
16385.34 19
16386.55 13
16387.76 17
16388.97 13
16390.18 18
16391.39 14
16392.60 13
16393.81 21
16395.02 18
16396.23 18
16397.44 14
16398.65 21
16399.86 13
16401.07 13
16402.28 14
16403.49 14
16404.70 20
16405.91 14
16407.12 31
16408.33 14
16409.54 21
16410.76 20
16411.97 17
16413.18 17
16414.39 15
16415.60 22
16416.81 14
16418.02 11
16419.23 13
16420.44 21
16421.66 24
16422.87 22
16424.08 25
16425.29 32
16426.50 24
16427.71 19
16428.92 15
16430.14 13
16431.35 19
16432.56 16
16433.77 17
16434.98 8
16436.19 13
16437.41 15
16438.62 22
16439.83 24
16441.04 14
16442.25 27
16443.47 22
16444.68 18
16445.89 10
16447.10 9
16448.31 17
16449.53 29
16450.74 11
16451.95 16
16453.16 20
16454.38 18
16455.59 20
16456.80 10
16458.01 11
16459.23 18
16460.44 25
16461.65 27
16462.86 14
16464.08 7
16465.29 18
16466.50 11
16467.72 15
16468.93 11
16470.14 27
16471.35 13
16472.57 14
16473.78 14
16474.99 11
16476.21 14
16477.42 20
16478.63 19
16479.85 15
16481.06 4
16482.27 15
16483.49 21
16484.70 12
16485.92 15
16487.13 8
16488.34 23
16489.56 24
16490.77 14
16491.98 15
16493.20 6
16494.41 17
16495.63 25
16496.84 16
16498.05 14
16499.27 13
16500.48 24
16501.70 13
16502.91 8
16504.13 11
16505.34 12
16506.55 17
16507.77 15
16508.98 8
16510.20 18
16511.41 17
16512.63 24
16513.84 13
16515.06 18
16516.27 18
16517.49 17
16518.70 19
16519.92 20
16521.13 23
16522.35 14
16523.56 13
16524.78 20
16525.99 12
16527.21 21
16528.42 16
16529.64 9
16530.85 17
16532.07 21
16533.28 28
16534.50 20
16535.71 16
16536.93 20
16538.14 25
16539.36 16
16540.58 14
16541.79 17
16543.01 26
16544.22 16
16545.44 18
16546.65 12
16547.87 17
16549.09 15
16550.30 10
16551.52 21
16552.73 19
16553.95 14
16555.17 27
16556.38 30
16557.60 12
16558.82 16
16560.03 18
16561.25 12
16562.46 13
16563.68 11
16564.90 15
16566.11 18
16567.33 19
16568.55 21
16569.76 26
16570.98 16
16572.20 17
16573.41 14
16574.63 21
16575.85 20
16577.07 25
16578.28 15
16579.50 11
16580.72 15
16581.93 10
16583.15 19
16584.37 27
16585.59 24
16586.80 21
16588.02 21
16589.24 16
16590.46 13
16591.67 18
16592.89 21
16594.11 11
16595.33 13
16596.54 18
16597.76 7
16598.98 10
16600.20 28
16601.41 26
16602.63 12
16603.85 15
16605.07 21
16606.29 14
16607.50 14
16608.72 12
16609.94 22
16611.16 16
16612.38 22
16613.60 12
16614.81 12
16616.03 14
16617.25 17
16618.47 9
16619.69 6
16620.91 20
16622.13 18
16623.34 22
16624.56 10
16625.78 15
16627.00 11
16628.22 17
16629.44 12
16630.66 20
16631.88 10
16633.10 13
16634.31 12
16635.53 22
16636.75 11
16637.97 15
16639.19 13
16640.41 23
16641.63 28
16642.85 15
16644.07 13
16645.29 16
16646.51 21
16647.73 8
16648.95 12
16650.17 21
16651.39 20
16652.61 22
16653.83 13
16655.05 10
16656.27 12
16657.49 14
16658.71 15
16659.93 11
16661.15 11
16662.37 17
16663.59 22
16664.81 20
16666.03 9
16667.25 9
16668.47 19
16669.69 15
16670.91 9
16672.13 15
16673.35 11
16674.57 18
16675.79 17
16677.01 11
16678.23 14
16679.45 24
16680.67 11
16681.89 13
16683.12 15
16684.34 18
16685.56 18
16686.78 9
16688.00 12
16689.22 14
16690.44 17
16691.66 17
16692.88 16
16694.11 10
16695.33 20
16696.55 17
16697.77 15
16698.99 22
16700.21 14
16701.43 23
16702.66 25
16703.88 17
16705.10 14
16706.32 24
16707.54 13
16708.77 17
16709.99 13
16711.21 10
16712.43 17
16713.65 15
16714.87 26
16716.10 9
16717.32 12
16718.54 19
16719.76 16
16720.99 14
16722.21 7
16723.43 13
16724.65 17
16725.88 25
16727.10 12
16728.32 11
16729.54 22
16730.77 22
16731.99 27
16733.21 14
16734.43 15
16735.66 13
16736.88 23
16738.10 16
16739.33 16
16740.55 22
16741.77 20
16742.99 13
16744.22 22
16745.44 22
16746.66 10
16747.89 11
16749.11 27
16750.33 15
16751.56 15
16752.78 13
16754.00 22
16755.23 26
16756.45 25
16757.68 18
16758.90 23
16760.12 12
16761.35 14
16762.57 24
16763.79 21
16765.02 30
16766.24 33
16767.47 17
16768.69 12
16769.91 15
16771.14 18
16772.36 20
16773.59 12
16774.81 11
16776.04 27
16777.26 21
16778.48 18
16779.71 20
16780.93 13
16782.16 22
16783.38 12
16784.61 9
16785.83 21
16787.06 17
16788.28 20
16789.51 18
16790.73 15
16791.96 10
16793.18 12
16794.41 18
16795.63 25
16796.86 17
16798.08 7
16799.31 8
16800.53 13
16801.76 14
16802.98 16
16804.21 13
16805.43 14
16806.66 13
16807.88 6
16809.11 12
16810.33 17
16811.56 16
16812.79 24
16814.01 9
16815.24 16
16816.46 11
16817.69 10
16818.91 17
16820.14 22
16821.37 15
16822.59 17
16823.82 21
16825.04 20
16826.27 20
16827.50 18
16828.72 22
16829.95 15
16831.18 20
16832.40 11
16833.63 16
16834.86 18
16836.08 23
16837.31 19
16838.53 19
16839.76 32
16840.99 15
16842.21 17
16843.44 18
16844.67 15
16845.90 21
16847.12 13
16848.35 21
16849.58 23
16850.80 14
16852.03 32
16853.26 26
16854.48 24
16855.71 23
16856.94 12
16858.17 18
16859.39 12
16860.62 11
16861.85 17
16863.08 13
16864.30 11
16865.53 12
16866.76 18
16867.99 19
16869.21 20
16870.44 20
16871.67 16
16872.90 21
16874.13 26
16875.35 12
16876.58 16
16877.81 11
16879.04 21
16880.27 30
16881.49 19
16882.72 24
16883.95 16
16885.18 15
16886.41 12
16887.64 13
16888.86 17
16890.09 17
16891.32 24
16892.55 16
16893.78 10
16895.01 14
16896.24 20
16897.46 16
16898.69 20
16899.92 14
16901.15 14
16902.38 21
16903.61 18
16904.84 13
16906.07 15
16907.30 18
16908.53 15
16909.75 13
16910.98 13
16912.21 18
16913.44 19
16914.67 24
16915.90 13
16917.13 17
16918.36 16
16919.59 15
16920.82 12
16922.05 19
16923.28 18
16924.51 26
16925.74 22
16926.97 13
16928.20 16
16929.43 19
16930.66 20
16931.89 13
16933.12 11
16934.35 14
16935.58 16
16936.81 19
16938.04 30
16939.27 14
16940.50 11
16941.73 23
16942.96 14
16944.19 22
16945.42 18
16946.65 30
16947.88 27
16949.11 20
16950.34 25
16951.57 26
16952.80 16
16954.04 20
16955.27 23
16956.50 13
16957.73 15
16958.96 20
16960.19 20
16961.42 15
16962.65 19
16963.88 11
16965.11 14
16966.35 15
16967.58 16
16968.81 24
16970.04 20
16971.27 21
16972.50 24
16973.73 22
16974.97 19
16976.20 12
16977.43 24
16978.66 24
16979.89 14
16981.12 10
16982.36 8
16983.59 13
16984.82 24
16986.05 12
16987.28 13
16988.52 7
16989.75 20
16990.98 18
16992.21 10
16993.45 16
16994.68 12
16995.91 17
16997.14 33
16998.37 19
16999.61 16
17000.84 10
17002.07 11
17003.31 13
17004.54 24
17005.77 18
17007.00 15
17008.24 8
17009.47 10
17010.70 15
17011.93 20
17013.17 29
17014.40 32
17015.63 11
17016.87 10
17018.10 11
17019.33 16
17020.57 16
17021.80 7
17023.03 22
17024.27 22
17025.50 18
17026.73 14
17027.97 10
17029.20 21
17030.43 18
17031.67 8
17032.90 10
17034.14 14
17035.37 15
17036.60 8
17037.84 13
17039.07 10
17040.30 12
17041.54 21
17042.77 18
17044.01 15
17045.24 12
17046.47 9
17047.71 14
17048.94 15
17050.18 20
17051.41 20
17052.65 12
17053.88 14
17055.12 21
17056.35 20
17057.58 22
17058.82 39
17060.05 14
17061.29 18
17062.52 26
17063.76 11
17064.99 21
17066.23 24
17067.46 20
17068.70 14
17069.93 19
17071.17 20
17072.40 24
17073.64 13
17074.87 6
17076.11 19
17077.34 12
17078.58 18
17079.81 19
17081.05 11
17082.29 13
17083.52 15
17084.76 8
17085.99 24
17087.23 16
17088.46 15
17089.70 23
17090.94 20
17092.17 17
17093.41 14
17094.64 15
17095.88 16
17097.12 17
17098.35 13
17099.59 9
17100.82 18
17102.06 22
17103.30 13
17104.53 11
17105.77 18
17107.00 38
17108.24 19
17109.48 10
17110.71 7
17111.95 13
17113.19 13
17114.42 21
17115.66 15
17116.90 14
17118.13 12
17119.37 19
17120.61 10
17121.85 5
17123.08 12
17124.32 17
17125.56 12
17126.79 10
17128.03 19
17129.27 17
17130.50 21
17131.74 21
17132.98 14
17134.22 17
17135.45 17
17136.69 16
17137.93 15
17139.17 15
17140.40 15
17141.64 13
17142.88 14
17144.12 17
17145.36 11
17146.59 16
17147.83 9
17149.07 14
17150.31 10
17151.54 11
17152.78 8
17154.02 17
17155.26 18
17156.50 12
17157.74 14
17158.97 7
17160.21 19
17161.45 16
17162.69 9
17163.93 14
17165.17 13
17166.40 22
17167.64 12
17168.88 9
17170.12 10
17171.36 18
17172.60 20
17173.84 14
17175.08 7
17176.31 14
17177.55 21
17178.79 21
17180.03 14
17181.27 16
17182.51 18
17183.75 15
17184.99 14
17186.23 16
17187.47 15
17188.71 9
17189.94 21
17191.18 15
17192.42 11
17193.66 13
17194.90 8
17196.14 28
17197.38 26
17198.62 11
17199.86 16
17201.10 18
17202.34 13
17203.58 19
17204.82 17
17206.06 18
17207.30 21
17208.54 29
17209.78 17
17211.02 12
17212.26 13
17213.50 9
17214.74 16
17215.98 9
17217.22 16
17218.46 18
17219.70 22
17220.94 27
17222.18 10
17223.43 10
17224.67 9
17225.91 14
17227.15 6
17228.39 21
17229.63 19
17230.87 20
17232.11 19
17233.35 20
17234.59 11
17235.83 10
17237.08 8
17238.32 15
17239.56 27
17240.80 22
17242.04 20
17243.28 21
17244.52 13
17245.76 13
17247.01 12
17248.25 13
17249.49 16
17250.73 16
17251.97 7
17253.21 11
17254.46 12
17255.70 18
17256.94 22
17258.18 11
17259.42 19
17260.66 16
17261.91 7
17263.15 12
17264.39 9
17265.63 20
17266.87 24
17268.12 6
17269.36 13
17270.60 17
17271.84 21
17273.09 27
17274.33 18
17275.57 16
17276.81 15
17278.06 23
17279.30 28
17280.54 19
17281.78 24
17283.03 17
17284.27 18
17285.51 18
17286.76 9
17288.00 11
17289.24 15
17290.48 18
17291.73 16
17292.97 13
17294.21 18
17295.46 27
17296.70 11
17297.94 8
17299.19 15
17300.43 26
17301.67 26
17302.92 11
17304.16 10
17305.40 15
17306.65 14
17307.89 10
17309.14 15
17310.38 18
17311.62 23
17312.87 11
17314.11 14
17315.35 12
17316.60 13
17317.84 11
17319.09 15
17320.33 14
17321.58 20
17322.82 21
17324.06 10
17325.31 21
17326.55 23
17327.80 15
17329.04 11
17330.29 14
17331.53 14
17332.77 12
17334.02 17
17335.26 15
17336.51 13
17337.75 13
17339.00 17
17340.24 22
17341.49 16
17342.73 12
17343.98 25
17345.22 17
17346.47 16
17347.71 16
17348.96 27
17350.20 8
17351.45 15
17352.69 21
17353.94 14
17355.18 18
17356.43 15
17357.68 21
17358.92 23
17360.17 17
17361.41 17
17362.66 14
17363.90 22
17365.15 13
17366.39 17
17367.64 14
17368.89 18
17370.13 15
17371.38 19
17372.62 13
17373.87 18
17375.12 9
17376.36 10
17377.61 17
17378.85 13
17380.10 17
17381.35 11
17382.59 8
17383.84 13
17385.09 12
17386.33 8
17387.58 15
17388.83 17
17390.07 20
17391.32 11
17392.57 8
17393.81 8
17395.06 19
17396.31 18
17397.55 14
17398.80 15
17400.05 11
17401.29 13
17402.54 13
17403.79 5
17405.04 9
17406.28 24
17407.53 15
17408.78 19
17410.02 16
17411.27 16
17412.52 17
17413.77 15
17415.01 22
17416.26 5
17417.51 13
17418.76 21
17420.00 16
17421.25 13
17422.50 18
17423.75 10
17425.00 18
17426.24 22
17427.49 16
17428.74 6
17429.99 14
17431.24 14
17432.48 14
17433.73 11
17434.98 11
17436.23 9
17437.48 22
17438.73 12
17439.97 18
17441.22 20
17442.47 12
17443.72 22
17444.97 21
17446.22 9
17447.47 15
17448.71 11
17449.96 18
17451.21 21
17452.46 20
17453.71 8
17454.96 14
17456.21 14
17457.46 22
17458.71 24
17459.95 18
17461.20 9
17462.45 9
17463.70 8
17464.95 14
17466.20 21
17467.45 18
17468.70 15
17469.95 13
17471.20 25
17472.45 23
17473.70 9
17474.95 19
17476.20 13
17477.45 14
17478.70 15
17479.95 17
17481.20 12
17482.45 6
17483.70 19
17484.95 13
17486.20 9
17487.45 9
17488.70 9
17489.95 10
17491.20 12
17492.45 17
17493.70 21
17494.95 10
17496.20 13
17497.45 17
17498.70 12
17499.95 15
17501.20 14
17502.45 12
17503.70 12
17504.95 11
17506.20 10
17507.46 13
17508.71 8
17509.96 14
17511.21 15
17512.46 18
17513.71 17
17514.96 13
17516.21 19
17517.46 9
17518.71 16
17519.97 18
17521.22 23
17522.47 11
17523.72 9
17524.97 14
17526.22 25
17527.47 7
17528.73 9
17529.98 8
17531.23 22
17532.48 15
17533.73 12
17534.99 15
17536.24 17
17537.49 13
17538.74 9
17539.99 12
17541.25 16
17542.50 22
17543.75 18
17545.00 8
17546.25 15
17547.51 14
17548.76 17
17550.01 8
17551.26 11
17552.52 16
17553.77 14
17555.02 10
17556.27 12
17557.53 11
17558.78 20
17560.03 7
17561.28 8
17562.54 15
17563.79 8
17565.04 15
17566.30 12
17567.55 8
17568.80 9
17570.05 10
17571.31 15
17572.56 7
17573.81 9
17575.07 18
17576.32 14
17577.57 9
17578.83 15
17580.08 12
17581.33 12
17582.59 6
17583.84 14
17585.10 14
17586.35 14
17587.60 12
17588.86 11
17590.11 14
17591.36 38
17592.62 9
17593.87 14
17595.13 11
17596.38 20
17597.63 16
17598.89 7
17600.14 6
17601.40 10
17602.65 11
17603.90 16
17605.16 17
17606.41 18
17607.67 7
17608.92 15
17610.18 24
17611.43 10
17612.69 11
17613.94 12
17615.20 5
17616.45 12
17617.71 13
17618.96 12
17620.21 10
17621.47 10
17622.72 6
17623.98 8
17625.23 23
17626.49 13
17627.75 17
17629.00 11
17630.26 11
17631.51 9
17632.77 15
17634.02 11
17635.28 9
17636.53 16
17637.79 14
17639.04 15
17640.30 16
17641.55 16
17642.81 14
17644.07 22
17645.32 12
17646.58 12
17647.83 12
17649.09 21
17650.35 9
17651.60 12
17652.86 9
17654.11 14
17655.37 9
17656.63 11
17657.88 18
17659.14 17
17660.39 19
17661.65 8
17662.91 10
17664.16 13
17665.42 15
17666.68 6
17667.93 9
17669.19 7
17670.45 14
17671.70 13
17672.96 15
17674.22 11
17675.47 16
17676.73 15
17677.99 12
17679.24 9
17680.50 18
17681.76 17
17683.02 16
17684.27 16
17685.53 20
17686.79 9
17688.05 13
17689.30 21
17690.56 18
17691.82 12
17693.07 15
17694.33 11
17695.59 14
17696.85 16
17698.11 15
17699.36 14
17700.62 24
17701.88 18
17703.14 11
17704.39 14
17705.65 15
17706.91 19
17708.17 15
17709.43 14
17710.68 17
17711.94 9
17713.20 19
17714.46 16
17715.72 15
17716.98 14
17718.23 21
17719.49 15
17720.75 18
17722.01 12
17723.27 23
17724.53 25
17725.79 5
17727.04 14
17728.30 9
17729.56 27
17730.82 13
17732.08 15
17733.34 11
17734.60 12
17735.86 8
17737.12 10
17738.37 11
17739.63 7
17740.89 20
17742.15 14
17743.41 18
17744.67 19
17745.93 13
17747.19 19
17748.45 16
17749.71 7
17750.97 14
17752.23 10
17753.49 11
17754.75 7
17756.01 13
17757.27 11
17758.53 9
17759.79 8
17761.05 13
17762.31 12
17763.57 8
17764.83 11
17766.09 9
17767.35 10
17768.61 17
17769.87 17
17771.13 8
17772.39 14
17773.65 10
17774.91 11
17776.17 11
17777.43 12
17778.69 17
17779.95 15
17781.21 8
17782.47 8
17783.73 11
17784.99 12
17786.25 18
17787.51 16
17788.78 10
17790.04 8
17791.30 15
17792.56 12
17793.82 8
17795.08 17
17796.34 18
17797.60 7
17798.86 12
17800.13 9
17801.39 11
17802.65 5
17803.91 6
17805.17 13
17806.43 10
17807.69 11
17808.96 11
17810.22 15
17811.48 25
17812.74 14
17814.00 12
17815.26 13
17816.53 15
17817.79 18
17819.05 9
17820.31 12
17821.57 11
17822.84 5
17824.10 14
17825.36 9
17826.62 14
17827.89 12
17829.15 13
17830.41 19
17831.67 10
17832.93 17
17834.20 13
17835.46 13
17836.72 9
17837.99 7
17839.25 5
17840.51 6
17841.77 11
17843.04 13
17844.30 20
17845.56 12
17846.82 9
17848.09 7
17849.35 12
17850.61 10
17851.88 9
17853.14 8
17854.40 18
17855.67 13
17856.93 8
17858.19 13
17859.46 12
17860.72 13
17861.98 9
17863.25 22
17864.51 16
17865.77 10
17867.04 16
17868.30 8
17869.57 12
17870.83 13
17872.09 10
17873.36 10
17874.62 14
17875.89 24
17877.15 9
17878.41 17
17879.68 20
17880.94 9
17882.21 11
17883.47 15
17884.73 17
17886.00 9
17887.26 9
17888.53 15
17889.79 11
17891.06 13
17892.32 10
17893.59 9
17894.85 17
17896.12 16
17897.38 25
17898.65 14
17899.91 13
17901.17 10
17902.44 15
17903.70 12
17904.97 19
17906.23 9
17907.50 11
17908.77 9
17910.03 13
17911.30 11
17912.56 13
17913.83 8
17915.09 14
17916.36 21
17917.62 7
17918.89 3
17920.15 17
17921.42 13
17922.68 8
17923.95 11
17925.22 16
17926.48 17
17927.75 18
17929.01 12
17930.28 14
17931.55 6
17932.81 23
17934.08 20
17935.34 7
17936.61 11
17937.88 13
17939.14 17
17940.41 11
17941.68 9
17942.94 13
17944.21 11
17945.47 7
17946.74 11
17948.01 11
17949.27 19
17950.54 22
17951.81 18
17953.07 13
17954.34 11
17955.61 13
17956.87 9
17958.14 12
17959.41 9
17960.68 14
17961.94 7
17963.21 13
17964.48 43
17965.74 18
17967.01 17
17968.28 16
17969.55 16
17970.81 12
17972.08 13
17973.35 15
17974.62 14
17975.88 20
17977.15 8
17978.42 20
17979.69 9
17980.95 21
17982.22 15
17983.49 17
17984.76 10
17986.03 12
17987.29 22
17988.56 16
17989.83 11
17991.10 7
17992.37 7
17993.63 15
17994.90 13
17996.17 19
17997.44 12
17998.71 21
17999.98 21
18001.24 24
18002.51 14
18003.78 6
18005.05 11
18006.32 23
18007.59 17
18008.86 12
18010.12 14
18011.39 14
18012.66 15
18013.93 14
18015.20 15
18016.47 10
18017.74 9
18019.01 12
18020.28 14
18021.54 15
18022.81 17
18024.08 15
18025.35 15
18026.62 11
18027.89 17
18029.16 9
18030.43 12
18031.70 14
18032.97 16
18034.24 15
18035.51 20
18036.78 14
18038.05 15
18039.32 13
18040.59 11
18041.86 18
18043.13 13
18044.40 16
18045.67 16
18046.94 12
18048.21 23
18049.48 17
18050.75 19
18052.02 10
18053.29 17
18054.56 10
18055.83 8
18057.10 11
18058.37 14
18059.64 14
18060.91 13
18062.18 10
18063.45 14
18064.72 17
18065.99 7
18067.26 15
18068.54 13
18069.81 13
18071.08 12
18072.35 13
18073.62 11
18074.89 14
18076.16 10
18077.43 6
18078.70 9
18079.97 17
18081.25 9
18082.52 7
18083.79 9
18085.06 15
18086.33 21
18087.60 12
18088.87 18
18090.15 13
18091.42 8
18092.69 16
18093.96 11
18095.23 11
18096.50 15
18097.78 8
18099.05 7
18100.32 7
18101.59 18
18102.86 10
18104.14 10
18105.41 10
18106.68 8
18107.95 18
18109.23 16
18110.50 22
18111.77 12
18113.04 8
18114.31 14
18115.59 11
18116.86 16
18118.13 9
18119.40 8
18120.68 16
18121.95 14
18123.22 7
18124.50 8
18125.77 12
18127.04 9
18128.31 7
18129.59 15
18130.86 10
18132.13 14
18133.41 11
18134.68 10
18135.95 6
18137.23 13
18138.50 8
18139.77 7
18141.05 10
18142.32 9
18143.59 12
18144.87 18
18146.14 9
18147.41 11
18148.69 5
18149.96 19
18151.23 19
18152.51 8
18153.78 9
18155.06 8
18156.33 7
18157.60 13
18158.88 13
18160.15 6
18161.43 8
18162.70 15
18163.97 25
18165.25 7
18166.52 15
18167.80 9
18169.07 6
18170.35 4
18171.62 14
18172.90 11
18174.17 12
18175.44 7
18176.72 9
18177.99 9
18179.27 14
18180.54 10
18181.82 17
18183.09 6
18184.37 7
18185.64 6
18186.92 10
18188.19 18
18189.47 9
18190.74 17
18192.02 15
18193.29 8
18194.57 9
18195.84 11
18197.12 13
18198.39 6
18199.67 15
18200.95 14
18202.22 14
18203.50 10
18204.77 11
18206.05 9
18207.32 19
18208.60 13
18209.88 10
18211.15 9
18212.43 12
18213.70 5
18214.98 10
18216.26 16
18217.53 15
18218.81 17
18220.08 18
18221.36 23
18222.64 9
18223.91 16
18225.19 16
18226.47 12
18227.74 12
18229.02 11
18230.29 10
18231.57 12
18232.85 8
18234.12 9
18235.40 14
18236.68 7
18237.95 9
18239.23 14
18240.51 15
18241.79 20
18243.06 18
18244.34 14
18245.62 15
18246.89 15
18248.17 9
18249.45 9
18250.73 16
18252.00 14
18253.28 22
18254.56 15
18255.83 23
18257.11 14
18258.39 5
18259.67 15
18260.94 5
18262.22 8
18263.50 8
18264.78 14
18266.06 6
18267.33 4
18268.61 16
18269.89 10
18271.17 16
18272.45 8
18273.72 10
18275.00 20
18276.28 9
18277.56 3
18278.84 12
18280.11 9
18281.39 7
18282.67 11
18283.95 25
18285.23 12
18286.51 7
18287.78 15
18289.06 20
18290.34 12
18291.62 9
18292.90 18
18294.18 11
18295.46 20
18296.74 15
18298.01 18
18299.29 10
18300.57 14
18301.85 8
18303.13 14
18304.41 17
18305.69 18
18306.97 13
18308.25 13
18309.53 14
18310.81 15
18312.09 12
18313.37 19
18314.64 14
18315.92 9
18317.20 8
18318.48 18
18319.76 14
18321.04 4
18322.32 8
18323.60 16
18324.88 15
18326.16 20
18327.44 11
18328.72 4
18330.00 12
18331.28 12
18332.56 14
18333.84 5
18335.12 5
18336.40 8
18337.68 18
18338.96 18
18340.24 8
18341.52 20
18342.80 23
18344.09 14
18345.37 9
18346.65 7
18347.93 10
18349.21 23
18350.49 13
18351.77 16
18353.05 15
18354.33 14
18355.61 9
18356.89 7
18358.17 9
18359.46 15
18360.74 24
18362.02 16
18363.30 11
18364.58 4
18365.86 11
18367.14 12
18368.42 14
18369.71 9
18370.99 11
18372.27 19
18373.55 14
18374.83 4
18376.11 16
18377.39 8
18378.68 17
18379.96 18
18381.24 9
18382.52 9
18383.80 11
18385.09 16
18386.37 11
18387.65 5
18388.93 8
18390.21 15
18391.50 10
18392.78 7
18394.06 10
18395.34 11
18396.63 16
18397.91 11
18399.19 7
18400.47 11
18401.76 8
18403.04 18
18404.32 27
18405.60 10
18406.89 8
18408.17 15
18409.45 20
18410.73 10
18412.02 7
18413.30 9
18414.58 15
18415.87 12
18417.15 11
18418.43 9
18419.72 18
18421.00 14
18422.28 7
18423.57 16
18424.85 10
18426.13 31
18427.42 22
18428.70 12
18429.98 14
18431.27 8
18432.55 9
18433.83 12
18435.12 13
18436.40 18
18437.68 11
18438.97 15
18440.25 12
18441.54 16
18442.82 17
18444.10 14
18445.39 13
18446.67 9
18447.96 19
18449.24 16
18450.53 11
18451.81 12
18453.09 10
18454.38 20
18455.66 20
18456.95 18
18458.23 13
18459.52 13
18460.80 23
18462.09 16
18463.37 17
18464.65 13
18465.94 10
18467.22 13
18468.51 17
18469.79 9
18471.08 10
18472.36 14
18473.65 6
18474.93 9
18476.22 10
18477.50 13
18478.79 14
18480.08 9
18481.36 12
18482.65 22
18483.93 28
18485.22 12
18486.50 10
18487.79 15
18489.07 19
18490.36 19
18491.64 15
18492.93 25
18494.22 10
18495.50 6
18496.79 20
18498.07 10
18499.36 12
18500.65 12
18501.93 12
18503.22 11
18504.50 16
18505.79 8
18507.08 7
18508.36 18
18509.65 10
18510.94 14
18512.22 9
18513.51 12
18514.80 13
18516.08 12
18517.37 12
18518.65 9
18519.94 11
18521.23 10
18522.51 11
18523.80 11
18525.09 16
18526.38 21
18527.66 16
18528.95 10
18530.24 11
18531.52 5
18532.81 7
18534.10 8
18535.39 11
18536.67 7
18537.96 12
18539.25 12
18540.53 11
18541.82 6
18543.11 9
18544.40 11
18545.68 6
18546.97 12
18548.26 10
18549.55 11
18550.84 11
18552.12 7
18553.41 6
18554.70 21
18555.99 8
18557.27 17
18558.56 11
18559.85 13
18561.14 8
18562.43 14
18563.72 13
18565.00 14
18566.29 10
18567.58 17
18568.87 9
18570.16 8
18571.45 9
18572.73 12
18574.02 25
18575.31 12
18576.60 7
18577.89 6
18579.18 14
18580.47 31
18581.75 11
18583.04 8
18584.33 20
18585.62 36
18586.91 15
18588.20 13
18589.49 4
18590.78 19
18592.07 14
18593.36 16
18594.65 4
18595.93 13
18597.22 17
18598.51 13
18599.80 7
18601.09 13
18602.38 12
18603.67 13
18604.96 13
18606.25 6
18607.54 9
18608.83 5
18610.12 8
18611.41 11
18612.70 20
18613.99 17
18615.28 15
18616.57 10
18617.86 13
18619.15 16
18620.44 27
18621.73 18
18623.02 22
18624.31 10
18625.60 15
18626.89 4
18628.18 7
18629.47 15
18630.76 11
18632.05 16
18633.34 13
18634.64 6
18635.93 14
18637.22 11
18638.51 14
18639.80 13
18641.09 15
18642.38 16
18643.67 13
18644.96 12
18646.25 16
18647.54 18
18648.84 12
18650.13 10
18651.42 14
18652.71 10
18654.00 5
18655.29 14
18656.58 8
18657.88 12
18659.17 16
18660.46 12
18661.75 18
18663.04 14
18664.33 12
18665.63 14
18666.92 20
18668.21 15
18669.50 9
18670.79 15
18672.08 12
18673.38 20
18674.67 16
18675.96 16
18677.25 16
18678.55 16
18679.84 8
18681.13 19
18682.42 15
18683.71 20
18685.01 12
18686.30 30
18687.59 21
18688.88 16
18690.18 9
18691.47 13
18692.76 17
18694.06 15
18695.35 17
18696.64 8
18697.93 16
18699.23 14
18700.52 10
18701.81 19
18703.11 14
18704.40 12
18705.69 17
18706.99 13
18708.28 15
18709.57 15
18710.86 16
18712.16 16
18713.45 8
18714.75 10
18716.04 18
18717.33 14
18718.63 11
18719.92 14
18721.21 6
18722.51 15
18723.80 5
18725.09 15
18726.39 13
18727.68 8
18728.98 5
18730.27 11
18731.56 22
18732.86 22
18734.15 11
18735.45 4
18736.74 15
18738.04 19
18739.33 16
18740.62 9
18741.92 7
18743.21 12
18744.51 11
18745.80 10
18747.10 9
18748.39 13
18749.69 14
18750.98 21
18752.27 11
18753.57 12
18754.86 10
18756.16 13
18757.45 6
18758.75 6
18760.04 14
18761.34 17
18762.63 9
18763.93 6
18765.23 13
18766.52 12
18767.82 23
18769.11 9
18770.41 9
18771.70 10
18773.00 15
18774.29 13
18775.59 19
18776.88 17
18778.18 10
18779.48 19
18780.77 13
18782.07 10
18783.36 13
18784.66 10
18785.95 12
18787.25 15
18788.55 18
18789.84 12
18791.14 11
18792.43 10
18793.73 8
18795.03 14
18796.32 19
18797.62 15
18798.92 14
18800.21 13
18801.51 11
18802.81 16
18804.10 10
18805.40 14
18806.70 9
18807.99 14
18809.29 17
18810.59 12
18811.88 11
18813.18 13
18814.48 14
18815.77 13
18817.07 19
18818.37 16
18819.66 15
18820.96 15
18822.26 15
18823.56 12
18824.85 11
18826.15 8
18827.45 13
18828.75 10
18830.04 9
18831.34 13
18832.64 17
18833.94 15
18835.23 7
18836.53 10
18837.83 11
18839.13 9
18840.42 11
18841.72 9
18843.02 8
18844.32 16
18845.62 7
18846.91 17
18848.21 16
18849.51 20
18850.81 9
18852.11 16
18853.40 14
18854.70 17
18856.00 15
18857.30 26
18858.60 9
18859.90 11
18861.20 15
18862.49 9
18863.79 17
18865.09 13
18866.39 15
18867.69 10
18868.99 15
18870.29 12
18871.59 11
18872.88 9
18874.18 10
18875.48 7
18876.78 10
18878.08 16
18879.38 8
18880.68 11
18881.98 9
18883.28 14
18884.58 11
18885.88 12
18887.18 11
18888.47 15
18889.77 9
18891.07 15
18892.37 5
18893.67 14
18894.97 10
18896.27 24
18897.57 18
18898.87 15
18900.17 5
18901.47 16
18902.77 25
18904.07 10
18905.37 12
18906.67 9
18907.97 12
18909.27 11
18910.57 9
18911.87 8
18913.17 12
18914.47 9
18915.77 12
18917.07 13
18918.38 15
18919.68 8
18920.98 12
18922.28 9
18923.58 14
18924.88 11
18926.18 7
18927.48 8
18928.78 7
18930.08 7
18931.38 10
18932.68 11
18933.98 15
18935.29 11
18936.59 13
18937.89 22
18939.19 9
18940.49 15
18941.79 15
18943.09 16
18944.39 8
18945.70 15
18947.00 21
18948.30 12
18949.60 10
18950.90 11
18952.20 15
18953.51 8
18954.81 9
18956.11 7
18957.41 14
18958.71 6
18960.02 9
18961.32 7
18962.62 9
18963.92 11
18965.22 22
18966.53 12
18967.83 13
18969.13 14
18970.43 16
18971.73 18
18973.04 10
18974.34 8
18975.64 8
18976.94 19
18978.25 12
18979.55 10
18980.85 4
18982.16 12
18983.46 13
18984.76 16
18986.06 10
18987.37 5
18988.67 6
18989.97 10
18991.28 16
18992.58 9
18993.88 15
18995.18 21
18996.49 17
18997.79 13
18999.09 10
19000.40 15
19001.70 10
19003.00 10
19004.31 17
19005.61 9
19006.92 8
19008.22 14
19009.52 9
19010.83 16
19012.13 9
19013.43 11
19014.74 11
19016.04 13
19017.35 15
19018.65 10
19019.95 13
19021.26 15
19022.56 11
19023.87 10
19025.17 13
19026.47 15
19027.78 8
19029.08 14
19030.39 12
19031.69 11
19033.00 11
19034.30 7
19035.61 15
19036.91 5
19038.21 13
19039.52 14
19040.82 20
19042.13 9
19043.43 16
19044.74 13
19046.04 10
19047.35 12
19048.65 23
19049.96 11
19051.26 14
19052.57 10
19053.87 22
19055.18 14
19056.48 12
19057.79 12
19059.09 18
19060.40 13
19061.71 24
19063.01 8
19064.32 7
19065.62 11
19066.93 7
19068.23 9
19069.54 13
19070.85 14
19072.15 22
19073.46 12
19074.76 21
19076.07 4
19077.37 6
19078.68 19
19079.99 12
19081.29 15
19082.60 5
19083.91 11
19085.21 15
19086.52 13
19087.82 18
19089.13 13
19090.44 15
19091.74 14
19093.05 17
19094.36 12
19095.66 12
19096.97 11
19098.28 15
19099.58 18
19100.89 7
19102.20 9
19103.50 12
19104.81 15
19106.12 11
19107.42 8
19108.73 10
19110.04 12
19111.35 10
19112.65 4
19113.96 10
19115.27 11
19116.58 26
19117.88 11
19119.19 15
19120.50 11
19121.81 14
19123.11 18
19124.42 10
19125.73 16
19127.04 14
19128.34 8
19129.65 10
19130.96 16
19132.27 16
19133.57 12
19134.88 15
19136.19 14
19137.50 20
19138.81 17
19140.12 6
19141.42 8
19142.73 8
19144.04 19
19145.35 11
19146.66 22
19147.97 15
19149.27 14
19150.58 16
19151.89 6
19153.20 7
19154.51 17
19155.82 10
19157.13 13
19158.43 13
19159.74 11
19161.05 17
19162.36 22
19163.67 14
19164.98 13
19166.29 27
19167.60 20
19168.91 15
19170.22 10
19171.52 10
19172.83 17
19174.14 12
19175.45 18
19176.76 14
19178.07 17
19179.38 6
19180.69 18
19182.00 10
19183.31 11
19184.62 9
19185.93 15
19187.24 17
19188.55 15
19189.86 17
19191.17 15
19192.48 9
19193.79 5
19195.10 16
19196.41 13
19197.72 17
19199.03 3
19200.34 15
19201.65 11
19202.96 17
19204.27 8
19205.58 11
19206.89 14
19208.20 7
19209.51 15
19210.82 12
19212.13 16
19213.44 14
19214.75 9
19216.06 7
19217.38 10
19218.69 9
19220.00 15
19221.31 9
19222.62 14
19223.93 11
19225.24 11
19226.55 11
19227.86 19
19229.17 11
19230.49 14
19231.80 14
19233.11 12
19234.42 10
19235.73 5
19237.04 13
19238.35 10
19239.67 5
19240.98 6
19242.29 14
19243.60 10
19244.91 12
19246.22 5
19247.54 15
19248.85 16
19250.16 16
19251.47 11
19252.78 8
19254.10 7
19255.41 11
19256.72 12
19258.03 9
19259.34 17
19260.66 18
19261.97 17
19263.28 10
19264.59 7
19265.91 9
19267.22 15
19268.53 6
19269.84 8
19271.16 4
19272.47 12
19273.78 11
19275.10 9
19276.41 15
19277.72 12
19279.03 17
19280.35 13
19281.66 6
19282.97 8
19284.29 10
19285.60 10
19286.91 8
19288.23 9
19289.54 6
19290.85 17
19292.17 10
19293.48 10
19294.79 9
19296.11 2
19297.42 13
19298.73 8
19300.05 7
19301.36 12
19302.67 5
19303.99 18
19305.30 4
19306.62 3
19307.93 12
19309.24 14
19310.56 13
19311.87 2
19313.19 14
19314.50 16
19315.81 8
19317.13 9
19318.44 11
19319.76 16
19321.07 14
19322.39 12
19323.70 11
19325.01 6
19326.33 10
19327.64 14
19328.96 17
19330.27 10
19331.59 5
19332.90 12
19334.22 7
19335.53 8
19336.85 24
19338.16 19
19339.48 14
19340.79 13
19342.11 11
19343.42 8
19344.74 9
19346.05 12
19347.37 16
19348.68 19
19350.00 11
19351.31 10
19352.63 9
19353.94 14
19355.26 9
19356.58 3
19357.89 7
19359.21 4
19360.52 7
19361.84 9
19363.15 22
19364.47 8
19365.79 6
19367.10 3
19368.42 10
19369.73 7
19371.05 6
19372.37 5
19373.68 18
19375.00 12
19376.31 17
19377.63 10
19378.95 10
19380.26 12
19381.58 8
19382.90 8
19384.21 7
19385.53 8
19386.85 14
19388.16 5
19389.48 5
19390.80 6
19392.11 10
19393.43 12
19394.75 10
19396.06 5
19397.38 5
19398.70 8
19400.01 8
19401.33 10
19402.65 8
19403.97 14
19405.28 11
19406.60 18
19407.92 10
19409.23 11
19410.55 15
19411.87 18
19413.19 16
19414.50 16
19415.82 7
19417.14 15
19418.46 5
19419.77 12
19421.09 7
19422.41 7
19423.73 6
19425.05 14
19426.36 8
19427.68 14
19429.00 16
19430.32 9
19431.64 12
19432.95 16
19434.27 8
19435.59 7
19436.91 11
19438.23 9
19439.55 16
19440.86 8
19442.18 14
19443.50 11
19444.82 4
19446.14 12
19447.46 12
19448.78 12
19450.09 11
19451.41 13
19452.73 22
19454.05 18
19455.37 13
19456.69 17
19458.01 13
19459.33 10
19460.65 18
19461.97 15
19463.28 12
19464.60 14
19465.92 17
19467.24 13
19468.56 16
19469.88 16
19471.20 9
19472.52 14
19473.84 6
19475.16 7
19476.48 15
19477.80 15
19479.12 10
19480.44 13
19481.76 9
19483.08 13
19484.40 14
19485.72 4
19487.04 7
19488.36 9
19489.68 13
19491.00 8
19492.32 13
19493.64 13
19494.96 13
19496.28 13
19497.60 10
19498.92 15
19500.24 4
19501.56 9
19502.88 12
19504.20 4
19505.52 11
19506.84 12
19508.16 16
19509.49 13
19510.81 7
19512.13 12
19513.45 12
19514.77 8
19516.09 9
19517.41 11
19518.73 7
19520.05 11
19521.37 5
19522.70 12
19524.02 5
19525.34 16
19526.66 9
19527.98 14
19529.30 11
19530.62 19
19531.95 13
19533.27 16
19534.59 9
19535.91 10
19537.23 13
19538.55 13
19539.88 9
19541.20 7
19542.52 12
19543.84 15
19545.16 12
19546.49 19
19547.81 14
19549.13 11
19550.45 20
19551.77 14
19553.10 13
19554.42 11
19555.74 10
19557.06 12
19558.39 9
19559.71 14
19561.03 7
19562.35 25
19563.68 15
19565.00 16
19566.32 12
19567.64 5
19568.97 11
19570.29 13
19571.61 15
19572.94 11
19574.26 11
19575.58 12
19576.90 12
19578.23 9
19579.55 13
19580.87 7
19582.20 5
19583.52 10
19584.84 9
19586.17 6
19587.49 11
19588.81 13
19590.14 15
19591.46 11
19592.78 17
19594.11 9
19595.43 7
19596.76 12
19598.08 10
19599.40 17
19600.73 9
19602.05 11
19603.37 9
19604.70 9
19606.02 9
19607.35 7
19608.67 8
19610.00 11
19611.32 12
19612.64 15
19613.97 13
19615.29 10
19616.62 10
19617.94 12
19619.27 5
19620.59 9
19621.92 12
19623.24 12
19624.56 13
19625.89 7
19627.21 10
19628.54 12
19629.86 9
19631.19 7
19632.51 11
19633.84 10
19635.16 5
19636.49 9
19637.81 7
19639.14 6
19640.46 5
19641.79 10
19643.11 10
19644.44 14
19645.77 9
19647.09 10
19648.42 7
19649.74 3
19651.07 7
19652.39 19
19653.72 5
19655.04 4
19656.37 10
19657.70 12
19659.02 7
19660.35 5
19661.67 9
19663.00 7
19664.33 13
19665.65 9
19666.98 14
19668.30 13
19669.63 9
19670.96 11
19672.28 15
19673.61 11
19674.94 9
19676.26 13
19677.59 9
19678.92 8
19680.24 14
19681.57 17
19682.90 16
19684.22 14
19685.55 9
19686.88 5
19688.20 14
19689.53 9
19690.86 10
19692.18 11
19693.51 6
19694.84 15
19696.16 12
19697.49 7
19698.82 8
19700.15 8
19701.47 11
19702.80 13
19704.13 8
19705.46 17
19706.78 17
19708.11 13
19709.44 6
19710.77 13
19712.09 17
19713.42 9
19714.75 11
19716.08 18
19717.40 9
19718.73 12
19720.06 9
19721.39 8
19722.72 11
19724.04 8
19725.37 13
19726.70 9
19728.03 11
19729.36 12
19730.68 19
19732.01 15
19733.34 13
19734.67 15
19736.00 15
19737.33 10
19738.66 16
19739.98 8
19741.31 9
19742.64 11
19743.97 13
19745.30 9
19746.63 8
19747.96 12
19749.29 10
19750.61 6
19751.94 7
19753.27 10
19754.60 20
19755.93 13
19757.26 10
19758.59 11
19759.92 14
19761.25 15
19762.58 10
19763.91 12
19765.24 8
19766.57 10
19767.89 16
19769.22 4
19770.55 14
19771.88 9
19773.21 9
19774.54 10
19775.87 16
19777.20 11
19778.53 12
19779.86 7
19781.19 9
19782.52 19
19783.85 8
19785.18 10
19786.51 9
19787.84 15
19789.17 9
19790.50 10
19791.83 16
19793.16 11
19794.49 11
19795.83 10
19797.16 12
19798.49 15
19799.82 10
19801.15 15
19802.48 11
19803.81 16
19805.14 9
19806.47 8
19807.80 8
19809.13 15
19810.46 14
19811.79 8
19813.13 11
19814.46 11
19815.79 15
19817.12 16
19818.45 10
19819.78 9
19821.11 15
19822.44 12
19823.78 10
19825.11 23
19826.44 11
19827.77 10
19829.10 9
19830.43 10
19831.77 7
19833.10 16
19834.43 12
19835.76 14
19837.09 6
19838.42 8
19839.76 9
19841.09 9
19842.42 5
19843.75 9
19845.08 10
19846.42 17
19847.75 14
19849.08 14
19850.41 10
19851.75 9
19853.08 10
19854.41 14
19855.74 22
19857.08 8
19858.41 13
19859.74 11
19861.07 4
19862.41 15
19863.74 9
19865.07 13
19866.41 9
19867.74 11
19869.07 5
19870.40 12
19871.74 11
19873.07 8
19874.40 16
19875.74 10
19877.07 18
19878.40 11
19879.74 6
19881.07 6
19882.40 19
19883.74 20
19885.07 18
19886.40 11
19887.74 12
19889.07 7
19890.40 8
19891.74 6
19893.07 14
19894.41 7
19895.74 8
19897.07 6
19898.41 14
19899.74 6
19901.08 6
19902.41 11
19903.74 17
19905.08 11
19906.41 6
19907.75 12
19909.08 27
19910.41 10
19911.75 13
19913.08 7
19914.42 9
19915.75 10
19917.09 8
19918.42 10
19919.76 14
19921.09 10
19922.43 23
19923.76 12
19925.10 8
19926.43 8
19927.77 18
19929.10 6
19930.44 5
19931.77 9
19933.11 9
19934.44 20
19935.78 14
19937.11 14
19938.45 9
19939.78 12
19941.12 14
19942.45 17
19943.79 9
19945.12 13
19946.46 7
19947.79 10
19949.13 19
19950.47 9
19951.80 7
19953.14 6
19954.47 9
19955.81 16
19957.15 12
19958.48 7
19959.82 7
19961.15 6
19962.49 12
19963.83 11
19965.16 7
19966.50 8
19967.83 9
19969.17 6
19970.51 9
19971.84 11
19973.18 8
19974.52 6
19975.85 6
19977.19 2
19978.53 5
19979.86 4
19981.20 12
19982.54 15
19983.87 10
19985.21 7
19986.55 12
19987.88 8
19989.22 10
19990.56 8
19991.89 13
19993.23 10
19994.57 13
19995.91 7
19997.24 9
19998.58 19
19999.92 17
20001.26 10
20002.59 21
20003.93 10
20005.27 10
20006.61 11
20007.94 13
20009.28 11
20010.62 13
20011.96 22
20013.29 14
20014.63 13
20015.97 11
20017.31 15
20018.65 9
20019.98 10
20021.32 14
20022.66 14
20024.00 20
20025.34 4
20026.67 8
20028.01 7
20029.35 6
20030.69 8
20032.03 10
20033.37 6
20034.71 10
20036.04 15
20037.38 25
20038.72 6
20040.06 10
20041.40 8
20042.74 8
20044.08 7
20045.42 10
20046.75 13
20048.09 10
20049.43 11
20050.77 12
20052.11 13
20053.45 10
20054.79 5
20056.13 4
20057.47 5
20058.81 5
20060.15 7
20061.49 10
20062.82 7
20064.16 17
20065.50 2
20066.84 8
20068.18 2
20069.52 9
20070.86 7
20072.20 3
20073.54 12
20074.88 12
20076.22 8
20077.56 12
20078.90 13
20080.24 15
20081.58 13
20082.92 12
20084.26 6
20085.60 11
20086.94 9
20088.28 11
20089.62 10
20090.96 9
20092.30 20
20093.64 13
20094.99 19
20096.33 8
20097.67 5
20099.01 14
20100.35 12
20101.69 6
20103.03 5
20104.37 3
20105.71 14
20107.05 7
20108.39 5
20109.73 14
20111.08 10
20112.42 13
20113.76 17
20115.10 6
20116.44 8
20117.78 11
20119.12 11
20120.46 14
20121.81 12
20123.15 3
20124.49 14
20125.83 8
20127.17 12
20128.51 7
20129.86 10
20131.20 7
20132.54 19
20133.88 8
20135.22 7
20136.56 12
20137.91 9
20139.25 12
