# Supplementary material for: MALDI-TOF MS typing enables the classification of brewing yeasts of the genus Saccharomyces to major beer styles
Source: PLoS One. 2017 Aug 9;12(8):e0181694. doi: 10.1371/journal.pone.0181694 (PMC5549903; doi:10.1371/journal.pone.0181694)
Supplement: S11 File — The directory includes 90 raw files and was zipped to “.zip”; the folder has three strains with 30 spectra per strain; S1 Text explains the raw files with an example and Table 1 represents the yeast strains used within the experiment. (ZIP) [file pone.0181694.s014.zip › 31-33/30339-506-OG-Ale-Ale-YPG-18h-E-E_2015-07-30_2_0_A5_1.dat]

2000.00 2101
2000.42 2003
2000.85 2008
2001.27 2272
2001.69 2177
2002.11 2106
2002.53 1857
2002.95 1987
2003.38 2100
2003.80 1914
2004.22 1938
2004.64 1984
2005.07 1981
2005.49 2021
2005.91 1951
2006.33 1966
2006.75 2158
2007.18 1972
2007.60 2023
2008.02 2089
2008.44 2047
2008.87 2045
2009.29 2108
2009.71 1940
2010.13 1974
2010.56 1901
2010.98 1943
2011.40 1891
2011.83 1694
2012.25 1819
2012.67 1995
2013.09 1905
2013.52 1741
2013.94 1885
2014.36 1974
2014.79 1809
2015.21 1764
2015.63 1784
2016.06 1646
2016.48 1558
2016.90 1911
2017.33 1936
2017.75 2059
2018.17 1984
2018.60 1992
2019.02 2287
2019.44 2321
2019.87 2055
2020.29 1943
2020.72 2075
2021.14 2288
2021.56 2090
2021.99 1892
2022.41 1954
2022.83 2007
2023.26 1808
2023.68 1899
2024.11 2120
2024.53 1899
2024.96 1938
2025.38 2048
2025.80 2007
2026.23 1808
2026.65 1662
2027.08 1609
2027.50 1781
2027.93 1789
2028.35 1903
2028.78 1973
2029.20 1860
2029.63 1860
2030.05 1890
2030.47 1947
2030.90 1864
2031.32 1858
2031.75 1826
2032.17 2041
2032.60 1981
2033.02 1917
2033.45 1879
2033.87 1831
2034.30 1929
2034.73 1908
2035.15 1936
2035.58 1903
2036.00 1859
2036.43 1918
2036.85 2096
2037.28 2125
2037.70 2057
2038.13 2095
2038.55 2178
2038.98 2156
2039.41 2223
2039.83 2164
2040.26 2169
2040.68 2069
2041.11 2022
2041.54 2052
2041.96 2148
2042.39 1920
2042.81 1990
2043.24 2088
2043.67 1964
2044.09 1898
2044.52 2044
2044.94 1982
2045.37 1958
2045.80 2121
2046.22 2067
2046.65 1950
2047.08 2031
2047.50 1934
2047.93 1994
2048.36 1987
2048.78 1994
2049.21 1985
2049.64 1831
2050.06 1731
2050.49 1887
2050.92 1920
2051.34 1920
2051.77 2067
2052.20 1818
2052.63 1768
2053.05 1878
2053.48 1959
2053.91 1785
2054.33 1894
2054.76 1996
2055.19 1821
2055.62 1658
2056.04 1622
2056.47 1682
2056.90 1825
2057.33 1926
2057.75 1749
2058.18 1768
2058.61 1845
2059.04 1800
2059.47 1629
2059.89 1715
2060.32 1768
2060.75 1858
2061.18 1835
2061.61 1856
2062.03 1918
2062.46 1956
2062.89 1899
2063.32 1950
2063.75 2032
2064.18 1868
2064.60 2080
2065.03 2098
2065.46 2169
2065.89 2245
2066.32 2196
2066.75 2150
2067.17 2123
2067.60 2100
2068.03 2048
2068.46 2179
2068.89 2222
2069.32 2067
2069.75 1955
2070.18 1870
2070.61 1990
2071.03 1963
2071.46 1761
2071.89 1897
2072.32 1960
2072.75 1920
2073.18 1927
2073.61 1987
2074.04 1937
2074.47 2127
2074.90 2000
2075.33 1960
2075.76 2020
2076.19 2019
2076.62 2088
2077.05 1941
2077.48 1987
2077.90 1982
2078.33 2102
2078.76 2095
2079.19 1805
2079.62 2089
2080.05 2158
2080.48 2268
2080.91 2258
2081.34 2175
2081.77 2127
2082.20 2145
2082.64 2174
2083.07 2229
2083.50 2136
2083.93 1939
2084.36 1889
2084.79 1800
2085.22 1962
2085.65 2128
2086.08 1902
2086.51 1910
2086.94 1785
2087.37 1763
2087.80 2092
2088.23 1861
2088.66 1805
2089.09 1825
2089.52 1999
2089.96 1919
2090.39 1855
2090.82 1798
2091.25 1751
2091.68 1752
2092.11 1910
2092.54 2003
2092.97 1901
2093.41 1955
2093.84 2025
2094.27 2000
2094.70 1936
2095.13 1891
2095.56 1888
2095.99 1894
2096.43 1807
2096.86 1805
2097.29 1704
2097.72 1852
2098.15 1859
2098.59 1726
2099.02 1819
2099.45 1893
2099.88 1849
2100.31 1773
2100.75 1749
2101.18 1703
2101.61 1782
2102.04 1773
2102.47 1851
2102.91 1872
2103.34 1887
2103.77 1936
2104.20 1811
2104.64 1745
2105.07 1763
2105.50 1767
2105.93 1930
2106.37 1982
2106.80 1911
2107.23 1825
2107.66 1973
2108.10 1857
2108.53 2016
2108.96 2006
2109.40 1740
2109.83 1878
2110.26 1791
2110.70 1837
2111.13 1893
2111.56 1741
2112.00 1706
2112.43 1696
2112.86 1573
2113.30 1840
2113.73 1817
2114.16 1722
2114.60 1636
2115.03 1753
2115.46 1769
2115.90 1496
2116.33 1516
2116.76 1595
2117.20 1505
2117.63 1779
2118.07 1754
2118.50 1714
2118.93 1524
2119.37 1578
2119.80 1658
2120.24 1775
2120.67 1776
2121.10 1725
2121.54 1841
2121.97 1782
2122.41 1773
2122.84 1761
2123.28 1731
2123.71 1788
2124.14 1872
2124.58 1736
2125.01 1711
2125.45 1733
2125.88 1663
2126.32 1584
2126.75 1686
2127.19 1905
2127.62 1830
2128.06 1784
2128.49 1616
2128.93 1835
2129.36 1720
2129.80 1781
2130.23 1838
2130.67 1855
2131.10 1772
2131.54 2012
2131.97 1762
2132.41 1885
2132.84 1849
2133.28 1854
2133.72 1683
2134.15 1944
2134.59 2134
2135.02 2081
2135.46 1899
2135.89 1964
2136.33 2035
2136.77 2028
2137.20 2023
2137.64 1876
2138.07 1920
2138.51 1871
2138.94 1851
2139.38 1809
2139.82 1706
2140.25 1844
2140.69 1946
2141.13 1758
2141.56 1534
2142.00 1707
2142.43 1768
2142.87 1703
2143.31 1595
2143.74 1680
2144.18 1978
2144.62 1828
2145.05 1741
2145.49 1699
2145.93 1677
2146.36 1766
2146.80 1873
2147.24 2029
2147.67 1860
2148.11 1909
2148.55 1821
2148.99 2079
2149.42 2323
2149.86 2217
2150.30 2156
2150.73 2307
2151.17 2270
2151.61 2245
2152.05 2182
2152.48 2097
2152.92 2027
2153.36 1992
2153.80 2027
2154.23 1935
2154.67 2045
2155.11 2109
2155.55 1924
2155.98 2066
2156.42 2042
2156.86 2110
2157.30 2003
2157.74 1939
2158.17 1922
2158.61 1946
2159.05 1792
2159.49 1817
2159.93 1695
2160.36 1706
2160.80 1850
2161.24 1928
2161.68 2031
2162.12 1822
2162.56 1696
2162.99 1669
2163.43 1956
2163.87 1697
2164.31 1813
2164.75 1714
2165.19 1778
2165.63 1845
2166.06 1979
2166.50 1814
2166.94 1793
2167.38 2017
2167.82 1996
2168.26 1882
2168.70 1906
2169.14 1896
2169.58 1863
2170.02 1841
2170.46 1873
2170.89 2014
2171.33 2022
2171.77 1933
2172.21 1939
2172.65 1832
2173.09 2144
2173.53 2203
2173.97 2099
2174.41 2260
2174.85 2360
2175.29 2080
2175.73 2214
2176.17 2339
2176.61 2365
2177.05 2145
2177.49 2238
2177.93 2316
2178.37 2142
2178.81 2002
2179.25 2100
2179.69 2027
2180.13 2007
2180.57 2020
2181.01 1983
2181.45 1983
2181.89 1841
2182.33 1799
2182.77 1832
2183.21 1834
2183.65 1646
2184.09 1785
2184.53 1753
2184.97 1817
2185.42 1820
2185.86 1815
2186.30 1895
2186.74 1941
2187.18 2143
2187.62 2036
2188.06 1835
2188.50 1991
2188.94 2055
2189.38 1916
2189.83 2058
2190.27 2006
2190.71 2189
2191.15 2038
2191.59 1964
2192.03 1929
2192.47 1957
2192.91 1983
2193.36 1857
2193.80 1754
2194.24 2132
2194.68 1926
2195.12 2033
2195.56 2050
2196.01 2080
2196.45 2065
2196.89 1972
2197.33 2091
2197.77 2282
2198.22 2164
2198.66 1994
2199.10 2013
2199.54 1935
2199.98 1944
2200.43 2156
2200.87 2070
2201.31 1847
2201.75 1990
2202.20 2059
2202.64 1835
2203.08 1943
2203.52 1846
2203.97 1894
2204.41 1995
2204.85 2006
2205.29 2100
2205.74 2009
2206.18 1897
2206.62 1857
2207.07 1879
2207.51 1874
2207.95 1881
2208.40 2163
2208.84 2233
2209.28 2064
2209.72 2067
2210.17 2139
2210.61 2168
2211.05 2110
2211.50 2140
2211.94 2084
2212.38 2027
2212.83 1993
2213.27 1982
2213.72 2072
2214.16 1893
2214.60 1920
2215.05 1884
2215.49 1804
2215.93 1863
2216.38 2006
2216.82 1729
2217.27 1785
2217.71 1666
2218.15 1675
2218.60 1699
2219.04 1710
2219.49 1744
2219.93 1744
2220.37 1759
2220.82 1914
2221.26 1869
2221.71 1875
2222.15 2027
2222.60 2026
2223.04 1962
2223.49 1964
2223.93 2108
2224.37 2183
2224.82 2270
2225.26 2262
2225.71 2259
2226.15 2323
2226.60 2326
2227.04 2291
2227.49 2120
2227.93 2058
2228.38 2084
2228.82 2248
2229.27 2383
2229.71 2307
2230.16 2242
2230.60 2128
2231.05 2354
2231.50 2396
2231.94 2182
2232.39 2219
2232.83 2151
2233.28 2175
2233.72 2062
2234.17 2074
2234.61 2337
2235.06 2248
2235.51 2048
2235.95 2190
2236.40 2150
2236.84 2139
2237.29 2123
2237.73 2159
2238.18 2032
2238.63 2222
2239.07 2151
2239.52 2011
2239.97 2078
2240.41 1843
2240.86 1767
2241.30 1870
2241.75 1923
2242.20 1811
2242.64 1741
2243.09 1782
2243.54 1795
2243.98 1732
2244.43 1787
2244.88 1835
2245.32 1836
2245.77 1670
2246.22 1810
2246.66 1715
2247.11 1704
2247.56 1726
2248.00 1769
2248.45 1566
2248.90 1485
2249.35 1706
2249.79 1775
2250.24 1667
2250.69 1735
2251.14 1731
2251.58 1875
2252.03 1860
2252.48 1691
2252.92 1954
2253.37 2015
2253.82 1931
2254.27 1837
2254.72 1847
2255.16 1816
2255.61 1531
2256.06 1629
2256.51 1678
2256.95 1671
2257.40 1705
2257.85 1724
2258.30 1690
2258.75 1725
2259.19 1831
2259.64 1701
2260.09 1629
2260.54 1780
2260.99 1859
2261.44 1814
2261.88 1960
2262.33 1964
2262.78 2062
2263.23 1999
2263.68 2027
2264.13 2174
2264.58 2121
2265.02 2082
2265.47 1964
2265.92 2047
2266.37 1994
2266.82 2065
2267.27 1974
2267.72 1898
2268.17 2140
2268.62 2036
2269.06 2010
2269.51 2115
2269.96 2078
2270.41 2363
2270.86 2337
2271.31 2141
2271.76 2361
2272.21 2057
2272.66 2114
2273.11 2094
2273.56 2069
2274.01 1943
2274.46 1981
2274.91 1858
2275.36 1972
2275.81 2013
2276.26 1810
2276.71 1818
2277.16 1797
2277.61 1865
2278.06 1741
2278.51 1641
2278.96 1667
2279.41 1837
2279.86 1732
2280.31 1802
2280.76 1873
2281.21 1876
2281.66 1873
2282.11 1862
2282.56 1964
2283.01 2078
2283.46 2121
2283.91 2007
2284.36 2113
2284.81 2101
2285.26 1878
2285.71 1870
2286.16 1924
2286.61 1837
2287.07 1926
2287.52 1954
2287.97 2096
2288.42 2416
2288.87 2452
2289.32 2665
2289.77 2814
2290.22 2826
2290.67 3091
2291.13 3463
2291.58 3353
2292.03 3138
2292.48 3368
2292.93 3294
2293.38 3129
2293.83 3001
2294.29 2629
2294.74 2717
2295.19 2620
2295.64 2469
2296.09 2165
2296.54 2192
2297.00 2010
2297.45 2085
2297.90 1976
2298.35 1854
2298.80 1853
2299.26 2006
2299.71 1948
2300.16 1833
2300.61 1950
2301.06 1935
2301.52 1944
2301.97 1851
2302.42 1801
2302.87 1781
2303.33 1799
2303.78 1739
2304.23 1814
2304.68 1906
2305.14 1963
2305.59 1852
2306.04 1668
2306.50 1929
2306.95 1966
2307.40 2000
2307.85 2021
2308.31 2201
2308.76 2179
2309.21 2137
2309.67 2292
2310.12 2411
2310.57 2547
2311.03 2527
2311.48 2344
2311.93 2426
2312.39 2355
2312.84 2226
2313.29 2233
2313.75 2320
2314.20 2226
2314.65 2125
2315.11 1989
2315.56 1828
2316.01 1912
2316.47 2068
2316.92 2226
2317.38 2061
2317.83 2248
2318.28 2276
2318.74 2067
2319.19 2078
2319.65 2170
2320.10 2150
2320.55 2094
2321.01 2114
2321.46 2101
2321.92 1965
2322.37 2037
2322.83 1980
2323.28 1846
2323.73 1870
2324.19 2097
2324.64 2186
2325.10 2107
2325.55 2051
2326.01 2116
2326.46 2168
2326.92 2197
2327.37 2138
2327.83 2168
2328.28 2189
2328.74 2347
2329.19 2352
2329.65 2317
2330.10 2191
2330.56 2243
2331.01 2394
2331.47 2442
2331.92 2296
2332.38 2216
2332.83 2091
2333.29 2187
2333.74 1988
2334.20 1924
2334.66 1994
2335.11 1886
2335.57 1921
2336.02 1981
2336.48 1814
2336.93 1887
2337.39 2018
2337.85 2005
2338.30 2037
2338.76 2127
2339.21 2083
2339.67 2070
2340.13 2291
2340.58 2206
2341.04 2240
2341.49 2379
2341.95 2336
2342.41 2440
2342.86 2090
2343.32 1936
2343.78 1978
2344.23 2170
2344.69 2329
2345.15 2157
2345.60 2263
2346.06 2287
2346.52 2293
2346.97 2187
2347.43 2266
2347.89 2082
2348.34 2243
2348.80 2033
2349.26 1950
2349.71 1917
2350.17 1887
2350.63 2081
2351.09 1963
2351.54 1961
2352.00 1969
2352.46 1970
2352.91 1976
2353.37 1957
2353.83 2023
2354.29 1931
2354.74 1848
2355.20 1811
2355.66 1693
2356.12 1773
2356.58 1925
2357.03 1845
2357.49 1947
2357.95 1799
2358.41 1826
2358.86 1909
2359.32 1900
2359.78 2001
2360.24 1913
2360.70 1886
2361.15 1862
2361.61 1838
2362.07 1893
2362.53 2090
2362.99 2015
2363.45 2196
2363.90 2135
2364.36 2011
2364.82 1964
2365.28 2210
2365.74 2070
2366.20 2118
2366.66 2169
2367.11 1997
2367.57 2233
2368.03 2011
2368.49 1924
2368.95 2042
2369.41 2276
2369.87 2313
2370.33 2223
2370.79 2258
2371.24 2086
2371.70 2095
2372.16 1956
2372.62 1981
2373.08 2144
2373.54 2126
2374.00 2237
2374.46 2067
2374.92 2112
2375.38 2123
2375.84 2101
2376.30 2184
2376.76 2032
2377.22 2260
2377.68 1965
2378.14 2025
2378.60 2127
2379.06 2133
2379.52 2021
2379.98 2061
2380.44 2001
2380.90 2113
2381.36 2182
2381.82 2033
2382.28 2110
2382.74 2109
2383.20 2114
2383.66 2135
2384.12 2064
2384.58 2110
2385.04 2201
2385.50 1811
2385.96 1823
2386.42 1937
2386.88 2020
2387.34 1758
2387.80 1860
2388.26 2021
2388.72 1813
2389.19 1855
2389.65 1947
2390.11 1987
2390.57 2031
2391.03 2077
2391.49 2039
2391.95 2030
2392.41 1954
2392.87 1886
2393.33 1901
2393.80 1886
2394.26 1783
2394.72 1808
2395.18 1739
2395.64 1771
2396.10 1936
2396.56 1896
2397.03 1803
2397.49 1789
2397.95 1823
2398.41 1763
2398.87 1766
2399.34 1800
2399.80 1805
2400.26 1966
2400.72 1849
2401.18 1802
2401.65 1932
2402.11 1868
2402.57 1746
2403.03 1651
2403.49 1799
2403.96 1863
2404.42 1827
2404.88 1933
2405.34 1822
2405.81 1854
2406.27 1891
2406.73 1882
2407.19 1900
2407.66 1915
2408.12 1794
2408.58 1828
2409.04 1699
2409.51 1611
2409.97 1801
2410.43 1728
2410.90 1841
2411.36 1826
2411.82 1663
2412.28 1736
2412.75 1874
2413.21 1935
2413.67 1789
2414.14 1880
2414.60 1744
2415.06 1850
2415.53 2073
2415.99 2144
2416.45 2228
2416.92 2270
2417.38 2365
2417.85 2367
2418.31 2489
2418.77 2399
2419.24 2520
2419.70 2564
2420.16 2554
2420.63 2332
2421.09 2334
2421.56 2417
2422.02 2297
2422.48 2275
2422.95 2268
2423.41 2116
2423.88 2133
2424.34 2129
2424.80 1953
2425.27 1968
2425.73 1903
2426.20 2087
2426.66 1996
2427.13 2126
2427.59 2199
2428.06 2127
2428.52 2154
2428.99 2110
2429.45 1952
2429.91 1996
2430.38 2021
2430.84 1917
2431.31 1770
2431.77 1966
2432.24 1909
2432.70 2044
2433.17 1960
2433.63 1851
2434.10 1824
2434.56 2230
2435.03 2067
2435.50 1968
2435.96 2219
2436.43 2053
2436.89 1872
2437.36 1846
2437.82 1888
2438.29 2164
2438.75 2304
2439.22 2218
2439.69 2239
2440.15 2248
2440.62 2376
2441.08 2274
2441.55 2275
2442.01 2427
2442.48 2321
2442.95 2183
2443.41 2110
2443.88 2065
2444.34 1931
2444.81 2060
2445.28 1865
2445.74 1901
2446.21 1887
2446.68 1748
2447.14 1848
2447.61 1801
2448.08 1825
2448.54 1926
2449.01 1854
2449.48 1799
2449.94 1836
2450.41 1872
2450.88 1776
2451.34 1839
2451.81 2045
2452.28 1898
2452.74 1914
2453.21 1801
2453.68 1695
2454.14 1753
2454.61 1819
2455.08 1779
2455.55 1854
2456.01 1768
2456.48 1819
2456.95 1861
2457.42 1853
2457.88 1973
2458.35 1834
2458.82 1880
2459.29 1769
2459.75 1944
2460.22 1869
2460.69 1758
2461.16 1802
2461.62 1666
2462.09 1667
2462.56 1713
2463.03 1714
2463.50 1771
2463.96 1629
2464.43 1712
2464.90 1628
2465.37 1684
2465.84 1686
2466.30 1833
2466.77 1999
2467.24 1911
2467.71 1870
2468.18 1801
2468.65 1948
2469.11 1853
2469.58 1906
2470.05 1948
2470.52 1796
2470.99 1681
2471.46 1789
2471.93 1815
2472.40 1786
2472.86 1832
2473.33 1636
2473.80 1838
2474.27 1689
2474.74 1752
2475.21 1767
2475.68 1673
2476.15 1808
2476.62 1697
2477.09 1582
2477.56 1706
2478.02 1926
2478.49 1841
2478.96 1863
2479.43 1870
2479.90 1965
2480.37 1928
2480.84 1942
2481.31 1826
2481.78 1663
2482.25 1730
2482.72 1817
2483.19 1783
2483.66 1848
2484.13 1863
2484.60 1937
2485.07 1914
2485.54 1818
2486.01 1999
2486.48 1970
2486.95 2029
2487.42 2152
2487.89 2017
2488.36 2100
2488.83 2021
2489.30 1945
2489.77 2036
2490.24 1859
2490.71 1847
2491.18 1818
2491.66 1999
2492.13 1867
2492.60 1890
2493.07 1906
2493.54 2128
2494.01 1949
2494.48 1971
2494.95 2059
2495.42 1898
2495.89 1970
2496.36 2010
2496.84 2119
2497.31 2142
2497.78 2025
2498.25 1940
2498.72 1850
2499.19 1857
2499.66 1718
2500.13 1802
2500.61 1732
2501.08 1801
2501.55 1760
2502.02 1796
2502.49 1782
2502.96 1729
2503.44 1877
2503.91 1919
2504.38 1764
2504.85 1756
2505.32 1912
2505.80 1843
2506.27 1932
2506.74 2030
2507.21 1926
2507.68 1953
2508.16 2086
2508.63 2119
2509.10 2088
2509.57 2006
2510.05 2128
2510.52 2168
2510.99 2260
2511.46 2200
2511.94 2396
2512.41 2209
2512.88 2338
2513.35 2283
2513.83 2238
2514.30 2488
2514.77 2280
2515.24 2158
2515.72 2039
2516.19 1913
2516.66 2141
2517.14 1918
2517.61 1929
2518.08 2020
2518.56 1936
2519.03 1891
2519.50 2160
2519.98 2084
2520.45 1878
2520.92 2021
2521.40 1898
2521.87 1904
2522.34 1875
2522.82 1969
2523.29 1885
2523.76 1816
2524.24 1861
2524.71 2017
2525.19 2015
2525.66 1876
2526.13 1863
2526.61 1864
2527.08 1990
2527.55 1995
2528.03 1931
2528.50 1919
2528.98 1826
2529.45 1879
2529.93 2010
2530.40 1851
2530.87 1730
2531.35 1915
2531.82 2006
2532.30 2017
2532.77 1946
2533.25 2027
2533.72 1853
2534.20 1887
2534.67 1802
2535.15 1909
2535.62 2008
2536.09 2099
2536.57 1921
2537.04 1794
2537.52 1901
2537.99 1813
2538.47 1880
2538.94 1790
2539.42 1895
2539.90 1912
2540.37 2095
2540.85 2063
2541.32 1836
2541.80 1734
2542.27 1839
2542.75 1790
2543.22 2007
2543.70 1949
2544.17 1820
2544.65 1955
2545.13 2192
2545.60 2014
2546.08 2120
2546.55 2283
2547.03 2225
2547.50 2329
2547.98 2213
2548.46 2161
2548.93 2238
2549.41 2355
2549.88 2466
2550.36 2404
2550.84 2283
2551.31 2132
2551.79 2308
2552.27 2149
2552.74 2199
2553.22 2192
2553.70 2247
2554.17 2303
2554.65 2471
2555.12 2504
2555.60 2391
2556.08 2408
2556.55 2437
2557.03 2394
2557.51 2233
2557.99 2067
2558.46 1923
2558.94 2001
2559.42 1920
2559.89 1899
2560.37 1976
2560.85 1901
2561.32 1853
2561.80 1895
2562.28 1915
2562.76 1822
2563.23 1746
2563.71 1926
2564.19 1804
2564.67 1766
2565.14 1958
2565.62 1960
2566.10 1841
2566.58 1703
2567.05 1699
2567.53 1809
2568.01 1972
2568.49 1816
2568.97 1673
2569.44 1770
2569.92 1743
2570.40 1750
2570.88 1734
2571.36 1927
2571.83 1901
2572.31 1691
2572.79 1765
2573.27 1699
2573.75 1676
2574.23 1829
2574.70 1845
2575.18 2002
2575.66 1690
2576.14 1792
2576.62 1743
2577.10 1732
2577.58 1725
2578.05 1850
2578.53 1864
2579.01 1910
2579.49 1961
2579.97 1942
2580.45 1854
2580.93 1925
2581.41 1858
2581.89 1741
2582.37 1766
2582.84 1834
2583.32 1768
2583.80 1870
2584.28 1869
2584.76 1879
2585.24 1801
2585.72 1806
2586.20 1846
2586.68 1787
2587.16 1931
2587.64 1896
2588.12 1827
2588.60 1906
2589.08 1846
2589.56 1690
2590.04 1795
2590.52 1868
2591.00 1797
2591.48 1718
2591.96 1832
2592.44 1785
2592.92 1721
2593.40 1851
2593.88 1735
2594.36 1692
2594.84 1949
2595.32 2085
2595.80 2062
2596.28 2020
2596.76 1979
2597.24 1891
2597.72 1752
2598.20 1647
2598.68 1716
2599.16 1822
2599.64 1747
2600.13 1847
2600.61 1759
2601.09 1628
2601.57 1638
2602.05 1655
2602.53 1801
2603.01 2000
2603.49 1738
2603.97 1734
2604.45 1730
2604.94 1744
2605.42 1748
2605.90 1650
2606.38 1785
2606.86 1882
2607.34 1722
2607.82 1638
2608.31 1776
2608.79 1805
2609.27 1693
2609.75 1867
2610.23 1917
2610.71 2019
2611.20 1999
2611.68 1803
2612.16 1922
2612.64 1759
2613.12 1784
2613.61 1941
2614.09 1849
2614.57 1882
2615.05 1760
2615.53 1681
2616.02 1815
2616.50 1898
2616.98 1749
2617.46 1831
2617.95 1845
2618.43 1678
2618.91 1716
2619.39 1828
2619.88 1861
2620.36 1972
2620.84 1940
2621.32 1880
2621.81 1779
2622.29 1735
2622.77 1748
2623.26 1723
2623.74 1655
2624.22 1887
2624.70 1729
2625.19 1725
2625.67 1832
2626.15 1936
2626.64 1879
2627.12 1890
2627.60 1909
2628.09 1877
2628.57 2055
2629.05 1874
2629.54 1832
2630.02 1701
2630.50 1825
2630.99 1914
2631.47 1868
2631.96 1747
2632.44 1836
2632.92 1837
2633.41 1953
2633.89 1849
2634.38 1734
2634.86 1826
2635.34 1792
2635.83 1713
2636.31 1844
2636.80 1796
2637.28 1746
2637.76 1780
2638.25 1829
2638.73 1792
2639.22 1845
2639.70 1876
2640.19 1864
2640.67 1963
2641.16 1929
2641.64 1877
2642.12 2111
2642.61 2052
2643.09 1942
2643.58 1969
2644.06 1892
2644.55 1692
2645.03 1749
2645.52 1759
2646.00 1720
2646.49 1708
2646.97 1774
2647.46 1696
2647.94 1883
2648.43 1926
2648.91 1802
2649.40 1793
2649.89 1950
2650.37 1689
2650.86 1627
2651.34 1678
2651.83 1744
2652.31 2019
2652.80 1856
2653.28 1725
2653.77 1766
2654.26 1688
2654.74 1711
2655.23 1836
2655.71 1743
2656.20 1792
2656.69 1914
2657.17 1775
2657.66 1850
2658.14 1905
2658.63 1801
2659.12 1741
2659.60 1871
2660.09 1874
2660.58 1700
2661.06 1809
2661.55 1941
2662.03 1942
2662.52 1869
2663.01 1896
2663.49 1742
2663.98 1686
2664.47 1801
2664.95 1824
2665.44 1748
2665.93 1783
2666.42 1739
2666.90 1756
2667.39 1779
2667.88 1661
2668.36 1814
2668.85 1846
2669.34 1706
2669.82 1809
2670.31 1834
2670.80 1742
2671.29 1716
2671.77 1792
2672.26 1804
2672.75 2070
2673.24 2194
2673.72 2349
2674.21 2156
2674.70 2437
2675.19 2498
2675.67 2720
2676.16 2836
2676.65 2606
2677.14 2357
2677.63 2449
2678.11 2371
2678.60 2268
2679.09 2338
2679.58 2053
2680.07 2096
2680.55 2069
2681.04 1988
2681.53 2121
2682.02 2230
2682.51 2353
2683.00 2081
2683.48 2204
2683.97 2238
2684.46 2053
2684.95 2059
2685.44 2046
2685.93 2127
2686.42 1944
2686.90 1786
2687.39 1809
2687.88 1855
2688.37 1861
2688.86 1972
2689.35 1800
2689.84 1956
2690.33 1977
2690.82 1842
2691.31 2013
2691.79 1881
2692.28 1742
2692.77 1699
2693.26 1715
2693.75 1755
2694.24 1656
2694.73 1751
2695.22 1781
2695.71 1722
2696.20 1860
2696.69 1793
2697.18 1823
2697.67 1712
2698.16 1658
2698.65 1827
2699.14 2027
2699.63 1898
2700.12 1769
2700.61 1932
2701.10 1965
2701.59 2004
2702.08 1868
2702.57 1919
2703.06 1882
2703.55 1855
2704.04 1913
2704.53 1983
2705.02 1957
2705.51 2036
2706.00 1914
2706.49 1836
2706.98 1832
2707.47 1728
2707.96 1790
2708.45 1665
2708.95 1525
2709.44 1726
2709.93 1815
2710.42 1654
2710.91 1825
2711.40 1971
2711.89 1812
2712.38 1812
2712.87 1813
2713.36 1765
2713.86 1920
2714.35 1796
2714.84 1728
2715.33 1646
2715.82 1692
2716.31 1668
2716.80 1729
2717.30 1712
2717.79 1622
2718.28 1713
2718.77 1699
2719.26 1686
2719.75 1761
2720.25 1669
2720.74 1875
2721.23 1987
2721.72 1866
2722.21 1930
2722.70 2014
2723.20 2207
2723.69 2255
2724.18 2061
2724.67 1942
2725.17 1790
2725.66 1869
2726.15 1921
2726.64 1784
2727.14 1838
2727.63 1767
2728.12 1776
2728.61 1832
2729.11 1610
2729.60 1645
2730.09 1763
2730.58 1652
2731.08 1766
2731.57 1802
2732.06 1953
2732.55 1928
2733.05 2067
2733.54 1915
2734.03 2091
2734.53 2102
2735.02 2227
2735.51 2017
2736.01 2039
2736.50 1915
2736.99 2017
2737.49 1992
2737.98 1938
2738.47 2107
2738.97 1933
2739.46 1878
2739.95 1854
2740.45 1936
2740.94 1801
2741.43 1888
2741.93 1802
2742.42 1850
2742.92 1632
2743.41 1625
2743.90 1882
2744.40 1706
2744.89 1770
2745.39 1727
2745.88 1893
2746.37 1874
2746.87 1758
2747.36 1845
2747.86 1651
2748.35 1720
2748.85 1782
2749.34 1772
2749.83 1847
2750.33 1909
2750.82 1910
2751.32 1890
2751.81 1753
2752.31 1631
2752.80 1846
2753.30 1874
2753.79 1895
2754.29 1908
2754.78 1772
2755.28 1796
2755.77 1822
2756.27 1927
2756.76 1854
2757.26 1727
2757.75 1752
2758.25 1591
2758.74 1754
2759.24 1738
2759.73 1713
2760.23 1734
2760.72 1827
2761.22 1944
2761.71 1785
2762.21 1870
2762.71 1754
2763.20 1715
2763.70 1696
2764.19 1630
2764.69 1584
2765.18 1576
2765.68 1766
2766.18 1778
2766.67 1710
2767.17 1722
2767.66 1949
2768.16 1808
2768.66 1906
2769.15 1929
2769.65 1762
2770.15 1804
2770.64 1877
2771.14 1873
2771.63 1842
2772.13 1910
2772.63 1995
2773.12 1743
2773.62 1808
2774.12 1956
2774.61 2051
2775.11 1937
2775.61 1994
2776.10 2028
2776.60 1942
2777.10 2029
2777.60 2150
2778.09 1991
2778.59 1963
2779.09 1939
2779.58 1844
2780.08 1790
2780.58 1873
2781.08 1915
2781.57 1877
2782.07 1839
2782.57 1813
2783.06 1803
2783.56 1756
2784.06 1710
2784.56 1801
2785.06 1857
2785.55 1751
2786.05 1815
2786.55 1607
2787.05 1564
2787.54 1681
2788.04 1718
2788.54 1720
2789.04 1751
2789.54 1631
2790.03 1574
2790.53 1725
2791.03 1588
2791.53 1748
2792.03 1676
2792.52 1635
2793.02 1507
2793.52 1858
2794.02 1926
2794.52 1997
2795.02 1967
2795.52 2152
2796.01 2138
2796.51 2184
2797.01 2212
2797.51 2289
2798.01 2214
2798.51 2370
2799.01 2532
2799.51 2342
2800.00 2347
2800.50 2162
2801.00 2037
2801.50 1959
2802.00 1964
2802.50 1913
2803.00 1951
2803.50 1890
2804.00 1905
2804.50 1947
2805.00 1987
2805.50 2171
2806.00 2290
2806.50 2330
2806.99 2593
2807.49 2699
2807.99 2933
2808.49 2883
2808.99 2955
2809.49 3008
2809.99 2966
2810.49 2718
2810.99 2709
2811.49 2461
2811.99 2302
2812.49 2302
2812.99 2238
2813.49 2174
2813.99 2171
2814.49 1963
2814.99 1862
2815.49 1805
2815.99 1954
2816.50 2049
2817.00 1832
2817.50 1843
2818.00 2002
2818.50 2075
2819.00 2021
2819.50 1912
2820.00 2005
2820.50 1971
2821.00 1961
2821.50 1781
2822.00 1710
2822.50 1722
2823.00 1948
2823.51 1870
2824.01 1805
2824.51 1810
2825.01 1888
2825.51 1866
2826.01 1945
2826.51 1857
2827.01 1911
2827.52 1903
2828.02 1756
2828.52 1690
2829.02 1736
2829.52 1663
2830.02 1762
2830.53 1702
2831.03 1793
2831.53 1777
2832.03 1543
2832.53 1618
2833.03 1836
2833.54 1819
2834.04 1889
2834.54 1851
2835.04 1902
2835.54 1816
2836.05 1946
2836.55 1966
2837.05 1808
2837.55 1823
2838.06 1921
2838.56 1972
2839.06 2044
2839.56 2089
2840.07 1819
2840.57 1800
2841.07 1867
2841.57 1907
2842.08 1692
2842.58 1757
2843.08 1759
2843.58 1839
2844.09 1847
2844.59 1972
2845.09 1915
2845.60 2033
2846.10 2132
2846.60 2148
2847.11 2101
2847.61 2162
2848.11 2070
2848.62 2085
2849.12 2161
2849.62 2141
2850.13 2143
2850.63 2002
2851.13 1770
2851.64 1819
2852.14 1891
2852.64 1777
2853.15 1693
2853.65 1586
2854.15 1724
2854.66 1721
2855.16 1643
2855.67 1612
2856.17 1672
2856.67 1670
2857.18 1593
2857.68 1735
2858.19 1863
2858.69 1722
2859.19 1788
2859.70 1874
2860.20 1796
2860.71 1752
2861.21 1940
2861.72 1838
2862.22 2113
2862.73 1893
2863.23 1887
2863.73 1784
2864.24 1774
2864.74 1706
2865.25 1585
2865.75 1629
2866.26 1770
2866.76 1785
2867.27 1659
2867.77 1708
2868.28 1857
2868.78 1772
2869.29 1793
2869.79 1696
2870.30 1905
2870.80 1900
2871.31 1906
2871.81 1878
2872.32 1835
2872.83 1777
2873.33 1588
2873.84 1780
2874.34 1919
2874.85 1877
2875.35 1862
2875.86 1769
2876.36 1791
2876.87 1783
2877.38 1826
2877.88 1792
2878.39 1794
2878.89 1920
2879.40 1969
2879.91 1719
2880.41 1857
2880.92 1966
2881.42 1917
2881.93 1807
2882.44 1764
2882.94 1852
2883.45 1866
2883.96 2037
2884.46 2122
2884.97 2201
2885.48 2244
2885.98 2045
2886.49 2086
2886.99 1895
2887.50 2121
2888.01 2183
2888.52 2189
2889.02 2224
2889.53 2210
2890.04 2202
2890.54 2069
2891.05 2055
2891.56 2111
2892.06 1895
2892.57 1908
2893.08 2153
2893.59 2068
2894.09 2053
2894.60 2074
2895.11 2144
2895.62 2011
2896.12 2135
2896.63 2252
2897.14 2349
2897.65 2307
2898.15 2386
2898.66 2373
2899.17 2141
2899.68 2256
2900.18 2397
2900.69 2352
2901.20 2217
2901.71 2370
2902.22 2220
2902.72 2248
2903.23 2288
2903.74 2226
2904.25 2482
2904.76 2549
2905.26 2444
2905.77 2404
2906.28 2379
2906.79 2303
2907.30 2351
2907.81 2318
2908.32 2188
2908.82 2087
2909.33 2027
2909.84 1989
2910.35 1966
2910.86 1972
2911.37 1922
2911.88 1875
2912.38 1802
2912.89 1932
2913.40 1841
2913.91 1879
2914.42 1924
2914.93 1958
2915.44 2100
2915.95 2040
2916.46 2061
2916.97 2118
2917.48 2240
2917.99 1908
2918.50 1900
2919.00 1976
2919.51 2002
2920.02 2135
2920.53 2085
2921.04 2006
2921.55 2018
2922.06 1887
2922.57 1816
2923.08 1893
2923.59 1959
2924.10 2165
2924.61 2252
2925.12 2368
2925.63 2398
2926.14 2244
2926.65 2403
2927.16 2589
2927.67 2462
2928.18 2277
2928.69 2204
2929.20 2076
2929.71 1968
2930.22 1873
2930.73 1800
2931.25 1862
2931.76 1930
2932.27 1922
2932.78 1835
2933.29 1684
2933.80 1802
2934.31 1834
2934.82 1831
2935.33 1937
2935.84 1877
2936.35 1949
2936.86 1890
2937.38 1877
2937.89 1772
2938.40 1902
2938.91 1980
2939.42 1782
2939.93 2038
2940.44 1908
2940.95 1832
2941.47 2117
2941.98 1925
2942.49 2080
2943.00 2098
2943.51 2079
2944.02 2086
2944.53 2252
2945.05 2209
2945.56 2354
2946.07 2490
2946.58 2437
2947.09 2556
2947.61 2565
2948.12 2504
2948.63 2550
2949.14 2450
2949.65 2278
2950.17 2259
2950.68 2116
2951.19 1943
2951.70 1948
2952.22 1859
2952.73 1891
2953.24 1751
2953.75 1887
2954.27 1867
2954.78 2021
2955.29 1907
2955.80 1866
2956.32 1689
2956.83 1868
2957.34 1856
2957.85 1764
2958.37 1744
2958.88 1827
2959.39 1953
2959.91 1798
2960.42 1944
2960.93 1922
2961.45 2019
2961.96 2029
2962.47 1938
2962.99 1809
2963.50 2032
2964.01 2136
2964.53 2144
2965.04 1938
2965.55 1960
2966.07 2073
2966.58 1825
2967.09 1824
2967.61 1679
2968.12 1650
2968.63 1600
2969.15 1562
2969.66 1627
2970.18 1810
2970.69 1755
2971.20 1820
2971.72 1749
2972.23 1789
2972.75 1683
2973.26 1779
2973.78 1704
2974.29 1846
2974.80 1775
2975.32 1676
2975.83 1695
2976.35 1789
2976.86 1630
2977.38 1705
2977.89 1803
2978.41 1712
2978.92 1612
2979.43 1797
2979.95 1913
2980.46 1946
2980.98 1884
2981.49 1901
2982.01 1876
2982.52 1933
2983.04 1971
2983.55 1809
2984.07 1856
2984.58 2113
2985.10 2052
2985.61 2119
2986.13 1994
2986.65 2075
2987.16 2111
2987.68 2061
2988.19 2084
2988.71 2054
2989.22 2079
2989.74 2044
2990.25 2160
2990.77 2021
2991.29 1969
2991.80 2154
2992.32 2341
2992.83 2266
2993.35 2082
2993.86 1950
2994.38 2126
2994.90 2216
2995.41 2162
2995.93 2109
2996.45 2265
2996.96 2394
2997.48 2365
2997.99 2455
2998.51 2449
2999.03 2616
2999.54 2531
3000.06 2364
3000.58 2437
3001.09 2668
3001.61 2679
3002.13 3076
3002.64 3242
3003.16 3394
3003.68 3373
3004.19 3629
3004.71 3768
3005.23 4012
3005.74 3962
3006.26 3823
3006.78 3971
3007.30 3805
3007.81 3574
3008.33 3344
3008.85 2979
3009.36 2830
3009.88 2648
3010.40 2322
3010.92 2466
3011.43 2149
3011.95 2152
3012.47 2049
3012.99 2201
3013.50 2148
3014.02 2106
3014.54 2107
3015.06 2163
3015.58 2176
3016.09 2158
3016.61 2140
3017.13 2343
3017.65 2413
3018.17 2159
3018.68 2169
3019.20 2245
3019.72 2356
3020.24 2276
3020.76 2313
3021.28 2373
3021.79 2315
3022.31 2110
3022.83 2256
3023.35 2413
3023.87 2223
3024.39 2218
3024.90 2257
3025.42 2191
3025.94 2172
3026.46 2207
3026.98 2181
3027.50 2203
3028.02 2274
3028.54 2140
3029.06 2056
3029.57 1969
3030.09 1841
3030.61 1892
3031.13 1932
3031.65 2141
3032.17 1986
3032.69 2214
3033.21 2060
3033.73 2209
3034.25 2119
3034.77 2379
3035.29 2399
3035.81 2422
3036.33 2345
3036.85 2329
3037.37 2385
3037.89 2157
3038.40 2301
3038.92 2198
3039.44 1938
3039.96 2100
3040.48 2059
3041.00 1979
3041.52 1792
3042.04 1737
3042.56 1833
3043.09 1958
3043.61 1872
3044.13 1912
3044.65 1847
3045.17 1987
3045.69 1977
3046.21 1978
3046.73 1963
3047.25 1952
3047.77 1988
3048.29 1863
3048.81 1903
3049.33 1867
3049.85 1907
3050.37 2014
3050.89 1744
3051.41 1903
3051.94 1867
3052.46 1871
3052.98 1823
3053.50 1654
3054.02 1715
3054.54 1861
3055.06 1895
3055.58 1888
3056.10 1972
3056.63 1948
3057.15 2026
3057.67 1872
3058.19 1883
3058.71 1877
3059.23 1863
3059.76 1941
3060.28 1898
3060.80 1946
3061.32 1803
3061.84 2003
3062.36 1892
3062.89 1816
3063.41 1828
3063.93 1793
3064.45 1904
3064.97 1868
3065.50 1833
3066.02 1965
3066.54 1882
3067.06 1798
3067.58 1993
3068.11 2135
3068.63 2004
3069.15 1925
3069.67 1878
3070.20 1951
3070.72 1973
3071.24 1920
3071.76 1805
3072.29 1875
3072.81 1805
3073.33 1872
3073.86 1812
3074.38 2021
3074.90 1917
3075.42 2014
3075.95 1979
3076.47 2099
3076.99 2166
3077.52 2258
3078.04 2302
3078.56 2093
3079.09 2259
3079.61 2301
3080.13 2405
3080.66 2458
3081.18 2292
3081.70 2543
3082.23 2301
3082.75 2531
3083.27 2633
3083.80 2358
3084.32 2294
3084.85 2202
3085.37 2290
3085.89 2158
3086.42 2123
3086.94 2176
3087.46 2190
3087.99 2236
3088.51 2193
3089.04 2061
3089.56 2100
3090.09 2149
3090.61 2038
3091.13 2012
3091.66 1929
3092.18 2163
3092.71 1944
3093.23 2038
3093.76 2176
3094.28 2215
3094.81 2336
3095.33 2394
3095.85 2196
3096.38 2200
3096.90 2380
3097.43 2271
3097.95 2505
3098.48 2776
3099.00 2697
3099.53 2802
3100.05 3211
3100.58 3259
3101.10 3820
3101.63 4284
3102.15 5071
3102.68 5819
3103.21 6122
3103.73 7020
3104.26 7143
3104.78 6725
3105.31 6106
3105.83 5902
3106.36 5378
3106.88 4678
3107.41 3971
3107.94 3605
3108.46 3254
3108.99 2742
3109.51 2629
3110.04 2610
3110.56 2536
3111.09 2439
3111.62 2537
3112.14 2387
3112.67 2503
3113.19 2465
3113.72 2319
3114.25 2201
3114.77 2127
3115.30 2217
3115.83 2145
3116.35 2013
3116.88 1975
3117.41 1891
3117.93 1900
3118.46 1911
3118.99 2030
3119.51 2081
3120.04 1958
3120.57 1937
3121.09 1995
3121.62 2062
3122.15 2375
3122.67 2271
3123.20 2300
3123.73 2201
3124.25 2106
3124.78 2198
3125.31 2188
3125.84 2077
3126.36 2037
3126.89 2042
3127.42 2030
3127.95 2076
3128.47 2003
3129.00 2076
3129.53 2000
3130.06 1956
3130.58 1940
3131.11 1696
3131.64 1875
3132.17 1888
3132.69 1850
3133.22 1624
3133.75 1734
3134.28 1832
3134.81 1788
3135.33 1813
3135.86 1892
3136.39 1749
3136.92 1902
3137.45 1785
3137.97 1781
3138.50 1783
3139.03 1748
3139.56 1669
3140.09 1864
3140.62 1815
3141.15 1882
3141.67 2003
3142.20 1991
3142.73 1853
3143.26 1724
3143.79 1925
3144.32 1712
3144.85 1943
3145.38 1996
3145.90 1956
3146.43 1891
3146.96 2003
3147.49 2209
3148.02 2232
3148.55 2203
3149.08 2267
3149.61 2354
3150.14 2244
3150.67 2135
3151.20 1953
3151.73 2083
3152.25 2241
3152.78 2147
3153.31 2009
3153.84 1924
3154.37 2081
3154.90 2079
3155.43 1879
3155.96 1980
3156.49 2119
3157.02 2037
3157.55 2113
3158.08 2108
3158.61 2133
3159.14 2248
3159.67 2083
3160.20 2188
3160.73 2262
3161.26 2142
3161.79 1944
3162.32 2001
3162.85 2055
3163.38 1987
3163.91 1811
3164.44 1854
3164.98 1994
3165.51 1963
3166.04 1883
3166.57 1923
3167.10 1874
3167.63 1889
3168.16 1860
3168.69 2058
3169.22 1776
3169.75 1912
3170.28 1798
3170.81 1750
3171.35 1856
3171.88 1790
3172.41 1678
3172.94 1808
3173.47 1831
3174.00 1976
3174.53 1975
3175.06 2017
3175.60 2211
3176.13 2109
3176.66 2087
3177.19 2023
3177.72 1956
3178.25 2122
3178.78 2291
3179.32 2207
3179.85 2103
3180.38 2038
3180.91 2035
3181.44 1926
3181.98 1988
3182.51 1991
3183.04 2062
3183.57 2102
3184.10 1922
3184.64 1917
3185.17 1842
3185.70 2000
3186.23 1998
3186.77 1625
3187.30 1878
3187.83 1878
3188.36 1885
3188.90 1743
3189.43 1764
3189.96 2002
3190.49 1822
3191.03 1767
3191.56 1845
3192.09 1817
3192.62 1913
3193.16 1687
3193.69 1649
3194.22 1790
3194.76 1785
3195.29 1816
3195.82 1868
3196.36 1733
3196.89 1677
3197.42 1825
3197.96 1799
3198.49 1851
3199.02 1797
3199.56 1727
3200.09 1909
3200.62 1862
3201.16 2053
3201.69 2170
3202.22 2216
3202.76 2165
3203.29 2071
3203.82 2265
3204.36 2121
3204.89 1983
3205.43 2007
3205.96 1997
3206.49 2003
3207.03 2036
3207.56 2193
3208.10 2045
3208.63 2060
3209.16 2147
3209.70 2066
3210.23 2221
3210.77 2292
3211.30 2305
3211.84 2330
3212.37 2351
3212.91 2464
3213.44 2280
3213.97 2182
3214.51 2288
3215.04 2317
3215.58 2072
3216.11 2036
3216.65 2049
3217.18 2009
3217.72 1934
3218.25 1820
3218.79 1903
3219.32 2014
3219.86 2040
3220.39 2036
3220.93 1887
3221.46 1793
3222.00 2060
3222.53 2048
3223.07 2072
3223.61 1948
3224.14 2028
3224.68 2162
3225.21 2209
3225.75 2419
3226.28 2251
3226.82 2100
3227.36 2170
3227.89 2061
3228.43 2031
3228.96 2002
3229.50 1887
3230.03 1895
3230.57 1873
3231.11 1955
3231.64 1764
3232.18 1819
3232.71 1835
3233.25 1814
3233.79 1866
3234.32 1902
3234.86 1965
3235.40 1933
3235.93 2027
3236.47 2100
3237.01 2070
3237.54 2097
3238.08 2068
3238.62 2184
3239.15 2073
3239.69 2176
3240.23 1983
3240.76 2280
3241.30 2072
3241.84 2078
3242.37 1930
3242.91 1971
3243.45 1782
3243.99 1829
3244.52 1871
3245.06 1999
3245.60 1990
3246.13 1891
3246.67 1989
3247.21 2175
3247.75 2107
3248.28 1922
3248.82 2033
3249.36 2185
3249.90 2026
3250.43 2042
3250.97 2176
3251.51 2176
3252.05 1989
3252.59 2097
3253.12 2075
3253.66 1968
3254.20 2201
3254.74 2158
3255.28 2099
3255.81 2171
3256.35 2229
3256.89 2392
3257.43 2141
3257.97 2144
3258.50 2068
3259.04 2250
3259.58 2464
3260.12 2601
3260.66 2764
3261.20 2802
3261.74 3236
3262.27 3403
3262.81 3761
3263.35 3684
3263.89 3766
3264.43 4210
3264.97 4707
3265.51 5117
3266.05 4853
3266.58 5063
3267.12 5410
3267.66 5698
3268.20 5238
3268.74 5237
3269.28 5215
3269.82 4629
3270.36 4244
3270.90 3887
3271.44 3346
3271.98 3038
3272.52 2862
3273.06 2502
3273.60 2313
3274.14 2372
3274.67 2363
3275.21 2249
3275.75 2403
3276.29 2362
3276.83 2188
3277.37 2241
3277.91 2418
3278.45 2239
3278.99 2315
3279.53 2412
3280.07 2471
3280.61 2485
3281.15 2412
3281.69 2338
3282.23 2340
3282.78 2270
3283.32 2434
3283.86 2545
3284.40 2379
3284.94 2382
3285.48 2500
3286.02 2400
3286.56 2462
3287.10 2589
3287.64 2641
3288.18 2659
3288.72 2520
3289.26 2568
3289.80 2402
3290.34 2519
3290.89 2281
3291.43 2203
3291.97 2437
3292.51 2547
3293.05 2625
3293.59 2759
3294.13 2798
3294.67 2933
3295.22 3158
3295.76 3089
3296.30 3223
3296.84 3464
3297.38 3457
3297.92 3246
3298.46 3074
3299.01 2869
3299.55 2809
3300.09 2728
3300.63 2672
3301.17 2483
3301.71 2531
3302.26 2549
3302.80 2219
3303.34 2307
3303.88 2434
3304.42 2303
3304.97 2366
3305.51 2370
3306.05 2408
3306.59 2223
3307.14 2147
3307.68 2161
3308.22 2418
3308.76 2199
3309.31 2139
3309.85 2214
3310.39 2073
3310.93 2002
3311.48 1974
3312.02 1999
3312.56 2024
3313.10 2149
3313.65 2169
3314.19 2087
3314.73 2229
3315.28 2394
3315.82 2368
3316.36 2250
3316.91 2307
3317.45 2387
3317.99 2390
3318.54 2124
3319.08 2262
3319.62 2278
3320.17 2008
3320.71 1972
3321.25 1810
3321.80 1973
3322.34 1973
3322.88 1950
3323.43 1926
3323.97 1754
3324.51 1989
3325.06 2022
3325.60 1941
3326.15 1956
3326.69 2027
3327.23 2145
3327.78 2111
3328.32 1860
3328.87 1932
3329.41 1966
3329.95 1993
3330.50 1847
3331.04 2108
3331.59 2189
3332.13 2188
3332.68 2278
3333.22 2243
3333.77 2322
3334.31 2401
3334.85 2512
3335.40 2431
3335.94 2525
3336.49 2758
3337.03 2587
3337.58 2655
3338.12 2643
3338.67 2690
3339.21 2430
3339.76 2308
3340.30 2306
3340.85 2190
3341.39 2175
3341.94 2227
3342.48 2150
3343.03 2266
3343.57 2116
3344.12 1786
3344.66 1965
3345.21 1769
3345.76 1642
3346.30 1835
3346.85 1818
3347.39 1759
3347.94 1782
3348.48 1762
3349.03 1780
3349.58 1877
3350.12 1857
3350.67 1931
3351.21 1800
3351.76 2041
3352.31 1947
3352.85 1926
3353.40 2077
3353.94 1960
3354.49 2095
3355.04 1963
3355.58 2104
3356.13 1903
3356.68 1815
3357.22 1994
3357.77 1820
3358.31 1729
3358.86 1683
3359.41 1582
3359.95 1663
3360.50 1739
3361.05 1581
3361.59 1612
3362.14 1689
3362.69 1649
3363.24 1767
3363.78 1619
3364.33 1650
3364.88 1522
3365.42 1560
3365.97 1537
3366.52 1758
3367.06 1859
3367.61 1661
3368.16 1679
3368.71 1761
3369.25 1792
3369.80 1655
3370.35 1535
3370.90 1650
3371.44 1755
3371.99 1715
3372.54 1697
3373.09 1767
3373.64 1815
3374.18 1765
3374.73 1716
3375.28 1606
3375.83 1874
3376.37 1698
3376.92 1551
3377.47 1558
3378.02 1472
3378.57 1499
3379.12 1515
3379.66 1679
3380.21 1565
3380.76 1511
3381.31 1750
3381.86 1719
3382.41 1674
3382.95 1738
3383.50 1551
3384.05 1628
3384.60 1637
3385.15 1551
3385.70 1550
3386.25 1613
3386.80 1724
3387.34 1587
3387.89 1587
3388.44 1457
3388.99 1577
3389.54 1524
3390.09 1476
3390.64 1555
3391.19 1432
3391.74 1613
3392.29 1556
3392.84 1545
3393.38 1666
3393.93 1733
3394.48 1612
3395.03 1569
3395.58 1587
3396.13 1598
3396.68 1624
3397.23 1684
3397.78 1572
3398.33 1562
3398.88 1477
3399.43 1458
3399.98 1537
3400.53 1503
3401.08 1502
3401.63 1515
3402.18 1665
3402.73 1553
3403.28 1637
3403.83 1593
3404.38 1555
3404.93 1745
3405.48 1630
3406.03 1604
3406.58 1511
3407.13 1452
3407.68 1578
3408.23 1595
3408.79 1484
3409.34 1513
3409.89 1800
3410.44 1654
3410.99 1594
3411.54 1543
3412.09 1505
3412.64 1511
3413.19 1492
3413.74 1637
3414.29 1803
3414.84 1600
3415.40 1518
3415.95 1685
3416.50 1667
3417.05 1611
3417.60 1557
3418.15 1766
3418.70 1753
3419.26 1747
3419.81 1786
3420.36 1788
3420.91 1645
3421.46 1699
3422.01 1649
3422.57 1893
3423.12 1862
3423.67 1878
3424.22 1956
3424.77 2053
3425.32 2138
3425.88 2199
3426.43 2064
3426.98 1947
3427.53 2162
3428.08 1918
3428.64 1784
3429.19 1811
3429.74 1781
3430.29 1781
3430.85 1669
3431.40 1717
3431.95 1683
3432.50 1808
3433.06 1725
3433.61 1724
3434.16 1678
3434.71 1709
3435.27 1743
3435.82 1763
3436.37 1814
3436.93 1881
3437.48 1836
3438.03 1788
3438.58 1937
3439.14 2004
3439.69 1943
3440.24 2004
3440.80 1920
3441.35 1898
3441.90 1955
3442.46 2004
3443.01 2095
3443.56 1936
3444.12 2106
3444.67 2209
3445.22 1940
3445.78 1942
3446.33 1925
3446.89 1915
3447.44 1735
3447.99 1732
3448.55 1900
3449.10 1928
3449.65 1802
3450.21 1660
3450.76 1753
3451.32 1684
3451.87 1668
3452.42 1735
3452.98 1676
3453.53 1576
3454.09 1508
3454.64 1628
3455.20 1632
3455.75 1589
3456.30 1538
3456.86 1574
3457.41 1623
3457.97 1587
3458.52 1562
3459.08 1492
3459.63 1567
3460.19 1610
3460.74 1533
3461.30 1634
3461.85 1733
3462.41 1755
3462.96 1637
3463.52 1653
3464.07 1548
3464.63 1738
3465.18 1769
3465.74 1676
3466.29 1709
3466.85 1764
3467.40 1875
3467.96 1929
3468.51 1912
3469.07 1762
3469.63 1829
3470.18 1803
3470.74 1783
3471.29 1840
3471.85 1839
3472.40 1824
3472.96 1757
3473.52 1708
3474.07 1834
3474.63 1826
3475.18 1793
3475.74 1873
3476.29 1873
3476.85 1846
3477.41 1856
3477.96 1934
3478.52 1959
3479.08 1862
3479.63 2016
3480.19 2063
3480.74 2008
3481.30 1914
3481.86 2057
3482.41 1991
3482.97 1892
3483.53 1851
3484.08 1934
3484.64 1833
3485.20 1998
3485.75 2102
3486.31 2032
3486.87 2033
3487.43 2172
3487.98 2168
3488.54 2123
3489.10 2339
3489.65 2665
3490.21 2805
3490.77 3049
3491.33 3211
3491.88 4035
3492.44 4096
3493.00 3930
3493.55 4281
3494.11 4077
3494.67 4248
3495.23 4157
3495.78 3689
3496.34 3385
3496.90 3452
3497.46 3646
3498.02 3655
3498.57 3901
3499.13 4485
3499.69 4689
3500.25 4924
3500.81 5176
3501.36 5262
3501.92 4693
3502.48 4489
3503.04 4029
3503.60 3872
3504.15 3738
3504.71 3725
3505.27 3464
3505.83 3324
3506.39 3234
3506.95 3292
3507.50 3125
3508.06 3085
3508.62 2982
3509.18 3005
3509.74 2810
3510.30 2719
3510.86 2720
3511.42 2452
3511.97 2497
3512.53 2336
3513.09 2193
3513.65 2167
3514.21 2095
3514.77 2118
3515.33 2131
3515.89 1956
3516.45 1891
3517.01 1963
3517.57 1981
3518.13 1889
3518.69 2131
3519.24 2109
3519.80 2196
3520.36 2147
3520.92 2072
3521.48 1952
3522.04 2178
3522.60 2327
3523.16 2142
3523.72 2088
3524.28 2188
3524.84 2155
3525.40 2116
3525.96 2102
3526.52 2138
3527.08 1880
3527.64 1978
3528.20 1867
3528.76 1932
3529.32 1884
3529.88 1768
3530.44 1712
3531.00 1743
3531.56 1861
3532.13 1826
3532.69 1800
3533.25 1867
3533.81 1971
3534.37 1968
3534.93 1927
3535.49 1914
3536.05 1832
3536.61 2015
3537.17 2092
3537.73 1988
3538.29 2012
3538.85 1888
3539.42 1988
3539.98 2038
3540.54 1792
3541.10 1812
3541.66 1783
3542.22 1913
3542.78 2032
3543.34 2094
3543.91 1980
3544.47 1800
3545.03 1880
3545.59 1868
3546.15 1760
3546.71 1899
3547.28 1787
3547.84 1718
3548.40 1740
3548.96 1637
3549.52 1737
3550.09 1820
3550.65 1673
3551.21 1863
3551.77 1776
3552.33 1689
3552.90 1862
3553.46 1648
3554.02 1745
3554.58 1679
3555.14 1831
3555.71 1802
3556.27 1829
3556.83 1811
3557.39 1826
3557.96 1830
3558.52 1709
3559.08 1693
3559.64 1712
3560.21 1819
3560.77 1839
3561.33 1806
3561.90 1675
3562.46 1770
3563.02 1814
3563.58 1893
3564.15 1783
3564.71 1692
3565.27 1598
3565.84 1740
3566.40 1621
3566.96 1672
3567.53 1673
3568.09 1750
3568.65 1698
3569.22 1716
3569.78 1680
3570.34 1437
3570.91 1631
3571.47 1719
3572.04 1644
3572.60 1608
3573.16 1625
3573.73 1716
3574.29 1724
3574.85 1759
3575.42 1656
3575.98 1789
3576.55 1873
3577.11 1776
3577.67 1992
3578.24 1783
3578.80 1697
3579.37 1734
3579.93 1718
3580.50 1701
3581.06 1678
3581.62 1745
3582.19 1756
3582.75 1728
3583.32 1608
3583.88 1549
3584.45 1506
3585.01 1505
3585.58 1630
3586.14 1701
3586.71 1757
3587.27 1478
3587.84 1573
3588.40 1500
3588.97 1556
3589.53 1690
3590.10 1621
3590.66 1580
3591.23 1661
3591.79 1681
3592.36 1641
3592.92 1533
3593.49 1494
3594.05 1537
3594.62 1580
3595.18 1627
3595.75 1617
3596.32 1591
3596.88 1590
3597.45 1661
3598.01 1725
3598.58 1727
3599.14 1571
3599.71 1517
3600.28 1611
3600.84 1690
3601.41 1735
3601.97 1648
3602.54 1680
3603.11 1564
3603.67 1382
3604.24 1593
3604.80 1584
3605.37 1568
3605.94 1490
3606.50 1464
3607.07 1556
3607.64 1507
3608.20 1362
3608.77 1465
3609.34 1414
3609.90 1373
3610.47 1475
3611.04 1411
3611.60 1575
3612.17 1567
3612.74 1405
3613.30 1512
3613.87 1606
3614.44 1749
3615.00 1797
3615.57 1751
3616.14 2047
3616.71 2319
3617.27 2604
3617.84 2701
3618.41 2964
3618.98 2679
3619.54 2734
3620.11 2870
3620.68 2855
3621.25 2805
3621.81 2498
3622.38 2179
3622.95 2014
3623.52 1903
3624.08 1927
3624.65 1682
3625.22 1689
3625.79 1635
3626.36 1588
3626.92 1491
3627.49 1373
3628.06 1428
3628.63 1420
3629.20 1441
3629.76 1490
3630.33 1375
3630.90 1421
3631.47 1422
3632.04 1465
3632.61 1462
3633.17 1493
3633.74 1463
3634.31 1424
3634.88 1511
3635.45 1412
3636.02 1447
3636.59 1444
3637.15 1421
3637.72 1368
3638.29 1554
3638.86 1608
3639.43 1658
3640.00 1754
3640.57 1522
3641.14 1542
3641.71 1650
3642.28 1546
3642.84 1588
3643.41 1627
3643.98 1711
3644.55 1872
3645.12 1745
3645.69 1822
3646.26 1727
3646.83 1582
3647.40 1546
3647.97 1724
3648.54 1635
3649.11 1659
3649.68 1652
3650.25 1685
3650.82 1623
3651.39 1766
3651.96 1817
3652.53 1821
3653.10 1714
3653.67 1803
3654.24 1767
3654.81 1778
3655.38 1719
3655.95 1794
3656.52 1756
3657.09 1821
3657.66 2006
3658.23 1839
3658.80 1859
3659.37 1711
3659.94 1803
3660.51 1894
3661.08 1856
3661.65 1791
3662.23 1809
3662.80 1884
3663.37 1828
3663.94 1649
3664.51 1807
3665.08 1671
3665.65 1721
3666.22 1812
3666.79 1914
3667.36 1883
3667.94 1834
3668.51 1733
3669.08 1721
3669.65 1716
3670.22 1754
3670.79 1688
3671.36 1564
3671.94 1543
3672.51 1577
3673.08 1640
3673.65 1634
3674.22 1670
3674.79 1727
3675.37 1620
3675.94 1733
3676.51 1755
3677.08 1749
3677.65 1706
3678.22 1782
3678.80 1705
3679.37 1718
3679.94 1569
3680.51 1658
3681.09 1533
3681.66 1516
3682.23 1545
3682.80 1526
3683.37 1419
3683.95 1518
3684.52 1666
3685.09 1791
3685.66 1609
3686.24 1587
3686.81 1705
3687.38 1608
3687.96 1745
3688.53 1697
3689.10 1503
3689.67 1536
3690.25 1549
3690.82 1538
3691.39 1717
3691.97 1723
3692.54 1673
3693.11 1668
3693.69 1758
3694.26 1693
3694.83 1606
3695.41 1648
3695.98 1707
3696.55 1693
3697.13 1702
3697.70 1641
3698.27 1860
3698.85 1797
3699.42 1929
3699.99 1941
3700.57 1590
3701.14 1640
3701.72 1668
3702.29 1735
3702.86 1796
3703.44 1598
3704.01 1629
3704.59 1704
3705.16 1523
3705.73 1588
3706.31 1658
3706.88 1672
3707.46 1602
3708.03 1762
3708.60 1739
3709.18 1575
3709.75 1650
3710.33 1738
3710.90 1764
3711.48 1423
3712.05 1546
3712.63 1688
3713.20 1775
3713.78 1701
3714.35 1716
3714.93 1554
3715.50 1480
3716.08 1565
3716.65 1611
3717.23 1642
3717.80 1776
3718.38 1757
3718.95 1790
3719.53 1801
3720.10 1700
3720.68 1784
3721.25 1884
3721.83 1917
3722.40 1990
3722.98 1889
3723.55 2034
3724.13 2142
3724.71 2252
3725.28 2203
3725.86 1881
3726.43 2027
3727.01 1979
3727.58 2040
3728.16 1875
3728.74 1873
3729.31 1997
3729.89 1797
3730.46 1890
3731.04 2038
3731.62 2264
3732.19 2294
3732.77 2354
3733.34 2300
3733.92 2641
3734.50 2765
3735.07 2672
3735.65 2545
3736.23 2519
3736.80 2399
3737.38 2299
3737.96 2148
3738.53 1975
3739.11 1980
3739.69 1974
3740.26 1845
3740.84 1768
3741.42 1605
3741.99 1773
3742.57 1896
3743.15 1792
3743.73 1699
3744.30 1690
3744.88 1705
3745.46 1680
3746.03 1711
3746.61 1695
3747.19 1674
3747.77 1794
3748.34 1655
3748.92 1639
3749.50 1662
3750.08 1604
3750.65 1608
3751.23 1664
3751.81 1592
3752.39 1466
3752.96 1491
3753.54 1520
3754.12 1588
3754.70 1526
3755.28 1484
3755.85 1624
3756.43 1575
3757.01 1643
3757.59 1637
3758.17 1596
3758.74 1686
3759.32 1654
3759.90 1769
3760.48 1655
3761.06 1695
3761.64 1757
3762.22 1688
3762.79 1671
3763.37 1740
3763.95 1675
3764.53 1716
3765.11 1676
3765.69 1716
3766.27 1812
3766.84 1829
3767.42 1736
3768.00 1932
3768.58 1867
3769.16 1812
3769.74 2007
3770.32 2072
3770.90 2170
3771.48 2310
3772.06 2403
3772.64 2359
3773.22 2437
3773.79 2378
3774.37 2273
3774.95 2127
3775.53 2177
3776.11 2090
3776.69 1967
3777.27 1850
3777.85 1716
3778.43 1733
3779.01 1678
3779.59 1507
3780.17 1442
3780.75 1506
3781.33 1650
3781.91 1678
3782.49 1705
3783.07 1766
3783.65 1586
3784.23 1717
3784.81 1778
3785.39 1684
3785.97 1794
3786.55 1756
3787.13 1737
3787.71 1788
3788.29 1727
3788.87 1726
3789.46 1720
3790.04 1698
3790.62 1546
3791.20 1505
3791.78 1549
3792.36 1631
3792.94 1678
3793.52 1661
3794.10 1500
3794.68 1441
3795.26 1446
3795.84 1460
3796.43 1615
3797.01 1576
3797.59 1680
3798.17 1588
3798.75 1445
3799.33 1329
3799.91 1548
3800.50 1806
3801.08 1769
3801.66 1723
3802.24 1730
3802.82 1731
3803.40 1699
3803.98 1799
3804.57 1595
3805.15 1705
3805.73 1795
3806.31 1927
3806.89 1677
3807.48 1779
3808.06 1854
3808.64 1997
3809.22 2050
3809.80 2024
3810.39 2150
3810.97 2112
3811.55 1885
3812.13 1823
3812.72 1893
3813.30 1960
3813.88 2070
3814.46 2126
3815.05 1967
3815.63 1994
3816.21 1908
3816.79 1813
3817.38 1931
3817.96 1878
3818.54 2012
3819.13 1954
3819.71 1950
3820.29 1664
3820.87 1623
3821.46 1639
3822.04 1666
3822.62 1610
3823.21 1646
3823.79 1596
3824.37 1525
3824.96 1379
3825.54 1430
3826.12 1615
3826.71 1558
3827.29 1438
3827.87 1565
3828.46 1499
3829.04 1502
3829.62 1417
3830.21 1494
3830.79 1503
3831.38 1401
3831.96 1579
3832.54 1367
3833.13 1437
3833.71 1517
3834.30 1356
3834.88 1546
3835.46 1568
3836.05 1375
3836.63 1243
3837.22 1484
3837.80 1525
3838.38 1520
3838.97 1538
3839.55 1405
3840.14 1386
3840.72 1344
3841.31 1510
3841.89 1409
3842.48 1476
3843.06 1430
3843.65 1370
3844.23 1352
3844.82 1502
3845.40 1455
3845.99 1397
3846.57 1455
3847.16 1515
3847.74 1407
3848.33 1338
3848.91 1307
3849.50 1369
3850.08 1340
3850.67 1403
3851.25 1484
3851.84 1472
3852.42 1543
3853.01 1506
3853.59 1512
3854.18 1646
3854.76 1650
3855.35 1491
3855.94 1511
3856.52 1490
3857.11 1592
3857.69 1686
3858.28 1731
3858.87 1802
3859.45 1729
3860.04 1891
3860.62 2036
3861.21 2127
3861.80 2183
3862.38 2191
3862.97 2266
3863.55 2321
3864.14 2263
3864.73 2163
3865.31 2177
3865.90 1998
3866.49 1956
3867.07 2045
3867.66 2051
3868.25 1850
3868.83 1744
3869.42 1552
3870.01 1717
3870.59 1634
3871.18 1652
3871.77 1821
3872.35 1694
3872.94 1769
3873.53 2046
3874.11 1954
3874.70 2173
3875.29 2177
3875.88 2042
3876.46 2123
3877.05 2076
3877.64 2068
3878.22 2154
3878.81 2235
3879.40 1919
3879.99 1953
3880.57 2033
3881.16 1897
3881.75 1847
3882.34 1613
3882.93 1577
3883.51 1761
3884.10 1622
3884.69 1569
3885.28 1442
3885.86 1433
3886.45 1530
3887.04 1402
3887.63 1541
3888.22 1621
3888.81 1714
3889.39 1643
3889.98 1563
3890.57 1694
3891.16 1713
3891.75 1594
3892.34 1584
3892.92 1641
3893.51 1704
3894.10 1744
3894.69 1774
3895.28 1632
3895.87 1511
3896.46 1541
3897.04 1710
3897.63 1634
3898.22 1645
3898.81 1715
3899.40 1636
3899.99 1491
3900.58 1741
3901.17 1634
3901.76 1566
3902.35 1469
3902.93 1571
3903.52 1551
3904.11 1463
3904.70 1414
3905.29 1561
3905.88 1461
3906.47 1499
3907.06 1568
3907.65 1410
3908.24 1276
3908.83 1495
3909.42 1571
3910.01 1502
3910.60 1492
3911.19 1300
3911.78 1575
3912.37 1471
3912.96 1470
3913.55 1372
3914.14 1255
3914.73 1435
3915.32 1498
3915.91 1365
3916.50 1495
3917.09 1508
3917.68 1474
3918.27 1510
3918.86 1402
3919.45 1286
3920.04 1350
3920.63 1462
3921.22 1621
3921.81 1503
3922.40 1371
3923.00 1419
3923.59 1311
3924.18 1398
3924.77 1295
3925.36 1483
3925.95 1437
3926.54 1469
3927.13 1439
3927.72 1453
3928.31 1422
3928.91 1454
3929.50 1430
3930.09 1394
3930.68 1502
3931.27 1281
3931.86 1288
3932.45 1314
3933.05 1399
3933.64 1300
3934.23 1371
3934.82 1380
3935.41 1355
3936.00 1156
3936.60 1167
3937.19 1317
3937.78 1302
3938.37 1414
3938.96 1407
3939.55 1485
3940.15 1289
3940.74 1486
3941.33 1510
3941.92 1374
3942.52 1525
3943.11 1415
3943.70 1430
3944.29 1463
3944.89 1469
3945.48 1320
3946.07 1281
3946.66 1383
3947.26 1374
3947.85 1288
3948.44 1293
3949.03 1351
3949.63 1366
3950.22 1470
3950.81 1471
3951.40 1335
3952.00 1497
3952.59 1475
3953.18 1421
3953.78 1346
3954.37 1328
3954.96 1401
3955.56 1446
3956.15 1514
3956.74 1566
3957.34 1473
3957.93 1458
3958.52 1515
3959.12 1569
3959.71 1507
3960.30 1445
3960.90 1454
3961.49 1543
3962.08 1446
3962.68 1467
3963.27 1536
3963.87 1435
3964.46 1391
3965.05 1463
3965.65 1484
3966.24 1455
3966.84 1401
3967.43 1394
3968.02 1541
3968.62 1553
3969.21 1444
3969.81 1562
3970.40 1668
3971.00 1466
3971.59 1413
3972.18 1607
3972.78 1520
3973.37 1518
3973.97 1578
3974.56 1532
3975.16 1440
3975.75 1536
3976.35 1770
3976.94 1690
3977.54 1656
3978.13 1769
3978.73 1747
3979.32 1699
3979.92 1757
3980.51 1715
3981.11 1559
3981.70 1598
3982.30 1463
3982.89 1401
3983.49 1554
3984.08 1416
3984.68 1375
3985.27 1495
3985.87 1426
3986.46 1449
3987.06 1661
3987.66 1664
3988.25 1550
3988.85 1511
3989.44 1412
3990.04 1461
3990.63 1404
3991.23 1582
3991.83 1497
3992.42 1424
3993.02 1409
3993.61 1344
3994.21 1534
3994.81 1680
3995.40 1650
3996.00 1573
3996.60 1496
3997.19 1544
3997.79 1513
3998.38 1521
3998.98 1594
3999.58 1498
4000.17 1507
4000.77 1415
4001.37 1416
4001.96 1426
4002.56 1531
4003.16 1471
4003.75 1554
4004.35 1547
4004.95 1577
4005.54 1536
4006.14 1556
4006.74 1598
4007.34 1585
4007.93 1611
4008.53 1567
4009.13 1708
4009.72 1644
4010.32 1450
4010.92 1564
4011.52 1656
4012.11 1587
4012.71 1578
4013.31 1587
4013.91 1548
4014.50 1584
4015.10 1577
4015.70 1593
4016.30 1661
4016.90 1609
4017.49 1466
4018.09 1541
4018.69 1541
4019.29 1592
4019.89 1594
4020.48 1553
4021.08 1453
4021.68 1586
4022.28 1465
4022.88 1373
4023.47 1509
4024.07 1563
4024.67 1574
4025.27 1472
4025.87 1532
4026.47 1552
4027.06 1684
4027.66 1748
4028.26 1838
4028.86 1772
4029.46 1794
4030.06 1771
4030.66 1630
4031.26 1684
4031.85 1660
4032.45 1719
4033.05 1756
4033.65 1738
4034.25 1772
4034.85 1695
4035.45 1727
4036.05 1679
4036.65 1698
4037.25 1730
4037.85 1714
4038.45 1670
4039.05 1617
4039.64 1552
4040.24 1338
4040.84 1555
4041.44 1614
4042.04 1509
4042.64 1511
4043.24 1400
4043.84 1395
4044.44 1462
4045.04 1586
4045.64 1401
4046.24 1426
4046.84 1545
4047.44 1545
4048.04 1609
4048.64 1419
4049.24 1609
4049.84 1676
4050.44 1581
4051.04 1594
4051.64 1541
4052.24 1548
4052.84 1532
4053.45 1586
4054.05 1504
4054.65 1537
4055.25 1424
4055.85 1368
4056.45 1430
4057.05 1442
4057.65 1409
4058.25 1444
4058.85 1310
4059.45 1405
4060.05 1478
4060.66 1333
4061.26 1202
4061.86 1215
4062.46 1338
4063.06 1378
4063.66 1304
4064.26 1366
4064.86 1398
4065.47 1277
4066.07 1345
4066.67 1251
4067.27 1288
4067.87 1342
4068.47 1490
4069.07 1577
4069.68 1378
4070.28 1347
4070.88 1290
4071.48 1277
4072.08 1476
4072.69 1353
4073.29 1496
4073.89 1422
4074.49 1451
4075.09 1390
4075.70 1260
4076.30 1335
4076.90 1400
4077.50 1366
4078.11 1334
4078.71 1355
4079.31 1340
4079.91 1447
4080.51 1392
4081.12 1374
4081.72 1454
4082.32 1379
4082.93 1389
4083.53 1411
4084.13 1403
4084.73 1526
4085.34 1377
4085.94 1268
4086.54 1362
4087.15 1500
4087.75 1459
4088.35 1392
4088.95 1321
4089.56 1321
4090.16 1434
4090.76 1305
4091.37 1250
4091.97 1210
4092.57 1178
4093.18 1219
4093.78 1228
4094.39 1275
4094.99 1221
4095.59 1208
4096.20 1295
4096.80 1219
4097.40 1221
4098.01 1443
4098.61 1442
4099.22 1359
4099.82 1301
4100.42 1328
4101.03 1438
4101.63 1373
4102.24 1470
4102.84 1305
4103.44 1404
4104.05 1320
4104.65 1140
4105.26 1323
4105.86 1237
4106.47 1226
4107.07 1341
4107.67 1377
4108.28 1341
4108.88 1450
4109.49 1356
4110.09 1392
4110.70 1372
4111.30 1385
4111.91 1403
4112.51 1334
4113.12 1362
4113.72 1340
4114.33 1225
4114.93 1298
4115.54 1297
4116.14 1401
4116.75 1382
4117.35 1321
4117.96 1390
4118.56 1338
4119.17 1348
4119.77 1381
4120.38 1286
4120.99 1269
4121.59 1339
4122.20 1372
4122.80 1336
4123.41 1369
4124.01 1364
4124.62 1372
4125.23 1377
4125.83 1321
4126.44 1254
4127.04 1265
4127.65 1373
4128.26 1416
4128.86 1322
4129.47 1311
4130.07 1354
4130.68 1462
4131.29 1387
4131.89 1315
4132.50 1266
4133.11 1478
4133.71 1309
4134.32 1379
4134.92 1255
4135.53 1430
4136.14 1483
4136.74 1505
4137.35 1490
4137.96 1457
4138.56 1448
4139.17 1593
4139.78 1575
4140.39 1499
4140.99 1443
4141.60 1573
4142.21 1553
4142.81 1600
4143.42 1499
4144.03 1480
4144.64 1526
4145.24 1483
4145.85 1351
4146.46 1293
4147.06 1331
4147.67 1384
4148.28 1274
4148.89 1392
4149.49 1459
4150.10 1356
4150.71 1269
4151.32 1303
4151.93 1327
4152.53 1403
4153.14 1317
4153.75 1249
4154.36 1144
4154.97 1108
4155.57 1143
4156.18 1264
4156.79 1144
4157.40 1278
4158.01 1367
4158.61 1319
4159.22 1268
4159.83 1256
4160.44 1281
4161.05 1361
4161.66 1228
4162.26 1374
4162.87 1393
4163.48 1343
4164.09 1252
4164.70 1479
4165.31 1457
4165.92 1385
4166.53 1454
4167.13 1419
4167.74 1448
4168.35 1521
4168.96 1522
4169.57 1425
4170.18 1510
4170.79 1584
4171.40 1565
4172.01 1358
4172.62 1462
4173.23 1489
4173.84 1429
4174.44 1491
4175.05 1539
4175.66 1575
4176.27 1525
4176.88 1490
4177.49 1572
4178.10 1564
4178.71 1482
4179.32 1409
4179.93 1500
4180.54 1538
4181.15 1413
4181.76 1386
4182.37 1359
4182.98 1418
4183.59 1421
4184.20 1215
4184.81 1248
4185.42 1303
4186.03 1291
4186.64 1294
4187.25 1289
4187.86 1291
4188.47 1313
4189.08 1298
4189.70 1451
4190.31 1411
4190.92 1401
4191.53 1603
4192.14 1719
4192.75 1740
4193.36 1818
4193.97 1789
4194.58 1767
4195.19 1877
4195.80 1982
4196.41 1874
4197.03 1809
4197.64 1753
4198.25 1766
4198.86 1680
4199.47 1654
4200.08 1655
4200.69 1604
4201.30 1534
4201.92 1464
4202.53 1515
4203.14 1506
4203.75 1552
4204.36 1396
4204.97 1413
4205.58 1498
4206.20 1448
4206.81 1356
4207.42 1447
4208.03 1508
4208.64 1505
4209.26 1460
4209.87 1406
4210.48 1577
4211.09 1606
4211.70 1505
4212.32 1433
4212.93 1481
4213.54 1420
4214.15 1459
4214.77 1514
4215.38 1588
4215.99 1559
4216.60 1595
4217.22 1573
4217.83 1641
4218.44 1759
4219.05 1927
4219.67 1860
4220.28 1923
4220.89 2101
4221.50 2113
4222.12 2206
4222.73 2299
4223.34 2307
4223.96 2467
4224.57 2696
4225.18 2714
4225.80 3031
4226.41 3733
4227.02 3926
4227.64 4083
4228.25 4456
4228.86 4726
4229.48 4828
4230.09 5074
4230.70 5089
4231.32 4700
4231.93 4119
4232.54 3524
4233.16 3215
4233.77 2907
4234.39 2658
4235.00 2452
4235.61 2453
4236.23 2254
4236.84 2272
4237.45 2062
4238.07 2022
4238.68 2063
4239.30 2156
4239.91 2168
4240.53 2059
4241.14 1884
4241.75 2039
4242.37 1918
4242.98 1849
4243.60 1809
4244.21 1922
4244.83 1850
4245.44 1854
4246.06 1898
4246.67 1973
4247.29 1977
4247.90 2057
4248.51 2076
4249.13 1861
4249.74 1956
4250.36 1982
4250.97 1909
4251.59 1879
4252.20 1839
4252.82 1838
4253.44 1999
4254.05 1937
4254.67 1826
4255.28 1859
4255.90 1774
4256.51 1695
4257.13 1806
4257.74 1826
4258.36 1823
4258.97 1760
4259.59 1732
4260.21 1603
4260.82 1593
4261.44 1664
4262.05 1645
4262.67 1693
4263.28 1539
4263.90 1512
4264.52 1645
4265.13 1638
4265.75 1632
4266.36 1746
4266.98 1879
4267.60 1758
4268.21 1766
4268.83 1694
4269.45 1756
4270.06 1851
4270.68 1572
4271.29 1641
4271.91 1773
4272.53 1575
4273.14 1658
4273.76 1587
4274.38 1634
4274.99 1723
4275.61 1540
4276.23 1647
4276.85 1675
4277.46 1744
4278.08 1654
4278.70 1664
4279.31 1844
4279.93 1769
4280.55 1646
4281.16 1474
4281.78 1549
4282.40 1529
4283.02 1647
4283.63 1551
4284.25 1480
4284.87 1312
4285.49 1381
4286.10 1490
4286.72 1566
4287.34 1460
4287.96 1463
4288.57 1442
4289.19 1272
4289.81 1335
4290.43 1356
4291.05 1386
4291.66 1490
4292.28 1418
4292.90 1297
4293.52 1361
4294.14 1402
4294.75 1441
4295.37 1451
4295.99 1401
4296.61 1356
4297.23 1449
4297.85 1459
4298.46 1593
4299.08 1439
4299.70 1380
4300.32 1380
4300.94 1356
4301.56 1438
4302.18 1510
4302.79 1435
4303.41 1369
4304.03 1483
4304.65 1705
4305.27 1593
4305.89 1665
4306.51 1582
4307.13 1475
4307.75 1474
4308.36 1342
4308.98 1384
4309.60 1290
4310.22 1403
4310.84 1428
4311.46 1363
4312.08 1471
4312.70 1590
4313.32 1587
4313.94 1454
4314.56 1439
4315.18 1469
4315.80 1521
4316.42 1378
4317.04 1388
4317.66 1566
4318.28 1382
4318.90 1387
4319.52 1388
4320.14 1483
4320.76 1501
4321.38 1454
4322.00 1461
4322.62 1422
4323.24 1417
4323.86 1587
4324.48 1527
4325.10 1487
4325.72 1490
4326.34 1696
4326.96 1612
4327.58 1595
4328.20 1564
4328.82 1652
4329.44 1701
4330.06 1623
4330.68 1481
4331.30 1679
4331.93 1407
4332.55 1720
4333.17 1693
4333.79 1700
4334.41 1696
4335.03 1776
4335.65 1967
4336.27 2019
4336.89 2101
4337.51 2189
4338.14 2400
4338.76 2497
4339.38 2544
4340.00 2570
4340.62 2367
4341.24 2140
4341.86 2178
4342.49 2333
4343.11 2505
4343.73 2498
4344.35 2655
4344.97 3097
4345.60 3492
4346.22 3671
4346.84 3723
4347.46 4104
4348.08 4115
4348.70 4257
4349.33 3769
4349.95 3470
4350.57 3353
4351.19 2886
4351.82 2644
4352.44 2680
4353.06 2101
4353.68 1970
4354.31 2014
4354.93 1896
4355.55 1769
4356.17 1972
4356.80 1940
4357.42 1811
4358.04 1749
4358.66 1928
4359.29 1983
4359.91 1816
4360.53 1794
4361.16 1735
4361.78 1826
4362.40 1677
4363.02 1760
4363.65 1787
4364.27 1847
4364.89 1742
4365.52 1787
4366.14 1644
4366.76 1526
4367.39 1721
4368.01 1761
4368.63 1709
4369.26 1421
4369.88 1459
4370.50 1495
4371.13 1515
4371.75 1508
4372.38 1315
4373.00 1369
4373.62 1521
4374.25 1487
4374.87 1426
4375.49 1514
4376.12 1502
4376.74 1373
4377.37 1466
4377.99 1488
4378.62 1469
4379.24 1584
4379.86 1681
4380.49 1686
4381.11 1733
4381.74 1640
4382.36 1630
4382.99 1547
4383.61 1609
4384.24 1744
4384.86 1694
4385.48 1639
4386.11 1575
4386.73 1542
4387.36 1656
4387.98 1671
4388.61 1568
4389.23 1695
4389.86 1647
4390.48 1536
4391.11 1723
4391.73 1617
4392.36 1632
4392.98 1614
4393.61 1918
4394.23 1874
4394.86 1975
4395.49 2029
4396.11 2120
4396.74 2074
4397.36 2101
4397.99 2040
4398.61 2182
4399.24 2121
4399.86 2021
4400.49 1887
4401.12 2131
4401.74 1990
4402.37 1899
4402.99 1668
4403.62 1761
4404.25 1857
4404.87 1681
4405.50 1626
4406.12 1599
4406.75 1649
4407.38 1721
4408.00 1655
4408.63 1613
4409.25 1637
4409.88 1645
4410.51 1663
4411.13 1662
4411.76 1577
4412.39 1424
4413.01 1473
4413.64 1504
4414.27 1528
4414.89 1561
4415.52 1570
4416.15 1517
4416.77 1572
4417.40 1524
4418.03 1612
4418.66 1506
4419.28 1492
4419.91 1540
4420.54 1421
4421.16 1374
4421.79 1383
4422.42 1423
4423.05 1378
4423.67 1392
4424.30 1474
4424.93 1439
4425.56 1537
4426.18 1592
4426.81 1290
4427.44 1253
4428.07 1276
4428.69 1229
4429.32 1294
4429.95 1348
4430.58 1313
4431.21 1436
4431.83 1458
4432.46 1392
4433.09 1387
4433.72 1366
4434.35 1292
4434.97 1266
4435.60 1358
4436.23 1375
4436.86 1411
4437.49 1470
4438.12 1412
4438.74 1389
4439.37 1422
4440.00 1351
4440.63 1297
4441.26 1369
4441.89 1381
4442.52 1320
4443.14 1217
4443.77 1330
4444.40 1397
4445.03 1384
4445.66 1436
4446.29 1360
4446.92 1370
4447.55 1268
4448.18 1469
4448.81 1405
4449.44 1367
4450.06 1315
4450.69 1280
4451.32 1212
4451.95 1181
4452.58 1292
4453.21 1327
4453.84 1367
4454.47 1277
4455.10 1326
4455.73 1435
4456.36 1459
4456.99 1421
4457.62 1518
4458.25 1517
4458.88 1526
4459.51 1449
4460.14 1328
4460.77 1399
4461.40 1193
4462.03 1162
4462.66 1191
4463.29 1188
4463.92 1311
4464.55 1277
4465.18 1164
4465.81 1050
4466.44 1202
4467.07 1204
4467.70 1125
4468.33 1167
4468.96 1327
4469.59 1183
4470.22 1153
4470.86 1241
4471.49 1179
4472.12 1204
4472.75 1113
4473.38 1208
4474.01 1156
4474.64 1238
4475.27 1329
4475.90 1094
4476.53 1159
4477.16 1177
4477.80 1267
4478.43 1335
4479.06 1320
4479.69 1313
4480.32 1420
4480.95 1293
4481.58 1364
4482.22 1383
4482.85 1265
4483.48 1273
4484.11 1395
4484.74 1273
4485.37 1349
4486.01 1419
4486.64 1422
4487.27 1492
4487.90 1447
4488.53 1339
4489.17 1404
4489.80 1393
4490.43 1312
4491.06 1345
4491.69 1421
4492.33 1379
4492.96 1207
4493.59 1257
4494.22 1397
4494.86 1325
4495.49 1206
4496.12 1296
4496.75 1437
4497.39 1355
4498.02 1337
4498.65 1372
4499.28 1511
4499.92 1570
4500.55 1517
4501.18 1522
4501.82 1505
4502.45 1497
4503.08 1729
4503.71 1735
4504.35 1633
4504.98 1724
4505.61 1609
4506.25 1506
4506.88 1502
4507.51 1453
4508.15 1443
4508.78 1332
4509.41 1335
4510.05 1420
4510.68 1316
4511.31 1266
4511.95 1299
4512.58 1391
4513.22 1337
4513.85 1267
4514.48 1322
4515.12 1256
4515.75 1197
4516.39 1346
4517.02 1377
4517.65 1238
4518.29 1178
4518.92 1271
4519.56 1320
4520.19 1201
4520.82 1307
4521.46 1214
4522.09 1128
4522.73 1110
4523.36 1132
4524.00 1214
4524.63 1327
4525.27 1217
4525.90 1207
4526.53 1208
4527.17 1300
4527.80 1458
4528.44 1501
4529.07 1479
4529.71 1582
4530.34 1850
4530.98 2044
4531.61 2119
4532.25 2261
4532.88 2468
4533.52 2216
4534.15 2272
4534.79 2071
4535.42 1936
4536.06 1847
4536.69 1866
4537.33 1714
4537.97 1646
4538.60 1467
4539.24 1351
4539.87 1339
4540.51 1315
4541.14 1269
4541.78 1261
4542.42 1219
4543.05 1203
4543.69 1247
4544.32 1215
4544.96 1174
4545.59 1273
4546.23 1260
4546.87 1229
4547.50 1160
4548.14 1151
4548.78 1255
4549.41 1273
4550.05 1236
4550.68 1167
4551.32 1170
4551.96 1136
4552.59 1109
4553.23 1114
4553.87 1104
4554.50 1171
4555.14 1235
4555.78 1214
4556.41 1258
4557.05 1262
4557.69 1284
4558.32 1316
4558.96 1257
4559.60 1288
4560.24 1205
4560.87 1251
4561.51 1319
4562.15 1177
4562.78 1276
4563.42 1148
4564.06 1168
4564.70 1205
4565.33 1284
4565.97 1341
4566.61 1191
4567.25 1282
4567.88 1188
4568.52 1221
4569.16 1267
4569.80 1475
4570.43 1456
4571.07 1417
4571.71 1265
4572.35 1232
4572.98 1200
4573.62 1159
4574.26 1174
4574.90 1265
4575.54 1198
4576.18 1210
4576.81 1152
4577.45 1122
4578.09 1195
4578.73 1210
4579.37 1169
4580.00 1142
4580.64 1168
4581.28 1174
4581.92 1306
4582.56 1297
4583.20 1295
4583.84 1221
4584.47 1233
4585.11 1261
4585.75 1198
4586.39 1254
4587.03 1264
4587.67 1374
4588.31 1220
4588.95 1297
4589.59 1230
4590.23 1387
4590.86 1445
4591.50 1451
4592.14 1460
4592.78 1487
4593.42 1469
4594.06 1482
4594.70 1389
4595.34 1500
4595.98 1375
4596.62 1307
4597.26 1207
4597.90 1323
4598.54 1283
4599.18 1356
4599.82 1311
4600.46 1331
4601.10 1457
4601.74 1376
4602.38 1426
4603.02 1537
4603.66 1572
4604.30 1544
4604.94 1452
4605.58 1416
4606.22 1468
4606.86 1344
4607.50 1372
4608.14 1453
4608.78 1486
4609.42 1415
4610.06 1630
4610.70 1508
4611.34 1440
4611.98 1492
4612.62 1529
4613.26 1350
4613.90 1293
4614.54 1387
4615.19 1336
4615.83 1335
4616.47 1276
4617.11 1217
4617.75 1393
4618.39 1315
4619.03 1288
4619.67 1286
4620.31 1311
4620.96 1158
4621.60 1200
4622.24 1201
4622.88 1145
4623.52 1211
4624.16 1227
4624.80 1297
4625.45 1219
4626.09 1197
4626.73 1177
4627.37 1174
4628.01 1204
4628.65 1215
4629.30 1146
4629.94 1178
4630.58 1293
4631.22 1168
4631.86 1260
4632.51 1319
4633.15 1423
4633.79 1262
4634.43 1293
4635.07 1392
4635.72 1504
4636.36 1552
4637.00 1668
4637.64 1638
4638.29 1604
4638.93 1665
4639.57 1786
4640.21 1698
4640.86 1769
4641.50 1812
4642.14 1783
4642.78 1582
4643.43 1544
4644.07 1502
4644.71 1544
4645.36 1495
4646.00 1394
4646.64 1362
4647.29 1297
4647.93 1243
4648.57 1270
4649.21 1300
4649.86 1309
4650.50 1374
4651.14 1360
4651.79 1313
4652.43 1410
4653.07 1341
4653.72 1382
4654.36 1404
4655.01 1417
4655.65 1463
4656.29 1324
4656.94 1275
4657.58 1291
4658.22 1275
4658.87 1160
4659.51 1229
4660.16 1243
4660.80 1136
4661.44 1144
4662.09 1133
4662.73 1138
4663.38 1182
4664.02 1152
4664.67 1174
4665.31 1150
4665.95 1179
4666.60 1131
4667.24 1143
4667.89 1153
4668.53 1140
4669.18 1111
4669.82 1119
4670.47 1087
4671.11 1155
4671.76 1217
4672.40 1217
4673.04 1105
4673.69 1109
4674.33 1118
4674.98 1030
4675.62 1072
4676.27 1199
4676.92 1133
4677.56 1021
4678.21 1041
4678.85 1107
4679.50 1262
4680.14 1259
4680.79 1445
4681.43 1307
4682.08 1363
4682.72 1370
4683.37 1330
4684.01 1271
4684.66 1492
4685.31 1426
4685.95 1237
4686.60 1287
4687.24 1330
4687.89 1320
4688.54 1299
4689.18 1283
4689.83 1195
4690.47 1244
4691.12 1188
4691.77 1187
4692.41 1275
4693.06 1271
4693.70 1267
4694.35 1355
4695.00 1390
4695.64 1270
4696.29 1319
4696.94 1422
4697.58 1451
4698.23 1466
4698.88 1625
4699.52 1782
4700.17 1805
4700.82 1809
4701.46 1840
4702.11 1737
4702.76 1552
4703.40 1411
4704.05 1453
4704.70 1493
4705.35 1394
4705.99 1398
4706.64 1351
4707.29 1291
4707.93 1422
4708.58 1334
4709.23 1369
4709.88 1339
4710.52 1308
4711.17 1358
4711.82 1262
4712.47 1269
4713.11 1373
4713.76 1469
4714.41 1260
4715.06 1335
4715.70 1308
4716.35 1308
4717.00 1195
4717.65 1326
4718.30 1311
4718.94 1220
4719.59 1259
4720.24 1238
4720.89 1256
4721.54 1228
4722.19 1154
4722.83 1235
4723.48 1221
4724.13 1197
4724.78 1276
4725.43 1317
4726.08 1385
4726.72 1563
4727.37 1580
4728.02 1466
4728.67 1453
4729.32 1557
4729.97 1475
4730.62 1441
4731.27 1445
4731.91 1293
4732.56 1152
4733.21 1101
4733.86 1289
4734.51 1223
4735.16 1184
4735.81 1214
4736.46 1288
4737.11 1176
4737.76 1194
4738.41 1261
4739.06 1214
4739.70 1261
4740.35 1217
4741.00 1334
4741.65 1316
4742.30 1281
4742.95 1285
4743.60 1268
4744.25 1335
4744.90 1384
4745.55 1396
4746.20 1323
4746.85 1320
4747.50 1250
4748.15 1239
4748.80 1302
4749.45 1503
4750.10 1551
4750.75 1664
4751.40 1560
4752.05 1541
4752.70 1561
4753.35 1594
4754.00 1552
4754.65 1558
4755.31 1523
4755.96 1498
4756.61 1370
4757.26 1403
4757.91 1450
4758.56 1311
4759.21 1293
4759.86 1418
4760.51 1292
4761.16 1253
4761.81 1214
4762.46 1240
4763.11 1203
4763.77 1333
4764.42 1304
4765.07 1320
4765.72 1339
4766.37 1404
4767.02 1484
4767.67 1436
4768.33 1465
4768.98 1496
4769.63 1564
4770.28 1541
4770.93 1373
4771.58 1357
4772.23 1352
4772.89 1328
4773.54 1334
4774.19 1163
4774.84 1220
4775.49 1352
4776.15 1229
4776.80 1291
4777.45 1383
4778.10 1358
4778.75 1332
4779.41 1313
4780.06 1443
4780.71 1418
4781.36 1274
4782.02 1404
4782.67 1402
4783.32 1401
4783.97 1152
4784.63 1207
4785.28 1269
4785.93 1320
4786.58 1213
4787.24 1140
4787.89 1178
4788.54 1166
4789.19 1195
4789.85 1202
4790.50 1157
4791.15 1120
4791.81 1148
4792.46 1287
4793.11 1188
4793.77 1303
4794.42 1220
4795.07 1207
4795.72 1174
4796.38 1167
4797.03 1206
4797.69 1170
4798.34 1289
4798.99 1217
4799.65 1182
4800.30 1111
4800.95 1172
4801.61 1300
4802.26 1276
4802.91 1340
4803.57 1151
4804.22 1162
4804.88 1187
4805.53 1255
4806.18 1223
4806.84 1202
4807.49 1220
4808.15 1247
4808.80 1120
4809.45 1141
4810.11 1179
4810.76 1252
4811.42 1244
4812.07 1225
4812.73 1195
4813.38 1239
4814.04 1134
4814.69 1111
4815.34 1293
4816.00 1238
4816.65 1191
4817.31 1225
4817.96 1369
4818.62 1369
4819.27 1147
4819.93 1208
4820.58 1412
4821.24 1374
4821.89 1351
4822.55 1510
4823.20 1534
4823.86 1567
4824.51 1399
4825.17 1563
4825.82 1519
4826.48 1463
4827.14 1564
4827.79 1586
4828.45 1737
4829.10 1669
4829.76 1485
4830.41 1553
4831.07 1429
4831.72 1461
4832.38 1586
4833.04 1504
4833.69 1568
4834.35 1585
4835.00 1485
4835.66 1622
4836.32 1620
4836.97 1689
4837.63 1728
4838.28 1744
4838.94 1640
4839.60 1652
4840.25 1526
4840.91 1707
4841.57 1667
4842.22 1655
4842.88 1600
4843.54 1633
4844.19 1610
4844.85 1775
4845.51 1674
4846.16 1725
4846.82 1883
4847.48 1809
4848.13 1802
4848.79 2067
4849.45 1949
4850.10 2288
4850.76 2287
4851.42 2226
4852.07 2321
4852.73 2421
4853.39 2359
4854.05 2457
4854.70 2334
4855.36 2278
4856.02 2045
4856.68 2073
4857.33 2075
4857.99 2061
4858.65 2234
4859.31 2159
4859.96 2147
4860.62 2188
4861.28 2027
4861.94 1947
4862.59 2000
4863.25 1871
4863.91 1838
4864.57 1882
4865.23 1886
4865.88 1820
4866.54 1929
4867.20 1718
4867.86 1851
4868.52 1681
4869.18 1677
4869.83 1785
4870.49 1742
4871.15 1747
4871.81 1891
4872.47 1752
4873.13 1660
4873.78 1701
4874.44 1923
4875.10 1781
4875.76 1594
4876.42 1728
4877.08 1648
4877.74 1820
4878.40 1896
4879.06 1794
4879.71 1782
4880.37 1736
4881.03 1690
4881.69 1685
4882.35 1623
4883.01 1732
4883.67 1605
4884.33 1467
4884.99 1486
4885.65 1518
4886.31 1444
4886.97 1548
4887.63 1564
4888.29 1573
4888.94 1588
4889.60 1619
4890.26 1658
4890.92 1714
4891.58 1826
4892.24 1811
4892.90 1735
4893.56 1700
4894.22 1550
4894.88 1585
4895.54 1701
4896.20 1477
4896.86 1508
4897.52 1472
4898.18 1418
4898.84 1560
4899.50 1633
4900.17 1615
4900.83 1509
4901.49 1575
4902.15 1668
4902.81 1590
4903.47 1557
4904.13 1442
4904.79 1404
4905.45 1429
4906.11 1392
4906.77 1450
4907.43 1227
4908.09 1218
4908.75 1213
4909.42 1370
4910.08 1371
4910.74 1239
4911.40 1327
4912.06 1264
4912.72 1359
4913.38 1400
4914.04 1282
4914.70 1274
4915.37 1316
4916.03 1280
4916.69 1281
4917.35 1236
4918.01 1242
4918.67 1175
4919.34 1265
4920.00 1284
4920.66 1194
4921.32 1217
4921.98 1120
4922.64 1179
4923.31 1255
4923.97 1161
4924.63 1133
4925.29 1121
4925.95 1191
4926.62 1069
4927.28 1191
4927.94 1299
4928.60 1332
4929.27 1415
4929.93 1443
4930.59 1401
4931.25 1390
4931.92 1357
4932.58 1454
4933.24 1471
4933.90 1475
4934.57 1420
4935.23 1402
4935.89 1390
4936.55 1254
4937.22 1289
4937.88 1431
4938.54 1416
4939.21 1457
4939.87 1382
4940.53 1427
4941.20 1419
4941.86 1311
4942.52 1263
4943.19 1380
4943.85 1238
4944.51 1216
4945.18 1221
4945.84 1169
4946.50 1198
4947.17 1210
4947.83 1133
4948.49 1260
4949.16 1075
4949.82 1099
4950.48 1112
4951.15 1166
4951.81 1181
4952.48 1163
4953.14 1134
4953.80 1167
4954.47 1049
4955.13 1154
4955.80 1164
4956.46 1255
4957.12 1326
4957.79 1128
4958.45 989
4959.12 1134
4959.78 1177
4960.45 1290
4961.11 1257
4961.78 1280
4962.44 1534
4963.10 1498
4963.77 1618
4964.43 1705
4965.10 1686
4965.76 1744
4966.43 1559
4967.09 1517
4967.76 1566
4968.42 1571
4969.09 1474
4969.75 1334
4970.42 1198
4971.08 1224
4971.75 1260
4972.41 1330
4973.08 1191
4973.74 1179
4974.41 1176
4975.08 1211
4975.74 1260
4976.41 1287
4977.07 1229
4977.74 1276
4978.40 1348
4979.07 1360
4979.73 1328
4980.40 1276
4981.07 1243
4981.73 1093
4982.40 1242
4983.06 1370
4983.73 1329
4984.40 1364
4985.06 1271
4985.73 1294
4986.39 1259
4987.06 1453
4987.73 1516
4988.39 1460
4989.06 1472
4989.73 1504
4990.39 1506
4991.06 1534
4991.73 1674
4992.39 1555
4993.06 1492
4993.73 1416
4994.39 1292
4995.06 1314
4995.73 1198
4996.39 1176
4997.06 1098
4997.73 992
4998.39 1015
4999.06 1033
4999.73 1066
5000.39 1021
5001.06 1083
5001.73 1039
5002.40 1090
5003.06 1047
5003.73 1134
5004.40 1105
5005.07 1060
5005.73 1136
5006.40 1100
5007.07 1042
5007.74 1040
5008.40 1130
5009.07 1147
5009.74 1176
5010.41 1212
5011.07 1211
5011.74 1108
5012.41 1222
5013.08 1085
5013.75 1054
5014.41 1042
5015.08 1102
5015.75 1087
5016.42 1123
5017.09 1137
5017.75 1186
5018.42 1139
5019.09 1152
5019.76 1125
5020.43 1223
5021.10 1181
5021.77 1328
5022.43 1356
5023.10 1410
5023.77 1353
5024.44 1340
5025.11 1242
5025.78 1299
5026.45 1295
5027.12 1350
5027.78 1262
5028.45 1281
5029.12 1257
5029.79 1122
5030.46 1111
5031.13 1056
5031.80 1062
5032.47 1131
5033.14 1102
5033.81 1107
5034.48 1108
5035.15 1178
5035.82 1094
5036.48 1086
5037.15 1123
5037.82 1038
5038.49 1038
5039.16 1155
5039.83 1114
5040.50 1115
5041.17 1104
5041.84 1041
5042.51 1098
5043.18 1188
5043.85 1201
5044.52 1167
5045.19 1145
5045.86 1154
5046.53 1104
5047.20 975
5047.87 1015
5048.54 1162
5049.21 1134
5049.88 1288
5050.55 1210
5051.23 1072
5051.90 1117
5052.57 1257
5053.24 1147
5053.91 1077
5054.58 1176
5055.25 1170
5055.92 1080
5056.59 1001
5057.26 1107
5057.93 1138
5058.60 1021
5059.27 1093
5059.95 1058
5060.62 1144
5061.29 1086
5061.96 1129
5062.63 1161
5063.30 1129
5063.97 1057
5064.64 1038
5065.32 1066
5065.99 1112
5066.66 1019
5067.33 1087
5068.00 1077
5068.67 1058
5069.35 1094
5070.02 1001
5070.69 944
5071.36 856
5072.03 1109
5072.70 1022
5073.38 944
5074.05 975
5074.72 1034
5075.39 1066
5076.07 1062
5076.74 1153
5077.41 1108
5078.08 1130
5078.75 1135
5079.43 1150
5080.10 1146
5080.77 1330
5081.44 1361
5082.12 1268
5082.79 1223
5083.46 1232
5084.13 1182
5084.81 1192
5085.48 1193
5086.15 1081
5086.83 1020
5087.50 1190
5088.17 1302
5088.84 1245
5089.52 1211
5090.19 1274
5090.86 1284
5091.54 1294
5092.21 1294
5092.88 1277
5093.56 1379
5094.23 1359
5094.90 1247
5095.58 1247
5096.25 1319
5096.92 1212
5097.60 1135
5098.27 1224
5098.94 1105
5099.62 1045
5100.29 1096
5100.97 1197
5101.64 1143
5102.31 1147
5102.99 1197
5103.66 1236
5104.34 1355
5105.01 1354
5105.68 1319
5106.36 1333
5107.03 1274
5107.71 1360
5108.38 1326
5109.06 1362
5109.73 1323
5110.40 1131
5111.08 1169
5111.75 1286
5112.43 1230
5113.10 1210
5113.78 1111
5114.45 1029
5115.13 1135
5115.80 1102
5116.48 1067
5117.15 1108
5117.83 1205
5118.50 1128
5119.18 1185
5119.85 1258
5120.53 1186
5121.20 1305
5121.88 1359
5122.55 1346
5123.23 1168
5123.90 1263
5124.58 1191
5125.25 1209
5125.93 1260
5126.60 1095
5127.28 1010
5127.95 1051
5128.63 1146
5129.31 1309
5129.98 1185
5130.66 1206
5131.33 1162
5132.01 1123
5132.69 1210
5133.36 1204
5134.04 1130
5134.71 1055
5135.39 1232
5136.07 1107
5136.74 1183
5137.42 1124
5138.09 1168
5138.77 1230
5139.45 1184
5140.12 1135
5140.80 1179
5141.48 1205
5142.15 1211
5142.83 1171
5143.51 1154
5144.18 1151
5144.86 1288
5145.54 1048
5146.21 1072
5146.89 1206
5147.57 1048
5148.24 988
5148.92 1027
5149.60 944
5150.27 987
5150.95 974
5151.63 1001
5152.31 1142
5152.98 1048
5153.66 1017
5154.34 1029
5155.01 1053
5155.69 962
5156.37 969
5157.05 1008
5157.72 989
5158.40 938
5159.08 1031
5159.76 1068
5160.44 1059
5161.11 1065
5161.79 1036
5162.47 977
5163.15 933
5163.82 1012
5164.50 904
5165.18 1004
5165.86 1013
5166.54 1048
5167.21 1107
5167.89 1035
5168.57 1124
5169.25 1130
5169.93 1070
5170.61 1073
5171.28 1036
5171.96 1038
5172.64 1040
5173.32 961
5174.00 993
5174.68 1011
5175.36 992
5176.04 980
5176.71 1016
5177.39 1087
5178.07 1046
5178.75 1074
5179.43 1000
5180.11 984
5180.79 1085
5181.47 1020
5182.15 1063
5182.83 1117
5183.50 1072
5184.18 1011
5184.86 994
5185.54 1055
5186.22 1008
5186.90 937
5187.58 1085
5188.26 1114
5188.94 978
5189.62 933
5190.30 868
5190.98 955
5191.66 1010
5192.34 1054
5193.02 1047
5193.70 920
5194.38 923
5195.06 937
5195.74 864
5196.42 936
5197.10 1040
5197.78 1011
5198.46 1056
5199.14 946
5199.82 915
5200.50 981
5201.18 962
5201.86 983
5202.54 973
5203.22 1083
5203.90 1041
5204.58 933
5205.26 982
5205.94 951
5206.63 953
5207.31 1020
5207.99 1122
5208.67 1120
5209.35 1157
5210.03 1175
5210.71 1191
5211.39 1103
5212.07 1084
5212.75 1099
5213.44 1155
5214.12 1061
5214.80 1048
5215.48 1113
5216.16 1079
5216.84 985
5217.52 1086
5218.20 1130
5218.89 1104
5219.57 1128
5220.25 1075
5220.93 1060
5221.61 1012
5222.29 1129
5222.98 1201
5223.66 1137
5224.34 1037
5225.02 1093
5225.70 1046
5226.39 940
5227.07 982
5227.75 1085
5228.43 1087
5229.12 1074
5229.80 1018
5230.48 1143
5231.16 1093
5231.84 1038
5232.53 1164
5233.21 1126
5233.89 998
5234.57 1055
5235.26 1026
5235.94 990
5236.62 1070
5237.31 1089
5237.99 1150
5238.67 1097
5239.35 1148
5240.04 1078
5240.72 1125
5241.40 1174
5242.09 1110
5242.77 1076
5243.45 1065
5244.14 1011
5244.82 1095
5245.50 1007
5246.19 1026
5246.87 1103
5247.55 1173
5248.24 1054
5248.92 1034
5249.60 1147
5250.29 1117
5250.97 1142
5251.65 1225
5252.34 1152
5253.02 1114
5253.71 1204
5254.39 1138
5255.07 1016
5255.76 1016
5256.44 923
5257.12 988
5257.81 1074
5258.49 1097
5259.18 1163
5259.86 1079
5260.55 971
5261.23 977
5261.91 1032
5262.60 1092
5263.28 1026
5263.97 1117
5264.65 1207
5265.34 1109
5266.02 1112
5266.71 1199
5267.39 1187
5268.08 1116
5268.76 1155
5269.45 1039
5270.13 1106
5270.82 1138
5271.50 1114
5272.19 1066
5272.87 950
5273.56 1014
5274.24 1064
5274.93 897
5275.61 943
5276.30 1081
5276.98 1027
5277.67 1068
5278.35 1110
5279.04 1176
5279.72 1074
5280.41 1062
5281.09 1198
5281.78 1172
5282.47 1338
5283.15 1442
5283.84 1376
5284.52 1357
5285.21 1335
5285.90 1258
5286.58 1187
5287.27 1226
5287.95 1082
5288.64 1095
5289.33 1182
5290.01 1074
5290.70 991
5291.38 1031
5292.07 1090
5292.76 1101
5293.44 1033
5294.13 1019
5294.82 1155
5295.50 1163
5296.19 1067
5296.88 1155
5297.56 1086
5298.25 1130
5298.94 1076
5299.62 1101
5300.31 974
5301.00 952
5301.68 956
5302.37 1046
5303.06 1037
5303.75 1004
5304.43 1054
5305.12 1181
5305.81 1118
5306.49 1166
5307.18 1217
5307.87 1192
5308.56 1318
5309.24 1177
5309.93 1181
5310.62 1076
5311.31 1106
5311.99 1250
5312.68 1241
5313.37 1206
5314.06 1158
5314.74 1198
5315.43 1113
5316.12 1097
5316.81 1161
5317.50 1151
5318.18 1055
5318.87 1149
5319.56 1318
5320.25 1334
5320.94 1354
5321.63 1197
5322.31 1277
5323.00 1286
5323.69 1171
5324.38 1124
5325.07 1112
5325.76 1181
5326.44 1223
5327.13 1079
5327.82 1078
5328.51 1032
5329.20 1117
5329.89 1131
5330.58 1240
5331.27 1273
5331.95 1230
5332.64 1117
5333.33 1265
5334.02 1278
5334.71 1299
5335.40 1217
5336.09 1236
5336.78 1245
5337.47 1195
5338.16 1145
5338.85 1074
5339.54 1097
5340.22 1070
5340.91 1050
5341.60 1097
5342.29 1125
5342.98 1197
5343.67 1115
5344.36 1157
5345.05 1142
5345.74 1288
5346.43 1302
5347.12 1158
5347.81 1089
5348.50 1312
5349.19 1359
5349.88 1388
5350.57 1469
5351.26 1556
5351.95 1560
5352.64 1483
5353.33 1583
5354.02 1582
5354.71 1487
5355.40 1348
5356.09 1343
5356.79 1279
5357.48 1104
5358.17 1105
5358.86 1107
5359.55 1127
5360.24 1103
5360.93 1061
5361.62 1034
5362.31 997
5363.00 1164
5363.69 1187
5364.38 1060
5365.07 1133
5365.77 1171
5366.46 1112
5367.15 978
5367.84 1051
5368.53 1055
5369.22 1146
5369.91 1160
5370.60 996
5371.30 1040
5371.99 923
5372.68 975
5373.37 1032
5374.06 1030
5374.75 962
5375.45 1036
5376.14 992
5376.83 1044
5377.52 1141
5378.21 1111
5378.91 1110
5379.60 1090
5380.29 1102
5380.98 1192
5381.67 1099
5382.37 1022
5383.06 1188
5383.75 1253
5384.44 1143
5385.13 1190
5385.83 1123
5386.52 1168
5387.21 1176
5387.90 1103
5388.60 1132
5389.29 1151
5389.98 1061
5390.68 953
5391.37 1135
5392.06 1115
5392.75 1042
5393.45 1050
5394.14 1057
5394.83 1009
5395.53 1035
5396.22 1032
5396.91 981
5397.60 985
5398.30 1056
5398.99 1058
5399.68 1048
5400.38 1062
5401.07 1026
5401.76 1046
5402.46 1045
5403.15 1002
5403.85 987
5404.54 983
5405.23 912
5405.93 942
5406.62 988
5407.31 975
5408.01 1073
5408.70 1093
5409.40 1057
5410.09 1154
5410.78 1124
5411.48 1119
5412.17 1058
5412.87 976
5413.56 1035
5414.25 1041
5414.95 1173
5415.64 1002
5416.34 979
5417.03 1015
5417.73 1074
5418.42 1062
5419.11 1045
5419.81 1046
5420.50 1045
5421.20 1119
5421.89 1056
5422.59 1090
5423.28 1113
5423.98 1078
5424.67 1089
5425.37 1138
5426.06 1191
5426.76 1048
5427.45 970
5428.15 987
5428.84 1059
5429.54 1043
5430.23 1030
5430.93 978
5431.62 1056
5432.32 956
5433.01 1002
5433.71 1105
5434.41 1059
5435.10 1087
5435.80 1098
5436.49 1184
5437.19 1118
5437.88 1129
5438.58 1231
5439.28 1148
5439.97 1200
5440.67 1180
5441.36 1189
5442.06 1109
5442.76 1145
5443.45 1210
5444.15 1368
5444.84 1395
5445.54 1556
5446.24 1536
5446.93 1669
5447.63 1726
5448.33 1802
5449.02 1876
5449.72 1838
5450.42 1815
5451.11 1722
5451.81 1617
5452.51 1534
5453.20 1524
5453.90 1414
5454.60 1426
5455.29 1353
5455.99 1243
5456.69 1112
5457.38 1302
5458.08 1241
5458.78 1257
5459.47 1110
5460.17 1319
5460.87 1294
5461.57 1178
5462.26 1226
5462.96 1169
5463.66 1200
5464.36 1266
5465.05 1343
5465.75 1367
5466.45 1331
5467.15 1248
5467.84 1276
5468.54 1253
5469.24 1164
5469.94 1201
5470.63 1249
5471.33 1233
5472.03 1232
5472.73 1187
5473.43 1205
5474.12 1299
5474.82 1389
5475.52 1266
5476.22 1203
5476.92 1270
5477.62 1428
5478.31 1542
5479.01 1469
5479.71 1647
5480.41 1917
5481.11 1907
5481.81 1998
5482.50 2000
5483.20 1925
5483.90 1953
5484.60 2038
5485.30 1864
5486.00 1655
5486.70 1652
5487.40 1577
5488.09 1558
5488.79 1531
5489.49 1576
5490.19 1545
5490.89 1663
5491.59 1546
5492.29 1606
5492.99 1674
5493.69 1505
5494.39 1688
5495.09 1680
5495.79 1525
5496.49 1679
5497.19 1620
5497.88 1902
5498.58 1848
5499.28 2051
5499.98 2318
5500.68 2569
5501.38 2697
5502.08 2756
5502.78 2889
5503.48 2836
5504.18 2792
5504.88 2665
5505.58 2440
5506.28 1987
5506.98 1920
5507.68 1785
5508.38 1752
5509.08 1707
5509.78 1543
5510.48 1567
5511.19 1599
5511.89 1561
5512.59 1554
5513.29 1525
5513.99 1539
5514.69 1415
5515.39 1467
5516.09 1586
5516.79 1397
5517.49 1476
5518.19 1550
5518.89 1444
5519.59 1448
5520.29 1403
5521.00 1316
5521.70 1339
5522.40 1408
5523.10 1317
5523.80 1242
5524.50 1271
5525.20 1341
5525.90 1347
5526.61 1342
5527.31 1388
5528.01 1177
5528.71 1252
5529.41 1210
5530.11 1167
5530.82 1173
5531.52 1217
5532.22 1122
5532.92 1251
5533.62 1217
5534.32 1209
5535.03 1304
5535.73 1269
5536.43 1158
5537.13 1136
5537.83 1183
5538.54 1141
5539.24 1137
5539.94 1024
5540.64 1049
5541.35 1129
5542.05 1106
5542.75 1164
5543.45 1091
5544.16 1000
5544.86 1202
5545.56 1197
5546.26 1223
5546.97 1248
5547.67 1143
5548.37 1173
5549.07 1227
5549.78 1121
5550.48 1068
5551.18 1072
5551.89 1137
5552.59 1117
5553.29 1044
5554.00 1026
5554.70 1068
5555.40 1000
5556.11 961
5556.81 1053
5557.51 1046
5558.22 1069
5558.92 1076
5559.62 1077
5560.33 1088
5561.03 1073
5561.73 1085
5562.44 1038
5563.14 1052
5563.84 1007
5564.55 1046
5565.25 983
5565.96 978
5566.66 997
5567.36 942
5568.07 917
5568.77 943
5569.48 968
5570.18 1032
5570.88 1079
5571.59 1088
5572.29 1047
5573.00 991
5573.70 1114
5574.41 1083
5575.11 1084
5575.81 1005
5576.52 993
5577.22 1011
5577.93 998
5578.63 1047
5579.34 1033
5580.04 1085
5580.75 1059
5581.45 1070
5582.16 1062
5582.86 943
5583.57 1057
5584.27 1004
5584.98 980
5585.68 990
5586.39 988
5587.09 1000
5587.80 1075
5588.50 1140
5589.21 1101
5589.91 1087
5590.62 940
5591.33 1021
5592.03 1097
5592.74 1156
5593.44 1144
5594.15 1040
5594.85 1019
5595.56 988
5596.27 971
5596.97 993
5597.68 1020
5598.38 988
5599.09 969
5599.80 977
5600.50 956
5601.21 1013
5601.91 949
5602.62 941
5603.33 1007
5604.03 958
5604.74 926
5605.45 957
5606.15 1067
5606.86 957
5607.56 943
5608.27 900
5608.98 977
5609.68 996
5610.39 896
5611.10 945
5611.80 939
5612.51 1034
5613.22 869
5613.93 938
5614.63 982
5615.34 1105
5616.05 1008
5616.75 927
5617.46 915
5618.17 1007
5618.88 1024
5619.58 1071
5620.29 953
5621.00 974
5621.70 945
5622.41 1035
5623.12 1000
5623.83 932
5624.53 887
5625.24 1041
5625.95 1128
5626.66 1119
5627.37 1049
5628.07 1025
5628.78 1007
5629.49 1119
5630.20 1064
5630.91 1006
5631.61 1006
5632.32 1115
5633.03 995
5633.74 973
5634.45 1093
5635.15 1051
5635.86 984
5636.57 960
5637.28 1045
5637.99 1086
5638.70 1044
5639.40 1069
5640.11 1071
5640.82 1166
5641.53 1038
5642.24 1118
5642.95 1201
5643.66 1132
5644.37 1056
5645.07 1073
5645.78 944
5646.49 1000
5647.20 991
5647.91 1088
5648.62 1066
5649.33 1040
5650.04 1041
5650.75 1045
5651.46 965
5652.17 967
5652.88 1058
5653.59 929
5654.29 967
5655.00 1006
5655.71 1051
5656.42 1202
5657.13 1241
5657.84 1296
5658.55 1190
5659.26 1211
5659.97 1199
5660.68 1181
5661.39 1179
5662.10 1278
5662.81 1192
5663.52 1120
5664.23 1160
5664.94 1089
5665.65 951
5666.36 1078
5667.07 1094
5667.78 1041
5668.49 989
5669.20 1113
5669.91 1213
5670.62 1169
5671.34 1134
5672.05 1246
5672.76 1200
5673.47 1117
5674.18 1091
5674.89 1059
5675.60 1074
5676.31 1114
5677.02 1015
5677.73 1053
5678.44 1012
5679.15 969
5679.87 965
5680.58 1034
5681.29 901
5682.00 1034
5682.71 1006
5683.42 1026
5684.13 997
5684.84 1004
5685.56 968
5686.27 954
5686.98 906
5687.69 964
5688.40 887
5689.11 927
5689.83 1002
5690.54 928
5691.25 926
5691.96 985
5692.67 943
5693.38 934
5694.10 985
5694.81 893
5695.52 905
5696.23 970
5696.94 1020
5697.66 925
5698.37 912
5699.08 887
5699.79 824
5700.51 902
5701.22 891
5701.93 921
5702.64 892
5703.36 888
5704.07 921
5704.78 909
5705.49 891
5706.21 872
5706.92 947
5707.63 941
5708.35 891
5709.06 964
5709.77 958
5710.48 993
5711.20 946
5711.91 1000
5712.62 970
5713.34 926
5714.05 877
5714.76 953
5715.48 882
5716.19 887
5716.90 992
5717.62 974
5718.33 933
5719.04 950
5719.76 876
5720.47 949
5721.18 847
5721.90 912
5722.61 1020
5723.33 971
5724.04 1006
5724.75 987
5725.47 987
5726.18 1075
5726.90 980
5727.61 1127
5728.32 1208
5729.04 1023
5729.75 1058
5730.47 1077
5731.18 1032
5731.90 1031
5732.61 1070
5733.32 1036
5734.04 1106
5734.75 1055
5735.47 983
5736.18 954
5736.90 1045
5737.61 1075
5738.33 992
5739.04 1020
5739.76 1076
5740.47 993
5741.19 963
5741.90 1105
5742.62 1049
5743.33 1009
5744.05 1075
5744.76 1090
5745.48 1036
5746.19 1024
5746.91 1005
5747.62 979
5748.34 966
5749.05 1022
5749.77 1146
5750.48 1040
5751.20 1048
5751.91 1041
5752.63 1048
5753.35 1052
5754.06 1055
5754.78 1129
5755.49 1041
5756.21 1045
5756.93 1209
5757.64 1239
5758.36 1139
5759.07 1083
5759.79 1037
5760.51 1044
5761.22 1053
5761.94 1088
5762.65 1084
5763.37 998
5764.09 1095
5764.80 1075
5765.52 1085
5766.24 1081
5766.95 1066
5767.67 1135
5768.39 1116
5769.10 1157
5769.82 1114
5770.54 1195
5771.25 1207
5771.97 1176
5772.69 1225
5773.40 1183
5774.12 1124
5774.84 1141
5775.55 1086
5776.27 1102
5776.99 1087
5777.71 1117
5778.42 1217
5779.14 1229
5779.86 1275
5780.57 1276
5781.29 1258
5782.01 1169
5782.73 1222
5783.44 1161
5784.16 1121
5784.88 1112
5785.60 1181
5786.32 1235
5787.03 1105
5787.75 1166
5788.47 1223
5789.19 1382
5789.90 1224
5790.62 1200
5791.34 1135
5792.06 1208
5792.78 1289
5793.50 1432
5794.21 1435
5794.93 1339
5795.65 1484
5796.37 1514
5797.09 1472
5797.81 1573
5798.52 1652
5799.24 1715
5799.96 1923
5800.68 2083
5801.40 2271
5802.12 2515
5802.84 2527
5803.55 2410
5804.27 2369
5804.99 2078
5805.71 1898
5806.43 1798
5807.15 1736
5807.87 1758
5808.59 1671
5809.31 1680
5810.03 1698
5810.74 1518
5811.46 1557
5812.18 1723
5812.90 1822
5813.62 1802
5814.34 1974
5815.06 2033
5815.78 2540
5816.50 2944
5817.22 3488
5817.94 3660
5818.66 3898
5819.38 4133
5820.10 4103
5820.82 3884
5821.54 3629
5822.26 3483
5822.98 2954
5823.70 2594
5824.42 2328
5825.14 2139
5825.86 2005
5826.58 1932
5827.30 1902
5828.02 1733
5828.74 1958
5829.46 1952
5830.18 1725
5830.90 1708
5831.62 1747
5832.34 1903
5833.06 1856
5833.78 1829
5834.50 1789
5835.23 1817
5835.95 1807
5836.67 1814
5837.39 1869
5838.11 1974
5838.83 1855
5839.55 1578
5840.27 1599
5840.99 1619
5841.71 1539
5842.44 1446
5843.16 1504
5843.88 1484
5844.60 1304
5845.32 1320
5846.04 1305
5846.76 1370
5847.49 1303
5848.21 1236
5848.93 1423
5849.65 1379
5850.37 1224
5851.09 1235
5851.82 1295
5852.54 1283
5853.26 1297
5853.98 1282
5854.70 1211
5855.43 1402
5856.15 1208
5856.87 1257
5857.59 1280
5858.31 1311
5859.04 1275
5859.76 1297
5860.48 1234
5861.20 1394
5861.93 1283
5862.65 1197
5863.37 1079
5864.09 1147
5864.82 1192
5865.54 1289
5866.26 1256
5866.98 1238
5867.71 1266
5868.43 1161
5869.15 1190
5869.87 1146
5870.60 1219
5871.32 1270
5872.04 1246
5872.77 1314
5873.49 1167
5874.21 1267
5874.94 1210
5875.66 1156
5876.38 1276
5877.11 1140
5877.83 1103
5878.55 1186
5879.28 1164
5880.00 1152
5880.72 1173
5881.45 1208
5882.17 1257
5882.89 1232
5883.62 1249
5884.34 1225
5885.07 1189
5885.79 1272
5886.51 1270
5887.24 1230
5887.96 1233
5888.69 1126
5889.41 1176
5890.13 1220
5890.86 1227
5891.58 1160
5892.31 1300
5893.03 1193
5893.76 1159
5894.48 1196
5895.20 1220
5895.93 1216
5896.65 1116
5897.38 1094
5898.10 1122
5898.83 1102
5899.55 1013
5900.28 1111
5901.00 1222
5901.73 1170
5902.45 1264
5903.18 1219
5903.90 1185
5904.63 1242
5905.35 1173
5906.08 1187
5906.80 1096
5907.53 1008
5908.25 1081
5908.98 1098
5909.70 1141
5910.43 1174
5911.15 1154
5911.88 1044
5912.60 1156
5913.33 1154
5914.06 1173
5914.78 1245
5915.51 1229
5916.23 1256
5916.96 1220
5917.68 1257
5918.41 1143
5919.14 1258
5919.86 1193
5920.59 1134
5921.31 1172
5922.04 1104
5922.77 1178
5923.49 1100
5924.22 1094
5924.95 1121
5925.67 1278
5926.40 1244
5927.12 1232
5927.85 1297
5928.58 1303
5929.30 1212
5930.03 1249
5930.76 1251
5931.48 1307
5932.21 1238
5932.94 1325
5933.66 1293
5934.39 1224
5935.12 1279
5935.85 1336
5936.57 1301
5937.30 1188
5938.03 1302
5938.75 1387
5939.48 1471
5940.21 1350
5940.94 1402
5941.66 1472
5942.39 1521
5943.12 1330
5943.85 1327
5944.57 1465
5945.30 1452
5946.03 1479
5946.76 1420
5947.48 1477
5948.21 1401
5948.94 1470
5949.67 1540
5950.39 1713
5951.12 1686
5951.85 1777
5952.58 1885
5953.31 1944
5954.03 1940
5954.76 2016
5955.49 1991
5956.22 1894
5956.95 1837
5957.68 1805
5958.40 1845
5959.13 1801
5959.86 1805
5960.59 1939
5961.32 1797
5962.05 1916
5962.77 1911
5963.50 1837
5964.23 2022
5964.96 2112
5965.69 2156
5966.42 2292
5967.15 2566
5967.88 2685
5968.61 2988
5969.33 3129
5970.06 2991
5970.79 3000
5971.52 2829
5972.25 2645
5972.98 2387
5973.71 2414
5974.44 2237
5975.17 2206
5975.90 2108
5976.63 2012
5977.36 2147
5978.09 2032
5978.82 2111
5979.54 2185
5980.27 2293
5981.00 2322
5981.73 2319
5982.46 2396
5983.19 2456
5983.92 2539
5984.65 2354
5985.38 2371
5986.11 2485
5986.84 2469
5987.57 2481
5988.30 2474
5989.03 2452
5989.76 2462
5990.49 2343
5991.23 2308
5991.96 2463
5992.69 2523
5993.42 2567
5994.15 2429
5994.88 2610
5995.61 2628
5996.34 2598
5997.07 2601
5997.80 2625
5998.53 2680
5999.26 2565
5999.99 2727
6000.72 2700
6001.45 2700
6002.19 2623
6002.92 2571
6003.65 2681
6004.38 2479
6005.11 2490
6005.84 2622
6006.57 2666
6007.30 2645
6008.04 2674
6008.77 2813
6009.50 3153
6010.23 3513
6010.96 4020
6011.69 4472
6012.42 5107
6013.16 5815
6013.89 6479
6014.62 6683
6015.35 6854
6016.08 6804
6016.82 6684
6017.55 6366
6018.28 5713
6019.01 5084
6019.74 4607
6020.48 4148
6021.21 3605
6021.94 3243
6022.67 2852
6023.40 2593
6024.14 2443
6024.87 2311
6025.60 2293
6026.33 2304
6027.07 2117
6027.80 2161
6028.53 2136
6029.27 2088
6030.00 1995
6030.73 1991
6031.46 2064
6032.20 2102
6032.93 1993
6033.66 2064
6034.40 1901
6035.13 1943
6035.86 1939
6036.59 1866
6037.33 1999
6038.06 2166
6038.79 2060
6039.53 2063
6040.26 1955
6040.99 1898
6041.73 2071
6042.46 2164
6043.19 2124
6043.93 2223
6044.66 2242
6045.40 2104
6046.13 2195
6046.86 2331
6047.60 2314
6048.33 2315
6049.06 2448
6049.80 2527
6050.53 2478
6051.27 2558
6052.00 2789
6052.73 3035
6053.47 3110
6054.20 3167
6054.94 3386
6055.67 3123
6056.41 3067
6057.14 2896
6057.87 2868
6058.61 2631
6059.34 2547
6060.08 2419
6060.81 2285
6061.55 2228
6062.28 2166
6063.02 2080
6063.75 2221
6064.49 2233
6065.22 2273
6065.96 2092
6066.69 2209
6067.43 2070
6068.16 2074
6068.90 2091
6069.63 2095
6070.37 2086
6071.10 2144
6071.84 1998
6072.57 2001
6073.31 2080
6074.04 1892
6074.78 1966
6075.51 1852
6076.25 1810
6076.98 1746
6077.72 1746
6078.46 1797
6079.19 1861
6079.93 1814
6080.66 1727
6081.40 1729
6082.13 1784
6082.87 1783
6083.61 1792
6084.34 1642
6085.08 1602
6085.81 1614
6086.55 1628
6087.29 1701
6088.02 1492
6088.76 1573
6089.50 1635
6090.23 1563
6090.97 1624
6091.71 1565
6092.44 1662
6093.18 1665
6093.92 1697
6094.65 1588
6095.39 1630
6096.13 1593
6096.86 1587
6097.60 1625
6098.34 1661
6099.07 1399
6099.81 1556
6100.55 1608
6101.28 1542
6102.02 1514
6102.76 1490
6103.49 1511
6104.23 1501
6104.97 1506
6105.71 1446
6106.44 1526
6107.18 1585
6107.92 1619
6108.66 1600
6109.39 1560
6110.13 1518
6110.87 1486
6111.61 1515
6112.34 1481
6113.08 1588
6113.82 1454
6114.56 1621
6115.30 1571
6116.03 1501
6116.77 1486
6117.51 1505
6118.25 1584
6118.99 1621
6119.72 1537
6120.46 1618
6121.20 1621
6121.94 1479
6122.68 1554
6123.42 1563
6124.15 1682
6124.89 1650
6125.63 1559
6126.37 1656
6127.11 1667
6127.85 1614
6128.59 1703
6129.32 1853
6130.06 1700
6130.80 1574
6131.54 1647
6132.28 1719
6133.02 1761
6133.76 1702
6134.50 1670
6135.24 1674
6135.97 1607
6136.71 1673
6137.45 1648
6138.19 1704
6138.93 1722
6139.67 1703
6140.41 1847
6141.15 1793
6141.89 1767
6142.63 1744
6143.37 1777
6144.11 1697
6144.85 1825
6145.59 1698
6146.33 1674
6147.07 1621
6147.81 1750
6148.55 1738
6149.29 1747
6150.03 1708
6150.77 1730
6151.51 1787
6152.25 1864
6152.99 1832
6153.73 1898
6154.47 1809
6155.21 1790
6155.95 1903
6156.69 1985
6157.43 1881
6158.17 1919
6158.91 1908
6159.65 1934
6160.39 1875
6161.13 1989
6161.87 2066
6162.61 1910
6163.35 2009
6164.10 2033
6164.84 2115
6165.58 2130
6166.32 2387
6167.06 2332
6167.80 2405
6168.54 2591
6169.28 2575
6170.02 2485
6170.76 2641
6171.51 2529
6172.25 2637
6172.99 2606
6173.73 2509
6174.47 2353
6175.21 2452
6175.95 2367
6176.70 2305
6177.44 2329
6178.18 2278
6178.92 2339
6179.66 2355
6180.41 2243
6181.15 2310
6181.89 2353
6182.63 2199
6183.37 2281
6184.11 2393
6184.86 2433
6185.60 2542
6186.34 2414
6187.08 2564
6187.83 2601
6188.57 2448
6189.31 2364
6190.05 2577
6190.80 2532
6191.54 2726
6192.28 2844
6193.02 2756
6193.77 2935
6194.51 3061
6195.25 3192
6195.99 3205
6196.74 3168
6197.48 3213
6198.22 3135
6198.97 2986
6199.71 3092
6200.45 3035
6201.19 3034
6201.94 3021
6202.68 3068
6203.42 3314
6204.17 3557
6204.91 3921
6205.65 4476
6206.40 5257
6207.14 6278
6207.88 8055
6208.63 10138
6209.37 11735
6210.11 13106
6210.86 14362
6211.60 14433
6212.35 14345
6213.09 13528
6213.83 12033
6214.58 10588
6215.32 8680
6216.06 7433
6216.81 6270
6217.55 5200
6218.30 4329
6219.04 3802
6219.79 3538
6220.53 3284
6221.27 3033
6222.02 2840
6222.76 2818
6223.51 2923
6224.25 2833
6225.00 2871
6225.74 3035
6226.49 3055
6227.23 2802
6227.97 2835
6228.72 2743
6229.46 2598
6230.21 2291
6230.95 2358
6231.70 2079
6232.44 2040
6233.19 1982
6233.93 1951
6234.68 1935
6235.42 1981
6236.17 2003
6236.91 2134
6237.66 2091
6238.40 1989
6239.15 2017
6239.90 2030
6240.64 2149
6241.39 2048
6242.13 2073
6242.88 2087
6243.62 2229
6244.37 2189
6245.11 2413
6245.86 2341
6246.61 2310
6247.35 2548
6248.10 2901
6248.84 3014
6249.59 3119
6250.34 3277
6251.08 3172
6251.83 3123
6252.57 2951
6253.32 2749
6254.07 2487
6254.81 2456
6255.56 2463
6256.30 2360
6257.05 2186
6257.80 2140
6258.54 2192
6259.29 2202
6260.04 2304
6260.78 2247
6261.53 2262
6262.28 2141
6263.02 2077
6263.77 2270
6264.52 2204
6265.26 2250
6266.01 2169
6266.76 2152
6267.51 2220
6268.25 2119
6269.00 2054
6269.75 2079
6270.49 2094
6271.24 2051
6271.99 2112
6272.74 2028
6273.48 1977
6274.23 2029
6274.98 2038
6275.73 2002
6276.47 2068
6277.22 2004
6277.97 2051
6278.72 2044
6279.46 2008
6280.21 2021
6280.96 2012
6281.71 2041
6282.46 1970
6283.20 1968
6283.95 1979
6284.70 1932
6285.45 2070
6286.20 2131
6286.94 2078
6287.69 2147
6288.44 2109
6289.19 2154
6289.94 2228
6290.69 2210
6291.43 2252
6292.18 2213
6292.93 2078
6293.68 1957
6294.43 1878
6295.18 1771
6295.93 1765
6296.68 1755
6297.42 1723
6298.17 1598
6298.92 1577
6299.67 1786
6300.42 1814
6301.17 1607
6301.92 1631
6302.67 1745
6303.42 1779
6304.17 1698
6304.91 1758
6305.66 1804
6306.41 1681
6307.16 1615
6307.91 1678
6308.66 1765
6309.41 1695
6310.16 1711
6310.91 1723
6311.66 1834
6312.41 1803
6313.16 1743
6313.91 1897
6314.66 1790
6315.41 1808
6316.16 1804
6316.91 1834
6317.66 1910
6318.41 1820
6319.16 1851
6319.91 1811
6320.66 1879
6321.41 1797
6322.16 1863
6322.91 1851
6323.66 1668
6324.41 1697
6325.16 1708
6325.91 1593
6326.66 1625
6327.41 1672
6328.16 1741
6328.91 1695
6329.67 1928
6330.42 1762
6331.17 1735
6331.92 1790
6332.67 1673
6333.42 1650
6334.17 1670
6334.92 1594
6335.67 1411
6336.42 1477
6337.18 1557
6337.93 1581
6338.68 1640
6339.43 1645
6340.18 1519
6340.93 1490
6341.68 1505
6342.44 1553
6343.19 1474
6343.94 1491
6344.69 1490
6345.44 1501
6346.19 1515
6346.95 1544
6347.70 1538
6348.45 1743
6349.20 1801
6349.95 1677
6350.70 1610
6351.46 1853
6352.21 1825
6352.96 1898
6353.71 1959
6354.47 2006
6355.22 2006
6355.97 1958
6356.72 2119
6357.47 1887
6358.23 1793
6358.98 1736
6359.73 1683
6360.48 1781
6361.24 1780
6361.99 1851
6362.74 1845
6363.50 1809
6364.25 1798
6365.00 1750
6365.75 1766
6366.51 1782
6367.26 1747
6368.01 1761
6368.77 1767
6369.52 1726
6370.27 1642
6371.03 1580
6371.78 1603
6372.53 1667
6373.29 1660
6374.04 1551
6374.79 1497
6375.55 1553
6376.30 1513
6377.05 1596
6377.81 1423
6378.56 1432
6379.31 1480
6380.07 1513
6380.82 1497
6381.57 1478
6382.33 1545
6383.08 1522
6383.84 1487
6384.59 1535
6385.34 1487
6386.10 1447
6386.85 1445
6387.61 1507
6388.36 1537
6389.12 1530
6389.87 1527
6390.62 1331
6391.38 1390
6392.13 1434
6392.89 1498
6393.64 1288
6394.40 1362
6395.15 1483
6395.91 1482
6396.66 1362
6397.42 1409
6398.17 1378
6398.92 1402
6399.68 1371
6400.43 1333
6401.19 1359
6401.94 1412
6402.70 1314
6403.45 1360
6404.21 1302
6404.97 1337
6405.72 1288
6406.48 1306
6407.23 1230
6407.99 1381
6408.74 1409
6409.50 1441
6410.25 1336
6411.01 1438
6411.76 1497
6412.52 1525
6413.28 1528
6414.03 1408
6414.79 1374
6415.54 1432
6416.30 1460
6417.05 1421
6417.81 1348
6418.57 1407
6419.32 1282
6420.08 1353
6420.83 1295
6421.59 1362
6422.35 1461
6423.10 1539
6423.86 1555
6424.62 1516
6425.37 1503
6426.13 1511
6426.89 1446
6427.64 1483
6428.40 1406
6429.16 1501
6429.91 1512
6430.67 1497
6431.43 1490
6432.18 1422
6432.94 1482
6433.70 1366
6434.45 1318
6435.21 1296
6435.97 1387
6436.72 1478
6437.48 1460
6438.24 1399
6439.00 1332
6439.75 1442
6440.51 1394
6441.27 1408
6442.02 1424
6442.78 1408
6443.54 1372
6444.30 1389
6445.05 1291
6445.81 1325
6446.57 1256
6447.33 1317
6448.09 1436
6448.84 1324
6449.60 1392
6450.36 1333
6451.12 1337
6451.87 1416
6452.63 1490
6453.39 1392
6454.15 1329
6454.91 1315
6455.67 1304
6456.42 1356
6457.18 1421
6457.94 1442
6458.70 1420
6459.46 1466
6460.22 1538
6460.97 1529
6461.73 1460
6462.49 1349
6463.25 1369
6464.01 1419
6464.77 1368
6465.53 1359
6466.28 1438
6467.04 1449
6467.80 1432
6468.56 1453
6469.32 1473
6470.08 1516
6470.84 1476
6471.60 1449
6472.36 1579
6473.12 1634
6473.88 1628
6474.63 1651
6475.39 1493
6476.15 1576
6476.91 1600
6477.67 1589
6478.43 1587
6479.19 1646
6479.95 1574
6480.71 1677
6481.47 1621
6482.23 1600
6482.99 1555
6483.75 1645
6484.51 1737
6485.27 1632
6486.03 1710
6486.79 1794
6487.55 1714
6488.31 1829
6489.07 1747
6489.83 1877
6490.59 1936
6491.35 1876
6492.11 1827
6492.87 2003
6493.63 2091
6494.39 2078
6495.15 2152
6495.91 2162
6496.67 2202
6497.43 2285
6498.20 2352
6498.96 2183
6499.72 2097
6500.48 2131
6501.24 2176
6502.00 2270
6502.76 2254
6503.52 2100
6504.28 2282
6505.04 2184
6505.80 2123
6506.57 2351
6507.33 2387
6508.09 2392
6508.85 2361
6509.61 2400
6510.37 2551
6511.13 2689
6511.90 2697
6512.66 2663
6513.42 2736
6514.18 2657
6514.94 2694
6515.70 2691
6516.47 2700
6517.23 2679
6517.99 2631
6518.75 2584
6519.51 2705
6520.28 2745
6521.04 2895
6521.80 3126
6522.56 3144
6523.32 3142
6524.09 3370
6524.85 3534
6525.61 3863
6526.37 3900
6527.13 4086
6527.90 4522
6528.66 4975
6529.42 5198
6530.18 5276
6530.95 5198
6531.71 5140
6532.47 5130
6533.24 5135
6534.00 5272
6534.76 5828
6535.52 6934
6536.29 7875
6537.05 9079
6537.81 10214
6538.58 10378
6539.34 10385
6540.10 9957
6540.87 9106
6541.63 8045
6542.39 6848
6543.16 5876
6543.92 4799
6544.68 4192
6545.45 3729
6546.21 3200
6546.97 2883
6547.74 2683
6548.50 2641
6549.26 2447
6550.03 2373
6550.79 2286
6551.55 2333
6552.32 2401
6553.08 2273
6553.85 2328
6554.61 2295
6555.37 2207
6556.14 2234
6556.90 2140
6557.67 2157
6558.43 2198
6559.20 2011
6559.96 2108
6560.72 2231
6561.49 2260
6562.25 2356
6563.02 2436
6563.78 2527
6564.55 2616
6565.31 2777
6566.08 2705
6566.84 2740
6567.61 2707
6568.37 2750
6569.13 2729
6569.90 2571
6570.66 2545
6571.43 2516
6572.19 2561
6572.96 2722
6573.72 2836
6574.49 2836
6575.26 3023
6576.02 3051
6576.79 3162
6577.55 3156
6578.32 3104
6579.08 3117
6579.85 3063
6580.61 3046
6581.38 3227
6582.14 3121
6582.91 3005
6583.68 3018
6584.44 3025
6585.21 2976
6585.97 2784
6586.74 2769
6587.50 2820
6588.27 2740
6589.04 2767
6589.80 2888
6590.57 2926
6591.33 3086
6592.10 3246
6592.87 3387
6593.63 3644
6594.40 4067
6595.17 4270
6595.93 4429
6596.70 4647
6597.47 4550
6598.23 4801
6599.00 4519
6599.77 4213
6600.53 3758
6601.30 3390
6602.07 3143
6602.83 2908
6603.60 2849
6604.37 2820
6605.13 2548
6605.90 2585
6606.67 2495
6607.43 2477
6608.20 2735
6608.97 2699
6609.74 2600
6610.50 2507
6611.27 2445
6612.04 2569
6612.80 2568
6613.57 2474
6614.34 2456
6615.11 2361
6615.87 2317
6616.64 2253
6617.41 2105
6618.18 2120
6618.95 2187
6619.71 2193
6620.48 2057
6621.25 2055
6622.02 2130
6622.78 2146
6623.55 2219
6624.32 2152
6625.09 2063
6625.86 2054
6626.63 1975
6627.39 1966
6628.16 2126
6628.93 2066
6629.70 2046
6630.47 2059
6631.24 2060
6632.00 2119
6632.77 2332
6633.54 2538
6634.31 2629
6635.08 2841
6635.85 2895
6636.62 2873
6637.38 2953
6638.15 2804
6638.92 2816
6639.69 2568
6640.46 2379
6641.23 2447
6642.00 2466
6642.77 2327
6643.54 2053
6644.31 2014
6645.08 2131
6645.84 2117
6646.61 2037
6647.38 2058
6648.15 1994
6648.92 1874
6649.69 1969
6650.46 2031
6651.23 2170
6652.00 2135
6652.77 2157
6653.54 2051
6654.31 2063
6655.08 2045
6655.85 2207
6656.62 2188
6657.39 2241
6658.16 2210
6658.93 2119
6659.70 2172
6660.47 2159
6661.24 2065
6662.01 2059
6662.78 2116
6663.55 2112
6664.32 2174
6665.09 2236
6665.86 2435
6666.63 2416
6667.40 2535
6668.17 2506
6668.94 2564
6669.72 2323
6670.49 2295
6671.26 2151
6672.03 2095
6672.80 2061
6673.57 2221
6674.34 2012
6675.11 1981
6675.88 1908
6676.65 2003
6677.42 1967
6678.20 1951
6678.97 1826
6679.74 1987
6680.51 1960
6681.28 2008
6682.05 2152
6682.82 2177
6683.60 2249
6684.37 2237
6685.14 2367
6685.91 2649
6686.68 2623
6687.45 2603
6688.23 2616
6689.00 2322
6689.77 2268
6690.54 2314
6691.31 2009
6692.08 1992
6692.86 1972
6693.63 1926
6694.40 1821
6695.17 1891
6695.95 1837
6696.72 1794
6697.49 1819
6698.26 1850
6699.03 1791
6699.81 1748
6700.58 1802
6701.35 1869
6702.12 1747
6702.90 1909
6703.67 1948
6704.44 1857
6705.22 1842
6705.99 1808
6706.76 1806
6707.53 1898
6708.31 1859
6709.08 1847
6709.85 1841
6710.63 1845
6711.40 1794
6712.17 1690
6712.94 1713
6713.72 1731
6714.49 1765
6715.26 1662
6716.04 1637
6716.81 1670
6717.58 1684
6718.36 1629
6719.13 1554
6719.91 1606
6720.68 1626
6721.45 1572
6722.23 1544
6723.00 1566
6723.77 1537
6724.55 1639
6725.32 1605
6726.10 1658
6726.87 1706
6727.64 1608
6728.42 1590
6729.19 1613
6729.97 1638
6730.74 1628
6731.51 1666
6732.29 1635
6733.06 1643
6733.84 1617
6734.61 1698
6735.39 1663
6736.16 1571
6736.94 1647
6737.71 1656
6738.49 1609
6739.26 1625
6740.03 1639
6740.81 1569
6741.58 1646
6742.36 1617
6743.13 1583
6743.91 1640
6744.68 1702
6745.46 1817
6746.23 1720
6747.01 1715
6747.78 1846
6748.56 1885
6749.34 1823
6750.11 1846
6750.89 1939
6751.66 2065
6752.44 2180
6753.21 2428
6753.99 2325
6754.76 2291
6755.54 2311
6756.31 2153
6757.09 2087
6757.87 1954
6758.64 2018
6759.42 1925
6760.19 1792
6760.97 1784
6761.75 1774
6762.52 1815
6763.30 1714
6764.07 1680
6764.85 1569
6765.63 1692
6766.40 1717
6767.18 1617
6767.96 1623
6768.73 1590
6769.51 1597
6770.28 1709
6771.06 1656
6771.84 1529
6772.61 1654
6773.39 1501
6774.17 1513
6774.94 1529
6775.72 1494
6776.50 1559
6777.27 1615
6778.05 1504
6778.83 1529
6779.61 1675
6780.38 1550
6781.16 1579
6781.94 1579
6782.71 1483
6783.49 1536
6784.27 1458
6785.05 1426
6785.82 1391
6786.60 1498
6787.38 1450
6788.16 1457
6788.93 1506
6789.71 1413
6790.49 1495
6791.27 1521
6792.04 1474
6792.82 1521
6793.60 1427
6794.38 1501
6795.16 1486
6795.93 1363
6796.71 1333
6797.49 1377
6798.27 1367
6799.05 1427
6799.82 1384
6800.60 1328
6801.38 1464
6802.16 1495
6802.94 1488
6803.72 1532
6804.49 1619
6805.27 1653
6806.05 1613
6806.83 1628
6807.61 1438
6808.39 1551
6809.17 1429
6809.94 1457
6810.72 1480
6811.50 1474
6812.28 1491
6813.06 1498
6813.84 1376
6814.62 1404
6815.40 1487
6816.18 1401
6816.96 1450
6817.73 1488
6818.51 1533
6819.29 1503
6820.07 1407
6820.85 1437
6821.63 1530
6822.41 1565
6823.19 1480
6823.97 1486
6824.75 1479
6825.53 1396
6826.31 1516
6827.09 1497
6827.87 1465
6828.65 1455
6829.43 1441
6830.21 1346
6830.99 1431
6831.77 1464
6832.55 1310
6833.33 1393
6834.11 1486
6834.89 1448
6835.67 1364
6836.45 1406
6837.23 1399
6838.01 1351
6838.79 1331
6839.57 1337
6840.35 1388
6841.13 1415
6841.91 1423
6842.69 1431
6843.47 1472
6844.25 1366
6845.04 1345
6845.82 1390
6846.60 1519
6847.38 1517
6848.16 1599
6848.94 1731
6849.72 2003
6850.50 2183
6851.28 2465
6852.06 2733
6852.85 2912
6853.63 2939
6854.41 2746
6855.19 2641
6855.97 2509
6856.75 2233
6857.53 2077
6858.32 1905
6859.10 1751
6859.88 1618
6860.66 1627
6861.44 1547
6862.22 1559
6863.01 1456
6863.79 1433
6864.57 1478
6865.35 1470
6866.13 1566
6866.92 1620
6867.70 1556
6868.48 1576
6869.26 1715
6870.04 1675
6870.83 1582
6871.61 1588
6872.39 1565
6873.17 1524
6873.96 1516
6874.74 1367
6875.52 1422
6876.30 1484
6877.09 1488
6877.87 1466
6878.65 1476
6879.43 1619
6880.22 1543
6881.00 1657
6881.78 1612
6882.56 1724
6883.35 1649
6884.13 1657
6884.91 1839
6885.70 1794
6886.48 1907
6887.26 2045
6888.05 2130
6888.83 2343
6889.61 2305
6890.40 2384
6891.18 2346
6891.96 2252
6892.75 2248
6893.53 2125
6894.31 1891
6895.10 1789
6895.88 1720
6896.67 1759
6897.45 1851
6898.23 2004
6899.02 1905
6899.80 2024
6900.58 2048
6901.37 2082
6902.15 2138
6902.94 2171
6903.72 2307
6904.50 2397
6905.29 2429
6906.07 2428
6906.86 2323
6907.64 2382
6908.43 2175
6909.21 1928
6910.00 1811
6910.78 1849
6911.56 1849
6912.35 1797
6913.13 1735
6913.92 1730
6914.70 1676
6915.49 1614
6916.27 1629
6917.06 1619
6917.84 1725
6918.63 1795
6919.41 1853
6920.20 1845
6920.98 1753
6921.77 1700
6922.55 1722
6923.34 1761
6924.12 1765
6924.91 1776
6925.69 1662
6926.48 1622
6927.26 1664
6928.05 1622
6928.84 1614
6929.62 1717
6930.41 1686
6931.19 1730
6931.98 1740
6932.76 1698
6933.55 1664
6934.34 1720
6935.12 1681
6935.91 1650
6936.69 1799
6937.48 1701
6938.27 1770
6939.05 1679
6939.84 1705
6940.62 1773
6941.41 1753
6942.20 2018
6942.98 1969
6943.77 1915
6944.56 2027
6945.34 2016
6946.13 1990
6946.92 2096
6947.70 2113
6948.49 2027
6949.28 2154
6950.06 2268
6950.85 2338
6951.64 2204
6952.42 2169
6953.21 2253
6954.00 2128
6954.78 2064
6955.57 1990
6956.36 2018
6957.15 2038
6957.93 2127
6958.72 2090
6959.51 2276
6960.29 2433
6961.08 2310
6961.87 2243
6962.66 2257
6963.44 2345
6964.23 2235
6965.02 2212
6965.81 2187
6966.59 2305
6967.38 2295
6968.17 2378
6968.96 2365
6969.75 2449
6970.53 2441
6971.32 2504
6972.11 2425
6972.90 2510
6973.69 2634
6974.47 2589
6975.26 2556
6976.05 2496
6976.84 2569
6977.63 2579
6978.42 2632
6979.20 2695
6979.99 2669
6980.78 2744
6981.57 2935
6982.36 3222
6983.15 3705
6983.94 4182
6984.72 4864
6985.51 5354
6986.30 6241
6987.09 6800
6987.88 7194
6988.67 7180
6989.46 6916
6990.25 6665
6991.04 6009
6991.82 5173
6992.61 4695
6993.40 4250
6994.19 3938
6994.98 3635
6995.77 3475
6996.56 3559
6997.35 3749
6998.14 4242
6998.93 4844
6999.72 5677
7000.51 6342
7001.30 6981
7002.09 7433
7002.88 7207
7003.67 7026
7004.46 6481
7005.25 5795
7006.04 5159
7006.83 4331
7007.62 3677
7008.41 3249
7009.20 2857
7009.99 2567
7010.78 2387
7011.57 2348
7012.36 2238
7013.15 2150
7013.94 2270
7014.73 2273
7015.52 2416
7016.31 2343
7017.10 2268
7017.89 2214
7018.68 2152
7019.47 2159
7020.26 2048
7021.05 2200
7021.84 2319
7022.64 2035
7023.43 2060
7024.22 2093
7025.01 2147
7025.80 2229
7026.59 2318
7027.38 2386
7028.17 2233
7028.96 2385
7029.75 2332
7030.55 2308
7031.34 2202
7032.13 2184
7032.92 2107
7033.71 2112
7034.50 1991
7035.29 1946
7036.09 1939
7036.88 2012
7037.67 2169
7038.46 2208
7039.25 2287
7040.05 2322
7040.84 2319
7041.63 2345
7042.42 2533
7043.21 2432
7044.01 2399
7044.80 2413
7045.59 2346
7046.38 2251
7047.17 2299
7047.97 2288
7048.76 2466
7049.55 2587
7050.34 2633
7051.14 2874
7051.93 2935
7052.72 3151
7053.51 3200
7054.31 2850
7055.10 2689
7055.89 2481
7056.68 2318
7057.48 2366
7058.27 2131
7059.06 2057
7059.86 2026
7060.65 2093
7061.44 1964
7062.24 1971
7063.03 2070
7063.82 2121
7064.61 2164
7065.41 2102
7066.20 2200
7066.99 2037
7067.79 2052
7068.58 2088
7069.37 1986
7070.17 2060
7070.96 2100
7071.76 2008
7072.55 2023
7073.34 1890
7074.14 1894
7074.93 1971
7075.72 1913
7076.52 1885
7077.31 1986
7078.11 1818
7078.90 1772
7079.69 1840
7080.49 1895
7081.28 1850
7082.08 1841
7082.87 1802
7083.67 1739
7084.46 1759
7085.25 1797
7086.05 1776
7086.84 1869
7087.64 1900
7088.43 1967
7089.23 2010
7090.02 1963
7090.82 1912
7091.61 1911
7092.41 1731
7093.20 1676
7094.00 1680
7094.79 1639
7095.59 1561
7096.38 1613
7097.18 1626
7097.97 1546
7098.77 1570
7099.56 1591
7100.36 1574
7101.15 1584
7101.95 1500
7102.74 1449
7103.54 1439
7104.33 1458
7105.13 1404
7105.92 1466
7106.72 1364
7107.52 1379
7108.31 1461
7109.11 1413
7109.90 1374
7110.70 1355
7111.49 1288
7112.29 1321
7113.09 1372
7113.88 1390
7114.68 1424
7115.47 1400
7116.27 1396
7117.07 1447
7117.86 1379
7118.66 1427
7119.45 1288
7120.25 1385
7121.05 1352
7121.84 1316
7122.64 1315
7123.44 1523
7124.23 1330
7125.03 1431
7125.83 1520
7126.62 1461
7127.42 1326
7128.22 1329
7129.01 1382
7129.81 1405
7130.61 1472
7131.40 1402
7132.20 1338
7133.00 1285
7133.80 1391
7134.59 1389
7135.39 1320
7136.19 1336
7136.98 1338
7137.78 1272
7138.58 1356
7139.38 1347
7140.17 1406
7140.97 1375
7141.77 1352
7142.57 1337
7143.36 1329
7144.16 1401
7144.96 1346
7145.76 1313
7146.56 1376
7147.35 1346
7148.15 1319
7148.95 1295
7149.75 1372
7150.55 1406
7151.34 1327
7152.14 1328
7152.94 1212
7153.74 1228
7154.54 1279
7155.33 1270
7156.13 1231
7156.93 1298
7157.73 1202
7158.53 1244
7159.33 1210
7160.13 1275
7160.92 1159
7161.72 1210
7162.52 1201
7163.32 1204
7164.12 1151
7164.92 1158
7165.72 1191
7166.52 1126
7167.31 1126
7168.11 1079
7168.91 1132
7169.71 1113
7170.51 1209
7171.31 1115
7172.11 1182
7172.91 1133
7173.71 1070
7174.51 1181
7175.31 1183
7176.11 1103
7176.91 1138
7177.71 1147
7178.51 1205
7179.31 1137
7180.10 1168
7180.90 1214
7181.70 1174
7182.50 1198
7183.30 1193
7184.10 1295
7184.90 1420
7185.70 1303
7186.50 1315
7187.30 1254
7188.10 1168
7188.90 1193
7189.70 1092
7190.50 1124
7191.31 1108
7192.11 1074
7192.91 1073
7193.71 1028
7194.51 1099
7195.31 1075
7196.11 1029
7196.91 1087
7197.71 998
7198.51 969
7199.31 987
7200.11 1061
7200.91 1144
7201.71 1082
7202.51 1141
7203.32 1112
7204.12 1093
7204.92 1053
7205.72 1022
7206.52 976
7207.32 1002
7208.12 1018
7208.92 1010
7209.73 1108
7210.53 1066
7211.33 1062
7212.13 1108
7212.93 983
7213.73 1044
7214.53 1134
7215.34 1185
7216.14 1082
7216.94 988
7217.74 894
7218.54 984
7219.34 959
7220.15 931
7220.95 992
7221.75 1045
7222.55 1048
7223.35 1023
7224.16 1029
7224.96 999
7225.76 1021
7226.56 1011
7227.37 999
7228.17 1031
7228.97 949
7229.77 979
7230.58 1003
7231.38 1037
7232.18 1043
7232.98 977
7233.79 920
7234.59 1017
7235.39 1029
7236.19 1019
7237.00 1075
7237.80 1007
7238.60 986
7239.41 1025
7240.21 959
7241.01 981
7241.82 964
7242.62 890
7243.42 935
7244.23 933
7245.03 934
7245.83 899
7246.64 1019
7247.44 1024
7248.24 997
7249.05 910
7249.85 889
7250.65 896
7251.46 920
7252.26 979
7253.06 941
7253.87 954
7254.67 936
7255.48 983
7256.28 1023
7257.08 1000
7257.89 1044
7258.69 1003
7259.50 1039
7260.30 948
7261.10 960
7261.91 1019
7262.71 1004
7263.52 999
7264.32 998
7265.13 1035
7265.93 1005
7266.73 995
7267.54 1027
7268.34 1077
7269.15 1026
7269.95 924
7270.76 950
7271.56 954
7272.37 983
7273.17 1011
7273.98 1020
7274.78 1002
7275.59 1000
7276.39 1029
7277.20 1103
7278.00 1162
7278.81 1184
7279.61 1045
7280.42 1144
7281.22 1153
7282.03 1121
7282.83 1178
7283.64 1253
7284.45 1400
7285.25 1570
7286.06 1518
7286.86 1580
7287.67 1648
7288.47 1634
7289.28 1454
7290.09 1330
7290.89 1246
7291.70 1249
7292.50 1190
7293.31 1189
7294.12 1207
7294.92 1088
7295.73 1160
7296.53 1162
7297.34 1081
7298.15 1120
7298.95 1122
7299.76 1130
7300.57 1121
7301.37 1138
7302.18 1185
7302.98 1184
7303.79 1118
7304.60 1280
7305.40 1243
7306.21 1208
7307.02 1209
7307.82 1264
7308.63 1257
7309.44 1367
7310.25 1369
7311.05 1359
7311.86 1397
7312.67 1314
7313.47 1362
7314.28 1354
7315.09 1330
7315.90 1462
7316.70 1598
7317.51 1683
7318.32 1837
7319.12 1896
7319.93 2024
7320.74 2165
7321.55 2246
7322.35 2165
7323.16 2101
7323.97 2009
7324.78 1920
7325.59 1816
7326.39 1682
7327.20 1624
7328.01 1443
7328.82 1513
7329.62 1478
7330.43 1348
7331.24 1369
7332.05 1330
7332.86 1402
7333.67 1334
7334.47 1297
7335.28 1267
7336.09 1325
7336.90 1271
7337.71 1290
7338.52 1371
7339.32 1220
7340.13 1285
7340.94 1394
7341.75 1290
7342.56 1250
7343.37 1262
7344.18 1230
7344.99 1337
7345.79 1297
7346.60 1174
7347.41 1196
7348.22 1195
7349.03 1140
7349.84 1172
7350.65 1191
7351.46 1172
7352.27 1200
7353.08 1139
7353.89 1179
7354.70 1207
7355.50 1241
7356.31 1214
7357.12 1170
7357.93 1230
7358.74 1134
7359.55 1175
7360.36 1156
7361.17 1165
7361.98 1142
7362.79 1197
7363.60 1238
7364.41 1230
7365.22 1169
7366.03 1122
7366.84 1146
7367.65 1222
7368.46 1183
7369.27 1290
7370.08 1264
7370.89 1233
7371.70 1218
7372.51 1206
7373.32 1186
7374.13 1159
7374.94 1236
7375.75 1244
7376.57 1245
7377.38 1234
7378.19 1289
7379.00 1211
7379.81 1212
7380.62 1272
7381.43 1305
7382.24 1348
7383.05 1387
7383.86 1484
7384.67 1393
7385.48 1496
7386.30 1332
7387.11 1372
7387.92 1408
7388.73 1446
7389.54 1426
7390.35 1455
7391.16 1430
7391.98 1403
7392.79 1465
7393.60 1520
7394.41 1612
7395.22 1509
7396.03 1558
7396.84 1667
7397.66 1810
7398.47 2192
7399.28 2396
7400.09 2690
7400.90 2789
7401.72 3019
7402.53 3117
7403.34 2916
7404.15 2882
7404.96 2570
7405.78 2256
7406.59 2181
7407.40 2074
7408.21 1983
7409.03 1804
7409.84 1778
7410.65 1592
7411.46 1674
7412.28 1687
7413.09 1730
7413.90 1709
7414.71 1580
7415.53 1578
7416.34 1611
7417.15 1498
7417.96 1520
7418.78 1570
7419.59 1479
7420.40 1462
7421.22 1414
7422.03 1376
7422.84 1305
7423.66 1392
7424.47 1264
7425.28 1281
7426.10 1332
7426.91 1254
7427.72 1307
7428.54 1261
7429.35 1321
7430.16 1375
7430.98 1459
7431.79 1479
7432.60 1478
7433.42 1431
7434.23 1361
7435.05 1448
7435.86 1323
7436.67 1432
7437.49 1438
7438.30 1459
7439.11 1454
7439.93 1576
7440.74 1547
7441.56 1583
7442.37 1609
7443.19 1582
7444.00 1662
7444.81 1818
7445.63 1912
7446.44 1995
7447.26 2212
7448.07 2517
7448.89 2737
7449.70 2945
7450.52 2947
7451.33 2925
7452.15 2779
7452.96 2574
7453.78 2329
7454.59 2135
7455.40 1966
7456.22 1778
7457.03 1781
7457.85 1649
7458.66 1610
7459.48 1628
7460.30 1611
7461.11 1532
7461.93 1602
7462.74 1568
7463.56 1581
7464.37 1691
7465.19 1685
7466.00 1819
7466.82 1819
7467.63 1916
7468.45 2045
7469.27 2280
7470.08 2363
7470.90 2288
7471.71 2397
7472.53 2323
7473.34 2429
7474.16 2468
7474.98 2325
7475.79 2294
7476.61 2281
7477.42 2193
7478.24 2133
7479.06 1967
7479.87 1800
7480.69 1620
7481.51 1646
7482.32 1578
7483.14 1463
7483.96 1515
7484.77 1601
7485.59 1448
7486.40 1489
7487.22 1511
7488.04 1523
7488.85 1508
7489.67 1413
7490.49 1333
7491.31 1284
7492.12 1312
7492.94 1305
7493.76 1264
7494.57 1258
7495.39 1242
7496.21 1330
7497.02 1253
7497.84 1214
7498.66 1254
7499.48 1275
7500.29 1240
7501.11 1334
7501.93 1439
7502.75 1495
7503.56 1353
7504.38 1435
7505.20 1343
7506.02 1373
7506.83 1393
7507.65 1461
7508.47 1440
7509.29 1335
7510.11 1356
7510.92 1402
7511.74 1376
7512.56 1386
7513.38 1405
7514.20 1370
7515.01 1397
7515.83 1388
7516.65 1449
7517.47 1422
7518.29 1366
7519.11 1357
7519.92 1385
7520.74 1367
7521.56 1323
7522.38 1309
7523.20 1313
7524.02 1361
7524.84 1371
7525.65 1418
7526.47 1455
7527.29 1447
7528.11 1439
7528.93 1564
7529.75 1498
7530.57 1497
7531.39 1676
7532.21 1616
7533.03 1591
7533.85 1515
7534.66 1496
7535.48 1540
7536.30 1393
7537.12 1464
7537.94 1528
7538.76 1547
7539.58 1484
7540.40 1540
7541.22 1663
7542.04 1635
7542.86 1811
7543.68 2069
7544.50 2317
7545.32 2419
7546.14 2436
7546.96 2515
7547.78 2454
7548.60 2400
7549.42 2183
7550.24 1998
7551.06 1906
7551.88 1740
7552.70 1674
7553.52 1522
7554.34 1545
7555.16 1492
7555.98 1460
7556.80 1321
7557.62 1383
7558.44 1395
7559.26 1369
7560.08 1359
7560.90 1304
7561.72 1212
7562.55 1331
7563.37 1406
7564.19 1347
7565.01 1282
7565.83 1307
7566.65 1285
7567.47 1264
7568.29 1327
7569.11 1401
7569.93 1461
7570.76 1476
7571.58 1433
7572.40 1586
7573.22 1626
7574.04 1564
7574.86 1552
7575.68 1427
7576.51 1447
7577.33 1391
7578.15 1239
7578.97 1344
7579.79 1265
7580.61 1291
7581.44 1215
7582.26 1263
7583.08 1333
7583.90 1327
7584.72 1370
7585.55 1332
7586.37 1312
7587.19 1316
7588.01 1333
7588.83 1268
7589.66 1189
7590.48 1277
7591.30 1196
7592.12 1202
7592.95 1222
7593.77 1336
7594.59 1309
7595.41 1239
7596.24 1199
7597.06 1168
7597.88 1205
7598.70 1178
7599.53 1279
7600.35 1327
7601.17 1263
7601.99 1219
7602.82 1246
7603.64 1344
7604.46 1339
7605.29 1495
7606.11 1539
7606.93 1422
7607.76 1487
7608.58 1546
7609.40 1539
7610.23 1594
7611.05 1463
7611.87 1491
7612.70 1386
7613.52 1341
7614.34 1392
7615.17 1401
7615.99 1468
7616.81 1337
7617.64 1385
7618.46 1496
7619.29 1537
7620.11 1524
7620.93 1489
7621.76 1441
7622.58 1440
7623.41 1512
7624.23 1348
7625.05 1394
7625.88 1398
7626.70 1351
7627.53 1382
7628.35 1342
7629.18 1343
7630.00 1423
7630.82 1450
7631.65 1497
7632.47 1626
7633.30 1648
7634.12 1783
7634.95 1719
7635.77 1692
7636.60 1663
7637.42 1574
7638.25 1447
7639.07 1339
7639.90 1287
7640.72 1300
7641.55 1192
7642.37 1213
7643.20 1185
7644.02 1132
7644.85 1134
7645.67 1029
7646.50 1176
7647.32 1096
7648.15 1022
7648.97 1133
7649.80 1080
7650.63 1108
7651.45 1048
7652.28 1133
7653.10 1178
7653.93 1135
7654.75 1029
7655.58 1058
7656.41 975
7657.23 976
7658.06 1095
7658.88 1015
7659.71 985
7660.54 1066
7661.36 1071
7662.19 1023
7663.01 1042
7663.84 1011
7664.67 987
7665.49 1045
7666.32 1009
7667.15 990
7667.97 876
7668.80 976
7669.63 1040
7670.45 947
7671.28 1028
7672.11 1033
7672.93 1003
7673.76 976
7674.59 1008
7675.41 1033
7676.24 998
7677.07 929
7677.89 944
7678.72 922
7679.55 987
7680.37 1034
7681.20 878
7682.03 933
7682.86 926
7683.68 966
7684.51 940
7685.34 958
7686.17 874
7686.99 992
7687.82 1025
7688.65 897
7689.48 967
7690.30 910
7691.13 963
7691.96 945
7692.79 980
7693.62 918
7694.44 986
7695.27 945
7696.10 969
7696.93 969
7697.76 923
7698.58 984
7699.41 1057
7700.24 1026
7701.07 999
7701.90 974
7702.72 1018
7703.55 1053
7704.38 993
7705.21 1064
7706.04 1049
7706.87 998
7707.70 1054
7708.52 1007
7709.35 995
7710.18 924
7711.01 952
7711.84 988
7712.67 1006
7713.50 975
7714.33 931
7715.16 934
7715.98 883
7716.81 930
7717.64 1020
7718.47 988
7719.30 987
7720.13 969
7720.96 972
7721.79 988
7722.62 946
7723.45 855
7724.28 973
7725.11 999
7725.94 940
7726.77 910
7727.60 958
7728.43 953
7729.26 965
7730.09 952
7730.92 954
7731.75 973
7732.58 986
7733.41 956
7734.24 904
7735.07 969
7735.90 1047
7736.73 980
7737.56 996
7738.39 1040
7739.22 996
7740.05 918
7740.88 1034
7741.71 1002
7742.54 993
7743.37 932
7744.20 1013
7745.03 1124
7745.86 1168
7746.69 1246
7747.52 1465
7748.35 1608
7749.18 1804
7750.02 1878
7750.85 1919
7751.68 1803
7752.51 1639
7753.34 1516
7754.17 1465
7755.00 1247
7755.83 1194
7756.66 1230
7757.50 1103
7758.33 1020
7759.16 973
7759.99 968
7760.82 1075
7761.65 996
7762.48 1048
7763.32 1004
7764.15 1008
7764.98 1085
7765.81 986
7766.64 961
7767.47 1036
7768.31 983
7769.14 990
7769.97 985
7770.80 923
7771.63 874
7772.47 894
7773.30 871
7774.13 951
7774.96 842
7775.80 853
7776.63 970
7777.46 942
7778.29 1029
7779.12 1009
7779.96 914
7780.79 859
7781.62 863
7782.46 889
7783.29 963
7784.12 934
7784.95 960
7785.79 1050
7786.62 989
7787.45 994
7788.28 1007
7789.12 1050
7789.95 956
7790.78 1013
7791.62 1015
7792.45 1006
7793.28 1045
7794.12 999
7794.95 967
7795.78 952
7796.62 908
7797.45 953
7798.28 856
7799.12 899
7799.95 940
7800.78 958
7801.62 1010
7802.45 989
7803.29 945
7804.12 896
7804.95 984
7805.79 942
7806.62 998
7807.46 916
7808.29 956
7809.12 997
7809.96 984
7810.79 1003
7811.63 1019
7812.46 1005
7813.29 1071
7814.13 1146
7814.96 1096
7815.80 1114
7816.63 1093
7817.47 1127
7818.30 1163
7819.14 1193
7819.97 1201
7820.81 1149
7821.64 1229
7822.47 1186
7823.31 1111
7824.14 1197
7824.98 1134
7825.81 1101
7826.65 1131
7827.48 1171
7828.32 1298
7829.15 1194
7829.99 1170
7830.83 1186
7831.66 1180
7832.50 1145
7833.33 1112
7834.17 1209
7835.00 1059
7835.84 1149
7836.67 1161
7837.51 1171
7838.34 1121
7839.18 1166
7840.02 1159
7840.85 1237
7841.69 1228
7842.52 1210
7843.36 1219
7844.19 1255
7845.03 1222
7845.87 1049
7846.70 1114
7847.54 1055
7848.38 993
7849.21 1080
7850.05 1078
7850.88 1022
7851.72 1125
7852.56 1075
7853.39 1055
7854.23 1019
7855.07 1048
7855.90 951
7856.74 1040
7857.58 1026
7858.41 1022
7859.25 1009
7860.09 1087
7860.92 1217
7861.76 1162
7862.60 1100
7863.43 1103
7864.27 1189
7865.11 1097
7865.95 1125
7866.78 1077
7867.62 1082
7868.46 1104
7869.29 1089
7870.13 1047
7870.97 1047
7871.81 1050
7872.64 1086
7873.48 1078
7874.32 1094
7875.16 1090
7875.99 1152
7876.83 1249
7877.67 1236
7878.51 1304
7879.34 1275
7880.18 1271
7881.02 1302
7881.86 1164
7882.70 1144
7883.53 1230
7884.37 1156
7885.21 1085
7886.05 1108
7886.89 1118
7887.73 1143
7888.56 1189
7889.40 999
7890.24 1133
7891.08 1206
7891.92 1174
7892.76 1085
7893.59 1161
7894.43 1149
7895.27 1183
7896.11 1113
7896.95 1120
7897.79 1089
7898.63 1146
7899.47 1203
7900.31 1217
7901.14 1133
7901.98 1203
7902.82 1183
7903.66 1145
7904.50 1150
7905.34 1130
7906.18 1186
7907.02 1118
7907.86 1085
7908.70 1064
7909.54 1018
7910.38 1093
7911.22 1094
7912.05 1070
7912.89 1089
7913.73 1183
7914.57 1199
7915.41 1345
7916.25 1409
7917.09 1454
7917.93 1506
7918.77 1626
7919.61 1680
7920.45 1769
7921.29 1692
7922.13 1613
7922.97 1576
7923.81 1519
7924.65 1392
7925.49 1257
7926.33 1216
7927.17 1152
7928.02 1147
7928.86 1096
7929.70 1076
7930.54 1021
7931.38 1021
7932.22 931
7933.06 1033
7933.90 938
7934.74 945
7935.58 997
7936.42 956
7937.26 920
7938.10 989
7938.94 967
7939.79 986
7940.63 1035
7941.47 1006
7942.31 1039
7943.15 941
7943.99 1054
7944.83 1080
7945.67 1118
7946.52 1155
7947.36 1171
7948.20 1111
7949.04 1148
7949.88 1073
7950.72 1060
7951.56 1087
7952.41 1129
7953.25 1052
7954.09 1010
7954.93 1058
7955.77 1082
7956.62 1086
7957.46 1043
7958.30 1064
7959.14 1141
7959.98 1151
7960.83 1154
7961.67 1103
7962.51 1117
7963.35 1096
7964.20 1096
7965.04 1031
7965.88 1053
7966.72 1096
7967.56 1136
7968.41 1233
7969.25 1149
7970.09 1090
7970.94 1257
7971.78 1148
7972.62 1088
7973.46 1040
7974.31 1037
7975.15 1044
7975.99 1109
7976.84 1047
7977.68 1063
7978.52 1111
7979.36 1039
7980.21 1074
7981.05 1021
7981.89 1098
7982.74 1117
7983.58 1052
7984.42 1034
7985.27 1099
7986.11 1008
7986.96 1014
7987.80 983
7988.64 1009
7989.49 1024
7990.33 999
7991.17 1024
7992.02 889
7992.86 891
7993.71 871
7994.55 880
7995.39 954
7996.24 962
7997.08 986
7997.93 954
7998.77 848
7999.61 826
8000.46 888
8001.30 925
8002.15 897
8002.99 895
8003.84 958
8004.68 831
8005.52 864
8006.37 918
8007.21 892
8008.06 870
8008.90 837
8009.75 881
8010.59 855
8011.44 853
8012.28 798
8013.13 873
8013.97 853
8014.82 900
8015.66 868
8016.51 819
8017.35 842
8018.20 823
8019.04 812
8019.89 780
8020.73 822
8021.58 798
8022.42 836
8023.27 904
8024.12 825
8024.96 827
8025.81 770
8026.65 835
8027.50 849
8028.34 830
8029.19 862
8030.03 783
8030.88 797
8031.73 861
8032.57 776
8033.42 753
8034.26 782
8035.11 840
8035.96 809
8036.80 890
8037.65 913
8038.50 852
8039.34 869
8040.19 795
8041.03 863
8041.88 769
8042.73 912
8043.57 860
8044.42 826
8045.27 880
8046.11 833
8046.96 845
8047.81 734
8048.65 838
8049.50 826
8050.35 845
8051.19 904
8052.04 883
8052.89 873
8053.74 809
8054.58 855
8055.43 866
8056.28 922
8057.12 815
8057.97 828
8058.82 856
8059.67 904
8060.51 918
8061.36 879
8062.21 877
8063.06 810
8063.90 858
8064.75 828
8065.60 806
8066.45 836
8067.29 785
8068.14 776
8068.99 795
8069.84 764
8070.69 848
8071.53 739
8072.38 732
8073.23 819
8074.08 774
8074.93 771
8075.78 821
8076.62 849
8077.47 829
8078.32 764
8079.17 751
8080.02 761
8080.87 781
8081.71 727
8082.56 746
8083.41 732
8084.26 770
8085.11 776
8085.96 836
8086.81 736
8087.66 759
8088.50 728
8089.35 747
8090.20 777
8091.05 771
8091.90 744
8092.75 856
8093.60 831
8094.45 777
8095.30 722
8096.15 760
8097.00 704
8097.84 681
8098.69 726
8099.54 836
8100.39 804
8101.24 760
8102.09 843
8102.94 841
8103.79 720
8104.64 703
8105.49 743
8106.34 721
8107.19 752
8108.04 787
8108.89 830
8109.74 778
8110.59 778
8111.44 822
8112.29 820
8113.14 783
8113.99 709
8114.84 758
8115.69 766
8116.54 771
8117.39 759
8118.24 742
8119.09 836
8119.94 842
8120.80 907
8121.65 866
8122.50 891
8123.35 937
8124.20 862
8125.05 944
8125.90 852
8126.75 846
8127.60 864
8128.45 842
8129.30 862
8130.15 934
8131.01 848
8131.86 821
8132.71 843
8133.56 839
8134.41 894
8135.26 828
8136.11 748
8136.97 797
8137.82 786
8138.67 884
8139.52 901
8140.37 854
8141.22 824
8142.07 836
8142.93 893
8143.78 898
8144.63 918
8145.48 878
8146.33 823
8147.19 885
8148.04 877
8148.89 909
8149.74 842
8150.59 866
8151.45 824
8152.30 906
8153.15 842
8154.00 881
8154.86 935
8155.71 1057
8156.56 1088
8157.41 967
8158.27 939
8159.12 981
8159.97 990
8160.82 959
8161.68 948
8162.53 990
8163.38 986
8164.23 966
8165.09 950
8165.94 828
8166.79 889
8167.65 879
8168.50 839
8169.35 901
8170.21 931
8171.06 967
8171.91 952
8172.77 853
8173.62 917
8174.47 824
8175.33 897
8176.18 842
8177.03 880
8177.89 831
8178.74 764
8179.59 806
8180.45 798
8181.30 878
8182.16 794
8183.01 798
8183.86 845
8184.72 743
8185.57 716
8186.43 704
8187.28 848
8188.13 777
8188.99 741
8189.84 766
8190.70 710
8191.55 776
8192.40 769
8193.26 739
8194.11 848
8194.97 810
8195.82 798
8196.68 752
8197.53 707
8198.39 737
8199.24 768
8200.10 795
8200.95 778
8201.81 787
8202.66 837
8203.52 755
8204.37 850
8205.23 804
8206.08 751
8206.94 797
8207.79 796
8208.65 799
8209.50 724
8210.36 852
8211.21 818
8212.07 809
8212.92 821
8213.78 736
8214.63 766
8215.49 807
8216.34 793
8217.20 848
8218.06 801
8218.91 775
8219.77 817
8220.62 867
8221.48 893
8222.33 975
8223.19 1057
8224.05 1005
8224.90 1049
8225.76 1038
8226.62 1055
8227.47 1016
8228.33 976
8229.18 945
8230.04 898
8230.90 840
8231.75 815
8232.61 861
8233.47 807
8234.32 813
8235.18 777
8236.04 808
8236.89 818
8237.75 814
8238.61 857
8239.46 777
8240.32 750
8241.18 836
8242.03 844
8242.89 799
8243.75 779
8244.60 826
8245.46 826
8246.32 798
8247.18 805
8248.03 711
8248.89 790
8249.75 814
8250.60 800
8251.46 835
8252.32 835
8253.18 819
8254.03 893
8254.89 865
8255.75 792
8256.61 863
8257.47 838
8258.32 783
8259.18 729
8260.04 803
8260.90 780
8261.75 730
8262.61 761
8263.47 696
8264.33 766
8265.19 737
8266.05 809
8266.90 742
8267.76 772
8268.62 835
8269.48 812
8270.34 769
8271.20 768
8272.05 764
8272.91 780
8273.77 805
8274.63 818
8275.49 808
8276.35 804
8277.21 810
8278.06 784
8278.92 741
8279.78 832
8280.64 767
8281.50 787
8282.36 773
8283.22 790
8284.08 783
8284.94 795
8285.80 842
8286.66 883
8287.51 785
8288.37 782
8289.23 806
8290.09 845
8290.95 913
8291.81 932
8292.67 875
8293.53 856
8294.39 831
8295.25 762
8296.11 828
8296.97 922
8297.83 944
8298.69 863
8299.55 907
8300.41 885
8301.27 877
8302.13 886
8302.99 902
8303.85 929
8304.71 913
8305.57 872
8306.43 888
8307.29 829
8308.15 762
8309.01 789
8309.87 884
8310.73 866
8311.59 885
8312.45 843
8313.31 769
8314.18 839
8315.04 884
8315.90 842
8316.76 862
8317.62 912
8318.48 882
8319.34 819
8320.20 894
8321.06 875
8321.92 908
8322.78 866
8323.65 834
8324.51 925
8325.37 882
8326.23 820
8327.09 899
8327.95 913
8328.81 848
8329.68 814
8330.54 809
8331.40 948
8332.26 876
8333.12 784
8333.98 811
8334.85 814
8335.71 864
8336.57 841
8337.43 864
8338.29 851
8339.15 941
8340.02 882
8340.88 884
8341.74 893
8342.60 894
8343.47 896
8344.33 899
8345.19 883
8346.05 912
8346.91 889
8347.78 902
8348.64 881
8349.50 928
8350.36 830
8351.23 957
8352.09 921
8352.95 926
8353.82 878
8354.68 904
8355.54 937
8356.40 952
8357.27 849
8358.13 844
8358.99 872
8359.86 884
8360.72 820
8361.58 889
8362.44 869
8363.31 822
8364.17 903
8365.03 878
8365.90 893
8366.76 928
8367.62 947
8368.49 940
8369.35 920
8370.22 949
8371.08 936
8371.94 994
8372.81 974
8373.67 1016
8374.53 949
8375.40 988
8376.26 952
8377.13 846
8377.99 919
8378.85 957
8379.72 997
8380.58 982
8381.45 950
8382.31 974
8383.17 962
8384.04 1074
8384.90 1072
8385.77 1050
8386.63 1027
8387.50 1106
8388.36 1165
8389.23 1158
8390.09 1028
8390.96 1068
8391.82 1019
8392.68 1091
8393.55 1185
8394.41 1098
8395.28 1083
8396.14 1150
8397.01 1162
8397.87 1142
8398.74 1048
8399.60 1031
8400.47 1106
8401.33 1121
8402.20 1149
8403.07 1154
8403.93 1225
8404.80 1200
8405.66 1183
8406.53 1214
8407.39 1220
8408.26 1165
8409.12 1206
8409.99 1198
8410.85 1224
8411.72 1236
8412.59 1263
8413.45 1382
8414.32 1287
8415.18 1313
8416.05 1329
8416.92 1363
8417.78 1338
8418.65 1257
8419.51 1279
8420.38 1353
8421.25 1457
8422.11 1388
8422.98 1315
8423.85 1413
8424.71 1455
8425.58 1487
8426.44 1487
8427.31 1509
8428.18 1525
8429.04 1608
8429.91 1565
8430.78 1483
8431.64 1430
8432.51 1547
8433.38 1516
8434.25 1689
8435.11 1762
8435.98 1712
8436.85 1729
8437.71 1782
8438.58 1862
8439.45 1894
8440.31 1990
8441.18 2002
8442.05 2171
8442.92 2199
8443.78 2220
8444.65 2301
8445.52 2265
8446.39 2285
8447.25 2326
8448.12 2132
8448.99 2219
8449.86 2185
8450.72 2182
8451.59 2147
8452.46 2435
8453.33 2791
8454.20 3371
8455.06 4172
8455.93 5180
8456.80 6499
8457.67 7560
8458.54 8290
8459.40 8677
8460.27 8504
8461.14 7804
8462.01 6716
8462.88 5634
8463.75 4888
8464.61 3890
8465.48 3180
8466.35 2747
8467.22 2446
8468.09 2329
8468.96 2120
8469.83 1989
8470.70 1882
8471.56 1755
8472.43 1715
8473.30 1724
8474.17 1684
8475.04 1712
8475.91 1597
8476.78 1597
8477.65 1601
8478.52 1479
8479.39 1519
8480.25 1445
8481.12 1439
8481.99 1369
8482.86 1325
8483.73 1369
8484.60 1396
8485.47 1496
8486.34 1492
8487.21 1574
8488.08 1614
8488.95 1552
8489.82 1486
8490.69 1577
8491.56 1569
8492.43 1598
8493.30 1533
8494.17 1612
8495.04 1801
8495.91 1825
8496.78 1962
8497.65 1979
8498.52 1967
8499.39 1800
8500.26 1750
8501.13 1643
8502.00 1591
8502.87 1489
8503.74 1435
8504.61 1352
8505.48 1410
8506.35 1370
8507.22 1318
8508.09 1331
8508.97 1409
8509.84 1330
8510.71 1337
8511.58 1502
8512.45 1417
8513.32 1439
8514.19 1405
8515.06 1399
8515.93 1357
8516.80 1396
8517.68 1444
8518.55 1519
8519.42 1477
8520.29 1458
8521.16 1543
8522.03 1572
8522.90 1526
8523.77 1435
8524.65 1551
8525.52 1513
8526.39 1428
8527.26 1483
8528.13 1557
8529.00 1567
8529.88 1527
8530.75 1608
8531.62 1546
8532.49 1643
8533.36 1662
8534.24 1578
8535.11 1620
8535.98 1657
8536.85 1601
8537.72 1605
8538.60 1580
8539.47 1575
8540.34 1540
8541.21 1527
8542.09 1442
8542.96 1402
8543.83 1335
8544.70 1331
8545.58 1343
8546.45 1269
8547.32 1115
8548.19 1259
8549.07 1291
8549.94 1228
8550.81 1228
8551.69 1162
8552.56 1252
8553.43 1342
8554.31 1399
8555.18 1453
8556.05 1555
8556.92 1602
8557.80 1471
8558.67 1562
8559.54 1461
8560.42 1420
8561.29 1400
8562.16 1381
8563.04 1310
8563.91 1254
8564.79 1272
8565.66 1221
8566.53 1066
8567.41 1157
8568.28 1160
8569.15 1160
8570.03 1114
8570.90 1131
8571.78 1174
8572.65 1164
8573.52 1183
8574.40 1138
8575.27 1162
8576.15 1081
8577.02 1136
8577.89 1062
8578.77 1063
8579.64 1009
8580.52 1090
8581.39 1093
8582.27 997
8583.14 1044
8584.02 1116
8584.89 944
8585.77 1045
8586.64 1070
8587.51 1061
8588.39 992
8589.26 1047
8590.14 1106
8591.01 1060
8591.89 1065
8592.76 1083
8593.64 1115
8594.51 1113
8595.39 1131
8596.26 1188
8597.14 1154
8598.02 1153
8598.89 1121
8599.77 1141
8600.64 1208
8601.52 1190
8602.39 1080
8603.27 1125
8604.14 1168
8605.02 1190
8605.89 1092
8606.77 1087
8607.65 1105
8608.52 1108
8609.40 1143
8610.27 1248
8611.15 1298
8612.03 1315
8612.90 1342
8613.78 1330
8614.65 1274
8615.53 1199
8616.41 1240
8617.28 1162
8618.16 1277
8619.04 1124
8619.91 1104
8620.79 1137
8621.66 1117
8622.54 1119
8623.42 1155
8624.29 1143
8625.17 1185
8626.05 1137
8626.92 1208
8627.80 1176
8628.68 1162
8629.56 1178
8630.43 1158
8631.31 1226
8632.19 1350
8633.06 1282
8633.94 1321
8634.82 1295
8635.69 1254
8636.57 1259
8637.45 1205
8638.33 1213
8639.20 1382
8640.08 1268
8640.96 1232
8641.84 1326
8642.71 1263
8643.59 1231
8644.47 1284
8645.35 1402
8646.22 1423
8647.10 1283
8647.98 1346
8648.86 1394
8649.74 1409
8650.61 1496
8651.49 1513
8652.37 1474
8653.25 1441
8654.13 1422
8655.00 1438
8655.88 1468
8656.76 1421
8657.64 1492
8658.52 1420
8659.40 1393
8660.27 1361
8661.15 1463
8662.03 1487
8662.91 1455
8663.79 1456
8664.67 1515
8665.55 1486
8666.43 1559
8667.30 1569
8668.18 1558
8669.06 1609
8669.94 1561
8670.82 1674
8671.70 1891
8672.58 1990
8673.46 2080
8674.34 2376
8675.22 2468
8676.09 2628
8676.97 2835
8677.85 2874
8678.73 2699
8679.61 2560
8680.49 2433
8681.37 2313
8682.25 2115
8683.13 1882
8684.01 1917
8684.89 1830
8685.77 1832
8686.65 1754
8687.53 1833
8688.41 1881
8689.29 1991
8690.17 2320
8691.05 2594
8691.93 3007
8692.81 3206
8693.69 3808
8694.57 4285
8695.45 4355
8696.33 4332
8697.21 4087
8698.09 3637
8698.97 3264
8699.85 2808
8700.73 2339
8701.61 2050
8702.49 1894
8703.37 1821
8704.26 1750
8705.14 1616
8706.02 1472
8706.90 1527
8707.78 1463
8708.66 1418
8709.54 1394
8710.42 1358
8711.30 1384
8712.18 1417
8713.06 1339
8713.95 1338
8714.83 1345
8715.71 1359
8716.59 1295
8717.47 1225
8718.35 1259
8719.23 1262
8720.12 1385
8721.00 1380
8721.88 1353
8722.76 1337
8723.64 1283
8724.52 1273
8725.41 1285
8726.29 1300
8727.17 1292
8728.05 1282
8728.93 1332
8729.81 1339
8730.70 1394
8731.58 1453
8732.46 1419
8733.34 1473
8734.23 1384
8735.11 1372
8735.99 1363
8736.87 1368
8737.75 1321
8738.64 1304
8739.52 1320
8740.40 1229
8741.28 1243
8742.17 1358
8743.05 1258
8743.93 1232
8744.82 1256
8745.70 1270
8746.58 1325
8747.46 1226
8748.35 1252
8749.23 1297
8750.11 1336
8751.00 1396
8751.88 1291
8752.76 1278
8753.65 1333
8754.53 1356
8755.41 1330
8756.30 1432
8757.18 1555
8758.06 1525
8758.95 1599
8759.83 1645
8760.71 1647
8761.60 1659
8762.48 1641
8763.36 1674
8764.25 1632
8765.13 1550
8766.01 1509
8766.90 1492
8767.78 1585
8768.67 1591
8769.55 1573
8770.43 1459
8771.32 1403
8772.20 1476
8773.09 1481
8773.97 1513
8774.86 1509
8775.74 1584
8776.62 1668
8777.51 1686
8778.39 1569
8779.28 1554
8780.16 1587
8781.05 1586
8781.93 1606
8782.82 1592
8783.70 1623
8784.59 1576
8785.47 1681
8786.36 1744
8787.24 1625
8788.12 1638
8789.01 1724
8789.89 1696
8790.78 1797
8791.67 1921
8792.55 2171
8793.44 2318
8794.32 2503
8795.21 2433
8796.09 2331
8796.98 2284
8797.86 2087
8798.75 2042
8799.63 1960
8800.52 1734
8801.40 1656
8802.29 1606
8803.18 1517
8804.06 1466
8804.95 1346
8805.83 1428
8806.72 1441
8807.60 1574
8808.49 1625
8809.38 1518
8810.26 1504
8811.15 1504
8812.04 1389
8812.92 1416
8813.81 1408
8814.69 1326
8815.58 1237
8816.47 1224
8817.35 1211
8818.24 1222
8819.13 1245
8820.01 1170
8820.90 1238
8821.79 1243
8822.67 1188
8823.56 1208
8824.45 1222
8825.33 1188
8826.22 1216
8827.11 1177
8827.99 1267
8828.88 1248
8829.77 1171
8830.65 1105
8831.54 1124
8832.43 1107
8833.32 1161
8834.20 1190
8835.09 1106
8835.98 1196
8836.87 1132
8837.75 1081
8838.64 1102
8839.53 1090
8840.42 1093
8841.30 1082
8842.19 1072
8843.08 1019
8843.97 1066
8844.85 1017
8845.74 1002
8846.63 1051
8847.52 1083
8848.41 1126
8849.29 1065
8850.18 1082
8851.07 1027
8851.96 1069
8852.85 1121
8853.73 1027
8854.62 1036
8855.51 1000
8856.40 1017
8857.29 982
8858.18 936
8859.06 928
8859.95 961
8860.84 1032
8861.73 1017
8862.62 958
8863.51 972
8864.40 949
8865.29 946
8866.17 1003
8867.06 959
8867.95 878
8868.84 937
8869.73 1017
8870.62 974
8871.51 937
8872.40 957
8873.29 979
8874.18 946
8875.07 910
8875.96 864
8876.84 909
8877.73 910
8878.62 915
8879.51 848
8880.40 878
8881.29 962
8882.18 908
8883.07 876
8883.96 868
8884.85 866
8885.74 904
8886.63 834
8887.52 911
8888.41 854
8889.30 872
8890.19 906
8891.08 911
8891.97 824
8892.86 778
8893.75 872
8894.64 823
8895.53 829
8896.42 917
8897.31 801
8898.20 810
8899.09 799
8899.98 774
8900.88 725
8901.77 801
8902.66 762
8903.55 779
8904.44 736
8905.33 731
8906.22 731
8907.11 806
8908.00 776
8908.89 749
8909.78 794
8910.68 730
8911.57 750
8912.46 732
8913.35 740
8914.24 776
8915.13 741
8916.02 843
8916.91 809
8917.81 765
8918.70 757
8919.59 697
8920.48 771
8921.37 802
8922.26 812
8923.16 774
8924.05 784
8924.94 720
8925.83 829
8926.72 719
8927.61 813
8928.51 828
8929.40 777
8930.29 777
8931.18 775
8932.07 724
8932.97 744
8933.86 684
8934.75 711
8935.64 713
8936.54 727
8937.43 684
8938.32 773
8939.21 799
8940.11 739
8941.00 721
8941.89 731
8942.78 732
8943.68 702
8944.57 709
8945.46 758
8946.36 727
8947.25 748
8948.14 703
8949.03 696
8949.93 682
8950.82 741
8951.71 740
8952.61 662
8953.50 731
8954.39 707
8955.29 708
8956.18 700
8957.07 704
8957.97 630
8958.86 662
8959.75 653
8960.65 627
8961.54 666
8962.44 734
8963.33 730
8964.22 678
8965.12 660
8966.01 660
8966.90 739
8967.80 729
8968.69 758
8969.59 768
8970.48 812
8971.37 760
8972.27 661
8973.16 695
8974.06 725
8974.95 693
8975.85 642
8976.74 659
8977.64 748
8978.53 719
8979.42 752
8980.32 721
8981.21 723
8982.11 763
8983.00 695
8983.90 698
8984.79 744
8985.69 749
8986.58 736
8987.48 696
8988.37 728
8989.27 703
8990.16 702
8991.06 686
8991.95 629
8992.85 553
8993.74 688
8994.64 674
8995.53 664
8996.43 681
8997.32 735
8998.22 647
8999.12 636
9000.01 643
9000.91 619
9001.80 631
9002.70 658
9003.59 633
9004.49 635
9005.39 618
9006.28 702
9007.18 668
9008.07 614
9008.97 589
9009.87 623
9010.76 613
9011.66 582
9012.55 632
9013.45 650
9014.35 621
9015.24 629
9016.14 617
9017.04 625
9017.93 560
9018.83 607
9019.72 648
9020.62 616
9021.52 627
9022.41 586
9023.31 643
9024.21 696
9025.11 664
9026.00 658
9026.90 586
9027.80 587
9028.69 636
9029.59 702
9030.49 626
9031.38 579
9032.28 587
9033.18 574
9034.08 563
9034.97 551
9035.87 660
9036.77 627
9037.67 644
9038.56 566
9039.46 530
9040.36 617
9041.26 644
9042.15 627
9043.05 615
9043.95 520
9044.85 562
9045.74 591
9046.64 535
9047.54 606
9048.44 648
9049.34 629
9050.23 614
9051.13 635
9052.03 616
9052.93 613
9053.83 590
9054.73 589
9055.62 650
9056.52 562
9057.42 560
9058.32 581
9059.22 586
9060.12 552
9061.01 553
9061.91 578
9062.81 576
9063.71 625
9064.61 627
9065.51 604
9066.41 607
9067.31 555
9068.21 570
9069.10 568
9070.00 637
9070.90 598
9071.80 611
9072.70 636
9073.60 620
9074.50 599
9075.40 612
9076.30 585
9077.20 585
9078.10 608
9079.00 625
9079.90 608
9080.80 661
9081.70 688
9082.59 679
9083.49 610
9084.39 565
9085.29 581
9086.19 601
9087.09 667
9087.99 730
9088.89 671
9089.79 620
9090.69 609
9091.59 674
9092.49 641
9093.39 600
9094.29 667
9095.19 695
9096.10 647
9097.00 639
9097.90 712
9098.80 629
9099.70 631
9100.60 658
9101.50 645
9102.40 681
9103.30 624
9104.20 617
9105.10 616
9106.00 579
9106.90 564
9107.80 612
9108.70 600
9109.61 620
9110.51 646
9111.41 586
9112.31 551
9113.21 615
9114.11 623
9115.01 622
9115.91 609
9116.82 652
9117.72 669
9118.62 608
9119.52 649
9120.42 600
9121.32 611
9122.22 613
9123.13 594
9124.03 583
9124.93 586
9125.83 607
9126.73 592
9127.64 555
9128.54 588
9129.44 597
9130.34 640
9131.24 542
9132.15 615
9133.05 602
9133.95 576
9134.85 585
9135.76 593
9136.66 603
9137.56 548
9138.46 622
9139.36 555
9140.27 559
9141.17 611
9142.07 622
9142.98 660
9143.88 595
9144.78 609
9145.68 600
9146.59 576
9147.49 553
9148.39 577
9149.30 636
9150.20 609
9151.10 571
9152.00 600
9152.91 600
9153.81 606
9154.71 608
9155.62 646
9156.52 643
9157.42 595
9158.33 572
9159.23 526
9160.13 590
9161.04 577
9161.94 544
9162.85 607
9163.75 614
9164.65 621
9165.56 610
9166.46 647
9167.36 581
9168.27 569
9169.17 597
9170.08 572
9170.98 623
9171.88 543
9172.79 559
9173.69 576
9174.60 600
9175.50 595
9176.41 629
9177.31 593
9178.21 583
9179.12 658
9180.02 639
9180.93 583
9181.83 594
9182.74 631
9183.64 637
9184.55 582
9185.45 556
9186.36 607
9187.26 599
9188.17 581
9189.07 605
9189.98 602
9190.88 571
9191.79 554
9192.69 609
9193.60 613
9194.50 633
9195.41 592
9196.31 639
9197.22 696
9198.12 591
9199.03 605
9199.93 627
9200.84 643
9201.74 628
9202.65 601
9203.56 616
9204.46 599
9205.37 681
9206.27 586
9207.18 654
9208.09 657
9208.99 608
9209.90 563
9210.80 571
9211.71 546
9212.62 585
9213.52 550
9214.43 634
9215.33 557
9216.24 536
9217.15 608
9218.05 646
9218.96 714
9219.87 686
9220.77 668
9221.68 713
9222.59 666
9223.49 712
9224.40 687
9225.31 655
9226.21 665
9227.12 696
9228.03 610
9228.93 609
9229.84 625
9230.75 595
9231.65 599
9232.56 608
9233.47 597
9234.38 622
9235.28 599
9236.19 649
9237.10 610
9238.00 645
9238.91 664
9239.82 605
9240.73 600
9241.63 566
9242.54 594
9243.45 542
9244.36 648
9245.27 589
9246.17 544
9247.08 556
9247.99 572
9248.90 628
9249.80 571
9250.71 577
9251.62 570
9252.53 520
9253.44 637
9254.34 653
9255.25 540
9256.16 591
9257.07 564
9257.98 608
9258.89 583
9259.79 597
9260.70 603
9261.61 556
9262.52 520
9263.43 513
9264.34 528
9265.25 539
9266.16 526
9267.06 581
9267.97 596
9268.88 576
9269.79 568
9270.70 573
9271.61 570
9272.52 544
9273.43 621
9274.34 559
9275.25 613
9276.15 591
9277.06 600
9277.97 549
9278.88 580
9279.79 580
9280.70 617
9281.61 623
9282.52 543
9283.43 563
9284.34 583
9285.25 584
9286.16 546
9287.07 615
9287.98 628
9288.89 592
9289.80 611
9290.71 669
9291.62 571
9292.53 619
9293.44 588
9294.35 554
9295.26 597
9296.17 618
9297.08 613
9297.99 609
9298.90 590
9299.81 646
9300.72 582
9301.63 614
9302.54 617
9303.45 623
9304.36 656
9305.27 652
9306.18 609
9307.10 653
9308.01 693
9308.92 727
9309.83 710
9310.74 692
9311.65 671
9312.56 760
9313.47 793
9314.38 713
9315.29 676
9316.21 633
9317.12 645
9318.03 686
9318.94 655
9319.85 647
9320.76 617
9321.67 613
9322.58 683
9323.50 647
9324.41 617
9325.32 668
9326.23 634
9327.14 683
9328.05 647
9328.97 685
9329.88 673
9330.79 607
9331.70 650
9332.61 661
9333.53 649
9334.44 580
9335.35 605
9336.26 626
9337.18 642
9338.09 576
9339.00 633
9339.91 674
9340.82 651
9341.74 658
9342.65 618
9343.56 660
9344.47 630
9345.39 625
9346.30 611
9347.21 672
9348.13 725
9349.04 666
9349.95 640
9350.86 587
9351.78 571
9352.69 604
9353.60 599
9354.52 644
9355.43 634
9356.34 548
9357.26 555
9358.17 648
9359.08 595
9360.00 633
9360.91 688
9361.82 593
9362.74 581
9363.65 563
9364.56 557
9365.48 587
9366.39 621
9367.30 629
9368.22 672
9369.13 593
9370.05 578
9370.96 576
9371.87 598
9372.79 576
9373.70 590
9374.62 617
9375.53 657
9376.44 631
9377.36 620
9378.27 678
9379.19 655
9380.10 614
9381.02 621
9381.93 663
9382.84 695
9383.76 701
9384.67 639
9385.59 587
9386.50 636
9387.42 657
9388.33 631
9389.25 626
9390.16 686
9391.08 711
9391.99 752
9392.91 727
9393.82 794
9394.74 852
9395.65 761
9396.57 853
9397.48 832
9398.40 808
9399.31 800
9400.23 783
9401.14 749
9402.06 734
9402.97 725
9403.89 667
9404.80 729
9405.72 755
9406.64 665
9407.55 693
9408.47 680
9409.38 675
9410.30 690
9411.21 665
9412.13 625
9413.05 629
9413.96 613
9414.88 606
9415.79 582
9416.71 652
9417.63 625
9418.54 616
9419.46 652
9420.38 725
9421.29 673
9422.21 624
9423.12 674
9424.04 638
9424.96 579
9425.87 631
9426.79 658
9427.71 671
9428.62 695
9429.54 695
9430.46 655
9431.37 590
9432.29 614
9433.21 664
9434.13 697
9435.04 708
9435.96 661
9436.88 676
9437.79 679
9438.71 672
9439.63 727
9440.55 642
9441.46 674
9442.38 689
9443.30 677
9444.22 662
9445.13 759
9446.05 698
9446.97 702
9447.89 722
9448.80 706
9449.72 646
9450.64 691
9451.56 756
9452.47 760
9453.39 778
9454.31 930
9455.23 910
9456.15 909
9457.06 995
9457.98 995
9458.90 846
9459.82 837
9460.74 756
9461.66 720
9462.57 714
9463.49 630
9464.41 737
9465.33 736
9466.25 690
9467.17 670
9468.09 619
9469.00 626
9469.92 707
9470.84 726
9471.76 748
9472.68 647
9473.60 610
9474.52 643
9475.44 666
9476.35 725
9477.27 671
9478.19 665
9479.11 696
9480.03 719
9480.95 738
9481.87 762
9482.79 739
9483.71 758
9484.63 760
9485.55 753
9486.47 781
9487.39 755
9488.31 775
9489.23 798
9490.15 830
9491.07 691
9491.98 670
9492.90 778
9493.82 781
9494.74 740
9495.66 734
9496.58 734
9497.50 702
9498.42 729
9499.34 688
9500.27 684
9501.19 710
9502.11 735
9503.03 705
9503.95 702
9504.87 699
9505.79 710
9506.71 692
9507.63 668
9508.55 686
9509.47 704
9510.39 711
9511.31 687
9512.23 740
9513.15 731
9514.07 764
9514.99 746
9515.92 752
9516.84 756
9517.76 741
9518.68 758
9519.60 796
9520.52 803
9521.44 805
9522.36 788
9523.28 778
9524.21 811
9525.13 754
9526.05 733
9526.97 711
9527.89 714
9528.81 743
9529.73 829
9530.66 897
9531.58 973
9532.50 994
9533.42 1006
9534.34 1015
9535.27 1211
9536.19 1249
9537.11 1133
9538.03 1156
9538.95 1103
9539.88 992
9540.80 950
9541.72 897
9542.64 850
9543.56 884
9544.49 851
9545.41 860
9546.33 766
9547.25 774
9548.18 741
9549.10 737
9550.02 714
9550.94 770
9551.87 790
9552.79 756
9553.71 752
9554.64 802
9555.56 762
9556.48 808
9557.40 784
9558.33 805
9559.25 798
9560.17 809
9561.10 825
9562.02 829
9562.94 846
9563.87 840
9564.79 855
9565.71 853
9566.64 812
9567.56 836
9568.48 732
9569.41 685
9570.33 756
9571.25 747
9572.18 804
9573.10 785
9574.02 714
9574.95 715
9575.87 765
9576.80 766
9577.72 825
9578.64 697
9579.57 724
9580.49 717
9581.42 693
9582.34 703
9583.26 682
9584.19 748
9585.11 757
9586.04 730
9586.96 742
9587.89 729
9588.81 750
9589.74 754
9590.66 767
9591.58 733
9592.51 780
9593.43 737
9594.36 730
9595.28 819
9596.21 794
9597.13 751
9598.06 769
9598.98 751
9599.91 807
9600.83 785
9601.76 777
9602.68 758
9603.61 759
9604.53 756
9605.46 787
9606.38 770
9607.31 771
9608.24 866
9609.16 955
9610.09 917
9611.01 840
9611.94 745
9612.86 774
9613.79 796
9614.71 813
9615.64 808
9616.57 852
9617.49 829
9618.42 831
9619.34 802
9620.27 829
9621.20 906
9622.12 928
9623.05 896
9623.97 918
9624.90 896
9625.83 907
9626.75 953
9627.68 861
9628.61 951
9629.53 925
9630.46 949
9631.39 936
9632.31 961
9633.24 991
9634.17 938
9635.09 1044
9636.02 1021
9636.95 1117
9637.87 1118
9638.80 1120
9639.73 1135
9640.65 1144
9641.58 1117
9642.51 1126
9643.43 1181
9644.36 1100
9645.29 1156
9646.22 1160
9647.14 1167
9648.07 1215
9649.00 1232
9649.93 1303
9650.85 1490
9651.78 1482
9652.71 1394
9653.64 1453
9654.56 1403
9655.49 1386
9656.42 1361
9657.35 1264
9658.27 1199
9659.20 1220
9660.13 1148
9661.06 1099
9661.99 1125
9662.91 1122
9663.84 1156
9664.77 1144
9665.70 1140
9666.63 1127
9667.56 1112
9668.48 1113
9669.41 1100
9670.34 1140
9671.27 1165
9672.20 1141
9673.13 1095
9674.05 1242
9674.98 1227
9675.91 1192
9676.84 1212
9677.77 1158
9678.70 1213
9679.63 1201
9680.56 1248
9681.48 1222
9682.41 1230
9683.34 1270
9684.27 1239
9685.20 1201
9686.13 1217
9687.06 1284
9687.99 1340
9688.92 1297
9689.85 1288
9690.78 1357
9691.71 1314
9692.64 1295
9693.57 1400
9694.49 1397
9695.42 1366
9696.35 1460
9697.28 1411
9698.21 1458
9699.14 1522
9700.07 1592
9701.00 1557
9701.93 1542
9702.86 1649
9703.79 1697
9704.72 1718
9705.65 1554
9706.58 1555
9707.51 1488
9708.44 1354
9709.37 1418
9710.30 1349
9711.23 1323
9712.16 1365
9713.10 1310
9714.03 1412
9714.96 1368
9715.89 1334
9716.82 1427
9717.75 1421
9718.68 1343
9719.61 1243
9720.54 1289
9721.47 1301
9722.40 1258
9723.33 1189
9724.26 1151
9725.20 1139
9726.13 1121
9727.06 1104
9727.99 1053
9728.92 1054
9729.85 1145
9730.78 1119
9731.71 1084
9732.65 1020
9733.58 1057
9734.51 999
9735.44 966
9736.37 926
9737.30 964
9738.23 969
9739.17 1037
9740.10 953
9741.03 941
9741.96 988
9742.89 1050
9743.83 1004
9744.76 941
9745.69 1017
9746.62 950
9747.55 1001
9748.49 966
9749.42 916
9750.35 992
9751.28 1020
9752.22 982
9753.15 934
9754.08 946
9755.01 950
9755.95 959
9756.88 1034
9757.81 964
9758.74 903
9759.68 978
9760.61 878
9761.54 923
9762.47 890
9763.41 895
9764.34 907
9765.27 864
9766.21 888
9767.14 953
9768.07 928
9769.01 949
9769.94 998
9770.87 934
9771.80 901
9772.74 922
9773.67 975
9774.60 1026
9775.54 1097
9776.47 952
9777.41 993
9778.34 1059
9779.27 1063
9780.21 1020
9781.14 1099
9782.07 1174
9783.01 1221
9783.94 1100
9784.88 1124
9785.81 1135
9786.74 1174
9787.68 1120
9788.61 1068
9789.55 1070
9790.48 1007
9791.41 1011
9792.35 968
9793.28 1009
9794.22 881
9795.15 911
9796.09 930
9797.02 916
9797.95 990
9798.89 974
9799.82 992
9800.76 1035
9801.69 1038
9802.63 1024
9803.56 977
9804.50 948
9805.43 899
9806.37 899
9807.30 874
9808.24 881
9809.17 919
9810.11 874
9811.04 922
9811.98 790
9812.91 816
9813.85 864
9814.78 792
9815.72 875
9816.65 838
9817.59 833
9818.53 799
9819.46 892
9820.40 823
9821.33 872
9822.27 850
9823.20 794
9824.14 776
9825.08 739
9826.01 783
9826.95 728
9827.88 812
9828.82 769
9829.76 803
9830.69 821
9831.63 782
9832.56 720
9833.50 746
9834.44 777
9835.37 788
9836.31 812
9837.25 787
9838.18 806
9839.12 781
9840.06 836
9840.99 782
9841.93 801
9842.86 846
9843.80 809
9844.74 753
9845.68 783
9846.61 787
9847.55 766
9848.49 736
9849.42 753
9850.36 827
9851.30 871
9852.23 824
9853.17 809
9854.11 879
9855.05 772
9855.98 825
9856.92 856
9857.86 884
9858.80 901
9859.73 879
9860.67 810
9861.61 786
9862.55 837
9863.48 773
9864.42 779
9865.36 798
9866.30 778
9867.23 751
9868.17 819
9869.11 830
9870.05 754
9870.99 768
9871.92 752
9872.86 728
9873.80 759
9874.74 749
9875.68 781
9876.62 857
9877.55 789
9878.49 796
9879.43 718
9880.37 718
9881.31 820
9882.25 764
9883.18 735
9884.12 756
9885.06 735
9886.00 786
9886.94 760
9887.88 689
9888.82 725
9889.76 751
9890.69 693
9891.63 693
9892.57 725
9893.51 696
9894.45 732
9895.39 751
9896.33 831
9897.27 769
9898.21 757
9899.15 736
9900.09 764
9901.03 724
9901.97 735
9902.91 799
9903.84 769
9904.78 756
9905.72 802
9906.66 767
9907.60 729
9908.54 725
9909.48 738
9910.42 840
9911.36 788
9912.30 811
9913.24 793
9914.18 778
9915.12 793
9916.06 821
9917.00 863
9917.94 825
9918.88 807
9919.82 783
9920.77 838
9921.71 839
9922.65 826
9923.59 864
9924.53 960
9925.47 1107
9926.41 1266
9927.35 1474
9928.29 1602
9929.23 1601
9930.17 1662
9931.11 1613
9932.05 1397
9932.99 1377
9933.94 1373
9934.88 1085
9935.82 969
9936.76 939
9937.70 891
9938.64 909
9939.58 849
9940.52 804
9941.46 769
9942.41 804
9943.35 823
9944.29 798
9945.23 806
9946.17 819
9947.11 706
9948.06 764
9949.00 744
9949.94 805
9950.88 759
9951.82 761
9952.76 758
9953.71 724
9954.65 826
9955.59 754
9956.53 789
9957.47 847
9958.42 730
9959.36 792
9960.30 778
9961.24 787
9962.19 711
9963.13 766
9964.07 773
9965.01 801
9965.96 726
9966.90 754
9967.84 740
9968.78 757
9969.73 758
9970.67 817
9971.61 798
9972.56 777
9973.50 712
9974.44 701
9975.38 658
9976.33 685
9977.27 708
9978.21 704
9979.16 770
9980.10 712
9981.04 696
9981.99 682
9982.93 684
9983.87 665
9984.82 698
9985.76 718
9986.70 673
9987.65 723
9988.59 688
9989.53 673
9990.48 725
9991.42 705
9992.37 711
9993.31 744
9994.25 642
9995.20 666
9996.14 684
9997.08 671
9998.03 690
9998.97 657
9999.92 697
10000.86 688
10001.81 680
10002.75 639
10003.69 665
10004.64 686
10005.58 687
10006.53 712
10007.47 687
10008.42 707
10009.36 721
10010.31 688
10011.25 646
10012.19 648
10013.14 679
10014.08 680
10015.03 638
10015.97 711
10016.92 692
10017.86 696
10018.81 623
10019.75 670
10020.70 727
10021.64 693
10022.59 667
10023.54 621
10024.48 623
10025.43 604
10026.37 659
10027.32 663
10028.26 701
10029.21 602
10030.15 652
10031.10 632
10032.04 637
10032.99 614
10033.94 634
10034.88 679
10035.83 604
10036.77 637
10037.72 640
10038.67 647
10039.61 608
10040.56 623
10041.50 583
10042.45 616
10043.40 615
10044.34 594
10045.29 654
10046.23 602
10047.18 560
10048.13 543
10049.07 533
10050.02 597
10050.97 611
10051.91 626
10052.86 665
10053.81 609
10054.75 577
10055.70 564
10056.65 521
10057.59 536
10058.54 585
10059.49 585
10060.43 599
10061.38 544
10062.33 617
10063.28 553
10064.22 609
10065.17 573
10066.12 611
10067.07 576
10068.01 574
10068.96 558
10069.91 521
10070.85 574
10071.80 564
10072.75 580
10073.70 578
10074.65 603
10075.59 569
10076.54 603
10077.49 601
10078.44 538
10079.38 589
10080.33 600
10081.28 583
10082.23 622
10083.18 608
10084.12 618
10085.07 561
10086.02 561
10086.97 565
10087.92 555
10088.87 598
10089.81 601
10090.76 597
10091.71 518
10092.66 597
10093.61 559
10094.56 580
10095.51 535
10096.45 514
10097.40 605
10098.35 589
10099.30 580
10100.25 564
10101.20 522
10102.15 591
10103.10 541
10104.05 480
10104.99 571
10105.94 526
10106.89 544
10107.84 581
10108.79 557
10109.74 586
10110.69 545
10111.64 537
10112.59 545
10113.54 555
10114.49 554
10115.44 522
10116.39 573
10117.34 583
10118.29 577
10119.24 531
10120.19 605
10121.14 534
10122.09 497
10123.04 557
10123.99 588
10124.94 560
10125.89 568
10126.84 551
10127.79 520
10128.74 542
10129.69 510
10130.64 546
10131.59 526
10132.54 531
10133.49 605
10134.44 586
10135.39 622
10136.34 547
10137.29 580
10138.24 580
10139.19 593
10140.14 477
10141.09 540
10142.04 518
10143.00 581
10143.95 585
10144.90 559
10145.85 573
10146.80 530
10147.75 499
10148.70 550
10149.65 547
10150.60 510
10151.56 584
10152.51 530
10153.46 560
10154.41 555
10155.36 590
10156.31 606
10157.26 536
10158.22 583
10159.17 548
10160.12 530
10161.07 566
10162.02 618
10162.97 620
10163.93 580
10164.88 634
10165.83 687
10166.78 634
10167.73 630
10168.69 588
10169.64 637
10170.59 631
10171.54 628
10172.49 638
10173.45 604
10174.40 586
10175.35 564
10176.30 682
10177.26 662
10178.21 635
10179.16 577
10180.11 623
10181.07 635
10182.02 661
10182.97 624
10183.93 673
10184.88 643
10185.83 585
10186.78 607
10187.74 627
10188.69 621
10189.64 658
10190.60 645
10191.55 701
10192.50 636
10193.46 634
10194.41 660
10195.36 605
10196.32 679
10197.27 707
10198.22 690
10199.18 727
10200.13 642
10201.08 671
10202.04 781
10202.99 755
10203.94 725
10204.90 779
10205.85 779
10206.81 789
10207.76 854
10208.71 941
10209.67 964
10210.62 952
10211.58 928
10212.53 934
10213.48 875
10214.44 767
10215.39 746
10216.35 763
10217.30 751
10218.26 704
10219.21 723
10220.17 663
10221.12 696
10222.07 687
10223.03 734
10223.98 685
10224.94 652
10225.89 706
10226.85 695
10227.80 742
10228.76 717
10229.71 651
10230.67 673
10231.62 693
10232.58 756
10233.53 714
10234.49 746
10235.44 820
10236.40 844
10237.35 881
10238.31 876
10239.27 950
10240.22 877
10241.18 877
10242.13 779
10243.09 762
10244.04 709
10245.00 731
10245.95 721
10246.91 692
10247.87 642
10248.82 628
10249.78 638
10250.73 640
10251.69 649
10252.65 558
10253.60 538
10254.56 552
10255.51 583
10256.47 614
10257.43 629
10258.38 556
10259.34 549
10260.30 516
10261.25 577
10262.21 549
10263.16 551
10264.12 567
10265.08 563
10266.03 582
10266.99 579
10267.95 554
10268.90 537
10269.86 601
10270.82 568
10271.78 563
10272.73 520
10273.69 589
10274.65 587
10275.60 565
10276.56 595
10277.52 579
10278.48 585
10279.43 636
10280.39 570
10281.35 562
10282.30 569
10283.26 570
10284.22 592
10285.18 541
10286.13 537
10287.09 533
10288.05 530
10289.01 539
10289.97 575
10290.92 550
10291.88 561
10292.84 555
10293.80 518
10294.75 515
10295.71 555
10296.67 529
10297.63 605
10298.59 587
10299.55 567
10300.50 554
10301.46 604
10302.42 589
10303.38 564
10304.34 578
10305.30 545
10306.25 580
10307.21 544
10308.17 573
10309.13 566
10310.09 530
10311.05 544
10312.01 518
10312.97 531
10313.92 523
10314.88 548
10315.84 535
10316.80 538
10317.76 496
10318.72 577
10319.68 566
10320.64 532
10321.60 557
10322.56 541
10323.52 524
10324.47 588
10325.43 516
10326.39 560
10327.35 556
10328.31 549
10329.27 525
10330.23 571
10331.19 529
10332.15 548
10333.11 576
10334.07 531
10335.03 576
10335.99 577
10336.95 547
10337.91 513
10338.87 522
10339.83 542
10340.79 538
10341.75 493
10342.71 510
10343.67 552
10344.63 530
10345.59 537
10346.55 558
10347.51 537
10348.47 538
10349.43 512
10350.40 503
10351.36 527
10352.32 554
10353.28 541
10354.24 572
10355.20 530
10356.16 491
10357.12 496
10358.08 527
10359.04 540
10360.00 543
10360.96 592
10361.93 530
10362.89 552
10363.85 556
10364.81 530
10365.77 562
10366.73 553
10367.69 570
10368.65 535
10369.62 522
10370.58 520
10371.54 513
10372.50 507
10373.46 525
10374.42 545
10375.39 579
10376.35 524
10377.31 445
10378.27 468
10379.23 472
10380.20 470
10381.16 468
10382.12 480
10383.08 480
10384.04 467
10385.01 481
10385.97 459
10386.93 488
10387.89 528
10388.86 483
10389.82 452
10390.78 512
10391.74 491
10392.71 523
10393.67 515
10394.63 545
10395.59 556
10396.56 501
10397.52 525
10398.48 494
10399.44 539
10400.41 548
10401.37 498
10402.33 503
10403.30 503
10404.26 559
10405.22 542
10406.19 551
10407.15 527
10408.11 469
10409.08 526
10410.04 582
10411.00 539
10411.97 544
10412.93 568
10413.89 584
10414.86 567
10415.82 605
10416.78 567
10417.75 642
10418.71 721
10419.67 631
10420.64 699
10421.60 741
10422.57 802
10423.53 731
10424.49 720
10425.46 731
10426.42 632
10427.39 631
10428.35 625
10429.32 575
10430.28 532
10431.24 493
10432.21 505
10433.17 504
10434.14 539
10435.10 481
10436.07 506
10437.03 474
10438.00 494
10438.96 535
10439.93 502
10440.89 505
10441.85 518
10442.82 482
10443.78 440
10444.75 510
10445.71 482
10446.68 520
10447.64 516
10448.61 459
10449.58 510
10450.54 522
10451.51 553
10452.47 521
10453.44 488
10454.40 496
10455.37 499
10456.33 483
10457.30 461
10458.26 445
10459.23 500
10460.20 478
10461.16 483
10462.13 510
10463.09 478
10464.06 488
10465.02 482
10465.99 450
10466.96 468
10467.92 440
10468.89 538
10469.85 489
10470.82 507
10471.79 486
10472.75 454
10473.72 463
10474.69 437
10475.65 454
10476.62 463
10477.59 420
10478.55 445
10479.52 457
10480.48 466
10481.45 454
10482.42 475
10483.38 514
10484.35 478
10485.32 445
10486.29 479
10487.25 492
10488.22 469
10489.19 469
10490.15 439
10491.12 469
10492.09 480
10493.06 505
10494.02 496
10494.99 540
10495.96 472
10496.92 520
10497.89 490
10498.86 480
10499.83 471
10500.79 459
10501.76 486
10502.73 515
10503.70 478
10504.66 530
10505.63 492
10506.60 469
10507.57 485
10508.54 437
10509.50 492
10510.47 540
10511.44 528
10512.41 523
10513.38 500
10514.34 461
10515.31 455
10516.28 437
10517.25 525
10518.22 481
10519.19 465
10520.15 481
10521.12 484
10522.09 475
10523.06 510
10524.03 462
10525.00 469
10525.97 480
10526.94 503
10527.90 451
10528.87 471
10529.84 515
10530.81 512
10531.78 508
10532.75 483
10533.72 453
10534.69 438
10535.66 506
10536.63 535
10537.59 470
10538.56 434
10539.53 504
10540.50 494
10541.47 485
10542.44 455
10543.41 502
10544.38 510
10545.35 452
10546.32 469
10547.29 473
10548.26 539
10549.23 490
10550.20 496
10551.17 513
10552.14 463
10553.11 440
10554.08 474
10555.05 521
10556.02 519
10556.99 499
10557.96 517
10558.93 561
10559.90 585
10560.87 568
10561.84 647
10562.81 614
10563.78 731
10564.75 676
10565.72 606
10566.69 633
10567.66 725
10568.63 610
10569.61 569
10570.58 554
10571.55 529
10572.52 533
10573.49 540
10574.46 521
10575.43 517
10576.40 492
10577.37 437
10578.34 490
10579.32 505
10580.29 499
10581.26 571
10582.23 543
10583.20 554
10584.17 512
10585.14 525
10586.11 541
10587.09 583
10588.06 570
10589.03 601
10590.00 613
10590.97 596
10591.94 568
10592.92 520
10593.89 500
10594.86 497
10595.83 492
10596.80 516
10597.78 505
10598.75 528
10599.72 510
10600.69 502
10601.66 478
10602.64 551
10603.61 493
10604.58 502
10605.55 478
10606.53 479
10607.50 516
10608.47 514
10609.44 545
10610.42 572
10611.39 510
10612.36 511
10613.33 542
10614.31 532
10615.28 554
10616.25 513
10617.23 538
10618.20 566
10619.17 559
10620.15 513
10621.12 491
10622.09 522
10623.06 526
10624.04 531
10625.01 601
10625.98 540
10626.96 551
10627.93 547
10628.90 553
10629.88 482
10630.85 518
10631.83 578
10632.80 526
10633.77 502
10634.75 553
10635.72 552
10636.69 549
10637.67 578
10638.64 572
10639.62 634
10640.59 628
10641.56 635
10642.54 675
10643.51 683
10644.49 657
10645.46 599
10646.43 628
10647.41 553
10648.38 508
10649.36 548
10650.33 509
10651.31 512
10652.28 544
10653.26 514
10654.23 517
10655.20 518
10656.18 535
10657.15 506
10658.13 469
10659.10 488
10660.08 498
10661.05 530
10662.03 549
10663.00 500
10663.98 494
10664.95 534
10665.93 502
10666.90 521
10667.88 528
10668.86 516
10669.83 502
10670.81 547
10671.78 535
10672.76 454
10673.73 447
10674.71 482
10675.68 507
10676.66 476
10677.63 519
10678.61 496
10679.59 547
10680.56 536
10681.54 498
10682.51 544
10683.49 593
10684.47 542
10685.44 540
10686.42 516
10687.39 527
10688.37 481
10689.35 518
10690.32 460
10691.30 466
10692.28 519
10693.25 455
10694.23 447
10695.20 412
10696.18 470
10697.16 469
10698.13 508
10699.11 488
10700.09 447
10701.06 432
10702.04 460
10703.02 472
10704.00 426
10704.97 455
10705.95 467
10706.93 454
10707.90 499
10708.88 431
10709.86 469
10710.83 511
10711.81 509
10712.79 517
10713.77 497
10714.74 519
10715.72 504
10716.70 485
10717.68 449
10718.65 501
10719.63 512
10720.61 506
10721.59 489
10722.57 466
10723.54 452
10724.52 482
10725.50 495
10726.48 488
10727.45 448
10728.43 413
10729.41 465
10730.39 470
10731.37 436
10732.35 455
10733.32 442
10734.30 407
10735.28 451
10736.26 438
10737.24 451
10738.22 485
10739.19 479
10740.17 455
10741.15 458
10742.13 432
10743.11 498
10744.09 494
10745.07 466
10746.04 420
10747.02 492
10748.00 437
10748.98 438
10749.96 460
10750.94 528
10751.92 462
10752.90 428
10753.88 493
10754.86 502
10755.84 478
10756.81 409
10757.79 458
10758.77 482
10759.75 467
10760.73 481
10761.71 460
10762.69 453
10763.67 484
10764.65 451
10765.63 447
10766.61 482
10767.59 452
10768.57 510
10769.55 480
10770.53 469
10771.51 434
10772.49 489
10773.47 494
10774.45 475
10775.43 456
10776.41 441
10777.39 458
10778.37 423
10779.35 400
10780.33 467
10781.31 472
10782.29 452
10783.27 479
10784.25 477
10785.23 459
10786.21 446
10787.20 450
10788.18 488
10789.16 425
10790.14 496
10791.12 492
10792.10 413
10793.08 473
10794.06 429
10795.04 404
10796.02 432
10797.01 449
10797.99 453
10798.97 422
10799.95 442
10800.93 454
10801.91 448
10802.89 407
10803.87 437
10804.86 458
10805.84 433
10806.82 421
10807.80 433
10808.78 448
10809.76 406
10810.75 468
10811.73 432
10812.71 516
10813.69 481
10814.67 445
10815.66 462
10816.64 460
10817.62 442
10818.60 435
10819.58 451
10820.57 476
10821.55 462
10822.53 420
10823.51 497
10824.50 447
10825.48 450
10826.46 446
10827.44 485
10828.43 470
10829.41 436
10830.39 422
10831.37 444
10832.36 430
10833.34 382
10834.32 455
10835.30 492
10836.29 460
10837.27 422
10838.25 489
10839.24 463
10840.22 481
10841.20 450
10842.19 438
10843.17 480
10844.15 485
10845.14 470
10846.12 448
10847.10 490
10848.09 495
10849.07 486
10850.05 576
10851.04 521
10852.02 472
10853.00 468
10853.99 463
10854.97 472
10855.96 427
10856.94 522
10857.92 482
10858.91 534
10859.89 484
10860.88 479
10861.86 467
10862.84 457
10863.83 521
10864.81 499
10865.80 479
10866.78 502
10867.77 520
10868.75 527
10869.73 492
10870.72 479
10871.70 496
10872.69 522
10873.67 564
10874.66 493
10875.64 486
10876.63 521
10877.61 507
10878.60 500
10879.58 480
10880.57 520
10881.55 541
10882.54 512
10883.52 475
10884.51 481
10885.49 488
10886.48 532
10887.46 579
10888.45 520
10889.43 536
10890.42 578
10891.40 573
10892.39 604
10893.37 577
10894.36 546
10895.35 582
10896.33 594
10897.32 586
10898.30 573
10899.29 522
10900.27 574
10901.26 566
10902.25 599
10903.23 606
10904.22 629
10905.20 575
10906.19 575
10907.18 509
10908.16 551
10909.15 580
10910.14 601
10911.12 556
10912.11 600
10913.09 616
10914.08 590
10915.07 615
10916.05 672
10917.04 567
10918.03 586
10919.01 614
10920.00 581
10920.99 612
10921.97 580
10922.96 612
10923.95 670
10924.94 671
10925.92 662
10926.91 665
10927.90 593
10928.88 635
10929.87 689
10930.86 601
10931.85 624
10932.83 633
10933.82 634
10934.81 590
10935.79 610
10936.78 674
10937.77 631
10938.76 622
10939.75 657
10940.73 692
10941.72 698
10942.71 671
10943.70 743
10944.68 722
10945.67 722
10946.66 689
10947.65 764
10948.64 688
10949.62 718
10950.61 710
10951.60 705
10952.59 735
10953.58 760
10954.56 817
10955.55 848
10956.54 882
10957.53 869
10958.52 909
10959.51 932
10960.50 1011
10961.48 1039
10962.47 1054
10963.46 1089
10964.45 1076
10965.44 945
10966.43 935
10967.42 903
10968.41 913
10969.39 876
10970.38 891
10971.37 881
10972.36 813
10973.35 783
10974.34 807
10975.33 819
10976.32 812
10977.31 865
10978.30 800
10979.29 753
10980.28 757
10981.27 791
10982.26 831
10983.25 846
10984.23 828
10985.22 852
10986.21 838
10987.20 813
10988.19 852
10989.18 884
10990.17 879
10991.16 869
10992.15 851
10993.14 830
10994.13 893
10995.12 918
10996.11 933
10997.10 1019
10998.09 1069
10999.08 1222
11000.08 1368
11001.07 1384
11002.06 1441
11003.05 1475
11004.04 1529
11005.03 1323
11006.02 1281
11007.01 1248
11008.00 1084
11008.99 1042
11009.98 981
11010.97 920
11011.96 838
11012.95 854
11013.94 775
11014.94 789
11015.93 769
11016.92 793
11017.91 815
11018.90 804
11019.89 717
11020.88 686
11021.87 690
11022.87 680
11023.86 646
11024.85 637
11025.84 614
11026.83 692
11027.82 689
11028.82 635
11029.81 681
11030.80 644
11031.79 675
11032.78 691
11033.77 630
11034.77 630
11035.76 681
11036.75 629
11037.74 629
11038.73 649
11039.73 708
11040.72 677
11041.71 672
11042.70 665
11043.70 645
11044.69 706
11045.68 658
11046.67 638
11047.67 625
11048.66 597
11049.65 604
11050.64 610
11051.64 588
11052.63 595
11053.62 606
11054.61 554
11055.61 529
11056.60 541
11057.59 569
11058.59 577
11059.58 588
11060.57 591
11061.56 532
11062.56 598
11063.55 571
11064.54 574
11065.54 575
11066.53 601
11067.52 572
11068.52 536
11069.51 558
11070.51 647
11071.50 645
11072.49 560
11073.49 518
11074.48 664
11075.47 597
11076.47 579
11077.46 601
11078.45 613
11079.45 634
11080.44 604
11081.44 599
11082.43 587
11083.43 587
11084.42 596
11085.41 521
11086.41 569
11087.40 613
11088.40 579
11089.39 592
11090.39 571
11091.38 537
11092.37 608
11093.37 632
11094.36 573
11095.36 589
11096.35 547
11097.35 550
11098.34 580
11099.34 563
11100.33 593
11101.33 607
11102.32 624
11103.32 585
11104.31 568
11105.31 594
11106.30 557
11107.30 540
11108.29 559
11109.29 587
11110.28 550
11111.28 549
11112.27 559
11113.27 530
11114.26 514
11115.26 552
11116.26 563
11117.25 562
11118.25 537
11119.24 596
11120.24 553
11121.23 460
11122.23 551
11123.23 540
11124.22 555
11125.22 505
11126.21 520
11127.21 576
11128.21 520
11129.20 561
11130.20 566
11131.20 563
11132.19 557
11133.19 585
11134.18 571
11135.18 550
11136.18 572
11137.17 559
11138.17 519
11139.17 543
11140.16 558
11141.16 552
11142.16 553
11143.15 537
11144.15 511
11145.15 500
11146.14 525
11147.14 532
11148.14 552
11149.14 521
11150.13 594
11151.13 549
11152.13 533
11153.12 544
11154.12 571
11155.12 537
11156.12 500
11157.11 561
11158.11 500
11159.11 528
11160.11 563
11161.10 513
11162.10 516
11163.10 522
11164.10 566
11165.09 490
11166.09 510
11167.09 520
11168.09 525
11169.09 513
11170.08 484
11171.08 473
11172.08 501
11173.08 553
11174.08 572
11175.07 520
11176.07 521
11177.07 533
11178.07 550
11179.07 514
11180.07 512
11181.07 563
11182.06 536
11183.06 525
11184.06 547
11185.06 561
11186.06 549
11187.06 506
11188.06 496
11189.05 536
11190.05 527
11191.05 559
11192.05 547
11193.05 526
11194.05 543
11195.05 534
11196.05 556
11197.05 558
11198.05 546
11199.05 517
11200.05 550
11201.04 503
11202.04 493
11203.04 491
11204.04 535
11205.04 510
11206.04 552
11207.04 551
11208.04 549
11209.04 541
11210.04 581
11211.04 599
11212.04 520
11213.04 501
11214.04 536
11215.04 513
11216.04 506
11217.04 498
11218.04 484
11219.04 530
11220.04 493
11221.04 494
11222.04 487
11223.04 469
11224.04 463
11225.04 475
11226.04 504
11227.04 515
11228.04 473
11229.05 524
11230.05 506
11231.05 440
11232.05 440
11233.05 469
11234.05 462
11235.05 483
11236.05 528
11237.05 517
11238.05 459
11239.05 483
11240.06 528
11241.06 475
11242.06 462
11243.06 516
11244.06 531
11245.06 571
11246.06 499
11247.06 486
11248.07 547
11249.07 522
11250.07 522
11251.07 542
11252.07 511
11253.07 504
11254.08 458
11255.08 535
11256.08 524
11257.08 528
11258.08 511
11259.09 522
11260.09 525
11261.09 506
11262.09 476
11263.09 476
11264.10 508
11265.10 502
11266.10 515
11267.10 536
11268.11 544
11269.11 545
11270.11 527
11271.11 554
11272.12 545
11273.12 534
11274.12 577
11275.12 574
11276.13 572
11277.13 500
11278.13 547
11279.13 606
11280.14 574
11281.14 550
11282.14 539
11283.15 565
11284.15 532
11285.15 600
11286.16 543
11287.16 537
11288.16 546
11289.17 550
11290.17 552
11291.17 510
11292.18 478
11293.18 520
11294.18 509
11295.19 464
11296.19 555
11297.19 544
11298.20 522
11299.20 478
11300.21 515
11301.21 578
11302.21 574
11303.22 542
11304.22 544
11305.23 506
11306.23 481
11307.23 463
11308.24 540
11309.24 511
11310.25 576
11311.25 597
11312.25 611
11313.26 554
11314.26 588
11315.27 644
11316.27 686
11317.28 663
11318.28 603
11319.29 587
11320.29 615
11321.30 549
11322.30 548
11323.31 545
11324.31 551
11325.32 547
11326.32 483
11327.33 464
11328.33 484
11329.34 559
11330.34 498
11331.35 486
11332.35 469
11333.36 492
11334.36 471
11335.37 471
11336.37 440
11337.38 457
11338.38 484
11339.39 533
11340.39 560
11341.40 515
11342.41 560
11343.41 528
11344.42 502
11345.42 516
11346.43 481
11347.44 487
11348.44 508
11349.45 531
11350.45 512
11351.46 569
11352.47 486
11353.47 496
11354.48 500
11355.48 434
11356.49 452
11357.50 473
11358.50 458
11359.51 492
11360.52 501
11361.52 460
11362.53 451
11363.54 434
11364.54 440
11365.55 485
11366.56 486
11367.56 424
11368.57 477
11369.58 466
11370.58 464
11371.59 503
11372.60 485
11373.61 490
11374.61 444
11375.62 487
11376.63 470
11377.63 485
11378.64 444
11379.65 486
11380.66 473
11381.66 462
11382.67 429
11383.68 457
11384.69 491
11385.69 474
11386.70 463
11387.71 474
11388.72 463
11389.72 431
11390.73 467
11391.74 399
11392.75 415
11393.76 493
11394.76 479
11395.77 437
11396.78 462
11397.79 452
11398.80 405
11399.80 444
11400.81 471
11401.82 455
11402.83 472
11403.84 474
11404.85 489
11405.86 469
11406.86 486
11407.87 448
11408.88 439
11409.89 483
11410.90 446
11411.91 409
11412.92 454
11413.92 479
11414.93 449
11415.94 412
11416.95 459
11417.96 449
11418.97 479
11419.98 429
11420.99 480
11422.00 486
11423.01 423
11424.02 454
11425.03 477
11426.03 433
11427.04 466
11428.05 444
11429.06 487
11430.07 425
11431.08 467
11432.09 492
11433.10 476
11434.11 437
11435.12 424
11436.13 423
11437.14 402
11438.15 477
11439.16 494
11440.17 475
11441.18 500
11442.19 453
11443.20 460
11444.21 476
11445.22 483
11446.23 498
11447.24 488
11448.25 492
11449.26 441
11450.27 503
11451.28 483
11452.30 425
11453.31 463
11454.32 502
11455.33 498
11456.34 489
11457.35 475
11458.36 432
11459.37 451
11460.38 453
11461.39 492
11462.40 487
11463.41 489
11464.43 486
11465.44 471
11466.45 454
11467.46 490
11468.47 508
11469.48 490
11470.49 529
11471.50 468
11472.52 504
11473.53 476
11474.54 484
11475.55 454
11476.56 472
11477.57 498
11478.59 533
11479.60 512
11480.61 508
11481.62 507
11482.63 490
11483.65 523
11484.66 499
11485.67 492
11486.68 544
11487.69 502
11488.71 466
11489.72 502
11490.73 519
11491.74 488
11492.75 543
11493.77 459
11494.78 461
11495.79 488
11496.80 477
11497.82 504
11498.83 522
11499.84 462
11500.86 489
11501.87 532
11502.88 488
11503.89 553
11504.91 521
11505.92 559
11506.93 555
11507.95 490
11508.96 522
11509.97 480
11510.98 526
11512.00 583
11513.01 529
11514.02 517
11515.04 538
11516.05 517
11517.06 536
11518.08 510
11519.09 560
11520.11 490
11521.12 523
11522.13 517
11523.15 554
11524.16 501
11525.17 500
11526.19 538
11527.20 541
11528.22 533
11529.23 529
11530.24 548
11531.26 554
11532.27 574
11533.29 519
11534.30 530
11535.31 506
11536.33 534
11537.34 580
11538.36 539
11539.37 567
11540.39 535
11541.40 575
11542.41 634
11543.43 589
11544.44 589
11545.46 591
11546.47 560
11547.49 587
11548.50 550
11549.52 576
11550.53 629
11551.55 586
11552.56 608
11553.58 582
11554.59 583
11555.61 687
11556.62 649
11557.64 607
11558.65 579
11559.67 571
11560.68 576
11561.70 605
11562.72 597
11563.73 590
11564.75 609
11565.76 674
11566.78 626
11567.79 629
11568.81 652
11569.82 636
11570.84 667
11571.86 669
11572.87 664
11573.89 717
11574.90 745
11575.92 680
11576.94 716
11577.95 696
11578.97 670
11579.98 768
11581.00 779
11582.02 773
11583.03 795
11584.05 812
11585.07 807
11586.08 822
11587.10 861
11588.12 852
11589.13 869
11590.15 857
11591.17 925
11592.18 968
11593.20 1062
11594.22 1052
11595.23 1073
11596.25 1157
11597.27 1228
11598.28 1256
11599.30 1330
11600.32 1408
11601.34 1496
11602.35 1643
11603.37 1584
11604.39 1484
11605.40 1401
11606.42 1384
11607.44 1341
11608.46 1254
11609.47 1164
11610.49 1160
11611.51 1101
11612.53 1110
11613.54 1055
11614.56 1112
11615.58 1127
11616.60 1162
11617.62 1266
11618.63 1226
11619.65 1174
11620.67 1210
11621.69 1186
11622.71 1168
11623.72 1263
11624.74 1206
11625.76 1191
11626.78 1244
11627.80 1386
11628.82 1482
11629.83 1551
11630.85 1649
11631.87 1919
11632.89 2062
11633.91 2274
11634.93 2445
11635.94 2640
11636.96 2493
11637.98 2430
11639.00 2328
11640.02 2125
11641.04 1987
11642.06 1771
11643.08 1535
11644.10 1383
11645.11 1297
11646.13 1207
11647.15 1168
11648.17 1151
11649.19 1057
11650.21 1010
11651.23 1037
11652.25 949
11653.27 957
11654.29 957
11655.31 889
11656.33 844
11657.35 908
11658.37 855
11659.39 872
11660.41 848
11661.43 871
11662.45 895
11663.47 898
11664.49 893
11665.51 898
11666.53 838
11667.55 789
11668.57 808
11669.59 820
11670.61 851
11671.63 879
11672.65 927
11673.67 795
11674.69 844
11675.71 875
11676.73 823
11677.75 783
11678.77 772
11679.79 815
11680.81 765
11681.83 744
11682.85 730
11683.87 751
11684.89 693
11685.91 684
11686.93 659
11687.96 648
11688.98 638
11690.00 704
11691.02 800
11692.04 718
11693.06 689
11694.08 704
11695.10 668
11696.13 668
11697.15 696
11698.17 692
11699.19 703
11700.21 660
11701.23 700
11702.25 707
11703.28 675
11704.30 734
11705.32 675
11706.34 725
11707.36 756
11708.38 690
11709.41 692
11710.43 741
11711.45 734
11712.47 701
11713.49 728
11714.52 782
11715.54 698
11716.56 691
11717.58 731
11718.61 739
11719.63 753
11720.65 755
11721.67 742
11722.69 759
11723.72 764
11724.74 737
11725.76 680
11726.78 623
11727.81 690
11728.83 639
11729.85 669
11730.88 668
11731.90 657
11732.92 663
11733.94 676
11734.97 617
11735.99 605
11737.01 661
11738.04 663
11739.06 706
11740.08 650
11741.11 651
11742.13 652
11743.15 638
11744.18 627
11745.20 626
11746.22 642
11747.25 656
11748.27 652
11749.29 632
11750.32 621
11751.34 626
11752.37 604
11753.39 635
11754.41 627
11755.44 604
11756.46 616
11757.49 561
11758.51 652
11759.53 601
11760.56 661
11761.58 598
11762.61 551
11763.63 553
11764.65 575
11765.68 560
11766.70 609
11767.73 601
11768.75 562
11769.78 519
11770.80 561
11771.83 611
11772.85 531
11773.87 551
11774.90 551
11775.92 563
11776.95 608
11777.97 589
11779.00 569
11780.02 539
11781.05 584
11782.07 560
11783.10 607
11784.12 581
11785.15 547
11786.17 495
11787.20 502
11788.23 580
11789.25 589
11790.28 590
11791.30 569
11792.33 566
11793.35 527
11794.38 516
11795.40 509
11796.43 545
11797.46 537
11798.48 517
11799.51 492
11800.53 452
11801.56 505
11802.58 502
11803.61 504
11804.64 565
11805.66 496
11806.69 524
11807.72 478
11808.74 536
11809.77 522
11810.79 470
11811.82 474
11812.85 499
11813.87 524
11814.90 557
11815.93 493
11816.95 467
11817.98 542
11819.01 513
11820.03 511
11821.06 526
11822.09 528
11823.11 541
11824.14 526
11825.17 537
11826.19 564
11827.22 510
11828.25 572
11829.28 592
11830.30 561
11831.33 579
11832.36 604
11833.38 553
11834.41 530
11835.44 563
11836.47 540
11837.49 510
11838.52 508
11839.55 511
11840.58 487
11841.60 449
11842.63 537
11843.66 504
11844.69 452
11845.72 469
11846.74 502
11847.77 504
11848.80 474
11849.83 559
11850.85 526
11851.88 500
11852.91 529
11853.94 477
11854.97 502
11856.00 518
11857.02 541
11858.05 525
11859.08 524
11860.11 542
11861.14 550
11862.17 500
11863.20 498
11864.22 513
11865.25 522
11866.28 493
11867.31 466
11868.34 492
11869.37 519
11870.40 526
11871.43 516
11872.45 579
11873.48 493
11874.51 518
11875.54 517
11876.57 526
11877.60 515
11878.63 559
11879.66 577
11880.69 537
11881.72 545
11882.75 556
11883.78 578
11884.81 579
11885.84 576
11886.86 575
11887.89 609
11888.92 609
11889.95 580
11890.98 608
11892.01 586
11893.04 580
11894.07 633
11895.10 585
11896.13 572
11897.16 584
11898.19 655
11899.22 652
11900.25 638
11901.28 636
11902.31 646
11903.34 684
11904.38 731
11905.41 737
11906.44 667
11907.47 680
11908.50 715
11909.53 703
11910.56 635
11911.59 703
11912.62 684
11913.65 658
11914.68 617
11915.71 691
11916.74 648
11917.77 639
11918.81 636
11919.84 644
11920.87 615
11921.90 652
11922.93 664
11923.96 577
11924.99 634
11926.02 673
11927.06 688
11928.09 752
11929.12 798
11930.15 826
11931.18 843
11932.21 856
11933.24 895
11934.28 935
11935.31 943
11936.34 953
11937.37 968
11938.40 894
11939.43 832
11940.47 806
11941.50 727
11942.53 717
11943.56 701
11944.60 661
11945.63 647
11946.66 645
11947.69 596
11948.72 609
11949.76 587
11950.79 603
11951.82 583
11952.85 607
11953.89 639
11954.92 651
11955.95 622
11956.98 555
11958.02 565
11959.05 608
11960.08 573
11961.12 525
11962.15 560
11963.18 541
11964.21 599
11965.25 575
11966.28 604
11967.31 563
11968.35 575
11969.38 618
11970.41 592
11971.45 578
11972.48 555
11973.51 551
11974.55 573
11975.58 541
11976.61 494
11977.65 568
11978.68 604
11979.71 596
11980.75 579
11981.78 604
11982.82 569
11983.85 518
11984.88 511
11985.92 555
11986.95 546
11987.98 516
11989.02 581
11990.05 602
11991.09 573
11992.12 586
11993.16 561
11994.19 521
11995.22 525
11996.26 558
11997.29 605
11998.33 626
11999.36 587
12000.40 573
12001.43 548
12002.47 546
12003.50 540
12004.53 573
12005.57 612
12006.60 615
12007.64 567
12008.67 607
12009.71 617
12010.74 630
12011.78 613
12012.81 608
12013.85 597
12014.88 607
12015.92 606
12016.95 612
12017.99 602
12019.03 570
12020.06 579
12021.10 665
12022.13 653
12023.17 675
12024.20 637
12025.24 615
12026.27 630
12027.31 659
12028.35 646
12029.38 607
12030.42 608
12031.45 597
12032.49 640
12033.53 653
12034.56 588
12035.60 606
12036.63 627
12037.67 656
12038.71 655
12039.74 632
12040.78 610
12041.81 631
12042.85 638
12043.89 603
12044.92 636
12045.96 623
12047.00 604
12048.03 673
12049.07 664
12050.11 583
12051.14 616
12052.18 606
12053.22 662
12054.25 604
12055.29 668
12056.33 672
12057.36 743
12058.40 728
12059.44 639
12060.48 645
12061.51 705
12062.55 714
12063.59 655
12064.62 620
12065.66 630
12066.70 640
12067.74 643
12068.77 649
12069.81 695
12070.85 713
12071.89 698
12072.93 650
12073.96 695
12075.00 695
12076.04 676
12077.08 736
12078.11 700
12079.15 689
12080.19 680
12081.23 706
12082.27 664
12083.30 707
12084.34 702
12085.38 688
12086.42 661
12087.46 701
12088.50 676
12089.53 741
12090.57 755
12091.61 760
12092.65 734
12093.69 777
12094.73 804
12095.77 737
12096.80 731
12097.84 807
12098.88 800
12099.92 817
12100.96 829
12102.00 830
12103.04 897
12104.08 923
12105.12 1009
12106.15 1002
12107.19 984
12108.23 970
12109.27 950
12110.31 924
12111.35 929
12112.39 845
12113.43 798
12114.47 697
12115.51 701
12116.55 670
12117.59 646
12118.63 698
12119.67 711
12120.71 648
12121.75 636
12122.79 632
12123.83 605
12124.87 611
12125.91 535
12126.95 599
12127.99 612
12129.03 629
12130.07 595
12131.11 595
12132.15 596
12133.19 607
12134.23 592
12135.27 618
12136.31 568
12137.35 582
12138.39 613
12139.43 623
12140.47 648
12141.51 559
12142.55 596
12143.59 644
12144.63 611
12145.67 585
12146.71 541
12147.75 586
12148.80 589
12149.84 596
12150.88 573
12151.92 588
12152.96 544
12154.00 540
12155.04 568
12156.08 574
12157.12 548
12158.17 532
12159.21 570
12160.25 536
12161.29 542
12162.33 554
12163.37 500
12164.42 521
12165.46 593
12166.50 559
12167.54 528
12168.58 563
12169.62 566
12170.67 508
12171.71 500
12172.75 526
12173.79 513
12174.83 497
12175.88 527
12176.92 525
12177.96 502
12179.00 505
12180.04 530
12181.09 509
12182.13 530
12183.17 558
12184.21 577
12185.26 596
12186.30 577
12187.34 566
12188.38 537
12189.43 591
12190.47 554
12191.51 522
12192.56 531
12193.60 534
12194.64 544
12195.68 580
12196.73 567
12197.77 521
12198.81 510
12199.86 564
12200.90 631
12201.94 578
12202.99 610
12204.03 569
12205.07 550
12206.12 516
12207.16 536
12208.20 562
12209.25 584
12210.29 575
12211.33 551
12212.38 510
12213.42 514
12214.46 537
12215.51 568
12216.55 506
12217.60 491
12218.64 495
12219.68 511
12220.73 556
12221.77 583
12222.82 555
12223.86 553
12224.90 539
12225.95 555
12226.99 569
12228.04 572
12229.08 564
12230.13 552
12231.17 554
12232.22 486
12233.26 534
12234.30 485
12235.35 521
12236.39 530
12237.44 497
12238.48 528
12239.53 527
12240.57 528
12241.62 496
12242.66 524
12243.71 571
12244.75 549
12245.80 527
12246.84 593
12247.89 613
12248.93 556
12249.98 530
12251.02 536
12252.07 525
12253.12 538
12254.16 595
12255.21 590
12256.25 532
12257.30 513
12258.34 559
12259.39 606
12260.43 537
12261.48 498
12262.53 500
12263.57 535
12264.62 522
12265.66 507
12266.71 476
12267.76 500
12268.80 526
12269.85 486
12270.89 487
12271.94 486
12272.99 546
12274.03 505
12275.08 471
12276.13 450
12277.17 501
12278.22 462
12279.26 467
12280.31 501
12281.36 490
12282.40 459
12283.45 496
12284.50 519
12285.55 486
12286.59 484
12287.64 529
12288.69 505
12289.73 503
12290.78 455
12291.83 467
12292.87 481
12293.92 479
12294.97 448
12296.02 471
12297.06 481
12298.11 501
12299.16 488
12300.20 485
12301.25 503
12302.30 489
12303.35 499
12304.40 474
12305.44 461
12306.49 488
12307.54 470
12308.59 506
12309.63 462
12310.68 486
12311.73 544
12312.78 523
12313.83 440
12314.87 508
12315.92 485
12316.97 452
12318.02 453
12319.07 437
12320.11 422
12321.16 496
12322.21 481
12323.26 435
12324.31 470
12325.36 447
12326.40 430
12327.45 400
12328.50 418
12329.55 425
12330.60 470
12331.65 465
12332.70 441
12333.75 430
12334.79 469
12335.84 480
12336.89 477
12337.94 492
12338.99 389
12340.04 421
12341.09 477
12342.14 440
12343.19 438
12344.24 471
12345.29 444
12346.34 459
12347.39 429
12348.43 454
12349.48 457
12350.53 427
12351.58 432
12352.63 437
12353.68 439
12354.73 450
12355.78 466
12356.83 459
12357.88 464
12358.93 424
12359.98 422
12361.03 507
12362.08 472
12363.13 418
12364.18 431
12365.23 450
12366.28 470
12367.33 431
12368.38 439
12369.43 423
12370.48 446
12371.53 430
12372.58 428
12373.64 412
12374.69 450
12375.74 461
12376.79 397
12377.84 440
12378.89 440
12379.94 425
12380.99 407
12382.04 392
12383.09 439
12384.14 412
12385.19 432
12386.25 436
12387.30 428
12388.35 435
12389.40 456
12390.45 413
12391.50 417
12392.55 472
12393.60 498
12394.66 487
12395.71 477
12396.76 491
12397.81 450
12398.86 427
12399.91 491
12400.97 469
12402.02 435
12403.07 448
12404.12 421
12405.17 461
12406.22 449
12407.28 484
12408.33 502
12409.38 502
12410.43 480
12411.49 470
12412.54 476
12413.59 489
12414.64 469
12415.69 508
12416.75 491
12417.80 481
12418.85 516
12419.90 476
12420.96 475
12422.01 500
12423.06 494
12424.11 503
12425.17 486
12426.22 461
12427.27 450
12428.33 505
12429.38 527
12430.43 518
12431.48 440
12432.54 455
12433.59 500
12434.64 470
12435.70 467
12436.75 478
12437.80 554
12438.86 466
12439.91 483
12440.96 458
12442.02 496
12443.07 460
12444.12 508
12445.18 508
12446.23 440
12447.29 479
12448.34 506
12449.39 508
12450.45 459
12451.50 446
12452.55 480
12453.61 505
12454.66 434
12455.72 455
12456.77 433
12457.82 473
12458.88 486
12459.93 517
12460.99 470
12462.04 461
12463.10 440
12464.15 441
12465.20 429
12466.26 438
12467.31 425
12468.37 476
12469.42 432
12470.48 455
12471.53 444
12472.59 465
12473.64 512
12474.70 525
12475.75 539
12476.81 480
12477.86 511
12478.92 459
12479.97 460
12481.03 543
12482.08 534
12483.14 507
12484.19 485
12485.25 571
12486.30 566
12487.36 503
12488.41 543
12489.47 585
12490.52 645
12491.58 608
12492.64 678
12493.69 751
12494.75 779
12495.80 799
12496.86 836
12497.91 873
12498.97 856
12500.03 832
12501.08 729
12502.14 747
12503.19 737
12504.25 656
12505.31 618
12506.36 621
12507.42 566
12508.48 602
12509.53 545
12510.59 532
12511.64 554
12512.70 526
12513.76 577
12514.81 537
12515.87 510
12516.93 508
12517.98 484
12519.04 510
12520.10 544
12521.15 539
12522.21 477
12523.27 500
12524.33 490
12525.38 514
12526.44 553
12527.50 577
12528.55 553
12529.61 527
12530.67 500
12531.72 542
12532.78 535
12533.84 503
12534.90 513
12535.95 537
12537.01 512
12538.07 531
12539.13 509
12540.18 525
12541.24 526
12542.30 524
12543.36 490
12544.42 475
12545.47 558
12546.53 546
12547.59 509
12548.65 500
12549.71 551
12550.76 547
12551.82 542
12552.88 551
12553.94 496
12555.00 500
12556.05 453
12557.11 569
12558.17 599
12559.23 552
12560.29 570
12561.35 535
12562.40 581
12563.46 606
12564.52 614
12565.58 576
12566.64 580
12567.70 602
12568.76 561
12569.82 597
12570.88 641
12571.93 657
12572.99 673
12574.05 765
12575.11 850
12576.17 872
12577.23 815
12578.29 860
12579.35 798
12580.41 790
12581.47 826
12582.53 770
12583.59 705
12584.65 673
12585.70 621
12586.76 676
12587.82 693
12588.88 625
12589.94 573
12591.00 578
12592.06 594
12593.12 558
12594.18 558
12595.24 549
12596.30 594
12597.36 569
12598.42 530
12599.48 564
12600.54 569
12601.60 526
12602.66 523
12603.72 549
12604.78 559
12605.84 555
12606.90 576
12607.97 543
12609.03 513
12610.09 564
12611.15 546
12612.21 567
12613.27 603
12614.33 561
12615.39 577
12616.45 583
12617.51 585
12618.57 587
12619.63 577
12620.69 624
12621.76 591
12622.82 583
12623.88 576
12624.94 554
12626.00 545
12627.06 562
12628.12 526
12629.18 535
12630.25 484
12631.31 546
12632.37 466
12633.43 510
12634.49 556
12635.55 558
12636.62 531
12637.68 513
12638.74 572
12639.80 558
12640.86 525
12641.92 510
12642.99 504
12644.05 576
12645.11 542
12646.17 568
12647.23 561
12648.30 557
12649.36 591
12650.42 622
12651.48 566
12652.55 606
12653.61 606
12654.67 612
12655.73 669
12656.80 655
12657.86 659
12658.92 664
12659.98 649
12661.05 639
12662.11 699
12663.17 589
12664.23 603
12665.30 639
12666.36 603
12667.42 604
12668.49 580
12669.55 560
12670.61 575
12671.68 599
12672.74 615
12673.80 591
12674.87 588
12675.93 595
12676.99 590
12678.06 528
12679.12 560
12680.18 609
12681.25 633
12682.31 624
12683.37 586
12684.44 594
12685.50 628
12686.57 641
12687.63 580
12688.69 577
12689.76 626
12690.82 629
12691.88 677
12692.95 605
12694.01 596
12695.08 614
12696.14 602
12697.21 614
12698.27 650
12699.33 638
12700.40 653
12701.46 662
12702.53 680
12703.59 732
12704.66 707
12705.72 705
12706.79 730
12707.85 731
12708.92 764
12709.98 716
12711.04 649
12712.11 682
12713.17 656
12714.24 668
12715.30 662
12716.37 681
12717.43 643
12718.50 657
12719.56 587
12720.63 638
12721.70 608
12722.76 625
12723.83 654
12724.89 635
12725.96 588
12727.02 571
12728.09 601
12729.15 609
12730.22 593
12731.28 574
12732.35 578
12733.42 644
12734.48 627
12735.55 610
12736.61 574
12737.68 585
12738.75 590
12739.81 572
12740.88 593
12741.94 609
12743.01 566
12744.08 561
12745.14 564
12746.21 569
12747.28 578
12748.34 574
12749.41 542
12750.47 579
12751.54 530
12752.61 548
12753.67 572
12754.74 508
12755.81 480
12756.87 540
12757.94 495
12759.01 540
12760.07 515
12761.14 452
12762.21 491
12763.28 496
12764.34 498
12765.41 520
12766.48 509
12767.54 478
12768.61 468
12769.68 524
12770.75 481
12771.81 460
12772.88 430
12773.95 433
12775.02 467
12776.08 481
12777.15 493
12778.22 490
12779.29 496
12780.35 504
12781.42 446
12782.49 498
12783.56 480
12784.63 487
12785.69 501
12786.76 470
12787.83 530
12788.90 430
12789.97 447
12791.03 467
12792.10 478
12793.17 495
12794.24 464
12795.31 522
12796.38 463
12797.44 517
12798.51 491
12799.58 469
12800.65 430
12801.72 440
12802.79 421
12803.86 449
12804.92 502
12805.99 442
12807.06 471
12808.13 451
12809.20 457
12810.27 451
12811.34 421
12812.41 445
12813.48 460
12814.55 437
12815.61 462
12816.68 449
12817.75 509
12818.82 486
12819.89 499
12820.96 469
12822.03 493
12823.10 491
12824.17 438
12825.24 460
12826.31 503
12827.38 453
12828.45 450
12829.52 441
12830.59 445
12831.66 452
12832.73 444
12833.80 420
12834.87 458
12835.94 432
12837.01 427
12838.08 431
12839.15 466
12840.22 437
12841.29 439
12842.36 446
12843.43 436
12844.50 422
12845.57 445
12846.64 430
12847.71 443
12848.78 401
12849.85 426
12850.92 420
12851.99 437
12853.06 424
12854.14 441
12855.21 415
12856.28 401
12857.35 409
12858.42 422
12859.49 412
12860.56 394
12861.63 457
12862.70 423
12863.77 420
12864.85 404
12865.92 405
12866.99 413
12868.06 408
12869.13 413
12870.20 405
12871.27 436
12872.35 427
12873.42 425
12874.49 444
12875.56 439
12876.63 398
12877.70 399
12878.78 382
12879.85 409
12880.92 382
12881.99 417
12883.06 450
12884.14 382
12885.21 371
12886.28 419
12887.35 384
12888.43 426
12889.50 419
12890.57 387
12891.64 394
12892.71 427
12893.79 407
12894.86 390
12895.93 372
12897.00 393
12898.08 441
12899.15 423
12900.22 416
12901.30 371
12902.37 372
12903.44 381
12904.51 416
12905.59 387
12906.66 370
12907.73 371
12908.81 418
12909.88 381
12910.95 372
12912.03 353
12913.10 352
12914.17 398
12915.25 384
12916.32 364
12917.39 377
12918.47 363
12919.54 380
12920.61 365
12921.69 384
12922.76 416
12923.83 398
12924.91 389
12925.98 363
12927.06 398
12928.13 373
12929.20 371
12930.28 357
12931.35 370
12932.43 376
12933.50 390
12934.57 414
12935.65 411
12936.72 374
12937.80 432
12938.87 418
12939.95 396
12941.02 383
12942.09 358
12943.17 402
12944.24 361
12945.32 414
12946.39 395
12947.47 426
12948.54 402
12949.62 367
12950.69 350
12951.77 341
12952.84 359
12953.92 336
12954.99 379
12956.07 381
12957.14 342
12958.22 415
12959.29 354
12960.37 361
12961.44 365
12962.52 445
12963.59 412
12964.67 390
12965.74 363
12966.82 391
12967.90 377
12968.97 346
12970.05 394
12971.12 424
12972.20 439
12973.27 370
12974.35 393
12975.43 363
12976.50 383
12977.58 377
12978.65 381
12979.73 389
12980.81 407
12981.88 405
12982.96 384
12984.03 376
12985.11 391
12986.19 372
12987.26 418
12988.34 446
12989.42 401
12990.49 367
12991.57 386
12992.65 404
12993.72 409
12994.80 369
12995.88 334
12996.95 334
12998.03 378
12999.11 401
13000.18 404
13001.26 416
13002.34 396
13003.41 427
13004.49 406
13005.57 414
13006.65 380
13007.72 364
13008.80 394
13009.88 390
13010.95 429
13012.03 449
13013.11 434
13014.19 407
13015.26 406
13016.34 436
13017.42 399
13018.50 358
13019.58 358
13020.65 387
13021.73 429
13022.81 419
13023.89 397
13024.96 403
13026.04 400
13027.12 384
13028.20 414
13029.28 417
13030.35 395
13031.43 392
13032.51 388
13033.59 401
13034.67 413
13035.75 419
13036.82 403
13037.90 370
13038.98 394
13040.06 413
13041.14 407
13042.22 389
13043.30 402
13044.37 393
13045.45 392
13046.53 395
13047.61 428
13048.69 410
13049.77 442
13050.85 445
13051.93 419
13053.01 387
13054.09 371
13055.16 380
13056.24 361
13057.32 356
13058.40 395
13059.48 414
13060.56 419
13061.64 374
13062.72 368
13063.80 383
13064.88 394
13065.96 382
13067.04 389
13068.12 415
13069.20 400
13070.28 403
13071.36 385
13072.44 420
13073.52 392
13074.60 402
13075.68 383
13076.76 390
13077.84 369
13078.92 353
13080.00 401
13081.08 382
13082.16 360
13083.24 374
13084.32 380
13085.40 384
13086.48 412
13087.56 350
13088.64 346
13089.72 357
13090.80 350
13091.88 366
13092.96 383
13094.05 378
13095.13 395
13096.21 373
13097.29 363
13098.37 375
13099.45 378
13100.53 383
13101.61 371
13102.69 360
13103.77 349
13104.86 343
13105.94 352
13107.02 339
13108.10 409
13109.18 368
13110.26 391
13111.34 401
13112.43 355
13113.51 330
13114.59 351
13115.67 349
13116.75 382
13117.83 383
13118.92 377
13120.00 358
13121.08 411
13122.16 370
13123.24 382
13124.33 338
13125.41 339
13126.49 361
13127.57 369
13128.65 397
13129.74 376
13130.82 386
13131.90 409
13132.98 392
13134.07 402
13135.15 392
13136.23 360
13137.31 389
13138.40 363
13139.48 351
13140.56 378
13141.64 363
13142.73 399
13143.81 370
13144.89 370
13145.98 371
13147.06 365
13148.14 346
13149.23 373
13150.31 366
13151.39 430
13152.47 377
13153.56 358
13154.64 390
13155.72 387
13156.81 398
13157.89 364
13158.97 372
13160.06 368
13161.14 376
13162.23 387
13163.31 387
13164.39 333
13165.48 378
13166.56 370
13167.64 348
13168.73 378
13169.81 365
13170.90 415
13171.98 397
13173.06 408
13174.15 396
13175.23 343
13176.32 367
13177.40 396
13178.48 443
13179.57 382
13180.65 372
13181.74 377
13182.82 346
13183.91 398
13184.99 416
13186.08 358
13187.16 386
13188.25 454
13189.33 422
13190.42 347
13191.50 353
13192.58 393
13193.67 418
13194.75 411
13195.84 385
13196.92 381
13198.01 356
13199.09 355
13200.18 352
13201.27 367
13202.35 408
13203.44 387
13204.52 390
13205.61 368
13206.69 365
13207.78 392
13208.86 408
13209.95 390
13211.03 396
13212.12 353
13213.21 359
13214.29 378
13215.38 391
13216.46 393
13217.55 375
13218.63 368
13219.72 388
13220.81 366
13221.89 338
13222.98 386
13224.07 387
13225.15 406
13226.24 395
13227.32 402
13228.41 410
13229.50 420
13230.58 397
13231.67 357
13232.76 378
13233.84 374
13234.93 398
13236.02 427
13237.10 472
13238.19 414
13239.28 336
13240.36 359
13241.45 381
13242.54 412
13243.62 375
13244.71 386
13245.80 420
13246.89 402
13247.97 376
13249.06 368
13250.15 378
13251.23 420
13252.32 400
13253.41 391
13254.50 396
13255.58 413
13256.67 387
13257.76 426
13258.85 407
13259.93 374
13261.02 422
13262.11 428
13263.20 397
13264.28 404
13265.37 399
13266.46 407
13267.55 411
13268.64 458
13269.72 430
13270.81 414
13271.90 423
13272.99 420
13274.08 441
13275.17 436
13276.25 451
13277.34 425
13278.43 436
13279.52 404
13280.61 424
13281.70 407
13282.78 417
13283.87 461
13284.96 456
13286.05 433
13287.14 441
13288.23 444
13289.32 451
13290.41 435
13291.49 476
13292.58 440
13293.67 506
13294.76 472
13295.85 470
13296.94 473
13298.03 463
13299.12 456
13300.21 490
13301.30 526
13302.39 483
13303.48 511
13304.57 495
13305.66 520
13306.74 508
13307.83 509
13308.92 530
13310.01 526
13311.10 514
13312.19 518
13313.28 532
13314.37 518
13315.46 500
13316.55 488
13317.64 495
13318.73 464
13319.82 489
13320.91 469
13322.00 488
13323.09 508
13324.18 480
13325.27 441
13326.36 462
13327.45 501
13328.55 487
13329.64 487
13330.73 500
13331.82 490
13332.91 474
13334.00 468
13335.09 488
13336.18 491
13337.27 468
13338.36 482
13339.45 505
13340.54 486
13341.63 508
13342.73 444
13343.82 509
13344.91 509
13346.00 501
13347.09 513
13348.18 491
13349.27 462
13350.36 531
13351.46 520
13352.55 517
13353.64 510
13354.73 511
13355.82 498
13356.91 554
13358.00 542
13359.10 526
13360.19 520
13361.28 515
13362.37 533
13363.46 559
13364.56 567
13365.65 509
13366.74 555
13367.83 574
13368.92 640
13370.02 584
13371.11 554
13372.20 567
13373.29 609
13374.38 606
13375.48 557
13376.57 568
13377.66 552
13378.75 542
13379.85 546
13380.94 532
13382.03 522
13383.13 499
13384.22 519
13385.31 555
13386.40 478
13387.50 494
13388.59 464
13389.68 444
13390.78 483
13391.87 521
13392.96 488
13394.05 534
13395.15 488
13396.24 519
13397.33 491
13398.43 471
13399.52 446
13400.61 433
13401.71 487
13402.80 445
13403.89 403
13404.99 488
13406.08 485
13407.18 489
13408.27 463
13409.36 464
13410.46 490
13411.55 502
13412.64 466
13413.74 472
13414.83 452
13415.93 418
13417.02 424
13418.12 448
13419.21 460
13420.30 420
13421.40 438
13422.49 479
13423.59 445
13424.68 408
13425.78 446
13426.87 436
13427.96 476
13429.06 453
13430.15 426
13431.25 464
13432.34 462
13433.44 452
13434.53 458
13435.63 476
13436.72 444
13437.82 481
13438.91 438
13440.01 449
13441.10 480
13442.20 470
13443.29 495
13444.39 448
13445.48 455
13446.58 427
13447.67 473
13448.77 473
13449.86 476
13450.96 511
13452.06 471
13453.15 455
13454.25 475
13455.34 488
13456.44 488
13457.53 503
13458.63 539
13459.73 513
13460.82 504
13461.92 519
13463.01 525
13464.11 479
13465.20 470
13466.30 542
13467.40 540
13468.49 510
13469.59 550
13470.69 546
13471.78 545
13472.88 555
13473.98 558
13475.07 568
13476.17 553
13477.26 555
13478.36 529
13479.46 482
13480.55 584
13481.65 574
13482.75 538
13483.84 523
13484.94 494
13486.04 519
13487.14 509
13488.23 545
13489.33 554
13490.43 637
13491.52 585
13492.62 584
13493.72 611
13494.82 522
13495.91 550
13497.01 588
13498.11 599
13499.20 596
13500.30 639
13501.40 619
13502.50 637
13503.60 674
13504.69 709
13505.79 638
13506.89 676
13507.99 658
13509.08 637
13510.18 634
13511.28 594
13512.38 632
13513.48 632
13514.57 558
13515.67 604
13516.77 543
13517.87 542
13518.97 527
13520.06 516
13521.16 460
13522.26 437
13523.36 464
13524.46 507
13525.56 509
13526.66 481
13527.75 507
13528.85 507
13529.95 488
13531.05 451
13532.15 460
13533.25 487
13534.35 461
13535.45 458
13536.54 456
13537.64 470
13538.74 456
13539.84 472
13540.94 455
13542.04 462
13543.14 431
13544.24 451
13545.34 484
13546.44 441
13547.54 405
13548.64 403
13549.74 427
13550.83 469
13551.93 469
13553.03 419
13554.13 423
13555.23 406
13556.33 403
13557.43 404
13558.53 410
13559.63 413
13560.73 423
13561.83 424
13562.93 443
13564.03 443
13565.13 440
13566.23 436
13567.33 421
13568.43 430
13569.53 452
13570.63 452
13571.73 424
13572.84 371
13573.94 428
13575.04 403
13576.14 441
13577.24 459
13578.34 395
13579.44 411
13580.54 409
13581.64 410
13582.74 419
13583.84 419
13584.94 419
13586.04 396
13587.14 456
13588.25 435
13589.35 397
13590.45 406
13591.55 402
13592.65 440
13593.75 469
13594.85 424
13595.95 447
13597.06 422
13598.16 437
13599.26 430
13600.36 490
13601.46 446
13602.56 450
13603.67 442
13604.77 412
13605.87 422
13606.97 449
13608.07 429
13609.17 468
13610.28 474
13611.38 455
13612.48 455
13613.58 443
13614.68 462
13615.79 420
13616.89 444
13617.99 410
13619.09 442
13620.20 384
13621.30 359
13622.40 413
13623.50 441
13624.61 433
13625.71 411
13626.81 468
13627.91 444
13629.02 459
13630.12 417
13631.22 419
13632.33 483
13633.43 476
13634.53 427
13635.63 420
13636.74 468
13637.84 481
13638.94 414
13640.05 444
13641.15 452
13642.25 449
13643.36 450
13644.46 441
13645.56 469
13646.67 446
13647.77 433
13648.87 443
13649.98 408
13651.08 434
13652.18 465
13653.29 429
13654.39 410
13655.50 432
13656.60 444
13657.70 440
13658.81 411
13659.91 432
13661.02 397
13662.12 380
13663.22 394
13664.33 393
13665.43 415
13666.54 360
13667.64 382
13668.74 370
13669.85 383
13670.95 393
13672.06 359
13673.16 424
13674.27 398
13675.37 413
13676.48 423
13677.58 444
13678.69 403
13679.79 399
13680.90 376
13682.00 407
13683.10 406
13684.21 421
13685.31 378
13686.42 368
13687.52 385
13688.63 391
13689.74 404
13690.84 384
13691.95 422
13693.05 392
13694.16 421
13695.26 418
13696.37 428
13697.47 434
13698.58 415
13699.68 425
13700.79 391
13701.90 376
13703.00 413
13704.11 443
13705.21 463
13706.32 438
13707.42 385
13708.53 394
13709.64 395
13710.74 433
13711.85 422
13712.95 407
13714.06 432
13715.17 429
13716.27 422
13717.38 396
13718.49 391
13719.59 422
13720.70 468
13721.81 423
13722.91 421
13724.02 442
13725.12 405
13726.23 475
13727.34 448
13728.44 412
13729.55 470
13730.66 478
13731.77 489
13732.87 463
13733.98 462
13735.09 439
13736.19 504
13737.30 491
13738.41 464
13739.51 481
13740.62 493
13741.73 518
13742.84 495
13743.94 483
13745.05 465
13746.16 464
13747.27 485
13748.37 496
13749.48 493
13750.59 508
13751.70 485
13752.80 504
13753.91 500
13755.02 524
13756.13 564
13757.24 521
13758.34 561
13759.45 555
13760.56 531
13761.67 565
13762.78 584
13763.88 568
13764.99 581
13766.10 567
13767.21 612
13768.32 640
13769.43 629
13770.53 600
13771.64 648
13772.75 648
13773.86 656
13774.97 653
13776.08 684
13777.19 733
13778.29 714
13779.40 669
13780.51 686
13781.62 633
13782.73 596
13783.84 620
13784.95 591
13786.06 570
13787.17 589
13788.28 564
13789.38 581
13790.49 596
13791.60 593
13792.71 548
13793.82 546
13794.93 586
13796.04 623
13797.15 627
13798.26 621
13799.37 615
13800.48 583
13801.59 649
13802.70 636
13803.81 673
13804.92 639
13806.03 639
13807.14 653
13808.25 613
13809.36 643
13810.47 642
13811.58 610
13812.69 607
13813.80 600
13814.91 589
13816.02 589
13817.13 568
13818.24 511
13819.35 510
13820.46 517
13821.57 483
13822.68 522
13823.79 544
13824.90 484
13826.01 526
13827.12 488
13828.24 465
13829.35 486
13830.46 497
13831.57 460
13832.68 522
13833.79 542
13834.90 486
13836.01 494
13837.12 491
13838.23 502
13839.35 518
13840.46 472
13841.57 525
13842.68 545
13843.79 501
13844.90 523
13846.01 467
13847.13 493
13848.24 512
13849.35 482
13850.46 490
13851.57 454
13852.68 453
13853.80 479
13854.91 461
13856.02 492
13857.13 494
13858.24 469
13859.36 472
13860.47 439
13861.58 490
13862.69 463
13863.80 470
13864.92 519
13866.03 542
13867.14 490
13868.25 454
13869.37 473
13870.48 476
13871.59 525
13872.70 467
13873.82 446
13874.93 477
13876.04 458
13877.15 468
13878.27 497
13879.38 502
13880.49 477
13881.61 506
13882.72 524
13883.83 513
13884.94 473
13886.06 454
13887.17 475
13888.28 484
13889.40 497
13890.51 485
13891.62 489
13892.74 552
13893.85 541
13894.96 512
13896.08 547
13897.19 559
13898.30 613
13899.42 586
13900.53 562
13901.65 529
13902.76 534
13903.87 497
13904.99 511
13906.10 494
13907.21 494
13908.33 517
13909.44 466
13910.56 496
13911.67 465
13912.79 484
13913.90 465
13915.01 459
13916.13 466
13917.24 451
13918.36 469
13919.47 469
13920.59 480
13921.70 482
13922.81 481
13923.93 457
13925.04 476
13926.16 455
13927.27 419
13928.39 409
13929.50 489
13930.62 455
13931.73 522
13932.85 457
13933.96 455
13935.08 436
13936.19 427
13937.31 488
13938.42 446
13939.54 437
13940.65 466
13941.77 441
13942.88 414
13944.00 439
13945.12 451
13946.23 427
13947.35 453
13948.46 444
13949.58 419
13950.69 393
13951.81 414
13952.93 403
13954.04 417
13955.16 467
13956.27 437
13957.39 463
13958.50 463
13959.62 463
13960.74 398
13961.85 370
13962.97 416
13964.09 450
13965.20 444
13966.32 422
13967.43 440
13968.55 401
13969.67 391
13970.78 446
13971.90 414
13973.02 376
13974.13 410
13975.25 382
13976.37 403
13977.48 412
13978.60 444
13979.72 439
13980.83 418
13981.95 449
13983.07 403
13984.19 418
13985.30 399
13986.42 417
13987.54 423
13988.65 439
13989.77 415
13990.89 375
13992.01 419
13993.12 395
13994.24 422
13995.36 408
13996.48 495
13997.59 399
13998.71 434
13999.83 435
14000.95 406
14002.06 389
14003.18 401
14004.30 421
14005.42 422
14006.54 387
14007.65 383
14008.77 386
14009.89 386
14011.01 398
14012.13 419
14013.24 430
14014.36 429
14015.48 412
14016.60 411
14017.72 422
14018.84 433
14019.95 427
14021.07 404
14022.19 429
14023.31 401
14024.43 469
14025.55 437
14026.67 425
14027.79 393
14028.90 398
14030.02 391
14031.14 423
14032.26 439
14033.38 402
14034.50 474
14035.62 454
14036.74 418
14037.86 478
14038.98 447
14040.09 424
14041.21 440
14042.33 424
14043.45 436
14044.57 440
14045.69 456
14046.81 452
14047.93 458
14049.05 445
14050.17 469
14051.29 468
14052.41 489
14053.53 449
14054.65 388
14055.77 496
14056.89 494
14058.01 502
14059.13 458
14060.25 469
14061.37 474
14062.49 455
14063.61 475
14064.73 523
14065.85 531
14066.97 496
14068.09 478
14069.21 485
14070.33 503
14071.45 499
14072.57 519
14073.69 503
14074.81 523
14075.94 518
14077.06 571
14078.18 519
14079.30 622
14080.42 539
14081.54 545
14082.66 551
14083.78 581
14084.90 633
14086.02 576
14087.14 614
14088.27 553
14089.39 589
14090.51 597
14091.63 614
14092.75 610
14093.87 602
14094.99 611
14096.12 628
14097.24 685
14098.36 694
14099.48 710
14100.60 715
14101.72 709
14102.85 729
14103.97 719
14105.09 683
14106.21 637
14107.33 624
14108.46 622
14109.58 594
14110.70 622
14111.82 579
14112.94 549
14114.07 542
14115.19 592
14116.31 487
14117.43 531
14118.56 553
14119.68 527
14120.80 507
14121.92 507
14123.05 497
14124.17 485
14125.29 496
14126.41 458
14127.54 482
14128.66 504
14129.78 495
14130.90 494
14132.03 473
14133.15 518
14134.27 482
14135.40 509
14136.52 524
14137.64 486
14138.77 466
14139.89 474
14141.01 489
14142.14 504
14143.26 498
14144.38 518
14145.51 510
14146.63 530
14147.75 482
14148.88 524
14150.00 495
14151.12 510
14152.25 479
14153.37 458
14154.50 443
14155.62 479
14156.74 447
14157.87 435
14158.99 457
14160.12 448
14161.24 494
14162.36 490
14163.49 541
14164.61 508
14165.74 433
14166.86 439
14167.99 442
14169.11 467
14170.23 467
14171.36 474
14172.48 460
14173.61 468
14174.73 451
14175.86 454
14176.98 464
14178.11 473
14179.23 478
14180.36 497
14181.48 472
14182.61 435
14183.73 392
14184.86 465
14185.98 431
14187.11 458
14188.23 450
14189.36 432
14190.48 455
14191.61 460
14192.73 462
14193.86 414
14194.98 422
14196.11 422
14197.24 492
14198.36 475
14199.49 450
14200.61 460
14201.74 473
14202.86 432
14203.99 391
14205.12 431
14206.24 439
14207.37 385
14208.49 417
14209.62 434
14210.75 415
14211.87 418
14213.00 402
14214.12 395
14215.25 392
14216.38 376
14217.50 417
14218.63 390
14219.76 387
14220.88 429
14222.01 408
14223.14 372
14224.26 388
14225.39 395
14226.52 393
14227.64 390
14228.77 392
14229.90 411
14231.02 446
14232.15 409
14233.28 364
14234.40 345
14235.53 372
14236.66 389
14237.78 410
14238.91 383
14240.04 355
14241.17 391
14242.29 422
14243.42 416
14244.55 410
14245.68 396
14246.80 386
14247.93 357
14249.06 401
14250.19 420
14251.31 415
14252.44 403
14253.57 348
14254.70 391
14255.83 389
14256.95 358
14258.08 395
14259.21 394
14260.34 386
14261.47 370
14262.59 371
14263.72 352
14264.85 377
14265.98 439
14267.11 346
14268.23 377
14269.36 368
14270.49 392
14271.62 356
14272.75 370
14273.88 390
14275.01 362
14276.13 356
14277.26 319
14278.39 345
14279.52 381
14280.65 381
14281.78 362
14282.91 333
14284.04 392
14285.17 376
14286.29 389
14287.42 325
14288.55 344
14289.68 373
14290.81 353
14291.94 349
14293.07 369
14294.20 366
14295.33 311
14296.46 336
14297.59 334
14298.72 333
14299.85 341
14300.98 355
14302.11 348
14303.24 346
14304.37 335
14305.50 343
14306.63 353
14307.76 351
14308.89 355
14310.02 338
14311.15 353
14312.28 342
14313.41 332
14314.54 328
14315.67 345
14316.80 335
14317.93 330
14319.06 296
14320.19 320
14321.32 307
14322.45 302
14323.58 330
14324.71 352
14325.84 304
14326.97 358
14328.10 327
14329.23 329
14330.36 309
14331.49 326
14332.63 294
14333.76 306
14334.89 322
14336.02 282
14337.15 286
14338.28 308
14339.41 298
14340.54 317
14341.67 315
14342.81 324
14343.94 328
14345.07 290
14346.20 270
14347.33 296
14348.46 303
14349.59 309
14350.73 291
14351.86 285
14352.99 273
14354.12 297
14355.25 318
14356.39 318
14357.52 299
14358.65 297
14359.78 276
14360.91 306
14362.05 317
14363.18 281
14364.31 314
14365.44 327
14366.57 294
14367.71 313
14368.84 320
14369.97 304
14371.10 329
14372.24 328
14373.37 287
14374.50 300
14375.63 306
14376.77 298
14377.90 296
14379.03 270
14380.16 314
14381.30 305
14382.43 327
14383.56 305
14384.70 278
14385.83 295
14386.96 293
14388.10 338
14389.23 314
14390.36 332
14391.49 286
14392.63 302
14393.76 326
14394.89 297
14396.03 298
14397.16 312
14398.30 277
14399.43 304
14400.56 292
14401.70 306
14402.83 331
14403.96 290
14405.10 274
14406.23 319
14407.37 299
14408.50 325
14409.63 329
14410.77 315
14411.90 300
14413.04 307
14414.17 311
14415.30 299
14416.44 323
14417.57 286
14418.71 280
14419.84 265
14420.98 312
14422.11 305
14423.24 293
14424.38 291
14425.51 281
14426.65 281
14427.78 295
14428.92 281
14430.05 317
14431.19 338
14432.32 339
14433.46 287
14434.59 275
14435.73 322
14436.86 313
14438.00 283
14439.13 294
14440.27 285
14441.40 296
14442.54 305
14443.67 331
14444.81 301
14445.94 298
14447.08 313
14448.21 325
14449.35 347
14450.49 317
14451.62 304
14452.76 317
14453.89 315
14455.03 303
14456.16 277
14457.30 265
14458.44 296
14459.57 301
14460.71 284
14461.84 291
14462.98 316
14464.12 308
14465.25 284
14466.39 296
14467.52 334
14468.66 306
14469.80 304
14470.93 282
14472.07 286
14473.21 293
14474.34 315
14475.48 333
14476.62 279
14477.75 275
14478.89 311
14480.03 329
14481.16 325
14482.30 280
14483.44 324
14484.57 295
14485.71 289
14486.85 294
14487.98 280
14489.12 298
14490.26 265
14491.40 250
14492.53 291
14493.67 275
14494.81 296
14495.94 274
14497.08 285
14498.22 310
14499.36 297
14500.49 287
14501.63 319
14502.77 325
14503.91 267
14505.05 305
14506.18 310
14507.32 316
14508.46 328
14509.60 283
14510.73 309
14511.87 324
14513.01 296
14514.15 294
14515.29 279
14516.43 329
14517.56 311
14518.70 306
14519.84 314
14520.98 315
14522.12 262
14523.25 295
14524.39 340
14525.53 294
14526.67 304
14527.81 301
14528.95 292
14530.09 355
14531.23 312
14532.36 328
14533.50 294
14534.64 317
14535.78 282
14536.92 321
14538.06 322
14539.20 303
14540.34 331
14541.48 326
14542.62 310
14543.75 310
14544.89 308
14546.03 301
14547.17 298
14548.31 272
14549.45 328
14550.59 306
14551.73 302
14552.87 311
14554.01 325
14555.15 331
14556.29 306
14557.43 356
14558.57 335
14559.71 335
14560.85 318
14561.99 335
14563.13 315
14564.27 310
14565.41 292
14566.55 320
14567.69 326
14568.83 364
14569.97 354
14571.11 340
14572.25 372
14573.39 374
14574.53 355
14575.67 355
14576.81 332
14577.95 345
14579.09 348
14580.23 366
14581.37 385
14582.52 347
14583.66 347
14584.80 373
14585.94 392
14587.08 347
14588.22 340
14589.36 338
14590.50 346
14591.64 375
14592.78 377
14593.93 374
14595.07 404
14596.21 362
14597.35 374
14598.49 376
14599.63 369
14600.77 367
14601.92 368
14603.06 349
14604.20 369
14605.34 372
14606.48 384
14607.62 388
14608.77 411
14609.91 404
14611.05 360
14612.19 371
14613.33 404
14614.47 422
14615.62 411
14616.76 396
14617.90 422
14619.04 426
14620.19 425
14621.33 389
14622.47 470
14623.61 438
14624.76 447
14625.90 497
14627.04 431
14628.18 427
14629.33 463
14630.47 410
14631.61 445
14632.75 505
14633.90 508
14635.04 478
14636.18 532
14637.32 544
14638.47 522
14639.61 571
14640.75 517
14641.90 540
14643.04 483
14644.18 484
14645.33 489
14646.47 490
14647.61 470
14648.76 459
14649.90 459
14651.04 415
14652.19 434
14653.33 413
14654.47 412
14655.62 410
14656.76 431
14657.90 431
14659.05 425
14660.19 418
14661.34 418
14662.48 407
14663.62 406
14664.77 413
14665.91 369
14667.06 354
14668.20 346
14669.34 369
14670.49 375
14671.63 380
14672.78 399
14673.92 404
14675.07 347
14676.21 361
14677.35 382
14678.50 402
14679.64 376
14680.79 355
14681.93 394
14683.08 360
14684.22 392
14685.37 331
14686.51 346
14687.66 338
14688.80 354
14689.95 356
14691.09 356
14692.24 340
14693.38 364
14694.53 347
14695.67 323
14696.82 371
14697.96 379
14699.11 369
14700.25 368
14701.40 380
14702.54 328
14703.69 362
14704.84 371
14705.98 372
14707.13 359
14708.27 392
14709.42 325
14710.56 311
14711.71 321
14712.86 337
14714.00 316
14715.15 359
14716.29 403
14717.44 331
14718.59 314
14719.73 318
14720.88 328
14722.02 346
14723.17 313
14724.32 355
14725.46 346
14726.61 438
14727.76 388
14728.90 369
14730.05 362
14731.20 387
14732.34 411
14733.49 369
14734.64 366
14735.78 389
14736.93 369
14738.08 398
14739.22 381
14740.37 385
14741.52 408
14742.66 435
14743.81 371
14744.96 389
14746.11 396
14747.25 390
14748.40 398
14749.55 395
14750.69 390
14751.84 376
14752.99 420
14754.14 424
14755.28 441
14756.43 439
14757.58 418
14758.73 429
14759.87 470
14761.02 400
14762.17 381
14763.32 431
14764.47 463
14765.61 413
14766.76 392
14767.91 418
14769.06 411
14770.21 504
14771.35 496
14772.50 511
14773.65 518
14774.80 494
14775.95 474
14777.10 507
14778.24 531
14779.39 519
14780.54 519
14781.69 529
14782.84 556
14783.99 548
14785.14 543
14786.28 596
14787.43 591
14788.58 611
14789.73 582
14790.88 543
14792.03 620
14793.18 623
14794.33 665
14795.48 644
14796.62 642
14797.77 669
14798.92 721
14800.07 702
14801.22 654
14802.37 671
14803.52 587
14804.67 582
14805.82 570
14806.97 544
14808.12 526
14809.27 524
14810.42 483
14811.57 500
14812.72 503
14813.87 482
14815.02 450
14816.17 448
14817.32 465
14818.47 435
14819.62 406
14820.77 472
14821.92 539
14823.07 481
14824.22 495
14825.37 507
14826.52 523
14827.67 446
14828.82 471
14829.97 445
14831.12 429
14832.27 441
14833.42 421
14834.57 384
14835.72 387
14836.87 398
14838.02 411
14839.17 385
14840.33 392
14841.48 380
14842.63 387
14843.78 364
14844.93 276
14846.08 325
14847.23 364
14848.38 350
14849.53 353
14850.68 359
14851.84 334
14852.99 337
14854.14 338
14855.29 367
14856.44 328
14857.59 342
14858.74 385
14859.90 365
14861.05 329
14862.20 320
14863.35 351
14864.50 362
14865.65 368
14866.81 337
14867.96 310
14869.11 338
14870.26 337
14871.41 293
14872.57 267
14873.72 324
14874.87 351
14876.02 318
14877.18 335
14878.33 331
14879.48 326
14880.63 366
14881.79 361
14882.94 344
14884.09 353
14885.24 333
14886.40 308
14887.55 312
14888.70 312
14889.85 296
14891.01 332
14892.16 304
14893.31 293
14894.47 356
14895.62 319
14896.77 302
14897.92 314
14899.08 311
14900.23 321
14901.38 298
14902.54 319
14903.69 350
14904.84 338
14906.00 339
14907.15 311
14908.30 363
14909.46 336
14910.61 326
14911.76 331
14912.92 333
14914.07 351
14915.23 333
14916.38 322
14917.53 349
14918.69 334
14919.84 346
14921.00 306
14922.15 296
14923.30 321
14924.46 328
14925.61 308
14926.77 290
14927.92 347
14929.07 330
14930.23 351
14931.38 335
14932.54 362
14933.69 368
14934.85 376
14936.00 310
14937.16 324
14938.31 323
14939.46 350
14940.62 305
14941.77 306
14942.93 314
14944.08 332
14945.24 328
14946.39 348
14947.55 327
14948.70 288
14949.86 322
14951.01 360
14952.17 307
14953.32 332
14954.48 319
14955.63 351
14956.79 329
14957.95 298
14959.10 343
14960.26 323
14961.41 312
14962.57 311
14963.72 312
14964.88 291
14966.03 280
14967.19 307
14968.35 322
14969.50 328
14970.66 324
14971.81 335
14972.97 316
14974.13 304
14975.28 302
14976.44 303
14977.59 301
14978.75 318
14979.91 272
14981.06 295
14982.22 253
14983.38 250
14984.53 253
14985.69 254
14986.85 250
14988.00 288
14989.16 285
14990.32 291
14991.47 296
14992.63 328
14993.79 296
14994.94 296
14996.10 317
14997.26 289
14998.41 284
14999.57 310
15000.73 309
15001.88 274
15003.04 302
15004.20 291
15005.36 291
15006.51 267
15007.67 287
15008.83 289
15009.99 275
15011.14 293
15012.30 279
15013.46 287
15014.62 272
15015.77 276
15016.93 317
15018.09 270
15019.25 244
15020.40 285
15021.56 267
15022.72 284
15023.88 274
15025.04 295
15026.19 285
15027.35 267
15028.51 283
15029.67 278
15030.83 248
15031.98 273
15033.14 302
15034.30 281
15035.46 292
15036.62 251
15037.78 266
15038.94 270
15040.09 240
15041.25 259
15042.41 269
15043.57 232
15044.73 261
15045.89 252
15047.05 273
15048.21 248
15049.36 271
15050.52 262
15051.68 271
15052.84 264
15054.00 281
15055.16 275
15056.32 250
15057.48 256
15058.64 231
15059.80 242
15060.96 266
15062.12 245
15063.27 235
15064.43 254
15065.59 282
15066.75 258
15067.91 254
15069.07 271
15070.23 286
15071.39 246
15072.55 260
15073.71 245
15074.87 269
15076.03 278
15077.19 230
15078.35 259
15079.51 235
15080.67 227
15081.83 230
15082.99 256
15084.15 215
15085.31 231
15086.47 208
15087.63 255
15088.79 257
15089.96 247
15091.12 215
15092.28 236
15093.44 237
15094.60 298
15095.76 255
15096.92 244
15098.08 259
15099.24 308
15100.40 262
15101.56 247
15102.72 268
15103.88 278
15105.05 206
15106.21 255
15107.37 214
15108.53 212
15109.69 280
15110.85 241
15112.01 244
15113.17 237
15114.34 238
15115.50 215
15116.66 267
15117.82 263
15118.98 259
15120.14 275
15121.31 238
15122.47 222
15123.63 210
15124.79 235
15125.95 236
15127.11 280
15128.28 250
15129.44 245
15130.60 247
15131.76 244
15132.93 230
15134.09 216
15135.25 254
15136.41 212
15137.57 265
15138.74 261
15139.90 233
15141.06 235
15142.22 268
15143.39 233
15144.55 247
15145.71 242
15146.87 251
15148.04 263
15149.20 259
15150.36 265
15151.53 263
15152.69 271
15153.85 240
15155.01 242
15156.18 245
15157.34 232
15158.50 241
15159.67 258
15160.83 271
15161.99 241
15163.16 238
15164.32 260
15165.48 222
15166.65 235
15167.81 223
15168.97 226
15170.14 267
15171.30 255
15172.47 220
15173.63 218
15174.79 216
15175.96 233
15177.12 247
15178.28 238
15179.45 216
15180.61 276
15181.78 266
15182.94 239
15184.10 239
15185.27 223
15186.43 239
15187.60 236
15188.76 280
15189.93 239
15191.09 235
15192.25 251
15193.42 255
15194.58 265
15195.75 232
15196.91 235
15198.08 267
15199.24 260
15200.41 252
15201.57 241
15202.74 260
15203.90 265
15205.07 239
15206.23 229
15207.40 227
15208.56 251
15209.73 252
15210.89 235
15212.06 246
15213.22 262
15214.39 275
15215.55 255
15216.72 239
15217.88 233
15219.05 267
15220.22 260
15221.38 265
15222.55 237
15223.71 253
15224.88 275
15226.04 293
15227.21 270
15228.37 328
15229.54 290
15230.71 276
15231.87 284
15233.04 288
15234.20 292
15235.37 280
15236.54 283
15237.70 296
15238.87 306
15240.04 274
15241.20 246
15242.37 248
15243.53 285
15244.70 292
15245.87 249
15247.03 289
15248.20 279
15249.37 253
15250.53 264
15251.70 274
15252.87 230
15254.03 284
15255.20 261
15256.37 254
15257.54 263
15258.70 244
15259.87 230
15261.04 282
15262.20 250
15263.37 259
15264.54 269
15265.71 260
15266.87 260
15268.04 249
15269.21 256
15270.37 249
15271.54 280
15272.71 262
15273.88 252
15275.05 254
15276.21 269
15277.38 247
15278.55 244
15279.72 257
15280.88 244
15282.05 247
15283.22 267
15284.39 268
15285.56 239
15286.72 262
15287.89 240
15289.06 235
15290.23 258
15291.40 267
15292.56 250
15293.73 255
15294.90 244
15296.07 266
15297.24 250
15298.41 254
15299.58 262
15300.74 245
15301.91 237
15303.08 274
15304.25 261
15305.42 235
15306.59 275
15307.76 255
15308.93 262
15310.09 262
15311.26 238
15312.43 227
15313.60 240
15314.77 257
15315.94 241
15317.11 244
15318.28 255
15319.45 246
15320.62 243
15321.79 248
15322.96 240
15324.13 214
15325.30 279
15326.46 242
15327.63 212
15328.80 264
15329.97 269
15331.14 241
15332.31 223
15333.48 228
15334.65 226
15335.82 240
15336.99 251
15338.16 220
15339.33 245
15340.50 231
15341.67 247
15342.84 247
15344.01 264
15345.18 263
15346.35 264
15347.53 222
15348.70 256
15349.87 268
15351.04 270
15352.21 264
15353.38 283
15354.55 241
15355.72 232
15356.89 260
15358.06 254
15359.23 228
15360.40 238
15361.57 280
15362.74 254
15363.92 230
15365.09 236
15366.26 222
15367.43 233
15368.60 244
15369.77 230
15370.94 251
15372.11 241
15373.29 264
15374.46 257
15375.63 250
15376.80 231
15377.97 218
15379.14 218
15380.31 241
15381.49 241
15382.66 245
15383.83 241
15385.00 252
15386.17 234
15387.35 228
15388.52 266
15389.69 263
15390.86 253
15392.03 239
15393.21 231
15394.38 226
15395.55 255
15396.72 267
15397.89 266
15399.07 272
15400.24 224
15401.41 244
15402.58 251
15403.76 246
15404.93 250
15406.10 234
15407.28 237
15408.45 237
15409.62 241
15410.79 246
15411.97 264
15413.14 265
15414.31 246
15415.49 246
15416.66 252
15417.83 236
15419.00 227
15420.18 236
15421.35 225
15422.52 225
15423.70 253
15424.87 245
15426.04 234
15427.22 244
15428.39 240
15429.56 241
15430.74 208
15431.91 243
15433.09 260
15434.26 265
15435.43 255
15436.61 220
15437.78 231
15438.95 224
15440.13 226
15441.30 239
15442.48 209
15443.65 227
15444.82 263
15446.00 261
15447.17 229
15448.35 202
15449.52 215
15450.70 257
15451.87 241
15453.04 223
15454.22 213
15455.39 243
15456.57 233
15457.74 225
15458.92 237
15460.09 218
15461.27 202
15462.44 232
15463.62 240
15464.79 224
15465.97 229
15467.14 228
15468.32 222
15469.49 215
15470.67 205
15471.84 226
15473.02 237
15474.19 238
15475.37 221
15476.54 202
15477.72 210
15478.89 253
15480.07 253
15481.24 242
15482.42 234
15483.60 220
15484.77 249
15485.95 235
15487.12 248
15488.30 222
15489.47 184
15490.65 195
15491.83 233
15493.00 243
15494.18 260
15495.35 229
15496.53 229
15497.71 231
15498.88 244
15500.06 246
15501.24 235
15502.41 241
15503.59 231
15504.76 225
15505.94 240
15507.12 251
15508.29 219
15509.47 214
15510.65 190
15511.82 243
15513.00 225
15514.18 196
15515.35 199
15516.53 209
15517.71 233
15518.88 231
15520.06 213
15521.24 239
15522.42 264
15523.59 217
15524.77 252
15525.95 212
15527.12 229
15528.30 234
15529.48 281
15530.66 234
15531.83 205
15533.01 215
15534.19 258
15535.37 275
15536.54 245
15537.72 222
15538.90 224
15540.08 222
15541.25 215
15542.43 221
15543.61 236
15544.79 231
15545.97 229
15547.14 241
15548.32 241
15549.50 258
15550.68 229
15551.86 238
15553.04 239
15554.21 252
15555.39 245
15556.57 223
15557.75 250
15558.93 210
15560.11 236
15561.28 271
15562.46 269
15563.64 248
15564.82 245
15566.00 213
15567.18 238
15568.36 234
15569.54 230
15570.71 216
15571.89 234
15573.07 232
15574.25 247
15575.43 252
15576.61 240
15577.79 272
15578.97 242
15580.15 281
15581.33 244
15582.51 265
15583.69 225
15584.86 265
15586.04 244
15587.22 230
15588.40 236
15589.58 256
15590.76 235
15591.94 242
15593.12 224
15594.30 259
15595.48 236
15596.66 259
15597.84 249
15599.02 260
15600.20 247
15601.38 276
15602.56 261
15603.74 258
15604.92 274
15606.10 270
15607.28 274
15608.46 244
15609.64 233
15610.82 282
15612.00 264
15613.18 283
15614.37 247
15615.55 248
15616.73 267
15617.91 275
15619.09 257
15620.27 281
15621.45 271
15622.63 297
15623.81 271
15624.99 288
15626.17 289
15627.35 270
15628.54 292
15629.72 274
15630.90 270
15632.08 266
15633.26 275
15634.44 269
15635.62 257
15636.80 255
15637.99 258
15639.17 263
15640.35 292
15641.53 288
15642.71 307
15643.89 300
15645.08 286
15646.26 288
15647.44 274
15648.62 302
15649.80 286
15650.98 333
15652.17 330
15653.35 346
15654.53 292
15655.71 293
15656.90 303
15658.08 286
15659.26 295
15660.44 288
15661.62 267
15662.81 300
15663.99 327
15665.17 300
15666.35 322
15667.54 299
15668.72 309
15669.90 313
15671.08 290
15672.27 291
15673.45 263
15674.63 302
15675.82 314
15677.00 301
15678.18 297
15679.37 284
15680.55 309
15681.73 302
15682.91 323
15684.10 346
15685.28 322
15686.46 336
15687.65 294
15688.83 299
15690.01 315
15691.20 314
15692.38 320
15693.57 321
15694.75 314
15695.93 342
15697.12 310
15698.30 334
15699.48 306
15700.67 294
15701.85 302
15703.04 272
15704.22 297
15705.40 287
15706.59 318
15707.77 290
15708.96 312
15710.14 312
15711.32 305
15712.51 346
15713.69 316
15714.88 303
15716.06 365
15717.25 354
15718.43 329
15719.61 314
15720.80 368
15721.98 358
15723.17 322
15724.35 346
15725.54 337
15726.72 328
15727.91 303
15729.09 337
15730.28 332
15731.46 318
15732.65 315
15733.83 323
15735.02 303
15736.20 311
15737.39 283
15738.57 279
15739.76 315
15740.94 348
15742.13 339
15743.32 320
15744.50 313
15745.69 344
15746.87 317
15748.06 309
15749.24 350
15750.43 351
15751.61 322
15752.80 349
15753.99 345
15755.17 326
15756.36 352
15757.54 385
15758.73 374
15759.92 356
15761.10 328
15762.29 360
15763.47 334
15764.66 355
15765.85 356
15767.03 348
15768.22 355
15769.41 341
15770.59 338
15771.78 302
15772.97 291
15774.15 316
15775.34 308
15776.53 314
15777.71 334
15778.90 302
15780.09 319
15781.27 314
15782.46 313
15783.65 359
15784.83 322
15786.02 296
15787.21 342
15788.40 327
15789.58 296
15790.77 326
15791.96 295
15793.14 307
15794.33 311
15795.52 302
15796.71 316
15797.89 290
15799.08 297
15800.27 310
15801.46 312
15802.64 326
15803.83 307
15805.02 299
15806.21 302
15807.40 305
15808.58 260
15809.77 307
15810.96 313
15812.15 290
15813.34 285
15814.52 273
15815.71 296
15816.90 278
15818.09 264
15819.28 246
15820.47 238
15821.65 229
15822.84 276
15824.03 281
15825.22 270
15826.41 284
15827.60 268
15828.79 256
15829.97 275
15831.16 273
15832.35 260
15833.54 272
15834.73 290
15835.92 266
15837.11 263
15838.30 258
15839.49 262
15840.67 276
15841.86 269
15843.05 230
15844.24 270
15845.43 302
15846.62 249
15847.81 248
15849.00 247
15850.19 272
15851.38 274
15852.57 280
15853.76 296
15854.95 253
15856.14 253
15857.33 267
15858.52 283
15859.71 263
15860.90 280
15862.09 268
15863.28 313
15864.47 259
15865.66 239
15866.85 267
15868.04 299
15869.23 301
15870.42 269
15871.61 258
15872.80 237
15873.99 255
15875.18 273
15876.37 307
15877.56 300
15878.75 300
15879.94 278
15881.13 262
15882.32 251
15883.51 305
15884.70 282
15885.89 291
15887.08 257
15888.28 275
15889.47 310
15890.66 271
15891.85 256
15893.04 266
15894.23 271
15895.42 277
15896.61 271
15897.80 256
15899.00 264
15900.19 242
15901.38 314
15902.57 307
15903.76 271
15904.95 292
15906.14 281
15907.34 271
15908.53 272
15909.72 255
15910.91 277
15912.10 291
15913.30 274
15914.49 291
15915.68 288
15916.87 283
15918.06 266
15919.26 282
15920.45 302
15921.64 301
15922.83 295
15924.02 276
15925.22 258
15926.41 284
15927.60 273
15928.79 280
15929.99 301
15931.18 285
15932.37 285
15933.56 300
15934.76 301
15935.95 291
15937.14 277
15938.33 307
15939.53 302
15940.72 287
15941.91 286
15943.11 274
15944.30 268
15945.49 266
15946.69 285
15947.88 294
15949.07 292
15950.26 269
15951.46 266
15952.65 246
15953.84 262
15955.04 243
15956.23 275
15957.43 288
15958.62 262
15959.81 264
15961.01 272
15962.20 257
15963.39 264
15964.59 260
15965.78 234
15966.97 243
15968.17 272
15969.36 249
15970.56 278
15971.75 236
15972.94 224
15974.14 259
15975.33 287
15976.53 247
15977.72 259
15978.92 244
15980.11 226
15981.30 230
15982.50 228
15983.69 211
15984.89 255
15986.08 223
15987.28 237
15988.47 233
15989.67 222
15990.86 226
15992.06 243
15993.25 249
15994.45 250
15995.64 220
15996.84 208
15998.03 239
15999.23 226
16000.42 214
16001.62 209
16002.81 205
16004.01 230
16005.20 213
16006.40 201
16007.59 253
16008.79 213
16009.98 213
16011.18 229
16012.38 226
16013.57 247
16014.77 232
16015.96 229
16017.16 227
16018.35 242
16019.55 274
16020.75 221
16021.94 217
16023.14 218
16024.33 211
16025.53 192
16026.73 240
16027.92 252
16029.12 247
16030.31 227
16031.51 240
16032.71 243
16033.90 241
16035.10 228
16036.30 208
16037.49 233
16038.69 200
16039.89 211
16041.08 201
16042.28 224
16043.48 204
16044.67 237
16045.87 228
16047.07 222
16048.26 202
16049.46 202
16050.66 220
16051.85 240
16053.05 233
16054.25 221
16055.45 196
16056.64 210
16057.84 200
16059.04 217
16060.23 218
16061.43 228
16062.63 222
16063.83 215
16065.02 249
16066.22 225
16067.42 237
16068.62 188
16069.82 186
16071.01 220
16072.21 241
16073.41 197
16074.61 198
16075.80 198
16077.00 250
16078.20 226
16079.40 245
16080.60 251
16081.79 220
16082.99 224
16084.19 205
16085.39 223
16086.59 220
16087.79 191
16088.98 192
16090.18 207
16091.38 236
16092.58 215
16093.78 201
16094.98 216
16096.18 229
16097.37 177
16098.57 181
16099.77 229
16100.97 228
16102.17 199
16103.37 200
16104.57 218
16105.77 199
16106.97 219
16108.17 190
16109.36 173
16110.56 223
16111.76 203
16112.96 171
16114.16 201
16115.36 217
16116.56 214
16117.76 184
16118.96 215
16120.16 205
16121.36 217
16122.56 195
16123.76 178
16124.96 177
16126.16 178
16127.36 200
16128.56 219
16129.76 210
16130.96 181
16132.16 194
16133.36 198
16134.56 217
16135.76 221
16136.96 210
16138.16 203
16139.36 208
16140.56 191
16141.76 192
16142.96 208
16144.16 237
16145.36 211
16146.56 199
16147.76 198
16148.96 201
16150.16 252
16151.36 200
16152.57 186
16153.77 195
16154.97 215
16156.17 238
16157.37 223
16158.57 214
16159.77 203
16160.97 242
16162.17 204
16163.37 191
16164.58 191
16165.78 215
16166.98 229
16168.18 206
16169.38 174
16170.58 188
16171.78 203
16172.99 226
16174.19 201
16175.39 222
16176.59 186
16177.79 188
16178.99 221
16180.20 232
16181.40 198
16182.60 190
16183.80 208
16185.00 203
16186.21 200
16187.41 222
16188.61 216
16189.81 203
16191.02 225
16192.22 227
16193.42 243
16194.62 211
16195.82 223
16197.03 201
16198.23 200
16199.43 215
16200.63 183
16201.84 237
16203.04 238
16204.24 236
16205.45 192
16206.65 236
16207.85 210
16209.05 241
16210.26 260
16211.46 208
16212.66 192
16213.87 250
16215.07 232
16216.27 213
16217.48 195
16218.68 210
16219.88 217
16221.09 252
16222.29 210
16223.49 222
16224.70 205
16225.90 218
16227.10 214
16228.31 174
16229.51 172
16230.71 236
16231.92 241
16233.12 229
16234.33 199
16235.53 188
16236.73 178
16237.94 207
16239.14 208
16240.35 201
16241.55 233
16242.75 212
16243.96 241
16245.16 239
16246.37 200
16247.57 227
16248.78 205
16249.98 201
16251.18 215
16252.39 220
16253.59 240
16254.80 222
16256.00 208
16257.21 197
16258.41 219
16259.62 237
16260.82 228
16262.03 230
16263.23 221
16264.44 207
16265.64 224
16266.85 214
16268.05 234
16269.26 215
16270.46 205
16271.67 209
16272.87 229
16274.08 228
16275.28 243
16276.49 251
16277.69 231
16278.90 259
16280.11 274
16281.31 250
16282.52 244
16283.72 264
16284.93 246
16286.13 217
16287.34 204
16288.55 240
16289.75 259
16290.96 267
16292.16 238
16293.37 243
16294.58 207
16295.78 231
16296.99 242
16298.19 252
16299.40 249
16300.61 253
16301.81 262
16303.02 270
16304.23 268
16305.43 240
16306.64 260
16307.85 286
16309.05 238
16310.26 279
16311.47 284
16312.67 238
16313.88 240
16315.09 231
16316.29 245
16317.50 268
16318.71 253
16319.91 246
16321.12 250
16322.33 274
16323.54 239
16324.74 226
16325.95 239
16327.16 241
16328.36 228
16329.57 217
16330.78 226
16331.99 221
16333.19 238
16334.40 239
16335.61 228
16336.82 209
16338.02 230
16339.23 224
16340.44 234
16341.65 243
16342.86 208
16344.06 227
16345.27 230
16346.48 219
16347.69 232
16348.90 231
16350.10 223
16351.31 226
16352.52 224
16353.73 193
16354.94 248
16356.15 245
16357.35 216
16358.56 212
16359.77 201
16360.98 239
16362.19 232
16363.40 193
16364.61 185
16365.81 203
16367.02 215
16368.23 203
16369.44 216
16370.65 190
16371.86 192
16373.07 187
16374.28 197
16375.49 212
16376.69 204
16377.90 194
16379.11 181
16380.32 209
16381.53 200
16382.74 204
16383.95 213
16385.16 195
16386.37 216
16387.58 218
16388.79 194
16390.00 199
16391.21 218
16392.42 197
16393.63 204
16394.84 186
16396.05 188
16397.26 210
16398.47 221
16399.68 178
16400.89 194
16402.10 216
16403.31 198
16404.52 200
16405.73 194
16406.94 199
16408.15 207
16409.36 206
16410.57 184
16411.78 212
16412.99 210
16414.20 220
16415.41 203
16416.62 226
16417.83 214
16419.04 212
16420.25 217
16421.46 203
16422.68 200
16423.89 202
16425.10 199
16426.31 200
16427.52 201
16428.73 219
16429.94 178
16431.15 205
16432.36 218
16433.57 177
16434.79 189
16436.00 221
16437.21 182
16438.42 183
16439.63 181
16440.84 189
16442.05 153
16443.27 219
16444.48 204
16445.69 201
16446.90 190
16448.11 199
16449.33 209
16450.54 179
16451.75 197
16452.96 171
16454.17 208
16455.39 207
16456.60 217
16457.81 206
16459.02 181
16460.23 182
16461.45 198
16462.66 204
16463.87 186
16465.08 184
16466.30 198
16467.51 177
16468.72 186
16469.93 213
16471.15 214
16472.36 195
16473.57 209
16474.78 208
16476.00 211
16477.21 200
16478.42 177
16479.64 198
16480.85 209
16482.06 192
16483.27 202
16484.49 180
16485.70 192
16486.91 230
16488.13 197
16489.34 199
16490.55 188
16491.77 217
16492.98 196
16494.19 185
16495.41 185
16496.62 172
16497.84 197
16499.05 204
16500.26 204
16501.48 200
16502.69 222
16503.90 196
16505.12 173
16506.33 177
16507.55 202
16508.76 223
16509.97 199
16511.19 182
16512.40 158
16513.62 193
16514.83 167
16516.04 185
16517.26 227
16518.47 181
16519.69 192
16520.90 232
16522.12 195
16523.33 179
16524.55 209
16525.76 201
16526.98 207
16528.19 188
16529.40 179
16530.62 201
16531.83 187
16533.05 175
16534.26 183
16535.48 211
16536.69 207
16537.91 200
16539.12 178
16540.34 167
16541.56 190
16542.77 220
16543.99 186
16545.20 186
16546.42 180
16547.63 201
16548.85 182
16550.06 182
16551.28 185
16552.49 193
16553.71 207
16554.93 194
16556.14 191
16557.36 205
16558.57 214
16559.79 192
16561.00 183
16562.22 189
16563.44 215
16564.65 177
16565.87 193
16567.09 205
16568.30 220
16569.52 213
16570.73 207
16571.95 201
16573.17 229
16574.38 187
16575.60 189
16576.82 216
16578.03 195
16579.25 193
16580.47 201
16581.68 208
16582.90 200
16584.12 198
16585.33 204
16586.55 217
16587.77 228
16588.98 227
16590.20 204
16591.42 193
16592.64 213
16593.85 206
16595.07 219
16596.29 201
16597.50 227
16598.72 197
16599.94 206
16601.16 187
16602.37 205
16603.59 193
16604.81 201
16606.03 196
16607.24 189
16608.46 213
16609.68 188
16610.90 189
16612.12 200
16613.33 190
16614.55 172
16615.77 202
16616.99 188
16618.20 193
16619.42 204
16620.64 205
16621.86 189
16623.08 169
16624.30 182
16625.51 222
16626.73 179
16627.95 179
16629.17 183
16630.39 192
16631.61 185
16632.83 168
16634.04 169
16635.26 180
16636.48 183
16637.70 188
16638.92 177
16640.14 175
16641.36 201
16642.58 176
16643.79 199
16645.01 151
16646.23 178
16647.45 206
16648.67 197
16649.89 156
16651.11 184
16652.33 177
16653.55 184
16654.77 188
16655.99 173
16657.21 183
16658.43 177
16659.65 143
16660.86 170
16662.08 187
16663.30 202
16664.52 186
16665.74 152
16666.96 163
16668.18 196
16669.40 187
16670.62 193
16671.84 186
16673.06 203
16674.28 183
16675.50 169
16676.72 179
16677.94 201
16679.16 190
16680.38 173
16681.61 204
16682.83 194
16684.05 216
16685.27 206
16686.49 191
16687.71 200
16688.93 215
16690.15 211
16691.37 209
16692.59 166
16693.81 197
16695.03 188
16696.25 193
16697.47 176
16698.70 188
16699.92 198
16701.14 177
16702.36 186
16703.58 156
16704.80 197
16706.02 174
16707.24 178
16708.47 191
16709.69 190
16710.91 189
16712.13 170
16713.35 154
16714.57 157
16715.79 191
16717.02 191
16718.24 209
16719.46 188
16720.68 147
16721.90 152
16723.12 186
16724.35 212
16725.57 191
16726.79 171
16728.01 167
16729.24 215
16730.46 192
16731.68 170
16732.90 203
16734.12 205
16735.35 180
16736.57 179
16737.79 180
16739.01 187
16740.24 168
16741.46 171
16742.68 184
16743.90 191
16745.13 159
16746.35 173
16747.57 172
16748.80 174
16750.02 197
16751.24 189
16752.46 178
16753.69 215
16754.91 193
16756.13 199
16757.36 210
16758.58 209
16759.80 181
16761.03 185
16762.25 171
16763.47 218
16764.70 214
16765.92 202
16767.14 200
16768.37 210
16769.59 207
16770.81 197
16772.04 231
16773.26 198
16774.49 209
16775.71 181
16776.93 165
16778.16 203
16779.38 180
16780.61 184
16781.83 191
16783.05 154
16784.28 150
16785.50 171
16786.73 192
16787.95 197
16789.17 181
16790.40 161
16791.62 176
16792.85 185
16794.07 196
16795.30 194
16796.52 178
16797.75 178
16798.97 174
16800.20 175
16801.42 194
16802.64 192
16803.87 214
16805.09 200
16806.32 165
16807.54 183
16808.77 196
16809.99 203
16811.22 209
16812.45 194
16813.67 185
16814.90 160
16816.12 168
16817.35 166
16818.57 169
16819.80 161
16821.02 178
16822.25 158
16823.47 173
16824.70 174
16825.92 184
16827.15 167
16828.38 185
16829.60 169
16830.83 185
16832.05 189
16833.28 186
16834.51 186
16835.73 172
16836.96 214
16838.18 198
16839.41 195
16840.64 194
16841.86 194
16843.09 162
16844.32 159
16845.54 160
16846.77 178
16847.99 191
16849.22 198
16850.45 197
16851.67 203
16852.90 190
16854.13 202
16855.35 197
16856.58 175
16857.81 195
16859.03 211
16860.26 221
16861.49 207
16862.72 200
16863.94 198
16865.17 182
16866.40 192
16867.62 188
16868.85 184
16870.08 242
16871.31 202
16872.53 190
16873.76 221
16874.99 213
16876.22 199
16877.44 216
16878.67 242
16879.90 217
16881.13 218
16882.35 213
16883.58 215
16884.81 239
16886.04 202
16887.27 241
16888.49 191
16889.72 197
16890.95 214
16892.18 209
16893.41 224
16894.63 219
16895.86 200
16897.09 234
16898.32 194
16899.55 206
16900.78 225
16902.00 220
16903.23 212
16904.46 225
16905.69 217
16906.92 199
16908.15 210
16909.38 195
16910.60 192
16911.83 173
16913.06 181
16914.29 200
16915.52 190
16916.75 210
16917.98 211
16919.21 204
16920.44 201
16921.67 193
16922.89 221
16924.12 231
16925.35 215
16926.58 191
16927.81 197
16929.04 194
16930.27 224
16931.50 216
16932.73 184
16933.96 198
16935.19 166
16936.42 228
16937.65 209
16938.88 176
16940.11 195
16941.34 167
16942.57 168
16943.80 165
16945.03 186
16946.26 185
16947.49 180
16948.72 180
16949.95 217
16951.18 173
16952.41 195
16953.64 197
16954.87 175
16956.10 197
16957.33 193
16958.56 189
16959.79 191
16961.02 178
16962.25 172
16963.48 191
16964.71 191
16965.94 188
16967.18 155
16968.41 190
16969.64 182
16970.87 180
16972.10 167
16973.33 161
16974.56 169
16975.79 166
16977.02 191
16978.25 183
16979.49 178
16980.72 198
16981.95 189
16983.18 183
16984.41 196
16985.64 202
16986.87 185
16988.11 196
16989.34 173
16990.57 188
16991.80 210
16993.03 156
16994.26 179
16995.50 160
16996.73 163
16997.96 177
16999.19 194
17000.42 204
17001.66 208
17002.89 198
17004.12 199
17005.35 196
17006.59 191
17007.82 184
17009.05 172
17010.28 184
17011.51 176
17012.75 197
17013.98 189
17015.21 183
17016.44 176
17017.68 170
17018.91 164
17020.14 182
17021.38 174
17022.61 198
17023.84 184
17025.07 196
17026.31 185
17027.54 204
17028.77 191
17030.01 186
17031.24 170
17032.47 203
17033.71 200
17034.94 157
17036.17 168
17037.41 173
17038.64 182
17039.87 172
17041.11 166
17042.34 188
17043.57 166
17044.81 160
17046.04 172
17047.27 196
17048.51 165
17049.74 167
17050.98 184
17052.21 171
17053.44 197
17054.68 173
17055.91 173
17057.15 171
17058.38 163
17059.61 160
17060.85 174
17062.08 170
17063.32 166
17064.55 192
17065.79 177
17067.02 158
17068.26 146
17069.49 196
17070.72 208
17071.96 195
17073.19 162
17074.43 178
17075.66 166
17076.90 160
17078.13 179
17079.37 171
17080.60 210
17081.84 202
17083.07 178
17084.31 156
17085.54 159
17086.78 164
17088.01 161
17089.25 172
17090.48 171
17091.72 174
17092.95 165
17094.19 159
17095.43 176
17096.66 160
17097.90 177
17099.13 200
17100.37 156
17101.60 153
17102.84 160
17104.07 168
17105.31 172
17106.55 158
17107.78 157
17109.02 158
17110.25 172
17111.49 189
17112.73 198
17113.96 169
17115.20 186
17116.44 196
17117.67 186
17118.91 186
17120.14 163
17121.38 153
17122.62 156
17123.85 156
17125.09 185
17126.33 194
17127.56 179
17128.80 173
17130.04 165
17131.27 188
17132.51 140
17133.75 155
17134.98 136
17136.22 172
17137.46 171
17138.70 144
17139.93 155
17141.17 182
17142.41 175
17143.64 148
17144.88 149
17146.12 154
17147.36 168
17148.59 165
17149.83 166
17151.07 155
17152.31 172
17153.54 199
17154.78 165
17156.02 197
17157.26 154
17158.49 133
17159.73 159
17160.97 189
17162.21 203
17163.45 153
17164.68 151
17165.92 139
17167.16 163
17168.40 159
17169.64 190
17170.87 177
17172.11 171
17173.35 165
17174.59 181
17175.83 182
17177.07 170
17178.30 146
17179.54 141
17180.78 147
17182.02 129
17183.26 150
17184.50 140
17185.74 143
17186.98 152
17188.21 170
17189.45 160
17190.69 155
17191.93 170
17193.17 188
17194.41 166
17195.65 168
17196.89 195
17198.13 162
17199.37 158
17200.60 170
17201.84 152
17203.08 152
17204.32 161
17205.56 167
17206.80 153
17208.04 156
17209.28 177
17210.52 160
17211.76 143
17213.00 157
17214.24 170
17215.48 159
17216.72 152
17217.96 158
17219.20 149
17220.44 155
17221.68 176
17222.92 163
17224.16 164
17225.40 175
17226.64 150
17227.88 138
17229.12 158
17230.36 151
17231.60 174
17232.84 176
17234.08 160
17235.32 171
17236.56 156
17237.80 164
17239.04 178
17240.29 151
17241.53 131
17242.77 136
17244.01 159
17245.25 153
17246.49 174
17247.73 198
17248.97 152
17250.21 173
17251.45 173
17252.70 171
17253.94 142
17255.18 157
17256.42 157
17257.66 169
17258.90 159
17260.14 167
17261.38 177
17262.63 178
17263.87 149
17265.11 145
17266.35 165
17267.59 168
17268.83 149
17270.08 144
17271.32 167
17272.56 148
17273.80 163
17275.04 156
17276.29 136
17277.53 160
17278.77 167
17280.01 158
17281.25 161
17282.50 177
17283.74 153
17284.98 168
17286.22 150
17287.47 178
17288.71 131
17289.95 128
17291.19 140
17292.44 157
17293.68 166
17294.92 143
17296.16 163
17297.41 175
17298.65 146
17299.89 164
17301.14 149
17302.38 169
17303.62 167
17304.86 170
17306.11 161
17307.35 170
17308.59 158
17309.84 135
17311.08 154
17312.32 150
17313.57 170
17314.81 152
17316.05 151
17317.30 174
17318.54 159
17319.78 154
17321.03 166
17322.27 184
17323.52 153
17324.76 125
17326.00 197
17327.25 176
17328.49 139
17329.74 153
17330.98 155
17332.22 147
17333.47 166
17334.71 145
17335.96 130
17337.20 144
17338.44 146
17339.69 175
17340.93 159
17342.18 133
17343.42 158
17344.67 167
17345.91 181
17347.16 153
17348.40 145
17349.64 178
17350.89 189
17352.13 164
17353.38 172
17354.62 156
17355.87 155
17357.11 153
17358.36 141
17359.60 156
17360.85 161
17362.09 171
17363.34 155
17364.58 183
17365.83 142
17367.07 126
17368.32 168
17369.57 172
17370.81 164
17372.06 142
17373.30 143
17374.55 156
17375.79 150
17377.04 168
17378.28 139
17379.53 148
17380.78 168
17382.02 198
17383.27 147
17384.51 151
17385.76 133
17387.01 151
17388.25 155
17389.50 131
17390.74 138
17391.99 173
17393.24 148
17394.48 119
17395.73 126
17396.97 134
17398.22 159
17399.47 160
17400.71 159
17401.96 137
17403.21 148
17404.45 166
17405.70 154
17406.95 157
17408.19 150
17409.44 158
17410.69 138
17411.93 145
17413.18 154
17414.43 158
17415.68 136
17416.92 122
17418.17 131
17419.42 147
17420.66 148
17421.91 168
17423.16 130
17424.41 181
17425.65 158
17426.90 155
17428.15 161
17429.40 162
17430.64 164
17431.89 152
17433.14 193
17434.39 164
17435.63 167
17436.88 142
17438.13 173
17439.38 156
17440.63 172
17441.87 141
17443.12 171
17444.37 158
17445.62 158
17446.87 185
17448.11 185
17449.36 179
17450.61 181
17451.86 149
17453.11 169
17454.36 161
17455.60 174
17456.85 188
17458.10 168
17459.35 140
17460.60 148
17461.85 143
17463.10 161
17464.35 136
17465.59 139
17466.84 157
17468.09 143
17469.34 174
17470.59 187
17471.84 166
17473.09 172
17474.34 168
17475.59 174
17476.84 174
17478.08 197
17479.33 160
17480.58 172
17481.83 181
17483.08 162
17484.33 163
17485.58 129
17486.83 166
17488.08 195
17489.33 168
17490.58 165
17491.83 170
17493.08 166
17494.33 149
17495.58 141
17496.83 137
17498.08 164
17499.33 183
17500.58 177
17501.83 182
17503.08 153
17504.33 171
17505.58 185
17506.83 160
17508.08 180
17509.33 156
17510.58 159
17511.83 156
17513.08 160
17514.33 184
17515.58 165
17516.83 161
17518.09 156
17519.34 181
17520.59 180
17521.84 174
17523.09 197
17524.34 197
17525.59 168
17526.84 162
17528.09 175
17529.34 198
17530.59 206
17531.85 199
17533.10 182
17534.35 196
17535.60 164
17536.85 166
17538.10 165
17539.35 174
17540.61 169
17541.86 168
17543.11 159
17544.36 167
17545.61 231
17546.86 181
17548.12 186
17549.37 171
17550.62 194
17551.87 174
17553.12 161
17554.38 182
17555.63 172
17556.88 188
17558.13 167
17559.38 159
17560.64 166
17561.89 194
17563.14 200
17564.39 182
17565.65 179
17566.90 156
17568.15 170
17569.40 154
17570.66 161
17571.91 164
17573.16 174
17574.41 172
17575.67 160
17576.92 147
17578.17 151
17579.42 180
17580.68 194
17581.93 185
17583.18 168
17584.44 183
17585.69 169
17586.94 190
17588.20 188
17589.45 190
17590.70 182
17591.96 172
17593.21 177
17594.46 182
17595.72 196
17596.97 181
17598.22 176
17599.48 177
17600.73 160
17601.98 153
17603.24 178
17604.49 181
17605.75 156
17607.00 168
17608.25 161
17609.51 161
17610.76 147
17612.02 187
17613.27 170
17614.52 201
17615.78 182
17617.03 190
17618.29 155
17619.54 174
17620.80 166
17622.05 170
17623.30 166
17624.56 153
17625.81 144
17627.07 151
17628.32 131
17629.58 142
17630.83 148
17632.09 131
17633.34 189
17634.60 172
17635.85 172
17637.11 144
17638.36 173
17639.62 167
17640.87 163
17642.13 140
17643.38 154
17644.64 174
17645.89 147
17647.15 158
17648.40 151
17649.66 167
17650.91 175
17652.17 182
17653.43 171
17654.68 145
17655.94 157
17657.19 164
17658.45 144
17659.70 223
17660.96 177
17662.22 160
17663.47 169
17664.73 163
17665.98 175
17667.24 164
17668.50 142
17669.75 162
17671.01 156
17672.26 155
17673.52 152
17674.78 144
17676.03 133
17677.29 171
17678.55 178
17679.80 149
17681.06 169
17682.32 139
17683.57 174
17684.83 132
17686.09 145
17687.34 151
17688.60 148
17689.86 153
17691.11 172
17692.37 134
17693.63 149
17694.88 159
17696.14 159
17697.40 181
17698.66 149
17699.91 171
17701.17 160
17702.43 154
17703.68 163
17704.94 153
17706.20 121
17707.46 158
17708.71 147
17709.97 143
17711.23 141
17712.49 129
17713.74 144
17715.00 157
17716.26 180
17717.52 168
17718.78 170
17720.03 131
17721.29 128
17722.55 131
17723.81 135
17725.07 166
17726.32 140
17727.58 144
17728.84 149
17730.10 144
17731.36 133
17732.62 137
17733.87 178
17735.13 136
17736.39 131
17737.65 162
17738.91 144
17740.17 167
17741.43 134
17742.68 164
17743.94 126
17745.20 161
17746.46 148
17747.72 139
17748.98 151
17750.24 137
17751.50 157
17752.76 138
17754.01 137
17755.27 173
17756.53 156
17757.79 129
17759.05 162
17760.31 158
17761.57 160
17762.83 156
17764.09 164
17765.35 129
17766.61 138
17767.87 158
17769.13 152
17770.39 142
17771.65 147
17772.91 146
17774.17 140
17775.43 162
17776.69 146
17777.95 130
17779.21 144
17780.47 170
17781.73 156
17782.99 125
17784.25 117
17785.51 170
17786.77 135
17788.03 147
17789.29 164
17790.55 168
17791.81 161
17793.07 139
17794.33 171
17795.59 166
17796.85 160
17798.11 151
17799.37 170
17800.63 162
17801.90 130
17803.16 140
17804.42 152
17805.68 131
17806.94 161
17808.20 161
17809.46 146
17810.72 161
17811.98 159
17813.24 152
17814.51 155
17815.77 156
17817.03 128
17818.29 146
17819.55 154
17820.81 131
17822.07 155
17823.34 146
17824.60 128
17825.86 138
17827.12 153
17828.38 153
17829.65 151
17830.91 153
17832.17 120
17833.43 132
17834.69 160
17835.95 164
17837.22 158
17838.48 144
17839.74 131
17841.00 143
17842.27 162
17843.53 161
17844.79 146
17846.05 165
17847.32 137
17848.58 146
17849.84 136
17851.10 150
17852.37 139
17853.63 149
17854.89 154
17856.15 152
17857.42 130
17858.68 140
17859.94 121
17861.21 138
17862.47 111
17863.73 154
17864.99 149
17866.26 148
17867.52 141
17868.78 143
17870.05 146
17871.31 145
17872.57 141
17873.84 163
17875.10 154
17876.36 138
17877.63 143
17878.89 143
17880.15 140
17881.42 150
17882.68 153
17883.95 132
17885.21 132
17886.47 152
17887.74 138
17889.00 168
17890.27 139
17891.53 115
17892.79 148
17894.06 174
17895.32 142
17896.59 133
17897.85 126
17899.11 134
17900.38 161
17901.64 152
17902.91 133
17904.17 154
17905.44 151
17906.70 139
17907.97 141
17909.23 148
17910.50 142
17911.76 143
17913.02 138
17914.29 147
17915.55 167
17916.82 165
17918.08 167
17919.35 128
17920.61 136
17921.88 130
17923.14 142
17924.41 135
17925.67 139
17926.94 138
17928.21 137
17929.47 151
17930.74 129
17932.00 120
17933.27 136
17934.53 150
17935.80 162
17937.06 134
17938.33 144
17939.60 151
17940.86 160
17942.13 133
17943.39 126
17944.66 134
17945.92 142
17947.19 156
17948.46 130
17949.72 133
17950.99 108
17952.26 146
17953.52 147
17954.79 149
17956.05 135
17957.32 134
17958.59 145
17959.85 143
17961.12 146
17962.39 135
17963.65 159
17964.92 158
17966.19 133
17967.45 120
17968.72 132
17969.99 148
17971.25 160
17972.52 147
17973.79 149
17975.05 161
17976.32 153
17977.59 152
17978.85 137
17980.12 150
17981.39 170
17982.66 159
17983.92 166
17985.19 169
17986.46 161
17987.73 150
17988.99 162
17990.26 140
17991.53 158
17992.80 138
17994.06 147
17995.33 109
17996.60 155
17997.87 171
17999.13 152
18000.40 141
18001.67 141
18002.94 119
18004.21 133
18005.47 167
18006.74 139
18008.01 150
18009.28 143
18010.55 122
18011.82 135
18013.08 132
18014.35 141
18015.62 139
18016.89 147
18018.16 136
18019.43 160
18020.69 160
18021.96 140
18023.23 117
18024.50 138
18025.77 182
18027.04 183
18028.31 137
18029.58 141
18030.85 148
18032.11 172
18033.38 152
18034.65 136
18035.92 153
18037.19 139
18038.46 148
18039.73 142
18041.00 137
18042.27 141
18043.54 138
18044.81 151
18046.08 146
18047.35 134
18048.62 138
18049.88 141
18051.15 159
18052.42 139
18053.69 140
18054.96 128
18056.23 127
18057.50 149
18058.77 172
18060.04 147
18061.31 143
18062.58 137
18063.85 139
18065.12 131
18066.39 147
18067.66 172
18068.93 146
18070.20 128
18071.48 130
18072.75 131
18074.02 141
18075.29 140
18076.56 126
18077.83 144
18079.10 144
18080.37 166
18081.64 156
18082.91 127
18084.18 133
18085.45 173
18086.72 169
18087.99 166
18089.27 148
18090.54 107
18091.81 148
18093.08 149
18094.35 118
18095.62 147
18096.89 136
18098.16 150
18099.43 126
18100.71 127
18101.98 134
18103.25 131
18104.52 145
18105.79 128
18107.06 133
18108.34 129
18109.61 149
18110.88 145
18112.15 121
18113.42 139
18114.69 157
18115.97 156
18117.24 117
18118.51 143
18119.78 171
18121.06 165
18122.33 144
18123.60 140
18124.87 131
18126.14 145
18127.42 133
18128.69 143
18129.96 149
18131.23 142
18132.51 163
18133.78 146
18135.05 160
18136.32 146
18137.60 157
18138.87 159
18140.14 134
18141.42 162
18142.69 151
18143.96 134
18145.23 141
18146.51 149
18147.78 134
18149.05 136
18150.33 157
18151.60 157
18152.87 128
18154.15 150
18155.42 152
18156.69 128
18157.97 136
18159.24 142
18160.51 144
18161.79 162
18163.06 171
18164.33 164
18165.61 137
18166.88 148
18168.16 164
18169.43 155
18170.70 134
18171.98 139
18173.25 176
18174.53 131
18175.80 142
18177.07 127
18178.35 115
18179.62 147
18180.90 145
18182.17 149
18183.44 156
18184.72 159
18185.99 184
18187.27 148
18188.54 128
18189.82 147
18191.09 157
18192.37 150
18193.64 147
18194.92 129
18196.19 137
18197.46 160
18198.74 142
18200.01 148
18201.29 139
18202.56 139
18203.84 151
18205.11 147
18206.39 144
18207.67 136
18208.94 150
18210.22 150
18211.49 146
18212.77 168
18214.04 169
18215.32 156
18216.59 149
18217.87 131
18219.14 119
18220.42 136
18221.70 136
18222.97 127
18224.25 139
18225.52 148
18226.80 155
18228.07 143
18229.35 148
18230.63 139
18231.90 149
18233.18 127
18234.45 170
18235.73 138
18237.01 167
18238.28 139
18239.56 156
18240.84 179
18242.11 162
18243.39 144
18244.66 155
18245.94 194
18247.22 129
18248.49 111
18249.77 135
18251.05 149
18252.32 119
18253.60 153
18254.88 159
18256.16 142
18257.43 145
18258.71 159
18259.99 152
18261.26 138
18262.54 141
18263.82 129
18265.09 151
18266.37 134
18267.65 139
18268.93 162
18270.20 173
18271.48 172
18272.76 129
18274.04 121
18275.31 130
18276.59 159
18277.87 157
18279.15 147
18280.42 145
18281.70 155
18282.98 134
18284.26 146
18285.54 156
18286.81 125
18288.09 137
18289.37 146
18290.65 109
18291.93 139
18293.20 149
18294.48 124
18295.76 137
18297.04 140
18298.32 138
18299.60 142
18300.87 151
18302.15 139
18303.43 133
18304.71 139
18305.99 146
18307.27 159
18308.55 138
18309.82 118
18311.10 128
18312.38 155
18313.66 147
18314.94 147
18316.22 129
18317.50 129
18318.78 111
18320.06 119
18321.34 132
18322.61 149
18323.89 185
18325.17 148
18326.45 146
18327.73 136
18329.01 153
18330.29 162
18331.57 164
18332.85 146
18334.13 156
18335.41 152
18336.69 171
18337.97 148
18339.25 148
18340.53 146
18341.81 150
18343.09 144
18344.37 120
18345.65 142
18346.93 148
18348.21 158
18349.49 160
18350.77 144
18352.05 141
18353.33 182
18354.61 160
18355.89 147
18357.17 144
18358.45 141
18359.73 143
18361.01 142
18362.29 153
18363.57 141
18364.85 127
18366.13 146
18367.42 133
18368.70 129
18369.98 134
18371.26 141
18372.54 137
18373.82 128
18375.10 121
18376.38 121
18377.66 148
18378.94 135
18380.23 141
18381.51 144
18382.79 135
18384.07 140
18385.35 153
18386.63 138
18387.91 154
18389.20 157
18390.48 164
18391.76 138
18393.04 122
18394.32 152
18395.60 141
18396.89 140
18398.17 141
18399.45 153
18400.73 142
18402.01 111
18403.30 125
18404.58 147
18405.86 148
18407.14 157
18408.42 169
18409.71 154
18410.99 128
18412.27 123
18413.55 131
18414.84 142
18416.12 139
18417.40 139
18418.68 142
18419.97 154
18421.25 148
18422.53 142
18423.81 153
18425.10 144
18426.38 127
18427.66 123
18428.95 151
18430.23 131
18431.51 150
18432.79 165
18434.08 152
18435.36 149
18436.64 151
18437.93 154
18439.21 145
18440.49 154
18441.78 130
18443.06 150
18444.34 141
18445.63 143
18446.91 140
18448.19 126
18449.48 139
18450.76 151
18452.05 137
18453.33 127
18454.61 145
18455.90 148
18457.18 135
18458.47 145
18459.75 162
18461.03 178
18462.32 154
18463.60 138
18464.89 146
18466.17 159
18467.45 169
18468.74 150
18470.02 125
18471.31 144
18472.59 132
18473.88 138
18475.16 153
18476.45 130
18477.73 124
18479.01 142
18480.30 125
18481.58 134
18482.87 150
18484.15 155
18485.44 135
18486.72 111
18488.01 156
18489.29 158
18490.58 151
18491.86 130
18493.15 135
18494.43 141
18495.72 152
18497.00 155
18498.29 161
18499.58 144
18500.86 159
18502.15 155
18503.43 148
18504.72 157
18506.00 137
18507.29 144
18508.57 154
18509.86 133
18511.15 145
18512.43 166
18513.72 140
18515.00 141
18516.29 141
18517.58 146
18518.86 157
18520.15 138
18521.43 136
18522.72 158
18524.01 163
18525.29 125
18526.58 140
18527.87 122
18529.15 145
18530.44 154
18531.73 150
18533.01 153
18534.30 116
18535.59 151
18536.87 138
18538.16 159
18539.45 142
18540.73 153
18542.02 136
18543.31 171
18544.59 136
18545.88 161
18547.17 152
18548.45 128
18549.74 156
18551.03 166
18552.32 149
18553.60 159
18554.89 163
18556.18 159
18557.46 178
18558.75 136
18560.04 129
18561.33 133
18562.62 157
18563.90 143
18565.19 170
18566.48 139
18567.77 139
18569.05 162
18570.34 165
18571.63 155
18572.92 157
18574.21 167
18575.49 142
18576.78 165
18578.07 170
18579.36 156
18580.65 166
18581.93 161
18583.22 149
18584.51 130
18585.80 142
18587.09 135
18588.38 177
18589.66 156
18590.95 143
18592.24 160
18593.53 156
18594.82 154
18596.11 162
18597.40 163
18598.69 158
18599.97 147
18601.26 171
18602.55 138
18603.84 163
18605.13 166
18606.42 187
18607.71 205
18609.00 160
18610.29 187
18611.58 195
18612.87 177
18614.16 178
18615.44 139
18616.73 173
18618.02 169
18619.31 169
18620.60 186
18621.89 184
18623.18 177
18624.47 189
18625.76 187
18627.05 147
18628.34 148
18629.63 133
18630.92 168
18632.21 171
18633.50 169
18634.79 185
18636.08 175
18637.37 157
18638.66 160
18639.95 176
18641.24 165
18642.53 178
18643.82 143
18645.11 156
18646.40 156
18647.70 154
18648.99 156
18650.28 155
18651.57 150
18652.86 158
18654.15 146
18655.44 175
18656.73 162
18658.02 130
18659.31 183
18660.60 172
18661.89 155
18663.19 159
18664.48 156
18665.77 160
18667.06 162
18668.35 158
18669.64 155
18670.93 137
18672.22 152
18673.52 152
18674.81 149
18676.10 136
18677.39 138
18678.68 145
18679.97 137
18681.27 141
18682.56 173
18683.85 168
18685.14 150
18686.43 147
18687.72 153
18689.02 148
18690.31 153
18691.60 139
18692.89 157
18694.18 145
18695.48 125
18696.77 116
18698.06 154
18699.35 146
18700.65 153
18701.94 140
18703.23 142
18704.52 164
18705.82 157
18707.11 158
18708.40 175
18709.69 157
18710.99 171
18712.28 158
18713.57 172
18714.87 141
18716.16 150
18717.45 165
18718.74 151
18720.04 150
18721.33 157
18722.62 151
18723.92 162
18725.21 180
18726.50 149
18727.80 130
18729.09 142
18730.38 164
18731.68 141
18732.97 153
18734.26 150
18735.56 158
18736.85 148
18738.15 168
18739.44 151
18740.73 160
18742.03 145
18743.32 164
18744.61 131
18745.91 151
18747.20 166
18748.50 135
18749.79 155
18751.08 127
18752.38 161
18753.67 137
18754.97 150
18756.26 147
18757.56 148
18758.85 155
18760.14 143
18761.44 133
18762.73 162
18764.03 146
18765.32 142
18766.62 111
18767.91 139
18769.21 149
18770.50 127
18771.80 164
18773.09 143
18774.39 153
18775.68 135
18776.98 166
18778.27 159
18779.57 155
18780.86 141
18782.16 141
18783.45 141
18784.75 158
18786.04 135
18787.34 140
18788.63 147
18789.93 152
18791.23 145
18792.52 138
18793.82 147
18795.11 144
18796.41 134
18797.70 143
18799.00 149
18800.29 140
18801.59 154
18802.89 160
18804.18 151
18805.48 156
18806.77 158
18808.07 137
18809.37 135
18810.66 151
18811.96 141
18813.26 153
18814.55 159
18815.85 161
18817.14 162
18818.44 155
18819.74 133
18821.03 120
18822.33 145
18823.63 155
18824.92 144
18826.22 139
18827.52 117
18828.81 135
18830.11 146
18831.41 142
18832.71 150
18834.00 138
18835.30 147
18836.60 132
18837.89 147
18839.19 169
18840.49 141
18841.79 130
18843.08 138
18844.38 144
18845.68 159
18846.98 162
18848.27 142
18849.57 174
18850.87 157
18852.17 142
18853.46 139
18854.76 143
18856.06 155
18857.36 139
18858.65 123
18859.95 140
18861.25 117
18862.55 136
18863.85 134
18865.14 148
18866.44 143
18867.74 164
18869.04 175
18870.34 147
18871.64 154
18872.93 146
18874.23 149
18875.53 132
18876.83 152
18878.13 167
18879.43 127
18880.72 132
18882.02 119
18883.32 124
18884.62 121
18885.92 135
18887.22 111
18888.52 128
18889.82 129
18891.12 128
18892.41 102
18893.71 141
18895.01 123
18896.31 135
18897.61 151
18898.91 146
18900.21 139
18901.51 116
18902.81 115
18904.11 126
18905.41 129
18906.71 120
18908.01 136
18909.31 126
18910.61 136
18911.90 147
18913.20 125
18914.50 115
18915.80 128
18917.10 132
18918.40 156
18919.70 147
18921.00 124
18922.30 164
18923.60 165
18924.90 140
18926.20 141
18927.50 133
18928.80 130
18930.11 143
18931.41 131
18932.71 128
18934.01 125
18935.31 130
18936.61 161
18937.91 158
18939.21 129
18940.51 115
18941.81 145
18943.11 150
18944.41 148
18945.71 144
18947.01 135
18948.31 150
18949.62 120
18950.92 134
18952.22 136
18953.52 154
18954.82 134
18956.12 114
18957.42 128
18958.72 116
18960.03 119
18961.33 108
18962.63 133
18963.93 123
18965.23 117
18966.53 115
18967.83 152
18969.14 125
18970.44 127
18971.74 140
18973.04 137
18974.34 133
18975.64 101
18976.95 149
18978.25 125
18979.55 124
18980.85 142
18982.15 125
18983.46 131
18984.76 153
18986.06 137
18987.36 127
18988.67 126
18989.97 117
18991.27 137
18992.57 150
18993.88 133
18995.18 109
18996.48 112
18997.78 113
18999.09 136
19000.39 125
19001.69 118
19002.99 140
19004.30 114
19005.60 131
19006.90 123
19008.21 106
19009.51 130
19010.81 134
19012.12 130
19013.42 107
19014.72 128
19016.03 154
19017.33 137
19018.63 142
19019.94 119
19021.24 107
19022.54 152
19023.85 136
19025.15 128
19026.45 134
19027.76 125
19029.06 116
19030.36 99
19031.67 114
19032.97 132
19034.28 119
19035.58 154
19036.88 141
19038.19 130
19039.49 132
19040.80 118
19042.10 136
19043.40 128
19044.71 126
19046.01 124
19047.32 140
19048.62 136
19049.93 125
19051.23 110
19052.54 113
19053.84 134
19055.14 126
19056.45 134
19057.75 131
19059.06 120
19060.36 141
19061.67 126
19062.97 108
19064.28 156
19065.58 143
19066.89 136
19068.19 153
19069.50 120
19070.80 123
19072.11 127
19073.41 132
19074.72 129
19076.03 127
19077.33 132
19078.64 143
19079.94 147
19081.25 147
19082.55 121
19083.86 129
19085.16 121
19086.47 130
19087.78 136
19089.08 132
19090.39 123
19091.69 129
19093.00 93
19094.30 136
19095.61 146
19096.92 146
19098.22 142
19099.53 122
19100.84 150
19102.14 127
19103.45 138
19104.75 143
19106.06 115
19107.37 121
19108.67 127
19109.98 132
19111.29 114
19112.59 132
19113.90 155
19115.21 137
19116.51 138
19117.82 141
19119.13 132
19120.43 116
19121.74 142
19123.05 135
19124.35 141
19125.66 147
19126.97 119
19128.28 134
19129.58 131
19130.89 138
19132.20 129
19133.50 149
19134.81 146
19136.12 124
19137.43 150
19138.73 145
19140.04 148
19141.35 143
19142.66 143
19143.96 140
19145.27 132
19146.58 152
19147.89 148
19149.20 129
19150.50 123
19151.81 143
19153.12 135
19154.43 134
19155.74 123
19157.04 140
19158.35 128
19159.66 106
19160.97 121
19162.28 125
19163.59 149
19164.89 122
19166.20 138
19167.51 120
19168.82 131
19170.13 130
19171.44 135
19172.74 125
19174.05 129
19175.36 125
19176.67 157
19177.98 122
19179.29 130
19180.60 119
19181.91 103
19183.22 129
19184.52 127
19185.83 150
19187.14 114
19188.45 114
19189.76 129
19191.07 144
19192.38 133
19193.69 134
19195.00 129
19196.31 119
19197.62 107
19198.93 137
19200.24 168
19201.55 113
19202.86 131
19204.17 125
19205.48 126
19206.79 128
19208.10 151
19209.41 120
19210.72 118
19212.03 121
19213.34 115
19214.65 119
19215.96 146
19217.27 166
19218.58 125
19219.89 160
19221.20 129
19222.51 125
19223.82 134
19225.13 142
19226.44 134
19227.75 134
19229.06 158
19230.37 121
19231.68 139
19232.99 140
19234.30 126
19235.61 142
19236.92 135
19238.23 121
19239.55 108
19240.86 121
19242.17 134
19243.48 112
19244.79 184
19246.10 134
19247.41 150
19248.72 128
19250.04 170
19251.35 143
19252.66 123
19253.97 132
19255.28 118
19256.59 112
19257.90 130
19259.22 138
19260.53 124
19261.84 134
19263.15 136
19264.46 137
19265.77 131
19267.09 121
19268.40 129
19269.71 160
19271.02 138
19272.33 120
19273.65 138
19274.96 162
19276.27 163
19277.58 135
19278.90 127
19280.21 129
19281.52 125
19282.83 108
19284.14 126
19285.46 130
19286.77 138
19288.08 122
19289.40 121
19290.71 147
19292.02 144
19293.33 140
19294.65 138
19295.96 128
19297.27 121
19298.58 119
19299.90 112
19301.21 118
19302.52 142
19303.84 129
19305.15 121
19306.46 126
19307.78 110
19309.09 120
19310.40 120
19311.72 124
19313.03 127
19314.34 124
19315.66 139
19316.97 117
19318.28 124
19319.60 132
19320.91 128
19322.23 132
19323.54 122
19324.85 142
19326.17 139
19327.48 142
19328.80 119
19330.11 94
19331.42 119
19332.74 126
19334.05 100
19335.37 119
19336.68 98
19337.99 148
19339.31 139
19340.62 113
19341.94 125
19343.25 148
19344.57 135
19345.88 148
19347.20 109
19348.51 110
19349.83 125
19351.14 135
19352.45 104
19353.77 118
19355.08 129
19356.40 130
19357.71 151
19359.03 133
19360.34 108
19361.66 110
19362.97 142
19364.29 133
19365.61 103
19366.92 125
19368.24 123
19369.55 136
19370.87 128
19372.18 126
19373.50 131
19374.81 132
19376.13 131
19377.44 104
19378.76 114
19380.08 120
19381.39 127
19382.71 138
19384.02 112
19385.34 128
19386.66 126
19387.97 126
19389.29 145
19390.60 128
19391.92 134
19393.24 116
19394.55 123
19395.87 115
19397.18 93
19398.50 110
19399.82 122
19401.13 124
19402.45 117
19403.77 128
19405.08 126
19406.40 111
19407.72 125
19409.03 118
19410.35 120
19411.67 129
19412.98 131
19414.30 121
19415.62 121
19416.94 122
19418.25 123
19419.57 105
19420.89 126
19422.20 100
19423.52 135
19424.84 132
19426.16 140
19427.47 112
19428.79 111
19430.11 135
19431.43 115
19432.74 136
19434.06 132
19435.38 144
19436.70 143
19438.01 123
19439.33 129
19440.65 103
19441.97 121
19443.28 125
19444.60 158
19445.92 128
19447.24 128
19448.56 113
19449.87 121
19451.19 120
19452.51 119
19453.83 123
19455.15 131
19456.47 114
19457.78 130
19459.10 123
19460.42 121
19461.74 131
19463.06 119
19464.38 124
19465.70 143
19467.01 119
19468.33 120
19469.65 135
19470.97 138
19472.29 115
19473.61 144
19474.93 143
19476.25 122
19477.57 131
19478.88 127
19480.20 130
19481.52 135
19482.84 132
19484.16 106
19485.48 117
19486.80 130
19488.12 142
19489.44 143
19490.76 102
19492.08 111
19493.40 119
19494.72 126
19496.04 88
19497.36 121
19498.68 142
19500.00 129
19501.32 120
19502.64 142
19503.96 133
19505.28 118
19506.60 125
19507.92 124
19509.24 98
19510.56 112
19511.88 146
19513.20 122
19514.52 127
19515.84 117
19517.16 125
19518.48 128
19519.80 130
19521.12 114
19522.44 127
19523.76 114
19525.08 117
19526.40 130
19527.72 121
19529.04 89
19530.36 120
19531.69 137
19533.01 124
19534.33 132
19535.65 132
19536.97 137
19538.29 141
19539.61 131
19540.93 114
19542.25 127
19543.58 119
19544.90 129
19546.22 142
19547.54 122
19548.86 129
19550.18 147
19551.50 154
19552.83 128
19554.15 114
19555.47 114
19556.79 134
19558.11 132
19559.43 122
19560.76 115
19562.08 132
19563.40 138
19564.72 134
19566.04 130
19567.37 120
19568.69 121
19570.01 113
19571.33 117
19572.66 141
19573.98 150
19575.30 140
19576.62 113
19577.95 125
19579.27 139
19580.59 146
19581.91 112
19583.24 129
19584.56 131
19585.88 100
19587.20 139
19588.53 121
19589.85 127
19591.17 127
19592.50 120
19593.82 118
19595.14 118
19596.46 143
19597.79 128
19599.11 118
19600.43 117
19601.76 132
19603.08 126
19604.40 143
19605.73 134
19607.05 130
19608.37 127
19609.70 125
19611.02 111
19612.35 125
19613.67 178
19614.99 125
19616.32 119
19617.64 110
19618.96 117
19620.29 141
19621.61 120
19622.94 111
19624.26 122
19625.58 120
19626.91 121
19628.23 130
19629.56 112
19630.88 102
19632.21 126
19633.53 122
19634.85 133
19636.18 130
19637.50 127
19638.83 127
19640.15 128
19641.48 124
19642.80 138
19644.13 120
19645.45 138
19646.78 123
19648.10 128
19649.43 138
19650.75 137
19652.08 128
19653.40 134
19654.73 152
19656.05 126
19657.38 122
19658.70 115
19660.03 124
19661.35 119
19662.68 123
19664.00 119
19665.33 115
19666.65 140
19667.98 140
19669.30 124
19670.63 124
19671.96 126
19673.28 114
19674.61 124
19675.93 119
19677.26 109
19678.58 125
19679.91 105
19681.24 144
19682.56 124
19683.89 141
19685.21 158
19686.54 126
19687.87 117
19689.19 123
19690.52 122
19691.85 146
19693.17 143
19694.50 113
19695.82 135
19697.15 121
19698.48 120
19699.80 134
19701.13 109
19702.46 114
19703.78 134
19705.11 116
19706.44 114
19707.76 144
19709.09 123
19710.42 128
19711.75 122
19713.07 129
19714.40 124
19715.73 141
19717.05 128
19718.38 113
19719.71 133
19721.04 112
19722.36 119
19723.69 104
19725.02 121
19726.35 135
19727.67 139
19729.00 129
19730.33 124
19731.66 143
19732.98 116
19734.31 137
19735.64 130
19736.97 133
19738.29 120
19739.62 110
19740.95 110
19742.28 120
19743.61 134
19744.93 129
19746.26 132
19747.59 112
19748.92 123
19750.25 129
19751.58 97
19752.90 126
19754.23 108
19755.56 121
19756.89 118
19758.22 123
19759.55 120
19760.88 108
19762.20 124
19763.53 122
19764.86 95
19766.19 109
19767.52 126
19768.85 155
19770.18 116
19771.51 99
19772.84 131
19774.16 134
19775.49 115
19776.82 104
19778.15 109
19779.48 127
19780.81 132
19782.14 97
19783.47 115
19784.80 145
19786.13 163
19787.46 134
19788.79 107
19790.12 116
19791.45 118
19792.78 131
19794.11 131
19795.44 131
19796.77 120
19798.10 107
19799.43 136
19800.76 122
19802.09 128
19803.42 111
19804.75 126
19806.08 107
19807.41 108
19808.74 121
19810.07 117
19811.40 135
19812.73 116
19814.06 118
19815.39 136
19816.72 157
19818.05 150
19819.38 112
19820.71 130
19822.04 118
19823.37 135
19824.70 129
19826.03 128
19827.37 125
19828.70 122
19830.03 127
19831.36 109
19832.69 117
19834.02 97
19835.35 105
19836.68 106
19838.01 108
19839.35 109
19840.68 117
19842.01 135
19843.34 116
19844.67 113
19846.00 98
19847.33 100
19848.67 107
19850.00 110
19851.33 112
19852.66 110
19853.99 125
19855.32 117
19856.66 109
19857.99 115
19859.32 135
19860.65 106
19861.98 105
19863.32 96
19864.65 121
19865.98 115
19867.31 134
19868.65 98
19869.98 105
19871.31 115
19872.64 123
19873.98 127
19875.31 116
19876.64 111
19877.97 111
19879.31 107
19880.64 121
19881.97 107
19883.30 101
19884.64 125
19885.97 129
19887.30 127
19888.64 110
19889.97 108
19891.30 124
19892.63 144
19893.97 129
19895.30 117
19896.63 142
19897.97 124
19899.30 120
19900.63 126
19901.97 127
19903.30 124
19904.63 126
19905.97 122
19907.30 116
19908.64 99
19909.97 127
19911.30 116
19912.64 106
19913.97 107
19915.30 105
19916.64 111
19917.97 103
19919.31 125
19920.64 113
19921.97 112
19923.31 103
19924.64 136
19925.98 101
19927.31 110
19928.65 134
19929.98 127
19931.31 131
19932.65 113
19933.98 122
19935.32 111
19936.65 122
19937.99 115
19939.32 130
19940.66 109
19941.99 114
19943.33 103
19944.66 115
19946.00 117
19947.33 109
19948.67 108
19950.00 113
19951.34 115
19952.67 133
19954.01 124
19955.34 138
19956.68 110
19958.01 119
19959.35 140
19960.68 126
19962.02 117
19963.35 128
19964.69 148
19966.02 123
19967.36 123
19968.70 132
19970.03 110
19971.37 101
19972.70 119
19974.04 92
19975.37 100
19976.71 107
19978.05 117
19979.38 101
19980.72 106
19982.05 108
19983.39 123
19984.73 129
19986.06 128
19987.40 136
19988.74 136
19990.07 129
19991.41 109
19992.74 132
19994.08 136
19995.42 109
19996.75 103
19998.09 121
19999.43 122
20000.76 118
20002.10 143
20003.44 119
20004.77 132
20006.11 86
20007.45 132
20008.79 162
20010.12 125
20011.46 122
20012.80 112
20014.13 128
20015.47 137
20016.81 114
20018.15 111
20019.48 121
20020.82 122
20022.16 120
20023.50 118
20024.83 108
20026.17 134
20027.51 132
20028.85 132
20030.18 116
20031.52 114
20032.86 113
20034.20 113
20035.53 115
20036.87 121
20038.21 126
20039.55 132
20040.89 119
20042.22 123
20043.56 121
20044.90 106
20046.24 116
20047.58 137
20048.92 130
20050.25 151
20051.59 136
20052.93 121
20054.27 134
20055.61 130
20056.95 129
20058.29 129
20059.62 145
20060.96 132
20062.30 117
20063.64 134
20064.98 117
20066.32 117
20067.66 120
20069.00 130
20070.34 130
20071.67 131
20073.01 117
20074.35 119
20075.69 123
20077.03 129
20078.37 138
20079.71 126
20081.05 147
20082.39 137
20083.73 130
20085.07 113
20086.41 105
20087.75 129
20089.09 141
20090.43 120
20091.77 108
20093.11 121
20094.45 128
20095.79 148
20097.13 129
20098.47 121
20099.81 115
20101.15 124
20102.49 114
20103.83 123
20105.17 123
20106.51 114
20107.85 132
20109.19 124
20110.53 122
20111.87 145
20113.21 123
20114.55 132
20115.89 122
20117.23 87
20118.57 132
20119.91 152
20121.25 120
20122.59 107
20123.93 108
20125.28 93
20126.62 116
20127.96 122
20129.30 105
20130.64 116
20131.98 144
20133.32 132
20134.66 127
20136.00 141
