# Supplementary material for: MALDI-TOF MS typing enables the classification of brewing yeasts of the genus Saccharomyces to major beer styles
Source: PLoS One. 2017 Aug 9;12(8):e0181694. doi: 10.1371/journal.pone.0181694 (PMC5549903; doi:10.1371/journal.pone.0181694)
Supplement: S11 File — The directory includes 90 raw files and was zipped to “.zip”; the folder has three strains with 30 spectra per strain; S1 Text explains the raw files with an example and Table 1 represents the yeast strains used within the experiment. (ZIP) [file pone.0181694.s014.zip › 31-33/30338-503-OG-Ale-Ale-YPG-18h-E-E_2015-07-28_3_0_D9_1.dat]

2000.78 3532
2001.20 3444
2001.62 3635
2002.04 3905
2002.46 3723
2002.88 3528
2003.31 3270
2003.73 3258
2004.15 3044
2004.57 3154
2004.99 3302
2005.42 3017
2005.84 3050
2006.26 2689
2006.68 2936
2007.11 2988
2007.53 2827
2007.95 2966
2008.37 3066
2008.80 3098
2009.22 3041
2009.64 3008
2010.06 2970
2010.49 2887
2010.91 2917
2011.33 2845
2011.75 2819
2012.18 2930
2012.60 2834
2013.02 2466
2013.45 2579
2013.87 2412
2014.29 2567
2014.72 2807
2015.14 2585
2015.56 2656
2015.99 2638
2016.41 2545
2016.83 2608
2017.26 2683
2017.68 2773
2018.10 2639
2018.53 2553
2018.95 2479
2019.37 2634
2019.80 2584
2020.22 2699
2020.65 2635
2021.07 2608
2021.49 2531
2021.92 2637
2022.34 2786
2022.76 2687
2023.19 2652
2023.61 2519
2024.04 2716
2024.46 2414
2024.89 2577
2025.31 2660
2025.73 2764
2026.16 2755
2026.58 2756
2027.01 2685
2027.43 2611
2027.86 2515
2028.28 2451
2028.71 2579
2029.13 2597
2029.56 2437
2029.98 2619
2030.40 2679
2030.83 2691
2031.25 2577
2031.68 2575
2032.10 2394
2032.53 2537
2032.95 2519
2033.38 2460
2033.80 2581
2034.23 2529
2034.66 2394
2035.08 2424
2035.51 2640
2035.93 2331
2036.36 2340
2036.78 2532
2037.21 2607
2037.63 2424
2038.06 2702
2038.48 2471
2038.91 2596
2039.34 2521
2039.76 2612
2040.19 2504
2040.61 2740
2041.04 2888
2041.47 2548
2041.89 2590
2042.32 2610
2042.74 2633
2043.17 2822
2043.60 2734
2044.02 2617
2044.45 2723
2044.87 2709
2045.30 2582
2045.73 2551
2046.15 2485
2046.58 2556
2047.01 2530
2047.43 2703
2047.86 2764
2048.29 2492
2048.71 2460
2049.14 2655
2049.57 2738
2049.99 2654
2050.42 2876
2050.85 3052
2051.28 3062
2051.70 2922
2052.13 3336
2052.56 3314
2052.98 3357
2053.41 3215
2053.84 3389
2054.27 3470
2054.69 3413
2055.12 3469
2055.55 3390
2055.97 3316
2056.40 3051
2056.83 2808
2057.26 2763
2057.69 2839
2058.11 2810
2058.54 2937
2058.97 2799
2059.40 2523
2059.82 2547
2060.25 2564
2060.68 2591
2061.11 2484
2061.54 2401
2061.96 2554
2062.39 2458
2062.82 2580
2063.25 2749
2063.68 2712
2064.11 2624
2064.53 2918
2064.96 3188
2065.39 3406
2065.82 3268
2066.25 3637
2066.68 3990
2067.11 4094
2067.53 3790
2067.96 3551
2068.39 3673
2068.82 3221
2069.25 3035
2069.68 3095
2070.11 3197
2070.54 3240
2070.96 3109
2071.39 3172
2071.82 3348
2072.25 3337
2072.68 3269
2073.11 3276
2073.54 2981
2073.97 3073
2074.40 3181
2074.83 3019
2075.26 2903
2075.69 2808
2076.12 3021
2076.55 3044
2076.98 2827
2077.41 2859
2077.84 2677
2078.27 2800
2078.70 2907
2079.13 2857
2079.56 2923
2079.98 2960
2080.42 2965
2080.85 3022
2081.28 3266
2081.71 3195
2082.14 3101
2082.57 3311
2083.00 3391
2083.43 3233
2083.86 3243
2084.29 3088
2084.72 2972
2085.15 3165
2085.58 3047
2086.01 2865
2086.44 2983
2086.87 3067
2087.30 2911
2087.73 2905
2088.16 2726
2088.59 2539
2089.02 2763
2089.46 2925
2089.89 2824
2090.32 2486
2090.75 2467
2091.18 2567
2091.61 2541
2092.04 2508
2092.47 2577
2092.90 2537
2093.34 2719
2093.77 2875
2094.20 2682
2094.63 2733
2095.06 2624
2095.49 2957
2095.93 2707
2096.36 2354
2096.79 2262
2097.22 2473
2097.65 2410
2098.08 2434
2098.52 2540
2098.95 2593
2099.38 2708
2099.81 2469
2100.24 2493
2100.68 2673
2101.11 2660
2101.54 2710
2101.97 2439
2102.41 2463
2102.84 2592
2103.27 2641
2103.70 2523
2104.13 2492
2104.57 2639
2105.00 2645
2105.43 2622
2105.86 2719
2106.30 2672
2106.73 3123
2107.16 3126
2107.60 3048
2108.03 2866
2108.46 2986
2108.89 3177
2109.33 3111
2109.76 3097
2110.19 3128
2110.63 3066
2111.06 3022
2111.49 3076
2111.93 3322
2112.36 3078
2112.79 3081
2113.23 3160
2113.66 2919
2114.09 2720
2114.53 2779
2114.96 2908
2115.39 2821
2115.83 2974
2116.26 2900
2116.70 2650
2117.13 2919
2117.56 2786
2118.00 2508
2118.43 2497
2118.87 2761
2119.30 2644
2119.73 2693
2120.17 2590
2120.60 2629
2121.04 2623
2121.47 2670
2121.90 2474
2122.34 2429
2122.77 2600
2123.21 2763
2123.64 2570
2124.08 2580
2124.51 2635
2124.95 2476
2125.38 2639
2125.81 2486
2126.25 2577
2126.68 2392
2127.12 2579
2127.55 2477
2127.99 2395
2128.42 2445
2128.86 2585
2129.29 2698
2129.73 2752
2130.16 2712
2130.60 2456
2131.03 2530
2131.47 2674
2131.91 2401
2132.34 2366
2132.78 2515
2133.21 2475
2133.65 2461
2134.08 2399
2134.52 2488
2134.95 2552
2135.39 2490
2135.82 2494
2136.26 2689
2136.70 2425
2137.13 2515
2137.57 2635
2138.00 2313
2138.44 2538
2138.88 2251
2139.31 2335
2139.75 2509
2140.18 2411
2140.62 2546
2141.06 2382
2141.49 2612
2141.93 2363
2142.37 2551
2142.80 2606
2143.24 2438
2143.68 2563
2144.11 2354
2144.55 2570
2144.99 2330
2145.42 2267
2145.86 2421
2146.30 2553
2146.73 2421
2147.17 2571
2147.61 2703
2148.04 2773
2148.48 2681
2148.92 2437
2149.35 2492
2149.79 2368
2150.23 2491
2150.67 2601
2151.10 2824
2151.54 2763
2151.98 2746
2152.42 2562
2152.85 2637
2153.29 2809
2153.73 2714
2154.17 2626
2154.60 2501
2155.04 2677
2155.48 2686
2155.92 2692
2156.35 2667
2156.79 2725
2157.23 2788
2157.67 2916
2158.11 2870
2158.54 3165
2158.98 3239
2159.42 3335
2159.86 3085
2160.30 3197
2160.73 3353
2161.17 3235
2161.61 3275
2162.05 3061
2162.49 2784
2162.93 2718
2163.36 2746
2163.80 2744
2164.24 2731
2164.68 2562
2165.12 2571
2165.56 2627
2166.00 2539
2166.44 2627
2166.87 2602
2167.31 2399
2167.75 2727
2168.19 2721
2168.63 2916
2169.07 2752
2169.51 3107
2169.95 2989
2170.39 2955
2170.83 2913
2171.27 3191
2171.71 3086
2172.14 2959
2172.58 3047
2173.02 2755
2173.46 3002
2173.90 3095
2174.34 2991
2174.78 3373
2175.22 3448
2175.66 3447
2176.10 3572
2176.54 3410
2176.98 3418
2177.42 3096
2177.86 3079
2178.30 3038
2178.74 2764
2179.18 2842
2179.62 2696
2180.06 2990
2180.50 2790
2180.94 2451
2181.38 2741
2181.82 2740
2182.26 2544
2182.70 2464
2183.14 2690
2183.58 2573
2184.03 2813
2184.47 2625
2184.91 2508
2185.35 2629
2185.79 2707
2186.23 2883
2186.67 2548
2187.11 2623
2187.55 2450
2187.99 2682
2188.43 2484
2188.87 2574
2189.32 2560
2189.76 2604
2190.20 2594
2190.64 2715
2191.08 2593
2191.52 2591
2191.96 2617
2192.41 2551
2192.85 2646
2193.29 2881
2193.73 2828
2194.17 2807
2194.61 2829
2195.06 3185
2195.50 3305
2195.94 3243
2196.38 3142
2196.82 2989
2197.26 3067
2197.71 3043
2198.15 3041
2198.59 3047
2199.03 3035
2199.47 3054
2199.92 3006
2200.36 2951
2200.80 3128
2201.24 3033
2201.69 3015
2202.13 2923
2202.57 2779
2203.01 2856
2203.46 2975
2203.90 3066
2204.34 2865
2204.78 2708
2205.23 2698
2205.67 2643
2206.11 2765
2206.56 2874
2207.00 2832
2207.44 3144
2207.88 2975
2208.33 2800
2208.77 3043
2209.21 2923
2209.66 2937
2210.10 3102
2210.54 3120
2210.99 3208
2211.43 2929
2211.87 3074
2212.32 3174
2212.76 3401
2213.20 3317
2213.65 3209
2214.09 3286
2214.53 2999
2214.98 2920
2215.42 2876
2215.87 2816
2216.31 2800
2216.75 2828
2217.20 2738
2217.64 2618
2218.09 2701
2218.53 2846
2218.97 2651
2219.42 2606
2219.86 2619
2220.31 2434
2220.75 2842
2221.20 2521
2221.64 2433
2222.08 2671
2222.53 2608
2222.97 2790
2223.42 2750
2223.86 2694
2224.31 3049
2224.75 2995
2225.20 2997
2225.64 3118
2226.09 3258
2226.53 3570
2226.98 3437
2227.42 3450
2227.87 3527
2228.31 3275
2228.76 3169
2229.20 3118
2229.65 3062
2230.09 3194
2230.54 3001
2230.98 2953
2231.43 2909
2231.87 3013
2232.32 3296
2232.76 3235
2233.21 3160
2233.66 3120
2234.10 3150
2234.55 2952
2234.99 2778
2235.44 2483
2235.88 2689
2236.33 2710
2236.78 2828
2237.22 2843
2237.67 2637
2238.11 2516
2238.56 2643
2239.01 2818
2239.45 2625
2239.90 2684
2240.34 2657
2240.79 2790
2241.24 2696
2241.68 2703
2242.13 2649
2242.58 2769
2243.02 2625
2243.47 2620
2243.92 2542
2244.36 2434
2244.81 2600
2245.26 2745
2245.70 2350
2246.15 2441
2246.60 2663
2247.04 2456
2247.49 2653
2247.94 2663
2248.38 2580
2248.83 2552
2249.28 2511
2249.73 2464
2250.17 2640
2250.62 2653
2251.07 2626
2251.52 2697
2251.96 2708
2252.41 2746
2252.86 2778
2253.31 2858
2253.75 2885
2254.20 3048
2254.65 2806
2255.10 2646
2255.54 2615
2255.99 2620
2256.44 2513
2256.89 2865
2257.34 2795
2257.78 2780
2258.23 2413
2258.68 2373
2259.13 2776
2259.58 2734
2260.02 3030
2260.47 3697
2260.92 4005
2261.37 4386
2261.82 4861
2262.27 5065
2262.71 5492
2263.16 5847
2263.61 6222
2264.06 6123
2264.51 5827
2264.96 5478
2265.41 4915
2265.85 4564
2266.30 4340
2266.75 3957
2267.20 3479
2267.65 3150
2268.10 3059
2268.55 3168
2269.00 2919
2269.45 2975
2269.90 2939
2270.35 3003
2270.79 2968
2271.24 2988
2271.69 2962
2272.14 3016
2272.59 2914
2273.04 2748
2273.49 2706
2273.94 2904
2274.39 2926
2274.84 3093
2275.29 2886
2275.74 2991
2276.19 3038
2276.64 2831
2277.09 2568
2277.54 2866
2277.99 2718
2278.44 2836
2278.89 2818
2279.34 2751
2279.79 2825
2280.24 2890
2280.69 2960
2281.14 3065
2281.59 2980
2282.04 2986
2282.49 3122
2282.94 3487
2283.39 3201
2283.84 3115
2284.29 3011
2284.74 3015
2285.20 2957
2285.65 3074
2286.10 2751
2286.55 2994
2287.00 2964
2287.45 2637
2287.90 2846
2288.35 2973
2288.80 2986
2289.25 3054
2289.70 3042
2290.16 3104
2290.61 3200
2291.06 3794
2291.51 3931
2291.96 3563
2292.41 3252
2292.86 3299
2293.32 3252
2293.77 3118
2294.22 3126
2294.67 2932
2295.12 2928
2295.57 2837
2296.03 2918
2296.48 2701
2296.93 2710
2297.38 2774
2297.83 2684
2298.29 2500
2298.74 2543
2299.19 2652
2299.64 2822
2300.09 2777
2300.55 2510
2301.00 2632
2301.45 2628
2301.90 2668
2302.36 2487
2302.81 2672
2303.26 2563
2303.71 2419
2304.17 2537
2304.62 2472
2305.07 2430
2305.52 2582
2305.98 2468
2306.43 2435
2306.88 2550
2307.33 2382
2307.79 2372
2308.24 2564
2308.69 2514
2309.15 2400
2309.60 2427
2310.05 2574
2310.51 2758
2310.96 2765
2311.41 2634
2311.87 2463
2312.32 2455
2312.77 2770
2313.23 2655
2313.68 2705
2314.13 2706
2314.59 2676
2315.04 2676
2315.49 2482
2315.95 2643
2316.40 2798
2316.86 2608
2317.31 2723
2317.76 2719
2318.22 2585
2318.67 2567
2319.13 2656
2319.58 2779
2320.03 2711
2320.49 2755
2320.94 2690
2321.40 2506
2321.85 2730
2322.31 2970
2322.76 3106
2323.21 3237
2323.67 3383
2324.12 3621
2324.58 3644
2325.03 3638
2325.49 3660
2325.94 3719
2326.40 3721
2326.85 3735
2327.31 4070
2327.76 3671
2328.22 3581
2328.67 3706
2329.13 3667
2329.58 3792
2330.04 3591
2330.49 3372
2330.95 3628
2331.40 3494
2331.86 3309
2332.31 3403
2332.77 3219
2333.22 2999
2333.68 3014
2334.13 3249
2334.59 3274
2335.05 2846
2335.50 2784
2335.96 2894
2336.41 2817
2336.87 2992
2337.32 2860
2337.78 2985
2338.24 2906
2338.69 2992
2339.15 2987
2339.60 2980
2340.06 3404
2340.52 3397
2340.97 3404
2341.43 3386
2341.88 3362
2342.34 3127
2342.80 2962
2343.25 2955
2343.71 3201
2344.17 3217
2344.62 3128
2345.08 3094
2345.54 3043
2345.99 2961
2346.45 2808
2346.91 2961
2347.36 3136
2347.82 2919
2348.28 3025
2348.73 3133
2349.19 3069
2349.65 3095
2350.11 3036
2350.56 3139
2351.02 3116
2351.48 3192
2351.93 3222
2352.39 3390
2352.85 3414
2353.31 3116
2353.76 2992
2354.22 3047
2354.68 3065
2355.14 2918
2355.59 2770
2356.05 2592
2356.51 2641
2356.97 2837
2357.42 2746
2357.88 2856
2358.34 2948
2358.80 2948
2359.26 3067
2359.71 2876
2360.17 3079
2360.63 3129
2361.09 3055
2361.55 3036
2362.00 2737
2362.46 2747
2362.92 2691
2363.38 2639
2363.84 2764
2364.30 2762
2364.76 2494
2365.21 2755
2365.67 2756
2366.13 2807
2366.59 2893
2367.05 2750
2367.51 2778
2367.97 2731
2368.42 2908
2368.88 2902
2369.34 3049
2369.80 2895
2370.26 2722
2370.72 2850
2371.18 3018
2371.64 3097
2372.10 3041
2372.56 2962
2373.02 2900
2373.48 2923
2373.93 2846
2374.39 2833
2374.85 2815
2375.31 2869
2375.77 2894
2376.23 2981
2376.69 2916
2377.15 2826
2377.61 2950
2378.07 2664
2378.53 2780
2378.99 2633
2379.45 2375
2379.91 2294
2380.37 2624
2380.83 2635
2381.29 2484
2381.75 2597
2382.21 2477
2382.67 2878
2383.13 2773
2383.59 2684
2384.05 2604
2384.51 2328
2384.97 2401
2385.43 2551
2385.89 2347
2386.36 2299
2386.82 2278
2387.28 2462
2387.74 2544
2388.20 2496
2388.66 2569
2389.12 2501
2389.58 2466
2390.04 2765
2390.50 2444
2390.96 2555
2391.42 2557
2391.89 2531
2392.35 2509
2392.81 2886
2393.27 2560
2393.73 2577
2394.19 2551
2394.65 2448
2395.11 2209
2395.58 2478
2396.04 2353
2396.50 2524
2396.96 2545
2397.42 2468
2397.88 2725
2398.35 2692
2398.81 2458
2399.27 2534
2399.73 2498
2400.19 2534
2400.66 2389
2401.12 2415
2401.58 2550
2402.04 2548
2402.50 2297
2402.97 2250
2403.43 2356
2403.89 2190
2404.35 2192
2404.82 2307
2405.28 2370
2405.74 2112
2406.20 2125
2406.67 2454
2407.13 2435
2407.59 2358
2408.05 2553
2408.52 2478
2408.98 2643
2409.44 2339
2409.90 2519
2410.37 2672
2410.83 2528
2411.29 2431
2411.76 2449
2412.22 2386
2412.68 2703
2413.15 2592
2413.61 2513
2414.07 2575
2414.54 2607
2415.00 2676
2415.46 2609
2415.93 2584
2416.39 2765
2416.85 2862
2417.32 2869
2417.78 2841
2418.24 2740
2418.71 2901
2419.17 2971
2419.63 2838
2420.10 2764
2420.56 3014
2421.03 3101
2421.49 2995
2421.95 3160
2422.42 3273
2422.88 3392
2423.35 3637
2423.81 3509
2424.28 3700
2424.74 3716
2425.20 3574
2425.67 3678
2426.13 3604
2426.60 3709
2427.06 3341
2427.53 3297
2427.99 3053
2428.46 3080
2428.92 2996
2429.38 3205
2429.85 3057
2430.31 2903
2430.78 2902
2431.24 2805
2431.71 2748
2432.17 2502
2432.64 2641
2433.10 2757
2433.57 2802
2434.03 2570
2434.50 2724
2434.96 2611
2435.43 2617
2435.90 2432
2436.36 2468
2436.83 2599
2437.29 2725
2437.76 2682
2438.22 2779
2438.69 2701
2439.15 2638
2439.62 2698
2440.09 2766
2440.55 2659
2441.02 2760
2441.48 2586
2441.95 2813
2442.42 2745
2442.88 2762
2443.35 2690
2443.81 2673
2444.28 2655
2444.75 2794
2445.21 2723
2445.68 2610
2446.14 2664
2446.61 2439
2447.08 2737
2447.54 2505
2448.01 2372
2448.48 2301
2448.94 2370
2449.41 2494
2449.88 2587
2450.34 2527
2450.81 2504
2451.28 2488
2451.74 2519
2452.21 2420
2452.68 2597
2453.14 2763
2453.61 2622
2454.08 2881
2454.55 2762
2455.01 2637
2455.48 2593
2455.95 2450
2456.42 2387
2456.88 2328
2457.35 2260
2457.82 2540
2458.28 2430
2458.75 2446
2459.22 2523
2459.69 2518
2460.16 2619
2460.62 2571
2461.09 2617
2461.56 2376
2462.03 2491
2462.49 2424
2462.96 2376
2463.43 2460
2463.90 2395
2464.37 2577
2464.83 2762
2465.30 2623
2465.77 2399
2466.24 2397
2466.71 2494
2467.18 2359
2467.64 2495
2468.11 2568
2468.58 2550
2469.05 2497
2469.52 2725
2469.99 2899
2470.46 2761
2470.92 2646
2471.39 2611
2471.86 2510
2472.33 2446
2472.80 2355
2473.27 2226
2473.74 2205
2474.21 2222
2474.68 2240
2475.14 2107
2475.61 2211
2476.08 2426
2476.55 2365
2477.02 2475
2477.49 2211
2477.96 2140
2478.43 2469
2478.90 2585
2479.37 2566
2479.84 2301
2480.31 2171
2480.78 2345
2481.25 2391
2481.72 2188
2482.19 2262
2482.66 2438
2483.13 2523
2483.60 2398
2484.07 2264
2484.54 2447
2485.01 2421
2485.48 2275
2485.95 2385
2486.42 2356
2486.89 2364
2487.36 2338
2487.83 2481
2488.30 2621
2488.77 2763
2489.24 2777
2489.71 2779
2490.18 3007
2490.65 3083
2491.12 2968
2491.59 3049
2492.06 2988
2492.53 2779
2493.00 2652
2493.47 2680
2493.94 2870
2494.42 2556
2494.89 2470
2495.36 2426
2495.83 2409
2496.30 2319
2496.77 2418
2497.24 2502
2497.71 2250
2498.18 2421
2498.66 2627
2499.13 2275
2499.60 2166
2500.07 2235
2500.54 2314
2501.01 2345
2501.48 2230
2501.96 2346
2502.43 2456
2502.90 2481
2503.37 2388
2503.84 2295
2504.31 2172
2504.79 2372
2505.26 2552
2505.73 2622
2506.20 2663
2506.67 2666
2507.15 2792
2507.62 2666
2508.09 2717
2508.56 2905
2509.04 2931
2509.51 2837
2509.98 2951
2510.45 2922
2510.93 2764
2511.40 2512
2511.87 2534
2512.34 2726
2512.82 2305
2513.29 2342
2513.76 2287
2514.23 2292
2514.71 2423
2515.18 2325
2515.65 2558
2516.13 2466
2516.60 2417
2517.07 2390
2517.54 2445
2518.02 2434
2518.49 2296
2518.96 2517
2519.44 2526
2519.91 2437
2520.38 2365
2520.86 2338
2521.33 2434
2521.80 2420
2522.28 2260
2522.75 2251
2523.23 2393
2523.70 2379
2524.17 2465
2524.65 2533
2525.12 2450
2525.59 2462
2526.07 2646
2526.54 2488
2527.02 2583
2527.49 2763
2527.96 2443
2528.44 2352
2528.91 2600
2529.39 2553
2529.86 2631
2530.34 2422
2530.81 2385
2531.28 2397
2531.76 2334
2532.23 2447
2532.71 2482
2533.18 2314
2533.66 2280
2534.13 2311
2534.61 2335
2535.08 2269
2535.56 2386
2536.03 2390
2536.51 2287
2536.98 2249
2537.46 2145
2537.93 2267
2538.41 2562
2538.88 2673
2539.36 2767
2539.83 2825
2540.31 2901
2540.78 2854
2541.26 2872
2541.73 2895
2542.21 2761
2542.68 3151
2543.16 3011
2543.63 3113
2544.11 3112
2544.58 3167
2545.06 2959
2545.54 2823
2546.01 2796
2546.49 3128
2546.96 2928
2547.44 2678
2547.92 2687
2548.39 2813
2548.87 2758
2549.34 2737
2549.82 2811
2550.30 3002
2550.77 2880
2551.25 2949
2551.72 2826
2552.20 2750
2552.68 2828
2553.15 2992
2553.63 2891
2554.11 2942
2554.58 2901
2555.06 3056
2555.54 3233
2556.01 3097
2556.49 3258
2556.97 3365
2557.44 3267
2557.92 3109
2558.40 3025
2558.87 3174
2559.35 3006
2559.83 2968
2560.31 3074
2560.78 2912
2561.26 2832
2561.74 2748
2562.21 2839
2562.69 2732
2563.17 2646
2563.65 2581
2564.12 2643
2564.60 2574
2565.08 2425
2565.56 2472
2566.03 2429
2566.51 2605
2566.99 2568
2567.47 2747
2567.95 2786
2568.42 2848
2568.90 2716
2569.38 2798
2569.86 2851
2570.34 2654
2570.81 2497
2571.29 2694
2571.77 2549
2572.25 2547
2572.73 2531
2573.20 2381
2573.68 2301
2574.16 2298
2574.64 2350
2575.12 2476
2575.60 2508
2576.08 2365
2576.55 2401
2577.03 2213
2577.51 2504
2577.99 2417
2578.47 2400
2578.95 2459
2579.43 2441
2579.91 2530
2580.38 2572
2580.86 2803
2581.34 2606
2581.82 2416
2582.30 2749
2582.78 2683
2583.26 2579
2583.74 2588
2584.22 2575
2584.70 2643
2585.18 2488
2585.66 2637
2586.14 2498
2586.62 2357
2587.09 2461
2587.57 2452
2588.05 2603
2588.53 2731
2589.01 2539
2589.49 2318
2589.97 2436
2590.45 2328
2590.93 2263
2591.41 2389
2591.89 2366
2592.37 2389
2592.85 2306
2593.33 2346
2593.81 2550
2594.29 2542
2594.77 2609
2595.25 2423
2595.74 2707
2596.22 2799
2596.70 2829
2597.18 2895
2597.66 3195
2598.14 3070
2598.62 2827
2599.10 2778
2599.58 2870
2600.06 2904
2600.54 2742
2601.02 2558
2601.50 2443
2601.98 2486
2602.47 2622
2602.95 2444
2603.43 2356
2603.91 2409
2604.39 2500
2604.87 2385
2605.35 2510
2605.83 2356
2606.32 2509
2606.80 2556
2607.28 2648
2607.76 2404
2608.24 2470
2608.72 2553
2609.20 2566
2609.69 2358
2610.17 2278
2610.65 2350
2611.13 2629
2611.61 2658
2612.10 2610
2612.58 2424
2613.06 2310
2613.54 2277
2614.02 2414
2614.51 2289
2614.99 2257
2615.47 2419
2615.95 2565
2616.43 2456
2616.92 2446
2617.40 2576
2617.88 2522
2618.36 2439
2618.85 2479
2619.33 2528
2619.81 2513
2620.29 2530
2620.78 2396
2621.26 2608
2621.74 2278
2622.23 2366
2622.71 2398
2623.19 2340
2623.67 2436
2624.16 2403
2624.64 2284
2625.12 2430
2625.61 2719
2626.09 2593
2626.57 2599
2627.06 2571
2627.54 2357
2628.02 2435
2628.51 2385
2628.99 2396
2629.47 2425
2629.96 2432
2630.44 2543
2630.92 2558
2631.41 2521
2631.89 2323
2632.38 2395
2632.86 2789
2633.34 2748
2633.83 2764
2634.31 2668
2634.80 2549
2635.28 2622
2635.76 2616
2636.25 2787
2636.73 2707
2637.22 2731
2637.70 2797
2638.18 2496
2638.67 2599
2639.15 2655
2639.64 2715
2640.12 2410
2640.61 2387
2641.09 2498
2641.58 2443
2642.06 2427
2642.55 2549
2643.03 2568
2643.51 2223
2644.00 2379
2644.48 2470
2644.97 2519
2645.45 2223
2645.94 2251
2646.42 2308
2646.91 2316
2647.39 2340
2647.88 2272
2648.37 2343
2648.85 2428
2649.34 2395
2649.82 2320
2650.31 2365
2650.79 2547
2651.28 2560
2651.76 2617
2652.25 2394
2652.73 2265
2653.22 2691
2653.71 2637
2654.19 2403
2654.68 2497
2655.16 2425
2655.65 2380
2656.14 2511
2656.62 2426
2657.11 2467
2657.59 2518
2658.08 2552
2658.57 2437
2659.05 2419
2659.54 2586
2660.02 2699
2660.51 2671
2661.00 2462
2661.48 2484
2661.97 2604
2662.46 2540
2662.94 2669
2663.43 3119
2663.92 3107
2664.40 2994
2664.89 3324
2665.38 3874
2665.86 4203
2666.35 4259
2666.84 4295
2667.32 4277
2667.81 4662
2668.30 4453
2668.79 4353
2669.27 4403
2669.76 4262
2670.25 4275
2670.74 4176
2671.22 4627
2671.71 4791
2672.20 5154
2672.68 5438
2673.17 5446
2673.66 5873
2674.15 6017
2674.63 6081
2675.12 5716
2675.61 5636
2676.10 5192
2676.59 5205
2677.07 4556
2677.56 4488
2678.05 4047
2678.54 3499
2679.03 3443
2679.51 3505
2680.00 3190
2680.49 3068
2680.98 3316
2681.47 3330
2681.96 3194
2682.44 3567
2682.93 3221
2683.42 3177
2683.91 3434
2684.40 3220
2684.89 3090
2685.37 3254
2685.86 2970
2686.35 3121
2686.84 3145
2687.33 3015
2687.82 2763
2688.31 2683
2688.80 2749
2689.29 2787
2689.77 2946
2690.26 2916
2690.75 2675
2691.24 2771
2691.73 2593
2692.22 2614
2692.71 2654
2693.20 2584
2693.69 2559
2694.18 2562
2694.67 2529
2695.16 2458
2695.65 2477
2696.14 2618
2696.63 2663
2697.12 2524
2697.60 2465
2698.09 2627
2698.58 2545
2699.07 2636
2699.56 2556
2700.05 2627
2700.54 2641
2701.03 2588
2701.52 2764
2702.01 2671
2702.50 2378
2703.00 2388
2703.49 2414
2703.98 2451
2704.47 2259
2704.96 2360
2705.45 2333
2705.94 2387
2706.43 2369
2706.92 2268
2707.41 2314
2707.90 2348
2708.39 2278
2708.88 2268
2709.37 2226
2709.86 2370
2710.35 2326
2710.84 2373
2711.34 2473
2711.83 2403
2712.32 2453
2712.81 2613
2713.30 2547
2713.79 2403
2714.28 2432
2714.77 2432
2715.27 2246
2715.76 2389
2716.25 2453
2716.74 2333
2717.23 2172
2717.72 2120
2718.21 2151
2718.71 2046
2719.20 2041
2719.69 2376
2720.18 2257
2720.67 2352
2721.17 2296
2721.66 2475
2722.15 2540
2722.64 2274
2723.13 2217
2723.63 2388
2724.12 2572
2724.61 2497
2725.10 2573
2725.59 2681
2726.09 2631
2726.58 2740
2727.07 2470
2727.56 2184
2728.06 2210
2728.55 2284
2729.04 2290
2729.53 2244
2730.03 2224
2730.52 2143
2731.01 2283
2731.50 2256
2732.00 2374
2732.49 2424
2732.98 2623
2733.48 2598
2733.97 2572
2734.46 2181
2734.96 2341
2735.45 2360
2735.94 2470
2736.44 2353
2736.93 2455
2737.42 2688
2737.92 2361
2738.41 2526
2738.90 2687
2739.40 2868
2739.89 2894
2740.38 2670
2740.88 2739
2741.37 2901
2741.86 2815
2742.36 2958
2742.85 2690
2743.35 2691
2743.84 2773
2744.33 2693
2744.83 2672
2745.32 2497
2745.82 2440
2746.31 2493
2746.80 2419
2747.30 2440
2747.79 2180
2748.29 2241
2748.78 2289
2749.28 2317
2749.77 2657
2750.26 2689
2750.76 2377
2751.25 2429
2751.75 2601
2752.24 2288
2752.74 2373
2753.23 2328
2753.73 2328
2754.22 2451
2754.72 2532
2755.21 2696
2755.71 2668
2756.20 2457
2756.70 2487
2757.19 2524
2757.69 2453
2758.18 2568
2758.68 2402
2759.17 2344
2759.67 2306
2760.16 2545
2760.66 2368
2761.16 2304
2761.65 2168
2762.15 2346
2762.64 2559
2763.14 2243
2763.63 2395
2764.13 2397
2764.63 2297
2765.12 2280
2765.62 2201
2766.11 2217
2766.61 2258
2767.10 2298
2767.60 2330
2768.10 2428
2768.59 2203
2769.09 2200
2769.59 2205
2770.08 2342
2770.58 2370
2771.07 2415
2771.57 2389
2772.07 2449
2772.56 2356
2773.06 2268
2773.56 2411
2774.05 2392
2774.55 2624
2775.05 2668
2775.54 2463
2776.04 2509
2776.54 2571
2777.03 2571
2777.53 2735
2778.03 2685
2778.53 2675
2779.02 2672
2779.52 2584
2780.02 2542
2780.51 2495
2781.01 2547
2781.51 2589
2782.01 2619
2782.50 2471
2783.00 2411
2783.50 2468
2784.00 2549
2784.49 2535
2784.99 2543
2785.49 2501
2785.99 2735
2786.48 2311
2786.98 2404
2787.48 2504
2787.98 2348
2788.48 2585
2788.97 2577
2789.47 2218
2789.97 2242
2790.47 2076
2790.97 2117
2791.46 2320
2791.96 2300
2792.46 2242
2792.96 2223
2793.46 2426
2793.96 2574
2794.45 3043
2794.95 3046
2795.45 3139
2795.95 3756
2796.45 4021
2796.95 4190
2797.45 4244
2797.95 4792
2798.44 5040
2798.94 5227
2799.44 5304
2799.94 4863
2800.44 4735
2800.94 4749
2801.44 3961
2801.94 3648
2802.44 3402
2802.94 3304
2803.43 3071
2803.93 2871
2804.43 2617
2804.93 2559
2805.43 2822
2805.93 2849
2806.43 2920
2806.93 2794
2807.43 3003
2807.93 2916
2808.43 2684
2808.93 2985
2809.43 2769
2809.93 2657
2810.43 2688
2810.93 2700
2811.43 2864
2811.93 3007
2812.43 2929
2812.93 2795
2813.43 2608
2813.93 2353
2814.43 2212
2814.93 2522
2815.43 2576
2815.93 2670
2816.43 2671
2816.93 2507
2817.43 2714
2817.93 2656
2818.43 2729
2818.93 2508
2819.43 2388
2819.94 2410
2820.44 2605
2820.94 2483
2821.44 2481
2821.94 2459
2822.44 2352
2822.94 2466
2823.44 2389
2823.94 2365
2824.44 2590
2824.95 2668
2825.45 2701
2825.95 2731
2826.45 2564
2826.95 2740
2827.45 2717
2827.95 2533
2828.46 2486
2828.96 2533
2829.46 2317
2829.96 2315
2830.46 2309
2830.96 2237
2831.47 2212
2831.97 2405
2832.47 2478
2832.97 2293
2833.47 2494
2833.97 2405
2834.48 2366
2834.98 2248
2835.48 2293
2835.98 2444
2836.49 2485
2836.99 2448
2837.49 2295
2837.99 2190
2838.49 2335
2839.00 2313
2839.50 2477
2840.00 2335
2840.50 2372
2841.01 2226
2841.51 2187
2842.01 2295
2842.52 2244
2843.02 2252
2843.52 2189
2844.02 2268
2844.53 2243
2845.03 2040
2845.53 2204
2846.04 2283
2846.54 2300
2847.04 2224
2847.55 2080
2848.05 2096
2848.55 2174
2849.05 2311
2849.56 2243
2850.06 2316
2850.57 2225
2851.07 2017
2851.57 2293
2852.08 2173
2852.58 2079
2853.08 2103
2853.59 2327
2854.09 2224
2854.59 2097
2855.10 2141
2855.60 2344
2856.11 2249
2856.61 2042
2857.11 2133
2857.62 2294
2858.12 2263
2858.63 2180
2859.13 2213
2859.63 2161
2860.14 2178
2860.64 2313
2861.15 2166
2861.65 2133
2862.16 2277
2862.66 2419
2863.17 2289
2863.67 2242
2864.18 2248
2864.68 2336
2865.18 2218
2865.69 2157
2866.19 2196
2866.70 2164
2867.20 2240
2867.71 2271
2868.21 2338
2868.72 2330
2869.22 2309
2869.73 2357
2870.23 2302
2870.74 2326
2871.25 2269
2871.75 2192
2872.26 2310
2872.76 2330
2873.27 2477
2873.77 2331
2874.28 2326
2874.78 2598
2875.29 2599
2875.79 2660
2876.30 2632
2876.81 2677
2877.31 2531
2877.82 2653
2878.32 2700
2878.83 2590
2879.34 2705
2879.84 2786
2880.35 2713
2880.85 2717
2881.36 2860
2881.87 2973
2882.37 3029
2882.88 2805
2883.39 2979
2883.89 2930
2884.40 2929
2884.90 3061
2885.41 2917
2885.92 3065
2886.42 2821
2886.93 2611
2887.44 2622
2887.94 2670
2888.45 2717
2888.96 2665
2889.47 2489
2889.97 2557
2890.48 2642
2890.99 2604
2891.49 2741
2892.00 2722
2892.51 2897
2893.01 2788
2893.52 2485
2894.03 2612
2894.54 2984
2895.04 3147
2895.55 3169
2896.06 3548
2896.57 3989
2897.07 4048
2897.58 4144
2898.09 4213
2898.60 4555
2899.10 4311
2899.61 3813
2900.12 3649
2900.63 3273
2901.14 3301
2901.64 3029
2902.15 2809
2902.66 2906
2903.17 2985
2903.68 2928
2904.18 3008
2904.69 2922
2905.20 3022
2905.71 2962
2906.22 2858
2906.73 3008
2907.23 2699
2907.74 2913
2908.25 2945
2908.76 2831
2909.27 2847
2909.78 2765
2910.29 2618
2910.79 2475
2911.30 2669
2911.81 2601
2912.32 2537
2912.83 2461
2913.34 2593
2913.85 2661
2914.36 2154
2914.87 2471
2915.38 2627
2915.88 2685
2916.39 2591
2916.90 2581
2917.41 2675
2917.92 2515
2918.43 2649
2918.94 2557
2919.45 2670
2919.96 2749
2920.47 2825
2920.98 2814
2921.49 2874
2922.00 3214
2922.51 3418
2923.02 3469
2923.53 3951
2924.04 4759
2924.55 5228
2925.06 5356
2925.57 5363
2926.08 5715
2926.59 5960
2927.10 6180
2927.61 6303
2928.12 5881
2928.63 5625
2929.14 5325
2929.65 4687
2930.16 4167
2930.67 3738
2931.18 3606
2931.69 3256
2932.20 2986
2932.71 2536
2933.22 2573
2933.73 2663
2934.25 2711
2934.76 2668
2935.27 2353
2935.78 2534
2936.29 2568
2936.80 2468
2937.31 2571
2937.82 2477
2938.33 2554
2938.84 2591
2939.36 2730
2939.87 2625
2940.38 2526
2940.89 2480
2941.40 2430
2941.91 2276
2942.42 2349
2942.94 2273
2943.45 2267
2943.96 2542
2944.47 2425
2944.98 2372
2945.49 2345
2946.01 2345
2946.52 2380
2947.03 2375
2947.54 2303
2948.05 2533
2948.57 2595
2949.08 2549
2949.59 2330
2950.10 2346
2950.61 2525
2951.13 2583
2951.64 2510
2952.15 2457
2952.66 2483
2953.18 2517
2953.69 2533
2954.20 2792
2954.71 2635
2955.23 2734
2955.74 2702
2956.25 2584
2956.76 2503
2957.28 2449
2957.79 2493
2958.30 2351
2958.82 2341
2959.33 2421
2959.84 2292
2960.36 2290
2960.87 2241
2961.38 2340
2961.89 2612
2962.41 2503
2962.92 2478
2963.43 2695
2963.95 2504
2964.46 2425
2964.98 2673
2965.49 2540
2966.00 2587
2966.52 2528
2967.03 2567
2967.54 2648
2968.06 2498
2968.57 2304
2969.08 2343
2969.60 2394
2970.11 2251
2970.63 2442
2971.14 2553
2971.65 2396
2972.17 2265
2972.68 2112
2973.20 2237
2973.71 2078
2974.23 2189
2974.74 2265
2975.25 2344
2975.77 2263
2976.28 2304
2976.80 2358
2977.31 2308
2977.83 2374
2978.34 2462
2978.86 2366
2979.37 2346
2979.89 2469
2980.40 2417
2980.91 2570
2981.43 2586
2981.94 2604
2982.46 2686
2982.97 2615
2983.49 2708
2984.00 2686
2984.52 2686
2985.04 2834
2985.55 2663
2986.07 2771
2986.58 2920
2987.10 2646
2987.61 2536
2988.13 2490
2988.64 2605
2989.16 2389
2989.67 2301
2990.19 2620
2990.71 2440
2991.22 2538
2991.74 2447
2992.25 2360
2992.77 2654
2993.28 2674
2993.80 2711
2994.32 2688
2994.83 2665
2995.35 2976
2995.87 3274
2996.38 3187
2996.90 3484
2997.41 3477
2997.93 3739
2998.45 3782
2998.96 3685
2999.48 3538
3000.00 3523
3000.51 3599
3001.03 3602
3001.55 3621
3002.06 3536
3002.58 3745
3003.10 4205
3003.61 4447
3004.13 4821
3004.65 5263
3005.16 5549
3005.68 5302
3006.20 5214
3006.71 5227
3007.23 5087
3007.75 4536
3008.27 4044
3008.78 3862
3009.30 3522
3009.82 3278
3010.34 2949
3010.85 3015
3011.37 2608
3011.89 2765
3012.41 2859
3012.92 2617
3013.44 2611
3013.96 2683
3014.48 2684
3014.99 2752
3015.51 2722
3016.03 2604
3016.55 2452
3017.07 2466
3017.58 2670
3018.10 2718
3018.62 2743
3019.14 2549
3019.66 2759
3020.17 2620
3020.69 2478
3021.21 2626
3021.73 2798
3022.25 2759
3022.77 2938
3023.28 3065
3023.80 3202
3024.32 2877
3024.84 2835
3025.36 2856
3025.88 2504
3026.40 2764
3026.92 2685
3027.43 2926
3027.95 2847
3028.47 2776
3028.99 2519
3029.51 2618
3030.03 2545
3030.55 2422
3031.07 2531
3031.59 2496
3032.11 2485
3032.63 2495
3033.14 2542
3033.66 2577
3034.18 2770
3034.70 2481
3035.22 2414
3035.74 2592
3036.26 2564
3036.78 2419
3037.30 2529
3037.82 2529
3038.34 2325
3038.86 2382
3039.38 2562
3039.90 2345
3040.42 2386
3040.94 2545
3041.46 2305
3041.98 2479
3042.50 2513
3043.02 2458
3043.54 2324
3044.06 2515
3044.58 2457
3045.10 2321
3045.62 2331
3046.14 2469
3046.66 2321
3047.18 2480
3047.70 2445
3048.23 2465
3048.75 2101
3049.27 2309
3049.79 2030
3050.31 2429
3050.83 2380
3051.35 2437
3051.87 2278
3052.39 2287
3052.91 2593
3053.43 2578
3053.96 2489
3054.48 2428
3055.00 2285
3055.52 2339
3056.04 2372
3056.56 2369
3057.08 2203
3057.60 2446
3058.13 2296
3058.65 2229
3059.17 2020
3059.69 2116
3060.21 2226
3060.73 2258
3061.26 2268
3061.78 2330
3062.30 2312
3062.82 2364
3063.34 2507
3063.87 2485
3064.39 2307
3064.91 2433
3065.43 2533
3065.95 2618
3066.48 2500
3067.00 2660
3067.52 2979
3068.04 2808
3068.57 2770
3069.09 2788
3069.61 2795
3070.13 2709
3070.65 2607
3071.18 2634
3071.70 2810
3072.22 2908
3072.75 2644
3073.27 2486
3073.79 2568
3074.31 2493
3074.84 2593
3075.36 2595
3075.88 2830
3076.41 2573
3076.93 2370
3077.45 2404
3077.98 2684
3078.50 2721
3079.02 2629
3079.55 2619
3080.07 2802
3080.59 2793
3081.12 2831
3081.64 2996
3082.16 3055
3082.69 3289
3083.21 3237
3083.73 3162
3084.26 3351
3084.78 3313
3085.30 3402
3085.83 3140
3086.35 3029
3086.88 3000
3087.40 2927
3087.92 3013
3088.45 3140
3088.97 3220
3089.50 2869
3090.02 2957
3090.55 2999
3091.07 2912
3091.59 2805
3092.12 2931
3092.64 2880
3093.17 2953
3093.69 3040
3094.22 2849
3094.74 2929
3095.27 3294
3095.79 3190
3096.31 3111
3096.84 2971
3097.36 3101
3097.89 3288
3098.41 3432
3098.94 3681
3099.46 3733
3099.99 3705
3100.51 4018
3101.04 4712
3101.56 5706
3102.09 6319
3102.62 7529
3103.14 9113
3103.67 9698
3104.19 10597
3104.72 11377
3105.24 11733
3105.77 11256
3106.29 10800
3106.82 9967
3107.34 8594
3107.87 7632
3108.40 6885
3108.92 6395
3109.45 6506
3109.97 6375
3110.50 6429
3111.03 7207
3111.55 7379
3112.08 7397
3112.60 7817
3113.13 7919
3113.66 8152
3114.18 7594
3114.71 6899
3115.24 6163
3115.76 5324
3116.29 4850
3116.81 4541
3117.34 4030
3117.87 3734
3118.39 3660
3118.92 3569
3119.45 3616
3119.97 3475
3120.50 3768
3121.03 3766
3121.55 3546
3122.08 3643
3122.61 3447
3123.14 3380
3123.66 3600
3124.19 3296
3124.72 3335
3125.24 3808
3125.77 3658
3126.30 3568
3126.83 3565
3127.35 3346
3127.88 3466
3128.41 3758
3128.94 3716
3129.46 3670
3129.99 3820
3130.52 4038
3131.05 3801
3131.57 3921
3132.10 4088
3132.63 4084
3133.16 4234
3133.69 4439
3134.21 4754
3134.74 4522
3135.27 4671
3135.80 4486
3136.33 4543
3136.85 4713
3137.38 4535
3137.91 4466
3138.44 4199
3138.97 4467
3139.50 4479
3140.02 4069
3140.55 3729
3141.08 3735
3141.61 3802
3142.14 3654
3142.67 3552
3143.20 3584
3143.72 3314
3144.25 3585
3144.78 3477
3145.31 3578
3145.84 3739
3146.37 3773
3146.90 3904
3147.43 3663
3147.96 3533
3148.48 3798
3149.01 3402
3149.54 3664
3150.07 3809
3150.60 3613
3151.13 3210
3151.66 3377
3152.19 3605
3152.72 3557
3153.25 3433
3153.78 3396
3154.31 3376
3154.84 3403
3155.37 3299
3155.90 3271
3156.43 3399
3156.96 3221
3157.49 3128
3158.02 3219
3158.55 3309
3159.08 3355
3159.61 3422
3160.14 3192
3160.67 3157
3161.20 3114
3161.73 3244
3162.26 3161
3162.79 3045
3163.32 2904
3163.85 2785
3164.38 2855
3164.91 3133
3165.44 2879
3165.97 2690
3166.50 2712
3167.03 2644
3167.56 2661
3168.09 2692
3168.63 2602
3169.16 2647
3169.69 2606
3170.22 2444
3170.75 2792
3171.28 2762
3171.81 2894
3172.34 2995
3172.87 3003
3173.40 3127
3173.94 2964
3174.47 3365
3175.00 3518
3175.53 3595
3176.06 3783
3176.59 3725
3177.12 3390
3177.66 3352
3178.19 3262
3178.72 3251
3179.25 3293
3179.78 3003
3180.31 3084
3180.85 3307
3181.38 3276
3181.91 3158
3182.44 3128
3182.97 3266
3183.51 3115
3184.04 3014
3184.57 2986
3185.10 2711
3185.64 2856
3186.17 2933
3186.70 2878
3187.23 2759
3187.77 2649
3188.30 2759
3188.83 2787
3189.36 2831
3189.90 2838
3190.43 2840
3190.96 2657
3191.49 2809
3192.03 2917
3192.56 2702
3193.09 2964
3193.62 2783
3194.16 2800
3194.69 3071
3195.22 3188
3195.76 3321
3196.29 3078
3196.82 3015
3197.36 3166
3197.89 3520
3198.42 3279
3198.96 3165
3199.49 2971
3200.02 3103
3200.56 3111
3201.09 3113
3201.62 3282
3202.16 3230
3202.69 2988
3203.23 2917
3203.76 3126
3204.29 2933
3204.83 2791
3205.36 2830
3205.89 2630
3206.43 2596
3206.96 2714
3207.50 2669
3208.03 2472
3208.57 2481
3209.10 2533
3209.63 2634
3210.17 2536
3210.70 2578
3211.24 2678
3211.77 2695
3212.31 2629
3212.84 2778
3213.37 2687
3213.91 2669
3214.44 2566
3214.98 2619
3215.51 2826
3216.05 2676
3216.58 2413
3217.12 2511
3217.65 2527
3218.19 2783
3218.72 2512
3219.26 2580
3219.79 2426
3220.33 2493
3220.86 2458
3221.40 2617
3221.93 2815
3222.47 2674
3223.00 2535
3223.54 2477
3224.08 2593
3224.61 2643
3225.15 2730
3225.68 2967
3226.22 2768
3226.75 2904
3227.29 2992
3227.83 2792
3228.36 2815
3228.90 2808
3229.43 2668
3229.97 2805
3230.50 2697
3231.04 2579
3231.58 2623
3232.11 2607
3232.65 2411
3233.19 2660
3233.72 2737
3234.26 2541
3234.79 2377
3235.33 2727
3235.87 2562
3236.40 2421
3236.94 2778
3237.48 2878
3238.01 2724
3238.55 2525
3239.09 2731
3239.62 2868
3240.16 2751
3240.70 2892
3241.23 2756
3241.77 2679
3242.31 2637
3242.85 2818
3243.38 2767
3243.92 2662
3244.46 2866
3244.99 2680
3245.53 2531
3246.07 2685
3246.61 2750
3247.14 2571
3247.68 2473
3248.22 2645
3248.76 2544
3249.29 2465
3249.83 2590
3250.37 2699
3250.91 2717
3251.44 2563
3251.98 2559
3252.52 2545
3253.06 2776
3253.60 2753
3254.13 2872
3254.67 2882
3255.21 2744
3255.75 2644
3256.29 2912
3256.82 2862
3257.36 3161
3257.90 3077
3258.44 3197
3258.98 3289
3259.52 3270
3260.05 3588
3260.59 3567
3261.13 3889
3261.67 3978
3262.21 4135
3262.75 4600
3263.29 4786
3263.82 5127
3264.36 5039
3264.90 5586
3265.44 5647
3265.98 5880
3266.52 5987
3267.06 6445
3267.60 6563
3268.14 6562
3268.68 6881
3269.21 6526
3269.75 6235
3270.29 5655
3270.83 5360
3271.37 4866
3271.91 4344
3272.45 3890
3272.99 3562
3273.53 3611
3274.07 3417
3274.61 3164
3275.15 3439
3275.69 3398
3276.23 3199
3276.77 3205
3277.31 3326
3277.85 3354
3278.39 3345
3278.93 3585
3279.47 3466
3280.01 3632
3280.55 3712
3281.09 3721
3281.63 3769
3282.17 3910
3282.71 3797
3283.25 3827
3283.79 4119
3284.33 3888
3284.87 3774
3285.41 3948
3285.95 4059
3286.49 3850
3287.03 3760
3287.57 3706
3288.11 3610
3288.66 3586
3289.20 3570
3289.74 3694
3290.28 3594
3290.82 3832
3291.36 3600
3291.90 3423
3292.44 3740
3292.98 4103
3293.52 4225
3294.07 4306
3294.61 4567
3295.15 4902
3295.69 5254
3296.23 5763
3296.77 5671
3297.31 5682
3297.86 5595
3298.40 5584
3298.94 5541
3299.48 5033
3300.02 4494
3300.56 4482
3301.11 4355
3301.65 3630
3302.19 3845
3302.73 3557
3303.27 3298
3303.82 3305
3304.36 3276
3304.90 3151
3305.44 3146
3305.99 3218
3306.53 3173
3307.07 3220
3307.61 3314
3308.15 3337
3308.70 3022
3309.24 3335
3309.78 3226
3310.32 3245
3310.87 3540
3311.41 3610
3311.95 3615
3312.50 3405
3313.04 3488
3313.58 3592
3314.12 3773
3314.67 4040
3315.21 4439
3315.75 4778
3316.30 4603
3316.84 5018
3317.38 5243
3317.93 5028
3318.47 4942
3319.01 4959
3319.56 4523
3320.10 4332
3320.64 4311
3321.19 4026
3321.73 3711
3322.27 3366
3322.82 3289
3323.36 3312
3323.90 3467
3324.45 3079
3324.99 3146
3325.54 3248
3326.08 3437
3326.62 3275
3327.17 3156
3327.71 3194
3328.26 3196
3328.80 2959
3329.34 2912
3329.89 2747
3330.43 2745
3330.98 2912
3331.52 3069
3332.07 2964
3332.61 3008
3333.15 3037
3333.70 3009
3334.24 3313
3334.79 3356
3335.33 3488
3335.88 3402
3336.42 3519
3336.97 3556
3337.51 3686
3338.06 3596
3338.60 3688
3339.15 3716
3339.69 3670
3340.24 3490
3340.78 3508
3341.33 3360
3341.87 3472
3342.42 3216
3342.96 3032
3343.51 3097
3344.05 3256
3344.60 3229
3345.14 2886
3345.69 2820
3346.23 2813
3346.78 2930
3347.33 2838
3347.87 2877
3348.42 2737
3348.96 2825
3349.51 2901
3350.05 2908
3350.60 2868
3351.15 2958
3351.69 3109
3352.24 3065
3352.78 3251
3353.33 3231
3353.88 3204
3354.42 3100
3354.97 3231
3355.52 3409
3356.06 3329
3356.61 2985
3357.15 3075
3357.70 3251
3358.25 3139
3358.79 3373
3359.34 3040
3359.89 2963
3360.43 3065
3360.98 2932
3361.53 2999
3362.07 3046
3362.62 2900
3363.17 2942
3363.72 2879
3364.26 2819
3364.81 2884
3365.36 2856
3365.90 2629
3366.45 2490
3367.00 2591
3367.55 2899
3368.09 2735
3368.64 2634
3369.19 2653
3369.73 2617
3370.28 2660
3370.83 2580
3371.38 2561
3371.92 2849
3372.47 2718
3373.02 2616
3373.57 2552
3374.12 2683
3374.66 2505
3375.21 2674
3375.76 2679
3376.31 2554
3376.86 2456
3377.40 2394
3377.95 2567
3378.50 2472
3379.05 2394
3379.60 2296
3380.14 2459
3380.69 2600
3381.24 2555
3381.79 2704
3382.34 2575
3382.89 2633
3383.44 2782
3383.98 2490
3384.53 2616
3385.08 2692
3385.63 2476
3386.18 2773
3386.73 2735
3387.28 2557
3387.83 2875
3388.37 2724
3388.92 2556
3389.47 2472
3390.02 2732
3390.57 2712
3391.12 2636
3391.67 2580
3392.22 2406
3392.77 2418
3393.32 2492
3393.87 2603
3394.42 2558
3394.97 2556
3395.52 2603
3396.06 2327
3396.61 2471
3397.16 2524
3397.71 2376
3398.26 2437
3398.81 2488
3399.36 2364
3399.91 2310
3400.46 2567
3401.01 2699
3401.56 2823
3402.11 3225
3402.66 3417
3403.21 3421
3403.76 3757
3404.31 4161
3404.86 4160
3405.41 4412
3405.96 4107
3406.52 3917
3407.07 3696
3407.62 3510
3408.17 3401
3408.72 3197
3409.27 3161
3409.82 2934
3410.37 2999
3410.92 2700
3411.47 2461
3412.02 2533
3412.57 2430
3413.12 2404
3413.68 2356
3414.23 2452
3414.78 2666
3415.33 2267
3415.88 2359
3416.43 2517
3416.98 2459
3417.53 2536
3418.08 2554
3418.64 2715
3419.19 2601
3419.74 2629
3420.29 2746
3420.84 2972
3421.39 3115
3421.95 3154
3422.50 3192
3423.05 3152
3423.60 3351
3424.15 3636
3424.70 3595
3425.26 3523
3425.81 3545
3426.36 3834
3426.91 3590
3427.46 3253
3428.02 3261
3428.57 3075
3429.12 2880
3429.67 2902
3430.23 2932
3430.78 2936
3431.33 2822
3431.88 2608
3432.44 2750
3432.99 2695
3433.54 2889
3434.09 2807
3434.65 2738
3435.20 2691
3435.75 2642
3436.30 2824
3436.86 2921
3437.41 2801
3437.96 2523
3438.52 2554
3439.07 2646
3439.62 2572
3440.18 2674
3440.73 2608
3441.28 2684
3441.84 2636
3442.39 2920
3442.94 3027
3443.50 2888
3444.05 2826
3444.60 2864
3445.16 3071
3445.71 2706
3446.26 2548
3446.82 2769
3447.37 2535
3447.92 2454
3448.48 2627
3449.03 2585
3449.59 2719
3450.14 2500
3450.69 2700
3451.25 2692
3451.80 2705
3452.36 2687
3452.91 2915
3453.47 2607
3454.02 2556
3454.57 2619
3455.13 2540
3455.68 2491
3456.24 2572
3456.79 2516
3457.35 2363
3457.90 2360
3458.46 2413
3459.01 2387
3459.56 2445
3460.12 2493
3460.67 2563
3461.23 2711
3461.78 2259
3462.34 2311
3462.89 2566
3463.45 2585
3464.00 2584
3464.56 2320
3465.11 2460
3465.67 2593
3466.22 2535
3466.78 2405
3467.34 2526
3467.89 2589
3468.45 2392
3469.00 2529
3469.56 2372
3470.11 2468
3470.67 2688
3471.22 2619
3471.78 2755
3472.34 2813
3472.89 2842
3473.45 2967
3474.00 3006
3474.56 3113
3475.11 2878
3475.67 2831
3476.23 2810
3476.78 3031
3477.34 3048
3477.89 3053
3478.45 3048
3479.01 3025
3479.56 3064
3480.12 3129
3480.68 3132
3481.23 3184
3481.79 3337
3482.35 3382
3482.90 3248
3483.46 2977
3484.02 3018
3484.57 3165
3485.13 3475
3485.69 3452
3486.24 3500
3486.80 3292
3487.36 3504
3487.91 3642
3488.47 3448
3489.03 3789
3489.58 4207
3490.14 4651
3490.70 5220
3491.26 5527
3491.81 6438
3492.37 7075
3492.93 7848
3493.49 8447
3494.04 8492
3494.60 9022
3495.16 9039
3495.72 8809
3496.27 7986
3496.83 7576
3497.39 7448
3497.95 7410
3498.50 7034
3499.06 7842
3499.62 8606
3500.18 8975
3500.74 9250
3501.29 9194
3501.85 9101
3502.41 9290
3502.97 8619
3503.53 7419
3504.09 6855
3504.64 6563
3505.20 6262
3505.76 5883
3506.32 5526
3506.88 5576
3507.44 5420
3507.99 5130
3508.55 5045
3509.11 5053
3509.67 4800
3510.23 4958
3510.79 4656
3511.35 4366
3511.91 4175
3512.46 4197
3513.02 3926
3513.58 4093
3514.14 4318
3514.70 4384
3515.26 4394
3515.82 4924
3516.38 5056
3516.94 4936
3517.50 5236
3518.06 5765
3518.62 5655
3519.18 5489
3519.74 5728
3520.29 5590
3520.85 5223
3521.41 5240
3521.97 4888
3522.53 4526
3523.09 4729
3523.65 4643
3524.21 4494
3524.77 4288
3525.33 3970
3525.89 3968
3526.45 3960
3527.01 3838
3527.57 3368
3528.13 3326
3528.69 3464
3529.25 3292
3529.81 3305
3530.37 3157
3530.94 3124
3531.50 3140
3532.06 3126
3532.62 3159
3533.18 2773
3533.74 3010
3534.30 2798
3534.86 2852
3535.42 2861
3535.98 3073
3536.54 3265
3537.10 3143
3537.66 3151
3538.22 3198
3538.79 3062
3539.35 3315
3539.91 3578
3540.47 3660
3541.03 3947
3541.59 4511
3542.15 4844
3542.71 5230
3543.28 5768
3543.84 6269
3544.40 6248
3544.96 6302
3545.52 6779
3546.08 6558
3546.64 6152
3547.21 5755
3547.77 5076
3548.33 4745
3548.89 4610
3549.45 4090
3550.02 3902
3550.58 3831
3551.14 3861
3551.70 3653
3552.26 3743
3552.83 3763
3553.39 3824
3553.95 3731
3554.51 3683
3555.07 3720
3555.64 3625
3556.20 3528
3556.76 3390
3557.32 3266
3557.89 3299
3558.45 3080
3559.01 2999
3559.58 3043
3560.14 2988
3560.70 2831
3561.26 2815
3561.83 3082
3562.39 3166
3562.95 2897
3563.52 2923
3564.08 2961
3564.64 2935
3565.20 2930
3565.77 2922
3566.33 2864
3566.89 2753
3567.46 2930
3568.02 2817
3568.58 2779
3569.15 2759
3569.71 2913
3570.27 2790
3570.84 2501
3571.40 2585
3571.97 2863
3572.53 2687
3573.09 2970
3573.66 2895
3574.22 2764
3574.78 2852
3575.35 2907
3575.91 2737
3576.48 2846
3577.04 2962
3577.60 3027
3578.17 2914
3578.73 2817
3579.30 2673
3579.86 2699
3580.43 2788
3580.99 2685
3581.55 2667
3582.12 2814
3582.68 2671
3583.25 2521
3583.81 2619
3584.38 2701
3584.94 2748
3585.51 2861
3586.07 2664
3586.64 2799
3587.20 2591
3587.77 2416
3588.33 2541
3588.90 2418
3589.46 2586
3590.03 2593
3590.59 2724
3591.16 2815
3591.72 2556
3592.29 2725
3592.85 2654
3593.42 2552
3593.98 2642
3594.55 2688
3595.11 2633
3595.68 2760
3596.24 2750
3596.81 2467
3597.38 2609
3597.94 2693
3598.51 2921
3599.07 2639
3599.64 2637
3600.21 2832
3600.77 2959
3601.34 2837
3601.90 2838
3602.47 2952
3603.04 2906
3603.60 2953
3604.17 2991
3604.73 2813
3605.30 2903
3605.87 2882
3606.43 2729
3607.00 2891
3607.57 2885
3608.13 2766
3608.70 2660
3609.27 2637
3609.83 2541
3610.40 2564
3610.97 2644
3611.53 2833
3612.10 2714
3612.67 2762
3613.23 2635
3613.80 3175
3614.37 3642
3614.93 4381
3615.50 5285
3616.07 6363
3616.64 7743
3617.20 8637
3617.77 10496
3618.34 12040
3618.90 13418
3619.47 13893
3620.04 14585
3620.61 14860
3621.17 14170
3621.74 13502
3622.31 11971
3622.88 10432
3623.45 9037
3624.01 7478
3624.58 6421
3625.15 5232
3625.72 4724
3626.28 4052
3626.85 3635
3627.42 3426
3627.99 3197
3628.56 2901
3629.12 2862
3629.69 2882
3630.26 2956
3630.83 2934
3631.40 3154
3631.97 2806
3632.53 2589
3633.10 2794
3633.67 2755
3634.24 2697
3634.81 2830
3635.38 2685
3635.95 2629
3636.51 2388
3637.08 2533
3637.65 2826
3638.22 2800
3638.79 2884
3639.36 2927
3639.93 2902
3640.50 3121
3641.07 3312
3641.64 3311
3642.20 3445
3642.77 3665
3643.34 3666
3643.91 3862
3644.48 3880
3645.05 3912
3645.62 3869
3646.19 4174
3646.76 4373
3647.33 4335
3647.90 4291
3648.47 4239
3649.04 4170
3649.61 4048
3650.18 4101
3650.75 4127
3651.32 3938
3651.89 3804
3652.46 3814
3653.03 3924
3653.60 3953
3654.17 3831
3654.74 3596
3655.31 3925
3655.88 4136
3656.45 4026
3657.02 3993
3657.59 3812
3658.16 3926
3658.73 4035
3659.30 4020
3659.87 3842
3660.44 4111
3661.01 4042
3661.58 4025
3662.15 3869
3662.73 4006
3663.30 3775
3663.87 3615
3664.44 3769
3665.01 3845
3665.58 3812
3666.15 3659
3666.72 3619
3667.29 3853
3667.86 4551
3668.44 4575
3669.01 4165
3669.58 4273
3670.15 4260
3670.72 3792
3671.29 3870
3671.86 3815
3672.44 3644
3673.01 3460
3673.58 3413
3674.15 3486
3674.72 3192
3675.29 3465
3675.87 3492
3676.44 3475
3677.01 3356
3677.58 3195
3678.15 3124
3678.73 3401
3679.30 3077
3679.87 2757
3680.44 3177
3681.01 3205
3681.59 2999
3682.16 2916
3682.73 2745
3683.30 2592
3683.88 2788
3684.45 2819
3685.02 2791
3685.59 2470
3686.17 2514
3686.74 2712
3687.31 2707
3687.88 2762
3688.46 2661
3689.03 2722
3689.60 2829
3690.18 3030
3690.75 2950
3691.32 2831
3691.89 3167
3692.47 3169
3693.04 3201
3693.61 3032
3694.19 2891
3694.76 2959
3695.33 2918
3695.91 2920
3696.48 2794
3697.05 2873
3697.63 2936
3698.20 3056
3698.77 2984
3699.35 3045
3699.92 3049
3700.50 3027
3701.07 3042
3701.64 3098
3702.22 2920
3702.79 2814
3703.36 2826
3703.94 2835
3704.51 2862
3705.09 2761
3705.66 2792
3706.24 2634
3706.81 2768
3707.38 2854
3707.96 2914
3708.53 2972
3709.11 2821
3709.68 2691
3710.26 2709
3710.83 2843
3711.40 2786
3711.98 2919
3712.55 3102
3713.13 3115
3713.70 3057
3714.28 2811
3714.85 3030
3715.43 3139
3716.00 2649
3716.58 2452
3717.15 2616
3717.73 2928
3718.30 2764
3718.88 2581
3719.45 2582
3720.03 2733
3720.60 2772
3721.18 2650
3721.75 2443
3722.33 2582
3722.91 2778
3723.48 2603
3724.06 2528
3724.63 2541
3725.21 2547
3725.78 2375
3726.36 2423
3726.94 2551
3727.51 2535
3728.09 2646
3728.66 2623
3729.24 2606
3729.81 2781
3730.39 3084
3730.97 3196
3731.54 3331
3732.12 3838
3732.70 4065
3733.27 4398
3733.85 4615
3734.42 5051
3735.00 5046
3735.58 5222
3736.15 5294
3736.73 5091
3737.31 4510
3737.88 4351
3738.46 4278
3739.04 3975
3739.61 3271
3740.19 3106
3740.77 2821
3741.34 2710
3741.92 2509
3742.50 2388
3743.08 2390
3743.65 2360
3744.23 2531
3744.81 2516
3745.38 2370
3745.96 2245
3746.54 2253
3747.12 2255
3747.69 2387
3748.27 2403
3748.85 2174
3749.43 2116
3750.00 2082
3750.58 2024
3751.16 2165
3751.74 2256
3752.31 2222
3752.89 2139
3753.47 2113
3754.05 2188
3754.62 2246
3755.20 2221
3755.78 2146
3756.36 2109
3756.94 2248
3757.52 2374
3758.09 2509
3758.67 2292
3759.25 2261
3759.83 2525
3760.41 2642
3760.99 2566
3761.56 2806
3762.14 2645
3762.72 2689
3763.30 2690
3763.88 2969
3764.46 2624
3765.04 2465
3765.61 2416
3766.19 2503
3766.77 2735
3767.35 2483
3767.93 2456
3768.51 2466
3769.09 2402
3769.67 2436
3770.25 2702
3770.82 2621
3771.40 2669
3771.98 2612
3772.56 2742
3773.14 2483
3773.72 2461
3774.30 2504
3774.88 2632
3775.46 2561
3776.04 2666
3776.62 2482
3777.20 2506
3777.78 2392
3778.36 2341
3778.94 2500
3779.52 2378
3780.10 2465
3780.68 2527
3781.26 2432
3781.84 2482
3782.42 2491
3783.00 2320
3783.58 2278
3784.16 2404
3784.74 2373
3785.32 2293
3785.90 2434
3786.48 2326
3787.06 2290
3787.64 2294
3788.22 2430
3788.80 2485
3789.38 2214
3789.96 2446
3790.54 2544
3791.12 2625
3791.70 2629
3792.29 2348
3792.87 2566
3793.45 2479
3794.03 2298
3794.61 2471
3795.19 2410
3795.77 2506
3796.35 2511
3796.93 2564
3797.51 2683
3798.10 2436
3798.68 2407
3799.26 2523
3799.84 2359
3800.42 2403
3801.00 2468
3801.58 2536
3802.17 2643
3802.75 2543
3803.33 2632
3803.91 2758
3804.49 2561
3805.07 2489
3805.66 2566
3806.24 2681
3806.82 2737
3807.40 2637
3807.98 2551
3808.57 2822
3809.15 2894
3809.73 3010
3810.31 3066
3810.89 3149
3811.48 3163
3812.06 3072
3812.64 2985
3813.22 3198
3813.81 2987
3814.39 3150
3814.97 2945
3815.55 2967
3816.14 2877
3816.72 2965
3817.30 2993
3817.88 3124
3818.47 3241
3819.05 3256
3819.63 3149
3820.22 2827
3820.80 2813
3821.38 2557
3821.97 2522
3822.55 2544
3823.13 2558
3823.72 2522
3824.30 2559
3824.88 2588
3825.46 2827
3826.05 2363
3826.63 2283
3827.22 2602
3827.80 2608
3828.38 2600
3828.97 2787
3829.55 2561
3830.13 2558
3830.72 2525
3831.30 2832
3831.88 2646
3832.47 2646
3833.05 2678
3833.64 2802
3834.22 2604
3834.80 2590
3835.39 2630
3835.97 2632
3836.56 2548
3837.14 2584
3837.73 2436
3838.31 2606
3838.89 2635
3839.48 2583
3840.06 2497
3840.65 2588
3841.23 2866
3841.82 2667
3842.40 2820
3842.99 2765
3843.57 2929
3844.16 3053
3844.74 2909
3845.33 2800
3845.91 2940
3846.50 3137
3847.08 2982
3847.67 2918
3848.25 2743
3848.84 2926
3849.42 2846
3850.01 2748
3850.59 2655
3851.18 2695
3851.76 2929
3852.35 2759
3852.93 2923
3853.52 3093
3854.10 2939
3854.69 2868
3855.27 3014
3855.86 3171
3856.45 3467
3857.03 3727
3857.62 3906
3858.20 4105
3858.79 4886
3859.38 6053
3859.96 6923
3860.55 7751
3861.13 8559
3861.72 10128
3862.31 11052
3862.89 12000
3863.48 12724
3864.06 13646
3864.65 13720
3865.24 13873
3865.82 13959
3866.41 14745
3867.00 14777
3867.58 13852
3868.17 13161
3868.76 12245
3869.34 10841
3869.93 9802
3870.52 9145
3871.10 8215
3871.69 7330
3872.28 6766
3872.86 6101
3873.45 6296
3874.04 6030
3874.63 5839
3875.21 5896
3875.80 6067
3876.39 6223
3876.97 6033
3877.56 6076
3878.15 6405
3878.74 5656
3879.32 5735
3879.91 5891
3880.50 5936
3881.09 5499
3881.67 4868
3882.26 4866
3882.85 4615
3883.44 4125
3884.03 3846
3884.61 3864
3885.20 3969
3885.79 3845
3886.38 3559
3886.96 3640
3887.55 4056
3888.14 3844
3888.73 3674
3889.32 3948
3889.91 4269
3890.49 4369
3891.08 4205
3891.67 4011
3892.26 4105
3892.85 4152
3893.44 4088
3894.02 4023
3894.61 3678
3895.20 3801
3895.79 3505
3896.38 3419
3896.97 3478
3897.56 3230
3898.15 3255
3898.73 3281
3899.32 3379
3899.91 3139
3900.50 3131
3901.09 3247
3901.68 3270
3902.27 3061
3902.86 3211
3903.45 3175
3904.04 2968
3904.63 3222
3905.22 2989
3905.81 2735
3906.39 2643
3906.98 2613
3907.57 2791
3908.16 2718
3908.75 2642
3909.34 2691
3909.93 2507
3910.52 2686
3911.11 2729
3911.70 2641
3912.29 2793
3912.88 2787
3913.47 2603
3914.06 2629
3914.65 2595
3915.24 2468
3915.83 2569
3916.42 2562
3917.01 2878
3917.60 2626
3918.19 2919
3918.78 2973
3919.37 2991
3919.97 2736
3920.56 2817
3921.15 2740
3921.74 2820
3922.33 2755
3922.92 2578
3923.51 2565
3924.10 2662
3924.69 2692
3925.28 2810
3925.87 2595
3926.46 2597
3927.06 2568
3927.65 2494
3928.24 2568
3928.83 2602
3929.42 2660
3930.01 2490
3930.60 2600
3931.19 2690
3931.79 2628
3932.38 2593
3932.97 2538
3933.56 2492
3934.15 2490
3934.74 2453
3935.33 2574
3935.93 2443
3936.52 2491
3937.11 2658
3937.70 2473
3938.29 2578
3938.89 2676
3939.48 2576
3940.07 2342
3940.66 2421
3941.25 2674
3941.85 2548
3942.44 2655
3943.03 2797
3943.62 2725
3944.22 2653
3944.81 2678
3945.40 2764
3945.99 2620
3946.59 2355
3947.18 2453
3947.77 2565
3948.36 2530
3948.96 2434
3949.55 2277
3950.14 2298
3950.73 2390
3951.33 2397
3951.92 2425
3952.51 2332
3953.11 2156
3953.70 2258
3954.29 2191
3954.89 2124
3955.48 2058
3956.07 2287
3956.66 2419
3957.26 2325
3957.85 2280
3958.44 2214
3959.04 2158
3959.63 2296
3960.23 2270
3960.82 2211
3961.41 2112
3962.01 2135
3962.60 2229
3963.19 2397
3963.79 2212
3964.38 2116
3964.98 2078
3965.57 2145
3966.16 2092
3966.76 2103
3967.35 2225
3967.95 2377
3968.54 2170
3969.13 2266
3969.73 2164
3970.32 2171
3970.92 2366
3971.51 2271
3972.11 2210
3972.70 2192
3973.29 2319
3973.89 2194
3974.48 2238
3975.08 2344
3975.67 2380
3976.27 2443
3976.86 2402
3977.46 2401
3978.05 2514
3978.65 2494
3979.24 2697
3979.84 2654
3980.43 2752
3981.03 2540
3981.62 2426
3982.22 2514
3982.81 2364
3983.41 2420
3984.00 2435
3984.60 2448
3985.19 2509
3985.79 2366
3986.39 2356
3986.98 2358
3987.58 2332
3988.17 2430
3988.77 2477
3989.36 2499
3989.96 2392
3990.56 2559
3991.15 2439
3991.75 2462
3992.34 2257
3992.94 2324
3993.54 2334
3994.13 2308
3994.73 2450
3995.32 2445
3995.92 2517
3996.52 2594
3997.11 2622
3997.71 2853
3998.31 2753
3998.90 3061
3999.50 3236
4000.09 3176
4000.69 3451
4001.29 3827
4001.88 3821
4002.48 4024
4003.08 3926
4003.68 3675
4004.27 3472
4004.87 3170
4005.47 3128
4006.06 2955
4006.66 2971
4007.26 2703
4007.85 2813
4008.45 2740
4009.05 2704
4009.65 2840
4010.24 2704
4010.84 2732
4011.44 2727
4012.04 2737
4012.63 2608
4013.23 2598
4013.83 2654
4014.43 2610
4015.02 2486
4015.62 2688
4016.22 2676
4016.82 2776
4017.41 2812
4018.01 3002
4018.61 3045
4019.21 2816
4019.81 2929
4020.40 2883
4021.00 2937
4021.60 2623
4022.20 2621
4022.80 2599
4023.39 2523
4023.99 2525
4024.59 2602
4025.19 2440
4025.79 2744
4026.39 2610
4026.99 2589
4027.58 2765
4028.18 2884
4028.78 2873
4029.38 3210
4029.98 3198
4030.58 3442
4031.18 3470
4031.78 3425
4032.37 3264
4032.97 2916
4033.57 3347
4034.17 2951
4034.77 2916
4035.37 2992
4035.97 2947
4036.57 2700
4037.17 2668
4037.77 2532
4038.37 2614
4038.97 2762
4039.56 2460
4040.16 2404
4040.76 2550
4041.36 2595
4041.96 2588
4042.56 2363
4043.16 2110
4043.76 2206
4044.36 2145
4044.96 2205
4045.56 2398
4046.16 2369
4046.76 2198
4047.36 2302
4047.96 2380
4048.56 2243
4049.16 2251
4049.76 2339
4050.36 2417
4050.96 2377
4051.56 2466
4052.16 2385
4052.76 2486
4053.37 2197
4053.97 2017
4054.57 2144
4055.17 2189
4055.77 2187
4056.37 2156
4056.97 2042
4057.57 1996
4058.17 2028
4058.77 2027
4059.37 2100
4059.97 2000
4060.57 1869
4061.18 2057
4061.78 2024
4062.38 1942
4062.98 2020
4063.58 2036
4064.18 2079
4064.78 2104
4065.38 2049
4065.99 2009
4066.59 2166
4067.19 2041
4067.79 1967
4068.39 1872
4068.99 1977
4069.60 2148
4070.20 2051
4070.80 1927
4071.40 2011
4072.00 1960
4072.60 1945
4073.21 1893
4073.81 1960
4074.41 1926
4075.01 2026
4075.62 2006
4076.22 1965
4076.82 1971
4077.42 1989
4078.02 1870
4078.63 1785
4079.23 1939
4079.83 2089
4080.43 2211
4081.04 1871
4081.64 1981
4082.24 2117
4082.84 2151
4083.45 2160
4084.05 2079
4084.65 2059
4085.26 2024
4085.86 2035
4086.46 2145
4087.06 2016
4087.67 2136
4088.27 1916
4088.87 1930
4089.48 1990
4090.08 1868
4090.68 1857
4091.29 1901
4091.89 1885
4092.49 1958
4093.10 2030
4093.70 1902
4094.30 1803
4094.91 2120
4095.51 2016
4096.11 2222
4096.72 2002
4097.32 1927
4097.93 2168
4098.53 2067
4099.13 1866
4099.74 1992
4100.34 1872
4100.95 1896
4101.55 1819
4102.15 1882
4102.76 1832
4103.36 1682
4103.97 1655
4104.57 1851
4105.18 1769
4105.78 1802
4106.38 1843
4106.99 1729
4107.59 1797
4108.20 1809
4108.80 1698
4109.41 1811
4110.01 1674
4110.62 1785
4111.22 1932
4111.83 1837
4112.43 1724
4113.04 1740
4113.64 1923
4114.25 1818
4114.85 1742
4115.46 1900
4116.06 1757
4116.67 1851
4117.27 1812
4117.88 1864
4118.48 1962
4119.09 1786
4119.69 1773
4120.30 1652
4120.90 1594
4121.51 1780
4122.11 1700
4122.72 1758
4123.33 1801
4123.93 1874
4124.54 1823
4125.14 1805
4125.75 1815
4126.35 1762
4126.96 1835
4127.57 1824
4128.17 1907
4128.78 1907
4129.39 1838
4129.99 1917
4130.60 1913
4131.20 1870
4131.81 1859
4132.42 1662
4133.02 1792
4133.63 1920
4134.24 1879
4134.84 1984
4135.45 2041
4136.06 1947
4136.66 1917
4137.27 1800
4137.88 1820
4138.48 1901
4139.09 2058
4139.70 2193
4140.30 2310
4140.91 2162
4141.52 2204
4142.12 2335
4142.73 2204
4143.34 2213
4143.95 2329
4144.55 2230
4145.16 2235
4145.77 2073
4146.37 2071
4146.98 2185
4147.59 2008
4148.20 1857
4148.80 1882
4149.41 1857
4150.02 1846
4150.63 1915
4151.23 1889
4151.84 1946
4152.45 1827
4153.06 1803
4153.67 1894
4154.27 1731
4154.88 1676
4155.49 1769
4156.10 1810
4156.71 1815
4157.31 1779
4157.92 1948
4158.53 1785
4159.14 1825
4159.75 1894
4160.36 1837
4160.96 1783
4161.57 1792
4162.18 1691
4162.79 1712
4163.40 1753
4164.01 1762
4164.62 2063
4165.22 1857
4165.83 1930
4166.44 2102
4167.05 1992
4167.66 1985
4168.27 2073
4168.88 2153
4169.49 1868
4170.10 1933
4170.71 1954
4171.31 1991
4171.92 1909
4172.53 1816
4173.14 1780
4173.75 1716
4174.36 1866
4174.97 1807
4175.58 1802
4176.19 1976
4176.80 1941
4177.41 1960
4178.02 1860
4178.63 1969
4179.24 1941
4179.85 1908
4180.46 2031
4181.07 2108
4181.68 1986
4182.29 1921
4182.90 1861
4183.51 1781
4184.12 1911
4184.73 1941
4185.34 1961
4185.95 1922
4186.56 1779
4187.17 1805
4187.78 1880
4188.39 1720
4189.00 1834
4189.61 1955
4190.22 1982
4190.83 1958
4191.44 1929
4192.05 1859
4192.66 1936
4193.28 2054
4193.89 2014
4194.50 2070
4195.11 1922
4195.72 2189
4196.33 2177
4196.94 1994
4197.55 2002
4198.16 1948
4198.77 2001
4199.39 2069
4200.00 2076
4200.61 2002
4201.22 1936
4201.83 1950
4202.44 1978
4203.05 2025
4203.67 1935
4204.28 1860
4204.89 1813
4205.50 1875
4206.11 1975
4206.72 1969
4207.34 1958
4207.95 2041
4208.56 2117
4209.17 2079
4209.78 2033
4210.40 1947
4211.01 2008
4211.62 2054
4212.23 2032
4212.84 2066
4213.46 2134
4214.07 2096
4214.68 1953
4215.29 1955
4215.91 2199
4216.52 2130
4217.13 2053
4217.74 2078
4218.36 2180
4218.97 2272
4219.58 2285
4220.19 2479
4220.81 2551
4221.42 2785
4222.03 3236
4222.65 3422
4223.26 3481
4223.87 3688
4224.48 4147
4225.10 3995
4225.71 4156
4226.32 4097
4226.94 4235
4227.55 4348
4228.16 4026
4228.78 4168
4229.39 4213
4230.00 4021
4230.62 3922
4231.23 3816
4231.85 3768
4232.46 4004
4233.07 3581
4233.69 3380
4234.30 2995
4234.91 2794
4235.53 2638
4236.14 2503
4236.76 2585
4237.37 2488
4237.98 2516
4238.60 2743
4239.21 2565
4239.83 2552
4240.44 2520
4241.05 2417
4241.67 2393
4242.28 2437
4242.90 2330
4243.51 2204
4244.13 2090
4244.74 2372
4245.36 2223
4245.97 2179
4246.58 2129
4247.20 2328
4247.81 2207
4248.43 2028
4249.04 2148
4249.66 2302
4250.27 2490
4250.89 2198
4251.50 2343
4252.12 2541
4252.73 2212
4253.35 2176
4253.96 2292
4254.58 2440
4255.19 2228
4255.81 2203
4256.43 2181
4257.04 2103
4257.66 1909
4258.27 2066
4258.89 2218
4259.50 2104
4260.12 2091
4260.73 1952
4261.35 1836
4261.97 1905
4262.58 2046
4263.20 2194
4263.81 2300
4264.43 2189
4265.05 2095
4265.66 2109
4266.28 2132
4266.89 2127
4267.51 2068
4268.13 2093
4268.74 2102
4269.36 2153
4269.98 2030
4270.59 1885
4271.21 2055
4271.82 1925
4272.44 2183
4273.06 2100
4273.67 2117
4274.29 2495
4274.91 2466
4275.52 2491
4276.14 2539
4276.76 2624
4277.38 2880
4277.99 2843
4278.61 2572
4279.23 2533
4279.84 2630
4280.46 2540
4281.08 2509
4281.69 2440
4282.31 2419
4282.93 2344
4283.55 2098
4284.16 1925
4284.78 2151
4285.40 1923
4286.02 1873
4286.63 1894
4287.25 1868
4287.87 2046
4288.49 2032
4289.10 1830
4289.72 1846
4290.34 1794
4290.96 1837
4291.58 1851
4292.19 1845
4292.81 1758
4293.43 1760
4294.05 1842
4294.67 1803
4295.28 1859
4295.90 1800
4296.52 1840
4297.14 1976
4297.76 1871
4298.38 1900
4298.99 1880
4299.61 1760
4300.23 1784
4300.85 1823
4301.47 1857
4302.09 2021
4302.71 1904
4303.33 1920
4303.94 2065
4304.56 1968
4305.18 2045
4305.80 1870
4306.42 1845
4307.04 1921
4307.66 1832
4308.28 1726
4308.90 1946
4309.52 1946
4310.13 1904
4310.75 1970
4311.37 1977
4311.99 1921
4312.61 2038
4313.23 1985
4313.85 2013
4314.47 1739
4315.09 1735
4315.71 1777
4316.33 1810
4316.95 1814
4317.57 1738
4318.19 1741
4318.81 1716
4319.43 1858
4320.05 1852
4320.67 1783
4321.29 1767
4321.91 1792
4322.53 1735
4323.15 1777
4323.77 2003
4324.39 1957
4325.01 2136
4325.63 2074
4326.25 1850
4326.87 1985
4327.49 2020
4328.11 2021
4328.73 2060
4329.35 2129
4329.97 2065
4330.60 2085
4331.22 1923
4331.84 2080
4332.46 1956
4333.08 1886
4333.70 1787
4334.32 1799
4334.94 2062
4335.56 1841
4336.18 1875
4336.80 2176
4337.43 1984
4338.05 2145
4338.67 2114
4339.29 2027
4339.91 2138
4340.53 2068
4341.15 2132
4341.78 2093
4342.40 2265
4343.02 2270
4343.64 2644
4344.26 2938
4344.88 3263
4345.51 3674
4346.13 3956
4346.75 4411
4347.37 4953
4347.99 5736
4348.62 6059
4349.24 5934
4349.86 5933
4350.48 5603
4351.10 4910
4351.73 4606
4352.35 4220
4352.97 3770
4353.59 2888
4354.22 2755
4354.84 2593
4355.46 2473
4356.08 2487
4356.71 2395
4357.33 2433
4357.95 2499
4358.57 2391
4359.20 2362
4359.82 2356
4360.44 2104
4361.07 2332
4361.69 2430
4362.31 2401
4362.93 2305
4363.56 2321
4364.18 2155
4364.80 2066
4365.43 2241
4366.05 2362
4366.67 2050
4367.30 2019
4367.92 2120
4368.54 2165
4369.17 2103
4369.79 2081
4370.41 2180
4371.04 2083
4371.66 2022
4372.29 1805
4372.91 1731
4373.53 1830
4374.16 1853
4374.78 1971
4375.40 1851
4376.03 1758
4376.65 1623
4377.28 1806
4377.90 1843
4378.53 1947
4379.15 1995
4379.77 2005
4380.40 2142
4381.02 2026
4381.65 1963
4382.27 2189
4382.90 2273
4383.52 2105
4384.14 1960
4384.77 1778
4385.39 1903
4386.02 1856
4386.64 1938
4387.27 1843
4387.89 1882
4388.52 1898
4389.14 1944
4389.77 1948
4390.39 1811
4391.02 1980
4391.64 1946
4392.27 1865
4392.89 1811
4393.52 1740
4394.14 1890
4394.77 1971
4395.39 2071
4396.02 1953
4396.65 1736
4397.27 1929
4397.90 1873
4398.52 1950
4399.15 1658
4399.77 1806
4400.40 1907
4401.02 1932
4401.65 1951
4402.28 1998
4402.90 1940
4403.53 1938
4404.15 2178
4404.78 2023
4405.41 2113
4406.03 2364
4406.66 2386
4407.28 2320
4407.91 2481
4408.54 2523
4409.16 2934
4409.79 2818
4410.42 2654
4411.04 2710
4411.67 2789
4412.30 2831
4412.92 2694
4413.55 2441
4414.18 2352
4414.80 2397
4415.43 2265
4416.06 2102
4416.68 2096
4417.31 1938
4417.94 2110
4418.56 2063
4419.19 1975
4419.82 2030
4420.45 2044
4421.07 1836
4421.70 1957
4422.33 2148
4422.95 2098
4423.58 2033
4424.21 2163
4424.84 2175
4425.46 2117
4426.09 2129
4426.72 2156
4427.35 2104
4427.97 2065
4428.60 1934
4429.23 1695
4429.86 1961
4430.49 1958
4431.11 1954
4431.74 1850
4432.37 1866
4433.00 1771
4433.63 1872
4434.25 1827
4434.88 1939
4435.51 1894
4436.14 1898
4436.77 1951
4437.40 1920
4438.02 1944
4438.65 2188
4439.28 2010
4439.91 1940
4440.54 2042
4441.17 1981
4441.80 1949
4442.42 1817
4443.05 1812
4443.68 1907
4444.31 1958
4444.94 1811
4445.57 1821
4446.20 1862
4446.83 1673
4447.46 1812
4448.08 1984
4448.71 1997
4449.34 2083
4449.97 2102
4450.60 1913
4451.23 1961
4451.86 2126
4452.49 1898
4453.12 1865
4453.75 1998
4454.38 2045
4455.01 1987
4455.64 1958
4456.27 1892
4456.90 1943
4457.53 2108
4458.16 1843
4458.79 1833
4459.42 1917
4460.05 1877
4460.68 1881
4461.31 1799
4461.94 1816
4462.57 1753
4463.20 1725
4463.83 1953
4464.46 1960
4465.09 1805
4465.72 1711
4466.35 1630
4466.98 1799
4467.61 1703
4468.24 1820
4468.87 1919
4469.50 1981
4470.13 1790
4470.76 1835
4471.39 1787
4472.02 1752
4472.65 1861
4473.29 1854
4473.92 1664
4474.55 1687
4475.18 1802
4475.81 1694
4476.44 1694
4477.07 1708
4477.70 1715
4478.33 1784
4478.97 1767
4479.60 1700
4480.23 1723
4480.86 1585
4481.49 1752
4482.12 1901
4482.75 1864
4483.39 1810
4484.02 1834
4484.65 1887
4485.28 1916
4485.91 1784
4486.54 1706
4487.18 1740
4487.81 1944
4488.44 1936
4489.07 2092
4489.70 2060
4490.34 1843
4490.97 1842
4491.60 1978
4492.23 1992
4492.86 2207
4493.50 1956
4494.13 2016
4494.76 1853
4495.39 1798
4496.03 1923
4496.66 2136
4497.29 2047
4497.92 2077
4498.56 1899
4499.19 2070
4499.82 2252
4500.46 2338
4501.09 2380
4501.72 2399
4502.35 2460
4502.99 2543
4503.62 2431
4504.25 2311
4504.89 2224
4505.52 2208
4506.15 2325
4506.79 2311
4507.42 2143
4508.05 2129
4508.69 2120
4509.32 2041
4509.95 2073
4510.59 2110
4511.22 2074
4511.85 2010
4512.49 2047
4513.12 2129
4513.75 2100
4514.39 2230
4515.02 2293
4515.66 2284
4516.29 2245
4516.92 2264
4517.56 2440
4518.19 2361
4518.83 2184
4519.46 2268
4520.09 2364
4520.73 2222
4521.36 2223
4522.00 2512
4522.63 2553
4523.27 2419
4523.90 2446
4524.54 2620
4525.17 2690
4525.80 2517
4526.44 2780
4527.07 3073
4527.71 3706
4528.34 4268
4528.98 4992
4529.61 5929
4530.25 7348
4530.88 8890
4531.52 11079
4532.15 12340
4532.79 13306
4533.42 14734
4534.06 15069
4534.69 15329
4535.33 14400
4535.96 13487
4536.60 11776
4537.23 10220
4537.87 8934
4538.51 7161
4539.14 6028
4539.78 5063
4540.41 4109
4541.05 3565
4541.68 3326
4542.32 3001
4542.96 2793
4543.59 2821
4544.23 2613
4544.86 2414
4545.50 2491
4546.13 2532
4546.77 2252
4547.41 2110
4548.04 2225
4548.68 2167
4549.32 1927
4549.95 1956
4550.59 1895
4551.22 1872
4551.86 1939
4552.50 2001
4553.13 2090
4553.77 1975
4554.41 1845
4555.04 2069
4555.68 2021
4556.32 2115
4556.95 2243
4557.59 2296
4558.23 2331
4558.86 2185
4559.50 2425
4560.14 2770
4560.78 2709
4561.41 2957
4562.05 2903
4562.69 2810
4563.32 2816
4563.96 2917
4564.60 2726
4565.24 2716
4565.87 2772
4566.51 2912
4567.15 2774
4567.79 2585
4568.42 2580
4569.06 2682
4569.70 2636
4570.34 2755
4570.97 2767
4571.61 2923
4572.25 2746
4572.89 2705
4573.53 2634
4574.16 2614
4574.80 2592
4575.44 2442
4576.08 2416
4576.72 2290
4577.35 2542
4577.99 2364
4578.63 2248
4579.27 2310
4579.91 2033
4580.55 2275
4581.18 2296
4581.82 2150
4582.46 2124
4583.10 2217
4583.74 2304
4584.38 2247
4585.02 2209
4585.65 2214
4586.29 2134
4586.93 2307
4587.57 2335
4588.21 2109
4588.85 2179
4589.49 2176
4590.13 2110
4590.77 2461
4591.41 2645
4592.05 2647
4592.68 2856
4593.32 2904
4593.96 2844
4594.60 2915
4595.24 2756
4595.88 2587
4596.52 2657
4597.16 2524
4597.80 2382
4598.44 2310
4599.08 2326
4599.72 2266
4600.36 2379
4601.00 2320
4601.64 2387
4602.28 2344
4602.92 2295
4603.56 2225
4604.20 2315
4604.84 2425
4605.48 2466
4606.12 2511
4606.76 2438
4607.40 2634
4608.04 2461
4608.68 2507
4609.32 2381
4609.96 2438
4610.60 2336
4611.24 2423
4611.88 2334
4612.52 2420
4613.16 2275
4613.81 2224
4614.45 2373
4615.09 2376
4615.73 2364
4616.37 2449
4617.01 2611
4617.65 2237
4618.29 2285
4618.93 2576
4619.57 2370
4620.22 2215
4620.86 2283
4621.50 2119
4622.14 2053
4622.78 1938
4623.42 1926
4624.06 1848
4624.70 1638
4625.35 1743
4625.99 1966
4626.63 1930
4627.27 1803
4627.91 1908
4628.55 1877
4629.20 1971
4629.84 1871
4630.48 1946
4631.12 2053
4631.76 2190
4632.41 2266
4633.05 2392
4633.69 2532
4634.33 2554
4634.97 2749
4635.62 2580
4636.26 2378
4636.90 2446
4637.54 2574
4638.19 2468
4638.83 2226
4639.47 2146
4640.11 2297
4640.76 2421
4641.40 2409
4642.04 2511
4642.68 2504
4643.33 2544
4643.97 2568
4644.61 2355
4645.26 2508
4645.90 2575
4646.54 2305
4647.19 2301
4647.83 2441
4648.47 2285
4649.11 2509
4649.76 2646
4650.40 2549
4651.04 2729
4651.69 2787
4652.33 2860
4652.97 3102
4653.62 3295
4654.26 3441
4654.91 3405
4655.55 3377
4656.19 3433
4656.84 3052
4657.48 2923
4658.12 2940
4658.77 2825
4659.41 2540
4660.06 2387
4660.70 2111
4661.34 2235
4661.99 2204
4662.63 2161
4663.28 2067
4663.92 2056
4664.56 1882
4665.21 1897
4665.85 2031
4666.50 2033
4667.14 1969
4667.79 2015
4668.43 2046
4669.08 1949
4669.72 1881
4670.36 2070
4671.01 2096
4671.65 2003
4672.30 1964
4672.94 1994
4673.59 2029
4674.23 1920
4674.88 1844
4675.52 1825
4676.17 1913
4676.81 1867
4677.46 1842
4678.10 1860
4678.75 2170
4679.39 1924
4680.04 1806
4680.69 2066
4681.33 1963
4681.98 2054
4682.62 2009
4683.27 2000
4683.91 1929
4684.56 2041
4685.20 1965
4685.85 2016
4686.50 2082
4687.14 2085
4687.79 2115
4688.43 2202
4689.08 2143
4689.73 2260
4690.37 2104
4691.02 2050
4691.66 2018
4692.31 1996
4692.96 2171
4693.60 2059
4694.25 2041
4694.90 2000
4695.54 1880
4696.19 2091
4696.83 2027
4697.48 1928
4698.13 2014
4698.77 2113
4699.42 2291
4700.07 2553
4700.71 2716
4701.36 2794
4702.01 2992
4702.65 2985
4703.30 2588
4703.95 2610
4704.60 2515
4705.24 2520
4705.89 2374
4706.54 2381
4707.18 2165
4707.83 2194
4708.48 2285
4709.13 2334
4709.77 2288
4710.42 2255
4711.07 2394
4711.72 2354
4712.36 2310
4713.01 2187
4713.66 2215
4714.31 2211
4714.95 2222
4715.60 2100
4716.25 2084
4716.90 2187
4717.55 2241
4718.19 2155
4718.84 2245
4719.49 2087
4720.14 2072
4720.79 2188
4721.43 2383
4722.08 2192
4722.73 2187
4723.38 2489
4724.03 2473
4724.68 2419
4725.32 2474
4725.97 2461
4726.62 2447
4727.27 2461
4727.92 2662
4728.57 2714
4729.22 2682
4729.86 2512
4730.51 2586
4731.16 2500
4731.81 2465
4732.46 2352
4733.11 2180
4733.76 2191
4734.41 2089
4735.06 2141
4735.71 2023
4736.35 1868
4737.00 2074
4737.65 2138
4738.30 2059
4738.95 2002
4739.60 2156
4740.25 1917
4740.90 1929
4741.55 2043
4742.20 1955
4742.85 2064
4743.50 2038
4744.15 2110
4744.80 2083
4745.45 1972
4746.10 2009
4746.75 2180
4747.40 1992
4748.05 1936
4748.70 2019
4749.35 2094
4750.00 1727
4750.65 1907
4751.30 2013
4751.95 2126
4752.60 2167
4753.25 2236
4753.90 2150
4754.55 2086
4755.20 2220
4755.85 1930
4756.50 1906
4757.15 1900
4757.80 1848
4758.45 1864
4759.10 1883
4759.76 1837
4760.41 1963
4761.06 1904
4761.71 1855
4762.36 1963
4763.01 1869
4763.66 1877
4764.31 1961
4764.96 1842
4765.62 2014
4766.27 2110
4766.92 2152
4767.57 2176
4768.22 2084
4768.87 2027
4769.52 2015
4770.17 2177
4770.83 2403
4771.48 1997
4772.13 2059
4772.78 1978
4773.43 1961
4774.08 1971
4774.74 1818
4775.39 1953
4776.04 1887
4776.69 1786
4777.34 1782
4778.00 1883
4778.65 1886
4779.30 1723
4779.95 1646
4780.61 1576
4781.26 1701
4781.91 1687
4782.56 1830
4783.21 1925
4783.87 1754
4784.52 1750
4785.17 1824
4785.82 1940
4786.48 1829
4787.13 1733
4787.78 1763
4788.44 1757
4789.09 1709
4789.74 1674
4790.39 1721
4791.05 1847
4791.70 1835
4792.35 1768
4793.01 1786
4793.66 1699
4794.31 1675
4794.97 1632
4795.62 1623
4796.27 1657
4796.93 1733
4797.58 1718
4798.23 1718
4798.89 1708
4799.54 1761
4800.19 1670
4800.85 1652
4801.50 1735
4802.15 1768
4802.81 1820
4803.46 1799
4804.12 1837
4804.77 1854
4805.42 1822
4806.08 1861
4806.73 1824
4807.39 1721
4808.04 1783
4808.69 1815
4809.35 1856
4810.00 1767
4810.66 1908
4811.31 1958
4811.97 1775
4812.62 1972
4813.27 1808
4813.93 1850
4814.58 1808
4815.24 1914
4815.89 1971
4816.55 1755
4817.20 1635
4817.86 1705
4818.51 1777
4819.17 1817
4819.82 1816
4820.48 1758
4821.13 1982
4821.79 1936
4822.44 1973
4823.10 1960
4823.75 1955
4824.41 2083
4825.06 1913
4825.72 1991
4826.37 2233
4827.03 2190
4827.68 2043
4828.34 2150
4828.99 2170
4829.65 2067
4830.31 2095
4830.96 2066
4831.62 2058
4832.27 1987
4832.93 1980
4833.58 2016
4834.24 2070
4834.90 1998
4835.55 2224
4836.21 2234
4836.86 2365
4837.52 2532
4838.18 2395
4838.83 2559
4839.49 2865
4840.15 2709
4840.80 2713
4841.46 2824
4842.11 2708
4842.77 2610
4843.43 2644
4844.08 2408
4844.74 2272
4845.40 2185
4846.05 2200
4846.71 2136
4847.37 1984
4848.02 1967
4848.68 2035
4849.34 2025
4850.00 2043
4850.65 1971
4851.31 2078
4851.97 2112
4852.62 2004
4853.28 2040
4853.94 2162
4854.60 2205
4855.25 2019
4855.91 1999
4856.57 1970
4857.22 2129
4857.88 2000
4858.54 2133
4859.20 2314
4859.86 2429
4860.51 2334
4861.17 2247
4861.83 2303
4862.49 2270
4863.14 2099
4863.80 2035
4864.46 1973
4865.12 2228
4865.78 2344
4866.43 2431
4867.09 2451
4867.75 2275
4868.41 2373
4869.07 2319
4869.72 2297
4870.38 2297
4871.04 2216
4871.70 2374
4872.36 2253
4873.02 2303
4873.68 2274
4874.33 2114
4874.99 2286
4875.65 2500
4876.31 2820
4876.97 2551
4877.63 2251
4878.29 2373
4878.95 2737
4879.60 2560
4880.26 2568
4880.92 2642
4881.58 2810
4882.24 2940
4882.90 2732
4883.56 2833
4884.22 2560
4884.88 2377
4885.54 2469
4886.20 2349
4886.86 2287
4887.52 2280
4888.18 2294
4888.83 2282
4889.49 2099
4890.15 2255
4890.81 2158
4891.47 1948
4892.13 2186
4892.79 2349
4893.45 2274
4894.11 2486
4894.77 2432
4895.43 2178
4896.09 2311
4896.75 2264
4897.41 2160
4898.07 2185
4898.73 2243
4899.39 2277
4900.05 2155
4900.72 2197
4901.38 2353
4902.04 2319
4902.70 2281
4903.36 2359
4904.02 2255
4904.68 2029
4905.34 2037
4906.00 2025
4906.66 1944
4907.32 1971
4907.98 1833
4908.64 1931
4909.30 2087
4909.97 2013
4910.63 2097
4911.29 2000
4911.95 1921
4912.61 1952
4913.27 1870
4913.93 1897
4914.59 2011
4915.26 2108
4915.92 2028
4916.58 2049
4917.24 1871
4917.90 1925
4918.56 1940
4919.22 1755
4919.89 1707
4920.55 1883
4921.21 1722
4921.87 1804
4922.53 1780
4923.20 1813
4923.86 1819
4924.52 1872
4925.18 1917
4925.84 1742
4926.51 1821
4927.17 1712
4927.83 1660
4928.49 1826
4929.15 1791
4929.82 1964
4930.48 1993
4931.14 1961
4931.80 1972
4932.47 1829
4933.13 1948
4933.79 2002
4934.45 2033
4935.12 1819
4935.78 1860
4936.44 2003
4937.11 1826
4937.77 1892
4938.43 1879
4939.09 1953
4939.76 1989
4940.42 2052
4941.08 2021
4941.75 2072
4942.41 2063
4943.07 1888
4943.74 1931
4944.40 1978
4945.06 1922
4945.73 2001
4946.39 1913
4947.05 1945
4947.72 1972
4948.38 1865
4949.04 1859
4949.71 1863
4950.37 1853
4951.04 1945
4951.70 1803
4952.36 1762
4953.03 1831
4953.69 1926
4954.36 1843
4955.02 1720
4955.68 1817
4956.35 1816
4957.01 1916
4957.68 1899
4958.34 1894
4959.00 1969
4959.67 2025
4960.33 1942
4961.00 1871
4961.66 1912
4962.33 1995
4962.99 2125
4963.66 2239
4964.32 2355
4964.99 2366
4965.65 2595
4966.31 2738
4966.98 2589
4967.64 2657
4968.31 2718
4968.97 2626
4969.64 2481
4970.30 2304
4970.97 2223
4971.64 2340
4972.30 2157
4972.97 2103
4973.63 2230
4974.30 2106
4974.96 2097
4975.63 2397
4976.29 2306
4976.96 2210
4977.62 2243
4978.29 2229
4978.95 2281
4979.62 2337
4980.29 2198
4980.95 2365
4981.62 2290
4982.28 2373
4982.95 2455
4983.62 2895
4984.28 2982
4984.95 3343
4985.61 3723
4986.28 4000
4986.95 3906
4987.61 4235
4988.28 4350
4988.94 3965
4989.61 3902
4990.28 3795
4990.94 3560
4991.61 3128
4992.28 2984
4992.94 2733
4993.61 2365
4994.28 2090
4994.94 1935
4995.61 1962
4996.28 2039
4996.94 1965
4997.61 1893
4998.28 1930
4998.95 1897
4999.61 1913
5000.28 1795
5000.95 1825
5001.61 1880
5002.28 1714
5002.95 1847
5003.62 1732
5004.28 1700
5004.95 1612
5005.62 1765
5006.29 1713
5006.95 1615
5007.62 1657
5008.29 1802
5008.96 1797
5009.62 1746
5010.29 1803
5010.96 1828
5011.63 1864
5012.29 1946
5012.96 1731
5013.63 1861
5014.30 1920
5014.97 2063
5015.63 2057
5016.30 1878
5016.97 1908
5017.64 1995
5018.31 2014
5018.98 1874
5019.64 2030
5020.31 2002
5020.98 2104
5021.65 2211
5022.32 2407
5022.99 2461
5023.66 2646
5024.32 2879
5024.99 2721
5025.66 2783
5026.33 2917
5027.00 2930
5027.67 2715
5028.34 2515
5029.01 2393
5029.67 2293
5030.34 2200
5031.01 2113
5031.68 2081
5032.35 1769
5033.02 1809
5033.69 1783
5034.36 1734
5035.03 1831
5035.70 1749
5036.37 1900
5037.04 1876
5037.71 1887
5038.38 1877
5039.05 1799
5039.72 1856
5040.39 1877
5041.06 1951
5041.73 1761
5042.40 1793
5043.07 1999
5043.74 1884
5044.41 1808
5045.08 1688
5045.75 1743
5046.42 1686
5047.09 1581
5047.76 1763
5048.43 1659
5049.10 1647
5049.77 1699
5050.44 1821
5051.11 1694
5051.78 1676
5052.45 1812
5053.12 1745
5053.79 1582
5054.46 1697
5055.13 1766
5055.80 1627
5056.47 1710
5057.14 1876
5057.82 1728
5058.49 1657
5059.16 1764
5059.83 1650
5060.50 1554
5061.17 1655
5061.84 1803
5062.51 1696
5063.18 1673
5063.86 1851
5064.53 1804
5065.20 1839
5065.87 1697
5066.54 1665
5067.21 1648
5067.88 1559
5068.56 1554
5069.23 1566
5069.90 1699
5070.57 1671
5071.24 1626
5071.91 1647
5072.59 1643
5073.26 1643
5073.93 1678
5074.60 1624
5075.27 1681
5075.95 1713
5076.62 1726
5077.29 1749
5077.96 1563
5078.64 1692
5079.31 1799
5079.98 1853
5080.65 1890
5081.33 1955
5082.00 2138
5082.67 1974
5083.34 2108
5084.02 2129
5084.69 2021
5085.36 1869
5086.03 1982
5086.71 1902
5087.38 1862
5088.05 1992
5088.73 1976
5089.40 1925
5090.07 1844
5090.74 1850
5091.42 2163
5092.09 2183
5092.76 2136
5093.44 2135
5094.11 2225
5094.78 2164
5095.46 2187
5096.13 2335
5096.80 2295
5097.48 2113
5098.15 1997
5098.83 2000
5099.50 2043
5100.17 2028
5100.85 1734
5101.52 1936
5102.19 1910
5102.87 1810
5103.54 1886
5104.22 1923
5104.89 1858
5105.56 1986
5106.24 2250
5106.91 2038
5107.59 2046
5108.26 1979
5108.93 1872
5109.61 1996
5110.28 1974
5110.96 1878
5111.63 1883
5112.31 1957
5112.98 1920
5113.66 1846
5114.33 1715
5115.01 1910
5115.68 1932
5116.36 1705
5117.03 1762
5117.70 1687
5118.38 1725
5119.05 1759
5119.73 1642
5120.40 1868
5121.08 2098
5121.76 1916
5122.43 1954
5123.11 1958
5123.78 1885
5124.46 1967
5125.13 1854
5125.81 1759
5126.48 1773
5127.16 1747
5127.83 1739
5128.51 1807
5129.18 1846
5129.86 1881
5130.54 1931
5131.21 1941
5131.89 1980
5132.56 2075
5133.24 2213
5133.92 2054
5134.59 2026
5135.27 2070
5135.94 2054
5136.62 2013
5137.30 2121
5137.97 2085
5138.65 2165
5139.32 2023
5140.00 1971
5140.68 1823
5141.35 1731
5142.03 1709
5142.71 1722
5143.38 1711
5144.06 1694
5144.74 1790
5145.41 1699
5146.09 1648
5146.77 1659
5147.44 1720
5148.12 1663
5148.80 1707
5149.47 1771
5150.15 1641
5150.83 1814
5151.51 1903
5152.18 1679
5152.86 1675
5153.54 1770
5154.21 1663
5154.89 1656
5155.57 1701
5156.25 1711
5156.92 1769
5157.60 1755
5158.28 1643
5158.96 1637
5159.63 1638
5160.31 1579
5160.99 1480
5161.67 1405
5162.35 1463
5163.02 1519
5163.70 1467
5164.38 1497
5165.06 1520
5165.74 1587
5166.41 1537
5167.09 1604
5167.77 1576
5168.45 1459
5169.13 1460
5169.80 1537
5170.48 1616
5171.16 1687
5171.84 1570
5172.52 1628
5173.20 1671
5173.88 1685
5174.55 1636
5175.23 1549
5175.91 1659
5176.59 1572
5177.27 1671
5177.95 1686
5178.63 1732
5179.31 1599
5179.98 1638
5180.66 2085
5181.34 1927
5182.02 1712
5182.70 1700
5183.38 1754
5184.06 1708
5184.74 1658
5185.42 1615
5186.10 1626
5186.78 1616
5187.46 1553
5188.14 1597
5188.82 1543
5189.50 1555
5190.17 1501
5190.85 1515
5191.53 1660
5192.21 1476
5192.89 1610
5193.57 1575
5194.25 1561
5194.93 1650
5195.61 1678
5196.29 1665
5196.97 1573
5197.65 1539
5198.33 1666
5199.01 1627
5199.69 1518
5200.38 1579
5201.06 1577
5201.74 1567
5202.42 1587
5203.10 1620
5203.78 1457
5204.46 1427
5205.14 1613
5205.82 1601
5206.50 1541
5207.18 1714
5207.86 1568
5208.54 1676
5209.22 1589
5209.90 1563
5210.59 1623
5211.27 1667
5211.95 1746
5212.63 1925
5213.31 1807
5213.99 1853
5214.67 1921
5215.35 1931
5216.03 2017
5216.72 1930
5217.40 2052
5218.08 1971
5218.76 2011
5219.44 1920
5220.12 1864
5220.81 1966
5221.49 1923
5222.17 1952
5222.85 1993
5223.53 1864
5224.21 1958
5224.90 2072
5225.58 1965
5226.26 1908
5226.94 1898
5227.62 1803
5228.31 1853
5228.99 1901
5229.67 1804
5230.35 1785
5231.04 1778
5231.72 1657
5232.40 1718
5233.08 1705
5233.77 1692
5234.45 1649
5235.13 1681
5235.81 1646
5236.50 1629
5237.18 1755
5237.86 1772
5238.54 1661
5239.23 1712
5239.91 1667
5240.59 1809
5241.28 1801
5241.96 1957
5242.64 1776
5243.33 1657
5244.01 1627
5244.69 1623
5245.37 1708
5246.06 1676
5246.74 1641
5247.42 1677
5248.11 1881
5248.79 1768
5249.48 1846
5250.16 1718
5250.84 1875
5251.53 2056
5252.21 1967
5252.89 2029
5253.58 2155
5254.26 1991
5254.95 1934
5255.63 1882
5256.31 1931
5257.00 1964
5257.68 1804
5258.37 1922
5259.05 1951
5259.73 1970
5260.42 1807
5261.10 1738
5261.79 1747
5262.47 2003
5263.16 2043
5263.84 2098
5264.52 2160
5265.21 2058
5265.89 1938
5266.58 1852
5267.26 1998
5267.95 1874
5268.63 1728
5269.32 1858
5270.00 1938
5270.69 1809
5271.37 1823
5272.06 1755
5272.74 1779
5273.43 1697
5274.11 1795
5274.80 1760
5275.48 1792
5276.17 1664
5276.85 1706
5277.54 1850
5278.22 1921
5278.91 1961
5279.59 1942
5280.28 2143
5280.97 2110
5281.65 2134
5282.34 2329
5283.02 2176
5283.71 2345
5284.39 2084
5285.08 2137
5285.77 2178
5286.45 1957
5287.14 1772
5287.82 1878
5288.51 1761
5289.20 1851
5289.88 1679
5290.57 1658
5291.25 1749
5291.94 1659
5292.63 1708
5293.31 1754
5294.00 1717
5294.69 1726
5295.37 1698
5296.06 1679
5296.75 1669
5297.43 1632
5298.12 1719
5298.81 1721
5299.49 1757
5300.18 1902
5300.87 1875
5301.55 1899
5302.24 1908
5302.93 1919
5303.62 1809
5304.30 1845
5304.99 1940
5305.68 1959
5306.36 2052
5307.05 2044
5307.74 2165
5308.43 2028
5309.11 2130
5309.80 2188
5310.49 2199
5311.18 2348
5311.86 2248
5312.55 2000
5313.24 1950
5313.93 2053
5314.61 2152
5315.30 2132
5315.99 1847
5316.68 2053
5317.37 2150
5318.05 2355
5318.74 2144
5319.43 2261
5320.12 2165
5320.81 2301
5321.49 2447
5322.18 2630
5322.87 2778
5323.56 2781
5324.25 2746
5324.94 2745
5325.62 2503
5326.31 2392
5327.00 2305
5327.69 2458
5328.38 2467
5329.07 2197
5329.76 2224
5330.44 2345
5331.13 2341
5331.82 2248
5332.51 2308
5333.20 2294
5333.89 2409
5334.58 2541
5335.27 2353
5335.96 2601
5336.65 2654
5337.34 2578
5338.02 2658
5338.71 2675
5339.40 2685
5340.09 2554
5340.78 2633
5341.47 2677
5342.16 2674
5342.85 2950
5343.54 2899
5344.23 2967
5344.92 3182
5345.61 3313
5346.30 3315
5346.99 3306
5347.68 3567
5348.37 3810
5349.06 4510
5349.75 5159
5350.44 5759
5351.13 6611
5351.82 7250
5352.51 8515
5353.20 9224
5353.89 9384
5354.58 9452
5355.27 9095
5355.96 8565
5356.65 7637
5357.34 6538
5358.03 5594
5358.72 4747
5359.41 4400
5360.11 3553
5360.80 3131
5361.49 2730
5362.18 2660
5362.87 2485
5363.56 2430
5364.25 2523
5364.94 2596
5365.63 2516
5366.32 2542
5367.01 2801
5367.71 2946
5368.40 3107
5369.09 2919
5369.78 2825
5370.47 2844
5371.16 2745
5371.85 2662
5372.55 2590
5373.24 2456
5373.93 2332
5374.62 2114
5375.31 2024
5376.00 2096
5376.70 1999
5377.39 2109
5378.08 1995
5378.77 1887
5379.46 1897
5380.15 1986
5380.85 2167
5381.54 2290
5382.23 1951
5382.92 1933
5383.62 1997
5384.31 2172
5385.00 2107
5385.69 1921
5386.38 1962
5387.08 2062
5387.77 1873
5388.46 1869
5389.16 1937
5389.85 2017
5390.54 2138
5391.23 2190
5391.93 2280
5392.62 2150
5393.31 1993
5394.00 2134
5394.70 2107
5395.39 2080
5396.08 2015
5396.78 2032
5397.47 2164
5398.16 2021
5398.86 1727
5399.55 1800
5400.24 1868
5400.94 2050
5401.63 1940
5402.32 1962
5403.02 1977
5403.71 1785
5404.40 1968
5405.10 1909
5405.79 1781
5406.48 1885
5407.18 1901
5407.87 2069
5408.57 1869
5409.26 1871
5409.95 1966
5410.65 1948
5411.34 1902
5412.04 1825
5412.73 1884
5413.42 1938
5414.12 1836
5414.81 1808
5415.51 1712
5416.20 1708
5416.89 1797
5417.59 1627
5418.28 1727
5418.98 1599
5419.67 1603
5420.37 1749
5421.06 1694
5421.76 1642
5422.45 1567
5423.15 1732
5423.84 1671
5424.54 1751
5425.23 1678
5425.93 1680
5426.62 1705
5427.32 1779
5428.01 1980
5428.71 1846
5429.40 1655
5430.10 1818
5430.79 1831
5431.49 1811
5432.18 1725
5432.88 1755
5433.57 1827
5434.27 1753
5434.96 1759
5435.66 1909
5436.36 1913
5437.05 1938
5437.75 1931
5438.44 1839
5439.14 1986
5439.83 1915
5440.53 1935
5441.23 2046
5441.92 2030
5442.62 1869
5443.31 1927
5444.01 1904
5444.71 1915
5445.40 1952
5446.10 1915
5446.79 1976
5447.49 2104
5448.19 1927
5448.88 2073
5449.58 2172
5450.28 2068
5450.97 2098
5451.67 2187
5452.37 2223
5453.06 2437
5453.76 2398
5454.46 2422
5455.15 2397
5455.85 2484
5456.55 2338
5457.24 2165
5457.94 2071
5458.64 1872
5459.34 1992
5460.03 2030
5460.73 1929
5461.43 1861
5462.12 1966
5462.82 2099
5463.52 2224
5464.22 2209
5464.91 2156
5465.61 1955
5466.31 2274
5467.01 2062
5467.70 2115
5468.40 2191
5469.10 2126
5469.80 2029
5470.49 2064
5471.19 2023
5471.89 2054
5472.59 2012
5473.29 2225
5473.98 2273
5474.68 2187
5475.38 2236
5476.08 2214
5476.78 2191
5477.48 2163
5478.17 1956
5478.87 2117
5479.57 2364
5480.27 2546
5480.97 2682
5481.67 2853
5482.36 2965
5483.06 2915
5483.76 3117
5484.46 3112
5485.16 2944
5485.86 2772
5486.56 2940
5487.26 2788
5487.95 2713
5488.65 2538
5489.35 2609
5490.05 2691
5490.75 2625
5491.45 2616
5492.15 2833
5492.85 2704
5493.55 2551
5494.25 2518
5494.95 2621
5495.65 2620
5496.34 2872
5497.04 2787
5497.74 2939
5498.44 3009
5499.14 2903
5499.84 3114
5500.54 3552
5501.24 3910
5501.94 4421
5502.64 4488
5503.34 4800
5504.04 4894
5504.74 4847
5505.44 4592
5506.14 4212
5506.84 4094
5507.54 3602
5508.24 3474
5508.94 3418
5509.64 3343
5510.34 3034
5511.04 3063
5511.74 3006
5512.44 2871
5513.14 3132
5513.85 3125
5514.55 2739
5515.25 2760
5515.95 2896
5516.65 2618
5517.35 2485
5518.05 2586
5518.75 2720
5519.45 2594
5520.15 2392
5520.85 2259
5521.55 2467
5522.26 2265
5522.96 2062
5523.66 2186
5524.36 2228
5525.06 2287
5525.76 2247
5526.46 2135
5527.16 2130
5527.87 2009
5528.57 1973
5529.27 1989
5529.97 1831
5530.67 1914
5531.37 1889
5532.08 1834
5532.78 1861
5533.48 1925
5534.18 1905
5534.88 1881
5535.58 1930
5536.29 1880
5536.99 1806
5537.69 1780
5538.39 1944
5539.10 1863
5539.80 1782
5540.50 1724
5541.20 1879
5541.90 1814
5542.61 1753
5543.31 1767
5544.01 1940
5544.71 1976
5545.42 1840
5546.12 1728
5546.82 1709
5547.52 1747
5548.23 1709
5548.93 1710
5549.63 1630
5550.34 1633
5551.04 1615
5551.74 1773
5552.44 1704
5553.15 1709
5553.85 1674
5554.55 1706
5555.26 1730
5555.96 1555
5556.66 1637
5557.37 1646
5558.07 1639
5558.77 1637
5559.48 1774
5560.18 1637
5560.88 1754
5561.59 1729
5562.29 1787
5563.00 1766
5563.70 1841
5564.40 1993
5565.11 1877
5565.81 1898
5566.51 1955
5567.22 2039
5567.92 1999
5568.63 2020
5569.33 2108
5570.03 2086
5570.74 2085
5571.44 2169
5572.15 2140
5572.85 2201
5573.56 2019
5574.26 1931
5574.96 1907
5575.67 2004
5576.37 1975
5577.08 1964
5577.78 2094
5578.49 2051
5579.19 1864
5579.90 2024
5580.60 1903
5581.31 2054
5582.01 1973
5582.72 1934
5583.42 1993
5584.13 1987
5584.83 1778
5585.54 1788
5586.24 1802
5586.95 1629
5587.65 1694
5588.36 1673
5589.06 1762
5589.77 1809
5590.47 1697
5591.18 1669
5591.88 1772
5592.59 1793
5593.30 1661
5594.00 1666
5594.71 1764
5595.41 1643
5596.12 1632
5596.82 1714
5597.53 1523
5598.24 1534
5598.94 1534
5599.65 1497
5600.35 1740
5601.06 1574
5601.77 1505
5602.47 1684
5603.18 1616
5603.89 1517
5604.59 1595
5605.30 1649
5606.00 1684
5606.71 1743
5607.42 1797
5608.12 1616
5608.83 1499
5609.54 1618
5610.24 1597
5610.95 1432
5611.66 1534
5612.36 1644
5613.07 1566
5613.78 1723
5614.48 1603
5615.19 1457
5615.90 1609
5616.61 1675
5617.31 1667
5618.02 1582
5618.73 1558
5619.43 1498
5620.14 1381
5620.85 1388
5621.56 1534
5622.26 1522
5622.97 1529
5623.68 1595
5624.39 1588
5625.09 1559
5625.80 1527
5626.51 1663
5627.22 1746
5627.92 1669
5628.63 1642
5629.34 1744
5630.05 1525
5630.76 1576
5631.46 1614
5632.17 1571
5632.88 1740
5633.59 1738
5634.30 1638
5635.01 1653
5635.71 1695
5636.42 1668
5637.13 1594
5637.84 1749
5638.55 1676
5639.26 1773
5639.96 1788
5640.67 1866
5641.38 1866
5642.09 1686
5642.80 1846
5643.51 1833
5644.22 1727
5644.93 1782
5645.63 1775
5646.34 1779
5647.05 1626
5647.76 1501
5648.47 1674
5649.18 1631
5649.89 1619
5650.60 1691
5651.31 1729
5652.02 1603
5652.73 1795
5653.43 1714
5654.14 1765
5654.85 1830
5655.56 1774
5656.27 1795
5656.98 1899
5657.69 1936
5658.40 1883
5659.11 2016
5659.82 2015
5660.53 2132
5661.24 2120
5661.95 1993
5662.66 1997
5663.37 1915
5664.08 1943
5664.79 1778
5665.50 1780
5666.21 1829
5666.92 1687
5667.63 1756
5668.34 1756
5669.05 1799
5669.76 1840
5670.47 1856
5671.18 1837
5671.89 1778
5672.61 1884
5673.32 1952
5674.03 2005
5674.74 2001
5675.45 2058
5676.16 2046
5676.87 2087
5677.58 1913
5678.29 1812
5679.00 1679
5679.71 1844
5680.42 1895
5681.14 1806
5681.85 1906
5682.56 1951
5683.27 1814
5683.98 1867
5684.69 1926
5685.40 1922
5686.11 1856
5686.83 1890
5687.54 1752
5688.25 1809
5688.96 1845
5689.67 1957
5690.38 1837
5691.10 1833
5691.81 1718
5692.52 1653
5693.23 1754
5693.94 1933
5694.66 1738
5695.37 1750
5696.08 1835
5696.79 1870
5697.50 1647
5698.22 1575
5698.93 1538
5699.64 1654
5700.35 1583
5701.07 1566
5701.78 1608
5702.49 1551
5703.20 1531
5703.92 1689
5704.63 1639
5705.34 1626
5706.05 1640
5706.77 1626
5707.48 1670
5708.19 1707
5708.90 1576
5709.62 1606
5710.33 1692
5711.04 1664
5711.76 1554
5712.47 1690
5713.18 1686
5713.90 1677
5714.61 1626
5715.32 1655
5716.04 1657
5716.75 1655
5717.46 1761
5718.18 1639
5718.89 1551
5719.60 1718
5720.32 1658
5721.03 1787
5721.74 1741
5722.46 1644
5723.17 1674
5723.89 1730
5724.60 1676
5725.31 1832
5726.03 1640
5726.74 1751
5727.45 1760
5728.17 1721
5728.88 1566
5729.60 1640
5730.31 1653
5731.03 1747
5731.74 1692
5732.45 1755
5733.17 1721
5733.88 1707
5734.60 1773
5735.31 1779
5736.03 1805
5736.74 1991
5737.46 1969
5738.17 1969
5738.89 2048
5739.60 1998
5740.31 1881
5741.03 1917
5741.74 1871
5742.46 1872
5743.17 1916
5743.89 1878
5744.60 1795
5745.32 1769
5746.04 1900
5746.75 1759
5747.47 1867
5748.18 1990
5748.90 1963
5749.61 2131
5750.33 2225
5751.04 2055
5751.76 1987
5752.47 2044
5753.19 2142
5753.91 2313
5754.62 2411
5755.34 2334
5756.05 2271
5756.77 2363
5757.48 2251
5758.20 2274
5758.92 2405
5759.63 2398
5760.35 2278
5761.06 2326
5761.78 2271
5762.50 2200
5763.21 2499
5763.93 2446
5764.65 2326
5765.36 2366
5766.08 2396
5766.79 2268
5767.51 2286
5768.23 2261
5768.94 2305
5769.66 2434
5770.38 2377
5771.09 2471
5771.81 2612
5772.53 2520
5773.25 2638
5773.96 2630
5774.68 2555
5775.40 2716
5776.11 2723
5776.83 2788
5777.55 2917
5778.26 2897
5778.98 3098
5779.70 3137
5780.42 3284
5781.13 3256
5781.85 3327
5782.57 3059
5783.29 3160
5784.00 3356
5784.72 3416
5785.44 3453
5786.16 3383
5786.87 3560
5787.59 3518
5788.31 3721
5789.03 3667
5789.75 3489
5790.46 3681
5791.18 4026
5791.90 4281
5792.62 4457
5793.34 4705
5794.05 4967
5794.77 5277
5795.49 5608
5796.21 5688
5796.93 5971
5797.65 6660
5798.36 7345
5799.08 8361
5799.80 10900
5800.52 14327
5801.24 17914
5801.96 21587
5802.68 24846
5803.39 26154
5804.11 26977
5804.83 25081
5805.55 22527
5806.27 19378
5806.99 16180
5807.71 13758
5808.43 11649
5809.15 10379
5809.87 9895
5810.58 9827
5811.30 9591
5812.02 9385
5812.74 9299
5813.46 9597
5814.18 8981
5814.90 8669
5815.62 8895
5816.34 8976
5817.06 8800
5817.78 8776
5818.50 8923
5819.22 8535
5819.94 8106
5820.66 7489
5821.38 7209
5822.10 7043
5822.82 6595
5823.54 6297
5824.26 5800
5824.98 5575
5825.70 5735
5826.42 5443
5827.14 5189
5827.86 4817
5828.58 4825
5829.30 4672
5830.02 4473
5830.74 4266
5831.46 4293
5832.18 4492
5832.90 4190
5833.62 3922
5834.34 3798
5835.06 3583
5835.78 3448
5836.51 3249
5837.23 3301
5837.95 3389
5838.67 3600
5839.39 3520
5840.11 3520
5840.83 3478
5841.55 3404
5842.27 3253
5842.99 3535
5843.72 3185
5844.44 3056
5845.16 3101
5845.88 3145
5846.60 2824
5847.32 2809
5848.04 2856
5848.77 2992
5849.49 2998
5850.21 2820
5850.93 2702
5851.65 2794
5852.37 2901
5853.10 2969
5853.82 2873
5854.54 2846
5855.26 2770
5855.98 2795
5856.71 2793
5857.43 2717
5858.15 2761
5858.87 2930
5859.59 2969
5860.32 2823
5861.04 2800
5861.76 2793
5862.48 2483
5863.21 2663
5863.93 2923
5864.65 2825
5865.37 2844
5866.10 2841
5866.82 2785
5867.54 2708
5868.27 2784
5868.99 2674
5869.71 2553
5870.43 2671
5871.16 2794
5871.88 2758
5872.60 2606
5873.33 2807
5874.05 2820
5874.77 2976
5875.50 3128
5876.22 3084
5876.94 3105
5877.67 3054
5878.39 3038
5879.11 3211
5879.84 3224
5880.56 3396
5881.28 3380
5882.01 3204
5882.73 3137
5883.45 2924
5884.18 2903
5884.90 2846
5885.62 2752
5886.35 2842
5887.07 2947
5887.80 2964
5888.52 2821
5889.24 2883
5889.97 2794
5890.69 2620
5891.42 2684
5892.14 2637
5892.87 2486
5893.59 2411
5894.31 2430
5895.04 2442
5895.76 2406
5896.49 2554
5897.21 2599
5897.94 2560
5898.66 2661
5899.39 2503
5900.11 2300
5900.84 2421
5901.56 2223
5902.29 2249
5903.01 2130
5903.74 2184
5904.46 2099
5905.19 2127
5905.91 2178
5906.64 2192
5907.36 1966
5908.09 2078
5908.81 2234
5909.54 2014
5910.26 1993
5910.99 2082
5911.71 1929
5912.44 1932
5913.16 1955
5913.89 1745
5914.61 1867
5915.34 1896
5916.07 1871
5916.79 1953
5917.52 1923
5918.24 1931
5918.97 1896
5919.70 1846
5920.42 1920
5921.15 1911
5921.87 1795
5922.60 1792
5923.33 1863
5924.05 1828
5924.78 1933
5925.50 1933
5926.23 1881
5926.96 1800
5927.68 1803
5928.41 1924
5929.14 2053
5929.86 1927
5930.59 1977
5931.32 1923
5932.04 1875
5932.77 1930
5933.50 2007
5934.22 1951
5934.95 1977
5935.68 2126
5936.40 2188
5937.13 2351
5937.86 2321
5938.59 2352
5939.31 2352
5940.04 2356
5940.77 2270
5941.49 2327
5942.22 2156
5942.95 2086
5943.68 1965
5944.40 2035
5945.13 2061
5945.86 1955
5946.59 2067
5947.31 2038
5948.04 2046
5948.77 1984
5949.50 1867
5950.22 2066
5950.95 2199
5951.68 2098
5952.41 2083
5953.14 2213
5953.86 2286
5954.59 2243
5955.32 2504
5956.05 2375
5956.78 2220
5957.51 2243
5958.23 2313
5958.96 2259
5959.69 2250
5960.42 2132
5961.15 2185
5961.88 2316
5962.60 2269
5963.33 2269
5964.06 2224
5964.79 2384
5965.52 2470
5966.25 2380
5966.98 2502
5967.71 2650
5968.43 2818
5969.16 3006
5969.89 3237
5970.62 3288
5971.35 3313
5972.08 3056
5972.81 2924
5973.54 2805
5974.27 2778
5975.00 2636
5975.73 2688
5976.46 2641
5977.19 2659
5977.91 2714
5978.64 2525
5979.37 2503
5980.10 2607
5980.83 2683
5981.56 2723
5982.29 2461
5983.02 2522
5983.75 2653
5984.48 2784
5985.21 2658
5985.94 2660
5986.67 2843
5987.40 2738
5988.13 2648
5988.86 2624
5989.59 2597
5990.32 2526
5991.05 2610
5991.78 2546
5992.51 2610
5993.24 2636
5993.97 2706
5994.71 2753
5995.44 2821
5996.17 2737
5996.90 2825
5997.63 2793
5998.36 2602
5999.09 2625
5999.82 2609
6000.55 2769
6001.28 2686
6002.01 2669
6002.74 2765
6003.48 2619
6004.21 2693
6004.94 2585
6005.67 2666
6006.40 2828
6007.13 2959
6007.86 3014
6008.59 3248
6009.33 3209
6010.06 3379
6010.79 3585
6011.52 4008
6012.25 4455
6012.98 4735
6013.71 5141
6014.45 5529
6015.18 5411
6015.91 5397
6016.64 5374
6017.37 5135
6018.11 4705
6018.84 4287
6019.57 4155
6020.30 4027
6021.03 3680
6021.77 3029
6022.50 2809
6023.23 2806
6023.96 2822
6024.70 2571
6025.43 2433
6026.16 2338
6026.89 2261
6027.63 2253
6028.36 2238
6029.09 2352
6029.82 2105
6030.56 2255
6031.29 2099
6032.02 2107
6032.75 2117
6033.49 1979
6034.22 2067
6034.95 2023
6035.69 2040
6036.42 2031
6037.15 2073
6037.89 2029
6038.62 2218
6039.35 2191
6040.09 2177
6040.82 2217
6041.55 2232
6042.29 2099
6043.02 2111
6043.75 2206
6044.49 2286
6045.22 2238
6045.95 2277
6046.69 2172
6047.42 2208
6048.15 2349
6048.89 2355
6049.62 2272
6050.36 2332
6051.09 2529
6051.82 2456
6052.56 2426
6053.29 2455
6054.03 2721
6054.76 2630
6055.49 2493
6056.23 2675
6056.96 2592
6057.70 2438
6058.43 2446
6059.17 2393
6059.90 2260
6060.64 2113
6061.37 2218
6062.10 2208
6062.84 2065
6063.57 2258
6064.31 2277
6065.04 2059
6065.78 2195
6066.51 2294
6067.25 2270
6067.98 2057
6068.72 2155
6069.45 2160
6070.19 2125
6070.92 2052
6071.66 2075
6072.39 1979
6073.13 1881
6073.86 1968
6074.60 1984
6075.34 1988
6076.07 1964
6076.81 1888
6077.54 1788
6078.28 1876
6079.01 1930
6079.75 1904
6080.49 1946
6081.22 1954
6081.96 1954
6082.69 1936
6083.43 1796
6084.16 1942
6084.90 1865
6085.64 1870
6086.37 1772
6087.11 1893
6087.84 1836
6088.58 1868
6089.32 1848
6090.05 1822
6090.79 1874
6091.53 1824
6092.26 1750
6093.00 1684
6093.74 1842
6094.47 1842
6095.21 1944
6095.95 1898
6096.68 1834
6097.42 1914
6098.16 1865
6098.89 1680
6099.63 1787
6100.37 1909
6101.10 1849
6101.84 1807
6102.58 1789
6103.32 1544
6104.05 1729
6104.79 1671
6105.53 1660
6106.26 1689
6107.00 1756
6107.74 1719
6108.48 1610
6109.21 1645
6109.95 1766
6110.69 1706
6111.43 1631
6112.16 1712
6112.90 1666
6113.64 1676
6114.38 1836
6115.12 1881
6115.85 1733
6116.59 1705
6117.33 1837
6118.07 1776
6118.81 1850
6119.54 1949
6120.28 1919
6121.02 1949
6121.76 1998
6122.50 1953
6123.23 1990
6123.97 2088
6124.71 2170
6125.45 1977
6126.19 2098
6126.93 2074
6127.67 2097
6128.40 1870
6129.14 2062
6129.88 2226
6130.62 1973
6131.36 2041
6132.10 2152
6132.84 2090
6133.58 1972
6134.31 1934
6135.05 1930
6135.79 2105
6136.53 2011
6137.27 2068
6138.01 1962
6138.75 1784
6139.49 1909
6140.23 1910
6140.97 1911
6141.71 2017
6142.45 2023
6143.19 2081
6143.93 1975
6144.67 2013
6145.41 1997
6146.14 2024
6146.88 1898
6147.62 1871
6148.36 1986
6149.10 1875
6149.84 1956
6150.58 2038
6151.32 2022
6152.06 2005
6152.80 1941
6153.54 1987
6154.28 1985
6155.02 2058
6155.77 2086
6156.51 2061
6157.25 2035
6157.99 2027
6158.73 2175
6159.47 2217
6160.21 2157
6160.95 2161
6161.69 2128
6162.43 2231
6163.17 2232
6163.91 2203
6164.65 2305
6165.39 2381
6166.13 2583
6166.88 2707
6167.62 2572
6168.36 2845
6169.10 2916
6169.84 2872
6170.58 3013
6171.32 3027
6172.06 2895
6172.80 2973
6173.55 2670
6174.29 2755
6175.03 2815
6175.77 2697
6176.51 2585
6177.25 2730
6177.99 2543
6178.74 2595
6179.48 2594
6180.22 2514
6180.96 2471
6181.70 2387
6182.45 2550
6183.19 2708
6183.93 2771
6184.67 2734
6185.41 2865
6186.16 2871
6186.90 2878
6187.64 2779
6188.38 2710
6189.12 2749
6189.87 2842
6190.61 2841
6191.35 2864
6192.09 2816
6192.84 2805
6193.58 2773
6194.32 2972
6195.06 3285
6195.81 3187
6196.55 3375
6197.29 3423
6198.04 3342
6198.78 3311
6199.52 3162
6200.26 3250
6201.01 3464
6201.75 3428
6202.49 3371
6203.24 3416
6203.98 3655
6204.72 3757
6205.47 3615
6206.21 4020
6206.95 4612
6207.70 5444
6208.44 6680
6209.18 7918
6209.93 9621
6210.67 11300
6211.41 13047
6212.16 14113
6212.90 14297
6213.65 14423
6214.39 13739
6215.13 12847
6215.88 11298
6216.62 9498
6217.37 8144
6218.11 7042
6218.85 6011
6219.60 5214
6220.34 4621
6221.09 4233
6221.83 4284
6222.57 4343
6223.32 4220
6224.06 4291
6224.81 4343
6225.55 4783
6226.30 5104
6227.04 5482
6227.79 5777
6228.53 5958
6229.28 6138
6230.02 5848
6230.76 5519
6231.51 5074
6232.25 4715
6233.00 4240
6233.74 3772
6234.49 3396
6235.23 3189
6235.98 3014
6236.72 2898
6237.47 2847
6238.22 2870
6238.96 2880
6239.71 3012
6240.45 2964
6241.20 3130
6241.94 3205
6242.69 3426
6243.43 3302
6244.18 3364
6244.92 3377
6245.67 3291
6246.42 3242
6247.16 3287
6247.91 3242
6248.65 3411
6249.40 3576
6250.15 3757
6250.89 3957
6251.64 4162
6252.38 4253
6253.13 4243
6253.88 4099
6254.62 3836
6255.37 3608
6256.11 3526
6256.86 3531
6257.61 3535
6258.35 3455
6259.10 3621
6259.85 3542
6260.59 3477
6261.34 3693
6262.09 3703
6262.83 3511
6263.58 3380
6264.33 3437
6265.07 3536
6265.82 3392
6266.57 3423
6267.31 3738
6268.06 3846
6268.81 4082
6269.56 4645
6270.30 5120
6271.05 5356
6271.80 5807
6272.54 6025
6273.29 5953
6274.04 5514
6274.79 5377
6275.53 5163
6276.28 4720
6277.03 4603
6277.78 4529
6278.52 4248
6279.27 4342
6280.02 4536
6280.77 4367
6281.52 4170
6282.26 4103
6283.01 3957
6283.76 3657
6284.51 3401
6285.26 3265
6286.00 3076
6286.75 2950
6287.50 2857
6288.25 3052
6289.00 2890
6289.74 2806
6290.49 2898
6291.24 2938
6291.99 3181
6292.74 3250
6293.49 3311
6294.24 3185
6294.98 3305
6295.73 3353
6296.48 3138
6297.23 3265
6297.98 3212
6298.73 3109
6299.48 3024
6300.23 2975
6300.97 2945
6301.72 2752
6302.47 2569
6303.22 2610
6303.97 2563
6304.72 2675
6305.47 2393
6306.22 2364
6306.97 2426
6307.72 2442
6308.47 2488
6309.22 2430
6309.97 2592
6310.72 2737
6311.47 2604
6312.22 2509
6312.96 2595
6313.71 2550
6314.46 2555
6315.21 2407
6315.96 2689
6316.71 2720
6317.46 2467
6318.21 2472
6318.96 2477
6319.71 2460
6320.46 2369
6321.21 2502
6321.96 2559
6322.72 2516
6323.47 2494
6324.22 2334
6324.97 2235
6325.72 2114
6326.47 2194
6327.22 2152
6327.97 2010
6328.72 2105
6329.47 2176
6330.22 2193
6330.97 2070
6331.72 2176
6332.47 2135
6333.22 2103
6333.97 2143
6334.73 2046
6335.48 2052
6336.23 2119
6336.98 2083
6337.73 2039
6338.48 2091
6339.23 1963
6339.98 2029
6340.74 2222
6341.49 2014
6342.24 1964
6342.99 2056
6343.74 1945
6344.49 2036
6345.24 1989
6346.00 2257
6346.75 2021
6347.50 2032
6348.25 2034
6349.00 2053
6349.76 1971
6350.51 2016
6351.26 2040
6352.01 2106
6352.76 2163
6353.52 2029
6354.27 2139
6355.02 2228
6355.77 2248
6356.52 2136
6357.28 2178
6358.03 2021
6358.78 2145
6359.53 2116
6360.29 2188
6361.04 2149
6361.79 2133
6362.54 2042
6363.30 2120
6364.05 2210
6364.80 2249
6365.56 2230
6366.31 2289
6367.06 2305
6367.81 2311
6368.57 2255
6369.32 2344
6370.07 2349
6370.83 2243
6371.58 2231
6372.33 2098
6373.09 2150
6373.84 2020
6374.59 2040
6375.35 1945
6376.10 2035
6376.85 2002
6377.61 1985
6378.36 2074
6379.11 1990
6379.87 2010
6380.62 2059
6381.37 1960
6382.13 2057
6382.88 2084
6383.64 2273
6384.39 2145
6385.14 2022
6385.90 2023
6386.65 2007
6387.41 2076
6388.16 2054
6388.91 2013
6389.67 2141
6390.42 2221
6391.18 2276
6391.93 2384
6392.69 2319
6393.44 2174
6394.20 2262
6394.95 2359
6395.70 2254
6396.46 2164
6397.21 2132
6397.97 2092
6398.72 2034
6399.48 1980
6400.23 1866
6400.99 2015
6401.74 1779
6402.50 1563
6403.25 1566
6404.01 1601
6404.76 1602
6405.52 1811
6406.27 1864
6407.03 1773
6407.78 1705
6408.54 1730
6409.30 1887
6410.05 1843
6410.81 1821
6411.56 1785
6412.32 1835
6413.07 1732
6413.83 1826
6414.58 1798
6415.34 1703
6416.10 1725
6416.85 1760
6417.61 1693
6418.36 1591
6419.12 1599
6419.88 1790
6420.63 1752
6421.39 1650
6422.14 1695
6422.90 1749
6423.66 1720
6424.41 1812
6425.17 1799
6425.93 1848
6426.68 1868
6427.44 1923
6428.20 1739
6428.95 1755
6429.71 1738
6430.47 1614
6431.22 1665
6431.98 1687
6432.74 1719
6433.49 1708
6434.25 1580
6435.01 1612
6435.76 1686
6436.52 1703
6437.28 1582
6438.03 1598
6438.79 1730
6439.55 1655
6440.31 1782
6441.06 1767
6441.82 1628
6442.58 1685
6443.34 1657
6444.09 1704
6444.85 1722
6445.61 1689
6446.37 1616
6447.12 1498
6447.88 1746
6448.64 1751
6449.40 1582
6450.15 1659
6450.91 1562
6451.67 1657
6452.43 1630
6453.19 1579
6453.94 1648
6454.70 1639
6455.46 1645
6456.22 1590
6456.98 1513
6457.73 1566
6458.49 1591
6459.25 1580
6460.01 1685
6460.77 1707
6461.53 1710
6462.29 1692
6463.04 1767
6463.80 1665
6464.56 1635
6465.32 1635
6466.08 1688
6466.84 1687
6467.60 1677
6468.36 1636
6469.11 1507
6469.87 1515
6470.63 1598
6471.39 1581
6472.15 1530
6472.91 1637
6473.67 1589
6474.43 1513
6475.19 1597
6475.95 1711
6476.71 1710
6477.47 1739
6478.22 1717
6478.98 1623
6479.74 1632
6480.50 1647
6481.26 1681
6482.02 1705
6482.78 1770
6483.54 1714
6484.30 1680
6485.06 1781
6485.82 1711
6486.58 1635
6487.34 1769
6488.10 1711
6488.86 1789
6489.62 1828
6490.38 1660
6491.14 1738
6491.90 1812
6492.66 1758
6493.42 1815
6494.18 1924
6494.94 1841
6495.70 1879
6496.47 2132
6497.23 2003
6497.99 2130
6498.75 2088
6499.51 2067
6500.27 1970
6501.03 1953
6501.79 1929
6502.55 1893
6503.31 1950
6504.07 1935
6504.83 1996
6505.60 1982
6506.36 1931
6507.12 1871
6507.88 2020
6508.64 2166
6509.40 2187
6510.16 2177
6510.92 2202
6511.69 2391
6512.45 2221
6513.21 2282
6513.97 2167
6514.73 2304
6515.49 2150
6516.26 2119
6517.02 2225
6517.78 2167
6518.54 2189
6519.30 2315
6520.06 2290
6520.83 2380
6521.59 2401
6522.35 2560
6523.11 2766
6523.87 2824
6524.64 2887
6525.40 3139
6526.16 3288
6526.92 3369
6527.69 3641
6528.45 3857
6529.21 3962
6529.97 3998
6530.74 3907
6531.50 4150
6532.26 4048
6533.02 3592
6533.79 3684
6534.55 3686
6535.31 3946
6536.08 4336
6536.84 4749
6537.60 5351
6538.36 6033
6539.13 6511
6539.89 6853
6540.65 6789
6541.42 6693
6542.18 6307
6542.94 5841
6543.71 4851
6544.47 4076
6545.23 3698
6546.00 3348
6546.76 2879
6547.52 2713
6548.29 2587
6549.05 2471
6549.81 2473
6550.58 2282
6551.34 2255
6552.11 2242
6552.87 2203
6553.63 2208
6554.40 2365
6555.16 2127
6555.93 2180
6556.69 2180
6557.45 2221
6558.22 2239
6558.98 2090
6559.75 2161
6560.51 2176
6561.27 2301
6562.04 2421
6562.80 2365
6563.57 2547
6564.33 2586
6565.10 2868
6565.86 2919
6566.63 3015
6567.39 3307
6568.16 3330
6568.92 3192
6569.69 2996
6570.45 2848
6571.22 2711
6571.98 2769
6572.75 2761
6573.51 2501
6574.28 2494
6575.04 2658
6575.81 2654
6576.57 2704
6577.34 2600
6578.10 2643
6578.87 2693
6579.63 2761
6580.40 2773
6581.16 2729
6581.93 2703
6582.69 2715
6583.46 2674
6584.23 2652
6584.99 2724
6585.76 2704
6586.52 2757
6587.29 2796
6588.05 2807
6588.82 2663
6589.59 2936
6590.35 2897
6591.12 3056
6591.88 3329
6592.65 3562
6593.42 3646
6594.18 3841
6594.95 4309
6595.72 4498
6596.48 4759
6597.25 4601
6598.02 4539
6598.78 4517
6599.55 4366
6600.31 4062
6601.08 3851
6601.85 3584
6602.62 3250
6603.38 3006
6604.15 2819
6604.92 2751
6605.68 2616
6606.45 2586
6607.22 2464
6607.98 2379
6608.75 2381
6609.52 2350
6610.28 2262
6611.05 2347
6611.82 2271
6612.59 2308
6613.35 2424
6614.12 2324
6614.89 2279
6615.66 2302
6616.42 2289
6617.19 2381
6617.96 2368
6618.73 2344
6619.49 2362
6620.26 2379
6621.03 2446
6621.80 2567
6622.57 2588
6623.33 2691
6624.10 2581
6624.87 2619
6625.64 2576
6626.41 2666
6627.17 2643
6627.94 2655
6628.71 2572
6629.48 2512
6630.25 2510
6631.02 2432
6631.78 2768
6632.55 2872
6633.32 3079
6634.09 3364
6634.86 3677
6635.63 3967
6636.40 4523
6637.16 4921
6637.93 5208
6638.70 5141
6639.47 5264
6640.24 4717
6641.01 4323
6641.78 4066
6642.55 3676
6643.32 3230
6644.09 2894
6644.85 2686
6645.62 2392
6646.39 2309
6647.16 2293
6647.93 2167
6648.70 2233
6649.47 2155
6650.24 2186
6651.01 2266
6651.78 2280
6652.55 2462
6653.32 2351
6654.09 2468
6654.86 2325
6655.63 2464
6656.40 2589
6657.17 2390
6657.94 2364
6658.71 2255
6659.48 2084
6660.25 2180
6661.02 2188
6661.79 2197
6662.56 1995
6663.33 2084
6664.10 1932
6664.87 2082
6665.64 2196
6666.41 2155
6667.18 2127
6667.95 2139
6668.72 2109
6669.49 1988
6670.26 2068
6671.03 2017
6671.80 2033
6672.58 2006
6673.35 1915
6674.12 2052
6674.89 2109
6675.66 2171
6676.43 2202
6677.20 2041
6677.97 2081
6678.74 2099
6679.51 2138
6680.29 1970
6681.06 2052
6681.83 2080
6682.60 2087
6683.37 2119
6684.14 2193
6684.91 2141
6685.69 2248
6686.46 2385
6687.23 2436
6688.00 2322
6688.77 2448
6689.54 2367
6690.32 2303
6691.09 2452
6691.86 2367
6692.63 2476
6693.40 2382
6694.18 2165
6694.95 2082
6695.72 2234
6696.49 2260
6697.26 2222
6698.04 2173
6698.81 2008
6699.58 2025
6700.35 2045
6701.13 1918
6701.90 1987
6702.67 1977
6703.44 2007
6704.22 1940
6704.99 1889
6705.76 1962
6706.54 2036
6707.31 1908
6708.08 1983
6708.85 1897
6709.63 1921
6710.40 1883
6711.17 1820
6711.95 1816
6712.72 1890
6713.49 1816
6714.27 1748
6715.04 1810
6715.81 1832
6716.59 1759
6717.36 1740
6718.13 1766
6718.91 1742
6719.68 1955
6720.45 1818
6721.23 1754
6722.00 1782
6722.77 1808
6723.55 1860
6724.32 1794
6725.09 1685
6725.87 1689
6726.64 1667
6727.42 1766
6728.19 1748
6728.96 1626
6729.74 1712
6730.51 1772
6731.29 1725
6732.06 1588
6732.84 1558
6733.61 1794
6734.38 1859
6735.16 1800
6735.93 1840
6736.71 1912
6737.48 1800
6738.26 1754
6739.03 1749
6739.81 1966
6740.58 1829
6741.36 1703
6742.13 1724
6742.91 1791
6743.68 1892
6744.46 1919
6745.23 1760
6746.01 1774
6746.78 1790
6747.56 1835
6748.33 1866
6749.11 1866
6749.88 1871
6750.66 2013
6751.43 2068
6752.21 2085
6752.98 2157
6753.76 2185
6754.53 2268
6755.31 2258
6756.08 2085
6756.86 1953
6757.64 1957
6758.41 1943
6759.19 2015
6759.96 1925
6760.74 1708
6761.52 1851
6762.29 1756
6763.07 1931
6763.84 2019
6764.62 1856
6765.40 1921
6766.17 1844
6766.95 1821
6767.72 2030
6768.50 1978
6769.28 2022
6770.05 1872
6770.83 1805
6771.61 1876
6772.38 1742
6773.16 1709
6773.94 1867
6774.71 1660
6775.49 1573
6776.27 1640
6777.04 1792
6777.82 1674
6778.60 1587
6779.37 1494
6780.15 1682
6780.93 1872
6781.71 1724
6782.48 1805
6783.26 1845
6784.04 1895
6784.81 1892
6785.59 1987
6786.37 1925
6787.15 1890
6787.92 1815
6788.70 1740
6789.48 1713
6790.26 1666
6791.03 1746
6791.81 1531
6792.59 1594
6793.37 1567
6794.15 1741
6794.92 1675
6795.70 1773
6796.48 1778
6797.26 1794
6798.03 1699
6798.81 1604
6799.59 1492
6800.37 1568
6801.15 1666
6801.93 1629
6802.70 1666
6803.48 1774
6804.26 1785
6805.04 1847
6805.82 1817
6806.60 1893
6807.37 1917
6808.15 1910
6808.93 2092
6809.71 1879
6810.49 1832
6811.27 1995
6812.05 1825
6812.83 1652
6813.60 1580
6814.38 1715
6815.16 1760
6815.94 1686
6816.72 1706
6817.50 1854
6818.28 1660
6819.06 1670
6819.84 1853
6820.62 1828
6821.40 1781
6822.18 1742
6822.96 1800
6823.73 1651
6824.51 1768
6825.29 1878
6826.07 1731
6826.85 1643
6827.63 1680
6828.41 1667
6829.19 1808
6829.97 1785
6830.75 1708
6831.53 1664
6832.31 1764
6833.09 1589
6833.87 1719
6834.65 1578
6835.43 1662
6836.21 1617
6836.99 1719
6837.77 1759
6838.55 1641
6839.33 1601
6840.11 1505
6840.90 1505
6841.68 1597
6842.46 1693
6843.24 1669
6844.02 1566
6844.80 1443
6845.58 1511
6846.36 1587
6847.14 1570
6847.92 1641
6848.70 1785
6849.48 1752
6850.26 1836
6851.05 1869
6851.83 1946
6852.61 2177
6853.39 2425
6854.17 2430
6854.95 2669
6855.73 2499
6856.51 2310
6857.30 2209
6858.08 2091
6858.86 2030
6859.64 1992
6860.42 1984
6861.20 1984
6861.99 1842
6862.77 1778
6863.55 1732
6864.33 1762
6865.11 1658
6865.89 1781
6866.68 1834
6867.46 1663
6868.24 1948
6869.02 1997
6869.80 2028
6870.59 2088
6871.37 2088
6872.15 2038
6872.93 2028
6873.72 1921
6874.50 1948
6875.28 1846
6876.06 1863
6876.85 1798
6877.63 1742
6878.41 1814
6879.19 1775
6879.98 1802
6880.76 1794
6881.54 2105
6882.32 2121
6883.11 2065
6883.89 2162
6884.67 2116
6885.46 2145
6886.24 2023
6887.02 2131
6887.81 2361
6888.59 2605
6889.37 2918
6890.16 3109
6890.94 3272
6891.72 3417
6892.51 3258
6893.29 3192
6894.07 2875
6894.86 2606
6895.64 2466
6896.42 2332
6897.21 2189
6897.99 2065
6898.77 2139
6899.56 2147
6900.34 2069
6901.13 2102
6901.91 2211
6902.69 2079
6903.48 2004
6904.26 2156
6905.05 2077
6905.83 2123
6906.62 2120
6907.40 2011
6908.18 2014
6908.97 1984
6909.75 2016
6910.54 1866
6911.32 1733
6912.11 1803
6912.89 1731
6913.68 1838
6914.46 1771
6915.24 1700
6916.03 1741
6916.81 1809
6917.60 1782
6918.38 1752
6919.17 1843
6919.95 1770
6920.74 1821
6921.52 1891
6922.31 1842
6923.09 1902
6923.88 1816
6924.66 1819
6925.45 1970
6926.24 1880
6927.02 1828
6927.81 1892
6928.59 1867
6929.38 1925
6930.16 1956
6930.95 1977
6931.73 1890
6932.52 1900
6933.31 2010
6934.09 1939
6934.88 1896
6935.66 1954
6936.45 1920
6937.24 1828
6938.02 1806
6938.81 1927
6939.59 2036
6940.38 1948
6941.17 1987
6941.95 2176
6942.74 2131
6943.52 2264
6944.31 2250
6945.10 2333
6945.88 2293
6946.67 2419
6947.46 2484
6948.24 2524
6949.03 2688
6949.82 3065
6950.60 3313
6951.39 3477
6952.18 3525
6952.96 3414
6953.75 3509
6954.54 3364
6955.32 3028
6956.11 3001
6956.90 2803
6957.69 2810
6958.47 2738
6959.26 2625
6960.05 2735
6960.83 2698
6961.62 2898
6962.41 2739
6963.20 2930
6963.98 3018
6964.77 3145
6965.56 3266
6966.35 3291
6967.14 3297
6967.92 3304
6968.71 3282
6969.50 3406
6970.29 3502
6971.07 3092
6971.86 3386
6972.65 3450
6973.44 3394
6974.23 3553
6975.01 3452
6975.80 3376
6976.59 3369
6977.38 3147
6978.17 2999
6978.96 3027
6979.74 3131
6980.53 3219
6981.32 3279
6982.11 3296
6982.90 3453
6983.69 3743
6984.48 3950
6985.26 4671
6986.05 5466
6986.84 6255
6987.63 7490
6988.42 8287
6989.21 9193
6990.00 9647
6990.79 9553
6991.57 9199
6992.36 8475
6993.15 7857
6993.94 7042
6994.73 6378
6995.52 5525
6996.31 5006
6997.10 4668
6997.89 4649
6998.68 4712
6999.47 4906
7000.26 5757
7001.05 6709
7001.84 7652
7002.63 8658
7003.42 8986
7004.21 8837
7005.00 8776
7005.79 8157
7006.58 7482
7007.37 6721
7008.16 5984
7008.95 5228
7009.74 4677
7010.53 4011
7011.32 3488
7012.11 3391
7012.90 3241
7013.69 3170
7014.48 3122
7015.27 3237
7016.06 3277
7016.85 3561
7017.64 3689
7018.43 3806
7019.22 3733
7020.01 3471
7020.80 3452
7021.59 3344
7022.38 3105
7023.17 2808
7023.96 2762
7024.76 2600
7025.55 2597
7026.34 2561
7027.13 2616
7027.92 2786
7028.71 2776
7029.50 2776
7030.29 2880
7031.08 2797
7031.88 2752
7032.67 2947
7033.46 2915
7034.25 2859
7035.04 2645
7035.83 2633
7036.62 2612
7037.42 2542
7038.21 2561
7039.00 2643
7039.79 2543
7040.58 2585
7041.38 2589
7042.17 2672
7042.96 2928
7043.75 2809
7044.54 3125
7045.33 3013
7046.13 3215
7046.92 3292
7047.71 3307
7048.50 3290
7049.30 3274
7050.09 3397
7050.88 3449
7051.67 3761
7052.47 3911
7053.26 3959
7054.05 4292
7054.84 4066
7055.64 3885
7056.43 3573
7057.22 3373
7058.01 3312
7058.81 3118
7059.60 2885
7060.39 2865
7061.19 2779
7061.98 2964
7062.77 3004
7063.57 2951
7064.36 2795
7065.15 2777
7065.94 3054
7066.74 3043
7067.53 3039
7068.32 2984
7069.12 2985
7069.91 3024
7070.71 2873
7071.50 2784
7072.29 2869
7073.09 2981
7073.88 2928
7074.67 3073
7075.47 3002
7076.26 2921
7077.05 2902
7077.85 2812
7078.64 2888
7079.44 2675
7080.23 2656
7081.02 2722
7081.82 2733
7082.61 2852
7083.41 2991
7084.20 3111
7085.00 3018
7085.79 3344
7086.58 3455
7087.38 3895
7088.17 4532
7088.97 5146
7089.76 5562
7090.56 6361
7091.35 6946
7092.15 7314
7092.94 7096
7093.74 6353
7094.53 5958
7095.33 5045
7096.12 4512
7096.92 3794
7097.71 3314
7098.51 2925
7099.30 2644
7100.10 2651
7100.89 2462
7101.69 2388
7102.48 2534
7103.28 2408
7104.07 2357
7104.87 2526
7105.66 2705
7106.46 2732
7107.26 2679
7108.05 2690
7108.85 2527
7109.64 2429
7110.44 2394
7111.23 2176
7112.03 1927
7112.83 1888
7113.62 1955
7114.42 1837
7115.21 1881
7116.01 1998
7116.81 1905
7117.60 2046
7118.40 2108
7119.19 2308
7119.99 2171
7120.79 2015
7121.58 2066
7122.38 2010
7123.18 2052
7123.97 2205
7124.77 2058
7125.57 1898
7126.36 1797
7127.16 1969
7127.96 2045
7128.75 2016
7129.55 2085
7130.35 2042
7131.14 2078
7131.94 2137
7132.74 2098
7133.53 2217
7134.33 2218
7135.13 1985
7135.93 2050
7136.72 2031
7137.52 1899
7138.32 1958
7139.11 1896
7139.91 2067
7140.71 1935
7141.51 1984
7142.30 2009
7143.10 2019
7143.90 1962
7144.70 2061
7145.49 2111
7146.29 2253
7147.09 2237
7147.89 2132
7148.69 2075
7149.48 2056
7150.28 2090
7151.08 1935
7151.88 1994
7152.68 1962
7153.47 1837
7154.27 1909
7155.07 1973
7155.87 1973
7156.67 2030
7157.47 1967
7158.26 1906
7159.06 2019
7159.86 1889
7160.66 1994
7161.46 1912
7162.26 1896
7163.06 1830
7163.85 1797
7164.65 1842
7165.45 1824
7166.25 1797
7167.05 1721
7167.85 1700
7168.65 1825
7169.45 1761
7170.25 1668
7171.04 1809
7171.84 1782
7172.64 1812
7173.44 1749
7174.24 1740
7175.04 1796
7175.84 1779
7176.64 1664
7177.44 1620
7178.24 1707
7179.04 1627
7179.84 1560
7180.64 1570
7181.44 1543
7182.24 1513
7183.04 1580
7183.84 1560
7184.64 1464
7185.44 1475
7186.24 1548
7187.04 1572
7187.84 1522
7188.64 1652
7189.44 1575
7190.24 1560
7191.04 1571
7191.84 1468
7192.64 1519
7193.44 1427
7194.24 1347
7195.04 1411
7195.84 1347
7196.64 1378
7197.44 1417
7198.24 1492
7199.04 1393
7199.84 1514
7200.64 1475
7201.44 1475
7202.25 1614
7203.05 1644
7203.85 1548
7204.65 1424
7205.45 1490
7206.25 1552
7207.05 1614
7207.85 1482
7208.65 1471
7209.46 1458
7210.26 1460
7211.06 1387
7211.86 1314
7212.66 1361
7213.46 1496
7214.26 1353
7215.07 1430
7215.87 1516
7216.67 1494
7217.47 1442
7218.27 1440
7219.07 1458
7219.88 1478
7220.68 1346
7221.48 1469
7222.28 1434
7223.08 1462
7223.89 1428
7224.69 1387
7225.49 1385
7226.29 1324
7227.10 1407
7227.90 1395
7228.70 1398
7229.50 1336
7230.30 1421
7231.11 1447
7231.91 1479
7232.71 1525
7233.51 1491
7234.32 1399
7235.12 1398
7235.92 1391
7236.73 1383
7237.53 1397
7238.33 1470
7239.13 1460
7239.94 1383
7240.74 1399
7241.54 1346
7242.35 1466
7243.15 1570
7243.95 1436
7244.76 1432
7245.56 1506
7246.36 1347
7247.17 1389
7247.97 1566
7248.77 1438
7249.58 1343
7250.38 1380
7251.18 1311
7251.99 1302
7252.79 1393
7253.59 1391
7254.40 1360
7255.20 1408
7256.01 1362
7256.81 1359
7257.61 1438
7258.42 1434
7259.22 1379
7260.03 1370
7260.83 1456
7261.63 1470
7262.44 1421
7263.24 1423
7264.05 1405
7264.85 1466
7265.66 1382
7266.46 1386
7267.26 1389
7268.07 1479
7268.87 1385
7269.68 1366
7270.48 1410
7271.29 1457
7272.09 1388
7272.90 1396
7273.70 1507
7274.51 1425
7275.31 1474
7276.12 1593
7276.92 1679
7277.73 1663
7278.53 1555
7279.34 1637
7280.14 1557
7280.95 1592
7281.75 1618
7282.56 1571
7283.36 1592
7284.17 1739
7284.97 1927
7285.78 1991
7286.59 2105
7287.39 2320
7288.20 2443
7289.00 2429
7289.81 2345
7290.61 2285
7291.42 2080
7292.23 1878
7293.03 1889
7293.84 1665
7294.64 1655
7295.45 1439
7296.26 1416
7297.06 1469
7297.87 1403
7298.67 1439
7299.48 1503
7300.29 1495
7301.09 1518
7301.90 1499
7302.71 1504
7303.51 1434
7304.32 1471
7305.13 1674
7305.93 1640
7306.74 1606
7307.55 1588
7308.35 1510
7309.16 1621
7309.97 1545
7310.77 1549
7311.58 1595
7312.39 1644
7313.19 1667
7314.00 1517
7314.81 1441
7315.62 1605
7316.42 1637
7317.23 1584
7318.04 1630
7318.84 1734
7319.65 1814
7320.46 1833
7321.27 2032
7322.07 2075
7322.88 2265
7323.69 2472
7324.50 2446
7325.31 2447
7326.11 2271
7326.92 2138
7327.73 2057
7328.54 2039
7329.34 1927
7330.15 1812
7330.96 1851
7331.77 1752
7332.58 1607
7333.38 1640
7334.19 1627
7335.00 1627
7335.81 1717
7336.62 1810
7337.43 1695
7338.23 1847
7339.04 1893
7339.85 1834
7340.66 1753
7341.47 1760
7342.28 1790
7343.09 1778
7343.89 1717
7344.70 1595
7345.51 1543
7346.32 1637
7347.13 1606
7347.94 1625
7348.75 1588
7349.56 1529
7350.37 1533
7351.18 1461
7351.98 1547
7352.79 1547
7353.60 1502
7354.41 1491
7355.22 1417
7356.03 1412
7356.84 1497
7357.65 1386
7358.46 1341
7359.27 1262
7360.08 1255
7360.89 1362
7361.70 1393
7362.51 1396
7363.32 1479
7364.13 1383
7364.94 1454
7365.75 1574
7366.56 1539
7367.37 1321
7368.18 1349
7368.99 1425
7369.80 1393
7370.61 1359
7371.42 1351
7372.23 1394
7373.04 1479
7373.85 1525
7374.66 1381
7375.47 1413
7376.28 1448
7377.09 1453
7377.90 1391
7378.71 1414
7379.52 1507
7380.33 1599
7381.14 1660
7381.96 1732
7382.77 1790
7383.58 1921
7384.39 1902
7385.20 2129
7386.01 1991
7386.82 1982
7387.63 1780
7388.44 1850
7389.25 1900
7390.07 1674
7390.88 1536
7391.69 1485
7392.50 1594
7393.31 1444
7394.12 1458
7394.93 1502
7395.75 1597
7396.56 1625
7397.37 1751
7398.18 1819
7398.99 1893
7399.80 1905
7400.62 2032
7401.43 2155
7402.24 2219
7403.05 2254
7403.86 2134
7404.68 2087
7405.49 2043
7406.30 1878
7407.11 1767
7407.93 1653
7408.74 1625
7409.55 1619
7410.36 1544
7411.17 1400
7411.99 1464
7412.80 1445
7413.61 1583
7414.42 1495
7415.24 1421
7416.05 1445
7416.86 1406
7417.68 1412
7418.49 1416
7419.30 1298
7420.11 1310
7420.93 1347
7421.74 1253
7422.55 1329
7423.37 1320
7424.18 1234
7424.99 1297
7425.81 1240
7426.62 1219
7427.43 1152
7428.25 1119
7429.06 1165
7429.87 1162
7430.69 1206
7431.50 1261
7432.31 1272
7433.13 1168
7433.94 1085
7434.75 1088
7435.57 1188
7436.38 1222
7437.20 1145
7438.01 1141
7438.82 1154
7439.64 1202
7440.45 1165
7441.27 1160
7442.08 1255
7442.89 1283
7443.71 1211
7444.52 1198
7445.34 1214
7446.15 1233
7446.97 1188
7447.78 1223
7448.59 1230
7449.41 1131
7450.22 1187
7451.04 1149
7451.85 1127
7452.67 1112
7453.48 1144
7454.30 1226
7455.11 1188
7455.93 1213
7456.74 1175
7457.56 1239
7458.37 1289
7459.19 1428
7460.00 1357
7460.82 1160
7461.63 1190
7462.45 1267
7463.26 1368
7464.08 1217
7464.89 1119
7465.71 1157
7466.52 1247
7467.34 1265
7468.16 1181
7468.97 1109
7469.79 1263
7470.60 1156
7471.42 1167
7472.23 1048
7473.05 1121
7473.87 1187
7474.68 1291
7475.50 1267
7476.31 1202
7477.13 1269
7477.95 1332
7478.76 1223
7479.58 1200
7480.39 1176
7481.21 1154
7482.03 1134
7482.84 1172
7483.66 1165
7484.48 1076
7485.29 1105
7486.11 1217
7486.93 1285
7487.74 1337
7488.56 1303
7489.38 1112
7490.19 1064
7491.01 1138
7491.83 1068
7492.64 1044
7493.46 1186
7494.28 1087
7495.09 1145
7495.91 1105
7496.73 1196
7497.55 1117
7498.36 1099
7499.18 1078
7500.00 1100
7500.81 1125
7501.63 1081
7502.45 1104
7503.27 989
7504.08 1105
7504.90 1127
7505.72 1042
7506.54 960
7507.36 1156
7508.17 1035
7508.99 946
7509.81 1048
7510.63 1071
7511.44 978
7512.26 1006
7513.08 1072
7513.90 1098
7514.72 1013
7515.53 1045
7516.35 1036
7517.17 1004
7517.99 1077
7518.81 969
7519.63 948
7520.44 1027
7521.26 953
7522.08 956
7522.90 915
7523.72 935
7524.54 963
7525.36 933
7526.17 1026
7526.99 931
7527.81 949
7528.63 1056
7529.45 970
7530.27 985
7531.09 1034
7531.91 989
7532.73 1071
7533.54 1024
7534.36 950
7535.18 898
7536.00 876
7536.82 958
7537.64 950
7538.46 1062
7539.28 1073
7540.10 944
7540.92 998
7541.74 1094
7542.56 1015
7543.38 1022
7544.20 1051
7545.02 1126
7545.84 1158
7546.66 1015
7547.48 996
7548.30 1105
7549.12 1037
7549.94 969
7550.76 1002
7551.58 998
7552.40 985
7553.22 936
7554.04 1061
7554.86 993
7555.68 934
7556.50 998
7557.32 1005
7558.14 1024
7558.96 1073
7559.78 1080
7560.60 1100
7561.42 1092
7562.24 1161
7563.06 1094
7563.88 1058
7564.70 1090
7565.53 1075
7566.35 1130
7567.17 999
7567.99 1016
7568.81 1046
7569.63 1055
7570.45 1160
7571.27 1045
7572.09 984
7572.92 990
7573.74 988
7574.56 1065
7575.38 1074
7576.20 1013
7577.02 1009
7577.84 1069
7578.67 1077
7579.49 1028
7580.31 1011
7581.13 1061
7581.95 1085
7582.77 1058
7583.60 969
7584.42 993
7585.24 1022
7586.06 997
7586.88 987
7587.71 1065
7588.53 976
7589.35 982
7590.17 1003
7590.99 1081
7591.82 1054
7592.64 1080
7593.46 1117
7594.28 1058
7595.11 1092
7595.93 1186
7596.75 1062
7597.57 1067
7598.40 1091
7599.22 1112
7600.04 1094
7600.87 1093
7601.69 1139
7602.51 1188
7603.33 1159
7604.16 1149
7604.98 1167
7605.80 1119
7606.63 1156
7607.45 1257
7608.27 1263
7609.10 1231
7609.92 1414
7610.74 1314
7611.57 1278
7612.39 1217
7613.21 1204
7614.04 1259
7614.86 1170
7615.68 1145
7616.51 1169
7617.33 1168
7618.15 1232
7618.98 1182
7619.80 1274
7620.63 1303
7621.45 1433
7622.27 1471
7623.10 1482
7623.92 1485
7624.75 1418
7625.57 1410
7626.39 1377
7627.22 1351
7628.04 1313
7628.87 1278
7629.69 1237
7630.52 1257
7631.34 1331
7632.16 1316
7632.99 1324
7633.81 1414
7634.64 1509
7635.46 1538
7636.29 1416
7637.11 1436
7637.94 1544
7638.76 1491
7639.59 1489
7640.41 1394
7641.24 1232
7642.06 1248
7642.89 1285
7643.71 1182
7644.54 1158
7645.36 1146
7646.19 1078
7647.01 1122
7647.84 1158
7648.66 1091
7649.49 1123
7650.31 1174
7651.14 1086
7651.96 1187
7652.79 1122
7653.62 1089
7654.44 1103
7655.27 1212
7656.09 998
7656.92 1010
7657.75 921
7658.57 974
7659.40 1025
7660.22 1025
7661.05 1031
7661.88 964
7662.70 944
7663.53 1038
7664.35 1051
7665.18 959
7666.01 932
7666.83 975
7667.66 966
7668.49 955
7669.31 989
7670.14 943
7670.96 989
7671.79 1004
7672.62 999
7673.44 979
7674.27 1165
7675.10 1087
7675.93 1048
7676.75 1034
7677.58 990
7678.41 987
7679.23 971
7680.06 1010
7680.89 1019
7681.71 1038
7682.54 1012
7683.37 989
7684.20 982
7685.02 968
7685.85 1045
7686.68 1054
7687.51 1189
7688.33 1206
7689.16 1403
7689.99 1466
7690.82 1388
7691.64 1318
7692.47 1336
7693.30 1303
7694.13 1257
7694.96 1150
7695.78 1084
7696.61 1164
7697.44 1198
7698.27 1144
7699.10 1084
7699.92 1038
7700.75 1049
7701.58 1016
7702.41 1010
7703.24 1039
7704.06 982
7704.89 1059
7705.72 1106
7706.55 1010
7707.38 1037
7708.21 1043
7709.04 984
7709.86 983
7710.69 932
7711.52 1008
7712.35 1074
7713.18 1109
7714.01 1157
7714.84 979
7715.67 1086
7716.50 1119
7717.32 1077
7718.15 1119
7718.98 1215
7719.81 1104
7720.64 1093
7721.47 1095
7722.30 1040
7723.13 1032
7723.96 1088
7724.79 1054
7725.62 1044
7726.45 1027
7727.28 992
7728.11 960
7728.94 1146
7729.77 1199
7730.60 1105
7731.43 1076
7732.26 1061
7733.09 1186
7733.92 1141
7734.75 1073
7735.58 1105
7736.41 1243
7737.24 1172
7738.07 1148
7738.90 1248
7739.73 1079
7740.56 1123
7741.39 1118
7742.22 1176
7743.05 1179
7743.88 1121
7744.71 1185
7745.54 1223
7746.37 1298
7747.20 1382
7748.03 1472
7748.86 1474
7749.69 1537
7750.52 1628
7751.36 1606
7752.19 1649
7753.02 1839
7753.85 1754
7754.68 1672
7755.51 1689
7756.34 1747
7757.17 1634
7758.00 1845
7758.84 2084
7759.67 2393
7760.50 2460
7761.33 2662
7762.16 2611
7762.99 2522
7763.82 2250
7764.66 2144
7765.49 1887
7766.32 1811
7767.15 1657
7767.98 1495
7768.81 1497
7769.65 1386
7770.48 1321
7771.31 1206
7772.14 1215
7772.97 1262
7773.81 1153
7774.64 1104
7775.47 1133
7776.30 1141
7777.14 1221
7777.97 1237
7778.80 1331
7779.63 1337
7780.47 1345
7781.30 1330
7782.13 1299
7782.96 1325
7783.80 1208
7784.63 1173
7785.46 1291
7786.29 1253
7787.13 1374
7787.96 1206
7788.79 1187
7789.63 1121
7790.46 1156
7791.29 1181
7792.12 1204
7792.96 1214
7793.79 1125
7794.62 1103
7795.46 1118
7796.29 1120
7797.12 1193
7797.96 1110
7798.79 1026
7799.62 1154
7800.46 1152
7801.29 1127
7802.12 987
7802.96 962
7803.79 1071
7804.63 1100
7805.46 1142
7806.29 1091
7807.13 1111
7807.96 1057
7808.80 1133
7809.63 1109
7810.46 1161
7811.30 1141
7812.13 1088
7812.97 1065
7813.80 1094
7814.63 1132
7815.47 1141
7816.30 1100
7817.14 1112
7817.97 1128
7818.81 1144
7819.64 1092
7820.48 1214
7821.31 1313
7822.15 1204
7822.98 1210
7823.81 1192
7824.65 1186
7825.48 1185
7826.32 1235
7827.15 1210
7827.99 1330
7828.82 1309
7829.66 1369
7830.49 1432
7831.33 1400
7832.17 1297
7833.00 1276
7833.84 1296
7834.67 1325
7835.51 1131
7836.34 1125
7837.18 1302
7838.01 1449
7838.85 1395
7839.68 1356
7840.52 1331
7841.36 1269
7842.19 1424
7843.03 1272
7843.86 1205
7844.70 1248
7845.54 1376
7846.37 1343
7847.21 1195
7848.04 1182
7848.88 1251
7849.72 1149
7850.55 1173
7851.39 1138
7852.22 1184
7853.06 1155
7853.90 1126
7854.73 1142
7855.57 1129
7856.41 1099
7857.24 1198
7858.08 1186
7858.92 1218
7859.75 1330
7860.59 1305
7861.43 1372
7862.26 1287
7863.10 1333
7863.94 1437
7864.77 1397
7865.61 1176
7866.45 1237
7867.29 1235
7868.12 1247
7868.96 1238
7869.80 1258
7870.63 1294
7871.47 1330
7872.31 1349
7873.15 1354
7873.98 1374
7874.82 1297
7875.66 1425
7876.50 1343
7877.33 1564
7878.17 1628
7879.01 1607
7879.85 1756
7880.69 1850
7881.52 1818
7882.36 1785
7883.20 1798
7884.04 1766
7884.88 1761
7885.71 1679
7886.55 1533
7887.39 1522
7888.23 1680
7889.07 1761
7889.90 1629
7890.74 1561
7891.58 1582
7892.42 1665
7893.26 1651
7894.10 1682
7894.94 1655
7895.77 1617
7896.61 1580
7897.45 1543
7898.29 1586
7899.13 1340
7899.97 1461
7900.81 1507
7901.65 1344
7902.48 1388
7903.32 1519
7904.16 1470
7905.00 1583
7905.84 1464
7906.68 1457
7907.52 1321
7908.36 1268
7909.20 1239
7910.04 1228
7910.88 1202
7911.72 1186
7912.56 1125
7913.40 1107
7914.24 1100
7915.07 1101
7915.91 1206
7916.75 1180
7917.59 1109
7918.43 1190
7919.27 1256
7920.11 1250
7920.95 1269
7921.79 1230
7922.63 1264
7923.47 1145
7924.31 1246
7925.15 1155
7925.99 1169
7926.83 1127
7927.67 1175
7928.52 1087
7929.36 1132
7930.20 1139
7931.04 1097
7931.88 1025
7932.72 1034
7933.56 1035
7934.40 1095
7935.24 1109
7936.08 1100
7936.92 1133
7937.76 1159
7938.60 1089
7939.44 937
7940.29 1138
7941.13 1143
7941.97 986
7942.81 1058
7943.65 1083
7944.49 1164
7945.33 1092
7946.17 1064
7947.01 1116
7947.86 1098
7948.70 1107
7949.54 1099
7950.38 1178
7951.22 1161
7952.06 1159
7952.91 1136
7953.75 1134
7954.59 1203
7955.43 1212
7956.27 1177
7957.11 1130
7957.96 1107
7958.80 1236
7959.64 1260
7960.48 1214
7961.32 1207
7962.17 1284
7963.01 1239
7963.85 1203
7964.69 1167
7965.54 1313
7966.38 1339
7967.22 1307
7968.06 1291
7968.91 1279
7969.75 1333
7970.59 1301
7971.43 1380
7972.28 1323
7973.12 1414
7973.96 1359
7974.80 1271
7975.65 1254
7976.49 1233
7977.33 1196
7978.18 1116
7979.02 1140
7979.86 1198
7980.71 1108
7981.55 1258
7982.39 1226
7983.24 1286
7984.08 1294
7984.92 1275
7985.77 1213
7986.61 1206
7987.45 1167
7988.30 1113
7989.14 1091
7989.98 1204
7990.83 1211
7991.67 1213
7992.51 1228
7993.36 1247
7994.20 1142
7995.05 1203
7995.89 1141
7996.73 1127
7997.58 1293
7998.42 1319
7999.27 1371
8000.11 1480
8000.95 1657
8001.80 2039
8002.64 2341
8003.49 2487
8004.33 2417
8005.18 2388
8006.02 2528
8006.86 2336
8007.71 2007
8008.55 1792
8009.40 1625
8010.24 1455
8011.09 1300
8011.93 1294
8012.78 1215
8013.62 1149
8014.47 1087
8015.31 1104
8016.16 1173
8017.00 1187
8017.85 1061
8018.69 1160
8019.54 1220
8020.38 1131
8021.23 1091
8022.07 1137
8022.92 1168
8023.76 1094
8024.61 995
8025.46 1058
8026.30 904
8027.15 953
8027.99 958
8028.84 1012
8029.68 971
8030.53 978
8031.38 969
8032.22 1054
8033.07 1013
8033.91 1065
8034.76 1009
8035.61 944
8036.45 999
8037.30 945
8038.14 912
8038.99 943
8039.84 1029
8040.68 1013
8041.53 1020
8042.37 1046
8043.22 990
8044.07 974
8044.91 1077
8045.76 937
8046.61 960
8047.45 1020
8048.30 916
8049.15 812
8049.99 972
8050.84 971
8051.69 915
8052.54 900
8053.38 941
8054.23 864
8055.08 887
8055.92 895
8056.77 908
8057.62 996
8058.46 968
8059.31 967
8060.16 917
8061.01 862
8061.85 900
8062.70 897
8063.55 920
8064.40 885
8065.24 845
8066.09 869
8066.94 852
8067.79 901
8068.64 962
8069.48 915
8070.33 932
8071.18 905
8072.03 1005
8072.87 968
8073.72 970
8074.57 944
8075.42 822
8076.27 855
8077.12 859
8077.96 857
8078.81 841
8079.66 898
8080.51 911
8081.36 875
8082.21 855
8083.05 830
8083.90 813
8084.75 824
8085.60 833
8086.45 881
8087.30 849
8088.15 923
8089.00 794
8089.84 815
8090.69 831
8091.54 806
8092.39 780
8093.24 816
8094.09 803
8094.94 823
8095.79 796
8096.64 801
8097.49 747
8098.34 709
8099.19 789
8100.03 777
8100.88 878
8101.73 843
8102.58 828
8103.43 840
8104.28 903
8105.13 791
8105.98 804
8106.83 789
8107.68 825
8108.53 842
8109.38 757
8110.23 761
8111.08 827
8111.93 762
8112.78 807
8113.63 849
8114.48 828
8115.33 775
8116.18 775
8117.03 709
8117.88 804
8118.73 813
8119.58 767
8120.43 729
8121.28 792
8122.14 822
8122.99 866
8123.84 686
8124.69 709
8125.54 807
8126.39 837
8127.24 864
8128.09 778
8128.94 850
8129.79 838
8130.64 764
8131.49 809
8132.35 857
8133.20 823
8134.05 839
8134.90 859
8135.75 866
8136.60 818
8137.45 784
8138.31 829
8139.16 749
8140.01 838
8140.86 789
8141.71 782
8142.56 841
8143.41 817
8144.27 869
8145.12 866
8145.97 875
8146.82 895
8147.67 898
8148.53 845
8149.38 915
8150.23 901
8151.08 862
8151.93 870
8152.79 1003
8153.64 980
8154.49 902
8155.34 978
8156.20 1004
8157.05 1072
8157.90 1104
8158.75 1236
8159.61 1269
8160.46 1158
8161.31 1009
8162.16 991
8163.02 963
8163.87 1008
8164.72 974
8165.57 932
8166.43 957
8167.28 931
8168.13 944
8168.99 959
8169.84 903
8170.69 901
8171.55 909
8172.40 845
8173.25 911
8174.11 853
8174.96 962
8175.81 881
8176.67 878
8177.52 825
8178.37 866
8179.23 850
8180.08 834
8180.93 760
8181.79 752
8182.64 753
8183.50 725
8184.35 728
8185.20 733
8186.06 693
8186.91 752
8187.76 718
8188.62 754
8189.47 748
8190.33 744
8191.18 753
8192.04 760
8192.89 727
8193.74 685
8194.60 662
8195.45 757
8196.31 792
8197.16 733
8198.02 691
8198.87 762
8199.73 784
8200.58 730
8201.44 723
8202.29 678
8203.15 700
8204.00 668
8204.85 710
8205.71 726
8206.56 720
8207.42 711
8208.27 693
8209.13 650
8209.99 674
8210.84 741
8211.70 791
8212.55 663
8213.41 642
8214.26 641
8215.12 587
8215.97 641
8216.83 667
8217.68 730
8218.54 698
8219.40 696
8220.25 710
8221.11 674
8221.96 697
8222.82 674
8223.67 736
8224.53 709
8225.39 700
8226.24 696
8227.10 721
8227.95 735
8228.81 697
8229.67 654
8230.52 664
8231.38 697
8232.24 647
8233.09 681
8233.95 686
8234.81 706
8235.66 696
8236.52 702
8237.37 690
8238.23 682
8239.09 694
8239.95 709
8240.80 690
8241.66 703
8242.52 659
8243.37 677
8244.23 726
8245.09 718
8245.94 697
8246.80 717
8247.66 704
8248.52 689
8249.37 704
8250.23 665
8251.09 626
8251.94 624
8252.80 617
8253.66 628
8254.52 675
8255.37 696
8256.23 651
8257.09 682
8257.95 637
8258.80 661
8259.66 661
8260.52 613
8261.38 582
8262.24 704
8263.09 675
8263.95 656
8264.81 622
8265.67 668
8266.53 638
8267.38 660
8268.24 646
8269.10 589
8269.96 616
8270.82 684
8271.68 722
8272.53 743
8273.39 714
8274.25 783
8275.11 750
8275.97 685
8276.83 652
8277.69 650
8278.55 768
8279.40 738
8280.26 732
8281.12 710
8281.98 680
8282.84 661
8283.70 738
8284.56 709
8285.42 719
8286.28 646
8287.14 656
8287.99 779
8288.85 723
8289.71 711
8290.57 764
8291.43 771
8292.29 819
8293.15 795
8294.01 732
8294.87 773
8295.73 845
8296.59 901
8297.45 779
8298.31 697
8299.17 679
8300.03 659
8300.89 724
8301.75 752
8302.61 810
8303.47 807
8304.33 779
8305.19 745
8306.05 712
8306.91 686
8307.77 804
8308.63 764
8309.49 719
8310.35 788
8311.21 807
8312.07 707
8312.93 713
8313.79 761
8314.65 732
8315.51 654
8316.37 712
8317.24 754
8318.10 708
8318.96 681
8319.82 682
8320.68 665
8321.54 723
8322.40 721
8323.26 710
8324.12 768
8324.98 760
8325.85 712
8326.71 736
8327.57 720
8328.43 730
8329.29 647
8330.15 693
8331.01 680
8331.88 703
8332.74 726
8333.60 706
8334.46 661
8335.32 707
8336.18 615
8337.05 655
8337.91 738
8338.77 652
8339.63 676
8340.49 628
8341.36 674
8342.22 740
8343.08 740
8343.94 645
8344.80 585
8345.67 719
8346.53 702
8347.39 722
8348.25 641
8349.12 610
8349.98 597
8350.84 564
8351.70 662
8352.57 681
8353.43 697
8354.29 666
8355.15 675
8356.02 650
8356.88 676
8357.74 639
8358.60 753
8359.47 719
8360.33 670
8361.19 704
8362.06 716
8362.92 695
8363.78 671
8364.65 649
8365.51 618
8366.37 670
8367.24 713
8368.10 745
8368.96 695
8369.83 723
8370.69 628
8371.55 678
8372.42 784
8373.28 698
8374.14 680
8375.01 722
8375.87 728
8376.74 678
8377.60 725
8378.46 699
8379.33 715
8380.19 750
8381.06 711
8381.92 724
8382.78 735
8383.65 792
8384.51 764
8385.38 769
8386.24 706
8387.11 727
8387.97 720
8388.83 829
8389.70 753
8390.56 777
8391.43 715
8392.29 766
8393.16 818
8394.02 656
8394.89 705
8395.75 748
8396.62 690
8397.48 702
8398.35 762
8399.21 699
8400.08 701
8400.94 681
8401.81 723
8402.67 747
8403.54 718
8404.40 754
8405.27 782
8406.13 759
8407.00 748
8407.86 836
8408.73 740
8409.60 761
8410.46 740
8411.33 732
8412.19 742
8413.06 739
8413.92 729
8414.79 766
8415.66 739
8416.52 695
8417.39 722
8418.25 786
8419.12 819
8419.99 740
8420.85 770
8421.72 774
8422.58 820
8423.45 772
8424.32 759
8425.18 768
8426.05 791
8426.92 802
8427.78 724
8428.65 747
8429.52 793
8430.38 806
8431.25 760
8432.12 849
8432.98 854
8433.85 850
8434.72 809
8435.58 689
8436.45 769
8437.32 836
8438.18 898
8439.05 854
8439.92 916
8440.79 973
8441.65 911
8442.52 1071
8443.39 1101
8444.25 1150
8445.12 1128
8445.99 1218
8446.86 1281
8447.72 1291
8448.59 1169
8449.46 1118
8450.33 1108
8451.19 1152
8452.06 1183
8452.93 1157
8453.80 1188
8454.67 1362
8455.53 1297
8456.40 1353
8457.27 1661
8458.14 1914
8459.01 2081
8459.87 2371
8460.74 2538
8461.61 2363
8462.48 2336
8463.35 2210
8464.22 1863
8465.08 1656
8465.95 1505
8466.82 1284
8467.69 1156
8468.56 1061
8469.43 1015
8470.29 902
8471.16 1014
8472.03 921
8472.90 827
8473.77 924
8474.64 856
8475.51 887
8476.38 1018
8477.25 1008
8478.11 866
8478.98 815
8479.85 842
8480.72 873
8481.59 881
8482.46 881
8483.33 785
8484.20 750
8485.07 792
8485.94 767
8486.81 821
8487.68 842
8488.55 849
8489.42 889
8490.29 825
8491.16 836
8492.03 861
8492.90 935
8493.77 860
8494.64 879
8495.51 788
8496.38 790
8497.25 800
8498.12 787
8498.99 783
8499.86 823
8500.73 810
8501.60 750
8502.47 773
8503.34 812
8504.21 725
8505.08 777
8505.95 846
8506.82 876
8507.69 914
8508.56 853
8509.43 814
8510.30 870
8511.17 923
8512.04 879
8512.91 862
8513.79 842
8514.66 929
8515.53 879
8516.40 847
8517.27 872
8518.14 856
8519.01 815
8519.88 764
8520.75 709
8521.63 740
8522.50 774
8523.37 801
8524.24 847
8525.11 824
8525.98 764
8526.85 854
8527.73 894
8528.60 835
8529.47 782
8530.34 770
8531.21 802
8532.08 838
8532.96 831
8533.83 785
8534.70 830
8535.57 841
8536.44 810
8537.32 748
8538.19 790
8539.06 799
8539.93 742
8540.81 783
8541.68 808
8542.55 748
8543.42 800
8544.29 723
8545.17 726
8546.04 741
8546.91 748
8547.79 782
8548.66 830
8549.53 743
8550.40 667
8551.28 712
8552.15 730
8553.02 792
8553.89 774
8554.77 855
8555.64 914
8556.51 948
8557.39 956
8558.26 892
8559.13 929
8560.01 888
8560.88 926
8561.75 961
8562.63 851
8563.50 799
8564.37 776
8565.25 729
8566.12 705
8566.99 720
8567.87 716
8568.74 720
8569.62 838
8570.49 790
8571.36 760
8572.24 754
8573.11 744
8573.99 773
8574.86 719
8575.73 715
8576.61 702
8577.48 695
8578.36 624
8579.23 619
8580.10 656
8580.98 716
8581.85 658
8582.73 636
8583.60 645
8584.48 707
8585.35 671
8586.23 656
8587.10 697
8587.98 691
8588.85 649
8589.72 671
8590.60 722
8591.47 734
8592.35 660
8593.22 623
8594.10 629
8594.97 667
8595.85 700
8596.72 726
8597.60 706
8598.47 714
8599.35 720
8600.23 677
8601.10 704
8601.98 681
8602.85 730
8603.73 764
8604.60 733
8605.48 769
8606.35 783
8607.23 762
8608.11 682
8608.98 743
8609.86 734
8610.73 714
8611.61 666
8612.48 765
8613.36 831
8614.24 804
8615.11 830
8615.99 818
8616.87 841
8617.74 807
8618.62 746
8619.49 767
8620.37 700
8621.25 702
8622.12 767
8623.00 685
8623.88 675
8624.75 713
8625.63 704
8626.51 703
8627.38 663
8628.26 733
8629.14 721
8630.01 719
8630.89 718
8631.77 669
8632.64 742
8633.52 682
8634.40 661
8635.28 717
8636.15 758
8637.03 737
8637.91 733
8638.78 757
8639.66 786
8640.54 729
8641.42 697
8642.29 749
8643.17 777
8644.05 787
8644.93 799
8645.80 781
8646.68 743
8647.56 817
8648.44 790
8649.31 742
8650.19 824
8651.07 767
8651.95 791
8652.83 957
8653.70 982
8654.58 929
8655.46 956
8656.34 883
8657.22 865
8658.10 880
8658.97 867
8659.85 831
8660.73 851
8661.61 826
8662.49 847
8663.37 876
8664.24 853
8665.12 784
8666.00 795
8666.88 765
8667.76 820
8668.64 827
8669.52 773
8670.40 853
8671.27 873
8672.15 837
8673.03 907
8673.91 833
8674.79 907
8675.67 999
8676.55 974
8677.43 1013
8678.31 1053
8679.19 1111
8680.07 1113
8680.95 1189
8681.83 1120
8682.71 1018
8683.58 1043
8684.46 1127
8685.34 1116
8686.22 1128
8687.10 1047
8687.98 999
8688.86 1092
8689.74 1079
8690.62 1226
8691.50 1393
8692.38 1741
8693.26 2112
8694.14 2458
8695.02 2858
8695.90 3395
8696.78 3490
8697.66 3536
8698.54 3258
8699.42 2831
8700.30 2653
8701.19 2063
8702.07 1834
8702.95 1590
8703.83 1374
8704.71 1228
8705.59 1064
8706.47 1004
8707.35 967
8708.23 932
8709.11 913
8709.99 843
8710.87 816
8711.75 808
8712.64 861
8713.52 871
8714.40 832
8715.28 875
8716.16 838
8717.04 805
8717.92 834
8718.80 847
8719.69 758
8720.57 812
8721.45 763
8722.33 838
8723.21 806
8724.09 850
8724.97 835
8725.86 866
8726.74 833
8727.62 752
8728.50 738
8729.38 817
8730.27 839
8731.15 795
8732.03 743
8732.91 766
8733.79 835
8734.68 764
8735.56 818
8736.44 793
8737.32 784
8738.20 820
8739.09 802
8739.97 748
8740.85 684
8741.73 654
8742.62 707
8743.50 757
8744.38 727
8745.27 739
8746.15 702
8747.03 733
8747.91 720
8748.80 733
8749.68 805
8750.56 665
8751.45 668
8752.33 684
8753.21 725
8754.09 717
8754.98 757
8755.86 752
8756.74 691
8757.63 720
8758.51 751
8759.39 738
8760.28 821
8761.16 824
8762.04 778
8762.93 854
8763.81 919
8764.70 912
8765.58 841
8766.46 776
8767.35 786
8768.23 846
8769.11 793
8770.00 783
8770.88 852
8771.77 856
8772.65 817
8773.53 855
8774.42 765
8775.30 752
8776.19 794
8777.07 774
8777.96 773
8778.84 713
8779.72 798
8780.61 769
8781.49 787
8782.38 814
8783.26 754
8784.15 763
8785.03 799
8785.92 713
8786.80 643
8787.69 632
8788.57 703
8789.46 642
8790.34 782
8791.23 775
8792.11 715
8793.00 781
8793.88 742
8794.77 762
8795.65 777
8796.54 705
8797.42 788
8798.31 784
8799.19 743
8800.08 753
8800.96 740
8801.85 757
8802.74 711
8803.62 669
8804.51 732
8805.39 730
8806.28 762
8807.16 670
8808.05 710
8808.94 839
8809.82 745
8810.71 762
8811.59 759
8812.48 758
8813.37 783
8814.25 700
8815.14 661
8816.02 668
8816.91 756
8817.80 679
8818.68 680
8819.57 764
8820.46 725
8821.34 676
8822.23 729
8823.12 763
8824.00 820
8824.89 778
8825.78 795
8826.66 787
8827.55 722
8828.44 680
8829.32 652
8830.21 685
8831.10 713
8831.99 615
8832.87 595
8833.76 656
8834.65 747
8835.53 634
8836.42 638
8837.31 648
8838.20 753
8839.08 762
8839.97 673
8840.86 695
8841.75 669
8842.63 636
8843.52 702
8844.41 763
8845.30 684
8846.18 786
8847.07 674
8847.96 681
8848.85 692
8849.74 706
8850.62 710
8851.51 767
8852.40 752
8853.29 704
8854.18 667
8855.06 626
8855.95 677
8856.84 735
8857.73 638
8858.62 613
8859.51 675
8860.39 626
8861.28 618
8862.17 729
8863.06 674
8863.95 669
8864.84 711
8865.73 677
8866.62 645
8867.50 709
8868.39 650
8869.28 650
8870.17 654
8871.06 643
8871.95 635
8872.84 613
8873.73 605
8874.62 568
8875.51 648
8876.40 668
8877.28 649
8878.17 593
8879.06 539
8879.95 631
8880.84 701
8881.73 658
8882.62 605
8883.51 599
8884.40 671
8885.29 625
8886.18 632
8887.07 599
8887.96 602
8888.85 613
8889.74 604
8890.63 650
8891.52 639
8892.41 581
8893.30 625
8894.19 614
8895.08 577
8895.97 605
8896.86 604
8897.75 605
8898.64 556
8899.53 585
8900.42 580
8901.31 559
8902.20 564
8903.10 594
8903.99 542
8904.88 536
8905.77 621
8906.66 616
8907.55 542
8908.44 556
8909.33 649
8910.22 612
8911.11 615
8912.00 620
8912.90 622
8913.79 551
8914.68 504
8915.57 559
8916.46 599
8917.35 624
8918.24 649
8919.13 611
8920.03 668
8920.92 588
8921.81 546
8922.70 553
8923.59 616
8924.48 592
8925.38 565
8926.27 617
8927.16 538
8928.05 585
8928.94 541
8929.84 571
8930.73 569
8931.62 621
8932.51 595
8933.40 559
8934.30 593
8935.19 571
8936.08 560
8936.97 531
8937.86 611
8938.76 632
8939.65 539
8940.54 588
8941.43 523
8942.33 507
8943.22 609
8944.11 499
8945.01 515
8945.90 550
8946.79 524
8947.68 546
8948.58 511
8949.47 549
8950.36 486
8951.26 561
8952.15 465
8953.04 491
8953.94 454
8954.83 516
8955.72 534
8956.62 554
8957.51 561
8958.40 571
8959.30 549
8960.19 529
8961.08 542
8961.98 513
8962.87 530
8963.76 546
8964.66 522
8965.55 546
8966.44 534
8967.34 521
8968.23 573
8969.13 634
8970.02 564
8970.91 507
8971.81 581
8972.70 540
8973.60 502
8974.49 518
8975.39 496
8976.28 505
8977.17 494
8978.07 569
8978.96 599
8979.86 509
8980.75 523
8981.65 489
8982.54 535
8983.44 506
8984.33 538
8985.22 522
8986.12 542
8987.01 467
8987.91 485
8988.80 548
8989.70 564
8990.59 523
8991.49 524
8992.38 498
8993.28 536
8994.17 569
8995.07 511
8995.97 496
8996.86 487
8997.76 470
8998.65 514
8999.55 467
9000.44 449
9001.34 499
9002.23 474
9003.13 534
9004.02 536
9004.92 524
9005.82 512
9006.71 470
9007.61 565
9008.50 536
9009.40 504
9010.30 477
9011.19 529
9012.09 465
9012.98 462
9013.88 493
9014.78 515
9015.67 538
9016.57 520
9017.47 566
9018.36 522
9019.26 535
9020.15 539
9021.05 563
9021.95 563
9022.84 557
9023.74 513
9024.64 542
9025.53 561
9026.43 558
9027.33 550
9028.23 495
9029.12 505
9030.02 570
9030.92 474
9031.81 509
9032.71 523
9033.61 505
9034.50 513
9035.40 500
9036.30 532
9037.20 553
9038.09 522
9038.99 534
9039.89 521
9040.79 500
9041.68 466
9042.58 489
9043.48 515
9044.38 536
9045.27 541
9046.17 507
9047.07 486
9047.97 461
9048.87 486
9049.76 541
9050.66 553
9051.56 518
9052.46 532
9053.36 558
9054.25 535
9055.15 483
9056.05 491
9056.95 443
9057.85 475
9058.75 528
9059.64 529
9060.54 535
9061.44 539
9062.34 642
9063.24 637
9064.14 619
9065.04 579
9065.93 606
9066.83 593
9067.73 518
9068.63 475
9069.53 564
9070.43 561
9071.33 537
9072.23 510
9073.13 516
9074.03 498
9074.92 537
9075.82 472
9076.72 506
9077.62 562
9078.52 571
9079.42 518
9080.32 475
9081.22 465
9082.12 547
9083.02 559
9083.92 565
9084.82 568
9085.72 553
9086.62 547
9087.52 543
9088.42 544
9089.32 551
9090.22 581
9091.12 591
9092.02 604
9092.92 579
9093.82 573
9094.72 653
9095.62 649
9096.52 626
9097.42 634
9098.32 641
9099.22 600
9100.12 616
9101.02 561
9101.92 584
9102.82 567
9103.72 587
9104.62 599
9105.52 654
9106.43 551
9107.33 596
9108.23 615
9109.13 511
9110.03 587
9110.93 547
9111.83 506
9112.73 549
9113.63 547
9114.53 487
9115.44 550
9116.34 567
9117.24 512
9118.14 465
9119.04 528
9119.94 500
9120.84 474
9121.75 521
9122.65 545
9123.55 506
9124.45 499
9125.35 505
9126.25 471
9127.16 519
9128.06 489
9128.96 520
9129.86 492
9130.76 489
9131.66 492
9132.57 521
9133.47 504
9134.37 505
9135.27 495
9136.18 467
9137.08 508
9137.98 534
9138.88 487
9139.79 528
9140.69 588
9141.59 521
9142.49 512
9143.40 515
9144.30 491
9145.20 469
9146.10 496
9147.01 521
9147.91 541
9148.81 553
9149.71 530
9150.62 434
9151.52 545
9152.42 545
9153.33 519
9154.23 549
9155.13 521
9156.04 537
9156.94 490
9157.84 520
9158.75 545
9159.65 453
9160.55 472
9161.46 537
9162.36 474
9163.26 465
9164.17 505
9165.07 529
9165.97 529
9166.88 575
9167.78 466
9168.69 515
9169.59 515
9170.49 561
9171.40 526
9172.30 504
9173.21 503
9174.11 495
9175.01 508
9175.92 521
9176.82 544
9177.73 500
9178.63 525
9179.54 521
9180.44 580
9181.35 515
9182.25 498
9183.15 513
9184.06 492
9184.96 492
9185.87 486
9186.77 517
9187.68 482
9188.58 467
9189.49 458
9190.39 475
9191.30 446
9192.20 534
9193.11 545
9194.01 500
9194.92 431
9195.82 559
9196.73 575
9197.63 572
9198.54 523
9199.44 506
9200.35 596
9201.25 568
9202.16 626
9203.07 646
9203.97 654
9204.88 595
9205.78 559
9206.69 642
9207.59 573
9208.50 624
9209.41 617
9210.31 578
9211.22 534
9212.12 491
9213.03 528
9213.94 480
9214.84 456
9215.75 548
9216.65 530
9217.56 551
9218.47 537
9219.37 512
9220.28 516
9221.19 532
9222.09 549
9223.00 490
9223.91 452
9224.81 476
9225.72 459
9226.63 477
9227.53 471
9228.44 517
9229.35 446
9230.25 527
9231.16 585
9232.07 534
9232.97 453
9233.88 539
9234.79 506
9235.70 467
9236.60 560
9237.51 476
9238.42 455
9239.32 477
9240.23 474
9241.14 506
9242.05 468
9242.95 445
9243.86 452
9244.77 441
9245.68 474
9246.58 460
9247.49 470
9248.40 503
9249.31 512
9250.22 473
9251.12 510
9252.03 456
9252.94 462
9253.85 420
9254.76 454
9255.66 491
9256.57 551
9257.48 523
9258.39 516
9259.30 438
9260.21 474
9261.11 510
9262.02 522
9262.93 471
9263.84 469
9264.75 455
9265.66 460
9266.57 481
9267.47 477
9268.38 513
9269.29 436
9270.20 429
9271.11 449
9272.02 491
9272.93 478
9273.84 485
9274.75 478
9275.65 485
9276.56 483
9277.47 521
9278.38 584
9279.29 582
9280.20 597
9281.11 602
9282.02 536
9282.93 553
9283.84 557
9284.75 508
9285.66 504
9286.57 498
9287.48 552
9288.39 492
9289.30 505
9290.21 459
9291.12 485
9292.03 535
9292.94 544
9293.85 514
9294.76 512
9295.67 473
9296.58 527
9297.49 530
9298.40 544
9299.31 457
9300.22 446
9301.13 468
9302.04 528
9302.95 528
9303.86 533
9304.77 536
9305.68 558
9306.59 584
9307.50 556
9308.41 588
9309.32 578
9310.23 562
9311.15 656
9312.06 604
9312.97 642
9313.88 590
9314.79 585
9315.70 539
9316.61 593
9317.52 548
9318.43 545
9319.35 579
9320.26 567
9321.17 545
9322.08 528
9322.99 553
9323.90 537
9324.81 530
9325.73 527
9326.64 522
9327.55 506
9328.46 562
9329.37 523
9330.28 588
9331.20 511
9332.11 518
9333.02 507
9333.93 528
9334.84 536
9335.76 500
9336.67 452
9337.58 502
9338.49 527
9339.40 591
9340.32 547
9341.23 527
9342.14 541
9343.05 564
9343.97 568
9344.88 612
9345.79 528
9346.70 556
9347.62 520
9348.53 566
9349.44 505
9350.35 550
9351.27 576
9352.18 512
9353.09 476
9354.01 486
9354.92 515
9355.83 480
9356.75 507
9357.66 530
9358.57 464
9359.49 461
9360.40 467
9361.31 517
9362.23 499
9363.14 466
9364.05 531
9364.97 521
9365.88 509
9366.79 502
9367.71 497
9368.62 516
9369.53 506
9370.45 476
9371.36 462
9372.28 462
9373.19 532
9374.10 481
9375.02 498
9375.93 534
9376.84 511
9377.76 552
9378.67 483
9379.59 533
9380.50 483
9381.42 462
9382.33 486
9383.24 514
9384.16 508
9385.07 522
9385.99 460
9386.90 483
9387.82 461
9388.73 424
9389.65 472
9390.56 497
9391.48 502
9392.39 534
9393.31 535
9394.22 526
9395.14 504
9396.05 479
9396.97 528
9397.88 528
9398.80 492
9399.71 563
9400.63 510
9401.54 511
9402.46 548
9403.37 489
9404.29 498
9405.20 496
9406.12 490
9407.03 468
9407.95 499
9408.87 547
9409.78 521
9410.70 466
9411.61 481
9412.53 551
9413.44 516
9414.36 537
9415.28 436
9416.19 447
9417.11 500
9418.02 547
9418.94 563
9419.86 526
9420.77 531
9421.69 500
9422.61 562
9423.52 564
9424.44 617
9425.36 520
9426.27 581
9427.19 519
9428.10 515
9429.02 526
9429.94 537
9430.85 507
9431.77 564
9432.69 576
9433.61 527
9434.52 593
9435.44 574
9436.36 572
9437.27 561
9438.19 549
9439.11 562
9440.02 540
9440.94 593
9441.86 574
9442.78 568
9443.69 576
9444.61 511
9445.53 538
9446.45 550
9447.36 529
9448.28 549
9449.20 594
9450.12 556
9451.03 581
9451.95 696
9452.87 719
9453.79 755
9454.71 772
9455.62 793
9456.54 813
9457.46 826
9458.38 901
9459.30 902
9460.21 756
9461.13 738
9462.05 659
9462.97 621
9463.89 598
9464.80 587
9465.72 572
9466.64 548
9467.56 482
9468.48 525
9469.40 534
9470.32 458
9471.23 496
9472.15 523
9473.07 493
9473.99 464
9474.91 539
9475.83 511
9476.75 481
9477.67 507
9478.59 509
9479.50 513
9480.42 515
9481.34 478
9482.26 488
9483.18 509
9484.10 553
9485.02 586
9485.94 626
9486.86 567
9487.78 589
9488.70 601
9489.62 569
9490.54 575
9491.46 562
9492.38 518
9493.30 509
9494.22 481
9495.14 469
9496.06 485
9496.98 499
9497.90 501
9498.82 514
9499.74 456
9500.66 481
9501.58 513
9502.50 505
9503.42 465
9504.34 494
9505.26 481
9506.18 508
9507.10 510
9508.02 517
9508.94 556
9509.86 479
9510.78 524
9511.70 465
9512.62 511
9513.54 480
9514.46 476
9515.38 527
9516.30 520
9517.23 455
9518.15 504
9519.07 517
9519.99 532
9520.91 543
9521.83 506
9522.75 518
9523.67 554
9524.59 519
9525.52 448
9526.44 479
9527.36 467
9528.28 501
9529.20 503
9530.12 506
9531.04 537
9531.97 523
9532.89 570
9533.81 533
9534.73 491
9535.65 569
9536.57 610
9537.50 579
9538.42 611
9539.34 566
9540.26 609
9541.18 570
9542.11 547
9543.03 442
9543.95 464
9544.87 528
9545.80 484
9546.72 470
9547.64 469
9548.56 464
9549.49 497
9550.41 523
9551.33 440
9552.25 440
9553.18 462
9554.10 507
9555.02 458
9555.94 460
9556.87 491
9557.79 496
9558.71 537
9559.64 532
9560.56 511
9561.48 438
9562.40 554
9563.33 555
9564.25 515
9565.17 476
9566.10 508
9567.02 507
9567.94 540
9568.87 516
9569.79 549
9570.71 547
9571.64 520
9572.56 515
9573.49 512
9574.41 519
9575.33 583
9576.26 565
9577.18 542
9578.10 479
9579.03 505
9579.95 547
9580.88 541
9581.80 534
9582.72 558
9583.65 516
9584.57 530
9585.50 455
9586.42 533
9587.35 491
9588.27 535
9589.19 529
9590.12 491
9591.04 535
9591.97 538
9592.89 549
9593.82 496
9594.74 474
9595.67 502
9596.59 507
9597.52 503
9598.44 531
9599.37 538
9600.29 531
9601.22 511
9602.14 506
9603.07 464
9603.99 469
9604.92 523
9605.84 560
9606.77 542
9607.69 523
9608.62 534
9609.54 596
9610.47 582
9611.39 556
9612.32 538
9613.24 576
9614.17 522
9615.10 626
9616.02 527
9616.95 555
9617.87 567
9618.80 550
9619.72 576
9620.65 583
9621.58 535
9622.50 544
9623.43 547
9624.35 580
9625.28 559
9626.21 590
9627.13 502
9628.06 572
9628.99 567
9629.91 497
9630.84 518
9631.76 534
9632.69 565
9633.62 538
9634.54 558
9635.47 597
9636.40 589
9637.32 600
9638.25 584
9639.18 612
9640.10 648
9641.03 689
9641.96 646
9642.89 623
9643.81 600
9644.74 597
9645.67 655
9646.59 624
9647.52 620
9648.45 689
9649.38 678
9650.30 669
9651.23 743
9652.16 779
9653.09 796
9654.01 815
9654.94 728
9655.87 705
9656.80 691
9657.72 658
9658.65 633
9659.58 616
9660.51 689
9661.43 668
9662.36 600
9663.29 657
9664.22 645
9665.15 656
9666.07 684
9667.00 661
9667.93 629
9668.86 643
9669.79 679
9670.72 741
9671.64 739
9672.57 700
9673.50 745
9674.43 705
9675.36 707
9676.29 691
9677.22 653
9678.14 645
9679.07 650
9680.00 607
9680.93 695
9681.86 746
9682.79 752
9683.72 687
9684.65 635
9685.58 697
9686.50 725
9687.43 748
9688.36 716
9689.29 704
9690.22 726
9691.15 769
9692.08 729
9693.01 691
9693.94 699
9694.87 728
9695.80 706
9696.73 738
9697.66 781
9698.59 737
9699.52 698
9700.45 682
9701.38 665
9702.31 741
9703.24 675
9704.17 664
9705.10 668
9706.03 700
9706.96 642
9707.89 632
9708.82 688
9709.75 683
9710.68 671
9711.61 667
9712.54 656
9713.47 706
9714.40 722
9715.33 747
9716.26 781
9717.19 739
9718.12 752
9719.05 739
9719.98 747
9720.91 794
9721.84 752
9722.77 733
9723.70 713
9724.64 662
9725.57 618
9726.50 669
9727.43 640
9728.36 734
9729.29 677
9730.22 779
9731.15 694
9732.08 691
9733.02 777
9733.95 821
9734.88 775
9735.81 700
9736.74 722
9737.67 686
9738.60 639
9739.54 644
9740.47 654
9741.40 654
9742.33 609
9743.26 681
9744.20 729
9745.13 719
9746.06 711
9746.99 667
9747.92 691
9748.86 705
9749.79 666
9750.72 667
9751.65 668
9752.58 685
9753.52 663
9754.45 672
9755.38 622
9756.31 673
9757.25 674
9758.18 636
9759.11 714
9760.04 685
9760.98 671
9761.91 675
9762.84 655
9763.77 673
9764.71 637
9765.64 634
9766.57 647
9767.51 684
9768.44 645
9769.37 634
9770.31 657
9771.24 650
9772.17 710
9773.10 593
9774.04 634
9774.97 571
9775.90 604
9776.84 620
9777.77 647
9778.71 655
9779.64 622
9780.57 603
9781.51 659
9782.44 638
9783.37 678
9784.31 679
9785.24 752
9786.17 716
9787.11 699
9788.04 783
9788.98 786
9789.91 777
9790.84 716
9791.78 733
9792.71 727
9793.65 693
9794.58 639
9795.52 612
9796.45 644
9797.38 677
9798.32 693
9799.25 742
9800.19 777
9801.12 802
9802.06 812
9802.99 741
9803.93 753
9804.86 739
9805.80 711
9806.73 722
9807.67 700
9808.60 658
9809.54 674
9810.47 700
9811.41 650
9812.34 575
9813.28 617
9814.21 583
9815.15 654
9816.08 668
9817.02 606
9817.95 562
9818.89 590
9819.82 638
9820.76 607
9821.69 574
9822.63 620
9823.57 672
9824.50 684
9825.44 565
9826.37 578
9827.31 584
9828.25 628
9829.18 670
9830.12 614
9831.05 629
9831.99 582
9832.93 560
9833.86 653
9834.80 593
9835.73 539
9836.67 561
9837.61 592
9838.54 629
9839.48 582
9840.42 582
9841.35 549
9842.29 545
9843.23 522
9844.16 532
9845.10 558
9846.04 544
9846.97 566
9847.91 583
9848.85 614
9849.78 562
9850.72 593
9851.66 606
9852.59 602
9853.53 576
9854.47 662
9855.40 664
9856.34 613
9857.28 585
9858.22 534
9859.15 592
9860.09 547
9861.03 595
9861.97 614
9862.90 548
9863.84 573
9864.78 549
9865.72 534
9866.65 502
9867.59 581
9868.53 586
9869.47 580
9870.41 514
9871.34 619
9872.28 590
9873.22 551
9874.16 577
9875.10 555
9876.03 559
9876.97 644
9877.91 636
9878.85 610
9879.79 625
9880.73 620
9881.66 619
9882.60 610
9883.54 613
9884.48 634
9885.42 586
9886.36 622
9887.30 580
9888.23 662
9889.17 645
9890.11 600
9891.05 610
9891.99 564
9892.93 584
9893.87 604
9894.81 557
9895.75 521
9896.68 475
9897.62 517
9898.56 569
9899.50 607
9900.44 594
9901.38 648
9902.32 614
9903.26 557
9904.20 608
9905.14 564
9906.08 583
9907.02 563
9907.96 606
9908.90 616
9909.84 567
9910.78 616
9911.72 665
9912.66 658
9913.60 590
9914.54 627
9915.48 626
9916.42 631
9917.36 666
9918.30 622
9919.24 627
9920.18 609
9921.12 625
9922.06 617
9923.00 627
9923.94 641
9924.88 715
9925.82 760
9926.76 862
9927.70 922
9928.64 1040
9929.58 1154
9930.52 1248
9931.46 1366
9932.40 1376
9933.35 1195
9934.29 1155
9935.23 1095
9936.17 990
9937.11 873
9938.05 787
9938.99 748
9939.93 737
9940.87 689
9941.82 663
9942.76 627
9943.70 699
9944.64 655
9945.58 704
9946.52 712
9947.46 685
9948.41 789
9949.35 746
9950.29 685
9951.23 711
9952.17 690
9953.11 661
9954.06 653
9955.00 610
9955.94 651
9956.88 668
9957.82 674
9958.77 655
9959.71 675
9960.65 677
9961.59 644
9962.54 660
9963.48 644
9964.42 625
9965.36 599
9966.30 619
9967.25 671
9968.19 667
9969.13 633
9970.07 642
9971.02 602
9971.96 649
9972.90 589
9973.85 612
9974.79 607
9975.73 614
9976.67 626
9977.62 599
9978.56 609
9979.50 645
9980.45 657
9981.39 599
9982.33 584
9983.28 593
9984.22 604
9985.16 622
9986.11 560
9987.05 574
9987.99 600
9988.94 633
9989.88 608
9990.82 567
9991.77 555
9992.71 551
9993.65 529
9994.60 557
9995.54 524
9996.49 528
9997.43 538
9998.37 488
9999.32 561
10000.26 534
10001.21 535
10002.15 519
10003.09 559
10004.04 602
10004.98 535
10005.93 513
10006.87 503
10007.82 520
10008.76 530
10009.71 541
10010.65 613
10011.59 561
10012.54 565
10013.48 543
10014.43 511
10015.37 539
10016.32 511
10017.26 541
10018.21 558
10019.15 559
10020.10 549
10021.04 609
10021.99 575
10022.93 524
10023.88 589
10024.82 538
10025.77 554
10026.71 539
10027.66 539
10028.60 577
10029.55 586
10030.50 561
10031.44 568
10032.39 586
10033.33 589
10034.28 591
10035.22 602
10036.17 489
10037.12 571
10038.06 622
10039.01 537
10039.95 574
10040.90 550
10041.84 515
10042.79 575
10043.74 547
10044.68 544
10045.63 525
10046.58 504
10047.52 519
10048.47 453
10049.41 496
10050.36 529
10051.31 528
10052.25 552
10053.20 513
10054.15 488
10055.09 553
10056.04 529
10056.99 528
10057.93 540
10058.88 487
10059.83 485
10060.77 536
10061.72 554
10062.67 480
10063.62 497
10064.56 522
10065.51 557
10066.46 538
10067.40 590
10068.35 540
10069.30 577
10070.25 578
10071.19 521
10072.14 604
10073.09 581
10074.04 529
10074.98 540
10075.93 616
10076.88 557
10077.83 535
10078.77 539
10079.72 545
10080.67 559
10081.62 517
10082.57 549
10083.51 547
10084.46 608
10085.41 632
10086.36 539
10087.31 528
10088.25 541
10089.20 567
10090.15 524
10091.10 508
10092.05 439
10093.00 501
10093.94 541
10094.89 513
10095.84 509
10096.79 546
10097.74 510
10098.69 437
10099.64 470
10100.58 454
10101.53 478
10102.48 493
10103.43 470
10104.38 510
10105.33 492
10106.28 465
10107.23 452
10108.18 479
10109.13 446
10110.08 473
10111.02 490
10111.97 465
10112.92 424
10113.87 501
10114.82 441
10115.77 504
10116.72 544
10117.67 518
10118.62 460
10119.57 483
10120.52 452
10121.47 451
10122.42 472
10123.37 461
10124.32 478
10125.27 437
10126.22 449
10127.17 444
10128.12 484
10129.07 458
10130.02 482
10130.97 516
10131.92 513
10132.87 516
10133.82 463
10134.77 454
10135.72 469
10136.67 490
10137.62 483
10138.57 528
10139.52 502
10140.47 536
10141.42 502
10142.38 440
10143.33 426
10144.28 458
10145.23 473
10146.18 493
10147.13 493
10148.08 479
10149.03 491
10149.98 521
10150.93 543
10151.89 507
10152.84 445
10153.79 499
10154.74 504
10155.69 462
10156.64 453
10157.59 518
10158.55 471
10159.50 453
10160.45 526
10161.40 489
10162.35 483
10163.30 480
10164.26 499
10165.21 514
10166.16 539
10167.11 577
10168.06 526
10169.01 475
10169.97 522
10170.92 479
10171.87 563
10172.82 509
10173.78 443
10174.73 496
10175.68 534
10176.63 525
10177.58 508
10178.54 520
10179.49 522
10180.44 549
10181.39 542
10182.35 623
10183.30 589
10184.25 559
10185.21 586
10186.16 513
10187.11 518
10188.06 607
10189.02 570
10189.97 579
10190.92 530
10191.88 562
10192.83 605
10193.78 630
10194.74 588
10195.69 543
10196.64 588
10197.60 636
10198.55 570
10199.50 581
10200.46 622
10201.41 603
10202.36 655
10203.32 586
10204.27 614
10205.22 627
10206.18 676
10207.13 753
10208.09 741
10209.04 781
10209.99 818
10210.95 827
10211.90 838
10212.86 816
10213.81 780
10214.76 684
10215.72 666
10216.67 664
10217.63 751
10218.58 701
10219.53 656
10220.49 653
10221.44 637
10222.40 675
10223.35 656
10224.31 692
10225.26 638
10226.22 614
10227.17 608
10228.13 627
10229.08 637
10230.04 646
10230.99 558
10231.95 593
10232.90 641
10233.86 579
10234.81 593
10235.77 589
10236.72 624
10237.68 678
10238.63 741
10239.59 714
10240.54 748
10241.50 757
10242.45 745
10243.41 672
10244.36 658
10245.32 696
10246.28 650
10247.23 623
10248.19 620
10249.14 557
10250.10 537
10251.05 498
10252.01 559
10252.97 580
10253.92 641
10254.88 627
10255.83 668
10256.79 620
10257.75 538
10258.70 642
10259.66 631
10260.61 605
10261.57 588
10262.53 589
10263.48 581
10264.44 610
10265.40 652
10266.35 619
10267.31 675
10268.27 654
10269.22 720
10270.18 674
10271.14 701
10272.09 727
10273.05 721
10274.01 745
10274.96 695
10275.92 693
10276.88 640
10277.84 528
10278.79 492
10279.75 515
10280.71 541
10281.66 561
10282.62 502
10283.58 516
10284.54 535
10285.49 583
10286.45 546
10287.41 518
10288.37 526
10289.32 561
10290.28 520
10291.24 550
10292.20 549
10293.16 489
10294.11 498
10295.07 561
10296.03 554
10296.99 538
10297.95 539
10298.90 508
10299.86 546
10300.82 489
10301.78 505
10302.74 474
10303.69 463
10304.65 463
10305.61 458
10306.57 446
10307.53 481
10308.49 509
10309.44 487
10310.40 463
10311.36 481
10312.32 460
10313.28 465
10314.24 472
10315.20 479
10316.16 501
10317.12 485
10318.07 481
10319.03 481
10319.99 393
10320.95 419
10321.91 462
10322.87 418
10323.83 453
10324.79 477
10325.75 476
10326.71 449
10327.67 461
10328.63 454
10329.59 481
10330.54 491
10331.50 461
10332.46 459
10333.42 461
10334.38 431
10335.34 404
10336.30 423
10337.26 449
10338.22 457
10339.18 455
10340.14 426
10341.10 429
10342.06 460
10343.02 467
10343.98 481
10344.94 433
10345.90 460
10346.86 480
10347.82 461
10348.78 526
10349.75 480
10350.71 478
10351.67 457
10352.63 485
10353.59 555
10354.55 475
10355.51 515
10356.47 497
10357.43 592
10358.39 532
10359.35 515
10360.31 512
10361.27 475
10362.23 487
10363.20 458
10364.16 522
10365.12 503
10366.08 518
10367.04 469
10368.00 434
10368.96 433
10369.92 496
10370.89 504
10371.85 471
10372.81 431
10373.77 469
10374.73 408
10375.69 443
10376.66 460
10377.62 435
10378.58 422
10379.54 466
10380.50 460
10381.46 417
10382.43 460
10383.39 433
10384.35 398
10385.31 467
10386.28 436
10387.24 393
10388.20 430
10389.16 414
10390.12 407
10391.09 417
10392.05 441
10393.01 449
10393.97 441
10394.94 430
10395.90 440
10396.86 440
10397.82 412
10398.79 423
10399.75 429
10400.71 442
10401.68 483
10402.64 427
10403.60 419
10404.56 423
10405.53 469
10406.49 469
10407.45 436
10408.42 451
10409.38 436
10410.34 455
10411.31 447
10412.27 425
10413.23 461
10414.20 537
10415.16 497
10416.12 444
10417.09 431
10418.05 449
10419.01 497
10419.98 459
10420.94 482
10421.91 518
10422.87 556
10423.83 585
10424.80 618
10425.76 610
10426.73 631
10427.69 648
10428.65 638
10429.62 639
10430.58 562
10431.55 581
10432.51 510
10433.47 514
10434.44 460
10435.40 450
10436.37 476
10437.33 435
10438.30 461
10439.26 442
10440.23 446
10441.19 473
10442.16 447
10443.12 440
10444.09 454
10445.05 466
10446.02 415
10446.98 418
10447.95 435
10448.91 454
10449.88 447
10450.84 417
10451.81 426
10452.77 430
10453.74 411
10454.70 443
10455.67 394
10456.63 453
10457.60 439
10458.56 402
10459.53 405
10460.49 428
10461.46 438
10462.43 414
10463.39 455
10464.36 383
10465.32 386
10466.29 384
10467.25 385
10468.22 400
10469.19 388
10470.15 433
10471.12 402
10472.08 374
10473.05 358
10474.02 418
10474.98 398
10475.95 436
10476.92 409
10477.88 418
10478.85 446
10479.82 460
10480.78 440
10481.75 442
10482.71 453
10483.68 449
10484.65 428
10485.61 428
10486.58 426
10487.55 396
10488.52 369
10489.48 346
10490.45 376
10491.42 432
10492.38 425
10493.35 365
10494.32 390
10495.28 374
10496.25 389
10497.22 450
10498.19 358
10499.15 429
10500.12 423
10501.09 407
10502.06 417
10503.02 363
10503.99 400
10504.96 448
10505.93 407
10506.89 381
10507.86 367
10508.83 344
10509.80 360
10510.77 406
10511.73 434
10512.70 439
10513.67 393
10514.64 408
10515.61 397
10516.57 391
10517.54 373
10518.51 370
10519.48 385
10520.45 450
10521.42 451
10522.38 399
10523.35 341
10524.32 338
10525.29 360
10526.26 382
10527.23 439
10528.20 398
10529.16 422
10530.13 417
10531.10 370
10532.07 356
10533.04 374
10534.01 382
10534.98 401
10535.95 368
10536.92 366
10537.89 354
10538.85 427
10539.82 396
10540.79 374
10541.76 350
10542.73 322
10543.70 364
10544.67 442
10545.64 385
10546.61 376
10547.58 392
10548.55 387
10549.52 406
10550.49 353
10551.46 393
10552.43 387
10553.40 374
10554.37 416
10555.34 407
10556.31 350
10557.28 340
10558.25 381
10559.22 372
10560.19 399
10561.16 417
10562.13 429
10563.10 403
10564.07 373
10565.04 420
10566.01 397
10566.98 400
10567.95 424
10568.92 415
10569.89 385
10570.86 383
10571.83 390
10572.80 413
10573.78 399
10574.75 450
10575.72 432
10576.69 352
10577.66 379
10578.63 411
10579.60 433
10580.57 399
10581.54 380
10582.51 412
10583.49 436
10584.46 442
10585.43 376
10586.40 359
10587.37 368
10588.34 395
10589.31 398
10590.29 381
10591.26 365
10592.23 431
10593.20 473
10594.17 437
10595.14 434
10596.12 503
10597.09 467
10598.06 453
10599.03 455
10600.00 434
10600.98 420
10601.95 417
10602.92 428
10603.89 416
10604.87 423
10605.84 419
10606.81 400
10607.78 351
10608.75 392
10609.73 359
10610.70 383
10611.67 377
10612.64 352
10613.62 339
10614.59 368
10615.56 468
10616.54 424
10617.51 380
10618.48 409
10619.45 427
10620.43 450
10621.40 423
10622.37 409
10623.35 438
10624.32 453
10625.29 460
10626.27 462
10627.24 457
10628.21 478
10629.19 430
10630.16 404
10631.13 418
10632.11 416
10633.08 393
10634.05 436
10635.03 409
10636.00 412
10636.97 436
10637.95 525
10638.92 541
10639.90 556
10640.87 585
10641.84 605
10642.82 696
10643.79 684
10644.77 665
10645.74 588
10646.71 611
10647.69 594
10648.66 495
10649.64 475
10650.61 460
10651.59 441
10652.56 436
10653.53 424
10654.51 405
10655.48 424
10656.46 418
10657.43 421
10658.41 427
10659.38 423
10660.36 426
10661.33 447
10662.31 440
10663.28 412
10664.26 388
10665.23 445
10666.21 442
10667.18 412
10668.16 377
10669.13 405
10670.11 446
10671.08 431
10672.06 397
10673.03 381
10674.01 385
10674.98 372
10675.96 409
10676.93 403
10677.91 376
10678.89 429
10679.86 401
10680.84 408
10681.81 437
10682.79 438
10683.76 434
10684.74 458
10685.72 435
10686.69 445
10687.67 480
10688.64 414
10689.62 395
10690.60 440
10691.57 427
10692.55 441
10693.53 381
10694.50 389
10695.48 386
10696.46 375
10697.43 372
10698.41 403
10699.38 359
10700.36 350
10701.34 358
10702.31 382
10703.29 358
10704.27 398
10705.25 404
10706.22 332
10707.20 357
10708.18 354
10709.15 369
10710.13 341
10711.11 370
10712.08 364
10713.06 332
10714.04 337
10715.02 345
10715.99 333
10716.97 352
10717.95 364
10718.93 394
10719.90 399
10720.88 332
10721.86 354
10722.84 367
10723.81 398
10724.79 370
10725.77 398
10726.75 384
10727.72 411
10728.70 376
10729.68 315
10730.66 368
10731.64 437
10732.61 365
10733.59 361
10734.57 288
10735.55 312
10736.53 371
10737.51 407
10738.48 361
10739.46 406
10740.44 333
10741.42 378
10742.40 362
10743.38 413
10744.36 399
10745.33 342
10746.31 377
10747.29 389
10748.27 429
10749.25 377
10750.23 390
10751.21 387
10752.19 386
10753.16 362
10754.14 396
10755.12 389
10756.10 364
10757.08 381
10758.06 343
10759.04 337
10760.02 390
10761.00 380
10761.98 338
10762.96 369
10763.94 356
10764.92 375
10765.90 376
10766.88 383
10767.86 351
10768.84 394
10769.82 378
10770.80 371
10771.78 376
10772.75 342
10773.73 317
10774.71 344
10775.69 351
10776.68 310
10777.66 355
10778.64 396
10779.62 369
10780.60 366
10781.58 393
10782.56 379
10783.54 401
10784.52 380
10785.50 424
10786.48 381
10787.46 370
10788.44 439
10789.42 383
10790.40 402
10791.38 365
10792.36 370
10793.34 427
10794.32 381
10795.31 384
10796.29 386
10797.27 354
10798.25 398
10799.23 367
10800.21 354
10801.19 351
10802.17 348
10803.15 394
10804.14 383
10805.12 424
10806.10 365
10807.08 309
10808.06 331
10809.04 342
10810.03 368
10811.01 364
10811.99 408
10812.97 372
10813.95 361
10814.93 367
10815.92 370
10816.90 366
10817.88 383
10818.86 393
10819.84 365
10820.83 398
10821.81 394
10822.79 399
10823.77 383
10824.75 351
10825.74 395
10826.72 458
10827.70 421
10828.68 397
10829.67 415
10830.65 424
10831.63 403
10832.61 353
10833.60 412
10834.58 377
10835.56 393
10836.55 450
10837.53 393
10838.51 403
10839.49 420
10840.48 416
10841.46 351
10842.44 406
10843.43 389
10844.41 373
10845.39 403
10846.38 367
10847.36 389
10848.34 401
10849.33 385
10850.31 382
10851.29 428
10852.28 425
10853.26 365
10854.24 401
10855.23 398
10856.21 321
10857.20 395
10858.18 417
10859.16 455
10860.15 403
10861.13 374
10862.12 416
10863.10 366
10864.08 379
10865.07 407
10866.05 410
10867.04 416
10868.02 437
10869.00 415
10869.99 399
10870.97 440
10871.96 429
10872.94 415
10873.93 426
10874.91 416
10875.90 434
10876.88 399
10877.86 411
10878.85 408
10879.83 448
10880.82 443
10881.80 466
10882.79 442
10883.77 441
10884.76 486
10885.74 451
10886.73 493
10887.71 504
10888.70 517
10889.68 531
10890.67 567
10891.66 476
10892.64 443
10893.63 450
10894.61 446
10895.60 506
10896.58 524
10897.57 480
10898.55 534
10899.54 557
10900.53 566
10901.51 630
10902.50 595
10903.48 686
10904.47 793
10905.45 771
10906.44 781
10907.43 754
10908.41 678
10909.40 659
10910.39 620
10911.37 653
10912.36 538
10913.34 551
10914.33 604
10915.32 600
10916.30 555
10917.29 569
10918.28 625
10919.26 615
10920.25 622
10921.24 531
10922.22 526
10923.21 551
10924.20 518
10925.18 586
10926.17 672
10927.16 634
10928.14 637
10929.13 604
10930.12 544
10931.11 591
10932.09 690
10933.08 615
10934.07 613
10935.05 648
10936.04 652
10937.03 660
10938.02 648
10939.00 610
10939.99 607
10940.98 632
10941.97 628
10942.95 656
10943.94 662
10944.93 668
10945.92 641
10946.91 620
10947.89 655
10948.88 634
10949.87 674
10950.86 680
10951.85 705
10952.83 668
10953.82 672
10954.81 697
10955.80 702
10956.79 745
10957.77 754
10958.76 816
10959.75 870
10960.74 899
10961.73 963
10962.72 946
10963.71 873
10964.69 864
10965.68 892
10966.67 891
10967.66 963
10968.65 891
10969.64 811
10970.63 818
10971.62 754
10972.60 748
10973.59 802
10974.58 745
10975.57 768
10976.56 745
10977.55 731
10978.54 809
10979.53 839
10980.52 814
10981.51 811
10982.50 793
10983.49 804
10984.48 807
10985.47 844
10986.46 818
10987.44 778
10988.43 840
10989.42 802
10990.41 850
10991.40 858
10992.39 854
10993.38 817
10994.37 815
10995.36 821
10996.35 782
10997.34 856
10998.33 1014
10999.32 1023
11000.31 1114
11001.30 1169
11002.30 1405
11003.29 1443
11004.28 1440
11005.27 1462
11006.26 1417
11007.25 1172
11008.24 1246
11009.23 1115
11010.22 949
11011.21 927
11012.20 905
11013.19 835
11014.18 872
11015.17 789
11016.16 821
11017.16 870
11018.15 792
11019.14 837
11020.13 890
11021.12 904
11022.11 850
11023.10 879
11024.09 820
11025.09 775
11026.08 753
11027.07 724
11028.06 775
11029.05 672
11030.04 751
11031.03 712
11032.03 682
11033.02 748
11034.01 704
11035.00 718
11035.99 700
11036.99 734
11037.98 652
11038.97 667
11039.96 632
11040.95 638
11041.95 664
11042.94 628
11043.93 579
11044.92 637
11045.91 598
11046.91 599
11047.90 595
11048.89 593
11049.88 623
11050.88 647
11051.87 603
11052.86 572
11053.85 544
11054.85 566
11055.84 586
11056.83 587
11057.83 573
11058.82 591
11059.81 574
11060.80 499
11061.80 525
11062.79 602
11063.78 585
11064.78 568
11065.77 523
11066.76 524
11067.76 589
11068.75 609
11069.74 576
11070.74 552
11071.73 543
11072.72 519
11073.72 570
11074.71 569
11075.70 547
11076.70 545
11077.69 516
11078.69 532
11079.68 603
11080.67 604
11081.67 546
11082.66 512
11083.65 565
11084.65 528
11085.64 516
11086.64 560
11087.63 580
11088.63 589
11089.62 574
11090.61 525
11091.61 498
11092.60 543
11093.60 518
11094.59 488
11095.59 532
11096.58 521
11097.58 557
11098.57 503
11099.56 503
11100.56 500
11101.55 521
11102.55 508
11103.54 526
11104.54 513
11105.53 506
11106.53 534
11107.52 514
11108.52 567
11109.51 518
11110.51 503
11111.50 550
11112.50 592
11113.50 546
11114.49 531
11115.49 532
11116.48 544
11117.48 592
11118.47 593
11119.47 558
11120.46 517
11121.46 496
11122.46 556
11123.45 578
11124.45 601
11125.44 580
11126.44 627
11127.43 639
11128.43 719
11129.43 673
11130.42 706
11131.42 731
11132.42 747
11133.41 693
11134.41 672
11135.40 719
11136.40 660
11137.40 587
11138.39 602
11139.39 626
11140.39 581
11141.38 531
11142.38 502
11143.38 515
11144.37 576
11145.37 611
11146.37 609
11147.36 611
11148.36 671
11149.36 661
11150.35 610
11151.35 635
11152.35 589
11153.35 646
11154.34 610
11155.34 568
11156.34 589
11157.33 599
11158.33 601
11159.33 552
11160.33 569
11161.32 564
11162.32 540
11163.32 567
11164.32 574
11165.31 527
11166.31 506
11167.31 541
11168.31 534
11169.31 465
11170.30 518
11171.30 461
11172.30 544
11173.30 504
11174.30 498
11175.29 513
11176.29 468
11177.29 512
11178.29 459
11179.29 436
11180.29 480
11181.28 460
11182.28 495
11183.28 428
11184.28 468
11185.28 489
11186.28 465
11187.27 513
11188.27 494
11189.27 529
11190.27 512
11191.27 484
11192.27 550
11193.27 470
11194.27 489
11195.27 506
11196.26 491
11197.26 503
11198.26 508
11199.26 541
11200.26 495
11201.26 525
11202.26 529
11203.26 505
11204.26 500
11205.26 532
11206.26 500
11207.26 514
11208.26 509
11209.26 476
11210.26 460
11211.26 463
11212.26 453
11213.26 450
11214.26 465
11215.25 531
11216.25 499
11217.25 466
11218.25 481
11219.25 513
11220.26 480
11221.26 518
11222.26 526
11223.26 462
11224.26 504
11225.26 468
11226.26 505
11227.26 459
11228.26 459
11229.26 497
11230.26 430
11231.26 423
11232.26 459
11233.26 499
11234.26 481
11235.26 483
11236.26 463
11237.26 499
11238.26 456
11239.27 443
11240.27 443
11241.27 384
11242.27 445
11243.27 437
11244.27 435
11245.27 443
11246.27 403
11247.28 448
11248.28 495
11249.28 455
11250.28 457
11251.28 461
11252.28 419
11253.28 406
11254.29 437
11255.29 408
11256.29 427
11257.29 466
11258.29 486
11259.29 423
11260.30 457
11261.30 513
11262.30 442
11263.30 452
11264.30 408
11265.31 448
11266.31 499
11267.31 489
11268.31 442
11269.32 510
11270.32 485
11271.32 479
11272.32 477
11273.33 480
11274.33 485
11275.33 478
11276.33 458
11277.34 503
11278.34 508
11279.34 507
11280.34 545
11281.35 487
11282.35 480
11283.35 515
11284.36 495
11285.36 488
11286.36 546
11287.36 491
11288.37 517
11289.37 477
11290.37 503
11291.38 505
11292.38 551
11293.38 529
11294.39 457
11295.39 505
11296.40 432
11297.40 388
11298.40 468
11299.41 492
11300.41 452
11301.41 490
11302.42 469
11303.42 513
11304.42 486
11305.43 474
11306.43 494
11307.44 485
11308.44 515
11309.44 510
11310.45 472
11311.45 470
11312.46 535
11313.46 560
11314.47 583
11315.47 552
11316.47 561
11317.48 616
11318.48 597
11319.49 556
11320.49 578
11321.50 532
11322.50 508
11323.51 501
11324.51 527
11325.52 579
11326.52 470
11327.53 458
11328.53 459
11329.54 480
11330.54 527
11331.55 498
11332.55 513
11333.56 477
11334.56 498
11335.57 508
11336.57 554
11337.58 531
11338.58 465
11339.59 562
11340.59 598
11341.60 582
11342.61 629
11343.61 584
11344.62 572
11345.62 596
11346.63 589
11347.63 520
11348.64 551
11349.65 535
11350.65 546
11351.66 544
11352.66 522
11353.67 508
11354.68 467
11355.68 529
11356.69 552
11357.69 552
11358.70 545
11359.71 500
11360.71 494
11361.72 544
11362.73 530
11363.73 532
11364.74 555
11365.75 575
11366.75 523
11367.76 498
11368.77 513
11369.77 479
11370.78 449
11371.79 405
11372.79 459
11373.80 464
11374.81 472
11375.81 468
11376.82 475
11377.83 487
11378.84 489
11379.84 504
11380.85 428
11381.86 493
11382.86 495
11383.87 504
11384.88 460
11385.89 497
11386.89 516
11387.90 542
11388.91 434
11389.92 405
11390.93 479
11391.93 500
11392.94 475
11393.95 434
11394.96 463
11395.96 460
11396.97 443
11397.98 452
11398.99 463
11400.00 487
11401.00 507
11402.01 512
11403.02 487
11404.03 479
11405.04 494
11406.05 532
11407.05 481
11408.06 436
11409.07 486
11410.08 487
11411.09 497
11412.10 511
11413.11 482
11414.12 488
11415.12 484
11416.13 516
11417.14 556
11418.15 523
11419.16 528
11420.17 521
11421.18 507
11422.19 547
11423.20 529
11424.20 509
11425.21 513
11426.22 512
11427.23 470
11428.24 492
11429.25 571
11430.26 567
11431.27 466
11432.28 538
11433.29 573
11434.30 536
11435.31 562
11436.32 540
11437.33 545
11438.34 535
11439.35 529
11440.36 512
11441.37 534
11442.38 571
11443.39 581
11444.40 607
11445.41 596
11446.42 642
11447.43 656
11448.44 597
11449.45 637
11450.46 616
11451.47 572
11452.48 565
11453.49 592
11454.50 561
11455.51 638
11456.52 581
11457.53 595
11458.54 590
11459.55 653
11460.57 596
11461.58 610
11462.59 613
11463.60 596
11464.61 581
11465.62 566
11466.63 575
11467.64 629
11468.65 633
11469.66 645
11470.68 631
11471.69 606
11472.70 708
11473.71 702
11474.72 699
11475.73 725
11476.74 704
11477.76 660
11478.77 659
11479.78 612
11480.79 592
11481.80 631
11482.81 630
11483.83 648
11484.84 629
11485.85 654
11486.86 653
11487.87 722
11488.89 677
11489.90 710
11490.91 649
11491.92 640
11492.93 662
11493.95 674
11494.96 721
11495.97 720
11496.98 748
11498.00 745
11499.01 711
11500.02 692
11501.03 654
11502.05 645
11503.06 688
11504.07 740
11505.09 753
11506.10 722
11507.11 720
11508.12 724
11509.14 701
11510.15 691
11511.16 741
11512.18 777
11513.19 740
11514.20 800
11515.22 796
11516.23 742
11517.24 717
11518.26 726
11519.27 752
11520.28 760
11521.30 780
11522.31 848
11523.32 780
11524.34 757
11525.35 761
11526.36 803
11527.38 731
11528.39 869
11529.41 865
11530.42 880
11531.43 848
11532.45 854
11533.46 873
11534.47 896
11535.49 895
11536.50 867
11537.52 891
11538.53 954
11539.55 979
11540.56 956
11541.57 913
11542.59 983
11543.60 929
11544.62 1001
11545.63 1009
11546.65 1029
11547.66 1049
11548.68 1095
11549.69 1073
11550.71 1027
11551.72 1095
11552.74 1221
11553.75 1265
11554.77 1240
11555.78 1290
11556.80 1382
11557.81 1353
11558.83 1379
11559.84 1398
11560.86 1349
11561.87 1387
11562.89 1507
11563.90 1520
11564.92 1505
11565.93 1482
11566.95 1528
11567.96 1521
11568.98 1544
11570.00 1605
11571.01 1650
11572.03 1663
11573.04 1705
11574.06 1736
11575.07 1755
11576.09 1888
11577.11 1874
11578.12 1927
11579.14 2079
11580.15 2107
11581.17 2357
11582.19 2498
11583.20 2629
11584.22 2692
11585.24 2896
11586.25 3138
11587.27 3020
11588.28 3079
11589.30 3170
11590.32 3255
11591.33 3273
11592.35 3408
11593.37 3532
11594.38 3875
11595.40 4213
11596.42 4667
11597.43 5373
11598.45 6242
11599.47 7385
11600.48 8421
11601.50 9320
11602.52 10182
11603.54 10587
11604.55 10660
11605.57 10253
11606.59 9511
11607.61 8431
11608.62 7524
11609.64 6520
11610.66 5658
11611.67 4991
11612.69 4306
11613.71 3933
11614.73 3588
11615.74 3433
11616.76 3375
11617.78 3329
11618.80 3355
11619.82 3262
11620.83 3215
11621.85 3194
11622.87 3038
11623.89 3006
11624.91 2837
11625.92 2502
11626.94 2437
11627.96 2424
11628.98 2338
11630.00 2343
11631.01 2386
11632.03 2325
11633.05 2277
11634.07 2241
11635.09 2118
11636.11 2056
11637.13 1990
11638.14 1955
11639.16 1869
11640.18 1876
11641.20 1774
11642.22 1781
11643.24 1682
11644.26 1708
11645.28 1619
11646.29 1621
11647.31 1469
11648.33 1417
11649.35 1423
11650.37 1332
11651.39 1198
11652.41 1261
11653.43 1234
11654.45 1176
11655.47 1195
11656.49 1110
11657.51 1152
11658.53 1251
11659.55 1260
11660.57 1291
11661.58 1222
11662.60 1186
11663.62 1205
11664.64 1219
11665.66 1269
11666.68 1228
11667.70 1187
11668.72 1230
11669.74 1256
11670.76 1132
11671.78 1209
11672.80 1152
11673.82 1257
11674.84 1336
11675.86 1290
11676.89 1335
11677.91 1415
11678.93 1415
11679.95 1363
11680.97 1502
11681.99 1531
11683.01 1478
11684.03 1486
11685.05 1448
11686.07 1468
11687.09 1473
11688.11 1484
11689.13 1350
11690.15 1374
11691.17 1321
11692.20 1399
11693.22 1381
11694.24 1297
11695.26 1314
11696.28 1341
11697.30 1306
11698.32 1316
11699.34 1310
11700.36 1375
11701.39 1368
11702.41 1330
11703.43 1351
11704.45 1296
11705.47 1358
11706.49 1270
11707.52 1300
11708.54 1160
11709.56 1220
11710.58 1185
11711.60 1229
11712.62 1244
11713.65 1159
11714.67 1170
11715.69 1240
11716.71 1215
11717.73 1226
11718.76 1099
11719.78 1114
11720.80 1163
11721.82 1053
11722.85 1029
11723.87 1055
11724.89 1034
11725.91 955
11726.94 943
11727.96 968
11728.98 1052
11730.00 1052
11731.03 1004
11732.05 1012
11733.07 942
11734.09 947
11735.12 1004
11736.14 1009
11737.16 992
11738.19 1002
11739.21 1029
11740.23 1017
11741.26 953
11742.28 941
11743.30 1071
11744.33 1134
11745.35 1090
11746.37 1112
11747.40 1134
11748.42 1113
11749.44 1052
11750.47 1042
11751.49 1084
11752.51 1109
11753.54 1094
11754.56 1097
11755.58 1241
11756.61 1099
11757.63 1108
11758.66 1099
11759.68 1064
11760.70 1086
11761.73 978
11762.75 954
11763.78 927
11764.80 940
11765.82 918
11766.85 869
11767.87 959
11768.90 977
11769.92 902
11770.95 976
11771.97 873
11772.99 969
11774.02 946
11775.04 986
11776.07 967
11777.09 970
11778.12 951
11779.14 929
11780.17 905
11781.19 903
11782.22 837
11783.24 803
11784.27 754
11785.29 821
11786.32 804
11787.34 849
11788.37 833
11789.39 783
11790.42 795
11791.44 791
11792.47 798
11793.49 765
11794.52 831
11795.55 716
11796.57 726
11797.60 769
11798.62 765
11799.65 730
11800.67 698
11801.70 716
11802.73 682
11803.75 639
11804.78 628
11805.80 667
11806.83 693
11807.86 657
11808.88 655
11809.91 651
11810.93 633
11811.96 654
11812.99 665
11814.01 646
11815.04 628
11816.07 603
11817.09 590
11818.12 621
11819.14 636
11820.17 633
11821.20 571
11822.22 569
11823.25 645
11824.28 676
11825.30 653
11826.33 653
11827.36 630
11828.39 593
11829.41 634
11830.44 623
11831.47 613
11832.49 585
11833.52 592
11834.55 604
11835.58 591
11836.60 547
11837.63 536
11838.66 598
11839.68 576
11840.71 584
11841.74 528
11842.77 474
11843.79 530
11844.82 606
11845.85 596
11846.88 525
11847.91 526
11848.93 577
11849.96 572
11850.99 544
11852.02 508
11853.05 559
11854.07 584
11855.10 552
11856.13 501
11857.16 569
11858.19 539
11859.21 552
11860.24 531
11861.27 499
11862.30 484
11863.33 528
11864.36 564
11865.38 533
11866.41 508
11867.44 519
11868.47 570
11869.50 518
11870.53 518
11871.56 523
11872.59 535
11873.61 589
11874.64 500
11875.67 533
11876.70 565
11877.73 558
11878.76 547
11879.79 558
11880.82 514
11881.85 543
11882.88 544
11883.91 559
11884.94 500
11885.97 524
11886.99 546
11888.02 544
11889.05 558
11890.08 559
11891.11 629
11892.14 580
11893.17 548
11894.20 535
11895.23 583
11896.26 576
11897.29 565
11898.32 566
11899.35 513
11900.38 540
11901.41 656
11902.44 594
11903.47 576
11904.50 574
11905.53 648
11906.56 569
11907.59 586
11908.62 587
11909.65 628
11910.69 647
11911.72 606
11912.75 580
11913.78 528
11914.81 533
11915.84 576
11916.87 556
11917.90 546
11918.93 545
11919.96 563
11920.99 588
11922.02 618
11923.05 564
11924.09 602
11925.12 594
11926.15 560
11927.18 568
11928.21 544
11929.24 617
11930.27 619
11931.30 601
11932.34 642
11933.37 630
11934.40 721
11935.43 722
11936.46 665
11937.49 641
11938.53 700
11939.56 640
11940.59 649
11941.62 651
11942.65 639
11943.69 594
11944.72 563
11945.75 569
11946.78 529
11947.81 533
11948.85 523
11949.88 557
11950.91 573
11951.94 584
11952.97 525
11954.01 562
11955.04 585
11956.07 543
11957.10 530
11958.14 503
11959.17 484
11960.20 530
11961.24 479
11962.27 484
11963.30 525
11964.33 501
11965.37 518
11966.40 502
11967.43 476
11968.47 502
11969.50 573
11970.53 470
11971.56 467
11972.60 506
11973.63 541
11974.66 536
11975.70 522
11976.73 490
11977.76 453
11978.80 492
11979.83 478
11980.86 507
11981.90 465
11982.93 465
11983.97 495
11985.00 485
11986.03 494
11987.07 461
11988.10 515
11989.13 509
11990.17 477
11991.20 481
11992.24 487
11993.27 518
11994.31 531
11995.34 548
11996.37 529
11997.41 489
11998.44 499
11999.48 486
12000.51 552
12001.55 551
12002.58 522
12003.61 577
12004.65 593
12005.68 595
12006.72 566
12007.75 531
12008.79 641
12009.82 605
12010.86 613
12011.89 615
12012.93 621
12013.96 612
12015.00 610
12016.03 636
12017.07 650
12018.10 635
12019.14 630
12020.17 579
12021.21 565
12022.24 613
12023.28 631
12024.31 650
12025.35 656
12026.39 604
12027.42 616
12028.46 656
12029.49 583
12030.53 612
12031.56 618
12032.60 603
12033.64 592
12034.67 586
12035.71 587
12036.74 621
12037.78 624
12038.82 543
12039.85 573
12040.89 573
12041.92 567
12042.96 554
12044.00 585
12045.03 603
12046.07 562
12047.11 579
12048.14 556
12049.18 552
12050.21 591
12051.25 567
12052.29 528
12053.32 595
12054.36 552
12055.40 562
12056.43 506
12057.47 506
12058.51 544
12059.55 578
12060.58 609
12061.62 563
12062.66 554
12063.69 586
12064.73 592
12065.77 513
12066.81 525
12067.84 588
12068.88 555
12069.92 589
12070.95 590
12071.99 546
12073.03 532
12074.07 544
12075.11 569
12076.14 578
12077.18 506
12078.22 559
12079.26 538
12080.29 557
12081.33 504
12082.37 570
12083.41 560
12084.45 517
12085.48 553
12086.52 523
12087.56 531
12088.60 541
12089.64 568
12090.67 548
12091.71 525
12092.75 535
12093.79 597
12094.83 548
12095.87 570
12096.91 546
12097.94 552
12098.98 568
12100.02 560
12101.06 588
12102.10 566
12103.14 621
12104.18 606
12105.22 663
12106.25 555
12107.29 588
12108.33 592
12109.37 623
12110.41 641
12111.45 580
12112.49 573
12113.53 575
12114.57 538
12115.61 524
12116.65 559
12117.69 527
12118.73 532
12119.77 466
12120.80 514
12121.84 513
12122.88 474
12123.92 495
12124.96 480
12126.00 480
12127.04 484
12128.08 436
12129.12 435
12130.16 473
12131.20 433
12132.24 481
12133.28 462
12134.32 503
12135.36 493
12136.40 444
12137.44 429
12138.48 475
12139.52 438
12140.57 453
12141.61 449
12142.65 434
12143.69 444
12144.73 485
12145.77 438
12146.81 477
12147.85 423
12148.89 486
12149.93 503
12150.97 462
12152.01 408
12153.05 432
12154.10 426
12155.14 422
12156.18 396
12157.22 448
12158.26 480
12159.30 447
12160.34 407
12161.38 367
12162.42 397
12163.47 412
12164.51 388
12165.55 383
12166.59 381
12167.63 462
12168.67 445
12169.72 401
12170.76 433
12171.80 409
12172.84 410
12173.88 420
12174.92 438
12175.97 414
12177.01 402
12178.05 407
12179.09 391
12180.13 416
12181.18 411
12182.22 446
12183.26 439
12184.30 407
12185.35 409
12186.39 446
12187.43 418
12188.47 376
12189.52 397
12190.56 381
12191.60 462
12192.64 420
12193.69 440
12194.73 439
12195.77 383
12196.82 442
12197.86 426
12198.90 376
12199.94 395
12200.99 424
12202.03 392
12203.07 414
12204.12 383
12205.16 347
12206.20 397
12207.25 381
12208.29 337
12209.33 389
12210.38 481
12211.42 448
12212.46 415
12213.51 444
12214.55 449
12215.59 388
12216.64 392
12217.68 408
12218.73 404
12219.77 404
12220.81 425
12221.86 374
12222.90 376
12223.94 390
12224.99 430
12226.03 434
12227.08 384
12228.12 367
12229.17 377
12230.21 387
12231.25 424
12232.30 387
12233.34 404
12234.39 417
12235.43 443
12236.48 460
12237.52 399
12238.57 454
12239.61 430
12240.66 387
12241.70 432
12242.74 425
12243.79 436
12244.83 449
12245.88 502
12246.92 478
12247.97 498
12249.01 506
12250.06 471
12251.10 474
12252.15 430
12253.20 439
12254.24 461
12255.29 466
12256.33 424
12257.38 424
12258.42 408
12259.47 433
12260.51 414
12261.56 427
12262.60 429
12263.65 406
12264.70 392
12265.74 407
12266.79 396
12267.83 435
12268.88 391
12269.93 398
12270.97 356
12272.02 376
12273.06 395
12274.11 387
12275.16 347
12276.20 390
12277.25 415
12278.30 399
12279.34 377
12280.39 352
12281.43 341
12282.48 383
12283.53 340
12284.57 396
12285.62 373
12286.67 360
12287.71 361
12288.76 340
12289.81 332
12290.85 309
12291.90 337
12292.95 407
12294.00 372
12295.04 347
12296.09 353
12297.14 380
12298.18 399
12299.23 344
12300.28 377
12301.33 343
12302.37 318
12303.42 340
12304.47 323
12305.52 339
12306.56 345
12307.61 319
12308.66 326
12309.71 349
12310.75 367
12311.80 372
12312.85 355
12313.90 360
12314.95 326
12315.99 302
12317.04 319
12318.09 310
12319.14 352
12320.19 280
12321.23 304
12322.28 321
12323.33 329
12324.38 310
12325.43 292
12326.47 287
12327.52 334
12328.57 321
12329.62 320
12330.67 350
12331.72 370
12332.77 360
12333.81 333
12334.86 323
12335.91 291
12336.96 313
12338.01 324
12339.06 307
12340.11 300
12341.16 298
12342.21 361
12343.26 348
12344.30 309
12345.35 341
12346.40 324
12347.45 377
12348.50 369
12349.55 319
12350.60 289
12351.65 351
12352.70 345
12353.75 365
12354.80 308
12355.85 351
12356.90 350
12357.95 306
12359.00 334
12360.05 336
12361.10 298
12362.15 308
12363.20 324
12364.25 352
12365.30 308
12366.35 306
12367.40 347
12368.45 348
12369.50 294
12370.55 313
12371.60 339
12372.65 350
12373.70 324
12374.75 310
12375.80 285
12376.85 330
12377.90 340
12378.95 311
12380.00 298
12381.05 318
12382.10 335
12383.15 335
12384.21 296
12385.26 347
12386.31 314
12387.36 345
12388.41 309
12389.46 290
12390.51 314
12391.56 313
12392.61 319
12393.67 285
12394.72 350
12395.77 351
12396.82 364
12397.87 367
12398.92 323
12399.97 333
12401.03 328
12402.08 319
12403.13 286
12404.18 319
12405.23 322
12406.28 297
12407.34 301
12408.39 329
12409.44 328
12410.49 320
12411.54 281
12412.60 304
12413.65 321
12414.70 324
12415.75 324
12416.80 316
12417.86 290
12418.91 334
12419.96 334
12421.01 322
12422.07 327
12423.12 316
12424.17 341
12425.22 339
12426.28 356
12427.33 336
12428.38 359
12429.43 316
12430.49 350
12431.54 346
12432.59 393
12433.65 366
12434.70 352
12435.75 310
12436.80 362
12437.86 375
12438.91 386
12439.96 355
12441.02 331
12442.07 316
12443.12 299
12444.18 382
12445.23 349
12446.28 379
12447.34 396
12448.39 350
12449.45 341
12450.50 319
12451.55 318
12452.61 315
12453.66 331
12454.71 350
12455.77 352
12456.82 342
12457.88 322
12458.93 343
12459.98 318
12461.04 329
12462.09 320
12463.15 301
12464.20 319
12465.26 327
12466.31 288
12467.36 286
12468.42 336
12469.47 339
12470.53 317
12471.58 334
12472.64 309
12473.69 309
12474.75 323
12475.80 323
12476.86 340
12477.91 327
12478.97 336
12480.02 337
12481.08 351
12482.13 400
12483.19 385
12484.24 390
12485.30 380
12486.35 373
12487.41 368
12488.46 396
12489.52 370
12490.57 333
12491.63 381
12492.68 390
12493.74 417
12494.79 479
12495.85 563
12496.90 552
12497.96 605
12499.02 622
12500.07 607
12501.13 552
12502.18 533
12503.24 549
12504.30 523
12505.35 464
12506.41 449
12507.46 427
12508.52 420
12509.58 424
12510.63 378
12511.69 326
12512.74 341
12513.80 319
12514.86 329
12515.91 326
12516.97 325
12518.03 351
12519.08 313
12520.14 333
12521.20 316
12522.25 290
12523.31 278
12524.37 349
12525.42 312
12526.48 309
12527.54 324
12528.59 311
12529.65 271
12530.71 301
12531.77 334
12532.82 293
12533.88 307
12534.94 323
12535.99 312
12537.05 306
12538.11 311
12539.17 288
12540.22 273
12541.28 334
12542.34 296
12543.40 268
12544.45 282
12545.51 299
12546.57 326
12547.63 299
12548.69 313
12549.74 308
12550.80 263
12551.86 277
12552.92 298
12553.98 318
12555.03 308
12556.09 332
12557.15 326
12558.21 303
12559.27 315
12560.32 326
12561.38 286
12562.44 331
12563.50 374
12564.56 299
12565.62 293
12566.68 295
12567.73 315
12568.79 282
12569.85 296
12570.91 291
12571.97 294
12573.03 321
12574.09 351
12575.15 333
12576.20 338
12577.26 369
12578.32 408
12579.38 375
12580.44 386
12581.50 382
12582.56 359
12583.62 348
12584.68 354
12585.74 351
12586.80 322
12587.86 311
12588.92 297
12589.98 297
12591.04 315
12592.10 314
12593.15 331
12594.21 292
12595.27 270
12596.33 286
12597.39 327
12598.45 265
12599.51 271
12600.57 346
12601.63 304
12602.69 276
12603.75 322
12604.81 302
12605.87 306
12606.93 285
12608.00 277
12609.06 292
12610.12 300
12611.18 278
12612.24 300
12613.30 286
12614.36 314
12615.42 265
12616.48 309
12617.54 321
12618.60 298
12619.66 289
12620.72 290
12621.78 300
12622.84 286
12623.91 303
12624.97 328
12626.03 275
12627.09 254
12628.15 274
12629.21 290
12630.27 250
12631.33 285
12632.40 284
12633.46 289
12634.52 318
12635.58 283
12636.64 286
12637.70 272
12638.76 282
12639.83 267
12640.89 270
12641.95 265
12643.01 275
12644.07 307
12645.13 248
12646.20 266
12647.26 206
12648.32 236
12649.38 231
12650.45 246
12651.51 261
12652.57 309
12653.63 300
12654.69 261
12655.76 235
12656.82 283
12657.88 286
12658.94 307
12660.01 289
12661.07 271
12662.13 234
12663.19 257
12664.26 242
12665.32 248
12666.38 269
12667.45 266
12668.51 306
12669.57 263
12670.63 250
12671.70 248
12672.76 278
12673.82 299
12674.89 247
12675.95 245
12677.01 241
12678.08 256
12679.14 275
12680.20 270
12681.27 256
12682.33 237
12683.39 282
12684.46 278
12685.52 281
12686.58 259
12687.65 301
12688.71 265
12689.77 278
12690.84 277
12691.90 227
12692.97 274
12694.03 256
12695.09 282
12696.16 261
12697.22 258
12698.29 258
12699.35 243
12700.42 269
12701.48 266
12702.54 284
12703.61 276
12704.67 250
12705.74 315
12706.80 266
12707.87 252
12708.93 253
12710.00 282
12711.06 268
12712.12 304
12713.19 269
12714.25 286
12715.32 260
12716.38 282
12717.45 289
12718.51 295
12719.58 287
12720.64 271
12721.71 254
12722.77 238
12723.84 247
12724.90 278
12725.97 277
12727.04 264
12728.10 302
12729.17 292
12730.23 290
12731.30 310
12732.36 261
12733.43 260
12734.49 284
12735.56 308
12736.63 251
12737.69 239
12738.76 270
12739.82 270
12740.89 273
12741.95 254
12743.02 275
12744.09 253
12745.15 312
12746.22 256
12747.28 294
12748.35 267
12749.42 301
12750.48 301
12751.55 292
12752.62 273
12753.68 272
12754.75 273
12755.82 253
12756.88 283
12757.95 265
12759.02 267
12760.08 253
12761.15 212
12762.22 222
12763.28 260
12764.35 272
12765.42 258
12766.48 233
12767.55 219
12768.62 211
12769.69 251
12770.75 284
12771.82 221
12772.89 241
12773.95 247
12775.02 260
12776.09 275
12777.16 268
12778.22 231
12779.29 219
12780.36 251
12781.43 274
12782.49 262
12783.56 272
12784.63 281
12785.70 232
12786.77 255
12787.83 258
12788.90 290
12789.97 238
12791.04 236
12792.11 216
12793.17 231
12794.24 265
12795.31 252
12796.38 254
12797.45 264
12798.51 233
12799.58 228
12800.65 231
12801.72 217
12802.79 239
12803.86 220
12804.93 220
12805.99 215
12807.06 222
12808.13 211
12809.20 199
12810.27 206
12811.34 200
12812.41 244
12813.48 251
12814.54 233
12815.61 219
12816.68 226
12817.75 225
12818.82 216
12819.89 235
12820.96 237
12822.03 233
12823.10 243
12824.17 255
12825.24 237
12826.31 222
12827.38 232
12828.45 275
12829.52 225
12830.59 262
12831.65 254
12832.72 224
12833.79 226
12834.86 252
12835.93 247
12837.00 270
12838.07 254
12839.14 304
12840.21 234
12841.28 205
12842.35 219
12843.42 241
12844.50 245
12845.57 227
12846.64 215
12847.71 227
12848.78 201
12849.85 214
12850.92 224
12851.99 242
12853.06 230
12854.13 226
12855.20 243
12856.27 201
12857.34 210
12858.41 234
12859.48 190
12860.55 205
12861.63 234
12862.70 241
12863.77 244
12864.84 221
12865.91 249
12866.98 226
12868.05 247
12869.12 235
12870.19 197
12871.27 268
12872.34 238
12873.41 217
12874.48 236
12875.55 223
12876.62 216
12877.70 192
12878.77 196
12879.84 212
12880.91 239
12881.98 227
12883.05 199
12884.13 214
12885.20 225
12886.27 204
12887.34 244
12888.41 202
12889.49 219
12890.56 246
12891.63 226
12892.70 227
12893.78 214
12894.85 237
12895.92 230
12896.99 211
12898.06 222
12899.14 225
12900.21 235
12901.28 210
12902.36 238
12903.43 183
12904.50 194
12905.57 222
12906.65 166
12907.72 215
12908.79 198
12909.87 216
12910.94 199
12912.01 214
12913.08 213
12914.16 231
12915.23 227
12916.30 219
12917.38 209
12918.45 219
12919.52 182
12920.60 227
12921.67 205
12922.74 238
12923.82 208
12924.89 202
12925.97 175
12927.04 210
12928.11 201
12929.19 191
12930.26 245
12931.33 246
12932.41 200
12933.48 191
12934.56 211
12935.63 260
12936.70 207
12937.78 199
12938.85 195
12939.93 180
12941.00 245
12942.08 233
12943.15 242
12944.22 188
12945.30 262
12946.37 206
12947.45 216
12948.52 222
12949.60 194
12950.67 179
12951.75 180
12952.82 204
12953.90 187
12954.97 213
12956.05 229
12957.12 205
12958.20 208
12959.27 213
12960.35 201
12961.42 217
12962.50 186
12963.57 227
12964.65 221
12965.72 204
12966.80 198
12967.87 212
12968.95 175
12970.02 211
12971.10 194
12972.17 169
12973.25 205
12974.33 177
12975.40 209
12976.48 200
12977.55 215
12978.63 226
12979.70 208
12980.78 207
12981.86 190
12982.93 213
12984.01 251
12985.08 230
12986.16 223
12987.24 194
12988.31 187
12989.39 199
12990.47 201
12991.54 195
12992.62 210
12993.70 218
12994.77 211
12995.85 216
12996.93 164
12998.00 183
12999.08 210
13000.16 207
13001.23 203
13002.31 202
13003.39 203
13004.46 189
13005.54 216
13006.62 202
13007.69 209
13008.77 230
13009.85 223
13010.93 189
13012.00 209
13013.08 200
13014.16 206
13015.23 238
13016.31 252
13017.39 208
13018.47 204
13019.54 216
13020.62 196
13021.70 196
13022.78 203
13023.85 205
13024.93 197
13026.01 219
13027.09 204
13028.17 235
13029.24 222
13030.32 221
13031.40 212
13032.48 216
13033.56 207
13034.63 195
13035.71 205
13036.79 209
13037.87 205
13038.95 205
13040.03 210
13041.10 227
13042.18 213
13043.26 261
13044.34 249
13045.42 206
13046.50 200
13047.58 224
13048.65 188
13049.73 196
13050.81 204
13051.89 174
13052.97 229
13054.05 214
13055.13 197
13056.21 185
13057.29 221
13058.37 191
13059.44 198
13060.52 236
13061.60 230
13062.68 241
13063.76 209
13064.84 199
13065.92 222
13067.00 194
13068.08 192
13069.16 205
13070.24 202
13071.32 195
13072.40 214
13073.48 227
13074.56 197
13075.64 235
13076.72 236
13077.80 196
13078.88 200
13079.96 208
13081.04 204
13082.12 140
13083.20 178
13084.28 203
13085.36 182
13086.44 188
13087.52 202
13088.60 199
13089.68 197
13090.76 209
13091.84 197
13092.92 198
13094.00 187
13095.08 221
13096.16 211
13097.24 200
13098.33 179
13099.41 198
13100.49 203
13101.57 257
13102.65 207
13103.73 193
13104.81 189
13105.89 174
13106.97 209
13108.05 195
13109.14 186
13110.22 204
13111.30 234
13112.38 207
13113.46 220
13114.54 230
13115.62 183
13116.71 207
13117.79 206
13118.87 206
13119.95 227
13121.03 197
13122.11 235
13123.20 200
13124.28 185
13125.36 216
13126.44 174
13127.52 192
13128.61 177
13129.69 194
13130.77 184
13131.85 206
13132.94 222
13134.02 220
13135.10 192
13136.18 216
13137.26 183
13138.35 179
13139.43 176
13140.51 177
13141.59 200
13142.68 216
13143.76 227
13144.84 227
13145.93 179
13147.01 206
13148.09 201
13149.17 189
13150.26 221
13151.34 172
13152.42 193
13153.51 171
13154.59 166
13155.67 196
13156.76 238
13157.84 233
13158.92 192
13160.01 184
13161.09 175
13162.17 174
13163.26 170
13164.34 200
13165.42 200
13166.51 178
13167.59 197
13168.67 199
13169.76 230
13170.84 177
13171.93 195
13173.01 195
13174.09 168
13175.18 197
13176.26 184
13177.35 167
13178.43 185
13179.51 165
13180.60 229
13181.68 180
13182.77 200
13183.85 195
13184.94 174
13186.02 179
13187.10 170
13188.19 199
13189.27 164
13190.36 170
13191.44 181
13192.53 188
13193.61 201
13194.70 190
13195.78 210
13196.87 206
13197.95 195
13199.04 189
13200.12 194
13201.21 190
13202.29 172
13203.38 244
13204.46 204
13205.55 191
13206.63 194
13207.72 176
13208.80 202
13209.89 175
13210.97 210
13212.06 191
13213.14 197
13214.23 193
13215.32 181
13216.40 174
13217.49 194
13218.57 202
13219.66 174
13220.74 212
13221.83 165
13222.92 163
13224.00 155
13225.09 186
13226.17 167
13227.26 193
13228.35 187
13229.43 181
13230.52 200
13231.61 166
13232.69 213
13233.78 191
13234.87 174
13235.95 187
13237.04 212
13238.12 175
13239.21 197
13240.30 218
13241.38 182
13242.47 200
13243.56 202
13244.65 209
13245.73 217
13246.82 192
13247.91 186
13248.99 195
13250.08 198
13251.17 188
13252.25 179
13253.34 190
13254.43 202
13255.52 194
13256.60 204
13257.69 195
13258.78 158
13259.87 205
13260.95 195
13262.04 222
13263.13 189
13264.22 183
13265.30 213
13266.39 254
13267.48 194
13268.57 223
13269.65 241
13270.74 210
13271.83 214
13272.92 181
13274.01 218
13275.09 227
13276.18 188
13277.27 174
13278.36 224
13279.45 220
13280.54 163
13281.62 173
13282.71 226
13283.80 202
13284.89 213
13285.98 193
13287.07 182
13288.16 197
13289.24 238
13290.33 229
13291.42 195
13292.51 218
13293.60 226
13294.69 214
13295.78 220
13296.87 194
13297.96 215
13299.04 225
13300.13 199
13301.22 226
13302.31 237
13303.40 220
13304.49 218
13305.58 207
13306.67 223
13307.76 226
13308.85 223
13309.94 225
13311.03 224
13312.12 211
13313.21 244
13314.30 257
13315.39 247
13316.48 215
13317.57 194
13318.66 191
13319.75 222
13320.84 238
13321.93 212
13323.02 225
13324.11 213
13325.20 251
13326.29 242
13327.38 248
13328.47 188
13329.56 201
13330.65 213
13331.74 237
13332.83 250
13333.92 234
13335.01 220
13336.10 233
13337.19 230
13338.28 234
13339.37 222
13340.46 217
13341.55 199
13342.64 206
13343.74 231
13344.83 225
13345.92 251
13347.01 272
13348.10 231
13349.19 217
13350.28 233
13351.37 241
13352.46 269
13353.56 229
13354.65 189
13355.74 207
13356.83 217
13357.92 255
13359.01 247
13360.10 212
13361.20 236
13362.29 253
13363.38 245
13364.47 223
13365.56 229
13366.65 241
13367.75 242
13368.84 237
13369.93 262
13371.02 224
13372.11 228
13373.21 233
13374.30 212
13375.39 227
13376.48 255
13377.58 288
13378.67 229
13379.76 202
13380.85 227
13381.95 241
13383.04 224
13384.13 232
13385.22 224
13386.32 216
13387.41 243
13388.50 224
13389.59 224
13390.69 220
13391.78 218
13392.87 202
13393.97 240
13395.06 238
13396.15 257
13397.24 235
13398.34 224
13399.43 220
13400.52 202
13401.62 194
13402.71 198
13403.80 239
13404.90 244
13405.99 206
13407.08 204
13408.18 206
13409.27 182
13410.37 220
13411.46 190
13412.55 202
13413.65 228
13414.74 231
13415.83 200
13416.93 212
13418.02 228
13419.12 238
13420.21 220
13421.30 222
13422.40 200
13423.49 237
13424.59 199
13425.68 200
13426.78 239
13427.87 184
13428.96 227
13430.06 219
13431.15 203
13432.25 187
13433.34 194
13434.44 197
13435.53 196
13436.63 210
13437.72 186
13438.82 192
13439.91 237
13441.01 200
13442.10 169
13443.20 234
13444.29 202
13445.39 207
13446.48 195
13447.58 213
13448.67 224
13449.77 232
13450.86 217
13451.96 191
13453.05 232
13454.15 222
13455.24 269
13456.34 187
13457.43 193
13458.53 228
13459.63 228
13460.72 204
13461.82 210
13462.91 217
13464.01 191
13465.10 205
13466.20 231
13467.30 235
13468.39 257
13469.49 228
13470.58 226
13471.68 253
13472.78 256
13473.87 237
13474.97 220
13476.07 232
13477.16 216
13478.26 219
13479.35 246
13480.45 236
13481.55 224
13482.64 253
13483.74 246
13484.84 258
13485.93 238
13487.03 255
13488.13 228
13489.22 240
13490.32 250
13491.42 222
13492.52 273
13493.61 249
13494.71 250
13495.81 246
13496.90 279
13498.00 267
13499.10 245
13500.20 280
13501.29 268
13502.39 268
13503.49 293
13504.59 315
13505.68 232
13506.78 295
13507.88 311
13508.98 266
13510.07 254
13511.17 257
13512.27 249
13513.37 265
13514.47 239
13515.56 253
13516.66 245
13517.76 261
13518.86 228
13519.96 279
13521.05 272
13522.15 229
13523.25 253
13524.35 224
13525.45 224
13526.54 239
13527.64 213
13528.74 222
13529.84 239
13530.94 211
13532.04 209
13533.14 212
13534.23 257
13535.33 231
13536.43 195
13537.53 226
13538.63 249
13539.73 200
13540.83 201
13541.93 209
13543.03 213
13544.12 190
13545.22 187
13546.32 213
13547.42 238
13548.52 191
13549.62 179
13550.72 203
13551.82 225
13552.92 194
13554.02 181
13555.12 180
13556.22 201
13557.32 192
13558.42 181
13559.52 207
13560.62 198
13561.72 210
13562.82 214
13563.92 215
13565.02 213
13566.12 233
13567.22 190
13568.32 206
13569.42 242
13570.52 190
13571.62 190
13572.72 197
13573.82 197
13574.92 262
13576.02 216
13577.12 221
13578.22 207
13579.32 220
13580.42 236
13581.52 221
13582.62 249
13583.72 206
13584.82 190
13585.92 202
13587.02 224
13588.13 193
13589.23 168
13590.33 189
13591.43 238
13592.53 203
13593.63 214
13594.73 215
13595.83 198
13596.93 233
13598.04 236
13599.14 230
13600.24 233
13601.34 237
13602.44 219
13603.54 216
13604.64 194
13605.75 258
13606.85 231
13607.95 206
13609.05 242
13610.15 243
13611.25 266
13612.36 260
13613.46 231
13614.56 192
13615.66 193
13616.76 254
13617.87 284
13618.97 262
13620.07 248
13621.17 235
13622.28 226
13623.38 239
13624.48 248
13625.58 243
13626.68 256
13627.79 254
13628.89 239
13629.99 197
13631.09 227
13632.20 235
13633.30 234
13634.40 225
13635.51 218
13636.61 300
13637.71 242
13638.81 264
13639.92 234
13641.02 227
13642.12 241
13643.23 229
13644.33 222
13645.43 266
13646.54 251
13647.64 219
13648.74 228
13649.85 253
13650.95 234
13652.05 243
13653.16 232
13654.26 213
13655.36 233
13656.47 240
13657.57 224
13658.68 216
13659.78 217
13660.88 252
13661.99 227
13663.09 251
13664.19 224
13665.30 229
13666.40 201
13667.51 205
13668.61 207
13669.72 205
13670.82 225
13671.92 243
13673.03 214
13674.13 221
13675.24 226
13676.34 235
13677.45 207
13678.55 213
13679.65 262
13680.76 221
13681.86 243
13682.97 273
13684.07 249
13685.18 225
13686.28 213
13687.39 209
13688.49 236
13689.60 222
13690.70 224
13691.81 259
13692.91 201
13694.02 210
13695.12 200
13696.23 229
13697.33 234
13698.44 199
13699.55 227
13700.65 202
13701.76 193
13702.86 217
13703.97 199
13705.07 224
13706.18 224
13707.28 235
13708.39 257
13709.50 177
13710.60 212
13711.71 207
13712.81 221
13713.92 247
13715.03 255
13716.13 255
13717.24 251
13718.34 260
13719.45 254
13720.56 237
13721.66 236
13722.77 245
13723.88 223
13724.98 233
13726.09 255
13727.19 247
13728.30 214
13729.41 257
13730.51 252
13731.62 238
13732.73 236
13733.83 216
13734.94 262
13736.05 260
13737.16 277
13738.26 279
13739.37 281
13740.48 242
13741.58 259
13742.69 258
13743.80 274
13744.91 305
13746.01 321
13747.12 249
13748.23 249
13749.33 259
13750.44 251
13751.55 277
13752.66 304
13753.76 281
13754.87 242
13755.98 279
13757.09 300
13758.20 323
13759.30 317
13760.41 282
13761.52 296
13762.63 314
13763.74 326
13764.84 320
13765.95 339
13767.06 412
13768.17 463
13769.28 377
13770.38 388
13771.49 418
13772.60 547
13773.71 479
13774.82 482
13775.93 458
13777.03 500
13778.14 480
13779.25 558
13780.36 467
13781.47 452
13782.58 445
13783.69 433
13784.80 430
13785.90 410
13787.01 359
13788.12 371
13789.23 367
13790.34 332
13791.45 333
13792.56 307
13793.67 302
13794.78 301
13795.89 305
13797.00 294
13798.11 302
13799.21 328
13800.32 317
13801.43 291
13802.54 271
13803.65 350
13804.76 284
13805.87 289
13806.98 263
13808.09 263
13809.20 285
13810.31 307
13811.42 290
13812.53 289
13813.64 286
13814.75 277
13815.86 278
13816.97 301
13818.08 269
13819.19 276
13820.30 298
13821.41 278
13822.52 272
13823.63 247
13824.74 244
13825.85 276
13826.96 231
13828.08 284
13829.19 299
13830.30 268
13831.41 278
13832.52 301
13833.63 310
13834.74 255
13835.85 304
13836.96 314
13838.07 280
13839.18 233
13840.29 276
13841.41 272
13842.52 298
13843.63 276
13844.74 308
13845.85 283
13846.96 292
13848.07 265
13849.19 290
13850.30 344
13851.41 339
13852.52 295
13853.63 282
13854.74 302
13855.85 308
13856.97 296
13858.08 293
13859.19 286
13860.30 295
13861.41 302
13862.53 280
13863.64 315
13864.75 247
13865.86 287
13866.97 288
13868.09 280
13869.20 298
13870.31 298
13871.42 338
13872.54 315
13873.65 309
13874.76 326
13875.87 331
13876.99 365
13878.10 342
13879.21 336
13880.32 345
13881.44 332
13882.55 310
13883.66 338
13884.77 320
13885.89 359
13887.00 346
13888.11 382
13889.23 407
13890.34 392
13891.45 398
13892.57 391
13893.68 424
13894.79 454
13895.91 462
13897.02 421
13898.13 454
13899.25 460
13900.36 494
13901.47 477
13902.59 456
13903.70 430
13904.81 400
13905.93 396
13907.04 398
13908.16 398
13909.27 379
13910.38 385
13911.50 364
13912.61 338
13913.73 319
13914.84 341
13915.95 338
13917.07 331
13918.18 373
13919.30 351
13920.41 356
13921.52 379
13922.64 380
13923.75 321
13924.87 341
13925.98 394
13927.10 389
13928.21 403
13929.33 366
13930.44 338
13931.56 367
13932.67 407
13933.79 387
13934.90 326
13936.02 350
13937.13 384
13938.25 396
13939.36 361
13940.48 333
13941.59 313
13942.71 317
13943.82 315
13944.94 332
13946.05 304
13947.17 335
13948.28 310
13949.40 300
13950.51 272
13951.63 270
13952.74 280
13953.86 270
13954.98 293
13956.09 272
13957.21 268
13958.32 278
13959.44 317
13960.56 331
13961.67 305
13962.79 272
13963.90 274
13965.02 296
13966.14 311
13967.25 269
13968.37 233
13969.48 293
13970.60 266
13971.72 258
13972.83 281
13973.95 289
13975.07 290
13976.18 325
13977.30 293
13978.42 279
13979.53 256
13980.65 281
13981.77 295
13982.88 311
13984.00 309
13985.12 260
13986.23 303
13987.35 307
13988.47 292
13989.58 240
13990.70 269
13991.82 312
13992.94 295
13994.05 250
13995.17 275
13996.29 322
13997.41 254
13998.52 233
13999.64 260
14000.76 223
14001.88 220
14002.99 224
14004.11 272
14005.23 260
14006.35 278
14007.46 268
14008.58 240
14009.70 273
14010.82 269
14011.94 262
14013.05 293
14014.17 275
14015.29 254
14016.41 283
14017.53 313
14018.64 265
14019.76 275
14020.88 271
14022.00 268
14023.12 297
14024.24 265
14025.35 228
14026.47 224
14027.59 244
14028.71 261
14029.83 257
14030.95 257
14032.07 265
14033.19 252
14034.30 238
14035.42 264
14036.54 265
14037.66 278
14038.78 261
14039.90 263
14041.02 275
14042.14 257
14043.26 276
14044.38 253
14045.50 274
14046.61 255
14047.73 262
14048.85 262
14049.97 261
14051.09 280
14052.21 267
14053.33 252
14054.45 295
14055.57 260
14056.69 278
14057.81 261
14058.93 292
14060.05 295
14061.17 286
14062.29 332
14063.41 322
14064.53 311
14065.65 296
14066.77 325
14067.89 324
14069.01 302
14070.13 284
14071.25 334
14072.37 309
14073.49 292
14074.61 314
14075.73 331
14076.85 333
14077.97 346
14079.10 353
14080.22 371
14081.34 323
14082.46 326
14083.58 374
14084.70 385
14085.82 402
14086.94 400
14088.06 421
14089.18 360
14090.30 391
14091.43 387
14092.55 410
14093.67 429
14094.79 428
14095.91 405
14097.03 435
14098.15 451
14099.28 458
14100.40 472
14101.52 468
14102.64 446
14103.76 501
14104.88 444
14106.00 441
14107.13 412
14108.25 431
14109.37 430
14110.49 447
14111.61 426
14112.74 378
14113.86 316
14114.98 318
14116.10 326
14117.22 300
14118.35 298
14119.47 312
14120.59 304
14121.71 318
14122.84 277
14123.96 278
14125.08 311
14126.20 309
14127.33 268
14128.45 275
14129.57 311
14130.69 276
14131.82 306
14132.94 297
14134.06 265
14135.19 316
14136.31 279
14137.43 289
14138.55 262
14139.68 285
14140.80 268
14141.92 264
14143.05 302
14144.17 290
14145.29 310
14146.42 265
14147.54 260
14148.66 304
14149.79 333
14150.91 259
14152.03 260
14153.16 270
14154.28 277
14155.40 262
14156.53 262
14157.65 297
14158.78 246
14159.90 241
14161.02 250
14162.15 260
14163.27 285
14164.40 301
14165.52 263
14166.64 271
14167.77 282
14168.89 277
14170.02 273
14171.14 245
14172.27 253
14173.39 225
14174.51 239
14175.64 241
14176.76 277
14177.89 268
14179.01 242
14180.14 280
14181.26 246
14182.39 263
14183.51 264
14184.64 243
14185.76 269
14186.89 250
14188.01 279
14189.14 232
14190.26 216
14191.39 270
14192.51 250
14193.64 240
14194.76 230
14195.89 267
14197.01 262
14198.14 233
14199.26 238
14200.39 246
14201.52 237
14202.64 246
14203.77 255
14204.89 256
14206.02 270
14207.14 267
14208.27 260
14209.39 238
14210.52 234
14211.65 232
14212.77 257
14213.90 234
14215.02 221
14216.15 245
14217.28 250
14218.40 235
14219.53 214
14220.66 222
14221.78 283
14222.91 250
14224.04 225
14225.16 218
14226.29 203
14227.41 243
14228.54 236
14229.67 226
14230.79 210
14231.92 229
14233.05 215
14234.17 233
14235.30 265
14236.43 296
14237.56 255
14238.68 239
14239.81 233
14240.94 208
14242.06 203
14243.19 243
14244.32 282
14245.45 258
14246.57 215
14247.70 227
14248.83 237
14249.96 228
14251.08 227
14252.21 245
14253.34 215
14254.47 232
14255.59 238
14256.72 209
14257.85 206
14258.98 248
14260.10 240
14261.23 251
14262.36 195
14263.49 252
14264.62 223
14265.74 234
14266.87 216
14268.00 229
14269.13 208
14270.26 223
14271.39 270
14272.51 224
14273.64 232
14274.77 249
14275.90 230
14277.03 218
14278.16 217
14279.28 225
14280.41 231
14281.54 223
14282.67 212
14283.80 233
14284.93 191
14286.06 203
14287.19 229
14288.32 204
14289.44 194
14290.57 206
14291.70 218
14292.83 234
14293.96 209
14295.09 190
14296.22 208
14297.35 221
14298.48 202
14299.61 195
14300.74 231
14301.87 176
14303.00 181
14304.13 209
14305.26 205
14306.38 189
14307.51 203
14308.64 220
14309.77 224
14310.90 193
14312.03 196
14313.16 198
14314.29 196
14315.42 165
14316.55 199
14317.68 210
14318.81 209
14319.94 209
14321.07 215
14322.21 197
14323.34 170
14324.47 202
14325.60 213
14326.73 214
14327.86 243
14328.99 199
14330.12 182
14331.25 187
14332.38 211
14333.51 200
14334.64 201
14335.77 196
14336.90 185
14338.03 202
14339.17 203
14340.30 188
14341.43 202
14342.56 186
14343.69 176
14344.82 172
14345.95 195
14347.08 222
14348.21 203
14349.35 198
14350.48 176
14351.61 192
14352.74 198
14353.87 182
14355.00 219
14356.14 171
14357.27 211
14358.40 202
14359.53 209
14360.66 174
14361.79 160
14362.93 217
14364.06 205
14365.19 179
14366.32 152
14367.45 180
14368.59 184
14369.72 210
14370.85 184
14371.98 178
14373.12 190
14374.25 196
14375.38 190
14376.51 164
14377.65 169
14378.78 198
14379.91 184
14381.04 169
14382.18 177
14383.31 182
14384.44 208
14385.57 206
14386.71 172
14387.84 183
14388.97 176
14390.11 164
14391.24 225
14392.37 202
14393.51 170
14394.64 193
14395.77 176
14396.90 195
14398.04 202
14399.17 206
14400.30 172
14401.44 181
14402.57 192
14403.71 172
14404.84 184
14405.97 201
14407.11 181
14408.24 182
14409.37 176
14410.51 167
14411.64 191
14412.78 196
14413.91 178
14415.04 200
14416.18 170
14417.31 198
14418.45 232
14419.58 196
14420.71 190
14421.85 177
14422.98 174
14424.12 194
14425.25 178
14426.39 208
14427.52 171
14428.65 189
14429.79 212
14430.92 214
14432.06 212
14433.19 168
14434.33 179
14435.46 186
14436.60 202
14437.73 211
14438.87 204
14440.00 179
14441.14 172
14442.27 190
14443.41 183
14444.54 188
14445.68 186
14446.81 221
14447.95 199
14449.08 189
14450.22 199
14451.35 185
14452.49 230
14453.63 188
14454.76 183
14455.90 197
14457.03 200
14458.17 208
14459.30 208
14460.44 214
14461.58 197
14462.71 203
14463.85 223
14464.98 181
14466.12 194
14467.25 192
14468.39 171
14469.53 213
14470.66 215
14471.80 180
14472.94 183
14474.07 206
14475.21 190
14476.34 197
14477.48 183
14478.62 206
14479.75 166
14480.89 224
14482.03 221
14483.16 213
14484.30 224
14485.44 203
14486.57 185
14487.71 200
14488.85 218
14489.99 210
14491.12 198
14492.26 172
14493.40 188
14494.53 190
14495.67 157
14496.81 190
14497.94 172
14499.08 189
14500.22 168
14501.36 155
14502.49 161
14503.63 161
14504.77 188
14505.91 184
14507.04 156
14508.18 168
14509.32 207
14510.46 182
14511.60 170
14512.73 177
14513.87 171
14515.01 185
14516.15 192
14517.29 187
14518.42 202
14519.56 193
14520.70 189
14521.84 169
14522.98 230
14524.11 184
14525.25 158
14526.39 158
14527.53 186
14528.67 183
14529.81 186
14530.94 167
14532.08 140
14533.22 135
14534.36 166
14535.50 157
14536.64 186
14537.78 187
14538.92 193
14540.05 178
14541.19 157
14542.33 181
14543.47 164
14544.61 173
14545.75 174
14546.89 171
14548.03 182
14549.17 182
14550.31 185
14551.45 172
14552.59 151
14553.72 187
14554.86 161
14556.00 170
14557.14 167
14558.28 168
14559.42 171
14560.56 195
14561.70 173
14562.84 167
14563.98 166
14565.12 171
14566.26 157
14567.40 155
14568.54 188
14569.68 188
14570.82 182
14571.96 188
14573.10 182
14574.24 162
14575.38 144
14576.52 182
14577.66 151
14578.80 182
14579.94 172
14581.08 157
14582.23 155
14583.37 155
14584.51 214
14585.65 174
14586.79 161
14587.93 167
14589.07 150
14590.21 156
14591.35 152
14592.49 158
14593.63 169
14594.77 162
14595.92 149
14597.06 157
14598.20 159
14599.34 160
14600.48 147
14601.62 186
14602.76 192
14603.90 156
14605.05 154
14606.19 160
14607.33 173
14608.47 167
14609.61 173
14610.75 197
14611.90 187
14613.04 151
14614.18 195
14615.32 212
14616.46 169
14617.61 189
14618.75 217
14619.89 185
14621.03 181
14622.17 157
14623.32 189
14624.46 206
14625.60 211
14626.74 192
14627.88 202
14629.03 193
14630.17 184
14631.31 175
14632.45 217
14633.60 188
14634.74 215
14635.88 217
14637.03 214
14638.17 189
14639.31 188
14640.45 193
14641.60 212
14642.74 215
14643.88 232
14645.03 200
14646.17 188
14647.31 214
14648.45 181
14649.60 193
14650.74 195
14651.88 186
14653.03 175
14654.17 171
14655.31 181
14656.46 191
14657.60 198
14658.74 220
14659.89 205
14661.03 181
14662.18 162
14663.32 179
14664.46 175
14665.61 170
14666.75 154
14667.90 172
14669.04 186
14670.18 196
14671.33 186
14672.47 183
14673.62 192
14674.76 191
14675.90 163
14677.05 164
14678.19 183
14679.34 197
14680.48 187
14681.63 202
14682.77 171
14683.91 159
14685.06 150
14686.20 176
14687.35 156
14688.49 186
14689.64 147
14690.78 172
14691.93 146
14693.07 171
14694.22 160
14695.36 170
14696.51 154
14697.65 168
14698.80 128
14699.94 141
14701.09 177
14702.23 159
14703.38 140
14704.52 150
14705.67 143
14706.81 150
14707.96 130
14709.11 159
14710.25 167
14711.40 172
14712.54 137
14713.69 126
14714.83 173
14715.98 171
14717.13 189
14718.27 127
14719.42 146
14720.56 149
14721.71 138
14722.86 149
14724.00 143
14725.15 154
14726.29 141
14727.44 148
14728.59 162
14729.73 137
14730.88 151
14732.03 166
14733.17 161
14734.32 161
14735.47 163
14736.61 150
14737.76 178
14738.91 157
14740.05 130
14741.20 136
14742.35 158
14743.49 144
14744.64 186
14745.79 180
14746.93 163
14748.08 161
14749.23 171
14750.37 156
14751.52 165
14752.67 148
14753.82 161
14754.96 177
14756.11 160
14757.26 152
14758.41 166
14759.55 146
14760.70 145
14761.85 164
14763.00 188
14764.14 139
14765.29 145
14766.44 157
14767.59 169
14768.73 173
14769.88 163
14771.03 136
14772.18 160
14773.33 150
14774.47 147
14775.62 169
14776.77 144
14777.92 162
14779.07 155
14780.22 177
14781.36 159
14782.51 178
14783.66 156
14784.81 187
14785.96 188
14787.11 180
14788.26 175
14789.40 191
14790.55 183
14791.70 189
14792.85 197
14794.00 189
14795.15 198
14796.30 176
14797.45 150
14798.59 187
14799.74 244
14800.89 203
14802.04 195
14803.19 200
14804.34 201
14805.49 187
14806.64 172
14807.79 185
14808.94 171
14810.09 166
14811.24 175
14812.39 141
14813.54 157
14814.69 171
14815.84 140
14816.98 163
14818.13 152
14819.28 178
14820.43 135
14821.58 147
14822.73 164
14823.88 139
14825.03 141
14826.18 161
14827.33 153
14828.48 148
14829.63 155
14830.79 160
14831.94 140
14833.09 147
14834.24 164
14835.39 149
14836.54 165
14837.69 161
14838.84 166
14839.99 136
14841.14 172
14842.29 146
14843.44 164
14844.59 132
14845.74 151
14846.89 146
14848.04 145
14849.20 157
14850.35 117
14851.50 136
14852.65 139
14853.80 163
14854.95 130
14856.10 165
14857.25 200
14858.41 147
14859.56 164
14860.71 133
14861.86 125
14863.01 136
14864.16 142
14865.31 142
14866.47 135
14867.62 126
14868.77 141
14869.92 140
14871.07 137
14872.22 120
14873.38 129
14874.53 136
14875.68 139
14876.83 150
14877.98 118
14879.14 123
14880.29 145
14881.44 185
14882.59 179
14883.75 122
14884.90 146
14886.05 152
14887.20 151
14888.36 149
14889.51 125
14890.66 166
14891.81 157
14892.97 155
14894.12 147
14895.27 143
14896.42 131
14897.58 135
14898.73 145
14899.88 134
14901.04 157
14902.19 161
14903.34 159
14904.50 175
14905.65 179
14906.80 173
14907.96 160
14909.11 167
14910.26 165
14911.42 163
14912.57 165
14913.72 180
14914.88 145
14916.03 172
14917.18 159
14918.34 197
14919.49 180
14920.64 170
14921.80 164
14922.95 172
14924.11 181
14925.26 153
14926.41 166
14927.57 146
14928.72 147
14929.88 143
14931.03 135
14932.18 135
14933.34 148
14934.49 148
14935.65 156
14936.80 149
14937.96 186
14939.11 135
14940.26 145
14941.42 163
14942.57 156
14943.73 215
14944.88 189
14946.04 165
14947.19 208
14948.35 173
14949.50 214
14950.66 199
14951.81 144
14952.97 181
14954.12 167
14955.28 161
14956.43 159
14957.59 165
14958.74 178
14959.90 154
14961.05 199
14962.21 152
14963.36 180
14964.52 141
14965.68 158
14966.83 153
14967.99 151
14969.14 174
14970.30 149
14971.45 154
14972.61 168
14973.77 172
14974.92 154
14976.08 191
14977.23 188
14978.39 140
14979.54 136
14980.70 138
14981.86 143
14983.01 144
14984.17 142
14985.33 134
14986.48 116
14987.64 130
14988.79 150
14989.95 118
14991.11 133
14992.26 143
14993.42 136
14994.58 153
14995.73 136
14996.89 152
14998.05 157
14999.20 124
15000.36 140
15001.52 131
15002.68 126
15003.83 128
15004.99 134
15006.15 136
15007.30 159
15008.46 137
15009.62 126
15010.77 135
15011.93 146
15013.09 131
15014.25 116
15015.40 141
15016.56 124
15017.72 114
15018.88 135
15020.03 129
15021.19 109
15022.35 131
15023.51 139
15024.67 107
15025.82 129
15026.98 123
15028.14 147
15029.30 146
15030.45 134
15031.61 103
15032.77 102
15033.93 122
15035.09 130
15036.25 152
15037.40 132
15038.56 131
15039.72 110
15040.88 127
15042.04 126
15043.20 109
15044.35 124
15045.51 109
15046.67 116
15047.83 143
15048.99 154
15050.15 140
15051.31 124
15052.47 123
15053.62 143
15054.78 135
15055.94 100
15057.10 93
15058.26 118
15059.42 129
15060.58 151
15061.74 116
15062.90 130
15064.06 147
15065.22 121
15066.38 107
15067.53 115
15068.69 132
15069.85 130
15071.01 124
15072.17 110
15073.33 151
15074.49 143
15075.65 106
15076.81 121
15077.97 108
15079.13 120
15080.29 95
15081.45 100
15082.61 97
15083.77 115
15084.93 133
15086.09 124
15087.25 132
15088.41 125
15089.57 154
15090.73 121
15091.89 138
15093.05 114
15094.21 126
15095.37 129
15096.54 138
15097.70 108
15098.86 113
15100.02 112
15101.18 133
15102.34 107
15103.50 120
15104.66 104
15105.82 104
15106.98 136
15108.14 117
15109.30 129
15110.47 134
15111.63 116
15112.79 102
15113.95 119
15115.11 116
15116.27 111
15117.43 112
15118.59 135
15119.76 132
15120.92 115
15122.08 143
15123.24 117
15124.40 103
15125.56 99
15126.73 125
15127.89 111
15129.05 100
15130.21 94
15131.37 107
15132.53 110
15133.70 104
15134.86 105
15136.02 107
15137.18 109
15138.35 126
15139.51 104
15140.67 115
15141.83 112
15142.99 120
15144.16 115
15145.32 103
15146.48 112
15147.64 125
15148.81 136
15149.97 121
15151.13 106
15152.29 97
15153.46 95
15154.62 112
15155.78 114
15156.95 105
15158.11 119
15159.27 120
15160.43 94
15161.60 86
15162.76 104
15163.92 123
15165.09 134
15166.25 88
15167.41 111
15168.58 129
15169.74 113
15170.90 107
15172.07 99
15173.23 84
15174.39 113
15175.56 116
15176.72 106
15177.89 97
15179.05 107
15180.21 84
15181.38 111
15182.54 120
15183.70 135
15184.87 133
15186.03 142
15187.20 145
15188.36 133
15189.52 120
15190.69 128
15191.85 112
15193.02 144
15194.18 110
15195.35 147
15196.51 130
15197.68 103
15198.84 118
15200.00 140
15201.17 139
15202.33 110
15203.50 114
15204.66 111
15205.83 117
15206.99 120
15208.16 118
15209.32 104
15210.49 132
15211.65 115
15212.82 90
15213.98 135
15215.15 116
15216.31 142
15217.48 131
15218.64 135
15219.81 118
15220.97 124
15222.14 137
15223.30 123
15224.47 101
15225.64 128
15226.80 143
15227.97 163
15229.13 131
15230.30 138
15231.46 117
15232.63 172
15233.80 169
15234.96 148
15236.13 132
15237.29 109
15238.46 147
15239.63 131
15240.79 129
15241.96 103
15243.12 123
15244.29 137
15245.46 137
15246.62 116
15247.79 130
15248.96 125
15250.12 93
15251.29 123
15252.45 136
15253.62 118
15254.79 119
15255.95 124
15257.12 138
15258.29 94
15259.45 92
15260.62 90
15261.79 93
15262.96 115
15264.12 101
15265.29 109
15266.46 106
15267.62 122
15268.79 107
15269.96 99
15271.13 118
15272.29 113
15273.46 114
15274.63 112
15275.80 122
15276.96 111
15278.13 124
15279.30 119
15280.47 122
15281.63 100
15282.80 128
15283.97 95
15285.14 108
15286.30 120
15287.47 105
15288.64 92
15289.81 107
15290.98 114
15292.14 98
15293.31 80
15294.48 121
15295.65 121
15296.82 105
15297.99 93
15299.15 99
15300.32 91
15301.49 97
15302.66 111
15303.83 107
15305.00 115
15306.16 118
15307.33 122
15308.50 121
15309.67 85
15310.84 102
15312.01 134
15313.18 121
15314.35 121
15315.52 103
15316.68 111
15317.85 106
15319.02 94
15320.19 98
15321.36 104
15322.53 106
15323.70 94
15324.87 113
15326.04 106
15327.21 131
15328.38 123
15329.55 119
15330.72 112
15331.89 80
15333.05 90
15334.22 109
15335.39 114
15336.56 119
15337.73 106
15338.90 133
15340.07 123
15341.24 95
15342.41 110
15343.58 139
15344.75 110
15345.92 115
15347.09 94
15348.26 104
15349.43 111
15350.60 118
15351.78 104
15352.95 101
15354.12 111
15355.29 83
15356.46 106
15357.63 97
15358.80 107
15359.97 120
15361.14 130
15362.31 106
15363.48 105
15364.65 96
15365.82 90
15366.99 98
15368.16 95
15369.34 113
15370.51 104
15371.68 122
15372.85 112
15374.02 128
15375.19 105
15376.36 118
15377.53 132
15378.71 122
15379.88 131
15381.05 99
15382.22 117
15383.39 109
15384.56 98
15385.74 104
15386.91 95
15388.08 100
15389.25 125
15390.42 129
15391.59 102
15392.77 108
15393.94 121
15395.11 107
15396.28 114
15397.45 112
15398.63 94
15399.80 101
15400.97 120
15402.14 112
15403.32 89
15404.49 104
15405.66 98
15406.83 117
15408.01 103
15409.18 114
15410.35 82
15411.52 108
15412.70 94
15413.87 120
15415.04 118
15416.21 130
15417.39 109
15418.56 92
15419.73 86
15420.91 88
15422.08 110
15423.25 109
15424.42 134
15425.60 101
15426.77 114
15427.94 112
15429.12 77
15430.29 92
15431.46 118
15432.64 136
15433.81 139
15434.99 93
15436.16 93
15437.33 94
15438.51 112
15439.68 91
15440.85 107
15442.03 137
15443.20 113
15444.37 121
15445.55 121
15446.72 91
15447.90 123
15449.07 141
15450.25 115
15451.42 125
15452.59 115
15453.77 104
15454.94 101
15456.12 86
15457.29 107
15458.47 123
15459.64 140
15460.81 106
15461.99 83
15463.16 115
15464.34 124
15465.51 129
15466.69 120
15467.86 135
15469.04 123
15470.21 114
15471.39 111
15472.56 128
15473.74 107
15474.91 102
15476.09 133
15477.26 131
15478.44 117
15479.61 133
15480.79 81
15481.96 105
15483.14 113
15484.31 108
15485.49 133
15486.66 137
15487.84 105
15489.02 92
15490.19 142
15491.37 126
15492.54 103
15493.72 81
15494.89 80
15496.07 111
15497.25 127
15498.42 105
15499.60 100
15500.77 96
15501.95 103
15503.13 113
15504.30 94
15505.48 113
15506.66 94
15507.83 112
15509.01 114
15510.18 89
15511.36 98
15512.54 108
15513.71 122
15514.89 108
15516.07 94
15517.24 98
15518.42 104
15519.60 117
15520.77 87
15521.95 103
15523.13 89
15524.30 118
15525.48 113
15526.66 108
15527.84 107
15529.01 116
15530.19 139
15531.37 105
15532.54 100
15533.72 120
15534.90 124
15536.08 102
15537.25 112
15538.43 127
15539.61 105
15540.79 113
15541.96 97
15543.14 122
15544.32 98
15545.50 95
15546.67 113
15547.85 114
15549.03 120
15550.21 105
15551.39 89
15552.56 131
15553.74 111
15554.92 93
15556.10 116
15557.28 129
15558.46 88
15559.63 113
15560.81 122
15561.99 122
15563.17 131
15564.35 131
15565.53 132
15566.70 139
15567.88 92
15569.06 103
15570.24 99
15571.42 105
15572.60 128
15573.78 109
15574.96 139
15576.13 110
15577.31 99
15578.49 130
15579.67 101
15580.85 130
15582.03 110
15583.21 121
15584.39 129
15585.57 124
15586.75 144
15587.93 108
15589.10 109
15590.28 119
15591.46 130
15592.64 113
15593.82 104
15595.00 129
15596.18 132
15597.36 144
15598.54 155
15599.72 149
15600.90 148
15602.08 133
15603.26 143
15604.44 124
15605.62 118
15606.80 158
15607.98 146
15609.16 137
15610.34 159
15611.52 156
15612.70 162
15613.88 154
15615.06 106
15616.24 132
15617.42 117
15618.60 156
15619.78 157
15620.97 141
15622.15 123
15623.33 136
15624.51 173
15625.69 142
15626.87 130
15628.05 128
15629.23 162
15630.41 160
15631.59 162
15632.77 160
15633.96 168
15635.14 159
15636.32 135
15637.50 144
15638.68 144
15639.86 155
15641.04 142
15642.22 136
15643.41 145
15644.59 173
15645.77 189
15646.95 150
15648.13 175
15649.31 170
15650.50 174
15651.68 159
15652.86 171
15654.04 180
15655.22 158
15656.40 153
15657.59 149
15658.77 153
15659.95 165
15661.13 169
15662.31 165
15663.50 166
15664.68 168
15665.86 167
15667.04 161
15668.23 189
15669.41 177
15670.59 158
15671.77 171
15672.96 191
15674.14 159
15675.32 141
15676.50 178
15677.69 176
15678.87 176
15680.05 162
15681.24 169
15682.42 193
15683.60 199
15684.78 159
15685.97 162
15687.15 157
15688.33 178
15689.52 192
15690.70 162
15691.88 155
15693.07 142
15694.25 131
15695.43 165
15696.62 176
15697.80 155
15698.98 186
15700.17 162
15701.35 165
15702.54 180
15703.72 197
15704.90 185
15706.09 156
15707.27 177
15708.45 151
15709.64 203
15710.82 207
15712.01 187
15713.19 169
15714.37 182
15715.56 168
15716.74 215
15717.93 174
15719.11 164
15720.30 209
15721.48 242
15722.66 255
15723.85 231
15725.03 226
15726.22 215
15727.40 223
15728.59 214
15729.77 238
15730.96 244
15732.14 242
15733.33 192
15734.51 180
15735.70 201
15736.88 244
15738.07 223
15739.25 204
15740.44 186
15741.62 189
15742.81 202
15743.99 244
15745.18 207
15746.36 252
15747.55 254
15748.73 292
15749.92 276
15751.11 271
15752.29 264
15753.48 286
15754.66 261
15755.85 280
15757.03 291
15758.22 250
15759.40 274
15760.59 259
15761.78 273
15762.96 267
15764.15 265
15765.33 273
15766.52 285
15767.71 247
15768.89 255
15770.08 282
15771.27 248
15772.45 239
15773.64 263
15774.82 240
15776.01 225
15777.20 246
15778.38 242
15779.57 239
15780.76 236
15781.94 256
15783.13 220
15784.32 246
15785.50 229
15786.69 232
15787.88 211
15789.07 204
15790.25 194
15791.44 211
15792.63 210
15793.81 194
15795.00 193
15796.19 170
15797.38 187
15798.56 193
15799.75 170
15800.94 179
15802.13 205
15803.31 208
15804.50 199
15805.69 221
15806.88 213
15808.06 198
15809.25 179
15810.44 186
15811.63 179
15812.81 193
15814.00 152
15815.19 168
15816.38 180
15817.57 185
15818.75 190
15819.94 163
15821.13 165
15822.32 152
15823.51 144
15824.70 139
15825.88 168
15827.07 165
15828.26 159
15829.45 184
15830.64 173
15831.83 157
15833.01 174
15834.20 168
15835.39 156
15836.58 166
15837.77 155
15838.96 142
15840.15 157
15841.34 171
15842.52 177
15843.71 158
15844.90 175
15846.09 155
15847.28 164
15848.47 154
15849.66 179
15850.85 148
15852.04 146
15853.23 149
15854.42 161
15855.61 188
15856.80 172
15857.99 169
15859.18 174
15860.36 153
15861.55 172
15862.74 147
15863.93 159
15865.12 160
15866.31 196
15867.50 152
15868.69 145
15869.88 144
15871.07 156
15872.26 148
15873.45 165
15874.64 161
15875.83 160
15877.02 146
15878.21 158
15879.41 157
15880.60 160
15881.79 157
15882.98 141
15884.17 144
15885.36 142
15886.55 171
15887.74 166
15888.93 166
15890.12 181
15891.31 167
15892.50 152
15893.69 179
15894.88 167
15896.08 162
15897.27 174
15898.46 169
15899.65 164
15900.84 149
15902.03 177
15903.22 178
15904.41 210
15905.60 185
15906.80 196
15907.99 171
15909.18 155
15910.37 187
15911.56 146
15912.75 193
15913.95 206
15915.14 178
15916.33 169
15917.52 174
15918.71 182
15919.90 165
15921.10 155
15922.29 153
15923.48 163
15924.67 154
15925.86 153
15927.06 166
15928.25 176
15929.44 153
15930.63 175
15931.83 170
15933.02 170
15934.21 148
15935.40 157
15936.60 146
15937.79 150
15938.98 176
15940.17 150
15941.37 167
15942.56 188
15943.75 143
15944.94 139
15946.14 137
15947.33 138
15948.52 158
15949.72 150
15950.91 143
15952.10 157
15953.29 135
15954.49 131
15955.68 169
15956.87 148
15958.07 136
15959.26 159
15960.45 137
15961.65 132
15962.84 134
15964.04 118
15965.23 126
15966.42 169
15967.62 166
15968.81 148
15970.00 120
15971.20 139
15972.39 143
15973.59 155
15974.78 145
15975.97 138
15977.17 136
15978.36 129
15979.56 152
15980.75 134
15981.94 106
15983.14 104
15984.33 149
15985.53 135
15986.72 132
15987.92 128
15989.11 140
15990.30 123
15991.50 136
15992.69 137
15993.89 146
15995.08 128
15996.28 115
15997.47 106
15998.67 132
15999.86 124
16001.06 110
16002.25 129
16003.45 110
16004.64 102
16005.84 109
16007.03 140
16008.23 116
16009.42 113
16010.62 102
16011.81 136
16013.01 116
16014.20 90
16015.40 119
16016.60 130
16017.79 126
16018.99 116
16020.18 122
16021.38 124
16022.57 118
16023.77 124
16024.96 120
16026.16 145
16027.36 136
16028.55 134
16029.75 121
16030.94 116
16032.14 119
16033.34 125
16034.53 128
16035.73 103
16036.93 115
16038.12 112
16039.32 145
16040.51 121
16041.71 134
16042.91 167
16044.10 123
16045.30 111
16046.50 122
16047.69 134
16048.89 139
16050.09 114
16051.28 139
16052.48 107
16053.68 124
16054.87 120
16056.07 138
16057.27 145
16058.47 100
16059.66 113
16060.86 90
16062.06 135
16063.25 130
16064.45 113
16065.65 120
16066.85 113
16068.04 111
16069.24 115
16070.44 101
16071.64 119
16072.83 106
16074.03 109
16075.23 142
16076.43 113
16077.63 121
16078.82 116
16080.02 104
16081.22 105
16082.42 115
16083.61 113
16084.81 79
16086.01 105
16087.21 102
16088.41 101
16089.61 117
16090.80 123
16092.00 130
16093.20 133
16094.40 104
16095.60 97
16096.80 97
16097.99 109
16099.19 122
16100.39 83
16101.59 104
16102.79 126
16103.99 117
16105.19 111
16106.39 96
16107.58 118
16108.78 103
16109.98 78
16111.18 109
16112.38 108
16113.58 111
16114.78 115
16115.98 123
16117.18 140
16118.38 113
16119.58 110
16120.78 117
16121.97 129
16123.17 111
16124.37 100
16125.57 131
16126.77 118
16127.97 128
16129.17 103
16130.37 97
16131.57 114
16132.77 109
16133.97 114
16135.17 121
16136.37 116
16137.57 107
16138.77 102
16139.97 107
16141.17 93
16142.37 107
16143.57 114
16144.77 95
16145.97 111
16147.17 121
16148.37 85
16149.57 97
16150.78 92
16151.98 89
16153.18 108
16154.38 112
16155.58 118
16156.78 149
16157.98 114
16159.18 117
16160.38 129
16161.58 110
16162.78 100
16163.98 113
16165.18 117
16166.39 103
16167.59 85
16168.79 89
16169.99 129
16171.19 109
16172.39 109
16173.59 104
16174.79 98
16176.00 106
16177.20 114
16178.40 106
16179.60 111
16180.80 110
16182.00 102
16183.21 109
16184.41 98
16185.61 113
16186.81 95
16188.01 93
16189.22 82
16190.42 108
16191.62 86
16192.82 72
16194.02 113
16195.23 87
16196.43 93
16197.63 89
16198.83 121
16200.03 118
16201.24 126
16202.44 93
16203.64 103
16204.84 135
16206.05 107
16207.25 110
16208.45 96
16209.66 112
16210.86 112
16212.06 110
16213.26 130
16214.47 106
16215.67 91
16216.87 87
16218.08 86
16219.28 89
16220.48 105
16221.68 115
16222.89 128
16224.09 87
16225.29 112
16226.50 112
16227.70 124
16228.90 106
16230.11 109
16231.31 84
16232.52 116
16233.72 103
16234.92 92
16236.13 120
16237.33 117
16238.53 114
16239.74 77
16240.94 101
16242.15 110
16243.35 114
16244.55 111
16245.76 102
16246.96 104
16248.17 110
16249.37 107
16250.57 119
16251.78 97
16252.98 102
16254.19 149
16255.39 139
16256.60 111
16257.80 144
16259.00 142
16260.21 132
16261.41 160
16262.62 126
16263.82 146
16265.03 134
16266.23 128
16267.44 136
16268.64 130
16269.85 123
16271.05 121
16272.26 132
16273.46 135
16274.67 126
16275.87 125
16277.08 133
16278.28 134
16279.49 124
16280.69 128
16281.90 126
16283.11 135
16284.31 136
16285.52 115
16286.72 128
16287.93 103
16289.13 121
16290.34 110
16291.54 126
16292.75 137
16293.96 120
16295.16 135
16296.37 126
16297.57 128
16298.78 139
16299.99 172
16301.19 156
16302.40 146
16303.60 141
16304.81 161
16306.02 139
16307.22 126
16308.43 132
16309.64 132
16310.84 151
16312.05 114
16313.26 126
16314.46 152
16315.67 157
16316.88 162
16318.08 144
16319.29 134
16320.50 121
16321.70 126
16322.91 137
16324.12 142
16325.32 157
16326.53 114
16327.74 127
16328.95 114
16330.15 137
16331.36 117
16332.57 119
16333.77 116
16334.98 109
16336.19 116
16337.40 113
16338.60 100
16339.81 92
16341.02 160
16342.23 126
16343.43 115
16344.64 116
16345.85 119
16347.06 106
16348.27 106
16349.47 97
16350.68 116
16351.89 90
16353.10 84
16354.31 125
16355.51 106
16356.72 98
16357.93 106
16359.14 136
16360.35 119
16361.56 115
16362.76 146
16363.97 129
16365.18 121
16366.39 102
16367.60 116
16368.81 101
16370.01 101
16371.22 87
16372.43 91
16373.64 96
16374.85 112
16376.06 101
16377.27 107
16378.48 96
16379.69 111
16380.89 102
16382.10 121
16383.31 99
16384.52 109
16385.73 129
16386.94 112
16388.15 92
16389.36 105
16390.57 107
16391.78 112
16392.99 91
16394.20 83
16395.41 116
16396.62 109
16397.83 117
16399.04 87
16400.25 104
16401.46 116
16402.67 113
16403.88 114
16405.09 107
16406.30 100
16407.51 89
16408.72 93
16409.93 99
16411.14 97
16412.35 97
16413.56 88
16414.77 95
16415.98 75
16417.19 95
16418.40 84
16419.61 108
16420.82 118
16422.03 114
16423.24 104
16424.45 96
16425.66 111
16426.87 95
16428.08 108
16429.29 109
16430.51 101
16431.72 95
16432.93 98
16434.14 114
16435.35 87
16436.56 101
16437.77 109
16438.98 97
16440.19 121
16441.41 96
16442.62 113
16443.83 90
16445.04 112
16446.25 102
16447.46 83
16448.67 100
16449.89 94
16451.10 72
16452.31 103
16453.52 109
16454.73 93
16455.94 90
16457.16 104
16458.37 85
16459.58 74
16460.79 104
16462.00 104
16463.22 101
16464.43 103
16465.64 112
16466.85 115
16468.07 88
16469.28 102
16470.49 100
16471.70 96
16472.91 90
16474.13 107
16475.34 90
16476.55 91
16477.77 81
16478.98 111
16480.19 103
16481.40 101
16482.62 91
16483.83 98
16485.04 74
16486.25 75
16487.47 87
16488.68 103
16489.89 100
16491.11 90
16492.32 81
16493.53 96
16494.75 95
16495.96 81
16497.17 82
16498.39 99
16499.60 83
16500.81 64
16502.03 75
16503.24 94
16504.45 82
16505.67 97
16506.88 71
16508.10 91
16509.31 83
16510.52 93
16511.74 103
16512.95 87
16514.17 96
16515.38 58
16516.59 84
16517.81 85
16519.02 88
16520.24 68
16521.45 80
16522.66 105
16523.88 90
16525.09 77
16526.31 83
16527.52 94
16528.74 85
16529.95 100
16531.17 97
16532.38 87
16533.60 86
16534.81 96
16536.02 76
16537.24 92
16538.45 78
16539.67 84
16540.88 86
16542.10 78
16543.31 86
16544.53 88
16545.74 94
16546.96 99
16548.18 118
16549.39 93
16550.61 81
16551.82 94
16553.04 116
16554.25 92
16555.47 77
16556.68 91
16557.90 93
16559.11 90
16560.33 92
16561.55 111
16562.76 107
16563.98 94
16565.19 91
16566.41 75
16567.63 94
16568.84 102
16570.06 93
16571.27 88
16572.49 90
16573.71 88
16574.92 100
16576.14 86
16577.35 86
16578.57 78
16579.79 84
16581.00 107
16582.22 89
16583.44 99
16584.65 101
16585.87 91
16587.09 115
16588.30 115
16589.52 135
16590.74 90
16591.95 106
16593.17 104
16594.39 96
16595.60 106
16596.82 84
16598.04 96
16599.26 95
16600.47 76
16601.69 98
16602.91 106
16604.12 100
16605.34 81
16606.56 85
16607.78 86
16608.99 117
16610.21 100
16611.43 105
16612.65 84
16613.86 109
16615.08 99
16616.30 95
16617.52 107
16618.74 87
16619.95 101
16621.17 109
16622.39 88
16623.61 91
16624.83 85
16626.04 129
16627.26 94
16628.48 95
16629.70 96
16630.92 84
16632.14 98
16633.35 87
16634.57 88
16635.79 102
16637.01 90
16638.23 98
16639.45 129
16640.66 97
16641.88 101
16643.10 103
16644.32 103
16645.54 111
16646.76 126
16647.98 89
16649.20 72
16650.42 72
16651.63 91
16652.85 83
16654.07 71
16655.29 113
16656.51 85
16657.73 56
16658.95 75
16660.17 95
16661.39 99
16662.61 91
16663.83 108
16665.05 102
16666.27 91
16667.49 81
16668.71 76
16669.93 79
16671.15 79
16672.37 74
16673.59 98
16674.81 66
16676.03 85
16677.25 82
16678.47 83
16679.69 109
16680.91 93
16682.13 81
16683.35 103
16684.57 112
16685.79 108
16687.01 102
16688.23 92
16689.45 105
16690.67 75
16691.89 62
16693.11 79
16694.33 97
16695.55 94
16696.77 85
16697.99 72
16699.21 89
16700.43 79
16701.65 80
16702.88 87
16704.10 78
16705.32 84
16706.54 104
16707.76 76
16708.98 82
16710.20 70
16711.42 61
16712.64 74
16713.87 92
16715.09 113
16716.31 111
16717.53 93
16718.75 107
16719.97 103
16721.19 80
16722.42 52
16723.64 72
16724.86 85
16726.08 89
16727.30 94
16728.52 82
16729.75 103
16730.97 104
16732.19 103
16733.41 102
16734.63 93
16735.86 100
16737.08 78
16738.30 89
16739.52 92
16740.75 77
16741.97 83
16743.19 76
16744.41 96
16745.64 85
16746.86 83
16748.08 71
16749.30 85
16750.53 87
16751.75 82
16752.97 103
16754.19 121
16755.42 99
16756.64 107
16757.86 96
16759.09 99
16760.31 88
16761.53 76
16762.76 94
16763.98 93
16765.20 95
16766.43 80
16767.65 105
16768.87 106
16770.10 97
16771.32 77
16772.54 106
16773.77 97
16774.99 83
16776.21 94
16777.44 93
16778.66 78
16779.88 87
16781.11 87
16782.33 98
16783.56 115
16784.78 84
16786.00 82
16787.23 81
16788.45 79
16789.68 81
16790.90 84
16792.12 74
16793.35 90
16794.57 84
16795.80 67
16797.02 73
16798.25 105
16799.47 100
16800.69 84
16801.92 84
16803.14 96
16804.37 94
16805.59 91
16806.82 90
16808.04 100
16809.27 86
16810.49 87
16811.72 74
16812.94 101
16814.17 95
16815.39 86
16816.62 75
16817.84 75
16819.07 72
16820.29 79
16821.52 100
16822.74 84
16823.97 82
16825.19 101
16826.42 83
16827.64 76
16828.87 94
16830.10 112
16831.32 107
16832.55 103
16833.77 93
16835.00 84
16836.22 88
16837.45 106
16838.68 122
16839.90 83
16841.13 103
16842.35 114
16843.58 99
16844.81 81
16846.03 86
16847.26 101
16848.49 103
16849.71 104
16850.94 115
16852.16 67
16853.39 94
16854.62 88
16855.84 105
16857.07 100
16858.30 93
16859.52 101
16860.75 113
16861.98 116
16863.20 129
16864.43 105
16865.66 111
16866.88 109
16868.11 95
16869.34 123
16870.57 114
16871.79 127
16873.02 118
16874.25 134
16875.47 134
16876.70 120
16877.93 138
16879.16 128
16880.38 151
16881.61 145
16882.84 127
16884.07 126
16885.29 156
16886.52 148
16887.75 182
16888.98 120
16890.20 142
16891.43 184
16892.66 132
16893.89 125
16895.12 131
16896.34 127
16897.57 136
16898.80 135
16900.03 118
16901.26 122
16902.48 134
16903.71 125
16904.94 114
16906.17 100
16907.40 128
16908.63 134
16909.86 149
16911.08 146
16912.31 117
16913.54 114
16914.77 131
16916.00 132
16917.23 112
16918.46 130
16919.68 102
16920.91 94
16922.14 111
16923.37 71
16924.60 97
16925.83 124
16927.06 93
16928.29 103
16929.52 115
16930.75 97
16931.98 109
16933.20 112
16934.43 121
16935.66 112
16936.89 80
16938.12 95
16939.35 116
16940.58 101
16941.81 98
16943.04 76
16944.27 108
16945.50 106
16946.73 104
16947.96 112
16949.19 109
16950.42 108
16951.65 108
16952.88 106
16954.11 108
16955.34 96
16956.57 113
16957.80 118
16959.03 111
16960.26 72
16961.49 97
16962.72 97
16963.95 79
16965.18 79
16966.41 83
16967.64 99
16968.88 113
16970.11 82
16971.34 87
16972.57 99
16973.80 82
16975.03 107
16976.26 94
16977.49 98
16978.72 93
16979.95 92
16981.18 91
16982.42 97
16983.65 100
16984.88 89
16986.11 87
16987.34 104
16988.57 68
16989.80 85
16991.03 76
16992.27 72
16993.50 85
16994.73 79
16995.96 94
16997.19 76
16998.42 78
16999.66 93
17000.89 81
17002.12 75
17003.35 92
17004.58 91
17005.82 123
17007.05 86
17008.28 68
17009.51 79
17010.74 100
17011.98 92
17013.21 78
17014.44 92
17015.67 88
17016.91 97
17018.14 79
17019.37 96
17020.60 86
17021.84 82
17023.07 96
17024.30 86
17025.53 81
17026.77 76
17028.00 89
17029.23 94
17030.46 95
17031.70 102
17032.93 87
17034.16 81
17035.40 87
17036.63 94
17037.86 83
17039.10 92
17040.33 95
17041.56 92
17042.80 99
17044.03 69
17045.26 87
17046.50 62
17047.73 80
17048.96 79
17050.20 81
17051.43 70
17052.66 87
17053.90 101
17055.13 93
17056.37 82
17057.60 66
17058.83 115
17060.07 85
17061.30 75
17062.54 71
17063.77 120
17065.00 94
17066.24 90
17067.47 74
17068.71 76
17069.94 80
17071.17 95
17072.41 102
17073.64 89
17074.88 69
17076.11 87
17077.35 94
17078.58 76
17079.82 78
17081.05 99
17082.29 81
17083.52 102
17084.76 84
17085.99 77
17087.23 76
17088.46 59
17089.70 76
17090.93 83
17092.17 66
17093.40 79
17094.64 74
17095.87 76
17097.11 80
17098.34 79
17099.58 67
17100.81 79
17102.05 91
17103.28 89
17104.52 94
17105.76 91
17106.99 63
17108.23 64
17109.46 68
17110.70 80
17111.93 92
17113.17 78
17114.41 59
17115.64 74
17116.88 71
17118.11 69
17119.35 48
17120.59 73
17121.82 69
17123.06 61
17124.29 73
17125.53 63
17126.77 95
17128.00 77
17129.24 62
17130.48 66
17131.71 67
17132.95 76
17134.19 80
17135.42 107
17136.66 89
17137.90 73
17139.13 76
17140.37 79
17141.61 74
17142.84 73
17144.08 65
17145.32 107
17146.56 99
17147.79 74
17149.03 90
17150.27 61
17151.50 71
17152.74 79
17153.98 74
17155.22 70
17156.45 63
17157.69 66
17158.93 73
17160.17 83
17161.40 79
17162.64 78
17163.88 67
17165.12 69
17166.35 74
17167.59 79
17168.83 57
17170.07 71
17171.31 81
17172.54 80
17173.78 83
17175.02 81
17176.26 76
17177.50 73
17178.74 64
17179.97 66
17181.21 79
17182.45 82
17183.69 82
17184.93 72
17186.17 71
17187.40 75
17188.64 77
17189.88 77
17191.12 72
17192.36 84
17193.60 58
17194.84 67
17196.08 75
17197.31 66
17198.55 79
17199.79 85
17201.03 77
17202.27 85
17203.51 73
17204.75 72
17205.99 84
17207.23 72
17208.47 75
17209.71 63
17210.95 83
17212.19 57
17213.42 94
17214.66 81
17215.90 79
17217.14 73
17218.38 58
17219.62 66
17220.86 76
17222.10 81
17223.34 68
17224.58 73
17225.82 61
17227.06 53
17228.30 62
17229.54 79
17230.78 63
17232.02 74
17233.26 59
17234.50 76
17235.74 63
17236.98 75
17238.22 82
17239.46 67
17240.71 61
17241.95 57
17243.19 77
17244.43 66
17245.67 86
17246.91 67
17248.15 58
17249.39 68
17250.63 68
17251.87 84
17253.11 73
17254.35 87
17255.59 78
17256.84 64
17258.08 57
17259.32 73
17260.56 99
17261.80 82
17263.04 83
17264.28 81
17265.52 68
17266.77 81
17268.01 64
17269.25 84
17270.49 78
17271.73 87
17272.97 69
17274.22 79
17275.46 75
17276.70 85
17277.94 63
17279.18 71
17280.42 86
17281.67 58
17282.91 69
17284.15 63
17285.39 82
17286.63 72
17287.88 89
17289.12 71
17290.36 79
17291.60 76
17292.85 75
17294.09 75
17295.33 63
17296.57 77
17297.82 79
17299.06 76
17300.30 76
17301.54 67
17302.79 70
17304.03 59
17305.27 73
17306.52 78
17307.76 74
17309.00 91
17310.24 57
17311.49 74
17312.73 81
17313.97 71
17315.22 67
17316.46 72
17317.70 79
17318.95 70
17320.19 80
17321.43 60
17322.68 57
17323.92 95
17325.16 71
17326.41 77
17327.65 67
17328.89 67
17330.14 72
17331.38 63
17332.63 69
17333.87 67
17335.11 61
17336.36 66
17337.60 81
17338.85 85
17340.09 54
17341.33 69
17342.58 78
17343.82 81
17345.07 74
17346.31 74
17347.55 59
17348.80 64
17350.04 89
17351.29 75
17352.53 63
17353.78 63
17355.02 90
17356.27 58
17357.51 66
17358.76 68
17360.00 67
17361.25 54
17362.49 84
17363.74 80
17364.98 71
17366.23 69
17367.47 99
17368.72 77
17369.96 63
17371.21 57
17372.45 64
17373.70 65
17374.94 65
17376.19 51
17377.43 52
17378.68 77
17379.92 76
17381.17 73
17382.41 50
17383.66 46
17384.91 64
17386.15 84
17387.40 65
17388.64 54
17389.89 51
17391.13 75
17392.38 81
17393.63 76
17394.87 73
17396.12 76
17397.37 69
17398.61 73
17399.86 62
17401.10 65
17402.35 58
17403.60 70
17404.84 60
17406.09 76
17407.34 68
17408.58 81
17409.83 92
17411.08 84
17412.32 61
17413.57 72
17414.82 65
17416.06 54
17417.31 59
17418.56 66
17419.80 68
17421.05 77
17422.30 83
17423.54 68
17424.79 70
17426.04 69
17427.29 71
17428.53 66
17429.78 84
17431.03 77
17432.28 83
17433.52 68
17434.77 66
17436.02 63
17437.27 86
17438.51 59
17439.76 65
17441.01 68
17442.26 57
17443.50 77
17444.75 57
17446.00 69
17447.25 63
17448.50 72
17449.74 52
17450.99 54
17452.24 68
17453.49 66
17454.74 56
17455.98 72
17457.23 76
17458.48 50
17459.73 74
17460.98 70
17462.23 80
17463.47 69
17464.72 46
17465.97 59
17467.22 72
17468.47 72
17469.72 75
17470.97 81
17472.22 65
17473.46 82
17474.71 81
17475.96 59
17477.21 82
17478.46 61
17479.71 77
17480.96 75
17482.21 86
17483.46 81
17484.71 56
17485.96 66
17487.20 66
17488.45 63
17489.70 60
17490.95 57
17492.20 57
17493.45 57
17494.70 61
17495.95 65
17497.20 76
17498.45 76
17499.70 61
17500.95 51
17502.20 59
17503.45 73
17504.70 67
17505.95 67
17507.20 54
17508.45 105
17509.70 93
17510.95 67
17512.20 74
17513.45 59
17514.70 91
17515.95 73
17517.20 65
17518.45 75
17519.70 75
17520.95 75
17522.20 48
17523.46 59
17524.71 74
17525.96 75
17527.21 87
17528.46 61
17529.71 69
17530.96 59
17532.21 55
17533.46 57
17534.71 77
17535.96 84
17537.22 54
17538.47 69
17539.72 99
17540.97 59
17542.22 71
17543.47 73
17544.72 86
17545.97 75
17547.23 70
17548.48 69
17549.73 72
17550.98 63
17552.23 62
17553.48 66
17554.74 91
17555.99 89
17557.24 78
17558.49 57
17559.74 67
17561.00 66
17562.25 65
17563.50 64
17564.75 102
17566.00 74
17567.26 70
17568.51 80
17569.76 77
17571.01 77
17572.27 66
17573.52 57
17574.77 75
17576.02 68
17577.28 62
17578.53 62
17579.78 72
17581.03 74
17582.29 58
17583.54 81
17584.79 79
17586.04 96
17587.30 93
17588.55 73
17589.80 63
17591.06 85
17592.31 77
17593.56 79
17594.82 75
17596.07 72
17597.32 59
17598.58 86
17599.83 58
17601.08 55
17602.34 67
17603.59 84
17604.84 98
17606.10 78
17607.35 67
17608.60 66
17609.86 80
17611.11 61
17612.37 52
17613.62 74
17614.87 80
17616.13 78
17617.38 84
17618.64 72
17619.89 68
17621.14 71
17622.40 85
17623.65 74
17624.91 73
17626.16 70
17627.42 61
17628.67 73
17629.92 85
17631.18 60
17632.43 62
17633.69 67
17634.94 71
17636.20 70
17637.45 62
17638.71 50
17639.96 73
17641.22 70
17642.47 61
17643.73 82
17644.98 64
17646.24 51
17647.49 79
17648.75 75
17650.00 67
17651.26 72
17652.51 73
17653.77 72
17655.02 62
17656.28 54
17657.53 74
17658.79 86
17660.04 56
17661.30 69
17662.56 69
17663.81 61
17665.07 73
17666.32 60
17667.58 71
17668.83 110
17670.09 65
17671.35 81
17672.60 79
17673.86 66
17675.11 63
17676.37 64
17677.63 63
17678.88 73
17680.14 75
17681.40 70
17682.65 60
17683.91 58
17685.17 70
17686.42 63
17687.68 86
17688.93 60
17690.19 54
17691.45 63
17692.70 59
17693.96 66
17695.22 63
17696.47 56
17697.73 64
17698.99 73
17700.25 73
17701.50 61
17702.76 53
17704.02 69
17705.27 48
17706.53 73
17707.79 77
17709.05 61
17710.30 58
17711.56 62
17712.82 75
17714.08 51
17715.33 64
17716.59 64
17717.85 66
17719.11 71
17720.36 66
17721.62 83
17722.88 66
17724.14 51
17725.39 58
17726.65 57
17727.91 49
17729.17 57
17730.43 63
17731.68 102
17732.94 102
17734.20 64
17735.46 69
17736.72 67
17737.98 56
17739.23 81
17740.49 88
17741.75 80
17743.01 68
17744.27 82
17745.53 54
17746.78 70
17748.04 76
17749.30 61
17750.56 59
17751.82 46
17753.08 61
17754.34 79
17755.60 57
17756.86 63
17758.11 65
17759.37 66
17760.63 61
17761.89 57
17763.15 84
17764.41 90
17765.67 89
17766.93 74
17768.19 79
17769.45 56
17770.71 73
17771.97 83
17773.23 71
17774.49 77
17775.75 82
17777.01 69
17778.27 78
17779.52 68
17780.78 70
17782.04 76
17783.30 70
17784.56 105
17785.82 80
17787.08 76
17788.34 57
17789.60 78
17790.86 78
17792.13 85
17793.39 62
17794.65 68
17795.91 81
17797.17 69
17798.43 53
17799.69 63
17800.95 55
17802.21 79
17803.47 64
17804.73 50
17805.99 82
17807.25 81
17808.51 68
17809.77 75
17811.03 77
17812.30 71
17813.56 75
17814.82 64
17816.08 55
17817.34 56
17818.60 73
17819.86 65
17821.12 73
17822.38 82
17823.65 87
17824.91 99
17826.17 94
17827.43 80
17828.69 76
17829.95 76
17831.21 68
17832.48 67
17833.74 81
17835.00 66
17836.26 56
17837.52 104
17838.79 90
17840.05 68
17841.31 56
17842.57 71
17843.83 77
17845.10 59
17846.36 64
17847.62 78
17848.88 91
17850.14 60
17851.41 64
17852.67 64
17853.93 67
17855.19 83
17856.46 74
17857.72 71
17858.98 60
17860.24 83
17861.51 55
17862.77 44
17864.03 57
17865.30 50
17866.56 69
17867.82 68
17869.08 78
17870.35 85
17871.61 65
17872.87 58
17874.14 54
17875.40 66
17876.66 51
17877.93 67
17879.19 66
17880.45 59
17881.72 63
17882.98 77
17884.24 86
17885.51 64
17886.77 68
17888.03 52
17889.30 86
17890.56 59
17891.83 46
17893.09 51
17894.35 70
17895.62 65
17896.88 59
17898.14 60
17899.41 65
17900.67 70
17901.94 62
17903.20 51
17904.47 65
17905.73 57
17906.99 58
17908.26 68
17909.52 73
17910.79 77
17912.05 53
17913.32 67
17914.58 57
17915.85 54
17917.11 79
17918.37 78
17919.64 90
17920.90 56
17922.17 64
17923.43 53
17924.70 86
17925.96 74
17927.23 82
17928.49 66
17929.76 69
17931.02 79
17932.29 73
17933.55 53
17934.82 58
17936.09 45
17937.35 65
17938.62 73
17939.88 78
17941.15 64
17942.41 65
17943.68 62
17944.94 52
17946.21 83
17947.48 79
17948.74 74
17950.01 52
17951.27 65
17952.54 69
17953.81 81
17955.07 66
17956.34 59
17957.60 76
17958.87 61
17960.14 67
17961.40 66
17962.67 64
17963.93 44
17965.20 54
17966.47 60
17967.73 65
17969.00 72
17970.27 66
17971.53 50
17972.80 41
17974.07 58
17975.33 82
17976.60 70
17977.87 72
17979.13 80
17980.40 68
17981.67 79
17982.93 61
17984.20 59
17985.47 59
17986.74 59
17988.00 63
17989.27 80
17990.54 54
17991.80 44
17993.07 58
17994.34 67
17995.61 51
17996.87 61
17998.14 41
17999.41 72
18000.68 62
18001.95 41
18003.21 63
18004.48 59
18005.75 76
18007.02 73
18008.28 80
18009.55 61
18010.82 63
18012.09 79
18013.36 71
18014.62 78
18015.89 67
18017.16 76
18018.43 62
18019.70 59
18020.97 66
18022.23 57
18023.50 62
18024.77 45
18026.04 54
18027.31 45
18028.58 55
18029.85 75
18031.11 65
18032.38 58
18033.65 54
18034.92 58
18036.19 61
18037.46 64
18038.73 58
18040.00 63
18041.26 72
18042.53 54
18043.80 56
18045.07 67
18046.34 72
18047.61 86
18048.88 84
18050.15 52
18051.42 62
18052.69 53
18053.96 64
18055.23 77
18056.50 67
18057.77 50
18059.04 61
18060.31 54
18061.58 50
18062.85 45
18064.12 66
18065.39 54
18066.66 49
18067.93 55
18069.20 66
18070.47 60
18071.74 56
18073.01 54
18074.28 63
18075.55 71
18076.82 59
18078.09 59
18079.36 53
18080.63 61
18081.90 65
18083.17 76
18084.44 55
18085.71 57
18086.98 57
18088.25 57
18089.52 61
18090.79 56
18092.06 53
18093.33 58
18094.61 62
18095.88 71
18097.15 64
18098.42 71
18099.69 64
18100.96 52
18102.23 67
18103.50 58
18104.77 62
18106.05 67
18107.32 68
18108.59 72
18109.86 76
18111.13 78
18112.40 68
18113.68 68
18114.95 91
18116.22 61
18117.49 66
18118.76 62
18120.03 65
18121.31 44
18122.58 55
18123.85 55
18125.12 65
18126.39 76
18127.67 84
18128.94 84
18130.21 57
18131.48 84
18132.75 55
18134.03 58
18135.30 67
18136.57 65
18137.84 64
18139.12 60
18140.39 58
18141.66 59
18142.93 65
18144.21 68
18145.48 79
18146.75 65
18148.03 73
18149.30 38
18150.57 55
18151.84 60
18153.12 62
18154.39 60
18155.66 58
18156.94 50
18158.21 55
18159.48 70
18160.76 48
18162.03 50
18163.30 67
18164.58 63
18165.85 73
18167.12 77
18168.40 54
18169.67 50
18170.94 61
18172.22 71
18173.49 47
18174.77 55
18176.04 49
18177.31 74
18178.59 74
18179.86 62
18181.13 61
18182.41 64
18183.68 76
18184.96 68
18186.23 74
18187.51 70
18188.78 59
18190.05 54
18191.33 64
18192.60 60
18193.88 60
18195.15 63
18196.43 78
18197.70 65
18198.98 65
18200.25 38
18201.52 51
18202.80 66
18204.07 78
18205.35 52
18206.62 52
18207.90 65
18209.17 72
18210.45 54
18211.72 46
18213.00 63
18214.27 60
18215.55 64
18216.82 57
18218.10 56
18219.37 52
18220.65 51
18221.93 60
18223.20 77
18224.48 70
18225.75 48
18227.03 65
18228.30 71
18229.58 59
18230.85 65
18232.13 59
18233.41 42
18234.68 80
18235.96 65
18237.23 80
18238.51 54
18239.79 55
18241.06 62
18242.34 51
18243.61 68
18244.89 65
18246.17 56
18247.44 55
18248.72 40
18250.00 54
18251.27 44
18252.55 54
18253.83 54
18255.10 58
18256.38 59
18257.66 69
18258.93 58
18260.21 70
18261.49 70
18262.76 67
18264.04 51
18265.32 60
18266.59 73
18267.87 77
18269.15 69
18270.42 63
18271.70 59
18272.98 60
18274.26 56
18275.53 44
18276.81 72
18278.09 64
18279.37 64
18280.64 53
18281.92 68
18283.20 84
18284.48 67
18285.75 74
18287.03 84
18288.31 64
18289.59 47
18290.86 57
18292.14 47
18293.42 58
18294.70 51
18295.98 69
18297.25 70
18298.53 58
18299.81 68
18301.09 46
18302.37 70
18303.65 85
18304.92 59
18306.20 64
18307.48 61
18308.76 64
18310.04 76
18311.32 55
18312.59 55
18313.87 63
18315.15 78
18316.43 61
18317.71 60
18318.99 51
18320.27 68
18321.55 58
18322.83 44
18324.10 48
18325.38 47
18326.66 58
18327.94 61
18329.22 63
18330.50 59
18331.78 53
18333.06 59
18334.34 59
18335.62 50
18336.90 48
18338.18 70
18339.46 66
18340.74 64
18342.01 62
18343.29 49
18344.57 54
18345.85 52
18347.13 52
18348.41 63
18349.69 54
18350.97 56
18352.25 67
18353.53 63
18354.81 55
18356.09 61
18357.37 62
18358.65 72
18359.93 57
18361.21 56
18362.49 65
18363.78 70
18365.06 52
18366.34 50
18367.62 51
18368.90 52
18370.18 49
18371.46 64
18372.74 69
18374.02 58
18375.30 64
18376.58 82
18377.86 64
18379.14 62
18380.42 42
18381.71 71
18382.99 69
18384.27 58
18385.55 48
18386.83 75
18388.11 45
18389.39 62
18390.67 57
18391.96 57
18393.24 59
18394.52 60
18395.80 65
18397.08 57
18398.36 60
18399.64 70
18400.93 60
18402.21 62
18403.49 73
18404.77 84
18406.05 67
18407.34 57
18408.62 70
18409.90 62
18411.18 61
18412.46 64
18413.75 57
18415.03 52
18416.31 50
18417.59 44
18418.87 56
18420.16 50
18421.44 43
18422.72 44
18424.00 46
18425.29 71
18426.57 41
18427.85 52
18429.13 44
18430.42 50
18431.70 55
18432.98 58
18434.27 60
18435.55 66
18436.83 73
18438.11 62
18439.40 49
18440.68 60
18441.96 74
18443.25 55
18444.53 64
18445.81 52
18447.10 35
18448.38 48
18449.66 70
18450.95 44
18452.23 60
18453.51 55
18454.80 65
18456.08 49
18457.36 55
18458.65 51
18459.93 48
18461.22 63
18462.50 78
18463.78 107
18465.07 56
18466.35 61
18467.64 67
18468.92 54
18470.20 47
18471.49 51
18472.77 56
18474.06 49
18475.34 41
18476.62 61
18477.91 56
18479.19 69
18480.48 60
18481.76 74
18483.05 50
18484.33 65
18485.62 64
18486.90 64
18488.19 58
18489.47 51
18490.76 59
18492.04 62
18493.32 69
18494.61 79
18495.89 45
18497.18 52
18498.47 52
18499.75 51
18501.04 57
18502.32 69
18503.61 50
18504.89 65
18506.18 66
18507.46 42
18508.75 56
18510.03 55
18511.32 51
18512.60 69
18513.89 71
18515.18 52
18516.46 51
18517.75 51
18519.03 64
18520.32 61
18521.60 51
18522.89 53
18524.18 80
18525.46 72
18526.75 53
18528.03 49
18529.32 82
18530.61 60
18531.89 64
18533.18 52
18534.47 44
18535.75 56
18537.04 54
18538.33 55
18539.61 58
18540.90 61
18542.18 63
18543.47 60
18544.76 61
18546.04 60
18547.33 66
18548.62 68
18549.91 72
18551.19 57
18552.48 54
18553.77 75
18555.05 89
18556.34 73
18557.63 53
18558.91 64
18560.20 66
18561.49 72
18562.78 67
18564.06 55
18565.35 55
18566.64 52
18567.93 58
18569.21 68
18570.50 70
18571.79 65
18573.08 50
18574.36 52
18575.65 85
18576.94 75
18578.23 80
18579.52 75
18580.80 65
18582.09 77
18583.38 90
18584.67 78
18585.96 72
18587.24 52
18588.53 62
18589.82 61
18591.11 63
18592.40 73
18593.69 80
18594.97 81
18596.26 77
18597.55 63
18598.84 58
18600.13 84
18601.42 74
18602.71 78
18603.99 81
18605.28 70
18606.57 77
18607.86 91
18609.15 73
18610.44 82
18611.73 84
18613.02 74
18614.31 71
18615.60 75
18616.88 96
18618.17 79
18619.46 95
18620.75 91
18622.04 78
18623.33 96
18624.62 77
18625.91 81
18627.20 90
18628.49 77
18629.78 89
18631.07 73
18632.36 66
18633.65 76
18634.94 50
18636.23 72
18637.52 63
18638.81 81
18640.10 93
18641.39 58
18642.68 73
18643.97 80
18645.26 74
18646.55 83
18647.84 72
18649.13 72
18650.42 73
18651.71 80
18653.00 80
18654.29 75
18655.58 104
18656.87 78
18658.16 66
18659.45 79
18660.74 68
18662.04 63
18663.33 76
18664.62 73
18665.91 74
18667.20 53
18668.49 47
18669.78 52
18671.07 51
18672.36 76
18673.65 60
18674.95 76
18676.24 74
18677.53 85
18678.82 51
18680.11 64
18681.40 71
18682.69 50
18683.99 68
18685.28 61
18686.57 70
18687.86 71
18689.15 63
18690.44 67
18691.74 51
18693.03 57
18694.32 70
18695.61 61
18696.90 66
18698.20 50
18699.49 70
18700.78 67
18702.07 65
18703.36 49
18704.66 57
18705.95 59
18707.24 53
18708.53 78
18709.83 58
18711.12 61
18712.41 47
18713.70 61
18715.00 83
18716.29 62
18717.58 63
18718.87 55
18720.17 62
18721.46 61
18722.75 58
18724.05 58
18725.34 43
18726.63 55
18727.92 54
18729.22 65
18730.51 62
18731.80 53
18733.10 46
18734.39 63
18735.68 56
18736.98 68
18738.27 84
18739.56 59
18740.86 63
18742.15 43
18743.44 59
18744.74 53
18746.03 68
18747.33 58
18748.62 52
18749.91 61
18751.21 64
18752.50 65
18753.79 60
18755.09 49
18756.38 48
18757.68 65
18758.97 60
18760.27 60
18761.56 52
18762.85 67
18764.15 82
18765.44 75
18766.74 74
18768.03 71
18769.33 66
18770.62 72
18771.92 61
18773.21 68
18774.50 76
18775.80 72
18777.09 71
18778.39 47
18779.68 51
18780.98 68
18782.27 70
18783.57 58
18784.86 43
18786.16 59
18787.45 69
18788.75 50
18790.04 49
18791.34 64
18792.63 71
18793.93 64
18795.23 68
18796.52 73
18797.82 46
18799.11 57
18800.41 55
18801.70 65
18803.00 47
18804.29 39
18805.59 64
18806.89 50
18808.18 45
18809.48 74
18810.77 54
18812.07 55
18813.37 50
18814.66 73
18815.96 48
18817.25 50
18818.55 67
18819.85 54
18821.14 52
18822.44 50
18823.74 57
18825.03 50
18826.33 58
18827.62 51
18828.92 70
18830.22 67
18831.51 46
18832.81 46
18834.11 70
18835.40 65
18836.70 67
18838.00 67
18839.30 62
18840.59 47
18841.89 57
18843.19 51
18844.48 49
18845.78 34
18847.08 52
18848.37 48
18849.67 58
18850.97 55
18852.27 52
18853.56 56
18854.86 53
18856.16 47
18857.46 65
18858.75 41
18860.05 51
18861.35 45
18862.65 38
18863.94 45
18865.24 60
18866.54 51
18867.84 53
18869.14 51
18870.43 75
18871.73 49
18873.03 59
18874.33 50
18875.63 58
18876.93 76
18878.22 64
18879.52 57
18880.82 67
18882.12 57
18883.42 40
18884.72 58
18886.01 52
18887.31 50
18888.61 57
18889.91 57
18891.21 50
18892.51 53
18893.81 57
18895.10 52
18896.40 60
18897.70 59
18899.00 77
18900.30 61
18901.60 54
18902.90 56
18904.20 63
18905.50 61
18906.80 55
18908.10 67
18909.39 52
18910.69 60
18911.99 46
18913.29 44
18914.59 46
18915.89 52
18917.19 59
18918.49 69
18919.79 47
18921.09 46
18922.39 70
18923.69 59
18924.99 48
18926.29 65
18927.59 57
18928.89 61
18930.19 69
18931.49 73
18932.79 59
18934.09 62
18935.39 59
18936.69 73
18937.99 59
18939.29 66
18940.59 65
18941.89 51
18943.19 47
18944.49 44
18945.79 40
18947.09 56
18948.40 53
18949.70 48
18951.00 57
18952.30 49
18953.60 65
18954.90 70
18956.20 60
18957.50 63
18958.80 40
18960.10 66
18961.40 45
18962.71 52
18964.01 49
18965.31 63
18966.61 65
18967.91 61
18969.21 57
18970.51 69
18971.82 58
18973.12 62
18974.42 57
18975.72 37
18977.02 55
18978.32 71
18979.63 49
18980.93 50
18982.23 48
18983.53 65
18984.83 64
18986.13 45
18987.44 50
18988.74 52
18990.04 59
18991.34 64
18992.65 51
18993.95 58
18995.25 36
18996.55 43
18997.85 54
18999.16 62
19000.46 64
19001.76 51
19003.06 58
19004.37 56
19005.67 55
19006.97 67
19008.28 61
19009.58 39
19010.88 56
19012.18 64
19013.49 64
19014.79 54
19016.09 59
19017.40 48
19018.70 54
19020.00 68
19021.30 47
19022.61 60
19023.91 57
19025.21 65
19026.52 50
19027.82 64
19029.12 64
19030.43 43
19031.73 54
19033.04 59
19034.34 50
19035.64 56
19036.95 58
19038.25 46
19039.55 53
19040.86 52
19042.16 48
19043.47 67
19044.77 68
19046.07 71
19047.38 71
19048.68 58
19049.99 62
19051.29 52
19052.59 66
19053.90 65
19055.20 42
19056.51 53
19057.81 50
19059.12 47
19060.42 56
19061.73 57
19063.03 59
19064.34 49
19065.64 51
19066.94 45
19068.25 61
19069.55 51
19070.86 54
19072.16 60
19073.47 41
19074.77 54
19076.08 45
19077.38 49
19078.69 51
19079.99 58
19081.30 39
19082.61 62
19083.91 43
19085.22 54
19086.52 49
19087.83 54
19089.13 69
19090.44 58
19091.74 70
19093.05 73
19094.35 44
19095.66 46
19096.97 47
19098.27 54
19099.58 54
19100.88 48
19102.19 65
19103.50 44
19104.80 53
19106.11 56
19107.41 57
19108.72 67
19110.03 47
19111.33 61
19112.64 57
19113.95 59
19115.25 62
19116.56 46
19117.86 46
19119.17 56
19120.48 59
19121.78 57
19123.09 55
19124.40 71
19125.70 49
19127.01 62
19128.32 56
19129.63 46
19130.93 49
19132.24 66
19133.55 55
19134.85 53
19136.16 60
19137.47 40
19138.77 65
19140.08 35
19141.39 38
19142.70 42
19144.00 62
19145.31 48
19146.62 40
19147.93 59
19149.23 55
19150.54 74
19151.85 48
19153.16 38
19154.46 52
19155.77 50
19157.08 67
19158.39 62
19159.70 50
19161.00 71
19162.31 58
19163.62 52
19164.93 49
19166.24 54
19167.54 49
19168.85 59
19170.16 44
19171.47 60
19172.78 46
19174.09 43
19175.39 51
19176.70 44
19178.01 43
19179.32 55
19180.63 45
19181.94 55
19183.25 56
19184.56 50
19185.86 54
19187.17 67
19188.48 89
19189.79 48
19191.10 47
19192.41 48
19193.72 54
19195.03 54
19196.34 40
19197.65 45
19198.96 61
19200.26 62
19201.57 71
19202.88 63
19204.19 51
19205.50 61
19206.81 58
19208.12 43
19209.43 54
19210.74 76
19212.05 59
19213.36 79
19214.67 55
19215.98 64
19217.29 55
19218.60 64
19219.91 58
19221.22 56
19222.53 52
19223.84 54
19225.15 44
19226.46 37
19227.77 65
19229.08 62
19230.39 57
19231.70 44
19233.01 45
19234.32 67
19235.63 56
19236.94 49
19238.25 43
19239.56 57
19240.88 68
19242.19 54
19243.50 47
19244.81 56
19246.12 60
19247.43 42
19248.74 49
19250.05 70
19251.36 61
19252.67 58
19253.99 55
19255.30 59
19256.61 40
19257.92 73
19259.23 73
19260.54 53
19261.85 56
19263.16 42
19264.48 52
19265.79 46
19267.10 43
19268.41 57
19269.72 53
19271.03 51
19272.35 47
19273.66 42
19274.97 50
19276.28 45
19277.59 54
19278.91 58
19280.22 65
19281.53 52
19282.84 47
19284.15 48
19285.47 46
19286.78 29
19288.09 41
19289.40 70
19290.72 58
19292.03 46
19293.34 40
19294.65 53
19295.97 50
19297.28 78
19298.59 60
19299.90 48
19301.22 46
19302.53 50
19303.84 66
19305.16 48
19306.47 58
19307.78 55
19309.09 51
19310.41 45
19311.72 64
19313.03 54
19314.35 32
19315.66 41
19316.97 55
19318.29 48
19319.60 50
19320.91 64
19322.23 64
19323.54 51
19324.85 56
19326.17 37
19327.48 52
19328.79 53
19330.11 35
19331.42 47
19332.74 48
19334.05 47
19335.36 51
19336.68 54
19337.99 46
19339.31 52
19340.62 73
19341.93 48
19343.25 50
19344.56 54
19345.88 59
19347.19 51
19348.51 51
19349.82 48
19351.13 50
19352.45 52
19353.76 58
19355.08 50
19356.39 49
19357.71 33
19359.02 52
19360.34 53
19361.65 52
19362.97 48
19364.28 45
19365.60 48
19366.91 33
19368.23 48
19369.54 44
19370.86 50
19372.17 40
19373.49 42
19374.80 61
19376.12 53
19377.43 53
19378.75 35
19380.06 41
19381.38 58
19382.70 54
19384.01 66
19385.33 57
19386.64 55
19387.96 68
19389.27 54
19390.59 43
19391.91 49
19393.22 53
19394.54 64
19395.85 66
19397.17 47
19398.49 56
19399.80 45
19401.12 58
19402.43 47
19403.75 53
19405.07 47
19406.38 55
19407.70 63
19409.02 42
19410.33 54
19411.65 53
19412.97 60
19414.28 48
19415.60 42
19416.92 40
19418.23 39
19419.55 42
19420.87 49
19422.18 45
19423.50 50
19424.82 44
19426.13 52
19427.45 51
19428.77 44
19430.09 41
19431.40 47
19432.72 47
19434.04 46
19435.35 42
19436.67 45
19437.99 33
19439.31 58
19440.62 58
19441.94 60
19443.26 42
19444.58 40
19445.89 34
19447.21 38
19448.53 53
19449.85 54
19451.17 84
19452.48 51
19453.80 40
19455.12 55
19456.44 67
19457.76 48
19459.07 51
19460.39 63
19461.71 49
19463.03 44
19464.35 48
19465.67 56
19466.98 42
19468.30 58
19469.62 51
19470.94 60
19472.26 50
19473.58 44
19474.90 60
19476.21 50
19477.53 58
19478.85 59
19480.17 54
19481.49 45
19482.81 58
19484.13 47
19485.45 48
19486.77 38
19488.08 49
19489.40 58
19490.72 42
19492.04 47
19493.36 55
19494.68 47
19496.00 55
19497.32 37
19498.64 39
19499.96 48
19501.28 66
19502.60 55
19503.92 47
19505.24 52
19506.56 35
19507.88 51
19509.20 52
19510.52 48
19511.84 46
19513.16 36
19514.48 52
19515.80 31
19517.12 46
19518.44 66
19519.76 52
19521.08 53
19522.40 59
19523.72 59
19525.04 71
19526.36 65
19527.68 49
19529.00 61
19530.32 44
19531.64 41
19532.96 41
19534.28 41
19535.60 48
19536.92 57
19538.24 62
19539.57 62
19540.89 54
19542.21 44
19543.53 55
19544.85 59
19546.17 49
19547.49 47
19548.81 48
19550.13 51
19551.46 42
19552.78 50
19554.10 45
19555.42 64
19556.74 48
19558.06 49
19559.38 49
19560.71 50
19562.03 46
19563.35 41
19564.67 35
19565.99 59
19567.31 59
19568.64 52
19569.96 54
19571.28 63
19572.60 60
19573.92 39
19575.25 43
19576.57 44
19577.89 55
19579.21 51
19580.53 39
19581.86 50
19583.18 40
19584.50 50
19585.82 49
19587.15 44
19588.47 58
19589.79 55
19591.11 38
19592.44 59
19593.76 53
19595.08 52
19596.41 43
19597.73 53
19599.05 47
19600.37 36
19601.70 50
19603.02 64
19604.34 63
19605.67 76
19606.99 61
19608.31 40
19609.64 61
19610.96 58
19612.28 55
19613.61 51
19614.93 67
19616.25 48
19617.58 56
19618.90 44
19620.22 44
19621.55 69
19622.87 59
19624.19 55
19625.52 45
19626.84 53
19628.17 59
19629.49 60
19630.81 52
19632.14 52
19633.46 44
19634.79 55
19636.11 62
19637.43 47
19638.76 53
19640.08 54
19641.41 69
19642.73 33
19644.06 47
19645.38 44
19646.71 55
19648.03 47
19649.35 54
19650.68 37
19652.00 57
19653.33 33
19654.65 50
19655.98 48
19657.30 50
19658.63 55
19659.95 58
19661.28 62
19662.60 44
19663.93 31
19665.25 47
19666.58 62
19667.90 52
19669.23 55
19670.55 40
19671.88 51
19673.20 46
19674.53 49
19675.86 37
19677.18 45
19678.51 45
19679.83 37
19681.16 64
19682.48 32
19683.81 47
19685.14 40
19686.46 63
19687.79 39
19689.11 32
19690.44 38
19691.76 34
19693.09 46
19694.42 55
19695.74 38
19697.07 29
19698.40 36
19699.72 48
19701.05 50
19702.37 40
19703.70 50
19705.03 41
19706.35 61
19707.68 52
19709.01 45
19710.33 47
19711.66 51
19712.99 40
19714.31 46
19715.64 25
19716.97 47
19718.29 49
19719.62 48
19720.95 58
19722.28 57
19723.60 55
19724.93 57
19726.26 44
19727.58 36
19728.91 44
19730.24 36
19731.57 47
19732.89 46
19734.22 52
19735.55 36
19736.88 54
19738.20 35
19739.53 40
19740.86 52
19742.19 43
19743.51 46
19744.84 43
19746.17 37
19747.50 38
19748.83 52
19750.15 50
19751.48 58
19752.81 47
19754.14 52
19755.47 56
19756.80 46
19758.12 34
19759.45 51
19760.78 79
19762.11 55
19763.44 37
19764.77 45
19766.09 45
19767.42 50
19768.75 51
19770.08 48
19771.41 46
19772.74 45
19774.07 48
19775.40 41
19776.72 45
19778.05 46
19779.38 37
19780.71 58
19782.04 38
19783.37 40
19784.70 40
19786.03 35
19787.36 37
19788.69 45
19790.02 35
19791.34 61
19792.67 47
19794.00 39
19795.33 62
19796.66 42
19797.99 45
19799.32 54
19800.65 42
19801.98 55
19803.31 49
19804.64 39
19805.97 42
19807.30 43
19808.63 41
19809.96 35
19811.29 68
19812.62 55
19813.95 41
19815.28 38
19816.61 39
19817.94 40
19819.27 52
19820.60 46
19821.93 50
19823.26 46
19824.59 44
19825.92 41
19827.26 36
19828.59 39
19829.92 33
19831.25 66
19832.58 53
19833.91 50
19835.24 36
19836.57 35
19837.90 47
19839.23 57
19840.56 45
19841.89 54
19843.23 45
19844.56 42
19845.89 42
19847.22 51
19848.55 46
19849.88 47
19851.21 35
19852.54 29
19853.88 52
19855.21 46
19856.54 48
19857.87 34
19859.20 44
19860.53 56
19861.87 50
19863.20 53
19864.53 54
19865.86 56
19867.19 76
19868.53 64
19869.86 36
19871.19 54
19872.52 52
19873.85 61
19875.19 42
19876.52 43
19877.85 46
19879.18 38
19880.52 41
19881.85 46
19883.18 39
19884.51 40
19885.85 38
19887.18 45
19888.51 36
19889.84 44
19891.18 57
19892.51 33
19893.84 46
19895.17 40
19896.51 48
19897.84 56
19899.17 53
19900.51 46
19901.84 35
19903.17 33
19904.51 40
19905.84 54
19907.17 56
19908.51 55
19909.84 57
19911.17 63
19912.51 43
19913.84 45
19915.17 32
19916.51 44
19917.84 37
19919.17 42
19920.51 44
19921.84 57
19923.18 60
19924.51 47
19925.84 42
19927.18 40
19928.51 50
19929.85 30
19931.18 47
19932.51 44
19933.85 41
19935.18 52
19936.52 42
19937.85 42
19939.19 53
19940.52 45
19941.85 44
19943.19 43
19944.52 34
19945.86 37
19947.19 50
19948.53 39
19949.86 64
19951.20 57
19952.53 48
19953.87 57
19955.20 40
19956.54 44
19957.87 50
19959.21 51
19960.54 42
19961.88 44
19963.21 55
19964.55 39
19965.88 34
19967.22 41
19968.55 54
19969.89 50
19971.22 53
19972.56 47
19973.89 45
19975.23 39
19976.57 45
19977.90 44
19979.24 49
19980.57 42
19981.91 57
19983.24 52
19984.58 53
19985.92 40
19987.25 55
19988.59 64
19989.92 62
19991.26 38
19992.60 41
19993.93 41
19995.27 46
19996.61 40
19997.94 62
19999.28 55
20000.61 49
20001.95 65
20003.29 47
20004.62 54
20005.96 46
20007.30 42
20008.63 46
20009.97 45
20011.31 44
20012.64 48
20013.98 53
20015.32 40
20016.65 40
20017.99 50
20019.33 52
20020.67 41
20022.00 60
20023.34 50
20024.68 39
20026.01 42
20027.35 51
20028.69 64
20030.03 52
20031.36 57
20032.70 52
20034.04 50
20035.38 49
20036.71 43
20038.05 41
20039.39 49
20040.73 46
20042.07 68
20043.40 51
20044.74 34
20046.08 50
20047.42 52
20048.76 51
20050.09 45
20051.43 37
20052.77 42
20054.11 60
20055.45 65
20056.78 48
20058.12 57
20059.46 63
20060.80 64
20062.14 57
20063.48 47
20064.82 55
20066.15 53
20067.49 56
20068.83 57
20070.17 47
20071.51 67
20072.85 61
20074.19 66
20075.53 56
20076.86 35
20078.20 50
20079.54 47
20080.88 47
20082.22 40
20083.56 45
20084.90 58
20086.24 45
20087.58 53
20088.92 58
20090.26 46
20091.60 50
20092.94 46
20094.28 43
20095.61 41
20096.95 49
20098.29 51
20099.63 40
20100.97 77
20102.31 42
20103.65 55
20104.99 49
20106.33 52
20107.67 49
20109.01 40
20110.35 43
20111.69 54
20113.03 46
20114.37 48
20115.71 53
20117.05 39
20118.39 42
20119.74 49
20121.08 37
20122.42 48
20123.76 43
20125.10 52
20126.44 52
20127.78 52
20129.12 61
20130.46 32
20131.80 57
20133.14 48
20134.48 61
20135.82 48
20137.16 56
20138.51 62
20139.85 63
20141.19 54
20142.53 41
20143.87 54
20145.21 42
