# Supplementary material for: MALDI-TOF MS typing enables the classification of brewing yeasts of the genus Saccharomyces to major beer styles
Source: PLoS One. 2017 Aug 9;12(8):e0181694. doi: 10.1371/journal.pone.0181694 (PMC5549903; doi:10.1371/journal.pone.0181694)
Supplement: S11 File — The directory includes 90 raw files and was zipped to “.zip”; the folder has three strains with 30 spectra per strain; S1 Text explains the raw files with an example and Table 1 represents the yeast strains used within the experiment. (ZIP) [file pone.0181694.s014.zip › 31-33/30337-338-OG-Alt-Alt-YPG-18h-E-E_2015-08-10__0_E7_1.dat]

2000.98 3729
2001.40 3696
2001.82 3526
2002.25 3571
2002.67 3655
2003.09 3629
2003.51 3663
2003.93 3569
2004.35 3833
2004.78 3878
2005.20 3533
2005.62 3678
2006.04 3456
2006.47 3259
2006.89 3486
2007.31 3257
2007.73 3210
2008.16 3347
2008.58 3195
2009.00 3177
2009.42 3080
2009.85 3051
2010.27 3247
2010.69 3369
2011.11 3313
2011.54 3350
2011.96 3383
2012.38 3128
2012.80 3351
2013.23 3252
2013.65 3418
2014.07 3175
2014.50 3027
2014.92 2918
2015.34 2685
2015.77 3047
2016.19 3033
2016.61 2998
2017.04 3220
2017.46 3096
2017.88 3053
2018.31 2970
2018.73 2875
2019.15 2916
2019.58 2998
2020.00 3144
2020.42 3111
2020.85 3111
2021.27 3217
2021.70 3119
2022.12 3097
2022.54 3234
2022.97 3270
2023.39 3156
2023.82 2840
2024.24 3133
2024.66 3238
2025.09 3088
2025.51 3027
2025.94 2947
2026.36 3143
2026.79 3242
2027.21 3018
2027.63 2797
2028.06 2902
2028.48 3045
2028.91 2894
2029.33 2927
2029.76 3116
2030.18 3105
2030.61 2968
2031.03 3003
2031.46 2987
2031.88 2972
2032.31 3108
2032.73 3252
2033.16 3250
2033.58 3268
2034.01 2993
2034.43 3140
2034.86 3076
2035.28 3092
2035.71 2996
2036.13 2795
2036.56 3141
2036.98 3233
2037.41 3160
2037.84 3293
2038.26 3339
2038.69 3326
2039.11 3184
2039.54 3034
2039.96 3143
2040.39 3199
2040.82 3547
2041.24 3524
2041.67 3316
2042.09 3299
2042.52 3190
2042.95 3215
2043.37 3329
2043.80 3367
2044.22 3293
2044.65 3086
2045.08 3088
2045.50 3129
2045.93 3094
2046.36 3191
2046.78 3059
2047.21 3385
2047.64 3050
2048.06 3037
2048.49 2898
2048.92 3004
2049.34 3259
2049.77 3186
2050.20 3145
2050.62 2860
2051.05 2970
2051.48 3042
2051.90 2985
2052.33 2896
2052.76 3083
2053.18 3047
2053.61 3094
2054.04 3049
2054.47 3038
2054.89 3251
2055.32 3097
2055.75 2949
2056.18 2894
2056.60 2950
2057.03 3016
2057.46 3043
2057.89 2821
2058.31 2984
2058.74 2952
2059.17 2942
2059.60 2905
2060.03 2985
2060.45 2882
2060.88 3015
2061.31 2912
2061.74 3126
2062.17 3185
2062.59 3097
2063.02 3134
2063.45 3011
2063.88 3140
2064.31 3074
2064.73 3102
2065.16 3022
2065.59 3078
2066.02 3117
2066.45 3158
2066.88 3402
2067.31 3588
2067.73 3355
2068.16 3495
2068.59 3610
2069.02 3551
2069.45 3353
2069.88 3190
2070.31 3192
2070.74 3106
2071.17 3285
2071.59 3367
2072.02 3387
2072.45 3248
2072.88 3258
2073.31 3169
2073.74 3253
2074.17 3353
2074.60 3314
2075.03 3222
2075.46 3405
2075.89 3219
2076.32 3348
2076.75 3342
2077.18 3550
2077.61 3284
2078.04 3534
2078.47 3737
2078.89 3526
2079.32 3378
2079.75 3528
2080.18 3877
2080.61 4068
2081.04 4225
2081.47 4117
2081.90 4035
2082.34 4354
2082.77 4277
2083.20 4070
2083.63 4112
2084.06 4050
2084.49 4239
2084.92 3927
2085.35 3713
2085.78 3376
2086.21 3682
2086.64 3387
2087.07 3246
2087.50 3284
2087.93 3380
2088.36 3404
2088.79 3364
2089.22 3203
2089.65 3090
2090.09 3051
2090.52 3234
2090.95 3190
2091.38 2973
2091.81 3102
2092.24 3184
2092.67 3103
2093.10 2843
2093.54 3131
2093.97 3195
2094.40 3052
2094.83 3358
2095.26 3158
2095.69 3157
2096.12 3005
2096.56 2933
2096.99 3068
2097.42 2914
2097.85 3026
2098.28 2980
2098.71 2983
2099.15 3120
2099.58 3340
2100.01 3023
2100.44 3064
2100.87 3041
2101.31 2909
2101.74 2774
2102.17 2901
2102.60 3147
2103.04 2915
2103.47 2703
2103.90 2885
2104.33 2926
2104.77 3114
2105.20 2962
2105.63 3119
2106.06 3084
2106.50 3024
2106.93 3049
2107.36 2899
2107.79 3046
2108.23 3004
2108.66 3210
2109.09 3418
2109.53 3262
2109.96 3238
2110.39 3355
2110.82 3385
2111.26 3403
2111.69 3554
2112.12 3375
2112.56 3268
2112.99 3234
2113.42 3275
2113.86 3043
2114.29 2875
2114.72 3303
2115.16 3375
2115.59 3151
2116.03 3135
2116.46 3189
2116.89 3261
2117.33 3254
2117.76 3012
2118.19 3046
2118.63 3069
2119.06 3132
2119.50 3111
2119.93 3024
2120.36 3231
2120.80 3354
2121.23 3319
2121.67 3330
2122.10 3003
2122.54 3041
2122.97 3228
2123.40 3183
2123.84 3043
2124.27 2949
2124.71 3183
2125.14 3033
2125.58 2962
2126.01 3030
2126.45 3023
2126.88 3074
2127.32 3073
2127.75 3086
2128.19 2999
2128.62 2960
2129.06 3124
2129.49 3222
2129.93 2961
2130.36 2902
2130.80 3161
2131.23 3182
2131.67 3354
2132.10 3078
2132.54 3155
2132.97 3164
2133.41 3269
2133.84 3178
2134.28 3213
2134.71 3054
2135.15 3060
2135.59 3216
2136.02 3216
2136.46 3396
2136.89 3321
2137.33 3376
2137.76 3195
2138.20 3198
2138.64 3242
2139.07 3129
2139.51 3138
2139.94 3174
2140.38 3398
2140.82 3369
2141.25 3028
2141.69 2881
2142.13 3053
2142.56 3116
2143.00 3242
2143.43 3422
2143.87 3309
2144.31 3020
2144.74 3088
2145.18 3012
2145.62 2967
2146.05 2809
2146.49 3026
2146.93 3047
2147.36 3089
2147.80 3073
2148.24 3112
2148.68 3039
2149.11 3079
2149.55 3209
2149.99 3343
2150.42 3421
2150.86 3518
2151.30 3464
2151.74 3603
2152.17 3689
2152.61 4286
2153.05 4209
2153.49 4287
2153.92 4325
2154.36 4035
2154.80 3938
2155.24 3865
2155.67 3689
2156.11 3856
2156.55 3418
2156.99 3177
2157.42 3397
2157.86 3407
2158.30 3398
2158.74 3480
2159.18 3324
2159.61 3151
2160.05 3188
2160.49 3338
2160.93 3276
2161.37 3096
2161.81 3472
2162.24 3186
2162.68 3242
2163.12 3215
2163.56 3317
2164.00 3219
2164.44 3246
2164.87 3477
2165.31 3249
2165.75 3390
2166.19 3140
2166.63 3334
2167.07 3244
2167.51 3261
2167.95 3532
2168.39 3270
2168.82 3434
2169.26 3534
2169.70 3439
2170.14 3392
2170.58 3346
2171.02 3368
2171.46 3394
2171.90 3483
2172.34 3443
2172.78 3388
2173.22 3140
2173.66 3429
2174.10 3339
2174.54 3418
2174.98 3446
2175.42 3425
2175.85 3331
2176.29 3474
2176.73 3332
2177.17 3671
2177.61 3263
2178.05 3394
2178.49 3403
2178.93 3389
2179.37 3389
2179.81 3327
2180.25 3562
2180.69 3508
2181.14 3220
2181.58 3411
2182.02 3629
2182.46 3412
2182.90 3266
2183.34 3516
2183.78 3347
2184.22 3158
2184.66 3179
2185.10 2965
2185.54 2890
2185.98 3266
2186.42 3129
2186.86 2925
2187.30 2951
2187.74 3206
2188.19 3368
2188.63 3403
2189.07 3354
2189.51 3562
2189.95 3337
2190.39 3510
2190.83 3576
2191.27 3837
2191.72 3449
2192.16 3393
2192.60 3412
2193.04 3256
2193.48 3240
2193.92 3433
2194.36 3315
2194.81 3563
2195.25 3423
2195.69 3330
2196.13 3311
2196.57 3373
2197.01 3490
2197.46 3486
2197.90 3488
2198.34 3328
2198.78 3376
2199.22 3412
2199.67 3363
2200.11 3655
2200.55 3467
2200.99 3282
2201.44 3276
2201.88 3322
2202.32 3137
2202.76 3265
2203.21 3496
2203.65 3299
2204.09 3106
2204.53 3063
2204.98 3240
2205.42 3259
2205.86 3466
2206.30 3412
2206.75 3260
2207.19 3481
2207.63 3374
2208.08 3130
2208.52 3187
2208.96 3380
2209.41 3370
2209.85 3372
2210.29 3553
2210.73 3371
2211.18 3624
2211.62 3673
2212.06 3653
2212.51 3875
2212.95 3882
2213.40 3767
2213.84 3821
2214.28 3758
2214.73 3570
2215.17 3649
2215.61 3489
2216.06 3300
2216.50 3215
2216.95 3374
2217.39 3321
2217.83 3314
2218.28 3151
2218.72 3278
2219.17 3394
2219.61 3272
2220.05 3440
2220.50 3293
2220.94 3319
2221.39 3145
2221.83 3083
2222.28 3277
2222.72 3424
2223.16 3544
2223.61 3329
2224.05 3475
2224.50 3522
2224.94 3348
2225.39 3171
2225.83 3463
2226.28 3750
2226.72 3673
2227.17 3703
2227.61 3429
2228.06 3717
2228.50 3682
2228.95 3738
2229.39 3624
2229.84 3535
2230.28 3389
2230.73 3360
2231.17 3435
2231.62 3674
2232.06 3738
2232.51 3955
2232.95 3626
2233.40 3627
2233.85 3412
2234.29 3684
2234.74 3751
2235.18 3544
2235.63 3482
2236.07 3461
2236.52 3702
2236.97 3797
2237.41 3676
2237.86 3469
2238.30 3384
2238.75 3414
2239.20 3439
2239.64 3421
2240.09 3720
2240.53 3910
2240.98 3646
2241.43 3551
2241.87 3617
2242.32 3484
2242.77 3264
2243.21 3224
2243.66 3235
2244.11 3395
2244.55 3191
2245.00 3021
2245.45 3271
2245.89 3265
2246.34 3067
2246.79 3002
2247.23 2964
2247.68 3256
2248.13 3219
2248.57 3154
2249.02 3082
2249.47 2823
2249.92 3040
2250.36 3240
2250.81 3213
2251.26 3355
2251.70 3424
2252.15 3381
2252.60 3258
2253.05 3412
2253.49 3432
2253.94 3420
2254.39 3346
2254.84 3349
2255.28 3306
2255.73 3403
2256.18 3340
2256.63 3320
2257.08 3363
2257.52 3076
2257.97 2999
2258.42 3107
2258.87 3208
2259.32 2980
2259.76 3069
2260.21 3288
2260.66 3298
2261.11 3235
2261.56 3078
2262.01 3195
2262.45 3314
2262.90 3232
2263.35 3574
2263.80 3530
2264.25 3728
2264.70 3823
2265.15 3797
2265.59 4037
2266.04 3999
2266.49 4032
2266.94 4158
2267.39 4058
2267.84 4317
2268.29 4117
2268.74 4118
2269.19 4346
2269.63 4309
2270.08 4200
2270.53 4004
2270.98 3939
2271.43 4061
2271.88 4123
2272.33 3853
2272.78 3942
2273.23 3971
2273.68 3925
2274.13 3752
2274.58 3620
2275.03 3707
2275.48 3609
2275.93 3427
2276.38 3453
2276.83 3424
2277.28 3571
2277.73 3393
2278.18 3327
2278.63 3409
2279.08 3427
2279.53 3539
2279.98 3407
2280.43 3531
2280.88 3615
2281.33 3699
2281.78 3686
2282.23 3661
2282.68 3556
2283.13 3717
2283.58 3837
2284.03 3990
2284.48 4176
2284.93 3739
2285.38 4123
2285.83 4123
2286.28 3978
2286.73 3903
2287.19 3728
2287.64 3514
2288.09 3497
2288.54 3742
2288.99 3693
2289.44 3731
2289.89 3892
2290.34 3834
2290.79 3943
2291.25 4030
2291.70 4007
2292.15 4602
2292.60 4768
2293.05 4846
2293.50 4922
2293.95 5125
2294.41 5065
2294.86 5237
2295.31 5311
2295.76 5033
2296.21 5079
2296.66 4931
2297.12 5074
2297.57 4766
2298.02 4360
2298.47 4330
2298.92 4163
2299.38 4199
2299.83 4130
2300.28 4354
2300.73 3607
2301.18 3589
2301.64 3772
2302.09 3947
2302.54 3728
2302.99 3540
2303.45 3489
2303.90 3677
2304.35 3444
2304.80 3525
2305.26 3555
2305.71 3487
2306.16 3391
2306.61 3516
2307.07 3748
2307.52 3863
2307.97 3653
2308.43 3878
2308.88 3902
2309.33 3823
2309.79 3671
2310.24 3863
2310.69 4020
2311.15 3830
2311.60 3857
2312.05 3915
2312.51 3925
2312.96 3851
2313.41 3691
2313.87 3812
2314.32 3721
2314.77 3918
2315.23 4015
2315.68 3805
2316.13 3805
2316.59 3922
2317.04 3602
2317.49 3619
2317.95 3455
2318.40 3465
2318.86 3493
2319.31 3562
2319.76 3704
2320.22 3604
2320.67 3459
2321.13 3942
2321.58 3760
2322.04 3794
2322.49 3800
2322.94 3925
2323.40 3820
2323.85 4003
2324.31 3960
2324.76 4027
2325.22 3876
2325.67 3776
2326.13 3740
2326.58 3959
2327.04 3940
2327.49 3946
2327.95 3568
2328.40 3487
2328.86 3799
2329.31 4047
2329.77 3829
2330.22 3764
2330.68 3832
2331.13 4021
2331.59 3866
2332.04 4046
2332.50 3688
2332.95 3549
2333.41 3994
2333.86 3914
2334.32 3689
2334.77 3672
2335.23 3798
2335.69 3729
2336.14 3588
2336.60 3497
2337.05 3622
2337.51 3667
2337.96 3884
2338.42 3862
2338.88 3801
2339.33 3740
2339.79 4050
2340.24 4247
2340.70 4502
2341.16 4718
2341.61 4691
2342.07 4940
2342.52 5224
2342.98 5330
2343.44 5337
2343.89 5404
2344.35 5370
2344.81 5190
2345.26 4967
2345.72 4812
2346.18 4973
2346.63 5032
2347.09 4795
2347.55 5056
2348.00 4875
2348.46 4990
2348.92 4617
2349.37 4627
2349.83 4305
2350.29 4627
2350.75 4524
2351.20 4375
2351.66 4388
2352.12 4371
2352.57 4255
2353.03 3837
2353.49 3695
2353.95 3747
2354.40 3841
2354.86 3818
2355.32 3747
2355.78 3766
2356.23 3475
2356.69 3810
2357.15 4020
2357.61 3753
2358.07 3505
2358.52 3682
2358.98 3850
2359.44 3695
2359.90 3643
2360.36 3634
2360.81 3786
2361.27 3735
2361.73 3517
2362.19 3581
2362.65 3640
2363.10 3497
2363.56 3677
2364.02 3810
2364.48 3451
2364.94 3482
2365.40 3770
2365.86 3911
2366.31 3826
2366.77 3781
2367.23 3780
2367.69 4016
2368.15 4284
2368.61 4276
2369.07 4205
2369.53 4530
2369.98 4740
2370.44 4628
2370.90 4537
2371.36 4605
2371.82 4831
2372.28 4634
2372.74 4486
2373.20 4358
2373.66 4216
2374.12 4112
2374.58 4102
2375.04 3765
2375.50 3706
2375.95 3844
2376.41 3531
2376.87 4056
2377.33 3805
2377.79 3666
2378.25 3632
2378.71 3702
2379.17 4008
2379.63 4123
2380.09 3920
2380.55 3720
2381.01 3934
2381.47 3942
2381.93 4147
2382.39 4266
2382.85 4078
2383.31 3974
2383.77 3877
2384.23 3738
2384.69 3795
2385.15 3944
2385.62 3763
2386.08 4004
2386.54 3691
2387.00 3616
2387.46 3735
2387.92 3756
2388.38 3740
2388.84 3557
2389.30 3511
2389.76 3453
2390.22 3624
2390.68 3490
2391.14 3295
2391.61 3293
2392.07 3443
2392.53 3382
2392.99 3504
2393.45 3536
2393.91 3527
2394.37 3846
2394.83 3683
2395.30 3648
2395.76 3436
2396.22 3664
2396.68 3552
2397.14 3808
2397.60 3791
2398.07 3907
2398.53 3724
2398.99 3501
2399.45 3284
2399.91 3356
2400.37 3319
2400.84 3648
2401.30 3583
2401.76 3449
2402.22 3310
2402.68 3517
2403.15 3566
2403.61 3476
2404.07 3177
2404.53 3133
2405.00 3192
2405.46 3179
2405.92 3495
2406.38 3594
2406.85 3419
2407.31 3408
2407.77 3501
2408.23 3501
2408.70 3418
2409.16 3699
2409.62 3842
2410.08 3410
2410.55 3559
2411.01 3592
2411.47 3695
2411.94 3559
2412.40 3581
2412.86 3765
2413.33 3618
2413.79 3530
2414.25 3494
2414.72 3578
2415.18 3471
2415.64 3418
2416.11 3694
2416.57 3661
2417.03 3412
2417.50 3301
2417.96 3682
2418.42 3674
2418.89 3890
2419.35 4038
2419.81 4298
2420.28 4257
2420.74 4439
2421.21 4319
2421.67 4554
2422.13 4595
2422.60 4607
2423.06 4554
2423.53 4534
2423.99 4360
2424.45 4540
2424.92 4167
2425.38 3926
2425.85 3917
2426.31 4036
2426.78 3836
2427.24 3775
2427.71 3738
2428.17 3831
2428.63 3451
2429.10 3653
2429.56 3512
2430.03 3384
2430.49 3670
2430.96 3599
2431.42 3497
2431.89 3777
2432.35 3687
2432.82 3642
2433.28 3632
2433.75 3547
2434.21 3624
2434.68 3487
2435.14 3704
2435.61 3697
2436.07 3776
2436.54 3334
2437.01 3682
2437.47 3760
2437.94 3653
2438.40 3872
2438.87 3589
2439.33 3671
2439.80 3619
2440.26 3999
2440.73 3899
2441.20 4199
2441.66 4104
2442.13 4173
2442.59 4217
2443.06 4393
2443.53 4513
2443.99 4350
2444.46 4131
2444.92 4017
2445.39 4023
2445.86 3822
2446.32 3722
2446.79 3897
2447.26 3868
2447.72 3635
2448.19 3489
2448.66 3559
2449.12 3452
2449.59 3299
2450.05 3474
2450.52 3617
2450.99 3511
2451.46 3362
2451.92 3278
2452.39 3477
2452.86 3538
2453.32 3370
2453.79 3530
2454.26 3448
2454.72 3389
2455.19 3566
2455.66 3412
2456.13 3435
2456.59 3404
2457.06 3234
2457.53 3170
2458.00 3407
2458.46 3391
2458.93 3480
2459.40 3323
2459.87 3416
2460.33 3379
2460.80 3466
2461.27 3286
2461.74 3453
2462.20 3456
2462.67 3473
2463.14 3248
2463.61 3460
2464.08 3355
2464.54 3232
2465.01 3276
2465.48 3293
2465.95 3353
2466.42 3404
2466.88 3433
2467.35 3330
2467.82 3339
2468.29 3380
2468.76 3528
2469.23 3545
2469.70 3704
2470.16 3717
2470.63 3488
2471.10 3477
2471.57 3450
2472.04 3491
2472.51 3381
2472.98 3433
2473.44 3307
2473.91 3414
2474.38 3336
2474.85 3203
2475.32 3305
2475.79 3178
2476.26 3092
2476.73 3306
2477.20 3222
2477.67 3185
2478.14 3037
2478.61 3186
2479.08 3458
2479.54 3635
2480.01 3412
2480.48 3654
2480.95 3936
2481.42 3736
2481.89 4065
2482.36 3953
2482.83 4108
2483.30 3975
2483.77 4197
2484.24 4100
2484.71 4018
2485.18 3961
2485.65 3935
2486.12 3811
2486.59 3908
2487.06 3656
2487.53 3756
2488.00 3678
2488.47 3694
2488.94 3687
2489.41 3882
2489.88 4119
2490.35 3850
2490.83 3706
2491.30 3732
2491.77 3831
2492.24 3533
2492.71 3400
2493.18 3503
2493.65 3685
2494.12 3724
2494.59 3578
2495.06 3586
2495.53 3583
2496.00 3624
2496.48 3607
2496.95 3753
2497.42 3730
2497.89 4080
2498.36 3866
2498.83 3609
2499.30 3650
2499.77 3647
2500.25 3441
2500.72 3632
2501.19 3608
2501.66 3428
2502.13 3330
2502.60 3409
2503.07 3189
2503.55 3100
2504.02 3106
2504.49 3252
2504.96 3312
2505.43 3263
2505.91 3402
2506.38 3252
2506.85 3241
2507.32 3392
2507.79 3357
2508.27 3387
2508.74 3600
2509.21 3448
2509.68 3619
2510.16 3798
2510.63 3775
2511.10 3628
2511.57 3893
2512.05 4327
2512.52 4052
2512.99 3842
2513.46 3933
2513.94 4039
2514.41 3966
2514.88 4088
2515.35 4220
2515.83 4006
2516.30 3899
2516.77 3634
2517.25 3852
2517.72 3760
2518.19 3706
2518.67 3416
2519.14 3578
2519.61 3464
2520.09 3500
2520.56 3522
2521.03 3414
2521.51 3528
2521.98 3510
2522.45 3654
2522.93 3522
2523.40 3465
2523.87 3421
2524.35 3371
2524.82 3344
2525.29 3467
2525.77 3311
2526.24 3391
2526.72 3526
2527.19 3409
2527.66 3235
2528.14 3466
2528.61 3630
2529.09 3625
2529.56 3632
2530.03 3871
2530.51 3697
2530.98 3846
2531.46 3586
2531.93 3653
2532.41 3513
2532.88 3585
2533.36 3669
2533.83 3388
2534.31 3414
2534.78 3675
2535.25 3771
2535.73 3565
2536.20 3716
2536.68 3651
2537.15 3426
2537.63 3375
2538.10 3435
2538.58 3490
2539.05 3496
2539.53 3699
2540.00 3370
2540.48 3460
2540.95 3543
2541.43 3575
2541.91 3398
2542.38 3452
2542.86 3578
2543.33 3750
2543.81 3710
2544.28 3718
2544.76 3735
2545.23 3581
2545.71 3723
2546.19 3616
2546.66 3592
2547.14 3580
2547.61 3744
2548.09 3850
2548.56 3867
2549.04 3908
2549.52 4173
2549.99 4200
2550.47 4230
2550.95 4691
2551.42 4489
2551.90 4326
2552.37 4675
2552.85 4698
2553.33 4665
2553.80 4635
2554.28 4669
2554.76 4948
2555.23 4924
2555.71 5303
2556.19 5310
2556.66 5015
2557.14 5506
2557.62 5547
2558.09 5487
2558.57 5743
2559.05 5362
2559.52 5426
2560.00 5319
2560.48 5332
2560.96 5208
2561.43 4894
2561.91 4481
2562.39 4548
2562.86 4332
2563.34 3819
2563.82 4105
2564.30 3846
2564.77 3655
2565.25 3640
2565.73 3646
2566.21 3635
2566.68 3387
2567.16 3388
2567.64 3609
2568.12 3350
2568.60 3339
2569.07 3460
2569.55 3376
2570.03 3353
2570.51 3505
2570.99 3169
2571.46 3199
2571.94 3255
2572.42 3312
2572.90 3406
2573.38 3456
2573.85 3497
2574.33 3341
2574.81 3151
2575.29 3383
2575.77 3340
2576.25 3525
2576.73 3435
2577.20 3396
2577.68 3625
2578.16 3303
2578.64 3328
2579.12 3603
2579.60 3554
2580.08 3605
2580.56 3459
2581.04 3537
2581.51 3528
2581.99 3456
2582.47 3612
2582.95 3463
2583.43 3360
2583.91 3449
2584.39 3472
2584.87 3575
2585.35 3841
2585.83 3567
2586.31 3528
2586.79 3493
2587.27 3658
2587.75 3803
2588.23 3645
2588.71 3757
2589.18 3682
2589.66 3602
2590.14 3595
2590.62 3405
2591.10 3461
2591.58 3593
2592.06 3667
2592.54 3629
2593.02 3838
2593.50 3972
2593.98 3714
2594.47 4020
2594.95 3924
2595.43 4055
2595.91 3910
2596.39 4010
2596.87 3958
2597.35 4112
2597.83 4029
2598.31 4110
2598.79 4294
2599.27 4206
2599.75 4223
2600.23 4280
2600.71 3765
2601.19 3602
2601.67 3812
2602.16 3636
2602.64 3583
2603.12 3836
2603.60 3525
2604.08 3549
2604.56 3407
2605.04 3206
2605.52 3323
2606.00 3409
2606.49 3332
2606.97 3304
2607.45 3244
2607.93 3461
2608.41 3413
2608.89 3524
2609.37 3594
2609.86 3627
2610.34 3773
2610.82 3732
2611.30 3741
2611.78 4003
2612.27 4172
2612.75 4243
2613.23 4293
2613.71 4052
2614.19 4087
2614.68 4287
2615.16 4029
2615.64 4106
2616.12 3991
2616.60 4143
2617.09 3948
2617.57 3888
2618.05 3741
2618.53 3605
2619.02 3594
2619.50 3685
2619.98 3691
2620.46 3456
2620.95 3416
2621.43 3639
2621.91 3797
2622.40 3726
2622.88 3539
2623.36 3597
2623.84 3640
2624.33 3491
2624.81 3525
2625.29 3696
2625.78 3727
2626.26 3511
2626.74 3333
2627.23 3340
2627.71 3538
2628.19 3585
2628.68 3542
2629.16 3576
2629.64 3502
2630.13 3610
2630.61 3439
2631.09 3601
2631.58 3439
2632.06 3308
2632.54 3427
2633.03 3496
2633.51 3792
2634.00 3559
2634.48 3723
2634.96 3805
2635.45 3635
2635.93 3673
2636.42 3696
2636.90 3667
2637.38 3938
2637.87 3710
2638.35 3708
2638.84 3598
2639.32 3669
2639.81 3531
2640.29 3343
2640.78 3387
2641.26 3744
2641.74 3745
2642.23 3632
2642.71 3781
2643.20 3397
2643.68 3449
2644.17 3443
2644.65 3572
2645.14 3594
2645.62 3367
2646.11 3418
2646.59 3365
2647.08 3536
2647.56 3530
2648.05 3466
2648.53 3189
2649.02 3284
2649.50 3660
2649.99 3604
2650.48 3343
2650.96 3346
2651.45 3282
2651.93 3405
2652.42 3391
2652.90 3355
2653.39 3338
2653.87 3231
2654.36 3345
2654.85 3206
2655.33 3660
2655.82 3472
2656.30 3452
2656.79 3571
2657.28 3502
2657.76 3540
2658.25 3369
2658.73 3227
2659.22 3258
2659.71 3299
2660.19 3310
2660.68 3375
2661.17 3274
2661.65 3299
2662.14 3382
2662.62 3444
2663.11 3552
2663.60 3645
2664.08 3596
2664.57 3446
2665.06 3492
2665.55 3604
2666.03 3717
2666.52 3667
2667.01 3864
2667.49 3759
2667.98 3685
2668.47 3583
2668.95 3624
2669.44 3572
2669.93 3413
2670.42 3695
2670.90 3466
2671.39 3595
2671.88 3770
2672.36 3679
2672.85 3428
2673.34 3650
2673.83 3915
2674.31 3672
2674.80 3762
2675.29 3921
2675.78 4027
2676.27 4075
2676.75 4187
2677.24 4310
2677.73 4604
2678.22 4713
2678.71 4347
2679.19 4428
2679.68 4457
2680.17 4196
2680.66 4420
2681.15 4520
2681.63 4395
2682.12 4414
2682.61 4293
2683.10 4367
2683.59 4651
2684.08 4794
2684.56 4802
2685.05 4775
2685.54 4943
2686.03 4840
2686.52 4614
2687.01 4861
2687.50 4668
2687.99 4377
2688.47 4420
2688.96 4529
2689.45 4273
2689.94 4172
2690.43 4073
2690.92 3934
2691.41 3533
2691.90 3525
2692.39 3609
2692.88 3716
2693.37 3697
2693.85 3623
2694.34 3649
2694.83 3824
2695.32 3806
2695.81 3491
2696.30 3669
2696.79 3731
2697.28 3765
2697.77 3924
2698.26 3763
2698.75 3826
2699.24 3919
2699.73 4240
2700.22 3963
2700.71 4256
2701.20 4212
2701.69 4032
2702.18 4157
2702.67 4246
2703.16 4397
2703.65 4227
2704.14 4388
2704.63 4413
2705.12 4199
2705.61 4256
2706.10 4231
2706.59 4190
2707.08 3916
2707.58 4090
2708.07 3992
2708.56 3880
2709.05 3647
2709.54 3641
2710.03 3469
2710.52 3608
2711.01 3491
2711.50 3509
2711.99 3473
2712.48 3494
2712.98 3618
2713.47 3496
2713.96 3647
2714.45 3679
2714.94 3633
2715.43 3510
2715.92 3300
2716.41 3380
2716.91 3363
2717.40 3526
2717.89 3415
2718.38 3479
2718.87 3569
2719.36 3569
2719.86 3487
2720.35 3565
2720.84 3561
2721.33 3503
2721.82 3651
2722.31 3611
2722.81 3802
2723.30 3746
2723.79 3564
2724.28 3883
2724.77 3997
2725.27 3838
2725.76 3778
2726.25 4048
2726.74 3852
2727.24 3860
2727.73 3936
2728.22 3533
2728.71 3736
2729.21 3659
2729.70 3512
2730.19 3641
2730.68 3535
2731.18 3424
2731.67 3398
2732.16 3485
2732.66 3517
2733.15 3257
2733.64 3188
2734.13 3190
2734.63 3310
2735.12 3412
2735.61 3601
2736.11 3429
2736.60 3635
2737.09 3660
2737.59 3623
2738.08 3654
2738.57 3796
2739.07 3805
2739.56 3850
2740.05 3858
2740.55 3870
2741.04 3788
2741.54 4157
2742.03 4106
2742.52 4273
2743.02 3895
2743.51 3789
2744.00 3740
2744.50 3715
2744.99 3671
2745.49 3321
2745.98 3367
2746.47 3497
2746.97 3729
2747.46 3359
2747.96 3208
2748.45 3118
2748.95 3328
2749.44 3174
2749.93 3218
2750.43 3302
2750.92 3398
2751.42 3347
2751.91 3480
2752.41 3415
2752.90 3319
2753.40 3271
2753.89 3432
2754.39 3382
2754.88 3360
2755.38 3388
2755.87 3314
2756.37 3452
2756.86 3576
2757.36 3568
2757.85 3504
2758.35 3260
2758.84 3385
2759.34 3561
2759.83 3574
2760.33 3401
2760.82 3602
2761.32 3491
2761.81 3457
2762.31 3589
2762.81 3435
2763.30 3347
2763.80 3475
2764.29 3557
2764.79 3543
2765.28 3380
2765.78 3429
2766.28 3369
2766.77 3301
2767.27 3308
2767.76 3247
2768.26 3269
2768.76 3542
2769.25 3419
2769.75 3268
2770.25 3260
2770.74 3326
2771.24 3334
2771.73 3299
2772.23 3316
2772.73 3455
2773.22 3212
2773.72 3374
2774.22 3465
2774.71 3421
2775.21 3571
2775.71 3490
2776.20 3870
2776.70 3892
2777.20 3932
2777.69 3997
2778.19 4064
2778.69 3972
2779.19 3866
2779.68 3768
2780.18 3781
2780.68 3966
2781.17 3978
2781.67 3939
2782.17 3910
2782.67 3910
2783.16 3995
2783.66 4213
2784.16 3953
2784.66 3943
2785.15 3804
2785.65 3513
2786.15 3797
2786.65 3896
2787.15 3769
2787.64 3692
2788.14 3753
2788.64 3637
2789.14 3529
2789.63 3651
2790.13 3534
2790.63 3619
2791.13 3752
2791.63 3555
2792.13 3744
2792.62 3638
2793.12 3474
2793.62 3844
2794.12 3828
2794.62 3745
2795.12 4001
2795.61 4141
2796.11 4393
2796.61 4494
2797.11 5059
2797.61 5472
2798.11 5737
2798.61 5899
2799.11 6201
2799.60 6870
2800.10 7317
2800.60 7246
2801.10 7430
2801.60 6910
2802.10 6945
2802.60 6572
2803.10 6082
2803.60 5799
2804.10 5575
2804.60 5553
2805.10 4985
2805.59 4651
2806.09 4565
2806.59 4699
2807.09 4758
2807.59 4986
2808.09 4979
2808.59 5443
2809.09 5502
2809.59 5679
2810.09 6058
2810.59 5958
2811.09 6022
2811.59 6475
2812.09 6708
2812.59 6783
2813.09 6198
2813.59 6288
2814.09 6019
2814.59 5800
2815.09 5408
2815.59 5224
2816.09 4884
2816.59 4548
2817.09 4264
2817.59 4274
2818.09 3894
2818.60 3860
2819.10 3886
2819.60 3964
2820.10 3914
2820.60 3811
2821.10 4011
2821.60 3914
2822.10 4172
2822.60 3884
2823.10 3881
2823.60 4060
2824.10 4191
2824.61 4149
2825.11 4034
2825.61 4027
2826.11 4265
2826.61 4145
2827.11 4077
2827.61 4182
2828.12 4417
2828.62 4424
2829.12 4265
2829.62 4213
2830.12 4314
2830.62 4193
2831.12 4064
2831.63 3868
2832.13 3883
2832.63 4048
2833.13 3961
2833.63 3834
2834.14 3824
2834.64 3790
2835.14 3888
2835.64 4029
2836.14 4264
2836.65 4112
2837.15 4254
2837.65 3909
2838.15 4125
2838.66 4237
2839.16 4318
2839.66 4235
2840.16 4233
2840.67 4269
2841.17 3983
2841.67 3879
2842.17 4031
2842.68 3955
2843.18 3836
2843.68 3811
2844.18 3824
2844.69 3987
2845.19 3618
2845.69 3638
2846.20 3739
2846.70 4000
2847.20 3698
2847.71 3596
2848.21 3984
2848.71 3926
2849.22 4002
2849.72 4177
2850.22 4165
2850.73 4314
2851.23 4209
2851.73 3988
2852.24 4120
2852.74 4082
2853.24 4029
2853.75 3996
2854.25 3770
2854.75 3602
2855.26 3661
2855.76 3618
2856.27 3646
2856.77 3409
2857.27 3615
2857.78 3650
2858.28 3582
2858.79 3593
2859.29 3435
2859.80 3409
2860.30 3437
2860.80 3463
2861.31 3526
2861.81 3452
2862.32 3574
2862.82 3643
2863.33 3501
2863.83 3608
2864.34 3601
2864.84 3660
2865.34 3584
2865.85 3517
2866.35 3372
2866.86 3340
2867.36 3337
2867.87 3136
2868.37 3454
2868.88 3630
2869.38 3496
2869.89 3428
2870.39 3520
2870.90 3428
2871.41 3592
2871.91 3624
2872.42 3685
2872.92 3650
2873.43 3658
2873.93 3794
2874.44 3759
2874.94 3783
2875.45 3749
2875.95 3816
2876.46 3612
2876.97 3905
2877.47 3586
2877.98 3527
2878.48 3686
2878.99 3776
2879.50 4076
2880.00 4037
2880.51 3977
2881.01 3936
2881.52 4119
2882.03 4279
2882.53 4416
2883.04 4171
2883.54 4647
2884.05 4659
2884.56 4814
2885.06 4817
2885.57 4912
2886.08 5189
2886.58 5291
2887.09 5471
2887.60 5479
2888.10 5325
2888.61 5281
2889.12 5846
2889.62 5859
2890.13 5757
2890.64 5692
2891.15 5970
2891.65 5908
2892.16 5635
2892.67 5464
2893.17 5331
2893.68 5040
2894.19 4925
2894.70 4490
2895.20 4104
2895.71 3814
2896.22 3866
2896.73 3953
2897.23 4030
2897.74 4127
2898.25 4024
2898.76 3808
2899.26 3896
2899.77 3684
2900.28 3798
2900.79 3920
2901.29 3901
2901.80 3864
2902.31 3800
2902.82 3927
2903.33 4084
2903.83 3949
2904.34 3997
2904.85 4224
2905.36 4149
2905.87 4090
2906.38 4210
2906.88 4234
2907.39 4139
2907.90 4213
2908.41 4147
2908.92 4278
2909.43 4348
2909.94 4184
2910.44 4149
2910.95 4024
2911.46 4040
2911.97 3949
2912.48 3893
2912.99 3903
2913.50 4042
2914.01 3970
2914.52 4069
2915.02 4127
2915.53 4005
2916.04 4207
2916.55 4081
2917.06 4030
2917.57 4090
2918.08 4176
2918.59 4360
2919.10 4099
2919.61 4198
2920.12 4041
2920.63 3943
2921.14 4164
2921.65 4062
2922.16 4219
2922.67 4099
2923.18 4352
2923.69 4729
2924.20 5007
2924.71 5406
2925.22 5563
2925.73 5976
2926.24 6383
2926.75 6851
2927.26 7180
2927.77 7542
2928.28 7641
2928.79 7988
2929.30 8144
2929.81 7880
2930.32 7229
2930.83 6946
2931.34 6578
2931.85 6106
2932.36 5517
2932.87 5007
2933.38 4653
2933.89 4399
2934.40 4396
2934.91 4183
2935.42 4080
2935.94 3894
2936.45 3807
2936.96 3944
2937.47 3743
2937.98 3811
2938.49 3689
2939.00 3789
2939.51 3756
2940.02 3847
2940.54 4056
2941.05 3812
2941.56 3637
2942.07 3810
2942.58 3751
2943.09 3805
2943.61 3787
2944.12 3665
2944.63 4028
2945.14 3916
2945.65 3917
2946.16 4040
2946.68 4389
2947.19 4628
2947.70 4617
2948.21 4434
2948.72 4604
2949.24 4721
2949.75 4811
2950.26 4831
2950.77 5030
2951.28 4939
2951.80 4875
2952.31 4663
2952.82 4450
2953.33 4486
2953.85 4655
2954.36 4440
2954.87 4253
2955.38 4212
2955.90 3974
2956.41 4080
2956.92 4207
2957.43 4222
2957.95 4236
2958.46 4057
2958.97 4083
2959.49 4056
2960.00 4106
2960.51 3964
2961.03 4020
2961.54 3991
2962.05 4018
2962.57 4210
2963.08 3920
2963.59 3966
2964.11 4349
2964.62 4185
2965.13 4219
2965.65 4230
2966.16 4360
2966.67 4601
2967.19 4146
2967.70 4268
2968.21 4125
2968.73 3924
2969.24 4059
2969.76 3931
2970.27 3987
2970.78 3974
2971.30 3842
2971.81 3836
2972.33 3768
2972.84 3709
2973.35 3435
2973.87 3681
2974.38 3496
2974.90 3770
2975.41 3614
2975.92 3638
2976.44 3676
2976.95 3689
2977.47 3891
2977.98 3437
2978.50 3667
2979.01 3773
2979.53 3616
2980.04 3603
2980.56 3558
2981.07 3566
2981.59 3558
2982.10 3655
2982.62 3576
2983.13 3932
2983.65 3903
2984.16 3716
2984.68 3643
2985.19 3854
2985.71 4012
2986.22 3928
2986.74 3888
2987.25 3797
2987.77 3988
2988.28 4116
2988.80 4068
2989.31 4334
2989.83 4333
2990.35 4266
2990.86 4098
2991.38 4165
2991.89 4021
2992.41 4096
2992.92 4252
2993.44 4049
2993.96 3995
2994.47 4149
2994.99 4273
2995.50 4209
2996.02 4208
2996.54 4186
2997.05 4487
2997.57 4430
2998.09 4569
2998.60 4879
2999.12 4583
2999.64 4944
3000.15 5207
3000.67 5042
3001.18 4898
3001.70 4595
3002.22 4732
3002.73 4847
3003.25 4893
3003.77 4562
3004.29 4632
3004.80 4726
3005.32 4705
3005.84 4700
3006.35 4531
3006.87 4756
3007.39 4766
3007.90 4575
3008.42 4627
3008.94 4762
3009.46 4716
3009.97 4663
3010.49 4272
3011.01 3928
3011.53 4412
3012.04 3940
3012.56 3813
3013.08 3603
3013.60 3482
3014.11 3784
3014.63 3765
3015.15 3807
3015.67 3859
3016.18 3720
3016.70 3749
3017.22 3995
3017.74 4088
3018.26 3882
3018.77 4119
3019.29 3964
3019.81 3947
3020.33 4162
3020.85 4151
3021.37 3847
3021.88 3621
3022.40 3949
3022.92 3894
3023.44 4027
3023.96 4204
3024.48 3994
3025.00 4282
3025.51 4383
3026.03 4324
3026.55 4672
3027.07 4645
3027.59 4756
3028.11 4990
3028.63 4674
3029.15 4927
3029.67 5042
3030.18 4494
3030.70 4332
3031.22 4429
3031.74 4069
3032.26 4153
3032.78 3846
3033.30 3550
3033.82 3664
3034.34 3680
3034.86 3927
3035.38 3704
3035.90 3698
3036.42 3738
3036.94 3801
3037.46 3749
3037.98 3678
3038.50 3891
3039.02 3907
3039.54 3852
3040.06 3974
3040.58 3766
3041.10 3712
3041.62 3783
3042.14 3841
3042.66 3794
3043.18 3765
3043.70 3712
3044.22 3702
3044.74 3692
3045.26 3733
3045.78 3536
3046.30 3429
3046.82 3496
3047.34 3602
3047.86 3721
3048.38 3605
3048.90 3587
3049.42 3741
3049.94 3706
3050.46 3521
3050.98 3569
3051.50 3453
3052.03 3545
3052.55 3607
3053.07 3344
3053.59 3516
3054.11 3430
3054.63 3398
3055.15 3417
3055.67 3447
3056.19 3546
3056.72 3381
3057.24 3495
3057.76 3593
3058.28 3504
3058.80 3488
3059.32 3550
3059.84 3689
3060.37 3509
3060.89 3454
3061.41 3389
3061.93 3551
3062.45 3424
3062.98 3544
3063.50 3424
3064.02 3478
3064.54 3378
3065.06 3322
3065.59 3386
3066.11 3593
3066.63 3478
3067.15 3529
3067.67 3674
3068.20 3715
3068.72 3766
3069.24 3686
3069.76 3838
3070.29 3872
3070.81 3700
3071.33 3859
3071.85 3496
3072.38 3667
3072.90 3600
3073.42 3608
3073.95 3762
3074.47 3826
3074.99 3837
3075.51 3938
3076.04 3978
3076.56 3957
3077.08 3860
3077.61 3893
3078.13 3763
3078.65 3777
3079.18 3741
3079.70 3807
3080.22 3608
3080.75 3648
3081.27 3929
3081.79 3942
3082.32 4004
3082.84 4047
3083.36 3914
3083.89 4038
3084.41 4076
3084.93 4248
3085.46 4168
3085.98 4104
3086.51 4012
3087.03 4059
3087.55 4213
3088.08 4170
3088.60 4026
3089.13 3844
3089.65 3740
3090.17 3873
3090.70 3975
3091.22 3747
3091.75 3800
3092.27 3722
3092.80 3889
3093.32 3622
3093.85 3797
3094.37 3594
3094.89 3646
3095.42 3905
3095.94 3889
3096.47 3859
3096.99 3929
3097.52 3998
3098.04 4040
3098.57 3879
3099.09 4037
3099.62 4168
3100.14 4309
3100.67 4312
3101.19 4559
3101.72 4213
3102.24 4458
3102.77 4816
3103.29 5182
3103.82 5455
3104.34 5875
3104.87 5824
3105.40 6298
3105.92 6410
3106.45 6420
3106.97 6453
3107.50 6302
3108.02 6272
3108.55 6186
3109.08 6183
3109.60 5440
3110.13 5113
3110.65 5098
3111.18 4813
3111.70 4409
3112.23 4467
3112.76 4653
3113.28 4714
3113.81 4690
3114.34 4812
3114.86 4960
3115.39 4801
3115.91 4499
3116.44 4638
3116.97 4528
3117.49 4269
3118.02 4187
3118.55 3900
3119.07 3848
3119.60 3584
3120.13 3783
3120.65 3743
3121.18 3691
3121.71 3617
3122.23 3791
3122.76 3604
3123.29 3566
3123.82 3529
3124.34 3573
3124.87 3402
3125.40 3540
3125.92 3728
3126.45 4053
3126.98 3763
3127.51 3634
3128.03 3675
3128.56 3461
3129.09 3490
3129.62 3601
3130.14 3602
3130.67 3635
3131.20 3624
3131.73 3592
3132.25 3780
3132.78 3571
3133.31 3497
3133.84 3493
3134.37 3660
3134.89 3593
3135.42 3464
3135.95 3291
3136.48 3396
3137.01 3519
3137.53 3432
3138.06 3454
3138.59 3710
3139.12 3619
3139.65 3442
3140.18 3577
3140.70 3542
3141.23 3504
3141.76 3638
3142.29 3492
3142.82 3519
3143.35 3493
3143.88 3524
3144.40 3229
3144.93 3280
3145.46 3419
3145.99 3511
3146.52 3444
3147.05 3371
3147.58 3405
3148.11 3442
3148.64 3328
3149.17 3444
3149.70 3604
3150.22 3741
3150.75 3791
3151.28 3849
3151.81 3827
3152.34 3890
3152.87 3732
3153.40 3894
3153.93 3803
3154.46 3690
3154.99 3737
3155.52 3689
3156.05 3485
3156.58 3567
3157.11 3389
3157.64 3495
3158.17 3403
3158.70 3310
3159.23 3507
3159.76 3467
3160.29 3434
3160.82 3396
3161.35 3743
3161.88 3514
3162.41 3435
3162.94 3700
3163.47 3585
3164.00 3605
3164.53 3372
3165.06 3236
3165.59 3312
3166.12 3236
3166.65 3303
3167.18 3434
3167.72 3324
3168.25 3225
3168.78 3459
3169.31 3248
3169.84 3221
3170.37 3153
3170.90 3184
3171.43 3102
3171.96 3080
3172.49 3354
3173.03 3390
3173.56 3522
3174.09 3296
3174.62 3209
3175.15 3217
3175.68 3278
3176.21 3129
3176.74 3290
3177.28 3626
3177.81 3614
3178.34 3305
3178.87 3502
3179.40 3656
3179.93 3437
3180.47 3373
3181.00 3425
3181.53 3399
3182.06 3607
3182.59 3726
3183.13 3609
3183.66 3404
3184.19 3349
3184.72 3584
3185.25 3538
3185.79 3526
3186.32 3455
3186.85 3472
3187.38 3496
3187.92 3287
3188.45 3128
3188.98 3257
3189.51 3199
3190.05 3415
3190.58 3379
3191.11 3445
3191.64 3664
3192.18 3479
3192.71 3340
3193.24 3483
3193.78 3372
3194.31 3282
3194.84 3083
3195.38 3358
3195.91 3420
3196.44 3346
3196.97 3117
3197.51 3474
3198.04 3517
3198.57 3311
3199.11 3319
3199.64 3314
3200.17 3743
3200.71 3736
3201.24 3649
3201.78 3599
3202.31 3666
3202.84 3796
3203.38 3908
3203.91 3847
3204.44 4022
3204.98 4059
3205.51 3841
3206.05 4019
3206.58 3773
3207.11 3910
3207.65 3616
3208.18 3846
3208.72 3892
3209.25 3490
3209.78 3580
3210.32 3975
3210.85 4184
3211.39 4125
3211.92 4154
3212.46 4530
3212.99 4470
3213.53 4776
3214.06 4576
3214.59 4918
3215.13 5019
3215.66 4790
3216.20 4662
3216.73 4502
3217.27 4565
3217.80 4149
3218.34 4056
3218.87 4069
3219.41 3804
3219.94 3933
3220.48 3665
3221.01 3581
3221.55 3776
3222.08 3749
3222.62 3660
3223.16 3565
3223.69 3447
3224.23 3453
3224.76 3630
3225.30 3484
3225.83 3440
3226.37 3469
3226.90 3719
3227.44 3824
3227.98 3755
3228.51 3519
3229.05 3833
3229.58 3767
3230.12 3523
3230.66 3451
3231.19 3451
3231.73 3662
3232.26 3396
3232.80 3233
3233.34 3256
3233.87 3362
3234.41 3471
3234.95 3488
3235.48 3303
3236.02 3281
3236.55 3301
3237.09 3602
3237.63 3593
3238.16 3549
3238.70 3443
3239.24 3549
3239.77 3826
3240.31 3777
3240.85 3913
3241.38 3696
3241.92 3929
3242.46 3702
3243.00 3429
3243.53 3626
3244.07 3858
3244.61 3701
3245.14 3506
3245.68 3645
3246.22 3582
3246.76 3824
3247.29 3572
3247.83 3272
3248.37 3377
3248.91 3436
3249.44 3534
3249.98 3327
3250.52 3405
3251.06 3597
3251.59 3803
3252.13 3696
3252.67 3791
3253.21 3788
3253.75 3617
3254.28 3715
3254.82 3717
3255.36 3497
3255.90 3635
3256.44 3445
3256.97 3406
3257.51 3497
3258.05 3575
3258.59 3408
3259.13 3615
3259.67 3860
3260.20 3809
3260.74 3552
3261.28 3604
3261.82 3827
3262.36 3998
3262.90 4045
3263.44 4224
3263.97 4400
3264.51 4289
3265.05 4306
3265.59 4605
3266.13 4680
3266.67 4970
3267.21 5165
3267.75 4974
3268.29 5243
3268.83 5343
3269.36 5839
3269.90 5716
3270.44 5215
3270.98 5434
3271.52 5366
3272.06 5342
3272.60 5324
3273.14 4708
3273.68 4631
3274.22 4583
3274.76 4341
3275.30 4081
3275.84 3928
3276.38 3797
3276.92 3859
3277.46 3879
3278.00 3820
3278.54 3905
3279.08 4025
3279.62 4159
3280.16 4238
3280.70 4160
3281.24 4115
3281.78 4197
3282.32 4289
3282.86 4366
3283.40 4338
3283.94 4156
3284.48 4164
3285.02 4464
3285.56 4661
3286.10 4357
3286.64 4426
3287.18 4672
3287.72 4538
3288.26 4795
3288.81 4721
3289.35 4528
3289.89 4435
3290.43 4369
3290.97 4603
3291.51 4662
3292.05 4446
3292.59 4387
3293.13 4260
3293.67 4334
3294.22 4431
3294.76 4407
3295.30 4634
3295.84 4965
3296.38 5007
3296.92 5070
3297.46 5151
3298.01 5036
3298.55 5477
3299.09 5721
3299.63 5391
3300.17 5260
3300.71 5163
3301.26 5058
3301.80 4803
3302.34 4412
3302.88 4411
3303.42 4182
3303.97 4136
3304.51 4096
3305.05 4088
3305.59 4277
3306.13 4044
3306.68 3935
3307.22 3623
3307.76 3650
3308.30 3818
3308.85 3976
3309.39 3835
3309.93 3804
3310.47 4067
3311.02 3836
3311.56 3678
3312.10 3625
3312.64 3587
3313.19 3699
3313.73 3661
3314.27 3565
3314.82 3669
3315.36 3761
3315.90 3829
3316.45 3747
3316.99 3766
3317.53 3963
3318.07 4146
3318.62 4229
3319.16 4304
3319.70 4294
3320.25 4228
3320.79 4153
3321.34 4226
3321.88 4067
3322.42 4188
3322.97 4327
3323.51 4338
3324.05 4530
3324.60 4560
3325.14 4575
3325.68 4523
3326.23 4449
3326.77 4617
3327.32 4345
3327.86 4371
3328.40 4431
3328.95 4300
3329.49 4271
3330.04 3988
3330.58 4283
3331.13 4125
3331.67 4073
3332.21 3934
3332.76 4032
3333.30 4183
3333.85 4382
3334.39 4537
3334.94 5007
3335.48 5213
3336.03 5552
3336.57 6337
3337.12 6811
3337.66 7192
3338.21 7777
3338.75 8029
3339.30 8402
3339.84 8534
3340.39 8502
3340.93 8327
3341.48 8175
3342.02 7698
3342.57 6997
3343.11 6439
3343.66 5755
3344.20 5414
3344.75 4974
3345.29 4665
3345.84 4498
3346.38 4357
3346.93 3844
3347.47 3803
3348.02 3848
3348.57 3700
3349.11 3659
3349.66 3671
3350.20 3737
3350.75 3581
3351.30 3685
3351.84 3971
3352.39 3948
3352.93 4054
3353.48 4277
3354.03 3844
3354.57 4161
3355.12 4397
3355.66 4399
3356.21 4317
3356.76 4135
3357.30 4049
3357.85 4120
3358.40 4258
3358.94 4030
3359.49 3988
3360.04 4038
3360.58 3906
3361.13 3901
3361.68 3727
3362.22 3700
3362.77 3855
3363.32 3629
3363.86 3534
3364.41 3347
3364.96 3639
3365.50 3416
3366.05 3337
3366.60 3555
3367.15 3618
3367.69 3615
3368.24 3642
3368.79 3467
3369.34 3408
3369.88 3428
3370.43 3322
3370.98 3592
3371.53 3555
3372.07 3699
3372.62 3453
3373.17 3496
3373.72 3401
3374.26 3438
3374.81 3442
3375.36 3663
3375.91 3600
3376.46 3738
3377.00 3594
3377.55 3524
3378.10 3472
3378.65 3471
3379.20 3654
3379.74 3487
3380.29 3761
3380.84 3525
3381.39 3451
3381.94 3388
3382.49 3504
3383.04 3377
3383.58 3202
3384.13 3055
3384.68 3109
3385.23 3101
3385.78 3167
3386.33 3061
3386.88 3167
3387.43 3111
3387.97 3371
3388.52 3246
3389.07 3461
3389.62 3328
3390.17 3323
3390.72 3057
3391.27 3365
3391.82 3400
3392.37 3320
3392.92 3206
3393.47 3219
3394.01 3119
3394.56 3142
3395.11 3230
3395.66 3216
3396.21 3251
3396.76 3464
3397.31 3295
3397.86 3164
3398.41 3061
3398.96 3255
3399.51 3317
3400.06 3112
3400.61 3038
3401.16 3238
3401.71 3273
3402.26 3257
3402.81 3031
3403.36 2912
3403.91 2988
3404.46 3044
3405.01 2877
3405.56 3051
3406.11 2999
3406.66 2870
3407.21 2910
3407.76 2927
3408.32 3005
3408.87 3016
3409.42 2922
3409.97 3010
3410.52 2828
3411.07 2926
3411.62 2955
3412.17 3006
3412.72 2937
3413.27 2703
3413.82 2898
3414.37 3182
3414.93 3132
3415.48 3188
3416.03 2992
3416.58 2962
3417.13 3074
3417.68 3209
3418.23 3159
3418.78 3113
3419.34 3173
3419.89 3250
3420.44 3025
3420.99 3102
3421.54 3180
3422.09 3116
3422.65 2907
3423.20 2870
3423.75 2901
3424.30 2945
3424.85 3065
3425.40 3201
3425.96 3034
3426.51 3033
3427.06 3034
3427.61 3171
3428.17 3084
3428.72 3119
3429.27 3200
3429.82 3129
3430.37 3090
3430.93 3040
3431.48 3002
3432.03 3068
3432.58 3040
3433.14 2969
3433.69 3058
3434.24 3083
3434.79 2967
3435.35 2935
3435.90 2936
3436.45 3079
3437.01 3090
3437.56 3062
3438.11 3044
3438.66 2986
3439.22 2901
3439.77 2892
3440.32 3168
3440.88 3142
3441.43 3052
3441.98 3179
3442.54 3254
3443.09 3452
3443.64 3208
3444.20 3102
3444.75 3108
3445.30 3094
3445.86 3193
3446.41 3086
3446.97 3177
3447.52 3006
3448.07 2851
3448.63 3096
3449.18 3307
3449.73 3004
3450.29 3080
3450.84 3149
3451.40 3092
3451.95 3000
3452.50 2913
3453.06 3076
3453.61 3028
3454.17 2925
3454.72 2840
3455.28 2817
3455.83 2878
3456.38 2780
3456.94 2919
3457.49 3014
3458.05 3013
3458.60 3063
3459.16 2884
3459.71 2899
3460.27 2931
3460.82 3052
3461.38 2910
3461.93 2905
3462.49 2982
3463.04 3152
3463.60 3202
3464.15 3161
3464.71 3221
3465.26 3158
3465.82 3216
3466.37 3061
3466.93 3143
3467.48 3095
3468.04 3063
3468.59 3183
3469.15 3160
3469.70 3180
3470.26 3441
3470.82 3073
3471.37 3083
3471.93 3111
3472.48 3109
3473.04 3024
3473.59 3182
3474.15 3024
3474.71 3227
3475.26 2990
3475.82 2900
3476.37 3042
3476.93 2944
3477.49 3047
3478.04 3202
3478.60 3226
3479.16 3443
3479.71 3410
3480.27 3293
3480.82 3409
3481.38 3259
3481.94 3194
3482.49 3283
3483.05 3391
3483.61 3336
3484.16 3401
3484.72 3486
3485.28 3533
3485.83 3483
3486.39 3490
3486.95 3473
3487.50 3310
3488.06 3515
3488.62 3615
3489.18 3532
3489.73 3644
3490.29 3771
3490.85 3639
3491.40 3711
3491.96 3903
3492.52 4159
3493.08 4275
3493.63 4401
3494.19 4768
3494.75 5171
3495.31 5072
3495.86 5357
3496.42 5224
3496.98 5158
3497.54 5123
3498.09 4942
3498.65 4787
3499.21 4877
3499.77 5157
3500.33 5355
3500.88 5779
3501.44 5939
3502.00 5908
3502.56 6241
3503.12 6630
3503.67 6665
3504.23 6675
3504.79 6447
3505.35 6369
3505.91 6174
3506.47 5899
3507.03 6037
3507.58 5847
3508.14 5611
3508.70 5286
3509.26 5434
3509.82 5500
3510.38 5393
3510.94 4952
3511.49 4752
3512.05 4744
3512.61 4508
3513.17 4251
3513.73 4094
3514.29 3962
3514.85 4177
3515.41 3852
3515.97 3926
3516.53 3989
3517.09 3956
3517.64 4083
3518.20 3812
3518.76 3975
3519.32 3919
3519.88 3897
3520.44 3658
3521.00 3666
3521.56 3893
3522.12 4209
3522.68 4068
3523.24 4280
3523.80 4200
3524.36 4311
3524.92 4613
3525.48 4813
3526.04 4891
3526.60 5000
3527.16 4932
3527.72 4867
3528.28 4799
3528.84 4993
3529.40 4988
3529.96 4512
3530.52 4580
3531.08 4408
3531.64 3900
3532.20 3918
3532.76 3752
3533.32 3576
3533.89 3591
3534.45 3482
3535.01 3550
3535.57 3582
3536.13 3242
3536.69 3409
3537.25 3454
3537.81 3507
3538.37 3697
3538.93 3675
3539.49 3681
3540.06 3580
3540.62 3327
3541.18 3497
3541.74 3642
3542.30 3717
3542.86 3832
3543.42 3938
3543.98 3755
3544.55 3826
3545.11 3688
3545.67 3583
3546.23 3765
3546.79 3806
3547.35 3677
3547.92 3638
3548.48 3737
3549.04 3727
3549.60 3326
3550.16 3309
3550.72 3449
3551.29 3352
3551.85 3353
3552.41 3214
3552.97 3438
3553.54 3218
3554.10 3238
3554.66 3214
3555.22 3182
3555.78 3167
3556.35 3135
3556.91 3384
3557.47 3328
3558.03 3341
3558.60 3227
3559.16 3292
3559.72 3173
3560.29 3229
3560.85 3244
3561.41 3222
3561.97 3207
3562.54 3229
3563.10 3319
3563.66 3519
3564.23 3458
3564.79 3498
3565.35 3563
3565.91 3284
3566.48 3427
3567.04 3368
3567.60 3318
3568.17 3214
3568.73 3132
3569.29 3160
3569.86 3166
3570.42 3067
3570.99 3153
3571.55 3294
3572.11 3107
3572.68 2964
3573.24 3166
3573.80 3076
3574.37 3099
3574.93 3214
3575.50 3376
3576.06 3112
3576.62 3108
3577.19 3478
3577.75 3246
3578.32 3220
3578.88 3277
3579.44 3138
3580.01 3294
3580.57 3138
3581.14 3262
3581.70 3004
3582.27 2922
3582.83 2969
3583.40 3144
3583.96 3231
3584.52 3054
3585.09 3068
3585.65 2912
3586.22 2960
3586.78 3027
3587.35 3008
3587.91 3042
3588.48 2941
3589.04 2892
3589.61 2911
3590.17 2875
3590.74 2779
3591.30 2853
3591.87 2861
3592.43 2970
3593.00 3021
3593.56 3087
3594.13 3276
3594.70 3135
3595.26 3397
3595.83 3257
3596.39 3057
3596.96 3131
3597.52 3195
3598.09 3210
3598.65 2990
3599.22 3225
3599.79 3215
3600.35 3330
3600.92 3396
3601.48 3352
3602.05 3507
3602.62 3656
3603.18 3661
3603.75 3810
3604.32 3631
3604.88 3556
3605.45 3747
3606.01 3783
3606.58 3584
3607.15 3722
3607.71 3497
3608.28 3313
3608.85 3565
3609.41 3330
3609.98 3213
3610.55 3267
3611.11 3279
3611.68 3013
3612.25 2944
3612.81 3294
3613.38 3264
3613.95 3121
3614.51 3027
3615.08 3285
3615.65 3399
3616.22 3723
3616.78 4233
3617.35 4912
3617.92 5314
3618.48 5946
3619.05 6690
3619.62 7205
3620.19 7582
3620.75 8905
3621.32 9354
3621.89 9935
3622.46 9856
3623.02 9723
3623.59 9809
3624.16 8797
3624.73 8404
3625.30 7358
3625.86 6546
3626.43 6027
3627.00 5415
3627.57 4656
3628.14 4392
3628.70 4105
3629.27 3892
3629.84 3762
3630.41 3477
3630.98 3322
3631.55 3209
3632.11 3227
3632.68 3128
3633.25 3273
3633.82 3407
3634.39 3180
3634.96 3328
3635.52 3317
3636.09 3109
3636.66 3255
3637.23 3338
3637.80 3198
3638.37 3001
3638.94 3014
3639.51 3122
3640.08 3221
3640.64 3159
3641.21 3113
3641.78 3292
3642.35 3481
3642.92 3417
3643.49 3655
3644.06 3501
3644.63 3503
3645.20 3890
3645.77 3662
3646.34 3885
3646.91 4229
3647.48 4117
3648.05 4184
3648.62 4352
3649.19 4270
3649.76 4282
3650.33 4528
3650.90 4499
3651.47 4511
3652.03 4387
3652.60 4503
3653.17 4310
3653.75 4532
3654.32 4371
3654.89 4241
3655.46 4125
3656.03 4019
3656.60 3961
3657.17 3828
3657.74 4110
3658.31 4472
3658.88 4498
3659.45 4178
3660.02 4591
3660.59 4548
3661.16 4505
3661.73 4468
3662.30 4241
3662.87 4156
3663.44 4183
3664.01 4333
3664.59 4157
3665.16 3813
3665.73 3794
3666.30 3563
3666.87 3342
3667.44 3516
3668.01 3350
3668.58 3353
3669.15 3477
3669.73 3450
3670.30 3581
3670.87 3512
3671.44 3408
3672.01 3454
3672.58 3266
3673.15 3203
3673.73 3203
3674.30 3367
3674.87 3429
3675.44 3362
3676.01 3427
3676.58 3746
3677.16 3583
3677.73 3672
3678.30 3720
3678.87 3735
3679.44 3483
3680.02 3396
3680.59 3559
3681.16 3600
3681.73 3289
3682.31 3442
3682.88 3377
3683.45 3508
3684.02 3632
3684.60 3537
3685.17 3494
3685.74 3313
3686.31 3350
3686.89 3188
3687.46 3347
3688.03 3580
3688.60 3581
3689.18 3751
3689.75 3765
3690.32 3834
3690.90 4240
3691.47 4523
3692.04 4453
3692.61 4176
3693.19 4241
3693.76 4139
3694.33 4230
3694.91 4555
3695.48 4398
3696.05 3977
3696.63 3967
3697.20 3800
3697.77 3623
3698.35 3735
3698.92 3545
3699.50 3523
3700.07 3571
3700.64 3371
3701.22 3252
3701.79 3127
3702.36 3292
3702.94 3340
3703.51 3169
3704.09 3127
3704.66 3135
3705.23 3410
3705.81 3154
3706.38 3469
3706.96 3438
3707.53 3324
3708.11 3360
3708.68 3572
3709.25 3430
3709.83 3511
3710.40 3696
3710.98 3547
3711.55 3535
3712.13 3561
3712.70 3633
3713.28 3405
3713.85 3489
3714.43 3610
3715.00 3270
3715.58 3361
3716.15 3233
3716.73 3335
3717.30 3602
3717.88 3401
3718.45 3408
3719.03 3449
3719.60 3397
3720.18 3446
3720.75 3450
3721.33 3251
3721.90 3189
3722.48 3158
3723.05 3182
3723.63 3330
3724.20 3297
3724.78 2997
3725.36 2934
3725.93 3250
3726.51 3020
3727.08 2955
3727.66 3025
3728.23 3177
3728.81 3170
3729.39 3129
3729.96 3275
3730.54 3207
3731.11 3395
3731.69 3297
3732.27 3412
3732.84 3713
3733.42 3831
3734.00 4181
3734.57 4616
3735.15 4661
3735.72 4679
3736.30 5023
3736.88 5120
3737.45 5490
3738.03 5254
3738.61 5011
3739.18 5064
3739.76 5043
3740.34 4549
3740.92 4405
3741.49 4056
3742.07 3869
3742.65 3590
3743.22 3469
3743.80 3309
3744.38 3312
3744.95 3087
3745.53 3145
3746.11 3051
3746.69 2993
3747.26 3421
3747.84 3325
3748.42 3217
3749.00 3242
3749.57 3325
3750.15 3299
3750.73 3101
3751.31 3245
3751.88 3119
3752.46 3161
3753.04 3217
3753.62 3064
3754.19 3165
3754.77 3121
3755.35 3136
3755.93 3134
3756.51 3325
3757.08 3093
3757.66 3222
3758.24 3278
3758.82 3110
3759.40 3037
3759.98 3075
3760.55 3091
3761.13 3166
3761.71 3360
3762.29 3257
3762.87 3149
3763.45 3295
3764.03 3301
3764.60 3467
3765.18 3400
3765.76 3367
3766.34 3446
3766.92 3479
3767.50 3669
3768.08 3598
3768.66 3256
3769.24 3208
3769.81 3332
3770.39 3259
3770.97 3148
3771.55 3111
3772.13 3100
3772.71 3208
3773.29 3111
3773.87 3299
3774.45 3358
3775.03 3197
3775.61 3309
3776.19 3222
3776.77 3236
3777.35 3324
3777.93 3217
3778.51 3149
3779.09 3216
3779.67 3011
3780.25 3066
3780.83 3019
3781.41 2841
3781.99 2757
3782.57 2890
3783.15 2996
3783.73 2771
3784.31 2861
3784.89 2676
3785.47 2814
3786.05 3010
3786.63 3113
3787.21 3100
3787.79 3075
3788.37 3019
3788.95 2758
3789.53 2772
3790.11 2906
3790.69 2953
3791.27 2853
3791.85 2996
3792.43 2924
3793.01 2832
3793.59 2892
3794.18 2986
3794.76 2968
3795.34 2960
3795.92 2809
3796.50 2827
3797.08 3081
3797.66 2893
3798.24 2898
3798.83 2766
3799.41 2818
3799.99 2888
3800.57 2755
3801.15 2833
3801.73 2982
3802.31 2833
3802.90 2792
3803.48 2979
3804.06 2895
3804.64 2854
3805.22 2921
3805.80 2845
3806.39 2957
3806.97 3100
3807.55 3100
3808.13 3062
3808.71 3113
3809.30 3090
3809.88 3012
3810.46 2969
3811.04 2896
3811.63 3065
3812.21 3188
3812.79 3163
3813.37 3149
3813.95 3182
3814.54 3093
3815.12 3062
3815.70 3031
3816.29 3200
3816.87 3118
3817.45 3125
3818.03 3038
3818.62 2977
3819.20 3022
3819.78 3049
3820.36 3009
3820.95 3046
3821.53 3101
3822.11 3016
3822.70 2918
3823.28 2839
3823.86 2922
3824.45 2846
3825.03 2979
3825.61 2770
3826.20 3053
3826.78 3019
3827.36 2983
3827.95 2917
3828.53 2898
3829.11 2834
3829.70 3023
3830.28 2979
3830.87 2780
3831.45 2942
3832.03 3033
3832.62 3206
3833.20 3238
3833.79 3322
3834.37 3323
3834.95 3384
3835.54 3250
3836.12 3265
3836.71 3267
3837.29 3306
3837.87 3233
3838.46 2994
3839.04 3020
3839.63 3190
3840.21 3216
3840.80 3133
3841.38 3008
3841.97 3006
3842.55 3055
3843.13 3032
3843.72 3122
3844.30 3080
3844.89 3107
3845.47 3078
3846.06 3026
3846.64 3171
3847.23 2953
3847.81 3052
3848.40 3179
3848.98 3130
3849.57 3013
3850.15 3025
3850.74 3193
3851.33 3199
3851.91 3211
3852.50 3358
3853.08 3154
3853.67 3001
3854.25 3095
3854.84 3221
3855.42 3288
3856.01 3080
3856.60 3208
3857.18 3219
3857.77 3281
3858.35 3185
3858.94 3430
3859.52 3488
3860.11 3909
3860.70 4184
3861.28 4661
3861.87 4951
3862.45 5524
3863.04 6204
3863.63 6679
3864.21 6845
3864.80 7231
3865.39 7809
3865.97 7974
3866.56 8011
3867.15 7544
3867.73 7149
3868.32 6941
3868.91 6236
3869.49 5630
3870.08 5168
3870.67 4635
3871.25 4137
3871.84 4049
3872.43 3861
3873.01 3724
3873.60 3451
3874.19 3692
3874.77 3572
3875.36 3292
3875.95 3298
3876.54 3424
3877.12 3366
3877.71 3433
3878.30 3409
3878.89 3386
3879.47 3469
3880.06 3437
3880.65 3305
3881.24 3199
3881.82 3243
3882.41 3208
3883.00 2984
3883.59 3129
3884.17 2995
3884.76 3021
3885.35 2920
3885.94 2941
3886.53 2979
3887.11 3132
3887.70 3155
3888.29 3061
3888.88 3126
3889.47 3344
3890.05 3471
3890.64 3264
3891.23 3365
3891.82 3781
3892.41 3837
3893.00 4017
3893.59 3918
3894.17 4163
3894.76 3793
3895.35 3858
3895.94 3934
3896.53 3985
3897.12 3921
3897.71 3911
3898.30 3907
3898.88 3685
3899.47 3845
3900.06 3915
3900.65 3931
3901.24 4019
3901.83 3736
3902.42 3600
3903.01 3839
3903.60 4107
3904.19 4074
3904.78 3956
3905.37 4006
3905.95 3814
3906.54 3753
3907.13 3860
3907.72 3743
3908.31 3591
3908.90 3488
3909.49 3272
3910.08 3282
3910.67 3185
3911.26 3359
3911.85 3364
3912.44 3306
3913.03 3197
3913.62 3132
3914.21 3123
3914.80 2982
3915.39 2849
3915.98 2946
3916.57 3050
3917.16 3014
3917.75 2995
3918.34 3000
3918.93 2885
3919.52 2852
3920.12 2983
3920.71 2947
3921.30 2827
3921.89 2912
3922.48 2928
3923.07 2985
3923.66 3058
3924.25 2969
3924.84 3077
3925.43 3126
3926.02 3058
3926.61 2986
3927.20 2888
3927.80 2970
3928.39 3207
3928.98 2914
3929.57 2838
3930.16 3069
3930.75 2968
3931.34 3175
3931.94 3225
3932.53 3411
3933.12 3247
3933.71 3189
3934.30 3035
3934.89 3266
3935.48 3366
3936.08 3263
3936.67 3189
3937.26 3079
3937.85 2937
3938.44 2926
3939.04 2947
3939.63 2913
3940.22 2977
3940.81 2915
3941.40 2563
3942.00 2723
3942.59 2781
3943.18 3166
3943.77 3163
3944.37 2995
3944.96 2972
3945.55 3170
3946.14 3088
3946.74 3041
3947.33 2956
3947.92 2951
3948.51 3034
3949.11 3030
3949.70 3009
3950.29 2981
3950.88 2996
3951.48 3161
3952.07 3151
3952.66 2812
3953.26 2885
3953.85 2804
3954.44 2844
3955.04 2802
3955.63 2851
3956.22 2900
3956.82 2798
3957.41 2734
3958.00 2567
3958.60 2875
3959.19 3018
3959.78 2939
3960.38 2942
3960.97 2907
3961.56 2909
3962.16 2934
3962.75 2910
3963.34 2892
3963.94 2858
3964.53 2824
3965.13 2932
3965.72 2798
3966.31 2650
3966.91 2741
3967.50 2809
3968.10 2807
3968.69 2807
3969.28 2825
3969.88 2906
3970.47 3021
3971.07 2972
3971.66 2946
3972.26 2919
3972.85 2921
3973.45 2904
3974.04 2903
3974.63 2886
3975.23 2963
3975.82 2910
3976.42 2863
3977.01 2562
3977.61 2625
3978.20 2789
3978.80 3074
3979.39 2849
3979.99 2913
3980.58 2682
3981.18 2796
3981.77 2893
3982.37 2721
3982.96 2712
3983.56 2846
3984.15 2874
3984.75 2799
3985.35 2656
3985.94 2649
3986.54 2711
3987.13 2834
3987.73 2905
3988.32 3000
3988.92 2919
3989.51 2873
3990.11 2859
3990.71 3058
3991.30 3250
3991.90 3034
3992.49 2957
3993.09 2922
3993.69 2850
3994.28 2757
3994.88 3125
3995.47 3035
3996.07 3078
3996.67 3110
3997.26 3042
3997.86 3096
3998.46 3121
3999.05 3166
3999.65 3128
4000.25 3173
4000.84 3351
4001.44 3349
4002.04 3151
4002.63 3160
4003.23 3361
4003.83 3428
4004.42 3330
4005.02 3211
4005.62 3264
4006.21 3299
4006.81 3190
4007.41 3207
4008.01 3256
4008.60 3359
4009.20 3360
4009.80 3237
4010.39 3509
4010.99 3393
4011.59 3387
4012.19 3226
4012.78 3427
4013.38 3469
4013.98 3509
4014.58 3536
4015.17 3805
4015.77 3879
4016.37 3859
4016.97 3926
4017.57 3897
4018.16 4152
4018.76 4603
4019.36 4806
4019.96 4896
4020.56 5163
4021.15 5317
4021.75 5336
4022.35 4915
4022.95 4900
4023.55 4788
4024.14 4428
4024.74 4277
4025.34 3974
4025.94 3824
4026.54 3716
4027.14 3733
4027.74 3644
4028.33 3305
4028.93 3599
4029.53 3715
4030.13 3624
4030.73 3480
4031.33 3490
4031.93 3638
4032.53 3595
4033.12 3710
4033.72 3690
4034.32 3457
4034.92 3345
4035.52 3321
4036.12 3335
4036.72 3373
4037.32 3114
4037.92 3297
4038.52 3224
4039.12 3175
4039.72 3226
4040.32 3323
4040.92 3144
4041.52 3103
4042.12 2970
4042.71 3193
4043.31 3181
4043.91 2953
4044.51 2978
4045.11 2883
4045.71 2898
4046.31 3072
4046.91 3251
4047.51 2968
4048.11 2883
4048.71 2898
4049.31 3068
4049.91 3074
4050.52 3215
4051.12 3344
4051.72 3265
4052.32 3074
4052.92 3194
4053.52 3270
4054.12 3183
4054.72 3181
4055.32 3179
4055.92 3366
4056.52 3356
4057.12 3310
4057.72 3357
4058.32 3137
4058.92 3053
4059.52 3282
4060.13 3185
4060.73 3180
4061.33 3062
4061.93 2951
4062.53 2922
4063.13 2956
4063.73 2900
4064.33 2770
4064.94 2852
4065.54 2808
4066.14 2644
4066.74 2690
4067.34 2952
4067.94 2720
4068.54 2818
4069.15 2739
4069.75 2838
4070.35 2933
4070.95 2948
4071.55 2857
4072.16 2644
4072.76 2799
4073.36 2816
4073.96 2657
4074.56 2726
4075.17 2769
4075.77 2744
4076.37 2805
4076.97 2784
4077.57 2731
4078.18 2614
4078.78 2697
4079.38 2665
4079.98 2711
4080.59 2653
4081.19 2625
4081.79 2715
4082.39 2722
4083.00 2545
4083.60 2417
4084.20 2496
4084.81 2612
4085.41 2768
4086.01 2696
4086.61 2552
4087.22 2584
4087.82 2633
4088.42 2625
4089.03 2617
4089.63 2868
4090.23 2794
4090.84 2531
4091.44 2429
4092.04 2461
4092.65 2736
4093.25 2805
4093.85 2814
4094.46 2712
4095.06 2728
4095.66 2704
4096.27 2621
4096.87 2665
4097.48 2779
4098.08 2808
4098.68 2789
4099.29 2805
4099.89 2861
4100.49 2885
4101.10 2983
4101.70 2697
4102.31 2701
4102.91 2570
4103.52 2554
4104.12 2422
4104.72 2456
4105.33 2445
4105.93 2597
4106.54 2570
4107.14 2587
4107.75 2526
4108.35 2404
4108.96 2567
4109.56 2502
4110.16 2554
4110.77 2759
4111.37 2761
4111.98 2644
4112.58 2626
4113.19 2592
4113.79 2472
4114.40 2502
4115.00 2538
4115.61 2549
4116.21 2629
4116.82 2610
4117.42 2498
4118.03 2433
4118.64 2545
4119.24 2565
4119.85 2486
4120.45 2624
4121.06 2651
4121.66 2588
4122.27 2399
4122.87 2475
4123.48 2454
4124.09 2617
4124.69 2679
4125.30 2405
4125.90 2577
4126.51 2692
4127.11 2575
4127.72 2511
4128.33 2695
4128.93 2775
4129.54 2641
4130.14 2703
4130.75 2666
4131.36 2655
4131.96 2754
4132.57 2567
4133.18 2740
4133.78 2718
4134.39 2785
4135.00 2621
4135.60 2789
4136.21 2801
4136.82 2931
4137.42 3003
4138.03 2753
4138.64 3006
4139.24 2866
4139.85 2864
4140.46 3086
4141.06 3000
4141.67 3172
4142.28 3388
4142.88 3380
4143.49 3600
4144.10 3322
4144.71 3540
4145.31 3232
4145.92 3116
4146.53 3073
4147.14 3021
4147.74 2905
4148.35 2950
4148.96 2962
4149.57 2835
4150.17 2705
4150.78 2709
4151.39 2717
4152.00 2617
4152.60 2581
4153.21 2534
4153.82 2555
4154.43 2448
4155.04 2412
4155.64 2528
4156.25 2647
4156.86 2447
4157.47 2486
4158.08 2644
4158.69 2445
4159.29 2740
4159.90 2689
4160.51 2633
4161.12 2604
4161.73 2535
4162.34 2514
4162.94 2538
4163.55 2605
4164.16 2546
4164.77 2425
4165.38 2498
4165.99 2573
4166.60 2649
4167.21 2588
4167.81 2704
4168.42 2584
4169.03 2811
4169.64 2833
4170.25 2708
4170.86 2518
4171.47 2692
4172.08 2635
4172.69 2712
4173.30 2717
4173.91 2610
4174.52 2617
4175.13 2695
4175.74 2701
4176.34 2768
4176.95 2703
4177.56 2728
4178.17 2788
4178.78 2853
4179.39 2943
4180.00 3018
4180.61 2882
4181.22 2751
4181.83 2772
4182.44 2747
4183.05 2874
4183.66 2554
4184.27 2760
4184.88 2862
4185.49 2821
4186.10 2556
4186.71 2701
4187.32 2687
4187.93 2759
4188.55 2654
4189.16 2596
4189.77 2573
4190.38 2680
4190.99 2594
4191.60 2588
4192.21 2571
4192.82 2495
4193.43 2586
4194.04 2659
4194.65 2747
4195.26 2834
4195.87 2747
4196.49 2822
4197.10 2842
4197.71 2678
4198.32 2827
4198.93 2956
4199.54 2767
4200.15 2817
4200.76 2892
4201.38 2824
4201.99 2995
4202.60 2913
4203.21 2740
4203.82 2755
4204.43 2786
4205.04 2631
4205.66 2736
4206.27 2533
4206.88 2780
4207.49 2827
4208.10 2791
4208.72 2704
4209.33 2675
4209.94 2606
4210.55 2783
4211.16 2807
4211.78 2786
4212.39 2773
4213.00 2776
4213.61 2915
4214.22 2903
4214.84 2903
4215.45 2817
4216.06 2798
4216.67 2914
4217.29 3128
4217.90 3060
4218.51 3108
4219.13 3049
4219.74 3124
4220.35 3247
4220.96 3218
4221.58 3533
4222.19 3660
4222.80 3981
4223.42 4197
4224.03 4544
4224.64 4752
4225.25 5233
4225.87 5366
4226.48 5499
4227.09 5652
4227.71 5557
4228.32 5744
4228.93 5567
4229.55 5574
4230.16 5268
4230.77 4999
4231.39 4698
4232.00 4361
4232.62 4276
4233.23 4041
4233.84 3807
4234.46 3909
4235.07 3613
4235.68 3749
4236.30 3890
4236.91 3630
4237.53 3823
4238.14 3711
4238.75 3688
4239.37 3598
4239.98 3522
4240.60 3591
4241.21 3482
4241.83 3415
4242.44 3293
4243.05 3275
4243.67 3264
4244.28 3140
4244.90 2954
4245.51 3127
4246.13 2829
4246.74 2912
4247.36 2871
4247.97 2689
4248.59 2902
4249.20 2879
4249.82 2887
4250.43 2897
4251.05 3123
4251.66 2983
4252.28 3115
4252.89 2974
4253.51 2721
4254.12 2870
4254.74 3085
4255.35 3073
4255.97 2985
4256.58 2970
4257.20 3096
4257.81 3047
4258.43 3060
4259.05 2828
4259.66 2958
4260.28 3005
4260.89 3157
4261.51 3087
4262.12 3051
4262.74 3005
4263.36 3182
4263.97 2930
4264.59 3358
4265.20 3203
4265.82 3072
4266.44 3095
4267.05 3048
4267.67 3156
4268.28 3071
4268.90 3051
4269.52 3081
4270.13 3128
4270.75 3000
4271.37 3037
4271.98 3095
4272.60 2936
4273.22 2918
4273.83 2789
4274.45 2894
4275.07 2994
4275.68 3023
4276.30 2965
4276.92 2973
4277.53 2952
4278.15 3035
4278.77 3060
4279.38 2901
4280.00 3015
4280.62 2805
4281.24 2867
4281.85 2771
4282.47 2977
4283.09 2881
4283.70 2858
4284.32 2786
4284.94 2758
4285.56 2658
4286.17 2643
4286.79 2545
4287.41 2597
4288.03 2570
4288.65 2442
4289.26 2374
4289.88 2345
4290.50 2533
4291.12 2482
4291.73 2554
4292.35 2528
4292.97 2518
4293.59 2514
4294.21 2595
4294.83 2435
4295.44 2445
4296.06 2604
4296.68 2516
4297.30 2507
4297.92 2594
4298.54 2754
4299.15 2631
4299.77 2555
4300.39 2580
4301.01 2666
4301.63 2543
4302.25 2651
4302.87 2681
4303.48 2663
4304.10 2659
4304.72 2721
4305.34 2664
4305.96 2676
4306.58 2510
4307.20 2694
4307.82 2660
4308.44 2702
4309.06 2551
4309.67 2551
4310.29 2671
4310.91 2617
4311.53 2559
4312.15 2677
4312.77 2754
4313.39 2794
4314.01 2803
4314.63 2681
4315.25 2578
4315.87 2658
4316.49 2606
4317.11 2649
4317.73 2510
4318.35 2551
4318.97 2591
4319.59 2517
4320.21 2654
4320.83 2681
4321.45 2695
4322.07 2552
4322.69 2589
4323.31 2576
4323.93 2544
4324.55 2683
4325.17 2824
4325.79 2852
4326.41 2891
4327.03 2877
4327.65 3156
4328.27 3374
4328.89 3178
4329.51 3155
4330.13 3124
4330.76 2921
4331.38 3036
4332.00 2941
4332.62 2789
4333.24 2837
4333.86 2680
4334.48 2713
4335.10 2757
4335.72 2681
4336.34 2726
4336.97 2863
4337.59 2938
4338.21 2958
4338.83 3057
4339.45 2926
4340.07 3031
4340.69 3048
4341.31 3162
4341.94 3157
4342.56 3460
4343.18 3566
4343.80 3365
4344.42 3231
4345.04 3324
4345.67 3112
4346.29 2963
4346.91 3195
4347.53 3331
4348.15 3577
4348.78 3647
4349.40 3864
4350.02 3892
4350.64 3890
4351.26 3886
4351.89 3935
4352.51 4006
4353.13 3735
4353.75 3584
4354.38 3493
4355.00 3492
4355.62 3271
4356.24 3083
4356.87 3114
4357.49 3027
4358.11 2799
4358.74 2681
4359.36 2778
4359.98 2729
4360.60 2797
4361.23 2830
4361.85 2786
4362.47 2743
4363.10 2729
4363.72 2678
4364.34 2543
4364.97 2645
4365.59 2643
4366.21 2794
4366.83 2639
4367.46 2774
4368.08 2670
4368.71 2556
4369.33 2756
4369.95 2801
4370.58 2844
4371.20 2711
4371.82 2596
4372.45 2633
4373.07 2687
4373.69 2433
4374.32 2354
4374.94 2348
4375.57 2556
4376.19 2535
4376.81 2384
4377.44 2291
4378.06 2452
4378.69 2540
4379.31 2498
4379.94 2649
4380.56 2477
4381.18 2524
4381.81 2492
4382.43 2522
4383.06 2518
4383.68 2628
4384.31 2541
4384.93 2624
4385.56 2437
4386.18 2525
4386.81 2532
4387.43 2523
4388.05 2577
4388.68 2462
4389.30 2541
4389.93 2633
4390.55 2561
4391.18 2364
4391.81 2284
4392.43 2346
4393.06 2414
4393.68 2448
4394.31 2384
4394.93 2473
4395.56 2383
4396.18 2529
4396.81 2663
4397.43 2432
4398.06 2444
4398.68 2539
4399.31 2581
4399.94 2428
4400.56 2338
4401.19 2510
4401.81 2439
4402.44 2512
4403.06 2503
4403.69 2470
4404.32 2419
4404.94 2399
4405.57 2491
4406.20 2550
4406.82 2555
4407.45 2640
4408.07 2617
4408.70 2802
4409.33 2683
4409.95 2764
4410.58 2681
4411.21 2692
4411.83 2719
4412.46 2692
4413.09 2698
4413.71 2668
4414.34 2766
4414.97 2663
4415.59 2844
4416.22 2815
4416.85 2783
4417.47 2709
4418.10 2544
4418.73 2568
4419.35 2451
4419.98 2503
4420.61 2464
4421.24 2415
4421.86 2407
4422.49 2481
4423.12 2571
4423.75 2504
4424.37 2673
4425.00 2531
4425.63 2497
4426.26 2472
4426.88 2387
4427.51 2384
4428.14 2509
4428.77 2436
4429.39 2293
4430.02 2140
4430.65 2338
4431.28 2231
4431.91 2111
4432.53 2311
4433.16 2306
4433.79 2201
4434.42 2256
4435.05 2304
4435.67 2315
4436.30 2372
4436.93 2335
4437.56 2432
4438.19 2411
4438.82 2348
4439.44 2277
4440.07 2252
4440.70 2461
4441.33 2343
4441.96 2152
4442.59 2289
4443.22 2380
4443.85 2377
4444.47 2426
4445.10 2303
4445.73 2409
4446.36 2437
4446.99 2553
4447.62 2385
4448.25 2333
4448.88 2334
4449.51 2393
4450.14 2428
4450.77 2576
4451.39 2627
4452.02 2591
4452.65 2381
4453.28 2487
4453.91 2522
4454.54 2447
4455.17 2576
4455.80 2475
4456.43 2368
4457.06 2549
4457.69 2694
4458.32 2520
4458.95 2492
4459.58 2485
4460.21 2303
4460.84 2383
4461.47 2445
4462.10 2518
4462.73 2331
4463.36 2230
4463.99 2285
4464.62 2324
4465.25 2148
4465.88 2168
4466.51 2243
4467.14 2424
4467.77 2295
4468.40 2226
4469.03 2262
4469.67 2291
4470.30 2181
4470.93 2173
4471.56 2342
4472.19 2334
4472.82 2258
4473.45 2490
4474.08 2487
4474.71 2425
4475.34 2415
4475.97 2165
4476.61 2240
4477.24 2192
4477.87 2281
4478.50 2293
4479.13 2298
4479.76 2357
4480.39 2395
4481.02 2380
4481.66 2346
4482.29 2193
4482.92 2252
4483.55 2501
4484.18 2483
4484.81 2389
4485.45 2471
4486.08 2437
4486.71 2654
4487.34 2610
4487.97 2517
4488.61 2331
4489.24 2263
4489.87 2419
4490.50 2463
4491.13 2464
4491.77 2640
4492.40 2535
4493.03 2657
4493.66 2599
4494.30 2505
4494.93 2417
4495.56 2398
4496.19 2362
4496.83 2443
4497.46 2584
4498.09 2528
4498.72 2472
4499.36 2412
4499.99 2472
4500.62 2475
4501.25 2418
4501.89 2492
4502.52 2680
4503.15 2571
4503.79 2674
4504.42 2774
4505.05 2735
4505.69 2684
4506.32 2636
4506.95 2705
4507.59 2605
4508.22 2626
4508.85 2648
4509.49 2498
4510.12 2630
4510.75 2614
4511.39 2581
4512.02 2543
4512.65 2659
4513.29 2546
4513.92 2496
4514.56 2658
4515.19 2824
4515.82 2649
4516.46 2694
4517.09 2615
4517.73 2620
4518.36 2654
4518.99 2514
4519.63 2566
4520.26 2579
4520.90 2594
4521.53 2718
4522.16 2569
4522.80 2799
4523.43 2722
4524.07 2614
4524.70 2646
4525.34 2778
4525.97 2737
4526.61 2882
4527.24 2889
4527.88 2974
4528.51 3082
4529.15 3223
4529.78 3301
4530.42 3692
4531.05 4059
4531.69 4400
4532.32 4806
4532.96 5513
4533.59 5635
4534.23 6206
4534.86 6944
4535.50 7372
4536.13 7301
4536.77 7261
4537.40 7232
4538.04 6903
4538.67 6297
4539.31 6043
4539.94 5225
4540.58 4687
4541.22 4252
4541.85 3783
4542.49 3423
4543.12 3423
4543.76 3374
4544.40 3225
4545.03 2867
4545.67 2813
4546.30 2854
4546.94 2870
4547.58 2786
4548.21 2878
4548.85 2810
4549.48 2875
4550.12 2859
4550.76 2973
4551.39 2926
4552.03 2974
4552.67 2976
4553.30 3045
4553.94 3064
4554.58 3167
4555.21 2952
4555.85 2982
4556.49 3167
4557.12 3016
4557.76 2884
4558.40 2878
4559.03 2685
4559.67 2788
4560.31 2761
4560.94 2728
4561.58 2674
4562.22 2898
4562.86 2894
4563.49 2928
4564.13 2994
4564.77 2985
4565.41 2878
4566.04 2992
4566.68 2937
4567.32 3085
4567.96 3007
4568.59 3126
4569.23 3028
4569.87 3133
4570.51 3180
4571.14 3054
4571.78 3325
4572.42 3355
4573.06 3304
4573.70 3395
4574.33 3564
4574.97 3281
4575.61 3353
4576.25 3343
4576.89 3148
4577.52 3131
4578.16 2975
4578.80 2969
4579.44 2771
4580.08 2693
4580.72 2730
4581.35 2859
4581.99 2733
4582.63 2773
4583.27 2785
4583.91 2917
4584.55 2670
4585.19 2577
4585.83 2539
4586.46 2635
4587.10 2755
4587.74 2769
4588.38 2711
4589.02 2750
4589.66 2560
4590.30 2840
4590.94 2893
4591.58 2736
4592.22 2642
4592.85 2651
4593.49 2728
4594.13 2789
4594.77 2831
4595.41 2637
4596.05 2739
4596.69 2573
4597.33 2880
4597.97 2622
4598.61 2470
4599.25 2618
4599.89 2593
4600.53 2442
4601.17 2387
4601.81 2495
4602.45 2561
4603.09 2515
4603.73 2550
4604.37 2609
4605.01 2410
4605.65 2441
4606.29 2564
4606.93 2521
4607.57 2571
4608.21 2698
4608.85 2814
4609.49 2753
4610.13 2946
4610.77 2991
4611.41 2751
4612.05 2730
4612.70 2771
4613.34 2837
4613.98 2642
4614.62 2646
4615.26 2771
4615.90 2634
4616.54 2633
4617.18 2555
4617.82 2557
4618.46 2608
4619.10 2510
4619.75 2412
4620.39 2367
4621.03 2393
4621.67 2490
4622.31 2410
4622.95 2418
4623.59 2431
4624.24 2622
4624.88 2460
4625.52 2364
4626.16 2265
4626.80 2346
4627.44 2351
4628.09 2390
4628.73 2359
4629.37 2402
4630.01 2568
4630.65 2529
4631.29 2518
4631.94 2381
4632.58 2461
4633.22 2469
4633.86 2337
4634.51 2360
4635.15 2261
4635.79 2370
4636.43 2581
4637.07 2417
4637.72 2541
4638.36 2542
4639.00 2698
4639.64 2557
4640.29 2805
4640.93 2891
4641.57 2802
4642.21 2918
4642.86 3035
4643.50 3060
4644.14 3214
4644.79 3006
4645.43 2845
4646.07 2819
4646.72 2715
4647.36 2959
4648.00 2806
4648.64 2762
4649.29 2507
4649.93 2438
4650.57 2645
4651.22 2924
4651.86 2833
4652.50 2919
4653.15 3009
4653.79 2906
4654.44 3125
4655.08 3296
4655.72 3334
4656.37 3617
4657.01 3587
4657.65 3424
4658.30 3712
4658.94 3500
4659.59 3521
4660.23 3190
4660.87 3142
4661.52 3021
4662.16 2725
4662.81 2497
4663.45 2465
4664.09 2578
4664.74 2570
4665.38 2246
4666.03 2301
4666.67 2368
4667.32 2467
4667.96 2454
4668.61 2329
4669.25 2202
4669.89 2181
4670.54 2316
4671.18 2488
4671.83 2366
4672.47 2305
4673.12 2426
4673.76 2380
4674.41 2393
4675.05 2302
4675.70 2246
4676.34 2383
4676.99 2376
4677.63 2314
4678.28 2184
4678.92 2291
4679.57 2461
4680.22 2293
4680.86 2326
4681.51 2524
4682.15 2321
4682.80 2421
4683.44 2517
4684.09 2335
4684.73 2358
4685.38 2553
4686.03 2452
4686.67 2358
4687.32 2368
4687.96 2364
4688.61 2368
4689.25 2488
4689.90 2404
4690.55 2617
4691.19 2234
4691.84 2406
4692.49 2487
4693.13 2391
4693.78 2265
4694.42 2394
4695.07 2541
4695.72 2451
4696.36 2271
4697.01 2175
4697.66 2355
4698.30 2316
4698.95 2318
4699.60 2356
4700.24 2332
4700.89 2382
4701.54 2381
4702.18 2393
4702.83 2529
4703.48 2467
4704.12 2412
4704.77 2278
4705.42 2246
4706.07 2426
4706.71 2334
4707.36 2251
4708.01 2262
4708.66 2302
4709.30 2327
4709.95 2361
4710.60 2267
4711.24 2329
4711.89 2316
4712.54 2398
4713.19 2425
4713.84 2318
4714.48 2305
4715.13 2341
4715.78 2214
4716.43 2392
4717.07 2290
4717.72 2222
4718.37 2210
4719.02 2295
4719.67 2337
4720.31 2334
4720.96 2409
4721.61 2340
4722.26 2466
4722.91 2363
4723.56 2554
4724.20 2598
4724.85 2691
4725.50 2580
4726.15 2495
4726.80 2645
4727.45 2637
4728.10 2702
4728.74 2667
4729.39 2506
4730.04 2524
4730.69 2632
4731.34 2668
4731.99 2765
4732.64 2448
4733.29 2492
4733.94 2375
4734.58 2261
4735.23 2335
4735.88 2330
4736.53 2171
4737.18 2271
4737.83 2383
4738.48 2313
4739.13 2296
4739.78 2341
4740.43 2287
4741.08 2276
4741.73 2234
4742.38 2196
4743.03 2298
4743.68 2303
4744.33 2201
4744.98 2300
4745.63 2478
4746.28 2308
4746.93 2158
4747.58 2267
4748.23 2393
4748.88 2542
4749.53 2450
4750.18 2355
4750.83 2486
4751.48 2500
4752.13 2293
4752.78 2323
4753.43 2536
4754.08 2608
4754.73 2639
4755.38 2495
4756.03 2518
4756.68 2638
4757.33 2621
4757.98 2727
4758.63 2562
4759.28 2574
4759.93 2641
4760.59 2594
4761.24 2412
4761.89 2278
4762.54 2396
4763.19 2407
4763.84 2326
4764.49 2543
4765.14 2628
4765.79 2546
4766.45 2472
4767.10 2558
4767.75 2677
4768.40 2668
4769.05 2654
4769.70 2958
4770.35 2696
4771.01 2761
4771.66 2880
4772.31 2648
4772.96 2646
4773.61 2593
4774.26 2560
4774.92 2413
4775.57 2318
4776.22 2324
4776.87 2313
4777.52 2338
4778.18 2279
4778.83 2146
4779.48 2303
4780.13 2275
4780.79 2320
4781.44 2458
4782.09 2372
4782.74 2400
4783.40 2375
4784.05 2323
4784.70 2284
4785.35 2266
4786.01 2364
4786.66 2368
4787.31 2293
4787.96 2272
4788.62 2280
4789.27 2202
4789.92 2341
4790.58 2306
4791.23 2297
4791.88 2289
4792.53 2269
4793.19 2170
4793.84 2305
4794.49 2230
4795.15 2242
4795.80 2320
4796.45 2290
4797.11 2577
4797.76 2409
4798.41 2426
4799.07 2351
4799.72 2252
4800.37 2275
4801.03 2344
4801.68 2277
4802.34 2368
4802.99 2401
4803.64 2340
4804.30 2359
4804.95 2359
4805.61 2419
4806.26 2382
4806.91 2111
4807.57 2318
4808.22 2306
4808.88 2207
4809.53 2165
4810.18 2288
4810.84 2237
4811.49 2238
4812.15 2218
4812.80 2129
4813.46 2209
4814.11 2285
4814.77 2130
4815.42 2210
4816.07 2216
4816.73 2260
4817.38 2400
4818.04 2344
4818.69 2187
4819.35 2343
4820.00 2349
4820.66 2429
4821.31 2556
4821.97 2314
4822.62 2305
4823.28 2520
4823.93 2490
4824.59 2382
4825.24 2466
4825.90 2549
4826.56 2510
4827.21 2355
4827.87 2430
4828.52 2396
4829.18 2456
4829.83 2565
4830.49 2399
4831.14 2544
4831.80 2449
4832.46 2469
4833.11 2500
4833.77 2629
4834.42 2720
4835.08 2671
4835.74 2675
4836.39 2664
4837.05 2812
4837.70 2855
4838.36 2940
4839.02 3116
4839.67 3159
4840.33 3352
4840.99 3590
4841.64 3826
4842.30 3726
4842.96 3631
4843.61 3532
4844.27 3543
4844.92 3369
4845.58 3294
4846.24 2972
4846.90 2906
4847.55 2836
4848.21 2726
4848.87 2802
4849.52 2610
4850.18 2604
4850.84 2731
4851.49 2460
4852.15 2594
4852.81 2726
4853.47 2712
4854.12 2648
4854.78 2592
4855.44 2740
4856.09 2836
4856.75 3035
4857.41 2765
4858.07 2768
4858.72 2767
4859.38 2790
4860.04 2784
4860.70 2915
4861.36 2860
4862.01 2738
4862.67 2776
4863.33 2787
4863.99 2774
4864.64 2839
4865.30 2538
4865.96 2599
4866.62 2839
4867.28 2793
4867.94 2716
4868.59 2803
4869.25 2971
4869.91 2664
4870.57 2688
4871.23 2586
4871.89 2665
4872.54 2884
4873.20 2820
4873.86 2673
4874.52 2682
4875.18 2663
4875.84 2746
4876.50 2497
4877.16 2479
4877.81 2807
4878.47 2764
4879.13 2823
4879.79 2774
4880.45 2754
4881.11 2702
4881.77 2797
4882.43 2746
4883.09 2642
4883.75 2479
4884.41 2536
4885.06 2644
4885.72 2494
4886.38 2362
4887.04 2436
4887.70 2563
4888.36 2511
4889.02 2425
4889.68 2309
4890.34 2402
4891.00 2412
4891.66 2200
4892.32 2384
4892.98 2268
4893.64 2570
4894.30 2435
4894.96 2391
4895.62 2333
4896.28 2504
4896.94 2667
4897.60 2383
4898.26 2406
4898.92 2371
4899.58 2304
4900.24 2320
4900.90 2364
4901.56 2290
4902.22 2198
4902.88 2174
4903.54 2240
4904.21 2244
4904.87 2080
4905.53 2186
4906.19 2163
4906.85 2089
4907.51 2025
4908.17 2079
4908.83 2081
4909.49 2070
4910.15 2175
4910.81 2113
4911.48 2204
4912.14 2026
4912.80 2145
4913.46 2125
4914.12 2122
4914.78 2197
4915.44 2083
4916.11 2083
4916.77 2268
4917.43 2236
4918.09 2109
4918.75 2094
4919.41 2129
4920.07 2056
4920.74 2113
4921.40 2035
4922.06 2119
4922.72 2257
4923.38 2028
4924.05 1992
4924.71 2118
4925.37 2069
4926.03 2069
4926.69 2041
4927.36 2101
4928.02 2223
4928.68 1989
4929.34 2042
4930.01 2039
4930.67 1988
4931.33 2026
4931.99 1915
4932.66 2123
4933.32 2120
4933.98 2083
4934.64 2022
4935.31 2000
4935.97 2110
4936.63 2065
4937.30 2100
4937.96 1938
4938.62 1980
4939.28 2040
4939.95 1949
4940.61 2097
4941.27 1930
4941.94 1927
4942.60 2153
4943.26 2027
4943.93 2119
4944.59 1985
4945.25 2066
4945.92 2129
4946.58 2020
4947.24 2122
4947.91 2182
4948.57 2199
4949.23 2118
4949.90 2053
4950.56 1972
4951.23 1957
4951.89 2009
4952.55 1942
4953.22 1943
4953.88 2020
4954.55 2016
4955.21 1991
4955.87 2100
4956.54 2005
4957.20 2042
4957.87 2050
4958.53 2000
4959.20 1941
4959.86 1896
4960.52 1918
4961.19 2034
4961.85 1918
4962.52 1917
4963.18 2080
4963.85 2092
4964.51 2021
4965.18 1954
4965.84 2056
4966.51 2188
4967.17 2211
4967.84 2086
4968.50 2116
4969.17 2145
4969.83 2118
4970.50 2114
4971.16 2103
4971.83 1976
4972.49 2123
4973.16 2072
4973.82 2193
4974.49 2149
4975.15 2047
4975.82 2065
4976.48 1955
4977.15 1981
4977.82 2050
4978.48 2012
4979.15 2008
4979.81 2134
4980.48 2060
4981.14 2073
4981.81 2086
4982.48 2086
4983.14 2079
4983.81 1995
4984.47 2074
4985.14 2175
4985.81 2337
4986.47 2074
4987.14 2135
4987.81 2306
4988.47 2217
4989.14 2264
4989.80 2274
4990.47 2288
4991.14 2236
4991.80 2382
4992.47 2323
4993.14 2098
4993.80 2205
4994.47 2178
4995.14 2137
4995.80 2163
4996.47 2230
4997.14 2121
4997.80 2083
4998.47 2084
4999.14 2156
4999.81 2153
5000.47 2134
5001.14 2052
5001.81 1966
5002.47 2038
5003.14 2078
5003.81 2029
5004.48 2355
5005.14 2347
5005.81 2279
5006.48 2103
5007.15 1984
5007.81 1998
5008.48 2131
5009.15 2084
5009.82 2138
5010.49 2216
5011.15 2308
5011.82 2210
5012.49 2211
5013.16 2405
5013.83 2290
5014.49 2096
5015.16 2151
5015.83 2143
5016.50 2132
5017.17 2217
5017.83 2359
5018.50 2237
5019.17 2320
5019.84 2373
5020.51 2356
5021.18 2455
5021.84 2502
5022.51 2519
5023.18 2583
5023.85 2957
5024.52 3138
5025.19 3470
5025.86 3424
5026.53 3649
5027.19 3541
5027.86 3668
5028.53 3772
5029.20 3663
5029.87 3520
5030.54 3319
5031.21 3206
5031.88 2991
5032.55 2756
5033.22 2595
5033.89 2480
5034.56 2368
5035.23 2347
5035.89 2275
5036.56 2239
5037.23 2231
5037.90 2261
5038.57 2186
5039.24 2242
5039.91 2159
5040.58 2062
5041.25 2092
5041.92 2282
5042.59 2237
5043.26 2204
5043.93 2142
5044.60 2184
5045.27 2195
5045.94 2262
5046.61 2150
5047.28 2149
5047.95 2108
5048.62 2162
5049.29 2236
5049.96 2148
5050.63 2261
5051.31 2291
5051.98 2092
5052.65 2339
5053.32 2231
5053.99 2182
5054.66 2198
5055.33 2167
5056.00 2145
5056.67 2086
5057.34 2081
5058.01 2087
5058.68 2214
5059.35 2143
5060.03 2146
5060.70 2270
5061.37 2322
5062.04 2209
5062.71 2145
5063.38 2245
5064.05 2322
5064.72 2367
5065.40 2233
5066.07 2343
5066.74 2267
5067.41 2368
5068.08 2233
5068.75 2219
5069.43 2340
5070.10 2169
5070.77 2184
5071.44 2172
5072.11 2141
5072.79 2127
5073.46 2112
5074.13 1952
5074.80 1923
5075.47 2116
5076.15 2118
5076.82 1988
5077.49 2220
5078.16 2220
5078.83 2059
5079.51 2123
5080.18 2242
5080.85 2164
5081.52 2156
5082.20 2104
5082.87 2045
5083.54 2087
5084.22 2187
5084.89 2007
5085.56 2053
5086.23 2055
5086.91 2068
5087.58 2124
5088.25 2092
5088.93 2198
5089.60 2109
5090.27 2117
5090.94 2146
5091.62 2128
5092.29 2222
5092.96 2119
5093.64 2230
5094.31 2375
5094.98 2538
5095.66 2435
5096.33 2389
5097.00 2330
5097.68 2265
5098.35 2522
5099.03 2314
5099.70 2366
5100.37 2345
5101.05 2350
5101.72 2423
5102.39 2262
5103.07 2173
5103.74 2087
5104.42 2091
5105.09 2022
5105.77 2009
5106.44 2032
5107.11 2020
5107.79 2046
5108.46 2187
5109.14 2072
5109.81 2069
5110.49 2231
5111.16 2174
5111.83 2141
5112.51 2141
5113.18 2052
5113.86 2147
5114.53 2060
5115.21 2086
5115.88 2095
5116.56 2041
5117.23 2036
5117.91 1969
5118.58 1936
5119.26 1982
5119.93 1961
5120.61 1940
5121.28 1896
5121.96 2016
5122.63 2085
5123.31 2018
5123.98 2042
5124.66 2109
5125.33 1946
5126.01 2022
5126.69 2087
5127.36 2044
5128.04 2075
5128.71 2006
5129.39 1981
5130.06 2164
5130.74 2108
5131.42 2106
5132.09 1991
5132.77 1879
5133.44 1867
5134.12 2017
5134.79 1951
5135.47 1999
5136.15 1984
5136.82 1895
5137.50 1915
5138.18 2022
5138.85 1983
5139.53 2006
5140.20 1914
5140.88 1966
5141.56 1953
5142.23 2024
5142.91 2002
5143.59 2110
5144.26 1997
5144.94 2074
5145.62 2075
5146.29 1991
5146.97 1911
5147.65 1972
5148.33 1900
5149.00 2013
5149.68 2038
5150.36 2012
5151.03 1950
5151.71 1968
5152.39 2019
5153.06 1938
5153.74 1908
5154.42 1916
5155.10 1917
5155.77 1887
5156.45 1954
5157.13 1969
5157.81 1872
5158.48 1842
5159.16 1899
5159.84 1813
5160.52 1884
5161.20 1881
5161.87 2020
5162.55 1995
5163.23 1894
5163.91 1913
5164.58 1886
5165.26 1986
5165.94 1963
5166.62 1944
5167.30 1940
5167.98 2006
5168.65 1983
5169.33 2035
5170.01 1982
5170.69 1980
5171.37 2093
5172.05 1941
5172.72 2117
5173.40 1988
5174.08 2114
5174.76 1979
5175.44 1765
5176.12 1864
5176.80 1930
5177.48 1949
5178.15 1922
5178.83 1959
5179.51 1952
5180.19 1980
5180.87 2013
5181.55 1990
5182.23 1972
5182.91 1952
5183.59 1966
5184.27 1904
5184.95 1981
5185.63 2014
5186.30 1886
5186.98 1852
5187.66 1760
5188.34 1913
5189.02 1869
5189.70 1865
5190.38 1865
5191.06 1865
5191.74 1919
5192.42 1776
5193.10 1772
5193.78 1857
5194.46 1796
5195.14 1770
5195.82 1925
5196.50 1862
5197.18 1822
5197.86 1736
5198.54 1827
5199.22 1804
5199.90 1861
5200.58 1877
5201.26 1745
5201.94 1789
5202.62 1844
5203.31 1808
5203.99 1777
5204.67 1752
5205.35 1768
5206.03 1865
5206.71 1846
5207.39 1884
5208.07 1773
5208.75 1791
5209.43 1815
5210.11 1867
5210.79 1875
5211.48 1870
5212.16 2070
5212.84 2054
5213.52 2007
5214.20 1982
5214.88 1840
5215.56 1891
5216.24 1916
5216.93 1846
5217.61 2008
5218.29 1971
5218.97 1908
5219.65 1886
5220.33 2060
5221.02 2008
5221.70 1914
5222.38 1757
5223.06 1834
5223.74 1920
5224.42 1898
5225.11 1837
5225.79 1964
5226.47 1988
5227.15 1994
5227.83 1863
5228.52 1873
5229.20 2004
5229.88 1936
5230.56 1805
5231.25 1799
5231.93 1796
5232.61 1766
5233.29 1854
5233.98 1815
5234.66 1849
5235.34 1857
5236.02 1924
5236.71 1835
5237.39 1801
5238.07 1933
5238.76 1875
5239.44 1787
5240.12 1858
5240.80 1844
5241.49 1881
5242.17 1844
5242.85 1823
5243.54 1846
5244.22 1795
5244.90 1809
5245.59 1819
5246.27 1876
5246.95 1894
5247.64 1958
5248.32 1785
5249.00 1843
5249.69 1942
5250.37 2009
5251.05 1959
5251.74 1905
5252.42 2163
5253.11 2145
5253.79 2046
5254.47 1992
5255.16 1934
5255.84 1968
5256.53 1937
5257.21 2016
5257.89 1975
5258.58 1828
5259.26 1900
5259.95 2075
5260.63 1956
5261.32 1819
5262.00 1914
5262.68 1924
5263.37 1813
5264.05 1813
5264.74 1922
5265.42 1937
5266.11 1936
5266.79 2081
5267.48 2112
5268.16 1980
5268.85 2072
5269.53 2055
5270.22 2050
5270.90 2151
5271.59 2108
5272.27 2032
5272.96 2120
5273.64 2069
5274.33 2059
5275.01 1957
5275.70 1925
5276.38 1907
5277.07 1971
5277.75 1958
5278.44 2007
5279.12 2016
5279.81 2134
5280.49 2052
5281.18 2128
5281.87 2212
5282.55 2064
5283.24 2122
5283.92 2213
5284.61 2388
5285.30 2411
5285.98 2351
5286.67 2193
5287.35 2308
5288.04 2184
5288.73 2257
5289.41 2160
5290.10 2174
5290.78 2139
5291.47 2306
5292.16 2111
5292.84 2046
5293.53 2042
5294.22 2126
5294.90 2229
5295.59 2194
5296.28 2024
5296.96 2023
5297.65 2059
5298.34 2011
5299.02 2118
5299.71 2058
5300.40 2161
5301.08 2089
5301.77 2092
5302.46 2171
5303.14 2187
5303.83 2178
5304.52 2115
5305.21 2177
5305.89 2372
5306.58 2321
5307.27 2368
5307.96 2413
5308.64 2243
5309.33 2155
5310.02 2260
5310.71 2167
5311.39 2127
5312.08 1971
5312.77 2026
5313.46 2215
5314.14 2276
5314.83 2152
5315.52 2165
5316.21 2163
5316.89 2156
5317.58 2175
5318.27 2249
5318.96 2171
5319.65 2211
5320.34 2067
5321.02 2377
5321.71 2254
5322.40 2232
5323.09 2337
5323.78 2409
5324.47 2388
5325.15 2433
5325.84 2425
5326.53 2437
5327.22 2461
5327.91 2468
5328.60 2374
5329.29 2463
5329.97 2411
5330.66 2456
5331.35 2293
5332.04 2208
5332.73 2301
5333.42 2303
5334.11 2357
5334.80 2447
5335.49 2339
5336.18 2508
5336.87 2497
5337.55 2660
5338.24 2558
5338.93 2575
5339.62 2519
5340.31 2631
5341.00 2591
5341.69 2578
5342.38 2573
5343.07 2619
5343.76 2626
5344.45 2828
5345.14 2772
5345.83 2857
5346.52 2906
5347.21 3002
5347.90 2942
5348.59 3065
5349.28 3060
5349.97 3237
5350.66 3355
5351.35 3702
5352.04 3924
5352.73 4236
5353.42 4709
5354.11 4950
5354.80 5490
5355.49 5793
5356.18 5843
5356.87 5825
5357.56 5546
5358.25 5447
5358.94 5066
5359.64 4688
5360.33 4004
5361.02 3677
5361.71 3274
5362.40 2858
5363.09 2703
5363.78 2744
5364.47 2561
5365.16 2415
5365.85 2362
5366.55 2453
5367.24 2566
5367.93 2574
5368.62 2592
5369.31 2408
5370.00 2271
5370.69 2388
5371.38 2398
5372.08 2364
5372.77 2499
5373.46 2193
5374.15 2302
5374.84 2372
5375.53 2281
5376.23 2167
5376.92 2117
5377.61 2176
5378.30 2249
5378.99 2229
5379.69 2119
5380.38 2166
5381.07 2367
5381.76 2384
5382.45 2281
5383.15 2334
5383.84 2390
5384.53 2494
5385.22 2458
5385.92 2307
5386.61 2203
5387.30 2321
5387.99 2283
5388.69 2388
5389.38 2350
5390.07 2330
5390.76 2382
5391.46 2394
5392.15 2567
5392.84 2544
5393.54 2598
5394.23 2531
5394.92 2602
5395.61 2661
5396.31 2694
5397.00 2580
5397.69 2591
5398.39 2544
5399.08 2398
5399.77 2397
5400.47 2162
5401.16 2195
5401.85 2393
5402.55 2395
5403.24 2310
5403.93 2173
5404.63 2356
5405.32 2390
5406.02 2232
5406.71 2225
5407.40 2181
5408.10 2280
5408.79 2169
5409.48 2316
5410.18 2236
5410.87 2235
5411.57 2226
5412.26 2309
5412.95 2279
5413.65 2291
5414.34 2269
5415.04 2281
5415.73 2224
5416.43 2225
5417.12 2224
5417.82 2185
5418.51 2170
5419.20 2306
5419.90 2218
5420.59 2214
5421.29 2137
5421.98 2173
5422.68 2273
5423.37 2023
5424.07 2088
5424.76 2131
5425.46 2111
5426.15 2313
5426.85 2151
5427.54 2175
5428.24 2254
5428.93 2238
5429.63 2093
5430.32 2193
5431.02 2124
5431.71 2284
5432.41 2195
5433.10 2245
5433.80 2316
5434.50 2163
5435.19 2124
5435.89 2229
5436.58 2232
5437.28 2114
5437.97 2189
5438.67 2144
5439.37 2159
5440.06 2067
5440.76 2107
5441.45 2206
5442.15 2252
5442.85 2241
5443.54 2313
5444.24 2237
5444.93 2277
5445.63 2412
5446.33 2258
5447.02 2330
5447.72 2285
5448.42 2327
5449.11 2307
5449.81 2480
5450.51 2643
5451.20 2725
5451.90 2662
5452.60 2671
5453.29 2755
5453.99 2772
5454.69 2769
5455.38 2583
5456.08 2562
5456.78 2399
5457.47 2346
5458.17 2420
5458.87 2526
5459.57 2443
5460.26 2285
5460.96 2297
5461.66 2303
5462.35 2210
5463.05 2284
5463.75 2370
5464.45 2185
5465.14 2343
5465.84 2509
5466.54 2525
5467.24 2481
5467.93 2443
5468.63 2559
5469.33 2622
5470.03 2444
5470.73 2608
5471.42 2512
5472.12 2388
5472.82 2484
5473.52 2360
5474.22 2268
5474.91 2387
5475.61 2284
5476.31 2193
5477.01 2228
5477.71 2260
5478.40 2304
5479.10 2502
5479.80 2339
5480.50 2323
5481.20 2414
5481.90 2376
5482.60 2504
5483.29 2433
5483.99 2597
5484.69 2707
5485.39 2763
5486.09 2742
5486.79 2442
5487.49 2547
5488.19 2312
5488.89 2304
5489.58 2348
5490.28 2339
5490.98 2460
5491.68 2517
5492.38 2383
5493.08 2314
5493.78 2446
5494.48 2355
5495.18 2339
5495.88 2356
5496.58 2413
5497.28 2309
5497.98 2248
5498.68 2430
5499.38 2391
5500.08 2410
5500.78 2453
5501.48 2734
5502.18 2835
5502.88 2770
5503.58 2826
5504.28 2893
5504.98 2923
5505.68 3187
5506.38 3223
5507.08 3182
5507.78 2910
5508.48 2773
5509.18 2770
5509.88 2798
5510.58 2471
5511.28 2367
5511.98 2394
5512.68 2497
5513.38 2613
5514.08 2437
5514.78 2314
5515.48 2588
5516.18 2310
5516.88 2387
5517.58 2327
5518.28 2281
5518.99 2266
5519.69 2378
5520.39 2429
5521.09 2300
5521.79 2343
5522.49 2507
5523.19 2467
5523.89 2461
5524.59 2325
5525.30 2208
5526.00 2286
5526.70 2375
5527.40 2246
5528.10 2162
5528.80 2295
5529.50 2291
5530.21 2183
5530.91 2067
5531.61 2142
5532.31 2110
5533.01 2095
5533.72 2012
5534.42 1904
5535.12 2049
5535.82 1902
5536.52 2016
5537.23 2194
5537.93 2180
5538.63 1981
5539.33 2094
5540.03 2091
5540.74 2083
5541.44 2129
5542.14 2040
5542.84 2073
5543.55 1909
5544.25 1895
5544.95 2021
5545.65 2031
5546.36 2068
5547.06 2030
5547.76 2093
5548.47 2085
5549.17 1970
5549.87 2030
5550.57 2107
5551.28 2121
5551.98 2049
5552.68 2221
5553.39 2250
5554.09 2143
5554.79 2218
5555.50 2114
5556.20 2125
5556.90 2058
5557.61 2054
5558.31 2045
5559.01 1829
5559.72 1876
5560.42 1861
5561.12 1912
5561.83 1998
5562.53 1932
5563.23 1949
5563.94 1955
5564.64 2012
5565.35 1896
5566.05 2055
5566.75 2041
5567.46 1965
5568.16 1948
5568.87 1931
5569.57 1883
5570.27 2076
5570.98 2126
5571.68 2046
5572.39 2007
5573.09 2061
5573.80 1990
5574.50 2008
5575.21 2112
5575.91 1974
5576.61 1988
5577.32 1974
5578.02 1977
5578.73 1932
5579.43 1920
5580.14 2042
5580.84 1980
5581.55 1933
5582.25 1947
5582.96 1924
5583.66 1976
5584.37 2068
5585.07 2002
5585.78 2026
5586.48 1859
5587.19 1926
5587.89 1951
5588.60 1913
5589.30 1870
5590.01 1747
5590.72 1924
5591.42 1949
5592.13 1817
5592.83 1884
5593.54 1967
5594.24 1915
5594.95 1842
5595.66 1871
5596.36 1746
5597.07 1703
5597.77 1627
5598.48 1751
5599.18 1831
5599.89 1861
5600.60 1836
5601.30 1776
5602.01 1806
5602.72 1889
5603.42 1888
5604.13 1879
5604.83 1933
5605.54 1847
5606.25 1851
5606.95 1882
5607.66 1738
5608.37 1762
5609.07 1816
5609.78 1805
5610.49 1762
5611.19 1871
5611.90 1797
5612.61 1689
5613.31 1750
5614.02 1736
5614.73 1782
5615.44 1734
5616.14 1801
5616.85 1747
5617.56 1819
5618.26 1928
5618.97 1756
5619.68 1758
5620.39 1774
5621.09 1822
5621.80 1852
5622.51 1739
5623.22 1831
5623.92 1775
5624.63 1692
5625.34 1774
5626.05 1879
5626.75 1778
5627.46 1750
5628.17 1769
5628.88 1859
5629.59 1835
5630.29 1786
5631.00 1753
5631.71 1714
5632.42 1769
5633.13 1752
5633.83 1768
5634.54 1859
5635.25 1708
5635.96 1649
5636.67 1680
5637.38 1801
5638.08 1771
5638.79 1762
5639.50 1734
5640.21 1716
5640.92 1833
5641.63 1728
5642.34 1727
5643.05 1751
5643.75 1737
5644.46 1814
5645.17 1808
5645.88 1842
5646.59 1850
5647.30 1828
5648.01 1847
5648.72 1723
5649.43 1712
5650.14 1816
5650.85 1800
5651.55 1600
5652.26 1694
5652.97 1814
5653.68 1801
5654.39 1862
5655.10 1853
5655.81 1767
5656.52 1932
5657.23 1890
5657.94 1803
5658.65 1884
5659.36 1795
5660.07 1958
5660.78 2029
5661.49 2009
5662.20 2046
5662.91 1952
5663.62 1980
5664.33 1906
5665.04 1954
5665.75 1927
5666.46 1838
5667.17 1881
5667.88 1912
5668.59 1797
5669.30 1781
5670.01 1837
5670.72 1985
5671.43 1859
5672.14 2044
5672.85 1968
5673.57 2125
5674.28 2134
5674.99 2111
5675.70 2038
5676.41 2102
5677.12 2050
5677.83 1949
5678.54 2092
5679.25 1981
5679.96 1994
5680.68 1966
5681.39 1956
5682.10 1875
5682.81 1759
5683.52 1831
5684.23 1803
5684.94 1926
5685.65 1862
5686.37 1782
5687.08 1918
5687.79 1931
5688.50 1883
5689.21 1873
5689.92 2065
5690.64 1973
5691.35 1823
5692.06 1879
5692.77 1806
5693.48 1963
5694.20 1864
5694.91 1914
5695.62 1940
5696.33 1911
5697.04 1913
5697.76 1838
5698.47 1874
5699.18 1791
5699.89 1859
5700.61 1709
5701.32 1738
5702.03 1818
5702.74 1791
5703.46 1726
5704.17 1765
5704.88 1861
5705.59 1834
5706.31 1848
5707.02 1803
5707.73 1809
5708.45 1739
5709.16 1871
5709.87 1776
5710.58 1823
5711.30 1918
5712.01 1862
5712.72 1791
5713.44 1745
5714.15 1801
5714.86 1716
5715.58 1706
5716.29 1854
5717.00 1839
5717.72 1783
5718.43 1824
5719.14 1840
5719.86 1752
5720.57 1803
5721.28 1725
5722.00 1789
5722.71 1709
5723.43 1660
5724.14 1821
5724.85 1925
5725.57 1757
5726.28 1856
5727.00 1876
5727.71 1762
5728.42 1755
5729.14 1927
5729.85 2005
5730.57 1942
5731.28 1945
5732.00 1910
5732.71 2026
5733.42 2040
5734.14 2006
5734.85 1987
5735.57 1982
5736.28 1986
5737.00 1897
5737.71 1888
5738.43 2037
5739.14 1975
5739.86 2061
5740.57 1942
5741.29 1897
5742.00 1947
5742.72 1894
5743.43 1818
5744.15 1972
5744.86 2046
5745.58 2063
5746.29 2015
5747.01 1909
5747.72 1929
5748.44 1870
5749.15 2027
5749.87 2040
5750.58 1941
5751.30 1993
5752.02 2071
5752.73 2057
5753.45 2146
5754.16 2104
5754.88 2135
5755.59 2234
5756.31 2380
5757.03 2475
5757.74 2605
5758.46 2543
5759.17 2771
5759.89 2805
5760.61 2723
5761.32 2801
5762.04 2765
5762.76 2732
5763.47 2379
5764.19 2306
5764.90 2222
5765.62 2165
5766.34 2199
5767.05 2128
5767.77 2070
5768.49 2160
5769.20 2011
5769.92 2003
5770.64 2080
5771.35 2097
5772.07 2080
5772.79 2125
5773.51 2105
5774.22 2034
5774.94 2050
5775.66 2076
5776.37 2085
5777.09 1909
5777.81 2052
5778.53 2033
5779.24 2029
5779.96 2092
5780.68 2080
5781.39 2039
5782.11 2146
5782.83 2175
5783.55 2203
5784.26 2187
5784.98 2104
5785.70 2128
5786.42 2143
5787.14 2257
5787.85 2365
5788.57 2242
5789.29 2340
5790.01 2284
5790.73 2372
5791.44 2365
5792.16 2299
5792.88 2369
5793.60 2497
5794.32 2342
5795.03 2586
5795.75 2478
5796.47 2611
5797.19 2699
5797.91 2750
5798.63 2706
5799.35 2646
5800.06 2672
5800.78 2844
5801.50 3066
5802.22 3375
5802.94 3636
5803.66 3729
5804.38 4158
5805.10 4507
5805.81 4710
5806.53 4852
5807.25 4753
5807.97 4313
5808.69 3838
5809.41 3516
5810.13 3140
5810.85 3157
5811.57 3044
5812.29 2815
5813.01 2905
5813.73 2871
5814.45 2802
5815.17 2853
5815.88 2734
5816.60 2685
5817.32 2713
5818.04 2709
5818.76 2865
5819.48 2727
5820.20 2736
5820.92 2811
5821.64 2702
5822.36 2660
5823.08 2701
5823.80 2630
5824.52 2595
5825.24 2579
5825.96 2540
5826.68 2650
5827.40 2565
5828.12 2549
5828.84 2376
5829.57 2484
5830.29 2528
5831.01 2383
5831.73 2362
5832.45 2318
5833.17 2376
5833.89 2319
5834.61 2314
5835.33 2255
5836.05 2259
5836.77 2307
5837.49 2179
5838.21 2169
5838.94 2105
5839.66 2208
5840.38 2188
5841.10 2276
5841.82 2358
5842.54 2378
5843.26 2249
5843.98 2194
5844.70 2177
5845.43 2217
5846.15 2229
5846.87 2228
5847.59 2156
5848.31 2210
5849.03 2144
5849.76 2050
5850.48 2113
5851.20 2065
5851.92 2098
5852.64 2161
5853.36 2215
5854.09 2184
5854.81 2102
5855.53 2074
5856.25 2228
5856.97 2174
5857.70 2118
5858.42 2134
5859.14 2043
5859.86 2085
5860.59 2149
5861.31 2167
5862.03 2243
5862.75 2183
5863.48 2165
5864.20 2135
5864.92 2150
5865.64 2076
5866.37 2068
5867.09 2031
5867.81 2063
5868.54 2164
5869.26 2012
5869.98 2006
5870.70 1972
5871.43 2128
5872.15 2159
5872.87 2233
5873.60 2219
5874.32 2181
5875.04 1901
5875.77 2048
5876.49 2226
5877.21 2153
5877.94 2137
5878.66 2136
5879.38 2032
5880.11 2124
5880.83 2089
5881.55 2208
5882.28 2167
5883.00 2113
5883.73 2060
5884.45 2072
5885.17 2039
5885.90 2124
5886.62 2114
5887.34 2179
5888.07 2020
5888.79 2185
5889.52 2270
5890.24 2132
5890.97 2179
5891.69 1994
5892.41 2131
5893.14 2233
5893.86 2107
5894.59 2014
5895.31 1954
5896.04 2146
5896.76 2063
5897.49 2122
5898.21 2103
5898.93 2130
5899.66 2074
5900.38 2058
5901.11 2034
5901.83 2042
5902.56 2036
5903.28 2161
5904.01 2138
5904.73 2114
5905.46 2258
5906.18 2182
5906.91 2272
5907.64 2310
5908.36 2344
5909.09 2276
5909.81 2133
5910.54 2170
5911.26 2284
5911.99 2152
5912.71 2131
5913.44 2227
5914.16 2274
5914.89 2310
5915.62 2442
5916.34 2369
5917.07 2254
5917.79 2165
5918.52 2310
5919.25 2280
5919.97 2091
5920.70 2179
5921.42 2253
5922.15 2478
5922.88 2391
5923.60 2242
5924.33 2380
5925.05 2453
5925.78 2314
5926.51 2499
5927.23 2344
5927.96 2368
5928.69 2416
5929.41 2450
5930.14 2456
5930.87 2441
5931.59 2498
5932.32 2475
5933.05 2342
5933.77 2403
5934.50 2501
5935.23 2573
5935.95 2681
5936.68 2571
5937.41 2657
5938.14 2612
5938.86 2722
5939.59 2576
5940.32 2602
5941.04 2712
5941.77 2696
5942.50 2928
5943.23 2838
5943.95 2966
5944.68 2951
5945.41 2852
5946.14 2963
5946.87 3006
5947.59 3004
5948.32 2977
5949.05 2931
5949.78 2946
5950.50 3030
5951.23 2885
5951.96 3040
5952.69 3102
5953.42 3043
5954.14 3049
5954.87 3228
5955.60 3324
5956.33 3406
5957.06 3495
5957.79 3400
5958.51 3402
5959.24 3494
5959.97 3556
5960.70 3612
5961.43 3678
5962.16 3510
5962.88 3480
5963.61 3444
5964.34 3486
5965.07 3646
5965.80 3592
5966.53 3630
5967.26 3579
5967.99 3649
5968.72 3905
5969.44 4042
5970.17 4251
5970.90 4290
5971.63 4260
5972.36 4586
5973.09 4484
5973.82 4349
5974.55 4388
5975.28 4304
5976.01 4236
5976.74 4098
5977.47 4262
5978.20 4086
5978.93 3960
5979.66 4005
5980.39 3968
5981.12 4121
5981.85 4287
5982.58 4195
5983.31 4043
5984.04 4310
5984.77 4332
5985.50 4339
5986.23 4344
5986.96 4414
5987.69 4292
5988.42 4628
5989.15 4265
5989.88 4518
5990.61 4627
5991.34 4619
5992.07 4528
5992.80 4334
5993.53 4399
5994.26 4423
5994.99 4442
5995.72 4653
5996.45 4677
5997.18 4724
5997.91 4974
5998.64 4744
5999.37 4824
6000.11 4674
6000.84 4879
6001.57 4955
6002.30 4998
6003.03 5262
6003.76 4828
6004.49 4679
6005.22 4741
6005.95 4789
6006.69 4878
6007.42 4619
6008.15 4548
6008.88 4708
6009.61 4713
6010.34 4673
6011.07 4960
6011.81 4984
6012.54 5214
6013.27 5515
6014.00 6166
6014.73 6760
6015.46 7230
6016.20 7801
6016.93 8302
6017.66 9064
6018.39 9042
6019.12 9185
6019.86 9286
6020.59 8923
6021.32 8025
6022.05 7570
6022.79 7140
6023.52 6437
6024.25 5912
6024.98 5308
6025.72 4817
6026.45 4611
6027.18 4416
6027.91 4249
6028.65 3961
6029.38 3853
6030.11 3839
6030.84 3847
6031.58 3868
6032.31 3716
6033.04 3720
6033.78 3714
6034.51 3816
6035.24 3784
6035.98 3686
6036.71 3842
6037.44 3770
6038.17 3608
6038.91 3670
6039.64 3422
6040.37 3753
6041.11 3579
6041.84 3811
6042.58 3737
6043.31 3646
6044.04 3755
6044.78 3773
6045.51 3824
6046.24 3536
6046.98 3681
6047.71 3905
6048.44 4022
6049.18 4129
6049.91 4071
6050.65 4154
6051.38 4064
6052.11 4000
6052.85 4155
6053.58 4285
6054.32 4269
6055.05 4243
6055.79 4346
6056.52 4762
6057.25 4670
6057.99 4714
6058.72 4754
6059.46 4767
6060.19 4407
6060.93 4329
6061.66 4577
6062.40 4438
6063.13 4150
6063.87 4261
6064.60 4121
6065.34 4030
6066.07 4006
6066.81 3842
6067.54 3834
6068.28 3908
6069.01 3831
6069.75 3848
6070.48 4071
6071.22 3926
6071.95 3930
6072.69 3841
6073.42 3762
6074.16 3570
6074.89 3546
6075.63 3663
6076.36 3700
6077.10 3599
6077.84 3645
6078.57 3501
6079.31 3601
6080.04 3443
6080.78 3478
6081.51 3502
6082.25 3446
6082.99 3505
6083.72 3432
6084.46 3360
6085.20 3425
6085.93 3496
6086.67 3293
6087.40 3379
6088.14 3327
6088.88 3283
6089.61 3346
6090.35 3371
6091.09 3458
6091.82 3397
6092.56 3316
6093.30 3301
6094.03 3187
6094.77 3285
6095.51 3356
6096.24 3412
6096.98 3426
6097.72 3475
6098.45 3519
6099.19 3437
6099.93 3447
6100.66 3366
6101.40 3373
6102.14 3345
6102.87 3209
6103.61 3197
6104.35 3109
6105.09 3152
6105.82 3148
6106.56 3086
6107.30 3220
6108.04 3221
6108.77 3019
6109.51 3142
6110.25 3139
6110.99 3259
6111.72 3238
6112.46 3226
6113.20 3172
6113.94 3153
6114.68 3170
6115.41 3213
6116.15 3168
6116.89 3180
6117.63 3217
6118.37 3237
6119.10 3173
6119.84 3112
6120.58 3144
6121.32 3167
6122.06 3391
6122.80 3329
6123.53 3417
6124.27 3298
6125.01 3234
6125.75 3365
6126.49 3285
6127.23 3210
6127.97 3099
6128.70 3173
6129.44 3227
6130.18 3346
6130.92 3331
6131.66 3211
6132.40 3384
6133.14 3394
6133.88 3408
6134.62 3349
6135.35 3419
6136.09 3458
6136.83 3429
6137.57 3426
6138.31 3503
6139.05 3413
6139.79 3307
6140.53 3554
6141.27 3616
6142.01 3742
6142.75 3612
6143.49 3564
6144.23 3660
6144.97 3622
6145.71 3539
6146.45 3588
6147.19 3608
6147.93 3665
6148.67 3542
6149.41 3735
6150.15 3643
6150.89 3674
6151.63 3764
6152.37 3897
6153.11 3716
6153.85 3713
6154.59 3654
6155.33 3855
6156.07 3764
6156.81 3829
6157.55 4010
6158.29 3998
6159.03 4213
6159.77 3969
6160.51 4029
6161.25 3985
6161.99 4109
6162.73 4191
6163.47 4176
6164.22 4035
6164.96 4283
6165.70 4392
6166.44 4437
6167.18 4480
6167.92 4556
6168.66 4649
6169.40 4600
6170.14 4901
6170.89 5322
6171.63 5569
6172.37 5391
6173.11 5360
6173.85 5462
6174.59 5465
6175.33 5343
6176.08 5345
6176.82 5496
6177.56 5338
6178.30 5174
6179.04 5075
6179.78 5150
6180.53 5023
6181.27 5069
6182.01 4996
6182.75 5028
6183.49 4917
6184.24 5081
6184.98 5095
6185.72 5222
6186.46 5078
6187.20 5190
6187.95 5231
6188.69 5078
6189.43 5324
6190.17 5499
6190.92 5365
6191.66 5633
6192.40 5823
6193.14 5595
6193.89 5689
6194.63 5719
6195.37 5799
6196.12 5854
6196.86 5937
6197.60 6050
6198.34 6422
6199.09 6521
6199.83 6358
6200.57 6485
6201.32 6487
6202.06 6233
6202.80 6241
6203.55 6339
6204.29 6493
6205.03 6440
6205.78 6682
6206.52 6841
6207.26 6839
6208.01 6831
6208.75 7302
6209.49 8055
6210.24 8939
6210.98 10431
6211.72 12124
6212.47 14376
6213.21 16542
6213.96 17786
6214.70 18792
6215.44 19186
6216.19 18670
6216.93 18155
6217.68 16817
6218.42 14715
6219.16 13011
6219.91 11090
6220.65 9418
6221.40 8179
6222.14 7132
6222.89 6619
6223.63 6194
6224.37 5774
6225.12 5837
6225.86 5606
6226.61 5745
6227.35 5575
6228.10 5680
6228.84 6102
6229.59 6134
6230.33 6289
6231.08 6119
6231.82 5929
6232.57 5739
6233.31 5672
6234.06 5414
6234.80 5062
6235.55 4613
6236.29 4438
6237.04 4359
6237.78 4285
6238.53 4280
6239.27 4308
6240.02 4237
6240.76 4256
6241.51 4171
6242.26 4406
6243.00 4441
6243.75 4470
6244.49 4479
6245.24 4654
6245.98 4627
6246.73 4665
6247.48 4771
6248.22 4564
6248.97 4636
6249.71 4812
6250.46 4862
6251.21 4916
6251.95 5037
6252.70 5339
6253.44 5158
6254.19 5176
6254.94 5318
6255.68 5118
6256.43 5331
6257.18 5022
6257.92 4785
6258.67 4574
6259.42 4688
6260.16 4608
6260.91 4670
6261.66 4656
6262.40 4584
6263.15 4588
6263.90 4629
6264.64 4643
6265.39 4672
6266.14 4658
6266.88 4458
6267.63 4411
6268.38 4447
6269.13 4378
6269.87 4305
6270.62 4244
6271.37 4261
6272.11 4356
6272.86 4433
6273.61 4343
6274.36 4442
6275.10 4476
6275.85 4523
6276.60 4595
6277.35 4554
6278.10 4494
6278.84 4566
6279.59 4640
6280.34 4740
6281.09 4792
6281.83 4811
6282.58 5038
6283.33 5106
6284.08 5028
6284.83 4839
6285.57 4492
6286.32 4336
6287.07 4281
6287.82 4102
6288.57 3777
6289.32 3858
6290.06 3612
6290.81 3719
6291.56 3690
6292.31 3498
6293.06 3716
6293.81 3748
6294.56 3630
6295.30 3623
6296.05 3645
6296.80 3375
6297.55 3327
6298.30 3325
6299.05 3338
6299.80 3318
6300.55 3373
6301.30 3441
6302.05 3234
6302.79 3455
6303.54 3424
6304.29 3476
6305.04 3327
6305.79 3264
6306.54 3434
6307.29 3213
6308.04 3241
6308.79 3373
6309.54 3363
6310.29 3364
6311.04 3342
6311.79 3278
6312.54 3258
6313.29 3318
6314.04 3262
6314.79 3146
6315.54 3173
6316.29 3074
6317.04 3097
6317.79 3174
6318.54 3268
6319.29 3271
6320.04 3297
6320.79 3418
6321.54 3331
6322.29 3282
6323.04 3136
6323.79 3250
6324.54 3314
6325.29 3246
6326.04 3219
6326.79 3106
6327.54 3133
6328.29 3067
6329.04 2959
6329.79 3073
6330.55 3106
6331.30 3008
6332.05 3028
6332.80 2926
6333.55 2779
6334.30 2828
6335.05 2928
6335.80 2894
6336.55 2819
6337.30 2799
6338.06 2781
6338.81 2743
6339.56 2799
6340.31 2785
6341.06 2736
6341.81 2923
6342.56 2814
6343.32 2710
6344.07 2918
6344.82 2827
6345.57 2653
6346.32 2690
6347.07 2672
6347.83 2931
6348.58 2813
6349.33 2762
6350.08 2740
6350.83 2709
6351.59 2695
6352.34 2789
6353.09 2846
6353.84 2949
6354.60 2894
6355.35 2823
6356.10 2798
6356.85 2856
6357.61 2847
6358.36 2767
6359.11 2969
6359.86 2950
6360.62 2820
6361.37 2783
6362.12 3033
6362.87 3031
6363.63 2708
6364.38 2714
6365.13 2750
6365.88 2662
6366.64 2803
6367.39 2767
6368.14 2680
6368.90 2676
6369.65 2475
6370.40 2668
6371.16 2616
6371.91 2626
6372.66 2686
6373.42 2738
6374.17 2717
6374.92 2663
6375.68 2659
6376.43 2696
6377.18 2623
6377.94 2746
6378.69 2657
6379.45 2768
6380.20 2631
6380.95 2703
6381.71 2674
6382.46 2639
6383.21 2550
6383.97 2516
6384.72 2658
6385.48 2529
6386.23 2651
6386.98 2615
6387.74 2589
6388.49 2553
6389.25 2672
6390.00 2589
6390.76 2663
6391.51 2536
6392.27 2666
6393.02 2637
6393.77 2652
6394.53 2915
6395.28 2788
6396.04 2789
6396.79 2827
6397.55 2804
6398.30 2824
6399.06 2843
6399.81 2752
6400.57 2668
6401.32 2615
6402.08 2515
6402.83 2506
6403.59 2568
6404.34 2453
6405.10 2483
6405.85 2422
6406.61 2486
6407.36 2377
6408.12 2458
6408.88 2355
6409.63 2347
6410.39 2410
6411.14 2422
6411.90 2517
6412.65 2525
6413.41 2550
6414.16 2393
6414.92 2513
6415.68 2491
6416.43 2465
6417.19 2430
6417.94 2515
6418.70 2650
6419.46 2551
6420.21 2392
6420.97 2375
6421.73 2457
6422.48 2465
6423.24 2498
6423.99 2499
6424.75 2457
6425.51 2575
6426.26 2614
6427.02 2456
6427.78 2420
6428.53 2639
6429.29 2663
6430.05 2408
6430.80 2506
6431.56 2494
6432.32 2482
6433.07 2517
6433.83 2472
6434.59 2734
6435.34 2785
6436.10 2629
6436.86 2498
6437.62 2438
6438.37 2497
6439.13 2607
6439.89 2612
6440.65 2648
6441.40 2729
6442.16 2713
6442.92 2614
6443.68 2593
6444.43 2576
6445.19 2492
6445.95 2642
6446.71 2545
6447.46 2639
6448.22 2550
6448.98 2622
6449.74 2664
6450.49 2662
6451.25 2748
6452.01 2638
6452.77 2643
6453.53 2905
6454.29 2703
6455.04 2625
6455.80 2776
6456.56 2625
6457.32 2659
6458.08 2666
6458.84 2725
6459.59 2737
6460.35 2728
6461.11 2571
6461.87 2756
6462.63 2760
6463.39 2711
6464.15 2796
6464.90 2994
6465.66 2897
6466.42 2891
6467.18 2946
6467.94 3015
6468.70 2966
6469.46 2826
6470.22 2861
6470.98 2941
6471.73 2976
6472.49 2921
6473.25 3109
6474.01 3238
6474.77 3184
6475.53 3101
6476.29 3115
6477.05 3254
6477.81 3079
6478.57 3164
6479.33 3152
6480.09 3220
6480.85 3241
6481.61 3295
6482.37 3283
6483.13 3250
6483.89 3335
6484.65 3344
6485.41 3308
6486.17 3410
6486.93 3350
6487.69 3491
6488.45 3491
6489.21 3422
6489.97 3399
6490.73 3445
6491.49 3447
6492.25 3488
6493.01 3615
6493.77 3596
6494.53 3689
6495.29 3786
6496.05 3939
6496.81 4041
6497.57 3987
6498.33 3959
6499.10 3979
6499.86 4257
6500.62 4325
6501.38 4300
6502.14 4356
6502.90 4352
6503.66 4411
6504.42 4404
6505.18 4537
6505.94 4420
6506.71 4555
6507.47 4362
6508.23 4579
6508.99 4492
6509.75 4379
6510.51 4668
6511.27 4712
6512.04 4740
6512.80 4791
6513.56 5064
6514.32 5120
6515.08 5140
6515.84 4950
6516.61 5067
6517.37 5108
6518.13 5180
6518.89 5023
6519.65 5013
6520.42 5101
6521.18 5185
6521.94 5144
6522.70 5325
6523.46 5227
6524.23 5415
6524.99 5357
6525.75 5417
6526.51 5706
6527.28 6015
6528.04 6136
6528.80 6316
6529.56 6315
6530.33 6667
6531.09 6747
6531.85 6577
6532.61 6585
6533.38 6788
6534.14 6890
6534.90 6878
6535.67 6902
6536.43 7132
6537.19 7593
6537.95 8256
6538.72 9307
6539.48 10722
6540.24 12361
6541.01 13989
6541.77 16081
6542.53 16475
6543.30 16716
6544.06 16273
6544.82 14956
6545.59 13238
6546.35 11802
6547.11 10119
6547.88 8750
6548.64 7811
6549.41 6660
6550.17 5826
6550.93 5532
6551.70 5105
6552.46 4932
6553.22 4920
6553.99 4757
6554.75 4655
6555.52 4572
6556.28 4485
6557.05 4558
6557.81 4530
6558.57 4589
6559.34 4588
6560.10 4424
6560.87 4355
6561.63 4209
6562.40 4379
6563.16 4235
6563.92 4036
6564.69 4170
6565.45 4390
6566.22 4409
6566.98 4356
6567.75 4456
6568.51 4558
6569.28 4691
6570.04 4812
6570.81 4936
6571.57 4989
6572.34 4817
6573.10 4902
6573.87 4923
6574.63 4774
6575.40 4813
6576.16 4831
6576.93 5100
6577.69 4969
6578.46 5312
6579.23 5276
6579.99 5361
6580.76 5414
6581.52 5710
6582.29 5760
6583.05 5709
6583.82 5583
6584.59 5438
6585.35 5464
6586.12 5278
6586.88 5302
6587.65 5304
6588.41 5269
6589.18 5203
6589.95 4923
6590.71 4984
6591.48 4949
6592.25 5047
6593.01 5042
6593.78 4955
6594.54 5050
6595.31 5296
6596.08 5266
6596.84 5495
6597.61 5551
6598.38 5689
6599.14 5932
6599.91 6195
6600.68 6256
6601.44 6103
6602.21 6047
6602.98 5947
6603.74 5707
6604.51 5419
6605.28 5305
6606.05 4966
6606.81 4577
6607.58 4606
6608.35 4424
6609.11 4360
6609.88 4265
6610.65 4239
6611.42 4178
6612.18 4058
6612.95 4173
6613.72 3986
6614.49 3891
6615.25 3894
6616.02 3892
6616.79 3988
6617.56 3974
6618.32 4080
6619.09 3915
6619.86 3913
6620.63 3778
6621.40 3876
6622.16 3880
6622.93 3914
6623.70 3869
6624.47 3799
6625.24 3820
6626.00 3780
6626.77 3772
6627.54 3721
6628.31 3654
6629.08 3745
6629.85 3651
6630.61 3678
6631.38 3797
6632.15 3547
6632.92 3581
6633.69 3692
6634.46 3679
6635.23 3795
6635.99 3805
6636.76 3962
6637.53 4201
6638.30 4216
6639.07 4305
6639.84 4500
6640.61 4719
6641.38 4562
6642.15 4564
6642.92 4337
6643.68 4181
6644.45 3988
6645.22 3908
6645.99 3774
6646.76 3462
6647.53 3355
6648.30 3332
6649.07 3341
6649.84 3237
6650.61 3335
6651.38 3430
6652.15 3298
6652.92 3019
6653.69 3129
6654.46 3195
6655.23 3262
6656.00 3297
6656.77 3253
6657.54 3221
6658.31 3231
6659.08 3194
6659.85 3121
6660.62 3207
6661.39 3113
6662.16 3062
6662.93 3022
6663.70 3018
6664.47 3071
6665.24 2990
6666.01 3061
6666.78 2834
6667.55 2908
6668.32 2987
6669.09 2995
6669.86 2961
6670.64 2985
6671.41 3010
6672.18 2984
6672.95 2886
6673.72 2974
6674.49 3163
6675.26 3123
6676.03 3043
6676.80 3080
6677.57 3138
6678.35 3069
6679.12 3173
6679.89 2932
6680.66 2917
6681.43 3035
6682.20 2954
6682.97 2960
6683.75 2924
6684.52 2998
6685.29 2984
6686.06 2816
6686.83 3018
6687.60 3033
6688.38 3089
6689.15 3025
6689.92 3045
6690.69 3127
6691.46 2981
6692.24 3032
6693.01 3026
6693.78 3056
6694.55 2762
6695.32 2832
6696.10 2849
6696.87 2799
6697.64 2713
6698.41 2718
6699.19 2759
6699.96 2732
6700.73 2719
6701.50 2728
6702.28 2769
6703.05 2638
6703.82 2578
6704.59 2628
6705.37 2574
6706.14 2570
6706.91 2601
6707.69 2737
6708.46 2688
6709.23 2802
6710.00 2586
6710.78 2477
6711.55 2582
6712.32 2447
6713.10 2508
6713.87 2488
6714.64 2509
6715.42 2612
6716.19 2539
6716.96 2639
6717.74 2667
6718.51 2601
6719.28 2603
6720.06 2407
6720.83 2462
6721.61 2517
6722.38 2400
6723.15 2418
6723.93 2378
6724.70 2369
6725.47 2359
6726.25 2474
6727.02 2383
6727.80 2437
6728.57 2431
6729.35 2321
6730.12 2330
6730.89 2300
6731.67 2374
6732.44 2258
6733.22 2648
6733.99 2447
6734.77 2338
6735.54 2448
6736.31 2514
6737.09 2442
6737.86 2385
6738.64 2355
6739.41 2402
6740.19 2411
6740.96 2353
6741.74 2412
6742.51 2394
6743.29 2350
6744.06 2401
6744.84 2362
6745.61 2366
6746.39 2441
6747.16 2516
6747.94 2451
6748.71 2288
6749.49 2414
6750.26 2476
6751.04 2431
6751.82 2438
6752.59 2368
6753.37 2356
6754.14 2369
6754.92 2349
6755.69 2389
6756.47 2535
6757.25 2631
6758.02 2622
6758.80 2621
6759.57 2496
6760.35 2499
6761.12 2455
6761.90 2351
6762.68 2343
6763.45 2392
6764.23 2358
6765.01 2292
6765.78 2111
6766.56 2248
6767.33 2302
6768.11 2278
6768.89 2329
6769.66 2310
6770.44 2192
6771.22 2187
6771.99 2293
6772.77 2315
6773.55 2343
6774.32 2335
6775.10 2279
6775.88 2414
6776.65 2300
6777.43 2362
6778.21 2299
6778.99 2247
6779.76 2223
6780.54 2232
6781.32 2177
6782.09 2249
6782.87 2290
6783.65 2246
6784.43 2360
6785.20 2299
6785.98 2213
6786.76 2230
6787.54 2282
6788.31 2269
6789.09 2197
6789.87 2272
6790.65 2254
6791.42 2337
6792.20 2280
6792.98 2291
6793.76 2172
6794.54 2084
6795.31 2253
6796.09 2370
6796.87 2328
6797.65 2184
6798.43 2171
6799.20 2218
6799.98 2248
6800.76 2279
6801.54 2228
6802.32 2119
6803.10 2217
6803.87 2296
6804.65 2221
6805.43 2220
6806.21 2102
6806.99 2221
6807.77 2228
6808.55 2075
6809.32 2155
6810.10 2185
6810.88 2253
6811.66 2235
6812.44 2101
6813.22 2165
6814.00 2327
6814.78 2263
6815.56 2261
6816.34 2113
6817.11 2212
6817.89 2234
6818.67 2021
6819.45 2246
6820.23 2332
6821.01 2271
6821.79 2232
6822.57 2216
6823.35 2084
6824.13 2206
6824.91 2261
6825.69 2214
6826.47 2322
6827.25 2339
6828.03 2207
6828.81 2149
6829.59 2224
6830.37 2299
6831.15 2378
6831.93 2263
6832.71 2289
6833.49 2373
6834.27 2324
6835.05 2285
6835.83 2212
6836.61 2441
6837.39 2188
6838.17 2243
6838.95 2267
6839.73 2383
6840.51 2376
6841.29 2395
6842.07 2295
6842.85 2309
6843.63 2277
6844.42 2317
6845.20 2267
6845.98 2346
6846.76 2460
6847.54 2397
6848.32 2341
6849.10 2277
6849.88 2354
6850.66 2257
6851.44 2438
6852.23 2527
6853.01 2931
6853.79 3037
6854.57 3213
6855.35 3453
6856.13 3732
6856.91 3960
6857.70 4073
6858.48 4116
6859.26 3873
6860.04 3714
6860.82 3466
6861.60 3217
6862.39 3025
6863.17 2943
6863.95 2771
6864.73 2663
6865.51 2504
6866.30 2447
6867.08 2577
6867.86 2475
6868.64 2602
6869.42 2653
6870.21 2599
6870.99 2703
6871.77 2850
6872.55 2914
6873.34 2801
6874.12 2841
6874.90 2981
6875.68 2920
6876.47 2717
6877.25 2760
6878.03 2581
6878.81 2552
6879.60 2621
6880.38 2449
6881.16 2598
6881.95 2613
6882.73 2738
6883.51 2661
6884.29 2635
6885.08 2723
6885.86 2766
6886.64 2812
6887.43 3001
6888.21 2881
6888.99 2902
6889.78 3003
6890.56 3221
6891.34 3324
6892.13 3438
6892.91 3477
6893.69 3681
6894.48 3681
6895.26 3563
6896.05 3557
6896.83 3455
6897.61 3347
6898.40 3247
6899.18 3142
6899.97 3208
6900.75 3272
6901.53 3082
6902.32 3042
6903.10 3139
6903.89 3164
6904.67 3128
6905.45 3191
6906.24 3248
6907.02 3378
6907.81 3249
6908.59 3248
6909.38 3149
6910.16 3278
6910.95 3133
6911.73 3244
6912.51 3152
6913.30 3164
6914.08 3256
6914.87 3087
6915.65 3008
6916.44 3164
6917.22 3149
6918.01 2974
6918.79 3024
6919.58 3069
6920.36 3101
6921.15 3015
6921.93 3167
6922.72 3178
6923.50 3129
6924.29 3125
6925.08 3068
6925.86 3098
6926.65 3134
6927.43 3179
6928.22 3226
6929.00 3287
6929.79 3296
6930.57 3310
6931.36 3274
6932.15 3260
6932.93 3346
6933.72 3285
6934.50 3384
6935.29 3479
6936.08 3462
6936.86 3429
6937.65 3368
6938.43 3505
6939.22 3537
6940.01 3493
6940.79 3690
6941.58 3714
6942.37 3697
6943.15 3749
6943.94 3636
6944.72 3835
6945.51 4043
6946.30 3986
6947.08 3962
6947.87 4001
6948.66 4257
6949.44 4369
6950.23 4242
6951.02 4148
6951.80 4274
6952.59 4455
6953.38 4295
6954.17 4203
6954.95 4343
6955.74 4366
6956.53 4235
6957.31 4140
6958.10 4397
6958.89 4438
6959.68 4358
6960.46 4398
6961.25 4554
6962.04 4798
6962.83 4831
6963.61 4686
6964.40 4814
6965.19 4853
6965.98 4919
6966.76 4914
6967.55 4811
6968.34 4996
6969.13 4921
6969.92 4923
6970.70 4990
6971.49 4805
6972.28 5028
6973.07 5262
6973.86 5225
6974.64 5402
6975.43 5424
6976.22 5364
6977.01 5502
6977.80 5488
6978.59 5527
6979.37 5684
6980.16 5676
6980.95 5691
6981.74 5806
6982.53 5877
6983.32 5875
6984.11 5993
6984.90 6164
6985.68 6376
6986.47 7060
6987.26 7746
6988.05 8494
6988.84 9680
6989.63 10817
6990.42 11889
6991.21 12937
6992.00 13544
6992.79 13494
6993.57 13272
6994.36 12911
6995.15 11983
6995.94 10589
6996.73 9462
6997.52 8611
6998.31 7966
6999.10 7373
6999.89 7376
7000.68 7335
7001.47 7799
7002.26 8423
7003.05 9252
7003.84 10392
7004.63 11571
7005.42 12642
7006.21 13173
7007.00 13128
7007.79 12910
7008.58 12011
7009.37 10689
7010.16 9234
7010.95 8210
7011.74 7208
7012.53 6399
7013.32 5749
7014.11 5409
7014.90 5067
7015.69 4966
7016.48 4802
7017.27 4886
7018.06 4833
7018.85 4729
7019.65 4801
7020.44 4802
7021.23 4868
7022.02 4788
7022.81 4857
7023.60 4670
7024.39 4568
7025.18 4277
7025.97 4207
7026.76 4410
7027.56 4265
7028.35 4257
7029.14 4302
7029.93 4483
7030.72 4534
7031.51 4653
7032.30 4662
7033.09 4569
7033.89 4195
7034.68 4218
7035.47 4536
7036.26 4119
7037.05 4058
7037.84 4101
7038.64 3937
7039.43 3932
7040.22 4047
7041.01 4030
7041.80 4139
7042.60 4305
7043.39 4325
7044.18 4425
7044.97 4262
7045.76 4208
7046.56 4250
7047.35 4063
7048.14 4140
7048.93 3984
7049.73 3988
7050.52 3776
7051.31 3988
7052.10 3912
7052.90 3763
7053.69 3675
7054.48 3854
7055.27 3876
7056.07 3938
7056.86 3927
7057.65 4000
7058.45 4004
7059.24 3929
7060.03 3773
7060.83 3754
7061.62 3928
7062.41 3768
7063.20 3604
7064.00 3620
7064.79 3746
7065.58 3903
7066.38 3808
7067.17 3919
7067.96 3759
7068.76 3810
7069.55 3891
7070.35 3682
7071.14 3701
7071.93 3578
7072.73 3515
7073.52 3769
7074.31 3847
7075.11 3792
7075.90 3768
7076.70 3679
7077.49 3701
7078.28 3811
7079.08 3681
7079.87 3469
7080.67 3560
7081.46 3483
7082.25 3344
7083.05 3359
7083.84 3553
7084.64 3461
7085.43 3557
7086.23 3572
7087.02 3435
7087.82 3456
7088.61 3466
7089.41 3690
7090.20 3939
7090.99 4048
7091.79 4279
7092.58 4609
7093.38 4945
7094.17 5004
7094.97 5000
7095.76 5060
7096.56 4802
7097.35 4461
7098.15 4212
7098.94 4126
7099.74 3724
7100.54 3363
7101.33 3236
7102.13 3074
7102.92 2961
7103.72 2832
7104.51 2834
7105.31 2728
7106.10 2912
7106.90 2817
7107.70 2693
7108.49 2622
7109.29 2651
7110.08 2748
7110.88 2664
7111.67 2647
7112.47 2637
7113.27 2635
7114.06 2577
7114.86 2550
7115.65 2421
7116.45 2357
7117.25 2429
7118.04 2555
7118.84 2474
7119.64 2395
7120.43 2523
7121.23 2431
7122.03 2541
7122.82 2562
7123.62 2495
7124.41 2539
7125.21 2442
7126.01 2442
7126.81 2381
7127.60 2406
7128.40 2482
7129.20 2397
7129.99 2398
7130.79 2406
7131.59 2379
7132.38 2428
7133.18 2457
7133.98 2477
7134.78 2631
7135.57 2545
7136.37 2463
7137.17 2395
7137.96 2469
7138.76 2381
7139.56 2478
7140.36 2541
7141.15 2350
7141.95 2370
7142.75 2273
7143.55 2324
7144.35 2457
7145.14 2450
7145.94 2410
7146.74 2506
7147.54 2478
7148.33 2376
7149.13 2503
7149.93 2594
7150.73 2475
7151.53 2494
7152.33 2386
7153.12 2320
7153.92 2401
7154.72 2520
7155.52 2358
7156.32 2292
7157.12 2301
7157.91 2380
7158.71 2225
7159.51 2226
7160.31 2344
7161.11 2268
7161.91 2246
7162.71 2297
7163.50 2359
7164.30 2248
7165.10 2169
7165.90 2216
7166.70 2160
7167.50 2130
7168.30 2117
7169.10 2158
7169.90 2078
7170.70 2122
7171.50 2210
7172.29 2104
7173.09 2082
7173.89 2141
7174.69 2187
7175.49 2070
7176.29 2076
7177.09 2108
7177.89 2049
7178.69 2026
7179.49 2153
7180.29 2197
7181.09 2104
7181.89 2074
7182.69 2007
7183.49 1934
7184.29 1986
7185.09 2060
7185.89 2127
7186.69 2208
7187.49 2168
7188.29 2321
7189.09 2351
7189.89 2276
7190.69 2221
7191.49 2225
7192.29 2082
7193.09 2025
7193.89 1891
7194.69 1887
7195.49 1926
7196.29 1937
7197.10 1893
7197.90 1843
7198.70 1923
7199.50 1955
7200.30 1885
7201.10 1779
7201.90 1976
7202.70 1897
7203.50 1926
7204.30 1831
7205.11 1891
7205.91 1959
7206.71 2009
7207.51 1917
7208.31 1941
7209.11 1924
7209.91 1954
7210.71 1983
7211.52 1880
7212.32 1764
7213.12 1843
7213.92 1883
7214.72 1893
7215.52 1770
7216.33 1783
7217.13 1758
7217.93 1729
7218.73 1820
7219.53 1839
7220.34 1863
7221.14 1774
7221.94 1811
7222.74 1737
7223.54 1830
7224.35 1791
7225.15 1829
7225.95 1916
7226.75 1964
7227.56 1814
7228.36 1851
7229.16 1864
7229.96 1735
7230.77 1731
7231.57 1800
7232.37 1817
7233.17 1718
7233.98 1828
7234.78 1936
7235.58 1808
7236.38 1859
7237.19 1987
7237.99 1864
7238.79 1824
7239.60 1938
7240.40 1868
7241.20 1807
7242.01 1873
7242.81 1870
7243.61 1947
7244.42 1887
7245.22 1865
7246.02 1940
7246.83 1983
7247.63 1874
7248.43 1877
7249.24 1980
7250.04 1962
7250.84 2087
7251.65 1967
7252.45 1905
7253.26 1924
7254.06 2091
7254.86 2097
7255.67 1917
7256.47 1998
7257.28 1969
7258.08 2046
7258.88 2051
7259.69 1936
7260.49 1936
7261.30 1995
7262.10 2068
7262.90 2024
7263.71 2042
7264.51 1998
7265.32 2074
7266.12 1999
7266.93 2092
7267.73 2023
7268.54 2145
7269.34 2191
7270.15 2129
7270.95 2101
7271.76 2146
7272.56 2115
7273.37 2213
7274.17 2225
7274.98 2308
7275.78 2295
7276.59 2247
7277.39 2357
7278.20 2417
7279.00 2412
7279.81 2205
7280.61 2442
7281.42 2470
7282.22 2336
7283.03 2432
7283.83 2345
7284.64 2441
7285.45 2558
7286.25 2648
7287.06 2841
7287.86 3119
7288.67 3244
7289.47 3900
7290.28 4093
7291.09 4204
7291.89 4077
7292.70 3896
7293.50 3834
7294.31 3427
7295.12 3205
7295.92 3018
7296.73 2796
7297.53 2667
7298.34 2643
7299.15 2514
7299.95 2458
7300.76 2448
7301.57 2438
7302.37 2340
7303.18 2417
7303.99 2411
7304.79 2525
7305.60 2510
7306.41 2490
7307.21 2481
7308.02 2502
7308.83 2529
7309.63 2581
7310.44 2529
7311.25 2610
7312.06 2500
7312.86 2706
7313.67 2703
7314.48 2891
7315.28 2970
7316.09 2986
7316.90 3035
7317.71 3151
7318.51 2954
7319.32 2969
7320.13 3020
7320.94 2882
7321.74 2994
7322.55 3054
7323.36 3315
7324.17 3289
7324.97 3344
7325.78 3651
7326.59 3812
7327.40 3848
7328.21 4045
7329.01 3999
7329.82 3767
7330.63 3416
7331.44 3308
7332.25 3105
7333.06 2948
7333.86 2785
7334.67 2695
7335.48 2572
7336.29 2559
7337.10 2438
7337.91 2567
7338.71 2557
7339.52 2484
7340.33 2417
7341.14 2544
7341.95 2454
7342.76 2465
7343.57 2541
7344.38 2502
7345.18 2462
7345.99 2597
7346.80 2445
7347.61 2434
7348.42 2442
7349.23 2539
7350.04 2533
7350.85 2513
7351.66 2492
7352.47 2558
7353.28 2433
7354.09 2428
7354.89 2436
7355.70 2435
7356.51 2358
7357.32 2261
7358.13 2356
7358.94 2518
7359.75 2415
7360.56 2483
7361.37 2482
7362.18 2306
7362.99 2365
7363.80 2454
7364.61 2435
7365.42 2356
7366.23 2468
7367.04 2613
7367.85 2571
7368.66 2539
7369.47 2619
7370.28 2574
7371.09 2423
7371.90 2504
7372.71 2478
7373.52 2573
7374.33 2546
7375.15 2533
7375.96 2366
7376.77 2552
7377.58 2525
7378.39 2444
7379.20 2394
7380.01 2366
7380.82 2419
7381.63 2507
7382.44 2555
7383.25 2551
7384.06 2622
7384.88 2892
7385.69 2990
7386.50 3071
7387.31 3341
7388.12 3299
7388.93 3225
7389.74 3058
7390.55 3030
7391.37 2884
7392.18 2758
7392.99 2425
7393.80 2452
7394.61 2255
7395.42 2272
7396.24 2292
7397.05 2309
7397.86 2235
7398.67 2291
7399.48 2292
7400.30 2279
7401.11 2189
7401.92 2150
7402.73 2190
7403.54 2413
7404.36 2447
7405.17 2484
7405.98 2428
7406.79 2435
7407.60 2548
7408.42 2532
7409.23 2399
7410.04 2371
7410.85 2472
7411.67 2403
7412.48 2313
7413.29 2285
7414.11 2365
7414.92 2383
7415.73 2364
7416.54 2255
7417.36 2182
7418.17 2126
7418.98 2055
7419.80 1946
7420.61 1927
7421.42 1926
7422.23 1947
7423.05 2044
7423.86 1934
7424.67 1948
7425.49 1961
7426.30 1822
7427.11 1861
7427.93 1873
7428.74 1951
7429.56 1992
7430.37 1868
7431.18 1867
7432.00 1776
7432.81 1820
7433.62 1804
7434.44 1823
7435.25 1818
7436.07 1909
7436.88 1917
7437.69 1771
7438.51 1822
7439.32 1839
7440.14 1763
7440.95 1829
7441.76 1888
7442.58 2010
7443.39 1876
7444.21 1803
7445.02 1880
7445.84 1951
7446.65 1852
7447.46 1778
7448.28 1711
7449.09 1829
7449.91 1775
7450.72 1739
7451.54 1829
7452.35 1751
7453.17 1667
7453.98 1671
7454.80 1690
7455.61 1660
7456.43 1722
7457.24 1789
7458.06 1752
7458.87 1764
7459.69 1727
7460.50 1658
7461.32 1651
7462.13 1696
7462.95 1718
7463.77 1688
7464.58 1624
7465.40 1672
7466.21 1686
7467.03 1739
7467.84 1789
7468.66 1732
7469.47 1705
7470.29 1788
7471.11 1637
7471.92 1686
7472.74 1638
7473.55 1611
7474.37 1540
7475.19 1560
7476.00 1526
7476.82 1562
7477.63 1733
7478.45 1676
7479.27 1584
7480.08 1547
7480.90 1568
7481.72 1585
7482.53 1544
7483.35 1600
7484.17 1511
7484.98 1476
7485.80 1544
7486.62 1502
7487.43 1486
7488.25 1511
7489.07 1514
7489.88 1539
7490.70 1459
7491.52 1538
7492.33 1578
7493.15 1544
7493.97 1518
7494.78 1591
7495.60 1540
7496.42 1450
7497.24 1461
7498.05 1518
7498.87 1534
7499.69 1507
7500.51 1468
7501.32 1452
7502.14 1465
7502.96 1457
7503.78 1452
7504.59 1333
7505.41 1362
7506.23 1399
7507.05 1455
7507.86 1392
7508.68 1397
7509.50 1374
7510.32 1340
7511.14 1372
7511.95 1444
7512.77 1434
7513.59 1393
7514.41 1330
7515.23 1328
7516.05 1314
7516.86 1422
7517.68 1362
7518.50 1413
7519.32 1351
7520.14 1412
7520.96 1457
7521.78 1450
7522.59 1382
7523.41 1375
7524.23 1389
7525.05 1272
7525.87 1361
7526.69 1375
7527.51 1432
7528.33 1373
7529.14 1356
7529.96 1399
7530.78 1441
7531.60 1385
7532.42 1401
7533.24 1429
7534.06 1336
7534.88 1360
7535.70 1434
7536.52 1312
7537.34 1437
7538.16 1441
7538.98 1350
7539.80 1349
7540.62 1307
7541.44 1353
7542.25 1360
7543.07 1301
7543.89 1365
7544.71 1341
7545.53 1343
7546.35 1345
7547.17 1519
7547.99 1370
7548.81 1334
7549.63 1401
7550.45 1446
7551.27 1434
7552.09 1402
7552.92 1483
7553.74 1402
7554.56 1357
7555.38 1365
7556.20 1378
7557.02 1336
7557.84 1352
7558.66 1345
7559.48 1432
7560.30 1424
7561.12 1317
7561.94 1312
7562.76 1291
7563.58 1314
7564.40 1423
7565.23 1404
7566.05 1372
7566.87 1336
7567.69 1284
7568.51 1266
7569.33 1337
7570.15 1358
7570.97 1364
7571.79 1311
7572.62 1337
7573.44 1254
7574.26 1357
7575.08 1238
7575.90 1215
7576.72 1329
7577.55 1358
7578.37 1324
7579.19 1276
7580.01 1362
7580.83 1284
7581.65 1270
7582.48 1278
7583.30 1277
7584.12 1274
7584.94 1285
7585.76 1311
7586.59 1279
7587.41 1249
7588.23 1255
7589.05 1247
7589.88 1286
7590.70 1353
7591.52 1253
7592.34 1283
7593.16 1304
7593.99 1367
7594.81 1418
7595.63 1383
7596.46 1322
7597.28 1318
7598.10 1238
7598.92 1231
7599.75 1205
7600.57 1253
7601.39 1265
7602.22 1274
7603.04 1251
7603.86 1308
7604.68 1328
7605.51 1243
7606.33 1283
7607.15 1258
7607.98 1261
7608.80 1292
7609.62 1262
7610.45 1301
7611.27 1305
7612.09 1294
7612.92 1319
7613.74 1278
7614.57 1252
7615.39 1309
7616.21 1247
7617.04 1242
7617.86 1296
7618.68 1298
7619.51 1347
7620.33 1365
7621.16 1316
7621.98 1313
7622.80 1307
7623.63 1262
7624.45 1401
7625.28 1370
7626.10 1277
7626.93 1321
7627.75 1336
7628.57 1274
7629.40 1397
7630.22 1381
7631.05 1369
7631.87 1254
7632.70 1312
7633.52 1410
7634.35 1391
7635.17 1287
7636.00 1366
7636.82 1307
7637.65 1256
7638.47 1363
7639.30 1281
7640.12 1249
7640.95 1291
7641.77 1293
7642.60 1219
7643.42 1340
7644.25 1246
7645.07 1277
7645.90 1244
7646.72 1333
7647.55 1182
7648.37 1269
7649.20 1315
7650.02 1229
7650.85 1174
7651.68 1202
7652.50 1250
7653.33 1215
7654.15 1244
7654.98 1265
7655.81 1200
7656.63 1296
7657.46 1267
7658.28 1292
7659.11 1256
7659.94 1311
7660.76 1369
7661.59 1327
7662.41 1251
7663.24 1250
7664.07 1246
7664.89 1254
7665.72 1189
7666.55 1279
7667.37 1319
7668.20 1321
7669.03 1257
7669.85 1257
7670.68 1214
7671.51 1276
7672.33 1220
7673.16 1276
7673.99 1240
7674.81 1270
7675.64 1220
7676.47 1225
7677.29 1241
7678.12 1262
7678.95 1231
7679.78 1231
7680.60 1188
7681.43 1166
7682.26 1197
7683.08 1282
7683.91 1197
7684.74 1269
7685.57 1250
7686.39 1263
7687.22 1207
7688.05 1223
7688.88 1243
7689.70 1209
7690.53 1253
7691.36 1265
7692.19 1267
7693.02 1311
7693.84 1239
7694.67 1253
7695.50 1260
7696.33 1338
7697.16 1337
7697.98 1324
7698.81 1308
7699.64 1224
7700.47 1228
7701.30 1193
7702.13 1238
7702.95 1225
7703.78 1183
7704.61 1153
7705.44 1209
7706.27 1217
7707.10 1251
7707.93 1293
7708.75 1291
7709.58 1235
7710.41 1312
7711.24 1230
7712.07 1274
7712.90 1343
7713.73 1258
7714.56 1227
7715.39 1155
7716.22 1344
7717.04 1277
7717.87 1252
7718.70 1270
7719.53 1220
7720.36 1204
7721.19 1242
7722.02 1293
7722.85 1275
7723.68 1271
7724.51 1281
7725.34 1321
7726.17 1295
7727.00 1310
7727.83 1286
7728.66 1240
7729.49 1304
7730.32 1291
7731.15 1274
7731.98 1278
7732.81 1252
7733.64 1292
7734.47 1330
7735.30 1247
7736.13 1263
7736.96 1289
7737.79 1259
7738.62 1321
7739.45 1395
7740.28 1422
7741.11 1384
7741.94 1256
7742.77 1324
7743.60 1306
7744.43 1357
7745.26 1250
7746.09 1249
7746.93 1382
7747.76 1427
7748.59 1370
7749.42 1439
7750.25 1439
7751.08 1517
7751.91 1557
7752.74 1514
7753.57 1660
7754.40 1731
7755.24 1738
7756.07 1716
7756.90 1647
7757.73 1529
7758.56 1487
7759.39 1429
7760.22 1459
7761.06 1461
7761.89 1420
7762.72 1467
7763.55 1531
7764.38 1519
7765.21 1512
7766.05 1546
7766.88 1492
7767.71 1426
7768.54 1444
7769.37 1494
7770.21 1460
7771.04 1362
7771.87 1460
7772.70 1502
7773.53 1523
7774.37 1393
7775.20 1336
7776.03 1361
7776.86 1408
7777.70 1312
7778.53 1262
7779.36 1351
7780.19 1310
7781.03 1335
7781.86 1431
7782.69 1415
7783.52 1412
7784.36 1333
7785.19 1376
7786.02 1360
7786.86 1274
7787.69 1290
7788.52 1256
7789.36 1311
7790.19 1417
7791.02 1404
7791.85 1420
7792.69 1419
7793.52 1421
7794.35 1370
7795.19 1390
7796.02 1392
7796.86 1268
7797.69 1220
7798.52 1235
7799.36 1298
7800.19 1316
7801.02 1329
7801.86 1321
7802.69 1346
7803.52 1317
7804.36 1268
7805.19 1399
7806.03 1438
7806.86 1405
7807.69 1399
7808.53 1366
7809.36 1438
7810.20 1383
7811.03 1330
7811.87 1367
7812.70 1319
7813.53 1353
7814.37 1301
7815.20 1421
7816.04 1299
7816.87 1407
7817.71 1422
7818.54 1441
7819.38 1476
7820.21 1402
7821.05 1539
7821.88 1557
7822.72 1527
7823.55 1433
7824.39 1412
7825.22 1383
7826.06 1453
7826.89 1446
7827.73 1589
7828.56 1469
7829.40 1425
7830.23 1322
7831.07 1309
7831.90 1435
7832.74 1517
7833.57 1510
7834.41 1417
7835.24 1389
7836.08 1402
7836.91 1414
7837.75 1381
7838.59 1396
7839.42 1351
7840.26 1369
7841.09 1419
7841.93 1288
7842.77 1303
7843.60 1434
7844.44 1296
7845.27 1509
7846.11 1457
7846.95 1462
7847.78 1542
7848.62 1526
7849.45 1514
7850.29 1311
7851.13 1392
7851.96 1376
7852.80 1369
7853.64 1367
7854.47 1385
7855.31 1352
7856.15 1265
7856.98 1258
7857.82 1233
7858.66 1272
7859.49 1344
7860.33 1311
7861.17 1279
7862.00 1372
7862.84 1409
7863.68 1390
7864.52 1319
7865.35 1341
7866.19 1442
7867.03 1396
7867.86 1397
7868.70 1405
7869.54 1360
7870.38 1300
7871.21 1355
7872.05 1245
7872.89 1233
7873.73 1288
7874.56 1194
7875.40 1297
7876.24 1264
7877.08 1346
7877.92 1366
7878.75 1309
7879.59 1332
7880.43 1318
7881.27 1257
7882.10 1347
7882.94 1379
7883.78 1409
7884.62 1428
7885.46 1528
7886.30 1332
7887.13 1323
7887.97 1432
7888.81 1363
7889.65 1365
7890.49 1339
7891.33 1362
7892.16 1376
7893.00 1359
7893.84 1402
7894.68 1394
7895.52 1381
7896.36 1354
7897.20 1381
7898.04 1328
7898.88 1284
7899.71 1398
7900.55 1443
7901.39 1413
7902.23 1364
7903.07 1466
7903.91 1427
7904.75 1515
7905.59 1565
7906.43 1572
7907.27 1479
7908.11 1504
7908.95 1502
7909.79 1521
7910.62 1461
7911.46 1432
7912.30 1400
7913.14 1313
7913.98 1299
7914.82 1380
7915.66 1361
7916.50 1224
7917.34 1397
7918.18 1360
7919.02 1385
7919.86 1355
7920.70 1419
7921.54 1416
7922.38 1488
7923.22 1611
7924.06 1774
7924.90 1698
7925.74 1687
7926.58 1796
7927.43 1551
7928.27 1550
7929.11 1524
7929.95 1465
7930.79 1348
7931.63 1328
7932.47 1359
7933.31 1371
7934.15 1375
7934.99 1312
7935.83 1219
7936.67 1210
7937.51 1255
7938.36 1181
7939.20 1270
7940.04 1389
7940.88 1403
7941.72 1276
7942.56 1250
7943.40 1312
7944.24 1280
7945.09 1238
7945.93 1340
7946.77 1232
7947.61 1329
7948.45 1364
7949.29 1244
7950.13 1304
7950.98 1290
7951.82 1213
7952.66 1221
7953.50 1210
7954.34 1184
7955.19 1177
7956.03 1215
7956.87 1230
7957.71 1286
7958.55 1315
7959.40 1296
7960.24 1307
7961.08 1271
7961.92 1240
7962.76 1248
7963.61 1174
7964.45 1265
7965.29 1225
7966.13 1293
7966.98 1234
7967.82 1224
7968.66 1273
7969.50 1226
7970.35 1252
7971.19 1251
7972.03 1279
7972.88 1162
7973.72 1224
7974.56 1277
7975.40 1223
7976.25 1198
7977.09 1208
7977.93 1195
7978.78 1270
7979.62 1203
7980.46 1188
7981.31 1173
7982.15 1151
7982.99 1181
7983.84 1195
7984.68 1242
7985.52 1279
7986.37 1176
7987.21 1158
7988.06 1174
7988.90 1174
7989.74 1234
7990.59 1146
7991.43 1207
7992.27 1190
7993.12 1246
7993.96 1211
7994.81 1336
7995.65 1146
7996.49 1177
7997.34 1170
7998.18 1108
7999.03 1193
7999.87 1120
8000.72 1174
8001.56 1158
8002.40 1165
8003.25 1235
8004.09 1199
8004.94 1227
8005.78 1226
8006.63 1257
8007.47 1238
8008.32 1297
8009.16 1238
8010.01 1181
8010.85 1132
8011.70 1131
8012.54 1199
8013.39 1187
8014.23 1138
8015.08 1150
8015.92 1164
8016.77 1037
8017.61 1101
8018.46 1103
8019.30 1146
8020.15 1108
8020.99 1111
8021.84 1214
8022.68 1101
8023.53 1191
8024.38 1149
8025.22 1171
8026.07 1175
8026.91 1135
8027.76 1154
8028.60 1190
8029.45 1191
8030.30 1166
8031.14 1053
8031.99 1073
8032.83 1138
8033.68 1117
8034.53 1080
8035.37 1139
8036.22 1086
8037.06 1076
8037.91 1171
8038.76 1245
8039.60 1177
8040.45 1114
8041.30 1155
8042.14 1095
8042.99 1121
8043.84 1127
8044.68 1078
8045.53 1145
8046.38 1119
8047.22 1076
8048.07 1024
8048.92 1057
8049.76 1086
8050.61 1111
8051.46 1121
8052.30 1101
8053.15 1181
8054.00 1084
8054.85 1076
8055.69 1129
8056.54 1093
8057.39 1093
8058.24 1077
8059.08 1132
8059.93 1087
8060.78 1102
8061.63 1075
8062.47 1138
8063.32 1127
8064.17 1164
8065.02 1067
8065.86 1007
8066.71 1013
8067.56 1108
8068.41 1166
8069.26 1135
8070.10 1104
8070.95 1176
8071.80 1111
8072.65 1127
8073.50 1166
8074.34 1156
8075.19 1148
8076.04 1095
8076.89 1086
8077.74 1094
8078.59 1152
8079.43 1139
8080.28 1104
8081.13 1107
8081.98 1113
8082.83 1054
8083.68 1094
8084.53 1132
8085.37 1074
8086.22 1031
8087.07 1000
8087.92 1071
8088.77 1003
8089.62 1122
8090.47 1011
8091.32 1139
8092.17 1136
8093.02 1065
8093.87 1142
8094.71 1066
8095.56 1202
8096.41 1100
8097.26 1141
8098.11 1093
8098.96 1102
8099.81 1036
8100.66 1084
8101.51 999
8102.36 1074
8103.21 1109
8104.06 1026
8104.91 1023
8105.76 1057
8106.61 1077
8107.46 1089
8108.31 1083
8109.16 1057
8110.01 1094
8110.86 1103
8111.71 1124
8112.56 1172
8113.41 1098
8114.26 1063
8115.11 1057
8115.96 1072
8116.81 1102
8117.66 1132
8118.51 1033
8119.36 1085
8120.21 1134
8121.06 1098
8121.92 1084
8122.77 1039
8123.62 1201
8124.47 1256
8125.32 1146
8126.17 1208
8127.02 1134
8127.87 1156
8128.72 1118
8129.57 1175
8130.43 1140
8131.28 1137
8132.13 999
8132.98 1031
8133.83 1139
8134.68 1050
8135.53 1083
8136.38 1127
8137.24 1109
8138.09 1050
8138.94 1037
8139.79 1092
8140.64 1166
8141.49 1033
8142.35 1001
8143.20 1028
8144.05 1127
8144.90 1105
8145.75 1072
8146.61 1102
8147.46 1097
8148.31 1026
8149.16 1007
8150.01 1173
8150.87 1111
8151.72 1029
8152.57 1015
8153.42 1122
8154.28 1111
8155.13 1125
8155.98 1166
8156.83 1181
8157.69 1156
8158.54 1140
8159.39 1079
8160.24 1012
8161.10 1082
8161.95 1145
8162.80 1152
8163.66 1064
8164.51 1104
8165.36 1162
8166.21 1124
8167.07 1081
8167.92 1103
8168.77 1061
8169.63 1086
8170.48 1117
8171.33 1079
8172.19 1149
8173.04 1126
8173.89 1055
8174.75 1017
8175.60 1164
8176.46 1026
8177.31 1131
8178.16 1104
8179.02 1090
8179.87 993
8180.72 1040
8181.58 1025
8182.43 1022
8183.29 1016
8184.14 1006
8184.99 953
8185.85 1018
8186.70 1030
8187.56 1085
8188.41 1032
8189.26 1041
8190.12 996
8190.97 1033
8191.83 992
8192.68 1124
8193.54 1059
8194.39 1018
8195.25 1064
8196.10 1000
8196.95 959
8197.81 1070
8198.66 1131
8199.52 1108
8200.37 1126
8201.23 1186
8202.08 1110
8202.94 1006
8203.79 1056
8204.65 1078
8205.50 1075
8206.36 1091
8207.21 1093
8208.07 1047
8208.92 1024
8209.78 1113
8210.64 1010
8211.49 978
8212.35 1028
8213.20 1109
8214.06 1031
8214.91 1093
8215.77 1087
8216.62 1109
8217.48 978
8218.34 1033
8219.19 1032
8220.05 1080
8220.90 1067
8221.76 1109
8222.61 1223
8223.47 1160
8224.33 1102
8225.18 1118
8226.04 1040
8226.90 1063
8227.75 1019
8228.61 1087
8229.46 1054
8230.32 1209
8231.18 1180
8232.03 1201
8232.89 1153
8233.75 1101
8234.60 1111
8235.46 1100
8236.32 1113
8237.17 1081
8238.03 1003
8238.89 1051
8239.74 1129
8240.60 1063
8241.46 1121
8242.32 1084
8243.17 1060
8244.03 1043
8244.89 1063
8245.74 1104
8246.60 1075
8247.46 1053
8248.32 1083
8249.17 1101
8250.03 1051
8250.89 1062
8251.75 1077
8252.60 1073
8253.46 1070
8254.32 1061
8255.18 1090
8256.03 1045
8256.89 1093
8257.75 1088
8258.61 1117
8259.47 1058
8260.32 1080
8261.18 1115
8262.04 1076
8262.90 1165
8263.76 1078
8264.61 1024
8265.47 1082
8266.33 1105
8267.19 1011
8268.05 1094
8268.91 1048
8269.76 1066
8270.62 1081
8271.48 1065
8272.34 1076
8273.20 1123
8274.06 1154
8274.92 1054
8275.77 1038
8276.63 1032
8277.49 1044
8278.35 1082
8279.21 1025
8280.07 1044
8280.93 1170
8281.79 1071
8282.65 1072
8283.51 1093
8284.36 1037
8285.22 1055
8286.08 1061
8286.94 1025
8287.80 1005
8288.66 1088
8289.52 1098
8290.38 1107
8291.24 1178
8292.10 1183
8292.96 1138
8293.82 1079
8294.68 1077
8295.54 1142
8296.40 1169
8297.26 1031
8298.12 1172
8298.98 1119
8299.84 1055
8300.70 1086
8301.56 1119
8302.42 1079
8303.28 1135
8304.14 1081
8305.00 1119
8305.86 1087
8306.72 1067
8307.58 1082
8308.44 1104
8309.30 1139
8310.16 1143
8311.02 1143
8311.88 1088
8312.74 1222
8313.60 1129
8314.46 1156
8315.33 1164
8316.19 1113
8317.05 1134
8317.91 1144
8318.77 1121
8319.63 1077
8320.49 1128
8321.35 1145
8322.21 1165
8323.08 1112
8323.94 1109
8324.80 1193
8325.66 1235
8326.52 1179
8327.38 1130
8328.24 1217
8329.10 1196
8329.97 1239
8330.83 1129
8331.69 1129
8332.55 1097
8333.41 1146
8334.28 1211
8335.14 1211
8336.00 1185
8336.86 1120
8337.72 1068
8338.58 1163
8339.45 1161
8340.31 1141
8341.17 1093
8342.03 1054
8342.90 1102
8343.76 1114
8344.62 1115
8345.48 1173
8346.35 1134
8347.21 1137
8348.07 1233
8348.93 1231
8349.80 1189
8350.66 1213
8351.52 1169
8352.38 1205
8353.25 1229
8354.11 1203
8354.97 1281
8355.83 1315
8356.70 1254
8357.56 1292
8358.42 1192
8359.29 1188
8360.15 1210
8361.01 1141
8361.88 1143
8362.74 1230
8363.60 1184
8364.47 1206
8365.33 1214
8366.19 1151
8367.06 1162
8367.92 1296
8368.78 1198
8369.65 1181
8370.51 1186
8371.38 1277
8372.24 1250
8373.10 1245
8373.97 1213
8374.83 1277
8375.69 1235
8376.56 1242
8377.42 1287
8378.29 1229
8379.15 1216
8380.01 1287
8380.88 1343
8381.74 1289
8382.61 1251
8383.47 1206
8384.34 1217
8385.20 1213
8386.07 1229
8386.93 1299
8387.79 1290
8388.66 1238
8389.52 1260
8390.39 1390
8391.25 1282
8392.12 1363
8392.98 1367
8393.85 1342
8394.71 1418
8395.58 1463
8396.44 1356
8397.31 1333
8398.17 1364
8399.04 1423
8399.90 1382
8400.77 1317
8401.63 1341
8402.50 1320
8403.36 1442
8404.23 1442
8405.10 1425
8405.96 1452
8406.83 1447
8407.69 1453
8408.56 1436
8409.42 1411
8410.29 1414
8411.15 1409
8412.02 1482
8412.89 1520
8413.75 1495
8414.62 1498
8415.48 1426
8416.35 1487
8417.22 1435
8418.08 1447
8418.95 1552
8419.82 1515
8420.68 1517
8421.55 1518
8422.41 1572
8423.28 1633
8424.15 1621
8425.01 1504
8425.88 1521
8426.75 1637
8427.61 1665
8428.48 1630
8429.35 1718
8430.21 1692
8431.08 1608
8431.95 1598
8432.81 1755
8433.68 1667
8434.55 1750
8435.41 1680
8436.28 1815
8437.15 1841
8438.02 1711
8438.88 1818
8439.75 1834
8440.62 1769
8441.49 1841
8442.35 1843
8443.22 1748
8444.09 1768
8444.96 1843
8445.82 1880
8446.69 1989
8447.56 1968
8448.43 1992
8449.29 2155
8450.16 2048
8451.03 2105
8451.90 2122
8452.77 2041
8453.63 2078
8454.50 1999
8455.37 2111
8456.24 2136
8457.11 2030
8457.97 2303
8458.84 2383
8459.71 2412
8460.58 2585
8461.45 2839
8462.32 3159
8463.18 3216
8464.05 3188
8464.92 3256
8465.79 3290
8466.66 3163
8467.53 2984
8468.40 3018
8469.26 2792
8470.13 2622
8471.00 2328
8471.87 2454
8472.74 2690
8473.61 2871
8474.48 3296
8475.35 3811
8476.22 4262
8477.09 4728
8477.95 4800
8478.82 4735
8479.69 4514
8480.56 4032
8481.43 3775
8482.30 3325
8483.17 2845
8484.04 2630
8484.91 2347
8485.78 2189
8486.65 2042
8487.52 1955
8488.39 1951
8489.26 1999
8490.13 1903
8491.00 1880
8491.87 1903
8492.74 2010
8493.61 1996
8494.48 1905
8495.35 2061
8496.22 1986
8497.09 1948
8497.96 1955
8498.83 1810
8499.70 1778
8500.57 1862
8501.44 1961
8502.31 1926
8503.18 1940
8504.05 1934
8504.92 1926
8505.79 1925
8506.66 1793
8507.53 1785
8508.41 1883
8509.28 1877
8510.15 1863
8511.02 1895
8511.89 2029
8512.76 2054
8513.63 2037
8514.50 2024
8515.37 2015
8516.24 2158
8517.12 2127
8517.99 2201
8518.86 2126
8519.73 1925
8520.60 1763
8521.47 1868
8522.34 1837
8523.22 1900
8524.09 1856
8524.96 1922
8525.83 1863
8526.70 1860
8527.57 1944
8528.45 1844
8529.32 1866
8530.19 1880
8531.06 1925
8531.93 1961
8532.81 1956
8533.68 1951
8534.55 1973
8535.42 1901
8536.29 1857
8537.17 1941
8538.04 2086
8538.91 2002
8539.78 2005
8540.66 1960
8541.53 2019
8542.40 2031
8543.27 1934
8544.15 2088
8545.02 1995
8545.89 2000
8546.76 2056
8547.64 2082
8548.51 2071
8549.38 1973
8550.26 1968
8551.13 1941
8552.00 1958
8552.87 2022
8553.75 1992
8554.62 1979
8555.49 1961
8556.37 1986
8557.24 1988
8558.11 1999
8558.99 2087
8559.86 2232
8560.73 2259
8561.61 2196
8562.48 2201
8563.36 2191
8564.23 2179
8565.10 2182
8565.98 1993
8566.85 1938
8567.72 1790
8568.60 1779
8569.47 1781
8570.35 1793
8571.22 1828
8572.09 1669
8572.97 1694
8573.84 1750
8574.72 1691
8575.59 1762
8576.46 1802
8577.34 1692
8578.21 1681
8579.09 1700
8579.96 1741
8580.84 1717
8581.71 1704
8582.59 1597
8583.46 1741
8584.34 1681
8585.21 1683
8586.08 1633
8586.96 1688
8587.83 1704
8588.71 1706
8589.58 1758
8590.46 1700
8591.33 1673
8592.21 1648
8593.08 1781
8593.96 1727
8594.83 1743
8595.71 1742
8596.59 1692
8597.46 1585
8598.34 1620
8599.21 1609
8600.09 1624
8600.96 1755
8601.84 1755
8602.71 1774
8603.59 1712
8604.46 1788
8605.34 1759
8606.22 1708
8607.09 1785
8607.97 1806
8608.84 1703
8609.72 1728
8610.60 1785
8611.47 1723
8612.35 1807
8613.22 1752
8614.10 1794
8614.98 1785
8615.85 1701
8616.73 1735
8617.61 1718
8618.48 1717
8619.36 1671
8620.24 1760
8621.11 1859
8621.99 1812
8622.87 1851
8623.74 1841
8624.62 1911
8625.50 1806
8626.37 1937
8627.25 1917
8628.13 1864
8629.00 1963
8629.88 2061
8630.76 2066
8631.63 1994
8632.51 1946
8633.39 1927
8634.27 1948
8635.14 1993
8636.02 1958
8636.90 1971
8637.77 2088
8638.65 2239
8639.53 2180
8640.41 1995
8641.28 1966
8642.16 2104
8643.04 2065
8643.92 2151
8644.80 2118
8645.67 2211
8646.55 2085
8647.43 2134
8648.31 2244
8649.19 2235
8650.06 2220
8650.94 2212
8651.82 2206
8652.70 2166
8653.58 2127
8654.45 2207
8655.33 2302
8656.21 2325
8657.09 2225
8657.97 2333
8658.85 2325
8659.72 2285
8660.60 2356
8661.48 2265
8662.36 2271
8663.24 2413
8664.12 2299
8665.00 2411
8665.88 2326
8666.75 2366
8667.63 2342
8668.51 2336
8669.39 2491
8670.27 2381
8671.15 2314
8672.03 2382
8672.91 2384
8673.79 2410
8674.67 2468
8675.55 2607
8676.42 2756
8677.30 2922
8678.18 3120
8679.06 3391
8679.94 3762
8680.82 4000
8681.70 4193
8682.58 4339
8683.46 4172
8684.34 4120
8685.22 3738
8686.10 3375
8686.98 3177
8687.86 2833
8688.74 2820
8689.62 2664
8690.50 2455
8691.38 2449
8692.26 2518
8693.14 2507
8694.02 2545
8694.90 2787
8695.78 2929
8696.66 3310
8697.54 3636
8698.42 4124
8699.30 4169
8700.18 4470
8701.07 4336
8701.95 4156
8702.83 3909
8703.71 3480
8704.59 3181
8705.47 2851
8706.35 2440
8707.23 2408
8708.11 2307
8708.99 2177
8709.87 2085
8710.75 2035
8711.64 2042
8712.52 2056
8713.40 1951
8714.28 1900
8715.16 1956
8716.04 1955
8716.92 1913
8717.81 1917
8718.69 1832
8719.57 1937
8720.45 1926
8721.33 1913
8722.21 1808
8723.10 1768
8723.98 1887
8724.86 1843
8725.74 1951
8726.62 1817
8727.50 1807
8728.39 1803
8729.27 1791
8730.15 1861
8731.03 1844
8731.91 1927
8732.80 1780
8733.68 1872
8734.56 1967
8735.44 1908
8736.33 2019
8737.21 1949
8738.09 2004
8738.97 2023
8739.86 2031
8740.74 2043
8741.62 1961
8742.50 1849
8743.39 1735
8744.27 1742
8745.15 1841
8746.04 1849
8746.92 1730
8747.80 1845
8748.68 1755
8749.57 1814
8750.45 1722
8751.33 1719
8752.22 1721
8753.10 1797
8753.98 1872
8754.87 1882
8755.75 1824
8756.63 1899
8757.52 1847
8758.40 1747
8759.28 1764
8760.17 1803
8761.05 1848
8761.94 1930
8762.82 1807
8763.70 1802
8764.59 1747
8765.47 1857
8766.36 1930
8767.24 1881
8768.12 1836
8769.01 1776
8769.89 1765
8770.78 1771
8771.66 1794
8772.54 1798
8773.43 1785
8774.31 1772
8775.20 1871
8776.08 1984
8776.97 1749
8777.85 1670
8778.73 1721
8779.62 1767
8780.50 1812
8781.39 1705
8782.27 1726
8783.16 1719
8784.04 1711
8784.93 1685
8785.81 1684
8786.70 1612
8787.58 1573
8788.47 1602
8789.35 1627
8790.24 1637
8791.12 1689
8792.01 1547
8792.89 1558
8793.78 1666
8794.66 1621
8795.55 1556
8796.44 1607
8797.32 1536
8798.21 1512
8799.09 1565
8799.98 1576
8800.86 1612
8801.75 1584
8802.63 1631
8803.52 1624
8804.41 1574
8805.29 1565
8806.18 1571
8807.06 1513
8807.95 1506
8808.84 1515
8809.72 1508
8810.61 1509
8811.49 1477
8812.38 1535
8813.27 1507
8814.15 1441
8815.04 1522
8815.93 1458
8816.81 1410
8817.70 1462
8818.59 1471
8819.47 1378
8820.36 1336
8821.25 1387
8822.13 1444
8823.02 1445
8823.91 1337
8824.79 1370
8825.68 1362
8826.57 1400
8827.45 1493
8828.34 1444
8829.23 1440
8830.12 1460
8831.00 1388
8831.89 1290
8832.78 1303
8833.66 1370
8834.55 1334
8835.44 1290
8836.33 1331
8837.21 1325
8838.10 1319
8838.99 1304
8839.88 1301
8840.76 1338
8841.65 1289
8842.54 1319
8843.43 1240
8844.32 1297
8845.20 1364
8846.09 1250
8846.98 1252
8847.87 1193
8848.76 1213
8849.64 1251
8850.53 1263
8851.42 1291
8852.31 1270
8853.20 1310
8854.09 1311
8854.97 1290
8855.86 1310
8856.75 1168
8857.64 1171
8858.53 1296
8859.42 1221
8860.30 1172
8861.19 1203
8862.08 1170
8862.97 1195
8863.86 1157
8864.75 1313
8865.64 1231
8866.53 1170
8867.42 1212
8868.30 1183
8869.19 1160
8870.08 1131
8870.97 1144
8871.86 1165
8872.75 1271
8873.64 1124
8874.53 1111
8875.42 1042
8876.31 1069
8877.20 1201
8878.09 1188
8878.98 1148
8879.87 1094
8880.76 1157
8881.65 1120
8882.54 1179
8883.43 1180
8884.32 1106
8885.21 1120
8886.10 1135
8886.99 1098
8887.88 1097
8888.77 1177
8889.66 1111
8890.55 1101
8891.44 1179
8892.33 1217
8893.22 1169
8894.11 1084
8895.00 1093
8895.89 1138
8896.78 1148
8897.67 1143
8898.56 1085
8899.45 995
8900.34 1054
8901.23 1082
8902.12 1080
8903.01 1079
8903.90 1088
8904.79 1075
8905.69 1054
8906.58 983
8907.47 1067
8908.36 1041
8909.25 1091
8910.14 1065
8911.03 1103
8911.92 1103
8912.82 1054
8913.71 1083
8914.60 1094
8915.49 1130
8916.38 1078
8917.27 1031
8918.16 1000
8919.06 1047
8919.95 1124
8920.84 1117
8921.73 1054
8922.62 1072
8923.51 1001
8924.41 1056
8925.30 1042
8926.19 1020
8927.08 1089
8927.97 1012
8928.87 1035
8929.76 1089
8930.65 968
8931.54 1065
8932.43 1072
8933.33 1059
8934.22 948
8935.11 1007
8936.00 1000
8936.90 1039
8937.79 1026
8938.68 1062
8939.57 993
8940.47 967
8941.36 1004
8942.25 1098
8943.15 1060
8944.04 983
8944.93 957
8945.82 1005
8946.72 1093
8947.61 1071
8948.50 977
8949.40 1046
8950.29 970
8951.18 1005
8952.08 922
8952.97 964
8953.86 1027
8954.76 970
8955.65 991
8956.54 968
8957.44 1013
8958.33 1047
8959.22 965
8960.12 971
8961.01 1009
8961.91 1029
8962.80 1098
8963.69 1089
8964.59 995
8965.48 1033
8966.37 983
8967.27 1041
8968.16 1025
8969.06 1058
8969.95 958
8970.85 997
8971.74 989
8972.63 989
8973.53 983
8974.42 995
8975.32 998
8976.21 1033
8977.11 965
8978.00 1001
8978.90 1100
8979.79 1027
8980.68 1013
8981.58 1026
8982.47 1066
8983.37 1043
8984.26 964
8985.16 993
8986.05 1046
8986.95 1019
8987.84 1002
8988.74 969
8989.63 1027
8990.53 1080
8991.42 1045
8992.32 1005
8993.22 934
8994.11 971
8995.01 975
8995.90 982
8996.80 925
8997.69 966
8998.59 959
8999.48 934
9000.38 998
9001.28 958
9002.17 966
9003.07 964
9003.96 958
9004.86 1003
9005.75 967
9006.65 983
9007.55 1012
9008.44 949
9009.34 921
9010.23 939
9011.13 896
9012.03 908
9012.92 885
9013.82 914
9014.72 870
9015.61 985
9016.51 943
9017.41 890
9018.30 955
9019.20 999
9020.10 948
9020.99 952
9021.89 984
9022.79 922
9023.68 914
9024.58 935
9025.48 997
9026.37 910
9027.27 917
9028.17 909
9029.06 936
9029.96 937
9030.86 860
9031.76 937
9032.65 986
9033.55 951
9034.45 957
9035.35 942
9036.24 897
9037.14 977
9038.04 953
9038.94 967
9039.83 995
9040.73 952
9041.63 963
9042.53 915
9043.42 926
9044.32 949
9045.22 906
9046.12 962
9047.02 993
9047.91 900
9048.81 893
9049.71 954
9050.61 1039
9051.51 987
9052.41 948
9053.30 957
9054.20 1034
9055.10 957
9056.00 936
9056.90 917
9057.80 896
9058.69 987
9059.59 953
9060.49 934
9061.39 931
9062.29 1030
9063.19 948
9064.09 961
9064.99 889
9065.88 973
9066.78 977
9067.68 973
9068.58 933
9069.48 993
9070.38 895
9071.28 954
9072.18 968
9073.08 1001
9073.98 996
9074.88 986
9075.78 1040
9076.68 937
9077.58 990
9078.47 1046
9079.37 979
9080.27 970
9081.17 981
9082.07 997
9082.97 935
9083.87 922
9084.77 847
9085.67 848
9086.57 844
9087.47 875
9088.37 980
9089.27 951
9090.17 858
9091.07 966
9091.97 957
9092.87 924
9093.77 970
9094.67 975
9095.58 987
9096.48 975
9097.38 968
9098.28 926
9099.18 995
9100.08 1021
9100.98 998
9101.88 941
9102.78 879
9103.68 882
9104.58 1000
9105.48 921
9106.38 951
9107.28 946
9108.19 883
9109.09 931
9109.99 911
9110.89 935
9111.79 959
9112.69 924
9113.59 922
9114.49 904
9115.40 924
9116.30 885
9117.20 875
9118.10 923
9119.00 871
9119.90 823
9120.81 887
9121.71 964
9122.61 899
9123.51 983
9124.41 960
9125.31 922
9126.22 986
9127.12 964
9128.02 928
9128.92 972
9129.82 1024
9130.73 981
9131.63 959
9132.53 907
9133.43 965
9134.34 917
9135.24 926
9136.14 957
9137.04 926
9137.95 866
9138.85 851
9139.75 922
9140.65 903
9141.56 918
9142.46 832
9143.36 890
9144.26 940
9145.17 966
9146.07 944
9146.97 944
9147.88 906
9148.78 930
9149.68 943
9150.59 931
9151.49 935
9152.39 973
9153.29 1046
9154.20 977
9155.10 947
9156.01 894
9156.91 902
9157.81 945
9158.72 886
9159.62 923
9160.52 951
9161.43 960
9162.33 993
9163.23 1004
9164.14 973
9165.04 953
9165.95 931
9166.85 892
9167.75 799
9168.66 907
9169.56 936
9170.47 909
9171.37 895
9172.27 911
9173.18 963
9174.08 952
9174.99 947
9175.89 920
9176.80 893
9177.70 954
9178.60 894
9179.51 856
9180.41 944
9181.32 922
9182.22 884
9183.13 890
9184.03 928
9184.94 918
9185.84 994
9186.75 1039
9187.65 923
9188.56 877
9189.46 887
9190.37 892
9191.27 950
9192.18 901
9193.08 836
9193.99 998
9194.89 999
9195.80 949
9196.71 930
9197.61 957
9198.52 928
9199.42 932
9200.33 907
9201.23 957
9202.14 931
9203.04 982
9203.95 963
9204.86 926
9205.76 959
9206.67 1046
9207.57 1018
9208.48 1025
9209.39 1018
9210.29 970
9211.20 1024
9212.10 903
9213.01 899
9213.92 972
9214.82 998
9215.73 966
9216.64 856
9217.54 881
9218.45 947
9219.36 922
9220.26 895
9221.17 940
9222.08 921
9222.98 954
9223.89 994
9224.80 974
9225.70 935
9226.61 978
9227.52 992
9228.42 991
9229.33 925
9230.24 920
9231.14 980
9232.05 956
9232.96 918
9233.87 927
9234.77 895
9235.68 957
9236.59 943
9237.50 946
9238.40 979
9239.31 985
9240.22 921
9241.13 918
9242.03 1015
9242.94 961
9243.85 972
9244.76 893
9245.66 1025
9246.57 994
9247.48 919
9248.39 991
9249.30 973
9250.20 857
9251.11 866
9252.02 936
9252.93 909
9253.84 847
9254.75 935
9255.65 911
9256.56 898
9257.47 926
9258.38 854
9259.29 918
9260.20 858
9261.10 859
9262.01 934
9262.92 909
9263.83 803
9264.74 935
9265.65 940
9266.56 879
9267.47 942
9268.37 900
9269.28 903
9270.19 911
9271.10 875
9272.01 883
9272.92 917
9273.83 911
9274.74 897
9275.65 915
9276.56 896
9277.47 883
9278.38 973
9279.29 926
9280.20 894
9281.11 835
9282.01 958
9282.92 927
9283.83 980
9284.74 889
9285.65 940
9286.56 898
9287.47 847
9288.38 838
9289.29 867
9290.20 917
9291.11 938
9292.02 909
9292.93 946
9293.84 918
9294.75 956
9295.66 906
9296.57 886
9297.49 908
9298.40 947
9299.31 934
9300.22 892
9301.13 889
9302.04 951
9302.95 969
9303.86 951
9304.77 1009
9305.68 1042
9306.59 1002
9307.50 802
9308.41 876
9309.32 877
9310.24 908
9311.15 881
9312.06 1023
9312.97 939
9313.88 890
9314.79 933
9315.70 911
9316.61 920
9317.53 844
9318.44 892
9319.35 978
9320.26 896
9321.17 892
9322.08 816
9322.99 970
9323.91 908
9324.82 903
9325.73 862
9326.64 1003
9327.55 1045
9328.46 943
9329.38 955
9330.29 938
9331.20 938
9332.11 963
9333.03 946
9333.94 949
9334.85 897
9335.76 845
9336.67 981
9337.59 901
9338.50 907
9339.41 890
9340.32 921
9341.24 962
9342.15 907
9343.06 931
9343.97 971
9344.89 930
9345.80 921
9346.71 937
9347.63 1047
9348.54 1076
9349.45 1030
9350.36 960
9351.28 900
9352.19 901
9353.10 884
9354.02 967
9354.93 887
9355.84 892
9356.76 939
9357.67 1025
9358.58 957
9359.50 919
9360.41 958
9361.32 902
9362.24 999
9363.15 1026
9364.06 964
9364.98 930
9365.89 1012
9366.81 933
9367.72 960
9368.63 963
9369.55 952
9370.46 962
9371.38 933
9372.29 898
9373.20 876
9374.12 920
9375.03 978
9375.95 947
9376.86 893
9377.77 932
9378.69 970
9379.60 935
9380.52 951
9381.43 941
9382.35 923
9383.26 965
9384.18 995
9385.09 956
9386.01 1000
9386.92 1006
9387.83 924
9388.75 945
9389.66 992
9390.58 1028
9391.49 987
9392.41 1011
9393.32 997
9394.24 977
9395.16 1021
9396.07 1086
9396.99 1031
9397.90 985
9398.82 1009
9399.73 1021
9400.65 1043
9401.56 1013
9402.48 1008
9403.39 1006
9404.31 1038
9405.22 1052
9406.14 1059
9407.06 1130
9407.97 1052
9408.89 1056
9409.80 1042
9410.72 996
9411.64 1038
9412.55 1111
9413.47 1090
9414.38 1095
9415.30 1063
9416.22 1056
9417.13 1052
9418.05 1054
9418.97 1042
9419.88 1001
9420.80 992
9421.71 1011
9422.63 1028
9423.55 1007
9424.46 1046
9425.38 1024
9426.30 1007
9427.21 1068
9428.13 1053
9429.05 1141
9429.96 1121
9430.88 1055
9431.80 1061
9432.72 1068
9433.63 1060
9434.55 1060
9435.47 1093
9436.38 1101
9437.30 1108
9438.22 1086
9439.14 1062
9440.05 1108
9440.97 1158
9441.89 1196
9442.81 1197
9443.72 1065
9444.64 1155
9445.56 1125
9446.48 1229
9447.39 1193
9448.31 1206
9449.23 1059
9450.15 1097
9451.07 1179
9451.98 1081
9452.90 1093
9453.82 1124
9454.74 1209
9455.66 1211
9456.57 1191
9457.49 1281
9458.41 1332
9459.33 1446
9460.25 1560
9461.16 1574
9462.08 1636
9463.00 1582
9463.92 1540
9464.84 1431
9465.76 1311
9466.68 1285
9467.59 1327
9468.51 1299
9469.43 1246
9470.35 1227
9471.27 1206
9472.19 1188
9473.11 1173
9474.03 1077
9474.95 1171
9475.87 1179
9476.78 1167
9477.70 1144
9478.62 1093
9479.54 1126
9480.46 1171
9481.38 1124
9482.30 1157
9483.22 1157
9484.14 1147
9485.06 1114
9485.98 1184
9486.90 1254
9487.82 1259
9488.74 1201
9489.66 1129
9490.58 1178
9491.50 1159
9492.42 1138
9493.34 1181
9494.26 1150
9495.18 1156
9496.10 1115
9497.02 1101
9497.94 1193
9498.86 1216
9499.78 1193
9500.70 1170
9501.62 1150
9502.54 1176
9503.46 1210
9504.38 1222
9505.30 1289
9506.22 1199
9507.14 1168
9508.06 1136
9508.98 1163
9509.90 1200
9510.82 1187
9511.75 1198
9512.67 1113
9513.59 1165
9514.51 1158
9515.43 1217
9516.35 1184
9517.27 1207
9518.19 1210
9519.11 1288
9520.03 1222
9520.96 1267
9521.88 1314
9522.80 1339
9523.72 1238
9524.64 1225
9525.56 1173
9526.48 1232
9527.41 1218
9528.33 1170
9529.25 1235
9530.17 1367
9531.09 1332
9532.02 1170
9532.94 1386
9533.86 1346
9534.78 1338
9535.70 1411
9536.63 1351
9537.55 1489
9538.47 1415
9539.39 1574
9540.31 1608
9541.24 1620
9542.16 1704
9543.08 1646
9544.00 1560
9544.93 1475
9545.85 1468
9546.77 1495
9547.69 1389
9548.62 1289
9549.54 1282
9550.46 1303
9551.38 1188
9552.31 1221
9553.23 1195
9554.15 1249
9555.08 1245
9556.00 1234
9556.92 1276
9557.84 1130
9558.77 1171
9559.69 1252
9560.61 1231
9561.54 1183
9562.46 1229
9563.38 1253
9564.31 1263
9565.23 1281
9566.15 1207
9567.08 1324
9568.00 1330
9568.93 1242
9569.85 1376
9570.77 1385
9571.70 1277
9572.62 1326
9573.54 1329
9574.47 1257
9575.39 1221
9576.32 1185
9577.24 1200
9578.16 1324
9579.09 1257
9580.01 1271
9580.94 1288
9581.86 1263
9582.78 1311
9583.71 1268
9584.63 1249
9585.56 1244
9586.48 1238
9587.41 1258
9588.33 1255
9589.26 1173
9590.18 1210
9591.11 1261
9592.03 1239
9592.96 1286
9593.88 1258
9594.80 1180
9595.73 1283
9596.65 1184
9597.58 1260
9598.50 1277
9599.43 1268
9600.35 1197
9601.28 1282
9602.21 1418
9603.13 1351
9604.06 1279
9604.98 1353
9605.91 1324
9606.83 1341
9607.76 1315
9608.68 1339
9609.61 1310
9610.53 1316
9611.46 1445
9612.39 1370
9613.31 1280
9614.24 1283
9615.16 1387
9616.09 1394
9617.02 1441
9617.94 1391
9618.87 1304
9619.79 1325
9620.72 1491
9621.65 1382
9622.57 1328
9623.50 1389
9624.42 1393
9625.35 1396
9626.28 1356
9627.20 1371
9628.13 1456
9629.06 1325
9629.98 1286
9630.91 1336
9631.84 1396
9632.76 1398
9633.69 1372
9634.62 1351
9635.54 1426
9636.47 1458
9637.40 1405
9638.32 1457
9639.25 1339
9640.18 1427
9641.11 1504
9642.03 1484
9642.96 1419
9643.89 1506
9644.81 1456
9645.74 1466
9646.67 1553
9647.60 1491
9648.52 1491
9649.45 1497
9650.38 1531
9651.31 1598
9652.23 1624
9653.16 1583
9654.09 1623
9655.02 1573
9655.95 1657
9656.87 1693
9657.80 1737
9658.73 1657
9659.66 1777
9660.58 1680
9661.51 1671
9662.44 1648
9663.37 1572
9664.30 1531
9665.23 1618
9666.15 1661
9667.08 1630
9668.01 1513
9668.94 1618
9669.87 1582
9670.80 1502
9671.73 1517
9672.65 1489
9673.58 1584
9674.51 1613
9675.44 1665
9676.37 1586
9677.30 1508
9678.23 1643
9679.16 1629
9680.08 1581
9681.01 1641
9681.94 1598
9682.87 1655
9683.80 1603
9684.73 1617
9685.66 1516
9686.59 1706
9687.52 1727
9688.45 1647
9689.38 1550
9690.31 1668
9691.24 1684
9692.17 1669
9693.09 1604
9694.02 1626
9694.95 1703
9695.88 1699
9696.81 1727
9697.74 1714
9698.67 1672
9699.60 1659
9700.53 1708
9701.46 1632
9702.39 1762
9703.32 1853
9704.25 1829
9705.18 1927
9706.11 1917
9707.04 1859
9707.97 1941
9708.91 1946
9709.84 2030
9710.77 1918
9711.70 1862
9712.63 1839
9713.56 1828
9714.49 1674
9715.42 1630
9716.35 1662
9717.28 1758
9718.21 1743
9719.14 1822
9720.07 1818
9721.00 1780
9721.93 1792
9722.87 1775
9723.80 1867
9724.73 1898
9725.66 1856
9726.59 1783
9727.52 1704
9728.45 1607
9729.38 1704
9730.32 1664
9731.25 1575
9732.18 1617
9733.11 1478
9734.04 1559
9734.97 1524
9735.91 1638
9736.84 1682
9737.77 1627
9738.70 1629
9739.63 1629
9740.56 1604
9741.50 1653
9742.43 1679
9743.36 1695
9744.29 1567
9745.22 1547
9746.16 1487
9747.09 1494
9748.02 1586
9748.95 1523
9749.89 1463
9750.82 1427
9751.75 1454
9752.68 1404
9753.62 1412
9754.55 1376
9755.48 1464
9756.41 1467
9757.35 1484
9758.28 1397
9759.21 1389
9760.14 1494
9761.08 1384
9762.01 1375
9762.94 1390
9763.88 1417
9764.81 1400
9765.74 1427
9766.68 1355
9767.61 1402
9768.54 1368
9769.48 1339
9770.41 1358
9771.34 1334
9772.28 1306
9773.21 1332
9774.14 1365
9775.08 1326
9776.01 1325
9776.94 1404
9777.88 1404
9778.81 1399
9779.74 1406
9780.68 1351
9781.61 1345
9782.55 1343
9783.48 1333
9784.41 1415
9785.35 1416
9786.28 1389
9787.22 1274
9788.15 1397
9789.08 1462
9790.02 1486
9790.95 1414
9791.89 1318
9792.82 1322
9793.76 1306
9794.69 1280
9795.63 1364
9796.56 1342
9797.49 1297
9798.43 1257
9799.36 1230
9800.30 1245
9801.23 1227
9802.17 1276
9803.10 1318
9804.04 1284
9804.97 1280
9805.91 1264
9806.84 1231
9807.78 1167
9808.71 1133
9809.65 1190
9810.58 1213
9811.52 1189
9812.45 1160
9813.39 1156
9814.33 1163
9815.26 1243
9816.20 1212
9817.13 1125
9818.07 1128
9819.00 1144
9819.94 1175
9820.87 1121
9821.81 1114
9822.75 1179
9823.68 1172
9824.62 1186
9825.55 1192
9826.49 1072
9827.43 1114
9828.36 1105
9829.30 1116
9830.23 1131
9831.17 1162
9832.11 1122
9833.04 1066
9833.98 1121
9834.92 1098
9835.85 1079
9836.79 1115
9837.73 1089
9838.66 1082
9839.60 1122
9840.54 1120
9841.47 1166
9842.41 1082
9843.35 1089
9844.28 1132
9845.22 1076
9846.16 1095
9847.09 1076
9848.03 1059
9848.97 1020
9849.90 1108
9850.84 1099
9851.78 1070
9852.72 1122
9853.65 1074
9854.59 1001
9855.53 1081
9856.47 1119
9857.40 1127
9858.34 1111
9859.28 1045
9860.22 1068
9861.15 1086
9862.09 1148
9863.03 1160
9863.97 1134
9864.90 1082
9865.84 1062
9866.78 1089
9867.72 989
9868.66 1028
9869.59 1108
9870.53 1038
9871.47 1067
9872.41 1065
9873.35 1084
9874.29 1069
9875.22 1001
9876.16 931
9877.10 1003
9878.04 1004
9878.98 1003
9879.92 1007
9880.85 1016
9881.79 1011
9882.73 1011
9883.67 1001
9884.61 992
9885.55 1006
9886.49 1027
9887.43 975
9888.37 1043
9889.30 1057
9890.24 1010
9891.18 1050
9892.12 1032
9893.06 1023
9894.00 1036
9894.94 987
9895.88 1139
9896.82 1051
9897.76 1047
9898.70 1039
9899.64 1016
9900.58 992
9901.52 968
9902.45 954
9903.39 1008
9904.33 990
9905.27 928
9906.21 950
9907.15 999
9908.09 1007
9909.03 1013
9909.97 1043
9910.91 965
9911.85 999
9912.79 984
9913.73 936
9914.67 928
9915.61 935
9916.55 1056
9917.49 1057
9918.44 1006
9919.38 949
9920.32 893
9921.26 974
9922.20 1102
9923.14 1069
9924.08 990
9925.02 1079
9925.96 1073
9926.90 1006
9927.84 1048
9928.78 1017
9929.72 1083
9930.66 1086
9931.61 1089
9932.55 1129
9933.49 1160
9934.43 1200
9935.37 1236
9936.31 1268
9937.25 1286
9938.19 1351
9939.14 1226
9940.08 1256
9941.02 1268
9941.96 1192
9942.90 1136
9943.84 1080
9944.78 1106
9945.73 1125
9946.67 1055
9947.61 1028
9948.55 923
9949.49 1024
9950.44 1034
9951.38 1023
9952.32 1022
9953.26 969
9954.20 983
9955.15 971
9956.09 966
9957.03 1007
9957.97 893
9958.91 978
9959.86 945
9960.80 941
9961.74 995
9962.68 1037
9963.63 1007
9964.57 1004
9965.51 1010
9966.45 993
9967.40 1006
9968.34 992
9969.28 969
9970.23 996
9971.17 1027
9972.11 956
9973.05 921
9974.00 979
9974.94 998
9975.88 984
9976.83 922
9977.77 1011
9978.71 1050
9979.66 961
9980.60 942
9981.54 928
9982.49 986
9983.43 936
9984.37 1018
9985.32 898
9986.26 793
9987.20 879
9988.15 921
9989.09 904
9990.04 979
9990.98 992
9991.92 934
9992.87 961
9993.81 918
9994.76 940
9995.70 872
9996.64 939
9997.59 977
9998.53 991
9999.48 911
10000.42 904
10001.36 963
10002.31 948
10003.25 901
10004.20 968
10005.14 964
10006.09 1017
10007.03 1016
10007.98 966
10008.92 888
10009.87 910
10010.81 914
10011.76 844
10012.70 856
10013.64 930
10014.59 920
10015.53 938
10016.48 918
10017.43 951
10018.37 921
10019.32 992
10020.26 982
10021.21 947
10022.15 950
10023.10 888
10024.04 899
10024.99 1012
10025.93 907
10026.88 938
10027.82 922
10028.77 937
10029.72 976
10030.66 916
10031.61 980
10032.55 892
10033.50 833
10034.44 963
10035.39 899
10036.34 973
10037.28 950
10038.23 847
10039.17 947
10040.12 978
10041.07 941
10042.01 890
10042.96 895
10043.91 871
10044.85 938
10045.80 947
10046.74 961
10047.69 970
10048.64 920
10049.58 896
10050.53 840
10051.48 843
10052.42 912
10053.37 909
10054.32 903
10055.27 929
10056.21 868
10057.16 904
10058.11 934
10059.05 843
10060.00 920
10060.95 869
10061.89 838
10062.84 871
10063.79 896
10064.74 987
10065.68 900
10066.63 865
10067.58 862
10068.53 927
10069.47 869
10070.42 852
10071.37 814
10072.32 788
10073.26 849
10074.21 739
10075.16 880
10076.11 911
10077.06 895
10078.00 792
10078.95 862
10079.90 818
10080.85 867
10081.80 868
10082.74 843
10083.69 874
10084.64 926
10085.59 883
10086.54 879
10087.49 819
10088.43 833
10089.38 946
10090.33 949
10091.28 835
10092.23 803
10093.18 869
10094.13 856
10095.07 899
10096.02 821
10096.97 784
10097.92 788
10098.87 859
10099.82 834
10100.77 853
10101.72 831
10102.67 866
10103.61 842
10104.56 879
10105.51 832
10106.46 842
10107.41 931
10108.36 882
10109.31 778
10110.26 798
10111.21 821
10112.16 780
10113.11 844
10114.06 842
10115.01 904
10115.96 814
10116.91 879
10117.86 825
10118.81 850
10119.76 842
10120.71 902
10121.66 964
10122.61 901
10123.56 906
10124.51 894
10125.46 847
10126.41 820
10127.36 821
10128.31 877
10129.26 865
10130.21 812
10131.16 820
10132.11 796
10133.06 758
10134.01 825
10134.96 879
10135.91 833
10136.86 881
10137.81 775
10138.76 747
10139.72 795
10140.67 841
10141.62 829
10142.57 807
10143.52 788
10144.47 772
10145.42 812
10146.37 888
10147.32 870
10148.28 766
10149.23 822
10150.18 832
10151.13 811
10152.08 765
10153.03 806
10153.98 834
10154.94 891
10155.89 848
10156.84 794
10157.79 788
10158.74 853
10159.69 861
10160.65 838
10161.60 857
10162.55 906
10163.50 902
10164.45 871
10165.41 896
10166.36 873
10167.31 898
10168.26 794
10169.21 849
10170.17 879
10171.12 876
10172.07 804
10173.02 826
10173.98 886
10174.93 853
10175.88 859
10176.83 863
10177.79 890
10178.74 843
10179.69 821
10180.64 824
10181.60 837
10182.55 778
10183.50 837
10184.46 832
10185.41 743
10186.36 790
10187.32 802
10188.27 782
10189.22 792
10190.18 770
10191.13 809
10192.08 824
10193.03 868
10193.99 882
10194.94 841
10195.90 852
10196.85 805
10197.80 817
10198.76 870
10199.71 824
10200.66 896
10201.62 878
10202.57 864
10203.52 897
10204.48 827
10205.43 878
10206.39 839
10207.34 863
10208.29 812
10209.25 841
10210.20 872
10211.16 876
10212.11 803
10213.07 843
10214.02 853
10214.97 821
10215.93 881
10216.88 867
10217.84 886
10218.79 888
10219.75 862
10220.70 849
10221.66 768
10222.61 772
10223.57 804
10224.52 815
10225.48 833
10226.43 837
10227.39 780
10228.34 798
10229.30 860
10230.25 905
10231.21 863
10232.16 878
10233.12 836
10234.07 790
10235.03 813
10235.98 830
10236.94 827
10237.89 853
10238.85 866
10239.80 830
10240.76 880
10241.72 965
10242.67 870
10243.63 932
10244.58 882
10245.54 891
10246.49 901
10247.45 964
10248.41 902
10249.36 892
10250.32 852
10251.27 891
10252.23 846
10253.19 840
10254.14 806
10255.10 782
10256.06 820
10257.01 817
10257.97 755
10258.92 860
10259.88 843
10260.84 873
10261.79 865
10262.75 848
10263.71 838
10264.66 736
10265.62 818
10266.58 789
10267.53 812
10268.49 821
10269.45 814
10270.41 882
10271.36 823
10272.32 860
10273.28 789
10274.23 815
10275.19 870
10276.15 857
10277.11 832
10278.06 834
10279.02 797
10279.98 776
10280.94 827
10281.89 890
10282.85 787
10283.81 836
10284.77 849
10285.72 809
10286.68 781
10287.64 825
10288.60 749
10289.55 808
10290.51 783
10291.47 840
10292.43 817
10293.39 844
10294.34 831
10295.30 814
10296.26 796
10297.22 800
10298.18 825
10299.14 805
10300.09 859
10301.05 877
10302.01 894
10302.97 868
10303.93 872
10304.89 791
10305.85 780
10306.80 861
10307.76 880
10308.72 797
10309.68 799
10310.64 763
10311.60 825
10312.56 806
10313.52 767
10314.47 810
10315.43 818
10316.39 877
10317.35 841
10318.31 778
10319.27 875
10320.23 881
10321.19 808
10322.15 869
10323.11 885
10324.07 830
10325.03 816
10325.99 801
10326.95 805
10327.91 796
10328.87 849
10329.83 821
10330.79 927
10331.75 899
10332.71 844
10333.67 833
10334.63 841
10335.59 846
10336.55 909
10337.51 946
10338.47 857
10339.43 890
10340.39 826
10341.35 853
10342.31 849
10343.27 882
10344.23 865
10345.19 876
10346.15 890
10347.11 831
10348.07 756
10349.03 802
10349.99 815
10350.95 803
10351.91 810
10352.87 812
10353.83 796
10354.79 786
10355.76 837
10356.72 843
10357.68 803
10358.64 805
10359.60 781
10360.56 779
10361.52 787
10362.48 725
10363.45 722
10364.41 789
10365.37 799
10366.33 763
10367.29 743
10368.25 819
10369.21 765
10370.18 751
10371.14 823
10372.10 817
10373.06 740
10374.02 803
10374.98 752
10375.95 849
10376.91 822
10377.87 812
10378.83 802
10379.79 767
10380.76 745
10381.72 755
10382.68 773
10383.64 761
10384.61 840
10385.57 836
10386.53 807
10387.49 800
10388.46 783
10389.42 745
10390.38 773
10391.34 790
10392.31 843
10393.27 783
10394.23 820
10395.19 764
10396.16 781
10397.12 776
10398.08 763
10399.05 832
10400.01 849
10400.97 763
10401.93 722
10402.90 709
10403.86 729
10404.82 758
10405.79 783
10406.75 870
10407.71 774
10408.68 786
10409.64 779
10410.60 769
10411.57 720
10412.53 678
10413.50 679
10414.46 770
10415.42 759
10416.39 748
10417.35 806
10418.31 784
10419.28 834
10420.24 811
10421.21 822
10422.17 832
10423.13 770
10424.10 798
10425.06 849
10426.03 904
10426.99 825
10427.96 834
10428.92 782
10429.88 857
10430.85 875
10431.81 815
10432.78 787
10433.74 791
10434.71 846
10435.67 816
10436.64 770
10437.60 753
10438.57 779
10439.53 790
10440.50 755
10441.46 764
10442.43 768
10443.39 724
10444.36 673
10445.32 737
10446.29 714
10447.25 670
10448.22 757
10449.18 743
10450.15 756
10451.11 738
10452.08 753
10453.04 768
10454.01 798
10454.97 741
10455.94 750
10456.91 770
10457.87 765
10458.84 787
10459.80 703
10460.77 674
10461.73 749
10462.70 779
10463.67 766
10464.63 790
10465.60 727
10466.56 801
10467.53 742
10468.50 740
10469.46 772
10470.43 797
10471.40 766
10472.36 708
10473.33 694
10474.30 719
10475.26 740
10476.23 748
10477.19 722
10478.16 760
10479.13 738
10480.09 779
10481.06 777
10482.03 737
10483.00 770
10483.96 720
10484.93 796
10485.90 751
10486.86 744
10487.83 782
10488.80 757
10489.76 723
10490.73 782
10491.70 778
10492.67 763
10493.63 778
10494.60 722
10495.57 744
10496.54 773
10497.50 766
10498.47 765
10499.44 827
10500.41 776
10501.37 789
10502.34 776
10503.31 784
10504.28 785
10505.25 847
10506.21 831
10507.18 798
10508.15 744
10509.12 816
10510.09 735
10511.05 734
10512.02 794
10512.99 793
10513.96 749
10514.93 825
10515.90 792
10516.86 720
10517.83 655
10518.80 735
10519.77 784
10520.74 741
10521.71 764
10522.68 772
10523.64 774
10524.61 729
10525.58 743
10526.55 823
10527.52 794
10528.49 743
10529.46 781
10530.43 768
10531.40 710
10532.36 704
10533.33 750
10534.30 803
10535.27 745
10536.24 683
10537.21 738
10538.18 834
10539.15 789
10540.12 824
10541.09 807
10542.06 790
10543.03 777
10544.00 756
10544.97 800
10545.94 792
10546.91 725
10547.88 773
10548.85 810
10549.82 758
10550.79 791
10551.76 783
10552.73 725
10553.70 758
10554.67 722
10555.64 787
10556.61 749
10557.58 740
10558.55 761
10559.52 790
10560.49 777
10561.46 800
10562.43 712
10563.40 708
10564.37 805
10565.34 838
10566.31 783
10567.28 770
10568.25 774
10569.23 796
10570.20 766
10571.17 770
10572.14 804
10573.11 804
10574.08 910
10575.05 787
10576.02 822
10576.99 763
10577.96 750
10578.94 814
10579.91 827
10580.88 847
10581.85 852
10582.82 806
10583.79 885
10584.76 825
10585.74 760
10586.71 727
10587.68 821
10588.65 805
10589.62 831
10590.60 855
10591.57 778
10592.54 795
10593.51 855
10594.48 809
10595.45 877
10596.43 832
10597.40 786
10598.37 825
10599.34 789
10600.32 820
10601.29 815
10602.26 794
10603.23 797
10604.21 807
10605.18 899
10606.15 831
10607.12 849
10608.10 846
10609.07 848
10610.04 785
10611.01 777
10611.99 737
10612.96 825
10613.93 789
10614.91 777
10615.88 743
10616.85 829
10617.82 805
10618.80 744
10619.77 799
10620.74 782
10621.72 826
10622.69 814
10623.66 814
10624.64 778
10625.61 821
10626.58 855
10627.56 832
10628.53 787
10629.51 791
10630.48 876
10631.45 840
10632.43 829
10633.40 802
10634.37 844
10635.35 871
10636.32 906
10637.30 815
10638.27 873
10639.24 869
10640.22 838
10641.19 890
10642.17 930
10643.14 937
10644.11 964
10645.09 882
10646.06 963
10647.04 979
10648.01 980
10648.99 1049
10649.96 1027
10650.94 1025
10651.91 993
10652.89 958
10653.86 899
10654.83 880
10655.81 899
10656.78 901
10657.76 827
10658.73 830
10659.71 892
10660.68 850
10661.66 798
10662.63 845
10663.61 859
10664.59 809
10665.56 869
10666.54 862
10667.51 855
10668.49 860
10669.46 837
10670.44 830
10671.41 767
10672.39 815
10673.36 811
10674.34 871
10675.32 756
10676.29 803
10677.27 784
10678.24 857
10679.22 832
10680.19 864
10681.17 806
10682.15 892
10683.12 842
10684.10 779
10685.08 789
10686.05 813
10687.03 894
10688.00 854
10688.98 817
10689.96 789
10690.93 837
10691.91 904
10692.89 889
10693.86 799
10694.84 797
10695.82 858
10696.79 859
10697.77 825
10698.75 819
10699.72 818
10700.70 784
10701.68 816
10702.65 769
10703.63 751
10704.61 752
10705.59 824
10706.56 803
10707.54 830
10708.52 774
10709.49 810
10710.47 832
10711.45 719
10712.43 781
10713.40 788
10714.38 780
10715.36 882
10716.34 845
10717.31 783
10718.29 785
10719.27 831
10720.25 811
10721.22 804
10722.20 867
10723.18 850
10724.16 830
10725.14 811
10726.11 780
10727.09 791
10728.07 806
10729.05 780
10730.03 793
10731.01 834
10731.98 812
10732.96 810
10733.94 841
10734.92 736
10735.90 829
10736.88 914
10737.85 923
10738.83 877
10739.81 856
10740.79 858
10741.77 852
10742.75 831
10743.73 826
10744.71 882
10745.69 793
10746.66 804
10747.64 820
10748.62 868
10749.60 912
10750.58 737
10751.56 728
10752.54 800
10753.52 826
10754.50 809
10755.48 809
10756.46 790
10757.44 815
10758.42 841
10759.39 855
10760.37 856
10761.35 809
10762.33 842
10763.31 796
10764.29 742
10765.27 824
10766.25 795
10767.23 816
10768.21 809
10769.19 820
10770.17 830
10771.15 849
10772.13 861
10773.11 805
10774.09 816
10775.07 812
10776.05 811
10777.03 790
10778.02 758
10779.00 744
10779.98 806
10780.96 805
10781.94 816
10782.92 883
10783.90 790
10784.88 888
10785.86 938
10786.84 865
10787.82 803
10788.80 820
10789.78 811
10790.76 831
10791.75 815
10792.73 872
10793.71 841
10794.69 824
10795.67 808
10796.65 797
10797.63 821
10798.61 829
10799.60 794
10800.58 761
10801.56 795
10802.54 777
10803.52 771
10804.50 791
10805.49 809
10806.47 826
10807.45 809
10808.43 807
10809.41 842
10810.39 835
10811.38 810
10812.36 867
10813.34 786
10814.32 802
10815.30 840
10816.29 874
10817.27 862
10818.25 841
10819.23 859
10820.22 811
10821.20 810
10822.18 848
10823.16 795
10824.15 801
10825.13 762
10826.11 808
10827.09 882
10828.08 877
10829.06 846
10830.04 837
10831.02 856
10832.01 800
10832.99 903
10833.97 909
10834.96 876
10835.94 850
10836.92 854
10837.91 882
10838.89 938
10839.87 940
10840.85 837
10841.84 862
10842.82 809
10843.81 848
10844.79 922
10845.77 925
10846.76 840
10847.74 828
10848.72 892
10849.71 883
10850.69 819
10851.67 879
10852.66 867
10853.64 857
10854.63 867
10855.61 917
10856.59 907
10857.58 952
10858.56 925
10859.55 902
10860.53 872
10861.51 808
10862.50 856
10863.48 870
10864.47 916
10865.45 874
10866.44 860
10867.42 926
10868.41 858
10869.39 890
10870.37 933
10871.36 918
10872.34 943
10873.33 946
10874.31 958
10875.30 949
10876.28 963
10877.27 990
10878.25 944
10879.24 909
10880.22 948
10881.21 984
10882.19 991
10883.18 917
10884.16 894
10885.15 987
10886.13 894
10887.12 1007
10888.11 1009
10889.09 966
10890.08 970
10891.06 981
10892.05 973
10893.03 940
10894.02 1029
10895.00 1034
10895.99 997
10896.98 1015
10897.96 1028
10898.95 958
10899.93 957
10900.92 1007
10901.91 1013
10902.89 1000
10903.88 1054
10904.86 1105
10905.85 1068
10906.84 1092
10907.82 1140
10908.81 1062
10909.80 1011
10910.78 1118
10911.77 1068
10912.76 1088
10913.74 1047
10914.73 1010
10915.72 1082
10916.70 1094
10917.69 1072
10918.68 1036
10919.66 1131
10920.65 1119
10921.64 1109
10922.62 1137
10923.61 1177
10924.60 1128
10925.58 1113
10926.57 1090
10927.56 1109
10928.55 1101
10929.53 1087
10930.52 1104
10931.51 1085
10932.50 1107
10933.48 1174
10934.47 1149
10935.46 1088
10936.45 1162
10937.43 1133
10938.42 1162
10939.41 1172
10940.40 1233
10941.38 1191
10942.37 1027
10943.36 1132
10944.35 1245
10945.34 1229
10946.32 1174
10947.31 1174
10948.30 1295
10949.29 1246
10950.28 1247
10951.27 1296
10952.25 1307
10953.24 1275
10954.23 1216
10955.22 1238
10956.21 1273
10957.20 1314
10958.18 1316
10959.17 1232
10960.16 1264
10961.15 1279
10962.14 1354
10963.13 1368
10964.12 1382
10965.11 1426
10966.10 1470
10967.08 1498
10968.07 1494
10969.06 1530
10970.05 1515
10971.04 1473
10972.03 1406
10973.02 1455
10974.01 1358
10975.00 1283
10975.99 1343
10976.98 1336
10977.97 1330
10978.96 1363
10979.95 1268
10980.94 1333
10981.92 1381
10982.91 1248
10983.90 1285
10984.89 1278
10985.88 1294
10986.87 1310
10987.86 1258
10988.85 1280
10989.84 1375
10990.83 1350
10991.82 1365
10992.81 1322
10993.80 1295
10994.79 1319
10995.78 1323
10996.78 1335
10997.77 1341
10998.76 1305
10999.75 1366
11000.74 1370
11001.73 1381
11002.72 1430
11003.71 1487
11004.70 1632
11005.69 1752
11006.68 1763
11007.67 1874
11008.66 1868
11009.65 1788
11010.64 1841
11011.64 1911
11012.63 1746
11013.62 1652
11014.61 1585
11015.60 1519
11016.59 1379
11017.58 1403
11018.57 1355
11019.57 1273
11020.56 1233
11021.55 1253
11022.54 1271
11023.53 1272
11024.52 1215
11025.51 1194
11026.51 1156
11027.50 1270
11028.49 1198
11029.48 1215
11030.47 1176
11031.47 1132
11032.46 1165
11033.45 1076
11034.44 1091
11035.43 1174
11036.43 1169
11037.42 1147
11038.41 1131
11039.40 1158
11040.39 1159
11041.39 1127
11042.38 1132
11043.37 1110
11044.36 1144
11045.36 1137
11046.35 1091
11047.34 1080
11048.34 1062
11049.33 1102
11050.32 1103
11051.31 1105
11052.31 1062
11053.30 1075
11054.29 1058
11055.29 1025
11056.28 985
11057.27 1018
11058.26 998
11059.26 994
11060.25 1070
11061.24 1022
11062.24 959
11063.23 1032
11064.22 991
11065.22 991
11066.21 1059
11067.20 954
11068.20 986
11069.19 994
11070.19 1065
11071.18 1057
11072.17 1036
11073.17 1073
11074.16 1062
11075.15 1044
11076.15 1005
11077.14 1025
11078.14 1012
11079.13 1001
11080.12 1046
11081.12 1068
11082.11 1128
11083.11 1065
11084.10 1061
11085.10 988
11086.09 982
11087.08 1039
11088.08 1096
11089.07 1024
11090.07 954
11091.06 1015
11092.06 970
11093.05 990
11094.05 985
11095.04 1013
11096.04 939
11097.03 938
11098.03 983
11099.02 944
11100.02 937
11101.01 980
11102.01 997
11103.00 898
11104.00 884
11104.99 897
11105.99 933
11106.98 1018
11107.98 988
11108.97 925
11109.97 944
11110.96 934
11111.96 1022
11112.95 951
11113.95 978
11114.95 950
11115.94 948
11116.94 923
11117.93 946
11118.93 887
11119.93 881
11120.92 922
11121.92 954
11122.91 970
11123.91 949
11124.91 915
11125.90 905
11126.90 976
11127.89 946
11128.89 888
11129.89 884
11130.88 904
11131.88 833
11132.88 907
11133.87 907
11134.87 900
11135.87 847
11136.86 900
11137.86 842
11138.86 880
11139.85 875
11140.85 871
11141.85 873
11142.84 860
11143.84 884
11144.84 979
11145.83 958
11146.83 896
11147.83 869
11148.83 871
11149.82 896
11150.82 875
11151.82 836
11152.82 868
11153.81 904
11154.81 832
11155.81 830
11156.80 848
11157.80 901
11158.80 880
11159.80 832
11160.80 825
11161.79 839
11162.79 852
11163.79 828
11164.79 743
11165.78 844
11166.78 785
11167.78 797
11168.78 778
11169.78 830
11170.78 833
11171.77 780
11172.77 754
11173.77 853
11174.77 726
11175.77 760
11176.77 828
11177.76 803
11178.76 860
11179.76 889
11180.76 806
11181.76 764
11182.76 823
11183.76 826
11184.75 832
11185.75 817
11186.75 861
11187.75 816
11188.75 800
11189.75 816
11190.75 766
11191.75 800
11192.75 814
11193.75 826
11194.75 808
11195.74 846
11196.74 882
11197.74 815
11198.74 791
11199.74 839
11200.74 841
11201.74 833
11202.74 862
11203.74 848
11204.74 870
11205.74 812
11206.74 811
11207.74 795
11208.74 838
11209.74 928
11210.74 843
11211.74 751
11212.74 842
11213.74 861
11214.74 814
11215.74 840
11216.74 839
11217.74 835
11218.74 836
11219.74 825
11220.74 811
11221.74 802
11222.74 820
11223.74 783
11224.74 786
11225.74 808
11226.74 767
11227.75 806
11228.75 840
11229.75 772
11230.75 853
11231.75 871
11232.75 779
11233.75 870
11234.75 826
11235.75 774
11236.75 789
11237.76 771
11238.76 824
11239.76 778
11240.76 815
11241.76 833
11242.76 829
11243.76 810
11244.76 808
11245.77 832
11246.77 872
11247.77 788
11248.77 778
11249.77 799
11250.77 832
11251.78 843
11252.78 789
11253.78 829
11254.78 796
11255.78 832
11256.79 796
11257.79 805
11258.79 787
11259.79 830
11260.79 752
11261.80 756
11262.80 824
11263.80 839
11264.80 881
11265.81 842
11266.81 811
11267.81 792
11268.81 768
11269.82 836
11270.82 810
11271.82 767
11272.82 788
11273.83 784
11274.83 812
11275.83 770
11276.84 794
11277.84 871
11278.84 863
11279.85 810
11280.85 749
11281.85 798
11282.85 870
11283.86 829
11284.86 730
11285.86 807
11286.87 822
11287.87 843
11288.87 826
11289.88 796
11290.88 834
11291.89 856
11292.89 920
11293.89 893
11294.90 883
11295.90 900
11296.90 936
11297.91 942
11298.91 884
11299.92 845
11300.92 936
11301.92 918
11302.93 906
11303.93 799
11304.94 798
11305.94 856
11306.94 789
11307.95 859
11308.95 890
11309.96 874
11310.96 852
11311.97 800
11312.97 843
11313.98 882
11314.98 803
11315.98 835
11316.99 850
11317.99 857
11319.00 856
11320.00 884
11321.01 952
11322.01 961
11323.02 982
11324.02 852
11325.03 921
11326.03 950
11327.04 937
11328.04 954
11329.05 919
11330.05 896
11331.06 825
11332.07 887
11333.07 878
11334.08 937
11335.08 877
11336.09 925
11337.09 893
11338.10 859
11339.10 889
11340.11 925
11341.12 905
11342.12 878
11343.13 899
11344.13 955
11345.14 973
11346.15 956
11347.15 988
11348.16 969
11349.16 1036
11350.17 1106
11351.18 1085
11352.18 1048
11353.19 1070
11354.20 1109
11355.20 1033
11356.21 941
11357.21 928
11358.22 903
11359.23 917
11360.23 885
11361.24 908
11362.25 907
11363.25 881
11364.26 832
11365.27 910
11366.28 900
11367.28 884
11368.29 832
11369.30 841
11370.30 850
11371.31 909
11372.32 891
11373.32 867
11374.33 923
11375.34 934
11376.35 910
11377.35 861
11378.36 889
11379.37 879
11380.38 894
11381.38 924
11382.39 884
11383.40 851
11384.41 896
11385.41 872
11386.42 906
11387.43 911
11388.44 958
11389.45 879
11390.45 859
11391.46 910
11392.47 908
11393.48 860
11394.49 878
11395.49 918
11396.50 872
11397.51 916
11398.52 914
11399.53 851
11400.54 894
11401.55 794
11402.55 825
11403.56 919
11404.57 879
11405.58 896
11406.59 898
11407.60 909
11408.61 906
11409.61 875
11410.62 949
11411.63 938
11412.64 926
11413.65 935
11414.66 901
11415.67 884
11416.68 884
11417.69 862
11418.70 869
11419.71 928
11420.71 938
11421.72 923
11422.73 869
11423.74 957
11424.75 944
11425.76 886
11426.77 894
11427.78 960
11428.79 979
11429.80 967
11430.81 894
11431.82 911
11432.83 949
11433.84 931
11434.85 996
11435.86 1013
11436.87 973
11437.88 943
11438.89 918
11439.90 975
11440.91 993
11441.92 977
11442.93 897
11443.94 947
11444.95 925
11445.96 953
11446.97 988
11447.98 955
11448.99 977
11450.00 959
11451.01 969
11452.03 1017
11453.04 1014
11454.05 993
11455.06 914
11456.07 895
11457.08 1001
11458.09 970
11459.10 1019
11460.11 1040
11461.12 992
11462.14 979
11463.15 1022
11464.16 999
11465.17 1007
11466.18 979
11467.19 1015
11468.20 992
11469.21 1027
11470.23 1024
11471.24 1009
11472.25 1039
11473.26 1008
11474.27 998
11475.28 1050
11476.30 1093
11477.31 1096
11478.32 1086
11479.33 952
11480.34 1009
11481.36 1027
11482.37 1085
11483.38 1074
11484.39 1034
11485.40 993
11486.42 950
11487.43 1032
11488.44 1042
11489.45 1057
11490.47 1074
11491.48 1103
11492.49 1011
11493.50 999
11494.52 1084
11495.53 1123
11496.54 1107
11497.55 1164
11498.57 1121
11499.58 1035
11500.59 1070
11501.61 1150
11502.62 1123
11503.63 1087
11504.64 1072
11505.66 1113
11506.67 1093
11507.68 1012
11508.70 1034
11509.71 1044
11510.72 1007
11511.74 1108
11512.75 1129
11513.76 1113
11514.78 1091
11515.79 1151
11516.80 1118
11517.82 1152
11518.83 1185
11519.84 1213
11520.86 1152
11521.87 1173
11522.89 1162
11523.90 1158
11524.91 1123
11525.93 1149
11526.94 1160
11527.96 1158
11528.97 1106
11529.98 1128
11531.00 1174
11532.01 1169
11533.03 1157
11534.04 1187
11535.06 1180
11536.07 1239
11537.08 1230
11538.10 1197
11539.11 1227
11540.13 1209
11541.14 1237
11542.16 1248
11543.17 1216
11544.19 1161
11545.20 1247
11546.22 1211
11547.23 1332
11548.25 1326
11549.26 1365
11550.28 1325
11551.29 1334
11552.31 1333
11553.32 1322
11554.34 1288
11555.35 1377
11556.37 1447
11557.38 1405
11558.40 1392
11559.41 1398
11560.43 1412
11561.45 1445
11562.46 1385
11563.48 1338
11564.49 1420
11565.51 1473
11566.52 1445
11567.54 1423
11568.56 1483
11569.57 1467
11570.59 1486
11571.60 1458
11572.62 1448
11573.64 1433
11574.65 1492
11575.67 1527
11576.68 1533
11577.70 1521
11578.72 1612
11579.73 1532
11580.75 1567
11581.77 1587
11582.78 1604
11583.80 1818
11584.82 1786
11585.83 1701
11586.85 1784
11587.87 1864
11588.88 1869
11589.90 1927
11590.92 1973
11591.93 1993
11592.95 2092
11593.97 2166
11594.98 2108
11596.00 2158
11597.02 2150
11598.03 2156
11599.05 2224
11600.07 2363
11601.09 2459
11602.10 2682
11603.12 2839
11604.14 3056
11605.16 3429
11606.17 3729
11607.19 4039
11608.21 4366
11609.23 4513
11610.24 4491
11611.26 4415
11612.28 4036
11613.30 3613
11614.32 3237
11615.33 3020
11616.35 2795
11617.37 2550
11618.39 2272
11619.41 2115
11620.42 1912
11621.44 1907
11622.46 1895
11623.48 1960
11624.50 1884
11625.51 1841
11626.53 1825
11627.55 1811
11628.57 1753
11629.59 1781
11630.61 1712
11631.63 1658
11632.64 1645
11633.66 1698
11634.68 1728
11635.70 1581
11636.72 1631
11637.74 1618
11638.76 1597
11639.78 1610
11640.80 1576
11641.81 1596
11642.83 1489
11643.85 1589
11644.87 1577
11645.89 1560
11646.91 1496
11647.93 1552
11648.95 1600
11649.97 1503
11650.99 1521
11652.01 1513
11653.03 1492
11654.05 1382
11655.07 1359
11656.09 1311
11657.11 1367
11658.13 1405
11659.15 1360
11660.17 1349
11661.19 1428
11662.21 1453
11663.23 1381
11664.25 1367
11665.27 1417
11666.29 1392
11667.31 1378
11668.33 1440
11669.35 1422
11670.37 1364
11671.39 1390
11672.41 1415
11673.43 1351
11674.45 1364
11675.47 1450
11676.49 1450
11677.51 1419
11678.53 1384
11679.55 1440
11680.57 1427
11681.59 1488
11682.61 1503
11683.64 1531
11684.66 1509
11685.68 1499
11686.70 1460
11687.72 1523
11688.74 1561
11689.76 1528
11690.78 1568
11691.80 1534
11692.83 1498
11693.85 1516
11694.87 1450
11695.89 1426
11696.91 1419
11697.93 1400
11698.95 1419
11699.98 1447
11701.00 1421
11702.02 1362
11703.04 1367
11704.06 1338
11705.08 1352
11706.11 1348
11707.13 1378
11708.15 1370
11709.17 1379
11710.19 1323
11711.22 1393
11712.24 1355
11713.26 1342
11714.28 1318
11715.31 1366
11716.33 1334
11717.35 1283
11718.37 1272
11719.40 1262
11720.42 1325
11721.44 1333
11722.46 1316
11723.49 1272
11724.51 1291
11725.53 1227
11726.55 1278
11727.58 1239
11728.60 1243
11729.62 1248
11730.65 1264
11731.67 1169
11732.69 1190
11733.71 1221
11734.74 1220
11735.76 1126
11736.78 1208
11737.81 1156
11738.83 1064
11739.85 1157
11740.88 1109
11741.90 1187
11742.92 1145
11743.95 1121
11744.97 1025
11746.00 1100
11747.02 1101
11748.04 1132
11749.07 1149
11750.09 1149
11751.11 1147
11752.14 1056
11753.16 1056
11754.19 1135
11755.21 1157
11756.23 1157
11757.26 1108
11758.28 1117
11759.31 1114
11760.33 1124
11761.36 1049
11762.38 1079
11763.40 1147
11764.43 1057
11765.45 1034
11766.48 1031
11767.50 1010
11768.53 1107
11769.55 1068
11770.58 1019
11771.60 1026
11772.63 1027
11773.65 1038
11774.68 1023
11775.70 1032
11776.73 965
11777.75 951
11778.78 1018
11779.80 1041
11780.83 1136
11781.85 1104
11782.88 999
11783.90 930
11784.93 925
11785.95 936
11786.98 987
11788.00 1030
11789.03 1017
11790.05 937
11791.08 949
11792.11 957
11793.13 975
11794.16 1000
11795.18 998
11796.21 952
11797.23 976
11798.26 961
11799.29 952
11800.31 876
11801.34 973
11802.36 939
11803.39 978
11804.42 973
11805.44 980
11806.47 951
11807.50 912
11808.52 929
11809.55 998
11810.57 1023
11811.60 923
11812.63 922
11813.65 934
11814.68 992
11815.71 990
11816.73 947
11817.76 969
11818.79 969
11819.81 905
11820.84 907
11821.87 907
11822.90 999
11823.92 953
11824.95 922
11825.98 933
11827.00 953
11828.03 932
11829.06 858
11830.09 902
11831.11 879
11832.14 891
11833.17 957
11834.20 937
11835.22 886
11836.25 902
11837.28 950
11838.31 936
11839.33 931
11840.36 917
11841.39 922
11842.42 906
11843.45 923
11844.47 866
11845.50 951
11846.53 938
11847.56 917
11848.59 978
11849.61 974
11850.64 996
11851.67 968
11852.70 917
11853.73 906
11854.75 849
11855.78 899
11856.81 951
11857.84 991
11858.87 987
11859.90 949
11860.93 1046
11861.95 986
11862.98 960
11864.01 979
11865.04 964
11866.07 984
11867.10 983
11868.13 961
11869.16 956
11870.19 1032
11871.21 1034
11872.24 981
11873.27 1043
11874.30 998
11875.33 970
11876.36 969
11877.39 989
11878.42 954
11879.45 971
11880.48 1024
11881.51 1046
11882.54 1072
11883.57 1051
11884.60 1045
11885.63 1052
11886.66 962
11887.69 919
11888.72 920
11889.75 964
11890.78 999
11891.81 967
11892.84 989
11893.87 1069
11894.90 1020
11895.93 1054
11896.96 1026
11897.99 1052
11899.02 993
11900.05 956
11901.08 1042
11902.11 1113
11903.14 1078
11904.17 1067
11905.20 1083
11906.23 1089
11907.26 1142
11908.29 1132
11909.32 1163
11910.35 1191
11911.38 1276
11912.42 1183
11913.45 1101
11914.48 1162
11915.51 1235
11916.54 1148
11917.57 1081
11918.60 1041
11919.63 1051
11920.66 1033
11921.70 1065
11922.73 1106
11923.76 1055
11924.79 1237
11925.82 1135
11926.85 1114
11927.88 1101
11928.92 1081
11929.95 1115
11930.98 1091
11932.01 1045
11933.04 1052
11934.07 1097
11935.11 1175
11936.14 1191
11937.17 1243
11938.20 1286
11939.23 1391
11940.27 1274
11941.30 1425
11942.33 1422
11943.36 1452
11944.40 1426
11945.43 1396
11946.46 1298
11947.49 1304
11948.53 1283
11949.56 1246
11950.59 1171
11951.62 1099
11952.66 1086
11953.69 1071
11954.72 1048
11955.75 1047
11956.79 1052
11957.82 1054
11958.85 1049
11959.88 1100
11960.92 1036
11961.95 1016
11962.98 991
11964.02 1010
11965.05 1039
11966.08 1055
11967.12 1013
11968.15 1042
11969.18 1009
11970.22 978
11971.25 1087
11972.28 1036
11973.32 971
11974.35 1039
11975.38 1070
11976.42 1034
11977.45 1035
11978.49 981
11979.52 956
11980.55 965
11981.59 1065
11982.62 1078
11983.66 1075
11984.69 1050
11985.72 1034
11986.76 1051
11987.79 952
11988.83 1039
11989.86 1041
11990.89 1129
11991.93 1060
11992.96 950
11994.00 961
11995.03 1102
11996.07 1047
11997.10 1041
11998.14 1042
11999.17 1094
12000.20 1041
12001.24 962
12002.27 961
12003.31 1058
12004.34 1067
12005.38 1093
12006.41 1027
12007.45 985
12008.48 1081
12009.52 1042
12010.55 1084
12011.59 989
12012.62 1038
12013.66 1118
12014.70 1123
12015.73 1167
12016.77 1090
12017.80 1056
12018.84 1079
12019.87 1060
12020.91 1044
12021.94 1100
12022.98 1056
12024.02 1096
12025.05 1085
12026.09 1038
12027.12 1011
12028.16 1052
12029.19 1088
12030.23 1115
12031.27 1043
12032.30 1148
12033.34 1027
12034.37 1088
12035.41 1087
12036.45 1091
12037.48 1137
12038.52 1178
12039.56 1141
12040.59 1042
12041.63 1089
12042.67 1124
12043.70 1065
12044.74 1084
12045.78 1100
12046.81 1138
12047.85 1189
12048.89 1122
12049.92 1090
12050.96 1090
12052.00 1084
12053.03 1089
12054.07 1095
12055.11 1159
12056.14 1077
12057.18 1095
12058.22 1117
12059.26 1153
12060.29 1133
12061.33 1105
12062.37 1045
12063.41 1079
12064.44 1047
12065.48 1072
12066.52 1107
12067.56 1180
12068.59 1128
12069.63 1171
12070.67 1225
12071.71 1137
12072.74 1146
12073.78 1120
12074.82 1112
12075.86 1107
12076.90 1061
12077.93 1123
12078.97 1145
12080.01 1105
12081.05 1144
12082.09 1161
12083.13 1117
12084.16 1132
12085.20 1168
12086.24 1109
12087.28 1114
12088.32 1084
12089.36 1070
12090.39 1133
12091.43 1091
12092.47 1072
12093.51 1138
12094.55 1131
12095.59 1154
12096.63 1173
12097.67 1097
12098.70 1130
12099.74 1114
12100.78 1143
12101.82 1207
12102.86 1204
12103.90 1197
12104.94 1307
12105.98 1229
12107.02 1314
12108.06 1292
12109.10 1326
12110.14 1343
12111.18 1353
12112.22 1404
12113.25 1442
12114.29 1387
12115.33 1331
12116.37 1331
12117.41 1393
12118.45 1294
12119.49 1286
12120.53 1184
12121.57 1187
12122.61 1177
12123.65 1110
12124.69 1091
12125.73 1118
12126.77 1028
12127.81 1035
12128.85 1044
12129.89 996
12130.93 1019
12131.97 1025
12133.02 1036
12134.06 1024
12135.10 1051
12136.14 1055
12137.18 1031
12138.22 1011
12139.26 1016
12140.30 936
12141.34 1004
12142.38 934
12143.42 982
12144.46 962
12145.50 926
12146.54 981
12147.59 992
12148.63 994
12149.67 1012
12150.71 989
12151.75 952
12152.79 904
12153.83 960
12154.87 922
12155.92 970
12156.96 981
12158.00 963
12159.04 1024
12160.08 920
12161.12 933
12162.17 925
12163.21 917
12164.25 958
12165.29 954
12166.33 922
12167.37 875
12168.42 868
12169.46 932
12170.50 1010
12171.54 845
12172.58 976
12173.63 1003
12174.67 927
12175.71 969
12176.75 955
12177.80 959
12178.84 927
12179.88 919
12180.92 943
12181.97 949
12183.01 948
12184.05 929
12185.09 933
12186.14 895
12187.18 949
12188.22 951
12189.26 953
12190.31 969
12191.35 946
12192.39 937
12193.44 909
12194.48 928
12195.52 953
12196.57 914
12197.61 929
12198.65 886
12199.70 896
12200.74 928
12201.78 894
12202.83 933
12203.87 940
12204.91 923
12205.96 947
12207.00 969
12208.04 950
12209.09 869
12210.13 872
12211.17 927
12212.22 931
12213.26 951
12214.31 877
12215.35 926
12216.39 910
12217.44 886
12218.48 880
12219.53 940
12220.57 917
12221.61 914
12222.66 896
12223.70 871
12224.75 879
12225.79 871
12226.84 898
12227.88 890
12228.93 885
12229.97 889
12231.01 926
12232.06 868
12233.10 942
12234.15 899
12235.19 859
12236.24 905
12237.28 901
12238.33 873
12239.37 910
12240.42 937
12241.46 920
12242.51 901
12243.55 850
12244.60 879
12245.64 883
12246.69 897
12247.74 852
12248.78 800
12249.83 870
12250.87 910
12251.92 913
12252.96 865
12254.01 874
12255.05 896
12256.10 834
12257.15 786
12258.19 838
12259.24 859
12260.28 885
12261.33 846
12262.37 886
12263.42 861
12264.47 830
12265.51 833
12266.56 892
12267.61 915
12268.65 849
12269.70 780
12270.74 878
12271.79 856
12272.84 840
12273.88 913
12274.93 846
12275.98 803
12277.02 804
12278.07 859
12279.12 811
12280.16 775
12281.21 769
12282.26 822
12283.30 840
12284.35 802
12285.40 824
12286.44 878
12287.49 806
12288.54 787
12289.59 878
12290.63 810
12291.68 798
12292.73 825
12293.77 760
12294.82 744
12295.87 780
12296.92 810
12297.96 809
12299.01 836
12300.06 795
12301.11 787
12302.15 760
12303.20 754
12304.25 755
12305.30 771
12306.35 827
12307.39 803
12308.44 805
12309.49 797
12310.54 779
12311.59 859
12312.63 752
12313.68 772
12314.73 779
12315.78 807
12316.83 795
12317.88 762
12318.92 782
12319.97 773
12321.02 766
12322.07 756
12323.12 766
12324.17 780
12325.21 850
12326.26 802
12327.31 808
12328.36 817
12329.41 843
12330.46 819
12331.51 788
12332.56 742
12333.61 747
12334.65 764
12335.70 724
12336.75 775
12337.80 775
12338.85 734
12339.90 777
12340.95 778
12342.00 752
12343.05 750
12344.10 769
12345.15 833
12346.20 756
12347.25 804
12348.30 786
12349.35 749
12350.40 770
12351.45 739
12352.50 755
12353.55 799
12354.60 808
12355.65 742
12356.70 735
12357.75 781
12358.80 778
12359.85 771
12360.90 780
12361.95 746
12363.00 724
12364.05 716
12365.10 784
12366.15 755
12367.20 744
12368.25 719
12369.30 754
12370.35 768
12371.40 748
12372.45 736
12373.50 706
12374.55 780
12375.60 722
12376.65 770
12377.70 766
12378.76 780
12379.81 817
12380.86 778
12381.91 812
12382.96 770
12384.01 770
12385.06 764
12386.11 701
12387.17 712
12388.22 810
12389.27 860
12390.32 782
12391.37 702
12392.42 758
12393.47 810
12394.53 820
12395.58 754
12396.63 747
12397.68 787
12398.73 763
12399.78 722
12400.84 809
12401.89 837
12402.94 811
12403.99 840
12405.04 796
12406.10 892
12407.15 795
12408.20 759
12409.25 872
12410.31 841
12411.36 776
12412.41 817
12413.46 755
12414.51 786
12415.57 784
12416.62 764
12417.67 781
12418.72 820
12419.78 821
12420.83 861
12421.88 875
12422.94 805
12423.99 826
12425.04 809
12426.09 827
12427.15 808
12428.20 767
12429.25 794
12430.31 813
12431.36 807
12432.41 794
12433.47 767
12434.52 736
12435.57 774
12436.63 779
12437.68 801
12438.73 790
12439.79 780
12440.84 752
12441.89 702
12442.95 706
12444.00 820
12445.06 883
12446.11 842
12447.16 821
12448.22 824
12449.27 742
12450.33 741
12451.38 758
12452.43 778
12453.49 782
12454.54 777
12455.60 774
12456.65 785
12457.70 792
12458.76 768
12459.81 799
12460.87 759
12461.92 788
12462.98 804
12464.03 781
12465.09 808
12466.14 839
12467.19 794
12468.25 790
12469.30 792
12470.36 786
12471.41 797
12472.47 813
12473.52 784
12474.58 845
12475.63 766
12476.69 756
12477.74 822
12478.80 809
12479.85 778
12480.91 817
12481.97 823
12483.02 870
12484.08 885
12485.13 855
12486.19 863
12487.24 882
12488.30 798
12489.35 818
12490.41 901
12491.47 902
12492.52 908
12493.58 992
12494.63 924
12495.69 920
12496.74 873
12497.80 923
12498.86 951
12499.91 1048
12500.97 1083
12502.03 1142
12503.08 1227
12504.14 1243
12505.19 1300
12506.25 1266
12507.31 1215
12508.36 1272
12509.42 1217
12510.48 1109
12511.53 1013
12512.59 1005
12513.65 988
12514.70 927
12515.76 930
12516.82 911
12517.87 907
12518.93 879
12519.99 910
12521.04 870
12522.10 822
12523.16 828
12524.22 862
12525.27 891
12526.33 858
12527.39 835
12528.44 839
12529.50 866
12530.56 874
12531.62 832
12532.67 854
12533.73 801
12534.79 883
12535.85 890
12536.90 777
12537.96 813
12539.02 787
12540.08 790
12541.14 788
12542.19 839
12543.25 866
12544.31 838
12545.37 818
12546.43 765
12547.48 797
12548.54 846
12549.60 787
12550.66 770
12551.72 815
12552.77 826
12553.83 859
12554.89 854
12555.95 820
12557.01 821
12558.07 826
12559.13 840
12560.18 874
12561.24 813
12562.30 807
12563.36 856
12564.42 894
12565.48 812
12566.54 838
12567.60 815
12568.65 793
12569.71 762
12570.77 866
12571.83 905
12572.89 851
12573.95 850
12575.01 868
12576.07 849
12577.13 851
12578.19 858
12579.25 867
12580.31 973
12581.37 915
12582.43 945
12583.49 947
12584.55 957
12585.60 953
12586.66 1019
12587.72 1011
12588.78 986
12589.84 942
12590.90 959
12591.96 966
12593.02 967
12594.08 921
12595.14 882
12596.20 852
12597.26 885
12598.32 847
12599.39 787
12600.45 831
12601.51 828
12602.57 865
12603.63 903
12604.69 879
12605.75 846
12606.81 853
12607.87 776
12608.93 787
12609.99 805
12611.05 814
12612.11 824
12613.17 809
12614.23 824
12615.30 784
12616.36 780
12617.42 812
12618.48 815
12619.54 753
12620.60 804
12621.66 888
12622.72 861
12623.78 816
12624.85 880
12625.91 797
12626.97 746
12628.03 825
12629.09 726
12630.15 777
12631.22 825
12632.28 791
12633.34 803
12634.40 802
12635.46 814
12636.52 799
12637.59 722
12638.65 761
12639.71 802
12640.77 761
12641.83 749
12642.90 754
12643.96 787
12645.02 794
12646.08 779
12647.14 751
12648.21 827
12649.27 822
12650.33 766
12651.39 756
12652.46 759
12653.52 802
12654.58 749
12655.65 788
12656.71 759
12657.77 785
12658.83 782
12659.90 832
12660.96 835
12662.02 792
12663.09 763
12664.15 765
12665.21 789
12666.27 811
12667.34 864
12668.40 833
12669.46 764
12670.53 716
12671.59 739
12672.65 822
12673.72 851
12674.78 843
12675.84 841
12676.91 828
12677.97 756
12679.04 747
12680.10 807
12681.16 715
12682.23 751
12683.29 741
12684.35 752
12685.42 728
12686.48 705
12687.55 712
12688.61 740
12689.67 759
12690.74 713
12691.80 767
12692.87 749
12693.93 729
12695.00 725
12696.06 720
12697.12 698
12698.19 786
12699.25 792
12700.32 809
12701.38 803
12702.45 739
12703.51 749
12704.58 743
12705.64 763
12706.71 728
12707.77 783
12708.84 778
12709.90 842
12710.97 759
12712.03 763
12713.10 726
12714.16 742
12715.23 759
12716.29 745
12717.36 664
12718.42 809
12719.49 813
12720.55 792
12721.62 760
12722.68 805
12723.75 798
12724.81 779
12725.88 776
12726.95 793
12728.01 781
12729.08 698
12730.14 798
12731.21 776
12732.28 721
12733.34 686
12734.41 696
12735.47 716
12736.54 742
12737.61 790
12738.67 719
12739.74 737
12740.80 759
12741.87 698
12742.94 706
12744.00 803
12745.07 772
12746.14 728
12747.20 743
12748.27 738
12749.34 764
12750.40 732
12751.47 779
12752.54 736
12753.60 685
12754.67 705
12755.74 748
12756.80 691
12757.87 703
12758.94 713
12760.00 687
12761.07 690
12762.14 688
12763.21 735
12764.27 709
12765.34 741
12766.41 721
12767.47 664
12768.54 669
12769.61 620
12770.68 699
12771.74 735
12772.81 728
12773.88 688
12774.95 759
12776.02 725
12777.08 669
12778.15 700
12779.22 661
12780.29 624
12781.35 648
12782.42 711
12783.49 693
12784.56 664
12785.63 674
12786.70 630
12787.76 676
12788.83 677
12789.90 665
12790.97 634
12792.04 608
12793.11 616
12794.17 670
12795.24 679
12796.31 668
12797.38 669
12798.45 657
12799.52 652
12800.59 655
12801.65 674
12802.72 625
12803.79 684
12804.86 681
12805.93 621
12807.00 640
12808.07 618
12809.14 624
12810.21 625
12811.28 643
12812.34 633
12813.41 677
12814.48 664
12815.55 631
12816.62 624
12817.69 651
12818.76 634
12819.83 603
12820.90 625
12821.97 671
12823.04 652
12824.11 640
12825.18 616
12826.25 637
12827.32 695
12828.39 708
12829.46 566
12830.53 597
12831.60 667
12832.67 677
12833.74 709
12834.81 628
12835.88 649
12836.95 690
12838.02 668
12839.09 694
12840.16 677
12841.23 629
12842.30 657
12843.37 608
12844.44 618
12845.51 575
12846.58 622
12847.66 626
12848.73 653
12849.80 630
12850.87 612
12851.94 582
12853.01 622
12854.08 666
12855.15 650
12856.22 664
12857.29 611
12858.36 641
12859.44 610
12860.51 646
12861.58 686
12862.65 635
12863.72 587
12864.79 633
12865.86 617
12866.94 563
12868.01 647
12869.08 595
12870.15 574
12871.22 609
12872.29 574
12873.37 639
12874.44 623
12875.51 636
12876.58 580
12877.65 613
12878.73 672
12879.80 607
12880.87 601
12881.94 671
12883.01 639
12884.09 659
12885.16 592
12886.23 626
12887.30 699
12888.38 669
12889.45 631
12890.52 624
12891.59 642
12892.67 608
12893.74 661
12894.81 670
12895.88 573
12896.96 582
12898.03 613
12899.10 636
12900.18 603
12901.25 666
12902.32 674
12903.39 658
12904.47 648
12905.54 562
12906.61 586
12907.69 610
12908.76 626
12909.83 579
12910.91 548
12911.98 584
12913.05 637
12914.13 621
12915.20 645
12916.28 595
12917.35 574
12918.42 620
12919.50 658
12920.57 634
12921.64 635
12922.72 648
12923.79 593
12924.87 586
12925.94 535
12927.01 608
12928.09 579
12929.16 568
12930.24 589
12931.31 581
12932.38 608
12933.46 582
12934.53 636
12935.61 593
12936.68 617
12937.76 615
12938.83 611
12939.91 596
12940.98 569
12942.05 554
12943.13 582
12944.20 533
12945.28 619
12946.35 597
12947.43 586
12948.50 627
12949.58 634
12950.65 601
12951.73 668
12952.80 629
12953.88 598
12954.95 606
12956.03 569
12957.10 630
12958.18 612
12959.26 597
12960.33 572
12961.41 623
12962.48 633
12963.56 592
12964.63 638
12965.71 612
12966.78 642
12967.86 626
12968.94 629
12970.01 608
12971.09 602
12972.16 623
12973.24 628
12974.32 609
12975.39 599
12976.47 585
12977.54 633
12978.62 546
12979.70 656
12980.77 655
12981.85 645
12982.93 637
12984.00 625
12985.08 602
12986.15 629
12987.23 676
12988.31 659
12989.38 602
12990.46 594
12991.54 581
12992.61 639
12993.69 651
12994.77 677
12995.85 631
12996.92 603
12998.00 592
12999.08 585
13000.15 592
13001.23 596
13002.31 646
13003.38 664
13004.46 633
13005.54 609
13006.62 591
13007.69 625
13008.77 660
13009.85 661
13010.93 577
13012.00 594
13013.08 656
13014.16 627
13015.24 580
13016.32 637
13017.39 649
13018.47 624
13019.55 647
13020.63 645
13021.70 615
13022.78 565
13023.86 649
13024.94 659
13026.02 584
13027.10 554
13028.17 590
13029.25 630
13030.33 669
13031.41 702
13032.49 674
13033.57 603
13034.64 636
13035.72 693
13036.80 637
13037.88 608
13038.96 650
13040.04 670
13041.12 649
13042.19 643
13043.27 632
13044.35 649
13045.43 653
13046.51 664
13047.59 684
13048.67 627
13049.75 670
13050.83 665
13051.91 661
13052.99 694
13054.06 602
13055.14 646
13056.22 691
13057.30 697
13058.38 643
13059.46 705
13060.54 692
13061.62 698
13062.70 684
13063.78 586
13064.86 641
13065.94 661
13067.02 634
13068.10 668
13069.18 591
13070.26 622
13071.34 633
13072.42 657
13073.50 712
13074.58 652
13075.66 630
13076.74 657
13077.82 614
13078.90 683
13079.98 670
13081.06 612
13082.14 595
13083.22 648
13084.30 657
13085.38 667
13086.47 650
13087.55 649
13088.63 602
13089.71 646
13090.79 626
13091.87 687
13092.95 705
13094.03 712
13095.11 648
13096.19 591
13097.27 613
13098.36 628
13099.44 661
13100.52 596
13101.60 643
13102.68 646
13103.76 668
13104.84 636
13105.93 640
13107.01 635
13108.09 660
13109.17 630
13110.25 632
13111.33 650
13112.42 624
13113.50 594
13114.58 629
13115.66 659
13116.74 653
13117.82 680
13118.91 651
13119.99 654
13121.07 719
13122.15 652
13123.23 623
13124.32 614
13125.40 625
13126.48 667
13127.56 607
13128.65 580
13129.73 601
13130.81 586
13131.89 593
13132.98 596
13134.06 634
13135.14 582
13136.22 643
13137.31 666
13138.39 663
13139.47 647
13140.56 685
13141.64 673
13142.72 594
13143.81 625
13144.89 672
13145.97 669
13147.05 621
13148.14 606
13149.22 653
13150.30 621
13151.39 659
13152.47 575
13153.55 613
13154.64 654
13155.72 639
13156.81 684
13157.89 678
13158.97 627
13160.06 618
13161.14 618
13162.22 648
13163.31 639
13164.39 635
13165.48 625
13166.56 626
13167.64 577
13168.73 572
13169.81 618
13170.90 641
13171.98 611
13173.06 641
13174.15 679
13175.23 670
13176.32 620
13177.40 614
13178.49 609
13179.57 594
13180.66 603
13181.74 602
13182.82 670
13183.91 587
13184.99 651
13186.08 585
13187.16 556
13188.25 649
13189.33 597
13190.42 597
13191.50 630
13192.59 567
13193.67 598
13194.76 626
13195.84 635
13196.93 566
13198.01 579
13199.10 605
13200.19 639
13201.27 598
13202.36 644
13203.44 645
13204.53 617
13205.61 633
13206.70 659
13207.78 636
13208.87 618
13209.96 635
13211.04 632
13212.13 592
13213.21 628
13214.30 766
13215.38 647
13216.47 684
13217.56 637
13218.64 649
13219.73 701
13220.82 593
13221.90 675
13222.99 645
13224.07 649
13225.16 608
13226.25 650
13227.33 663
13228.42 676
13229.51 668
13230.59 650
13231.68 623
13232.77 658
13233.85 617
13234.94 605
13236.03 647
13237.11 644
13238.20 660
13239.29 638
13240.38 671
13241.46 667
13242.55 668
13243.64 665
13244.72 595
13245.81 617
13246.90 663
13247.99 669
13249.07 647
13250.16 639
13251.25 630
13252.34 676
13253.42 647
13254.51 623
13255.60 616
13256.69 601
13257.77 615
13258.86 618
13259.95 628
13261.04 634
13262.13 634
13263.21 645
13264.30 662
13265.39 668
13266.48 634
13267.57 654
13268.65 618
13269.74 652
13270.83 656
13271.92 634
13273.01 733
13274.10 680
13275.18 673
13276.27 681
13277.36 677
13278.45 686
13279.54 693
13280.63 675
13281.72 692
13282.80 688
13283.89 705
13284.98 701
13286.07 663
13287.16 696
13288.25 642
13289.34 675
13290.43 631
13291.52 677
13292.61 682
13293.69 690
13294.78 643
13295.87 695
13296.96 711
13298.05 730
13299.14 671
13300.23 673
13301.32 709
13302.41 700
13303.50 692
13304.59 677
13305.68 696
13306.77 726
13307.86 679
13308.95 736
13310.04 692
13311.13 647
13312.22 693
13313.31 711
13314.40 694
13315.49 726
13316.58 708
13317.67 701
13318.76 684
13319.85 732
13320.94 756
13322.03 768
13323.12 743
13324.21 708
13325.30 688
13326.39 721
13327.48 683
13328.57 721
13329.66 648
13330.75 689
13331.85 686
13332.94 782
13334.03 720
13335.12 727
13336.21 729
13337.30 690
13338.39 674
13339.48 706
13340.57 714
13341.66 751
13342.76 758
13343.85 734
13344.94 764
13346.03 710
13347.12 742
13348.21 699
13349.30 751
13350.40 849
13351.49 803
13352.58 733
13353.67 744
13354.76 662
13355.85 720
13356.95 795
13358.04 802
13359.13 760
13360.22 746
13361.31 779
13362.41 756
13363.50 742
13364.59 750
13365.68 725
13366.77 711
13367.87 712
13368.96 771
13370.05 767
13371.14 800
13372.24 815
13373.33 787
13374.42 760
13375.51 802
13376.61 761
13377.70 788
13378.79 751
13379.88 761
13380.98 806
13382.07 741
13383.16 794
13384.26 765
13385.35 825
13386.44 751
13387.54 721
13388.63 745
13389.72 709
13390.81 753
13391.91 703
13393.00 719
13394.09 698
13395.19 676
13396.28 769
13397.37 750
13398.47 734
13399.56 723
13400.66 749
13401.75 674
13402.84 697
13403.94 682
13405.03 697
13406.12 693
13407.22 779
13408.31 735
13409.41 699
13410.50 701
13411.59 720
13412.69 779
13413.78 765
13414.88 647
13415.97 740
13417.07 796
13418.16 747
13419.25 721
13420.35 728
13421.44 718
13422.54 706
13423.63 695
13424.73 720
13425.82 718
13426.92 704
13428.01 687
13429.11 677
13430.20 678
13431.29 689
13432.39 680
13433.48 635
13434.58 694
13435.67 784
13436.77 718
13437.86 750
13438.96 658
13440.06 693
13441.15 721
13442.25 663
13443.34 669
13444.44 712
13445.53 738
13446.63 661
13447.72 748
13448.82 700
13449.91 696
13451.01 693
13452.11 738
13453.20 792
13454.30 733
13455.39 766
13456.49 737
13457.59 713
13458.68 731
13459.78 713
13460.87 774
13461.97 746
13463.07 741
13464.16 724
13465.26 737
13466.35 670
13467.45 686
13468.55 697
13469.64 752
13470.74 760
13471.84 734
13472.93 796
13474.03 820
13475.13 756
13476.22 699
13477.32 702
13478.42 696
13479.51 711
13480.61 759
13481.71 744
13482.80 681
13483.90 725
13485.00 794
13486.10 731
13487.19 754
13488.29 682
13489.39 705
13490.48 720
13491.58 731
13492.68 771
13493.78 773
13494.87 741
13495.97 764
13497.07 770
13498.17 761
13499.26 786
13500.36 757
13501.46 767
13502.56 772
13503.65 762
13504.75 770
13505.85 798
13506.95 795
13508.05 789
13509.14 840
13510.24 867
13511.34 761
13512.44 774
13513.54 852
13514.64 848
13515.73 852
13516.83 853
13517.93 879
13519.03 889
13520.13 750
13521.23 769
13522.32 725
13523.42 736
13524.52 771
13525.62 735
13526.72 783
13527.82 788
13528.92 840
13530.02 734
13531.12 704
13532.21 745
13533.31 789
13534.41 766
13535.51 721
13536.61 736
13537.71 721
13538.81 727
13539.91 733
13541.01 689
13542.11 657
13543.21 681
13544.31 710
13545.41 688
13546.50 680
13547.60 684
13548.70 685
13549.80 636
13550.90 673
13552.00 692
13553.10 734
13554.20 736
13555.30 769
13556.40 681
13557.50 715
13558.60 670
13559.70 696
13560.80 739
13561.90 668
13563.00 721
13564.10 653
13565.20 685
13566.30 629
13567.41 649
13568.51 670
13569.61 661
13570.71 679
13571.81 666
13572.91 645
13574.01 681
13575.11 679
13576.21 673
13577.31 727
13578.41 728
13579.51 694
13580.61 682
13581.71 690
13582.82 652
13583.92 726
13585.02 747
13586.12 694
13587.22 657
13588.32 682
13589.42 675
13590.52 698
13591.63 708
13592.73 671
13593.83 712
13594.93 678
13596.03 647
13597.13 671
13598.24 671
13599.34 658
13600.44 701
13601.54 709
13602.64 766
13603.74 675
13604.85 707
13605.95 698
13607.05 722
13608.15 705
13609.25 768
13610.36 702
13611.46 730
13612.56 649
13613.66 695
13614.77 683
13615.87 717
13616.97 712
13618.07 726
13619.18 724
13620.28 717
13621.38 751
13622.48 695
13623.59 616
13624.69 599
13625.79 626
13626.89 670
13628.00 675
13629.10 769
13630.20 728
13631.31 705
13632.41 678
13633.51 683
13634.62 716
13635.72 680
13636.82 716
13637.93 764
13639.03 703
13640.13 668
13641.24 640
13642.34 666
13643.44 669
13644.55 714
13645.65 667
13646.75 698
13647.86 730
13648.96 707
13650.06 678
13651.17 663
13652.27 701
13653.38 707
13654.48 655
13655.58 698
13656.69 694
13657.79 678
13658.90 644
13660.00 686
13661.10 621
13662.21 662
13663.31 670
13664.42 683
13665.52 718
13666.63 700
13667.73 659
13668.84 709
13669.94 728
13671.04 647
13672.15 622
13673.25 659
13674.36 700
13675.46 703
13676.57 703
13677.67 703
13678.78 713
13679.88 699
13680.99 656
13682.09 685
13683.20 696
13684.30 698
13685.41 676
13686.51 693
13687.62 700
13688.72 738
13689.83 733
13690.94 767
13692.04 698
13693.15 716
13694.25 691
13695.36 734
13696.46 700
13697.57 721
13698.67 757
13699.78 768
13700.89 735
13701.99 629
13703.10 737
13704.20 751
13705.31 682
13706.42 698
13707.52 681
13708.63 676
13709.73 646
13710.84 712
13711.95 749
13713.05 750
13714.16 740
13715.27 672
13716.37 714
13717.48 772
13718.59 764
13719.69 713
13720.80 697
13721.91 754
13723.01 722
13724.12 739
13725.23 776
13726.33 755
13727.44 709
13728.55 714
13729.65 736
13730.76 728
13731.87 748
13732.98 746
13734.08 756
13735.19 813
13736.30 812
13737.40 789
13738.51 816
13739.62 809
13740.73 738
13741.83 784
13742.94 788
13744.05 788
13745.16 779
13746.26 759
13747.37 755
13748.48 795
13749.59 798
13750.70 775
13751.80 771
13752.91 763
13754.02 765
13755.13 757
13756.24 891
13757.34 804
13758.45 774
13759.56 873
13760.67 824
13761.78 779
13762.88 834
13763.99 835
13765.10 909
13766.21 862
13767.32 897
13768.43 881
13769.54 865
13770.64 892
13771.75 951
13772.86 942
13773.97 928
13775.08 924
13776.19 871
13777.30 935
13778.41 1055
13779.52 1015
13780.62 1043
13781.73 1038
13782.84 1101
13783.95 1102
13785.06 1122
13786.17 1085
13787.28 1090
13788.39 1002
13789.50 986
13790.61 1023
13791.72 1002
13792.83 951
13793.94 972
13795.05 921
13796.16 900
13797.27 921
13798.38 828
13799.49 822
13800.60 867
13801.71 775
13802.82 771
13803.93 783
13805.04 840
13806.15 786
13807.26 764
13808.37 768
13809.48 795
13810.59 758
13811.70 735
13812.81 759
13813.92 746
13815.03 742
13816.14 697
13817.25 785
13818.36 770
13819.47 732
13820.58 725
13821.69 706
13822.80 727
13823.91 804
13825.02 769
13826.13 784
13827.25 726
13828.36 737
13829.47 791
13830.58 730
13831.69 705
13832.80 740
13833.91 702
13835.02 749
13836.13 662
13837.25 680
13838.36 729
13839.47 740
13840.58 749
13841.69 689
13842.80 709
13843.91 759
13845.03 753
13846.14 710
13847.25 704
13848.36 657
13849.47 690
13850.59 756
13851.70 700
13852.81 691
13853.92 720
13855.03 739
13856.15 716
13857.26 763
13858.37 728
13859.48 774
13860.59 760
13861.71 735
13862.82 749
13863.93 723
13865.04 680
13866.16 690
13867.27 686
13868.38 771
13869.49 731
13870.61 725
13871.72 763
13872.83 712
13873.95 733
13875.06 686
13876.17 697
13877.28 744
13878.40 716
13879.51 739
13880.62 761
13881.74 691
13882.85 765
13883.96 716
13885.08 705
13886.19 788
13887.30 718
13888.42 719
13889.53 717
13890.64 714
13891.76 717
13892.87 695
13893.98 707
13895.10 739
13896.21 715
13897.33 703
13898.44 720
13899.55 649
13900.67 688
13901.78 694
13902.89 710
13904.01 721
13905.12 693
13906.24 675
13907.35 666
13908.47 687
13909.58 720
13910.69 664
13911.81 754
13912.92 720
13914.04 667
13915.15 744
13916.27 709
13917.38 680
13918.50 639
13919.61 636
13920.72 639
13921.84 662
13922.95 651
13924.07 600
13925.18 657
13926.30 621
13927.41 597
13928.53 586
13929.64 642
13930.76 609
13931.87 621
13932.99 646
13934.10 659
13935.22 663
13936.34 725
13937.45 717
13938.57 646
13939.68 710
13940.80 683
13941.91 603
13943.03 676
13944.14 682
13945.26 690
13946.38 629
13947.49 679
13948.61 655
13949.72 693
13950.84 649
13951.95 674
13953.07 624
13954.19 640
13955.30 668
13956.42 662
13957.53 643
13958.65 639
13959.77 691
13960.88 591
13962.00 607
13963.12 613
13964.23 656
13965.35 607
13966.47 579
13967.58 606
13968.70 635
13969.82 647
13970.93 752
13972.05 670
13973.17 642
13974.28 651
13975.40 623
13976.52 631
13977.63 643
13978.75 671
13979.87 619
13980.99 603
13982.10 662
13983.22 626
13984.34 631
13985.45 646
13986.57 603
13987.69 614
13988.81 687
13989.92 616
13991.04 659
13992.16 593
13993.28 604
13994.39 640
13995.51 675
13996.63 612
13997.75 673
13998.87 604
13999.98 649
14001.10 646
14002.22 635
14003.34 649
14004.46 679
14005.57 647
14006.69 629
14007.81 622
14008.93 614
14010.05 649
14011.16 626
14012.28 652
14013.40 637
14014.52 667
14015.64 680
14016.76 656
14017.88 611
14018.99 677
14020.11 635
14021.23 690
14022.35 627
14023.47 647
14024.59 676
14025.71 721
14026.83 655
14027.94 621
14029.06 636
14030.18 622
14031.30 712
14032.42 672
14033.54 653
14034.66 685
14035.78 687
14036.90 616
14038.02 644
14039.14 630
14040.26 654
14041.38 657
14042.50 667
14043.62 711
14044.74 618
14045.86 577
14046.97 606
14048.09 658
14049.21 648
14050.33 658
14051.45 656
14052.57 625
14053.69 640
14054.81 636
14055.93 674
14057.05 622
14058.17 661
14059.30 658
14060.42 601
14061.54 598
14062.66 607
14063.78 634
14064.90 691
14066.02 618
14067.14 676
14068.26 660
14069.38 647
14070.50 659
14071.62 616
14072.74 646
14073.86 641
14074.98 607
14076.10 627
14077.23 693
14078.35 668
14079.47 604
14080.59 658
14081.71 654
14082.83 634
14083.95 623
14085.07 642
14086.19 680
14087.32 712
14088.44 660
14089.56 694
14090.68 705
14091.80 684
14092.92 631
14094.05 668
14095.17 665
14096.29 652
14097.41 659
14098.53 639
14099.65 644
14100.78 666
14101.90 721
14103.02 704
14104.14 641
14105.26 690
14106.39 705
14107.51 726
14108.63 720
14109.75 651
14110.88 649
14112.00 641
14113.12 688
14114.24 659
14115.37 693
14116.49 672
14117.61 668
14118.73 643
14119.86 621
14120.98 644
14122.10 713
14123.22 627
14124.35 675
14125.47 633
14126.59 632
14127.72 624
14128.84 593
14129.96 634
14131.09 671
14132.21 688
14133.33 634
14134.45 628
14135.58 616
14136.70 593
14137.82 643
14138.95 678
14140.07 638
14141.20 637
14142.32 738
14143.44 684
14144.57 622
14145.69 634
14146.81 651
14147.94 729
14149.06 646
14150.19 640
14151.31 641
14152.43 648
14153.56 633
14154.68 675
14155.81 643
14156.93 645
14158.05 630
14159.18 681
14160.30 629
14161.43 654
14162.55 699
14163.68 648
14164.80 643
14165.92 638
14167.05 620
14168.17 657
14169.30 641
14170.42 662
14171.55 650
14172.67 655
14173.80 577
14174.92 651
14176.05 652
14177.17 633
14178.30 619
14179.42 686
14180.55 576
14181.67 620
14182.80 628
14183.92 606
14185.05 597
14186.17 612
14187.30 635
14188.42 623
14189.55 672
14190.67 640
14191.80 607
14192.93 637
14194.05 635
14195.18 574
14196.30 580
14197.43 582
14198.55 618
14199.68 573
14200.81 615
14201.93 586
14203.06 598
14204.18 662
14205.31 684
14206.44 603
14207.56 598
14208.69 622
14209.82 617
14210.94 608
14212.07 573
14213.19 609
14214.32 571
14215.45 595
14216.57 572
14217.70 628
14218.83 585
14219.95 598
14221.08 570
14222.21 600
14223.33 595
14224.46 540
14225.59 619
14226.71 609
14227.84 558
14228.97 566
14230.10 613
14231.22 589
14232.35 583
14233.48 547
14234.60 581
14235.73 542
14236.86 523
14237.99 530
14239.11 603
14240.24 619
14241.37 573
14242.50 607
14243.62 607
14244.75 583
14245.88 559
14247.01 583
14248.13 522
14249.26 574
14250.39 659
14251.52 592
14252.65 550
14253.77 548
14254.90 588
14256.03 562
14257.16 584
14258.29 617
14259.42 554
14260.54 595
14261.67 587
14262.80 538
14263.93 609
14265.06 630
14266.19 569
14267.31 503
14268.44 556
14269.57 558
14270.70 517
14271.83 535
14272.96 576
14274.09 592
14275.22 556
14276.34 545
14277.47 548
14278.60 522
14279.73 550
14280.86 592
14281.99 572
14283.12 584
14284.25 571
14285.38 520
14286.51 564
14287.64 559
14288.76 558
14289.89 515
14291.02 557
14292.15 504
14293.28 536
14294.41 530
14295.54 551
14296.67 555
14297.80 506
14298.93 504
14300.06 564
14301.19 583
14302.32 559
14303.45 571
14304.58 566
14305.71 543
14306.84 533
14307.97 544
14309.10 531
14310.23 569
14311.36 542
14312.49 512
14313.62 489
14314.75 524
14315.88 571
14317.01 526
14318.15 515
14319.28 542
14320.41 571
14321.54 536
14322.67 548
14323.80 515
14324.93 532
14326.06 523
14327.19 527
14328.32 527
14329.45 536
14330.58 591
14331.72 527
14332.85 505
14333.98 518
14335.11 499
14336.24 508
14337.37 473
14338.50 493
14339.63 469
14340.77 534
14341.90 521
14343.03 540
14344.16 545
14345.29 483
14346.42 465
14347.56 503
14348.69 520
14349.82 545
14350.95 526
14352.08 520
14353.21 487
14354.35 521
14355.48 485
14356.61 471
14357.74 509
14358.88 534
14360.01 446
14361.14 469
14362.27 500
14363.40 511
14364.54 519
14365.67 515
14366.80 495
14367.93 518
14369.07 537
14370.20 558
14371.33 537
14372.46 588
14373.60 541
14374.73 550
14375.86 558
14377.00 516
14378.13 554
14379.26 537
14380.39 496
14381.53 512
14382.66 495
14383.79 493
14384.93 475
14386.06 512
14387.19 484
14388.33 434
14389.46 485
14390.59 500
14391.73 528
14392.86 506
14393.99 503
14395.13 525
14396.26 518
14397.40 519
14398.53 513
14399.66 486
14400.80 462
14401.93 522
14403.06 544
14404.20 501
14405.33 547
14406.47 516
14407.60 503
14408.74 485
14409.87 472
14411.00 520
14412.14 514
14413.27 503
14414.41 490
14415.54 481
14416.68 512
14417.81 549
14418.94 488
14420.08 461
14421.21 467
14422.35 479
14423.48 462
14424.62 486
14425.75 531
14426.89 505
14428.02 445
14429.16 498
14430.29 480
14431.43 511
14432.56 480
14433.70 506
14434.83 494
14435.97 476
14437.10 520
14438.24 485
14439.37 466
14440.51 490
14441.64 520
14442.78 520
14443.92 502
14445.05 484
14446.19 511
14447.32 496
14448.46 472
14449.59 498
14450.73 476
14451.87 463
14453.00 502
14454.14 479
14455.27 488
14456.41 526
14457.55 507
14458.68 535
14459.82 495
14460.95 470
14462.09 527
14463.23 549
14464.36 509
14465.50 545
14466.64 521
14467.77 537
14468.91 549
14470.05 538
14471.18 520
14472.32 527
14473.46 569
14474.59 526
14475.73 520
14476.87 522
14478.00 504
14479.14 502
14480.28 521
14481.41 544
14482.55 546
14483.69 543
14484.83 522
14485.96 521
14487.10 507
14488.24 442
14489.37 501
14490.51 514
14491.65 531
14492.79 531
14493.92 532
14495.06 554
14496.20 514
14497.34 515
14498.47 560
14499.61 541
14500.75 537
14501.89 512
14503.03 497
14504.16 555
14505.30 527
14506.44 487
14507.58 540
14508.72 492
14509.85 530
14510.99 487
14512.13 537
14513.27 503
14514.41 524
14515.55 564
14516.68 528
14517.82 538
14518.96 534
14520.10 515
14521.24 563
14522.38 520
14523.51 491
14524.65 510
14525.79 537
14526.93 549
14528.07 556
14529.21 536
14530.35 530
14531.49 540
14532.63 558
14533.76 526
14534.90 526
14536.04 532
14537.18 541
14538.32 508
14539.46 508
14540.60 501
14541.74 535
14542.88 583
14544.02 523
14545.16 535
14546.30 526
14547.44 541
14548.58 634
14549.72 509
14550.86 487
14552.00 486
14553.14 464
14554.28 529
14555.42 496
14556.56 517
14557.70 520
14558.84 530
14559.98 525
14561.12 560
14562.26 570
14563.40 531
14564.54 522
14565.68 489
14566.82 522
14567.96 520
14569.10 535
14570.24 586
14571.38 541
14572.52 550
14573.66 594
14574.80 570
14575.94 594
14577.08 574
14578.22 553
14579.36 580
14580.51 542
14581.65 533
14582.79 509
14583.93 537
14585.07 499
14586.21 563
14587.35 580
14588.49 543
14589.63 563
14590.78 546
14591.92 578
14593.06 568
14594.20 578
14595.34 620
14596.48 564
14597.62 570
14598.77 582
14599.91 617
14601.05 606
14602.19 577
14603.33 608
14604.48 612
14605.62 558
14606.76 576
14607.90 598
14609.04 607
14610.19 602
14611.33 577
14612.47 558
14613.61 562
14614.75 605
14615.90 573
14617.04 552
14618.18 512
14619.32 599
14620.47 670
14621.61 587
14622.75 615
14623.89 617
14625.04 651
14626.18 654
14627.32 650
14628.46 626
14629.61 654
14630.75 624
14631.89 649
14633.04 669
14634.18 634
14635.32 648
14636.47 648
14637.61 611
14638.75 617
14639.89 697
14641.04 718
14642.18 678
14643.32 677
14644.47 640
14645.61 648
14646.76 737
14647.90 728
14649.04 701
14650.19 708
14651.33 779
14652.47 688
14653.62 656
14654.76 630
14655.90 638
14657.05 635
14658.19 633
14659.34 632
14660.48 581
14661.62 586
14662.77 590
14663.91 630
14665.06 614
14666.20 533
14667.35 624
14668.49 598
14669.63 683
14670.78 601
14671.92 558
14673.07 583
14674.21 554
14675.36 581
14676.50 594
14677.65 533
14678.79 531
14679.94 557
14681.08 569
14682.23 579
14683.37 595
14684.52 616
14685.66 584
14686.81 534
14687.95 561
14689.10 566
14690.24 549
14691.39 518
14692.53 580
14693.68 594
14694.82 565
14695.97 572
14697.11 550
14698.26 498
14699.41 547
14700.55 573
14701.70 601
14702.84 541
14703.99 527
14705.13 511
14706.28 506
14707.43 560
14708.57 550
14709.72 518
14710.86 532
14712.01 539
14713.16 525
14714.30 547
14715.45 516
14716.59 529
14717.74 571
14718.89 573
14720.03 561
14721.18 535
14722.33 522
14723.47 516
14724.62 543
14725.77 573
14726.91 517
14728.06 554
14729.21 545
14730.35 558
14731.50 522
14732.65 461
14733.79 475
14734.94 510
14736.09 527
14737.23 543
14738.38 523
14739.53 559
14740.68 504
14741.82 454
14742.97 517
14744.12 540
14745.26 522
14746.41 537
14747.56 537
14748.71 492
14749.85 509
14751.00 476
14752.15 531
14753.30 549
14754.45 546
14755.59 541
14756.74 524
14757.89 519
14759.04 504
14760.18 531
14761.33 494
14762.48 511
14763.63 492
14764.78 559
14765.92 567
14767.07 484
14768.22 458
14769.37 491
14770.52 584
14771.67 556
14772.81 537
14773.96 526
14775.11 492
14776.26 488
14777.41 496
14778.56 480
14779.71 520
14780.86 559
14782.00 595
14783.15 504
14784.30 516
14785.45 554
14786.60 559
14787.75 538
14788.90 505
14790.05 511
14791.20 525
14792.35 632
14793.49 569
14794.64 539
14795.79 533
14796.94 514
14798.09 529
14799.24 563
14800.39 608
14801.54 564
14802.69 506
14803.84 469
14804.99 590
14806.14 598
14807.29 527
14808.44 531
14809.59 556
14810.74 578
14811.89 538
14813.04 539
14814.19 492
14815.34 496
14816.49 531
14817.64 509
14818.79 520
14819.94 498
14821.09 587
14822.24 558
14823.39 526
14824.54 498
14825.69 569
14826.84 555
14827.99 558
14829.14 540
14830.29 550
14831.44 502
14832.60 501
14833.75 544
14834.90 519
14836.05 520
14837.20 530
14838.35 518
14839.50 501
14840.65 510
14841.80 477
14842.95 544
14844.11 507
14845.26 470
14846.41 487
14847.56 488
14848.71 480
14849.86 528
14851.01 524
14852.17 476
14853.32 468
14854.47 462
14855.62 541
14856.77 506
14857.92 478
14859.08 507
14860.23 452
14861.38 445
14862.53 470
14863.68 486
14864.84 471
14865.99 481
14867.14 478
14868.29 479
14869.44 437
14870.60 434
14871.75 441
14872.90 456
14874.05 477
14875.21 473
14876.36 484
14877.51 455
14878.66 470
14879.82 439
14880.97 445
14882.12 448
14883.27 451
14884.43 489
14885.58 520
14886.73 446
14887.89 490
14889.04 451
14890.19 439
14891.34 457
14892.50 477
14893.65 443
14894.80 443
14895.96 469
14897.11 416
14898.26 428
14899.42 430
14900.57 462
14901.72 430
14902.88 498
14904.03 410
14905.18 445
14906.34 509
14907.49 461
14908.65 419
14909.80 417
14910.95 431
14912.11 419
14913.26 446
14914.41 451
14915.57 449
14916.72 507
14917.88 465
14919.03 453
14920.18 481
14921.34 483
14922.49 460
14923.65 452
14924.80 468
14925.96 440
14927.11 456
14928.27 475
14929.42 469
14930.57 443
14931.73 432
14932.88 415
14934.04 428
14935.19 468
14936.35 459
14937.50 487
14938.66 424
14939.81 441
14940.97 435
14942.12 447
14943.28 414
14944.43 461
14945.59 475
14946.74 500
14947.90 454
14949.05 447
14950.21 429
14951.36 470
14952.52 434
14953.68 458
14954.83 442
14955.99 473
14957.14 492
14958.30 430
14959.45 445
14960.61 441
14961.77 446
14962.92 457
14964.08 435
14965.23 437
14966.39 461
14967.54 456
14968.70 430
14969.86 461
14971.01 491
14972.17 492
14973.33 434
14974.48 502
14975.64 461
14976.79 403
14977.95 473
14979.11 445
14980.26 396
14981.42 441
14982.58 440
14983.73 418
14984.89 392
14986.05 380
14987.20 393
14988.36 431
14989.52 433
14990.67 394
14991.83 396
14992.99 418
14994.15 458
14995.30 443
14996.46 437
14997.62 442
14998.77 434
14999.93 427
15001.09 473
15002.25 419
15003.40 402
15004.56 413
15005.72 407
15006.88 407
15008.03 412
15009.19 422
15010.35 418
15011.51 389
15012.66 436
15013.82 425
15014.98 408
15016.14 383
15017.30 422
15018.45 423
15019.61 416
15020.77 424
15021.93 423
15023.09 384
15024.24 414
15025.40 460
15026.56 417
15027.72 383
15028.88 367
15030.04 413
15031.19 393
15032.35 415
15033.51 445
15034.67 436
15035.83 413
15036.99 367
15038.15 429
15039.30 453
15040.46 443
15041.62 409
15042.78 419
15043.94 406
15045.10 451
15046.26 442
15047.42 385
15048.58 366
15049.74 438
15050.90 405
15052.05 414
15053.21 422
15054.37 420
15055.53 455
15056.69 417
15057.85 420
15059.01 390
15060.17 399
15061.33 403
15062.49 433
15063.65 354
15064.81 346
15065.97 375
15067.13 351
15068.29 379
15069.45 374
15070.61 388
15071.77 422
15072.93 402
15074.09 383
15075.25 357
15076.41 394
15077.57 410
15078.73 417
15079.89 403
15081.05 455
15082.21 431
15083.37 375
15084.53 367
15085.69 407
15086.85 396
15088.01 433
15089.18 443
15090.34 368
15091.50 373
15092.66 463
15093.82 427
15094.98 404
15096.14 390
15097.30 397
15098.46 403
15099.62 390
15100.78 355
15101.95 401
15103.11 435
15104.27 423
15105.43 391
15106.59 423
15107.75 417
15108.91 402
15110.08 402
15111.24 408
15112.40 386
15113.56 419
15114.72 410
15115.88 401
15117.05 382
15118.21 385
15119.37 421
15120.53 409
15121.69 366
15122.86 354
15124.02 418
15125.18 422
15126.34 401
15127.50 378
15128.67 360
15129.83 392
15130.99 396
15132.15 380
15133.32 372
15134.48 378
15135.64 372
15136.80 407
15137.97 374
15139.13 342
15140.29 348
15141.45 419
15142.62 378
15143.78 379
15144.94 416
15146.11 427
15147.27 377
15148.43 385
15149.59 393
15150.76 399
15151.92 410
15153.08 368
15154.25 415
15155.41 397
15156.57 391
15157.74 420
15158.90 402
15160.06 399
15161.23 420
15162.39 386
15163.55 372
15164.72 399
15165.88 455
15167.05 376
15168.21 368
15169.37 386
15170.54 406
15171.70 380
15172.86 413
15174.03 385
15175.19 403
15176.36 389
15177.52 413
15178.69 371
15179.85 409
15181.01 379
15182.18 416
15183.34 406
15184.51 427
15185.67 396
15186.84 417
15188.00 400
15189.16 434
15190.33 411
15191.49 385
15192.66 453
15193.82 444
15194.99 388
15196.15 404
15197.32 412
15198.48 443
15199.65 412
15200.81 370
15201.98 357
15203.14 397
15204.31 435
15205.47 389
15206.64 411
15207.80 421
15208.97 387
15210.13 393
15211.30 400
15212.47 415
15213.63 383
15214.80 402
15215.96 400
15217.13 360
15218.29 363
15219.46 396
15220.62 390
15221.79 383
15222.96 407
15224.12 410
15225.29 434
15226.45 431
15227.62 423
15228.79 413
15229.95 366
15231.12 446
15232.29 451
15233.45 397
15234.62 388
15235.78 401
15236.95 434
15238.12 429
15239.28 427
15240.45 425
15241.62 418
15242.78 420
15243.95 487
15245.12 466
15246.28 409
15247.45 372
15248.62 407
15249.78 413
15250.95 408
15252.12 421
15253.28 381
15254.45 360
15255.62 369
15256.79 380
15257.95 447
15259.12 416
15260.29 437
15261.46 410
15262.62 393
15263.79 403
15264.96 402
15266.13 404
15267.29 411
15268.46 386
15269.63 432
15270.80 471
15271.96 417
15273.13 403
15274.30 414
15275.47 413
15276.64 404
15277.80 361
15278.97 373
15280.14 406
15281.31 394
15282.48 416
15283.64 413
15284.81 362
15285.98 416
15287.15 379
15288.32 380
15289.49 432
15290.65 417
15291.82 376
15292.99 381
15294.16 392
15295.33 387
15296.50 384
15297.67 382
15298.83 337
15300.00 370
15301.17 397
15302.34 369
15303.51 411
15304.68 392
15305.85 417
15307.02 373
15308.19 401
15309.36 379
15310.52 416
15311.69 384
15312.86 402
15314.03 367
15315.20 383
15316.37 372
15317.54 384
15318.71 421
15319.88 371
15321.05 384
15322.22 440
15323.39 418
15324.56 405
15325.73 405
15326.90 388
15328.07 423
15329.24 369
15330.41 442
15331.58 409
15332.75 407
15333.92 409
15335.09 386
15336.26 351
15337.43 418
15338.60 398
15339.77 409
15340.94 390
15342.11 412
15343.28 386
15344.45 382
15345.62 359
15346.79 369
15347.96 403
15349.13 370
15350.31 402
15351.48 414
15352.65 408
15353.82 424
15354.99 432
15356.16 415
15357.33 418
15358.50 383
15359.67 423
15360.84 412
15362.02 396
15363.19 388
15364.36 397
15365.53 398
15366.70 411
15367.87 392
15369.04 356
15370.21 361
15371.39 417
15372.56 437
15373.73 382
15374.90 387
15376.07 351
15377.24 409
15378.42 347
15379.59 367
15380.76 388
15381.93 418
15383.10 406
15384.28 364
15385.45 398
15386.62 412
15387.79 367
15388.97 376
15390.14 444
15391.31 423
15392.48 359
15393.65 400
15394.83 388
15396.00 361
15397.17 351
15398.34 345
15399.52 401
15400.69 340
15401.86 345
15403.04 379
15404.21 357
15405.38 373
15406.55 365
15407.73 409
15408.90 413
15410.07 436
15411.25 384
15412.42 414
15413.59 435
15414.77 366
15415.94 373
15417.11 377
15418.29 380
15419.46 376
15420.63 387
15421.81 357
15422.98 367
15424.15 424
15425.33 390
15426.50 407
15427.67 395
15428.85 396
15430.02 353
15431.20 383
15432.37 379
15433.54 379
15434.72 383
15435.89 386
15437.07 395
15438.24 397
15439.41 422
15440.59 388
15441.76 373
15442.94 377
15444.11 417
15445.29 437
15446.46 403
15447.63 443
15448.81 373
15449.98 399
15451.16 355
15452.33 380
15453.51 413
15454.68 394
15455.86 405
15457.03 395
15458.21 398
15459.38 380
15460.56 381
15461.73 432
15462.91 363
15464.08 367
15465.26 399
15466.43 368
15467.61 394
15468.78 411
15469.96 389
15471.13 433
15472.31 416
15473.48 405
15474.66 393
15475.83 450
15477.01 384
15478.19 340
15479.36 360
15480.54 374
15481.71 401
15482.89 403
15484.06 391
15485.24 382
15486.42 414
15487.59 410
15488.77 366
15489.94 373
15491.12 379
15492.30 355
15493.47 387
15494.65 418
15495.83 415
15497.00 380
15498.18 351
15499.36 330
15500.53 379
15501.71 374
15502.88 405
15504.06 454
15505.24 402
15506.41 350
15507.59 316
15508.77 346
15509.95 354
15511.12 410
15512.30 385
15513.48 341
15514.65 364
15515.83 375
15517.01 365
15518.18 374
15519.36 382
15520.54 370
15521.72 468
15522.89 386
15524.07 380
15525.25 424
15526.43 405
15527.60 412
15528.78 369
15529.96 360
15531.14 379
15532.31 363
15533.49 406
15534.67 456
15535.85 391
15537.03 359
15538.20 408
15539.38 397
15540.56 394
15541.74 364
15542.92 371
15544.09 405
15545.27 375
15546.45 382
15547.63 418
15548.81 440
15549.98 412
15551.16 403
15552.34 385
15553.52 373
15554.70 358
15555.88 407
15557.06 415
15558.23 391
15559.41 405
15560.59 372
15561.77 419
15562.95 391
15564.13 357
15565.31 435
15566.49 382
15567.67 378
15568.84 386
15570.02 373
15571.20 353
15572.38 374
15573.56 372
15574.74 349
15575.92 420
15577.10 358
15578.28 412
15579.46 346
15580.64 367
15581.82 345
15583.00 359
15584.18 437
15585.36 373
15586.54 372
15587.72 375
15588.90 357
15590.08 402
15591.26 380
15592.44 400
15593.62 412
15594.80 394
15595.98 396
15597.16 364
15598.34 395
15599.52 366
15600.70 366
15601.88 435
15603.06 404
15604.24 365
15605.42 371
15606.60 436
15607.78 416
15608.96 379
15610.14 355
15611.32 365
15612.50 399
15613.68 406
15614.86 358
15616.05 369
15617.23 343
15618.41 389
15619.59 380
15620.77 368
15621.95 391
15623.13 354
15624.31 381
15625.49 401
15626.68 421
15627.86 358
15629.04 408
15630.22 401
15631.40 357
15632.58 392
15633.76 407
15634.95 383
15636.13 414
15637.31 413
15638.49 413
15639.67 368
15640.85 395
15642.04 390
15643.22 430
15644.40 388
15645.58 359
15646.76 383
15647.95 414
15649.13 435
15650.31 389
15651.49 384
15652.67 443
15653.86 439
15655.04 411
15656.22 405
15657.40 437
15658.59 429
15659.77 426
15660.95 379
15662.13 428
15663.32 426
15664.50 404
15665.68 402
15666.87 421
15668.05 412
15669.23 477
15670.41 407
15671.60 395
15672.78 387
15673.96 403
15675.15 460
15676.33 420
15677.51 450
15678.70 443
15679.88 417
15681.06 420
15682.25 412
15683.43 415
15684.61 398
15685.80 404
15686.98 414
15688.16 431
15689.35 431
15690.53 401
15691.72 402
15692.90 418
15694.08 382
15695.27 398
15696.45 396
15697.63 468
15698.82 429
15700.00 380
15701.19 349
15702.37 418
15703.56 432
15704.74 396
15705.92 429
15707.11 426
15708.29 442
15709.48 399
15710.66 409
15711.85 425
15713.03 434
15714.21 416
15715.40 389
15716.58 382
15717.77 411
15718.95 451
15720.14 422
15721.32 431
15722.51 386
15723.69 394
15724.88 410
15726.06 435
15727.25 390
15728.43 355
15729.62 407
15730.80 390
15731.99 454
15733.17 418
15734.36 414
15735.55 413
15736.73 430
15737.92 425
15739.10 436
15740.29 423
15741.47 430
15742.66 444
15743.84 471
15745.03 395
15746.22 388
15747.40 382
15748.59 393
15749.77 393
15750.96 447
15752.15 414
15753.33 431
15754.52 421
15755.70 419
15756.89 398
15758.08 390
15759.26 408
15760.45 409
15761.64 389
15762.82 388
15764.01 414
15765.20 416
15766.38 447
15767.57 449
15768.76 368
15769.94 387
15771.13 460
15772.32 395
15773.50 378
15774.69 408
15775.88 387
15777.06 386
15778.25 395
15779.44 376
15780.62 394
15781.81 426
15783.00 403
15784.19 377
15785.37 371
15786.56 397
15787.75 436
15788.94 417
15790.12 412
15791.31 420
15792.50 440
15793.69 422
15794.87 410
15796.06 422
15797.25 423
15798.44 423
15799.62 423
15800.81 390
15802.00 392
15803.19 376
15804.38 390
15805.56 409
15806.75 407
15807.94 380
15809.13 380
15810.32 413
15811.50 395
15812.69 362
15813.88 409
15815.07 393
15816.26 414
15817.45 425
15818.64 427
15819.82 392
15821.01 397
15822.20 395
15823.39 404
15824.58 382
15825.77 420
15826.96 432
15828.15 426
15829.33 407
15830.52 377
15831.71 423
15832.90 397
15834.09 422
15835.28 410
15836.47 380
15837.66 401
15838.85 397
15840.04 379
15841.23 376
15842.42 362
15843.61 378
15844.79 400
15845.98 420
15847.17 432
15848.36 390
15849.55 398
15850.74 403
15851.93 399
15853.12 395
15854.31 395
15855.50 380
15856.69 412
15857.88 380
15859.07 368
15860.26 410
15861.45 437
15862.64 428
15863.83 378
15865.02 433
15866.21 354
15867.40 340
15868.60 345
15869.79 382
15870.98 393
15872.17 433
15873.36 451
15874.55 379
15875.74 361
15876.93 316
15878.12 325
15879.31 369
15880.50 382
15881.69 405
15882.88 367
15884.07 352
15885.27 340
15886.46 381
15887.65 373
15888.84 385
15890.03 406
15891.22 384
15892.41 407
15893.60 374
15894.80 402
15895.99 432
15897.18 417
15898.37 408
15899.56 393
15900.75 418
15901.95 393
15903.14 379
15904.33 398
15905.52 380
15906.71 362
15907.90 372
15909.10 384
15910.29 421
15911.48 377
15912.67 382
15913.86 403
15915.06 363
15916.25 423
15917.44 391
15918.63 339
15919.83 356
15921.02 378
15922.21 388
15923.40 366
15924.60 399
15925.79 395
15926.98 434
15928.17 362
15929.37 368
15930.56 457
15931.75 425
15932.94 401
15934.14 401
15935.33 369
15936.52 394
15937.72 365
15938.91 388
15940.10 403
15941.30 381
15942.49 384
15943.68 419
15944.88 382
15946.07 352
15947.26 364
15948.46 370
15949.65 403
15950.84 394
15952.04 369
15953.23 362
15954.42 359
15955.62 347
15956.81 376
15958.01 388
15959.20 379
15960.39 394
15961.59 390
15962.78 389
15963.97 378
15965.17 377
15966.36 391
15967.56 386
15968.75 379
15969.95 402
15971.14 341
15972.33 329
15973.53 362
15974.72 365
15975.92 367
15977.11 387
15978.31 364
15979.50 357
15980.70 341
15981.89 361
15983.09 372
15984.28 393
15985.47 371
15986.67 335
15987.86 335
15989.06 376
15990.25 404
15991.45 349
15992.64 342
15993.84 357
15995.03 397
15996.23 397
15997.43 418
15998.62 366
15999.82 362
16001.01 399
16002.21 358
16003.40 359
16004.60 318
16005.79 336
16006.99 368
16008.18 395
16009.38 339
16010.58 362
16011.77 350
16012.97 392
16014.16 336
16015.36 402
16016.56 419
16017.75 344
16018.95 350
16020.14 354
16021.34 359
16022.54 369
16023.73 386
16024.93 351
16026.13 372
16027.32 364
16028.52 344
16029.71 321
16030.91 391
16032.11 353
16033.30 326
16034.50 340
16035.70 379
16036.89 370
16038.09 397
16039.29 324
16040.49 360
16041.68 367
16042.88 358
16044.08 343
16045.27 373
16046.47 363
16047.67 356
16048.86 340
16050.06 365
16051.26 367
16052.46 329
16053.65 325
16054.85 360
16056.05 369
16057.25 340
16058.44 349
16059.64 361
16060.84 416
16062.04 407
16063.23 397
16064.43 348
16065.63 362
16066.83 373
16068.03 366
16069.22 375
16070.42 345
16071.62 345
16072.82 318
16074.02 356
16075.21 342
16076.41 355
16077.61 375
16078.81 321
16080.01 346
16081.21 340
16082.40 332
16083.60 338
16084.80 337
16086.00 385
16087.20 355
16088.40 358
16089.60 359
16090.79 326
16091.99 371
16093.19 347
16094.39 324
16095.59 360
16096.79 358
16097.99 332
16099.19 367
16100.39 402
16101.59 379
16102.78 325
16103.98 346
16105.18 339
16106.38 315
16107.58 329
16108.78 334
16109.98 363
16111.18 333
16112.38 352
16113.58 357
16114.78 349
16115.98 363
16117.18 404
16118.38 391
16119.58 370
16120.78 340
16121.98 341
16123.18 368
16124.38 299
16125.58 311
16126.78 333
16127.98 338
16129.18 341
16130.38 357
16131.58 351
16132.78 284
16133.98 310
16135.18 333
16136.38 314
16137.58 328
16138.78 310
16139.98 337
16141.18 379
16142.38 371
16143.58 344
16144.79 347
16145.99 306
16147.19 322
16148.39 356
16149.59 373
16150.79 344
16151.99 343
16153.19 383
16154.39 401
16155.59 384
16156.80 357
16158.00 332
16159.20 347
16160.40 334
16161.60 368
16162.80 387
16164.00 408
16165.21 377
16166.41 336
16167.61 373
16168.81 370
16170.01 420
16171.21 352
16172.42 358
16173.62 373
16174.82 381
16176.02 383
16177.22 320
16178.43 346
16179.63 350
16180.83 389
16182.03 335
16183.23 347
16184.44 390
16185.64 337
16186.84 317
16188.04 347
16189.25 312
16190.45 340
16191.65 344
16192.85 377
16194.06 329
16195.26 351
16196.46 313
16197.66 329
16198.87 355
16200.07 361
16201.27 336
16202.48 342
16203.68 364
16204.88 354
16206.09 323
16207.29 362
16208.49 361
16209.69 385
16210.90 355
16212.10 351
16213.30 348
16214.51 338
16215.71 328
16216.91 342
16218.12 346
16219.32 359
16220.53 340
16221.73 328
16222.93 324
16224.14 393
16225.34 386
16226.54 333
16227.75 341
16228.95 395
16230.16 378
16231.36 418
16232.56 358
16233.77 340
16234.97 366
16236.18 387
16237.38 411
16238.59 343
16239.79 356
16240.99 400
16242.20 375
16243.40 386
16244.61 372
16245.81 422
16247.02 402
16248.22 360
16249.43 355
16250.63 350
16251.84 305
16253.04 354
16254.24 365
16255.45 396
16256.65 369
16257.86 360
16259.06 441
16260.27 392
16261.48 361
16262.68 368
16263.89 359
16265.09 339
16266.30 362
16267.50 353
16268.71 368
16269.91 371
16271.12 350
16272.32 318
16273.53 352
16274.73 381
16275.94 351
16277.15 346
16278.35 327
16279.56 372
16280.76 380
16281.97 384
16283.18 348
16284.38 361
16285.59 367
16286.79 365
16288.00 392
16289.21 371
16290.41 374
16291.62 400
16292.82 396
16294.03 351
16295.24 421
16296.44 393
16297.65 379
16298.86 366
16300.06 338
16301.27 374
16302.48 353
16303.68 391
16304.89 362
16306.10 401
16307.30 402
16308.51 377
16309.72 432
16310.92 350
16312.13 379
16313.34 429
16314.55 382
16315.75 369
16316.96 366
16318.17 394
16319.37 361
16320.58 356
16321.79 405
16323.00 389
16324.20 392
16325.41 401
16326.62 375
16327.83 393
16329.03 401
16330.24 389
16331.45 401
16332.66 422
16333.87 357
16335.07 383
16336.28 405
16337.49 414
16338.70 401
16339.90 380
16341.11 400
16342.32 392
16343.53 381
16344.74 327
16345.95 378
16347.15 324
16348.36 383
16349.57 389
16350.78 370
16351.99 391
16353.20 361
16354.40 373
16355.61 382
16356.82 353
16358.03 389
16359.24 366
16360.45 357
16361.66 383
16362.87 359
16364.08 282
16365.28 301
16366.49 346
16367.70 353
16368.91 352
16370.12 365
16371.33 365
16372.54 355
16373.75 386
16374.96 372
16376.17 323
16377.38 346
16378.59 383
16379.80 376
16381.01 327
16382.21 366
16383.42 352
16384.63 377
16385.84 388
16387.05 316
16388.26 362
16389.47 406
16390.68 343
16391.89 361
16393.10 345
16394.31 358
16395.52 354
16396.73 412
16397.94 340
16399.15 356
16400.36 375
16401.57 347
16402.79 348
16404.00 344
16405.21 303
16406.42 337
16407.63 345
16408.84 396
16410.05 408
16411.26 384
16412.47 384
16413.68 362
16414.89 341
16416.10 355
16417.31 344
16418.52 365
16419.74 348
16420.95 347
16422.16 357
16423.37 364
16424.58 347
16425.79 347
16427.00 344
16428.21 353
16429.42 338
16430.64 331
16431.85 280
16433.06 337
16434.27 376
16435.48 329
16436.69 361
16437.91 354
16439.12 390
16440.33 364
16441.54 344
16442.75 344
16443.96 329
16445.18 354
16446.39 329
16447.60 334
16448.81 299
16450.02 310
16451.24 292
16452.45 302
16453.66 379
16454.87 372
16456.09 349
16457.30 314
16458.51 327
16459.72 314
16460.94 342
16462.15 325
16463.36 359
16464.57 336
16465.79 339
16467.00 342
16468.21 388
16469.43 367
16470.64 328
16471.85 378
16473.06 368
16474.28 370
16475.49 349
16476.70 364
16477.92 315
16479.13 368
16480.34 396
16481.56 372
16482.77 318
16483.98 331
16485.20 361
16486.41 352
16487.62 308
16488.84 306
16490.05 320
16491.26 346
16492.48 338
16493.69 342
16494.91 356
16496.12 308
16497.33 322
16498.55 368
16499.76 340
16500.97 318
16502.19 342
16503.40 328
16504.62 364
16505.83 348
16507.05 347
16508.26 368
16509.47 373
16510.69 359
16511.90 398
16513.12 357
16514.33 330
16515.55 359
16516.76 350
16517.98 350
16519.19 313
16520.41 325
16521.62 339
16522.83 280
16524.05 298
16525.26 301
16526.48 341
16527.69 333
16528.91 311
16530.12 299
16531.34 304
16532.55 360
16533.77 333
16534.99 363
16536.20 309
16537.42 304
16538.63 355
16539.85 370
16541.06 330
16542.28 305
16543.49 310
16544.71 334
16545.92 327
16547.14 316
16548.36 339
16549.57 341
16550.79 364
16552.00 343
16553.22 376
16554.44 346
16555.65 324
16556.87 341
16558.08 278
16559.30 320
16560.52 363
16561.73 396
16562.95 358
16564.17 336
16565.38 335
16566.60 321
16567.81 339
16569.03 303
16570.25 325
16571.46 341
16572.68 343
16573.90 343
16575.11 326
16576.33 326
16577.55 350
16578.76 332
16579.98 360
16581.20 343
16582.42 313
16583.63 329
16584.85 330
16586.07 363
16587.28 349
16588.50 368
16589.72 351
16590.94 340
16592.15 327
16593.37 372
16594.59 365
16595.81 398
16597.02 333
16598.24 351
16599.46 327
16600.68 374
16601.89 367
16603.11 337
16604.33 332
16605.55 328
16606.77 370
16607.98 365
16609.20 376
16610.42 364
16611.64 331
16612.86 351
16614.07 369
16615.29 358
16616.51 346
16617.73 353
16618.95 353
16620.17 349
16621.38 359
16622.60 345
16623.82 345
16625.04 359
16626.26 354
16627.48 303
16628.70 311
16629.91 328
16631.13 341
16632.35 321
16633.57 346
16634.79 325
16636.01 376
16637.23 348
16638.45 318
16639.67 329
16640.89 371
16642.10 312
16643.32 394
16644.54 379
16645.76 354
16646.98 344
16648.20 340
16649.42 368
16650.64 359
16651.86 318
16653.08 344
16654.30 354
16655.52 329
16656.74 325
16657.96 321
16659.18 346
16660.40 358
16661.62 325
16662.84 327
16664.06 343
16665.28 364
16666.50 336
16667.72 350
16668.94 354
16670.16 368
16671.38 373
16672.60 347
16673.82 335
16675.04 379
16676.26 379
16677.48 386
16678.70 370
16679.92 296
16681.14 337
16682.36 335
16683.58 322
16684.80 315
16686.03 330
16687.25 358
16688.47 320
16689.69 318
16690.91 343
16692.13 363
16693.35 359
16694.57 397
16695.79 316
16697.02 356
16698.24 329
16699.46 346
16700.68 361
16701.90 327
16703.12 326
16704.34 338
16705.57 357
16706.79 336
16708.01 335
16709.23 334
16710.45 334
16711.67 326
16712.90 323
16714.12 290
16715.34 302
16716.56 364
16717.78 357
16719.01 342
16720.23 382
16721.45 314
16722.67 338
16723.89 336
16725.12 327
16726.34 312
16727.56 325
16728.78 324
16730.01 341
16731.23 337
16732.45 329
16733.67 298
16734.90 311
16736.12 278
16737.34 294
16738.56 332
16739.79 336
16741.01 341
16742.23 365
16743.46 310
16744.68 332
16745.90 363
16747.12 376
16748.35 321
16749.57 343
16750.79 343
16752.02 314
16753.24 342
16754.46 383
16755.69 344
16756.91 318
16758.13 292
16759.36 325
16760.58 368
16761.80 351
16763.03 318
16764.25 325
16765.48 326
16766.70 356
16767.92 321
16769.15 327
16770.37 340
16771.60 343
16772.82 354
16774.04 301
16775.27 372
16776.49 350
16777.72 366
16778.94 323
16780.16 300
16781.39 359
16782.61 362
16783.84 337
16785.06 338
16786.29 327
16787.51 311
16788.74 317
16789.96 296
16791.18 355
16792.41 372
16793.63 350
16794.86 330
16796.08 298
16797.31 325
16798.53 347
16799.76 341
16800.98 339
16802.21 335
16803.43 359
16804.66 340
16805.88 310
16807.11 331
16808.33 327
16809.56 310
16810.79 322
16812.01 327
16813.24 344
16814.46 384
16815.69 375
16816.91 338
16818.14 328
16819.36 367
16820.59 328
16821.82 322
16823.04 344
16824.27 335
16825.49 324
16826.72 338
16827.95 327
16829.17 326
16830.40 309
16831.62 333
16832.85 293
16834.08 337
16835.30 319
16836.53 308
16837.76 324
16838.98 323
16840.21 383
16841.44 358
16842.66 371
16843.89 354
16845.11 332
16846.34 313
16847.57 343
16848.80 308
16850.02 351
16851.25 357
16852.48 330
16853.70 329
16854.93 331
16856.16 349
16857.38 324
16858.61 349
16859.84 325
16861.07 323
16862.29 311
16863.52 294
16864.75 321
16865.97 298
16867.20 359
16868.43 325
16869.66 311
16870.89 309
16872.11 309
16873.34 324
16874.57 351
16875.80 291
16877.02 321
16878.25 353
16879.48 336
16880.71 339
16881.94 351
16883.16 314
16884.39 364
16885.62 354
16886.85 394
16888.08 381
16889.30 363
16890.53 338
16891.76 316
16892.99 352
16894.22 323
16895.45 353
16896.67 326
16897.90 343
16899.13 360
16900.36 378
16901.59 375
16902.82 364
16904.05 351
16905.28 321
16906.50 319
16907.73 346
16908.96 306
16910.19 327
16911.42 343
16912.65 337
16913.88 343
16915.11 352
16916.34 345
16917.57 332
16918.80 351
16920.03 392
16921.26 360
16922.48 334
16923.71 304
16924.94 346
16926.17 336
16927.40 319
16928.63 357
16929.86 323
16931.09 308
16932.32 350
16933.55 314
16934.78 336
16936.01 365
16937.24 316
16938.47 306
16939.70 355
16940.93 367
16942.16 368
16943.39 343
16944.62 350
16945.85 352
16947.08 362
16948.31 372
16949.54 330
16950.78 309
16952.01 310
16953.24 358
16954.47 370
16955.70 363
16956.93 378
16958.16 362
16959.39 351
16960.62 313
16961.85 337
16963.08 329
16964.31 354
16965.54 336
16966.78 323
16968.01 318
16969.24 340
16970.47 347
16971.70 317
16972.93 341
16974.16 340
16975.39 373
16976.63 347
16977.86 339
16979.09 378
16980.32 311
16981.55 322
16982.78 325
16984.02 344
16985.25 383
16986.48 340
16987.71 382
16988.94 323
16990.18 350
16991.41 364
16992.64 348
16993.87 306
16995.10 359
16996.34 359
16997.57 351
16998.80 340
17000.03 375
17001.26 372
17002.50 324
17003.73 327
17004.96 287
17006.19 342
17007.43 353
17008.66 329
17009.89 312
17011.12 378
17012.36 410
17013.59 407
17014.82 368
17016.06 317
17017.29 312
17018.52 369
17019.76 370
17020.99 332
17022.22 375
17023.45 324
17024.69 339
17025.92 349
17027.15 331
17028.39 334
17029.62 313
17030.85 298
17032.09 299
17033.32 378
17034.55 348
17035.79 343
17037.02 340
17038.26 395
17039.49 349
17040.72 343
17041.96 347
17043.19 354
17044.43 338
17045.66 322
17046.89 315
17048.13 341
17049.36 313
17050.60 294
17051.83 335
17053.06 306
17054.30 359
17055.53 306
17056.77 299
17058.00 346
17059.24 359
17060.47 328
17061.70 345
17062.94 300
17064.17 351
17065.41 377
17066.64 309
17067.88 332
17069.11 312
17070.35 305
17071.58 324
17072.82 339
17074.05 308
17075.29 321
17076.52 341
17077.76 324
17078.99 306
17080.23 364
17081.46 345
17082.70 340
17083.93 340
17085.17 318
17086.41 327
17087.64 332
17088.88 286
17090.11 315
17091.35 341
17092.58 314
17093.82 369
17095.05 313
17096.29 312
17097.53 330
17098.76 320
17100.00 341
17101.23 334
17102.47 363
17103.71 359
17104.94 315
17106.18 319
17107.41 320
17108.65 365
17109.89 357
17111.12 354
17112.36 309
17113.60 336
17114.83 334
17116.07 338
17117.31 334
17118.54 323
17119.78 317
17121.02 340
17122.25 361
17123.49 338
17124.73 330
17125.96 332
17127.20 344
17128.44 370
17129.67 339
17130.91 338
17132.15 319
17133.39 304
17134.62 326
17135.86 319
17137.10 313
17138.33 333
17139.57 333
17140.81 326
17142.05 324
17143.28 312
17144.52 291
17145.76 308
17147.00 345
17148.23 335
17149.47 330
17150.71 305
17151.95 341
17153.19 325
17154.42 304
17155.66 348
17156.90 311
17158.14 316
17159.38 361
17160.61 324
17161.85 339
17163.09 288
17164.33 322
17165.57 344
17166.81 293
17168.04 307
17169.28 318
17170.52 328
17171.76 318
17173.00 307
17174.24 295
17175.47 290
17176.71 307
17177.95 305
17179.19 324
17180.43 311
17181.67 319
17182.91 303
17184.15 315
17185.39 310
17186.62 335
17187.86 323
17189.10 318
17190.34 338
17191.58 358
17192.82 333
17194.06 312
17195.30 310
17196.54 288
17197.78 292
17199.02 336
17200.26 316
17201.50 323
17202.74 308
17203.98 310
17205.22 311
17206.46 317
17207.70 317
17208.94 305
17210.18 317
17211.42 313
17212.66 261
17213.90 275
17215.14 334
17216.38 308
17217.62 316
17218.86 335
17220.10 332
17221.34 293
17222.58 284
17223.82 312
17225.06 305
17226.30 324
17227.54 355
17228.78 314
17230.02 276
17231.26 301
17232.50 293
17233.74 347
17234.98 318
17236.22 322
17237.47 330
17238.71 310
17239.95 327
17241.19 302
17242.43 317
17243.67 301
17244.91 331
17246.15 325
17247.39 308
17248.64 350
17249.88 309
17251.12 302
17252.36 330
17253.60 342
17254.84 341
17256.08 333
17257.33 323
17258.57 318
17259.81 310
17261.05 345
17262.29 306
17263.54 335
17264.78 352
17266.02 318
17267.26 314
17268.50 293
17269.75 290
17270.99 304
17272.23 328
17273.47 317
17274.71 286
17275.96 306
17277.20 349
17278.44 304
17279.68 295
17280.93 308
17282.17 338
17283.41 309
17284.65 324
17285.90 325
17287.14 317
17288.38 307
17289.62 285
17290.87 293
17292.11 328
17293.35 318
17294.60 296
17295.84 307
17297.08 329
17298.33 320
17299.57 314
17300.81 297
17302.05 310
17303.30 323
17304.54 321
17305.78 327
17307.03 312
17308.27 272
17309.52 267
17310.76 296
17312.00 299
17313.25 331
17314.49 309
17315.73 307
17316.98 299
17318.22 328
17319.47 335
17320.71 345
17321.95 337
17323.20 308
17324.44 320
17325.69 300
17326.93 360
17328.17 319
17329.42 309
17330.66 308
17331.91 299
17333.15 306
17334.40 305
17335.64 323
17336.88 313
17338.13 312
17339.37 313
17340.62 300
17341.86 313
17343.11 300
17344.35 322
17345.60 304
17346.84 346
17348.09 310
17349.33 309
17350.58 320
17351.82 272
17353.07 306
17354.31 309
17355.56 321
17356.80 306
17358.05 311
17359.29 291
17360.54 307
17361.78 333
17363.03 317
17364.27 304
17365.52 291
17366.77 331
17368.01 333
17369.26 349
17370.50 341
17371.75 340
17372.99 288
17374.24 316
17375.49 341
17376.73 314
17377.98 291
17379.22 315
17380.47 315
17381.72 312
17382.96 334
17384.21 302
17385.45 342
17386.70 334
17387.95 305
17389.19 308
17390.44 318
17391.69 334
17392.93 311
17394.18 334
17395.43 353
17396.67 330
17397.92 326
17399.17 313
17400.41 311
17401.66 325
17402.91 363
17404.15 289
17405.40 303
17406.65 300
17407.89 318
17409.14 325
17410.39 356
17411.64 327
17412.88 349
17414.13 361
17415.38 362
17416.63 301
17417.87 317
17419.12 356
17420.37 301
17421.62 304
17422.86 349
17424.11 304
17425.36 326
17426.61 338
17427.85 302
17429.10 333
17430.35 347
17431.60 313
17432.85 307
17434.09 340
17435.34 364
17436.59 333
17437.84 309
17439.09 310
17440.33 300
17441.58 306
17442.83 280
17444.08 317
17445.33 339
17446.58 325
17447.82 297
17449.07 331
17450.32 377
17451.57 335
17452.82 343
17454.07 311
17455.32 338
17456.57 308
17457.81 315
17459.06 313
17460.31 312
17461.56 309
17462.81 326
17464.06 352
17465.31 347
17466.56 305
17467.81 326
17469.06 320
17470.30 324
17471.55 328
17472.80 358
17474.05 367
17475.30 349
17476.55 359
17477.80 309
17479.05 340
17480.30 324
17481.55 313
17482.80 346
17484.05 359
17485.30 300
17486.55 298
17487.80 286
17489.05 325
17490.30 352
17491.55 321
17492.80 328
17494.05 347
17495.30 365
17496.55 342
17497.80 347
17499.05 331
17500.30 330
17501.55 344
17502.80 353
17504.05 341
17505.30 349
17506.55 355
17507.80 315
17509.06 343
17510.31 340
17511.56 354
17512.81 368
17514.06 340
17515.31 349
17516.56 357
17517.81 327
17519.06 395
17520.31 360
17521.56 376
17522.82 361
17524.07 327
17525.32 346
17526.57 368
17527.82 360
17529.07 308
17530.32 331
17531.58 290
17532.83 344
17534.08 343
17535.33 342
17536.58 362
17537.83 342
17539.09 332
17540.34 357
17541.59 361
17542.84 350
17544.09 355
17545.35 339
17546.60 374
17547.85 347
17549.10 351
17550.35 345
17551.61 364
17552.86 384
17554.11 351
17555.36 351
17556.62 352
17557.87 375
17559.12 344
17560.37 351
17561.63 358
17562.88 368
17564.13 340
17565.38 356
17566.64 385
17567.89 328
17569.14 323
17570.39 360
17571.65 359
17572.90 369
17574.15 360
17575.41 354
17576.66 362
17577.91 368
17579.17 311
17580.42 349
17581.67 370
17582.93 332
17584.18 349
17585.43 390
17586.69 377
17587.94 331
17589.19 333
17590.45 346
17591.70 349
17592.95 343
17594.21 349
17595.46 366
17596.72 361
17597.97 387
17599.22 377
17600.48 413
17601.73 347
17602.99 361
17604.24 343
17605.49 341
17606.75 378
17608.00 411
17609.26 364
17610.51 368
17611.76 315
17613.02 355
17614.27 346
17615.53 357
17616.78 364
17618.04 373
17619.29 352
17620.55 328
17621.80 385
17623.06 348
17624.31 379
17625.57 341
17626.82 337
17628.08 350
17629.33 361
17630.59 346
17631.84 325
17633.10 317
17634.35 328
17635.61 331
17636.86 329
17638.12 362
17639.37 333
17640.63 330
17641.88 368
17643.14 316
17644.39 315
17645.65 352
17646.91 318
17648.16 360
17649.42 348
17650.67 332
17651.93 367
17653.18 322
17654.44 330
17655.70 368
17656.95 327
17658.21 379
17659.46 361
17660.72 351
17661.98 339
17663.23 308
17664.49 328
17665.75 354
17667.00 359
17668.26 348
17669.51 296
17670.77 329
17672.03 330
17673.28 313
17674.54 305
17675.80 281
17677.05 322
17678.31 326
17679.57 357
17680.82 288
17682.08 281
17683.34 329
17684.60 342
17685.85 340
17687.11 318
17688.37 342
17689.62 327
17690.88 310
17692.14 317
17693.40 322
17694.65 325
17695.91 347
17697.17 325
17698.42 332
17699.68 321
17700.94 348
17702.20 319
17703.46 333
17704.71 303
17705.97 317
17707.23 326
17708.49 346
17709.74 311
17711.00 328
17712.26 292
17713.52 309
17714.78 368
17716.03 345
17717.29 331
17718.55 344
17719.81 315
17721.07 319
17722.33 323
17723.58 308
17724.84 320
17726.10 326
17727.36 302
17728.62 293
17729.88 334
17731.13 317
17732.39 341
17733.65 313
17734.91 299
17736.17 331
17737.43 314
17738.69 326
17739.95 331
17741.21 308
17742.46 351
17743.72 337
17744.98 329
17746.24 319
17747.50 312
17748.76 317
17750.02 286
17751.28 265
17752.54 323
17753.80 329
17755.06 314
17756.32 309
17757.58 334
17758.84 316
17760.10 286
17761.36 337
17762.61 303
17763.87 319
17765.13 314
17766.39 334
17767.65 349
17768.91 355
17770.17 309
17771.43 336
17772.69 319
17773.95 330
17775.21 302
17776.48 312
17777.74 292
17779.00 311
17780.26 319
17781.52 354
17782.78 323
17784.04 339
17785.30 326
17786.56 315
17787.82 306
17789.08 324
17790.34 310
17791.60 299
17792.86 294
17794.12 290
17795.38 315
17796.65 351
17797.91 366
17799.17 307
17800.43 321
17801.69 326
17802.95 318
17804.21 325
17805.47 281
17806.73 314
17808.00 312
17809.26 316
17810.52 348
17811.78 348
17813.04 326
17814.30 354
17815.56 323
17816.83 330
17818.09 304
17819.35 351
17820.61 340
17821.87 319
17823.14 286
17824.40 303
17825.66 300
17826.92 298
17828.18 289
17829.45 304
17830.71 320
17831.97 346
17833.23 291
17834.49 297
17835.76 303
17837.02 289
17838.28 331
17839.54 327
17840.81 251
17842.07 288
17843.33 335
17844.59 326
17845.86 346
17847.12 321
17848.38 330
17849.65 295
17850.91 302
17852.17 282
17853.43 303
17854.70 307
17855.96 287
17857.22 310
17858.49 288
17859.75 267
17861.01 289
17862.28 283
17863.54 254
17864.80 301
17866.07 279
17867.33 309
17868.59 283
17869.86 288
17871.12 315
17872.38 315
17873.65 283
17874.91 275
17876.18 295
17877.44 283
17878.70 329
17879.97 287
17881.23 302
17882.50 325
17883.76 327
17885.02 268
17886.29 280
17887.55 288
17888.82 293
17890.08 322
17891.35 310
17892.61 299
17893.87 325
17895.14 297
17896.40 288
17897.67 300
17898.93 324
17900.20 324
17901.46 298
17902.73 334
17903.99 317
17905.26 302
17906.52 265
17907.79 280
17909.05 295
17910.32 326
17911.58 271
17912.85 286
17914.11 279
17915.38 301
17916.64 268
17917.91 283
17919.17 308
17920.44 287
17921.70 284
17922.97 296
17924.23 299
17925.50 250
17926.76 280
17928.03 321
17929.30 325
17930.56 311
17931.83 302
17933.09 341
17934.36 303
17935.62 306
17936.89 272
17938.16 303
17939.42 315
17940.69 276
17941.96 246
17943.22 324
17944.49 343
17945.75 306
17947.02 279
17948.29 291
17949.55 274
17950.82 273
17952.09 289
17953.35 300
17954.62 314
17955.89 301
17957.15 319
17958.42 364
17959.69 288
17960.95 314
17962.22 335
17963.49 327
17964.75 305
17966.02 289
17967.29 274
17968.55 288
17969.82 312
17971.09 297
17972.36 346
17973.62 327
17974.89 327
17976.16 311
17977.42 331
17978.69 315
17979.96 293
17981.23 265
17982.49 299
17983.76 297
17985.03 291
17986.30 279
17987.57 291
17988.83 315
17990.10 302
17991.37 262
17992.64 281
17993.90 321
17995.17 311
17996.44 310
17997.71 282
17998.98 324
18000.25 309
18001.51 292
18002.78 300
18004.05 312
18005.32 288
18006.59 308
18007.86 320
18009.12 309
18010.39 308
18011.66 306
18012.93 283
18014.20 281
18015.47 332
18016.74 358
18018.00 306
18019.27 329
18020.54 342
18021.81 304
18023.08 308
18024.35 316
18025.62 299
18026.89 322
18028.16 275
18029.43 270
18030.69 244
18031.96 305
18033.23 304
18034.50 334
18035.77 296
18037.04 285
18038.31 283
18039.58 301
18040.85 323
18042.12 335
18043.39 294
18044.66 294
18045.93 323
18047.20 316
18048.47 325
18049.74 328
18051.01 326
18052.28 344
18053.55 329
18054.82 324
18056.09 306
18057.36 386
18058.63 334
18059.90 281
18061.17 296
18062.44 304
18063.71 288
18064.98 272
18066.25 310
18067.52 320
18068.79 317
18070.06 296
18071.33 280
18072.61 311
18073.88 321
18075.15 302
18076.42 297
18077.69 344
18078.96 293
18080.23 296
18081.50 297
18082.77 344
18084.04 308
18085.32 283
18086.59 323
18087.86 311
18089.13 353
18090.40 301
18091.67 354
18092.94 367
18094.22 341
18095.49 287
18096.76 291
18098.03 303
18099.30 321
18100.57 349
18101.85 285
18103.12 282
18104.39 310
18105.66 269
18106.93 322
18108.20 358
18109.48 315
18110.75 354
18112.02 318
18113.29 271
18114.57 299
18115.84 320
18117.11 284
18118.38 318
18119.65 291
18120.93 256
18122.20 283
18123.47 282
18124.74 295
18126.02 326
18127.29 318
18128.56 285
18129.84 333
18131.11 327
18132.38 300
18133.65 291
18134.93 322
18136.20 357
18137.47 316
18138.75 292
18140.02 284
18141.29 299
18142.57 322
18143.84 287
18145.11 332
18146.39 368
18147.66 296
18148.93 295
18150.21 391
18151.48 378
18152.75 313
18154.03 293
18155.30 351
18156.57 370
18157.85 292
18159.12 291
18160.40 291
18161.67 285
18162.94 282
18164.22 277
18165.49 274
18166.77 308
18168.04 293
18169.31 315
18170.59 329
18171.86 301
18173.14 295
18174.41 321
18175.68 294
18176.96 312
18178.23 306
18179.51 302
18180.78 299
18182.06 303
18183.33 299
18184.61 307
18185.88 320
18187.16 338
18188.43 300
18189.71 287
18190.98 305
18192.26 295
18193.53 302
18194.81 301
18196.08 264
18197.36 291
18198.63 330
18199.91 300
18201.18 289
18202.46 329
18203.73 294
18205.01 319
18206.28 315
18207.56 276
18208.83 320
18210.11 319
18211.39 323
18212.66 323
18213.94 299
18215.21 301
18216.49 308
18217.76 303
18219.04 332
18220.32 282
18221.59 316
18222.87 348
18224.14 298
18225.42 290
18226.70 314
18227.97 381
18229.25 337
18230.53 295
18231.80 287
18233.08 332
18234.35 320
18235.63 308
18236.91 357
18238.18 306
18239.46 270
18240.74 314
18242.01 308
18243.29 289
18244.57 318
18245.84 324
18247.12 328
18248.40 307
18249.68 294
18250.95 315
18252.23 342
18253.51 284
18254.78 287
18256.06 317
18257.34 286
18258.62 299
18259.89 300
18261.17 329
18262.45 339
18263.72 323
18265.00 306
18266.28 291
18267.56 367
18268.84 305
18270.11 314
18271.39 307
18272.67 300
18273.95 325
18275.22 284
18276.50 259
18277.78 290
18279.06 322
18280.34 269
18281.61 319
18282.89 333
18284.17 299
18285.45 317
18286.73 348
18288.01 303
18289.28 305
18290.56 311
18291.84 288
18293.12 342
18294.40 341
18295.68 333
18296.95 307
18298.23 298
18299.51 291
18300.79 303
18302.07 309
18303.35 300
18304.63 319
18305.91 313
18307.19 297
18308.46 274
18309.74 354
18311.02 320
18312.30 313
18313.58 298
18314.86 273
18316.14 273
18317.42 293
18318.70 310
18319.98 312
18321.26 299
18322.54 305
18323.82 290
18325.10 289
18326.38 322
18327.66 293
18328.94 279
18330.22 312
18331.50 319
18332.77 326
18334.05 310
18335.33 306
18336.61 275
18337.90 281
18339.18 275
18340.46 282
18341.74 269
18343.02 303
18344.30 278
18345.58 275
18346.86 290
18348.14 316
18349.42 291
18350.70 272
18351.98 287
18353.26 308
18354.54 338
18355.82 321
18357.10 278
18358.38 290
18359.66 304
18360.94 339
18362.22 322
18363.51 299
18364.79 285
18366.07 295
18367.35 294
18368.63 271
18369.91 295
18371.19 304
18372.47 303
18373.76 280
18375.04 333
18376.32 288
18377.60 318
18378.88 307
18380.16 285
18381.44 294
18382.73 290
18384.01 312
18385.29 302
18386.57 285
18387.85 318
18389.13 296
18390.42 357
18391.70 313
18392.98 301
18394.26 335
18395.54 289
18396.83 307
18398.11 301
18399.39 343
18400.67 330
18401.96 277
18403.24 317
18404.52 297
18405.80 263
18407.09 262
18408.37 254
18409.65 269
18410.93 318
18412.22 324
18413.50 317
18414.78 340
18416.06 324
18417.35 247
18418.63 289
18419.91 287
18421.20 310
18422.48 325
18423.76 334
18425.05 297
18426.33 284
18427.61 260
18428.89 277
18430.18 268
18431.46 296
18432.74 320
18434.03 265
18435.31 276
18436.60 294
18437.88 314
18439.16 313
18440.45 336
18441.73 317
18443.01 277
18444.30 299
18445.58 306
18446.87 304
18448.15 288
18449.43 298
18450.72 307
18452.00 314
18453.29 280
18454.57 288
18455.85 265
18457.14 293
18458.42 332
18459.71 307
18460.99 293
18462.28 306
18463.56 287
18464.84 280
18466.13 287
18467.41 325
18468.70 328
18469.98 300
18471.27 303
18472.55 310
18473.84 306
18475.12 288
18476.41 277
18477.69 298
18478.98 291
18480.26 280
18481.55 292
18482.83 308
18484.12 289
18485.40 340
18486.69 275
18487.97 293
18489.26 322
18490.54 337
18491.83 307
18493.11 302
18494.40 298
18495.69 296
18496.97 299
18498.26 310
18499.54 295
18500.83 274
18502.11 283
18503.40 367
18504.69 307
18505.97 292
18507.26 328
18508.54 291
18509.83 287
18511.12 261
18512.40 281
18513.69 328
18514.98 281
18516.26 277
18517.55 290
18518.83 302
18520.12 267
18521.41 289
18522.69 341
18523.98 275
18525.27 318
18526.55 343
18527.84 304
18529.13 296
18530.41 278
18531.70 285
18532.99 281
18534.27 326
18535.56 320
18536.85 291
18538.14 286
18539.42 277
18540.71 274
18542.00 317
18543.28 283
18544.57 272
18545.86 266
18547.15 289
18548.43 320
18549.72 276
18551.01 321
18552.30 305
18553.58 309
18554.87 290
18556.16 308
18557.45 309
18558.73 285
18560.02 298
18561.31 310
18562.60 314
18563.89 272
18565.17 273
18566.46 316
18567.75 311
18569.04 323
18570.33 314
18571.62 288
18572.90 315
18574.19 299
18575.48 327
18576.77 311
18578.06 286
18579.35 305
18580.63 312
18581.92 324
18583.21 341
18584.50 309
18585.79 292
18587.08 294
18588.37 301
18589.66 266
18590.94 314
18592.23 292
18593.52 280
18594.81 306
18596.10 293
18597.39 313
18598.68 338
18599.97 337
18601.26 335
18602.55 320
18603.84 292
18605.13 289
18606.41 311
18607.70 311
18608.99 283
18610.28 298
18611.57 298
18612.86 289
18614.15 296
18615.44 325
18616.73 339
18618.02 312
18619.31 366
18620.60 310
18621.89 319
18623.18 304
18624.47 306
18625.76 348
18627.05 312
18628.34 312
18629.63 283
18630.92 294
18632.21 287
18633.50 304
18634.79 314
18636.08 305
18637.37 269
18638.67 273
18639.96 283
18641.25 295
18642.54 262
18643.83 298
18645.12 339
18646.41 318
18647.70 311
18648.99 323
18650.28 321
18651.57 312
18652.86 310
18654.16 304
18655.45 296
18656.74 312
18658.03 315
18659.32 279
18660.61 308
18661.90 304
18663.19 328
18664.49 309
18665.78 299
18667.07 289
18668.36 305
18669.65 314
18670.94 320
18672.24 303
18673.53 264
18674.82 342
18676.11 292
18677.40 297
18678.70 306
18679.99 283
18681.28 271
18682.57 317
18683.86 324
18685.16 317
18686.45 314
18687.74 272
18689.03 304
18690.33 302
18691.62 307
18692.91 290
18694.20 316
18695.50 296
18696.79 309
18698.08 299
18699.37 294
18700.67 300
18701.96 307
18703.25 342
18704.54 302
18705.84 310
18707.13 318
18708.42 299
18709.72 296
18711.01 317
18712.30 290
18713.60 316
18714.89 305
18716.18 291
18717.48 290
18718.77 312
18720.06 317
18721.36 271
18722.65 297
18723.94 286
18725.24 285
18726.53 302
18727.82 300
18729.12 310
18730.41 292
18731.70 315
18733.00 329
18734.29 330
18735.59 330
18736.88 323
18738.17 324
18739.47 330
18740.76 317
18742.06 337
18743.35 309
18744.64 311
18745.94 273
18747.23 257
18748.53 291
18749.82 300
18751.12 285
18752.41 264
18753.71 268
18755.00 294
18756.30 268
18757.59 277
18758.88 308
18760.18 307
18761.47 288
18762.77 318
18764.06 290
18765.36 300
18766.65 289
18767.95 267
18769.24 270
18770.54 264
18771.83 290
18773.13 249
18774.43 282
18775.72 282
18777.02 281
18778.31 278
18779.61 260
18780.90 246
18782.20 311
18783.49 323
18784.79 310
18786.08 268
18787.38 279
18788.68 264
18789.97 273
18791.27 269
18792.56 297
18793.86 285
18795.16 314
18796.45 293
18797.75 256
18799.04 269
18800.34 285
18801.64 303
18802.93 285
18804.23 272
18805.53 262
18806.82 279
18808.12 271
18809.41 264
18810.71 292
18812.01 297
18813.30 297
18814.60 286
18815.90 314
18817.19 277
18818.49 251
18819.79 299
18821.09 313
18822.38 299
18823.68 258
18824.98 260
18826.27 284
18827.57 285
18828.87 299
18830.16 324
18831.46 283
18832.76 279
18834.06 277
18835.35 268
18836.65 246
18837.95 281
18839.25 312
18840.54 320
18841.84 322
18843.14 283
18844.44 262
18845.73 279
18847.03 310
18848.33 253
18849.63 273
18850.93 319
18852.22 298
18853.52 295
18854.82 274
18856.12 289
18857.42 271
18858.71 307
18860.01 270
18861.31 247
18862.61 267
18863.91 264
18865.21 298
18866.50 273
18867.80 306
18869.10 327
18870.40 271
18871.70 291
18873.00 279
18874.30 306
18875.60 319
18876.89 299
18878.19 287
18879.49 265
18880.79 296
18882.09 329
18883.39 311
18884.69 294
18885.99 285
18887.29 285
18888.59 278
18889.88 274
18891.18 261
18892.48 299
18893.78 258
18895.08 298
18896.38 293
18897.68 287
18898.98 275
18900.28 263
18901.58 300
18902.88 269
18904.18 279
18905.48 272
18906.78 338
18908.08 343
18909.38 293
18910.68 297
18911.98 272
18913.28 313
18914.58 288
18915.88 290
18917.18 266
18918.48 295
18919.78 274
18921.08 275
18922.38 279
18923.68 281
18924.98 290
18926.28 308
18927.58 248
18928.88 248
18930.18 290
18931.49 292
18932.79 228
18934.09 254
18935.39 256
18936.69 294
18937.99 272
18939.29 279
18940.59 252
18941.89 249
18943.19 270
18944.49 311
18945.80 278
18947.10 267
18948.40 313
18949.70 285
18951.00 281
18952.30 297
18953.60 283
18954.91 286
18956.21 278
18957.51 275
18958.81 300
18960.11 276
18961.41 271
18962.72 300
18964.02 265
18965.32 287
18966.62 248
18967.92 263
18969.23 267
18970.53 271
18971.83 243
18973.13 265
18974.43 291
18975.74 276
18977.04 314
18978.34 248
18979.64 309
18980.95 306
18982.25 292
18983.55 301
18984.85 315
18986.16 256
18987.46 284
18988.76 299
18990.06 285
18991.37 282
18992.67 246
18993.97 243
18995.28 260
18996.58 276
18997.88 301
18999.18 321
19000.49 315
19001.79 288
19003.09 258
19004.40 290
19005.70 314
19007.00 270
19008.31 260
19009.61 284
19010.91 263
19012.22 273
19013.52 304
19014.82 258
19016.13 264
19017.43 296
19018.74 282
19020.04 277
19021.34 249
19022.65 257
19023.95 276
19025.25 257
19026.56 258
19027.86 244
19029.17 262
19030.47 278
19031.77 302
19033.08 261
19034.38 267
19035.69 297
19036.99 275
19038.30 273
19039.60 237
19040.91 266
19042.21 239
19043.51 291
19044.82 290
19046.12 289
19047.43 237
19048.73 244
19050.04 261
19051.34 253
19052.65 288
19053.95 289
19055.26 295
19056.56 248
19057.87 252
19059.17 239
19060.48 276
19061.78 251
19063.09 262
19064.39 241
19065.70 300
19067.00 293
19068.31 304
19069.62 259
19070.92 257
19072.23 274
19073.53 239
19074.84 271
19076.14 241
19077.45 274
19078.75 281
19080.06 249
19081.37 236
19082.67 285
19083.98 258
19085.28 258
19086.59 279
19087.90 310
19089.20 282
19090.51 253
19091.82 244
19093.12 263
19094.43 295
19095.73 280
19097.04 247
19098.35 283
19099.65 285
19100.96 312
19102.27 276
19103.57 284
19104.88 282
19106.19 265
19107.49 282
19108.80 287
19110.11 281
19111.41 303
19112.72 267
19114.03 291
19115.33 290
19116.64 280
19117.95 261
19119.26 281
19120.56 281
19121.87 315
19123.18 275
19124.49 295
19125.79 293
19127.10 292
19128.41 273
19129.72 279
19131.02 291
19132.33 249
19133.64 253
19134.95 246
19136.25 269
19137.56 251
19138.87 287
19140.18 227
19141.49 277
19142.79 247
19144.10 267
19145.41 300
19146.72 293
19148.03 294
19149.33 288
19150.64 309
19151.95 253
19153.26 229
19154.57 289
19155.88 295
19157.18 287
19158.49 267
19159.80 247
19161.11 265
19162.42 273
19163.73 249
19165.04 225
19166.34 253
19167.65 292
19168.96 250
19170.27 228
19171.58 293
19172.89 287
19174.20 285
19175.51 259
19176.82 261
19178.13 286
19179.43 243
19180.74 290
19182.05 254
19183.36 249
19184.67 276
19185.98 270
19187.29 263
19188.60 247
19189.91 250
19191.22 247
19192.53 256
19193.84 274
19195.15 255
19196.46 237
19197.77 274
19199.08 269
19200.39 233
19201.70 236
19203.01 276
19204.32 241
19205.63 274
19206.94 240
19208.25 248
19209.56 294
19210.87 286
19212.18 243
19213.49 228
19214.80 264
19216.11 269
19217.42 283
19218.73 242
19220.04 292
19221.35 281
19222.66 290
19223.98 286
19225.29 247
19226.60 258
19227.91 238
19229.22 254
19230.53 253
19231.84 272
19233.15 301
19234.46 273
19235.77 275
19237.09 253
19238.40 240
19239.71 292
19241.02 277
19242.33 286
19243.64 263
19244.95 268
19246.27 270
19247.58 268
19248.89 285
19250.20 261
19251.51 261
19252.82 296
19254.14 254
19255.45 243
19256.76 292
19258.07 276
19259.38 255
19260.70 267
19262.01 271
19263.32 280
19264.63 277
19265.94 265
19267.26 280
19268.57 240
19269.88 247
19271.19 271
19272.51 266
19273.82 255
19275.13 251
19276.44 304
19277.76 251
19279.07 263
19280.38 287
19281.69 266
19283.01 277
19284.32 250
19285.63 246
19286.94 243
19288.26 284
19289.57 298
19290.88 292
19292.20 291
19293.51 271
19294.82 260
19296.14 245
19297.45 219
19298.76 244
19300.08 239
19301.39 267
19302.70 259
19304.02 277
19305.33 230
19306.64 276
19307.96 258
19309.27 249
19310.59 246
19311.90 262
19313.21 255
19314.53 285
19315.84 255
19317.15 261
19318.47 271
19319.78 268
19321.10 293
19322.41 256
19323.72 257
19325.04 253
19326.35 286
19327.67 246
19328.98 282
19330.30 281
19331.61 277
19332.93 287
19334.24 286
19335.55 243
19336.87 256
19338.18 265
19339.50 256
19340.81 271
19342.13 263
19343.44 274
19344.76 274
19346.07 246
19347.39 240
19348.70 269
19350.02 268
19351.33 271
19352.65 242
19353.96 233
19355.28 258
19356.59 270
19357.91 291
19359.22 288
19360.54 293
19361.86 281
19363.17 277
19364.49 249
19365.80 242
19367.12 244
19368.43 279
19369.75 256
19371.06 270
19372.38 240
19373.70 260
19375.01 272
19376.33 255
19377.64 254
19378.96 295
19380.28 274
19381.59 311
19382.91 289
19384.23 259
19385.54 282
19386.86 286
19388.17 247
19389.49 226
19390.81 260
19392.12 259
19393.44 252
19394.76 269
19396.07 261
19397.39 259
19398.71 272
19400.02 273
19401.34 271
19402.66 254
19403.97 237
19405.29 251
19406.61 254
19407.93 253
19409.24 246
19410.56 257
19411.88 267
19413.19 234
19414.51 261
19415.83 258
19417.15 259
19418.46 264
19419.78 276
19421.10 259
19422.42 229
19423.73 245
19425.05 259
19426.37 285
19427.69 282
19429.00 267
19430.32 271
19431.64 261
19432.96 303
19434.28 273
19435.59 247
19436.91 271
19438.23 270
19439.55 266
19440.87 289
19442.18 277
19443.50 275
19444.82 285
19446.14 280
19447.46 273
19448.78 240
19450.09 266
19451.41 258
19452.73 257
19454.05 258
19455.37 266
19456.69 265
19458.01 242
19459.33 279
19460.64 257
19461.96 233
19463.28 281
19464.60 275
19465.92 275
19467.24 272
19468.56 227
19469.88 274
19471.20 286
19472.52 251
19473.83 232
19475.15 241
19476.47 255
19477.79 266
19479.11 249
19480.43 248
19481.75 280
19483.07 255
19484.39 299
19485.71 252
19487.03 245
19488.35 275
19489.67 283
19490.99 276
19492.31 246
19493.63 235
19494.95 261
19496.27 259
19497.59 256
19498.91 272
19500.23 251
19501.55 283
19502.87 246
19504.19 264
19505.51 272
19506.83 250
19508.15 239
19509.47 268
19510.79 292
19512.11 220
19513.43 246
19514.75 274
19516.08 280
19517.40 272
19518.72 267
19520.04 259
19521.36 229
19522.68 261
19524.00 259
19525.32 265
19526.64 279
19527.96 238
19529.29 264
19530.61 269
19531.93 289
19533.25 257
19534.57 250
19535.89 263
19537.21 264
19538.53 242
19539.86 231
19541.18 228
19542.50 257
19543.82 275
19545.14 279
19546.46 284
19547.79 223
19549.11 250
19550.43 244
19551.75 229
19553.07 264
19554.40 249
19555.72 277
19557.04 251
19558.36 264
19559.68 266
19561.01 278
19562.33 264
19563.65 285
19564.97 262
19566.30 235
19567.62 231
19568.94 263
19570.26 242
19571.59 225
19572.91 251
19574.23 242
19575.55 275
19576.88 292
19578.20 250
19579.52 239
19580.85 265
19582.17 239
19583.49 280
19584.82 256
19586.14 270
19587.46 298
19588.78 282
19590.11 278
19591.43 244
19592.75 246
19594.08 231
19595.40 277
19596.72 261
19598.05 265
19599.37 248
19600.70 263
19602.02 248
19603.34 290
19604.67 286
19605.99 273
19607.31 242
19608.64 233
19609.96 267
19611.29 257
19612.61 248
19613.93 265
19615.26 256
19616.58 277
19617.91 234
19619.23 262
19620.55 241
19621.88 272
19623.20 247
19624.53 231
19625.85 263
19627.18 235
19628.50 244
19629.83 254
19631.15 266
19632.48 233
19633.80 238
19635.12 266
19636.45 251
19637.77 225
19639.10 240
19640.42 221
19641.75 254
19643.07 264
19644.40 294
19645.72 257
19647.05 249
19648.37 259
19649.70 268
19651.03 285
19652.35 268
19653.68 261
19655.00 310
19656.33 314
19657.65 262
19658.98 234
19660.30 235
19661.63 232
19662.96 257
19664.28 274
19665.61 258
19666.93 264
19668.26 287
19669.58 255
19670.91 275
19672.24 300
19673.56 245
19674.89 257
19676.21 248
19677.54 242
19678.87 264
19680.19 286
19681.52 282
19682.85 300
19684.17 281
19685.50 254
19686.83 249
19688.15 281
19689.48 244
19690.81 265
19692.13 278
19693.46 306
19694.79 277
19696.11 257
19697.44 268
19698.77 272
19700.09 248
19701.42 245
19702.75 229
19704.07 249
19705.40 236
19706.73 274
19708.06 259
19709.38 239
19710.71 250
19712.04 254
19713.37 249
19714.69 251
19716.02 265
19717.35 283
19718.68 282
19720.00 258
19721.33 258
19722.66 290
19723.99 283
19725.31 261
19726.64 250
19727.97 249
19729.30 225
19730.63 218
19731.95 214
19733.28 233
19734.61 257
19735.94 243
19737.27 244
19738.59 264
19739.92 262
19741.25 269
19742.58 224
19743.91 222
19745.24 232
19746.57 249
19747.89 275
19749.22 260
19750.55 229
19751.88 237
19753.21 295
19754.54 277
19755.87 229
19757.20 242
19758.52 274
19759.85 250
19761.18 280
19762.51 263
19763.84 248
19765.17 254
19766.50 243
19767.83 236
19769.16 260
19770.49 242
19771.82 218
19773.15 253
19774.47 261
19775.80 257
19777.13 242
19778.46 254
19779.79 265
19781.12 247
19782.45 266
19783.78 255
19785.11 230
19786.44 271
19787.77 256
19789.10 240
19790.43 250
19791.76 258
19793.09 264
19794.42 297
19795.75 310
19797.08 266
19798.41 250
19799.74 251
19801.07 255
19802.40 266
19803.73 255
19805.07 243
19806.40 279
19807.73 240
19809.06 222
19810.39 265
19811.72 283
19813.05 246
19814.38 245
19815.71 255
19817.04 266
19818.37 293
19819.70 286
19821.03 285
19822.37 296
19823.70 276
19825.03 253
19826.36 256
19827.69 262
19829.02 273
19830.35 288
19831.68 266
19833.02 246
19834.35 250
19835.68 262
19837.01 266
19838.34 236
19839.67 254
19841.01 259
19842.34 275
19843.67 259
19845.00 217
19846.33 232
19847.67 244
19849.00 244
19850.33 267
19851.66 259
19852.99 267
19854.33 274
19855.66 279
19856.99 251
19858.32 259
19859.65 274
19860.99 260
19862.32 260
19863.65 237
19864.98 229
19866.32 288
19867.65 256
19868.98 297
19870.32 247
19871.65 249
19872.98 285
19874.31 311
19875.65 237
19876.98 247
19878.31 282
19879.65 260
19880.98 279
19882.31 251
19883.64 263
19884.98 235
19886.31 212
19887.64 253
19888.98 260
19890.31 243
19891.64 275
19892.98 266
19894.31 228
19895.65 227
19896.98 240
19898.31 259
19899.65 250
19900.98 277
19902.31 276
19903.65 263
19904.98 289
19906.32 259
19907.65 263
19908.98 262
19910.32 274
19911.65 246
19912.99 252
19914.32 267
19915.65 251
19916.99 302
19918.32 232
19919.66 250
19920.99 218
19922.33 288
19923.66 254
19924.99 223
19926.33 237
19927.66 268
19929.00 254
19930.33 255
19931.67 226
19933.00 250
19934.34 273
19935.67 255
19937.01 261
19938.34 234
19939.68 239
19941.01 218
19942.35 252
19943.68 243
19945.02 246
19946.35 279
19947.69 271
19949.02 264
19950.36 280
19951.70 215
19953.03 245
19954.37 266
19955.70 256
19957.04 241
19958.37 237
19959.71 316
19961.04 234
19962.38 244
19963.72 247
19965.05 224
19966.39 266
19967.72 268
19969.06 247
19970.40 253
19971.73 266
19973.07 249
19974.40 236
19975.74 231
19977.08 249
19978.41 302
19979.75 284
19981.09 265
19982.42 262
19983.76 235
19985.10 278
19986.43 321
19987.77 243
19989.11 262
19990.44 235
19991.78 246
19993.12 249
19994.45 249
19995.79 229
19997.13 277
19998.46 262
19999.80 234
20001.14 236
20002.48 278
20003.81 256
20005.15 260
20006.49 269
20007.82 255
20009.16 240
20010.50 260
20011.84 263
20013.17 263
20014.51 271
20015.85 251
20017.19 311
20018.52 262
20019.86 249
20021.20 259
20022.54 257
20023.88 261
20025.21 237
20026.55 250
20027.89 264
20029.23 282
20030.57 236
20031.90 236
20033.24 245
20034.58 262
20035.92 241
20037.26 255
20038.60 237
20039.93 278
20041.27 244
20042.61 268
20043.95 249
20045.29 249
20046.63 266
20047.97 270
20049.30 280
20050.64 245
20051.98 296
20053.32 255
20054.66 231
20056.00 230
20057.34 275
20058.68 257
20060.02 271
20061.35 269
20062.69 264
20064.03 248
20065.37 267
20066.71 274
20068.05 238
20069.39 299
20070.73 303
20072.07 265
20073.41 268
20074.75 275
20076.09 274
20077.43 301
20078.77 297
20080.11 279
20081.45 239
20082.79 232
20084.13 254
20085.47 269
20086.81 267
20088.15 256
20089.49 279
20090.83 283
20092.17 247
20093.51 219
20094.85 272
20096.19 249
20097.53 247
20098.87 248
20100.21 268
20101.55 257
20102.89 239
20104.23 285
20105.57 317
20106.91 286
20108.25 290
20109.59 281
20110.93 285
20112.27 295
20113.62 233
20114.96 239
20116.30 251
20117.64 257
20118.98 262
20120.32 247
20121.66 268
20123.00 242
20124.34 233
20125.69 263
20127.03 245
20128.37 280
20129.71 283
20131.05 230
20132.39 250
20133.73 252
20135.08 278
20136.42 270
20137.76 257
20139.10 264
20140.44 245
