# Supplementary material for: MALDI-TOF MS typing enables the classification of brewing yeasts of the genus Saccharomyces to major beer styles
Source: PLoS One. 2017 Aug 9;12(8):e0181694. doi: 10.1371/journal.pone.0181694 (PMC5549903; doi:10.1371/journal.pone.0181694)
Supplement: S11 File — The directory includes 90 raw files and was zipped to “.zip”; the folder has three strains with 30 spectra per strain; S1 Text explains the raw files with an example and Table 1 represents the yeast strains used within the experiment. (ZIP) [file pone.0181694.s014.zip › 31-33/30338-503-OG-Ale-Ale-YPG-18h-E-E_2015-08-27__0_D3_1.dat]

1999.27 2322
1999.69 2342
2000.11 2247
2000.53 2246
2000.95 2268
2001.38 2555
2001.80 2380
2002.22 2295
2002.64 2433
2003.06 2458
2003.48 2549
2003.91 2516
2004.33 2455
2004.75 2312
2005.17 2297
2005.59 2354
2006.02 2246
2006.44 2447
2006.86 2492
2007.28 2303
2007.71 2497
2008.13 2379
2008.55 2418
2008.97 2285
2009.39 2207
2009.82 2470
2010.24 2412
2010.66 2372
2011.09 2395
2011.51 2249
2011.93 2150
2012.35 2170
2012.78 2246
2013.20 2213
2013.62 2185
2014.04 2311
2014.47 2240
2014.89 2193
2015.31 2401
2015.74 2301
2016.16 2198
2016.58 2288
2017.01 2313
2017.43 2240
2017.85 2269
2018.28 2258
2018.70 2207
2019.12 2213
2019.55 2129
2019.97 2216
2020.39 2120
2020.82 2189
2021.24 2220
2021.67 2201
2022.09 2184
2022.51 2186
2022.94 2161
2023.36 2129
2023.78 2182
2024.21 2129
2024.63 2288
2025.06 2128
2025.48 2156
2025.91 2248
2026.33 2235
2026.75 2141
2027.18 2328
2027.60 2188
2028.03 2254
2028.45 2309
2028.88 2242
2029.30 2147
2029.72 2359
2030.15 2509
2030.57 2356
2031.00 2447
2031.42 2677
2031.85 2455
2032.27 2564
2032.70 2578
2033.12 2612
2033.55 2573
2033.97 2545
2034.40 2515
2034.82 2545
2035.25 2573
2035.67 2328
2036.10 2175
2036.52 2366
2036.95 2218
2037.37 2309
2037.80 2260
2038.23 2225
2038.65 2220
2039.08 2175
2039.50 2146
2039.93 2198
2040.35 2341
2040.78 2254
2041.21 2364
2041.63 2410
2042.06 2331
2042.48 2258
2042.91 2179
2043.33 2131
2043.76 2174
2044.19 2269
2044.61 2283
2045.04 2196
2045.47 2124
2045.89 2175
2046.32 2268
2046.74 2083
2047.17 2216
2047.60 2254
2048.02 2165
2048.45 2303
2048.88 2215
2049.30 2120
2049.73 2222
2050.16 2339
2050.58 2460
2051.01 2429
2051.44 2524
2051.86 2716
2052.29 2618
2052.72 2548
2053.15 2275
2053.57 2429
2054.00 2655
2054.43 2403
2054.85 2552
2055.28 2411
2055.71 2467
2056.14 2382
2056.56 2351
2056.99 2507
2057.42 2454
2057.85 2280
2058.27 2313
2058.70 2406
2059.13 2270
2059.56 2188
2059.98 2333
2060.41 2289
2060.84 2377
2061.27 2338
2061.70 2179
2062.12 2396
2062.55 2561
2062.98 2685
2063.41 2545
2063.84 2596
2064.26 2772
2064.69 2854
2065.12 2816
2065.55 2781
2065.98 2649
2066.41 2570
2066.83 2638
2067.26 2523
2067.69 2499
2068.12 2438
2068.55 2222
2068.98 2274
2069.41 2498
2069.83 2456
2070.26 2388
2070.69 2407
2071.12 2376
2071.55 2237
2071.98 2238
2072.41 2301
2072.84 2304
2073.27 2170
2073.70 2420
2074.12 2196
2074.55 2127
2074.98 2394
2075.41 2497
2075.84 2393
2076.27 2335
2076.70 2281
2077.13 2361
2077.56 2490
2077.99 2527
2078.42 2588
2078.85 2479
2079.28 2437
2079.71 2447
2080.14 2492
2080.57 2550
2081.00 2537
2081.43 2648
2081.86 2637
2082.29 2461
2082.72 2531
2083.15 2408
2083.58 2385
2084.01 2513
2084.44 2345
2084.87 2294
2085.30 2569
2085.73 2445
2086.16 2386
2086.59 2322
2087.02 2345
2087.45 2395
2087.88 2313
2088.31 2193
2088.74 2228
2089.17 2275
2089.61 2259
2090.04 2161
2090.47 2264
2090.90 2467
2091.33 2433
2091.76 2331
2092.19 2334
2092.62 2381
2093.05 2322
2093.48 2540
2093.92 2503
2094.35 2301
2094.78 2372
2095.21 2351
2095.64 2437
2096.07 2256
2096.50 2278
2096.94 2381
2097.37 2227
2097.80 2310
2098.23 2354
2098.66 2319
2099.09 2409
2099.53 2357
2099.96 2362
2100.39 2492
2100.82 2431
2101.25 2368
2101.69 2332
2102.12 2235
2102.55 2265
2102.98 2282
2103.42 2457
2103.85 2511
2104.28 2318
2104.71 2392
2105.14 2560
2105.58 2478
2106.01 2622
2106.44 2422
2106.87 2478
2107.31 2417
2107.74 2499
2108.17 2610
2108.61 2557
2109.04 2542
2109.47 2548
2109.90 2347
2110.34 2412
2110.77 2439
2111.20 2489
2111.64 2475
2112.07 2542
2112.50 2541
2112.94 2543
2113.37 2455
2113.80 2480
2114.24 2513
2114.67 2529
2115.10 2424
2115.54 2405
2115.97 2420
2116.40 2305
2116.84 2370
2117.27 2481
2117.70 2488
2118.14 2486
2118.57 2411
2119.01 2462
2119.44 2363
2119.87 2342
2120.31 2394
2120.74 2547
2121.18 2475
2121.61 2504
2122.04 2222
2122.48 2217
2122.91 2282
2123.35 2192
2123.78 2090
2124.21 2026
2124.65 2103
2125.08 2243
2125.52 2243
2125.95 2216
2126.39 2168
2126.82 2285
2127.26 2279
2127.69 2219
2128.13 2065
2128.56 2180
2129.00 2151
2129.43 2202
2129.87 2342
2130.30 2495
2130.74 2352
2131.17 2287
2131.61 2292
2132.04 2372
2132.48 2105
2132.91 2215
2133.35 2409
2133.78 2373
2134.22 2076
2134.65 2222
2135.09 2174
2135.52 2054
2135.96 2167
2136.40 2380
2136.83 2579
2137.27 2374
2137.70 2147
2138.14 2256
2138.57 2411
2139.01 2319
2139.45 2286
2139.88 2308
2140.32 2159
2140.75 2201
2141.19 2275
2141.63 2028
2142.06 2211
2142.50 2313
2142.93 2032
2143.37 1973
2143.81 2098
2144.24 2109
2144.68 2050
2145.12 2190
2145.55 2293
2145.99 2171
2146.43 2118
2146.86 2112
2147.30 2226
2147.74 2225
2148.17 2129
2148.61 2336
2149.05 2262
2149.48 2532
2149.92 2304
2150.36 2181
2150.80 2167
2151.23 2335
2151.67 2320
2152.11 2270
2152.54 2224
2152.98 2279
2153.42 2166
2153.86 2213
2154.29 2293
2154.73 2457
2155.17 2326
2155.61 2323
2156.04 2651
2156.48 2517
2156.92 2444
2157.36 2436
2157.79 2449
2158.23 2364
2158.67 2463
2159.11 2386
2159.55 2533
2159.98 2556
2160.42 2459
2160.86 2356
2161.30 2373
2161.74 2404
2162.18 2332
2162.61 2316
2163.05 2326
2163.49 2281
2163.93 2333
2164.37 2369
2164.81 2312
2165.24 2452
2165.68 2299
2166.12 2099
2166.56 2285
2167.00 2335
2167.44 2170
2167.88 2441
2168.32 2332
2168.75 2313
2169.19 2325
2169.63 2283
2170.07 2422
2170.51 2492
2170.95 2410
2171.39 2310
2171.83 2230
2172.27 2359
2172.71 2478
2173.15 2515
2173.59 2284
2174.02 2392
2174.46 2528
2174.90 2533
2175.34 2555
2175.78 2625
2176.22 2518
2176.66 2542
2177.10 2381
2177.54 2280
2177.98 2210
2178.42 2349
2178.86 2534
2179.30 2451
2179.74 2424
2180.18 2527
2180.62 2348
2181.06 2414
2181.50 2377
2181.94 2199
2182.38 2130
2182.82 2254
2183.26 2180
2183.70 2114
2184.14 2154
2184.58 2352
2185.03 2281
2185.47 2153
2185.91 2025
2186.35 2192
2186.79 2192
2187.23 2231
2187.67 2195
2188.11 2109
2188.55 1936
2188.99 1981
2189.43 2067
2189.87 2109
2190.32 2094
2190.76 2134
2191.20 1973
2191.64 2082
2192.08 2161
2192.52 2176
2192.96 2231
2193.40 2321
2193.85 2343
2194.29 2288
2194.73 2297
2195.17 2039
2195.61 2190
2196.05 2397
2196.50 2386
2196.94 2367
2197.38 2237
2197.82 2254
2198.26 2417
2198.70 2345
2199.15 2269
2199.59 2116
2200.03 1977
2200.47 2155
2200.91 2370
2201.36 2445
2201.80 2363
2202.24 2335
2202.68 2134
2203.13 2286
2203.57 2232
2204.01 2260
2204.45 2289
2204.90 2304
2205.34 2193
2205.78 2220
2206.22 2189
2206.67 2201
2207.11 2108
2207.55 2195
2208.00 2217
2208.44 2439
2208.88 2507
2209.32 2340
2209.77 2271
2210.21 2445
2210.65 2336
2211.10 2452
2211.54 2404
2211.98 2479
2212.43 2308
2212.87 2251
2213.31 2242
2213.76 2342
2214.20 2104
2214.64 2138
2215.09 2303
2215.53 2159
2215.97 2238
2216.42 2330
2216.86 2335
2217.31 2224
2217.75 2167
2218.19 2225
2218.64 2359
2219.08 2236
2219.53 2365
2219.97 2372
2220.41 2378
2220.86 2356
2221.30 2463
2221.75 2528
2222.19 2568
2222.63 2581
2223.08 2508
2223.52 2533
2223.97 2637
2224.41 2887
2224.86 2992
2225.30 2939
2225.75 3015
2226.19 3106
2226.64 3009
2227.08 2932
2227.53 3030
2227.97 2919
2228.42 2817
2228.86 2763
2229.31 2561
2229.75 2540
2230.20 2652
2230.64 2615
2231.09 2521
2231.53 2356
2231.98 2426
2232.42 2550
2232.87 2320
2233.31 2152
2233.76 2251
2234.20 2204
2234.65 2292
2235.09 2166
2235.54 2250
2235.99 2184
2236.43 2137
2236.88 2197
2237.32 1958
2237.77 1979
2238.21 1969
2238.66 2039
2239.11 2172
2239.55 2096
2240.00 2202
2240.44 2167
2240.89 2283
2241.34 2131
2241.78 2228
2242.23 2149
2242.68 2097
2243.12 2093
2243.57 2083
2244.02 2313
2244.46 2245
2244.91 2071
2245.36 2159
2245.80 2199
2246.25 2156
2246.70 2237
2247.14 2141
2247.59 2006
2248.04 2109
2248.48 2153
2248.93 2244
2249.38 2193
2249.82 2217
2250.27 2234
2250.72 2062
2251.17 2258
2251.61 2386
2252.06 2203
2252.51 2026
2252.95 2096
2253.40 2045
2253.85 2230
2254.30 2004
2254.74 2164
2255.19 2006
2255.64 2131
2256.09 2025
2256.53 2070
2256.98 2000
2257.43 2244
2257.88 2434
2258.33 2502
2258.77 2489
2259.22 2484
2259.67 2745
2260.12 2931
2260.57 2857
2261.01 2837
2261.46 3027
2261.91 3024
2262.36 2795
2262.81 2803
2263.26 2949
2263.70 2709
2264.15 2649
2264.60 2638
2265.05 2528
2265.50 2540
2265.95 2509
2266.40 2349
2266.84 2184
2267.29 2219
2267.74 2057
2268.19 2253
2268.64 2206
2269.09 2170
2269.54 2242
2269.99 2197
2270.44 2106
2270.89 2063
2271.33 2246
2271.78 2155
2272.23 2138
2272.68 2222
2273.13 2310
2273.58 2124
2274.03 2084
2274.48 2011
2274.93 2059
2275.38 1985
2275.83 2209
2276.28 2130
2276.73 2358
2277.18 2255
2277.63 2254
2278.08 2166
2278.53 2166
2278.98 2141
2279.43 2262
2279.88 2101
2280.33 2286
2280.78 2158
2281.23 2189
2281.68 2230
2282.13 2126
2282.58 2234
2283.03 2243
2283.48 2157
2283.93 2135
2284.38 2240
2284.83 2252
2285.28 2132
2285.73 2139
2286.18 2169
2286.63 2238
2287.08 2255
2287.53 2244
2287.99 2294
2288.44 2254
2288.89 2468
2289.34 2431
2289.79 2297
2290.24 2478
2290.69 2362
2291.14 2278
2291.59 2144
2292.05 2264
2292.50 2108
2292.95 2119
2293.40 2191
2293.85 2210
2294.30 2174
2294.75 2038
2295.21 2115
2295.66 2080
2296.11 2111
2296.56 2144
2297.01 2039
2297.46 2035
2297.92 1955
2298.37 1993
2298.82 2091
2299.27 1945
2299.72 2007
2300.17 2010
2300.63 2057
2301.08 1911
2301.53 2114
2301.98 2030
2302.44 1978
2302.89 2053
2303.34 2107
2303.79 2077
2304.25 2152
2304.70 2136
2305.15 1999
2305.60 1978
2306.06 2032
2306.51 1930
2306.96 2070
2307.41 2170
2307.87 2230
2308.32 2093
2308.77 2068
2309.22 2137
2309.68 2168
2310.13 2350
2310.58 2118
2311.04 2048
2311.49 2016
2311.94 1989
2312.40 2082
2312.85 2100
2313.30 2033
2313.76 2056
2314.21 1992
2314.66 2190
2315.12 2126
2315.57 2142
2316.02 2288
2316.48 2202
2316.93 2180
2317.39 2213
2317.84 2182
2318.29 2034
2318.75 2092
2319.20 2082
2319.65 2168
2320.11 2320
2320.56 2372
2321.02 2452
2321.47 2432
2321.92 2370
2322.38 2500
2322.83 2824
2323.29 2520
2323.74 2385
2324.20 2431
2324.65 2462
2325.11 2392
2325.56 2475
2326.01 2547
2326.47 2306
2326.92 2446
2327.38 2479
2327.83 2295
2328.29 2321
2328.74 2367
2329.20 2206
2329.65 2165
2330.11 2375
2330.56 2339
2331.02 2235
2331.47 2121
2331.93 2274
2332.38 2241
2332.84 2095
2333.29 2034
2333.75 2070
2334.20 2135
2334.66 2184
2335.12 2180
2335.57 2252
2336.03 2283
2336.48 2321
2336.94 2264
2337.39 2234
2337.85 2399
2338.30 2362
2338.76 2443
2339.22 2488
2339.67 2742
2340.13 2647
2340.58 2397
2341.04 2390
2341.50 2425
2341.95 2294
2342.41 2247
2342.86 2271
2343.32 2222
2343.78 2072
2344.23 2012
2344.69 2131
2345.15 2285
2345.60 2090
2346.06 2003
2346.52 2096
2346.97 2178
2347.43 2241
2347.89 2101
2348.34 2159
2348.80 2224
2349.26 2188
2349.71 2218
2350.17 2240
2350.63 2210
2351.08 2244
2351.54 2250
2352.00 2313
2352.46 2358
2352.91 2216
2353.37 2172
2353.83 1973
2354.28 2009
2354.74 1985
2355.20 2194
2355.66 2133
2356.11 2185
2356.57 2182
2357.03 2259
2357.49 2335
2357.95 2215
2358.40 2385
2358.86 2287
2359.32 2403
2359.78 2153
2360.23 2180
2360.69 2175
2361.15 2253
2361.61 2195
2362.07 2075
2362.52 2220
2362.98 2099
2363.44 2138
2363.90 2311
2364.36 2210
2364.82 2368
2365.27 2132
2365.73 2055
2366.19 2103
2366.65 2064
2367.11 1993
2367.57 2122
2368.03 2102
2368.48 2132
2368.94 2031
2369.40 2136
2369.86 2122
2370.32 2090
2370.78 2064
2371.24 2091
2371.70 2159
2372.16 2180
2372.61 2204
2373.07 2049
2373.53 2082
2373.99 2147
2374.45 2095
2374.91 1971
2375.37 2026
2375.83 2127
2376.29 2067
2376.75 2122
2377.21 2245
2377.67 2064
2378.13 2006
2378.59 2021
2379.05 2144
2379.51 2031
2379.97 2093
2380.43 2089
2380.89 1988
2381.35 2000
2381.81 1894
2382.27 1973
2382.73 1881
2383.19 1954
2383.65 1975
2384.11 1908
2384.57 1939
2385.03 1970
2385.49 2091
2385.95 2064
2386.41 1974
2386.87 1970
2387.33 2013
2387.79 2092
2388.25 2103
2388.71 2070
2389.17 2115
2389.63 2100
2390.09 2198
2390.55 2138
2391.02 2093
2391.48 2143
2391.94 1938
2392.40 2113
2392.86 2075
2393.32 2171
2393.78 2023
2394.24 1983
2394.70 1904
2395.17 1969
2395.63 2067
2396.09 2117
2396.55 2001
2397.01 2033
2397.47 2131
2397.93 1956
2398.40 2178
2398.86 2156
2399.32 1925
2399.78 1849
2400.24 1893
2400.70 1890
2401.17 1904
2401.63 1883
2402.09 1865
2402.55 1928
2403.01 1885
2403.48 1860
2403.94 1952
2404.40 1826
2404.86 1942
2405.33 1896
2405.79 1913
2406.25 1926
2406.71 2095
2407.17 2020
2407.64 2041
2408.10 2064
2408.56 2031
2409.02 1971
2409.49 1966
2409.95 2038
2410.41 2102
2410.88 2208
2411.34 2124
2411.80 1950
2412.26 2063
2412.73 1951
2413.19 2040
2413.65 2032
2414.12 2094
2414.58 2105
2415.04 1977
2415.51 1932
2415.97 1963
2416.43 1998
2416.90 2066
2417.36 1999
2417.82 1882
2418.29 1882
2418.75 2126
2419.21 2080
2419.68 1989
2420.14 2096
2420.60 2223
2421.07 2275
2421.53 2124
2422.00 2126
2422.46 2143
2422.92 2197
2423.39 2017
2423.85 2047
2424.32 2083
2424.78 2196
2425.24 2103
2425.71 2079
2426.17 2195
2426.64 1977
2427.10 2036
2427.57 1932
2428.03 2040
2428.50 2120
2428.96 2025
2429.42 2021
2429.89 2153
2430.35 2055
2430.82 1973
2431.28 1935
2431.75 1876
2432.21 2004
2432.68 1927
2433.14 1804
2433.61 1769
2434.07 1888
2434.54 1999
2435.00 1775
2435.47 1917
2435.93 1984
2436.40 1970
2436.86 1991
2437.33 2033
2437.79 2027
2438.26 2017
2438.73 2029
2439.19 1958
2439.66 1957
2440.12 1835
2440.59 1871
2441.05 1910
2441.52 1999
2441.98 2071
2442.45 2059
2442.92 1996
2443.38 1995
2443.85 1972
2444.31 1951
2444.78 2054
2445.25 2007
2445.71 2078
2446.18 1976
2446.65 1962
2447.11 1976
2447.58 2012
2448.04 1928
2448.51 2159
2448.98 2106
2449.44 2114
2449.91 1951
2450.38 1905
2450.84 1921
2451.31 1905
2451.78 1958
2452.24 2106
2452.71 2089
2453.18 2002
2453.64 1908
2454.11 1863
2454.58 1873
2455.04 1765
2455.51 1765
2455.98 1848
2456.45 1941
2456.91 1843
2457.38 2015
2457.85 1843
2458.32 1944
2458.78 2087
2459.25 2141
2459.72 2157
2460.19 2022
2460.65 1866
2461.12 1895
2461.59 2053
2462.06 1904
2462.52 2054
2462.99 1952
2463.46 1883
2463.93 2111
2464.39 2194
2464.86 2016
2465.33 1894
2465.80 1994
2466.27 2148
2466.74 1952
2467.20 1936
2467.67 1919
2468.14 1912
2468.61 1923
2469.08 1936
2469.55 1956
2470.01 1917
2470.48 1971
2470.95 1980
2471.42 1921
2471.89 1851
2472.36 1763
2472.83 1839
2473.29 1814
2473.76 1770
2474.23 1886
2474.70 1877
2475.17 1972
2475.64 2026
2476.11 1967
2476.58 1841
2477.05 1884
2477.51 1757
2477.98 1701
2478.45 1857
2478.92 1931
2479.39 2052
2479.86 1875
2480.33 1862
2480.80 1794
2481.27 1902
2481.74 1964
2482.21 1846
2482.68 1842
2483.15 1837
2483.62 1791
2484.09 1798
2484.56 1979
2485.03 1963
2485.50 2004
2485.97 2136
2486.44 2091
2486.91 2243
2487.38 2012
2487.85 1992
2488.32 2139
2488.79 2213
2489.26 1970
2489.73 1859
2490.20 2042
2490.67 2095
2491.14 1976
2491.61 2032
2492.08 2103
2492.55 1812
2493.02 1761
2493.49 1792
2493.96 1875
2494.43 2025
2494.91 2078
2495.38 1943
2495.85 1895
2496.32 1960
2496.79 2010
2497.26 1933
2497.73 1845
2498.20 2103
2498.67 1954
2499.14 1859
2499.62 1922
2500.09 1790
2500.56 1876
2501.03 1964
2501.50 1892
2501.97 1960
2502.44 2148
2502.92 1913
2503.39 1884
2503.86 1938
2504.33 1977
2504.80 2068
2505.27 2013
2505.75 2262
2506.22 2233
2506.69 2265
2507.16 2156
2507.63 2129
2508.11 2088
2508.58 2149
2509.05 2106
2509.52 2056
2509.99 2040
2510.47 1992
2510.94 2023
2511.41 2048
2511.88 1934
2512.36 1850
2512.83 1812
2513.30 1846
2513.77 1702
2514.25 1739
2514.72 1682
2515.19 1873
2515.67 1927
2516.14 2021
2516.61 1922
2517.08 1870
2517.56 1937
2518.03 2012
2518.50 1865
2518.98 1922
2519.45 1878
2519.92 1806
2520.40 1839
2520.87 1721
2521.34 1707
2521.82 1855
2522.29 2147
2522.76 2010
2523.24 1807
2523.71 1958
2524.18 1834
2524.66 1804
2525.13 2143
2525.60 2149
2526.08 1927
2526.55 2057
2527.03 2065
2527.50 2040
2527.97 1848
2528.45 1933
2528.92 1989
2529.39 1886
2529.87 1998
2530.34 1952
2530.82 2075
2531.29 1949
2531.77 1814
2532.24 1867
2532.71 1915
2533.19 1882
2533.66 1952
2534.14 1939
2534.61 1782
2535.09 1851
2535.56 2020
2536.04 2005
2536.51 1892
2536.99 1907
2537.46 2014
2537.94 2130
2538.41 2178
2538.89 2100
2539.36 2032
2539.84 2095
2540.31 2070
2540.79 2074
2541.26 2070
2541.74 2047
2542.21 2132
2542.69 2114
2543.16 2105
2543.64 2108
2544.11 2068
2544.59 2132
2545.06 2144
2545.54 2000
2546.02 1946
2546.49 2057
2546.97 2118
2547.44 2249
2547.92 2231
2548.39 2302
2548.87 2222
2549.35 2386
2549.82 2178
2550.30 2174
2550.77 2245
2551.25 2365
2551.73 2270
2552.20 2412
2552.68 2478
2553.15 2425
2553.63 2282
2554.11 2319
2554.58 2431
2555.06 2462
2555.54 2381
2556.01 2359
2556.49 2233
2556.97 2100
2557.44 2198
2557.92 2162
2558.40 2214
2558.87 2199
2559.35 2024
2559.83 2006
2560.30 1864
2560.78 1842
2561.26 1917
2561.74 1766
2562.21 1946
2562.69 1911
2563.17 1802
2563.64 1894
2564.12 1813
2564.60 1900
2565.08 1906
2565.55 1985
2566.03 1916
2566.51 1882
2566.99 1972
2567.46 2013
2567.94 1940
2568.42 1897
2568.90 2008
2569.38 1894
2569.85 1936
2570.33 1922
2570.81 1876
2571.29 1777
2571.76 1898
2572.24 1729
2572.72 1939
2573.20 2018
2573.68 1896
2574.16 1757
2574.63 1836
2575.11 1894
2575.59 1885
2576.07 1819
2576.55 1929
2577.03 1875
2577.50 1952
2577.98 2013
2578.46 2144
2578.94 2188
2579.42 2011
2579.90 1919
2580.38 2143
2580.86 2098
2581.33 1939
2581.81 1910
2582.29 1938
2582.77 1995
2583.25 1917
2583.73 1906
2584.21 1868
2584.69 2064
2585.17 2046
2585.65 1958
2586.13 2069
2586.61 2000
2587.09 1898
2587.56 1876
2588.04 1863
2588.52 1926
2589.00 2050
2589.48 1923
2589.96 1945
2590.44 2024
2590.92 2059
2591.40 1950
2591.88 2083
2592.36 2156
2592.84 1978
2593.32 1956
2593.80 2119
2594.28 2061
2594.76 2005
2595.24 2226
2595.72 2068
2596.20 2015
2596.68 2004
2597.16 1884
2597.64 1943
2598.12 1988
2598.61 1878
2599.09 1957
2599.57 2061
2600.05 1840
2600.53 1886
2601.01 1877
2601.49 2006
2601.97 1767
2602.45 1815
2602.93 1924
2603.41 1894
2603.89 1846
2604.37 2014
2604.86 1994
2605.34 2029
2605.82 1885
2606.30 2074
2606.78 1965
2607.26 2053
2607.74 2064
2608.22 1850
2608.71 1852
2609.19 1904
2609.67 1864
2610.15 1932
2610.63 1916
2611.11 1833
2611.60 1946
2612.08 1782
2612.56 1741
2613.04 1774
2613.52 1888
2614.01 1949
2614.49 1897
2614.97 1780
2615.45 1908
2615.93 2039
2616.42 1915
2616.90 1779
2617.38 1927
2617.86 1935
2618.34 1756
2618.83 1752
2619.31 1695
2619.79 1921
2620.27 1701
2620.76 1785
2621.24 1914
2621.72 1699
2622.21 1712
2622.69 1896
2623.17 1775
2623.65 1739
2624.14 1914
2624.62 1819
2625.10 1959
2625.59 1748
2626.07 1831
2626.55 1719
2627.03 1954
2627.52 2003
2628.00 1960
2628.48 1869
2628.97 1826
2629.45 2012
2629.93 2003
2630.42 1951
2630.90 1835
2631.38 1951
2631.87 1893
2632.35 1828
2632.84 1989
2633.32 2162
2633.80 2227
2634.29 1976
2634.77 1787
2635.25 2097
2635.74 1973
2636.22 2021
2636.71 1853
2637.19 1926
2637.67 2098
2638.16 1973
2638.64 1935
2639.13 1921
2639.61 1935
2640.10 1831
2640.58 1796
2641.07 1802
2641.55 1838
2642.03 1940
2642.52 1830
2643.00 1917
2643.49 1837
2643.97 1709
2644.46 1666
2644.94 2016
2645.43 2120
2645.91 1985
2646.40 1977
2646.88 1951
2647.37 1855
2647.85 2005
2648.34 1988
2648.82 1901
2649.31 1893
2649.79 1866
2650.28 1770
2650.76 1925
2651.25 1868
2651.73 1836
2652.22 1726
2652.70 1930
2653.19 1881
2653.68 1761
2654.16 1829
2654.65 1755
2655.13 1858
2655.62 1790
2656.10 1746
2656.59 1839
2657.08 1734
2657.56 1714
2658.05 1766
2658.53 1910
2659.02 1880
2659.51 1971
2659.99 2081
2660.48 1958
2660.97 1977
2661.45 2199
2661.94 2045
2662.42 2190
2662.91 2419
2663.40 2472
2663.88 2378
2664.37 2421
2664.86 2601
2665.34 2496
2665.83 2355
2666.32 2461
2666.80 2716
2667.29 2579
2667.78 2545
2668.26 2616
2668.75 2798
2669.24 2970
2669.73 2907
2670.21 2918
2670.70 3128
2671.19 3195
2671.67 3208
2672.16 3115
2672.65 3193
2673.14 3310
2673.62 3205
2674.11 2734
2674.60 2622
2675.09 2344
2675.57 2366
2676.06 2211
2676.55 2178
2677.04 2196
2677.52 2308
2678.01 2250
2678.50 2180
2678.99 2301
2679.48 2069
2679.96 2235
2680.45 2205
2680.94 2006
2681.43 2236
2681.92 2163
2682.40 1934
2682.89 2095
2683.38 2089
2683.87 2099
2684.36 2068
2684.85 2189
2685.33 2180
2685.82 1927
2686.31 1930
2686.80 1964
2687.29 2057
2687.78 1887
2688.27 1996
2688.76 2036
2689.24 2017
2689.73 1995
2690.22 1944
2690.71 1966
2691.20 1980
2691.69 1942
2692.18 1862
2692.67 1817
2693.16 1765
2693.65 1894
2694.14 2068
2694.62 2021
2695.11 1775
2695.60 1849
2696.09 1874
2696.58 1821
2697.07 1801
2697.56 1689
2698.05 1903
2698.54 1945
2699.03 1980
2699.52 1964
2700.01 2053
2700.50 1947
2700.99 1830
2701.48 1887
2701.97 1918
2702.46 1772
2702.95 1767
2703.44 1693
2703.93 1809
2704.42 1790
2704.91 1749
2705.40 1773
2705.89 1809
2706.38 1878
2706.87 1814
2707.36 1699
2707.85 1657
2708.34 1856
2708.83 1897
2709.33 1770
2709.82 1899
2710.31 1903
2710.80 1793
2711.29 1774
2711.78 1723
2712.27 1739
2712.76 1946
2713.25 1830
2713.74 1808
2714.23 1783
2714.73 1954
2715.22 1916
2715.71 1746
2716.20 1675
2716.69 1745
2717.18 1601
2717.67 1714
2718.16 1720
2718.66 1775
2719.15 1622
2719.64 1646
2720.13 1822
2720.62 1741
2721.11 1754
2721.61 1730
2722.10 1787
2722.59 1732
2723.08 1738
2723.57 1956
2724.07 1770
2724.56 1847
2725.05 1898
2725.54 1749
2726.03 1776
2726.53 1837
2727.02 1803
2727.51 1750
2728.00 1780
2728.50 1912
2728.99 1876
2729.48 1792
2729.97 1860
2730.47 1805
2730.96 1773
2731.45 1755
2731.94 1648
2732.44 1757
2732.93 1722
2733.42 1760
2733.92 1669
2734.41 1766
2734.90 1701
2735.39 1835
2735.89 1874
2736.38 1859
2736.87 1667
2737.37 1781
2737.86 1906
2738.35 1865
2738.85 1814
2739.34 1866
2739.83 1953
2740.33 1966
2740.82 1874
2741.31 1938
2741.81 1865
2742.30 1893
2742.79 1786
2743.29 1796
2743.78 1711
2744.28 1625
2744.77 1800
2745.26 1838
2745.76 1753
2746.25 1707
2746.75 1951
2747.24 1882
2747.73 1969
2748.23 1953
2748.72 1775
2749.22 1828
2749.71 1814
2750.21 1868
2750.70 1866
2751.19 1870
2751.69 1880
2752.18 1825
2752.68 1907
2753.17 2018
2753.67 1758
2754.16 1839
2754.66 1983
2755.15 1818
2755.65 1884
2756.14 1848
2756.64 1908
2757.13 1893
2757.63 1887
2758.12 1884
2758.62 1822
2759.11 1762
2759.61 1737
2760.10 1574
2760.60 1717
2761.09 1771
2761.59 1764
2762.08 1757
2762.58 1826
2763.07 1752
2763.57 1687
2764.07 1712
2764.56 1780
2765.06 1627
2765.55 1716
2766.05 1715
2766.54 1731
2767.04 1701
2767.54 1679
2768.03 1610
2768.53 1686
2769.02 1656
2769.52 1725
2770.02 1706
2770.51 1713
2771.01 1825
2771.51 1755
2772.00 1702
2772.50 1762
2772.99 1700
2773.49 1684
2773.99 1724
2774.48 1600
2774.98 1828
2775.48 1879
2775.97 1653
2776.47 1774
2776.97 1951
2777.46 1776
2777.96 1708
2778.46 1760
2778.95 1717
2779.45 1609
2779.95 1574
2780.45 1739
2780.94 1561
2781.44 1687
2781.94 1730
2782.43 1751
2782.93 1625
2783.43 1493
2783.93 1631
2784.42 1663
2784.92 1710
2785.42 1617
2785.92 1746
2786.41 1691
2786.91 1807
2787.41 1754
2787.91 1739
2788.41 1771
2788.90 1679
2789.40 1639
2789.90 1752
2790.40 1710
2790.89 1708
2791.39 1762
2791.89 1861
2792.39 1917
2792.89 1986
2793.39 2009
2793.88 2047
2794.38 2103
2794.88 2428
2795.38 2390
2795.88 2232
2796.38 2327
2796.87 2316
2797.37 2347
2797.87 2361
2798.37 2121
2798.87 1996
2799.37 2119
2799.87 2090
2800.37 1794
2800.86 1794
2801.36 1888
2801.86 1867
2802.36 1633
2802.86 1758
2803.36 1759
2803.86 1821
2804.36 2039
2804.86 2095
2805.36 1979
2805.86 1982
2806.36 1845
2806.85 2000
2807.35 2038
2807.85 1911
2808.35 1873
2808.85 1775
2809.35 1789
2809.85 1787
2810.35 1720
2810.85 1777
2811.35 1709
2811.85 1720
2812.35 1796
2812.85 1688
2813.35 1795
2813.85 1628
2814.35 1654
2814.85 1608
2815.35 1764
2815.85 1745
2816.35 1844
2816.85 1798
2817.35 1730
2817.85 1695
2818.35 1601
2818.85 1700
2819.35 1719
2819.86 1634
2820.36 1599
2820.86 1695
2821.36 1736
2821.86 1534
2822.36 1665
2822.86 1625
2823.36 1591
2823.86 1603
2824.36 1643
2824.86 1772
2825.37 1595
2825.87 1621
2826.37 1682
2826.87 1663
2827.37 1611
2827.87 1696
2828.37 1604
2828.87 1548
2829.38 1517
2829.88 1670
2830.38 1632
2830.88 1686
2831.38 1712
2831.88 1685
2832.38 1721
2832.89 1768
2833.39 1728
2833.89 1686
2834.39 1796
2834.89 1826
2835.40 1875
2835.90 1722
2836.40 1695
2836.90 1656
2837.40 1589
2837.91 1733
2838.41 1604
2838.91 1744
2839.41 1623
2839.92 1573
2840.42 1577
2840.92 1560
2841.42 1466
2841.93 1616
2842.43 1609
2842.93 1630
2843.43 1666
2843.94 1527
2844.44 1493
2844.94 1710
2845.44 1817
2845.95 1675
2846.45 1634
2846.95 1619
2847.46 1558
2847.96 1582
2848.46 1657
2848.97 1725
2849.47 1667
2849.97 1804
2850.48 1624
2850.98 1579
2851.48 1690
2851.99 1804
2852.49 1824
2852.99 1711
2853.50 1640
2854.00 1707
2854.50 1859
2855.01 1894
2855.51 1833
2856.02 1873
2856.52 1826
2857.02 1709
2857.53 1801
2858.03 1856
2858.53 1675
2859.04 1622
2859.54 1638
2860.05 1524
2860.55 1550
2861.06 1518
2861.56 1611
2862.06 1539
2862.57 1595
2863.07 1619
2863.58 1640
2864.08 1638
2864.59 1628
2865.09 1621
2865.60 1698
2866.10 1745
2866.61 1773
2867.11 1469
2867.61 1721
2868.12 1790
2868.62 1600
2869.13 1669
2869.63 1695
2870.14 1720
2870.64 1590
2871.15 1731
2871.66 1743
2872.16 1714
2872.67 1729
2873.17 1722
2873.68 1714
2874.18 1677
2874.69 1832
2875.19 1816
2875.70 1856
2876.20 1695
2876.71 1708
2877.22 1589
2877.72 1714
2878.23 1743
2878.73 1696
2879.24 1670
2879.74 1814
2880.25 1960
2880.76 1809
2881.26 1982
2881.77 1896
2882.27 1964
2882.78 1891
2883.29 2019
2883.79 1820
2884.30 1746
2884.81 1933
2885.31 1759
2885.82 1722
2886.32 1810
2886.83 1806
2887.34 1735
2887.84 1647
2888.35 1769
2888.86 1714
2889.36 1788
2889.87 1756
2890.38 1721
2890.88 1627
2891.39 1729
2891.90 1713
2892.41 1825
2892.91 1813
2893.42 1942
2893.93 2017
2894.43 1995
2894.94 1895
2895.45 1931
2895.96 2074
2896.46 2107
2896.97 1946
2897.48 1958
2897.99 1828
2898.49 1779
2899.00 1824
2899.51 1683
2900.02 1811
2900.52 1883
2901.03 1631
2901.54 1543
2902.05 1678
2902.56 1683
2903.06 1759
2903.57 1708
2904.08 1708
2904.59 1780
2905.10 1831
2905.60 1788
2906.11 1804
2906.62 1775
2907.13 1827
2907.64 1806
2908.15 1810
2908.65 1629
2909.16 1575
2909.67 1606
2910.18 1561
2910.69 1564
2911.20 1646
2911.71 1709
2912.21 1715
2912.72 1699
2913.23 1730
2913.74 1744
2914.25 1747
2914.76 1732
2915.27 1884
2915.78 1744
2916.29 1811
2916.79 1640
2917.30 1740
2917.81 1798
2918.32 1789
2918.83 1908
2919.34 2013
2919.85 2100
2920.36 2071
2920.87 2070
2921.38 2088
2921.89 2200
2922.40 2300
2922.91 2352
2923.42 2237
2923.93 2502
2924.44 2500
2924.95 2382
2925.46 2215
2925.97 2317
2926.48 2284
2926.99 2147
2927.50 1956
2928.01 1883
2928.52 1907
2929.03 1823
2929.54 1711
2930.05 1604
2930.56 1704
2931.07 1671
2931.58 1747
2932.09 1833
2932.60 1650
2933.11 1685
2933.62 1587
2934.13 1613
2934.64 1632
2935.15 1620
2935.66 1590
2936.17 1671
2936.69 1732
2937.20 1667
2937.71 1762
2938.22 1578
2938.73 1586
2939.24 1683
2939.75 1667
2940.26 1631
2940.77 1628
2941.29 1758
2941.80 1669
2942.31 1660
2942.82 1732
2943.33 1682
2943.84 1725
2944.35 1840
2944.87 1781
2945.38 1785
2945.89 1760
2946.40 1808
2946.91 1758
2947.42 1790
2947.94 1744
2948.45 1748
2948.96 1727
2949.47 1693
2949.98 1688
2950.50 1831
2951.01 1612
2951.52 1720
2952.03 1889
2952.55 1687
2953.06 1711
2953.57 1742
2954.08 1720
2954.59 1738
2955.11 1658
2955.62 1571
2956.13 1540
2956.64 1592
2957.16 1607
2957.67 1630
2958.18 1637
2958.70 1712
2959.21 1621
2959.72 1627
2960.23 1642
2960.75 1664
2961.26 1826
2961.77 1669
2962.29 1756
2962.80 1666
2963.31 1668
2963.83 1770
2964.34 1706
2964.85 1684
2965.37 1758
2965.88 1635
2966.39 1570
2966.91 1526
2967.42 1735
2967.93 1617
2968.45 1737
2968.96 1753
2969.47 1651
2969.99 1518
2970.50 1515
2971.02 1535
2971.53 1491
2972.04 1507
2972.56 1556
2973.07 1582
2973.59 1628
2974.10 1592
2974.61 1464
2975.13 1504
2975.64 1664
2976.16 1661
2976.67 1494
2977.19 1551
2977.70 1599
2978.21 1722
2978.73 1651
2979.24 1651
2979.76 1654
2980.27 1784
2980.79 1651
2981.30 1671
2981.82 1791
2982.33 1805
2982.85 1764
2983.36 1733
2983.88 1827
2984.39 1774
2984.91 1771
2985.42 1691
2985.94 1709
2986.45 1604
2986.97 1552
2987.48 1562
2988.00 1699
2988.51 1785
2989.03 1550
2989.54 1607
2990.06 1712
2990.58 1768
2991.09 1598
2991.61 1738
2992.12 1719
2992.64 1743
2993.15 1769
2993.67 1659
2994.19 1816
2994.70 1738
2995.22 1849
2995.73 1824
2996.25 1840
2996.77 1841
2997.28 1858
2997.80 1843
2998.31 1886
2998.83 1958
2999.35 1925
2999.86 1890
3000.38 1971
3000.90 1878
3001.41 1863
3001.93 1968
3002.45 1854
3002.96 1886
3003.48 1927
3004.00 1858
3004.51 1862
3005.03 1792
3005.55 1796
3006.06 1732
3006.58 1898
3007.10 1751
3007.61 1796
3008.13 1751
3008.65 1499
3009.17 1671
3009.68 1577
3010.20 1674
3010.72 1583
3011.23 1596
3011.75 1668
3012.27 1657
3012.79 1685
3013.30 1640
3013.82 1719
3014.34 1635
3014.86 1698
3015.37 1816
3015.89 1852
3016.41 1737
3016.93 1695
3017.45 1721
3017.96 1680
3018.48 1689
3019.00 1709
3019.52 1661
3020.04 1704
3020.55 1672
3021.07 1777
3021.59 1729
3022.11 1741
3022.63 1693
3023.15 1680
3023.66 1644
3024.18 1650
3024.70 1714
3025.22 1668
3025.74 1620
3026.26 1517
3026.78 1537
3027.29 1575
3027.81 1487
3028.33 1628
3028.85 1626
3029.37 1571
3029.89 1569
3030.41 1576
3030.93 1539
3031.45 1600
3031.96 1629
3032.48 1639
3033.00 1514
3033.52 1445
3034.04 1521
3034.56 1463
3035.08 1443
3035.60 1462
3036.12 1610
3036.64 1531
3037.16 1595
3037.68 1581
3038.20 1526
3038.72 1542
3039.24 1535
3039.76 1436
3040.28 1601
3040.80 1590
3041.32 1622
3041.84 1592
3042.36 1710
3042.88 1635
3043.40 1596
3043.92 1628
3044.44 1686
3044.96 1623
3045.48 1607
3046.00 1526
3046.52 1510
3047.04 1592
3047.56 1645
3048.08 1559
3048.60 1583
3049.12 1551
3049.64 1406
3050.16 1475
3050.68 1452
3051.20 1579
3051.72 1471
3052.24 1578
3052.77 1583
3053.29 1564
3053.81 1650
3054.33 1597
3054.85 1501
3055.37 1496
3055.89 1563
3056.41 1642
3056.93 1521
3057.46 1613
3057.98 1586
3058.50 1560
3059.02 1540
3059.54 1440
3060.06 1638
3060.58 1759
3061.11 1735
3061.63 1736
3062.15 1676
3062.67 1849
3063.19 1884
3063.71 1720
3064.24 1781
3064.76 1884
3065.28 1881
3065.80 1952
3066.32 2071
3066.85 1940
3067.37 1771
3067.89 1794
3068.41 1863
3068.94 1790
3069.46 1763
3069.98 1618
3070.50 1529
3071.02 1645
3071.55 1599
3072.07 1631
3072.59 1593
3073.12 1674
3073.64 1694
3074.16 1698
3074.68 1702
3075.21 1700
3075.73 1832
3076.25 1792
3076.77 1717
3077.30 1799
3077.82 1812
3078.34 1840
3078.87 1633
3079.39 1685
3079.91 1739
3080.44 1652
3080.96 1592
3081.48 1759
3082.01 1778
3082.53 1902
3083.05 1782
3083.58 1607
3084.10 1657
3084.62 1556
3085.15 1592
3085.67 1587
3086.20 1663
3086.72 1742
3087.24 1780
3087.77 1865
3088.29 1652
3088.81 1704
3089.34 1817
3089.86 1749
3090.39 1787
3090.91 1779
3091.44 1733
3091.96 1634
3092.48 1701
3093.01 1852
3093.53 1798
3094.06 1694
3094.58 1721
3095.11 1637
3095.63 1592
3096.16 1600
3096.68 1701
3097.20 1899
3097.73 1971
3098.25 2083
3098.78 2367
3099.30 2390
3099.83 2353
3100.35 2720
3100.88 3142
3101.40 3115
3101.93 2978
3102.45 2850
3102.98 2970
3103.50 2891
3104.03 2914
3104.55 2766
3105.08 2469
3105.61 2210
3106.13 2136
3106.66 2284
3107.18 2104
3107.71 2193
3108.23 2240
3108.76 2213
3109.28 2150
3109.81 2279
3110.34 2301
3110.86 2288
3111.39 2385
3111.91 2169
3112.44 1900
3112.97 2143
3113.49 2113
3114.02 1953
3114.54 1985
3115.07 1660
3115.60 1775
3116.12 1710
3116.65 1661
3117.18 1603
3117.70 1627
3118.23 1675
3118.75 1654
3119.28 1606
3119.81 1618
3120.33 1779
3120.86 1768
3121.39 1676
3121.91 1811
3122.44 1719
3122.97 1646
3123.50 1847
3124.02 1726
3124.55 1734
3125.08 1674
3125.60 1713
3126.13 1694
3126.66 1693
3127.19 1859
3127.71 2022
3128.24 2038
3128.77 2156
3129.29 2181
3129.82 2397
3130.35 2407
3130.88 2377
3131.40 2332
3131.93 2554
3132.46 2569
3132.99 2385
3133.52 2313
3134.04 2379
3134.57 2319
3135.10 2076
3135.63 2084
3136.15 2009
3136.68 2022
3137.21 2070
3137.74 1910
3138.27 1860
3138.80 1757
3139.32 1714
3139.85 1837
3140.38 1863
3140.91 1905
3141.44 1865
3141.97 1981
3142.49 1855
3143.02 1773
3143.55 2033
3144.08 2100
3144.61 1865
3145.14 1827
3145.67 1926
3146.19 1857
3146.72 1818
3147.25 1838
3147.78 1741
3148.31 1723
3148.84 1755
3149.37 1751
3149.90 1687
3150.43 1733
3150.96 1582
3151.49 1802
3152.01 1778
3152.54 1659
3153.07 1632
3153.60 1772
3154.13 1729
3154.66 1712
3155.19 1761
3155.72 1690
3156.25 1783
3156.78 1732
3157.31 1701
3157.84 1649
3158.37 1779
3158.90 1754
3159.43 1562
3159.96 1529
3160.49 1661
3161.02 1633
3161.55 1644
3162.08 1538
3162.61 1736
3163.14 1768
3163.67 1650
3164.20 1717
3164.73 1694
3165.26 1572
3165.79 1589
3166.32 1682
3166.85 1584
3167.38 1690
3167.91 1450
3168.45 1583
3168.98 1717
3169.51 1666
3170.04 1625
3170.57 1870
3171.10 1930
3171.63 1804
3172.16 1888
3172.69 1936
3173.22 1787
3173.75 1863
3174.29 1899
3174.82 1924
3175.35 1870
3175.88 1823
3176.41 1806
3176.94 1726
3177.47 1649
3178.01 1715
3178.54 1752
3179.07 1669
3179.60 1693
3180.13 1659
3180.66 1747
3181.20 1755
3181.73 1718
3182.26 1574
3182.79 1449
3183.32 1660
3183.86 1605
3184.39 1571
3184.92 1721
3185.45 1660
3185.98 1610
3186.52 1635
3187.05 1586
3187.58 1588
3188.11 1580
3188.64 1755
3189.18 1552
3189.71 1566
3190.24 1593
3190.77 1640
3191.31 1705
3191.84 1832
3192.37 1924
3192.91 1799
3193.44 1727
3193.97 1696
3194.50 1870
3195.04 1859
3195.57 1718
3196.10 1743
3196.64 1753
3197.17 1851
3197.70 1788
3198.24 1714
3198.77 1687
3199.30 1629
3199.84 1625
3200.37 1771
3200.90 1786
3201.44 1666
3201.97 1813
3202.50 1719
3203.04 1719
3203.57 1616
3204.10 1505
3204.64 1640
3205.17 1608
3205.70 1559
3206.24 1448
3206.77 1389
3207.31 1477
3207.84 1576
3208.37 1473
3208.91 1508
3209.44 1500
3209.98 1522
3210.51 1643
3211.05 1565
3211.58 1535
3212.11 1548
3212.65 1543
3213.18 1436
3213.72 1569
3214.25 1583
3214.79 1578
3215.32 1494
3215.86 1572
3216.39 1612
3216.93 1549
3217.46 1489
3217.99 1580
3218.53 1558
3219.06 1703
3219.60 1661
3220.13 1704
3220.67 1627
3221.20 1617
3221.74 1554
3222.28 1621
3222.81 1740
3223.35 1544
3223.88 1581
3224.42 1624
3224.95 1645
3225.49 1619
3226.02 1598
3226.56 1699
3227.09 1662
3227.63 1525
3228.17 1568
3228.70 1565
3229.24 1600
3229.77 1512
3230.31 1587
3230.84 1437
3231.38 1420
3231.92 1421
3232.45 1495
3232.99 1540
3233.52 1590
3234.06 1393
3234.60 1607
3235.13 1644
3235.67 1653
3236.21 1543
3236.74 1610
3237.28 1557
3237.82 1537
3238.35 1570
3238.89 1414
3239.42 1401
3239.96 1459
3240.50 1453
3241.03 1519
3241.57 1601
3242.11 1590
3242.65 1577
3243.18 1631
3243.72 1549
3244.26 1628
3244.79 1659
3245.33 1696
3245.87 1534
3246.40 1527
3246.94 1573
3247.48 1512
3248.02 1487
3248.55 1656
3249.09 1582
3249.63 1574
3250.17 1554
3250.70 1578
3251.24 1520
3251.78 1589
3252.32 1530
3252.85 1617
3253.39 1573
3253.93 1384
3254.47 1545
3255.01 1661
3255.54 1703
3256.08 1711
3256.62 1684
3257.16 1623
3257.70 1733
3258.23 1952
3258.77 2085
3259.31 1976
3259.85 2136
3260.39 2299
3260.93 2290
3261.46 2145
3262.00 2139
3262.54 2165
3263.08 2342
3263.62 2212
3264.16 2412
3264.70 2645
3265.23 2658
3265.77 2440
3266.31 2286
3266.85 2239
3267.39 2368
3267.93 2427
3268.47 2111
3269.01 1849
3269.55 1815
3270.09 1739
3270.62 1783
3271.16 1665
3271.70 1692
3272.24 1513
3272.78 1586
3273.32 1666
3273.86 1674
3274.40 1711
3274.94 1874
3275.48 1722
3276.02 1814
3276.56 1750
3277.10 1758
3277.64 1856
3278.18 1920
3278.72 1771
3279.26 1739
3279.80 1866
3280.34 1886
3280.88 1838
3281.42 1805
3281.96 1991
3282.50 1903
3283.04 1648
3283.58 1617
3284.12 1692
3284.66 1786
3285.20 1730
3285.74 1763
3286.28 1849
3286.82 1819
3287.36 1743
3287.90 1941
3288.44 1848
3288.98 1789
3289.53 1900
3290.07 1929
3290.61 1909
3291.15 1932
3291.69 2023
3292.23 2154
3292.77 2076
3293.31 2032
3293.85 2005
3294.39 1936
3294.94 2005
3295.48 1996
3296.02 1850
3296.56 1874
3297.10 1891
3297.64 1846
3298.18 1827
3298.72 1839
3299.27 1824
3299.81 1740
3300.35 1734
3300.89 1672
3301.43 1638
3301.97 1682
3302.52 1677
3303.06 1570
3303.60 1670
3304.14 1864
3304.68 1728
3305.23 1726
3305.77 1666
3306.31 1663
3306.85 1799
3307.40 1659
3307.94 1672
3308.48 1680
3309.02 1714
3309.56 1687
3310.11 1778
3310.65 1828
3311.19 1985
3311.73 1999
3312.28 2037
3312.82 2131
3313.36 2160
3313.91 2253
3314.45 2288
3314.99 2217
3315.53 2294
3316.08 2280
3316.62 2211
3317.16 2114
3317.71 1897
3318.25 1912
3318.79 1848
3319.34 1825
3319.88 1828
3320.42 1737
3320.97 1851
3321.51 1695
3322.05 1762
3322.60 1712
3323.14 1794
3323.68 1753
3324.23 1716
3324.77 1748
3325.31 1882
3325.86 1801
3326.40 1714
3326.95 1648
3327.49 1660
3328.03 1599
3328.58 1442
3329.12 1572
3329.66 1683
3330.21 1654
3330.75 1814
3331.30 1554
3331.84 1556
3332.39 1658
3332.93 1635
3333.47 1734
3334.02 1702
3334.56 1784
3335.11 1721
3335.65 1584
3336.20 1769
3336.74 1819
3337.29 1774
3337.83 1659
3338.38 1853
3338.92 1727
3339.47 1621
3340.01 1522
3340.56 1616
3341.10 1780
3341.65 1640
3342.19 1717
3342.74 1774
3343.28 1645
3343.83 1676
3344.37 1727
3344.92 1677
3345.46 1594
3346.01 1573
3346.55 1671
3347.10 1792
3347.64 1616
3348.19 1559
3348.73 1502
3349.28 1623
3349.83 1704
3350.37 1613
3350.92 1654
3351.46 1687
3352.01 1580
3352.56 1713
3353.10 1765
3353.65 1966
3354.19 1740
3354.74 1803
3355.29 1822
3355.83 1935
3356.38 1947
3356.92 1908
3357.47 1932
3358.02 1742
3358.56 2067
3359.11 2063
3359.66 1897
3360.20 1903
3360.75 1855
3361.30 1704
3361.84 1689
3362.39 1625
3362.94 1447
3363.48 1587
3364.03 1520
3364.58 1535
3365.12 1442
3365.67 1551
3366.22 1642
3366.77 1534
3367.31 1449
3367.86 1519
3368.41 1419
3368.95 1448
3369.50 1503
3370.05 1504
3370.60 1408
3371.14 1367
3371.69 1621
3372.24 1506
3372.79 1486
3373.33 1560
3373.88 1445
3374.43 1460
3374.98 1517
3375.52 1563
3376.07 1548
3376.62 1418
3377.17 1457
3377.72 1523
3378.26 1447
3378.81 1543
3379.36 1481
3379.91 1417
3380.46 1396
3381.01 1578
3381.55 1596
3382.10 1502
3382.65 1347
3383.20 1392
3383.75 1516
3384.30 1552
3384.84 1608
3385.39 1552
3385.94 1580
3386.49 1670
3387.04 1677
3387.59 1684
3388.14 1550
3388.69 1602
3389.23 1743
3389.78 1538
3390.33 1514
3390.88 1425
3391.43 1478
3391.98 1698
3392.53 1554
3393.08 1510
3393.63 1519
3394.18 1489
3394.73 1511
3395.28 1332
3395.82 1389
3396.37 1538
3396.92 1420
3397.47 1471
3398.02 1520
3398.57 1372
3399.12 1373
3399.67 1355
3400.22 1487
3400.77 1581
3401.32 1674
3401.87 1608
3402.42 1519
3402.97 1578
3403.52 1488
3404.07 1462
3404.62 1473
3405.17 1555
3405.72 1514
3406.27 1466
3406.82 1419
3407.37 1466
3407.92 1332
3408.47 1254
3409.02 1396
3409.58 1484
3410.13 1452
3410.68 1463
3411.23 1487
3411.78 1418
3412.33 1433
3412.88 1396
3413.43 1488
3413.98 1621
3414.53 1463
3415.08 1486
3415.63 1494
3416.19 1526
3416.74 1498
3417.29 1493
3417.84 1618
3418.39 1510
3418.94 1440
3419.49 1641
3420.04 1631
3420.60 1471
3421.15 1363
3421.70 1379
3422.25 1423
3422.80 1459
3423.35 1479
3423.91 1455
3424.46 1429
3425.01 1488
3425.56 1451
3426.11 1582
3426.66 1512
3427.22 1574
3427.77 1523
3428.32 1476
3428.87 1520
3429.42 1487
3429.98 1336
3430.53 1412
3431.08 1443
3431.63 1445
3432.19 1357
3432.74 1383
3433.29 1491
3433.84 1408
3434.40 1498
3434.95 1480
3435.50 1381
3436.05 1427
3436.61 1563
3437.16 1450
3437.71 1471
3438.27 1621
3438.82 1581
3439.37 1496
3439.92 1498
3440.48 1367
3441.03 1425
3441.58 1362
3442.14 1484
3442.69 1642
3443.24 1541
3443.80 1607
3444.35 1503
3444.90 1432
3445.46 1433
3446.01 1362
3446.56 1418
3447.12 1481
3447.67 1433
3448.23 1436
3448.78 1470
3449.33 1509
3449.89 1368
3450.44 1415
3450.99 1464
3451.55 1386
3452.10 1470
3452.66 1503
3453.21 1438
3453.76 1428
3454.32 1532
3454.87 1436
3455.43 1359
3455.98 1529
3456.54 1366
3457.09 1252
3457.64 1334
3458.20 1362
3458.75 1378
3459.31 1462
3459.86 1431
3460.42 1380
3460.97 1325
3461.53 1257
3462.08 1323
3462.64 1389
3463.19 1404
3463.75 1408
3464.30 1392
3464.86 1329
3465.41 1450
3465.97 1438
3466.52 1436
3467.08 1630
3467.63 1564
3468.19 1537
3468.74 1584
3469.30 1587
3469.85 1573
3470.41 1531
3470.96 1680
3471.52 1490
3472.08 1614
3472.63 1578
3473.19 1621
3473.74 1566
3474.30 1659
3474.85 1550
3475.41 1559
3475.97 1620
3476.52 1620
3477.08 1721
3477.63 1637
3478.19 1662
3478.75 1693
3479.30 1596
3479.86 1620
3480.41 1531
3480.97 1704
3481.53 1595
3482.08 1704
3482.64 1594
3483.20 1627
3483.75 1657
3484.31 1558
3484.87 1650
3485.42 1836
3485.98 2009
3486.54 2012
3487.09 1997
3487.65 2108
3488.21 2202
3488.76 2453
3489.32 2314
3489.88 2380
3490.43 2708
3490.99 2736
3491.55 2580
3492.11 2691
3492.66 2682
3493.22 2553
3493.78 2549
3494.34 2618
3494.89 2565
3495.45 2621
3496.01 2503
3496.57 2638
3497.12 2653
3497.68 2627
3498.24 2694
3498.80 2795
3499.35 2686
3499.91 2472
3500.47 2396
3501.03 2454
3501.59 2313
3502.14 2328
3502.70 2231
3503.26 2350
3503.82 2089
3504.38 1990
3504.93 2130
3505.49 2138
3506.05 2126
3506.61 1976
3507.17 2003
3507.73 2058
3508.28 1901
3508.84 2036
3509.40 2056
3509.96 1959
3510.52 1879
3511.08 1916
3511.64 1961
3512.20 2026
3512.75 2086
3513.31 2121
3513.87 1905
3514.43 1973
3514.99 2112
3515.55 2015
3516.11 2053
3516.67 2030
3517.23 2158
3517.79 2152
3518.34 2043
3518.90 2146
3519.46 1976
3520.02 1933
3520.58 2038
3521.14 2000
3521.70 1852
3522.26 1762
3522.82 1847
3523.38 1795
3523.94 1824
3524.50 1767
3525.06 1677
3525.62 1761
3526.18 1714
3526.74 1717
3527.30 1565
3527.86 1645
3528.42 1772
3528.98 1659
3529.54 1576
3530.10 1606
3530.66 1618
3531.22 1767
3531.78 1758
3532.34 1722
3532.90 1688
3533.46 1802
3534.02 1628
3534.58 1744
3535.14 1829
3535.71 1764
3536.27 1805
3536.83 1852
3537.39 2029
3537.95 2022
3538.51 1951
3539.07 2249
3539.63 2395
3540.19 2543
3540.75 2507
3541.31 2572
3541.88 2607
3542.44 2517
3543.00 2523
3543.56 2253
3544.12 2296
3544.68 2229
3545.24 2078
3545.80 1964
3546.37 1730
3546.93 1875
3547.49 1811
3548.05 1832
3548.61 1705
3549.17 1747
3549.74 1780
3550.30 1712
3550.86 1536
3551.42 1581
3551.98 1704
3552.55 1813
3553.11 1613
3553.67 1709
3554.23 1715
3554.79 1665
3555.36 1658
3555.92 1607
3556.48 1627
3557.04 1685
3557.61 1528
3558.17 1543
3558.73 1595
3559.29 1471
3559.86 1577
3560.42 1566
3560.98 1497
3561.54 1436
3562.11 1624
3562.67 1758
3563.23 1521
3563.80 1513
3564.36 1486
3564.92 1679
3565.48 1640
3566.05 1423
3566.61 1535
3567.17 1484
3567.74 1488
3568.30 1440
3568.86 1520
3569.43 1383
3569.99 1423
3570.55 1395
3571.12 1562
3571.68 1546
3572.24 1423
3572.81 1597
3573.37 1603
3573.94 1560
3574.50 1495
3575.06 1405
3575.63 1522
3576.19 1601
3576.75 1511
3577.32 1434
3577.88 1446
3578.45 1526
3579.01 1423
3579.57 1545
3580.14 1464
3580.70 1496
3581.27 1536
3581.83 1590
3582.40 1480
3582.96 1511
3583.53 1463
3584.09 1286
3584.65 1356
3585.22 1383
3585.78 1311
3586.35 1429
3586.91 1505
3587.48 1377
3588.04 1430
3588.61 1434
3589.17 1504
3589.74 1444
3590.30 1398
3590.87 1540
3591.43 1480
3592.00 1603
3592.56 1462
3593.13 1475
3593.69 1490
3594.26 1424
3594.82 1509
3595.39 1544
3595.95 1566
3596.52 1368
3597.09 1533
3597.65 1570
3598.22 1475
3598.78 1525
3599.35 1512
3599.91 1641
3600.48 1579
3601.05 1453
3601.61 1416
3602.18 1516
3602.74 1462
3603.31 1477
3603.88 1519
3604.44 1449
3605.01 1496
3605.57 1477
3606.14 1485
3606.71 1461
3607.27 1432
3607.84 1533
3608.41 1550
3608.97 1671
3609.54 1618
3610.10 1762
3610.67 2136
3611.24 2309
3611.80 2702
3612.37 3045
3612.94 3473
3613.51 3891
3614.07 4244
3614.64 4583
3615.21 4981
3615.77 5137
3616.34 5331
3616.91 5511
3617.47 5297
3618.04 5079
3618.61 4773
3619.18 4268
3619.74 3825
3620.31 3495
3620.88 2987
3621.45 2597
3622.01 2259
3622.58 1984
3623.15 1857
3623.72 1714
3624.28 1639
3624.85 1589
3625.42 1820
3625.99 1658
3626.55 1572
3627.12 1337
3627.69 1348
3628.26 1451
3628.83 1469
3629.39 1501
3629.96 1601
3630.53 1487
3631.10 1532
3631.67 1499
3632.24 1461
3632.80 1423
3633.37 1512
3633.94 1596
3634.51 1643
3635.08 1645
3635.65 1683
3636.21 1559
3636.78 1763
3637.35 1681
3637.92 1585
3638.49 1758
3639.06 1878
3639.63 1846
3640.20 1811
3640.76 1794
3641.33 1950
3641.90 1770
3642.47 1907
3643.04 1802
3643.61 1886
3644.18 1836
3644.75 1937
3645.32 1964
3645.89 1828
3646.46 1859
3647.03 1877
3647.60 1848
3648.17 1947
3648.74 2036
3649.30 1851
3649.87 1884
3650.44 1888
3651.01 1797
3651.58 1803
3652.15 1830
3652.72 1868
3653.29 1965
3653.86 2135
3654.43 1936
3655.00 1914
3655.57 1907
3656.14 1931
3656.71 1783
3657.28 1863
3657.85 1836
3658.42 1713
3659.00 1720
3659.57 1765
3660.14 1729
3660.71 1671
3661.28 1705
3661.85 1693
3662.42 1621
3662.99 1896
3663.56 1850
3664.13 1685
3664.70 1764
3665.27 1755
3665.84 1840
3666.41 1845
3666.99 1781
3667.56 1758
3668.13 1786
3668.70 1604
3669.27 1735
3669.84 1662
3670.41 1584
3670.98 1574
3671.55 1613
3672.13 1598
3672.70 1604
3673.27 1490
3673.84 1650
3674.41 1657
3674.98 1620
3675.56 1465
3676.13 1422
3676.70 1663
3677.27 1612
3677.84 1485
3678.41 1576
3678.99 1607
3679.56 1608
3680.13 1549
3680.70 1543
3681.27 1720
3681.85 1445
3682.42 1413
3682.99 1405
3683.56 1360
3684.14 1394
3684.71 1449
3685.28 1499
3685.85 1459
3686.43 1427
3687.00 1468
3687.57 1407
3688.14 1502
3688.72 1654
3689.29 1635
3689.86 1576
3690.43 1463
3691.01 1458
3691.58 1528
3692.15 1562
3692.73 1579
3693.30 1484
3693.87 1610
3694.45 1596
3695.02 1383
3695.59 1531
3696.17 1509
3696.74 1582
3697.31 1420
3697.89 1414
3698.46 1563
3699.03 1656
3699.61 1497
3700.18 1515
3700.75 1380
3701.33 1364
3701.90 1496
3702.47 1443
3703.05 1377
3703.62 1383
3704.20 1592
3704.77 1523
3705.34 1622
3705.92 1541
3706.49 1652
3707.07 1531
3707.64 1546
3708.22 1535
3708.79 1622
3709.36 1653
3709.94 1517
3710.51 1585
3711.09 1554
3711.66 1610
3712.24 1502
3712.81 1475
3713.38 1624
3713.96 1609
3714.53 1502
3715.11 1460
3715.68 1465
3716.26 1537
3716.83 1408
3717.41 1318
3717.98 1533
3718.56 1428
3719.13 1347
3719.71 1620
3720.28 1662
3720.86 1354
3721.43 1356
3722.01 1378
3722.58 1357
3723.16 1396
3723.74 1478
3724.31 1590
3724.89 1619
3725.46 1645
3726.04 1524
3726.61 1644
3727.19 1747
3727.76 1891
3728.34 1976
3728.92 1963
3729.49 2025
3730.07 2181
3730.64 2205
3731.22 2010
3731.80 1907
3732.37 2016
3732.95 2164
3733.52 2104
3734.10 1968
3734.68 1840
3735.25 1803
3735.83 1734
3736.41 1761
3736.98 1558
3737.56 1488
3738.14 1402
3738.71 1525
3739.29 1420
3739.87 1291
3740.44 1311
3741.02 1377
3741.60 1388
3742.17 1288
3742.75 1406
3743.33 1456
3743.90 1406
3744.48 1489
3745.06 1378
3745.63 1263
3746.21 1269
3746.79 1340
3747.37 1468
3747.94 1382
3748.52 1359
3749.10 1502
3749.68 1301
3750.25 1420
3750.83 1395
3751.41 1481
3751.99 1294
3752.56 1344
3753.14 1351
3753.72 1544
3754.30 1577
3754.87 1533
3755.45 1570
3756.03 1539
3756.61 1404
3757.19 1423
3757.76 1568
3758.34 1631
3758.92 1659
3759.50 1592
3760.08 1636
3760.66 1587
3761.23 1679
3761.81 1602
3762.39 1434
3762.97 1367
3763.55 1462
3764.13 1424
3764.70 1445
3765.28 1400
3765.86 1330
3766.44 1298
3767.02 1395
3767.60 1408
3768.18 1493
3768.76 1580
3769.33 1514
3769.91 1432
3770.49 1516
3771.07 1416
3771.65 1330
3772.23 1422
3772.81 1431
3773.39 1397
3773.97 1427
3774.55 1348
3775.13 1384
3775.71 1353
3776.29 1354
3776.86 1386
3777.44 1339
3778.02 1402
3778.60 1377
3779.18 1398
3779.76 1381
3780.34 1475
3780.92 1494
3781.50 1455
3782.08 1329
3782.66 1327
3783.24 1438
3783.82 1463
3784.40 1392
3784.98 1465
3785.56 1420
3786.14 1436
3786.72 1371
3787.30 1578
3787.88 1569
3788.46 1467
3789.05 1441
3789.63 1481
3790.21 1423
3790.79 1429
3791.37 1466
3791.95 1499
3792.53 1675
3793.11 1531
3793.69 1464
3794.27 1451
3794.85 1418
3795.43 1473
3796.01 1590
3796.60 1566
3797.18 1572
3797.76 1683
3798.34 1700
3798.92 1736
3799.50 1666
3800.08 1763
3800.66 1663
3801.25 1703
3801.83 1686
3802.41 1676
3802.99 1665
3803.57 1539
3804.15 1504
3804.73 1535
3805.32 1620
3805.90 1691
3806.48 1664
3807.06 1635
3807.64 1609
3808.23 1564
3808.81 1581
3809.39 1643
3809.97 1727
3810.55 1713
3811.14 1744
3811.72 1800
3812.30 1757
3812.88 1790
3813.46 1658
3814.05 1599
3814.63 1887
3815.21 1843
3815.79 1859
3816.38 1791
3816.96 1746
3817.54 1619
3818.12 1454
3818.71 1451
3819.29 1411
3819.87 1508
3820.46 1517
3821.04 1559
3821.62 1464
3822.20 1480
3822.79 1482
3823.37 1476
3823.95 1500
3824.54 1478
3825.12 1385
3825.70 1450
3826.29 1489
3826.87 1568
3827.45 1495
3828.04 1379
3828.62 1501
3829.20 1515
3829.79 1472
3830.37 1552
3830.96 1386
3831.54 1411
3832.12 1507
3832.71 1496
3833.29 1504
3833.87 1536
3834.46 1491
3835.04 1624
3835.63 1554
3836.21 1489
3836.79 1497
3837.38 1439
3837.96 1475
3838.55 1527
3839.13 1483
3839.72 1484
3840.30 1515
3840.88 1478
3841.47 1492
3842.05 1434
3842.64 1453
3843.22 1501
3843.81 1511
3844.39 1553
3844.98 1487
3845.56 1465
3846.15 1488
3846.73 1337
3847.32 1384
3847.90 1457
3848.49 1365
3849.07 1520
3849.66 1537
3850.24 1413
3850.83 1461
3851.41 1483
3852.00 1564
3852.58 1696
3853.17 1668
3853.75 1750
3854.34 1827
3854.92 2193
3855.51 2469
3856.09 2703
3856.68 3082
3857.27 3149
3857.85 3548
3858.44 3739
3859.02 3626
3859.61 3684
3860.20 3979
3860.78 4215
3861.37 3991
3861.95 3944
3862.54 3994
3863.13 3754
3863.71 3539
3864.30 3402
3864.88 3201
3865.47 2936
3866.06 2787
3866.64 2475
3867.23 2485
3867.82 2381
3868.40 2094
3868.99 2161
3869.58 2114
3870.16 2111
3870.75 1988
3871.34 2029
3871.92 2199
3872.51 2176
3873.10 2135
3873.68 2125
3874.27 2392
3874.86 2279
3875.44 2288
3876.03 2113
3876.62 2174
3877.21 2106
3877.79 1931
3878.38 1895
3878.97 1682
3879.55 1858
3880.14 1858
3880.73 1765
3881.32 1662
3881.90 1662
3882.49 1772
3883.08 1939
3883.67 2004
3884.25 1924
3884.84 1962
3885.43 1737
3886.02 1664
3886.61 1767
3887.19 1903
3887.78 1801
3888.37 1682
3888.96 1726
3889.55 1813
3890.13 1757
3890.72 1736
3891.31 1657
3891.90 1723
3892.49 1629
3893.08 1538
3893.66 1661
3894.25 1545
3894.84 1621
3895.43 1698
3896.02 1642
3896.61 1627
3897.20 1574
3897.78 1601
3898.37 1639
3898.96 1703
3899.55 1677
3900.14 1605
3900.73 1805
3901.32 1691
3901.91 1548
3902.50 1493
3903.09 1467
3903.67 1627
3904.26 1493
3904.85 1499
3905.44 1335
3906.03 1494
3906.62 1353
3907.21 1376
3907.80 1330
3908.39 1427
3908.98 1421
3909.57 1540
3910.16 1449
3910.75 1266
3911.34 1419
3911.93 1364
3912.52 1411
3913.11 1397
3913.70 1436
3914.29 1499
3914.88 1471
3915.47 1313
3916.06 1342
3916.65 1320
3917.24 1357
3917.83 1347
3918.42 1514
3919.01 1579
3919.60 1513
3920.19 1598
3920.78 1449
3921.37 1533
3921.96 1602
3922.55 1475
3923.14 1556
3923.73 1674
3924.32 1474
3924.92 1540
3925.51 1355
3926.10 1333
3926.69 1471
3927.28 1422
3927.87 1336
3928.46 1513
3929.05 1367
3929.64 1426
3930.23 1563
3930.83 1342
3931.42 1324
3932.01 1233
3932.60 1379
3933.19 1358
3933.78 1402
3934.37 1517
3934.97 1600
3935.56 1458
3936.15 1472
3936.74 1418
3937.33 1453
3937.92 1437
3938.52 1454
3939.11 1505
3939.70 1478
3940.29 1451
3940.88 1391
3941.48 1420
3942.07 1402
3942.66 1384
3943.25 1245
3943.84 1285
3944.44 1437
3945.03 1484
3945.62 1505
3946.21 1463
3946.81 1283
3947.40 1311
3947.99 1283
3948.58 1259
3949.18 1299
3949.77 1424
3950.36 1413
3950.95 1298
3951.55 1419
3952.14 1471
3952.73 1517
3953.33 1343
3953.92 1362
3954.51 1453
3955.10 1428
3955.70 1383
3956.29 1386
3956.88 1330
3957.48 1228
3958.07 1395
3958.66 1408
3959.26 1186
3959.85 1286
3960.44 1381
3961.04 1250
3961.63 1267
3962.23 1237
3962.82 1212
3963.41 1195
3964.01 1310
3964.60 1231
3965.19 1237
3965.79 1272
3966.38 1369
3966.98 1321
3967.57 1213
3968.16 1216
3968.76 1351
3969.35 1348
3969.95 1254
3970.54 1375
3971.13 1366
3971.73 1444
3972.32 1269
3972.92 1247
3973.51 1330
3974.11 1320
3974.70 1427
3975.30 1302
3975.89 1334
3976.48 1369
3977.08 1361
3977.67 1243
3978.27 1366
3978.86 1428
3979.46 1318
3980.05 1437
3980.65 1297
3981.24 1262
3981.84 1251
3982.43 1271
3983.03 1422
3983.62 1360
3984.22 1373
3984.81 1519
3985.41 1283
3986.01 1343
3986.60 1354
3987.20 1380
3987.79 1316
3988.39 1274
3988.98 1231
3989.58 1295
3990.17 1424
3990.77 1490
3991.37 1496
3991.96 1483
3992.56 1347
3993.15 1386
3993.75 1448
3994.35 1450
3994.94 1553
3995.54 1530
3996.13 1701
3996.73 1719
3997.33 1673
3997.92 1748
3998.52 1720
3999.12 1621
3999.71 1763
4000.31 1863
4000.90 1796
4001.50 1682
4002.10 1577
4002.69 1475
4003.29 1472
4003.89 1471
4004.48 1489
4005.08 1645
4005.68 1612
4006.28 1462
4006.87 1372
4007.47 1360
4008.07 1361
4008.66 1343
4009.26 1535
4009.86 1477
4010.45 1465
4011.05 1546
4011.65 1656
4012.25 1561
4012.84 1512
4013.44 1582
4014.04 1567
4014.64 1661
4015.23 1621
4015.83 1630
4016.43 1569
4017.03 1674
4017.62 1627
4018.22 1568
4018.82 1558
4019.42 1447
4020.02 1409
4020.61 1498
4021.21 1445
4021.81 1401
4022.41 1513
4023.01 1482
4023.60 1442
4024.20 1558
4024.80 1470
4025.40 1555
4026.00 1541
4026.60 1579
4027.19 1611
4027.79 1503
4028.39 1577
4028.99 1527
4029.59 1462
4030.19 1428
4030.79 1529
4031.39 1395
4031.98 1340
4032.58 1281
4033.18 1445
4033.78 1343
4034.38 1234
4034.98 1235
4035.58 1319
4036.18 1202
4036.78 1193
4037.38 1185
4037.97 1183
4038.57 1264
4039.17 1301
4039.77 1310
4040.37 1403
4040.97 1293
4041.57 1283
4042.17 1367
4042.77 1259
4043.37 1237
4043.97 1310
4044.57 1410
4045.17 1337
4045.77 1306
4046.37 1307
4046.97 1330
4047.57 1311
4048.17 1403
4048.77 1321
4049.37 1314
4049.97 1297
4050.57 1396
4051.17 1385
4051.77 1283
4052.37 1195
4052.97 1308
4053.57 1340
4054.17 1272
4054.77 1266
4055.37 1248
4055.97 1220
4056.57 1282
4057.17 1197
4057.78 1227
4058.38 1324
4058.98 1254
4059.58 1214
4060.18 1194
4060.78 1272
4061.38 1350
4061.98 1341
4062.58 1171
4063.18 1345
4063.79 1336
4064.39 1222
4064.99 1196
4065.59 1265
4066.19 1247
4066.79 1108
4067.39 1141
4067.99 1182
4068.60 1235
4069.20 1259
4069.80 1060
4070.40 1243
4071.00 1169
4071.60 1166
4072.21 1328
4072.81 1319
4073.41 1275
4074.01 1214
4074.61 1248
4075.22 1195
4075.82 1269
4076.42 1316
4077.02 1492
4077.62 1326
4078.23 1273
4078.83 1219
4079.43 1286
4080.03 1203
4080.64 1277
4081.24 1233
4081.84 1306
4082.44 1136
4083.05 1197
4083.65 1195
4084.25 1148
4084.85 1295
4085.46 1129
4086.06 1111
4086.66 1410
4087.27 1182
4087.87 1193
4088.47 1167
4089.07 1183
4089.68 1113
4090.28 1108
4090.88 1188
4091.49 1190
4092.09 1089
4092.69 1191
4093.30 1227
4093.90 1135
4094.50 1084
4095.11 1182
4095.71 1202
4096.31 1139
4096.92 1193
4097.52 1294
4098.13 1231
4098.73 1201
4099.33 1175
4099.94 1172
4100.54 1124
4101.15 1102
4101.75 1186
4102.35 1122
4102.96 1109
4103.56 1092
4104.17 1207
4104.77 1294
4105.37 1061
4105.98 1227
4106.58 1169
4107.19 1127
4107.79 1232
4108.40 1119
4109.00 1085
4109.61 1100
4110.21 1102
4110.81 1080
4111.42 1102
4112.02 1164
4112.63 1240
4113.23 1278
4113.84 1207
4114.44 1148
4115.05 1159
4115.65 1260
4116.26 1242
4116.86 1117
4117.47 1129
4118.07 1248
4118.68 1197
4119.28 1175
4119.89 1177
4120.49 1251
4121.10 1197
4121.71 1198
4122.31 1069
4122.92 1080
4123.52 1139
4124.13 1076
4124.73 1095
4125.34 1103
4125.95 1125
4126.55 1182
4127.16 1191
4127.76 1250
4128.37 1216
4128.97 1233
4129.58 1111
4130.19 1170
4130.79 1178
4131.40 1300
4132.01 1271
4132.61 1253
4133.22 1305
4133.82 1345
4134.43 1303
4135.04 1410
4135.64 1356
4136.25 1377
4136.86 1409
4137.46 1462
4138.07 1295
4138.68 1339
4139.28 1355
4139.89 1399
4140.50 1327
4141.10 1251
4141.71 1305
4142.32 1353
4142.92 1237
4143.53 1248
4144.14 1205
4144.75 1214
4145.35 1216
4145.96 1183
4146.57 1036
4147.18 1062
4147.78 1104
4148.39 1052
4149.00 1091
4149.61 1055
4150.21 1100
4150.82 1009
4151.43 1009
4152.04 1073
4152.64 1107
4153.25 1153
4153.86 1101
4154.47 1055
4155.07 1084
4155.68 1140
4156.29 1146
4156.90 1085
4157.51 1167
4158.11 1212
4158.72 1168
4159.33 1146
4159.94 1197
4160.55 1099
4161.16 1286
4161.76 1196
4162.37 1260
4162.98 1185
4163.59 1096
4164.20 1169
4164.81 1063
4165.42 1060
4166.02 1085
4166.63 1197
4167.24 1142
4167.85 1123
4168.46 1217
4169.07 1205
4169.68 1123
4170.29 1147
4170.90 1150
4171.50 1250
4172.11 1242
4172.72 1060
4173.33 1022
4173.94 1069
4174.55 1198
4175.16 1237
4175.77 1247
4176.38 1227
4176.99 1210
4177.60 1165
4178.21 1055
4178.82 1114
4179.43 1145
4180.04 1103
4180.65 1131
4181.26 1072
4181.87 1076
4182.48 1182
4183.09 1145
4183.70 1135
4184.31 1063
4184.92 1070
4185.53 1131
4186.14 1001
4186.75 1083
4187.36 1104
4187.97 1124
4188.58 1237
4189.19 1097
4189.80 1186
4190.41 1248
4191.02 1266
4191.63 1200
4192.24 1199
4192.85 1124
4193.46 1120
4194.07 1145
4194.68 1086
4195.30 1027
4195.91 1145
4196.52 1171
4197.13 1147
4197.74 1146
4198.35 1140
4198.96 1059
4199.57 1171
4200.18 1223
4200.79 1301
4201.41 1190
4202.02 1183
4202.63 1329
4203.24 1114
4203.85 1062
4204.46 1160
4205.07 1227
4205.69 1221
4206.30 1146
4206.91 1082
4207.52 1164
4208.13 1197
4208.75 1104
4209.36 1120
4209.97 1098
4210.58 1048
4211.19 1066
4211.80 1162
4212.42 1074
4213.03 1164
4213.64 1260
4214.25 1273
4214.87 1259
4215.48 1374
4216.09 1370
4216.70 1352
4217.32 1429
4217.93 1464
4218.54 1420
4219.15 1722
4219.77 1766
4220.38 1705
4220.99 1684
4221.60 1632
4222.22 1827
4222.83 1824
4223.44 1749
4224.06 1836
4224.67 1779
4225.28 1942
4225.89 2002
4226.51 1888
4227.12 1813
4227.73 1820
4228.35 1812
4228.96 1620
4229.57 1697
4230.19 1699
4230.80 1602
4231.41 1478
4232.03 1567
4232.64 1552
4233.25 1564
4233.87 1399
4234.48 1456
4235.10 1465
4235.71 1374
4236.32 1409
4236.94 1454
4237.55 1438
4238.17 1330
4238.78 1439
4239.39 1429
4240.01 1372
4240.62 1395
4241.24 1316
4241.85 1328
4242.46 1315
4243.08 1363
4243.69 1426
4244.31 1384
4244.92 1338
4245.54 1289
4246.15 1261
4246.77 1334
4247.38 1343
4248.00 1382
4248.61 1374
4249.22 1231
4249.84 1210
4250.45 1156
4251.07 1326
4251.68 1154
4252.30 1216
4252.91 1272
4253.53 1238
4254.14 1219
4254.76 1244
4255.37 1299
4255.99 1299
4256.61 1252
4257.22 1289
4257.84 1246
4258.45 1366
4259.07 1255
4259.68 1232
4260.30 1407
4260.91 1326
4261.53 1286
4262.15 1379
4262.76 1352
4263.38 1340
4263.99 1267
4264.61 1246
4265.22 1340
4265.84 1277
4266.46 1239
4267.07 1291
4267.69 1344
4268.30 1331
4268.92 1341
4269.54 1425
4270.15 1371
4270.77 1334
4271.39 1407
4272.00 1419
4272.62 1467
4273.24 1430
4273.85 1403
4274.47 1541
4275.09 1568
4275.70 1349
4276.32 1452
4276.94 1461
4277.55 1275
4278.17 1322
4278.79 1333
4279.40 1310
4280.02 1211
4280.64 1295
4281.25 1323
4281.87 1208
4282.49 1254
4283.11 1254
4283.72 1205
4284.34 1246
4284.96 1188
4285.58 1164
4286.19 1113
4286.81 1140
4287.43 1271
4288.05 1318
4288.66 1136
4289.28 1084
4289.90 1188
4290.52 1167
4291.13 1140
4291.75 1234
4292.37 1209
4292.99 1174
4293.61 1208
4294.22 1128
4294.84 1357
4295.46 1133
4296.08 1142
4296.70 1113
4297.31 1198
4297.93 1144
4298.55 1096
4299.17 1059
4299.79 1221
4300.41 1227
4301.02 1208
4301.64 1228
4302.26 1160
4302.88 1169
4303.50 1260
4304.12 1189
4304.74 1101
4305.36 1170
4305.97 1183
4306.59 1288
4307.21 1050
4307.83 1188
4308.45 1267
4309.07 1218
4309.69 1169
4310.31 1078
4310.93 1138
4311.55 1267
4312.17 1141
4312.78 1181
4313.40 1108
4314.02 1063
4314.64 1049
4315.26 1085
4315.88 1015
4316.50 997
4317.12 1128
4317.74 1220
4318.36 1219
4318.98 1250
4319.60 1159
4320.22 1138
4320.84 1199
4321.46 1177
4322.08 1156
4322.70 1273
4323.32 1304
4323.94 1311
4324.56 1304
4325.18 1174
4325.80 1142
4326.42 1089
4327.04 1189
4327.66 1202
4328.28 1206
4328.90 1375
4329.52 1138
4330.15 1179
4330.77 1117
4331.39 1157
4332.01 1132
4332.63 1190
4333.25 1160
4333.87 1057
4334.49 1191
4335.11 1203
4335.73 1165
4336.35 1207
4336.98 1258
4337.60 1241
4338.22 1204
4338.84 1370
4339.46 1543
4340.08 1517
4340.70 1523
4341.32 1649
4341.95 1856
4342.57 1963
4343.19 1990
4343.81 2023
4344.43 2144
4345.05 2148
4345.68 2247
4346.30 2120
4346.92 2194
4347.54 2043
4348.16 1804
4348.78 1719
4349.41 1567
4350.03 1439
4350.65 1485
4351.27 1373
4351.89 1236
4352.52 1284
4353.14 1336
4353.76 1280
4354.38 1207
4355.01 1143
4355.63 1280
4356.25 1327
4356.87 1304
4357.50 1344
4358.12 1271
4358.74 1325
4359.36 1270
4359.99 1320
4360.61 1297
4361.23 1351
4361.86 1326
4362.48 1264
4363.10 1284
4363.72 1316
4364.35 1330
4364.97 1320
4365.59 1360
4366.22 1263
4366.84 1236
4367.46 1109
4368.09 1063
4368.71 1172
4369.33 1196
4369.96 1163
4370.58 1215
4371.20 1215
4371.83 1306
4372.45 1293
4373.08 1251
4373.70 1254
4374.32 1293
4374.95 1263
4375.57 1312
4376.19 1229
4376.82 1223
4377.44 1249
4378.07 1324
4378.69 1200
4379.31 1216
4379.94 1290
4380.56 1156
4381.19 1261
4381.81 1217
4382.44 1191
4383.06 1261
4383.68 1287
4384.31 1319
4384.93 1307
4385.56 1307
4386.18 1292
4386.81 1181
4387.43 1112
4388.06 1169
4388.68 1141
4389.31 1162
4389.93 1118
4390.56 1118
4391.18 1165
4391.81 1306
4392.43 1274
4393.06 1251
4393.68 1236
4394.31 1188
4394.93 1242
4395.56 1133
4396.18 1204
4396.81 1274
4397.43 1265
4398.06 1243
4398.68 1272
4399.31 1272
4399.94 1255
4400.56 1090
4401.19 1232
4401.81 1317
4402.44 1309
4403.06 1360
4403.69 1398
4404.32 1431
4404.94 1403
4405.57 1546
4406.19 1458
4406.82 1365
4407.45 1441
4408.07 1344
4408.70 1310
4409.33 1301
4409.95 1271
4410.58 1285
4411.20 1355
4411.83 1335
4412.46 1181
4413.08 1295
4413.71 1211
4414.34 1116
4414.96 1222
4415.59 1207
4416.22 1270
4416.84 1193
4417.47 1085
4418.10 1257
4418.73 1331
4419.35 1197
4419.98 1130
4420.61 1220
4421.23 1157
4421.86 1150
4422.49 1098
4423.11 1161
4423.74 1203
4424.37 1173
4425.00 1215
4425.62 1181
4426.25 1147
4426.88 1155
4427.51 1158
4428.13 1288
4428.76 1312
4429.39 1354
4430.02 1286
4430.65 1186
4431.27 1124
4431.90 1111
4432.53 1233
4433.16 1162
4433.79 1150
4434.41 1135
4435.04 1186
4435.67 1198
4436.30 1149
4436.93 1172
4437.55 1207
4438.18 1232
4438.81 1246
4439.44 1133
4440.07 1121
4440.70 1115
4441.32 1071
4441.95 1155
4442.58 1130
4443.21 1168
4443.84 1276
4444.47 1232
4445.10 1174
4445.73 1195
4446.35 1219
4446.98 1104
4447.61 1056
4448.24 1162
4448.87 1118
4449.50 1127
4450.13 1136
4450.76 1193
4451.39 1189
4452.02 1135
4452.65 1220
4453.28 1144
4453.91 1123
4454.53 1167
4455.16 1068
4455.79 1094
4456.42 1112
4457.05 1160
4457.68 978
4458.31 956
4458.94 1147
4459.57 1157
4460.20 1252
4460.83 1250
4461.46 1109
4462.09 1017
4462.72 1116
4463.35 1204
4463.98 1220
4464.61 1195
4465.24 1146
4465.87 1193
4466.50 1159
4467.13 1114
4467.76 1118
4468.39 1166
4469.03 1247
4469.66 1034
4470.29 1157
4470.92 1083
4471.55 1036
4472.18 1015
4472.81 1113
4473.44 1048
4474.07 1039
4474.70 1178
4475.33 1042
4475.96 1209
4476.59 1248
4477.23 1108
4477.86 1076
4478.49 1129
4479.12 1168
4479.75 1160
4480.38 1121
4481.01 1146
4481.64 1120
4482.28 1089
4482.91 1189
4483.54 1194
4484.17 1251
4484.80 1053
4485.43 1134
4486.07 1070
4486.70 1132
4487.33 1160
4487.96 1102
4488.59 1094
4489.22 1025
4489.86 1142
4490.49 1185
4491.12 1197
4491.75 1168
4492.39 1148
4493.02 1245
4493.65 1236
4494.28 1157
4494.91 1266
4495.55 1291
4496.18 1196
4496.81 1195
4497.44 1129
4498.08 1264
4498.71 1185
4499.34 1246
4499.97 1283
4500.61 1279
4501.24 1215
4501.87 1177
4502.51 1251
4503.14 1198
4503.77 1119
4504.40 1265
4505.04 1155
4505.67 1145
4506.30 1193
4506.94 1287
4507.57 1362
4508.20 1269
4508.84 1208
4509.47 1246
4510.10 1299
4510.74 1353
4511.37 1202
4512.00 1172
4512.64 1154
4513.27 1205
4513.91 1248
4514.54 1242
4515.17 1235
4515.81 1210
4516.44 1209
4517.07 1248
4517.71 1290
4518.34 1287
4518.98 1234
4519.61 1329
4520.24 1360
4520.88 1395
4521.51 1495
4522.15 1600
4522.78 1741
4523.42 1817
4524.05 2060
4524.68 2449
4525.32 2719
4525.95 3003
4526.59 3346
4527.22 3571
4527.86 4079
4528.49 4367
4529.13 4386
4529.76 4309
4530.40 4336
4531.03 4301
4531.67 3844
4532.30 3531
4532.94 3177
4533.57 2649
4534.21 2404
4534.84 2147
4535.48 1858
4536.11 1638
4536.75 1481
4537.38 1512
4538.02 1433
4538.65 1467
4539.29 1356
4539.92 1281
4540.56 1411
4541.20 1372
4541.83 1327
4542.47 1286
4543.10 1243
4543.74 1288
4544.37 1215
4545.01 1262
4545.65 1315
4546.28 1335
4546.92 1273
4547.55 1258
4548.19 1259
4548.83 1369
4549.46 1229
4550.10 1274
4550.73 1294
4551.37 1404
4552.01 1420
4552.64 1443
4553.28 1311
4553.92 1421
4554.55 1416
4555.19 1377
4555.83 1414
4556.46 1532
4557.10 1480
4557.74 1579
4558.37 1382
4559.01 1372
4559.65 1347
4560.28 1373
4560.92 1419
4561.56 1266
4562.20 1325
4562.83 1431
4563.47 1417
4564.11 1479
4564.74 1375
4565.38 1365
4566.02 1440
4566.66 1528
4567.29 1513
4567.93 1431
4568.57 1504
4569.21 1523
4569.84 1422
4570.48 1444
4571.12 1541
4571.76 1359
4572.39 1381
4573.03 1449
4573.67 1274
4574.31 1277
4574.95 1191
4575.58 1166
4576.22 1295
4576.86 1311
4577.50 1265
4578.14 1318
4578.77 1286
4579.41 1316
4580.05 1305
4580.69 1293
4581.33 1357
4581.97 1267
4582.60 1420
4583.24 1285
4583.88 1214
4584.52 1234
4585.16 1426
4585.80 1371
4586.44 1235
4587.08 1197
4587.71 1370
4588.35 1337
4588.99 1215
4589.63 1298
4590.27 1469
4590.91 1506
4591.55 1421
4592.19 1424
4592.83 1427
4593.47 1346
4594.11 1376
4594.74 1264
4595.38 1205
4596.02 1293
4596.66 1228
4597.30 1219
4597.94 1234
4598.58 1357
4599.22 1382
4599.86 1492
4600.50 1474
4601.14 1370
4601.78 1394
4602.42 1484
4603.06 1472
4603.70 1435
4604.34 1259
4604.98 1338
4605.62 1425
4606.26 1354
4606.90 1452
4607.54 1519
4608.18 1510
4608.82 1488
4609.46 1454
4610.10 1390
4610.74 1336
4611.38 1450
4612.02 1505
4612.66 1471
4613.30 1433
4613.95 1420
4614.59 1400
4615.23 1482
4615.87 1445
4616.51 1273
4617.15 1255
4617.79 1364
4618.43 1442
4619.07 1308
4619.71 1244
4620.35 1226
4621.00 1157
4621.64 1245
4622.28 1188
4622.92 1243
4623.56 1166
4624.20 1074
4624.84 1232
4625.49 1240
4626.13 1332
4626.77 1230
4627.41 1265
4628.05 1422
4628.69 1423
4629.34 1465
4629.98 1446
4630.62 1422
4631.26 1393
4631.90 1336
4632.54 1294
4633.19 1412
4633.83 1347
4634.47 1389
4635.11 1371
4635.76 1317
4636.40 1321
4637.04 1495
4637.68 1343
4638.32 1372
4638.97 1347
4639.61 1324
4640.25 1313
4640.89 1261
4641.54 1437
4642.18 1498
4642.82 1385
4643.46 1333
4644.11 1390
4644.75 1520
4645.39 1581
4646.04 1515
4646.68 1602
4647.32 1635
4647.97 1941
4648.61 1915
4649.25 1900
4649.89 1933
4650.54 1934
4651.18 1973
4651.82 1895
4652.47 1856
4653.11 1638
4653.75 1609
4654.40 1544
4655.04 1539
4655.69 1490
4656.33 1385
4656.97 1370
4657.62 1338
4658.26 1373
4658.90 1270
4659.55 1331
4660.19 1246
4660.84 1270
4661.48 1385
4662.12 1263
4662.77 1203
4663.41 1241
4664.06 1363
4664.70 1212
4665.34 1118
4665.99 1221
4666.63 1235
4667.28 1121
4667.92 1222
4668.57 1334
4669.21 1253
4669.86 1136
4670.50 1140
4671.14 1244
4671.79 1133
4672.43 1042
4673.08 1122
4673.72 1127
4674.37 1064
4675.01 1146
4675.66 1238
4676.30 1254
4676.95 1111
4677.59 1037
4678.24 1190
4678.88 1124
4679.53 1209
4680.17 1171
4680.82 1163
4681.46 1101
4682.11 1087
4682.76 1230
4683.40 1229
4684.05 1187
4684.69 1105
4685.34 1081
4685.98 1141
4686.63 1286
4687.27 1232
4687.92 1224
4688.57 1283
4689.21 1274
4689.86 1243
4690.50 1247
4691.15 1222
4691.80 1114
4692.44 1235
4693.09 1269
4693.74 1310
4694.38 1357
4695.03 1468
4695.67 1470
4696.32 1423
4696.97 1446
4697.61 1475
4698.26 1460
4698.91 1542
4699.55 1558
4700.20 1353
4700.85 1265
4701.49 1247
4702.14 1273
4702.79 1360
4703.43 1342
4704.08 1174
4704.73 1299
4705.37 1312
4706.02 1360
4706.67 1449
4707.32 1411
4707.96 1340
4708.61 1299
4709.26 1377
4709.90 1277
4710.55 1288
4711.20 1118
4711.85 1297
4712.49 1198
4713.14 1171
4713.79 1195
4714.44 1187
4715.08 1160
4715.73 1152
4716.38 1294
4717.03 1313
4717.68 1171
4718.32 1155
4718.97 1251
4719.62 1194
4720.27 1258
4720.92 1252
4721.56 1322
4722.21 1312
4722.86 1206
4723.51 1255
4724.16 1359
4724.81 1273
4725.45 1244
4726.10 1137
4726.75 1180
4727.40 1240
4728.05 1248
4728.70 1178
4729.35 1217
4729.99 1188
4730.64 1146
4731.29 1204
4731.94 1194
4732.59 1182
4733.24 1150
4733.89 1072
4734.54 1081
4735.19 1047
4735.83 1046
4736.48 1194
4737.13 1155
4737.78 1191
4738.43 1251
4739.08 1161
4739.73 1245
4740.38 1158
4741.03 1095
4741.68 1124
4742.33 1113
4742.98 1146
4743.63 1121
4744.28 1101
4744.93 1065
4745.58 1191
4746.23 1172
4746.88 1092
4747.53 1094
4748.18 1147
4748.83 1206
4749.48 1157
4750.13 1237
4750.78 1201
4751.43 1090
4752.08 1086
4752.73 1100
4753.38 1086
4754.03 1137
4754.68 1053
4755.33 1035
4755.98 1063
4756.63 1055
4757.28 1140
4757.93 1262
4758.58 1135
4759.23 1175
4759.88 1256
4760.53 1178
4761.18 1172
4761.83 1322
4762.49 1287
4763.14 1087
4763.79 986
4764.44 1096
4765.09 1168
4765.74 1136
4766.39 1138
4767.04 1026
4767.69 1098
4768.35 1107
4769.00 1071
4769.65 1116
4770.30 1055
4770.95 990
4771.60 1055
4772.26 1048
4772.91 1070
4773.56 1020
4774.21 1011
4774.86 962
4775.51 1088
4776.17 996
4776.82 1058
4777.47 1099
4778.12 1063
4778.77 979
4779.43 1090
4780.08 1063
4780.73 1188
4781.38 1106
4782.03 1003
4782.69 915
4783.34 978
4783.99 1042
4784.64 926
4785.30 983
4785.95 1066
4786.60 1033
4787.25 1086
4787.91 1135
4788.56 947
4789.21 997
4789.87 1047
4790.52 1043
4791.17 1025
4791.82 1046
4792.48 1004
4793.13 1000
4793.78 1018
4794.44 1010
4795.09 1127
4795.74 1049
4796.40 1031
4797.05 987
4797.70 956
4798.36 940
4799.01 1002
4799.66 1129
4800.32 1188
4800.97 1126
4801.62 1158
4802.28 1144
4802.93 1075
4803.58 1212
4804.24 1097
4804.89 1137
4805.55 1103
4806.20 1065
4806.85 1212
4807.51 1224
4808.16 1235
4808.82 1163
4809.47 1054
4810.12 1094
4810.78 1082
4811.43 1122
4812.09 1177
4812.74 1124
4813.40 1130
4814.05 1087
4814.70 1271
4815.36 1250
4816.01 1211
4816.67 1168
4817.32 1153
4817.98 1131
4818.63 1124
4819.29 1163
4819.94 1140
4820.60 1057
4821.25 1112
4821.91 1049
4822.56 1038
4823.22 1100
4823.87 1039
4824.53 1069
4825.18 1124
4825.84 1184
4826.49 1089
4827.15 1159
4827.80 1092
4828.46 1141
4829.12 1155
4829.77 1216
4830.43 1325
4831.08 1267
4831.74 1253
4832.39 1201
4833.05 1302
4833.70 1227
4834.36 1200
4835.02 1253
4835.67 1293
4836.33 1328
4836.98 1430
4837.64 1373
4838.30 1289
4838.95 1271
4839.61 1152
4840.27 1304
4840.92 1188
4841.58 1157
4842.23 1263
4842.89 1119
4843.55 981
4844.20 1117
4844.86 1069
4845.52 1089
4846.17 1128
4846.83 1064
4847.49 993
4848.14 1034
4848.80 1127
4849.46 1061
4850.11 1033
4850.77 1109
4851.43 1177
4852.09 1119
4852.74 1206
4853.40 1116
4854.06 1176
4854.71 1121
4855.37 1123
4856.03 1105
4856.69 1087
4857.34 1162
4858.00 1162
4858.66 1048
4859.32 1061
4859.97 1198
4860.63 1225
4861.29 1196
4861.95 1192
4862.60 1171
4863.26 1136
4863.92 1215
4864.58 1051
4865.24 1160
4865.89 1217
4866.55 1137
4867.21 1229
4867.87 1162
4868.53 1193
4869.18 1311
4869.84 1249
4870.50 1250
4871.16 1173
4871.82 1231
4872.48 1246
4873.13 1210
4873.79 1205
4874.45 1301
4875.11 1307
4875.77 1260
4876.43 1215
4877.09 1214
4877.74 1206
4878.40 1235
4879.06 1122
4879.72 1126
4880.38 1119
4881.04 1127
4881.70 1113
4882.36 1129
4883.02 1168
4883.68 1184
4884.34 1155
4884.99 1073
4885.65 1139
4886.31 1154
4886.97 1211
4887.63 1276
4888.29 1258
4888.95 1170
4889.61 1254
4890.27 1243
4890.93 1193
4891.59 1220
4892.25 1265
4892.91 1295
4893.57 1255
4894.23 1278
4894.89 1262
4895.55 1327
4896.21 1272
4896.87 1305
4897.53 1365
4898.19 1301
4898.85 1256
4899.51 1266
4900.17 1309
4900.83 1183
4901.49 1168
4902.15 1163
4902.81 1136
4903.47 1159
4904.13 1178
4904.79 1130
4905.45 1142
4906.11 1094
4906.78 1128
4907.44 1195
4908.10 1306
4908.76 1177
4909.42 1096
4910.08 1114
4910.74 1144
4911.40 1174
4912.06 1192
4912.72 1149
4913.39 1162
4914.05 1200
4914.71 1181
4915.37 1058
4916.03 1032
4916.69 1019
4917.35 1006
4918.01 1008
4918.68 1080
4919.34 1080
4920.00 1052
4920.66 1104
4921.32 1145
4921.98 1204
4922.65 1075
4923.31 1114
4923.97 1060
4924.63 980
4925.29 1025
4925.96 1057
4926.62 1085
4927.28 1043
4927.94 1044
4928.60 1098
4929.27 1165
4929.93 1134
4930.59 1178
4931.25 1194
4931.92 1129
4932.58 1129
4933.24 1207
4933.90 1177
4934.57 1126
4935.23 1250
4935.89 1308
4936.56 1178
4937.22 1113
4937.88 1145
4938.54 1106
4939.21 1086
4939.87 1045
4940.53 1020
4941.20 1128
4941.86 1037
4942.52 1047
4943.18 1000
4943.85 979
4944.51 1015
4945.17 1028
4945.84 972
4946.50 1033
4947.17 1013
4947.83 1136
4948.49 1218
4949.16 1133
4949.82 1147
4950.48 1127
4951.15 1121
4951.81 1107
4952.47 1022
4953.14 1037
4953.80 1043
4954.47 1048
4955.13 1010
4955.79 1045
4956.46 1151
4957.12 1257
4957.79 1279
4958.45 1238
4959.12 1126
4959.78 1250
4960.44 1312
4961.11 1237
4961.77 1278
4962.44 1307
4963.10 1368
4963.77 1220
4964.43 1151
4965.10 1214
4965.76 1201
4966.43 1282
4967.09 1192
4967.75 1144
4968.42 1166
4969.08 1115
4969.75 1148
4970.41 1231
4971.08 1278
4971.74 1171
4972.41 1209
4973.08 1267
4973.74 1204
4974.41 1191
4975.07 1135
4975.74 1177
4976.40 1281
4977.07 1323
4977.73 1348
4978.40 1479
4979.06 1503
4979.73 1458
4980.40 1460
4981.06 1494
4981.73 1480
4982.39 1720
4983.06 1840
4983.72 1720
4984.39 1656
4985.06 1563
4985.72 1439
4986.39 1388
4987.05 1313
4987.72 1198
4988.39 1432
4989.05 1304
4989.72 1213
4990.39 1184
4991.05 1076
4991.72 1049
4992.39 1121
4993.05 1183
4993.72 1158
4994.39 958
4995.05 1068
4995.72 1083
4996.39 1045
4997.05 1056
4997.72 1007
4998.39 1074
4999.05 1034
4999.72 1028
5000.39 1018
5001.05 990
5001.72 1038
5002.39 1059
5003.06 1000
5003.72 1067
5004.39 1088
5005.06 1006
5005.72 1000
5006.39 1103
5007.06 1120
5007.73 1044
5008.39 988
5009.06 984
5009.73 980
5010.40 1054
5011.07 1116
5011.73 956
5012.40 1000
5013.07 974
5013.74 1070
5014.40 1073
5015.07 1136
5015.74 1114
5016.41 1228
5017.08 1336
5017.75 1340
5018.41 1391
5019.08 1298
5019.75 1320
5020.42 1275
5021.09 1378
5021.76 1427
5022.42 1421
5023.09 1320
5023.76 1168
5024.43 1232
5025.10 1114
5025.77 1036
5026.44 998
5027.10 1026
5027.77 1013
5028.44 1101
5029.11 1081
5029.78 1050
5030.45 1004
5031.12 1023
5031.79 1070
5032.46 1070
5033.13 1122
5033.80 1028
5034.46 1022
5035.13 1080
5035.80 1036
5036.47 1003
5037.14 1020
5037.81 1034
5038.48 1031
5039.15 1027
5039.82 985
5040.49 1069
5041.16 1120
5041.83 1155
5042.50 963
5043.17 1007
5043.84 1061
5044.51 1045
5045.18 1095
5045.85 1036
5046.52 1080
5047.19 994
5047.86 915
5048.53 992
5049.20 1034
5049.87 1049
5050.54 995
5051.21 985
5051.88 1004
5052.55 974
5053.22 1032
5053.89 973
5054.56 982
5055.24 1076
5055.91 1026
5056.58 1043
5057.25 1092
5057.92 1084
5058.59 1119
5059.26 1014
5059.93 1065
5060.60 1096
5061.27 1253
5061.94 1072
5062.62 1074
5063.29 1027
5063.96 1020
5064.63 1071
5065.30 1033
5065.97 1020
5066.64 969
5067.32 1023
5067.99 1058
5068.66 1051
5069.33 965
5070.00 936
5070.67 1033
5071.35 941
5072.02 973
5072.69 1056
5073.36 1038
5074.03 987
5074.70 1027
5075.38 1090
5076.05 1161
5076.72 1121
5077.39 1121
5078.07 1110
5078.74 1062
5079.41 1029
5080.08 1095
5080.75 1174
5081.43 1096
5082.10 1063
5082.77 1174
5083.44 1106
5084.12 1151
5084.79 1149
5085.46 1177
5086.14 1254
5086.81 1310
5087.48 1176
5088.15 1278
5088.83 1295
5089.50 1319
5090.17 1350
5090.85 1345
5091.52 1230
5092.19 1140
5092.87 1191
5093.54 1174
5094.21 1087
5094.89 1089
5095.56 1063
5096.23 1018
5096.91 1137
5097.58 1112
5098.25 1078
5098.93 1151
5099.60 1173
5100.27 1201
5100.95 1228
5101.62 1253
5102.29 1218
5102.97 1208
5103.64 1300
5104.32 1173
5104.99 1147
5105.66 1096
5106.34 1054
5107.01 1028
5107.69 1027
5108.36 999
5109.04 1078
5109.71 1111
5110.38 1152
5111.06 1067
5111.73 1108
5112.41 1096
5113.08 1075
5113.76 1103
5114.43 1144
5115.11 1128
5115.78 1094
5116.46 1117
5117.13 1116
5117.80 1059
5118.48 1074
5119.15 1078
5119.83 1067
5120.50 1095
5121.18 1019
5121.85 1075
5122.53 1082
5123.21 978
5123.88 1142
5124.56 1083
5125.23 1002
5125.91 1046
5126.58 998
5127.26 1075
5127.93 1056
5128.61 1068
5129.28 1162
5129.96 1235
5130.64 1184
5131.31 1209
5131.99 1219
5132.66 1164
5133.34 1175
5134.01 1244
5134.69 1200
5135.37 1153
5136.04 1130
5136.72 1080
5137.39 1036
5138.07 952
5138.75 1045
5139.42 1012
5140.10 958
5140.78 1055
5141.45 1066
5142.13 1139
5142.81 1057
5143.48 1030
5144.16 1083
5144.83 1095
5145.51 1062
5146.19 1108
5146.87 1056
5147.54 1104
5148.22 1077
5148.90 1041
5149.57 1052
5150.25 1110
5150.93 1047
5151.60 1064
5152.28 1020
5152.96 917
5153.64 995
5154.31 942
5154.99 904
5155.67 849
5156.34 955
5157.02 1005
5157.70 937
5158.38 947
5159.05 946
5159.73 952
5160.41 917
5161.09 1007
5161.77 938
5162.44 905
5163.12 962
5163.80 894
5164.48 912
5165.15 946
5165.83 918
5166.51 894
5167.19 946
5167.87 1009
5168.54 944
5169.22 990
5169.90 957
5170.58 1002
5171.26 1068
5171.94 1043
5172.61 1061
5173.29 1145
5173.97 946
5174.65 929
5175.33 895
5176.01 931
5176.69 993
5177.37 1127
5178.04 1147
5178.72 1048
5179.40 1021
5180.08 959
5180.76 890
5181.44 922
5182.12 999
5182.80 1029
5183.48 1008
5184.16 992
5184.83 1021
5185.51 936
5186.19 933
5186.87 961
5187.55 974
5188.23 969
5188.91 924
5189.59 1068
5190.27 980
5190.95 969
5191.63 893
5192.31 960
5192.99 990
5193.67 931
5194.35 926
5195.03 968
5195.71 1010
5196.39 952
5197.07 917
5197.75 948
5198.43 959
5199.11 991
5199.79 963
5200.47 1001
5201.15 996
5201.83 959
5202.51 911
5203.19 999
5203.87 1058
5204.55 1070
5205.23 1013
5205.91 999
5206.59 1097
5207.28 1097
5207.96 1019
5208.64 1061
5209.32 1120
5210.00 1208
5210.68 1126
5211.36 1227
5212.04 1114
5212.72 1144
5213.40 1117
5214.08 1186
5214.77 1204
5215.45 1118
5216.13 1200
5216.81 1192
5217.49 1332
5218.17 1218
5218.85 1165
5219.54 1069
5220.22 1124
5220.90 1113
5221.58 1165
5222.26 1178
5222.94 1085
5223.63 1159
5224.31 997
5224.99 1038
5225.67 1029
5226.35 1092
5227.04 1072
5227.72 1078
5228.40 965
5229.08 1033
5229.76 939
5230.45 999
5231.13 1019
5231.81 982
5232.49 1070
5233.18 1120
5233.86 1142
5234.54 1134
5235.22 1079
5235.91 1068
5236.59 1024
5237.27 1015
5237.95 1194
5238.64 1019
5239.32 1108
5240.00 1130
5240.69 1126
5241.37 1189
5242.05 1017
5242.73 1067
5243.42 1144
5244.10 1192
5244.78 1211
5245.47 1142
5246.15 1295
5246.83 1252
5247.52 1180
5248.20 1455
5248.88 1374
5249.57 1277
5250.25 1354
5250.93 1262
5251.62 1265
5252.30 1246
5252.99 1181
5253.67 1164
5254.35 1270
5255.04 1301
5255.72 1411
5256.40 1232
5257.09 1349
5257.77 1294
5258.46 1215
5259.14 1306
5259.83 1255
5260.51 1303
5261.19 1227
5261.88 1248
5262.56 1354
5263.25 1360
5263.93 1207
5264.62 1103
5265.30 1256
5265.98 1149
5266.67 1190
5267.35 1171
5268.04 1214
5268.72 1127
5269.41 1116
5270.09 1137
5270.78 1107
5271.46 1179
5272.15 1170
5272.83 1294
5273.52 1270
5274.20 1341
5274.89 1396
5275.57 1375
5276.26 1400
5276.94 1282
5277.63 1289
5278.31 1436
5279.00 1366
5279.69 1401
5280.37 1343
5281.06 1191
5281.74 1241
5282.43 1113
5283.11 1081
5283.80 1015
5284.48 1108
5285.17 1080
5285.86 1164
5286.54 978
5287.23 1047
5287.91 1062
5288.60 999
5289.29 1027
5289.97 1055
5290.66 1017
5291.34 954
5292.03 1047
5292.72 1063
5293.40 1078
5294.09 1074
5294.78 1133
5295.46 1206
5296.15 1171
5296.84 1194
5297.52 1259
5298.21 1257
5298.90 1287
5299.58 1183
5300.27 1238
5300.96 1364
5301.64 1371
5302.33 1291
5303.02 1356
5303.70 1396
5304.39 1226
5305.08 1157
5305.77 1132
5306.45 1169
5307.14 1147
5307.83 1204
5308.51 1118
5309.20 1068
5309.89 1143
5310.58 1277
5311.26 1264
5311.95 1233
5312.64 1189
5313.33 1184
5314.02 1296
5314.70 1171
5315.39 1230
5316.08 1330
5316.77 1187
5317.45 1175
5318.14 1230
5318.83 1241
5319.52 1207
5320.21 1119
5320.89 1251
5321.58 1264
5322.27 1271
5322.96 1282
5323.65 1222
5324.34 1178
5325.02 1184
5325.71 1240
5326.40 1253
5327.09 1285
5327.78 1216
5328.47 1335
5329.16 1224
5329.84 1295
5330.53 1276
5331.22 1282
5331.91 1340
5332.60 1442
5333.29 1351
5333.98 1422
5334.67 1329
5335.36 1304
5336.04 1378
5336.73 1414
5337.42 1468
5338.11 1323
5338.80 1518
5339.49 1477
5340.18 1645
5340.87 1546
5341.56 1576
5342.25 1860
5342.94 2028
5343.63 2210
5344.32 2574
5345.01 2726
5345.70 3054
5346.39 3375
5347.08 3662
5347.77 3762
5348.46 3621
5349.15 3680
5349.84 3735
5350.53 3518
5351.22 3322
5351.91 3126
5352.60 2708
5353.29 2424
5353.98 2082
5354.67 1887
5355.36 1612
5356.05 1561
5356.74 1531
5357.43 1537
5358.12 1474
5358.81 1352
5359.50 1182
5360.19 1299
5360.88 1297
5361.57 1324
5362.26 1339
5362.95 1235
5363.65 1295
5364.34 1340
5365.03 1263
5365.72 1180
5366.41 1187
5367.10 1210
5367.79 1101
5368.48 1111
5369.17 1110
5369.87 1155
5370.56 1208
5371.25 1146
5371.94 1167
5372.63 1131
5373.32 1156
5374.01 1177
5374.71 1130
5375.40 1054
5376.09 1175
5376.78 1160
5377.47 1135
5378.17 1102
5378.86 1224
5379.55 1057
5380.24 1159
5380.93 1069
5381.62 1149
5382.32 1119
5383.01 1116
5383.70 1090
5384.39 1191
5385.09 1191
5385.78 1201
5386.47 1230
5387.16 1341
5387.86 1267
5388.55 1201
5389.24 1320
5389.93 1157
5390.63 1153
5391.32 1118
5392.01 1216
5392.70 1143
5393.40 1107
5394.09 1169
5394.78 1166
5395.48 1101
5396.17 1059
5396.86 1039
5397.55 973
5398.25 1054
5398.94 987
5399.63 1061
5400.33 1022
5401.02 1056
5401.71 1036
5402.41 1069
5403.10 943
5403.79 1045
5404.49 1135
5405.18 1103
5405.88 1106
5406.57 1095
5407.26 1045
5407.96 1019
5408.65 1072
5409.34 962
5410.04 967
5410.73 1040
5411.43 1061
5412.12 1024
5412.81 1017
5413.51 1001
5414.20 1026
5414.90 950
5415.59 864
5416.28 986
5416.98 990
5417.67 931
5418.37 989
5419.06 960
5419.76 1054
5420.45 995
5421.15 970
5421.84 972
5422.54 939
5423.23 1011
5423.92 1014
5424.62 1046
5425.31 970
5426.01 914
5426.70 941
5427.40 999
5428.09 1010
5428.79 991
5429.48 1050
5430.18 1018
5430.88 1142
5431.57 1086
5432.27 986
5432.96 1001
5433.66 1098
5434.35 1088
5435.05 1032
5435.74 935
5436.44 979
5437.13 1043
5437.83 995
5438.53 1008
5439.22 1032
5439.92 994
5440.61 1013
5441.31 1120
5442.00 1031
5442.70 1009
5443.40 1091
5444.09 1102
5444.79 1164
5445.49 1177
5446.18 1143
5446.88 1153
5447.57 1137
5448.27 1144
5448.97 1042
5449.66 1119
5450.36 1117
5451.06 1181
5451.75 1262
5452.45 1066
5453.15 1019
5453.84 1058
5454.54 1065
5455.24 1061
5455.93 971
5456.63 896
5457.33 945
5458.02 1069
5458.72 1174
5459.42 1196
5460.12 1135
5460.81 1118
5461.51 1222
5462.21 1129
5462.90 1171
5463.60 1167
5464.30 1065
5465.00 1158
5465.69 1106
5466.39 1065
5467.09 970
5467.79 1119
5468.48 1088
5469.18 1094
5469.88 1073
5470.58 1076
5471.27 1157
5471.97 1159
5472.67 1110
5473.37 1031
5474.07 1058
5474.76 1100
5475.46 1313
5476.16 1171
5476.86 1204
5477.56 1148
5478.26 1164
5478.95 1227
5479.65 1113
5480.35 1205
5481.05 1180
5481.75 1126
5482.45 1152
5483.14 1123
5483.84 1132
5484.54 1125
5485.24 1146
5485.94 1092
5486.64 1114
5487.34 1140
5488.04 1058
5488.73 1167
5489.43 1018
5490.13 1067
5490.83 1145
5491.53 1149
5492.23 1127
5492.93 1099
5493.63 1098
5494.33 1365
5495.03 1367
5495.73 1277
5496.43 1323
5497.13 1532
5497.82 1575
5498.52 1598
5499.22 1656
5499.92 1376
5500.62 1473
5501.32 1386
5502.02 1422
5502.72 1337
5503.42 1159
5504.12 1104
5504.82 1166
5505.52 1185
5506.22 1057
5506.92 1038
5507.62 1070
5508.32 1236
5509.02 1189
5509.72 1174
5510.42 1159
5511.12 1235
5511.82 1266
5512.52 1214
5513.23 1238
5513.93 1253
5514.63 1154
5515.33 1083
5516.03 1178
5516.73 1152
5517.43 1055
5518.13 1056
5518.83 1138
5519.53 1005
5520.23 1044
5520.93 1059
5521.63 1046
5522.34 1127
5523.04 1110
5523.74 1136
5524.44 1055
5525.14 1040
5525.84 999
5526.54 999
5527.24 1114
5527.95 1028
5528.65 957
5529.35 996
5530.05 997
5530.75 1012
5531.45 988
5532.16 1040
5532.86 1076
5533.56 994
5534.26 954
5534.96 1023
5535.66 945
5536.37 911
5537.07 1021
5537.77 1009
5538.47 987
5539.18 979
5539.88 962
5540.58 841
5541.28 1042
5541.98 1030
5542.69 1018
5543.39 986
5544.09 932
5544.79 935
5545.50 927
5546.20 950
5546.90 1047
5547.60 981
5548.31 980
5549.01 1014
5549.71 1013
5550.42 1000
5551.12 941
5551.82 972
5552.52 952
5553.23 943
5553.93 1083
5554.63 982
5555.34 950
5556.04 1011
5556.74 963
5557.45 1082
5558.15 1050
5558.85 1103
5559.56 1002
5560.26 1146
5560.96 1126
5561.67 1059
5562.37 1052
5563.07 1141
5563.78 1129
5564.48 1027
5565.19 1081
5565.89 1062
5566.59 1044
5567.30 1041
5568.00 1042
5568.71 938
5569.41 1134
5570.11 1161
5570.82 1096
5571.52 1052
5572.23 1036
5572.93 997
5573.63 1046
5574.34 1073
5575.04 1141
5575.75 1051
5576.45 932
5577.16 1003
5577.86 927
5578.57 1023
5579.27 1013
5579.98 932
5580.68 968
5581.39 1005
5582.09 1019
5582.80 1002
5583.50 1049
5584.21 942
5584.91 1033
5585.62 1028
5586.32 1001
5587.03 840
5587.73 868
5588.44 932
5589.14 1012
5589.85 938
5590.55 902
5591.26 933
5591.96 964
5592.67 1004
5593.37 928
5594.08 818
5594.79 956
5595.49 944
5596.20 951
5596.90 969
5597.61 969
5598.31 890
5599.02 940
5599.73 1046
5600.43 927
5601.14 1001
5601.84 938
5602.55 1006
5603.26 890
5603.96 907
5604.67 943
5605.38 892
5606.08 980
5606.79 1021
5607.50 1025
5608.20 1013
5608.91 971
5609.61 883
5610.32 939
5611.03 936
5611.73 918
5612.44 945
5613.15 986
5613.86 1005
5614.56 984
5615.27 949
5615.98 958
5616.68 936
5617.39 901
5618.10 960
5618.80 925
5619.51 936
5620.22 977
5620.93 928
5621.63 882
5622.34 971
5623.05 876
5623.76 973
5624.46 969
5625.17 947
5625.88 1073
5626.59 1045
5627.29 1035
5628.00 1086
5628.71 997
5629.42 1062
5630.13 1002
5630.83 1079
5631.54 1129
5632.25 1075
5632.96 1105
5633.67 1076
5634.37 993
5635.08 1087
5635.79 1112
5636.50 1194
5637.21 1209
5637.92 1158
5638.62 1220
5639.33 1142
5640.04 1119
5640.75 1148
5641.46 1076
5642.17 1081
5642.88 998
5643.58 1026
5644.29 1007
5645.00 1112
5645.71 996
5646.42 962
5647.13 980
5647.84 931
5648.55 1008
5649.26 1026
5649.97 1058
5650.67 1077
5651.38 1057
5652.09 1089
5652.80 1000
5653.51 1152
5654.22 1157
5654.93 1080
5655.64 1076
5656.35 1008
5657.06 987
5657.77 1022
5658.48 1055
5659.19 1050
5659.90 1058
5660.61 1099
5661.32 1171
5662.03 1095
5662.74 1069
5663.45 980
5664.16 947
5664.87 1019
5665.58 960
5666.29 967
5667.00 1026
5667.71 1081
5668.42 1084
5669.13 1136
5669.84 1132
5670.55 1166
5671.26 1092
5671.97 1052
5672.68 1006
5673.39 1091
5674.10 1058
5674.81 1003
5675.52 1073
5676.24 1045
5676.95 1018
5677.66 1029
5678.37 1048
5679.08 1005
5679.79 1109
5680.50 959
5681.21 898
5681.92 965
5682.63 908
5683.35 963
5684.06 967
5684.77 952
5685.48 937
5686.19 864
5686.90 1020
5687.61 1038
5688.33 932
5689.04 904
5689.75 872
5690.46 940
5691.17 1019
5691.88 1011
5692.60 963
5693.31 880
5694.02 850
5694.73 932
5695.44 890
5696.16 883
5696.87 894
5697.58 915
5698.29 946
5699.00 923
5699.72 1011
5700.43 883
5701.14 926
5701.85 933
5702.57 943
5703.28 902
5703.99 831
5704.70 856
5705.42 898
5706.13 926
5706.84 884
5707.55 947
5708.27 923
5708.98 905
5709.69 884
5710.41 874
5711.12 888
5711.83 874
5712.55 949
5713.26 891
5713.97 810
5714.68 898
5715.40 821
5716.11 868
5716.82 863
5717.54 904
5718.25 972
5718.96 909
5719.68 889
5720.39 849
5721.11 901
5721.82 895
5722.53 996
5723.25 855
5723.96 961
5724.67 984
5725.39 897
5726.10 821
5726.82 851
5727.53 864
5728.24 908
5728.96 949
5729.67 995
5730.39 875
5731.10 893
5731.81 889
5732.53 839
5733.24 923
5733.96 869
5734.67 870
5735.39 990
5736.10 870
5736.82 869
5737.53 828
5738.25 871
5738.96 994
5739.68 882
5740.39 865
5741.10 820
5741.82 904
5742.53 940
5743.25 819
5743.96 863
5744.68 885
5745.39 935
5746.11 921
5746.83 884
5747.54 950
5748.26 1008
5748.97 1053
5749.69 1072
5750.40 1098
5751.12 1010
5751.83 1029
5752.55 1043
5753.26 1011
5753.98 1036
5754.70 986
5755.41 1005
5756.13 965
5756.84 918
5757.56 894
5758.27 905
5758.99 920
5759.71 923
5760.42 922
5761.14 925
5761.86 836
5762.57 851
5763.29 850
5764.00 910
5764.72 939
5765.44 976
5766.15 941
5766.87 968
5767.59 927
5768.30 976
5769.02 1016
5769.74 1076
5770.45 1041
5771.17 970
5771.89 1011
5772.60 1026
5773.32 994
5774.04 986
5774.75 1026
5775.47 983
5776.19 1068
5776.90 1009
5777.62 991
5778.34 977
5779.06 1061
5779.77 1091
5780.49 1076
5781.21 1076
5781.93 1017
5782.64 1001
5783.36 1054
5784.08 1098
5784.80 1060
5785.51 1125
5786.23 1084
5786.95 1133
5787.67 1105
5788.38 1237
5789.10 1273
5789.82 1192
5790.54 1384
5791.26 1532
5791.97 1582
5792.69 1702
5793.41 2031
5794.13 2483
5794.85 2748
5795.56 3135
5796.28 3509
5797.00 3690
5797.72 3811
5798.44 3834
5799.16 3639
5799.88 3348
5800.59 3216
5801.31 2875
5802.03 2570
5802.75 2141
5803.47 1998
5804.19 1873
5804.91 1806
5805.63 1701
5806.34 1695
5807.06 1765
5807.78 1743
5808.50 1788
5809.22 1843
5809.94 1907
5810.66 1728
5811.38 1646
5812.10 1783
5812.82 1925
5813.54 1811
5814.26 1706
5814.97 1709
5815.69 1730
5816.41 1670
5817.13 1750
5817.85 1765
5818.57 1697
5819.29 1515
5820.01 1540
5820.73 1616
5821.45 1529
5822.17 1578
5822.89 1421
5823.61 1351
5824.33 1333
5825.05 1361
5825.77 1311
5826.49 1202
5827.21 1122
5827.93 1193
5828.65 1206
5829.37 1144
5830.09 1129
5830.81 1046
5831.53 1101
5832.25 1066
5832.98 1121
5833.70 1148
5834.42 1149
5835.14 1135
5835.86 1241
5836.58 1181
5837.30 1232
5838.02 1113
5838.74 1135
5839.46 1217
5840.18 1049
5840.90 942
5841.63 887
5842.35 1038
5843.07 1077
5843.79 1058
5844.51 1122
5845.23 1181
5845.95 1214
5846.67 1116
5847.40 1022
5848.12 1113
5848.84 1104
5849.56 1181
5850.28 1198
5851.00 1097
5851.73 1069
5852.45 1109
5853.17 1110
5853.89 1022
5854.61 1010
5855.34 970
5856.06 1054
5856.78 1026
5857.50 1042
5858.22 1003
5858.95 1016
5859.67 929
5860.39 921
5861.11 919
5861.84 860
5862.56 965
5863.28 977
5864.00 958
5864.72 898
5865.45 1038
5866.17 991
5866.89 974
5867.62 988
5868.34 1061
5869.06 977
5869.78 1075
5870.51 1080
5871.23 1017
5871.95 1030
5872.68 1024
5873.40 1039
5874.12 980
5874.85 1010
5875.57 1044
5876.29 1031
5877.01 989
5877.74 988
5878.46 1117
5879.19 1057
5879.91 941
5880.63 954
5881.36 996
5882.08 1062
5882.80 1024
5883.53 1078
5884.25 1042
5884.97 974
5885.70 958
5886.42 959
5887.15 913
5887.87 883
5888.59 889
5889.32 946
5890.04 925
5890.77 950
5891.49 924
5892.21 884
5892.94 866
5893.66 858
5894.39 844
5895.11 787
5895.84 853
5896.56 874
5897.29 923
5898.01 865
5898.73 911
5899.46 811
5900.18 816
5900.91 932
5901.63 851
5902.36 844
5903.08 940
5903.81 850
5904.53 873
5905.26 862
5905.98 818
5906.71 774
5907.43 838
5908.16 968
5908.88 867
5909.61 856
5910.33 929
5911.06 920
5911.79 790
5912.51 831
5913.24 947
5913.96 868
5914.69 851
5915.41 872
5916.14 940
5916.87 928
5917.59 917
5918.32 913
5919.04 881
5919.77 869
5920.49 948
5921.22 974
5921.95 870
5922.67 868
5923.40 789
5924.12 793
5924.85 801
5925.58 830
5926.30 904
5927.03 941
5927.76 949
5928.48 888
5929.21 890
5929.94 982
5930.66 965
5931.39 1094
5932.12 1002
5932.84 1024
5933.57 993
5934.30 973
5935.02 904
5935.75 921
5936.48 949
5937.20 920
5937.93 842
5938.66 828
5939.39 900
5940.11 803
5940.84 869
5941.57 787
5942.29 886
5943.02 837
5943.75 891
5944.48 938
5945.20 858
5945.93 873
5946.66 868
5947.39 847
5948.11 830
5948.84 792
5949.57 818
5950.30 872
5951.03 949
5951.75 887
5952.48 906
5953.21 938
5953.94 842
5954.67 920
5955.39 892
5956.12 932
5956.85 975
5957.58 905
5958.31 996
5959.03 913
5959.76 1019
5960.49 1010
5961.22 984
5961.95 1050
5962.68 1143
5963.41 1007
5964.13 1005
5964.86 971
5965.59 1045
5966.32 1075
5967.05 1047
5967.78 981
5968.51 1013
5969.24 1001
5969.97 987
5970.69 944
5971.42 959
5972.15 1004
5972.88 969
5973.61 1063
5974.34 887
5975.07 901
5975.80 938
5976.53 1043
5977.26 1028
5977.99 1015
5978.72 943
5979.45 992
5980.18 1049
5980.91 985
5981.64 1046
5982.37 1096
5983.10 1016
5983.83 987
5984.56 905
5985.28 954
5986.01 966
5986.74 1037
5987.48 967
5988.21 926
5988.94 894
5989.67 910
5990.40 953
5991.13 944
5991.86 979
5992.59 912
5993.32 1055
5994.05 1027
5994.78 991
5995.51 1008
5996.24 980
5996.97 902
5997.70 931
5998.43 1011
5999.16 931
5999.89 944
6000.62 969
6001.36 1018
6002.09 1082
6002.82 1003
6003.55 1051
6004.28 1234
6005.01 1211
6005.74 1184
6006.47 1365
6007.20 1424
6007.94 1428
6008.67 1346
6009.40 1495
6010.13 1364
6010.86 1389
6011.59 1366
6012.32 1304
6013.06 1218
6013.79 1185
6014.52 1175
6015.25 1146
6015.98 1164
6016.71 1133
6017.45 1081
6018.18 1141
6018.91 1046
6019.64 1020
6020.37 929
6021.11 948
6021.84 953
6022.57 940
6023.30 892
6024.04 927
6024.77 943
6025.50 912
6026.23 875
6026.97 981
6027.70 967
6028.43 933
6029.16 944
6029.90 1008
6030.63 927
6031.36 920
6032.09 872
6032.83 955
6033.56 932
6034.29 909
6035.03 947
6035.76 884
6036.49 872
6037.23 812
6037.96 941
6038.69 857
6039.42 798
6040.16 923
6040.89 954
6041.62 949
6042.36 887
6043.09 911
6043.83 878
6044.56 908
6045.29 995
6046.03 996
6046.76 979
6047.49 1016
6048.23 971
6048.96 967
6049.70 994
6050.43 966
6051.16 920
6051.90 915
6052.63 898
6053.37 957
6054.10 940
6054.83 867
6055.57 917
6056.30 922
6057.04 803
6057.77 843
6058.51 810
6059.24 812
6059.97 884
6060.71 876
6061.44 853
6062.18 832
6062.91 819
6063.65 839
6064.38 854
6065.12 790
6065.85 794
6066.59 821
6067.32 824
6068.06 801
6068.79 858
6069.53 855
6070.26 834
6071.00 777
6071.73 788
6072.47 897
6073.20 826
6073.94 783
6074.67 733
6075.41 787
6076.14 813
6076.88 813
6077.62 823
6078.35 851
6079.09 924
6079.82 873
6080.56 764
6081.29 823
6082.03 909
6082.77 763
6083.50 748
6084.24 808
6084.97 752
6085.71 724
6086.45 705
6087.18 736
6087.92 735
6088.65 787
6089.39 730
6090.13 797
6090.86 765
6091.60 805
6092.34 776
6093.07 803
6093.81 815
6094.55 819
6095.28 856
6096.02 914
6096.76 880
6097.49 790
6098.23 884
6098.97 828
6099.70 818
6100.44 860
6101.18 830
6101.91 778
6102.65 838
6103.39 838
6104.13 844
6104.86 847
6105.60 794
6106.34 837
6107.07 897
6107.81 852
6108.55 809
6109.29 820
6110.02 884
6110.76 944
6111.50 891
6112.24 882
6112.98 831
6113.71 860
6114.45 927
6115.19 884
6115.93 911
6116.66 840
6117.40 882
6118.14 959
6118.88 982
6119.62 886
6120.35 886
6121.09 955
6121.83 922
6122.57 890
6123.31 887
6124.05 892
6124.78 898
6125.52 902
6126.26 874
6127.00 926
6127.74 919
6128.48 849
6129.22 914
6129.96 902
6130.69 941
6131.43 954
6132.17 961
6132.91 977
6133.65 988
6134.39 1055
6135.13 1043
6135.87 1071
6136.61 1025
6137.35 923
6138.08 976
6138.82 948
6139.56 1050
6140.30 963
6141.04 948
6141.78 894
6142.52 918
6143.26 849
6144.00 900
6144.74 878
6145.48 929
6146.22 946
6146.96 872
6147.70 859
6148.44 909
6149.18 877
6149.92 850
6150.66 891
6151.40 861
6152.14 773
6152.88 877
6153.62 879
6154.36 864
6155.10 866
6155.84 880
6156.58 879
6157.32 862
6158.06 820
6158.80 922
6159.54 908
6160.28 929
6161.02 926
6161.76 841
6162.50 878
6163.24 857
6163.99 878
6164.73 969
6165.47 972
6166.21 1061
6166.95 998
6167.69 986
6168.43 949
6169.17 918
6169.91 885
6170.65 897
6171.40 892
6172.14 888
6172.88 867
6173.62 862
6174.36 992
6175.10 944
6175.84 866
6176.59 861
6177.33 932
6178.07 937
6178.81 886
6179.55 880
6180.29 947
6181.04 1015
6181.78 975
6182.52 930
6183.26 921
6184.00 869
6184.75 860
6185.49 959
6186.23 977
6186.97 844
6187.71 929
6188.46 904
6189.20 989
6189.94 1062
6190.68 972
6191.43 919
6192.17 972
6192.91 999
6193.65 1050
6194.40 968
6195.14 978
6195.88 958
6196.62 1004
6197.37 1018
6198.11 1011
6198.85 1071
6199.60 1152
6200.34 1264
6201.08 1369
6201.83 1634
6202.57 1778
6203.31 1976
6204.05 2124
6204.80 2310
6205.54 2421
6206.28 2405
6207.03 2543
6207.77 2528
6208.51 2352
6209.26 2343
6210.00 1997
6210.75 1909
6211.49 1744
6212.23 1586
6212.98 1437
6213.72 1331
6214.46 1344
6215.21 1210
6215.95 1177
6216.70 1190
6217.44 1106
6218.18 1063
6218.93 1092
6219.67 1108
6220.42 1054
6221.16 1109
6221.90 1043
6222.65 1003
6223.39 1045
6224.14 973
6224.88 1000
6225.63 950
6226.37 1005
6227.12 974
6227.86 1016
6228.61 933
6229.35 999
6230.09 1019
6230.84 1041
6231.58 958
6232.33 1052
6233.07 1016
6233.82 993
6234.56 1003
6235.31 984
6236.05 1027
6236.80 1063
6237.55 970
6238.29 990
6239.04 997
6239.78 984
6240.53 944
6241.27 976
6242.02 1004
6242.76 1038
6243.51 1060
6244.25 996
6245.00 1043
6245.75 1135
6246.49 1009
6247.24 1049
6247.98 1072
6248.73 1038
6249.47 936
6250.22 1015
6250.97 1009
6251.71 1121
6252.46 1080
6253.20 1061
6253.95 1069
6254.70 1118
6255.44 1101
6256.19 1108
6256.94 1069
6257.68 1048
6258.43 1107
6259.18 1144
6259.92 1318
6260.67 1516
6261.42 1607
6262.16 1760
6262.91 1861
6263.66 1939
6264.40 2113
6265.15 2343
6265.90 2342
6266.64 2330
6267.39 2287
6268.14 2340
6268.88 2133
6269.63 1870
6270.38 1717
6271.13 1608
6271.87 1473
6272.62 1474
6273.37 1514
6274.12 1348
6274.86 1282
6275.61 1273
6276.36 1201
6277.11 1256
6277.85 1134
6278.60 1078
6279.35 1061
6280.10 1014
6280.84 951
6281.59 928
6282.34 993
6283.09 1017
6283.84 1113
6284.58 1067
6285.33 1002
6286.08 1027
6286.83 1096
6287.58 1112
6288.32 1156
6289.07 1078
6289.82 1081
6290.57 1020
6291.32 1079
6292.07 1081
6292.81 973
6293.56 934
6294.31 982
6295.06 990
6295.81 968
6296.56 1007
6297.31 927
6298.06 902
6298.80 997
6299.55 952
6300.30 968
6301.05 899
6301.80 934
6302.55 1010
6303.30 971
6304.05 995
6304.80 1000
6305.55 1026
6306.30 1042
6307.05 1016
6307.79 1074
6308.54 989
6309.29 964
6310.04 997
6310.79 996
6311.54 1041
6312.29 923
6313.04 897
6313.79 999
6314.54 920
6315.29 883
6316.04 900
6316.79 913
6317.54 968
6318.29 980
6319.04 891
6319.79 828
6320.54 914
6321.29 995
6322.04 953
6322.79 799
6323.54 895
6324.29 921
6325.04 929
6325.79 921
6326.54 880
6327.29 951
6328.05 901
6328.80 947
6329.55 993
6330.30 944
6331.05 881
6331.80 898
6332.55 871
6333.30 873
6334.05 893
6334.80 836
6335.55 819
6336.31 810
6337.06 825
6337.81 827
6338.56 938
6339.31 895
6340.06 909
6340.81 837
6341.56 906
6342.32 938
6343.07 851
6343.82 844
6344.57 886
6345.32 919
6346.07 877
6346.83 857
6347.58 873
6348.33 929
6349.08 866
6349.83 941
6350.58 943
6351.34 940
6352.09 853
6352.84 870
6353.59 861
6354.35 840
6355.10 925
6355.85 942
6356.60 928
6357.35 907
6358.11 893
6358.86 855
6359.61 913
6360.36 909
6361.12 954
6361.87 983
6362.62 991
6363.37 975
6364.13 1145
6364.88 1116
6365.63 1166
6366.39 1112
6367.14 1090
6367.89 1025
6368.65 1060
6369.40 1072
6370.15 1042
6370.90 989
6371.66 934
6372.41 920
6373.16 878
6373.92 900
6374.67 884
6375.42 883
6376.18 807
6376.93 840
6377.68 853
6378.44 908
6379.19 905
6379.95 928
6380.70 981
6381.45 951
6382.21 984
6382.96 930
6383.71 975
6384.47 977
6385.22 1035
6385.98 962
6386.73 1043
6387.49 1065
6388.24 1042
6388.99 1032
6389.75 1012
6390.50 999
6391.26 880
6392.01 933
6392.77 866
6393.52 932
6394.27 883
6395.03 831
6395.78 860
6396.54 826
6397.29 843
6398.05 810
6398.80 818
6399.56 833
6400.31 855
6401.07 830
6401.82 881
6402.58 942
6403.33 927
6404.09 919
6404.84 999
6405.60 977
6406.35 915
6407.11 982
6407.86 929
6408.62 961
6409.37 902
6410.13 832
6410.89 917
6411.64 823
6412.40 886
6413.15 995
6413.91 911
6414.66 893
6415.42 860
6416.18 886
6416.93 903
6417.69 843
6418.44 861
6419.20 895
6419.96 934
6420.71 837
6421.47 909
6422.22 900
6422.98 903
6423.74 859
6424.49 834
6425.25 812
6426.01 924
6426.76 903
6427.52 943
6428.28 887
6429.03 852
6429.79 887
6430.55 887
6431.30 806
6432.06 826
6432.82 765
6433.57 805
6434.33 813
6435.09 771
6435.84 790
6436.60 760
6437.36 785
6438.11 889
6438.87 793
6439.63 749
6440.39 754
6441.14 774
6441.90 747
6442.66 803
6443.42 775
6444.17 767
6444.93 723
6445.69 729
6446.45 716
6447.20 731
6447.96 777
6448.72 850
6449.48 783
6450.23 703
6450.99 784
6451.75 806
6452.51 801
6453.27 757
6454.02 806
6454.78 814
6455.54 868
6456.30 886
6457.06 849
6457.82 830
6458.57 720
6459.33 748
6460.09 740
6460.85 856
6461.61 730
6462.37 741
6463.13 747
6463.88 719
6464.64 720
6465.40 684
6466.16 738
6466.92 694
6467.68 746
6468.44 786
6469.20 707
6469.95 735
6470.71 742
6471.47 780
6472.23 764
6472.99 736
6473.75 733
6474.51 745
6475.27 766
6476.03 755
6476.79 782
6477.55 790
6478.31 804
6479.07 810
6479.83 788
6480.59 784
6481.34 743
6482.10 798
6482.86 813
6483.62 761
6484.38 829
6485.14 888
6485.90 846
6486.66 776
6487.42 823
6488.18 878
6488.94 766
6489.70 794
6490.46 821
6491.22 910
6491.99 786
6492.75 804
6493.51 925
6494.27 912
6495.03 814
6495.79 844
6496.55 839
6497.31 850
6498.07 853
6498.83 936
6499.59 882
6500.35 880
6501.11 823
6501.87 822
6502.63 841
6503.40 809
6504.16 807
6504.92 832
6505.68 903
6506.44 889
6507.20 788
6507.96 814
6508.72 872
6509.48 838
6510.25 841
6511.01 858
6511.77 866
6512.53 881
6513.29 835
6514.05 891
6514.82 942
6515.58 943
6516.34 996
6517.10 1024
6517.86 1009
6518.62 1063
6519.39 1094
6520.15 1017
6520.91 1140
6521.67 1121
6522.43 1161
6523.20 1231
6523.96 1122
6524.72 1093
6525.48 1033
6526.25 1117
6527.01 1176
6527.77 1228
6528.53 1340
6529.29 1513
6530.06 1584
6530.82 1694
6531.58 1712
6532.35 1708
6533.11 1734
6533.87 1862
6534.63 1766
6535.40 1675
6536.16 1549
6536.92 1395
6537.69 1282
6538.45 1160
6539.21 1129
6539.97 1145
6540.74 1007
6541.50 965
6542.26 974
6543.03 956
6543.79 832
6544.55 879
6545.32 880
6546.08 920
6546.84 894
6547.61 914
6548.37 816
6549.14 787
6549.90 823
6550.66 853
6551.43 808
6552.19 861
6552.95 926
6553.72 822
6554.48 793
6555.25 875
6556.01 916
6556.77 972
6557.54 912
6558.30 947
6559.07 932
6559.83 954
6560.60 997
6561.36 993
6562.12 928
6562.89 1013
6563.65 1018
6564.42 982
6565.18 948
6565.95 897
6566.71 910
6567.48 859
6568.24 954
6569.01 945
6569.77 885
6570.54 939
6571.30 938
6572.07 1050
6572.83 960
6573.60 1013
6574.36 954
6575.13 991
6575.89 1012
6576.66 977
6577.42 954
6578.19 980
6578.95 960
6579.72 988
6580.48 997
6581.25 961
6582.01 992
6582.78 980
6583.55 944
6584.31 1001
6585.08 1089
6585.84 1087
6586.61 1121
6587.37 1190
6588.14 1197
6588.91 1223
6589.67 1134
6590.44 1068
6591.20 1222
6591.97 1194
6592.74 1124
6593.50 1132
6594.27 1131
6595.04 1069
6595.80 1069
6596.57 1041
6597.34 1006
6598.10 921
6598.87 917
6599.64 943
6600.40 957
6601.17 915
6601.94 887
6602.70 927
6603.47 934
6604.24 858
6605.00 896
6605.77 930
6606.54 864
6607.30 885
6608.07 854
6608.84 819
6609.60 893
6610.37 890
6611.14 820
6611.91 826
6612.67 896
6613.44 926
6614.21 975
6614.98 975
6615.74 1006
6616.51 999
6617.28 1013
6618.05 979
6618.81 1001
6619.58 1053
6620.35 1039
6621.12 1006
6621.89 928
6622.65 995
6623.42 1095
6624.19 1080
6624.96 1057
6625.73 1138
6626.49 1122
6627.26 1193
6628.03 1244
6628.80 1283
6629.57 1254
6630.34 1326
6631.10 1537
6631.87 1565
6632.64 1466
6633.41 1330
6634.18 1401
6634.95 1334
6635.72 1282
6636.48 1252
6637.25 1173
6638.02 1096
6638.79 1042
6639.56 961
6640.33 966
6641.10 948
6641.87 999
6642.64 991
6643.41 985
6644.17 967
6644.94 980
6645.71 1005
6646.48 1041
6647.25 960
6648.02 995
6648.79 939
6649.56 934
6650.33 956
6651.10 998
6651.87 919
6652.64 935
6653.41 949
6654.18 945
6654.95 867
6655.72 901
6656.49 916
6657.26 910
6658.03 841
6658.80 886
6659.57 885
6660.34 860
6661.11 977
6661.88 857
6662.65 900
6663.42 958
6664.19 954
6664.96 938
6665.73 825
6666.50 870
6667.27 940
6668.04 902
6668.81 923
6669.58 829
6670.35 908
6671.12 936
6671.89 891
6672.67 958
6673.44 921
6674.21 875
6674.98 848
6675.75 845
6676.52 885
6677.29 976
6678.06 917
6678.83 917
6679.61 905
6680.38 1017
6681.15 1041
6681.92 928
6682.69 871
6683.46 892
6684.23 944
6685.01 944
6685.78 973
6686.55 887
6687.32 906
6688.09 900
6688.86 875
6689.64 859
6690.41 841
6691.18 895
6691.95 829
6692.72 823
6693.50 848
6694.27 969
6695.04 944
6695.81 855
6696.58 870
6697.36 951
6698.13 905
6698.90 914
6699.67 883
6700.45 852
6701.22 857
6701.99 896
6702.76 927
6703.54 911
6704.31 900
6705.08 757
6705.85 772
6706.63 823
6707.40 856
6708.17 845
6708.95 894
6709.72 845
6710.49 868
6711.26 931
6712.04 890
6712.81 816
6713.58 958
6714.36 1002
6715.13 953
6715.90 992
6716.68 893
6717.45 953
6718.22 1001
6719.00 972
6719.77 943
6720.55 835
6721.32 884
6722.09 907
6722.87 819
6723.64 812
6724.41 819
6725.19 844
6725.96 761
6726.74 809
6727.51 740
6728.28 749
6729.06 768
6729.83 788
6730.61 799
6731.38 723
6732.15 692
6732.93 835
6733.70 866
6734.48 778
6735.25 768
6736.03 859
6736.80 811
6737.58 862
6738.35 805
6739.13 880
6739.90 801
6740.67 883
6741.45 822
6742.22 868
6743.00 830
6743.77 758
6744.55 865
6745.32 882
6746.10 879
6746.87 801
6747.65 761
6748.42 822
6749.20 875
6749.98 830
6750.75 771
6751.53 842
6752.30 905
6753.08 903
6753.85 861
6754.63 876
6755.40 801
6756.18 790
6756.96 825
6757.73 877
6758.51 880
6759.28 869
6760.06 839
6760.83 888
6761.61 849
6762.39 834
6763.16 802
6763.94 969
6764.71 849
6765.49 817
6766.27 898
6767.04 889
6767.82 851
6768.60 798
6769.37 770
6770.15 745
6770.93 770
6771.70 811
6772.48 804
6773.26 799
6774.03 844
6774.81 791
6775.59 755
6776.36 807
6777.14 821
6777.92 836
6778.69 861
6779.47 947
6780.25 952
6781.02 937
6781.80 872
6782.58 893
6783.36 898
6784.13 853
6784.91 862
6785.69 853
6786.47 749
6787.24 836
6788.02 842
6788.80 910
6789.58 946
6790.35 841
6791.13 799
6791.91 878
6792.69 880
6793.46 814
6794.24 846
6795.02 824
6795.80 792
6796.58 864
6797.35 889
6798.13 881
6798.91 862
6799.69 889
6800.47 950
6801.24 943
6802.02 997
6802.80 998
6803.58 956
6804.36 986
6805.14 1001
6805.92 1017
6806.69 948
6807.47 887
6808.25 891
6809.03 920
6809.81 892
6810.59 862
6811.37 856
6812.14 848
6812.92 880
6813.70 826
6814.48 874
6815.26 857
6816.04 996
6816.82 901
6817.60 907
6818.38 886
6819.16 872
6819.94 909
6820.72 872
6821.49 834
6822.27 800
6823.05 798
6823.83 760
6824.61 926
6825.39 829
6826.17 816
6826.95 854
6827.73 813
6828.51 791
6829.29 763
6830.07 830
6830.85 795
6831.63 807
6832.41 810
6833.19 773
6833.97 744
6834.75 808
6835.53 793
6836.31 781
6837.09 716
6837.87 750
6838.65 772
6839.43 795
6840.21 831
6840.99 857
6841.78 876
6842.56 878
6843.34 888
6844.12 847
6844.90 813
6845.68 754
6846.46 797
6847.24 807
6848.02 842
6848.80 877
6849.58 796
6850.36 895
6851.15 809
6851.93 830
6852.71 754
6853.49 800
6854.27 791
6855.05 755
6855.83 779
6856.61 791
6857.40 766
6858.18 796
6858.96 804
6859.74 714
6860.52 750
6861.30 719
6862.09 783
6862.87 766
6863.65 781
6864.43 720
6865.21 736
6866.00 687
6866.78 735
6867.56 700
6868.34 759
6869.12 747
6869.91 795
6870.69 784
6871.47 793
6872.25 803
6873.04 749
6873.82 776
6874.60 816
6875.38 850
6876.17 783
6876.95 861
6877.73 802
6878.51 801
6879.30 801
6880.08 909
6880.86 836
6881.64 906
6882.43 957
6883.21 899
6883.99 974
6884.78 902
6885.56 969
6886.34 1005
6887.13 920
6887.91 914
6888.69 887
6889.48 859
6890.26 826
6891.04 852
6891.83 817
6892.61 874
6893.39 867
6894.18 899
6894.96 788
6895.74 784
6896.53 798
6897.31 804
6898.09 842
6898.88 893
6899.66 850
6900.45 871
6901.23 858
6902.01 892
6902.80 933
6903.58 922
6904.37 876
6905.15 911
6905.93 958
6906.72 926
6907.50 818
6908.29 751
6909.07 773
6909.86 823
6910.64 812
6911.43 785
6912.21 737
6913.00 786
6913.78 758
6914.56 737
6915.35 796
6916.13 808
6916.92 763
6917.70 772
6918.49 776
6919.27 739
6920.06 747
6920.84 852
6921.63 797
6922.41 799
6923.20 777
6923.98 741
6924.77 782
6925.56 756
6926.34 797
6927.13 854
6927.91 822
6928.70 769
6929.48 814
6930.27 870
6931.05 804
6931.84 843
6932.63 831
6933.41 762
6934.20 749
6934.98 817
6935.77 783
6936.56 857
6937.34 848
6938.13 860
6938.91 886
6939.70 873
6940.49 897
6941.27 860
6942.06 891
6942.84 990
6943.63 916
6944.42 1005
6945.20 1029
6945.99 1007
6946.78 1036
6947.56 1068
6948.35 1016
6949.14 960
6949.92 904
6950.71 928
6951.50 871
6952.28 954
6953.07 962
6953.86 946
6954.64 959
6955.43 952
6956.22 924
6957.01 1015
6957.79 1015
6958.58 984
6959.37 1002
6960.16 1010
6960.94 977
6961.73 1019
6962.52 1043
6963.31 1041
6964.09 1042
6964.88 1059
6965.67 976
6966.46 996
6967.24 1029
6968.03 1078
6968.82 992
6969.61 1074
6970.39 1045
6971.18 996
6971.97 1062
6972.76 1092
6973.55 954
6974.33 1092
6975.12 1116
6975.91 1146
6976.70 1187
6977.49 1202
6978.28 1404
6979.06 1558
6979.85 1628
6980.64 1699
6981.43 1840
6982.22 1921
6983.01 1953
6983.80 1972
6984.58 2061
6985.37 2116
6986.16 1954
6986.95 1803
6987.74 1704
6988.53 1556
6989.32 1567
6990.11 1512
6990.90 1372
6991.68 1505
6992.47 1443
6993.26 1543
6994.05 1576
6994.84 1719
6995.63 1629
6996.42 1602
6997.21 1695
6998.00 1660
6998.79 1513
6999.58 1533
7000.37 1362
7001.16 1259
7001.95 1270
7002.74 1255
7003.53 1184
7004.32 1074
7005.11 1071
7005.90 1004
7006.69 1019
7007.48 997
7008.27 1097
7009.06 1052
7009.85 1009
7010.64 1063
7011.43 1028
7012.22 1058
7013.01 1013
7013.80 995
7014.59 1023
7015.38 1027
7016.17 1034
7016.96 1021
7017.75 952
7018.54 964
7019.33 1037
7020.12 1074
7020.91 948
7021.70 975
7022.49 1040
7023.29 1091
7024.08 1020
7024.87 962
7025.66 1074
7026.45 1000
7027.24 996
7028.03 975
7028.82 867
7029.61 930
7030.41 1001
7031.20 958
7031.99 943
7032.78 986
7033.57 1001
7034.36 1037
7035.15 928
7035.95 1012
7036.74 930
7037.53 954
7038.32 1001
7039.11 1106
7039.90 1126
7040.70 1144
7041.49 1158
7042.28 1159
7043.07 1163
7043.86 1238
7044.66 1175
7045.45 1307
7046.24 1435
7047.03 1351
7047.83 1415
7048.62 1341
7049.41 1170
7050.20 1186
7051.00 1122
7051.79 1073
7052.58 1138
7053.37 1147
7054.17 1094
7054.96 1078
7055.75 1203
7056.54 1161
7057.34 1019
7058.13 1033
7058.92 1082
7059.72 1158
7060.51 1094
7061.30 1083
7062.09 1087
7062.89 1158
7063.68 1074
7064.47 1086
7065.27 1121
7066.06 1004
7066.85 980
7067.65 1085
7068.44 1104
7069.23 1010
7070.03 1018
7070.82 1015
7071.61 1052
7072.41 1126
7073.20 1055
7074.00 993
7074.79 992
7075.58 1083
7076.38 1072
7077.17 1055
7077.97 1168
7078.76 1241
7079.55 1258
7080.35 1341
7081.14 1455
7081.94 1603
7082.73 1693
7083.52 1749
7084.32 1915
7085.11 1949
7085.91 1949
7086.70 1735
7087.50 1623
7088.29 1559
7089.09 1490
7089.88 1286
7090.68 1211
7091.47 1106
7092.26 1039
7093.06 962
7093.85 906
7094.65 932
7095.44 898
7096.24 1060
7097.03 1002
7097.83 992
7098.62 998
7099.42 1058
7100.21 950
7101.01 907
7101.81 905
7102.60 820
7103.40 838
7104.19 871
7104.99 897
7105.78 845
7106.58 906
7107.37 814
7108.17 834
7108.97 821
7109.76 874
7110.56 853
7111.35 855
7112.15 798
7112.94 815
7113.74 821
7114.54 868
7115.33 865
7116.13 822
7116.93 859
7117.72 845
7118.52 788
7119.31 823
7120.11 889
7120.91 847
7121.70 827
7122.50 798
7123.30 906
7124.09 879
7124.89 860
7125.69 899
7126.48 846
7127.28 808
7128.08 836
7128.87 831
7129.67 814
7130.47 792
7131.26 825
7132.06 797
7132.86 781
7133.65 749
7134.45 784
7135.25 849
7136.05 818
7136.84 823
7137.64 802
7138.44 852
7139.24 923
7140.03 837
7140.83 788
7141.63 789
7142.43 823
7143.22 815
7144.02 886
7144.82 836
7145.62 813
7146.41 841
7147.21 856
7148.01 804
7148.81 804
7149.61 793
7150.40 783
7151.20 843
7152.00 739
7152.80 729
7153.60 739
7154.40 714
7155.19 761
7155.99 663
7156.79 767
7157.59 834
7158.39 824
7159.19 782
7159.98 752
7160.78 687
7161.58 767
7162.38 792
7163.18 793
7163.98 742
7164.78 758
7165.58 707
7166.37 789
7167.17 712
7167.97 753
7168.77 749
7169.57 734
7170.37 660
7171.17 734
7171.97 637
7172.77 750
7173.57 649
7174.37 646
7175.17 785
7175.97 691
7176.76 713
7177.56 749
7178.36 690
7179.16 705
7179.96 748
7180.76 829
7181.56 803
7182.36 744
7183.16 748
7183.96 738
7184.76 709
7185.56 731
7186.36 708
7187.16 724
7187.96 675
7188.76 651
7189.56 675
7190.36 648
7191.16 604
7191.96 688
7192.76 725
7193.56 698
7194.37 700
7195.17 763
7195.97 666
7196.77 700
7197.57 679
7198.37 673
7199.17 739
7199.97 699
7200.77 717
7201.57 712
7202.37 679
7203.17 767
7203.97 753
7204.78 714
7205.58 754
7206.38 752
7207.18 787
7207.98 672
7208.78 674
7209.58 731
7210.38 751
7211.19 737
7211.99 730
7212.79 725
7213.59 774
7214.39 793
7215.19 835
7216.00 766
7216.80 826
7217.60 808
7218.40 721
7219.20 796
7220.00 811
7220.81 907
7221.61 801
7222.41 726
7223.21 775
7224.02 769
7224.82 731
7225.62 836
7226.42 743
7227.22 740
7228.03 723
7228.83 685
7229.63 772
7230.43 686
7231.24 690
7232.04 822
7232.84 763
7233.64 767
7234.45 811
7235.25 744
7236.05 687
7236.86 717
7237.66 697
7238.46 647
7239.26 668
7240.07 660
7240.87 728
7241.67 702
7242.48 716
7243.28 737
7244.08 739
7244.89 768
7245.69 779
7246.49 688
7247.30 711
7248.10 703
7248.90 690
7249.71 678
7250.51 642
7251.31 673
7252.12 690
7252.92 645
7253.73 673
7254.53 709
7255.33 782
7256.14 727
7256.94 678
7257.75 686
7258.55 631
7259.35 624
7260.16 668
7260.96 669
7261.77 675
7262.57 671
7263.38 602
7264.18 665
7264.98 653
7265.79 669
7266.59 637
7267.40 683
7268.20 699
7269.01 706
7269.81 678
7270.62 720
7271.42 762
7272.23 771
7273.03 718
7273.84 688
7274.64 780
7275.45 645
7276.25 623
7277.06 617
7277.86 626
7278.67 663
7279.47 672
7280.28 660
7281.08 687
7281.89 682
7282.69 679
7283.50 650
7284.30 624
7285.11 637
7285.92 701
7286.72 679
7287.53 609
7288.33 676
7289.14 588
7289.94 644
7290.75 627
7291.56 621
7292.36 625
7293.17 633
7293.97 636
7294.78 649
7295.59 643
7296.39 724
7297.20 687
7298.00 724
7298.81 689
7299.62 645
7300.42 647
7301.23 694
7302.04 657
7302.84 569
7303.65 652
7304.46 640
7305.26 676
7306.07 671
7306.88 560
7307.68 609
7308.49 657
7309.30 630
7310.10 653
7310.91 612
7311.72 625
7312.52 620
7313.33 605
7314.14 684
7314.95 723
7315.75 695
7316.56 643
7317.37 697
7318.18 787
7318.98 728
7319.79 689
7320.60 664
7321.41 691
7322.21 636
7323.02 633
7323.83 723
7324.64 579
7325.44 621
7326.25 615
7327.06 612
7327.87 642
7328.68 588
7329.48 642
7330.29 600
7331.10 620
7331.91 606
7332.72 668
7333.52 624
7334.33 591
7335.14 592
7335.95 620
7336.76 632
7337.57 618
7338.37 632
7339.18 614
7339.99 546
7340.80 567
7341.61 610
7342.42 583
7343.23 607
7344.04 554
7344.84 573
7345.65 555
7346.46 560
7347.27 569
7348.08 608
7348.89 590
7349.70 560
7350.51 585
7351.32 509
7352.13 545
7352.93 592
7353.74 619
7354.55 575
7355.36 583
7356.17 521
7356.98 551
7357.79 588
7358.60 574
7359.41 597
7360.22 618
7361.03 616
7361.84 549
7362.65 622
7363.46 634
7364.27 678
7365.08 595
7365.89 590
7366.70 591
7367.51 669
7368.32 646
7369.13 646
7369.94 622
7370.75 592
7371.56 575
7372.37 639
7373.18 640
7373.99 611
7374.80 658
7375.61 659
7376.42 683
7377.23 708
7378.05 658
7378.86 611
7379.67 653
7380.48 679
7381.29 709
7382.10 619
7382.91 639
7383.72 641
7384.53 628
7385.34 578
7386.15 596
7386.97 628
7387.78 651
7388.59 653
7389.40 621
7390.21 678
7391.02 681
7391.83 649
7392.65 692
7393.46 759
7394.27 678
7395.08 658
7395.89 702
7396.70 711
7397.52 704
7398.33 727
7399.14 663
7399.95 710
7400.76 642
7401.57 654
7402.39 658
7403.20 709
7404.01 676
7404.82 603
7405.64 656
7406.45 655
7407.26 628
7408.07 661
7408.88 630
7409.70 599
7410.51 557
7411.32 648
7412.13 649
7412.95 598
7413.76 540
7414.57 529
7415.39 613
7416.20 600
7417.01 586
7417.82 578
7418.64 539
7419.45 546
7420.26 534
7421.08 600
7421.89 594
7422.70 547
7423.51 536
7424.33 581
7425.14 563
7425.95 598
7426.77 591
7427.58 607
7428.40 634
7429.21 570
7430.02 618
7430.84 586
7431.65 589
7432.46 524
7433.28 568
7434.09 586
7434.90 514
7435.72 526
7436.53 616
7437.35 554
7438.16 654
7438.97 616
7439.79 630
7440.60 616
7441.42 609
7442.23 608
7443.04 627
7443.86 612
7444.67 582
7445.49 609
7446.30 615
7447.12 586
7447.93 608
7448.75 648
7449.56 623
7450.38 615
7451.19 582
7452.00 569
7452.82 597
7453.63 590
7454.45 626
7455.26 536
7456.08 628
7456.89 615
7457.71 658
7458.52 621
7459.34 600
7460.15 677
7460.97 641
7461.79 609
7462.60 583
7463.42 603
7464.23 667
7465.05 602
7465.86 602
7466.68 581
7467.49 543
7468.31 570
7469.12 604
7469.94 698
7470.76 630
7471.57 527
7472.39 535
7473.20 603
7474.02 615
7474.84 630
7475.65 575
7476.47 628
7477.28 598
7478.10 629
7478.92 603
7479.73 547
7480.55 623
7481.37 612
7482.18 597
7483.00 595
7483.81 588
7484.63 547
7485.45 527
7486.26 552
7487.08 585
7487.90 551
7488.71 600
7489.53 605
7490.35 562
7491.17 548
7491.98 510
7492.80 555
7493.62 524
7494.43 551
7495.25 535
7496.07 541
7496.88 630
7497.70 653
7498.52 608
7499.34 555
7500.15 613
7500.97 633
7501.79 553
7502.61 571
7503.42 563
7504.24 552
7505.06 523
7505.88 557
7506.69 498
7507.51 526
7508.33 544
7509.15 559
7509.97 534
7510.78 462
7511.60 529
7512.42 609
7513.24 559
7514.06 575
7514.87 570
7515.69 560
7516.51 500
7517.33 529
7518.15 534
7518.97 486
7519.78 546
7520.60 568
7521.42 545
7522.24 532
7523.06 499
7523.88 612
7524.70 636
7525.52 575
7526.33 552
7527.15 600
7527.97 569
7528.79 530
7529.61 526
7530.43 473
7531.25 537
7532.07 574
7532.89 545
7533.71 560
7534.52 571
7535.34 555
7536.16 577
7536.98 525
7537.80 500
7538.62 563
7539.44 526
7540.26 503
7541.08 491
7541.90 454
7542.72 496
7543.54 494
7544.36 530
7545.18 529
7546.00 526
7546.82 570
7547.64 520
7548.46 511
7549.28 540
7550.10 501
7550.92 591
7551.74 533
7552.56 505
7553.38 523
7554.20 491
7555.02 535
7555.84 526
7556.66 544
7557.48 578
7558.30 617
7559.12 536
7559.94 512
7560.76 542
7561.59 567
7562.41 520
7563.23 556
7564.05 540
7564.87 499
7565.69 479
7566.51 514
7567.33 595
7568.15 562
7568.97 563
7569.80 519
7570.62 584
7571.44 496
7572.26 487
7573.08 513
7573.90 540
7574.72 457
7575.54 479
7576.37 560
7577.19 541
7578.01 561
7578.83 584
7579.65 540
7580.47 558
7581.30 525
7582.12 530
7582.94 501
7583.76 533
7584.58 617
7585.41 625
7586.23 579
7587.05 574
7587.87 657
7588.69 638
7589.52 625
7590.34 659
7591.16 567
7591.98 597
7592.81 512
7593.63 526
7594.45 558
7595.27 657
7596.10 609
7596.92 643
7597.74 682
7598.56 730
7599.39 723
7600.21 741
7601.03 727
7601.86 732
7602.68 624
7603.50 654
7604.33 687
7605.15 654
7605.97 681
7606.79 739
7607.62 706
7608.44 689
7609.26 705
7610.09 686
7610.91 705
7611.73 700
7612.56 763
7613.38 818
7614.21 758
7615.03 787
7615.85 786
7616.68 736
7617.50 713
7618.32 671
7619.15 693
7619.97 640
7620.80 619
7621.62 673
7622.44 732
7623.27 753
7624.09 746
7624.92 828
7625.74 806
7626.56 818
7627.39 832
7628.21 879
7629.04 853
7629.86 863
7630.69 921
7631.51 787
7632.34 751
7633.16 736
7633.99 799
7634.81 723
7635.63 621
7636.46 532
7637.28 578
7638.11 657
7638.93 643
7639.76 671
7640.58 586
7641.41 611
7642.23 558
7643.06 608
7643.88 580
7644.71 589
7645.54 600
7646.36 643
7647.19 663
7648.01 570
7648.84 516
7649.66 588
7650.49 573
7651.31 555
7652.14 562
7652.96 589
7653.79 568
7654.62 564
7655.44 533
7656.27 497
7657.09 502
7657.92 562
7658.75 563
7659.57 503
7660.40 538
7661.22 508
7662.05 555
7662.88 508
7663.70 566
7664.53 533
7665.36 586
7666.18 515
7667.01 565
7667.83 622
7668.66 588
7669.49 564
7670.31 508
7671.14 578
7671.97 625
7672.79 554
7673.62 540
7674.45 545
7675.28 560
7676.10 541
7676.93 578
7677.76 617
7678.58 598
7679.41 651
7680.24 609
7681.06 606
7681.89 651
7682.72 707
7683.55 675
7684.37 674
7685.20 685
7686.03 664
7686.86 602
7687.68 655
7688.51 633
7689.34 589
7690.17 576
7691.00 591
7691.82 597
7692.65 568
7693.48 610
7694.31 599
7695.13 596
7695.96 567
7696.79 571
7697.62 557
7698.45 569
7699.28 570
7700.10 574
7700.93 573
7701.76 584
7702.59 584
7703.42 544
7704.25 618
7705.07 551
7705.90 562
7706.73 536
7707.56 544
7708.39 569
7709.22 585
7710.05 551
7710.87 559
7711.70 547
7712.53 591
7713.36 556
7714.19 540
7715.02 537
7715.85 544
7716.68 530
7717.51 532
7718.34 559
7719.17 570
7719.99 566
7720.82 552
7721.65 585
7722.48 627
7723.31 575
7724.14 540
7724.97 550
7725.80 560
7726.63 529
7727.46 578
7728.29 605
7729.12 544
7729.95 591
7730.78 554
7731.61 536
7732.44 565
7733.27 596
7734.10 625
7734.93 559
7735.76 604
7736.59 624
7737.42 571
7738.25 576
7739.08 579
7739.91 623
7740.74 614
7741.57 666
7742.40 794
7743.23 714
7744.06 731
7744.89 737
7745.73 737
7746.56 730
7747.39 653
7748.22 742
7749.05 788
7749.88 811
7750.71 880
7751.54 861
7752.37 894
7753.20 876
7754.03 919
7754.87 873
7755.70 886
7756.53 827
7757.36 759
7758.19 755
7759.02 680
7759.85 639
7760.69 705
7761.52 650
7762.35 655
7763.18 597
7764.01 590
7764.84 545
7765.68 560
7766.51 633
7767.34 557
7768.17 538
7769.00 568
7769.84 594
7770.67 591
7771.50 652
7772.33 666
7773.16 742
7774.00 745
7774.83 707
7775.66 721
7776.49 585
7777.33 673
7778.16 649
7778.99 691
7779.82 592
7780.66 639
7781.49 671
7782.32 604
7783.15 551
7783.99 531
7784.82 532
7785.65 587
7786.48 638
7787.32 551
7788.15 578
7788.98 605
7789.82 558
7790.65 568
7791.48 607
7792.32 570
7793.15 595
7793.98 624
7794.82 591
7795.65 551
7796.48 619
7797.32 569
7798.15 556
7798.98 540
7799.82 541
7800.65 588
7801.48 570
7802.32 560
7803.15 505
7803.99 542
7804.82 555
7805.65 538
7806.49 537
7807.32 602
7808.16 616
7808.99 641
7809.82 594
7810.66 599
7811.49 617
7812.33 617
7813.16 640
7814.00 596
7814.83 593
7815.66 666
7816.50 664
7817.33 628
7818.17 664
7819.00 661
7819.84 644
7820.67 631
7821.51 649
7822.34 688
7823.18 719
7824.01 732
7824.85 679
7825.68 691
7826.52 648
7827.35 697
7828.19 738
7829.02 713
7829.86 647
7830.69 652
7831.53 693
7832.36 724
7833.20 657
7834.03 633
7834.87 613
7835.70 640
7836.54 681
7837.38 666
7838.21 655
7839.05 627
7839.88 606
7840.72 634
7841.55 653
7842.39 618
7843.23 601
7844.06 646
7844.90 651
7845.73 642
7846.57 633
7847.41 649
7848.24 693
7849.08 643
7849.92 674
7850.75 640
7851.59 678
7852.42 680
7853.26 729
7854.10 740
7854.93 665
7855.77 689
7856.61 671
7857.44 629
7858.28 702
7859.12 642
7859.95 670
7860.79 764
7861.63 665
7862.46 702
7863.30 745
7864.14 643
7864.98 678
7865.81 817
7866.65 767
7867.49 796
7868.32 855
7869.16 804
7870.00 900
7870.84 1032
7871.67 918
7872.51 975
7873.35 990
7874.19 1080
7875.02 1137
7875.86 1068
7876.70 963
7877.54 942
7878.38 901
7879.21 922
7880.05 828
7880.89 796
7881.73 879
7882.57 878
7883.40 947
7884.24 909
7885.08 926
7885.92 922
7886.76 925
7887.59 911
7888.43 909
7889.27 907
7890.11 884
7890.95 841
7891.79 787
7892.62 760
7893.46 750
7894.30 802
7895.14 747
7895.98 705
7896.82 773
7897.66 746
7898.50 780
7899.34 770
7900.17 706
7901.01 723
7901.85 693
7902.69 709
7903.53 689
7904.37 700
7905.21 693
7906.05 625
7906.89 654
7907.73 729
7908.57 722
7909.41 695
7910.25 657
7911.08 654
7911.92 723
7912.76 675
7913.60 682
7914.44 713
7915.28 666
7916.12 685
7916.96 660
7917.80 622
7918.64 660
7919.48 688
7920.32 665
7921.16 621
7922.00 581
7922.84 607
7923.68 670
7924.52 598
7925.36 658
7926.20 640
7927.04 594
7927.89 653
7928.73 634
7929.57 618
7930.41 594
7931.25 671
7932.09 721
7932.93 683
7933.77 598
7934.61 620
7935.45 619
7936.29 590
7937.13 607
7937.97 594
7938.81 628
7939.66 638
7940.50 624
7941.34 593
7942.18 659
7943.02 628
7943.86 631
7944.70 689
7945.54 695
7946.39 706
7947.23 776
7948.07 752
7948.91 753
7949.75 731
7950.59 774
7951.44 855
7952.28 832
7953.12 731
7953.96 724
7954.80 699
7955.64 693
7956.49 657
7957.33 665
7958.17 693
7959.01 672
7959.85 637
7960.70 670
7961.54 668
7962.38 652
7963.22 701
7964.07 703
7964.91 689
7965.75 681
7966.59 682
7967.44 679
7968.28 685
7969.12 665
7969.96 688
7970.81 677
7971.65 670
7972.49 611
7973.34 603
7974.18 676
7975.02 596
7975.86 658
7976.71 677
7977.55 696
7978.39 640
7979.24 640
7980.08 682
7980.92 636
7981.77 634
7982.61 621
7983.45 642
7984.30 683
7985.14 605
7985.98 650
7986.83 629
7987.67 617
7988.51 626
7989.36 675
7990.20 682
7991.05 696
7991.89 747
7992.73 739
7993.58 807
7994.42 854
7995.27 990
7996.11 905
7996.95 916
7997.80 942
7998.64 867
7999.49 837
8000.33 842
8001.17 770
8002.02 697
8002.86 651
8003.71 672
8004.55 647
8005.40 608
8006.24 557
8007.09 559
8007.93 623
8008.78 591
8009.62 610
8010.47 563
8011.31 555
8012.16 572
8013.00 597
8013.84 581
8014.69 639
8015.54 629
8016.38 602
8017.23 527
8018.07 560
8018.92 575
8019.76 508
8020.61 618
8021.45 576
8022.30 564
8023.14 523
8023.99 577
8024.83 530
8025.68 507
8026.53 541
8027.37 544
8028.22 531
8029.06 545
8029.91 548
8030.75 506
8031.60 540
8032.45 519
8033.29 525
8034.14 513
8034.98 562
8035.83 547
8036.68 558
8037.52 558
8038.37 557
8039.22 547
8040.06 630
8040.91 588
8041.76 543
8042.60 559
8043.45 495
8044.29 536
8045.14 533
8045.99 491
8046.83 489
8047.68 515
8048.53 548
8049.38 532
8050.22 567
8051.07 533
8051.92 565
8052.76 525
8053.61 555
8054.46 575
8055.30 534
8056.15 522
8057.00 469
8057.85 518
8058.69 495
8059.54 489
8060.39 545
8061.24 482
8062.08 505
8062.93 520
8063.78 519
8064.63 491
8065.47 478
8066.32 509
8067.17 507
8068.02 514
8068.87 486
8069.71 477
8070.56 505
8071.41 500
8072.26 494
8073.11 480
8073.95 506
8074.80 479
8075.65 483
8076.50 468
8077.35 487
8078.20 459
8079.04 475
8079.89 459
8080.74 515
8081.59 460
8082.44 439
8083.29 497
8084.14 488
8084.98 501
8085.83 471
8086.68 504
8087.53 458
8088.38 461
8089.23 432
8090.08 464
8090.93 469
8091.78 474
8092.63 507
8093.47 494
8094.32 494
8095.17 476
8096.02 564
8096.87 517
8097.72 478
8098.57 460
8099.42 466
8100.27 470
8101.12 440
8101.97 491
8102.82 465
8103.67 482
8104.52 434
8105.37 471
8106.22 444
8107.07 431
8107.92 495
8108.77 422
8109.62 393
8110.47 431
8111.32 407
8112.17 404
8113.02 443
8113.87 431
8114.72 460
8115.57 452
8116.42 437
8117.27 495
8118.12 438
8118.97 412
8119.82 413
8120.67 418
8121.52 436
8122.37 450
8123.22 450
8124.08 469
8124.93 454
8125.78 479
8126.63 410
8127.48 449
8128.33 496
8129.18 488
8130.03 434
8130.88 459
8131.74 503
8132.59 489
8133.44 438
8134.29 437
8135.14 414
8135.99 451
8136.84 472
8137.69 499
8138.55 477
8139.40 420
8140.25 394
8141.10 418
8141.95 420
8142.80 432
8143.66 459
8144.51 489
8145.36 442
8146.21 441
8147.06 483
8147.92 508
8148.77 494
8149.62 466
8150.47 532
8151.33 496
8152.18 549
8153.03 580
8153.88 492
8154.73 476
8155.59 470
8156.44 498
8157.29 454
8158.14 425
8159.00 490
8159.85 456
8160.70 461
8161.56 417
8162.41 458
8163.26 442
8164.11 470
8164.97 447
8165.82 456
8166.67 470
8167.53 510
8168.38 488
8169.23 443
8170.09 435
8170.94 471
8171.79 436
8172.65 442
8173.50 415
8174.35 434
8175.21 398
8176.06 472
8176.91 479
8177.77 465
8178.62 447
8179.47 427
8180.33 418
8181.18 426
8182.04 445
8182.89 473
8183.74 432
8184.60 402
8185.45 405
8186.31 440
8187.16 481
8188.01 425
8188.87 404
8189.72 454
8190.58 434
8191.43 403
8192.29 344
8193.14 394
8193.99 411
8194.85 409
8195.70 381
8196.56 363
8197.41 442
8198.27 421
8199.12 438
8199.98 375
8200.83 427
8201.69 412
8202.54 362
8203.40 406
8204.25 460
8205.11 419
8205.96 399
8206.82 403
8207.67 398
8208.53 410
8209.38 388
8210.24 342
8211.09 417
8211.95 432
8212.80 447
8213.66 407
8214.52 437
8215.37 415
8216.23 430
8217.08 403
8217.94 432
8218.79 407
8219.65 401
8220.51 389
8221.36 369
8222.22 338
8223.07 402
8223.93 446
8224.79 424
8225.64 383
8226.50 417
8227.35 386
8228.21 389
8229.07 380
8229.92 410
8230.78 415
8231.64 403
8232.49 416
8233.35 399
8234.21 390
8235.06 393
8235.92 416
8236.78 396
8237.63 405
8238.49 405
8239.35 396
8240.20 377
8241.06 372
8241.92 368
8242.77 372
8243.63 355
8244.49 334
8245.34 372
8246.20 388
8247.06 432
8247.92 371
8248.77 380
8249.63 430
8250.49 416
8251.35 419
8252.20 398
8253.06 370
8253.92 357
8254.78 406
8255.63 366
8256.49 322
8257.35 381
8258.21 416
8259.07 386
8259.92 350
8260.78 350
8261.64 397
8262.50 403
8263.36 354
8264.21 390
8265.07 369
8265.93 423
8266.79 357
8267.65 416
8268.51 374
8269.36 415
8270.22 410
8271.08 404
8271.94 406
8272.80 390
8273.66 381
8274.51 417
8275.37 451
8276.23 392
8277.09 412
8277.95 426
8278.81 412
8279.67 372
8280.53 419
8281.39 377
8282.24 393
8283.10 414
8283.96 369
8284.82 410
8285.68 411
8286.54 383
8287.40 393
8288.26 422
8289.12 423
8289.98 437
8290.84 409
8291.70 385
8292.56 421
8293.42 415
8294.28 397
8295.14 401
8296.00 423
8296.86 435
8297.72 460
8298.58 434
8299.44 373
8300.30 428
8301.16 434
8302.02 408
8302.88 391
8303.74 381
8304.60 381
8305.46 407
8306.32 424
8307.18 425
8308.04 440
8308.90 403
8309.76 407
8310.62 387
8311.48 378
8312.34 403
8313.20 411
8314.06 415
8314.92 406
8315.78 407
8316.64 416
8317.51 479
8318.37 435
8319.23 456
8320.09 426
8320.95 421
8321.81 428
8322.67 414
8323.53 434
8324.39 423
8325.26 425
8326.12 411
8326.98 427
8327.84 422
8328.70 426
8329.56 382
8330.42 364
8331.29 425
8332.15 384
8333.01 374
8333.87 367
8334.73 382
8335.60 374
8336.46 411
8337.32 376
8338.18 429
8339.04 449
8339.91 405
8340.77 447
8341.63 421
8342.49 364
8343.35 424
8344.22 416
8345.08 452
8345.94 320
8346.80 377
8347.67 389
8348.53 370
8349.39 372
8350.25 410
8351.12 387
8351.98 350
8352.84 408
8353.70 376
8354.57 394
8355.43 414
8356.29 410
8357.16 398
8358.02 431
8358.88 370
8359.75 378
8360.61 382
8361.47 383
8362.33 332
8363.20 364
8364.06 397
8364.92 384
8365.79 361
8366.65 358
8367.52 375
8368.38 394
8369.24 426
8370.11 373
8370.97 365
8371.83 397
8372.70 414
8373.56 388
8374.42 415
8375.29 457
8376.15 427
8377.02 383
8377.88 381
8378.74 423
8379.61 433
8380.47 441
8381.34 391
8382.20 377
8383.07 364
8383.93 424
8384.79 385
8385.66 446
8386.52 495
8387.39 453
8388.25 396
8389.12 435
8389.98 434
8390.85 463
8391.71 472
8392.58 407
8393.44 394
8394.31 466
8395.17 434
8396.04 427
8396.90 435
8397.77 460
8398.63 485
8399.50 428
8400.36 423
8401.23 422
8402.09 439
8402.96 448
8403.82 419
8404.69 445
8405.55 391
8406.42 422
8407.28 421
8408.15 400
8409.02 423
8409.88 385
8410.75 420
8411.61 432
8412.48 417
8413.34 414
8414.21 432
8415.08 428
8415.94 416
8416.81 363
8417.68 406
8418.54 423
8419.41 476
8420.27 442
8421.14 460
8422.01 454
8422.87 459
8423.74 446
8424.61 437
8425.47 463
8426.34 461
8427.21 447
8428.07 447
8428.94 479
8429.81 458
8430.67 463
8431.54 484
8432.41 481
8433.27 438
8434.14 504
8435.01 489
8435.87 532
8436.74 527
8437.61 580
8438.47 604
8439.34 571
8440.21 634
8441.08 568
8441.94 623
8442.81 597
8443.68 562
8444.55 623
8445.41 666
8446.28 575
8447.15 631
8448.02 635
8448.88 663
8449.75 669
8450.62 749
8451.49 864
8452.36 934
8453.22 857
8454.09 851
8454.96 855
8455.83 769
8456.70 667
8457.56 633
8458.43 613
8459.30 600
8460.17 548
8461.04 561
8461.91 501
8462.77 502
8463.64 460
8464.51 469
8465.38 468
8466.25 510
8467.12 539
8467.99 488
8468.85 515
8469.72 483
8470.59 462
8471.46 469
8472.33 461
8473.20 476
8474.07 501
8474.94 466
8475.81 472
8476.67 472
8477.54 473
8478.41 461
8479.28 455
8480.15 434
8481.02 488
8481.89 484
8482.76 469
8483.63 485
8484.50 442
8485.37 457
8486.24 436
8487.11 431
8487.98 506
8488.85 483
8489.72 496
8490.59 495
8491.46 521
8492.33 444
8493.20 441
8494.07 472
8494.94 446
8495.81 499
8496.68 413
8497.55 419
8498.42 414
8499.29 463
8500.16 449
8501.03 452
8501.90 466
8502.77 436
8503.64 416
8504.51 370
8505.38 425
8506.25 454
8507.12 458
8507.99 439
8508.86 445
8509.74 474
8510.61 467
8511.48 502
8512.35 469
8513.22 454
8514.09 426
8514.96 517
8515.83 498
8516.70 479
8517.57 448
8518.45 426
8519.32 434
8520.19 451
8521.06 429
8521.93 428
8522.80 436
8523.67 401
8524.55 375
8525.42 392
8526.29 422
8527.16 453
8528.03 450
8528.90 488
8529.78 471
8530.65 465
8531.52 426
8532.39 477
8533.26 501
8534.14 494
8535.01 436
8535.88 435
8536.75 442
8537.63 429
8538.50 425
8539.37 435
8540.24 460
8541.11 468
8541.99 468
8542.86 481
8543.73 508
8544.61 451
8545.48 449
8546.35 423
8547.22 440
8548.10 503
8548.97 558
8549.84 542
8550.71 560
8551.59 573
8552.46 527
8553.33 496
8554.21 490
8555.08 457
8555.95 537
8556.83 433
8557.70 444
8558.57 424
8559.45 366
8560.32 400
8561.19 407
8562.07 428
8562.94 442
8563.81 395
8564.69 377
8565.56 374
8566.44 397
8567.31 415
8568.18 403
8569.06 414
8569.93 449
8570.80 412
8571.68 389
8572.55 456
8573.43 417
8574.30 372
8575.18 402
8576.05 401
8576.92 375
8577.80 355
8578.67 363
8579.55 379
8580.42 363
8581.30 364
8582.17 391
8583.05 413
8583.92 392
8584.79 369
8585.67 387
8586.54 409
8587.42 386
8588.29 407
8589.17 443
8590.04 384
8590.92 407
8591.79 414
8592.67 393
8593.54 379
8594.42 382
8595.29 406
8596.17 376
8597.04 332
8597.92 431
8598.80 443
8599.67 409
8600.55 443
8601.42 384
8602.30 387
8603.17 377
8604.05 409
8604.92 359
8605.80 411
8606.68 381
8607.55 423
8608.43 371
8609.30 364
8610.18 386
8611.06 387
8611.93 359
8612.81 379
8613.68 379
8614.56 361
8615.44 383
8616.31 360
8617.19 405
8618.07 401
8618.94 365
8619.82 362
8620.69 361
8621.57 407
8622.45 408
8623.32 370
8624.20 358
8625.08 402
8625.95 437
8626.83 403
8627.71 377
8628.59 334
8629.46 387
8630.34 374
8631.22 373
8632.09 373
8632.97 381
8633.85 380
8634.73 386
8635.60 376
8636.48 377
8637.36 360
8638.23 347
8639.11 444
8639.99 441
8640.87 434
8641.74 389
8642.62 420
8643.50 441
8644.38 416
8645.26 410
8646.13 412
8647.01 420
8647.89 473
8648.77 426
8649.64 418
8650.52 425
8651.40 406
8652.28 437
8653.16 426
8654.04 365
8654.91 399
8655.79 432
8656.67 408
8657.55 393
8658.43 359
8659.31 424
8660.18 471
8661.06 398
8661.94 418
8662.82 444
8663.70 464
8664.58 415
8665.46 392
8666.34 361
8667.21 403
8668.09 431
8668.97 449
8669.85 428
8670.73 402
8671.61 417
8672.49 506
8673.37 475
8674.25 452
8675.13 416
8676.01 406
8676.88 465
8677.76 463
8678.64 452
8679.52 494
8680.40 470
8681.28 408
8682.16 488
8683.04 504
8683.92 643
8684.80 640
8685.68 683
8686.56 799
8687.44 797
8688.32 868
8689.20 931
8690.08 915
8690.96 776
8691.84 699
8692.72 660
8693.60 685
8694.48 561
8695.36 588
8696.24 561
8697.12 496
8698.00 453
8698.88 435
8699.76 455
8700.64 500
8701.53 434
8702.41 413
8703.29 425
8704.17 423
8705.05 425
8705.93 370
8706.81 369
8707.69 393
8708.57 387
8709.45 411
8710.33 441
8711.22 453
8712.10 436
8712.98 448
8713.86 462
8714.74 413
8715.62 442
8716.50 442
8717.38 398
8718.27 394
8719.15 383
8720.03 432
8720.91 428
8721.79 420
8722.67 431
8723.56 425
8724.44 423
8725.32 442
8726.20 448
8727.08 436
8727.97 460
8728.85 435
8729.73 446
8730.61 387
8731.49 398
8732.38 389
8733.26 404
8734.14 409
8735.02 404
8735.90 432
8736.79 404
8737.67 415
8738.55 382
8739.43 375
8740.32 380
8741.20 421
8742.08 428
8742.97 375
8743.85 398
8744.73 413
8745.61 433
8746.50 394
8747.38 393
8748.26 417
8749.15 400
8750.03 466
8750.91 407
8751.80 403
8752.68 412
8753.56 500
8754.45 495
8755.33 451
8756.21 490
8757.10 413
8757.98 387
8758.86 375
8759.75 411
8760.63 408
8761.51 426
8762.40 415
8763.28 424
8764.16 468
8765.05 422
8765.93 483
8766.82 471
8767.70 427
8768.58 413
8769.47 415
8770.35 461
8771.24 411
8772.12 397
8773.00 432
8773.89 422
8774.77 437
8775.66 407
8776.54 399
8777.43 362
8778.31 393
8779.20 398
8780.08 450
8780.97 446
8781.85 416
8782.73 372
8783.62 398
8784.50 398
8785.39 398
8786.27 394
8787.16 409
8788.04 407
8788.93 415
8789.81 405
8790.70 376
8791.58 363
8792.47 372
8793.35 377
8794.24 379
8795.13 362
8796.01 368
8796.90 349
8797.78 400
8798.67 374
8799.55 405
8800.44 399
8801.32 422
8802.21 427
8803.10 405
8803.98 366
8804.87 395
8805.75 352
8806.64 412
8807.53 406
8808.41 374
8809.30 388
8810.18 356
8811.07 414
8811.96 367
8812.84 386
8813.73 381
8814.62 371
8815.50 368
8816.39 353
8817.27 327
8818.16 338
8819.05 359
8819.93 371
8820.82 410
8821.71 398
8822.59 408
8823.48 389
8824.37 419
8825.25 427
8826.14 403
8827.03 358
8827.92 395
8828.80 395
8829.69 379
8830.58 420
8831.46 369
8832.35 379
8833.24 361
8834.13 386
8835.01 345
8835.90 378
8836.79 393
8837.68 367
8838.56 333
8839.45 369
8840.34 325
8841.23 379
8842.11 356
8843.00 404
8843.89 393
8844.78 373
8845.67 383
8846.55 379
8847.44 383
8848.33 391
8849.22 391
8850.11 362
8850.99 416
8851.88 430
8852.77 417
8853.66 374
8854.55 380
8855.44 412
8856.32 419
8857.21 403
8858.10 386
8858.99 418
8859.88 380
8860.77 419
8861.66 372
8862.54 355
8863.43 354
8864.32 360
8865.21 346
8866.10 381
8866.99 383
8867.88 339
8868.77 347
8869.66 372
8870.55 344
8871.43 345
8872.32 373
8873.21 357
8874.10 413
8874.99 355
8875.88 346
8876.77 394
8877.66 397
8878.55 354
8879.44 359
8880.33 379
8881.22 419
8882.11 383
8883.00 401
8883.89 382
8884.78 318
8885.67 377
8886.56 392
8887.45 377
8888.34 373
8889.23 388
8890.12 389
8891.01 374
8891.90 363
8892.79 367
8893.68 330
8894.57 329
8895.46 324
8896.35 335
8897.24 342
8898.13 333
8899.02 365
8899.91 312
8900.80 351
8901.69 380
8902.59 379
8903.48 343
8904.37 317
8905.26 352
8906.15 335
8907.04 318
8907.93 381
8908.82 322
8909.71 326
8910.60 348
8911.50 315
8912.39 315
8913.28 356
8914.17 349
8915.06 369
8915.95 346
8916.84 345
8917.74 317
8918.63 297
8919.52 318
8920.41 319
8921.30 349
8922.19 361
8923.09 374
8923.98 362
8924.87 374
8925.76 387
8926.65 416
8927.55 449
8928.44 422
8929.33 428
8930.22 403
8931.11 375
8932.01 380
8932.90 386
8933.79 360
8934.68 372
8935.58 376
8936.47 326
8937.36 333
8938.25 327
8939.15 323
8940.04 319
8940.93 343
8941.82 334
8942.72 302
8943.61 322
8944.50 342
8945.40 296
8946.29 342
8947.18 320
8948.07 313
8948.97 348
8949.86 326
8950.75 329
8951.65 325
8952.54 328
8953.43 327
8954.33 303
8955.22 304
8956.11 332
8957.01 322
8957.90 325
8958.79 338
8959.69 327
8960.58 334
8961.48 305
8962.37 313
8963.26 308
8964.16 309
8965.05 343
8965.94 324
8966.84 287
8967.73 334
8968.63 352
8969.52 324
8970.42 319
8971.31 318
8972.20 271
8973.10 334
8973.99 293
8974.89 338
8975.78 284
8976.68 295
8977.57 347
8978.46 328
8979.36 314
8980.25 288
8981.15 320
8982.04 306
8982.94 292
8983.83 301
8984.73 310
8985.62 319
8986.52 332
8987.41 319
8988.31 302
8989.20 273
8990.10 282
8990.99 303
8991.89 307
8992.78 327
8993.68 313
8994.57 329
8995.47 314
8996.37 275
8997.26 275
8998.16 319
8999.05 338
8999.95 307
9000.84 325
9001.74 327
9002.64 295
9003.53 321
9004.43 314
9005.32 308
9006.22 320
9007.11 290
9008.01 284
9008.91 309
9009.80 321
9010.70 337
9011.60 283
9012.49 315
9013.39 312
9014.28 332
9015.18 380
9016.08 303
9016.97 292
9017.87 364
9018.77 314
9019.66 301
9020.56 329
9021.46 346
9022.35 290
9023.25 342
9024.15 318
9025.04 355
9025.94 307
9026.84 365
9027.74 358
9028.63 331
9029.53 303
9030.43 280
9031.32 278
9032.22 298
9033.12 309
9034.02 274
9034.91 261
9035.81 323
9036.71 326
9037.61 300
9038.50 327
9039.40 311
9040.30 333
9041.20 352
9042.09 382
9042.99 401
9043.89 391
9044.79 362
9045.69 370
9046.58 370
9047.48 366
9048.38 355
9049.28 376
9050.18 372
9051.07 369
9051.97 354
9052.87 381
9053.77 426
9054.67 416
9055.57 407
9056.46 374
9057.36 393
9058.26 394
9059.16 378
9060.06 380
9060.96 380
9061.86 350
9062.75 401
9063.65 318
9064.55 344
9065.45 330
9066.35 355
9067.25 319
9068.15 384
9069.05 358
9069.95 381
9070.85 371
9071.75 348
9072.64 352
9073.54 354
9074.44 334
9075.34 401
9076.24 346
9077.14 361
9078.04 362
9078.94 360
9079.84 357
9080.74 416
9081.64 391
9082.54 404
9083.44 419
9084.34 415
9085.24 386
9086.14 362
9087.04 348
9087.94 376
9088.84 337
9089.74 369
9090.64 376
9091.54 382
9092.44 348
9093.34 354
9094.24 379
9095.14 366
9096.04 356
9096.94 358
9097.84 343
9098.74 361
9099.64 337
9100.54 323
9101.44 334
9102.35 351
9103.25 348
9104.15 344
9105.05 373
9105.95 376
9106.85 355
9107.75 355
9108.65 326
9109.55 367
9110.45 365
9111.36 349
9112.26 379
9113.16 374
9114.06 335
9114.96 330
9115.86 357
9116.76 330
9117.67 332
9118.57 314
9119.47 331
9120.37 335
9121.27 330
9122.17 338
9123.08 377
9123.98 322
9124.88 346
9125.78 334
9126.68 322
9127.58 348
9128.49 334
9129.39 361
9130.29 342
9131.19 351
9132.10 351
9133.00 301
9133.90 291
9134.80 353
9135.70 349
9136.61 294
9137.51 356
9138.41 367
9139.31 367
9140.22 310
9141.12 369
9142.02 358
9142.93 352
9143.83 368
9144.73 375
9145.63 368
9146.54 370
9147.44 327
9148.34 302
9149.25 338
9150.15 300
9151.05 303
9151.96 293
9152.86 277
9153.76 313
9154.67 317
9155.57 280
9156.47 314
9157.38 350
9158.28 304
9159.18 300
9160.09 291
9160.99 310
9161.89 336
9162.80 311
9163.70 321
9164.61 294
9165.51 344
9166.41 359
9167.32 297
9168.22 265
9169.13 262
9170.03 283
9170.93 290
9171.84 288
9172.74 280
9173.65 277
9174.55 290
9175.45 294
9176.36 308
9177.26 324
9178.17 325
9179.07 334
9179.98 281
9180.88 323
9181.79 343
9182.69 320
9183.60 322
9184.50 281
9185.41 303
9186.31 309
9187.22 343
9188.12 348
9189.03 319
9189.93 299
9190.84 303
9191.74 279
9192.65 294
9193.55 341
9194.46 316
9195.36 322
9196.27 291
9197.17 344
9198.08 351
9198.98 312
9199.89 293
9200.80 281
9201.70 322
9202.61 326
9203.51 299
9204.42 293
9205.32 286
9206.23 316
9207.14 284
9208.04 315
9208.95 304
9209.85 301
9210.76 278
9211.67 301
9212.57 265
9213.48 270
9214.39 321
9215.29 297
9216.20 320
9217.10 281
9218.01 282
9218.92 296
9219.82 308
9220.73 308
9221.64 311
9222.54 336
9223.45 315
9224.36 299
9225.26 292
9226.17 332
9227.08 347
9227.99 321
9228.89 336
9229.80 272
9230.71 321
9231.61 294
9232.52 340
9233.43 327
9234.34 337
9235.24 295
9236.15 323
9237.06 288
9237.96 314
9238.87 291
9239.78 276
9240.69 299
9241.60 305
9242.50 297
9243.41 320
9244.32 334
9245.23 313
9246.13 299
9247.04 272
9247.95 279
9248.86 292
9249.77 273
9250.67 286
9251.58 288
9252.49 305
9253.40 300
9254.31 262
9255.21 347
9256.12 326
9257.03 312
9257.94 250
9258.85 275
9259.76 295
9260.67 257
9261.57 284
9262.48 323
9263.39 316
9264.30 298
9265.21 335
9266.12 320
9267.03 355
9267.94 404
9268.84 428
9269.75 421
9270.66 368
9271.57 379
9272.48 389
9273.39 348
9274.30 332
9275.21 335
9276.12 312
9277.03 375
9277.94 356
9278.85 314
9279.76 310
9280.67 306
9281.58 306
9282.49 339
9283.39 333
9284.30 324
9285.21 302
9286.12 262
9287.03 286
9287.94 303
9288.85 312
9289.76 288
9290.67 311
9291.58 307
9292.49 314
9293.40 312
9294.31 360
9295.22 293
9296.14 318
9297.05 293
9297.96 312
9298.87 365
9299.78 293
9300.69 339
9301.60 326
9302.51 329
9303.42 424
9304.33 392
9305.24 364
9306.15 348
9307.06 320
9307.97 323
9308.88 324
9309.80 309
9310.71 309
9311.62 335
9312.53 317
9313.44 345
9314.35 319
9315.26 328
9316.17 351
9317.08 308
9318.00 300
9318.91 322
9319.82 321
9320.73 320
9321.64 347
9322.55 311
9323.47 347
9324.38 346
9325.29 342
9326.20 343
9327.11 346
9328.02 326
9328.94 330
9329.85 313
9330.76 372
9331.67 341
9332.58 311
9333.50 375
9334.41 364
9335.32 374
9336.23 387
9337.15 351
9338.06 313
9338.97 342
9339.88 357
9340.80 342
9341.71 322
9342.62 335
9343.53 322
9344.45 277
9345.36 309
9346.27 279
9347.18 272
9348.10 256
9349.01 348
9349.92 293
9350.84 306
9351.75 308
9352.66 348
9353.58 309
9354.49 271
9355.40 301
9356.32 289
9357.23 303
9358.14 287
9359.06 292
9359.97 270
9360.88 273
9361.80 271
9362.71 289
9363.62 289
9364.54 277
9365.45 328
9366.36 301
9367.28 276
9368.19 296
9369.11 276
9370.02 332
9370.93 292
9371.85 262
9372.76 284
9373.68 277
9374.59 269
9375.50 269
9376.42 317
9377.33 289
9378.25 284
9379.16 262
9380.08 304
9380.99 259
9381.91 264
9382.82 294
9383.73 301
9384.65 268
9385.56 254
9386.48 298
9387.39 289
9388.31 304
9389.22 297
9390.14 356
9391.05 330
9391.97 315
9392.88 291
9393.80 329
9394.71 328
9395.63 315
9396.54 267
9397.46 290
9398.37 290
9399.29 338
9400.20 321
9401.12 285
9402.04 289
9402.95 266
9403.87 298
9404.78 289
9405.70 277
9406.61 260
9407.53 309
9408.45 281
9409.36 276
9410.28 267
9411.19 275
9412.11 291
9413.03 265
9413.94 283
9414.86 328
9415.77 321
9416.69 300
9417.61 353
9418.52 325
9419.44 320
9420.36 337
9421.27 301
9422.19 290
9423.10 332
9424.02 291
9424.94 285
9425.85 259
9426.77 318
9427.69 290
9428.61 312
9429.52 292
9430.44 284
9431.36 317
9432.27 301
9433.19 271
9434.11 248
9435.02 283
9435.94 275
9436.86 297
9437.78 294
9438.69 316
9439.61 304
9440.53 310
9441.45 333
9442.36 328
9443.28 294
9444.20 258
9445.12 304
9446.03 297
9446.95 281
9447.87 327
9448.79 292
9449.70 309
9450.62 348
9451.54 287
9452.46 293
9453.38 285
9454.29 267
9455.21 294
9456.13 275
9457.05 284
9457.97 273
9458.88 308
9459.80 312
9460.72 296
9461.64 277
9462.56 268
9463.48 285
9464.40 261
9465.31 253
9466.23 299
9467.15 235
9468.07 263
9468.99 255
9469.91 307
9470.83 244
9471.75 258
9472.66 298
9473.58 253
9474.50 241
9475.42 230
9476.34 263
9477.26 295
9478.18 289
9479.10 253
9480.02 300
9480.94 247
9481.86 246
9482.78 283
9483.70 282
9484.61 301
9485.53 286
9486.45 264
9487.37 248
9488.29 261
9489.21 266
9490.13 313
9491.05 275
9491.97 259
9492.89 283
9493.81 255
9494.73 267
9495.65 278
9496.57 241
9497.49 226
9498.41 253
9499.33 295
9500.25 285
9501.17 256
9502.09 265
9503.02 262
9503.94 284
9504.86 291
9505.78 287
9506.70 279
9507.62 313
9508.54 289
9509.46 283
9510.38 278
9511.30 300
9512.22 268
9513.14 265
9514.06 231
9514.98 249
9515.91 274
9516.83 270
9517.75 258
9518.67 256
9519.59 277
9520.51 256
9521.43 258
9522.35 278
9523.28 280
9524.20 264
9525.12 269
9526.04 267
9526.96 258
9527.88 246
9528.81 279
9529.73 249
9530.65 245
9531.57 241
9532.49 278
9533.41 287
9534.34 275
9535.26 273
9536.18 247
9537.10 289
9538.02 261
9538.95 258
9539.87 244
9540.79 237
9541.71 260
9542.64 300
9543.56 277
9544.48 230
9545.40 260
9546.33 298
9547.25 286
9548.17 307
9549.09 245
9550.02 253
9550.94 266
9551.86 260
9552.78 233
9553.71 250
9554.63 302
9555.55 263
9556.48 296
9557.40 302
9558.32 268
9559.25 278
9560.17 270
9561.09 256
9562.02 259
9562.94 253
9563.86 288
9564.79 304
9565.71 271
9566.63 292
9567.56 275
9568.48 273
9569.40 218
9570.33 242
9571.25 236
9572.17 301
9573.10 273
9574.02 308
9574.95 287
9575.87 277
9576.79 300
9577.72 263
9578.64 277
9579.57 282
9580.49 302
9581.42 266
9582.34 310
9583.26 278
9584.19 269
9585.11 249
9586.04 281
9586.96 272
9587.89 283
9588.81 253
9589.74 297
9590.66 298
9591.58 253
9592.51 258
9593.43 291
9594.36 298
9595.28 249
9596.21 227
9597.13 262
9598.06 303
9598.98 316
9599.91 334
9600.83 322
9601.76 292
9602.68 276
9603.61 286
9604.54 345
9605.46 296
9606.39 241
9607.31 289
9608.24 306
9609.16 264
9610.09 297
9611.01 263
9611.94 273
9612.87 273
9613.79 276
9614.72 266
9615.64 300
9616.57 301
9617.49 270
9618.42 281
9619.35 262
9620.27 282
9621.20 258
9622.13 284
9623.05 256
9623.98 266
9624.90 270
9625.83 293
9626.76 293
9627.68 288
9628.61 267
9629.54 309
9630.46 320
9631.39 302
9632.32 322
9633.24 291
9634.17 282
9635.10 274
9636.02 306
9636.95 309
9637.88 312
9638.80 295
9639.73 287
9640.66 251
9641.59 274
9642.51 293
9643.44 311
9644.37 317
9645.30 309
9646.22 290
9647.15 301
9648.08 274
9649.00 278
9649.93 273
9650.86 266
9651.79 250
9652.72 244
9653.64 239
9654.57 257
9655.50 294
9656.43 277
9657.35 266
9658.28 282
9659.21 292
9660.14 274
9661.07 250
9661.99 242
9662.92 282
9663.85 283
9664.78 335
9665.71 340
9666.64 285
9667.56 296
9668.49 299
9669.42 247
9670.35 263
9671.28 266
9672.21 283
9673.14 280
9674.06 233
9674.99 269
9675.92 260
9676.85 309
9677.78 297
9678.71 311
9679.64 290
9680.57 256
9681.50 299
9682.42 311
9683.35 305
9684.28 255
9685.21 285
9686.14 294
9687.07 288
9688.00 281
9688.93 302
9689.86 294
9690.79 290
9691.72 301
9692.65 310
9693.58 288
9694.51 302
9695.44 315
9696.37 316
9697.30 277
9698.23 284
9699.16 309
9700.09 278
9701.02 276
9701.95 260
9702.88 282
9703.81 278
9704.74 283
9705.67 255
9706.60 285
9707.53 305
9708.46 316
9709.39 302
9710.32 274
9711.25 267
9712.18 270
9713.11 312
9714.04 299
9714.97 294
9715.90 265
9716.83 331
9717.76 288
9718.69 319
9719.63 280
9720.56 264
9721.49 291
9722.42 245
9723.35 289
9724.28 280
9725.21 308
9726.14 308
9727.07 326
9728.01 291
9728.94 315
9729.87 339
9730.80 344
9731.73 302
9732.66 293
9733.59 304
9734.53 290
9735.46 311
9736.39 296
9737.32 293
9738.25 282
9739.18 345
9740.12 333
9741.05 291
9741.98 294
9742.91 323
9743.84 316
9744.78 292
9745.71 286
9746.64 335
9747.57 345
9748.51 336
9749.44 310
9750.37 289
9751.30 311
9752.24 315
9753.17 349
9754.10 294
9755.03 278
9755.97 306
9756.90 337
9757.83 337
9758.76 307
9759.70 294
9760.63 325
9761.56 314
9762.50 324
9763.43 329
9764.36 302
9765.29 356
9766.23 321
9767.16 311
9768.09 322
9769.03 334
9769.96 332
9770.89 304
9771.83 270
9772.76 311
9773.69 341
9774.63 395
9775.56 359
9776.49 366
9777.43 369
9778.36 429
9779.30 408
9780.23 376
9781.16 413
9782.10 408
9783.03 368
9783.97 400
9784.90 393
9785.83 380
9786.77 349
9787.70 337
9788.64 362
9789.57 354
9790.50 402
9791.44 410
9792.37 405
9793.31 443
9794.24 432
9795.18 412
9796.11 411
9797.05 372
9797.98 313
9798.92 318
9799.85 352
9800.78 359
9801.72 329
9802.65 311
9803.59 309
9804.52 311
9805.46 329
9806.39 328
9807.33 318
9808.26 318
9809.20 310
9810.14 286
9811.07 280
9812.01 307
9812.94 299
9813.88 308
9814.81 295
9815.75 315
9816.68 342
9817.62 316
9818.55 324
9819.49 315
9820.43 326
9821.36 324
9822.30 323
9823.23 299
9824.17 305
9825.11 305
9826.04 305
9826.98 309
9827.91 274
9828.85 299
9829.79 335
9830.72 297
9831.66 303
9832.59 298
9833.53 294
9834.47 311
9835.40 278
9836.34 300
9837.28 332
9838.21 309
9839.15 344
9840.09 318
9841.02 308
9841.96 315
9842.90 308
9843.83 305
9844.77 320
9845.71 302
9846.64 323
9847.58 334
9848.52 347
9849.46 275
9850.39 296
9851.33 292
9852.27 312
9853.20 301
9854.14 304
9855.08 279
9856.02 290
9856.95 278
9857.89 296
9858.83 287
9859.77 289
9860.70 312
9861.64 305
9862.58 277
9863.52 277
9864.46 291
9865.39 284
9866.33 265
9867.27 289
9868.21 275
9869.15 273
9870.08 310
9871.02 298
9871.96 290
9872.90 282
9873.84 270
9874.77 280
9875.71 279
9876.65 263
9877.59 286
9878.53 291
9879.47 284
9880.41 283
9881.34 307
9882.28 301
9883.22 240
9884.16 269
9885.10 284
9886.04 253
9886.98 248
9887.92 269
9888.85 281
9889.79 292
9890.73 279
9891.67 268
9892.61 277
9893.55 276
9894.49 281
9895.43 255
9896.37 259
9897.31 258
9898.25 296
9899.19 307
9900.13 278
9901.07 269
9902.01 301
9902.95 281
9903.88 364
9904.82 312
9905.76 304
9906.70 330
9907.64 318
9908.58 353
9909.52 361
9910.46 302
9911.40 293
9912.34 329
9913.28 306
9914.22 302
9915.16 339
9916.11 340
9917.05 342
9917.99 385
9918.93 424
9919.87 404
9920.81 529
9921.75 570
9922.69 480
9923.63 458
9924.57 414
9925.51 399
9926.45 391
9927.39 368
9928.33 382
9929.27 351
9930.21 325
9931.16 339
9932.10 343
9933.04 263
9933.98 303
9934.92 290
9935.86 297
9936.80 306
9937.74 303
9938.69 296
9939.63 290
9940.57 296
9941.51 303
9942.45 317
9943.39 328
9944.33 307
9945.28 348
9946.22 333
9947.16 318
9948.10 322
9949.04 299
9949.99 338
9950.93 323
9951.87 318
9952.81 279
9953.75 250
9954.70 298
9955.64 354
9956.58 310
9957.52 319
9958.46 317
9959.41 302
9960.35 276
9961.29 297
9962.23 280
9963.18 269
9964.12 288
9965.06 311
9966.00 265
9966.95 293
9967.89 293
9968.83 291
9969.78 283
9970.72 233
9971.66 250
9972.60 287
9973.55 289
9974.49 267
9975.43 288
9976.38 281
9977.32 293
9978.26 334
9979.21 271
9980.15 288
9981.09 279
9982.04 287
9982.98 255
9983.92 266
9984.87 278
9985.81 261
9986.75 278
9987.70 268
9988.64 264
9989.59 298
9990.53 297
9991.47 258
9992.42 220
9993.36 271
9994.31 272
9995.25 226
9996.19 276
9997.14 272
9998.08 270
9999.03 253
9999.97 272
10000.91 288
10001.86 248
10002.80 282
10003.75 287
10004.69 291
10005.64 251
10006.58 282
10007.53 267
10008.47 252
10009.42 239
10010.36 268
10011.31 302
10012.25 285
10013.19 272
10014.14 258
10015.08 254
10016.03 286
10016.97 288
10017.92 271
10018.87 246
10019.81 279
10020.76 263
10021.70 266
10022.65 273
10023.59 247
10024.54 277
10025.48 273
10026.43 253
10027.37 279
10028.32 279
10029.26 269
10030.21 266
10031.16 275
10032.10 262
10033.05 297
10033.99 274
10034.94 259
10035.89 285
10036.83 229
10037.78 236
10038.72 255
10039.67 221
10040.62 259
10041.56 266
10042.51 251
10043.46 257
10044.40 273
10045.35 259
10046.29 299
10047.24 245
10048.19 274
10049.13 278
10050.08 293
10051.03 279
10051.97 259
10052.92 297
10053.87 273
10054.81 298
10055.76 296
10056.71 256
10057.66 248
10058.60 275
10059.55 237
10060.50 223
10061.44 254
10062.39 231
10063.34 275
10064.29 280
10065.23 260
10066.18 283
10067.13 264
10068.08 275
10069.02 258
10069.97 279
10070.92 294
10071.87 299
10072.81 323
10073.76 333
10074.71 335
10075.66 311
10076.61 318
10077.55 278
10078.50 302
10079.45 264
10080.40 257
10081.35 284
10082.29 266
10083.24 223
10084.19 236
10085.14 255
10086.09 253
10087.03 256
10087.98 273
10088.93 263
10089.88 261
10090.83 273
10091.78 252
10092.73 253
10093.67 236
10094.62 261
10095.57 282
10096.52 249
10097.47 242
10098.42 234
10099.37 279
10100.32 242
10101.27 262
10102.22 241
10103.16 272
10104.11 255
10105.06 270
10106.01 248
10106.96 266
10107.91 275
10108.86 231
10109.81 259
10110.76 253
10111.71 274
10112.66 256
10113.61 276
10114.56 219
10115.51 254
10116.46 252
10117.41 239
10118.36 195
10119.31 238
10120.26 250
10121.21 251
10122.16 213
10123.11 216
10124.06 233
10125.01 246
10125.96 289
10126.91 269
10127.86 278
10128.81 241
10129.76 235
10130.71 257
10131.66 239
10132.61 218
10133.56 245
10134.51 248
10135.46 237
10136.41 262
10137.36 237
10138.31 257
10139.27 304
10140.22 283
10141.17 272
10142.12 272
10143.07 267
10144.02 281
10144.97 280
10145.92 268
10146.87 243
10147.82 268
10148.78 292
10149.73 293
10150.68 243
10151.63 262
10152.58 267
10153.53 273
10154.48 260
10155.44 243
10156.39 285
10157.34 251
10158.29 244
10159.24 259
10160.20 279
10161.15 300
10162.10 303
10163.05 272
10164.00 309
10164.96 292
10165.91 244
10166.86 281
10167.81 281
10168.76 283
10169.72 309
10170.67 291
10171.62 277
10172.57 312
10173.53 322
10174.48 276
10175.43 285
10176.38 288
10177.34 300
10178.29 340
10179.24 328
10180.19 278
10181.15 292
10182.10 301
10183.05 313
10184.01 279
10184.96 293
10185.91 329
10186.86 310
10187.82 314
10188.77 334
10189.72 330
10190.68 351
10191.63 332
10192.58 330
10193.54 370
10194.49 336
10195.44 350
10196.40 327
10197.35 356
10198.31 383
10199.26 338
10200.21 372
10201.17 435
10202.12 410
10203.07 361
10204.03 416
10204.98 446
10205.94 397
10206.89 371
10207.84 360
10208.80 377
10209.75 341
10210.71 313
10211.66 329
10212.62 376
10213.57 393
10214.52 330
10215.48 317
10216.43 311
10217.39 324
10218.34 403
10219.30 360
10220.25 316
10221.21 296
10222.16 318
10223.12 315
10224.07 290
10225.03 309
10225.98 348
10226.93 363
10227.89 340
10228.85 321
10229.80 351
10230.76 373
10231.71 354
10232.67 361
10233.62 332
10234.58 349
10235.53 357
10236.49 314
10237.44 316
10238.40 277
10239.35 285
10240.31 264
10241.26 270
10242.22 293
10243.18 310
10244.13 296
10245.09 279
10246.04 311
10247.00 325
10247.96 264
10248.91 274
10249.87 279
10250.82 258
10251.78 238
10252.74 295
10253.69 308
10254.65 280
10255.60 261
10256.56 281
10257.52 339
10258.47 334
10259.43 360
10260.39 302
10261.34 338
10262.30 314
10263.26 322
10264.21 330
10265.17 347
10266.13 308
10267.08 288
10268.04 304
10269.00 270
10269.95 268
10270.91 300
10271.87 279
10272.83 261
10273.78 252
10274.74 306
10275.70 314
10276.66 279
10277.61 278
10278.57 270
10279.53 260
10280.48 262
10281.44 272
10282.40 255
10283.36 274
10284.31 269
10285.27 232
10286.23 255
10287.19 243
10288.15 262
10289.10 248
10290.06 271
10291.02 264
10291.98 302
10292.94 285
10293.89 238
10294.85 236
10295.81 280
10296.77 296
10297.73 279
10298.69 247
10299.64 275
10300.60 283
10301.56 289
10302.52 280
10303.48 277
10304.44 238
10305.39 249
10306.35 248
10307.31 285
10308.27 264
10309.23 262
10310.19 272
10311.15 277
10312.11 264
10313.07 251
10314.02 240
10314.98 261
10315.94 240
10316.90 269
10317.86 256
10318.82 233
10319.78 214
10320.74 270
10321.70 240
10322.66 260
10323.62 247
10324.58 259
10325.54 259
10326.50 236
10327.46 257
10328.42 238
10329.38 258
10330.33 250
10331.29 206
10332.25 221
10333.21 233
10334.17 214
10335.13 227
10336.09 220
10337.05 227
10338.01 218
10338.98 259
10339.94 262
10340.90 245
10341.86 260
10342.82 263
10343.78 242
10344.74 243
10345.70 273
10346.66 270
10347.62 251
10348.58 246
10349.54 277
10350.50 263
10351.46 264
10352.42 283
10353.38 276
10354.34 239
10355.31 251
10356.27 274
10357.23 288
10358.19 251
10359.15 222
10360.11 231
10361.07 238
10362.03 287
10362.99 260
10363.96 245
10364.92 261
10365.88 238
10366.84 259
10367.80 261
10368.76 290
10369.73 254
10370.69 216
10371.65 235
10372.61 228
10373.57 233
10374.53 250
10375.50 246
10376.46 222
10377.42 232
10378.38 218
10379.34 216
10380.31 228
10381.27 239
10382.23 245
10383.19 240
10384.16 245
10385.12 208
10386.08 242
10387.04 223
10388.00 238
10388.97 237
10389.93 254
10390.89 263
10391.86 242
10392.82 262
10393.78 223
10394.74 255
10395.71 219
10396.67 229
10397.63 221
10398.60 196
10399.56 219
10400.52 217
10401.48 231
10402.45 214
10403.41 247
10404.37 239
10405.34 236
10406.30 226
10407.26 232
10408.23 232
10409.19 231
10410.15 261
10411.12 261
10412.08 273
10413.05 229
10414.01 249
10414.97 280
10415.94 275
10416.90 301
10417.86 257
10418.83 262
10419.79 293
10420.76 248
10421.72 236
10422.68 226
10423.65 212
10424.61 235
10425.58 273
10426.54 224
10427.51 222
10428.47 247
10429.43 216
10430.40 205
10431.36 221
10432.33 213
10433.29 245
10434.26 222
10435.22 246
10436.19 243
10437.15 226
10438.12 228
10439.08 261
10440.05 224
10441.01 210
10441.98 206
10442.94 212
10443.91 246
10444.87 223
10445.84 219
10446.80 289
10447.77 226
10448.73 255
10449.70 253
10450.66 252
10451.63 227
10452.59 234
10453.56 214
10454.52 203
10455.49 195
10456.46 214
10457.42 231
10458.39 207
10459.35 206
10460.32 202
10461.28 233
10462.25 230
10463.22 227
10464.18 223
10465.15 215
10466.11 198
10467.08 197
10468.05 224
10469.01 265
10469.98 254
10470.95 212
10471.91 260
10472.88 265
10473.85 260
10474.81 264
10475.78 280
10476.75 280
10477.71 210
10478.68 211
10479.65 227
10480.61 214
10481.58 241
10482.55 240
10483.51 196
10484.48 195
10485.45 207
10486.41 245
10487.38 213
10488.35 209
10489.31 235
10490.28 228
10491.25 237
10492.22 248
10493.18 228
10494.15 217
10495.12 194
10496.09 227
10497.05 238
10498.02 239
10498.99 226
10499.96 248
10500.92 221
10501.89 196
10502.86 220
10503.83 243
10504.80 210
10505.76 221
10506.73 215
10507.70 219
10508.67 188
10509.64 228
10510.60 245
10511.57 215
10512.54 190
10513.51 182
10514.48 202
10515.45 204
10516.41 184
10517.38 213
10518.35 218
10519.32 198
10520.29 234
10521.26 217
10522.23 226
10523.19 189
10524.16 210
10525.13 226
10526.10 211
10527.07 223
10528.04 196
10529.01 197
10529.98 189
10530.95 230
10531.92 202
10532.88 223
10533.85 197
10534.82 199
10535.79 226
10536.76 217
10537.73 208
10538.70 217
10539.67 229
10540.64 235
10541.61 254
10542.58 214
10543.55 197
10544.52 218
10545.49 202
10546.46 201
10547.43 206
10548.40 215
10549.37 238
10550.34 238
10551.31 213
10552.28 224
10553.25 232
10554.22 224
10555.19 225
10556.16 220
10557.13 232
10558.10 241
10559.07 220
10560.04 179
10561.01 223
10561.98 194
10562.95 209
10563.92 213
10564.89 209
10565.86 200
10566.83 208
10567.81 229
10568.78 208
10569.75 226
10570.72 181
10571.69 203
10572.66 191
10573.63 210
10574.60 255
10575.57 220
10576.54 213
10577.52 216
10578.49 246
10579.46 217
10580.43 197
10581.40 191
10582.37 212
10583.34 226
10584.32 229
10585.29 192
10586.26 217
10587.23 206
10588.20 205
10589.17 216
10590.15 214
10591.12 248
10592.09 229
10593.06 214
10594.03 185
10595.01 227
10595.98 234
10596.95 223
10597.92 232
10598.90 250
10599.87 199
10600.84 251
10601.81 203
10602.78 196
10603.76 201
10604.73 224
10605.70 197
10606.67 180
10607.65 228
10608.62 227
10609.59 226
10610.57 234
10611.54 234
10612.51 228
10613.48 214
10614.46 233
10615.43 209
10616.40 228
10617.38 208
10618.35 228
10619.32 234
10620.30 216
10621.27 205
10622.24 212
10623.22 258
10624.19 239
10625.16 216
10626.14 217
10627.11 241
10628.08 259
10629.06 226
10630.03 254
10631.00 230
10631.98 218
10632.95 253
10633.93 239
10634.90 223
10635.87 232
10636.85 239
10637.82 248
10638.80 233
10639.77 244
10640.74 207
10641.72 234
10642.69 274
10643.67 221
10644.64 220
10645.62 174
10646.59 224
10647.56 235
10648.54 236
10649.51 225
10650.49 224
10651.46 209
10652.44 198
10653.41 200
10654.39 198
10655.36 200
10656.34 195
10657.31 214
10658.29 211
10659.26 244
10660.24 228
10661.21 211
10662.19 238
10663.16 231
10664.14 219
10665.11 205
10666.09 229
10667.06 204
10668.04 223
10669.01 194
10669.99 246
10670.97 217
10671.94 219
10672.92 216
10673.89 233
10674.87 212
10675.84 215
10676.82 189
10677.80 218
10678.77 232
10679.75 236
10680.72 210
10681.70 205
10682.68 189
10683.65 219
10684.63 221
10685.60 198
10686.58 211
10687.56 189
10688.53 228
10689.51 220
10690.49 189
10691.46 197
10692.44 185
10693.42 213
10694.39 252
10695.37 229
10696.35 220
10697.32 197
10698.30 184
10699.28 213
10700.25 201
10701.23 227
10702.21 232
10703.18 223
10704.16 174
10705.14 189
10706.12 192
10707.09 194
10708.07 186
10709.05 200
10710.02 201
10711.00 186
10711.98 185
10712.96 176
10713.93 153
10714.91 209
10715.89 218
10716.87 191
10717.84 192
10718.82 212
10719.80 235
10720.78 174
10721.76 193
10722.73 200
10723.71 231
10724.69 237
10725.67 219
10726.65 219
10727.62 223
10728.60 211
10729.58 194
10730.56 209
10731.54 174
10732.52 200
10733.49 216
10734.47 195
10735.45 209
10736.43 188
10737.41 201
10738.39 256
10739.37 198
10740.34 222
10741.32 204
10742.30 199
10743.28 237
10744.26 215
10745.24 199
10746.22 202
10747.20 211
10748.18 194
10749.15 175
10750.13 210
10751.11 198
10752.09 183
10753.07 199
10754.05 186
10755.03 239
10756.01 211
10756.99 217
10757.97 205
10758.95 227
10759.93 211
10760.91 204
10761.89 221
10762.87 217
10763.85 203
10764.83 200
10765.81 220
10766.79 164
10767.77 205
10768.75 197
10769.73 223
10770.71 205
10771.69 216
10772.67 204
10773.65 231
10774.63 223
10775.61 216
10776.59 208
10777.57 229
10778.55 218
10779.53 202
10780.51 217
10781.49 219
10782.47 239
10783.45 175
10784.43 199
10785.41 178
10786.39 172
10787.38 166
10788.36 180
10789.34 174
10790.32 229
10791.30 222
10792.28 218
10793.26 186
10794.24 179
10795.22 194
10796.21 222
10797.19 224
10798.17 191
10799.15 204
10800.13 215
10801.11 204
10802.09 194
10803.08 194
10804.06 231
10805.04 205
10806.02 210
10807.00 185
10807.98 193
10808.97 190
10809.95 223
10810.93 210
10811.91 237
10812.89 256
10813.88 236
10814.86 218
10815.84 219
10816.82 181
10817.81 225
10818.79 200
10819.77 226
10820.75 212
10821.73 196
10822.72 197
10823.70 221
10824.68 245
10825.67 186
10826.65 193
10827.63 234
10828.61 234
10829.60 218
10830.58 205
10831.56 204
10832.54 199
10833.53 216
10834.51 231
10835.49 216
10836.48 210
10837.46 223
10838.44 219
10839.43 234
10840.41 217
10841.39 236
10842.38 200
10843.36 222
10844.34 205
10845.33 245
10846.31 213
10847.29 218
10848.28 195
10849.26 209
10850.25 186
10851.23 238
10852.21 224
10853.20 191
10854.18 197
10855.16 197
10856.15 229
10857.13 245
10858.12 185
10859.10 178
10860.09 206
10861.07 206
10862.05 223
10863.04 185
10864.02 207
10865.01 228
10865.99 228
10866.98 193
10867.96 219
10868.94 243
10869.93 213
10870.91 236
10871.90 189
10872.88 209
10873.87 210
10874.85 270
10875.84 222
10876.82 227
10877.81 214
10878.79 234
10879.78 233
10880.76 227
10881.75 224
10882.73 215
10883.72 247
10884.70 240
10885.69 234
10886.68 208
10887.66 233
10888.65 257
10889.63 284
10890.62 243
10891.60 223
10892.59 284
10893.57 303
10894.56 279
10895.55 281
10896.53 246
10897.52 239
10898.50 271
10899.49 248
10900.48 251
10901.46 238
10902.45 240
10903.43 224
10904.42 269
10905.41 220
10906.39 224
10907.38 246
10908.37 247
10909.35 208
10910.34 200
10911.32 210
10912.31 269
10913.30 251
10914.28 225
10915.27 244
10916.26 258
10917.24 275
10918.23 292
10919.22 272
10920.21 259
10921.19 268
10922.18 272
10923.17 260
10924.15 244
10925.14 245
10926.13 272
10927.12 244
10928.10 233
10929.09 251
10930.08 266
10931.06 257
10932.05 228
10933.04 240
10934.03 244
10935.01 243
10936.00 286
10936.99 294
10937.98 258
10938.97 231
10939.95 257
10940.94 260
10941.93 262
10942.92 253
10943.91 259
10944.89 247
10945.88 271
10946.87 274
10947.86 289
10948.85 297
10949.83 233
10950.82 265
10951.81 274
10952.80 304
10953.79 301
10954.78 291
10955.76 320
10956.75 295
10957.74 251
10958.73 276
10959.72 302
10960.71 250
10961.70 246
10962.69 230
10963.67 245
10964.66 254
10965.65 315
10966.64 280
10967.63 251
10968.62 225
10969.61 259
10970.60 252
10971.59 239
10972.58 251
10973.57 278
10974.56 283
10975.54 267
10976.53 239
10977.52 232
10978.51 255
10979.50 285
10980.49 295
10981.48 223
10982.47 258
10983.46 258
10984.45 288
10985.44 239
10986.43 283
10987.42 276
10988.41 325
10989.40 316
10990.39 300
10991.38 318
10992.37 310
10993.36 391
10994.35 404
10995.34 344
10996.33 325
10997.32 320
10998.31 317
10999.30 343
11000.30 301
11001.29 266
11002.28 312
11003.27 305
11004.26 276
11005.25 270
11006.24 278
11007.23 292
11008.22 281
11009.21 246
11010.20 263
11011.19 271
11012.19 289
11013.18 266
11014.17 300
11015.16 262
11016.15 257
11017.14 270
11018.13 315
11019.12 281
11020.12 277
11021.11 245
11022.10 270
11023.09 283
11024.08 246
11025.07 225
11026.07 228
11027.06 263
11028.05 252
11029.04 232
11030.03 257
11031.02 273
11032.02 256
11033.01 276
11034.00 266
11034.99 259
11035.98 264
11036.98 239
11037.97 245
11038.96 257
11039.95 269
11040.95 278
11041.94 237
11042.93 252
11043.92 259
11044.92 259
11045.91 251
11046.90 229
11047.89 272
11048.89 252
11049.88 266
11050.87 282
11051.87 257
11052.86 277
11053.85 245
11054.84 264
11055.84 229
11056.83 226
11057.82 252
11058.82 284
11059.81 268
11060.80 241
11061.80 254
11062.79 256
11063.78 240
11064.78 241
11065.77 281
11066.76 261
11067.76 238
11068.75 264
11069.74 268
11070.74 236
11071.73 244
11072.73 247
11073.72 261
11074.71 216
11075.71 224
11076.70 235
11077.70 240
11078.69 242
11079.68 232
11080.68 246
11081.67 247
11082.67 279
11083.66 262
11084.66 272
11085.65 242
11086.64 282
11087.64 233
11088.63 232
11089.63 245
11090.62 233
11091.62 244
11092.61 262
11093.61 205
11094.60 242
11095.60 250
11096.59 240
11097.59 241
11098.58 212
11099.58 233
11100.57 300
11101.57 256
11102.56 292
11103.56 255
11104.55 222
11105.55 248
11106.54 216
11107.54 257
11108.53 230
11109.53 256
11110.52 287
11111.52 309
11112.52 274
11113.51 254
11114.51 274
11115.50 267
11116.50 305
11117.49 318
11118.49 329
11119.49 373
11120.48 343
11121.48 322
11122.47 330
11123.47 346
11124.47 340
11125.46 291
11126.46 289
11127.46 269
11128.45 311
11129.45 267
11130.44 251
11131.44 264
11132.44 269
11133.43 233
11134.43 228
11135.43 267
11136.42 264
11137.42 277
11138.42 272
11139.41 284
11140.41 273
11141.41 291
11142.40 289
11143.40 269
11144.40 248
11145.40 272
11146.39 297
11147.39 289
11148.39 245
11149.38 246
11150.38 260
11151.38 288
11152.38 260
11153.37 246
11154.37 243
11155.37 258
11156.37 241
11157.36 224
11158.36 244
11159.36 237
11160.36 265
11161.36 261
11162.35 239
11163.35 242
11164.35 245
11165.35 227
11166.34 255
11167.34 243
11168.34 227
11169.34 242
11170.34 231
11171.34 248
11172.33 240
11173.33 254
11174.33 228
11175.33 221
11176.33 225
11177.33 257
11178.32 258
11179.32 264
11180.32 274
11181.32 248
11182.32 245
11183.32 272
11184.32 299
11185.32 279
11186.31 259
11187.31 253
11188.31 254
11189.31 267
11190.31 260
11191.31 255
11192.31 291
11193.31 273
11194.31 281
11195.31 260
11196.31 276
11197.31 253
11198.31 283
11199.30 252
11200.30 268
11201.30 261
11202.30 284
11203.30 278
11204.30 227
11205.30 206
11206.30 236
11207.30 282
11208.30 273
11209.30 277
11210.30 261
11211.30 228
11212.30 233
11213.30 256
11214.30 274
11215.30 220
11216.30 235
11217.30 266
11218.30 303
11219.30 252
11220.30 239
11221.31 246
11222.31 258
11223.31 276
11224.31 270
11225.31 261
11226.31 265
11227.31 263
11228.31 202
11229.31 237
11230.31 227
11231.31 210
11232.31 244
11233.31 248
11234.32 223
11235.32 238
11236.32 214
11237.32 234
11238.32 233
11239.32 234
11240.32 212
11241.32 244
11242.33 257
11243.33 263
11244.33 223
11245.33 237
11246.33 253
11247.33 242
11248.34 239
11249.34 227
11250.34 226
11251.34 205
11252.34 242
11253.34 215
11254.35 254
11255.35 217
11256.35 233
11257.35 209
11258.35 238
11259.36 246
11260.36 224
11261.36 236
11262.36 228
11263.37 216
11264.37 219
11265.37 245
11266.37 227
11267.38 221
11268.38 253
11269.38 260
11270.38 263
11271.39 284
11272.39 280
11273.39 307
11274.40 279
11275.40 268
11276.40 269
11277.40 267
11278.41 289
11279.41 240
11280.41 224
11281.42 225
11282.42 217
11283.42 220
11284.43 244
11285.43 224
11286.43 241
11287.44 206
11288.44 193
11289.44 231
11290.45 220
11291.45 218
11292.45 251
11293.46 227
11294.46 233
11295.47 267
11296.47 221
11297.47 224
11298.48 199
11299.48 218
11300.49 255
11301.49 207
11302.49 255
11303.50 222
11304.50 225
11305.51 239
11306.51 247
11307.51 246
11308.52 255
11309.52 218
11310.53 210
11311.53 232
11312.54 239
11313.54 236
11314.55 222
11315.55 232
11316.56 243
11317.56 222
11318.57 253
11319.57 223
11320.58 221
11321.58 177
11322.59 208
11323.59 235
11324.60 211
11325.60 204
11326.61 200
11327.61 244
11328.62 234
11329.62 243
11330.63 223
11331.63 191
11332.64 226
11333.64 250
11334.65 224
11335.65 233
11336.66 228
11337.67 265
11338.67 229
11339.68 227
11340.68 228
11341.69 221
11342.69 202
11343.70 218
11344.71 261
11345.71 233
11346.72 227
11347.72 217
11348.73 216
11349.74 235
11350.74 206
11351.75 203
11352.76 233
11353.76 225
11354.77 238
11355.78 195
11356.78 224
11357.79 216
11358.80 259
11359.80 232
11360.81 215
11361.82 210
11362.82 214
11363.83 202
11364.84 240
11365.84 212
11366.85 173
11367.86 238
11368.86 205
11369.87 201
11370.88 207
11371.89 192
11372.89 198
11373.90 196
11374.91 220
11375.91 199
11376.92 193
11377.93 199
11378.94 199
11379.94 231
11380.95 198
11381.96 205
11382.97 194
11383.98 175
11384.98 218
11385.99 196
11387.00 231
11388.01 218
11389.01 243
11390.02 207
11391.03 236
11392.04 200
11393.05 213
11394.06 217
11395.06 207
11396.07 210
11397.08 212
11398.09 229
11399.10 194
11400.11 222
11401.11 220
11402.12 209
11403.13 191
11404.14 220
11405.15 206
11406.16 208
11407.17 205
11408.17 199
11409.18 206
11410.19 218
11411.20 233
11412.21 229
11413.22 187
11414.23 230
11415.24 224
11416.25 199
11417.26 200
11418.27 227
11419.27 206
11420.28 208
11421.29 176
11422.30 183
11423.31 205
11424.32 190
11425.33 223
11426.34 202
11427.35 167
11428.36 193
11429.37 219
11430.38 213
11431.39 179
11432.40 221
11433.41 218
11434.42 220
11435.43 187
11436.44 223
11437.45 243
11438.46 217
11439.47 236
11440.48 202
11441.49 210
11442.50 201
11443.51 200
11444.52 178
11445.53 189
11446.54 183
11447.55 224
11448.56 200
11449.57 228
11450.59 207
11451.60 220
11452.61 218
11453.62 226
11454.63 206
11455.64 210
11456.65 202
11457.66 201
11458.67 185
11459.68 194
11460.69 229
11461.71 211
11462.72 200
11463.73 190
11464.74 200
11465.75 213
11466.76 244
11467.77 196
11468.79 202
11469.80 205
11470.81 217
11471.82 242
11472.83 236
11473.84 242
11474.86 229
11475.87 250
11476.88 224
11477.89 221
11478.90 229
11479.91 240
11480.93 207
11481.94 204
11482.95 220
11483.96 227
11484.98 240
11485.99 224
11487.00 204
11488.01 226
11489.02 255
11490.04 231
11491.05 213
11492.06 227
11493.07 206
11494.09 224
11495.10 240
11496.11 214
11497.13 232
11498.14 217
11499.15 221
11500.16 197
11501.18 212
11502.19 196
11503.20 221
11504.22 209
11505.23 210
11506.24 231
11507.26 224
11508.27 211
11509.28 185
11510.30 211
11511.31 205
11512.32 231
11513.34 230
11514.35 194
11515.36 215
11516.38 244
11517.39 221
11518.40 216
11519.42 215
11520.43 252
11521.45 257
11522.46 240
11523.47 224
11524.49 207
11525.50 198
11526.52 227
11527.53 258
11528.54 210
11529.56 226
11530.57 243
11531.59 238
11532.60 218
11533.61 225
11534.63 233
11535.64 256
11536.66 221
11537.67 226
11538.69 256
11539.70 231
11540.72 247
11541.73 233
11542.75 231
11543.76 231
11544.78 240
11545.79 253
11546.81 253
11547.82 243
11548.84 269
11549.85 284
11550.87 263
11551.88 260
11552.90 256
11553.91 240
11554.93 284
11555.94 259
11556.96 293
11557.97 284
11558.99 235
11560.00 292
11561.02 258
11562.04 337
11563.05 303
11564.07 303
11565.08 317
11566.10 281
11567.11 266
11568.13 333
11569.15 346
11570.16 330
11571.18 364
11572.19 365
11573.21 402
11574.23 398
11575.24 406
11576.26 402
11577.27 395
11578.29 385
11579.31 391
11580.32 447
11581.34 437
11582.36 417
11583.37 487
11584.39 501
11585.41 555
11586.42 632
11587.44 723
11588.46 820
11589.47 1005
11590.49 1131
11591.51 1230
11592.52 1271
11593.54 1364
11594.56 1248
11595.58 1149
11596.59 1079
11597.61 983
11598.63 858
11599.64 781
11600.66 709
11601.68 681
11602.70 592
11603.71 543
11604.73 543
11605.75 534
11606.77 486
11607.78 525
11608.80 526
11609.82 452
11610.84 479
11611.86 501
11612.87 503
11613.89 464
11614.91 441
11615.93 427
11616.95 449
11617.96 460
11618.98 431
11620.00 418
11621.02 398
11622.04 407
11623.05 412
11624.07 384
11625.09 404
11626.11 378
11627.13 395
11628.15 364
11629.17 406
11630.18 366
11631.20 414
11632.22 403
11633.24 381
11634.26 378
11635.28 375
11636.30 359
11637.32 357
11638.33 328
11639.35 325
11640.37 299
11641.39 311
11642.41 337
11643.43 321
11644.45 309
11645.47 320
11646.49 309
11647.51 299
11648.53 284
11649.55 293
11650.57 340
11651.59 306
11652.60 321
11653.62 293
11654.64 287
11655.66 288
11656.68 300
11657.70 301
11658.72 291
11659.74 315
11660.76 309
11661.78 305
11662.80 284
11663.82 290
11664.84 292
11665.86 262
11666.88 283
11667.90 306
11668.92 332
11669.95 301
11670.97 301
11671.99 309
11673.01 300
11674.03 283
11675.05 328
11676.07 317
11677.09 305
11678.11 354
11679.13 303
11680.15 298
11681.17 288
11682.19 279
11683.21 300
11684.23 284
11685.26 272
11686.28 295
11687.30 326
11688.32 334
11689.34 263
11690.36 311
11691.38 282
11692.40 283
11693.43 283
11694.45 287
11695.47 301
11696.49 318
11697.51 288
11698.53 272
11699.56 281
11700.58 302
11701.60 264
11702.62 263
11703.64 265
11704.66 281
11705.69 297
11706.71 299
11707.73 281
11708.75 277
11709.77 267
11710.80 271
11711.82 247
11712.84 255
11713.86 258
11714.89 228
11715.91 273
11716.93 257
11717.95 273
11718.98 287
11720.00 269
11721.02 295
11722.04 259
11723.07 271
11724.09 266
11725.11 259
11726.13 254
11727.16 272
11728.18 243
11729.20 265
11730.23 234
11731.25 276
11732.27 268
11733.30 261
11734.32 273
11735.34 263
11736.36 302
11737.39 289
11738.41 277
11739.44 253
11740.46 245
11741.48 278
11742.51 293
11743.53 228
11744.55 243
11745.58 259
11746.60 259
11747.62 241
11748.65 257
11749.67 252
11750.70 228
11751.72 291
11752.74 292
11753.77 259
11754.79 289
11755.82 256
11756.84 290
11757.86 278
11758.89 234
11759.91 285
11760.94 260
11761.96 261
11762.99 254
11764.01 224
11765.03 253
11766.06 245
11767.08 266
11768.11 244
11769.13 271
11770.16 232
11771.18 227
11772.21 232
11773.23 242
11774.26 193
11775.28 227
11776.31 201
11777.33 221
11778.36 202
11779.38 262
11780.41 219
11781.43 238
11782.46 206
11783.48 235
11784.51 240
11785.54 223
11786.56 192
11787.59 240
11788.61 224
11789.64 218
11790.66 205
11791.69 221
11792.71 181
11793.74 207
11794.77 198
11795.79 212
11796.82 239
11797.84 217
11798.87 203
11799.90 210
11800.92 209
11801.95 237
11802.97 223
11804.00 237
11805.03 218
11806.05 207
11807.08 227
11808.11 199
11809.13 233
11810.16 198
11811.19 225
11812.21 214
11813.24 225
11814.27 246
11815.29 211
11816.32 206
11817.35 214
11818.37 226
11819.40 222
11820.43 219
11821.45 239
11822.48 232
11823.51 227
11824.53 234
11825.56 197
11826.59 187
11827.62 229
11828.64 239
11829.67 198
11830.70 203
11831.73 195
11832.75 223
11833.78 218
11834.81 236
11835.84 231
11836.86 181
11837.89 219
11838.92 206
11839.95 179
11840.97 178
11842.00 215
11843.03 202
11844.06 179
11845.09 185
11846.11 194
11847.14 187
11848.17 208
11849.20 225
11850.23 206
11851.26 192
11852.28 231
11853.31 190
11854.34 197
11855.37 179
11856.40 192
11857.43 224
11858.45 220
11859.48 200
11860.51 189
11861.54 207
11862.57 190
11863.60 194
11864.63 151
11865.66 181
11866.69 191
11867.71 205
11868.74 197
11869.77 191
11870.80 192
11871.83 182
11872.86 188
11873.89 197
11874.92 191
11875.95 198
11876.98 205
11878.01 188
11879.04 206
11880.07 209
11881.10 235
11882.13 196
11883.15 218
11884.18 214
11885.21 189
11886.24 197
11887.27 169
11888.30 201
11889.33 203
11890.36 211
11891.39 183
11892.42 202
11893.45 202
11894.48 199
11895.51 189
11896.54 229
11897.58 183
11898.61 167
11899.64 189
11900.67 187
11901.70 183
11902.73 180
11903.76 187
11904.79 182
11905.82 182
11906.85 197
11907.88 190
11908.91 211
11909.94 241
11910.97 206
11912.00 210
11913.04 187
11914.07 186
11915.10 195
11916.13 181
11917.16 184
11918.19 167
11919.22 208
11920.25 213
11921.28 215
11922.32 234
11923.35 220
11924.38 230
11925.41 232
11926.44 207
11927.47 214
11928.51 212
11929.54 221
11930.57 201
11931.60 192
11932.63 198
11933.66 188
11934.70 171
11935.73 166
11936.76 210
11937.79 203
11938.82 186
11939.86 191
11940.89 217
11941.92 213
11942.95 182
11943.99 195
11945.02 190
11946.05 220
11947.08 210
11948.12 190
11949.15 181
11950.18 162
11951.21 188
11952.25 196
11953.28 205
11954.31 198
11955.34 211
11956.38 195
11957.41 191
11958.44 203
11959.48 186
11960.51 218
11961.54 191
11962.58 176
11963.61 198
11964.64 196
11965.67 191
11966.71 183
11967.74 195
11968.77 197
11969.81 178
11970.84 192
11971.88 178
11972.91 184
11973.94 193
11974.98 220
11976.01 215
11977.04 206
11978.08 219
11979.11 223
11980.15 166
11981.18 186
11982.21 221
11983.25 217
11984.28 209
11985.32 204
11986.35 168
11987.38 183
11988.42 221
11989.45 210
11990.49 201
11991.52 206
11992.56 207
11993.59 200
11994.62 208
11995.66 190
11996.69 202
11997.73 236
11998.76 230
11999.80 206
12000.83 225
12001.87 206
12002.90 233
12003.94 187
12004.97 235
12006.01 210
12007.04 233
12008.08 237
12009.11 254
12010.15 251
12011.18 217
12012.22 244
12013.25 253
12014.29 264
12015.32 203
12016.36 236
12017.40 239
12018.43 268
12019.47 234
12020.50 239
12021.54 236
12022.57 261
12023.61 206
12024.64 219
12025.68 216
12026.72 218
12027.75 219
12028.79 231
12029.82 222
12030.86 201
12031.90 231
12032.93 235
12033.97 218
12035.01 197
12036.04 213
12037.08 218
12038.11 222
12039.15 212
12040.19 215
12041.22 214
12042.26 195
12043.30 218
12044.33 207
12045.37 197
12046.41 202
12047.44 200
12048.48 212
12049.52 184
12050.55 195
12051.59 248
12052.63 226
12053.67 200
12054.70 198
12055.74 207
12056.78 202
12057.81 192
12058.85 199
12059.89 204
12060.93 181
12061.96 187
12063.00 208
12064.04 216
12065.08 180
12066.11 171
12067.15 220
12068.19 199
12069.23 183
12070.27 207
12071.30 179
12072.34 202
12073.38 198
12074.42 187
12075.45 166
12076.49 194
12077.53 187
12078.57 200
12079.61 183
12080.65 183
12081.68 209
12082.72 242
12083.76 203
12084.80 201
12085.84 201
12086.88 237
12087.91 212
12088.95 198
12089.99 188
12091.03 204
12092.07 200
12093.11 202
12094.15 176
12095.19 181
12096.22 186
12097.26 188
12098.30 208
12099.34 185
12100.38 185
12101.42 189
12102.46 210
12103.50 187
12104.54 174
12105.58 187
12106.62 198
12107.66 196
12108.69 196
12109.73 239
12110.77 191
12111.81 190
12112.85 181
12113.89 184
12114.93 168
12115.97 180
12117.01 176
12118.05 169
12119.09 150
12120.13 185
12121.17 176
12122.21 172
12123.25 172
12124.29 183
12125.33 194
12126.37 195
12127.41 188
12128.45 158
12129.49 181
12130.53 200
12131.57 194
12132.61 196
12133.66 183
12134.70 191
12135.74 178
12136.78 177
12137.82 177
12138.86 183
12139.90 190
12140.94 167
12141.98 172
12143.02 158
12144.06 183
12145.10 200
12146.14 174
12147.19 172
12148.23 161
12149.27 180
12150.31 167
12151.35 172
12152.39 200
12153.43 167
12154.47 169
12155.52 166
12156.56 180
12157.60 174
12158.64 192
12159.68 155
12160.72 175
12161.77 163
12162.81 175
12163.85 167
12164.89 179
12165.93 168
12166.98 168
12168.02 169
12169.06 152
12170.10 162
12171.14 159
12172.19 177
12173.23 164
12174.27 192
12175.31 178
12176.36 216
12177.40 194
12178.44 191
12179.48 165
12180.52 161
12181.57 169
12182.61 201
12183.65 198
12184.70 183
12185.74 153
12186.78 166
12187.82 173
12188.87 185
12189.91 193
12190.95 199
12192.00 201
12193.04 222
12194.08 213
12195.13 191
12196.17 184
12197.21 194
12198.25 183
12199.30 180
12200.34 178
12201.39 163
12202.43 162
12203.47 164
12204.52 172
12205.56 166
12206.60 172
12207.65 184
12208.69 204
12209.73 195
12210.78 179
12211.82 196
12212.87 177
12213.91 186
12214.95 176
12216.00 171
12217.04 204
12218.09 185
12219.13 183
12220.17 183
12221.22 173
12222.26 154
12223.31 193
12224.35 184
12225.40 174
12226.44 149
12227.49 177
12228.53 185
12229.57 195
12230.62 169
12231.66 156
12232.71 161
12233.75 190
12234.80 163
12235.84 147
12236.89 187
12237.93 202
12238.98 193
12240.02 211
12241.07 201
12242.11 195
12243.16 192
12244.20 188
12245.25 171
12246.30 173
12247.34 212
12248.39 221
12249.43 189
12250.48 177
12251.52 185
12252.57 200
12253.61 203
12254.66 179
12255.71 182
12256.75 174
12257.80 164
12258.84 188
12259.89 158
12260.93 179
12261.98 174
12263.03 168
12264.07 193
12265.12 180
12266.17 185
12267.21 156
12268.26 203
12269.30 172
12270.35 160
12271.40 138
12272.44 194
12273.49 205
12274.54 168
12275.58 137
12276.63 155
12277.68 180
12278.72 161
12279.77 182
12280.82 161
12281.86 164
12282.91 161
12283.96 180
12285.00 176
12286.05 165
12287.10 151
12288.15 173
12289.19 160
12290.24 164
12291.29 146
12292.34 166
12293.38 161
12294.43 141
12295.48 167
12296.52 144
12297.57 190
12298.62 190
12299.67 182
12300.72 150
12301.76 161
12302.81 171
12303.86 167
12304.91 139
12305.95 151
12307.00 158
12308.05 160
12309.10 158
12310.15 159
12311.19 156
12312.24 184
12313.29 177
12314.34 161
12315.39 158
12316.44 147
12317.48 149
12318.53 159
12319.58 160
12320.63 146
12321.68 159
12322.73 150
12323.78 143
12324.82 147
12325.87 149
12326.92 150
12327.97 171
12329.02 170
12330.07 142
12331.12 155
12332.17 188
12333.22 165
12334.27 179
12335.31 172
12336.36 150
12337.41 186
12338.46 170
12339.51 172
12340.56 121
12341.61 147
12342.66 166
12343.71 160
12344.76 133
12345.81 158
12346.86 174
12347.91 135
12348.96 146
12350.01 140
12351.06 133
12352.11 151
12353.16 170
12354.21 140
12355.26 142
12356.31 133
12357.36 178
12358.41 167
12359.46 178
12360.51 151
12361.56 138
12362.61 161
12363.66 140
12364.71 133
12365.76 149
12366.81 179
12367.86 167
12368.91 149
12369.96 114
12371.01 142
12372.06 165
12373.11 159
12374.16 169
12375.22 155
12376.27 174
12377.32 180
12378.37 151
12379.42 143
12380.47 167
12381.52 197
12382.57 153
12383.62 143
12384.68 165
12385.73 150
12386.78 163
12387.83 150
12388.88 134
12389.93 142
12390.98 152
12392.04 158
12393.09 128
12394.14 133
12395.19 134
12396.24 138
12397.29 144
12398.35 147
12399.40 128
12400.45 143
12401.50 141
12402.55 125
12403.61 142
12404.66 142
12405.71 143
12406.76 165
12407.81 167
12408.87 176
12409.92 165
12410.97 155
12412.02 146
12413.08 151
12414.13 153
12415.18 159
12416.23 150
12417.29 134
12418.34 138
12419.39 155
12420.45 156
12421.50 157
12422.55 133
12423.60 152
12424.66 146
12425.71 152
12426.76 151
12427.82 168
12428.87 177
12429.92 176
12430.98 141
12432.03 137
12433.08 160
12434.14 154
12435.19 140
12436.24 156
12437.30 136
12438.35 133
12439.40 141
12440.46 154
12441.51 148
12442.56 185
12443.62 143
12444.67 149
12445.73 141
12446.78 158
12447.83 150
12448.89 142
12449.94 142
12451.00 150
12452.05 148
12453.10 128
12454.16 152
12455.21 154
12456.27 146
12457.32 141
12458.38 143
12459.43 145
12460.48 163
12461.54 151
12462.59 130
12463.65 135
12464.70 139
12465.76 154
12466.81 140
12467.87 123
12468.92 152
12469.98 155
12471.03 171
12472.09 145
12473.14 129
12474.20 153
12475.25 157
12476.31 151
12477.36 151
12478.42 182
12479.47 166
12480.53 168
12481.58 154
12482.64 158
12483.70 189
12484.75 152
12485.81 188
12486.86 159
12487.92 138
12488.97 146
12490.03 172
12491.08 158
12492.14 152
12493.20 170
12494.25 187
12495.31 176
12496.36 172
12497.42 164
12498.48 142
12499.53 152
12500.59 135
12501.65 148
12502.70 167
12503.76 151
12504.81 133
12505.87 133
12506.93 144
12507.98 166
12509.04 177
12510.10 152
12511.15 143
12512.21 138
12513.27 128
12514.32 142
12515.38 180
12516.44 154
12517.49 158
12518.55 156
12519.61 121
12520.67 161
12521.72 145
12522.78 139
12523.84 136
12524.89 155
12525.95 153
12527.01 149
12528.07 131
12529.12 138
12530.18 149
12531.24 152
12532.30 143
12533.35 139
12534.41 123
12535.47 143
12536.53 157
12537.58 147
12538.64 148
12539.70 124
12540.76 139
12541.82 151
12542.87 136
12543.93 136
12544.99 139
12546.05 163
12547.11 148
12548.16 126
12549.22 128
12550.28 171
12551.34 155
12552.40 142
12553.46 144
12554.51 138
12555.57 162
12556.63 140
12557.69 156
12558.75 144
12559.81 124
12560.87 160
12561.93 154
12562.98 140
12564.04 129
12565.10 140
12566.16 153
12567.22 144
12568.28 137
12569.34 117
12570.40 141
12571.46 174
12572.52 159
12573.57 151
12574.63 149
12575.69 148
12576.75 165
12577.81 138
12578.87 149
12579.93 152
12580.99 150
12582.05 141
12583.11 139
12584.17 122
12585.23 134
12586.29 139
12587.35 157
12588.41 147
12589.47 150
12590.53 160
12591.59 152
12592.65 154
12593.71 149
12594.77 136
12595.83 119
12596.89 149
12597.95 127
12599.01 156
12600.07 165
12601.13 150
12602.19 148
12603.25 164
12604.31 157
12605.37 160
12606.44 169
12607.50 146
12608.56 144
12609.62 131
12610.68 167
12611.74 167
12612.80 151
12613.86 137
12614.92 133
12615.98 144
12617.04 149
12618.11 143
12619.17 150
12620.23 153
12621.29 156
12622.35 166
12623.41 166
12624.47 130
12625.54 145
12626.60 133
12627.66 149
12628.72 132
12629.78 151
12630.84 131
12631.90 138
12632.97 175
12634.03 147
12635.09 157
12636.15 148
12637.21 155
12638.28 133
12639.34 125
12640.40 149
12641.46 138
12642.52 156
12643.59 151
12644.65 145
12645.71 124
12646.77 125
12647.84 142
12648.90 128
12649.96 137
12651.02 154
12652.09 149
12653.15 146
12654.21 152
12655.27 142
12656.34 131
12657.40 123
12658.46 135
12659.53 142
12660.59 158
12661.65 144
12662.72 153
12663.78 146
12664.84 129
12665.90 156
12666.97 158
12668.03 130
12669.09 150
12670.16 137
12671.22 166
12672.28 169
12673.35 128
12674.41 163
12675.48 155
12676.54 157
12677.60 122
12678.67 136
12679.73 185
12680.79 130
12681.86 124
12682.92 139
12683.99 121
12685.05 155
12686.11 165
12687.18 139
12688.24 155
12689.31 143
12690.37 158
12691.43 131
12692.50 159
12693.56 131
12694.63 184
12695.69 149
12696.76 144
12697.82 174
12698.89 155
12699.95 144
12701.02 152
12702.08 140
12703.14 142
12704.21 171
12705.27 170
12706.34 175
12707.40 158
12708.47 165
12709.53 151
12710.60 173
12711.66 149
12712.73 151
12713.79 165
12714.86 162
12715.93 168
12716.99 164
12718.06 158
12719.12 163
12720.19 174
12721.25 151
12722.32 183
12723.38 186
12724.45 192
12725.51 158
12726.58 212
12727.65 174
12728.71 175
12729.78 197
12730.84 210
12731.91 183
12732.98 191
12734.04 215
12735.11 181
12736.17 166
12737.24 172
12738.31 185
12739.37 143
12740.44 181
12741.51 163
12742.57 154
12743.64 160
12744.70 145
12745.77 152
12746.84 159
12747.90 159
12748.97 169
12750.04 183
12751.10 169
12752.17 174
12753.24 164
12754.31 179
12755.37 194
12756.44 192
12757.51 166
12758.57 154
12759.64 156
12760.71 154
12761.78 154
12762.84 169
12763.91 164
12764.98 160
12766.04 152
12767.11 167
12768.18 169
12769.25 170
12770.31 167
12771.38 169
12772.45 174
12773.52 150
12774.59 161
12775.65 153
12776.72 135
12777.79 142
12778.86 149
12779.92 134
12780.99 171
12782.06 163
12783.13 147
12784.20 151
12785.27 128
12786.33 151
12787.40 181
12788.47 168
12789.54 145
12790.61 150
12791.68 150
12792.74 173
12793.81 151
12794.88 155
12795.95 131
12797.02 175
12798.09 191
12799.16 168
12800.22 148
12801.29 192
12802.36 171
12803.43 163
12804.50 168
12805.57 178
12806.64 182
12807.71 180
12808.78 184
12809.85 170
12810.92 200
12811.99 203
12813.05 199
12814.12 201
12815.19 177
12816.26 163
12817.33 185
12818.40 176
12819.47 190
12820.54 195
12821.61 181
12822.68 167
12823.75 146
12824.82 151
12825.89 180
12826.96 189
12828.03 177
12829.10 215
12830.17 179
12831.24 166
12832.31 169
12833.38 175
12834.45 180
12835.52 163
12836.59 153
12837.66 178
12838.73 170
12839.80 142
12840.87 177
12841.94 166
12843.01 155
12844.09 156
12845.16 156
12846.23 144
12847.30 145
12848.37 155
12849.44 183
12850.51 142
12851.58 171
12852.65 178
12853.72 158
12854.79 179
12855.87 145
12856.94 140
12858.01 144
12859.08 186
12860.15 185
12861.22 165
12862.29 141
12863.37 157
12864.44 164
12865.51 159
12866.58 151
12867.65 136
12868.72 152
12869.80 131
12870.87 117
12871.94 143
12873.01 152
12874.08 137
12875.15 146
12876.23 150
12877.30 140
12878.37 123
12879.44 151
12880.52 157
12881.59 136
12882.66 145
12883.73 155
12884.80 151
12885.88 157
12886.95 162
12888.02 96
12889.09 147
12890.17 148
12891.24 147
12892.31 160
12893.38 137
12894.46 162
12895.53 161
12896.60 141
12897.68 136
12898.75 157
12899.82 163
12900.90 172
12901.97 151
12903.04 135
12904.11 140
12905.19 132
12906.26 140
12907.33 124
12908.41 113
12909.48 121
12910.55 144
12911.63 146
12912.70 129
12913.78 130
12914.85 139
12915.92 142
12917.00 135
12918.07 132
12919.14 127
12920.22 117
12921.29 141
12922.37 135
12923.44 119
12924.51 122
12925.59 150
12926.66 160
12927.74 132
12928.81 141
12929.88 158
12930.96 127
12932.03 150
12933.11 114
12934.18 126
12935.26 125
12936.33 134
12937.41 130
12938.48 125
12939.55 137
12940.63 159
12941.70 135
12942.78 133
12943.85 131
12944.93 138
12946.00 120
12947.08 139
12948.15 152
12949.23 147
12950.30 159
12951.38 130
12952.45 143
12953.53 135
12954.60 121
12955.68 132
12956.76 143
12957.83 138
12958.91 118
12959.98 120
12961.06 125
12962.13 147
12963.21 143
12964.28 135
12965.36 125
12966.44 133
12967.51 131
12968.59 122
12969.66 121
12970.74 135
12971.82 141
12972.89 134
12973.97 137
12975.04 141
12976.12 143
12977.20 123
12978.27 133
12979.35 136
12980.42 157
12981.50 107
12982.58 125
12983.65 133
12984.73 127
12985.81 129
12986.88 118
12987.96 136
12989.04 129
12990.11 124
12991.19 113
12992.27 127
12993.34 150
12994.42 139
12995.50 109
12996.58 130
12997.65 104
12998.73 132
12999.81 146
13000.88 169
13001.96 130
13003.04 123
13004.12 126
13005.19 124
13006.27 151
13007.35 129
13008.43 139
13009.50 134
13010.58 113
13011.66 114
13012.74 115
13013.81 99
13014.89 124
13015.97 125
13017.05 124
13018.13 122
13019.20 134
13020.28 128
13021.36 103
13022.44 109
13023.52 148
13024.59 143
13025.67 121
13026.75 131
13027.83 132
13028.91 128
13029.99 159
13031.06 129
13032.14 126
13033.22 125
13034.30 147
13035.38 132
13036.46 128
13037.54 115
13038.61 133
13039.69 156
13040.77 150
13041.85 124
13042.93 117
13044.01 143
13045.09 138
13046.17 152
13047.25 139
13048.33 150
13049.41 154
13050.48 123
13051.56 141
13052.64 129
13053.72 142
13054.80 132
13055.88 152
13056.96 146
13058.04 148
13059.12 128
13060.20 138
13061.28 136
13062.36 128
13063.44 154
13064.52 155
13065.60 106
13066.68 127
13067.76 138
13068.84 132
13069.92 124
13071.00 136
13072.08 145
13073.16 128
13074.24 111
13075.32 109
13076.40 144
13077.48 133
13078.56 129
13079.64 126
13080.72 129
13081.80 124
13082.88 130
13083.96 123
13085.04 116
13086.13 134
13087.21 130
13088.29 150
13089.37 163
13090.45 126
13091.53 136
13092.61 125
13093.69 138
13094.77 112
13095.85 120
13096.94 145
13098.02 144
13099.10 139
13100.18 131
13101.26 119
13102.34 122
13103.42 139
13104.51 127
13105.59 129
13106.67 124
13107.75 106
13108.83 128
13109.91 146
13111.00 124
13112.08 124
13113.16 124
13114.24 121
13115.32 130
13116.40 139
13117.49 146
13118.57 104
13119.65 122
13120.73 124
13121.82 118
13122.90 123
13123.98 123
13125.06 112
13126.15 118
13127.23 153
13128.31 128
13129.39 104
13130.48 127
13131.56 140
13132.64 138
13133.72 120
13134.81 129
13135.89 104
13136.97 146
13138.05 132
13139.14 118
13140.22 132
13141.30 119
13142.39 132
13143.47 130
13144.55 136
13145.64 140
13146.72 115
13147.80 138
13148.89 133
13149.97 129
13151.05 132
13152.14 126
13153.22 132
13154.30 121
13155.39 134
13156.47 129
13157.55 115
13158.64 122
13159.72 127
13160.81 134
13161.89 135
13162.97 126
13164.06 111
13165.14 133
13166.23 113
13167.31 118
13168.39 107
13169.48 102
13170.56 140
13171.65 111
13172.73 112
13173.82 115
13174.90 134
13175.98 120
13177.07 117
13178.15 119
13179.24 111
13180.32 121
13181.41 128
13182.49 131
13183.58 115
13184.66 111
13185.75 108
13186.83 147
13187.92 116
13189.00 122
13190.09 131
13191.17 131
13192.26 98
13193.34 118
13194.43 150
13195.51 113
13196.60 138
13197.68 114
13198.77 116
13199.85 135
13200.94 125
13202.03 111
13203.11 120
13204.20 113
13205.28 126
13206.37 124
13207.45 121
13208.54 111
13209.63 123
13210.71 132
13211.80 134
13212.88 103
13213.97 112
13215.06 112
13216.14 128
13217.23 120
13218.31 113
13219.40 137
13220.49 135
13221.57 125
13222.66 129
13223.75 130
13224.83 110
13225.92 119
13227.01 119
13228.09 117
13229.18 120
13230.27 132
13231.35 133
13232.44 110
13233.53 110
13234.61 137
13235.70 126
13236.79 122
13237.87 130
13238.96 129
13240.05 123
13241.13 111
13242.22 127
13243.31 127
13244.40 112
13245.48 98
13246.57 128
13247.66 166
13248.75 108
13249.83 112
13250.92 112
13252.01 110
13253.10 104
13254.18 122
13255.27 123
13256.36 148
13257.45 121
13258.54 96
13259.62 108
13260.71 125
13261.80 138
13262.89 130
13263.98 120
13265.06 128
13266.15 107
13267.24 134
13268.33 130
13269.42 130
13270.50 122
13271.59 136
13272.68 126
13273.77 134
13274.86 143
13275.95 107
13277.04 148
13278.12 128
13279.21 143
13280.30 122
13281.39 120
13282.48 150
13283.57 155
13284.66 138
13285.75 104
13286.84 132
13287.92 140
13289.01 131
13290.10 123
13291.19 120
13292.28 122
13293.37 120
13294.46 138
13295.55 127
13296.64 153
13297.73 116
13298.82 131
13299.91 141
13301.00 146
13302.09 141
13303.18 101
13304.27 118
13305.36 123
13306.45 122
13307.54 126
13308.63 90
13309.72 106
13310.81 103
13311.90 111
13312.99 135
13314.08 136
13315.17 130
13316.26 148
13317.35 138
13318.44 123
13319.53 112
13320.62 116
13321.71 137
13322.80 140
13323.89 142
13324.98 124
13326.07 114
13327.16 127
13328.25 141
13329.34 117
13330.43 110
13331.53 123
13332.62 126
13333.71 142
13334.80 112
13335.89 100
13336.98 129
13338.07 145
13339.16 140
13340.25 139
13341.35 134
13342.44 129
13343.53 109
13344.62 124
13345.71 121
13346.80 139
13347.89 137
13348.99 138
13350.08 132
13351.17 115
13352.26 127
13353.35 138
13354.44 107
13355.54 119
13356.63 155
13357.72 145
13358.81 125
13359.90 125
13361.00 130
13362.09 118
13363.18 112
13364.27 132
13365.36 108
13366.46 106
13367.55 128
13368.64 132
13369.73 144
13370.83 136
13371.92 141
13373.01 120
13374.10 141
13375.20 117
13376.29 105
13377.38 121
13378.48 134
13379.57 139
13380.66 105
13381.75 128
13382.85 146
13383.94 131
13385.03 109
13386.13 94
13387.22 129
13388.31 114
13389.41 148
13390.50 111
13391.59 113
13392.69 116
13393.78 114
13394.87 104
13395.97 110
13397.06 116
13398.15 123
13399.25 116
13400.34 119
13401.43 94
13402.53 109
13403.62 134
13404.72 124
13405.81 107
13406.90 119
13408.00 135
13409.09 127
13410.19 132
13411.28 107
13412.37 126
13413.47 113
13414.56 111
13415.66 118
13416.75 104
13417.85 106
13418.94 127
13420.04 125
13421.13 130
13422.22 122
13423.32 114
13424.41 134
13425.51 122
13426.60 131
13427.70 119
13428.79 144
13429.89 131
13430.98 142
13432.08 104
13433.17 115
13434.27 120
13435.36 109
13436.46 112
13437.55 115
13438.65 146
13439.74 122
13440.84 133
13441.93 144
13443.03 148
13444.13 121
13445.22 137
13446.32 140
13447.41 136
13448.51 138
13449.60 116
13450.70 117
13451.80 128
13452.89 139
13453.99 113
13455.08 120
13456.18 128
13457.28 132
13458.37 112
13459.47 153
13460.56 131
13461.66 118
13462.76 118
13463.85 145
13464.95 130
13466.05 124
13467.14 126
13468.24 125
13469.33 135
13470.43 138
13471.53 140
13472.62 142
13473.72 130
13474.82 121
13475.91 133
13477.01 116
13478.11 133
13479.21 122
13480.30 135
13481.40 128
13482.50 145
13483.59 120
13484.69 117
13485.79 134
13486.89 164
13487.98 131
13489.08 123
13490.18 137
13491.27 140
13492.37 139
13493.47 133
13494.57 125
13495.66 112
13496.76 145
13497.86 140
13498.96 146
13500.06 132
13501.15 141
13502.25 124
13503.35 144
13504.45 142
13505.55 154
13506.64 130
13507.74 120
13508.84 149
13509.94 120
13511.04 133
13512.13 112
13513.23 132
13514.33 138
13515.43 139
13516.53 122
13517.63 137
13518.72 118
13519.82 132
13520.92 114
13522.02 131
13523.12 121
13524.22 126
13525.32 137
13526.42 110
13527.51 108
13528.61 101
13529.71 135
13530.81 109
13531.91 126
13533.01 139
13534.11 126
13535.21 129
13536.31 135
13537.41 143
13538.51 125
13539.61 133
13540.70 129
13541.80 135
13542.90 149
13544.00 145
13545.10 132
13546.20 137
13547.30 121
13548.40 135
13549.50 127
13550.60 127
13551.70 152
13552.80 139
13553.90 131
13555.00 132
13556.10 135
13557.20 145
13558.30 138
13559.40 124
13560.50 119
13561.60 114
13562.70 141
13563.80 129
13564.90 144
13566.00 121
13567.10 99
13568.21 102
13569.31 148
13570.41 129
13571.51 138
13572.61 143
13573.71 144
13574.81 141
13575.91 128
13577.01 149
13578.11 142
13579.21 137
13580.31 123
13581.42 125
13582.52 132
13583.62 138
13584.72 105
13585.82 132
13586.92 115
13588.02 143
13589.12 120
13590.23 147
13591.33 138
13592.43 127
13593.53 149
13594.63 156
13595.73 160
13596.84 118
13597.94 127
13599.04 138
13600.14 128
13601.24 105
13602.35 140
13603.45 134
13604.55 167
13605.65 132
13606.75 128
13607.86 127
13608.96 160
13610.06 148
13611.16 135
13612.26 144
13613.37 135
13614.47 156
13615.57 149
13616.67 147
13617.78 147
13618.88 147
13619.98 163
13621.09 182
13622.19 142
13623.29 144
13624.39 146
13625.50 172
13626.60 168
13627.70 146
13628.81 140
13629.91 136
13631.01 172
13632.11 163
13633.22 150
13634.32 148
13635.42 166
13636.53 166
13637.63 139
13638.73 141
13639.84 176
13640.94 171
13642.05 146
13643.15 148
13644.25 173
13645.36 174
13646.46 150
13647.56 142
13648.67 137
13649.77 154
13650.88 140
13651.98 154
13653.08 145
13654.19 136
13655.29 148
13656.40 150
13657.50 139
13658.60 120
13659.71 130
13660.81 161
13661.92 156
13663.02 152
13664.13 129
13665.23 131
13666.33 154
13667.44 129
13668.54 144
13669.65 123
13670.75 142
13671.86 142
13672.96 140
13674.07 143
13675.17 140
13676.28 136
13677.38 133
13678.49 148
13679.59 149
13680.70 133
13681.80 147
13682.91 133
13684.01 131
13685.12 141
13686.22 117
13687.33 119
13688.44 131
13689.54 126
13690.65 108
13691.75 146
13692.86 140
13693.96 131
13695.07 131
13696.17 134
13697.28 126
13698.39 135
13699.49 115
13700.60 121
13701.70 123
13702.81 119
13703.92 123
13705.02 104
13706.13 136
13707.23 129
13708.34 149
13709.45 160
13710.55 135
13711.66 133
13712.77 118
13713.87 145
13714.98 133
13716.09 143
13717.19 130
13718.30 123
13719.41 133
13720.51 137
13721.62 129
13722.73 128
13723.83 148
13724.94 138
13726.05 135
13727.15 147
13728.26 147
13729.37 167
13730.48 145
13731.58 130
13732.69 134
13733.80 157
13734.90 147
13736.01 160
13737.12 143
13738.23 154
13739.33 162
13740.44 126
13741.55 140
13742.66 115
13743.76 113
13744.87 132
13745.98 143
13747.09 150
13748.20 161
13749.30 128
13750.41 144
13751.52 149
13752.63 154
13753.74 128
13754.84 173
13755.95 169
13757.06 161
13758.17 152
13759.28 161
13760.39 139
13761.49 145
13762.60 150
13763.71 162
13764.82 163
13765.93 180
13767.04 159
13768.15 154
13769.25 147
13770.36 159
13771.47 172
13772.58 166
13773.69 181
13774.80 149
13775.91 149
13777.02 142
13778.13 164
13779.23 128
13780.34 162
13781.45 151
13782.56 129
13783.67 150
13784.78 145
13785.89 154
13787.00 129
13788.11 132
13789.22 142
13790.33 151
13791.44 153
13792.55 168
13793.66 142
13794.77 142
13795.88 144
13796.99 137
13798.10 167
13799.21 170
13800.32 159
13801.43 145
13802.54 164
13803.65 193
13804.76 172
13805.87 148
13806.98 127
13808.09 145
13809.20 163
13810.31 152
13811.42 147
13812.53 176
13813.64 141
13814.75 157
13815.86 157
13816.97 143
13818.08 152
13819.19 161
13820.30 168
13821.41 113
13822.53 139
13823.64 152
13824.75 168
13825.86 164
13826.97 133
13828.08 126
13829.19 145
13830.30 179
13831.41 156
13832.53 141
13833.64 132
13834.75 150
13835.86 178
13836.97 175
13838.08 159
13839.19 140
13840.31 154
13841.42 153
13842.53 137
13843.64 144
13844.75 142
13845.86 165
13846.98 166
13848.09 146
13849.20 137
13850.31 159
13851.42 153
13852.54 156
13853.65 154
13854.76 160
13855.87 152
13856.98 173
13858.10 137
13859.21 134
13860.32 143
13861.43 130
13862.55 156
13863.66 138
13864.77 155
13865.88 151
13867.00 160
13868.11 162
13869.22 148
13870.33 139
13871.45 140
13872.56 152
13873.67 151
13874.79 133
13875.90 138
13877.01 155
13878.13 179
13879.24 152
13880.35 192
13881.47 175
13882.58 182
13883.69 196
13884.81 175
13885.92 187
13887.03 204
13888.15 208
13889.26 202
13890.37 175
13891.49 176
13892.60 182
13893.71 185
13894.83 165
13895.94 136
13897.06 163
13898.17 171
13899.28 162
13900.40 148
13901.51 178
13902.63 162
13903.74 162
13904.85 150
13905.97 156
13907.08 162
13908.20 155
13909.31 190
13910.43 179
13911.54 158
13912.65 169
13913.77 168
13914.88 167
13916.00 150
13917.11 156
13918.23 161
13919.34 147
13920.46 149
13921.57 145
13922.69 170
13923.80 186
13924.92 145
13926.03 165
13927.15 171
13928.26 165
13929.38 151
13930.49 166
13931.61 169
13932.72 173
13933.84 166
13934.95 150
13936.07 181
13937.18 130
13938.30 152
13939.42 162
13940.53 173
13941.65 153
13942.76 157
13943.88 171
13944.99 167
13946.11 153
13947.23 121
13948.34 147
13949.46 145
13950.57 132
13951.69 147
13952.81 148
13953.92 176
13955.04 156
13956.15 150
13957.27 140
13958.39 138
13959.50 144
13960.62 132
13961.74 151
13962.85 160
13963.97 164
13965.09 156
13966.20 157
13967.32 172
13968.44 149
13969.55 139
13970.67 164
13971.79 153
13972.90 141
13974.02 161
13975.14 126
13976.26 129
13977.37 136
13978.49 146
13979.61 124
13980.72 131
13981.84 135
13982.96 139
13984.08 114
13985.19 138
13986.31 151
13987.43 148
13988.55 148
13989.66 128
13990.78 157
13991.90 129
13993.02 135
13994.13 133
13995.25 156
13996.37 165
13997.49 157
13998.61 160
13999.72 163
14000.84 139
14001.96 144
14003.08 129
14004.20 143
14005.31 132
14006.43 143
14007.55 147
14008.67 153
14009.79 139
14010.91 154
14012.02 142
14013.14 138
14014.26 136
14015.38 151
14016.50 150
14017.62 150
14018.74 151
14019.86 139
14020.97 131
14022.09 160
14023.21 131
14024.33 153
14025.45 145
14026.57 167
14027.69 158
14028.81 145
14029.93 155
14031.05 128
14032.17 131
14033.28 131
14034.40 155
14035.52 139
14036.64 137
14037.76 139
14038.88 154
14040.00 146
14041.12 134
14042.24 139
14043.36 164
14044.48 163
14045.60 155
14046.72 128
14047.84 152
14048.96 157
14050.08 152
14051.20 170
14052.32 140
14053.44 139
14054.56 156
14055.68 142
14056.80 133
14057.92 149
14059.04 141
14060.16 174
14061.28 153
14062.40 174
14063.52 137
14064.64 156
14065.76 178
14066.89 161
14068.01 156
14069.13 155
14070.25 164
14071.37 191
14072.49 160
14073.61 155
14074.73 170
14075.85 162
14076.97 175
14078.09 183
14079.22 152
14080.34 176
14081.46 183
14082.58 199
14083.70 199
14084.82 188
14085.94 179
14087.07 208
14088.19 221
14089.31 208
14090.43 198
14091.55 202
14092.67 206
14093.80 203
14094.92 219
14096.04 197
14097.16 177
14098.28 199
14099.40 209
14100.53 227
14101.65 182
14102.77 178
14103.89 155
14105.02 195
14106.14 198
14107.26 191
14108.38 172
14109.50 184
14110.63 160
14111.75 190
14112.87 170
14113.99 178
14115.12 182
14116.24 163
14117.36 173
14118.49 167
14119.61 168
14120.73 173
14121.85 168
14122.98 141
14124.10 172
14125.22 176
14126.35 177
14127.47 158
14128.59 163
14129.72 175
14130.84 141
14131.96 180
14133.09 173
14134.21 194
14135.33 174
14136.46 167
14137.58 172
14138.70 167
14139.83 144
14140.95 171
14142.07 146
14143.20 140
14144.32 145
14145.45 142
14146.57 141
14147.69 131
14148.82 147
14149.94 185
14151.06 159
14152.19 141
14153.31 163
14154.44 144
14155.56 142
14156.69 142
14157.81 140
14158.93 157
14160.06 155
14161.18 165
14162.31 133
14163.43 127
14164.56 143
14165.68 158
14166.81 143
14167.93 158
14169.06 146
14170.18 145
14171.31 125
14172.43 143
14173.56 125
14174.68 144
14175.81 135
14176.93 142
14178.06 129
14179.18 164
14180.31 167
14181.43 141
14182.56 142
14183.68 149
14184.81 155
14185.93 171
14187.06 129
14188.18 135
14189.31 148
14190.43 149
14191.56 146
14192.69 149
14193.81 165
14194.94 152
14196.06 138
14197.19 143
14198.32 126
14199.44 116
14200.57 162
14201.69 147
14202.82 143
14203.95 160
14205.07 146
14206.20 139
14207.32 111
14208.45 135
14209.58 135
14210.70 160
14211.83 120
14212.96 143
14214.08 140
14215.21 127
14216.34 146
14217.46 130
14218.59 124
14219.72 148
14220.84 167
14221.97 152
14223.10 141
14224.22 129
14225.35 134
14226.48 118
14227.61 129
14228.73 117
14229.86 159
14230.99 118
14232.11 128
14233.24 135
14234.37 141
14235.50 119
14236.62 128
14237.75 152
14238.88 123
14240.01 119
14241.13 124
14242.26 135
14243.39 124
14244.52 121
14245.65 126
14246.77 157
14247.90 108
14249.03 123
14250.16 138
14251.28 141
14252.41 129
14253.54 144
14254.67 125
14255.80 122
14256.93 165
14258.05 137
14259.18 124
14260.31 145
14261.44 122
14262.57 113
14263.70 113
14264.82 146
14265.95 141
14267.08 130
14268.21 127
14269.34 127
14270.47 130
14271.60 128
14272.73 132
14273.86 129
14274.98 148
14276.11 126
14277.24 149
14278.37 129
14279.50 108
14280.63 115
14281.76 133
14282.89 149
14284.02 128
14285.15 143
14286.28 122
14287.41 136
14288.54 144
14289.66 127
14290.79 121
14291.92 139
14293.05 138
14294.18 133
14295.31 113
14296.44 122
14297.57 127
14298.70 104
14299.83 108
14300.96 116
14302.09 115
14303.22 121
14304.35 128
14305.48 106
14306.61 116
14307.74 113
14308.87 128
14310.00 126
14311.14 125
14312.27 127
14313.40 117
14314.53 120
14315.66 116
14316.79 141
14317.92 118
14319.05 137
14320.18 113
14321.31 140
14322.44 148
14323.57 123
14324.70 109
14325.83 108
14326.97 108
14328.10 128
14329.23 112
14330.36 123
14331.49 116
14332.62 96
14333.75 155
14334.88 123
14336.02 121
14337.15 118
14338.28 139
14339.41 136
14340.54 108
14341.67 109
14342.80 114
14343.94 129
14345.07 127
14346.20 115
14347.33 120
14348.46 127
14349.60 116
14350.73 144
14351.86 107
14352.99 117
14354.12 117
14355.26 134
14356.39 93
14357.52 94
14358.65 97
14359.79 131
14360.92 107
14362.05 117
14363.18 127
14364.32 140
14365.45 136
14366.58 107
14367.71 124
14368.85 104
14369.98 130
14371.11 124
14372.24 112
14373.38 125
14374.51 130
14375.64 125
14376.78 134
14377.91 119
14379.04 131
14380.18 109
14381.31 130
14382.44 134
14383.57 124
14384.71 128
14385.84 119
14386.98 114
14388.11 106
14389.24 117
14390.38 114
14391.51 122
14392.64 117
14393.78 126
14394.91 93
14396.04 133
14397.18 114
14398.31 124
14399.45 140
14400.58 157
14401.71 137
14402.85 137
14403.98 132
14405.12 132
14406.25 166
14407.38 136
14408.52 157
14409.65 134
14410.79 137
14411.92 126
14413.06 146
14414.19 136
14415.33 167
14416.46 156
14417.59 133
14418.73 118
14419.86 125
14421.00 146
14422.13 135
14423.27 130
14424.40 129
14425.54 136
14426.67 134
14427.81 155
14428.94 157
14430.08 137
14431.21 146
14432.35 166
14433.48 133
14434.62 148
14435.75 129
14436.89 135
14438.03 157
14439.16 143
14440.30 139
14441.43 113
14442.57 154
14443.70 119
14444.84 134
14445.97 123
14447.11 111
14448.25 116
14449.38 119
14450.52 135
14451.65 133
14452.79 107
14453.93 102
14455.06 137
14456.20 138
14457.33 124
14458.47 111
14459.61 128
14460.74 117
14461.88 136
14463.02 119
14464.15 133
14465.29 124
14466.43 139
14467.56 148
14468.70 126
14469.84 108
14470.97 122
14472.11 143
14473.25 154
14474.38 131
14475.52 118
14476.66 146
14477.79 126
14478.93 113
14480.07 110
14481.21 138
14482.34 148
14483.48 129
14484.62 122
14485.75 146
14486.89 145
14488.03 117
14489.17 138
14490.30 121
14491.44 118
14492.58 140
14493.72 143
14494.85 125
14495.99 121
14497.13 131
14498.27 132
14499.41 123
14500.54 125
14501.68 134
14502.82 151
14503.96 131
14505.10 99
14506.23 117
14507.37 126
14508.51 129
14509.65 109
14510.79 118
14511.92 122
14513.06 111
14514.20 104
14515.34 113
14516.48 105
14517.62 146
14518.76 125
14519.89 124
14521.03 128
14522.17 124
14523.31 90
14524.45 133
14525.59 100
14526.73 101
14527.87 105
14529.01 108
14530.14 127
14531.28 114
14532.42 128
14533.56 109
14534.70 95
14535.84 102
14536.98 110
14538.12 111
14539.26 104
14540.40 117
14541.54 111
14542.68 123
14543.82 107
14544.96 117
14546.10 116
14547.24 123
14548.38 109
14549.52 117
14550.66 120
14551.80 130
14552.94 111
14554.08 102
14555.22 125
14556.36 109
14557.50 115
14558.64 124
14559.78 122
14560.92 114
14562.06 120
14563.20 125
14564.34 121
14565.48 121
14566.62 121
14567.76 103
14568.90 101
14570.04 95
14571.18 115
14572.32 116
14573.46 108
14574.60 110
14575.74 125
14576.89 111
14578.03 106
14579.17 109
14580.31 112
14581.45 133
14582.59 116
14583.73 146
14584.87 113
14586.01 115
14587.16 109
14588.30 119
14589.44 114
14590.58 133
14591.72 123
14592.86 118
14594.00 155
14595.15 99
14596.29 110
14597.43 96
14598.57 127
14599.71 100
14600.85 120
14602.00 103
14603.14 127
14604.28 109
14605.42 103
14606.56 99
14607.71 113
14608.85 119
14609.99 112
14611.13 96
14612.28 99
14613.42 118
14614.56 126
14615.70 122
14616.85 125
14617.99 142
14619.13 131
14620.27 123
14621.42 122
14622.56 101
14623.70 95
14624.84 111
14625.99 116
14627.13 136
14628.27 111
14629.42 138
14630.56 117
14631.70 127
14632.84 140
14633.99 121
14635.13 137
14636.27 136
14637.42 132
14638.56 124
14639.70 125
14640.85 155
14641.99 129
14643.13 123
14644.28 118
14645.42 126
14646.57 105
14647.71 116
14648.85 119
14650.00 121
14651.14 114
14652.28 109
14653.43 112
14654.57 104
14655.72 122
14656.86 109
14658.00 115
14659.15 98
14660.29 123
14661.44 122
14662.58 99
14663.73 104
14664.87 105
14666.01 109
14667.16 116
14668.30 100
14669.45 116
14670.59 106
14671.74 101
14672.88 111
14674.03 125
14675.17 106
14676.32 108
14677.46 119
14678.61 122
14679.75 116
14680.90 108
14682.04 132
14683.19 114
14684.33 114
14685.48 110
14686.62 108
14687.77 115
14688.91 110
14690.06 110
14691.20 115
14692.35 101
14693.49 110
14694.64 109
14695.78 105
14696.93 111
14698.08 106
14699.22 118
14700.37 107
14701.51 100
14702.66 111
14703.80 117
14704.95 122
14706.10 111
14707.24 93
14708.39 92
14709.53 97
14710.68 104
14711.83 122
14712.97 111
14714.12 95
14715.27 111
14716.41 107
14717.56 104
14718.71 122
14719.85 112
14721.00 96
14722.14 88
14723.29 117
14724.44 123
14725.59 114
14726.73 99
14727.88 116
14729.03 110
14730.17 122
14731.32 95
14732.47 99
14733.61 106
14734.76 96
14735.91 112
14737.05 101
14738.20 108
14739.35 88
14740.50 119
14741.64 111
14742.79 108
14743.94 99
14745.09 112
14746.23 97
14747.38 94
14748.53 99
14749.68 89
14750.82 100
14751.97 111
14753.12 93
14754.27 98
14755.42 101
14756.56 89
14757.71 91
14758.86 103
14760.01 97
14761.16 107
14762.30 111
14763.45 110
14764.60 120
14765.75 124
14766.90 94
14768.05 99
14769.19 95
14770.34 94
14771.49 98
14772.64 111
14773.79 102
14774.94 101
14776.09 96
14777.23 97
14778.38 107
14779.53 121
14780.68 108
14781.83 109
14782.98 111
14784.13 117
14785.28 102
14786.43 106
14787.58 104
14788.72 100
14789.87 107
14791.02 127
14792.17 128
14793.32 113
14794.47 99
14795.62 119
14796.77 121
14797.92 101
14799.07 101
14800.22 102
14801.37 121
14802.52 116
14803.67 106
14804.82 109
14805.97 108
14807.12 126
14808.27 94
14809.42 104
14810.57 86
14811.72 120
14812.87 112
14814.02 103
14815.17 97
14816.32 95
14817.47 104
14818.62 110
14819.77 107
14820.92 105
14822.07 104
14823.22 107
14824.37 100
14825.52 90
14826.67 116
14827.82 113
14828.98 99
14830.13 102
14831.28 102
14832.43 129
14833.58 107
14834.73 146
14835.88 93
14837.03 93
14838.18 97
14839.33 111
14840.49 121
14841.64 114
14842.79 105
14843.94 135
14845.09 123
14846.24 108
14847.39 90
14848.55 114
14849.70 109
14850.85 101
14852.00 102
14853.15 121
14854.30 123
14855.46 117
14856.61 115
14857.76 100
14858.91 88
14860.06 95
14861.21 109
14862.37 117
14863.52 107
14864.67 99
14865.82 110
14866.98 95
14868.13 92
14869.28 88
14870.43 108
14871.59 88
14872.74 101
14873.89 97
14875.04 98
14876.20 112
14877.35 92
14878.50 104
14879.65 103
14880.81 86
14881.96 87
14883.11 119
14884.26 110
14885.42 110
14886.57 93
14887.72 81
14888.88 106
14890.03 98
14891.18 111
14892.34 107
14893.49 112
14894.64 111
14895.80 105
14896.95 107
14898.10 106
14899.26 98
14900.41 99
14901.56 105
14902.72 97
14903.87 84
14905.03 101
14906.18 104
14907.33 96
14908.49 79
14909.64 88
14910.79 109
14911.95 90
14913.10 111
14914.26 67
14915.41 102
14916.57 97
14917.72 113
14918.87 115
14920.03 108
14921.18 100
14922.34 99
14923.49 92
14924.65 90
14925.80 89
14926.95 102
14928.11 120
14929.26 94
14930.42 99
14931.57 102
14932.73 100
14933.88 90
14935.04 87
14936.19 99
14937.35 119
14938.50 108
14939.66 108
14940.81 98
14941.97 108
14943.12 121
14944.28 88
14945.43 110
14946.59 79
14947.74 107
14948.90 106
14950.06 124
14951.21 104
14952.37 127
14953.52 104
14954.68 104
14955.83 105
14956.99 90
14958.15 96
14959.30 110
14960.46 110
14961.61 93
14962.77 101
14963.93 104
14965.08 108
14966.24 97
14967.39 107
14968.55 99
14969.71 122
14970.86 94
14972.02 88
14973.17 94
14974.33 89
14975.49 108
14976.64 106
14977.80 100
14978.96 87
14980.11 105
14981.27 122
14982.43 113
14983.58 100
14984.74 106
14985.90 89
14987.05 117
14988.21 112
14989.37 105
14990.53 90
14991.68 107
14992.84 95
14994.00 107
14995.15 105
14996.31 106
14997.47 88
14998.63 108
14999.78 96
15000.94 96
15002.10 94
15003.26 96
15004.41 90
15005.57 106
15006.73 98
15007.89 99
15009.04 100
15010.20 106
15011.36 95
15012.52 108
15013.68 94
15014.83 116
15015.99 97
15017.15 89
15018.31 83
15019.47 88
15020.63 95
15021.78 99
15022.94 109
15024.10 88
15025.26 100
15026.42 98
15027.58 99
15028.73 97
15029.89 93
15031.05 102
15032.21 89
15033.37 116
15034.53 96
15035.69 107
15036.84 104
15038.00 113
15039.16 98
15040.32 86
15041.48 97
15042.64 95
15043.80 103
15044.96 108
15046.12 87
15047.28 94
15048.44 118
15049.60 114
15050.75 84
15051.91 100
15053.07 93
15054.23 91
15055.39 103
15056.55 104
15057.71 96
15058.87 92
15060.03 71
15061.19 96
15062.35 106
15063.51 111
15064.67 80
15065.83 92
15066.99 98
15068.15 88
15069.31 105
15070.47 87
15071.63 102
15072.79 96
15073.95 90
15075.11 96
15076.27 99
15077.43 70
15078.59 78
15079.75 96
15080.91 83
15082.07 79
15083.24 92
15084.40 93
15085.56 81
15086.72 86
15087.88 105
15089.04 107
15090.20 102
15091.36 100
15092.52 106
15093.68 96
15094.84 92
15096.01 90
15097.17 77
15098.33 93
15099.49 111
15100.65 106
15101.81 99
15102.97 99
15104.13 106
15105.30 102
15106.46 100
15107.62 118
15108.78 92
15109.94 85
15111.10 88
15112.27 104
15113.43 102
15114.59 95
15115.75 106
15116.91 121
15118.08 88
15119.24 89
15120.40 94
15121.56 116
15122.72 113
15123.89 116
15125.05 88
15126.21 103
15127.37 97
15128.54 104
15129.70 87
15130.86 94
15132.02 103
15133.19 97
15134.35 93
15135.51 97
15136.67 110
15137.84 92
15139.00 92
15140.16 106
15141.32 94
15142.49 86
15143.65 100
15144.81 87
15145.98 77
15147.14 83
15148.30 101
15149.47 87
15150.63 94
15151.79 91
15152.96 94
15154.12 92
15155.28 88
15156.45 92
15157.61 102
15158.77 68
15159.94 99
15161.10 90
15162.26 75
15163.43 87
15164.59 102
15165.76 101
15166.92 79
15168.08 92
15169.25 90
15170.41 92
15171.58 98
15172.74 80
15173.90 85
15175.07 97
15176.23 123
15177.40 85
15178.56 93
15179.72 95
15180.89 95
15182.05 103
15183.22 93
15184.38 104
15185.55 90
15186.71 93
15187.88 79
15189.04 102
15190.21 112
15191.37 95
15192.54 99
15193.70 91
15194.87 102
15196.03 114
15197.20 110
15198.36 85
15199.53 81
15200.69 91
15201.86 97
15203.02 98
15204.19 112
15205.35 121
15206.52 101
15207.68 113
15208.85 102
15210.01 108
15211.18 103
15212.35 95
15213.51 105
15214.68 95
15215.84 92
15217.01 106
15218.17 111
15219.34 99
15220.51 100
15221.67 130
15222.84 126
15224.00 103
15225.17 117
15226.34 120
15227.50 131
15228.67 96
15229.83 88
15231.00 107
15232.17 114
15233.33 130
15234.50 107
15235.67 112
15236.83 92
15238.00 89
15239.17 108
15240.33 111
15241.50 93
15242.67 97
15243.83 110
15245.00 118
15246.17 90
15247.33 97
15248.50 108
15249.67 95
15250.84 83
15252.00 95
15253.17 99
15254.34 96
15255.50 88
15256.67 103
15257.84 109
15259.01 114
15260.17 93
15261.34 90
15262.51 111
15263.68 93
15264.84 104
15266.01 119
15267.18 105
15268.35 101
15269.52 97
15270.68 111
15271.85 101
15273.02 105
15274.19 95
15275.36 97
15276.52 93
15277.69 92
15278.86 99
15280.03 134
15281.20 112
15282.36 93
15283.53 101
15284.70 117
15285.87 85
15287.04 95
15288.21 112
15289.38 98
15290.54 109
15291.71 106
15292.88 96
15294.05 79
15295.22 94
15296.39 90
15297.56 80
15298.73 81
15299.89 114
15301.06 108
15302.23 113
15303.40 100
15304.57 107
15305.74 106
15306.91 105
15308.08 89
15309.25 111
15310.42 107
15311.59 106
15312.76 90
15313.93 82
15315.10 92
15316.26 104
15317.43 103
15318.60 93
15319.77 95
15320.94 85
15322.11 98
15323.28 99
15324.45 113
15325.62 99
15326.79 112
15327.96 98
15329.13 88
15330.30 86
15331.47 90
15332.64 88
15333.81 93
15334.98 108
15336.16 88
15337.33 102
15338.50 91
15339.67 97
15340.84 109
15342.01 97
15343.18 100
15344.35 92
15345.52 109
15346.69 99
15347.86 78
15349.03 95
15350.20 100
15351.37 100
15352.55 110
15353.72 104
15354.89 92
15356.06 79
15357.23 91
15358.40 91
15359.57 93
15360.74 79
15361.91 108
15363.09 96
15364.26 93
15365.43 98
15366.60 74
15367.77 85
15368.94 81
15370.12 111
15371.29 86
15372.46 105
15373.63 99
15374.80 91
15375.97 80
15377.15 76
15378.32 93
15379.49 104
15380.66 99
15381.83 93
15383.01 81
15384.18 83
15385.35 102
15386.52 112
15387.70 106
15388.87 86
15390.04 99
15391.21 106
15392.39 104
15393.56 85
15394.73 91
15395.90 84
15397.08 108
15398.25 101
15399.42 103
15400.59 76
15401.77 101
15402.94 81
15404.11 104
15405.29 82
15406.46 90
15407.63 97
15408.81 87
15409.98 97
15411.15 85
15412.33 89
15413.50 94
15414.67 100
15415.85 84
15417.02 98
15418.19 95
15419.37 91
15420.54 111
15421.71 99
15422.89 101
15424.06 79
15425.23 93
15426.41 95
15427.58 116
15428.76 101
15429.93 88
15431.10 105
15432.28 91
15433.45 91
15434.63 87
15435.80 90
15436.98 92
15438.15 98
15439.32 97
15440.50 96
15441.67 96
15442.85 95
15444.02 107
15445.20 96
15446.37 98
15447.55 102
15448.72 108
15449.89 92
15451.07 90
15452.24 72
15453.42 102
15454.59 101
15455.77 81
15456.94 82
15458.12 96
15459.29 113
15460.47 107
15461.64 89
15462.82 90
15463.99 99
15465.17 89
15466.35 97
15467.52 97
15468.70 102
15469.87 118
15471.05 112
15472.22 108
15473.40 91
15474.57 105
15475.75 112
15476.93 98
15478.10 98
15479.28 95
15480.45 101
15481.63 86
15482.80 102
15483.98 88
15485.16 104
15486.33 94
15487.51 94
15488.69 104
15489.86 95
15491.04 84
15492.21 109
15493.39 81
15494.57 89
15495.74 100
15496.92 111
15498.10 84
15499.27 72
15500.45 99
15501.63 101
15502.80 96
15503.98 97
15505.16 92
15506.33 103
15507.51 120
15508.69 80
15509.86 99
15511.04 87
15512.22 104
15513.40 97
15514.57 103
15515.75 73
15516.93 99
15518.11 116
15519.28 100
15520.46 74
15521.64 83
15522.82 95
15523.99 115
15525.17 76
15526.35 91
15527.53 88
15528.70 93
15529.88 106
15531.06 86
15532.24 84
15533.41 109
15534.59 94
15535.77 90
15536.95 83
15538.13 90
15539.30 80
15540.48 84
15541.66 98
15542.84 93
15544.02 110
15545.20 104
15546.37 100
15547.55 92
15548.73 87
15549.91 102
15551.09 95
15552.27 104
15553.45 93
15554.62 87
15555.80 85
15556.98 96
15558.16 101
15559.34 94
15560.52 88
15561.70 84
15562.88 119
15564.06 86
15565.24 97
15566.41 104
15567.59 88
15568.77 93
15569.95 101
15571.13 87
15572.31 83
15573.49 94
15574.67 105
15575.85 92
15577.03 105
15578.21 83
15579.39 90
15580.57 83
15581.75 88
15582.93 106
15584.11 94
15585.29 98
15586.47 93
15587.65 112
15588.83 93
15590.01 98
15591.19 95
15592.37 85
15593.55 111
15594.73 87
15595.91 84
15597.09 96
15598.27 112
15599.45 102
15600.63 91
15601.81 101
15602.99 111
15604.17 78
15605.35 104
15606.53 101
15607.71 99
15608.89 115
15610.07 113
15611.26 107
15612.44 103
15613.62 112
15614.80 97
15615.98 104
15617.16 108
15618.34 98
15619.52 93
15620.70 104
15621.89 109
15623.07 122
15624.25 111
15625.43 107
15626.61 92
15627.79 119
15628.97 114
15630.16 99
15631.34 99
15632.52 106
15633.70 113
15634.88 109
15636.06 137
15637.25 140
15638.43 102
15639.61 113
15640.79 111
15641.97 126
15643.16 121
15644.34 108
15645.52 118
15646.70 135
15647.88 127
15649.07 115
15650.25 112
15651.43 113
15652.61 113
15653.80 134
15654.98 131
15656.16 133
15657.34 135
15658.53 121
15659.71 135
15660.89 121
15662.08 115
15663.26 133
15664.44 115
15665.62 128
15666.81 98
15667.99 112
15669.17 127
15670.36 104
15671.54 103
15672.72 111
15673.91 131
15675.09 122
15676.27 102
15677.46 88
15678.64 105
15679.82 125
15681.01 110
15682.19 98
15683.37 106
15684.56 108
15685.74 124
15686.92 121
15688.11 113
15689.29 134
15690.48 124
15691.66 141
15692.84 118
15694.03 117
15695.21 133
15696.40 137
15697.58 123
15698.76 138
15699.95 121
15701.13 129
15702.32 146
15703.50 131
15704.69 141
15705.87 129
15707.06 143
15708.24 138
15709.42 120
15710.61 140
15711.79 127
15712.98 132
15714.16 133
15715.35 135
15716.53 138
15717.72 135
15718.90 134
15720.09 152
15721.27 128
15722.46 144
15723.64 147
15724.83 152
15726.01 145
15727.20 153
15728.38 151
15729.57 165
15730.75 163
15731.94 175
15733.13 167
15734.31 162
15735.50 153
15736.68 170
15737.87 156
15739.05 154
15740.24 173
15741.43 160
15742.61 139
15743.80 174
15744.98 168
15746.17 170
15747.35 146
15748.54 156
15749.73 142
15750.91 161
15752.10 156
15753.29 157
15754.47 168
15755.66 176
15756.84 170
15758.03 154
15759.22 166
15760.40 175
15761.59 150
15762.78 178
15763.96 192
15765.15 155
15766.34 146
15767.52 156
15768.71 192
15769.90 178
15771.08 164
15772.27 162
15773.46 178
15774.65 207
15775.83 173
15777.02 156
15778.21 161
15779.39 165
15780.58 177
15781.77 163
15782.96 146
15784.14 156
15785.33 163
15786.52 149
15787.71 142
15788.89 136
15790.08 145
15791.27 171
15792.46 126
15793.65 131
15794.83 156
15796.02 153
15797.21 126
15798.40 132
15799.58 135
15800.77 141
15801.96 138
15803.15 152
15804.34 136
15805.53 127
15806.71 146
15807.90 138
15809.09 137
15810.28 131
15811.47 128
15812.66 129
15813.84 137
15815.03 124
15816.22 111
15817.41 126
15818.60 125
15819.79 143
15820.98 116
15822.17 119
15823.35 123
15824.54 136
15825.73 129
15826.92 103
15828.11 114
15829.30 165
15830.49 115
15831.68 109
15832.87 122
15834.06 131
15835.25 118
15836.43 139
15837.62 138
15838.81 126
15840.00 125
15841.19 136
15842.38 125
15843.57 142
15844.76 114
15845.95 126
15847.14 131
15848.33 121
15849.52 102
15850.71 129
15851.90 100
15853.09 131
15854.28 113
15855.47 135
15856.66 116
15857.85 133
15859.04 115
15860.23 114
15861.42 142
15862.61 126
15863.80 108
15864.99 124
15866.18 132
15867.37 138
15868.57 125
15869.76 100
15870.95 130
15872.14 130
15873.33 118
15874.52 106
15875.71 121
15876.90 115
15878.09 116
15879.28 113
15880.47 120
15881.67 119
15882.86 127
15884.05 122
15885.24 129
15886.43 112
15887.62 134
15888.81 157
15890.00 130
15891.20 135
15892.39 139
15893.58 138
15894.77 113
15895.96 134
15897.15 145
15898.35 139
15899.54 105
15900.73 142
15901.92 122
15903.11 123
15904.30 136
15905.50 125
15906.69 155
15907.88 142
15909.07 145
15910.27 139
15911.46 124
15912.65 117
15913.84 118
15915.03 148
15916.23 123
15917.42 112
15918.61 136
15919.80 121
15921.00 141
15922.19 125
15923.38 120
15924.57 122
15925.77 126
15926.96 134
15928.15 134
15929.35 147
15930.54 122
15931.73 146
15932.92 131
15934.12 142
15935.31 125
15936.50 139
15937.70 127
15938.89 125
15940.08 128
15941.28 121
15942.47 129
15943.66 121
15944.86 110
15946.05 122
15947.24 129
15948.44 134
15949.63 99
15950.83 91
15952.02 117
15953.21 126
15954.41 135
15955.60 115
15956.79 109
15957.99 119
15959.18 115
15960.38 118
15961.57 83
15962.77 121
15963.96 104
15965.15 98
15966.35 123
15967.54 98
15968.74 99
15969.93 105
15971.13 118
15972.32 130
15973.51 110
15974.71 122
15975.90 119
15977.10 110
15978.29 106
15979.49 132
15980.68 116
15981.88 88
15983.07 99
15984.27 117
15985.46 123
15986.66 108
15987.85 105
15989.05 78
15990.24 109
15991.44 101
15992.63 102
15993.83 107
15995.02 89
15996.22 99
15997.41 123
15998.61 110
15999.81 99
16001.00 117
16002.20 109
16003.39 120
16004.59 82
16005.78 101
16006.98 113
16008.18 128
16009.37 111
16010.57 100
16011.76 102
16012.96 113
16014.16 112
16015.35 114
16016.55 110
16017.74 103
16018.94 112
16020.14 110
16021.33 97
16022.53 96
16023.73 105
16024.92 115
16026.12 117
16027.32 113
16028.51 117
16029.71 98
16030.91 138
16032.10 106
16033.30 97
16034.50 103
16035.69 120
16036.89 129
16038.09 100
16039.28 101
16040.48 94
16041.68 105
16042.88 104
16044.07 109
16045.27 104
16046.47 109
16047.66 109
16048.86 109
16050.06 110
16051.26 101
16052.45 89
16053.65 98
16054.85 124
16056.05 95
16057.24 90
16058.44 90
16059.64 110
16060.84 109
16062.04 105
16063.23 101
16064.43 112
16065.63 129
16066.83 107
16068.03 78
16069.22 110
16070.42 100
16071.62 96
16072.82 92
16074.02 85
16075.22 89
16076.41 101
16077.61 113
16078.81 114
16080.01 96
16081.21 112
16082.41 115
16083.61 89
16084.80 87
16086.00 102
16087.20 104
16088.40 116
16089.60 94
16090.80 80
16092.00 107
16093.20 99
16094.40 103
16095.59 98
16096.79 90
16097.99 118
16099.19 92
16100.39 105
16101.59 104
16102.79 78
16103.99 114
16105.19 125
16106.39 85
16107.59 87
16108.79 102
16109.99 93
16111.19 87
16112.39 74
16113.59 71
16114.79 89
16115.99 94
16117.19 84
16118.39 117
16119.59 75
16120.79 83
16121.99 79
16123.19 108
16124.39 83
16125.59 94
16126.79 93
16127.99 90
16129.19 97
16130.39 79
16131.59 92
16132.79 83
16133.99 90
16135.19 93
16136.39 108
16137.59 100
16138.79 81
16139.99 103
16141.19 93
16142.40 80
16143.60 86
16144.80 74
16146.00 90
16147.20 67
16148.40 87
16149.60 94
16150.80 104
16152.00 85
16153.21 95
16154.41 80
16155.61 90
16156.81 101
16158.01 96
16159.21 118
16160.41 96
16161.62 111
16162.82 84
16164.02 90
16165.22 83
16166.42 93
16167.62 85
16168.83 87
16170.03 78
16171.23 84
16172.43 94
16173.63 92
16174.84 90
16176.04 91
16177.24 104
16178.44 84
16179.65 80
16180.85 96
16182.05 105
16183.25 84
16184.45 95
16185.66 90
16186.86 83
16188.06 79
16189.26 75
16190.47 80
16191.67 78
16192.87 89
16194.08 91
16195.28 99
16196.48 93
16197.68 96
16198.89 95
16200.09 85
16201.29 74
16202.50 101
16203.70 82
16204.90 86
16206.11 95
16207.31 96
16208.51 106
16209.72 107
16210.92 98
16212.12 105
16213.33 106
16214.53 83
16215.73 96
16216.94 89
16218.14 96
16219.35 82
16220.55 105
16221.75 94
16222.96 87
16224.16 90
16225.36 90
16226.57 108
16227.77 84
16228.98 86
16230.18 103
16231.39 95
16232.59 82
16233.79 109
16235.00 110
16236.20 110
16237.41 85
16238.61 102
16239.82 87
16241.02 104
16242.23 94
16243.43 88
16244.63 95
16245.84 95
16247.04 93
16248.25 101
16249.45 87
16250.66 88
16251.86 107
16253.07 86
16254.27 91
16255.48 98
16256.68 103
16257.89 98
16259.09 91
16260.30 98
16261.50 100
16262.71 97
16263.92 85
16265.12 73
16266.33 89
16267.53 85
16268.74 86
16269.94 95
16271.15 77
16272.35 85
16273.56 77
16274.77 93
16275.97 100
16277.18 88
16278.38 103
16279.59 95
16280.80 84
16282.00 90
16283.21 85
16284.41 105
16285.62 100
16286.83 81
16288.03 98
16289.24 107
16290.45 115
16291.65 94
16292.86 97
16294.07 110
16295.27 110
16296.48 84
16297.69 81
16298.89 106
16300.10 90
16301.31 89
16302.51 109
16303.72 105
16304.93 86
16306.13 96
16307.34 101
16308.55 102
16309.75 97
16310.96 97
16312.17 84
16313.38 84
16314.58 75
16315.79 105
16317.00 107
16318.21 71
16319.41 95
16320.62 112
16321.83 106
16323.04 102
16324.24 118
16325.45 83
16326.66 96
16327.87 87
16329.07 85
16330.28 74
16331.49 79
16332.70 93
16333.91 101
16335.11 73
16336.32 91
16337.53 73
16338.74 103
16339.95 95
16341.16 83
16342.36 109
16343.57 92
16344.78 97
16345.99 86
16347.20 88
16348.41 92
16349.61 84
16350.82 99
16352.03 99
16353.24 82
16354.45 87
16355.66 80
16356.87 100
16358.08 78
16359.28 68
16360.49 88
16361.70 97
16362.91 94
16364.12 87
16365.33 89
16366.54 70
16367.75 83
16368.96 79
16370.17 99
16371.38 78
16372.59 74
16373.80 89
16375.01 100
16376.22 104
16377.42 85
16378.63 105
16379.84 113
16381.05 91
16382.26 93
16383.47 102
16384.68 90
16385.89 110
16387.10 80
16388.31 81
16389.52 81
16390.73 83
16391.94 87
16393.15 71
16394.36 72
16395.57 89
16396.78 90
16398.00 99
16399.21 84
16400.42 90
16401.63 110
16402.84 83
16404.05 75
16405.26 83
16406.47 105
16407.68 94
16408.89 101
16410.10 71
16411.31 93
16412.52 88
16413.73 93
16414.95 94
16416.16 84
16417.37 86
16418.58 92
16419.79 92
16421.00 89
16422.21 69
16423.42 84
16424.64 93
16425.85 83
16427.06 83
16428.27 91
16429.48 88
16430.69 100
16431.90 90
16433.12 78
16434.33 89
16435.54 76
16436.75 102
16437.96 100
16439.18 92
16440.39 106
16441.60 73
16442.81 91
16444.02 92
16445.24 88
16446.45 75
16447.66 105
16448.87 91
16450.08 95
16451.30 75
16452.51 95
16453.72 82
16454.93 102
16456.15 85
16457.36 75
16458.57 70
16459.78 75
16461.00 85
16462.21 100
16463.42 91
16464.64 95
16465.85 103
16467.06 97
16468.27 85
16469.49 81
16470.70 86
16471.91 84
16473.13 85
16474.34 80
16475.55 84
16476.77 65
16477.98 89
16479.19 88
16480.41 82
16481.62 98
16482.83 80
16484.05 90
16485.26 79
16486.48 83
16487.69 77
16488.90 81
16490.12 70
16491.33 70
16492.54 83
16493.76 81
16494.97 66
16496.19 105
16497.40 92
16498.61 88
16499.83 102
16501.04 72
16502.26 80
16503.47 79
16504.69 76
16505.90 88
16507.11 98
16508.33 85
16509.54 96
16510.76 80
16511.97 74
16513.19 67
16514.40 78
16515.62 100
16516.83 81
16518.05 84
16519.26 85
16520.48 80
16521.69 79
16522.91 84
16524.12 89
16525.34 81
16526.55 82
16527.77 74
16528.98 74
16530.20 77
16531.41 62
16532.63 86
16533.84 96
16535.06 85
16536.27 88
16537.49 64
16538.71 85
16539.92 81
16541.14 87
16542.35 77
16543.57 94
16544.78 78
16546.00 86
16547.22 85
16548.43 80
16549.65 75
16550.86 88
16552.08 96
16553.30 84
16554.51 83
16555.73 70
16556.94 95
16558.16 70
16559.38 73
16560.59 75
16561.81 82
16563.03 88
16564.24 92
16565.46 92
16566.68 81
16567.89 79
16569.11 68
16570.33 89
16571.54 87
16572.76 89
16573.98 85
16575.19 79
16576.41 80
16577.63 93
16578.85 96
16580.06 95
16581.28 79
16582.50 79
16583.71 86
16584.93 90
16586.15 80
16587.37 83
16588.58 98
16589.80 95
16591.02 104
16592.24 89
16593.45 93
16594.67 93
16595.89 81
16597.11 93
16598.32 85
16599.54 70
16600.76 89
16601.98 103
16603.20 103
16604.41 73
16605.63 86
16606.85 101
16608.07 79
16609.29 78
16610.51 100
16611.72 88
16612.94 73
16614.16 99
16615.38 91
16616.60 87
16617.82 80
16619.03 78
16620.25 91
16621.47 73
16622.69 72
16623.91 76
16625.13 84
16626.35 94
16627.57 99
16628.78 104
16630.00 96
16631.22 91
16632.44 78
16633.66 98
16634.88 96
16636.10 79
16637.32 78
16638.54 77
16639.76 88
16640.98 91
16642.20 80
16643.41 108
16644.63 78
16645.85 87
16647.07 75
16648.29 84
16649.51 81
16650.73 102
16651.95 94
16653.17 98
16654.39 80
16655.61 91
16656.83 91
16658.05 93
16659.27 85
16660.49 84
16661.71 88
16662.93 93
16664.15 71
16665.37 81
16666.59 84
16667.81 96
16669.03 98
16670.25 77
16671.47 99
16672.70 75
16673.92 94
16675.14 82
16676.36 68
16677.58 89
16678.80 83
16680.02 93
16681.24 81
16682.46 79
16683.68 90
16684.90 79
16686.12 78
16687.35 82
16688.57 88
16689.79 93
16691.01 82
16692.23 80
16693.45 77
16694.67 58
16695.89 87
16697.12 73
16698.34 99
16699.56 75
16700.78 70
16702.00 65
16703.22 105
16704.44 73
16705.67 99
16706.89 89
16708.11 87
16709.33 97
16710.55 84
16711.78 84
16713.00 78
16714.22 103
16715.44 69
16716.66 105
16717.89 78
16719.11 71
16720.33 78
16721.55 82
16722.78 70
16724.00 88
16725.22 75
16726.44 75
16727.67 70
16728.89 86
16730.11 87
16731.33 82
16732.56 84
16733.78 78
16735.00 68
16736.22 88
16737.45 79
16738.67 92
16739.89 76
16741.12 74
16742.34 86
16743.56 77
16744.79 91
16746.01 77
16747.23 80
16748.46 81
16749.68 100
16750.90 82
16752.13 71
16753.35 86
16754.57 100
16755.80 90
16757.02 64
16758.24 76
16759.47 72
16760.69 66
16761.92 77
16763.14 62
16764.36 76
16765.59 81
16766.81 75
16768.04 57
16769.26 82
16770.48 81
16771.71 95
16772.93 78
16774.16 71
16775.38 82
16776.60 71
16777.83 64
16779.05 79
16780.28 88
16781.50 65
16782.73 77
16783.95 90
16785.18 65
16786.40 82
16787.63 87
16788.85 68
16790.08 74
16791.30 92
16792.53 99
16793.75 84
16794.98 86
16796.20 88
16797.43 86
16798.65 75
16799.88 65
16801.10 82
16802.33 77
16803.55 65
16804.78 78
16806.00 74
16807.23 75
16808.45 72
16809.68 74
16810.90 84
16812.13 93
16813.36 80
16814.58 67
16815.81 77
16817.03 81
16818.26 76
16819.49 86
16820.71 76
16821.94 80
16823.16 89
16824.39 91
16825.62 67
16826.84 98
16828.07 86
16829.29 81
16830.52 73
16831.75 74
16832.97 61
16834.20 81
16835.43 80
16836.65 84
16837.88 82
16839.11 108
16840.33 80
16841.56 73
16842.79 66
16844.01 81
16845.24 82
16846.47 91
16847.69 97
16848.92 89
16850.15 82
16851.37 73
16852.60 96
16853.83 85
16855.06 82
16856.28 90
16857.51 105
16858.74 90
16859.97 91
16861.19 90
16862.42 82
16863.65 138
16864.88 95
16866.10 88
16867.33 84
16868.56 86
16869.79 90
16871.01 104
16872.24 100
16873.47 95
16874.70 94
16875.93 93
16877.15 105
16878.38 92
16879.61 92
16880.84 114
16882.07 112
16883.29 86
16884.52 103
16885.75 93
16886.98 106
16888.21 110
16889.44 102
16890.67 94
16891.89 96
16893.12 102
16894.35 92
16895.58 95
16896.81 86
16898.04 110
16899.27 97
16900.50 101
16901.72 95
16902.95 98
16904.18 101
16905.41 107
16906.64 90
16907.87 99
16909.10 95
16910.33 102
16911.56 103
16912.79 106
16914.02 85
16915.25 93
16916.47 108
16917.70 95
16918.93 85
16920.16 75
16921.39 114
16922.62 96
16923.85 93
16925.08 82
16926.31 99
16927.54 109
16928.77 116
16930.00 91
16931.23 98
16932.46 95
16933.69 92
16934.92 78
16936.15 94
16937.38 69
16938.61 76
16939.84 107
16941.07 89
16942.30 106
16943.53 85
16944.76 93
16946.00 91
16947.23 78
16948.46 84
16949.69 103
16950.92 97
16952.15 84
16953.38 93
16954.61 91
16955.84 97
16957.07 89
16958.30 92
16959.53 79
16960.77 95
16962.00 78
16963.23 89
16964.46 86
16965.69 92
16966.92 90
16968.15 96
16969.38 84
16970.62 95
16971.85 80
16973.08 91
16974.31 81
16975.54 72
16976.77 96
16978.01 96
16979.24 84
16980.47 75
16981.70 89
16982.93 87
16984.16 85
16985.40 79
16986.63 91
16987.86 78
16989.09 82
16990.32 71
16991.56 71
16992.79 76
16994.02 79
16995.25 83
16996.49 80
16997.72 77
16998.95 67
17000.18 88
17001.42 84
17002.65 91
17003.88 71
17005.11 71
17006.35 92
17007.58 86
17008.81 82
17010.05 66
17011.28 83
17012.51 71
17013.74 116
17014.98 96
17016.21 78
17017.44 82
17018.68 89
17019.91 73
17021.14 102
17022.38 79
17023.61 88
17024.84 96
17026.08 85
17027.31 74
17028.54 79
17029.78 70
17031.01 86
17032.25 92
17033.48 94
17034.71 70
17035.95 89
17037.18 102
17038.41 91
17039.65 64
17040.88 75
17042.12 72
17043.35 89
17044.58 94
17045.82 77
17047.05 99
17048.29 77
17049.52 85
17050.76 80
17051.99 97
17053.22 89
17054.46 86
17055.69 89
17056.93 79
17058.16 88
17059.40 82
17060.63 81
17061.87 105
17063.10 81
17064.34 71
17065.57 76
17066.81 68
17068.04 70
17069.28 68
17070.51 77
17071.75 91
17072.98 74
17074.22 84
17075.45 75
17076.69 68
17077.92 72
17079.16 95
17080.39 86
17081.63 60
17082.86 89
17084.10 79
17085.34 82
17086.57 76
17087.81 79
17089.04 92
17090.28 74
17091.51 70
17092.75 79
17093.99 80
17095.22 68
17096.46 87
17097.69 82
17098.93 67
17100.17 97
17101.40 68
17102.64 67
17103.88 60
17105.11 77
17106.35 76
17107.58 70
17108.82 59
17110.06 73
17111.29 109
17112.53 72
17113.77 72
17115.00 64
17116.24 84
17117.48 67
17118.71 66
17119.95 71
17121.19 88
17122.43 82
17123.66 73
17124.90 70
17126.14 60
17127.37 66
17128.61 90
17129.85 92
17131.09 76
17132.32 78
17133.56 81
17134.80 87
17136.03 64
17137.27 74
17138.51 68
17139.75 83
17140.99 68
17142.22 76
17143.46 80
17144.70 74
17145.94 81
17147.17 95
17148.41 82
17149.65 54
17150.89 70
17152.13 81
17153.36 65
17154.60 64
17155.84 63
17157.08 68
17158.32 75
17159.56 76
17160.79 57
17162.03 82
17163.27 100
17164.51 68
17165.75 90
17166.99 71
17168.22 86
17169.46 86
17170.70 78
17171.94 92
17173.18 103
17174.42 97
17175.66 85
17176.90 72
17178.14 68
17179.37 82
17180.61 84
17181.85 89
17183.09 62
17184.33 76
17185.57 68
17186.81 92
17188.05 87
17189.29 73
17190.53 79
17191.77 65
17193.01 78
17194.25 98
17195.49 64
17196.73 56
17197.97 93
17199.20 88
17200.44 71
17201.68 76
17202.92 89
17204.16 90
17205.40 82
17206.64 81
17207.88 63
17209.12 90
17210.36 91
17211.60 77
17212.84 85
17214.09 75
17215.33 82
17216.57 84
17217.81 78
17219.05 72
17220.29 88
17221.53 77
17222.77 78
17224.01 81
17225.25 78
17226.49 79
17227.73 77
17228.97 79
17230.21 69
17231.45 60
17232.69 69
17233.94 58
17235.18 79
17236.42 88
17237.66 70
17238.90 63
17240.14 89
17241.38 81
17242.62 66
17243.87 66
17245.11 69
17246.35 91
17247.59 67
17248.83 78
17250.07 75
17251.31 78
17252.56 83
17253.80 72
17255.04 69
17256.28 83
17257.52 76
17258.77 88
17260.01 72
17261.25 76
17262.49 72
17263.73 64
17264.98 91
17266.22 75
17267.46 83
17268.70 81
17269.94 79
17271.19 67
17272.43 77
17273.67 86
17274.91 76
17276.16 60
17277.40 71
17278.64 81
17279.88 77
17281.13 70
17282.37 92
17283.61 74
17284.86 85
17286.10 100
17287.34 88
17288.58 86
17289.83 74
17291.07 96
17292.31 78
17293.56 74
17294.80 66
17296.04 90
17297.29 74
17298.53 83
17299.77 88
17301.02 77
17302.26 94
17303.50 62
17304.75 74
17305.99 77
17307.23 75
17308.48 79
17309.72 87
17310.97 64
17312.21 70
17313.45 77
17314.70 70
17315.94 69
17317.19 77
17318.43 77
17319.67 75
17320.92 68
17322.16 71
17323.41 75
17324.65 85
17325.89 74
17327.14 72
17328.38 81
17329.63 65
17330.87 80
17332.12 77
17333.36 70
17334.61 80
17335.85 83
17337.10 91
17338.34 84
17339.59 66
17340.83 81
17342.08 79
17343.32 96
17344.56 68
17345.81 82
17347.06 92
17348.30 74
17349.55 67
17350.79 85
17352.04 74
17353.28 65
17354.53 60
17355.77 74
17357.02 75
17358.26 79
17359.51 93
17360.75 80
17362.00 70
17363.25 73
17364.49 72
17365.74 98
17366.98 76
17368.23 66
17369.47 70
17370.72 82
17371.97 76
17373.21 70
17374.46 85
17375.70 86
17376.95 68
17378.20 63
17379.44 68
17380.69 88
17381.94 71
17383.18 95
17384.43 85
17385.68 76
17386.92 61
17388.17 66
17389.41 81
17390.66 63
17391.91 63
17393.15 70
17394.40 70
17395.65 78
17396.90 65
17398.14 71
17399.39 80
17400.64 57
17401.88 82
17403.13 78
17404.38 74
17405.62 68
17406.87 75
17408.12 79
17409.37 73
17410.61 79
17411.86 75
17413.11 98
17414.36 87
17415.60 89
17416.85 94
17418.10 67
17419.35 63
17420.59 81
17421.84 72
17423.09 71
17424.34 56
17425.59 74
17426.83 80
17428.08 80
17429.33 63
17430.58 75
17431.83 74
17433.07 87
17434.32 67
17435.57 76
17436.82 84
17438.07 72
17439.32 91
17440.56 82
17441.81 73
17443.06 78
17444.31 84
17445.56 68
17446.81 72
17448.06 56
17449.31 87
17450.55 81
17451.80 72
17453.05 81
17454.30 81
17455.55 74
17456.80 82
17458.05 85
17459.30 71
17460.55 57
17461.80 62
17463.04 74
17464.29 73
17465.54 80
17466.79 59
17468.04 71
17469.29 91
17470.54 79
17471.79 61
17473.04 72
17474.29 72
17475.54 76
17476.79 77
17478.04 100
17479.29 63
17480.54 65
17481.79 79
17483.04 76
17484.29 92
17485.54 65
17486.79 77
17488.04 76
17489.29 86
17490.54 63
17491.79 82
17493.04 76
17494.29 75
17495.54 75
17496.79 82
17498.04 72
17499.29 78
17500.54 98
17501.79 66
17503.04 64
17504.30 57
17505.55 94
17506.80 79
17508.05 85
17509.30 83
17510.55 83
17511.80 79
17513.05 70
17514.30 72
17515.55 72
17516.81 71
17518.06 76
17519.31 68
17520.56 62
17521.81 63
17523.06 69
17524.31 67
17525.56 77
17526.82 59
17528.07 63
17529.32 82
17530.57 75
17531.82 74
17533.07 71
17534.33 60
17535.58 65
17536.83 79
17538.08 59
17539.33 70
17540.59 69
17541.84 80
17543.09 74
17544.34 70
17545.60 74
17546.85 76
17548.10 59
17549.35 66
17550.60 79
17551.86 71
17553.11 63
17554.36 60
17555.61 72
17556.87 68
17558.12 74
17559.37 68
17560.63 83
17561.88 63
17563.13 69
17564.38 63
17565.64 63
17566.89 77
17568.14 70
17569.40 65
17570.65 80
17571.90 77
17573.16 73
17574.41 78
17575.66 80
17576.92 69
17578.17 86
17579.42 58
17580.68 83
17581.93 67
17583.18 80
17584.44 81
17585.69 62
17586.94 72
17588.20 76
17589.45 75
17590.71 73
17591.96 70
17593.21 82
17594.47 70
17595.72 80
17596.98 62
17598.23 58
17599.48 74
17600.74 74
17601.99 60
17603.25 56
17604.50 72
17605.75 69
17607.01 87
17608.26 70
17609.52 70
17610.77 80
17612.03 80
17613.28 91
17614.54 70
17615.79 69
17617.05 71
17618.30 80
17619.56 73
17620.81 77
17622.07 68
17623.32 75
17624.58 65
17625.83 73
17627.09 60
17628.34 81
17629.60 74
17630.85 74
17632.11 69
17633.36 74
17634.62 66
17635.87 76
17637.13 85
17638.38 57
17639.64 68
17640.90 62
17642.15 76
17643.41 69
17644.66 73
17645.92 64
17647.17 75
17648.43 79
17649.69 75
17650.94 89
17652.20 91
17653.45 70
17654.71 80
17655.97 76
17657.22 80
17658.48 86
17659.74 73
17660.99 80
17662.25 86
17663.50 96
17664.76 73
17666.02 78
17667.27 72
17668.53 72
17669.79 74
17671.04 73
17672.30 76
17673.56 80
17674.81 86
17676.07 79
17677.33 62
17678.59 78
17679.84 83
17681.10 72
17682.36 69
17683.61 56
17684.87 78
17686.13 80
17687.39 77
17688.64 67
17689.90 61
17691.16 72
17692.42 76
17693.67 86
17694.93 65
17696.19 92
17697.45 68
17698.70 81
17699.96 68
17701.22 81
17702.48 64
17703.73 85
17704.99 70
17706.25 69
17707.51 64
17708.77 65
17710.02 69
17711.28 80
17712.54 63
17713.80 82
17715.06 74
17716.32 77
17717.57 58
17718.83 73
17720.09 82
17721.35 63
17722.61 65
17723.87 62
17725.13 74
17726.38 67
17727.64 92
17728.90 84
17730.16 63
17731.42 69
17732.68 69
17733.94 74
17735.20 57
17736.46 55
17737.71 70
17738.97 74
17740.23 62
17741.49 82
17742.75 53
17744.01 81
17745.27 79
17746.53 58
17747.79 57
17749.05 73
17750.31 76
17751.57 77
17752.83 72
17754.09 60
17755.35 70
17756.61 69
17757.87 70
17759.13 63
17760.39 58
17761.65 79
17762.91 87
17764.17 73
17765.43 74
17766.69 74
17767.95 56
17769.21 74
17770.47 73
17771.73 65
17772.99 73
17774.25 62
17775.51 71
17776.77 65
17778.03 64
17779.29 56
17780.55 74
17781.81 79
17783.07 54
17784.33 78
17785.59 65
17786.85 73
17788.12 57
17789.38 78
17790.64 68
17791.90 72
17793.16 78
17794.42 90
17795.68 61
17796.94 75
17798.20 56
17799.47 58
17800.73 63
17801.99 55
17803.25 58
17804.51 60
17805.77 78
17807.03 49
17808.30 79
17809.56 76
17810.82 54
17812.08 71
17813.34 62
17814.60 69
17815.87 51
17817.13 68
17818.39 51
17819.65 54
17820.91 49
17822.18 81
17823.44 75
17824.70 62
17825.96 69
17827.23 82
17828.49 71
17829.75 70
17831.01 61
17832.27 72
17833.54 79
17834.80 67
17836.06 71
17837.33 65
17838.59 64
17839.85 75
17841.11 72
17842.38 66
17843.64 61
17844.90 53
17846.16 83
17847.43 61
17848.69 68
17849.95 79
17851.22 65
17852.48 71
17853.74 76
17855.01 51
17856.27 65
17857.53 76
17858.80 63
17860.06 78
17861.32 62
17862.59 75
17863.85 68
17865.11 85
17866.38 69
17867.64 64
17868.91 70
17870.17 80
17871.43 53
17872.70 50
17873.96 67
17875.23 70
17876.49 69
17877.75 67
17879.02 61
17880.28 71
17881.55 81
17882.81 63
17884.07 76
17885.34 67
17886.60 58
17887.87 62
17889.13 74
17890.40 68
17891.66 75
17892.93 77
17894.19 79
17895.46 67
17896.72 65
17897.98 77
17899.25 72
17900.51 78
17901.78 59
17903.04 70
17904.31 60
17905.57 61
17906.84 62
17908.10 68
17909.37 75
17910.64 75
17911.90 87
17913.17 68
17914.43 47
17915.70 73
17916.96 59
17918.23 71
17919.49 71
17920.76 65
17922.02 59
17923.29 56
17924.56 64
17925.82 52
17927.09 54
17928.35 58
17929.62 62
17930.89 76
17932.15 61
17933.42 64
17934.68 63
17935.95 71
17937.22 60
17938.48 55
17939.75 67
17941.01 71
17942.28 76
17943.55 69
17944.81 67
17946.08 60
17947.35 70
17948.61 65
17949.88 69
17951.15 77
17952.41 69
17953.68 71
17954.95 56
17956.21 72
17957.48 80
17958.75 77
17960.01 74
17961.28 58
17962.55 58
17963.82 68
17965.08 74
17966.35 56
17967.62 75
17968.89 67
17970.15 75
17971.42 72
17972.69 69
17973.95 71
17975.22 70
17976.49 65
17977.76 61
17979.03 77
17980.29 62
17981.56 69
17982.83 51
17984.10 61
17985.36 76
17986.63 60
17987.90 70
17989.17 80
17990.44 69
17991.70 62
17992.97 61
17994.24 65
17995.51 65
17996.78 77
17998.05 57
17999.31 63
18000.58 43
18001.85 62
18003.12 65
18004.39 65
18005.66 64
18006.93 53
18008.19 77
18009.46 67
18010.73 66
18012.00 71
18013.27 80
18014.54 51
18015.81 60
18017.08 66
18018.35 56
18019.61 63
18020.88 55
18022.15 57
18023.42 75
18024.69 77
18025.96 61
18027.23 63
18028.50 61
18029.77 61
18031.04 55
18032.31 73
18033.58 53
18034.85 72
18036.12 69
18037.39 71
18038.66 76
18039.93 78
18041.20 88
18042.47 67
18043.74 65
18045.01 64
18046.28 69
18047.55 55
18048.82 64
18050.09 67
18051.36 65
18052.63 49
18053.90 67
18055.17 73
18056.44 65
18057.71 63
18058.98 76
18060.25 77
18061.52 71
18062.79 69
18064.06 45
18065.33 56
18066.60 62
18067.87 71
18069.14 63
18070.42 71
18071.69 61
18072.96 75
18074.23 53
18075.50 67
18076.77 59
18078.04 77
18079.31 77
18080.58 72
18081.86 63
18083.13 65
18084.40 66
18085.67 67
18086.94 69
18088.21 67
18089.48 70
18090.76 64
18092.03 64
18093.30 67
18094.57 56
18095.84 81
18097.12 70
18098.39 66
18099.66 87
18100.93 61
18102.20 64
18103.47 69
18104.75 61
18106.02 74
18107.29 62
18108.56 74
18109.84 61
18111.11 57
18112.38 72
18113.65 75
18114.93 63
18116.20 63
18117.47 93
18118.74 69
18120.02 72
18121.29 61
18122.56 78
18123.83 72
18125.11 60
18126.38 81
18127.65 77
18128.93 62
18130.20 61
18131.47 62
18132.74 83
18134.02 81
18135.29 73
18136.56 63
18137.84 63
18139.11 70
18140.38 63
18141.66 68
18142.93 66
18144.20 74
18145.48 78
18146.75 68
18148.03 70
18149.30 73
18150.57 86
18151.85 80
18153.12 59
18154.39 65
18155.67 71
18156.94 84
18158.22 68
18159.49 59
18160.76 66
18162.04 71
18163.31 76
18164.59 60
18165.86 60
18167.14 75
18168.41 79
18169.68 73
18170.96 57
18172.23 54
18173.51 64
18174.78 75
18176.06 69
18177.33 46
18178.61 56
18179.88 55
18181.16 61
18182.43 63
18183.71 46
18184.98 64
18186.26 68
18187.53 77
18188.81 62
18190.08 67
18191.36 63
18192.63 60
18193.91 58
18195.18 60
18196.46 50
18197.73 62
18199.01 63
18200.28 45
18201.56 51
18202.83 56
18204.11 67
18205.39 70
18206.66 71
18207.94 61
18209.21 52
18210.49 48
18211.77 69
18213.04 73
18214.32 69
18215.59 52
18216.87 60
18218.15 74
18219.42 59
18220.70 73
18221.97 48
18223.25 58
18224.53 63
18225.80 85
18227.08 61
18228.36 70
18229.63 82
18230.91 66
18232.19 66
18233.46 44
18234.74 57
18236.02 80
18237.29 69
18238.57 56
18239.85 57
18241.12 55
18242.40 79
18243.68 71
18244.95 74
18246.23 63
18247.51 75
18248.79 65
18250.06 64
18251.34 60
18252.62 70
18253.89 57
18255.17 64
18256.45 86
18257.73 59
18259.00 59
18260.28 70
18261.56 69
18262.84 47
18264.12 64
18265.39 58
18266.67 76
18267.95 61
18269.23 65
18270.50 57
18271.78 66
18273.06 72
18274.34 70
18275.62 69
18276.90 58
18278.17 63
18279.45 62
18280.73 78
18282.01 87
18283.29 78
18284.57 80
18285.84 66
18287.12 55
18288.40 64
18289.68 69
18290.96 65
18292.24 55
18293.52 58
18294.79 71
18296.07 58
18297.35 68
18298.63 54
18299.91 66
18301.19 53
18302.47 72
18303.75 65
18305.03 69
18306.31 38
18307.58 61
18308.86 69
18310.14 59
18311.42 42
18312.70 79
18313.98 86
18315.26 63
18316.54 68
18317.82 47
18319.10 51
18320.38 67
18321.66 63
18322.94 58
18324.22 66
18325.50 65
18326.78 87
18328.06 58
18329.34 71
18330.62 69
18331.90 92
18333.18 70
18334.46 74
18335.74 66
18337.02 65
18338.30 74
18339.58 59
18340.86 66
18342.14 52
18343.42 66
18344.70 59
18345.98 71
18347.26 59
18348.54 64
18349.83 69
18351.11 66
18352.39 48
18353.67 53
18354.95 59
18356.23 63
18357.51 58
18358.79 54
18360.07 78
18361.35 68
18362.64 54
18363.92 60
18365.20 56
18366.48 62
18367.76 79
18369.04 62
18370.32 60
18371.61 61
18372.89 62
18374.17 73
18375.45 58
18376.73 54
18378.01 74
18379.30 84
18380.58 80
18381.86 70
18383.14 54
18384.42 78
18385.70 75
18386.99 69
18388.27 63
18389.55 50
18390.83 64
18392.12 62
18393.40 75
18394.68 74
18395.96 71
18397.24 57
18398.53 66
18399.81 70
18401.09 75
18402.37 64
18403.66 64
18404.94 44
18406.22 71
18407.51 61
18408.79 61
18410.07 55
18411.35 57
18412.64 72
18413.92 49
18415.20 54
18416.49 62
18417.77 65
18419.05 65
18420.34 83
18421.62 65
18422.90 84
18424.19 52
18425.47 68
18426.75 69
18428.04 54
18429.32 56
18430.60 72
18431.89 63
18433.17 59
18434.45 59
18435.74 58
18437.02 60
18438.31 58
18439.59 64
18440.87 54
18442.16 54
18443.44 49
18444.73 71
18446.01 66
18447.29 69
18448.58 64
18449.86 56
18451.15 67
18452.43 53
18453.71 68
18455.00 53
18456.28 46
18457.57 63
18458.85 74
18460.14 49
18461.42 63
18462.71 67
18463.99 61
18465.28 62
18466.56 55
18467.85 75
18469.13 58
18470.42 62
18471.70 75
18472.99 63
18474.27 56
18475.56 61
18476.84 54
18478.13 56
18479.41 52
18480.70 72
18481.98 52
18483.27 71
18484.55 61
18485.84 61
18487.12 77
18488.41 55
18489.70 59
18490.98 69
18492.27 55
18493.55 65
18494.84 54
18496.12 50
18497.41 56
18498.70 55
18499.98 71
18501.27 61
18502.55 73
18503.84 71
18505.13 67
18506.41 60
18507.70 54
18508.99 66
18510.27 59
18511.56 53
18512.84 68
18514.13 64
18515.42 58
18516.70 79
18517.99 63
18519.28 55
18520.56 67
18521.85 71
18523.14 78
18524.42 60
18525.71 61
18527.00 69
18528.29 74
18529.57 74
18530.86 71
18532.15 63
18533.43 59
18534.72 67
18536.01 71
18537.30 70
18538.58 62
18539.87 66
18541.16 74
18542.45 54
18543.73 65
18545.02 53
18546.31 75
18547.60 73
18548.88 48
18550.17 73
18551.46 74
18552.75 67
18554.03 76
18555.32 66
18556.61 59
18557.90 52
18559.19 79
18560.47 75
18561.76 61
18563.05 65
18564.34 73
18565.63 65
18566.92 62
18568.20 73
18569.49 64
18570.78 71
18572.07 59
18573.36 66
18574.65 72
18575.94 56
18577.22 58
18578.51 65
18579.80 70
18581.09 81
18582.38 73
18583.67 74
18584.96 70
18586.25 69
18587.54 85
18588.82 66
18590.11 58
18591.40 67
18592.69 72
18593.98 71
18595.27 59
18596.56 77
18597.85 74
18599.14 62
18600.43 64
18601.72 71
18603.01 72
18604.30 59
18605.59 52
18606.88 63
18608.17 78
18609.46 66
18610.75 71
18612.04 88
18613.33 80
18614.62 64
18615.91 74
18617.20 80
18618.49 67
18619.78 76
18621.07 80
18622.36 82
18623.65 63
18624.94 65
18626.23 67
18627.52 75
18628.81 72
18630.10 69
18631.39 85
18632.68 81
18633.97 66
18635.26 71
18636.55 76
18637.84 59
18639.13 65
18640.42 58
18641.72 71
18643.01 83
18644.30 64
18645.59 91
18646.88 67
18648.17 76
18649.46 70
18650.75 66
18652.04 67
18653.34 58
18654.63 93
18655.92 66
18657.21 56
18658.50 65
18659.79 86
18661.09 82
18662.38 67
18663.67 66
18664.96 59
18666.25 68
18667.54 71
18668.84 69
18670.13 74
18671.42 78
18672.71 58
18674.00 57
18675.30 83
18676.59 70
18677.88 74
18679.17 86
18680.46 79
18681.76 54
18683.05 66
18684.34 94
18685.63 70
18686.93 60
18688.22 63
18689.51 65
18690.80 72
18692.10 59
18693.39 61
18694.68 57
18695.98 62
18697.27 70
18698.56 99
18699.85 66
18701.15 76
18702.44 61
18703.73 74
18705.03 63
18706.32 62
18707.61 72
18708.91 74
18710.20 78
18711.49 54
18712.79 57
18714.08 63
18715.37 66
18716.67 64
18717.96 59
18719.25 70
18720.55 72
18721.84 72
18723.14 56
18724.43 54
18725.72 65
18727.02 79
18728.31 59
18729.60 76
18730.90 73
18732.19 70
18733.49 58
18734.78 51
18736.08 70
18737.37 60
18738.66 50
18739.96 71
18741.25 74
18742.55 67
18743.84 61
18745.14 65
18746.43 64
18747.73 67
18749.02 65
18750.31 59
18751.61 65
18752.90 59
18754.20 77
18755.49 72
18756.79 63
18758.08 66
18759.38 60
18760.67 63
18761.97 85
18763.26 56
18764.56 81
18765.85 80
18767.15 63
18768.45 61
18769.74 46
18771.04 64
18772.33 74
18773.63 81
18774.92 58
18776.22 69
18777.51 60
18778.81 66
18780.11 67
18781.40 67
18782.70 59
18783.99 64
18785.29 71
18786.58 54
18787.88 66
18789.18 69
18790.47 74
18791.77 61
18793.07 62
18794.36 51
18795.66 70
18796.95 64
18798.25 75
18799.55 55
18800.84 70
18802.14 61
18803.44 69
18804.73 76
18806.03 71
18807.33 60
18808.62 59
18809.92 56
18811.22 61
18812.51 62
18813.81 61
18815.11 51
18816.40 66
18817.70 74
18819.00 92
18820.30 66
18821.59 73
18822.89 74
18824.19 62
18825.48 54
18826.78 52
18828.08 80
18829.38 77
18830.67 68
18831.97 60
18833.27 41
18834.57 63
18835.86 70
18837.16 70
18838.46 65
18839.76 71
18841.06 56
18842.35 86
18843.65 65
18844.95 46
18846.25 52
18847.55 58
18848.84 64
18850.14 63
18851.44 69
18852.74 63
18854.04 53
18855.34 67
18856.63 63
18857.93 40
18859.23 62
18860.53 54
18861.83 78
18863.13 65
18864.42 59
18865.72 47
18867.02 76
18868.32 61
18869.62 50
18870.92 59
18872.22 63
18873.52 64
18874.82 52
18876.11 58
18877.41 56
18878.71 73
18880.01 58
18881.31 54
18882.61 56
18883.91 54
18885.21 59
18886.51 65
18887.81 53
18889.11 70
18890.41 75
18891.71 73
18893.01 60
18894.31 87
18895.61 77
18896.91 65
18898.21 72
18899.51 46
18900.81 67
18902.11 70
18903.41 59
18904.71 56
18906.01 61
18907.31 57
18908.61 72
18909.91 61
18911.21 66
18912.51 56
18913.81 53
18915.11 59
18916.41 66
18917.71 71
18919.01 58
18920.31 50
18921.61 68
18922.91 64
18924.21 58
18925.51 75
18926.81 57
18928.11 56
18929.42 76
18930.72 73
18932.02 59
18933.32 63
18934.62 84
18935.92 67
18937.22 65
18938.52 67
18939.82 73
18941.13 70
18942.43 59
18943.73 62
18945.03 65
18946.33 60
18947.63 73
18948.93 55
18950.24 62
18951.54 46
18952.84 80
18954.14 69
18955.44 70
18956.74 50
18958.05 58
18959.35 79
18960.65 64
18961.95 58
18963.25 64
18964.56 72
18965.86 72
18967.16 57
18968.46 68
18969.77 69
18971.07 74
18972.37 63
18973.67 66
18974.98 68
18976.28 59
18977.58 57
18978.88 72
18980.19 56
18981.49 68
18982.79 73
18984.09 66
18985.40 53
18986.70 60
18988.00 53
18989.31 66
18990.61 66
18991.91 57
18993.21 67
18994.52 59
18995.82 56
18997.12 51
18998.43 67
18999.73 53
19001.03 65
19002.34 67
19003.64 59
19004.94 50
19006.25 60
19007.55 55
19008.86 59
19010.16 66
19011.46 66
19012.77 79
19014.07 51
19015.37 79
19016.68 68
19017.98 58
19019.29 64
19020.59 67
19021.89 67
19023.20 70
19024.50 59
19025.81 69
19027.11 57
19028.42 58
19029.72 60
19031.02 58
19032.33 77
19033.63 61
19034.94 57
19036.24 51
19037.55 60
19038.85 64
19040.16 70
19041.46 52
19042.77 59
19044.07 70
19045.38 54
19046.68 61
19047.99 46
19049.29 46
19050.60 62
19051.90 57
19053.21 73
19054.51 61
19055.82 52
19057.12 66
19058.43 58
19059.73 74
19061.04 46
19062.34 66
19063.65 53
19064.95 59
19066.26 65
19067.57 74
19068.87 60
19070.18 60
19071.48 75
19072.79 71
19074.10 49
19075.40 52
19076.71 77
19078.01 67
19079.32 66
19080.63 62
19081.93 56
19083.24 62
19084.54 77
19085.85 51
19087.16 49
19088.46 54
19089.77 63
19091.08 71
19092.38 51
19093.69 63
19095.00 56
19096.30 73
19097.61 55
19098.92 67
19100.22 56
19101.53 52
19102.84 70
19104.14 83
19105.45 69
19106.76 65
19108.06 56
19109.37 71
19110.68 57
19111.99 55
19113.29 62
19114.60 66
19115.91 56
19117.21 73
19118.52 79
19119.83 59
19121.14 55
19122.44 70
19123.75 60
19125.06 58
19126.37 51
19127.68 69
19128.98 59
19130.29 56
19131.60 60
19132.91 77
19134.21 78
19135.52 63
19136.83 64
19138.14 58
19139.45 61
19140.76 61
19142.06 47
19143.37 66
19144.68 58
19145.99 71
19147.30 65
19148.61 71
19149.91 69
19151.22 66
19152.53 59
19153.84 65
19155.15 53
19156.46 54
19157.77 49
19159.07 60
19160.38 57
19161.69 64
19163.00 47
19164.31 49
19165.62 70
19166.93 63
19168.24 70
19169.55 64
19170.86 56
19172.17 57
19173.47 68
19174.78 53
19176.09 64
19177.40 70
19178.71 74
19180.02 56
19181.33 54
19182.64 67
19183.95 62
19185.26 53
19186.57 64
19187.88 68
19189.19 60
19190.50 64
19191.81 67
19193.12 60
19194.43 44
19195.74 62
19197.05 67
19198.36 71
19199.67 57
19200.98 68
19202.29 61
19203.60 70
19204.91 65
19206.22 57
19207.53 55
19208.84 60
19210.15 64
19211.46 38
19212.77 45
19214.09 59
19215.40 66
19216.71 63
19218.02 48
19219.33 52
19220.64 75
19221.95 62
19223.26 57
19224.57 50
19225.88 58
19227.19 54
19228.51 61
19229.82 60
19231.13 62
19232.44 57
19233.75 55
19235.06 57
19236.37 56
19237.69 67
19239.00 63
19240.31 70
19241.62 55
19242.93 60
19244.24 56
19245.56 56
19246.87 78
19248.18 62
19249.49 57
19250.80 60
19252.12 60
19253.43 59
19254.74 69
19256.05 55
19257.36 64
19258.68 49
19259.99 61
19261.30 54
19262.61 56
19263.93 55
19265.24 70
19266.55 65
19267.86 82
19269.18 51
19270.49 55
19271.80 71
19273.11 69
19274.43 72
19275.74 62
19277.05 43
19278.36 59
19279.68 71
19280.99 53
19282.30 52
19283.62 48
19284.93 64
19286.24 67
19287.56 69
19288.87 45
19290.18 51
19291.50 76
19292.81 72
19294.12 65
19295.44 51
19296.75 50
19298.06 60
19299.38 63
19300.69 56
19302.00 54
19303.32 52
19304.63 74
19305.95 46
19307.26 60
19308.57 47
19309.89 65
19311.20 64
19312.52 58
19313.83 53
19315.14 59
19316.46 61
19317.77 51
19319.09 58
19320.40 47
19321.72 55
19323.03 63
19324.34 66
19325.66 59
19326.97 56
19328.29 60
19329.60 54
19330.92 44
19332.23 46
19333.55 61
19334.86 66
19336.18 59
19337.49 47
19338.81 65
19340.12 59
19341.44 61
19342.75 53
19344.07 73
19345.38 63
19346.70 72
19348.01 62
19349.33 65
19350.64 60
19351.96 46
19353.27 65
19354.59 61
19355.91 60
19357.22 61
19358.54 67
19359.85 61
19361.17 60
19362.48 58
19363.80 52
19365.12 36
19366.43 61
19367.75 56
19369.06 59
19370.38 54
19371.70 46
19373.01 64
19374.33 64
19375.64 58
19376.96 58
19378.28 69
19379.59 49
19380.91 50
19382.23 47
19383.54 67
19384.86 48
19386.18 53
19387.49 64
19388.81 62
19390.13 49
19391.44 48
19392.76 55
19394.08 70
19395.39 67
19396.71 60
19398.03 50
19399.34 47
19400.66 64
19401.98 63
19403.30 56
19404.61 53
19405.93 53
19407.25 55
19408.56 58
19409.88 58
19411.20 67
19412.52 67
19413.83 60
19415.15 51
19416.47 58
19417.79 50
19419.10 49
19420.42 68
19421.74 65
19423.06 64
19424.38 47
19425.69 59
19427.01 61
19428.33 59
19429.65 46
19430.97 45
19432.28 59
19433.60 56
19434.92 57
19436.24 58
19437.56 61
19438.88 68
19440.19 52
19441.51 45
19442.83 60
19444.15 63
19445.47 62
19446.79 41
19448.11 73
19449.42 46
19450.74 69
19452.06 49
19453.38 69
19454.70 77
19456.02 62
19457.34 50
19458.66 66
19459.98 59
19461.30 51
19462.61 67
19463.93 56
19465.25 76
19466.57 70
19467.89 56
19469.21 54
19470.53 61
19471.85 53
19473.17 56
19474.49 50
19475.81 62
19477.13 54
19478.45 60
19479.77 61
19481.09 50
19482.41 55
19483.73 54
19485.05 51
19486.37 57
19487.69 52
19489.01 49
19490.33 53
19491.65 48
19492.97 63
19494.29 59
19495.61 49
19496.93 69
19498.25 58
19499.57 56
19500.89 64
19502.21 54
19503.53 54
19504.85 71
19506.17 62
19507.49 62
19508.81 54
19510.14 55
19511.46 46
19512.78 40
19514.10 50
19515.42 73
19516.74 58
19518.06 55
19519.38 45
19520.70 60
19522.02 61
19523.35 40
19524.67 50
19525.99 53
19527.31 64
19528.63 43
19529.95 48
19531.27 43
19532.60 61
19533.92 56
19535.24 62
19536.56 48
19537.88 57
19539.20 57
19540.53 61
19541.85 57
19543.17 52
19544.49 55
19545.81 56
19547.14 72
19548.46 56
19549.78 58
19551.10 50
19552.42 57
19553.75 55
19555.07 44
19556.39 52
19557.71 67
19559.04 57
19560.36 48
19561.68 52
19563.00 67
19564.33 69
19565.65 68
19566.97 57
19568.30 55
19569.62 62
19570.94 51
19572.26 60
19573.59 41
19574.91 51
19576.23 55
19577.56 65
19578.88 54
19580.20 44
19581.53 65
19582.85 69
19584.17 56
19585.50 67
19586.82 62
19588.14 44
19589.47 63
19590.79 59
19592.11 59
19593.44 49
19594.76 65
19596.08 57
19597.41 52
19598.73 49
19600.06 51
19601.38 66
19602.70 64
19604.03 56
19605.35 62
19606.68 63
19608.00 53
19609.32 47
19610.65 58
19611.97 56
19613.30 36
19614.62 62
19615.95 43
19617.27 53
19618.59 47
19619.92 52
19621.24 65
19622.57 60
19623.89 56
19625.22 47
19626.54 56
19627.87 37
19629.19 70
19630.52 50
19631.84 58
19633.17 55
19634.49 59
19635.82 65
19637.14 51
19638.47 55
19639.79 61
19641.12 69
19642.44 72
19643.77 60
19645.09 47
19646.42 65
19647.74 67
19649.07 77
19650.40 50
19651.72 52
19653.05 57
19654.37 61
19655.70 50
19657.02 47
19658.35 49
19659.68 63
19661.00 47
19662.33 53
19663.65 63
19664.98 66
19666.31 54
19667.63 60
19668.96 60
19670.28 58
19671.61 63
19672.94 70
19674.26 64
19675.59 41
19676.92 59
19678.24 53
19679.57 55
19680.90 50
19682.22 67
19683.55 75
19684.88 75
19686.20 64
19687.53 44
19688.86 61
19690.18 66
19691.51 51
19692.84 56
19694.16 67
19695.49 58
19696.82 46
19698.15 62
19699.47 54
19700.80 48
19702.13 67
19703.46 66
19704.78 44
19706.11 50
19707.44 48
19708.77 55
19710.09 57
19711.42 47
19712.75 56
19714.08 55
19715.40 49
19716.73 47
19718.06 53
19719.39 53
19720.72 69
19722.04 56
19723.37 53
19724.70 59
19726.03 58
19727.36 49
19728.68 59
19730.01 58
19731.34 65
19732.67 48
19734.00 67
19735.33 49
19736.65 58
19737.98 53
19739.31 60
19740.64 59
19741.97 64
19743.30 63
19744.63 60
19745.95 60
19747.28 52
19748.61 55
19749.94 58
19751.27 58
19752.60 49
19753.93 65
19755.26 45
19756.59 54
19757.92 59
19759.25 56
19760.57 48
19761.90 55
19763.23 54
19764.56 61
19765.89 47
19767.22 50
19768.55 67
19769.88 55
19771.21 68
19772.54 64
19773.87 72
19775.20 42
19776.53 51
19777.86 52
19779.19 55
19780.52 51
19781.85 57
19783.18 56
19784.51 51
19785.84 47
19787.17 52
19788.50 53
19789.83 54
19791.16 44
19792.49 56
19793.82 65
19795.15 42
19796.48 58
19797.81 48
19799.14 57
19800.47 58
19801.81 52
19803.14 77
19804.47 66
19805.80 53
19807.13 44
19808.46 63
19809.79 45
19811.12 53
19812.45 49
19813.78 46
19815.11 53
19816.45 60
19817.78 60
19819.11 66
19820.44 64
19821.77 68
19823.10 65
19824.43 69
19825.77 58
19827.10 63
19828.43 65
19829.76 39
19831.09 55
19832.42 63
19833.76 75
19835.09 47
19836.42 43
19837.75 58
19839.08 53
19840.42 52
19841.75 62
19843.08 66
19844.41 62
19845.74 50
19847.08 63
19848.41 68
19849.74 58
19851.07 55
19852.41 63
19853.74 51
19855.07 44
19856.40 58
19857.74 53
19859.07 64
19860.40 51
19861.73 70
19863.07 65
19864.40 62
19865.73 64
19867.06 56
19868.40 59
19869.73 55
19871.06 59
19872.40 66
19873.73 62
19875.06 53
19876.40 64
19877.73 58
19879.06 45
19880.40 49
19881.73 62
19883.06 61
19884.40 52
19885.73 49
19887.06 60
19888.40 77
19889.73 64
19891.06 70
19892.40 65
19893.73 69
19895.07 48
19896.40 66
19897.73 68
19899.07 55
19900.40 40
19901.74 51
19903.07 55
19904.40 52
19905.74 53
19907.07 47
19908.41 65
19909.74 51
19911.08 49
19912.41 61
19913.74 54
19915.08 48
19916.41 60
19917.75 65
19919.08 54
19920.42 41
19921.75 56
19923.09 61
19924.42 48
19925.76 68
19927.09 61
19928.43 45
19929.76 76
19931.10 52
19932.43 44
19933.77 64
19935.10 49
19936.44 51
19937.77 60
19939.11 51
19940.44 38
19941.78 64
19943.11 71
19944.45 48
19945.78 54
19947.12 40
19948.46 54
19949.79 66
19951.13 54
19952.46 59
19953.80 65
19955.13 63
19956.47 60
19957.81 68
19959.14 49
19960.48 47
19961.81 61
19963.15 54
19964.49 37
19965.82 44
19967.16 67
19968.50 64
19969.83 56
19971.17 60
19972.51 51
19973.84 50
19975.18 39
19976.51 69
19977.85 76
19979.19 51
19980.52 51
19981.86 67
19983.20 58
19984.54 60
19985.87 62
19987.21 77
19988.55 56
19989.88 55
19991.22 45
19992.56 60
19993.89 57
19995.23 47
19996.57 58
19997.91 62
19999.24 58
20000.58 55
20001.92 62
20003.26 67
20004.59 52
20005.93 52
20007.27 56
20008.61 46
20009.94 56
20011.28 65
20012.62 63
20013.96 56
20015.30 45
20016.63 67
20017.97 74
20019.31 45
20020.65 50
20021.99 67
20023.32 67
20024.66 48
20026.00 54
20027.34 58
20028.68 45
20030.01 56
20031.35 46
20032.69 48
20034.03 48
20035.37 55
20036.71 62
20038.05 58
20039.38 54
20040.72 51
20042.06 61
20043.40 74
20044.74 53
20046.08 73
20047.42 60
20048.76 55
20050.10 48
20051.44 64
20052.77 59
20054.11 51
20055.45 41
20056.79 61
20058.13 73
20059.47 57
20060.81 50
20062.15 58
20063.49 65
20064.83 52
20066.17 55
20067.51 50
20068.85 55
20070.19 52
20071.53 63
20072.87 55
20074.21 49
20075.55 50
20076.89 63
20078.23 58
20079.57 62
20080.91 81
20082.25 77
20083.59 71
20084.93 31
20086.27 54
20087.61 65
20088.95 65
20090.29 30
20091.63 64
20092.97 50
20094.31 53
20095.65 53
20096.99 64
20098.33 59
20099.67 48
20101.01 50
20102.35 79
20103.69 72
20105.04 46
20106.38 62
20107.72 59
20109.06 42
20110.40 56
20111.74 56
20113.08 73
20114.42 56
20115.76 54
20117.11 63
20118.45 53
20119.79 65
20121.13 63
20122.47 70
20123.81 66
20125.15 57
20126.50 64
20127.84 53
20129.18 55
20130.52 58
20131.86 64
20133.21 59
20134.55 62
20135.89 58
