# Supplementary material for: MALDI-TOF MS typing enables the classification of brewing yeasts of the genus Saccharomyces to major beer styles
Source: PLoS One. 2017 Aug 9;12(8):e0181694. doi: 10.1371/journal.pone.0181694 (PMC5549903; doi:10.1371/journal.pone.0181694)
Supplement: S11 File — The directory includes 90 raw files and was zipped to “.zip”; the folder has three strains with 30 spectra per strain; S1 Text explains the raw files with an example and Table 1 represents the yeast strains used within the experiment. (ZIP) [file pone.0181694.s014.zip › 31-33/30337-338-OG-Alt-Alt-YPG-18h-E-E_2015-08-14__0_D7_1.dat]

1999.93 1072
2000.35 1018
2000.77 995
2001.19 1029
2001.61 1029
2002.03 1129
2002.46 922
2002.88 861
2003.30 951
2003.72 989
2004.14 980
2004.57 1203
2004.99 1077
2005.41 1007
2005.83 891
2006.25 893
2006.68 856
2007.10 901
2007.52 903
2007.94 1000
2008.37 1009
2008.79 1031
2009.21 951
2009.63 960
2010.06 996
2010.48 1044
2010.90 1164
2011.32 937
2011.75 1019
2012.17 1019
2012.59 1006
2013.02 876
2013.44 982
2013.86 1006
2014.29 910
2014.71 942
2015.13 964
2015.55 936
2015.98 893
2016.40 887
2016.82 909
2017.25 896
2017.67 940
2018.10 888
2018.52 874
2018.94 898
2019.37 991
2019.79 1034
2020.21 983
2020.64 1002
2021.06 953
2021.48 958
2021.91 956
2022.33 965
2022.76 884
2023.18 878
2023.60 980
2024.03 861
2024.45 897
2024.88 915
2025.30 922
2025.73 932
2026.15 859
2026.57 859
2027.00 835
2027.42 959
2027.85 908
2028.27 943
2028.70 981
2029.12 968
2029.55 933
2029.97 952
2030.40 985
2030.82 846
2031.24 815
2031.67 856
2032.09 862
2032.52 935
2032.94 884
2033.37 925
2033.79 874
2034.22 805
2034.65 974
2035.07 926
2035.50 822
2035.92 894
2036.35 999
2036.77 898
2037.20 936
2037.62 940
2038.05 1018
2038.47 1039
2038.90 929
2039.33 890
2039.75 855
2040.18 837
2040.60 908
2041.03 906
2041.45 917
2041.88 978
2042.31 1058
2042.73 1081
2043.16 1068
2043.58 1095
2044.01 999
2044.44 1012
2044.86 1018
2045.29 998
2045.72 907
2046.14 945
2046.57 967
2047.00 827
2047.42 872
2047.85 903
2048.28 914
2048.70 894
2049.13 942
2049.56 887
2049.98 836
2050.41 913
2050.84 921
2051.26 921
2051.69 816
2052.12 909
2052.54 911
2052.97 970
2053.40 964
2053.83 928
2054.25 988
2054.68 872
2055.11 953
2055.53 932
2055.96 973
2056.39 878
2056.82 882
2057.24 935
2057.67 964
2058.10 938
2058.53 994
2058.96 915
2059.38 926
2059.81 927
2060.24 966
2060.67 926
2061.10 958
2061.52 908
2061.95 925
2062.38 899
2062.81 888
2063.24 953
2063.66 1049
2064.09 985
2064.52 913
2064.95 905
2065.38 976
2065.81 1091
2066.23 845
2066.66 1023
2067.09 1120
2067.52 1090
2067.95 1095
2068.38 1089
2068.81 1172
2069.23 1181
2069.66 956
2070.09 963
2070.52 942
2070.95 976
2071.38 990
2071.81 996
2072.24 929
2072.67 964
2073.10 863
2073.53 946
2073.95 891
2074.38 868
2074.81 918
2075.24 994
2075.67 981
2076.10 857
2076.53 882
2076.96 927
2077.39 1033
2077.82 1050
2078.25 1060
2078.68 964
2079.11 999
2079.54 949
2079.97 1005
2080.40 971
2080.83 1106
2081.26 1124
2081.69 1150
2082.12 1140
2082.55 1089
2082.98 1139
2083.41 1111
2083.84 1097
2084.27 1040
2084.70 1126
2085.13 1106
2085.56 940
2085.99 981
2086.42 931
2086.85 909
2087.29 977
2087.72 920
2088.15 985
2088.58 934
2089.01 994
2089.44 956
2089.87 938
2090.30 995
2090.73 926
2091.16 1080
2091.59 1033
2092.03 897
2092.46 959
2092.89 955
2093.32 988
2093.75 1074
2094.18 1036
2094.61 979
2095.05 825
2095.48 977
2095.91 915
2096.34 908
2096.77 981
2097.20 1020
2097.63 966
2098.07 987
2098.50 1026
2098.93 1080
2099.36 1017
2099.79 929
2100.23 1007
2100.66 952
2101.09 1015
2101.52 921
2101.95 990
2102.39 1009
2102.82 895
2103.25 887
2103.68 883
2104.12 932
2104.55 1077
2104.98 1107
2105.41 904
2105.85 893
2106.28 889
2106.71 933
2107.14 1045
2107.58 1105
2108.01 1072
2108.44 944
2108.88 967
2109.31 1041
2109.74 1150
2110.18 1017
2110.61 953
2111.04 967
2111.47 904
2111.91 952
2112.34 924
2112.77 902
2113.21 948
2113.64 910
2114.07 883
2114.51 938
2114.94 851
2115.37 933
2115.81 931
2116.24 865
2116.68 933
2117.11 905
2117.54 990
2117.98 1057
2118.41 874
2118.85 880
2119.28 911
2119.71 926
2120.15 982
2120.58 929
2121.02 880
2121.45 985
2121.88 932
2122.32 874
2122.75 899
2123.19 954
2123.62 988
2124.06 988
2124.49 974
2124.92 950
2125.36 925
2125.79 1000
2126.23 989
2126.66 925
2127.10 961
2127.53 943
2127.97 931
2128.40 887
2128.84 853
2129.27 947
2129.71 939
2130.14 980
2130.58 862
2131.01 933
2131.45 1008
2131.88 1047
2132.32 942
2132.75 976
2133.19 1016
2133.63 1068
2134.06 1105
2134.50 1087
2134.93 1093
2135.37 1096
2135.80 1084
2136.24 1132
2136.67 1201
2137.11 1106
2137.55 1095
2137.98 1172
2138.42 1099
2138.85 1049
2139.29 1061
2139.73 999
2140.16 983
2140.60 1055
2141.03 1131
2141.47 915
2141.91 1036
2142.34 942
2142.78 990
2143.22 919
2143.65 980
2144.09 1045
2144.53 933
2144.96 917
2145.40 856
2145.84 1002
2146.27 912
2146.71 889
2147.15 1002
2147.58 966
2148.02 923
2148.46 980
2148.89 911
2149.33 940
2149.77 1029
2150.21 987
2150.64 1021
2151.08 1048
2151.52 1076
2151.95 1165
2152.39 1148
2152.83 1168
2153.27 1105
2153.70 1063
2154.14 1185
2154.58 1058
2155.02 990
2155.45 1018
2155.89 1107
2156.33 878
2156.77 958
2157.21 952
2157.64 954
2158.08 970
2158.52 1042
2158.96 1001
2159.40 872
2159.83 975
2160.27 1085
2160.71 884
2161.15 900
2161.59 1005
2162.02 952
2162.46 1088
2162.90 1020
2163.34 1136
2163.78 1048
2164.22 961
2164.66 901
2165.09 1041
2165.53 1068
2165.97 1005
2166.41 911
2166.85 979
2167.29 1109
2167.73 1034
2168.17 914
2168.60 918
2169.04 1158
2169.48 1142
2169.92 1107
2170.36 971
2170.80 1078
2171.24 1042
2171.68 1054
2172.12 1014
2172.56 1111
2173.00 1242
2173.44 1070
2173.88 996
2174.32 1006
2174.76 1040
2175.20 1001
2175.64 958
2176.07 980
2176.51 979
2176.95 1104
2177.39 1153
2177.83 1092
2178.27 1225
2178.71 1209
2179.15 1251
2179.59 1128
2180.03 1226
2180.47 1025
2180.92 1156
2181.36 1300
2181.80 1167
2182.24 1118
2182.68 1075
2183.12 1126
2183.56 1235
2184.00 1094
2184.44 1024
2184.88 1088
2185.32 1054
2185.76 1048
2186.20 963
2186.64 1036
2187.08 1050
2187.52 1188
2187.97 1062
2188.41 1053
2188.85 949
2189.29 1016
2189.73 1067
2190.17 1012
2190.61 996
2191.05 1044
2191.49 1179
2191.94 1086
2192.38 1069
2192.82 1044
2193.26 1051
2193.70 973
2194.14 1113
2194.58 1132
2195.03 1056
2195.47 967
2195.91 1067
2196.35 1043
2196.79 1079
2197.24 1115
2197.68 1041
2198.12 1059
2198.56 1162
2199.00 1136
2199.45 1038
2199.89 939
2200.33 945
2200.77 931
2201.21 953
2201.66 1105
2202.10 1072
2202.54 1074
2202.98 1021
2203.43 954
2203.87 925
2204.31 948
2204.75 953
2205.20 1061
2205.64 1014
2206.08 1000
2206.53 1126
2206.97 1186
2207.41 1028
2207.85 967
2208.30 1152
2208.74 1151
2209.18 1211
2209.63 1170
2210.07 999
2210.51 1132
2210.96 1099
2211.40 1000
2211.84 1025
2212.29 1040
2212.73 1117
2213.17 1122
2213.62 965
2214.06 1063
2214.50 1091
2214.95 1113
2215.39 1129
2215.84 1093
2216.28 1149
2216.72 1194
2217.17 1071
2217.61 1016
2218.05 994
2218.50 936
2218.94 952
2219.39 981
2219.83 997
2220.28 1112
2220.72 1070
2221.16 1001
2221.61 997
2222.05 1041
2222.50 1047
2222.94 1054
2223.39 1055
2223.83 1046
2224.28 1111
2224.72 1183
2225.16 1162
2225.61 1069
2226.05 1089
2226.50 1176
2226.94 1221
2227.39 1171
2227.83 1161
2228.28 996
2228.72 1126
2229.17 1237
2229.61 1104
2230.06 1066
2230.50 1198
2230.95 1028
2231.40 1051
2231.84 985
2232.29 1087
2232.73 1100
2233.18 1136
2233.62 996
2234.07 1029
2234.51 1011
2234.96 1028
2235.41 1109
2235.85 1064
2236.30 990
2236.74 1066
2237.19 1119
2237.63 1142
2238.08 1167
2238.53 1038
2238.97 1057
2239.42 1062
2239.86 937
2240.31 963
2240.76 1041
2241.20 1087
2241.65 1028
2242.10 982
2242.54 999
2242.99 1083
2243.44 1113
2243.88 980
2244.33 1078
2244.78 1132
2245.22 1061
2245.67 1003
2246.12 1003
2246.56 1013
2247.01 1086
2247.46 1020
2247.90 1025
2248.35 997
2248.80 1039
2249.24 1105
2249.69 972
2250.14 990
2250.59 1031
2251.03 1028
2251.48 1067
2251.93 1108
2252.38 951
2252.82 1053
2253.27 1133
2253.72 1079
2254.17 858
2254.61 1024
2255.06 1114
2255.51 1076
2255.96 1113
2256.40 1076
2256.85 920
2257.30 989
2257.75 1043
2258.20 1006
2258.64 1012
2259.09 972
2259.54 949
2259.99 1025
2260.44 1053
2260.88 996
2261.33 1007
2261.78 1058
2262.23 1140
2262.68 1177
2263.13 1248
2263.58 1123
2264.02 1156
2264.47 1184
2264.92 1267
2265.37 1462
2265.82 1399
2266.27 1434
2266.72 1435
2267.17 1374
2267.61 1398
2268.06 1403
2268.51 1508
2268.96 1334
2269.41 1318
2269.86 1321
2270.31 1321
2270.76 1306
2271.21 1218
2271.66 1255
2272.11 1248
2272.56 1234
2273.00 1134
2273.45 1205
2273.90 1241
2274.35 1210
2274.80 1131
2275.25 1164
2275.70 1135
2276.15 1085
2276.60 1072
2277.05 1113
2277.50 1042
2277.95 1077
2278.40 1209
2278.85 1121
2279.30 1103
2279.75 1049
2280.20 1076
2280.65 1076
2281.10 1035
2281.55 1097
2282.00 1065
2282.45 1113
2282.90 1178
2283.35 1263
2283.81 1094
2284.26 1099
2284.71 1150
2285.16 989
2285.61 1131
2286.06 1251
2286.51 1213
2286.96 1137
2287.41 1137
2287.86 1093
2288.31 1027
2288.76 1130
2289.22 1218
2289.67 1319
2290.12 1386
2290.57 1402
2291.02 1401
2291.47 1546
2291.92 1841
2292.37 1817
2292.83 1803
2293.28 2000
2293.73 1936
2294.18 1925
2294.63 1892
2295.08 1948
2295.53 1749
2295.99 1752
2296.44 1657
2296.89 1785
2297.34 1566
2297.79 1438
2298.25 1336
2298.70 1446
2299.15 1425
2299.60 1342
2300.05 1300
2300.51 1212
2300.96 1250
2301.41 1146
2301.86 1103
2302.32 1109
2302.77 1107
2303.22 1043
2303.67 1141
2304.13 1102
2304.58 1119
2305.03 1194
2305.48 1160
2305.94 1103
2306.39 1003
2306.84 1202
2307.29 1194
2307.75 1115
2308.20 1148
2308.65 1235
2309.11 1205
2309.56 1111
2310.01 1145
2310.47 1239
2310.92 1259
2311.37 1232
2311.83 1228
2312.28 1253
2312.73 1218
2313.19 1226
2313.64 1204
2314.09 1139
2314.55 1163
2315.00 1167
2315.45 1321
2315.91 1152
2316.36 1157
2316.81 1133
2317.27 1166
2317.72 1255
2318.18 1243
2318.63 1164
2319.08 1162
2319.54 1083
2319.99 1175
2320.45 1324
2320.90 1276
2321.35 1211
2321.81 1156
2322.26 1181
2322.72 1338
2323.17 1233
2323.63 1172
2324.08 1257
2324.54 1223
2324.99 1279
2325.44 1209
2325.90 1171
2326.35 1182
2326.81 1136
2327.26 1255
2327.72 1280
2328.17 1252
2328.63 1265
2329.08 1264
2329.54 1203
2329.99 1296
2330.45 1348
2330.90 1359
2331.36 1408
2331.81 1317
2332.27 1356
2332.72 1218
2333.18 1302
2333.64 1206
2334.09 1257
2334.55 1292
2335.00 1286
2335.46 1254
2335.91 1328
2336.37 1264
2336.82 1257
2337.28 1286
2337.74 1315
2338.19 1282
2338.65 1327
2339.10 1268
2339.56 1188
2340.02 1274
2340.47 1618
2340.93 1449
2341.38 1452
2341.84 1407
2342.30 1479
2342.75 1396
2343.21 1274
2343.67 1404
2344.12 1537
2344.58 1328
2345.04 1553
2345.49 1572
2345.95 1358
2346.41 1380
2346.86 1349
2347.32 1417
2347.78 1343
2348.23 1499
2348.69 1464
2349.15 1441
2349.60 1319
2350.06 1300
2350.52 1312
2350.97 1360
2351.43 1374
2351.89 1203
2352.35 1199
2352.80 1285
2353.26 1212
2353.72 1197
2354.18 1290
2354.63 1308
2355.09 1082
2355.55 1212
2356.01 1175
2356.46 1136
2356.92 1138
2357.38 1136
2357.84 1079
2358.29 1128
2358.75 1205
2359.21 1129
2359.67 1259
2360.13 1240
2360.58 1163
2361.04 1229
2361.50 1268
2361.96 1327
2362.42 1178
2362.88 1200
2363.33 1127
2363.79 1089
2364.25 1129
2364.71 1179
2365.17 1209
2365.63 1245
2366.08 1128
2366.54 1094
2367.00 1141
2367.46 1115
2367.92 1138
2368.38 1058
2368.84 1207
2369.30 1256
2369.75 1265
2370.21 1267
2370.67 1408
2371.13 1388
2371.59 1290
2372.05 1215
2372.51 1105
2372.97 1131
2373.43 1191
2373.89 1203
2374.35 1099
2374.81 1113
2375.27 1173
2375.72 1226
2376.18 1151
2376.64 1158
2377.10 1149
2377.56 1111
2378.02 1089
2378.48 1168
2378.94 1205
2379.40 1160
2379.86 1164
2380.32 1488
2380.78 1354
2381.24 1337
2381.70 1291
2382.16 1320
2382.62 1249
2383.08 1326
2383.54 1223
2384.00 1240
2384.46 1259
2384.92 1149
2385.39 1231
2385.85 1159
2386.31 1235
2386.77 1187
2387.23 1117
2387.69 1191
2388.15 1192
2388.61 1179
2389.07 1093
2389.53 1098
2389.99 1067
2390.45 1120
2390.91 1160
2391.38 1302
2391.84 1315
2392.30 1135
2392.76 1115
2393.22 1148
2393.68 1198
2394.14 1024
2394.60 1117
2395.06 1008
2395.53 1064
2395.99 1118
2396.45 1086
2396.91 1164
2397.37 1244
2397.83 1147
2398.30 1113
2398.76 1119
2399.22 1106
2399.68 1104
2400.14 1178
2400.61 1054
2401.07 1135
2401.53 1082
2401.99 1090
2402.45 1170
2402.92 1051
2403.38 1020
2403.84 1032
2404.30 1070
2404.76 1008
2405.23 1084
2405.69 1081
2406.15 1064
2406.61 1077
2407.08 1112
2407.54 1116
2408.00 1175
2408.46 1083
2408.93 1120
2409.39 1076
2409.85 1115
2410.32 1117
2410.78 1167
2411.24 1221
2411.70 1174
2412.17 1249
2412.63 1160
2413.09 1138
2413.56 1123
2414.02 1084
2414.48 1165
2414.95 1172
2415.41 1124
2415.87 1109
2416.34 1146
2416.80 1223
2417.26 1316
2417.73 1295
2418.19 1354
2418.65 1365
2419.12 1324
2419.58 1387
2420.05 1530
2420.51 1459
2420.97 1428
2421.44 1400
2421.90 1223
2422.37 1327
2422.83 1479
2423.29 1507
2423.76 1476
2424.22 1528
2424.69 1282
2425.15 1283
2425.62 1301
2426.08 1271
2426.54 1162
2427.01 1125
2427.47 1217
2427.94 1261
2428.40 1249
2428.87 1141
2429.33 1143
2429.80 1151
2430.26 1229
2430.73 1081
2431.19 1131
2431.66 1165
2432.12 1258
2432.59 1310
2433.05 1241
2433.52 1147
2433.98 1163
2434.45 1122
2434.91 1150
2435.38 1188
2435.84 1197
2436.31 1270
2436.77 1203
2437.24 1381
2437.70 1284
2438.17 1199
2438.63 1269
2439.10 1214
2439.57 1255
2440.03 1285
2440.50 1340
2440.96 1448
2441.43 1415
2441.89 1364
2442.36 1475
2442.83 1547
2443.29 1614
2443.76 1373
2444.22 1562
2444.69 1541
2445.16 1508
2445.62 1348
2446.09 1242
2446.56 1203
2447.02 1208
2447.49 1264
2447.96 1151
2448.42 1209
2448.89 1214
2449.35 1177
2449.82 1112
2450.29 1136
2450.75 1171
2451.22 1158
2451.69 1133
2452.16 1285
2452.62 1192
2453.09 1097
2453.56 1062
2454.02 1071
2454.49 1148
2454.96 1139
2455.42 1025
2455.89 1081
2456.36 1307
2456.83 1313
2457.29 1208
2457.76 1292
2458.23 1262
2458.70 1161
2459.16 1192
2459.63 1033
2460.10 1077
2460.57 1183
2461.03 1156
2461.50 1080
2461.97 1071
2462.44 1169
2462.91 1143
2463.37 1102
2463.84 1085
2464.31 1115
2464.78 1134
2465.25 1198
2465.71 1149
2466.18 1154
2466.65 1255
2467.12 1180
2467.59 1122
2468.06 1169
2468.52 1189
2468.99 1222
2469.46 1130
2469.93 1090
2470.40 1212
2470.87 1161
2471.34 1196
2471.80 1152
2472.27 1267
2472.74 1118
2473.21 1131
2473.68 1048
2474.15 1062
2474.62 1182
2475.09 1145
2475.56 1025
2476.02 986
2476.49 1040
2476.96 1060
2477.43 1108
2477.90 1051
2478.37 1176
2478.84 1182
2479.31 1146
2479.78 1119
2480.25 1159
2480.72 1272
2481.19 1206
2481.66 1168
2482.13 1223
2482.60 1265
2483.07 1310
2483.54 1156
2484.01 1212
2484.48 1199
2484.95 1206
2485.42 1209
2485.89 1145
2486.36 1104
2486.83 1060
2487.30 1110
2487.77 1148
2488.24 1140
2488.71 1178
2489.18 1277
2489.65 1230
2490.12 1295
2490.59 1143
2491.06 1058
2491.53 1204
2492.00 1143
2492.47 1210
2492.94 1161
2493.41 1214
2493.88 1253
2494.36 1252
2494.83 1181
2495.30 1157
2495.77 1210
2496.24 1256
2496.71 1155
2497.18 1147
2497.65 1166
2498.12 1213
2498.60 1238
2499.07 1260
2499.54 1230
2500.01 1141
2500.48 1158
2500.95 1098
2501.42 994
2501.90 1051
2502.37 1072
2502.84 1159
2503.31 1152
2503.78 1101
2504.25 1064
2504.73 998
2505.20 1028
2505.67 1063
2506.14 1044
2506.61 1166
2507.09 1187
2507.56 1209
2508.03 1211
2508.50 1125
2508.97 1169
2509.45 1191
2509.92 1156
2510.39 1271
2510.86 1342
2511.34 1467
2511.81 1396
2512.28 1349
2512.75 1418
2513.23 1463
2513.70 1251
2514.17 1246
2514.65 1234
2515.12 1277
2515.59 1205
2516.06 1172
2516.54 1190
2517.01 1179
2517.48 1312
2517.96 1214
2518.43 1122
2518.90 1159
2519.38 1181
2519.85 1260
2520.32 1128
2520.80 1147
2521.27 1191
2521.74 1139
2522.22 1248
2522.69 1105
2523.16 944
2523.64 1185
2524.11 1194
2524.58 1054
2525.06 1096
2525.53 1224
2526.01 1137
2526.48 1121
2526.95 1225
2527.43 1113
2527.90 1352
2528.38 1244
2528.85 1140
2529.32 1213
2529.80 1148
2530.27 1219
2530.75 1252
2531.22 1089
2531.70 956
2532.17 1135
2532.64 1159
2533.12 1102
2533.59 1008
2534.07 1200
2534.54 1320
2535.02 1286
2535.49 1215
2535.97 1163
2536.44 1247
2536.92 1264
2537.39 1130
2537.87 1212
2538.34 1114
2538.82 1127
2539.29 1259
2539.77 1238
2540.24 1230
2540.72 1275
2541.19 1285
2541.67 1286
2542.14 1250
2542.62 1181
2543.09 1245
2543.57 1211
2544.04 1290
2544.52 1220
2545.00 1324
2545.47 1379
2545.95 1194
2546.42 1314
2546.90 1358
2547.37 1361
2547.85 1287
2548.33 1274
2548.80 1295
2549.28 1462
2549.75 1396
2550.23 1431
2550.71 1346
2551.18 1523
2551.66 1437
2552.14 1498
2552.61 1566
2553.09 1499
2553.57 1516
2554.04 1474
2554.52 1469
2554.99 1566
2555.47 1626
2555.95 1564
2556.42 1732
2556.90 1561
2557.38 1662
2557.86 1758
2558.33 1686
2558.81 1703
2559.29 1870
2559.76 1746
2560.24 1598
2560.72 1651
2561.19 1587
2561.67 1499
2562.15 1454
2562.63 1258
2563.10 1333
2563.58 1217
2564.06 1293
2564.54 1292
2565.01 1114
2565.49 1184
2565.97 1213
2566.45 1215
2566.92 1195
2567.40 1224
2567.88 1291
2568.36 1247
2568.83 1257
2569.31 1296
2569.79 1128
2570.27 1086
2570.75 1212
2571.22 1171
2571.70 1256
2572.18 1250
2572.66 1230
2573.14 1182
2573.62 1184
2574.09 1061
2574.57 1162
2575.05 1138
2575.53 1137
2576.01 1213
2576.49 1174
2576.97 1280
2577.44 1234
2577.92 1261
2578.40 1158
2578.88 1225
2579.36 1268
2579.84 1126
2580.32 1105
2580.80 1194
2581.27 1194
2581.75 1268
2582.23 1222
2582.71 1274
2583.19 1180
2583.67 1244
2584.15 1212
2584.63 1225
2585.11 1237
2585.59 1185
2586.07 1076
2586.55 1098
2587.03 1176
2587.51 1328
2587.99 1281
2588.47 1237
2588.94 1223
2589.42 1252
2589.90 1260
2590.38 1177
2590.86 1200
2591.34 1317
2591.82 1182
2592.30 1199
2592.78 1200
2593.26 1224
2593.74 1171
2594.22 1229
2594.71 1297
2595.19 1330
2595.67 1302
2596.15 1231
2596.63 1272
2597.11 1371
2597.59 1415
2598.07 1402
2598.55 1256
2599.03 1240
2599.51 1379
2599.99 1179
2600.47 1284
2600.95 1354
2601.43 1413
2601.91 1344
2602.40 1326
2602.88 1252
2603.36 1168
2603.84 1172
2604.32 1138
2604.80 1255
2605.28 1214
2605.76 1241
2606.24 1200
2606.73 1154
2607.21 1232
2607.69 1179
2608.17 1168
2608.65 1187
2609.13 1233
2609.62 1292
2610.10 1282
2610.58 1178
2611.06 1278
2611.54 1229
2612.02 1262
2612.51 1339
2612.99 1299
2613.47 1233
2613.95 1322
2614.43 1340
2614.92 1273
2615.40 1254
2615.88 1315
2616.36 1250
2616.85 1254
2617.33 1269
2617.81 1341
2618.29 1341
2618.78 1335
2619.26 1187
2619.74 1191
2620.22 1275
2620.71 1299
2621.19 1194
2621.67 1177
2622.15 1279
2622.64 1185
2623.12 1114
2623.60 1298
2624.09 1180
2624.57 1173
2625.05 1265
2625.53 1301
2626.02 1184
2626.50 1090
2626.98 1075
2627.47 1257
2627.95 1172
2628.43 1230
2628.92 1131
2629.40 1142
2629.88 1268
2630.37 1176
2630.85 1171
2631.34 1147
2631.82 1278
2632.30 1259
2632.79 1241
2633.27 1366
2633.75 1364
2634.24 1156
2634.72 1186
2635.21 1217
2635.69 1240
2636.17 1169
2636.66 1138
2637.14 1184
2637.63 1217
2638.11 1134
2638.60 1160
2639.08 1138
2639.56 1226
2640.05 1228
2640.53 1347
2641.02 1229
2641.50 1264
2641.99 1206
2642.47 1198
2642.96 1205
2643.44 1239
2643.93 1296
2644.41 1195
2644.90 1135
2645.38 1234
2645.87 1284
2646.35 1168
2646.84 1061
2647.32 1169
2647.81 1214
2648.29 1253
2648.78 1136
2649.26 1040
2649.75 1135
2650.23 1178
2650.72 1160
2651.20 1061
2651.69 1039
2652.17 1217
2652.66 1218
2653.15 1197
2653.63 1189
2654.12 1232
2654.60 1267
2655.09 1168
2655.57 1110
2656.06 1083
2656.55 1119
2657.03 1259
2657.52 1290
2658.00 1122
2658.49 1199
2658.98 1197
2659.46 1189
2659.95 1168
2660.44 1184
2660.92 1257
2661.41 1173
2661.90 1178
2662.38 1111
2662.87 1089
2663.35 1156
2663.84 1253
2664.33 1327
2664.81 1222
2665.30 1227
2665.79 1162
2666.28 1223
2666.76 1255
2667.25 1174
2667.74 1315
2668.22 1382
2668.71 1256
2669.20 1226
2669.68 1254
2670.17 1220
2670.66 1232
2671.15 1196
2671.63 1309
2672.12 1357
2672.61 1268
2673.10 1263
2673.58 1337
2674.07 1461
2674.56 1537
2675.05 1663
2675.53 1734
2676.02 1724
2676.51 1846
2677.00 1849
2677.49 1852
2677.97 1676
2678.46 1689
2678.95 1806
2679.44 1765
2679.93 1568
2680.41 1511
2680.90 1623
2681.39 1639
2681.88 1603
2682.37 1717
2682.85 1632
2683.34 1687
2683.83 1646
2684.32 1740
2684.81 1783
2685.30 1788
2685.79 1862
2686.27 1725
2686.76 1730
2687.25 1850
2687.74 1685
2688.23 1676
2688.72 1683
2689.21 1544
2689.70 1545
2690.19 1454
2690.67 1260
2691.16 1304
2691.65 1292
2692.14 1178
2692.63 1201
2693.12 1379
2693.61 1244
2694.10 1196
2694.59 1172
2695.08 1213
2695.57 1390
2696.06 1368
2696.55 1384
2697.04 1434
2697.53 1407
2698.02 1404
2698.51 1336
2699.00 1367
2699.49 1368
2699.98 1374
2700.47 1311
2700.96 1322
2701.45 1439
2701.94 1387
2702.43 1319
2702.92 1405
2703.41 1337
2703.90 1379
2704.39 1468
2704.88 1437
2705.37 1593
2705.86 1427
2706.35 1408
2706.84 1544
2707.33 1448
2707.82 1329
2708.31 1221
2708.80 1176
2709.29 1324
2709.78 1239
2710.27 1160
2710.77 1240
2711.26 1354
2711.75 1280
2712.24 1330
2712.73 1331
2713.22 1255
2713.71 1349
2714.20 1418
2714.69 1325
2715.19 1212
2715.68 1333
2716.17 1269
2716.66 1325
2717.15 1258
2717.64 1211
2718.13 1213
2718.63 1316
2719.12 1273
2719.61 1136
2720.10 1251
2720.59 1251
2721.08 1202
2721.58 1208
2722.07 1303
2722.56 1252
2723.05 1141
2723.54 1200
2724.04 1401
2724.53 1456
2725.02 1356
2725.51 1379
2726.01 1388
2726.50 1284
2726.99 1295
2727.48 1219
2727.98 1310
2728.47 1242
2728.96 1252
2729.45 1234
2729.95 1236
2730.44 1234
2730.93 1162
2731.42 1138
2731.92 1098
2732.41 1277
2732.90 1246
2733.40 1242
2733.89 1283
2734.38 1137
2734.87 1172
2735.37 1182
2735.86 1064
2736.35 1169
2736.85 1215
2737.34 1228
2737.83 1282
2738.33 1368
2738.82 1204
2739.31 1190
2739.81 1175
2740.30 1271
2740.79 1371
2741.29 1365
2741.78 1149
2742.28 1215
2742.77 1331
2743.26 1275
2743.76 1335
2744.25 1252
2744.75 1134
2745.24 1209
2745.73 1236
2746.23 1279
2746.72 1238
2747.22 1252
2747.71 1253
2748.20 1073
2748.70 1048
2749.19 1102
2749.69 1168
2750.18 1158
2750.68 1129
2751.17 1137
2751.67 1257
2752.16 1086
2752.66 1151
2753.15 1240
2753.64 1275
2754.14 1249
2754.63 1290
2755.13 1299
2755.62 1221
2756.12 1322
2756.61 1236
2757.11 1377
2757.60 1344
2758.10 1301
2758.59 1340
2759.09 1401
2759.59 1286
2760.08 1285
2760.58 1290
2761.07 1267
2761.57 1329
2762.06 1085
2762.56 1233
2763.05 1250
2763.55 1216
2764.05 1174
2764.54 1211
2765.04 1225
2765.53 1202
2766.03 1382
2766.52 1360
2767.02 1195
2767.52 1175
2768.01 1221
2768.51 1183
2769.00 1257
2769.50 1385
2770.00 1275
2770.49 1251
2770.99 1207
2771.49 1260
2771.98 1298
2772.48 1231
2772.98 1227
2773.47 1299
2773.97 1252
2774.47 1383
2774.96 1403
2775.46 1418
2775.96 1380
2776.45 1200
2776.95 1331
2777.45 1446
2777.94 1387
2778.44 1315
2778.94 1469
2779.43 1490
2779.93 1487
2780.43 1409
2780.93 1482
2781.42 1303
2781.92 1291
2782.42 1332
2782.92 1314
2783.41 1293
2783.91 1348
2784.41 1463
2784.91 1537
2785.40 1474
2785.90 1277
2786.40 1354
2786.90 1283
2787.39 1377
2787.89 1385
2788.39 1350
2788.89 1371
2789.39 1346
2789.88 1290
2790.38 1323
2790.88 1203
2791.38 1299
2791.88 1333
2792.37 1239
2792.87 1294
2793.37 1360
2793.87 1299
2794.37 1386
2794.87 1261
2795.37 1332
2795.86 1446
2796.36 1540
2796.86 1571
2797.36 1580
2797.86 1685
2798.36 1755
2798.86 1844
2799.35 1899
2799.85 1994
2800.35 2143
2800.85 2046
2801.35 1952
2801.85 1846
2802.35 1940
2802.85 1810
2803.35 1692
2803.85 1621
2804.35 1588
2804.85 1517
2805.34 1599
2805.84 1496
2806.34 1483
2806.84 1578
2807.34 1536
2807.84 1685
2808.34 1741
2808.84 1676
2809.34 1792
2809.84 1760
2810.34 2041
2810.84 2009
2811.34 2149
2811.84 2173
2812.34 2091
2812.84 2075
2813.34 1962
2813.84 1783
2814.34 1790
2814.84 1712
2815.34 1537
2815.84 1584
2816.34 1487
2816.84 1397
2817.34 1439
2817.84 1359
2818.35 1212
2818.85 1311
2819.35 1323
2819.85 1344
2820.35 1310
2820.85 1479
2821.35 1487
2821.85 1552
2822.35 1436
2822.85 1363
2823.35 1470
2823.85 1398
2824.36 1372
2824.86 1457
2825.36 1376
2825.86 1422
2826.36 1471
2826.86 1355
2827.36 1487
2827.86 1362
2828.37 1387
2828.87 1396
2829.37 1451
2829.87 1507
2830.37 1421
2830.87 1404
2831.38 1446
2831.88 1351
2832.38 1202
2832.88 1265
2833.38 1344
2833.88 1427
2834.39 1332
2834.89 1382
2835.39 1344
2835.89 1430
2836.40 1344
2836.90 1365
2837.40 1412
2837.90 1268
2838.40 1301
2838.91 1361
2839.41 1413
2839.91 1429
2840.41 1232
2840.92 1291
2841.42 1379
2841.92 1355
2842.42 1304
2842.93 1335
2843.43 1299
2843.93 1299
2844.44 1326
2844.94 1198
2845.44 1351
2845.94 1349
2846.45 1323
2846.95 1322
2847.45 1370
2847.96 1417
2848.46 1447
2848.96 1289
2849.47 1461
2849.97 1437
2850.47 1516
2850.98 1609
2851.48 1544
2851.98 1478
2852.49 1576
2852.99 1451
2853.50 1356
2854.00 1379
2854.50 1421
2855.01 1480
2855.51 1494
2856.01 1347
2856.52 1437
2857.02 1256
2857.53 1394
2858.03 1425
2858.53 1288
2859.04 1207
2859.54 1258
2860.05 1285
2860.55 1280
2861.06 1408
2861.56 1377
2862.06 1339
2862.57 1322
2863.07 1308
2863.58 1405
2864.08 1261
2864.59 1345
2865.09 1342
2865.60 1251
2866.10 1224
2866.61 1395
2867.11 1300
2867.62 1307
2868.12 1321
2868.63 1294
2869.13 1318
2869.64 1263
2870.14 1246
2870.65 1341
2871.15 1310
2871.66 1397
2872.16 1391
2872.67 1354
2873.17 1249
2873.68 1311
2874.18 1507
2874.69 1520
2875.20 1394
2875.70 1293
2876.21 1342
2876.71 1409
2877.22 1463
2877.72 1446
2878.23 1612
2878.74 1575
2879.24 1504
2879.75 1507
2880.25 1538
2880.76 1579
2881.27 1538
2881.77 1533
2882.28 1630
2882.79 1585
2883.29 1600
2883.80 1700
2884.30 1694
2884.81 1874
2885.32 1783
2885.82 1841
2886.33 1860
2886.84 1877
2887.34 1921
2887.85 2112
2888.36 2134
2888.86 2137
2889.37 2071
2889.88 2115
2890.38 2039
2890.89 1900
2891.40 1930
2891.91 1937
2892.41 1871
2892.92 1805
2893.43 1816
2893.93 1714
2894.44 1555
2894.95 1505
2895.46 1477
2895.96 1446
2896.47 1677
2896.98 1565
2897.49 1594
2897.99 1610
2898.50 1605
2899.01 1622
2899.52 1649
2900.03 1651
2900.53 1566
2901.04 1643
2901.55 1697
2902.06 1520
2902.56 1644
2903.07 1713
2903.58 1594
2904.09 1565
2904.60 1699
2905.11 1565
2905.61 1558
2906.12 1656
2906.63 1526
2907.14 1578
2907.65 1562
2908.16 1539
2908.66 1586
2909.17 1587
2909.68 1478
2910.19 1426
2910.70 1395
2911.21 1364
2911.72 1486
2912.23 1494
2912.73 1462
2913.24 1506
2913.75 1400
2914.26 1504
2914.77 1566
2915.28 1506
2915.79 1530
2916.30 1569
2916.81 1444
2917.32 1430
2917.83 1395
2918.33 1466
2918.84 1345
2919.35 1381
2919.86 1524
2920.37 1509
2920.88 1490
2921.39 1591
2921.90 1474
2922.41 1522
2922.92 1449
2923.43 1536
2923.94 1456
2924.45 1607
2924.96 1817
2925.47 1793
2925.98 1998
2926.49 1973
2927.00 2135
2927.51 2095
2928.02 2219
2928.53 2098
2929.04 2305
2929.55 2243
2930.06 2062
2930.57 2116
2931.08 1837
2931.59 1721
2932.11 1649
2932.62 1633
2933.13 1547
2933.64 1496
2934.15 1404
2934.66 1357
2935.17 1383
2935.68 1508
2936.19 1465
2936.70 1440
2937.21 1355
2937.72 1434
2938.24 1374
2938.75 1294
2939.26 1472
2939.77 1415
2940.28 1519
2940.79 1340
2941.30 1357
2941.81 1425
2942.33 1513
2942.84 1389
2943.35 1376
2943.86 1411
2944.37 1394
2944.88 1364
2945.40 1562
2945.91 1677
2946.42 1581
2946.93 1794
2947.44 1826
2947.96 1757
2948.47 1815
2948.98 1970
2949.49 1918
2950.00 1778
2950.52 1767
2951.03 1797
2951.54 1733
2952.05 1675
2952.57 1549
2953.08 1521
2953.59 1600
2954.10 1607
2954.62 1438
2955.13 1428
2955.64 1538
2956.15 1529
2956.67 1573
2957.18 1453
2957.69 1344
2958.20 1375
2958.72 1311
2959.23 1311
2959.74 1453
2960.26 1299
2960.77 1341
2961.28 1501
2961.80 1386
2962.31 1429
2962.82 1578
2963.34 1720
2963.85 1645
2964.36 1533
2964.88 1635
2965.39 1786
2965.90 1671
2966.42 1696
2966.93 1679
2967.44 1567
2967.96 1474
2968.47 1510
2968.98 1464
2969.50 1528
2970.01 1461
2970.53 1521
2971.04 1434
2971.55 1451
2972.07 1290
2972.58 1324
2973.10 1273
2973.61 1221
2974.12 1250
2974.64 1236
2975.15 1290
2975.67 1336
2976.18 1284
2976.70 1313
2977.21 1261
2977.73 1312
2978.24 1282
2978.75 1316
2979.27 1336
2979.78 1379
2980.30 1484
2980.81 1323
2981.33 1380
2981.84 1470
2982.36 1341
2982.87 1319
2983.39 1343
2983.90 1539
2984.42 1424
2984.93 1440
2985.45 1557
2985.96 1466
2986.48 1446
2987.00 1557
2987.51 1579
2988.03 1592
2988.54 1579
2989.06 1485
2989.57 1486
2990.09 1542
2990.60 1462
2991.12 1481
2991.64 1490
2992.15 1666
2992.67 1638
2993.18 1568
2993.70 1409
2994.21 1577
2994.73 1493
2995.25 1571
2995.76 1547
2996.28 1471
2996.80 1654
2997.31 1842
2997.83 1653
2998.34 1621
2998.86 1790
2999.38 1674
2999.89 1670
3000.41 1788
3000.93 1780
3001.44 1740
3001.96 1641
3002.48 1749
3002.99 1863
3003.51 1755
3004.03 1710
3004.54 1656
3005.06 1602
3005.58 1711
3006.09 1783
3006.61 1983
3007.13 2022
3007.65 2058
3008.16 1971
3008.68 1861
3009.20 1795
3009.71 1814
3010.23 1600
3010.75 1598
3011.27 1607
3011.78 1679
3012.30 1634
3012.82 1492
3013.34 1594
3013.85 1551
3014.37 1411
3014.89 1479
3015.41 1497
3015.93 1421
3016.44 1474
3016.96 1478
3017.48 1539
3018.00 1547
3018.52 1558
3019.03 1568
3019.55 1644
3020.07 1556
3020.59 1691
3021.11 1700
3021.63 1658
3022.14 1563
3022.66 1545
3023.18 1614
3023.70 1609
3024.22 1650
3024.74 1694
3025.25 1548
3025.77 1624
3026.29 1644
3026.81 1720
3027.33 1764
3027.85 1682
3028.37 1722
3028.89 1712
3029.41 1536
3029.92 1477
3030.44 1580
3030.96 1679
3031.48 1550
3032.00 1452
3032.52 1493
3033.04 1515
3033.56 1373
3034.08 1299
3034.60 1353
3035.12 1500
3035.64 1453
3036.16 1461
3036.68 1426
3037.20 1477
3037.72 1431
3038.24 1475
3038.76 1532
3039.28 1439
3039.80 1379
3040.32 1420
3040.84 1447
3041.36 1605
3041.88 1441
3042.40 1397
3042.92 1562
3043.44 1450
3043.96 1435
3044.48 1293
3045.00 1348
3045.52 1501
3046.04 1421
3046.56 1395
3047.08 1332
3047.60 1411
3048.12 1293
3048.64 1311
3049.16 1436
3049.68 1420
3050.20 1401
3050.72 1569
3051.24 1357
3051.77 1228
3052.29 1328
3052.81 1295
3053.33 1319
3053.85 1365
3054.37 1404
3054.89 1370
3055.41 1255
3055.93 1356
3056.46 1313
3056.98 1416
3057.50 1454
3058.02 1563
3058.54 1318
3059.06 1272
3059.58 1332
3060.11 1343
3060.63 1474
3061.15 1364
3061.67 1399
3062.19 1393
3062.71 1373
3063.24 1332
3063.76 1361
3064.28 1355
3064.80 1340
3065.32 1383
3065.85 1437
3066.37 1477
3066.89 1299
3067.41 1477
3067.94 1620
3068.46 1614
3068.98 1466
3069.50 1527
3070.03 1370
3070.55 1467
3071.07 1603
3071.59 1637
3072.12 1537
3072.64 1554
3073.16 1380
3073.68 1411
3074.21 1534
3074.73 1489
3075.25 1374
3075.78 1524
3076.30 1402
3076.82 1403
3077.34 1448
3077.87 1573
3078.39 1626
3078.91 1611
3079.44 1590
3079.96 1681
3080.48 1661
3081.01 1650
3081.53 1588
3082.05 1642
3082.58 1657
3083.10 1733
3083.63 1656
3084.15 1749
3084.67 1813
3085.20 1731
3085.72 1796
3086.24 1751
3086.77 1658
3087.29 1699
3087.82 1971
3088.34 1868
3088.86 1708
3089.39 1721
3089.91 1700
3090.44 1644
3090.96 1636
3091.49 1639
3092.01 1565
3092.53 1629
3093.06 1574
3093.58 1636
3094.11 1706
3094.63 1627
3095.16 1578
3095.68 1610
3096.21 1659
3096.73 1695
3097.26 1696
3097.78 1641
3098.31 1704
3098.83 1670
3099.36 1831
3099.88 1792
3100.41 1803
3100.93 1906
3101.46 1945
3101.98 2031
3102.51 2369
3103.03 2297
3103.56 2520
3104.08 2978
3104.61 3372
3105.13 3436
3105.66 3272
3106.18 3475
3106.71 3875
3107.24 3737
3107.76 3385
3108.29 2905
3108.81 2786
3109.34 2473
3109.86 2265
3110.39 2319
3110.92 2121
3111.44 1998
3111.97 1881
3112.49 1929
3113.02 1915
3113.55 2028
3114.07 2140
3114.60 2003
3115.12 1920
3115.65 1853
3116.18 1790
3116.70 1836
3117.23 1765
3117.76 1801
3118.28 1625
3118.81 1686
3119.34 1593
3119.86 1595
3120.39 1556
3120.92 1546
3121.44 1522
3121.97 1585
3122.50 1577
3123.02 1625
3123.55 1548
3124.08 1598
3124.61 1600
3125.13 1467
3125.66 1607
3126.19 1607
3126.72 1491
3127.24 1423
3127.77 1544
3128.30 1617
3128.82 1595
3129.35 1743
3129.88 1691
3130.41 1560
3130.93 1541
3131.46 1543
3131.99 1539
3132.52 1442
3133.05 1491
3133.57 1528
3134.10 1529
3134.63 1496
3135.16 1544
3135.69 1553
3136.21 1403
3136.74 1412
3137.27 1451
3137.80 1362
3138.33 1542
3138.85 1565
3139.38 1674
3139.91 1526
3140.44 1434
3140.97 1580
3141.50 1560
3142.03 1541
3142.55 1471
3143.08 1450
3143.61 1429
3144.14 1548
3144.67 1530
3145.20 1529
3145.73 1577
3146.26 1528
3146.79 1475
3147.31 1529
3147.84 1565
3148.37 1689
3148.90 1744
3149.43 1634
3149.96 1649
3150.49 1712
3151.02 1655
3151.55 1812
3152.08 1708
3152.61 1770
3153.14 1675
3153.67 1602
3154.20 1674
3154.73 1548
3155.25 1596
3155.78 1488
3156.31 1451
3156.84 1513
3157.37 1463
3157.90 1475
3158.43 1481
3158.96 1528
3159.49 1528
3160.02 1537
3160.55 1619
3161.08 1654
3161.61 1501
3162.14 1419
3162.68 1365
3163.21 1475
3163.74 1697
3164.27 1559
3164.80 1444
3165.33 1547
3165.86 1423
3166.39 1332
3166.92 1369
3167.45 1557
3167.98 1463
3168.51 1468
3169.04 1441
3169.57 1448
3170.10 1419
3170.64 1392
3171.17 1388
3171.70 1420
3172.23 1438
3172.76 1417
3173.29 1290
3173.82 1314
3174.35 1274
3174.88 1303
3175.42 1398
3175.95 1431
3176.48 1498
3177.01 1503
3177.54 1479
3178.07 1449
3178.61 1517
3179.14 1452
3179.67 1418
3180.20 1495
3180.73 1571
3181.26 1473
3181.80 1516
3182.33 1404
3182.86 1432
3183.39 1515
3183.92 1511
3184.46 1495
3184.99 1372
3185.52 1451
3186.05 1501
3186.59 1492
3187.12 1529
3187.65 1370
3188.18 1506
3188.72 1528
3189.25 1344
3189.78 1260
3190.31 1421
3190.85 1498
3191.38 1353
3191.91 1426
3192.44 1395
3192.98 1456
3193.51 1456
3194.04 1399
3194.58 1440
3195.11 1385
3195.64 1429
3196.17 1378
3196.71 1362
3197.24 1468
3197.77 1557
3198.31 1414
3198.84 1436
3199.37 1593
3199.91 1479
3200.44 1387
3200.98 1517
3201.51 1481
3202.04 1401
3202.58 1622
3203.11 1635
3203.64 1664
3204.18 1733
3204.71 1678
3205.24 1831
3205.78 1850
3206.31 1730
3206.85 1615
3207.38 1598
3207.91 1693
3208.45 1574
3208.98 1592
3209.52 1473
3210.05 1518
3210.59 1639
3211.12 1654
3211.65 1732
3212.19 1685
3212.72 1617
3213.26 1743
3213.79 1818
3214.33 1863
3214.86 1855
3215.40 1836
3215.93 1658
3216.47 1725
3217.00 1742
3217.54 1574
3218.07 1539
3218.61 1682
3219.14 1616
3219.68 1459
3220.21 1530
3220.75 1508
3221.28 1738
3221.82 1515
3222.35 1621
3222.89 1521
3223.42 1575
3223.96 1576
3224.49 1570
3225.03 1465
3225.57 1632
3226.10 1644
3226.64 1630
3227.17 1603
3227.71 1709
3228.24 1723
3228.78 1713
3229.32 1719
3229.85 1555
3230.39 1496
3230.92 1580
3231.46 1653
3232.00 1566
3232.53 1480
3233.07 1491
3233.60 1536
3234.14 1507
3234.68 1453
3235.21 1418
3235.75 1415
3236.29 1441
3236.82 1427
3237.36 1490
3237.90 1554
3238.43 1599
3238.97 1610
3239.51 1720
3240.04 1601
3240.58 1637
3241.12 1626
3241.65 1726
3242.19 1887
3242.73 1794
3243.26 1529
3243.80 1550
3244.34 1626
3244.88 1621
3245.41 1588
3245.95 1610
3246.49 1539
3247.02 1723
3247.56 1568
3248.10 1522
3248.64 1504
3249.17 1489
3249.71 1557
3250.25 1606
3250.79 1577
3251.33 1598
3251.86 1634
3252.40 1669
3252.94 1735
3253.48 1644
3254.01 1591
3254.55 1637
3255.09 1564
3255.63 1710
3256.17 1645
3256.70 1623
3257.24 1615
3257.78 1666
3258.32 1757
3258.86 1655
3259.40 1548
3259.93 1642
3260.47 1964
3261.01 1808
3261.55 1755
3262.09 1841
3262.63 1732
3263.17 1760
3263.70 1917
3264.24 2090
3264.78 2201
3265.32 2094
3265.86 2123
3266.40 2230
3266.94 2331
3267.48 2689
3268.02 2699
3268.56 2815
3269.09 2916
3269.63 2821
3270.17 2819
3270.71 2749
3271.25 2946
3271.79 2700
3272.33 2482
3272.87 2374
3273.41 2072
3273.95 1924
3274.49 1994
3275.03 1808
3275.57 1758
3276.11 1748
3276.65 1657
3277.19 1747
3277.73 1821
3278.27 1799
3278.81 1828
3279.35 1817
3279.89 1900
3280.43 1825
3280.97 1819
3281.51 1719
3282.05 1770
3282.59 1775
3283.13 1891
3283.67 1937
3284.21 1952
3284.75 1909
3285.29 2029
3285.83 1724
3286.37 1907
3286.91 1815
3287.45 1826
3287.99 1917
3288.53 1996
3289.08 1820
3289.62 1867
3290.16 1919
3290.70 1876
3291.24 1867
3291.78 1901
3292.32 1927
3292.86 1771
3293.40 1788
3293.95 1768
3294.49 1781
3295.03 1788
3295.57 1820
3296.11 2107
3296.65 1992
3297.19 2101
3297.73 2224
3298.28 2411
3298.82 2339
3299.36 2310
3299.90 2411
3300.44 2271
3300.99 2212
3301.53 2250
3302.07 2197
3302.61 1947
3303.15 1996
3303.69 1801
3304.24 1791
3304.78 1741
3305.32 1738
3305.86 1825
3306.41 1717
3306.95 1921
3307.49 1790
3308.03 1784
3308.58 1788
3309.12 1768
3309.66 1711
3310.20 1833
3310.75 1629
3311.29 1609
3311.83 1695
3312.37 1690
3312.92 1631
3313.46 1633
3314.00 1582
3314.54 1592
3315.09 1591
3315.63 1479
3316.17 1640
3316.72 1734
3317.26 1739
3317.80 1739
3318.35 1759
3318.89 1820
3319.43 1823
3319.98 1836
3320.52 1920
3321.06 1903
3321.61 1822
3322.15 1791
3322.69 1727
3323.24 1815
3323.78 1764
3324.33 1674
3324.87 1661
3325.41 1665
3325.96 1621
3326.50 1778
3327.04 1780
3327.59 1768
3328.13 1705
3328.68 1701
3329.22 1537
3329.76 1533
3330.31 1471
3330.85 1665
3331.40 1598
3331.94 1528
3332.49 1529
3333.03 1596
3333.58 1657
3334.12 1720
3334.66 1682
3335.21 1737
3335.75 1815
3336.30 1860
3336.84 2105
3337.39 2277
3337.93 2476
3338.48 2490
3339.02 2453
3339.57 2619
3340.11 2596
3340.66 2498
3341.20 2602
3341.75 2263
3342.29 2120
3342.84 2161
3343.38 1794
3343.93 1824
3344.47 1803
3345.02 1681
3345.57 1635
3346.11 1776
3346.66 1636
3347.20 1610
3347.75 1604
3348.29 1541
3348.84 1439
3349.38 1510
3349.93 1523
3350.48 1624
3351.02 1594
3351.57 1628
3352.11 1608
3352.66 1665
3353.21 1746
3353.75 1610
3354.30 1710
3354.84 1776
3355.39 1735
3355.94 1698
3356.48 1776
3357.03 1856
3357.58 1707
3358.12 1825
3358.67 1853
3359.22 1764
3359.76 1766
3360.31 1633
3360.86 1647
3361.40 1579
3361.95 1551
3362.50 1468
3363.04 1553
3363.59 1439
3364.14 1478
3364.68 1404
3365.23 1370
3365.78 1469
3366.33 1351
3366.87 1395
3367.42 1382
3367.97 1429
3368.51 1427
3369.06 1454
3369.61 1552
3370.16 1458
3370.70 1439
3371.25 1390
3371.80 1456
3372.35 1413
3372.90 1423
3373.44 1459
3373.99 1368
3374.54 1443
3375.09 1419
3375.63 1362
3376.18 1466
3376.73 1574
3377.28 1553
3377.83 1548
3378.37 1506
3378.92 1366
3379.47 1378
3380.02 1381
3380.57 1300
3381.12 1329
3381.66 1477
3382.21 1548
3382.76 1358
3383.31 1312
3383.86 1484
3384.41 1422
3384.96 1368
3385.50 1384
3386.05 1534
3386.60 1485
3387.15 1406
3387.70 1423
3388.25 1417
3388.80 1440
3389.35 1384
3389.90 1418
3390.44 1353
3390.99 1359
3391.54 1454
3392.09 1417
3392.64 1385
3393.19 1437
3393.74 1554
3394.29 1416
3394.84 1441
3395.39 1496
3395.94 1441
3396.49 1311
3397.04 1408
3397.59 1415
3398.14 1420
3398.69 1326
3399.24 1460
3399.79 1341
3400.34 1387
3400.89 1498
3401.44 1280
3401.99 1465
3402.54 1353
3403.09 1384
3403.64 1266
3404.19 1244
3404.74 1295
3405.29 1288
3405.84 1288
3406.39 1280
3406.94 1223
3407.49 1323
3408.04 1339
3408.59 1300
3409.14 1400
3409.69 1318
3410.24 1233
3410.79 1312
3411.34 1273
3411.89 1463
3412.45 1424
3413.00 1339
3413.55 1437
3414.10 1475
3414.65 1276
3415.20 1289
3415.75 1497
3416.30 1445
3416.85 1343
3417.41 1422
3417.96 1251
3418.51 1321
3419.06 1381
3419.61 1428
3420.16 1388
3420.71 1377
3421.27 1419
3421.82 1396
3422.37 1299
3422.92 1358
3423.47 1292
3424.02 1274
3424.58 1305
3425.13 1281
3425.68 1361
3426.23 1519
3426.78 1507
3427.34 1497
3427.89 1478
3428.44 1485
3428.99 1383
3429.55 1443
3430.10 1320
3430.65 1244
3431.20 1397
3431.76 1407
3432.31 1385
3432.86 1450
3433.41 1415
3433.97 1384
3434.52 1377
3435.07 1432
3435.62 1476
3436.18 1446
3436.73 1431
3437.28 1429
3437.84 1409
3438.39 1380
3438.94 1409
3439.49 1365
3440.05 1329
3440.60 1439
3441.15 1485
3441.71 1492
3442.26 1526
3442.81 1467
3443.37 1587
3443.92 1533
3444.47 1509
3445.03 1430
3445.58 1463
3446.13 1486
3446.69 1571
3447.24 1505
3447.80 1538
3448.35 1598
3448.90 1408
3449.46 1408
3450.01 1493
3450.57 1433
3451.12 1390
3451.67 1405
3452.23 1412
3452.78 1442
3453.34 1410
3453.89 1399
3454.44 1463
3455.00 1340
3455.55 1412
3456.11 1360
3456.66 1397
3457.22 1429
3457.77 1388
3458.33 1356
3458.88 1369
3459.43 1441
3459.99 1412
3460.54 1416
3461.10 1474
3461.65 1441
3462.21 1513
3462.76 1502
3463.32 1420
3463.87 1453
3464.43 1475
3464.98 1529
3465.54 1557
3466.09 1545
3466.65 1579
3467.21 1571
3467.76 1532
3468.32 1523
3468.87 1533
3469.43 1449
3469.98 1469
3470.54 1536
3471.09 1567
3471.65 1581
3472.20 1603
3472.76 1426
3473.32 1575
3473.87 1667
3474.43 1644
3474.98 1612
3475.54 1651
3476.10 1636
3476.65 1588
3477.21 1585
3477.76 1513
3478.32 1633
3478.88 1576
3479.43 1594
3479.99 1691
3480.55 1734
3481.10 1625
3481.66 1718
3482.22 1888
3482.77 1839
3483.33 1620
3483.89 1587
3484.44 1659
3485.00 1616
3485.56 1706
3486.11 1716
3486.67 1721
3487.23 1688
3487.78 1774
3488.34 1753
3488.90 1843
3489.45 1820
3490.01 2070
3490.57 2149
3491.13 1980
3491.68 2172
3492.24 2059
3492.80 2322
3493.35 2407
3493.91 2794
3494.47 2762
3495.03 2897
3495.58 2889
3496.14 2921
3496.70 3086
3497.26 2854
3497.82 2722
3498.37 2744
3498.93 2397
3499.49 2655
3500.05 2671
3500.61 2892
3501.16 3055
3501.72 3225
3502.28 3310
3502.84 3192
3503.40 3445
3503.95 3551
3504.51 3950
3505.07 3623
3505.63 3395
3506.19 3725
3506.75 3917
3507.30 4103
3507.86 4132
3508.42 4310
3508.98 4131
3509.54 3676
3510.10 3574
3510.66 3340
3511.22 3205
3511.77 2965
3512.33 2800
3512.89 2525
3513.45 2413
3514.01 2396
3514.57 2147
3515.13 1935
3515.69 1907
3516.25 1818
3516.81 1853
3517.37 1862
3517.92 1823
3518.48 1821
3519.04 1870
3519.60 1796
3520.16 1827
3520.72 2026
3521.28 1956
3521.84 2009
3522.40 2131
3522.96 2022
3523.52 1990
3524.08 1959
3524.64 2192
3525.20 2208
3525.76 2047
3526.32 1976
3526.88 2047
3527.44 1966
3528.00 1981
3528.56 2008
3529.12 2025
3529.68 1913
3530.24 1891
3530.80 1834
3531.36 1767
3531.92 1671
3532.48 1638
3533.04 1711
3533.60 1615
3534.17 1705
3534.73 1804
3535.29 1751
3535.85 1823
3536.41 1934
3536.97 1913
3537.53 1832
3538.09 1825
3538.65 1849
3539.21 1855
3539.77 1850
3540.34 1806
3540.90 1912
3541.46 1817
3542.02 1703
3542.58 1807
3543.14 1803
3543.70 2038
3544.26 1856
3544.83 1933
3545.39 2052
3545.95 1980
3546.51 2053
3547.07 1940
3547.63 1967
3548.20 1930
3548.76 1941
3549.32 1874
3549.88 1793
3550.44 1766
3551.01 1647
3551.57 1650
3552.13 1733
3552.69 1643
3553.25 1669
3553.82 1638
3554.38 1639
3554.94 1608
3555.50 1544
3556.07 1626
3556.63 1464
3557.19 1505
3557.75 1567
3558.32 1432
3558.88 1567
3559.44 1607
3560.00 1570
3560.57 1457
3561.13 1479
3561.69 1558
3562.26 1493
3562.82 1540
3563.38 1506
3563.94 1636
3564.51 1557
3565.07 1586
3565.63 1661
3566.20 1658
3566.76 1617
3567.32 1610
3567.89 1687
3568.45 1557
3569.01 1650
3569.58 1594
3570.14 1557
3570.70 1443
3571.27 1362
3571.83 1553
3572.39 1506
3572.96 1595
3573.52 1525
3574.09 1516
3574.65 1489
3575.21 1503
3575.78 1391
3576.34 1448
3576.91 1645
3577.47 1481
3578.03 1545
3578.60 1465
3579.16 1667
3579.73 1606
3580.29 1631
3580.86 1508
3581.42 1619
3581.98 1540
3582.55 1593
3583.11 1411
3583.68 1398
3584.24 1493
3584.81 1641
3585.37 1648
3585.94 1405
3586.50 1420
3587.07 1511
3587.63 1493
3588.20 1573
3588.76 1419
3589.33 1444
3589.89 1533
3590.46 1646
3591.02 1419
3591.59 1296
3592.15 1568
3592.72 1480
3593.28 1510
3593.85 1490
3594.41 1512
3594.98 1589
3595.54 1419
3596.11 1449
3596.68 1465
3597.24 1565
3597.81 1516
3598.37 1485
3598.94 1508
3599.50 1523
3600.07 1397
3600.64 1540
3601.20 1678
3601.77 1507
3602.33 1581
3602.90 1647
3603.47 1611
3604.03 1633
3604.60 1633
3605.16 1625
3605.73 1704
3606.30 1687
3606.86 1501
3607.43 1547
3608.00 1541
3608.56 1457
3609.13 1339
3609.70 1409
3610.26 1389
3610.83 1406
3611.40 1378
3611.96 1419
3612.53 1325
3613.10 1409
3613.66 1519
3614.23 1573
3614.80 1467
3615.36 1602
3615.93 1743
3616.50 1576
3617.07 1851
3617.63 1986
3618.20 2376
3618.77 2673
3619.34 3031
3619.90 3212
3620.47 3468
3621.04 3544
3621.61 3842
3622.17 3774
3622.74 3571
3623.31 3628
3623.88 3511
3624.44 3160
3625.01 2829
3625.58 2319
3626.15 2080
3626.72 1908
3627.28 1885
3627.85 1615
3628.42 1624
3628.99 1529
3629.56 1520
3630.12 1513
3630.69 1522
3631.26 1456
3631.83 1581
3632.40 1588
3632.97 1495
3633.53 1500
3634.10 1508
3634.67 1516
3635.24 1439
3635.81 1445
3636.38 1587
3636.95 1513
3637.52 1480
3638.08 1537
3638.65 1514
3639.22 1492
3639.79 1691
3640.36 1665
3640.93 1537
3641.50 1526
3642.07 1629
3642.64 1722
3643.21 1715
3643.78 1839
3644.34 2003
3644.91 2041
3645.48 2010
3646.05 1918
3646.62 2005
3647.19 2048
3647.76 2021
3648.33 1965
3648.90 1938
3649.47 1956
3650.04 1902
3650.61 1936
3651.18 1962
3651.75 1923
3652.32 1823
3652.89 1736
3653.46 1807
3654.03 1812
3654.60 1698
3655.17 1808
3655.74 1833
3656.31 1999
3656.88 1994
3657.45 1994
3658.02 2073
3658.59 1992
3659.16 2085
3659.73 2099
3660.30 2053
3660.87 2052
3661.45 2018
3662.02 2131
3662.59 2159
3663.16 2096
3663.73 2031
3664.30 1904
3664.87 1794
3665.44 1836
3666.01 1864
3666.58 1869
3667.15 1798
3667.73 1737
3668.30 1623
3668.87 1655
3669.44 1800
3670.01 1783
3670.58 1820
3671.15 1836
3671.73 1767
3672.30 1715
3672.87 1729
3673.44 1720
3674.01 1693
3674.58 1523
3675.16 1681
3675.73 1728
3676.30 1767
3676.87 1745
3677.44 1698
3678.01 1744
3678.59 1782
3679.16 1849
3679.73 1809
3680.30 1786
3680.88 1654
3681.45 1755
3682.02 1735
3682.59 1568
3683.16 1482
3683.74 1422
3684.31 1677
3684.88 1584
3685.45 1629
3686.03 1540
3686.60 1568
3687.17 1775
3687.74 1689
3688.32 1631
3688.89 1706
3689.46 1736
3690.04 1814
3690.61 1858
3691.18 1885
3691.76 1921
3692.33 2078
3692.90 1953
3693.47 1996
3694.05 2042
3694.62 1980
3695.19 2197
3695.77 1867
3696.34 1844
3696.91 1793
3697.49 1711
3698.06 1656
3698.64 1625
3699.21 1574
3699.78 1583
3700.36 1447
3700.93 1509
3701.50 1682
3702.08 1591
3702.65 1555
3703.23 1608
3703.80 1558
3704.37 1518
3704.95 1531
3705.52 1622
3706.10 1703
3706.67 1722
3707.24 1646
3707.82 1555
3708.39 1635
3708.97 1551
3709.54 1588
3710.12 1549
3710.69 1643
3711.27 1627
3711.84 1643
3712.41 1684
3712.99 1693
3713.56 1552
3714.14 1544
3714.71 1636
3715.29 1638
3715.86 1584
3716.44 1581
3717.01 1509
3717.59 1764
3718.16 1638
3718.74 1565
3719.31 1457
3719.89 1509
3720.46 1475
3721.04 1488
3721.61 1544
3722.19 1567
3722.77 1510
3723.34 1549
3723.92 1380
3724.49 1366
3725.07 1269
3725.64 1404
3726.22 1585
3726.79 1418
3727.37 1320
3727.95 1425
3728.52 1356
3729.10 1422
3729.67 1357
3730.25 1396
3730.83 1550
3731.40 1668
3731.98 1575
3732.56 1642
3733.13 1687
3733.71 1910
3734.28 1909
3734.86 2002
3735.44 2133
3736.01 2246
3736.59 2244
3737.17 2219
3737.74 2139
3738.32 2089
3738.90 2109
3739.47 2019
3740.05 2022
3740.63 1632
3741.20 1510
3741.78 1582
3742.36 1568
3742.93 1547
3743.51 1590
3744.09 1525
3744.67 1527
3745.24 1513
3745.82 1392
3746.40 1460
3746.97 1441
3747.55 1547
3748.13 1522
3748.71 1581
3749.28 1613
3749.86 1529
3750.44 1502
3751.02 1592
3751.59 1535
3752.17 1584
3752.75 1635
3753.33 1539
3753.91 1385
3754.48 1351
3755.06 1353
3755.64 1308
3756.22 1472
3756.80 1422
3757.37 1335
3757.95 1306
3758.53 1435
3759.11 1447
3759.69 1419
3760.27 1351
3760.84 1488
3761.42 1385
3762.00 1466
3762.58 1516
3763.16 1527
3763.74 1544
3764.31 1561
3764.89 1521
3765.47 1639
3766.05 1622
3766.63 1563
3767.21 1500
3767.79 1472
3768.37 1508
3768.95 1507
3769.52 1466
3770.10 1542
3770.68 1466
3771.26 1483
3771.84 1373
3772.42 1537
3773.00 1348
3773.58 1454
3774.16 1498
3774.74 1502
3775.32 1581
3775.90 1498
3776.48 1531
3777.06 1563
3777.64 1541
3778.22 1554
3778.80 1602
3779.38 1421
3779.96 1356
3780.54 1319
3781.12 1358
3781.70 1258
3782.28 1357
3782.86 1490
3783.44 1473
3784.02 1345
3784.60 1339
3785.18 1467
3785.76 1368
3786.34 1379
3786.92 1543
3787.50 1494
3788.08 1509
3788.66 1483
3789.24 1511
3789.82 1493
3790.40 1345
3790.98 1258
3791.56 1315
3792.14 1399
3792.72 1352
3793.30 1269
3793.89 1388
3794.47 1387
3795.05 1333
3795.63 1375
3796.21 1378
3796.79 1317
3797.37 1362
3797.95 1416
3798.53 1314
3799.12 1297
3799.70 1394
3800.28 1524
3800.86 1495
3801.44 1343
3802.02 1440
3802.60 1437
3803.19 1447
3803.77 1462
3804.35 1473
3804.93 1589
3805.51 1468
3806.10 1542
3806.68 1605
3807.26 1580
3807.84 1662
3808.42 1733
3809.01 1686
3809.59 1578
3810.17 1517
3810.75 1647
3811.33 1670
3811.92 1678
3812.50 1702
3813.08 1641
3813.66 1612
3814.25 1619
3814.83 1634
3815.41 1649
3815.99 1613
3816.58 1499
3817.16 1500
3817.74 1542
3818.32 1669
3818.91 1586
3819.49 1596
3820.07 1631
3820.66 1585
3821.24 1526
3821.82 1470
3822.41 1463
3822.99 1470
3823.57 1415
3824.16 1471
3824.74 1386
3825.32 1316
3825.91 1391
3826.49 1390
3827.07 1392
3827.66 1505
3828.24 1497
3828.82 1468
3829.41 1510
3829.99 1471
3830.57 1502
3831.16 1491
3831.74 1439
3832.33 1374
3832.91 1430
3833.49 1507
3834.08 1524
3834.66 1590
3835.25 1615
3835.83 1535
3836.41 1502
3837.00 1541
3837.58 1531
3838.17 1438
3838.75 1547
3839.34 1549
3839.92 1484
3840.50 1473
3841.09 1458
3841.67 1483
3842.26 1554
3842.84 1640
3843.43 1503
3844.01 1464
3844.60 1573
3845.18 1526
3845.77 1479
3846.35 1388
3846.94 1437
3847.52 1481
3848.11 1582
3848.69 1648
3849.28 1560
3849.86 1515
3850.45 1599
3851.03 1527
3851.62 1370
3852.20 1420
3852.79 1477
3853.37 1415
3853.96 1420
3854.55 1470
3855.13 1423
3855.72 1425
3856.30 1699
3856.89 1723
3857.47 1609
3858.06 1537
3858.65 1716
3859.23 1676
3859.82 1665
3860.40 1822
3860.99 2169
3861.58 2483
3862.16 2721
3862.75 3140
3863.33 3198
3863.92 3363
3864.51 3599
3865.09 3774
3865.68 3970
3866.27 3707
3866.85 3633
3867.44 3406
3868.03 3297
3868.61 2953
3869.20 2721
3869.79 2602
3870.37 2366
3870.96 2183
3871.55 2021
3872.13 1899
3872.72 1913
3873.31 1769
3873.89 1771
3874.48 1852
3875.07 1830
3875.66 1794
3876.24 1811
3876.83 1785
3877.42 1801
3878.00 1821
3878.59 1837
3879.18 1722
3879.77 1687
3880.35 1653
3880.94 1665
3881.53 1690
3882.12 1646
3882.70 1580
3883.29 1532
3883.88 1506
3884.47 1570
3885.06 1570
3885.64 1551
3886.23 1404
3886.82 1439
3887.41 1657
3888.00 1617
3888.58 1509
3889.17 1500
3889.76 1526
3890.35 1564
3890.94 1713
3891.53 1834
3892.11 1944
3892.70 1899
3893.29 1881
3893.88 1859
3894.47 1863
3895.06 1804
3895.65 1758
3896.23 1810
3896.82 1750
3897.41 1748
3898.00 1725
3898.59 1747
3899.18 1795
3899.77 1784
3900.36 1851
3900.95 1733
3901.53 1735
3902.12 1864
3902.71 1852
3903.30 1814
3903.89 1840
3904.48 1819
3905.07 1834
3905.66 1763
3906.25 1736
3906.84 1766
3907.43 1789
3908.02 1699
3908.61 1647
3909.20 1608
3909.79 1512
3910.38 1448
3910.97 1426
3911.56 1502
3912.15 1568
3912.74 1542
3913.33 1355
3913.92 1426
3914.51 1414
3915.10 1439
3915.69 1412
3916.28 1358
3916.87 1354
3917.46 1476
3918.05 1410
3918.64 1371
3919.23 1438
3919.82 1383
3920.41 1432
3921.00 1550
3921.59 1517
3922.18 1466
3922.77 1372
3923.36 1432
3923.95 1495
3924.55 1537
3925.14 1539
3925.73 1453
3926.32 1349
3926.91 1354
3927.50 1419
3928.09 1356
3928.68 1445
3929.27 1371
3929.87 1397
3930.46 1404
3931.05 1480
3931.64 1485
3932.23 1478
3932.82 1523
3933.41 1573
3934.01 1482
3934.60 1512
3935.19 1470
3935.78 1381
3936.37 1360
3936.96 1383
3937.56 1383
3938.15 1359
3938.74 1328
3939.33 1420
3939.92 1393
3940.52 1396
3941.11 1244
3941.70 1274
3942.29 1342
3942.88 1407
3943.48 1436
3944.07 1449
3944.66 1492
3945.25 1419
3945.85 1368
3946.44 1358
3947.03 1383
3947.62 1337
3948.22 1397
3948.81 1338
3949.40 1365
3949.99 1285
3950.59 1280
3951.18 1330
3951.77 1367
3952.37 1290
3952.96 1314
3953.55 1386
3954.15 1393
3954.74 1321
3955.33 1317
3955.93 1274
3956.52 1406
3957.11 1371
3957.71 1389
3958.30 1351
3958.89 1338
3959.49 1397
3960.08 1351
3960.67 1290
3961.27 1275
3961.86 1366
3962.45 1379
3963.05 1289
3963.64 1241
3964.23 1231
3964.83 1315
3965.42 1313
3966.02 1255
3966.61 1319
3967.20 1323
3967.80 1375
3968.39 1413
3968.99 1528
3969.58 1353
3970.18 1450
3970.77 1449
3971.36 1396
3971.96 1393
3972.55 1373
3973.15 1375
3973.74 1332
3974.34 1216
3974.93 1283
3975.53 1369
3976.12 1312
3976.72 1229
3977.31 1277
3977.91 1486
3978.50 1418
3979.10 1448
3979.69 1340
3980.29 1485
3980.88 1553
3981.48 1532
3982.07 1577
3982.67 1464
3983.26 1425
3983.86 1417
3984.45 1326
3985.05 1400
3985.64 1353
3986.24 1426
3986.83 1422
3987.43 1312
3988.03 1408
3988.62 1486
3989.22 1392
3989.81 1497
3990.41 1527
3991.00 1445
3991.60 1403
3992.20 1395
3992.79 1496
3993.39 1491
3993.98 1408
3994.58 1388
3995.18 1338
3995.77 1436
3996.37 1429
3996.97 1489
3997.56 1552
3998.16 1412
3998.75 1342
3999.35 1369
3999.95 1441
4000.54 1374
4001.14 1524
4001.74 1551
4002.33 1466
4002.93 1443
4003.53 1434
4004.12 1487
4004.72 1387
4005.32 1393
4005.92 1488
4006.51 1484
4007.11 1412
4007.71 1403
4008.30 1491
4008.90 1592
4009.50 1455
4010.10 1571
4010.69 1545
4011.29 1635
4011.89 1640
4012.49 1713
4013.08 1646
4013.68 1439
4014.28 1525
4014.88 1613
4015.47 1618
4016.07 1654
4016.67 1652
4017.27 1732
4017.86 1762
4018.46 1938
4019.06 1982
4019.66 2128
4020.26 2065
4020.85 1940
4021.45 2092
4022.05 1970
4022.65 1968
4023.25 1920
4023.85 1732
4024.44 1702
4025.04 1582
4025.64 1628
4026.24 1580
4026.84 1554
4027.44 1544
4028.03 1559
4028.63 1606
4029.23 1595
4029.83 1613
4030.43 1592
4031.03 1618
4031.63 1645
4032.23 1650
4032.83 1659
4033.42 1655
4034.02 1594
4034.62 1586
4035.22 1576
4035.82 1491
4036.42 1493
4037.02 1524
4037.62 1533
4038.22 1554
4038.82 1457
4039.42 1450
4040.02 1473
4040.62 1512
4041.22 1528
4041.82 1514
4042.41 1559
4043.01 1460
4043.61 1422
4044.21 1461
4044.81 1319
4045.41 1398
4046.01 1395
4046.61 1339
4047.21 1430
4047.81 1327
4048.41 1471
4049.01 1455
4049.61 1452
4050.21 1458
4050.82 1453
4051.42 1541
4052.02 1519
4052.62 1499
4053.22 1494
4053.82 1412
4054.42 1404
4055.02 1595
4055.62 1681
4056.22 1624
4056.82 1515
4057.42 1621
4058.02 1443
4058.62 1382
4059.22 1447
4059.83 1516
4060.43 1441
4061.03 1518
4061.63 1438
4062.23 1390
4062.83 1389
4063.43 1287
4064.03 1337
4064.63 1398
4065.24 1365
4065.84 1265
4066.44 1229
4067.04 1322
4067.64 1277
4068.24 1337
4068.85 1310
4069.45 1171
4070.05 1186
4070.65 1338
4071.25 1285
4071.85 1215
4072.46 1225
4073.06 1318
4073.66 1312
4074.26 1287
4074.86 1224
4075.47 1371
4076.07 1297
4076.67 1290
4077.27 1344
4077.88 1300
4078.48 1264
4079.08 1352
4079.68 1443
4080.29 1390
4080.89 1466
4081.49 1458
4082.09 1350
4082.70 1220
4083.30 1216
4083.90 1265
4084.50 1435
4085.11 1361
4085.71 1294
4086.31 1306
4086.92 1388
4087.52 1380
4088.12 1412
4088.72 1391
4089.33 1347
4089.93 1383
4090.53 1269
4091.14 1224
4091.74 1291
4092.34 1167
4092.95 1290
4093.55 1317
4094.16 1349
4094.76 1327
4095.36 1276
4095.97 1320
4096.57 1439
4097.17 1454
4097.78 1500
4098.38 1328
4098.98 1309
4099.59 1337
4100.19 1341
4100.80 1291
4101.40 1288
4102.00 1320
4102.61 1304
4103.21 1256
4103.82 1213
4104.42 1146
4105.03 1328
4105.63 1216
4106.23 1274
4106.84 1307
4107.44 1375
4108.05 1323
4108.65 1309
4109.26 1316
4109.86 1228
4110.47 1151
4111.07 1159
4111.68 1317
4112.28 1324
4112.89 1303
4113.49 1243
4114.10 1302
4114.70 1238
4115.31 1279
4115.91 1216
4116.52 1266
4117.12 1252
4117.73 1214
4118.33 1260
4118.94 1251
4119.54 1313
4120.15 1305
4120.75 1228
4121.36 1283
4121.97 1310
4122.57 1217
4123.18 1274
4123.78 1316
4124.39 1358
4124.99 1304
4125.60 1329
4126.21 1379
4126.81 1207
4127.42 1210
4128.02 1296
4128.63 1304
4129.24 1197
4129.84 1350
4130.45 1330
4131.05 1193
4131.66 1241
4132.27 1279
4132.87 1263
4133.48 1346
4134.09 1347
4134.69 1361
4135.30 1464
4135.91 1424
4136.51 1329
4137.12 1359
4137.73 1453
4138.33 1557
4138.94 1508
4139.55 1454
4140.15 1587
4140.76 1595
4141.37 1580
4141.97 1510
4142.58 1512
4143.19 1596
4143.80 1658
4144.40 1676
4145.01 1713
4145.62 1697
4146.22 1620
4146.83 1443
4147.44 1510
4148.05 1462
4148.65 1299
4149.26 1371
4149.87 1207
4150.48 1225
4151.09 1298
4151.69 1276
4152.30 1137
4152.91 1151
4153.52 1163
4154.12 1180
4154.73 1299
4155.34 1336
4155.95 1231
4156.56 1237
4157.16 1204
4157.77 1246
4158.38 1284
4158.99 1304
4159.60 1278
4160.21 1347
4160.81 1326
4161.42 1310
4162.03 1273
4162.64 1281
4163.25 1314
4163.86 1197
4164.47 1256
4165.08 1386
4165.68 1369
4166.29 1361
4166.90 1376
4167.51 1412
4168.12 1516
4168.73 1470
4169.34 1350
4169.95 1370
4170.56 1400
4171.16 1455
4171.77 1440
4172.38 1399
4172.99 1352
4173.60 1407
4174.21 1326
4174.82 1305
4175.43 1397
4176.04 1486
4176.65 1520
4177.26 1535
4177.87 1460
4178.48 1325
4179.09 1375
4179.70 1443
4180.31 1368
4180.92 1380
4181.53 1460
4182.14 1521
4182.75 1489
4183.36 1272
4183.97 1389
4184.58 1482
4185.19 1356
4185.80 1439
4186.41 1321
4187.02 1358
4187.63 1370
4188.24 1314
4188.85 1305
4189.46 1274
4190.07 1399
4190.68 1250
4191.29 1340
4191.90 1308
4192.51 1315
4193.13 1390
4193.74 1391
4194.35 1493
4194.96 1466
4195.57 1511
4196.18 1481
4196.79 1492
4197.40 1559
4198.01 1474
4198.62 1497
4199.24 1503
4199.85 1588
4200.46 1349
4201.07 1455
4201.68 1529
4202.29 1599
4202.90 1608
4203.52 1373
4204.13 1406
4204.74 1487
4205.35 1275
4205.96 1451
4206.57 1444
4207.19 1287
4207.80 1442
4208.41 1334
4209.02 1479
4209.63 1499
4210.25 1535
4210.86 1461
4211.47 1483
4212.08 1575
4212.69 1451
4213.31 1488
4213.92 1609
4214.53 1459
4215.14 1340
4215.76 1477
4216.37 1506
4216.98 1550
4217.59 1655
4218.21 1494
4218.82 1483
4219.43 1593
4220.04 1717
4220.66 1821
4221.27 1775
4221.88 1892
4222.50 1991
4223.11 2176
4223.72 2358
4224.33 2598
4224.95 2777
4225.56 2727
4226.17 2744
4226.79 2864
4227.40 2850
4228.01 2887
4228.63 2782
4229.24 2580
4229.85 2512
4230.47 2660
4231.08 2573
4231.69 2516
4232.31 2367
4232.92 2421
4233.54 2306
4234.15 2183
4234.76 2310
4235.38 2329
4235.99 2336
4236.61 2358
4237.22 2373
4237.83 2473
4238.45 2448
4239.06 2348
4239.68 2243
4240.29 2382
4240.90 2030
4241.52 2035
4242.13 1959
4242.75 1904
4243.36 1824
4243.98 1878
4244.59 1771
4245.21 1658
4245.82 1626
4246.43 1557
4247.05 1502
4247.66 1501
4248.28 1603
4248.89 1573
4249.51 1644
4250.12 1534
4250.74 1781
4251.35 1750
4251.97 1677
4252.58 1649
4253.20 1611
4253.81 1578
4254.43 1584
4255.04 1465
4255.66 1621
4256.28 1611
4256.89 1724
4257.51 1691
4258.12 1591
4258.74 1612
4259.35 1587
4259.97 1598
4260.58 1582
4261.20 1523
4261.82 1499
4262.43 1603
4263.05 1522
4263.66 1462
4264.28 1591
4264.90 1630
4265.51 1642
4266.13 1660
4266.74 1580
4267.36 1576
4267.98 1627
4268.59 1560
4269.21 1597
4269.82 1639
4270.44 1545
4271.06 1544
4271.67 1487
4272.29 1467
4272.91 1548
4273.52 1483
4274.14 1504
4274.76 1427
4275.37 1421
4275.99 1475
4276.61 1480
4277.22 1580
4277.84 1509
4278.46 1395
4279.08 1544
4279.69 1591
4280.31 1492
4280.93 1511
4281.54 1664
4282.16 1553
4282.78 1437
4283.40 1476
4284.01 1337
4284.63 1372
4285.25 1307
4285.87 1385
4286.48 1247
4287.10 1208
4287.72 1287
4288.34 1257
4288.95 1262
4289.57 1359
4290.19 1425
4290.81 1373
4291.43 1336
4292.04 1350
4292.66 1368
4293.28 1350
4293.90 1324
4294.52 1308
4295.13 1294
4295.75 1331
4296.37 1309
4296.99 1355
4297.61 1312
4298.23 1282
4298.84 1282
4299.46 1273
4300.08 1268
4300.70 1300
4301.32 1388
4301.94 1302
4302.56 1330
4303.17 1236
4303.79 1306
4304.41 1280
4305.03 1407
4305.65 1358
4306.27 1355
4306.89 1360
4307.51 1429
4308.13 1302
4308.75 1309
4309.36 1304
4309.98 1248
4310.60 1295
4311.22 1269
4311.84 1255
4312.46 1329
4313.08 1378
4313.70 1440
4314.32 1357
4314.94 1401
4315.56 1381
4316.18 1351
4316.80 1462
4317.42 1392
4318.04 1454
4318.66 1384
4319.28 1417
4319.90 1411
4320.52 1260
4321.14 1332
4321.76 1334
4322.38 1363
4323.00 1256
4323.62 1314
4324.24 1345
4324.86 1411
4325.48 1485
4326.10 1516
4326.72 1576
4327.34 1578
4327.96 1536
4328.58 1630
4329.20 1576
4329.82 1558
4330.44 1569
4331.07 1521
4331.69 1366
4332.31 1394
4332.93 1483
4333.55 1602
4334.17 1444
4334.79 1447
4335.41 1528
4336.03 1602
4336.65 1433
4337.28 1460
4337.90 1604
4338.52 1608
4339.14 1693
4339.76 1601
4340.38 1735
4341.00 1763
4341.63 1802
4342.25 1763
4342.87 1742
4343.49 1771
4344.11 1688
4344.73 1682
4345.36 1651
4345.98 1690
4346.60 1862
4347.22 1945
4347.84 2171
4348.47 2209
4349.09 2276
4349.71 2566
4350.33 2764
4350.95 2670
4351.58 2653
4352.20 2531
4352.82 2497
4353.44 2301
4354.07 2176
4354.69 1843
4355.31 1680
4355.93 1741
4356.56 1739
4357.18 1734
4357.80 1573
4358.42 1462
4359.05 1508
4359.67 1479
4360.29 1508
4360.92 1640
4361.54 1601
4362.16 1548
4362.78 1567
4363.41 1627
4364.03 1449
4364.65 1480
4365.28 1511
4365.90 1570
4366.52 1547
4367.15 1369
4367.77 1455
4368.39 1413
4369.02 1372
4369.64 1435
4370.26 1391
4370.89 1410
4371.51 1427
4372.14 1443
4372.76 1409
4373.38 1428
4374.01 1322
4374.63 1293
4375.25 1253
4375.88 1349
4376.50 1298
4377.13 1282
4377.75 1224
4378.37 1324
4379.00 1318
4379.62 1394
4380.25 1491
4380.87 1453
4381.50 1377
4382.12 1360
4382.75 1336
4383.37 1361
4383.99 1449
4384.62 1416
4385.24 1271
4385.87 1352
4386.49 1424
4387.12 1347
4387.74 1355
4388.37 1366
4388.99 1341
4389.62 1312
4390.24 1235
4390.87 1280
4391.49 1263
4392.12 1253
4392.74 1331
4393.37 1373
4393.99 1360
4394.62 1382
4395.24 1385
4395.87 1362
4396.49 1461
4397.12 1436
4397.75 1423
4398.37 1263
4399.00 1308
4399.62 1358
4400.25 1461
4400.87 1475
4401.50 1492
4402.13 1477
4402.75 1438
4403.38 1402
4404.00 1305
4404.63 1356
4405.26 1400
4405.88 1328
4406.51 1434
4407.13 1403
4407.76 1511
4408.39 1538
4409.01 1504
4409.64 1483
4410.27 1448
4410.89 1436
4411.52 1468
4412.15 1540
4412.77 1515
4413.40 1432
4414.03 1427
4414.65 1538
4415.28 1531
4415.91 1410
4416.53 1358
4417.16 1355
4417.79 1315
4418.41 1354
4419.04 1347
4419.67 1308
4420.30 1252
4420.92 1373
4421.55 1408
4422.18 1478
4422.80 1418
4423.43 1368
4424.06 1373
4424.69 1352
4425.31 1470
4425.94 1354
4426.57 1421
4427.20 1472
4427.82 1336
4428.45 1302
4429.08 1173
4429.71 1255
4430.34 1226
4430.96 1208
4431.59 1288
4432.22 1236
4432.85 1259
4433.48 1256
4434.10 1205
4434.73 1195
4435.36 1179
4435.99 1208
4436.62 1299
4437.25 1211
4437.87 1164
4438.50 1095
4439.13 1183
4439.76 1307
4440.39 1426
4441.02 1271
4441.64 1278
4442.27 1247
4442.90 1230
4443.53 1285
4444.16 1272
4444.79 1296
4445.42 1149
4446.05 1211
4446.68 1224
4447.30 1225
4447.93 1196
4448.56 1214
4449.19 1260
4449.82 1240
4450.45 1242
4451.08 1270
4451.71 1277
4452.34 1236
4452.97 1346
4453.60 1295
4454.23 1252
4454.86 1290
4455.49 1261
4456.12 1315
4456.75 1263
4457.38 1334
4458.01 1372
4458.64 1378
4459.27 1198
4459.90 1262
4460.53 1295
4461.16 1349
4461.79 1386
4462.42 1277
4463.05 1290
4463.68 1268
4464.31 1236
4464.94 1233
4465.57 1166
4466.20 1137
4466.83 1148
4467.46 1223
4468.09 1241
4468.72 1228
4469.35 1148
4469.98 1187
4470.61 1167
4471.24 1232
4471.87 1074
4472.50 1026
4473.13 1153
4473.77 1173
4474.40 1176
4475.03 1127
4475.66 1177
4476.29 1226
4476.92 1279
4477.55 1245
4478.18 1137
4478.82 1065
4479.45 1176
4480.08 1165
4480.71 1145
4481.34 1230
4481.97 1246
4482.60 1224
4483.24 1188
4483.87 1225
4484.50 1286
4485.13 1295
4485.76 1160
4486.39 1275
4487.03 1305
4487.66 1271
4488.29 1275
4488.92 1272
4489.55 1294
4490.19 1271
4490.82 1260
4491.45 1223
4492.08 1281
4492.71 1326
4493.35 1460
4493.98 1425
4494.61 1468
4495.24 1329
4495.88 1334
4496.51 1500
4497.14 1483
4497.77 1368
4498.41 1320
4499.04 1407
4499.67 1326
4500.31 1337
4500.94 1238
4501.57 1426
4502.20 1499
4502.84 1363
4503.47 1353
4504.10 1557
4504.74 1441
4505.37 1498
4506.00 1460
4506.64 1464
4507.27 1473
4507.90 1503
4508.54 1457
4509.17 1507
4509.80 1500
4510.44 1344
4511.07 1470
4511.70 1393
4512.34 1358
4512.97 1496
4513.60 1378
4514.24 1314
4514.87 1464
4515.51 1429
4516.14 1320
4516.77 1388
4517.41 1353
4518.04 1397
4518.68 1290
4519.31 1289
4519.94 1348
4520.58 1321
4521.21 1320
4521.85 1357
4522.48 1452
4523.12 1419
4523.75 1335
4524.39 1373
4525.02 1455
4525.65 1389
4526.29 1452
4526.92 1565
4527.56 1539
4528.19 1455
4528.83 1539
4529.46 1700
4530.10 1872
4530.73 2030
4531.37 2347
4532.00 2689
4532.64 2904
4533.27 3352
4533.91 3507
4534.54 3910
4535.18 4253
4535.81 4376
4536.45 4336
4537.09 4014
4537.72 3692
4538.36 3466
4538.99 3107
4539.63 2722
4540.26 2340
4540.90 2070
4541.53 1919
4542.17 1812
4542.81 1560
4543.44 1562
4544.08 1570
4544.71 1575
4545.35 1489
4545.99 1413
4546.62 1488
4547.26 1462
4547.89 1483
4548.53 1542
4549.17 1670
4549.80 1724
4550.44 1781
4551.08 1748
4551.71 1766
4552.35 1826
4552.98 1893
4553.62 1808
4554.26 1816
4554.89 1770
4555.53 1665
4556.17 1693
4556.80 1685
4557.44 1638
4558.08 1467
4558.72 1477
4559.35 1521
4559.99 1458
4560.63 1401
4561.26 1516
4561.90 1441
4562.54 1419
4563.17 1415
4563.81 1602
4564.45 1544
4565.09 1512
4565.72 1592
4566.36 1565
4567.00 1509
4567.64 1629
4568.27 1616
4568.91 1545
4569.55 1587
4570.19 1545
4570.82 1642
4571.46 1746
4572.10 1843
4572.74 1779
4573.38 1714
4574.01 1789
4574.65 1711
4575.29 1594
4575.93 1659
4576.57 1661
4577.20 1647
4577.84 1453
4578.48 1499
4579.12 1590
4579.76 1488
4580.40 1601
4581.04 1478
4581.67 1446
4582.31 1381
4582.95 1338
4583.59 1456
4584.23 1473
4584.87 1477
4585.51 1416
4586.14 1355
4586.78 1427
4587.42 1498
4588.06 1446
4588.70 1409
4589.34 1437
4589.98 1622
4590.62 1477
4591.26 1549
4591.90 1513
4592.54 1511
4593.17 1456
4593.81 1519
4594.45 1691
4595.09 1683
4595.73 1715
4596.37 1611
4597.01 1609
4597.65 1606
4598.29 1535
4598.93 1432
4599.57 1527
4600.21 1375
4600.85 1259
4601.49 1351
4602.13 1370
4602.77 1300
4603.41 1382
4604.05 1299
4604.69 1340
4605.33 1358
4605.97 1325
4606.61 1322
4607.25 1348
4607.89 1365
4608.53 1459
4609.17 1506
4609.81 1536
4610.45 1485
4611.09 1505
4611.73 1490
4612.38 1481
4613.02 1460
4613.66 1535
4614.30 1520
4614.94 1478
4615.58 1538
4616.22 1332
4616.86 1391
4617.50 1384
4618.14 1357
4618.78 1323
4619.43 1284
4620.07 1250
4620.71 1287
4621.35 1278
4621.99 1352
4622.63 1302
4623.27 1314
4623.91 1315
4624.56 1285
4625.20 1395
4625.84 1325
4626.48 1338
4627.12 1403
4627.76 1224
4628.41 1131
4629.05 1235
4629.69 1469
4630.33 1254
4630.97 1298
4631.62 1324
4632.26 1213
4632.90 1246
4633.54 1405
4634.18 1187
4634.83 1311
4635.47 1276
4636.11 1223
4636.75 1337
4637.40 1468
4638.04 1278
4638.68 1258
4639.32 1394
4639.97 1529
4640.61 1496
4641.25 1533
4641.89 1540
4642.54 1456
4643.18 1403
4643.82 1530
4644.46 1583
4645.11 1509
4645.75 1370
4646.39 1333
4647.04 1303
4647.68 1317
4648.32 1293
4648.97 1272
4649.61 1267
4650.25 1338
4650.90 1364
4651.54 1426
4652.18 1367
4652.83 1370
4653.47 1559
4654.11 1441
4654.76 1416
4655.40 1411
4656.04 1560
4656.69 1560
4657.33 1603
4657.98 1476
4658.62 1518
4659.26 1520
4659.91 1381
4660.55 1401
4661.20 1423
4661.84 1339
4662.48 1274
4663.13 1452
4663.77 1333
4664.42 1211
4665.06 1233
4665.71 1338
4666.35 1304
4666.99 1245
4667.64 1206
4668.28 1161
4668.93 1253
4669.57 1210
4670.22 1293
4670.86 1333
4671.51 1190
4672.15 1250
4672.80 1281
4673.44 1255
4674.09 1271
4674.73 1224
4675.38 1354
4676.02 1299
4676.67 1326
4677.31 1250
4677.96 1395
4678.60 1426
4679.25 1330
4679.89 1236
4680.54 1326
4681.18 1361
4681.83 1317
4682.47 1280
4683.12 1354
4683.77 1218
4684.41 1310
4685.06 1297
4685.70 1323
4686.35 1232
4686.99 1344
4687.64 1225
4688.29 1337
4688.93 1258
4689.58 1208
4690.22 1272
4690.87 1263
4691.52 1251
4692.16 1233
4692.81 1278
4693.45 1252
4694.10 1345
4694.75 1313
4695.39 1282
4696.04 1170
4696.69 1198
4697.33 1210
4697.98 1201
4698.63 1274
4699.27 1262
4699.92 1351
4700.57 1248
4701.21 1431
4701.86 1409
4702.51 1377
4703.15 1489
4703.80 1325
4704.45 1321
4705.10 1457
4705.74 1500
4706.39 1455
4707.04 1309
4707.68 1365
4708.33 1390
4708.98 1316
4709.63 1282
4710.27 1341
4710.92 1382
4711.57 1232
4712.22 1258
4712.86 1209
4713.51 1225
4714.16 1324
4714.81 1263
4715.45 1286
4716.10 1229
4716.75 1243
4717.40 1295
4718.05 1254
4718.69 1360
4719.34 1298
4719.99 1228
4720.64 1353
4721.29 1353
4721.94 1404
4722.58 1418
4723.23 1378
4723.88 1439
4724.53 1542
4725.18 1450
4725.83 1602
4726.47 1520
4727.12 1521
4727.77 1588
4728.42 1568
4729.07 1565
4729.72 1473
4730.37 1511
4731.02 1513
4731.66 1382
4732.31 1275
4732.96 1290
4733.61 1262
4734.26 1335
4734.91 1249
4735.56 1217
4736.21 1275
4736.86 1254
4737.51 1309
4738.16 1218
4738.81 1245
4739.45 1322
4740.10 1281
4740.75 1244
4741.40 1319
4742.05 1299
4742.70 1354
4743.35 1329
4744.00 1334
4744.65 1351
4745.30 1201
4745.95 1309
4746.60 1247
4747.25 1313
4747.90 1318
4748.55 1370
4749.20 1351
4749.85 1313
4750.50 1351
4751.15 1219
4751.80 1318
4752.45 1398
4753.10 1422
4753.75 1440
4754.40 1516
4755.05 1401
4755.71 1539
4756.36 1474
4757.01 1496
4757.66 1540
4758.31 1437
4758.96 1359
4759.61 1399
4760.26 1363
4760.91 1374
4761.56 1419
4762.21 1396
4762.86 1340
4763.52 1291
4764.17 1267
4764.82 1303
4765.47 1414
4766.12 1470
4766.77 1469
4767.42 1493
4768.07 1578
4768.73 1511
4769.38 1522
4770.03 1708
4770.68 1469
4771.33 1486
4771.98 1433
4772.64 1315
4773.29 1285
4773.94 1308
4774.59 1230
4775.24 1226
4775.89 1316
4776.55 1281
4777.20 1269
4777.85 1233
4778.50 1234
4779.15 1182
4779.81 1184
4780.46 1229
4781.11 1153
4781.76 1204
4782.42 1223
4783.07 1282
4783.72 1256
4784.37 1167
4785.03 1293
4785.68 1260
4786.33 1210
4786.98 1203
4787.64 1200
4788.29 1260
4788.94 1249
4789.60 1193
4790.25 1147
4790.90 1332
4791.55 1302
4792.21 1212
4792.86 1252
4793.51 1246
4794.17 1217
4794.82 1229
4795.47 1351
4796.13 1191
4796.78 1166
4797.43 1312
4798.09 1272
4798.74 1236
4799.39 1290
4800.05 1103
4800.70 1144
4801.36 1185
4802.01 1302
4802.66 1219
4803.32 1231
4803.97 1237
4804.62 1242
4805.28 1345
4805.93 1239
4806.59 1205
4807.24 1269
4807.89 1206
4808.55 1243
4809.20 1201
4809.86 1153
4810.51 1288
4811.17 1202
4811.82 1260
4812.47 1188
4813.13 1192
4813.78 1184
4814.44 1276
4815.09 1180
4815.75 1170
4816.40 1164
4817.06 1203
4817.71 1277
4818.37 1352
4819.02 1216
4819.68 1213
4820.33 1223
4820.99 1232
4821.64 1293
4822.30 1393
4822.95 1397
4823.61 1376
4824.26 1394
4824.92 1397
4825.57 1410
4826.23 1382
4826.88 1361
4827.54 1472
4828.19 1408
4828.85 1403
4829.51 1522
4830.16 1397
4830.82 1465
4831.47 1361
4832.13 1364
4832.78 1506
4833.44 1451
4834.10 1255
4834.75 1312
4835.41 1407
4836.06 1428
4836.72 1376
4837.38 1479
4838.03 1527
4838.69 1553
4839.34 1661
4840.00 1733
4840.66 1806
4841.31 1892
4841.97 1817
4842.63 1954
4843.28 1870
4843.94 1768
4844.60 1622
4845.25 1630
4845.91 1679
4846.57 1502
4847.22 1590
4847.88 1447
4848.54 1364
4849.19 1525
4849.85 1493
4850.51 1510
4851.17 1463
4851.82 1450
4852.48 1485
4853.14 1518
4853.79 1568
4854.45 1562
4855.11 1643
4855.77 1528
4856.42 1503
4857.08 1543
4857.74 1468
4858.40 1566
4859.05 1465
4859.71 1585
4860.37 1526
4861.03 1662
4861.68 1725
4862.34 1619
4863.00 1692
4863.66 1714
4864.32 1585
4864.97 1565
4865.63 1529
4866.29 1540
4866.95 1511
4867.61 1499
4868.26 1549
4868.92 1626
4869.58 1602
4870.24 1562
4870.90 1601
4871.56 1434
4872.21 1491
4872.87 1481
4873.53 1446
4874.19 1490
4874.85 1496
4875.51 1534
4876.17 1602
4876.83 1475
4877.48 1496
4878.14 1489
4878.80 1448
4879.46 1423
4880.12 1468
4880.78 1668
4881.44 1574
4882.10 1623
4882.76 1409
4883.42 1528
4884.08 1421
4884.73 1386
4885.39 1409
4886.05 1505
4886.71 1408
4887.37 1437
4888.03 1469
4888.69 1414
4889.35 1404
4890.01 1405
4890.67 1380
4891.33 1432
4891.99 1348
4892.65 1314
4893.31 1238
4893.97 1326
4894.63 1406
4895.29 1440
4895.95 1388
4896.61 1430
4897.27 1248
4897.93 1375
4898.59 1413
4899.25 1362
4899.91 1339
4900.57 1292
4901.23 1317
4901.89 1353
4902.55 1409
4903.21 1265
4903.88 1281
4904.54 1380
4905.20 1344
4905.86 1412
4906.52 1217
4907.18 1264
4907.84 1256
4908.50 1353
4909.16 1272
4909.82 1264
4910.48 1226
4911.15 1246
4911.81 1126
4912.47 1011
4913.13 1185
4913.79 1182
4914.45 1203
4915.11 1154
4915.77 1177
4916.44 1149
4917.10 1190
4917.76 1319
4918.42 1308
4919.08 1123
4919.74 1242
4920.41 1101
4921.07 1197
4921.73 1193
4922.39 1143
4923.05 1175
4923.72 1244
4924.38 1240
4925.04 1123
4925.70 1147
4926.36 1158
4927.03 1091
4927.69 1035
4928.35 1090
4929.01 1201
4929.67 1156
4930.34 1238
4931.00 1189
4931.66 1171
4932.32 1117
4932.99 1143
4933.65 1172
4934.31 1096
4934.98 1096
4935.64 1126
4936.30 1239
4936.96 1218
4937.63 1206
4938.29 1342
4938.95 1129
4939.62 1162
4940.28 1187
4940.94 1147
4941.61 1184
4942.27 1219
4942.93 1149
4943.60 1193
4944.26 1128
4944.92 1105
4945.59 1149
4946.25 1179
4946.91 1150
4947.58 1110
4948.24 1205
4948.90 1235
4949.57 1180
4950.23 1147
4950.89 1098
4951.56 1095
4952.22 1045
4952.89 1142
4953.55 1249
4954.21 1188
4954.88 1180
4955.54 1105
4956.21 1046
4956.87 1143
4957.53 1155
4958.20 1064
4958.86 1002
4959.53 1075
4960.19 1106
4960.86 1152
4961.52 1173
4962.19 1073
4962.85 1020
4963.52 1066
4964.18 1159
4964.84 1094
4965.51 1192
4966.17 1219
4966.84 1162
4967.50 1192
4968.17 1149
4968.83 1146
4969.50 1252
4970.16 1155
4970.83 1208
4971.49 1136
4972.16 1118
4972.82 1095
4973.49 1093
4974.16 1158
4974.82 1137
4975.49 1113
4976.15 1061
4976.82 1146
4977.48 1119
4978.15 1200
4978.81 1080
4979.48 1182
4980.15 1158
4980.81 1211
4981.48 1137
4982.14 1087
4982.81 1173
4983.48 1193
4984.14 1248
4984.81 1293
4985.47 1226
4986.14 1255
4986.81 1225
4987.47 1188
4988.14 1257
4988.80 1303
4989.47 1288
4990.14 1210
4990.80 1228
4991.47 1148
4992.14 1218
4992.80 1139
4993.47 1126
4994.14 1115
4994.80 1261
4995.47 1264
4996.14 1204
4996.80 1143
4997.47 1132
4998.14 1214
4998.81 1218
4999.47 1224
5000.14 1115
5000.81 1082
5001.47 1097
5002.14 1083
5002.81 1147
5003.48 1218
5004.14 1141
5004.81 1068
5005.48 1033
5006.15 1160
5006.81 1127
5007.48 1174
5008.15 1221
5008.82 1237
5009.48 1219
5010.15 1172
5010.82 1218
5011.49 1260
5012.16 1276
5012.82 1234
5013.49 1276
5014.16 1218
5014.83 1133
5015.50 1133
5016.16 1157
5016.83 1220
5017.50 1219
5018.17 1274
5018.84 1165
5019.50 1169
5020.17 1266
5020.84 1164
5021.51 1328
5022.18 1489
5022.85 1418
5023.52 1401
5024.19 1542
5024.85 1646
5025.52 1830
5026.19 1953
5026.86 1970
5027.53 1905
5028.20 1855
5028.87 1872
5029.54 1867
5030.21 1709
5030.87 1479
5031.54 1385
5032.21 1434
5032.88 1384
5033.55 1341
5034.22 1220
5034.89 1195
5035.56 1263
5036.23 1195
5036.90 1088
5037.57 1118
5038.24 1211
5038.91 1249
5039.58 1169
5040.25 1200
5040.92 1294
5041.59 1260
5042.26 1187
5042.93 1230
5043.60 1184
5044.27 1140
5044.94 1268
5045.61 1127
5046.28 1087
5046.95 1174
5047.62 1154
5048.29 1178
5048.96 1125
5049.63 1268
5050.30 1192
5050.97 1179
5051.64 1162
5052.31 1151
5052.98 1189
5053.65 1183
5054.32 1125
5054.99 1185
5055.66 1072
5056.34 1168
5057.01 1018
5057.68 1103
5058.35 1189
5059.02 1068
5059.69 1207
5060.36 1280
5061.03 1268
5061.70 1187
5062.38 1194
5063.05 1227
5063.72 1156
5064.39 1164
5065.06 1255
5065.73 1164
5066.40 1115
5067.08 1195
5067.75 1219
5068.42 1173
5069.09 1156
5069.76 1230
5070.43 1165
5071.11 1187
5071.78 1085
5072.45 1112
5073.12 1118
5073.79 1140
5074.47 1173
5075.14 1163
5075.81 1153
5076.48 1139
5077.15 1131
5077.83 1090
5078.50 1110
5079.17 1079
5079.84 1111
5080.52 1240
5081.19 1222
5081.86 1241
5082.53 1193
5083.21 1215
5083.88 1213
5084.55 1256
5085.22 1300
5085.90 1217
5086.57 1207
5087.24 1231
5087.92 1166
5088.59 1145
5089.26 1117
5089.93 1115
5090.61 1172
5091.28 1167
5091.95 1075
5092.63 1253
5093.30 1257
5093.97 1265
5094.65 1210
5095.32 1226
5095.99 1279
5096.67 1250
5097.34 1283
5098.02 1272
5098.69 1234
5099.36 1283
5100.04 1204
5100.71 1224
5101.38 1202
5102.06 1172
5102.73 1240
5103.41 1295
5104.08 1103
5104.75 1182
5105.43 1186
5106.10 1162
5106.78 1187
5107.45 1265
5108.12 1180
5108.80 1087
5109.47 1094
5110.15 1152
5110.82 1196
5111.50 1163
5112.17 1158
5112.85 1114
5113.52 1141
5114.20 1267
5114.87 1124
5115.54 1147
5116.22 1158
5116.89 1214
5117.57 1150
5118.24 1132
5118.92 1100
5119.59 1174
5120.27 1183
5120.94 1234
5121.62 1245
5122.30 1239
5122.97 1276
5123.65 1236
5124.32 1285
5125.00 1288
5125.67 1205
5126.35 1161
5127.02 1150
5127.70 1177
5128.37 1224
5129.05 1304
5129.73 1272
5130.40 1161
5131.08 1142
5131.75 1155
5132.43 1160
5133.10 1102
5133.78 1122
5134.46 1114
5135.13 1130
5135.81 1218
5136.49 1140
5137.16 1108
5137.84 1153
5138.51 1198
5139.19 1121
5139.87 1144
5140.54 1222
5141.22 1073
5141.90 1141
5142.57 1216
5143.25 1161
5143.93 1170
5144.60 1103
5145.28 1108
5145.96 1166
5146.63 1205
5147.31 1129
5147.99 1172
5148.66 1131
5149.34 1163
5150.02 1043
5150.69 932
5151.37 1091
5152.05 1090
5152.73 993
5153.40 1069
5154.08 1149
5154.76 1138
5155.44 1073
5156.11 1045
5156.79 1117
5157.47 1048
5158.15 1032
5158.82 1107
5159.50 1065
5160.18 1011
5160.86 1123
5161.53 1038
5162.21 1053
5162.89 1088
5163.57 1017
5164.25 1082
5164.92 1027
5165.60 983
5166.28 1065
5166.96 1149
5167.64 1082
5168.31 1068
5168.99 1139
5169.67 1183
5170.35 1198
5171.03 1145
5171.71 970
5172.39 1004
5173.06 1113
5173.74 1099
5174.42 1125
5175.10 1140
5175.78 1058
5176.46 1048
5177.14 991
5177.82 1143
5178.49 1117
5179.17 980
5179.85 995
5180.53 1022
5181.21 975
5181.89 1009
5182.57 1040
5183.25 1021
5183.93 1059
5184.61 1021
5185.29 1059
5185.97 1087
5186.64 1091
5187.32 1052
5188.00 1048
5188.68 1094
5189.36 1108
5190.04 1134
5190.72 1049
5191.40 1024
5192.08 1003
5192.76 1084
5193.44 1063
5194.12 1071
5194.80 1103
5195.48 1035
5196.16 1005
5196.84 1027
5197.52 1076
5198.20 1037
5198.88 1126
5199.56 1085
5200.24 996
5200.92 1025
5201.60 992
5202.28 1001
5202.96 1072
5203.65 1056
5204.33 1073
5205.01 1049
5205.69 1074
5206.37 1050
5207.05 1059
5207.73 1055
5208.41 1181
5209.09 1045
5209.77 1103
5210.45 1119
5211.13 1159
5211.82 1129
5212.50 1078
5213.18 1085
5213.86 1127
5214.54 1178
5215.22 1141
5215.90 1155
5216.58 1101
5217.27 1120
5217.95 1108
5218.63 1060
5219.31 1175
5219.99 1104
5220.67 1078
5221.36 1162
5222.04 1215
5222.72 1286
5223.40 1229
5224.08 1062
5224.77 1092
5225.45 1068
5226.13 1109
5226.81 1177
5227.49 1186
5228.18 1153
5228.86 1149
5229.54 1169
5230.22 1082
5230.91 1069
5231.59 1015
5232.27 1070
5232.95 1125
5233.63 1161
5234.32 1118
5235.00 1095
5235.68 1124
5236.37 1153
5237.05 1177
5237.73 1042
5238.41 1086
5239.10 1056
5239.78 1069
5240.46 990
5241.15 1070
5241.83 1148
5242.51 1067
5243.20 1034
5243.88 1106
5244.56 1111
5245.24 1087
5245.93 1072
5246.61 1020
5247.29 1045
5247.98 1102
5248.66 1087
5249.35 1201
5250.03 1097
5250.71 1106
5251.40 1118
5252.08 1095
5252.76 1111
5253.45 1103
5254.13 1223
5254.82 1191
5255.50 1208
5256.18 1218
5256.87 1136
5257.55 1182
5258.24 1059
5258.92 1060
5259.60 1171
5260.29 1017
5260.97 1023
5261.66 1104
5262.34 1070
5263.03 1025
5263.71 1125
5264.40 1127
5265.08 1146
5265.76 1072
5266.45 1026
5267.13 1181
5267.82 1170
5268.50 1068
5269.19 1117
5269.87 1178
5270.56 1122
5271.24 1095
5271.93 1098
5272.61 1113
5273.30 1183
5273.98 1103
5274.67 1090
5275.35 994
5276.04 1002
5276.72 1149
5277.41 1131
5278.10 1187
5278.78 1121
5279.47 1134
5280.15 1192
5280.84 1184
5281.52 1112
5282.21 1144
5282.89 1159
5283.58 1180
5284.27 1168
5284.95 1174
5285.64 1159
5286.32 1324
5287.01 1330
5287.70 1274
5288.38 1147
5289.07 1100
5289.75 1070
5290.44 1108
5291.13 1098
5291.81 1146
5292.50 1122
5293.19 1171
5293.87 1216
5294.56 1168
5295.25 1053
5295.93 1098
5296.62 1107
5297.31 1079
5297.99 1085
5298.68 993
5299.37 1188
5300.05 1077
5300.74 1160
5301.43 1228
5302.11 1234
5302.80 1273
5303.49 1301
5304.18 1305
5304.86 1276
5305.55 1209
5306.24 1200
5306.92 1279
5307.61 1240
5308.30 1258
5308.99 1196
5309.67 1184
5310.36 1140
5311.05 1133
5311.74 1215
5312.42 1187
5313.11 1247
5313.80 1206
5314.49 1283
5315.18 1293
5315.86 1150
5316.55 1192
5317.24 1327
5317.93 1250
5318.62 1202
5319.30 1251
5319.99 1235
5320.68 1236
5321.37 1221
5322.06 1196
5322.74 1255
5323.43 1277
5324.12 1347
5324.81 1402
5325.50 1342
5326.19 1294
5326.88 1320
5327.56 1339
5328.25 1312
5328.94 1334
5329.63 1320
5330.32 1283
5331.01 1240
5331.70 1247
5332.39 1240
5333.07 1355
5333.76 1304
5334.45 1375
5335.14 1368
5335.83 1468
5336.52 1376
5337.21 1356
5337.90 1393
5338.59 1311
5339.28 1429
5339.97 1432
5340.66 1463
5341.35 1419
5342.04 1348
5342.73 1525
5343.42 1488
5344.10 1389
5344.79 1535
5345.48 1427
5346.17 1490
5346.86 1526
5347.55 1523
5348.24 1492
5348.93 1529
5349.62 1562
5350.31 1640
5351.00 1825
5351.69 1850
5352.39 2215
5353.08 2342
5353.77 2496
5354.46 2641
5355.15 2655
5355.84 2831
5356.53 2732
5357.22 2665
5357.91 2356
5358.60 2285
5359.29 2118
5359.98 1903
5360.67 1669
5361.36 1534
5362.05 1450
5362.74 1331
5363.44 1348
5364.13 1350
5364.82 1343
5365.51 1208
5366.20 1186
5366.89 1253
5367.58 1285
5368.27 1278
5368.96 1334
5369.66 1408
5370.35 1305
5371.04 1225
5371.73 1255
5372.42 1256
5373.11 1148
5373.81 1210
5374.50 1207
5375.19 1203
5375.88 1250
5376.57 1174
5377.26 1191
5377.96 1120
5378.65 1109
5379.34 1158
5380.03 1209
5380.72 1199
5381.42 1215
5382.11 1133
5382.80 1173
5383.49 1230
5384.18 1266
5384.88 1208
5385.57 1153
5386.26 1257
5386.95 1175
5387.65 1153
5388.34 1106
5389.03 1157
5389.72 1236
5390.42 1195
5391.11 1288
5391.80 1343
5392.50 1304
5393.19 1370
5393.88 1366
5394.57 1349
5395.27 1338
5395.96 1305
5396.65 1342
5397.35 1358
5398.04 1242
5398.73 1168
5399.43 1224
5400.12 1350
5400.81 1233
5401.51 1195
5402.20 1214
5402.89 1239
5403.59 1338
5404.28 1334
5404.97 1320
5405.67 1250
5406.36 1202
5407.06 1203
5407.75 1266
5408.44 1195
5409.14 1261
5409.83 1321
5410.53 1273
5411.22 1279
5411.91 1304
5412.61 1226
5413.30 1213
5414.00 1235
5414.69 1231
5415.38 1248
5416.08 1151
5416.77 1233
5417.47 1212
5418.16 1232
5418.86 1172
5419.55 1165
5420.25 1198
5420.94 1276
5421.64 1176
5422.33 1123
5423.03 1187
5423.72 1200
5424.41 1152
5425.11 1122
5425.80 1158
5426.50 1126
5427.19 1139
5427.89 1257
5428.59 1247
5429.28 1258
5429.98 1183
5430.67 1243
5431.37 1201
5432.06 1177
5432.76 1153
5433.45 1191
5434.15 1192
5434.84 1179
5435.54 1151
5436.23 1154
5436.93 1239
5437.63 1189
5438.32 1205
5439.02 1254
5439.71 1275
5440.41 1256
5441.11 1219
5441.80 1291
5442.50 1327
5443.19 1381
5443.89 1319
5444.59 1251
5445.28 1193
5445.98 1282
5446.68 1311
5447.37 1320
5448.07 1309
5448.76 1319
5449.46 1381
5450.16 1359
5450.85 1391
5451.55 1440
5452.25 1541
5452.94 1572
5453.64 1527
5454.34 1443
5455.03 1452
5455.73 1491
5456.43 1435
5457.13 1279
5457.82 1312
5458.52 1372
5459.22 1265
5459.91 1255
5460.61 1303
5461.31 1246
5462.01 1331
5462.70 1389
5463.40 1257
5464.10 1275
5464.80 1352
5465.49 1389
5466.19 1419
5466.89 1418
5467.59 1366
5468.28 1454
5468.98 1536
5469.68 1571
5470.38 1374
5471.07 1361
5471.77 1386
5472.47 1441
5473.17 1260
5473.87 1287
5474.56 1416
5475.26 1385
5475.96 1348
5476.66 1386
5477.36 1202
5478.06 1364
5478.75 1373
5479.45 1338
5480.15 1405
5480.85 1460
5481.55 1552
5482.25 1517
5482.95 1509
5483.64 1577
5484.34 1641
5485.04 1628
5485.74 1696
5486.44 1682
5487.14 1811
5487.84 1696
5488.54 1531
5489.23 1589
5489.93 1503
5490.63 1481
5491.33 1520
5492.03 1428
5492.73 1403
5493.43 1352
5494.13 1453
5494.83 1545
5495.53 1472
5496.23 1397
5496.93 1427
5497.63 1386
5498.33 1365
5499.03 1437
5499.73 1620
5500.43 1596
5501.13 1706
5501.83 1587
5502.53 1777
5503.23 1865
5503.93 1835
5504.63 1989
5505.33 2071
5506.03 2043
5506.73 2086
5507.43 2122
5508.13 2059
5508.83 1907
5509.53 1748
5510.23 1639
5510.93 1488
5511.63 1514
5512.33 1535
5513.03 1510
5513.73 1423
5514.43 1464
5515.13 1348
5515.83 1424
5516.53 1357
5517.23 1435
5517.93 1380
5518.64 1371
5519.34 1327
5520.04 1359
5520.74 1352
5521.44 1319
5522.14 1387
5522.84 1415
5523.54 1343
5524.24 1341
5524.95 1404
5525.65 1307
5526.35 1234
5527.05 1278
5527.75 1325
5528.45 1271
5529.15 1199
5529.86 1227
5530.56 1208
5531.26 1210
5531.96 1193
5532.66 1243
5533.36 1125
5534.07 1104
5534.77 1121
5535.47 1258
5536.17 1267
5536.87 1184
5537.58 1241
5538.28 1163
5538.98 1176
5539.68 1183
5540.39 1158
5541.09 1257
5541.79 1233
5542.49 1306
5543.20 1203
5543.90 1216
5544.60 1227
5545.30 1198
5546.01 1120
5546.71 1203
5547.41 1132
5548.11 1170
5548.82 1140
5549.52 1135
5550.22 1211
5550.93 1254
5551.63 1232
5552.33 1218
5553.03 1205
5553.74 1162
5554.44 1263
5555.14 1183
5555.85 1108
5556.55 1140
5557.25 1090
5557.96 1105
5558.66 1111
5559.36 1150
5560.07 1191
5560.77 1053
5561.48 1014
5562.18 1080
5562.88 1113
5563.59 1080
5564.29 1052
5564.99 1086
5565.70 1088
5566.40 1114
5567.11 1170
5567.81 1144
5568.51 1110
5569.22 1081
5569.92 1095
5570.63 1074
5571.33 1152
5572.04 1103
5572.74 1132
5573.44 1111
5574.15 1133
5574.85 1144
5575.56 1193
5576.26 1101
5576.97 1182
5577.67 1145
5578.38 1071
5579.08 1182
5579.79 1027
5580.49 1159
5581.20 1234
5581.90 1130
5582.61 1094
5583.31 1052
5584.02 1096
5584.72 1142
5585.43 1130
5586.13 1082
5586.84 1109
5587.54 1237
5588.25 1092
5588.95 1016
5589.66 1141
5590.36 1103
5591.07 1057
5591.77 1073
5592.48 1050
5593.19 1057
5593.89 1086
5594.60 1041
5595.30 1110
5596.01 1203
5596.71 1169
5597.42 1145
5598.13 1082
5598.83 1107
5599.54 1047
5600.24 1042
5600.95 993
5601.66 1103
5602.36 1124
5603.07 1129
5603.78 1104
5604.48 1084
5605.19 1070
5605.89 955
5606.60 979
5607.31 991
5608.01 1008
5608.72 1060
5609.43 1119
5610.13 977
5610.84 1045
5611.55 1114
5612.25 1025
5612.96 1021
5613.67 1189
5614.38 1020
5615.08 1033
5615.79 1014
5616.50 1027
5617.20 953
5617.91 1028
5618.62 1094
5619.33 1039
5620.03 1065
5620.74 1062
5621.45 966
5622.15 1001
5622.86 1091
5623.57 1030
5624.28 1086
5624.99 1045
5625.69 1072
5626.40 1084
5627.11 1015
5627.82 1101
5628.52 1047
5629.23 996
5629.94 1066
5630.65 1122
5631.36 1004
5632.06 949
5632.77 1105
5633.48 1095
5634.19 1171
5634.90 1079
5635.61 1088
5636.31 1085
5637.02 1116
5637.73 1130
5638.44 1109
5639.15 1075
5639.86 1076
5640.56 1013
5641.27 990
5641.98 1020
5642.69 1122
5643.40 1072
5644.11 998
5644.82 1021
5645.53 1131
5646.24 1069
5646.94 1168
5647.65 1129
5648.36 1142
5649.07 1206
5649.78 1099
5650.49 1071
5651.20 1012
5651.91 1007
5652.62 1024
5653.33 1049
5654.04 1116
5654.75 1067
5655.46 1032
5656.17 1115
5656.88 1052
5657.59 1121
5658.30 1066
5659.01 1060
5659.71 1172
5660.42 1165
5661.13 1062
5661.84 1048
5662.55 1148
5663.26 1203
5663.97 1146
5664.69 1103
5665.40 1168
5666.11 1076
5666.82 1082
5667.53 969
5668.24 1088
5668.95 1121
5669.66 1148
5670.37 1127
5671.08 1104
5671.79 1133
5672.50 1115
5673.21 1158
5673.92 1188
5674.63 1181
5675.34 1257
5676.05 1255
5676.76 1277
5677.48 1198
5678.19 1112
5678.90 1137
5679.61 1123
5680.32 1224
5681.03 1097
5681.74 1035
5682.45 1131
5683.16 1038
5683.88 1077
5684.59 1137
5685.30 1103
5686.01 1105
5686.72 1188
5687.43 1147
5688.15 1165
5688.86 1094
5689.57 1129
5690.28 1101
5690.99 1117
5691.70 1114
5692.42 1123
5693.13 1113
5693.84 1191
5694.55 1135
5695.26 1107
5695.98 1104
5696.69 1024
5697.40 1062
5698.11 1104
5698.82 1097
5699.54 1144
5700.25 1111
5700.96 1091
5701.67 1051
5702.39 1030
5703.10 1007
5703.81 1004
5704.52 1022
5705.24 937
5705.95 984
5706.66 1009
5707.38 998
5708.09 1000
5708.80 1038
5709.51 1063
5710.23 1123
5710.94 1063
5711.65 1048
5712.37 1029
5713.08 1084
5713.79 1094
5714.51 1074
5715.22 1120
5715.93 1150
5716.65 1161
5717.36 1089
5718.07 1040
5718.79 973
5719.50 1039
5720.21 1075
5720.93 1043
5721.64 1042
5722.36 1015
5723.07 1052
5723.78 1074
5724.50 1096
5725.21 1051
5725.92 1089
5726.64 1160
5727.35 1105
5728.07 1020
5728.78 1147
5729.50 1269
5730.21 1204
5730.92 1098
5731.64 1284
5732.35 1249
5733.07 1248
5733.78 1256
5734.50 1270
5735.21 1280
5735.93 1211
5736.64 1226
5737.35 1220
5738.07 1235
5738.78 1105
5739.50 1162
5740.21 1230
5740.93 1216
5741.64 1216
5742.36 1225
5743.07 1134
5743.79 1139
5744.50 1212
5745.22 1126
5745.93 1007
5746.65 1013
5747.37 1123
5748.08 1057
5748.80 1107
5749.51 1049
5750.23 1129
5750.94 1091
5751.66 1136
5752.37 1141
5753.09 1081
5753.81 1128
5754.52 1176
5755.24 1260
5755.95 1331
5756.67 1421
5757.38 1480
5758.10 1563
5758.82 1560
5759.53 1591
5760.25 1580
5760.96 1589
5761.68 1578
5762.40 1539
5763.11 1510
5763.83 1354
5764.55 1277
5765.26 1239
5765.98 1238
5766.70 1249
5767.41 1240
5768.13 1244
5768.85 1220
5769.56 1213
5770.28 1204
5771.00 1265
5771.71 1318
5772.43 1200
5773.15 1306
5773.86 1305
5774.58 1283
5775.30 1225
5776.01 1201
5776.73 1279
5777.45 1302
5778.17 1247
5778.88 1226
5779.60 1219
5780.32 1303
5781.04 1300
5781.75 1294
5782.47 1290
5783.19 1315
5783.91 1386
5784.62 1266
5785.34 1240
5786.06 1321
5786.78 1394
5787.49 1289
5788.21 1265
5788.93 1292
5789.65 1414
5790.37 1363
5791.08 1347
5791.80 1396
5792.52 1466
5793.24 1504
5793.96 1402
5794.68 1483
5795.39 1640
5796.11 1696
5796.83 1535
5797.55 1658
5798.27 1750
5798.99 1744
5799.70 1801
5800.42 1777
5801.14 1886
5801.86 2025
5802.58 2286
5803.30 2804
5804.02 2951
5804.74 3266
5805.45 3502
5806.17 3659
5806.89 3523
5807.61 3064
5808.33 2967
5809.05 2642
5809.77 2188
5810.49 2183
5811.21 2058
5811.93 2018
5812.65 1871
5813.37 1791
5814.09 1821
5814.81 1802
5815.52 1675
5816.24 1710
5816.96 1734
5817.68 1722
5818.40 1649
5819.12 1756
5819.84 1904
5820.56 1741
5821.28 1703
5822.00 1624
5822.72 1720
5823.44 1607
5824.16 1645
5824.88 1577
5825.60 1584
5826.32 1664
5827.04 1632
5827.76 1489
5828.48 1447
5829.21 1509
5829.93 1517
5830.65 1416
5831.37 1436
5832.09 1419
5832.81 1512
5833.53 1361
5834.25 1383
5834.97 1374
5835.69 1320
5836.41 1387
5837.13 1345
5837.85 1298
5838.57 1283
5839.30 1383
5840.02 1330
5840.74 1402
5841.46 1447
5842.18 1360
5842.90 1297
5843.62 1374
5844.34 1367
5845.07 1354
5845.79 1281
5846.51 1295
5847.23 1259
5847.95 1281
5848.67 1252
5849.39 1252
5850.12 1312
5850.84 1319
5851.56 1311
5852.28 1207
5853.00 1297
5853.73 1268
5854.45 1177
5855.17 1284
5855.89 1236
5856.61 1218
5857.34 1229
5858.06 1282
5858.78 1235
5859.50 1257
5860.23 1246
5860.95 1336
5861.67 1269
5862.39 1142
5863.11 1173
5863.84 1279
5864.56 1202
5865.28 1143
5866.01 1168
5866.73 1312
5867.45 1226
5868.17 1112
5868.90 1177
5869.62 1164
5870.34 1287
5871.07 1252
5871.79 1148
5872.51 1174
5873.23 1209
5873.96 1182
5874.68 1308
5875.40 1274
5876.13 1290
5876.85 1213
5877.57 1338
5878.30 1203
5879.02 1192
5879.74 1225
5880.47 1241
5881.19 1232
5881.92 1205
5882.64 1291
5883.36 1272
5884.09 1199
5884.81 1099
5885.53 1283
5886.26 1252
5886.98 1189
5887.71 1306
5888.43 1211
5889.15 1180
5889.88 1166
5890.60 1161
5891.33 1103
5892.05 1109
5892.78 1288
5893.50 1225
5894.23 1170
5894.95 1143
5895.67 1185
5896.40 1154
5897.12 1301
5897.85 1260
5898.57 1142
5899.30 1170
5900.02 1243
5900.75 1308
5901.47 1286
5902.20 1096
5902.92 1155
5903.65 1151
5904.37 1083
5905.10 1204
5905.82 1256
5906.55 1144
5907.27 1091
5908.00 1228
5908.72 1255
5909.45 1175
5910.17 1186
5910.90 1210
5911.62 1190
5912.35 1150
5913.08 1225
5913.80 1195
5914.53 1247
5915.25 1219
5915.98 1210
5916.70 1196
5917.43 1233
5918.16 1294
5918.88 1264
5919.61 1188
5920.33 1306
5921.06 1236
5921.79 1236
5922.51 1293
5923.24 1129
5923.97 1131
5924.69 1303
5925.42 1360
5926.14 1304
5926.87 1267
5927.60 1309
5928.32 1301
5929.05 1197
5929.78 1170
5930.50 1230
5931.23 1357
5931.96 1388
5932.68 1386
5933.41 1316
5934.14 1345
5934.86 1384
5935.59 1376
5936.32 1355
5937.05 1347
5937.77 1403
5938.50 1381
5939.23 1413
5939.95 1400
5940.68 1479
5941.41 1517
5942.14 1483
5942.86 1516
5943.59 1442
5944.32 1449
5945.05 1495
5945.77 1493
5946.50 1513
5947.23 1564
5947.96 1588
5948.68 1663
5949.41 1552
5950.14 1614
5950.87 1638
5951.60 1571
5952.32 1661
5953.05 1656
5953.78 1741
5954.51 1783
5955.24 1835
5955.96 1776
5956.69 1803
5957.42 1882
5958.15 1957
5958.88 1875
5959.61 1899
5960.33 1874
5961.06 1994
5961.79 1782
5962.52 1893
5963.25 1762
5963.98 1747
5964.71 1834
5965.44 1891
5966.16 1889
5966.89 1843
5967.62 1921
5968.35 1978
5969.08 2150
5969.81 2324
5970.54 2527
5971.27 2582
5972.00 2656
5972.73 2791
5973.46 2689
5974.18 2661
5974.91 2467
5975.64 2416
5976.37 2137
5977.10 2117
5977.83 2097
5978.56 1997
5979.29 2120
5980.02 2018
5980.75 2004
5981.48 2063
5982.21 2214
5982.94 2149
5983.67 2095
5984.40 2060
5985.13 2097
5985.86 2242
5986.59 2196
5987.32 2021
5988.05 2030
5988.78 2063
5989.51 2166
5990.24 2150
5990.97 2126
5991.70 2090
5992.43 2103
5993.16 2016
5993.89 2058
5994.62 2066
5995.35 2114
5996.09 2066
5996.82 2033
5997.55 2240
5998.28 2269
5999.01 2227
5999.74 2257
6000.47 2150
6001.20 2322
6001.93 2207
6002.66 2083
6003.39 2053
6004.13 2011
6004.86 2024
6005.59 2081
6006.32 2030
6007.05 2068
6007.78 2132
6008.51 2041
6009.25 2138
6009.98 2138
6010.71 2182
6011.44 2229
6012.17 2282
6012.90 2411
6013.64 2558
6014.37 2754
6015.10 2915
6015.83 3299
6016.56 3544
6017.29 3633
6018.03 3718
6018.76 3660
6019.49 3794
6020.22 3641
6020.96 3285
6021.69 3148
6022.42 2894
6023.15 2646
6023.88 2497
6024.62 2227
6025.35 2104
6026.08 2037
6026.81 2018
6027.55 1897
6028.28 1862
6029.01 1869
6029.75 1910
6030.48 1764
6031.21 1871
6031.94 1893
6032.68 1860
6033.41 1933
6034.14 1822
6034.88 1710
6035.61 1793
6036.34 1762
6037.07 1780
6037.81 1836
6038.54 1710
6039.27 1626
6040.01 1795
6040.74 1810
6041.47 1807
6042.21 1916
6042.94 1850
6043.68 1824
6044.41 1845
6045.14 1795
6045.88 1836
6046.61 1795
6047.34 1846
6048.08 1812
6048.81 1840
6049.55 1829
6050.28 1804
6051.01 1827
6051.75 1896
6052.48 1859
6053.22 1983
6053.95 2067
6054.68 2180
6055.42 2098
6056.15 2104
6056.89 2293
6057.62 2264
6058.36 2230
6059.09 2212
6059.83 2193
6060.56 2085
6061.29 2074
6062.03 1935
6062.76 1933
6063.50 1819
6064.23 1868
6064.97 1733
6065.70 1885
6066.44 1895
6067.17 1800
6067.91 1738
6068.64 1750
6069.38 1750
6070.11 1766
6070.85 1792
6071.58 1941
6072.32 1826
6073.06 1743
6073.79 1752
6074.53 1663
6075.26 1664
6076.00 1688
6076.73 1660
6077.47 1642
6078.20 1642
6078.94 1605
6079.68 1586
6080.41 1650
6081.15 1546
6081.88 1681
6082.62 1704
6083.35 1553
6084.09 1548
6084.83 1694
6085.56 1641
6086.30 1634
6087.04 1595
6087.77 1585
6088.51 1685
6089.24 1585
6089.98 1509
6090.72 1551
6091.45 1551
6092.19 1565
6092.93 1694
6093.66 1544
6094.40 1603
6095.14 1601
6095.87 1696
6096.61 1707
6097.35 1696
6098.08 1666
6098.82 1610
6099.56 1545
6100.29 1512
6101.03 1588
6101.77 1594
6102.51 1603
6103.24 1511
6103.98 1611
6104.72 1522
6105.46 1570
6106.19 1557
6106.93 1544
6107.67 1551
6108.41 1526
6109.14 1469
6109.88 1599
6110.62 1528
6111.36 1489
6112.09 1517
6112.83 1553
6113.57 1523
6114.31 1578
6115.04 1528
6115.78 1562
6116.52 1622
6117.26 1553
6118.00 1540
6118.73 1695
6119.47 1623
6120.21 1616
6120.95 1611
6121.69 1544
6122.43 1524
6123.16 1609
6123.90 1589
6124.64 1645
6125.38 1537
6126.12 1637
6126.86 1711
6127.60 1607
6128.33 1597
6129.07 1624
6129.81 1655
6130.55 1618
6131.29 1724
6132.03 1675
6132.77 1702
6133.51 1711
6134.25 1649
6134.98 1682
6135.72 1735
6136.46 1681
6137.20 1663
6137.94 1717
6138.68 1714
6139.42 1680
6140.16 1805
6140.90 1831
6141.64 1735
6142.38 1656
6143.12 1752
6143.86 1767
6144.60 1705
6145.34 1696
6146.08 1851
6146.82 1787
6147.56 1718
6148.30 1753
6149.04 1657
6149.78 1666
6150.52 1785
6151.26 1807
6152.00 1925
6152.74 1939
6153.48 2021
6154.22 1788
6154.96 1815
6155.70 1946
6156.44 1885
6157.18 1899
6157.92 1939
6158.66 1833
6159.40 2035
6160.14 2100
6160.88 1943
6161.62 1876
6162.36 1953
6163.10 1985
6163.85 1823
6164.59 2044
6165.33 2103
6166.07 2132
6166.81 2127
6167.55 2184
6168.29 2186
6169.03 2295
6169.77 2448
6170.51 2408
6171.26 2603
6172.00 2524
6172.74 2562
6173.48 2686
6174.22 2536
6174.96 2380
6175.70 2497
6176.45 2370
6177.19 2441
6177.93 2445
6178.67 2375
6179.41 2286
6180.16 2297
6180.90 2305
6181.64 2352
6182.38 2275
6183.12 2241
6183.87 2270
6184.61 2344
6185.35 2394
6186.09 2496
6186.83 2525
6187.58 2472
6188.32 2461
6189.06 2550
6189.80 2513
6190.55 2555
6191.29 2547
6192.03 2510
6192.77 2442
6193.52 2559
6194.26 2735
6195.00 2695
6195.74 2873
6196.49 2867
6197.23 2982
6197.97 2956
6198.72 2977
6199.46 2996
6200.20 2937
6200.94 2893
6201.69 2916
6202.43 2835
6203.17 2856
6203.92 2854
6204.66 2706
6205.40 2835
6206.15 2943
6206.89 2942
6207.63 3051
6208.38 3304
6209.12 3699
6209.87 4203
6210.61 4852
6211.35 5746
6212.10 6650
6212.84 7273
6213.58 7921
6214.33 8430
6215.07 8701
6215.82 8538
6216.56 8063
6217.30 7190
6218.05 6530
6218.79 5655
6219.54 4948
6220.28 4282
6221.02 3738
6221.77 3298
6222.51 2975
6223.26 2726
6224.00 2574
6224.75 2610
6225.49 2571
6226.24 2524
6226.98 2578
6227.73 2700
6228.47 2804
6229.21 2669
6229.96 2613
6230.70 2836
6231.45 2739
6232.19 2678
6232.94 2468
6233.68 2317
6234.43 2294
6235.17 2173
6235.92 2081
6236.67 1994
6237.41 2142
6238.16 2034
6238.90 2003
6239.65 2052
6240.39 2058
6241.14 2095
6241.88 2078
6242.63 2088
6243.37 1967
6244.12 2021
6244.87 2216
6245.61 2236
6246.36 2157
6247.10 2135
6247.85 2101
6248.59 2148
6249.34 2286
6250.09 2280
6250.83 2449
6251.58 2493
6252.33 2579
6253.07 2540
6253.82 2654
6254.56 2719
6255.31 2654
6256.06 2731
6256.80 2491
6257.55 2486
6258.30 2393
6259.04 2372
6259.79 2421
6260.54 2376
6261.28 2288
6262.03 2149
6262.78 2112
6263.52 2227
6264.27 2144
6265.02 2190
6265.76 2124
6266.51 2127
6267.26 2136
6268.01 2191
6268.75 2111
6269.50 2027
6270.25 2037
6270.99 2103
6271.74 2100
6272.49 2089
6273.24 2026
6273.98 2042
6274.73 2070
6275.48 2138
6276.23 2073
6276.97 2044
6277.72 2130
6278.47 2085
6279.22 2056
6279.96 2085
6280.71 2110
6281.46 2303
6282.21 2337
6282.96 2243
6283.70 2159
6284.45 2111
6285.20 2082
6285.95 1994
6286.70 1957
6287.45 1913
6288.19 1911
6288.94 1841
6289.69 1747
6290.44 1792
6291.19 1858
6291.94 1812
6292.68 1882
6293.43 1856
6294.18 1912
6294.93 1978
6295.68 1805
6296.43 1792
6297.18 1733
6297.93 1773
6298.67 1707
6299.42 1662
6300.17 1610
6300.92 1643
6301.67 1602
6302.42 1625
6303.17 1607
6303.92 1619
6304.67 1557
6305.42 1674
6306.17 1720
6306.92 1650
6307.67 1625
6308.41 1716
6309.16 1721
6309.91 1589
6310.66 1571
6311.41 1623
6312.16 1693
6312.91 1697
6313.66 1542
6314.41 1578
6315.16 1696
6315.91 1711
6316.66 1639
6317.41 1595
6318.16 1646
6318.91 1711
6319.66 1854
6320.41 1743
6321.16 1623
6321.91 1647
6322.66 1669
6323.41 1567
6324.16 1558
6324.92 1584
6325.67 1536
6326.42 1510
6327.17 1502
6327.92 1560
6328.67 1601
6329.42 1542
6330.17 1457
6330.92 1490
6331.67 1399
6332.42 1369
6333.17 1441
6333.92 1480
6334.68 1484
6335.43 1493
6336.18 1468
6336.93 1566
6337.68 1460
6338.43 1508
6339.18 1329
6339.93 1393
6340.69 1396
6341.44 1423
6342.19 1498
6342.94 1359
6343.69 1386
6344.44 1402
6345.20 1461
6345.95 1393
6346.70 1339
6347.45 1411
6348.20 1464
6348.95 1436
6349.71 1362
6350.46 1362
6351.21 1510
6351.96 1343
6352.71 1439
6353.47 1431
6354.22 1444
6354.97 1466
6355.72 1465
6356.48 1462
6357.23 1437
6357.98 1372
6358.73 1488
6359.49 1557
6360.24 1505
6360.99 1562
6361.74 1564
6362.50 1493
6363.25 1474
6364.00 1390
6364.76 1458
6365.51 1457
6366.26 1473
6367.01 1458
6367.77 1459
6368.52 1489
6369.27 1539
6370.03 1450
6370.78 1467
6371.53 1509
6372.29 1518
6373.04 1450
6373.79 1487
6374.55 1407
6375.30 1376
6376.05 1413
6376.81 1386
6377.56 1301
6378.31 1247
6379.07 1307
6379.82 1323
6380.58 1307
6381.33 1303
6382.08 1310
6382.84 1357
6383.59 1319
6384.35 1343
6385.10 1386
6385.85 1344
6386.61 1370
6387.36 1337
6388.12 1343
6388.87 1343
6389.62 1362
6390.38 1330
6391.13 1271
6391.89 1336
6392.64 1345
6393.40 1359
6394.15 1312
6394.91 1386
6395.66 1371
6396.42 1378
6397.17 1430
6397.93 1374
6398.68 1370
6399.44 1382
6400.19 1422
6400.95 1459
6401.70 1383
6402.46 1394
6403.21 1286
6403.97 1253
6404.72 1300
6405.48 1331
6406.23 1352
6406.99 1226
6407.74 1262
6408.50 1257
6409.25 1294
6410.01 1337
6410.76 1299
6411.52 1350
6412.28 1270
6413.03 1275
6413.79 1453
6414.54 1424
6415.30 1394
6416.05 1353
6416.81 1256
6417.57 1324
6418.32 1345
6419.08 1228
6419.83 1254
6420.59 1337
6421.35 1317
6422.10 1290
6422.86 1296
6423.62 1320
6424.37 1381
6425.13 1416
6425.89 1324
6426.64 1342
6427.40 1271
6428.15 1332
6428.91 1314
6429.67 1333
6430.42 1372
6431.18 1375
6431.94 1403
6432.70 1217
6433.45 1273
6434.21 1289
6434.97 1334
6435.72 1283
6436.48 1387
6437.24 1360
6437.99 1344
6438.75 1381
6439.51 1392
6440.27 1404
6441.02 1457
6441.78 1363
6442.54 1297
6443.30 1343
6444.05 1467
6444.81 1449
6445.57 1402
6446.33 1388
6447.08 1378
6447.84 1416
6448.60 1311
6449.36 1359
6450.12 1281
6450.87 1291
6451.63 1344
6452.39 1298
6453.15 1287
6453.91 1312
6454.66 1338
6455.42 1400
6456.18 1437
6456.94 1356
6457.70 1365
6458.46 1373
6459.21 1462
6459.97 1408
6460.73 1322
6461.49 1427
6462.25 1443
6463.01 1413
6463.77 1372
6464.52 1429
6465.28 1435
6466.04 1429
6466.80 1454
6467.56 1476
6468.32 1460
6469.08 1402
6469.84 1399
6470.60 1489
6471.36 1514
6472.11 1481
6472.87 1526
6473.63 1537
6474.39 1512
6475.15 1505
6475.91 1593
6476.67 1665
6477.43 1625
6478.19 1586
6478.95 1617
6479.71 1584
6480.47 1548
6481.23 1668
6481.99 1642
6482.75 1719
6483.51 1744
6484.27 1704
6485.03 1751
6485.79 1645
6486.55 1693
6487.31 1697
6488.07 1640
6488.83 1595
6489.59 1591
6490.35 1708
6491.11 1647
6491.87 1709
6492.63 1788
6493.39 1802
6494.15 1809
6494.91 1847
6495.67 1881
6496.43 2003
6497.19 1931
6497.95 1894
6498.71 1901
6499.48 1983
6500.24 2098
6501.00 2132
6501.76 2186
6502.52 2126
6503.28 2108
6504.04 2172
6504.80 2060
6505.56 2028
6506.32 2039
6507.09 2043
6507.85 2098
6508.61 2125
6509.37 2226
6510.13 2207
6510.89 2204
6511.65 2095
6512.42 2242
6513.18 2289
6513.94 2337
6514.70 2370
6515.46 2377
6516.22 2422
6516.99 2394
6517.75 2385
6518.51 2339
6519.27 2361
6520.03 2288
6520.80 2413
6521.56 2384
6522.32 2283
6523.08 2317
6523.84 2431
6524.61 2476
6525.37 2429
6526.13 2566
6526.89 2843
6527.66 2744
6528.42 2795
6529.18 2837
6529.94 2851
6530.71 3071
6531.47 3167
6532.23 3196
6533.00 3227
6533.76 3187
6534.52 3203
6535.28 3101
6536.05 3083
6536.81 3294
6537.57 3500
6538.34 3906
6539.10 4450
6539.86 4964
6540.63 5643
6541.39 6155
6542.15 6525
6542.92 6413
6543.68 6276
6544.44 5883
6545.21 5346
6545.97 4653
6546.73 3991
6547.50 3485
6548.26 3142
6549.02 2812
6549.79 2555
6550.55 2345
6551.31 2269
6552.08 2241
6552.84 2171
6553.61 2154
6554.37 2041
6555.13 2164
6555.90 2060
6556.66 2095
6557.43 2085
6558.19 2143
6558.96 2217
6559.72 2076
6560.48 2049
6561.25 2025
6562.01 1989
6562.78 1984
6563.54 1963
6564.31 2102
6565.07 2231
6565.84 2192
6566.60 2192
6567.37 2181
6568.13 2198
6568.90 2209
6569.66 2248
6570.43 2314
6571.19 2343
6571.96 2359
6572.72 2237
6573.49 2222
6574.25 2261
6575.02 2357
6575.78 2367
6576.55 2382
6577.31 2360
6578.08 2514
6578.84 2625
6579.61 2531
6580.37 2618
6581.14 2655
6581.91 2808
6582.67 2954
6583.44 2816
6584.20 2840
6584.97 2722
6585.73 2793
6586.50 2759
6587.27 2687
6588.03 2607
6588.80 2643
6589.56 2636
6590.33 2548
6591.10 2485
6591.86 2355
6592.63 2451
6593.39 2472
6594.16 2626
6594.93 2629
6595.69 2474
6596.46 2819
6597.23 3007
6597.99 2948
6598.76 3006
6599.53 2940
6600.29 3113
6601.06 3224
6601.83 3137
6602.59 2983
6603.36 2956
6604.13 2869
6604.89 2599
6605.66 2448
6606.43 2411
6607.20 2276
6607.96 2126
6608.73 2229
6609.50 2110
6610.26 2064
6611.03 2051
6611.80 2013
6612.57 2013
6613.33 2035
6614.10 1982
6614.87 2004
6615.64 2047
6616.40 1969
6617.17 1956
6617.94 1969
6618.71 2055
6619.48 1930
6620.24 1913
6621.01 2046
6621.78 1990
6622.55 1917
6623.32 1937
6624.08 1965
6624.85 1855
6625.62 1905
6626.39 1931
6627.16 1936
6627.92 1974
6628.69 1928
6629.46 1949
6630.23 1937
6631.00 1962
6631.77 1896
6632.54 1868
6633.30 1883
6634.07 1906
6634.84 1879
6635.61 2013
6636.38 2106
6637.15 2119
6637.92 2150
6638.69 2188
6639.45 2328
6640.22 2366
6640.99 2361
6641.76 2340
6642.53 2321
6643.30 2295
6644.07 2134
6644.84 2001
6645.61 1889
6646.38 1865
6647.15 1826
6647.92 1788
6648.69 1810
6649.46 1812
6650.22 1827
6650.99 1749
6651.76 1758
6652.53 1791
6653.30 1808
6654.07 1779
6654.84 1820
6655.61 1886
6656.38 1828
6657.15 1802
6657.92 1763
6658.69 1711
6659.46 1734
6660.23 1832
6661.00 1781
6661.77 1765
6662.54 1763
6663.31 1739
6664.09 1728
6664.86 1703
6665.63 1652
6666.40 1534
6667.17 1638
6667.94 1595
6668.71 1503
6669.48 1635
6670.25 1714
6671.02 1606
6671.79 1681
6672.56 1714
6673.33 1655
6674.10 1582
6674.88 1616
6675.65 1758
6676.42 1723
6677.19 1719
6677.96 1756
6678.73 1783
6679.50 1683
6680.27 1776
6681.05 1725
6681.82 1745
6682.59 1686
6683.36 1660
6684.13 1708
6684.90 1704
6685.67 1688
6686.45 1647
6687.22 1738
6687.99 1862
6688.76 1767
6689.53 1948
6690.31 1967
6691.08 1947
6691.85 1902
6692.62 1944
6693.39 1901
6694.17 1772
6694.94 1768
6695.71 1783
6696.48 1714
6697.25 1673
6698.03 1636
6698.80 1590
6699.57 1551
6700.34 1524
6701.12 1515
6701.89 1594
6702.66 1485
6703.43 1492
6704.21 1553
6704.98 1535
6705.75 1533
6706.53 1602
6707.30 1551
6708.07 1508
6708.84 1550
6709.62 1577
6710.39 1509
6711.16 1469
6711.94 1523
6712.71 1514
6713.48 1436
6714.26 1416
6715.03 1544
6715.80 1601
6716.58 1433
6717.35 1418
6718.12 1405
6718.90 1396
6719.67 1450
6720.45 1427
6721.22 1439
6721.99 1492
6722.77 1415
6723.54 1419
6724.31 1380
6725.09 1459
6725.86 1334
6726.64 1339
6727.41 1347
6728.18 1366
6728.96 1430
6729.73 1431
6730.51 1434
6731.28 1363
6732.06 1473
6732.83 1404
6733.60 1424
6734.38 1539
6735.15 1441
6735.93 1407
6736.70 1388
6737.48 1343
6738.25 1400
6739.03 1382
6739.80 1471
6740.58 1502
6741.35 1459
6742.13 1388
6742.90 1410
6743.68 1391
6744.45 1329
6745.23 1323
6746.00 1348
6746.78 1356
6747.55 1388
6748.33 1386
6749.10 1436
6749.88 1449
6750.65 1500
6751.43 1502
6752.20 1475
6752.98 1594
6753.75 1617
6754.53 1618
6755.31 1579
6756.08 1675
6756.86 1764
6757.63 1616
6758.41 1858
6759.19 1719
6759.96 1739
6760.74 1628
6761.51 1540
6762.29 1542
6763.07 1536
6763.84 1518
6764.62 1414
6765.39 1479
6766.17 1472
6766.95 1473
6767.72 1439
6768.50 1412
6769.28 1467
6770.05 1443
6770.83 1437
6771.61 1397
6772.38 1357
6773.16 1417
6773.94 1449
6774.71 1469
6775.49 1376
6776.27 1421
6777.04 1328
6777.82 1310
6778.60 1340
6779.37 1251
6780.15 1268
6780.93 1428
6781.71 1371
6782.48 1367
6783.26 1404
6784.04 1356
6784.81 1410
6785.59 1407
6786.37 1348
6787.15 1385
6787.92 1304
6788.70 1215
6789.48 1293
6790.26 1277
6791.04 1320
6791.81 1259
6792.59 1281
6793.37 1254
6794.15 1359
6794.92 1303
6795.70 1288
6796.48 1341
6797.26 1212
6798.04 1371
6798.81 1373
6799.59 1308
6800.37 1270
6801.15 1256
6801.93 1343
6802.71 1321
6803.48 1307
6804.26 1295
6805.04 1284
6805.82 1355
6806.60 1288
6807.38 1312
6808.16 1399
6808.94 1398
6809.71 1387
6810.49 1422
6811.27 1353
6812.05 1380
6812.83 1279
6813.61 1326
6814.39 1297
6815.17 1348
6815.95 1429
6816.73 1318
6817.50 1302
6818.28 1341
6819.06 1293
6819.84 1330
6820.62 1399
6821.40 1401
6822.18 1244
6822.96 1337
6823.74 1402
6824.52 1335
6825.30 1365
6826.08 1315
6826.86 1337
6827.64 1321
6828.42 1236
6829.20 1348
6829.98 1296
6830.76 1323
6831.54 1375
6832.32 1309
6833.10 1431
6833.88 1422
6834.66 1388
6835.44 1338
6836.22 1411
6837.00 1388
6837.78 1340
6838.56 1346
6839.34 1286
6840.12 1331
6840.90 1194
6841.68 1237
6842.46 1301
6843.24 1328
6844.03 1343
6844.81 1322
6845.59 1371
6846.37 1356
6847.15 1286
6847.93 1257
6848.71 1302
6849.49 1328
6850.27 1274
6851.05 1366
6851.84 1438
6852.62 1537
6853.40 1559
6854.18 1645
6854.96 1949
6855.74 1793
6856.52 1871
6857.30 1945
6858.09 2037
6858.87 1865
6859.65 1827
6860.43 1836
6861.21 1777
6861.99 1629
6862.78 1583
6863.56 1573
6864.34 1465
6865.12 1401
6865.90 1401
6866.69 1352
6867.47 1421
6868.25 1490
6869.03 1512
6869.82 1385
6870.60 1467
6871.38 1530
6872.16 1516
6872.94 1533
6873.73 1802
6874.51 1777
6875.29 1644
6876.07 1454
6876.86 1508
6877.64 1572
6878.42 1552
6879.21 1519
6879.99 1460
6880.77 1460
6881.55 1434
6882.34 1460
6883.12 1526
6883.90 1513
6884.69 1584
6885.47 1678
6886.25 1591
6887.04 1656
6887.82 1794
6888.60 1775
6889.39 1827
6890.17 1989
6890.95 2067
6891.74 2152
6892.52 2207
6893.30 2261
6894.09 2372
6894.87 2500
6895.65 2528
6896.44 2393
6897.22 2163
6898.01 2025
6898.79 1893
6899.57 1787
6900.36 1801
6901.14 1801
6901.93 1820
6902.71 1818
6903.49 1818
6904.28 1840
6905.06 1856
6905.85 1830
6906.63 1845
6907.42 1904
6908.20 1860
6908.98 1791
6909.77 1790
6910.55 1777
6911.34 1794
6912.12 1677
6912.91 1766
6913.69 1744
6914.48 1711
6915.26 1700
6916.05 1763
6916.83 1739
6917.62 1669
6918.40 1738
6919.19 1776
6919.97 1745
6920.76 1691
6921.54 1734
6922.33 1703
6923.11 1725
6923.90 1724
6924.68 1653
6925.47 1714
6926.25 1769
6927.04 1736
6927.82 1630
6928.61 1667
6929.40 1763
6930.18 1833
6930.97 1799
6931.75 1835
6932.54 1834
6933.32 1848
6934.11 1858
6934.90 1906
6935.68 1938
6936.47 1993
6937.25 1946
6938.04 2089
6938.83 2170
6939.61 2061
6940.40 2123
6941.19 2100
6941.97 2007
6942.76 2052
6943.54 1990
6944.33 1971
6945.12 1947
6945.90 2065
6946.69 2027
6947.48 2198
6948.26 2112
6949.05 2161
6949.84 2315
6950.62 2243
6951.41 2320
6952.20 2243
6952.99 2302
6953.77 2281
6954.56 2340
6955.35 2329
6956.13 2270
6956.92 2201
6957.71 2235
6958.50 2206
6959.28 2328
6960.07 2322
6960.86 2408
6961.64 2393
6962.43 2471
6963.22 2412
6964.01 2579
6964.80 2594
6965.58 2438
6966.37 2511
6967.16 2410
6967.95 2412
6968.73 2438
6969.52 2397
6970.31 2528
6971.10 2619
6971.89 2609
6972.67 2555
6973.46 2406
6974.25 2497
6975.04 2539
6975.83 2561
6976.62 2667
6977.40 2633
6978.19 2700
6978.98 2753
6979.77 2587
6980.56 2786
6981.35 2868
6982.13 2732
6982.92 2773
6983.71 2857
6984.50 2862
6985.29 3023
6986.08 3233
6986.87 3493
6987.66 3803
6988.45 4118
6989.23 4600
6990.02 5089
6990.81 5508
6991.60 5766
6992.39 5676
6993.18 5734
6993.97 5330
6994.76 4977
6995.55 4666
6996.34 4175
6997.13 3767
6997.92 3309
6998.71 3273
6999.50 3176
7000.29 3190
7001.07 3305
7001.86 3655
7002.65 4010
7003.44 4482
7004.23 5021
7005.02 5359
7005.81 5511
7006.60 5650
7007.39 5581
7008.18 5183
7008.97 4699
7009.76 4262
7010.55 3914
7011.34 3399
7012.14 3132
7012.93 2717
7013.72 2562
7014.51 2450
7015.30 2491
7016.09 2487
7016.88 2487
7017.67 2513
7018.46 2520
7019.25 2394
7020.04 2388
7020.83 2434
7021.62 2514
7022.41 2440
7023.20 2348
7024.00 2282
7024.79 2194
7025.58 2191
7026.37 2145
7027.16 2085
7027.95 2116
7028.74 2291
7029.53 2166
7030.32 2181
7031.12 2163
7031.91 2134
7032.70 2176
7033.49 2202
7034.28 2064
7035.07 2105
7035.87 2045
7036.66 2030
7037.45 1989
7038.24 2000
7039.03 1997
7039.82 1958
7040.62 1974
7041.41 2031
7042.20 2078
7042.99 2195
7043.78 2227
7044.58 2253
7045.37 2197
7046.16 2129
7046.95 2119
7047.75 2210
7048.54 2165
7049.33 2165
7050.12 2257
7050.92 2170
7051.71 2145
7052.50 2143
7053.29 2208
7054.09 2258
7054.88 2359
7055.67 2292
7056.46 2230
7057.26 2261
7058.05 2330
7058.84 2306
7059.64 2289
7060.43 2138
7061.22 2033
7062.02 1997
7062.81 1886
7063.60 1999
7064.39 2038
7065.19 2077
7065.98 2062
7066.77 1909
7067.57 2043
7068.36 2059
7069.16 2019
7069.95 2030
7070.74 2001
7071.54 2022
7072.33 2133
7073.12 2066
7073.92 1990
7074.71 2053
7075.51 2000
7076.30 2018
7077.09 2123
7077.89 2051
7078.68 1935
7079.48 2019
7080.27 1981
7081.06 1985
7081.86 1965
7082.65 1902
7083.45 1950
7084.24 1899
7085.04 1938
7085.83 2045
7086.62 2070
7087.42 2000
7088.21 1871
7089.01 2082
7089.80 2182
7090.60 2388
7091.39 2495
7092.19 2704
7092.98 2845
7093.78 3105
7094.57 3171
7095.37 3190
7096.16 2905
7096.96 2736
7097.75 2571
7098.55 2273
7099.34 2216
7100.14 2052
7100.93 1804
7101.73 1702
7102.52 1737
7103.32 1726
7104.11 1629
7104.91 1586
7105.71 1617
7106.50 1552
7107.30 1576
7108.09 1589
7108.89 1580
7109.68 1562
7110.48 1546
7111.28 1490
7112.07 1504
7112.87 1489
7113.66 1503
7114.46 1414
7115.26 1363
7116.05 1407
7116.85 1334
7117.65 1428
7118.44 1551
7119.24 1439
7120.03 1420
7120.83 1376
7121.63 1431
7122.42 1410
7123.22 1440
7124.02 1554
7124.81 1375
7125.61 1413
7126.41 1422
7127.20 1391
7128.00 1382
7128.80 1411
7129.59 1461
7130.39 1444
7131.19 1416
7131.99 1476
7132.78 1484
7133.58 1484
7134.38 1439
7135.17 1435
7135.97 1384
7136.77 1387
7137.57 1467
7138.36 1364
7139.16 1354
7139.96 1371
7140.76 1424
7141.55 1470
7142.35 1371
7143.15 1328
7143.95 1358
7144.74 1444
7145.54 1350
7146.34 1399
7147.14 1331
7147.94 1380
7148.73 1434
7149.53 1466
7150.33 1457
7151.13 1408
7151.93 1365
7152.72 1305
7153.52 1405
7154.32 1416
7155.12 1330
7155.92 1410
7156.72 1339
7157.51 1346
7158.31 1344
7159.11 1391
7159.91 1337
7160.71 1273
7161.51 1367
7162.31 1315
7163.11 1305
7163.90 1349
7164.70 1381
7165.50 1398
7166.30 1301
7167.10 1242
7167.90 1250
7168.70 1304
7169.50 1217
7170.30 1298
7171.10 1315
7171.90 1287
7172.69 1245
7173.49 1207
7174.29 1236
7175.09 1320
7175.89 1294
7176.69 1261
7177.49 1224
7178.29 1146
7179.09 1132
7179.89 1205
7180.69 1212
7181.49 1273
7182.29 1240
7183.09 1170
7183.89 1124
7184.69 1165
7185.49 1183
7186.29 1139
7187.09 1301
7187.89 1330
7188.69 1324
7189.49 1344
7190.29 1377
7191.09 1284
7191.89 1208
7192.69 1203
7193.49 1171
7194.29 1059
7195.09 1160
7195.89 1155
7196.70 1133
7197.50 1116
7198.30 1201
7199.10 1131
7199.90 1144
7200.70 1144
7201.50 1128
7202.30 1110
7203.10 1105
7203.90 1145
7204.70 1111
7205.51 1172
7206.31 1135
7207.11 1175
7207.91 1164
7208.71 1092
7209.51 1089
7210.31 1096
7211.12 1154
7211.92 1072
7212.72 1111
7213.52 1100
7214.32 1120
7215.12 1073
7215.92 1144
7216.73 1141
7217.53 1148
7218.33 1145
7219.13 1107
7219.93 1124
7220.74 1129
7221.54 1130
7222.34 1046
7223.14 1102
7223.94 1134
7224.75 1095
7225.55 1124
7226.35 1027
7227.15 1019
7227.96 1123
7228.76 1104
7229.56 1121
7230.36 1202
7231.17 1217
7231.97 1125
7232.77 1075
7233.57 1180
7234.38 1089
7235.18 1133
7235.98 1122
7236.79 1122
7237.59 1161
7238.39 1140
7239.19 1084
7240.00 1217
7240.80 1189
7241.60 1167
7242.41 1225
7243.21 1196
7244.01 1196
7244.82 1149
7245.62 1183
7246.42 1201
7247.23 1272
7248.03 1241
7248.83 1284
7249.64 1166
7250.44 1185
7251.25 1148
7252.05 1212
7252.85 1181
7253.66 1245
7254.46 1229
7255.27 1193
7256.07 1172
7256.87 1290
7257.68 1278
7258.48 1223
7259.29 1248
7260.09 1320
7260.89 1332
7261.70 1271
7262.50 1218
7263.31 1208
7264.11 1257
7264.92 1305
7265.72 1354
7266.53 1313
7267.33 1317
7268.13 1396
7268.94 1315
7269.74 1310
7270.55 1388
7271.35 1404
7272.16 1400
7272.96 1378
7273.77 1378
7274.57 1457
7275.38 1395
7276.18 1529
7276.99 1460
7277.79 1432
7278.60 1442
7279.40 1503
7280.21 1541
7281.01 1563
7281.82 1535
7282.63 1547
7283.43 1530
7284.24 1582
7285.04 1676
7285.85 1744
7286.65 1885
7287.46 2112
7288.27 2139
7289.07 2346
7289.88 2735
7290.68 2764
7291.49 2953
7292.29 2786
7293.10 2657
7293.91 2625
7294.71 2403
7295.52 2212
7296.33 1898
7297.13 1803
7297.94 1780
7298.74 1690
7299.55 1528
7300.36 1587
7301.16 1569
7301.97 1523
7302.78 1461
7303.58 1530
7304.39 1565
7305.20 1515
7306.00 1623
7306.81 1483
7307.62 1467
7308.42 1599
7309.23 1584
7310.04 1652
7310.84 1682
7311.65 1677
7312.46 1690
7313.27 1764
7314.07 1872
7314.88 1963
7315.69 2111
7316.50 2014
7317.30 2048
7318.11 1941
7318.92 1876
7319.72 2026
7320.53 2070
7321.34 1987
7322.15 1976
7322.96 2146
7323.76 2315
7324.57 2512
7325.38 2553
7326.19 2684
7326.99 2711
7327.80 2684
7328.61 2545
7329.42 2389
7330.23 2138
7331.03 2056
7331.84 2009
7332.65 1940
7333.46 1870
7334.27 1784
7335.08 1686
7335.88 1688
7336.69 1529
7337.50 1534
7338.31 1498
7339.12 1511
7339.93 1536
7340.74 1562
7341.54 1606
7342.35 1652
7343.16 1687
7343.97 1515
7344.78 1541
7345.59 1556
7346.40 1612
7347.21 1536
7348.02 1539
7348.82 1688
7349.63 1609
7350.44 1539
7351.25 1556
7352.06 1482
7352.87 1513
7353.68 1525
7354.49 1506
7355.30 1457
7356.11 1581
7356.92 1636
7357.73 1519
7358.54 1545
7359.35 1407
7360.16 1445
7360.97 1447
7361.78 1402
7362.59 1399
7363.40 1479
7364.21 1541
7365.02 1533
7365.83 1495
7366.64 1535
7367.45 1593
7368.26 1523
7369.07 1546
7369.88 1533
7370.69 1543
7371.50 1633
7372.31 1472
7373.12 1455
7373.93 1509
7374.74 1510
7375.55 1487
7376.36 1515
7377.17 1460
7377.98 1555
7378.79 1552
7379.60 1449
7380.42 1476
7381.23 1412
7382.04 1479
7382.85 1586
7383.66 1681
7384.47 1737
7385.28 1775
7386.09 1876
7386.90 1941
7387.71 1967
7388.53 1999
7389.34 2023
7390.15 1928
7390.96 1734
7391.77 1748
7392.58 1668
7393.39 1605
7394.21 1466
7395.02 1466
7395.83 1450
7396.64 1353
7397.45 1433
7398.27 1372
7399.08 1329
7399.89 1374
7400.70 1403
7401.51 1356
7402.33 1435
7403.14 1596
7403.95 1560
7404.76 1549
7405.57 1673
7406.39 1833
7407.20 1801
7408.01 1737
7408.82 1804
7409.64 1742
7410.45 1611
7411.26 1478
7412.07 1541
7412.89 1528
7413.70 1508
7414.51 1531
7415.32 1397
7416.14 1434
7416.95 1377
7417.76 1434
7418.58 1362
7419.39 1303
7420.20 1271
7421.02 1265
7421.83 1285
7422.64 1161
7423.45 1277
7424.27 1240
7425.08 1238
7425.89 1177
7426.71 1228
7427.52 1203
7428.33 1148
7429.15 1154
7429.96 1089
7430.78 1112
7431.59 1172
7432.40 1215
7433.22 1173
7434.03 1179
7434.84 1205
7435.66 1125
7436.47 1084
7437.29 1153
7438.10 1098
7438.91 1082
7439.73 1103
7440.54 1123
7441.36 1121
7442.17 1101
7442.99 1077
7443.80 1059
7444.61 1063
7445.43 1187
7446.24 1176
7447.06 1131
7447.87 1124
7448.69 1136
7449.50 1162
7450.32 1142
7451.13 1046
7451.95 1148
7452.76 1060
7453.58 1055
7454.39 1110
7455.21 1109
7456.02 1097
7456.84 998
7457.65 1024
7458.47 1036
7459.28 1096
7460.10 1013
7460.91 1067
7461.73 1008
7462.54 1059
7463.36 1083
7464.17 1137
7464.99 1119
7465.80 1117
7466.62 1097
7467.44 1102
7468.25 1100
7469.07 1099
7469.88 1103
7470.70 1122
7471.51 1093
7472.33 1081
7473.15 1057
7473.96 1096
7474.78 1118
7475.59 1105
7476.41 1135
7477.23 1110
7478.04 1031
7478.86 1038
7479.67 1057
7480.49 1038
7481.31 1070
7482.12 1050
7482.94 1052
7483.76 1015
7484.57 1011
7485.39 1119
7486.21 1107
7487.02 1033
7487.84 991
7488.66 1029
7489.47 997
7490.29 956
7491.11 954
7491.92 945
7492.74 987
7493.56 952
7494.38 927
7495.19 973
7496.01 956
7496.83 963
7497.64 970
7498.46 978
7499.28 923
7500.10 876
7500.91 987
7501.73 1007
7502.55 1036
7503.37 982
7504.18 985
7505.00 941
7505.82 948
7506.64 905
7507.46 870
7508.27 827
7509.09 885
7509.91 895
7510.73 932
7511.55 928
7512.36 979
7513.18 982
7514.00 939
7514.82 913
7515.64 926
7516.45 941
7517.27 883
7518.09 940
7518.91 887
7519.73 948
7520.55 956
7521.37 990
7522.18 987
7523.00 935
7523.82 865
7524.64 892
7525.46 863
7526.28 883
7527.10 915
7527.92 922
7528.74 903
7529.55 943
7530.37 883
7531.19 895
7532.01 956
7532.83 896
7533.65 914
7534.47 890
7535.29 852
7536.11 927
7536.93 956
7537.75 929
7538.57 925
7539.39 922
7540.21 884
7541.03 934
7541.84 916
7542.66 872
7543.48 878
7544.30 867
7545.12 883
7545.94 947
7546.76 909
7547.58 980
7548.40 960
7549.22 948
7550.04 940
7550.86 925
7551.68 954
7552.51 928
7553.33 921
7554.15 926
7554.97 859
7555.79 896
7556.61 955
7557.43 897
7558.25 869
7559.07 894
7559.89 920
7560.71 916
7561.53 924
7562.35 904
7563.17 998
7563.99 927
7564.81 862
7565.64 971
7566.46 926
7567.28 963
7568.10 947
7568.92 962
7569.74 908
7570.56 898
7571.38 1052
7572.21 922
7573.03 976
7573.85 978
7574.67 950
7575.49 870
7576.31 858
7577.13 982
7577.96 951
7578.78 961
7579.60 871
7580.42 902
7581.24 922
7582.07 936
7582.89 975
7583.71 962
7584.53 896
7585.35 934
7586.18 928
7587.00 962
7587.82 907
7588.64 932
7589.46 937
7590.29 980
7591.11 954
7591.93 948
7592.75 1012
7593.58 1003
7594.40 905
7595.22 905
7596.04 1023
7596.87 1010
7597.69 949
7598.51 952
7599.34 1022
7600.16 964
7600.98 929
7601.80 1005
7602.63 983
7603.45 1014
7604.27 1052
7605.10 1007
7605.92 1023
7606.74 981
7607.57 941
7608.39 1040
7609.21 1120
7610.04 1137
7610.86 1044
7611.68 1161
7612.51 1198
7613.33 1165
7614.15 1070
7614.98 1055
7615.80 1055
7616.62 1043
7617.45 1006
7618.27 1040
7619.10 1072
7619.92 990
7620.74 1046
7621.57 1120
7622.39 1077
7623.22 1175
7624.04 1230
7624.86 1205
7625.69 1171
7626.51 1146
7627.34 1211
7628.16 1172
7628.99 1071
7629.81 1146
7630.64 1054
7631.46 1063
7632.28 1041
7633.11 1041
7633.93 990
7634.76 1056
7635.58 1122
7636.41 1217
7637.23 1163
7638.06 1180
7638.88 1186
7639.71 1239
7640.53 1297
7641.36 1153
7642.18 1095
7643.01 1101
7643.83 1023
7644.66 1013
7645.48 973
7646.31 931
7647.14 946
7647.96 945
7648.79 967
7649.61 939
7650.44 947
7651.26 972
7652.09 901
7652.91 857
7653.74 891
7654.57 914
7655.39 915
7656.22 855
7657.04 889
7657.87 877
7658.70 925
7659.52 881
7660.35 812
7661.17 858
7662.00 892
7662.83 874
7663.65 884
7664.48 863
7665.31 906
7666.13 881
7666.96 941
7667.79 910
7668.61 929
7669.44 862
7670.27 887
7671.09 920
7671.92 820
7672.75 813
7673.57 941
7674.40 881
7675.23 854
7676.05 895
7676.88 889
7677.71 865
7678.53 851
7679.36 911
7680.19 865
7681.02 812
7681.84 809
7682.67 831
7683.50 871
7684.33 802
7685.15 781
7685.98 828
7686.81 792
7687.64 858
7688.46 894
7689.29 951
7690.12 920
7690.95 902
7691.77 876
7692.60 897
7693.43 904
7694.26 840
7695.09 929
7695.91 864
7696.74 758
7697.57 803
7698.40 862
7699.23 903
7700.06 838
7700.88 838
7701.71 877
7702.54 940
7703.37 905
7704.20 876
7705.03 901
7705.85 896
7706.68 907
7707.51 824
7708.34 908
7709.17 839
7710.00 823
7710.83 860
7711.66 853
7712.48 873
7713.31 864
7714.14 899
7714.97 898
7715.80 906
7716.63 866
7717.46 877
7718.29 912
7719.12 897
7719.95 859
7720.78 821
7721.61 847
7722.44 766
7723.27 838
7724.09 873
7724.92 852
7725.75 861
7726.58 796
7727.41 795
7728.24 867
7729.07 854
7729.90 838
7730.73 835
7731.56 881
7732.39 855
7733.22 804
7734.05 829
7734.88 866
7735.71 926
7736.54 858
7737.37 882
7738.20 867
7739.03 890
7739.86 857
7740.70 835
7741.53 866
7742.36 880
7743.19 866
7744.02 822
7744.85 836
7745.68 829
7746.51 898
7747.34 883
7748.17 853
7749.00 872
7749.83 932
7750.66 1029
7751.50 979
7752.33 1100
7753.16 1247
7753.99 1210
7754.82 1154
7755.65 1201
7756.48 1169
7757.31 1219
7758.15 1061
7758.98 992
7759.81 989
7760.64 972
7761.47 1027
7762.30 994
7763.13 901
7763.97 890
7764.80 935
7765.63 939
7766.46 919
7767.29 945
7768.13 948
7768.96 968
7769.79 969
7770.62 887
7771.45 949
7772.29 928
7773.12 856
7773.95 847
7774.78 862
7775.62 849
7776.45 870
7777.28 912
7778.11 813
7778.95 842
7779.78 841
7780.61 805
7781.44 822
7782.28 807
7783.11 832
7783.94 863
7784.77 882
7785.61 777
7786.44 803
7787.27 823
7788.11 804
7788.94 838
7789.77 833
7790.61 863
7791.44 891
7792.27 830
7793.10 844
7793.94 844
7794.77 905
7795.60 798
7796.44 829
7797.27 835
7798.11 883
7798.94 863
7799.77 859
7800.61 829
7801.44 818
7802.27 811
7803.11 837
7803.94 907
7804.78 864
7805.61 890
7806.44 904
7807.28 877
7808.11 831
7808.95 848
7809.78 855
7810.61 881
7811.45 902
7812.28 907
7813.12 903
7813.95 933
7814.79 953
7815.62 946
7816.45 949
7817.29 887
7818.12 912
7818.96 955
7819.79 972
7820.63 927
7821.46 982
7822.30 929
7823.13 999
7823.97 1050
7824.80 1032
7825.64 922
7826.47 939
7827.31 1011
7828.14 1025
7828.98 1014
7829.81 1058
7830.65 967
7831.48 997
7832.32 1042
7833.15 1060
7833.99 956
7834.83 1005
7835.66 996
7836.50 977
7837.33 1002
7838.17 922
7839.00 970
7839.84 996
7840.68 1075
7841.51 1037
7842.35 1032
7843.18 1033
7844.02 973
7844.86 996
7845.69 1025
7846.53 992
7847.36 933
7848.20 985
7849.04 983
7849.87 1033
7850.71 981
7851.55 969
7852.38 900
7853.22 998
7854.05 961
7854.89 995
7855.73 911
7856.56 830
7857.40 885
7858.24 879
7859.08 868
7859.91 823
7860.75 857
7861.59 835
7862.42 880
7863.26 901
7864.10 921
7864.93 964
7865.77 890
7866.61 883
7867.45 927
7868.28 1005
7869.12 860
7869.96 890
7870.80 869
7871.63 855
7872.47 824
7873.31 887
7874.15 856
7874.98 958
7875.82 867
7876.66 887
7877.50 839
7878.33 851
7879.17 893
7880.01 882
7880.85 930
7881.69 917
7882.52 914
7883.36 981
7884.20 1012
7885.04 1003
7885.88 1001
7886.71 952
7887.55 989
7888.39 939
7889.23 909
7890.07 914
7890.91 959
7891.75 894
7892.58 853
7893.42 874
7894.26 833
7895.10 895
7895.94 950
7896.78 933
7897.62 898
7898.46 931
7899.29 884
7900.13 956
7900.97 1023
7901.81 886
7902.65 932
7903.49 921
7904.33 938
7905.17 1007
7906.01 985
7906.85 990
7907.69 974
7908.53 1021
7909.37 826
7910.21 863
7911.04 958
7911.88 848
7912.72 928
7913.56 882
7914.40 895
7915.24 915
7916.08 903
7916.92 850
7917.76 876
7918.60 851
7919.44 912
7920.28 866
7921.12 875
7921.96 1026
7922.80 1055
7923.64 1071
7924.48 1056
7925.32 958
7926.16 923
7927.01 988
7927.85 952
7928.69 913
7929.53 845
7930.37 866
7931.21 805
7932.05 809
7932.89 859
7933.73 851
7934.57 851
7935.41 776
7936.25 799
7937.09 827
7937.93 826
7938.78 814
7939.62 864
7940.46 763
7941.30 817
7942.14 831
7942.98 865
7943.82 807
7944.66 759
7945.51 817
7946.35 829
7947.19 834
7948.03 771
7948.87 788
7949.71 820
7950.56 803
7951.40 803
7952.24 848
7953.08 761
7953.92 817
7954.76 835
7955.61 837
7956.45 792
7957.29 854
7958.13 843
7958.97 860
7959.82 857
7960.66 907
7961.50 868
7962.34 857
7963.19 848
7964.03 853
7964.87 882
7965.71 807
7966.56 821
7967.40 842
7968.24 871
7969.08 866
7969.93 943
7970.77 893
7971.61 904
7972.45 1040
7973.30 913
7974.14 930
7974.98 929
7975.83 951
7976.67 938
7977.51 913
7978.36 864
7979.20 873
7980.04 824
7980.89 823
7981.73 771
7982.57 882
7983.42 811
7984.26 819
7985.10 816
7985.95 820
7986.79 862
7987.63 830
7988.48 849
7989.32 797
7990.16 799
7991.01 821
7991.85 911
7992.70 776
7993.54 749
7994.38 741
7995.23 806
7996.07 710
7996.92 776
7997.76 797
7998.60 730
7999.45 738
8000.29 709
8001.14 759
8001.98 766
8002.83 823
8003.67 791
8004.52 783
8005.36 811
8006.20 822
8007.05 775
8007.89 779
8008.74 724
8009.58 797
8010.43 827
8011.27 795
8012.12 788
8012.96 743
8013.81 772
8014.65 714
8015.50 716
8016.34 683
8017.19 718
8018.03 749
8018.88 727
8019.72 658
8020.57 688
8021.42 672
8022.26 726
8023.11 787
8023.95 758
8024.80 710
8025.64 714
8026.49 738
8027.33 718
8028.18 699
8029.03 690
8029.87 699
8030.72 695
8031.56 716
8032.41 710
8033.26 687
8034.10 685
8034.95 714
8035.79 739
8036.64 741
8037.49 744
8038.33 743
8039.18 731
8040.03 738
8040.87 731
8041.72 683
8042.57 692
8043.41 701
8044.26 737
8045.11 730
8045.95 694
8046.80 736
8047.65 731
8048.49 720
8049.34 681
8050.19 598
8051.03 730
8051.88 758
8052.73 634
8053.58 684
8054.42 665
8055.27 711
8056.12 686
8056.96 701
8057.81 692
8058.66 675
8059.51 701
8060.35 669
8061.20 689
8062.05 670
8062.90 676
8063.74 675
8064.59 642
8065.44 688
8066.29 693
8067.14 689
8067.98 730
8068.83 678
8069.68 668
8070.53 633
8071.38 716
8072.22 690
8073.07 647
8073.92 697
8074.77 739
8075.62 678
8076.46 675
8077.31 688
8078.16 666
8079.01 673
8079.86 749
8080.71 655
8081.56 679
8082.40 698
8083.25 673
8084.10 637
8084.95 620
8085.80 710
8086.65 693
8087.50 670
8088.35 641
8089.19 708
8090.04 665
8090.89 582
8091.74 625
8092.59 591
8093.44 675
8094.29 689
8095.14 695
8095.99 684
8096.84 721
8097.69 582
8098.54 734
8099.39 720
8100.24 651
8101.09 684
8101.94 714
8102.79 621
8103.63 634
8104.48 693
8105.33 662
8106.18 689
8107.03 669
8107.88 673
8108.73 678
8109.58 658
8110.43 647
8111.28 640
8112.14 619
8112.99 654
8113.84 654
8114.69 691
8115.54 642
8116.39 716
8117.24 686
8118.09 652
8118.94 675
8119.79 604
8120.64 653
8121.49 652
8122.34 642
8123.19 608
8124.04 653
8124.89 664
8125.74 665
8126.60 732
8127.45 675
8128.30 637
8129.15 658
8130.00 678
8130.85 648
8131.70 659
8132.55 701
8133.40 688
8134.26 652
8135.11 681
8135.96 694
8136.81 711
8137.66 682
8138.51 698
8139.37 637
8140.22 694
8141.07 645
8141.92 648
8142.77 635
8143.62 627
8144.48 691
8145.33 667
8146.18 689
8147.03 669
8147.88 721
8148.74 712
8149.59 729
8150.44 698
8151.29 751
8152.15 730
8153.00 645
8153.85 712
8154.70 685
8155.56 654
8156.41 695
8157.26 723
8158.11 733
8158.97 749
8159.82 779
8160.67 772
8161.52 810
8162.38 794
8163.23 749
8164.08 784
8164.94 747
8165.79 745
8166.64 660
8167.49 670
8168.35 758
8169.20 692
8170.05 690
8170.91 658
8171.76 700
8172.61 653
8173.47 646
8174.32 678
8175.17 702
8176.03 622
8176.88 639
8177.74 720
8178.59 734
8179.44 664
8180.30 621
8181.15 733
8182.00 666
8182.86 608
8183.71 659
8184.57 694
8185.42 669
8186.27 645
8187.13 654
8187.98 584
8188.84 565
8189.69 641
8190.55 650
8191.40 577
8192.25 540
8193.11 682
8193.96 619
8194.82 632
8195.67 668
8196.53 663
8197.38 737
8198.24 657
8199.09 663
8199.95 570
8200.80 626
8201.66 651
8202.51 683
8203.37 620
8204.22 586
8205.08 634
8205.93 625
8206.79 616
8207.64 615
8208.50 604
8209.35 643
8210.21 664
8211.06 655
8211.92 628
8212.77 677
8213.63 637
8214.48 623
8215.34 621
8216.20 658
8217.05 603
8217.91 637
8218.76 611
8219.62 618
8220.48 617
8221.33 621
8222.19 617
8223.04 584
8223.90 610
8224.76 655
8225.61 648
8226.47 638
8227.32 612
8228.18 697
8229.04 690
8229.89 685
8230.75 702
8231.61 672
8232.46 672
8233.32 660
8234.18 655
8235.03 655
8235.89 650
8236.75 640
8237.60 684
8238.46 615
8239.32 611
8240.17 579
8241.03 600
8241.89 640
8242.74 627
8243.60 666
8244.46 714
8245.32 653
8246.17 698
8247.03 664
8247.89 668
8248.74 658
8249.60 659
8250.46 658
8251.32 716
8252.17 664
8253.03 595
8253.89 666
8254.75 615
8255.60 682
8256.46 663
8257.32 685
8258.18 711
8259.04 673
8259.89 651
8260.75 634
8261.61 674
8262.47 670
8263.33 653
8264.18 662
8265.04 671
8265.90 601
8266.76 592
8267.62 647
8268.48 581
8269.33 623
8270.19 653
8271.05 661
8271.91 674
8272.77 686
8273.63 715
8274.49 653
8275.34 684
8276.20 668
8277.06 718
8277.92 734
8278.78 702
8279.64 652
8280.50 602
8281.36 678
8282.22 657
8283.08 640
8283.93 656
8284.79 580
8285.65 670
8286.51 592
8287.37 660
8288.23 628
8289.09 671
8289.95 655
8290.81 672
8291.67 683
8292.53 714
8293.39 790
8294.25 726
8295.11 708
8295.97 761
8296.83 720
8297.69 710
8298.55 733
8299.41 799
8300.27 742
8301.13 767
8301.99 668
8302.85 696
8303.71 749
8304.57 753
8305.43 755
8306.29 764
8307.15 785
8308.01 716
8308.87 727
8309.73 695
8310.59 689
8311.45 701
8312.31 670
8313.17 733
8314.03 706
8314.90 719
8315.76 734
8316.62 724
8317.48 695
8318.34 751
8319.20 671
8320.06 651
8320.92 692
8321.78 742
8322.64 733
8323.51 744
8324.37 705
8325.23 717
8326.09 706
8326.95 738
8327.81 740
8328.67 758
8329.54 716
8330.40 672
8331.26 716
8332.12 691
8332.98 710
8333.84 727
8334.71 706
8335.57 754
8336.43 721
8337.29 748
8338.15 722
8339.02 695
8339.88 695
8340.74 651
8341.60 660
8342.46 706
8343.33 662
8344.19 750
8345.05 752
8345.91 712
8346.78 712
8347.64 726
8348.50 692
8349.36 687
8350.23 732
8351.09 729
8351.95 720
8352.81 823
8353.68 746
8354.54 724
8355.40 727
8356.27 737
8357.13 760
8357.99 718
8358.86 672
8359.72 770
8360.58 688
8361.44 713
8362.31 745
8363.17 752
8364.03 735
8364.90 681
8365.76 781
8366.63 773
8367.49 727
8368.35 800
8369.22 752
8370.08 763
8370.94 734
8371.81 759
8372.67 773
8373.53 774
8374.40 786
8375.26 740
8376.13 695
8376.99 744
8377.85 754
8378.72 778
8379.58 765
8380.45 804
8381.31 770
8382.18 755
8383.04 718
8383.90 759
8384.77 773
8385.63 775
8386.50 811
8387.36 815
8388.23 816
8389.09 880
8389.96 791
8390.82 809
8391.69 838
8392.55 887
8393.42 849
8394.28 810
8395.15 814
8396.01 875
8396.88 856
8397.74 780
8398.61 776
8399.47 851
8400.34 815
8401.20 845
8402.07 848
8402.93 840
8403.80 879
8404.66 869
8405.53 899
8406.39 862
8407.26 895
8408.12 867
8408.99 876
8409.86 801
8410.72 837
8411.59 909
8412.45 943
8413.32 894
8414.19 886
8415.05 850
8415.92 929
8416.78 907
8417.65 891
8418.52 942
8419.38 925
8420.25 929
8421.11 929
8421.98 993
8422.85 1040
8423.71 1073
8424.58 1041
8425.45 953
8426.31 973
8427.18 1019
8428.05 1034
8428.91 990
8429.78 1046
8430.65 1110
8431.51 1099
8432.38 1049
8433.25 1105
8434.11 1091
8434.98 1103
8435.85 1173
8436.72 1195
8437.58 1181
8438.45 1116
8439.32 1191
8440.18 1186
8441.05 1259
8441.92 1169
8442.79 1233
8443.65 1318
8444.52 1263
8445.39 1303
8446.26 1329
8447.12 1328
8447.99 1405
8448.86 1509
8449.73 1561
8450.60 1507
8451.46 1553
8452.33 1484
8453.20 1544
8454.07 1583
8454.94 1532
8455.80 1490
8456.67 1487
8457.54 1482
8458.41 1492
8459.28 1621
8460.14 1778
8461.01 1893
8461.88 1968
8462.75 2183
8463.62 2329
8464.49 2347
8465.36 2496
8466.22 2318
8467.09 2203
8467.96 2183
8468.83 2082
8469.70 1923
8470.57 1759
8471.44 1654
8472.31 1726
8473.17 1849
8474.04 2074
8474.91 2427
8475.78 2671
8476.65 3036
8477.52 3203
8478.39 3378
8479.26 3190
8480.13 3029
8481.00 2718
8481.87 2385
8482.74 2149
8483.61 1758
8484.48 1574
8485.34 1476
8486.21 1311
8487.08 1314
8487.95 1238
8488.82 1308
8489.69 1224
8490.56 1232
8491.43 1207
8492.30 1211
8493.17 1233
8494.04 1174
8494.91 1238
8495.78 1136
8496.65 1167
8497.52 1151
8498.39 1176
8499.26 1103
8500.13 1157
8501.01 1155
8501.88 1111
8502.75 1145
8503.62 1205
8504.49 1204
8505.36 1225
8506.23 1153
8507.10 1196
8507.97 1190
8508.84 1128
8509.71 1096
8510.58 1039
8511.45 1127
8512.32 1181
8513.20 1200
8514.07 1261
8514.94 1306
8515.81 1321
8516.68 1271
8517.55 1214
8518.42 1246
8519.29 1195
8520.17 1185
8521.04 1128
8521.91 1123
8522.78 1197
8523.65 1158
8524.52 1184
8525.39 1116
8526.27 1115
8527.14 1145
8528.01 1096
8528.88 1124
8529.75 1033
8530.63 1134
8531.50 1216
8532.37 1224
8533.24 1196
8534.11 1147
8534.99 1187
8535.86 1239
8536.73 1284
8537.60 1222
8538.47 1219
8539.35 1279
8540.22 1182
8541.09 1206
8541.96 1247
8542.84 1226
8543.71 1239
8544.58 1304
8545.46 1244
8546.33 1219
8547.20 1137
8548.07 1189
8548.95 1158
8549.82 1163
8550.69 1171
8551.57 1200
8552.44 1211
8553.31 1204
8554.18 1250
8555.06 1197
8555.93 1229
8556.80 1137
8557.68 1236
8558.55 1249
8559.42 1204
8560.30 1215
8561.17 1258
8562.04 1236
8562.92 1130
8563.79 1197
8564.67 1178
8565.54 1189
8566.41 1129
8567.29 1081
8568.16 1050
8569.03 1040
8569.91 1038
8570.78 1030
8571.66 999
8572.53 1065
8573.40 1093
8574.28 1086
8575.15 1031
8576.03 1046
8576.90 1059
8577.78 962
8578.65 960
8579.52 937
8580.40 979
8581.27 973
8582.15 1005
8583.02 938
8583.90 979
8584.77 956
8585.65 946
8586.52 937
8587.40 908
8588.27 894
8589.15 939
8590.02 971
8590.90 968
8591.77 994
8592.65 962
8593.52 884
8594.40 874
8595.27 961
8596.15 995
8597.02 917
8597.90 995
8598.77 948
8599.65 945
8600.52 968
8601.40 971
8602.28 1003
8603.15 947
8604.03 905
8604.90 976
8605.78 968
8606.65 955
8607.53 948
8608.41 985
8609.28 965
8610.16 919
8611.03 962
8611.91 986
8612.79 991
8613.66 1018
8614.54 973
8615.41 1005
8616.29 1047
8617.17 994
8618.04 1026
8618.92 1011
8619.80 1044
8620.67 1046
8621.55 1071
8622.43 1022
8623.30 1046
8624.18 1052
8625.06 1019
8625.93 1000
8626.81 1000
8627.69 1015
8628.56 1079
8629.44 1114
8630.32 1122
8631.20 1062
8632.07 1167
8632.95 1182
8633.83 1090
8634.70 1116
8635.58 1137
8636.46 1210
8637.34 1140
8638.21 1117
8639.09 1089
8639.97 1137
8640.85 1127
8641.72 1145
8642.60 1128
8643.48 1036
8644.36 1132
8645.23 1112
8646.11 1083
8646.99 1050
8647.87 1131
8648.75 1143
8649.62 1206
8650.50 1213
8651.38 1162
8652.26 1177
8653.14 1221
8654.01 1210
8654.89 1221
8655.77 1276
8656.65 1254
8657.53 1284
8658.41 1367
8659.29 1256
8660.16 1299
8661.04 1344
8661.92 1282
8662.80 1316
8663.68 1262
8664.56 1272
8665.44 1258
8666.31 1289
8667.19 1246
8668.07 1287
8668.95 1299
8669.83 1325
8670.71 1389
8671.59 1321
8672.47 1249
8673.35 1310
8674.23 1296
8675.11 1330
8675.99 1395
8676.86 1581
8677.74 1598
8678.62 1562
8679.50 1769
8680.38 1749
8681.26 1880
8682.14 1956
8683.02 1944
8683.90 1939
8684.78 1780
8685.66 1846
8686.54 1661
8687.42 1472
8688.30 1437
8689.18 1434
8690.06 1374
8690.94 1374
8691.82 1332
8692.70 1450
8693.58 1430
8694.46 1459
8695.34 1639
8696.22 1839
8697.10 2065
8697.98 2311
8698.86 2568
8699.74 2614
8700.62 2720
8701.51 2692
8702.39 2434
8703.27 2374
8704.15 2218
8705.03 1943
8705.91 1678
8706.79 1574
8707.67 1407
8708.55 1312
8709.43 1189
8710.31 1216
8711.20 1200
8712.08 1113
8712.96 1039
8713.84 1066
8714.72 1070
8715.60 1068
8716.48 1054
8717.36 1100
8718.25 1019
8719.13 1016
8720.01 1029
8720.89 1013
8721.77 976
8722.65 1013
8723.54 978
8724.42 959
8725.30 1101
8726.18 1155
8727.06 1066
8727.95 1046
8728.83 1048
8729.71 1040
8730.59 1050
8731.47 1036
8732.36 1048
8733.24 1073
8734.12 986
8735.00 1039
8735.89 993
8736.77 1126
8737.65 1139
8738.53 1120
8739.42 1163
8740.30 1067
8741.18 1082
8742.06 1053
8742.95 1040
8743.83 1054
8744.71 1000
8745.59 1002
8746.48 946
8747.36 985
8748.24 965
8749.13 1042
8750.01 1039
8750.89 1037
8751.78 1081
8752.66 998
8753.54 1049
8754.43 1010
8755.31 1068
8756.19 1051
8757.08 1044
8757.96 1034
8758.84 1027
8759.73 1040
8760.61 1083
8761.49 1001
8762.38 1037
8763.26 1071
8764.15 1068
8765.03 1055
8765.91 1060
8766.80 1066
8767.68 1073
8768.57 1067
8769.45 1040
8770.33 1028
8771.22 1033
8772.10 1060
8772.99 1057
8773.87 1064
8774.75 1045
8775.64 1098
8776.52 1030
8777.41 1022
8778.29 1087
8779.18 1011
8780.06 1029
8780.95 1086
8781.83 1086
8782.72 995
8783.60 1058
8784.49 996
8785.37 935
8786.26 1037
8787.14 1014
8788.03 984
8788.91 989
8789.80 1006
8790.68 995
8791.57 988
8792.45 1048
8793.34 1055
8794.22 1036
8795.11 981
8795.99 985
8796.88 1049
8797.76 1027
8798.65 1011
8799.53 1088
8800.42 1064
8801.31 1014
8802.19 1042
8803.08 986
8803.96 1011
8804.85 1032
8805.74 1014
8806.62 1000
8807.51 920
8808.39 890
8809.28 919
8810.17 971
8811.05 934
8811.94 924
8812.82 966
8813.71 957
8814.60 945
8815.48 980
8816.37 919
8817.26 916
8818.14 977
8819.03 891
8819.92 860
8820.80 874
8821.69 859
8822.58 905
8823.46 919
8824.35 816
8825.24 818
8826.12 884
8827.01 937
8827.90 884
8828.78 809
8829.67 790
8830.56 805
8831.45 878
8832.33 842
8833.22 852
8834.11 842
8835.00 800
8835.88 809
8836.77 909
8837.66 854
8838.55 765
8839.43 798
8840.32 834
8841.21 778
8842.10 778
8842.98 819
8843.87 832
8844.76 798
8845.65 801
8846.54 859
8847.42 822
8848.31 755
8849.20 782
8850.09 800
8850.98 757
8851.86 741
8852.75 759
8853.64 812
8854.53 773
8855.42 771
8856.31 787
8857.19 749
8858.08 717
8858.97 653
8859.86 679
8860.75 728
8861.64 774
8862.53 750
8863.42 765
8864.30 709
8865.19 724
8866.08 732
8866.97 765
8867.86 733
8868.75 818
8869.64 747
8870.53 721
8871.42 734
8872.31 776
8873.20 787
8874.08 720
8874.97 697
8875.86 688
8876.75 778
8877.64 689
8878.53 667
8879.42 703
8880.31 698
8881.20 711
8882.09 704
8882.98 700
8883.87 707
8884.76 726
8885.65 676
8886.54 705
8887.43 671
8888.32 640
8889.21 660
8890.10 683
8890.99 625
8891.88 677
8892.77 707
8893.66 713
8894.55 691
8895.44 696
8896.33 668
8897.22 655
8898.11 648
8899.00 636
8899.90 625
8900.79 646
8901.68 677
8902.57 621
8903.46 618
8904.35 631
8905.24 695
8906.13 672
8907.02 676
8907.91 675
8908.80 643
8909.70 688
8910.59 611
8911.48 666
8912.37 623
8913.26 653
8914.15 571
8915.04 644
8915.93 637
8916.83 677
8917.72 621
8918.61 559
8919.50 595
8920.39 628
8921.28 630
8922.18 602
8923.07 594
8923.96 593
8924.85 586
8925.74 565
8926.64 618
8927.53 618
8928.42 551
8929.31 562
8930.20 601
8931.10 553
8931.99 593
8932.88 606
8933.77 595
8934.67 597
8935.56 576
8936.45 592
8937.34 606
8938.24 660
8939.13 641
8940.02 645
8940.91 588
8941.81 612
8942.70 607
8943.59 598
8944.49 563
8945.38 633
8946.27 677
8947.16 627
8948.06 636
8948.95 614
8949.84 619
8950.74 561
8951.63 600
8952.52 577
8953.42 668
8954.31 634
8955.20 613
8956.10 601
8956.99 571
8957.88 596
8958.78 574
8959.67 583
8960.56 592
8961.46 532
8962.35 564
8963.25 545
8964.14 592
8965.03 565
8965.93 594
8966.82 636
8967.72 542
8968.61 513
8969.50 540
8970.40 533
8971.29 530
8972.19 585
8973.08 594
8973.98 529
8974.87 569
8975.76 567
8976.66 579
8977.55 563
8978.45 594
8979.34 609
8980.24 562
8981.13 551
8982.03 531
8982.92 583
8983.82 576
8984.71 610
8985.61 618
8986.50 606
8987.40 636
8988.29 590
8989.19 596
8990.08 587
8990.98 508
8991.87 519
8992.77 524
8993.66 599
8994.56 547
8995.45 583
8996.35 533
8997.24 512
8998.14 581
8999.04 500
8999.93 604
9000.83 585
9001.72 545
9002.62 542
9003.51 537
9004.41 534
9005.31 585
9006.20 555
9007.10 573
9007.99 504
9008.89 544
9009.79 540
9010.68 550
9011.58 555
9012.48 544
9013.37 579
9014.27 554
9015.16 509
9016.06 539
9016.96 559
9017.85 547
9018.75 528
9019.65 523
9020.54 557
9021.44 561
9022.34 582
9023.23 562
9024.13 599
9025.03 583
9025.93 573
9026.82 541
9027.72 539
9028.62 582
9029.51 599
9030.41 525
9031.31 552
9032.21 558
9033.10 519
9034.00 516
9034.90 546
9035.79 498
9036.69 506
9037.59 529
9038.49 557
9039.38 582
9040.28 542
9041.18 510
9042.08 556
9042.98 515
9043.87 542
9044.77 588
9045.67 581
9046.57 603
9047.47 561
9048.36 559
9049.26 656
9050.16 574
9051.06 580
9051.96 605
9052.85 594
9053.75 551
9054.65 539
9055.55 571
9056.45 549
9057.35 559
9058.25 542
9059.14 515
9060.04 510
9060.94 613
9061.84 559
9062.74 558
9063.64 566
9064.54 543
9065.44 567
9066.33 584
9067.23 533
9068.13 508
9069.03 543
9069.93 544
9070.83 550
9071.73 564
9072.63 547
9073.53 532
9074.43 531
9075.33 551
9076.23 564
9077.13 579
9078.03 591
9078.92 587
9079.82 603
9080.72 567
9081.62 592
9082.52 590
9083.42 551
9084.32 557
9085.22 522
9086.12 528
9087.02 569
9087.92 536
9088.82 533
9089.72 505
9090.62 527
9091.52 541
9092.42 550
9093.32 584
9094.22 562
9095.12 616
9096.03 541
9096.93 497
9097.83 528
9098.73 558
9099.63 582
9100.53 582
9101.43 576
9102.33 625
9103.23 503
9104.13 516
9105.03 536
9105.93 548
9106.83 526
9107.74 559
9108.64 573
9109.54 533
9110.44 540
9111.34 541
9112.24 574
9113.14 548
9114.04 504
9114.94 558
9115.85 550
9116.75 547
9117.65 542
9118.55 549
9119.45 508
9120.35 490
9121.26 533
9122.16 519
9123.06 519
9123.96 523
9124.86 551
9125.77 529
9126.67 554
9127.57 588
9128.47 582
9129.37 490
9130.28 495
9131.18 530
9132.08 515
9132.98 539
9133.88 485
9134.79 537
9135.69 511
9136.59 513
9137.49 557
9138.40 473
9139.30 494
9140.20 514
9141.10 483
9142.01 520
9142.91 497
9143.81 512
9144.72 524
9145.62 588
9146.52 504
9147.42 517
9148.33 497
9149.23 524
9150.13 543
9151.04 508
9151.94 500
9152.84 517
9153.75 510
9154.65 546
9155.55 529
9156.46 534
9157.36 573
9158.26 591
9159.17 601
9160.07 560
9160.97 536
9161.88 497
9162.78 549
9163.69 512
9164.59 531
9165.49 556
9166.40 552
9167.30 524
9168.21 520
9169.11 499
9170.01 533
9170.92 519
9171.82 582
9172.73 588
9173.63 546
9174.53 532
9175.44 474
9176.34 514
9177.25 567
9178.15 587
9179.06 556
9179.96 648
9180.87 532
9181.77 509
9182.68 557
9183.58 534
9184.49 529
9185.39 576
9186.30 495
9187.20 487
9188.11 548
9189.01 534
9189.92 535
9190.82 580
9191.73 579
9192.63 528
9193.54 586
9194.44 574
9195.35 549
9196.25 534
9197.16 568
9198.06 535
9198.97 505
9199.87 578
9200.78 565
9201.69 549
9202.59 480
9203.50 511
9204.40 550
9205.31 524
9206.21 580
9207.12 569
9208.03 545
9208.93 537
9209.84 552
9210.74 541
9211.65 567
9212.56 553
9213.46 560
9214.37 523
9215.28 521
9216.18 515
9217.09 524
9218.00 552
9218.90 528
9219.81 507
9220.72 515
9221.62 549
9222.53 562
9223.44 573
9224.34 565
9225.25 593
9226.16 585
9227.06 612
9227.97 585
9228.88 605
9229.78 599
9230.69 554
9231.60 535
9232.51 552
9233.41 539
9234.32 512
9235.23 508
9236.13 508
9237.04 491
9237.95 572
9238.86 532
9239.76 470
9240.67 500
9241.58 526
9242.49 550
9243.39 569
9244.30 500
9245.21 517
9246.12 576
9247.03 529
9247.93 501
9248.84 527
9249.75 539
9250.66 584
9251.57 513
9252.47 499
9253.38 507
9254.29 586
9255.20 519
9256.11 499
9257.02 530
9257.92 552
9258.83 536
9259.74 555
9260.65 550
9261.56 535
9262.47 502
9263.38 498
9264.28 499
9265.19 498
9266.10 502
9267.01 553
9267.92 537
9268.83 498
9269.74 508
9270.65 509
9271.56 471
9272.47 516
9273.37 531
9274.28 517
9275.19 512
9276.10 544
9277.01 520
9277.92 512
9278.83 538
9279.74 531
9280.65 537
9281.56 592
9282.47 515
9283.38 513
9284.29 543
9285.20 510
9286.11 511
9287.02 541
9287.93 569
9288.84 521
9289.75 517
9290.66 519
9291.57 577
9292.48 558
9293.39 548
9294.30 532
9295.21 516
9296.12 555
9297.03 536
9297.94 523
9298.85 546
9299.76 577
9300.67 581
9301.58 520
9302.49 566
9303.40 602
9304.31 589
9305.23 503
9306.14 498
9307.05 530
9307.96 538
9308.87 595
9309.78 526
9310.69 530
9311.60 499
9312.51 574
9313.42 595
9314.34 606
9315.25 581
9316.16 548
9317.07 587
9317.98 668
9318.89 644
9319.80 620
9320.72 613
9321.63 596
9322.54 571
9323.45 562
9324.36 526
9325.27 578
9326.19 611
9327.10 532
9328.01 540
9328.92 536
9329.83 537
9330.74 512
9331.66 534
9332.57 567
9333.48 587
9334.39 550
9335.31 528
9336.22 568
9337.13 580
9338.04 560
9338.96 527
9339.87 560
9340.78 527
9341.69 553
9342.61 519
9343.52 536
9344.43 542
9345.34 545
9346.26 552
9347.17 512
9348.08 548
9348.99 522
9349.91 520
9350.82 593
9351.73 551
9352.65 555
9353.56 529
9354.47 585
9355.39 561
9356.30 570
9357.21 589
9358.13 568
9359.04 588
9359.95 514
9360.87 524
9361.78 514
9362.69 533
9363.61 515
9364.52 553
9365.43 562
9366.35 550
9367.26 587
9368.18 514
9369.09 564
9370.00 544
9370.92 543
9371.83 588
9372.75 574
9373.66 543
9374.57 530
9375.49 520
9376.40 514
9377.32 508
9378.23 560
9379.15 546
9380.06 573
9380.97 582
9381.89 560
9382.80 560
9383.72 564
9384.63 560
9385.55 524
9386.46 515
9387.38 565
9388.29 562
9389.21 563
9390.12 581
9391.04 568
9391.95 572
9392.87 586
9393.78 568
9394.70 521
9395.61 570
9396.53 567
9397.44 540
9398.36 568
9399.27 594
9400.19 671
9401.10 688
9402.02 618
9402.94 645
9403.85 672
9404.77 655
9405.68 636
9406.60 631
9407.51 563
9408.43 596
9409.35 607
9410.26 594
9411.18 574
9412.09 567
9413.01 569
9413.93 600
9414.84 562
9415.76 551
9416.67 554
9417.59 610
9418.51 589
9419.42 621
9420.34 640
9421.26 542
9422.17 607
9423.09 575
9424.01 631
9424.92 550
9425.84 560
9426.76 605
9427.67 580
9428.59 606
9429.51 617
9430.42 653
9431.34 639
9432.26 602
9433.17 570
9434.09 619
9435.01 588
9435.93 591
9436.84 633
9437.76 643
9438.68 626
9439.59 639
9440.51 613
9441.43 620
9442.35 595
9443.26 643
9444.18 620
9445.10 649
9446.02 564
9446.93 599
9447.85 601
9448.77 651
9449.69 609
9450.61 583
9451.52 673
9452.44 626
9453.36 641
9454.28 599
9455.20 662
9456.11 642
9457.03 710
9457.95 695
9458.87 678
9459.79 697
9460.71 749
9461.62 763
9462.54 766
9463.46 740
9464.38 716
9465.30 775
9466.22 695
9467.14 664
9468.05 698
9468.97 634
9469.89 636
9470.81 638
9471.73 646
9472.65 637
9473.57 679
9474.49 615
9475.41 608
9476.32 670
9477.24 612
9478.16 611
9479.08 627
9480.00 682
9480.92 654
9481.84 614
9482.76 604
9483.68 575
9484.60 620
9485.52 629
9486.44 604
9487.36 664
9488.28 652
9489.20 651
9490.12 670
9491.04 671
9491.96 604
9492.88 667
9493.80 661
9494.72 643
9495.64 622
9496.56 603
9497.48 653
9498.40 638
9499.32 621
9500.24 650
9501.16 573
9502.08 613
9503.00 593
9503.92 632
9504.84 562
9505.76 594
9506.68 648
9507.60 682
9508.52 655
9509.44 570
9510.36 609
9511.28 596
9512.21 641
9513.13 660
9514.05 676
9514.97 638
9515.89 659
9516.81 639
9517.73 609
9518.65 623
9519.57 642
9520.50 620
9521.42 605
9522.34 701
9523.26 672
9524.18 615
9525.10 638
9526.02 631
9526.95 666
9527.87 671
9528.79 646
9529.71 671
9530.63 650
9531.55 657
9532.48 623
9533.40 683
9534.32 688
9535.24 601
9536.16 669
9537.09 769
9538.01 761
9538.93 766
9539.85 798
9540.77 785
9541.70 789
9542.62 751
9543.54 753
9544.46 723
9545.39 760
9546.31 755
9547.23 669
9548.15 721
9549.08 726
9550.00 734
9550.92 688
9551.85 654
9552.77 701
9553.69 735
9554.61 735
9555.54 685
9556.46 700
9557.38 651
9558.31 648
9559.23 627
9560.15 619
9561.08 653
9562.00 693
9562.92 655
9563.85 662
9564.77 674
9565.69 662
9566.62 641
9567.54 686
9568.46 708
9569.39 690
9570.31 659
9571.23 700
9572.16 669
9573.08 713
9574.01 669
9574.93 635
9575.85 610
9576.78 592
9577.70 607
9578.63 633
9579.55 639
9580.47 603
9581.40 643
9582.32 604
9583.25 665
9584.17 656
9585.10 695
9586.02 679
9586.94 685
9587.87 707
9588.79 690
9589.72 596
9590.64 641
9591.57 721
9592.49 677
9593.42 661
9594.34 655
9595.27 700
9596.19 652
9597.12 690
9598.04 724
9598.97 658
9599.89 726
9600.82 641
9601.74 637
9602.67 656
9603.59 680
9604.52 672
9605.44 690
9606.37 681
9607.29 694
9608.22 739
9609.15 695
9610.07 662
9611.00 691
9611.92 721
9612.85 701
9613.77 697
9614.70 749
9615.63 768
9616.55 764
9617.48 735
9618.40 712
9619.33 722
9620.26 738
9621.18 717
9622.11 694
9623.03 762
9623.96 759
9624.89 759
9625.81 758
9626.74 785
9627.67 772
9628.59 738
9629.52 780
9630.45 843
9631.37 750
9632.30 754
9633.23 771
9634.15 822
9635.08 843
9636.01 799
9636.93 784
9637.86 799
9638.79 815
9639.71 819
9640.64 793
9641.57 851
9642.50 867
9643.42 861
9644.35 799
9645.28 827
9646.21 832
9647.13 813
9648.06 808
9648.99 862
9649.92 892
9650.84 856
9651.77 951
9652.70 866
9653.63 940
9654.55 891
9655.48 980
9656.41 976
9657.34 975
9658.26 1032
9659.19 1022
9660.12 965
9661.05 943
9661.98 1010
9662.91 967
9663.83 953
9664.76 943
9665.69 873
9666.62 858
9667.55 868
9668.48 957
9669.40 825
9670.33 873
9671.26 851
9672.19 849
9673.12 888
9674.05 929
9674.98 903
9675.90 899
9676.83 881
9677.76 935
9678.69 911
9679.62 924
9680.55 869
9681.48 899
9682.41 941
9683.34 893
9684.27 912
9685.19 953
9686.12 875
9687.05 964
9687.98 904
9688.91 911
9689.84 970
9690.77 980
9691.70 985
9692.63 975
9693.56 1008
9694.49 946
9695.42 963
9696.35 994
9697.28 1018
9698.21 987
9699.14 1006
9700.07 960
9701.00 959
9701.93 1019
9702.86 980
9703.79 1004
9704.72 1047
9705.65 1090
9706.58 1077
9707.51 1088
9708.44 1130
9709.37 1108
9710.30 1064
9711.23 1094
9712.16 1066
9713.09 1016
9714.02 1016
9714.95 950
9715.88 940
9716.82 949
9717.75 933
9718.68 875
9719.61 878
9720.54 967
9721.47 942
9722.40 946
9723.33 1015
9724.26 1018
9725.19 965
9726.13 894
9727.06 927
9727.99 966
9728.92 989
9729.85 909
9730.78 933
9731.71 871
9732.64 820
9733.58 840
9734.51 812
9735.44 860
9736.37 894
9737.30 862
9738.23 863
9739.17 827
9740.10 871
9741.03 812
9741.96 826
9742.89 868
9743.83 858
9744.76 854
9745.69 868
9746.62 793
9747.55 814
9748.49 831
9749.42 846
9750.35 845
9751.28 789
9752.22 814
9753.15 790
9754.08 787
9755.01 809
9755.95 764
9756.88 785
9757.81 804
9758.75 779
9759.68 753
9760.61 719
9761.54 710
9762.48 788
9763.41 741
9764.34 742
9765.28 715
9766.21 731
9767.14 773
9768.08 795
9769.01 757
9769.94 856
9770.88 812
9771.81 776
9772.74 741
9773.68 725
9774.61 784
9775.54 771
9776.48 802
9777.41 743
9778.34 789
9779.28 816
9780.21 774
9781.14 748
9782.08 766
9783.01 775
9783.95 757
9784.88 709
9785.81 763
9786.75 799
9787.68 780
9788.62 780
9789.55 775
9790.49 733
9791.42 799
9792.35 887
9793.29 829
9794.22 824
9795.16 781
9796.09 782
9797.03 760
9797.96 752
9798.90 733
9799.83 744
9800.77 754
9801.70 711
9802.64 770
9803.57 760
9804.51 703
9805.44 716
9806.38 741
9807.31 761
9808.25 770
9809.18 799
9810.12 762
9811.05 756
9811.99 714
9812.92 740
9813.86 706
9814.79 669
9815.73 630
9816.66 691
9817.60 683
9818.54 656
9819.47 672
9820.41 659
9821.34 620
9822.28 684
9823.21 639
9824.15 646
9825.09 648
9826.02 601
9826.96 649
9827.89 714
9828.83 659
9829.77 621
9830.70 642
9831.64 662
9832.57 696
9833.51 637
9834.45 662
9835.38 705
9836.32 734
9837.26 684
9838.19 627
9839.13 696
9840.07 667
9841.00 637
9841.94 674
9842.88 650
9843.81 620
9844.75 652
9845.69 596
9846.62 662
9847.56 680
9848.50 651
9849.44 639
9850.37 715
9851.31 680
9852.25 693
9853.18 658
9854.12 688
9855.06 655
9856.00 587
9856.93 637
9857.87 632
9858.81 608
9859.75 636
9860.68 668
9861.62 614
9862.56 669
9863.50 681
9864.44 665
9865.37 629
9866.31 647
9867.25 597
9868.19 625
9869.13 606
9870.06 620
9871.00 612
9871.94 680
9872.88 644
9873.82 627
9874.75 650
9875.69 605
9876.63 606
9877.57 665
9878.51 670
9879.45 589
9880.39 600
9881.32 628
9882.26 653
9883.20 622
9884.14 592
9885.08 611
9886.02 618
9886.96 666
9887.90 677
9888.83 623
9889.77 641
9890.71 612
9891.65 639
9892.59 663
9893.53 645
9894.47 638
9895.41 567
9896.35 575
9897.29 618
9898.23 599
9899.17 593
9900.11 578
9901.05 610
9901.99 597
9902.92 590
9903.86 595
9904.80 625
9905.74 621
9906.68 589
9907.62 612
9908.56 606
9909.50 613
9910.44 651
9911.38 630
9912.32 622
9913.26 613
9914.20 605
9915.14 566
9916.08 581
9917.02 591
9917.97 634
9918.91 654
9919.85 593
9920.79 577
9921.73 574
9922.67 632
9923.61 627
9924.55 611
9925.49 562
9926.43 587
9927.37 617
9928.31 603
9929.25 618
9930.19 583
9931.13 644
9932.08 659
9933.02 682
9933.96 698
9934.90 772
9935.84 796
9936.78 833
9937.72 757
9938.66 752
9939.61 768
9940.55 738
9941.49 762
9942.43 683
9943.37 650
9944.31 674
9945.26 584
9946.20 654
9947.14 664
9948.08 633
9949.02 621
9949.96 627
9950.91 619
9951.85 594
9952.79 615
9953.73 597
9954.67 639
9955.62 597
9956.56 613
9957.50 708
9958.44 627
9959.39 589
9960.33 542
9961.27 619
9962.21 647
9963.16 667
9964.10 596
9965.04 624
9965.98 655
9966.93 590
9967.87 610
9968.81 626
9969.75 563
9970.70 581
9971.64 634
9972.58 584
9973.53 546
9974.47 597
9975.41 673
9976.36 620
9977.30 624
9978.24 616
9979.18 617
9980.13 580
9981.07 628
9982.01 579
9982.96 574
9983.90 567
9984.85 552
9985.79 598
9986.73 606
9987.68 564
9988.62 579
9989.56 574
9990.51 553
9991.45 554
9992.40 592
9993.34 546
9994.28 531
9995.23 552
9996.17 563
9997.12 598
9998.06 598
9999.00 511
9999.95 565
10000.89 589
10001.84 601
10002.78 560
10003.73 597
10004.67 559
10005.61 542
10006.56 528
10007.50 521
10008.45 564
10009.39 554
10010.34 635
10011.28 594
10012.23 564
10013.17 573
10014.12 560
10015.06 523
10016.01 546
10016.95 618
10017.90 599
10018.84 555
10019.79 585
10020.73 527
10021.68 561
10022.62 573
10023.57 603
10024.51 644
10025.46 535
10026.41 536
10027.35 565
10028.30 580
10029.24 551
10030.19 574
10031.13 550
10032.08 557
10033.03 547
10033.97 573
10034.92 564
10035.86 559
10036.81 553
10037.76 575
10038.70 560
10039.65 571
10040.59 596
10041.54 534
10042.49 561
10043.43 571
10044.38 522
10045.33 569
10046.27 548
10047.22 571
10048.16 534
10049.11 567
10050.06 565
10051.00 562
10051.95 530
10052.90 507
10053.84 537
10054.79 476
10055.74 534
10056.69 569
10057.63 577
10058.58 509
10059.53 481
10060.47 546
10061.42 478
10062.37 520
10063.32 536
10064.26 534
10065.21 535
10066.16 517
10067.10 526
10068.05 526
10069.00 483
10069.95 502
10070.89 512
10071.84 525
10072.79 527
10073.74 529
10074.69 525
10075.63 506
10076.58 466
10077.53 540
10078.48 542
10079.43 521
10080.37 530
10081.32 512
10082.27 562
10083.22 529
10084.17 576
10085.11 559
10086.06 500
10087.01 510
10087.96 549
10088.91 508
10089.86 487
10090.81 564
10091.75 470
10092.70 511
10093.65 538
10094.60 505
10095.55 487
10096.50 476
10097.45 469
10098.40 526
10099.34 514
10100.29 491
10101.24 471
10102.19 492
10103.14 601
10104.09 566
10105.04 535
10105.99 524
10106.94 525
10107.89 483
10108.84 506
10109.79 502
10110.73 523
10111.68 466
10112.63 494
10113.58 513
10114.53 502
10115.48 477
10116.43 508
10117.38 496
10118.33 494
10119.28 520
10120.23 521
10121.18 509
10122.13 483
10123.08 476
10124.03 477
10124.98 475
10125.93 515
10126.88 542
10127.83 527
10128.78 551
10129.73 512
10130.68 510
10131.64 517
10132.59 482
10133.54 513
10134.49 537
10135.44 506
10136.39 474
10137.34 507
10138.29 497
10139.24 453
10140.19 493
10141.14 496
10142.09 506
10143.04 513
10144.00 504
10144.95 554
10145.90 500
10146.85 549
10147.80 530
10148.75 554
10149.70 575
10150.65 543
10151.61 524
10152.56 513
10153.51 498
10154.46 543
10155.41 504
10156.36 496
10157.31 525
10158.27 518
10159.22 506
10160.17 471
10161.12 559
10162.07 549
10163.03 566
10163.98 538
10164.93 519
10165.88 487
10166.83 545
10167.79 531
10168.74 458
10169.69 508
10170.64 532
10171.60 516
10172.55 529
10173.50 572
10174.45 555
10175.41 535
10176.36 552
10177.31 550
10178.26 603
10179.22 530
10180.17 515
10181.12 579
10182.07 551
10183.03 572
10183.98 575
10184.93 618
10185.89 639
10186.84 593
10187.79 542
10188.75 612
10189.70 603
10190.65 571
10191.60 565
10192.56 561
10193.51 564
10194.47 540
10195.42 583
10196.37 577
10197.33 603
10198.28 552
10199.23 617
10200.19 633
10201.14 591
10202.09 652
10203.05 647
10204.00 659
10204.96 643
10205.91 609
10206.86 591
10207.82 611
10208.77 615
10209.73 606
10210.68 609
10211.63 643
10212.59 619
10213.54 658
10214.50 701
10215.45 691
10216.41 716
10217.36 700
10218.32 663
10219.27 656
10220.22 608
10221.18 597
10222.13 590
10223.09 584
10224.04 588
10225.00 627
10225.95 640
10226.91 617
10227.86 615
10228.82 610
10229.77 576
10230.73 625
10231.68 621
10232.64 620
10233.59 604
10234.55 526
10235.50 533
10236.46 592
10237.42 544
10238.37 612
10239.33 553
10240.28 576
10241.24 627
10242.19 608
10243.15 637
10244.10 705
10245.06 734
10246.02 677
10246.97 736
10247.93 677
10248.88 652
10249.84 615
10250.80 608
10251.75 567
10252.71 603
10253.66 575
10254.62 550
10255.58 495
10256.53 583
10257.49 631
10258.45 578
10259.40 581
10260.36 593
10261.32 535
10262.27 492
10263.23 522
10264.19 542
10265.14 557
10266.10 475
10267.06 572
10268.01 571
10268.97 532
10269.93 549
10270.88 524
10271.84 527
10272.80 533
10273.76 514
10274.71 512
10275.67 525
10276.63 524
10277.58 513
10278.54 566
10279.50 527
10280.46 494
10281.41 508
10282.37 517
10283.33 544
10284.29 521
10285.24 521
10286.20 552
10287.16 557
10288.12 514
10289.08 539
10290.03 560
10290.99 527
10291.95 509
10292.91 504
10293.87 516
10294.82 458
10295.78 465
10296.74 451
10297.70 462
10298.66 474
10299.61 457
10300.57 498
10301.53 530
10302.49 508
10303.45 524
10304.41 492
10305.37 486
10306.32 493
10307.28 470
10308.24 499
10309.20 473
10310.16 498
10311.12 537
10312.08 522
10313.04 518
10314.00 495
10314.95 496
10315.91 537
10316.87 512
10317.83 507
10318.79 512
10319.75 492
10320.71 545
10321.67 554
10322.63 507
10323.59 530
10324.55 490
10325.51 544
10326.47 581
10327.43 524
10328.39 523
10329.35 487
10330.31 580
10331.27 556
10332.23 523
10333.19 493
10334.15 502
10335.11 547
10336.07 521
10337.03 545
10337.99 546
10338.95 517
10339.91 546
10340.87 513
10341.83 515
10342.79 595
10343.75 524
10344.71 515
10345.67 488
10346.63 514
10347.59 536
10348.55 512
10349.51 518
10350.47 513
10351.43 531
10352.39 467
10353.35 487
10354.31 494
10355.28 466
10356.24 496
10357.20 499
10358.16 461
10359.12 478
10360.08 460
10361.04 480
10362.00 461
10362.96 486
10363.93 479
10364.89 458
10365.85 453
10366.81 450
10367.77 476
10368.73 444
10369.69 441
10370.66 505
10371.62 497
10372.58 473
10373.54 468
10374.50 440
10375.47 456
10376.43 426
10377.39 481
10378.35 444
10379.31 480
10380.28 474
10381.24 428
10382.20 494
10383.16 481
10384.12 517
10385.09 460
10386.05 481
10387.01 479
10387.97 444
10388.94 435
10389.90 458
10390.86 443
10391.82 468
10392.79 429
10393.75 457
10394.71 496
10395.68 508
10396.64 461
10397.60 445
10398.56 501
10399.53 455
10400.49 449
10401.45 460
10402.42 452
10403.38 449
10404.34 444
10405.31 449
10406.27 475
10407.23 428
10408.20 453
10409.16 482
10410.12 498
10411.09 482
10412.05 499
10413.01 513
10413.98 496
10414.94 506
10415.90 453
10416.87 481
10417.83 457
10418.80 494
10419.76 463
10420.72 485
10421.69 512
10422.65 510
10423.62 566
10424.58 556
10425.54 578
10426.51 556
10427.47 593
10428.44 543
10429.40 596
10430.37 558
10431.33 592
10432.30 580
10433.26 552
10434.22 563
10435.19 553
10436.15 525
10437.12 482
10438.08 472
10439.05 547
10440.01 486
10440.98 463
10441.94 435
10442.91 455
10443.87 505
10444.84 463
10445.80 471
10446.77 423
10447.73 515
10448.70 484
10449.66 444
10450.63 435
10451.59 485
10452.56 479
10453.53 454
10454.49 458
10455.46 452
10456.42 487
10457.39 471
10458.35 429
10459.32 426
10460.29 392
10461.25 449
10462.22 447
10463.18 461
10464.15 415
10465.12 444
10466.08 472
10467.05 431
10468.01 500
10468.98 467
10469.95 461
10470.91 465
10471.88 446
10472.85 443
10473.81 408
10474.78 437
10475.74 442
10476.71 445
10477.68 453
10478.64 449
10479.61 419
10480.58 466
10481.54 467
10482.51 454
10483.48 438
10484.45 435
10485.41 464
10486.38 449
10487.35 452
10488.31 487
10489.28 496
10490.25 444
10491.22 486
10492.18 472
10493.15 477
10494.12 422
10495.08 451
10496.05 445
10497.02 449
10497.99 440
10498.95 471
10499.92 475
10500.89 437
10501.86 476
10502.83 479
10503.79 489
10504.76 429
10505.73 475
10506.70 485
10507.67 474
10508.63 484
10509.60 469
10510.57 460
10511.54 486
10512.51 428
10513.47 485
10514.44 469
10515.41 461
10516.38 513
10517.35 447
10518.32 485
10519.28 513
10520.25 481
10521.22 441
10522.19 491
10523.16 499
10524.13 499
10525.10 525
10526.07 498
10527.03 496
10528.00 502
10528.97 440
10529.94 489
10530.91 468
10531.88 487
10532.85 493
10533.82 480
10534.79 500
10535.76 440
10536.73 481
10537.70 507
10538.67 466
10539.63 454
10540.60 433
10541.57 421
10542.54 440
10543.51 500
10544.48 458
10545.45 456
10546.42 464
10547.39 497
10548.36 500
10549.33 465
10550.30 454
10551.27 459
10552.24 464
10553.21 449
10554.18 452
10555.15 492
10556.12 443
10557.09 449
10558.06 492
10559.03 463
10560.00 448
10560.97 520
10561.95 522
10562.92 435
10563.89 469
10564.86 495
10565.83 509
10566.80 471
10567.77 488
10568.74 500
10569.71 552
10570.68 562
10571.65 603
10572.62 538
10573.59 563
10574.57 594
10575.54 603
10576.51 526
10577.48 455
10578.45 516
10579.42 456
10580.39 480
10581.36 451
10582.34 486
10583.31 464
10584.28 468
10585.25 477
10586.22 474
10587.19 501
10588.17 451
10589.14 485
10590.11 499
10591.08 448
10592.05 437
10593.02 495
10594.00 534
10594.97 490
10595.94 457
10596.91 467
10597.89 467
10598.86 506
10599.83 500
10600.80 520
10601.77 510
10602.75 516
10603.72 488
10604.69 482
10605.66 470
10606.64 491
10607.61 526
10608.58 481
10609.55 471
10610.53 448
10611.50 463
10612.47 452
10613.45 462
10614.42 420
10615.39 422
10616.36 475
10617.34 473
10618.31 428
10619.28 426
10620.26 466
10621.23 495
10622.20 483
10623.18 416
10624.15 437
10625.12 493
10626.10 518
10627.07 432
10628.04 524
10629.02 499
10629.99 474
10630.97 527
10631.94 498
10632.91 468
10633.89 502
10634.86 510
10635.83 486
10636.81 417
10637.78 407
10638.76 490
10639.73 537
10640.70 503
10641.68 512
10642.65 511
10643.63 514
10644.60 542
10645.58 510
10646.55 525
10647.53 549
10648.50 574
10649.47 616
10650.45 542
10651.42 560
10652.40 551
10653.37 510
10654.35 489
10655.32 517
10656.30 507
10657.27 518
10658.25 482
10659.22 489
10660.20 461
10661.17 502
10662.15 495
10663.12 450
10664.10 494
10665.07 467
10666.05 464
10667.02 452
10668.00 448
10668.97 467
10669.95 425
10670.93 414
10671.90 471
10672.88 478
10673.85 483
10674.83 458
10675.80 490
10676.78 458
10677.76 462
10678.73 422
10679.71 469
10680.68 512
10681.66 509
10682.63 459
10683.61 484
10684.59 502
10685.56 490
10686.54 480
10687.52 502
10688.49 498
10689.47 500
10690.44 479
10691.42 524
10692.40 494
10693.37 500
10694.35 464
10695.33 468
10696.30 463
10697.28 442
10698.26 426
10699.23 403
10700.21 419
10701.19 467
10702.17 472
10703.14 496
10704.12 436
10705.10 469
10706.07 493
10707.05 445
10708.03 412
10709.01 442
10709.98 495
10710.96 430
10711.94 409
10712.91 395
10713.89 475
10714.87 488
10715.85 429
10716.83 448
10717.80 444
10718.78 422
10719.76 446
10720.74 481
10721.71 460
10722.69 442
10723.67 436
10724.65 423
10725.63 484
10726.60 450
10727.58 430
10728.56 426
10729.54 453
10730.52 478
10731.49 464
10732.47 462
10733.45 432
10734.43 466
10735.41 480
10736.39 499
10737.37 476
10738.34 446
10739.32 485
10740.30 485
10741.28 505
10742.26 461
10743.24 486
10744.22 427
10745.20 439
10746.17 418
10747.15 391
10748.13 463
10749.11 444
10750.09 435
10751.07 438
10752.05 501
10753.03 460
10754.01 465
10754.99 483
10755.97 509
10756.95 487
10757.93 463
10758.91 489
10759.88 467
10760.86 502
10761.84 446
10762.82 433
10763.80 473
10764.78 467
10765.76 445
10766.74 481
10767.72 456
10768.70 431
10769.68 450
10770.66 478
10771.64 499
10772.62 469
10773.60 451
10774.58 515
10775.56 497
10776.54 486
10777.52 489
10778.51 525
10779.49 442
10780.47 484
10781.45 454
10782.43 443
10783.41 486
10784.39 484
10785.37 475
10786.35 457
10787.33 437
10788.31 478
10789.29 509
10790.27 434
10791.26 425
10792.24 460
10793.22 495
10794.20 495
10795.18 474
10796.16 460
10797.14 488
10798.12 450
10799.10 495
10800.09 505
10801.07 508
10802.05 489
10803.03 488
10804.01 455
10804.99 450
10805.98 459
10806.96 505
10807.94 540
10808.92 484
10809.90 471
10810.89 498
10811.87 486
10812.85 494
10813.83 455
10814.81 508
10815.80 514
10816.78 465
10817.76 481
10818.74 451
10819.72 452
10820.71 471
10821.69 478
10822.67 506
10823.65 539
10824.64 452
10825.62 511
10826.60 468
10827.58 445
10828.57 459
10829.55 498
10830.53 579
10831.52 505
10832.50 484
10833.48 471
10834.46 492
10835.45 532
10836.43 551
10837.41 529
10838.40 509
10839.38 513
10840.36 546
10841.35 522
10842.33 477
10843.31 514
10844.30 510
10845.28 480
10846.26 525
10847.25 504
10848.23 523
10849.21 512
10850.20 526
10851.18 452
10852.17 482
10853.15 535
10854.13 502
10855.12 457
10856.10 487
10857.09 529
10858.07 549
10859.05 581
10860.04 528
10861.02 549
10862.01 540
10862.99 511
10863.97 544
10864.96 510
10865.94 596
10866.93 591
10867.91 577
10868.90 532
10869.88 559
10870.87 509
10871.85 551
10872.84 563
10873.82 523
10874.81 485
10875.79 522
10876.78 573
10877.76 532
10878.75 590
10879.73 616
10880.72 590
10881.70 558
10882.69 512
10883.67 554
10884.66 553
10885.64 547
10886.63 581
10887.61 567
10888.60 572
10889.58 537
10890.57 539
10891.55 538
10892.54 551
10893.53 581
10894.51 637
10895.50 619
10896.48 581
10897.47 585
10898.45 611
10899.44 580
10900.43 572
10901.41 607
10902.40 622
10903.38 627
10904.37 634
10905.36 561
10906.34 579
10907.33 625
10908.32 587
10909.30 540
10910.29 605
10911.28 630
10912.26 599
10913.25 580
10914.24 645
10915.22 614
10916.21 664
10917.20 648
10918.18 604
10919.17 631
10920.16 659
10921.14 639
10922.13 613
10923.12 648
10924.10 675
10925.09 614
10926.08 657
10927.07 698
10928.05 660
10929.04 637
10930.03 707
10931.01 720
10932.00 689
10932.99 682
10933.98 761
10934.96 706
10935.95 677
10936.94 723
10937.93 731
10938.92 734
10939.90 722
10940.89 807
10941.88 743
10942.87 715
10943.85 775
10944.84 714
10945.83 707
10946.82 738
10947.81 727
10948.79 721
10949.78 724
10950.77 756
10951.76 751
10952.75 786
10953.74 825
10954.72 747
10955.71 774
10956.70 819
10957.69 811
10958.68 777
10959.67 783
10960.66 772
10961.65 811
10962.63 843
10963.62 785
10964.61 787
10965.60 883
10966.59 996
10967.58 977
10968.57 941
10969.56 969
10970.55 1013
10971.54 913
10972.52 872
10973.51 836
10974.50 809
10975.49 830
10976.48 782
10977.47 722
10978.46 699
10979.45 736
10980.44 762
10981.43 748
10982.42 735
10983.41 725
10984.40 764
10985.39 766
10986.38 853
10987.37 739
10988.36 827
10989.35 798
10990.34 745
10991.33 819
10992.32 782
10993.31 802
10994.30 772
10995.29 769
10996.28 767
10997.27 787
10998.26 822
10999.25 777
11000.24 748
11001.23 759
11002.22 820
11003.21 839
11004.20 941
11005.20 967
11006.19 933
11007.18 1005
11008.17 1059
11009.16 1096
11010.15 1111
11011.14 1117
11012.13 1073
11013.12 1066
11014.11 1030
11015.10 933
11016.10 922
11017.09 840
11018.08 812
11019.07 747
11020.06 741
11021.05 745
11022.04 760
11023.04 703
11024.03 762
11025.02 724
11026.01 778
11027.00 768
11027.99 717
11028.99 738
11029.98 718
11030.97 714
11031.96 659
11032.95 697
11033.95 665
11034.94 696
11035.93 684
11036.92 708
11037.91 692
11038.91 655
11039.90 621
11040.89 615
11041.88 647
11042.88 687
11043.87 643
11044.86 673
11045.85 645
11046.85 654
11047.84 642
11048.83 649
11049.82 666
11050.82 652
11051.81 632
11052.80 628
11053.80 622
11054.79 641
11055.78 621
11056.77 605
11057.77 597
11058.76 578
11059.75 656
11060.75 644
11061.74 587
11062.73 634
11063.73 618
11064.72 594
11065.71 603
11066.71 626
11067.70 600
11068.69 618
11069.69 613
11070.68 554
11071.68 563
11072.67 658
11073.66 597
11074.66 556
11075.65 577
11076.65 579
11077.64 592
11078.63 587
11079.63 617
11080.62 626
11081.62 645
11082.61 638
11083.60 596
11084.60 561
11085.59 618
11086.59 608
11087.58 557
11088.58 557
11089.57 552
11090.57 584
11091.56 603
11092.55 644
11093.55 597
11094.54 553
11095.54 560
11096.53 572
11097.53 574
11098.52 547
11099.52 579
11100.51 560
11101.51 549
11102.50 581
11103.50 604
11104.49 578
11105.49 550
11106.48 552
11107.48 528
11108.48 585
11109.47 612
11110.47 575
11111.46 568
11112.46 512
11113.45 576
11114.45 558
11115.44 566
11116.44 524
11117.44 535
11118.43 542
11119.43 541
11120.42 553
11121.42 528
11122.42 528
11123.41 584
11124.41 506
11125.40 534
11126.40 546
11127.40 577
11128.39 517
11129.39 510
11130.38 489
11131.38 514
11132.38 530
11133.37 545
11134.37 511
11135.37 541
11136.36 501
11137.36 511
11138.36 524
11139.35 523
11140.35 529
11141.35 551
11142.34 541
11143.34 502
11144.34 495
11145.34 523
11146.33 542
11147.33 545
11148.33 548
11149.32 520
11150.32 502
11151.32 483
11152.32 507
11153.31 519
11154.31 567
11155.31 570
11156.31 570
11157.30 547
11158.30 558
11159.30 520
11160.30 510
11161.29 503
11162.29 526
11163.29 544
11164.29 514
11165.29 524
11166.28 507
11167.28 519
11168.28 519
11169.28 520
11170.28 511
11171.27 496
11172.27 474
11173.27 509
11174.27 537
11175.27 507
11176.27 479
11177.26 530
11178.26 537
11179.26 547
11180.26 504
11181.26 572
11182.26 550
11183.26 554
11184.26 526
11185.25 531
11186.25 559
11187.25 568
11188.25 538
11189.25 505
11190.25 551
11191.25 456
11192.25 491
11193.25 517
11194.25 540
11195.24 556
11196.24 574
11197.24 549
11198.24 557
11199.24 556
11200.24 516
11201.24 542
11202.24 588
11203.24 566
11204.24 582
11205.24 614
11206.24 576
11207.24 500
11208.24 527
11209.24 585
11210.24 579
11211.24 540
11212.24 547
11213.24 516
11214.24 551
11215.24 530
11216.24 510
11217.24 540
11218.24 521
11219.24 518
11220.24 537
11221.24 539
11222.24 518
11223.24 552
11224.24 516
11225.24 514
11226.24 512
11227.25 548
11228.25 475
11229.25 435
11230.25 519
11231.25 529
11232.25 484
11233.25 485
11234.25 530
11235.25 495
11236.25 495
11237.25 530
11238.26 494
11239.26 494
11240.26 547
11241.26 496
11242.26 479
11243.26 564
11244.26 556
11245.27 529
11246.27 555
11247.27 500
11248.27 563
11249.27 489
11250.27 512
11251.28 498
11252.28 500
11253.28 506
11254.28 512
11255.28 508
11256.29 469
11257.29 493
11258.29 515
11259.29 529
11260.29 505
11261.30 515
11262.30 478
11263.30 552
11264.30 533
11265.31 479
11266.31 534
11267.31 524
11268.31 535
11269.32 509
11270.32 550
11271.32 542
11272.32 578
11273.33 561
11274.33 508
11275.33 520
11276.33 495
11277.34 499
11278.34 510
11279.34 554
11280.35 532
11281.35 589
11282.35 577
11283.36 524
11284.36 547
11285.36 532
11286.37 511
11287.37 522
11288.37 532
11289.38 567
11290.38 608
11291.38 579
11292.39 552
11293.39 601
11294.39 551
11295.40 509
11296.40 506
11297.41 516
11298.41 536
11299.41 556
11300.42 505
11301.42 489
11302.43 516
11303.43 492
11304.43 548
11305.44 493
11306.44 524
11307.45 512
11308.45 535
11309.46 554
11310.46 532
11311.46 543
11312.47 522
11313.47 524
11314.48 493
11315.48 500
11316.49 475
11317.49 490
11318.50 510
11319.50 503
11320.51 520
11321.51 503
11322.52 495
11323.52 565
11324.53 522
11325.53 547
11326.54 527
11327.54 559
11328.55 576
11329.55 562
11330.56 565
11331.56 530
11332.57 570
11333.57 579
11334.58 508
11335.58 544
11336.59 509
11337.60 481
11338.60 534
11339.61 522
11340.61 512
11341.62 535
11342.62 536
11343.63 527
11344.64 539
11345.64 493
11346.65 540
11347.65 554
11348.66 616
11349.67 575
11350.67 608
11351.68 606
11352.69 603
11353.69 641
11354.70 590
11355.71 537
11356.71 583
11357.72 543
11358.72 552
11359.73 536
11360.74 497
11361.74 518
11362.75 537
11363.76 469
11364.76 506
11365.77 525
11366.78 503
11367.79 494
11368.79 502
11369.80 499
11370.81 578
11371.81 513
11372.82 480
11373.83 574
11374.84 551
11375.84 548
11376.85 554
11377.86 503
11378.87 489
11379.87 511
11380.88 482
11381.89 497
11382.90 488
11383.90 520
11384.91 495
11385.92 490
11386.93 497
11387.93 505
11388.94 461
11389.95 507
11390.96 496
11391.97 472
11392.97 479
11393.98 487
11394.99 530
11396.00 490
11397.01 536
11398.02 479
11399.02 513
11400.03 508
11401.04 527
11402.05 517
11403.06 498
11404.07 500
11405.08 463
11406.08 537
11407.09 553
11408.10 499
11409.11 586
11410.12 520
11411.13 533
11412.14 535
11413.15 481
11414.15 536
11415.16 553
11416.17 552
11417.18 523
11418.19 521
11419.20 525
11420.21 564
11421.22 507
11422.23 530
11423.24 506
11424.25 567
11425.26 530
11426.27 511
11427.28 514
11428.29 507
11429.30 526
11430.31 546
11431.32 516
11432.32 478
11433.33 571
11434.34 572
11435.35 529
11436.36 551
11437.37 583
11438.38 617
11439.39 568
11440.41 564
11441.42 523
11442.43 590
11443.44 563
11444.45 558
11445.46 558
11446.47 560
11447.48 520
11448.49 538
11449.50 554
11450.51 582
11451.52 517
11452.53 533
11453.54 550
11454.55 556
11455.56 521
11456.57 536
11457.59 535
11458.60 512
11459.61 526
11460.62 545
11461.63 526
11462.64 533
11463.65 566
11464.66 547
11465.67 534
11466.69 556
11467.70 617
11468.71 570
11469.72 510
11470.73 584
11471.74 543
11472.75 577
11473.77 582
11474.78 620
11475.79 515
11476.80 585
11477.81 577
11478.83 593
11479.84 588
11480.85 548
11481.86 519
11482.87 632
11483.89 571
11484.90 589
11485.91 609
11486.92 604
11487.93 588
11488.95 544
11489.96 560
11490.97 607
11491.98 552
11493.00 543
11494.01 612
11495.02 552
11496.03 578
11497.05 561
11498.06 596
11499.07 668
11500.09 667
11501.10 632
11502.11 584
11503.12 613
11504.14 579
11505.15 589
11506.16 566
11507.18 545
11508.19 583
11509.20 678
11510.22 677
11511.23 620
11512.24 567
11513.26 629
11514.27 598
11515.28 565
11516.30 610
11517.31 557
11518.32 602
11519.34 614
11520.35 541
11521.37 576
11522.38 619
11523.39 627
11524.41 650
11525.42 645
11526.44 616
11527.45 634
11528.46 695
11529.48 665
11530.49 607
11531.51 634
11532.52 588
11533.53 665
11534.55 597
11535.56 585
11536.58 628
11537.59 676
11538.61 660
11539.62 668
11540.64 634
11541.65 654
11542.67 726
11543.68 676
11544.69 623
11545.71 659
11546.72 703
11547.74 637
11548.75 651
11549.77 689
11550.78 739
11551.80 713
11552.81 715
11553.83 709
11554.85 739
11555.86 717
11556.88 712
11557.89 728
11558.91 762
11559.92 781
11560.94 748
11561.95 775
11562.97 743
11563.98 793
11565.00 752
11566.02 810
11567.03 786
11568.05 752
11569.06 756
11570.08 827
11571.10 853
11572.11 772
11573.13 771
11574.14 790
11575.16 781
11576.18 804
11577.19 912
11578.21 813
11579.22 842
11580.24 835
11581.26 838
11582.27 815
11583.29 838
11584.31 917
11585.32 915
11586.34 906
11587.36 887
11588.37 938
11589.39 951
11590.41 1024
11591.42 1092
11592.44 1093
11593.46 1157
11594.47 1185
11595.49 1200
11596.51 1173
11597.53 1171
11598.54 1123
11599.56 1161
11600.58 1245
11601.59 1303
11602.61 1346
11603.63 1418
11604.65 1553
11605.66 1732
11606.68 1818
11607.70 2120
11608.72 2361
11609.74 2369
11610.75 2451
11611.77 2463
11612.79 2396
11613.81 2220
11614.82 1862
11615.84 1576
11616.86 1485
11617.88 1351
11618.90 1226
11619.91 1148
11620.93 1094
11621.95 1061
11622.97 1008
11623.99 939
11625.01 954
11626.02 927
11627.04 990
11628.06 965
11629.08 951
11630.10 906
11631.12 897
11632.14 841
11633.15 849
11634.17 844
11635.19 827
11636.21 841
11637.23 833
11638.25 822
11639.27 768
11640.29 792
11641.30 826
11642.32 829
11643.34 779
11644.36 800
11645.38 827
11646.40 849
11647.42 802
11648.44 816
11649.46 805
11650.48 791
11651.50 790
11652.52 773
11653.54 784
11654.56 763
11655.58 727
11656.60 713
11657.62 749
11658.64 700
11659.66 670
11660.68 673
11661.70 744
11662.72 752
11663.74 759
11664.76 718
11665.78 731
11666.80 695
11667.82 772
11668.84 757
11669.86 776
11670.88 819
11671.90 739
11672.92 738
11673.94 756
11674.96 732
11675.98 677
11677.00 736
11678.02 783
11679.04 773
11680.06 771
11681.08 778
11682.10 787
11683.12 826
11684.15 798
11685.17 789
11686.19 800
11687.21 772
11688.23 831
11689.25 844
11690.27 812
11691.29 846
11692.31 877
11693.34 813
11694.36 803
11695.38 762
11696.40 799
11697.42 846
11698.44 869
11699.46 833
11700.49 820
11701.51 774
11702.53 768
11703.55 742
11704.57 701
11705.60 699
11706.62 771
11707.64 806
11708.66 756
11709.68 694
11710.71 710
11711.73 692
11712.75 711
11713.77 712
11714.79 762
11715.82 697
11716.84 730
11717.86 784
11718.88 710
11719.91 704
11720.93 731
11721.95 697
11722.97 717
11724.00 698
11725.02 651
11726.04 678
11727.07 668
11728.09 696
11729.11 701
11730.13 662
11731.16 690
11732.18 603
11733.20 646
11734.23 623
11735.25 604
11736.27 643
11737.30 604
11738.32 645
11739.34 633
11740.37 612
11741.39 586
11742.41 582
11743.44 603
11744.46 603
11745.48 606
11746.51 611
11747.53 592
11748.55 585
11749.58 564
11750.60 619
11751.63 591
11752.65 583
11753.67 557
11754.70 610
11755.72 670
11756.75 662
11757.77 548
11758.79 586
11759.82 602
11760.84 608
11761.87 604
11762.89 567
11763.92 556
11764.94 570
11765.97 583
11766.99 576
11768.01 654
11769.04 626
11770.06 573
11771.09 595
11772.11 569
11773.14 560
11774.16 589
11775.19 570
11776.21 546
11777.24 536
11778.26 561
11779.29 550
11780.31 584
11781.34 568
11782.36 533
11783.39 583
11784.41 611
11785.44 580
11786.46 562
11787.49 565
11788.52 631
11789.54 587
11790.57 552
11791.59 544
11792.62 556
11793.64 524
11794.67 544
11795.70 523
11796.72 532
11797.75 535
11798.77 550
11799.80 539
11800.83 547
11801.85 527
11802.88 547
11803.90 531
11804.93 467
11805.96 539
11806.98 538
11808.01 548
11809.04 522
11810.06 500
11811.09 556
11812.11 549
11813.14 579
11814.17 614
11815.19 531
11816.22 562
11817.25 583
11818.27 543
11819.30 595
11820.33 574
11821.36 543
11822.38 518
11823.41 499
11824.44 517
11825.46 529
11826.49 569
11827.52 602
11828.54 569
11829.57 584
11830.60 566
11831.63 593
11832.65 598
11833.68 537
11834.71 577
11835.74 563
11836.76 601
11837.79 572
11838.82 589
11839.85 604
11840.88 566
11841.90 542
11842.93 580
11843.96 618
11844.99 567
11846.01 590
11847.04 580
11848.07 546
11849.10 563
11850.13 529
11851.16 583
11852.18 576
11853.21 609
11854.24 573
11855.27 623
11856.30 564
11857.33 564
11858.35 545
11859.38 523
11860.41 595
11861.44 550
11862.47 530
11863.50 568
11864.53 583
11865.56 619
11866.58 561
11867.61 563
11868.64 586
11869.67 620
11870.70 562
11871.73 574
11872.76 590
11873.79 595
11874.82 608
11875.85 605
11876.88 582
11877.91 571
11878.93 591
11879.96 619
11880.99 597
11882.02 576
11883.05 620
11884.08 606
11885.11 572
11886.14 558
11887.17 573
11888.20 612
11889.23 585
11890.26 608
11891.29 624
11892.32 649
11893.35 645
11894.38 641
11895.41 599
11896.44 585
11897.47 629
11898.50 657
11899.53 659
11900.56 643
11901.59 619
11902.62 648
11903.65 674
11904.69 649
11905.72 672
11906.75 645
11907.78 714
11908.81 682
11909.84 730
11910.87 716
11911.90 803
11912.93 676
11913.96 761
11914.99 792
11916.02 722
11917.06 750
11918.09 661
11919.12 692
11920.15 704
11921.18 667
11922.21 652
11923.24 677
11924.27 663
11925.31 657
11926.34 687
11927.37 620
11928.40 664
11929.43 665
11930.46 707
11931.50 667
11932.53 667
11933.56 645
11934.59 687
11935.62 661
11936.65 696
11937.69 757
11938.72 855
11939.75 859
11940.78 939
11941.81 945
11942.85 964
11943.88 1017
11944.91 941
11945.94 872
11946.98 890
11948.01 881
11949.04 822
11950.07 761
11951.11 688
11952.14 710
11953.17 711
11954.20 641
11955.24 657
11956.27 663
11957.30 638
11958.34 641
11959.37 626
11960.40 619
11961.43 606
11962.47 604
11963.50 602
11964.53 574
11965.57 599
11966.60 587
11967.63 610
11968.67 616
11969.70 650
11970.73 627
11971.77 593
11972.80 613
11973.83 656
11974.87 614
11975.90 616
11976.94 651
11977.97 643
11979.00 581
11980.04 586
11981.07 597
11982.10 596
11983.14 625
11984.17 579
11985.21 596
11986.24 568
11987.27 622
11988.31 640
11989.34 600
11990.38 623
11991.41 642
11992.45 648
11993.48 600
11994.51 618
11995.55 630
11996.58 612
11997.62 649
11998.65 658
11999.69 652
12000.72 622
12001.76 658
12002.79 651
12003.83 590
12004.86 650
12005.90 622
12006.93 617
12007.97 652
12009.00 665
12010.04 582
12011.07 613
12012.11 670
12013.14 680
12014.18 689
12015.21 643
12016.25 660
12017.28 669
12018.32 711
12019.35 652
12020.39 660
12021.43 642
12022.46 709
12023.50 678
12024.53 693
12025.57 690
12026.60 711
12027.64 689
12028.68 687
12029.71 663
12030.75 701
12031.78 676
12032.82 631
12033.86 635
12034.89 628
12035.93 687
12036.97 684
12038.00 662
12039.04 617
12040.07 681
12041.11 632
12042.15 636
12043.18 641
12044.22 653
12045.26 643
12046.29 674
12047.33 623
12048.37 650
12049.40 678
12050.44 638
12051.48 686
12052.52 647
12053.55 630
12054.59 680
12055.63 699
12056.66 664
12057.70 640
12058.74 648
12059.78 606
12060.81 604
12061.85 604
12062.89 619
12063.92 627
12064.96 627
12066.00 642
12067.04 678
12068.07 723
12069.11 703
12070.15 652
12071.19 643
12072.23 640
12073.26 660
12074.30 641
12075.34 627
12076.38 686
12077.42 712
12078.45 692
12079.49 681
12080.53 708
12081.57 656
12082.61 654
12083.64 665
12084.68 661
12085.72 650
12086.76 594
12087.80 610
12088.84 652
12089.88 647
12090.91 627
12091.95 638
12092.99 662
12094.03 672
12095.07 655
12096.11 618
12097.15 665
12098.19 694
12099.22 659
12100.26 697
12101.30 678
12102.34 634
12103.38 646
12104.42 670
12105.46 629
12106.50 628
12107.54 697
12108.58 713
12109.62 761
12110.66 710
12111.70 768
12112.74 792
12113.77 755
12114.81 730
12115.85 716
12116.89 681
12117.93 644
12118.97 651
12120.01 695
12121.05 672
12122.09 705
12123.13 623
12124.17 588
12125.21 567
12126.25 577
12127.29 579
12128.33 606
12129.37 589
12130.41 603
12131.45 580
12132.50 599
12133.54 585
12134.58 600
12135.62 548
12136.66 513
12137.70 514
12138.74 531
12139.78 573
12140.82 545
12141.86 541
12142.90 585
12143.94 540
12144.98 569
12146.02 518
12147.07 536
12148.11 520
12149.15 572
12150.19 563
12151.23 532
12152.27 484
12153.31 545
12154.35 491
12155.40 558
12156.44 522
12157.48 523
12158.52 529
12159.56 530
12160.60 532
12161.64 515
12162.69 539
12163.73 516
12164.77 570
12165.81 574
12166.85 549
12167.90 530
12168.94 564
12169.98 529
12171.02 537
12172.06 490
12173.11 522
12174.15 537
12175.19 516
12176.23 544
12177.27 559
12178.32 586
12179.36 590
12180.40 517
12181.44 556
12182.49 563
12183.53 537
12184.57 553
12185.61 519
12186.66 551
12187.70 527
12188.74 551
12189.79 526
12190.83 528
12191.87 572
12192.91 541
12193.96 523
12195.00 515
12196.04 523
12197.09 519
12198.13 595
12199.17 565
12200.22 490
12201.26 489
12202.30 520
12203.35 526
12204.39 541
12205.43 538
12206.48 559
12207.52 579
12208.57 552
12209.61 511
12210.65 503
12211.70 529
12212.74 511
12213.78 528
12214.83 483
12215.87 509
12216.92 542
12217.96 546
12219.00 515
12220.05 535
12221.09 535
12222.14 549
12223.18 520
12224.23 524
12225.27 532
12226.31 516
12227.36 555
12228.40 505
12229.45 476
12230.49 484
12231.54 514
12232.58 519
12233.63 514
12234.67 483
12235.72 516
12236.76 502
12237.81 435
12238.85 470
12239.90 514
12240.94 482
12241.99 492
12243.03 501
12244.08 528
12245.12 550
12246.17 489
12247.21 510
12248.26 503
12249.30 497
12250.35 511
12251.39 505
12252.44 495
12253.49 519
12254.53 479
12255.58 521
12256.62 537
12257.67 533
12258.71 515
12259.76 543
12260.81 478
12261.85 470
12262.90 475
12263.94 491
12264.99 494
12266.04 510
12267.08 510
12268.13 498
12269.17 517
12270.22 500
12271.27 505
12272.31 480
12273.36 482
12274.41 476
12275.45 460
12276.50 533
12277.55 521
12278.59 484
12279.64 467
12280.69 488
12281.73 479
12282.78 502
12283.83 449
12284.87 484
12285.92 429
12286.97 470
12288.01 453
12289.06 404
12290.11 410
12291.16 482
12292.20 468
12293.25 431
12294.30 487
12295.35 482
12296.39 486
12297.44 485
12298.49 469
12299.54 463
12300.58 435
12301.63 451
12302.68 445
12303.73 441
12304.77 484
12305.82 468
12306.87 469
12307.92 452
12308.97 486
12310.01 479
12311.06 476
12312.11 456
12313.16 464
12314.21 463
12315.25 512
12316.30 511
12317.35 487
12318.40 468
12319.45 498
12320.50 520
12321.54 518
12322.59 472
12323.64 477
12324.69 476
12325.74 495
12326.79 460
12327.84 489
12328.89 504
12329.93 491
12330.98 493
12332.03 482
12333.08 441
12334.13 446
12335.18 477
12336.23 452
12337.28 419
12338.33 469
12339.38 479
12340.43 494
12341.47 472
12342.52 501
12343.57 497
12344.62 498
12345.67 495
12346.72 463
12347.77 489
12348.82 487
12349.87 463
12350.92 441
12351.97 452
12353.02 468
12354.07 482
12355.12 484
12356.17 479
12357.22 490
12358.27 464
12359.32 469
12360.37 493
12361.42 485
12362.47 480
12363.52 443
12364.57 443
12365.62 462
12366.67 408
12367.72 403
12368.77 433
12369.82 484
12370.87 456
12371.93 434
12372.98 448
12374.03 438
12375.08 435
12376.13 487
12377.18 499
12378.23 498
12379.28 476
12380.33 429
12381.38 429
12382.43 452
12383.49 481
12384.54 429
12385.59 503
12386.64 477
12387.69 507
12388.74 501
12389.79 510
12390.84 514
12391.90 510
12392.95 489
12394.00 446
12395.05 434
12396.10 492
12397.15 495
12398.21 450
12399.26 458
12400.31 503
12401.36 507
12402.41 479
12403.47 491
12404.52 486
12405.57 518
12406.62 489
12407.67 522
12408.73 487
12409.78 466
12410.83 452
12411.88 450
12412.94 479
12413.99 511
12415.04 512
12416.09 489
12417.15 513
12418.20 503
12419.25 532
12420.30 528
12421.36 486
12422.41 475
12423.46 507
12424.52 483
12425.57 435
12426.62 446
12427.67 423
12428.73 473
12429.78 473
12430.83 472
12431.89 532
12432.94 501
12433.99 517
12435.05 463
12436.10 426
12437.15 494
12438.21 487
12439.26 476
12440.31 500
12441.37 461
12442.42 476
12443.47 543
12444.53 504
12445.58 475
12446.64 535
12447.69 526
12448.74 568
12449.80 529
12450.85 477
12451.91 486
12452.96 467
12454.01 513
12455.07 521
12456.12 507
12457.18 538
12458.23 546
12459.29 489
12460.34 542
12461.39 512
12462.45 511
12463.50 517
12464.56 472
12465.61 472
12466.67 465
12467.72 468
12468.78 516
12469.83 477
12470.89 493
12471.94 525
12473.00 532
12474.05 528
12475.11 542
12476.16 492
12477.22 535
12478.27 493
12479.33 504
12480.38 492
12481.44 499
12482.49 495
12483.55 539
12484.60 506
12485.66 497
12486.71 539
12487.77 523
12488.83 539
12489.88 550
12490.94 552
12491.99 547
12493.05 558
12494.10 539
12495.16 558
12496.22 595
12497.27 576
12498.33 579
12499.38 623
12500.44 695
12501.50 714
12502.55 707
12503.61 780
12504.67 777
12505.72 888
12506.78 913
12507.83 886
12508.89 863
12509.95 855
12511.00 826
12512.06 711
12513.12 656
12514.17 655
12515.23 631
12516.29 615
12517.34 580
12518.40 600
12519.46 556
12520.52 536
12521.57 535
12522.63 561
12523.69 535
12524.74 553
12525.80 576
12526.86 520
12527.92 507
12528.97 531
12530.03 516
12531.09 478
12532.15 492
12533.20 474
12534.26 496
12535.32 536
12536.38 493
12537.43 508
12538.49 553
12539.55 513
12540.61 536
12541.66 491
12542.72 504
12543.78 523
12544.84 512
12545.90 491
12546.95 488
12548.01 499
12549.07 540
12550.13 555
12551.19 500
12552.25 475
12553.30 535
12554.36 487
12555.42 471
12556.48 483
12557.54 466
12558.60 467
12559.65 496
12560.71 519
12561.77 519
12562.83 471
12563.89 483
12564.95 539
12566.01 530
12567.07 510
12568.13 519
12569.18 505
12570.24 480
12571.30 564
12572.36 554
12573.42 543
12574.48 481
12575.54 505
12576.60 531
12577.66 552
12578.72 603
12579.78 550
12580.84 555
12581.90 623
12582.96 593
12584.02 541
12585.07 590
12586.13 651
12587.19 665
12588.25 628
12589.31 555
12590.37 628
12591.43 662
12592.49 615
12593.55 602
12594.61 577
12595.67 577
12596.73 512
12597.79 574
12598.86 547
12599.92 507
12600.98 572
12602.04 576
12603.10 570
12604.16 554
12605.22 559
12606.28 514
12607.34 528
12608.40 551
12609.46 576
12610.52 530
12611.58 573
12612.64 562
12613.70 465
12614.76 469
12615.83 470
12616.89 494
12617.95 531
12619.01 509
12620.07 492
12621.13 504
12622.19 518
12623.25 501
12624.32 496
12625.38 476
12626.44 471
12627.50 555
12628.56 514
12629.62 555
12630.68 527
12631.75 490
12632.81 489
12633.87 475
12634.93 509
12635.99 487
12637.05 476
12638.12 464
12639.18 459
12640.24 439
12641.30 487
12642.36 479
12643.43 514
12644.49 502
12645.55 469
12646.61 492
12647.68 466
12648.74 480
12649.80 475
12650.86 482
12651.93 467
12652.99 473
12654.05 515
12655.11 469
12656.18 423
12657.24 448
12658.30 440
12659.36 448
12660.43 430
12661.49 449
12662.55 477
12663.62 485
12664.68 497
12665.74 500
12666.81 481
12667.87 447
12668.93 483
12670.00 493
12671.06 437
12672.12 470
12673.19 493
12674.25 491
12675.31 454
12676.38 490
12677.44 498
12678.50 511
12679.57 472
12680.63 458
12681.69 436
12682.76 426
12683.82 510
12684.89 510
12685.95 440
12687.01 474
12688.08 506
12689.14 476
12690.21 453
12691.27 445
12692.33 451
12693.40 463
12694.46 434
12695.53 417
12696.59 436
12697.66 464
12698.72 514
12699.79 476
12700.85 472
12701.91 498
12702.98 487
12704.04 466
12705.11 510
12706.17 455
12707.24 453
12708.30 469
12709.37 458
12710.43 456
12711.50 495
12712.56 486
12713.63 482
12714.69 449
12715.76 398
12716.82 497
12717.89 443
12718.95 458
12720.02 391
12721.09 455
12722.15 439
12723.22 424
12724.28 427
12725.35 433
12726.41 455
12727.48 462
12728.54 428
12729.61 411
12730.68 460
12731.74 416
12732.81 456
12733.87 459
12734.94 449
12736.01 469
12737.07 489
12738.14 463
12739.20 492
12740.27 445
12741.34 424
12742.40 464
12743.47 471
12744.54 465
12745.60 428
12746.67 420
12747.74 464
12748.80 413
12749.87 427
12750.94 433
12752.00 450
12753.07 516
12754.14 463
12755.20 433
12756.27 399
12757.34 450
12758.40 460
12759.47 407
12760.54 415
12761.60 430
12762.67 434
12763.74 447
12764.81 441
12765.87 460
12766.94 407
12768.01 422
12769.08 421
12770.14 438
12771.21 434
12772.28 453
12773.35 444
12774.41 409
12775.48 406
12776.55 445
12777.62 424
12778.68 392
12779.75 413
12780.82 407
12781.89 380
12782.96 411
12784.02 391
12785.09 411
12786.16 408
12787.23 403
12788.30 400
12789.37 420
12790.43 418
12791.50 421
12792.57 417
12793.64 409
12794.71 385
12795.78 389
12796.84 408
12797.91 437
12798.98 392
12800.05 393
12801.12 404
12802.19 428
12803.26 419
12804.33 400
12805.40 406
12806.46 416
12807.53 418
12808.60 414
12809.67 370
12810.74 390
12811.81 410
12812.88 429
12813.95 426
12815.02 389
12816.09 321
12817.16 409
12818.23 397
12819.30 388
12820.37 401
12821.44 398
12822.50 402
12823.57 410
12824.64 427
12825.71 427
12826.78 391
12827.85 424
12828.92 437
12829.99 363
12831.06 390
12832.13 413
12833.20 396
12834.27 389
12835.34 381
12836.41 387
12837.49 446
12838.56 395
12839.63 425
12840.70 383
12841.77 394
12842.84 413
12843.91 431
12844.98 361
12846.05 388
12847.12 386
12848.19 418
12849.26 398
12850.33 362
12851.40 389
12852.47 381
12853.55 394
12854.62 381
12855.69 370
12856.76 358
12857.83 407
12858.90 404
12859.97 433
12861.04 378
12862.11 403
12863.19 423
12864.26 367
12865.33 408
12866.40 388
12867.47 353
12868.54 371
12869.62 406
12870.69 391
12871.76 371
12872.83 366
12873.90 371
12874.97 331
12876.05 350
12877.12 379
12878.19 370
12879.26 388
12880.33 373
12881.41 356
12882.48 343
12883.55 372
12884.62 373
12885.70 367
12886.77 360
12887.84 353
12888.91 338
12889.98 361
12891.06 319
12892.13 364
12893.20 398
12894.28 345
12895.35 346
12896.42 382
12897.49 351
12898.57 374
12899.64 343
12900.71 363
12901.79 347
12902.86 340
12903.93 350
12905.00 384
12906.08 360
12907.15 350
12908.22 395
12909.30 354
12910.37 369
12911.44 317
12912.52 362
12913.59 342
12914.66 332
12915.74 341
12916.81 337
12917.89 362
12918.96 363
12920.03 370
12921.11 361
12922.18 405
12923.25 363
12924.33 374
12925.40 357
12926.48 351
12927.55 347
12928.62 380
12929.70 371
12930.77 330
12931.85 364
12932.92 360
12934.00 366
12935.07 348
12936.14 395
12937.22 336
12938.29 376
12939.37 365
12940.44 370
12941.52 341
12942.59 363
12943.67 375
12944.74 336
12945.82 329
12946.89 367
12947.97 383
12949.04 392
12950.12 338
12951.19 333
12952.27 344
12953.34 378
12954.42 351
12955.49 317
12956.57 343
12957.64 307
12958.72 328
12959.79 348
12960.87 351
12961.94 373
12963.02 353
12964.10 364
12965.17 362
12966.25 346
12967.32 330
12968.40 357
12969.47 382
12970.55 393
12971.63 359
12972.70 357
12973.78 354
12974.85 389
12975.93 397
12977.01 365
12978.08 327
12979.16 330
12980.23 358
12981.31 360
12982.39 344
12983.46 357
12984.54 362
12985.62 358
12986.69 349
12987.77 351
12988.85 359
12989.92 361
12991.00 379
12992.08 360
12993.15 354
12994.23 379
12995.31 383
12996.38 340
12997.46 396
12998.54 342
12999.61 414
13000.69 443
13001.77 377
13002.85 355
13003.92 382
13005.00 348
13006.08 398
13007.16 374
13008.23 356
13009.31 359
13010.39 398
13011.47 381
13012.54 324
13013.62 356
13014.70 375
13015.78 377
13016.85 359
13017.93 323
13019.01 338
13020.09 369
13021.17 374
13022.24 368
13023.32 377
13024.40 345
13025.48 356
13026.56 373
13027.63 340
13028.71 351
13029.79 342
13030.87 338
13031.95 348
13033.03 360
13034.10 387
13035.18 371
13036.26 359
13037.34 408
13038.42 385
13039.50 354
13040.58 396
13041.66 367
13042.73 351
13043.81 374
13044.89 399
13045.97 374
13047.05 385
13048.13 355
13049.21 369
13050.29 393
13051.37 379
13052.45 369
13053.53 333
13054.60 399
13055.68 434
13056.76 376
13057.84 357
13058.92 363
13060.00 374
13061.08 399
13062.16 391
13063.24 414
13064.32 373
13065.40 391
13066.48 393
13067.56 362
13068.64 358
13069.72 361
13070.80 355
13071.88 381
13072.96 339
13074.04 354
13075.12 378
13076.20 390
13077.28 362
13078.36 370
13079.44 379
13080.52 363
13081.60 388
13082.68 387
13083.76 363
13084.84 362
13085.93 358
13087.01 368
13088.09 345
13089.17 357
13090.25 332
13091.33 339
13092.41 339
13093.49 350
13094.57 388
13095.65 384
13096.73 383
13097.82 349
13098.90 326
13099.98 361
13101.06 309
13102.14 355
13103.22 375
13104.30 340
13105.38 358
13106.47 352
13107.55 318
13108.63 337
13109.71 357
13110.79 339
13111.87 352
13112.96 364
13114.04 379
13115.12 366
13116.20 336
13117.28 342
13118.37 347
13119.45 334
13120.53 349
13121.61 389
13122.69 354
13123.78 363
13124.86 387
13125.94 351
13127.02 373
13128.11 359
13129.19 384
13130.27 405
13131.35 372
13132.44 383
13133.52 331
13134.60 349
13135.68 376
13136.77 422
13137.85 362
13138.93 391
13140.01 362
13141.10 372
13142.18 399
13143.26 390
13144.35 389
13145.43 388
13146.51 362
13147.60 388
13148.68 388
13149.76 385
13150.85 389
13151.93 396
13153.01 351
13154.10 356
13155.18 356
13156.26 397
13157.35 368
13158.43 383
13159.51 378
13160.60 359
13161.68 364
13162.77 392
13163.85 376
13164.93 333
13166.02 362
13167.10 399
13168.19 356
13169.27 337
13170.35 322
13171.44 429
13172.52 375
13173.61 372
13174.69 347
13175.78 362
13176.86 398
13177.94 359
13179.03 348
13180.11 381
13181.20 378
13182.28 370
13183.37 390
13184.45 322
13185.54 343
13186.62 396
13187.71 387
13188.79 364
13189.88 346
13190.96 364
13192.05 343
13193.13 350
13194.22 359
13195.30 368
13196.39 418
13197.47 389
13198.56 360
13199.64 336
13200.73 342
13201.81 357
13202.90 352
13203.98 346
13205.07 344
13206.16 380
13207.24 402
13208.33 362
13209.41 319
13210.50 359
13211.58 372
13212.67 370
13213.76 349
13214.84 356
13215.93 353
13217.01 370
13218.10 392
13219.19 381
13220.27 373
13221.36 331
13222.45 379
13223.53 376
13224.62 394
13225.70 343
13226.79 350
13227.88 400
13228.96 356
13230.05 301
13231.14 371
13232.22 394
13233.31 344
13234.40 360
13235.48 349
13236.57 365
13237.66 369
13238.74 386
13239.83 368
13240.92 366
13242.01 342
13243.09 394
13244.18 387
13245.27 367
13246.35 352
13247.44 378
13248.53 383
13249.62 398
13250.70 377
13251.79 363
13252.88 383
13253.97 396
13255.05 376
13256.14 400
13257.23 359
13258.32 354
13259.41 388
13260.49 376
13261.58 364
13262.67 383
13263.76 396
13264.85 374
13265.93 382
13267.02 375
13268.11 413
13269.20 384
13270.29 371
13271.37 405
13272.46 411
13273.55 401
13274.64 357
13275.73 409
13276.82 442
13277.91 381
13278.99 441
13280.08 375
13281.17 398
13282.26 418
13283.35 385
13284.44 413
13285.53 420
13286.62 407
13287.70 423
13288.79 435
13289.88 406
13290.97 419
13292.06 389
13293.15 418
13294.24 444
13295.33 417
13296.42 422
13297.51 410
13298.60 374
13299.69 402
13300.78 413
13301.87 455
13302.95 407
13304.04 414
13305.13 433
13306.22 428
13307.31 411
13308.40 470
13309.49 441
13310.58 448
13311.67 451
13312.76 434
13313.85 455
13314.94 450
13316.03 396
13317.12 449
13318.21 403
13319.30 395
13320.39 409
13321.48 416
13322.58 416
13323.67 447
13324.76 459
13325.85 460
13326.94 525
13328.03 433
13329.12 417
13330.21 420
13331.30 466
13332.39 443
13333.48 435
13334.57 424
13335.66 474
13336.75 441
13337.85 451
13338.94 440
13340.03 419
13341.12 464
13342.21 420
13343.30 426
13344.39 441
13345.48 454
13346.58 432
13347.67 406
13348.76 443
13349.85 454
13350.94 458
13352.03 435
13353.12 487
13354.22 513
13355.31 508
13356.40 464
13357.49 463
13358.58 466
13359.68 442
13360.77 497
13361.86 452
13362.95 476
13364.04 499
13365.14 488
13366.23 477
13367.32 480
13368.41 490
13369.51 516
13370.60 435
13371.69 472
13372.78 448
13373.87 458
13374.97 502
13376.06 480
13377.15 487
13378.25 506
13379.34 513
13380.43 531
13381.52 507
13382.62 517
13383.71 474
13384.80 510
13385.90 450
13386.99 416
13388.08 461
13389.17 511
13390.27 487
13391.36 421
13392.45 475
13393.55 432
13394.64 448
13395.73 460
13396.83 436
13397.92 458
13399.02 432
13400.11 396
13401.20 399
13402.30 429
13403.39 417
13404.48 427
13405.58 429
13406.67 387
13407.77 450
13408.86 441
13409.95 471
13411.05 423
13412.14 406
13413.24 449
13414.33 462
13415.42 442
13416.52 393
13417.61 402
13418.71 425
13419.80 423
13420.90 399
13421.99 468
13423.08 413
13424.18 390
13425.27 404
13426.37 400
13427.46 397
13428.56 440
13429.65 424
13430.75 428
13431.84 424
13432.94 449
13434.03 436
13435.13 438
13436.22 421
13437.32 418
13438.41 454
13439.51 473
13440.60 441
13441.70 444
13442.79 453
13443.89 412
13444.98 428
13446.08 465
13447.18 440
13448.27 438
13449.37 426
13450.46 419
13451.56 433
13452.65 364
13453.75 417
13454.85 426
13455.94 427
13457.04 465
13458.13 453
13459.23 470
13460.33 441
13461.42 467
13462.52 423
13463.61 449
13464.71 415
13465.81 436
13466.90 451
13468.00 422
13469.10 451
13470.19 469
13471.29 456
13472.38 443
13473.48 469
13474.58 512
13475.67 451
13476.77 440
13477.87 501
13478.96 502
13480.06 442
13481.16 475
13482.26 466
13483.35 491
13484.45 494
13485.55 443
13486.64 438
13487.74 464
13488.84 453
13489.94 440
13491.03 487
13492.13 474
13493.23 437
13494.32 432
13495.42 471
13496.52 433
13497.62 449
13498.72 485
13499.81 514
13500.91 488
13502.01 458
13503.11 468
13504.20 513
13505.30 496
13506.40 503
13507.50 512
13508.60 506
13509.69 503
13510.79 495
13511.89 488
13512.99 551
13514.09 554
13515.18 548
13516.28 512
13517.38 512
13518.48 463
13519.58 500
13520.68 526
13521.78 483
13522.87 503
13523.97 508
13525.07 501
13526.17 467
13527.27 436
13528.37 468
13529.47 436
13530.57 427
13531.66 443
13532.76 428
13533.86 450
13534.96 453
13536.06 470
13537.16 465
13538.26 427
13539.36 446
13540.46 403
13541.56 429
13542.66 458
13543.76 424
13544.86 445
13545.96 397
13547.05 426
13548.15 435
13549.25 437
13550.35 469
13551.45 428
13552.55 418
13553.65 458
13554.75 426
13555.85 468
13556.95 428
13558.05 453
13559.15 455
13560.25 411
13561.35 417
13562.45 388
13563.55 414
13564.65 414
13565.75 416
13566.85 436
13567.96 405
13569.06 413
13570.16 375
13571.26 407
13572.36 428
13573.46 447
13574.56 437
13575.66 389
13576.76 407
13577.86 383
13578.96 388
13580.06 416
13581.16 418
13582.27 394
13583.37 429
13584.47 475
13585.57 419
13586.67 399
13587.77 425
13588.87 440
13589.97 401
13591.08 443
13592.18 426
13593.28 444
13594.38 419
13595.48 383
13596.58 408
13597.68 456
13598.79 437
13599.89 406
13600.99 471
13602.09 463
13603.19 425
13604.30 393
13605.40 417
13606.50 423
13607.60 465
13608.70 463
13609.81 415
13610.91 412
13612.01 421
13613.11 412
13614.21 470
13615.32 395
13616.42 428
13617.52 457
13618.62 407
13619.73 407
13620.83 414
13621.93 434
13623.03 461
13624.14 437
13625.24 397
13626.34 456
13627.45 431
13628.55 420
13629.65 433
13630.75 433
13631.86 396
13632.96 419
13634.06 442
13635.17 391
13636.27 403
13637.37 435
13638.48 448
13639.58 441
13640.68 453
13641.79 476
13642.89 436
13643.99 433
13645.10 426
13646.20 429
13647.30 439
13648.41 441
13649.51 409
13650.62 446
13651.72 426
13652.82 450
13653.93 414
13655.03 397
13656.14 417
13657.24 477
13658.34 463
13659.45 437
13660.55 412
13661.66 448
13662.76 412
13663.87 427
13664.97 428
13666.07 434
13667.18 435
13668.28 416
13669.39 428
13670.49 437
13671.60 433
13672.70 449
13673.81 464
13674.91 466
13676.02 418
13677.12 476
13678.23 459
13679.33 466
13680.44 446
13681.54 446
13682.65 437
13683.75 429
13684.86 443
13685.96 416
13687.07 431
13688.17 446
13689.28 451
13690.38 422
13691.49 439
13692.59 480
13693.70 427
13694.80 426
13695.91 460
13697.02 466
13698.12 452
13699.23 456
13700.33 456
13701.44 395
13702.55 446
13703.65 446
13704.76 489
13705.86 424
13706.97 440
13708.08 458
13709.18 470
13710.29 456
13711.39 449
13712.50 456
13713.61 465
13714.71 431
13715.82 438
13716.93 467
13718.03 490
13719.14 480
13720.25 437
13721.35 469
13722.46 492
13723.57 476
13724.67 462
13725.78 471
13726.89 431
13727.99 466
13729.10 484
13730.21 489
13731.31 488
13732.42 480
13733.53 503
13734.64 502
13735.74 484
13736.85 490
13737.96 520
13739.07 517
13740.17 566
13741.28 537
13742.39 509
13743.50 477
13744.60 503
13745.71 512
13746.82 520
13747.93 572
13749.03 493
13750.14 477
13751.25 488
13752.36 503
13753.47 507
13754.57 551
13755.68 546
13756.79 554
13757.90 538
13759.01 509
13760.11 529
13761.22 511
13762.33 523
13763.44 547
13764.55 559
13765.66 567
13766.76 580
13767.87 598
13768.98 540
13770.09 562
13771.20 555
13772.31 534
13773.42 606
13774.53 590
13775.63 613
13776.74 633
13777.85 670
13778.96 671
13780.07 691
13781.18 648
13782.29 725
13783.40 753
13784.51 737
13785.62 766
13786.73 791
13787.83 747
13788.94 707
13790.05 726
13791.16 714
13792.27 675
13793.38 585
13794.49 629
13795.60 582
13796.71 638
13797.82 578
13798.93 537
13800.04 541
13801.15 509
13802.26 501
13803.37 515
13804.48 507
13805.59 531
13806.70 547
13807.81 531
13808.92 541
13810.03 497
13811.14 566
13812.25 547
13813.36 504
13814.47 479
13815.58 516
13816.69 527
13817.80 485
13818.91 530
13820.03 528
13821.14 484
13822.25 537
13823.36 538
13824.47 525
13825.58 544
13826.69 522
13827.80 488
13828.91 520
13830.02 493
13831.13 490
13832.25 522
13833.36 528
13834.47 492
13835.58 488
13836.69 505
13837.80 484
13838.91 526
13840.02 488
13841.14 495
13842.25 489
13843.36 539
13844.47 503
13845.58 492
13846.69 508
13847.81 469
13848.92 499
13850.03 478
13851.14 489
13852.25 501
13853.37 492
13854.48 503
13855.59 473
13856.70 496
13857.81 523
13858.93 532
13860.04 495
13861.15 507
13862.26 504
13863.38 498
13864.49 528
13865.60 520
13866.71 541
13867.83 531
13868.94 539
13870.05 534
13871.16 514
13872.28 498
13873.39 586
13874.50 603
13875.61 584
13876.73 593
13877.84 593
13878.95 562
13880.07 630
13881.18 589
13882.29 598
13883.41 600
13884.52 611
13885.63 567
13886.75 537
13887.86 521
13888.97 538
13890.09 555
13891.20 516
13892.31 535
13893.43 477
13894.54 475
13895.65 498
13896.77 478
13897.88 476
13899.00 494
13900.11 480
13901.22 536
13902.34 485
13903.45 485
13904.57 490
13905.68 496
13906.79 519
13907.91 493
13909.02 511
13910.14 485
13911.25 506
13912.37 536
13913.48 555
13914.59 483
13915.71 528
13916.82 536
13917.94 512
13919.05 512
13920.17 550
13921.28 501
13922.40 477
13923.51 485
13924.63 474
13925.74 468
13926.86 443
13927.97 560
13929.09 520
13930.20 465
13931.32 468
13932.43 518
13933.55 519
13934.66 491
13935.78 487
13936.89 474
13938.01 485
13939.12 505
13940.24 490
13941.35 455
13942.47 464
13943.59 450
13944.70 444
13945.82 479
13946.93 439
13948.05 469
13949.16 456
13950.28 460
13951.40 468
13952.51 485
13953.63 494
13954.74 518
13955.86 452
13956.98 460
13958.09 415
13959.21 486
13960.33 462
13961.44 458
13962.56 456
13963.67 445
13964.79 468
13965.91 449
13967.02 439
13968.14 436
13969.26 442
13970.37 455
13971.49 494
13972.61 457
13973.72 422
13974.84 416
13975.96 422
13977.08 456
13978.19 463
13979.31 453
13980.43 434
13981.54 444
13982.66 491
13983.78 450
13984.90 478
13986.01 417
13987.13 461
13988.25 463
13989.37 512
13990.48 474
13991.60 479
13992.72 446
13993.84 456
13994.95 458
13996.07 416
13997.19 453
13998.31 458
13999.42 444
14000.54 434
14001.66 448
14002.78 458
14003.90 446
14005.01 465
14006.13 447
14007.25 429
14008.37 471
14009.49 481
14010.61 440
14011.72 450
14012.84 464
14013.96 460
14015.08 455
14016.20 430
14017.32 476
14018.43 488
14019.55 460
14020.67 466
14021.79 459
14022.91 439
14024.03 491
14025.15 452
14026.27 470
14027.39 457
14028.50 462
14029.62 456
14030.74 483
14031.86 468
14032.98 480
14034.10 541
14035.22 565
14036.34 469
14037.46 465
14038.58 476
14039.70 513
14040.82 498
14041.94 491
14043.06 430
14044.18 452
14045.30 504
14046.41 515
14047.53 423
14048.65 449
14049.77 418
14050.89 460
14052.01 459
14053.13 406
14054.25 415
14055.37 451
14056.49 462
14057.61 464
14058.74 441
14059.86 448
14060.98 469
14062.10 423
14063.22 403
14064.34 416
14065.46 439
14066.58 459
14067.70 464
14068.82 431
14069.94 467
14071.06 451
14072.18 453
14073.30 427
14074.42 407
14075.54 466
14076.66 448
14077.79 444
14078.91 453
14080.03 460
14081.15 499
14082.27 503
14083.39 465
14084.51 458
14085.63 459
14086.76 442
14087.88 456
14089.00 451
14090.12 442
14091.24 454
14092.36 455
14093.48 466
14094.61 457
14095.73 465
14096.85 492
14097.97 507
14099.09 525
14100.22 484
14101.34 424
14102.46 468
14103.58 428
14104.70 437
14105.83 462
14106.95 501
14108.07 540
14109.19 542
14110.31 519
14111.44 561
14112.56 554
14113.68 537
14114.80 540
14115.93 544
14117.05 535
14118.17 528
14119.29 544
14120.42 526
14121.54 502
14122.66 473
14123.79 427
14124.91 508
14126.03 486
14127.15 426
14128.28 403
14129.40 410
14130.52 460
14131.65 464
14132.77 415
14133.89 425
14135.02 427
14136.14 507
14137.26 471
14138.39 426
14139.51 424
14140.63 442
14141.76 454
14142.88 430
14144.00 451
14145.13 451
14146.25 433
14147.38 449
14148.50 411
14149.62 436
14150.75 409
14151.87 391
14152.99 405
14154.12 418
14155.24 411
14156.37 422
14157.49 441
14158.62 466
14159.74 397
14160.86 416
14161.99 440
14163.11 450
14164.24 438
14165.36 447
14166.49 451
14167.61 439
14168.74 427
14169.86 473
14170.99 409
14172.11 421
14173.23 439
14174.36 444
14175.48 459
14176.61 465
14177.73 435
14178.86 453
14179.98 414
14181.11 410
14182.23 429
14183.36 392
14184.49 416
14185.61 378
14186.74 398
14187.86 420
14188.99 396
14190.11 404
14191.24 393
14192.36 399
14193.49 363
14194.61 393
14195.74 415
14196.87 414
14197.99 421
14199.12 394
14200.24 425
14201.37 376
14202.50 412
14203.62 389
14204.75 430
14205.87 390
14207.00 406
14208.13 385
14209.25 397
14210.38 401
14211.50 399
14212.63 438
14213.76 424
14214.88 390
14216.01 416
14217.14 372
14218.26 393
14219.39 408
14220.52 395
14221.64 380
14222.77 436
14223.90 386
14225.02 369
14226.15 377
14227.28 422
14228.41 401
14229.53 384
14230.66 352
14231.79 332
14232.91 409
14234.04 397
14235.17 379
14236.30 388
14237.42 363
14238.55 377
14239.68 401
14240.81 380
14241.93 337
14243.06 352
14244.19 391
14245.32 388
14246.44 385
14247.57 388
14248.70 355
14249.83 378
14250.95 408
14252.08 377
14253.21 372
14254.34 358
14255.47 366
14256.59 364
14257.72 353
14258.85 351
14259.98 357
14261.11 379
14262.24 357
14263.36 337
14264.49 365
14265.62 373
14266.75 374
14267.88 330
14269.01 391
14270.14 376
14271.26 371
14272.39 368
14273.52 366
14274.65 376
14275.78 323
14276.91 382
14278.04 364
14279.17 363
14280.30 338
14281.42 316
14282.55 300
14283.68 352
14284.81 350
14285.94 342
14287.07 374
14288.20 328
14289.33 344
14290.46 340
14291.59 375
14292.72 355
14293.85 387
14294.98 326
14296.11 298
14297.24 333
14298.37 324
14299.50 370
14300.63 328
14301.76 300
14302.89 350
14304.02 372
14305.15 313
14306.28 331
14307.41 329
14308.54 337
14309.67 336
14310.80 313
14311.93 289
14313.06 339
14314.19 328
14315.32 354
14316.45 346
14317.58 327
14318.71 319
14319.84 303
14320.97 326
14322.10 304
14323.23 346
14324.36 309
14325.49 349
14326.63 324
14327.76 338
14328.89 320
14330.02 316
14331.15 335
14332.28 328
14333.41 333
14334.54 315
14335.67 299
14336.81 315
14337.94 320
14339.07 320
14340.20 290
14341.33 302
14342.46 341
14343.59 306
14344.73 316
14345.86 316
14346.99 305
14348.12 275
14349.25 300
14350.38 314
14351.52 288
14352.65 259
14353.78 263
14354.91 284
14356.04 289
14357.18 294
14358.31 332
14359.44 301
14360.57 307
14361.71 364
14362.84 316
14363.97 337
14365.10 300
14366.24 296
14367.37 292
14368.50 283
14369.63 276
14370.77 315
14371.90 303
14373.03 313
14374.16 295
14375.30 276
14376.43 305
14377.56 322
14378.70 304
14379.83 311
14380.96 311
14382.09 297
14383.23 294
14384.36 310
14385.49 293
14386.63 325
14387.76 317
14388.89 287
14390.03 303
14391.16 310
14392.29 340
14393.43 320
14394.56 301
14395.70 320
14396.83 289
14397.96 294
14399.10 301
14400.23 289
14401.36 329
14402.50 357
14403.63 269
14404.77 265
14405.90 280
14407.03 275
14408.17 297
14409.30 295
14410.44 279
14411.57 282
14412.71 298
14413.84 323
14414.97 324
14416.11 306
14417.24 313
14418.38 275
14419.51 294
14420.65 292
14421.78 298
14422.92 345
14424.05 314
14425.19 262
14426.32 297
14427.46 300
14428.59 305
14429.73 291
14430.86 282
14432.00 327
14433.13 299
14434.27 286
14435.40 268
14436.54 252
14437.67 300
14438.81 330
14439.94 323
14441.08 264
14442.21 275
14443.35 324
14444.48 349
14445.62 311
14446.76 295
14447.89 325
14449.03 319
14450.16 312
14451.30 311
14452.43 306
14453.57 284
14454.71 312
14455.84 302
14456.98 278
14458.11 284
14459.25 277
14460.39 337
14461.52 294
14462.66 275
14463.80 323
14464.93 303
14466.07 343
14467.20 272
14468.34 307
14469.48 331
14470.61 333
14471.75 308
14472.89 327
14474.02 316
14475.16 314
14476.30 287
14477.43 298
14478.57 299
14479.71 300
14480.85 340
14481.98 328
14483.12 318
14484.26 305
14485.39 334
14486.53 313
14487.67 322
14488.81 296
14489.94 330
14491.08 327
14492.22 292
14493.36 307
14494.49 314
14495.63 319
14496.77 291
14497.91 310
14499.04 335
14500.18 292
14501.32 279
14502.46 301
14503.59 329
14504.73 314
14505.87 308
14507.01 336
14508.15 341
14509.28 349
14510.42 314
14511.56 328
14512.70 323
14513.84 294
14514.98 311
14516.11 320
14517.25 315
14518.39 320
14519.53 288
14520.67 308
14521.81 330
14522.95 332
14524.08 323
14525.22 310
14526.36 292
14527.50 328
14528.64 312
14529.78 300
14530.92 329
14532.06 292
14533.20 302
14534.33 289
14535.47 313
14536.61 329
14537.75 341
14538.89 303
14540.03 298
14541.17 310
14542.31 329
14543.45 312
14544.59 294
14545.73 318
14546.87 299
14548.01 376
14549.15 328
14550.29 299
14551.43 278
14552.57 302
14553.71 307
14554.85 335
14555.99 293
14557.13 300
14558.27 319
14559.41 314
14560.55 309
14561.69 308
14562.83 318
14563.97 314
14565.11 322
14566.25 318
14567.39 323
14568.53 312
14569.67 333
14570.81 350
14571.95 299
14573.09 329
14574.23 311
14575.37 335
14576.51 365
14577.65 300
14578.79 310
14579.94 350
14581.08 324
14582.22 352
14583.36 305
14584.50 300
14585.64 312
14586.78 339
14587.92 366
14589.06 314
14590.21 308
14591.35 301
14592.49 323
14593.63 326
14594.77 345
14595.91 350
14597.05 321
14598.20 318
14599.34 308
14600.48 331
14601.62 320
14602.76 347
14603.90 387
14605.05 392
14606.19 351
14607.33 349
14608.47 330
14609.61 404
14610.76 346
14611.90 343
14613.04 393
14614.18 403
14615.32 390
14616.47 346
14617.61 345
14618.75 329
14619.89 358
14621.04 360
14622.18 404
14623.32 357
14624.46 393
14625.61 361
14626.75 369
14627.89 393
14629.04 420
14630.18 412
14631.32 417
14632.46 409
14633.61 406
14634.75 401
14635.89 383
14637.04 421
14638.18 381
14639.32 416
14640.47 399
14641.61 384
14642.75 397
14643.90 437
14645.04 466
14646.18 460
14647.33 455
14648.47 496
14649.61 423
14650.76 454
14651.90 432
14653.05 435
14654.19 492
14655.33 457
14656.48 425
14657.62 408
14658.76 414
14659.91 400
14661.05 373
14662.20 323
14663.34 374
14664.49 375
14665.63 376
14666.77 335
14667.92 339
14669.06 334
14670.21 327
14671.35 352
14672.50 330
14673.64 337
14674.79 325
14675.93 364
14677.07 344
14678.22 331
14679.36 321
14680.51 336
14681.65 330
14682.80 371
14683.94 340
14685.09 332
14686.23 302
14687.38 296
14688.52 341
14689.67 305
14690.81 335
14691.96 339
14693.10 309
14694.25 342
14695.40 358
14696.54 327
14697.69 301
14698.83 300
14699.98 320
14701.12 328
14702.27 329
14703.41 304
14704.56 329
14705.71 296
14706.85 286
14708.00 317
14709.14 300
14710.29 323
14711.44 291
14712.58 328
14713.73 319
14714.87 322
14716.02 287
14717.17 328
14718.31 347
14719.46 338
14720.61 314
14721.75 289
14722.90 308
14724.05 343
14725.19 337
14726.34 334
14727.49 338
14728.63 317
14729.78 290
14730.93 272
14732.07 306
14733.22 339
14734.37 307
14735.51 313
14736.66 300
14737.81 309
14738.95 336
14740.10 334
14741.25 320
14742.40 318
14743.54 350
14744.69 375
14745.84 329
14746.99 330
14748.13 325
14749.28 340
14750.43 318
14751.58 295
14752.72 285
14753.87 319
14755.02 305
14756.17 276
14757.31 290
14758.46 275
14759.61 294
14760.76 333
14761.91 310
14763.05 309
14764.20 337
14765.35 340
14766.50 345
14767.65 357
14768.80 272
14769.94 270
14771.09 289
14772.24 329
14773.39 345
14774.54 334
14775.69 304
14776.83 301
14777.98 311
14779.13 277
14780.28 254
14781.43 295
14782.58 287
14783.73 303
14784.88 308
14786.03 290
14787.17 341
14788.32 333
14789.47 313
14790.62 309
14791.77 297
14792.92 314
14794.07 305
14795.22 302
14796.37 323
14797.52 312
14798.67 314
14799.82 310
14800.97 353
14802.12 315
14803.26 306
14804.41 314
14805.56 332
14806.71 321
14807.86 306
14809.01 323
14810.16 294
14811.31 351
14812.46 306
14813.61 309
14814.76 268
14815.91 299
14817.06 309
14818.21 337
14819.36 296
14820.51 298
14821.66 304
14822.82 319
14823.97 295
14825.12 336
14826.27 358
14827.42 323
14828.57 340
14829.72 306
14830.87 288
14832.02 303
14833.17 315
14834.32 314
14835.47 286
14836.62 317
14837.77 292
14838.93 242
14840.08 270
14841.23 244
14842.38 288
14843.53 291
14844.68 273
14845.83 266
14846.98 291
14848.14 278
14849.29 241
14850.44 268
14851.59 269
14852.74 246
14853.89 254
14855.04 269
14856.20 256
14857.35 271
14858.50 233
14859.65 254
14860.80 259
14861.96 257
14863.11 259
14864.26 306
14865.41 252
14866.56 246
14867.72 291
14868.87 260
14870.02 280
14871.17 284
14872.32 302
14873.48 265
14874.63 243
14875.78 256
14876.93 238
14878.09 266
14879.24 244
14880.39 292
14881.54 297
14882.70 299
14883.85 261
14885.00 255
14886.16 289
14887.31 306
14888.46 313
14889.61 291
14890.77 237
14891.92 253
14893.07 273
14894.23 267
14895.38 244
14896.53 313
14897.69 302
14898.84 251
14899.99 287
14901.15 280
14902.30 253
14903.45 263
14904.61 238
14905.76 275
14906.91 292
14908.07 310
14909.22 278
14910.38 245
14911.53 278
14912.68 260
14913.84 289
14914.99 292
14916.15 256
14917.30 258
14918.45 272
14919.61 232
14920.76 241
14921.92 272
14923.07 282
14924.22 275
14925.38 250
14926.53 275
14927.69 256
14928.84 285
14930.00 251
14931.15 253
14932.31 260
14933.46 242
14934.62 286
14935.77 240
14936.93 244
14938.08 242
14939.24 286
14940.39 270
14941.55 233
14942.70 230
14943.86 254
14945.01 234
14946.17 255
14947.32 262
14948.48 280
14949.63 246
14950.79 245
14951.94 260
14953.10 259
14954.25 246
14955.41 269
14956.56 265
14957.72 292
14958.88 271
14960.03 276
14961.19 299
14962.34 271
14963.50 283
14964.65 281
14965.81 280
14966.97 268
14968.12 297
14969.28 310
14970.43 269
14971.59 267
14972.75 278
14973.90 283
14975.06 252
14976.22 254
14977.37 259
14978.53 280
14979.69 232
14980.84 239
14982.00 252
14983.16 277
14984.31 305
14985.47 273
14986.63 247
14987.78 258
14988.94 251
14990.10 241
14991.25 239
14992.41 258
14993.57 257
14994.72 258
14995.88 234
14997.04 262
14998.20 238
14999.35 236
15000.51 269
15001.67 245
15002.82 239
15003.98 264
15005.14 269
15006.30 228
15007.45 230
15008.61 219
15009.77 237
15010.93 217
15012.09 232
15013.24 243
15014.40 267
15015.56 231
15016.72 216
15017.87 247
15019.03 246
15020.19 270
15021.35 217
15022.51 238
15023.67 217
15024.82 225
15025.98 225
15027.14 203
15028.30 222
15029.46 207
15030.62 199
15031.77 223
15032.93 241
15034.09 203
15035.25 229
15036.41 204
15037.57 214
15038.73 219
15039.88 244
15041.04 207
15042.20 206
15043.36 228
15044.52 237
15045.68 196
15046.84 209
15048.00 214
15049.16 212
15050.32 243
15051.47 232
15052.63 229
15053.79 237
15054.95 236
15056.11 258
15057.27 244
15058.43 223
15059.59 248
15060.75 232
15061.91 263
15063.07 207
15064.23 222
15065.39 222
15066.55 241
15067.71 223
15068.87 234
15070.03 231
15071.19 271
15072.35 217
15073.51 228
15074.67 194
15075.83 216
15076.99 229
15078.15 230
15079.31 235
15080.47 210
15081.63 210
15082.79 224
15083.95 198
15085.11 223
15086.27 225
15087.43 225
15088.59 239
15089.76 188
15090.92 222
15092.08 217
15093.24 201
15094.40 195
15095.56 222
15096.72 252
15097.88 199
15099.04 228
15100.20 234
15101.37 219
15102.53 241
15103.69 227
15104.85 236
15106.01 251
15107.17 215
15108.33 237
15109.50 241
15110.66 235
15111.82 237
15112.98 213
15114.14 232
15115.30 238
15116.47 204
15117.63 235
15118.79 209
15119.95 239
15121.11 247
15122.27 245
15123.44 233
15124.60 220
15125.76 263
15126.92 232
15128.09 219
15129.25 234
15130.41 240
15131.57 205
15132.73 238
15133.90 248
15135.06 224
15136.22 245
15137.38 227
15138.55 247
15139.71 252
15140.87 226
15142.04 224
15143.20 200
15144.36 223
15145.52 227
15146.69 237
15147.85 276
15149.01 238
15150.18 225
15151.34 245
15152.50 213
15153.67 238
15154.83 259
15155.99 233
15157.16 286
15158.32 252
15159.48 237
15160.65 245
15161.81 241
15162.97 230
15164.14 267
15165.30 230
15166.46 239
15167.63 266
15168.79 274
15169.95 242
15171.12 219
15172.28 244
15173.45 270
15174.61 224
15175.77 241
15176.94 220
15178.10 270
15179.27 231
15180.43 230
15181.60 262
15182.76 257
15183.92 241
15185.09 223
15186.25 212
15187.42 225
15188.58 260
15189.75 239
15190.91 236
15192.08 259
15193.24 250
15194.41 209
15195.57 210
15196.74 229
15197.90 256
15199.07 234
15200.23 224
15201.40 222
15202.56 256
15203.73 224
15204.89 221
15206.06 224
15207.22 217
15208.39 278
15209.55 251
15210.72 270
15211.88 241
15213.05 253
15214.21 237
15215.38 266
15216.54 245
15217.71 220
15218.88 213
15220.04 233
15221.21 274
15222.37 235
15223.54 234
15224.71 207
15225.87 255
15227.04 250
15228.20 257
15229.37 285
15230.54 223
15231.70 268
15232.87 257
15234.03 246
15235.20 269
15236.37 260
15237.53 276
15238.70 274
15239.87 268
15241.03 266
15242.20 240
15243.37 284
15244.53 266
15245.70 275
15246.87 270
15248.03 301
15249.20 277
15250.37 273
15251.53 248
15252.70 282
15253.87 290
15255.04 259
15256.20 285
15257.37 258
15258.54 253
15259.70 228
15260.87 276
15262.04 211
15263.21 266
15264.37 277
15265.54 244
15266.71 233
15267.88 233
15269.04 233
15270.21 249
15271.38 266
15272.55 239
15273.72 239
15274.88 257
15276.05 221
15277.22 240
15278.39 219
15279.56 221
15280.72 216
15281.89 235
15283.06 263
15284.23 256
15285.40 203
15286.56 222
15287.73 214
15288.90 209
15290.07 248
15291.24 213
15292.41 217
15293.58 194
15294.74 211
15295.91 231
15297.08 217
15298.25 243
15299.42 231
15300.59 219
15301.76 228
15302.93 216
15304.09 222
15305.26 241
15306.43 218
15307.60 222
15308.77 234
15309.94 237
15311.11 209
15312.28 220
15313.45 215
15314.62 259
15315.79 257
15316.96 219
15318.13 234
15319.30 261
15320.46 269
15321.63 229
15322.80 259
15323.97 258
15325.14 222
15326.31 215
15327.48 251
15328.65 237
15329.82 218
15330.99 226
15332.16 235
15333.33 230
15334.50 204
15335.67 227
15336.84 223
15338.01 233
15339.18 217
15340.36 229
15341.53 248
15342.70 226
15343.87 221
15345.04 247
15346.21 245
15347.38 237
15348.55 231
15349.72 229
15350.89 270
15352.06 234
15353.23 213
15354.40 241
15355.57 238
15356.75 222
15357.92 227
15359.09 241
15360.26 274
15361.43 229
15362.60 221
15363.77 241
15364.94 197
15366.11 192
15367.29 246
15368.46 214
15369.63 230
15370.80 243
15371.97 247
15373.14 253
15374.32 207
15375.49 241
15376.66 256
15377.83 251
15379.00 208
15380.17 254
15381.35 233
15382.52 237
15383.69 282
15384.86 259
15386.03 240
15387.21 256
15388.38 237
15389.55 234
15390.72 211
15391.90 222
15393.07 245
15394.24 225
15395.41 228
15396.59 236
15397.76 248
15398.93 234
15400.10 209
15401.28 236
15402.45 233
15403.62 244
15404.79 263
15405.97 246
15407.14 208
15408.31 248
15409.49 228
15410.66 244
15411.83 219
15413.01 240
15414.18 225
15415.35 201
15416.53 232
15417.70 242
15418.87 244
15420.05 249
15421.22 223
15422.39 226
15423.57 255
15424.74 240
15425.91 232
15427.09 209
15428.26 200
15429.43 221
15430.61 235
15431.78 252
15432.96 250
15434.13 237
15435.30 211
15436.48 221
15437.65 222
15438.83 237
15440.00 229
15441.17 250
15442.35 244
15443.52 215
15444.70 219
15445.87 254
15447.05 294
15448.22 257
15449.40 241
15450.57 206
15451.75 238
15452.92 221
15454.09 234
15455.27 254
15456.44 253
15457.62 230
15458.79 239
15459.97 242
15461.14 242
15462.32 235
15463.49 252
15464.67 221
15465.84 215
15467.02 238
15468.19 226
15469.37 249
15470.55 208
15471.72 220
15472.90 261
15474.07 211
15475.25 232
15476.42 231
15477.60 210
15478.77 227
15479.95 229
15481.13 216
15482.30 222
15483.48 219
15484.65 223
15485.83 249
15487.00 203
15488.18 215
15489.36 245
15490.53 187
15491.71 241
15492.89 228
15494.06 206
15495.24 238
15496.41 238
15497.59 234
15498.77 262
15499.94 234
15501.12 244
15502.30 260
15503.47 226
15504.65 236
15505.83 233
15507.00 214
15508.18 216
15509.36 235
15510.53 264
15511.71 240
15512.89 222
15514.06 218
15515.24 215
15516.42 219
15517.60 237
15518.77 226
15519.95 213
15521.13 221
15522.30 238
15523.48 206
15524.66 233
15525.84 230
15527.01 217
15528.19 218
15529.37 231
15530.55 197
15531.73 215
15532.90 183
15534.08 236
15535.26 261
15536.44 239
15537.61 211
15538.79 210
15539.97 240
15541.15 247
15542.33 237
15543.50 227
15544.68 213
15545.86 224
15547.04 209
15548.22 237
15549.40 239
15550.57 247
15551.75 238
15552.93 198
15554.11 243
15555.29 254
15556.47 265
15557.65 202
15558.82 223
15560.00 271
15561.18 239
15562.36 203
15563.54 226
15564.72 221
15565.90 212
15567.08 225
15568.26 202
15569.43 224
15570.61 212
15571.79 267
15572.97 232
15574.15 217
15575.33 257
15576.51 242
15577.69 261
15578.87 250
15580.05 234
15581.23 253
15582.41 258
15583.59 264
15584.77 228
15585.95 228
15587.13 247
15588.31 253
15589.49 242
15590.67 244
15591.85 222
15593.03 199
15594.21 221
15595.39 217
15596.57 227
15597.75 267
15598.93 260
15600.11 233
15601.29 246
15602.47 225
15603.65 212
15604.83 231
15606.01 250
15607.19 234
15608.37 256
15609.55 256
15610.73 246
15611.91 262
15613.09 268
15614.27 231
15615.45 246
15616.64 218
15617.82 213
15619.00 242
15620.18 224
15621.36 236
15622.54 252
15623.72 245
15624.90 241
15626.08 257
15627.27 245
15628.45 260
15629.63 301
15630.81 264
15631.99 276
15633.17 269
15634.35 245
15635.54 241
15636.72 255
15637.90 274
15639.08 236
15640.26 219
15641.45 263
15642.63 306
15643.81 298
15644.99 311
15646.17 301
15647.36 270
15648.54 298
15649.72 254
15650.90 286
15652.08 245
15653.27 263
15654.45 242
15655.63 253
15656.81 260
15658.00 293
15659.18 287
15660.36 279
15661.54 280
15662.73 292
15663.91 301
15665.09 309
15666.27 275
15667.46 265
15668.64 257
15669.82 287
15671.01 265
15672.19 301
15673.37 307
15674.56 286
15675.74 275
15676.92 293
15678.10 281
15679.29 275
15680.47 282
15681.65 281
15682.84 290
15684.02 259
15685.21 284
15686.39 269
15687.57 272
15688.76 282
15689.94 251
15691.12 313
15692.31 294
15693.49 268
15694.67 274
15695.86 294
15697.04 311
15698.23 307
15699.41 289
15700.59 276
15701.78 276
15702.96 257
15704.15 307
15705.33 277
15706.52 255
15707.70 288
15708.88 278
15710.07 268
15711.25 248
15712.44 270
15713.62 273
15714.81 301
15715.99 281
15717.18 271
15718.36 271
15719.55 279
15720.73 292
15721.92 283
15723.10 269
15724.29 289
15725.47 270
15726.66 279
15727.84 262
15729.03 284
15730.21 281
15731.40 295
15732.58 271
15733.77 276
15734.95 286
15736.14 288
15737.32 285
15738.51 262
15739.69 280
15740.88 256
15742.07 293
15743.25 302
15744.44 295
15745.62 276
15746.81 299
15747.99 284
15749.18 266
15750.37 267
15751.55 297
15752.74 287
15753.93 311
15755.11 265
15756.30 261
15757.48 312
15758.67 308
15759.86 301
15761.04 307
15762.23 306
15763.42 303
15764.60 327
15765.79 295
15766.98 314
15768.16 285
15769.35 331
15770.54 304
15771.72 332
15772.91 309
15774.10 288
15775.28 299
15776.47 307
15777.66 292
15778.84 291
15780.03 314
15781.22 272
15782.41 280
15783.59 247
15784.78 258
15785.97 287
15787.15 306
15788.34 306
15789.53 277
15790.72 271
15791.90 280
15793.09 303
15794.28 273
15795.47 288
15796.65 315
15797.84 276
15799.03 310
15800.22 270
15801.41 236
15802.59 252
15803.78 272
15804.97 299
15806.16 234
15807.35 260
15808.53 300
15809.72 290
15810.91 308
15812.10 268
15813.29 285
15814.48 312
15815.66 273
15816.85 261
15818.04 275
15819.23 263
15820.42 296
15821.61 237
15822.80 278
15823.98 300
15825.17 262
15826.36 228
15827.55 277
15828.74 245
15829.93 266
15831.12 281
15832.31 253
15833.50 265
15834.69 287
15835.87 258
15837.06 268
15838.25 255
15839.44 271
15840.63 287
15841.82 292
15843.01 308
15844.20 232
15845.39 243
15846.58 255
15847.77 255
15848.96 266
15850.15 257
15851.34 256
15852.53 265
15853.72 251
15854.91 269
15856.10 264
15857.29 267
15858.48 283
15859.67 276
15860.86 256
15862.05 252
15863.24 290
15864.43 243
15865.62 253
15866.81 265
15868.00 288
15869.19 279
15870.38 246
15871.57 268
15872.76 304
15873.95 262
15875.14 271
15876.33 268
15877.52 246
15878.72 275
15879.91 254
15881.10 262
15882.29 261
15883.48 239
15884.67 273
15885.86 254
15887.05 245
15888.24 251
15889.43 255
15890.63 247
15891.82 262
15893.01 264
15894.20 235
15895.39 253
15896.58 285
15897.77 267
15898.97 266
15900.16 244
15901.35 260
15902.54 219
15903.73 277
15904.92 257
15906.12 242
15907.31 239
15908.50 256
15909.69 242
15910.88 262
15912.08 242
15913.27 290
15914.46 294
15915.65 263
15916.85 272
15918.04 267
15919.23 284
15920.42 268
15921.61 291
15922.81 272
15924.00 276
15925.19 254
15926.38 270
15927.58 290
15928.77 291
15929.96 277
15931.16 252
15932.35 269
15933.54 264
15934.73 264
15935.93 275
15937.12 273
15938.31 277
15939.51 282
15940.70 245
15941.89 235
15943.09 246
15944.28 262
15945.47 254
15946.67 278
15947.86 289
15949.05 291
15950.25 258
15951.44 263
15952.63 242
15953.83 267
15955.02 285
15956.21 268
15957.41 264
15958.60 261
15959.80 272
15960.99 243
15962.18 220
15963.38 217
15964.57 241
15965.77 243
15966.96 255
15968.15 226
15969.35 228
15970.54 255
15971.74 233
15972.93 227
15974.13 221
15975.32 249
15976.51 221
15977.71 217
15978.90 227
15980.10 256
15981.29 213
15982.49 243
15983.68 213
15984.88 249
15986.07 248
15987.27 228
15988.46 228
15989.66 195
15990.85 209
15992.05 245
15993.24 253
15994.44 188
15995.63 191
15996.83 202
15998.02 211
15999.22 192
16000.41 228
16001.61 224
16002.80 252
16004.00 224
16005.20 203
16006.39 223
16007.59 228
16008.78 252
16009.98 199
16011.17 180
16012.37 204
16013.57 203
16014.76 188
16015.96 233
16017.15 225
16018.35 237
16019.55 247
16020.74 233
16021.94 202
16023.13 184
16024.33 219
16025.53 236
16026.72 238
16027.92 216
16029.12 235
16030.31 205
16031.51 185
16032.71 214
16033.90 244
16035.10 218
16036.30 225
16037.49 180
16038.69 205
16039.89 231
16041.08 218
16042.28 218
16043.48 200
16044.67 219
16045.87 230
16047.07 231
16048.27 202
16049.46 183
16050.66 217
16051.86 232
16053.06 232
16054.25 237
16055.45 203
16056.65 218
16057.84 218
16059.04 207
16060.24 193
16061.44 175
16062.64 185
16063.83 238
16065.03 206
16066.23 203
16067.43 231
16068.62 206
16069.82 200
16071.02 205
16072.22 233
16073.42 210
16074.62 211
16075.81 247
16077.01 194
16078.21 193
16079.41 188
16080.61 217
16081.81 191
16083.00 222
16084.20 216
16085.40 208
16086.60 222
16087.80 237
16089.00 222
16090.20 213
16091.39 200
16092.59 206
16093.79 202
16094.99 202
16096.19 187
16097.39 211
16098.59 214
16099.79 184
16100.99 189
16102.19 228
16103.38 218
16104.58 191
16105.78 203
16106.98 211
16108.18 188
16109.38 182
16110.58 183
16111.78 204
16112.98 214
16114.18 203
16115.38 191
16116.58 200
16117.78 221
16118.98 209
16120.18 192
16121.38 224
16122.58 198
16123.78 208
16124.98 196
16126.18 184
16127.38 199
16128.58 190
16129.78 181
16130.98 200
16132.18 226
16133.38 188
16134.58 206
16135.78 209
16136.98 215
16138.18 187
16139.38 175
16140.58 209
16141.78 201
16142.98 214
16144.19 190
16145.39 163
16146.59 180
16147.79 161
16148.99 186
16150.19 208
16151.39 196
16152.59 168
16153.79 171
16154.99 194
16156.20 177
16157.40 183
16158.60 190
16159.80 199
16161.00 172
16162.20 200
16163.40 209
16164.61 229
16165.81 215
16167.01 180
16168.21 244
16169.41 205
16170.61 198
16171.82 189
16173.02 206
16174.22 191
16175.42 184
16176.62 212
16177.82 237
16179.03 208
16180.23 180
16181.43 203
16182.63 209
16183.84 193
16185.04 164
16186.24 220
16187.44 210
16188.65 169
16189.85 171
16191.05 170
16192.25 195
16193.46 169
16194.66 173
16195.86 214
16197.06 260
16198.27 199
16199.47 193
16200.67 213
16201.87 206
16203.08 195
16204.28 245
16205.48 190
16206.69 180
16207.89 221
16209.09 208
16210.30 201
16211.50 175
16212.70 182
16213.91 185
16215.11 177
16216.31 196
16217.52 196
16218.72 187
16219.92 206
16221.13 185
16222.33 203
16223.53 184
16224.74 201
16225.94 184
16227.15 180
16228.35 186
16229.55 170
16230.76 172
16231.96 200
16233.17 204
16234.37 196
16235.57 212
16236.78 205
16237.98 208
16239.19 193
16240.39 211
16241.60 218
16242.80 208
16244.00 202
16245.21 193
16246.41 209
16247.62 203
16248.82 182
16250.03 206
16251.23 205
16252.44 207
16253.64 185
16254.85 177
16256.05 201
16257.26 185
16258.46 211
16259.67 192
16260.87 205
16262.08 220
16263.28 248
16264.49 208
16265.69 210
16266.90 201
16268.10 186
16269.31 194
16270.51 217
16271.72 193
16272.93 201
16274.13 258
16275.34 220
16276.54 219
16277.75 195
16278.95 245
16280.16 212
16281.37 196
16282.57 209
16283.78 192
16284.98 200
16286.19 207
16287.40 213
16288.60 194
16289.81 196
16291.01 200
16292.22 225
16293.43 225
16294.63 237
16295.84 215
16297.05 238
16298.25 240
16299.46 218
16300.67 213
16301.87 213
16303.08 227
16304.29 242
16305.49 225
16306.70 209
16307.91 194
16309.11 206
16310.32 211
16311.53 208
16312.73 234
16313.94 231
16315.15 236
16316.36 234
16317.56 209
16318.77 202
16319.98 234
16321.19 249
16322.39 212
16323.60 208
16324.81 203
16326.02 220
16327.22 210
16328.43 189
16329.64 238
16330.85 208
16332.05 228
16333.26 214
16334.47 209
16335.68 195
16336.88 210
16338.09 193
16339.30 184
16340.51 199
16341.72 206
16342.93 221
16344.13 203
16345.34 179
16346.55 173
16347.76 194
16348.97 211
16350.18 207
16351.38 196
16352.59 197
16353.80 191
16355.01 193
16356.22 199
16357.43 205
16358.64 194
16359.84 193
16361.05 209
16362.26 222
16363.47 215
16364.68 215
16365.89 197
16367.10 215
16368.31 211
16369.52 197
16370.73 195
16371.93 221
16373.14 239
16374.35 231
16375.56 212
16376.77 209
16377.98 204
16379.19 188
16380.40 188
16381.61 192
16382.82 180
16384.03 193
16385.24 186
16386.45 191
16387.66 162
16388.87 199
16390.08 205
16391.29 184
16392.50 181
16393.71 197
16394.92 220
16396.13 193
16397.34 191
16398.55 194
16399.76 211
16400.97 212
16402.18 208
16403.39 184
16404.60 195
16405.81 228
16407.02 206
16408.23 202
16409.44 195
16410.65 187
16411.86 195
16413.08 216
16414.29 189
16415.50 208
16416.71 205
16417.92 186
16419.13 191
16420.34 189
16421.55 202
16422.76 188
16423.97 227
16425.19 203
16426.40 182
16427.61 195
16428.82 227
16430.03 203
16431.24 194
16432.45 186
16433.67 199
16434.88 178
16436.09 196
16437.30 208
16438.51 225
16439.72 223
16440.94 204
16442.15 184
16443.36 166
16444.57 164
16445.78 165
16446.99 181
16448.21 160
16449.42 200
16450.63 179
16451.84 193
16453.06 230
16454.27 209
16455.48 175
16456.69 187
16457.90 183
16459.12 195
16460.33 177
16461.54 189
16462.75 234
16463.97 200
16465.18 195
16466.39 187
16467.61 201
16468.82 199
16470.03 200
16471.24 200
16472.46 198
16473.67 145
16474.88 193
16476.10 173
16477.31 199
16478.52 184
16479.74 168
16480.95 186
16482.16 180
16483.38 193
16484.59 183
16485.80 194
16487.02 174
16488.23 203
16489.44 179
16490.66 189
16491.87 176
16493.08 165
16494.30 194
16495.51 154
16496.73 148
16497.94 174
16499.15 191
16500.37 201
16501.58 209
16502.80 191
16504.01 211
16505.22 200
16506.44 170
16507.65 155
16508.87 186
16510.08 204
16511.30 219
16512.51 201
16513.72 190
16514.94 182
16516.15 209
16517.37 184
16518.58 198
16519.80 173
16521.01 162
16522.23 189
16523.44 171
16524.66 193
16525.87 176
16527.09 164
16528.30 183
16529.52 227
16530.73 199
16531.95 193
16533.16 178
16534.38 173
16535.59 198
16536.81 171
16538.02 193
16539.24 156
16540.45 196
16541.67 170
16542.89 224
16544.10 233
16545.32 208
16546.53 160
16547.75 205
16548.96 196
16550.18 233
16551.40 192
16552.61 155
16553.83 184
16555.04 186
16556.26 189
16557.48 193
16558.69 192
16559.91 191
16561.12 194
16562.34 192
16563.56 219
16564.77 185
16565.99 222
16567.21 167
16568.42 193
16569.64 171
16570.86 198
16572.07 216
16573.29 192
16574.51 166
16575.72 176
16576.94 211
16578.16 184
16579.37 177
16580.59 155
16581.81 197
16583.02 192
16584.24 191
16585.46 212
16586.68 232
16587.89 214
16589.11 233
16590.33 206
16591.54 196
16592.76 192
16593.98 210
16595.20 213
16596.41 187
16597.63 193
16598.85 207
16600.07 214
16601.29 194
16602.50 226
16603.72 202
16604.94 229
16606.16 210
16607.37 228
16608.59 194
16609.81 179
16611.03 225
16612.25 196
16613.46 206
16614.68 183
16615.90 199
16617.12 207
16618.34 178
16619.56 181
16620.77 192
16621.99 155
16623.21 194
16624.43 187
16625.65 180
16626.87 169
16628.09 190
16629.30 199
16630.52 202
16631.74 192
16632.96 187
16634.18 211
16635.40 195
16636.62 186
16637.84 169
16639.06 189
16640.28 147
16641.49 171
16642.71 190
16643.93 196
16645.15 180
16646.37 187
16647.59 206
16648.81 196
16650.03 185
16651.25 167
16652.47 197
16653.69 207
16654.91 157
16656.13 162
16657.35 194
16658.57 213
16659.79 185
16661.01 176
16662.23 196
16663.45 195
16664.67 189
16665.89 181
16667.11 190
16668.33 167
16669.55 187
16670.77 203
16671.99 163
16673.21 154
16674.43 181
16675.65 208
16676.87 161
16678.09 161
16679.31 155
16680.53 177
16681.75 157
16682.97 183
16684.19 186
16685.42 181
16686.64 157
16687.86 195
16689.08 207
16690.30 199
16691.52 189
16692.74 183
16693.96 187
16695.18 183
16696.40 209
16697.63 188
16698.85 177
16700.07 164
16701.29 179
16702.51 211
16703.73 180
16704.95 218
16706.18 182
16707.40 194
16708.62 201
16709.84 195
16711.06 202
16712.28 188
16713.51 211
16714.73 191
16715.95 190
16717.17 183
16718.39 181
16719.62 195
16720.84 173
16722.06 175
16723.28 165
16724.50 183
16725.73 211
16726.95 207
16728.17 173
16729.39 194
16730.62 219
16731.84 196
16733.06 210
16734.28 182
16735.51 206
16736.73 172
16737.95 182
16739.18 185
16740.40 178
16741.62 193
16742.84 176
16744.07 196
16745.29 182
16746.51 191
16747.74 188
16748.96 181
16750.18 166
16751.41 184
16752.63 175
16753.85 173
16755.08 163
16756.30 193
16757.52 185
16758.75 184
16759.97 184
16761.19 187
16762.42 209
16763.64 175
16764.86 158
16766.09 204
16767.31 201
16768.54 183
16769.76 188
16770.98 172
16772.21 179
16773.43 161
16774.66 161
16775.88 182
16777.10 207
16778.33 178
16779.55 165
16780.78 188
16782.00 196
16783.22 206
16784.45 179
16785.67 198
16786.90 159
16788.12 163
16789.35 199
16790.57 185
16791.80 166
16793.02 181
16794.25 192
16795.47 181
16796.70 166
16797.92 163
16799.15 162
16800.37 191
16801.60 190
16802.82 191
16804.05 180
16805.27 158
16806.50 175
16807.72 157
16808.95 199
16810.17 206
16811.40 203
16812.62 178
16813.85 169
16815.07 156
16816.30 163
16817.53 208
16818.75 186
16819.98 176
16821.20 177
16822.43 170
16823.65 188
16824.88 172
16826.11 165
16827.33 176
16828.56 169
16829.78 186
16831.01 170
16832.24 185
16833.46 193
16834.69 192
16835.92 192
16837.14 194
16838.37 136
16839.60 160
16840.82 185
16842.05 207
16843.27 201
16844.50 210
16845.73 147
16846.96 173
16848.18 187
16849.41 186
16850.64 198
16851.86 174
16853.09 203
16854.32 174
16855.54 184
16856.77 167
16858.00 175
16859.22 178
16860.45 209
16861.68 193
16862.91 166
16864.13 185
16865.36 197
16866.59 201
16867.82 181
16869.04 163
16870.27 179
16871.50 183
16872.73 214
16873.95 211
16875.18 201
16876.41 200
16877.64 205
16878.87 200
16880.09 212
16881.32 202
16882.55 219
16883.78 203
16885.01 174
16886.23 197
16887.46 209
16888.69 221
16889.92 248
16891.15 216
16892.38 248
16893.60 224
16894.83 211
16896.06 226
16897.29 229
16898.52 224
16899.75 235
16900.98 261
16902.20 231
16903.43 198
16904.66 250
16905.89 215
16907.12 217
16908.35 229
16909.58 219
16910.81 224
16912.04 190
16913.26 218
16914.49 172
16915.72 246
16916.95 230
16918.18 232
16919.41 221
16920.64 173
16921.87 219
16923.10 220
16924.33 198
16925.56 208
16926.79 214
16928.02 203
16929.25 221
16930.48 187
16931.71 190
16932.94 188
16934.17 181
16935.40 205
16936.63 206
16937.86 200
16939.09 205
16940.32 188
16941.55 180
16942.78 184
16944.01 186
16945.24 194
16946.47 226
16947.70 177
16948.93 178
16950.16 195
16951.39 169
16952.62 180
16953.85 160
16955.08 175
16956.31 202
16957.54 191
16958.77 181
16960.01 180
16961.24 180
16962.47 182
16963.70 169
16964.93 190
16966.16 180
16967.39 169
16968.62 164
16969.85 188
16971.08 217
16972.32 186
16973.55 201
16974.78 172
16976.01 178
16977.24 195
16978.47 205
16979.70 210
16980.94 165
16982.17 199
16983.40 176
16984.63 188
16985.86 160
16987.10 205
16988.33 223
16989.56 177
16990.79 193
16992.02 184
16993.26 173
16994.49 198
16995.72 157
16996.95 215
16998.18 181
16999.42 169
17000.65 168
17001.88 203
17003.11 203
17004.35 185
17005.58 178
17006.81 180
17008.04 189
17009.28 169
17010.51 149
17011.74 194
17012.97 202
17014.21 190
17015.44 211
17016.67 176
17017.91 151
17019.14 182
17020.37 192
17021.60 169
17022.84 159
17024.07 182
17025.30 183
17026.54 192
17027.77 206
17029.00 162
17030.24 194
17031.47 177
17032.70 208
17033.94 203
17035.17 169
17036.41 200
17037.64 160
17038.87 183
17040.11 196
17041.34 170
17042.57 171
17043.81 216
17045.04 182
17046.28 160
17047.51 180
17048.74 191
17049.98 179
17051.21 160
17052.45 182
17053.68 170
17054.92 160
17056.15 186
17057.38 215
17058.62 231
17059.85 154
17061.09 158
17062.32 183
17063.56 168
17064.79 167
17066.03 154
17067.26 179
17068.50 153
17069.73 171
17070.97 184
17072.20 166
17073.44 164
17074.67 176
17075.91 210
17077.14 144
17078.38 160
17079.61 155
17080.85 154
17082.08 138
17083.32 161
17084.55 179
17085.79 168
17087.02 151
17088.26 155
17089.49 194
17090.73 170
17091.97 181
17093.20 175
17094.44 167
17095.67 161
17096.91 195
17098.14 186
17099.38 177
17100.62 142
17101.85 166
17103.09 165
17104.32 178
17105.56 169
17106.80 155
17108.03 190
17109.27 158
17110.51 144
17111.74 162
17112.98 166
17114.21 187
17115.45 191
17116.69 158
17117.92 172
17119.16 152
17120.40 134
17121.63 168
17122.87 169
17124.11 176
17125.34 191
17126.58 187
17127.82 179
17129.06 153
17130.29 151
17131.53 166
17132.77 154
17134.00 164
17135.24 164
17136.48 171
17137.72 155
17138.95 163
17140.19 160
17141.43 167
17142.67 178
17143.90 150
17145.14 161
17146.38 137
17147.62 148
17148.85 166
17150.09 179
17151.33 149
17152.57 165
17153.80 164
17155.04 183
17156.28 187
17157.52 190
17158.76 182
17159.99 161
17161.23 167
17162.47 166
17163.71 169
17164.95 166
17166.19 183
17167.42 168
17168.66 155
17169.90 170
17171.14 152
17172.38 172
17173.62 166
17174.86 132
17176.09 135
17177.33 144
17178.57 170
17179.81 162
17181.05 161
17182.29 168
17183.53 152
17184.77 169
17186.01 188
17187.24 175
17188.48 168
17189.72 160
17190.96 168
17192.20 170
17193.44 162
17194.68 183
17195.92 142
17197.16 140
17198.40 135
17199.64 177
17200.88 168
17202.12 143
17203.36 177
17204.60 139
17205.84 160
17207.08 134
17208.32 169
17209.56 158
17210.80 180
17212.04 151
17213.28 161
17214.52 177
17215.76 145
17217.00 147
17218.24 141
17219.48 163
17220.72 159
17221.96 156
17223.20 176
17224.44 161
17225.68 148
17226.92 137
17228.16 153
17229.40 151
17230.64 137
17231.88 158
17233.12 175
17234.36 174
17235.60 162
17236.85 146
17238.09 160
17239.33 158
17240.57 170
17241.81 162
17243.05 157
17244.29 162
17245.53 137
17246.77 137
17248.02 163
17249.26 171
17250.50 168
17251.74 175
17252.98 170
17254.22 134
17255.46 150
17256.71 158
17257.95 154
17259.19 165
17260.43 160
17261.67 141
17262.91 159
17264.16 164
17265.40 135
17266.64 138
17267.88 143
17269.12 178
17270.37 142
17271.61 161
17272.85 152
17274.09 161
17275.34 143
17276.58 169
17277.82 173
17279.06 156
17280.30 168
17281.55 165
17282.79 189
17284.03 151
17285.27 158
17286.52 115
17287.76 163
17289.00 147
17290.25 156
17291.49 156
17292.73 153
17293.97 165
17295.22 146
17296.46 171
17297.70 175
17298.95 157
17300.19 128
17301.43 155
17302.68 157
17303.92 166
17305.16 176
17306.41 153
17307.65 133
17308.89 127
17310.14 136
17311.38 132
17312.62 139
17313.87 163
17315.11 162
17316.36 214
17317.60 154
17318.84 169
17320.09 157
17321.33 156
17322.58 160
17323.82 134
17325.06 145
17326.31 144
17327.55 146
17328.80 178
17330.04 163
17331.28 146
17332.53 157
17333.77 156
17335.02 148
17336.26 151
17337.51 149
17338.75 143
17340.00 155
17341.24 127
17342.48 155
17343.73 117
17344.97 152
17346.22 170
17347.46 151
17348.71 146
17349.95 149
17351.20 174
17352.44 151
17353.69 166
17354.93 145
17356.18 136
17357.42 156
17358.67 141
17359.92 153
17361.16 135
17362.41 170
17363.65 122
17364.90 165
17366.14 133
17367.39 130
17368.63 140
17369.88 147
17371.13 181
17372.37 152
17373.62 135
17374.86 137
17376.11 179
17377.35 153
17378.60 193
17379.85 151
17381.09 153
17382.34 153
17383.59 182
17384.83 168
17386.08 161
17387.32 204
17388.57 172
17389.82 175
17391.06 133
17392.31 149
17393.56 165
17394.80 152
17396.05 178
17397.30 174
17398.54 158
17399.79 177
17401.04 150
17402.28 171
17403.53 149
17404.78 145
17406.02 143
17407.27 171
17408.52 169
17409.77 149
17411.01 156
17412.26 169
17413.51 163
17414.75 146
17416.00 162
17417.25 173
17418.50 165
17419.74 162
17420.99 142
17422.24 149
17423.49 160
17424.73 165
17425.98 178
17427.23 154
17428.48 167
17429.73 170
17430.97 152
17432.22 195
17433.47 170
17434.72 171
17435.97 162
17437.21 185
17438.46 173
17439.71 189
17440.96 149
17442.21 167
17443.45 151
17444.70 160
17445.95 162
17447.20 179
17448.45 170
17449.70 195
17450.95 187
17452.19 144
17453.44 184
17454.69 140
17455.94 192
17457.19 153
17458.44 141
17459.69 195
17460.94 186
17462.19 195
17463.43 204
17464.68 144
17465.93 157
17467.18 167
17468.43 156
17469.68 153
17470.93 163
17472.18 178
17473.43 173
17474.68 135
17475.93 161
17477.18 161
17478.43 174
17479.68 148
17480.93 171
17482.18 194
17483.43 164
17484.68 184
17485.93 159
17487.17 178
17488.42 162
17489.67 163
17490.92 163
17492.18 142
17493.43 184
17494.68 171
17495.93 165
17497.18 168
17498.43 164
17499.68 177
17500.93 153
17502.18 171
17503.43 148
17504.68 159
17505.93 178
17507.18 173
17508.43 160
17509.68 166
17510.93 166
17512.18 181
17513.43 174
17514.68 167
17515.94 184
17517.19 188
17518.44 182
17519.69 183
17520.94 160
17522.19 170
17523.44 161
17524.69 175
17525.94 192
17527.20 168
17528.45 134
17529.70 155
17530.95 189
17532.20 171
17533.45 170
17534.70 171
17535.96 161
17537.21 200
17538.46 179
17539.71 153
17540.96 161
17542.22 193
17543.47 157
17544.72 168
17545.97 209
17547.22 183
17548.48 184
17549.73 193
17550.98 182
17552.23 162
17553.48 159
17554.74 162
17555.99 163
17557.24 190
17558.49 187
17559.75 195
17561.00 168
17562.25 171
17563.50 191
17564.76 178
17566.01 179
17567.26 158
17568.52 206
17569.77 196
17571.02 186
17572.27 203
17573.53 197
17574.78 175
17576.03 160
17577.29 174
17578.54 182
17579.79 171
17581.05 173
17582.30 154
17583.55 181
17584.81 185
17586.06 178
17587.31 191
17588.57 191
17589.82 169
17591.07 147
17592.33 185
17593.58 175
17594.83 167
17596.09 153
17597.34 179
17598.60 174
17599.85 154
17601.10 176
17602.36 171
17603.61 175
17604.87 183
17606.12 186
17607.37 144
17608.63 158
17609.88 171
17611.14 197
17612.39 176
17613.65 202
17614.90 163
17616.16 178
17617.41 158
17618.66 171
17619.92 199
17621.17 157
17622.43 204
17623.68 191
17624.94 168
17626.19 145
17627.45 180
17628.70 154
17629.96 156
17631.21 174
17632.47 143
17633.72 189
17634.98 165
17636.23 159
17637.49 133
17638.74 165
17640.00 165
17641.26 186
17642.51 165
17643.77 181
17645.02 168
17646.28 145
17647.53 167
17648.79 179
17650.04 171
17651.30 166
17652.56 158
17653.81 183
17655.07 128
17656.32 146
17657.58 176
17658.84 176
17660.09 179
17661.35 159
17662.60 147
17663.86 173
17665.12 166
17666.37 156
17667.63 129
17668.89 163
17670.14 173
17671.40 171
17672.66 158
17673.91 161
17675.17 161
17676.43 152
17677.68 131
17678.94 173
17680.20 165
17681.45 164
17682.71 149
17683.97 160
17685.22 154
17686.48 165
17687.74 152
17688.99 178
17690.25 141
17691.51 144
17692.77 153
17694.02 161
17695.28 160
17696.54 135
17697.80 153
17699.05 164
17700.31 152
17701.57 158
17702.83 151
17704.08 172
17705.34 181
17706.60 160
17707.86 152
17709.11 171
17710.37 175
17711.63 161
17712.89 133
17714.15 158
17715.40 125
17716.66 151
17717.92 152
17719.18 180
17720.44 158
17721.70 185
17722.95 173
17724.21 168
17725.47 174
17726.73 163
17727.99 175
17729.25 148
17730.51 166
17731.76 157
17733.02 161
17734.28 126
17735.54 137
17736.80 149
17738.06 175
17739.32 164
17740.58 156
17741.83 142
17743.09 160
17744.35 171
17745.61 149
17746.87 139
17748.13 146
17749.39 154
17750.65 169
17751.91 182
17753.17 177
17754.43 156
17755.69 188
17756.95 167
17758.21 173
17759.47 154
17760.73 139
17761.98 164
17763.24 144
17764.50 160
17765.76 186
17767.02 169
17768.28 156
17769.54 157
17770.80 148
17772.06 137
17773.32 203
17774.58 165
17775.84 148
17777.11 147
17778.37 157
17779.63 142
17780.89 162
17782.15 154
17783.41 177
17784.67 169
17785.93 167
17787.19 154
17788.45 141
17789.71 156
17790.97 164
17792.23 165
17793.49 147
17794.75 196
17796.01 178
17797.28 171
17798.54 158
17799.80 159
17801.06 153
17802.32 149
17803.58 141
17804.84 148
17806.10 168
17807.37 155
17808.63 149
17809.89 131
17811.15 153
17812.41 154
17813.67 140
17814.93 168
17816.20 181
17817.46 148
17818.72 142
17819.98 147
17821.24 164
17822.50 167
17823.77 175
17825.03 166
17826.29 133
17827.55 162
17828.81 148
17830.08 145
17831.34 162
17832.60 154
17833.86 146
17835.13 179
17836.39 186
17837.65 147
17838.91 148
17840.18 139
17841.44 126
17842.70 138
17843.96 159
17845.23 144
17846.49 158
17847.75 147
17849.01 152
17850.28 145
17851.54 157
17852.80 158
17854.07 152
17855.33 143
17856.59 158
17857.86 113
17859.12 148
17860.38 154
17861.65 143
17862.91 133
17864.17 136
17865.44 156
17866.70 137
17867.96 139
17869.23 117
17870.49 137
17871.75 133
17873.02 149
17874.28 118
17875.54 134
17876.81 142
17878.07 155
17879.34 140
17880.60 140
17881.86 150
17883.13 153
17884.39 162
17885.66 141
17886.92 137
17888.18 145
17889.45 138
17890.71 135
17891.98 120
17893.24 147
17894.51 125
17895.77 136
17897.04 142
17898.30 135
17899.56 133
17900.83 154
17902.09 159
17903.36 120
17904.62 147
17905.89 146
17907.15 151
17908.42 125
17909.68 179
17910.95 186
17912.21 145
17913.48 130
17914.74 154
17916.01 175
17917.27 125
17918.54 135
17919.80 151
17921.07 108
17922.34 139
17923.60 144
17924.87 134
17926.13 143
17927.40 138
17928.66 150
17929.93 117
17931.19 132
17932.46 142
17933.73 153
17934.99 158
17936.26 130
17937.52 142
17938.79 170
17940.06 178
17941.32 148
17942.59 134
17943.85 120
17945.12 119
17946.39 143
17947.65 147
17948.92 128
17950.19 125
17951.45 153
17952.72 143
17953.99 143
17955.25 129
17956.52 134
17957.79 130
17959.05 150
17960.32 138
17961.59 151
17962.85 159
17964.12 153
17965.39 130
17966.65 110
17967.92 144
17969.19 163
17970.45 147
17971.72 150
17972.99 150
17974.26 142
17975.52 148
17976.79 180
17978.06 106
17979.33 131
17980.59 135
17981.86 132
17983.13 141
17984.40 139
17985.66 123
17986.93 150
17988.20 153
17989.47 149
17990.73 138
17992.00 157
17993.27 161
17994.54 133
17995.81 134
17997.07 139
17998.34 154
17999.61 148
18000.88 134
18002.15 106
18003.42 137
18004.68 115
18005.95 154
18007.22 133
18008.49 126
18009.76 142
18011.03 148
18012.30 149
18013.56 150
18014.83 163
18016.10 147
18017.37 160
18018.64 146
18019.91 153
18021.18 157
18022.45 151
18023.71 154
18024.98 154
18026.25 152
18027.52 147
18028.79 145
18030.06 140
18031.33 158
18032.60 145
18033.87 127
18035.14 134
18036.41 173
18037.68 166
18038.95 156
18040.22 148
18041.49 148
18042.76 140
18044.02 168
18045.29 149
18046.56 162
18047.83 152
18049.10 164
18050.37 126
18051.64 145
18052.91 156
18054.18 145
18055.45 157
18056.72 165
18057.99 175
18059.27 138
18060.54 139
18061.81 169
18063.08 156
18064.35 142
18065.62 119
18066.89 135
18068.16 125
18069.43 129
18070.70 145
18071.97 170
18073.24 144
18074.51 168
18075.78 160
18077.05 159
18078.32 138
18079.60 167
18080.87 176
18082.14 145
18083.41 156
18084.68 138
18085.95 117
18087.22 153
18088.49 174
18089.77 154
18091.04 156
18092.31 128
18093.58 143
18094.85 151
18096.12 147
18097.39 155
18098.67 143
18099.94 146
18101.21 165
18102.48 156
18103.75 139
18105.02 133
18106.30 159
18107.57 153
18108.84 146
18110.11 149
18111.38 140
18112.66 152
18113.93 157
18115.20 157
18116.47 170
18117.75 126
18119.02 154
18120.29 145
18121.56 119
18122.84 147
18124.11 143
18125.38 138
18126.65 147
18127.93 152
18129.20 150
18130.47 173
18131.74 129
18133.02 159
18134.29 157
18135.56 161
18136.84 164
18138.11 150
18139.38 175
18140.66 150
18141.93 143
18143.20 155
18144.48 166
18145.75 162
18147.02 151
18148.30 146
18149.57 141
18150.84 159
18152.12 183
18153.39 108
18154.66 136
18155.94 164
18157.21 155
18158.48 125
18159.76 144
18161.03 136
18162.31 156
18163.58 129
18164.85 184
18166.13 171
18167.40 152
18168.68 114
18169.95 129
18171.22 145
18172.50 156
18173.77 127
18175.05 125
18176.32 139
18177.60 156
18178.87 140
18180.15 164
18181.42 174
18182.69 130
18183.97 141
18185.24 143
18186.52 135
18187.79 128
18189.07 122
18190.34 138
18191.62 146
18192.89 132
18194.17 133
18195.44 157
18196.72 158
18197.99 158
18199.27 145
18200.54 136
18201.82 135
18203.09 130
18204.37 147
18205.65 136
18206.92 146
18208.20 131
18209.47 166
18210.75 164
18212.02 149
18213.30 168
18214.57 143
18215.85 170
18217.13 138
18218.40 155
18219.68 141
18220.95 138
18222.23 127
18223.51 144
18224.78 146
18226.06 133
18227.33 148
18228.61 137
18229.89 115
18231.16 156
18232.44 172
18233.72 159
18234.99 141
18236.27 165
18237.55 152
18238.82 184
18240.10 164
18241.38 154
18242.65 145
18243.93 173
18245.21 146
18246.48 166
18247.76 176
18249.04 154
18250.31 170
18251.59 145
18252.87 130
18254.15 160
18255.42 167
18256.70 159
18257.98 139
18259.25 124
18260.53 125
18261.81 140
18263.09 135
18264.36 152
18265.64 141
18266.92 135
18268.20 142
18269.47 147
18270.75 153
18272.03 141
18273.31 156
18274.59 170
18275.86 118
18277.14 147
18278.42 131
18279.70 136
18280.98 138
18282.25 166
18283.53 123
18284.81 132
18286.09 168
18287.37 148
18288.64 108
18289.92 138
18291.20 153
18292.48 158
18293.76 152
18295.04 151
18296.32 164
18297.59 157
18298.87 131
18300.15 149
18301.43 140
18302.71 145
18303.99 152
18305.27 135
18306.55 121
18307.83 147
18309.10 156
18310.38 141
18311.66 120
18312.94 171
18314.22 163
18315.50 153
18316.78 121
18318.06 142
18319.34 127
18320.62 145
18321.90 136
18323.18 167
18324.46 156
18325.74 144
18327.02 124
18328.30 137
18329.58 147
18330.86 149
18332.14 135
18333.41 142
18334.69 157
18335.97 146
18337.25 150
18338.54 118
18339.82 146
18341.10 137
18342.38 133
18343.66 131
18344.94 129
18346.22 140
18347.50 152
18348.78 160
18350.06 135
18351.34 119
18352.62 150
18353.90 134
18355.18 135
18356.46 148
18357.74 173
18359.02 135
18360.30 130
18361.58 131
18362.87 110
18364.15 125
18365.43 127
18366.71 135
18367.99 136
18369.27 127
18370.55 125
18371.83 122
18373.11 142
18374.40 129
18375.68 158
18376.96 164
18378.24 165
18379.52 147
18380.80 160
18382.08 139
18383.37 133
18384.65 121
18385.93 127
18387.21 122
18388.49 115
18389.78 117
18391.06 150
18392.34 137
18393.62 152
18394.90 149
18396.19 148
18397.47 147
18398.75 163
18400.03 148
18401.31 131
18402.60 143
18403.88 139
18405.16 146
18406.44 131
18407.73 168
18409.01 152
18410.29 156
18411.57 150
18412.86 125
18414.14 157
18415.42 131
18416.71 158
18417.99 148
18419.27 139
18420.55 139
18421.84 141
18423.12 158
18424.40 165
18425.69 133
18426.97 132
18428.25 127
18429.54 145
18430.82 141
18432.10 146
18433.39 145
18434.67 150
18435.95 137
18437.24 127
18438.52 159
18439.80 147
18441.09 131
18442.37 137
18443.66 144
18444.94 148
18446.22 116
18447.51 167
18448.79 139
18450.08 133
18451.36 113
18452.64 173
18453.93 147
18455.21 116
18456.50 130
18457.78 132
18459.06 140
18460.35 152
18461.63 124
18462.92 155
18464.20 145
18465.49 143
18466.77 145
18468.06 156
18469.34 162
18470.63 128
18471.91 151
18473.19 140
18474.48 135
18475.76 131
18477.05 130
18478.33 133
18479.62 121
18480.90 127
18482.19 145
18483.47 173
18484.76 156
18486.05 150
18487.33 151
18488.62 148
18489.90 145
18491.19 150
18492.47 151
18493.76 155
18495.04 155
18496.33 145
18497.61 131
18498.90 140
18500.19 144
18501.47 128
18502.76 155
18504.04 176
18505.33 169
18506.62 175
18507.90 142
18509.19 146
18510.47 164
18511.76 142
18513.05 131
18514.33 135
18515.62 153
18516.90 159
18518.19 153
18519.48 133
18520.76 130
18522.05 151
18523.34 154
18524.62 132
18525.91 135
18527.20 134
18528.48 156
18529.77 126
18531.06 151
18532.34 161
18533.63 158
18534.92 126
18536.21 131
18537.49 162
18538.78 119
18540.07 164
18541.35 145
18542.64 180
18543.93 109
18545.22 154
18546.50 162
18547.79 150
18549.08 156
18550.37 121
18551.65 142
18552.94 143
18554.23 143
18555.52 140
18556.80 170
18558.09 147
18559.38 131
18560.67 137
18561.95 136
18563.24 162
18564.53 140
18565.82 142
18567.11 135
18568.39 132
18569.68 145
18570.97 140
18572.26 148
18573.55 170
18574.84 146
18576.12 171
18577.41 152
18578.70 147
18579.99 132
18581.28 150
18582.57 142
18583.86 146
18585.14 122
18586.43 152
18587.72 167
18589.01 155
18590.30 142
18591.59 136
18592.88 150
18594.17 124
18595.46 138
18596.74 142
18598.03 153
18599.32 159
18600.61 170
18601.90 159
18603.19 143
18604.48 170
18605.77 184
18607.06 150
18608.35 157
18609.64 154
18610.93 143
18612.22 148
18613.51 156
18614.80 166
18616.09 143
18617.38 164
18618.67 189
18619.96 176
18621.25 149
18622.54 178
18623.83 178
18625.12 167
18626.41 177
18627.70 176
18628.99 145
18630.28 139
18631.57 169
18632.86 168
18634.15 143
18635.44 125
18636.73 142
18638.02 146
18639.31 165
18640.60 138
18641.89 167
18643.18 158
18644.47 151
18645.76 167
18647.06 173
18648.35 193
18649.64 182
18650.93 178
18652.22 175
18653.51 133
18654.80 170
18656.09 167
18657.38 165
18658.68 154
18659.97 127
18661.26 162
18662.55 139
18663.84 136
18665.13 134
18666.42 178
18667.72 160
18669.01 151
18670.30 133
18671.59 125
18672.88 183
18674.17 157
18675.47 180
18676.76 173
18678.05 149
18679.34 149
18680.63 143
18681.93 166
18683.22 138
18684.51 133
18685.80 159
18687.09 151
18688.39 172
18689.68 125
18690.97 148
18692.26 159
18693.56 142
18694.85 133
18696.14 145
18697.43 164
18698.73 156
18700.02 154
18701.31 141
18702.60 148
18703.90 152
18705.19 145
18706.48 151
18707.78 167
18709.07 147
18710.36 140
18711.66 170
18712.95 169
18714.24 162
18715.54 129
18716.83 150
18718.12 148
18719.42 138
18720.71 120
18722.00 151
18723.30 163
18724.59 185
18725.88 149
18727.18 137
18728.47 155
18729.76 169
18731.06 157
18732.35 125
18733.65 142
18734.94 160
18736.23 172
18737.53 144
18738.82 143
18740.12 170
18741.41 153
18742.70 139
18744.00 158
18745.29 164
18746.59 148
18747.88 159
18749.18 170
18750.47 166
18751.76 144
18753.06 175
18754.35 159
18755.65 178
18756.94 132
18758.24 138
18759.53 135
18760.83 150
18762.12 153
18763.42 122
18764.71 153
18766.01 145
18767.30 155
18768.60 168
18769.89 140
18771.19 137
18772.48 134
18773.78 159
18775.07 128
18776.37 129
18777.66 149
18778.96 146
18780.25 155
18781.55 150
18782.85 133
18784.14 135
18785.44 151
18786.73 164
18788.03 155
18789.32 160
18790.62 145
18791.92 150
18793.21 135
18794.51 120
18795.80 129
18797.10 195
18798.40 166
18799.69 165
18800.99 150
18802.28 159
18803.58 146
18804.88 138
18806.17 153
18807.47 145
18808.77 142
18810.06 136
18811.36 138
18812.66 127
18813.95 133
18815.25 133
18816.55 130
18817.84 145
18819.14 132
18820.44 148
18821.73 175
18823.03 158
18824.33 168
18825.62 157
18826.92 141
18828.22 144
18829.52 116
18830.81 151
18832.11 135
18833.41 147
18834.71 135
18836.00 144
18837.30 129
18838.60 166
18839.90 123
18841.19 154
18842.49 127
18843.79 149
18845.09 157
18846.38 141
18847.68 143
18848.98 134
18850.28 141
18851.58 151
18852.87 153
18854.17 138
18855.47 139
18856.77 141
18858.07 137
18859.36 129
18860.66 116
18861.96 147
18863.26 147
18864.56 168
18865.86 137
18867.15 156
18868.45 148
18869.75 167
18871.05 135
18872.35 130
18873.65 142
18874.95 135
18876.24 170
18877.54 140
18878.84 131
18880.14 140
18881.44 150
18882.74 162
18884.04 148
18885.34 158
18886.64 146
18887.94 139
18889.24 179
18890.53 173
18891.83 126
18893.13 123
18894.43 139
18895.73 151
18897.03 158
18898.33 153
18899.63 128
18900.93 132
18902.23 186
18903.53 155
18904.83 128
18906.13 160
18907.43 127
18908.73 141
18910.03 130
18911.33 150
18912.63 138
18913.93 139
18915.23 130
18916.53 150
18917.83 148
18919.13 140
18920.43 141
18921.73 135
18923.03 142
18924.33 169
18925.63 141
18926.93 138
18928.23 132
18929.53 139
18930.84 149
18932.14 116
18933.44 152
18934.74 136
18936.04 152
18937.34 138
18938.64 139
18939.94 149
18941.24 145
18942.54 148
18943.84 128
18945.15 132
18946.45 149
18947.75 159
18949.05 136
18950.35 121
18951.65 136
18952.95 121
18954.26 94
18955.56 116
18956.86 153
18958.16 128
18959.46 146
18960.76 147
18962.07 131
18963.37 178
18964.67 156
18965.97 131
18967.27 131
18968.57 138
18969.88 123
18971.18 137
18972.48 147
18973.78 143
18975.09 143
18976.39 145
18977.69 136
18978.99 153
18980.29 129
18981.60 155
18982.90 156
18984.20 165
18985.50 134
18986.81 161
18988.11 130
18989.41 137
18990.72 141
18992.02 120
18993.32 148
18994.62 137
18995.93 126
18997.23 138
18998.53 154
18999.84 158
19001.14 135
19002.44 116
19003.75 136
19005.05 134
19006.35 153
19007.66 140
19008.96 121
19010.26 146
19011.57 133
19012.87 128
19014.17 128
19015.48 116
19016.78 141
19018.08 130
19019.39 140
19020.69 121
19021.99 162
19023.30 137
19024.60 120
19025.91 135
19027.21 140
19028.51 146
19029.82 136
19031.12 117
19032.43 140
19033.73 105
19035.04 144
19036.34 169
19037.64 139
19038.95 127
19040.25 143
19041.56 151
19042.86 147
19044.17 164
19045.47 146
19046.78 152
19048.08 138
19049.39 149
19050.69 143
19052.00 128
19053.30 119
19054.61 113
19055.91 136
19057.22 131
19058.52 138
19059.83 133
19061.13 136
19062.44 142
19063.74 116
19065.05 169
19066.35 152
19067.66 126
19068.96 114
19070.27 149
19071.57 152
19072.88 131
19074.18 132
19075.49 159
19076.80 109
19078.10 136
19079.41 140
19080.71 145
19082.02 128
19083.33 129
19084.63 157
19085.94 135
19087.24 134
19088.55 121
19089.86 145
19091.16 177
19092.47 132
19093.77 142
19095.08 141
19096.39 136
19097.69 141
19099.00 147
19100.31 129
19101.61 123
19102.92 130
19104.23 138
19105.53 162
19106.84 149
19108.15 137
19109.45 168
19110.76 160
19112.07 139
19113.37 126
19114.68 144
19115.99 139
19117.30 110
19118.60 130
19119.91 137
19121.22 155
19122.52 140
19123.83 165
19125.14 154
19126.45 137
19127.75 108
19129.06 129
19130.37 146
19131.68 130
19132.98 130
19134.29 122
19135.60 136
19136.91 116
19138.22 144
19139.52 156
19140.83 118
19142.14 106
19143.45 138
19144.76 114
19146.06 113
19147.37 99
19148.68 144
19149.99 137
19151.30 118
19152.60 145
19153.91 172
19155.22 143
19156.53 137
19157.84 151
19159.15 122
19160.46 134
19161.76 123
19163.07 117
19164.38 163
19165.69 156
19167.00 143
19168.31 137
19169.62 147
19170.93 139
19172.23 137
19173.54 142
19174.85 146
19176.16 114
19177.47 155
19178.78 139
19180.09 141
19181.40 140
19182.71 135
19184.02 158
19185.33 127
19186.64 127
19187.95 133
19189.26 140
19190.57 136
19191.87 128
19193.18 120
19194.49 118
19195.80 140
19197.11 152
19198.42 129
19199.73 131
19201.04 150
19202.35 141
19203.66 119
19204.97 140
19206.28 136
19207.59 126
19208.90 142
19210.21 149
19211.53 145
19212.84 131
19214.15 119
19215.46 149
19216.77 168
19218.08 135
19219.39 135
19220.70 146
19222.01 130
19223.32 141
19224.63 134
19225.94 114
19227.25 146
19228.56 151
19229.87 131
19231.19 124
19232.50 141
19233.81 128
19235.12 146
19236.43 151
19237.74 117
19239.05 115
19240.36 99
19241.68 146
19242.99 138
19244.30 147
19245.61 144
19246.92 125
19248.23 135
19249.54 136
19250.86 161
19252.17 150
19253.48 122
19254.79 140
19256.10 150
19257.42 126
19258.73 112
19260.04 117
19261.35 143
19262.66 161
19263.98 153
19265.29 138
19266.60 141
19267.91 151
19269.22 139
19270.54 111
19271.85 134
19273.16 118
19274.47 134
19275.79 127
19277.10 143
19278.41 132
19279.72 135
19281.04 160
19282.35 120
19283.66 141
19284.98 154
19286.29 145
19287.60 123
19288.91 129
19290.23 138
19291.54 154
19292.85 128
19294.17 159
19295.48 137
19296.79 132
19298.11 140
19299.42 138
19300.73 125
19302.05 149
19303.36 123
19304.67 116
19305.99 144
19307.30 159
19308.61 157
19309.93 117
19311.24 128
19312.56 123
19313.87 131
19315.18 123
19316.50 117
19317.81 122
19319.13 130
19320.44 130
19321.75 130
19323.07 146
19324.38 136
19325.70 142
19327.01 125
19328.32 138
19329.64 157
19330.95 136
19332.27 124
19333.58 154
19334.90 149
19336.21 129
19337.53 140
19338.84 121
19340.16 142
19341.47 122
19342.79 145
19344.10 136
19345.42 137
19346.73 139
19348.05 125
19349.36 108
19350.68 134
19351.99 129
19353.31 144
19354.62 123
19355.94 119
19357.25 131
19358.57 133
19359.88 130
19361.20 123
19362.51 133
19363.83 143
19365.14 122
19366.46 117
19367.78 149
19369.09 142
19370.41 143
19371.72 137
19373.04 131
19374.35 124
19375.67 100
19376.99 119
19378.30 114
19379.62 153
19380.93 142
19382.25 140
19383.57 141
19384.88 124
19386.20 131
19387.52 137
19388.83 153
19390.15 128
19391.47 106
19392.78 120
19394.10 127
19395.42 162
19396.73 122
19398.05 122
19399.37 121
19400.68 100
19402.00 106
19403.32 117
19404.63 128
19405.95 119
19407.27 129
19408.58 127
19409.90 148
19411.22 109
19412.54 126
19413.85 128
19415.17 137
19416.49 124
19417.80 126
19419.12 132
19420.44 122
19421.76 118
19423.07 148
19424.39 129
19425.71 138
19427.03 147
19428.35 123
19429.66 115
19430.98 122
19432.30 124
19433.62 131
19434.93 128
19436.25 147
19437.57 143
19438.89 137
19440.21 119
19441.53 137
19442.84 144
19444.16 136
19445.48 117
19446.80 120
19448.12 134
19449.44 135
19450.75 148
19452.07 152
19453.39 130
19454.71 119
19456.03 136
19457.35 110
19458.67 115
19459.98 108
19461.30 157
19462.62 126
19463.94 121
19465.26 110
19466.58 147
19467.90 133
19469.22 141
19470.54 109
19471.86 139
19473.18 138
19474.49 146
19475.81 137
19477.13 137
19478.45 174
19479.77 133
19481.09 163
19482.41 107
19483.73 135
19485.05 136
19486.37 137
19487.69 125
19489.01 134
19490.33 102
19491.65 128
19492.97 147
19494.29 131
19495.61 132
19496.93 139
19498.25 146
19499.57 144
19500.89 129
19502.21 130
19503.53 145
19504.85 129
19506.17 150
19507.49 158
19508.81 120
19510.13 122
19511.45 150
19512.77 134
19514.09 148
19515.42 141
19516.74 147
19518.06 151
19519.38 125
19520.70 131
19522.02 102
19523.34 135
19524.66 168
19525.98 179
19527.30 136
19528.62 167
19529.95 138
19531.27 155
19532.59 114
19533.91 125
19535.23 107
19536.55 115
19537.87 153
19539.20 130
19540.52 115
19541.84 131
19543.16 128
19544.48 126
19545.80 133
19547.13 100
19548.45 132
19549.77 131
19551.09 136
19552.41 126
19553.74 121
19555.06 131
19556.38 125
19557.70 113
19559.02 155
19560.35 129
19561.67 129
19562.99 140
19564.31 123
19565.64 132
19566.96 125
19568.28 150
19569.60 148
19570.93 115
19572.25 127
19573.57 105
19574.89 118
19576.22 124
19577.54 133
19578.86 139
19580.18 127
19581.51 130
19582.83 123
19584.15 117
19585.48 135
19586.80 134
19588.12 119
19589.45 119
19590.77 133
19592.09 124
19593.42 116
19594.74 109
19596.06 117
19597.39 127
19598.71 125
19600.03 117
19601.36 117
19602.68 126
19604.00 103
19605.33 132
19606.65 118
19607.98 141
19609.30 122
19610.62 118
19611.95 126
19613.27 123
19614.60 139
19615.92 123
19617.24 140
19618.57 142
19619.89 141
19621.22 139
19622.54 155
19623.87 123
19625.19 138
19626.51 142
19627.84 154
19629.16 128
19630.49 136
19631.81 123
19633.14 133
19634.46 139
19635.79 144
19637.11 116
19638.44 134
19639.76 109
19641.09 121
19642.41 123
19643.74 130
19645.06 130
19646.39 115
19647.71 126
19649.04 130
19650.36 169
19651.69 135
19653.01 138
19654.34 131
19655.66 148
19656.99 137
19658.32 147
19659.64 137
19660.97 132
19662.29 150
19663.62 133
19664.94 131
19666.27 120
19667.60 130
19668.92 113
19670.25 104
19671.57 127
19672.90 157
19674.23 120
19675.55 139
19676.88 107
19678.20 123
19679.53 125
19680.86 123
19682.18 118
19683.51 137
19684.84 137
19686.16 134
19687.49 127
19688.82 123
19690.14 99
19691.47 136
19692.80 137
19694.12 118
19695.45 160
19696.78 140
19698.10 128
19699.43 116
19700.76 146
19702.08 145
19703.41 119
19704.74 125
19706.07 117
19707.39 116
19708.72 132
19710.05 116
19711.37 144
19712.70 123
19714.03 146
19715.36 161
19716.68 141
19718.01 120
19719.34 151
19720.67 161
19721.99 143
19723.32 120
19724.65 135
19725.98 171
19727.31 118
19728.63 124
19729.96 127
19731.29 152
19732.62 152
19733.95 159
19735.27 142
19736.60 131
19737.93 131
19739.26 134
19740.59 114
19741.92 106
19743.24 155
19744.57 156
19745.90 136
19747.23 96
19748.56 117
19749.89 111
19751.22 136
19752.54 126
19753.87 131
19755.20 141
19756.53 122
19757.86 118
19759.19 111
19760.52 113
19761.85 135
19763.18 141
19764.50 126
19765.83 123
19767.16 142
19768.49 110
19769.82 140
19771.15 132
19772.48 120
19773.81 121
19775.14 126
19776.47 110
19777.80 133
19779.13 105
19780.46 111
19781.79 157
19783.12 110
19784.45 132
19785.78 141
19787.11 141
19788.44 138
19789.77 121
19791.10 144
19792.43 133
19793.76 143
19795.09 131
19796.42 110
19797.75 115
19799.08 137
19800.41 152
19801.74 122
19803.07 133
19804.40 108
19805.73 128
19807.06 122
19808.39 114
19809.72 115
19811.05 115
19812.38 131
19813.71 134
19815.05 126
19816.38 104
19817.71 114
19819.04 132
19820.37 129
19821.70 144
19823.03 128
19824.36 142
19825.69 141
19827.03 118
19828.36 101
19829.69 135
19831.02 137
19832.35 147
19833.68 129
19835.01 102
19836.35 127
19837.68 141
19839.01 135
19840.34 134
19841.67 164
19843.00 143
19844.34 125
19845.67 153
19847.00 109
19848.33 133
19849.66 144
19851.00 127
19852.33 130
19853.66 137
19854.99 127
19856.32 125
19857.66 145
19858.99 104
19860.32 112
19861.65 151
19862.99 113
19864.32 112
19865.65 129
19866.98 132
19868.32 135
19869.65 135
19870.98 158
19872.31 134
19873.65 153
19874.98 139
19876.31 131
19877.65 134
19878.98 144
19880.31 119
19881.65 125
19882.98 158
19884.31 140
19885.64 135
19886.98 121
19888.31 153
19889.64 143
19890.98 142
19892.31 135
19893.64 130
19894.98 154
19896.31 158
19897.65 130
19898.98 122
19900.31 138
19901.65 146
19902.98 136
19904.31 118
19905.65 147
19906.98 129
19908.32 157
19909.65 132
19910.98 123
19912.32 149
19913.65 127
19914.99 140
19916.32 133
19917.66 121
19918.99 119
19920.32 122
19921.66 136
19922.99 136
19924.33 117
19925.66 118
19927.00 125
19928.33 143
19929.67 116
19931.00 126
19932.34 136
19933.67 157
19935.01 145
19936.34 108
19937.68 102
19939.01 110
19940.35 141
19941.68 123
19943.02 122
19944.35 112
19945.69 168
19947.02 147
19948.36 133
19949.69 135
19951.03 119
19952.36 158
19953.70 150
19955.03 133
19956.37 136
19957.71 137
19959.04 143
19960.38 162
19961.71 130
19963.05 138
19964.38 122
19965.72 124
19967.06 115
19968.39 113
19969.73 110
19971.06 105
19972.40 132
19973.74 127
19975.07 121
19976.41 132
19977.75 130
19979.08 166
19980.42 138
19981.75 106
19983.09 128
19984.43 126
19985.76 128
19987.10 133
19988.44 102
19989.77 103
19991.11 123
19992.45 134
19993.78 154
19995.12 138
19996.46 128
19997.80 134
19999.13 150
20000.47 130
20001.81 112
20003.14 109
20004.48 122
20005.82 128
20007.16 129
20008.49 133
20009.83 109
20011.17 112
20012.51 132
20013.84 117
20015.18 113
20016.52 137
20017.86 146
20019.19 129
20020.53 123
20021.87 137
20023.21 119
20024.55 129
20025.88 119
20027.22 118
20028.56 136
20029.90 142
20031.24 148
20032.57 150
20033.91 125
20035.25 116
20036.59 133
20037.93 122
20039.26 109
20040.60 140
20041.94 124
20043.28 135
20044.62 136
20045.96 137
20047.30 142
20048.63 130
20049.97 131
20051.31 120
20052.65 138
20053.99 122
20055.33 133
20056.67 144
20058.01 120
20059.35 137
20060.69 105
20062.02 124
20063.36 115
20064.70 141
20066.04 120
20067.38 150
20068.72 132
20070.06 128
20071.40 112
20072.74 143
20074.08 127
20075.42 160
20076.76 150
20078.10 120
20079.44 132
20080.78 139
20082.12 144
20083.46 130
20084.80 117
20086.14 111
20087.48 141
20088.82 155
20090.16 154
20091.50 130
20092.84 139
20094.18 144
20095.52 141
20096.86 144
20098.20 155
20099.54 151
20100.88 129
20102.22 165
20103.56 105
20104.90 142
20106.24 129
20107.58 155
20108.92 119
20110.26 125
20111.60 136
20112.95 158
20114.29 136
20115.63 136
20116.97 117
20118.31 114
20119.65 147
20120.99 156
20122.33 139
20123.67 146
20125.02 134
20126.36 135
20127.70 125
20129.04 139
20130.38 155
20131.72 142
20133.06 138
20134.41 125
20135.75 138
