# Supplementary material for: MALDI-TOF MS typing enables the classification of brewing yeasts of the genus Saccharomyces to major beer styles
Source: PLoS One. 2017 Aug 9;12(8):e0181694. doi: 10.1371/journal.pone.0181694 (PMC5549903; doi:10.1371/journal.pone.0181694)
Supplement: S11 File — The directory includes 90 raw files and was zipped to “.zip”; the folder has three strains with 30 spectra per strain; S1 Text explains the raw files with an example and Table 1 represents the yeast strains used within the experiment. (ZIP) [file pone.0181694.s014.zip › 31-33/30338-503-OG-Ale-Ale-YPG-18h-E-E_2015-08-25__0_A1_1.dat]

1999.27 2907
1999.69 3063
2000.11 3151
2000.53 2869
2000.95 3044
2001.38 3059
2001.80 2845
2002.22 2816
2002.64 2854
2003.06 2826
2003.48 2940
2003.91 2985
2004.33 2932
2004.75 2921
2005.17 2868
2005.59 2724
2006.02 2960
2006.44 3019
2006.86 2747
2007.28 2879
2007.71 2774
2008.13 2776
2008.55 3002
2008.97 3093
2009.39 3101
2009.82 3164
2010.24 3131
2010.66 3185
2011.09 2994
2011.51 3245
2011.93 2985
2012.35 2870
2012.78 3035
2013.20 3023
2013.62 2815
2014.04 2782
2014.47 2817
2014.89 2793
2015.31 2740
2015.74 2764
2016.16 2959
2016.58 2766
2017.01 2830
2017.43 2698
2017.85 2760
2018.28 2782
2018.70 2855
2019.12 2859
2019.55 2797
2019.97 2927
2020.39 2707
2020.82 2810
2021.24 2751
2021.67 2730
2022.09 2804
2022.51 2658
2022.94 2622
2023.36 2618
2023.78 2748
2024.21 2513
2024.63 2427
2025.06 2671
2025.48 2712
2025.91 2763
2026.33 2685
2026.75 2734
2027.18 2808
2027.60 2884
2028.03 2621
2028.45 2685
2028.88 2608
2029.30 2636
2029.72 2783
2030.15 2773
2030.57 2576
2031.00 2569
2031.42 2608
2031.85 2659
2032.27 2868
2032.70 2835
2033.12 2806
2033.55 2771
2033.97 2801
2034.40 2754
2034.82 2739
2035.25 2558
2035.67 2698
2036.10 2591
2036.52 2665
2036.95 2808
2037.37 2598
2037.80 2565
2038.23 2632
2038.65 2588
2039.08 2458
2039.50 2554
2039.93 2750
2040.35 2571
2040.78 2655
2041.21 2680
2041.63 2700
2042.06 2623
2042.48 2681
2042.91 2614
2043.33 2707
2043.76 2600
2044.19 2505
2044.61 2457
2045.04 2450
2045.47 2454
2045.89 2628
2046.32 2562
2046.74 2614
2047.17 2555
2047.60 2400
2048.02 2576
2048.45 2703
2048.88 2738
2049.30 2639
2049.73 2739
2050.16 2811
2050.58 2870
2051.01 2899
2051.44 2972
2051.86 2836
2052.29 2815
2052.72 2875
2053.15 3033
2053.57 3009
2054.00 2787
2054.43 2939
2054.85 2977
2055.28 3103
2055.71 3049
2056.14 2697
2056.56 2723
2056.99 2788
2057.42 2709
2057.85 2658
2058.27 2612
2058.70 2709
2059.13 2575
2059.56 2515
2059.98 2485
2060.41 2308
2060.84 2345
2061.27 2494
2061.70 2784
2062.12 2585
2062.55 2462
2062.98 2730
2063.41 2683
2063.84 2690
2064.26 2683
2064.69 2885
2065.12 2846
2065.55 2990
2065.98 2925
2066.41 3039
2066.83 2953
2067.26 3222
2067.69 3111
2068.12 2983
2068.55 2744
2068.98 2715
2069.41 2784
2069.83 2835
2070.26 2945
2070.69 2766
2071.12 2751
2071.55 3058
2071.98 2975
2072.41 2738
2072.84 2894
2073.27 2810
2073.70 2604
2074.12 2688
2074.55 2926
2074.98 2783
2075.41 2851
2075.84 2713
2076.27 2706
2076.70 2774
2077.13 2901
2077.56 2557
2077.99 2696
2078.42 2774
2078.85 2978
2079.28 2652
2079.71 2673
2080.14 2902
2080.57 2972
2081.00 2878
2081.43 2888
2081.86 2792
2082.29 2822
2082.72 2931
2083.15 2713
2083.58 2649
2084.01 2867
2084.44 3031
2084.87 2878
2085.30 2795
2085.73 2729
2086.16 2771
2086.59 2762
2087.02 2741
2087.45 3030
2087.88 2685
2088.31 2643
2088.74 2765
2089.17 2657
2089.61 2615
2090.04 2782
2090.47 2612
2090.90 2617
2091.33 2620
2091.76 2721
2092.19 2596
2092.62 2574
2093.05 2576
2093.48 2584
2093.92 2670
2094.35 2654
2094.78 2610
2095.21 2692
2095.64 2730
2096.07 2984
2096.50 2883
2096.94 3024
2097.37 2938
2097.80 2783
2098.23 2890
2098.66 2981
2099.09 2937
2099.53 2828
2099.96 2841
2100.39 2953
2100.82 2694
2101.25 2898
2101.69 2906
2102.12 3031
2102.55 3007
2102.98 3012
2103.42 2991
2103.85 2897
2104.28 2782
2104.71 2867
2105.14 2857
2105.58 2559
2106.01 2847
2106.44 2877
2106.87 3001
2107.31 2818
2107.74 2805
2108.17 2903
2108.61 2850
2109.04 2994
2109.47 2958
2109.90 2962
2110.34 3056
2110.77 3223
2111.20 3258
2111.64 3356
2112.07 3370
2112.50 3199
2112.94 3187
2113.37 3280
2113.80 3379
2114.24 3391
2114.67 3407
2115.10 3139
2115.54 3320
2115.97 3089
2116.40 2888
2116.84 2749
2117.27 2848
2117.70 2779
2118.14 2910
2118.57 3010
2119.01 2810
2119.44 2606
2119.87 2633
2120.31 2539
2120.74 2663
2121.18 2745
2121.61 2852
2122.04 2814
2122.48 2912
2122.91 2818
2123.35 2740
2123.78 2771
2124.21 2594
2124.65 2695
2125.08 2563
2125.52 2591
2125.95 2706
2126.39 2746
2126.82 2770
2127.26 2753
2127.69 2640
2128.13 2616
2128.56 2562
2129.00 2719
2129.43 2746
2129.87 2708
2130.30 2723
2130.74 2759
2131.17 2741
2131.61 2582
2132.04 2657
2132.48 2671
2132.91 2666
2133.35 2691
2133.78 2658
2134.22 2614
2134.65 2622
2135.09 2514
2135.52 2555
2135.96 2715
2136.40 2536
2136.83 2592
2137.27 2530
2137.70 2699
2138.14 2637
2138.57 2530
2139.01 2429
2139.45 2639
2139.88 2753
2140.32 2679
2140.75 2664
2141.19 2769
2141.63 2755
2142.06 2737
2142.50 2797
2142.93 2629
2143.37 2562
2143.81 2626
2144.24 2548
2144.68 2465
2145.12 2552
2145.55 2595
2145.99 2602
2146.43 2653
2146.86 2538
2147.30 2526
2147.74 2446
2148.17 2447
2148.61 2602
2149.05 2619
2149.48 2668
2149.92 2893
2150.36 2638
2150.80 2722
2151.23 2518
2151.67 2694
2152.11 2695
2152.54 2573
2152.98 2782
2153.42 2678
2153.86 2641
2154.29 2616
2154.73 2601
2155.17 2718
2155.61 2903
2156.04 2747
2156.48 2625
2156.92 2967
2157.36 2954
2157.79 2797
2158.23 2713
2158.67 2694
2159.11 3010
2159.55 3264
2159.98 3083
2160.42 3062
2160.86 3105
2161.30 2989
2161.74 2992
2162.18 3060
2162.61 2995
2163.05 2824
2163.49 2749
2163.93 2821
2164.37 2782
2164.81 2733
2165.24 2729
2165.68 2740
2166.12 2928
2166.56 3037
2167.00 2778
2167.44 2594
2167.88 2642
2168.32 2554
2168.75 2715
2169.19 2713
2169.63 2594
2170.07 2991
2170.51 2946
2170.95 2662
2171.39 2726
2171.83 2715
2172.27 2683
2172.71 2797
2173.15 2897
2173.59 2971
2174.02 3000
2174.46 3010
2174.90 2820
2175.34 2794
2175.78 2974
2176.22 2922
2176.66 2922
2177.10 2751
2177.54 2817
2177.98 2812
2178.42 2600
2178.86 2530
2179.30 3062
2179.74 3181
2180.18 2972
2180.62 2884
2181.06 2857
2181.50 2809
2181.94 2938
2182.38 2781
2182.82 2761
2183.26 2818
2183.70 2779
2184.14 2510
2184.58 2655
2185.03 2791
2185.47 2658
2185.91 2627
2186.35 2518
2186.79 2482
2187.23 2541
2187.67 2764
2188.11 2588
2188.55 2555
2188.99 2596
2189.43 2735
2189.87 2781
2190.32 2726
2190.76 2674
2191.20 2545
2191.64 2757
2192.08 2713
2192.52 2505
2192.96 2653
2193.40 2840
2193.85 2794
2194.29 2781
2194.73 2909
2195.17 3061
2195.61 3091
2196.05 3008
2196.50 2877
2196.94 2913
2197.38 3051
2197.82 3095
2198.26 3237
2198.70 3170
2199.15 3058
2199.59 2882
2200.03 3016
2200.47 3063
2200.91 3146
2201.36 2935
2201.80 2901
2202.24 2904
2202.68 2840
2203.13 2728
2203.57 2935
2204.01 2877
2204.45 2695
2204.90 2828
2205.34 2874
2205.78 2797
2206.22 3001
2206.67 2803
2207.11 2822
2207.55 2927
2208.00 2848
2208.44 2754
2208.88 2850
2209.32 2979
2209.77 2928
2210.21 2683
2210.65 2715
2211.10 2946
2211.54 2740
2211.98 2748
2212.43 2909
2212.87 2676
2213.31 2698
2213.76 2836
2214.20 2598
2214.64 2521
2215.09 2725
2215.53 2732
2215.97 2694
2216.42 2651
2216.86 2681
2217.31 2871
2217.75 2800
2218.19 2543
2218.64 2758
2219.08 2782
2219.53 2787
2219.97 2826
2220.41 2627
2220.86 2811
2221.30 2752
2221.75 2938
2222.19 2752
2222.63 2783
2223.08 2818
2223.52 2957
2223.97 2979
2224.41 3272
2224.86 3404
2225.30 3465
2225.75 3424
2226.19 3589
2226.64 3575
2227.08 3743
2227.53 4037
2227.97 3800
2228.42 3634
2228.86 3851
2229.31 3768
2229.75 3636
2230.20 3572
2230.64 3124
2231.09 3229
2231.53 3522
2231.98 3195
2232.42 3090
2232.87 3102
2233.31 3219
2233.76 3037
2234.20 2949
2234.65 3148
2235.09 2909
2235.54 3081
2235.99 2777
2236.43 2811
2236.88 2739
2237.32 2760
2237.77 2758
2238.21 2707
2238.66 2803
2239.11 2793
2239.55 2831
2240.00 2731
2240.44 2797
2240.89 2457
2241.34 2562
2241.78 2454
2242.23 2593
2242.68 2655
2243.12 2509
2243.57 2670
2244.02 2667
2244.46 2629
2244.91 2667
2245.36 2612
2245.80 2537
2246.25 2528
2246.70 2809
2247.14 2772
2247.59 2657
2248.04 2737
2248.48 2754
2248.93 2800
2249.38 2890
2249.82 2826
2250.27 2637
2250.72 2665
2251.17 2718
2251.61 2791
2252.06 2578
2252.51 2751
2252.95 2810
2253.40 2739
2253.85 2624
2254.30 2614
2254.74 2531
2255.19 2812
2255.64 2775
2256.09 2756
2256.53 2756
2256.98 2657
2257.43 2719
2257.88 2696
2258.33 2665
2258.77 2548
2259.22 2897
2259.67 2768
2260.12 2777
2260.57 3002
2261.01 3184
2261.46 3359
2261.91 3333
2262.36 3625
2262.81 3873
2263.26 3882
2263.70 3856
2264.15 3904
2264.60 3649
2265.05 3434
2265.50 3640
2265.95 3397
2266.40 3054
2266.84 2723
2267.29 2757
2267.74 2986
2268.19 2771
2268.64 2728
2269.09 2736
2269.54 2897
2269.99 2983
2270.44 2934
2270.89 2927
2271.33 3006
2271.78 2784
2272.23 2634
2272.68 2565
2273.13 2887
2273.58 2701
2274.03 2549
2274.48 2556
2274.93 2644
2275.38 2829
2275.83 2794
2276.28 2808
2276.73 2733
2277.18 2682
2277.63 2892
2278.08 2813
2278.53 2803
2278.98 2831
2279.43 2796
2279.88 2721
2280.33 2746
2280.78 3086
2281.23 3015
2281.68 3014
2282.13 3147
2282.58 3215
2283.03 3169
2283.48 3034
2283.93 3019
2284.38 2917
2284.83 2923
2285.28 2904
2285.73 2828
2286.18 2767
2286.63 2746
2287.08 2633
2287.53 2753
2287.99 2683
2288.44 2826
2288.89 2831
2289.34 2763
2289.79 2856
2290.24 2753
2290.69 2646
2291.14 2930
2291.59 2888
2292.05 2730
2292.50 2751
2292.95 2739
2293.40 2922
2293.85 2892
2294.30 2792
2294.75 2891
2295.21 2950
2295.66 2993
2296.11 2870
2296.56 2706
2297.01 2662
2297.46 2646
2297.92 2784
2298.37 2803
2298.82 2772
2299.27 2511
2299.72 2612
2300.17 2518
2300.63 2647
2301.08 2587
2301.53 2756
2301.98 2683
2302.44 2602
2302.89 2729
2303.34 2800
2303.79 2537
2304.25 2441
2304.70 2659
2305.15 2513
2305.60 2772
2306.06 2661
2306.51 2560
2306.96 2400
2307.41 2535
2307.87 2820
2308.32 2760
2308.77 2773
2309.22 2739
2309.68 2722
2310.13 2688
2310.58 2647
2311.04 2657
2311.49 2635
2311.94 2767
2312.40 2599
2312.85 2624
2313.30 2574
2313.76 2557
2314.21 2711
2314.66 2679
2315.12 2675
2315.57 2612
2316.02 2628
2316.48 2751
2316.93 2635
2317.39 2519
2317.84 2691
2318.29 2695
2318.75 2789
2319.20 2755
2319.65 2607
2320.11 2634
2320.56 2864
2321.02 2738
2321.47 2564
2321.92 2935
2322.38 2778
2322.83 2715
2323.29 2634
2323.74 3011
2324.20 3008
2324.65 2982
2325.11 3104
2325.56 3162
2326.01 2994
2326.47 2926
2326.92 2815
2327.38 2967
2327.83 2884
2328.29 2732
2328.74 2791
2329.20 3060
2329.65 2867
2330.11 3000
2330.56 2985
2331.02 2905
2331.47 3042
2331.93 3042
2332.38 2883
2332.84 2926
2333.29 2903
2333.75 2899
2334.20 2937
2334.66 2771
2335.12 2683
2335.57 2762
2336.03 2729
2336.48 2730
2336.94 2789
2337.39 2747
2337.85 2868
2338.30 2934
2338.76 2956
2339.22 2736
2339.67 2909
2340.13 3167
2340.58 3160
2341.04 3199
2341.50 3229
2341.95 3178
2342.41 3116
2342.86 3055
2343.32 3093
2343.78 3014
2344.23 3005
2344.69 2785
2345.15 2804
2345.60 3005
2346.06 2894
2346.52 2911
2346.97 2989
2347.43 2976
2347.89 2704
2348.34 2838
2348.80 2939
2349.26 2705
2349.71 2829
2350.17 2879
2350.63 2865
2351.08 2702
2351.54 2815
2352.00 2786
2352.46 2864
2352.91 3066
2353.37 2943
2353.83 2987
2354.28 2771
2354.74 2679
2355.20 2698
2355.66 2574
2356.11 2699
2356.57 2723
2357.03 2740
2357.49 2724
2357.95 2514
2358.40 2605
2358.86 2707
2359.32 2755
2359.78 2695
2360.23 2901
2360.69 2934
2361.15 2703
2361.61 2670
2362.07 2875
2362.52 2745
2362.98 2704
2363.44 2778
2363.90 2721
2364.36 2718
2364.82 2729
2365.27 2846
2365.73 2692
2366.19 2625
2366.65 2415
2367.11 2448
2367.57 2647
2368.03 2504
2368.48 2468
2368.94 2614
2369.40 2490
2369.86 2530
2370.32 2690
2370.78 2666
2371.24 2695
2371.70 2713
2372.16 2720
2372.61 2813
2373.07 2790
2373.53 2660
2373.99 2614
2374.45 2704
2374.91 2695
2375.37 2773
2375.83 2737
2376.29 2914
2376.75 2759
2377.21 2627
2377.67 2651
2378.13 2741
2378.59 2841
2379.05 2766
2379.51 2736
2379.97 2746
2380.43 2541
2380.89 2720
2381.35 2597
2381.81 2611
2382.27 2671
2382.73 2549
2383.19 2499
2383.65 2407
2384.11 2299
2384.57 2414
2385.03 2352
2385.49 2445
2385.95 2494
2386.41 2311
2386.87 2532
2387.33 2568
2387.79 2556
2388.25 2556
2388.71 2582
2389.17 2428
2389.63 2417
2390.09 2394
2390.55 2551
2391.02 2591
2391.48 2563
2391.94 2715
2392.40 2832
2392.86 2685
2393.32 2697
2393.78 2633
2394.24 2719
2394.70 2595
2395.17 2759
2395.63 2499
2396.09 2423
2396.55 2657
2397.01 2644
2397.47 2722
2397.93 2742
2398.40 2571
2398.86 2700
2399.32 2548
2399.78 2353
2400.24 2645
2400.70 2569
2401.17 2670
2401.63 2617
2402.09 2379
2402.55 2332
2403.01 2474
2403.48 2441
2403.94 2359
2404.40 2272
2404.86 2270
2405.33 2180
2405.79 2357
2406.25 2410
2406.71 2498
2407.17 2679
2407.64 2592
2408.10 2513
2408.56 2571
2409.02 2386
2409.49 2434
2409.95 2542
2410.41 2584
2410.88 2803
2411.34 2652
2411.80 2623
2412.26 2578
2412.73 2537
2413.19 2690
2413.65 2560
2414.12 2625
2414.58 2462
2415.04 2573
2415.51 2564
2415.97 2452
2416.43 2446
2416.90 2510
2417.36 2437
2417.82 2642
2418.29 2591
2418.75 2648
2419.21 2661
2419.68 2586
2420.14 2669
2420.60 2885
2421.07 2604
2421.53 2837
2422.00 2899
2422.46 3017
2422.92 2949
2423.39 2809
2423.85 2950
2424.32 3160
2424.78 3096
2425.24 3185
2425.71 3172
2426.17 3027
2426.64 2873
2427.10 2798
2427.57 2822
2428.03 2841
2428.50 2808
2428.96 2671
2429.42 2629
2429.89 2566
2430.35 2471
2430.82 2679
2431.28 2568
2431.75 2631
2432.21 2552
2432.68 2504
2433.14 2655
2433.61 2437
2434.07 2417
2434.54 2433
2435.00 2520
2435.47 2508
2435.93 2321
2436.40 2455
2436.86 2538
2437.33 2479
2437.79 2350
2438.26 2332
2438.73 2449
2439.19 2462
2439.66 2516
2440.12 2548
2440.59 2527
2441.05 2496
2441.52 2510
2441.98 2594
2442.45 2753
2442.92 2590
2443.38 2702
2443.85 2762
2444.31 2692
2444.78 2832
2445.25 2565
2445.71 2538
2446.18 2555
2446.65 2634
2447.11 2600
2447.58 2603
2448.04 2562
2448.51 2650
2448.98 2762
2449.44 2682
2449.91 2548
2450.38 2762
2450.84 2629
2451.31 2696
2451.78 2607
2452.24 2628
2452.71 2702
2453.18 2508
2453.64 2692
2454.11 2685
2454.58 2523
2455.04 2624
2455.51 2517
2455.98 2724
2456.45 2653
2456.91 2573
2457.38 2457
2457.85 2396
2458.32 2343
2458.78 2419
2459.25 2523
2459.72 2445
2460.19 2518
2460.65 2643
2461.12 2938
2461.59 2845
2462.06 2695
2462.52 2718
2462.99 2719
2463.46 2781
2463.93 2815
2464.39 2863
2464.86 2807
2465.33 2728
2465.80 2636
2466.27 2597
2466.74 2601
2467.20 2435
2467.67 2686
2468.14 2866
2468.61 2899
2469.08 2700
2469.55 2713
2470.01 2632
2470.48 2731
2470.95 2698
2471.42 2772
2471.89 2623
2472.36 2562
2472.83 2558
2473.29 2452
2473.76 2339
2474.23 2246
2474.70 2318
2475.17 2382
2475.64 2226
2476.11 2217
2476.58 2409
2477.05 2466
2477.51 2306
2477.98 2235
2478.45 2550
2478.92 2438
2479.39 2451
2479.86 2566
2480.33 2395
2480.80 2442
2481.27 2382
2481.74 2459
2482.21 2635
2482.68 2678
2483.15 2473
2483.62 2469
2484.09 2468
2484.56 2518
2485.03 2631
2485.50 2554
2485.97 2545
2486.44 2635
2486.91 2520
2487.38 2723
2487.85 2709
2488.32 2770
2488.79 2965
2489.26 2694
2489.73 2885
2490.20 2925
2490.67 2695
2491.14 2665
2491.61 2597
2492.08 2705
2492.55 2651
2493.02 2479
2493.49 2640
2493.96 2500
2494.43 2537
2494.91 2551
2495.38 2633
2495.85 2359
2496.32 2438
2496.79 2279
2497.26 2330
2497.73 2229
2498.20 2466
2498.67 2437
2499.14 2348
2499.62 2435
2500.09 2564
2500.56 2755
2501.03 2443
2501.50 2288
2501.97 2352
2502.44 2375
2502.92 2455
2503.39 2403
2503.86 2508
2504.33 2409
2504.80 2344
2505.27 2390
2505.75 2535
2506.22 2568
2506.69 2569
2507.16 2582
2507.63 2576
2508.11 2511
2508.58 2603
2509.05 2649
2509.52 2702
2509.99 2701
2510.47 2717
2510.94 2924
2511.41 2589
2511.88 2525
2512.36 2546
2512.83 2418
2513.30 2409
2513.77 2327
2514.25 2332
2514.72 2393
2515.19 2505
2515.67 2554
2516.14 2582
2516.61 2524
2517.08 2277
2517.56 2432
2518.03 2382
2518.50 2388
2518.98 2414
2519.45 2305
2519.92 2302
2520.40 2314
2520.87 2293
2521.34 2400
2521.82 2294
2522.29 2340
2522.76 2377
2523.24 2490
2523.71 2383
2524.18 2516
2524.66 2521
2525.13 2507
2525.60 2600
2526.08 2402
2526.55 2494
2527.03 2540
2527.50 2585
2527.97 2454
2528.45 2580
2528.92 2668
2529.39 2427
2529.87 2425
2530.34 2482
2530.82 2471
2531.29 2519
2531.77 2330
2532.24 2362
2532.71 2243
2533.19 2200
2533.66 2212
2534.14 2350
2534.61 2278
2535.09 2425
2535.56 2180
2536.04 2409
2536.51 2402
2536.99 2346
2537.46 2408
2537.94 2412
2538.41 2412
2538.89 2560
2539.36 2451
2539.84 2550
2540.31 2626
2540.79 2644
2541.26 2629
2541.74 2556
2542.21 2583
2542.69 2628
2543.16 2876
2543.64 2652
2544.11 2735
2544.59 2618
2545.06 2631
2545.54 2746
2546.02 2584
2546.49 2588
2546.97 2629
2547.44 2773
2547.92 2652
2548.39 2702
2548.87 2839
2549.35 2880
2549.82 2807
2550.30 2714
2550.77 2990
2551.25 2948
2551.73 2730
2552.20 2781
2552.68 3053
2553.15 2925
2553.63 3123
2554.11 3155
2554.58 3241
2555.06 3213
2555.54 3291
2556.01 3372
2556.49 3384
2556.97 3459
2557.44 3435
2557.92 3336
2558.40 3673
2558.87 3363
2559.35 3171
2559.83 3126
2560.30 3118
2560.78 2917
2561.26 2851
2561.74 2861
2562.21 2732
2562.69 2654
2563.17 2740
2563.64 2798
2564.12 2763
2564.60 2634
2565.08 2685
2565.55 2680
2566.03 2723
2566.51 2533
2566.99 2506
2567.46 2603
2567.94 2612
2568.42 2631
2568.90 2587
2569.38 2480
2569.85 2500
2570.33 2494
2570.81 2551
2571.29 2279
2571.76 2398
2572.24 2333
2572.72 2429
2573.20 2541
2573.68 2389
2574.16 2254
2574.63 2293
2575.11 2507
2575.59 2507
2576.07 2325
2576.55 2381
2577.03 2465
2577.50 2441
2577.98 2513
2578.46 2691
2578.94 2509
2579.42 2547
2579.90 2676
2580.38 2476
2580.86 2506
2581.33 2580
2581.81 2562
2582.29 2657
2582.77 2679
2583.25 2731
2583.73 2772
2584.21 2782
2584.69 2772
2585.17 2831
2585.65 2682
2586.13 2717
2586.61 2696
2587.09 2500
2587.56 2623
2588.04 2551
2588.52 2675
2589.00 2517
2589.48 2373
2589.96 2443
2590.44 2562
2590.92 2497
2591.40 2583
2591.88 2637
2592.36 2564
2592.84 2628
2593.32 2586
2593.80 2510
2594.28 2560
2594.76 2791
2595.24 2868
2595.72 2638
2596.20 2663
2596.68 2709
2597.16 2760
2597.64 2888
2598.12 2638
2598.61 2800
2599.09 2843
2599.57 2707
2600.05 2555
2600.53 2564
2601.01 2313
2601.49 2459
2601.97 2494
2602.45 2600
2602.93 2470
2603.41 2442
2603.89 2399
2604.37 2637
2604.86 2665
2605.34 2555
2605.82 2453
2606.30 2453
2606.78 2342
2607.26 2368
2607.74 2549
2608.22 2381
2608.71 2298
2609.19 2303
2609.67 2440
2610.15 2611
2610.63 2482
2611.11 2454
2611.60 2471
2612.08 2413
2612.56 2409
2613.04 2351
2613.52 2455
2614.01 2498
2614.49 2475
2614.97 2590
2615.45 2441
2615.93 2389
2616.42 2370
2616.90 2532
2617.38 2554
2617.86 2478
2618.34 2531
2618.83 2466
2619.31 2494
2619.79 2620
2620.27 2561
2620.76 2487
2621.24 2362
2621.72 2186
2622.21 2371
2622.69 2426
2623.17 2456
2623.65 2384
2624.14 2540
2624.62 2562
2625.10 2460
2625.59 2433
2626.07 2382
2626.55 2423
2627.03 2344
2627.52 2419
2628.00 2500
2628.48 2346
2628.97 2345
2629.45 2467
2629.93 2366
2630.42 2317
2630.90 2481
2631.38 2516
2631.87 2463
2632.35 2357
2632.84 2428
2633.32 2447
2633.80 2405
2634.29 2335
2634.77 2405
2635.25 2610
2635.74 2623
2636.22 2605
2636.71 2474
2637.19 2581
2637.67 2539
2638.16 2385
2638.64 2650
2639.13 2605
2639.61 2407
2640.10 2551
2640.58 2473
2641.07 2256
2641.55 2404
2642.03 2497
2642.52 2285
2643.00 2333
2643.49 2538
2643.97 2459
2644.46 2386
2644.94 2342
2645.43 2393
2645.91 2568
2646.40 2432
2646.88 2347
2647.37 2418
2647.85 2391
2648.34 2344
2648.82 2399
2649.31 2346
2649.79 2586
2650.28 2584
2650.76 2480
2651.25 2390
2651.73 2341
2652.22 2366
2652.70 2365
2653.19 2301
2653.68 2228
2654.16 2317
2654.65 2350
2655.13 2239
2655.62 2327
2656.10 2321
2656.59 2606
2657.08 2717
2657.56 2590
2658.05 2424
2658.53 2366
2659.02 2533
2659.51 2330
2659.99 2545
2660.48 2805
2660.97 2793
2661.45 2852
2661.94 2731
2662.42 2753
2662.91 2940
2663.40 3329
2663.88 3116
2664.37 3421
2664.86 3555
2665.34 3688
2665.83 3449
2666.32 3615
2666.80 3715
2667.29 3664
2667.78 3785
2668.26 3989
2668.75 3812
2669.24 3606
2669.73 3910
2670.21 4027
2670.70 4039
2671.19 3968
2671.67 3882
2672.16 4183
2672.65 4429
2673.14 4714
2673.62 4369
2674.11 4704
2674.60 4321
2675.09 4355
2675.57 3843
2676.06 4113
2676.55 3905
2677.04 3627
2677.52 3118
2678.01 2969
2678.50 3105
2678.99 2864
2679.48 2911
2679.96 2994
2680.45 3131
2680.94 3202
2681.43 3270
2681.92 3221
2682.40 3114
2682.89 3285
2683.38 3294
2683.87 3219
2684.36 3247
2684.85 3236
2685.33 2998
2685.82 3007
2686.31 3144
2686.80 2856
2687.29 2957
2687.78 2925
2688.27 2803
2688.76 2797
2689.24 2856
2689.73 2861
2690.22 2638
2690.71 2710
2691.20 2703
2691.69 2665
2692.18 2704
2692.67 2761
2693.16 2911
2693.65 2849
2694.14 2637
2694.62 2408
2695.11 2618
2695.60 2852
2696.09 2851
2696.58 2692
2697.07 2691
2697.56 2718
2698.05 2742
2698.54 2622
2699.03 2657
2699.52 2569
2700.01 2496
2700.50 2560
2700.99 2528
2701.48 2554
2701.97 2673
2702.46 2566
2702.95 2490
2703.44 2413
2703.93 2577
2704.42 2418
2704.91 2569
2705.40 2610
2705.89 2437
2706.38 2566
2706.87 2597
2707.36 2279
2707.85 2277
2708.34 2357
2708.83 2520
2709.33 2519
2709.82 2366
2710.31 2336
2710.80 2330
2711.29 2385
2711.78 2546
2712.27 2456
2712.76 2528
2713.25 2429
2713.74 2338
2714.23 2403
2714.73 2580
2715.22 2553
2715.71 2397
2716.20 2333
2716.69 2385
2717.18 2311
2717.67 2390
2718.16 2278
2718.66 2339
2719.15 2292
2719.64 2371
2720.13 2462
2720.62 2324
2721.11 2380
2721.61 2373
2722.10 2302
2722.59 2710
2723.08 2567
2723.57 2540
2724.07 2614
2724.56 2679
2725.05 2529
2725.54 2367
2726.03 2320
2726.53 2557
2727.02 2615
2727.51 2390
2728.00 2373
2728.50 2373
2728.99 2527
2729.48 2456
2729.97 2345
2730.47 2271
2730.96 2235
2731.45 2259
2731.94 2334
2732.44 2487
2732.93 2454
2733.42 2373
2733.92 2382
2734.41 2447
2734.90 2431
2735.39 2498
2735.89 2579
2736.38 2515
2736.87 2501
2737.37 2482
2737.86 2294
2738.35 2492
2738.85 2742
2739.34 2640
2739.83 2630
2740.33 2624
2740.82 2582
2741.31 2654
2741.81 2589
2742.30 2715
2742.79 2695
2743.29 2618
2743.78 2766
2744.28 2746
2744.77 2691
2745.26 2834
2745.76 2905
2746.25 2581
2746.75 2617
2747.24 2662
2747.73 2550
2748.23 2458
2748.72 2469
2749.22 2505
2749.71 2453
2750.21 2484
2750.70 2645
2751.19 2586
2751.69 2481
2752.18 2591
2752.68 2422
2753.17 2399
2753.67 2634
2754.16 2643
2754.66 2603
2755.15 2506
2755.65 2668
2756.14 2570
2756.64 2479
2757.13 2405
2757.63 2461
2758.12 2595
2758.62 2627
2759.11 2650
2759.61 2378
2760.10 2325
2760.60 2328
2761.09 2458
2761.59 2295
2762.08 2329
2762.58 2420
2763.07 2299
2763.57 2182
2764.07 2272
2764.56 2422
2765.06 2553
2765.55 2548
2766.05 2317
2766.54 2332
2767.04 2604
2767.54 2449
2768.03 2614
2768.53 2405
2769.02 2252
2769.52 2519
2770.02 2610
2770.51 2573
2771.01 2574
2771.51 2530
2772.00 2468
2772.50 2405
2772.99 2439
2773.49 2274
2773.99 2450
2774.48 2496
2774.98 2371
2775.48 2499
2775.97 2366
2776.47 2349
2776.97 2359
2777.46 2391
2777.96 2341
2778.46 2515
2778.95 2542
2779.45 2472
2779.95 2514
2780.45 2338
2780.94 2274
2781.44 2364
2781.94 2252
2782.43 2185
2782.93 2205
2783.43 2328
2783.93 2317
2784.42 2324
2784.92 2334
2785.42 2471
2785.92 2387
2786.41 2156
2786.91 2287
2787.41 2385
2787.91 2473
2788.41 2379
2788.90 2372
2789.40 2259
2789.90 2265
2790.40 2293
2790.89 2290
2791.39 2232
2791.89 2405
2792.39 2450
2792.89 2491
2793.39 2440
2793.88 2609
2794.38 2682
2794.88 2709
2795.38 2834
2795.88 3011
2796.38 3247
2796.87 3202
2797.37 3227
2797.87 3292
2798.37 3421
2798.87 3516
2799.37 3384
2799.87 3062
2800.37 3025
2800.86 2922
2801.36 2961
2801.86 3006
2802.36 2726
2802.86 2576
2803.36 2660
2803.86 2580
2804.36 2473
2804.86 2439
2805.36 2575
2805.86 2661
2806.36 2645
2806.85 2694
2807.35 2694
2807.85 2692
2808.35 2706
2808.85 2537
2809.35 2644
2809.85 2666
2810.35 2666
2810.85 2697
2811.35 2446
2811.85 2366
2812.35 2577
2812.85 2672
2813.35 2481
2813.85 2354
2814.35 2366
2814.85 2408
2815.35 2267
2815.85 2282
2816.35 2354
2816.85 2378
2817.35 2299
2817.85 2294
2818.35 2257
2818.85 2211
2819.35 2298
2819.86 2228
2820.36 2306
2820.86 2256
2821.36 2287
2821.86 2506
2822.36 2173
2822.86 2254
2823.36 2331
2823.86 2354
2824.36 2313
2824.86 2490
2825.37 2533
2825.87 2286
2826.37 2449
2826.87 2389
2827.37 2235
2827.87 2360
2828.37 2236
2828.87 2215
2829.38 2274
2829.88 2405
2830.38 2354
2830.88 2282
2831.38 2260
2831.88 2335
2832.38 2350
2832.89 2486
2833.39 2351
2833.89 2370
2834.39 2409
2834.89 2333
2835.40 2430
2835.90 2424
2836.40 2582
2836.90 2546
2837.40 2488
2837.91 2315
2838.41 2436
2838.91 2350
2839.41 2248
2839.92 2403
2840.42 2370
2840.92 2190
2841.42 2199
2841.93 2295
2842.43 2291
2842.93 2094
2843.43 2289
2843.94 2236
2844.44 2289
2844.94 2478
2845.44 2272
2845.95 2375
2846.45 2201
2846.95 2200
2847.46 2483
2847.96 2404
2848.46 2301
2848.97 2298
2849.47 2303
2849.97 2225
2850.48 2249
2850.98 2290
2851.48 2353
2851.99 2271
2852.49 2402
2852.99 2500
2853.50 2422
2854.00 2525
2854.50 2496
2855.01 2511
2855.51 2795
2856.02 2783
2856.52 2512
2857.02 2391
2857.53 2532
2858.03 2480
2858.53 2392
2859.04 2455
2859.54 2525
2860.05 2423
2860.55 2432
2861.06 2432
2861.56 2497
2862.06 2289
2862.57 2298
2863.07 2310
2863.58 2327
2864.08 2287
2864.59 2331
2865.09 2401
2865.60 2301
2866.10 2286
2866.61 2094
2867.11 2297
2867.61 2291
2868.12 2396
2868.62 2426
2869.13 2460
2869.63 2537
2870.14 2562
2870.64 2566
2871.15 2453
2871.66 2488
2872.16 2493
2872.67 2391
2873.17 2465
2873.68 2507
2874.18 2403
2874.69 2331
2875.19 2452
2875.70 2439
2876.20 2438
2876.71 2461
2877.22 2564
2877.72 2518
2878.23 2536
2878.73 2547
2879.24 2409
2879.74 2573
2880.25 2546
2880.76 2512
2881.26 2366
2881.77 2386
2882.27 2573
2882.78 2581
2883.29 2542
2883.79 2539
2884.30 2471
2884.81 2622
2885.31 2529
2885.82 2548
2886.32 2603
2886.83 2554
2887.34 2283
2887.84 2312
2888.35 2255
2888.86 2337
2889.36 2399
2889.87 2401
2890.38 2337
2890.88 2310
2891.39 2294
2891.90 2316
2892.41 2414
2892.91 2358
2893.42 2343
2893.93 2330
2894.43 2402
2894.94 2595
2895.45 2676
2895.96 2696
2896.46 2905
2896.97 2761
2897.48 2665
2897.99 2924
2898.49 2854
2899.00 2854
2899.51 2812
2900.02 2785
2900.52 2657
2901.03 2495
2901.54 2380
2902.05 2378
2902.56 2360
2903.06 2413
2903.57 2305
2904.08 2306
2904.59 2470
2905.10 2353
2905.60 2334
2906.11 2456
2906.62 2440
2907.13 2399
2907.64 2397
2908.15 2405
2908.65 2444
2909.16 2350
2909.67 2385
2910.18 2407
2910.69 2393
2911.20 2225
2911.71 2221
2912.21 2167
2912.72 2324
2913.23 2256
2913.74 2389
2914.25 2361
2914.76 2330
2915.27 2317
2915.78 2342
2916.29 2407
2916.79 2431
2917.30 2613
2917.81 2571
2918.32 2479
2918.83 2457
2919.34 2705
2919.85 2715
2920.36 2624
2920.87 2781
2921.38 2896
2921.89 2939
2922.40 3331
2922.91 3299
2923.42 3332
2923.93 3584
2924.44 3551
2924.95 3679
2925.46 3978
2925.97 4004
2926.48 3904
2926.99 4017
2927.50 3946
2928.01 3723
2928.52 3637
2929.03 3369
2929.54 3139
2930.05 2931
2930.56 2797
2931.07 2782
2931.58 2465
2932.09 2289
2932.60 2279
2933.11 2412
2933.62 2343
2934.13 2222
2934.64 2470
2935.15 2465
2935.66 2299
2936.17 2168
2936.69 2207
2937.20 2199
2937.71 2164
2938.22 2212
2938.73 2181
2939.24 2151
2939.75 2220
2940.26 2360
2940.77 2325
2941.29 2240
2941.80 2249
2942.31 2391
2942.82 2372
2943.33 2297
2943.84 2322
2944.35 2386
2944.87 2303
2945.38 2338
2945.89 2436
2946.40 2461
2946.91 2419
2947.42 2511
2947.94 2424
2948.45 2446
2948.96 2534
2949.47 2438
2949.98 2350
2950.50 2375
2951.01 2296
2951.52 2437
2952.03 2328
2952.55 2401
2953.06 2363
2953.57 2241
2954.08 2324
2954.59 2382
2955.11 2380
2955.62 2522
2956.13 2416
2956.64 2443
2957.16 2357
2957.67 2352
2958.18 2201
2958.70 2361
2959.21 2244
2959.72 2200
2960.23 2049
2960.75 2185
2961.26 2332
2961.77 2328
2962.29 2402
2962.80 2459
2963.31 2590
2963.83 2574
2964.34 2549
2964.85 2435
2965.37 2495
2965.88 2452
2966.39 2274
2966.91 2480
2967.42 2473
2967.93 2503
2968.45 2330
2968.96 2261
2969.47 2154
2969.99 2248
2970.50 2085
2971.02 2119
2971.53 2272
2972.04 2228
2972.56 2340
2973.07 2237
2973.59 2139
2974.10 2279
2974.61 2225
2975.13 2136
2975.64 2253
2976.16 2213
2976.67 2139
2977.19 2314
2977.70 2136
2978.21 2256
2978.73 2183
2979.24 2200
2979.76 2161
2980.27 2153
2980.79 2109
2981.30 2251
2981.82 2258
2982.33 2186
2982.85 2170
2983.36 2215
2983.88 2281
2984.39 2321
2984.91 2265
2985.42 2183
2985.94 2281
2986.45 2285
2986.97 2293
2987.48 2234
2988.00 2348
2988.51 2317
2989.03 2221
2989.54 2314
2990.06 2203
2990.58 2248
2991.09 2364
2991.61 2316
2992.12 2323
2992.64 2364
2993.15 2230
2993.67 2475
2994.19 2400
2994.70 2569
2995.22 2604
2995.73 2595
2996.25 2723
2996.77 2680
2997.28 2783
2997.80 2501
2998.31 2673
2998.83 2687
2999.35 2680
2999.86 2889
3000.38 2889
3000.90 2927
3001.41 2984
3001.93 2891
3002.45 2986
3002.96 2862
3003.48 2852
3004.00 2772
3004.51 2907
3005.03 2964
3005.55 2984
3006.06 2890
3006.58 2830
3007.10 2755
3007.61 2560
3008.13 2467
3008.65 2394
3009.17 2470
3009.68 2229
3010.20 2305
3010.72 2292
3011.23 2207
3011.75 2299
3012.27 2384
3012.79 2241
3013.30 2181
3013.82 2370
3014.34 2266
3014.86 2231
3015.37 2160
3015.89 2075
3016.41 2233
3016.93 2434
3017.45 2358
3017.96 2413
3018.48 2501
3019.00 2484
3019.52 2378
3020.04 2599
3020.55 2542
3021.07 2453
3021.59 2436
3022.11 2524
3022.63 2468
3023.15 2468
3023.66 2455
3024.18 2463
3024.70 2647
3025.22 2507
3025.74 2554
3026.26 2408
3026.78 2494
3027.29 2525
3027.81 2428
3028.33 2435
3028.85 2449
3029.37 2328
3029.89 2630
3030.41 2460
3030.93 2357
3031.45 2343
3031.96 2436
3032.48 2265
3033.00 2167
3033.52 2274
3034.04 2179
3034.56 2260
3035.08 2331
3035.60 2320
3036.12 2242
3036.64 2209
3037.16 2297
3037.68 2317
3038.20 2391
3038.72 2284
3039.24 2251
3039.76 2287
3040.28 2339
3040.80 2226
3041.32 2161
3041.84 2193
3042.36 2358
3042.88 2265
3043.40 2259
3043.92 2394
3044.44 2379
3044.96 2343
3045.48 2191
3046.00 2314
3046.52 2110
3047.04 2275
3047.56 2202
3048.08 2201
3048.60 2111
3049.12 2102
3049.64 2052
3050.16 2263
3050.68 2343
3051.20 2149
3051.72 2113
3052.24 2274
3052.77 2293
3053.29 2140
3053.81 2297
3054.33 2313
3054.85 2180
3055.37 2179
3055.89 2132
3056.41 2149
3056.93 2377
3057.46 2108
3057.98 2139
3058.50 2187
3059.02 2247
3059.54 2221
3060.06 2111
3060.58 2263
3061.11 2276
3061.63 2243
3062.15 2245
3062.67 2407
3063.19 2392
3063.71 2468
3064.24 2470
3064.76 2330
3065.28 2465
3065.80 2468
3066.32 2437
3066.85 2387
3067.37 2268
3067.89 2303
3068.41 2508
3068.94 2499
3069.46 2569
3069.98 2455
3070.50 2480
3071.02 2398
3071.55 2293
3072.07 2212
3072.59 2210
3073.12 2051
3073.64 2292
3074.16 2245
3074.68 2300
3075.21 2230
3075.73 2172
3076.25 2185
3076.77 2208
3077.30 2259
3077.82 2365
3078.34 2434
3078.87 2427
3079.39 2330
3079.91 2309
3080.44 2452
3080.96 2337
3081.48 2478
3082.01 2342
3082.53 2328
3083.05 2301
3083.58 2429
3084.10 2569
3084.62 2538
3085.15 2303
3085.67 2490
3086.20 2566
3086.72 2397
3087.24 2444
3087.77 2594
3088.29 2505
3088.81 2493
3089.34 2452
3089.86 2388
3090.39 2406
3090.91 2449
3091.44 2436
3091.96 2442
3092.48 2533
3093.01 2495
3093.53 2394
3094.06 2406
3094.58 2509
3095.11 2503
3095.63 2554
3096.16 2628
3096.68 2431
3097.20 2667
3097.73 2504
3098.25 2507
3098.78 2404
3099.30 2561
3099.83 3108
3100.35 3197
3100.88 3305
3101.40 3604
3101.93 3833
3102.45 4121
3102.98 4398
3103.50 4412
3104.03 4481
3104.55 4336
3105.08 4506
3105.61 4355
3106.13 4152
3106.66 4027
3107.18 3921
3107.71 3887
3108.23 3840
3108.76 3657
3109.28 3671
3109.81 3945
3110.34 4132
3110.86 4046
3111.39 4107
3111.91 4414
3112.44 4612
3112.97 4301
3113.49 4165
3114.02 4213
3114.54 4203
3115.07 3689
3115.60 3191
3116.12 2938
3116.65 2853
3117.18 2779
3117.70 2892
3118.23 2768
3118.75 2648
3119.28 2601
3119.81 2638
3120.33 2745
3120.86 2606
3121.39 2556
3121.91 2616
3122.44 2491
3122.97 2555
3123.50 2688
3124.02 2655
3124.55 2604
3125.08 2485
3125.60 2352
3126.13 2432
3126.66 2624
3127.19 2540
3127.71 2581
3128.24 2608
3128.77 2661
3129.29 2697
3129.82 2989
3130.35 3223
3130.88 3218
3131.40 3201
3131.93 3433
3132.46 3595
3132.99 3795
3133.52 3923
3134.04 3969
3134.57 4093
3135.10 3748
3135.63 3734
3136.15 3627
3136.68 3342
3137.21 3102
3137.74 3039
3138.27 3149
3138.80 2996
3139.32 2999
3139.85 2887
3140.38 2779
3140.91 2686
3141.44 2760
3141.97 2650
3142.49 2653
3143.02 2646
3143.55 2699
3144.08 2641
3144.61 2604
3145.14 2667
3145.67 2610
3146.19 2833
3146.72 2761
3147.25 2577
3147.78 2720
3148.31 2857
3148.84 2902
3149.37 2920
3149.90 2780
3150.43 2796
3150.96 2727
3151.49 2823
3152.01 2795
3152.54 2770
3153.07 2734
3153.60 2717
3154.13 2636
3154.66 2677
3155.19 2752
3155.72 2827
3156.25 2681
3156.78 2619
3157.31 2606
3157.84 2514
3158.37 2640
3158.90 2718
3159.43 2566
3159.96 2473
3160.49 2555
3161.02 2586
3161.55 2550
3162.08 2527
3162.61 2476
3163.14 2449
3163.67 2349
3164.20 2337
3164.73 2429
3165.26 2419
3165.79 2365
3166.32 2317
3166.85 2421
3167.38 2404
3167.91 2179
3168.45 2363
3168.98 2533
3169.51 2551
3170.04 2443
3170.57 2569
3171.10 2742
3171.63 2581
3172.16 2687
3172.69 2696
3173.22 2564
3173.75 2806
3174.29 2773
3174.82 2836
3175.35 2898
3175.88 2837
3176.41 2737
3176.94 2799
3177.47 2695
3178.01 2454
3178.54 2489
3179.07 2414
3179.60 2310
3180.13 2277
3180.66 2269
3181.20 2406
3181.73 2408
3182.26 2403
3182.79 2389
3183.32 2420
3183.86 2322
3184.39 2373
3184.92 2396
3185.45 2380
3185.98 2427
3186.52 2349
3187.05 2312
3187.58 2310
3188.11 2300
3188.64 2404
3189.18 2274
3189.71 2366
3190.24 2269
3190.77 2305
3191.31 2396
3191.84 2331
3192.37 2386
3192.91 2311
3193.44 2248
3193.97 2390
3194.50 2271
3195.04 2171
3195.57 2330
3196.10 2414
3196.64 2307
3197.17 2299
3197.70 2520
3198.24 2335
3198.77 2386
3199.30 2415
3199.84 2427
3200.37 2472
3200.90 2270
3201.44 2309
3201.97 2303
3202.50 2289
3203.04 2405
3203.57 2475
3204.10 2254
3204.64 2298
3205.17 2187
3205.70 2296
3206.24 2303
3206.77 2188
3207.31 2044
3207.84 2052
3208.37 2049
3208.91 1953
3209.44 2183
3209.98 2282
3210.51 2065
3211.05 2232
3211.58 2289
3212.11 2362
3212.65 2285
3213.18 2127
3213.72 2216
3214.25 2366
3214.79 2431
3215.32 2290
3215.86 2450
3216.39 2210
3216.93 2061
3217.46 2224
3217.99 2300
3218.53 2225
3219.06 2100
3219.60 2032
3220.13 2188
3220.67 2195
3221.20 2061
3221.74 2205
3222.28 2271
3222.81 2234
3223.35 2288
3223.88 2203
3224.42 2143
3224.95 2120
3225.49 2309
3226.02 2346
3226.56 2293
3227.09 2271
3227.63 2329
3228.17 2410
3228.70 2301
3229.24 2206
3229.77 2346
3230.31 2279
3230.84 2169
3231.38 2380
3231.92 2240
3232.45 2132
3232.99 2131
3233.52 2220
3234.06 2147
3234.60 2081
3235.13 2139
3235.67 2181
3236.21 2194
3236.74 2228
3237.28 2111
3237.82 2223
3238.35 2378
3238.89 2282
3239.42 2176
3239.96 2247
3240.50 2133
3241.03 2241
3241.57 2172
3242.11 2186
3242.65 2140
3243.18 1971
3243.72 2162
3244.26 2219
3244.79 1986
3245.33 2148
3245.87 2245
3246.40 2111
3246.94 2182
3247.48 2166
3248.02 2272
3248.55 2178
3249.09 2212
3249.63 2174
3250.17 2123
3250.70 2215
3251.24 2234
3251.78 2044
3252.32 1925
3252.85 2066
3253.39 2041
3253.93 2219
3254.47 2262
3255.01 2149
3255.54 2198
3256.08 2235
3256.62 2121
3257.16 2049
3257.70 2250
3258.23 2293
3258.77 2455
3259.31 2487
3259.85 2565
3260.39 2658
3260.93 2717
3261.46 2844
3262.00 2774
3262.54 3039
3263.08 3082
3263.62 2990
3264.16 2958
3264.70 3026
3265.23 3090
3265.77 3035
3266.31 2927
3266.85 2954
3267.39 3051
3267.93 2943
3268.47 2854
3269.01 2812
3269.55 2708
3270.09 2658
3270.62 2722
3271.16 2460
3271.70 2439
3272.24 2451
3272.78 2568
3273.32 2308
3273.86 2305
3274.40 2260
3274.94 2255
3275.48 2414
3276.02 2494
3276.56 2417
3277.10 2502
3277.64 2427
3278.18 2289
3278.72 2391
3279.26 2602
3279.80 2781
3280.34 2577
3280.88 2469
3281.42 2469
3281.96 2442
3282.50 2387
3283.04 2613
3283.58 2607
3284.12 2431
3284.66 2529
3285.20 2825
3285.74 2533
3286.28 2499
3286.82 2605
3287.36 2612
3287.90 2488
3288.44 2560
3288.98 2560
3289.53 2599
3290.07 2636
3290.61 2555
3291.15 2773
3291.69 2830
3292.23 2909
3292.77 2981
3293.31 3144
3293.85 2920
3294.39 3038
3294.94 3344
3295.48 3293
3296.02 3165
3296.56 3098
3297.10 3118
3297.64 2905
3298.18 2827
3298.72 2746
3299.27 2775
3299.81 2719
3300.35 2680
3300.89 2620
3301.43 2635
3301.97 2553
3302.52 2395
3303.06 2424
3303.60 2364
3304.14 2242
3304.68 2306
3305.23 2375
3305.77 2293
3306.31 2457
3306.85 2388
3307.40 2293
3307.94 2262
3308.48 2389
3309.02 2349
3309.56 2427
3310.11 2459
3310.65 2389
3311.19 2430
3311.73 2466
3312.28 2778
3312.82 2825
3313.36 2930
3313.91 3108
3314.45 3049
3314.99 3034
3315.53 3163
3316.08 3283
3316.62 3460
3317.16 3263
3317.71 3350
3318.25 3282
3318.79 3209
3319.34 3199
3319.88 2944
3320.42 2993
3320.97 2998
3321.51 2794
3322.05 2611
3322.60 2583
3323.14 2665
3323.68 2624
3324.23 2405
3324.77 2545
3325.31 2399
3325.86 2460
3326.40 2387
3326.95 2413
3327.49 2473
3328.03 2401
3328.58 2364
3329.12 2396
3329.66 2361
3330.21 2345
3330.75 2299
3331.30 2374
3331.84 2364
3332.39 2328
3332.93 2485
3333.47 2401
3334.02 2358
3334.56 2277
3335.11 2362
3335.65 2253
3336.20 2295
3336.74 2243
3337.29 2385
3337.83 2401
3338.38 2260
3338.92 2264
3339.47 2482
3340.01 2351
3340.56 2355
3341.10 2347
3341.65 2344
3342.19 2445
3342.74 2363
3343.28 2226
3343.83 2332
3344.37 2398
3344.92 2228
3345.46 2131
3346.01 2283
3346.55 2396
3347.10 2277
3347.64 2372
3348.19 2349
3348.73 2184
3349.28 2166
3349.83 2191
3350.37 2219
3350.92 2165
3351.46 2240
3352.01 2244
3352.56 2305
3353.10 2273
3353.65 2305
3354.19 2286
3354.74 2177
3355.29 2313
3355.83 2427
3356.38 2481
3356.92 2475
3357.47 2394
3358.02 2298
3358.56 2567
3359.11 2499
3359.66 2430
3360.20 2398
3360.75 2238
3361.30 2304
3361.84 2261
3362.39 2225
3362.94 2176
3363.48 2140
3364.03 2158
3364.58 2095
3365.12 2169
3365.67 2168
3366.22 2059
3366.77 2281
3367.31 2260
3367.86 2165
3368.41 2093
3368.95 2139
3369.50 2105
3370.05 2141
3370.60 2136
3371.14 2030
3371.69 2015
3372.24 2087
3372.79 2009
3373.33 2057
3373.88 2012
3374.43 1878
3374.98 1967
3375.52 2030
3376.07 2094
3376.62 1892
3377.17 1911
3377.72 1966
3378.26 1998
3378.81 2084
3379.36 2076
3379.91 1950
3380.46 2139
3381.01 2172
3381.55 2029
3382.10 2085
3382.65 2007
3383.20 1946
3383.75 2045
3384.30 2193
3384.84 2092
3385.39 2004
3385.94 2011
3386.49 2140
3387.04 2194
3387.59 2240
3388.14 2277
3388.69 2193
3389.23 2146
3389.78 2125
3390.33 2092
3390.88 2070
3391.43 1987
3391.98 1989
3392.53 1970
3393.08 1898
3393.63 1994
3394.18 1974
3394.73 2017
3395.28 1958
3395.82 1799
3396.37 1924
3396.92 2096
3397.47 2020
3398.02 2102
3398.57 2058
3399.12 1983
3399.67 2021
3400.22 2197
3400.77 2151
3401.32 1973
3401.87 2126
3402.42 2265
3402.97 2259
3403.52 2175
3404.07 2207
3404.62 2403
3405.17 2103
3405.72 2028
3406.27 1939
3406.82 2028
3407.37 2112
3407.92 2142
3408.47 2124
3409.02 2072
3409.58 2145
3410.13 2085
3410.68 2130
3411.23 2044
3411.78 2005
3412.33 2047
3412.88 2130
3413.43 2187
3413.98 2099
3414.53 1975
3415.08 2078
3415.63 2101
3416.19 2080
3416.74 2170
3417.29 2045
3417.84 2105
3418.39 2166
3418.94 2061
3419.49 2104
3420.04 2306
3420.60 2359
3421.15 2250
3421.70 2406
3422.25 2459
3422.80 2469
3423.35 2422
3423.91 2302
3424.46 2206
3425.01 2208
3425.56 2386
3426.11 2361
3426.66 2318
3427.22 2259
3427.77 2155
3428.32 2140
3428.87 2115
3429.42 2118
3429.98 2040
3430.53 2195
3431.08 2097
3431.63 2109
3432.19 1963
3432.74 2024
3433.29 2047
3433.84 2077
3434.40 1987
3434.95 1985
3435.50 2034
3436.05 1992
3436.61 2057
3437.16 1990
3437.71 1954
3438.27 1890
3438.82 1898
3439.37 1959
3439.92 2148
3440.48 2030
3441.03 1988
3441.58 2034
3442.14 2167
3442.69 2099
3443.24 2011
3443.80 2006
3444.35 2097
3444.90 1984
3445.46 1871
3446.01 2049
3446.56 1968
3447.12 2043
3447.67 2154
3448.23 2130
3448.78 2211
3449.33 2186
3449.89 2067
3450.44 2048
3450.99 2018
3451.55 2117
3452.10 2093
3452.66 2088
3453.21 2063
3453.76 2143
3454.32 2239
3454.87 2151
3455.43 2088
3455.98 2000
3456.54 2167
3457.09 2101
3457.64 2197
3458.20 2177
3458.75 1977
3459.31 2028
3459.86 2020
3460.42 2126
3460.97 2199
3461.53 2175
3462.08 2174
3462.64 2093
3463.19 2075
3463.75 2026
3464.30 2150
3464.86 2184
3465.41 2106
3465.97 2260
3466.52 2165
3467.08 2223
3467.63 2139
3468.19 2028
3468.74 2149
3469.30 2131
3469.85 2181
3470.41 2293
3470.96 2291
3471.52 2276
3472.08 2409
3472.63 2225
3473.19 2139
3473.74 2176
3474.30 2106
3474.85 2148
3475.41 2036
3475.97 2080
3476.52 2093
3477.08 2154
3477.63 2055
3478.19 2121
3478.75 2246
3479.30 2331
3479.86 2340
3480.41 2321
3480.97 2431
3481.53 2515
3482.08 2263
3482.64 2317
3483.20 2331
3483.75 2382
3484.31 2367
3484.87 2299
3485.42 2287
3485.98 2387
3486.54 2385
3487.09 2488
3487.65 2513
3488.21 2582
3488.76 2710
3489.32 2887
3489.88 2984
3490.43 3116
3490.99 3090
3491.55 3364
3492.11 3751
3492.66 3476
3493.22 3557
3493.78 3461
3494.34 3639
3494.89 3616
3495.45 3542
3496.01 3886
3496.57 3854
3497.12 3949
3497.68 3820
3498.24 3939
3498.80 4142
3499.35 4324
3499.91 4006
3500.47 4240
3501.03 4237
3501.59 4233
3502.14 4084
3502.70 3840
3503.26 3711
3503.82 3984
3504.38 3770
3504.93 3790
3505.49 3681
3506.05 3511
3506.61 3500
3507.17 3281
3507.73 3318
3508.28 3249
3508.84 3069
3509.40 3263
3509.96 3268
3510.52 3118
3511.08 3004
3511.64 3015
3512.20 2999
3512.75 2810
3513.31 2752
3513.87 2873
3514.43 2930
3514.99 3025
3515.55 3143
3516.11 3035
3516.67 3132
3517.23 3187
3517.79 3235
3518.34 3156
3518.90 3273
3519.46 3362
3520.02 3144
3520.58 3133
3521.14 3152
3521.70 3184
3522.26 3097
3522.82 2850
3523.38 2886
3523.94 2700
3524.50 2930
3525.06 2710
3525.62 2593
3526.18 2641
3526.74 2614
3527.30 2431
3527.86 2452
3528.42 2406
3528.98 2303
3529.54 2300
3530.10 2519
3530.66 2299
3531.22 2264
3531.78 2418
3532.34 2356
3532.90 2330
3533.46 2297
3534.02 2212
3534.58 2264
3535.14 2172
3535.71 2302
3536.27 2408
3536.83 2467
3537.39 2383
3537.95 2633
3538.51 2547
3539.07 2605
3539.63 3002
3540.19 2752
3540.75 2837
3541.31 3014
3541.88 3020
3542.44 3300
3543.00 3189
3543.56 2931
3544.12 3268
3544.68 3177
3545.24 3039
3545.80 3143
3546.37 3068
3546.93 2882
3547.49 2766
3548.05 2687
3548.61 2766
3549.17 2623
3549.74 2617
3550.30 2530
3550.86 2547
3551.42 2608
3551.98 2410
3552.55 2464
3553.11 2485
3553.67 2454
3554.23 2565
3554.79 2323
3555.36 2348
3555.92 2459
3556.48 2385
3557.04 2424
3557.61 2362
3558.17 2263
3558.73 2233
3559.29 2285
3559.86 2298
3560.42 2282
3560.98 2157
3561.54 2148
3562.11 2272
3562.67 2186
3563.23 2257
3563.80 2300
3564.36 2429
3564.92 2190
3565.48 2097
3566.05 2035
3566.61 2093
3567.17 2213
3567.74 2134
3568.30 2150
3568.86 2195
3569.43 1953
3569.99 1976
3570.55 2084
3571.12 2139
3571.68 2079
3572.24 2077
3572.81 2064
3573.37 2008
3573.94 2050
3574.50 2053
3575.06 2075
3575.63 2022
3576.19 2076
3576.75 2107
3577.32 2021
3577.88 2111
3578.45 2329
3579.01 2162
3579.57 2098
3580.14 2162
3580.70 2058
3581.27 2100
3581.83 2152
3582.40 1996
3582.96 2155
3583.53 2250
3584.09 2291
3584.65 2243
3585.22 2166
3585.78 2106
3586.35 2110
3586.91 2082
3587.48 2024
3588.04 2094
3588.61 2063
3589.17 2153
3589.74 1996
3590.30 2165
3590.87 2006
3591.43 2013
3592.00 2073
3592.56 2163
3593.13 2104
3593.69 2149
3594.26 2208
3594.82 2110
3595.39 2029
3595.95 2063
3596.52 2128
3597.09 2074
3597.65 2154
3598.22 2302
3598.78 2367
3599.35 2290
3599.91 2298
3600.48 2421
3601.05 2367
3601.61 2257
3602.18 2087
3602.74 2305
3603.31 2270
3603.88 2115
3604.44 2177
3605.01 2100
3605.57 2179
3606.14 2090
3606.71 2160
3607.27 2243
3607.84 2278
3608.41 2208
3608.97 2076
3609.54 2184
3610.10 2117
3610.67 2054
3611.24 2210
3611.80 2359
3612.37 2569
3612.94 2863
3613.51 3435
3614.07 3899
3614.64 4319
3615.21 5000
3615.77 5846
3616.34 6817
3616.91 7471
3617.47 8141
3618.04 8971
3618.61 9449
3619.18 9631
3619.74 9791
3620.31 9626
3620.88 8980
3621.45 8227
3622.01 7281
3622.58 6308
3623.15 5442
3623.72 4577
3624.28 3907
3624.85 3493
3625.42 3189
3625.99 2878
3626.55 2678
3627.12 2609
3627.69 2566
3628.26 2370
3628.83 2484
3629.39 2224
3629.96 2222
3630.53 2241
3631.10 2076
3631.67 2125
3632.24 2269
3632.80 2145
3633.37 1934
3633.94 1940
3634.51 1951
3635.08 2034
3635.65 2072
3636.21 2170
3636.78 2080
3637.35 2069
3637.92 2213
3638.49 2125
3639.06 2263
3639.63 2319
3640.20 2573
3640.76 2639
3641.33 2553
3641.90 2609
3642.47 2566
3643.04 2646
3643.61 2699
3644.18 2749
3644.75 2806
3645.32 2917
3645.89 2877
3646.46 2829
3647.03 2818
3647.60 2900
3648.17 2779
3648.74 2762
3649.30 2863
3649.87 2888
3650.44 2734
3651.01 2779
3651.58 2616
3652.15 2751
3652.72 2629
3653.29 2686
3653.86 2890
3654.43 3094
3655.00 3047
3655.57 2959
3656.14 3008
3656.71 3241
3657.28 3249
3657.85 3216
3658.42 3084
3659.00 3277
3659.57 3042
3660.14 2870
3660.71 2825
3661.28 2715
3661.85 2579
3662.42 2509
3662.99 2525
3663.56 2431
3664.13 2441
3664.70 2441
3665.27 2429
3665.84 2582
3666.41 2494
3666.99 2595
3667.56 2562
3668.13 2495
3668.70 2488
3669.27 2579
3669.84 2490
3670.41 2318
3670.98 2370
3671.55 2355
3672.13 2334
3672.70 2383
3673.27 2352
3673.84 2435
3674.41 2397
3674.98 2342
3675.56 2469
3676.13 2426
3676.70 2449
3677.27 2548
3677.84 2434
3678.41 2446
3678.99 2497
3679.56 2455
3680.13 2382
3680.70 2314
3681.27 2284
3681.85 2181
3682.42 2280
3682.99 2285
3683.56 2213
3684.14 2159
3684.71 2205
3685.28 2096
3685.85 2117
3686.43 2017
3687.00 2029
3687.57 2076
3688.14 2177
3688.72 2165
3689.29 2146
3689.86 2218
3690.43 2211
3691.01 2217
3691.58 2192
3692.15 2204
3692.73 2320
3693.30 2233
3693.87 2249
3694.45 2306
3695.02 2249
3695.59 2243
3696.17 2284
3696.74 2305
3697.31 2352
3697.89 2347
3698.46 2325
3699.03 2336
3699.61 2238
3700.18 2269
3700.75 2225
3701.33 2141
3701.90 1903
3702.47 2061
3703.05 2105
3703.62 2071
3704.20 2034
3704.77 2023
3705.34 2104
3705.92 2128
3706.49 2144
3707.07 2237
3707.64 2395
3708.22 2288
3708.79 2181
3709.36 2339
3709.94 2351
3710.51 2290
3711.09 2202
3711.66 2147
3712.24 2313
3712.81 2402
3713.38 2178
3713.96 2144
3714.53 2181
3715.11 2042
3715.68 2159
3716.26 2205
3716.83 2069
3717.41 2264
3717.98 2255
3718.56 2087
3719.13 2049
3719.71 2140
3720.28 2104
3720.86 2026
3721.43 2057
3722.01 2043
3722.58 1988
3723.16 2048
3723.74 2102
3724.31 2046
3724.89 2069
3725.46 2039
3726.04 1940
3726.61 2115
3727.19 2213
3727.76 2248
3728.34 2254
3728.92 2418
3729.49 2369
3730.07 2428
3730.64 2480
3731.22 3017
3731.80 3137
3732.37 3077
3732.95 3154
3733.52 3330
3734.10 3517
3734.68 3570
3735.25 3398
3735.83 3351
3736.41 3116
3736.98 3026
3737.56 2941
3738.14 2677
3738.71 2547
3739.29 2484
3739.87 2392
3740.44 2156
3741.02 2330
3741.60 2157
3742.17 2102
3742.75 2129
3743.33 1993
3743.90 2043
3744.48 1927
3745.06 2021
3745.63 2168
3746.21 2133
3746.79 1985
3747.37 1887
3747.94 1933
3748.52 1898
3749.10 1857
3749.68 1939
3750.25 1892
3750.83 2026
3751.41 1970
3751.99 1921
3752.56 1963
3753.14 1933
3753.72 1896
3754.30 2031
3754.87 2018
3755.45 2024
3756.03 2090
3756.61 1890
3757.19 2016
3757.76 2212
3758.34 2186
3758.92 2143
3759.50 2172
3760.08 2135
3760.66 2147
3761.23 2142
3761.81 2081
3762.39 2053
3762.97 2136
3763.55 2111
3764.13 2212
3764.70 2083
3765.28 2150
3765.86 2101
3766.44 2017
3767.02 2087
3767.60 2126
3768.18 2077
3768.76 2038
3769.33 2054
3769.91 2114
3770.49 2086
3771.07 2010
3771.65 2083
3772.23 2217
3772.81 2378
3773.39 2261
3773.97 2043
3774.55 2134
3775.13 2107
3775.71 1990
3776.29 2005
3776.86 1933
3777.44 1992
3778.02 1816
3778.60 1824
3779.18 1908
3779.76 2010
3780.34 2064
3780.92 2077
3781.50 1925
3782.08 1874
3782.66 1898
3783.24 2044
3783.82 2003
3784.40 1856
3784.98 1915
3785.56 1893
3786.14 2048
3786.72 1916
3787.30 1995
3787.88 2129
3788.46 1996
3789.05 1947
3789.63 1944
3790.21 1892
3790.79 2180
3791.37 2182
3791.95 2137
3792.53 2016
3793.11 2049
3793.69 2004
3794.27 2038
3794.85 2057
3795.43 2071
3796.01 2124
3796.60 1953
3797.18 1989
3797.76 2016
3798.34 2125
3798.92 2073
3799.50 2059
3800.08 2146
3800.66 2105
3801.25 2349
3801.83 2164
3802.41 2292
3802.99 2124
3803.57 2286
3804.15 2428
3804.73 2261
3805.32 2217
3805.90 2317
3806.48 2107
3807.06 2110
3807.64 2263
3808.23 2106
3808.81 2408
3809.39 2547
3809.97 2215
3810.55 2302
3811.14 2499
3811.72 2306
3812.30 2350
3812.88 2271
3813.46 2346
3814.05 2312
3814.63 2513
3815.21 2383
3815.79 2415
3816.38 2502
3816.96 2274
3817.54 2264
3818.12 2209
3818.71 2208
3819.29 2302
3819.87 2119
3820.46 1954
3821.04 2145
3821.62 2201
3822.20 2175
3822.79 2130
3823.37 2071
3823.95 2045
3824.54 2161
3825.12 2179
3825.70 2056
3826.29 2181
3826.87 2053
3827.45 1984
3828.04 2084
3828.62 2208
3829.20 2205
3829.79 2208
3830.37 2057
3830.96 2040
3831.54 2057
3832.12 2152
3832.71 1952
3833.29 2220
3833.87 2308
3834.46 2261
3835.04 2144
3835.63 2260
3836.21 2223
3836.79 2114
3837.38 2042
3837.96 1919
3838.55 2002
3839.13 2132
3839.72 2085
3840.30 2103
3840.88 2067
3841.47 2266
3842.05 2198
3842.64 2171
3843.22 2136
3843.81 2166
3844.39 2322
3844.98 2189
3845.56 2043
3846.15 2166
3846.73 2163
3847.32 2194
3847.90 2046
3848.49 2144
3849.07 2294
3849.66 2063
3850.24 2073
3850.83 2026
3851.41 2164
3852.00 2086
3852.58 1945
3853.17 2029
3853.75 2268
3854.34 2119
3854.92 2385
3855.51 2240
3856.09 2418
3856.68 2718
3857.27 2932
3857.85 3435
3858.44 3530
3859.02 3959
3859.61 4180
3860.20 4665
3860.78 4983
3861.37 5497
3861.95 5751
3862.54 6213
3863.13 6552
3863.71 6485
3864.30 6196
3864.88 6200
3865.47 6316
3866.06 6113
3866.64 5802
3867.23 5217
3867.82 4907
3868.40 4662
3868.99 4274
3869.58 3687
3870.16 3803
3870.75 3554
3871.34 3377
3871.92 3582
3872.51 3306
3873.10 3373
3873.68 3188
3874.27 3164
3874.86 3188
3875.44 3081
3876.03 3104
3876.62 3097
3877.21 3189
3877.79 3060
3878.38 2912
3878.97 2980
3879.55 3025
3880.14 2930
3880.73 2778
3881.32 2810
3881.90 2796
3882.49 2754
3883.08 2495
3883.67 2644
3884.25 2738
3884.84 2606
3885.43 2650
3886.02 2699
3886.61 2729
3887.19 2643
3887.78 2635
3888.37 2680
3888.96 2800
3889.55 2750
3890.13 2688
3890.72 2588
3891.31 2511
3891.90 2641
3892.49 2567
3893.08 2579
3893.66 2596
3894.25 2524
3894.84 2509
3895.43 2307
3896.02 2271
3896.61 2380
3897.20 2492
3897.78 2566
3898.37 2687
3898.96 2487
3899.55 2516
3900.14 2467
3900.73 2473
3901.32 2506
3901.91 2554
3902.50 2503
3903.09 2398
3903.67 2456
3904.26 2318
3904.85 2219
3905.44 2351
3906.03 2228
3906.62 2168
3907.21 2192
3907.80 2126
3908.39 2023
3908.98 2000
3909.57 2096
3910.16 2082
3910.75 2012
3911.34 1991
3911.93 2023
3912.52 1930
3913.11 1901
3913.70 1961
3914.29 1893
3914.88 1902
3915.47 1718
3916.06 2043
3916.65 2040
3917.24 2008
3917.83 2073
3918.42 2152
3919.01 1926
3919.60 1947
3920.19 2041
3920.78 1995
3921.37 1901
3921.96 2062
3922.55 1969
3923.14 2116
3923.73 2067
3924.32 2034
3924.92 1914
3925.51 1946
3926.10 1893
3926.69 1859
3927.28 2008
3927.87 2044
3928.46 1990
3929.05 1982
3929.64 2090
3930.23 2093
3930.83 1854
3931.42 1846
3932.01 1809
3932.60 1861
3933.19 1864
3933.78 1860
3934.37 1933
3934.97 1851
3935.56 1748
3936.15 1985
3936.74 2082
3937.33 1945
3937.92 2034
3938.52 1896
3939.11 1795
3939.70 1866
3940.29 1935
3940.88 2041
3941.48 2112
3942.07 2009
3942.66 1998
3943.25 1999
3943.84 1991
3944.44 2022
3945.03 2052
3945.62 2087
3946.21 1951
3946.81 1927
3947.40 2096
3947.99 2012
3948.58 1895
3949.18 1769
3949.77 1909
3950.36 1891
3950.95 1874
3951.55 1811
3952.14 1830
3952.73 1843
3953.33 1791
3953.92 1857
3954.51 1744
3955.10 1841
3955.70 1839
3956.29 1823
3956.88 1676
3957.48 1777
3958.07 1922
3958.66 1928
3959.26 1893
3959.85 1842
3960.44 1939
3961.04 1754
3961.63 1932
3962.23 1966
3962.82 1869
3963.41 1832
3964.01 1996
3964.60 1889
3965.19 1893
3965.79 1916
3966.38 1810
3966.98 1724
3967.57 1824
3968.16 1769
3968.76 1685
3969.35 1725
3969.95 1663
3970.54 1799
3971.13 1846
3971.73 1767
3972.32 1681
3972.92 1652
3973.51 1765
3974.11 1818
3974.70 1974
3975.30 1964
3975.89 1798
3976.48 1905
3977.08 1975
3977.67 1885
3978.27 1838
3978.86 1723
3979.46 1785
3980.05 1973
3980.65 1822
3981.24 1887
3981.84 1914
3982.43 1987
3983.03 1978
3983.62 1976
3984.22 2004
3984.81 1895
3985.41 1830
3986.01 1699
3986.60 1791
3987.20 1886
3987.79 1815
3988.39 1896
3988.98 1794
3989.58 1849
3990.17 1910
3990.77 1786
3991.37 1888
3991.96 1990
3992.56 1853
3993.15 1877
3993.75 1881
3994.35 1910
3994.94 1837
3995.54 2023
3996.13 2082
3996.73 2210
3997.33 2053
3997.92 2355
3998.52 2251
3999.12 2307
3999.71 2507
4000.31 2489
4000.90 2433
4001.50 2529
4002.10 2570
4002.69 2559
4003.29 2481
4003.89 2394
4004.48 2264
4005.08 2238
4005.68 2043
4006.28 2026
4006.87 2051
4007.47 2133
4008.07 2254
4008.66 2100
4009.26 2110
4009.86 2046
4010.45 2195
4011.05 2269
4011.65 2198
4012.25 2024
4012.84 2051
4013.44 2026
4014.04 2138
4014.64 2262
4015.23 2077
4015.83 2212
4016.43 2161
4017.03 2330
4017.62 2351
4018.22 2254
4018.82 2196
4019.42 2345
4020.02 2239
4020.61 2121
4021.21 2185
4021.81 2293
4022.41 2093
4023.01 2084
4023.60 2077
4024.20 2122
4024.80 2178
4025.40 2197
4026.00 2025
4026.60 2082
4027.19 2128
4027.79 2170
4028.39 2180
4028.99 2206
4029.59 2294
4030.19 2131
4030.79 2349
4031.39 2273
4031.98 2330
4032.58 2209
4033.18 2167
4033.78 2060
4034.38 2113
4034.98 1925
4035.58 2002
4036.18 1881
4036.78 1908
4037.38 1953
4037.97 1907
4038.57 1927
4039.17 1833
4039.77 1713
4040.37 1767
4040.97 1774
4041.57 1917
4042.17 1868
4042.77 2044
4043.37 1867
4043.97 1887
4044.57 1717
4045.17 1744
4045.77 1935
4046.37 1957
4046.97 1937
4047.57 1922
4048.17 2002
4048.77 1953
4049.37 1914
4049.97 1942
4050.57 1947
4051.17 1840
4051.77 1842
4052.37 1950
4052.97 1850
4053.57 1752
4054.17 1922
4054.77 1798
4055.37 1772
4055.97 1831
4056.57 1941
4057.17 1716
4057.78 1696
4058.38 1866
4058.98 1711
4059.58 1712
4060.18 1767
4060.78 1875
4061.38 1735
4061.98 1633
4062.58 1756
4063.18 1707
4063.79 1720
4064.39 1836
4064.99 1840
4065.59 1773
4066.19 1856
4066.79 1686
4067.39 1628
4067.99 1663
4068.60 1701
4069.20 1627
4069.80 1500
4070.40 1597
4071.00 1737
4071.60 1509
4072.21 1483
4072.81 1595
4073.41 1609
4074.01 1614
4074.61 1659
4075.22 1718
4075.82 1731
4076.42 1854
4077.02 1700
4077.62 1716
4078.23 1690
4078.83 1663
4079.43 1859
4080.03 1849
4080.64 1749
4081.24 1837
4081.84 1820
4082.44 1685
4083.05 1701
4083.65 1701
4084.25 1728
4084.85 1719
4085.46 1696
4086.06 1748
4086.66 1646
4087.27 1706
4087.87 1690
4088.47 1554
4089.07 1701
4089.68 1877
4090.28 1735
4090.88 1799
4091.49 1635
4092.09 1642
4092.69 1709
4093.30 1681
4093.90 1729
4094.50 1722
4095.11 1658
4095.71 1702
4096.31 1691
4096.92 1644
4097.52 1767
4098.13 1680
4098.73 1650
4099.33 1614
4099.94 1688
4100.54 1671
4101.15 1531
4101.75 1602
4102.35 1698
4102.96 1770
4103.56 1561
4104.17 1551
4104.77 1516
4105.37 1555
4105.98 1710
4106.58 1749
4107.19 1589
4107.79 1599
4108.40 1599
4109.00 1668
4109.61 1606
4110.21 1623
4110.81 1733
4111.42 1607
4112.02 1626
4112.63 1701
4113.23 1696
4113.84 1595
4114.44 1604
4115.05 1458
4115.65 1471
4116.26 1466
4116.86 1563
4117.47 1617
4118.07 1640
4118.68 1579
4119.28 1611
4119.89 1657
4120.49 1621
4121.10 1622
4121.71 1521
4122.31 1477
4122.92 1589
4123.52 1519
4124.13 1657
4124.73 1639
4125.34 1594
4125.95 1617
4126.55 1475
4127.16 1415
4127.76 1568
4128.37 1569
4128.97 1399
4129.58 1507
4130.19 1537
4130.79 1574
4131.40 1583
4132.01 1563
4132.61 1640
4133.22 1604
4133.82 1561
4134.43 1618
4135.04 1525
4135.64 1663
4136.25 1632
4136.86 1683
4137.46 1824
4138.07 1834
4138.68 1891
4139.28 1820
4139.89 1784
4140.50 1964
4141.10 2063
4141.71 2007
4142.32 2078
4142.92 1987
4143.53 1980
4144.14 2094
4144.75 1964
4145.35 1874
4145.96 1838
4146.57 1884
4147.18 1822
4147.78 1568
4148.39 1595
4149.00 1662
4149.61 1721
4150.21 1732
4150.82 1749
4151.43 1563
4152.04 1589
4152.64 1644
4153.25 1573
4153.86 1539
4154.47 1531
4155.07 1467
4155.68 1619
4156.29 1582
4156.90 1494
4157.51 1564
4158.11 1627
4158.72 1701
4159.33 1617
4159.94 1599
4160.55 1633
4161.16 1681
4161.76 1655
4162.37 1570
4162.98 1598
4163.59 1637
4164.20 1687
4164.81 1629
4165.42 1559
4166.02 1613
4166.63 1815
4167.24 1611
4167.85 1624
4168.46 1735
4169.07 1731
4169.68 1654
4170.29 1646
4170.90 1646
4171.50 1633
4172.11 1620
4172.72 1546
4173.33 1685
4173.94 1610
4174.55 1571
4175.16 1686
4175.77 1645
4176.38 1709
4176.99 1721
4177.60 1717
4178.21 1770
4178.82 1595
4179.43 1735
4180.04 1688
4180.65 1652
4181.26 1577
4181.87 1511
4182.48 1646
4183.09 1604
4183.70 1638
4184.31 1603
4184.92 1722
4185.53 1857
4186.14 1567
4186.75 1502
4187.36 1540
4187.97 1568
4188.58 1533
4189.19 1561
4189.80 1612
4190.41 1539
4191.02 1580
4191.63 1492
4192.24 1570
4192.85 1643
4193.46 1572
4194.07 1526
4194.68 1595
4195.30 1615
4195.91 1544
4196.52 1672
4197.13 1593
4197.74 1625
4198.35 1569
4198.96 1563
4199.57 1463
4200.18 1459
4200.79 1504
4201.41 1510
4202.02 1599
4202.63 1463
4203.24 1436
4203.85 1506
4204.46 1584
4205.07 1614
4205.69 1583
4206.30 1460
4206.91 1491
4207.52 1590
4208.13 1536
4208.75 1576
4209.36 1631
4209.97 1618
4210.58 1416
4211.19 1500
4211.80 1588
4212.42 1738
4213.03 1570
4213.64 1513
4214.25 1544
4214.87 1601
4215.48 1725
4216.09 1758
4216.70 1775
4217.32 1722
4217.93 1687
4218.54 1826
4219.15 1948
4219.77 1971
4220.38 2095
4220.99 2215
4221.60 2225
4222.22 2438
4222.83 2437
4223.44 2360
4224.06 2506
4224.67 2580
4225.28 2531
4225.89 2613
4226.51 2631
4227.12 2518
4227.73 2582
4228.35 2656
4228.96 2512
4229.57 2540
4230.19 2586
4230.80 2530
4231.41 2465
4232.03 2233
4232.64 2167
4233.25 2165
4233.87 2131
4234.48 2150
4235.10 2063
4235.71 2001
4236.32 2002
4236.94 2044
4237.55 1943
4238.17 1942
4238.78 1899
4239.39 2058
4240.01 2009
4240.62 1873
4241.24 1834
4241.85 1863
4242.46 1776
4243.08 1823
4243.69 1919
4244.31 1727
4244.92 1684
4245.54 1759
4246.15 1741
4246.77 1716
4247.38 1664
4248.00 1852
4248.61 1838
4249.22 1721
4249.84 1718
4250.45 1666
4251.07 1767
4251.68 1860
4252.30 1723
4252.91 1694
4253.53 1640
4254.14 1697
4254.76 1696
4255.37 1737
4255.99 1723
4256.61 1755
4257.22 1691
4257.84 1589
4258.45 1630
4259.07 1569
4259.68 1726
4260.30 1769
4260.91 1697
4261.53 1668
4262.15 1622
4262.76 1744
4263.38 1683
4263.99 1546
4264.61 1604
4265.22 1785
4265.84 1774
4266.46 1807
4267.07 1671
4267.69 1796
4268.30 1740
4268.92 1828
4269.54 1772
4270.15 1784
4270.77 1855
4271.39 1784
4272.00 1726
4272.62 1716
4273.24 1870
4273.85 2065
4274.47 1757
4275.09 1637
4275.70 1902
4276.32 1864
4276.94 1853
4277.55 1982
4278.17 1936
4278.79 1775
4279.40 1830
4280.02 1778
4280.64 1818
4281.25 1669
4281.87 1653
4282.49 1782
4283.11 1778
4283.72 1602
4284.34 1642
4284.96 1652
4285.58 1683
4286.19 1692
4286.81 1555
4287.43 1521
4288.05 1585
4288.66 1731
4289.28 1523
4289.90 1595
4290.52 1492
4291.13 1467
4291.75 1514
4292.37 1536
4292.99 1547
4293.61 1550
4294.22 1495
4294.84 1525
4295.46 1540
4296.08 1556
4296.70 1552
4297.31 1491
4297.93 1473
4298.55 1487
4299.17 1618
4299.79 1666
4300.41 1771
4301.02 1832
4301.64 1753
4302.26 1638
4302.88 1542
4303.50 1539
4304.12 1654
4304.74 1586
4305.36 1656
4305.97 1609
4306.59 1673
4307.21 1602
4307.83 1695
4308.45 1609
4309.07 1622
4309.69 1486
4310.31 1581
4310.93 1653
4311.55 1673
4312.17 1656
4312.78 1636
4313.40 1697
4314.02 1646
4314.64 1606
4315.26 1507
4315.88 1520
4316.50 1661
4317.12 1686
4317.74 1585
4318.36 1513
4318.98 1504
4319.60 1460
4320.22 1524
4320.84 1440
4321.46 1568
4322.08 1601
4322.70 1572
4323.32 1560
4323.94 1628
4324.56 1533
4325.18 1469
4325.80 1605
4326.42 1727
4327.04 1734
4327.66 1583
4328.28 1618
4328.90 1683
4329.52 1604
4330.15 1598
4330.77 1654
4331.39 1541
4332.01 1528
4332.63 1450
4333.25 1536
4333.87 1550
4334.49 1549
4335.11 1613
4335.73 1625
4336.35 1596
4336.98 1515
4337.60 1625
4338.22 1732
4338.84 1645
4339.46 1602
4340.08 1717
4340.70 1719
4341.32 1704
4341.95 1776
4342.57 1855
4343.19 1974
4343.81 2172
4344.43 2183
4345.05 2419
4345.68 2565
4346.30 2648
4346.92 2666
4347.54 2957
4348.16 2859
4348.78 2906
4349.41 2855
4350.03 2805
4350.65 2444
4351.27 2369
4351.89 2250
4352.52 2101
4353.14 2081
4353.76 1917
4354.38 1796
4355.01 1749
4355.63 1744
4356.25 1771
4356.87 1731
4357.50 1734
4358.12 1743
4358.74 1748
4359.36 1795
4359.99 1820
4360.61 1721
4361.23 1764
4361.86 1827
4362.48 1788
4363.10 1849
4363.72 1763
4364.35 1825
4364.97 1848
4365.59 1795
4366.22 1766
4366.84 1849
4367.46 1782
4368.09 1703
4368.71 1700
4369.33 1771
4369.96 1626
4370.58 1661
4371.20 1733
4371.83 1702
4372.45 1765
4373.08 1632
4373.70 1612
4374.32 1756
4374.95 1693
4375.57 1692
4376.19 1623
4376.82 1564
4377.44 1502
4378.07 1669
4378.69 1737
4379.31 1710
4379.94 1800
4380.56 1661
4381.19 1883
4381.81 1788
4382.44 1635
4383.06 1735
4383.68 1718
4384.31 1585
4384.93 1713
4385.56 1833
4386.18 1706
4386.81 1589
4387.43 1607
4388.06 1694
4388.68 1737
4389.31 1615
4389.93 1610
4390.56 1565
4391.18 1614
4391.81 1624
4392.43 1531
4393.06 1485
4393.68 1515
4394.31 1601
4394.93 1503
4395.56 1578
4396.18 1619
4396.81 1618
4397.43 1601
4398.06 1566
4398.68 1485
4399.31 1535
4399.94 1748
4400.56 1625
4401.19 1680
4401.81 1757
4402.44 1666
4403.06 1714
4403.69 1605
4404.32 1732
4404.94 1719
4405.57 1875
4406.19 1921
4406.82 1924
4407.45 2033
4408.07 2037
4408.70 2052
4409.33 2100
4409.95 2219
4410.58 2068
4411.20 2081
4411.83 2009
4412.46 1976
4413.08 1923
4413.71 1914
4414.34 1888
4414.96 1716
4415.59 1640
4416.22 1778
4416.84 1675
4417.47 1664
4418.10 1753
4418.73 1753
4419.35 1723
4419.98 1791
4420.61 1756
4421.23 1640
4421.86 1684
4422.49 1615
4423.11 1759
4423.74 1689
4424.37 1741
4425.00 1686
4425.62 1607
4426.25 1677
4426.88 1750
4427.51 1838
4428.13 1887
4428.76 1781
4429.39 1744
4430.02 1604
4430.65 1728
4431.27 1833
4431.90 1747
4432.53 1665
4433.16 1708
4433.79 1673
4434.41 1616
4435.04 1642
4435.67 1627
4436.30 1713
4436.93 1594
4437.55 1541
4438.18 1520
4438.81 1660
4439.44 1675
4440.07 1607
4440.70 1661
4441.32 1534
4441.95 1538
4442.58 1570
4443.21 1531
4443.84 1544
4444.47 1480
4445.10 1669
4445.73 1671
4446.35 1787
4446.98 1748
4447.61 1691
4448.24 1717
4448.87 1714
4449.50 1704
4450.13 1734
4450.76 1716
4451.39 1629
4452.02 1639
4452.65 1707
4453.28 1546
4453.91 1490
4454.53 1665
4455.16 1669
4455.79 1701
4456.42 1551
4457.05 1548
4457.68 1551
4458.31 1524
4458.94 1466
4459.57 1546
4460.20 1589
4460.83 1571
4461.46 1521
4462.09 1419
4462.72 1552
4463.35 1656
4463.98 1576
4464.61 1670
4465.24 1542
4465.87 1505
4466.50 1633
4467.13 1557
4467.76 1531
4468.39 1661
4469.03 1564
4469.66 1430
4470.29 1490
4470.92 1558
4471.55 1499
4472.18 1317
4472.81 1481
4473.44 1444
4474.07 1494
4474.70 1446
4475.33 1432
4475.96 1525
4476.59 1665
4477.23 1527
4477.86 1538
4478.49 1489
4479.12 1442
4479.75 1586
4480.38 1566
4481.01 1587
4481.64 1547
4482.28 1688
4482.91 1473
4483.54 1512
4484.17 1553
4484.80 1548
4485.43 1503
4486.07 1530
4486.70 1711
4487.33 1683
4487.96 1587
4488.59 1612
4489.22 1654
4489.86 1565
4490.49 1663
4491.12 1534
4491.75 1571
4492.39 1745
4493.02 1618
4493.65 1637
4494.28 1604
4494.91 1617
4495.55 1788
4496.18 1636
4496.81 1668
4497.44 1785
4498.08 1705
4498.71 1756
4499.34 1849
4499.97 1609
4500.61 1632
4501.24 1684
4501.87 1626
4502.51 1591
4503.14 1519
4503.77 1640
4504.40 1703
4505.04 1590
4505.67 1669
4506.30 1610
4506.94 1577
4507.57 1623
4508.20 1578
4508.84 1610
4509.47 1531
4510.10 1428
4510.74 1602
4511.37 1696
4512.00 1559
4512.64 1620
4513.27 1462
4513.91 1619
4514.54 1645
4515.17 1624
4515.81 1663
4516.44 1654
4517.07 1609
4517.71 1746
4518.34 1588
4518.98 1606
4519.61 1729
4520.24 1661
4520.88 1694
4521.51 1739
4522.15 1801
4522.78 1869
4523.42 1857
4524.05 1908
4524.68 1969
4525.32 2085
4525.95 2383
4526.59 2654
4527.22 2803
4527.86 3184
4528.49 3839
4529.13 4271
4529.76 4781
4530.40 5527
4531.03 5915
4531.67 6187
4532.30 6337
4532.94 6423
4533.57 6527
4534.21 6396
4534.84 5916
4535.48 5162
4536.11 4731
4536.75 4258
4537.38 3722
4538.02 3176
4538.65 2833
4539.29 2570
4539.92 2272
4540.56 2142
4541.20 2029
4541.83 1916
4542.47 1880
4543.10 1937
4543.74 1851
4544.37 1927
4545.01 1890
4545.65 1875
4546.28 1789
4546.92 1696
4547.55 1658
4548.19 1639
4548.83 1720
4549.46 1759
4550.10 1735
4550.73 1755
4551.37 1763
4552.01 1858
4552.64 1636
4553.28 1652
4553.92 1804
4554.55 1878
4555.19 1832
4555.83 1843
4556.46 1929
4557.10 1997
4557.74 1956
4558.37 1950
4559.01 1989
4559.65 2013
4560.28 2139
4560.92 2028
4561.56 1977
4562.20 2022
4562.83 1999
4563.47 1987
4564.11 1897
4564.74 1765
4565.38 1843
4566.02 1888
4566.66 1851
4567.29 1949
4567.93 2111
4568.57 2052
4569.21 2075
4569.84 2127
4570.48 2198
4571.12 2177
4571.76 2126
4572.39 2090
4573.03 2093
4573.67 2091
4574.31 1970
4574.95 1946
4575.58 1934
4576.22 1989
4576.86 2034
4577.50 1995
4578.14 1872
4578.77 1867
4579.41 1773
4580.05 1926
4580.69 1854
4581.33 1804
4581.97 1849
4582.60 1827
4583.24 1764
4583.88 1825
4584.52 1726
4585.16 1653
4585.80 1631
4586.44 1686
4587.08 1742
4587.71 1802
4588.35 1817
4588.99 1782
4589.63 1768
4590.27 1626
4590.91 1664
4591.55 1784
4592.19 1818
4592.83 1833
4593.47 1663
4594.11 1726
4594.74 1820
4595.38 1854
4596.02 1726
4596.66 1745
4597.30 1779
4597.94 1695
4598.58 1649
4599.22 1739
4599.86 1822
4600.50 1851
4601.14 1803
4601.78 1869
4602.42 1829
4603.06 1866
4603.70 1895
4604.34 2034
4604.98 2015
4605.62 1976
4606.26 1918
4606.90 1888
4607.54 2038
4608.18 1938
4608.82 1951
4609.46 2032
4610.10 1959
4610.74 1980
4611.38 2120
4612.02 2107
4612.66 2009
4613.30 1979
4613.95 1898
4614.59 1977
4615.23 1902
4615.87 2153
4616.51 2073
4617.15 1902
4617.79 1962
4618.43 1996
4619.07 1916
4619.71 1814
4620.35 1810
4621.00 1756
4621.64 1769
4622.28 1619
4622.92 1670
4623.56 1512
4624.20 1593
4624.84 1542
4625.49 1646
4626.13 1706
4626.77 1582
4627.41 1680
4628.05 1803
4628.69 1716
4629.34 1750
4629.98 1825
4630.62 1819
4631.26 1865
4631.90 1942
4632.54 1806
4633.19 1986
4633.83 1904
4634.47 1975
4635.11 1974
4635.76 2035
4636.40 1853
4637.04 1867
4637.68 1852
4638.32 1976
4638.97 1919
4639.61 1932
4640.25 1934
4640.89 1858
4641.54 1879
4642.18 1952
4642.82 1845
4643.46 1717
4644.11 1849
4644.75 1754
4645.39 1814
4646.04 1800
4646.68 2039
4647.32 1961
4647.97 2036
4648.61 2141
4649.25 2177
4649.89 2237
4650.54 2254
4651.18 2328
4651.82 2459
4652.47 2694
4653.11 2739
4653.75 2680
4654.40 2622
4655.04 2628
4655.69 2441
4656.33 2286
4656.97 2132
4657.62 2137
4658.26 2174
4658.90 1960
4659.55 1890
4660.19 1831
4660.84 1856
4661.48 1764
4662.12 1754
4662.77 1843
4663.41 1682
4664.06 1817
4664.70 1817
4665.34 1775
4665.99 1847
4666.63 1737
4667.28 1812
4667.92 1753
4668.57 1744
4669.21 1788
4669.86 1785
4670.50 1810
4671.14 1694
4671.79 1750
4672.43 1704
4673.08 1634
4673.72 1782
4674.37 1776
4675.01 1723
4675.66 1695
4676.30 1632
4676.95 1623
4677.59 1584
4678.24 1688
4678.88 1634
4679.53 1629
4680.17 1601
4680.82 1602
4681.46 1577
4682.11 1709
4682.76 1738
4683.40 1718
4684.05 1622
4684.69 1614
4685.34 1559
4685.98 1679
4686.63 1752
4687.27 1648
4687.92 1629
4688.57 1707
4689.21 1692
4689.86 1691
4690.50 1646
4691.15 1591
4691.80 1676
4692.44 1646
4693.09 1722
4693.74 1726
4694.38 1651
4695.03 1648
4695.67 1678
4696.32 1745
4696.97 1685
4697.61 1759
4698.26 1697
4698.91 1762
4699.55 1860
4700.20 1868
4700.85 1905
4701.49 2028
4702.14 1878
4702.79 1759
4703.43 1706
4704.08 1620
4704.73 1687
4705.37 1758
4706.02 1778
4706.67 1851
4707.32 1863
4707.96 1781
4708.61 1727
4709.26 1665
4709.90 1755
4710.55 1754
4711.20 1813
4711.85 1725
4712.49 1811
4713.14 1679
4713.79 1642
4714.44 1570
4715.08 1667
4715.73 1773
4716.38 1727
4717.03 1672
4717.68 1632
4718.32 1793
4718.97 1760
4719.62 1546
4720.27 1638
4720.92 1604
4721.56 1668
4722.21 1687
4722.86 1654
4723.51 1700
4724.16 1765
4724.81 1754
4725.45 1699
4726.10 1691
4726.75 1813
4727.40 1610
4728.05 1640
4728.70 1645
4729.35 1641
4729.99 1668
4730.64 1691
4731.29 1646
4731.94 1705
4732.59 1792
4733.24 1690
4733.89 1736
4734.54 1660
4735.19 1783
4735.83 1688
4736.48 1591
4737.13 1603
4737.78 1521
4738.43 1572
4739.08 1581
4739.73 1677
4740.38 1440
4741.03 1415
4741.68 1443
4742.33 1476
4742.98 1647
4743.63 1419
4744.28 1431
4744.93 1648
4745.58 1613
4746.23 1476
4746.88 1490
4747.53 1644
4748.18 1710
4748.83 1724
4749.48 1805
4750.13 1676
4750.78 1684
4751.43 1683
4752.08 1685
4752.73 1765
4753.38 1776
4754.03 1645
4754.68 1596
4755.33 1655
4755.98 1588
4756.63 1625
4757.28 1647
4757.93 1506
4758.58 1443
4759.23 1409
4759.88 1445
4760.53 1537
4761.18 1636
4761.83 1669
4762.49 1462
4763.14 1571
4763.79 1526
4764.44 1426
4765.09 1498
4765.74 1632
4766.39 1719
4767.04 1649
4767.69 1562
4768.35 1645
4769.00 1642
4769.65 1598
4770.30 1483
4770.95 1509
4771.60 1451
4772.26 1480
4772.91 1463
4773.56 1568
4774.21 1539
4774.86 1539
4775.51 1519
4776.17 1503
4776.82 1577
4777.47 1519
4778.12 1496
4778.77 1496
4779.43 1480
4780.08 1430
4780.73 1472
4781.38 1431
4782.03 1483
4782.69 1481
4783.34 1393
4783.99 1437
4784.64 1543
4785.30 1543
4785.95 1548
4786.60 1466
4787.25 1561
4787.91 1630
4788.56 1688
4789.21 1737
4789.87 1841
4790.52 1786
4791.17 1691
4791.82 1760
4792.48 1631
4793.13 1691
4793.78 1842
4794.44 1721
4795.09 1722
4795.74 1780
4796.40 1555
4797.05 1524
4797.70 1438
4798.36 1392
4799.01 1391
4799.66 1494
4800.32 1513
4800.97 1353
4801.62 1407
4802.28 1424
4802.93 1452
4803.58 1518
4804.24 1480
4804.89 1524
4805.55 1575
4806.20 1445
4806.85 1509
4807.51 1648
4808.16 1439
4808.82 1404
4809.47 1501
4810.12 1521
4810.78 1591
4811.43 1610
4812.09 1575
4812.74 1586
4813.40 1548
4814.05 1638
4814.70 1637
4815.36 1656
4816.01 1541
4816.67 1558
4817.32 1513
4817.98 1510
4818.63 1616
4819.29 1462
4819.94 1556
4820.60 1618
4821.25 1517
4821.91 1555
4822.56 1584
4823.22 1617
4823.87 1558
4824.53 1572
4825.18 1582
4825.84 1605
4826.49 1568
4827.15 1531
4827.80 1486
4828.46 1570
4829.12 1617
4829.77 1575
4830.43 1462
4831.08 1349
4831.74 1412
4832.39 1553
4833.05 1644
4833.70 1797
4834.36 1596
4835.02 1561
4835.67 1666
4836.33 1653
4836.98 1826
4837.64 1757
4838.30 1800
4838.95 1762
4839.61 1894
4840.27 1824
4840.92 1820
4841.58 1764
4842.23 1744
4842.89 1674
4843.55 1699
4844.20 1596
4844.86 1545
4845.52 1556
4846.17 1649
4846.83 1642
4847.49 1499
4848.14 1456
4848.80 1486
4849.46 1559
4850.11 1505
4850.77 1546
4851.43 1581
4852.09 1558
4852.74 1629
4853.40 1437
4854.06 1414
4854.71 1503
4855.37 1405
4856.03 1356
4856.69 1485
4857.34 1410
4858.00 1490
4858.66 1463
4859.32 1490
4859.97 1430
4860.63 1521
4861.29 1444
4861.95 1521
4862.60 1404
4863.26 1371
4863.92 1433
4864.58 1448
4865.24 1499
4865.89 1598
4866.55 1536
4867.21 1501
4867.87 1571
4868.53 1459
4869.18 1540
4869.84 1550
4870.50 1547
4871.16 1609
4871.82 1566
4872.48 1561
4873.13 1548
4873.79 1605
4874.45 1690
4875.11 1795
4875.77 1761
4876.43 1687
4877.09 1642
4877.74 1552
4878.40 1649
4879.06 1572
4879.72 1600
4880.38 1657
4881.04 1699
4881.70 1654
4882.36 1600
4883.02 1546
4883.68 1564
4884.34 1562
4884.99 1450
4885.65 1457
4886.31 1494
4886.97 1545
4887.63 1548
4888.29 1403
4888.95 1382
4889.61 1374
4890.27 1511
4890.93 1672
4891.59 1608
4892.25 1659
4892.91 1568
4893.57 1555
4894.23 1671
4894.89 1667
4895.55 1685
4896.21 1638
4896.87 1635
4897.53 1645
4898.19 1708
4898.85 1709
4899.51 1610
4900.17 1712
4900.83 1676
4901.49 1721
4902.15 1700
4902.81 1629
4903.47 1594
4904.13 1573
4904.79 1506
4905.45 1521
4906.11 1650
4906.78 1566
4907.44 1492
4908.10 1601
4908.76 1632
4909.42 1582
4910.08 1523
4910.74 1486
4911.40 1500
4912.06 1556
4912.72 1569
4913.39 1512
4914.05 1552
4914.71 1367
4915.37 1471
4916.03 1515
4916.69 1474
4917.35 1487
4918.01 1488
4918.68 1389
4919.34 1289
4920.00 1286
4920.66 1362
4921.32 1443
4921.98 1441
4922.65 1445
4923.31 1398
4923.97 1376
4924.63 1393
4925.29 1335
4925.96 1373
4926.62 1395
4927.28 1338
4927.94 1365
4928.60 1406
4929.27 1371
4929.93 1419
4930.59 1405
4931.25 1421
4931.92 1526
4932.58 1447
4933.24 1338
4933.90 1524
4934.57 1502
4935.23 1546
4935.89 1486
4936.56 1350
4937.22 1427
4937.88 1533
4938.54 1489
4939.21 1514
4939.87 1597
4940.53 1508
4941.20 1447
4941.86 1454
4942.52 1573
4943.18 1520
4943.85 1476
4944.51 1403
4945.17 1325
4945.84 1339
4946.50 1378
4947.17 1549
4947.83 1463
4948.49 1446
4949.16 1358
4949.82 1533
4950.48 1487
4951.15 1432
4951.81 1474
4952.47 1411
4953.14 1495
4953.80 1454
4954.47 1399
4955.13 1390
4955.79 1414
4956.46 1370
4957.12 1402
4957.79 1433
4958.45 1609
4959.12 1513
4959.78 1537
4960.44 1565
4961.11 1628
4961.77 1748
4962.44 1708
4963.10 1728
4963.77 1842
4964.43 1750
4965.10 1768
4965.76 1751
4966.43 1736
4967.09 1751
4967.75 1662
4968.42 1722
4969.08 1715
4969.75 1668
4970.41 1608
4971.08 1512
4971.74 1593
4972.41 1723
4973.08 1754
4973.74 1588
4974.41 1610
4975.07 1607
4975.74 1687
4976.40 1693
4977.07 1634
4977.73 1602
4978.40 1614
4979.06 1584
4979.73 1642
4980.40 1795
4981.06 1827
4981.73 2001
4982.39 2107
4983.06 2321
4983.72 2522
4984.39 2594
4985.06 2665
4985.72 2716
4986.39 2579
4987.05 2751
4987.72 2796
4988.39 2620
4989.05 2424
4989.72 2273
4990.39 2063
4991.05 1913
4991.72 1762
4992.39 1757
4993.05 1669
4993.72 1529
4994.39 1628
4995.05 1540
4995.72 1567
4996.39 1451
4997.05 1492
4997.72 1461
4998.39 1432
4999.05 1430
4999.72 1494
5000.39 1484
5001.05 1309
5001.72 1401
5002.39 1431
5003.06 1461
5003.72 1481
5004.39 1492
5005.06 1419
5005.72 1349
5006.39 1375
5007.06 1363
5007.73 1374
5008.39 1332
5009.06 1373
5009.73 1495
5010.40 1496
5011.07 1503
5011.73 1526
5012.40 1526
5013.07 1530
5013.74 1533
5014.40 1594
5015.07 1448
5015.74 1428
5016.41 1419
5017.08 1454
5017.75 1556
5018.41 1546
5019.08 1586
5019.75 1585
5020.42 1560
5021.09 1574
5021.76 1687
5022.42 1846
5023.09 2033
5023.76 1968
5024.43 2027
5025.10 2049
5025.77 1929
5026.44 1815
5027.10 1858
5027.77 1773
5028.44 1687
5029.11 1668
5029.78 1640
5030.45 1487
5031.12 1478
5031.79 1370
5032.46 1354
5033.13 1578
5033.80 1597
5034.46 1565
5035.13 1480
5035.80 1485
5036.47 1564
5037.14 1595
5037.81 1520
5038.48 1623
5039.15 1557
5039.82 1496
5040.49 1469
5041.16 1477
5041.83 1451
5042.50 1393
5043.17 1417
5043.84 1408
5044.51 1532
5045.18 1603
5045.85 1449
5046.52 1380
5047.19 1463
5047.86 1496
5048.53 1518
5049.20 1457
5049.87 1457
5050.54 1286
5051.21 1301
5051.88 1386
5052.55 1248
5053.22 1188
5053.89 1389
5054.56 1353
5055.24 1269
5055.91 1386
5056.58 1360
5057.25 1295
5057.92 1332
5058.59 1290
5059.26 1264
5059.93 1290
5060.60 1334
5061.27 1459
5061.94 1397
5062.62 1445
5063.29 1464
5063.96 1379
5064.63 1382
5065.30 1432
5065.97 1350
5066.64 1378
5067.32 1443
5067.99 1425
5068.66 1369
5069.33 1469
5070.00 1334
5070.67 1370
5071.35 1375
5072.02 1309
5072.69 1310
5073.36 1357
5074.03 1261
5074.70 1328
5075.38 1336
5076.05 1407
5076.72 1421
5077.39 1402
5078.07 1460
5078.74 1435
5079.41 1458
5080.08 1438
5080.75 1359
5081.43 1542
5082.10 1509
5082.77 1389
5083.44 1480
5084.12 1534
5084.79 1492
5085.46 1481
5086.14 1531
5086.81 1495
5087.48 1498
5088.15 1458
5088.83 1444
5089.50 1519
5090.17 1586
5090.85 1586
5091.52 1664
5092.19 1659
5092.87 1601
5093.54 1627
5094.21 1681
5094.89 1675
5095.56 1570
5096.23 1614
5096.91 1537
5097.58 1485
5098.25 1414
5098.93 1429
5099.60 1438
5100.27 1392
5100.95 1493
5101.62 1494
5102.29 1586
5102.97 1456
5103.64 1548
5104.32 1559
5104.99 1464
5105.66 1672
5106.34 1736
5107.01 1728
5107.69 1721
5108.36 1565
5109.04 1525
5109.71 1450
5110.38 1370
5111.06 1405
5111.73 1444
5112.41 1457
5113.08 1418
5113.76 1448
5114.43 1516
5115.11 1428
5115.78 1430
5116.46 1373
5117.13 1452
5117.80 1422
5118.48 1409
5119.15 1433
5119.83 1463
5120.50 1564
5121.18 1439
5121.85 1458
5122.53 1476
5123.21 1495
5123.88 1457
5124.56 1381
5125.23 1320
5125.91 1514
5126.58 1415
5127.26 1335
5127.93 1417
5128.61 1459
5129.28 1529
5129.96 1594
5130.64 1537
5131.31 1504
5131.99 1378
5132.66 1597
5133.34 1566
5134.01 1564
5134.69 1499
5135.37 1587
5136.04 1460
5136.72 1521
5137.39 1327
5138.07 1376
5138.75 1425
5139.42 1529
5140.10 1479
5140.78 1449
5141.45 1390
5142.13 1370
5142.81 1368
5143.48 1342
5144.16 1428
5144.83 1415
5145.51 1313
5146.19 1362
5146.87 1408
5147.54 1444
5148.22 1438
5148.90 1543
5149.57 1467
5150.25 1504
5150.93 1373
5151.60 1304
5152.28 1389
5152.96 1367
5153.64 1503
5154.31 1481
5154.99 1450
5155.67 1413
5156.34 1352
5157.02 1359
5157.70 1388
5158.38 1401
5159.05 1374
5159.73 1330
5160.41 1245
5161.09 1207
5161.77 1256
5162.44 1277
5163.12 1306
5163.80 1345
5164.48 1269
5165.15 1307
5165.83 1191
5166.51 1303
5167.19 1416
5167.87 1328
5168.54 1278
5169.22 1339
5169.90 1281
5170.58 1250
5171.26 1323
5171.94 1296
5172.61 1341
5173.29 1319
5173.97 1359
5174.65 1436
5175.33 1356
5176.01 1257
5176.69 1358
5177.37 1381
5178.04 1404
5178.72 1296
5179.40 1275
5180.08 1273
5180.76 1379
5181.44 1371
5182.12 1345
5182.80 1294
5183.48 1231
5184.16 1282
5184.83 1165
5185.51 1367
5186.19 1385
5186.87 1338
5187.55 1314
5188.23 1253
5188.91 1293
5189.59 1349
5190.27 1280
5190.95 1206
5191.63 1254
5192.31 1340
5192.99 1373
5193.67 1272
5194.35 1439
5195.03 1445
5195.71 1359
5196.39 1406
5197.07 1420
5197.75 1253
5198.43 1312
5199.11 1211
5199.79 1359
5200.47 1320
5201.15 1308
5201.83 1280
5202.51 1334
5203.19 1344
5203.87 1391
5204.55 1339
5205.23 1351
5205.91 1357
5206.59 1432
5207.28 1437
5207.96 1361
5208.64 1380
5209.32 1305
5210.00 1359
5210.68 1407
5211.36 1458
5212.04 1436
5212.72 1359
5213.40 1409
5214.08 1480
5214.77 1464
5215.45 1582
5216.13 1430
5216.81 1488
5217.49 1426
5218.17 1375
5218.85 1451
5219.54 1473
5220.22 1478
5220.90 1467
5221.58 1400
5222.26 1591
5222.94 1542
5223.63 1496
5224.31 1440
5224.99 1445
5225.67 1444
5226.35 1493
5227.04 1485
5227.72 1441
5228.40 1397
5229.08 1499
5229.76 1524
5230.45 1510
5231.13 1360
5231.81 1356
5232.49 1522
5233.18 1540
5233.86 1523
5234.54 1407
5235.22 1400
5235.91 1399
5236.59 1480
5237.27 1500
5237.95 1480
5238.64 1406
5239.32 1441
5240.00 1443
5240.69 1470
5241.37 1508
5242.05 1530
5242.73 1416
5243.42 1437
5244.10 1442
5244.78 1265
5245.47 1401
5246.15 1395
5246.83 1428
5247.52 1460
5248.20 1377
5248.88 1440
5249.57 1503
5250.25 1389
5250.93 1425
5251.62 1499
5252.30 1523
5252.99 1552
5253.67 1578
5254.35 1585
5255.04 1483
5255.72 1545
5256.40 1605
5257.09 1539
5257.77 1556
5258.46 1574
5259.14 1554
5259.83 1455
5260.51 1490
5261.19 1622
5261.88 1704
5262.56 1647
5263.25 1541
5263.93 1668
5264.62 1598
5265.30 1532
5265.98 1589
5266.67 1568
5267.35 1662
5268.04 1535
5268.72 1534
5269.41 1475
5270.09 1504
5270.78 1453
5271.46 1495
5272.15 1561
5272.83 1614
5273.52 1519
5274.20 1500
5274.89 1504
5275.57 1595
5276.26 1469
5276.94 1620
5277.63 1577
5278.31 1722
5279.00 1714
5279.69 1827
5280.37 1927
5281.06 1908
5281.74 1966
5282.43 2000
5283.11 1759
5283.80 1723
5284.48 1769
5285.17 1682
5285.86 1571
5286.54 1546
5287.23 1570
5287.91 1409
5288.60 1453
5289.29 1443
5289.97 1299
5290.66 1346
5291.34 1523
5292.03 1513
5292.72 1394
5293.40 1362
5294.09 1425
5294.78 1525
5295.46 1495
5296.15 1444
5296.84 1485
5297.52 1653
5298.21 1700
5298.90 1639
5299.58 1496
5300.27 1516
5300.96 1556
5301.64 1552
5302.33 1584
5303.02 1687
5303.70 1622
5304.39 1509
5305.08 1638
5305.77 1681
5306.45 1658
5307.14 1733
5307.83 1764
5308.51 1672
5309.20 1599
5309.89 1708
5310.58 1749
5311.26 1716
5311.95 1553
5312.64 1600
5313.33 1676
5314.02 1666
5314.70 1678
5315.39 1696
5316.08 1568
5316.77 1674
5317.45 1675
5318.14 1705
5318.83 1743
5319.52 1869
5320.21 1880
5320.89 1872
5321.58 1713
5322.27 1665
5322.96 1743
5323.65 1787
5324.34 1717
5325.02 1709
5325.71 1688
5326.40 1713
5327.09 1591
5327.78 1524
5328.47 1646
5329.16 1644
5329.84 1738
5330.53 1776
5331.22 1882
5331.91 1894
5332.60 1889
5333.29 1865
5333.98 1792
5334.67 1824
5335.36 2028
5336.04 1942
5336.73 1962
5337.42 1885
5338.11 1916
5338.80 2047
5339.49 2118
5340.18 2093
5340.87 2136
5341.56 2305
5342.25 2297
5342.94 2095
5343.63 2143
5344.32 2262
5345.01 2450
5345.70 2786
5346.39 2931
5347.08 3288
5347.77 3726
5348.46 4276
5349.15 4751
5349.84 5190
5350.53 5604
5351.22 5873
5351.91 6195
5352.60 6395
5353.29 6348
5353.98 5934
5354.67 5565
5355.36 4894
5356.05 4552
5356.74 3973
5357.43 3562
5358.12 3091
5358.81 2741
5359.50 2469
5360.19 2388
5360.88 2244
5361.57 2355
5362.26 2407
5362.95 2287
5363.65 2345
5364.34 2303
5365.03 2445
5365.72 2525
5366.41 2543
5367.10 2523
5367.79 2620
5368.48 2561
5369.17 2467
5369.87 2433
5370.56 2376
5371.25 2287
5371.94 2110
5372.63 2089
5373.32 1997
5374.01 1935
5374.71 1933
5375.40 1884
5376.09 1976
5376.78 1899
5377.47 1807
5378.17 1788
5378.86 1773
5379.55 1759
5380.24 1723
5380.93 1891
5381.62 1814
5382.32 1716
5383.01 1686
5383.70 1643
5384.39 1652
5385.09 1560
5385.78 1613
5386.47 1780
5387.16 1764
5387.86 1888
5388.55 1808
5389.24 1949
5389.93 2061
5390.63 2049
5391.32 1973
5392.01 1968
5392.70 2053
5393.40 1852
5394.09 1748
5394.78 1829
5395.48 1751
5396.17 1811
5396.86 1709
5397.55 1659
5398.25 1522
5398.94 1613
5399.63 1507
5400.33 1623
5401.02 1697
5401.71 1665
5402.41 1673
5403.10 1556
5403.79 1515
5404.49 1553
5405.18 1613
5405.88 1746
5406.57 1798
5407.26 1784
5407.96 1615
5408.65 1667
5409.34 1604
5410.04 1602
5410.73 1597
5411.43 1680
5412.12 1661
5412.81 1593
5413.51 1564
5414.20 1577
5414.90 1589
5415.59 1642
5416.28 1598
5416.98 1508
5417.67 1682
5418.37 1531
5419.06 1500
5419.76 1493
5420.45 1490
5421.15 1465
5421.84 1497
5422.54 1535
5423.23 1566
5423.92 1503
5424.62 1446
5425.31 1535
5426.01 1547
5426.70 1528
5427.40 1480
5428.09 1493
5428.79 1534
5429.48 1575
5430.18 1586
5430.88 1608
5431.57 1586
5432.27 1476
5432.96 1425
5433.66 1563
5434.35 1607
5435.05 1466
5435.74 1469
5436.44 1578
5437.13 1537
5437.83 1495
5438.53 1475
5439.22 1461
5439.92 1484
5440.61 1527
5441.31 1445
5442.00 1439
5442.70 1559
5443.40 1505
5444.09 1481
5444.79 1399
5445.49 1423
5446.18 1431
5446.88 1487
5447.57 1495
5448.27 1539
5448.97 1555
5449.66 1509
5450.36 1535
5451.06 1574
5451.75 1673
5452.45 1689
5453.15 1530
5453.84 1540
5454.54 1588
5455.24 1561
5455.93 1428
5456.63 1450
5457.33 1573
5458.02 1497
5458.72 1396
5459.42 1426
5460.12 1558
5460.81 1479
5461.51 1543
5462.21 1581
5462.90 1563
5463.60 1609
5464.30 1553
5465.00 1711
5465.69 1643
5466.39 1656
5467.09 1589
5467.79 1626
5468.48 1569
5469.18 1543
5469.88 1519
5470.58 1537
5471.27 1514
5471.97 1376
5472.67 1677
5473.37 1534
5474.07 1468
5474.76 1574
5475.46 1572
5476.16 1528
5476.86 1579
5477.56 1522
5478.26 1548
5478.95 1558
5479.65 1536
5480.35 1596
5481.05 1628
5481.75 1585
5482.45 1686
5483.14 1624
5483.84 1607
5484.54 1639
5485.24 1521
5485.94 1462
5486.64 1519
5487.34 1564
5488.04 1601
5488.73 1624
5489.43 1564
5490.13 1485
5490.83 1589
5491.53 1638
5492.23 1622
5492.93 1657
5493.63 1703
5494.33 1680
5495.03 1572
5495.73 1616
5496.43 1657
5497.13 1741
5497.82 1777
5498.52 1775
5499.22 1891
5499.92 1923
5500.62 1999
5501.32 2095
5502.02 2070
5502.72 2172
5503.42 2078
5504.12 1985
5504.82 2028
5505.52 1950
5506.22 1820
5506.92 1676
5507.62 1700
5508.32 1667
5509.02 1780
5509.72 1723
5510.42 1804
5511.12 1960
5511.82 1723
5512.52 1760
5513.23 1769
5513.93 1782
5514.63 1874
5515.33 1941
5516.03 1876
5516.73 1720
5517.43 1698
5518.13 1638
5518.83 1787
5519.53 1669
5520.23 1736
5520.93 1725
5521.63 1644
5522.34 1693
5523.04 1669
5523.74 1608
5524.44 1663
5525.14 1574
5525.84 1573
5526.54 1668
5527.24 1471
5527.95 1475
5528.65 1294
5529.35 1393
5530.05 1416
5530.75 1500
5531.45 1423
5532.16 1416
5532.86 1362
5533.56 1408
5534.26 1373
5534.96 1493
5535.66 1418
5536.37 1444
5537.07 1363
5537.77 1361
5538.47 1555
5539.18 1550
5539.88 1486
5540.58 1368
5541.28 1398
5541.98 1437
5542.69 1403
5543.39 1301
5544.09 1482
5544.79 1291
5545.50 1311
5546.20 1305
5546.90 1357
5547.60 1297
5548.31 1317
5549.01 1309
5549.71 1389
5550.42 1391
5551.12 1328
5551.82 1417
5552.52 1401
5553.23 1429
5553.93 1389
5554.63 1412
5555.34 1382
5556.04 1376
5556.74 1316
5557.45 1261
5558.15 1320
5558.85 1420
5559.56 1315
5560.26 1417
5560.96 1363
5561.67 1392
5562.37 1393
5563.07 1480
5563.78 1588
5564.48 1575
5565.19 1619
5565.89 1637
5566.59 1755
5567.30 1691
5568.00 1648
5568.71 1582
5569.41 1500
5570.11 1592
5570.82 1678
5571.52 1683
5572.23 1670
5572.93 1671
5573.63 1661
5574.34 1501
5575.04 1572
5575.75 1454
5576.45 1512
5577.16 1397
5577.86 1509
5578.57 1554
5579.27 1588
5579.98 1459
5580.68 1424
5581.39 1486
5582.09 1396
5582.80 1346
5583.50 1342
5584.21 1369
5584.91 1385
5585.62 1396
5586.32 1313
5587.03 1332
5587.73 1317
5588.44 1348
5589.14 1358
5589.85 1276
5590.55 1228
5591.26 1240
5591.96 1224
5592.67 1321
5593.37 1302
5594.08 1279
5594.79 1354
5595.49 1342
5596.20 1239
5596.90 1376
5597.61 1354
5598.31 1250
5599.02 1266
5599.73 1270
5600.43 1309
5601.14 1381
5601.84 1260
5602.55 1362
5603.26 1281
5603.96 1251
5604.67 1284
5605.38 1271
5606.08 1295
5606.79 1229
5607.50 1364
5608.20 1328
5608.91 1325
5609.61 1322
5610.32 1324
5611.03 1364
5611.73 1319
5612.44 1173
5613.15 1157
5613.86 1268
5614.56 1310
5615.27 1303
5615.98 1208
5616.68 1195
5617.39 1209
5618.10 1309
5618.80 1194
5619.51 1266
5620.22 1291
5620.93 1199
5621.63 1320
5622.34 1263
5623.05 1218
5623.76 1338
5624.46 1342
5625.17 1185
5625.88 1285
5626.59 1383
5627.29 1429
5628.00 1333
5628.71 1182
5629.42 1207
5630.13 1290
5630.83 1313
5631.54 1350
5632.25 1196
5632.96 1226
5633.67 1329
5634.37 1160
5635.08 1175
5635.79 1241
5636.50 1269
5637.21 1411
5637.92 1418
5638.62 1326
5639.33 1327
5640.04 1414
5640.75 1352
5641.46 1465
5642.17 1373
5642.88 1466
5643.58 1497
5644.29 1331
5645.00 1348
5645.71 1402
5646.42 1365
5647.13 1342
5647.84 1318
5648.55 1332
5649.26 1357
5649.97 1450
5650.67 1385
5651.38 1299
5652.09 1318
5652.80 1410
5653.51 1346
5654.22 1326
5654.93 1377
5655.64 1552
5656.35 1357
5657.06 1345
5657.77 1383
5658.48 1250
5659.19 1342
5659.90 1310
5660.61 1399
5661.32 1281
5662.03 1348
5662.74 1454
5663.45 1417
5664.16 1357
5664.87 1274
5665.58 1393
5666.29 1433
5667.00 1333
5667.71 1322
5668.42 1371
5669.13 1337
5669.84 1502
5670.55 1462
5671.26 1411
5671.97 1455
5672.68 1453
5673.39 1326
5674.10 1358
5674.81 1444
5675.52 1466
5676.24 1472
5676.95 1428
5677.66 1367
5678.37 1439
5679.08 1436
5679.79 1318
5680.50 1298
5681.21 1316
5681.92 1382
5682.63 1419
5683.35 1382
5684.06 1350
5684.77 1327
5685.48 1326
5686.19 1354
5686.90 1413
5687.61 1388
5688.33 1268
5689.04 1163
5689.75 1282
5690.46 1277
5691.17 1340
5691.88 1248
5692.60 1438
5693.31 1278
5694.02 1331
5694.73 1345
5695.44 1435
5696.16 1279
5696.87 1219
5697.58 1266
5698.29 1145
5699.00 1224
5699.72 1242
5700.43 1275
5701.14 1362
5701.85 1323
5702.57 1212
5703.28 1192
5703.99 1260
5704.70 1272
5705.42 1221
5706.13 1177
5706.84 1211
5707.55 1279
5708.27 1349
5708.98 1305
5709.69 1211
5710.41 1208
5711.12 1159
5711.83 1195
5712.55 1265
5713.26 1298
5713.97 1267
5714.68 1222
5715.40 1154
5716.11 1147
5716.82 1193
5717.54 1242
5718.25 1244
5718.96 1104
5719.68 1173
5720.39 1208
5721.11 1279
5721.82 1320
5722.53 1189
5723.25 1217
5723.96 1249
5724.67 1253
5725.39 1312
5726.10 1344
5726.82 1217
5727.53 1206
5728.24 1329
5728.96 1344
5729.67 1306
5730.39 1194
5731.10 1315
5731.81 1244
5732.53 1299
5733.24 1330
5733.96 1322
5734.67 1308
5735.39 1284
5736.10 1241
5736.82 1216
5737.53 1301
5738.25 1280
5738.96 1334
5739.68 1329
5740.39 1367
5741.10 1331
5741.82 1287
5742.53 1358
5743.25 1290
5743.96 1280
5744.68 1293
5745.39 1326
5746.11 1407
5746.83 1278
5747.54 1307
5748.26 1354
5748.97 1334
5749.69 1378
5750.40 1398
5751.12 1403
5751.83 1431
5752.55 1433
5753.26 1385
5753.98 1515
5754.70 1529
5755.41 1547
5756.13 1437
5756.84 1432
5757.56 1498
5758.27 1439
5758.99 1377
5759.71 1350
5760.42 1395
5761.14 1452
5761.86 1454
5762.57 1337
5763.29 1392
5764.00 1294
5764.72 1385
5765.44 1318
5766.15 1429
5766.87 1447
5767.59 1309
5768.30 1464
5769.02 1403
5769.74 1390
5770.45 1363
5771.17 1528
5771.89 1567
5772.60 1538
5773.32 1582
5774.04 1601
5774.75 1652
5775.47 1635
5776.19 1663
5776.90 1551
5777.62 1586
5778.34 1614
5779.06 1657
5779.77 1683
5780.49 1656
5781.21 1600
5781.93 1614
5782.64 1621
5783.36 1545
5784.08 1708
5784.80 1673
5785.51 1693
5786.23 1870
5786.95 1785
5787.67 1812
5788.38 1924
5789.10 1826
5789.82 1782
5790.54 1830
5791.26 2001
5791.97 2090
5792.69 2167
5793.41 2047
5794.13 2296
5794.85 2557
5795.56 2882
5796.28 2973
5797.00 3311
5797.72 3872
5798.44 4903
5799.16 5539
5799.88 6257
5800.59 6955
5801.31 7484
5802.03 7657
5802.75 7448
5803.47 6965
5804.19 6402
5804.91 5814
5805.63 5178
5806.34 4571
5807.06 4158
5807.78 3998
5808.50 3831
5809.22 3829
5809.94 3841
5810.66 3856
5811.38 3935
5812.10 3703
5812.82 3813
5813.54 3533
5814.26 3627
5814.97 3501
5815.69 3435
5816.41 3370
5817.13 3113
5817.85 3064
5818.57 3197
5819.29 3098
5820.01 3073
5820.73 3148
5821.45 3239
5822.17 3113
5822.89 3165
5823.61 3134
5824.33 2694
5825.05 2623
5825.77 2792
5826.49 2590
5827.21 2454
5827.93 2326
5828.65 2290
5829.37 2194
5830.09 2305
5830.81 2307
5831.53 2071
5832.25 2178
5832.98 2090
5833.70 2010
5834.42 1988
5835.14 1946
5835.86 1929
5836.58 1880
5837.30 1962
5838.02 2071
5838.74 1930
5839.46 1926
5840.18 1904
5840.90 1968
5841.63 1987
5842.35 1910
5843.07 1950
5843.79 1857
5844.51 1801
5845.23 1768
5845.95 1732
5846.67 1590
5847.40 1594
5848.12 1776
5848.84 1821
5849.56 1735
5850.28 1769
5851.00 1719
5851.73 1738
5852.45 1608
5853.17 1656
5853.89 1727
5854.61 1713
5855.34 1797
5856.06 1688
5856.78 1708
5857.50 1746
5858.22 1767
5858.95 1686
5859.67 1623
5860.39 1662
5861.11 1714
5861.84 1761
5862.56 1601
5863.28 1612
5864.00 1542
5864.72 1674
5865.45 1630
5866.17 1617
5866.89 1724
5867.62 1614
5868.34 1599
5869.06 1548
5869.78 1572
5870.51 1645
5871.23 1715
5871.95 1665
5872.68 1720
5873.40 1717
5874.12 1651
5874.85 1654
5875.57 1702
5876.29 1685
5877.01 1796
5877.74 1609
5878.46 1615
5879.19 1632
5879.91 1644
5880.63 1784
5881.36 1699
5882.08 1714
5882.80 1634
5883.53 1656
5884.25 1792
5884.97 1620
5885.70 1586
5886.42 1599
5887.15 1515
5887.87 1537
5888.59 1507
5889.32 1422
5890.04 1545
5890.77 1520
5891.49 1509
5892.21 1590
5892.94 1533
5893.66 1469
5894.39 1472
5895.11 1440
5895.84 1521
5896.56 1615
5897.29 1579
5898.01 1534
5898.73 1415
5899.46 1397
5900.18 1548
5900.91 1439
5901.63 1268
5902.36 1371
5903.08 1367
5903.81 1395
5904.53 1382
5905.26 1409
5905.98 1253
5906.71 1329
5907.43 1273
5908.16 1325
5908.88 1300
5909.61 1263
5910.33 1325
5911.06 1311
5911.79 1329
5912.51 1279
5913.24 1253
5913.96 1268
5914.69 1281
5915.41 1261
5916.14 1227
5916.87 1308
5917.59 1389
5918.32 1371
5919.04 1268
5919.77 1274
5920.49 1201
5921.22 1216
5921.95 1304
5922.67 1312
5923.40 1227
5924.12 1184
5924.85 1336
5925.58 1280
5926.30 1258
5927.03 1194
5927.76 1168
5928.48 1359
5929.21 1212
5929.94 1273
5930.66 1256
5931.39 1260
5932.12 1273
5932.84 1318
5933.57 1372
5934.30 1365
5935.02 1394
5935.75 1405
5936.48 1456
5937.20 1388
5937.93 1460
5938.66 1442
5939.39 1464
5940.11 1372
5940.84 1400
5941.57 1363
5942.29 1404
5943.02 1392
5943.75 1331
5944.48 1253
5945.20 1232
5945.93 1263
5946.66 1212
5947.39 1204
5948.11 1183
5948.84 1235
5949.57 1190
5950.30 1176
5951.03 1211
5951.75 1300
5952.48 1305
5953.21 1304
5953.94 1242
5954.67 1374
5955.39 1345
5956.12 1406
5956.85 1323
5957.58 1274
5958.31 1365
5959.03 1337
5959.76 1353
5960.49 1369
5961.22 1276
5961.95 1352
5962.68 1330
5963.41 1291
5964.13 1324
5964.86 1310
5965.59 1351
5966.32 1463
5967.05 1449
5967.78 1419
5968.51 1389
5969.24 1413
5969.97 1517
5970.69 1471
5971.42 1391
5972.15 1386
5972.88 1354
5973.61 1379
5974.34 1307
5975.07 1312
5975.80 1484
5976.53 1487
5977.26 1353
5977.99 1374
5978.72 1368
5979.45 1418
5980.18 1391
5980.91 1426
5981.64 1544
5982.37 1520
5983.10 1439
5983.83 1381
5984.56 1426
5985.28 1421
5986.01 1494
5986.74 1441
5987.48 1410
5988.21 1412
5988.94 1372
5989.67 1378
5990.40 1335
5991.13 1493
5991.86 1527
5992.59 1520
5993.32 1483
5994.05 1418
5994.78 1422
5995.51 1369
5996.24 1313
5996.97 1457
5997.70 1452
5998.43 1530
5999.16 1559
5999.89 1488
6000.62 1509
6001.36 1425
6002.09 1450
6002.82 1424
6003.55 1552
6004.28 1574
6005.01 1655
6005.74 1555
6006.47 1584
6007.20 1656
6007.94 1791
6008.67 1865
6009.40 1981
6010.13 2142
6010.86 2214
6011.59 2294
6012.32 2273
6013.06 2336
6013.79 2220
6014.52 2134
6015.25 2075
6015.98 2041
6016.71 1962
6017.45 1814
6018.18 1600
6018.91 1664
6019.64 1611
6020.37 1581
6021.11 1520
6021.84 1490
6022.57 1457
6023.30 1429
6024.04 1572
6024.77 1448
6025.50 1405
6026.23 1351
6026.97 1405
6027.70 1458
6028.43 1324
6029.16 1304
6029.90 1363
6030.63 1377
6031.36 1267
6032.09 1330
6032.83 1388
6033.56 1337
6034.29 1371
6035.03 1268
6035.76 1340
6036.49 1365
6037.23 1288
6037.96 1417
6038.69 1309
6039.42 1328
6040.16 1422
6040.89 1435
6041.62 1325
6042.36 1471
6043.09 1344
6043.83 1350
6044.56 1333
6045.29 1374
6046.03 1311
6046.76 1295
6047.49 1409
6048.23 1485
6048.96 1324
6049.70 1417
6050.43 1440
6051.16 1365
6051.90 1385
6052.63 1217
6053.37 1411
6054.10 1285
6054.83 1251
6055.57 1271
6056.30 1310
6057.04 1310
6057.77 1286
6058.51 1294
6059.24 1344
6059.97 1186
6060.71 1146
6061.44 1276
6062.18 1259
6062.91 1233
6063.65 1309
6064.38 1292
6065.12 1325
6065.85 1262
6066.59 1242
6067.32 1340
6068.06 1238
6068.79 1274
6069.53 1201
6070.26 1158
6071.00 1179
6071.73 1188
6072.47 1164
6073.20 1170
6073.94 1197
6074.67 1218
6075.41 1268
6076.14 1243
6076.88 1232
6077.62 1156
6078.35 1121
6079.09 1126
6079.82 1293
6080.56 1280
6081.29 1242
6082.03 1266
6082.77 1236
6083.50 1247
6084.24 1262
6084.97 1296
6085.71 1262
6086.45 1122
6087.18 1127
6087.92 1132
6088.65 1179
6089.39 1220
6090.13 1268
6090.86 1270
6091.60 1275
6092.34 1217
6093.07 1206
6093.81 1105
6094.55 1114
6095.28 1170
6096.02 1240
6096.76 1244
6097.49 1202
6098.23 1154
6098.97 1224
6099.70 1193
6100.44 1200
6101.18 1187
6101.91 1107
6102.65 1162
6103.39 1158
6104.13 1177
6104.86 1193
6105.60 1125
6106.34 1226
6107.07 1117
6107.81 1202
6108.55 1199
6109.29 1163
6110.02 1210
6110.76 1206
6111.50 1090
6112.24 1253
6112.98 1173
6113.71 1185
6114.45 1249
6115.19 1301
6115.93 1224
6116.66 1148
6117.40 1135
6118.14 1164
6118.88 1112
6119.62 1143
6120.35 1259
6121.09 1316
6121.83 1250
6122.57 1251
6123.31 1240
6124.05 1245
6124.78 1214
6125.52 1167
6126.26 1312
6127.00 1387
6127.74 1314
6128.48 1333
6129.22 1260
6129.96 1086
6130.69 1237
6131.43 1193
6132.17 1151
6132.91 1265
6133.65 1263
6134.39 1269
6135.13 1213
6135.87 1215
6136.61 1251
6137.35 1306
6138.08 1359
6138.82 1215
6139.56 1270
6140.30 1283
6141.04 1235
6141.78 1264
6142.52 1195
6143.26 1286
6144.00 1315
6144.74 1292
6145.48 1304
6146.22 1215
6146.96 1150
6147.70 1248
6148.44 1264
6149.18 1252
6149.92 1338
6150.66 1283
6151.40 1368
6152.14 1313
6152.88 1275
6153.62 1298
6154.36 1296
6155.10 1311
6155.84 1318
6156.58 1276
6157.32 1323
6158.06 1350
6158.80 1234
6159.54 1198
6160.28 1194
6161.02 1300
6161.76 1298
6162.50 1250
6163.24 1281
6163.99 1330
6164.73 1395
6165.47 1414
6166.21 1354
6166.95 1372
6167.69 1424
6168.43 1501
6169.17 1485
6169.91 1402
6170.65 1328
6171.40 1349
6172.14 1411
6172.88 1376
6173.62 1392
6174.36 1396
6175.10 1410
6175.84 1458
6176.59 1235
6177.33 1350
6178.07 1430
6178.81 1412
6179.55 1441
6180.29 1487
6181.04 1511
6181.78 1361
6182.52 1367
6183.26 1474
6184.00 1473
6184.75 1474
6185.49 1487
6186.23 1491
6186.97 1508
6187.71 1567
6188.46 1501
6189.20 1420
6189.94 1517
6190.68 1598
6191.43 1554
6192.17 1526
6192.91 1549
6193.65 1656
6194.40 1609
6195.14 1635
6195.88 1587
6196.62 1631
6197.37 1671
6198.11 1688
6198.85 1482
6199.60 1566
6200.34 1650
6201.08 1687
6201.83 1692
6202.57 1779
6203.31 1861
6204.05 2090
6204.80 2122
6205.54 2361
6206.28 2673
6207.03 3118
6207.77 3601
6208.51 4059
6209.26 4306
6210.00 4549
6210.75 4832
6211.49 4691
6212.23 4290
6212.98 4085
6213.72 3904
6214.46 3496
6215.21 3215
6215.95 2928
6216.70 2672
6217.44 2309
6218.18 2251
6218.93 2146
6219.67 2138
6220.42 2032
6221.16 2097
6221.90 2122
6222.65 2323
6223.39 2488
6224.14 2446
6224.88 2703
6225.63 2932
6226.37 2872
6227.12 2804
6227.86 2747
6228.61 2593
6229.35 2575
6230.09 2404
6230.84 2222
6231.58 2064
6232.33 1864
6233.07 1949
6233.82 1877
6234.56 1767
6235.31 1789
6236.05 1819
6236.80 1699
6237.55 1744
6238.29 1840
6239.04 1843
6239.78 1718
6240.53 1814
6241.27 1932
6242.02 1946
6242.76 1794
6243.51 1722
6244.25 1685
6245.00 1849
6245.75 2017
6246.49 1852
6247.24 1940
6247.98 1993
6248.73 1953
6249.47 1951
6250.22 1998
6250.97 1920
6251.71 1924
6252.46 2071
6253.20 1970
6253.95 1921
6254.70 1848
6255.44 1841
6256.19 1806
6256.94 1884
6257.68 1837
6258.43 1897
6259.18 1872
6259.92 1795
6260.67 1835
6261.42 1959
6262.16 2044
6262.91 2143
6263.66 2202
6264.40 2181
6265.15 2421
6265.90 2732
6266.64 3161
6267.39 3431
6268.14 3617
6268.88 3999
6269.63 4518
6270.38 4499
6271.13 4544
6271.87 4537
6272.62 4038
6273.37 3821
6274.12 3344
6274.86 2900
6275.61 2793
6276.36 2541
6277.11 2356
6277.85 2231
6278.60 2096
6279.35 2077
6280.10 2097
6280.84 2093
6281.59 2047
6282.34 1850
6283.09 1735
6283.84 1649
6284.58 1677
6285.33 1670
6286.08 1641
6286.83 1699
6287.58 1580
6288.32 1585
6289.07 1648
6289.82 1693
6290.57 1671
6291.32 1706
6292.07 1793
6292.81 1753
6293.56 1819
6294.31 1836
6295.06 1809
6295.81 1875
6296.56 1880
6297.31 1801
6298.06 1761
6298.80 1747
6299.55 1627
6300.30 1574
6301.05 1610
6301.80 1607
6302.55 1608
6303.30 1532
6304.05 1536
6304.80 1582
6305.55 1612
6306.30 1711
6307.05 1687
6307.79 1708
6308.54 1769
6309.29 1756
6310.04 1700
6310.79 1856
6311.54 1800
6312.29 1799
6313.04 1753
6313.79 1749
6314.54 1679
6315.29 1565
6316.04 1671
6316.79 1616
6317.54 1739
6318.29 1659
6319.04 1647
6319.79 1572
6320.54 1539
6321.29 1483
6322.04 1515
6322.79 1497
6323.54 1413
6324.29 1286
6325.04 1441
6325.79 1395
6326.54 1314
6327.29 1334
6328.05 1412
6328.80 1276
6329.55 1358
6330.30 1439
6331.05 1400
6331.80 1480
6332.55 1439
6333.30 1368
6334.05 1296
6334.80 1369
6335.55 1475
6336.31 1465
6337.06 1384
6337.81 1242
6338.56 1298
6339.31 1336
6340.06 1346
6340.81 1318
6341.56 1422
6342.32 1292
6343.07 1365
6343.82 1368
6344.57 1426
6345.32 1314
6346.07 1342
6346.83 1354
6347.58 1374
6348.33 1371
6349.08 1434
6349.83 1464
6350.58 1358
6351.34 1326
6352.09 1377
6352.84 1267
6353.59 1269
6354.35 1316
6355.10 1336
6355.85 1447
6356.60 1325
6357.35 1340
6358.11 1270
6358.86 1349
6359.61 1368
6360.36 1304
6361.12 1227
6361.87 1298
6362.62 1279
6363.37 1366
6364.13 1327
6364.88 1323
6365.63 1311
6366.39 1279
6367.14 1414
6367.89 1333
6368.65 1408
6369.40 1418
6370.15 1389
6370.90 1438
6371.66 1512
6372.41 1404
6373.16 1478
6373.92 1482
6374.67 1359
6375.42 1308
6376.18 1360
6376.93 1347
6377.68 1300
6378.44 1319
6379.19 1253
6379.95 1364
6380.70 1278
6381.45 1265
6382.21 1314
6382.96 1368
6383.71 1321
6384.47 1297
6385.22 1232
6385.98 1223
6386.73 1294
6387.49 1395
6388.24 1456
6388.99 1435
6389.75 1355
6390.50 1413
6391.26 1515
6392.01 1374
6392.77 1397
6393.52 1319
6394.27 1360
6395.03 1299
6395.78 1330
6396.54 1271
6397.29 1183
6398.05 1263
6398.80 1275
6399.56 1205
6400.31 1121
6401.07 1212
6401.82 1244
6402.58 1314
6403.33 1133
6404.09 1120
6404.84 1148
6405.60 1231
6406.35 1198
6407.11 1191
6407.86 1216
6408.62 1276
6409.37 1253
6410.13 1211
6410.89 1196
6411.64 1290
6412.40 1215
6413.15 1157
6413.91 1093
6414.66 1141
6415.42 1208
6416.18 1138
6416.93 1099
6417.69 1150
6418.44 1153
6419.20 1193
6419.96 1154
6420.71 1221
6421.47 1260
6422.22 1332
6422.98 1375
6423.74 1341
6424.49 1254
6425.25 1182
6426.01 1261
6426.76 1264
6427.52 1222
6428.28 1223
6429.03 1259
6429.79 1318
6430.55 1208
6431.30 1173
6432.06 1172
6432.82 1210
6433.57 1262
6434.33 1289
6435.09 1184
6435.84 1079
6436.60 1165
6437.36 1179
6438.11 1126
6438.87 1187
6439.63 1180
6440.39 1144
6441.14 1234
6441.90 1185
6442.66 1107
6443.42 1101
6444.17 1193
6444.93 1225
6445.69 1211
6446.45 1168
6447.20 1183
6447.96 1146
6448.72 1032
6449.48 1082
6450.23 1148
6450.99 1123
6451.75 1143
6452.51 1091
6453.27 1001
6454.02 1085
6454.78 1152
6455.54 1237
6456.30 1205
6457.06 1217
6457.82 1214
6458.57 1181
6459.33 1254
6460.09 1251
6460.85 1216
6461.61 1133
6462.37 1249
6463.13 1249
6463.88 1182
6464.64 1159
6465.40 1157
6466.16 1060
6466.92 1091
6467.68 1042
6468.44 1009
6469.20 1085
6469.95 1134
6470.71 1021
6471.47 1054
6472.23 1108
6472.99 1115
6473.75 1169
6474.51 1075
6475.27 1018
6476.03 1084
6476.79 1052
6477.55 1048
6478.31 1077
6479.07 1112
6479.83 1174
6480.59 1163
6481.34 1176
6482.10 1184
6482.86 1149
6483.62 1136
6484.38 1116
6485.14 1164
6485.90 1114
6486.66 1136
6487.42 1087
6488.18 1066
6488.94 1143
6489.70 1072
6490.46 1177
6491.22 1117
6491.99 1161
6492.75 1185
6493.51 1194
6494.27 1192
6495.03 1156
6495.79 1259
6496.55 1189
6497.31 1185
6498.07 1246
6498.83 1157
6499.59 1150
6500.35 1189
6501.11 1288
6501.87 1241
6502.63 1173
6503.40 1199
6504.16 1172
6504.92 1185
6505.68 1183
6506.44 1283
6507.20 1176
6507.96 1248
6508.72 1177
6509.48 1192
6510.25 1221
6511.01 1305
6511.77 1257
6512.53 1236
6513.29 1281
6514.05 1251
6514.82 1351
6515.58 1312
6516.34 1286
6517.10 1253
6517.86 1391
6518.62 1241
6519.39 1332
6520.15 1413
6520.91 1468
6521.67 1531
6522.43 1668
6523.20 1709
6523.96 1730
6524.72 1803
6525.48 1855
6526.25 1854
6527.01 1874
6527.77 1919
6528.53 1891
6529.29 1815
6530.06 1785
6530.82 1755
6531.58 1630
6532.35 1642
6533.11 1768
6533.87 1795
6534.63 1879
6535.40 2014
6536.16 1926
6536.92 1858
6537.69 1881
6538.45 1925
6539.21 1828
6539.97 1702
6540.74 1654
6541.50 1579
6542.26 1481
6543.03 1383
6543.79 1359
6544.55 1319
6545.32 1262
6546.08 1281
6546.84 1260
6547.61 1207
6548.37 1215
6549.14 1254
6549.90 1235
6550.66 1219
6551.43 1154
6552.19 1237
6552.95 1234
6553.72 1207
6554.48 1221
6555.25 1278
6556.01 1272
6556.77 1259
6557.54 1286
6558.30 1363
6559.07 1225
6559.83 1292
6560.60 1349
6561.36 1279
6562.12 1319
6562.89 1329
6563.65 1363
6564.42 1458
6565.18 1481
6565.95 1395
6566.71 1301
6567.48 1388
6568.24 1356
6569.01 1368
6569.77 1332
6570.54 1343
6571.30 1377
6572.07 1338
6572.83 1363
6573.60 1340
6574.36 1338
6575.13 1365
6575.89 1393
6576.66 1411
6577.42 1349
6578.19 1306
6578.95 1359
6579.72 1298
6580.48 1454
6581.25 1411
6582.01 1434
6582.78 1519
6583.55 1436
6584.31 1515
6585.08 1528
6585.84 1577
6586.61 1550
6587.37 1660
6588.14 1636
6588.91 1680
6589.67 1751
6590.44 1791
6591.20 1914
6591.97 2016
6592.74 2015
6593.50 1971
6594.27 1897
6595.04 1887
6595.80 1909
6596.57 1910
6597.34 1781
6598.10 1656
6598.87 1627
6599.64 1603
6600.40 1601
6601.17 1551
6601.94 1532
6602.70 1468
6603.47 1370
6604.24 1409
6605.00 1446
6605.77 1381
6606.54 1469
6607.30 1453
6608.07 1319
6608.84 1338
6609.60 1340
6610.37 1316
6611.14 1397
6611.91 1417
6612.67 1247
6613.44 1348
6614.21 1371
6614.98 1292
6615.74 1367
6616.51 1392
6617.28 1445
6618.05 1441
6618.81 1478
6619.58 1542
6620.35 1519
6621.12 1524
6621.89 1472
6622.65 1427
6623.42 1495
6624.19 1572
6624.96 1566
6625.73 1524
6626.49 1468
6627.26 1444
6628.03 1471
6628.80 1521
6629.57 1531
6630.34 1620
6631.10 1652
6631.87 1873
6632.64 1878
6633.41 2126
6634.18 2212
6634.95 2332
6635.72 2381
6636.48 2428
6637.25 2356
6638.02 2252
6638.79 2045
6639.56 1980
6640.33 1841
6641.10 1743
6641.87 1651
6642.64 1593
6643.41 1499
6644.17 1458
6644.94 1390
6645.71 1329
6646.48 1330
6647.25 1332
6648.02 1365
6648.79 1457
6649.56 1548
6650.33 1572
6651.10 1668
6651.87 1551
6652.64 1647
6653.41 1635
6654.18 1580
6654.95 1525
6655.72 1456
6656.49 1497
6657.26 1407
6658.03 1430
6658.80 1378
6659.57 1376
6660.34 1320
6661.11 1277
6661.88 1320
6662.65 1302
6663.42 1350
6664.19 1311
6664.96 1286
6665.73 1338
6666.50 1293
6667.27 1288
6668.04 1318
6668.81 1292
6669.58 1348
6670.35 1355
6671.12 1358
6671.89 1363
6672.67 1313
6673.44 1336
6674.21 1309
6674.98 1237
6675.75 1304
6676.52 1312
6677.29 1191
6678.06 1259
6678.83 1223
6679.61 1258
6680.38 1352
6681.15 1355
6681.92 1226
6682.69 1264
6683.46 1276
6684.23 1269
6685.01 1222
6685.78 1322
6686.55 1221
6687.32 1205
6688.09 1260
6688.86 1234
6689.64 1354
6690.41 1336
6691.18 1272
6691.95 1331
6692.72 1267
6693.50 1238
6694.27 1261
6695.04 1159
6695.81 1182
6696.58 1115
6697.36 1110
6698.13 1179
6698.90 1225
6699.67 1195
6700.45 1239
6701.22 1221
6701.99 1155
6702.76 1205
6703.54 1126
6704.31 1135
6705.08 1166
6705.85 1140
6706.63 1089
6707.40 1189
6708.17 1210
6708.95 1205
6709.72 1116
6710.49 1220
6711.26 1203
6712.04 1135
6712.81 1220
6713.58 1229
6714.36 1230
6715.13 1193
6715.90 1139
6716.68 1182
6717.45 1218
6718.22 1136
6719.00 1100
6719.77 1111
6720.55 1126
6721.32 1149
6722.09 1109
6722.87 1023
6723.64 1112
6724.41 1144
6725.19 1106
6725.96 1079
6726.74 1068
6727.51 1114
6728.28 1127
6729.06 1013
6729.83 1062
6730.61 1021
6731.38 998
6732.15 1087
6732.93 934
6733.70 1007
6734.48 1079
6735.25 1070
6736.03 1006
6736.80 1104
6737.58 1089
6738.35 1088
6739.13 1098
6739.90 1067
6740.67 1010
6741.45 1100
6742.22 1091
6743.00 1093
6743.77 1123
6744.55 1115
6745.32 1149
6746.10 1062
6746.87 1111
6747.65 1100
6748.42 1150
6749.20 1177
6749.98 1071
6750.75 1122
6751.53 1108
6752.30 1171
6753.08 1139
6753.85 1112
6754.63 1079
6755.40 1065
6756.18 1054
6756.96 1102
6757.73 1084
6758.51 1017
6759.28 988
6760.06 1072
6760.83 1027
6761.61 1006
6762.39 1038
6763.16 1046
6763.94 1145
6764.71 1144
6765.49 1126
6766.27 1150
6767.04 1089
6767.82 1176
6768.60 1114
6769.37 1132
6770.15 1038
6770.93 1072
6771.70 1073
6772.48 973
6773.26 1014
6774.03 1134
6774.81 1029
6775.59 1027
6776.36 1088
6777.14 1065
6777.92 1083
6778.69 1178
6779.47 1157
6780.25 1177
6781.02 1123
6781.80 1213
6782.58 1107
6783.36 1197
6784.13 1268
6784.91 1236
6785.69 1155
6786.47 1120
6787.24 1153
6788.02 1048
6788.80 1128
6789.58 1159
6790.35 1043
6791.13 1029
6791.91 1038
6792.69 1118
6793.46 1140
6794.24 1072
6795.02 1093
6795.80 1118
6796.58 1094
6797.35 940
6798.13 1014
6798.91 1041
6799.69 1075
6800.47 1001
6801.24 1024
6802.02 1149
6802.80 1208
6803.58 1185
6804.36 1201
6805.14 1119
6805.92 1193
6806.69 1164
6807.47 1191
6808.25 1192
6809.03 1166
6809.81 1124
6810.59 1126
6811.37 1134
6812.14 1048
6812.92 1144
6813.70 1124
6814.48 1141
6815.26 1105
6816.04 1106
6816.82 1195
6817.60 1092
6818.38 1263
6819.16 1171
6819.94 1149
6820.72 1092
6821.49 1093
6822.27 1220
6823.05 1145
6823.83 1153
6824.61 1174
6825.39 1146
6826.17 1061
6826.95 1159
6827.73 1070
6828.51 1082
6829.29 1142
6830.07 1036
6830.85 967
6831.63 1022
6832.41 1100
6833.19 1043
6833.97 1090
6834.75 1094
6835.53 926
6836.31 942
6837.09 935
6837.87 1045
6838.65 1097
6839.43 1067
6840.21 1052
6840.99 1005
6841.78 1040
6842.56 1032
6843.34 981
6844.12 1117
6844.90 1087
6845.68 1066
6846.46 1108
6847.24 1077
6848.02 1095
6848.80 1118
6849.58 1192
6850.36 1194
6851.15 1207
6851.93 1215
6852.71 1257
6853.49 1218
6854.27 1229
6855.05 1151
6855.83 1144
6856.61 1124
6857.40 1052
6858.18 1051
6858.96 1108
6859.74 1043
6860.52 1043
6861.30 1025
6862.09 1083
6862.87 1066
6863.65 1070
6864.43 1024
6865.21 1193
6866.00 1179
6866.78 1108
6867.56 1109
6868.34 1057
6869.12 1215
6869.91 1152
6870.69 1009
6871.47 1036
6872.25 989
6873.04 1131
6873.82 1064
6874.60 1028
6875.38 987
6876.17 1047
6876.95 1045
6877.73 1030
6878.51 1066
6879.30 1104
6880.08 1112
6880.86 1092
6881.64 1112
6882.43 1119
6883.21 1099
6883.99 1164
6884.78 1115
6885.56 1119
6886.34 1232
6887.13 1234
6887.91 1314
6888.69 1228
6889.48 1180
6890.26 1226
6891.04 1127
6891.83 1200
6892.61 1196
6893.39 1161
6894.18 1246
6894.96 1256
6895.74 1196
6896.53 1146
6897.31 1165
6898.09 1072
6898.88 1121
6899.66 1177
6900.45 1162
6901.23 1130
6902.01 1123
6902.80 1112
6903.58 1086
6904.37 1091
6905.15 1079
6905.93 1066
6906.72 1082
6907.50 1116
6908.29 1086
6909.07 1083
6909.86 1046
6910.64 1080
6911.43 1052
6912.21 1116
6913.00 1092
6913.78 1096
6914.56 1006
6915.35 1025
6916.13 1081
6916.92 1067
6917.70 1048
6918.49 985
6919.27 1068
6920.06 1174
6920.84 1063
6921.63 985
6922.41 1086
6923.20 1109
6923.98 1143
6924.77 1146
6925.56 1102
6926.34 1114
6927.13 1051
6927.91 1072
6928.70 1172
6929.48 1111
6930.27 1065
6931.05 1024
6931.84 1073
6932.63 1068
6933.41 1131
6934.20 1100
6934.98 1139
6935.77 1079
6936.56 1091
6937.34 1085
6938.13 1122
6938.91 1094
6939.70 1223
6940.49 1262
6941.27 1216
6942.06 1218
6942.84 1217
6943.63 1303
6944.42 1392
6945.20 1311
6945.99 1434
6946.78 1405
6947.56 1451
6948.35 1480
6949.14 1574
6949.92 1633
6950.71 1610
6951.50 1689
6952.28 1694
6953.07 1626
6953.86 1621
6954.64 1562
6955.43 1414
6956.22 1364
6957.01 1442
6957.79 1477
6958.58 1544
6959.37 1394
6960.16 1395
6960.94 1458
6961.73 1424
6962.52 1430
6963.31 1537
6964.09 1618
6964.88 1583
6965.67 1597
6966.46 1538
6967.24 1480
6968.03 1510
6968.82 1619
6969.61 1634
6970.39 1607
6971.18 1612
6971.97 1578
6972.76 1671
6973.55 1702
6974.33 1616
6975.12 1562
6975.91 1616
6976.70 1529
6977.49 1593
6978.28 1709
6979.06 1703
6979.85 1645
6980.64 1698
6981.43 1821
6982.22 1925
6983.01 2128
6983.80 2346
6984.58 2480
6985.37 2734
6986.16 2911
6986.95 3015
6987.74 3135
6988.53 3126
6989.32 2974
6990.11 3017
6990.90 2892
6991.68 2687
6992.47 2619
6993.26 2370
6994.05 2333
6994.84 2228
6995.63 2249
6996.42 2385
6997.21 2521
6998.00 2646
6998.79 2856
6999.58 3151
7000.37 3230
7001.16 3264
7001.95 3354
7002.74 3344
7003.53 3165
7004.32 2895
7005.11 2850
7005.90 2663
7006.69 2359
7007.48 2086
7008.27 1999
7009.06 2052
7009.85 1851
7010.64 1754
7011.43 1790
7012.22 1773
7013.01 1676
7013.80 1876
7014.59 1809
7015.38 1842
7016.17 1928
7016.96 1987
7017.75 1898
7018.54 1762
7019.33 1718
7020.12 1775
7020.91 1678
7021.70 1564
7022.49 1549
7023.29 1564
7024.08 1583
7024.87 1626
7025.66 1575
7026.45 1590
7027.24 1729
7028.03 1655
7028.82 1746
7029.61 1681
7030.41 1615
7031.20 1605
7031.99 1528
7032.78 1535
7033.57 1571
7034.36 1469
7035.15 1482
7035.95 1460
7036.74 1551
7037.53 1494
7038.32 1630
7039.11 1742
7039.90 1712
7040.70 1626
7041.49 1639
7042.28 1698
7043.07 1775
7043.86 1806
7044.66 1731
7045.45 1685
7046.24 1686
7047.03 1688
7047.83 1661
7048.62 1602
7049.41 1717
7050.20 1883
7051.00 1927
7051.79 1751
7052.58 1718
7053.37 1874
7054.17 1792
7054.96 1720
7055.75 1663
7056.54 1667
7057.34 1649
7058.13 1587
7058.92 1654
7059.72 1693
7060.51 1584
7061.30 1679
7062.09 1625
7062.89 1504
7063.68 1477
7064.47 1527
7065.27 1428
7066.06 1677
7066.85 1529
7067.65 1477
7068.44 1452
7069.23 1486
7070.03 1596
7070.82 1552
7071.61 1519
7072.41 1507
7073.20 1497
7074.00 1504
7074.79 1598
7075.58 1522
7076.38 1473
7077.17 1547
7077.97 1522
7078.76 1502
7079.55 1469
7080.35 1492
7081.14 1579
7081.94 1650
7082.73 1675
7083.52 1698
7084.32 1808
7085.11 1928
7085.91 2009
7086.70 2208
7087.50 2370
7088.29 2619
7089.09 2719
7089.88 2672
7090.68 2555
7091.47 2448
7092.26 2438
7093.06 2134
7093.85 2012
7094.65 1768
7095.44 1710
7096.24 1597
7097.03 1500
7097.83 1468
7098.62 1441
7099.42 1339
7100.21 1290
7101.01 1371
7101.81 1441
7102.60 1437
7103.40 1456
7104.19 1512
7104.99 1445
7105.78 1544
7106.58 1449
7107.37 1461
7108.17 1423
7108.97 1406
7109.76 1390
7110.56 1278
7111.35 1272
7112.15 1268
7112.94 1209
7113.74 1101
7114.54 1139
7115.33 1182
7116.13 1178
7116.93 1164
7117.72 1131
7118.52 1173
7119.31 1164
7120.11 1193
7120.91 1181
7121.70 1165
7122.50 1163
7123.30 1157
7124.09 1258
7124.89 1227
7125.69 1168
7126.48 1226
7127.28 1242
7128.08 1251
7128.87 1238
7129.67 1264
7130.47 1204
7131.26 1208
7132.06 1177
7132.86 1178
7133.65 1121
7134.45 1172
7135.25 1148
7136.05 1141
7136.84 1143
7137.64 1137
7138.44 1200
7139.24 1191
7140.03 1073
7140.83 1176
7141.63 1181
7142.43 1251
7143.22 1230
7144.02 1251
7144.82 1169
7145.62 1135
7146.41 1128
7147.21 1151
7148.01 1103
7148.81 1109
7149.61 1028
7150.40 1119
7151.20 1094
7152.00 996
7152.80 1011
7153.60 1082
7154.40 1011
7155.19 1037
7155.99 1081
7156.79 1136
7157.59 1077
7158.39 1062
7159.19 1062
7159.98 1153
7160.78 1158
7161.58 1144
7162.38 1169
7163.18 1167
7163.98 1047
7164.78 1129
7165.58 1089
7166.37 1170
7167.17 1101
7167.97 1047
7168.77 1134
7169.57 1147
7170.37 1029
7171.17 1051
7171.97 1099
7172.77 1045
7173.57 1150
7174.37 1081
7175.17 1089
7175.97 978
7176.76 948
7177.56 1033
7178.36 931
7179.16 947
7179.96 964
7180.76 961
7181.56 1013
7182.36 981
7183.16 943
7183.96 979
7184.76 985
7185.56 987
7186.36 1082
7187.16 1055
7187.96 968
7188.76 1056
7189.56 1032
7190.36 930
7191.16 980
7191.96 952
7192.76 963
7193.56 949
7194.37 924
7195.17 984
7195.97 976
7196.77 1071
7197.57 1042
7198.37 997
7199.17 959
7199.97 923
7200.77 916
7201.57 976
7202.37 966
7203.17 1019
7203.97 987
7204.78 1031
7205.58 902
7206.38 882
7207.18 926
7207.98 986
7208.78 1031
7209.58 983
7210.38 939
7211.19 977
7211.99 972
7212.79 1091
7213.59 1019
7214.39 988
7215.19 1061
7216.00 1024
7216.80 1035
7217.60 956
7218.40 961
7219.20 1005
7220.00 1014
7220.81 957
7221.61 978
7222.41 902
7223.21 914
7224.02 911
7224.82 929
7225.62 879
7226.42 933
7227.22 1016
7228.03 1031
7228.83 956
7229.63 975
7230.43 954
7231.24 1019
7232.04 964
7232.84 964
7233.64 996
7234.45 932
7235.25 900
7236.05 933
7236.86 977
7237.66 935
7238.46 984
7239.26 972
7240.07 1008
7240.87 954
7241.67 938
7242.48 983
7243.28 952
7244.08 937
7244.89 1001
7245.69 944
7246.49 889
7247.30 902
7248.10 850
7248.90 878
7249.71 901
7250.51 961
7251.31 931
7252.12 877
7252.92 912
7253.73 869
7254.53 874
7255.33 878
7256.14 896
7256.94 987
7257.75 931
7258.55 929
7259.35 1036
7260.16 964
7260.96 866
7261.77 864
7262.57 856
7263.38 957
7264.18 965
7264.98 866
7265.79 819
7266.59 828
7267.40 860
7268.20 800
7269.01 875
7269.81 936
7270.62 952
7271.42 911
7272.23 999
7273.03 1037
7273.84 955
7274.64 978
7275.45 972
7276.25 950
7277.06 898
7277.86 945
7278.67 1005
7279.47 922
7280.28 911
7281.08 920
7281.89 966
7282.69 897
7283.50 918
7284.30 948
7285.11 938
7285.92 941
7286.72 1035
7287.53 993
7288.33 951
7289.14 974
7289.94 931
7290.75 932
7291.56 940
7292.36 849
7293.17 879
7293.97 929
7294.78 917
7295.59 831
7296.39 968
7297.20 943
7298.00 938
7298.81 802
7299.62 913
7300.42 956
7301.23 913
7302.04 916
7302.84 977
7303.65 957
7304.46 942
7305.26 941
7306.07 951
7306.88 963
7307.68 991
7308.49 891
7309.30 971
7310.10 947
7310.91 805
7311.72 792
7312.52 834
7313.33 842
7314.14 817
7314.95 813
7315.75 866
7316.56 903
7317.37 862
7318.18 883
7318.98 951
7319.79 925
7320.60 1062
7321.41 981
7322.21 947
7323.02 970
7323.83 904
7324.64 881
7325.44 884
7326.25 888
7327.06 918
7327.87 929
7328.68 789
7329.48 865
7330.29 937
7331.10 898
7331.91 787
7332.72 866
7333.52 883
7334.33 935
7335.14 891
7335.95 838
7336.76 849
7337.57 871
7338.37 1001
7339.18 851
7339.99 835
7340.80 896
7341.61 865
7342.42 860
7343.23 825
7344.04 816
7344.84 854
7345.65 834
7346.46 821
7347.27 822
7348.08 823
7348.89 790
7349.70 831
7350.51 830
7351.32 821
7352.13 829
7352.93 754
7353.74 778
7354.55 776
7355.36 731
7356.17 775
7356.98 834
7357.79 761
7358.60 764
7359.41 811
7360.22 765
7361.03 840
7361.84 856
7362.65 887
7363.46 884
7364.27 806
7365.08 795
7365.89 790
7366.70 770
7367.51 749
7368.32 765
7369.13 768
7369.94 786
7370.75 768
7371.56 859
7372.37 872
7373.18 791
7373.99 812
7374.80 771
7375.61 809
7376.42 834
7377.23 903
7378.05 884
7378.86 878
7379.67 820
7380.48 920
7381.29 970
7382.10 873
7382.91 901
7383.72 889
7384.53 838
7385.34 847
7386.15 832
7386.97 888
7387.78 805
7388.59 902
7389.40 892
7390.21 902
7391.02 878
7391.83 869
7392.65 886
7393.46 876
7394.27 890
7395.08 940
7395.89 978
7396.70 1000
7397.52 1026
7398.33 1030
7399.14 1090
7399.95 1100
7400.76 1147
7401.57 1093
7402.39 1024
7403.20 991
7404.01 957
7404.82 911
7405.64 893
7406.45 813
7407.26 893
7408.07 798
7408.88 841
7409.70 818
7410.51 787
7411.32 881
7412.13 890
7412.95 903
7413.76 863
7414.57 878
7415.39 876
7416.20 822
7417.01 800
7417.82 865
7418.64 858
7419.45 893
7420.26 837
7421.08 788
7421.89 717
7422.70 778
7423.51 801
7424.33 805
7425.14 855
7425.95 782
7426.77 736
7427.58 838
7428.40 816
7429.21 799
7430.02 746
7430.84 753
7431.65 705
7432.46 702
7433.28 750
7434.09 797
7434.90 747
7435.72 828
7436.53 882
7437.35 758
7438.16 779
7438.97 782
7439.79 794
7440.60 755
7441.42 761
7442.23 746
7443.04 749
7443.86 827
7444.67 740
7445.49 803
7446.30 819
7447.12 802
7447.93 828
7448.75 805
7449.56 796
7450.38 772
7451.19 749
7452.00 794
7452.82 799
7453.63 790
7454.45 774
7455.26 860
7456.08 863
7456.89 804
7457.71 817
7458.52 749
7459.34 750
7460.15 743
7460.97 759
7461.79 750
7462.60 741
7463.42 866
7464.23 843
7465.05 822
7465.86 845
7466.68 762
7467.49 779
7468.31 784
7469.12 786
7469.94 758
7470.76 809
7471.57 761
7472.39 750
7473.20 811
7474.02 764
7474.84 771
7475.65 809
7476.47 812
7477.28 767
7478.10 696
7478.92 755
7479.73 786
7480.55 784
7481.37 773
7482.18 758
7483.00 739
7483.81 737
7484.63 760
7485.45 766
7486.26 778
7487.08 820
7487.90 764
7488.71 769
7489.53 695
7490.35 714
7491.17 662
7491.98 722
7492.80 709
7493.62 716
7494.43 730
7495.25 713
7496.07 694
7496.88 755
7497.70 695
7498.52 698
7499.34 741
7500.15 708
7500.97 674
7501.79 725
7502.61 772
7503.42 747
7504.24 712
7505.06 744
7505.88 796
7506.69 764
7507.51 705
7508.33 712
7509.15 763
7509.97 814
7510.78 731
7511.60 755
7512.42 717
7513.24 735
7514.06 755
7514.87 756
7515.69 693
7516.51 721
7517.33 756
7518.15 788
7518.97 757
7519.78 659
7520.60 614
7521.42 645
7522.24 660
7523.06 671
7523.88 686
7524.70 744
7525.52 680
7526.33 703
7527.15 729
7527.97 724
7528.79 738
7529.61 685
7530.43 726
7531.25 685
7532.07 624
7532.89 700
7533.71 722
7534.52 711
7535.34 715
7536.16 791
7536.98 774
7537.80 808
7538.62 829
7539.44 704
7540.26 706
7541.08 783
7541.90 782
7542.72 769
7543.54 742
7544.36 775
7545.18 718
7546.00 699
7546.82 713
7547.64 768
7548.46 741
7549.28 782
7550.10 719
7550.92 766
7551.74 687
7552.56 681
7553.38 697
7554.20 716
7555.02 761
7555.84 742
7556.66 763
7557.48 726
7558.30 708
7559.12 677
7559.94 696
7560.76 720
7561.59 700
7562.41 723
7563.23 791
7564.05 718
7564.87 699
7565.69 666
7566.51 719
7567.33 731
7568.15 684
7568.97 746
7569.80 721
7570.62 702
7571.44 687
7572.26 712
7573.08 755
7573.90 701
7574.72 678
7575.54 713
7576.37 777
7577.19 780
7578.01 688
7578.83 723
7579.65 740
7580.47 736
7581.30 719
7582.12 826
7582.94 815
7583.76 820
7584.58 793
7585.41 770
7586.23 777
7587.05 702
7587.87 778
7588.69 762
7589.52 790
7590.34 819
7591.16 789
7591.98 792
7592.81 724
7593.63 754
7594.45 742
7595.27 798
7596.10 737
7596.92 762
7597.74 775
7598.56 784
7599.39 806
7600.21 861
7601.03 787
7601.86 872
7602.68 878
7603.50 901
7604.33 990
7605.15 1022
7605.97 961
7606.79 953
7607.62 986
7608.44 912
7609.26 881
7610.09 880
7610.91 874
7611.73 858
7612.56 843
7613.38 818
7614.21 796
7615.03 799
7615.85 845
7616.68 876
7617.50 836
7618.32 929
7619.15 847
7619.97 800
7620.80 936
7621.62 1000
7622.44 944
7623.27 908
7624.09 876
7624.92 901
7625.74 943
7626.56 963
7627.39 923
7628.21 896
7629.04 916
7629.86 1024
7630.69 988
7631.51 1022
7632.34 1083
7633.16 1125
7633.99 1078
7634.81 1060
7635.63 1067
7636.46 990
7637.28 1016
7638.11 977
7638.93 960
7639.76 950
7640.58 887
7641.41 888
7642.23 802
7643.06 828
7643.88 875
7644.71 820
7645.54 834
7646.36 843
7647.19 869
7648.01 841
7648.84 822
7649.66 824
7650.49 807
7651.31 745
7652.14 794
7652.96 800
7653.79 674
7654.62 769
7655.44 801
7656.27 697
7657.09 715
7657.92 677
7658.75 774
7659.57 798
7660.40 729
7661.22 748
7662.05 746
7662.88 764
7663.70 754
7664.53 709
7665.36 722
7666.18 746
7667.01 725
7667.83 705
7668.66 623
7669.49 709
7670.31 726
7671.14 727
7671.97 785
7672.79 728
7673.62 734
7674.45 786
7675.28 732
7676.10 706
7676.93 762
7677.76 838
7678.58 771
7679.41 773
7680.24 777
7681.06 784
7681.89 773
7682.72 784
7683.55 825
7684.37 798
7685.20 845
7686.03 905
7686.86 859
7687.68 817
7688.51 833
7689.34 838
7690.17 863
7691.00 845
7691.82 815
7692.65 819
7693.48 814
7694.31 767
7695.13 803
7695.96 717
7696.79 773
7697.62 731
7698.45 701
7699.28 694
7700.10 763
7700.93 763
7701.76 765
7702.59 754
7703.42 777
7704.25 732
7705.07 728
7705.90 723
7706.73 790
7707.56 847
7708.39 762
7709.22 775
7710.05 711
7710.87 728
7711.70 682
7712.53 750
7713.36 699
7714.19 694
7715.02 770
7715.85 794
7716.68 698
7717.51 727
7718.34 758
7719.17 718
7719.99 744
7720.82 742
7721.65 700
7722.48 738
7723.31 699
7724.14 760
7724.97 728
7725.80 731
7726.63 719
7727.46 710
7728.29 773
7729.12 739
7729.95 754
7730.78 801
7731.61 781
7732.44 742
7733.27 758
7734.10 808
7734.93 730
7735.76 758
7736.59 759
7737.42 791
7738.25 813
7739.08 817
7739.91 770
7740.74 794
7741.57 808
7742.40 778
7743.23 794
7744.06 825
7744.89 887
7745.73 878
7746.56 879
7747.39 925
7748.22 947
7749.05 934
7749.88 960
7750.71 998
7751.54 937
7752.37 934
7753.20 989
7754.03 958
7754.87 990
7755.70 1133
7756.53 1177
7757.36 1242
7758.19 1247
7759.02 1277
7759.85 1357
7760.69 1305
7761.52 1167
7762.35 1147
7763.18 1060
7764.01 1052
7764.84 1021
7765.68 928
7766.51 911
7767.34 871
7768.17 881
7769.00 875
7769.84 853
7770.67 870
7771.50 827
7772.33 867
7773.16 922
7774.00 830
7774.83 850
7775.66 967
7776.49 970
7777.33 956
7778.16 987
7778.99 993
7779.82 979
7780.66 938
7781.49 987
7782.32 927
7783.15 869
7783.99 852
7784.82 841
7785.65 769
7786.48 764
7787.32 850
7788.15 852
7788.98 741
7789.82 768
7790.65 825
7791.48 830
7792.32 883
7793.15 791
7793.98 815
7794.82 870
7795.65 901
7796.48 835
7797.32 787
7798.15 803
7798.98 820
7799.82 710
7800.65 729
7801.48 695
7802.32 666
7803.15 692
7803.99 757
7804.82 742
7805.65 777
7806.49 727
7807.32 766
7808.16 778
7808.99 749
7809.82 714
7810.66 743
7811.49 763
7812.33 793
7813.16 816
7814.00 779
7814.83 805
7815.66 805
7816.50 759
7817.33 793
7818.17 779
7819.00 795
7819.84 851
7820.67 827
7821.51 812
7822.34 807
7823.18 801
7824.01 846
7824.85 824
7825.68 836
7826.52 763
7827.35 794
7828.19 795
7829.02 851
7829.86 868
7830.69 892
7831.53 849
7832.36 882
7833.20 873
7834.03 865
7834.87 805
7835.70 792
7836.54 791
7837.38 834
7838.21 836
7839.05 860
7839.88 843
7840.72 816
7841.55 792
7842.39 837
7843.23 814
7844.06 810
7844.90 790
7845.73 847
7846.57 881
7847.41 844
7848.24 833
7849.08 777
7849.92 788
7850.75 775
7851.59 773
7852.42 808
7853.26 897
7854.10 824
7854.93 945
7855.77 900
7856.61 888
7857.44 874
7858.28 916
7859.12 912
7859.95 964
7860.79 1000
7861.63 883
7862.46 912
7863.30 855
7864.14 835
7864.98 807
7865.81 853
7866.65 810
7867.49 903
7868.32 883
7869.16 902
7870.00 916
7870.84 876
7871.67 939
7872.51 886
7873.35 962
7874.19 1006
7875.02 955
7875.86 948
7876.70 1033
7877.54 1134
7878.38 1150
7879.21 1206
7880.05 1314
7880.89 1158
7881.73 1085
7882.57 1090
7883.40 1044
7884.24 1136
7885.08 1098
7885.92 1099
7886.76 1076
7887.59 1082
7888.43 1006
7889.27 1054
7890.11 1100
7890.95 1113
7891.79 1061
7892.62 1097
7893.46 992
7894.30 1012
7895.14 1021
7895.98 1118
7896.82 1030
7897.66 1038
7898.50 1082
7899.34 1041
7900.17 962
7901.01 968
7901.85 958
7902.69 938
7903.53 931
7904.37 897
7905.21 927
7906.05 941
7906.89 911
7907.73 909
7908.57 868
7909.41 819
7910.25 766
7911.08 845
7911.92 824
7912.76 768
7913.60 857
7914.44 931
7915.28 957
7916.12 878
7916.96 898
7917.80 867
7918.64 850
7919.48 861
7920.32 817
7921.16 868
7922.00 875
7922.84 870
7923.68 799
7924.52 807
7925.36 875
7926.20 793
7927.04 811
7927.89 789
7928.73 784
7929.57 795
7930.41 732
7931.25 779
7932.09 744
7932.93 782
7933.77 792
7934.61 787
7935.45 780
7936.29 741
7937.13 787
7937.97 732
7938.81 764
7939.66 741
7940.50 820
7941.34 771
7942.18 778
7943.02 800
7943.86 836
7944.70 779
7945.54 787
7946.39 850
7947.23 835
7948.07 864
7948.91 842
7949.75 793
7950.59 817
7951.44 828
7952.28 822
7953.12 888
7953.96 845
7954.80 823
7955.64 832
7956.49 828
7957.33 838
7958.17 868
7959.01 849
7959.85 837
7960.70 914
7961.54 892
7962.38 870
7963.22 837
7964.07 895
7964.91 931
7965.75 829
7966.59 837
7967.44 922
7968.28 813
7969.12 899
7969.96 932
7970.81 965
7971.65 862
7972.49 896
7973.34 965
7974.18 975
7975.02 846
7975.86 900
7976.71 891
7977.55 816
7978.39 782
7979.24 819
7980.08 880
7980.92 877
7981.77 884
7982.61 861
7983.45 847
7984.30 903
7985.14 851
7985.98 872
7986.83 884
7987.67 823
7988.51 847
7989.36 826
7990.20 830
7991.05 852
7991.89 889
7992.73 885
7993.58 870
7994.42 872
7995.27 841
7996.11 995
7996.95 976
7997.80 1120
7998.64 1152
7999.49 1319
8000.33 1447
8001.17 1414
8002.02 1409
8002.86 1434
8003.71 1371
8004.55 1286
8005.40 1221
8006.24 1129
8007.09 1124
8007.93 1037
8008.78 928
8009.62 959
8010.47 870
8011.31 810
8012.16 828
8013.00 819
8013.84 831
8014.69 915
8015.54 921
8016.38 872
8017.23 880
8018.07 911
8018.92 905
8019.76 860
8020.61 828
8021.45 881
8022.30 780
8023.14 814
8023.99 804
8024.83 780
8025.68 815
8026.53 779
8027.37 774
8028.22 815
8029.06 825
8029.91 770
8030.75 739
8031.60 789
8032.45 760
8033.29 799
8034.14 753
8034.98 752
8035.83 721
8036.68 716
8037.52 747
8038.37 758
8039.22 804
8040.06 845
8040.91 825
8041.76 701
8042.60 745
8043.45 713
8044.29 678
8045.14 800
8045.99 743
8046.83 722
8047.68 730
8048.53 716
8049.38 673
8050.22 696
8051.07 733
8051.92 722
8052.76 686
8053.61 747
8054.46 760
8055.30 708
8056.15 731
8057.00 757
8057.85 706
8058.69 692
8059.54 751
8060.39 733
8061.24 734
8062.08 687
8062.93 676
8063.78 663
8064.63 693
8065.47 728
8066.32 682
8067.17 664
8068.02 718
8068.87 743
8069.71 790
8070.56 795
8071.41 744
8072.26 657
8073.11 690
8073.95 726
8074.80 682
8075.65 639
8076.50 621
8077.35 674
8078.20 676
8079.04 733
8079.89 741
8080.74 670
8081.59 651
8082.44 729
8083.29 751
8084.14 599
8084.98 624
8085.83 625
8086.68 641
8087.53 624
8088.38 620
8089.23 663
8090.08 685
8090.93 611
8091.78 575
8092.63 617
8093.47 642
8094.32 664
8095.17 654
8096.02 677
8096.87 674
8097.72 727
8098.57 746
8099.42 669
8100.27 656
8101.12 642
8101.97 696
8102.82 704
8103.67 673
8104.52 602
8105.37 591
8106.22 658
8107.07 621
8107.92 621
8108.77 574
8109.62 568
8110.47 627
8111.32 629
8112.17 569
8113.02 574
8113.87 586
8114.72 635
8115.57 643
8116.42 694
8117.27 661
8118.12 649
8118.97 613
8119.82 653
8120.67 631
8121.52 587
8122.37 563
8123.22 606
8124.08 641
8124.93 580
8125.78 598
8126.63 596
8127.48 573
8128.33 596
8129.18 599
8130.03 606
8130.88 576
8131.74 630
8132.59 606
8133.44 616
8134.29 614
8135.14 607
8135.99 652
8136.84 614
8137.69 622
8138.55 569
8139.40 626
8140.25 649
8141.10 670
8141.95 666
8142.80 642
8143.66 547
8144.51 609
8145.36 597
8146.21 596
8147.06 623
8147.92 618
8148.77 671
8149.62 589
8150.47 686
8151.33 645
8152.18 636
8153.03 673
8153.88 654
8154.73 630
8155.59 674
8156.44 713
8157.29 711
8158.14 726
8159.00 616
8159.85 674
8160.70 688
8161.56 646
8162.41 653
8163.26 618
8164.11 628
8164.97 645
8165.82 597
8166.67 667
8167.53 693
8168.38 670
8169.23 658
8170.09 605
8170.94 585
8171.79 609
8172.65 656
8173.50 638
8174.35 696
8175.21 662
8176.06 640
8176.91 657
8177.77 641
8178.62 664
8179.47 655
8180.33 612
8181.18 603
8182.04 615
8182.89 603
8183.74 589
8184.60 605
8185.45 594
8186.31 582
8187.16 571
8188.01 557
8188.87 553
8189.72 528
8190.58 605
8191.43 611
8192.29 568
8193.14 641
8193.99 626
8194.85 596
8195.70 594
8196.56 585
8197.41 582
8198.27 496
8199.12 539
8199.98 596
8200.83 632
8201.69 604
8202.54 598
8203.40 530
8204.25 552
8205.11 537
8205.96 547
8206.82 547
8207.67 542
8208.53 551
8209.38 548
8210.24 593
8211.09 621
8211.95 573
8212.80 544
8213.66 574
8214.52 630
8215.37 584
8216.23 543
8217.08 544
8217.94 503
8218.79 571
8219.65 535
8220.51 569
8221.36 532
8222.22 533
8223.07 563
8223.93 579
8224.79 562
8225.64 627
8226.50 563
8227.35 543
8228.21 545
8229.07 572
8229.92 563
8230.78 517
8231.64 571
8232.49 568
8233.35 496
8234.21 486
8235.06 578
8235.92 525
8236.78 541
8237.63 529
8238.49 488
8239.35 520
8240.20 551
8241.06 557
8241.92 551
8242.77 561
8243.63 583
8244.49 544
8245.34 556
8246.20 558
8247.06 543
8247.92 539
8248.77 581
8249.63 542
8250.49 552
8251.35 561
8252.20 543
8253.06 500
8253.92 484
8254.78 506
8255.63 514
8256.49 546
8257.35 508
8258.21 555
8259.07 544
8259.92 515
8260.78 531
8261.64 555
8262.50 578
8263.36 479
8264.21 540
8265.07 567
8265.93 520
8266.79 542
8267.65 536
8268.51 526
8269.36 502
8270.22 522
8271.08 542
8271.94 546
8272.80 535
8273.66 517
8274.51 536
8275.37 576
8276.23 613
8277.09 524
8277.95 455
8278.81 538
8279.67 614
8280.53 567
8281.39 565
8282.24 504
8283.10 502
8283.96 537
8284.82 485
8285.68 549
8286.54 553
8287.40 587
8288.26 550
8289.12 523
8289.98 487
8290.84 529
8291.70 523
8292.56 535
8293.42 521
8294.28 521
8295.14 524
8296.00 562
8296.86 595
8297.72 519
8298.58 591
8299.44 608
8300.30 548
8301.16 574
8302.02 535
8302.88 548
8303.74 558
8304.60 560
8305.46 537
8306.32 541
8307.18 577
8308.04 532
8308.90 498
8309.76 526
8310.62 570
8311.48 545
8312.34 519
8313.20 556
8314.06 529
8314.92 454
8315.78 595
8316.64 534
8317.51 546
8318.37 545
8319.23 506
8320.09 567
8320.95 550
8321.81 520
8322.67 553
8323.53 585
8324.39 599
8325.26 573
8326.12 598
8326.98 592
8327.84 562
8328.70 530
8329.56 544
8330.42 521
8331.29 506
8332.15 532
8333.01 557
8333.87 537
8334.73 513
8335.60 532
8336.46 546
8337.32 541
8338.18 518
8339.04 503
8339.91 559
8340.77 498
8341.63 515
8342.49 485
8343.35 509
8344.22 492
8345.08 497
8345.94 541
8346.80 525
8347.67 508
8348.53 511
8349.39 543
8350.25 539
8351.12 515
8351.98 474
8352.84 496
8353.70 475
8354.57 520
8355.43 523
8356.29 470
8357.16 446
8358.02 456
8358.88 492
8359.75 482
8360.61 465
8361.47 553
8362.33 565
8363.20 513
8364.06 541
8364.92 599
8365.79 558
8366.65 584
8367.52 512
8368.38 484
8369.24 586
8370.11 532
8370.97 523
8371.83 506
8372.70 547
8373.56 533
8374.42 523
8375.29 537
8376.15 553
8377.02 522
8377.88 578
8378.74 550
8379.61 602
8380.47 616
8381.34 587
8382.20 616
8383.07 574
8383.93 604
8384.79 566
8385.66 531
8386.52 538
8387.39 518
8388.25 587
8389.12 595
8389.98 587
8390.85 508
8391.71 564
8392.58 617
8393.44 583
8394.31 568
8395.17 555
8396.04 544
8396.90 621
8397.77 635
8398.63 576
8399.50 579
8400.36 585
8401.23 508
8402.09 564
8402.96 585
8403.82 571
8404.69 574
8405.55 542
8406.42 527
8407.28 575
8408.15 603
8409.02 570
8409.88 616
8410.75 560
8411.61 580
8412.48 551
8413.34 583
8414.21 589
8415.08 626
8415.94 573
8416.81 530
8417.68 583
8418.54 593
8419.41 586
8420.27 537
8421.14 543
8422.01 602
8422.87 603
8423.74 573
8424.61 597
8425.47 545
8426.34 590
8427.21 659
8428.07 569
8428.94 519
8429.81 573
8430.67 563
8431.54 531
8432.41 605
8433.27 637
8434.14 635
8435.01 565
8435.87 590
8436.74 603
8437.61 606
8438.47 619
8439.34 682
8440.21 641
8441.08 678
8441.94 666
8442.81 681
8443.68 736
8444.55 736
8445.41 663
8446.28 689
8447.15 708
8448.02 716
8448.88 706
8449.75 700
8450.62 760
8451.49 734
8452.36 862
8453.22 805
8454.09 860
8454.96 926
8455.83 1110
8456.70 1075
8457.56 1092
8458.43 1060
8459.30 1061
8460.17 1027
8461.04 1015
8461.91 986
8462.77 910
8463.64 887
8464.51 815
8465.38 772
8466.25 739
8467.12 690
8467.99 702
8468.85 649
8469.72 681
8470.59 680
8471.46 635
8472.33 575
8473.20 646
8474.07 686
8474.94 664
8475.81 655
8476.67 694
8477.54 629
8478.41 627
8479.28 626
8480.15 621
8481.02 611
8481.89 555
8482.76 631
8483.63 655
8484.50 588
8485.37 623
8486.24 702
8487.11 611
8487.98 583
8488.85 608
8489.72 589
8490.59 504
8491.46 567
8492.33 506
8493.20 594
8494.07 615
8494.94 585
8495.81 644
8496.68 621
8497.55 585
8498.42 669
8499.29 654
8500.16 619
8501.03 645
8501.90 594
8502.77 567
8503.64 599
8504.51 595
8505.38 562
8506.25 599
8507.12 505
8507.99 555
8508.86 633
8509.74 598
8510.61 513
8511.48 567
8512.35 580
8513.22 545
8514.09 574
8514.96 599
8515.83 587
8516.70 506
8517.57 561
8518.45 546
8519.32 603
8520.19 616
8521.06 662
8521.93 602
8522.80 580
8523.67 616
8524.55 681
8525.42 649
8526.29 600
8527.16 629
8528.03 631
8528.90 570
8529.78 577
8530.65 616
8531.52 603
8532.39 616
8533.26 608
8534.14 592
8535.01 539
8535.88 613
8536.75 595
8537.63 629
8538.50 594
8539.37 595
8540.24 564
8541.11 587
8541.99 599
8542.86 593
8543.73 566
8544.61 591
8545.48 607
8546.35 610
8547.22 557
8548.10 538
8548.97 614
8549.84 551
8550.71 583
8551.59 635
8552.46 670
8553.33 776
8554.21 712
8555.08 727
8555.95 689
8556.83 728
8557.70 714
8558.57 726
8559.45 691
8560.32 673
8561.19 627
8562.07 566
8562.94 572
8563.81 532
8564.69 558
8565.56 621
8566.44 534
8567.31 562
8568.18 578
8569.06 517
8569.93 591
8570.80 579
8571.68 552
8572.55 549
8573.43 583
8574.30 545
8575.18 571
8576.05 539
8576.92 528
8577.80 504
8578.67 530
8579.55 537
8580.42 516
8581.30 527
8582.17 511
8583.05 539
8583.92 553
8584.79 567
8585.67 556
8586.54 532
8587.42 507
8588.29 489
8589.17 469
8590.04 524
8590.92 473
8591.79 478
8592.67 551
8593.54 534
8594.42 504
8595.29 545
8596.17 547
8597.04 507
8597.92 542
8598.80 497
8599.67 568
8600.55 558
8601.42 585
8602.30 467
8603.17 523
8604.05 512
8604.92 561
8605.80 586
8606.68 557
8607.55 627
8608.43 580
8609.30 577
8610.18 601
8611.06 585
8611.93 548
8612.81 574
8613.68 545
8614.56 602
8615.44 508
8616.31 522
8617.19 511
8618.07 561
8618.94 538
8619.82 471
8620.69 549
8621.57 585
8622.45 612
8623.32 556
8624.20 535
8625.08 512
8625.95 507
8626.83 502
8627.71 483
8628.59 498
8629.46 555
8630.34 512
8631.22 535
8632.09 525
8632.97 557
8633.85 485
8634.73 509
8635.60 492
8636.48 490
8637.36 538
8638.23 516
8639.11 553
8639.99 537
8640.87 536
8641.74 559
8642.62 519
8643.50 535
8644.38 481
8645.26 522
8646.13 561
8647.01 550
8647.89 547
8648.77 552
8649.64 611
8650.52 654
8651.40 638
8652.28 566
8653.16 554
8654.04 625
8654.91 590
8655.79 559
8656.67 540
8657.55 586
8658.43 556
8659.31 590
8660.18 592
8661.06 595
8661.94 566
8662.82 583
8663.70 562
8664.58 537
8665.46 551
8666.34 563
8667.21 607
8668.09 538
8668.97 514
8669.85 557
8670.73 566
8671.61 597
8672.49 582
8673.37 546
8674.25 631
8675.13 608
8676.01 585
8676.88 580
8677.76 636
8678.64 571
8679.52 639
8680.40 631
8681.28 541
8682.16 598
8683.04 586
8683.92 617
8684.80 576
8685.68 544
8686.56 571
8687.44 676
8688.32 703
8689.20 712
8690.08 907
8690.96 1047
8691.84 1182
8692.72 1211
8693.60 1274
8694.48 1306
8695.36 1218
8696.24 1171
8697.12 1136
8698.00 1045
8698.88 915
8699.76 924
8700.64 881
8701.53 776
8702.41 715
8703.29 664
8704.17 591
8705.05 599
8705.93 604
8706.81 596
8707.69 567
8708.57 544
8709.45 552
8710.33 565
8711.22 591
8712.10 612
8712.98 534
8713.86 577
8714.74 522
8715.62 599
8716.50 598
8717.38 615
8718.27 548
8719.15 541
8720.03 578
8720.91 519
8721.79 509
8722.67 544
8723.56 598
8724.44 605
8725.32 620
8726.20 573
8727.08 559
8727.97 601
8728.85 566
8729.73 562
8730.61 597
8731.49 531
8732.38 592
8733.26 602
8734.14 602
8735.02 509
8735.90 574
8736.79 601
8737.67 571
8738.55 557
8739.43 532
8740.32 571
8741.20 519
8742.08 518
8742.97 488
8743.85 538
8744.73 576
8745.61 514
8746.50 531
8747.38 525
8748.26 514
8749.15 559
8750.03 486
8750.91 509
8751.80 542
8752.68 548
8753.56 544
8754.45 547
8755.33 635
8756.21 606
8757.10 602
8757.98 627
8758.86 596
8759.75 571
8760.63 623
8761.51 593
8762.40 617
8763.28 631
8764.16 562
8765.05 552
8765.93 533
8766.82 547
8767.70 565
8768.58 597
8769.47 566
8770.35 597
8771.24 598
8772.12 548
8773.00 543
8773.89 580
8774.77 546
8775.66 570
8776.54 503
8777.43 470
8778.31 523
8779.20 536
8780.08 509
8780.97 500
8781.85 536
8782.73 528
8783.62 511
8784.50 512
8785.39 546
8786.27 541
8787.16 543
8788.04 520
8788.93 493
8789.81 476
8790.70 502
8791.58 516
8792.47 544
8793.35 519
8794.24 502
8795.13 489
8796.01 481
8796.90 521
8797.78 490
8798.67 531
8799.55 550
8800.44 509
8801.32 513
8802.21 516
8803.10 522
8803.98 511
8804.87 521
8805.75 535
8806.64 535
8807.53 538
8808.41 558
8809.30 587
8810.18 511
8811.07 506
8811.96 484
8812.84 519
8813.73 503
8814.62 445
8815.50 594
8816.39 545
8817.27 476
8818.16 467
8819.05 526
8819.93 547
8820.82 521
8821.71 474
8822.59 516
8823.48 531
8824.37 490
8825.25 513
8826.14 482
8827.03 494
8827.92 432
8828.80 526
8829.69 520
8830.58 517
8831.46 535
8832.35 524
8833.24 521
8834.13 476
8835.01 506
8835.90 520
8836.79 461
8837.68 492
8838.56 484
8839.45 508
8840.34 505
8841.23 449
8842.11 543
8843.00 507
8843.89 476
8844.78 485
8845.67 544
8846.55 484
8847.44 507
8848.33 497
8849.22 537
8850.11 549
8850.99 508
8851.88 525
8852.77 537
8853.66 536
8854.55 465
8855.44 520
8856.32 498
8857.21 468
8858.10 501
8858.99 489
8859.88 503
8860.77 462
8861.66 540
8862.54 526
8863.43 509
8864.32 504
8865.21 528
8866.10 459
8866.99 526
8867.88 548
8868.77 539
8869.66 494
8870.55 499
8871.43 511
8872.32 551
8873.21 458
8874.10 435
8874.99 477
8875.88 445
8876.77 490
8877.66 489
8878.55 481
8879.44 450
8880.33 498
8881.22 494
8882.11 477
8883.00 485
8883.89 462
8884.78 513
8885.67 524
8886.56 489
8887.45 501
8888.34 462
8889.23 483
8890.12 453
8891.01 452
8891.90 504
8892.79 540
8893.68 529
8894.57 447
8895.46 466
8896.35 449
8897.24 466
8898.13 492
8899.02 498
8899.91 464
8900.80 470
8901.69 464
8902.59 491
8903.48 488
8904.37 507
8905.26 493
8906.15 456
8907.04 443
8907.93 422
8908.82 519
8909.71 503
8910.60 508
8911.50 469
8912.39 473
8913.28 429
8914.17 488
8915.06 438
8915.95 459
8916.84 448
8917.74 461
8918.63 438
8919.52 484
8920.41 469
8921.30 508
8922.19 496
8923.09 462
8923.98 479
8924.87 461
8925.76 452
8926.65 495
8927.55 494
8928.44 426
8929.33 525
8930.22 501
8931.11 509
8932.01 547
8932.90 579
8933.79 529
8934.68 498
8935.58 510
8936.47 518
8937.36 524
8938.25 514
8939.15 471
8940.04 513
8940.93 509
8941.82 474
8942.72 453
8943.61 452
8944.50 474
8945.40 452
8946.29 461
8947.18 478
8948.07 461
8948.97 449
8949.86 452
8950.75 476
8951.65 459
8952.54 459
8953.43 449
8954.33 436
8955.22 430
8956.11 441
8957.01 407
8957.90 409
8958.79 441
8959.69 422
8960.58 417
8961.48 446
8962.37 464
8963.26 458
8964.16 427
8965.05 436
8965.94 443
8966.84 439
8967.73 454
8968.63 391
8969.52 441
8970.42 429
8971.31 469
8972.20 444
8973.10 482
8973.99 472
8974.89 452
8975.78 456
8976.68 428
8977.57 429
8978.46 403
8979.36 405
8980.25 425
8981.15 403
8982.04 445
8982.94 406
8983.83 376
8984.73 371
8985.62 440
8986.52 403
8987.41 414
8988.31 433
8989.20 436
8990.10 497
8990.99 479
8991.89 419
8992.78 417
8993.68 398
8994.57 417
8995.47 449
8996.37 466
8997.26 416
8998.16 427
8999.05 415
8999.95 372
9000.84 405
9001.74 434
9002.64 428
9003.53 396
9004.43 441
9005.32 445
9006.22 419
9007.11 389
9008.01 402
9008.91 373
9009.80 422
9010.70 433
9011.60 418
9012.49 375
9013.39 376
9014.28 417
9015.18 442
9016.08 404
9016.97 440
9017.87 429
9018.77 425
9019.66 420
9020.56 427
9021.46 429
9022.35 455
9023.25 414
9024.15 379
9025.04 414
9025.94 412
9026.84 406
9027.74 406
9028.63 407
9029.53 404
9030.43 345
9031.32 400
9032.22 437
9033.12 424
9034.02 428
9034.91 394
9035.81 421
9036.71 414
9037.61 398
9038.50 406
9039.40 404
9040.30 444
9041.20 433
9042.09 413
9042.99 419
9043.89 388
9044.79 421
9045.69 415
9046.58 388
9047.48 422
9048.38 451
9049.28 438
9050.18 461
9051.07 386
9051.97 409
9052.87 425
9053.77 466
9054.67 456
9055.57 454
9056.46 462
9057.36 492
9058.26 481
9059.16 459
9060.06 530
9060.96 527
9061.86 551
9062.75 522
9063.65 552
9064.55 499
9065.45 460
9066.35 464
9067.25 494
9068.15 471
9069.05 483
9069.95 448
9070.85 465
9071.75 461
9072.64 430
9073.54 420
9074.44 415
9075.34 474
9076.24 491
9077.14 460
9078.04 430
9078.94 411
9079.84 492
9080.74 448
9081.64 436
9082.54 419
9083.44 430
9084.34 463
9085.24 469
9086.14 447
9087.04 452
9087.94 466
9088.84 470
9089.74 483
9090.64 473
9091.54 474
9092.44 433
9093.34 470
9094.24 440
9095.14 486
9096.04 503
9096.94 476
9097.84 461
9098.74 510
9099.64 473
9100.54 483
9101.44 480
9102.35 378
9103.25 446
9104.15 433
9105.05 478
9105.95 439
9106.85 429
9107.75 444
9108.65 475
9109.55 447
9110.45 436
9111.36 416
9112.26 375
9113.16 467
9114.06 422
9114.96 453
9115.86 399
9116.76 412
9117.67 447
9118.57 392
9119.47 424
9120.37 400
9121.27 426
9122.17 417
9123.08 432
9123.98 405
9124.88 391
9125.78 440
9126.68 422
9127.58 432
9128.49 407
9129.39 439
9130.29 404
9131.19 382
9132.10 390
9133.00 401
9133.90 427
9134.80 392
9135.70 428
9136.61 417
9137.51 386
9138.41 378
9139.31 454
9140.22 430
9141.12 419
9142.02 436
9142.93 434
9143.83 449
9144.73 436
9145.63 419
9146.54 381
9147.44 398
9148.34 472
9149.25 454
9150.15 406
9151.05 395
9151.96 449
9152.86 413
9153.76 424
9154.67 421
9155.57 393
9156.47 380
9157.38 409
9158.28 374
9159.18 452
9160.09 451
9160.99 399
9161.89 409
9162.80 401
9163.70 453
9164.61 414
9165.51 416
9166.41 405
9167.32 392
9168.22 420
9169.13 408
9170.03 390
9170.93 409
9171.84 371
9172.74 386
9173.65 408
9174.55 418
9175.45 357
9176.36 384
9177.26 383
9178.17 366
9179.07 362
9179.98 418
9180.88 409
9181.79 416
9182.69 420
9183.60 401
9184.50 397
9185.41 407
9186.31 418
9187.22 429
9188.12 438
9189.03 394
9189.93 454
9190.84 425
9191.74 380
9192.65 380
9193.55 452
9194.46 384
9195.36 373
9196.27 397
9197.17 388
9198.08 436
9198.98 415
9199.89 455
9200.80 458
9201.70 457
9202.61 425
9203.51 401
9204.42 448
9205.32 396
9206.23 443
9207.14 413
9208.04 417
9208.95 388
9209.85 388
9210.76 375
9211.67 411
9212.57 409
9213.48 403
9214.39 378
9215.29 360
9216.20 419
9217.10 421
9218.01 434
9218.92 425
9219.82 422
9220.73 444
9221.64 424
9222.54 390
9223.45 387
9224.36 404
9225.26 367
9226.17 365
9227.08 379
9227.99 375
9228.89 380
9229.80 367
9230.71 442
9231.61 377
9232.52 382
9233.43 386
9234.34 400
9235.24 401
9236.15 385
9237.06 373
9237.96 362
9238.87 377
9239.78 386
9240.69 415
9241.60 390
9242.50 410
9243.41 384
9244.32 412
9245.23 377
9246.13 416
9247.04 380
9247.95 347
9248.86 431
9249.77 417
9250.67 390
9251.58 402
9252.49 387
9253.40 406
9254.31 391
9255.21 392
9256.12 369
9257.03 355
9257.94 431
9258.85 397
9259.76 446
9260.67 406
9261.57 401
9262.48 390
9263.39 446
9264.30 408
9265.21 407
9266.12 474
9267.03 495
9267.94 436
9268.84 400
9269.75 431
9270.66 503
9271.57 498
9272.48 429
9273.39 517
9274.30 511
9275.21 545
9276.12 496
9277.03 505
9277.94 521
9278.85 538
9279.76 522
9280.67 489
9281.58 442
9282.49 477
9283.39 451
9284.30 478
9285.21 441
9286.12 399
9287.03 389
9287.94 398
9288.85 416
9289.76 426
9290.67 419
9291.58 429
9292.49 470
9293.40 415
9294.31 404
9295.22 384
9296.14 445
9297.05 457
9297.96 427
9298.87 430
9299.78 392
9300.69 424
9301.60 411
9302.51 391
9303.42 380
9304.33 452
9305.24 443
9306.15 417
9307.06 435
9307.97 481
9308.88 445
9309.80 451
9310.71 459
9311.62 433
9312.53 443
9313.44 502
9314.35 511
9315.26 447
9316.17 402
9317.08 421
9318.00 501
9318.91 479
9319.82 426
9320.73 489
9321.64 449
9322.55 417
9323.47 448
9324.38 438
9325.29 394
9326.20 412
9327.11 391
9328.02 420
9328.94 432
9329.85 464
9330.76 435
9331.67 390
9332.58 383
9333.50 434
9334.41 412
9335.32 394
9336.23 443
9337.15 452
9338.06 455
9338.97 422
9339.88 440
9340.80 438
9341.71 408
9342.62 437
9343.53 441
9344.45 437
9345.36 430
9346.27 410
9347.18 418
9348.10 402
9349.01 414
9349.92 421
9350.84 461
9351.75 378
9352.66 404
9353.58 413
9354.49 386
9355.40 384
9356.32 429
9357.23 425
9358.14 415
9359.06 359
9359.97 365
9360.88 411
9361.80 424
9362.71 437
9363.62 419
9364.54 413
9365.45 389
9366.36 412
9367.28 425
9368.19 420
9369.11 437
9370.02 407
9370.93 418
9371.85 381
9372.76 401
9373.68 365
9374.59 409
9375.50 420
9376.42 394
9377.33 415
9378.25 415
9379.16 448
9380.08 383
9380.99 338
9381.91 420
9382.82 416
9383.73 390
9384.65 351
9385.56 374
9386.48 369
9387.39 390
9388.31 440
9389.22 401
9390.14 368
9391.05 379
9391.97 399
9392.88 414
9393.80 407
9394.71 417
9395.63 415
9396.54 415
9397.46 405
9398.37 387
9399.29 394
9400.20 437
9401.12 386
9402.04 384
9402.95 415
9403.87 433
9404.78 412
9405.70 402
9406.61 363
9407.53 400
9408.45 407
9409.36 400
9410.28 408
9411.19 383
9412.11 399
9413.03 420
9413.94 385
9414.86 377
9415.77 408
9416.69 391
9417.61 400
9418.52 392
9419.44 463
9420.36 448
9421.27 416
9422.19 388
9423.10 399
9424.02 442
9424.94 402
9425.85 392
9426.77 401
9427.69 430
9428.61 433
9429.52 406
9430.44 385
9431.36 425
9432.27 374
9433.19 409
9434.11 403
9435.02 382
9435.94 401
9436.86 365
9437.78 417
9438.69 434
9439.61 353
9440.53 395
9441.45 401
9442.36 404
9443.28 374
9444.20 342
9445.12 393
9446.03 375
9446.95 379
9447.87 403
9448.79 397
9449.70 395
9450.62 410
9451.54 397
9452.46 387
9453.38 440
9454.29 424
9455.21 412
9456.13 381
9457.05 385
9457.97 482
9458.88 458
9459.80 400
9460.72 406
9461.64 427
9462.56 425
9463.48 450
9464.40 404
9465.31 413
9466.23 364
9467.15 451
9468.07 410
9468.99 431
9469.91 385
9470.83 396
9471.75 407
9472.66 393
9473.58 388
9474.50 391
9475.42 369
9476.34 396
9477.26 402
9478.18 377
9479.10 332
9480.02 360
9480.94 386
9481.86 382
9482.78 365
9483.70 427
9484.61 411
9485.53 365
9486.45 393
9487.37 335
9488.29 406
9489.21 388
9490.13 370
9491.05 395
9491.97 369
9492.89 372
9493.81 346
9494.73 367
9495.65 373
9496.57 354
9497.49 333
9498.41 401
9499.33 393
9500.25 339
9501.17 331
9502.09 377
9503.02 320
9503.94 367
9504.86 438
9505.78 390
9506.70 373
9507.62 353
9508.54 322
9509.46 360
9510.38 358
9511.30 357
9512.22 407
9513.14 361
9514.06 360
9514.98 348
9515.91 364
9516.83 374
9517.75 370
9518.67 364
9519.59 400
9520.51 354
9521.43 381
9522.35 361
9523.28 382
9524.20 363
9525.12 382
9526.04 369
9526.96 348
9527.88 363
9528.81 335
9529.73 377
9530.65 378
9531.57 395
9532.49 403
9533.41 358
9534.34 342
9535.26 347
9536.18 406
9537.10 362
9538.02 343
9538.95 351
9539.87 363
9540.79 341
9541.71 365
9542.64 379
9543.56 394
9544.48 334
9545.40 328
9546.33 380
9547.25 345
9548.17 383
9549.09 380
9550.02 346
9550.94 372
9551.86 322
9552.78 344
9553.71 350
9554.63 363
9555.55 338
9556.48 350
9557.40 376
9558.32 369
9559.25 345
9560.17 337
9561.09 339
9562.02 330
9562.94 336
9563.86 354
9564.79 335
9565.71 328
9566.63 341
9567.56 372
9568.48 361
9569.40 385
9570.33 334
9571.25 358
9572.17 360
9573.10 338
9574.02 349
9574.95 343
9575.87 389
9576.79 400
9577.72 395
9578.64 368
9579.57 337
9580.49 378
9581.42 404
9582.34 357
9583.26 344
9584.19 346
9585.11 357
9586.04 360
9586.96 363
9587.89 363
9588.81 356
9589.74 370
9590.66 411
9591.58 319
9592.51 395
9593.43 347
9594.36 387
9595.28 393
9596.21 404
9597.13 397
9598.06 363
9598.98 353
9599.91 354
9600.83 377
9601.76 374
9602.68 338
9603.61 361
9604.54 374
9605.46 373
9606.39 389
9607.31 386
9608.24 399
9609.16 372
9610.09 443
9611.01 394
9611.94 372
9612.87 374
9613.79 370
9614.72 377
9615.64 380
9616.57 377
9617.49 359
9618.42 375
9619.35 368
9620.27 343
9621.20 378
9622.13 375
9623.05 379
9623.98 390
9624.90 355
9625.83 350
9626.76 368
9627.68 376
9628.61 397
9629.54 368
9630.46 396
9631.39 419
9632.32 396
9633.24 335
9634.17 344
9635.10 337
9636.02 408
9636.95 419
9637.88 344
9638.80 337
9639.73 414
9640.66 394
9641.59 392
9642.51 362
9643.44 395
9644.37 397
9645.30 365
9646.22 375
9647.15 400
9648.08 430
9649.00 401
9649.93 392
9650.86 451
9651.79 456
9652.72 437
9653.64 358
9654.57 372
9655.50 402
9656.43 386
9657.35 378
9658.28 402
9659.21 419
9660.14 389
9661.07 376
9661.99 382
9662.92 398
9663.85 338
9664.78 354
9665.71 391
9666.64 382
9667.56 356
9668.49 362
9669.42 367
9670.35 381
9671.28 424
9672.21 401
9673.14 358
9674.06 410
9674.99 409
9675.92 401
9676.85 369
9677.78 429
9678.71 405
9679.64 371
9680.57 376
9681.50 431
9682.42 395
9683.35 380
9684.28 339
9685.21 319
9686.14 363
9687.07 371
9688.00 406
9688.93 372
9689.86 389
9690.79 407
9691.72 407
9692.65 386
9693.58 393
9694.51 383
9695.44 377
9696.37 353
9697.30 379
9698.23 372
9699.16 400
9700.09 382
9701.02 349
9701.95 362
9702.88 398
9703.81 347
9704.74 363
9705.67 363
9706.60 379
9707.53 403
9708.46 360
9709.39 323
9710.32 360
9711.25 357
9712.18 383
9713.11 385
9714.04 372
9714.97 374
9715.90 395
9716.83 432
9717.76 387
9718.69 374
9719.63 401
9720.56 413
9721.49 416
9722.42 348
9723.35 351
9724.28 361
9725.21 407
9726.14 338
9727.07 370
9728.01 378
9728.94 434
9729.87 402
9730.80 384
9731.73 437
9732.66 399
9733.59 423
9734.53 394
9735.46 402
9736.39 424
9737.32 398
9738.25 399
9739.18 357
9740.12 370
9741.05 369
9741.98 389
9742.91 432
9743.84 370
9744.78 382
9745.71 401
9746.64 389
9747.57 345
9748.51 400
9749.44 405
9750.37 385
9751.30 378
9752.24 358
9753.17 406
9754.10 400
9755.03 408
9755.97 430
9756.90 371
9757.83 361
9758.76 384
9759.70 396
9760.63 383
9761.56 397
9762.50 414
9763.43 391
9764.36 354
9765.29 430
9766.23 414
9767.16 414
9768.09 431
9769.03 372
9769.96 457
9770.89 479
9771.83 454
9772.76 423
9773.69 424
9774.63 456
9775.56 410
9776.49 381
9777.43 440
9778.36 442
9779.30 456
9780.23 463
9781.16 461
9782.10 486
9783.03 514
9783.97 560
9784.90 498
9785.83 453
9786.77 500
9787.70 503
9788.64 492
9789.57 466
9790.50 459
9791.44 492
9792.37 451
9793.31 429
9794.24 450
9795.18 468
9796.11 512
9797.05 549
9797.98 516
9798.92 521
9799.85 471
9800.78 517
9801.72 539
9802.65 510
9803.59 442
9804.52 494
9805.46 466
9806.39 436
9807.33 415
9808.26 393
9809.20 434
9810.14 422
9811.07 401
9812.01 434
9812.94 414
9813.88 426
9814.81 392
9815.75 413
9816.68 433
9817.62 426
9818.55 416
9819.49 469
9820.43 386
9821.36 357
9822.30 378
9823.23 388
9824.17 396
9825.11 348
9826.04 406
9826.98 401
9827.91 378
9828.85 363
9829.79 373
9830.72 392
9831.66 400
9832.59 432
9833.53 380
9834.47 392
9835.40 413
9836.34 412
9837.28 411
9838.21 342
9839.15 397
9840.09 396
9841.02 393
9841.96 379
9842.90 406
9843.83 424
9844.77 372
9845.71 347
9846.64 379
9847.58 384
9848.52 392
9849.46 406
9850.39 403
9851.33 413
9852.27 419
9853.20 389
9854.14 389
9855.08 409
9856.02 374
9856.95 355
9857.89 359
9858.83 387
9859.77 373
9860.70 362
9861.64 364
9862.58 355
9863.52 390
9864.46 355
9865.39 361
9866.33 351
9867.27 415
9868.21 429
9869.15 381
9870.08 365
9871.02 388
9871.96 394
9872.90 372
9873.84 433
9874.77 439
9875.71 399
9876.65 407
9877.59 398
9878.53 440
9879.47 377
9880.41 383
9881.34 417
9882.28 421
9883.22 417
9884.16 426
9885.10 389
9886.04 372
9886.98 389
9887.92 376
9888.85 397
9889.79 373
9890.73 357
9891.67 395
9892.61 399
9893.55 392
9894.49 428
9895.43 424
9896.37 447
9897.31 417
9898.25 401
9899.19 459
9900.13 366
9901.07 384
9902.01 380
9902.95 409
9903.88 409
9904.82 408
9905.76 427
9906.70 437
9907.64 349
9908.58 408
9909.52 409
9910.46 493
9911.40 439
9912.34 420
9913.28 435
9914.22 429
9915.16 412
9916.11 433
9917.05 435
9917.99 433
9918.93 453
9919.87 413
9920.81 418
9921.75 472
9922.69 493
9923.63 575
9924.57 556
9925.51 583
9926.45 638
9927.39 632
9928.33 670
9929.27 642
9930.21 588
9931.16 606
9932.10 578
9933.04 528
9933.98 501
9934.92 486
9935.86 492
9936.80 493
9937.74 487
9938.69 533
9939.63 437
9940.57 477
9941.51 482
9942.45 475
9943.39 417
9944.33 471
9945.28 445
9946.22 429
9947.16 444
9948.10 446
9949.04 462
9949.99 430
9950.93 435
9951.87 451
9952.81 451
9953.75 416
9954.70 461
9955.64 408
9956.58 376
9957.52 417
9958.46 430
9959.41 412
9960.35 417
9961.29 372
9962.23 405
9963.18 420
9964.12 367
9965.06 361
9966.00 414
9966.95 455
9967.89 405
9968.83 413
9969.78 390
9970.72 413
9971.66 383
9972.60 389
9973.55 403
9974.49 402
9975.43 429
9976.38 389
9977.32 366
9978.26 387
9979.21 432
9980.15 378
9981.09 363
9982.04 360
9982.98 414
9983.92 382
9984.87 360
9985.81 346
9986.75 349
9987.70 367
9988.64 384
9989.59 379
9990.53 366
9991.47 367
9992.42 358
9993.36 362
9994.31 422
9995.25 367
9996.19 369
9997.14 393
9998.08 371
9999.03 363
9999.97 383
10000.91 373
10001.86 363
10002.80 382
10003.75 368
10004.69 360
10005.64 388
10006.58 363
10007.53 345
10008.47 377
10009.42 373
10010.36 375
10011.31 412
10012.25 401
10013.19 376
10014.14 368
10015.08 361
10016.03 381
10016.97 348
10017.92 375
10018.87 392
10019.81 404
10020.76 383
10021.70 394
10022.65 378
10023.59 395
10024.54 371
10025.48 364
10026.43 359
10027.37 380
10028.32 370
10029.26 379
10030.21 382
10031.16 341
10032.10 361
10033.05 353
10033.99 358
10034.94 334
10035.89 385
10036.83 366
10037.78 393
10038.72 347
10039.67 399
10040.62 391
10041.56 372
10042.51 375
10043.46 380
10044.40 355
10045.35 342
10046.29 393
10047.24 330
10048.19 358
10049.13 365
10050.08 377
10051.03 389
10051.97 359
10052.92 328
10053.87 341
10054.81 368
10055.76 384
10056.71 387
10057.66 423
10058.60 401
10059.55 370
10060.50 349
10061.44 377
10062.39 382
10063.34 376
10064.29 419
10065.23 423
10066.18 404
10067.13 400
10068.08 389
10069.02 426
10069.97 442
10070.92 391
10071.87 387
10072.81 386
10073.76 351
10074.71 345
10075.66 339
10076.61 382
10077.55 373
10078.50 392
10079.45 396
10080.40 384
10081.35 399
10082.29 379
10083.24 381
10084.19 390
10085.14 374
10086.09 382
10087.03 358
10087.98 389
10088.93 385
10089.88 402
10090.83 368
10091.78 377
10092.73 361
10093.67 355
10094.62 378
10095.57 374
10096.52 413
10097.47 360
10098.42 346
10099.37 372
10100.32 390
10101.27 334
10102.22 364
10103.16 371
10104.11 339
10105.06 330
10106.01 365
10106.96 372
10107.91 354
10108.86 325
10109.81 337
10110.76 357
10111.71 325
10112.66 290
10113.61 336
10114.56 358
10115.51 314
10116.46 332
10117.41 336
10118.36 349
10119.31 304
10120.26 358
10121.21 348
10122.16 301
10123.11 339
10124.06 357
10125.01 352
10125.96 318
10126.91 340
10127.86 320
10128.81 363
10129.76 329
10130.71 358
10131.66 316
10132.61 300
10133.56 350
10134.51 292
10135.46 318
10136.41 348
10137.36 360
10138.31 341
10139.27 356
10140.22 328
10141.17 371
10142.12 356
10143.07 361
10144.02 336
10144.97 336
10145.92 363
10146.87 389
10147.82 313
10148.78 359
10149.73 346
10150.68 361
10151.63 369
10152.58 352
10153.53 365
10154.48 342
10155.44 368
10156.39 349
10157.34 338
10158.29 323
10159.24 334
10160.20 350
10161.15 341
10162.10 352
10163.05 364
10164.00 374
10164.96 373
10165.91 373
10166.86 349
10167.81 362
10168.76 331
10169.72 400
10170.67 370
10171.62 344
10172.57 340
10173.53 375
10174.48 349
10175.43 346
10176.38 355
10177.34 376
10178.29 396
10179.24 371
10180.19 390
10181.15 419
10182.10 418
10183.05 381
10184.01 353
10184.96 361
10185.91 402
10186.86 393
10187.82 431
10188.77 431
10189.72 451
10190.68 468
10191.63 456
10192.58 439
10193.54 414
10194.49 407
10195.44 427
10196.40 452
10197.35 421
10198.31 452
10199.26 446
10200.21 460
10201.17 395
10202.12 459
10203.07 420
10204.03 469
10204.98 472
10205.94 516
10206.89 508
10207.84 534
10208.80 551
10209.75 552
10210.71 541
10211.66 516
10212.62 500
10213.57 489
10214.52 531
10215.48 492
10216.43 450
10217.39 423
10218.34 460
10219.30 488
10220.25 471
10221.21 490
10222.16 453
10223.12 441
10224.07 447
10225.03 454
10225.98 429
10226.93 473
10227.89 475
10228.85 472
10229.80 421
10230.76 485
10231.71 433
10232.67 445
10233.62 446
10234.58 447
10235.53 476
10236.49 467
10237.44 488
10238.40 440
10239.35 452
10240.31 424
10241.26 450
10242.22 475
10243.18 476
10244.13 443
10245.09 434
10246.04 470
10247.00 427
10247.96 436
10248.91 426
10249.87 466
10250.82 425
10251.78 442
10252.74 434
10253.69 421
10254.65 420
10255.60 399
10256.56 377
10257.52 436
10258.47 402
10259.43 436
10260.39 425
10261.34 398
10262.30 434
10263.26 507
10264.21 452
10265.17 437
10266.13 416
10267.08 473
10268.04 461
10269.00 444
10269.95 464
10270.91 430
10271.87 460
10272.83 449
10273.78 421
10274.74 420
10275.70 455
10276.66 420
10277.61 431
10278.57 363
10279.53 421
10280.48 403
10281.44 425
10282.40 451
10283.36 414
10284.31 442
10285.27 459
10286.23 423
10287.19 448
10288.15 391
10289.10 367
10290.06 410
10291.02 389
10291.98 404
10292.94 370
10293.89 373
10294.85 370
10295.81 361
10296.77 379
10297.73 393
10298.69 349
10299.64 370
10300.60 354
10301.56 331
10302.52 357
10303.48 393
10304.44 395
10305.39 379
10306.35 370
10307.31 314
10308.27 369
10309.23 305
10310.19 341
10311.15 337
10312.11 377
10313.07 388
10314.02 352
10314.98 328
10315.94 308
10316.90 329
10317.86 343
10318.82 348
10319.78 341
10320.74 325
10321.70 358
10322.66 326
10323.62 303
10324.58 320
10325.54 354
10326.50 351
10327.46 355
10328.42 325
10329.38 323
10330.33 341
10331.29 311
10332.25 307
10333.21 318
10334.17 347
10335.13 369
10336.09 312
10337.05 339
10338.01 334
10338.98 318
10339.94 342
10340.90 345
10341.86 357
10342.82 318
10343.78 354
10344.74 349
10345.70 350
10346.66 340
10347.62 365
10348.58 367
10349.54 401
10350.50 381
10351.46 373
10352.42 372
10353.38 363
10354.34 336
10355.31 340
10356.27 341
10357.23 380
10358.19 403
10359.15 375
10360.11 331
10361.07 368
10362.03 386
10362.99 336
10363.96 334
10364.92 343
10365.88 308
10366.84 324
10367.80 356
10368.76 359
10369.73 286
10370.69 346
10371.65 323
10372.61 275
10373.57 300
10374.53 354
10375.50 365
10376.46 355
10377.42 347
10378.38 337
10379.34 323
10380.31 360
10381.27 326
10382.23 328
10383.19 308
10384.16 285
10385.12 333
10386.08 321
10387.04 355
10388.00 334
10388.97 326
10389.93 321
10390.89 328
10391.86 324
10392.82 312
10393.78 318
10394.74 306
10395.71 303
10396.67 323
10397.63 297
10398.60 332
10399.56 345
10400.52 359
10401.48 360
10402.45 319
10403.41 329
10404.37 342
10405.34 295
10406.30 324
10407.26 320
10408.23 330
10409.19 380
10410.15 349
10411.12 365
10412.08 313
10413.05 318
10414.01 383
10414.97 355
10415.94 336
10416.90 343
10417.86 339
10418.83 409
10419.79 369
10420.76 367
10421.72 384
10422.68 394
10423.65 411
10424.61 366
10425.58 367
10426.54 347
10427.51 385
10428.47 343
10429.43 391
10430.40 362
10431.36 306
10432.33 336
10433.29 352
10434.26 325
10435.22 333
10436.19 294
10437.15 285
10438.12 294
10439.08 307
10440.05 337
10441.01 311
10441.98 331
10442.94 331
10443.91 346
10444.87 305
10445.84 315
10446.80 325
10447.77 313
10448.73 276
10449.70 328
10450.66 338
10451.63 317
10452.59 349
10453.56 340
10454.52 359
10455.49 318
10456.46 313
10457.42 308
10458.39 298
10459.35 300
10460.32 313
10461.28 321
10462.25 333
10463.22 321
10464.18 341
10465.15 311
10466.11 288
10467.08 294
10468.05 322
10469.01 333
10469.98 328
10470.95 354
10471.91 333
10472.88 342
10473.85 320
10474.81 340
10475.78 309
10476.75 320
10477.71 364
10478.68 349
10479.65 336
10480.61 305
10481.58 318
10482.55 320
10483.51 326
10484.48 350
10485.45 316
10486.41 344
10487.38 348
10488.35 358
10489.31 337
10490.28 297
10491.25 275
10492.22 276
10493.18 306
10494.15 340
10495.12 351
10496.09 303
10497.05 316
10498.02 321
10498.99 258
10499.96 269
10500.92 306
10501.89 314
10502.86 291
10503.83 288
10504.80 278
10505.76 294
10506.73 306
10507.70 304
10508.67 285
10509.64 281
10510.60 263
10511.57 280
10512.54 293
10513.51 287
10514.48 319
10515.45 302
10516.41 318
10517.38 279
10518.35 321
10519.32 317
10520.29 322
10521.26 308
10522.23 290
10523.19 300
10524.16 324
10525.13 285
10526.10 279
10527.07 315
10528.04 305
10529.01 336
10529.98 286
10530.95 281
10531.92 323
10532.88 329
10533.85 311
10534.82 316
10535.79 268
10536.76 315
10537.73 298
10538.70 249
10539.67 287
10540.64 273
10541.61 283
10542.58 296
10543.55 299
10544.52 313
10545.49 289
10546.46 299
10547.43 304
10548.40 247
10549.37 260
10550.34 275
10551.31 307
10552.28 323
10553.25 293
10554.22 312
10555.19 302
10556.16 350
10557.13 295
10558.10 322
10559.07 343
10560.04 328
10561.01 273
10561.98 314
10562.95 318
10563.92 336
10564.89 320
10565.86 300
10566.83 282
10567.81 272
10568.78 304
10569.75 334
10570.72 310
10571.69 304
10572.66 314
10573.63 338
10574.60 312
10575.57 299
10576.54 270
10577.52 284
10578.49 331
10579.46 267
10580.43 299
10581.40 313
10582.37 280
10583.34 264
10584.32 309
10585.29 300
10586.26 298
10587.23 303
10588.20 303
10589.17 261
10590.15 309
10591.12 308
10592.09 315
10593.06 360
10594.03 310
10595.01 332
10595.98 272
10596.95 291
10597.92 264
10598.90 287
10599.87 284
10600.84 321
10601.81 288
10602.78 283
10603.76 305
10604.73 289
10605.70 304
10606.67 290
10607.65 336
10608.62 295
10609.59 338
10610.57 302
10611.54 320
10612.51 302
10613.48 291
10614.46 281
10615.43 285
10616.40 306
10617.38 274
10618.35 309
10619.32 328
10620.30 334
10621.27 341
10622.24 312
10623.22 302
10624.19 313
10625.16 295
10626.14 313
10627.11 272
10628.08 333
10629.06 313
10630.03 334
10631.00 286
10631.98 306
10632.95 294
10633.93 307
10634.90 333
10635.87 348
10636.85 347
10637.82 345
10638.80 385
10639.77 369
10640.74 344
10641.72 352
10642.69 369
10643.67 346
10644.64 382
10645.62 359
10646.59 320
10647.56 307
10648.54 331
10649.51 353
10650.49 322
10651.46 326
10652.44 341
10653.41 305
10654.39 283
10655.36 295
10656.34 325
10657.31 304
10658.29 273
10659.26 289
10660.24 334
10661.21 306
10662.19 280
10663.16 297
10664.14 316
10665.11 306
10666.09 287
10667.06 345
10668.04 327
10669.01 277
10669.99 257
10670.97 305
10671.94 339
10672.92 312
10673.89 294
10674.87 297
10675.84 295
10676.82 338
10677.80 341
10678.77 335
10679.75 311
10680.72 356
10681.70 324
10682.68 280
10683.65 339
10684.63 283
10685.60 300
10686.58 314
10687.56 257
10688.53 277
10689.51 294
10690.49 317
10691.46 288
10692.44 261
10693.42 271
10694.39 270
10695.37 252
10696.35 289
10697.32 289
10698.30 250
10699.28 287
10700.25 267
10701.23 304
10702.21 282
10703.18 327
10704.16 315
10705.14 272
10706.12 264
10707.09 305
10708.07 301
10709.05 303
10710.02 277
10711.00 284
10711.98 271
10712.96 266
10713.93 312
10714.91 270
10715.89 296
10716.87 264
10717.84 287
10718.82 283
10719.80 248
10720.78 279
10721.76 320
10722.73 285
10723.71 323
10724.69 297
10725.67 307
10726.65 284
10727.62 259
10728.60 259
10729.58 288
10730.56 317
10731.54 278
10732.52 275
10733.49 268
10734.47 271
10735.45 300
10736.43 354
10737.41 314
10738.39 298
10739.37 303
10740.34 287
10741.32 268
10742.30 261
10743.28 286
10744.26 260
10745.24 282
10746.22 243
10747.20 282
10748.18 273
10749.15 265
10750.13 282
10751.11 291
10752.09 273
10753.07 274
10754.05 276
10755.03 284
10756.01 298
10756.99 265
10757.97 255
10758.95 280
10759.93 287
10760.91 241
10761.89 266
10762.87 258
10763.85 282
10764.83 236
10765.81 238
10766.79 281
10767.77 303
10768.75 298
10769.73 277
10770.71 322
10771.69 289
10772.67 269
10773.65 266
10774.63 281
10775.61 276
10776.59 267
10777.57 262
10778.55 270
10779.53 285
10780.51 292
10781.49 267
10782.47 320
10783.45 272
10784.43 256
10785.41 278
10786.39 286
10787.38 286
10788.36 305
10789.34 339
10790.32 285
10791.30 285
10792.28 311
10793.26 325
10794.24 285
10795.22 291
10796.21 294
10797.19 283
10798.17 279
10799.15 282
10800.13 266
10801.11 276
10802.09 255
10803.08 287
10804.06 312
10805.04 269
10806.02 258
10807.00 263
10807.98 285
10808.97 289
10809.95 255
10810.93 283
10811.91 263
10812.89 280
10813.88 251
10814.86 259
10815.84 298
10816.82 279
10817.81 251
10818.79 287
10819.77 303
10820.75 314
10821.73 293
10822.72 305
10823.70 312
10824.68 271
10825.67 290
10826.65 278
10827.63 278
10828.61 284
10829.60 297
10830.58 286
10831.56 295
10832.54 291
10833.53 360
10834.51 373
10835.49 343
10836.48 289
10837.46 294
10838.44 295
10839.43 324
10840.41 301
10841.39 314
10842.38 312
10843.36 294
10844.34 284
10845.33 283
10846.31 303
10847.29 301
10848.28 311
10849.26 310
10850.25 294
10851.23 283
10852.21 315
10853.20 287
10854.18 306
10855.16 280
10856.15 296
10857.13 291
10858.12 282
10859.10 312
10860.09 305
10861.07 301
10862.05 302
10863.04 321
10864.02 320
10865.01 314
10865.99 308
10866.98 318
10867.96 285
10868.94 266
10869.93 276
10870.91 294
10871.90 303
10872.88 309
10873.87 317
10874.85 281
10875.84 302
10876.82 308
10877.81 318
10878.79 305
10879.78 318
10880.76 313
10881.75 305
10882.73 307
10883.72 305
10884.70 315
10885.69 325
10886.68 351
10887.66 374
10888.65 302
10889.63 347
10890.62 323
10891.60 274
10892.59 334
10893.57 342
10894.56 337
10895.55 359
10896.53 375
10897.52 374
10898.50 348
10899.49 397
10900.48 407
10901.46 340
10902.45 342
10903.43 357
10904.42 349
10905.41 330
10906.39 350
10907.38 370
10908.37 342
10909.35 360
10910.34 352
10911.32 291
10912.31 310
10913.30 350
10914.28 303
10915.27 351
10916.26 332
10917.24 327
10918.23 330
10919.22 326
10920.21 353
10921.19 349
10922.18 332
10923.17 329
10924.15 370
10925.14 338
10926.13 379
10927.12 380
10928.10 400
10929.09 355
10930.08 401
10931.06 350
10932.05 353
10933.04 339
10934.03 403
10935.01 361
10936.00 347
10936.99 347
10937.98 350
10938.97 384
10939.95 358
10940.94 348
10941.93 400
10942.92 374
10943.91 374
10944.89 390
10945.88 370
10946.87 354
10947.86 351
10948.85 368
10949.83 352
10950.82 330
10951.81 385
10952.80 381
10953.79 368
10954.78 365
10955.76 360
10956.75 392
10957.74 421
10958.73 427
10959.72 406
10960.71 418
10961.70 437
10962.69 422
10963.67 408
10964.66 441
10965.65 415
10966.64 445
10967.63 387
10968.62 373
10969.61 416
10970.60 369
10971.59 413
10972.58 430
10973.57 410
10974.56 407
10975.54 411
10976.53 400
10977.52 368
10978.51 383
10979.50 358
10980.49 379
10981.48 378
10982.47 407
10983.46 368
10984.45 477
10985.44 439
10986.43 402
10987.42 422
10988.41 415
10989.40 397
10990.39 395
10991.38 402
10992.37 423
10993.36 412
10994.35 428
10995.34 449
10996.33 501
10997.32 520
10998.31 491
10999.30 563
11000.30 499
11001.29 499
11002.28 512
11003.27 555
11004.26 527
11005.25 464
11006.24 499
11007.23 478
11008.22 471
11009.21 462
11010.20 454
11011.19 451
11012.19 466
11013.18 467
11014.17 492
11015.16 447
11016.15 458
11017.14 446
11018.13 443
11019.12 420
11020.12 422
11021.11 436
11022.10 430
11023.09 417
11024.08 405
11025.07 399
11026.07 389
11027.06 405
11028.05 384
11029.04 393
11030.03 467
11031.02 456
11032.02 394
11033.01 405
11034.00 396
11034.99 398
11035.98 346
11036.98 396
11037.97 398
11038.96 398
11039.95 418
11040.95 388
11041.94 372
11042.93 372
11043.92 391
11044.92 350
11045.91 365
11046.90 385
11047.89 408
11048.89 417
11049.88 352
11050.87 378
11051.87 357
11052.86 371
11053.85 353
11054.84 352
11055.84 356
11056.83 391
11057.82 398
11058.82 370
11059.81 333
11060.80 327
11061.80 350
11062.79 344
11063.78 348
11064.78 326
11065.77 349
11066.76 423
11067.76 398
11068.75 352
11069.74 365
11070.74 364
11071.73 383
11072.73 401
11073.72 352
11074.71 356
11075.71 325
11076.70 359
11077.70 368
11078.69 342
11079.68 351
11080.68 383
11081.67 348
11082.67 342
11083.66 314
11084.66 332
11085.65 332
11086.64 388
11087.64 383
11088.63 375
11089.63 354
11090.62 379
11091.62 392
11092.61 331
11093.61 357
11094.60 362
11095.60 353
11096.59 326
11097.59 360
11098.58 375
11099.58 401
11100.57 405
11101.57 359
11102.56 331
11103.56 369
11104.55 396
11105.55 399
11106.54 398
11107.54 374
11108.53 373
11109.53 341
11110.52 333
11111.52 350
11112.52 376
11113.51 382
11114.51 417
11115.50 406
11116.50 368
11117.49 386
11118.49 377
11119.49 347
11120.48 361
11121.48 433
11122.47 487
11123.47 457
11124.47 462
11125.46 476
11126.46 465
11127.46 487
11128.45 487
11129.45 451
11130.44 451
11131.44 441
11132.44 497
11133.43 447
11134.43 404
11135.43 423
11136.42 427
11137.42 450
11138.42 441
11139.41 460
11140.41 468
11141.41 441
11142.40 405
11143.40 432
11144.40 414
11145.40 483
11146.39 456
11147.39 433
11148.39 393
11149.38 376
11150.38 387
11151.38 367
11152.38 397
11153.37 413
11154.37 385
11155.37 394
11156.37 363
11157.36 365
11158.36 403
11159.36 375
11160.36 370
11161.36 359
11162.35 362
11163.35 386
11164.35 333
11165.35 371
11166.34 350
11167.34 385
11168.34 385
11169.34 349
11170.34 350
11171.34 355
11172.33 371
11173.33 378
11174.33 357
11175.33 322
11176.33 321
11177.33 343
11178.32 360
11179.32 333
11180.32 297
11181.32 331
11182.32 371
11183.32 308
11184.32 349
11185.32 325
11186.31 363
11187.31 362
11188.31 347
11189.31 349
11190.31 335
11191.31 386
11192.31 347
11193.31 347
11194.31 340
11195.31 383
11196.31 375
11197.31 338
11198.31 331
11199.30 375
11200.30 352
11201.30 339
11202.30 338
11203.30 345
11204.30 355
11205.30 348
11206.30 363
11207.30 395
11208.30 338
11209.30 298
11210.30 316
11211.30 318
11212.30 357
11213.30 336
11214.30 355
11215.30 364
11216.30 340
11217.30 330
11218.30 360
11219.30 373
11220.30 327
11221.31 361
11222.31 330
11223.31 379
11224.31 334
11225.31 335
11226.31 323
11227.31 327
11228.31 360
11229.31 332
11230.31 342
11231.31 308
11232.31 364
11233.31 338
11234.32 356
11235.32 330
11236.32 341
11237.32 336
11238.32 296
11239.32 319
11240.32 282
11241.32 326
11242.33 332
11243.33 324
11244.33 300
11245.33 319
11246.33 291
11247.33 293
11248.34 323
11249.34 334
11250.34 324
11251.34 316
11252.34 276
11253.34 314
11254.35 277
11255.35 322
11256.35 309
11257.35 291
11258.35 306
11259.36 292
11260.36 306
11261.36 310
11262.36 319
11263.37 292
11264.37 294
11265.37 301
11266.37 342
11267.38 348
11268.38 345
11269.38 328
11270.38 320
11271.39 295
11272.39 302
11273.39 347
11274.40 324
11275.40 308
11276.40 365
11277.40 337
11278.41 352
11279.41 354
11280.41 344
11281.42 372
11282.42 394
11283.42 370
11284.43 330
11285.43 367
11286.43 317
11287.44 323
11288.44 346
11289.44 339
11290.45 339
11291.45 320
11292.45 304
11293.46 333
11294.46 322
11295.47 323
11296.47 334
11297.47 328
11298.48 310
11299.48 313
11300.49 334
11301.49 358
11302.49 341
11303.50 319
11304.50 320
11305.51 358
11306.51 311
11307.51 351
11308.52 384
11309.52 341
11310.53 295
11311.53 329
11312.54 367
11313.54 336
11314.55 338
11315.55 354
11316.56 353
11317.56 336
11318.57 314
11319.57 345
11320.58 304
11321.58 307
11322.59 356
11323.59 331
11324.60 347
11325.60 315
11326.61 318
11327.61 305
11328.62 325
11329.62 318
11330.63 344
11331.63 328
11332.64 323
11333.64 323
11334.65 315
11335.65 362
11336.66 323
11337.67 300
11338.67 317
11339.68 315
11340.68 316
11341.69 310
11342.69 352
11343.70 339
11344.71 329
11345.71 324
11346.72 318
11347.72 347
11348.73 335
11349.74 290
11350.74 315
11351.75 320
11352.76 320
11353.76 297
11354.77 323
11355.78 341
11356.78 299
11357.79 324
11358.80 320
11359.80 276
11360.81 324
11361.82 327
11362.82 359
11363.83 322
11364.84 297
11365.84 300
11366.85 325
11367.86 309
11368.86 290
11369.87 259
11370.88 300
11371.89 311
11372.89 281
11373.90 301
11374.91 304
11375.91 311
11376.92 309
11377.93 317
11378.94 322
11379.94 294
11380.95 324
11381.96 319
11382.97 322
11383.98 282
11384.98 284
11385.99 302
11387.00 326
11388.01 321
11389.01 309
11390.02 306
11391.03 315
11392.04 297
11393.05 320
11394.06 318
11395.06 308
11396.07 372
11397.08 296
11398.09 314
11399.10 284
11400.11 300
11401.11 319
11402.12 335
11403.13 364
11404.14 335
11405.15 319
11406.16 293
11407.17 312
11408.17 278
11409.18 290
11410.19 326
11411.20 327
11412.21 271
11413.22 282
11414.23 326
11415.24 323
11416.25 328
11417.26 316
11418.27 310
11419.27 297
11420.28 282
11421.29 324
11422.30 318
11423.31 308
11424.32 308
11425.33 292
11426.34 304
11427.35 303
11428.36 317
11429.37 278
11430.38 324
11431.39 286
11432.40 277
11433.41 270
11434.42 314
11435.43 318
11436.44 307
11437.45 326
11438.46 312
11439.47 331
11440.48 313
11441.49 296
11442.50 323
11443.51 319
11444.52 316
11445.53 293
11446.54 310
11447.55 334
11448.56 325
11449.57 331
11450.59 321
11451.60 307
11452.61 347
11453.62 334
11454.63 319
11455.64 312
11456.65 304
11457.66 316
11458.67 327
11459.68 359
11460.69 325
11461.71 331
11462.72 354
11463.73 329
11464.74 315
11465.75 359
11466.76 347
11467.77 328
11468.79 338
11469.80 349
11470.81 347
11471.82 345
11472.83 349
11473.84 343
11474.86 344
11475.87 304
11476.88 337
11477.89 334
11478.90 330
11479.91 337
11480.93 339
11481.94 352
11482.95 366
11483.96 352
11484.98 294
11485.99 300
11487.00 328
11488.01 321
11489.02 305
11490.04 306
11491.05 343
11492.06 332
11493.07 357
11494.09 333
11495.10 353
11496.11 350
11497.13 362
11498.14 341
11499.15 334
11500.16 373
11501.18 344
11502.19 341
11503.20 336
11504.22 343
11505.23 362
11506.24 351
11507.26 341
11508.27 323
11509.28 367
11510.30 370
11511.31 371
11512.32 344
11513.34 335
11514.35 342
11515.36 345
11516.38 349
11517.39 397
11518.40 396
11519.42 392
11520.43 365
11521.45 358
11522.46 362
11523.47 400
11524.49 402
11525.50 336
11526.52 377
11527.53 393
11528.54 399
11529.56 401
11530.57 382
11531.59 349
11532.60 372
11533.61 398
11534.63 401
11535.64 384
11536.66 412
11537.67 405
11538.69 411
11539.70 414
11540.72 420
11541.73 474
11542.75 415
11543.76 412
11544.78 389
11545.79 440
11546.81 469
11547.82 523
11548.84 468
11549.85 467
11550.87 446
11551.88 487
11552.90 491
11553.91 496
11554.93 465
11555.94 514
11556.96 505
11557.97 515
11558.99 545
11560.00 482
11561.02 507
11562.04 538
11563.05 558
11564.07 568
11565.08 581
11566.10 565
11567.11 618
11568.13 571
11569.15 601
11570.16 612
11571.18 681
11572.19 641
11573.21 611
11574.23 669
11575.24 661
11576.26 714
11577.27 818
11578.29 818
11579.31 783
11580.32 845
11581.34 880
11582.36 848
11583.37 921
11584.39 921
11585.41 975
11586.42 989
11587.44 1021
11588.46 1093
11589.47 1135
11590.49 1180
11591.51 1310
11592.52 1461
11593.54 1618
11594.56 1855
11595.58 2129
11596.59 2441
11597.61 2661
11598.63 2741
11599.64 2902
11600.66 2815
11601.68 2738
11602.70 2546
11603.71 2329
11604.73 2135
11605.75 2082
11606.77 1806
11607.78 1744
11608.80 1632
11609.82 1532
11610.84 1534
11611.86 1469
11612.87 1460
11613.89 1382
11614.91 1363
11615.93 1420
11616.95 1392
11617.96 1349
11618.98 1260
11620.00 1259
11621.02 1195
11622.04 1132
11623.05 1094
11624.07 1054
11625.09 1043
11626.11 994
11627.13 955
11628.15 915
11629.17 925
11630.18 926
11631.20 875
11632.22 911
11633.24 878
11634.26 849
11635.28 919
11636.30 863
11637.32 850
11638.33 821
11639.35 834
11640.37 826
11641.39 802
11642.41 768
11643.43 722
11644.45 712
11645.47 718
11646.49 691
11647.51 734
11648.53 726
11649.55 692
11650.57 720
11651.59 680
11652.60 659
11653.62 637
11654.64 644
11655.66 624
11656.68 631
11657.70 644
11658.72 617
11659.74 610
11660.76 625
11661.78 594
11662.80 598
11663.82 606
11664.84 558
11665.86 590
11666.88 589
11667.90 593
11668.92 586
11669.95 596
11670.97 564
11671.99 578
11673.01 600
11674.03 617
11675.05 638
11676.07 664
11677.09 628
11678.11 545
11679.13 600
11680.15 639
11681.17 621
11682.19 601
11683.21 676
11684.23 633
11685.26 615
11686.28 597
11687.30 635
11688.32 650
11689.34 621
11690.36 584
11691.38 596
11692.40 614
11693.43 628
11694.45 614
11695.47 606
11696.49 621
11697.51 654
11698.53 657
11699.56 610
11700.58 580
11701.60 589
11702.62 571
11703.64 559
11704.66 596
11705.69 576
11706.71 549
11707.73 541
11708.75 504
11709.77 532
11710.80 531
11711.82 492
11712.84 526
11713.86 568
11714.89 594
11715.91 551
11716.93 564
11717.95 532
11718.98 494
11720.00 489
11721.02 501
11722.04 536
11723.07 518
11724.09 505
11725.11 515
11726.13 463
11727.16 462
11728.18 485
11729.20 482
11730.23 478
11731.25 519
11732.27 514
11733.30 507
11734.32 498
11735.34 487
11736.36 466
11737.39 486
11738.41 501
11739.44 505
11740.46 460
11741.48 454
11742.51 508
11743.53 494
11744.55 564
11745.58 537
11746.60 553
11747.62 465
11748.65 476
11749.67 483
11750.70 466
11751.72 449
11752.74 501
11753.77 520
11754.79 484
11755.82 444
11756.84 478
11757.86 522
11758.89 502
11759.91 507
11760.94 522
11761.96 521
11762.99 462
11764.01 448
11765.03 443
11766.06 460
11767.08 457
11768.11 475
11769.13 452
11770.16 462
11771.18 464
11772.21 493
11773.23 461
11774.26 429
11775.28 450
11776.31 483
11777.33 456
11778.36 387
11779.38 435
11780.41 457
11781.43 415
11782.46 402
11783.48 449
11784.51 448
11785.54 435
11786.56 406
11787.59 400
11788.61 428
11789.64 403
11790.66 422
11791.69 401
11792.71 370
11793.74 432
11794.77 421
11795.79 425
11796.82 393
11797.84 401
11798.87 400
11799.90 398
11800.92 422
11801.95 353
11802.97 351
11804.00 336
11805.03 359
11806.05 396
11807.08 373
11808.11 372
11809.13 391
11810.16 379
11811.19 380
11812.21 384
11813.24 366
11814.27 390
11815.29 371
11816.32 362
11817.35 370
11818.37 383
11819.40 376
11820.43 364
11821.45 367
11822.48 352
11823.51 379
11824.53 372
11825.56 339
11826.59 366
11827.62 380
11828.64 370
11829.67 337
11830.70 368
11831.73 324
11832.75 363
11833.78 380
11834.81 370
11835.84 359
11836.86 315
11837.89 348
11838.92 336
11839.95 307
11840.97 356
11842.00 378
11843.03 379
11844.06 319
11845.09 345
11846.11 327
11847.14 366
11848.17 344
11849.20 326
11850.23 334
11851.26 353
11852.28 352
11853.31 337
11854.34 324
11855.37 328
11856.40 359
11857.43 342
11858.45 345
11859.48 330
11860.51 312
11861.54 291
11862.57 285
11863.60 286
11864.63 317
11865.66 290
11866.69 295
11867.71 295
11868.74 299
11869.77 305
11870.80 294
11871.83 320
11872.86 321
11873.89 313
11874.92 322
11875.95 346
11876.98 277
11878.01 268
11879.04 307
11880.07 325
11881.10 307
11882.13 327
11883.15 311
11884.18 303
11885.21 273
11886.24 302
11887.27 313
11888.30 309
11889.33 320
11890.36 336
11891.39 338
11892.42 287
11893.45 319
11894.48 309
11895.51 300
11896.54 307
11897.58 326
11898.61 332
11899.64 286
11900.67 302
11901.70 332
11902.73 301
11903.76 260
11904.79 285
11905.82 302
11906.85 343
11907.88 294
11908.91 280
11909.94 285
11910.97 325
11912.00 314
11913.04 320
11914.07 313
11915.10 343
11916.13 324
11917.16 286
11918.19 294
11919.22 314
11920.25 321
11921.28 271
11922.32 281
11923.35 265
11924.38 284
11925.41 307
11926.44 283
11927.47 266
11928.51 270
11929.54 305
11930.57 318
11931.60 267
11932.63 304
11933.66 281
11934.70 292
11935.73 318
11936.76 293
11937.79 326
11938.82 321
11939.86 330
11940.89 258
11941.92 285
11942.95 271
11943.99 293
11945.02 226
11946.05 280
11947.08 284
11948.12 320
11949.15 268
11950.18 304
11951.21 298
11952.25 277
11953.28 325
11954.31 270
11955.34 298
11956.38 292
11957.41 265
11958.44 302
11959.48 319
11960.51 282
11961.54 328
11962.58 311
11963.61 279
11964.64 289
11965.67 278
11966.71 295
11967.74 261
11968.77 241
11969.81 278
11970.84 280
11971.88 275
11972.91 264
11973.94 278
11974.98 314
11976.01 285
11977.04 312
11978.08 300
11979.11 290
11980.15 259
11981.18 275
11982.21 294
11983.25 288
11984.28 286
11985.32 279
11986.35 313
11987.38 289
11988.42 284
11989.45 284
11990.49 279
11991.52 263
11992.56 290
11993.59 259
11994.62 288
11995.66 309
11996.69 294
11997.73 284
11998.76 280
11999.80 284
12000.83 298
12001.87 309
12002.90 262
12003.94 304
12004.97 308
12006.01 298
12007.04 293
12008.08 296
12009.11 303
12010.15 291
12011.18 317
12012.22 314
12013.25 287
12014.29 327
12015.32 369
12016.36 336
12017.40 278
12018.43 311
12019.47 358
12020.50 331
12021.54 320
12022.57 305
12023.61 341
12024.64 317
12025.68 317
12026.72 339
12027.75 326
12028.79 306
12029.82 299
12030.86 307
12031.90 304
12032.93 342
12033.97 346
12035.01 316
12036.04 335
12037.08 312
12038.11 333
12039.15 320
12040.19 354
12041.22 318
12042.26 308
12043.30 310
12044.33 324
12045.37 338
12046.41 308
12047.44 330
12048.48 331
12049.52 330
12050.55 317
12051.59 304
12052.63 294
12053.67 276
12054.70 299
12055.74 303
12056.78 279
12057.81 293
12058.85 289
12059.89 325
12060.93 319
12061.96 302
12063.00 304
12064.04 309
12065.08 307
12066.11 289
12067.15 313
12068.19 296
12069.23 316
12070.27 302
12071.30 282
12072.34 292
12073.38 304
12074.42 301
12075.45 276
12076.49 296
12077.53 261
12078.57 292
12079.61 273
12080.65 277
12081.68 277
12082.72 293
12083.76 298
12084.80 263
12085.84 256
12086.88 297
12087.91 309
12088.95 318
12089.99 281
12091.03 227
12092.07 274
12093.11 286
12094.15 288
12095.19 296
12096.22 309
12097.26 290
12098.30 283
12099.34 293
12100.38 285
12101.42 301
12102.46 281
12103.50 302
12104.54 291
12105.58 297
12106.62 269
12107.66 298
12108.69 279
12109.73 283
12110.77 266
12111.81 285
12112.85 313
12113.89 295
12114.93 286
12115.97 280
12117.01 282
12118.05 287
12119.09 280
12120.13 254
12121.17 299
12122.21 281
12123.25 258
12124.29 277
12125.33 293
12126.37 285
12127.41 297
12128.45 265
12129.49 287
12130.53 259
12131.57 256
12132.61 262
12133.66 291
12134.70 275
12135.74 257
12136.78 272
12137.82 263
12138.86 240
12139.90 239
12140.94 280
12141.98 267
12143.02 279
12144.06 231
12145.10 227
12146.14 226
12147.19 250
12148.23 271
12149.27 249
12150.31 279
12151.35 268
12152.39 275
12153.43 223
12154.47 231
12155.52 230
12156.56 242
12157.60 228
12158.64 247
12159.68 240
12160.72 226
12161.77 237
12162.81 215
12163.85 247
12164.89 240
12165.93 231
12166.98 253
12168.02 247
12169.06 249
12170.10 275
12171.14 262
12172.19 259
12173.23 257
12174.27 252
12175.31 252
12176.36 260
12177.40 222
12178.44 225
12179.48 252
12180.52 279
12181.57 260
12182.61 222
12183.65 268
12184.70 265
12185.74 248
12186.78 226
12187.82 254
12188.87 253
12189.91 265
12190.95 254
12192.00 226
12193.04 251
12194.08 233
12195.13 249
12196.17 238
12197.21 236
12198.25 224
12199.30 246
12200.34 242
12201.39 286
12202.43 245
12203.47 249
12204.52 238
12205.56 244
12206.60 245
12207.65 252
12208.69 254
12209.73 240
12210.78 244
12211.82 273
12212.87 240
12213.91 220
12214.95 238
12216.00 252
12217.04 237
12218.09 253
12219.13 280
12220.17 244
12221.22 242
12222.26 252
12223.31 254
12224.35 259
12225.40 258
12226.44 264
12227.49 243
12228.53 249
12229.57 270
12230.62 269
12231.66 247
12232.71 251
12233.75 234
12234.80 293
12235.84 260
12236.89 243
12237.93 279
12238.98 262
12240.02 280
12241.07 253
12242.11 296
12243.16 242
12244.20 229
12245.25 281
12246.30 286
12247.34 253
12248.39 249
12249.43 261
12250.48 278
12251.52 240
12252.57 239
12253.61 248
12254.66 265
12255.71 243
12256.75 239
12257.80 247
12258.84 261
12259.89 264
12260.93 251
12261.98 263
12263.03 243
12264.07 269
12265.12 231
12266.17 234
12267.21 274
12268.26 266
12269.30 241
12270.35 222
12271.40 249
12272.44 278
12273.49 265
12274.54 238
12275.58 227
12276.63 251
12277.68 254
12278.72 240
12279.77 227
12280.82 223
12281.86 229
12282.91 239
12283.96 224
12285.00 240
12286.05 250
12287.10 216
12288.15 273
12289.19 248
12290.24 249
12291.29 213
12292.34 218
12293.38 266
12294.43 206
12295.48 246
12296.52 243
12297.57 263
12298.62 195
12299.67 209
12300.72 236
12301.76 247
12302.81 238
12303.86 227
12304.91 250
12305.95 213
12307.00 218
12308.05 241
12309.10 212
12310.15 238
12311.19 229
12312.24 221
12313.29 220
12314.34 202
12315.39 188
12316.44 233
12317.48 216
12318.53 236
12319.58 252
12320.63 204
12321.68 208
12322.73 235
12323.78 238
12324.82 218
12325.87 231
12326.92 229
12327.97 216
12329.02 228
12330.07 225
12331.12 219
12332.17 213
12333.22 205
12334.27 215
12335.31 206
12336.36 227
12337.41 245
12338.46 217
12339.51 233
12340.56 250
12341.61 224
12342.66 217
12343.71 240
12344.76 225
12345.81 213
12346.86 181
12347.91 210
12348.96 230
12350.01 216
12351.06 188
12352.11 200
12353.16 197
12354.21 213
12355.26 218
12356.31 223
12357.36 180
12358.41 220
12359.46 209
12360.51 200
12361.56 191
12362.61 195
12363.66 226
12364.71 239
12365.76 209
12366.81 188
12367.86 200
12368.91 239
12369.96 223
12371.01 231
12372.06 206
12373.11 194
12374.16 223
12375.22 260
12376.27 221
12377.32 212
12378.37 208
12379.42 217
12380.47 225
12381.52 206
12382.57 217
12383.62 240
12384.68 221
12385.73 202
12386.78 198
12387.83 217
12388.88 203
12389.93 198
12390.98 198
12392.04 182
12393.09 190
12394.14 203
12395.19 226
12396.24 206
12397.29 218
12398.35 213
12399.40 233
12400.45 225
12401.50 212
12402.55 238
12403.61 225
12404.66 218
12405.71 212
12406.76 193
12407.81 198
12408.87 220
12409.92 236
12410.97 191
12412.02 173
12413.08 211
12414.13 220
12415.18 216
12416.23 197
12417.29 224
12418.34 196
12419.39 218
12420.45 230
12421.50 208
12422.55 241
12423.60 208
12424.66 194
12425.71 209
12426.76 207
12427.82 218
12428.87 210
12429.92 218
12430.98 198
12432.03 192
12433.08 214
12434.14 217
12435.19 219
12436.24 211
12437.30 236
12438.35 238
12439.40 241
12440.46 224
12441.51 211
12442.56 232
12443.62 244
12444.67 240
12445.73 220
12446.78 209
12447.83 204
12448.89 232
12449.94 241
12451.00 211
12452.05 195
12453.10 204
12454.16 201
12455.21 213
12456.27 226
12457.32 220
12458.38 224
12459.43 241
12460.48 196
12461.54 216
12462.59 191
12463.65 229
12464.70 206
12465.76 231
12466.81 218
12467.87 208
12468.92 220
12469.98 212
12471.03 181
12472.09 217
12473.14 216
12474.20 206
12475.25 191
12476.31 231
12477.36 194
12478.42 204
12479.47 183
12480.53 202
12481.58 222
12482.64 234
12483.70 243
12484.75 192
12485.81 223
12486.86 192
12487.92 209
12488.97 235
12490.03 233
12491.08 218
12492.14 231
12493.20 235
12494.25 188
12495.31 229
12496.36 222
12497.42 226
12498.48 251
12499.53 223
12500.59 205
12501.65 205
12502.70 220
12503.76 218
12504.81 242
12505.87 250
12506.93 219
12507.98 225
12509.04 210
12510.10 207
12511.15 193
12512.21 231
12513.27 218
12514.32 203
12515.38 203
12516.44 199
12517.49 197
12518.55 190
12519.61 200
12520.67 214
12521.72 214
12522.78 214
12523.84 208
12524.89 170
12525.95 211
12527.01 216
12528.07 198
12529.12 168
12530.18 183
12531.24 218
12532.30 196
12533.35 205
12534.41 194
12535.47 196
12536.53 204
12537.58 185
12538.64 199
12539.70 218
12540.76 212
12541.82 226
12542.87 193
12543.93 207
12544.99 198
12546.05 212
12547.11 201
12548.16 202
12549.22 181
12550.28 185
12551.34 210
12552.40 190
12553.46 198
12554.51 206
12555.57 221
12556.63 219
12557.69 189
12558.75 183
12559.81 182
12560.87 202
12561.93 195
12562.98 210
12564.04 181
12565.10 194
12566.16 184
12567.22 187
12568.28 202
12569.34 201
12570.40 174
12571.46 199
12572.52 201
12573.57 214
12574.63 216
12575.69 196
12576.75 174
12577.81 207
12578.87 190
12579.93 200
12580.99 209
12582.05 192
12583.11 219
12584.17 214
12585.23 201
12586.29 212
12587.35 199
12588.41 229
12589.47 197
12590.53 182
12591.59 203
12592.65 175
12593.71 194
12594.77 204
12595.83 208
12596.89 200
12597.95 214
12599.01 194
12600.07 169
12601.13 178
12602.19 229
12603.25 214
12604.31 214
12605.37 198
12606.44 192
12607.50 201
12608.56 219
12609.62 211
12610.68 186
12611.74 189
12612.80 178
12613.86 213
12614.92 193
12615.98 203
12617.04 178
12618.11 219
12619.17 216
12620.23 193
12621.29 186
12622.35 194
12623.41 192
12624.47 206
12625.54 214
12626.60 198
12627.66 196
12628.72 203
12629.78 177
12630.84 165
12631.90 181
12632.97 188
12634.03 185
12635.09 174
12636.15 224
12637.21 209
12638.28 190
12639.34 168
12640.40 163
12641.46 209
12642.52 182
12643.59 183
12644.65 182
12645.71 187
12646.77 183
12647.84 206
12648.90 194
12649.96 192
12651.02 168
12652.09 203
12653.15 223
12654.21 195
12655.27 190
12656.34 206
12657.40 213
12658.46 202
12659.53 179
12660.59 189
12661.65 207
12662.72 196
12663.78 171
12664.84 178
12665.90 174
12666.97 185
12668.03 204
12669.09 205
12670.16 181
12671.22 183
12672.28 186
12673.35 193
12674.41 197
12675.48 191
12676.54 188
12677.60 210
12678.67 192
12679.73 196
12680.79 169
12681.86 203
12682.92 205
12683.99 180
12685.05 165
12686.11 187
12687.18 197
12688.24 187
12689.31 216
12690.37 174
12691.43 184
12692.50 196
12693.56 197
12694.63 203
12695.69 201
12696.76 189
12697.82 196
12698.89 187
12699.95 208
12701.02 193
12702.08 203
12703.14 191
12704.21 182
12705.27 202
12706.34 186
12707.40 215
12708.47 218
12709.53 235
12710.60 200
12711.66 207
12712.73 219
12713.79 212
12714.86 158
12715.93 175
12716.99 199
12718.06 185
12719.12 182
12720.19 225
12721.25 256
12722.32 208
12723.38 200
12724.45 204
12725.51 202
12726.58 213
12727.65 203
12728.71 210
12729.78 237
12730.84 234
12731.91 235
12732.98 205
12734.04 199
12735.11 235
12736.17 242
12737.24 210
12738.31 205
12739.37 203
12740.44 239
12741.51 212
12742.57 228
12743.64 222
12744.70 232
12745.77 210
12746.84 220
12747.90 202
12748.97 206
12750.04 209
12751.10 194
12752.17 221
12753.24 200
12754.31 204
12755.37 225
12756.44 238
12757.51 206
12758.57 167
12759.64 211
12760.71 243
12761.78 228
12762.84 180
12763.91 178
12764.98 211
12766.04 204
12767.11 209
12768.18 199
12769.25 192
12770.31 195
12771.38 193
12772.45 203
12773.52 197
12774.59 219
12775.65 219
12776.72 217
12777.79 212
12778.86 184
12779.92 196
12780.99 195
12782.06 173
12783.13 183
12784.20 202
12785.27 224
12786.33 223
12787.40 181
12788.47 192
12789.54 177
12790.61 197
12791.68 199
12792.74 230
12793.81 242
12794.88 200
12795.95 182
12797.02 180
12798.09 182
12799.16 186
12800.22 183
12801.29 184
12802.36 202
12803.43 206
12804.50 198
12805.57 216
12806.64 191
12807.71 202
12808.78 195
12809.85 201
12810.92 187
12811.99 187
12813.05 213
12814.12 182
12815.19 190
12816.26 169
12817.33 170
12818.40 179
12819.47 172
12820.54 198
12821.61 191
12822.68 206
12823.75 222
12824.82 193
12825.89 205
12826.96 194
12828.03 201
12829.10 165
12830.17 200
12831.24 200
12832.31 201
12833.38 198
12834.45 195
12835.52 166
12836.59 164
12837.66 235
12838.73 198
12839.80 188
12840.87 199
12841.94 190
12843.01 184
12844.09 193
12845.16 204
12846.23 197
12847.30 212
12848.37 182
12849.44 183
12850.51 203
12851.58 206
12852.65 221
12853.72 211
12854.79 181
12855.87 175
12856.94 186
12858.01 209
12859.08 190
12860.15 191
12861.22 204
12862.29 205
12863.37 169
12864.44 169
12865.51 219
12866.58 193
12867.65 173
12868.72 201
12869.80 191
12870.87 219
12871.94 181
12873.01 157
12874.08 195
12875.15 190
12876.23 204
12877.30 190
12878.37 180
12879.44 174
12880.52 155
12881.59 181
12882.66 167
12883.73 171
12884.80 175
12885.88 192
12886.95 182
12888.02 161
12889.09 187
12890.17 179
12891.24 183
12892.31 191
12893.38 181
12894.46 171
12895.53 178
12896.60 173
12897.68 192
12898.75 157
12899.82 175
12900.90 189
12901.97 201
12903.04 189
12904.11 169
12905.19 166
12906.26 192
12907.33 183
12908.41 166
12909.48 173
12910.55 141
12911.63 159
12912.70 173
12913.78 177
12914.85 151
12915.92 161
12917.00 208
12918.07 221
12919.14 157
12920.22 162
12921.29 182
12922.37 160
12923.44 160
12924.51 144
12925.59 194
12926.66 180
12927.74 157
12928.81 166
12929.88 156
12930.96 146
12932.03 167
12933.11 179
12934.18 163
12935.26 188
12936.33 168
12937.41 180
12938.48 171
12939.55 168
12940.63 156
12941.70 174
12942.78 188
12943.85 196
12944.93 168
12946.00 173
12947.08 190
12948.15 193
12949.23 168
12950.30 161
12951.38 143
12952.45 181
12953.53 198
12954.60 190
12955.68 161
12956.76 156
12957.83 164
12958.91 184
12959.98 158
12961.06 165
12962.13 179
12963.21 170
12964.28 139
12965.36 157
12966.44 189
12967.51 142
12968.59 143
12969.66 160
12970.74 159
12971.82 140
12972.89 158
12973.97 182
12975.04 147
12976.12 147
12977.20 157
12978.27 164
12979.35 150
12980.42 175
12981.50 179
12982.58 169
12983.65 181
12984.73 178
12985.81 190
12986.88 184
12987.96 164
12989.04 169
12990.11 183
12991.19 168
12992.27 135
12993.34 158
12994.42 189
12995.50 163
12996.58 172
12997.65 175
12998.73 177
12999.81 165
13000.88 156
13001.96 172
13003.04 172
13004.12 135
13005.19 193
13006.27 187
13007.35 173
13008.43 175
13009.50 176
13010.58 166
13011.66 155
13012.74 166
13013.81 144
13014.89 158
13015.97 178
13017.05 170
13018.13 153
13019.20 168
13020.28 175
13021.36 175
13022.44 195
13023.52 183
13024.59 178
13025.67 196
13026.75 171
13027.83 154
13028.91 182
13029.99 174
13031.06 179
13032.14 189
13033.22 158
13034.30 181
13035.38 189
13036.46 156
13037.54 172
13038.61 174
13039.69 174
13040.77 179
13041.85 171
13042.93 161
13044.01 167
13045.09 183
13046.17 176
13047.25 178
13048.33 178
13049.41 162
13050.48 151
13051.56 161
13052.64 170
13053.72 160
13054.80 170
13055.88 166
13056.96 165
13058.04 163
13059.12 164
13060.20 181
13061.28 176
13062.36 167
13063.44 174
13064.52 172
13065.60 173
13066.68 170
13067.76 194
13068.84 147
13069.92 189
13071.00 184
13072.08 179
13073.16 169
13074.24 159
13075.32 162
13076.40 150
13077.48 174
13078.56 172
13079.64 159
13080.72 188
13081.80 170
13082.88 159
13083.96 153
13085.04 179
13086.13 167
13087.21 172
13088.29 146
13089.37 127
13090.45 152
13091.53 166
13092.61 180
13093.69 141
13094.77 162
13095.85 178
13096.94 184
13098.02 165
13099.10 149
13100.18 162
13101.26 186
13102.34 161
13103.42 174
13104.51 143
13105.59 155
13106.67 158
13107.75 160
13108.83 174
13109.91 175
13111.00 175
13112.08 155
13113.16 180
13114.24 173
13115.32 189
13116.40 166
13117.49 163
13118.57 165
13119.65 190
13120.73 183
13121.82 164
13122.90 165
13123.98 157
13125.06 166
13126.15 152
13127.23 159
13128.31 158
13129.39 180
13130.48 169
13131.56 188
13132.64 179
13133.72 151
13134.81 168
13135.89 176
13136.97 161
13138.05 167
13139.14 153
13140.22 165
13141.30 193
13142.39 144
13143.47 142
13144.55 159
13145.64 169
13146.72 157
13147.80 144
13148.89 181
13149.97 175
13151.05 207
13152.14 165
13153.22 145
13154.30 148
13155.39 140
13156.47 154
13157.55 157
13158.64 143
13159.72 161
13160.81 189
13161.89 171
13162.97 171
13164.06 134
13165.14 152
13166.23 168
13167.31 147
13168.39 152
13169.48 183
13170.56 164
13171.65 163
13172.73 179
13173.82 161
13174.90 162
13175.98 154
13177.07 154
13178.15 162
13179.24 155
13180.32 161
13181.41 150
13182.49 165
13183.58 178
13184.66 160
13185.75 165
13186.83 169
13187.92 169
13189.00 158
13190.09 172
13191.17 135
13192.26 149
13193.34 152
13194.43 147
13195.51 155
13196.60 144
13197.68 175
13198.77 147
13199.85 166
13200.94 170
13202.03 156
13203.11 145
13204.20 147
13205.28 137
13206.37 154
13207.45 173
13208.54 151
13209.63 154
13210.71 143
13211.80 126
13212.88 147
13213.97 157
13215.06 159
13216.14 152
13217.23 182
13218.31 169
13219.40 162
13220.49 153
13221.57 124
13222.66 170
13223.75 135
13224.83 157
13225.92 166
13227.01 147
13228.09 157
13229.18 164
13230.27 169
13231.35 167
13232.44 162
13233.53 161
13234.61 167
13235.70 169
13236.79 172
13237.87 145
13238.96 146
13240.05 155
13241.13 147
13242.22 153
13243.31 142
13244.40 149
13245.48 171
13246.57 171
13247.66 154
13248.75 142
13249.83 172
13250.92 168
13252.01 145
13253.10 127
13254.18 155
13255.27 154
13256.36 139
13257.45 169
13258.54 167
13259.62 148
13260.71 154
13261.80 163
13262.89 165
13263.98 155
13265.06 157
13266.15 158
13267.24 165
13268.33 138
13269.42 145
13270.50 142
13271.59 171
13272.68 161
13273.77 147
13274.86 162
13275.95 147
13277.04 187
13278.12 148
13279.21 148
13280.30 170
13281.39 185
13282.48 162
13283.57 143
13284.66 129
13285.75 142
13286.84 181
13287.92 170
13289.01 133
13290.10 145
13291.19 169
13292.28 159
13293.37 160
13294.46 181
13295.55 145
13296.64 185
13297.73 172
13298.82 152
13299.91 158
13301.00 174
13302.09 136
13303.18 150
13304.27 150
13305.36 154
13306.45 160
13307.54 151
13308.63 155
13309.72 138
13310.81 136
13311.90 141
13312.99 173
13314.08 137
13315.17 154
13316.26 163
13317.35 140
13318.44 171
13319.53 136
13320.62 172
13321.71 179
13322.80 170
13323.89 155
13324.98 152
13326.07 161
13327.16 152
13328.25 149
13329.34 136
13330.43 146
13331.53 151
13332.62 164
13333.71 165
13334.80 161
13335.89 131
13336.98 161
13338.07 157
13339.16 170
13340.25 146
13341.35 155
13342.44 138
13343.53 177
13344.62 135
13345.71 157
13346.80 138
13347.89 160
13348.99 172
13350.08 168
13351.17 186
13352.26 135
13353.35 178
13354.44 153
13355.54 161
13356.63 147
13357.72 153
13358.81 168
13359.90 175
13361.00 160
13362.09 148
13363.18 155
13364.27 187
13365.36 149
13366.46 156
13367.55 163
13368.64 163
13369.73 158
13370.83 139
13371.92 160
13373.01 169
13374.10 149
13375.20 156
13376.29 175
13377.38 151
13378.48 141
13379.57 136
13380.66 150
13381.75 146
13382.85 130
13383.94 165
13385.03 146
13386.13 157
13387.22 148
13388.31 135
13389.41 144
13390.50 146
13391.59 144
13392.69 152
13393.78 161
13394.87 135
13395.97 147
13397.06 160
13398.15 152
13399.25 141
13400.34 132
13401.43 143
13402.53 143
13403.62 144
13404.72 123
13405.81 146
13406.90 145
13408.00 129
13409.09 160
13410.19 165
13411.28 177
13412.37 160
13413.47 143
13414.56 147
13415.66 151
13416.75 148
13417.85 130
13418.94 155
13420.04 140
13421.13 153
13422.22 158
13423.32 149
13424.41 158
13425.51 166
13426.60 132
13427.70 135
13428.79 136
13429.89 166
13430.98 134
13432.08 123
13433.17 162
13434.27 118
13435.36 141
13436.46 129
13437.55 129
13438.65 172
13439.74 168
13440.84 131
13441.93 127
13443.03 117
13444.13 139
13445.22 139
13446.32 142
13447.41 146
13448.51 139
13449.60 147
13450.70 137
13451.80 149
13452.89 152
13453.99 153
13455.08 164
13456.18 148
13457.28 153
13458.37 140
13459.47 152
13460.56 153
13461.66 150
13462.76 129
13463.85 139
13464.95 149
13466.05 140
13467.14 147
13468.24 117
13469.33 143
13470.43 172
13471.53 149
13472.62 139
13473.72 119
13474.82 154
13475.91 133
13477.01 128
13478.11 143
13479.21 127
13480.30 125
13481.40 145
13482.50 145
13483.59 153
13484.69 143
13485.79 152
13486.89 159
13487.98 159
13489.08 140
13490.18 164
13491.27 152
13492.37 148
13493.47 149
13494.57 142
13495.66 151
13496.76 166
13497.86 145
13498.96 147
13500.06 154
13501.15 147
13502.25 164
13503.35 147
13504.45 148
13505.55 137
13506.64 128
13507.74 143
13508.84 145
13509.94 156
13511.04 135
13512.13 162
13513.23 156
13514.33 153
13515.43 153
13516.53 155
13517.63 149
13518.72 135
13519.82 127
13520.92 133
13522.02 167
13523.12 139
13524.22 147
13525.32 129
13526.42 143
13527.51 162
13528.61 155
13529.71 152
13530.81 148
13531.91 136
13533.01 155
13534.11 145
13535.21 144
13536.31 152
13537.41 140
13538.51 146
13539.61 151
13540.70 139
13541.80 137
13542.90 124
13544.00 146
13545.10 132
13546.20 145
13547.30 166
13548.40 163
13549.50 136
13550.60 152
13551.70 176
13552.80 144
13553.90 159
13555.00 161
13556.10 178
13557.20 158
13558.30 147
13559.40 144
13560.50 140
13561.60 133
13562.70 167
13563.80 174
13564.90 125
13566.00 103
13567.10 144
13568.21 158
13569.31 135
13570.41 156
13571.51 165
13572.61 179
13573.71 184
13574.81 151
13575.91 138
13577.01 165
13578.11 176
13579.21 162
13580.31 152
13581.42 161
13582.52 170
13583.62 145
13584.72 145
13585.82 142
13586.92 170
13588.02 159
13589.12 150
13590.23 135
13591.33 128
13592.43 144
13593.53 140
13594.63 158
13595.73 160
13596.84 163
13597.94 182
13599.04 163
13600.14 134
13601.24 181
13602.35 178
13603.45 142
13604.55 187
13605.65 194
13606.75 167
13607.86 160
13608.96 177
13610.06 146
13611.16 146
13612.26 160
13613.37 178
13614.47 140
13615.57 154
13616.67 137
13617.78 148
13618.88 169
13619.98 193
13621.09 162
13622.19 155
13623.29 146
13624.39 155
13625.50 174
13626.60 162
13627.70 144
13628.81 138
13629.91 156
13631.01 158
13632.11 165
13633.22 149
13634.32 139
13635.42 147
13636.53 173
13637.63 176
13638.73 150
13639.84 135
13640.94 138
13642.05 148
13643.15 169
13644.25 150
13645.36 161
13646.46 183
13647.56 172
13648.67 172
13649.77 148
13650.88 162
13651.98 145
13653.08 169
13654.19 160
13655.29 154
13656.40 142
13657.50 165
13658.60 166
13659.71 149
13660.81 140
13661.92 147
13663.02 173
13664.13 167
13665.23 161
13666.33 145
13667.44 148
13668.54 140
13669.65 156
13670.75 152
13671.86 152
13672.96 155
13674.07 146
13675.17 143
13676.28 159
13677.38 165
13678.49 152
13679.59 146
13680.70 128
13681.80 145
13682.91 160
13684.01 153
13685.12 141
13686.22 145
13687.33 140
13688.44 179
13689.54 169
13690.65 152
13691.75 161
13692.86 168
13693.96 146
13695.07 174
13696.17 170
13697.28 156
13698.39 144
13699.49 163
13700.60 175
13701.70 165
13702.81 144
13703.92 135
13705.02 164
13706.13 161
13707.23 141
13708.34 151
13709.45 157
13710.55 131
13711.66 140
13712.77 172
13713.87 156
13714.98 163
13716.09 161
13717.19 156
13718.30 149
13719.41 170
13720.51 155
13721.62 175
13722.73 152
13723.83 157
13724.94 148
13726.05 149
13727.15 148
13728.26 166
13729.37 161
13730.48 153
13731.58 155
13732.69 150
13733.80 135
13734.90 144
13736.01 153
13737.12 152
13738.23 176
13739.33 161
13740.44 150
13741.55 146
13742.66 179
13743.76 167
13744.87 172
13745.98 151
13747.09 145
13748.20 166
13749.30 201
13750.41 182
13751.52 172
13752.63 175
13753.74 181
13754.84 171
13755.95 160
13757.06 148
13758.17 194
13759.28 197
13760.39 181
13761.49 189
13762.60 155
13763.71 193
13764.82 215
13765.93 166
13767.04 175
13768.15 183
13769.25 213
13770.36 210
13771.47 181
13772.58 177
13773.69 216
13774.80 215
13775.91 202
13777.02 192
13778.13 193
13779.23 180
13780.34 202
13781.45 192
13782.56 198
13783.67 191
13784.78 180
13785.89 228
13787.00 212
13788.11 180
13789.22 193
13790.33 191
13791.44 193
13792.55 181
13793.66 155
13794.77 177
13795.88 189
13796.99 176
13798.10 138
13799.21 146
13800.32 160
13801.43 182
13802.54 193
13803.65 164
13804.76 169
13805.87 171
13806.98 218
13808.09 197
13809.20 164
13810.31 184
13811.42 185
13812.53 179
13813.64 195
13814.75 153
13815.86 157
13816.97 196
13818.08 207
13819.19 148
13820.30 172
13821.41 179
13822.53 207
13823.64 212
13824.75 176
13825.86 163
13826.97 193
13828.08 218
13829.19 202
13830.30 181
13831.41 190
13832.53 187
13833.64 199
13834.75 203
13835.86 148
13836.97 142
13838.08 191
13839.19 183
13840.31 184
13841.42 139
13842.53 162
13843.64 177
13844.75 167
13845.86 177
13846.98 175
13848.09 170
13849.20 202
13850.31 168
13851.42 154
13852.54 156
13853.65 198
13854.76 160
13855.87 173
13856.98 188
13858.10 180
13859.21 207
13860.32 183
13861.43 189
13862.55 188
13863.66 178
13864.77 175
13865.88 171
13867.00 145
13868.11 164
13869.22 175
13870.33 182
13871.45 190
13872.56 206
13873.67 202
13874.79 197
13875.90 172
13877.01 176
13878.13 231
13879.24 195
13880.35 199
13881.47 188
13882.58 206
13883.69 196
13884.81 222
13885.92 197
13887.03 171
13888.15 202
13889.26 221
13890.37 215
13891.49 212
13892.60 199
13893.71 238
13894.83 242
13895.94 246
13897.06 235
13898.17 253
13899.28 260
13900.40 235
13901.51 236
13902.63 244
13903.74 241
13904.85 251
13905.97 247
13907.08 226
13908.20 201
13909.31 224
13910.43 230
13911.54 229
13912.65 229
13913.77 253
13914.88 249
13916.00 208
13917.11 221
13918.23 213
13919.34 219
13920.46 228
13921.57 212
13922.69 220
13923.80 220
13924.92 228
13926.03 207
13927.15 202
13928.26 238
13929.38 228
13930.49 206
13931.61 222
13932.72 208
13933.84 193
13934.95 201
13936.07 189
13937.18 183
13938.30 203
13939.42 222
13940.53 222
13941.65 197
13942.76 194
13943.88 198
13944.99 217
13946.11 202
13947.23 212
13948.34 180
13949.46 207
13950.57 218
13951.69 213
13952.81 180
13953.92 198
13955.04 190
13956.15 233
13957.27 215
13958.39 188
13959.50 182
13960.62 193
13961.74 187
13962.85 180
13963.97 204
13965.09 181
13966.20 200
13967.32 187
13968.44 191
13969.55 188
13970.67 184
13971.79 199
13972.90 190
13974.02 199
13975.14 197
13976.26 198
13977.37 200
13978.49 223
13979.61 198
13980.72 204
13981.84 202
13982.96 192
13984.08 180
13985.19 198
13986.31 192
13987.43 190
13988.55 198
13989.66 196
13990.78 184
13991.90 184
13993.02 197
13994.13 203
13995.25 201
13996.37 205
13997.49 201
13998.61 192
13999.72 189
14000.84 162
14001.96 192
14003.08 189
14004.20 200
14005.31 182
14006.43 178
14007.55 185
14008.67 175
14009.79 221
14010.91 184
14012.02 175
14013.14 201
14014.26 192
14015.38 174
14016.50 205
14017.62 178
14018.74 191
14019.86 197
14020.97 201
14022.09 187
14023.21 182
14024.33 186
14025.45 216
14026.57 193
14027.69 183
14028.81 207
14029.93 203
14031.05 242
14032.17 161
14033.28 175
14034.40 163
14035.52 170
14036.64 185
14037.76 173
14038.88 172
14040.00 180
14041.12 188
14042.24 192
14043.36 146
14044.48 190
14045.60 182
14046.72 208
14047.84 176
14048.96 183
14050.08 189
14051.20 223
14052.32 214
14053.44 193
14054.56 190
14055.68 170
14056.80 188
14057.92 196
14059.04 185
14060.16 195
14061.28 198
14062.40 199
14063.52 202
14064.64 196
14065.76 177
14066.89 202
14068.01 200
14069.13 190
14070.25 209
14071.37 194
14072.49 191
14073.61 213
14074.73 199
14075.85 189
14076.97 215
14078.09 258
14079.22 210
14080.34 206
14081.46 256
14082.58 216
14083.70 213
14084.82 210
14085.94 223
14087.07 210
14088.19 235
14089.31 232
14090.43 232
14091.55 231
14092.67 230
14093.80 253
14094.92 275
14096.04 289
14097.16 225
14098.28 242
14099.40 242
14100.53 252
14101.65 234
14102.77 252
14103.89 253
14105.02 247
14106.14 206
14107.26 215
14108.38 242
14109.50 268
14110.63 214
14111.75 223
14112.87 221
14113.99 230
14115.12 250
14116.24 207
14117.36 204
14118.49 201
14119.61 217
14120.73 209
14121.85 200
14122.98 178
14124.10 215
14125.22 183
14126.35 197
14127.47 223
14128.59 197
14129.72 183
14130.84 203
14131.96 212
14133.09 203
14134.21 262
14135.33 226
14136.46 230
14137.58 194
14138.70 174
14139.83 221
14140.95 196
14142.07 181
14143.20 189
14144.32 175
14145.45 187
14146.57 193
14147.69 192
14148.82 222
14149.94 197
14151.06 194
14152.19 214
14153.31 212
14154.44 213
14155.56 178
14156.69 191
14157.81 199
14158.93 183
14160.06 174
14161.18 162
14162.31 203
14163.43 153
14164.56 170
14165.68 175
14166.81 186
14167.93 174
14169.06 163
14170.18 164
14171.31 179
14172.43 185
14173.56 184
14174.68 181
14175.81 182
14176.93 199
14178.06 176
14179.18 167
14180.31 192
14181.43 214
14182.56 247
14183.68 192
14184.81 188
14185.93 190
14187.06 187
14188.18 173
14189.31 191
14190.43 204
14191.56 195
14192.69 183
14193.81 162
14194.94 157
14196.06 202
14197.19 201
14198.32 186
14199.44 181
14200.57 182
14201.69 159
14202.82 188
14203.95 164
14205.07 156
14206.20 178
14207.32 179
14208.45 187
14209.58 155
14210.70 170
14211.83 168
14212.96 158
14214.08 160
14215.21 175
14216.34 174
14217.46 165
14218.59 194
14219.72 157
14220.84 151
14221.97 158
14223.10 179
14224.22 186
14225.35 154
14226.48 136
14227.61 168
14228.73 177
14229.86 177
14230.99 166
14232.11 179
14233.24 173
14234.37 178
14235.50 166
14236.62 168
14237.75 168
14238.88 186
14240.01 162
14241.13 171
14242.26 182
14243.39 157
14244.52 161
14245.65 165
14246.77 145
14247.90 161
14249.03 184
14250.16 172
14251.28 177
14252.41 174
14253.54 164
14254.67 154
14255.80 147
14256.93 155
14258.05 170
14259.18 177
14260.31 162
14261.44 150
14262.57 151
14263.70 159
14264.82 175
14265.95 157
14267.08 166
14268.21 156
14269.34 158
14270.47 156
14271.60 153
14272.73 150
14273.86 151
14274.98 176
14276.11 135
14277.24 139
14278.37 128
14279.50 151
14280.63 168
14281.76 164
14282.89 156
14284.02 165
14285.15 156
14286.28 158
14287.41 164
14288.54 147
14289.66 145
14290.79 161
14291.92 157
14293.05 176
14294.18 148
14295.31 150
14296.44 148
14297.57 149
14298.70 166
14299.83 152
14300.96 177
14302.09 157
14303.22 148
14304.35 166
14305.48 140
14306.61 151
14307.74 154
14308.87 178
14310.00 171
14311.14 152
14312.27 163
14313.40 155
14314.53 161
14315.66 150
14316.79 160
14317.92 147
14319.05 133
14320.18 153
14321.31 157
14322.44 155
14323.57 176
14324.70 193
14325.83 155
14326.97 141
14328.10 150
14329.23 168
14330.36 164
14331.49 136
14332.62 120
14333.75 153
14334.88 136
14336.02 136
14337.15 158
14338.28 161
14339.41 140
14340.54 152
14341.67 157
14342.80 151
14343.94 143
14345.07 169
14346.20 151
14347.33 140
14348.46 146
14349.60 155
14350.73 144
14351.86 148
14352.99 166
14354.12 144
14355.26 160
14356.39 155
14357.52 124
14358.65 137
14359.79 135
14360.92 159
14362.05 162
14363.18 148
14364.32 154
14365.45 152
14366.58 157
14367.71 143
14368.85 116
14369.98 145
14371.11 156
14372.24 159
14373.38 137
14374.51 156
14375.64 156
14376.78 146
14377.91 146
14379.04 126
14380.18 142
14381.31 146
14382.44 163
14383.57 143
14384.71 146
14385.84 153
14386.98 175
14388.11 133
14389.24 161
14390.38 160
14391.51 144
14392.64 165
14393.78 156
14394.91 160
14396.04 141
14397.18 166
14398.31 153
14399.45 162
14400.58 165
14401.71 152
14402.85 146
14403.98 147
14405.12 131
14406.25 154
14407.38 167
14408.52 162
14409.65 147
14410.79 152
14411.92 183
14413.06 182
14414.19 155
14415.33 171
14416.46 134
14417.59 168
14418.73 138
14419.86 150
14421.00 150
14422.13 112
14423.27 160
14424.40 158
14425.54 172
14426.67 197
14427.81 147
14428.94 158
14430.08 156
14431.21 155
14432.35 153
14433.48 178
14434.62 170
14435.75 179
14436.89 201
14438.03 205
14439.16 173
14440.30 173
14441.43 174
14442.57 177
14443.70 166
14444.84 175
14445.97 182
14447.11 168
14448.25 160
14449.38 184
14450.52 170
14451.65 168
14452.79 167
14453.93 150
14455.06 154
14456.20 134
14457.33 151
14458.47 155
14459.61 162
14460.74 158
14461.88 158
14463.02 138
14464.15 148
14465.29 173
14466.43 187
14467.56 168
14468.70 170
14469.84 161
14470.97 130
14472.11 157
14473.25 146
14474.38 175
14475.52 188
14476.66 148
14477.79 163
14478.93 154
14480.07 164
14481.21 164
14482.34 209
14483.48 166
14484.62 171
14485.75 176
14486.89 168
14488.03 183
14489.17 178
14490.30 169
14491.44 176
14492.58 180
14493.72 187
14494.85 136
14495.99 171
14497.13 152
14498.27 159
14499.41 145
14500.54 131
14501.68 135
14502.82 158
14503.96 165
14505.10 155
14506.23 160
14507.37 152
14508.51 174
14509.65 155
14510.79 148
14511.92 144
14513.06 151
14514.20 135
14515.34 153
14516.48 168
14517.62 135
14518.76 150
14519.89 158
14521.03 162
14522.17 128
14523.31 141
14524.45 149
14525.59 139
14526.73 134
14527.87 143
14529.01 163
14530.14 162
14531.28 144
14532.42 148
14533.56 143
14534.70 156
14535.84 134
14536.98 140
14538.12 136
14539.26 143
14540.40 147
14541.54 134
14542.68 141
14543.82 143
14544.96 140
14546.10 158
14547.24 162
14548.38 153
14549.52 121
14550.66 138
14551.80 137
14552.94 140
14554.08 163
14555.22 142
14556.36 143
14557.50 165
14558.64 145
14559.78 128
14560.92 131
14562.06 126
14563.20 140
14564.34 142
14565.48 122
14566.62 141
14567.76 130
14568.90 133
14570.04 142
14571.18 145
14572.32 152
14573.46 158
14574.60 126
14575.74 142
14576.89 143
14578.03 150
14579.17 139
14580.31 137
14581.45 142
14582.59 137
14583.73 126
14584.87 134
14586.01 145
14587.16 167
14588.30 155
14589.44 137
14590.58 176
14591.72 133
14592.86 133
14594.00 145
14595.15 154
14596.29 133
14597.43 149
14598.57 147
14599.71 138
14600.85 127
14602.00 139
14603.14 145
14604.28 147
14605.42 146
14606.56 159
14607.71 164
14608.85 132
14609.99 125
14611.13 164
14612.28 147
14613.42 145
14614.56 143
14615.70 128
14616.85 143
14617.99 143
14619.13 159
14620.27 132
14621.42 149
14622.56 157
14623.70 146
14624.84 145
14625.99 123
14627.13 133
14628.27 154
14629.42 149
14630.56 140
14631.70 144
14632.84 154
14633.99 140
14635.13 149
14636.27 119
14637.42 134
14638.56 135
14639.70 134
14640.85 131
14641.99 153
14643.13 141
14644.28 133
14645.42 132
14646.57 136
14647.71 152
14648.85 147
14650.00 128
14651.14 146
14652.28 146
14653.43 136
14654.57 132
14655.72 132
14656.86 145
14658.00 115
14659.15 109
14660.29 132
14661.44 112
14662.58 132
14663.73 133
14664.87 136
14666.01 145
14667.16 127
14668.30 129
14669.45 125
14670.59 129
14671.74 114
14672.88 131
14674.03 122
14675.17 117
14676.32 114
14677.46 113
14678.61 138
14679.75 108
14680.90 158
14682.04 144
14683.19 143
14684.33 144
14685.48 129
14686.62 126
14687.77 128
14688.91 134
14690.06 103
14691.20 132
14692.35 119
14693.49 119
14694.64 121
14695.78 144
14696.93 130
14698.08 135
14699.22 134
14700.37 147
14701.51 143
14702.66 112
14703.80 136
14704.95 116
14706.10 133
14707.24 124
14708.39 135
14709.53 118
14710.68 129
14711.83 119
14712.97 134
14714.12 129
14715.27 119
14716.41 124
14717.56 154
14718.71 118
14719.85 115
14721.00 117
14722.14 166
14723.29 142
14724.44 123
14725.59 125
14726.73 137
14727.88 136
14729.03 123
14730.17 130
14731.32 134
14732.47 124
14733.61 139
14734.76 147
14735.91 125
14737.05 128
14738.20 153
14739.35 128
14740.50 132
14741.64 140
14742.79 131
14743.94 132
14745.09 136
14746.23 121
14747.38 124
14748.53 131
14749.68 136
14750.82 131
14751.97 146
14753.12 129
14754.27 125
14755.42 131
14756.56 134
14757.71 131
14758.86 121
14760.01 136
14761.16 106
14762.30 136
14763.45 141
14764.60 133
14765.75 144
14766.90 140
14768.05 164
14769.19 128
14770.34 149
14771.49 134
14772.64 113
14773.79 121
14774.94 138
14776.09 141
14777.23 114
14778.38 130
14779.53 147
14780.68 123
14781.83 121
14782.98 151
14784.13 138
14785.28 127
14786.43 144
14787.58 112
14788.72 132
14789.87 125
14791.02 139
14792.17 150
14793.32 150
14794.47 146
14795.62 137
14796.77 141
14797.92 129
14799.07 141
14800.22 163
14801.37 153
14802.52 151
14803.67 116
14804.82 136
14805.97 138
14807.12 132
14808.27 137
14809.42 134
14810.57 138
14811.72 123
14812.87 128
14814.02 134
14815.17 155
14816.32 119
14817.47 137
14818.62 127
14819.77 138
14820.92 109
14822.07 86
14823.22 129
14824.37 127
14825.52 124
14826.67 124
14827.82 147
14828.98 145
14830.13 130
14831.28 148
14832.43 122
14833.58 133
14834.73 143
14835.88 127
14837.03 111
14838.18 111
14839.33 123
14840.49 133
14841.64 138
14842.79 124
14843.94 128
14845.09 113
14846.24 121
14847.39 125
14848.55 115
14849.70 117
14850.85 114
14852.00 121
14853.15 116
14854.30 132
14855.46 148
14856.61 129
14857.76 126
14858.91 129
14860.06 114
14861.21 132
14862.37 131
14863.52 115
14864.67 137
14865.82 111
14866.98 119
14868.13 120
14869.28 116
14870.43 117
14871.59 151
14872.74 125
14873.89 120
14875.04 124
14876.20 125
14877.35 123
14878.50 123
14879.65 144
14880.81 129
14881.96 103
14883.11 115
14884.26 135
14885.42 121
14886.57 126
14887.72 111
14888.88 119
14890.03 106
14891.18 106
14892.34 129
14893.49 121
14894.64 133
14895.80 133
14896.95 146
14898.10 108
14899.26 129
14900.41 146
14901.56 146
14902.72 109
14903.87 130
14905.03 146
14906.18 139
14907.33 130
14908.49 138
14909.64 131
14910.79 146
14911.95 122
14913.10 130
14914.26 150
14915.41 118
14916.57 136
14917.72 142
14918.87 130
14920.03 130
14921.18 119
14922.34 125
14923.49 134
14924.65 125
14925.80 138
14926.95 139
14928.11 130
14929.26 119
14930.42 105
14931.57 130
14932.73 125
14933.88 135
14935.04 136
14936.19 138
14937.35 156
14938.50 121
14939.66 122
14940.81 143
14941.97 129
14943.12 121
14944.28 107
14945.43 129
14946.59 134
14947.74 135
14948.90 121
14950.06 126
14951.21 149
14952.37 135
14953.52 143
14954.68 120
14955.83 141
14956.99 135
14958.15 132
14959.30 138
14960.46 134
14961.61 118
14962.77 140
14963.93 129
14965.08 116
14966.24 126
14967.39 124
14968.55 128
14969.71 122
14970.86 120
14972.02 109
14973.17 116
14974.33 136
14975.49 145
14976.64 106
14977.80 126
14978.96 124
14980.11 110
14981.27 119
14982.43 144
14983.58 148
14984.74 124
14985.90 115
14987.05 122
14988.21 130
14989.37 119
14990.53 120
14991.68 110
14992.84 115
14994.00 129
14995.15 140
14996.31 101
14997.47 121
14998.63 121
14999.78 131
15000.94 112
15002.10 146
15003.26 148
15004.41 130
15005.57 112
15006.73 114
15007.89 115
15009.04 109
15010.20 142
15011.36 130
15012.52 124
15013.68 114
15014.83 111
15015.99 113
15017.15 105
15018.31 105
15019.47 107
15020.63 121
15021.78 106
15022.94 117
15024.10 112
15025.26 108
15026.42 104
15027.58 108
15028.73 127
15029.89 126
15031.05 98
15032.21 125
15033.37 119
15034.53 100
15035.69 111
15036.84 110
15038.00 138
15039.16 135
15040.32 120
15041.48 118
15042.64 134
15043.80 117
15044.96 120
15046.12 103
15047.28 115
15048.44 116
15049.60 126
15050.75 111
15051.91 107
15053.07 126
15054.23 113
15055.39 118
15056.55 101
15057.71 114
15058.87 103
15060.03 124
15061.19 105
15062.35 102
15063.51 106
15064.67 121
15065.83 103
15066.99 144
15068.15 111
15069.31 86
15070.47 111
15071.63 130
15072.79 103
15073.95 150
15075.11 112
15076.27 113
15077.43 141
15078.59 111
15079.75 106
15080.91 108
15082.07 130
15083.24 99
15084.40 131
15085.56 108
15086.72 115
15087.88 118
15089.04 128
15090.20 108
15091.36 100
15092.52 116
15093.68 126
15094.84 119
15096.01 119
15097.17 105
15098.33 116
15099.49 92
15100.65 101
15101.81 134
15102.97 117
15104.13 90
15105.30 123
15106.46 110
15107.62 124
15108.78 116
15109.94 125
15111.10 125
15112.27 147
15113.43 109
15114.59 111
15115.75 106
15116.91 114
15118.08 106
15119.24 113
15120.40 114
15121.56 110
15122.72 112
15123.89 132
15125.05 84
15126.21 103
15127.37 109
15128.54 118
15129.70 125
15130.86 126
15132.02 124
15133.19 114
15134.35 121
15135.51 115
15136.67 120
15137.84 113
15139.00 143
15140.16 120
15141.32 125
15142.49 106
15143.65 105
15144.81 120
15145.98 98
15147.14 102
15148.30 105
15149.47 120
15150.63 127
15151.79 120
15152.96 93
15154.12 107
15155.28 120
15156.45 104
15157.61 105
15158.77 109
15159.94 102
15161.10 107
15162.26 125
15163.43 104
15164.59 91
15165.76 127
15166.92 153
15168.08 122
15169.25 127
15170.41 108
15171.58 108
15172.74 105
15173.90 112
15175.07 125
15176.23 129
15177.40 99
15178.56 103
15179.72 104
15180.89 99
15182.05 102
15183.22 126
15184.38 105
15185.55 104
15186.71 104
15187.88 114
15189.04 118
15190.21 95
15191.37 119
15192.54 101
15193.70 133
15194.87 114
15196.03 111
15197.20 122
15198.36 126
15199.53 120
15200.69 124
15201.86 122
15203.02 104
15204.19 108
15205.35 111
15206.52 128
15207.68 109
15208.85 127
15210.01 111
15211.18 126
15212.35 97
15213.51 98
15214.68 106
15215.84 85
15217.01 97
15218.17 126
15219.34 115
15220.51 117
15221.67 126
15222.84 88
15224.00 107
15225.17 92
15226.34 121
15227.50 115
15228.67 99
15229.83 101
15231.00 113
15232.17 128
15233.33 116
15234.50 113
15235.67 119
15236.83 147
15238.00 132
15239.17 121
15240.33 98
15241.50 105
15242.67 105
15243.83 98
15245.00 109
15246.17 109
15247.33 101
15248.50 110
15249.67 104
15250.84 111
15252.00 139
15253.17 107
15254.34 102
15255.50 117
15256.67 128
15257.84 101
15259.01 106
15260.17 120
15261.34 125
15262.51 118
15263.68 107
15264.84 100
15266.01 124
15267.18 101
15268.35 111
15269.52 93
15270.68 101
15271.85 113
15273.02 120
15274.19 99
15275.36 101
15276.52 131
15277.69 114
15278.86 97
15280.03 85
15281.20 96
15282.36 108
15283.53 117
15284.70 88
15285.87 94
15287.04 115
15288.21 102
15289.38 106
15290.54 103
15291.71 129
15292.88 124
15294.05 101
15295.22 111
15296.39 124
15297.56 123
15298.73 115
15299.89 96
15301.06 92
15302.23 105
15303.40 103
15304.57 101
15305.74 107
15306.91 97
15308.08 88
15309.25 123
15310.42 92
15311.59 96
15312.76 110
15313.93 112
15315.10 123
15316.26 128
15317.43 90
15318.60 117
15319.77 112
15320.94 106
15322.11 119
15323.28 120
15324.45 107
15325.62 116
15326.79 93
15327.96 93
15329.13 93
15330.30 79
15331.47 114
15332.64 109
15333.81 138
15334.98 113
15336.16 111
15337.33 103
15338.50 99
15339.67 112
15340.84 114
15342.01 95
15343.18 110
15344.35 104
15345.52 99
15346.69 93
15347.86 112
15349.03 107
15350.20 91
15351.37 105
15352.55 115
15353.72 97
15354.89 81
15356.06 98
15357.23 100
15358.40 107
15359.57 105
15360.74 121
15361.91 116
15363.09 106
15364.26 92
15365.43 110
15366.60 119
15367.77 112
15368.94 110
15370.12 95
15371.29 101
15372.46 109
15373.63 115
15374.80 127
15375.97 102
15377.15 97
15378.32 107
15379.49 99
15380.66 86
15381.83 77
15383.01 132
15384.18 121
15385.35 131
15386.52 96
15387.70 105
15388.87 123
15390.04 139
15391.21 138
15392.39 99
15393.56 106
15394.73 89
15395.90 121
15397.08 128
15398.25 88
15399.42 87
15400.59 117
15401.77 114
15402.94 89
15404.11 89
15405.29 108
15406.46 99
15407.63 104
15408.81 130
15409.98 134
15411.15 99
15412.33 109
15413.50 96
15414.67 101
15415.85 102
15417.02 93
15418.19 117
15419.37 111
15420.54 114
15421.71 99
15422.89 106
15424.06 108
15425.23 101
15426.41 120
15427.58 112
15428.76 118
15429.93 138
15431.10 132
15432.28 106
15433.45 91
15434.63 91
15435.80 111
15436.98 92
15438.15 115
15439.32 112
15440.50 112
15441.67 117
15442.85 94
15444.02 92
15445.20 103
15446.37 96
15447.55 101
15448.72 114
15449.89 93
15451.07 129
15452.24 115
15453.42 92
15454.59 119
15455.77 112
15456.94 129
15458.12 108
15459.29 101
15460.47 119
15461.64 104
15462.82 127
15463.99 96
15465.17 91
15466.35 112
15467.52 96
15468.70 91
15469.87 107
15471.05 139
15472.22 97
15473.40 114
15474.57 100
15475.75 98
15476.93 111
15478.10 124
15479.28 109
15480.45 88
15481.63 108
15482.80 111
15483.98 125
15485.16 118
15486.33 125
15487.51 121
15488.69 84
15489.86 99
15491.04 110
15492.21 102
15493.39 96
15494.57 116
15495.74 100
15496.92 87
15498.10 103
15499.27 90
15500.45 103
15501.63 117
15502.80 114
15503.98 105
15505.16 91
15506.33 96
15507.51 101
15508.69 100
15509.86 106
15511.04 98
15512.22 106
15513.40 96
15514.57 113
15515.75 115
15516.93 108
15518.11 90
15519.28 105
15520.46 125
15521.64 102
15522.82 101
15523.99 87
15525.17 109
15526.35 82
15527.53 101
15528.70 98
15529.88 97
15531.06 102
15532.24 125
15533.41 135
15534.59 101
15535.77 104
15536.95 127
15538.13 121
15539.30 115
15540.48 129
15541.66 105
15542.84 107
15544.02 97
15545.20 119
15546.37 105
15547.55 124
15548.73 111
15549.91 106
15551.09 100
15552.27 105
15553.45 96
15554.62 110
15555.80 121
15556.98 121
15558.16 89
15559.34 102
15560.52 102
15561.70 96
15562.88 105
15564.06 85
15565.24 110
15566.41 84
15567.59 106
15568.77 108
15569.95 101
15571.13 109
15572.31 114
15573.49 112
15574.67 115
15575.85 117
15577.03 100
15578.21 84
15579.39 100
15580.57 122
15581.75 124
15582.93 115
15584.11 117
15585.29 134
15586.47 130
15587.65 118
15588.83 122
15590.01 103
15591.19 105
15592.37 135
15593.55 125
15594.73 111
15595.91 103
15597.09 102
15598.27 122
15599.45 142
15600.63 137
15601.81 117
15602.99 105
15604.17 113
15605.35 118
15606.53 129
15607.71 104
15608.89 103
15610.07 128
15611.26 124
15612.44 120
15613.62 134
15614.80 96
15615.98 110
15617.16 112
15618.34 106
15619.52 107
15620.70 115
15621.89 129
15623.07 127
15624.25 122
15625.43 109
15626.61 116
15627.79 143
15628.97 113
15630.16 112
15631.34 109
15632.52 120
15633.70 136
15634.88 113
15636.06 117
15637.25 128
15638.43 144
15639.61 118
15640.79 114
15641.97 105
15643.16 131
15644.34 133
15645.52 133
15646.70 121
15647.88 146
15649.07 131
15650.25 128
15651.43 167
15652.61 132
15653.80 128
15654.98 136
15656.16 146
15657.34 137
15658.53 140
15659.71 135
15660.89 144
15662.08 142
15663.26 127
15664.44 116
15665.62 127
15666.81 145
15667.99 132
15669.17 138
15670.36 141
15671.54 138
15672.72 133
15673.91 137
15675.09 147
15676.27 153
15677.46 123
15678.64 140
15679.82 144
15681.01 136
15682.19 133
15683.37 151
15684.56 140
15685.74 131
15686.92 160
15688.11 118
15689.29 136
15690.48 164
15691.66 141
15692.84 143
15694.03 157
15695.21 146
15696.40 136
15697.58 151
15698.76 144
15699.95 177
15701.13 143
15702.32 154
15703.50 146
15704.69 139
15705.87 157
15707.06 175
15708.24 203
15709.42 158
15710.61 138
15711.79 162
15712.98 172
15714.16 178
15715.35 165
15716.53 160
15717.72 184
15718.90 168
15720.09 168
15721.27 131
15722.46 139
15723.64 166
15724.83 187
15726.01 163
15727.20 150
15728.38 160
15729.57 149
15730.75 167
15731.94 171
15733.13 158
15734.31 187
15735.50 187
15736.68 173
15737.87 156
15739.05 166
15740.24 210
15741.43 213
15742.61 166
15743.80 174
15744.98 187
15746.17 193
15747.35 214
15748.54 200
15749.73 212
15750.91 209
15752.10 213
15753.29 191
15754.47 180
15755.66 198
15756.84 193
15758.03 205
15759.22 205
15760.40 209
15761.59 207
15762.78 194
15763.96 164
15765.15 218
15766.34 207
15767.52 226
15768.71 178
15769.90 189
15771.08 202
15772.27 172
15773.46 169
15774.65 169
15775.83 189
15777.02 187
15778.21 160
15779.39 187
15780.58 201
15781.77 195
15782.96 186
15784.14 205
15785.33 195
15786.52 161
15787.71 178
15788.89 213
15790.08 200
15791.27 157
15792.46 186
15793.65 204
15794.83 182
15796.02 187
15797.21 150
15798.40 204
15799.58 166
15800.77 170
15801.96 155
15803.15 186
15804.34 177
15805.53 197
15806.71 211
15807.90 175
15809.09 149
15810.28 161
15811.47 178
15812.66 127
15813.84 174
15815.03 167
15816.22 175
15817.41 159
15818.60 170
15819.79 168
15820.98 152
15822.17 190
15823.35 176
15824.54 170
15825.73 170
15826.92 157
15828.11 144
15829.30 146
15830.49 169
15831.68 168
15832.87 168
15834.06 165
15835.25 144
15836.43 149
15837.62 133
15838.81 138
15840.00 130
15841.19 158
15842.38 140
15843.57 136
15844.76 147
15845.95 161
15847.14 181
15848.33 156
15849.52 154
15850.71 145
15851.90 173
15853.09 145
15854.28 149
15855.47 141
15856.66 168
15857.85 141
15859.04 144
15860.23 150
15861.42 151
15862.61 173
15863.80 152
15864.99 170
15866.18 136
15867.37 143
15868.57 130
15869.76 152
15870.95 142
15872.14 151
15873.33 132
15874.52 129
15875.71 130
15876.90 133
15878.09 136
15879.28 147
15880.47 141
15881.67 146
15882.86 147
15884.05 128
15885.24 146
15886.43 125
15887.62 134
15888.81 156
15890.00 168
15891.20 169
15892.39 190
15893.58 169
15894.77 153
15895.96 171
15897.15 154
15898.35 169
15899.54 166
15900.73 161
15901.92 130
15903.11 145
15904.30 158
15905.50 155
15906.69 150
15907.88 130
15909.07 141
15910.27 150
15911.46 149
15912.65 143
15913.84 159
15915.03 159
15916.23 143
15917.42 150
15918.61 163
15919.80 137
15921.00 146
15922.19 163
15923.38 146
15924.57 131
15925.77 151
15926.96 144
15928.15 145
15929.35 150
15930.54 144
15931.73 147
15932.92 153
15934.12 150
15935.31 130
15936.50 137
15937.70 142
15938.89 160
15940.08 168
15941.28 143
15942.47 134
15943.66 149
15944.86 140
15946.05 163
15947.24 135
15948.44 168
15949.63 151
15950.83 166
15952.02 158
15953.21 156
15954.41 127
15955.60 138
15956.79 143
15957.99 131
15959.18 163
15960.38 166
15961.57 147
15962.77 132
15963.96 149
15965.15 129
15966.35 146
15967.54 148
15968.74 121
15969.93 139
15971.13 114
15972.32 121
15973.51 130
15974.71 131
15975.90 154
15977.10 145
15978.29 136
15979.49 155
15980.68 151
15981.88 131
15983.07 123
15984.27 126
15985.46 137
15986.66 146
15987.85 143
15989.05 128
15990.24 127
15991.44 116
15992.63 115
15993.83 129
15995.02 133
15996.22 131
15997.41 125
15998.61 128
15999.81 125
16001.00 107
16002.20 138
16003.39 118
16004.59 138
16005.78 135
16006.98 132
16008.18 106
16009.37 112
16010.57 108
16011.76 100
16012.96 107
16014.16 124
16015.35 104
16016.55 104
16017.74 109
16018.94 113
16020.14 121
16021.33 123
16022.53 117
16023.73 117
16024.92 138
16026.12 120
16027.32 109
16028.51 132
16029.71 126
16030.91 124
16032.10 126
16033.30 117
16034.50 125
16035.69 123
16036.89 124
16038.09 120
16039.28 124
16040.48 110
16041.68 130
16042.88 140
16044.07 107
16045.27 109
16046.47 110
16047.66 122
16048.86 126
16050.06 116
16051.26 126
16052.45 117
16053.65 119
16054.85 110
16056.05 114
16057.24 126
16058.44 120
16059.64 118
16060.84 114
16062.04 109
16063.23 136
16064.43 136
16065.63 123
16066.83 139
16068.03 115
16069.22 103
16070.42 132
16071.62 100
16072.82 126
16074.02 133
16075.22 120
16076.41 117
16077.61 110
16078.81 128
16080.01 118
16081.21 115
16082.41 120
16083.61 98
16084.80 119
16086.00 114
16087.20 120
16088.40 94
16089.60 112
16090.80 115
16092.00 110
16093.20 132
16094.40 100
16095.59 127
16096.79 106
16097.99 116
16099.19 126
16100.39 116
16101.59 125
16102.79 120
16103.99 109
16105.19 99
16106.39 115
16107.59 114
16108.79 106
16109.99 121
16111.19 98
16112.39 138
16113.59 113
16114.79 116
16115.99 107
16117.19 120
16118.39 116
16119.59 121
16120.79 117
16121.99 108
16123.19 95
16124.39 117
16125.59 106
16126.79 113
16127.99 119
16129.19 93
16130.39 116
16131.59 128
16132.79 98
16133.99 107
16135.19 100
16136.39 98
16137.59 101
16138.79 101
16139.99 132
16141.19 108
16142.40 102
16143.60 109
16144.80 122
16146.00 115
16147.20 96
16148.40 114
16149.60 118
16150.80 136
16152.00 127
16153.21 124
16154.41 129
16155.61 131
16156.81 132
16158.01 106
16159.21 98
16160.41 103
16161.62 127
16162.82 98
16164.02 108
16165.22 99
16166.42 105
16167.62 115
16168.83 106
16170.03 93
16171.23 107
16172.43 105
16173.63 105
16174.84 95
16176.04 101
16177.24 113
16178.44 97
16179.65 102
16180.85 98
16182.05 117
16183.25 102
16184.45 107
16185.66 111
16186.86 108
16188.06 114
16189.26 115
16190.47 115
16191.67 105
16192.87 126
16194.08 99
16195.28 100
16196.48 94
16197.68 123
16198.89 93
16200.09 98
16201.29 108
16202.50 116
16203.70 102
16204.90 109
16206.11 96
16207.31 108
16208.51 109
16209.72 117
16210.92 114
16212.12 100
16213.33 122
16214.53 103
16215.73 116
16216.94 100
16218.14 104
16219.35 90
16220.55 102
16221.75 137
16222.96 123
16224.16 105
16225.36 125
16226.57 95
16227.77 107
16228.98 117
16230.18 119
16231.39 115
16232.59 99
16233.79 123
16235.00 105
16236.20 118
16237.41 103
16238.61 121
16239.82 104
16241.02 114
16242.23 107
16243.43 103
16244.63 117
16245.84 120
16247.04 116
16248.25 103
16249.45 109
16250.66 102
16251.86 115
16253.07 118
16254.27 104
16255.48 93
16256.68 109
16257.89 127
16259.09 115
16260.30 88
16261.50 98
16262.71 92
16263.92 100
16265.12 120
16266.33 114
16267.53 100
16268.74 104
16269.94 99
16271.15 103
16272.35 115
16273.56 98
16274.77 110
16275.97 120
16277.18 106
16278.38 106
16279.59 119
16280.80 102
16282.00 99
16283.21 111
16284.41 122
16285.62 123
16286.83 98
16288.03 105
16289.24 105
16290.45 109
16291.65 84
16292.86 120
16294.07 110
16295.27 120
16296.48 104
16297.69 116
16298.89 108
16300.10 121
16301.31 110
16302.51 99
16303.72 106
16304.93 108
16306.13 109
16307.34 111
16308.55 127
16309.75 108
16310.96 116
16312.17 109
16313.38 125
16314.58 98
16315.79 105
16317.00 109
16318.21 127
16319.41 126
16320.62 124
16321.83 110
16323.04 89
16324.24 111
16325.45 91
16326.66 97
16327.87 96
16329.07 101
16330.28 104
16331.49 124
16332.70 124
16333.91 113
16335.11 115
16336.32 118
16337.53 111
16338.74 104
16339.95 97
16341.16 107
16342.36 113
16343.57 88
16344.78 98
16345.99 100
16347.20 120
16348.41 98
16349.61 95
16350.82 110
16352.03 114
16353.24 93
16354.45 109
16355.66 106
16356.87 122
16358.08 96
16359.28 116
16360.49 106
16361.70 102
16362.91 104
16364.12 84
16365.33 117
16366.54 116
16367.75 121
16368.96 89
16370.17 104
16371.38 91
16372.59 94
16373.80 103
16375.01 99
16376.22 83
16377.42 93
16378.63 126
16379.84 102
16381.05 108
16382.26 113
16383.47 111
16384.68 99
16385.89 110
16387.10 89
16388.31 87
16389.52 103
16390.73 97
16391.94 105
16393.15 103
16394.36 99
16395.57 99
16396.78 77
16398.00 92
16399.21 89
16400.42 83
16401.63 78
16402.84 93
16404.05 89
16405.26 94
16406.47 94
16407.68 88
16408.89 104
16410.10 92
16411.31 104
16412.52 100
16413.73 83
16414.95 117
16416.16 106
16417.37 97
16418.58 102
16419.79 77
16421.00 99
16422.21 115
16423.42 85
16424.64 96
16425.85 87
16427.06 119
16428.27 126
16429.48 106
16430.69 105
16431.90 95
16433.12 93
16434.33 93
16435.54 100
16436.75 99
16437.96 94
16439.18 99
16440.39 115
16441.60 87
16442.81 97
16444.02 103
16445.24 127
16446.45 89
16447.66 93
16448.87 104
16450.08 108
16451.30 101
16452.51 90
16453.72 96
16454.93 93
16456.15 103
16457.36 87
16458.57 82
16459.78 91
16461.00 98
16462.21 101
16463.42 84
16464.64 91
16465.85 91
16467.06 108
16468.27 100
16469.49 92
16470.70 100
16471.91 107
16473.13 104
16474.34 83
16475.55 96
16476.77 81
16477.98 92
16479.19 106
16480.41 82
16481.62 82
16482.83 103
16484.05 110
16485.26 98
16486.48 89
16487.69 93
16488.90 89
16490.12 95
16491.33 97
16492.54 88
16493.76 114
16494.97 96
16496.19 94
16497.40 96
16498.61 93
16499.83 86
16501.04 98
16502.26 83
16503.47 89
16504.69 115
16505.90 109
16507.11 111
16508.33 104
16509.54 98
16510.76 83
16511.97 114
16513.19 103
16514.40 90
16515.62 98
16516.83 87
16518.05 76
16519.26 96
16520.48 104
16521.69 104
16522.91 113
16524.12 89
16525.34 91
16526.55 97
16527.77 84
16528.98 98
16530.20 113
16531.41 90
16532.63 95
16533.84 94
16535.06 83
16536.27 87
16537.49 81
16538.71 86
16539.92 97
16541.14 95
16542.35 95
16543.57 104
16544.78 93
16546.00 86
16547.22 86
16548.43 116
16549.65 128
16550.86 111
16552.08 107
16553.30 108
16554.51 96
16555.73 97
16556.94 89
16558.16 104
16559.38 95
16560.59 110
16561.81 113
16563.03 103
16564.24 99
16565.46 103
16566.68 117
16567.89 101
16569.11 79
16570.33 93
16571.54 103
16572.76 89
16573.98 95
16575.19 116
16576.41 112
16577.63 100
16578.85 84
16580.06 102
16581.28 83
16582.50 95
16583.71 97
16584.93 120
16586.15 91
16587.37 111
16588.58 110
16589.80 94
16591.02 100
16592.24 106
16593.45 102
16594.67 84
16595.89 90
16597.11 81
16598.32 88
16599.54 95
16600.76 102
16601.98 101
16603.20 101
16604.41 89
16605.63 92
16606.85 86
16608.07 109
16609.29 79
16610.51 91
16611.72 89
16612.94 88
16614.16 89
16615.38 84
16616.60 93
16617.82 77
16619.03 103
16620.25 92
16621.47 99
16622.69 76
16623.91 84
16625.13 105
16626.35 86
16627.57 92
16628.78 87
16630.00 92
16631.22 93
16632.44 82
16633.66 96
16634.88 80
16636.10 84
16637.32 103
16638.54 92
16639.76 91
16640.98 104
16642.20 108
16643.41 88
16644.63 85
16645.85 72
16647.07 112
16648.29 103
16649.51 94
16650.73 92
16651.95 108
16653.17 115
16654.39 80
16655.61 83
16656.83 77
16658.05 84
16659.27 79
16660.49 87
16661.71 70
16662.93 82
16664.15 85
16665.37 112
16666.59 105
16667.81 103
16669.03 81
16670.25 104
16671.47 97
16672.70 85
16673.92 93
16675.14 95
16676.36 92
16677.58 77
16678.80 98
16680.02 110
16681.24 88
16682.46 82
16683.68 82
16684.90 88
16686.12 101
16687.35 102
16688.57 89
16689.79 93
16691.01 110
16692.23 106
16693.45 93
16694.67 98
16695.89 104
16697.12 92
16698.34 93
16699.56 87
16700.78 80
16702.00 97
16703.22 95
16704.44 87
16705.67 69
16706.89 88
16708.11 94
16709.33 93
16710.55 84
16711.78 95
16713.00 100
16714.22 96
16715.44 95
16716.66 98
16717.89 89
16719.11 107
16720.33 107
16721.55 96
16722.78 79
16724.00 101
16725.22 111
16726.44 94
16727.67 92
16728.89 88
16730.11 97
16731.33 89
16732.56 88
16733.78 79
16735.00 110
16736.22 95
16737.45 95
16738.67 89
16739.89 73
16741.12 100
16742.34 86
16743.56 91
16744.79 73
16746.01 91
16747.23 90
16748.46 106
16749.68 106
16750.90 88
16752.13 79
16753.35 101
16754.57 104
16755.80 74
16757.02 87
16758.24 84
16759.47 114
16760.69 110
16761.92 101
16763.14 91
16764.36 89
16765.59 88
16766.81 88
16768.04 91
16769.26 96
16770.48 107
16771.71 115
16772.93 99
16774.16 99
16775.38 84
16776.60 109
16777.83 94
16779.05 100
16780.28 95
16781.50 95
16782.73 102
16783.95 86
16785.18 105
16786.40 74
16787.63 103
16788.85 92
16790.08 76
16791.30 89
16792.53 88
16793.75 91
16794.98 83
16796.20 104
16797.43 106
16798.65 104
16799.88 83
16801.10 87
16802.33 85
16803.55 85
16804.78 85
16806.00 101
16807.23 103
16808.45 99
16809.68 94
16810.90 86
16812.13 91
16813.36 91
16814.58 101
16815.81 96
16817.03 99
16818.26 75
16819.49 106
16820.71 114
16821.94 114
16823.16 109
16824.39 115
16825.62 97
16826.84 90
16828.07 73
16829.29 90
16830.52 100
16831.75 83
16832.97 91
16834.20 95
16835.43 103
16836.65 91
16837.88 111
16839.11 98
16840.33 98
16841.56 102
16842.79 109
16844.01 93
16845.24 106
16846.47 99
16847.69 76
16848.92 90
16850.15 97
16851.37 106
16852.60 113
16853.83 81
16855.06 86
16856.28 98
16857.51 98
16858.74 108
16859.97 95
16861.19 117
16862.42 97
16863.65 102
16864.88 94
16866.10 96
16867.33 97
16868.56 124
16869.79 95
16871.01 96
16872.24 103
16873.47 108
16874.70 116
16875.93 124
16877.15 116
16878.38 119
16879.61 123
16880.84 110
16882.07 118
16883.29 111
16884.52 112
16885.75 92
16886.98 123
16888.21 107
16889.44 122
16890.67 109
16891.89 97
16893.12 133
16894.35 116
16895.58 112
16896.81 127
16898.04 113
16899.27 94
16900.50 115
16901.72 135
16902.95 115
16904.18 112
16905.41 121
16906.64 136
16907.87 118
16909.10 101
16910.33 107
16911.56 117
16912.79 121
16914.02 117
16915.25 116
16916.47 103
16917.70 108
16918.93 123
16920.16 111
16921.39 111
16922.62 111
16923.85 126
16925.08 121
16926.31 103
16927.54 92
16928.77 111
16930.00 137
16931.23 136
16932.46 115
16933.69 91
16934.92 112
16936.15 117
16937.38 115
16938.61 92
16939.84 110
16941.07 113
16942.30 131
16943.53 108
16944.76 104
16946.00 124
16947.23 101
16948.46 110
16949.69 99
16950.92 112
16952.15 98
16953.38 109
16954.61 109
16955.84 93
16957.07 98
16958.30 98
16959.53 106
16960.77 104
16962.00 99
16963.23 94
16964.46 91
16965.69 124
16966.92 113
16968.15 90
16969.38 122
16970.62 122
16971.85 94
16973.08 96
16974.31 108
16975.54 90
16976.77 101
16978.01 91
16979.24 92
16980.47 111
16981.70 106
16982.93 99
16984.16 78
16985.40 119
16986.63 108
16987.86 105
16989.09 99
16990.32 90
16991.56 108
16992.79 113
16994.02 109
16995.25 119
16996.49 110
16997.72 112
16998.95 108
17000.18 99
17001.42 84
17002.65 88
17003.88 109
17005.11 98
17006.35 115
17007.58 126
17008.81 100
17010.05 98
17011.28 88
17012.51 90
17013.74 103
17014.98 93
17016.21 100
17017.44 86
17018.68 88
17019.91 105
17021.14 104
17022.38 84
17023.61 96
17024.84 90
17026.08 111
17027.31 90
17028.54 65
17029.78 96
17031.01 101
17032.25 133
17033.48 96
17034.71 88
17035.95 85
17037.18 91
17038.41 114
17039.65 79
17040.88 84
17042.12 88
17043.35 115
17044.58 93
17045.82 113
17047.05 78
17048.29 94
17049.52 106
17050.76 97
17051.99 72
17053.22 89
17054.46 106
17055.69 110
17056.93 78
17058.16 84
17059.40 76
17060.63 104
17061.87 88
17063.10 79
17064.34 86
17065.57 79
17066.81 116
17068.04 109
17069.28 102
17070.51 77
17071.75 126
17072.98 106
17074.22 95
17075.45 100
17076.69 99
17077.92 94
17079.16 94
17080.39 105
17081.63 79
17082.86 75
17084.10 104
17085.34 91
17086.57 91
17087.81 92
17089.04 84
17090.28 87
17091.51 103
17092.75 94
17093.99 109
17095.22 108
17096.46 78
17097.69 94
17098.93 77
17100.17 82
17101.40 64
17102.64 74
17103.88 101
17105.11 84
17106.35 77
17107.58 66
17108.82 106
17110.06 75
17111.29 94
17112.53 84
17113.77 88
17115.00 79
17116.24 88
17117.48 75
17118.71 79
17119.95 103
17121.19 96
17122.43 92
17123.66 98
17124.90 89
17126.14 92
17127.37 94
17128.61 84
17129.85 81
17131.09 86
17132.32 83
17133.56 83
17134.80 99
17136.03 94
17137.27 101
17138.51 101
17139.75 99
17140.99 91
17142.22 86
17143.46 89
17144.70 91
17145.94 88
17147.17 96
17148.41 76
17149.65 74
17150.89 88
17152.13 83
17153.36 78
17154.60 85
17155.84 90
17157.08 81
17158.32 80
17159.56 70
17160.79 97
17162.03 99
17163.27 75
17164.51 83
17165.75 81
17166.99 86
17168.22 90
17169.46 70
17170.70 97
17171.94 88
17173.18 95
17174.42 75
17175.66 91
17176.90 95
17178.14 70
17179.37 90
17180.61 91
17181.85 83
17183.09 100
17184.33 90
17185.57 91
17186.81 69
17188.05 93
17189.29 93
17190.53 86
17191.77 79
17193.01 94
17194.25 88
17195.49 80
17196.73 91
17197.97 94
17199.20 91
17200.44 83
17201.68 83
17202.92 84
17204.16 93
17205.40 89
17206.64 89
17207.88 66
17209.12 65
17210.36 92
17211.60 72
17212.84 75
17214.09 78
17215.33 89
17216.57 98
17217.81 81
17219.05 91
17220.29 98
17221.53 89
17222.77 96
17224.01 71
17225.25 75
17226.49 87
17227.73 88
17228.97 85
17230.21 110
17231.45 112
17232.69 83
17233.94 87
17235.18 95
17236.42 73
17237.66 82
17238.90 88
17240.14 84
17241.38 86
17242.62 82
17243.87 89
17245.11 86
17246.35 88
17247.59 81
17248.83 95
17250.07 85
17251.31 75
17252.56 81
17253.80 75
17255.04 73
17256.28 89
17257.52 99
17258.77 83
17260.01 71
17261.25 76
17262.49 110
17263.73 79
17264.98 84
17266.22 77
17267.46 68
17268.70 92
17269.94 73
17271.19 86
17272.43 73
17273.67 89
17274.91 80
17276.16 86
17277.40 97
17278.64 80
17279.88 63
17281.13 85
17282.37 84
17283.61 84
17284.86 87
17286.10 67
17287.34 76
17288.58 79
17289.83 85
17291.07 74
17292.31 75
17293.56 92
17294.80 69
17296.04 80
17297.29 70
17298.53 78
17299.77 96
17301.02 72
17302.26 71
17303.50 73
17304.75 89
17305.99 74
17307.23 75
17308.48 85
17309.72 81
17310.97 89
17312.21 70
17313.45 67
17314.70 98
17315.94 87
17317.19 87
17318.43 90
17319.67 67
17320.92 68
17322.16 90
17323.41 79
17324.65 83
17325.89 77
17327.14 88
17328.38 95
17329.63 73
17330.87 64
17332.12 75
17333.36 87
17334.61 86
17335.85 59
17337.10 78
17338.34 90
17339.59 83
17340.83 96
17342.08 84
17343.32 88
17344.56 72
17345.81 104
17347.06 89
17348.30 75
17349.55 86
17350.79 76
17352.04 87
17353.28 77
17354.53 91
17355.77 85
17357.02 79
17358.26 81
17359.51 72
17360.75 80
17362.00 102
17363.25 93
17364.49 77
17365.74 70
17366.98 88
17368.23 91
17369.47 81
17370.72 63
17371.97 73
17373.21 80
17374.46 86
17375.70 75
17376.95 88
17378.20 91
17379.44 85
17380.69 88
17381.94 91
17383.18 97
17384.43 94
17385.68 81
17386.92 88
17388.17 76
17389.41 70
17390.66 80
17391.91 85
17393.15 80
17394.40 82
17395.65 82
17396.90 86
17398.14 79
17399.39 75
17400.64 79
17401.88 77
17403.13 87
17404.38 102
17405.62 96
17406.87 77
17408.12 66
17409.37 87
17410.61 79
17411.86 78
17413.11 87
17414.36 80
17415.60 101
17416.85 80
17418.10 90
17419.35 84
17420.59 95
17421.84 86
17423.09 94
17424.34 83
17425.59 74
17426.83 87
17428.08 81
17429.33 80
17430.58 72
17431.83 80
17433.07 77
17434.32 66
17435.57 76
17436.82 63
17438.07 72
17439.32 85
17440.56 95
17441.81 87
17443.06 72
17444.31 79
17445.56 78
17446.81 96
17448.06 78
17449.31 64
17450.55 74
17451.80 99
17453.05 92
17454.30 55
17455.55 68
17456.80 78
17458.05 94
17459.30 84
17460.55 76
17461.80 85
17463.04 92
17464.29 74
17465.54 69
17466.79 86
17468.04 67
17469.29 84
17470.54 71
17471.79 74
17473.04 76
17474.29 79
17475.54 84
17476.79 80
17478.04 95
17479.29 88
17480.54 88
17481.79 74
17483.04 64
17484.29 81
17485.54 79
17486.79 88
17488.04 98
17489.29 92
17490.54 86
17491.79 84
17493.04 93
17494.29 79
17495.54 68
17496.79 85
17498.04 94
17499.29 84
17500.54 88
17501.79 80
17503.04 69
17504.30 78
17505.55 67
17506.80 77
17508.05 84
17509.30 79
17510.55 74
17511.80 73
17513.05 64
17514.30 75
17515.55 81
17516.81 70
17518.06 72
17519.31 69
17520.56 81
17521.81 78
17523.06 77
17524.31 68
17525.56 71
17526.82 80
17528.07 78
17529.32 77
17530.57 68
17531.82 71
17533.07 101
17534.33 76
17535.58 71
17536.83 84
17538.08 70
17539.33 70
17540.59 88
17541.84 76
17543.09 79
17544.34 84
17545.60 74
17546.85 89
17548.10 77
17549.35 80
17550.60 67
17551.86 72
17553.11 84
17554.36 77
17555.61 88
17556.87 81
17558.12 71
17559.37 93
17560.63 75
17561.88 97
17563.13 81
17564.38 68
17565.64 96
17566.89 81
17568.14 75
17569.40 82
17570.65 85
17571.90 99
17573.16 72
17574.41 71
17575.66 75
17576.92 85
17578.17 56
17579.42 60
17580.68 82
17581.93 70
17583.18 78
17584.44 73
17585.69 77
17586.94 89
17588.20 86
17589.45 90
17590.71 95
17591.96 77
17593.21 81
17594.47 91
17595.72 85
17596.98 89
17598.23 96
17599.48 80
17600.74 84
17601.99 63
17603.25 86
17604.50 80
17605.75 72
17607.01 76
17608.26 73
17609.52 79
17610.77 83
17612.03 70
17613.28 76
17614.54 77
17615.79 91
17617.05 69
17618.30 78
17619.56 80
17620.81 81
17622.07 75
17623.32 69
17624.58 75
17625.83 62
17627.09 82
17628.34 89
17629.60 69
17630.85 67
17632.11 85
17633.36 83
17634.62 72
17635.87 69
17637.13 78
17638.38 81
17639.64 70
17640.90 86
17642.15 76
17643.41 75
17644.66 73
17645.92 94
17647.17 76
17648.43 89
17649.69 75
17650.94 73
17652.20 62
17653.45 71
17654.71 73
17655.97 73
17657.22 73
17658.48 69
17659.74 79
17660.99 91
17662.25 84
17663.50 80
17664.76 76
17666.02 84
17667.27 79
17668.53 78
17669.79 82
17671.04 98
17672.30 84
17673.56 74
17674.81 72
17676.07 81
17677.33 87
17678.59 80
17679.84 78
17681.10 81
17682.36 91
17683.61 89
17684.87 77
17686.13 91
17687.39 102
17688.64 79
17689.90 89
17691.16 86
17692.42 73
17693.67 74
17694.93 96
17696.19 71
17697.45 80
17698.70 79
17699.96 96
17701.22 70
17702.48 83
17703.73 63
17704.99 93
17706.25 62
17707.51 77
17708.77 75
17710.02 76
17711.28 74
17712.54 103
17713.80 79
17715.06 68
17716.32 76
17717.57 76
17718.83 77
17720.09 56
17721.35 90
17722.61 80
17723.87 92
17725.13 67
17726.38 79
17727.64 86
17728.90 73
17730.16 85
17731.42 79
17732.68 68
17733.94 76
17735.20 77
17736.46 82
17737.71 67
17738.97 80
17740.23 93
17741.49 82
17742.75 81
17744.01 69
17745.27 68
17746.53 80
17747.79 81
17749.05 89
17750.31 79
17751.57 74
17752.83 81
17754.09 71
17755.35 80
17756.61 82
17757.87 76
17759.13 74
17760.39 77
17761.65 84
17762.91 77
17764.17 90
17765.43 91
17766.69 72
17767.95 81
17769.21 89
17770.47 84
17771.73 74
17772.99 78
17774.25 81
17775.51 87
17776.77 70
17778.03 66
17779.29 89
17780.55 70
17781.81 63
17783.07 102
17784.33 81
17785.59 69
17786.85 65
17788.12 89
17789.38 65
17790.64 77
17791.90 65
17793.16 88
17794.42 75
17795.68 74
17796.94 96
17798.20 84
17799.47 75
17800.73 71
17801.99 82
17803.25 92
17804.51 68
17805.77 74
17807.03 90
17808.30 78
17809.56 64
17810.82 59
17812.08 84
17813.34 73
17814.60 64
17815.87 68
17817.13 71
17818.39 79
17819.65 90
17820.91 85
17822.18 80
17823.44 73
17824.70 71
17825.96 102
17827.23 63
17828.49 57
17829.75 70
17831.01 76
17832.27 73
17833.54 57
17834.80 72
17836.06 79
17837.33 85
17838.59 64
17839.85 96
17841.11 85
17842.38 68
17843.64 77
17844.90 100
17846.16 77
17847.43 73
17848.69 84
17849.95 99
17851.22 97
17852.48 62
17853.74 68
17855.01 85
17856.27 98
17857.53 81
17858.80 75
17860.06 92
17861.32 78
17862.59 93
17863.85 75
17865.11 79
17866.38 78
17867.64 73
17868.91 89
17870.17 55
17871.43 59
17872.70 76
17873.96 91
17875.23 75
17876.49 72
17877.75 85
17879.02 90
17880.28 96
17881.55 69
17882.81 90
17884.07 68
17885.34 90
17886.60 80
17887.87 83
17889.13 65
17890.40 72
17891.66 73
17892.93 72
17894.19 65
17895.46 60
17896.72 80
17897.98 89
17899.25 62
17900.51 69
17901.78 72
17903.04 87
17904.31 79
17905.57 73
17906.84 73
17908.10 73
17909.37 72
17910.64 68
17911.90 70
17913.17 72
17914.43 74
17915.70 85
17916.96 73
17918.23 81
17919.49 61
17920.76 90
17922.02 84
17923.29 73
17924.56 58
17925.82 50
17927.09 43
17928.35 77
17929.62 67
17930.89 58
17932.15 68
17933.42 63
17934.68 81
17935.95 59
17937.22 69
17938.48 63
17939.75 84
17941.01 72
17942.28 66
17943.55 65
17944.81 80
17946.08 79
17947.35 74
17948.61 62
17949.88 68
17951.15 73
17952.41 76
17953.68 86
17954.95 67
17956.21 76
17957.48 57
17958.75 81
17960.01 61
17961.28 73
17962.55 74
17963.82 74
17965.08 79
17966.35 78
17967.62 69
17968.89 78
17970.15 84
17971.42 96
17972.69 79
17973.95 68
17975.22 86
17976.49 80
17977.76 87
17979.03 70
17980.29 64
17981.56 83
17982.83 78
17984.10 65
17985.36 62
17986.63 73
17987.90 59
17989.17 63
17990.44 72
17991.70 91
17992.97 66
17994.24 76
17995.51 63
17996.78 72
17998.05 71
17999.31 89
18000.58 72
18001.85 54
18003.12 70
18004.39 67
18005.66 70
18006.93 78
18008.19 87
18009.46 65
18010.73 83
18012.00 77
18013.27 85
18014.54 75
18015.81 77
18017.08 70
18018.35 67
18019.61 73
18020.88 52
18022.15 82
18023.42 83
18024.69 69
18025.96 75
18027.23 62
18028.50 76
18029.77 73
18031.04 89
18032.31 72
18033.58 74
18034.85 75
18036.12 62
18037.39 69
18038.66 56
18039.93 67
18041.20 58
18042.47 74
18043.74 60
18045.01 91
18046.28 68
18047.55 64
18048.82 86
18050.09 78
18051.36 81
18052.63 75
18053.90 75
18055.17 76
18056.44 94
18057.71 67
18058.98 59
18060.25 72
18061.52 77
18062.79 74
18064.06 78
18065.33 77
18066.60 80
18067.87 62
18069.14 74
18070.42 86
18071.69 84
18072.96 74
18074.23 56
18075.50 66
18076.77 83
18078.04 76
18079.31 61
18080.58 72
18081.86 71
18083.13 88
18084.40 66
18085.67 62
18086.94 68
18088.21 77
18089.48 74
18090.76 73
18092.03 84
18093.30 84
18094.57 74
18095.84 55
18097.12 69
18098.39 75
18099.66 78
18100.93 80
18102.20 73
18103.47 73
18104.75 56
18106.02 82
18107.29 65
18108.56 73
18109.84 61
18111.11 80
18112.38 74
18113.65 66
18114.93 70
18116.20 62
18117.47 66
18118.74 75
18120.02 55
18121.29 72
18122.56 79
18123.83 74
18125.11 61
18126.38 68
18127.65 76
18128.93 70
18130.20 71
18131.47 78
18132.74 77
18134.02 74
18135.29 71
18136.56 70
18137.84 54
18139.11 50
18140.38 70
18141.66 91
18142.93 69
18144.20 70
18145.48 76
18146.75 74
18148.03 73
18149.30 86
18150.57 75
18151.85 61
18153.12 64
18154.39 65
18155.67 76
18156.94 78
18158.22 68
18159.49 71
18160.76 67
18162.04 67
18163.31 79
18164.59 86
18165.86 66
18167.14 66
18168.41 54
18169.68 77
18170.96 73
18172.23 74
18173.51 70
18174.78 70
18176.06 71
18177.33 70
18178.61 78
18179.88 72
18181.16 67
18182.43 51
18183.71 66
18184.98 69
18186.26 63
18187.53 65
18188.81 66
18190.08 79
18191.36 80
18192.63 80
18193.91 79
18195.18 74
18196.46 83
18197.73 67
18199.01 62
18200.28 64
18201.56 52
18202.83 74
18204.11 83
18205.39 80
18206.66 56
18207.94 59
18209.21 73
18210.49 72
18211.77 69
18213.04 62
18214.32 73
18215.59 76
18216.87 58
18218.15 70
18219.42 66
18220.70 81
18221.97 77
18223.25 80
18224.53 52
18225.80 65
18227.08 77
18228.36 78
18229.63 80
18230.91 69
18232.19 76
18233.46 79
18234.74 77
18236.02 61
18237.29 64
18238.57 73
18239.85 87
18241.12 73
18242.40 61
18243.68 82
18244.95 73
18246.23 87
18247.51 62
18248.79 72
18250.06 81
18251.34 75
18252.62 75
18253.89 72
18255.17 70
18256.45 78
18257.73 82
18259.00 92
18260.28 62
18261.56 57
18262.84 73
18264.12 69
18265.39 91
18266.67 77
18267.95 85
18269.23 74
18270.50 91
18271.78 76
18273.06 58
18274.34 59
18275.62 91
18276.90 79
18278.17 61
18279.45 59
18280.73 70
18282.01 74
18283.29 69
18284.57 81
18285.84 60
18287.12 73
18288.40 76
18289.68 90
18290.96 83
18292.24 75
18293.52 73
18294.79 79
18296.07 88
18297.35 73
18298.63 63
18299.91 64
18301.19 61
18302.47 61
18303.75 66
18305.03 52
18306.31 72
18307.58 80
18308.86 56
18310.14 58
18311.42 80
18312.70 80
18313.98 82
18315.26 61
18316.54 64
18317.82 78
18319.10 95
18320.38 79
18321.66 65
18322.94 77
18324.22 80
18325.50 86
18326.78 74
18328.06 87
18329.34 61
18330.62 82
18331.90 76
18333.18 81
18334.46 62
18335.74 80
18337.02 78
18338.30 73
18339.58 65
18340.86 51
18342.14 75
18343.42 68
18344.70 70
18345.98 58
18347.26 78
18348.54 61
18349.83 58
18351.11 61
18352.39 56
18353.67 55
18354.95 64
18356.23 59
18357.51 69
18358.79 47
18360.07 52
18361.35 80
18362.64 76
18363.92 79
18365.20 58
18366.48 82
18367.76 69
18369.04 78
18370.32 64
18371.61 81
18372.89 74
18374.17 85
18375.45 58
18376.73 54
18378.01 53
18379.30 58
18380.58 83
18381.86 59
18383.14 73
18384.42 57
18385.70 90
18386.99 75
18388.27 80
18389.55 70
18390.83 63
18392.12 64
18393.40 67
18394.68 72
18395.96 68
18397.24 81
18398.53 69
18399.81 76
18401.09 87
18402.37 81
18403.66 62
18404.94 74
18406.22 76
18407.51 64
18408.79 67
18410.07 93
18411.35 69
18412.64 77
18413.92 71
18415.20 81
18416.49 81
18417.77 74
18419.05 89
18420.34 55
18421.62 86
18422.90 69
18424.19 81
18425.47 69
18426.75 79
18428.04 58
18429.32 98
18430.60 89
18431.89 67
18433.17 63
18434.45 64
18435.74 81
18437.02 72
18438.31 79
18439.59 75
18440.87 83
18442.16 87
18443.44 71
18444.73 80
18446.01 74
18447.29 73
18448.58 93
18449.86 78
18451.15 78
18452.43 67
18453.71 73
18455.00 64
18456.28 68
18457.57 71
18458.85 72
18460.14 89
18461.42 69
18462.71 78
18463.99 81
18465.28 67
18466.56 66
18467.85 68
18469.13 69
18470.42 69
18471.70 77
18472.99 73
18474.27 75
18475.56 77
18476.84 75
18478.13 65
18479.41 77
18480.70 65
18481.98 62
18483.27 84
18484.55 83
18485.84 61
18487.12 70
18488.41 68
18489.70 71
18490.98 83
18492.27 78
18493.55 73
18494.84 94
18496.12 80
18497.41 63
18498.70 72
18499.98 71
18501.27 79
18502.55 79
18503.84 69
18505.13 59
18506.41 78
18507.70 84
18508.99 81
18510.27 95
18511.56 71
18512.84 59
18514.13 73
18515.42 75
18516.70 64
18517.99 69
18519.28 59
18520.56 77
18521.85 66
18523.14 68
18524.42 66
18525.71 81
18527.00 64
18528.29 69
18529.57 79
18530.86 76
18532.15 61
18533.43 65
18534.72 82
18536.01 68
18537.30 75
18538.58 61
18539.87 60
18541.16 73
18542.45 77
18543.73 78
18545.02 68
18546.31 87
18547.60 72
18548.88 81
18550.17 63
18551.46 66
18552.75 80
18554.03 83
18555.32 75
18556.61 67
18557.90 91
18559.19 78
18560.47 61
18561.76 65
18563.05 59
18564.34 72
18565.63 62
18566.92 68
18568.20 90
18569.49 80
18570.78 61
18572.07 73
18573.36 72
18574.65 71
18575.94 77
18577.22 70
18578.51 73
18579.80 67
18581.09 69
18582.38 68
18583.67 68
18584.96 68
18586.25 82
18587.54 84
18588.82 82
18590.11 72
18591.40 60
18592.69 79
18593.98 80
18595.27 64
18596.56 79
18597.85 77
18599.14 81
18600.43 62
18601.72 73
18603.01 75
18604.30 69
18605.59 63
18606.88 85
18608.17 75
18609.46 61
18610.75 81
18612.04 73
18613.33 81
18614.62 79
18615.91 80
18617.20 71
18618.49 73
18619.78 62
18621.07 89
18622.36 71
18623.65 66
18624.94 70
18626.23 54
18627.52 81
18628.81 92
18630.10 80
18631.39 64
18632.68 64
18633.97 72
18635.26 92
18636.55 55
18637.84 65
18639.13 79
18640.42 89
18641.72 63
18643.01 74
18644.30 82
18645.59 87
18646.88 66
18648.17 82
18649.46 88
18650.75 72
18652.04 70
18653.34 77
18654.63 88
18655.92 60
18657.21 91
18658.50 66
18659.79 84
18661.09 87
18662.38 70
18663.67 82
18664.96 70
18666.25 79
18667.54 80
18668.84 86
18670.13 69
18671.42 78
18672.71 80
18674.00 80
18675.30 72
18676.59 69
18677.88 67
18679.17 90
18680.46 68
18681.76 61
18683.05 79
18684.34 71
18685.63 78
18686.93 70
18688.22 78
18689.51 71
18690.80 80
18692.10 96
18693.39 78
18694.68 66
18695.98 68
18697.27 80
18698.56 78
18699.85 81
18701.15 71
18702.44 82
18703.73 79
18705.03 67
18706.32 78
18707.61 61
18708.91 74
18710.20 78
18711.49 84
18712.79 75
18714.08 87
18715.37 85
18716.67 91
18717.96 74
18719.25 88
18720.55 74
18721.84 92
18723.14 73
18724.43 75
18725.72 71
18727.02 76
18728.31 81
18729.60 66
18730.90 71
18732.19 77
18733.49 57
18734.78 89
18736.08 82
18737.37 77
18738.66 76
18739.96 76
18741.25 80
18742.55 83
18743.84 72
18745.14 81
18746.43 89
18747.73 77
18749.02 85
18750.31 83
18751.61 92
18752.90 65
18754.20 51
18755.49 66
18756.79 91
18758.08 80
18759.38 68
18760.67 78
18761.97 81
18763.26 77
18764.56 74
18765.85 54
18767.15 57
18768.45 77
18769.74 72
18771.04 58
18772.33 57
18773.63 77
18774.92 75
18776.22 91
18777.51 65
18778.81 90
18780.11 91
18781.40 69
18782.70 51
18783.99 69
18785.29 73
18786.58 87
18787.88 72
18789.18 77
18790.47 72
18791.77 77
18793.07 72
18794.36 56
18795.66 75
18796.95 62
18798.25 60
18799.55 71
18800.84 64
18802.14 72
18803.44 85
18804.73 69
18806.03 66
18807.33 53
18808.62 87
18809.92 57
18811.22 62
18812.51 62
18813.81 52
18815.11 70
18816.40 81
18817.70 66
18819.00 57
18820.30 77
18821.59 86
18822.89 80
18824.19 56
18825.48 62
18826.78 68
18828.08 75
18829.38 84
18830.67 64
18831.97 64
18833.27 67
18834.57 74
18835.86 60
18837.16 53
18838.46 59
18839.76 58
18841.06 62
18842.35 57
18843.65 66
18844.95 55
18846.25 66
18847.55 68
18848.84 57
18850.14 59
18851.44 74
18852.74 76
18854.04 70
18855.34 56
18856.63 61
18857.93 73
18859.23 58
18860.53 64
18861.83 70
18863.13 68
18864.42 57
18865.72 58
18867.02 65
18868.32 75
18869.62 70
18870.92 72
18872.22 73
18873.52 71
18874.82 64
18876.11 78
18877.41 77
18878.71 68
18880.01 63
18881.31 82
18882.61 81
18883.91 71
18885.21 59
18886.51 64
18887.81 80
18889.11 72
18890.41 73
18891.71 64
18893.01 70
18894.31 79
18895.61 66
18896.91 77
18898.21 69
18899.51 74
18900.81 73
18902.11 65
18903.41 71
18904.71 69
18906.01 77
18907.31 59
18908.61 73
18909.91 87
18911.21 80
18912.51 78
18913.81 63
18915.11 74
18916.41 59
18917.71 76
18919.01 80
18920.31 71
18921.61 76
18922.91 73
18924.21 73
18925.51 55
18926.81 75
18928.11 55
18929.42 62
18930.72 71
18932.02 66
18933.32 83
18934.62 64
18935.92 60
18937.22 64
18938.52 56
18939.82 72
18941.13 66
18942.43 64
18943.73 61
18945.03 78
18946.33 92
18947.63 71
18948.93 48
18950.24 78
18951.54 81
18952.84 86
18954.14 55
18955.44 60
18956.74 69
18958.05 65
18959.35 81
18960.65 46
18961.95 48
18963.25 73
18964.56 74
18965.86 69
18967.16 77
18968.46 69
18969.77 75
18971.07 90
18972.37 69
18973.67 57
18974.98 77
18976.28 83
18977.58 76
18978.88 77
18980.19 48
18981.49 60
18982.79 73
18984.09 75
18985.40 71
18986.70 62
18988.00 89
18989.31 81
18990.61 72
18991.91 72
18993.21 66
18994.52 97
18995.82 70
18997.12 54
18998.43 58
18999.73 83
19001.03 86
19002.34 60
19003.64 67
19004.94 69
19006.25 61
19007.55 60
19008.86 69
19010.16 62
19011.46 60
19012.77 65
19014.07 61
19015.37 56
19016.68 47
19017.98 56
19019.29 76
19020.59 72
19021.89 74
19023.20 61
19024.50 64
19025.81 68
19027.11 74
19028.42 71
19029.72 59
19031.02 85
19032.33 71
19033.63 75
19034.94 63
19036.24 60
19037.55 65
19038.85 53
19040.16 66
19041.46 63
19042.77 65
19044.07 79
19045.38 61
19046.68 54
19047.99 56
19049.29 59
19050.60 72
19051.90 62
19053.21 68
19054.51 74
19055.82 64
19057.12 54
19058.43 73
19059.73 69
19061.04 76
19062.34 55
19063.65 80
19064.95 70
19066.26 78
19067.57 54
19068.87 69
19070.18 71
19071.48 57
19072.79 74
19074.10 67
19075.40 68
19076.71 59
19078.01 59
19079.32 69
19080.63 72
19081.93 56
19083.24 68
19084.54 63
19085.85 76
19087.16 82
19088.46 65
19089.77 62
19091.08 72
19092.38 91
19093.69 73
19095.00 71
19096.30 71
19097.61 70
19098.92 76
19100.22 66
19101.53 76
19102.84 85
19104.14 53
19105.45 65
19106.76 63
19108.06 58
19109.37 61
19110.68 68
19111.99 70
19113.29 68
19114.60 66
19115.91 63
19117.21 88
19118.52 69
19119.83 81
19121.14 77
19122.44 76
19123.75 73
19125.06 63
19126.37 75
19127.68 71
19128.98 75
19130.29 78
19131.60 70
19132.91 102
19134.21 76
19135.52 76
19136.83 64
19138.14 70
19139.45 78
19140.76 72
19142.06 74
19143.37 57
19144.68 77
19145.99 74
19147.30 66
19148.61 61
19149.91 60
19151.22 71
19152.53 61
19153.84 56
19155.15 68
19156.46 72
19157.77 66
19159.07 73
19160.38 62
19161.69 74
19163.00 64
19164.31 59
19165.62 79
19166.93 63
19168.24 78
19169.55 68
19170.86 59
19172.17 64
19173.47 58
19174.78 87
19176.09 81
19177.40 73
19178.71 70
19180.02 68
19181.33 67
19182.64 52
19183.95 70
19185.26 56
19186.57 49
19187.88 60
19189.19 66
19190.50 61
19191.81 71
19193.12 70
19194.43 73
19195.74 63
19197.05 59
19198.36 65
19199.67 65
19200.98 65
19202.29 51
19203.60 63
19204.91 66
19206.22 68
19207.53 74
19208.84 64
19210.15 61
19211.46 67
19212.77 69
19214.09 58
19215.40 59
19216.71 59
19218.02 58
19219.33 59
19220.64 62
19221.95 59
19223.26 72
19224.57 68
19225.88 59
19227.19 57
19228.51 61
19229.82 57
19231.13 67
19232.44 76
19233.75 59
19235.06 55
19236.37 56
19237.69 59
19239.00 58
19240.31 59
19241.62 48
19242.93 60
19244.24 61
19245.56 62
19246.87 63
19248.18 62
19249.49 69
19250.80 77
19252.12 73
19253.43 68
19254.74 62
19256.05 62
19257.36 72
19258.68 67
19259.99 60
19261.30 66
19262.61 62
19263.93 66
19265.24 64
19266.55 69
19267.86 82
19269.18 62
19270.49 51
19271.80 72
19273.11 66
19274.43 59
19275.74 64
19277.05 75
19278.36 79
19279.68 75
19280.99 63
19282.30 77
19283.62 64
19284.93 53
19286.24 53
19287.56 59
19288.87 50
19290.18 59
19291.50 64
19292.81 67
19294.12 53
19295.44 55
19296.75 67
19298.06 79
19299.38 72
19300.69 65
19302.00 71
19303.32 63
19304.63 55
19305.95 59
19307.26 71
19308.57 62
19309.89 66
19311.20 73
19312.52 59
19313.83 56
19315.14 73
19316.46 62
19317.77 57
19319.09 67
19320.40 65
19321.72 83
19323.03 72
19324.34 75
19325.66 56
19326.97 76
19328.29 66
19329.60 56
19330.92 78
19332.23 72
19333.55 55
19334.86 63
19336.18 74
19337.49 55
19338.81 59
19340.12 68
19341.44 77
19342.75 62
19344.07 54
19345.38 78
19346.70 77
19348.01 67
19349.33 55
19350.64 67
19351.96 68
19353.27 59
19354.59 78
19355.91 55
19357.22 62
19358.54 73
19359.85 90
19361.17 76
19362.48 56
19363.80 71
19365.12 66
19366.43 87
19367.75 53
19369.06 83
19370.38 75
19371.70 66
19373.01 64
19374.33 66
19375.64 83
19376.96 57
19378.28 71
19379.59 58
19380.91 65
19382.23 59
19383.54 81
19384.86 59
19386.18 64
19387.49 56
19388.81 61
19390.13 67
19391.44 58
19392.76 62
19394.08 62
19395.39 64
19396.71 68
19398.03 55
19399.34 55
19400.66 69
19401.98 56
19403.30 73
19404.61 74
19405.93 75
19407.25 63
19408.56 69
19409.88 67
19411.20 62
19412.52 55
19413.83 63
19415.15 65
19416.47 64
19417.79 52
19419.10 60
19420.42 72
19421.74 54
19423.06 56
19424.38 73
19425.69 75
19427.01 73
19428.33 64
19429.65 66
19430.97 69
19432.28 81
19433.60 71
19434.92 67
19436.24 64
19437.56 78
19438.88 58
19440.19 63
19441.51 58
19442.83 55
19444.15 52
19445.47 68
19446.79 54
19448.11 70
19449.42 80
19450.74 59
19452.06 60
19453.38 70
19454.70 64
19456.02 49
19457.34 65
19458.66 74
19459.98 63
19461.30 64
19462.61 74
19463.93 72
19465.25 84
19466.57 66
19467.89 60
19469.21 63
19470.53 62
19471.85 64
19473.17 65
19474.49 62
19475.81 57
19477.13 82
19478.45 56
19479.77 66
19481.09 54
19482.41 59
19483.73 80
19485.05 55
19486.37 48
19487.69 63
19489.01 64
19490.33 62
19491.65 62
19492.97 73
19494.29 58
19495.61 60
19496.93 60
19498.25 64
19499.57 70
19500.89 65
19502.21 61
19503.53 75
19504.85 65
19506.17 50
19507.49 71
19508.81 73
19510.14 62
19511.46 55
19512.78 44
19514.10 66
19515.42 68
19516.74 59
19518.06 66
19519.38 56
19520.70 63
19522.02 62
19523.35 62
19524.67 81
19525.99 62
19527.31 62
19528.63 86
19529.95 68
19531.27 53
19532.60 55
19533.92 61
19535.24 67
19536.56 61
19537.88 58
19539.20 57
19540.53 70
19541.85 62
19543.17 72
19544.49 59
19545.81 62
19547.14 56
19548.46 65
19549.78 59
19551.10 50
19552.42 59
19553.75 70
19555.07 64
19556.39 72
19557.71 63
19559.04 65
19560.36 64
19561.68 59
19563.00 59
19564.33 58
19565.65 66
19566.97 53
19568.30 73
19569.62 49
19570.94 57
19572.26 68
19573.59 57
19574.91 62
19576.23 51
19577.56 60
19578.88 66
19580.20 65
19581.53 70
19582.85 61
19584.17 68
19585.50 60
19586.82 60
19588.14 59
19589.47 58
19590.79 59
19592.11 62
19593.44 55
19594.76 57
19596.08 65
19597.41 62
19598.73 73
19600.06 64
19601.38 54
19602.70 71
19604.03 75
19605.35 72
19606.68 58
19608.00 77
19609.32 80
19610.65 75
19611.97 53
19613.30 61
19614.62 66
19615.95 71
19617.27 62
19618.59 52
19619.92 64
19621.24 75
19622.57 54
19623.89 60
19625.22 61
19626.54 54
19627.87 70
19629.19 55
19630.52 55
19631.84 47
19633.17 48
19634.49 70
19635.82 80
19637.14 56
19638.47 61
19639.79 63
19641.12 76
19642.44 60
19643.77 66
19645.09 74
19646.42 71
19647.74 81
19649.07 49
19650.40 65
19651.72 73
19653.05 80
19654.37 61
19655.70 78
19657.02 71
19658.35 62
19659.68 62
19661.00 55
19662.33 76
19663.65 72
19664.98 65
19666.31 68
19667.63 60
19668.96 78
19670.28 74
19671.61 61
19672.94 49
19674.26 63
19675.59 68
19676.92 55
19678.24 68
19679.57 68
19680.90 70
19682.22 73
19683.55 59
19684.88 58
19686.20 61
19687.53 73
19688.86 81
19690.18 52
19691.51 55
19692.84 76
19694.16 66
19695.49 73
19696.82 57
19698.15 57
19699.47 64
19700.80 68
19702.13 71
19703.46 51
19704.78 68
19706.11 70
19707.44 78
19708.77 66
19710.09 52
19711.42 70
19712.75 64
19714.08 72
19715.40 47
19716.73 51
19718.06 65
19719.39 83
19720.72 70
19722.04 62
19723.37 62
19724.70 70
19726.03 55
19727.36 46
19728.68 52
19730.01 62
19731.34 77
19732.67 65
19734.00 58
19735.33 56
19736.65 51
19737.98 62
19739.31 49
19740.64 54
19741.97 49
19743.30 64
19744.63 66
19745.95 74
19747.28 70
19748.61 66
19749.94 67
19751.27 60
19752.60 54
19753.93 50
19755.26 74
19756.59 57
19757.92 67
19759.25 55
19760.57 50
19761.90 52
19763.23 55
19764.56 71
19765.89 71
19767.22 49
19768.55 59
19769.88 62
19771.21 57
19772.54 53
19773.87 44
19775.20 64
19776.53 72
19777.86 65
19779.19 62
19780.52 61
19781.85 53
19783.18 71
19784.51 67
19785.84 47
19787.17 54
19788.50 70
19789.83 55
19791.16 46
19792.49 49
19793.82 67
19795.15 66
19796.48 54
19797.81 49
19799.14 52
19800.47 62
19801.81 69
19803.14 54
19804.47 62
19805.80 56
19807.13 50
19808.46 68
19809.79 56
19811.12 44
19812.45 59
19813.78 71
19815.11 71
19816.45 49
19817.78 57
19819.11 53
19820.44 62
19821.77 71
19823.10 49
19824.43 51
19825.77 68
19827.10 65
19828.43 82
19829.76 70
19831.09 52
19832.42 54
19833.76 61
19835.09 71
19836.42 64
19837.75 58
19839.08 58
19840.42 62
19841.75 66
19843.08 59
19844.41 58
19845.74 68
19847.08 77
19848.41 61
19849.74 65
19851.07 57
19852.41 63
19853.74 66
19855.07 65
19856.40 70
19857.74 59
19859.07 65
19860.40 79
19861.73 52
19863.07 66
19864.40 64
19865.73 64
19867.06 60
19868.40 59
19869.73 75
19871.06 48
19872.40 63
19873.73 71
19875.06 66
19876.40 71
19877.73 65
19879.06 66
19880.40 59
19881.73 69
19883.06 59
19884.40 63
19885.73 65
19887.06 53
19888.40 51
19889.73 65
19891.06 49
19892.40 58
19893.73 68
19895.07 69
19896.40 64
19897.73 66
19899.07 56
19900.40 71
19901.74 65
19903.07 58
19904.40 65
19905.74 66
19907.07 53
19908.41 68
19909.74 51
19911.08 56
19912.41 55
19913.74 71
19915.08 66
19916.41 53
19917.75 54
19919.08 36
19920.42 60
19921.75 54
19923.09 62
19924.42 46
19925.76 60
19927.09 60
19928.43 62
19929.76 67
19931.10 54
19932.43 70
19933.77 65
19935.10 52
19936.44 52
19937.77 45
19939.11 64
19940.44 66
19941.78 67
19943.11 65
19944.45 61
19945.78 75
19947.12 57
19948.46 52
19949.79 51
19951.13 50
19952.46 64
19953.80 73
19955.13 61
19956.47 44
19957.81 56
19959.14 55
19960.48 59
19961.81 68
19963.15 61
19964.49 53
19965.82 52
19967.16 57
19968.50 61
19969.83 62
19971.17 60
19972.51 57
19973.84 59
19975.18 58
19976.51 63
19977.85 38
19979.19 57
19980.52 70
19981.86 63
19983.20 58
19984.54 50
19985.87 56
19987.21 53
19988.55 62
19989.88 55
19991.22 56
19992.56 54
19993.89 59
19995.23 58
19996.57 52
19997.91 61
19999.24 68
20000.58 63
20001.92 68
20003.26 62
20004.59 59
20005.93 63
20007.27 51
20008.61 75
20009.94 52
20011.28 55
20012.62 54
20013.96 58
20015.30 57
20016.63 65
20017.97 64
20019.31 46
20020.65 58
20021.99 62
20023.32 63
20024.66 66
20026.00 59
20027.34 48
20028.68 64
20030.01 76
20031.35 61
20032.69 66
20034.03 56
20035.37 73
20036.71 51
20038.05 48
20039.38 56
20040.72 66
20042.06 75
20043.40 73
20044.74 61
20046.08 59
20047.42 51
20048.76 68
20050.10 58
20051.44 58
20052.77 72
20054.11 57
20055.45 82
20056.79 57
20058.13 58
20059.47 60
20060.81 64
20062.15 64
20063.49 49
20064.83 54
20066.17 58
20067.51 80
20068.85 57
20070.19 51
20071.53 55
20072.87 62
20074.21 64
20075.55 60
20076.89 62
20078.23 60
20079.57 70
20080.91 60
20082.25 58
20083.59 55
20084.93 66
20086.27 74
20087.61 66
20088.95 66
20090.29 71
20091.63 60
20092.97 59
20094.31 55
20095.65 63
20096.99 61
20098.33 71
20099.67 70
20101.01 66
20102.35 60
20103.69 64
20105.04 67
20106.38 61
20107.72 57
20109.06 54
20110.40 61
20111.74 67
20113.08 61
20114.42 63
20115.76 55
20117.11 73
20118.45 77
20119.79 60
20121.13 80
20122.47 57
20123.81 70
20125.15 78
20126.50 64
20127.84 47
20129.18 56
20130.52 73
20131.86 63
20133.21 53
20134.55 58
20135.89 56
