# Supplementary material for: MALDI-TOF MS typing enables the classification of brewing yeasts of the genus Saccharomyces to major beer styles
Source: PLoS One. 2017 Aug 9;12(8):e0181694. doi: 10.1371/journal.pone.0181694 (PMC5549903; doi:10.1371/journal.pone.0181694)
Supplement: S11 File — The directory includes 90 raw files and was zipped to “.zip”; the folder has three strains with 30 spectra per strain; S1 Text explains the raw files with an example and Table 1 represents the yeast strains used within the experiment. (ZIP) [file pone.0181694.s014.zip › 31-33/30339-506-OG-Ale-Ale-YPG-18h-E-E_2015-08-06_1_0_D4_1.dat]

2000.64 1950
2001.06 2045
2001.49 2066
2001.91 2019
2002.33 1918
2002.75 1993
2003.17 1995
2003.60 2006
2004.02 1960
2004.44 2062
2004.86 1828
2005.28 1907
2005.70 1830
2006.13 1937
2006.55 1771
2006.97 1848
2007.39 2002
2007.82 1842
2008.24 1864
2008.66 1839
2009.08 1833
2009.51 1955
2009.93 1847
2010.35 1879
2010.77 2095
2011.20 2021
2011.62 2049
2012.04 2009
2012.46 1873
2012.89 1785
2013.31 1636
2013.73 1848
2014.15 2012
2014.58 1791
2015.00 1713
2015.42 1941
2015.85 1872
2016.27 1792
2016.69 1769
2017.12 1908
2017.54 1926
2017.96 1870
2018.39 1814
2018.81 1835
2019.23 1783
2019.66 1847
2020.08 1914
2020.50 1998
2020.93 2111
2021.35 2153
2021.78 2055
2022.20 1927
2022.62 1948
2023.05 2005
2023.47 1928
2023.89 2146
2024.32 2124
2024.74 1885
2025.17 2022
2025.59 1995
2026.01 1857
2026.44 1750
2026.86 1814
2027.29 2133
2027.71 1875
2028.14 1742
2028.56 1723
2028.99 1774
2029.41 1774
2029.83 1888
2030.26 2095
2030.68 1868
2031.11 1819
2031.53 1866
2031.96 1775
2032.38 1860
2032.81 1800
2033.23 1677
2033.66 1814
2034.08 2074
2034.51 1870
2034.93 1949
2035.36 1926
2035.78 2046
2036.21 1848
2036.63 2020
2037.06 2106
2037.48 1923
2037.91 1678
2038.33 1936
2038.76 1865
2039.19 1880
2039.61 2062
2040.04 2309
2040.46 2125
2040.89 1955
2041.31 2063
2041.74 2098
2042.17 2144
2042.59 1979
2043.02 2097
2043.44 1908
2043.87 1776
2044.30 1915
2044.72 1771
2045.15 1894
2045.57 1846
2046.00 1817
2046.43 1842
2046.85 1839
2047.28 1715
2047.71 1985
2048.13 1986
2048.56 2026
2048.99 1852
2049.41 1949
2049.84 1963
2050.27 1808
2050.69 1926
2051.12 1945
2051.55 1948
2051.97 1879
2052.40 1785
2052.83 1987
2053.25 2075
2053.68 1814
2054.11 1881
2054.54 1806
2054.96 1843
2055.39 1657
2055.82 1856
2056.24 1913
2056.67 1867
2057.10 1815
2057.53 1632
2057.95 1941
2058.38 1998
2058.81 2041
2059.24 1877
2059.66 1771
2060.09 1750
2060.52 1841
2060.95 1928
2061.38 1816
2061.80 1891
2062.23 1933
2062.66 1759
2063.09 1897
2063.52 2035
2063.94 1992
2064.37 1905
2064.80 1882
2065.23 2196
2065.66 1977
2066.09 1963
2066.51 1932
2066.94 2127
2067.37 2224
2067.80 2171
2068.23 2252
2068.66 2069
2069.08 1974
2069.51 2115
2069.94 1983
2070.37 1803
2070.80 2051
2071.23 2051
2071.66 1848
2072.09 1995
2072.52 1956
2072.94 1803
2073.37 1984
2073.80 2030
2074.23 2063
2074.66 2037
2075.09 1861
2075.52 1804
2075.95 1976
2076.38 1824
2076.81 1723
2077.24 1763
2077.67 1856
2078.10 1898
2078.53 1974
2078.96 1875
2079.39 2118
2079.82 2176
2080.25 2022
2080.68 2153
2081.11 2239
2081.54 2105
2081.97 2209
2082.40 2155
2082.83 2114
2083.26 2030
2083.69 2081
2084.12 2260
2084.55 1974
2084.98 1890
2085.41 1995
2085.84 1967
2086.27 1931
2086.70 2025
2087.13 1812
2087.56 1974
2087.99 1981
2088.42 1874
2088.85 1985
2089.28 1933
2089.71 1956
2090.14 1995
2090.57 1775
2091.01 1886
2091.44 1978
2091.87 1965
2092.30 1925
2092.73 1949
2093.16 1883
2093.59 1934
2094.02 1841
2094.45 1826
2094.89 1980
2095.32 1758
2095.75 1780
2096.18 1902
2096.61 1976
2097.04 1975
2097.47 1873
2097.91 1797
2098.34 1921
2098.77 1844
2099.20 1721
2099.63 1717
2100.07 1763
2100.50 1970
2100.93 1832
2101.36 2034
2101.79 1899
2102.23 1914
2102.66 1841
2103.09 1935
2103.52 1731
2103.95 1904
2104.39 1810
2104.82 1677
2105.25 1962
2105.68 2000
2106.12 1835
2106.55 2037
2106.98 1985
2107.41 1781
2107.85 1800
2108.28 1939
2108.71 1945
2109.14 1893
2109.58 1875
2110.01 1819
2110.44 2120
2110.88 1849
2111.31 1926
2111.74 2086
2112.18 1980
2112.61 1921
2113.04 1851
2113.48 1787
2113.91 1876
2114.34 1919
2114.78 1971
2115.21 1691
2115.64 1760
2116.08 1980
2116.51 1886
2116.94 1772
2117.38 1766
2117.81 1770
2118.24 1721
2118.68 1669
2119.11 1768
2119.55 1655
2119.98 1747
2120.41 1695
2120.85 1786
2121.28 1714
2121.72 1748
2122.15 1749
2122.58 1859
2123.02 1960
2123.45 1951
2123.89 1919
2124.32 1983
2124.75 1831
2125.19 1761
2125.62 2079
2126.06 2084
2126.49 1896
2126.93 1867
2127.36 1790
2127.80 1864
2128.23 1618
2128.67 1680
2129.10 1759
2129.54 1855
2129.97 2032
2130.41 1870
2130.84 1777
2131.28 2214
2131.71 1913
2132.15 2041
2132.58 2131
2133.02 2043
2133.45 2126
2133.89 1979
2134.32 2046
2134.76 2227
2135.19 2014
2135.63 1972
2136.06 1995
2136.50 1969
2136.94 2089
2137.37 1917
2137.81 2087
2138.24 2252
2138.68 2185
2139.12 1995
2139.55 2062
2139.99 1961
2140.42 1962
2140.86 2014
2141.30 1903
2141.73 2203
2142.17 1950
2142.60 1906
2143.04 1876
2143.48 1693
2143.91 1768
2144.35 1688
2144.79 1773
2145.22 1694
2145.66 1825
2146.09 1745
2146.53 1602
2146.97 1709
2147.40 1775
2147.84 1851
2148.28 1934
2148.72 1952
2149.15 1768
2149.59 2034
2150.03 2129
2150.46 2067
2150.90 2103
2151.34 1986
2151.77 2003
2152.21 2248
2152.65 2183
2153.09 2090
2153.52 2219
2153.96 2069
2154.40 2088
2154.84 2078
2155.27 2118
2155.71 2063
2156.15 1959
2156.59 1880
2157.02 1843
2157.46 1948
2157.90 1977
2158.34 1810
2158.78 1884
2159.21 2055
2159.65 1897
2160.09 1993
2160.53 2069
2160.97 1999
2161.40 1885
2161.84 1963
2162.28 1887
2162.72 2023
2163.16 1851
2163.59 1818
2164.03 1827
2164.47 1884
2164.91 1876
2165.35 1937
2165.79 1930
2166.23 1775
2166.66 1809
2167.10 1844
2167.54 1891
2167.98 1862
2168.42 1791
2168.86 1862
2169.30 1808
2169.74 1967
2170.18 1933
2170.61 1938
2171.05 2013
2171.49 2180
2171.93 2093
2172.37 2096
2172.81 2184
2173.25 2011
2173.69 1961
2174.13 2185
2174.57 2239
2175.01 2126
2175.45 2228
2175.89 2241
2176.33 2330
2176.77 2466
2177.21 2086
2177.65 2129
2178.09 2033
2178.53 2264
2178.97 2329
2179.41 2083
2179.85 1810
2180.29 1962
2180.73 1802
2181.17 1970
2181.61 1954
2182.05 2065
2182.49 2078
2182.93 1978
2183.37 1875
2183.81 1798
2184.25 1755
2184.69 1815
2185.13 1734
2185.57 1693
2186.01 1848
2186.45 1817
2186.89 1891
2187.33 1978
2187.77 1845
2188.21 2136
2188.65 2126
2189.10 1936
2189.54 2043
2189.98 2007
2190.42 2112
2190.86 2213
2191.30 2185
2191.74 2194
2192.18 2101
2192.62 2047
2193.07 1960
2193.51 1993
2193.95 1910
2194.39 2142
2194.83 2222
2195.27 1974
2195.71 2050
2196.16 2063
2196.60 2028
2197.04 1989
2197.48 2021
2197.92 2083
2198.37 2178
2198.81 2225
2199.25 2196
2199.69 2087
2200.13 1908
2200.58 1788
2201.02 1933
2201.46 2140
2201.90 2024
2202.34 1937
2202.79 2066
2203.23 1946
2203.67 1929
2204.11 1936
2204.56 2009
2205.00 1884
2205.44 1973
2205.88 2068
2206.33 2106
2206.77 1979
2207.21 2172
2207.65 1941
2208.10 2095
2208.54 2059
2208.98 2165
2209.43 1986
2209.87 1814
2210.31 2009
2210.76 2215
2211.20 2143
2211.64 2235
2212.09 2278
2212.53 2297
2212.97 2285
2213.42 2123
2213.86 2104
2214.30 1939
2214.75 1993
2215.19 2104
2215.63 2066
2216.08 2022
2216.52 2107
2216.96 2120
2217.41 1912
2217.85 1946
2218.30 1861
2218.74 1972
2219.18 1888
2219.63 1910
2220.07 1988
2220.52 1795
2220.96 2002
2221.40 1977
2221.85 1788
2222.29 2010
2222.74 2136
2223.18 2192
2223.63 1955
2224.07 1993
2224.51 2166
2224.96 2258
2225.40 2377
2225.85 2204
2226.29 2452
2226.74 2361
2227.18 2347
2227.63 2340
2228.07 2145
2228.52 2308
2228.96 2325
2229.41 2257
2229.85 2178
2230.30 2164
2230.74 2080
2231.19 2103
2231.63 2173
2232.08 2300
2232.52 2425
2232.97 2175
2233.41 2129
2233.86 2118
2234.30 2284
2234.75 2325
2235.20 2214
2235.64 2338
2236.09 2474
2236.53 2371
2236.98 2425
2237.42 2227
2237.87 2197
2238.32 2241
2238.76 2128
2239.21 2063
2239.65 1956
2240.10 2018
2240.55 2047
2240.99 2042
2241.44 2020
2241.88 2044
2242.33 1896
2242.78 1976
2243.22 1907
2243.67 1775
2244.12 1971
2244.56 1976
2245.01 1873
2245.46 1786
2245.90 1639
2246.35 1911
2246.80 1883
2247.24 1733
2247.69 1812
2248.14 1958
2248.58 1986
2249.03 2016
2249.48 1891
2249.92 1905
2250.37 1993
2250.82 1887
2251.27 1957
2251.71 2012
2252.16 1980
2252.61 1929
2253.05 1729
2253.50 1800
2253.95 1765
2254.40 1912
2254.84 1884
2255.29 1901
2255.74 2010
2256.19 1904
2256.64 1894
2257.08 1949
2257.53 1958
2257.98 1905
2258.43 1656
2258.87 1951
2259.32 1838
2259.77 1857
2260.22 1867
2260.67 1825
2261.11 1873
2261.56 2027
2262.01 1911
2262.46 1834
2262.91 1977
2263.36 2094
2263.80 2143
2264.25 2283
2264.70 2142
2265.15 2236
2265.60 2355
2266.05 2286
2266.50 2273
2266.94 2162
2267.39 2017
2267.84 2085
2268.29 2106
2268.74 2292
2269.19 2184
2269.64 2168
2270.09 2049
2270.54 2353
2270.99 2328
2271.43 2491
2271.88 2376
2272.33 2372
2272.78 2166
2273.23 2362
2273.68 2510
2274.13 2361
2274.58 2292
2275.03 2199
2275.48 2165
2275.93 2150
2276.38 2051
2276.83 1887
2277.28 2044
2277.73 1760
2278.18 1801
2278.63 1949
2279.08 1931
2279.53 1872
2279.98 1817
2280.43 1925
2280.88 2129
2281.33 1999
2281.78 1942
2282.23 1938
2282.68 1826
2283.13 1834
2283.58 1974
2284.03 2011
2284.48 1901
2284.93 1928
2285.38 1952
2285.83 2009
2286.28 2055
2286.73 1865
2287.18 1941
2287.63 2122
2288.08 2235
2288.54 2269
2288.99 2508
2289.44 2345
2289.89 2523
2290.34 2607
2290.79 2789
2291.24 2909
2291.69 3195
2292.14 3233
2292.60 3016
2293.05 3256
2293.50 3417
2293.95 3456
2294.40 3319
2294.85 3207
2295.30 2776
2295.76 2895
2296.21 2806
2296.66 2674
2297.11 2485
2297.56 2394
2298.01 2479
2298.47 2299
2298.92 2239
2299.37 2227
2299.82 2391
2300.27 2435
2300.73 2093
2301.18 1959
2301.63 2099
2302.08 2067
2302.53 2056
2302.99 1922
2303.44 1887
2303.89 1831
2304.34 2108
2304.80 2097
2305.25 2063
2305.70 2017
2306.15 2142
2306.61 1897
2307.06 2020
2307.51 1951
2307.96 2149
2308.42 2236
2308.87 2055
2309.32 1990
2309.78 2216
2310.23 2176
2310.68 2151
2311.14 2344
2311.59 2446
2312.04 2408
2312.49 2398
2312.95 2492
2313.40 2421
2313.85 2471
2314.31 2343
2314.76 2326
2315.22 2002
2315.67 1897
2316.12 2012
2316.58 2115
2317.03 2093
2317.48 1952
2317.94 2093
2318.39 2046
2318.84 2180
2319.30 2196
2319.75 1956
2320.21 1999
2320.66 2023
2321.11 2157
2321.57 2431
2322.02 2296
2322.48 2208
2322.93 2007
2323.39 2206
2323.84 2132
2324.29 2140
2324.75 2101
2325.20 2083
2325.66 2045
2326.11 2267
2326.57 2512
2327.02 2250
2327.48 1994
2327.93 2017
2328.39 2225
2328.84 2165
2329.30 2248
2329.75 2380
2330.21 2526
2330.66 2534
2331.12 2381
2331.57 2509
2332.03 2642
2332.48 2404
2332.94 2493
2333.39 2454
2333.85 2403
2334.30 2269
2334.76 2325
2335.21 2438
2335.67 2049
2336.12 2148
2336.58 2257
2337.03 2242
2337.49 2020
2337.95 2085
2338.40 2006
2338.86 1997
2339.31 2116
2339.77 2091
2340.23 2122
2340.68 2197
2341.14 1986
2341.59 2065
2342.05 2222
2342.51 2403
2342.96 2330
2343.42 2414
2343.87 2394
2344.33 2328
2344.79 2305
2345.24 2203
2345.70 2133
2346.16 2068
2346.61 2087
2347.07 2099
2347.53 2258
2347.98 2266
2348.44 2233
2348.90 2349
2349.35 2138
2349.81 2045
2350.27 1935
2350.72 2051
2351.18 1972
2351.64 1986
2352.10 1989
2352.55 2056
2353.01 2019
2353.47 2031
2353.92 1951
2354.38 1886
2354.84 2072
2355.30 2229
2355.75 2006
2356.21 1997
2356.67 1982
2357.13 1961
2357.58 1974
2358.04 1977
2358.50 1928
2358.96 2096
2359.41 2074
2359.87 2055
2360.33 1886
2360.79 2067
2361.25 2045
2361.70 2145
2362.16 2136
2362.62 1973
2363.08 2080
2363.54 2179
2363.99 2038
2364.45 2062
2364.91 2106
2365.37 2004
2365.83 2175
2366.29 2162
2366.75 2196
2367.20 2332
2367.66 2167
2368.12 2102
2368.58 2363
2369.04 2271
2369.50 2247
2369.96 2138
2370.42 2286
2370.87 2360
2371.33 2419
2371.79 2243
2372.25 2119
2372.71 2089
2373.17 2146
2373.63 2217
2374.09 2075
2374.55 2035
2375.01 2003
2375.47 2076
2375.92 2063
2376.38 2119
2376.84 1985
2377.30 2187
2377.76 2172
2378.22 2010
2378.68 2061
2379.14 2280
2379.60 2277
2380.06 2181
2380.52 2251
2380.98 2343
2381.44 2247
2381.90 2313
2382.36 2300
2382.82 2081
2383.28 2260
2383.74 2270
2384.20 2159
2384.66 2177
2385.12 2123
2385.58 2147
2386.04 2018
2386.50 2147
2386.96 2031
2387.42 1861
2387.88 2062
2388.35 2194
2388.81 2050
2389.27 1988
2389.73 2110
2390.19 2202
2390.65 2216
2391.11 2242
2391.57 2180
2392.03 2179
2392.49 2127
2392.95 2225
2393.42 1974
2393.88 1819
2394.34 1953
2394.80 1982
2395.26 2154
2395.72 1957
2396.18 1839
2396.64 1899
2397.11 2051
2397.57 1820
2398.03 1777
2398.49 1803
2398.95 1896
2399.41 2071
2399.88 2037
2400.34 2005
2400.80 1923
2401.26 1957
2401.72 1987
2402.18 1665
2402.65 1768
2403.11 1937
2403.57 1954
2404.03 1950
2404.49 1861
2404.96 1991
2405.42 1989
2405.88 2087
2406.34 2236
2406.81 2072
2407.27 1966
2407.73 2050
2408.19 2169
2408.66 2149
2409.12 1974
2409.58 1968
2410.04 1833
2410.51 1938
2410.97 2023
2411.43 1951
2411.90 1887
2412.36 1875
2412.82 1985
2413.28 2061
2413.75 1948
2414.21 1833
2414.67 1945
2415.14 1893
2415.60 1942
2416.06 2021
2416.53 2071
2416.99 2016
2417.45 2070
2417.92 2263
2418.38 2425
2418.84 2393
2419.31 2565
2419.77 2563
2420.23 2401
2420.70 2486
2421.16 2478
2421.63 2654
2422.09 2667
2422.55 2615
2423.02 2331
2423.48 2470
2423.95 2603
2424.41 2290
2424.87 2263
2425.34 2380
2425.80 2342
2426.27 2452
2426.73 2381
2427.20 2035
2427.66 2273
2428.12 2158
2428.59 2206
2429.05 2092
2429.52 2168
2429.98 1972
2430.45 1903
2430.91 1813
2431.38 1965
2431.84 2027
2432.31 2042
2432.77 1983
2433.24 1975
2433.70 2114
2434.17 2369
2434.63 2264
2435.10 2084
2435.56 2050
2436.03 2048
2436.49 2014
2436.96 2016
2437.42 2014
2437.89 2010
2438.35 2009
2438.82 1935
2439.28 2005
2439.75 2219
2440.21 2284
2440.68 2482
2441.15 2186
2441.61 2374
2442.08 2299
2442.54 2129
2443.01 2278
2443.48 2214
2443.94 2234
2444.41 2270
2444.87 2187
2445.34 2172
2445.81 2209
2446.27 2166
2446.74 2018
2447.20 1986
2447.67 1932
2448.14 2079
2448.60 2130
2449.07 1998
2449.54 1966
2450.00 2008
2450.47 2144
2450.94 1953
2451.40 2025
2451.87 1889
2452.34 2045
2452.80 2094
2453.27 2021
2453.74 2051
2454.20 1999
2454.67 2036
2455.14 1902
2455.60 2168
2456.07 1987
2456.54 2017
2457.01 1983
2457.47 2089
2457.94 2078
2458.41 1951
2458.87 2083
2459.34 2143
2459.81 2291
2460.28 1916
2460.74 1935
2461.21 1957
2461.68 1873
2462.15 1857
2462.62 1967
2463.08 1962
2463.55 1748
2464.02 2014
2464.49 1863
2464.95 1940
2465.42 1851
2465.89 2023
2466.36 2042
2466.83 1895
2467.29 1917
2467.76 1919
2468.23 2057
2468.70 2007
2469.17 2097
2469.64 1962
2470.10 2040
2470.57 1791
2471.04 1915
2471.51 2033
2471.98 1947
2472.45 1948
2472.92 1952
2473.39 1978
2473.85 1839
2474.32 1876
2474.79 1823
2475.26 1819
2475.73 2002
2476.20 1951
2476.67 1996
2477.14 1888
2477.61 1769
2478.08 1876
2478.54 1793
2479.01 2027
2479.48 1901
2479.95 1811
2480.42 1889
2480.89 1930
2481.36 2143
2481.83 1987
2482.30 2064
2482.77 2159
2483.24 2039
2483.71 1881
2484.18 1906
2484.65 1985
2485.12 1811
2485.59 1931
2486.06 2057
2486.53 1990
2487.00 1945
2487.47 1954
2487.94 2002
2488.41 2229
2488.88 2091
2489.35 2033
2489.82 2285
2490.29 2142
2490.76 2038
2491.23 2057
2491.70 2166
2492.17 2203
2492.64 1955
2493.11 2071
2493.58 2103
2494.05 2074
2494.52 2038
2495.00 2145
2495.47 2091
2495.94 2050
2496.41 2082
2496.88 2032
2497.35 2147
2497.82 2207
2498.29 1930
2498.76 1865
2499.23 2091
2499.71 2011
2500.18 1892
2500.65 1952
2501.12 2014
2501.59 1783
2502.06 1884
2502.53 2015
2503.01 1898
2503.48 1767
2503.95 1875
2504.42 1698
2504.89 1803
2505.36 2117
2505.84 2075
2506.31 1998
2506.78 1919
2507.25 1938
2507.72 1815
2508.20 2069
2508.67 2148
2509.14 2273
2509.61 2328
2510.08 2301
2510.56 2456
2511.03 2323
2511.50 2216
2511.97 2439
2512.45 2443
2512.92 2420
2513.39 2519
2513.86 2637
2514.34 2773
2514.81 2585
2515.28 2500
2515.75 2525
2516.23 2436
2516.70 2370
2517.17 2163
2517.65 2244
2518.12 2296
2518.59 2113
2519.07 2229
2519.54 2136
2520.01 2081
2520.48 2191
2520.96 2008
2521.43 2099
2521.90 2030
2522.38 2166
2522.85 2124
2523.32 2156
2523.80 2073
2524.27 2147
2524.75 2221
2525.22 2202
2525.69 1960
2526.17 2090
2526.64 2175
2527.11 2066
2527.59 2090
2528.06 2004
2528.54 2115
2529.01 2004
2529.48 2022
2529.96 1931
2530.43 2080
2530.91 2056
2531.38 2184
2531.85 2026
2532.33 2055
2532.80 2126
2533.28 2143
2533.75 2271
2534.23 2176
2534.70 2176
2535.18 2134
2535.65 2095
2536.12 2144
2536.60 2297
2537.07 2376
2537.55 2263
2538.02 2069
2538.50 2157
2538.97 2162
2539.45 2031
2539.92 2008
2540.40 2283
2540.87 2043
2541.35 2160
2541.82 2292
2542.30 2129
2542.77 2208
2543.25 2065
2543.73 2017
2544.20 1997
2544.68 2010
2545.15 2086
2545.63 2117
2546.10 2147
2546.58 2303
2547.05 2396
2547.53 2334
2548.01 2404
2548.48 2589
2548.96 2648
2549.43 2551
2549.91 2657
2550.39 2798
2550.86 2722
2551.34 2635
2551.81 2646
2552.29 2485
2552.77 2429
2553.24 2323
2553.72 2435
2554.20 2507
2554.67 2686
2555.15 2406
2555.62 2374
2556.10 2490
2556.58 2642
2557.05 2676
2557.53 2400
2558.01 2463
2558.48 2449
2558.96 2363
2559.44 2356
2559.91 2301
2560.39 2188
2560.87 2297
2561.35 2226
2561.82 2067
2562.30 2104
2562.78 1921
2563.25 2006
2563.73 2019
2564.21 1952
2564.69 2078
2565.16 2088
2565.64 2103
2566.12 2164
2566.60 2090
2567.07 1986
2567.55 2136
2568.03 2131
2568.51 1974
2568.98 1866
2569.46 2124
2569.94 2006
2570.42 1989
2570.90 1919
2571.37 1982
2571.85 1896
2572.33 2047
2572.81 2155
2573.29 1915
2573.76 1884
2574.24 2061
2574.72 2050
2575.20 1957
2575.68 1920
2576.16 1889
2576.63 1827
2577.11 1904
2577.59 1738
2578.07 1763
2578.55 1921
2579.03 1757
2579.51 1726
2579.98 1967
2580.46 1878
2580.94 2009
2581.42 1883
2581.90 1946
2582.38 1826
2582.86 1814
2583.34 1678
2583.82 1745
2584.30 1863
2584.77 1681
2585.25 1709
2585.73 1896
2586.21 1822
2586.69 1958
2587.17 2079
2587.65 1920
2588.13 1823
2588.61 1852
2589.09 1967
2589.57 2011
2590.05 1952
2590.53 2075
2591.01 1943
2591.49 2021
2591.97 2130
2592.45 1946
2592.93 2131
2593.41 2020
2593.89 2004
2594.37 1923
2594.85 2073
2595.33 1964
2595.81 1950
2596.29 2195
2596.77 2146
2597.25 2183
2597.73 2097
2598.21 2037
2598.69 2026
2599.17 1870
2599.65 1842
2600.13 1882
2600.61 2060
2601.09 2131
2601.57 2071
2602.06 1946
2602.54 1906
2603.02 1915
2603.50 2062
2603.98 1845
2604.46 1908
2604.94 2052
2605.42 1892
2605.90 1788
2606.38 1913
2606.87 1833
2607.35 1986
2607.83 1978
2608.31 1907
2608.79 2073
2609.27 2048
2609.75 2117
2610.24 1946
2610.72 1919
2611.20 1968
2611.68 2043
2612.16 2039
2612.64 2174
2613.13 2063
2613.61 1957
2614.09 1993
2614.57 2152
2615.05 2113
2615.54 2096
2616.02 2064
2616.50 2078
2616.98 2163
2617.46 1961
2617.95 2010
2618.43 1903
2618.91 1873
2619.39 2006
2619.88 2126
2620.36 2053
2620.84 2039
2621.32 2069
2621.81 2062
2622.29 1987
2622.77 1987
2623.26 2010
2623.74 2133
2624.22 1778
2624.70 1763
2625.19 1966
2625.67 2072
2626.15 2005
2626.64 1813
2627.12 2037
2627.60 2065
2628.09 2008
2628.57 2026
2629.05 1991
2629.54 1997
2630.02 1851
2630.50 1859
2630.99 2103
2631.47 2093
2631.95 2083
2632.44 2142
2632.92 2214
2633.40 2293
2633.89 2142
2634.37 2241
2634.85 2286
2635.34 2103
2635.82 1946
2636.31 1924
2636.79 1992
2637.27 1947
2637.76 1827
2638.24 2257
2638.73 2186
2639.21 1999
2639.70 1975
2640.18 1948
2640.66 2120
2641.15 2065
2641.63 2090
2642.12 2211
2642.60 2010
2643.09 1918
2643.57 2030
2644.06 2105
2644.54 2224
2645.03 2106
2645.51 2062
2646.00 1951
2646.48 2091
2646.97 1979
2647.45 2001
2647.94 2123
2648.42 2102
2648.91 2046
2649.39 1931
2649.88 1833
2650.36 1849
2650.85 1989
2651.33 2105
2651.82 1787
2652.30 1876
2652.79 1837
2653.27 1844
2653.76 1891
2654.24 2004
2654.73 1806
2655.22 1934
2655.70 2043
2656.19 1949
2656.67 2071
2657.16 2004
2657.65 1921
2658.13 2012
2658.62 2106
2659.10 2017
2659.59 1940
2660.08 2088
2660.56 2108
2661.05 1929
2661.53 1956
2662.02 1991
2662.51 1923
2662.99 2013
2663.48 1986
2663.97 1906
2664.45 2145
2664.94 2012
2665.43 2069
2665.91 1971
2666.40 2032
2666.89 2001
2667.37 1976
2667.86 2000
2668.35 2001
2668.83 1882
2669.32 2074
2669.81 1932
2670.29 1889
2670.78 2019
2671.27 1888
2671.76 1932
2672.24 1841
2672.73 1989
2673.22 2014
2673.71 2120
2674.19 2294
2674.68 2519
2675.17 2551
2675.66 2446
2676.14 2761
2676.63 2757
2677.12 2913
2677.61 2955
2678.09 2662
2678.58 2780
2679.07 2725
2679.56 2554
2680.05 2473
2680.53 2568
2681.02 2287
2681.51 2127
2682.00 2259
2682.49 2227
2682.97 2400
2683.46 2303
2683.95 2158
2684.44 2339
2684.93 2179
2685.42 2145
2685.91 2169
2686.39 2265
2686.88 2298
2687.37 2166
2687.86 2291
2688.35 2396
2688.84 2083
2689.33 2044
2689.81 2008
2690.30 2157
2690.79 2196
2691.28 1969
2691.77 1815
2692.26 1973
2692.75 1844
2693.24 1956
2693.73 1817
2694.22 1958
2694.71 1946
2695.20 1826
2695.68 1995
2696.17 1888
2696.66 1975
2697.15 2150
2697.64 2041
2698.13 2138
2698.62 2191
2699.11 2280
2699.60 2106
2700.09 2031
2700.58 2001
2701.07 2092
2701.56 2127
2702.05 2129
2702.54 2057
2703.03 1998
2703.52 2111
2704.01 2110
2704.50 2098
2704.99 2040
2705.48 1855
2705.97 2064
2706.46 1927
2706.95 2153
2707.44 2020
2707.93 1875
2708.42 2000
2708.92 1977
2709.41 2095
2709.90 2048
2710.39 1854
2710.88 2070
2711.37 2061
2711.86 2067
2712.35 1951
2712.84 1951
2713.33 1911
2713.82 1888
2714.31 2052
2714.81 2119
2715.30 2140
2715.79 1985
2716.28 1972
2716.77 1910
2717.26 2022
2717.75 2089
2718.24 1972
2718.74 1746
2719.23 1947
2719.72 2073
2720.21 1993
2720.70 1918
2721.19 2061
2721.69 2079
2722.18 1969
2722.67 1909
2723.16 2062
2723.65 2206
2724.15 2205
2724.64 2044
2725.13 2027
2725.62 2136
2726.11 2182
2726.61 2054
2727.10 1965
2727.59 2083
2728.08 1961
2728.58 1786
2729.07 1771
2729.56 1931
2730.05 1980
2730.55 2020
2731.04 1960
2731.53 2078
2732.02 1786
2732.52 2013
2733.01 1986
2733.50 1998
2733.99 2182
2734.49 2199
2734.98 2195
2735.47 2059
2735.97 2196
2736.46 2214
2736.95 2271
2737.45 2330
2737.94 2158
2738.43 2256
2738.93 2101
2739.42 1999
2739.91 2056
2740.41 2128
2740.90 2165
2741.39 2210
2741.89 1990
2742.38 1920
2742.87 2118
2743.37 2105
2743.86 2052
2744.36 2014
2744.85 1999
2745.34 1995
2745.84 2029
2746.33 1974
2746.82 1872
2747.32 1750
2747.81 2034
2748.31 2074
2748.80 2069
2749.30 2034
2749.79 2045
2750.28 2096
2750.78 2191
2751.27 2055
2751.77 2028
2752.26 2204
2752.76 1930
2753.25 2034
2753.75 2071
2754.24 1971
2754.74 1758
2755.23 1946
2755.72 2154
2756.22 2079
2756.71 2002
2757.21 2107
2757.70 2092
2758.20 2065
2758.69 2022
2759.19 1958
2759.69 2082
2760.18 2076
2760.68 2010
2761.17 2014
2761.67 1982
2762.16 2008
2762.66 2124
2763.15 1944
2763.65 2042
2764.14 1970
2764.64 2015
2765.14 2105
2765.63 2004
2766.13 1941
2766.62 2118
2767.12 1997
2767.61 2066
2768.11 2073
2768.61 2228
2769.10 2019
2769.60 1932
2770.09 2043
2770.59 2148
2771.09 2201
2771.58 2245
2772.08 2043
2772.58 1962
2773.07 1800
2773.57 1922
2774.06 2096
2774.56 2170
2775.06 2257
2775.55 2408
2776.05 2350
2776.55 2492
2777.04 2335
2777.54 2386
2778.04 2651
2778.54 2389
2779.03 2499
2779.53 2470
2780.03 2515
2780.52 2537
2781.02 2422
2781.52 2289
2782.01 2177
2782.51 2088
2783.01 2119
2783.51 1849
2784.00 1773
2784.50 1924
2785.00 2084
2785.50 2063
2785.99 1959
2786.49 2018
2786.99 2099
2787.49 1985
2787.98 1962
2788.48 2191
2788.98 2114
2789.48 1947
2789.98 1894
2790.47 2095
2790.97 1995
2791.47 1873
2791.97 2059
2792.47 2081
2792.96 2049
2793.46 2066
2793.96 2076
2794.46 1976
2794.96 2051
2795.46 2075
2795.95 2267
2796.45 2229
2796.95 2205
2797.45 2360
2797.95 2499
2798.45 2455
2798.95 2419
2799.44 2528
2799.94 2433
2800.44 2247
2800.94 2410
2801.44 2259
2801.94 2193
2802.44 2315
2802.94 2163
2803.44 2223
2803.93 2180
2804.43 2046
2804.93 2029
2805.43 2105
2805.93 2269
2806.43 2312
2806.93 2502
2807.43 2671
2807.93 2929
2808.43 2738
2808.93 2973
2809.43 2923
2809.93 3086
2810.43 3179
2810.93 3012
2811.43 2938
2811.93 2855
2812.43 2515
2812.93 2565
2813.43 2590
2813.93 2407
2814.43 2367
2814.93 2243
2815.43 2268
2815.93 2326
2816.43 2381
2816.93 2362
2817.43 2317
2817.93 2280
2818.43 2316
2818.93 2433
2819.43 2413
2819.93 2430
2820.43 2070
2820.93 2126
2821.43 2076
2821.93 2050
2822.43 2036
2822.94 2129
2823.44 2101
2823.94 2001
2824.44 1972
2824.94 1916
2825.44 2054
2825.94 2062
2826.44 2086
2826.94 2028
2827.44 2169
2827.95 2006
2828.45 1887
2828.95 1971
2829.45 1966
2829.95 1882
2830.45 1974
2830.95 2040
2831.46 1950
2831.96 1974
2832.46 1944
2832.96 1970
2833.46 2070
2833.97 2095
2834.47 2098
2834.97 2104
2835.47 1901
2835.97 2010
2836.47 1981
2836.98 2241
2837.48 2201
2837.98 2066
2838.48 2053
2838.99 2076
2839.49 2011
2839.99 1963
2840.49 2182
2841.00 2273
2841.50 2096
2842.00 2016
2842.50 2098
2843.01 1954
2843.51 2061
2844.01 2041
2844.51 1976
2845.02 1965
2845.52 2201
2846.02 2194
2846.52 2217
2847.03 2264
2847.53 2314
2848.03 2429
2848.54 2282
2849.04 2246
2849.54 2318
2850.05 2226
2850.55 2180
2851.05 2319
2851.56 2320
2852.06 2191
2852.56 2058
2853.07 2050
2853.57 1933
2854.07 2050
2854.58 2212
2855.08 2043
2855.59 1763
2856.09 1730
2856.59 1831
2857.10 2013
2857.60 2058
2858.10 2094
2858.61 1968
2859.11 1840
2859.62 2074
2860.12 1998
2860.63 1923
2861.13 2065
2861.63 2214
2862.14 2184
2862.64 2053
2863.15 2029
2863.65 2042
2864.16 1917
2864.66 1932
2865.16 2012
2865.67 1906
2866.17 1760
2866.68 1847
2867.18 1877
2867.69 1889
2868.19 1989
2868.70 2037
2869.20 1730
2869.71 1836
2870.21 1962
2870.72 2018
2871.22 2008
2871.73 2100
2872.23 1948
2872.74 1965
2873.24 2048
2873.75 2029
2874.25 2201
2874.76 2027
2875.27 1918
2875.77 1983
2876.28 2200
2876.78 2070
2877.29 2084
2877.79 2100
2878.30 2212
2878.81 2195
2879.31 2091
2879.82 2207
2880.32 2268
2880.83 2065
2881.33 2138
2881.84 2259
2882.35 2166
2882.85 2201
2883.36 2153
2883.87 2126
2884.37 2233
2884.88 2350
2885.38 2306
2885.89 2268
2886.40 2210
2886.90 2294
2887.41 2439
2887.92 2296
2888.42 2268
2888.93 2242
2889.44 2439
2889.94 2617
2890.45 2524
2890.96 2437
2891.46 2291
2891.97 2480
2892.48 2450
2892.98 2370
2893.49 2455
2894.00 2326
2894.51 2469
2895.01 2317
2895.52 2316
2896.03 2490
2896.54 2573
2897.04 2578
2897.55 2566
2898.06 2566
2898.57 2544
2899.07 2595
2899.58 2485
2900.09 2292
2900.60 2500
2901.10 2471
2901.61 2361
2902.12 2400
2902.63 2397
2903.13 2278
2903.64 2463
2904.15 2574
2904.66 2778
2905.17 2799
2905.68 2872
2906.18 2729
2906.69 2577
2907.20 2574
2907.71 2485
2908.22 2528
2908.72 2380
2909.23 2358
2909.74 2412
2910.25 2383
2910.76 2307
2911.27 2310
2911.78 2197
2912.28 2158
2912.79 2164
2913.30 2256
2913.81 2042
2914.32 2176
2914.83 2194
2915.34 2050
2915.85 2138
2916.36 2162
2916.87 2217
2917.37 2381
2917.88 2296
2918.39 2257
2918.90 2318
2919.41 2255
2919.92 2264
2920.43 2302
2920.94 2387
2921.45 2206
2921.96 2405
2922.47 2383
2922.98 2393
2923.49 2463
2924.00 2505
2924.51 2417
2925.02 2447
2925.53 2606
2926.04 2507
2926.55 2509
2927.06 2474
2927.57 2571
2928.08 2758
2928.59 2825
2929.10 2660
2929.61 2456
2930.12 2484
2930.63 2328
2931.14 2181
2931.65 2073
2932.16 2121
2932.67 2051
2933.18 2181
2933.69 2082
2934.20 1934
2934.71 2022
2935.22 2162
2935.73 2175
2936.24 2089
2936.76 2156
2937.27 2327
2937.78 2344
2938.29 2248
2938.80 2258
2939.31 2261
2939.82 2142
2940.33 2272
2940.84 2236
2941.36 2347
2941.87 2227
2942.38 2238
2942.89 2139
2943.40 2250
2943.91 2292
2944.42 2288
2944.94 2457
2945.45 2494
2945.96 2481
2946.47 2685
2946.98 2669
2947.49 2589
2948.01 2683
2948.52 2528
2949.03 2632
2949.54 2344
2950.05 2319
2950.57 2397
2951.08 2479
2951.59 2471
2952.10 2240
2952.61 2208
2953.13 2096
2953.64 2199
2954.15 2163
2954.66 2097
2955.18 2136
2955.69 2175
2956.20 2168
2956.71 2012
2957.23 1919
2957.74 1983
2958.25 1956
2958.76 2081
2959.28 2088
2959.79 1975
2960.30 1909
2960.82 2272
2961.33 2097
2961.84 2221
2962.36 2224
2962.87 2236
2963.38 2204
2963.89 2047
2964.41 2014
2964.92 2191
2965.43 2217
2965.95 2314
2966.46 2387
2966.97 2294
2967.49 2107
2968.00 2028
2968.52 2017
2969.03 1884
2969.54 2136
2970.06 2055
2970.57 1965
2971.08 1922
2971.60 1975
2972.11 1971
2972.63 1853
2973.14 1887
2973.65 1988
2974.17 2028
2974.68 1972
2975.20 2109
2975.71 2019
2976.23 2130
2976.74 2147
2977.25 2086
2977.77 2223
2978.28 2083
2978.80 2083
2979.31 1964
2979.83 2020
2980.34 2206
2980.86 2180
2981.37 2260
2981.89 2114
2982.40 2067
2982.91 2030
2983.43 2065
2983.94 2133
2984.46 2138
2984.97 2224
2985.49 2204
2986.00 2188
2986.52 2312
2987.04 2327
2987.55 2240
2988.07 2328
2988.58 2322
2989.10 2368
2989.61 2403
2990.13 2351
2990.64 2366
2991.16 2233
2991.67 2300
2992.19 2173
2992.71 2353
2993.22 2222
2993.74 2189
2994.25 2262
2994.77 2421
2995.28 2374
2995.80 2345
2996.32 2559
2996.83 2603
2997.35 2246
2997.87 2298
2998.38 2376
2998.90 2440
2999.41 2447
2999.93 2635
3000.45 2643
3000.96 2303
3001.48 2258
3002.00 2725
3002.51 2537
3003.03 2238
3003.55 2641
3004.06 3011
3004.58 2965
3005.10 3207
3005.61 3008
3006.13 3133
3006.65 3296
3007.16 3056
3007.68 3009
3008.20 3203
3008.71 3271
3009.23 2919
3009.75 2422
3010.27 2556
3010.78 2719
3011.30 2301
3011.82 2307
3012.34 2312
3012.85 2276
3013.37 2316
3013.89 2230
3014.41 2177
3014.92 2043
3015.44 2142
3015.96 2123
3016.48 2234
3016.99 2374
3017.51 2519
3018.03 2424
3018.55 2424
3019.07 2520
3019.58 2552
3020.10 2586
3020.62 2480
3021.14 2529
3021.66 2336
3022.17 2526
3022.69 2301
3023.21 2181
3023.73 2389
3024.25 2268
3024.77 2373
3025.28 2612
3025.80 2402
3026.32 2230
3026.84 2438
3027.36 2354
3027.88 2379
3028.40 2415
3028.92 2329
3029.43 2256
3029.95 2261
3030.47 2282
3030.99 2338
3031.51 2299
3032.03 2253
3032.55 2382
3033.07 2356
3033.59 2488
3034.11 2426
3034.63 2363
3035.15 2421
3035.66 2639
3036.18 2682
3036.70 2722
3037.22 2561
3037.74 2698
3038.26 2571
3038.78 2621
3039.30 2588
3039.82 2528
3040.34 2599
3040.86 2278
3041.38 2234
3041.90 2198
3042.42 2210
3042.94 2075
3043.46 2061
3043.98 2170
3044.50 2142
3045.02 2028
3045.54 2255
3046.06 2289
3046.58 2241
3047.10 2184
3047.62 2235
3048.14 2239
3048.66 2262
3049.18 2226
3049.71 2157
3050.23 2352
3050.75 2374
3051.27 2367
3051.79 2335
3052.31 2262
3052.83 2186
3053.35 2191
3053.87 2324
3054.39 2325
3054.91 2204
3055.43 2071
3055.96 2156
3056.48 2105
3057.00 2290
3057.52 2172
3058.04 2143
3058.56 2256
3059.08 2209
3059.61 2235
3060.13 2100
3060.65 1903
3061.17 2026
3061.69 2099
3062.21 2137
3062.73 2051
3063.26 2019
3063.78 1960
3064.30 2116
3064.82 2307
3065.34 2346
3065.87 2339
3066.39 2352
3066.91 2360
3067.43 2275
3067.95 2158
3068.48 2316
3069.00 2425
3069.52 2371
3070.04 2106
3070.57 1957
3071.09 2201
3071.61 2220
3072.13 2115
3072.66 2055
3073.18 2023
3073.70 2265
3074.22 2446
3074.75 2349
3075.27 2382
3075.79 2371
3076.32 2528
3076.84 2267
3077.36 2280
3077.88 2267
3078.41 2358
3078.93 2379
3079.45 2634
3079.98 2452
3080.50 2722
3081.02 2715
3081.55 2695
3082.07 2555
3082.59 2657
3083.12 2794
3083.64 2927
3084.16 2899
3084.69 2722
3085.21 2628
3085.73 2531
3086.26 2586
3086.78 2451
3087.31 2600
3087.83 2474
3088.35 2433
3088.88 2346
3089.40 2388
3089.93 2482
3090.45 2332
3090.97 2236
3091.50 2319
3092.02 2358
3092.55 2347
3093.07 2264
3093.60 2307
3094.12 2394
3094.64 2534
3095.17 2666
3095.69 2606
3096.22 2480
3096.74 2758
3097.27 2681
3097.79 2617
3098.32 2809
3098.84 2816
3099.37 2544
3099.89 2952
3100.42 3100
3100.94 3235
3101.47 3241
3101.99 3387
3102.52 3836
3103.04 5016
3103.57 5372
3104.09 5421
3104.62 5920
3105.14 6213
3105.67 6596
3106.19 5947
3106.72 5848
3107.24 5399
3107.77 4968
3108.29 4623
3108.82 3928
3109.35 3353
3109.87 3278
3110.40 3343
3110.92 3165
3111.45 3047
3111.98 3057
3112.50 3206
3113.03 3125
3113.55 3001
3114.08 2885
3114.61 2939
3115.13 2972
3115.66 2922
3116.18 2728
3116.71 2774
3117.24 2893
3117.76 2608
3118.29 2539
3118.82 2489
3119.34 2438
3119.87 2310
3120.40 2530
3120.92 2389
3121.45 2398
3121.98 2412
3122.50 2398
3123.03 2379
3123.56 2614
3124.08 2645
3124.61 2558
3125.14 2526
3125.66 2541
3126.19 2567
3126.72 2240
3127.25 2301
3127.77 2592
3128.30 2434
3128.83 2371
3129.36 2452
3129.88 2693
3130.41 2354
3130.94 2339
3131.46 2266
3131.99 2263
3132.52 2388
3133.05 2366
3133.58 2357
3134.10 2424
3134.63 2347
3135.16 2287
3135.69 2189
3136.21 2153
3136.74 2174
3137.27 2073
3137.80 2204
3138.33 2160
3138.86 2003
3139.38 2063
3139.91 2217
3140.44 1944
3140.97 2006
3141.50 2240
3142.03 2184
3142.55 2264
3143.08 2030
3143.61 2229
3144.14 2365
3144.67 2318
3145.20 2553
3145.73 2441
3146.25 2474
3146.78 2137
3147.31 1966
3147.84 2179
3148.37 2323
3148.90 2465
3149.43 2653
3149.96 2775
3150.49 2645
3151.02 2489
3151.54 2424
3152.07 2305
3152.60 2519
3153.13 2399
3153.66 2531
3154.19 2361
3154.72 2364
3155.25 2198
3155.78 2309
3156.31 2250
3156.84 2150
3157.37 2178
3157.90 2368
3158.43 2429
3158.96 2423
3159.49 2318
3160.02 2519
3160.55 2540
3161.08 2413
3161.61 2206
3162.14 2211
3162.67 2219
3163.20 2318
3163.73 2418
3164.26 2190
3164.79 2122
3165.32 2001
3165.85 2104
3166.38 2158
3166.91 2155
3167.44 2309
3167.97 2212
3168.50 2149
3169.03 2181
3169.57 2113
3170.10 2041
3170.63 2142
3171.16 2248
3171.69 2099
3172.22 1924
3172.75 2014
3173.28 1955
3173.81 1923
3174.34 2110
3174.88 2202
3175.41 2179
3175.94 2168
3176.47 2473
3177.00 2304
3177.53 2333
3178.06 2220
3178.60 2254
3179.13 2682
3179.66 2679
3180.19 2311
3180.72 2294
3181.25 2143
3181.79 2258
3182.32 2223
3182.85 2275
3183.38 2376
3183.91 2176
3184.44 2324
3184.98 2151
3185.51 2048
3186.04 1966
3186.57 2222
3187.11 2082
3187.64 2164
3188.17 2202
3188.70 2272
3189.24 2197
3189.77 1891
3190.30 1928
3190.83 1904
3191.37 1903
3191.90 1969
3192.43 2098
3192.96 2094
3193.50 2037
3194.03 1929
3194.56 2008
3195.09 2113
3195.63 2017
3196.16 2152
3196.69 2076
3197.23 1836
3197.76 2144
3198.29 2080
3198.83 2351
3199.36 2296
3199.89 2172
3200.43 2114
3200.96 2204
3201.49 2254
3202.03 2288
3202.56 2346
3203.09 2336
3203.63 2427
3204.16 2547
3204.69 2748
3205.23 2537
3205.76 2464
3206.30 2448
3206.83 2223
3207.36 2149
3207.90 2256
3208.43 2239
3208.97 2230
3209.50 2061
3210.03 2104
3210.57 2188
3211.10 2442
3211.64 2429
3212.17 2231
3212.70 2396
3213.24 2493
3213.77 2407
3214.31 2440
3214.84 2358
3215.38 2438
3215.91 2340
3216.45 2344
3216.98 2262
3217.52 2262
3218.05 2131
3218.59 2072
3219.12 1938
3219.66 1996
3220.19 2224
3220.73 2233
3221.26 2208
3221.80 2128
3222.33 2298
3222.87 2250
3223.40 2287
3223.94 2308
3224.47 2273
3225.01 2351
3225.54 2404
3226.08 2354
3226.61 2248
3227.15 2463
3227.69 2584
3228.22 2360
3228.76 2529
3229.29 2359
3229.83 2268
3230.36 2298
3230.90 2370
3231.44 2298
3231.97 2146
3232.51 2106
3233.04 2153
3233.58 2131
3234.12 2103
3234.65 2216
3235.19 2228
3235.72 2091
3236.26 2215
3236.80 2193
3237.33 2175
3237.87 2242
3238.41 2306
3238.94 2346
3239.48 2263
3240.02 2215
3240.55 2502
3241.09 2597
3241.63 2427
3242.16 2379
3242.70 2362
3243.24 2350
3243.77 2278
3244.31 2229
3244.85 2184
3245.39 2068
3245.92 2143
3246.46 2231
3247.00 2069
3247.53 2122
3248.07 2182
3248.61 2171
3249.15 2261
3249.68 2010
3250.22 2125
3250.76 2325
3251.30 2266
3251.83 2194
3252.37 2207
3252.91 2298
3253.45 2293
3253.98 2379
3254.52 2366
3255.06 2471
3255.60 2296
3256.14 2457
3256.67 2380
3257.21 2425
3257.75 2487
3258.29 2500
3258.83 2772
3259.37 2673
3259.90 2793
3260.44 2918
3260.98 2909
3261.52 2928
3262.06 3296
3262.60 3079
3263.13 2902
3263.67 3345
3264.21 3481
3264.75 3592
3265.29 3596
3265.83 3985
3266.37 4400
3266.91 4687
3267.44 4509
3267.98 4371
3268.52 4557
3269.06 4346
3269.60 4057
3270.14 4181
3270.68 4025
3271.22 3761
3271.76 3527
3272.30 3379
3272.84 3078
3273.38 2692
3273.91 2626
3274.45 2600
3274.99 2613
3275.53 2521
3276.07 2434
3276.61 2701
3277.15 2536
3277.69 2555
3278.23 2834
3278.77 2664
3279.31 2620
3279.85 2609
3280.39 2569
3280.93 2619
3281.47 2859
3282.01 2698
3282.55 2602
3283.09 2767
3283.63 2709
3284.17 2610
3284.71 2698
3285.25 2642
3285.79 2702
3286.33 2666
3286.87 2665
3287.42 2736
3287.96 2894
3288.50 2932
3289.04 2974
3289.58 3038
3290.12 2918
3290.66 2791
3291.20 2572
3291.74 2528
3292.28 2515
3292.82 2491
3293.36 2689
3293.91 2618
3294.45 2663
3294.99 2770
3295.53 2818
3296.07 3201
3296.61 3169
3297.15 3411
3297.69 3442
3298.24 3360
3298.78 3178
3299.32 3316
3299.86 3125
3300.40 3013
3300.94 2945
3301.49 2798
3302.03 2675
3302.57 2564
3303.11 2534
3303.65 2379
3304.19 2479
3304.74 2555
3305.28 2457
3305.82 2795
3306.36 2733
3306.90 2591
3307.45 2801
3307.99 2691
3308.53 2694
3309.07 2656
3309.62 2603
3310.16 2443
3310.70 2388
3311.24 2333
3311.79 2404
3312.33 2495
3312.87 2371
3313.41 2381
3313.96 2497
3314.50 2649
3315.04 2678
3315.59 2517
3316.13 2383
3316.67 2497
3317.21 2668
3317.76 2781
3318.30 2889
3318.84 2647
3319.39 2522
3319.93 2484
3320.47 2261
3321.02 2282
3321.56 2414
3322.10 2372
3322.65 2352
3323.19 2331
3323.73 2412
3324.28 2443
3324.82 2258
3325.36 2328
3325.91 2297
3326.45 2294
3327.00 2314
3327.54 2356
3328.08 2255
3328.63 2217
3329.17 2155
3329.72 2065
3330.26 2282
3330.80 2284
3331.35 2269
3331.89 2396
3332.44 2412
3332.98 2528
3333.53 2365
3334.07 2299
3334.61 2257
3335.16 2382
3335.70 2393
3336.25 2498
3336.79 2348
3337.34 2562
3337.88 2448
3338.43 2566
3338.97 2790
3339.52 2644
3340.06 2231
3340.61 2200
3341.15 2169
3341.70 2255
3342.24 2221
3342.79 2285
3343.33 2464
3343.88 2309
3344.42 2062
3344.97 2122
3345.51 2026
3346.06 1982
3346.60 2189
3347.15 2109
3347.69 2222
3348.24 2173
3348.78 2230
3349.33 2092
3349.88 2064
3350.42 2014
3350.97 2030
3351.51 2058
3352.06 2024
3352.61 2136
3353.15 2031
3353.70 1948
3354.24 2070
3354.79 2239
3355.34 2420
3355.88 2178
3356.43 2069
3356.97 2007
3357.52 2153
3358.07 2039
3358.61 2068
3359.16 1954
3359.71 2105
3360.25 2014
3360.80 1870
3361.35 1919
3361.89 1878
3362.44 1825
3362.99 1830
3363.53 1693
3364.08 1729
3364.63 1868
3365.17 1891
3365.72 1964
3366.27 1892
3366.81 1854
3367.36 1822
3367.91 1716
3368.46 1822
3369.00 1968
3369.55 2016
3370.10 2088
3370.64 2020
3371.19 1983
3371.74 2089
3372.29 1805
3372.83 1835
3373.38 1936
3373.93 2081
3374.48 1875
3375.03 1789
3375.57 1821
3376.12 2006
3376.67 1938
3377.22 1827
3377.76 1805
3378.31 1769
3378.86 1808
3379.41 1859
3379.96 1935
3380.50 1829
3381.05 1775
3381.60 1782
3382.15 1913
3382.70 1762
3383.25 1848
3383.79 1757
3384.34 1754
3384.89 1720
3385.44 1965
3385.99 1909
3386.54 1731
3387.09 1816
3387.64 1871
3388.18 1826
3388.73 1823
3389.28 1929
3389.83 1859
3390.38 1817
3390.93 1831
3391.48 1830
3392.03 2000
3392.58 1934
3393.13 1896
3393.67 1841
3394.22 1788
3394.77 1821
3395.32 1814
3395.87 1831
3396.42 1818
3396.97 1829
3397.52 1821
3398.07 1737
3398.62 1714
3399.17 1687
3399.72 1725
3400.27 1826
3400.82 1695
3401.37 1796
3401.92 1736
3402.47 1671
3403.02 1746
3403.57 1848
3404.12 1894
3404.67 1952
3405.22 1970
3405.77 1858
3406.32 1715
3406.87 1730
3407.42 1893
3407.97 1890
3408.52 1805
3409.07 1568
3409.62 1832
3410.17 1967
3410.72 1997
3411.27 1882
3411.82 1709
3412.38 1801
3412.93 1979
3413.48 1815
3414.03 1958
3414.58 1920
3415.13 1680
3415.68 1837
3416.23 2021
3416.78 1772
3417.33 1978
3417.89 2027
3418.44 1946
3418.99 1871
3419.54 1724
3420.09 1693
3420.64 1891
3421.19 1803
3421.74 1748
3422.30 2207
3422.85 2184
3423.40 2045
3423.95 2067
3424.50 2211
3425.05 2273
3425.61 2312
3426.16 2366
3426.71 2549
3427.26 2420
3427.81 2416
3428.37 2431
3428.92 2414
3429.47 2147
3430.02 2170
3430.58 2294
3431.13 2188
3431.68 1978
3432.23 1974
3432.78 1918
3433.34 1960
3433.89 1917
3434.44 2013
3434.99 2157
3435.55 2217
3436.10 2062
3436.65 2015
3437.21 2051
3437.76 2224
3438.31 2184
3438.86 1937
3439.42 2120
3439.97 2099
3440.52 2104
3441.08 1909
3441.63 2104
3442.18 2193
3442.74 2111
3443.29 2260
3443.84 2403
3444.40 2304
3444.95 2307
3445.50 2280
3446.06 2223
3446.61 1985
3447.16 2147
3447.72 2259
3448.27 2140
3448.82 1922
3449.38 1925
3449.93 2044
3450.48 1887
3451.04 1878
3451.59 2080
3452.15 1902
3452.70 1981
3453.25 2082
3453.81 1967
3454.36 1974
3454.92 1886
3455.47 1808
3456.03 1921
3456.58 2001
3457.13 2161
3457.69 1962
3458.24 1726
3458.80 1965
3459.35 2014
3459.91 1839
3460.46 1688
3461.02 1819
3461.57 1881
3462.13 1855
3462.68 1831
3463.24 2051
3463.79 1982
3464.34 1935
3464.90 2097
3465.46 1991
3466.01 1994
3466.57 2081
3467.12 1994
3467.68 2095
3468.23 1944
3468.79 1881
3469.34 1863
3469.90 1993
3470.45 2133
3471.01 2113
3471.56 2103
3472.12 2044
3472.67 2103
3473.23 2159
3473.79 2169
3474.34 2304
3474.90 2206
3475.45 2185
3476.01 2200
3476.56 2166
3477.12 2542
3477.68 2161
3478.23 1928
3478.79 2167
3479.35 2083
3479.90 2123
3480.46 2047
3481.01 2275
3481.57 2446
3482.13 2302
3482.68 2327
3483.24 2402
3483.80 2373
3484.35 2352
3484.91 2293
3485.47 2245
3486.02 2275
3486.58 2158
3487.14 2528
3487.69 2380
3488.25 1976
3488.81 2184
3489.36 2299
3489.92 2524
3490.48 2936
3491.03 3009
3491.59 3217
3492.15 3383
3492.71 3592
3493.26 3915
3493.82 4041
3494.38 4151
3494.94 4360
3495.49 4242
3496.05 3884
3496.61 3804
3497.17 3713
3497.72 3849
3498.28 3783
3498.84 4080
3499.40 4085
3499.95 4130
3500.51 4279
3501.07 4922
3501.63 4866
3502.19 5179
3502.74 5006
3503.30 4736
3503.86 5041
3504.42 4558
3504.98 4464
3505.53 4612
3506.09 4631
3506.65 4827
3507.21 4689
3507.77 4684
3508.33 4222
3508.88 4221
3509.44 4387
3510.00 4086
3510.56 3870
3511.12 3563
3511.68 3250
3512.24 3107
3512.80 3121
3513.35 3070
3513.91 2857
3514.47 2631
3515.03 2573
3515.59 2399
3516.15 2223
3516.71 2262
3517.27 2176
3517.83 2274
3518.39 2286
3518.95 2375
3519.50 2513
3520.06 2459
3520.62 2417
3521.18 2231
3521.74 2180
3522.30 2337
3522.86 2530
3523.42 2429
3523.98 2520
3524.54 2583
3525.10 2636
3525.66 2509
3526.22 2236
3526.78 2236
3527.34 2250
3527.90 2340
3528.46 2307
3529.02 2397
3529.58 2294
3530.14 2215
3530.70 2343
3531.26 2292
3531.82 1911
3532.38 1986
3532.94 2046
3533.50 1892
3534.06 2019
3534.62 2299
3535.18 2308
3535.75 2148
3536.31 2263
3536.87 2233
3537.43 2176
3537.99 2274
3538.55 2270
3539.11 2340
3539.67 2488
3540.23 2225
3540.79 2395
3541.35 2391
3541.92 2490
3542.48 2331
3543.04 2361
3543.60 2301
3544.16 2394
3544.72 2229
3545.28 2416
3545.84 2426
3546.41 2467
3546.97 2255
3547.53 2256
3548.09 2204
3548.65 2148
3549.21 2166
3549.78 2090
3550.34 2016
3550.90 1885
3551.46 2131
3552.02 2113
3552.59 2007
3553.15 1955
3553.71 2208
3554.27 2225
3554.83 2201
3555.40 2145
3555.96 2344
3556.52 2216
3557.08 2007
3557.65 1988
3558.21 1902
3558.77 2050
3559.33 2088
3559.90 2015
3560.46 2122
3561.02 2146
3561.58 2297
3562.15 2057
3562.71 2132
3563.27 2098
3563.83 2100
3564.40 2029
3564.96 2143
3565.52 1925
3566.09 2014
3566.65 1986
3567.21 2001
3567.78 2098
3568.34 2009
3568.90 1962
3569.47 1915
3570.03 1790
3570.59 1748
3571.16 1836
3571.72 1788
3572.28 1963
3572.85 1842
3573.41 1878
3573.97 1944
3574.54 1824
3575.10 1947
3575.66 2087
3576.23 1998
3576.79 2024
3577.36 1936
3577.92 2018
3578.48 2010
3579.05 2024
3579.61 2066
3580.18 2100
3580.74 2124
3581.31 2084
3581.87 1990
3582.43 2134
3583.00 2062
3583.56 2026
3584.13 2007
3584.69 1937
3585.26 1923
3585.82 1952
3586.39 1855
3586.95 1973
3587.52 1925
3588.08 1849
3588.64 2112
3589.21 1967
3589.77 2018
3590.34 1989
3590.90 2078
3591.47 1936
3592.03 1988
3592.60 1933
3593.17 1995
3593.73 1859
3594.30 1716
3594.86 1683
3595.43 1707
3595.99 1750
3596.56 1965
3597.12 2110
3597.69 1964
3598.25 1745
3598.82 1706
3599.39 1915
3599.95 1909
3600.52 1817
3601.08 1936
3601.65 1915
3602.21 1917
3602.78 1990
3603.35 1869
3603.91 1870
3604.48 1721
3605.04 1860
3605.61 1952
3606.18 2049
3606.74 1872
3607.31 1811
3607.88 1802
3608.44 1735
3609.01 1757
3609.57 1759
3610.14 1789
3610.71 1798
3611.27 1715
3611.84 1859
3612.41 1951
3612.97 1790
3613.54 1728
3614.11 1816
3614.68 1803
3615.24 2057
3615.81 2146
3616.38 2212
3616.94 2231
3617.51 2352
3618.08 2851
3618.64 3074
3619.21 2953
3619.78 3324
3620.35 3525
3620.91 3546
3621.48 3308
3622.05 3348
3622.62 3282
3623.18 3194
3623.75 2746
3624.32 2600
3624.89 2292
3625.45 2285
3626.02 1949
3626.59 1854
3627.16 1734
3627.73 1746
3628.29 1822
3628.86 1793
3629.43 1713
3630.00 1740
3630.57 1775
3631.13 1770
3631.70 1943
3632.27 1795
3632.84 1790
3633.41 1676
3633.98 1669
3634.54 1846
3635.11 1670
3635.68 1698
3636.25 1705
3636.82 1737
3637.39 1825
3637.96 1760
3638.52 1594
3639.09 1778
3639.66 1724
3640.23 1771
3640.80 1866
3641.37 1940
3641.94 1819
3642.51 1836
3643.08 2106
3643.65 2001
3644.21 1855
3644.78 1969
3645.35 1986
3645.92 2082
3646.49 1896
3647.06 1847
3647.63 2007
3648.20 2118
3648.77 2110
3649.34 2027
3649.91 2160
3650.48 2194
3651.05 2212
3651.62 2178
3652.19 1847
3652.76 1945
3653.33 2104
3653.90 2144
3654.47 2014
3655.04 2093
3655.61 2214
3656.18 1992
3656.75 2078
3657.32 2251
3657.89 2165
3658.46 2321
3659.03 2135
3659.60 2143
3660.17 2200
3660.74 2338
3661.31 2357
3661.88 2071
3662.45 1972
3663.02 1902
3663.59 1987
3664.16 1974
3664.74 1876
3665.31 2042
3665.88 2018
3666.45 2205
3667.02 2405
3667.59 2182
3668.16 2079
3668.73 2119
3669.30 2119
3669.87 2085
3670.45 2139
3671.02 2149
3671.59 2060
3672.16 1795
3672.73 1961
3673.30 2016
3673.87 1945
3674.45 1863
3675.02 1903
3675.59 1913
3676.16 2024
3676.73 2129
3677.30 1944
3677.88 2034
3678.45 1921
3679.02 2039
3679.59 2094
3680.16 2012
3680.74 2069
3681.31 2018
3681.88 1860
3682.45 1824
3683.02 1789
3683.60 1869
3684.17 1924
3684.74 1757
3685.31 1729
3685.89 1693
3686.46 1898
3687.03 1883
3687.60 1904
3688.18 1883
3688.75 1964
3689.32 1859
3689.89 1947
3690.47 2051
3691.04 1864
3691.61 1985
3692.19 2017
3692.76 2003
3693.33 2161
3693.91 1987
3694.48 1991
3695.05 1876
3695.62 1868
3696.20 1996
3696.77 2050
3697.34 1795
3697.92 1782
3698.49 1964
3699.06 1870
3699.64 2032
3700.21 1875
3700.79 2006
3701.36 2106
3701.93 2128
3702.51 2115
3703.08 1865
3703.65 2032
3704.23 1964
3704.80 1755
3705.38 1859
3705.95 1924
3706.52 1895
3707.10 2005
3707.67 2041
3708.25 1842
3708.82 1662
3709.39 1797
3709.97 2004
3710.54 1970
3711.12 1726
3711.69 2057
3712.27 1956
3712.84 2011
3713.42 1877
3713.99 1934
3714.57 2052
3715.14 1849
3715.71 1854
3716.29 2092
3716.86 1957
3717.44 1855
3718.01 1944
3718.59 2167
3719.16 2156
3719.74 2223
3720.31 2097
3720.89 2083
3721.47 2047
3722.04 2125
3722.62 2321
3723.19 2569
3723.77 2535
3724.34 2354
3724.92 2371
3725.49 2488
3726.07 2576
3726.64 2612
3727.22 2457
3727.80 2372
3728.37 2284
3728.95 2403
3729.52 2159
3730.10 2125
3730.67 2122
3731.25 2224
3731.83 2334
3732.40 2414
3732.98 2513
3733.55 2646
3734.13 2652
3734.71 2700
3735.28 2755
3735.86 2850
3736.44 2978
3737.01 2923
3737.59 2812
3738.17 2563
3738.74 2501
3739.32 2351
3739.90 2355
3740.47 2276
3741.05 2377
3741.63 2398
3742.20 2156
3742.78 2220
3743.36 2156
3743.93 2059
3744.51 2084
3745.09 1968
3745.66 1740
3746.24 1911
3746.82 2147
3747.40 2017
3747.97 1994
3748.55 1816
3749.13 2008
3749.70 2125
3750.28 2037
3750.86 1822
3751.44 1952
3752.02 1859
3752.59 1821
3753.17 1891
3753.75 1904
3754.33 1818
3754.90 2017
3755.48 1821
3756.06 1719
3756.64 1989
3757.22 1990
3757.79 1951
3758.37 2017
3758.95 1993
3759.53 1873
3760.11 1867
3760.68 1991
3761.26 2131
3761.84 2163
3762.42 2171
3763.00 2191
3763.58 2192
3764.15 2280
3764.73 2081
3765.31 2232
3765.89 2291
3766.47 2254
3767.05 2174
3767.63 2136
3768.21 2167
3768.78 2251
3769.36 2298
3769.94 2381
3770.52 2337
3771.10 2453
3771.68 2605
3772.26 2687
3772.84 2754
3773.42 2684
3774.00 2577
3774.58 2755
3775.15 2482
3775.73 2359
3776.31 2285
3776.89 2223
3777.47 2180
3778.05 2007
3778.63 2001
3779.21 1967
3779.79 1878
3780.37 2036
3780.95 2153
3781.53 1950
3782.11 1910
3782.69 1899
3783.27 1896
3783.85 1934
3784.43 1795
3785.01 1889
3785.59 1973
3786.17 2011
3786.75 2137
3787.33 2153
3787.91 2084
3788.49 2291
3789.07 2069
3789.65 2036
3790.23 2059
3790.81 1942
3791.39 2051
3791.98 1937
3792.56 1878
3793.14 2028
3793.72 1796
3794.30 1806
3794.88 1824
3795.46 2008
3796.04 1904
3796.62 1886
3797.20 2001
3797.78 2113
3798.37 2170
3798.95 1776
3799.53 1953
3800.11 1983
3800.69 1923
3801.27 2030
3801.85 1996
3802.43 1995
3803.02 1954
3803.60 2115
3804.18 2115
3804.76 2043
3805.34 1943
3805.92 2011
3806.51 2143
3807.09 2335
3807.67 2182
3808.25 2281
3808.83 2253
3809.42 2103
3810.00 2274
3810.58 2314
3811.16 2166
3811.74 2182
3812.33 2244
3812.91 2204
3813.49 2307
3814.07 2313
3814.66 2389
3815.24 2382
3815.82 2378
3816.40 2078
3816.99 2025
3817.57 2253
3818.15 2118
3818.73 2216
3819.32 2190
3819.90 2120
3820.48 2112
3821.06 1880
3821.65 1961
3822.23 1991
3822.81 1873
3823.40 1856
3823.98 1866
3824.56 1863
3825.15 1965
3825.73 1857
3826.31 1747
3826.90 1854
3827.48 1816
3828.06 1760
3828.65 1606
3829.23 1606
3829.81 1701
3830.40 1653
3830.98 1792
3831.56 1888
3832.15 1838
3832.73 1786
3833.32 1704
3833.90 1709
3834.48 1892
3835.07 1809
3835.65 1659
3836.23 1711
3836.82 1917
3837.40 1755
3837.99 1696
3838.57 1709
3839.16 1628
3839.74 1553
3840.32 1697
3840.91 1695
3841.49 1743
3842.08 1981
3842.66 1840
3843.25 1598
3843.83 1725
3844.42 1643
3845.00 1657
3845.59 1822
3846.17 1803
3846.76 1776
3847.34 1801
3847.92 1712
3848.51 1900
3849.09 1781
3849.68 1759
3850.27 1839
3850.85 1701
3851.44 1674
3852.02 1749
3852.61 1718
3853.19 1819
3853.78 1635
3854.36 1731
3854.95 1812
3855.53 1739
3856.12 1641
3856.70 1758
3857.29 1724
3857.88 1787
3858.46 1767
3859.05 1851
3859.63 2195
3860.22 2088
3860.80 2147
3861.39 2443
3861.98 2576
3862.56 2526
3863.15 2447
3863.73 2574
3864.32 2804
3864.91 2855
3865.49 2795
3866.08 2941
3866.67 2846
3867.25 2690
3867.84 2639
3868.43 2506
3869.01 2232
3869.60 2239
3870.19 2014
3870.77 2181
3871.36 2212
3871.95 2047
3872.53 1937
3873.12 2005
3873.71 2203
3874.29 2204
3874.88 2225
3875.47 2275
3876.05 2410
3876.64 2403
3877.23 2448
3877.82 2458
3878.40 2490
3878.99 2405
3879.58 2282
3880.16 2199
3880.75 2293
3881.34 2312
3881.93 2185
3882.51 2169
3883.10 1920
3883.69 1966
3884.28 2040
3884.87 1818
3885.45 1899
3886.04 2049
3886.63 2059
3887.22 2022
3887.80 2024
3888.39 1817
3888.98 1813
3889.57 1899
3890.16 1893
3890.74 1898
3891.33 1887
3891.92 1951
3892.51 1903
3893.10 1946
3893.69 1952
3894.27 2103
3894.86 2041
3895.45 1815
3896.04 2062
3896.63 1893
3897.22 1935
3897.81 1930
3898.40 1920
3898.98 1891
3899.57 1858
3900.16 1788
3900.75 1970
3901.34 1996
3901.93 1948
3902.52 1742
3903.11 1787
3903.70 2052
3904.29 1976
3904.87 1802
3905.46 1822
3906.05 2086
3906.64 1835
3907.23 1723
3907.82 1977
3908.41 1856
3909.00 1827
3909.59 1668
3910.18 1641
3910.77 1725
3911.36 1730
3911.95 1738
3912.54 1721
3913.13 1786
3913.72 1754
3914.31 1746
3914.90 1707
3915.49 1732
3916.08 1730
3916.67 1812
3917.26 1760
3917.85 1711
3918.44 1577
3919.03 1739
3919.62 1819
3920.21 1663
3920.80 1708
3921.39 1710
3921.98 1899
3922.57 1727
3923.16 1833
3923.75 1783
3924.34 1602
3924.94 1600
3925.53 1698
3926.12 1676
3926.71 1680
3927.30 1782
3927.89 1817
3928.48 1780
3929.07 1637
3929.66 1647
3930.25 1688
3930.85 1541
3931.44 1606
3932.03 1452
3932.62 1470
3933.21 1526
3933.80 1504
3934.39 1430
3934.99 1516
3935.58 1556
3936.17 1411
3936.76 1592
3937.35 1624
3937.94 1630
3938.54 1654
3939.13 1645
3939.72 1697
3940.31 1757
3940.90 1703
3941.49 1662
3942.09 1775
3942.68 1727
3943.27 1638
3943.86 1796
3944.46 1854
3945.05 1752
3945.64 1631
3946.23 1670
3946.82 1733
3947.42 1754
3948.01 1830
3948.60 1925
3949.20 1781
3949.79 1625
3950.38 1738
3950.97 1587
3951.57 1594
3952.16 1654
3952.75 1761
3953.34 1584
3953.94 1560
3954.53 1446
3955.12 1655
3955.72 1555
3956.31 1628
3956.90 1757
3957.50 1894
3958.09 1740
3958.68 1622
3959.28 1763
3959.87 1695
3960.46 1749
3961.06 1931
3961.65 1840
3962.24 1825
3962.84 1611
3963.43 1739
3964.02 1729
3964.62 1624
3965.21 1526
3965.81 1585
3966.40 1729
3966.99 1659
3967.59 1680
3968.18 1830
3968.78 1724
3969.37 1677
3969.96 1760
3970.56 1785
3971.15 1691
3971.75 1837
3972.34 1837
3972.94 1731
3973.53 1670
3974.12 1703
3974.72 1735
3975.31 1689
3975.91 1625
3976.50 1830
3977.10 1941
3977.69 1782
3978.29 1987
3978.88 1965
3979.48 1815
3980.07 1759
3980.67 1802
3981.26 1827
3981.86 1749
3982.45 1684
3983.05 1726
3983.64 1677
3984.24 1667
3984.83 1574
3985.43 1776
3986.02 1809
3986.62 1752
3987.21 1778
3987.81 1853
3988.40 1596
3989.00 1688
3989.60 1757
3990.19 1814
3990.79 1758
3991.38 1661
3991.98 1738
3992.57 1704
3993.17 1628
3993.77 1557
3994.36 1765
3994.96 1787
3995.55 1865
3996.15 1765
3996.75 1766
3997.34 1916
3997.94 1800
3998.54 1771
3999.13 1883
3999.73 1772
4000.32 1716
4000.92 1832
4001.52 1838
4002.11 1704
4002.71 1586
4003.31 1773
4003.90 1804
4004.50 1724
4005.10 1781
4005.69 1692
4006.29 1709
4006.89 1651
4007.49 1797
4008.08 1849
4008.68 1848
4009.28 2007
4009.87 2065
4010.47 2043
4011.07 2023
4011.67 2009
4012.26 1964
4012.86 1867
4013.46 1905
4014.05 1795
4014.65 1837
4015.25 1848
4015.85 1683
4016.44 1892
4017.04 1800
4017.64 1908
4018.24 1942
4018.84 1894
4019.43 1962
4020.03 1881
4020.63 1759
4021.23 1755
4021.83 1868
4022.42 1945
4023.02 1863
4023.62 1789
4024.22 1777
4024.82 1697
4025.41 1904
4026.01 1880
4026.61 1856
4027.21 1971
4027.81 1904
4028.41 1984
4029.01 2116
4029.60 2173
4030.20 2095
4030.80 2188
4031.40 2108
4032.00 2039
4032.60 2264
4033.20 2193
4033.80 1952
4034.39 1910
4034.99 1964
4035.59 1982
4036.19 1908
4036.79 2015
4037.39 1871
4037.99 1920
4038.59 2040
4039.19 1657
4039.79 1673
4040.39 1830
4040.99 1758
4041.59 1768
4042.18 1729
4042.78 1598
4043.38 1661
4043.98 1755
4044.58 1569
4045.18 1735
4045.78 1821
4046.38 1758
4046.98 1783
4047.58 1657
4048.18 1970
4048.78 1849
4049.38 1603
4049.98 1777
4050.58 1809
4051.18 1649
4051.78 1742
4052.38 1850
4052.98 2122
4053.58 1948
4054.19 1854
4054.79 1783
4055.39 1767
4055.99 1892
4056.59 1629
4057.19 1710
4057.79 1769
4058.39 1646
4058.99 1802
4059.59 1735
4060.19 1777
4060.79 1571
4061.39 1713
4061.99 1651
4062.60 1926
4063.20 1746
4063.80 1694
4064.40 1797
4065.00 1708
4065.60 1700
4066.20 1604
4066.80 1735
4067.41 1640
4068.01 1760
4068.61 1811
4069.21 1809
4069.81 1684
4070.41 1681
4071.02 1679
4071.62 1599
4072.22 1603
4072.82 1611
4073.42 1611
4074.02 1554
4074.63 1657
4075.23 1564
4075.83 1652
4076.43 1784
4077.03 1727
4077.64 1668
4078.24 1626
4078.84 1629
4079.44 1608
4080.05 1656
4080.65 1541
4081.25 1662
4081.85 1770
4082.46 1767
4083.06 1664
4083.66 1540
4084.26 1584
4084.87 1691
4085.47 1627
4086.07 1714
4086.67 1638
4087.28 1777
4087.88 1802
4088.48 1492
4089.09 1590
4089.69 1752
4090.29 1740
4090.90 1576
4091.50 1612
4092.10 1659
4092.71 1640
4093.31 1647
4093.91 1608
4094.52 1569
4095.12 1544
4095.72 1462
4096.33 1533
4096.93 1494
4097.53 1432
4098.14 1522
4098.74 1683
4099.34 1510
4099.95 1730
4100.55 1588
4101.16 1589
4101.76 1524
4102.36 1621
4102.97 1604
4103.57 1490
4104.18 1385
4104.78 1401
4105.38 1619
4105.99 1521
4106.59 1423
4107.20 1568
4107.80 1579
4108.41 1564
4109.01 1472
4109.62 1452
4110.22 1522
4110.82 1523
4111.43 1709
4112.03 1564
4112.64 1538
4113.24 1401
4113.85 1526
4114.45 1323
4115.06 1492
4115.66 1592
4116.27 1549
4116.87 1627
4117.48 1513
4118.08 1498
4118.69 1567
4119.29 1658
4119.90 1566
4120.50 1524
4121.11 1511
4121.72 1464
4122.32 1681
4122.93 1623
4123.53 1545
4124.14 1634
4124.74 1664
4125.35 1564
4125.95 1702
4126.56 1718
4127.17 1606
4127.77 1861
4128.38 1647
4128.98 1622
4129.59 1504
4130.20 1555
4130.80 1661
4131.41 1649
4132.01 1538
4132.62 1654
4133.23 1645
4133.83 1507
4134.44 1614
4135.05 1675
4135.65 1754
4136.26 1595
4136.87 1655
4137.47 1736
4138.08 1616
4138.69 1824
4139.29 1909
4139.90 1809
4140.51 1760
4141.11 1726
4141.72 1792
4142.33 1883
4142.93 1799
4143.54 1887
4144.15 1797
4144.75 1982
4145.36 2089
4145.97 1945
4146.58 1800
4147.18 1803
4147.79 1709
4148.40 1671
4149.01 1683
4149.61 1527
4150.22 1612
4150.83 1637
4151.44 1582
4152.04 1612
4152.65 1636
4153.26 1513
4153.87 1560
4154.47 1577
4155.08 1596
4155.69 1621
4156.30 1568
4156.91 1624
4157.51 1645
4158.12 1710
4158.73 1536
4159.34 1562
4159.95 1621
4160.56 1700
4161.16 1565
4161.77 1586
4162.38 1690
4162.99 1558
4163.60 1618
4164.21 1610
4164.81 1697
4165.42 1844
4166.03 1793
4166.64 1706
4167.25 1652
4167.86 1812
4168.47 1900
4169.08 1644
4169.69 1597
4170.29 1599
4170.90 1695
4171.51 1834
4172.12 1731
4172.73 1677
4173.34 1721
4173.95 1712
4174.56 1759
4175.17 1891
4175.78 1738
4176.39 1676
4177.00 1679
4177.61 1736
4178.22 1825
4178.82 1678
4179.43 1871
4180.04 1737
4180.65 1798
4181.26 1777
4181.87 1641
4182.48 1657
4183.09 1700
4183.70 1685
4184.31 1727
4184.92 1671
4185.53 1586
4186.14 1672
4186.75 1617
4187.36 1582
4187.97 1800
4188.58 1695
4189.19 1730
4189.81 1646
4190.42 1754
4191.03 1610
4191.64 1590
4192.25 1787
4192.86 1844
4193.47 1869
4194.08 1876
4194.69 2199
4195.30 2067
4195.91 2075
4196.52 2164
4197.13 2120
4197.74 2205
4198.36 2227
4198.97 1943
4199.58 2074
4200.19 1902
4200.80 2048
4201.41 2019
4202.02 1803
4202.63 1812
4203.25 1884
4203.86 1783
4204.47 1898
4205.08 1734
4205.69 1801
4206.30 1908
4206.92 1759
4207.53 1886
4208.14 1868
4208.75 1887
4209.36 1917
4209.97 2017
4210.59 1968
4211.20 1749
4211.81 1876
4212.42 1932
4213.03 1925
4213.65 1755
4214.26 1871
4214.87 1743
4215.48 1868
4216.10 1993
4216.71 2038
4217.32 1926
4217.93 1963
4218.55 2243
4219.16 2234
4219.77 2382
4220.38 2226
4221.00 2263
4221.61 2403
4222.22 2410
4222.83 2615
4223.45 2437
4224.06 2545
4224.67 2748
4225.29 2808
4225.90 2915
4226.51 3168
4227.13 3633
4227.74 3948
4228.35 4163
4228.96 4604
4229.58 4909
4230.19 5086
4230.80 4882
4231.42 4800
4232.03 4573
4232.65 4646
4233.26 4292
4233.87 3825
4234.49 3310
4235.10 2990
4235.71 2660
4236.33 2699
4236.94 2596
4237.56 2577
4238.17 2499
4238.78 2402
4239.40 2424
4240.01 2328
4240.63 2408
4241.24 2509
4241.85 2517
4242.47 2402
4243.08 2433
4243.70 2445
4244.31 2243
4244.93 2354
4245.54 2149
4246.15 2200
4246.77 2351
4247.38 2297
4248.00 2435
4248.61 2316
4249.23 2118
4249.84 2151
4250.46 2242
4251.07 2401
4251.69 2342
4252.30 2112
4252.92 2293
4253.53 2157
4254.15 2141
4254.76 2476
4255.38 2329
4255.99 2156
4256.61 2150
4257.22 2091
4257.84 2164
4258.45 2036
4259.07 2191
4259.69 2035
4260.30 1994
4260.92 1877
4261.53 1877
4262.15 1893
4262.76 1857
4263.38 1784
4263.99 1831
4264.61 1835
4265.23 1966
4265.84 2054
4266.46 1997
4267.07 2089
4267.69 2167
4268.31 2143
4268.92 2098
4269.54 2149
4270.16 2218
4270.77 2177
4271.39 2226
4272.00 2075
4272.62 2089
4273.24 1962
4273.85 1888
4274.47 1927
4275.09 1931
4275.70 1897
4276.32 1800
4276.94 1844
4277.55 1917
4278.17 1974
4278.79 1798
4279.40 1980
4280.02 2040
4280.64 1828
4281.26 1803
4281.87 1886
4282.49 1883
4283.11 1845
4283.72 1919
4284.34 1762
4284.96 1799
4285.58 1663
4286.19 1774
4286.81 1718
4287.43 1765
4288.05 1642
4288.66 1678
4289.28 1748
4289.90 1837
4290.52 1802
4291.13 1720
4291.75 1666
4292.37 1692
4292.99 1710
4293.61 1775
4294.22 1737
4294.84 1844
4295.46 1647
4296.08 1708
4296.70 1676
4297.31 1593
4297.93 1603
4298.55 1576
4299.17 1621
4299.79 1677
4300.41 1742
4301.03 1730
4301.64 1659
4302.26 1655
4302.88 1699
4303.50 1712
4304.12 1752
4304.74 1644
4305.36 1711
4305.97 1801
4306.59 1711
4307.21 1832
4307.83 1769
4308.45 1600
4309.07 1573
4309.69 1840
4310.31 1713
4310.93 1642
4311.55 1530
4312.17 1584
4312.78 1645
4313.40 1680
4314.02 1567
4314.64 1537
4315.26 1497
4315.88 1626
4316.50 1593
4317.12 1655
4317.74 1611
4318.36 1450
4318.98 1538
4319.60 1713
4320.22 1775
4320.84 1771
4321.46 1711
4322.08 1773
4322.70 1745
4323.32 1721
4323.94 1654
4324.56 1642
4325.18 1708
4325.80 1753
4326.42 1710
4327.04 1737
4327.66 1852
4328.28 1874
4328.90 1886
4329.52 1996
4330.14 1842
4330.76 1735
4331.39 1698
4332.01 1730
4332.63 1778
4333.25 1627
4333.87 1772
4334.49 1875
4335.11 1766
4335.73 1705
4336.35 1746
4336.97 1904
4337.59 1921
4338.22 1966
4338.84 2222
4339.46 2055
4340.08 2058
4340.70 2080
4341.32 1978
4341.94 2099
4342.57 1995
4343.19 2156
4343.81 2262
4344.43 2410
4345.05 2361
4345.67 2268
4346.29 2493
4346.92 2978
4347.54 3117
4348.16 3213
4348.78 3536
4349.40 3373
4350.03 3420
4350.65 3341
4351.27 3181
4351.89 3129
4352.51 2688
4353.14 2605
4353.76 2449
4354.38 2079
4355.00 2088
4355.63 1992
4356.25 2036
4356.87 1969
4357.49 2082
4358.12 1879
4358.74 1786
4359.36 1794
4359.98 2002
4360.61 2013
4361.23 1891
4361.85 1991
4362.48 1965
4363.10 2023
4363.72 1955
4364.34 1899
4364.97 1824
4365.59 1799
4366.21 1731
4366.84 1747
4367.46 1750
4368.08 1707
4368.71 1849
4369.33 1912
4369.95 1778
4370.58 1700
4371.20 1594
4371.82 1683
4372.45 1753
4373.07 1808
4373.70 1562
4374.32 1650
4374.94 1526
4375.57 1735
4376.19 1644
4376.81 1613
4377.44 1705
4378.06 1926
4378.69 1883
4379.31 1729
4379.94 1752
4380.56 1891
4381.18 1944
4381.81 1883
4382.43 1892
4383.06 1808
4383.68 1742
4384.31 1975
4384.93 1927
4385.55 1675
4386.18 1767
4386.80 1913
4387.43 1805
4388.05 1751
4388.68 1848
4389.30 1934
4389.93 1895
4390.55 1925
4391.18 2055
4391.80 1902
4392.43 1994
4393.05 1797
4393.68 1814
4394.30 1993
4394.93 2168
4395.55 2309
4396.18 2208
4396.80 2152
4397.43 2391
4398.05 2433
4398.68 2224
4399.31 2029
4399.93 2258
4400.56 2249
4401.18 2432
4401.81 2451
4402.43 2079
4403.06 2135
4403.69 2113
4404.31 2088
4404.94 2196
4405.56 2060
4406.19 2268
4406.82 2418
4407.44 2224
4408.07 2076
4408.69 2232
4409.32 2066
4409.95 1972
4410.57 1785
4411.20 1954
4411.83 1917
4412.45 2214
4413.08 2041
4413.71 1931
4414.33 1820
4414.96 1868
4415.59 1922
4416.21 1913
4416.84 1929
4417.47 1835
4418.09 1816
4418.72 1818
4419.35 1875
4419.97 1866
4420.60 1761
4421.23 1757
4421.85 1885
4422.48 1686
4423.11 1559
4423.74 1675
4424.36 1696
4424.99 1739
4425.62 1776
4426.25 1788
4426.87 1669
4427.50 1648
4428.13 1406
4428.76 1434
4429.38 1467
4430.01 1430
4430.64 1441
4431.27 1555
4431.89 1579
4432.52 1528
4433.15 1598
4433.78 1664
4434.41 1529
4435.03 1658
4435.66 1649
4436.29 1542
4436.92 1600
4437.55 1656
4438.18 1570
4438.80 1501
4439.43 1638
4440.06 1668
4440.69 1592
4441.32 1512
4441.95 1474
4442.57 1614
4443.20 1497
4443.83 1445
4444.46 1491
4445.09 1540
4445.72 1609
4446.35 1424
4446.98 1428
4447.61 1466
4448.23 1612
4448.86 1548
4449.49 1465
4450.12 1461
4450.75 1429
4451.38 1494
4452.01 1619
4452.64 1644
4453.27 1678
4453.90 1531
4454.53 1520
4455.16 1586
4455.79 1604
4456.42 1702
4457.05 1571
4457.67 1588
4458.30 1606
4458.93 1674
4459.56 1522
4460.19 1557
4460.82 1417
4461.45 1452
4462.08 1330
4462.71 1435
4463.34 1486
4463.97 1506
4464.60 1416
4465.23 1397
4465.86 1410
4466.49 1424
4467.13 1473
4467.76 1419
4468.39 1466
4469.02 1416
4469.65 1532
4470.28 1474
4470.91 1466
4471.54 1487
4472.17 1395
4472.80 1298
4473.43 1304
4474.06 1434
4474.69 1505
4475.32 1440
4475.95 1447
4476.59 1487
4477.22 1439
4477.85 1303
4478.48 1439
4479.11 1576
4479.74 1391
4480.37 1340
4481.00 1445
4481.64 1540
4482.27 1541
4482.90 1399
4483.53 1363
4484.16 1420
4484.79 1554
4485.42 1399
4486.06 1446
4486.69 1510
4487.32 1636
4487.95 1650
4488.58 1461
4489.22 1496
4489.85 1437
4490.48 1453
4491.11 1536
4491.74 1466
4492.38 1527
4493.01 1511
4493.64 1481
4494.27 1408
4494.90 1454
4495.54 1562
4496.17 1389
4496.80 1470
4497.43 1502
4498.07 1496
4498.70 1413
4499.33 1462
4499.96 1447
4500.60 1581
4501.23 1526
4501.86 1755
4502.50 1856
4503.13 1862
4503.76 1875
4504.39 1994
4505.03 1809
4505.66 1750
4506.29 1677
4506.93 1648
4507.56 1726
4508.19 1632
4508.83 1588
4509.46 1612
4510.09 1465
4510.73 1550
4511.36 1416
4511.99 1378
4512.63 1530
4513.26 1533
4513.89 1566
4514.53 1556
4515.16 1568
4515.80 1518
4516.43 1468
4517.06 1348
4517.70 1402
4518.33 1500
4518.97 1556
4519.60 1498
4520.23 1448
4520.87 1513
4521.50 1513
4522.14 1534
4522.77 1270
4523.40 1292
4524.04 1307
4524.67 1448
4525.31 1467
4525.94 1589
4526.58 1557
4527.21 1563
4527.85 1715
4528.48 1731
4529.12 1825
4529.75 1864
4530.38 2035
4531.02 2209
4531.65 2328
4532.29 2373
4532.92 2520
4533.56 2733
4534.19 2772
4534.83 2767
4535.46 2811
4536.10 2736
4536.74 2616
4537.37 2159
4538.01 2056
4538.64 2032
4539.28 1828
4539.91 1752
4540.55 1624
4541.18 1511
4541.82 1542
4542.45 1472
4543.09 1482
4543.73 1455
4544.36 1449
4545.00 1497
4545.63 1536
4546.27 1454
4546.91 1596
4547.54 1535
4548.18 1455
4548.81 1517
4549.45 1592
4550.09 1407
4550.72 1404
4551.36 1378
4551.99 1410
4552.63 1490
4553.27 1478
4553.90 1474
4554.54 1572
4555.18 1419
4555.81 1438
4556.45 1586
4557.09 1480
4557.72 1467
4558.36 1460
4559.00 1440
4559.63 1522
4560.27 1443
4560.91 1463
4561.54 1472
4562.18 1463
4562.82 1302
4563.46 1286
4564.09 1376
4564.73 1453
4565.37 1590
4566.00 1515
4566.64 1433
4567.28 1476
4567.92 1500
4568.55 1488
4569.19 1436
4569.83 1495
4570.47 1504
4571.10 1529
4571.74 1595
4572.38 1590
4573.02 1615
4573.66 1538
4574.29 1520
4574.93 1439
4575.57 1454
4576.21 1499
4576.85 1508
4577.48 1429
4578.12 1444
4578.76 1419
4579.40 1371
4580.04 1413
4580.67 1357
4581.31 1389
4581.95 1245
4582.59 1449
4583.23 1416
4583.87 1499
4584.51 1492
4585.14 1382
4585.78 1464
4586.42 1480
4587.06 1378
4587.70 1468
4588.34 1538
4588.98 1463
4589.62 1540
4590.26 1554
4590.89 1500
4591.53 1732
4592.17 1850
4592.81 1722
4593.45 1666
4594.09 1686
4594.73 1623
4595.37 1567
4596.01 1551
4596.65 1697
4597.29 1566
4597.93 1413
4598.57 1400
4599.21 1454
4599.85 1488
4600.49 1498
4601.12 1434
4601.76 1614
4602.40 1506
4603.04 1693
4603.68 1563
4604.32 1678
4604.96 1685
4605.60 1579
4606.24 1690
4606.88 1542
4607.52 1659
4608.17 1755
4608.81 1695
4609.45 1733
4610.09 1611
4610.73 1644
4611.37 1523
4612.01 1597
4612.65 1669
4613.29 1562
4613.93 1574
4614.57 1587
4615.21 1511
4615.85 1475
4616.49 1594
4617.13 1431
4617.77 1342
4618.41 1398
4619.06 1408
4619.70 1401
4620.34 1411
4620.98 1403
4621.62 1565
4622.26 1494
4622.90 1554
4623.54 1439
4624.19 1371
4624.83 1321
4625.47 1347
4626.11 1319
4626.75 1352
4627.39 1453
4628.03 1423
4628.68 1429
4629.32 1523
4629.96 1561
4630.60 1511
4631.24 1469
4631.89 1374
4632.53 1418
4633.17 1531
4633.81 1570
4634.45 1545
4635.10 1637
4635.74 1665
4636.38 1607
4637.02 1513
4637.66 1596
4638.31 1686
4638.95 1686
4639.59 1827
4640.23 1738
4640.88 1646
4641.52 1781
4642.16 1570
4642.80 1813
4643.45 1782
4644.09 1560
4644.73 1617
4645.38 1554
4646.02 1528
4646.66 1549
4647.30 1512
4647.95 1531
4648.59 1524
4649.23 1649
4649.88 1592
4650.52 1632
4651.16 1612
4651.81 1522
4652.45 1493
4653.09 1597
4653.74 1728
4654.38 1686
4655.02 1533
4655.67 1539
4656.31 1405
4656.95 1321
4657.60 1290
4658.24 1365
4658.89 1464
4659.53 1417
4660.17 1398
4660.82 1444
4661.46 1406
4662.10 1362
4662.75 1414
4663.39 1295
4664.04 1392
4664.68 1459
4665.33 1306
4665.97 1458
4666.61 1506
4667.26 1520
4667.90 1421
4668.55 1330
4669.19 1310
4669.84 1405
4670.48 1408
4671.12 1413
4671.77 1306
4672.41 1459
4673.06 1482
4673.70 1425
4674.35 1366
4674.99 1354
4675.64 1278
4676.28 1431
4676.93 1420
4677.57 1420
4678.22 1419
4678.86 1316
4679.51 1356
4680.15 1438
4680.80 1484
4681.44 1515
4682.09 1521
4682.74 1467
4683.38 1488
4684.03 1460
4684.67 1454
4685.32 1456
4685.96 1566
4686.61 1480
4687.25 1465
4687.90 1514
4688.55 1391
4689.19 1391
4689.84 1358
4690.48 1384
4691.13 1378
4691.78 1483
4692.42 1311
4693.07 1393
4693.71 1368
4694.36 1474
4695.01 1448
4695.65 1625
4696.30 1636
4696.95 1441
4697.59 1593
4698.24 1546
4698.89 1547
4699.53 1790
4700.18 1892
4700.83 1757
4701.47 1815
4702.12 1913
4702.77 1935
4703.41 1689
4704.06 1631
4704.71 1643
4705.35 1626
4706.00 1423
4706.65 1342
4707.29 1633
4707.94 1555
4708.59 1454
4709.24 1528
4709.88 1601
4710.53 1641
4711.18 1459
4711.83 1568
4712.47 1685
4713.12 1726
4713.77 1648
4714.42 1623
4715.06 1487
4715.71 1568
4716.36 1548
4717.01 1426
4717.65 1447
4718.30 1560
4718.95 1560
4719.60 1549
4720.25 1399
4720.89 1458
4721.54 1488
4722.19 1523
4722.84 1583
4723.49 1393
4724.13 1565
4724.78 1572
4725.43 1504
4726.08 1463
4726.73 1558
4727.38 1695
4728.03 1639
4728.67 1725
4729.32 1717
4729.97 1716
4730.62 1724
4731.27 1522
4731.92 1481
4732.57 1553
4733.22 1570
4733.86 1391
4734.51 1399
4735.16 1421
4735.81 1371
4736.46 1364
4737.11 1375
4737.76 1473
4738.41 1376
4739.06 1402
4739.71 1506
4740.36 1380
4741.01 1535
4741.65 1513
4742.30 1627
4742.95 1660
4743.60 1516
4744.25 1496
4744.90 1383
4745.55 1369
4746.20 1398
4746.85 1406
4747.50 1358
4748.15 1408
4748.80 1419
4749.45 1561
4750.10 1656
4750.75 1626
4751.40 1593
4752.05 1638
4752.70 1666
4753.35 1742
4754.00 1790
4754.65 1749
4755.30 1586
4755.95 1743
4756.61 1820
4757.26 1616
4757.91 1503
4758.56 1672
4759.21 1653
4759.86 1495
4760.51 1569
4761.16 1580
4761.81 1445
4762.46 1479
4763.11 1540
4763.76 1519
4764.41 1504
4765.07 1423
4765.72 1490
4766.37 1656
4767.02 1655
4767.67 1697
4768.32 1794
4768.97 1820
4769.62 1763
4770.28 1785
4770.93 1753
4771.58 1693
4772.23 1751
4772.88 1506
4773.53 1349
4774.19 1423
4774.84 1560
4775.49 1484
4776.14 1435
4776.79 1387
4777.44 1475
4778.10 1436
4778.75 1396
4779.40 1428
4780.05 1600
4780.70 1541
4781.36 1518
4782.01 1513
4782.66 1497
4783.31 1517
4783.97 1577
4784.62 1640
4785.27 1497
4785.92 1388
4786.58 1449
4787.23 1428
4787.88 1287
4788.53 1346
4789.19 1276
4789.84 1353
4790.49 1497
4791.15 1430
4791.80 1311
4792.45 1306
4793.10 1430
4793.76 1416
4794.41 1208
4795.06 1222
4795.72 1383
4796.37 1500
4797.02 1423
4797.68 1329
4798.33 1421
4798.98 1400
4799.64 1390
4800.29 1382
4800.94 1355
4801.60 1321
4802.25 1276
4802.90 1391
4803.56 1413
4804.21 1345
4804.87 1331
4805.52 1485
4806.17 1589
4806.83 1349
4807.48 1390
4808.14 1397
4808.79 1397
4809.44 1336
4810.10 1245
4810.75 1401
4811.41 1327
4812.06 1431
4812.71 1580
4813.37 1510
4814.02 1444
4814.68 1339
4815.33 1362
4815.99 1394
4816.64 1336
4817.30 1330
4817.95 1493
4818.61 1336
4819.26 1471
4819.92 1451
4820.57 1484
4821.23 1530
4821.88 1579
4822.53 1578
4823.19 1633
4823.85 1600
4824.50 1601
4825.16 1634
4825.81 1733
4826.47 1772
4827.12 1792
4827.78 1560
4828.43 1532
4829.09 1606
4829.74 1715
4830.40 1639
4831.05 1634
4831.71 1610
4832.37 1551
4833.02 1581
4833.68 1597
4834.33 1673
4834.99 1692
4835.64 1654
4836.30 1807
4836.96 1760
4837.61 1746
4838.27 1602
4838.92 1804
4839.58 1785
4840.24 1859
4840.89 2020
4841.55 1704
4842.21 1598
4842.86 1890
4843.52 1913
4844.18 1716
4844.83 1818
4845.49 1665
4846.14 1759
4846.80 1751
4847.46 1762
4848.11 1818
4848.77 1773
4849.43 1837
4850.09 2100
4850.74 1955
4851.40 1984
4852.06 2102
4852.71 1980
4853.37 2087
4854.03 2162
4854.68 1891
4855.34 2043
4856.00 2081
4856.66 1992
4857.31 2051
4857.97 1944
4858.63 1863
4859.29 2152
4859.94 1985
4860.60 2010
4861.26 1997
4861.92 1869
4862.57 1864
4863.23 1756
4863.89 1735
4864.55 1840
4865.21 1853
4865.86 1981
4866.52 1739
4867.18 1836
4867.84 1993
4868.50 2027
4869.15 1944
4869.81 1938
4870.47 1851
4871.13 1740
4871.79 1784
4872.45 1802
4873.10 1671
4873.76 1853
4874.42 1788
4875.08 1786
4875.74 1743
4876.40 1642
4877.06 1898
4877.71 1962
4878.37 1914
4879.03 1827
4879.69 1745
4880.35 1871
4881.01 1920
4881.67 1892
4882.33 1910
4882.99 1818
4883.65 1809
4884.30 1831
4884.96 1770
4885.62 1628
4886.28 1649
4886.94 1660
4887.60 1697
4888.26 1624
4888.92 1769
4889.58 1701
4890.24 1635
4890.90 1823
4891.56 1853
4892.22 1830
4892.88 1900
4893.54 1863
4894.20 1834
4894.86 1692
4895.52 1714
4896.18 1765
4896.84 1611
4897.50 1699
4898.16 1761
4898.82 1782
4899.48 1753
4900.14 1569
4900.80 1709
4901.46 1532
4902.12 1779
4902.78 1823
4903.44 1651
4904.10 1649
4904.76 1608
4905.42 1595
4906.08 1492
4906.74 1598
4907.40 1572
4908.06 1504
4908.73 1452
4909.39 1394
4910.05 1355
4910.71 1423
4911.37 1452
4912.03 1485
4912.69 1482
4913.35 1418
4914.01 1427
4914.68 1322
4915.34 1317
4916.00 1425
4916.66 1538
4917.32 1484
4917.98 1357
4918.64 1384
4919.31 1470
4919.97 1373
4920.63 1334
4921.29 1283
4921.95 1275
4922.61 1429
4923.28 1329
4923.94 1493
4924.60 1577
4925.26 1400
4925.92 1448
4926.59 1414
4927.25 1397
4927.91 1495
4928.57 1448
4929.23 1403
4929.90 1348
4930.56 1399
4931.22 1600
4931.88 1531
4932.55 1530
4933.21 1530
4933.87 1496
4934.53 1443
4935.20 1498
4935.86 1540
4936.52 1509
4937.18 1648
4937.85 1504
4938.51 1526
4939.17 1498
4939.84 1248
4940.50 1266
4941.16 1321
4941.82 1467
4942.49 1414
4943.15 1394
4943.81 1389
4944.48 1448
4945.14 1281
4945.80 1366
4946.47 1435
4947.13 1425
4947.79 1360
4948.46 1212
4949.12 1292
4949.79 1310
4950.45 1411
4951.11 1293
4951.78 1241
4952.44 1322
4953.10 1290
4953.77 1312
4954.43 1213
4955.10 1194
4955.76 1234
4956.42 1305
4957.09 1310
4957.75 1380
4958.42 1449
4959.08 1211
4959.74 1403
4960.41 1411
4961.07 1408
4961.74 1314
4962.40 1318
4963.07 1432
4963.73 1353
4964.40 1580
4965.06 1700
4965.73 1734
4966.39 1729
4967.05 1856
4967.72 1715
4968.38 1784
4969.05 1739
4969.71 1604
4970.38 1485
4971.04 1650
4971.71 1506
4972.37 1410
4973.04 1490
4973.70 1469
4974.37 1477
4975.04 1382
4975.70 1426
4976.37 1545
4977.03 1576
4977.70 1645
4978.36 1461
4979.03 1372
4979.69 1564
4980.36 1624
4981.03 1570
4981.69 1506
4982.36 1468
4983.02 1328
4983.69 1322
4984.35 1320
4985.02 1405
4985.69 1541
4986.35 1606
4987.02 1484
4987.68 1526
4988.35 1697
4989.02 1758
4989.68 1712
4990.35 1669
4991.02 1842
4991.68 1797
4992.35 1810
4993.02 2026
4993.68 1976
4994.35 1840
4995.02 1570
4995.68 1610
4996.35 1426
4997.02 1413
4997.68 1421
4998.35 1294
4999.02 1268
4999.68 1314
5000.35 1347
5001.02 1260
5001.68 1248
5002.35 1375
5003.02 1270
5003.69 1300
5004.35 1330
5005.02 1271
5005.69 1425
5006.35 1412
5007.02 1247
5007.69 1159
5008.36 1274
5009.02 1319
5009.69 1354
5010.36 1278
5011.03 1281
5011.70 1254
5012.36 1283
5013.03 1273
5013.70 1197
5014.37 1329
5015.04 1307
5015.70 1327
5016.37 1251
5017.04 1246
5017.71 1386
5018.38 1396
5019.04 1324
5019.71 1342
5020.38 1414
5021.05 1423
5021.72 1495
5022.39 1379
5023.05 1454
5023.72 1424
5024.39 1466
5025.06 1522
5025.73 1679
5026.40 1454
5027.07 1437
5027.74 1392
5028.40 1416
5029.07 1464
5029.74 1303
5030.41 1323
5031.08 1339
5031.75 1335
5032.42 1385
5033.09 1315
5033.76 1291
5034.43 1384
5035.10 1175
5035.76 1346
5036.43 1462
5037.10 1310
5037.77 1275
5038.44 1311
5039.11 1347
5039.78 1384
5040.45 1316
5041.12 1289
5041.79 1300
5042.46 1273
5043.13 1215
5043.80 1226
5044.47 1263
5045.14 1315
5045.81 1335
5046.48 1229
5047.15 1285
5047.82 1243
5048.49 1285
5049.16 1337
5049.83 1330
5050.50 1262
5051.17 1331
5051.84 1315
5052.51 1322
5053.18 1169
5053.85 1273
5054.52 1331
5055.20 1223
5055.87 1258
5056.54 1278
5057.21 1332
5057.88 1281
5058.55 1266
5059.22 1286
5059.89 1190
5060.56 1248
5061.23 1217
5061.90 1293
5062.58 1263
5063.25 1251
5063.92 1179
5064.59 1364
5065.26 1247
5065.93 1283
5066.60 1191
5067.27 1130
5067.95 1302
5068.62 1250
5069.29 1172
5069.96 1207
5070.63 1101
5071.30 1293
5071.98 1248
5072.65 1191
5073.32 1215
5073.99 1301
5074.66 1268
5075.34 1254
5076.01 1182
5076.68 1142
5077.35 1107
5078.02 1249
5078.70 1234
5079.37 1243
5080.04 1351
5080.71 1387
5081.39 1403
5082.06 1274
5082.73 1363
5083.40 1626
5084.08 1463
5084.75 1414
5085.42 1331
5086.09 1248
5086.77 1290
5087.44 1453
5088.11 1360
5088.79 1360
5089.46 1354
5090.13 1385
5090.80 1446
5091.48 1401
5092.15 1507
5092.82 1479
5093.50 1444
5094.17 1569
5094.84 1452
5095.52 1441
5096.19 1434
5096.86 1482
5097.54 1382
5098.21 1318
5098.88 1400
5099.56 1248
5100.23 1278
5100.90 1319
5101.58 1367
5102.25 1438
5102.93 1367
5103.60 1316
5104.27 1410
5104.95 1413
5105.62 1492
5106.30 1513
5106.97 1576
5107.64 1605
5108.32 1592
5108.99 1494
5109.67 1555
5110.34 1599
5111.02 1531
5111.69 1456
5112.36 1400
5113.04 1451
5113.71 1289
5114.39 1318
5115.06 1403
5115.74 1322
5116.41 1337
5117.09 1358
5117.76 1230
5118.44 1332
5119.11 1488
5119.79 1381
5120.46 1561
5121.14 1532
5121.81 1553
5122.49 1490
5123.16 1508
5123.84 1484
5124.51 1483
5125.19 1474
5125.86 1464
5126.54 1290
5127.21 1452
5127.89 1313
5128.56 1373
5129.24 1304
5129.92 1363
5130.59 1435
5131.27 1339
5131.94 1344
5132.62 1291
5133.29 1194
5133.97 1289
5134.65 1485
5135.32 1385
5136.00 1338
5136.67 1430
5137.35 1390
5138.03 1371
5138.70 1359
5139.38 1372
5140.05 1399
5140.73 1359
5141.41 1319
5142.08 1434
5142.76 1276
5143.44 1221
5144.11 1292
5144.79 1247
5145.47 1247
5146.14 1211
5146.82 1364
5147.50 1267
5148.17 1226
5148.85 1240
5149.53 1205
5150.20 1224
5150.88 1340
5151.56 1201
5152.24 1176
5152.91 1137
5153.59 1252
5154.27 1127
5154.94 1148
5155.62 1300
5156.30 1245
5156.98 1182
5157.65 1254
5158.33 1226
5159.01 1287
5159.69 1253
5160.36 1184
5161.04 1205
5161.72 1151
5162.40 1133
5163.07 1278
5163.75 1288
5164.43 1288
5165.11 1205
5165.79 1143
5166.46 1195
5167.14 1167
5167.82 1161
5168.50 1156
5169.18 1292
5169.86 1249
5170.53 1355
5171.21 1240
5171.89 1260
5172.57 1270
5173.25 1133
5173.93 1216
5174.60 1105
5175.28 1168
5175.96 1216
5176.64 1256
5177.32 1236
5178.00 1277
5178.68 1288
5179.36 1190
5180.03 1257
5180.71 1285
5181.39 1193
5182.07 1121
5182.75 1189
5183.43 1205
5184.11 1207
5184.79 1170
5185.47 1212
5186.15 1222
5186.83 1170
5187.51 1097
5188.18 1182
5188.86 1230
5189.54 1089
5190.22 1093
5190.90 1125
5191.58 1170
5192.26 1109
5192.94 1084
5193.62 1115
5194.30 1220
5194.98 1221
5195.66 1152
5196.34 1108
5197.02 1153
5197.70 1051
5198.38 1070
5199.06 1147
5199.74 1154
5200.42 1237
5201.10 1210
5201.78 1108
5202.46 1093
5203.14 1146
5203.82 1122
5204.50 1136
5205.19 1144
5205.87 1131
5206.55 1245
5207.23 1248
5207.91 1164
5208.59 1200
5209.27 1289
5209.95 1219
5210.63 1394
5211.31 1429
5211.99 1489
5212.67 1339
5213.36 1331
5214.04 1309
5214.72 1430
5215.40 1486
5216.08 1360
5216.76 1278
5217.44 1410
5218.12 1281
5218.81 1352
5219.49 1386
5220.17 1241
5220.85 1373
5221.53 1353
5222.21 1327
5222.90 1393
5223.58 1377
5224.26 1399
5224.94 1359
5225.62 1327
5226.30 1233
5226.99 1243
5227.67 1253
5228.35 1284
5229.03 1366
5229.71 1279
5230.40 1240
5231.08 1362
5231.76 1350
5232.44 1300
5233.13 1159
5233.81 1262
5234.49 1215
5235.17 1188
5235.86 1172
5236.54 1248
5237.22 1228
5237.90 1227
5238.59 1249
5239.27 1321
5239.95 1323
5240.64 1363
5241.32 1446
5242.00 1300
5242.68 1228
5243.37 1333
5244.05 1302
5244.73 1295
5245.42 1387
5246.10 1313
5246.78 1232
5247.47 1366
5248.15 1281
5248.83 1307
5249.52 1403
5250.20 1305
5250.88 1461
5251.57 1545
5252.25 1412
5252.93 1379
5253.62 1457
5254.30 1376
5254.99 1403
5255.67 1372
5256.35 1360
5257.04 1275
5257.72 1140
5258.41 1234
5259.09 1298
5259.77 1322
5260.46 1274
5261.14 1276
5261.83 1357
5262.51 1314
5263.20 1331
5263.88 1301
5264.56 1284
5265.25 1337
5265.93 1303
5266.62 1313
5267.30 1268
5267.99 1395
5268.67 1429
5269.36 1455
5270.04 1447
5270.73 1406
5271.41 1317
5272.10 1305
5272.78 1427
5273.47 1320
5274.15 1406
5274.84 1362
5275.52 1230
5276.21 1216
5276.89 1114
5277.58 1247
5278.26 1304
5278.95 1265
5279.63 1387
5280.32 1413
5281.00 1375
5281.69 1419
5282.38 1412
5283.06 1432
5283.75 1529
5284.43 1652
5285.12 1638
5285.80 1572
5286.49 1674
5287.18 1464
5287.86 1418
5288.55 1454
5289.23 1195
5289.92 1204
5290.61 1253
5291.29 1361
5291.98 1337
5292.66 1265
5293.35 1318
5294.04 1214
5294.72 1306
5295.41 1354
5296.10 1302
5296.78 1243
5297.47 1374
5298.16 1356
5298.84 1395
5299.53 1200
5300.22 1409
5300.90 1367
5301.59 1292
5302.28 1279
5302.96 1257
5303.65 1337
5304.34 1423
5305.03 1380
5305.71 1317
5306.40 1228
5307.09 1410
5307.77 1510
5308.46 1342
5309.15 1263
5309.84 1335
5310.52 1374
5311.21 1393
5311.90 1366
5312.59 1330
5313.27 1477
5313.96 1293
5314.65 1355
5315.34 1393
5316.02 1381
5316.71 1278
5317.40 1350
5318.09 1297
5318.78 1332
5319.46 1303
5320.15 1286
5320.84 1330
5321.53 1327
5322.22 1419
5322.90 1587
5323.59 1603
5324.28 1390
5324.97 1413
5325.66 1393
5326.35 1318
5327.04 1348
5327.72 1352
5328.41 1245
5329.10 1321
5329.79 1330
5330.48 1419
5331.17 1442
5331.86 1279
5332.54 1452
5333.23 1484
5333.92 1395
5334.61 1438
5335.30 1485
5335.99 1486
5336.68 1354
5337.37 1345
5338.06 1445
5338.75 1407
5339.44 1314
5340.12 1339
5340.81 1416
5341.50 1261
5342.19 1338
5342.88 1359
5343.57 1274
5344.26 1350
5344.95 1267
5345.64 1326
5346.33 1392
5347.02 1399
5347.71 1464
5348.40 1363
5349.09 1376
5349.78 1431
5350.47 1542
5351.16 1652
5351.85 1677
5352.54 1593
5353.23 1568
5353.92 1714
5354.61 1727
5355.30 1701
5355.99 1715
5356.68 1530
5357.37 1440
5358.06 1398
5358.75 1427
5359.44 1372
5360.14 1265
5360.83 1364
5361.52 1374
5362.21 1302
5362.90 1308
5363.59 1259
5364.28 1245
5364.97 1190
5365.66 1158
5366.35 1220
5367.04 1301
5367.74 1296
5368.43 1179
5369.12 1232
5369.81 1104
5370.50 1219
5371.19 1261
5371.88 1176
5372.57 1177
5373.27 1263
5373.96 1164
5374.65 1123
5375.34 1260
5376.03 1191
5376.72 1263
5377.42 1185
5378.11 1217
5378.80 1195
5379.49 1348
5380.18 1381
5380.88 1391
5381.57 1403
5382.26 1500
5382.95 1494
5383.64 1478
5384.34 1363
5385.03 1474
5385.72 1366
5386.41 1287
5387.11 1197
5387.80 1208
5388.49 1255
5389.18 1241
5389.88 1259
5390.57 1196
5391.26 1285
5391.95 1265
5392.65 1217
5393.34 1331
5394.03 1341
5394.72 1346
5395.42 1262
5396.11 1220
5396.80 1330
5397.50 1242
5398.19 1294
5398.88 1160
5399.58 1271
5400.27 1250
5400.96 1182
5401.66 1183
5402.35 1128
5403.04 1134
5403.74 1134
5404.43 1194
5405.12 1173
5405.82 1232
5406.51 1311
5407.20 1311
5407.90 1420
5408.59 1300
5409.28 1238
5409.98 1317
5410.67 1379
5411.37 1307
5412.06 1226
5412.75 1241
5413.45 1237
5414.14 1288
5414.84 1145
5415.53 1177
5416.23 1236
5416.92 1348
5417.61 1241
5418.31 1182
5419.00 1192
5419.70 1239
5420.39 1295
5421.09 1277
5421.78 1167
5422.48 1275
5423.17 1293
5423.87 1227
5424.56 1047
5425.25 1215
5425.95 1240
5426.64 1287
5427.34 1339
5428.03 1338
5428.73 1268
5429.42 1193
5430.12 1265
5430.82 1271
5431.51 1293
5432.21 1317
5432.90 1228
5433.60 1272
5434.29 1311
5434.99 1336
5435.68 1260
5436.38 1223
5437.07 1346
5437.77 1321
5438.47 1286
5439.16 1224
5439.86 1426
5440.55 1518
5441.25 1325
5441.94 1408
5442.64 1350
5443.34 1338
5444.03 1379
5444.73 1521
5445.42 1612
5446.12 1609
5446.82 1612
5447.51 1676
5448.21 1580
5448.91 1613
5449.60 1629
5450.30 1784
5450.99 1845
5451.69 1956
5452.39 1799
5453.08 1734
5453.78 1665
5454.48 1650
5455.17 1543
5455.87 1542
5456.57 1462
5457.27 1363
5457.96 1324
5458.66 1374
5459.36 1419
5460.05 1434
5460.75 1500
5461.45 1490
5462.14 1423
5462.84 1430
5463.54 1482
5464.24 1454
5464.93 1347
5465.63 1407
5466.33 1470
5467.03 1559
5467.72 1612
5468.42 1549
5469.12 1470
5469.82 1588
5470.51 1555
5471.21 1438
5471.91 1364
5472.61 1474
5473.31 1537
5474.00 1477
5474.70 1430
5475.40 1496
5476.10 1491
5476.80 1551
5477.49 1445
5478.19 1448
5478.89 1615
5479.59 1741
5480.29 1720
5480.99 1802
5481.68 1929
5482.38 2020
5483.08 1985
5483.78 2075
5484.48 1954
5485.18 2008
5485.88 1755
5486.57 1833
5487.27 1789
5487.97 1703
5488.67 1811
5489.37 1688
5490.07 1649
5490.77 1695
5491.47 1691
5492.17 1736
5492.87 1799
5493.56 1863
5494.26 1645
5494.96 1770
5495.66 1835
5496.36 1927
5497.06 1741
5497.76 1758
5498.46 1895
5499.16 2000
5499.86 2010
5500.56 1991
5501.26 2320
5501.96 2245
5502.66 2494
5503.36 2728
5504.06 2608
5504.76 2704
5505.46 2664
5506.16 2517
5506.86 2257
5507.56 2245
5508.26 2012
5508.96 1898
5509.66 1896
5510.36 1766
5511.06 1801
5511.76 1873
5512.46 1861
5513.16 1655
5513.86 1625
5514.56 1632
5515.26 1761
5515.96 1645
5516.66 1623
5517.36 1781
5518.07 1757
5518.77 1604
5519.47 1499
5520.17 1515
5520.87 1616
5521.57 1487
5522.27 1426
5522.97 1592
5523.67 1655
5524.37 1535
5525.08 1467
5525.78 1419
5526.48 1346
5527.18 1384
5527.88 1342
5528.58 1431
5529.28 1315
5529.99 1272
5530.69 1383
5531.39 1312
5532.09 1248
5532.79 1294
5533.49 1406
5534.20 1376
5534.90 1340
5535.60 1320
5536.30 1302
5537.00 1400
5537.70 1302
5538.41 1358
5539.11 1288
5539.81 1164
5540.51 1272
5541.22 1273
5541.92 1268
5542.62 1279
5543.32 1277
5544.02 1287
5544.73 1304
5545.43 1277
5546.13 1146
5546.84 1333
5547.54 1344
5548.24 1298
5548.94 1316
5549.65 1239
5550.35 1283
5551.05 1338
5551.75 1303
5552.46 1332
5553.16 1348
5553.86 1371
5554.57 1312
5555.27 1283
5555.97 1153
5556.68 1267
5557.38 1305
5558.08 1311
5558.79 1186
5559.49 1179
5560.19 1096
5560.90 1085
5561.60 1076
5562.30 1144
5563.01 1211
5563.71 1139
5564.41 1140
5565.12 1244
5565.82 1207
5566.53 1186
5567.23 1293
5567.93 1357
5568.64 1284
5569.34 1205
5570.05 1322
5570.75 1329
5571.45 1264
5572.16 1200
5572.86 1167
5573.57 1160
5574.27 1135
5574.98 1203
5575.68 1097
5576.38 1086
5577.09 1105
5577.79 1111
5578.50 1156
5579.20 1237
5579.91 1198
5580.61 1146
5581.32 1119
5582.02 1273
5582.73 1208
5583.43 1188
5584.14 1210
5584.84 1298
5585.55 1191
5586.25 1248
5586.96 1172
5587.66 1136
5588.37 1160
5589.07 1204
5589.78 1120
5590.48 1199
5591.19 1241
5591.89 1145
5592.60 1257
5593.31 1164
5594.01 1230
5594.72 1029
5595.42 1012
5596.13 1107
5596.83 1132
5597.54 1155
5598.25 1307
5598.95 1226
5599.66 1111
5600.36 1220
5601.07 1183
5601.78 1020
5602.48 1047
5603.19 1135
5603.89 1159
5604.60 1086
5605.31 1073
5606.01 1073
5606.72 1102
5607.43 1220
5608.13 1089
5608.84 1028
5609.54 1141
5610.25 1167
5610.96 1125
5611.66 1171
5612.37 1182
5613.08 1228
5613.79 1212
5614.49 1109
5615.20 1118
5615.91 1121
5616.61 1130
5617.32 1023
5618.03 1141
5618.73 1053
5619.44 1074
5620.15 1051
5620.86 1134
5621.56 1124
5622.27 1086
5622.98 1131
5623.69 1131
5624.39 1109
5625.10 1083
5625.81 1144
5626.52 1156
5627.22 1156
5627.93 1044
5628.64 1081
5629.35 1205
5630.05 1073
5630.76 1148
5631.47 1140
5632.18 1122
5632.89 1135
5633.59 1094
5634.30 1198
5635.01 1196
5635.72 1132
5636.43 1140
5637.14 1213
5637.84 1207
5638.55 1187
5639.26 1142
5639.97 1254
5640.68 1158
5641.39 1275
5642.10 1255
5642.80 1189
5643.51 1250
5644.22 1355
5644.93 1393
5645.64 1361
5646.35 1292
5647.06 1222
5647.77 1222
5648.47 1251
5649.18 1170
5649.89 1213
5650.60 1247
5651.31 1159
5652.02 1181
5652.73 1208
5653.44 1138
5654.15 1173
5654.86 1116
5655.57 1205
5656.28 1179
5656.99 1248
5657.70 1260
5658.41 1275
5659.12 1350
5659.83 1480
5660.54 1439
5661.24 1376
5661.95 1330
5662.66 1326
5663.37 1316
5664.08 1266
5664.79 1262
5665.50 1236
5666.21 1208
5666.93 1244
5667.64 1242
5668.35 1285
5669.06 1164
5669.77 1166
5670.48 1167
5671.19 1257
5671.90 1280
5672.61 1172
5673.32 1247
5674.03 1206
5674.74 1265
5675.45 1206
5676.16 1195
5676.87 1293
5677.58 1255
5678.29 1097
5679.01 1100
5679.72 1095
5680.43 1164
5681.14 1076
5681.85 1016
5682.56 1028
5683.27 1254
5683.98 1048
5684.69 1031
5685.41 1079
5686.12 1126
5686.83 1193
5687.54 1153
5688.25 1028
5688.96 1133
5689.67 1024
5690.39 1025
5691.10 1124
5691.81 1019
5692.52 1037
5693.23 1126
5693.95 1085
5694.66 1162
5695.37 1032
5696.08 1074
5696.79 1165
5697.51 1129
5698.22 989
5698.93 1170
5699.64 1058
5700.35 1005
5701.07 1004
5701.78 1016
5702.49 1115
5703.20 1064
5703.92 1017
5704.63 975
5705.34 995
5706.05 1119
5706.77 1055
5707.48 1123
5708.19 1088
5708.90 1142
5709.62 1058
5710.33 1002
5711.04 1103
5711.76 1136
5712.47 1060
5713.18 1036
5713.90 1124
5714.61 1104
5715.32 993
5716.04 1059
5716.75 1135
5717.46 1097
5718.18 1047
5718.89 1043
5719.60 940
5720.32 1071
5721.03 1054
5721.74 1014
5722.46 1034
5723.17 1084
5723.88 1048
5724.60 1216
5725.31 1043
5726.03 1108
5726.74 1140
5727.45 1204
5728.17 1297
5728.88 1323
5729.60 1335
5730.31 1264
5731.02 1253
5731.74 1277
5732.45 1367
5733.17 1312
5733.88 1292
5734.60 1357
5735.31 1178
5736.02 1045
5736.74 1160
5737.45 1118
5738.17 1035
5738.88 1198
5739.60 1190
5740.31 1037
5741.03 1074
5741.74 1135
5742.46 1165
5743.17 1052
5743.89 1040
5744.60 1125
5745.32 1194
5746.03 1124
5746.75 1012
5747.46 1127
5748.18 1170
5748.89 1151
5749.61 1093
5750.32 1124
5751.04 1244
5751.76 1322
5752.47 1219
5753.19 1206
5753.90 1121
5754.62 1216
5755.33 1282
5756.05 1224
5756.77 1282
5757.48 1307
5758.20 1255
5758.91 1255
5759.63 1445
5760.34 1355
5761.06 1397
5761.78 1366
5762.49 1358
5763.21 1367
5763.93 1337
5764.64 1289
5765.36 1212
5766.07 1235
5766.79 1341
5767.51 1302
5768.22 1283
5768.94 1334
5769.66 1247
5770.37 1246
5771.09 1346
5771.81 1377
5772.52 1497
5773.24 1422
5773.96 1343
5774.67 1197
5775.39 1318
5776.11 1244
5776.83 1293
5777.54 1350
5778.26 1390
5778.98 1317
5779.69 1337
5780.41 1451
5781.13 1466
5781.85 1433
5782.56 1555
5783.28 1444
5784.00 1373
5784.72 1336
5785.43 1386
5786.15 1402
5786.87 1363
5787.59 1454
5788.30 1358
5789.02 1301
5789.74 1311
5790.46 1530
5791.18 1467
5791.89 1446
5792.61 1547
5793.33 1424
5794.05 1380
5794.77 1610
5795.48 1657
5796.20 1573
5796.92 1647
5797.64 1651
5798.36 1872
5799.08 1861
5799.80 2002
5800.51 2089
5801.23 2132
5801.95 2339
5802.67 2588
5803.39 2645
5804.11 2582
5804.83 2685
5805.54 2591
5806.26 2294
5806.98 2027
5807.70 2015
5808.42 2007
5809.14 1921
5809.86 1938
5810.58 1949
5811.30 1985
5812.02 2030
5812.74 2025
5813.45 2041
5814.17 2133
5814.89 2164
5815.61 2225
5816.33 2490
5817.05 2631
5817.77 2950
5818.49 3471
5819.21 3572
5819.93 3966
5820.65 4140
5821.37 4172
5822.09 3961
5822.81 3581
5823.53 3342
5824.25 2946
5824.97 2579
5825.69 2264
5826.41 2249
5827.13 2258
5827.85 2308
5828.57 2107
5829.29 2067
5830.01 1973
5830.73 2013
5831.45 1976
5832.17 1933
5832.89 2009
5833.61 2077
5834.33 2178
5835.06 2061
5835.78 2056
5836.50 2141
5837.22 1940
5837.94 2022
5838.66 2116
5839.38 1978
5840.10 1913
5840.82 1886
5841.54 1717
5842.26 1644
5842.99 1706
5843.71 1595
5844.43 1734
5845.15 1576
5845.87 1622
5846.59 1592
5847.31 1395
5848.04 1336
5848.76 1431
5849.48 1301
5850.20 1314
5850.92 1423
5851.64 1479
5852.36 1464
5853.09 1499
5853.81 1583
5854.53 1453
5855.25 1463
5855.97 1487
5856.70 1515
5857.42 1519
5858.14 1532
5858.86 1431
5859.58 1456
5860.31 1468
5861.03 1484
5861.75 1383
5862.47 1321
5863.20 1297
5863.92 1337
5864.64 1369
5865.36 1375
5866.09 1305
5866.81 1359
5867.53 1331
5868.25 1333
5868.98 1364
5869.70 1384
5870.42 1276
5871.15 1239
5871.87 1316
5872.59 1387
5873.31 1265
5874.04 1314
5874.76 1344
5875.48 1330
5876.21 1405
5876.93 1374
5877.65 1253
5878.38 1202
5879.10 1243
5879.82 1356
5880.55 1311
5881.27 1339
5881.99 1394
5882.72 1369
5883.44 1360
5884.17 1383
5884.89 1381
5885.61 1397
5886.34 1341
5887.06 1290
5887.78 1338
5888.51 1345
5889.23 1288
5889.96 1329
5890.68 1304
5891.41 1332
5892.13 1396
5892.85 1294
5893.58 1293
5894.30 1260
5895.03 1336
5895.75 1380
5896.48 1354
5897.20 1160
5897.92 1194
5898.65 1200
5899.37 1161
5900.10 1237
5900.82 1309
5901.55 1307
5902.27 1258
5903.00 1240
5903.72 1220
5904.45 1277
5905.17 1270
5905.90 1310
5906.62 1297
5907.35 1389
5908.07 1402
5908.80 1410
5909.52 1334
5910.25 1300
5910.97 1366
5911.70 1326
5912.43 1331
5913.15 1247
5913.88 1414
5914.60 1280
5915.33 1227
5916.05 1355
5916.78 1302
5917.50 1324
5918.23 1313
5918.96 1299
5919.68 1287
5920.41 1313
5921.13 1283
5921.86 1297
5922.59 1353
5923.31 1270
5924.04 1402
5924.76 1362
5925.49 1238
5926.22 1395
5926.94 1385
5927.67 1343
5928.40 1471
5929.12 1369
5929.85 1341
5930.58 1373
5931.30 1317
5932.03 1388
5932.76 1354
5933.48 1346
5934.21 1350
5934.94 1427
5935.66 1364
5936.39 1458
5937.12 1399
5937.84 1510
5938.57 1527
5939.30 1377
5940.02 1471
5940.75 1464
5941.48 1475
5942.21 1408
5942.93 1341
5943.66 1576
5944.39 1558
5945.12 1500
5945.84 1550
5946.57 1597
5947.30 1654
5948.03 1503
5948.75 1468
5949.48 1552
5950.21 1607
5950.94 1587
5951.67 1615
5952.39 1625
5953.12 1785
5953.85 1792
5954.58 1881
5955.31 1874
5956.03 1860
5956.76 1838
5957.49 1853
5958.22 1817
5958.95 1884
5959.67 1828
5960.40 1936
5961.13 1907
5961.86 1841
5962.59 1809
5963.32 1859
5964.05 1816
5964.77 1854
5965.50 1950
5966.23 1924
5966.96 1965
5967.69 2110
5968.42 2242
5969.15 2324
5969.88 2353
5970.61 2573
5971.33 2552
5972.06 2235
5972.79 2278
5973.52 2318
5974.25 2136
5974.98 2188
5975.71 2133
5976.44 1971
5977.17 1922
5977.90 2007
5978.63 2011
5979.36 1989
5980.09 2134
5980.82 2126
5981.55 2009
5982.28 2008
5983.01 2143
5983.74 2108
5984.46 2155
5985.19 2214
5985.92 2378
5986.65 2468
5987.38 2249
5988.11 2182
5988.85 2121
5989.58 1999
5990.31 2123
5991.04 2092
5991.77 2250
5992.50 2251
5993.23 2186
5993.96 2365
5994.69 2238
5995.42 2165
5996.15 2277
5996.88 2246
5997.61 2152
5998.34 2210
5999.07 2230
5999.80 2202
6000.53 2219
6001.26 2285
6002.00 2302
6002.73 2318
6003.46 2180
6004.19 2219
6004.92 2083
6005.65 2051
6006.38 2175
6007.11 2015
6007.84 2098
6008.58 2250
6009.31 2401
6010.04 2611
6010.77 2748
6011.50 2732
6012.23 3117
6012.96 3242
6013.70 3553
6014.43 3790
6015.16 3853
6015.89 3889
6016.62 3965
6017.36 4107
6018.09 3795
6018.82 3442
6019.55 3260
6020.28 3040
6021.02 2998
6021.75 2579
6022.48 2352
6023.21 2192
6023.94 2159
6024.68 2102
6025.41 1914
6026.14 1988
6026.87 1922
6027.61 1878
6028.34 1967
6029.07 1972
6029.80 1903
6030.54 1895
6031.27 1888
6032.00 1906
6032.73 1859
6033.47 1828
6034.20 1945
6034.93 1896
6035.67 1855
6036.40 1951
6037.13 1954
6037.87 1928
6038.60 1903
6039.33 1864
6040.07 1829
6040.80 1941
6041.53 1877
6042.27 1898
6043.00 1924
6043.73 1849
6044.47 2036
6045.20 2013
6045.93 1933
6046.67 2022
6047.40 2015
6048.13 2008
6048.87 2001
6049.60 1971
6050.34 2107
6051.07 2265
6051.80 2222
6052.54 2116
6053.27 2321
6054.01 2324
6054.74 2271
6055.47 2476
6056.21 2424
6056.94 2372
6057.68 2331
6058.41 2119
6059.15 2145
6059.88 2237
6060.61 1994
6061.35 2021
6062.08 2020
6062.82 1928
6063.55 1951
6064.29 1874
6065.02 1892
6065.76 1891
6066.49 2035
6067.23 1930
6067.96 1900
6068.70 1856
6069.43 1928
6070.17 1944
6070.90 2003
6071.64 2044
6072.37 1905
6073.11 1890
6073.84 1781
6074.58 1818
6075.31 1642
6076.05 1780
6076.78 1729
6077.52 1689
6078.26 1614
6078.99 1691
6079.73 1803
6080.46 1658
6081.20 1647
6081.93 1678
6082.67 1711
6083.41 1765
6084.14 1693
6084.88 1647
6085.61 1768
6086.35 1663
6087.09 1819
6087.82 1874
6088.56 1640
6089.30 1549
6090.03 1803
6090.77 1680
6091.50 1621
6092.24 1617
6092.98 1766
6093.71 1751
6094.45 1730
6095.19 1830
6095.92 1787
6096.66 1763
6097.40 1674
6098.13 1736
6098.87 1644
6099.61 1669
6100.34 1723
6101.08 1731
6101.82 1656
6102.56 1648
6103.29 1574
6104.03 1492
6104.77 1560
6105.50 1601
6106.24 1640
6106.98 1607
6107.72 1633
6108.45 1577
6109.19 1530
6109.93 1525
6110.67 1550
6111.40 1555
6112.14 1638
6112.88 1673
6113.62 1666
6114.35 1542
6115.09 1632
6115.83 1673
6116.57 1826
6117.31 1708
6118.04 1674
6118.78 1719
6119.52 1677
6120.26 1802
6121.00 1719
6121.73 1743
6122.47 1718
6123.21 1711
6123.95 1854
6124.69 1848
6125.43 1829
6126.16 1883
6126.90 2002
6127.64 1916
6128.38 1936
6129.12 1805
6129.86 1924
6130.60 1939
6131.33 2006
6132.07 1838
6132.81 1732
6133.55 1769
6134.29 1771
6135.03 1838
6135.77 1815
6136.51 1796
6137.25 1910
6137.99 1827
6138.73 1704
6139.46 1747
6140.20 1864
6140.94 1843
6141.68 1868
6142.42 1812
6143.16 1845
6143.90 1859
6144.64 1658
6145.38 1760
6146.12 1722
6146.86 1731
6147.60 1921
6148.34 1870
6149.08 1915
6149.82 1938
6150.56 2000
6151.30 1873
6152.04 2046
6152.78 2009
6153.52 2018
6154.26 2035
6155.00 2025
6155.74 1991
6156.48 2066
6157.22 2170
6157.96 2153
6158.70 2240
6159.44 2191
6160.18 2139
6160.92 2095
6161.66 2105
6162.40 2201
6163.15 2174
6163.89 2159
6164.63 2257
6165.37 2340
6166.11 2279
6166.85 2343
6167.59 2557
6168.33 2628
6169.07 2602
6169.81 2811
6170.55 2755
6171.30 2770
6172.04 2861
6172.78 2926
6173.52 2875
6174.26 2731
6175.00 2720
6175.74 2809
6176.49 2820
6177.23 2678
6177.97 2740
6178.71 2690
6179.45 2745
6180.19 2631
6180.94 2642
6181.68 2623
6182.42 2690
6183.16 2726
6183.90 2841
6184.65 2777
6185.39 2697
6186.13 2630
6186.87 2583
6187.61 2696
6188.36 2797
6189.10 2691
6189.84 2754
6190.58 2955
6191.33 2912
6192.07 2908
6192.81 3083
6193.55 3102
6194.30 3094
6195.04 3349
6195.78 3116
6196.52 3136
6197.27 3178
6198.01 3519
6198.75 3414
6199.49 3248
6200.24 3219
6200.98 3461
6201.72 3308
6202.47 3223
6203.21 3366
6203.95 3410
6204.70 3427
6205.44 3583
6206.18 3875
6206.93 4300
6207.67 4884
6208.41 5644
6209.16 6486
6209.90 7791
6210.64 9189
6211.39 10132
6212.13 11127
6212.87 11173
6213.62 11657
6214.36 10951
6215.11 10110
6215.85 9064
6216.59 7998
6217.34 6789
6218.08 5703
6218.83 4883
6219.57 4269
6220.31 3766
6221.06 3437
6221.80 3221
6222.55 3166
6223.29 3088
6224.04 3324
6224.78 3290
6225.52 3431
6226.27 3548
6227.01 3535
6227.76 3517
6228.50 3651
6229.25 3662
6229.99 3528
6230.74 3391
6231.48 3289
6232.23 2831
6232.97 2647
6233.72 2512
6234.46 2361
6235.21 2363
6235.95 2381
6236.70 2226
6237.44 2244
6238.19 2210
6238.93 2201
6239.68 2418
6240.42 2387
6241.17 2457
6241.91 2499
6242.66 2561
6243.40 2525
6244.15 2442
6244.90 2603
6245.64 2524
6246.39 2626
6247.13 2684
6247.88 2706
6248.62 2819
6249.37 3230
6250.12 3372
6250.86 3348
6251.61 3246
6252.35 3436
6253.10 3377
6253.85 3177
6254.59 2964
6255.34 2802
6256.09 2677
6256.83 2646
6257.58 2574
6258.32 2411
6259.07 2636
6259.82 2654
6260.56 2580
6261.31 2540
6262.06 2689
6262.80 2695
6263.55 2579
6264.30 2596
6265.04 2470
6265.79 2369
6266.54 2367
6267.29 2442
6268.03 2564
6268.78 2356
6269.53 2358
6270.27 2292
6271.02 2178
6271.77 2219
6272.52 2334
6273.26 2342
6274.01 2339
6274.76 2330
6275.50 2315
6276.25 2391
6277.00 2412
6277.75 2276
6278.49 2305
6279.24 2428
6279.99 2356
6280.74 2360
6281.49 2297
6282.23 2250
6282.98 2066
6283.73 2001
6284.48 2096
6285.23 2112
6285.97 2189
6286.72 2190
6287.47 2181
6288.22 2223
6288.97 2159
6289.71 2377
6290.46 2454
6291.21 2477
6291.96 2383
6292.71 2520
6293.46 2544
6294.21 2288
6294.95 2170
6295.70 2201
6296.45 1980
6297.20 2017
6297.95 2087
6298.70 2023
6299.45 1916
6300.20 1918
6300.94 1880
6301.69 1895
6302.44 1956
6303.19 1943
6303.94 1887
6304.69 2034
6305.44 2119
6306.19 2038
6306.94 1876
6307.69 1902
6308.44 1802
6309.19 1952
6309.94 1893
6310.69 1799
6311.43 1834
6312.18 1877
6312.93 2006
6313.68 2034
6314.43 1981
6315.18 1938
6315.93 1860
6316.68 1872
6317.43 2001
6318.18 1944
6318.93 1876
6319.68 1915
6320.43 2023
6321.18 1905
6321.93 1816
6322.68 1888
6323.43 1760
6324.18 1751
6324.94 1691
6325.69 1839
6326.44 1758
6327.19 1867
6327.94 1728
6328.69 1638
6329.44 1741
6330.19 1874
6330.94 1849
6331.69 1809
6332.44 1773
6333.19 1730
6333.94 1621
6334.69 1708
6335.45 1748
6336.20 1626
6336.95 1707
6337.70 1669
6338.45 1726
6339.20 1577
6339.95 1532
6340.70 1630
6341.46 1711
6342.21 1635
6342.96 1777
6343.71 1726
6344.46 1701
6345.21 1700
6345.96 1728
6346.72 1658
6347.47 1656
6348.22 1705
6348.97 1695
6349.72 1759
6350.48 1643
6351.23 1609
6351.98 1601
6352.73 1713
6353.48 1883
6354.24 1784
6354.99 1743
6355.74 1775
6356.49 1788
6357.24 1778
6358.00 1719
6358.75 1832
6359.50 1904
6360.25 1827
6361.01 1774
6361.76 1639
6362.51 1607
6363.26 1658
6364.02 1658
6364.77 1659
6365.52 1718
6366.28 1643
6367.03 1606
6367.78 1572
6368.53 1683
6369.29 1682
6370.04 1475
6370.79 1524
6371.55 1660
6372.30 1588
6373.05 1539
6373.81 1513
6374.56 1548
6375.31 1599
6376.07 1463
6376.82 1491
6377.57 1534
6378.33 1413
6379.08 1503
6379.83 1521
6380.59 1584
6381.34 1533
6382.10 1441
6382.85 1628
6383.60 1573
6384.36 1511
6385.11 1631
6385.87 1609
6386.62 1659
6387.37 1617
6388.13 1636
6388.88 1523
6389.64 1528
6390.39 1570
6391.14 1622
6391.90 1585
6392.65 1618
6393.41 1543
6394.16 1568
6394.92 1529
6395.67 1456
6396.43 1444
6397.18 1451
6397.94 1472
6398.69 1536
6399.45 1607
6400.20 1586
6400.96 1526
6401.71 1451
6402.47 1478
6403.22 1496
6403.98 1462
6404.73 1468
6405.49 1525
6406.24 1514
6407.00 1449
6407.75 1485
6408.51 1383
6409.26 1414
6410.02 1406
6410.77 1374
6411.53 1402
6412.28 1492
6413.04 1475
6413.80 1620
6414.55 1405
6415.31 1484
6416.06 1540
6416.82 1565
6417.57 1338
6418.33 1374
6419.09 1614
6419.84 1510
6420.60 1439
6421.35 1488
6422.11 1419
6422.87 1416
6423.62 1430
6424.38 1542
6425.14 1551
6425.89 1613
6426.65 1701
6427.40 1778
6428.16 1671
6428.92 1573
6429.67 1661
6430.43 1589
6431.19 1589
6431.94 1524
6432.70 1545
6433.46 1539
6434.22 1468
6434.97 1469
6435.73 1551
6436.49 1495
6437.24 1433
6438.00 1505
6438.76 1542
6439.51 1399
6440.27 1465
6441.03 1404
6441.79 1542
6442.54 1459
6443.30 1531
6444.06 1491
6444.82 1465
6445.57 1487
6446.33 1471
6447.09 1405
6447.85 1399
6448.60 1378
6449.36 1406
6450.12 1406
6450.88 1377
6451.64 1386
6452.39 1395
6453.15 1336
6453.91 1346
6454.67 1378
6455.43 1519
6456.18 1511
6456.94 1468
6457.70 1538
6458.46 1518
6459.22 1571
6459.98 1471
6460.73 1521
6461.49 1554
6462.25 1677
6463.01 1496
6463.77 1495
6464.53 1615
6465.29 1520
6466.04 1582
6466.80 1490
6467.56 1623
6468.32 1679
6469.08 1462
6469.84 1443
6470.60 1557
6471.36 1560
6472.12 1684
6472.87 1649
6473.63 1613
6474.39 1647
6475.15 1596
6475.91 1650
6476.67 1660
6477.43 1630
6478.19 1632
6478.95 1635
6479.71 1661
6480.47 1727
6481.23 1667
6481.99 1814
6482.75 1717
6483.51 1751
6484.27 1805
6485.03 1718
6485.79 1641
6486.55 1762
6487.31 1788
6488.07 1840
6488.83 1808
6489.59 1821
6490.35 1953
6491.11 1896
6491.87 1830
6492.63 1839
6493.39 1840
6494.15 1946
6494.91 1964
6495.67 2066
6496.43 2142
6497.19 2202
6497.95 2182
6498.71 2176
6499.47 2119
6500.23 2305
6500.99 2159
6501.76 2053
6502.52 2139
6503.28 2209
6504.04 2194
6504.80 2273
6505.56 2294
6506.32 2217
6507.08 2163
6507.84 2247
6508.61 2263
6509.37 2388
6510.13 2361
6510.89 2362
6511.65 2343
6512.41 2452
6513.17 2564
6513.94 2523
6514.70 2562
6515.46 2528
6516.22 2622
6516.98 2577
6517.74 2565
6518.51 2505
6519.27 2588
6520.03 2580
6520.79 2546
6521.55 2635
6522.32 2610
6523.08 2686
6523.84 2758
6524.60 2864
6525.36 2880
6526.13 3037
6526.89 3329
6527.65 3377
6528.41 3636
6529.18 3716
6529.94 3706
6530.70 3882
6531.46 3824
6532.23 3614
6532.99 3655
6533.75 3605
6534.51 3715
6535.28 3906
6536.04 4235
6536.80 4609
6537.57 5546
6538.33 6029
6539.09 6391
6539.85 6920
6540.62 7128
6541.38 6763
6542.14 6344
6542.91 5913
6543.67 5020
6544.43 4513
6545.20 4065
6545.96 3621
6546.72 3067
6547.49 2659
6548.25 2552
6549.02 2431
6549.78 2286
6550.54 2295
6551.31 2275
6552.07 2286
6552.83 2237
6553.60 2253
6554.36 2230
6555.13 2195
6555.89 2229
6556.65 2252
6557.42 2244
6558.18 2152
6558.95 2071
6559.71 2120
6560.47 2213
6561.24 2177
6562.00 2196
6562.77 2275
6563.53 2301
6564.30 2334
6565.06 2390
6565.83 2390
6566.59 2462
6567.36 2677
6568.12 2532
6568.88 2621
6569.65 2583
6570.41 2540
6571.18 2514
6571.94 2520
6572.71 2442
6573.47 2494
6574.24 2534
6575.00 2615
6575.77 2674
6576.53 2719
6577.30 2764
6578.07 2681
6578.83 2798
6579.60 2803
6580.36 2690
6581.13 2783
6581.89 2889
6582.66 2982
6583.42 2935
6584.19 2909
6584.96 2873
6585.72 2818
6586.49 2668
6587.25 2780
6588.02 2760
6588.78 2658
6589.55 2678
6590.32 2577
6591.08 2669
6591.85 2609
6592.61 2774
6593.38 2867
6594.15 2854
6594.91 3015
6595.68 3108
6596.45 3341
6597.21 3388
6597.98 3535
6598.75 3472
6599.51 3356
6600.28 3303
6601.05 3286
6601.81 3026
6602.58 2927
6603.35 2781
6604.11 2567
6604.88 2593
6605.65 2350
6606.41 2325
6607.18 2359
6607.95 2285
6608.71 2174
6609.48 2270
6610.25 2295
6611.02 2310
6611.78 2654
6612.55 2516
6613.32 2649
6614.09 2620
6614.85 2465
6615.62 2420
6616.39 2508
6617.16 2376
6617.92 2228
6618.69 2158
6619.46 2174
6620.23 2261
6620.99 2280
6621.76 2309
6622.53 2330
6623.30 2135
6624.07 2193
6624.83 2244
6625.60 2215
6626.37 2318
6627.14 2143
6627.91 2159
6628.67 2098
6629.44 2128
6630.21 2201
6630.98 2084
6631.75 2035
6632.52 2127
6633.29 2218
6634.05 2212
6634.82 2147
6635.59 2311
6636.36 2423
6637.13 2558
6637.90 2665
6638.67 2637
6639.43 2647
6640.20 2737
6640.97 2424
6641.74 2478
6642.51 2336
6643.28 2208
6644.05 2004
6644.82 2117
6645.59 2251
6646.36 2101
6647.13 2018
6647.90 1912
6648.66 2049
6649.43 1923
6650.20 1992
6650.97 2060
6651.74 2131
6652.51 2070
6653.28 2160
6654.05 2180
6654.82 2117
6655.59 2189
6656.36 2080
6657.13 2001
6657.90 1936
6658.67 1905
6659.44 2006
6660.21 2040
6660.98 2018
6661.75 1957
6662.52 1966
6663.29 2097
6664.06 1983
6664.83 2177
6665.60 2245
6666.37 2228
6667.14 2397
6667.91 2432
6668.69 2383
6669.46 2421
6670.23 2350
6671.00 2259
6671.77 2268
6672.54 2191
6673.31 2144
6674.08 2208
6674.85 2151
6675.62 2086
6676.39 1953
6677.16 2026
6677.94 1960
6678.71 1944
6679.48 2017
6680.25 1856
6681.02 1873
6681.79 1978
6682.56 1934
6683.33 1848
6684.11 1900
6684.88 1905
6685.65 2195
6686.42 2385
6687.19 2128
6687.96 2180
6688.74 2260
6689.51 2278
6690.28 2221
6691.05 2082
6691.82 2111
6692.60 2111
6693.37 1936
6694.14 1848
6694.91 1802
6695.68 1748
6696.46 1727
6697.23 1806
6698.00 1773
6698.77 1827
6699.55 1693
6700.32 1626
6701.09 1642
6701.86 1725
6702.64 1739
6703.41 1693
6704.18 1846
6704.95 1753
6705.73 1775
6706.50 1693
6707.27 1734
6708.04 1745
6708.82 1762
6709.59 1729
6710.36 1746
6711.14 1637
6711.91 1692
6712.68 1688
6713.46 1634
6714.23 1574
6715.00 1528
6715.78 1576
6716.55 1628
6717.32 1656
6718.10 1627
6718.87 1688
6719.64 1723
6720.42 1632
6721.19 1659
6721.96 1626
6722.74 1479
6723.51 1575
6724.28 1466
6725.06 1475
6725.83 1648
6726.61 1742
6727.38 1782
6728.15 1669
6728.93 1691
6729.70 1746
6730.48 1602
6731.25 1568
6732.02 1561
6732.80 1556
6733.57 1468
6734.35 1610
6735.12 1629
6735.90 1585
6736.67 1475
6737.45 1484
6738.22 1454
6738.99 1517
6739.77 1574
6740.54 1646
6741.32 1598
6742.09 1700
6742.87 1731
6743.64 1660
6744.42 1750
6745.19 1639
6745.97 1678
6746.74 1687
6747.52 1671
6748.29 1675
6749.07 1764
6749.84 1803
6750.62 1678
6751.40 1601
6752.17 1592
6752.95 1715
6753.72 1889
6754.50 1934
6755.27 1901
6756.05 1868
6756.82 1893
6757.60 2009
6758.38 1904
6759.15 1860
6759.93 1624
6760.70 1670
6761.48 1624
6762.25 1680
6763.03 1641
6763.81 1629
6764.58 1606
6765.36 1593
6766.14 1482
6766.91 1489
6767.69 1530
6768.46 1509
6769.24 1565
6770.02 1604
6770.79 1492
6771.57 1589
6772.35 1546
6773.12 1560
6773.90 1534
6774.68 1503
6775.45 1589
6776.23 1567
6777.01 1544
6777.78 1573
6778.56 1544
6779.34 1534
6780.11 1535
6780.89 1395
6781.67 1454
6782.45 1508
6783.22 1477
6784.00 1557
6784.78 1704
6785.56 1615
6786.33 1481
6787.11 1560
6787.89 1636
6788.66 1492
6789.44 1535
6790.22 1510
6791.00 1445
6791.78 1550
6792.55 1456
6793.33 1487
6794.11 1448
6794.89 1520
6795.66 1565
6796.44 1527
6797.22 1509
6798.00 1460
6798.78 1490
6799.55 1491
6800.33 1467
6801.11 1475
6801.89 1598
6802.67 1492
6803.45 1409
6804.22 1486
6805.00 1611
6805.78 1593
6806.56 1513
6807.34 1707
6808.12 1768
6808.90 1842
6809.67 1740
6810.45 1685
6811.23 1653
6812.01 1665
6812.79 1559
6813.57 1693
6814.35 1509
6815.13 1564
6815.91 1585
6816.68 1557
6817.46 1445
6818.24 1583
6819.02 1669
6819.80 1457
6820.58 1488
6821.36 1559
6822.14 1568
6822.92 1523
6823.70 1522
6824.48 1491
6825.26 1518
6826.04 1551
6826.82 1601
6827.60 1612
6828.38 1620
6829.16 1553
6829.94 1539
6830.72 1581
6831.50 1594
6832.28 1588
6833.06 1491
6833.84 1524
6834.62 1493
6835.40 1507
6836.18 1416
6836.96 1438
6837.74 1488
6838.52 1456
6839.30 1447
6840.08 1530
6840.86 1505
6841.64 1379
6842.42 1376
6843.20 1355
6843.98 1583
6844.76 1495
6845.54 1377
6846.32 1347
6847.10 1359
6847.89 1404
6848.67 1448
6849.45 1678
6850.23 1623
6851.01 1810
6851.79 2139
6852.57 2330
6853.35 2383
6854.13 2610
6854.92 2764
6855.70 2631
6856.48 2743
6857.26 2443
6858.04 2242
6858.82 2120
6859.60 1946
6860.39 1878
6861.17 1713
6861.95 1570
6862.73 1549
6863.51 1666
6864.29 1549
6865.08 1465
6865.86 1566
6866.64 1621
6867.42 1608
6868.20 1646
6868.99 1818
6869.77 1831
6870.55 1824
6871.33 1846
6872.12 1760
6872.90 1655
6873.68 1593
6874.46 1585
6875.24 1702
6876.03 1638
6876.81 1569
6877.59 1555
6878.38 1641
6879.16 1650
6879.94 1614
6880.72 1714
6881.51 1685
6882.29 1865
6883.07 1738
6883.85 1660
6884.64 1774
6885.42 1816
6886.20 1873
6886.99 1880
6887.77 1819
6888.55 1862
6889.34 2114
6890.12 2251
6890.90 2236
6891.69 2194
6892.47 2283
6893.25 2282
6894.04 2241
6894.82 2020
6895.60 1914
6896.39 1922
6897.17 1974
6897.96 1925
6898.74 2000
6899.52 2075
6900.31 1889
6901.09 2063
6901.88 2137
6902.66 1987
6903.44 1942
6904.23 1992
6905.01 1990
6905.80 2174
6906.58 2289
6907.36 2233
6908.15 2163
6908.93 2148
6909.72 2174
6910.50 2135
6911.29 1920
6912.07 1979
6912.86 1862
6913.64 1806
6914.42 1904
6915.21 1915
6915.99 1782
6916.78 1775
6917.56 1759
6918.35 1836
6919.13 1869
6919.92 1820
6920.70 1916
6921.49 1740
6922.27 1884
6923.06 1807
6923.84 1735
6924.63 1834
6925.42 1858
6926.20 1882
6926.99 1884
6927.77 1921
6928.56 1911
6929.34 1826
6930.13 1877
6930.91 1865
6931.70 1850
6932.48 1862
6933.27 1893
6934.06 1906
6934.84 1965
6935.63 1889
6936.41 1913
6937.20 1868
6937.99 1872
6938.77 1982
6939.56 2003
6940.34 2042
6941.13 2045
6941.92 1978
6942.70 2016
6943.49 2118
6944.28 2190
6945.06 1920
6945.85 2189
6946.64 2144
6947.42 2083
6948.21 2274
6949.00 2405
6949.78 2411
6950.57 2523
6951.36 2483
6952.14 2533
6952.93 2616
6953.72 2570
6954.50 2487
6955.29 2435
6956.08 2306
6956.86 2345
6957.65 2240
6958.44 2263
6959.23 2311
6960.01 2288
6960.80 2354
6961.59 2358
6962.38 2408
6963.16 2355
6963.95 2361
6964.74 2250
6965.53 2439
6966.31 2507
6967.10 2417
6967.89 2442
6968.68 2464
6969.46 2410
6970.25 2466
6971.04 2517
6971.83 2462
6972.62 2621
6973.40 2697
6974.19 2852
6974.98 2784
6975.77 2728
6976.56 2771
6977.34 2732
6978.13 2796
6978.92 2789
6979.71 2632
6980.50 2735
6981.29 2899
6982.08 2951
6982.86 2887
6983.65 3170
6984.44 3312
6985.23 3623
6986.02 4167
6986.81 4549
6987.60 4992
6988.39 5587
6989.17 5876
6989.96 6164
6990.75 6211
6991.54 5933
6992.33 5320
6993.12 4527
6993.91 4248
6994.70 3936
6995.49 3577
6996.28 3333
6997.07 3068
6997.86 3253
6998.64 3356
6999.43 3682
7000.22 4183
7001.01 4713
7001.80 5408
7002.59 5827
7003.38 6008
7004.17 6079
7004.96 5820
7005.75 5634
7006.54 5140
7007.33 4619
7008.12 4063
7008.91 3406
7009.70 3099
7010.49 2739
7011.28 2739
7012.07 2419
7012.86 2412
7013.65 2225
7014.44 2137
7015.23 2161
7016.02 2294
7016.81 2276
7017.61 2377
7018.40 2339
7019.19 2240
7019.98 2415
7020.77 2368
7021.56 2379
7022.35 2263
7023.14 2198
7023.93 2182
7024.72 2284
7025.51 2252
7026.30 2230
7027.10 2389
7027.89 2387
7028.68 2280
7029.47 2330
7030.26 2420
7031.05 2316
7031.84 2320
7032.63 2338
7033.43 2261
7034.22 2168
7035.01 2048
7035.80 2104
7036.59 2118
7037.38 2109
7038.18 2026
7038.97 1978
7039.76 2059
7040.55 2189
7041.34 2157
7042.13 2330
7042.93 2240
7043.72 2229
7044.51 2290
7045.30 2310
7046.09 2211
7046.89 2259
7047.68 2216
7048.47 2176
7049.26 2160
7050.06 2148
7050.85 2226
7051.64 2458
7052.43 2486
7053.23 2601
7054.02 2649
7054.81 2648
7055.60 2465
7056.40 2375
7057.19 2359
7057.98 2183
7058.77 2181
7059.57 2146
7060.36 2025
7061.15 2110
7061.95 2054
7062.74 1966
7063.53 2011
7064.33 2083
7065.12 1892
7065.91 1922
7066.71 2001
7067.50 2151
7068.29 2041
7069.09 2082
7069.88 2027
7070.67 2041
7071.47 2022
7072.26 2042
7073.05 1839
7073.85 1917
7074.64 2012
7075.44 2018
7076.23 1899
7077.02 1825
7077.82 1873
7078.61 1913
7079.41 1855
7080.20 1827
7080.99 1711
7081.79 1746
7082.58 1716
7083.38 1802
7084.17 1758
7084.96 1766
7085.76 1699
7086.55 1662
7087.35 1649
7088.14 1718
7088.94 1796
7089.73 1902
7090.53 1921
7091.32 1907
7092.12 1919
7092.91 1929
7093.71 1883
7094.50 1795
7095.29 1617
7096.09 1689
7096.88 1691
7097.68 1671
7098.48 1624
7099.27 1576
7100.07 1484
7100.86 1567
7101.66 1561
7102.45 1449
7103.25 1469
7104.04 1579
7104.84 1643
7105.63 1500
7106.43 1527
7107.22 1517
7108.02 1480
7108.82 1506
7109.61 1418
7110.41 1350
7111.20 1407
7112.00 1393
7112.79 1349
7113.59 1393
7114.39 1416
7115.18 1362
7115.98 1404
7116.77 1323
7117.57 1319
7118.37 1383
7119.16 1423
7119.96 1430
7120.76 1384
7121.55 1375
7122.35 1383
7123.15 1385
7123.94 1451
7124.74 1497
7125.53 1542
7126.33 1387
7127.13 1354
7127.93 1401
7128.72 1523
7129.52 1486
7130.32 1496
7131.11 1424
7131.91 1458
7132.71 1462
7133.50 1326
7134.30 1369
7135.10 1312
7135.90 1369
7136.69 1385
7137.49 1407
7138.29 1360
7139.08 1321
7139.88 1365
7140.68 1331
7141.48 1328
7142.27 1329
7143.07 1350
7143.87 1323
7144.67 1271
7145.46 1363
7146.26 1301
7147.06 1279
7147.86 1331
7148.66 1308
7149.45 1354
7150.25 1299
7151.05 1299
7151.85 1329
7152.65 1271
7153.44 1304
7154.24 1215
7155.04 1236
7155.84 1195
7156.64 1248
7157.44 1252
7158.23 1227
7159.03 1197
7159.83 1263
7160.63 1256
7161.43 1219
7162.23 1173
7163.03 1124
7163.83 1099
7164.62 1100
7165.42 1162
7166.22 1229
7167.02 1210
7167.82 1071
7168.62 1159
7169.42 1095
7170.22 1114
7171.02 1235
7171.82 1212
7172.61 1150
7173.41 1163
7174.21 1247
7175.01 1204
7175.81 1262
7176.61 1136
7177.41 1169
7178.21 1086
7179.01 986
7179.81 1093
7180.61 1217
7181.41 1141
7182.21 1060
7183.01 1161
7183.81 1144
7184.61 1211
7185.41 1167
7186.21 1162
7187.01 1230
7187.81 1291
7188.61 1213
7189.41 1224
7190.21 1174
7191.01 1095
7191.81 1080
7192.61 1041
7193.41 1103
7194.21 1063
7195.01 1074
7195.81 1042
7196.61 1028
7197.41 1032
7198.21 953
7199.01 1045
7199.82 1122
7200.62 1103
7201.42 1106
7202.22 1092
7203.02 1132
7203.82 1098
7204.62 1008
7205.42 972
7206.22 1000
7207.02 1007
7207.83 997
7208.63 1069
7209.43 1002
7210.23 991
7211.03 1057
7211.83 1076
7212.63 1039
7213.44 1076
7214.24 1060
7215.04 1076
7215.84 1089
7216.64 1054
7217.44 1100
7218.25 1059
7219.05 1022
7219.85 1017
7220.65 1045
7221.45 1086
7222.26 1052
7223.06 1095
7223.86 1053
7224.66 1004
7225.46 1139
7226.27 1078
7227.07 1073
7227.87 1019
7228.67 1112
7229.48 1099
7230.28 956
7231.08 1047
7231.88 1051
7232.69 1088
7233.49 998
7234.29 1011
7235.09 996
7235.90 1001
7236.70 1016
7237.50 1044
7238.30 1131
7239.11 1083
7239.91 1008
7240.71 1043
7241.52 1078
7242.32 1026
7243.12 1052
7243.93 1041
7244.73 1133
7245.53 1060
7246.34 950
7247.14 1033
7247.94 1102
7248.75 1070
7249.55 1085
7250.35 1005
7251.16 1063
7251.96 983
7252.76 948
7253.57 953
7254.37 899
7255.18 1001
7255.98 1036
7256.78 1048
7257.59 1014
7258.39 969
7259.20 1073
7260.00 1049
7260.80 1048
7261.61 1017
7262.41 993
7263.22 1083
7264.02 1072
7264.83 1008
7265.63 1055
7266.43 1052
7267.24 1034
7268.04 988
7268.85 1049
7269.65 1018
7270.46 1192
7271.26 1042
7272.07 1029
7272.87 1014
7273.68 1118
7274.48 1025
7275.29 1041
7276.09 1054
7276.90 1067
7277.70 1053
7278.51 1085
7279.31 1101
7280.12 962
7280.92 1022
7281.73 1107
7282.53 1136
7283.34 1137
7284.14 1220
7284.95 1300
7285.76 1366
7286.56 1396
7287.37 1578
7288.17 1621
7288.98 1569
7289.78 1512
7290.59 1577
7291.40 1494
7292.20 1465
7293.01 1363
7293.81 1292
7294.62 1160
7295.43 1128
7296.23 1167
7297.04 1103
7297.84 1206
7298.65 1152
7299.46 1054
7300.26 1097
7301.07 1187
7301.88 1220
7302.68 1230
7303.49 1206
7304.30 1294
7305.10 1219
7305.91 1282
7306.72 1199
7307.52 1174
7308.33 1217
7309.14 1277
7309.94 1176
7310.75 1213
7311.56 1256
7312.36 1327
7313.17 1256
7313.98 1320
7314.79 1316
7315.59 1269
7316.40 1266
7317.21 1433
7318.01 1359
7318.82 1470
7319.63 1418
7320.44 1607
7321.24 1648
7322.05 1596
7322.86 1731
7323.67 1809
7324.47 1753
7325.28 1679
7326.09 1729
7326.90 1572
7327.71 1542
7328.51 1456
7329.32 1438
7330.13 1316
7330.94 1346
7331.75 1338
7332.55 1322
7333.36 1324
7334.17 1279
7334.98 1366
7335.79 1377
7336.60 1290
7337.40 1377
7338.21 1287
7339.02 1216
7339.83 1195
7340.64 1219
7341.45 1328
7342.26 1273
7343.06 1282
7343.87 1169
7344.68 1213
7345.49 1195
7346.30 1246
7347.11 1214
7347.92 1250
7348.73 1174
7349.54 1169
7350.34 1152
7351.15 1249
7351.96 1282
7352.77 1161
7353.58 1195
7354.39 1152
7355.20 1242
7356.01 1186
7356.82 1109
7357.63 1154
7358.44 1143
7359.25 1298
7360.06 1259
7360.87 1168
7361.68 1208
7362.49 1227
7363.30 1152
7364.11 1106
7364.92 1234
7365.73 1216
7366.54 1265
7367.35 1245
7368.16 1158
7368.97 1180
7369.78 1157
7370.59 1134
7371.40 1203
7372.21 1185
7373.02 1297
7373.83 1275
7374.64 1279
7375.45 1210
7376.26 1267
7377.07 1316
7377.88 1141
7378.69 1209
7379.50 1254
7380.31 1306
7381.12 1406
7381.94 1283
7382.75 1266
7383.56 1355
7384.37 1454
7385.18 1227
7385.99 1274
7386.80 1348
7387.61 1457
7388.42 1491
7389.23 1393
7390.05 1476
7390.86 1473
7391.67 1446
7392.48 1505
7393.29 1521
7394.10 1539
7394.92 1591
7395.73 1615
7396.54 1458
7397.35 1587
7398.16 1726
7398.97 1805
7399.79 1909
7400.60 2110
7401.41 2322
7402.22 2456
7403.03 2570
7403.85 2505
7404.66 2565
7405.47 2499
7406.28 2455
7407.09 2489
7407.91 2294
7408.72 2032
7409.53 1938
7410.34 1735
7411.16 1558
7411.97 1557
7412.78 1515
7413.59 1582
7414.41 1693
7415.22 1604
7416.03 1646
7416.84 1592
7417.66 1546
7418.47 1671
7419.28 1488
7420.10 1403
7420.91 1515
7421.72 1570
7422.54 1419
7423.35 1523
7424.16 1457
7424.97 1452
7425.79 1411
7426.60 1395
7427.41 1517
7428.23 1375
7429.04 1475
7429.86 1544
7430.67 1547
7431.48 1580
7432.30 1479
7433.11 1501
7433.92 1432
7434.74 1444
7435.55 1563
7436.36 1604
7437.18 1492
7437.99 1540
7438.81 1528
7439.62 1670
7440.43 1635
7441.25 1698
7442.06 1724
7442.88 1655
7443.69 1739
7444.51 1622
7445.32 1645
7446.13 1734
7446.95 1868
7447.76 2012
7448.58 2097
7449.39 2364
7450.21 2597
7451.02 2700
7451.84 2784
7452.65 2952
7453.47 2869
7454.28 2738
7455.10 2339
7455.91 2182
7456.73 2164
7457.54 1940
7458.36 2047
7459.17 1851
7459.99 1626
7460.80 1732
7461.62 1791
7462.43 1740
7463.25 1698
7464.06 1765
7464.88 1615
7465.69 1503
7466.51 1632
7467.32 1656
7468.14 1817
7468.96 1757
7469.77 1933
7470.59 2092
7471.40 2129
7472.22 2165
7473.03 2178
7473.85 2047
7474.67 2022
7475.48 2201
7476.30 2233
7477.11 2205
7477.93 2079
7478.75 1997
7479.56 1993
7480.38 1924
7481.20 1770
7482.01 1624
7482.83 1612
7483.65 1520
7484.46 1514
7485.28 1467
7486.09 1610
7486.91 1583
7487.73 1493
7488.54 1591
7489.36 1593
7490.18 1599
7491.00 1484
7491.81 1410
7492.63 1383
7493.45 1351
7494.26 1458
7495.08 1318
7495.90 1270
7496.71 1359
7497.53 1354
7498.35 1304
7499.17 1307
7499.98 1360
7500.80 1406
7501.62 1362
7502.44 1313
7503.25 1451
7504.07 1447
7504.89 1448
7505.71 1438
7506.52 1452
7507.34 1390
7508.16 1442
7508.98 1478
7509.80 1461
7510.61 1492
7511.43 1476
7512.25 1440
7513.07 1511
7513.89 1488
7514.70 1451
7515.52 1361
7516.34 1422
7517.16 1562
7517.98 1443
7518.79 1432
7519.61 1494
7520.43 1419
7521.25 1475
7522.07 1477
7522.89 1411
7523.71 1360
7524.52 1333
7525.34 1410
7526.16 1460
7526.98 1493
7527.80 1549
7528.62 1454
7529.44 1527
7530.26 1526
7531.08 1504
7531.89 1571
7532.71 1610
7533.53 1580
7534.35 1626
7535.17 1582
7535.99 1543
7536.81 1460
7537.63 1533
7538.45 1579
7539.27 1481
7540.09 1563
7540.91 1528
7541.73 1428
7542.55 1482
7543.37 1693
7544.19 1746
7545.01 1850
7545.83 1975
7546.65 2217
7547.47 2291
7548.29 2108
7549.11 2304
7549.93 2124
7550.75 2061
7551.57 1957
7552.39 1815
7553.21 1758
7554.03 1623
7554.85 1575
7555.67 1545
7556.49 1443
7557.31 1374
7558.13 1389
7558.95 1329
7559.77 1336
7560.59 1436
7561.41 1362
7562.23 1360
7563.05 1415
7563.87 1302
7564.69 1343
7565.52 1487
7566.34 1448
7567.16 1279
7567.98 1227
7568.80 1354
7569.62 1353
7570.44 1386
7571.26 1433
7572.08 1366
7572.91 1437
7573.73 1537
7574.55 1384
7575.37 1475
7576.19 1455
7577.01 1463
7577.83 1355
7578.66 1362
7579.48 1282
7580.30 1351
7581.12 1318
7581.94 1277
7582.77 1189
7583.59 1270
7584.41 1255
7585.23 1220
7586.05 1221
7586.88 1245
7587.70 1308
7588.52 1387
7589.34 1349
7590.16 1335
7590.99 1348
7591.81 1335
7592.63 1221
7593.45 1296
7594.28 1244
7595.10 1257
7595.92 1362
7596.74 1374
7597.57 1243
7598.39 1194
7599.21 1263
7600.03 1224
7600.86 1292
7601.68 1223
7602.50 1253
7603.33 1357
7604.15 1292
7604.97 1335
7605.80 1434
7606.62 1340
7607.44 1367
7608.26 1450
7609.09 1450
7609.91 1490
7610.73 1496
7611.56 1484
7612.38 1399
7613.21 1449
7614.03 1283
7614.85 1225
7615.68 1209
7616.50 1214
7617.32 1375
7618.15 1292
7618.97 1446
7619.80 1388
7620.62 1485
7621.44 1433
7622.27 1417
7623.09 1424
7623.92 1448
7624.74 1492
7625.56 1477
7626.39 1381
7627.21 1368
7628.04 1245
7628.86 1431
7629.68 1309
7630.51 1275
7631.33 1377
7632.16 1430
7632.98 1429
7633.81 1400
7634.63 1439
7635.46 1505
7636.28 1485
7637.11 1421
7637.93 1540
7638.76 1357
7639.58 1304
7640.41 1186
7641.23 1186
7642.06 1143
7642.88 1138
7643.71 1084
7644.53 1146
7645.36 1114
7646.18 1061
7647.01 1088
7647.83 1116
7648.66 1090
7649.48 1072
7650.31 1152
7651.14 1143
7651.96 1065
7652.79 971
7653.61 1038
7654.44 998
7655.26 1043
7656.09 1051
7656.92 1079
7657.74 1019
7658.57 1020
7659.39 1075
7660.22 1015
7661.05 1059
7661.87 1035
7662.70 1003
7663.52 1021
7664.35 989
7665.18 921
7666.00 950
7666.83 1026
7667.66 976
7668.48 957
7669.31 926
7670.14 1000
7670.96 1076
7671.79 1014
7672.62 920
7673.44 1036
7674.27 1013
7675.10 1067
7675.92 961
7676.75 935
7677.58 984
7678.40 961
7679.23 985
7680.06 920
7680.89 923
7681.71 952
7682.54 946
7683.37 985
7684.19 967
7685.02 1001
7685.85 1033
7686.68 990
7687.50 974
7688.33 1010
7689.16 978
7689.99 1034
7690.81 1019
7691.64 1006
7692.47 963
7693.30 1030
7694.13 1012
7694.95 972
7695.78 1010
7696.61 1079
7697.44 985
7698.27 1031
7699.09 1024
7699.92 1053
7700.75 995
7701.58 973
7702.41 1020
7703.24 1033
7704.06 1028
7704.89 1021
7705.72 1040
7706.55 1099
7707.38 1036
7708.21 1012
7709.04 943
7709.86 1052
7710.69 1065
7711.52 998
7712.35 994
7713.18 887
7714.01 931
7714.84 925
7715.67 1056
7716.50 1014
7717.32 980
7718.15 991
7718.98 935
7719.81 983
7720.64 987
7721.47 923
7722.30 993
7723.13 989
7723.96 920
7724.79 913
7725.62 880
7726.45 955
7727.28 933
7728.11 884
7728.94 970
7729.77 874
7730.60 888
7731.43 929
7732.26 953
7733.09 966
7733.92 1074
7734.75 958
7735.58 935
7736.41 978
7737.24 976
7738.07 952
7738.90 924
7739.73 939
7740.56 873
7741.39 901
7742.22 1004
7743.05 1060
7743.88 931
7744.71 1017
7745.54 969
7746.37 1050
7747.20 1138
7748.03 1200
7748.87 1235
7749.70 1378
7750.53 1517
7751.36 1528
7752.19 1601
7753.02 1503
7753.85 1395
7754.68 1329
7755.51 1279
7756.34 1201
7757.18 1173
7758.01 1060
7758.84 1052
7759.67 1035
7760.50 992
7761.33 1045
7762.16 1031
7763.00 1034
7763.83 964
7764.66 935
7765.49 963
7766.32 966
7767.16 973
7767.99 1037
7768.82 1015
7769.65 983
7770.48 1039
7771.31 970
7772.15 898
7772.98 930
7773.81 861
7774.64 972
7775.48 931
7776.31 936
7777.14 906
7777.97 972
7778.81 1014
7779.64 998
7780.47 965
7781.30 960
7782.14 935
7782.97 923
7783.80 868
7784.63 930
7785.47 988
7786.30 995
7787.13 969
7787.97 1024
7788.80 957
7789.63 982
7790.46 1060
7791.30 1017
7792.13 1024
7792.96 1019
7793.80 978
7794.63 927
7795.46 954
7796.30 1019
7797.13 1011
7797.96 951
7798.80 1001
7799.63 1014
7800.46 956
7801.30 976
7802.13 947
7802.97 993
7803.80 1064
7804.63 1070
7805.47 1116
7806.30 1074
7807.13 1086
7807.97 1075
7808.80 1024
7809.64 1031
7810.47 984
7811.31 1033
7812.14 1047
7812.97 1030
7813.81 1074
7814.64 1096
7815.48 1142
7816.31 1191
7817.15 1190
7817.98 1117
7818.82 1162
7819.65 1234
7820.48 1303
7821.32 1099
7822.15 1084
7822.99 1231
7823.82 1213
7824.66 1232
7825.49 1170
7826.33 1110
7827.16 1177
7828.00 1109
7828.83 1176
7829.67 1197
7830.50 1156
7831.34 1206
7832.17 1155
7833.01 1162
7833.85 1223
7834.68 1178
7835.52 1095
7836.35 1144
7837.19 1152
7838.02 1136
7838.86 1114
7839.69 1129
7840.53 1094
7841.37 1144
7842.20 1102
7843.04 1229
7843.87 1210
7844.71 1192
7845.55 1160
7846.38 1163
7847.22 1240
7848.05 1145
7848.89 1111
7849.73 1100
7850.56 1047
7851.40 1063
7852.24 1071
7853.07 1118
7853.91 1122
7854.74 1195
7855.58 1138
7856.42 1163
7857.25 1087
7858.09 1143
7858.93 1193
7859.76 1176
7860.60 1237
7861.44 1231
7862.28 1187
7863.11 1168
7863.95 1162
7864.79 1196
7865.62 1174
7866.46 1140
7867.30 1133
7868.14 1048
7868.97 1058
7869.81 1204
7870.65 1029
7871.48 1042
7872.32 1160
7873.16 1143
7874.00 1124
7874.83 1122
7875.67 1184
7876.51 1167
7877.35 1159
7878.19 1264
7879.02 1278
7879.86 1312
7880.70 1325
7881.54 1383
7882.37 1418
7883.21 1323
7884.05 1384
7884.89 1289
7885.73 1332
7886.57 1153
7887.40 1168
7888.24 1291
7889.08 1264
7889.92 1138
7890.76 1266
7891.60 1320
7892.43 1279
7893.27 1247
7894.11 1289
7894.95 1320
7895.79 1301
7896.63 1284
7897.47 1299
7898.30 1289
7899.14 1331
7899.98 1181
7900.82 1199
7901.66 1179
7902.50 1274
7903.34 1276
7904.18 1196
7905.02 1226
7905.86 1172
7906.70 1267
7907.54 1205
7908.37 1160
7909.21 1211
7910.05 1102
7910.89 1118
7911.73 1147
7912.57 1181
7913.41 1222
7914.25 1125
7915.09 1245
7915.93 1236
7916.77 1254
7917.61 1266
7918.45 1326
7919.29 1472
7920.13 1653
7920.97 1738
7921.81 1747
7922.65 1722
7923.49 1651
7924.33 1584
7925.17 1494
7926.01 1554
7926.85 1432
7927.69 1232
7928.53 1146
7929.37 1172
7930.21 1185
7931.05 1057
7931.90 1014
7932.74 1060
7933.58 1043
7934.42 1161
7935.26 1103
7936.10 1045
7936.94 973
7937.78 995
7938.62 1034
7939.46 935
7940.30 920
7941.14 983
7941.99 1002
7942.83 984
7943.67 1032
7944.51 1147
7945.35 1170
7946.19 1047
7947.03 1151
7947.88 1095
7948.72 1174
7949.56 1104
7950.40 1185
7951.24 1125
7952.08 1061
7952.93 1061
7953.77 1113
7954.61 1022
7955.45 1040
7956.29 1039
7957.13 992
7957.98 1115
7958.82 1191
7959.66 1070
7960.50 1174
7961.35 1080
7962.19 1133
7963.03 1042
7963.87 1104
7964.71 1149
7965.56 1178
7966.40 1097
7967.24 1098
7968.08 1117
7968.93 1052
7969.77 1129
7970.61 1097
7971.45 1130
7972.30 1153
7973.14 1032
7973.98 1049
7974.83 1084
7975.67 1062
7976.51 1072
7977.36 964
7978.20 996
7979.04 1061
7979.88 1027
7980.73 1106
7981.57 1176
7982.41 1107
7983.26 1028
7984.10 1047
7984.94 1006
7985.79 1001
7986.63 942
7987.47 945
7988.32 951
7989.16 1039
7990.01 958
7990.85 898
7991.69 945
7992.54 836
7993.38 915
7994.23 962
7995.07 885
7995.91 900
7996.76 908
7997.60 913
7998.45 868
7999.29 925
8000.13 884
8000.98 809
8001.82 881
8002.67 875
8003.51 787
8004.36 861
8005.20 879
8006.04 874
8006.89 852
8007.73 914
8008.58 871
8009.42 870
8010.27 791
8011.11 854
8011.96 847
8012.80 744
8013.65 830
8014.49 841
8015.34 870
8016.18 877
8017.03 905
8017.87 854
8018.72 880
8019.56 839
8020.41 861
8021.25 864
8022.10 850
8022.95 832
8023.79 777
8024.64 864
8025.48 908
8026.33 912
8027.17 883
8028.02 913
8028.86 823
8029.71 835
8030.56 773
8031.40 764
8032.25 798
8033.09 813
8033.94 759
8034.79 787
8035.63 827
8036.48 786
8037.32 795
8038.17 890
8039.02 922
8039.86 866
8040.71 849
8041.56 844
8042.40 892
8043.25 923
8044.10 876
8044.94 836
8045.79 771
8046.64 791
8047.48 838
8048.33 841
8049.18 861
8050.02 814
8050.87 806
8051.72 904
8052.56 827
8053.41 759
8054.26 775
8055.11 849
8055.95 856
8056.80 825
8057.65 773
8058.49 768
8059.34 847
8060.19 850
8061.04 815
8061.88 729
8062.73 747
8063.58 826
8064.43 748
8065.27 700
8066.12 766
8066.97 764
8067.82 825
8068.67 825
8069.51 821
8070.36 837
8071.21 881
8072.06 812
8072.91 804
8073.75 754
8074.60 749
8075.45 801
8076.30 737
8077.15 700
8078.00 771
8078.84 793
8079.69 846
8080.54 784
8081.39 743
8082.24 735
8083.09 790
8083.94 754
8084.78 788
8085.63 797
8086.48 740
8087.33 748
8088.18 779
8089.03 773
8089.88 749
8090.73 695
8091.58 772
8092.42 777
8093.27 742
8094.12 795
8094.97 708
8095.82 747
8096.67 779
8097.52 830
8098.37 718
8099.22 702
8100.07 834
8100.92 838
8101.77 767
8102.62 841
8103.47 866
8104.32 762
8105.17 789
8106.02 754
8106.87 800
8107.72 817
8108.57 801
8109.42 774
8110.27 803
8111.12 714
8111.97 788
8112.82 762
8113.67 805
8114.52 860
8115.37 812
8116.22 783
8117.07 853
8117.92 781
8118.77 750
8119.62 758
8120.47 877
8121.32 864
8122.17 841
8123.02 802
8123.87 939
8124.72 908
8125.57 794
8126.43 808
8127.28 830
8128.13 834
8128.98 808
8129.83 749
8130.68 701
8131.53 778
8132.38 745
8133.23 812
8134.09 761
8134.94 754
8135.79 792
8136.64 787
8137.49 816
8138.34 818
8139.19 836
8140.05 817
8140.90 835
8141.75 860
8142.60 829
8143.45 761
8144.30 799
8145.16 870
8146.01 845
8146.86 882
8147.71 811
8148.56 896
8149.42 874
8150.27 925
8151.12 817
8151.97 843
8152.83 846
8153.68 887
8154.53 829
8155.38 934
8156.24 928
8157.09 915
8157.94 1013
8158.79 920
8159.65 973
8160.50 924
8161.35 919
8162.20 910
8163.06 854
8163.91 930
8164.76 895
8165.62 836
8166.47 879
8167.32 898
8168.17 883
8169.03 855
8169.88 801
8170.73 807
8171.59 846
8172.44 863
8173.29 931
8174.15 854
8175.00 776
8175.85 816
8176.71 818
8177.56 878
8178.42 780
8179.27 840
8180.12 698
8180.98 764
8181.83 884
8182.68 921
8183.54 849
8184.39 864
8185.25 880
8186.10 826
8186.95 753
8187.81 701
8188.66 793
8189.52 781
8190.37 810
8191.22 744
8192.08 702
8192.93 796
8193.79 775
8194.64 718
8195.50 731
8196.35 788
8197.21 799
8198.06 807
8198.92 774
8199.77 834
8200.63 761
8201.48 760
8202.33 775
8203.19 819
8204.04 802
8204.90 800
8205.75 833
8206.61 804
8207.47 704
8208.32 701
8209.18 779
8210.03 730
8210.89 814
8211.74 875
8212.60 830
8213.45 777
8214.31 688
8215.16 798
8216.02 754
8216.87 782
8217.73 784
8218.59 737
8219.44 811
8220.30 806
8221.15 796
8222.01 790
8222.87 873
8223.72 897
8224.58 937
8225.43 909
8226.29 946
8227.15 893
8228.00 826
8228.86 830
8229.71 918
8230.57 963
8231.43 878
8232.28 904
8233.14 781
8234.00 760
8234.85 756
8235.71 764
8236.57 707
8237.42 781
8238.28 766
8239.14 772
8239.99 795
8240.85 759
8241.71 709
8242.56 727
8243.42 876
8244.28 789
8245.14 745
8245.99 829
8246.85 738
8247.71 795
8248.56 755
8249.42 740
8250.28 785
8251.14 775
8251.99 864
8252.85 834
8253.71 799
8254.57 743
8255.42 732
8256.28 812
8257.14 855
8258.00 736
8258.86 740
8259.71 786
8260.57 746
8261.43 745
8262.29 789
8263.15 746
8264.00 716
8264.86 736
8265.72 746
8266.58 733
8267.44 766
8268.29 698
8269.15 734
8270.01 755
8270.87 728
8271.73 788
8272.59 832
8273.45 778
8274.30 714
8275.16 744
8276.02 781
8276.88 751
8277.74 767
8278.60 745
8279.46 801
8280.32 868
8281.18 871
8282.03 811
8282.89 818
8283.75 872
8284.61 801
8285.47 768
8286.33 811
8287.19 871
8288.05 867
8288.91 845
8289.77 783
8290.63 818
8291.49 757
8292.35 796
8293.21 826
8294.07 816
8294.93 872
8295.78 926
8296.64 876
8297.50 896
8298.36 855
8299.22 863
8300.08 838
8300.94 810
8301.80 855
8302.66 840
8303.52 788
8304.38 900
8305.25 853
8306.11 859
8306.97 834
8307.83 864
8308.69 849
8309.55 850
8310.41 838
8311.27 828
8312.13 903
8312.99 833
8313.85 857
8314.71 856
8315.57 789
8316.43 721
8317.29 839
8318.15 888
8319.02 868
8319.88 786
8320.74 873
8321.60 852
8322.46 838
8323.32 881
8324.18 889
8325.04 811
8325.90 874
8326.77 843
8327.63 857
8328.49 803
8329.35 809
8330.21 827
8331.07 874
8331.93 844
8332.80 784
8333.66 851
8334.52 816
8335.38 770
8336.24 800
8337.11 975
8337.97 927
8338.83 788
8339.69 810
8340.55 807
8341.42 886
8342.28 873
8343.14 784
8344.00 817
8344.86 890
8345.73 826
8346.59 883
8347.45 917
8348.31 922
8349.18 864
8350.04 873
8350.90 867
8351.76 909
8352.63 974
8353.49 882
8354.35 925
8355.22 928
8356.08 849
8356.94 854
8357.80 837
8358.67 877
8359.53 865
8360.39 792
8361.26 868
8362.12 823
8362.98 850
8363.85 855
8364.71 803
8365.57 834
8366.44 890
8367.30 896
8368.16 934
8369.03 939
8369.89 957
8370.75 869
8371.62 962
8372.48 1007
8373.35 965
8374.21 955
8375.07 959
8375.94 992
8376.80 930
8377.67 1000
8378.53 914
8379.39 969
8380.26 911
8381.12 981
8381.99 971
8382.85 1055
8383.71 1097
8384.58 1009
8385.44 1007
8386.31 1032
8387.17 1056
8388.04 1079
8388.90 1053
8389.77 1070
8390.63 1048
8391.50 1089
8392.36 1038
8393.22 956
8394.09 1068
8394.95 1079
8395.82 1074
8396.68 1044
8397.55 1073
8398.41 1088
8399.28 1089
8400.14 1081
8401.01 1034
8401.88 1122
8402.74 1207
8403.61 1221
8404.47 1190
8405.34 1190
8406.20 1204
8407.07 1285
8407.93 1173
8408.80 1257
8409.66 1313
8410.53 1185
8411.40 1228
8412.26 1251
8413.13 1291
8413.99 1262
8414.86 1297
8415.73 1303
8416.59 1359
8417.46 1351
8418.32 1339
8419.19 1426
8420.06 1269
8420.92 1323
8421.79 1439
8422.65 1352
8423.52 1391
8424.39 1452
8425.25 1484
8426.12 1497
8426.99 1439
8427.85 1471
8428.72 1437
8429.59 1536
8430.45 1477
8431.32 1589
8432.19 1615
8433.05 1635
8433.92 1570
8434.79 1660
8435.65 1695
8436.52 1717
8437.39 1626
8438.26 1706
8439.12 1662
8439.99 1687
8440.86 1798
8441.73 1866
8442.59 1907
8443.46 2074
8444.33 2047
8445.19 2200
8446.06 2317
8446.93 2301
8447.80 2331
8448.67 2181
8449.53 2246
8450.40 2184
8451.27 2148
8452.14 2121
8453.00 2044
8453.87 2158
8454.74 2360
8455.61 2673
8456.48 3032
8457.34 3590
8458.21 4480
8459.08 5398
8459.95 6489
8460.82 6919
8461.69 6949
8462.55 6499
8463.42 5874
8464.29 5137
8465.16 4442
8466.03 3971
8466.90 3069
8467.77 2675
8468.63 2170
8469.50 1972
8470.37 1846
8471.24 1772
8472.11 1720
8472.98 1619
8473.85 1652
8474.72 1598
8475.58 1595
8476.45 1559
8477.32 1580
8478.19 1507
8479.06 1593
8479.93 1561
8480.80 1575
8481.67 1503
8482.54 1531
8483.41 1456
8484.28 1381
8485.15 1333
8486.02 1363
8486.89 1529
8487.76 1453
8488.63 1540
8489.50 1586
8490.37 1504
8491.24 1488
8492.11 1517
8492.98 1517
8493.85 1628
8494.72 1596
8495.59 1686
8496.46 1672
8497.33 1736
8498.20 1871
8499.07 1834
8499.94 1946
8500.81 1798
8501.68 1630
8502.55 1655
8503.42 1558
8504.29 1426
8505.16 1355
8506.03 1355
8506.90 1394
8507.77 1376
8508.64 1371
8509.51 1400
8510.38 1366
8511.25 1326
8512.13 1338
8513.00 1431
8513.87 1433
8514.74 1448
8515.61 1491
8516.48 1532
8517.35 1448
8518.22 1408
8519.09 1444
8519.97 1421
8520.84 1426
8521.71 1469
8522.58 1488
8523.45 1575
8524.32 1514
8525.19 1514
8526.07 1468
8526.94 1488
8527.81 1550
8528.68 1553
8529.55 1576
8530.43 1620
8531.30 1571
8532.17 1568
8533.04 1456
8533.91 1523
8534.79 1507
8535.66 1545
8536.53 1661
8537.40 1648
8538.27 1685
8539.15 1636
8540.02 1597
8540.89 1602
8541.76 1469
8542.64 1384
8543.51 1392
8544.38 1368
8545.25 1385
8546.13 1348
8547.00 1271
8547.87 1269
8548.74 1262
8549.62 1259
8550.49 1141
8551.36 1170
8552.24 1238
8553.11 1202
8553.98 1226
8554.86 1219
8555.73 1319
8556.60 1337
8557.48 1341
8558.35 1354
8559.22 1417
8560.10 1353
8560.97 1380
8561.84 1325
8562.72 1203
8563.59 1211
8564.46 1188
8565.34 1126
8566.21 1144
8567.08 1126
8567.96 1083
8568.83 1211
8569.71 1101
8570.58 1118
8571.45 1069
8572.33 1040
8573.20 1114
8574.08 1150
8574.95 1158
8575.82 1155
8576.70 1169
8577.57 1128
8578.45 1023
8579.32 1107
8580.20 1079
8581.07 988
8581.94 1045
8582.82 1051
8583.69 1011
8584.57 989
8585.44 1062
8586.32 988
8587.19 1029
8588.07 1038
8588.94 1081
8589.82 1008
8590.69 1016
8591.57 870
8592.44 863
8593.32 955
8594.19 946
8595.07 1026
8595.94 1015
8596.82 1065
8597.69 976
8598.57 1006
8599.44 1056
8600.32 1055
8601.19 995
8602.07 1059
8602.95 1032
8603.82 1053
8604.70 1043
8605.57 1006
8606.45 1094
8607.32 1057
8608.20 1012
8609.08 1031
8609.95 931
8610.83 958
8611.70 1087
8612.58 1000
8613.46 1013
8614.33 1013
8615.21 1041
8616.08 1118
8616.96 1095
8617.84 1075
8618.71 1019
8619.59 990
8620.47 960
8621.34 1019
8622.22 1075
8623.10 1060
8623.97 990
8624.85 1008
8625.73 963
8626.60 953
8627.48 1016
8628.36 1077
8629.23 1042
8630.11 1038
8630.99 976
8631.87 1066
8632.74 1137
8633.62 1042
8634.50 1111
8635.37 1121
8636.25 1164
8637.13 1134
8638.01 1117
8638.88 1072
8639.76 1097
8640.64 1076
8641.52 1183
8642.39 1066
8643.27 1091
8644.15 1181
8645.03 1123
8645.90 1073
8646.78 1146
8647.66 1164
8648.54 1177
8649.42 1111
8650.29 1152
8651.17 1147
8652.05 1244
8652.93 1322
8653.81 1261
8654.68 1232
8655.56 1252
8656.44 1305
8657.32 1271
8658.20 1201
8659.08 1173
8659.95 1224
8660.83 1142
8661.71 1215
8662.59 1264
8663.47 1216
8664.35 1207
8665.23 1293
8666.10 1247
8666.98 1220
8667.86 1226
8668.74 1168
8669.62 1190
8670.50 1216
8671.38 1316
8672.26 1353
8673.14 1249
8674.02 1414
8674.90 1441
8675.77 1500
8676.65 1440
8677.53 1548
8678.41 1636
8679.29 1661
8680.17 1748
8681.05 1679
8681.93 1611
8682.81 1567
8683.69 1506
8684.57 1483
8685.45 1499
8686.33 1348
8687.21 1520
8688.09 1452
8688.97 1390
8689.85 1480
8690.73 1395
8691.61 1498
8692.49 1709
8693.37 1852
8694.25 1997
8695.13 2424
8696.01 2688
8696.89 2842
8697.77 2927
8698.65 2963
8699.53 2712
8700.41 2475
8701.29 2214
8702.17 1994
8703.05 1840
8703.94 1550
8704.82 1454
8705.70 1392
8706.58 1253
8707.46 1302
8708.34 1242
8709.22 1241
8710.10 1138
8710.98 1165
8711.86 1162
8712.75 1178
8713.63 1161
8714.51 1209
8715.39 1147
8716.27 1089
8717.15 1182
8718.03 1218
8718.91 1164
8719.80 1103
8720.68 1124
8721.56 1163
8722.44 1201
8723.32 1177
8724.20 1157
8725.09 1193
8725.97 1105
8726.85 1152
8727.73 1187
8728.61 1240
8729.50 1134
8730.38 1098
8731.26 1237
8732.14 1195
8733.02 1169
8733.91 1267
8734.79 1227
8735.67 1249
8736.55 1269
8737.44 1216
8738.32 1359
8739.20 1227
8740.08 1137
8740.97 1181
8741.85 1207
8742.73 1229
8743.61 1203
8744.50 1270
8745.38 1243
8746.26 1208
8747.15 1181
8748.03 1189
8748.91 1122
8749.79 1242
8750.68 1216
8751.56 1179
8752.44 1286
8753.33 1265
8754.21 1328
8755.09 1365
8755.98 1254
8756.86 1250
8757.74 1290
8758.63 1381
8759.51 1354
8760.39 1360
8761.28 1387
8762.16 1389
8763.05 1384
8763.93 1451
8764.81 1491
8765.70 1496
8766.58 1463
8767.46 1448
8768.35 1315
8769.23 1407
8770.12 1356
8771.00 1396
8771.89 1394
8772.77 1366
8773.65 1320
8774.54 1455
8775.42 1402
8776.31 1364
8777.19 1508
8778.08 1490
8778.96 1518
8779.84 1477
8780.73 1365
8781.61 1421
8782.50 1471
8783.38 1472
8784.27 1493
8785.15 1579
8786.04 1527
8786.92 1503
8787.81 1454
8788.69 1502
8789.58 1530
8790.46 1475
8791.35 1379
8792.23 1546
8793.12 1572
8794.00 1750
8794.89 1883
8795.77 1929
8796.66 1919
8797.55 1971
8798.43 1935
8799.32 1818
8800.20 1805
8801.09 1682
8801.97 1557
8802.86 1585
8803.74 1482
8804.63 1414
8805.52 1370
8806.40 1378
8807.29 1371
8808.17 1296
8809.06 1342
8809.95 1457
8810.83 1498
8811.72 1527
8812.60 1477
8813.49 1518
8814.38 1514
8815.26 1603
8816.15 1352
8817.04 1254
8817.92 1304
8818.81 1337
8819.70 1265
8820.58 1248
8821.47 1205
8822.36 1102
8823.24 1171
8824.13 1205
8825.02 1188
8825.90 1211
8826.79 1306
8827.68 1238
8828.56 1255
8829.45 1261
8830.34 1182
8831.23 1126
8832.11 1134
8833.00 1090
8833.89 1149
8834.77 1089
8835.66 1074
8836.55 999
8837.44 1057
8838.32 1101
8839.21 1120
8840.10 1070
8840.99 1062
8841.88 1077
8842.76 1058
8843.65 1047
8844.54 1094
8845.43 1019
8846.31 1096
8847.20 1098
8848.09 1048
8848.98 1063
8849.87 1061
8850.75 1001
8851.64 1036
8852.53 978
8853.42 1019
8854.31 941
8855.20 980
8856.08 994
8856.97 956
8857.86 976
8858.75 1010
8859.64 1026
8860.53 926
8861.42 929
8862.30 1038
8863.19 1059
8864.08 955
8864.97 932
8865.86 896
8866.75 930
8867.64 958
8868.53 978
8869.42 893
8870.30 874
8871.19 863
8872.08 938
8872.97 895
8873.86 936
8874.75 917
8875.64 906
8876.53 900
8877.42 956
8878.31 962
8879.20 888
8880.09 894
8880.98 872
8881.87 857
8882.76 921
8883.65 810
8884.54 866
8885.43 805
8886.32 819
8887.21 838
8888.10 858
8888.99 840
8889.88 833
8890.77 930
8891.66 858
8892.55 930
8893.44 877
8894.33 796
8895.22 772
8896.11 797
8897.00 823
8897.89 774
8898.78 785
8899.67 755
8900.56 748
8901.45 762
8902.34 789
8903.23 824
8904.12 812
8905.02 783
8905.91 768
8906.80 701
8907.69 747
8908.58 759
8909.47 788
8910.36 727
8911.25 716
8912.14 776
8913.04 654
8913.93 721
8914.82 706
8915.71 741
8916.60 709
8917.49 723
8918.38 700
8919.28 731
8920.17 730
8921.06 775
8921.95 736
8922.84 722
8923.73 650
8924.63 690
8925.52 740
8926.41 667
8927.30 677
8928.19 642
8929.09 603
8929.98 663
8930.87 660
8931.76 734
8932.65 684
8933.55 642
8934.44 682
8935.33 729
8936.22 735
8937.12 746
8938.01 654
8938.90 702
8939.79 701
8940.69 687
8941.58 638
8942.47 759
8943.37 751
8944.26 699
8945.15 655
8946.04 687
8946.94 680
8947.83 685
8948.72 625
8949.62 689
8950.51 644
8951.40 602
8952.30 685
8953.19 743
8954.08 692
8954.98 713
8955.87 728
8956.76 674
8957.66 678
8958.55 585
8959.44 612
8960.34 642
8961.23 703
8962.12 696
8963.02 602
8963.91 608
8964.81 627
8965.70 626
8966.59 585
8967.49 629
8968.38 676
8969.28 606
8970.17 664
8971.06 637
8971.96 638
8972.85 600
8973.75 607
8974.64 577
8975.54 665
8976.43 694
8977.32 638
8978.22 688
8979.11 620
8980.01 613
8980.90 621
8981.80 584
8982.69 633
8983.59 629
8984.48 546
8985.38 582
8986.27 702
8987.17 631
8988.06 630
8988.96 625
8989.85 574
8990.75 549
8991.64 618
8992.54 549
8993.43 584
8994.33 570
8995.22 583
8996.12 607
8997.01 563
8997.91 616
8998.81 661
8999.70 586
9000.60 546
9001.49 568
9002.39 579
9003.28 548
9004.18 525
9005.08 577
9005.97 601
9006.87 585
9007.76 561
9008.66 532
9009.56 534
9010.45 585
9011.35 602
9012.24 556
9013.14 550
9014.04 560
9014.93 605
9015.83 522
9016.73 479
9017.62 508
9018.52 552
9019.42 652
9020.31 647
9021.21 538
9022.11 519
9023.00 580
9023.90 621
9024.80 552
9025.69 606
9026.59 640
9027.49 541
9028.38 656
9029.28 574
9030.18 574
9031.08 523
9031.97 475
9032.87 559
9033.77 545
9034.66 552
9035.56 533
9036.46 575
9037.36 605
9038.25 518
9039.15 550
9040.05 595
9040.95 564
9041.85 562
9042.74 524
9043.64 486
9044.54 519
9045.44 546
9046.33 542
9047.23 544
9048.13 531
9049.03 525
9049.93 525
9050.82 531
9051.72 470
9052.62 556
9053.52 537
9054.42 595
9055.32 584
9056.21 510
9057.11 564
9058.01 522
9058.91 515
9059.81 508
9060.71 569
9061.61 535
9062.50 546
9063.40 522
9064.30 540
9065.20 548
9066.10 517
9067.00 497
9067.90 496
9068.80 521
9069.70 583
9070.60 530
9071.49 554
9072.39 527
9073.29 512
9074.19 549
9075.09 569
9075.99 559
9076.89 540
9077.79 556
9078.69 524
9079.59 556
9080.49 584
9081.39 557
9082.29 566
9083.19 559
9084.09 592
9084.99 568
9085.89 546
9086.79 514
9087.69 499
9088.59 564
9089.49 555
9090.39 615
9091.29 598
9092.19 578
9093.09 631
9093.99 606
9094.89 594
9095.79 592
9096.69 560
9097.59 573
9098.49 501
9099.39 591
9100.29 541
9101.19 576
9102.09 536
9102.99 618
9103.90 601
9104.80 563
9105.70 534
9106.60 515
9107.50 532
9108.40 542
9109.30 545
9110.20 499
9111.10 529
9112.00 547
9112.91 555
9113.81 596
9114.71 545
9115.61 543
9116.51 535
9117.41 547
9118.31 567
9119.22 496
9120.12 546
9121.02 555
9121.92 595
9122.82 499
9123.72 452
9124.63 487
9125.53 526
9126.43 575
9127.33 512
9128.23 617
9129.14 551
9130.04 494
9130.94 506
9131.84 552
9132.74 547
9133.65 541
9134.55 535
9135.45 505
9136.35 527
9137.26 555
9138.16 530
9139.06 588
9139.96 496
9140.87 504
9141.77 537
9142.67 547
9143.57 563
9144.48 470
9145.38 527
9146.28 495
9147.19 544
9148.09 507
9148.99 545
9149.90 528
9150.80 602
9151.70 580
9152.60 526
9153.51 564
9154.41 480
9155.31 476
9156.22 521
9157.12 539
9158.02 495
9158.93 500
9159.83 614
9160.74 531
9161.64 536
9162.54 560
9163.45 532
9164.35 504
9165.25 513
9166.16 587
9167.06 547
9167.97 571
9168.87 589
9169.77 501
9170.68 542
9171.58 532
9172.49 485
9173.39 499
9174.30 486
9175.20 490
9176.10 503
9177.01 503
9177.91 553
9178.82 552
9179.72 543
9180.63 515
9181.53 512
9182.44 585
9183.34 587
9184.25 561
9185.15 480
9186.05 489
9186.96 489
9187.86 499
9188.77 484
9189.67 495
9190.58 558
9191.48 593
9192.39 547
9193.30 553
9194.20 562
9195.11 591
9196.01 547
9196.92 523
9197.82 541
9198.73 526
9199.63 527
9200.54 528
9201.44 542
9202.35 605
9203.26 566
9204.16 556
9205.07 561
9205.97 521
9206.88 514
9207.78 621
9208.69 625
9209.60 594
9210.50 515
9211.41 476
9212.32 533
9213.22 539
9214.13 502
9215.03 512
9215.94 577
9216.85 553
9217.75 595
9218.66 552
9219.57 577
9220.47 615
9221.38 618
9222.29 613
9223.19 600
9224.10 577
9225.01 520
9225.91 519
9226.82 513
9227.73 545
9228.63 553
9229.54 571
9230.45 531
9231.36 556
9232.26 539
9233.17 577
9234.08 612
9234.98 575
9235.89 600
9236.80 543
9237.71 538
9238.61 512
9239.52 548
9240.43 473
9241.34 509
9242.24 538
9243.15 508
9244.06 509
9244.97 475
9245.87 580
9246.78 539
9247.69 513
9248.60 531
9249.51 512
9250.41 564
9251.32 505
9252.23 567
9253.14 566
9254.05 511
9254.96 555
9255.86 532
9256.77 482
9257.68 556
9258.59 542
9259.50 501
9260.41 547
9261.31 490
9262.22 575
9263.13 511
9264.04 564
9264.95 524
9265.86 472
9266.77 482
9267.68 507
9268.58 498
9269.49 541
9270.40 534
9271.31 526
9272.22 561
9273.13 534
9274.04 493
9274.95 514
9275.86 552
9276.77 546
9277.68 593
9278.59 596
9279.50 516
9280.40 535
9281.31 563
9282.22 542
9283.13 526
9284.04 484
9284.95 492
9285.86 606
9286.77 653
9287.68 653
9288.59 557
9289.50 537
9290.41 546
9291.32 527
9292.23 530
9293.14 548
9294.05 553
9294.96 525
9295.87 538
9296.78 583
9297.69 553
9298.60 566
9299.52 559
9300.43 623
9301.34 591
9302.25 578
9303.16 556
9304.07 569
9304.98 665
9305.89 611
9306.80 560
9307.71 638
9308.62 645
9309.53 645
9310.44 591
9311.36 630
9312.27 712
9313.18 661
9314.09 641
9315.00 675
9315.91 619
9316.82 638
9317.73 625
9318.64 682
9319.56 686
9320.47 616
9321.38 582
9322.29 577
9323.20 588
9324.11 606
9325.03 608
9325.94 604
9326.85 622
9327.76 646
9328.67 627
9329.59 659
9330.50 598
9331.41 625
9332.32 608
9333.23 633
9334.15 622
9335.06 557
9335.97 610
9336.88 650
9337.79 561
9338.71 623
9339.62 645
9340.53 625
9341.44 636
9342.36 612
9343.27 637
9344.18 597
9345.09 650
9346.01 644
9346.92 616
9347.83 611
9348.75 528
9349.66 617
9350.57 653
9351.48 602
9352.40 634
9353.31 603
9354.22 607
9355.14 606
9356.05 523
9356.96 555
9357.88 626
9358.79 604
9359.70 594
9360.62 651
9361.53 559
9362.44 502
9363.36 530
9364.27 518
9365.19 559
9366.10 573
9367.01 582
9367.93 538
9368.84 513
9369.75 583
9370.67 573
9371.58 585
9372.50 614
9373.41 551
9374.32 623
9375.24 575
9376.15 595
9377.07 592
9377.98 610
9378.90 610
9379.81 603
9380.72 641
9381.64 634
9382.55 602
9383.47 622
9384.38 599
9385.30 665
9386.21 776
9387.13 678
9388.04 647
9388.96 680
9389.87 593
9390.79 591
9391.70 623
9392.62 672
9393.53 704
9394.45 685
9395.36 678
9396.28 768
9397.19 723
9398.11 701
9399.02 749
9399.94 755
9400.85 690
9401.77 691
9402.68 744
9403.60 674
9404.52 674
9405.43 653
9406.35 704
9407.26 688
9408.18 618
9409.09 638
9410.01 658
9410.93 637
9411.84 613
9412.76 606
9413.67 647
9414.59 632
9415.51 590
9416.42 607
9417.34 636
9418.26 621
9419.17 583
9420.09 606
9421.00 610
9421.92 674
9422.84 625
9423.75 605
9424.67 591
9425.59 642
9426.50 579
9427.42 666
9428.34 672
9429.25 584
9430.17 538
9431.09 601
9432.00 636
9432.92 634
9433.84 612
9434.76 636
9435.67 699
9436.59 681
9437.51 634
9438.42 640
9439.34 663
9440.26 648
9441.18 719
9442.09 680
9443.01 661
9443.93 688
9444.85 710
9445.76 668
9446.68 646
9447.60 643
9448.52 620
9449.43 577
9450.35 608
9451.27 624
9452.19 638
9453.11 661
9454.02 697
9454.94 705
9455.86 745
9456.78 775
9457.70 808
9458.62 839
9459.53 776
9460.45 831
9461.37 796
9462.29 739
9463.21 709
9464.13 685
9465.04 649
9465.96 692
9466.88 686
9467.80 668
9468.72 760
9469.64 749
9470.56 602
9471.48 666
9472.39 621
9473.31 602
9474.23 643
9475.15 695
9476.07 660
9476.99 638
9477.91 641
9478.83 652
9479.75 676
9480.67 648
9481.59 676
9482.51 726
9483.42 752
9484.34 712
9485.26 742
9486.18 741
9487.10 710
9488.02 663
9488.94 661
9489.86 736
9490.78 771
9491.70 697
9492.62 735
9493.54 753
9494.46 743
9495.38 654
9496.30 612
9497.22 674
9498.14 680
9499.06 633
9499.98 630
9500.90 654
9501.82 685
9502.74 657
9503.66 601
9504.58 600
9505.50 651
9506.43 650
9507.35 678
9508.27 675
9509.19 655
9510.11 634
9511.03 669
9511.95 674
9512.87 684
9513.79 673
9514.71 600
9515.63 620
9516.55 697
9517.48 666
9518.40 648
9519.32 724
9520.24 731
9521.16 696
9522.08 690
9523.00 647
9523.92 680
9524.85 684
9525.77 770
9526.69 742
9527.61 713
9528.53 706
9529.45 728
9530.38 788
9531.30 790
9532.22 766
9533.14 815
9534.06 865
9534.98 928
9535.91 920
9536.83 909
9537.75 957
9538.67 1062
9539.60 1000
9540.52 991
9541.44 904
9542.36 837
9543.28 887
9544.21 761
9545.13 772
9546.05 766
9546.97 681
9547.90 684
9548.82 696
9549.74 684
9550.66 643
9551.59 727
9552.51 778
9553.43 695
9554.36 774
9555.28 654
9556.20 657
9557.13 632
9558.05 698
9558.97 770
9559.89 754
9560.82 773
9561.74 725
9562.66 735
9563.59 816
9564.51 745
9565.43 759
9566.36 723
9567.28 675
9568.20 721
9569.13 779
9570.05 755
9570.98 783
9571.90 693
9572.82 756
9573.75 731
9574.67 697
9575.60 665
9576.52 666
9577.44 747
9578.37 670
9579.29 654
9580.22 645
9581.14 708
9582.06 694
9582.99 663
9583.91 611
9584.84 644
9585.76 637
9586.69 634
9587.61 635
9588.53 625
9589.46 645
9590.38 674
9591.31 655
9592.23 646
9593.16 670
9594.08 655
9595.01 647
9595.93 640
9596.86 691
9597.78 662
9598.71 623
9599.63 686
9600.56 628
9601.48 663
9602.41 747
9603.33 744
9604.26 710
9605.18 722
9606.11 696
9607.03 777
9607.96 717
9608.89 733
9609.81 703
9610.74 766
9611.66 790
9612.59 742
9613.51 725
9614.44 686
9615.37 755
9616.29 796
9617.22 733
9618.14 776
9619.07 760
9620.00 704
9620.92 739
9621.85 719
9622.77 721
9623.70 710
9624.63 815
9625.55 732
9626.48 779
9627.41 729
9628.33 761
9629.26 789
9630.19 796
9631.11 860
9632.04 895
9632.97 812
9633.89 876
9634.82 972
9635.75 916
9636.67 837
9637.60 872
9638.53 922
9639.45 988
9640.38 892
9641.31 865
9642.23 1036
9643.16 1014
9644.09 987
9645.02 998
9645.94 1070
9646.87 1041
9647.80 1025
9648.73 962
9649.65 962
9650.58 1021
9651.51 1080
9652.44 1199
9653.36 1221
9654.29 1166
9655.22 1195
9656.15 1204
9657.08 1210
9658.00 1175
9658.93 1124
9659.86 1052
9660.79 1052
9661.72 1031
9662.64 938
9663.57 859
9664.50 851
9665.43 921
9666.36 900
9667.28 886
9668.21 922
9669.14 922
9670.07 958
9671.00 929
9671.93 929
9672.86 1003
9673.78 1030
9674.71 986
9675.64 956
9676.57 974
9677.50 986
9678.43 990
9679.36 998
9680.29 984
9681.21 945
9682.14 1023
9683.07 1009
9684.00 940
9684.93 931
9685.86 993
9686.79 1013
9687.72 910
9688.65 904
9689.58 910
9690.51 898
9691.44 965
9692.37 1010
9693.30 1049
9694.23 1105
9695.16 1102
9696.09 1087
9697.02 1046
9697.94 1067
9698.87 1012
9699.80 1051
9700.73 1027
9701.66 1106
9702.59 1124
9703.52 1137
9704.45 1164
9705.39 1105
9706.32 1099
9707.25 1040
9708.18 1087
9709.11 1134
9710.04 1019
9710.97 950
9711.90 1019
9712.83 1008
9713.76 916
9714.69 912
9715.62 855
9716.55 880
9717.48 978
9718.41 1005
9719.34 976
9720.27 945
9721.21 972
9722.14 920
9723.07 880
9724.00 859
9724.93 889
9725.86 913
9726.79 878
9727.72 860
9728.65 793
9729.59 812
9730.52 813
9731.45 811
9732.38 835
9733.31 828
9734.24 800
9735.17 840
9736.11 884
9737.04 875
9737.97 860
9738.90 831
9739.83 828
9740.77 842
9741.70 797
9742.63 807
9743.56 830
9744.49 824
9745.43 912
9746.36 795
9747.29 759
9748.22 755
9749.15 829
9750.09 877
9751.02 828
9751.95 852
9752.88 867
9753.82 827
9754.75 722
9755.68 811
9756.61 806
9757.55 745
9758.48 796
9759.41 839
9760.35 899
9761.28 872
9762.21 899
9763.14 821
9764.08 807
9765.01 816
9765.94 811
9766.88 776
9767.81 782
9768.74 774
9769.68 822
9770.61 851
9771.54 776
9772.48 765
9773.41 750
9774.34 777
9775.28 838
9776.21 865
9777.14 804
9778.08 891
9779.01 805
9779.94 791
9780.88 809
9781.81 875
9782.75 906
9783.68 829
9784.61 875
9785.55 904
9786.48 933
9787.42 867
9788.35 898
9789.28 868
9790.22 914
9791.15 895
9792.09 911
9793.02 861
9793.96 797
9794.89 769
9795.83 780
9796.76 722
9797.69 740
9798.63 771
9799.56 756
9800.50 765
9801.43 747
9802.37 863
9803.30 841
9804.24 878
9805.17 802
9806.11 772
9807.04 798
9807.98 784
9808.91 760
9809.85 698
9810.78 725
9811.72 724
9812.65 697
9813.59 691
9814.53 661
9815.46 705
9816.40 702
9817.33 636
9818.27 734
9819.20 696
9820.14 698
9821.07 698
9822.01 704
9822.95 693
9823.88 627
9824.82 610
9825.75 671
9826.69 653
9827.63 639
9828.56 649
9829.50 629
9830.43 689
9831.37 662
9832.31 603
9833.24 673
9834.18 694
9835.12 636
9836.05 656
9836.99 607
9837.93 678
9838.86 686
9839.80 614
9840.73 670
9841.67 689
9842.61 690
9843.55 725
9844.48 703
9845.42 670
9846.36 624
9847.29 602
9848.23 581
9849.17 698
9850.10 743
9851.04 673
9851.98 687
9852.92 641
9853.85 698
9854.79 692
9855.73 680
9856.67 758
9857.60 725
9858.54 672
9859.48 705
9860.42 771
9861.35 767
9862.29 758
9863.23 726
9864.17 719
9865.10 796
9866.04 738
9866.98 684
9867.92 739
9868.86 751
9869.79 685
9870.73 650
9871.67 685
9872.61 709
9873.55 752
9874.48 705
9875.42 664
9876.36 642
9877.30 670
9878.24 658
9879.18 656
9880.12 675
9881.05 710
9881.99 678
9882.93 650
9883.87 676
9884.81 695
9885.75 653
9886.69 655
9887.63 668
9888.56 713
9889.50 698
9890.44 690
9891.38 615
9892.32 696
9893.26 650
9894.20 625
9895.14 639
9896.08 636
9897.02 645
9897.96 601
9898.90 609
9899.84 628
9900.77 643
9901.71 602
9902.65 637
9903.59 665
9904.53 702
9905.47 657
9906.41 650
9907.35 621
9908.29 616
9909.23 675
9910.17 685
9911.11 668
9912.05 719
9912.99 738
9913.93 705
9914.87 745
9915.81 704
9916.75 699
9917.69 713
9918.63 760
9919.57 658
9920.52 721
9921.46 737
9922.40 709
9923.34 723
9924.28 674
9925.22 691
9926.16 749
9927.10 838
9928.04 852
9928.98 1052
9929.92 1160
9930.86 1244
9931.80 1251
9932.75 1267
9933.69 1292
9934.63 1281
9935.57 1183
9936.51 999
9937.45 876
9938.39 867
9939.33 816
9940.28 686
9941.22 733
9942.16 753
9943.10 728
9944.04 649
9944.98 613
9945.92 685
9946.87 647
9947.81 711
9948.75 701
9949.69 638
9950.63 677
9951.58 770
9952.52 653
9953.46 624
9954.40 647
9955.34 602
9956.29 610
9957.23 652
9958.17 682
9959.11 663
9960.06 651
9961.00 658
9961.94 635
9962.88 630
9963.83 644
9964.77 627
9965.71 654
9966.65 553
9967.60 557
9968.54 637
9969.48 679
9970.42 654
9971.37 631
9972.31 640
9973.25 659
9974.20 661
9975.14 603
9976.08 553
9977.03 638
9977.97 606
9978.91 611
9979.86 617
9980.80 512
9981.74 614
9982.69 653
9983.63 657
9984.57 604
9985.52 572
9986.46 581
9987.40 633
9988.35 580
9989.29 587
9990.23 617
9991.18 644
9992.12 554
9993.07 576
9994.01 612
9994.95 558
9995.90 592
9996.84 639
9997.79 588
9998.73 608
9999.67 613
10000.62 587
10001.56 615
10002.51 561
10003.45 548
10004.40 619
10005.34 643
10006.29 683
10007.23 630
10008.17 578
10009.12 634
10010.06 604
10011.01 598
10011.95 565
10012.90 584
10013.84 593
10014.79 650
10015.73 606
10016.68 598
10017.62 615
10018.57 615
10019.51 642
10020.46 547
10021.40 600
10022.35 598
10023.29 572
10024.24 600
10025.19 531
10026.13 574
10027.08 588
10028.02 601
10028.97 576
10029.91 584
10030.86 610
10031.80 632
10032.75 652
10033.70 591
10034.64 548
10035.59 481
10036.53 575
10037.48 593
10038.43 525
10039.37 534
10040.32 515
10041.26 532
10042.21 559
10043.16 566
10044.10 560
10045.05 542
10046.00 550
10046.94 588
10047.89 535
10048.84 528
10049.78 513
10050.73 540
10051.68 529
10052.62 515
10053.57 513
10054.52 551
10055.46 536
10056.41 506
10057.36 539
10058.30 512
10059.25 533
10060.20 564
10061.15 550
10062.09 521
10063.04 562
10063.99 565
10064.93 544
10065.88 474
10066.83 530
10067.78 519
10068.72 488
10069.67 462
10070.62 549
10071.57 497
10072.51 470
10073.46 525
10074.41 576
10075.36 536
10076.31 466
10077.25 506
10078.20 514
10079.15 537
10080.10 529
10081.05 525
10081.99 512
10082.94 507
10083.89 478
10084.84 484
10085.79 514
10086.74 533
10087.68 513
10088.63 474
10089.58 482
10090.53 470
10091.48 533
10092.43 489
10093.37 510
10094.32 498
10095.27 533
10096.22 507
10097.17 473
10098.12 494
10099.07 471
10100.02 449
10100.97 465
10101.91 510
10102.86 474
10103.81 452
10104.76 464
10105.71 470
10106.66 551
10107.61 526
10108.56 501
10109.51 470
10110.46 451
10111.41 468
10112.36 427
10113.31 457
10114.26 473
10115.21 487
10116.16 528
10117.11 498
10118.06 472
10119.01 463
10119.96 479
10120.91 509
10121.86 505
10122.81 505
10123.76 488
10124.71 410
10125.66 481
10126.61 555
10127.56 509
10128.51 456
10129.46 475
10130.41 463
10131.36 476
10132.31 487
10133.26 445
10134.21 502
10135.16 473
10136.11 440
10137.06 478
10138.01 498
10138.96 485
10139.91 493
10140.86 527
10141.82 501
10142.77 489
10143.72 502
10144.67 492
10145.62 476
10146.57 440
10147.52 441
10148.47 508
10149.42 538
10150.38 494
10151.33 444
10152.28 457
10153.23 495
10154.18 492
10155.13 521
10156.09 518
10157.04 510
10157.99 526
10158.94 482
10159.89 497
10160.84 502
10161.80 461
10162.75 478
10163.70 470
10164.65 528
10165.60 517
10166.56 550
10167.51 555
10168.46 549
10169.41 532
10170.36 565
10171.32 541
10172.27 561
10173.22 555
10174.17 576
10175.13 497
10176.08 488
10177.03 504
10177.98 519
10178.94 573
10179.89 542
10180.84 587
10181.80 571
10182.75 628
10183.70 543
10184.65 573
10185.61 618
10186.56 636
10187.51 557
10188.47 570
10189.42 564
10190.37 584
10191.33 577
10192.28 616
10193.23 643
10194.19 643
10195.14 589
10196.09 580
10197.05 590
10198.00 621
10198.95 628
10199.91 626
10200.86 652
10201.82 671
10202.77 609
10203.72 677
10204.68 672
10205.63 629
10206.58 633
10207.54 686
10208.49 752
10209.45 807
10210.40 724
10211.36 774
10212.31 824
10213.26 775
10214.22 781
10215.17 749
10216.13 727
10217.08 736
10218.04 668
10218.99 723
10219.94 715
10220.90 720
10221.85 666
10222.81 673
10223.76 671
10224.72 623
10225.67 642
10226.63 670
10227.58 664
10228.54 638
10229.49 679
10230.45 702
10231.40 690
10232.36 629
10233.31 609
10234.27 636
10235.22 619
10236.18 605
10237.14 649
10238.09 632
10239.05 779
10240.00 776
10240.96 774
10241.91 805
10242.87 830
10243.82 790
10244.78 757
10245.74 688
10246.69 689
10247.65 665
10248.60 588
10249.56 587
10250.52 610
10251.47 520
10252.43 546
10253.38 526
10254.34 501
10255.30 514
10256.25 551
10257.21 526
10258.17 578
10259.12 543
10260.08 594
10261.04 524
10261.99 522
10262.95 541
10263.91 536
10264.86 514
10265.82 552
10266.78 512
10267.73 445
10268.69 459
10269.65 504
10270.60 549
10271.56 563
10272.52 502
10273.47 484
10274.43 494
10275.39 548
10276.35 549
10277.30 532
10278.26 487
10279.22 472
10280.18 497
10281.13 523
10282.09 543
10283.05 514
10284.01 459
10284.96 482
10285.92 437
10286.88 466
10287.84 535
10288.79 583
10289.75 470
10290.71 504
10291.67 475
10292.63 426
10293.58 410
10294.54 471
10295.50 500
10296.46 480
10297.42 458
10298.38 515
10299.33 491
10300.29 471
10301.25 480
10302.21 445
10303.17 472
10304.13 481
10305.08 472
10306.04 527
10307.00 486
10307.96 475
10308.92 455
10309.88 524
10310.84 466
10311.80 417
10312.75 461
10313.71 454
10314.67 447
10315.63 554
10316.59 493
10317.55 516
10318.51 473
10319.47 473
10320.43 502
10321.39 489
10322.35 437
10323.31 494
10324.27 495
10325.23 479
10326.18 490
10327.14 492
10328.10 450
10329.06 436
10330.02 454
10330.98 518
10331.94 540
10332.90 486
10333.86 514
10334.82 487
10335.78 458
10336.74 504
10337.70 489
10338.66 481
10339.62 508
10340.58 478
10341.54 450
10342.50 463
10343.46 402
10344.43 478
10345.39 398
10346.35 393
10347.31 429
10348.27 441
10349.23 500
10350.19 446
10351.15 440
10352.11 477
10353.07 494
10354.03 487
10354.99 519
10355.95 453
10356.91 494
10357.88 430
10358.84 414
10359.80 395
10360.76 435
10361.72 450
10362.68 444
10363.64 449
10364.60 469
10365.57 412
10366.53 458
10367.49 574
10368.45 528
10369.41 478
10370.37 439
10371.34 462
10372.30 492
10373.26 462
10374.22 444
10375.18 471
10376.14 460
10377.11 503
10378.07 463
10379.03 488
10379.99 442
10380.95 459
10381.92 451
10382.88 514
10383.84 473
10384.80 441
10385.77 433
10386.73 482
10387.69 463
10388.65 468
10389.62 490
10390.58 397
10391.54 416
10392.50 415
10393.47 433
10394.43 414
10395.39 396
10396.35 430
10397.32 485
10398.28 416
10399.24 436
10400.21 462
10401.17 473
10402.13 458
10403.10 482
10404.06 538
10405.02 501
10405.99 454
10406.95 399
10407.91 438
10408.88 463
10409.84 430
10410.80 435
10411.77 458
10412.73 433
10413.69 549
10414.66 428
10415.62 434
10416.58 461
10417.55 465
10418.51 458
10419.48 507
10420.44 531
10421.40 582
10422.37 627
10423.33 650
10424.30 609
10425.26 641
10426.23 647
10427.19 667
10428.15 673
10429.12 555
10430.08 541
10431.05 547
10432.01 465
10432.98 496
10433.94 443
10434.91 437
10435.87 405
10436.83 436
10437.80 431
10438.76 418
10439.73 473
10440.69 402
10441.66 369
10442.62 451
10443.59 439
10444.55 442
10445.52 508
10446.48 412
10447.45 405
10448.41 421
10449.38 406
10450.35 405
10451.31 423
10452.28 430
10453.24 429
10454.21 416
10455.17 395
10456.14 439
10457.10 450
10458.07 479
10459.04 448
10460.00 437
10460.97 443
10461.93 401
10462.90 428
10463.87 482
10464.83 510
10465.80 490
10466.76 522
10467.73 476
10468.70 390
10469.66 429
10470.63 445
10471.59 422
10472.56 408
10473.53 414
10474.49 388
10475.46 447
10476.43 405
10477.39 427
10478.36 479
10479.33 445
10480.29 408
10481.26 412
10482.23 441
10483.19 425
10484.16 380
10485.13 402
10486.09 418
10487.06 453
10488.03 407
10489.00 448
10489.96 475
10490.93 424
10491.90 422
10492.87 416
10493.83 423
10494.80 435
10495.77 417
10496.73 430
10497.70 406
10498.67 485
10499.64 487
10500.61 520
10501.57 432
10502.54 439
10503.51 399
10504.48 409
10505.44 402
10506.41 417
10507.38 433
10508.35 446
10509.32 464
10510.28 440
10511.25 469
10512.22 429
10513.19 456
10514.16 433
10515.13 446
10516.09 440
10517.06 401
10518.03 414
10519.00 430
10519.97 473
10520.94 484
10521.91 462
10522.87 514
10523.84 465
10524.81 456
10525.78 454
10526.75 425
10527.72 411
10528.69 437
10529.66 439
10530.63 369
10531.59 370
10532.56 409
10533.53 452
10534.50 435
10535.47 492
10536.44 465
10537.41 459
10538.38 400
10539.35 408
10540.32 451
10541.29 440
10542.26 491
10543.23 509
10544.20 407
10545.17 428
10546.14 408
10547.11 402
10548.08 407
10549.05 419
10550.02 431
10550.99 438
10551.96 427
10552.93 459
10553.90 389
10554.87 414
10555.84 422
10556.81 452
10557.78 500
10558.75 396
10559.72 408
10560.69 447
10561.66 522
10562.63 530
10563.60 561
10564.57 636
10565.54 577
10566.51 625
10567.48 617
10568.45 591
10569.42 626
10570.40 561
10571.37 551
10572.34 529
10573.31 530
10574.28 481
10575.25 489
10576.22 516
10577.19 485
10578.16 521
10579.14 517
10580.11 509
10581.08 417
10582.05 439
10583.02 439
10583.99 476
10584.96 451
10585.94 439
10586.91 412
10587.88 440
10588.85 511
10589.82 499
10590.79 466
10591.77 465
10592.74 473
10593.71 479
10594.68 464
10595.65 473
10596.63 433
10597.60 475
10598.57 453
10599.54 417
10600.52 465
10601.49 420
10602.46 423
10603.43 421
10604.41 402
10605.38 448
10606.35 459
10607.32 451
10608.30 438
10609.27 438
10610.24 449
10611.21 453
10612.19 473
10613.16 420
10614.13 415
10615.11 487
10616.08 459
10617.05 414
10618.02 456
10619.00 452
10619.97 417
10620.94 412
10621.92 511
10622.89 489
10623.86 531
10624.84 459
10625.81 411
10626.78 453
10627.76 521
10628.73 502
10629.71 440
10630.68 440
10631.65 428
10632.63 467
10633.60 421
10634.57 432
10635.55 393
10636.52 445
10637.50 469
10638.47 450
10639.44 490
10640.42 480
10641.39 473
10642.37 487
10643.34 460
10644.31 519
10645.29 535
10646.26 486
10647.24 484
10648.21 490
10649.19 491
10650.16 450
10651.14 454
10652.11 456
10653.09 432
10654.06 400
10655.04 424
10656.01 405
10656.98 363
10657.96 372
10658.93 449
10659.91 406
10660.88 404
10661.86 405
10662.84 405
10663.81 434
10664.79 413
10665.76 429
10666.74 434
10667.71 472
10668.69 392
10669.66 361
10670.64 416
10671.61 403
10672.59 423
10673.56 386
10674.54 424
10675.52 433
10676.49 445
10677.47 505
10678.44 478
10679.42 477
10680.40 409
10681.37 415
10682.35 415
10683.32 439
10684.30 422
10685.28 445
10686.25 501
10687.23 456
10688.20 432
10689.18 421
10690.16 431
10691.13 421
10692.11 452
10693.09 431
10694.06 455
10695.04 414
10696.02 365
10696.99 378
10697.97 414
10698.95 397
10699.92 422
10700.90 415
10701.88 383
10702.85 393
10703.83 379
10704.81 408
10705.79 385
10706.76 387
10707.74 419
10708.72 372
10709.70 364
10710.67 434
10711.65 406
10712.63 354
10713.60 341
10714.58 341
10715.56 395
10716.54 397
10717.52 423
10718.49 366
10719.47 381
10720.45 371
10721.43 431
10722.40 465
10723.38 434
10724.36 402
10725.34 384
10726.32 383
10727.29 376
10728.27 372
10729.25 390
10730.23 363
10731.21 368
10732.19 369
10733.16 369
10734.14 371
10735.12 375
10736.10 331
10737.08 383
10738.06 382
10739.03 405
10740.01 367
10740.99 367
10741.97 367
10742.95 362
10743.93 363
10744.91 399
10745.89 393
10746.87 381
10747.84 385
10748.82 393
10749.80 430
10750.78 383
10751.76 451
10752.74 405
10753.72 378
10754.70 388
10755.68 391
10756.66 369
10757.64 429
10758.62 396
10759.60 362
10760.58 384
10761.56 374
10762.54 378
10763.52 381
10764.50 402
10765.48 369
10766.45 389
10767.43 368
10768.41 356
10769.39 373
10770.38 415
10771.36 347
10772.34 370
10773.32 339
10774.30 339
10775.28 350
10776.26 409
10777.24 382
10778.22 392
10779.20 380
10780.18 382
10781.16 438
10782.14 403
10783.12 432
10784.10 378
10785.08 387
10786.06 385
10787.04 411
10788.02 419
10789.00 368
10789.99 381
10790.97 381
10791.95 385
10792.93 369
10793.91 354
10794.89 402
10795.87 361
10796.85 369
10797.84 364
10798.82 395
10799.80 371
10800.78 400
10801.76 327
10802.74 324
10803.72 353
10804.71 395
10805.69 405
10806.67 365
10807.65 356
10808.63 335
10809.61 369
10810.60 377
10811.58 405
10812.56 383
10813.54 402
10814.52 384
10815.51 371
10816.49 375
10817.47 437
10818.45 482
10819.44 396
10820.42 351
10821.40 458
10822.38 410
10823.37 332
10824.35 354
10825.33 420
10826.31 419
10827.30 370
10828.28 324
10829.26 372
10830.24 416
10831.23 348
10832.21 375
10833.19 348
10834.18 306
10835.16 357
10836.14 401
10837.13 363
10838.11 345
10839.09 355
10840.07 363
10841.06 408
10842.04 313
10843.02 370
10844.01 364
10844.99 367
10845.98 387
10846.96 448
10847.94 391
10848.93 398
10849.91 402
10850.89 359
10851.88 407
10852.86 374
10853.84 398
10854.83 402
10855.81 414
10856.80 410
10857.78 397
10858.77 411
10859.75 426
10860.73 437
10861.72 389
10862.70 409
10863.69 347
10864.67 381
10865.66 412
10866.64 393
10867.62 359
10868.61 390
10869.59 419
10870.58 428
10871.56 451
10872.55 437
10873.53 382
10874.52 456
10875.50 449
10876.49 431
10877.47 435
10878.46 505
10879.44 476
10880.43 462
10881.41 430
10882.40 450
10883.38 449
10884.37 452
10885.35 436
10886.34 443
10887.32 432
10888.31 398
10889.29 448
10890.28 468
10891.27 494
10892.25 461
10893.24 494
10894.22 471
10895.21 513
10896.19 483
10897.18 481
10898.17 480
10899.15 469
10900.14 466
10901.12 468
10902.11 485
10903.10 469
10904.08 412
10905.07 496
10906.05 424
10907.04 472
10908.03 467
10909.01 503
10910.00 550
10910.99 501
10911.97 500
10912.96 546
10913.95 586
10914.93 445
10915.92 454
10916.91 503
10917.89 494
10918.88 503
10919.87 504
10920.85 552
10921.84 545
10922.83 575
10923.81 570
10924.80 528
10925.79 515
10926.78 549
10927.76 550
10928.75 546
10929.74 564
10930.73 519
10931.71 567
10932.70 562
10933.69 502
10934.68 500
10935.66 522
10936.65 531
10937.64 525
10938.63 526
10939.61 545
10940.60 537
10941.59 579
10942.58 562
10943.57 590
10944.55 588
10945.54 574
10946.53 572
10947.52 592
10948.51 587
10949.49 523
10950.48 565
10951.47 559
10952.46 566
10953.45 563
10954.44 555
10955.42 596
10956.41 621
10957.40 646
10958.39 623
10959.38 625
10960.37 692
10961.36 754
10962.34 771
10963.33 662
10964.32 686
10965.31 770
10966.30 831
10967.29 756
10968.28 779
10969.27 693
10970.26 710
10971.25 671
10972.24 680
10973.22 623
10974.21 609
10975.20 668
10976.19 677
10977.18 660
10978.17 646
10979.16 659
10980.15 652
10981.14 581
10982.13 676
10983.12 640
10984.11 615
10985.10 642
10986.09 653
10987.08 679
10988.07 691
10989.06 721
10990.05 727
10991.04 679
10992.03 672
10993.02 723
10994.01 677
10995.00 668
10995.99 653
10996.98 669
10997.97 692
10998.96 708
10999.95 793
11000.94 823
11001.93 896
11002.92 936
11003.92 1015
11004.91 1006
11005.90 992
11006.89 995
11007.88 947
11008.87 903
11009.86 878
11010.85 846
11011.84 738
11012.83 732
11013.82 754
11014.82 686
11015.81 651
11016.80 634
11017.79 586
11018.78 583
11019.77 573
11020.76 552
11021.76 597
11022.75 594
11023.74 531
11024.73 525
11025.72 529
11026.71 569
11027.70 579
11028.70 571
11029.69 534
11030.68 563
11031.67 547
11032.66 566
11033.66 598
11034.65 543
11035.64 552
11036.63 553
11037.62 530
11038.62 570
11039.61 566
11040.60 562
11041.59 497
11042.59 545
11043.58 542
11044.57 548
11045.56 511
11046.56 541
11047.55 545
11048.54 547
11049.53 518
11050.53 440
11051.52 476
11052.51 488
11053.51 486
11054.50 491
11055.49 547
11056.49 520
11057.48 499
11058.47 494
11059.46 488
11060.46 490
11061.45 482
11062.44 451
11063.44 506
11064.43 491
11065.42 479
11066.42 546
11067.41 522
11068.41 489
11069.40 549
11070.39 484
11071.39 441
11072.38 487
11073.37 503
11074.37 543
11075.36 471
11076.36 427
11077.35 481
11078.34 507
11079.34 491
11080.33 502
11081.33 490
11082.32 486
11083.31 486
11084.31 459
11085.30 492
11086.30 502
11087.29 466
11088.29 452
11089.28 537
11090.28 490
11091.27 437
11092.27 476
11093.26 495
11094.25 475
11095.25 463
11096.24 441
11097.24 449
11098.23 453
11099.23 448
11100.22 483
11101.22 479
11102.21 484
11103.21 458
11104.20 507
11105.20 461
11106.20 428
11107.19 445
11108.19 467
11109.18 489
11110.18 486
11111.17 440
11112.17 453
11113.16 446
11114.16 460
11115.15 447
11116.15 490
11117.15 530
11118.14 467
11119.14 423
11120.13 419
11121.13 406
11122.13 440
11123.12 418
11124.12 392
11125.11 449
11126.11 504
11127.11 483
11128.10 441
11129.10 461
11130.10 461
11131.09 468
11132.09 517
11133.09 488
11134.08 492
11135.08 513
11136.07 504
11137.07 448
11138.07 523
11139.07 563
11140.06 494
11141.06 440
11142.06 475
11143.05 520
11144.05 455
11145.05 485
11146.04 506
11147.04 545
11148.04 500
11149.04 456
11150.03 462
11151.03 426
11152.03 442
11153.02 469
11154.02 420
11155.02 416
11156.02 474
11157.01 460
11158.01 425
11159.01 458
11160.01 471
11161.01 469
11162.00 514
11163.00 461
11164.00 395
11165.00 420
11165.99 461
11166.99 475
11167.99 423
11168.99 418
11169.99 451
11170.99 470
11171.98 432
11172.98 458
11173.98 421
11174.98 464
11175.98 430
11176.98 454
11177.97 492
11178.97 497
11179.97 500
11180.97 454
11181.97 437
11182.97 499
11183.97 490
11184.96 488
11185.96 487
11186.96 495
11187.96 446
11188.96 458
11189.96 443
11190.96 481
11191.96 469
11192.96 427
11193.96 400
11194.96 394
11195.96 340
11196.95 412
11197.95 454
11198.95 475
11199.95 466
11200.95 462
11201.95 489
11202.95 513
11203.95 451
11204.95 462
11205.95 445
11206.95 413
11207.95 418
11208.95 475
11209.95 457
11210.95 483
11211.95 504
11212.95 425
11213.95 471
11214.95 462
11215.95 433
11216.95 442
11217.95 445
11218.95 527
11219.95 469
11220.95 428
11221.95 434
11222.95 481
11223.95 460
11224.95 411
11225.96 373
11226.96 394
11227.96 443
11228.96 450
11229.96 439
11230.96 434
11231.96 430
11232.96 427
11233.96 402
11234.96 401
11235.96 437
11236.97 420
11237.97 434
11238.97 439
11239.97 441
11240.97 402
11241.97 415
11242.97 453
11243.98 427
11244.98 410
11245.98 461
11246.98 443
11247.98 420
11248.98 422
11249.98 449
11250.99 424
11251.99 439
11252.99 425
11253.99 430
11254.99 453
11256.00 456
11257.00 453
11258.00 435
11259.00 427
11260.00 420
11261.01 391
11262.01 396
11263.01 421
11264.01 401
11265.02 402
11266.02 449
11267.02 435
11268.02 419
11269.03 393
11270.03 455
11271.03 418
11272.03 472
11273.04 438
11274.04 420
11275.04 528
11276.05 457
11277.05 471
11278.05 443
11279.05 431
11280.06 454
11281.06 462
11282.06 427
11283.07 449
11284.07 497
11285.07 470
11286.08 512
11287.08 517
11288.08 470
11289.09 470
11290.09 429
11291.09 471
11292.10 426
11293.10 463
11294.11 427
11295.11 445
11296.11 458
11297.12 382
11298.12 371
11299.13 410
11300.13 395
11301.13 414
11302.14 384
11303.14 390
11304.15 384
11305.15 421
11306.15 432
11307.16 443
11308.16 454
11309.17 421
11310.17 420
11311.18 405
11312.18 446
11313.18 388
11314.19 423
11315.19 465
11316.20 430
11317.20 478
11318.21 487
11319.21 498
11320.22 465
11321.22 433
11322.23 457
11323.23 466
11324.24 450
11325.24 449
11326.25 432
11327.25 425
11328.26 393
11329.26 365
11330.27 412
11331.27 420
11332.28 359
11333.29 383
11334.29 417
11335.30 405
11336.30 402
11337.31 368
11338.31 446
11339.32 449
11340.33 453
11341.33 448
11342.34 461
11343.34 430
11344.35 382
11345.35 443
11346.36 445
11347.37 412
11348.37 424
11349.38 428
11350.39 435
11351.39 437
11352.40 406
11353.40 410
11354.41 362
11355.42 370
11356.42 402
11357.43 389
11358.44 374
11359.44 375
11360.45 390
11361.46 404
11362.46 396
11363.47 414
11364.48 345
11365.48 410
11366.49 400
11367.50 421
11368.50 390
11369.51 383
11370.52 440
11371.53 437
11372.53 382
11373.54 405
11374.55 378
11375.56 420
11376.56 408
11377.57 383
11378.58 366
11379.59 339
11380.59 377
11381.60 420
11382.61 385
11383.62 346
11384.62 347
11385.63 367
11386.64 395
11387.65 381
11388.65 393
11389.66 353
11390.67 370
11391.68 395
11392.69 397
11393.69 361
11394.70 397
11395.71 414
11396.72 427
11397.73 377
11398.74 366
11399.74 365
11400.75 362
11401.76 347
11402.77 329
11403.78 394
11404.79 401
11405.80 406
11406.80 405
11407.81 368
11408.82 402
11409.83 427
11410.84 341
11411.85 416
11412.86 430
11413.87 399
11414.88 373
11415.89 377
11416.89 332
11417.90 388
11418.91 355
11419.92 381
11420.93 390
11421.94 371
11422.95 391
11423.96 367
11424.97 385
11425.98 379
11426.99 361
11428.00 391
11429.01 394
11430.02 371
11431.03 430
11432.04 423
11433.05 368
11434.06 395
11435.07 371
11436.08 363
11437.09 371
11438.10 382
11439.11 418
11440.12 416
11441.13 379
11442.14 389
11443.15 411
11444.16 370
11445.17 391
11446.18 350
11447.19 369
11448.20 388
11449.21 401
11450.22 405
11451.23 384
11452.24 417
11453.25 449
11454.27 413
11455.28 426
11456.29 416
11457.30 439
11458.31 456
11459.32 446
11460.33 447
11461.34 418
11462.35 382
11463.36 412
11464.38 383
11465.39 422
11466.40 433
11467.41 422
11468.42 429
11469.43 414
11470.44 410
11471.46 401
11472.47 461
11473.48 422
11474.49 458
11475.50 416
11476.52 391
11477.53 414
11478.54 444
11479.55 472
11480.56 474
11481.57 411
11482.59 448
11483.60 428
11484.61 409
11485.62 437
11486.64 457
11487.65 424
11488.66 417
11489.67 481
11490.69 476
11491.70 499
11492.71 505
11493.72 454
11494.74 425
11495.75 400
11496.76 490
11497.77 457
11498.79 442
11499.80 438
11500.81 450
11501.83 461
11502.84 511
11503.85 471
11504.86 467
11505.88 456
11506.89 462
11507.90 471
11508.92 436
11509.93 466
11510.94 472
11511.96 477
11512.97 460
11513.98 433
11515.00 474
11516.01 488
11517.02 516
11518.04 442
11519.05 449
11520.07 437
11521.08 477
11522.09 477
11523.11 475
11524.12 474
11525.13 508
11526.15 476
11527.16 484
11528.18 470
11529.19 473
11530.21 535
11531.22 489
11532.23 497
11533.25 482
11534.26 465
11535.28 500
11536.29 484
11537.31 426
11538.32 486
11539.34 482
11540.35 484
11541.36 511
11542.38 479
11543.39 491
11544.41 515
11545.42 489
11546.44 518
11547.45 567
11548.47 522
11549.48 558
11550.50 614
11551.51 550
11552.53 517
11553.54 555
11554.56 557
11555.57 548
11556.59 519
11557.61 536
11558.62 594
11559.64 570
11560.65 575
11561.67 547
11562.68 522
11563.70 539
11564.71 564
11565.73 588
11566.75 594
11567.76 621
11568.78 663
11569.79 588
11570.81 621
11571.83 605
11572.84 568
11573.86 607
11574.87 547
11575.89 651
11576.91 608
11577.92 584
11578.94 640
11579.96 692
11580.97 659
11581.99 661
11583.00 679
11584.02 702
11585.04 708
11586.05 694
11587.07 818
11588.09 785
11589.10 778
11590.12 786
11591.14 758
11592.16 733
11593.17 800
11594.19 842
11595.21 853
11596.22 843
11597.24 913
11598.26 893
11599.28 976
11600.29 1007
11601.31 1075
11602.33 1135
11603.34 1248
11604.36 1312
11605.38 1307
11606.40 1287
11607.41 1377
11608.43 1359
11609.45 1250
11610.47 1072
11611.49 997
11612.50 971
11613.52 976
11614.54 949
11615.56 924
11616.58 916
11617.59 993
11618.61 909
11619.63 938
11620.65 1023
11621.67 1002
11622.68 956
11623.70 1009
11624.72 1048
11625.74 1013
11626.76 989
11627.78 987
11628.79 1002
11629.81 1129
11630.83 1083
11631.85 1168
11632.87 1219
11633.89 1227
11634.91 1470
11635.93 1661
11636.94 1681
11637.96 1834
11638.98 1975
11640.00 2049
11641.02 2045
11642.04 1837
11643.06 1630
11644.08 1656
11645.10 1504
11646.12 1264
11647.14 1088
11648.16 980
11649.17 1017
11650.19 925
11651.21 883
11652.23 895
11653.25 855
11654.27 871
11655.29 778
11656.31 735
11657.33 738
11658.35 795
11659.37 829
11660.39 753
11661.41 758
11662.43 798
11663.45 734
11664.47 727
11665.49 695
11666.51 774
11667.53 709
11668.55 692
11669.57 698
11670.59 728
11671.61 711
11672.63 739
11673.65 769
11674.67 707
11675.70 678
11676.72 697
11677.74 752
11678.76 720
11679.78 723
11680.80 675
11681.82 693
11682.84 629
11683.86 696
11684.88 684
11685.90 632
11686.92 680
11687.95 678
11688.97 719
11689.99 640
11691.01 618
11692.03 638
11693.05 613
11694.07 642
11695.10 661
11696.12 643
11697.14 620
11698.16 592
11699.18 618
11700.20 632
11701.22 648
11702.25 642
11703.27 621
11704.29 637
11705.31 627
11706.33 629
11707.36 609
11708.38 649
11709.40 574
11710.42 657
11711.44 671
11712.47 694
11713.49 641
11714.51 661
11715.53 682
11716.56 639
11717.58 647
11718.60 614
11719.62 660
11720.65 700
11721.67 655
11722.69 561
11723.71 571
11724.74 649
11725.76 650
11726.78 599
11727.80 624
11728.83 665
11729.85 609
11730.87 634
11731.90 606
11732.92 605
11733.94 656
11734.97 658
11735.99 618
11737.01 639
11738.04 641
11739.06 632
11740.08 592
11741.11 576
11742.13 541
11743.15 564
11744.18 574
11745.20 593
11746.22 551
11747.25 592
11748.27 570
11749.30 576
11750.32 585
11751.34 512
11752.37 563
11753.39 579
11754.42 535
11755.44 521
11756.46 589
11757.49 605
11758.51 566
11759.54 558
11760.56 514
11761.58 524
11762.61 519
11763.63 488
11764.66 541
11765.68 522
11766.71 584
11767.73 526
11768.76 558
11769.78 481
11770.81 474
11771.83 486
11772.86 437
11773.88 473
11774.91 448
11775.93 478
11776.96 481
11777.98 509
11779.01 469
11780.03 502
11781.06 516
11782.08 504
11783.11 477
11784.13 475
11785.16 534
11786.18 470
11787.21 473
11788.23 462
11789.26 466
11790.28 467
11791.31 477
11792.34 488
11793.36 438
11794.39 464
11795.41 453
11796.44 468
11797.47 457
11798.49 460
11799.52 431
11800.54 445
11801.57 419
11802.60 407
11803.62 458
11804.65 445
11805.67 380
11806.70 391
11807.73 433
11808.75 426
11809.78 450
11810.81 463
11811.83 427
11812.86 445
11813.89 419
11814.91 427
11815.94 461
11816.97 443
11817.99 405
11819.02 405
11820.05 429
11821.07 444
11822.10 459
11823.13 464
11824.16 445
11825.18 469
11826.21 511
11827.24 449
11828.26 435
11829.29 443
11830.32 445
11831.35 429
11832.37 448
11833.40 453
11834.43 485
11835.46 439
11836.48 469
11837.51 423
11838.54 430
11839.57 462
11840.59 439
11841.62 421
11842.65 407
11843.68 428
11844.71 445
11845.73 450
11846.76 426
11847.79 423
11848.82 404
11849.85 394
11850.88 365
11851.90 393
11852.93 439
11853.96 415
11854.99 439
11856.02 427
11857.05 396
11858.07 431
11859.10 426
11860.13 402
11861.16 462
11862.19 479
11863.22 447
11864.25 401
11865.28 452
11866.30 428
11867.33 397
11868.36 431
11869.39 425
11870.42 450
11871.45 449
11872.48 431
11873.51 434
11874.54 428
11875.57 462
11876.60 451
11877.63 433
11878.65 392
11879.68 423
11880.71 489
11881.74 456
11882.77 496
11883.80 447
11884.83 420
11885.86 421
11886.89 431
11887.92 391
11888.95 370
11889.98 461
11891.01 510
11892.04 428
11893.07 428
11894.10 452
11895.13 472
11896.16 472
11897.19 438
11898.22 431
11899.25 416
11900.28 446
11901.31 471
11902.34 437
11903.38 394
11904.41 462
11905.44 508
11906.47 473
11907.50 467
11908.53 493
11909.56 447
11910.59 430
11911.62 508
11912.65 438
11913.68 421
11914.71 427
11915.75 405
11916.78 432
11917.81 414
11918.84 425
11919.87 534
11920.90 516
11921.93 464
11922.96 420
11924.00 452
11925.03 493
11926.06 425
11927.09 400
11928.12 418
11929.15 396
11930.18 434
11931.22 442
11932.25 503
11933.28 523
11934.31 544
11935.34 619
11936.38 581
11937.41 574
11938.44 577
11939.47 620
11940.50 556
11941.54 552
11942.57 544
11943.60 562
11944.63 521
11945.67 489
11946.70 461
11947.73 448
11948.76 451
11949.80 448
11950.83 415
11951.86 435
11952.89 423
11953.93 416
11954.96 418
11955.99 415
11957.02 450
11958.06 473
11959.09 452
11960.12 414
11961.16 420
11962.19 406
11963.22 366
11964.26 382
11965.29 415
11966.32 444
11967.36 439
11968.39 468
11969.42 437
11970.46 403
11971.49 394
11972.52 395
11973.56 448
11974.59 432
11975.62 437
11976.66 494
11977.69 397
11978.73 409
11979.76 422
11980.79 418
11981.83 450
11982.86 418
11983.89 401
11984.93 424
11985.96 440
11987.00 420
11988.03 436
11989.07 397
11990.10 402
11991.13 401
11992.17 431
11993.20 396
11994.24 413
11995.27 445
11996.31 433
11997.34 404
11998.38 401
11999.41 409
12000.45 436
12001.48 429
12002.51 402
12003.55 426
12004.58 422
12005.62 471
12006.65 456
12007.69 430
12008.72 456
12009.76 402
12010.80 474
12011.83 433
12012.87 413
12013.90 429
12014.94 458
12015.97 423
12017.01 449
12018.04 408
12019.08 461
12020.11 402
12021.15 442
12022.19 486
12023.22 479
12024.26 432
12025.29 426
12026.33 438
12027.36 439
12028.40 431
12029.44 417
12030.47 462
12031.51 448
12032.54 478
12033.58 442
12034.62 435
12035.65 452
12036.69 445
12037.73 453
12038.76 403
12039.80 440
12040.84 422
12041.87 402
12042.91 391
12043.94 421
12044.98 417
12046.02 474
12047.06 470
12048.09 424
12049.13 463
12050.17 464
12051.20 493
12052.24 437
12053.28 374
12054.31 459
12055.35 500
12056.39 424
12057.43 437
12058.46 455
12059.50 439
12060.54 390
12061.57 423
12062.61 516
12063.65 467
12064.69 430
12065.72 463
12066.76 491
12067.80 439
12068.84 415
12069.88 431
12070.91 504
12071.95 512
12072.99 517
12074.03 442
12075.06 440
12076.10 445
12077.14 453
12078.18 440
12079.22 472
12080.26 468
12081.29 506
12082.33 496
12083.37 472
12084.41 385
12085.45 422
12086.49 459
12087.52 457
12088.56 453
12089.60 484
12090.64 440
12091.68 466
12092.72 519
12093.76 515
12094.79 489
12095.83 517
12096.87 443
12097.91 433
12098.95 488
12099.99 429
12101.03 471
12102.07 460
12103.11 517
12104.15 498
12105.19 478
12106.22 536
12107.26 546
12108.30 508
12109.34 481
12110.38 537
12111.42 531
12112.46 521
12113.50 559
12114.54 473
12115.58 487
12116.62 467
12117.66 439
12118.70 445
12119.74 390
12120.78 424
12121.82 428
12122.86 408
12123.90 372
12124.94 416
12125.98 424
12127.02 413
12128.06 431
12129.10 412
12130.14 450
12131.18 444
12132.22 405
12133.26 417
12134.30 465
12135.34 420
12136.38 374
12137.42 352
12138.47 342
12139.51 399
12140.55 388
12141.59 404
12142.63 375
12143.67 422
12144.71 433
12145.75 430
12146.79 399
12147.83 410
12148.87 406
12149.92 418
12150.96 429
12152.00 377
12153.04 360
12154.08 410
12155.12 420
12156.16 414
12157.21 409
12158.25 380
12159.29 390
12160.33 431
12161.37 411
12162.41 414
12163.46 398
12164.50 391
12165.54 360
12166.58 374
12167.62 387
12168.67 386
12169.71 389
12170.75 404
12171.79 396
12172.83 423
12173.88 412
12174.92 383
12175.96 361
12177.00 370
12178.05 364
12179.09 366
12180.13 404
12181.17 355
12182.22 391
12183.26 389
12184.30 410
12185.34 412
12186.39 386
12187.43 418
12188.47 376
12189.51 402
12190.56 388
12191.60 387
12192.64 370
12193.69 366
12194.73 374
12195.77 433
12196.82 448
12197.86 406
12198.90 407
12199.95 374
12200.99 364
12202.03 393
12203.08 395
12204.12 385
12205.16 385
12206.21 375
12207.25 373
12208.29 384
12209.34 398
12210.38 351
12211.43 391
12212.47 362
12213.51 381
12214.56 364
12215.60 375
12216.65 404
12217.69 389
12218.73 420
12219.78 386
12220.82 404
12221.87 352
12222.91 348
12223.96 367
12225.00 356
12226.04 327
12227.09 382
12228.13 372
12229.18 408
12230.22 393
12231.27 350
12232.31 425
12233.36 451
12234.40 411
12235.45 382
12236.49 378
12237.54 389
12238.58 374
12239.63 365
12240.67 397
12241.72 382
12242.76 361
12243.81 380
12244.85 374
12245.90 397
12246.94 360
12247.99 399
12249.03 400
12250.08 383
12251.12 374
12252.17 421
12253.22 394
12254.26 395
12255.31 394
12256.35 389
12257.40 386
12258.44 389
12259.49 389
12260.54 388
12261.58 421
12262.63 388
12263.67 385
12264.72 364
12265.77 404
12266.81 367
12267.86 347
12268.91 347
12269.95 300
12271.00 328
12272.04 359
12273.09 386
12274.14 327
12275.18 360
12276.23 349
12277.28 381
12278.32 365
12279.37 384
12280.42 352
12281.46 347
12282.51 386
12283.56 360
12284.61 359
12285.65 367
12286.70 357
12287.75 355
12288.79 357
12289.84 375
12290.89 372
12291.94 358
12292.98 355
12294.03 358
12295.08 307
12296.13 316
12297.17 359
12298.22 354
12299.27 342
12300.32 331
12301.36 302
12302.41 296
12303.46 347
12304.51 363
12305.55 400
12306.60 341
12307.65 337
12308.70 359
12309.75 340
12310.79 352
12311.84 393
12312.89 380
12313.94 381
12314.99 347
12316.04 372
12317.08 352
12318.13 348
12319.18 369
12320.23 329
12321.28 360
12322.33 341
12323.37 309
12324.42 353
12325.47 360
12326.52 351
12327.57 366
12328.62 320
12329.67 323
12330.72 306
12331.77 328
12332.81 337
12333.86 371
12334.91 370
12335.96 325
12337.01 359
12338.06 347
12339.11 351
12340.16 351
12341.21 353
12342.26 345
12343.31 327
12344.36 319
12345.41 319
12346.46 330
12347.51 333
12348.56 324
12349.61 324
12350.65 337
12351.70 330
12352.75 372
12353.80 310
12354.85 357
12355.90 345
12356.95 317
12358.00 319
12359.05 348
12360.11 314
12361.16 328
12362.21 335
12363.26 318
12364.31 341
12365.36 357
12366.41 383
12367.46 375
12368.51 361
12369.56 321
12370.61 336
12371.66 359
12372.71 314
12373.76 351
12374.81 296
12375.86 400
12376.91 358
12377.97 328
12379.02 330
12380.07 331
12381.12 349
12382.17 290
12383.22 326
12384.27 406
12385.32 346
12386.37 337
12387.43 344
12388.48 342
12389.53 342
12390.58 307
12391.63 331
12392.68 384
12393.74 316
12394.79 333
12395.84 370
12396.89 317
12397.94 377
12398.99 323
12400.05 349
12401.10 384
12402.15 372
12403.20 349
12404.25 366
12405.31 441
12406.36 350
12407.41 347
12408.46 392
12409.51 355
12410.57 321
12411.62 341
12412.67 363
12413.72 379
12414.78 332
12415.83 351
12416.88 348
12417.93 394
12418.99 367
12420.04 350
12421.09 353
12422.15 386
12423.20 383
12424.25 403
12425.30 380
12426.36 381
12427.41 375
12428.46 362
12429.52 359
12430.57 345
12431.62 362
12432.68 374
12433.73 350
12434.78 376
12435.84 386
12436.89 363
12437.94 387
12439.00 396
12440.05 379
12441.10 439
12442.16 410
12443.21 378
12444.27 359
12445.32 346
12446.37 320
12447.43 370
12448.48 345
12449.54 345
12450.59 361
12451.64 348
12452.70 392
12453.75 351
12454.81 348
12455.86 361
12456.91 360
12457.97 347
12459.02 355
12460.08 387
12461.13 413
12462.19 411
12463.24 396
12464.30 307
12465.35 342
12466.41 373
12467.46 397
12468.52 413
12469.57 397
12470.63 366
12471.68 346
12472.73 385
12473.79 347
12474.85 343
12475.90 342
12476.96 368
12478.01 341
12479.07 373
12480.12 383
12481.18 402
12482.23 405
12483.29 392
12484.34 426
12485.40 392
12486.45 418
12487.51 420
12488.57 432
12489.62 451
12490.68 439
12491.73 421
12492.79 463
12493.84 482
12494.90 493
12495.96 521
12497.01 499
12498.07 549
12499.12 614
12500.18 628
12501.24 616
12502.29 611
12503.35 593
12504.41 630
12505.46 623
12506.52 564
12507.57 524
12508.63 511
12509.69 551
12510.74 477
12511.80 421
12512.86 429
12513.91 421
12514.97 404
12516.03 428
12517.08 418
12518.14 451
12519.20 425
12520.26 379
12521.31 371
12522.37 370
12523.43 385
12524.48 399
12525.54 398
12526.60 380
12527.66 401
12528.71 393
12529.77 411
12530.83 392
12531.89 417
12532.94 383
12534.00 386
12535.06 378
12536.12 422
12537.17 390
12538.23 377
12539.29 390
12540.35 450
12541.41 427
12542.46 406
12543.52 417
12544.58 403
12545.64 393
12546.70 414
12547.75 387
12548.81 373
12549.87 356
12550.93 433
12551.99 431
12553.05 361
12554.10 428
12555.16 414
12556.22 388
12557.28 408
12558.34 425
12559.40 431
12560.46 425
12561.51 434
12562.57 397
12563.63 402
12564.69 424
12565.75 452
12566.81 423
12567.87 423
12568.93 439
12569.99 446
12571.04 449
12572.10 533
12573.16 491
12574.22 457
12575.28 543
12576.34 581
12577.40 578
12578.46 596
12579.52 612
12580.58 663
12581.64 669
12582.70 656
12583.76 696
12584.82 584
12585.88 593
12586.94 568
12588.00 543
12589.06 463
12590.12 503
12591.18 435
12592.24 488
12593.30 511
12594.36 536
12595.42 468
12596.48 447
12597.54 409
12598.60 420
12599.66 407
12600.72 388
12601.78 445
12602.84 395
12603.90 422
12604.96 421
12606.02 459
12607.08 382
12608.14 394
12609.20 431
12610.27 384
12611.33 407
12612.39 430
12613.45 389
12614.51 429
12615.57 441
12616.63 433
12617.69 448
12618.75 430
12619.81 412
12620.88 381
12621.94 452
12623.00 481
12624.06 432
12625.12 468
12626.18 472
12627.24 443
12628.31 438
12629.37 450
12630.43 452
12631.49 406
12632.55 407
12633.61 401
12634.68 402
12635.74 403
12636.80 394
12637.86 410
12638.92 427
12639.99 450
12641.05 418
12642.11 441
12643.17 419
12644.23 443
12645.30 412
12646.36 420
12647.42 408
12648.48 421
12649.55 417
12650.61 450
12651.67 406
12652.73 426
12653.80 429
12654.86 449
12655.92 419
12656.99 465
12658.05 519
12659.11 529
12660.17 474
12661.24 490
12662.30 526
12663.36 458
12664.43 423
12665.49 451
12666.55 484
12667.62 498
12668.68 463
12669.74 456
12670.81 449
12671.87 429
12672.93 456
12674.00 469
12675.06 393
12676.12 399
12677.19 413
12678.25 384
12679.31 412
12680.38 421
12681.44 397
12682.51 473
12683.57 454
12684.63 417
12685.70 437
12686.76 451
12687.83 400
12688.89 422
12689.95 431
12691.02 423
12692.08 414
12693.15 453
12694.21 436
12695.28 403
12696.34 435
12697.40 456
12698.47 453
12699.53 442
12700.60 418
12701.66 401
12702.73 415
12703.79 460
12704.86 437
12705.92 436
12706.99 421
12708.05 437
12709.12 418
12710.18 450
12711.25 415
12712.31 413
12713.38 462
12714.44 405
12715.51 413
12716.57 410
12717.64 460
12718.70 443
12719.77 419
12720.83 378
12721.90 393
12722.97 392
12724.03 440
12725.10 454
12726.16 389
12727.23 416
12728.29 412
12729.36 448
12730.43 426
12731.49 457
12732.56 429
12733.62 439
12734.69 444
12735.76 417
12736.82 423
12737.89 392
12738.95 388
12740.02 398
12741.09 399
12742.15 391
12743.22 358
12744.29 363
12745.35 384
12746.42 358
12747.49 366
12748.55 369
12749.62 424
12750.69 408
12751.75 373
12752.82 376
12753.89 322
12754.95 356
12756.02 418
12757.09 340
12758.15 360
12759.22 335
12760.29 382
12761.36 360
12762.42 324
12763.49 314
12764.56 338
12765.62 363
12766.69 350
12767.76 341
12768.83 349
12769.89 330
12770.96 330
12772.03 392
12773.10 371
12774.17 364
12775.23 342
12776.30 364
12777.37 313
12778.44 346
12779.50 349
12780.57 356
12781.64 347
12782.71 285
12783.78 296
12784.84 334
12785.91 345
12786.98 319
12788.05 304
12789.12 336
12790.19 334
12791.25 397
12792.32 360
12793.39 371
12794.46 346
12795.53 332
12796.60 350
12797.67 322
12798.73 367
12799.80 377
12800.87 317
12801.94 328
12803.01 326
12804.08 340
12805.15 369
12806.22 358
12807.29 326
12808.36 279
12809.42 389
12810.49 333
12811.56 317
12812.63 320
12813.70 319
12814.77 325
12815.84 313
12816.91 318
12817.98 347
12819.05 319
12820.12 320
12821.19 333
12822.26 302
12823.33 312
12824.40 320
12825.47 346
12826.54 334
12827.61 306
12828.68 310
12829.75 323
12830.82 296
12831.89 307
12832.96 317
12834.03 293
12835.10 321
12836.17 286
12837.24 305
12838.31 285
12839.38 313
12840.45 324
12841.52 324
12842.59 318
12843.66 309
12844.73 324
12845.80 301
12846.87 311
12847.95 323
12849.02 314
12850.09 337
12851.16 330
12852.23 325
12853.30 289
12854.37 278
12855.44 261
12856.51 271
12857.58 292
12858.66 310
12859.73 262
12860.80 297
12861.87 308
12862.94 339
12864.01 279
12865.08 264
12866.16 323
12867.23 273
12868.30 272
12869.37 285
12870.44 319
12871.51 308
12872.59 294
12873.66 274
12874.73 333
12875.80 329
12876.87 281
12877.95 304
12879.02 277
12880.09 291
12881.16 269
12882.23 322
12883.31 303
12884.38 319
12885.45 319
12886.52 285
12887.60 316
12888.67 274
12889.74 294
12890.81 306
12891.89 280
12892.96 297
12894.03 302
12895.11 297
12896.18 272
12897.25 286
12898.32 285
12899.40 280
12900.47 315
12901.54 305
12902.62 273
12903.69 262
12904.76 253
12905.84 329
12906.91 325
12907.98 292
12909.06 281
12910.13 284
12911.20 264
12912.28 276
12913.35 273
12914.42 264
12915.50 251
12916.57 284
12917.64 285
12918.72 267
12919.79 259
12920.87 259
12921.94 280
12923.01 274
12924.09 283
12925.16 312
12926.24 279
12927.31 298
12928.38 273
12929.46 241
12930.53 298
12931.61 285
12932.68 335
12933.76 281
12934.83 260
12935.90 271
12936.98 266
12938.05 248
12939.13 256
12940.20 287
12941.28 270
12942.35 286
12943.43 282
12944.50 326
12945.58 311
12946.65 324
12947.73 312
12948.80 267
12949.88 262
12950.95 286
12952.03 284
12953.10 259
12954.18 263
12955.25 235
12956.33 267
12957.40 294
12958.48 289
12959.55 284
12960.63 254
12961.70 241
12962.78 274
12963.86 250
12964.93 262
12966.01 285
12967.08 298
12968.16 250
12969.24 235
12970.31 275
12971.39 290
12972.46 270
12973.54 281
12974.62 271
12975.69 269
12976.77 288
12977.84 273
12978.92 236
12980.00 240
12981.07 313
12982.15 283
12983.23 292
12984.30 286
12985.38 297
12986.46 295
12987.53 248
12988.61 302
12989.69 259
12990.76 282
12991.84 270
12992.92 283
12993.99 259
12995.07 270
12996.15 296
12997.22 274
12998.30 249
12999.38 265
13000.45 251
13001.53 273
13002.61 272
13003.69 278
13004.76 237
13005.84 237
13006.92 273
13008.00 279
13009.07 295
13010.15 286
13011.23 260
13012.31 260
13013.38 262
13014.46 306
13015.54 279
13016.62 292
13017.70 246
13018.77 256
13019.85 269
13020.93 279
13022.01 262
13023.09 249
13024.16 257
13025.24 310
13026.32 304
13027.40 293
13028.48 290
13029.56 270
13030.63 299
13031.71 294
13032.79 302
13033.87 259
13034.95 288
13036.03 306
13037.11 306
13038.18 312
13039.26 269
13040.34 279
13041.42 262
13042.50 221
13043.58 282
13044.66 292
13045.74 248
13046.82 294
13047.89 319
13048.97 337
13050.05 292
13051.13 322
13052.21 270
13053.29 271
13054.37 259
13055.45 286
13056.53 280
13057.61 264
13058.69 278
13059.77 284
13060.85 294
13061.93 276
13063.01 293
13064.09 278
13065.17 319
13066.25 277
13067.33 271
13068.41 270
13069.49 263
13070.57 264
13071.65 298
13072.73 310
13073.81 267
13074.89 287
13075.97 274
13077.05 278
13078.13 263
13079.21 263
13080.29 284
13081.37 262
13082.45 297
13083.53 288
13084.61 305
13085.69 261
13086.77 221
13087.85 232
13088.94 247
13090.02 287
13091.10 275
13092.18 270
13093.26 253
13094.34 289
13095.42 276
13096.50 272
13097.58 264
13098.66 269
13099.75 355
13100.83 274
13101.91 246
13102.99 248
13104.07 261
13105.15 290
13106.23 300
13107.32 258
13108.40 249
13109.48 285
13110.56 275
13111.64 242
13112.72 271
13113.81 269
13114.89 240
13115.97 266
13117.05 272
13118.13 270
13119.22 330
13120.30 260
13121.38 270
13122.46 253
13123.55 266
13124.63 305
13125.71 292
13126.79 275
13127.88 252
13128.96 274
13130.04 299
13131.12 286
13132.21 263
13133.29 277
13134.37 269
13135.45 275
13136.54 259
13137.62 261
13138.70 237
13139.79 249
13140.87 309
13141.95 245
13143.03 274
13144.12 265
13145.20 215
13146.28 254
13147.37 203
13148.45 234
13149.53 252
13150.62 248
13151.70 238
13152.78 249
13153.87 243
13154.95 259
13156.03 272
13157.12 266
13158.20 251
13159.29 291
13160.37 262
13161.45 280
13162.54 269
13163.62 251
13164.71 247
13165.79 269
13166.87 299
13167.96 246
13169.04 235
13170.13 254
13171.21 220
13172.29 218
13173.38 259
13174.46 274
13175.55 276
13176.63 262
13177.72 238
13178.80 227
13179.89 267
13180.97 255
13182.06 256
13183.14 265
13184.22 278
13185.31 286
13186.39 261
13187.48 269
13188.56 296
13189.65 286
13190.73 245
13191.82 248
13192.90 248
13193.99 245
13195.07 273
13196.16 269
13197.25 284
13198.33 284
13199.42 309
13200.50 260
13201.59 239
13202.67 267
13203.76 293
13204.84 260
13205.93 274
13207.02 274
13208.10 270
13209.19 271
13210.27 299
13211.36 286
13212.44 277
13213.53 276
13214.62 301
13215.70 300
13216.79 280
13217.88 241
13218.96 280
13220.05 299
13221.13 293
13222.22 243
13223.31 257
13224.39 248
13225.48 265
13226.57 260
13227.65 208
13228.74 270
13229.83 292
13230.91 264
13232.00 244
13233.09 279
13234.17 248
13235.26 281
13236.35 242
13237.43 245
13238.52 238
13239.61 269
13240.70 260
13241.78 271
13242.87 258
13243.96 260
13245.04 265
13246.13 303
13247.22 279
13248.31 274
13249.39 256
13250.48 260
13251.57 264
13252.66 251
13253.74 280
13254.83 286
13255.92 323
13257.01 304
13258.10 217
13259.18 252
13260.27 271
13261.36 254
13262.45 257
13263.54 275
13264.62 314
13265.71 300
13266.80 278
13267.89 284
13268.98 242
13270.06 271
13271.15 306
13272.24 280
13273.33 267
13274.42 265
13275.51 302
13276.60 303
13277.68 311
13278.77 322
13279.86 301
13280.95 268
13282.04 275
13283.13 315
13284.22 294
13285.31 280
13286.39 295
13287.48 280
13288.57 279
13289.66 257
13290.75 274
13291.84 265
13292.93 294
13294.02 314
13295.11 303
13296.20 298
13297.29 252
13298.38 300
13299.47 333
13300.56 317
13301.65 292
13302.73 315
13303.82 314
13304.91 270
13306.00 317
13307.09 275
13308.18 335
13309.27 278
13310.36 337
13311.45 299
13312.54 253
13313.63 328
13314.72 322
13315.81 285
13316.90 296
13318.00 360
13319.09 341
13320.18 300
13321.27 305
13322.36 292
13323.45 324
13324.54 358
13325.63 318
13326.72 321
13327.81 312
13328.90 292
13329.99 248
13331.08 266
13332.17 267
13333.26 287
13334.35 260
13335.45 310
13336.54 320
13337.63 342
13338.72 315
13339.81 323
13340.90 322
13341.99 288
13343.08 333
13344.18 287
13345.27 300
13346.36 328
13347.45 290
13348.54 313
13349.63 279
13350.72 317
13351.82 282
13352.91 288
13354.00 277
13355.09 313
13356.18 347
13357.28 313
13358.37 336
13359.46 327
13360.55 289
13361.64 268
13362.74 295
13363.83 347
13364.92 295
13366.01 321
13367.10 327
13368.20 313
13369.29 261
13370.38 325
13371.47 355
13372.57 347
13373.66 326
13374.75 308
13375.84 309
13376.94 296
13378.03 317
13379.12 312
13380.22 315
13381.31 305
13382.40 330
13383.49 318
13384.59 314
13385.68 272
13386.77 265
13387.87 315
13388.96 320
13390.05 330
13391.15 294
13392.24 304
13393.33 305
13394.43 323
13395.52 290
13396.61 300
13397.71 324
13398.80 323
13399.90 259
13400.99 290
13402.08 263
13403.18 300
13404.27 309
13405.36 261
13406.46 234
13407.55 274
13408.65 271
13409.74 301
13410.83 310
13411.93 294
13413.02 264
13414.12 310
13415.21 275
13416.31 322
13417.40 278
13418.49 287
13419.59 274
13420.68 276
13421.78 240
13422.87 257
13423.97 278
13425.06 299
13426.16 323
13427.25 276
13428.35 287
13429.44 267
13430.54 293
13431.63 286
13432.73 301
13433.82 294
13434.92 260
13436.01 295
13437.11 223
13438.20 252
13439.30 258
13440.39 274
13441.49 292
13442.58 304
13443.68 256
13444.77 274
13445.87 300
13446.96 304
13448.06 286
13449.16 297
13450.25 313
13451.35 285
13452.44 306
13453.54 353
13454.64 298
13455.73 288
13456.83 283
13457.92 260
13459.02 273
13460.12 330
13461.21 270
13462.31 289
13463.40 285
13464.50 279
13465.60 340
13466.69 363
13467.79 301
13468.89 329
13469.98 334
13471.08 290
13472.18 307
13473.27 306
13474.37 314
13475.47 368
13476.56 323
13477.66 292
13478.76 292
13479.85 316
13480.95 328
13482.05 301
13483.14 309
13484.24 316
13485.34 320
13486.44 346
13487.53 310
13488.63 298
13489.73 310
13490.83 335
13491.92 280
13493.02 313
13494.12 275
13495.21 319
13496.31 282
13497.41 255
13498.51 278
13499.61 329
13500.70 304
13501.80 305
13502.90 380
13504.00 333
13505.10 319
13506.19 349
13507.29 384
13508.39 331
13509.49 303
13510.59 352
13511.68 328
13512.78 332
13513.88 354
13514.98 358
13516.08 372
13517.18 304
13518.27 302
13519.37 323
13520.47 328
13521.57 328
13522.67 273
13523.77 288
13524.87 293
13525.96 248
13527.06 274
13528.16 270
13529.26 276
13530.36 295
13531.46 303
13532.56 288
13533.66 297
13534.76 279
13535.86 278
13536.96 312
13538.05 265
13539.15 258
13540.25 285
13541.35 275
13542.45 292
13543.55 285
13544.65 257
13545.75 313
13546.85 330
13547.95 301
13549.05 275
13550.15 282
13551.25 331
13552.35 308
13553.45 300
13554.55 310
13555.65 297
13556.75 300
13557.85 240
13558.95 288
13560.05 285
13561.15 280
13562.25 256
13563.35 283
13564.45 283
13565.55 272
13566.65 258
13567.75 280
13568.85 332
13569.95 323
13571.05 300
13572.16 303
13573.26 253
13574.36 295
13575.46 258
13576.56 298
13577.66 313
13578.76 305
13579.86 285
13580.96 298
13582.06 280
13583.16 317
13584.27 291
13585.37 249
13586.47 250
13587.57 268
13588.67 316
13589.77 301
13590.87 288
13591.98 294
13593.08 325
13594.18 303
13595.28 316
13596.38 287
13597.48 301
13598.59 281
13599.69 303
13600.79 291
13601.89 261
13602.99 266
13604.10 261
13605.20 299
13606.30 303
13607.40 319
13608.50 289
13609.61 316
13610.71 278
13611.81 302
13612.91 347
13614.02 323
13615.12 312
13616.22 318
13617.32 348
13618.43 315
13619.53 271
13620.63 272
13621.73 278
13622.84 293
13623.94 261
13625.04 304
13626.14 327
13627.25 307
13628.35 296
13629.45 289
13630.56 312
13631.66 296
13632.76 289
13633.87 256
13634.97 319
13636.07 333
13637.18 302
13638.28 312
13639.38 250
13640.49 273
13641.59 303
13642.69 260
13643.80 321
13644.90 285
13646.00 292
13647.11 305
13648.21 294
13649.32 293
13650.42 307
13651.52 328
13652.63 303
13653.73 313
13654.84 286
13655.94 307
13657.04 281
13658.15 272
13659.25 258
13660.36 264
13661.46 287
13662.57 278
13663.67 310
13664.77 336
13665.88 354
13666.98 282
13668.09 250
13669.19 276
13670.30 247
13671.40 289
13672.51 249
13673.61 302
13674.72 302
13675.82 289
13676.93 306
13678.03 274
13679.14 287
13680.24 266
13681.35 300
13682.45 239
13683.56 254
13684.66 272
13685.77 267
13686.87 310
13687.98 340
13689.08 251
13690.19 305
13691.29 325
13692.40 278
13693.51 276
13694.61 276
13695.72 246
13696.82 263
13697.93 290
13699.03 305
13700.14 265
13701.25 267
13702.35 277
13703.46 277
13704.56 304
13705.67 273
13706.78 308
13707.88 290
13708.99 283
13710.10 287
13711.20 300
13712.31 289
13713.41 316
13714.52 315
13715.63 277
13716.73 320
13717.84 283
13718.95 291
13720.05 330
13721.16 313
13722.27 282
13723.37 260
13724.48 294
13725.59 276
13726.70 309
13727.80 335
13728.91 355
13730.02 337
13731.12 345
13732.23 341
13733.34 355
13734.45 292
13735.55 353
13736.66 352
13737.77 315
13738.87 344
13739.98 344
13741.09 315
13742.20 338
13743.31 339
13744.41 337
13745.52 397
13746.63 358
13747.74 315
13748.84 363
13749.95 358
13751.06 360
13752.17 317
13753.28 321
13754.38 315
13755.49 322
13756.60 318
13757.71 320
13758.82 351
13759.93 401
13761.03 397
13762.14 408
13763.25 399
13764.36 354
13765.47 391
13766.58 355
13767.68 366
13768.79 419
13769.90 387
13771.01 387
13772.12 372
13773.23 392
13774.34 381
13775.45 418
13776.56 420
13777.66 414
13778.77 413
13779.88 408
13780.99 471
13782.10 423
13783.21 437
13784.32 394
13785.43 392
13786.54 432
13787.65 399
13788.76 384
13789.87 329
13790.98 366
13792.09 423
13793.20 366
13794.31 348
13795.42 334
13796.52 388
13797.63 431
13798.74 381
13799.85 380
13800.96 366
13802.07 436
13803.18 404
13804.29 388
13805.40 419
13806.51 389
13807.63 423
13808.74 423
13809.85 461
13810.96 426
13812.07 432
13813.18 408
13814.29 447
13815.40 406
13816.51 440
13817.62 409
13818.73 421
13819.84 346
13820.95 349
13822.06 380
13823.17 382
13824.28 340
13825.40 346
13826.51 386
13827.62 370
13828.73 350
13829.84 374
13830.95 326
13832.06 343
13833.17 383
13834.28 361
13835.40 334
13836.51 342
13837.62 318
13838.73 358
13839.84 366
13840.95 335
13842.06 334
13843.18 347
13844.29 365
13845.40 397
13846.51 369
13847.62 418
13848.74 380
13849.85 377
13850.96 402
13852.07 339
13853.18 363
13854.30 349
13855.41 352
13856.52 356
13857.63 335
13858.74 396
13859.86 384
13860.97 385
13862.08 338
13863.19 369
13864.31 340
13865.42 346
13866.53 369
13867.64 357
13868.76 338
13869.87 365
13870.98 392
13872.10 399
13873.21 399
13874.32 389
13875.43 345
13876.55 373
13877.66 377
13878.77 389
13879.89 424
13881.00 382
13882.11 380
13883.23 377
13884.34 401
13885.45 377
13886.57 379
13887.68 368
13888.79 410
13889.91 356
13891.02 345
13892.13 348
13893.25 336
13894.36 390
13895.48 364
13896.59 423
13897.70 370
13898.82 393
13899.93 361
13901.05 390
13902.16 401
13903.27 356
13904.39 400
13905.50 436
13906.62 420
13907.73 407
13908.85 381
13909.96 381
13911.07 368
13912.19 371
13913.30 362
13914.42 355
13915.53 320
13916.65 373
13917.76 341
13918.88 350
13919.99 360
13921.11 340
13922.22 368
13923.34 339
13924.45 359
13925.57 342
13926.68 374
13927.80 340
13928.91 316
13930.03 333
13931.14 361
13932.26 354
13933.37 351
13934.49 344
13935.60 321
13936.72 330
13937.83 329
13938.95 333
13940.06 346
13941.18 359
13942.30 321
13943.41 333
13944.53 336
13945.64 358
13946.76 338
13947.87 319
13948.99 300
13950.11 327
13951.22 299
13952.34 314
13953.45 360
13954.57 313
13955.69 292
13956.80 291
13957.92 352
13959.04 301
13960.15 333
13961.27 329
13962.39 343
13963.50 301
13964.62 309
13965.73 300
13966.85 323
13967.97 292
13969.08 291
13970.20 280
13971.32 257
13972.44 306
13973.55 286
13974.67 336
13975.79 293
13976.90 285
13978.02 289
13979.14 333
13980.25 318
13981.37 308
13982.49 344
13983.61 309
13984.72 313
13985.84 326
13986.96 317
13988.08 308
13989.19 334
13990.31 279
13991.43 292
13992.55 288
13993.66 247
13994.78 265
13995.90 302
13997.02 323
13998.14 305
13999.25 325
14000.37 295
14001.49 307
14002.61 315
14003.73 329
14004.84 292
14005.96 274
14007.08 277
14008.20 301
14009.32 302
14010.44 291
14011.55 279
14012.67 343
14013.79 275
14014.91 324
14016.03 301
14017.15 324
14018.27 308
14019.38 300
14020.50 264
14021.62 288
14022.74 281
14023.86 322
14024.98 280
14026.10 304
14027.22 298
14028.34 294
14029.46 333
14030.57 284
14031.69 271
14032.81 288
14033.93 300
14035.05 312
14036.17 321
14037.29 294
14038.41 287
14039.53 328
14040.65 290
14041.77 284
14042.89 273
14044.01 312
14045.13 306
14046.25 311
14047.37 315
14048.49 300
14049.61 328
14050.73 335
14051.85 324
14052.97 358
14054.09 325
14055.21 314
14056.33 327
14057.45 315
14058.57 307
14059.69 342
14060.81 314
14061.93 305
14063.05 317
14064.17 344
14065.29 300
14066.41 348
14067.53 301
14068.65 320
14069.78 342
14070.90 334
14072.02 328
14073.14 303
14074.26 306
14075.38 370
14076.50 327
14077.62 324
14078.74 388
14079.86 343
14080.99 371
14082.11 341
14083.23 365
14084.35 369
14085.47 332
14086.59 376
14087.71 354
14088.84 363
14089.96 327
14091.08 312
14092.20 335
14093.32 388
14094.44 374
14095.57 335
14096.69 360
14097.81 354
14098.93 414
14100.05 426
14101.18 399
14102.30 406
14103.42 413
14104.54 394
14105.66 433
14106.79 418
14107.91 387
14109.03 378
14110.15 372
14111.28 403
14112.40 364
14113.52 365
14114.64 361
14115.77 352
14116.89 334
14118.01 369
14119.13 330
14120.26 320
14121.38 330
14122.50 299
14123.63 321
14124.75 318
14125.87 326
14126.99 309
14128.12 296
14129.24 333
14130.36 354
14131.49 310
14132.61 321
14133.73 287
14134.86 322
14135.98 306
14137.10 290
14138.23 316
14139.35 297
14140.47 290
14141.60 313
14142.72 285
14143.85 280
14144.97 300
14146.09 292
14147.22 312
14148.34 296
14149.47 294
14150.59 315
14151.71 311
14152.84 278
14153.96 258
14155.09 271
14156.21 282
14157.33 290
14158.46 280
14159.58 320
14160.71 328
14161.83 300
14162.96 304
14164.08 269
14165.21 265
14166.33 274
14167.45 299
14168.58 298
14169.70 303
14170.83 333
14171.95 307
14173.08 320
14174.20 309
14175.33 278
14176.45 293
14177.58 304
14178.70 294
14179.83 302
14180.95 300
14182.08 293
14183.20 303
14184.33 346
14185.46 288
14186.58 291
14187.71 321
14188.83 310
14189.96 271
14191.08 285
14192.21 320
14193.33 271
14194.46 260
14195.59 251
14196.71 289
14197.84 275
14198.96 272
14200.09 306
14201.22 271
14202.34 278
14203.47 277
14204.59 280
14205.72 272
14206.85 250
14207.97 258
14209.10 314
14210.23 275
14211.35 245
14212.48 294
14213.61 286
14214.73 273
14215.86 241
14216.99 247
14218.11 252
14219.24 285
14220.37 255
14221.49 244
14222.62 248
14223.75 273
14224.87 269
14226.00 272
14227.13 230
14228.25 241
14229.38 239
14230.51 224
14231.64 255
14232.76 221
14233.89 241
14235.02 231
14236.14 257
14237.27 241
14238.40 277
14239.53 264
14240.66 261
14241.78 249
14242.91 245
14244.04 241
14245.17 264
14246.29 278
14247.42 259
14248.55 250
14249.68 258
14250.81 234
14251.93 259
14253.06 233
14254.19 229
14255.32 232
14256.45 241
14257.57 255
14258.70 287
14259.83 255
14260.96 227
14262.09 257
14263.22 231
14264.34 220
14265.47 226
14266.60 256
14267.73 233
14268.86 260
14269.99 248
14271.12 241
14272.25 247
14273.37 259
14274.50 239
14275.63 256
14276.76 255
14277.89 227
14279.02 201
14280.15 237
14281.28 214
14282.41 226
14283.54 249
14284.67 216
14285.80 222
14286.92 223
14288.05 219
14289.18 237
14290.31 225
14291.44 223
14292.57 217
14293.70 217
14294.83 243
14295.96 223
14297.09 208
14298.22 210
14299.35 232
14300.48 250
14301.61 230
14302.74 226
14303.87 237
14305.00 248
14306.13 234
14307.26 205
14308.39 197
14309.52 177
14310.65 251
14311.78 236
14312.91 234
14314.04 213
14315.18 211
14316.31 209
14317.44 216
14318.57 178
14319.70 192
14320.83 219
14321.96 209
14323.09 202
14324.22 248
14325.35 228
14326.48 246
14327.61 262
14328.75 251
14329.88 227
14331.01 213
14332.14 204
14333.27 199
14334.40 194
14335.53 173
14336.66 205
14337.80 196
14338.93 195
14340.06 203
14341.19 220
14342.32 231
14343.45 226
14344.59 212
14345.72 199
14346.85 216
14347.98 206
14349.11 214
14350.24 234
14351.38 199
14352.51 197
14353.64 199
14354.77 213
14355.91 209
14357.04 195
14358.17 195
14359.30 233
14360.43 220
14361.57 173
14362.70 182
14363.83 208
14364.96 227
14366.10 207
14367.23 191
14368.36 196
14369.49 194
14370.63 186
14371.76 203
14372.89 213
14374.03 213
14375.16 257
14376.29 216
14377.42 205
14378.56 196
14379.69 168
14380.82 189
14381.96 220
14383.09 229
14384.22 204
14385.36 201
14386.49 209
14387.62 223
14388.76 210
14389.89 204
14391.02 212
14392.16 273
14393.29 204
14394.43 254
14395.56 229
14396.69 169
14397.83 179
14398.96 205
14400.09 204
14401.23 240
14402.36 214
14403.50 212
14404.63 203
14405.76 217
14406.90 224
14408.03 195
14409.17 168
14410.30 206
14411.44 203
14412.57 221
14413.70 192
14414.84 206
14415.97 211
14417.11 211
14418.24 207
14419.38 200
14420.51 217
14421.65 220
14422.78 202
14423.92 215
14425.05 215
14426.19 212
14427.32 193
14428.46 206
14429.59 231
14430.73 226
14431.86 203
14433.00 215
14434.13 214
14435.27 209
14436.40 214
14437.54 232
14438.67 259
14439.81 193
14440.95 188
14442.08 214
14443.22 260
14444.35 244
14445.49 223
14446.62 232
14447.76 269
14448.90 261
14450.03 213
14451.17 208
14452.30 206
14453.44 240
14454.58 202
14455.71 203
14456.85 211
14457.98 220
14459.12 220
14460.26 206
14461.39 195
14462.53 212
14463.67 187
14464.80 219
14465.94 168
14467.07 201
14468.21 190
14469.35 197
14470.48 207
14471.62 209
14472.76 183
14473.90 221
14475.03 219
14476.17 203
14477.31 195
14478.44 191
14479.58 234
14480.72 237
14481.85 247
14482.99 222
14484.13 191
14485.27 203
14486.40 248
14487.54 241
14488.68 257
14489.82 229
14490.95 228
14492.09 217
14493.23 169
14494.37 190
14495.50 226
14496.64 229
14497.78 208
14498.92 199
14500.05 179
14501.19 210
14502.33 208
14503.47 214
14504.61 199
14505.74 162
14506.88 202
14508.02 205
14509.16 212
14510.30 194
14511.44 205
14512.57 200
14513.71 189
14514.85 175
14515.99 201
14517.13 178
14518.27 206
14519.41 180
14520.54 173
14521.68 216
14522.82 202
14523.96 232
14525.10 199
14526.24 213
14527.38 192
14528.52 215
14529.65 214
14530.79 219
14531.93 194
14533.07 188
14534.21 180
14535.35 210
14536.49 238
14537.63 202
14538.77 252
14539.91 196
14541.05 215
14542.19 218
14543.33 204
14544.47 176
14545.61 194
14546.75 236
14547.89 207
14549.02 221
14550.16 215
14551.30 226
14552.44 218
14553.58 237
14554.72 223
14555.86 230
14557.00 235
14558.14 210
14559.29 222
14560.43 206
14561.57 207
14562.71 207
14563.85 199
14564.99 220
14566.13 201
14567.27 192
14568.41 190
14569.55 196
14570.69 189
14571.83 212
14572.97 199
14574.11 265
14575.25 235
14576.39 202
14577.53 182
14578.68 210
14579.82 227
14580.96 241
14582.10 213
14583.24 193
14584.38 237
14585.52 224
14586.66 230
14587.80 231
14588.95 227
14590.09 257
14591.23 241
14592.37 246
14593.51 240
14594.65 241
14595.79 235
14596.94 229
14598.08 232
14599.22 215
14600.36 267
14601.50 284
14602.65 231
14603.79 244
14604.93 249
14606.07 256
14607.21 247
14608.36 225
14609.50 260
14610.64 245
14611.78 223
14612.92 207
14614.07 232
14615.21 251
14616.35 257
14617.49 266
14618.64 222
14619.78 223
14620.92 244
14622.06 257
14623.21 264
14624.35 265
14625.49 260
14626.64 250
14627.78 274
14628.92 230
14630.06 230
14631.21 296
14632.35 263
14633.49 257
14634.64 248
14635.78 278
14636.92 267
14638.07 264
14639.21 249
14640.35 264
14641.50 295
14642.64 280
14643.78 265
14644.93 315
14646.07 317
14647.21 270
14648.36 253
14649.50 282
14650.65 267
14651.79 244
14652.93 237
14654.08 263
14655.22 233
14656.37 222
14657.51 223
14658.65 248
14659.80 272
14660.94 230
14662.09 223
14663.23 242
14664.37 233
14665.52 209
14666.66 253
14667.81 263
14668.95 216
14670.10 195
14671.24 199
14672.39 238
14673.53 238
14674.68 199
14675.82 254
14676.97 252
14678.11 243
14679.25 269
14680.40 285
14681.54 260
14682.69 243
14683.83 306
14684.98 307
14686.13 240
14687.27 219
14688.42 220
14689.56 256
14690.71 255
14691.85 258
14693.00 225
14694.14 212
14695.29 225
14696.43 239
14697.58 259
14698.72 248
14699.87 225
14701.02 231
14702.16 227
14703.31 225
14704.45 223
14705.60 250
14706.75 246
14707.89 242
14709.04 219
14710.18 256
14711.33 224
14712.48 225
14713.62 257
14714.77 236
14715.92 257
14717.06 286
14718.21 264
14719.35 255
14720.50 254
14721.65 250
14722.79 224
14723.94 278
14725.09 273
14726.23 260
14727.38 273
14728.53 271
14729.67 282
14730.82 265
14731.97 253
14733.12 239
14734.26 239
14735.41 224
14736.56 267
14737.70 243
14738.85 270
14740.00 232
14741.15 228
14742.29 254
14743.44 243
14744.59 235
14745.74 219
14746.88 259
14748.03 266
14749.18 258
14750.33 291
14751.47 300
14752.62 286
14753.77 297
14754.92 293
14756.07 311
14757.21 297
14758.36 282
14759.51 281
14760.66 247
14761.81 256
14762.95 260
14764.10 266
14765.25 290
14766.40 263
14767.55 277
14768.70 341
14769.84 295
14770.99 314
14772.14 283
14773.29 283
14774.44 284
14775.59 318
14776.74 323
14777.88 323
14779.03 343
14780.18 320
14781.33 281
14782.48 315
14783.63 335
14784.78 312
14785.93 358
14787.08 313
14788.22 333
14789.37 363
14790.52 358
14791.67 352
14792.82 358
14793.97 324
14795.12 390
14796.27 364
14797.42 388
14798.57 411
14799.72 403
14800.87 400
14802.02 463
14803.17 455
14804.32 383
14805.47 404
14806.62 364
14807.77 404
14808.92 395
14810.07 412
14811.22 380
14812.37 365
14813.52 369
14814.67 320
14815.82 290
14816.97 318
14818.12 331
14819.27 281
14820.42 279
14821.57 296
14822.72 314
14823.87 314
14825.02 296
14826.17 291
14827.32 284
14828.47 282
14829.62 312
14830.78 303
14831.93 316
14833.08 309
14834.23 272
14835.38 264
14836.53 272
14837.68 268
14838.83 269
14839.98 252
14841.13 226
14842.29 247
14843.44 275
14844.59 262
14845.74 231
14846.89 225
14848.04 215
14849.19 238
14850.35 211
14851.50 208
14852.65 201
14853.80 226
14854.95 213
14856.10 224
14857.26 193
14858.41 229
14859.56 203
14860.71 248
14861.86 228
14863.02 229
14864.17 209
14865.32 221
14866.47 230
14867.63 211
14868.78 203
14869.93 207
14871.08 254
14872.23 230
14873.39 248
14874.54 221
14875.69 197
14876.84 214
14878.00 225
14879.15 220
14880.30 249
14881.46 242
14882.61 256
14883.76 214
14884.91 227
14886.07 252
14887.22 236
14888.37 210
14889.53 217
14890.68 217
14891.83 211
14892.99 191
14894.14 227
14895.29 244
14896.45 221
14897.60 235
14898.75 215
14899.91 242
14901.06 234
14902.21 234
14903.37 238
14904.52 224
14905.67 208
14906.83 221
14907.98 238
14909.14 215
14910.29 194
14911.44 201
14912.60 197
14913.75 222
14914.91 231
14916.06 206
14917.21 214
14918.37 223
14919.52 208
14920.68 214
14921.83 228
14922.99 210
14924.14 207
14925.30 195
14926.45 187
14927.60 205
14928.76 228
14929.91 240
14931.07 179
14932.22 206
14933.38 220
14934.53 207
14935.69 202
14936.84 192
14938.00 201
14939.15 232
14940.31 228
14941.46 202
14942.62 213
14943.77 217
14944.93 216
14946.08 237
14947.24 184
14948.39 191
14949.55 187
14950.71 182
14951.86 214
14953.02 211
14954.17 190
14955.33 189
14956.48 208
14957.64 205
14958.80 195
14959.95 186
14961.11 197
14962.26 206
14963.42 240
14964.57 213
14965.73 186
14966.89 231
14968.04 189
14969.20 203
14970.36 208
14971.51 214
14972.67 187
14973.82 208
14974.98 226
14976.14 202
14977.29 188
14978.45 182
14979.61 210
14980.76 222
14981.92 187
14983.08 180
14984.23 162
14985.39 186
14986.55 216
14987.70 218
14988.86 189
14990.02 219
14991.18 197
14992.33 190
14993.49 202
14994.65 169
14995.80 218
14996.96 199
14998.12 193
14999.28 191
15000.43 199
15001.59 224
15002.75 183
15003.91 151
15005.06 186
15006.22 178
15007.38 172
15008.54 220
15009.69 217
15010.85 206
15012.01 164
15013.17 172
15014.33 176
15015.48 197
15016.64 201
15017.80 185
15018.96 150
15020.12 154
15021.27 191
15022.43 195
15023.59 187
15024.75 172
15025.91 157
15027.07 192
15028.23 159
15029.38 163
15030.54 150
15031.70 167
15032.86 181
15034.02 134
15035.18 117
15036.34 158
15037.49 181
15038.65 162
15039.81 164
15040.97 160
15042.13 190
15043.29 221
15044.45 181
15045.61 153
15046.77 160
15047.93 172
15049.09 173
15050.24 142
15051.40 171
15052.56 148
15053.72 169
15054.88 164
15056.04 151
15057.20 195
15058.36 187
15059.52 157
15060.68 153
15061.84 179
15063.00 177
15064.16 167
15065.32 149
15066.48 166
15067.64 141
15068.80 156
15069.96 168
15071.12 171
15072.28 158
15073.44 163
15074.60 188
15075.76 181
15076.92 166
15078.08 193
15079.24 176
15080.40 150
15081.56 118
15082.72 150
15083.89 143
15085.05 145
15086.21 140
15087.37 153
15088.53 173
15089.69 154
15090.85 167
15092.01 182
15093.17 159
15094.33 175
15095.49 188
15096.66 179
15097.82 149
15098.98 156
15100.14 158
15101.30 168
15102.46 141
15103.62 157
15104.78 150
15105.95 161
15107.11 183
15108.27 174
15109.43 167
15110.59 169
15111.75 173
15112.92 162
15114.08 172
15115.24 176
15116.40 149
15117.56 149
15118.73 143
15119.89 176
15121.05 157
15122.21 120
15123.37 150
15124.54 156
15125.70 158
15126.86 178
15128.02 174
15129.19 151
15130.35 161
15131.51 190
15132.67 173
15133.84 139
15135.00 137
15136.16 151
15137.32 162
15138.49 192
15139.65 150
15140.81 153
15141.97 180
15143.14 183
15144.30 138
15145.46 145
15146.63 155
15147.79 156
15148.95 177
15150.12 175
15151.28 134
15152.44 143
15153.61 162
15154.77 161
15155.93 146
15157.10 183
15158.26 143
15159.42 146
15160.59 143
15161.75 136
15162.91 151
15164.08 193
15165.24 182
15166.41 177
15167.57 145
15168.73 160
15169.90 150
15171.06 169
15172.23 183
15173.39 177
15174.55 171
15175.72 185
15176.88 151
15178.05 139
15179.21 171
15180.38 169
15181.54 150
15182.70 172
15183.87 149
15185.03 155
15186.20 157
15187.36 160
15188.53 147
15189.69 174
15190.86 159
15192.02 156
15193.19 137
15194.35 153
15195.52 159
15196.68 199
15197.85 162
15199.01 193
15200.18 163
15201.34 156
15202.51 156
15203.67 162
15204.84 151
15206.00 125
15207.17 153
15208.33 165
15209.50 158
15210.66 142
15211.83 154
15213.00 163
15214.16 185
15215.33 144
15216.49 160
15217.66 173
15218.82 155
15219.99 179
15221.16 182
15222.32 180
15223.49 144
15224.65 154
15225.82 161
15226.99 179
15228.15 185
15229.32 192
15230.49 161
15231.65 198
15232.82 175
15233.98 178
15235.15 155
15236.32 163
15237.48 156
15238.65 141
15239.82 194
15240.98 174
15242.15 175
15243.32 174
15244.48 193
15245.65 175
15246.82 181
15247.98 200
15249.15 193
15250.32 186
15251.49 140
15252.65 174
15253.82 175
15254.99 184
15256.16 185
15257.32 204
15258.49 181
15259.66 195
15260.82 189
15261.99 159
15263.16 174
15264.33 151
15265.49 170
15266.66 185
15267.83 169
15269.00 145
15270.17 157
15271.33 192
15272.50 161
15273.67 151
15274.84 157
15276.01 168
15277.17 146
15278.34 133
15279.51 200
15280.68 172
15281.85 171
15283.01 160
15284.18 164
15285.35 170
15286.52 158
15287.69 146
15288.86 133
15290.03 154
15291.19 157
15292.36 193
15293.53 173
15294.70 187
15295.87 150
15297.04 157
15298.21 163
15299.38 175
15300.54 158
15301.71 166
15302.88 162
15304.05 161
15305.22 172
15306.39 154
15307.56 114
15308.73 149
15309.90 160
15311.07 148
15312.24 147
15313.41 123
15314.58 145
15315.75 140
15316.92 134
15318.09 163
15319.25 165
15320.42 164
15321.59 145
15322.76 142
15323.93 137
15325.10 138
15326.27 176
15327.44 168
15328.61 145
15329.78 149
15330.95 137
15332.12 138
15333.29 144
15334.46 114
15335.64 152
15336.81 134
15337.98 173
15339.15 163
15340.32 163
15341.49 160
15342.66 150
15343.83 143
15345.00 162
15346.17 174
15347.34 172
15348.51 132
15349.68 141
15350.85 162
15352.02 130
15353.20 150
15354.37 176
15355.54 155
15356.71 153
15357.88 160
15359.05 182
15360.22 155
15361.39 134
15362.57 151
15363.74 157
15364.91 154
15366.08 149
15367.25 128
15368.42 147
15369.59 172
15370.77 149
15371.94 160
15373.11 130
15374.28 166
15375.45 162
15376.63 125
15377.80 157
15378.97 142
15380.14 161
15381.31 159
15382.49 147
15383.66 177
15384.83 176
15386.00 169
15387.17 139
15388.35 136
15389.52 153
15390.69 157
15391.86 153
15393.04 162
15394.21 166
15395.38 156
15396.55 182
15397.73 177
15398.90 177
15400.07 173
15401.25 166
15402.42 200
15403.59 153
15404.76 154
15405.94 153
15407.11 179
15408.28 147
15409.46 147
15410.63 153
15411.80 136
15412.98 162
15414.15 153
15415.32 141
15416.50 175
15417.67 130
15418.84 146
15420.02 169
15421.19 162
15422.36 152
15423.54 142
15424.71 174
15425.89 158
15427.06 121
15428.23 147
15429.41 145
15430.58 146
15431.76 178
15432.93 161
15434.10 148
15435.28 150
15436.45 160
15437.63 148
15438.80 141
15439.97 145
15441.15 173
15442.32 162
15443.50 176
15444.67 140
15445.85 151
15447.02 145
15448.20 159
15449.37 159
15450.55 131
15451.72 142
15452.89 157
15454.07 150
15455.24 160
15456.42 153
15457.59 171
15458.77 158
15459.94 167
15461.12 151
15462.30 144
15463.47 158
15464.65 155
15465.82 186
15467.00 176
15468.17 153
15469.35 146
15470.52 156
15471.70 148
15472.87 166
15474.05 173
15475.22 156
15476.40 144
15477.58 144
15478.75 174
15479.93 143
15481.10 163
15482.28 152
15483.46 149
15484.63 161
15485.81 153
15486.98 183
15488.16 138
15489.34 167
15490.51 152
15491.69 142
15492.87 121
15494.04 158
15495.22 138
15496.39 119
15497.57 162
15498.75 128
15499.92 126
15501.10 151
15502.28 155
15503.45 164
15504.63 170
15505.81 156
15506.98 194
15508.16 179
15509.34 197
15510.52 152
15511.69 146
15512.87 199
15514.05 164
15515.22 163
15516.40 156
15517.58 139
15518.76 150
15519.93 166
15521.11 131
15522.29 142
15523.47 148
15524.64 158
15525.82 175
15527.00 202
15528.18 164
15529.35 173
15530.53 167
15531.71 151
15532.89 157
15534.07 158
15535.24 162
15536.42 170
15537.60 132
15538.78 146
15539.96 131
15541.13 157
15542.31 181
15543.49 170
15544.67 165
15545.85 170
15547.03 183
15548.20 175
15549.38 177
15550.56 137
15551.74 159
15552.92 139
15554.10 200
15555.28 180
15556.45 159
15557.63 158
15558.81 172
15559.99 138
15561.17 171
15562.35 165
15563.53 152
15564.71 150
15565.89 141
15567.07 159
15568.24 134
15569.42 165
15570.60 142
15571.78 131
15572.96 150
15574.14 147
15575.32 151
15576.50 171
15577.68 202
15578.86 154
15580.04 131
15581.22 177
15582.40 181
15583.58 163
15584.76 145
15585.94 150
15587.12 186
15588.30 184
15589.48 177
15590.66 173
15591.84 167
15593.02 200
15594.20 182
15595.38 162
15596.56 150
15597.74 143
15598.92 146
15600.10 157
15601.28 129
15602.46 156
15603.64 190
15604.82 162
15606.00 167
15607.18 169
15608.36 165
15609.55 170
15610.73 177
15611.91 163
15613.09 161
15614.27 192
15615.45 192
15616.63 161
15617.81 179
15618.99 217
15620.17 177
15621.36 165
15622.54 221
15623.72 179
15624.90 167
15626.08 197
15627.26 190
15628.44 196
15629.63 164
15630.81 206
15631.99 185
15633.17 175
15634.35 207
15635.53 215
15636.72 214
15637.90 210
15639.08 175
15640.26 213
15641.44 203
15642.63 187
15643.81 217
15644.99 213
15646.17 235
15647.35 224
15648.54 228
15649.72 241
15650.90 224
15652.08 217
15653.27 228
15654.45 209
15655.63 198
15656.81 205
15658.00 199
15659.18 168
15660.36 198
15661.54 222
15662.73 211
15663.91 181
15665.09 205
15666.28 243
15667.46 219
15668.64 190
15669.82 164
15671.01 188
15672.19 180
15673.37 209
15674.56 197
15675.74 200
15676.92 221
15678.11 213
15679.29 205
15680.47 209
15681.66 211
15682.84 188
15684.03 176
15685.21 193
15686.39 215
15687.58 188
15688.76 210
15689.94 197
15691.13 209
15692.31 208
15693.50 196
15694.68 216
15695.86 239
15697.05 227
15698.23 245
15699.42 234
15700.60 235
15701.78 195
15702.97 227
15704.15 240
15705.34 229
15706.52 211
15707.71 209
15708.89 218
15710.08 249
15711.26 232
15712.45 228
15713.63 205
15714.81 237
15716.00 227
15717.18 241
15718.37 261
15719.55 211
15720.74 238
15721.92 259
15723.11 283
15724.29 291
15725.48 274
15726.66 247
15727.85 231
15729.04 264
15730.22 239
15731.41 257
15732.59 259
15733.78 262
15734.96 229
15736.15 228
15737.33 207
15738.52 279
15739.71 259
15740.89 224
15742.08 220
15743.26 269
15744.45 262
15745.63 266
15746.82 234
15748.01 255
15749.19 233
15750.38 203
15751.56 230
15752.75 241
15753.94 238
15755.12 259
15756.31 271
15757.50 235
15758.68 266
15759.87 314
15761.06 299
15762.24 288
15763.43 259
15764.62 296
15765.80 270
15766.99 270
15768.18 260
15769.36 242
15770.55 235
15771.74 245
15772.92 237
15774.11 241
15775.30 254
15776.48 223
15777.67 250
15778.86 230
15780.05 225
15781.23 237
15782.42 227
15783.61 251
15784.80 226
15785.98 247
15787.17 249
15788.36 259
15789.55 274
15790.73 235
15791.92 212
15793.11 213
15794.30 180
15795.48 202
15796.67 229
15797.86 232
15799.05 267
15800.24 256
15801.42 238
15802.61 227
15803.80 205
15804.99 222
15806.18 198
15807.37 239
15808.55 220
15809.74 233
15810.93 224
15812.12 240
15813.31 206
15814.50 214
15815.68 205
15816.87 205
15818.06 245
15819.25 224
15820.44 213
15821.63 211
15822.82 210
15824.01 183
15825.19 216
15826.38 190
15827.57 211
15828.76 215
15829.95 213
15831.14 190
15832.33 208
15833.52 216
15834.71 189
15835.90 200
15837.09 198
15838.28 212
15839.47 250
15840.66 218
15841.84 214
15843.03 201
15844.22 188
15845.41 214
15846.60 219
15847.79 187
15848.98 181
15850.17 213
15851.36 235
15852.55 195
15853.74 218
15854.93 199
15856.12 195
15857.31 185
15858.50 224
15859.69 208
15860.88 205
15862.07 178
15863.26 171
15864.46 167
15865.65 193
15866.84 205
15868.03 204
15869.22 203
15870.41 212
15871.60 224
15872.79 193
15873.98 222
15875.17 170
15876.36 199
15877.55 197
15878.74 216
15879.94 204
15881.13 193
15882.32 155
15883.51 194
15884.70 157
15885.89 153
15887.08 173
15888.27 178
15889.46 207
15890.66 192
15891.85 176
15893.04 201
15894.23 218
15895.42 227
15896.61 219
15897.81 205
15899.00 209
15900.19 224
15901.38 223
15902.57 191
15903.76 218
15904.96 197
15906.15 224
15907.34 234
15908.53 184
15909.72 185
15910.92 203
15912.11 181
15913.30 188
15914.49 171
15915.69 209
15916.88 201
15918.07 202
15919.26 216
15920.46 213
15921.65 224
15922.84 175
15924.03 196
15925.23 225
15926.42 189
15927.61 160
15928.81 190
15930.00 211
15931.19 222
15932.38 200
15933.58 186
15934.77 213
15935.96 208
15937.16 177
15938.35 201
15939.54 187
15940.74 183
15941.93 189
15943.12 195
15944.32 187
15945.51 194
15946.70 186
15947.90 194
15949.09 194
15950.28 182
15951.48 190
15952.67 196
15953.87 164
15955.06 180
15956.25 192
15957.45 200
15958.64 174
15959.84 165
15961.03 177
15962.22 163
15963.42 174
15964.61 141
15965.81 179
15967.00 159
15968.19 136
15969.39 154
15970.58 159
15971.78 177
15972.97 166
15974.17 158
15975.36 161
15976.56 175
15977.75 165
15978.95 143
15980.14 162
15981.34 171
15982.53 164
15983.72 159
15984.92 127
15986.11 148
15987.31 168
15988.50 119
15989.70 145
15990.90 144
15992.09 128
15993.29 123
15994.48 151
15995.68 150
15996.87 121
15998.07 142
15999.26 127
16000.46 156
16001.65 131
16002.85 133
16004.05 150
16005.24 145
16006.44 144
16007.63 149
16008.83 146
16010.02 144
16011.22 151
16012.42 137
16013.61 129
16014.81 118
16016.00 136
16017.20 152
16018.40 137
16019.59 135
16020.79 144
16021.99 147
16023.18 156
16024.38 147
16025.58 191
16026.77 174
16027.97 130
16029.16 152
16030.36 123
16031.56 145
16032.76 149
16033.95 159
16035.15 160
16036.35 136
16037.54 148
16038.74 135
16039.94 123
16041.13 149
16042.33 135
16043.53 165
16044.73 167
16045.92 136
16047.12 136
16048.32 138
16049.51 149
16050.71 153
16051.91 136
16053.11 161
16054.30 143
16055.50 129
16056.70 159
16057.90 175
16059.10 151
16060.29 145
16061.49 163
16062.69 159
16063.89 137
16065.08 129
16066.28 158
16067.48 144
16068.68 168
16069.88 137
16071.07 141
16072.27 131
16073.47 139
16074.67 183
16075.87 114
16077.07 123
16078.26 145
16079.46 157
16080.66 122
16081.86 133
16083.06 133
16084.26 121
16085.46 123
16086.66 113
16087.85 119
16089.05 133
16090.25 136
16091.45 138
16092.65 145
16093.85 124
16095.05 144
16096.25 143
16097.45 154
16098.65 150
16099.84 147
16101.04 140
16102.24 138
16103.44 150
16104.64 156
16105.84 139
16107.04 124
16108.24 130
16109.44 128
16110.64 135
16111.84 130
16113.04 126
16114.24 124
16115.44 138
16116.64 134
16117.84 142
16119.04 130
16120.24 173
16121.44 145
16122.64 169
16123.84 164
16125.04 156
16126.24 168
16127.44 146
16128.64 131
16129.84 129
16131.04 135
16132.24 123
16133.44 147
16134.64 139
16135.84 137
16137.04 145
16138.25 128
16139.45 115
16140.65 119
16141.85 137
16143.05 122
16144.25 117
16145.45 141
16146.65 116
16147.85 132
16149.05 125
16150.25 116
16151.46 132
16152.66 120
16153.86 124
16155.06 130
16156.26 127
16157.46 143
16158.66 146
16159.87 122
16161.07 130
16162.27 128
16163.47 127
16164.67 119
16165.87 160
16167.08 149
16168.28 144
16169.48 140
16170.68 115
16171.88 149
16173.09 161
16174.29 153
16175.49 140
16176.69 151
16177.89 133
16179.10 130
16180.30 123
16181.50 147
16182.70 127
16183.91 137
16185.11 140
16186.31 119
16187.51 143
16188.72 120
16189.92 115
16191.12 145
16192.32 115
16193.53 120
16194.73 151
16195.93 121
16197.13 111
16198.34 108
16199.54 110
16200.74 138
16201.95 118
16203.15 173
16204.35 139
16205.56 119
16206.76 167
16207.96 127
16209.17 126
16210.37 120
16211.57 116
16212.78 109
16213.98 125
16215.18 138
16216.39 127
16217.59 117
16218.79 141
16220.00 130
16221.20 120
16222.41 137
16223.61 155
16224.81 122
16226.02 123
16227.22 121
16228.43 115
16229.63 132
16230.83 144
16232.04 152
16233.24 161
16234.45 159
16235.65 139
16236.86 134
16238.06 136
16239.26 127
16240.47 143
16241.67 145
16242.88 141
16244.08 119
16245.29 136
16246.49 122
16247.70 128
16248.90 157
16250.11 124
16251.31 142
16252.52 182
16253.72 167
16254.93 152
16256.13 154
16257.34 167
16258.54 154
16259.75 136
16260.95 120
16262.16 134
16263.36 111
16264.57 117
16265.77 137
16266.98 148
16268.19 133
16269.39 159
16270.60 131
16271.80 147
16273.01 133
16274.21 140
16275.42 146
16276.63 131
16277.83 161
16279.04 160
16280.24 147
16281.45 190
16282.66 122
16283.86 139
16285.07 153
16286.27 152
16287.48 152
16288.69 170
16289.89 133
16291.10 141
16292.31 163
16293.51 151
16294.72 150
16295.93 142
16297.13 152
16298.34 157
16299.55 171
16300.75 160
16301.96 156
16303.17 153
16304.37 147
16305.58 143
16306.79 173
16307.99 162
16309.20 135
16310.41 176
16311.62 189
16312.82 141
16314.03 127
16315.24 160
16316.44 130
16317.65 164
16318.86 177
16320.07 173
16321.27 165
16322.48 172
16323.69 149
16324.90 147
16326.10 150
16327.31 167
16328.52 184
16329.73 175
16330.94 165
16332.14 160
16333.35 155
16334.56 145
16335.77 135
16336.98 139
16338.18 134
16339.39 147
16340.60 125
16341.81 165
16343.02 138
16344.23 129
16345.43 129
16346.64 140
16347.85 110
16349.06 155
16350.27 150
16351.48 137
16352.69 119
16353.89 125
16355.10 131
16356.31 113
16357.52 120
16358.73 112
16359.94 131
16361.15 155
16362.36 132
16363.57 160
16364.77 178
16365.98 172
16367.19 122
16368.40 141
16369.61 159
16370.82 107
16372.03 122
16373.24 117
16374.45 103
16375.66 150
16376.87 141
16378.08 152
16379.29 135
16380.50 123
16381.71 103
16382.92 106
16384.13 121
16385.34 123
16386.55 116
16387.76 119
16388.97 132
16390.18 141
16391.39 124
16392.60 136
16393.81 135
16395.02 123
16396.23 128
16397.44 141
16398.65 144
16399.86 145
16401.07 138
16402.28 113
16403.49 130
16404.70 113
16405.91 159
16407.12 133
16408.33 128
16409.54 129
16410.76 150
16411.97 131
16413.18 127
16414.39 124
16415.60 124
16416.81 107
16418.02 133
16419.23 113
16420.44 125
16421.66 146
16422.87 134
16424.08 116
16425.29 114
16426.50 125
16427.71 96
16428.92 132
16430.14 139
16431.35 135
16432.56 131
16433.77 141
16434.98 128
16436.19 128
16437.41 123
16438.62 124
16439.83 112
16441.04 114
16442.25 128
16443.47 105
16444.68 114
16445.89 110
16447.10 120
16448.31 130
16449.53 134
16450.74 117
16451.95 114
16453.16 115
16454.38 95
16455.59 116
16456.80 79
16458.01 121
16459.23 125
16460.44 116
16461.65 121
16462.86 105
16464.08 110
16465.29 126
16466.50 126
16467.72 128
16468.93 136
16470.14 125
16471.35 122
16472.57 136
16473.78 138
16474.99 118
16476.21 117
16477.42 110
16478.63 115
16479.85 123
16481.06 112
16482.27 121
16483.49 121
16484.70 150
16485.92 141
16487.13 117
16488.34 114
16489.56 115
16490.77 121
16491.98 120
16493.20 120
16494.41 101
16495.63 115
16496.84 102
16498.05 108
16499.27 99
16500.48 127
16501.70 144
16502.91 96
16504.13 126
16505.34 111
16506.55 136
16507.77 133
16508.98 142
16510.20 115
16511.41 114
16512.63 106
16513.84 117
16515.06 124
16516.27 109
16517.49 102
16518.70 131
16519.92 128
16521.13 144
16522.35 170
16523.56 133
16524.78 127
16525.99 96
16527.21 96
16528.42 126
16529.64 115
16530.85 117
16532.07 123
16533.28 116
16534.50 98
16535.71 120
16536.93 110
16538.14 116
16539.36 121
16540.58 91
16541.79 119
16543.01 119
16544.22 95
16545.44 114
16546.65 109
16547.87 104
16549.09 104
16550.30 143
16551.52 150
16552.73 129
16553.95 113
16555.17 112
16556.38 123
16557.60 139
16558.82 134
16560.03 121
16561.25 121
16562.46 128
16563.68 107
16564.90 115
16566.11 127
16567.33 125
16568.55 147
16569.76 120
16570.98 110
16572.20 131
16573.41 152
16574.63 117
16575.85 118
16577.07 133
16578.28 119
16579.50 141
16580.72 125
16581.93 116
16583.15 133
16584.37 116
16585.59 91
16586.80 107
16588.02 113
16589.24 113
16590.46 88
16591.67 119
16592.89 122
16594.11 92
16595.33 114
16596.54 105
16597.76 100
16598.98 101
16600.20 131
16601.41 120
16602.63 126
16603.85 109
16605.07 120
16606.29 123
16607.50 128
16608.72 121
16609.94 111
16611.16 99
16612.38 95
16613.60 104
16614.81 130
16616.03 133
16617.25 121
16618.47 122
16619.69 118
16620.91 131
16622.13 123
16623.34 93
16624.56 131
16625.78 126
16627.00 104
16628.22 102
16629.44 119
16630.66 104
16631.88 121
16633.10 141
16634.31 126
16635.53 117
16636.75 109
16637.97 105
16639.19 102
16640.41 92
16641.63 89
16642.85 91
16644.07 103
16645.29 104
16646.51 114
16647.73 149
16648.95 108
16650.17 106
16651.39 100
16652.61 94
16653.83 111
16655.05 110
16656.27 108
16657.49 102
16658.71 121
16659.93 118
16661.15 95
16662.37 92
16663.59 100
16664.81 111
16666.03 99
16667.25 108
16668.47 124
16669.69 98
16670.91 97
16672.13 100
16673.35 100
16674.57 106
16675.79 99
16677.01 92
16678.23 102
16679.45 112
16680.67 114
16681.89 115
16683.12 107
16684.34 124
16685.56 113
16686.78 109
16688.00 104
16689.22 105
16690.44 138
16691.66 110
16692.88 114
16694.11 131
16695.33 113
16696.55 101
16697.77 114
16698.99 105
16700.21 95
16701.43 110
16702.66 117
16703.88 108
16705.10 100
16706.32 113
16707.54 118
16708.77 104
16709.99 124
16711.21 128
16712.43 117
16713.65 121
16714.87 123
16716.10 113
16717.32 103
16718.54 118
16719.76 117
16720.99 137
16722.21 128
16723.43 97
16724.65 122
16725.88 121
16727.10 122
16728.32 112
16729.54 109
16730.77 119
16731.99 101
16733.21 123
16734.43 96
16735.66 117
16736.88 111
16738.10 133
16739.33 140
16740.55 99
16741.77 108
16742.99 122
16744.22 124
16745.44 121
16746.66 130
16747.89 108
16749.11 135
16750.33 109
16751.56 95
16752.78 94
16754.00 117
16755.23 125
16756.45 125
16757.68 129
16758.90 112
16760.12 131
16761.35 126
16762.57 115
16763.79 94
16765.02 115
16766.24 106
16767.47 107
16768.69 128
16769.91 104
16771.14 106
16772.36 136
16773.59 102
16774.81 99
16776.04 119
16777.26 90
16778.48 105
16779.71 117
16780.93 99
16782.16 101
16783.38 108
16784.61 84
16785.83 96
16787.06 98
16788.28 110
16789.51 133
16790.73 110
16791.96 97
16793.18 105
16794.41 103
16795.63 108
16796.86 123
16798.08 139
16799.31 93
16800.53 129
16801.76 117
16802.98 115
16804.21 101
16805.43 112
16806.66 123
16807.88 101
16809.11 114
16810.33 109
16811.56 114
16812.79 122
16814.01 91
16815.24 125
16816.46 104
16817.69 128
16818.91 131
16820.14 111
16821.37 93
16822.59 107
16823.82 116
16825.04 127
16826.27 132
16827.50 122
16828.72 106
16829.95 132
16831.18 120
16832.40 92
16833.63 122
16834.86 129
16836.08 120
16837.31 102
16838.53 109
16839.76 112
16840.99 119
16842.21 116
16843.44 122
16844.67 107
16845.90 134
16847.12 134
16848.35 118
16849.58 93
16850.80 115
16852.03 105
16853.26 96
16854.48 124
16855.71 99
16856.94 127
16858.17 120
16859.39 110
16860.62 97
16861.85 128
16863.08 132
16864.30 135
16865.53 154
16866.76 110
16867.99 121
16869.21 112
16870.44 115
16871.67 125
16872.90 117
16874.13 121
16875.35 112
16876.58 102
16877.81 122
16879.04 130
16880.27 97
16881.49 144
16882.72 145
16883.95 132
16885.18 118
16886.41 139
16887.64 149
16888.86 171
16890.09 143
16891.32 116
16892.55 181
16893.78 207
16895.01 162
16896.24 177
16897.46 171
16898.69 161
16899.92 156
16901.15 135
16902.38 123
16903.61 158
16904.84 151
16906.07 130
16907.30 102
16908.53 107
16909.75 110
16910.98 153
16912.21 144
16913.44 116
16914.67 127
16915.90 118
16917.13 117
16918.36 112
16919.59 131
16920.82 101
16922.05 132
16923.28 106
16924.51 125
16925.74 113
16926.97 113
16928.20 107
16929.43 114
16930.66 119
16931.89 97
16933.12 107
16934.35 125
16935.58 127
16936.81 113
16938.04 103
16939.27 111
16940.50 144
16941.73 141
16942.96 107
16944.19 77
16945.42 103
16946.65 99
16947.88 105
16949.11 107
16950.34 126
16951.57 144
16952.80 132
16954.04 110
16955.27 125
16956.50 95
16957.73 98
16958.96 105
16960.19 125
16961.42 122
16962.65 103
16963.88 119
16965.11 94
16966.35 97
16967.58 93
16968.81 103
16970.04 132
16971.27 96
16972.50 113
16973.73 100
16974.97 105
16976.20 113
16977.43 89
16978.66 94
16979.89 115
16981.12 108
16982.36 96
16983.59 101
16984.82 127
16986.05 107
16987.28 102
16988.52 121
16989.75 121
16990.98 107
16992.21 99
16993.45 117
16994.68 105
16995.91 102
16997.14 122
16998.37 110
16999.61 115
17000.84 110
17002.07 91
17003.31 139
17004.54 101
17005.77 116
17007.00 118
17008.24 90
17009.47 102
17010.70 107
17011.93 105
17013.17 122
17014.40 134
17015.63 108
17016.87 123
17018.10 125
17019.33 105
17020.57 115
17021.80 92
17023.03 109
17024.27 109
17025.50 120
17026.73 131
17027.97 104
17029.20 98
17030.43 124
17031.67 113
17032.90 93
17034.14 114
17035.37 103
17036.60 102
17037.84 101
17039.07 110
17040.30 105
17041.54 107
17042.77 92
17044.01 111
17045.24 101
17046.47 82
17047.71 96
17048.94 112
17050.18 86
17051.41 100
17052.65 80
17053.88 110
17055.12 123
17056.35 98
17057.58 92
17058.82 102
17060.05 103
17061.29 92
17062.52 98
17063.76 73
17064.99 103
17066.23 128
17067.46 100
17068.70 90
17069.93 109
17071.17 108
17072.40 104
17073.64 103
17074.87 111
17076.11 99
17077.34 126
17078.58 101
17079.81 109
17081.05 98
17082.29 124
17083.52 115
17084.76 98
17085.99 106
17087.23 109
17088.46 109
17089.70 124
17090.94 123
17092.17 86
17093.41 97
17094.64 94
17095.88 79
17097.12 91
17098.35 84
17099.59 105
17100.82 102
17102.06 106
17103.30 113
17104.53 104
17105.77 103
17107.00 98
17108.24 95
17109.48 110
17110.71 108
17111.95 84
17113.19 89
17114.42 100
17115.66 118
17116.90 124
17118.13 101
17119.37 110
17120.61 98
17121.85 106
17123.08 117
17124.32 101
17125.56 86
17126.79 102
17128.03 85
17129.27 84
17130.50 99
17131.74 79
17132.98 118
17134.22 105
17135.45 80
17136.69 80
17137.93 76
17139.17 105
17140.40 100
17141.64 88
17142.88 96
17144.12 88
17145.36 114
17146.59 96
17147.83 101
17149.07 99
17150.31 87
17151.54 85
17152.78 89
17154.02 96
17155.26 102
17156.50 112
17157.74 92
17158.97 81
17160.21 92
17161.45 96
17162.69 93
17163.93 95
17165.17 108
17166.40 102
17167.64 78
17168.88 75
17170.12 90
17171.36 82
17172.60 99
17173.84 93
17175.08 102
17176.31 90
17177.55 114
17178.79 98
17180.03 67
17181.27 98
17182.51 94
17183.75 113
17184.99 100
17186.23 118
17187.47 94
17188.71 95
17189.94 94
17191.18 118
17192.42 97
17193.66 91
17194.90 97
17196.14 84
17197.38 101
17198.62 94
17199.86 86
17201.10 90
17202.34 113
17203.58 126
17204.82 97
17206.06 105
17207.30 102
17208.54 85
17209.78 87
17211.02 86
17212.26 83
17213.50 106
17214.74 84
17215.98 76
17217.22 82
17218.46 106
17219.70 101
17220.94 103
17222.18 77
17223.43 104
17224.67 91
17225.91 86
17227.15 94
17228.39 112
17229.63 75
17230.87 74
17232.11 88
17233.35 72
17234.59 84
17235.83 85
17237.08 89
17238.32 81
17239.56 109
17240.80 84
17242.04 92
17243.28 96
17244.52 74
17245.76 89
17247.01 84
17248.25 111
17249.49 94
17250.73 93
17251.97 82
17253.21 80
17254.46 87
17255.70 88
17256.94 89
17258.18 110
17259.42 91
17260.66 77
17261.91 88
17263.15 116
17264.39 100
17265.63 101
17266.87 96
17268.12 95
17269.36 100
17270.60 98
17271.84 89
17273.09 83
17274.33 83
17275.57 95
17276.81 103
17278.06 83
17279.30 95
17280.54 81
17281.78 79
17283.03 84
17284.27 90
17285.51 95
17286.76 90
17288.00 95
17289.24 73
17290.48 96
17291.73 133
17292.97 114
17294.21 87
17295.46 91
17296.70 88
17297.94 110
17299.19 113
17300.43 76
17301.67 71
17302.92 106
17304.16 87
17305.40 94
17306.65 98
17307.89 64
17309.14 73
17310.38 66
17311.62 98
17312.87 81
17314.11 107
17315.35 102
17316.60 89
17317.84 76
17319.09 92
17320.33 89
17321.58 88
17322.82 79
17324.06 83
17325.31 96
17326.55 88
17327.80 85
17329.04 88
17330.29 88
17331.53 78
17332.77 91
17334.02 84
17335.26 88
17336.51 92
17337.75 77
17339.00 102
17340.24 101
17341.49 84
17342.73 106
17343.98 80
17345.22 81
17346.47 89
17347.71 103
17348.96 91
17350.20 110
17351.45 107
17352.69 90
17353.94 93
17355.18 108
17356.43 118
17357.68 102
17358.92 89
17360.17 102
17361.41 94
17362.66 101
17363.90 88
17365.15 89
17366.39 82
17367.64 90
17368.89 87
17370.13 86
17371.38 63
17372.62 69
17373.87 100
17375.12 88
17376.36 97
17377.61 125
17378.85 86
17380.10 84
17381.35 88
17382.59 78
17383.84 78
17385.09 98
17386.33 114
17387.58 79
17388.83 81
17390.07 65
17391.32 80
17392.57 101
17393.81 68
17395.06 84
17396.31 102
17397.55 93
17398.80 122
17400.05 113
17401.29 91
17402.54 101
17403.79 100
17405.04 79
17406.28 81
17407.53 89
17408.78 135
17410.02 104
17411.27 81
17412.52 75
17413.77 67
17415.01 94
17416.26 87
17417.51 91
17418.76 84
17420.00 89
17421.25 60
17422.50 94
17423.75 85
17425.00 95
17426.24 104
17427.49 87
17428.74 92
17429.99 90
17431.24 102
17432.48 96
17433.73 101
17434.98 93
17436.23 111
17437.48 115
17438.73 122
17439.97 73
17441.22 83
17442.47 72
17443.72 82
17444.97 89
17446.22 87
17447.47 96
17448.71 86
17449.96 98
17451.21 81
17452.46 78
17453.71 112
17454.96 98
17456.21 113
17457.46 87
17458.71 76
17459.95 102
17461.20 83
17462.45 94
17463.70 90
17464.95 84
17466.20 85
17467.45 90
17468.70 109
17469.95 93
17471.20 80
17472.45 96
17473.70 84
17474.95 101
17476.20 94
17477.45 78
17478.70 107
17479.95 87
17481.20 80
17482.45 105
17483.70 109
17484.95 108
17486.20 105
17487.45 91
17488.70 77
17489.95 72
17491.20 92
17492.45 78
17493.70 92
17494.95 83
17496.20 83
17497.45 86
17498.70 80
17499.95 115
17501.20 116
17502.45 85
17503.70 78
17504.95 81
17506.20 109
17507.46 88
17508.71 86
17509.96 83
17511.21 63
17512.46 98
17513.71 74
17514.96 120
17516.21 104
17517.46 90
17518.71 75
17519.97 79
17521.22 71
17522.47 82
17523.72 98
17524.97 117
17526.22 96
17527.47 83
17528.73 89
17529.98 89
17531.23 93
17532.48 84
17533.73 82
17534.99 88
17536.24 72
17537.49 77
17538.74 91
17539.99 113
17541.25 87
17542.50 108
17543.75 68
17545.00 80
17546.25 72
17547.51 82
17548.76 77
17550.01 68
17551.26 81
17552.52 89
17553.77 100
17555.02 85
17556.27 83
17557.53 87
17558.78 74
17560.03 89
17561.28 76
17562.54 84
17563.79 82
17565.04 85
17566.30 97
17567.55 109
17568.80 91
17570.05 98
17571.31 101
17572.56 105
17573.81 102
17575.07 97
17576.32 98
17577.57 95
17578.83 103
17580.08 86
17581.33 96
17582.59 103
17583.84 90
17585.10 103
17586.35 99
17587.60 81
17588.86 89
17590.11 117
17591.36 93
17592.62 77
17593.87 77
17595.13 103
17596.38 110
17597.63 74
17598.89 86
17600.14 101
17601.40 98
17602.65 84
17603.90 126
17605.16 94
17606.41 100
17607.67 106
17608.92 87
17610.18 84
17611.43 82
17612.69 90
17613.94 91
17615.20 130
17616.45 84
17617.71 72
17618.96 101
17620.21 83
17621.47 96
17622.72 79
17623.98 114
17625.23 82
17626.49 82
17627.75 92
17629.00 84
17630.26 94
17631.51 82
17632.77 85
17634.02 94
17635.28 80
17636.53 97
17637.79 83
17639.04 78
17640.30 88
17641.55 113
17642.81 102
17644.07 80
17645.32 63
17646.58 83
17647.83 78
17649.09 86
17650.35 103
17651.60 89
17652.86 103
17654.11 98
17655.37 88
17656.63 89
17657.88 98
17659.14 107
17660.39 95
17661.65 97
17662.91 112
17664.16 115
17665.42 89
17666.68 90
17667.93 89
17669.19 94
17670.45 76
17671.70 87
17672.96 73
17674.22 110
17675.47 77
17676.73 68
17677.99 80
17679.24 82
17680.50 86
17681.76 84
17683.02 108
17684.27 87
17685.53 88
17686.79 98
17688.05 72
17689.30 82
17690.56 86
17691.82 100
17693.07 90
17694.33 87
17695.59 83
17696.85 88
17698.11 102
17699.36 73
17700.62 67
17701.88 75
17703.14 73
17704.39 82
17705.65 84
17706.91 79
17708.17 75
17709.43 70
17710.68 70
17711.94 100
17713.20 97
17714.46 85
17715.72 78
17716.98 87
17718.23 81
17719.49 83
17720.75 76
17722.01 87
17723.27 80
17724.53 83
17725.79 96
17727.04 84
17728.30 91
17729.56 84
17730.82 71
17732.08 66
17733.34 79
17734.60 99
17735.86 112
17737.12 146
17738.37 91
17739.63 82
17740.89 82
17742.15 98
17743.41 82
17744.67 71
17745.93 86
17747.19 85
17748.45 99
17749.71 83
17750.97 75
17752.23 89
17753.49 78
17754.75 90
17756.01 87
17757.27 90
17758.53 82
17759.79 97
17761.05 94
17762.31 88
17763.57 91
17764.83 64
17766.09 80
17767.35 83
17768.61 85
17769.87 86
17771.13 84
17772.39 97
17773.65 69
17774.91 94
17776.17 87
17777.43 88
17778.69 116
17779.95 78
17781.21 87
17782.47 75
17783.73 87
17784.99 69
17786.25 91
17787.51 82
17788.78 74
17790.04 73
17791.30 88
17792.56 81
17793.82 68
17795.08 68
17796.34 77
17797.60 82
17798.86 72
17800.13 78
17801.39 89
17802.65 81
17803.91 74
17805.17 76
17806.43 80
17807.69 60
17808.96 81
17810.22 81
17811.48 78
17812.74 80
17814.00 67
17815.26 93
17816.53 108
17817.79 92
17819.05 87
17820.31 77
17821.57 82
17822.84 105
17824.10 109
17825.36 81
17826.62 81
17827.89 80
17829.15 79
17830.41 103
17831.67 70
17832.93 71
17834.20 71
17835.46 95
17836.72 81
17837.99 98
17839.25 92
17840.51 81
17841.77 98
17843.04 82
17844.30 105
17845.56 83
17846.82 77
17848.09 95
17849.35 81
17850.61 87
17851.88 70
17853.14 82
17854.40 82
17855.67 75
17856.93 79
17858.19 78
17859.46 94
17860.72 100
17861.98 67
17863.25 87
17864.51 96
17865.77 69
17867.04 82
17868.30 76
17869.57 71
17870.83 80
17872.09 85
17873.36 94
17874.62 68
17875.89 73
17877.15 76
17878.41 94
17879.68 79
17880.94 72
17882.21 70
17883.47 81
17884.73 94
17886.00 77
17887.26 95
17888.53 97
17889.79 91
17891.06 98
17892.32 75
17893.59 82
17894.85 84
17896.12 82
17897.38 91
17898.65 63
17899.91 72
17901.17 63
17902.44 62
17903.70 76
17904.97 65
17906.23 84
17907.50 80
17908.77 70
17910.03 67
17911.30 78
17912.56 73
17913.83 86
17915.09 99
17916.36 90
17917.62 64
17918.89 91
17920.15 97
17921.42 88
17922.68 72
17923.95 83
17925.22 78
17926.48 78
17927.75 72
17929.01 65
17930.28 101
17931.55 91
17932.81 87
17934.08 82
17935.34 51
17936.61 93
17937.88 88
17939.14 93
17940.41 71
17941.68 86
17942.94 68
17944.21 68
17945.47 54
17946.74 73
17948.01 76
17949.27 79
17950.54 69
17951.81 75
17953.07 90
17954.34 71
17955.61 76
17956.87 75
17958.14 57
17959.41 72
17960.68 90
17961.94 79
17963.21 80
17964.48 91
17965.74 88
17967.01 63
17968.28 59
17969.55 79
17970.81 77
17972.08 89
17973.35 52
17974.62 75
17975.88 68
17977.15 79
17978.42 63
17979.69 81
17980.95 111
17982.22 81
17983.49 104
17984.76 82
17986.03 68
17987.29 97
17988.56 86
17989.83 90
17991.10 114
17992.37 100
17993.63 85
17994.90 92
17996.17 95
17997.44 71
17998.71 78
17999.98 83
18001.24 83
18002.51 109
18003.78 86
18005.05 90
18006.32 103
18007.59 96
18008.86 99
18010.12 89
18011.39 86
18012.66 89
18013.93 79
18015.20 74
18016.47 70
18017.74 90
18019.01 101
18020.28 94
18021.54 101
18022.81 74
18024.08 100
18025.35 92
18026.62 82
18027.89 104
18029.16 60
18030.43 87
18031.70 79
18032.97 86
18034.24 79
18035.51 102
18036.78 71
18038.05 72
18039.32 63
18040.59 82
18041.86 77
18043.13 79
18044.40 93
18045.67 97
18046.94 63
18048.21 83
18049.48 87
18050.75 77
18052.02 85
18053.29 72
18054.56 62
18055.83 99
18057.10 76
18058.37 68
18059.64 87
18060.91 77
18062.18 62
18063.45 59
18064.72 74
18065.99 78
18067.26 83
18068.54 106
18069.81 83
18071.08 74
18072.35 71
18073.62 72
18074.89 69
18076.16 74
18077.43 70
18078.70 83
18079.97 96
18081.25 58
18082.52 74
18083.79 74
18085.06 74
18086.33 73
18087.60 89
18088.87 86
18090.15 73
18091.42 91
18092.69 76
18093.96 84
18095.23 86
18096.50 102
18097.78 79
18099.05 80
18100.32 61
18101.59 74
18102.86 77
18104.14 85
18105.41 90
18106.68 77
18107.95 112
18109.23 73
18110.50 61
18111.77 58
18113.04 84
18114.31 64
18115.59 50
18116.86 80
18118.13 63
18119.40 62
18120.68 88
18121.95 81
18123.22 76
18124.50 96
18125.77 86
18127.04 78
18128.31 78
18129.59 66
18130.86 84
18132.13 105
18133.41 80
18134.68 66
18135.95 75
18137.23 94
18138.50 84
18139.77 73
18141.05 75
18142.32 83
18143.59 93
18144.87 92
18146.14 81
18147.41 86
18148.69 71
18149.96 93
18151.23 67
18152.51 67
18153.78 83
18155.06 72
18156.33 85
18157.60 72
18158.88 82
18160.15 82
18161.43 75
18162.70 101
18163.97 93
18165.25 85
18166.52 69
18167.80 73
18169.07 75
18170.35 65
18171.62 75
18172.90 79
18174.17 75
18175.44 70
18176.72 79
18177.99 68
18179.27 60
18180.54 75
18181.82 62
18183.09 65
18184.37 68
18185.64 80
18186.92 65
18188.19 75
18189.47 67
18190.74 62
18192.02 60
18193.29 68
18194.57 80
18195.84 78
18197.12 84
18198.39 74
18199.67 87
18200.95 116
18202.22 75
18203.50 65
18204.77 75
18206.05 59
18207.32 68
18208.60 68
18209.88 83
18211.15 87
18212.43 84
18213.70 69
18214.98 55
18216.26 66
18217.53 71
18218.81 95
18220.08 87
18221.36 69
18222.64 81
18223.91 73
18225.19 75
18226.47 76
18227.74 59
18229.02 99
18230.29 81
18231.57 97
18232.85 94
18234.12 78
18235.40 77
18236.68 79
18237.95 85
18239.23 77
18240.51 52
18241.79 73
18243.06 82
18244.34 99
18245.62 104
18246.89 77
18248.17 104
18249.45 98
18250.73 106
18252.00 90
18253.28 81
18254.56 80
18255.83 70
18257.11 80
18258.39 69
18259.67 79
18260.94 71
18262.22 73
18263.50 63
18264.78 61
18266.06 87
18267.33 111
18268.61 73
18269.89 71
18271.17 80
18272.45 75
18273.72 76
18275.00 88
18276.28 80
18277.56 97
18278.84 81
18280.11 80
18281.39 83
18282.67 75
18283.95 62
18285.23 53
18286.51 88
18287.78 81
18289.06 74
18290.34 84
18291.62 80
18292.90 89
18294.18 81
18295.46 70
18296.74 75
18298.01 75
18299.29 76
18300.57 77
18301.85 82
18303.13 115
18304.41 96
18305.69 86
18306.97 91
18308.25 71
18309.53 57
18310.81 77
18312.09 71
18313.37 86
18314.64 64
18315.92 72
18317.20 76
18318.48 80
18319.76 102
18321.04 76
18322.32 78
18323.60 65
18324.88 63
18326.16 61
18327.44 73
18328.72 65
18330.00 83
18331.28 74
18332.56 95
18333.84 70
18335.12 96
18336.40 75
18337.68 93
18338.96 82
18340.24 91
18341.52 83
18342.80 72
18344.09 66
18345.37 88
18346.65 95
18347.93 105
18349.21 82
18350.49 83
18351.77 94
18353.05 93
18354.33 74
18355.61 71
18356.89 78
18358.17 76
18359.46 91
18360.74 76
18362.02 74
18363.30 79
18364.58 86
18365.86 66
18367.14 67
18368.42 83
18369.71 96
18370.99 87
18372.27 53
18373.55 74
18374.83 76
18376.11 85
18377.39 70
18378.68 79
18379.96 79
18381.24 65
18382.52 88
18383.80 85
18385.09 88
18386.37 66
18387.65 89
18388.93 72
18390.21 77
18391.50 75
18392.78 72
18394.06 79
18395.34 87
18396.63 69
18397.91 76
18399.19 75
18400.47 102
18401.76 78
18403.04 97
18404.32 67
18405.60 71
18406.89 67
18408.17 72
18409.45 77
18410.73 70
18412.02 78
18413.30 77
18414.58 68
18415.87 93
18417.15 84
18418.43 77
18419.72 73
18421.00 49
18422.28 75
18423.57 65
18424.85 70
18426.13 84
18427.42 59
18428.70 84
18429.98 93
18431.27 82
18432.55 83
18433.83 63
18435.12 86
18436.40 76
18437.68 64
18438.97 96
18440.25 69
18441.54 84
18442.82 84
18444.10 65
18445.39 87
18446.67 100
18447.96 96
18449.24 79
18450.53 69
18451.81 62
18453.09 87
18454.38 91
18455.66 74
18456.95 96
18458.23 72
18459.52 79
18460.80 86
18462.09 74
18463.37 73
18464.65 87
18465.94 78
18467.22 87
18468.51 100
18469.79 82
18471.08 75
18472.36 76
18473.65 70
18474.93 76
18476.22 61
18477.50 100
18478.79 86
18480.08 84
18481.36 68
18482.65 87
18483.93 92
18485.22 86
18486.50 87
18487.79 64
18489.07 63
18490.36 77
18491.64 90
18492.93 85
18494.22 83
18495.50 101
18496.79 83
18498.07 83
18499.36 81
18500.65 94
18501.93 91
18503.22 87
18504.50 86
18505.79 88
18507.08 61
18508.36 77
18509.65 87
18510.94 89
18512.22 76
18513.51 81
18514.80 82
18516.08 80
18517.37 94
18518.65 90
18519.94 81
18521.23 81
18522.51 71
18523.80 75
18525.09 83
18526.38 85
18527.66 81
18528.95 87
18530.24 96
18531.52 95
18532.81 93
18534.10 86
18535.39 87
18536.67 90
18537.96 76
18539.25 79
18540.53 91
18541.82 73
18543.11 88
18544.40 77
18545.68 72
18546.97 92
18548.26 80
18549.55 76
18550.84 88
18552.12 105
18553.41 90
18554.70 81
18555.99 116
18557.27 84
18558.56 92
18559.85 82
18561.14 83
18562.43 75
18563.72 68
18565.00 72
18566.29 81
18567.58 110
18568.87 86
18570.16 92
18571.45 69
18572.73 68
18574.02 108
18575.31 84
18576.60 95
18577.89 71
18579.18 83
18580.47 91
18581.75 64
18583.04 68
18584.33 77
18585.62 73
18586.91 102
18588.20 114
18589.49 76
18590.78 75
18592.07 78
18593.36 96
18594.65 89
18595.93 109
18597.22 70
18598.51 108
18599.80 95
18601.09 105
18602.38 79
18603.67 100
18604.96 86
18606.25 92
18607.54 88
18608.83 102
18610.12 105
18611.41 87
18612.70 97
18613.99 89
18615.28 127
18616.57 106
18617.86 103
18619.15 80
18620.44 96
18621.73 85
18623.02 100
18624.31 96
18625.60 103
18626.89 90
18628.18 101
18629.47 111
18630.76 88
18632.05 118
18633.34 90
18634.64 109
18635.93 86
18637.22 80
18638.51 88
18639.80 93
18641.09 94
18642.38 87
18643.67 89
18644.96 73
18646.25 124
18647.54 90
18648.84 86
18650.13 102
18651.42 105
18652.71 101
18654.00 91
18655.29 73
18656.58 73
18657.88 64
18659.17 69
18660.46 84
18661.75 87
18663.04 73
18664.33 79
18665.63 72
18666.92 71
18668.21 69
18669.50 96
18670.79 114
18672.08 102
18673.38 95
18674.67 88
18675.96 114
18677.25 117
18678.55 110
18679.84 90
18681.13 92
18682.42 75
18683.71 78
18685.01 79
18686.30 85
18687.59 99
18688.88 70
18690.18 67
18691.47 61
18692.76 104
18694.06 122
18695.35 94
18696.64 84
18697.93 78
18699.23 95
18700.52 83
18701.81 79
18703.11 86
18704.40 77
18705.69 74
18706.99 79
18708.28 51
18709.57 76
18710.86 69
18712.16 71
18713.45 78
18714.75 78
18716.04 97
18717.33 88
18718.63 82
18719.92 90
18721.21 94
18722.51 83
18723.80 71
18725.09 82
18726.39 81
18727.68 82
18728.98 88
18730.27 82
18731.56 84
18732.86 96
18734.15 88
18735.45 86
18736.74 78
18738.04 94
18739.33 78
18740.62 93
18741.92 76
18743.21 98
18744.51 82
18745.80 78
18747.10 77
18748.39 96
18749.69 96
18750.98 70
18752.27 66
18753.57 74
18754.86 65
18756.16 76
18757.45 61
18758.75 73
18760.04 64
18761.34 63
18762.63 81
18763.93 83
18765.23 105
18766.52 92
18767.82 71
18769.11 66
18770.41 83
18771.70 99
18773.00 75
18774.29 76
18775.59 74
18776.88 105
18778.18 93
18779.48 111
18780.77 79
18782.07 74
18783.36 54
18784.66 79
18785.95 87
18787.25 101
18788.55 70
18789.84 86
18791.14 79
18792.43 81
18793.73 91
18795.03 89
18796.32 75
18797.62 82
18798.92 90
18800.21 92
18801.51 93
18802.81 64
18804.10 85
18805.40 69
18806.70 83
18807.99 63
18809.29 72
18810.59 93
18811.88 96
18813.18 97
18814.48 95
18815.77 87
18817.07 75
18818.37 88
18819.66 79
18820.96 76
18822.26 62
18823.56 72
18824.85 79
18826.15 87
18827.45 97
18828.75 108
18830.04 83
18831.34 93
18832.64 87
18833.94 93
18835.23 92
18836.53 106
18837.83 86
18839.13 63
18840.42 84
18841.72 77
18843.02 78
18844.32 76
18845.62 85
18846.91 93
18848.21 102
18849.51 93
18850.81 79
18852.11 74
18853.40 71
18854.70 92
18856.00 70
18857.30 90
18858.60 96
18859.90 80
18861.20 78
18862.49 72
18863.79 83
18865.09 73
18866.39 74
18867.69 79
18868.99 51
18870.29 58
18871.59 72
18872.88 92
18874.18 79
18875.48 68
18876.78 56
18878.08 85
18879.38 94
18880.68 99
18881.98 77
18883.28 55
18884.58 64
18885.88 61
18887.18 89
18888.47 69
18889.77 56
18891.07 81
18892.37 66
18893.67 93
18894.97 70
18896.27 76
18897.57 95
18898.87 66
18900.17 59
18901.47 91
18902.77 60
18904.07 84
18905.37 77
18906.67 96
18907.97 88
18909.27 65
18910.57 82
18911.87 81
18913.17 89
18914.47 68
18915.77 75
18917.07 69
18918.38 64
18919.68 74
18920.98 63
18922.28 85
18923.58 86
18924.88 82
18926.18 70
18927.48 54
18928.78 55
18930.08 51
18931.38 62
18932.68 62
18933.98 93
18935.29 75
18936.59 101
18937.89 77
18939.19 82
18940.49 88
18941.79 70
18943.09 65
18944.39 60
18945.70 65
18947.00 67
18948.30 51
18949.60 82
18950.90 74
18952.20 63
18953.51 67
18954.81 82
18956.11 72
18957.41 65
18958.71 78
18960.02 62
18961.32 76
18962.62 88
18963.92 70
18965.22 58
18966.53 76
18967.83 86
18969.13 79
18970.43 83
18971.73 73
18973.04 84
18974.34 88
18975.64 73
18976.94 61
18978.25 79
18979.55 71
18980.85 78
18982.16 69
18983.46 59
18984.76 53
18986.06 89
18987.37 84
18988.67 80
18989.97 81
18991.28 57
18992.58 70
18993.88 71
18995.18 69
18996.49 57
18997.79 65
18999.09 71
19000.40 73
19001.70 74
19003.00 67
19004.31 69
19005.61 89
19006.92 70
19008.22 95
19009.52 77
19010.83 64
19012.13 60
19013.43 50
19014.74 57
19016.04 66
19017.35 53
19018.65 58
19019.95 73
19021.26 75
19022.56 74
19023.87 64
19025.17 50
19026.47 53
19027.78 60
19029.08 86
19030.39 58
19031.69 73
19033.00 67
19034.30 60
19035.61 64
19036.91 62
19038.21 89
19039.52 101
19040.82 64
19042.13 69
19043.43 67
19044.74 82
19046.04 94
19047.35 90
19048.65 73
19049.96 66
19051.26 74
19052.57 67
19053.87 75
19055.18 85
19056.48 78
19057.79 68
19059.09 64
19060.40 68
19061.71 69
19063.01 69
19064.32 77
19065.62 78
19066.93 73
19068.23 118
19069.54 82
19070.85 60
19072.15 57
19073.46 88
19074.76 71
19076.07 74
19077.37 79
19078.68 56
19079.99 58
19081.29 82
19082.60 57
19083.91 73
19085.21 85
19086.52 76
19087.82 77
19089.13 66
19090.44 59
19091.74 67
19093.05 72
19094.36 71
19095.66 72
19096.97 56
19098.28 64
19099.58 60
19100.89 57
19102.20 56
19103.50 60
19104.81 59
19106.12 73
19107.42 73
19108.73 72
19110.04 74
19111.35 75
19112.65 88
19113.96 73
19115.27 70
19116.58 86
19117.88 74
19119.19 80
19120.50 71
19121.81 71
19123.11 71
19124.42 121
19125.73 104
19127.04 56
19128.34 69
19129.65 78
19130.96 88
19132.27 95
19133.57 56
19134.88 77
19136.19 75
19137.50 97
19138.81 79
19140.12 63
19141.42 58
19142.73 73
19144.04 56
19145.35 69
19146.66 70
19147.97 65
19149.27 85
19150.58 63
19151.89 45
19153.20 68
19154.51 71
19155.82 69
19157.13 69
19158.43 51
19159.74 74
19161.05 77
19162.36 86
19163.67 65
19164.98 68
19166.29 96
19167.60 71
19168.91 80
19170.22 78
19171.52 80
19172.83 92
19174.14 100
19175.45 80
19176.76 58
19178.07 61
19179.38 66
19180.69 89
19182.00 86
19183.31 77
19184.62 70
19185.93 76
19187.24 75
19188.55 78
19189.86 74
19191.17 70
19192.48 73
19193.79 79
19195.10 84
19196.41 64
19197.72 65
19199.03 60
19200.34 53
19201.65 65
19202.96 61
19204.27 59
19205.58 67
19206.89 50
19208.20 45
19209.51 85
19210.82 77
19212.13 55
19213.44 65
19214.75 81
19216.06 78
19217.38 71
19218.69 58
19220.00 77
19221.31 74
19222.62 73
19223.93 64
19225.24 54
19226.55 76
19227.86 88
19229.17 73
19230.49 82
19231.80 81
19233.11 92
19234.42 56
19235.73 82
19237.04 83
19238.35 68
19239.67 84
19240.98 70
19242.29 82
19243.60 89
19244.91 102
19246.22 80
19247.54 65
19248.85 69
19250.16 79
19251.47 93
19252.78 69
19254.10 54
19255.41 67
19256.72 72
19258.03 56
19259.34 51
19260.66 67
19261.97 88
19263.28 108
19264.59 85
19265.91 73
19267.22 72
19268.53 76
19269.84 74
19271.16 76
19272.47 69
19273.78 59
19275.10 64
19276.41 64
19277.72 49
19279.03 66
19280.35 65
19281.66 69
19282.97 81
19284.29 70
19285.60 66
19286.91 59
19288.23 78
19289.54 47
19290.85 66
19292.17 59
19293.48 65
19294.79 65
19296.11 73
19297.42 60
19298.73 57
19300.05 67
19301.36 75
19302.67 71
19303.99 62
19305.30 99
19306.62 71
19307.93 65
19309.24 66
19310.56 65
19311.87 63
19313.19 76
19314.50 56
19315.81 63
19317.13 74
19318.44 64
19319.76 63
19321.07 63
19322.39 78
19323.70 74
19325.01 76
19326.33 73
19327.64 68
19328.96 71
19330.27 65
19331.59 84
19332.90 80
19334.22 71
19335.53 64
19336.85 51
19338.16 66
19339.48 52
19340.79 66
19342.11 58
19343.42 58
19344.74 82
19346.05 61
19347.37 61
19348.68 72
19350.00 73
19351.31 91
19352.63 73
19353.94 60
19355.26 51
19356.58 71
19357.89 69
19359.21 65
19360.52 55
19361.84 75
19363.15 67
19364.47 85
19365.79 72
19367.10 70
19368.42 67
19369.73 58
19371.05 59
19372.37 71
19373.68 67
19375.00 69
19376.31 62
19377.63 72
19378.95 78
19380.26 74
19381.58 77
19382.90 54
19384.21 77
19385.53 78
19386.85 80
19388.16 81
19389.48 71
19390.80 73
19392.11 95
19393.43 84
19394.75 61
19396.06 65
19397.38 71
19398.70 96
19400.01 57
19401.33 61
19402.65 42
19403.97 81
19405.28 72
19406.60 72
19407.92 76
19409.23 60
19410.55 71
19411.87 58
19413.19 69
19414.50 57
19415.82 59
19417.14 70
19418.46 65
19419.77 60
19421.09 63
19422.41 100
19423.73 72
19425.05 76
19426.36 81
19427.68 40
19429.00 61
19430.32 65
19431.64 71
19432.95 51
19434.27 67
19435.59 68
19436.91 79
19438.23 70
19439.55 68
19440.86 72
19442.18 58
19443.50 77
19444.82 69
19446.14 72
19447.46 81
19448.78 78
19450.09 70
19451.41 56
19452.73 62
19454.05 76
19455.37 66
19456.69 80
19458.01 69
19459.33 59
19460.65 91
19461.97 75
19463.28 61
19464.60 59
19465.92 68
19467.24 59
19468.56 55
19469.88 67
19471.20 68
19472.52 66
19473.84 77
19475.16 75
19476.48 73
19477.80 65
19479.12 69
19480.44 64
19481.76 60
19483.08 79
19484.40 66
19485.72 86
19487.04 57
19488.36 53
19489.68 65
19491.00 76
19492.32 70
19493.64 63
19494.96 65
19496.28 59
19497.60 70
19498.92 72
19500.24 58
19501.56 75
19502.88 70
19504.20 72
19505.52 50
19506.84 55
19508.16 68
19509.49 59
19510.81 85
19512.13 68
19513.45 63
19514.77 39
19516.09 93
19517.41 69
19518.73 72
19520.05 73
19521.37 63
19522.70 71
19524.02 71
19525.34 85
19526.66 62
19527.98 65
19529.30 71
19530.62 68
19531.95 87
19533.27 62
19534.59 70
19535.91 81
19537.23 70
19538.55 72
19539.88 62
19541.20 65
19542.52 66
19543.84 91
19545.16 71
19546.49 66
19547.81 60
19549.13 65
19550.45 62
19551.77 72
19553.10 78
19554.42 67
19555.74 64
19557.06 56
19558.39 72
19559.71 67
19561.03 59
19562.35 65
19563.68 69
19565.00 75
19566.32 63
19567.64 69
19568.97 84
19570.29 63
19571.61 75
19572.94 65
19574.26 65
19575.58 54
19576.90 73
19578.23 66
19579.55 56
19580.87 46
19582.20 61
19583.52 61
19584.84 50
19586.17 47
19587.49 55
19588.81 66
19590.14 60
19591.46 70
19592.78 55
19594.11 61
19595.43 42
19596.76 53
19598.08 61
19599.40 87
19600.73 88
19602.05 76
19603.37 67
19604.70 73
19606.02 46
19607.35 76
19608.67 59
19610.00 57
19611.32 52
19612.64 54
19613.97 59
19615.29 63
19616.62 72
19617.94 67
19619.27 58
19620.59 63
19621.92 63
19623.24 68
19624.56 76
19625.89 52
19627.21 58
19628.54 73
19629.86 52
19631.19 38
19632.51 59
19633.84 76
19635.16 68
19636.49 59
19637.81 59
19639.14 69
19640.46 54
19641.79 71
19643.11 79
19644.44 66
19645.77 61
19647.09 57
19648.42 64
19649.74 57
19651.07 52
19652.39 63
19653.72 54
19655.04 64
19656.37 56
19657.70 73
19659.02 64
19660.35 55
19661.67 64
19663.00 75
19664.33 79
19665.65 69
19666.98 66
19668.30 61
19669.63 54
19670.96 63
19672.28 86
19673.61 80
19674.94 59
19676.26 71
19677.59 67
19678.92 88
19680.24 68
19681.57 38
19682.90 76
19684.22 85
19685.55 69
19686.88 61
19688.20 69
19689.53 81
19690.86 88
19692.18 67
19693.51 53
19694.84 68
19696.16 71
19697.49 48
19698.82 52
19700.15 62
19701.47 66
19702.80 73
19704.13 64
19705.46 42
19706.78 59
19708.11 60
19709.44 80
19710.77 44
19712.09 72
19713.42 62
19714.75 68
19716.08 43
19717.40 54
19718.73 66
19720.06 69
19721.39 78
19722.72 51
19724.04 67
19725.37 71
19726.70 65
19728.03 70
19729.36 64
19730.68 41
19732.01 61
19733.34 63
19734.67 77
19736.00 70
19737.33 63
19738.66 67
19739.98 66
19741.31 61
19742.64 71
19743.97 82
19745.30 85
19746.63 83
19747.96 58
19749.29 58
19750.61 57
19751.94 60
19753.27 71
19754.60 65
19755.93 81
19757.26 67
19758.59 65
19759.92 62
19761.25 52
19762.58 67
19763.91 96
19765.24 80
19766.57 77
19767.89 56
19769.22 54
19770.55 46
19771.88 69
19773.21 73
19774.54 81
19775.87 67
19777.20 80
19778.53 75
19779.86 64
19781.19 61
19782.52 46
19783.85 66
19785.18 87
19786.51 62
19787.84 64
19789.17 50
19790.50 69
19791.83 58
19793.16 54
19794.49 71
19795.83 66
19797.16 69
19798.49 66
19799.82 58
19801.15 49
19802.48 55
19803.81 63
19805.14 76
19806.47 51
19807.80 59
19809.13 70
19810.46 62
19811.79 71
19813.13 63
19814.46 50
19815.79 66
19817.12 48
19818.45 64
19819.78 59
19821.11 85
19822.44 63
19823.78 65
19825.11 79
19826.44 63
19827.77 79
19829.10 84
19830.43 71
19831.77 78
19833.10 56
19834.43 58
19835.76 57
19837.09 97
19838.42 84
19839.76 72
19841.09 55
19842.42 79
19843.75 57
19845.08 72
19846.42 70
19847.75 65
19849.08 72
19850.41 71
19851.75 51
19853.08 49
19854.41 85
19855.74 72
19857.08 49
19858.41 56
19859.74 63
19861.07 84
19862.41 69
19863.74 50
19865.07 67
19866.41 60
19867.74 68
19869.07 50
19870.40 59
19871.74 70
19873.07 62
19874.40 72
19875.74 79
19877.07 78
19878.40 72
19879.74 65
19881.07 51
19882.40 52
19883.74 66
19885.07 51
19886.40 75
19887.74 71
19889.07 64
19890.40 63
19891.74 48
19893.07 77
19894.41 68
19895.74 57
19897.07 58
19898.41 60
19899.74 53
19901.08 57
19902.41 63
19903.74 61
19905.08 52
19906.41 69
19907.75 83
19909.08 71
19910.41 63
19911.75 73
19913.08 59
19914.42 77
19915.75 65
19917.09 65
19918.42 76
19919.76 65
19921.09 56
19922.43 49
19923.76 60
19925.10 60
19926.43 68
19927.77 60
19929.10 63
19930.44 54
19931.77 56
19933.11 60
19934.44 46
19935.78 49
19937.11 64
19938.45 63
19939.78 63
19941.12 88
19942.45 94
19943.79 72
19945.12 69
19946.46 76
19947.79 74
19949.13 68
19950.47 68
19951.80 46
19953.14 71
19954.47 57
19955.81 63
19957.15 94
19958.48 66
19959.82 62
19961.15 72
19962.49 72
19963.83 52
19965.16 76
19966.50 76
19967.83 58
19969.17 47
19970.51 54
19971.84 50
19973.18 56
19974.52 63
19975.85 69
19977.19 90
19978.53 78
19979.86 75
19981.20 67
19982.54 55
19983.87 70
19985.21 74
19986.55 74
19987.88 72
19989.22 55
19990.56 59
19991.89 60
19993.23 54
19994.57 53
19995.91 66
19997.24 79
19998.58 59
19999.92 64
20001.26 61
20002.59 65
20003.93 91
20005.27 99
20006.61 82
20007.94 74
20009.28 87
20010.62 61
20011.96 76
20013.29 84
20014.63 52
20015.97 51
20017.31 71
20018.65 76
20019.98 84
20021.32 65
20022.66 92
20024.00 72
20025.34 92
20026.67 82
20028.01 63
20029.35 56
20030.69 53
20032.03 69
20033.37 65
20034.71 68
20036.04 88
20037.38 75
20038.72 74
20040.06 76
20041.40 84
20042.74 96
20044.08 76
20045.42 90
20046.75 59
20048.09 68
20049.43 66
20050.77 62
20052.11 55
20053.45 66
20054.79 76
20056.13 77
20057.47 83
20058.81 70
20060.15 71
20061.49 74
20062.82 75
20064.16 62
20065.50 51
20066.84 66
20068.18 58
20069.52 80
20070.86 76
20072.20 67
20073.54 68
20074.88 92
20076.22 77
20077.56 46
20078.90 63
20080.24 79
20081.58 69
20082.92 74
20084.26 67
20085.60 76
20086.94 67
20088.28 80
20089.62 83
20090.96 65
20092.30 62
20093.64 73
20094.99 61
20096.33 69
20097.67 56
20099.01 75
20100.35 84
20101.69 74
20103.03 85
20104.37 69
20105.71 69
20107.05 75
20108.39 85
20109.73 87
20111.08 61
20112.42 69
20113.76 71
20115.10 52
20116.44 57
20117.78 80
20119.12 73
20120.46 80
20121.81 86
20123.15 85
20124.49 57
20125.83 48
20127.17 56
20128.51 79
20129.86 71
20131.20 66
20132.54 65
20133.88 56
20135.22 60
20136.56 82
20137.91 88
20139.25 71
