# Supplementary material for: MALDI-TOF MS typing enables the classification of brewing yeasts of the genus Saccharomyces to major beer styles
Source: PLoS One. 2017 Aug 9;12(8):e0181694. doi: 10.1371/journal.pone.0181694 (PMC5549903; doi:10.1371/journal.pone.0181694)
Supplement: S11 File — The directory includes 90 raw files and was zipped to “.zip”; the folder has three strains with 30 spectra per strain; S1 Text explains the raw files with an example and Table 1 represents the yeast strains used within the experiment. (ZIP) [file pone.0181694.s014.zip › 31-33/30339-506-OG-Ale-Ale-YPG-18h-E-E_2015-08-06_3_0_D6_1.dat]

2000.64 2336
2001.06 2338
2001.49 2428
2001.91 2515
2002.33 2522
2002.75 2405
2003.17 2409
2003.60 2291
2004.02 2332
2004.44 2292
2004.86 2080
2005.28 1971
2005.70 2273
2006.13 2274
2006.55 2162
2006.97 2155
2007.39 2266
2007.82 2216
2008.24 2171
2008.66 2291
2009.08 2465
2009.51 2370
2009.93 2400
2010.35 2394
2010.77 2559
2011.20 2348
2011.62 2348
2012.04 2202
2012.46 2235
2012.89 2176
2013.31 2282
2013.73 2369
2014.15 2217
2014.58 2155
2015.00 2165
2015.42 2144
2015.85 2166
2016.27 2104
2016.69 2342
2017.12 2225
2017.54 2039
2017.96 2298
2018.39 2319
2018.81 2357
2019.23 2216
2019.66 2390
2020.08 2281
2020.50 2127
2020.93 2199
2021.35 2052
2021.78 2242
2022.20 2305
2022.62 2257
2023.05 2306
2023.47 2344
2023.89 2138
2024.32 2147
2024.74 2237
2025.17 2475
2025.59 2417
2026.01 2187
2026.44 2263
2026.86 2268
2027.29 2252
2027.71 2246
2028.14 2174
2028.56 2082
2028.99 2106
2029.41 2184
2029.83 2129
2030.26 2224
2030.68 2142
2031.11 2111
2031.53 2136
2031.96 2028
2032.38 2057
2032.81 2256
2033.23 2314
2033.66 2091
2034.08 2205
2034.51 2192
2034.93 2145
2035.36 2167
2035.78 2054
2036.21 2191
2036.63 2302
2037.06 2194
2037.48 2388
2037.91 2361
2038.33 2268
2038.76 2308
2039.19 2262
2039.61 2331
2040.04 2200
2040.46 2347
2040.89 2288
2041.31 2234
2041.74 2281
2042.17 2337
2042.59 2296
2043.02 2348
2043.44 2185
2043.87 2042
2044.30 2202
2044.72 2162
2045.15 2057
2045.57 2249
2046.00 2168
2046.43 2158
2046.85 2106
2047.28 2181
2047.71 2265
2048.13 2149
2048.56 2062
2048.99 2207
2049.41 2087
2049.84 2219
2050.27 2250
2050.69 2185
2051.12 2213
2051.55 2255
2051.97 2303
2052.40 2221
2052.83 2008
2053.25 2022
2053.68 2114
2054.11 2157
2054.54 2166
2054.96 2176
2055.39 2080
2055.82 2167
2056.24 2345
2056.67 2141
2057.10 2137
2057.53 2181
2057.95 2170
2058.38 2188
2058.81 2230
2059.24 2292
2059.66 2517
2060.09 2354
2060.52 2104
2060.95 2173
2061.38 2162
2061.80 2298
2062.23 2412
2062.66 2315
2063.09 2233
2063.52 2206
2063.94 2150
2064.37 2094
2064.80 2121
2065.23 2185
2065.66 2305
2066.09 2283
2066.51 2526
2066.94 2702
2067.37 2374
2067.80 2304
2068.23 2229
2068.66 2461
2069.08 2434
2069.51 2219
2069.94 2144
2070.37 2344
2070.80 2354
2071.23 2406
2071.66 2332
2072.09 2326
2072.52 2441
2072.94 2319
2073.37 2211
2073.80 2182
2074.23 2346
2074.66 2372
2075.09 2489
2075.52 2497
2075.95 2317
2076.38 2144
2076.81 2259
2077.24 2315
2077.67 2041
2078.10 2333
2078.53 2271
2078.96 2367
2079.39 2394
2079.82 2337
2080.25 2208
2080.68 2536
2081.11 2606
2081.54 2299
2081.97 2173
2082.40 2279
2082.83 2248
2083.26 2351
2083.69 2389
2084.12 2218
2084.55 2212
2084.98 2351
2085.41 2252
2085.84 2097
2086.27 2096
2086.70 2271
2087.13 2409
2087.56 2293
2087.99 2120
2088.42 2230
2088.85 2384
2089.28 2338
2089.71 2148
2090.14 2071
2090.57 2014
2091.01 2098
2091.44 2069
2091.87 2095
2092.30 2270
2092.73 2183
2093.16 2138
2093.59 2105
2094.02 2268
2094.45 2306
2094.89 2278
2095.32 2357
2095.75 2247
2096.18 2209
2096.61 2188
2097.04 2127
2097.47 2105
2097.91 2057
2098.34 2187
2098.77 2011
2099.20 2207
2099.63 2246
2100.07 2225
2100.50 2063
2100.93 2152
2101.36 2231
2101.79 2051
2102.23 2083
2102.66 2050
2103.09 2201
2103.52 2270
2103.95 2085
2104.39 2183
2104.82 2299
2105.25 2373
2105.68 2256
2106.12 2168
2106.55 2246
2106.98 2152
2107.41 2215
2107.85 2184
2108.28 2074
2108.71 2140
2109.14 2145
2109.58 2114
2110.01 2089
2110.44 2049
2110.88 1961
2111.31 2161
2111.74 2045
2112.18 2284
2112.61 2096
2113.04 2013
2113.48 2110
2113.91 2106
2114.34 1994
2114.78 2073
2115.21 2026
2115.64 2078
2116.08 2173
2116.51 2168
2116.94 2096
2117.38 2100
2117.81 2143
2118.24 2111
2118.68 2049
2119.11 2207
2119.55 2014
2119.98 2054
2120.41 2144
2120.85 2150
2121.28 2149
2121.72 2195
2122.15 2242
2122.58 2133
2123.02 2188
2123.45 2142
2123.89 2243
2124.32 2322
2124.75 2376
2125.19 2300
2125.62 2193
2126.06 1982
2126.49 2097
2126.93 2194
2127.36 2117
2127.80 2239
2128.23 2319
2128.67 2210
2129.10 1922
2129.54 2099
2129.97 2201
2130.41 2196
2130.84 2247
2131.28 2228
2131.71 1988
2132.15 2281
2132.58 2194
2133.02 2081
2133.45 2296
2133.89 2399
2134.32 2227
2134.76 2054
2135.19 2076
2135.63 2151
2136.06 2283
2136.50 2294
2136.94 2301
2137.37 2260
2137.81 2400
2138.24 2256
2138.68 2225
2139.12 2144
2139.55 2134
2139.99 2252
2140.42 2114
2140.86 1961
2141.30 2121
2141.73 2131
2142.17 2137
2142.60 2237
2143.04 2160
2143.48 2010
2143.91 2018
2144.35 2061
2144.79 1991
2145.22 2038
2145.66 2150
2146.09 2200
2146.53 2194
2146.97 2255
2147.40 2316
2147.84 1983
2148.28 2161
2148.72 2212
2149.15 2285
2149.59 2222
2150.03 2398
2150.46 2508
2150.90 2350
2151.34 2593
2151.77 2502
2152.21 2466
2152.65 2278
2153.09 2258
2153.52 2383
2153.96 2279
2154.40 2484
2154.84 2543
2155.27 2260
2155.71 2105
2156.15 2122
2156.59 2262
2157.02 2281
2157.46 2146
2157.90 2185
2158.34 2341
2158.78 2372
2159.21 2298
2159.65 2409
2160.09 2377
2160.53 2343
2160.97 2275
2161.40 2329
2161.84 2135
2162.28 2095
2162.72 2100
2163.16 2101
2163.59 2110
2164.03 2158
2164.47 2141
2164.91 2172
2165.35 2210
2165.79 2315
2166.23 2153
2166.66 2131
2167.10 2097
2167.54 2387
2167.98 2386
2168.42 2333
2168.86 2149
2169.30 2057
2169.74 2151
2170.18 2014
2170.61 2129
2171.05 2247
2171.49 2350
2171.93 2439
2172.37 2453
2172.81 2116
2173.25 2456
2173.69 2561
2174.13 2468
2174.57 2499
2175.01 2473
2175.45 2511
2175.89 2616
2176.33 2592
2176.77 2416
2177.21 2460
2177.65 2591
2178.09 2580
2178.53 2399
2178.97 2357
2179.41 2432
2179.85 2453
2180.29 2227
2180.73 2267
2181.17 2344
2181.61 2199
2182.05 2240
2182.49 2156
2182.93 2289
2183.37 2236
2183.81 2191
2184.25 2193
2184.69 2144
2185.13 2130
2185.57 1963
2186.01 2155
2186.45 2072
2186.89 1950
2187.33 2277
2187.77 2326
2188.21 2417
2188.65 2328
2189.10 2342
2189.54 2287
2189.98 2428
2190.42 2411
2190.86 2422
2191.30 2428
2191.74 2445
2192.18 2436
2192.62 2187
2193.07 2185
2193.51 2218
2193.95 2230
2194.39 2126
2194.83 2184
2195.27 2410
2195.71 2385
2196.16 2338
2196.60 2423
2197.04 2314
2197.48 2408
2197.92 2376
2198.37 2229
2198.81 2451
2199.25 2314
2199.69 2104
2200.13 2151
2200.58 2205
2201.02 2183
2201.46 2293
2201.90 2269
2202.34 2011
2202.79 2136
2203.23 2349
2203.67 2327
2204.11 2284
2204.56 2266
2205.00 2201
2205.44 2312
2205.88 2208
2206.33 2170
2206.77 2316
2207.21 2321
2207.65 2316
2208.10 2393
2208.54 2464
2208.98 2204
2209.43 2294
2209.87 2273
2210.31 2173
2210.76 2417
2211.20 2475
2211.64 2303
2212.09 2200
2212.53 2295
2212.97 2320
2213.42 2473
2213.86 2522
2214.30 2187
2214.75 2166
2215.19 2259
2215.63 2381
2216.08 2289
2216.52 2367
2216.96 2416
2217.41 2254
2217.85 2226
2218.30 2201
2218.74 2202
2219.18 2268
2219.63 2158
2220.07 2141
2220.52 2205
2220.96 2092
2221.40 2211
2221.85 2198
2222.29 2341
2222.74 2357
2223.18 2324
2223.63 2312
2224.07 2377
2224.51 2412
2224.96 2304
2225.40 2526
2225.85 2648
2226.29 2530
2226.74 2298
2227.18 2428
2227.63 2384
2228.07 2312
2228.52 2510
2228.96 2407
2229.41 2572
2229.85 2561
2230.30 2500
2230.74 2375
2231.19 2406
2231.63 2284
2232.08 2295
2232.52 2281
2232.97 2368
2233.41 2359
2233.86 2545
2234.30 2519
2234.75 2455
2235.20 2285
2235.64 2102
2236.09 2511
2236.53 2491
2236.98 2293
2237.42 2264
2237.87 2273
2238.32 2315
2238.76 2239
2239.21 2311
2239.65 2522
2240.10 2287
2240.55 2176
2240.99 2419
2241.44 2432
2241.88 2335
2242.33 2241
2242.78 2221
2243.22 2171
2243.67 2059
2244.12 2154
2244.56 2334
2245.01 2239
2245.46 2211
2245.90 2187
2246.35 2203
2246.80 2103
2247.24 2154
2247.69 2016
2248.14 2177
2248.58 2226
2249.03 2156
2249.48 2114
2249.92 2131
2250.37 2346
2250.82 2229
2251.27 2382
2251.71 2044
2252.16 2028
2252.61 2096
2253.05 2104
2253.50 2106
2253.95 2288
2254.40 2364
2254.84 2120
2255.29 2125
2255.74 2235
2256.19 2193
2256.64 2246
2257.08 2110
2257.53 2086
2257.98 2196
2258.43 2264
2258.87 2167
2259.32 2155
2259.77 2071
2260.22 2023
2260.67 2204
2261.11 2058
2261.56 2325
2262.01 2387
2262.46 2421
2262.91 2555
2263.36 2575
2263.80 2462
2264.25 2369
2264.70 2312
2265.15 2413
2265.60 2500
2266.05 2347
2266.50 2484
2266.94 2439
2267.39 2356
2267.84 2470
2268.29 2500
2268.74 2390
2269.19 2396
2269.64 2300
2270.09 2270
2270.54 2400
2270.99 2518
2271.43 2530
2271.88 2325
2272.33 2554
2272.78 2602
2273.23 2466
2273.68 2426
2274.13 2357
2274.58 2416
2275.03 2323
2275.48 2228
2275.93 2221
2276.38 2299
2276.83 2131
2277.28 2223
2277.73 2254
2278.18 2179
2278.63 2097
2279.08 2182
2279.53 2104
2279.98 2141
2280.43 2224
2280.88 2177
2281.33 2231
2281.78 2158
2282.23 2247
2282.68 2360
2283.13 2423
2283.58 2297
2284.03 2071
2284.48 2151
2284.93 2151
2285.38 2180
2285.83 2427
2286.28 2291
2286.73 2201
2287.18 2163
2287.63 2252
2288.08 2406
2288.54 2402
2288.99 2544
2289.44 2559
2289.89 2619
2290.34 2731
2290.79 2988
2291.24 3036
2291.69 3287
2292.14 3355
2292.60 3093
2293.05 3024
2293.50 3195
2293.95 3058
2294.40 3022
2294.85 2715
2295.30 2727
2295.76 2855
2296.21 2690
2296.66 2531
2297.11 2431
2297.56 2395
2298.01 2425
2298.47 2447
2298.92 2281
2299.37 2239
2299.82 2204
2300.27 2149
2300.73 2255
2301.18 2217
2301.63 2242
2302.08 2364
2302.53 2230
2302.99 2227
2303.44 2208
2303.89 2136
2304.34 2124
2304.80 2083
2305.25 1994
2305.70 2130
2306.15 2159
2306.61 2329
2307.06 2457
2307.51 2467
2307.96 2323
2308.42 2340
2308.87 2511
2309.32 2491
2309.78 2457
2310.23 2561
2310.68 2558
2311.14 2483
2311.59 2521
2312.04 2680
2312.49 2673
2312.95 2341
2313.40 2467
2313.85 2586
2314.31 2399
2314.76 2299
2315.22 2205
2315.67 2219
2316.12 2223
2316.58 2257
2317.03 2162
2317.48 2322
2317.94 2301
2318.39 2471
2318.84 2491
2319.30 2413
2319.75 2386
2320.21 2197
2320.66 2250
2321.11 2413
2321.57 2341
2322.02 2327
2322.48 2382
2322.93 2252
2323.39 2260
2323.84 2326
2324.29 2368
2324.75 2403
2325.20 2383
2325.66 2490
2326.11 2517
2326.57 2364
2327.02 2535
2327.48 2533
2327.93 2299
2328.39 2290
2328.84 2428
2329.30 2355
2329.75 2306
2330.21 2653
2330.66 2762
2331.12 2839
2331.57 2744
2332.03 2734
2332.48 2848
2332.94 2419
2333.39 2370
2333.85 2649
2334.30 2436
2334.76 2483
2335.21 2563
2335.67 2401
2336.12 2317
2336.58 2307
2337.03 2511
2337.49 2494
2337.95 2367
2338.40 2363
2338.86 2391
2339.31 2375
2339.77 2317
2340.23 2388
2340.68 2562
2341.14 2521
2341.59 2476
2342.05 2438
2342.51 2481
2342.96 2614
2343.42 2569
2343.87 2472
2344.33 2481
2344.79 2256
2345.24 2409
2345.70 2679
2346.16 2528
2346.61 2337
2347.07 2310
2347.53 2405
2347.98 2405
2348.44 2439
2348.90 2553
2349.35 2419
2349.81 2351
2350.27 2487
2350.72 2586
2351.18 2723
2351.64 2571
2352.10 2521
2352.55 2506
2353.01 2397
2353.47 2355
2353.92 2473
2354.38 2255
2354.84 2306
2355.30 2254
2355.75 2168
2356.21 2208
2356.67 2397
2357.13 2333
2357.58 2329
2358.04 2250
2358.50 2334
2358.96 2375
2359.41 2182
2359.87 2332
2360.33 2306
2360.79 2198
2361.25 2162
2361.70 2430
2362.16 2393
2362.62 2312
2363.08 2390
2363.54 2424
2363.99 2440
2364.45 2305
2364.91 2415
2365.37 2256
2365.83 2163
2366.29 2304
2366.75 2533
2367.20 2388
2367.66 2431
2368.12 2517
2368.58 2596
2369.04 2431
2369.50 2421
2369.96 2526
2370.42 2428
2370.87 2355
2371.33 2535
2371.79 2558
2372.25 2372
2372.71 2245
2373.17 2429
2373.63 2566
2374.09 2455
2374.55 2450
2375.01 2639
2375.47 2419
2375.92 2389
2376.38 2491
2376.84 2229
2377.30 2430
2377.76 2517
2378.22 2375
2378.68 2425
2379.14 2508
2379.60 2522
2380.06 2414
2380.52 2363
2380.98 2468
2381.44 2349
2381.90 2317
2382.36 2427
2382.82 2467
2383.28 2387
2383.74 2431
2384.20 2331
2384.66 2323
2385.12 2248
2385.58 2385
2386.04 2220
2386.50 2333
2386.96 2378
2387.42 2317
2387.88 2282
2388.35 2145
2388.81 2167
2389.27 2187
2389.73 2151
2390.19 2256
2390.65 2456
2391.11 2415
2391.57 2350
2392.03 2558
2392.49 2293
2392.95 2072
2393.42 2376
2393.88 2422
2394.34 2472
2394.80 2549
2395.26 2379
2395.72 2283
2396.18 2282
2396.64 2281
2397.11 2298
2397.57 2488
2398.03 2380
2398.49 2150
2398.95 2190
2399.41 2307
2399.88 2217
2400.34 2263
2400.80 2277
2401.26 2368
2401.72 2308
2402.18 2312
2402.65 2337
2403.11 2181
2403.57 2300
2404.03 2103
2404.49 2358
2404.96 2279
2405.42 2175
2405.88 2170
2406.34 2127
2406.81 2350
2407.27 2348
2407.73 2279
2408.19 2405
2408.66 2301
2409.12 2233
2409.58 2434
2410.04 2382
2410.51 2089
2410.97 2165
2411.43 2077
2411.90 2126
2412.36 2310
2412.82 2340
2413.28 2363
2413.75 2156
2414.21 2104
2414.67 2237
2415.14 2209
2415.60 2320
2416.06 2241
2416.53 2199
2416.99 2303
2417.45 2480
2417.92 2474
2418.38 2408
2418.84 2503
2419.31 2561
2419.77 2490
2420.23 2490
2420.70 2481
2421.16 2479
2421.63 2504
2422.09 2610
2422.55 2436
2423.02 2532
2423.48 2536
2423.95 2345
2424.41 2432
2424.87 2542
2425.34 2488
2425.80 2376
2426.27 2365
2426.73 2509
2427.20 2656
2427.66 2550
2428.12 2385
2428.59 2180
2429.05 2450
2429.52 2360
2429.98 2259
2430.45 2295
2430.91 2298
2431.38 2287
2431.84 2048
2432.31 2193
2432.77 2217
2433.24 2384
2433.70 2535
2434.17 2303
2434.63 2232
2435.10 2331
2435.56 2231
2436.03 2226
2436.49 2355
2436.96 2253
2437.42 2322
2437.89 2415
2438.35 2564
2438.82 2340
2439.28 2363
2439.75 2520
2440.21 2459
2440.68 2554
2441.15 2835
2441.61 2777
2442.08 2642
2442.54 2666
2443.01 2494
2443.48 2418
2443.94 2495
2444.41 2545
2444.87 2421
2445.34 2375
2445.81 2333
2446.27 2267
2446.74 2226
2447.20 2350
2447.67 2194
2448.14 2288
2448.60 2359
2449.07 2090
2449.54 2049
2450.00 2214
2450.47 2155
2450.94 2186
2451.40 2129
2451.87 2245
2452.34 2271
2452.80 2147
2453.27 2183
2453.74 2221
2454.20 2282
2454.67 2291
2455.14 2437
2455.60 2358
2456.07 2369
2456.54 2315
2457.01 2450
2457.47 2313
2457.94 2272
2458.41 2386
2458.87 2267
2459.34 2178
2459.81 2322
2460.28 2274
2460.74 2140
2461.21 2200
2461.68 2174
2462.15 2371
2462.62 2251
2463.08 2169
2463.55 2388
2464.02 2171
2464.49 2288
2464.95 2356
2465.42 2355
2465.89 2184
2466.36 2140
2466.83 2226
2467.29 2281
2467.76 2317
2468.23 2375
2468.70 2149
2469.17 2286
2469.64 2200
2470.10 2267
2470.57 2230
2471.04 2108
2471.51 2319
2471.98 2388
2472.45 2246
2472.92 2109
2473.39 2059
2473.85 2123
2474.32 2033
2474.79 2056
2475.26 2111
2475.73 2265
2476.20 2225
2476.67 1994
2477.14 2112
2477.61 2249
2478.08 2344
2478.54 2332
2479.01 2220
2479.48 2334
2479.95 2376
2480.42 2254
2480.89 2290
2481.36 2315
2481.83 2146
2482.30 2291
2482.77 2215
2483.24 2096
2483.71 2204
2484.18 2049
2484.65 2144
2485.12 2095
2485.59 2191
2486.06 2280
2486.53 2424
2487.00 2277
2487.47 2350
2487.94 2359
2488.41 2367
2488.88 2237
2489.35 2261
2489.82 2209
2490.29 2471
2490.76 2387
2491.23 2342
2491.70 2238
2492.17 2424
2492.64 2349
2493.11 2292
2493.58 2329
2494.05 2314
2494.52 2234
2495.00 2192
2495.47 2460
2495.94 2486
2496.41 2307
2496.88 2281
2497.35 2328
2497.82 2430
2498.29 2164
2498.76 2245
2499.23 2528
2499.71 2318
2500.18 2097
2500.65 2097
2501.12 2043
2501.59 2214
2502.06 2164
2502.53 2046
2503.01 1953
2503.48 1944
2503.95 2168
2504.42 2168
2504.89 2166
2505.36 2023
2505.84 2152
2506.31 2216
2506.78 2180
2507.25 2288
2507.72 2189
2508.20 2346
2508.67 2424
2509.14 2365
2509.61 2378
2510.08 2503
2510.56 2409
2511.03 2459
2511.50 2390
2511.97 2141
2512.45 2233
2512.92 2405
2513.39 2328
2513.86 2470
2514.34 2483
2514.81 2342
2515.28 2457
2515.75 2356
2516.23 2445
2516.70 2374
2517.17 2284
2517.65 2127
2518.12 2205
2518.59 2349
2519.07 2197
2519.54 2090
2520.01 2226
2520.48 2230
2520.96 2200
2521.43 2104
2521.90 2115
2522.38 2159
2522.85 2239
2523.32 2324
2523.80 2221
2524.27 2300
2524.75 2272
2525.22 2302
2525.69 2087
2526.17 2098
2526.64 2090
2527.11 2256
2527.59 2199
2528.06 2171
2528.54 2305
2529.01 2368
2529.48 2391
2529.96 2351
2530.43 2279
2530.91 2281
2531.38 2379
2531.85 2323
2532.33 2238
2532.80 2081
2533.28 2228
2533.75 2380
2534.23 2484
2534.70 2338
2535.18 2348
2535.65 2468
2536.12 2356
2536.60 2262
2537.07 2214
2537.55 2224
2538.02 2300
2538.50 2315
2538.97 2247
2539.45 2061
2539.92 2159
2540.40 2249
2540.87 2280
2541.35 2238
2541.82 2142
2542.30 2210
2542.77 2267
2543.25 2194
2543.73 2236
2544.20 2316
2544.68 2242
2545.15 2246
2545.63 2389
2546.10 2451
2546.58 2414
2547.05 2381
2547.53 2461
2548.01 2621
2548.48 2864
2548.96 2646
2549.43 2587
2549.91 2741
2550.39 2658
2550.86 2642
2551.34 2395
2551.81 2429
2552.29 2348
2552.77 2412
2553.24 2726
2553.72 2505
2554.20 2506
2554.67 2494
2555.15 2521
2555.62 2366
2556.10 2533
2556.58 2693
2557.05 2708
2557.53 2551
2558.01 2570
2558.48 2542
2558.96 2319
2559.44 2278
2559.91 2277
2560.39 2524
2560.87 2338
2561.35 2371
2561.82 2210
2562.30 2315
2562.78 2265
2563.25 2219
2563.73 2158
2564.21 2116
2564.69 2348
2565.16 2293
2565.64 2207
2566.12 2303
2566.60 2374
2567.07 2300
2567.55 2258
2568.03 2130
2568.51 2002
2568.98 2254
2569.46 2188
2569.94 2311
2570.42 2215
2570.90 2199
2571.37 2316
2571.85 2374
2572.33 2201
2572.81 2178
2573.29 2273
2573.76 2191
2574.24 2201
2574.72 1964
2575.20 2111
2575.68 2197
2576.16 2215
2576.63 2160
2577.11 2130
2577.59 2060
2578.07 2214
2578.55 2151
2579.03 2050
2579.51 2165
2579.98 2142
2580.46 2164
2580.94 2242
2581.42 2276
2581.90 2288
2582.38 2307
2582.86 2317
2583.34 2378
2583.82 2257
2584.30 2180
2584.77 2123
2585.25 2140
2585.73 2141
2586.21 2242
2586.69 2332
2587.17 2260
2587.65 2189
2588.13 2374
2588.61 2241
2589.09 2231
2589.57 2303
2590.05 2428
2590.53 2274
2591.01 2092
2591.49 2303
2591.97 2220
2592.45 2160
2592.93 2202
2593.41 2288
2593.89 2410
2594.37 2337
2594.85 2382
2595.33 2520
2595.81 2224
2596.29 2250
2596.77 2362
2597.25 2157
2597.73 2092
2598.21 2434
2598.69 2314
2599.17 2191
2599.65 2272
2600.13 2327
2600.61 2147
2601.09 2068
2601.57 2171
2602.06 2212
2602.54 2138
2603.02 2213
2603.50 2255
2603.98 2174
2604.46 2046
2604.94 2103
2605.42 2045
2605.90 2013
2606.38 2129
2606.87 2283
2607.35 2122
2607.83 2009
2608.31 2069
2608.79 2308
2609.27 2253
2609.75 2286
2610.24 2281
2610.72 2240
2611.20 2208
2611.68 2187
2612.16 2170
2612.64 2223
2613.13 2072
2613.61 2136
2614.09 2075
2614.57 2197
2615.05 2258
2615.54 2236
2616.02 2171
2616.50 2061
2616.98 2289
2617.46 2374
2617.95 2298
2618.43 2204
2618.91 2112
2619.39 2242
2619.88 2303
2620.36 2123
2620.84 2161
2621.32 2215
2621.81 2213
2622.29 2312
2622.77 2297
2623.26 2189
2623.74 2216
2624.22 2028
2624.70 2060
2625.19 2242
2625.67 2172
2626.15 2196
2626.64 2254
2627.12 2232
2627.60 2124
2628.09 2158
2628.57 2279
2629.05 2420
2629.54 2430
2630.02 2314
2630.50 2163
2630.99 2144
2631.47 2287
2631.95 2231
2632.44 2333
2632.92 2359
2633.40 2447
2633.89 2191
2634.37 2274
2634.85 2217
2635.34 2214
2635.82 2117
2636.31 2217
2636.79 2363
2637.27 2078
2637.76 2199
2638.24 2274
2638.73 2081
2639.21 2153
2639.70 2059
2640.18 2190
2640.66 2174
2641.15 2241
2641.63 2289
2642.12 2523
2642.60 2198
2643.09 2226
2643.57 2264
2644.06 2093
2644.54 1999
2645.03 2114
2645.51 2034
2646.00 2204
2646.48 2106
2646.97 2219
2647.45 2284
2647.94 2266
2648.42 2112
2648.91 2155
2649.39 2249
2649.88 2098
2650.36 2167
2650.85 2366
2651.33 2290
2651.82 2388
2652.30 2334
2652.79 2368
2653.27 2279
2653.76 2202
2654.24 2342
2654.73 2150
2655.22 2140
2655.70 2148
2656.19 2050
2656.67 1988
2657.16 2226
2657.65 2217
2658.13 2275
2658.62 2420
2659.10 2268
2659.59 2153
2660.08 2342
2660.56 2305
2661.05 2456
2661.53 2287
2662.02 2183
2662.51 2212
2662.99 2295
2663.48 2222
2663.97 2206
2664.45 2304
2664.94 2120
2665.43 2276
2665.91 2255
2666.40 2123
2666.89 2114
2667.37 2152
2667.86 2111
2668.35 2294
2668.83 2306
2669.32 2214
2669.81 2194
2670.29 2146
2670.78 2223
2671.27 2123
2671.76 2183
2672.24 2188
2672.73 2456
2673.22 2344
2673.71 2171
2674.19 2231
2674.68 2320
2675.17 2539
2675.66 2761
2676.14 2890
2676.63 2584
2677.12 2772
2677.61 2610
2678.09 2699
2678.58 2820
2679.07 2504
2679.56 2490
2680.05 2473
2680.53 2632
2681.02 2461
2681.51 2469
2682.00 2321
2682.49 2324
2682.97 2362
2683.46 2367
2683.95 2330
2684.44 2406
2684.93 2420
2685.42 2270
2685.91 2416
2686.39 2257
2686.88 2104
2687.37 2172
2687.86 2250
2688.35 2188
2688.84 2223
2689.33 2303
2689.81 2228
2690.30 2396
2690.79 2331
2691.28 2087
2691.77 2043
2692.26 2169
2692.75 2279
2693.24 2301
2693.73 2241
2694.22 2163
2694.71 2259
2695.20 2361
2695.68 2251
2696.17 2123
2696.66 2271
2697.15 2317
2697.64 2401
2698.13 2310
2698.62 2249
2699.11 2121
2699.60 2191
2700.09 2225
2700.58 2223
2701.07 2330
2701.56 2280
2702.05 2378
2702.54 2255
2703.03 2303
2703.52 2353
2704.01 2429
2704.50 2222
2704.99 2238
2705.48 2342
2705.97 2185
2706.46 2330
2706.95 2151
2707.44 2119
2707.93 2066
2708.42 2065
2708.92 2151
2709.41 2085
2709.90 2116
2710.39 2186
2710.88 2209
2711.37 2162
2711.86 2230
2712.35 2031
2712.84 2256
2713.33 2233
2713.82 2204
2714.31 2209
2714.81 2116
2715.30 2034
2715.79 2035
2716.28 2247
2716.77 2367
2717.26 2231
2717.75 2292
2718.24 2123
2718.74 2061
2719.23 2277
2719.72 2226
2720.21 2114
2720.70 2055
2721.19 2182
2721.69 1948
2722.18 1982
2722.67 2255
2723.16 2342
2723.65 2221
2724.15 2303
2724.64 2243
2725.13 2352
2725.62 2415
2726.11 2205
2726.61 2227
2727.10 2413
2727.59 2298
2728.08 2183
2728.58 2047
2729.07 2137
2729.56 2334
2730.05 2281
2730.55 2245
2731.04 2345
2731.53 2381
2732.02 2226
2732.52 2246
2733.01 2192
2733.50 2188
2733.99 2172
2734.49 2181
2734.98 2243
2735.47 2203
2735.97 2403
2736.46 2186
2736.95 2137
2737.45 2203
2737.94 2317
2738.43 2426
2738.93 2387
2739.42 2232
2739.91 2155
2740.41 2297
2740.90 2161
2741.39 2277
2741.89 2372
2742.38 2384
2742.87 2137
2743.37 2308
2743.86 2149
2744.36 2192
2744.85 2233
2745.34 2146
2745.84 2093
2746.33 2259
2746.82 2056
2747.32 2263
2747.81 2361
2748.31 2231
2748.80 2195
2749.30 2190
2749.79 2240
2750.28 2105
2750.78 2091
2751.27 2291
2751.77 2161
2752.26 2130
2752.76 2116
2753.25 2186
2753.75 2058
2754.24 2062
2754.74 2042
2755.23 2091
2755.72 2133
2756.22 2208
2756.71 2195
2757.21 2052
2757.70 2095
2758.20 2279
2758.69 2205
2759.19 2022
2759.69 2221
2760.18 2117
2760.68 2132
2761.17 2209
2761.67 2107
2762.16 2069
2762.66 2133
2763.15 2294
2763.65 2206
2764.14 2145
2764.64 2251
2765.14 2295
2765.63 2246
2766.13 2228
2766.62 2144
2767.12 2130
2767.61 2176
2768.11 2288
2768.61 2287
2769.10 2160
2769.60 2122
2770.09 2130
2770.59 2338
2771.09 2283
2771.58 2344
2772.08 2197
2772.58 2251
2773.07 2291
2773.57 2292
2774.06 2158
2774.56 2279
2775.06 2394
2775.55 2386
2776.05 2358
2776.55 2411
2777.04 2381
2777.54 2370
2778.04 2445
2778.54 2583
2779.03 2540
2779.53 2440
2780.03 2355
2780.52 2378
2781.02 2335
2781.52 2139
2782.01 2043
2782.51 2227
2783.01 2292
2783.51 2059
2784.00 2076
2784.50 2326
2785.00 2254
2785.50 2133
2785.99 2168
2786.49 2298
2786.99 2253
2787.49 2158
2787.98 2464
2788.48 2290
2788.98 2158
2789.48 2145
2789.98 2261
2790.47 2027
2790.97 2251
2791.47 2410
2791.97 2314
2792.47 2236
2792.96 2146
2793.46 2088
2793.96 2109
2794.46 2120
2794.96 2222
2795.46 2289
2795.95 2314
2796.45 2402
2796.95 2333
2797.45 2491
2797.95 2682
2798.45 2575
2798.95 2535
2799.44 2512
2799.94 2607
2800.44 2476
2800.94 2453
2801.44 2497
2801.94 2551
2802.44 2424
2802.94 2196
2803.44 2174
2803.93 2228
2804.43 2193
2804.93 2284
2805.43 2512
2805.93 2292
2806.43 2537
2806.93 2573
2807.43 2757
2807.93 2676
2808.43 2746
2808.93 2886
2809.43 2741
2809.93 2812
2810.43 2978
2810.93 2774
2811.43 2561
2811.93 2573
2812.43 2451
2812.93 2373
2813.43 2256
2813.93 2328
2814.43 2497
2814.93 2127
2815.43 2374
2815.93 2390
2816.43 2423
2816.93 2504
2817.43 2544
2817.93 2478
2818.43 2423
2818.93 2472
2819.43 2302
2819.93 2235
2820.43 2189
2820.93 2089
2821.43 2129
2821.93 2223
2822.43 2110
2822.94 2163
2823.44 2199
2823.94 2353
2824.44 2449
2824.94 2203
2825.44 2406
2825.94 2405
2826.44 2257
2826.94 2293
2827.44 2337
2827.95 2371
2828.45 2350
2828.95 2231
2829.45 2210
2829.95 2219
2830.45 2234
2830.95 2390
2831.46 2211
2831.96 2258
2832.46 2444
2832.96 2240
2833.46 2179
2833.97 2193
2834.47 2275
2834.97 2146
2835.47 2189
2835.97 2232
2836.47 2339
2836.98 2134
2837.48 2147
2837.98 2252
2838.48 2216
2838.99 2170
2839.49 2293
2839.99 2410
2840.49 2347
2841.00 2326
2841.50 2262
2842.00 2319
2842.50 2227
2843.01 2320
2843.51 2286
2844.01 2135
2844.51 2217
2845.02 2402
2845.52 2383
2846.02 2214
2846.52 2518
2847.03 2442
2847.53 2580
2848.03 2565
2848.54 2446
2849.04 2468
2849.54 2304
2850.05 2306
2850.55 2469
2851.05 2501
2851.56 2345
2852.06 2343
2852.56 2422
2853.07 2214
2853.57 2300
2854.07 2337
2854.58 2075
2855.08 2185
2855.59 2185
2856.09 2190
2856.59 2166
2857.10 2199
2857.60 2213
2858.10 2269
2858.61 2295
2859.11 2134
2859.62 2214
2860.12 2228
2860.63 2316
2861.13 2080
2861.63 2212
2862.14 2280
2862.64 2329
2863.15 2308
2863.65 2260
2864.16 2465
2864.66 2277
2865.16 2091
2865.67 2273
2866.17 2389
2866.68 2312
2867.18 2233
2867.69 2185
2868.19 2167
2868.70 2085
2869.20 2228
2869.71 2267
2870.21 2179
2870.72 2293
2871.22 2254
2871.73 2302
2872.23 2254
2872.74 2316
2873.24 2186
2873.75 2333
2874.25 2217
2874.76 2463
2875.27 2361
2875.77 2237
2876.28 2343
2876.78 2414
2877.29 2480
2877.79 2132
2878.30 2179
2878.81 2387
2879.31 2515
2879.82 2264
2880.32 2396
2880.83 2405
2881.33 2324
2881.84 2413
2882.35 2493
2882.85 2400
2883.36 2401
2883.87 2508
2884.37 2422
2884.88 2309
2885.38 2334
2885.89 2201
2886.40 2396
2886.90 2482
2887.41 2564
2887.92 2627
2888.42 2695
2888.93 2600
2889.44 2449
2889.94 2381
2890.45 2410
2890.96 2326
2891.46 2438
2891.97 2178
2892.48 2301
2892.98 2419
2893.49 2428
2894.00 2572
2894.51 2254
2895.01 2435
2895.52 2586
2896.03 2583
2896.54 2565
2897.04 2547
2897.55 2451
2898.06 2502
2898.57 2359
2899.07 2603
2899.58 2474
2900.09 2434
2900.60 2410
2901.10 2470
2901.61 2411
2902.12 2454
2902.63 2700
2903.13 2608
2903.64 2752
2904.15 2543
2904.66 2451
2905.17 2486
2905.68 2510
2906.18 2515
2906.69 2555
2907.20 2375
2907.71 2640
2908.22 2636
2908.72 2594
2909.23 2601
2909.74 2601
2910.25 2411
2910.76 2323
2911.27 2265
2911.78 2266
2912.28 2203
2912.79 2257
2913.30 2363
2913.81 2418
2914.32 2626
2914.83 2478
2915.34 2355
2915.85 2311
2916.36 2476
2916.87 2429
2917.37 2336
2917.88 2411
2918.39 2311
2918.90 2435
2919.41 2453
2919.92 2442
2920.43 2549
2920.94 2466
2921.45 2416
2921.96 2295
2922.47 2510
2922.98 2615
2923.49 2478
2924.00 2413
2924.51 2616
2925.02 2789
2925.53 2698
2926.04 2849
2926.55 2879
2927.06 2823
2927.57 3030
2928.08 2760
2928.59 2665
2929.10 2642
2929.61 2524
2930.12 2483
2930.63 2572
2931.14 2549
2931.65 2236
2932.16 2232
2932.67 2245
2933.18 2379
2933.69 2306
2934.20 2308
2934.71 2340
2935.22 2387
2935.73 2295
2936.24 2372
2936.76 2346
2937.27 2458
2937.78 2400
2938.29 2297
2938.80 2285
2939.31 2365
2939.82 2617
2940.33 2554
2940.84 2533
2941.36 2604
2941.87 2483
2942.38 2352
2942.89 2325
2943.40 2438
2943.91 2535
2944.42 2546
2944.94 2491
2945.45 2452
2945.96 2435
2946.47 2519
2946.98 2396
2947.49 2599
2948.01 2726
2948.52 2636
2949.03 2519
2949.54 2491
2950.05 2605
2950.57 2625
2951.08 2560
2951.59 2434
2952.10 2347
2952.61 2316
2953.13 2420
2953.64 2416
2954.15 2470
2954.66 2307
2955.18 2241
2955.69 2280
2956.20 2294
2956.71 2326
2957.23 2313
2957.74 2405
2958.25 2449
2958.76 2197
2959.28 2065
2959.79 2082
2960.30 2268
2960.82 2248
2961.33 2129
2961.84 2228
2962.36 2269
2962.87 2219
2963.38 2313
2963.89 2439
2964.41 2519
2964.92 2417
2965.43 2364
2965.95 2253
2966.46 2329
2966.97 2583
2967.49 2295
2968.00 2216
2968.52 2339
2969.03 2267
2969.54 2190
2970.06 2306
2970.57 2287
2971.08 2157
2971.60 2113
2972.11 2076
2972.63 2098
2973.14 1996
2973.65 2220
2974.17 2249
2974.68 2253
2975.20 2272
2975.71 2268
2976.23 2276
2976.74 2176
2977.25 2245
2977.77 2263
2978.28 2208
2978.80 2298
2979.31 2285
2979.83 2211
2980.34 2285
2980.86 2588
2981.37 2350
2981.89 2281
2982.40 2497
2982.91 2373
2983.43 2465
2983.94 2614
2984.46 2558
2984.97 2511
2985.49 2283
2986.00 2510
2986.52 2569
2987.04 2544
2987.55 2441
2988.07 2414
2988.58 2485
2989.10 2534
2989.61 2341
2990.13 2380
2990.64 2624
2991.16 2381
2991.67 2500
2992.19 2508
2992.71 2452
2993.22 2295
2993.74 2523
2994.25 2766
2994.77 2414
2995.28 2326
2995.80 2701
2996.32 2710
2996.83 2595
2997.35 2635
2997.87 2721
2998.38 2527
2998.90 2528
2999.41 2634
2999.93 2533
3000.45 2514
3000.96 2538
3001.48 2588
3002.00 2633
3002.51 2754
3003.03 2715
3003.55 2691
3004.06 2813
3004.58 3055
3005.10 2759
3005.61 2836
3006.13 2813
3006.65 2854
3007.16 2846
3007.68 2848
3008.20 2781
3008.71 2667
3009.23 2686
3009.75 2541
3010.27 2464
3010.78 2447
3011.30 2563
3011.82 2593
3012.34 2370
3012.85 2455
3013.37 2465
3013.89 2509
3014.41 2388
3014.92 2537
3015.44 2401
3015.96 2466
3016.48 2443
3016.99 2374
3017.51 2375
3018.03 2690
3018.55 2591
3019.07 2526
3019.58 2544
3020.10 2523
3020.62 2468
3021.14 2522
3021.66 2490
3022.17 2527
3022.69 2629
3023.21 2539
3023.73 2484
3024.25 2316
3024.77 2470
3025.28 2534
3025.80 2552
3026.32 2693
3026.84 2586
3027.36 2577
3027.88 2569
3028.40 2666
3028.92 2684
3029.43 2645
3029.95 2730
3030.47 2451
3030.99 2278
3031.51 2455
3032.03 2564
3032.55 2560
3033.07 2583
3033.59 2529
3034.11 2491
3034.63 2523
3035.15 2522
3035.66 2643
3036.18 2607
3036.70 2668
3037.22 2730
3037.74 2531
3038.26 2664
3038.78 2589
3039.30 2627
3039.82 2459
3040.34 2361
3040.86 2429
3041.38 2194
3041.90 2395
3042.42 2299
3042.94 2190
3043.46 2206
3043.98 2274
3044.50 2365
3045.02 2326
3045.54 2374
3046.06 2474
3046.58 2369
3047.10 2397
3047.62 2419
3048.14 2333
3048.66 2393
3049.18 2448
3049.71 2337
3050.23 2101
3050.75 2144
3051.27 2462
3051.79 2354
3052.31 2250
3052.83 2325
3053.35 2424
3053.87 2538
3054.39 2422
3054.91 2404
3055.43 2457
3055.96 2399
3056.48 2502
3057.00 2379
3057.52 2279
3058.04 2366
3058.56 2261
3059.08 2242
3059.61 2364
3060.13 2360
3060.65 2319
3061.17 2408
3061.69 2286
3062.21 2231
3062.73 2329
3063.26 2503
3063.78 2501
3064.30 2473
3064.82 2263
3065.34 2308
3065.87 2305
3066.39 2350
3066.91 2542
3067.43 2494
3067.95 2520
3068.48 2394
3069.00 2400
3069.52 2347
3070.04 2343
3070.57 2332
3071.09 2291
3071.61 2194
3072.13 2460
3072.66 2566
3073.18 2407
3073.70 2466
3074.22 2425
3074.75 2416
3075.27 2491
3075.79 2568
3076.32 2386
3076.84 2494
3077.36 2633
3077.88 2643
3078.41 2693
3078.93 2659
3079.45 2694
3079.98 2879
3080.50 2878
3081.02 2818
3081.55 2744
3082.07 2700
3082.59 2708
3083.12 2764
3083.64 2730
3084.16 2836
3084.69 2904
3085.21 2785
3085.73 2794
3086.26 2767
3086.78 2556
3087.31 2410
3087.83 2405
3088.35 2610
3088.88 2698
3089.40 2682
3089.93 2572
3090.45 2619
3090.97 2613
3091.50 2556
3092.02 2508
3092.55 2389
3093.07 2390
3093.60 2376
3094.12 2557
3094.64 2695
3095.17 2591
3095.69 2677
3096.22 2645
3096.74 2645
3097.27 2972
3097.79 2937
3098.32 2604
3098.84 2658
3099.37 2801
3099.89 2811
3100.42 2836
3100.94 3051
3101.47 3199
3101.99 3645
3102.52 3990
3103.04 4186
3103.57 4553
3104.09 4987
3104.62 5078
3105.14 4978
3105.67 4914
3106.19 4572
3106.72 4006
3107.24 3965
3107.77 3695
3108.29 3226
3108.82 3189
3109.35 3182
3109.87 3136
3110.40 3124
3110.92 2975
3111.45 3051
3111.98 3082
3112.50 3013
3113.03 3083
3113.55 3161
3114.08 3014
3114.61 2932
3115.13 2941
3115.66 2845
3116.18 2626
3116.71 2575
3117.24 2791
3117.76 2610
3118.29 2603
3118.82 2778
3119.34 2720
3119.87 2625
3120.40 2648
3120.92 2788
3121.45 2664
3121.98 2722
3122.50 2948
3123.03 2769
3123.56 2670
3124.08 2812
3124.61 3010
3125.14 2903
3125.66 2850
3126.19 2710
3126.72 2620
3127.25 2584
3127.77 2489
3128.30 2564
3128.83 2660
3129.36 2652
3129.88 2824
3130.41 2844
3130.94 2686
3131.46 2607
3131.99 2581
3132.52 2473
3133.05 2606
3133.58 2446
3134.10 2571
3134.63 2492
3135.16 2418
3135.69 2393
3136.21 2596
3136.74 2354
3137.27 2461
3137.80 2297
3138.33 2211
3138.86 2235
3139.38 2229
3139.91 2421
3140.44 2387
3140.97 2417
3141.50 2443
3142.03 2504
3142.55 2551
3143.08 2691
3143.61 2428
3144.14 2344
3144.67 2212
3145.20 2375
3145.73 2441
3146.25 2410
3146.78 2518
3147.31 2481
3147.84 2518
3148.37 2461
3148.90 2459
3149.43 2682
3149.96 2556
3150.49 2405
3151.02 2407
3151.54 2657
3152.07 2565
3152.60 2506
3153.13 2376
3153.66 2377
3154.19 2303
3154.72 2341
3155.25 2337
3155.78 2378
3156.31 2472
3156.84 2355
3157.37 2412
3157.90 2649
3158.43 2638
3158.96 2520
3159.49 2652
3160.02 2659
3160.55 2404
3161.08 2497
3161.61 2747
3162.14 2584
3162.67 2197
3163.20 2206
3163.73 2342
3164.26 2350
3164.79 2203
3165.32 2322
3165.85 2142
3166.38 2286
3166.91 2152
3167.44 2114
3167.97 2222
3168.50 2181
3169.03 2178
3169.57 2274
3170.10 2342
3170.63 2234
3171.16 2140
3171.69 2139
3172.22 2146
3172.75 2293
3173.28 2219
3173.81 2253
3174.34 2313
3174.88 2347
3175.41 2307
3175.94 2437
3176.47 2371
3177.00 2496
3177.53 2360
3178.06 2250
3178.60 2256
3179.13 2372
3179.66 2349
3180.19 2409
3180.72 2354
3181.25 2318
3181.79 2271
3182.32 2296
3182.85 2387
3183.38 2383
3183.91 2380
3184.44 2347
3184.98 2191
3185.51 2178
3186.04 2287
3186.57 2380
3187.11 2307
3187.64 2347
3188.17 2222
3188.70 2122
3189.24 2099
3189.77 2388
3190.30 2270
3190.83 2294
3191.37 2346
3191.90 2212
3192.43 2436
3192.96 2329
3193.50 2245
3194.03 2259
3194.56 2187
3195.09 2270
3195.63 2339
3196.16 2193
3196.69 2234
3197.23 2169
3197.76 2220
3198.29 2191
3198.83 2185
3199.36 2273
3199.89 2332
3200.43 2455
3200.96 2390
3201.49 2324
3202.03 2389
3202.56 2520
3203.09 2496
3203.63 2480
3204.16 2451
3204.69 2548
3205.23 2407
3205.76 2403
3206.30 2361
3206.83 2256
3207.36 2399
3207.90 2647
3208.43 2412
3208.97 2338
3209.50 2495
3210.03 2487
3210.57 2313
3211.10 2299
3211.64 2475
3212.17 2629
3212.70 2502
3213.24 2675
3213.77 2628
3214.31 2714
3214.84 2449
3215.38 2486
3215.91 2566
3216.45 2574
3216.98 2362
3217.52 2347
3218.05 2466
3218.59 2411
3219.12 2379
3219.66 2334
3220.19 2342
3220.73 2266
3221.26 2507
3221.80 2547
3222.33 2411
3222.87 2431
3223.40 2551
3223.94 2707
3224.47 2499
3225.01 2657
3225.54 2562
3226.08 2373
3226.61 2364
3227.15 2499
3227.69 2375
3228.22 2251
3228.76 2411
3229.29 2498
3229.83 2394
3230.36 2351
3230.90 2379
3231.44 2416
3231.97 2305
3232.51 2282
3233.04 2299
3233.58 2360
3234.12 2247
3234.65 2233
3235.19 2262
3235.72 2394
3236.26 2312
3236.80 2445
3237.33 2409
3237.87 2451
3238.41 2569
3238.94 2655
3239.48 2479
3240.02 2339
3240.55 2491
3241.09 2450
3241.63 2642
3242.16 2603
3242.70 2604
3243.24 2547
3243.77 2657
3244.31 2475
3244.85 2575
3245.39 2533
3245.92 2339
3246.46 2343
3247.00 2511
3247.53 2444
3248.07 2434
3248.61 2488
3249.15 2382
3249.68 2559
3250.22 2706
3250.76 2814
3251.30 2427
3251.83 2613
3252.37 2480
3252.91 2637
3253.45 2686
3253.98 2646
3254.52 2632
3255.06 2710
3255.60 2662
3256.14 2523
3256.67 2525
3257.21 2540
3257.75 2823
3258.29 2680
3258.83 2675
3259.37 2805
3259.90 2744
3260.44 2805
3260.98 2969
3261.52 3058
3262.06 3122
3262.60 3165
3263.13 3134
3263.67 3269
3264.21 3420
3264.75 3468
3265.29 3358
3265.83 3437
3266.37 3497
3266.91 3788
3267.44 3855
3267.98 3839
3268.52 3796
3269.06 4153
3269.60 3953
3270.14 4042
3270.68 3751
3271.22 3314
3271.76 3085
3272.30 3132
3272.84 2768
3273.38 2764
3273.91 2670
3274.45 2523
3274.99 2300
3275.53 2701
3276.07 2818
3276.61 2646
3277.15 2755
3277.69 2887
3278.23 2867
3278.77 2923
3279.31 2708
3279.85 2869
3280.39 2899
3280.93 2840
3281.47 2801
3282.01 2884
3282.55 2860
3283.09 2911
3283.63 2930
3284.17 2885
3284.71 3057
3285.25 2951
3285.79 3021
3286.33 2978
3286.87 2992
3287.42 3166
3287.96 3066
3288.50 2888
3289.04 3040
3289.58 2858
3290.12 3087
3290.66 2939
3291.20 2873
3291.74 3028
3292.28 2830
3292.82 2682
3293.36 2641
3293.91 2735
3294.45 2798
3294.99 2966
3295.53 3114
3296.07 3150
3296.61 2992
3297.15 3222
3297.69 3360
3298.24 3067
3298.78 3099
3299.32 3031
3299.86 3020
3300.40 2773
3300.94 2692
3301.49 2807
3302.03 2666
3302.57 2588
3303.11 2563
3303.65 2711
3304.19 2510
3304.74 2568
3305.28 2857
3305.82 2765
3306.36 2812
3306.90 2733
3307.45 2697
3307.99 2876
3308.53 2762
3309.07 2672
3309.62 2506
3310.16 2661
3310.70 2735
3311.24 2617
3311.79 2524
3312.33 2582
3312.87 2547
3313.41 2552
3313.96 2681
3314.50 2578
3315.04 2347
3315.59 2650
3316.13 2798
3316.67 2769
3317.21 2733
3317.76 2574
3318.30 2611
3318.84 2691
3319.39 2414
3319.93 2545
3320.47 2449
3321.02 2503
3321.56 2476
3322.10 2506
3322.65 2394
3323.19 2473
3323.73 2572
3324.28 2540
3324.82 2485
3325.36 2369
3325.91 2462
3326.45 2544
3327.00 2428
3327.54 2515
3328.08 2520
3328.63 2605
3329.17 2478
3329.72 2413
3330.26 2256
3330.80 2608
3331.35 2535
3331.89 2584
3332.44 2687
3332.98 2634
3333.53 2723
3334.07 2610
3334.61 2357
3335.16 2649
3335.70 2652
3336.25 2645
3336.79 2689
3337.34 2715
3337.88 2786
3338.43 2755
3338.97 2596
3339.52 2609
3340.06 2630
3340.61 2496
3341.15 2719
3341.70 2548
3342.24 2416
3342.79 2378
3343.33 2341
3343.88 2530
3344.42 2441
3344.97 2257
3345.51 2236
3346.06 2390
3346.60 2346
3347.15 2308
3347.69 2299
3348.24 2418
3348.78 2302
3349.33 2195
3349.88 2308
3350.42 2372
3350.97 2305
3351.51 2384
3352.06 2270
3352.61 2407
3353.15 2386
3353.70 2237
3354.24 2364
3354.79 2383
3355.34 2336
3355.88 2255
3356.43 2349
3356.97 2397
3357.52 2390
3358.07 2389
3358.61 2229
3359.16 2257
3359.71 2201
3360.25 2013
3360.80 1976
3361.35 2141
3361.89 2060
3362.44 2005
3362.99 2161
3363.53 2211
3364.08 2065
3364.63 1970
3365.17 2030
3365.72 2088
3366.27 2307
3366.81 2032
3367.36 2012
3367.91 2067
3368.46 2140
3369.00 2335
3369.55 2390
3370.10 2225
3370.64 2232
3371.19 2172
3371.74 2110
3372.29 2200
3372.83 2183
3373.38 2148
3373.93 2147
3374.48 2177
3375.03 2210
3375.57 2270
3376.12 2055
3376.67 2165
3377.22 2068
3377.76 2129
3378.31 2117
3378.86 2043
3379.41 2119
3379.96 2126
3380.50 2165
3381.05 2145
3381.60 2126
3382.15 2230
3382.70 2078
3383.25 2129
3383.79 1994
3384.34 1941
3384.89 1962
3385.44 2009
3385.99 2030
3386.54 2064
3387.09 2138
3387.64 1998
3388.18 2010
3388.73 2014
3389.28 2079
3389.83 2269
3390.38 2325
3390.93 2139
3391.48 2139
3392.03 2143
3392.58 2185
3393.13 2175
3393.67 2160
3394.22 2200
3394.77 2074
3395.32 2117
3395.87 2154
3396.42 2253
3396.97 2203
3397.52 2071
3398.07 2047
3398.62 1998
3399.17 2087
3399.72 2123
3400.27 1949
3400.82 1891
3401.37 2096
3401.92 2088
3402.47 2056
3403.02 2075
3403.57 2164
3404.12 2050
3404.67 2058
3405.22 2200
3405.77 2054
3406.32 2090
3406.87 2150
3407.42 2177
3407.97 1935
3408.52 2066
3409.07 2040
3409.62 2133
3410.17 2109
3410.72 1915
3411.27 1989
3411.82 2170
3412.38 1996
3412.93 2181
3413.48 2058
3414.03 1997
3414.58 2055
3415.13 2084
3415.68 2059
3416.23 2229
3416.78 2054
3417.33 2058
3417.89 2145
3418.44 2140
3418.99 2095
3419.54 1988
3420.09 2090
3420.64 2172
3421.19 2074
3421.74 2142
3422.30 2112
3422.85 2270
3423.40 2112
3423.95 2240
3424.50 2256
3425.05 2331
3425.61 2336
3426.16 2372
3426.71 2405
3427.26 2408
3427.81 2261
3428.37 2263
3428.92 2290
3429.47 2123
3430.02 1991
3430.58 2180
3431.13 2160
3431.68 2205
3432.23 2346
3432.78 2298
3433.34 2328
3433.89 2281
3434.44 2226
3434.99 2403
3435.55 2371
3436.10 2262
3436.65 2244
3437.21 2259
3437.76 2072
3438.31 2151
3438.86 2251
3439.42 2295
3439.97 2310
3440.52 2290
3441.08 2232
3441.63 2455
3442.18 2403
3442.74 2238
3443.29 2417
3443.84 2439
3444.40 2337
3444.95 2298
3445.50 2300
3446.06 2306
3446.61 2230
3447.16 2193
3447.72 2169
3448.27 2103
3448.82 2122
3449.38 2179
3449.93 2216
3450.48 2293
3451.04 2196
3451.59 2078
3452.15 2087
3452.70 2066
3453.25 2226
3453.81 2186
3454.36 2213
3454.92 2080
3455.47 2096
3456.03 2167
3456.58 2140
3457.13 2276
3457.69 2273
3458.24 2284
3458.80 2303
3459.35 2088
3459.91 2043
3460.46 2201
3461.02 2365
3461.57 2182
3462.13 2180
3462.68 2373
3463.24 2141
3463.79 2235
3464.34 2200
3464.90 2275
3465.46 2187
3466.01 2362
3466.57 2249
3467.12 2210
3467.68 2162
3468.23 2281
3468.79 2369
3469.34 2556
3469.90 2283
3470.45 2234
3471.01 2291
3471.56 2319
3472.12 2384
3472.67 2570
3473.23 2451
3473.79 2506
3474.34 2382
3474.90 2566
3475.45 2629
3476.01 2396
3476.56 2482
3477.12 2507
3477.68 2446
3478.23 2429
3478.79 2472
3479.35 2555
3479.90 2758
3480.46 2592
3481.01 2477
3481.57 2584
3482.13 2473
3482.68 2440
3483.24 2526
3483.80 2625
3484.35 2504
3484.91 2583
3485.47 2558
3486.02 2517
3486.58 2709
3487.14 2643
3487.69 2530
3488.25 2496
3488.81 2397
3489.36 2685
3489.92 2937
3490.48 2955
3491.03 2915
3491.59 3423
3492.15 3562
3492.71 3616
3493.26 3684
3493.82 3728
3494.38 4018
3494.94 4096
3495.49 4252
3496.05 3888
3496.61 3593
3497.17 3540
3497.72 3731
3498.28 3771
3498.84 4106
3499.40 4363
3499.95 4199
3500.51 4767
3501.07 4515
3501.63 4565
3502.19 4483
3502.74 4393
3503.30 4031
3503.86 4021
3504.42 4184
3504.98 3856
3505.53 4020
3506.09 4200
3506.65 4003
3507.21 4098
3507.77 3849
3508.33 3704
3508.88 3757
3509.44 3641
3510.00 3515
3510.56 3241
3511.12 3337
3511.68 3205
3512.24 3021
3512.80 3023
3513.35 3046
3513.91 2843
3514.47 2616
3515.03 2627
3515.59 2653
3516.15 2638
3516.71 2664
3517.27 2643
3517.83 2545
3518.39 2608
3518.95 2731
3519.50 2703
3520.06 2746
3520.62 2849
3521.18 2857
3521.74 2726
3522.30 2752
3522.86 2567
3523.42 2530
3523.98 2505
3524.54 2481
3525.10 2656
3525.66 2573
3526.22 2561
3526.78 2475
3527.34 2482
3527.90 2628
3528.46 2580
3529.02 2660
3529.58 2563
3530.14 2587
3530.70 2448
3531.26 2452
3531.82 2389
3532.38 2296
3532.94 2503
3533.50 2547
3534.06 2478
3534.62 2542
3535.18 2485
3535.75 2485
3536.31 2568
3536.87 2666
3537.43 2551
3537.99 2490
3538.55 2520
3539.11 2503
3539.67 2599
3540.23 2645
3540.79 2588
3541.35 2595
3541.92 2606
3542.48 2623
3543.04 2647
3543.60 2655
3544.16 2750
3544.72 2578
3545.28 2572
3545.84 2600
3546.41 2429
3546.97 2313
3547.53 2443
3548.09 2314
3548.65 2473
3549.21 2342
3549.78 2203
3550.34 2245
3550.90 2447
3551.46 2330
3552.02 2170
3552.59 2101
3553.15 2209
3553.71 2337
3554.27 2208
3554.83 2031
3555.40 2165
3555.96 2261
3556.52 2181
3557.08 2352
3557.65 2327
3558.21 2176
3558.77 2166
3559.33 2345
3559.90 2299
3560.46 2365
3561.02 2280
3561.58 2223
3562.15 2098
3562.71 2192
3563.27 2336
3563.83 2247
3564.40 2367
3564.96 2379
3565.52 2236
3566.09 2192
3566.65 2138
3567.21 2056
3567.78 2210
3568.34 2345
3568.90 2360
3569.47 2206
3570.03 2051
3570.59 2021
3571.16 2142
3571.72 2152
3572.28 2077
3572.85 2271
3573.41 2322
3573.97 2188
3574.54 2228
3575.10 2238
3575.66 2238
3576.23 2244
3576.79 2217
3577.36 2330
3577.92 2176
3578.48 2155
3579.05 2457
3579.61 2283
3580.18 2098
3580.74 2249
3581.31 2319
3581.87 2334
3582.43 2293
3583.00 2130
3583.56 2262
3584.13 2246
3584.69 2312
3585.26 2065
3585.82 2048
3586.39 2142
3586.95 2166
3587.52 2334
3588.08 2194
3588.64 2093
3589.21 2092
3589.77 1996
3590.34 1990
3590.90 2165
3591.47 2091
3592.03 2178
3592.60 2135
3593.17 2096
3593.73 2144
3594.30 1935
3594.86 2086
3595.43 2136
3595.99 2092
3596.56 2012
3597.12 1873
3597.69 1957
3598.25 2065
3598.82 2228
3599.39 2247
3599.95 2078
3600.52 2123
3601.08 2204
3601.65 2184
3602.21 2113
3602.78 2248
3603.35 2191
3603.91 2119
3604.48 1957
3605.04 2037
3605.61 2109
3606.18 2140
3606.74 2163
3607.31 2081
3607.88 2041
3608.44 2049
3609.01 2099
3609.57 2086
3610.14 2162
3610.71 1929
3611.27 1981
3611.84 2176
3612.41 2108
3612.97 2059
3613.54 2125
3614.11 2079
3614.68 2270
3615.24 2115
3615.81 2132
3616.38 2374
3616.94 2436
3617.51 2725
3618.08 2692
3618.64 2880
3619.21 3093
3619.78 3464
3620.35 3228
3620.91 3128
3621.48 3169
3622.05 2855
3622.62 2550
3623.18 2525
3623.75 2411
3624.32 2288
3624.89 2245
3625.45 2127
3626.02 2067
3626.59 1974
3627.16 1910
3627.73 2052
3628.29 2021
3628.86 1996
3629.43 2055
3630.00 2117
3630.57 1951
3631.13 2010
3631.70 2006
3632.27 2183
3632.84 2156
3633.41 2042
3633.98 2066
3634.54 2004
3635.11 1972
3635.68 1905
3636.25 1809
3636.82 1978
3637.39 2042
3637.96 1945
3638.52 2015
3639.09 2074
3639.66 2078
3640.23 2201
3640.80 2178
3641.37 2046
3641.94 2047
3642.51 2178
3643.08 2263
3643.65 2233
3644.21 2030
3644.78 2102
3645.35 2250
3645.92 2165
3646.49 1999
3647.06 2196
3647.63 2293
3648.20 2195
3648.77 2249
3649.34 2254
3649.91 2313
3650.48 2221
3651.05 2198
3651.62 2233
3652.19 2315
3652.76 2352
3653.33 2224
3653.90 2179
3654.47 2194
3655.04 2453
3655.61 2419
3656.18 2288
3656.75 2377
3657.32 2428
3657.89 2258
3658.46 2385
3659.03 2332
3659.60 2376
3660.17 2412
3660.74 2468
3661.31 2392
3661.88 2259
3662.45 2349
3663.02 2231
3663.59 2359
3664.16 2312
3664.74 2221
3665.31 2319
3665.88 2262
3666.45 2241
3667.02 2275
3667.59 2196
3668.16 2316
3668.73 2239
3669.30 2251
3669.87 2215
3670.45 2249
3671.02 2168
3671.59 2361
3672.16 2158
3672.73 2077
3673.30 2163
3673.87 2216
3674.45 2155
3675.02 2182
3675.59 2351
3676.16 2379
3676.73 2311
3677.30 2288
3677.88 2194
3678.45 2175
3679.02 2245
3679.59 2092
3680.16 2077
3680.74 2103
3681.31 2104
3681.88 2177
3682.45 2154
3683.02 2142
3683.60 2180
3684.17 1921
3684.74 2113
3685.31 2013
3685.89 2138
3686.46 2025
3687.03 2068
3687.60 2207
3688.18 2161
3688.75 2120
3689.32 2175
3689.89 2162
3690.47 2237
3691.04 2177
3691.61 2132
3692.19 2176
3692.76 2276
3693.33 2196
3693.91 2323
3694.48 2044
3695.05 2202
3695.62 2123
3696.20 2061
3696.77 2071
3697.34 2079
3697.92 2189
3698.49 2244
3699.06 2168
3699.64 2134
3700.21 2117
3700.79 2267
3701.36 2155
3701.93 2117
3702.51 2181
3703.08 2013
3703.65 2075
3704.23 2154
3704.80 1999
3705.38 2165
3705.95 2076
3706.52 2214
3707.10 2231
3707.67 2140
3708.25 2043
3708.82 2289
3709.39 2157
3709.97 2154
3710.54 2218
3711.12 2270
3711.69 2291
3712.27 2042
3712.84 2048
3713.42 2069
3713.99 2003
3714.57 2243
3715.14 2215
3715.71 2048
3716.29 2077
3716.86 2133
3717.44 2115
3718.01 2182
3718.59 2494
3719.16 2424
3719.74 2189
3720.31 2220
3720.89 2244
3721.47 2415
3722.04 2497
3722.62 2407
3723.19 2342
3723.77 2383
3724.34 2472
3724.92 2418
3725.49 2562
3726.07 2507
3726.64 2537
3727.22 2509
3727.80 2276
3728.37 2186
3728.95 2217
3729.52 2394
3730.10 2350
3730.67 2330
3731.25 2426
3731.83 2565
3732.40 2646
3732.98 2614
3733.55 2611
3734.13 2610
3734.71 2740
3735.28 2774
3735.86 2885
3736.44 2776
3737.01 2745
3737.59 2518
3738.17 2619
3738.74 2647
3739.32 2383
3739.90 2390
3740.47 2326
3741.05 2398
3741.63 2265
3742.20 2262
3742.78 2275
3743.36 2430
3743.93 2270
3744.51 2244
3745.09 2205
3745.66 2428
3746.24 2133
3746.82 1910
3747.40 2041
3747.97 2258
3748.55 2194
3749.13 1997
3749.70 2136
3750.28 2283
3750.86 2221
3751.44 2150
3752.02 2038
3752.59 2213
3753.17 2105
3753.75 2224
3754.33 2278
3754.90 2281
3755.48 2138
3756.06 1996
3756.64 2128
3757.22 2127
3757.79 2184
3758.37 2184
3758.95 2074
3759.53 2132
3760.11 2289
3760.68 2165
3761.26 2129
3761.84 2228
3762.42 2247
3763.00 2524
3763.58 2415
3764.15 2320
3764.73 2339
3765.31 2291
3765.89 2408
3766.47 2391
3767.05 2336
3767.63 2268
3768.21 2480
3768.78 2432
3769.36 2368
3769.94 2416
3770.52 2565
3771.10 2412
3771.68 2519
3772.26 2560
3772.84 2545
3773.42 2725
3774.00 2679
3774.58 2464
3775.15 2462
3775.73 2327
3776.31 2317
3776.89 2462
3777.47 2374
3778.05 2271
3778.63 2080
3779.21 2161
3779.79 2251
3780.37 2257
3780.95 2417
3781.53 2323
3782.11 2339
3782.69 2284
3783.27 2359
3783.85 2442
3784.43 2383
3785.01 2301
3785.59 2215
3786.17 2240
3786.75 2105
3787.33 2109
3787.91 2271
3788.49 2216
3789.07 2238
3789.65 2124
3790.23 2014
3790.81 2050
3791.39 2071
3791.98 2116
3792.56 2151
3793.14 2324
3793.72 2270
3794.30 2240
3794.88 2155
3795.46 2136
3796.04 2084
3796.62 2208
3797.20 2122
3797.78 2111
3798.37 2188
3798.95 2264
3799.53 2249
3800.11 2133
3800.69 2079
3801.27 2170
3801.85 2146
3802.43 2312
3803.02 2405
3803.60 2291
3804.18 2241
3804.76 2406
3805.34 2495
3805.92 2499
3806.51 2334
3807.09 2282
3807.67 2134
3808.25 2232
3808.83 2288
3809.42 2305
3810.00 2443
3810.58 2350
3811.16 2240
3811.74 2207
3812.33 2223
3812.91 2282
3813.49 2465
3814.07 2399
3814.66 2329
3815.24 2299
3815.82 2232
3816.40 2328
3816.99 2449
3817.57 2322
3818.15 2427
3818.73 2363
3819.32 2256
3819.90 2091
3820.48 2132
3821.06 2199
3821.65 2194
3822.23 2011
3822.81 2148
3823.40 2088
3823.98 1994
3824.56 2065
3825.15 2007
3825.73 2052
3826.31 2086
3826.90 2181
3827.48 2246
3828.06 2083
3828.65 2070
3829.23 2073
3829.81 2089
3830.40 2155
3830.98 2058
3831.56 2053
3832.15 1934
3832.73 1892
3833.32 2065
3833.90 2054
3834.48 2097
3835.07 2044
3835.65 2158
3836.23 2062
3836.82 2040
3837.40 2056
3837.99 2005
3838.57 1860
3839.16 1969
3839.74 2023
3840.32 2156
3840.91 2126
3841.49 2121
3842.08 2027
3842.66 2056
3843.25 1980
3843.83 1961
3844.42 1837
3845.00 2029
3845.59 2012
3846.17 2034
3846.76 2086
3847.34 2027
3847.92 1989
3848.51 2042
3849.09 2143
3849.68 2116
3850.27 2062
3850.85 1944
3851.44 1998
3852.02 1980
3852.61 2166
3853.19 2099
3853.78 1903
3854.36 2121
3854.95 2140
3855.53 2023
3856.12 2083
3856.70 2139
3857.29 2074
3857.88 1999
3858.46 2084
3859.05 2081
3859.63 2198
3860.22 2217
3860.80 2366
3861.39 2387
3861.98 2376
3862.56 2546
3863.15 2772
3863.73 2946
3864.32 2626
3864.91 2571
3865.49 2657
3866.08 2423
3866.67 2267
3867.25 2316
3867.84 2330
3868.43 2505
3869.01 2418
3869.60 2286
3870.19 2206
3870.77 2211
3871.36 2012
3871.95 2139
3872.53 2125
3873.12 2053
3873.71 2195
3874.29 2214
3874.88 2322
3875.47 2386
3876.05 2323
3876.64 2545
3877.23 2311
3877.82 2581
3878.40 2564
3878.99 2522
3879.58 2621
3880.16 2442
3880.75 2362
3881.34 2637
3881.93 2445
3882.51 2327
3883.10 2212
3883.69 2142
3884.28 2250
3884.87 2366
3885.45 2367
3886.04 2122
3886.63 2064
3887.22 2092
3887.80 2184
3888.39 2205
3888.98 2257
3889.57 2200
3890.16 2209
3890.74 2253
3891.33 2383
3891.92 2315
3892.51 2482
3893.10 2436
3893.69 2270
3894.27 2173
3894.86 2082
3895.45 2211
3896.04 2240
3896.63 2155
3897.22 2241
3897.81 2252
3898.40 2030
3898.98 2081
3899.57 2143
3900.16 2114
3900.75 2125
3901.34 2188
3901.93 2197
3902.52 2108
3903.11 2142
3903.70 2117
3904.29 1978
3904.87 2082
3905.46 2162
3906.05 2071
3906.64 2018
3907.23 1972
3907.82 2003
3908.41 2029
3909.00 1909
3909.59 1822
3910.18 1911
3910.77 2011
3911.36 1931
3911.95 1854
3912.54 1816
3913.13 2022
3913.72 1900
3914.31 1962
3914.90 2146
3915.49 2122
3916.08 1879
3916.67 1830
3917.26 1911
3917.85 1882
3918.44 1920
3919.03 1971
3919.62 1811
3920.21 1809
3920.80 1969
3921.39 2072
3921.98 1953
3922.57 2028
3923.16 1991
3923.75 1964
3924.34 2046
3924.94 1973
3925.53 1966
3926.12 1924
3926.71 1744
3927.30 1993
3927.89 2049
3928.48 2189
3929.07 1993
3929.66 1927
3930.25 1889
3930.85 1847
3931.44 1873
3932.03 1923
3932.62 1897
3933.21 1904
3933.80 1986
3934.39 1982
3934.99 1992
3935.58 1897
3936.17 1869
3936.76 1822
3937.35 1893
3937.94 1984
3938.54 1874
3939.13 1924
3939.72 1920
3940.31 1986
3940.90 1912
3941.49 1945
3942.09 1994
3942.68 1898
3943.27 1898
3943.86 2008
3944.46 2089
3945.05 2084
3945.64 2053
3946.23 2018
3946.82 1992
3947.42 1976
3948.01 1890
3948.60 1903
3949.20 1899
3949.79 1924
3950.38 1887
3950.97 1993
3951.57 2027
3952.16 2009
3952.75 1974
3953.34 1853
3953.94 1819
3954.53 1932
3955.12 1907
3955.72 1959
3956.31 1831
3956.90 2032
3957.50 1970
3958.09 1868
3958.68 1971
3959.28 2072
3959.87 1933
3960.46 1924
3961.06 1977
3961.65 1937
3962.24 1934
3962.84 1968
3963.43 1862
3964.02 1836
3964.62 1803
3965.21 1956
3965.81 1844
3966.40 1780
3966.99 1890
3967.59 1873
3968.18 2078
3968.78 1926
3969.37 1898
3969.96 1929
3970.56 1975
3971.15 1858
3971.75 1914
3972.34 2006
3972.94 2012
3973.53 1842
3974.12 1910
3974.72 1921
3975.31 2002
3975.91 2019
3976.50 2097
3977.10 1860
3977.69 2062
3978.29 2084
3978.88 2022
3979.48 2090
3980.07 2048
3980.67 1963
3981.26 2092
3981.86 2156
3982.45 2107
3983.05 1965
3983.64 1928
3984.24 1862
3984.83 2011
3985.43 2066
3986.02 1987
3986.62 2121
3987.21 1986
3987.81 1882
3988.40 2009
3989.00 1895
3989.60 1990
3990.19 2037
3990.79 1845
3991.38 1944
3991.98 2014
3992.57 1919
3993.17 1922
3993.77 1924
3994.36 1964
3994.96 2064
3995.55 1948
3996.15 1962
3996.75 1811
3997.34 1900
3997.94 1991
3998.54 1988
3999.13 1983
3999.73 1973
4000.32 2183
4000.92 2247
4001.52 2091
4002.11 1884
4002.71 1884
4003.31 1806
4003.90 1846
4004.50 1943
4005.10 2141
4005.69 2155
4006.29 2048
4006.89 2000
4007.49 2113
4008.08 2030
4008.68 2105
4009.28 2076
4009.87 1797
4010.47 1910
4011.07 1920
4011.67 2025
4012.26 1924
4012.86 1956
4013.46 1896
4014.05 1926
4014.65 1822
4015.25 1881
4015.85 1924
4016.44 1969
4017.04 2056
4017.64 1891
4018.24 1932
4018.84 2116
4019.43 2112
4020.03 2012
4020.63 1932
4021.23 2002
4021.83 1967
4022.42 1962
4023.02 1938
4023.62 1966
4024.22 1855
4024.82 1940
4025.41 1984
4026.01 1884
4026.61 1888
4027.21 2019
4027.81 2010
4028.41 1974
4029.01 2095
4029.60 2176
4030.20 2133
4030.80 2123
4031.40 2057
4032.00 2186
4032.60 2113
4033.20 2017
4033.80 2093
4034.39 2135
4034.99 2171
4035.59 2114
4036.19 2013
4036.79 1953
4037.39 2060
4037.99 1936
4038.59 1920
4039.19 1923
4039.79 1950
4040.39 2015
4040.99 1924
4041.59 2041
4042.18 1883
4042.78 1916
4043.38 2051
4043.98 1958
4044.58 1852
4045.18 1998
4045.78 1989
4046.38 1848
4046.98 1877
4047.58 1992
4048.18 1945
4048.78 1915
4049.38 1858
4049.98 2050
4050.58 2023
4051.18 1990
4051.78 1967
4052.38 2025
4052.98 2029
4053.58 1953
4054.19 1985
4054.79 1881
4055.39 1942
4055.99 1947
4056.59 2014
4057.19 1918
4057.79 1871
4058.39 1959
4058.99 2032
4059.59 1830
4060.19 1840
4060.79 1837
4061.39 1824
4061.99 1790
4062.60 1978
4063.20 1872
4063.80 1834
4064.40 1992
4065.00 1805
4065.60 1695
4066.20 1911
4066.80 1903
4067.41 1838
4068.01 1953
4068.61 1928
4069.21 1839
4069.81 1738
4070.41 1898
4071.02 1937
4071.62 1859
4072.22 1771
4072.82 1799
4073.42 1793
4074.02 1964
4074.63 1977
4075.23 1844
4075.83 1968
4076.43 1837
4077.03 1840
4077.64 1862
4078.24 1960
4078.84 1911
4079.44 1765
4080.05 1794
4080.65 1880
4081.25 1789
4081.85 1708
4082.46 1948
4083.06 1751
4083.66 1882
4084.26 1961
4084.87 1820
4085.47 1827
4086.07 1863
4086.67 2096
4087.28 1829
4087.88 1782
4088.48 1796
4089.09 1762
4089.69 1893
4090.29 1893
4090.90 1890
4091.50 1812
4092.10 1718
4092.71 1870
4093.31 1873
4093.91 1818
4094.52 1785
4095.12 1854
4095.72 1887
4096.33 1833
4096.93 1806
4097.53 1887
4098.14 1899
4098.74 1878
4099.34 1731
4099.95 1754
4100.55 1661
4101.16 1821
4101.76 1714
4102.36 1728
4102.97 1841
4103.57 1878
4104.18 1799
4104.78 1736
4105.38 1707
4105.99 1760
4106.59 1738
4107.20 1783
4107.80 1696
4108.41 1665
4109.01 1687
4109.62 1835
4110.22 1884
4110.82 1738
4111.43 1729
4112.03 1843
4112.64 1885
4113.24 1813
4113.85 1799
4114.45 1671
4115.06 1848
4115.66 1806
4116.27 1766
4116.87 1758
4117.48 1712
4118.08 1766
4118.69 1630
4119.29 1834
4119.90 1880
4120.50 1903
4121.11 1743
4121.72 1796
4122.32 1829
4122.93 1806
4123.53 1774
4124.14 1858
4124.74 1946
4125.35 1803
4125.95 2026
4126.56 1998
4127.17 1847
4127.77 1742
4128.38 1643
4128.98 1855
4129.59 1914
4130.20 1853
4130.80 1714
4131.41 1762
4132.01 1876
4132.62 1845
4133.23 1798
4133.83 1781
4134.44 1874
4135.05 1783
4135.65 1695
4136.26 1776
4136.87 1681
4137.47 1855
4138.08 1984
4138.69 1959
4139.29 1732
4139.90 1915
4140.51 1929
4141.11 1873
4141.72 1922
4142.33 2042
4142.93 2022
4143.54 2078
4144.15 2025
4144.75 1944
4145.36 1970
4145.97 1975
4146.58 1988
4147.18 1973
4147.79 1875
4148.40 1882
4149.01 1827
4149.61 1748
4150.22 1878
4150.83 1808
4151.44 1750
4152.04 1641
4152.65 1746
4153.26 1938
4153.87 1940
4154.47 1907
4155.08 1762
4155.69 1634
4156.30 1642
4156.91 1776
4157.51 1815
4158.12 1871
4158.73 1765
4159.34 1867
4159.95 1864
4160.56 1753
4161.16 1891
4161.77 1896
4162.38 1834
4162.99 1827
4163.60 1857
4164.21 1850
4164.81 1929
4165.42 2035
4166.03 2029
4166.64 2068
4167.25 2058
4167.86 1953
4168.47 2010
4169.08 1919
4169.69 1936
4170.29 1861
4170.90 1818
4171.51 1924
4172.12 2015
4172.73 1990
4173.34 1982
4173.95 1923
4174.56 2013
4175.17 1975
4175.78 1920
4176.39 1886
4177.00 1741
4177.61 1868
4178.22 1933
4178.82 1887
4179.43 1776
4180.04 1773
4180.65 1871
4181.26 1883
4181.87 2018
4182.48 2073
4183.09 2001
4183.70 1879
4184.31 1937
4184.92 2005
4185.53 1879
4186.14 1805
4186.75 1787
4187.36 1731
4187.97 1745
4188.58 1983
4189.19 1997
4189.81 1913
4190.42 1983
4191.03 1897
4191.64 1866
4192.25 2108
4192.86 2132
4193.47 2107
4194.08 1986
4194.69 2062
4195.30 2052
4195.91 2131
4196.52 2343
4197.13 2421
4197.74 2288
4198.36 2098
4198.97 2108
4199.58 2107
4200.19 2019
4200.80 2055
4201.41 2037
4202.02 1958
4202.63 2039
4203.25 1978
4203.86 1948
4204.47 1931
4205.08 2142
4205.69 2081
4206.30 1999
4206.92 1905
4207.53 1909
4208.14 2012
4208.75 2045
4209.36 2024
4209.97 2147
4210.59 2199
4211.20 1981
4211.81 2030
4212.42 2060
4213.03 1988
4213.65 2002
4214.26 1973
4214.87 2128
4215.48 1937
4216.10 1907
4216.71 2055
4217.32 2254
4217.93 2225
4218.55 2132
4219.16 2165
4219.77 2355
4220.38 2296
4221.00 2223
4221.61 2496
4222.22 2682
4222.83 2440
4223.45 2560
4224.06 2583
4224.67 2678
4225.29 2685
4225.90 2639
4226.51 2818
4227.13 2992
4227.74 3206
4228.35 3261
4228.96 3786
4229.58 4150
4230.19 4147
4230.80 4040
4231.42 4185
4232.03 3732
4232.65 3316
4233.26 3054
4233.87 2786
4234.49 2594
4235.10 2516
4235.71 2530
4236.33 2438
4236.94 2466
4237.56 2401
4238.17 2399
4238.78 2346
4239.40 2427
4240.01 2548
4240.63 2360
4241.24 2422
4241.85 2279
4242.47 2354
4243.08 2477
4243.70 2350
4244.31 2496
4244.93 2459
4245.54 2540
4246.15 2262
4246.77 2362
4247.38 2583
4248.00 2465
4248.61 2527
4249.23 2502
4249.84 2600
4250.46 2591
4251.07 2548
4251.69 2460
4252.30 2480
4252.92 2443
4253.53 2446
4254.15 2287
4254.76 2442
4255.38 2434
4255.99 2490
4256.61 2309
4257.22 2315
4257.84 2224
4258.45 2328
4259.07 2305
4259.69 2256
4260.30 2122
4260.92 2185
4261.53 2272
4262.15 2174
4262.76 2049
4263.38 2136
4263.99 2261
4264.61 2280
4265.23 2175
4265.84 2318
4266.46 2396
4267.07 2414
4267.69 2387
4268.31 2431
4268.92 2388
4269.54 2388
4270.16 2429
4270.77 2222
4271.39 2179
4272.00 2198
4272.62 2159
4273.24 2178
4273.85 2107
4274.47 2114
4275.09 2047
4275.70 2085
4276.32 2052
4276.94 2089
4277.55 2148
4278.17 2152
4278.79 2240
4279.40 2218
4280.02 2141
4280.64 2048
4281.26 1975
4281.87 2145
4282.49 1932
4283.11 2006
4283.72 1972
4284.34 2034
4284.96 1902
4285.58 1862
4286.19 2026
4286.81 2069
4287.43 2062
4288.05 2018
4288.66 1953
4289.28 2082
4289.90 2110
4290.52 2081
4291.13 2030
4291.75 2022
4292.37 1946
4292.99 1950
4293.61 1918
4294.22 1820
4294.84 1934
4295.46 1926
4296.08 1800
4296.70 1922
4297.31 1850
4297.93 1888
4298.55 1842
4299.17 1983
4299.79 1944
4300.41 1952
4301.03 2126
4301.64 1974
4302.26 1776
4302.88 1907
4303.50 1919
4304.12 1945
4304.74 2056
4305.36 1879
4305.97 1917
4306.59 2030
4307.21 1999
4307.83 1874
4308.45 1806
4309.07 1817
4309.69 1941
4310.31 1872
4310.93 1754
4311.55 1773
4312.17 1967
4312.78 2031
4313.40 1978
4314.02 1844
4314.64 1832
4315.26 1939
4315.88 1963
4316.50 1922
4317.12 2038
4317.74 2054
4318.36 1984
4318.98 1940
4319.60 1919
4320.22 1781
4320.84 1839
4321.46 2109
4322.08 1872
4322.70 1913
4323.32 2032
4323.94 1931
4324.56 2003
4325.18 1957
4325.80 1890
4326.42 2068
4327.04 2033
4327.66 1969
4328.28 1982
4328.90 1948
4329.52 1923
4330.14 1976
4330.76 1835
4331.39 1910
4332.01 1906
4332.63 1933
4333.25 2090
4333.87 2032
4334.49 2031
4335.11 2100
4335.73 2177
4336.35 2063
4336.97 2176
4337.59 2151
4338.22 2273
4338.84 2412
4339.46 2542
4340.08 2280
4340.70 2306
4341.32 2379
4341.94 2358
4342.57 2254
4343.19 2257
4343.81 2294
4344.43 2314
4345.05 2501
4345.67 2636
4346.29 2867
4346.92 3074
4347.54 3271
4348.16 3389
4348.78 3278
4349.40 3081
4350.03 3067
4350.65 3012
4351.27 2926
4351.89 2507
4352.51 2482
4353.14 2353
4353.76 2294
4354.38 2133
4355.00 2208
4355.63 2197
4356.25 2069
4356.87 2163
4357.49 2238
4358.12 2113
4358.74 1995
4359.36 2216
4359.98 2258
4360.61 2132
4361.23 2072
4361.85 2164
4362.48 2037
4363.10 2200
4363.72 2268
4364.34 2041
4364.97 2195
4365.59 2194
4366.21 2220
4366.84 2306
4367.46 2243
4368.08 2174
4368.71 2075
4369.33 2217
4369.95 2209
4370.58 2042
4371.20 2099
4371.82 2138
4372.45 2078
4373.07 1938
4373.70 1862
4374.32 1859
4374.94 1794
4375.57 1897
4376.19 1910
4376.81 2070
4377.44 1967
4378.06 1797
4378.69 1938
4379.31 2083
4379.94 2071
4380.56 1899
4381.18 2075
4381.81 2121
4382.43 2003
4383.06 2039
4383.68 2057
4384.31 1948
4384.93 2000
4385.55 2149
4386.18 2214
4386.80 2069
4387.43 2087
4388.05 1922
4388.68 2083
4389.30 2150
4389.93 2077
4390.55 2062
4391.18 2100
4391.80 1999
4392.43 2063
4393.05 2066
4393.68 1842
4394.30 1982
4394.93 1952
4395.55 2101
4396.18 2184
4396.80 2192
4397.43 2383
4398.05 2354
4398.68 2266
4399.31 2250
4399.93 2205
4400.56 2242
4401.18 2187
4401.81 2030
4402.43 2214
4403.06 2228
4403.69 2178
4404.31 2291
4404.94 2205
4405.56 2303
4406.19 2258
4406.82 2369
4407.44 2365
4408.07 2315
4408.69 2191
4409.32 2158
4409.95 2179
4410.57 2129
4411.20 2072
4411.83 2174
4412.45 2100
4413.08 2108
4413.71 2072
4414.33 2196
4414.96 2206
4415.59 2243
4416.21 2072
4416.84 2011
4417.47 2080
4418.09 2062
4418.72 1985
4419.35 1968
4419.97 2013
4420.60 2037
4421.23 2089
4421.85 2185
4422.48 2053
4423.11 2041
4423.74 1972
4424.36 1938
4424.99 1850
4425.62 1864
4426.25 1867
4426.87 1839
4427.50 1760
4428.13 1823
4428.76 1862
4429.38 1818
4430.01 1878
4430.64 1798
4431.27 1695
4431.89 1662
4432.52 1872
4433.15 1919
4433.78 1849
4434.41 1929
4435.03 1892
4435.66 1970
4436.29 1701
4436.92 1882
4437.55 1970
4438.18 1926
4438.80 1866
4439.43 1908
4440.06 1901
4440.69 2011
4441.32 1840
4441.95 1833
4442.57 1950
4443.20 1847
4443.83 1668
4444.46 1676
4445.09 1816
4445.72 1673
4446.35 1756
4446.98 1782
4447.61 1753
4448.23 1761
4448.86 1770
4449.49 1786
4450.12 1904
4450.75 1929
4451.38 1946
4452.01 1771
4452.64 1912
4453.27 1775
4453.90 1700
4454.53 1727
4455.16 1915
4455.79 2070
4456.42 1925
4457.05 1817
4457.67 1832
4458.30 1826
4458.93 1831
4459.56 1718
4460.19 1780
4460.82 1670
4461.45 1683
4462.08 1679
4462.71 1604
4463.34 1720
4463.97 1796
4464.60 1781
4465.23 1758
4465.86 1825
4466.49 1611
4467.13 1616
4467.76 1672
4468.39 1661
4469.02 1672
4469.65 1685
4470.28 1667
4470.91 1764
4471.54 1785
4472.17 1591
4472.80 1668
4473.43 1701
4474.06 1640
4474.69 1649
4475.32 1718
4475.95 1782
4476.59 1659
4477.22 1595
4477.85 1631
4478.48 1763
4479.11 1725
4479.74 1708
4480.37 1755
4481.00 1782
4481.64 1705
4482.27 1627
4482.90 1589
4483.53 1654
4484.16 1768
4484.79 1699
4485.42 1685
4486.06 1742
4486.69 1811
4487.32 1712
4487.95 1746
4488.58 1734
4489.22 1677
4489.85 1661
4490.48 1698
4491.11 1690
4491.74 1768
4492.38 1685
4493.01 1659
4493.64 1846
4494.27 1733
4494.90 1652
4495.54 1876
4496.17 1713
4496.80 1709
4497.43 1736
4498.07 1701
4498.70 1611
4499.33 1827
4499.96 1874
4500.60 1913
4501.23 1718
4501.86 1583
4502.50 1700
4503.13 2003
4503.76 1976
4504.39 1826
4505.03 1897
4505.66 1783
4506.29 1821
4506.93 1649
4507.56 1857
4508.19 1972
4508.83 1833
4509.46 1837
4510.09 1836
4510.73 1863
4511.36 1819
4511.99 1743
4512.63 1701
4513.26 1755
4513.89 1795
4514.53 1785
4515.16 1691
4515.80 1790
4516.43 1788
4517.06 1774
4517.70 1863
4518.33 1767
4518.97 1616
4519.60 1732
4520.23 1861
4520.87 1848
4521.50 1704
4522.14 1656
4522.77 1596
4523.40 1618
4524.04 1776
4524.67 1805
4525.31 1612
4525.94 1557
4526.58 1739
4527.21 1707
4527.85 1825
4528.48 1776
4529.12 1832
4529.75 1929
4530.38 2078
4531.02 2202
4531.65 2288
4532.29 2446
4532.92 2522
4533.56 2592
4534.19 2541
4534.83 2555
4535.46 2259
4536.10 2125
4536.74 2072
4537.37 2106
4538.01 1935
4538.64 1892
4539.28 1885
4539.91 1897
4540.55 1875
4541.18 1731
4541.82 1593
4542.45 1595
4543.09 1753
4543.73 1804
4544.36 1699
4545.00 1742
4545.63 1662
4546.27 1694
4546.91 1548
4547.54 1546
4548.18 1633
4548.81 1630
4549.45 1780
4550.09 1743
4550.72 1687
4551.36 1696
4551.99 1680
4552.63 1802
4553.27 1881
4553.90 1877
4554.54 1668
4555.18 1757
4555.81 1810
4556.45 1727
4557.09 1642
4557.72 1752
4558.36 1811
4559.00 1712
4559.63 1572
4560.27 1682
4560.91 1735
4561.54 1771
4562.18 1659
4562.82 1666
4563.46 1642
4564.09 1722
4564.73 1652
4565.37 1591
4566.00 1649
4566.64 1769
4567.28 1860
4567.92 1821
4568.55 1663
4569.19 1817
4569.83 1738
4570.47 1684
4571.10 1788
4571.74 1889
4572.38 1856
4573.02 1831
4573.66 1730
4574.29 1691
4574.93 1617
4575.57 1723
4576.21 1810
4576.85 1809
4577.48 1637
4578.12 1494
4578.76 1695
4579.40 1625
4580.04 1611
4580.67 1602
4581.31 1578
4581.95 1748
4582.59 1805
4583.23 1718
4583.87 1692
4584.51 1830
4585.14 1728
4585.78 1635
4586.42 1718
4587.06 1704
4587.70 1724
4588.34 1668
4588.98 1647
4589.62 1713
4590.26 1658
4590.89 1712
4591.53 1695
4592.17 1772
4592.81 1651
4593.45 1706
4594.09 1845
4594.73 1755
4595.37 1581
4596.01 1571
4596.65 1725
4597.29 1768
4597.93 1756
4598.57 1699
4599.21 1621
4599.85 1713
4600.49 1735
4601.12 1718
4601.76 1888
4602.40 1788
4603.04 1900
4603.68 1764
4604.32 1941
4604.96 1916
4605.60 1852
4606.24 2000
4606.88 1896
4607.52 1784
4608.17 1804
4608.81 1882
4609.45 1911
4610.09 1859
4610.73 1779
4611.37 1770
4612.01 1708
4612.65 1722
4613.29 1759
4613.93 1754
4614.57 1615
4615.21 1739
4615.85 1794
4616.49 1702
4617.13 1765
4617.77 1778
4618.41 1758
4619.06 1633
4619.70 1740
4620.34 1700
4620.98 1614
4621.62 1701
4622.26 1734
4622.90 1760
4623.54 1721
4624.19 1757
4624.83 1668
4625.47 1710
4626.11 1685
4626.75 1715
4627.39 1809
4628.03 1690
4628.68 1647
4629.32 1705
4629.96 1729
4630.60 1829
4631.24 1686
4631.89 1645
4632.53 1646
4633.17 1736
4633.81 1797
4634.45 1876
4635.10 1727
4635.74 1688
4636.38 1644
4637.02 1837
4637.66 1893
4638.31 1870
4638.95 1829
4639.59 1865
4640.23 1959
4640.88 2173
4641.52 2083
4642.16 1956
4642.80 1936
4643.45 1864
4644.09 1836
4644.73 1849
4645.38 1829
4646.02 1813
4646.66 1713
4647.30 1891
4647.95 1737
4648.59 1750
4649.23 1730
4649.88 1707
4650.52 1687
4651.16 1650
4651.81 1713
4652.45 1798
4653.09 1680
4653.74 1757
4654.38 1785
4655.02 1681
4655.67 1766
4656.31 1712
4656.95 1711
4657.60 1631
4658.24 1643
4658.89 1626
4659.53 1592
4660.17 1616
4660.82 1713
4661.46 1577
4662.10 1570
4662.75 1569
4663.39 1651
4664.04 1663
4664.68 1652
4665.33 1586
4665.97 1529
4666.61 1491
4667.26 1553
4667.90 1610
4668.55 1558
4669.19 1635
4669.84 1597
4670.48 1537
4671.12 1474
4671.77 1514
4672.41 1491
4673.06 1632
4673.70 1665
4674.35 1602
4674.99 1659
4675.64 1640
4676.28 1679
4676.93 1708
4677.57 1517
4678.22 1590
4678.86 1571
4679.51 1730
4680.15 1798
4680.80 1880
4681.44 1729
4682.09 1784
4682.74 1770
4683.38 1815
4684.03 1669
4684.67 1603
4685.32 1762
4685.96 1631
4686.61 1707
4687.25 1737
4687.90 1740
4688.55 1759
4689.19 1688
4689.84 1647
4690.48 1725
4691.13 1700
4691.78 1542
4692.42 1589
4693.07 1671
4693.71 1763
4694.36 1572
4695.01 1618
4695.65 1687
4696.30 1684
4696.95 1697
4697.59 1793
4698.24 1867
4698.89 1908
4699.53 1946
4700.18 1884
4700.83 1882
4701.47 1903
4702.12 1743
4702.77 1881
4703.41 1763
4704.06 1822
4704.71 1852
4705.35 1582
4706.00 1709
4706.65 1687
4707.29 1758
4707.94 1718
4708.59 1699
4709.24 1683
4709.88 1673
4710.53 1775
4711.18 1664
4711.83 1724
4712.47 1835
4713.12 1784
4713.77 1854
4714.42 1787
4715.06 1697
4715.71 1710
4716.36 1685
4717.01 1709
4717.65 1828
4718.30 1860
4718.95 1800
4719.60 1757
4720.25 1726
4720.89 1816
4721.54 1688
4722.19 1683
4722.84 1822
4723.49 1923
4724.13 1678
4724.78 1662
4725.43 1631
4726.08 1702
4726.73 1704
4727.38 1748
4728.03 1809
4728.67 1758
4729.32 1648
4729.97 1721
4730.62 1689
4731.27 1753
4731.92 1786
4732.57 1653
4733.22 1530
4733.86 1715
4734.51 1711
4735.16 1648
4735.81 1761
4736.46 1735
4737.11 1790
4737.76 1659
4738.41 1841
4739.06 1879
4739.71 1841
4740.36 1860
4741.01 1702
4741.65 1748
4742.30 1858
4742.95 1719
4743.60 1661
4744.25 1641
4744.90 1646
4745.55 1713
4746.20 1775
4746.85 1747
4747.50 1745
4748.15 1701
4748.80 1707
4749.45 1811
4750.10 1712
4750.75 1750
4751.40 1741
4752.05 1616
4752.70 1833
4753.35 1972
4754.00 1947
4754.65 1933
4755.30 1919
4755.95 1976
4756.61 1861
4757.26 1739
4757.91 1760
4758.56 1723
4759.21 1760
4759.86 1655
4760.51 1660
4761.16 1619
4761.81 1768
4762.46 1784
4763.11 1600
4763.76 1559
4764.41 1716
4765.07 1823
4765.72 1887
4766.37 1819
4767.02 1858
4767.67 1999
4768.32 1919
4768.97 1871
4769.62 1945
4770.28 1849
4770.93 1810
4771.58 1850
4772.23 1746
4772.88 1646
4773.53 1691
4774.19 1752
4774.84 1718
4775.49 1653
4776.14 1718
4776.79 1680
4777.44 1611
4778.10 1593
4778.75 1772
4779.40 1761
4780.05 1681
4780.70 1657
4781.36 1739
4782.01 1765
4782.66 1696
4783.31 1652
4783.97 1732
4784.62 1786
4785.27 1739
4785.92 1618
4786.58 1573
4787.23 1675
4787.88 1797
4788.53 1700
4789.19 1674
4789.84 1776
4790.49 1741
4791.15 1589
4791.80 1652
4792.45 1807
4793.10 1636
4793.76 1594
4794.41 1602
4795.06 1617
4795.72 1766
4796.37 1660
4797.02 1664
4797.68 1718
4798.33 1821
4798.98 1588
4799.64 1545
4800.29 1612
4800.94 1532
4801.60 1582
4802.25 1679
4802.90 1676
4803.56 1629
4804.21 1627
4804.87 1622
4805.52 1592
4806.17 1585
4806.83 1616
4807.48 1665
4808.14 1621
4808.79 1597
4809.44 1606
4810.10 1622
4810.75 1792
4811.41 1836
4812.06 1532
4812.71 1672
4813.37 1687
4814.02 1668
4814.68 1749
4815.33 1622
4815.99 1765
4816.64 1660
4817.30 1770
4817.95 1689
4818.61 1718
4819.26 1649
4819.92 1757
4820.57 1815
4821.23 1912
4821.88 1928
4822.53 1850
4823.19 1910
4823.85 1991
4824.50 1877
4825.16 1942
4825.81 1843
4826.47 1859
4827.12 1816
4827.78 1757
4828.43 1776
4829.09 1932
4829.74 1814
4830.40 1792
4831.05 1713
4831.71 1718
4832.37 1809
4833.02 1810
4833.68 1781
4834.33 1766
4834.99 1788
4835.64 1831
4836.30 1925
4836.96 2087
4837.61 1875
4838.27 1821
4838.92 1984
4839.58 1806
4840.24 1810
4840.89 1878
4841.55 1827
4842.21 1984
4842.86 1936
4843.52 2155
4844.18 2006
4844.83 1752
4845.49 1862
4846.14 1840
4846.80 1802
4847.46 1821
4848.11 2095
4848.77 1937
4849.43 2018
4850.09 2012
4850.74 1941
4851.40 2012
4852.06 2079
4852.71 2114
4853.37 2065
4854.03 2018
4854.68 1949
4855.34 1887
4856.00 1889
4856.66 2057
4857.31 2189
4857.97 2050
4858.63 1998
4859.29 2064
4859.94 1955
4860.60 2000
4861.26 2066
4861.92 2079
4862.57 1970
4863.23 1908
4863.89 1869
4864.55 2027
4865.21 1982
4865.86 1968
4866.52 2031
4867.18 2115
4867.84 2051
4868.50 2054
4869.15 1976
4869.81 1884
4870.47 1857
4871.13 1986
4871.79 2045
4872.45 1953
4873.10 2047
4873.76 2005
4874.42 1933
4875.08 2023
4875.74 1987
4876.40 2000
4877.06 1928
4877.71 1897
4878.37 1988
4879.03 1942
4879.69 2044
4880.35 1937
4881.01 1880
4881.67 1867
4882.33 1858
4882.99 2059
4883.65 1888
4884.30 1961
4884.96 1783
4885.62 1628
4886.28 1673
4886.94 1749
4887.60 1680
4888.26 1700
4888.92 1826
4889.58 1871
4890.24 1938
4890.90 1867
4891.56 1920
4892.22 1763
4892.88 1854
4893.54 2006
4894.20 2066
4894.86 1828
4895.52 1856
4896.18 2046
4896.84 1837
4897.50 1798
4898.16 1806
4898.82 1775
4899.48 1956
4900.14 1801
4900.80 1746
4901.46 1712
4902.12 1826
4902.78 1778
4903.44 1772
4904.10 1788
4904.76 1796
4905.42 1809
4906.08 1830
4906.74 1705
4907.40 1855
4908.06 1736
4908.73 1643
4909.39 1595
4910.05 1864
4910.71 1731
4911.37 1699
4912.03 1582
4912.69 1722
4913.35 1791
4914.01 1829
4914.68 1615
4915.34 1624
4916.00 1645
4916.66 1570
4917.32 1849
4917.98 1713
4918.64 1648
4919.31 1651
4919.97 1697
4920.63 1673
4921.29 1595
4921.95 1543
4922.61 1476
4923.28 1626
4923.94 1607
4924.60 1605
4925.26 1700
4925.92 1695
4926.59 1807
4927.25 1761
4927.91 1667
4928.57 1630
4929.23 1654
4929.90 1578
4930.56 1700
4931.22 1774
4931.88 1784
4932.55 1753
4933.21 1882
4933.87 1963
4934.53 1714
4935.20 1778
4935.86 1743
4936.52 1751
4937.18 1641
4937.85 1643
4938.51 1710
4939.17 1807
4939.84 1722
4940.50 1744
4941.16 1621
4941.82 1698
4942.49 1797
4943.15 1696
4943.81 1674
4944.48 1739
4945.14 1747
4945.80 1631
4946.47 1570
4947.13 1508
4947.79 1613
4948.46 1621
4949.12 1635
4949.79 1639
4950.45 1603
4951.11 1568
4951.78 1629
4952.44 1777
4953.10 1624
4953.77 1626
4954.43 1637
4955.10 1478
4955.76 1493
4956.42 1529
4957.09 1480
4957.75 1539
4958.42 1588
4959.08 1544
4959.74 1636
4960.41 1498
4961.07 1486
4961.74 1593
4962.40 1664
4963.07 1655
4963.73 1663
4964.40 1571
4965.06 1651
4965.73 1646
4966.39 1726
4967.05 1745
4967.72 1812
4968.38 1796
4969.05 1730
4969.71 1637
4970.38 1568
4971.04 1611
4971.71 1499
4972.37 1590
4973.04 1504
4973.70 1667
4974.37 1653
4975.04 1697
4975.70 1655
4976.37 1630
4977.03 1679
4977.70 1673
4978.36 1665
4979.03 1515
4979.69 1558
4980.36 1748
4981.03 1841
4981.69 1744
4982.36 1735
4983.02 1670
4983.69 1583
4984.35 1682
4985.02 1627
4985.69 1610
4986.35 1777
4987.02 1779
4987.68 1746
4988.35 1825
4989.02 1731
4989.68 1978
4990.35 2118
4991.02 1952
4991.68 1902
4992.35 1814
4993.02 1914
4993.68 1859
4994.35 1843
4995.02 1773
4995.68 1666
4996.35 1742
4997.02 1646
4997.68 1636
4998.35 1513
4999.02 1567
4999.68 1553
5000.35 1415
5001.02 1460
5001.68 1491
5002.35 1435
5003.02 1468
5003.69 1560
5004.35 1474
5005.02 1596
5005.69 1574
5006.35 1529
5007.02 1590
5007.69 1556
5008.36 1513
5009.02 1551
5009.69 1562
5010.36 1607
5011.03 1526
5011.70 1561
5012.36 1544
5013.03 1569
5013.70 1698
5014.37 1545
5015.04 1568
5015.70 1614
5016.37 1613
5017.04 1639
5017.71 1594
5018.38 1539
5019.04 1637
5019.71 1513
5020.38 1526
5021.05 1706
5021.72 1642
5022.39 1790
5023.05 1615
5023.72 1562
5024.39 1587
5025.06 1596
5025.73 1705
5026.40 1732
5027.07 1587
5027.74 1663
5028.40 1756
5029.07 1701
5029.74 1817
5030.41 1842
5031.08 1671
5031.75 1563
5032.42 1648
5033.09 1597
5033.76 1583
5034.43 1583
5035.10 1464
5035.76 1610
5036.43 1512
5037.10 1443
5037.77 1456
5038.44 1596
5039.11 1551
5039.78 1541
5040.45 1549
5041.12 1487
5041.79 1476
5042.46 1472
5043.13 1525
5043.80 1500
5044.47 1518
5045.14 1591
5045.81 1572
5046.48 1458
5047.15 1496
5047.82 1618
5048.49 1537
5049.16 1544
5049.83 1454
5050.50 1575
5051.17 1565
5051.84 1475
5052.51 1486
5053.18 1504
5053.85 1460
5054.52 1457
5055.20 1571
5055.87 1659
5056.54 1630
5057.21 1621
5057.88 1614
5058.55 1516
5059.22 1528
5059.89 1568
5060.56 1483
5061.23 1492
5061.90 1515
5062.58 1529
5063.25 1538
5063.92 1579
5064.59 1510
5065.26 1547
5065.93 1633
5066.60 1540
5067.27 1608
5067.95 1513
5068.62 1634
5069.29 1486
5069.96 1392
5070.63 1584
5071.30 1570
5071.98 1445
5072.65 1556
5073.32 1598
5073.99 1516
5074.66 1424
5075.34 1422
5076.01 1501
5076.68 1506
5077.35 1669
5078.02 1580
5078.70 1557
5079.37 1519
5080.04 1639
5080.71 1668
5081.39 1706
5082.06 1629
5082.73 1620
5083.40 1559
5084.08 1657
5084.75 1584
5085.42 1443
5086.09 1440
5086.77 1484
5087.44 1371
5088.11 1409
5088.79 1613
5089.46 1624
5090.13 1557
5090.80 1591
5091.48 1718
5092.15 1630
5092.82 1545
5093.50 1622
5094.17 1696
5094.84 1722
5095.52 1720
5096.19 1606
5096.86 1667
5097.54 1559
5098.21 1493
5098.88 1518
5099.56 1522
5100.23 1610
5100.90 1669
5101.58 1564
5102.25 1467
5102.93 1592
5103.60 1609
5104.27 1620
5104.95 1584
5105.62 1756
5106.30 1837
5106.97 1653
5107.64 1674
5108.32 1661
5108.99 1557
5109.67 1658
5110.34 1555
5111.02 1592
5111.69 1495
5112.36 1444
5113.04 1583
5113.71 1596
5114.39 1625
5115.06 1544
5115.74 1586
5116.41 1534
5117.09 1486
5117.76 1513
5118.44 1519
5119.11 1569
5119.79 1699
5120.46 1702
5121.14 1698
5121.81 1665
5122.49 1783
5123.16 1632
5123.84 1544
5124.51 1570
5125.19 1573
5125.86 1548
5126.54 1431
5127.21 1509
5127.89 1555
5128.56 1527
5129.24 1562
5129.92 1599
5130.59 1625
5131.27 1450
5131.94 1539
5132.62 1455
5133.29 1515
5133.97 1519
5134.65 1576
5135.32 1496
5136.00 1361
5136.67 1585
5137.35 1599
5138.03 1542
5138.70 1614
5139.38 1617
5140.05 1557
5140.73 1683
5141.41 1642
5142.08 1527
5142.76 1541
5143.44 1487
5144.11 1539
5144.79 1653
5145.47 1659
5146.14 1518
5146.82 1465
5147.50 1493
5148.17 1549
5148.85 1647
5149.53 1500
5150.20 1436
5150.88 1401
5151.56 1407
5152.24 1464
5152.91 1462
5153.59 1365
5154.27 1358
5154.94 1414
5155.62 1392
5156.30 1391
5156.98 1486
5157.65 1437
5158.33 1450
5159.01 1433
5159.69 1422
5160.36 1375
5161.04 1358
5161.72 1406
5162.40 1377
5163.07 1481
5163.75 1585
5164.43 1300
5165.11 1392
5165.79 1549
5166.46 1715
5167.14 1453
5167.82 1408
5168.50 1520
5169.18 1374
5169.86 1549
5170.53 1600
5171.21 1597
5171.89 1607
5172.57 1443
5173.25 1422
5173.93 1432
5174.60 1487
5175.28 1457
5175.96 1485
5176.64 1428
5177.32 1497
5178.00 1611
5178.68 1567
5179.36 1427
5180.03 1417
5180.71 1489
5181.39 1443
5182.07 1446
5182.75 1590
5183.43 1622
5184.11 1397
5184.79 1389
5185.47 1497
5186.15 1511
5186.83 1478
5187.51 1550
5188.18 1375
5188.86 1395
5189.54 1490
5190.22 1488
5190.90 1477
5191.58 1477
5192.26 1454
5192.94 1334
5193.62 1359
5194.30 1389
5194.98 1439
5195.66 1596
5196.34 1400
5197.02 1497
5197.70 1443
5198.38 1325
5199.06 1389
5199.74 1418
5200.42 1433
5201.10 1588
5201.78 1489
5202.46 1478
5203.14 1455
5203.82 1433
5204.50 1491
5205.19 1409
5205.87 1397
5206.55 1419
5207.23 1528
5207.91 1472
5208.59 1374
5209.27 1366
5209.95 1533
5210.63 1619
5211.31 1468
5211.99 1536
5212.67 1588
5213.36 1505
5214.04 1506
5214.72 1583
5215.40 1479
5216.08 1417
5216.76 1570
5217.44 1656
5218.12 1581
5218.81 1415
5219.49 1507
5220.17 1453
5220.85 1489
5221.53 1542
5222.21 1605
5222.90 1510
5223.58 1489
5224.26 1432
5224.94 1507
5225.62 1414
5226.30 1569
5226.99 1449
5227.67 1399
5228.35 1484
5229.03 1502
5229.71 1445
5230.40 1462
5231.08 1431
5231.76 1434
5232.44 1423
5233.13 1471
5233.81 1447
5234.49 1514
5235.17 1503
5235.86 1617
5236.54 1716
5237.22 1501
5237.90 1381
5238.59 1486
5239.27 1517
5239.95 1573
5240.64 1562
5241.32 1572
5242.00 1517
5242.68 1439
5243.37 1510
5244.05 1488
5244.73 1592
5245.42 1591
5246.10 1639
5246.78 1665
5247.47 1563
5248.15 1518
5248.83 1429
5249.52 1470
5250.20 1438
5250.88 1574
5251.57 1594
5252.25 1483
5252.93 1686
5253.62 1654
5254.30 1405
5254.99 1364
5255.67 1464
5256.35 1583
5257.04 1552
5257.72 1624
5258.41 1471
5259.09 1428
5259.77 1358
5260.46 1388
5261.14 1386
5261.83 1512
5262.51 1487
5263.20 1596
5263.88 1483
5264.56 1490
5265.25 1621
5265.93 1651
5266.62 1481
5267.30 1562
5267.99 1568
5268.67 1572
5269.36 1556
5270.04 1491
5270.73 1524
5271.41 1510
5272.10 1573
5272.78 1525
5273.47 1507
5274.15 1582
5274.84 1579
5275.52 1558
5276.21 1532
5276.89 1450
5277.58 1560
5278.26 1528
5278.95 1540
5279.63 1560
5280.32 1514
5281.00 1550
5281.69 1581
5282.38 1496
5283.06 1669
5283.75 1794
5284.43 1738
5285.12 1821
5285.80 1616
5286.49 1569
5287.18 1676
5287.86 1633
5288.55 1574
5289.23 1600
5289.92 1569
5290.61 1619
5291.29 1527
5291.98 1569
5292.66 1589
5293.35 1454
5294.04 1567
5294.72 1768
5295.41 1709
5296.10 1588
5296.78 1645
5297.47 1522
5298.16 1520
5298.84 1522
5299.53 1559
5300.22 1568
5300.90 1558
5301.59 1642
5302.28 1643
5302.96 1770
5303.65 1601
5304.34 1550
5305.03 1635
5305.71 1521
5306.40 1609
5307.09 1557
5307.77 1607
5308.46 1581
5309.15 1563
5309.84 1564
5310.52 1562
5311.21 1684
5311.90 1663
5312.59 1755
5313.27 1578
5313.96 1534
5314.65 1599
5315.34 1571
5316.02 1567
5316.71 1642
5317.40 1678
5318.09 1615
5318.78 1513
5319.46 1522
5320.15 1651
5320.84 1602
5321.53 1686
5322.22 1560
5322.90 1481
5323.59 1524
5324.28 1458
5324.97 1530
5325.66 1555
5326.35 1531
5327.04 1416
5327.72 1514
5328.41 1479
5329.10 1534
5329.79 1526
5330.48 1648
5331.17 1626
5331.86 1668
5332.54 1607
5333.23 1480
5333.92 1525
5334.61 1611
5335.30 1543
5335.99 1504
5336.68 1463
5337.37 1504
5338.06 1546
5338.75 1462
5339.44 1496
5340.12 1419
5340.81 1367
5341.50 1695
5342.19 1746
5342.88 1530
5343.57 1517
5344.26 1566
5344.95 1578
5345.64 1555
5346.33 1514
5347.02 1602
5347.71 1521
5348.40 1524
5349.09 1518
5349.78 1537
5350.47 1604
5351.16 1638
5351.85 1714
5352.54 1743
5353.23 1741
5353.92 1612
5354.61 1713
5355.30 1725
5355.99 1602
5356.68 1628
5357.37 1562
5358.06 1556
5358.75 1442
5359.44 1444
5360.14 1477
5360.83 1514
5361.52 1510
5362.21 1480
5362.90 1513
5363.59 1582
5364.28 1505
5364.97 1541
5365.66 1536
5366.35 1488
5367.04 1560
5367.74 1535
5368.43 1464
5369.12 1392
5369.81 1403
5370.50 1504
5371.19 1544
5371.88 1487
5372.57 1403
5373.27 1377
5373.96 1310
5374.65 1490
5375.34 1451
5376.03 1478
5376.72 1511
5377.42 1470
5378.11 1402
5378.80 1397
5379.49 1414
5380.18 1440
5380.88 1480
5381.57 1534
5382.26 1617
5382.95 1601
5383.64 1717
5384.34 1628
5385.03 1670
5385.72 1695
5386.41 1600
5387.11 1596
5387.80 1587
5388.49 1552
5389.18 1534
5389.88 1534
5390.57 1544
5391.26 1487
5391.95 1537
5392.65 1599
5393.34 1590
5394.03 1483
5394.72 1516
5395.42 1401
5396.11 1483
5396.80 1496
5397.50 1547
5398.19 1385
5398.88 1451
5399.58 1437
5400.27 1527
5400.96 1406
5401.66 1550
5402.35 1494
5403.04 1523
5403.74 1430
5404.43 1447
5405.12 1559
5405.82 1476
5406.51 1535
5407.20 1579
5407.90 1480
5408.59 1490
5409.28 1503
5409.98 1466
5410.67 1445
5411.37 1580
5412.06 1481
5412.75 1509
5413.45 1444
5414.14 1449
5414.84 1477
5415.53 1622
5416.23 1464
5416.92 1470
5417.61 1486
5418.31 1353
5419.00 1465
5419.70 1562
5420.39 1607
5421.09 1557
5421.78 1581
5422.48 1536
5423.17 1467
5423.87 1427
5424.56 1457
5425.25 1576
5425.95 1414
5426.64 1399
5427.34 1453
5428.03 1433
5428.73 1458
5429.42 1522
5430.12 1417
5430.82 1440
5431.51 1546
5432.21 1499
5432.90 1488
5433.60 1539
5434.29 1388
5434.99 1457
5435.68 1506
5436.38 1525
5437.07 1462
5437.77 1556
5438.47 1637
5439.16 1703
5439.86 1659
5440.55 1536
5441.25 1573
5441.94 1651
5442.64 1627
5443.34 1622
5444.03 1504
5444.73 1429
5445.42 1604
5446.12 1663
5446.82 1721
5447.51 1652
5448.21 1774
5448.91 1826
5449.60 1731
5450.30 1828
5450.99 1954
5451.69 1839
5452.39 1786
5453.08 1966
5453.78 1836
5454.48 1709
5455.17 1689
5455.87 1610
5456.57 1593
5457.27 1525
5457.96 1555
5458.66 1633
5459.36 1676
5460.05 1560
5460.75 1524
5461.45 1649
5462.14 1518
5462.84 1532
5463.54 1603
5464.24 1720
5464.93 1647
5465.63 1637
5466.33 1705
5467.03 1556
5467.72 1612
5468.42 1673
5469.12 1639
5469.82 1715
5470.51 1738
5471.21 1616
5471.91 1533
5472.61 1638
5473.31 1646
5474.00 1731
5474.70 1722
5475.40 1782
5476.10 1671
5476.80 1656
5477.49 1702
5478.19 1730
5478.89 1671
5479.59 1655
5480.29 1727
5480.99 1922
5481.68 1976
5482.38 1966
5483.08 1792
5483.78 1889
5484.48 2014
5485.18 1900
5485.88 1873
5486.57 1886
5487.27 1781
5487.97 1805
5488.67 1758
5489.37 1718
5490.07 1734
5490.77 1799
5491.47 1833
5492.17 1832
5492.87 1840
5493.56 1769
5494.26 1772
5494.96 1907
5495.66 1888
5496.36 1870
5497.06 1841
5497.76 1942
5498.46 1872
5499.16 1884
5499.86 2025
5500.56 2051
5501.26 2077
5501.96 2183
5502.66 2350
5503.36 2513
5504.06 2539
5504.76 2335
5505.46 2156
5506.16 2020
5506.86 2107
5507.56 2014
5508.26 1975
5508.96 1838
5509.66 1836
5510.36 1858
5511.06 1876
5511.76 1826
5512.46 1871
5513.16 1667
5513.86 1764
5514.56 1810
5515.26 1758
5515.96 1869
5516.66 1832
5517.36 1882
5518.07 1870
5518.77 1742
5519.47 1749
5520.17 1730
5520.87 1862
5521.57 1824
5522.27 1781
5522.97 1730
5523.67 1631
5524.37 1691
5525.08 1754
5525.78 1554
5526.48 1458
5527.18 1496
5527.88 1473
5528.58 1570
5529.28 1581
5529.99 1541
5530.69 1503
5531.39 1453
5532.09 1424
5532.79 1479
5533.49 1556
5534.20 1494
5534.90 1575
5535.60 1627
5536.30 1539
5537.00 1563
5537.70 1588
5538.41 1696
5539.11 1658
5539.81 1551
5540.51 1509
5541.22 1526
5541.92 1494
5542.62 1681
5543.32 1588
5544.02 1580
5544.73 1523
5545.43 1402
5546.13 1517
5546.84 1486
5547.54 1462
5548.24 1620
5548.94 1600
5549.65 1535
5550.35 1600
5551.05 1535
5551.75 1485
5552.46 1498
5553.16 1443
5553.86 1482
5554.57 1540
5555.27 1457
5555.97 1423
5556.68 1456
5557.38 1510
5558.08 1501
5558.79 1475
5559.49 1456
5560.19 1483
5560.90 1520
5561.60 1480
5562.30 1413
5563.01 1385
5563.71 1496
5564.41 1466
5565.12 1433
5565.82 1555
5566.53 1646
5567.23 1471
5567.93 1497
5568.64 1535
5569.34 1486
5570.05 1556
5570.75 1480
5571.45 1426
5572.16 1492
5572.86 1531
5573.57 1495
5574.27 1508
5574.98 1457
5575.68 1410
5576.38 1500
5577.09 1432
5577.79 1523
5578.50 1385
5579.20 1355
5579.91 1388
5580.61 1405
5581.32 1371
5582.02 1408
5582.73 1443
5583.43 1503
5584.14 1519
5584.84 1466
5585.55 1461
5586.25 1470
5586.96 1433
5587.66 1351
5588.37 1373
5589.07 1361
5589.78 1379
5590.48 1370
5591.19 1352
5591.89 1351
5592.60 1316
5593.31 1343
5594.01 1389
5594.72 1407
5595.42 1391
5596.13 1360
5596.83 1294
5597.54 1335
5598.25 1350
5598.95 1367
5599.66 1397
5600.36 1369
5601.07 1430
5601.78 1399
5602.48 1316
5603.19 1479
5603.89 1456
5604.60 1422
5605.31 1447
5606.01 1462
5606.72 1443
5607.43 1458
5608.13 1411
5608.84 1493
5609.54 1458
5610.25 1396
5610.96 1372
5611.66 1374
5612.37 1367
5613.08 1342
5613.79 1406
5614.49 1362
5615.20 1365
5615.91 1278
5616.61 1430
5617.32 1324
5618.03 1291
5618.73 1308
5619.44 1365
5620.15 1413
5620.86 1323
5621.56 1259
5622.27 1250
5622.98 1393
5623.69 1493
5624.39 1388
5625.10 1349
5625.81 1429
5626.52 1363
5627.22 1273
5627.93 1449
5628.64 1489
5629.35 1399
5630.05 1470
5630.76 1393
5631.47 1437
5632.18 1338
5632.89 1344
5633.59 1358
5634.30 1504
5635.01 1473
5635.72 1314
5636.43 1311
5637.14 1385
5637.84 1448
5638.55 1381
5639.26 1412
5639.97 1349
5640.68 1526
5641.39 1475
5642.10 1566
5642.80 1486
5643.51 1406
5644.22 1339
5644.93 1354
5645.64 1501
5646.35 1363
5647.06 1378
5647.77 1298
5648.47 1317
5649.18 1367
5649.89 1374
5650.60 1401
5651.31 1340
5652.02 1417
5652.73 1396
5653.44 1343
5654.15 1282
5654.86 1315
5655.57 1289
5656.28 1482
5656.99 1485
5657.70 1465
5658.41 1404
5659.12 1534
5659.83 1473
5660.54 1476
5661.24 1384
5661.95 1424
5662.66 1502
5663.37 1443
5664.08 1477
5664.79 1502
5665.50 1485
5666.21 1464
5666.93 1320
5667.64 1397
5668.35 1390
5669.06 1417
5669.77 1500
5670.48 1479
5671.19 1387
5671.90 1444
5672.61 1536
5673.32 1462
5674.03 1533
5674.74 1461
5675.45 1392
5676.16 1326
5676.87 1489
5677.58 1466
5678.29 1324
5679.01 1250
5679.72 1361
5680.43 1432
5681.14 1393
5681.85 1298
5682.56 1411
5683.27 1462
5683.98 1394
5684.69 1356
5685.41 1471
5686.12 1340
5686.83 1274
5687.54 1334
5688.25 1312
5688.96 1383
5689.67 1432
5690.39 1399
5691.10 1500
5691.81 1340
5692.52 1312
5693.23 1265
5693.95 1376
5694.66 1386
5695.37 1467
5696.08 1379
5696.79 1298
5697.51 1375
5698.22 1423
5698.93 1378
5699.64 1394
5700.35 1348
5701.07 1363
5701.78 1404
5702.49 1397
5703.20 1272
5703.92 1318
5704.63 1299
5705.34 1262
5706.05 1297
5706.77 1301
5707.48 1354
5708.19 1303
5708.90 1308
5709.62 1326
5710.33 1239
5711.04 1399
5711.76 1390
5712.47 1348
5713.18 1327
5713.90 1291
5714.61 1244
5715.32 1311
5716.04 1245
5716.75 1375
5717.46 1394
5718.18 1318
5718.89 1333
5719.60 1337
5720.32 1315
5721.03 1388
5721.74 1373
5722.46 1378
5723.17 1402
5723.88 1433
5724.60 1414
5725.31 1356
5726.03 1347
5726.74 1402
5727.45 1386
5728.17 1446
5728.88 1562
5729.60 1605
5730.31 1476
5731.02 1441
5731.74 1472
5732.45 1519
5733.17 1541
5733.88 1508
5734.60 1462
5735.31 1361
5736.02 1437
5736.74 1348
5737.45 1335
5738.17 1305
5738.88 1366
5739.60 1450
5740.31 1479
5741.03 1380
5741.74 1335
5742.46 1355
5743.17 1418
5743.89 1411
5744.60 1232
5745.32 1252
5746.03 1393
5746.75 1307
5747.46 1332
5748.18 1398
5748.89 1321
5749.61 1308
5750.32 1319
5751.04 1409
5751.76 1405
5752.47 1448
5753.19 1472
5753.90 1536
5754.62 1548
5755.33 1507
5756.05 1535
5756.77 1532
5757.48 1491
5758.20 1490
5758.91 1492
5759.63 1538
5760.34 1432
5761.06 1464
5761.78 1260
5762.49 1432
5763.21 1541
5763.93 1563
5764.64 1583
5765.36 1454
5766.07 1531
5766.79 1466
5767.51 1528
5768.22 1558
5768.94 1476
5769.66 1479
5770.37 1479
5771.09 1519
5771.81 1434
5772.52 1502
5773.24 1487
5773.96 1484
5774.67 1496
5775.39 1586
5776.11 1540
5776.83 1538
5777.54 1504
5778.26 1657
5778.98 1631
5779.69 1691
5780.41 1613
5781.13 1440
5781.85 1579
5782.56 1646
5783.28 1486
5784.00 1641
5784.72 1548
5785.43 1513
5786.15 1643
5786.87 1603
5787.59 1600
5788.30 1604
5789.02 1540
5789.74 1529
5790.46 1613
5791.18 1600
5791.89 1605
5792.61 1716
5793.33 1594
5794.05 1627
5794.77 1681
5795.48 1645
5796.20 1678
5796.92 1744
5797.64 1776
5798.36 1726
5799.08 1906
5799.80 2037
5800.51 2026
5801.23 2196
5801.95 2197
5802.67 2354
5803.39 2363
5804.11 2320
5804.83 2313
5805.54 2251
5806.26 2207
5806.98 2061
5807.70 2012
5808.42 1966
5809.14 2000
5809.86 1949
5810.58 1997
5811.30 2131
5812.02 1987
5812.74 2071
5813.45 1995
5814.17 2022
5814.89 2098
5815.61 2159
5816.33 2350
5817.05 2584
5817.77 2845
5818.49 2877
5819.21 3144
5819.93 3506
5820.65 3336
5821.37 3362
5822.09 3274
5822.81 2972
5823.53 2764
5824.25 2553
5824.97 2449
5825.69 2255
5826.41 2282
5827.13 2184
5827.85 2096
5828.57 2125
5829.29 2179
5830.01 2208
5830.73 2163
5831.45 2188
5832.17 2197
5832.89 2209
5833.61 2198
5834.33 2129
5835.06 2120
5835.78 2176
5836.50 2047
5837.22 2136
5837.94 2104
5838.66 2075
5839.38 2156
5840.10 2292
5840.82 2196
5841.54 2072
5842.26 2060
5842.99 2000
5843.71 2003
5844.43 1841
5845.15 1893
5845.87 1884
5846.59 1858
5847.31 1902
5848.04 1869
5848.76 1768
5849.48 1790
5850.20 1785
5850.92 1615
5851.64 1655
5852.36 1873
5853.09 1688
5853.81 1654
5854.53 1727
5855.25 1754
5855.97 1669
5856.70 1660
5857.42 1830
5858.14 1798
5858.86 1764
5859.58 1655
5860.31 1767
5861.03 1724
5861.75 1695
5862.47 1714
5863.20 1677
5863.92 1650
5864.64 1773
5865.36 1733
5866.09 1613
5866.81 1595
5867.53 1598
5868.25 1638
5868.98 1631
5869.70 1720
5870.42 1673
5871.15 1672
5871.87 1686
5872.59 1638
5873.31 1724
5874.04 1690
5874.76 1586
5875.48 1569
5876.21 1715
5876.93 1665
5877.65 1638
5878.38 1632
5879.10 1626
5879.82 1579
5880.55 1690
5881.27 1612
5881.99 1635
5882.72 1637
5883.44 1494
5884.17 1491
5884.89 1498
5885.61 1580
5886.34 1578
5887.06 1505
5887.78 1538
5888.51 1555
5889.23 1524
5889.96 1580
5890.68 1585
5891.41 1598
5892.13 1608
5892.85 1528
5893.58 1562
5894.30 1464
5895.03 1613
5895.75 1626
5896.48 1582
5897.20 1421
5897.92 1580
5898.65 1541
5899.37 1451
5900.10 1427
5900.82 1447
5901.55 1530
5902.27 1453
5903.00 1451
5903.72 1600
5904.45 1535
5905.17 1497
5905.90 1417
5906.62 1587
5907.35 1522
5908.07 1453
5908.80 1466
5909.52 1509
5910.25 1611
5910.97 1479
5911.70 1448
5912.43 1564
5913.15 1628
5913.88 1569
5914.60 1513
5915.33 1532
5916.05 1555
5916.78 1500
5917.50 1518
5918.23 1639
5918.96 1575
5919.68 1545
5920.41 1618
5921.13 1561
5921.86 1473
5922.59 1548
5923.31 1545
5924.04 1459
5924.76 1493
5925.49 1503
5926.22 1476
5926.94 1481
5927.67 1564
5928.40 1693
5929.12 1611
5929.85 1507
5930.58 1492
5931.30 1648
5932.03 1528
5932.76 1569
5933.48 1604
5934.21 1703
5934.94 1624
5935.66 1651
5936.39 1669
5937.12 1638
5937.84 1718
5938.57 1705
5939.30 1644
5940.02 1712
5940.75 1553
5941.48 1676
5942.21 1630
5942.93 1659
5943.66 1629
5944.39 1558
5945.12 1609
5945.84 1606
5946.57 1694
5947.30 1729
5948.03 1732
5948.75 1732
5949.48 1799
5950.21 1826
5950.94 1716
5951.67 1784
5952.39 1893
5953.12 1856
5953.85 1978
5954.58 1913
5955.31 1898
5956.03 1875
5956.76 1845
5957.49 1920
5958.22 1941
5958.95 1898
5959.67 1938
5960.40 1908
5961.13 1990
5961.86 1915
5962.59 1784
5963.32 1814
5964.05 1807
5964.77 1867
5965.50 1977
5966.23 1981
5966.96 2014
5967.69 2171
5968.42 2096
5969.15 2251
5969.88 2254
5970.61 2273
5971.33 2342
5972.06 2192
5972.79 2001
5973.52 2042
5974.25 2007
5974.98 2026
5975.71 2014
5976.44 2038
5977.17 2103
5977.90 1846
5978.63 2031
5979.36 2076
5980.09 2048
5980.82 2107
5981.55 2017
5982.28 2026
5983.01 2052
5983.74 2114
5984.46 2112
5985.19 2060
5985.92 2064
5986.65 2085
5987.38 2121
5988.11 2056
5988.85 2098
5989.58 2087
5990.31 2078
5991.04 2137
5991.77 2058
5992.50 2079
5993.23 1997
5993.96 1972
5994.69 1999
5995.42 2138
5996.15 2154
5996.88 2185
5997.61 1950
5998.34 2048
5999.07 2127
5999.80 2154
6000.53 2184
6001.26 2031
6002.00 1986
6002.73 2108
6003.46 2019
6004.19 2029
6004.92 1946
6005.65 1899
6006.38 1895
6007.11 1965
6007.84 2055
6008.58 2057
6009.31 2153
6010.04 2126
6010.77 2365
6011.50 2539
6012.23 2522
6012.96 2653
6013.70 2776
6014.43 2846
6015.16 2679
6015.89 2732
6016.62 2813
6017.36 2753
6018.09 2701
6018.82 2544
6019.55 2404
6020.28 2256
6021.02 2419
6021.75 2262
6022.48 2143
6023.21 2159
6023.94 2044
6024.68 2024
6025.41 2004
6026.14 2078
6026.87 2064
6027.61 2017
6028.34 1947
6029.07 1845
6029.80 1918
6030.54 1906
6031.27 1974
6032.00 1932
6032.73 2039
6033.47 1943
6034.20 1958
6034.93 2003
6035.67 2023
6036.40 2015
6037.13 1948
6037.87 1892
6038.60 2001
6039.33 1933
6040.07 1850
6040.80 1870
6041.53 1885
6042.27 1915
6043.00 1950
6043.73 1982
6044.47 1907
6045.20 1939
6045.93 2053
6046.67 2017
6047.40 2028
6048.13 2041
6048.87 2015
6049.60 2072
6050.34 2005
6051.07 1978
6051.80 2043
6052.54 1998
6053.27 2136
6054.01 2188
6054.74 2302
6055.47 2293
6056.21 2201
6056.94 2228
6057.68 2321
6058.41 2232
6059.15 2112
6059.88 2283
6060.61 2102
6061.35 1966
6062.08 2024
6062.82 2065
6063.55 2128
6064.29 2067
6065.02 2092
6065.76 1956
6066.49 2022
6067.23 2009
6067.96 2118
6068.70 2085
6069.43 1882
6070.17 1906
6070.90 1997
6071.64 2035
6072.37 1908
6073.11 1903
6073.84 1972
6074.58 1979
6075.31 1885
6076.05 1791
6076.78 1730
6077.52 1865
6078.26 1808
6078.99 1817
6079.73 1822
6080.46 1826
6081.20 1892
6081.93 2031
6082.67 1851
6083.41 1775
6084.14 1834
6084.88 1866
6085.61 2035
6086.35 1826
6087.09 1796
6087.82 1794
6088.56 1726
6089.30 1914
6090.03 1884
6090.77 1806
6091.50 1902
6092.24 1920
6092.98 1887
6093.71 1904
6094.45 1803
6095.19 1907
6095.92 1858
6096.66 1985
6097.40 1941
6098.13 1878
6098.87 1796
6099.61 1864
6100.34 1851
6101.08 1953
6101.82 1873
6102.56 1875
6103.29 1685
6104.03 1745
6104.77 1843
6105.50 1773
6106.24 1851
6106.98 1752
6107.72 1699
6108.45 1756
6109.19 1896
6109.93 1895
6110.67 1876
6111.40 1817
6112.14 1746
6112.88 1840
6113.62 1774
6114.35 1856
6115.09 1794
6115.83 1755
6116.57 1802
6117.31 1810
6118.04 1841
6118.78 1861
6119.52 1839
6120.26 1866
6121.00 1827
6121.73 1784
6122.47 1788
6123.21 1829
6123.95 1945
6124.69 1911
6125.43 1991
6126.16 2054
6126.90 2010
6127.64 1887
6128.38 1855
6129.12 1961
6129.86 1908
6130.60 1931
6131.33 1961
6132.07 1984
6132.81 1911
6133.55 1925
6134.29 2036
6135.03 2037
6135.77 2019
6136.51 2059
6137.25 1870
6137.99 1843
6138.73 2074
6139.46 1900
6140.20 1837
6140.94 2068
6141.68 2071
6142.42 2092
6143.16 2068
6143.90 2017
6144.64 2093
6145.38 1990
6146.12 2002
6146.86 1977
6147.60 2003
6148.34 1971
6149.08 2034
6149.82 2046
6150.56 2130
6151.30 2016
6152.04 2101
6152.78 2080
6153.52 2139
6154.26 2053
6155.00 2101
6155.74 2139
6156.48 2262
6157.22 2114
6157.96 2080
6158.70 2255
6159.44 2151
6160.18 2136
6160.92 2169
6161.66 2228
6162.40 2216
6163.15 2150
6163.89 2239
6164.63 2200
6165.37 2286
6166.11 2366
6166.85 2435
6167.59 2532
6168.33 2591
6169.07 2667
6169.81 2612
6170.55 2762
6171.30 2580
6172.04 2578
6172.78 2617
6173.52 2609
6174.26 2511
6175.00 2540
6175.74 2494
6176.49 2571
6177.23 2475
6177.97 2580
6178.71 2624
6179.45 2486
6180.19 2525
6180.94 2469
6181.68 2550
6182.42 2667
6183.16 2405
6183.90 2396
6184.65 2532
6185.39 2579
6186.13 2560
6186.87 2551
6187.61 2631
6188.36 2667
6189.10 2542
6189.84 2514
6190.58 2599
6191.33 2662
6192.07 2757
6192.81 2724
6193.55 2876
6194.30 2810
6195.04 2896
6195.78 2905
6196.52 3006
6197.27 2899
6198.01 2857
6198.75 2937
6199.49 2948
6200.24 2929
6200.98 2829
6201.72 2851
6202.47 2995
6203.21 3088
6203.95 3084
6204.70 3045
6205.44 2994
6206.18 3284
6206.93 3526
6207.67 3833
6208.41 4176
6209.16 4899
6209.90 5360
6210.64 6103
6211.39 6590
6212.13 6909
6212.87 6811
6213.62 6717
6214.36 6447
6215.11 5809
6215.85 4868
6216.59 4494
6217.34 4110
6218.08 3688
6218.83 3324
6219.57 2918
6220.31 2825
6221.06 2831
6221.80 2669
6222.55 2841
6223.29 2778
6224.04 2955
6224.78 2876
6225.52 2799
6226.27 2969
6227.01 2969
6227.76 2975
6228.50 3058
6229.25 2914
6229.99 2770
6230.74 2742
6231.48 2653
6232.23 2535
6232.97 2414
6233.72 2484
6234.46 2468
6235.21 2482
6235.95 2351
6236.70 2275
6237.44 2353
6238.19 2252
6238.93 2268
6239.68 2433
6240.42 2337
6241.17 2410
6241.91 2371
6242.66 2444
6243.40 2499
6244.15 2559
6244.90 2530
6245.64 2502
6246.39 2621
6247.13 2663
6247.88 2729
6248.62 2778
6249.37 2942
6250.12 3048
6250.86 3120
6251.61 2948
6252.35 3027
6253.10 2968
6253.85 2842
6254.59 2594
6255.34 2687
6256.09 2479
6256.83 2542
6257.58 2578
6258.32 2475
6259.07 2485
6259.82 2412
6260.56 2375
6261.31 2510
6262.06 2504
6262.80 2345
6263.55 2402
6264.30 2368
6265.04 2406
6265.79 2365
6266.54 2333
6267.29 2393
6268.03 2318
6268.78 2213
6269.53 2308
6270.27 2323
6271.02 2335
6271.77 2269
6272.52 2208
6273.26 2099
6274.01 2179
6274.76 2097
6275.50 2071
6276.25 2116
6277.00 2162
6277.75 2089
6278.49 2130
6279.24 2043
6279.99 2178
6280.74 2103
6281.49 2140
6282.23 1995
6282.98 2027
6283.73 2059
6284.48 2119
6285.23 2091
6285.97 2129
6286.72 2243
6287.47 2151
6288.22 2131
6288.97 2166
6289.71 2204
6290.46 2278
6291.21 2340
6291.96 2312
6292.71 2326
6293.46 2235
6294.21 2173
6294.95 2084
6295.70 1941
6296.45 1921
6297.20 2025
6297.95 2002
6298.70 1955
6299.45 1886
6300.20 1860
6300.94 1953
6301.69 1937
6302.44 1828
6303.19 1867
6303.94 1882
6304.69 1859
6305.44 2021
6306.19 1825
6306.94 1804
6307.69 1883
6308.44 2046
6309.19 1927
6309.94 1913
6310.69 1934
6311.43 1941
6312.18 1949
6312.93 1897
6313.68 1769
6314.43 1903
6315.18 1937
6315.93 2006
6316.68 1944
6317.43 1867
6318.18 1871
6318.93 1928
6319.68 2016
6320.43 1814
6321.18 1767
6321.93 1869
6322.68 1767
6323.43 1836
6324.18 1891
6324.94 1832
6325.69 1723
6326.44 1758
6327.19 1764
6327.94 1777
6328.69 1863
6329.44 1887
6330.19 1805
6330.94 1861
6331.69 1799
6332.44 1773
6333.19 1755
6333.94 1735
6334.69 1740
6335.45 1781
6336.20 1764
6336.95 1766
6337.70 1680
6338.45 1717
6339.20 1762
6339.95 1771
6340.70 1730
6341.46 1650
6342.21 1659
6342.96 1708
6343.71 1767
6344.46 1616
6345.21 1576
6345.96 1606
6346.72 1703
6347.47 1787
6348.22 1707
6348.97 1795
6349.72 1716
6350.48 1657
6351.23 1748
6351.98 1668
6352.73 1672
6353.48 1789
6354.24 1722
6354.99 1726
6355.74 1733
6356.49 1854
6357.24 1833
6358.00 1810
6358.75 1868
6359.50 1815
6360.25 1694
6361.01 1654
6361.76 1710
6362.51 1773
6363.26 1762
6364.02 1728
6364.77 1720
6365.52 1652
6366.28 1827
6367.03 1819
6367.78 1725
6368.53 1742
6369.29 1735
6370.04 1651
6370.79 1586
6371.55 1755
6372.30 1760
6373.05 1611
6373.81 1716
6374.56 1677
6375.31 1695
6376.07 1711
6376.82 1552
6377.57 1596
6378.33 1725
6379.08 1635
6379.83 1603
6380.59 1713
6381.34 1608
6382.10 1439
6382.85 1612
6383.60 1763
6384.36 1606
6385.11 1551
6385.87 1639
6386.62 1562
6387.37 1616
6388.13 1687
6388.88 1546
6389.64 1607
6390.39 1678
6391.14 1670
6391.90 1767
6392.65 1663
6393.41 1568
6394.16 1605
6394.92 1519
6395.67 1552
6396.43 1600
6397.18 1582
6397.94 1701
6398.69 1511
6399.45 1500
6400.20 1648
6400.96 1594
6401.71 1628
6402.47 1562
6403.22 1496
6403.98 1456
6404.73 1557
6405.49 1529
6406.24 1514
6407.00 1543
6407.75 1594
6408.51 1640
6409.26 1713
6410.02 1540
6410.77 1499
6411.53 1511
6412.28 1623
6413.04 1534
6413.80 1528
6414.55 1558
6415.31 1537
6416.06 1554
6416.82 1600
6417.57 1607
6418.33 1579
6419.09 1580
6419.84 1581
6420.60 1591
6421.35 1694
6422.11 1477
6422.87 1648
6423.62 1692
6424.38 1645
6425.14 1620
6425.89 1716
6426.65 1667
6427.40 1630
6428.16 1538
6428.92 1584
6429.67 1658
6430.43 1647
6431.19 1520
6431.94 1599
6432.70 1624
6433.46 1589
6434.22 1610
6434.97 1636
6435.73 1577
6436.49 1614
6437.24 1508
6438.00 1548
6438.76 1513
6439.51 1572
6440.27 1620
6441.03 1604
6441.79 1647
6442.54 1646
6443.30 1529
6444.06 1512
6444.82 1528
6445.57 1618
6446.33 1634
6447.09 1590
6447.85 1511
6448.60 1454
6449.36 1547
6450.12 1537
6450.88 1561
6451.64 1567
6452.39 1664
6453.15 1614
6453.91 1698
6454.67 1719
6455.43 1704
6456.18 1593
6456.94 1687
6457.70 1692
6458.46 1641
6459.22 1562
6459.98 1692
6460.73 1731
6461.49 1682
6462.25 1668
6463.01 1750
6463.77 1713
6464.53 1659
6465.29 1678
6466.04 1742
6466.80 1626
6467.56 1598
6468.32 1713
6469.08 1784
6469.84 1677
6470.60 1714
6471.36 1659
6472.12 1643
6472.87 1725
6473.63 1698
6474.39 1704
6475.15 1713
6475.91 1806
6476.67 1732
6477.43 1696
6478.19 1746
6478.95 1796
6479.71 1794
6480.47 2018
6481.23 1772
6481.99 1820
6482.75 1926
6483.51 1900
6484.27 1792
6485.03 1767
6485.79 1822
6486.55 1772
6487.31 1917
6488.07 1910
6488.83 1968
6489.59 1894
6490.35 1893
6491.11 1873
6491.87 1927
6492.63 1928
6493.39 1998
6494.15 1986
6494.91 2012
6495.67 2148
6496.43 2135
6497.19 2141
6497.95 2119
6498.71 2203
6499.47 2087
6500.23 2134
6500.99 2139
6501.76 2194
6502.52 2212
6503.28 2098
6504.04 1991
6504.80 2093
6505.56 2183
6506.32 2104
6507.08 2070
6507.84 2120
6508.61 2192
6509.37 2235
6510.13 2180
6510.89 2170
6511.65 2205
6512.41 2268
6513.17 2347
6513.94 2322
6514.70 2398
6515.46 2385
6516.22 2420
6516.98 2388
6517.74 2316
6518.51 2338
6519.27 2261
6520.03 2464
6520.79 2426
6521.55 2377
6522.32 2421
6523.08 2531
6523.84 2556
6524.60 2603
6525.36 2641
6526.13 2731
6526.89 2733
6527.65 2676
6528.41 2870
6529.18 2874
6529.94 2889
6530.70 3038
6531.46 3044
6532.23 2822
6532.99 2834
6533.75 2980
6534.51 3023
6535.28 3122
6536.04 3322
6536.80 3580
6537.57 4185
6538.33 4498
6539.09 4744
6539.85 4809
6540.62 4654
6541.38 4727
6542.14 4408
6542.91 4058
6543.67 3662
6544.43 3321
6545.20 2955
6545.96 2716
6546.72 2545
6547.49 2491
6548.25 2339
6549.02 2275
6549.78 2216
6550.54 2298
6551.31 2429
6552.07 2278
6552.83 2223
6553.60 2312
6554.36 2247
6555.13 2256
6555.89 2134
6556.65 2257
6557.42 2278
6558.18 2370
6558.95 2221
6559.71 2177
6560.47 2196
6561.24 2184
6562.00 2207
6562.77 2290
6563.53 2285
6564.30 2387
6565.06 2365
6565.83 2327
6566.59 2533
6567.36 2616
6568.12 2494
6568.88 2596
6569.65 2561
6570.41 2515
6571.18 2422
6571.94 2418
6572.71 2482
6573.47 2493
6574.24 2498
6575.00 2550
6575.77 2644
6576.53 2833
6577.30 2889
6578.07 2826
6578.83 2922
6579.60 2791
6580.36 2791
6581.13 2811
6581.89 2706
6582.66 2733
6583.42 2679
6584.19 2685
6584.96 2749
6585.72 2648
6586.49 2574
6587.25 2496
6588.02 2438
6588.78 2351
6589.55 2477
6590.32 2608
6591.08 2478
6591.85 2511
6592.61 2679
6593.38 2487
6594.15 2669
6594.91 2757
6595.68 2857
6596.45 2794
6597.21 2807
6597.98 3076
6598.75 3076
6599.51 2970
6600.28 2826
6601.05 2615
6601.81 2547
6602.58 2501
6603.35 2434
6604.11 2361
6604.88 2467
6605.65 2260
6606.41 2420
6607.18 2383
6607.95 2364
6608.71 2263
6609.48 2237
6610.25 2300
6611.02 2356
6611.78 2423
6612.55 2268
6613.32 2291
6614.09 2513
6614.85 2383
6615.62 2468
6616.39 2381
6617.16 2405
6617.92 2348
6618.69 2205
6619.46 2227
6620.23 2218
6620.99 2227
6621.76 2177
6622.53 2202
6623.30 2218
6624.07 2241
6624.83 2227
6625.60 2129
6626.37 2046
6627.14 2176
6627.91 2132
6628.67 2091
6629.44 2125
6630.21 2072
6630.98 2199
6631.75 2178
6632.52 2158
6633.29 2175
6634.05 2253
6634.82 2404
6635.59 2274
6636.36 2225
6637.13 2343
6637.90 2632
6638.67 2566
6639.43 2466
6640.20 2436
6640.97 2364
6641.74 2264
6642.51 2191
6643.28 2059
6644.05 2113
6644.82 2208
6645.59 2218
6646.36 2123
6647.13 2113
6647.90 2062
6648.66 2047
6649.43 2023
6650.20 2183
6650.97 2151
6651.74 2171
6652.51 2141
6653.28 2106
6654.05 2084
6654.82 2001
6655.59 2139
6656.36 2088
6657.13 2135
6657.90 2050
6658.67 2117
6659.44 2076
6660.21 2208
6660.98 2061
6661.75 1925
6662.52 2047
6663.29 2058
6664.06 2031
6664.83 2096
6665.60 2153
6666.37 2094
6667.14 2080
6667.91 2119
6668.69 2222
6669.46 2391
6670.23 2368
6671.00 2268
6671.77 2187
6672.54 2043
6673.31 2069
6674.08 2017
6674.85 1968
6675.62 1989
6676.39 1945
6677.16 2055
6677.94 2100
6678.71 2049
6679.48 2010
6680.25 1816
6681.02 1985
6681.79 1960
6682.56 1870
6683.33 1976
6684.11 2059
6684.88 2057
6685.65 2106
6686.42 2114
6687.19 2141
6687.96 2065
6688.74 2126
6689.51 2108
6690.28 2185
6691.05 2001
6691.82 1889
6692.60 1868
6693.37 1963
6694.14 1855
6694.91 1800
6695.68 1824
6696.46 1740
6697.23 1732
6698.00 1825
6698.77 1749
6699.55 1840
6700.32 1866
6701.09 1794
6701.86 1837
6702.64 1844
6703.41 1767
6704.18 1735
6704.95 1925
6705.73 1925
6706.50 1826
6707.27 1842
6708.04 1908
6708.82 1895
6709.59 1729
6710.36 1748
6711.14 1818
6711.91 1762
6712.68 1764
6713.46 1716
6714.23 1739
6715.00 1739
6715.78 1751
6716.55 1760
6717.32 1793
6718.10 1683
6718.87 1632
6719.64 1725
6720.42 1753
6721.19 1753
6721.96 1828
6722.74 1741
6723.51 1692
6724.28 1671
6725.06 1693
6725.83 1747
6726.61 1768
6727.38 1650
6728.15 1785
6728.93 1769
6729.70 1791
6730.48 1859
6731.25 1708
6732.02 1750
6732.80 1718
6733.57 1772
6734.35 1810
6735.12 1607
6735.90 1664
6736.67 1812
6737.45 1745
6738.22 1608
6738.99 1705
6739.77 1746
6740.54 1708
6741.32 1655
6742.09 1585
6742.87 1745
6743.64 1806
6744.42 1739
6745.19 1830
6745.97 1779
6746.74 1772
6747.52 1801
6748.29 1667
6749.07 1725
6749.84 1791
6750.62 1705
6751.40 1775
6752.17 1700
6752.95 1671
6753.72 1679
6754.50 1699
6755.27 1776
6756.05 1879
6756.82 1738
6757.60 1763
6758.38 1741
6759.15 1782
6759.93 1691
6760.70 1664
6761.48 1581
6762.25 1635
6763.03 1692
6763.81 1714
6764.58 1698
6765.36 1694
6766.14 1780
6766.91 1697
6767.69 1718
6768.46 1693
6769.24 1660
6770.02 1630
6770.79 1567
6771.57 1552
6772.35 1568
6773.12 1513
6773.90 1613
6774.68 1701
6775.45 1746
6776.23 1709
6777.01 1724
6777.78 1678
6778.56 1579
6779.34 1636
6780.11 1696
6780.89 1535
6781.67 1666
6782.45 1699
6783.22 1617
6784.00 1557
6784.78 1671
6785.56 1665
6786.33 1593
6787.11 1644
6787.89 1665
6788.66 1585
6789.44 1684
6790.22 1633
6791.00 1620
6791.78 1608
6792.55 1589
6793.33 1520
6794.11 1569
6794.89 1513
6795.66 1554
6796.44 1514
6797.22 1597
6798.00 1527
6798.78 1676
6799.55 1585
6800.33 1605
6801.11 1627
6801.89 1635
6802.67 1605
6803.45 1705
6804.22 1588
6805.00 1712
6805.78 1668
6806.56 1825
6807.34 1684
6808.12 1676
6808.90 1692
6809.67 1806
6810.45 1791
6811.23 1716
6812.01 1719
6812.79 1648
6813.57 1577
6814.35 1598
6815.13 1629
6815.91 1562
6816.68 1679
6817.46 1742
6818.24 1720
6819.02 1648
6819.80 1669
6820.58 1643
6821.36 1662
6822.14 1635
6822.92 1611
6823.70 1603
6824.48 1610
6825.26 1683
6826.04 1548
6826.82 1632
6827.60 1541
6828.38 1633
6829.16 1658
6829.94 1679
6830.72 1611
6831.50 1658
6832.28 1603
6833.06 1539
6833.84 1619
6834.62 1682
6835.40 1692
6836.18 1674
6836.96 1592
6837.74 1586
6838.52 1596
6839.30 1508
6840.08 1517
6840.86 1611
6841.64 1621
6842.42 1521
6843.20 1481
6843.98 1563
6844.76 1595
6845.54 1543
6846.32 1595
6847.10 1740
6847.89 1660
6848.67 1682
6849.45 1626
6850.23 1781
6851.01 1764
6851.79 1854
6852.57 1891
6853.35 2082
6854.13 2153
6854.92 2115
6855.70 2147
6856.48 2115
6857.26 2058
6858.04 2060
6858.82 1869
6859.60 1795
6860.39 1815
6861.17 1765
6861.95 1818
6862.73 1794
6863.51 1714
6864.29 1645
6865.08 1705
6865.86 1715
6866.64 1745
6867.42 1743
6868.20 1781
6868.99 1736
6869.77 1766
6870.55 1754
6871.33 1923
6872.12 1865
6872.90 1697
6873.68 1724
6874.46 1831
6875.24 1744
6876.03 1847
6876.81 1687
6877.59 1697
6878.38 1733
6879.16 1807
6879.94 1713
6880.72 1724
6881.51 1809
6882.29 1830
6883.07 1787
6883.85 1805
6884.64 1798
6885.42 1743
6886.20 1813
6886.99 1866
6887.77 1903
6888.55 1995
6889.34 1957
6890.12 2054
6890.90 2120
6891.69 2184
6892.47 2327
6893.25 2158
6894.04 1978
6894.82 1938
6895.60 1927
6896.39 1959
6897.17 1977
6897.96 1885
6898.74 1849
6899.52 1883
6900.31 1829
6901.09 1840
6901.88 1903
6902.66 2018
6903.44 2027
6904.23 1999
6905.01 2134
6905.80 2178
6906.58 2078
6907.36 2084
6908.15 2074
6908.93 2105
6909.72 2092
6910.50 1983
6911.29 1961
6912.07 1911
6912.86 1997
6913.64 2012
6914.42 1906
6915.21 1878
6915.99 1766
6916.78 1884
6917.56 1988
6918.35 1938
6919.13 1991
6919.92 1944
6920.70 1805
6921.49 1838
6922.27 1892
6923.06 1970
6923.84 2062
6924.63 2059
6925.42 2003
6926.20 1879
6926.99 1927
6927.77 1963
6928.56 2118
6929.34 1993
6930.13 2035
6930.91 2032
6931.70 1957
6932.48 1999
6933.27 1962
6934.06 1983
6934.84 1932
6935.63 1957
6936.41 1987
6937.20 2158
6937.99 2123
6938.77 1964
6939.56 2001
6940.34 2073
6941.13 2046
6941.92 2091
6942.70 2128
6943.49 2066
6944.28 2129
6945.06 2108
6945.85 2187
6946.64 2275
6947.42 2235
6948.21 2279
6949.00 2344
6949.78 2447
6950.57 2452
6951.36 2437
6952.14 2375
6952.93 2410
6953.72 2484
6954.50 2295
6955.29 2177
6956.08 2198
6956.86 2202
6957.65 2245
6958.44 2262
6959.23 2354
6960.01 2481
6960.80 2498
6961.59 2441
6962.38 2518
6963.16 2405
6963.95 2480
6964.74 2564
6965.53 2498
6966.31 2209
6967.10 2270
6967.89 2455
6968.68 2595
6969.46 2529
6970.25 2648
6971.04 2696
6971.83 2683
6972.62 2600
6973.40 2573
6974.19 2734
6974.98 2655
6975.77 2685
6976.56 2637
6977.34 2656
6978.13 2553
6978.92 2699
6979.71 2811
6980.50 2725
6981.29 2745
6982.08 2790
6982.86 2890
6983.65 3215
6984.44 3303
6985.23 3368
6986.02 3565
6986.81 3757
6987.60 4133
6988.39 4443
6989.17 4561
6989.96 4611
6990.75 4568
6991.54 4391
6992.33 3976
6993.12 3677
6993.91 3487
6994.70 3279
6995.49 3168
6996.28 2956
6997.07 3070
6997.86 3068
6998.64 3041
6999.43 3408
7000.22 3591
7001.01 3895
7001.80 4200
7002.59 4454
7003.38 4719
7004.17 4555
7004.96 4386
7005.75 4243
7006.54 3955
7007.33 3631
7008.12 3269
7008.91 3031
7009.70 2817
7010.49 2715
7011.28 2531
7012.07 2431
7012.86 2264
7013.65 2266
7014.44 2432
7015.23 2350
7016.02 2374
7016.81 2378
7017.61 2456
7018.40 2621
7019.19 2550
7019.98 2474
7020.77 2357
7021.56 2270
7022.35 2255
7023.14 2265
7023.93 2522
7024.72 2412
7025.51 2444
7026.30 2461
7027.10 2433
7027.89 2357
7028.68 2428
7029.47 2534
7030.26 2585
7031.05 2618
7031.84 2414
7032.63 2429
7033.43 2469
7034.22 2257
7035.01 2199
7035.80 2247
7036.59 2217
7037.38 2295
7038.18 2192
7038.97 2371
7039.76 2474
7040.55 2376
7041.34 2493
7042.13 2545
7042.93 2452
7043.72 2475
7044.51 2390
7045.30 2362
7046.09 2440
7046.89 2300
7047.68 2236
7048.47 2252
7049.26 2253
7050.06 2228
7050.85 2241
7051.64 2324
7052.43 2215
7053.23 2520
7054.02 2417
7054.81 2402
7055.60 2297
7056.40 2383
7057.19 2395
7057.98 2184
7058.77 2190
7059.57 2070
7060.36 2137
7061.15 2115
7061.95 2196
7062.74 2163
7063.53 2145
7064.33 2070
7065.12 2112
7065.91 2214
7066.71 2163
7067.50 2062
7068.29 2071
7069.09 2124
7069.88 2205
7070.67 2046
7071.47 2040
7072.26 2015
7073.05 2137
7073.85 2098
7074.64 1938
7075.44 1969
7076.23 1960
7077.02 1972
7077.82 2018
7078.61 2115
7079.41 1987
7080.20 1996
7080.99 1986
7081.79 1967
7082.58 1914
7083.38 2017
7084.17 1852
7084.96 1863
7085.76 1870
7086.55 1941
7087.35 1910
7088.14 1856
7088.94 1875
7089.73 1919
7090.53 1921
7091.32 1994
7092.12 1894
7092.91 1842
7093.71 1814
7094.50 1851
7095.29 1643
7096.09 1669
7096.88 1737
7097.68 1667
7098.48 1570
7099.27 1514
7100.07 1629
7100.86 1664
7101.66 1728
7102.45 1669
7103.25 1765
7104.04 1712
7104.84 1643
7105.63 1565
7106.43 1553
7107.22 1713
7108.02 1652
7108.82 1544
7109.61 1560
7110.41 1622
7111.20 1507
7112.00 1594
7112.79 1516
7113.59 1516
7114.39 1589
7115.18 1526
7115.98 1505
7116.77 1647
7117.57 1412
7118.37 1507
7119.16 1499
7119.96 1537
7120.76 1470
7121.55 1615
7122.35 1536
7123.15 1496
7123.94 1471
7124.74 1494
7125.53 1394
7126.33 1439
7127.13 1519
7127.93 1571
7128.72 1483
7129.52 1603
7130.32 1607
7131.11 1611
7131.91 1677
7132.71 1682
7133.50 1616
7134.30 1520
7135.10 1430
7135.90 1485
7136.69 1417
7137.49 1488
7138.29 1437
7139.08 1495
7139.88 1335
7140.68 1421
7141.48 1437
7142.27 1452
7143.07 1467
7143.87 1359
7144.67 1439
7145.46 1427
7146.26 1369
7147.06 1400
7147.86 1357
7148.66 1464
7149.45 1444
7150.25 1430
7151.05 1453
7151.85 1377
7152.65 1341
7153.44 1355
7154.24 1298
7155.04 1324
7155.84 1342
7156.64 1364
7157.44 1419
7158.23 1309
7159.03 1285
7159.83 1208
7160.63 1264
7161.43 1326
7162.23 1261
7163.03 1352
7163.83 1298
7164.62 1351
7165.42 1376
7166.22 1371
7167.02 1311
7167.82 1414
7168.62 1318
7169.42 1303
7170.22 1274
7171.02 1201
7171.82 1251
7172.61 1365
7173.41 1329
7174.21 1333
7175.01 1246
7175.81 1317
7176.61 1289
7177.41 1217
7178.21 1373
7179.01 1227
7179.81 1196
7180.61 1257
7181.41 1279
7182.21 1258
7183.01 1287
7183.81 1312
7184.61 1230
7185.41 1274
7186.21 1314
7187.01 1394
7187.81 1264
7188.61 1213
7189.41 1261
7190.21 1252
7191.01 1251
7191.81 1251
7192.61 1208
7193.41 1263
7194.21 1064
7195.01 1144
7195.81 1155
7196.61 1211
7197.41 1193
7198.21 1162
7199.01 1246
7199.82 1134
7200.62 1166
7201.42 1143
7202.22 1280
7203.02 1308
7203.82 1271
7204.62 1155
7205.42 1265
7206.22 1209
7207.02 1261
7207.83 1209
7208.63 1199
7209.43 1257
7210.23 1213
7211.03 1123
7211.83 1135
7212.63 1146
7213.44 1228
7214.24 1194
7215.04 1267
7215.84 1320
7216.64 1199
7217.44 1185
7218.25 1155
7219.05 1110
7219.85 1115
7220.65 1157
7221.45 1209
7222.26 1146
7223.06 1160
7223.86 1168
7224.66 1278
7225.46 1220
7226.27 1226
7227.07 1303
7227.87 1211
7228.67 1260
7229.48 1207
7230.28 1111
7231.08 1147
7231.88 1091
7232.69 1142
7233.49 1105
7234.29 1198
7235.09 1206
7235.90 1267
7236.70 1201
7237.50 1053
7238.30 1152
7239.11 1140
7239.91 1197
7240.71 1269
7241.52 1230
7242.32 1209
7243.12 1239
7243.93 1222
7244.73 1230
7245.53 1139
7246.34 1240
7247.14 1132
7247.94 1122
7248.75 1125
7249.55 1085
7250.35 1242
7251.16 1196
7251.96 1126
7252.76 1142
7253.57 1230
7254.37 1212
7255.18 1163
7255.98 1161
7256.78 1158
7257.59 1165
7258.39 1205
7259.20 1132
7260.00 1121
7260.80 1161
7261.61 1275
7262.41 1289
7263.22 1214
7264.02 1270
7264.83 1249
7265.63 1188
7266.43 1197
7267.24 1167
7268.04 1114
7268.85 1195
7269.65 1150
7270.46 1176
7271.26 1245
7272.07 1118
7272.87 1159
7273.68 1149
7274.48 1169
7275.29 1132
7276.09 1168
7276.90 1147
7277.70 1168
7278.51 1127
7279.31 1114
7280.12 1167
7280.92 1129
7281.73 1206
7282.53 1273
7283.34 1235
7284.14 1195
7284.95 1234
7285.76 1269
7286.56 1303
7287.37 1393
7288.17 1406
7288.98 1424
7289.78 1411
7290.59 1322
7291.40 1359
7292.20 1282
7293.01 1261
7293.81 1248
7294.62 1247
7295.43 1219
7296.23 1262
7297.04 1305
7297.84 1319
7298.65 1225
7299.46 1179
7300.26 1196
7301.07 1209
7301.88 1199
7302.68 1245
7303.49 1272
7304.30 1231
7305.10 1209
7305.91 1237
7306.72 1322
7307.52 1229
7308.33 1319
7309.14 1269
7309.94 1320
7310.75 1250
7311.56 1223
7312.36 1177
7313.17 1232
7313.98 1212
7314.79 1241
7315.59 1260
7316.40 1359
7317.21 1380
7318.01 1432
7318.82 1403
7319.63 1412
7320.44 1372
7321.24 1425
7322.05 1550
7322.86 1504
7323.67 1530
7324.47 1487
7325.28 1437
7326.09 1343
7326.90 1397
7327.71 1300
7328.51 1383
7329.32 1379
7330.13 1277
7330.94 1374
7331.75 1380
7332.55 1285
7333.36 1328
7334.17 1280
7334.98 1270
7335.79 1260
7336.60 1239
7337.40 1372
7338.21 1344
7339.02 1330
7339.83 1407
7340.64 1306
7341.45 1288
7342.26 1211
7343.06 1222
7343.87 1150
7344.68 1284
7345.49 1376
7346.30 1332
7347.11 1302
7347.92 1401
7348.73 1221
7349.54 1201
7350.34 1247
7351.15 1297
7351.96 1188
7352.77 1216
7353.58 1297
7354.39 1251
7355.20 1247
7356.01 1206
7356.82 1260
7357.63 1273
7358.44 1250
7359.25 1216
7360.06 1249
7360.87 1391
7361.68 1368
7362.49 1220
7363.30 1222
7364.11 1304
7364.92 1332
7365.73 1309
7366.54 1313
7367.35 1300
7368.16 1218
7368.97 1181
7369.78 1258
7370.59 1281
7371.40 1180
7372.21 1278
7373.02 1271
7373.83 1292
7374.64 1340
7375.45 1306
7376.26 1233
7377.07 1300
7377.88 1331
7378.69 1384
7379.50 1419
7380.31 1307
7381.12 1341
7381.94 1377
7382.75 1389
7383.56 1467
7384.37 1385
7385.18 1346
7385.99 1285
7386.80 1265
7387.61 1390
7388.42 1425
7389.23 1393
7390.05 1329
7390.86 1436
7391.67 1486
7392.48 1450
7393.29 1454
7394.10 1554
7394.92 1497
7395.73 1473
7396.54 1498
7397.35 1564
7398.16 1555
7398.97 1636
7399.79 1674
7400.60 1857
7401.41 1958
7402.22 1938
7403.03 2035
7403.85 1988
7404.66 2038
7405.47 1959
7406.28 1767
7407.09 1731
7407.91 1780
7408.72 1634
7409.53 1529
7410.34 1489
7411.16 1608
7411.97 1576
7412.78 1578
7413.59 1507
7414.41 1528
7415.22 1508
7416.03 1483
7416.84 1509
7417.66 1508
7418.47 1546
7419.28 1628
7420.10 1614
7420.91 1668
7421.72 1477
7422.54 1431
7423.35 1446
7424.16 1412
7424.97 1503
7425.79 1409
7426.60 1436
7427.41 1458
7428.23 1409
7429.04 1367
7429.86 1337
7430.67 1383
7431.48 1465
7432.30 1453
7433.11 1593
7433.92 1601
7434.74 1552
7435.55 1517
7436.36 1418
7437.18 1453
7437.99 1627
7438.81 1505
7439.62 1518
7440.43 1638
7441.25 1643
7442.06 1695
7442.88 1598
7443.69 1682
7444.51 1652
7445.32 1686
7446.13 1660
7446.95 1646
7447.76 1712
7448.58 1856
7449.39 1936
7450.21 2060
7451.02 1979
7451.84 1930
7452.65 2033
7453.47 2096
7454.28 1933
7455.10 1802
7455.91 1782
7456.73 1685
7457.54 1643
7458.36 1533
7459.17 1515
7459.99 1582
7460.80 1579
7461.62 1605
7462.43 1576
7463.25 1563
7464.06 1632
7464.88 1560
7465.69 1547
7466.51 1561
7467.32 1606
7468.14 1644
7468.96 1571
7469.77 1704
7470.59 1734
7471.40 1689
7472.22 1748
7473.03 1806
7473.85 1809
7474.67 1774
7475.48 1783
7476.30 1682
7477.11 1741
7477.93 1877
7478.75 1785
7479.56 1583
7480.38 1642
7481.20 1643
7482.01 1576
7482.83 1491
7483.65 1541
7484.46 1564
7485.28 1503
7486.09 1450
7486.91 1438
7487.73 1451
7488.54 1536
7489.36 1507
7490.18 1511
7491.00 1520
7491.81 1433
7492.63 1547
7493.45 1433
7494.26 1343
7495.08 1349
7495.90 1344
7496.71 1340
7497.53 1401
7498.35 1313
7499.17 1343
7499.98 1402
7500.80 1397
7501.62 1324
7502.44 1409
7503.25 1378
7504.07 1433
7504.89 1425
7505.71 1440
7506.52 1430
7507.34 1467
7508.16 1486
7508.98 1458
7509.80 1574
7510.61 1449
7511.43 1519
7512.25 1571
7513.07 1510
7513.89 1525
7514.70 1477
7515.52 1473
7516.34 1364
7517.16 1421
7517.98 1481
7518.79 1347
7519.61 1385
7520.43 1483
7521.25 1483
7522.07 1388
7522.89 1447
7523.71 1548
7524.52 1520
7525.34 1525
7526.16 1506
7526.98 1576
7527.80 1609
7528.62 1526
7529.44 1469
7530.26 1484
7531.08 1539
7531.89 1577
7532.71 1455
7533.53 1472
7534.35 1547
7535.17 1529
7535.99 1491
7536.81 1520
7537.63 1523
7538.45 1565
7539.27 1565
7540.09 1483
7540.91 1491
7541.73 1420
7542.55 1450
7543.37 1471
7544.19 1528
7545.01 1626
7545.83 1679
7546.65 1871
7547.47 1816
7548.29 1801
7549.11 1698
7549.93 1712
7550.75 1636
7551.57 1758
7552.39 1670
7553.21 1570
7554.03 1536
7554.85 1388
7555.67 1426
7556.49 1420
7557.31 1376
7558.13 1436
7558.95 1420
7559.77 1436
7560.59 1403
7561.41 1371
7562.23 1378
7563.05 1452
7563.87 1502
7564.69 1426
7565.52 1408
7566.34 1429
7567.16 1362
7567.98 1346
7568.80 1356
7569.62 1422
7570.44 1392
7571.26 1448
7572.08 1325
7572.91 1371
7573.73 1503
7574.55 1496
7575.37 1401
7576.19 1382
7577.01 1353
7577.83 1416
7578.66 1475
7579.48 1391
7580.30 1304
7581.12 1319
7581.94 1345
7582.77 1404
7583.59 1396
7584.41 1387
7585.23 1349
7586.05 1387
7586.88 1330
7587.70 1361
7588.52 1393
7589.34 1508
7590.16 1427
7590.99 1482
7591.81 1314
7592.63 1346
7593.45 1243
7594.28 1264
7595.10 1463
7595.92 1361
7596.74 1362
7597.57 1310
7598.39 1331
7599.21 1342
7600.03 1269
7600.86 1276
7601.68 1434
7602.50 1355
7603.33 1402
7604.15 1497
7604.97 1466
7605.80 1323
7606.62 1409
7607.44 1490
7608.26 1513
7609.09 1464
7609.91 1528
7610.73 1441
7611.56 1517
7612.38 1451
7613.21 1343
7614.03 1372
7614.85 1325
7615.68 1478
7616.50 1516
7617.32 1321
7618.15 1334
7618.97 1395
7619.80 1442
7620.62 1507
7621.44 1474
7622.27 1452
7623.09 1433
7623.92 1441
7624.74 1456
7625.56 1415
7626.39 1441
7627.21 1504
7628.04 1412
7628.86 1396
7629.68 1405
7630.51 1302
7631.33 1304
7632.16 1383
7632.98 1401
7633.81 1377
7634.63 1438
7635.46 1447
7636.28 1385
7637.11 1365
7637.93 1386
7638.76 1401
7639.58 1387
7640.41 1287
7641.23 1336
7642.06 1291
7642.88 1264
7643.71 1202
7644.53 1251
7645.36 1217
7646.18 1218
7647.01 1285
7647.83 1248
7648.66 1148
7649.48 1171
7650.31 1256
7651.14 1242
7651.96 1283
7652.79 1320
7653.61 1210
7654.44 1143
7655.26 1295
7656.09 1188
7656.92 1223
7657.74 1241
7658.57 1248
7659.39 1187
7660.22 1208
7661.05 1149
7661.87 1131
7662.70 1177
7663.52 1133
7664.35 1097
7665.18 1174
7666.00 1127
7666.83 1097
7667.66 1164
7668.48 1224
7669.31 1227
7670.14 1109
7670.96 1072
7671.79 1217
7672.62 1247
7673.44 1190
7674.27 1112
7675.10 1168
7675.92 1210
7676.75 1169
7677.58 1171
7678.40 1127
7679.23 1165
7680.06 1072
7680.89 1201
7681.71 1133
7682.54 1119
7683.37 1099
7684.19 1076
7685.02 1115
7685.85 1057
7686.68 1060
7687.50 1177
7688.33 1145
7689.16 1083
7689.99 1120
7690.81 1182
7691.64 1129
7692.47 1163
7693.30 1130
7694.13 1062
7694.95 1128
7695.78 1145
7696.61 1104
7697.44 1109
7698.27 1212
7699.09 1081
7699.92 1060
7700.75 1089
7701.58 1180
7702.41 1173
7703.24 1229
7704.06 1143
7704.89 1115
7705.72 1192
7706.55 1100
7707.38 1177
7708.21 1075
7709.04 1098
7709.86 1114
7710.69 1120
7711.52 1126
7712.35 1173
7713.18 1108
7714.01 1135
7714.84 1090
7715.67 1101
7716.50 1138
7717.32 1104
7718.15 1103
7718.98 1093
7719.81 1117
7720.64 1147
7721.47 1166
7722.30 1249
7723.13 1289
7723.96 1202
7724.79 1139
7725.62 1100
7726.45 1209
7727.28 1114
7728.11 1107
7728.94 1070
7729.77 1178
7730.60 1169
7731.43 1128
7732.26 1093
7733.09 1148
7733.92 1056
7734.75 1029
7735.58 1023
7736.41 1017
7737.24 1074
7738.07 1143
7738.90 1085
7739.73 1118
7740.56 1048
7741.39 1045
7742.22 1103
7743.05 1131
7743.88 1132
7744.71 1152
7745.54 1050
7746.37 1105
7747.20 1187
7748.03 1191
7748.87 1361
7749.70 1370
7750.53 1351
7751.36 1337
7752.19 1363
7753.02 1359
7753.85 1281
7754.68 1227
7755.51 1291
7756.34 1322
7757.18 1232
7758.01 1097
7758.84 1131
7759.67 1170
7760.50 1101
7761.33 1076
7762.16 1161
7763.00 1129
7763.83 1026
7764.66 1065
7765.49 1123
7766.32 1095
7767.16 1111
7767.99 1086
7768.82 1049
7769.65 1066
7770.48 1108
7771.31 1083
7772.15 1159
7772.98 1213
7773.81 1061
7774.64 1032
7775.48 1028
7776.31 1100
7777.14 1054
7777.97 1084
7778.81 1025
7779.64 1041
7780.47 1103
7781.30 1093
7782.14 1039
7782.97 1118
7783.80 1125
7784.63 1076
7785.47 1065
7786.30 1060
7787.13 1151
7787.97 1171
7788.80 1241
7789.63 1242
7790.46 1193
7791.30 1114
7792.13 1193
7792.96 1191
7793.80 1155
7794.63 1127
7795.46 1063
7796.30 1094
7797.13 1167
7797.96 1173
7798.80 1094
7799.63 1129
7800.46 1156
7801.30 1062
7802.13 1070
7802.97 1092
7803.80 1078
7804.63 1103
7805.47 1143
7806.30 1131
7807.13 1117
7807.97 1134
7808.80 1148
7809.64 1106
7810.47 1146
7811.31 1180
7812.14 1144
7812.97 1152
7813.81 1163
7814.64 1126
7815.48 1075
7816.31 1244
7817.15 1229
7817.98 1190
7818.82 1185
7819.65 1208
7820.48 1258
7821.32 1239
7822.15 1253
7822.99 1248
7823.82 1159
7824.66 1223
7825.49 1220
7826.33 1204
7827.16 1225
7828.00 1243
7828.83 1229
7829.67 1275
7830.50 1230
7831.34 1228
7832.17 1296
7833.01 1196
7833.85 1188
7834.68 1214
7835.52 1224
7836.35 1264
7837.19 1238
7838.02 1172
7838.86 1224
7839.69 1308
7840.53 1332
7841.37 1290
7842.20 1331
7843.04 1306
7843.87 1255
7844.71 1256
7845.55 1215
7846.38 1260
7847.22 1275
7848.05 1238
7848.89 1266
7849.73 1212
7850.56 1188
7851.40 1226
7852.24 1210
7853.07 1154
7853.91 1213
7854.74 1205
7855.58 1239
7856.42 1264
7857.25 1186
7858.09 1131
7858.93 1164
7859.76 1172
7860.60 1126
7861.44 1283
7862.28 1283
7863.11 1223
7863.95 1231
7864.79 1224
7865.62 1160
7866.46 1187
7867.30 1247
7868.14 1263
7868.97 1255
7869.81 1272
7870.65 1262
7871.48 1217
7872.32 1258
7873.16 1222
7874.00 1250
7874.83 1223
7875.67 1279
7876.51 1421
7877.35 1388
7878.19 1296
7879.02 1321
7879.86 1378
7880.70 1292
7881.54 1366
7882.37 1403
7883.21 1323
7884.05 1344
7884.89 1300
7885.73 1206
7886.57 1322
7887.40 1220
7888.24 1261
7889.08 1326
7889.92 1161
7890.76 1238
7891.60 1342
7892.43 1324
7893.27 1331
7894.11 1270
7894.95 1300
7895.79 1296
7896.63 1223
7897.47 1267
7898.30 1285
7899.14 1299
7899.98 1320
7900.82 1330
7901.66 1300
7902.50 1308
7903.34 1312
7904.18 1375
7905.02 1340
7905.86 1286
7906.70 1226
7907.54 1136
7908.37 1185
7909.21 1298
7910.05 1214
7910.89 1158
7911.73 1207
7912.57 1195
7913.41 1207
7914.25 1289
7915.09 1192
7915.93 1231
7916.77 1248
7917.61 1361
7918.45 1363
7919.29 1330
7920.13 1371
7920.97 1438
7921.81 1359
7922.65 1444
7923.49 1467
7924.33 1392
7925.17 1416
7926.01 1322
7926.85 1209
7927.69 1175
7928.53 1262
7929.37 1120
7930.21 1058
7931.05 1115
7931.90 1101
7932.74 1149
7933.58 1114
7934.42 1119
7935.26 1213
7936.10 1141
7936.94 1153
7937.78 1128
7938.62 1150
7939.46 1063
7940.30 1048
7941.14 1146
7941.99 1147
7942.83 1115
7943.67 1196
7944.51 1161
7945.35 1058
7946.19 1123
7947.03 1129
7947.88 1096
7948.72 1113
7949.56 1066
7950.40 1179
7951.24 1185
7952.08 1146
7952.93 1146
7953.77 1188
7954.61 1186
7955.45 1140
7956.29 1228
7957.13 1238
7957.98 1129
7958.82 1152
7959.66 1170
7960.50 1186
7961.35 1189
7962.19 1221
7963.03 1104
7963.87 1086
7964.71 1115
7965.56 1157
7966.40 1237
7967.24 1192
7968.08 1115
7968.93 1192
7969.77 1157
7970.61 1136
7971.45 1179
7972.30 1095
7973.14 1150
7973.98 1108
7974.83 1147
7975.67 1041
7976.51 1088
7977.36 1113
7978.20 1094
7979.04 1062
7979.88 1169
7980.73 1058
7981.57 1130
7982.41 1173
7983.26 1204
7984.10 1090
7984.94 1079
7985.79 1102
7986.63 1116
7987.47 1184
7988.32 1191
7989.16 1074
7990.01 1082
7990.85 1018
7991.69 1105
7992.54 1071
7993.38 1036
7994.23 1052
7995.07 1060
7995.91 995
7996.76 1000
7997.60 1065
7998.45 1059
7999.29 1024
8000.13 1011
8000.98 993
8001.82 1038
8002.67 987
8003.51 962
8004.36 989
8005.20 1004
8006.04 974
8006.89 873
8007.73 862
8008.58 968
8009.42 1024
8010.27 1030
8011.11 942
8011.96 973
8012.80 1032
8013.65 1030
8014.49 953
8015.34 964
8016.18 995
8017.03 1022
8017.87 944
8018.72 946
8019.56 962
8020.41 1004
8021.25 998
8022.10 956
8022.95 955
8023.79 940
8024.64 928
8025.48 910
8026.33 931
8027.17 960
8028.02 1077
8028.86 1023
8029.71 947
8030.56 974
8031.40 943
8032.25 933
8033.09 980
8033.94 1018
8034.79 961
8035.63 1043
8036.48 897
8037.32 922
8038.17 988
8039.02 1029
8039.86 935
8040.71 928
8041.56 1023
8042.40 985
8043.25 991
8044.10 918
8044.94 891
8045.79 963
8046.64 939
8047.48 940
8048.33 929
8049.18 841
8050.02 967
8050.87 978
8051.72 976
8052.56 986
8053.41 1031
8054.26 928
8055.11 899
8055.95 938
8056.80 836
8057.65 889
8058.49 875
8059.34 885
8060.19 925
8061.04 866
8061.88 879
8062.73 822
8063.58 893
8064.43 887
8065.27 925
8066.12 898
8066.97 935
8067.82 847
8068.67 861
8069.51 899
8070.36 873
8071.21 876
8072.06 905
8072.91 910
8073.75 827
8074.60 795
8075.45 882
8076.30 865
8077.15 924
8078.00 908
8078.84 888
8079.69 847
8080.54 906
8081.39 846
8082.24 934
8083.09 913
8083.94 924
8084.78 778
8085.63 799
8086.48 880
8087.33 880
8088.18 836
8089.03 894
8089.88 867
8090.73 965
8091.58 866
8092.42 883
8093.27 865
8094.12 882
8094.97 886
8095.82 895
8096.67 917
8097.52 843
8098.37 906
8099.22 865
8100.07 778
8100.92 806
8101.77 923
8102.62 939
8103.47 882
8104.32 911
8105.17 868
8106.02 855
8106.87 856
8107.72 870
8108.57 869
8109.42 876
8110.27 862
8111.12 812
8111.97 876
8112.82 831
8113.67 836
8114.52 842
8115.37 854
8116.22 845
8117.07 841
8117.92 973
8118.77 848
8119.62 756
8120.47 810
8121.32 868
8122.17 880
8123.02 892
8123.87 879
8124.72 963
8125.57 883
8126.43 893
8127.28 895
8128.13 839
8128.98 906
8129.83 857
8130.68 876
8131.53 875
8132.38 869
8133.23 845
8134.09 916
8134.94 898
8135.79 921
8136.64 932
8137.49 925
8138.34 919
8139.19 925
8140.05 939
8140.90 835
8141.75 884
8142.60 967
8143.45 919
8144.30 920
8145.16 947
8146.01 982
8146.86 934
8147.71 918
8148.56 922
8149.42 892
8150.27 945
8151.12 951
8151.97 922
8152.83 928
8153.68 917
8154.53 882
8155.38 967
8156.24 1015
8157.09 919
8157.94 910
8158.79 1012
8159.65 943
8160.50 986
8161.35 957
8162.20 1027
8163.06 936
8163.91 873
8164.76 920
8165.62 918
8166.47 891
8167.32 949
8168.17 1034
8169.03 1021
8169.88 1027
8170.73 962
8171.59 918
8172.44 1004
8173.29 999
8174.15 964
8175.00 915
8175.85 879
8176.71 929
8177.56 919
8178.42 870
8179.27 899
8180.12 867
8180.98 854
8181.83 816
8182.68 844
8183.54 837
8184.39 883
8185.25 893
8186.10 854
8186.95 882
8187.81 875
8188.66 873
8189.52 954
8190.37 887
8191.22 858
8192.08 942
8192.93 937
8193.79 867
8194.64 880
8195.50 944
8196.35 884
8197.21 935
8198.06 820
8198.92 884
8199.77 915
8200.63 853
8201.48 874
8202.33 863
8203.19 868
8204.04 861
8204.90 909
8205.75 924
8206.61 901
8207.47 948
8208.32 921
8209.18 873
8210.03 902
8210.89 856
8211.74 879
8212.60 919
8213.45 923
8214.31 914
8215.16 922
8216.02 876
8216.87 879
8217.73 891
8218.59 885
8219.44 845
8220.30 874
8221.15 896
8222.01 936
8222.87 909
8223.72 959
8224.58 966
8225.43 943
8226.29 936
8227.15 1010
8228.00 943
8228.86 870
8229.71 874
8230.57 934
8231.43 891
8232.28 900
8233.14 889
8234.00 975
8234.85 932
8235.71 901
8236.57 936
8237.42 876
8238.28 803
8239.14 842
8239.99 857
8240.85 939
8241.71 923
8242.56 907
8243.42 904
8244.28 879
8245.14 931
8245.99 895
8246.85 898
8247.71 856
8248.56 866
8249.42 833
8250.28 867
8251.14 958
8251.99 921
8252.85 892
8253.71 871
8254.57 867
8255.42 916
8256.28 904
8257.14 893
8258.00 835
8258.86 875
8259.71 938
8260.57 885
8261.43 872
8262.29 815
8263.15 917
8264.00 917
8264.86 813
8265.72 815
8266.58 830
8267.44 832
8268.29 822
8269.15 865
8270.01 896
8270.87 824
8271.73 829
8272.59 925
8273.45 927
8274.30 880
8275.16 841
8276.02 860
8276.88 925
8277.74 866
8278.60 821
8279.46 796
8280.32 891
8281.18 863
8282.03 900
8282.89 843
8283.75 884
8284.61 909
8285.47 899
8286.33 954
8287.19 864
8288.05 818
8288.91 928
8289.77 898
8290.63 897
8291.49 931
8292.35 945
8293.21 912
8294.07 931
8294.93 930
8295.78 1010
8296.64 974
8297.50 942
8298.36 968
8299.22 930
8300.08 883
8300.94 908
8301.80 835
8302.66 894
8303.52 904
8304.38 876
8305.25 990
8306.11 860
8306.97 895
8307.83 844
8308.69 820
8309.55 924
8310.41 928
8311.27 961
8312.13 914
8312.99 959
8313.85 970
8314.71 971
8315.57 925
8316.43 920
8317.29 920
8318.15 951
8319.02 984
8319.88 957
8320.74 917
8321.60 928
8322.46 952
8323.32 940
8324.18 954
8325.04 936
8325.90 932
8326.77 972
8327.63 956
8328.49 933
8329.35 948
8330.21 970
8331.07 1011
8331.93 995
8332.80 981
8333.66 848
8334.52 960
8335.38 943
8336.24 914
8337.11 924
8337.97 923
8338.83 848
8339.69 906
8340.55 930
8341.42 945
8342.28 956
8343.14 960
8344.00 982
8344.86 1057
8345.73 994
8346.59 946
8347.45 948
8348.31 960
8349.18 927
8350.04 930
8350.90 896
8351.76 965
8352.63 971
8353.49 967
8354.35 984
8355.22 932
8356.08 1005
8356.94 954
8357.80 1016
8358.67 1036
8359.53 1018
8360.39 1042
8361.26 1076
8362.12 1094
8362.98 991
8363.85 1014
8364.71 968
8365.57 1046
8366.44 976
8367.30 966
8368.16 976
8369.03 993
8369.89 1040
8370.75 1056
8371.62 1033
8372.48 991
8373.35 997
8374.21 1026
8375.07 1019
8375.94 1001
8376.80 1023
8377.67 1043
8378.53 1038
8379.39 1069
8380.26 1152
8381.12 1034
8381.99 1035
8382.85 1017
8383.71 1097
8384.58 1140
8385.44 1098
8386.31 1127
8387.17 1097
8388.04 1147
8388.90 1080
8389.77 1190
8390.63 1210
8391.50 1062
8392.36 1055
8393.22 1080
8394.09 1075
8394.95 1024
8395.82 1023
8396.68 1128
8397.55 1142
8398.41 1187
8399.28 1164
8400.14 1189
8401.01 1164
8401.88 1156
8402.74 1143
8403.61 1204
8404.47 1168
8405.34 1223
8406.20 1276
8407.07 1213
8407.93 1226
8408.80 1173
8409.66 1230
8410.53 1234
8411.40 1266
8412.26 1317
8413.13 1220
8413.99 1214
8414.86 1242
8415.73 1203
8416.59 1352
8417.46 1331
8418.32 1363
8419.19 1286
8420.06 1313
8420.92 1457
8421.79 1374
8422.65 1305
8423.52 1396
8424.39 1359
8425.25 1357
8426.12 1344
8426.99 1355
8427.85 1473
8428.72 1484
8429.59 1476
8430.45 1453
8431.32 1582
8432.19 1465
8433.05 1391
8433.92 1437
8434.79 1505
8435.65 1643
8436.52 1557
8437.39 1575
8438.26 1594
8439.12 1587
8439.99 1621
8440.86 1659
8441.73 1675
8442.59 1673
8443.46 1685
8444.33 1819
8445.19 1834
8446.06 1906
8446.93 1815
8447.80 1855
8448.67 1893
8449.53 1785
8450.40 1717
8451.27 1746
8452.14 1808
8453.00 1891
8453.87 1857
8454.74 1943
8455.61 2072
8456.48 2240
8457.34 2610
8458.21 3099
8459.08 3625
8459.95 3944
8460.82 4094
8461.69 4285
8462.55 4052
8463.42 3715
8464.29 3278
8465.16 2906
8466.03 2596
8466.90 2401
8467.77 2040
8468.63 1889
8469.50 1714
8470.37 1712
8471.24 1538
8472.11 1462
8472.98 1505
8473.85 1431
8474.72 1478
8475.58 1434
8476.45 1404
8477.32 1515
8478.19 1474
8479.06 1472
8479.93 1490
8480.80 1483
8481.67 1490
8482.54 1518
8483.41 1565
8484.28 1454
8485.15 1567
8486.02 1540
8486.89 1511
8487.76 1458
8488.63 1560
8489.50 1527
8490.37 1543
8491.24 1505
8492.11 1559
8492.98 1589
8493.85 1627
8494.72 1655
8495.59 1753
8496.46 1827
8497.33 1909
8498.20 2028
8499.07 2036
8499.94 2029
8500.81 2083
8501.68 2024
8502.55 1831
8503.42 1752
8504.29 1631
8505.16 1573
8506.03 1545
8506.90 1549
8507.77 1484
8508.64 1405
8509.51 1418
8510.38 1433
8511.25 1506
8512.13 1523
8513.00 1502
8513.87 1444
8514.74 1416
8515.61 1454
8516.48 1453
8517.35 1526
8518.22 1549
8519.09 1434
8519.97 1536
8520.84 1529
8521.71 1600
8522.58 1640
8523.45 1638
8524.32 1596
8525.19 1520
8526.07 1481
8526.94 1520
8527.81 1540
8528.68 1651
8529.55 1600
8530.43 1607
8531.30 1643
8532.17 1551
8533.04 1553
8533.91 1630
8534.79 1740
8535.66 1749
8536.53 1667
8537.40 1732
8538.27 1642
8539.15 1667
8540.02 1624
8540.89 1520
8541.76 1544
8542.64 1444
8543.51 1359
8544.38 1429
8545.25 1412
8546.13 1407
8547.00 1377
8547.87 1348
8548.74 1319
8549.62 1332
8550.49 1353
8551.36 1290
8552.24 1327
8553.11 1344
8553.98 1245
8554.86 1270
8555.73 1445
8556.60 1391
8557.48 1358
8558.35 1346
8559.22 1448
8560.10 1425
8560.97 1354
8561.84 1381
8562.72 1377
8563.59 1288
8564.46 1324
8565.34 1349
8566.21 1276
8567.08 1239
8567.96 1205
8568.83 1150
8569.71 1366
8570.58 1318
8571.45 1325
8572.33 1312
8573.20 1277
8574.08 1301
8574.95 1291
8575.82 1212
8576.70 1258
8577.57 1217
8578.45 1279
8579.32 1300
8580.20 1333
8581.07 1271
8581.94 1253
8582.82 1145
8583.69 1189
8584.57 1175
8585.44 1078
8586.32 1126
8587.19 1140
8588.07 1141
8588.94 1118
8589.82 1134
8590.69 1165
8591.57 1186
8592.44 1144
8593.32 1171
8594.19 1163
8595.07 1174
8595.94 1163
8596.82 1196
8597.69 1138
8598.57 1233
8599.44 1221
8600.32 1110
8601.19 1188
8602.07 1151
8602.95 1175
8603.82 1173
8604.70 1222
8605.57 1194
8606.45 1153
8607.32 1122
8608.20 1159
8609.08 1154
8609.95 1173
8610.83 1271
8611.70 1321
8612.58 1233
8613.46 1205
8614.33 1197
8615.21 1230
8616.08 1181
8616.96 1226
8617.84 1156
8618.71 1214
8619.59 1150
8620.47 1118
8621.34 1159
8622.22 1181
8623.10 1098
8623.97 1065
8624.85 1141
8625.73 1148
8626.60 1145
8627.48 1171
8628.36 1235
8629.23 1212
8630.11 1118
8630.99 1106
8631.87 1214
8632.74 1251
8633.62 1263
8634.50 1273
8635.37 1192
8636.25 1233
8637.13 1146
8638.01 1160
8638.88 1218
8639.76 1211
8640.64 1179
8641.52 1214
8642.39 1216
8643.27 1198
8644.15 1256
8645.03 1262
8645.90 1209
8646.78 1274
8647.66 1234
8648.54 1327
8649.42 1300
8650.29 1284
8651.17 1291
8652.05 1301
8652.93 1292
8653.81 1238
8654.68 1331
8655.56 1359
8656.44 1327
8657.32 1342
8658.20 1370
8659.08 1312
8659.95 1277
8660.83 1234
8661.71 1207
8662.59 1284
8663.47 1324
8664.35 1331
8665.23 1360
8666.10 1295
8666.98 1256
8667.86 1264
8668.74 1294
8669.62 1279
8670.50 1287
8671.38 1268
8672.26 1307
8673.14 1333
8674.02 1336
8674.90 1421
8675.77 1475
8676.65 1547
8677.53 1558
8678.41 1591
8679.29 1555
8680.17 1578
8681.05 1590
8681.93 1527
8682.81 1451
8683.69 1497
8684.57 1445
8685.45 1455
8686.33 1508
8687.21 1431
8688.09 1443
8688.97 1438
8689.85 1435
8690.73 1420
8691.61 1529
8692.49 1548
8693.37 1734
8694.25 1863
8695.13 1839
8696.01 2023
8696.89 2141
8697.77 2188
8698.65 2130
8699.53 1962
8700.41 1877
8701.29 1848
8702.17 1646
8703.05 1594
8703.94 1515
8704.82 1389
8705.70 1297
8706.58 1273
8707.46 1303
8708.34 1327
8709.22 1270
8710.10 1240
8710.98 1206
8711.86 1262
8712.75 1236
8713.63 1171
8714.51 1237
8715.39 1199
8716.27 1232
8717.15 1179
8718.03 1216
8718.91 1273
8719.80 1166
8720.68 1205
8721.56 1212
8722.44 1176
8723.32 1228
8724.20 1244
8725.09 1227
8725.97 1349
8726.85 1228
8727.73 1267
8728.61 1343
8729.50 1253
8730.38 1290
8731.26 1278
8732.14 1226
8733.02 1259
8733.91 1298
8734.79 1344
8735.67 1301
8736.55 1245
8737.44 1215
8738.32 1177
8739.20 1272
8740.08 1253
8740.97 1185
8741.85 1208
8742.73 1186
8743.61 1201
8744.50 1213
8745.38 1240
8746.26 1131
8747.15 1205
8748.03 1175
8748.91 1172
8749.79 1203
8750.68 1237
8751.56 1315
8752.44 1189
8753.33 1282
8754.21 1304
8755.09 1255
8755.98 1238
8756.86 1243
8757.74 1221
8758.63 1293
8759.51 1313
8760.39 1351
8761.28 1332
8762.16 1251
8763.05 1297
8763.93 1346
8764.81 1374
8765.70 1343
8766.58 1275
8767.46 1366
8768.35 1378
8769.23 1304
8770.12 1295
8771.00 1304
8771.89 1273
8772.77 1207
8773.65 1277
8774.54 1280
8775.42 1263
8776.31 1245
8777.19 1275
8778.08 1359
8778.96 1352
8779.84 1319
8780.73 1356
8781.61 1229
8782.50 1259
8783.38 1255
8784.27 1281
8785.15 1258
8786.04 1277
8786.92 1337
8787.81 1222
8788.69 1338
8789.58 1298
8790.46 1249
8791.35 1329
8792.23 1346
8793.12 1337
8794.00 1407
8794.89 1452
8795.77 1508
8796.66 1550
8797.55 1480
8798.43 1489
8799.32 1452
8800.20 1434
8801.09 1382
8801.97 1311
8802.86 1197
8803.74 1308
8804.63 1360
8805.52 1298
8806.40 1281
8807.29 1298
8808.17 1235
8809.06 1179
8809.95 1236
8810.83 1330
8811.72 1376
8812.60 1406
8813.49 1317
8814.38 1335
8815.26 1341
8816.15 1203
8817.04 1241
8817.92 1253
8818.81 1219
8819.70 1200
8820.58 1160
8821.47 1125
8822.36 1177
8823.24 1140
8824.13 1219
8825.02 1186
8825.90 1105
8826.79 1186
8827.68 1117
8828.56 1222
8829.45 1221
8830.34 1191
8831.23 1190
8832.11 1163
8833.00 1178
8833.89 1194
8834.77 1100
8835.66 1079
8836.55 1213
8837.44 1253
8838.32 1190
8839.21 1127
8840.10 1069
8840.99 1082
8841.88 1164
8842.76 1185
8843.65 1162
8844.54 1114
8845.43 1082
8846.31 1114
8847.20 1093
8848.09 1100
8848.98 1109
8849.87 1039
8850.75 1078
8851.64 1051
8852.53 1082
8853.42 1078
8854.31 1148
8855.20 1109
8856.08 1079
8856.97 1045
8857.86 1092
8858.75 987
8859.64 1016
8860.53 1052
8861.42 960
8862.30 1053
8863.19 1038
8864.08 1024
8864.97 963
8865.86 950
8866.75 979
8867.64 1007
8868.53 1000
8869.42 975
8870.30 969
8871.19 970
8872.08 933
8872.97 953
8873.86 992
8874.75 954
8875.64 946
8876.53 1018
8877.42 1001
8878.31 992
8879.20 984
8880.09 976
8880.98 962
8881.87 1014
8882.76 968
8883.65 960
8884.54 952
8885.43 982
8886.32 916
8887.21 920
8888.10 880
8888.99 928
8889.88 956
8890.77 985
8891.66 990
8892.55 954
8893.44 888
8894.33 896
8895.22 928
8896.11 956
8897.00 890
8897.89 837
8898.78 839
8899.67 855
8900.56 867
8901.45 882
8902.34 823
8903.23 843
8904.12 827
8905.02 855
8905.91 835
8906.80 860
8907.69 894
8908.58 794
8909.47 793
8910.36 873
8911.25 867
8912.14 872
8913.04 877
8913.93 861
8914.82 844
8915.71 861
8916.60 835
8917.49 898
8918.38 865
8919.28 821
8920.17 833
8921.06 864
8921.95 837
8922.84 851
8923.73 792
8924.63 804
8925.52 816
8926.41 881
8927.30 830
8928.19 813
8929.09 765
8929.98 768
8930.87 756
8931.76 733
8932.65 751
8933.55 734
8934.44 729
8935.33 791
8936.22 733
8937.12 864
8938.01 746
8938.90 764
8939.79 778
8940.69 770
8941.58 742
8942.47 815
8943.37 850
8944.26 844
8945.15 751
8946.04 781
8946.94 777
8947.83 765
8948.72 799
8949.62 777
8950.51 841
8951.40 798
8952.30 743
8953.19 744
8954.08 777
8954.98 723
8955.87 701
8956.76 752
8957.66 768
8958.55 738
8959.44 795
8960.34 708
8961.23 742
8962.12 730
8963.02 774
8963.91 759
8964.81 763
8965.70 767
8966.59 733
8967.49 692
8968.38 741
8969.28 719
8970.17 713
8971.06 752
8971.96 701
8972.85 663
8973.75 711
8974.64 747
8975.54 733
8976.43 715
8977.32 745
8978.22 739
8979.11 711
8980.01 715
8980.90 742
8981.80 720
8982.69 772
8983.59 759
8984.48 709
8985.38 710
8986.27 662
8987.17 655
8988.06 636
8988.96 641
8989.85 653
8990.75 705
8991.64 693
8992.54 669
8993.43 654
8994.33 658
8995.22 704
8996.12 724
8997.01 661
8997.91 651
8998.81 668
8999.70 626
9000.60 658
9001.49 718
9002.39 674
9003.28 712
9004.18 683
9005.08 637
9005.97 681
9006.87 693
9007.76 656
9008.66 679
9009.56 685
9010.45 697
9011.35 674
9012.24 591
9013.14 680
9014.04 648
9014.93 621
9015.83 636
9016.73 673
9017.62 687
9018.52 694
9019.42 633
9020.31 614
9021.21 626
9022.11 650
9023.00 669
9023.90 647
9024.80 605
9025.69 700
9026.59 692
9027.49 652
9028.38 593
9029.28 609
9030.18 603
9031.08 674
9031.97 598
9032.87 659
9033.77 667
9034.66 707
9035.56 620
9036.46 618
9037.36 599
9038.25 627
9039.15 641
9040.05 618
9040.95 686
9041.85 582
9042.74 687
9043.64 615
9044.54 605
9045.44 604
9046.33 629
9047.23 592
9048.13 655
9049.03 642
9049.93 643
9050.82 621
9051.72 650
9052.62 683
9053.52 622
9054.42 569
9055.32 627
9056.21 645
9057.11 620
9058.01 609
9058.91 675
9059.81 651
9060.71 643
9061.61 645
9062.50 690
9063.40 689
9064.30 693
9065.20 688
9066.10 610
9067.00 622
9067.90 645
9068.80 658
9069.70 626
9070.60 609
9071.49 616
9072.39 644
9073.29 677
9074.19 608
9075.09 657
9075.99 633
9076.89 703
9077.79 655
9078.69 716
9079.59 614
9080.49 635
9081.39 609
9082.29 584
9083.19 649
9084.09 659
9084.99 565
9085.89 601
9086.79 645
9087.69 638
9088.59 655
9089.49 655
9090.39 700
9091.29 715
9092.19 657
9093.09 672
9093.99 677
9094.89 644
9095.79 697
9096.69 674
9097.59 657
9098.49 675
9099.39 679
9100.29 657
9101.19 630
9102.09 636
9102.99 625
9103.90 614
9104.80 612
9105.70 642
9106.60 662
9107.50 660
9108.40 621
9109.30 657
9110.20 706
9111.10 617
9112.00 602
9112.91 650
9113.81 653
9114.71 661
9115.61 600
9116.51 574
9117.41 628
9118.31 667
9119.22 658
9120.12 628
9121.02 620
9121.92 596
9122.82 624
9123.72 673
9124.63 649
9125.53 642
9126.43 667
9127.33 610
9128.23 562
9129.14 616
9130.04 606
9130.94 643
9131.84 627
9132.74 657
9133.65 616
9134.55 590
9135.45 625
9136.35 584
9137.26 608
9138.16 608
9139.06 595
9139.96 606
9140.87 545
9141.77 572
9142.67 620
9143.57 642
9144.48 592
9145.38 591
9146.28 594
9147.19 645
9148.09 592
9148.99 656
9149.90 649
9150.80 627
9151.70 635
9152.60 639
9153.51 660
9154.41 627
9155.31 631
9156.22 610
9157.12 655
9158.02 611
9158.93 672
9159.83 577
9160.74 573
9161.64 593
9162.54 577
9163.45 633
9164.35 591
9165.25 574
9166.16 643
9167.06 593
9167.97 592
9168.87 613
9169.77 611
9170.68 582
9171.58 623
9172.49 663
9173.39 642
9174.30 606
9175.20 641
9176.10 648
9177.01 605
9177.91 615
9178.82 599
9179.72 566
9180.63 609
9181.53 644
9182.44 677
9183.34 575
9184.25 585
9185.15 673
9186.05 614
9186.96 655
9187.86 662
9188.77 652
9189.67 724
9190.58 631
9191.48 670
9192.39 591
9193.30 600
9194.20 657
9195.11 552
9196.01 518
9196.92 573
9197.82 641
9198.73 614
9199.63 645
9200.54 630
9201.44 639
9202.35 682
9203.26 622
9204.16 651
9205.07 617
9205.97 585
9206.88 600
9207.78 600
9208.69 630
9209.60 613
9210.50 618
9211.41 685
9212.32 693
9213.22 680
9214.13 661
9215.03 673
9215.94 614
9216.85 633
9217.75 631
9218.66 642
9219.57 666
9220.47 653
9221.38 663
9222.29 661
9223.19 600
9224.10 609
9225.01 587
9225.91 600
9226.82 597
9227.73 619
9228.63 618
9229.54 579
9230.45 593
9231.36 676
9232.26 645
9233.17 568
9234.08 573
9234.98 636
9235.89 626
9236.80 593
9237.71 587
9238.61 608
9239.52 610
9240.43 628
9241.34 597
9242.24 580
9243.15 599
9244.06 581
9244.97 552
9245.87 634
9246.78 570
9247.69 598
9248.60 614
9249.51 632
9250.41 583
9251.32 614
9252.23 596
9253.14 610
9254.05 598
9254.96 603
9255.86 603
9256.77 608
9257.68 562
9258.59 586
9259.50 632
9260.41 601
9261.31 628
9262.22 556
9263.13 569
9264.04 606
9264.95 657
9265.86 632
9266.77 605
9267.68 548
9268.58 552
9269.49 566
9270.40 653
9271.31 638
9272.22 622
9273.13 606
9274.04 550
9274.95 561
9275.86 635
9276.77 636
9277.68 640
9278.59 641
9279.50 603
9280.40 577
9281.31 535
9282.22 597
9283.13 658
9284.04 636
9284.95 596
9285.86 613
9286.77 585
9287.68 556
9288.59 640
9289.50 642
9290.41 648
9291.32 631
9292.23 645
9293.14 638
9294.05 614
9294.96 662
9295.87 616
9296.78 631
9297.69 596
9298.60 639
9299.52 669
9300.43 650
9301.34 654
9302.25 698
9303.16 686
9304.07 645
9304.98 644
9305.89 689
9306.80 664
9307.71 691
9308.62 682
9309.53 656
9310.44 658
9311.36 745
9312.27 721
9313.18 727
9314.09 766
9315.00 739
9315.91 684
9316.82 683
9317.73 717
9318.64 702
9319.56 681
9320.47 626
9321.38 704
9322.29 729
9323.20 666
9324.11 667
9325.03 732
9325.94 735
9326.85 713
9327.76 678
9328.67 740
9329.59 696
9330.50 680
9331.41 625
9332.32 616
9333.23 671
9334.15 633
9335.06 700
9335.97 704
9336.88 656
9337.79 638
9338.71 646
9339.62 665
9340.53 677
9341.44 667
9342.36 774
9343.27 740
9344.18 685
9345.09 701
9346.01 661
9346.92 690
9347.83 715
9348.75 697
9349.66 720
9350.57 741
9351.48 668
9352.40 630
9353.31 649
9354.22 663
9355.14 675
9356.05 669
9356.96 682
9357.88 693
9358.79 669
9359.70 650
9360.62 585
9361.53 636
9362.44 639
9363.36 640
9364.27 663
9365.19 685
9366.10 720
9367.01 644
9367.93 627
9368.84 680
9369.75 682
9370.67 633
9371.58 678
9372.50 693
9373.41 708
9374.32 690
9375.24 701
9376.15 666
9377.07 602
9377.98 626
9378.90 638
9379.81 684
9380.72 688
9381.64 688
9382.55 736
9383.47 751
9384.38 712
9385.30 678
9386.21 714
9387.13 741
9388.04 625
9388.96 623
9389.87 680
9390.79 642
9391.70 626
9392.62 725
9393.53 752
9394.45 673
9395.36 750
9396.28 693
9397.19 677
9398.11 685
9399.02 721
9399.94 739
9400.85 758
9401.77 725
9402.68 788
9403.60 781
9404.52 686
9405.43 710
9406.35 701
9407.26 665
9408.18 703
9409.09 774
9410.01 733
9410.93 731
9411.84 709
9412.76 684
9413.67 686
9414.59 711
9415.51 679
9416.42 728
9417.34 698
9418.26 702
9419.17 691
9420.09 695
9421.00 649
9421.92 693
9422.84 676
9423.75 709
9424.67 682
9425.59 694
9426.50 655
9427.42 657
9428.34 665
9429.25 722
9430.17 727
9431.09 722
9432.00 683
9432.92 643
9433.84 724
9434.76 750
9435.67 713
9436.59 652
9437.51 658
9438.42 676
9439.34 662
9440.26 682
9441.18 696
9442.09 745
9443.01 721
9443.93 782
9444.85 755
9445.76 749
9446.68 687
9447.60 673
9448.52 687
9449.43 752
9450.35 774
9451.27 688
9452.19 685
9453.11 701
9454.02 698
9454.94 699
9455.86 714
9456.78 701
9457.70 700
9458.62 720
9459.53 757
9460.45 754
9461.37 718
9462.29 705
9463.21 764
9464.13 687
9465.04 684
9465.96 741
9466.88 781
9467.80 751
9468.72 685
9469.64 681
9470.56 643
9471.48 645
9472.39 677
9473.31 691
9474.23 751
9475.15 700
9476.07 647
9476.99 609
9477.91 662
9478.83 707
9479.75 627
9480.67 686
9481.59 649
9482.51 701
9483.42 754
9484.34 750
9485.26 730
9486.18 690
9487.10 750
9488.02 732
9488.94 742
9489.86 741
9490.78 734
9491.70 775
9492.62 746
9493.54 736
9494.46 755
9495.38 727
9496.30 693
9497.22 728
9498.14 679
9499.06 633
9499.98 634
9500.90 649
9501.82 672
9502.74 744
9503.66 718
9504.58 726
9505.50 760
9506.43 727
9507.35 732
9508.27 695
9509.19 718
9510.11 744
9511.03 738
9511.95 714
9512.87 686
9513.79 674
9514.71 758
9515.63 698
9516.55 722
9517.48 731
9518.40 744
9519.32 769
9520.24 755
9521.16 773
9522.08 734
9523.00 717
9523.92 711
9524.85 757
9525.77 684
9526.69 719
9527.61 773
9528.53 720
9529.45 726
9530.38 726
9531.30 718
9532.22 764
9533.14 753
9534.06 776
9534.98 764
9535.91 763
9536.83 869
9537.75 881
9538.67 865
9539.60 844
9540.52 823
9541.44 788
9542.36 819
9543.28 805
9544.21 753
9545.13 775
9546.05 751
9546.97 729
9547.90 750
9548.82 728
9549.74 813
9550.66 750
9551.59 740
9552.51 687
9553.43 725
9554.36 752
9555.28 733
9556.20 705
9557.13 680
9558.05 712
9558.97 724
9559.89 789
9560.82 716
9561.74 787
9562.66 755
9563.59 748
9564.51 749
9565.43 775
9566.36 737
9567.28 722
9568.20 743
9569.13 836
9570.05 882
9570.98 795
9571.90 812
9572.82 798
9573.75 768
9574.67 720
9575.60 675
9576.52 694
9577.44 766
9578.37 766
9579.29 737
9580.22 737
9581.14 772
9582.06 756
9582.99 731
9583.91 782
9584.84 750
9585.76 749
9586.69 711
9587.61 778
9588.53 717
9589.46 681
9590.38 755
9591.31 703
9592.23 786
9593.16 770
9594.08 775
9595.01 814
9595.93 736
9596.86 761
9597.78 728
9598.71 732
9599.63 751
9600.56 772
9601.48 784
9602.41 757
9603.33 732
9604.26 747
9605.18 736
9606.11 765
9607.03 793
9607.96 788
9608.89 751
9609.81 712
9610.74 783
9611.66 743
9612.59 736
9613.51 737
9614.44 746
9615.37 780
9616.29 733
9617.22 792
9618.14 774
9619.07 741
9620.00 783
9620.92 781
9621.85 847
9622.77 889
9623.70 846
9624.63 827
9625.55 811
9626.48 792
9627.41 790
9628.33 748
9629.26 866
9630.19 845
9631.11 820
9632.04 882
9632.97 895
9633.89 805
9634.82 904
9635.75 835
9636.67 863
9637.60 823
9638.53 905
9639.45 872
9640.38 835
9641.31 932
9642.23 927
9643.16 870
9644.09 924
9645.02 882
9645.94 868
9646.87 899
9647.80 942
9648.73 869
9649.65 924
9650.58 990
9651.51 943
9652.44 992
9653.36 947
9654.29 977
9655.22 939
9656.15 939
9657.08 1027
9658.00 1014
9658.93 1002
9659.86 897
9660.79 938
9661.72 897
9662.64 928
9663.57 902
9664.50 899
9665.43 918
9666.36 922
9667.28 833
9668.21 876
9669.14 879
9670.07 875
9671.00 888
9671.93 869
9672.86 899
9673.78 876
9674.71 975
9675.64 897
9676.57 849
9677.50 857
9678.43 982
9679.36 882
9680.29 886
9681.21 980
9682.14 964
9683.07 940
9684.00 960
9684.93 889
9685.86 896
9686.79 978
9687.72 1018
9688.65 1090
9689.58 989
9690.51 996
9691.44 1010
9692.37 987
9693.30 957
9694.23 984
9695.16 992
9696.09 975
9697.02 991
9697.94 983
9698.87 920
9699.80 970
9700.73 994
9701.66 1011
9702.59 1047
9703.52 1009
9704.45 1003
9705.39 964
9706.32 996
9707.25 988
9708.18 945
9709.11 887
9710.04 816
9710.97 962
9711.90 948
9712.83 860
9713.76 855
9714.69 834
9715.62 893
9716.55 923
9717.48 923
9718.41 900
9719.34 918
9720.27 924
9721.21 922
9722.14 910
9723.07 881
9724.00 876
9724.93 865
9725.86 886
9726.79 900
9727.72 871
9728.65 837
9729.59 860
9730.52 943
9731.45 934
9732.38 801
9733.31 818
9734.24 870
9735.17 831
9736.11 886
9737.04 901
9737.97 896
9738.90 857
9739.83 861
9740.77 862
9741.70 805
9742.63 804
9743.56 813
9744.49 809
9745.43 797
9746.36 862
9747.29 806
9748.22 885
9749.15 880
9750.09 845
9751.02 880
9751.95 796
9752.88 877
9753.82 861
9754.75 845
9755.68 818
9756.61 837
9757.55 844
9758.48 783
9759.41 844
9760.35 898
9761.28 875
9762.21 794
9763.14 810
9764.08 804
9765.01 850
9765.94 861
9766.88 869
9767.81 841
9768.74 857
9769.68 868
9770.61 856
9771.54 873
9772.48 838
9773.41 886
9774.34 826
9775.28 785
9776.21 799
9777.14 840
9778.08 849
9779.01 832
9779.94 846
9780.88 830
9781.81 811
9782.75 817
9783.68 843
9784.61 879
9785.55 902
9786.48 908
9787.42 859
9788.35 869
9789.28 874
9790.22 891
9791.15 812
9792.09 803
9793.02 849
9793.96 879
9794.89 830
9795.83 772
9796.76 796
9797.69 726
9798.63 775
9799.56 779
9800.50 784
9801.43 813
9802.37 754
9803.30 796
9804.24 768
9805.17 689
9806.11 875
9807.04 826
9807.98 816
9808.91 826
9809.85 769
9810.78 818
9811.72 840
9812.65 754
9813.59 784
9814.53 814
9815.46 827
9816.40 795
9817.33 734
9818.27 767
9819.20 698
9820.14 762
9821.07 744
9822.01 707
9822.95 704
9823.88 671
9824.82 752
9825.75 700
9826.69 731
9827.63 754
9828.56 769
9829.50 744
9830.43 669
9831.37 742
9832.31 698
9833.24 715
9834.18 688
9835.12 711
9836.05 684
9836.99 719
9837.93 634
9838.86 713
9839.80 735
9840.73 673
9841.67 698
9842.61 743
9843.55 765
9844.48 680
9845.42 731
9846.36 700
9847.29 712
9848.23 684
9849.17 720
9850.10 736
9851.04 714
9851.98 709
9852.92 758
9853.85 836
9854.79 734
9855.73 707
9856.67 684
9857.60 686
9858.54 743
9859.48 771
9860.42 713
9861.35 683
9862.29 719
9863.23 828
9864.17 777
9865.10 772
9866.04 683
9866.98 745
9867.92 675
9868.86 673
9869.79 788
9870.73 750
9871.67 698
9872.61 735
9873.55 705
9874.48 699
9875.42 718
9876.36 735
9877.30 698
9878.24 678
9879.18 731
9880.12 681
9881.05 711
9881.99 706
9882.93 680
9883.87 711
9884.81 716
9885.75 708
9886.69 678
9887.63 754
9888.56 715
9889.50 672
9890.44 733
9891.38 760
9892.32 692
9893.26 726
9894.20 704
9895.14 708
9896.08 640
9897.02 669
9897.96 697
9898.90 680
9899.84 663
9900.77 692
9901.71 646
9902.65 634
9903.59 723
9904.53 778
9905.47 721
9906.41 699
9907.35 714
9908.29 759
9909.23 740
9910.17 691
9911.11 684
9912.05 705
9912.99 716
9913.93 760
9914.87 784
9915.81 754
9916.75 741
9917.69 696
9918.63 728
9919.57 757
9920.52 721
9921.46 699
9922.40 682
9923.34 651
9924.28 657
9925.22 697
9926.16 694
9927.10 725
9928.04 790
9928.98 793
9929.92 781
9930.86 920
9931.80 894
9932.75 946
9933.69 886
9934.63 915
9935.57 938
9936.51 898
9937.45 847
9938.39 769
9939.33 773
9940.28 761
9941.22 702
9942.16 695
9943.10 735
9944.04 708
9944.98 713
9945.92 747
9946.87 689
9947.81 668
9948.75 749
9949.69 715
9950.63 728
9951.58 715
9952.52 713
9953.46 739
9954.40 681
9955.34 659
9956.29 697
9957.23 637
9958.17 641
9959.11 683
9960.06 699
9961.00 720
9961.94 726
9962.88 662
9963.83 671
9964.77 691
9965.71 717
9966.65 742
9967.60 736
9968.54 752
9969.48 741
9970.42 738
9971.37 768
9972.31 761
9973.25 729
9974.20 708
9975.14 742
9976.08 647
9977.03 606
9977.97 653
9978.91 718
9979.86 700
9980.80 661
9981.74 662
9982.69 637
9983.63 673
9984.57 687
9985.52 684
9986.46 654
9987.40 680
9988.35 727
9989.29 700
9990.23 685
9991.18 652
9992.12 593
9993.07 697
9994.01 732
9994.95 672
9995.90 695
9996.84 643
9997.79 657
9998.73 678
9999.67 639
10000.62 644
10001.56 716
10002.51 654
10003.45 658
10004.40 638
10005.34 630
10006.29 685
10007.23 699
10008.17 688
10009.12 646
10010.06 624
10011.01 631
10011.95 613
10012.90 668
10013.84 652
10014.79 641
10015.73 661
10016.68 633
10017.62 605
10018.57 621
10019.51 655
10020.46 676
10021.40 675
10022.35 613
10023.29 673
10024.24 584
10025.19 634
10026.13 619
10027.08 635
10028.02 611
10028.97 604
10029.91 671
10030.86 682
10031.80 619
10032.75 658
10033.70 652
10034.64 646
10035.59 643
10036.53 602
10037.48 602
10038.43 631
10039.37 651
10040.32 614
10041.26 651
10042.21 542
10043.16 574
10044.10 670
10045.05 688
10046.00 608
10046.94 593
10047.89 608
10048.84 574
10049.78 613
10050.73 632
10051.68 608
10052.62 510
10053.57 576
10054.52 589
10055.46 607
10056.41 604
10057.36 563
10058.30 628
10059.25 581
10060.20 559
10061.15 587
10062.09 560
10063.04 585
10063.99 623
10064.93 675
10065.88 601
10066.83 628
10067.78 572
10068.72 544
10069.67 573
10070.62 593
10071.57 593
10072.51 609
10073.46 573
10074.41 530
10075.36 561
10076.31 573
10077.25 533
10078.20 520
10079.15 572
10080.10 563
10081.05 563
10081.99 615
10082.94 615
10083.89 546
10084.84 553
10085.79 615
10086.74 597
10087.68 603
10088.63 571
10089.58 617
10090.53 610
10091.48 555
10092.43 518
10093.37 566
10094.32 579
10095.27 545
10096.22 583
10097.17 585
10098.12 590
10099.07 577
10100.02 531
10100.97 518
10101.91 573
10102.86 586
10103.81 574
10104.76 602
10105.71 550
10106.66 586
10107.61 589
10108.56 550
10109.51 560
10110.46 581
10111.41 586
10112.36 530
10113.31 573
10114.26 539
10115.21 573
10116.16 581
10117.11 570
10118.06 533
10119.01 560
10119.96 572
10120.91 565
10121.86 564
10122.81 554
10123.76 517
10124.71 559
10125.66 551
10126.61 535
10127.56 570
10128.51 541
10129.46 569
10130.41 568
10131.36 516
10132.31 599
10133.26 619
10134.21 507
10135.16 593
10136.11 596
10137.06 581
10138.01 609
10138.96 596
10139.91 554
10140.86 553
10141.82 540
10142.77 560
10143.72 579
10144.67 523
10145.62 574
10146.57 553
10147.52 577
10148.47 532
10149.42 506
10150.38 492
10151.33 501
10152.28 549
10153.23 576
10154.18 558
10155.13 572
10156.09 589
10157.04 613
10157.99 605
10158.94 558
10159.89 519
10160.84 564
10161.80 532
10162.75 581
10163.70 591
10164.65 619
10165.60 586
10166.56 551
10167.51 569
10168.46 586
10169.41 598
10170.36 598
10171.32 582
10172.27 592
10173.22 640
10174.17 627
10175.13 592
10176.08 634
10177.03 675
10177.98 593
10178.94 612
10179.89 636
10180.84 638
10181.80 658
10182.75 612
10183.70 610
10184.65 627
10185.61 571
10186.56 613
10187.51 580
10188.47 639
10189.42 645
10190.37 631
10191.33 622
10192.28 615
10193.23 614
10194.19 588
10195.14 610
10196.09 661
10197.05 625
10198.00 628
10198.95 639
10199.91 653
10200.86 642
10201.82 658
10202.77 693
10203.72 631
10204.68 664
10205.63 641
10206.58 690
10207.54 709
10208.49 723
10209.45 662
10210.40 738
10211.36 730
10212.31 721
10213.26 735
10214.22 734
10215.17 743
10216.13 689
10217.08 661
10218.04 682
10218.99 614
10219.94 642
10220.90 647
10221.85 589
10222.81 603
10223.76 599
10224.72 666
10225.67 652
10226.63 679
10227.58 673
10228.54 642
10229.49 628
10230.45 616
10231.40 674
10232.36 599
10233.31 607
10234.27 659
10235.22 642
10236.18 615
10237.14 634
10238.09 639
10239.05 691
10240.00 663
10240.96 743
10241.91 736
10242.87 752
10243.82 688
10244.78 631
10245.74 597
10246.69 594
10247.65 610
10248.60 625
10249.56 651
10250.52 576
10251.47 625
10252.43 604
10253.38 545
10254.34 593
10255.30 604
10256.25 601
10257.21 599
10258.17 569
10259.12 620
10260.08 653
10261.04 605
10261.99 593
10262.95 576
10263.91 569
10264.86 603
10265.82 555
10266.78 564
10267.73 569
10268.69 542
10269.65 573
10270.60 567
10271.56 535
10272.52 556
10273.47 576
10274.43 519
10275.39 544
10276.35 526
10277.30 576
10278.26 572
10279.22 574
10280.18 591
10281.13 597
10282.09 509
10283.05 555
10284.01 567
10284.96 565
10285.92 549
10286.88 500
10287.84 490
10288.79 515
10289.75 512
10290.71 555
10291.67 541
10292.63 575
10293.58 572
10294.54 541
10295.50 524
10296.46 551
10297.42 556
10298.38 575
10299.33 601
10300.29 540
10301.25 561
10302.21 525
10303.17 533
10304.13 529
10305.08 496
10306.04 504
10307.00 547
10307.96 515
10308.92 489
10309.88 573
10310.84 590
10311.80 520
10312.75 529
10313.71 508
10314.67 518
10315.63 547
10316.59 533
10317.55 521
10318.51 577
10319.47 530
10320.43 566
10321.39 586
10322.35 600
10323.31 573
10324.27 513
10325.23 502
10326.18 546
10327.14 547
10328.10 536
10329.06 588
10330.02 539
10330.98 510
10331.94 477
10332.90 527
10333.86 542
10334.82 531
10335.78 508
10336.74 522
10337.70 544
10338.66 525
10339.62 548
10340.58 533
10341.54 516
10342.50 503
10343.46 534
10344.43 509
10345.39 529
10346.35 553
10347.31 517
10348.27 555
10349.23 522
10350.19 469
10351.15 486
10352.11 485
10353.07 510
10354.03 518
10354.99 474
10355.95 507
10356.91 518
10357.88 535
10358.84 522
10359.80 517
10360.76 545
10361.72 523
10362.68 503
10363.64 504
10364.60 539
10365.57 475
10366.53 516
10367.49 485
10368.45 528
10369.41 501
10370.37 523
10371.34 481
10372.30 485
10373.26 506
10374.22 536
10375.18 515
10376.14 445
10377.11 493
10378.07 493
10379.03 524
10379.99 511
10380.95 535
10381.92 516
10382.88 467
10383.84 463
10384.80 503
10385.77 446
10386.73 489
10387.69 533
10388.65 523
10389.62 502
10390.58 555
10391.54 530
10392.50 526
10393.47 532
10394.43 549
10395.39 517
10396.35 465
10397.32 535
10398.28 476
10399.24 511
10400.21 475
10401.17 495
10402.13 547
10403.10 543
10404.06 524
10405.02 555
10405.99 560
10406.95 515
10407.91 515
10408.88 504
10409.84 549
10410.80 571
10411.77 523
10412.73 567
10413.69 481
10414.66 445
10415.62 511
10416.58 585
10417.55 520
10418.51 536
10419.48 542
10420.44 565
10421.40 531
10422.37 531
10423.33 570
10424.30 633
10425.26 656
10426.23 608
10427.19 566
10428.15 535
10429.12 616
10430.08 612
10431.05 600
10432.01 622
10432.98 600
10433.94 522
10434.91 501
10435.87 507
10436.83 488
10437.80 436
10438.76 470
10439.73 509
10440.69 531
10441.66 503
10442.62 496
10443.59 502
10444.55 483
10445.52 501
10446.48 490
10447.45 526
10448.41 486
10449.38 495
10450.35 465
10451.31 530
10452.28 510
10453.24 486
10454.21 460
10455.17 499
10456.14 469
10457.10 429
10458.07 458
10459.04 501
10460.00 482
10460.97 471
10461.93 447
10462.90 508
10463.87 455
10464.83 494
10465.80 482
10466.76 510
10467.73 464
10468.70 479
10469.66 497
10470.63 450
10471.59 422
10472.56 417
10473.53 441
10474.49 439
10475.46 445
10476.43 489
10477.39 474
10478.36 525
10479.33 493
10480.29 519
10481.26 505
10482.23 490
10483.19 459
10484.16 503
10485.13 511
10486.09 544
10487.06 532
10488.03 501
10489.00 474
10489.96 509
10490.93 519
10491.90 518
10492.87 527
10493.83 510
10494.80 447
10495.77 505
10496.73 492
10497.70 461
10498.67 495
10499.64 509
10500.61 516
10501.57 503
10502.54 517
10503.51 514
10504.48 517
10505.44 554
10506.41 458
10507.38 472
10508.35 502
10509.32 499
10510.28 468
10511.25 486
10512.22 484
10513.19 498
10514.16 459
10515.13 494
10516.09 492
10517.06 478
10518.03 461
10519.00 491
10519.97 465
10520.94 458
10521.91 511
10522.87 505
10523.84 448
10524.81 461
10525.78 522
10526.75 523
10527.72 430
10528.69 454
10529.66 461
10530.63 494
10531.59 530
10532.56 496
10533.53 483
10534.50 514
10535.47 509
10536.44 461
10537.41 463
10538.38 509
10539.35 551
10540.32 565
10541.29 502
10542.26 443
10543.23 470
10544.20 501
10545.17 494
10546.14 562
10547.11 531
10548.08 511
10549.05 457
10550.02 504
10550.99 518
10551.96 534
10552.93 528
10553.90 523
10554.87 501
10555.84 487
10556.81 450
10557.78 481
10558.75 490
10559.72 458
10560.69 484
10561.66 489
10562.63 518
10563.60 522
10564.57 525
10565.54 589
10566.51 575
10567.48 582
10568.45 553
10569.42 545
10570.40 564
10571.37 536
10572.34 530
10573.31 520
10574.28 495
10575.25 486
10576.22 486
10577.19 459
10578.16 465
10579.14 454
10580.11 466
10581.08 548
10582.05 533
10583.02 494
10583.99 449
10584.96 430
10585.94 504
10586.91 489
10587.88 467
10588.85 463
10589.82 469
10590.79 446
10591.77 503
10592.74 506
10593.71 465
10594.68 472
10595.65 512
10596.63 493
10597.60 471
10598.57 468
10599.54 495
10600.52 492
10601.49 443
10602.46 493
10603.43 541
10604.41 451
10605.38 474
10606.35 451
10607.32 484
10608.30 504
10609.27 477
10610.24 495
10611.21 530
10612.19 501
10613.16 488
10614.13 472
10615.11 487
10616.08 495
10617.05 501
10618.02 496
10619.00 535
10619.97 487
10620.94 495
10621.92 501
10622.89 529
10623.86 464
10624.84 437
10625.81 438
10626.78 510
10627.76 510
10628.73 484
10629.71 546
10630.68 496
10631.65 465
10632.63 513
10633.60 499
10634.57 459
10635.55 461
10636.52 461
10637.50 448
10638.47 497
10639.44 485
10640.42 525
10641.39 525
10642.37 476
10643.34 502
10644.31 518
10645.29 501
10646.26 497
10647.24 505
10648.21 500
10649.19 474
10650.16 505
10651.14 465
10652.11 474
10653.09 490
10654.06 493
10655.04 518
10656.01 446
10656.98 455
10657.96 453
10658.93 423
10659.91 420
10660.88 490
10661.86 489
10662.84 494
10663.81 465
10664.79 483
10665.76 424
10666.74 423
10667.71 479
10668.69 476
10669.66 435
10670.64 431
10671.61 495
10672.59 495
10673.56 463
10674.54 483
10675.52 478
10676.49 485
10677.47 475
10678.44 442
10679.42 456
10680.40 483
10681.37 499
10682.35 432
10683.32 478
10684.30 472
10685.28 427
10686.25 436
10687.23 438
10688.20 460
10689.18 515
10690.16 487
10691.13 506
10692.11 493
10693.09 460
10694.06 478
10695.04 479
10696.02 470
10696.99 464
10697.97 473
10698.95 442
10699.92 456
10700.90 494
10701.88 447
10702.85 488
10703.83 459
10704.81 457
10705.79 462
10706.76 406
10707.74 415
10708.72 445
10709.70 439
10710.67 439
10711.65 478
10712.63 475
10713.60 511
10714.58 475
10715.56 444
10716.54 462
10717.52 441
10718.49 445
10719.47 505
10720.45 471
10721.43 461
10722.40 544
10723.38 493
10724.36 482
10725.34 491
10726.32 499
10727.29 438
10728.27 440
10729.25 415
10730.23 462
10731.21 458
10732.19 422
10733.16 418
10734.14 476
10735.12 459
10736.10 428
10737.08 449
10738.06 398
10739.03 413
10740.01 453
10740.99 437
10741.97 410
10742.95 464
10743.93 441
10744.91 429
10745.89 467
10746.87 513
10747.84 465
10748.82 452
10749.80 474
10750.78 477
10751.76 431
10752.74 458
10753.72 461
10754.70 449
10755.68 453
10756.66 458
10757.64 436
10758.62 501
10759.60 489
10760.58 466
10761.56 455
10762.54 444
10763.52 481
10764.50 443
10765.48 420
10766.45 466
10767.43 456
10768.41 394
10769.39 449
10770.38 424
10771.36 437
10772.34 440
10773.32 420
10774.30 417
10775.28 468
10776.26 497
10777.24 475
10778.22 483
10779.20 435
10780.18 452
10781.16 453
10782.14 440
10783.12 412
10784.10 445
10785.08 492
10786.06 465
10787.04 425
10788.02 375
10789.00 422
10789.99 415
10790.97 407
10791.95 393
10792.93 382
10793.91 430
10794.89 421
10795.87 449
10796.85 461
10797.84 466
10798.82 447
10799.80 453
10800.78 444
10801.76 453
10802.74 479
10803.72 442
10804.71 515
10805.69 475
10806.67 448
10807.65 446
10808.63 428
10809.61 460
10810.60 464
10811.58 450
10812.56 478
10813.54 485
10814.52 434
10815.51 412
10816.49 438
10817.47 475
10818.45 484
10819.44 487
10820.42 476
10821.40 447
10822.38 441
10823.37 443
10824.35 468
10825.33 427
10826.31 417
10827.30 460
10828.28 469
10829.26 457
10830.24 464
10831.23 478
10832.21 472
10833.19 434
10834.18 448
10835.16 437
10836.14 448
10837.13 456
10838.11 473
10839.09 458
10840.07 411
10841.06 489
10842.04 503
10843.02 481
10844.01 474
10844.99 470
10845.98 477
10846.96 504
10847.94 446
10848.93 466
10849.91 505
10850.89 521
10851.88 486
10852.86 407
10853.84 492
10854.83 502
10855.81 457
10856.80 485
10857.78 438
10858.77 425
10859.75 462
10860.73 484
10861.72 478
10862.70 481
10863.69 506
10864.67 530
10865.66 515
10866.64 469
10867.62 426
10868.61 490
10869.59 492
10870.58 451
10871.56 448
10872.55 489
10873.53 452
10874.52 481
10875.50 461
10876.49 521
10877.47 520
10878.46 500
10879.44 456
10880.43 495
10881.41 517
10882.40 542
10883.38 571
10884.37 564
10885.35 511
10886.34 497
10887.32 494
10888.31 495
10889.29 515
10890.28 520
10891.27 493
10892.25 524
10893.24 502
10894.22 474
10895.21 491
10896.19 503
10897.18 501
10898.17 495
10899.15 466
10900.14 435
10901.12 436
10902.11 488
10903.10 448
10904.08 511
10905.07 512
10906.05 498
10907.04 500
10908.03 514
10909.01 545
10910.00 519
10910.99 521
10911.97 582
10912.96 520
10913.95 532
10914.93 475
10915.92 505
10916.91 519
10917.89 505
10918.88 486
10919.87 557
10920.85 618
10921.84 546
10922.83 557
10923.81 529
10924.80 501
10925.79 560
10926.78 558
10927.76 525
10928.75 518
10929.74 491
10930.73 538
10931.71 588
10932.70 496
10933.69 516
10934.68 532
10935.66 553
10936.65 547
10937.64 547
10938.63 526
10939.61 546
10940.60 565
10941.59 531
10942.58 560
10943.57 610
10944.55 527
10945.54 560
10946.53 552
10947.52 585
10948.51 536
10949.49 543
10950.48 661
10951.47 589
10952.46 536
10953.45 601
10954.44 587
10955.42 585
10956.41 658
10957.40 607
10958.39 631
10959.38 585
10960.37 648
10961.36 626
10962.34 638
10963.33 667
10964.32 690
10965.31 663
10966.30 636
10967.29 592
10968.28 610
10969.27 651
10970.26 619
10971.25 616
10972.24 682
10973.22 695
10974.21 622
10975.20 630
10976.19 582
10977.18 581
10978.17 602
10979.16 674
10980.15 667
10981.14 621
10982.13 636
10983.12 602
10984.11 588
10985.10 602
10986.09 588
10987.08 602
10988.07 617
10989.06 620
10990.05 636
10991.04 660
10992.03 623
10993.02 597
10994.01 642
10995.00 636
10995.99 620
10996.98 613
10997.97 644
10998.96 667
10999.95 636
11000.94 725
11001.93 788
11002.92 688
11003.92 727
11004.91 732
11005.90 744
11006.89 773
11007.88 735
11008.87 772
11009.86 758
11010.85 686
11011.84 682
11012.83 648
11013.82 618
11014.82 591
11015.81 582
11016.80 632
11017.79 629
11018.78 588
11019.77 599
11020.76 588
11021.76 563
11022.75 583
11023.74 606
11024.73 611
11025.72 608
11026.71 608
11027.70 616
11028.70 606
11029.69 602
11030.68 584
11031.67 585
11032.66 547
11033.66 591
11034.65 628
11035.64 627
11036.63 660
11037.62 566
11038.62 572
11039.61 634
11040.60 595
11041.59 568
11042.59 547
11043.58 567
11044.57 576
11045.56 598
11046.56 571
11047.55 610
11048.54 596
11049.53 534
11050.53 537
11051.52 575
11052.51 540
11053.51 523
11054.50 536
11055.49 609
11056.49 590
11057.48 536
11058.47 521
11059.46 567
11060.46 534
11061.45 532
11062.44 532
11063.44 529
11064.43 616
11065.42 543
11066.42 518
11067.41 553
11068.41 522
11069.40 532
11070.39 556
11071.39 535
11072.38 540
11073.37 505
11074.37 534
11075.36 573
11076.36 537
11077.35 562
11078.34 536
11079.34 536
11080.33 501
11081.33 495
11082.32 496
11083.31 528
11084.31 588
11085.30 522
11086.30 565
11087.29 588
11088.29 575
11089.28 553
11090.28 519
11091.27 535
11092.27 513
11093.26 559
11094.25 558
11095.25 523
11096.24 542
11097.24 532
11098.23 527
11099.23 486
11100.22 522
11101.22 534
11102.21 548
11103.21 547
11104.20 490
11105.20 500
11106.20 547
11107.19 554
11108.19 533
11109.18 470
11110.18 471
11111.17 498
11112.17 512
11113.16 535
11114.16 528
11115.15 536
11116.15 521
11117.15 520
11118.14 574
11119.14 517
11120.13 490
11121.13 509
11122.13 471
11123.12 492
11124.12 523
11125.11 531
11126.11 519
11127.11 570
11128.10 561
11129.10 518
11130.10 527
11131.09 523
11132.09 537
11133.09 491
11134.08 508
11135.08 493
11136.07 492
11137.07 494
11138.07 492
11139.07 505
11140.06 509
11141.06 542
11142.06 536
11143.05 478
11144.05 507
11145.05 471
11146.04 459
11147.04 508
11148.04 500
11149.04 514
11150.03 500
11151.03 503
11152.03 485
11153.02 488
11154.02 548
11155.02 492
11156.02 502
11157.01 477
11158.01 485
11159.01 484
11160.01 502
11161.01 445
11162.00 474
11163.00 517
11164.00 483
11165.00 542
11165.99 557
11166.99 523
11167.99 496
11168.99 538
11169.99 536
11170.99 531
11171.98 531
11172.98 554
11173.98 536
11174.98 514
11175.98 502
11176.98 511
11177.97 554
11178.97 541
11179.97 466
11180.97 522
11181.97 499
11182.97 539
11183.97 498
11184.96 507
11185.96 479
11186.96 472
11187.96 506
11188.96 562
11189.96 512
11190.96 475
11191.96 489
11192.96 475
11193.96 474
11194.96 490
11195.96 516
11196.95 493
11197.95 533
11198.95 525
11199.95 493
11200.95 471
11201.95 522
11202.95 559
11203.95 514
11204.95 486
11205.95 501
11206.95 516
11207.95 487
11208.95 508
11209.95 483
11210.95 483
11211.95 534
11212.95 501
11213.95 473
11214.95 488
11215.95 512
11216.95 477
11217.95 478
11218.95 485
11219.95 509
11220.95 482
11221.95 563
11222.95 522
11223.95 497
11224.95 471
11225.96 461
11226.96 506
11227.96 476
11228.96 480
11229.96 548
11230.96 510
11231.96 527
11232.96 537
11233.96 517
11234.96 496
11235.96 492
11236.97 470
11237.97 436
11238.97 452
11239.97 505
11240.97 503
11241.97 472
11242.97 504
11243.98 463
11244.98 475
11245.98 494
11246.98 474
11247.98 506
11248.98 563
11249.98 469
11250.99 477
11251.99 447
11252.99 454
11253.99 512
11254.99 487
11256.00 486
11257.00 461
11258.00 480
11259.00 430
11260.00 454
11261.01 494
11262.01 407
11263.01 424
11264.01 445
11265.02 446
11266.02 479
11267.02 512
11268.02 457
11269.03 469
11270.03 482
11271.03 516
11272.03 519
11273.04 518
11274.04 497
11275.04 472
11276.05 456
11277.05 493
11278.05 442
11279.05 481
11280.06 518
11281.06 486
11282.06 449
11283.07 501
11284.07 533
11285.07 524
11286.08 476
11287.08 481
11288.08 489
11289.09 532
11290.09 495
11291.09 488
11292.10 500
11293.10 484
11294.11 448
11295.11 470
11296.11 494
11297.12 462
11298.12 468
11299.13 446
11300.13 446
11301.13 473
11302.14 464
11303.14 455
11304.15 494
11305.15 485
11306.15 473
11307.16 493
11308.16 426
11309.17 461
11310.17 483
11311.18 505
11312.18 509
11313.18 476
11314.19 485
11315.19 478
11316.20 461
11317.20 454
11318.21 483
11319.21 480
11320.22 475
11321.22 488
11322.23 535
11323.23 553
11324.24 506
11325.24 456
11326.25 496
11327.25 498
11328.26 437
11329.26 496
11330.27 503
11331.27 513
11332.28 466
11333.29 449
11334.29 450
11335.30 453
11336.30 417
11337.31 481
11338.31 433
11339.32 445
11340.33 424
11341.33 416
11342.34 431
11343.34 483
11344.35 515
11345.35 493
11346.36 429
11347.37 433
11348.37 416
11349.38 429
11350.39 440
11351.39 487
11352.40 493
11353.40 452
11354.41 475
11355.42 467
11356.42 451
11357.43 463
11358.44 491
11359.44 450
11360.45 441
11361.46 427
11362.46 457
11363.47 413
11364.48 457
11365.48 449
11366.49 474
11367.50 425
11368.50 409
11369.51 399
11370.52 388
11371.53 453
11372.53 447
11373.54 435
11374.55 471
11375.56 436
11376.56 416
11377.57 459
11378.58 443
11379.59 408
11380.59 406
11381.60 435
11382.61 515
11383.62 454
11384.62 441
11385.63 456
11386.64 423
11387.65 435
11388.65 443
11389.66 417
11390.67 449
11391.68 425
11392.69 404
11393.69 453
11394.70 429
11395.71 429
11396.72 434
11397.73 457
11398.74 475
11399.74 450
11400.75 465
11401.76 412
11402.77 429
11403.78 432
11404.79 421
11405.80 472
11406.80 481
11407.81 431
11408.82 409
11409.83 446
11410.84 462
11411.85 442
11412.86 519
11413.87 461
11414.88 456
11415.89 440
11416.89 393
11417.90 464
11418.91 467
11419.92 431
11420.93 464
11421.94 476
11422.95 469
11423.96 413
11424.97 471
11425.98 450
11426.99 442
11428.00 455
11429.01 450
11430.02 452
11431.03 429
11432.04 475
11433.05 468
11434.06 482
11435.07 471
11436.08 484
11437.09 457
11438.10 440
11439.11 435
11440.12 463
11441.13 425
11442.14 456
11443.15 530
11444.16 453
11445.17 445
11446.18 487
11447.19 469
11448.20 444
11449.21 519
11450.22 464
11451.23 448
11452.24 456
11453.25 514
11454.27 441
11455.28 409
11456.29 462
11457.30 489
11458.31 456
11459.32 488
11460.33 498
11461.34 532
11462.35 444
11463.36 491
11464.38 473
11465.39 481
11466.40 507
11467.41 486
11468.42 542
11469.43 505
11470.44 476
11471.46 486
11472.47 434
11473.48 459
11474.49 460
11475.50 512
11476.52 506
11477.53 504
11478.54 473
11479.55 496
11480.56 472
11481.57 511
11482.59 460
11483.60 500
11484.61 478
11485.62 481
11486.64 466
11487.65 489
11488.66 479
11489.67 491
11490.69 505
11491.70 476
11492.71 495
11493.72 495
11494.74 495
11495.75 510
11496.76 476
11497.77 475
11498.79 511
11499.80 468
11500.81 491
11501.83 464
11502.84 509
11503.85 574
11504.86 511
11505.88 499
11506.89 513
11507.90 488
11508.92 496
11509.93 522
11510.94 456
11511.96 505
11512.97 502
11513.98 446
11515.00 468
11516.01 486
11517.02 488
11518.04 507
11519.05 517
11520.07 515
11521.08 566
11522.09 503
11523.11 477
11524.12 518
11525.13 527
11526.15 555
11527.16 548
11528.18 517
11529.19 468
11530.21 485
11531.22 550
11532.23 507
11533.25 535
11534.26 571
11535.28 559
11536.29 513
11537.31 570
11538.32 563
11539.34 533
11540.35 544
11541.36 535
11542.38 540
11543.39 557
11544.41 525
11545.42 558
11546.44 541
11547.45 552
11548.47 519
11549.48 534
11550.50 556
11551.51 569
11552.53 553
11553.54 493
11554.56 534
11555.57 537
11556.59 588
11557.61 572
11558.62 600
11559.64 616
11560.65 578
11561.67 624
11562.68 555
11563.70 563
11564.71 576
11565.73 528
11566.75 595
11567.76 632
11568.78 639
11569.79 594
11570.81 663
11571.83 645
11572.84 592
11573.86 590
11574.87 599
11575.89 646
11576.91 606
11577.92 554
11578.94 618
11579.96 623
11580.97 592
11581.99 584
11583.00 642
11584.02 641
11585.04 644
11586.05 693
11587.07 703
11588.09 738
11589.10 681
11590.12 720
11591.14 707
11592.16 705
11593.17 642
11594.19 745
11595.21 698
11596.22 777
11597.24 731
11598.26 744
11599.28 801
11600.29 793
11601.31 835
11602.33 847
11603.34 816
11604.36 881
11605.38 890
11606.40 965
11607.41 887
11608.43 949
11609.45 911
11610.47 841
11611.49 887
11612.50 905
11613.52 870
11614.54 807
11615.56 796
11616.58 768
11617.59 802
11618.61 763
11619.63 802
11620.65 836
11621.67 794
11622.68 837
11623.70 874
11624.72 843
11625.74 796
11626.76 836
11627.78 852
11628.79 805
11629.81 855
11630.83 901
11631.85 942
11632.87 911
11633.89 1025
11634.91 985
11635.93 1093
11636.94 1103
11637.96 1185
11638.98 1205
11640.00 1216
11641.02 1262
11642.04 1315
11643.06 1161
11644.08 1086
11645.10 1130
11646.12 1021
11647.14 1015
11648.16 940
11649.17 919
11650.19 854
11651.21 818
11652.23 822
11653.25 813
11654.27 774
11655.29 775
11656.31 695
11657.33 700
11658.35 753
11659.37 705
11660.39 730
11661.41 678
11662.43 725
11663.45 758
11664.47 727
11665.49 717
11666.51 771
11667.53 776
11668.55 726
11669.57 768
11670.59 720
11671.61 755
11672.63 791
11673.65 779
11674.67 690
11675.70 705
11676.72 746
11677.74 700
11678.76 737
11679.78 796
11680.80 776
11681.82 770
11682.84 713
11683.86 729
11684.88 708
11685.90 691
11686.92 658
11687.95 676
11688.97 677
11689.99 745
11691.01 718
11692.03 677
11693.05 687
11694.07 708
11695.10 660
11696.12 662
11697.14 646
11698.16 671
11699.18 721
11700.20 655
11701.22 627
11702.25 664
11703.27 665
11704.29 658
11705.31 658
11706.33 637
11707.36 600
11708.38 628
11709.40 632
11710.42 634
11711.44 640
11712.47 693
11713.49 721
11714.51 675
11715.53 715
11716.56 673
11717.58 653
11718.60 697
11719.62 686
11720.65 709
11721.67 698
11722.69 684
11723.71 715
11724.74 654
11725.76 653
11726.78 652
11727.80 649
11728.83 683
11729.85 650
11730.87 642
11731.90 665
11732.92 651
11733.94 629
11734.97 635
11735.99 682
11737.01 599
11738.04 602
11739.06 609
11740.08 680
11741.11 701
11742.13 611
11743.15 585
11744.18 626
11745.20 638
11746.22 666
11747.25 647
11748.27 633
11749.30 611
11750.32 632
11751.34 584
11752.37 641
11753.39 648
11754.42 629
11755.44 616
11756.46 608
11757.49 641
11758.51 565
11759.54 602
11760.56 617
11761.58 562
11762.61 596
11763.63 543
11764.66 580
11765.68 545
11766.71 587
11767.73 560
11768.76 572
11769.78 571
11770.81 566
11771.83 608
11772.86 531
11773.88 539
11774.91 589
11775.93 569
11776.96 581
11777.98 570
11779.01 596
11780.03 587
11781.06 555
11782.08 483
11783.11 544
11784.13 576
11785.16 607
11786.18 555
11787.21 534
11788.23 534
11789.26 540
11790.28 494
11791.31 524
11792.34 542
11793.36 509
11794.39 537
11795.41 467
11796.44 513
11797.47 537
11798.49 520
11799.52 511
11800.54 501
11801.57 541
11802.60 510
11803.62 519
11804.65 497
11805.67 501
11806.70 553
11807.73 511
11808.75 478
11809.78 490
11810.81 541
11811.83 495
11812.86 554
11813.89 505
11814.91 491
11815.94 548
11816.97 509
11817.99 497
11819.02 467
11820.05 496
11821.07 489
11822.10 483
11823.13 497
11824.16 468
11825.18 456
11826.21 514
11827.24 500
11828.26 487
11829.29 486
11830.32 531
11831.35 535
11832.37 503
11833.40 529
11834.43 556
11835.46 522
11836.48 515
11837.51 509
11838.54 518
11839.57 520
11840.59 538
11841.62 509
11842.65 488
11843.68 507
11844.71 507
11845.73 497
11846.76 476
11847.79 495
11848.82 462
11849.85 494
11850.88 457
11851.90 468
11852.93 462
11853.96 443
11854.99 466
11856.02 472
11857.05 466
11858.07 446
11859.10 479
11860.13 483
11861.16 447
11862.19 442
11863.22 452
11864.25 472
11865.28 471
11866.30 448
11867.33 419
11868.36 453
11869.39 454
11870.42 440
11871.45 443
11872.48 478
11873.51 433
11874.54 427
11875.57 466
11876.60 460
11877.63 503
11878.65 495
11879.68 521
11880.71 427
11881.74 455
11882.77 409
11883.80 439
11884.83 468
11885.86 443
11886.89 473
11887.92 458
11888.95 473
11889.98 521
11891.01 510
11892.04 427
11893.07 429
11894.10 478
11895.13 493
11896.16 528
11897.19 468
11898.22 503
11899.25 483
11900.28 478
11901.31 524
11902.34 506
11903.38 480
11904.41 492
11905.44 514
11906.47 519
11907.50 532
11908.53 526
11909.56 490
11910.59 499
11911.62 502
11912.65 504
11913.68 457
11914.71 474
11915.75 435
11916.78 504
11917.81 477
11918.84 465
11919.87 511
11920.90 491
11921.93 454
11922.96 457
11924.00 464
11925.03 482
11926.06 482
11927.09 522
11928.12 479
11929.15 513
11930.18 519
11931.22 564
11932.25 546
11933.28 516
11934.31 530
11935.34 535
11936.38 560
11937.41 536
11938.44 552
11939.47 566
11940.50 498
11941.54 494
11942.57 520
11943.60 540
11944.63 511
11945.67 490
11946.70 493
11947.73 497
11948.76 454
11949.80 458
11950.83 478
11951.86 512
11952.89 490
11953.93 455
11954.96 489
11955.99 505
11957.02 494
11958.06 445
11959.09 420
11960.12 443
11961.16 440
11962.19 461
11963.22 432
11964.26 405
11965.29 471
11966.32 515
11967.36 431
11968.39 514
11969.42 459
11970.46 432
11971.49 438
11972.52 436
11973.56 445
11974.59 423
11975.62 452
11976.66 458
11977.69 473
11978.73 493
11979.76 449
11980.79 492
11981.83 461
11982.86 412
11983.89 441
11984.93 461
11985.96 521
11987.00 487
11988.03 480
11989.07 442
11990.10 440
11991.13 476
11992.17 464
11993.20 454
11994.24 452
11995.27 451
11996.31 460
11997.34 419
11998.38 450
11999.41 425
12000.45 424
12001.48 450
12002.51 489
12003.55 455
12004.58 474
12005.62 524
12006.65 466
12007.69 455
12008.72 487
12009.76 521
12010.80 513
12011.83 484
12012.87 502
12013.90 490
12014.94 529
12015.97 503
12017.01 483
12018.04 430
12019.08 479
12020.11 504
12021.15 490
12022.19 516
12023.22 536
12024.26 503
12025.29 474
12026.33 483
12027.36 510
12028.40 482
12029.44 490
12030.47 476
12031.51 465
12032.54 447
12033.58 456
12034.62 498
12035.65 504
12036.69 568
12037.73 534
12038.76 459
12039.80 421
12040.84 487
12041.87 500
12042.91 529
12043.94 521
12044.98 487
12046.02 439
12047.06 464
12048.09 465
12049.13 459
12050.17 487
12051.20 522
12052.24 474
12053.28 473
12054.31 453
12055.35 469
12056.39 474
12057.43 546
12058.46 491
12059.50 438
12060.54 464
12061.57 503
12062.61 495
12063.65 494
12064.69 436
12065.72 483
12066.76 496
12067.80 468
12068.84 473
12069.88 503
12070.91 488
12071.95 453
12072.99 430
12074.03 516
12075.06 502
12076.10 508
12077.14 504
12078.18 510
12079.22 479
12080.26 464
12081.29 479
12082.33 511
12083.37 527
12084.41 524
12085.45 496
12086.49 461
12087.52 487
12088.56 466
12089.60 426
12090.64 454
12091.68 462
12092.72 442
12093.76 432
12094.79 496
12095.83 499
12096.87 485
12097.91 479
12098.95 480
12099.99 481
12101.03 457
12102.07 447
12103.11 474
12104.15 497
12105.19 508
12106.22 469
12107.26 457
12108.30 482
12109.34 485
12110.38 563
12111.42 533
12112.46 509
12113.50 512
12114.54 523
12115.58 474
12116.62 484
12117.66 456
12118.70 443
12119.74 432
12120.78 444
12121.82 461
12122.86 461
12123.90 472
12124.94 455
12125.98 452
12127.02 446
12128.06 461
12129.10 439
12130.14 497
12131.18 447
12132.22 433
12133.26 477
12134.30 453
12135.34 493
12136.38 464
12137.42 415
12138.47 490
12139.51 458
12140.55 426
12141.59 487
12142.63 462
12143.67 447
12144.71 443
12145.75 446
12146.79 468
12147.83 432
12148.87 445
12149.92 423
12150.96 420
12152.00 434
12153.04 444
12154.08 480
12155.12 494
12156.16 442
12157.21 449
12158.25 427
12159.29 444
12160.33 389
12161.37 421
12162.41 413
12163.46 424
12164.50 431
12165.54 399
12166.58 414
12167.62 442
12168.67 425
12169.71 431
12170.75 395
12171.79 443
12172.83 450
12173.88 435
12174.92 404
12175.96 405
12177.00 422
12178.05 442
12179.09 477
12180.13 444
12181.17 416
12182.22 427
12183.26 409
12184.30 382
12185.34 421
12186.39 412
12187.43 404
12188.47 388
12189.51 379
12190.56 432
12191.60 401
12192.64 443
12193.69 445
12194.73 425
12195.77 450
12196.82 441
12197.86 487
12198.90 425
12199.95 404
12200.99 454
12202.03 409
12203.08 392
12204.12 428
12205.16 413
12206.21 416
12207.25 391
12208.29 413
12209.34 492
12210.38 437
12211.43 440
12212.47 418
12213.51 378
12214.56 396
12215.60 438
12216.65 373
12217.69 438
12218.73 417
12219.78 402
12220.82 413
12221.87 444
12222.91 439
12223.96 378
12225.00 403
12226.04 423
12227.09 415
12228.13 458
12229.18 419
12230.22 435
12231.27 441
12232.31 407
12233.36 372
12234.40 403
12235.45 347
12236.49 405
12237.54 404
12238.58 412
12239.63 440
12240.67 375
12241.72 382
12242.76 438
12243.81 386
12244.85 375
12245.90 393
12246.94 382
12247.99 394
12249.03 409
12250.08 404
12251.12 427
12252.17 410
12253.22 426
12254.26 425
12255.31 456
12256.35 416
12257.40 414
12258.44 430
12259.49 436
12260.54 410
12261.58 398
12262.63 371
12263.67 357
12264.72 394
12265.77 350
12266.81 377
12267.86 363
12268.91 399
12269.95 423
12271.00 425
12272.04 375
12273.09 406
12274.14 387
12275.18 363
12276.23 358
12277.28 384
12278.32 390
12279.37 371
12280.42 407
12281.46 386
12282.51 364
12283.56 374
12284.61 389
12285.65 412
12286.70 354
12287.75 417
12288.79 437
12289.84 433
12290.89 371
12291.94 378
12292.98 391
12294.03 427
12295.08 417
12296.13 376
12297.17 406
12298.22 434
12299.27 431
12300.32 412
12301.36 394
12302.41 359
12303.46 376
12304.51 382
12305.55 388
12306.60 405
12307.65 379
12308.70 388
12309.75 414
12310.79 430
12311.84 380
12312.89 383
12313.94 401
12314.99 361
12316.04 409
12317.08 368
12318.13 395
12319.18 393
12320.23 347
12321.28 413
12322.33 407
12323.37 418
12324.42 392
12325.47 392
12326.52 334
12327.57 386
12328.62 365
12329.67 364
12330.72 377
12331.77 420
12332.81 356
12333.86 341
12334.91 347
12335.96 369
12337.01 385
12338.06 347
12339.11 414
12340.16 375
12341.21 379
12342.26 368
12343.31 333
12344.36 377
12345.41 401
12346.46 383
12347.51 385
12348.56 421
12349.61 403
12350.65 364
12351.70 358
12352.75 371
12353.80 411
12354.85 387
12355.90 357
12356.95 367
12358.00 340
12359.05 377
12360.11 387
12361.16 373
12362.21 365
12363.26 373
12364.31 404
12365.36 400
12366.41 351
12367.46 330
12368.51 361
12369.56 327
12370.61 376
12371.66 397
12372.71 360
12373.76 331
12374.81 362
12375.86 341
12376.91 362
12377.97 372
12379.02 376
12380.07 390
12381.12 414
12382.17 386
12383.22 376
12384.27 352
12385.32 368
12386.37 366
12387.43 334
12388.48 373
12389.53 340
12390.58 373
12391.63 396
12392.68 362
12393.74 370
12394.79 379
12395.84 335
12396.89 366
12397.94 367
12398.99 373
12400.05 362
12401.10 366
12402.15 383
12403.20 414
12404.25 366
12405.31 371
12406.36 361
12407.41 340
12408.46 376
12409.51 354
12410.57 361
12411.62 403
12412.67 417
12413.72 351
12414.78 386
12415.83 393
12416.88 404
12417.93 419
12418.99 397
12420.04 388
12421.09 372
12422.15 395
12423.20 399
12424.25 374
12425.30 409
12426.36 422
12427.41 375
12428.46 376
12429.52 347
12430.57 345
12431.62 339
12432.68 311
12433.73 379
12434.78 414
12435.84 365
12436.89 350
12437.94 395
12439.00 418
12440.05 353
12441.10 410
12442.16 403
12443.21 350
12444.27 370
12445.32 359
12446.37 362
12447.43 393
12448.48 393
12449.54 388
12450.59 408
12451.64 427
12452.70 372
12453.75 353
12454.81 375
12455.86 388
12456.91 377
12457.97 357
12459.02 346
12460.08 366
12461.13 361
12462.19 345
12463.24 370
12464.30 402
12465.35 396
12466.41 357
12467.46 341
12468.52 325
12469.57 349
12470.63 353
12471.68 394
12472.73 372
12473.79 325
12474.85 363
12475.90 371
12476.96 386
12478.01 356
12479.07 388
12480.12 363
12481.18 395
12482.23 375
12483.29 413
12484.34 410
12485.40 375
12486.45 403
12487.51 427
12488.57 402
12489.62 347
12490.68 418
12491.73 415
12492.79 399
12493.84 418
12494.90 449
12495.96 409
12497.01 438
12498.07 440
12499.12 464
12500.18 512
12501.24 486
12502.29 496
12503.35 499
12504.41 472
12505.46 473
12506.52 486
12507.57 458
12508.63 497
12509.69 477
12510.74 485
12511.80 439
12512.86 401
12513.91 400
12514.97 400
12516.03 388
12517.08 399
12518.14 420
12519.20 406
12520.26 425
12521.31 405
12522.37 423
12523.43 404
12524.48 414
12525.54 421
12526.60 421
12527.66 414
12528.71 383
12529.77 377
12530.83 428
12531.89 418
12532.94 407
12534.00 419
12535.06 405
12536.12 417
12537.17 387
12538.23 368
12539.29 379
12540.35 402
12541.41 430
12542.46 403
12543.52 415
12544.58 438
12545.64 438
12546.70 428
12547.75 423
12548.81 406
12549.87 392
12550.93 385
12551.99 407
12553.05 354
12554.10 401
12555.16 387
12556.22 394
12557.28 395
12558.34 419
12559.40 399
12560.46 408
12561.51 416
12562.57 407
12563.63 423
12564.69 405
12565.75 406
12566.81 443
12567.87 438
12568.93 419
12569.99 401
12571.04 402
12572.10 413
12573.16 441
12574.22 432
12575.28 432
12576.34 409
12577.40 422
12578.46 448
12579.52 441
12580.58 462
12581.64 442
12582.70 489
12583.76 492
12584.82 470
12585.88 476
12586.94 505
12588.00 437
12589.06 414
12590.12 401
12591.18 463
12592.24 477
12593.30 465
12594.36 438
12595.42 429
12596.48 429
12597.54 395
12598.60 373
12599.66 397
12600.72 463
12601.78 438
12602.84 405
12603.90 392
12604.96 399
12606.02 448
12607.08 454
12608.14 427
12609.20 424
12610.27 435
12611.33 435
12612.39 416
12613.45 412
12614.51 432
12615.57 431
12616.63 415
12617.69 410
12618.75 397
12619.81 433
12620.88 442
12621.94 427
12623.00 418
12624.06 398
12625.12 435
12626.18 448
12627.24 451
12628.31 427
12629.37 431
12630.43 453
12631.49 498
12632.55 434
12633.61 461
12634.68 430
12635.74 455
12636.80 397
12637.86 421
12638.92 396
12639.99 416
12641.05 448
12642.11 422
12643.17 427
12644.23 438
12645.30 418
12646.36 404
12647.42 402
12648.48 353
12649.55 394
12650.61 436
12651.67 395
12652.73 380
12653.80 428
12654.86 435
12655.92 416
12656.99 411
12658.05 429
12659.11 459
12660.17 417
12661.24 438
12662.30 392
12663.36 393
12664.43 386
12665.49 450
12666.55 460
12667.62 365
12668.68 395
12669.74 462
12670.81 431
12671.87 405
12672.93 404
12674.00 382
12675.06 406
12676.12 419
12677.19 413
12678.25 405
12679.31 358
12680.38 391
12681.44 401
12682.51 388
12683.57 440
12684.63 411
12685.70 413
12686.76 407
12687.83 440
12688.89 394
12689.95 369
12691.02 358
12692.08 382
12693.15 354
12694.21 403
12695.28 409
12696.34 418
12697.40 407
12698.47 382
12699.53 398
12700.60 399
12701.66 381
12702.73 402
12703.79 404
12704.86 431
12705.92 376
12706.99 410
12708.05 383
12709.12 370
12710.18 367
12711.25 361
12712.31 338
12713.38 429
12714.44 389
12715.51 382
12716.57 384
12717.64 364
12718.70 375
12719.77 388
12720.83 375
12721.90 388
12722.97 408
12724.03 361
12725.10 364
12726.16 387
12727.23 373
12728.29 388
12729.36 364
12730.43 357
12731.49 357
12732.56 390
12733.62 410
12734.69 361
12735.76 387
12736.82 363
12737.89 375
12738.95 383
12740.02 372
12741.09 347
12742.15 388
12743.22 383
12744.29 398
12745.35 394
12746.42 400
12747.49 414
12748.55 373
12749.62 392
12750.69 383
12751.75 391
12752.82 371
12753.89 407
12754.95 344
12756.02 360
12757.09 361
12758.15 378
12759.22 379
12760.29 360
12761.36 382
12762.42 408
12763.49 334
12764.56 355
12765.62 390
12766.69 366
12767.76 383
12768.83 351
12769.89 332
12770.96 368
12772.03 358
12773.10 362
12774.17 396
12775.23 374
12776.30 360
12777.37 372
12778.44 315
12779.50 339
12780.57 357
12781.64 357
12782.71 342
12783.78 349
12784.84 350
12785.91 316
12786.98 321
12788.05 380
12789.12 344
12790.19 361
12791.25 334
12792.32 313
12793.39 317
12794.46 349
12795.53 374
12796.60 374
12797.67 346
12798.73 380
12799.80 341
12800.87 309
12801.94 346
12803.01 334
12804.08 337
12805.15 360
12806.22 336
12807.29 313
12808.36 327
12809.42 323
12810.49 332
12811.56 321
12812.63 339
12813.70 339
12814.77 318
12815.84 342
12816.91 340
12817.98 346
12819.05 302
12820.12 317
12821.19 323
12822.26 315
12823.33 337
12824.40 334
12825.47 339
12826.54 299
12827.61 318
12828.68 331
12829.75 319
12830.82 317
12831.89 371
12832.96 312
12834.03 326
12835.10 359
12836.17 323
12837.24 320
12838.31 304
12839.38 311
12840.45 330
12841.52 312
12842.59 344
12843.66 336
12844.73 309
12845.80 311
12846.87 339
12847.95 334
12849.02 320
12850.09 309
12851.16 318
12852.23 339
12853.30 281
12854.37 307
12855.44 293
12856.51 332
12857.58 298
12858.66 295
12859.73 286
12860.80 283
12861.87 295
12862.94 295
12864.01 304
12865.08 268
12866.16 273
12867.23 324
12868.30 319
12869.37 277
12870.44 321
12871.51 282
12872.59 296
12873.66 324
12874.73 292
12875.80 273
12876.87 282
12877.95 287
12879.02 354
12880.09 290
12881.16 318
12882.23 318
12883.31 314
12884.38 309
12885.45 320
12886.52 308
12887.60 286
12888.67 287
12889.74 316
12890.81 341
12891.89 341
12892.96 287
12894.03 252
12895.11 291
12896.18 319
12897.25 304
12898.32 305
12899.40 288
12900.47 284
12901.54 299
12902.62 294
12903.69 335
12904.76 339
12905.84 297
12906.91 318
12907.98 281
12909.06 278
12910.13 287
12911.20 287
12912.28 288
12913.35 305
12914.42 305
12915.50 317
12916.57 273
12917.64 269
12918.72 306
12919.79 268
12920.87 292
12921.94 280
12923.01 275
12924.09 253
12925.16 257
12926.24 312
12927.31 300
12928.38 318
12929.46 307
12930.53 263
12931.61 233
12932.68 271
12933.76 280
12934.83 275
12935.90 243
12936.98 298
12938.05 267
12939.13 259
12940.20 273
12941.28 284
12942.35 281
12943.43 288
12944.50 236
12945.58 276
12946.65 294
12947.73 287
12948.80 295
12949.88 265
12950.95 294
12952.03 274
12953.10 305
12954.18 306
12955.25 311
12956.33 262
12957.40 268
12958.48 281
12959.55 304
12960.63 283
12961.70 257
12962.78 270
12963.86 282
12964.93 304
12966.01 294
12967.08 268
12968.16 244
12969.24 309
12970.31 335
12971.39 289
12972.46 263
12973.54 280
12974.62 266
12975.69 279
12976.77 288
12977.84 302
12978.92 254
12980.00 262
12981.07 279
12982.15 308
12983.23 291
12984.30 256
12985.38 267
12986.46 304
12987.53 276
12988.61 258
12989.69 310
12990.76 312
12991.84 293
12992.92 296
12993.99 307
12995.07 276
12996.15 277
12997.22 298
12998.30 294
12999.38 280
13000.45 314
13001.53 285
13002.61 322
13003.69 279
13004.76 290
13005.84 316
13006.92 287
13008.00 277
13009.07 319
13010.15 341
13011.23 318
13012.31 313
13013.38 300
13014.46 292
13015.54 296
13016.62 303
13017.70 303
13018.77 305
13019.85 319
13020.93 275
13022.01 265
13023.09 317
13024.16 305
13025.24 311
13026.32 295
13027.40 254
13028.48 292
13029.56 276
13030.63 315
13031.71 264
13032.79 266
13033.87 274
13034.95 303
13036.03 311
13037.11 249
13038.18 259
13039.26 311
13040.34 293
13041.42 258
13042.50 308
13043.58 292
13044.66 287
13045.74 294
13046.82 320
13047.89 322
13048.97 306
13050.05 254
13051.13 297
13052.21 253
13053.29 297
13054.37 302
13055.45 278
13056.53 277
13057.61 290
13058.69 276
13059.77 321
13060.85 330
13061.93 286
13063.01 317
13064.09 283
13065.17 341
13066.25 318
13067.33 277
13068.41 268
13069.49 266
13070.57 239
13071.65 278
13072.73 296
13073.81 277
13074.89 302
13075.97 263
13077.05 294
13078.13 273
13079.21 300
13080.29 310
13081.37 279
13082.45 262
13083.53 279
13084.61 285
13085.69 238
13086.77 288
13087.85 282
13088.94 276
13090.02 297
13091.10 295
13092.18 277
13093.26 290
13094.34 261
13095.42 259
13096.50 278
13097.58 278
13098.66 261
13099.75 262
13100.83 283
13101.91 287
13102.99 234
13104.07 240
13105.15 291
13106.23 270
13107.32 275
13108.40 293
13109.48 299
13110.56 277
13111.64 280
13112.72 260
13113.81 229
13114.89 239
13115.97 270
13117.05 298
13118.13 293
13119.22 295
13120.30 274
13121.38 257
13122.46 290
13123.55 295
13124.63 283
13125.71 252
13126.79 239
13127.88 280
13128.96 278
13130.04 276
13131.12 283
13132.21 291
13133.29 300
13134.37 282
13135.45 272
13136.54 241
13137.62 273
13138.70 266
13139.79 290
13140.87 277
13141.95 296
13143.03 285
13144.12 288
13145.20 287
13146.28 293
13147.37 273
13148.45 266
13149.53 282
13150.62 274
13151.70 274
13152.78 285
13153.87 251
13154.95 272
13156.03 309
13157.12 293
13158.20 300
13159.29 297
13160.37 277
13161.45 281
13162.54 287
13163.62 287
13164.71 280
13165.79 277
13166.87 312
13167.96 276
13169.04 284
13170.13 265
13171.21 287
13172.29 273
13173.38 316
13174.46 284
13175.55 282
13176.63 344
13177.72 297
13178.80 272
13179.89 280
13180.97 241
13182.06 258
13183.14 281
13184.22 307
13185.31 276
13186.39 288
13187.48 244
13188.56 253
13189.65 269
13190.73 266
13191.82 266
13192.90 284
13193.99 289
13195.07 262
13196.16 249
13197.25 259
13198.33 276
13199.42 260
13200.50 284
13201.59 279
13202.67 275
13203.76 268
13204.84 258
13205.93 257
13207.02 255
13208.10 289
13209.19 284
13210.27 257
13211.36 265
13212.44 280
13213.53 267
13214.62 258
13215.70 292
13216.79 286
13217.88 312
13218.96 270
13220.05 300
13221.13 270
13222.22 284
13223.31 299
13224.39 302
13225.48 250
13226.57 237
13227.65 297
13228.74 314
13229.83 292
13230.91 304
13232.00 253
13233.09 246
13234.17 280
13235.26 278
13236.35 270
13237.43 257
13238.52 311
13239.61 276
13240.70 288
13241.78 265
13242.87 258
13243.96 305
13245.04 256
13246.13 278
13247.22 311
13248.31 285
13249.39 274
13250.48 301
13251.57 307
13252.66 269
13253.74 281
13254.83 294
13255.92 296
13257.01 273
13258.10 287
13259.18 303
13260.27 275
13261.36 279
13262.45 281
13263.54 287
13264.62 301
13265.71 314
13266.80 293
13267.89 284
13268.98 276
13270.06 311
13271.15 289
13272.24 289
13273.33 302
13274.42 302
13275.51 304
13276.60 304
13277.68 319
13278.77 295
13279.86 343
13280.95 298
13282.04 262
13283.13 300
13284.22 314
13285.31 327
13286.39 308
13287.48 254
13288.57 269
13289.66 299
13290.75 314
13291.84 292
13292.93 252
13294.02 273
13295.11 283
13296.20 288
13297.29 326
13298.38 332
13299.47 292
13300.56 277
13301.65 305
13302.73 295
13303.82 323
13304.91 346
13306.00 291
13307.09 262
13308.18 319
13309.27 340
13310.36 313
13311.45 295
13312.54 292
13313.63 325
13314.72 284
13315.81 318
13316.90 294
13318.00 310
13319.09 321
13320.18 311
13321.27 299
13322.36 251
13323.45 309
13324.54 325
13325.63 285
13326.72 269
13327.81 309
13328.90 319
13329.99 322
13331.08 311
13332.17 286
13333.26 287
13334.35 285
13335.45 349
13336.54 306
13337.63 330
13338.72 290
13339.81 292
13340.90 311
13341.99 267
13343.08 248
13344.18 270
13345.27 325
13346.36 308
13347.45 290
13348.54 319
13349.63 302
13350.72 307
13351.82 340
13352.91 308
13354.00 298
13355.09 319
13356.18 317
13357.28 332
13358.37 280
13359.46 296
13360.55 316
13361.64 323
13362.74 325
13363.83 317
13364.92 288
13366.01 315
13367.10 288
13368.20 275
13369.29 291
13370.38 333
13371.47 339
13372.57 321
13373.66 316
13374.75 332
13375.84 312
13376.94 306
13378.03 328
13379.12 294
13380.22 314
13381.31 275
13382.40 317
13383.49 344
13384.59 283
13385.68 311
13386.77 296
13387.87 314
13388.96 330
13390.05 320
13391.15 317
13392.24 309
13393.33 276
13394.43 285
13395.52 284
13396.61 312
13397.71 298
13398.80 290
13399.90 268
13400.99 323
13402.08 304
13403.18 323
13404.27 284
13405.36 325
13406.46 298
13407.55 337
13408.65 325
13409.74 311
13410.83 284
13411.93 304
13413.02 315
13414.12 286
13415.21 280
13416.31 299
13417.40 297
13418.49 276
13419.59 298
13420.68 260
13421.78 289
13422.87 315
13423.97 312
13425.06 344
13426.16 302
13427.25 294
13428.35 289
13429.44 319
13430.54 273
13431.63 267
13432.73 292
13433.82 269
13434.92 288
13436.01 310
13437.11 303
13438.20 291
13439.30 290
13440.39 307
13441.49 329
13442.58 281
13443.68 271
13444.77 271
13445.87 264
13446.96 271
13448.06 282
13449.16 295
13450.25 308
13451.35 329
13452.44 325
13453.54 317
13454.64 337
13455.73 340
13456.83 276
13457.92 299
13459.02 280
13460.12 273
13461.21 279
13462.31 290
13463.40 302
13464.50 285
13465.60 273
13466.69 314
13467.79 341
13468.89 308
13469.98 332
13471.08 334
13472.18 320
13473.27 285
13474.37 302
13475.47 339
13476.56 303
13477.66 286
13478.76 332
13479.85 347
13480.95 318
13482.05 289
13483.14 307
13484.24 357
13485.34 305
13486.44 288
13487.53 294
13488.63 289
13489.73 304
13490.83 282
13491.92 323
13493.02 312
13494.12 292
13495.21 300
13496.31 299
13497.41 286
13498.51 331
13499.61 338
13500.70 329
13501.80 337
13502.90 317
13504.00 328
13505.10 339
13506.19 321
13507.29 289
13508.39 333
13509.49 336
13510.59 326
13511.68 341
13512.78 317
13513.88 339
13514.98 305
13516.08 310
13517.18 270
13518.27 294
13519.37 343
13520.47 324
13521.57 311
13522.67 303
13523.77 316
13524.87 312
13525.96 323
13527.06 315
13528.16 310
13529.26 303
13530.36 283
13531.46 293
13532.56 276
13533.66 328
13534.76 331
13535.86 298
13536.96 271
13538.05 284
13539.15 324
13540.25 322
13541.35 272
13542.45 287
13543.55 320
13544.65 299
13545.75 344
13546.85 319
13547.95 305
13549.05 302
13550.15 308
13551.25 315
13552.35 267
13553.45 304
13554.55 309
13555.65 297
13556.75 301
13557.85 294
13558.95 310
13560.05 308
13561.15 329
13562.25 298
13563.35 290
13564.45 307
13565.55 303
13566.65 348
13567.75 297
13568.85 325
13569.95 326
13571.05 309
13572.16 353
13573.26 326
13574.36 288
13575.46 282
13576.56 283
13577.66 279
13578.76 278
13579.86 259
13580.96 272
13582.06 283
13583.16 293
13584.27 303
13585.37 325
13586.47 317
13587.57 309
13588.67 352
13589.77 334
13590.87 302
13591.98 309
13593.08 319
13594.18 307
13595.28 327
13596.38 308
13597.48 294
13598.59 322
13599.69 309
13600.79 340
13601.89 338
13602.99 307
13604.10 308
13605.20 317
13606.30 284
13607.40 314
13608.50 305
13609.61 311
13610.71 312
13611.81 316
13612.91 295
13614.02 291
13615.12 318
13616.22 314
13617.32 299
13618.43 374
13619.53 354
13620.63 322
13621.73 299
13622.84 300
13623.94 319
13625.04 329
13626.14 330
13627.25 288
13628.35 292
13629.45 315
13630.56 315
13631.66 292
13632.76 333
13633.87 286
13634.97 304
13636.07 303
13637.18 317
13638.28 325
13639.38 331
13640.49 318
13641.59 317
13642.69 320
13643.80 316
13644.90 295
13646.00 287
13647.11 314
13648.21 263
13649.32 284
13650.42 307
13651.52 303
13652.63 316
13653.73 332
13654.84 320
13655.94 288
13657.04 321
13658.15 302
13659.25 334
13660.36 316
13661.46 317
13662.57 306
13663.67 264
13664.77 301
13665.88 312
13666.98 287
13668.09 292
13669.19 321
13670.30 343
13671.40 322
13672.51 324
13673.61 312
13674.72 332
13675.82 285
13676.93 276
13678.03 283
13679.14 323
13680.24 327
13681.35 314
13682.45 313
13683.56 302
13684.66 315
13685.77 326
13686.87 327
13687.98 312
13689.08 316
13690.19 324
13691.29 292
13692.40 330
13693.51 307
13694.61 294
13695.72 299
13696.82 299
13697.93 306
13699.03 296
13700.14 297
13701.25 263
13702.35 299
13703.46 297
13704.56 309
13705.67 328
13706.78 335
13707.88 305
13708.99 301
13710.10 307
13711.20 335
13712.31 297
13713.41 288
13714.52 299
13715.63 339
13716.73 362
13717.84 323
13718.95 314
13720.05 323
13721.16 331
13722.27 338
13723.37 300
13724.48 305
13725.59 301
13726.70 298
13727.80 296
13728.91 298
13730.02 299
13731.12 314
13732.23 314
13733.34 282
13734.45 301
13735.55 324
13736.66 339
13737.77 348
13738.87 365
13739.98 366
13741.09 343
13742.20 299
13743.31 350
13744.41 326
13745.52 335
13746.63 350
13747.74 388
13748.84 341
13749.95 343
13751.06 311
13752.17 313
13753.28 349
13754.38 377
13755.49 338
13756.60 325
13757.71 294
13758.82 331
13759.93 313
13761.03 328
13762.14 345
13763.25 333
13764.36 344
13765.47 354
13766.58 380
13767.68 384
13768.79 317
13769.90 335
13771.01 341
13772.12 377
13773.23 354
13774.34 342
13775.45 365
13776.56 407
13777.66 351
13778.77 325
13779.88 386
13780.99 391
13782.10 403
13783.21 357
13784.32 337
13785.43 365
13786.54 376
13787.65 395
13788.76 381
13789.87 339
13790.98 352
13792.09 355
13793.20 356
13794.31 371
13795.42 347
13796.52 332
13797.63 319
13798.74 364
13799.85 347
13800.96 358
13802.07 340
13803.18 351
13804.29 351
13805.40 346
13806.51 341
13807.63 371
13808.74 368
13809.85 348
13810.96 363
13812.07 345
13813.18 406
13814.29 398
13815.40 360
13816.51 355
13817.62 346
13818.73 370
13819.84 328
13820.95 367
13822.06 386
13823.17 334
13824.28 353
13825.40 348
13826.51 324
13827.62 328
13828.73 331
13829.84 357
13830.95 326
13832.06 352
13833.17 321
13834.28 353
13835.40 354
13836.51 341
13837.62 332
13838.73 309
13839.84 349
13840.95 348
13842.06 365
13843.18 339
13844.29 330
13845.40 303
13846.51 340
13847.62 347
13848.74 344
13849.85 332
13850.96 318
13852.07 316
13853.18 311
13854.30 282
13855.41 324
13856.52 331
13857.63 355
13858.74 335
13859.86 346
13860.97 352
13862.08 356
13863.19 375
13864.31 338
13865.42 309
13866.53 337
13867.64 358
13868.76 295
13869.87 303
13870.98 359
13872.10 345
13873.21 332
13874.32 334
13875.43 337
13876.55 343
13877.66 369
13878.77 353
13879.89 353
13881.00 357
13882.11 355
13883.23 350
13884.34 379
13885.45 333
13886.57 329
13887.68 334
13888.79 323
13889.91 310
13891.02 329
13892.13 333
13893.25 350
13894.36 344
13895.48 358
13896.59 364
13897.70 372
13898.82 358
13899.93 330
13901.05 318
13902.16 349
13903.27 387
13904.39 389
13905.50 375
13906.62 382
13907.73 409
13908.85 398
13909.96 372
13911.07 375
13912.19 358
13913.30 345
13914.42 336
13915.53 281
13916.65 326
13917.76 320
13918.88 340
13919.99 358
13921.11 311
13922.22 326
13923.34 356
13924.45 340
13925.57 361
13926.68 369
13927.80 337
13928.91 311
13930.03 374
13931.14 364
13932.26 316
13933.37 387
13934.49 337
13935.60 335
13936.72 371
13937.83 366
13938.95 323
13940.06 311
13941.18 356
13942.30 312
13943.41 334
13944.53 358
13945.64 311
13946.76 309
13947.87 308
13948.99 320
13950.11 325
13951.22 322
13952.34 335
13953.45 340
13954.57 305
13955.69 332
13956.80 310
13957.92 334
13959.04 338
13960.15 310
13961.27 339
13962.39 329
13963.50 329
13964.62 312
13965.73 304
13966.85 320
13967.97 325
13969.08 314
13970.20 333
13971.32 280
13972.44 339
13973.55 326
13974.67 310
13975.79 333
13976.90 294
13978.02 345
13979.14 300
13980.25 318
13981.37 315
13982.49 329
13983.61 325
13984.72 294
13985.84 321
13986.96 329
13988.08 316
13989.19 325
13990.31 310
13991.43 314
13992.55 336
13993.66 309
13994.78 317
13995.90 341
13997.02 295
13998.14 309
13999.25 304
14000.37 305
14001.49 325
14002.61 347
14003.73 295
14004.84 320
14005.96 319
14007.08 305
14008.20 298
14009.32 303
14010.44 323
14011.55 284
14012.67 334
14013.79 330
14014.91 294
14016.03 255
14017.15 304
14018.27 303
14019.38 299
14020.50 311
14021.62 296
14022.74 358
14023.86 345
14024.98 325
14026.10 318
14027.22 334
14028.34 317
14029.46 294
14030.57 294
14031.69 299
14032.81 298
14033.93 269
14035.05 285
14036.17 283
14037.29 300
14038.41 320
14039.53 305
14040.65 312
14041.77 310
14042.89 318
14044.01 331
14045.13 294
14046.25 290
14047.37 296
14048.49 328
14049.61 330
14050.73 293
14051.85 264
14052.97 318
14054.09 333
14055.21 351
14056.33 337
14057.45 340
14058.57 305
14059.69 353
14060.81 341
14061.93 308
14063.05 308
14064.17 313
14065.29 319
14066.41 364
14067.53 289
14068.65 300
14069.78 344
14070.90 369
14072.02 353
14073.14 397
14074.26 360
14075.38 314
14076.50 315
14077.62 329
14078.74 370
14079.86 389
14080.99 330
14082.11 362
14083.23 349
14084.35 367
14085.47 356
14086.59 331
14087.71 348
14088.84 348
14089.96 370
14091.08 330
14092.20 322
14093.32 320
14094.44 340
14095.57 344
14096.69 334
14097.81 336
14098.93 293
14100.05 325
14101.18 347
14102.30 357
14103.42 344
14104.54 370
14105.66 351
14106.79 356
14107.91 308
14109.03 308
14110.15 367
14111.28 352
14112.40 328
14113.52 363
14114.64 374
14115.77 352
14116.89 328
14118.01 314
14119.13 342
14120.26 330
14121.38 307
14122.50 303
14123.63 309
14124.75 325
14125.87 340
14126.99 339
14128.12 311
14129.24 310
14130.36 298
14131.49 295
14132.61 305
14133.73 337
14134.86 312
14135.98 295
14137.10 318
14138.23 316
14139.35 303
14140.47 345
14141.60 321
14142.72 275
14143.85 311
14144.97 327
14146.09 312
14147.22 279
14148.34 277
14149.47 296
14150.59 306
14151.71 321
14152.84 333
14153.96 315
14155.09 307
14156.21 310
14157.33 315
14158.46 288
14159.58 278
14160.71 297
14161.83 309
14162.96 324
14164.08 321
14165.21 318
14166.33 323
14167.45 291
14168.58 329
14169.70 307
14170.83 304
14171.95 312
14173.08 297
14174.20 287
14175.33 309
14176.45 295
14177.58 292
14178.70 320
14179.83 302
14180.95 293
14182.08 314
14183.20 341
14184.33 318
14185.46 323
14186.58 301
14187.71 292
14188.83 324
14189.96 332
14191.08 302
14192.21 322
14193.33 281
14194.46 286
14195.59 294
14196.71 271
14197.84 268
14198.96 274
14200.09 294
14201.22 302
14202.34 293
14203.47 272
14204.59 275
14205.72 297
14206.85 295
14207.97 261
14209.10 252
14210.23 249
14211.35 255
14212.48 275
14213.61 310
14214.73 303
14215.86 285
14216.99 269
14218.11 237
14219.24 275
14220.37 264
14221.49 253
14222.62 302
14223.75 314
14224.87 266
14226.00 301
14227.13 281
14228.25 240
14229.38 272
14230.51 258
14231.64 279
14232.76 283
14233.89 283
14235.02 281
14236.14 271
14237.27 288
14238.40 314
14239.53 281
14240.66 300
14241.78 309
14242.91 310
14244.04 341
14245.17 263
14246.29 288
14247.42 302
14248.55 278
14249.68 277
14250.81 268
14251.93 265
14253.06 257
14254.19 252
14255.32 243
14256.45 292
14257.57 285
14258.70 255
14259.83 273
14260.96 280
14262.09 266
14263.22 254
14264.34 258
14265.47 268
14266.60 267
14267.73 247
14268.86 273
14269.99 271
14271.12 253
14272.25 271
14273.37 261
14274.50 237
14275.63 253
14276.76 249
14277.89 273
14279.02 262
14280.15 270
14281.28 251
14282.41 218
14283.54 293
14284.67 247
14285.80 211
14286.92 250
14288.05 274
14289.18 262
14290.31 234
14291.44 252
14292.57 255
14293.70 292
14294.83 324
14295.96 262
14297.09 255
14298.22 252
14299.35 263
14300.48 234
14301.61 251
14302.74 234
14303.87 243
14305.00 217
14306.13 258
14307.26 234
14308.39 258
14309.52 261
14310.65 246
14311.78 234
14312.91 232
14314.04 245
14315.18 202
14316.31 243
14317.44 240
14318.57 261
14319.70 249
14320.83 242
14321.96 245
14323.09 239
14324.22 241
14325.35 253
14326.48 252
14327.61 271
14328.75 222
14329.88 252
14331.01 205
14332.14 222
14333.27 217
14334.40 240
14335.53 220
14336.66 231
14337.80 235
14338.93 233
14340.06 248
14341.19 246
14342.32 241
14343.45 258
14344.59 258
14345.72 235
14346.85 247
14347.98 260
14349.11 233
14350.24 240
14351.38 267
14352.51 276
14353.64 273
14354.77 243
14355.91 247
14357.04 221
14358.17 274
14359.30 251
14360.43 238
14361.57 223
14362.70 240
14363.83 237
14364.96 238
14366.10 240
14367.23 205
14368.36 231
14369.49 221
14370.63 255
14371.76 236
14372.89 226
14374.03 273
14375.16 254
14376.29 246
14377.42 227
14378.56 206
14379.69 236
14380.82 259
14381.96 253
14383.09 219
14384.22 240
14385.36 237
14386.49 213
14387.62 230
14388.76 212
14389.89 252
14391.02 236
14392.16 234
14393.29 252
14394.43 269
14395.56 249
14396.69 241
14397.83 247
14398.96 206
14400.09 206
14401.23 221
14402.36 238
14403.50 223
14404.63 217
14405.76 219
14406.90 269
14408.03 239
14409.17 234
14410.30 243
14411.44 258
14412.57 207
14413.70 210
14414.84 227
14415.97 230
14417.11 242
14418.24 222
14419.38 236
14420.51 227
14421.65 224
14422.78 210
14423.92 231
14425.05 214
14426.19 225
14427.32 242
14428.46 221
14429.59 228
14430.73 212
14431.86 240
14433.00 255
14434.13 248
14435.27 247
14436.40 269
14437.54 214
14438.67 227
14439.81 254
14440.95 249
14442.08 245
14443.22 227
14444.35 228
14445.49 230
14446.62 236
14447.76 230
14448.90 271
14450.03 271
14451.17 208
14452.30 232
14453.44 246
14454.58 221
14455.71 223
14456.85 220
14457.98 210
14459.12 247
14460.26 230
14461.39 248
14462.53 224
14463.67 230
14464.80 238
14465.94 196
14467.07 243
14468.21 255
14469.35 229
14470.48 244
14471.62 209
14472.76 222
14473.90 216
14475.03 244
14476.17 239
14477.31 232
14478.44 248
14479.58 239
14480.72 222
14481.85 247
14482.99 257
14484.13 244
14485.27 244
14486.40 236
14487.54 234
14488.68 220
14489.82 220
14490.95 223
14492.09 221
14493.23 255
14494.37 230
14495.50 216
14496.64 224
14497.78 209
14498.92 205
14500.05 231
14501.19 239
14502.33 232
14503.47 198
14504.61 209
14505.74 250
14506.88 224
14508.02 205
14509.16 230
14510.30 209
14511.44 204
14512.57 227
14513.71 239
14514.85 243
14515.99 224
14517.13 245
14518.27 242
14519.41 231
14520.54 250
14521.68 219
14522.82 216
14523.96 229
14525.10 200
14526.24 222
14527.38 245
14528.52 218
14529.65 226
14530.79 226
14531.93 251
14533.07 269
14534.21 239
14535.35 246
14536.49 232
14537.63 230
14538.77 230
14539.91 217
14541.05 210
14542.19 233
14543.33 236
14544.47 209
14545.61 228
14546.75 220
14547.89 195
14549.02 192
14550.16 229
14551.30 235
14552.44 247
14553.58 239
14554.72 226
14555.86 257
14557.00 241
14558.14 237
14559.29 260
14560.43 222
14561.57 197
14562.71 233
14563.85 241
14564.99 261
14566.13 252
14567.27 260
14568.41 242
14569.55 243
14570.69 265
14571.83 258
14572.97 267
14574.11 227
14575.25 247
14576.39 252
14577.53 255
14578.68 251
14579.82 244
14580.96 219
14582.10 202
14583.24 242
14584.38 282
14585.52 260
14586.66 273
14587.80 251
14588.95 248
14590.09 268
14591.23 257
14592.37 226
14593.51 237
14594.65 228
14595.79 221
14596.94 224
14598.08 268
14599.22 288
14600.36 248
14601.50 257
14602.65 239
14603.79 264
14604.93 245
14606.07 230
14607.21 237
14608.36 258
14609.50 240
14610.64 242
14611.78 255
14612.92 244
14614.07 237
14615.21 239
14616.35 261
14617.49 271
14618.64 241
14619.78 265
14620.92 268
14622.06 243
14623.21 244
14624.35 249
14625.49 248
14626.64 253
14627.78 256
14628.92 269
14630.06 282
14631.21 251
14632.35 284
14633.49 268
14634.64 243
14635.78 243
14636.92 241
14638.07 285
14639.21 276
14640.35 253
14641.50 215
14642.64 251
14643.78 314
14644.93 315
14646.07 295
14647.21 260
14648.36 265
14649.50 262
14650.65 278
14651.79 294
14652.93 266
14654.08 266
14655.22 251
14656.37 273
14657.51 239
14658.65 245
14659.80 260
14660.94 250
14662.09 279
14663.23 234
14664.37 250
14665.52 221
14666.66 259
14667.81 244
14668.95 246
14670.10 228
14671.24 235
14672.39 226
14673.53 237
14674.68 222
14675.82 261
14676.97 232
14678.11 238
14679.25 246
14680.40 245
14681.54 245
14682.69 231
14683.83 249
14684.98 253
14686.13 260
14687.27 267
14688.42 279
14689.56 271
14690.71 270
14691.85 247
14693.00 262
14694.14 263
14695.29 242
14696.43 247
14697.58 257
14698.72 262
14699.87 232
14701.02 225
14702.16 244
14703.31 235
14704.45 243
14705.60 236
14706.75 250
14707.89 241
14709.04 235
14710.18 236
14711.33 258
14712.48 286
14713.62 278
14714.77 260
14715.92 263
14717.06 256
14718.21 252
14719.35 243
14720.50 268
14721.65 251
14722.79 262
14723.94 255
14725.09 200
14726.23 220
14727.38 217
14728.53 272
14729.67 277
14730.82 278
14731.97 238
14733.12 223
14734.26 228
14735.41 238
14736.56 237
14737.70 253
14738.85 235
14740.00 233
14741.15 261
14742.29 260
14743.44 267
14744.59 235
14745.74 250
14746.88 279
14748.03 264
14749.18 261
14750.33 281
14751.47 271
14752.62 260
14753.77 245
14754.92 259
14756.07 295
14757.21 256
14758.36 231
14759.51 267
14760.66 287
14761.81 262
14762.95 277
14764.10 260
14765.25 284
14766.40 265
14767.55 284
14768.70 274
14769.84 322
14770.99 281
14772.14 297
14773.29 269
14774.44 278
14775.59 280
14776.74 271
14777.88 288
14779.03 308
14780.18 269
14781.33 260
14782.48 287
14783.63 260
14784.78 305
14785.93 306
14787.08 273
14788.22 317
14789.37 314
14790.52 290
14791.67 285
14792.82 294
14793.97 275
14795.12 305
14796.27 299
14797.42 283
14798.57 300
14799.72 366
14800.87 349
14802.02 329
14803.17 352
14804.32 392
14805.47 364
14806.62 345
14807.77 355
14808.92 333
14810.07 332
14811.22 312
14812.37 306
14813.52 310
14814.67 309
14815.82 312
14816.97 321
14818.12 269
14819.27 255
14820.42 259
14821.57 255
14822.72 243
14823.87 251
14825.02 274
14826.17 304
14827.32 316
14828.47 276
14829.62 281
14830.78 263
14831.93 256
14833.08 234
14834.23 250
14835.38 238
14836.53 247
14837.68 274
14838.83 292
14839.98 229
14841.13 242
14842.29 264
14843.44 268
14844.59 236
14845.74 246
14846.89 240
14848.04 235
14849.19 209
14850.35 227
14851.50 275
14852.65 285
14853.80 275
14854.95 248
14856.10 259
14857.26 253
14858.41 248
14859.56 251
14860.71 233
14861.86 266
14863.02 225
14864.17 221
14865.32 239
14866.47 222
14867.63 203
14868.78 258
14869.93 241
14871.08 232
14872.23 243
14873.39 227
14874.54 235
14875.69 249
14876.84 240
14878.00 269
14879.15 244
14880.30 220
14881.46 206
14882.61 232
14883.76 193
14884.91 219
14886.07 242
14887.22 248
14888.37 239
14889.53 224
14890.68 223
14891.83 242
14892.99 209
14894.14 221
14895.29 228
14896.45 252
14897.60 264
14898.75 213
14899.91 216
14901.06 212
14902.21 219
14903.37 246
14904.52 215
14905.67 244
14906.83 237
14907.98 229
14909.14 235
14910.29 247
14911.44 235
14912.60 243
14913.75 208
14914.91 208
14916.06 236
14917.21 223
14918.37 218
14919.52 254
14920.68 218
14921.83 230
14922.99 199
14924.14 236
14925.30 246
14926.45 232
14927.60 206
14928.76 225
14929.91 219
14931.07 200
14932.22 208
14933.38 208
14934.53 202
14935.69 201
14936.84 213
14938.00 219
14939.15 215
14940.31 215
14941.46 218
14942.62 204
14943.77 198
14944.93 227
14946.08 196
14947.24 219
14948.39 214
14949.55 212
14950.71 204
14951.86 207
14953.02 213
14954.17 197
14955.33 208
14956.48 234
14957.64 213
14958.80 222
14959.95 220
14961.11 207
14962.26 214
14963.42 192
14964.57 218
14965.73 198
14966.89 242
14968.04 216
14969.20 196
14970.36 222
14971.51 211
14972.67 213
14973.82 230
14974.98 229
14976.14 231
14977.29 225
14978.45 209
14979.61 199
14980.76 202
14981.92 234
14983.08 241
14984.23 253
14985.39 211
14986.55 218
14987.70 219
14988.86 207
14990.02 229
14991.18 211
14992.33 196
14993.49 215
14994.65 216
14995.80 206
14996.96 205
14998.12 205
14999.28 211
15000.43 227
15001.59 199
15002.75 187
15003.91 193
15005.06 215
15006.22 204
15007.38 189
15008.54 194
15009.69 199
15010.85 189
15012.01 210
15013.17 174
15014.33 197
15015.48 221
15016.64 177
15017.80 189
15018.96 202
15020.12 194
15021.27 181
15022.43 189
15023.59 170
15024.75 180
15025.91 187
15027.07 173
15028.23 195
15029.38 173
15030.54 177
15031.70 178
15032.86 215
15034.02 201
15035.18 203
15036.34 207
15037.49 181
15038.65 183
15039.81 155
15040.97 179
15042.13 189
15043.29 196
15044.45 169
15045.61 189
15046.77 195
15047.93 163
15049.09 167
15050.24 172
15051.40 192
15052.56 161
15053.72 204
15054.88 202
15056.04 183
15057.20 169
15058.36 198
15059.52 160
15060.68 175
15061.84 193
15063.00 181
15064.16 178
15065.32 171
15066.48 184
15067.64 163
15068.80 160
15069.96 199
15071.12 217
15072.28 189
15073.44 192
15074.60 166
15075.76 191
15076.92 178
15078.08 168
15079.24 170
15080.40 207
15081.56 186
15082.72 176
15083.89 179
15085.05 213
15086.21 151
15087.37 155
15088.53 190
15089.69 172
15090.85 181
15092.01 142
15093.17 174
15094.33 159
15095.49 173
15096.66 178
15097.82 169
15098.98 161
15100.14 187
15101.30 168
15102.46 193
15103.62 188
15104.78 170
15105.95 167
15107.11 185
15108.27 199
15109.43 166
15110.59 163
15111.75 175
15112.92 195
15114.08 176
15115.24 167
15116.40 185
15117.56 166
15118.73 196
15119.89 173
15121.05 200
15122.21 182
15123.37 196
15124.54 185
15125.70 173
15126.86 167
15128.02 165
15129.19 153
15130.35 172
15131.51 189
15132.67 165
15133.84 168
15135.00 168
15136.16 167
15137.32 162
15138.49 154
15139.65 155
15140.81 159
15141.97 156
15143.14 171
15144.30 184
15145.46 179
15146.63 193
15147.79 188
15148.95 180
15150.12 190
15151.28 174
15152.44 160
15153.61 152
15154.77 189
15155.93 205
15157.10 176
15158.26 168
15159.42 162
15160.59 155
15161.75 156
15162.91 172
15164.08 177
15165.24 168
15166.41 184
15167.57 163
15168.73 154
15169.90 180
15171.06 188
15172.23 176
15173.39 190
15174.55 189
15175.72 180
15176.88 193
15178.05 161
15179.21 168
15180.38 155
15181.54 138
15182.70 180
15183.87 166
15185.03 185
15186.20 180
15187.36 171
15188.53 194
15189.69 150
15190.86 150
15192.02 153
15193.19 193
15194.35 169
15195.52 191
15196.68 169
15197.85 161
15199.01 187
15200.18 173
15201.34 165
15202.51 163
15203.67 153
15204.84 158
15206.00 175
15207.17 183
15208.33 168
15209.50 189
15210.66 172
15211.83 149
15213.00 190
15214.16 176
15215.33 172
15216.49 182
15217.66 201
15218.82 195
15219.99 178
15221.16 185
15222.32 210
15223.49 173
15224.65 187
15225.82 175
15226.99 203
15228.15 170
15229.32 191
15230.49 195
15231.65 163
15232.82 175
15233.98 179
15235.15 179
15236.32 218
15237.48 193
15238.65 155
15239.82 154
15240.98 188
15242.15 184
15243.32 173
15244.48 170
15245.65 182
15246.82 205
15247.98 189
15249.15 173
15250.32 165
15251.49 174
15252.65 184
15253.82 227
15254.99 183
15256.16 183
15257.32 192
15258.49 179
15259.66 179
15260.82 189
15261.99 160
15263.16 139
15264.33 153
15265.49 152
15266.66 174
15267.83 194
15269.00 172
15270.17 189
15271.33 167
15272.50 186
15273.67 154
15274.84 178
15276.01 160
15277.17 175
15278.34 169
15279.51 162
15280.68 153
15281.85 157
15283.01 158
15284.18 158
15285.35 161
15286.52 162
15287.69 180
15288.86 182
15290.03 206
15291.19 187
15292.36 167
15293.53 182
15294.70 170
15295.87 164
15297.04 135
15298.21 149
15299.38 173
15300.54 140
15301.71 143
15302.88 154
15304.05 173
15305.22 156
15306.39 165
15307.56 161
15308.73 177
15309.90 173
15311.07 172
15312.24 160
15313.41 161
15314.58 180
15315.75 159
15316.92 172
15318.09 177
15319.25 186
15320.42 154
15321.59 145
15322.76 165
15323.93 163
15325.10 179
15326.27 169
15327.44 145
15328.61 184
15329.78 183
15330.95 162
15332.12 186
15333.29 201
15334.46 198
15335.64 173
15336.81 183
15337.98 149
15339.15 174
15340.32 152
15341.49 159
15342.66 169
15343.83 192
15345.00 168
15346.17 162
15347.34 172
15348.51 156
15349.68 155
15350.85 161
15352.02 178
15353.20 151
15354.37 173
15355.54 174
15356.71 161
15357.88 158
15359.05 177
15360.22 186
15361.39 181
15362.57 178
15363.74 200
15364.91 161
15366.08 144
15367.25 184
15368.42 155
15369.59 173
15370.77 171
15371.94 173
15373.11 184
15374.28 177
15375.45 185
15376.63 195
15377.80 169
15378.97 182
15380.14 154
15381.31 169
15382.49 183
15383.66 178
15384.83 175
15386.00 186
15387.17 178
15388.35 181
15389.52 181
15390.69 183
15391.86 183
15393.04 169
15394.21 191
15395.38 161
15396.55 165
15397.73 174
15398.90 174
15400.07 161
15401.25 185
15402.42 169
15403.59 185
15404.76 194
15405.94 180
15407.11 177
15408.28 171
15409.46 192
15410.63 157
15411.80 171
15412.98 167
15414.15 210
15415.32 182
15416.50 170
15417.67 176
15418.84 198
15420.02 175
15421.19 174
15422.36 159
15423.54 150
15424.71 152
15425.89 173
15427.06 184
15428.23 168
15429.41 153
15430.58 176
15431.76 162
15432.93 156
15434.10 175
15435.28 154
15436.45 162
15437.63 150
15438.80 153
15439.97 158
15441.15 188
15442.32 154
15443.50 176
15444.67 182
15445.85 162
15447.02 182
15448.20 150
15449.37 164
15450.55 168
15451.72 150
15452.89 152
15454.07 164
15455.24 158
15456.42 177
15457.59 181
15458.77 185
15459.94 163
15461.12 156
15462.30 157
15463.47 166
15464.65 191
15465.82 193
15467.00 154
15468.17 159
15469.35 191
15470.52 176
15471.70 158
15472.87 166
15474.05 173
15475.22 164
15476.40 167
15477.58 154
15478.75 141
15479.93 172
15481.10 231
15482.28 215
15483.46 176
15484.63 168
15485.81 167
15486.98 167
15488.16 175
15489.34 148
15490.51 164
15491.69 171
15492.87 170
15494.04 170
15495.22 151
15496.39 165
15497.57 198
15498.75 192
15499.92 176
15501.10 174
15502.28 178
15503.45 152
15504.63 171
15505.81 214
15506.98 176
15508.16 171
15509.34 172
15510.52 171
15511.69 168
15512.87 172
15514.05 172
15515.22 157
15516.40 177
15517.58 188
15518.76 175
15519.93 188
15521.11 174
15522.29 162
15523.47 171
15524.64 186
15525.82 169
15527.00 169
15528.18 213
15529.35 189
15530.53 171
15531.71 151
15532.89 173
15534.07 172
15535.24 152
15536.42 167
15537.60 183
15538.78 178
15539.96 170
15541.13 164
15542.31 166
15543.49 200
15544.67 208
15545.85 184
15547.03 179
15548.20 170
15549.38 193
15550.56 170
15551.74 164
15552.92 171
15554.10 187
15555.28 174
15556.45 169
15557.63 173
15558.81 179
15559.99 189
15561.17 199
15562.35 163
15563.53 149
15564.71 151
15565.89 202
15567.07 216
15568.24 178
15569.42 178
15570.60 184
15571.78 178
15572.96 186
15574.14 170
15575.32 158
15576.50 173
15577.68 197
15578.86 161
15580.04 161
15581.22 186
15582.40 184
15583.58 183
15584.76 205
15585.94 181
15587.12 193
15588.30 170
15589.48 176
15590.66 173
15591.84 176
15593.02 172
15594.20 180
15595.38 197
15596.56 179
15597.74 186
15598.92 197
15600.10 199
15601.28 202
15602.46 196
15603.64 175
15604.82 171
15606.00 197
15607.18 185
15608.36 190
15609.55 204
15610.73 192
15611.91 181
15613.09 191
15614.27 195
15615.45 199
15616.63 182
15617.81 191
15618.99 167
15620.17 201
15621.36 213
15622.54 197
15623.72 209
15624.90 191
15626.08 166
15627.26 187
15628.44 209
15629.63 228
15630.81 195
15631.99 190
15633.17 196
15634.35 183
15635.53 207
15636.72 205
15637.90 201
15639.08 196
15640.26 193
15641.44 199
15642.63 190
15643.81 196
15644.99 187
15646.17 210
15647.35 181
15648.54 185
15649.72 194
15650.90 200
15652.08 168
15653.27 192
15654.45 184
15655.63 201
15656.81 189
15658.00 216
15659.18 224
15660.36 208
15661.54 221
15662.73 225
15663.91 221
15665.09 207
15666.28 179
15667.46 198
15668.64 213
15669.82 223
15671.01 216
15672.19 214
15673.37 197
15674.56 199
15675.74 194
15676.92 203
15678.11 200
15679.29 188
15680.47 220
15681.66 219
15682.84 220
15684.03 236
15685.21 251
15686.39 202
15687.58 191
15688.76 212
15689.94 202
15691.13 181
15692.31 220
15693.50 230
15694.68 220
15695.86 212
15697.05 204
15698.23 229
15699.42 228
15700.60 214
15701.78 189
15702.97 217
15704.15 235
15705.34 235
15706.52 192
15707.71 227
15708.89 221
15710.08 215
15711.26 228
15712.45 225
15713.63 247
15714.81 223
15716.00 228
15717.18 225
15718.37 242
15719.55 235
15720.74 219
15721.92 243
15723.11 252
15724.29 214
15725.48 232
15726.66 236
15727.85 269
15729.04 233
15730.22 228
15731.41 217
15732.59 238
15733.78 226
15734.96 260
15736.15 240
15737.33 223
15738.52 243
15739.71 243
15740.89 247
15742.08 256
15743.26 232
15744.45 238
15745.63 245
15746.82 232
15748.01 243
15749.19 246
15750.38 223
15751.56 240
15752.75 248
15753.94 248
15755.12 227
15756.31 229
15757.50 241
15758.68 256
15759.87 243
15761.06 235
15762.24 245
15763.43 230
15764.62 216
15765.80 223
15766.99 228
15768.18 244
15769.36 210
15770.55 238
15771.74 245
15772.92 247
15774.11 253
15775.30 248
15776.48 253
15777.67 266
15778.86 238
15780.05 259
15781.23 262
15782.42 283
15783.61 231
15784.80 240
15785.98 226
15787.17 226
15788.36 212
15789.55 233
15790.73 221
15791.92 232
15793.11 208
15794.30 207
15795.48 247
15796.67 236
15797.86 210
15799.05 219
15800.24 251
15801.42 264
15802.61 255
15803.80 244
15804.99 267
15806.18 230
15807.37 233
15808.55 219
15809.74 186
15810.93 223
15812.12 221
15813.31 198
15814.50 200
15815.68 216
15816.87 216
15818.06 221
15819.25 222
15820.44 235
15821.63 216
15822.82 189
15824.01 204
15825.19 217
15826.38 219
15827.57 206
15828.76 216
15829.95 204
15831.14 203
15832.33 192
15833.52 220
15834.71 222
15835.90 203
15837.09 224
15838.28 219
15839.47 219
15840.66 212
15841.84 199
15843.03 189
15844.22 209
15845.41 204
15846.60 187
15847.79 176
15848.98 204
15850.17 209
15851.36 213
15852.55 218
15853.74 215
15854.93 210
15856.12 211
15857.31 212
15858.50 237
15859.69 212
15860.88 213
15862.07 188
15863.26 211
15864.46 217
15865.65 208
15866.84 243
15868.03 201
15869.22 226
15870.41 248
15871.60 170
15872.79 210
15873.98 205
15875.17 190
15876.36 223
15877.55 214
15878.74 219
15879.94 192
15881.13 209
15882.32 199
15883.51 202
15884.70 207
15885.89 216
15887.08 197
15888.27 215
15889.46 219
15890.66 201
15891.85 225
15893.04 172
15894.23 195
15895.42 224
15896.61 183
15897.81 215
15899.00 202
15900.19 187
15901.38 203
15902.57 199
15903.76 182
15904.96 197
15906.15 206
15907.34 203
15908.53 206
15909.72 197
15910.92 228
15912.11 228
15913.30 231
15914.49 212
15915.69 208
15916.88 202
15918.07 198
15919.26 195
15920.46 212
15921.65 194
15922.84 230
15924.03 226
15925.23 211
15926.42 205
15927.61 193
15928.81 197
15930.00 198
15931.19 191
15932.38 219
15933.58 230
15934.77 184
15935.96 195
15937.16 198
15938.35 196
15939.54 194
15940.74 174
15941.93 179
15943.12 193
15944.32 210
15945.51 194
15946.70 177
15947.90 194
15949.09 181
15950.28 197
15951.48 203
15952.67 194
15953.87 202
15955.06 209
15956.25 196
15957.45 166
15958.64 173
15959.84 190
15961.03 192
15962.22 176
15963.42 195
15964.61 175
15965.81 166
15967.00 174
15968.19 205
15969.39 172
15970.58 202
15971.78 200
15972.97 212
15974.17 198
15975.36 182
15976.56 196
15977.75 167
15978.95 172
15980.14 199
15981.34 176
15982.53 200
15983.72 175
15984.92 162
15986.11 180
15987.31 178
15988.50 162
15989.70 155
15990.90 191
15992.09 159
15993.29 160
15994.48 156
15995.68 151
15996.87 183
15998.07 193
15999.26 170
16000.46 160
16001.65 164
16002.85 165
16004.05 144
16005.24 193
16006.44 182
16007.63 168
16008.83 146
16010.02 167
16011.22 164
16012.42 176
16013.61 158
16014.81 167
16016.00 145
16017.20 164
16018.40 159
16019.59 138
16020.79 168
16021.99 148
16023.18 147
16024.38 154
16025.58 155
16026.77 161
16027.97 186
16029.16 179
16030.36 139
16031.56 139
16032.76 145
16033.95 161
16035.15 137
16036.35 157
16037.54 145
16038.74 157
16039.94 167
16041.13 185
16042.33 148
16043.53 172
16044.73 154
16045.92 168
16047.12 174
16048.32 144
16049.51 135
16050.71 165
16051.91 147
16053.11 158
16054.30 146
16055.50 180
16056.70 202
16057.90 141
16059.10 164
16060.29 165
16061.49 155
16062.69 159
16063.89 166
16065.08 164
16066.28 137
16067.48 159
16068.68 131
16069.88 165
16071.07 177
16072.27 146
16073.47 146
16074.67 141
16075.87 150
16077.07 150
16078.26 135
16079.46 140
16080.66 153
16081.86 164
16083.06 134
16084.26 139
16085.46 170
16086.66 170
16087.85 162
16089.05 158
16090.25 150
16091.45 181
16092.65 172
16093.85 164
16095.05 154
16096.25 155
16097.45 156
16098.65 125
16099.84 138
16101.04 145
16102.24 165
16103.44 132
16104.64 119
16105.84 166
16107.04 156
16108.24 132
16109.44 142
16110.64 160
16111.84 148
16113.04 176
16114.24 150
16115.44 148
16116.64 142
16117.84 134
16119.04 184
16120.24 168
16121.44 166
16122.64 148
16123.84 152
16125.04 165
16126.24 162
16127.44 160
16128.64 157
16129.84 143
16131.04 126
16132.24 149
16133.44 150
16134.64 153
16135.84 151
16137.04 170
16138.25 154
16139.45 163
16140.65 148
16141.85 141
16143.05 156
16144.25 138
16145.45 126
16146.65 155
16147.85 138
16149.05 137
16150.25 131
16151.46 154
16152.66 145
16153.86 139
16155.06 149
16156.26 162
16157.46 158
16158.66 142
16159.87 124
16161.07 148
16162.27 147
16163.47 147
16164.67 124
16165.87 127
16167.08 130
16168.28 146
16169.48 140
16170.68 129
16171.88 147
16173.09 153
16174.29 145
16175.49 129
16176.69 132
16177.89 157
16179.10 155
16180.30 151
16181.50 193
16182.70 196
16183.91 171
16185.11 145
16186.31 132
16187.51 119
16188.72 139
16189.92 143
16191.12 118
16192.32 140
16193.53 146
16194.73 145
16195.93 171
16197.13 158
16198.34 146
16199.54 126
16200.74 132
16201.95 139
16203.15 157
16204.35 159
16205.56 125
16206.76 130
16207.96 168
16209.17 143
16210.37 133
16211.57 139
16212.78 139
16213.98 119
16215.18 141
16216.39 126
16217.59 119
16218.79 124
16220.00 159
16221.20 153
16222.41 145
16223.61 161
16224.81 131
16226.02 149
16227.22 138
16228.43 123
16229.63 129
16230.83 131
16232.04 138
16233.24 126
16234.45 132
16235.65 131
16236.86 139
16238.06 147
16239.26 130
16240.47 136
16241.67 166
16242.88 153
16244.08 139
16245.29 172
16246.49 168
16247.70 121
16248.90 132
16250.11 160
16251.31 156
16252.52 148
16253.72 126
16254.93 132
16256.13 132
16257.34 155
16258.54 171
16259.75 168
16260.95 156
16262.16 152
16263.36 154
16264.57 156
16265.77 149
16266.98 135
16268.19 144
16269.39 166
16270.60 151
16271.80 166
16273.01 155
16274.21 161
16275.42 128
16276.63 137
16277.83 160
16279.04 151
16280.24 152
16281.45 176
16282.66 169
16283.86 135
16285.07 131
16286.27 165
16287.48 145
16288.69 130
16289.89 140
16291.10 143
16292.31 175
16293.51 173
16294.72 154
16295.93 159
16297.13 164
16298.34 174
16299.55 144
16300.75 136
16301.96 143
16303.17 154
16304.37 147
16305.58 137
16306.79 147
16307.99 154
16309.20 144
16310.41 151
16311.62 162
16312.82 132
16314.03 135
16315.24 157
16316.44 148
16317.65 133
16318.86 128
16320.07 145
16321.27 173
16322.48 173
16323.69 161
16324.90 179
16326.10 158
16327.31 145
16328.52 168
16329.73 162
16330.94 173
16332.14 160
16333.35 170
16334.56 161
16335.77 131
16336.98 151
16338.18 145
16339.39 141
16340.60 129
16341.81 120
16343.02 145
16344.23 170
16345.43 122
16346.64 135
16347.85 141
16349.06 133
16350.27 156
16351.48 146
16352.69 154
16353.89 156
16355.10 148
16356.31 165
16357.52 154
16358.73 135
16359.94 122
16361.15 130
16362.36 151
16363.57 147
16364.77 130
16365.98 129
16367.19 130
16368.40 147
16369.61 152
16370.82 132
16372.03 139
16373.24 124
16374.45 132
16375.66 141
16376.87 157
16378.08 161
16379.29 164
16380.50 158
16381.71 139
16382.92 171
16384.13 126
16385.34 153
16386.55 142
16387.76 146
16388.97 126
16390.18 137
16391.39 119
16392.60 136
16393.81 119
16395.02 136
16396.23 134
16397.44 133
16398.65 137
16399.86 119
16401.07 140
16402.28 134
16403.49 162
16404.70 122
16405.91 128
16407.12 125
16408.33 132
16409.54 150
16410.76 136
16411.97 118
16413.18 136
16414.39 142
16415.60 130
16416.81 150
16418.02 136
16419.23 138
16420.44 128
16421.66 146
16422.87 127
16424.08 144
16425.29 137
16426.50 127
16427.71 154
16428.92 122
16430.14 127
16431.35 145
16432.56 135
16433.77 113
16434.98 128
16436.19 116
16437.41 127
16438.62 125
16439.83 127
16441.04 124
16442.25 134
16443.47 146
16444.68 137
16445.89 125
16447.10 148
16448.31 126
16449.53 130
16450.74 128
16451.95 151
16453.16 149
16454.38 115
16455.59 128
16456.80 154
16458.01 147
16459.23 153
16460.44 133
16461.65 130
16462.86 128
16464.08 126
16465.29 109
16466.50 124
16467.72 133
16468.93 143
16470.14 121
16471.35 128
16472.57 143
16473.78 142
16474.99 144
16476.21 117
16477.42 117
16478.63 116
16479.85 119
16481.06 134
16482.27 131
16483.49 116
16484.70 143
16485.92 122
16487.13 133
16488.34 153
16489.56 128
16490.77 144
16491.98 131
16493.20 113
16494.41 132
16495.63 128
16496.84 135
16498.05 119
16499.27 151
16500.48 143
16501.70 102
16502.91 124
16504.13 112
16505.34 109
16506.55 112
16507.77 121
16508.98 128
16510.20 113
16511.41 128
16512.63 116
16513.84 97
16515.06 109
16516.27 124
16517.49 124
16518.70 141
16519.92 112
16521.13 122
16522.35 120
16523.56 112
16524.78 115
16525.99 105
16527.21 133
16528.42 114
16529.64 107
16530.85 115
16532.07 123
16533.28 118
16534.50 121
16535.71 126
16536.93 109
16538.14 106
16539.36 133
16540.58 124
16541.79 131
16543.01 117
16544.22 128
16545.44 124
16546.65 136
16547.87 133
16549.09 137
16550.30 124
16551.52 131
16552.73 131
16553.95 118
16555.17 123
16556.38 131
16557.60 132
16558.82 119
16560.03 134
16561.25 103
16562.46 131
16563.68 139
16564.90 118
16566.11 123
16567.33 136
16568.55 126
16569.76 152
16570.98 124
16572.20 113
16573.41 116
16574.63 127
16575.85 104
16577.07 134
16578.28 123
16579.50 119
16580.72 136
16581.93 116
16583.15 137
16584.37 133
16585.59 128
16586.80 123
16588.02 110
16589.24 125
16590.46 126
16591.67 125
16592.89 134
16594.11 118
16595.33 143
16596.54 133
16597.76 139
16598.98 120
16600.20 119
16601.41 127
16602.63 144
16603.85 123
16605.07 151
16606.29 127
16607.50 126
16608.72 105
16609.94 96
16611.16 137
16612.38 155
16613.60 138
16614.81 129
16616.03 110
16617.25 109
16618.47 117
16619.69 142
16620.91 123
16622.13 144
16623.34 153
16624.56 148
16625.78 130
16627.00 132
16628.22 159
16629.44 103
16630.66 120
16631.88 144
16633.10 135
16634.31 122
16635.53 103
16636.75 123
16637.97 114
16639.19 119
16640.41 112
16641.63 129
16642.85 141
16644.07 137
16645.29 111
16646.51 121
16647.73 128
16648.95 108
16650.17 126
16651.39 122
16652.61 112
16653.83 149
16655.05 143
16656.27 112
16657.49 112
16658.71 107
16659.93 120
16661.15 128
16662.37 147
16663.59 129
16664.81 113
16666.03 107
16667.25 121
16668.47 138
16669.69 122
16670.91 120
16672.13 155
16673.35 150
16674.57 118
16675.79 113
16677.01 123
16678.23 135
16679.45 100
16680.67 114
16681.89 110
16683.12 112
16684.34 125
16685.56 126
16686.78 120
16688.00 125
16689.22 112
16690.44 135
16691.66 132
16692.88 133
16694.11 128
16695.33 139
16696.55 117
16697.77 102
16698.99 118
16700.21 132
16701.43 122
16702.66 129
16703.88 127
16705.10 144
16706.32 134
16707.54 128
16708.77 120
16709.99 135
16711.21 102
16712.43 120
16713.65 117
16714.87 131
16716.10 160
16717.32 103
16718.54 102
16719.76 113
16720.99 118
16722.21 134
16723.43 144
16724.65 129
16725.88 146
16727.10 127
16728.32 127
16729.54 125
16730.77 122
16731.99 119
16733.21 120
16734.43 128
16735.66 121
16736.88 113
16738.10 134
16739.33 129
16740.55 114
16741.77 119
16742.99 103
16744.22 113
16745.44 109
16746.66 98
16747.89 110
16749.11 128
16750.33 122
16751.56 105
16752.78 128
16754.00 104
16755.23 120
16756.45 139
16757.68 129
16758.90 107
16760.12 111
16761.35 115
16762.57 120
16763.79 102
16765.02 100
16766.24 104
16767.47 113
16768.69 128
16769.91 112
16771.14 138
16772.36 138
16773.59 103
16774.81 131
16776.04 124
16777.26 148
16778.48 150
16779.71 119
16780.93 129
16782.16 125
16783.38 113
16784.61 113
16785.83 125
16787.06 121
16788.28 113
16789.51 106
16790.73 120
16791.96 117
16793.18 127
16794.41 97
16795.63 121
16796.86 134
16798.08 112
16799.31 112
16800.53 133
16801.76 122
16802.98 135
16804.21 143
16805.43 137
16806.66 124
16807.88 123
16809.11 144
16810.33 121
16811.56 116
16812.79 123
16814.01 100
16815.24 114
16816.46 128
16817.69 113
16818.91 121
16820.14 145
16821.37 126
16822.59 130
16823.82 132
16825.04 140
16826.27 126
16827.50 113
16828.72 130
16829.95 109
16831.18 112
16832.40 129
16833.63 126
16834.86 108
16836.08 129
16837.31 130
16838.53 100
16839.76 112
16840.99 112
16842.21 109
16843.44 131
16844.67 117
16845.90 135
16847.12 140
16848.35 118
16849.58 126
16850.80 126
16852.03 143
16853.26 134
16854.48 124
16855.71 127
16856.94 119
16858.17 131
16859.39 128
16860.62 104
16861.85 93
16863.08 124
16864.30 111
16865.53 127
16866.76 110
16867.99 119
16869.21 133
16870.44 141
16871.67 112
16872.90 110
16874.13 115
16875.35 153
16876.58 142
16877.81 140
16879.04 109
16880.27 114
16881.49 125
16882.72 134
16883.95 146
16885.18 158
16886.41 125
16887.64 115
16888.86 129
16890.09 134
16891.32 145
16892.55 138
16893.78 138
16895.01 141
16896.24 128
16897.46 131
16898.69 145
16899.92 116
16901.15 140
16902.38 109
16903.61 153
16904.84 134
16906.07 161
16907.30 131
16908.53 129
16909.75 140
16910.98 119
16912.21 118
16913.44 129
16914.67 152
16915.90 127
16917.13 123
16918.36 131
16919.59 133
16920.82 141
16922.05 127
16923.28 116
16924.51 135
16925.74 139
16926.97 106
16928.20 111
16929.43 124
16930.66 110
16931.89 124
16933.12 132
16934.35 111
16935.58 121
16936.81 117
16938.04 108
16939.27 114
16940.50 133
16941.73 131
16942.96 126
16944.19 107
16945.42 115
16946.65 106
16947.88 120
16949.11 137
16950.34 130
16951.57 119
16952.80 117
16954.04 142
16955.27 116
16956.50 126
16957.73 140
16958.96 120
16960.19 119
16961.42 117
16962.65 119
16963.88 131
16965.11 119
16966.35 122
16967.58 144
16968.81 99
16970.04 103
16971.27 117
16972.50 120
16973.73 79
16974.97 108
16976.20 116
16977.43 101
16978.66 99
16979.89 107
16981.12 134
16982.36 127
16983.59 127
16984.82 108
16986.05 117
16987.28 90
16988.52 100
16989.75 108
16990.98 122
16992.21 107
16993.45 112
16994.68 137
16995.91 105
16997.14 102
16998.37 126
16999.61 106
17000.84 130
17002.07 103
17003.31 103
17004.54 135
17005.77 135
17007.00 117
17008.24 134
17009.47 150
17010.70 114
17011.93 114
17013.17 115
17014.40 121
17015.63 125
17016.87 109
17018.10 101
17019.33 102
17020.57 105
17021.80 114
17023.03 112
17024.27 104
17025.50 115
17026.73 90
17027.97 113
17029.20 124
17030.43 104
17031.67 101
17032.90 102
17034.14 96
17035.37 114
17036.60 121
17037.84 108
17039.07 115
17040.30 123
17041.54 111
17042.77 118
17044.01 119
17045.24 118
17046.47 105
17047.71 104
17048.94 126
17050.18 139
17051.41 113
17052.65 122
17053.88 100
17055.12 110
17056.35 114
17057.58 123
17058.82 128
17060.05 112
17061.29 116
17062.52 115
17063.76 112
17064.99 108
17066.23 108
17067.46 94
17068.70 105
17069.93 103
17071.17 108
17072.40 105
17073.64 104
17074.87 87
17076.11 105
17077.34 111
17078.58 105
17079.81 110
17081.05 111
17082.29 90
17083.52 94
17084.76 119
17085.99 114
17087.23 130
17088.46 113
17089.70 111
17090.94 157
17092.17 91
17093.41 106
17094.64 91
17095.88 102
17097.12 109
17098.35 117
17099.59 113
17100.82 120
17102.06 106
17103.30 101
17104.53 92
17105.77 107
17107.00 129
17108.24 132
17109.48 99
17110.71 98
17111.95 105
17113.19 102
17114.42 124
17115.66 123
17116.90 123
17118.13 110
17119.37 93
17120.61 104
17121.85 107
17123.08 97
17124.32 96
17125.56 115
17126.79 95
17128.03 113
17129.27 100
17130.50 106
17131.74 101
17132.98 83
17134.22 111
17135.45 99
17136.69 91
17137.93 97
17139.17 107
17140.40 105
17141.64 107
17142.88 112
17144.12 121
17145.36 116
17146.59 97
17147.83 95
17149.07 119
17150.31 86
17151.54 106
17152.78 110
17154.02 118
17155.26 103
17156.50 113
17157.74 107
17158.97 106
17160.21 88
17161.45 79
17162.69 104
17163.93 102
17165.17 94
17166.40 103
17167.64 94
17168.88 103
17170.12 138
17171.36 95
17172.60 85
17173.84 111
17175.08 74
17176.31 85
17177.55 115
17178.79 110
17180.03 90
17181.27 87
17182.51 89
17183.75 106
17184.99 99
17186.23 81
17187.47 93
17188.71 90
17189.94 91
17191.18 91
17192.42 100
17193.66 97
17194.90 99
17196.14 96
17197.38 91
17198.62 85
17199.86 103
17201.10 96
17202.34 107
17203.58 108
17204.82 121
17206.06 123
17207.30 120
17208.54 87
17209.78 108
17211.02 127
17212.26 113
17213.50 90
17214.74 90
17215.98 108
17217.22 114
17218.46 95
17219.70 90
17220.94 79
17222.18 108
17223.43 113
17224.67 105
17225.91 87
17227.15 113
17228.39 103
17229.63 97
17230.87 87
17232.11 89
17233.35 67
17234.59 98
17235.83 96
17237.08 112
17238.32 86
17239.56 82
17240.80 114
17242.04 96
17243.28 73
17244.52 86
17245.76 88
17247.01 102
17248.25 90
17249.49 80
17250.73 79
17251.97 88
17253.21 107
17254.46 114
17255.70 88
17256.94 86
17258.18 71
17259.42 73
17260.66 96
17261.91 92
17263.15 100
17264.39 108
17265.63 75
17266.87 104
17268.12 121
17269.36 98
17270.60 99
17271.84 99
17273.09 105
17274.33 157
17275.57 122
17276.81 91
17278.06 82
17279.30 72
17280.54 102
17281.78 97
17283.03 90
17284.27 121
17285.51 111
17286.76 109
17288.00 88
17289.24 74
17290.48 72
17291.73 107
17292.97 93
17294.21 87
17295.46 85
17296.70 96
17297.94 104
17299.19 88
17300.43 91
17301.67 71
17302.92 94
17304.16 103
17305.40 97
17306.65 89
17307.89 89
17309.14 79
17310.38 108
17311.62 78
17312.87 87
17314.11 101
17315.35 138
17316.60 101
17317.84 86
17319.09 100
17320.33 126
17321.58 125
17322.82 96
17324.06 60
17325.31 88
17326.55 78
17327.80 96
17329.04 119
17330.29 71
17331.53 86
17332.77 101
17334.02 100
17335.26 91
17336.51 79
17337.75 110
17339.00 108
17340.24 82
17341.49 90
17342.73 87
17343.98 91
17345.22 89
17346.47 105
17347.71 114
17348.96 100
17350.20 101
17351.45 93
17352.69 75
17353.94 82
17355.18 82
17356.43 100
17357.68 80
17358.92 79
17360.17 91
17361.41 105
17362.66 98
17363.90 105
17365.15 103
17366.39 100
17367.64 112
17368.89 137
17370.13 107
17371.38 100
17372.62 90
17373.87 95
17375.12 86
17376.36 101
17377.61 101
17378.85 99
17380.10 87
17381.35 90
17382.59 91
17383.84 103
17385.09 109
17386.33 84
17387.58 94
17388.83 90
17390.07 88
17391.32 99
17392.57 113
17393.81 120
17395.06 95
17396.31 107
17397.55 121
17398.80 85
17400.05 93
17401.29 90
17402.54 85
17403.79 95
17405.04 104
17406.28 100
17407.53 124
17408.78 98
17410.02 110
17411.27 119
17412.52 85
17413.77 86
17415.01 108
17416.26 88
17417.51 98
17418.76 83
17420.00 115
17421.25 98
17422.50 102
17423.75 80
17425.00 94
17426.24 90
17427.49 100
17428.74 105
17429.99 89
17431.24 107
17432.48 84
17433.73 108
17434.98 106
17436.23 101
17437.48 89
17438.73 95
17439.97 95
17441.22 110
17442.47 113
17443.72 101
17444.97 86
17446.22 76
17447.47 76
17448.71 92
17449.96 98
17451.21 102
17452.46 105
17453.71 85
17454.96 105
17456.21 99
17457.46 103
17458.71 95
17459.95 108
17461.20 86
17462.45 98
17463.70 103
17464.95 88
17466.20 100
17467.45 112
17468.70 103
17469.95 118
17471.20 102
17472.45 103
17473.70 97
17474.95 97
17476.20 92
17477.45 99
17478.70 105
17479.95 110
17481.20 90
17482.45 73
17483.70 86
17484.95 78
17486.20 92
17487.45 93
17488.70 95
17489.95 91
17491.20 82
17492.45 72
17493.70 71
17494.95 76
17496.20 95
17497.45 101
17498.70 102
17499.95 98
17501.20 107
17502.45 99
17503.70 95
17504.95 92
17506.20 87
17507.46 83
17508.71 99
17509.96 85
17511.21 102
17512.46 91
17513.71 95
17514.96 101
17516.21 94
17517.46 85
17518.71 92
17519.97 84
17521.22 118
17522.47 96
17523.72 93
17524.97 109
17526.22 97
17527.47 77
17528.73 98
17529.98 88
17531.23 97
17532.48 99
17533.73 81
17534.99 94
17536.24 87
17537.49 96
17538.74 76
17539.99 99
17541.25 90
17542.50 78
17543.75 94
17545.00 84
17546.25 102
17547.51 100
17548.76 88
17550.01 113
17551.26 94
17552.52 89
17553.77 88
17555.02 97
17556.27 95
17557.53 98
17558.78 99
17560.03 77
17561.28 95
17562.54 92
17563.79 77
17565.04 98
17566.30 101
17567.55 89
17568.80 110
17570.05 93
17571.31 90
17572.56 104
17573.81 100
17575.07 90
17576.32 84
17577.57 92
17578.83 85
17580.08 92
17581.33 107
17582.59 92
17583.84 84
17585.10 81
17586.35 64
17587.60 72
17588.86 75
17590.11 88
17591.36 84
17592.62 91
17593.87 88
17595.13 80
17596.38 87
17597.63 107
17598.89 108
17600.14 99
17601.40 98
17602.65 72
17603.90 89
17605.16 89
17606.41 81
17607.67 84
17608.92 72
17610.18 104
17611.43 99
17612.69 103
17613.94 106
17615.20 107
17616.45 95
17617.71 88
17618.96 120
17620.21 109
17621.47 94
17622.72 80
17623.98 92
17625.23 73
17626.49 98
17627.75 151
17629.00 102
17630.26 90
17631.51 94
17632.77 73
17634.02 102
17635.28 91
17636.53 91
17637.79 95
17639.04 100
17640.30 104
17641.55 101
17642.81 90
17644.07 85
17645.32 68
17646.58 106
17647.83 81
17649.09 110
17650.35 89
17651.60 82
17652.86 85
17654.11 73
17655.37 93
17656.63 99
17657.88 84
17659.14 68
17660.39 76
17661.65 107
17662.91 106
17664.16 87
17665.42 91
17666.68 101
17667.93 87
17669.19 87
17670.45 72
17671.70 107
17672.96 101
17674.22 96
17675.47 100
17676.73 77
17677.99 89
17679.24 112
17680.50 94
17681.76 90
17683.02 81
17684.27 82
17685.53 103
17686.79 86
17688.05 91
17689.30 106
17690.56 94
17691.82 97
17693.07 85
17694.33 95
17695.59 110
17696.85 114
17698.11 104
17699.36 90
17700.62 92
17701.88 117
17703.14 77
17704.39 84
17705.65 93
17706.91 103
17708.17 99
17709.43 88
17710.68 81
17711.94 71
17713.20 97
17714.46 106
17715.72 106
17716.98 77
17718.23 92
17719.49 91
17720.75 107
17722.01 92
17723.27 85
17724.53 84
17725.79 106
17727.04 71
17728.30 91
17729.56 92
17730.82 88
17732.08 89
17733.34 95
17734.60 89
17735.86 80
17737.12 80
17738.37 89
17739.63 89
17740.89 97
17742.15 85
17743.41 83
17744.67 94
17745.93 105
17747.19 71
17748.45 95
17749.71 93
17750.97 87
17752.23 81
17753.49 93
17754.75 101
17756.01 92
17757.27 82
17758.53 82
17759.79 95
17761.05 82
17762.31 85
17763.57 82
17764.83 90
17766.09 102
17767.35 104
17768.61 74
17769.87 75
17771.13 79
17772.39 89
17773.65 90
17774.91 93
17776.17 90
17777.43 97
17778.69 96
17779.95 87
17781.21 94
17782.47 90
17783.73 66
17784.99 109
17786.25 101
17787.51 90
17788.78 86
17790.04 79
17791.30 90
17792.56 118
17793.82 102
17795.08 95
17796.34 76
17797.60 72
17798.86 77
17800.13 82
17801.39 86
17802.65 73
17803.91 68
17805.17 81
17806.43 87
17807.69 105
17808.96 80
17810.22 74
17811.48 90
17812.74 95
17814.00 81
17815.26 80
17816.53 91
17817.79 87
17819.05 97
17820.31 79
17821.57 90
17822.84 102
17824.10 83
17825.36 82
17826.62 93
17827.89 84
17829.15 94
17830.41 88
17831.67 79
17832.93 73
17834.20 76
17835.46 75
17836.72 83
17837.99 81
17839.25 86
17840.51 87
17841.77 77
17843.04 80
17844.30 90
17845.56 87
17846.82 80
17848.09 102
17849.35 86
17850.61 74
17851.88 91
17853.14 83
17854.40 67
17855.67 90
17856.93 84
17858.19 99
17859.46 86
17860.72 70
17861.98 99
17863.25 101
17864.51 92
17865.77 100
17867.04 85
17868.30 81
17869.57 81
17870.83 82
17872.09 65
17873.36 70
17874.62 94
17875.89 74
17877.15 82
17878.41 84
17879.68 85
17880.94 88
17882.21 68
17883.47 80
17884.73 88
17886.00 108
17887.26 87
17888.53 75
17889.79 72
17891.06 70
17892.32 88
17893.59 87
17894.85 79
17896.12 84
17897.38 91
17898.65 93
17899.91 101
17901.17 91
17902.44 77
17903.70 126
17904.97 83
17906.23 76
17907.50 65
17908.77 82
17910.03 76
17911.30 94
17912.56 98
17913.83 94
17915.09 87
17916.36 106
17917.62 108
17918.89 103
17920.15 88
17921.42 82
17922.68 77
17923.95 82
17925.22 98
17926.48 79
17927.75 70
17929.01 79
17930.28 86
17931.55 81
17932.81 58
17934.08 88
17935.34 77
17936.61 87
17937.88 89
17939.14 90
17940.41 102
17941.68 76
17942.94 76
17944.21 89
17945.47 93
17946.74 69
17948.01 74
17949.27 81
17950.54 74
17951.81 81
17953.07 95
17954.34 118
17955.61 129
17956.87 91
17958.14 87
17959.41 96
17960.68 100
17961.94 76
17963.21 88
17964.48 86
17965.74 68
17967.01 89
17968.28 92
17969.55 73
17970.81 78
17972.08 90
17973.35 106
17974.62 85
17975.88 89
17977.15 75
17978.42 89
17979.69 85
17980.95 89
17982.22 86
17983.49 66
17984.76 71
17986.03 80
17987.29 91
17988.56 83
17989.83 84
17991.10 92
17992.37 75
17993.63 85
17994.90 78
17996.17 70
17997.44 66
17998.71 76
17999.98 107
18001.24 93
18002.51 69
18003.78 91
18005.05 89
18006.32 94
18007.59 67
18008.86 77
18010.12 71
18011.39 68
18012.66 66
18013.93 86
18015.20 87
18016.47 83
18017.74 66
18019.01 68
18020.28 99
18021.54 89
18022.81 95
18024.08 93
18025.35 93
18026.62 72
18027.89 81
18029.16 116
18030.43 84
18031.70 77
18032.97 96
18034.24 78
18035.51 70
18036.78 79
18038.05 70
18039.32 76
18040.59 88
18041.86 84
18043.13 90
18044.40 81
18045.67 88
18046.94 74
18048.21 85
18049.48 76
18050.75 103
18052.02 96
18053.29 96
18054.56 91
18055.83 87
18057.10 92
18058.37 79
18059.64 85
18060.91 98
18062.18 96
18063.45 67
18064.72 75
18065.99 96
18067.26 121
18068.54 116
18069.81 86
18071.08 88
18072.35 88
18073.62 95
18074.89 79
18076.16 70
18077.43 73
18078.70 83
18079.97 92
18081.25 78
18082.52 87
18083.79 102
18085.06 82
18086.33 69
18087.60 68
18088.87 88
18090.15 94
18091.42 78
18092.69 80
18093.96 92
18095.23 90
18096.50 83
18097.78 82
18099.05 81
18100.32 83
18101.59 85
18102.86 78
18104.14 82
18105.41 80
18106.68 82
18107.95 72
18109.23 78
18110.50 84
18111.77 67
18113.04 77
18114.31 94
18115.59 81
18116.86 87
18118.13 104
18119.40 94
18120.68 96
18121.95 76
18123.22 68
18124.50 84
18125.77 90
18127.04 78
18128.31 64
18129.59 82
18130.86 82
18132.13 70
18133.41 76
18134.68 101
18135.95 95
18137.23 77
18138.50 86
18139.77 83
18141.05 84
18142.32 67
18143.59 99
18144.87 77
18146.14 66
18147.41 82
18148.69 99
18149.96 79
18151.23 66
18152.51 85
18153.78 93
18155.06 104
18156.33 81
18157.60 81
18158.88 86
18160.15 83
18161.43 82
18162.70 90
18163.97 84
18165.25 70
18166.52 80
18167.80 84
18169.07 78
18170.35 71
18171.62 93
18172.90 97
18174.17 78
18175.44 61
18176.72 81
18177.99 87
18179.27 101
18180.54 84
18181.82 74
18183.09 69
18184.37 108
18185.64 83
18186.92 75
18188.19 55
18189.47 62
18190.74 93
18192.02 83
18193.29 75
18194.57 82
18195.84 85
18197.12 73
18198.39 62
18199.67 64
18200.95 70
18202.22 69
18203.50 69
18204.77 65
18206.05 72
18207.32 56
18208.60 74
18209.88 98
18211.15 81
18212.43 92
18213.70 84
18214.98 91
18216.26 79
18217.53 73
18218.81 74
18220.08 102
18221.36 78
18222.64 80
18223.91 84
18225.19 81
18226.47 67
18227.74 74
18229.02 49
18230.29 74
18231.57 86
18232.85 80
18234.12 73
18235.40 52
18236.68 69
18237.95 87
18239.23 88
18240.51 74
18241.79 67
18243.06 72
18244.34 77
18245.62 92
18246.89 81
18248.17 93
18249.45 77
18250.73 82
18252.00 78
18253.28 71
18254.56 98
18255.83 97
18257.11 85
18258.39 74
18259.67 81
18260.94 88
18262.22 77
18263.50 105
18264.78 64
18266.06 67
18267.33 81
18268.61 120
18269.89 104
18271.17 83
18272.45 73
18273.72 68
18275.00 86
18276.28 75
18277.56 83
18278.84 80
18280.11 81
18281.39 84
18282.67 73
18283.95 68
18285.23 80
18286.51 81
18287.78 79
18289.06 100
18290.34 88
18291.62 87
18292.90 92
18294.18 72
18295.46 85
18296.74 76
18298.01 88
18299.29 70
18300.57 89
18301.85 100
18303.13 89
18304.41 77
18305.69 101
18306.97 85
18308.25 83
18309.53 103
18310.81 91
18312.09 63
18313.37 66
18314.64 77
18315.92 81
18317.20 78
18318.48 89
18319.76 99
18321.04 95
18322.32 88
18323.60 71
18324.88 77
18326.16 80
18327.44 97
18328.72 98
18330.00 90
18331.28 76
18332.56 83
18333.84 71
18335.12 84
18336.40 72
18337.68 80
18338.96 105
18340.24 91
18341.52 74
18342.80 85
18344.09 71
18345.37 76
18346.65 92
18347.93 94
18349.21 73
18350.49 82
18351.77 82
18353.05 66
18354.33 68
18355.61 65
18356.89 96
18358.17 77
18359.46 70
18360.74 76
18362.02 63
18363.30 79
18364.58 81
18365.86 74
18367.14 77
18368.42 96
18369.71 91
18370.99 85
18372.27 89
18373.55 87
18374.83 78
18376.11 98
18377.39 85
18378.68 77
18379.96 79
18381.24 97
18382.52 85
18383.80 78
18385.09 73
18386.37 83
18387.65 74
18388.93 83
18390.21 86
18391.50 105
18392.78 69
18394.06 78
18395.34 84
18396.63 65
18397.91 74
18399.19 63
18400.47 63
18401.76 76
18403.04 88
18404.32 70
18405.60 80
18406.89 110
18408.17 72
18409.45 77
18410.73 83
18412.02 87
18413.30 80
18414.58 78
18415.87 88
18417.15 84
18418.43 80
18419.72 68
18421.00 76
18422.28 53
18423.57 76
18424.85 81
18426.13 87
18427.42 92
18428.70 79
18429.98 83
18431.27 91
18432.55 85
18433.83 73
18435.12 80
18436.40 81
18437.68 75
18438.97 80
18440.25 90
18441.54 100
18442.82 72
18444.10 80
18445.39 79
18446.67 86
18447.96 95
18449.24 99
18450.53 91
18451.81 97
18453.09 79
18454.38 81
18455.66 80
18456.95 86
18458.23 90
18459.52 78
18460.80 91
18462.09 84
18463.37 81
18464.65 101
18465.94 91
18467.22 68
18468.51 97
18469.79 75
18471.08 80
18472.36 85
18473.65 70
18474.93 65
18476.22 65
18477.50 80
18478.79 74
18480.08 82
18481.36 75
18482.65 82
18483.93 86
18485.22 82
18486.50 77
18487.79 78
18489.07 73
18490.36 99
18491.64 94
18492.93 75
18494.22 69
18495.50 87
18496.79 85
18498.07 74
18499.36 86
18500.65 89
18501.93 90
18503.22 86
18504.50 65
18505.79 66
18507.08 62
18508.36 88
18509.65 88
18510.94 85
18512.22 93
18513.51 64
18514.80 76
18516.08 72
18517.37 90
18518.65 85
18519.94 74
18521.23 74
18522.51 85
18523.80 104
18525.09 88
18526.38 81
18527.66 75
18528.95 75
18530.24 77
18531.52 88
18532.81 82
18534.10 76
18535.39 93
18536.67 93
18537.96 83
18539.25 71
18540.53 81
18541.82 77
18543.11 79
18544.40 123
18545.68 121
18546.97 87
18548.26 85
18549.55 96
18550.84 107
18552.12 78
18553.41 95
18554.70 87
18555.99 86
18557.27 87
18558.56 83
18559.85 105
18561.14 90
18562.43 95
18563.72 88
18565.00 106
18566.29 82
18567.58 74
18568.87 89
18570.16 104
18571.45 91
18572.73 58
18574.02 80
18575.31 92
18576.60 78
18577.89 74
18579.18 94
18580.47 95
18581.75 89
18583.04 79
18584.33 83
18585.62 106
18586.91 83
18588.20 115
18589.49 88
18590.78 84
18592.07 92
18593.36 74
18594.65 76
18595.93 82
18597.22 84
18598.51 86
18599.80 97
18601.09 89
18602.38 85
18603.67 82
18604.96 87
18606.25 88
18607.54 91
18608.83 96
18610.12 96
18611.41 82
18612.70 99
18613.99 70
18615.28 72
18616.57 72
18617.86 69
18619.15 67
18620.44 81
18621.73 105
18623.02 116
18624.31 90
18625.60 95
18626.89 120
18628.18 105
18629.47 114
18630.76 88
18632.05 86
18633.34 113
18634.64 83
18635.93 94
18637.22 109
18638.51 79
18639.80 98
18641.09 114
18642.38 107
18643.67 65
18644.96 97
18646.25 98
18647.54 79
18648.84 92
18650.13 73
18651.42 89
18652.71 83
18654.00 92
18655.29 89
18656.58 96
18657.88 79
18659.17 106
18660.46 106
18661.75 103
18663.04 76
18664.33 105
18665.63 92
18666.92 87
18668.21 107
18669.50 110
18670.79 96
18672.08 87
18673.38 87
18674.67 83
18675.96 60
18677.25 69
18678.55 65
18679.84 92
18681.13 80
18682.42 96
18683.71 76
18685.01 82
18686.30 76
18687.59 69
18688.88 95
18690.18 95
18691.47 75
18692.76 83
18694.06 63
18695.35 81
18696.64 91
18697.93 72
18699.23 75
18700.52 89
18701.81 92
18703.11 98
18704.40 88
18705.69 79
18706.99 72
18708.28 73
18709.57 96
18710.86 96
18712.16 87
18713.45 82
18714.75 71
18716.04 76
18717.33 86
18718.63 91
18719.92 98
18721.21 83
18722.51 101
18723.80 80
18725.09 89
18726.39 95
18727.68 91
18728.98 83
18730.27 94
18731.56 92
18732.86 104
18734.15 80
18735.45 70
18736.74 76
18738.04 102
18739.33 78
18740.62 88
18741.92 98
18743.21 97
18744.51 89
18745.80 70
18747.10 62
18748.39 80
18749.69 90
18750.98 75
18752.27 63
18753.57 94
18754.86 83
18756.16 90
18757.45 88
18758.75 85
18760.04 63
18761.34 81
18762.63 99
18763.93 65
18765.23 82
18766.52 65
18767.82 87
18769.11 99
18770.41 76
18771.70 66
18773.00 76
18774.29 95
18775.59 70
18776.88 76
18778.18 81
18779.48 74
18780.77 103
18782.07 93
18783.36 87
18784.66 86
18785.95 67
18787.25 73
18788.55 64
18789.84 77
18791.14 69
18792.43 86
18793.73 75
18795.03 77
18796.32 75
18797.62 108
18798.92 99
18800.21 91
18801.51 88
18802.81 65
18804.10 70
18805.40 88
18806.70 99
18807.99 96
18809.29 85
18810.59 69
18811.88 81
18813.18 82
18814.48 89
18815.77 81
18817.07 101
18818.37 73
18819.66 83
18820.96 87
18822.26 107
18823.56 78
18824.85 78
18826.15 88
18827.45 95
18828.75 65
18830.04 93
18831.34 77
18832.64 76
18833.94 69
18835.23 66
18836.53 74
18837.83 63
18839.13 68
18840.42 79
18841.72 91
18843.02 77
18844.32 92
18845.62 67
18846.91 73
18848.21 80
18849.51 90
18850.81 94
18852.11 71
18853.40 67
18854.70 95
18856.00 98
18857.30 80
18858.60 59
18859.90 74
18861.20 81
18862.49 85
18863.79 94
18865.09 82
18866.39 86
18867.69 77
18868.99 76
18870.29 71
18871.59 86
18872.88 89
18874.18 83
18875.48 84
18876.78 80
18878.08 86
18879.38 82
18880.68 89
18881.98 93
18883.28 68
18884.58 83
18885.88 79
18887.18 69
18888.47 72
18889.77 67
18891.07 82
18892.37 78
18893.67 90
18894.97 75
18896.27 82
18897.57 75
18898.87 73
18900.17 71
18901.47 72
18902.77 85
18904.07 66
18905.37 86
18906.67 66
18907.97 77
18909.27 84
18910.57 75
18911.87 93
18913.17 94
18914.47 76
18915.77 71
18917.07 71
18918.38 66
18919.68 90
18920.98 72
18922.28 95
18923.58 77
18924.88 57
18926.18 87
18927.48 90
18928.78 73
18930.08 75
18931.38 104
18932.68 87
18933.98 70
18935.29 77
18936.59 75
18937.89 77
18939.19 79
18940.49 91
18941.79 70
18943.09 70
18944.39 88
18945.70 75
18947.00 85
18948.30 64
18949.60 80
18950.90 77
18952.20 65
18953.51 75
18954.81 90
18956.11 84
18957.41 85
18958.71 80
18960.02 90
18961.32 88
18962.62 74
18963.92 109
18965.22 109
18966.53 113
18967.83 111
18969.13 81
18970.43 80
18971.73 85
18973.04 70
18974.34 88
18975.64 67
18976.94 84
18978.25 88
18979.55 78
18980.85 96
18982.16 80
18983.46 89
18984.76 70
18986.06 82
18987.37 75
18988.67 72
18989.97 80
18991.28 77
18992.58 82
18993.88 70
18995.18 83
18996.49 83
18997.79 82
18999.09 53
19000.40 72
19001.70 74
19003.00 76
19004.31 81
19005.61 90
19006.92 83
19008.22 74
19009.52 81
19010.83 64
19012.13 62
19013.43 60
19014.74 68
19016.04 80
19017.35 85
19018.65 70
19019.95 83
19021.26 95
19022.56 89
19023.87 67
19025.17 64
19026.47 71
19027.78 61
19029.08 73
19030.39 72
19031.69 61
19033.00 76
19034.30 70
19035.61 69
19036.91 73
19038.21 75
19039.52 81
19040.82 84
19042.13 77
19043.43 67
19044.74 98
19046.04 89
19047.35 75
19048.65 85
19049.96 69
19051.26 81
19052.57 86
19053.87 81
19055.18 74
19056.48 75
19057.79 71
19059.09 85
19060.40 87
19061.71 88
19063.01 72
19064.32 83
19065.62 76
19066.93 74
19068.23 84
19069.54 109
19070.85 85
19072.15 62
19073.46 71
19074.76 98
19076.07 91
19077.37 76
19078.68 57
19079.99 67
19081.29 79
19082.60 97
19083.91 76
19085.21 81
19086.52 96
19087.82 77
19089.13 71
19090.44 72
19091.74 80
19093.05 75
19094.36 85
19095.66 85
19096.97 63
19098.28 62
19099.58 104
19100.89 79
19102.20 62
19103.50 59
19104.81 73
19106.12 70
19107.42 66
19108.73 61
19110.04 55
19111.35 56
19112.65 63
19113.96 71
19115.27 59
19116.58 53
19117.88 77
19119.19 65
19120.50 80
19121.81 63
19123.11 67
19124.42 67
19125.73 55
19127.04 88
19128.34 77
19129.65 56
19130.96 75
19132.27 85
19133.57 74
19134.88 66
19136.19 77
19137.50 71
19138.81 68
19140.12 91
19141.42 81
19142.73 82
19144.04 53
19145.35 66
19146.66 61
19147.97 69
19149.27 77
19150.58 87
19151.89 64
19153.20 67
19154.51 81
19155.82 68
19157.13 74
19158.43 71
19159.74 62
19161.05 80
19162.36 69
19163.67 69
19164.98 90
19166.29 84
19167.60 75
19168.91 73
19170.22 81
19171.52 83
19172.83 80
19174.14 65
19175.45 76
19176.76 86
19178.07 70
19179.38 68
19180.69 61
19182.00 82
19183.31 81
19184.62 72
19185.93 78
19187.24 74
19188.55 86
19189.86 85
19191.17 57
19192.48 85
19193.79 68
19195.10 127
19196.41 78
19197.72 60
19199.03 66
19200.34 83
19201.65 71
19202.96 64
19204.27 71
19205.58 89
19206.89 70
19208.20 64
19209.51 72
19210.82 65
19212.13 99
19213.44 102
19214.75 82
19216.06 61
19217.38 61
19218.69 80
19220.00 70
19221.31 90
19222.62 91
19223.93 89
19225.24 81
19226.55 81
19227.86 68
19229.17 68
19230.49 94
19231.80 71
19233.11 51
19234.42 52
19235.73 61
19237.04 63
19238.35 86
19239.67 67
19240.98 72
19242.29 95
19243.60 78
19244.91 60
19246.22 76
19247.54 61
19248.85 79
19250.16 64
19251.47 68
19252.78 58
19254.10 55
19255.41 60
19256.72 77
19258.03 79
19259.34 90
19260.66 70
19261.97 80
19263.28 61
19264.59 70
19265.91 79
19267.22 78
19268.53 85
19269.84 66
19271.16 70
19272.47 69
19273.78 73
19275.10 97
19276.41 82
19277.72 87
19279.03 82
19280.35 65
19281.66 65
19282.97 78
19284.29 69
19285.60 64
19286.91 86
19288.23 77
19289.54 73
19290.85 79
19292.17 82
19293.48 77
19294.79 68
19296.11 80
19297.42 64
19298.73 76
19300.05 73
19301.36 75
19302.67 79
19303.99 63
19305.30 82
19306.62 76
19307.93 76
19309.24 79
19310.56 61
19311.87 65
19313.19 77
19314.50 57
19315.81 60
19317.13 58
19318.44 70
19319.76 69
19321.07 53
19322.39 57
19323.70 73
19325.01 80
19326.33 80
19327.64 72
19328.96 74
19330.27 85
19331.59 72
19332.90 69
19334.22 74
19335.53 78
19336.85 80
19338.16 89
19339.48 78
19340.79 81
19342.11 96
19343.42 74
19344.74 83
19346.05 77
19347.37 73
19348.68 69
19350.00 70
19351.31 55
19352.63 71
19353.94 72
19355.26 84
19356.58 67
19357.89 90
19359.21 59
19360.52 66
19361.84 65
19363.15 65
19364.47 78
19365.79 65
19367.10 49
19368.42 68
19369.73 74
19371.05 75
19372.37 74
19373.68 74
19375.00 93
19376.31 78
19377.63 68
19378.95 55
19380.26 61
19381.58 96
19382.90 78
19384.21 81
19385.53 84
19386.85 92
19388.16 82
19389.48 76
19390.80 68
19392.11 74
19393.43 52
19394.75 68
19396.06 80
19397.38 59
19398.70 68
19400.01 74
19401.33 80
19402.65 79
19403.97 67
19405.28 78
19406.60 75
19407.92 70
19409.23 66
19410.55 81
19411.87 75
19413.19 73
19414.50 80
19415.82 73
19417.14 52
19418.46 66
19419.77 71
19421.09 59
19422.41 63
19423.73 71
19425.05 62
19426.36 77
19427.68 80
19429.00 77
19430.32 64
19431.64 82
19432.95 69
19434.27 83
19435.59 77
19436.91 59
19438.23 72
19439.55 77
19440.86 87
19442.18 82
19443.50 69
19444.82 68
19446.14 75
19447.46 79
19448.78 71
19450.09 52
19451.41 57
19452.73 80
19454.05 83
19455.37 64
19456.69 61
19458.01 70
19459.33 67
19460.65 69
19461.97 70
19463.28 65
19464.60 61
19465.92 72
19467.24 72
19468.56 72
19469.88 72
19471.20 86
19472.52 56
19473.84 71
19475.16 91
19476.48 87
19477.80 66
19479.12 87
19480.44 62
19481.76 60
19483.08 59
19484.40 64
19485.72 71
19487.04 56
19488.36 62
19489.68 70
19491.00 93
19492.32 77
19493.64 86
19494.96 82
19496.28 74
19497.60 81
19498.92 88
19500.24 79
19501.56 65
19502.88 70
19504.20 63
19505.52 84
19506.84 82
19508.16 70
19509.49 69
19510.81 74
19512.13 67
19513.45 64
19514.77 57
19516.09 72
19517.41 62
19518.73 65
19520.05 56
19521.37 55
19522.70 69
19524.02 66
19525.34 73
19526.66 64
19527.98 49
19529.30 71
19530.62 89
19531.95 84
19533.27 78
19534.59 91
19535.91 84
19537.23 75
19538.55 57
19539.88 51
19541.20 67
19542.52 72
19543.84 77
19545.16 63
19546.49 72
19547.81 79
19549.13 64
19550.45 68
19551.77 76
19553.10 82
19554.42 54
19555.74 63
19557.06 62
19558.39 69
19559.71 82
19561.03 76
19562.35 53
19563.68 87
19565.00 67
19566.32 51
19567.64 71
19568.97 62
19570.29 70
19571.61 59
19572.94 67
19574.26 74
19575.58 67
19576.90 70
19578.23 73
19579.55 110
19580.87 77
19582.20 57
19583.52 75
19584.84 72
19586.17 70
19587.49 67
19588.81 60
19590.14 79
19591.46 78
19592.78 74
19594.11 72
19595.43 67
19596.76 53
19598.08 73
19599.40 64
19600.73 92
19602.05 71
19603.37 63
19604.70 58
19606.02 63
19607.35 82
19608.67 93
19610.00 78
19611.32 76
19612.64 87
19613.97 76
19615.29 68
19616.62 81
19617.94 73
19619.27 79
19620.59 71
19621.92 79
19623.24 69
19624.56 60
19625.89 59
19627.21 65
19628.54 65
19629.86 68
19631.19 70
19632.51 63
19633.84 77
19635.16 60
19636.49 55
19637.81 53
19639.14 65
19640.46 73
19641.79 63
19643.11 58
19644.44 60
19645.77 64
19647.09 53
19648.42 59
19649.74 61
19651.07 66
19652.39 60
19653.72 66
19655.04 73
19656.37 58
19657.70 70
19659.02 87
19660.35 110
19661.67 66
19663.00 62
19664.33 82
19665.65 86
19666.98 79
19668.30 61
19669.63 56
19670.96 77
19672.28 90
19673.61 58
19674.94 72
19676.26 88
19677.59 65
19678.92 72
19680.24 56
19681.57 59
19682.90 88
19684.22 52
19685.55 71
19686.88 66
19688.20 60
19689.53 63
19690.86 74
19692.18 96
19693.51 81
19694.84 69
19696.16 82
19697.49 69
19698.82 71
19700.15 73
19701.47 55
19702.80 60
19704.13 83
19705.46 66
19706.78 86
19708.11 78
19709.44 61
19710.77 61
19712.09 65
19713.42 54
19714.75 59
19716.08 68
19717.40 76
19718.73 70
19720.06 76
19721.39 72
19722.72 72
19724.04 76
19725.37 72
19726.70 67
19728.03 61
19729.36 78
19730.68 64
19732.01 75
19733.34 66
19734.67 64
19736.00 79
19737.33 86
19738.66 50
19739.98 76
19741.31 85
19742.64 67
19743.97 60
19745.30 57
19746.63 62
19747.96 85
19749.29 78
19750.61 82
19751.94 74
19753.27 73
19754.60 65
19755.93 75
19757.26 55
19758.59 46
19759.92 76
19761.25 64
19762.58 68
19763.91 69
19765.24 71
19766.57 74
19767.89 61
19769.22 48
19770.55 50
19771.88 52
19773.21 56
19774.54 52
19775.87 63
19777.20 64
19778.53 66
19779.86 73
19781.19 65
19782.52 51
19783.85 65
19785.18 78
19786.51 66
19787.84 72
19789.17 55
19790.50 58
19791.83 60
19793.16 74
19794.49 61
19795.83 56
19797.16 66
19798.49 67
19799.82 65
19801.15 83
19802.48 77
19803.81 75
19805.14 92
19806.47 64
19807.80 83
19809.13 66
19810.46 65
19811.79 63
19813.13 65
19814.46 84
19815.79 77
19817.12 69
19818.45 57
19819.78 57
19821.11 51
19822.44 51
19823.78 64
19825.11 72
19826.44 67
19827.77 67
19829.10 60
19830.43 71
19831.77 61
19833.10 58
19834.43 74
19835.76 70
19837.09 73
19838.42 67
19839.76 76
19841.09 54
19842.42 69
19843.75 63
19845.08 58
19846.42 64
19847.75 83
19849.08 58
19850.41 67
19851.75 68
19853.08 64
19854.41 78
19855.74 76
19857.08 70
19858.41 66
19859.74 66
19861.07 65
19862.41 72
19863.74 60
19865.07 79
19866.41 58
19867.74 64
19869.07 72
19870.40 63
19871.74 61
19873.07 61
19874.40 68
19875.74 54
19877.07 51
19878.40 66
19879.74 60
19881.07 62
19882.40 74
19883.74 70
19885.07 63
19886.40 54
19887.74 76
19889.07 81
19890.40 69
19891.74 65
19893.07 77
19894.41 66
19895.74 97
19897.07 63
19898.41 57
19899.74 85
19901.08 69
19902.41 61
19903.74 72
19905.08 77
19906.41 66
19907.75 85
19909.08 78
19910.41 77
19911.75 78
19913.08 71
19914.42 69
19915.75 58
19917.09 81
19918.42 71
19919.76 69
19921.09 59
19922.43 66
19923.76 77
19925.10 74
19926.43 70
19927.77 77
19929.10 80
19930.44 78
19931.77 74
19933.11 68
19934.44 53
19935.78 62
19937.11 69
19938.45 72
19939.78 68
19941.12 66
19942.45 85
19943.79 86
19945.12 79
19946.46 55
19947.79 55
19949.13 55
19950.47 78
19951.80 65
19953.14 44
19954.47 55
19955.81 88
19957.15 80
19958.48 60
19959.82 75
19961.15 73
19962.49 86
19963.83 78
19965.16 61
19966.50 67
19967.83 81
19969.17 81
19970.51 84
19971.84 72
19973.18 53
19974.52 73
19975.85 66
19977.19 68
19978.53 59
19979.86 78
19981.20 70
19982.54 55
19983.87 61
19985.21 76
19986.55 71
19987.88 70
19989.22 65
19990.56 60
19991.89 51
19993.23 76
19994.57 69
19995.91 74
19997.24 89
19998.58 73
19999.92 66
20001.26 64
20002.59 72
20003.93 72
20005.27 77
20006.61 76
20007.94 69
20009.28 87
20010.62 71
20011.96 64
20013.29 67
20014.63 81
20015.97 58
20017.31 54
20018.65 74
20019.98 58
20021.32 54
20022.66 63
20024.00 51
20025.34 67
20026.67 66
20028.01 65
20029.35 86
20030.69 69
20032.03 101
20033.37 79
20034.71 80
20036.04 87
20037.38 80
20038.72 79
20040.06 79
20041.40 70
20042.74 60
20044.08 64
20045.42 59
20046.75 68
20048.09 76
20049.43 84
20050.77 75
20052.11 86
20053.45 59
20054.79 56
20056.13 63
20057.47 61
20058.81 79
20060.15 72
20061.49 66
20062.82 70
20064.16 65
20065.50 73
20066.84 59
20068.18 66
20069.52 60
20070.86 63
20072.20 66
20073.54 73
20074.88 71
20076.22 57
20077.56 78
20078.90 66
20080.24 74
20081.58 90
20082.92 58
20084.26 64
20085.60 81
20086.94 75
20088.28 64
20089.62 69
20090.96 68
20092.30 57
20093.64 76
20094.99 78
20096.33 71
20097.67 69
20099.01 65
20100.35 55
20101.69 57
20103.03 68
20104.37 62
20105.71 92
20107.05 74
20108.39 61
20109.73 74
20111.08 76
20112.42 57
20113.76 60
20115.10 81
20116.44 64
20117.78 71
20119.12 57
20120.46 59
20121.81 63
20123.15 74
20124.49 74
20125.83 78
20127.17 81
20128.51 59
20129.86 71
20131.20 76
20132.54 61
20133.88 66
20135.22 79
20136.56 78
20137.91 86
20139.25 66
