# Supplementary material for: MALDI-TOF MS typing enables the classification of brewing yeasts of the genus Saccharomyces to major beer styles
Source: PLoS One. 2017 Aug 9;12(8):e0181694. doi: 10.1371/journal.pone.0181694 (PMC5549903; doi:10.1371/journal.pone.0181694)
Supplement: S11 File — The directory includes 90 raw files and was zipped to “.zip”; the folder has three strains with 30 spectra per strain; S1 Text explains the raw files with an example and Table 1 represents the yeast strains used within the experiment. (ZIP) [file pone.0181694.s014.zip › 31-33/30339-506-OG-Ale-Ale-YPG-18h-E-E_2015-08-12__0_E6_1.dat]

1999.93 3975
2000.35 4061
2000.77 4170
2001.19 4127
2001.61 3932
2002.03 3731
2002.46 3943
2002.88 4007
2003.30 3914
2003.72 3796
2004.14 3863
2004.57 3859
2004.99 3713
2005.41 3611
2005.83 3845
2006.25 4040
2006.68 3807
2007.10 3786
2007.52 3730
2007.94 3604
2008.37 3741
2008.79 3903
2009.21 3691
2009.63 3789
2010.06 3995
2010.48 3875
2010.90 3928
2011.32 3733
2011.75 3777
2012.17 3798
2012.59 3766
2013.02 3834
2013.44 3802
2013.86 3722
2014.29 3570
2014.71 3936
2015.13 3732
2015.55 3468
2015.98 3788
2016.40 3710
2016.82 3560
2017.25 3720
2017.67 3706
2018.10 3738
2018.52 3857
2018.94 3864
2019.37 3793
2019.79 3927
2020.21 3850
2020.64 3645
2021.06 3901
2021.48 4172
2021.91 4137
2022.33 4237
2022.76 4101
2023.18 4090
2023.60 4111
2024.03 4261
2024.45 4270
2024.88 4266
2025.30 4336
2025.73 3951
2026.15 4011
2026.57 4010
2027.00 3910
2027.42 3862
2027.85 3841
2028.27 3814
2028.70 3735
2029.12 3742
2029.55 3709
2029.97 3754
2030.40 3721
2030.82 3491
2031.24 3584
2031.67 3664
2032.09 3631
2032.52 3694
2032.94 3570
2033.37 3481
2033.79 3685
2034.22 3966
2034.65 3754
2035.07 3959
2035.50 3799
2035.92 3862
2036.35 3832
2036.77 3849
2037.20 3770
2037.62 3798
2038.05 4039
2038.47 3919
2038.90 3872
2039.33 4036
2039.75 4186
2040.18 4178
2040.60 3835
2041.03 4196
2041.45 4446
2041.88 4212
2042.31 3961
2042.73 3877
2043.16 4034
2043.58 4176
2044.01 4027
2044.44 3869
2044.86 3761
2045.29 3695
2045.72 3951
2046.14 3735
2046.57 3711
2047.00 3618
2047.42 3781
2047.85 3613
2048.28 3878
2048.70 3904
2049.13 3701
2049.56 3849
2049.98 3910
2050.41 4045
2050.84 3820
2051.26 3633
2051.69 3485
2052.12 3756
2052.54 3741
2052.97 3593
2053.40 3630
2053.83 3429
2054.25 3609
2054.68 3780
2055.11 3743
2055.53 3745
2055.96 3783
2056.39 3638
2056.82 3665
2057.24 3528
2057.67 3386
2058.10 3416
2058.53 3349
2058.96 3483
2059.38 3479
2059.81 3526
2060.24 3480
2060.67 3575
2061.10 3628
2061.52 3722
2061.95 3695
2062.38 3598
2062.81 3465
2063.24 3393
2063.66 3493
2064.09 3476
2064.52 3757
2064.95 3708
2065.38 3713
2065.81 3862
2066.23 4071
2066.66 3806
2067.09 3684
2067.52 3840
2067.95 4228
2068.38 4158
2068.81 4450
2069.23 4186
2069.66 4082
2070.09 3732
2070.52 4117
2070.95 3971
2071.38 4179
2071.81 3817
2072.24 3835
2072.67 4053
2073.10 4128
2073.53 3993
2073.95 4060
2074.38 3997
2074.81 3902
2075.24 3622
2075.67 3810
2076.10 3630
2076.53 3798
2076.96 3797
2077.39 3980
2077.82 3954
2078.25 3993
2078.68 3944
2079.11 4181
2079.54 3927
2079.97 4223
2080.40 4168
2080.83 4407
2081.26 4288
2081.69 4401
2082.12 4243
2082.55 4244
2082.98 4204
2083.41 4120
2083.84 4161
2084.27 4293
2084.70 3935
2085.13 3999
2085.56 3951
2085.99 3929
2086.42 4157
2086.85 3889
2087.29 3720
2087.72 3927
2088.15 3888
2088.58 3808
2089.01 3736
2089.44 3594
2089.87 3915
2090.30 3974
2090.73 3898
2091.16 3667
2091.59 3820
2092.03 3824
2092.46 3832
2092.89 3726
2093.32 3789
2093.75 3821
2094.18 3659
2094.61 3892
2095.05 4040
2095.48 4186
2095.91 4199
2096.34 3969
2096.77 3754
2097.20 3943
2097.63 4136
2098.07 3977
2098.50 3635
2098.93 3538
2099.36 3562
2099.79 3565
2100.23 3732
2100.66 3620
2101.09 3565
2101.52 3436
2101.95 3294
2102.39 3502
2102.82 3442
2103.25 3525
2103.68 3349
2104.12 3517
2104.55 3504
2104.98 3461
2105.41 3627
2105.85 3841
2106.28 3739
2106.71 3822
2107.14 3830
2107.58 3843
2108.01 3931
2108.44 3588
2108.88 3921
2109.31 3753
2109.74 3811
2110.18 3959
2110.61 3841
2111.04 3934
2111.47 3928
2111.91 3818
2112.34 3767
2112.77 3892
2113.21 3805
2113.64 3692
2114.07 3546
2114.51 3508
2114.94 3751
2115.37 3440
2115.81 3633
2116.24 3382
2116.68 3448
2117.11 3213
2117.54 3397
2117.98 3370
2118.41 3377
2118.85 3221
2119.28 3434
2119.71 3608
2120.15 3371
2120.58 3376
2121.02 3526
2121.45 3479
2121.88 3417
2122.32 3914
2122.75 4041
2123.19 3558
2123.62 3588
2124.06 3632
2124.49 3688
2124.92 3553
2125.36 3763
2125.79 3739
2126.23 3434
2126.66 3584
2127.10 3612
2127.53 3753
2127.97 3710
2128.40 3838
2128.84 3634
2129.27 3678
2129.71 3771
2130.14 3724
2130.58 3607
2131.01 3597
2131.45 3625
2131.88 3860
2132.32 3826
2132.75 4055
2133.19 4015
2133.63 3982
2134.06 3781
2134.50 3794
2134.93 4027
2135.37 3804
2135.80 3912
2136.24 3778
2136.67 3797
2137.11 3927
2137.55 3882
2137.98 3918
2138.42 3861
2138.85 3840
2139.29 3681
2139.73 3723
2140.16 3955
2140.60 3770
2141.03 3757
2141.47 3883
2141.91 3614
2142.34 3614
2142.78 3720
2143.22 3774
2143.65 3874
2144.09 3684
2144.53 3602
2144.96 3599
2145.40 3491
2145.84 3422
2146.27 3439
2146.71 3365
2147.15 3517
2147.58 3281
2148.02 3459
2148.46 3466
2148.89 3471
2149.33 3552
2149.77 3650
2150.21 3598
2150.64 3753
2151.08 3694
2151.52 3895
2151.95 4183
2152.39 4154
2152.83 4260
2153.27 4490
2153.70 4241
2154.14 4194
2154.58 4054
2155.02 3950
2155.45 4029
2155.89 4259
2156.33 4134
2156.77 3941
2157.21 3859
2157.64 3871
2158.08 3763
2158.52 3682
2158.96 3668
2159.40 3990
2159.83 3865
2160.27 3802
2160.71 3885
2161.15 3839
2161.59 3931
2162.02 3949
2162.46 4020
2162.90 3881
2163.34 3972
2163.78 3867
2164.22 4121
2164.66 3824
2165.09 3652
2165.53 4012
2165.97 3681
2166.41 3981
2166.85 3837
2167.29 3947
2167.73 3665
2168.17 3566
2168.60 3871
2169.04 3691
2169.48 3798
2169.92 3833
2170.36 3745
2170.80 3661
2171.24 3797
2171.68 3845
2172.12 4053
2172.56 3890
2173.00 3860
2173.44 3787
2173.88 4016
2174.32 3798
2174.76 3914
2175.20 3676
2175.64 3727
2176.07 3877
2176.51 3999
2176.95 4174
2177.39 4471
2177.83 4576
2178.27 4457
2178.71 4282
2179.15 4298
2179.59 4105
2180.03 4003
2180.47 4094
2180.92 4026
2181.36 4101
2181.80 3834
2182.24 3899
2182.68 4060
2183.12 4003
2183.56 3784
2184.00 3916
2184.44 3830
2184.88 3588
2185.32 3475
2185.76 3637
2186.20 3566
2186.64 3623
2187.08 3688
2187.52 3649
2187.97 3697
2188.41 3685
2188.85 3588
2189.29 3914
2189.73 3994
2190.17 3894
2190.61 3900
2191.05 4057
2191.49 4053
2191.94 4253
2192.38 4236
2192.82 3779
2193.26 3747
2193.70 4025
2194.14 4010
2194.58 3948
2195.03 3874
2195.47 3991
2195.91 3915
2196.35 3979
2196.79 4263
2197.24 4077
2197.68 4333
2198.12 4291
2198.56 4175
2199.00 4288
2199.45 4209
2199.89 4113
2200.33 4136
2200.77 4369
2201.21 4309
2201.66 4026
2202.10 4032
2202.54 3824
2202.98 3975
2203.43 3790
2203.87 3674
2204.31 3882
2204.75 3777
2205.20 3833
2205.64 3601
2206.08 3922
2206.53 3948
2206.97 3737
2207.41 3820
2207.85 3715
2208.30 3765
2208.74 3808
2209.18 3929
2209.63 4078
2210.07 4154
2210.51 4115
2210.96 4024
2211.40 4257
2211.84 4198
2212.29 4295
2212.73 4273
2213.17 4160
2213.62 4167
2214.06 4129
2214.50 4346
2214.95 4080
2215.39 4331
2215.84 4353
2216.28 4003
2216.72 3991
2217.17 4105
2217.61 3948
2218.05 4059
2218.50 4020
2218.94 3683
2219.39 3841
2219.83 3502
2220.28 3737
2220.72 3595
2221.16 3802
2221.61 3725
2222.05 3571
2222.50 3963
2222.94 3899
2223.39 3677
2223.83 3946
2224.28 4048
2224.72 4410
2225.16 4129
2225.61 4382
2226.05 4526
2226.50 4660
2226.94 4604
2227.39 4727
2227.83 4915
2228.28 4738
2228.72 4630
2229.17 4606
2229.61 4456
2230.06 4539
2230.50 4478
2230.95 4354
2231.40 4305
2231.84 4463
2232.29 4175
2232.73 4218
2233.18 4190
2233.62 4438
2234.07 4293
2234.51 4431
2234.96 4344
2235.41 3959
2235.85 4245
2236.30 4460
2236.74 4396
2237.19 4348
2237.63 4001
2238.08 3962
2238.53 4167
2238.97 4113
2239.42 4061
2239.86 4013
2240.31 4185
2240.76 3874
2241.20 3939
2241.65 3993
2242.10 4100
2242.54 3719
2242.99 3933
2243.44 4077
2243.88 3861
2244.33 3699
2244.78 3637
2245.22 3662
2245.67 3611
2246.12 3781
2246.56 3834
2247.01 3810
2247.46 3645
2247.90 3537
2248.35 3523
2248.80 3693
2249.24 3677
2249.69 3684
2250.14 3573
2250.59 3987
2251.03 4054
2251.48 3985
2251.93 3782
2252.38 4002
2252.82 3927
2253.27 3924
2253.72 3835
2254.17 3826
2254.61 3908
2255.06 3803
2255.51 3873
2255.96 3870
2256.40 3768
2256.85 3649
2257.30 3647
2257.75 3692
2258.20 3910
2258.64 3465
2259.09 3622
2259.54 3679
2259.99 3634
2260.44 3715
2260.88 3575
2261.33 3528
2261.78 3591
2262.23 3825
2262.68 3714
2263.13 3696
2263.58 4021
2264.02 4061
2264.47 4133
2264.92 4211
2265.37 4002
2265.82 4215
2266.27 4367
2266.72 4505
2267.17 4049
2267.61 4203
2268.06 4383
2268.51 4459
2268.96 4395
2269.41 4582
2269.86 4330
2270.31 4193
2270.76 4130
2271.21 4327
2271.66 4398
2272.11 4621
2272.56 4408
2273.00 4523
2273.45 4442
2273.90 4326
2274.35 4362
2274.80 4626
2275.25 4103
2275.70 4075
2276.15 4208
2276.60 4119
2277.05 4075
2277.50 4193
2277.95 3969
2278.40 3922
2278.85 3949
2279.30 4080
2279.75 3779
2280.20 3835
2280.65 3836
2281.10 4146
2281.55 3970
2282.00 3805
2282.45 3889
2282.90 3809
2283.35 4068
2283.81 4374
2284.26 3830
2284.71 3904
2285.16 4004
2285.61 3947
2286.06 4029
2286.51 3829
2286.96 4158
2287.41 4157
2287.86 3873
2288.31 3997
2288.76 4002
2289.22 4260
2289.67 4373
2290.12 4619
2290.57 4944
2291.02 5385
2291.47 5664
2291.92 5997
2292.37 6026
2292.83 6290
2293.28 6760
2293.73 7041
2294.18 7059
2294.63 6866
2295.08 6786
2295.53 6451
2295.99 6367
2296.44 5972
2296.89 5573
2297.34 5157
2297.79 4987
2298.25 4722
2298.70 4587
2299.15 4499
2299.60 4477
2300.05 4320
2300.51 4114
2300.96 4174
2301.41 4122
2301.86 4104
2302.32 4038
2302.77 3977
2303.22 3727
2303.67 3957
2304.13 3889
2304.58 4070
2305.03 3696
2305.48 3790
2305.94 4002
2306.39 3951
2306.84 4021
2307.29 3654
2307.75 4204
2308.20 4152
2308.65 3983
2309.11 3978
2309.56 4101
2310.01 4045
2310.47 4404
2310.92 4609
2311.37 4632
2311.83 4572
2312.28 4812
2312.73 4978
2313.19 4860
2313.64 4785
2314.09 4598
2314.55 4741
2315.00 4715
2315.45 4598
2315.91 4270
2316.36 4168
2316.81 4119
2317.27 4115
2317.72 4143
2318.18 4078
2318.63 4002
2319.08 3874
2319.54 4046
2319.99 4217
2320.45 4311
2320.90 4265
2321.35 4025
2321.81 4386
2322.26 4386
2322.72 4378
2323.17 4200
2323.63 4313
2324.08 4339
2324.54 4247
2324.99 4229
2325.44 4208
2325.90 4251
2326.35 4402
2326.81 4293
2327.26 4206
2327.72 4555
2328.17 4337
2328.63 4346
2329.08 4161
2329.54 4141
2329.99 4089
2330.45 4299
2330.90 4576
2331.36 4517
2331.81 4313
2332.27 4427
2332.72 4728
2333.18 4420
2333.64 4580
2334.09 4400
2334.55 4306
2335.00 4384
2335.46 4297
2335.91 4381
2336.37 4193
2336.82 4012
2337.28 4048
2337.74 3913
2338.19 3971
2338.65 3856
2339.10 3998
2339.56 4117
2340.02 4048
2340.47 4449
2340.93 4453
2341.38 4317
2341.84 4354
2342.30 4639
2342.75 4445
2343.21 4382
2343.67 4440
2344.12 4317
2344.58 4399
2345.04 4497
2345.49 4454
2345.95 4110
2346.41 4408
2346.86 4314
2347.32 4432
2347.78 4326
2348.23 4126
2348.69 4523
2349.15 4376
2349.60 4619
2350.06 4481
2350.52 4550
2350.97 4311
2351.43 4322
2351.89 4295
2352.35 4179
2352.80 4127
2353.26 3980
2353.72 3949
2354.18 3899
2354.63 4022
2355.09 3989
2355.55 4039
2356.01 4152
2356.46 4060
2356.92 3888
2357.38 3807
2357.84 4211
2358.29 4239
2358.75 3962
2359.21 3728
2359.67 3772
2360.13 3958
2360.58 4021
2361.04 4057
2361.50 4111
2361.96 4071
2362.42 4111
2362.88 4229
2363.33 4293
2363.79 4270
2364.25 4502
2364.71 4362
2365.17 4140
2365.63 4203
2366.08 4049
2366.54 4218
2367.00 4262
2367.46 4106
2367.92 3970
2368.38 3875
2368.84 4089
2369.30 4221
2369.75 4377
2370.21 4675
2370.67 4608
2371.13 4253
2371.59 4573
2372.05 4670
2372.51 4415
2372.97 4677
2373.43 4308
2373.89 4456
2374.35 4491
2374.81 4443
2375.27 4318
2375.72 4292
2376.18 4387
2376.64 4527
2377.10 4234
2377.56 4314
2378.02 4237
2378.48 4288
2378.94 4102
2379.40 4285
2379.86 4443
2380.32 4487
2380.78 4523
2381.24 4523
2381.70 4348
2382.16 4327
2382.62 4738
2383.08 4629
2383.54 4321
2384.00 4395
2384.46 4448
2384.92 4508
2385.39 4417
2385.85 4410
2386.31 4393
2386.77 4290
2387.23 4180
2387.69 4326
2388.15 4289
2388.61 4237
2389.07 4228
2389.53 4186
2389.99 4148
2390.45 4035
2390.91 4069
2391.38 4168
2391.84 4034
2392.30 3992
2392.76 4134
2393.22 4311
2393.68 4398
2394.14 4195
2394.60 4098
2395.06 4078
2395.53 3977
2395.99 4017
2396.45 3816
2396.91 3863
2397.37 4150
2397.83 4027
2398.30 3718
2398.76 3966
2399.22 4070
2399.68 3950
2400.14 3878
2400.61 3646
2401.07 3642
2401.53 3790
2401.99 3681
2402.45 3995
2402.92 3875
2403.38 3676
2403.84 3698
2404.30 3898
2404.76 3909
2405.23 3702
2405.69 3576
2406.15 3756
2406.61 3722
2407.08 3652
2407.54 3944
2408.00 3793
2408.46 3819
2408.93 4009
2409.39 4044
2409.85 4043
2410.32 4052
2410.78 3950
2411.24 3875
2411.70 3993
2412.17 4103
2412.63 3948
2413.09 3807
2413.56 3788
2414.02 3772
2414.48 3745
2414.95 3929
2415.41 4091
2415.87 3836
2416.34 3960
2416.80 3709
2417.26 3832
2417.73 4059
2418.19 4413
2418.65 4636
2419.12 4314
2419.58 4554
2420.05 4423
2420.51 4705
2420.97 4678
2421.44 4735
2421.90 4902
2422.37 4956
2422.83 4954
2423.29 4958
2423.76 4875
2424.22 4678
2424.69 4635
2425.15 4581
2425.62 4683
2426.08 4590
2426.54 4404
2427.01 4700
2427.47 4690
2427.94 4482
2428.40 4184
2428.87 4534
2429.33 4360
2429.80 4407
2430.26 4419
2430.73 4215
2431.19 4316
2431.66 4384
2432.12 4230
2432.59 3945
2433.05 4011
2433.52 3909
2433.98 3845
2434.45 4289
2434.91 4338
2435.38 4224
2435.84 4082
2436.31 3914
2436.77 4210
2437.24 4456
2437.70 4240
2438.17 4162
2438.63 4126
2439.10 4085
2439.57 3910
2440.03 4083
2440.50 4095
2440.96 4144
2441.43 4585
2441.89 4584
2442.36 4434
2442.83 4611
2443.29 4736
2443.76 4399
2444.22 4185
2444.69 4424
2445.16 4454
2445.62 4512
2446.09 4315
2446.56 4147
2447.02 4140
2447.49 4059
2447.96 4006
2448.42 3968
2448.89 3956
2449.35 3822
2449.82 3815
2450.29 3738
2450.75 3552
2451.22 3910
2451.69 3751
2452.16 3856
2452.62 3967
2453.09 3984
2453.56 3844
2454.02 3891
2454.49 4144
2454.96 4134
2455.42 3969
2455.89 3936
2456.36 3763
2456.83 3801
2457.29 3952
2457.76 3902
2458.23 3928
2458.70 3861
2459.16 3748
2459.63 3946
2460.10 3754
2460.57 3680
2461.03 3674
2461.50 3770
2461.97 4004
2462.44 3808
2462.91 3702
2463.37 3713
2463.84 3822
2464.31 3669
2464.78 3760
2465.25 3621
2465.71 3682
2466.18 3944
2466.65 4054
2467.12 3548
2467.59 3634
2468.06 3814
2468.52 4049
2468.99 3906
2469.46 4042
2469.93 4007
2470.40 4021
2470.87 3928
2471.34 3715
2471.80 3917
2472.27 3883
2472.74 3810
2473.21 3734
2473.68 3665
2474.15 3737
2474.62 3595
2475.09 3583
2475.56 3570
2476.02 3596
2476.49 3750
2476.96 3735
2477.43 3653
2477.90 3672
2478.37 3658
2478.84 3614
2479.31 3419
2479.78 3626
2480.25 3702
2480.72 3617
2481.19 3758
2481.66 3838
2482.13 3890
2482.60 3728
2483.07 3769
2483.54 3865
2484.01 3798
2484.48 4046
2484.95 3889
2485.42 3819
2485.89 3766
2486.36 3881
2486.83 4033
2487.30 4079
2487.77 3915
2488.24 3994
2488.71 4052
2489.18 4169
2489.65 3948
2490.12 3976
2490.59 3878
2491.06 4274
2491.53 3998
2492.00 4083
2492.47 4192
2492.94 4069
2493.41 3848
2493.88 3738
2494.36 3987
2494.83 4143
2495.30 3929
2495.77 3910
2496.24 3992
2496.71 3848
2497.18 3940
2497.65 3946
2498.12 3911
2498.60 4103
2499.07 4095
2499.54 3882
2500.01 3849
2500.48 3843
2500.95 4014
2501.42 3869
2501.90 3747
2502.37 3802
2502.84 3585
2503.31 3809
2503.78 3853
2504.25 3799
2504.73 3753
2505.20 3711
2505.67 3657
2506.14 3672
2506.61 3653
2507.09 3987
2507.56 3745
2508.03 3791
2508.50 4107
2508.97 4141
2509.45 4185
2509.92 4472
2510.39 4504
2510.86 4542
2511.34 4487
2511.81 4543
2512.28 4696
2512.75 4686
2513.23 4925
2513.70 4746
2514.17 4571
2514.65 4669
2515.12 4947
2515.59 4619
2516.06 4753
2516.54 4631
2517.01 4515
2517.48 4138
2517.96 4373
2518.43 4300
2518.90 4182
2519.38 4042
2519.85 3910
2520.32 4345
2520.80 4307
2521.27 3954
2521.74 4128
2522.22 4087
2522.69 4210
2523.16 4184
2523.64 4195
2524.11 4187
2524.58 3983
2525.06 3758
2525.53 3898
2526.01 3819
2526.48 3933
2526.95 3998
2527.43 3901
2527.90 3917
2528.38 3911
2528.85 3931
2529.32 4108
2529.80 4068
2530.27 4061
2530.75 4174
2531.22 3765
2531.70 3813
2532.17 3962
2532.64 3881
2533.12 4159
2533.59 4196
2534.07 4018
2534.54 3910
2535.02 3970
2535.49 3903
2535.97 4051
2536.44 4252
2536.92 4181
2537.39 3863
2537.87 3925
2538.34 4213
2538.82 4147
2539.29 3917
2539.77 3790
2540.24 4061
2540.72 3894
2541.19 4055
2541.67 3952
2542.14 4062
2542.62 4036
2543.09 3859
2543.57 3760
2544.04 3847
2544.52 3984
2545.00 3804
2545.47 4028
2545.95 4065
2546.42 4310
2546.90 4198
2547.37 4146
2547.85 4290
2548.33 4348
2548.80 4588
2549.28 4627
2549.75 4916
2550.23 4959
2550.71 5042
2551.18 5222
2551.66 5567
2552.14 5217
2552.61 5194
2553.09 5107
2553.57 4892
2554.04 5105
2554.52 4774
2554.99 4667
2555.47 4735
2555.95 4880
2556.42 4867
2556.90 5227
2557.38 4984
2557.86 5286
2558.33 5070
2558.81 4793
2559.29 4884
2559.76 4625
2560.24 4554
2560.72 4587
2561.19 4284
2561.67 4469
2562.15 4343
2562.63 4264
2563.10 4334
2563.58 3723
2564.06 3845
2564.54 3962
2565.01 3762
2565.49 3967
2565.97 3859
2566.45 3773
2566.92 3775
2567.40 4004
2567.88 3808
2568.36 3599
2568.83 3674
2569.31 3764
2569.79 3652
2570.27 3462
2570.75 3609
2571.22 3907
2571.70 3967
2572.18 3877
2572.66 3812
2573.14 4069
2573.62 4194
2574.09 3952
2574.57 3991
2575.05 3659
2575.53 3797
2576.01 3833
2576.49 3649
2576.97 3739
2577.44 3800
2577.92 3613
2578.40 3502
2578.88 3854
2579.36 3904
2579.84 3649
2580.32 3755
2580.80 3893
2581.27 3755
2581.75 3556
2582.23 3584
2582.71 3752
2583.19 3865
2583.67 3691
2584.15 3787
2584.63 3701
2585.11 3909
2585.59 3816
2586.07 3981
2586.55 3856
2587.03 4062
2587.51 3963
2587.99 4036
2588.47 3773
2588.94 3939
2589.42 4005
2589.90 3707
2590.38 3925
2590.86 3885
2591.34 3865
2591.82 3682
2592.30 3767
2592.78 3781
2593.26 3740
2593.74 3766
2594.22 4140
2594.71 3970
2595.19 3700
2595.67 3979
2596.15 4061
2596.63 4079
2597.11 3950
2597.59 4047
2598.07 4172
2598.55 4119
2599.03 4080
2599.51 3954
2599.99 4072
2600.47 3932
2600.95 4157
2601.43 4208
2601.91 4126
2602.40 4073
2602.88 3907
2603.36 3879
2603.84 3692
2604.32 3655
2604.80 3783
2605.28 3717
2605.76 3741
2606.24 3696
2606.73 3816
2607.21 3824
2607.69 3750
2608.17 4055
2608.65 3828
2609.13 3809
2609.62 3938
2610.10 3898
2610.58 4019
2611.06 3859
2611.54 3912
2612.02 3868
2612.51 3893
2612.99 3896
2613.47 4084
2613.95 4006
2614.43 4100
2614.92 4212
2615.40 4000
2615.88 4058
2616.36 3782
2616.85 3877
2617.33 3966
2617.81 3927
2618.29 3896
2618.78 3906
2619.26 3851
2619.74 3751
2620.22 3803
2620.71 4179
2621.19 4030
2621.67 3875
2622.15 3650
2622.64 3859
2623.12 3843
2623.60 3845
2624.09 4042
2624.57 4008
2625.05 3966
2625.53 3887
2626.02 3806
2626.50 3880
2626.98 3963
2627.47 3735
2627.95 3634
2628.43 3857
2628.92 3813
2629.40 3846
2629.88 3678
2630.37 3711
2630.85 3786
2631.34 3933
2631.82 3918
2632.30 4001
2632.79 3889
2633.27 3990
2633.75 3920
2634.24 3788
2634.72 3942
2635.21 3906
2635.69 3837
2636.17 4023
2636.66 3900
2637.14 4045
2637.63 3999
2638.11 3684
2638.60 3849
2639.08 3863
2639.56 3759
2640.05 3906
2640.53 4019
2641.02 3895
2641.50 4347
2641.99 4373
2642.47 4203
2642.96 4123
2643.44 4067
2643.93 4039
2644.41 4100
2644.90 3977
2645.38 4012
2645.87 3971
2646.35 3993
2646.84 3873
2647.32 4065
2647.81 3967
2648.29 3871
2648.78 4067
2649.26 3952
2649.75 3759
2650.23 3789
2650.72 3913
2651.20 3865
2651.69 3915
2652.17 4026
2652.66 4058
2653.15 3968
2653.63 3882
2654.12 3902
2654.60 3725
2655.09 3856
2655.57 3803
2656.06 3799
2656.55 3787
2657.03 3715
2657.52 3996
2658.00 4010
2658.49 3964
2658.98 4006
2659.46 3864
2659.95 3798
2660.44 3576
2660.92 4054
2661.41 3891
2661.90 3903
2662.38 3826
2662.87 3708
2663.35 3923
2663.84 4152
2664.33 4166
2664.81 4537
2665.30 4377
2665.79 4218
2666.28 4298
2666.76 4506
2667.25 4361
2667.74 4045
2668.22 3908
2668.71 4002
2669.20 3880
2669.68 3820
2670.17 3666
2670.66 3570
2671.15 3845
2671.63 3862
2672.12 3738
2672.61 3621
2673.10 3864
2673.58 4064
2674.07 4168
2674.56 4134
2675.05 4425
2675.53 4245
2676.02 4585
2676.51 4714
2677.00 4686
2677.49 4835
2677.97 4934
2678.46 4734
2678.95 4818
2679.44 4749
2679.93 4407
2680.41 4641
2680.90 4627
2681.39 4690
2681.88 4656
2682.37 4484
2682.85 4539
2683.34 4365
2683.83 4304
2684.32 4526
2684.81 4535
2685.30 4512
2685.79 4509
2686.27 4242
2686.76 4260
2687.25 4212
2687.74 4175
2688.23 3888
2688.72 3965
2689.21 4080
2689.70 4191
2690.19 4233
2690.67 3955
2691.16 3997
2691.65 4092
2692.14 3992
2692.63 3770
2693.12 3868
2693.61 3922
2694.10 4110
2694.59 3926
2695.08 4112
2695.57 3946
2696.06 3975
2696.55 3912
2697.04 4041
2697.53 3837
2698.02 3786
2698.51 3731
2699.00 3733
2699.49 3891
2699.98 3814
2700.47 3895
2700.96 4153
2701.45 4045
2701.94 4175
2702.43 4152
2702.92 4455
2703.41 4455
2703.90 4331
2704.39 4022
2704.88 4252
2705.37 4168
2705.86 4102
2706.35 4063
2706.84 4031
2707.33 4001
2707.82 3970
2708.31 3885
2708.80 3890
2709.29 4018
2709.78 3944
2710.27 3960
2710.77 3924
2711.26 3712
2711.75 3745
2712.24 3727
2712.73 3931
2713.22 3822
2713.71 3926
2714.20 3943
2714.69 3834
2715.19 3845
2715.68 3643
2716.17 3598
2716.66 3738
2717.15 3697
2717.64 3809
2718.13 4044
2718.63 3836
2719.12 3618
2719.61 3596
2720.10 3790
2720.59 3803
2721.08 3707
2721.58 3672
2722.07 3654
2722.56 3889
2723.05 3797
2723.54 3850
2724.04 3935
2724.53 3923
2725.02 4045
2725.51 3898
2726.01 4024
2726.50 4088
2726.99 3841
2727.48 3852
2727.98 4133
2728.47 3982
2728.96 3722
2729.45 4013
2729.95 3938
2730.44 3907
2730.93 3677
2731.42 3702
2731.92 3895
2732.41 3826
2732.90 3974
2733.40 4156
2733.89 4129
2734.38 4161
2734.87 4054
2735.37 4224
2735.86 4208
2736.35 4448
2736.85 4598
2737.34 4580
2737.83 4390
2738.33 4515
2738.82 4724
2739.31 4504
2739.81 4339
2740.30 4469
2740.79 4329
2741.29 4245
2741.78 4140
2742.28 4166
2742.77 4058
2743.26 4010
2743.76 3805
2744.25 3651
2744.75 3745
2745.24 3905
2745.73 3853
2746.23 3757
2746.72 3840
2747.22 3931
2747.71 3845
2748.20 3952
2748.70 3976
2749.19 3946
2749.69 4059
2750.18 3940
2750.68 3956
2751.17 3992
2751.67 4024
2752.16 4046
2752.66 3874
2753.15 3861
2753.64 3841
2754.14 3704
2754.63 3927
2755.13 3866
2755.62 4047
2756.12 3920
2756.61 3962
2757.11 3911
2757.60 3938
2758.10 3939
2758.59 3824
2759.09 4015
2759.59 4175
2760.08 4317
2760.58 4038
2761.07 4049
2761.57 4005
2762.06 3922
2762.56 3977
2763.05 3966
2763.55 3882
2764.05 3680
2764.54 3842
2765.04 4060
2765.53 3924
2766.03 4081
2766.52 3896
2767.02 4063
2767.52 3980
2768.01 4081
2768.51 3905
2769.00 3994
2769.50 4139
2770.00 3751
2770.49 3673
2770.99 3731
2771.49 3983
2771.98 3890
2772.48 3876
2772.98 3911
2773.47 4017
2773.97 4007
2774.47 4163
2774.96 4163
2775.46 4397
2775.96 4116
2776.45 4200
2776.95 4351
2777.45 4555
2777.94 4557
2778.44 4525
2778.94 4297
2779.43 4418
2779.93 4531
2780.43 4511
2780.93 4617
2781.42 4256
2781.92 4406
2782.42 4296
2782.92 4396
2783.41 4419
2783.91 4124
2784.41 4120
2784.91 3916
2785.40 4170
2785.90 4108
2786.40 4010
2786.90 4104
2787.39 4084
2787.89 3864
2788.39 3746
2788.89 3773
2789.39 3793
2789.88 3800
2790.38 3872
2790.88 3906
2791.38 3668
2791.88 3732
2792.37 3667
2792.87 3492
2793.37 3488
2793.87 3835
2794.37 3729
2794.87 3944
2795.37 3929
2795.86 4063
2796.36 4181
2796.86 4027
2797.36 4192
2797.86 4176
2798.36 4469
2798.86 4698
2799.35 4837
2799.85 4534
2800.35 4698
2800.85 4839
2801.35 4634
2801.85 4614
2802.35 4680
2802.85 4530
2803.35 4507
2803.85 4400
2804.35 4272
2804.85 4387
2805.34 4608
2805.84 4667
2806.34 4425
2806.84 4616
2807.34 4508
2807.84 5002
2808.34 5397
2808.84 5422
2809.34 5632
2809.84 5897
2810.34 5982
2810.84 6103
2811.34 5993
2811.84 6028
2812.34 5680
2812.84 5685
2813.34 5624
2813.84 5341
2814.34 4900
2814.84 4711
2815.34 4693
2815.84 4680
2816.34 4521
2816.84 4383
2817.34 4270
2817.84 4394
2818.35 4673
2818.85 4308
2819.35 4239
2819.85 4028
2820.35 4288
2820.85 3885
2821.35 3925
2821.85 3858
2822.35 4078
2822.85 3847
2823.35 3856
2823.85 3776
2824.36 3881
2824.86 4036
2825.36 4006
2825.86 4265
2826.36 4131
2826.86 4010
2827.36 4091
2827.86 4108
2828.37 3870
2828.87 3630
2829.37 3681
2829.87 3929
2830.37 3781
2830.87 3706
2831.38 4184
2831.88 3993
2832.38 4229
2832.88 4019
2833.38 3897
2833.88 4107
2834.39 4023
2834.89 4010
2835.39 4007
2835.89 4004
2836.40 4129
2836.90 3974
2837.40 3860
2837.90 3920
2838.40 4047
2838.91 4179
2839.41 4189
2839.91 4210
2840.41 4387
2840.92 4273
2841.42 4147
2841.92 4075
2842.42 4270
2842.93 4194
2843.43 4266
2843.93 4363
2844.44 3925
2844.94 3964
2845.44 4025
2845.94 4070
2846.45 4010
2846.95 4129
2847.45 4307
2847.96 4148
2848.46 4212
2848.96 4312
2849.47 4394
2849.97 4267
2850.47 4236
2850.98 4291
2851.48 4384
2851.98 4140
2852.49 4081
2852.99 4040
2853.50 4172
2854.00 4012
2854.50 3802
2855.01 3846
2855.51 3833
2856.01 3696
2856.52 3686
2857.02 3803
2857.53 3813
2858.03 3693
2858.53 3651
2859.04 3693
2859.54 3567
2860.05 3658
2860.55 3913
2861.06 3863
2861.56 4152
2862.06 4003
2862.57 3989
2863.07 4084
2863.58 4099
2864.08 4143
2864.59 3967
2865.09 3875
2865.60 3730
2866.10 3699
2866.61 3776
2867.11 3795
2867.62 3925
2868.12 3813
2868.63 3496
2869.13 3590
2869.64 3728
2870.14 3691
2870.65 3755
2871.15 4017
2871.66 3692
2872.16 4049
2872.67 3966
2873.17 3839
2873.68 4182
2874.18 4025
2874.69 4230
2875.20 4047
2875.70 4059
2876.21 4102
2876.71 4165
2877.22 3971
2877.72 4093
2878.23 3960
2878.74 3909
2879.24 4116
2879.75 4287
2880.25 4276
2880.76 4002
2881.27 3999
2881.77 4179
2882.28 4095
2882.79 3960
2883.29 4084
2883.80 4265
2884.30 4419
2884.81 4183
2885.32 4179
2885.82 4555
2886.33 4449
2886.84 4355
2887.34 4322
2887.85 4525
2888.36 4360
2888.86 4700
2889.37 4813
2889.88 4762
2890.38 4825
2890.89 4976
2891.40 4693
2891.91 4585
2892.41 4829
2892.92 4512
2893.43 4573
2893.93 4735
2894.44 4486
2894.95 4218
2895.46 4288
2895.96 4361
2896.47 4265
2896.98 4559
2897.49 4305
2897.99 4544
2898.50 4651
2899.01 4709
2899.52 4688
2900.03 4658
2900.53 4365
2901.04 4425
2901.55 4442
2902.06 4389
2902.56 4427
2903.07 4286
2903.58 4253
2904.09 4810
2904.60 4712
2905.11 4624
2905.61 4841
2906.12 4550
2906.63 4756
2907.14 4546
2907.65 4869
2908.16 4951
2908.66 4541
2909.17 4612
2909.68 4627
2910.19 4508
2910.70 4525
2911.21 4375
2911.72 4263
2912.23 4044
2912.73 3999
2913.24 3750
2913.75 4055
2914.26 3974
2914.77 4026
2915.28 4184
2915.79 4029
2916.30 3905
2916.81 4053
2917.32 4275
2917.83 4180
2918.33 4416
2918.84 4359
2919.35 4344
2919.86 4251
2920.37 4117
2920.88 4266
2921.39 4373
2921.90 4430
2922.41 4258
2922.92 4279
2923.43 4523
2923.94 4645
2924.45 4442
2924.96 4609
2925.47 4738
2925.98 4729
2926.49 4980
2927.00 4931
2927.51 4839
2928.02 5129
2928.53 5130
2929.04 5174
2929.55 5117
2930.06 5091
2930.57 4841
2931.08 4694
2931.59 4506
2932.11 4567
2932.62 4467
2933.13 4405
2933.64 4124
2934.15 4185
2934.66 3930
2935.17 3834
2935.68 3973
2936.19 3729
2936.70 3793
2937.21 3873
2937.72 4196
2938.24 4314
2938.75 4092
2939.26 4297
2939.77 4251
2940.28 4330
2940.79 4313
2941.30 4252
2941.81 4284
2942.33 4145
2942.84 4359
2943.35 4205
2943.86 4177
2944.37 4290
2944.88 4347
2945.40 4564
2945.91 4555
2946.42 4646
2946.93 4636
2947.44 4779
2947.96 4863
2948.47 5069
2948.98 4995
2949.49 4953
2950.00 5111
2950.52 5378
2951.03 5269
2951.54 5076
2952.05 4998
2952.57 4678
2953.08 4751
2953.59 4520
2954.10 4352
2954.62 4020
2955.13 4215
2955.64 4030
2956.15 4051
2956.67 3936
2957.18 3799
2957.69 4049
2958.20 3786
2958.72 3956
2959.23 3992
2959.74 3840
2960.26 3768
2960.77 3935
2961.28 3954
2961.80 3986
2962.31 3991
2962.82 3940
2963.34 4024
2963.85 4076
2964.36 4039
2964.88 4103
2965.39 3981
2965.90 4217
2966.42 4193
2966.93 4187
2967.44 4163
2967.96 4066
2968.47 4240
2968.98 4111
2969.50 4041
2970.01 3691
2970.53 3735
2971.04 3574
2971.55 3546
2972.07 3719
2972.58 3709
2973.10 3773
2973.61 3683
2974.12 3752
2974.64 4053
2975.15 3937
2975.67 3885
2976.18 3772
2976.70 3892
2977.21 4119
2977.73 4129
2978.24 3844
2978.75 4061
2979.27 4141
2979.78 3869
2980.30 4052
2980.81 4028
2981.33 3930
2981.84 3909
2982.36 3792
2982.87 3666
2983.39 3855
2983.90 3987
2984.42 4048
2984.93 4050
2985.45 4039
2985.96 4123
2986.48 3937
2987.00 4020
2987.51 4176
2988.03 4068
2988.54 4245
2989.06 4148
2989.57 4355
2990.09 4520
2990.60 4498
2991.12 4481
2991.64 4494
2992.15 4436
2992.67 4649
2993.18 4657
2993.70 4589
2994.21 4600
2994.73 4577
2995.25 4990
2995.76 4870
2996.28 4824
2996.80 4813
2997.31 4882
2997.83 4736
2998.34 5057
2998.86 4981
2999.38 4746
2999.89 4844
3000.41 4993
3000.93 4954
3001.44 4950
3001.96 4823
3002.48 4900
3002.99 4788
3003.51 4825
3004.03 4820
3004.54 4896
3005.06 4769
3005.58 5001
3006.09 5190
3006.61 5245
3007.13 5354
3007.65 5371
3008.16 5472
3008.68 5416
3009.20 5650
3009.71 5397
3010.23 5140
3010.75 5132
3011.27 4931
3011.78 4763
3012.30 4639
3012.82 4592
3013.34 4296
3013.85 4391
3014.37 4387
3014.89 4477
3015.41 4420
3015.93 4222
3016.44 4425
3016.96 4462
3017.48 4288
3018.00 4317
3018.52 4494
3019.03 4561
3019.55 4491
3020.07 4588
3020.59 4800
3021.11 4716
3021.63 4550
3022.14 4628
3022.66 4673
3023.18 4655
3023.70 4485
3024.22 4492
3024.74 4805
3025.25 4625
3025.77 4513
3026.29 4286
3026.81 4544
3027.33 4771
3027.85 4710
3028.37 4341
3028.89 4261
3029.41 4346
3029.92 4430
3030.44 4674
3030.96 4507
3031.48 4438
3032.00 4525
3032.52 4435
3033.04 4452
3033.56 4253
3034.08 4513
3034.60 4783
3035.12 4896
3035.64 4750
3036.16 4913
3036.68 4703
3037.20 4902
3037.72 5348
3038.24 5201
3038.76 5074
3039.28 5248
3039.80 5229
3040.32 5115
3040.84 4947
3041.36 4932
3041.88 4813
3042.40 4615
3042.92 4470
3043.44 4060
3043.96 4145
3044.48 4223
3045.00 3999
3045.52 4056
3046.04 4184
3046.56 4187
3047.08 4142
3047.60 4007
3048.12 4192
3048.64 4346
3049.16 4325
3049.68 4562
3050.20 4433
3050.72 4080
3051.24 4111
3051.77 4184
3052.29 4228
3052.81 4317
3053.33 4495
3053.85 4222
3054.37 4172
3054.89 4042
3055.41 4103
3055.93 4046
3056.46 4065
3056.98 4143
3057.50 4158
3058.02 4186
3058.54 3943
3059.06 3869
3059.58 3945
3060.11 3772
3060.63 4057
3061.15 4141
3061.67 4008
3062.19 3889
3062.71 4098
3063.24 4088
3063.76 4253
3064.28 4043
3064.80 4260
3065.32 4352
3065.85 4385
3066.37 4144
3066.89 4197
3067.41 4192
3067.94 4398
3068.46 4281
3068.98 4068
3069.50 4263
3070.03 4285
3070.55 4441
3071.07 4278
3071.59 4058
3072.12 4300
3072.64 4073
3073.16 3881
3073.68 4193
3074.21 4332
3074.73 4224
3075.25 4491
3075.78 4433
3076.30 4613
3076.82 4567
3077.34 4368
3077.87 4448
3078.39 4875
3078.91 4718
3079.44 4713
3079.96 5072
3080.48 4740
3081.01 5098
3081.53 4979
3082.05 5219
3082.58 5128
3083.10 4967
3083.63 5393
3084.15 5317
3084.67 5451
3085.20 5158
3085.72 4931
3086.24 4940
3086.77 5063
3087.29 4845
3087.82 5018
3088.34 4891
3088.86 5087
3089.39 5041
3089.91 4683
3090.44 4645
3090.96 4718
3091.49 4800
3092.01 4595
3092.53 4495
3093.06 4391
3093.58 4685
3094.11 4574
3094.63 4339
3095.16 4684
3095.68 4744
3096.21 4701
3096.73 4692
3097.26 4562
3097.78 4586
3098.31 4888
3098.83 4992
3099.36 5054
3099.88 5002
3100.41 4869
3100.93 5168
3101.46 5423
3101.98 5436
3102.51 5501
3103.03 5763
3103.56 6717
3104.08 7402
3104.61 8369
3105.13 8889
3105.66 10109
3106.18 10340
3106.71 10918
3107.24 10524
3107.76 10381
3108.29 9818
3108.81 8855
3109.34 7948
3109.86 7539
3110.39 6782
3110.92 6233
3111.44 5996
3111.97 5773
3112.49 5650
3113.02 5629
3113.55 5378
3114.07 5362
3114.60 5350
3115.12 5429
3115.65 5300
3116.18 5141
3116.70 5026
3117.23 4980
3117.76 4899
3118.28 4799
3118.81 4527
3119.34 4121
3119.86 4169
3120.39 4406
3120.92 4688
3121.44 4524
3121.97 4526
3122.50 4424
3123.02 4259
3123.55 4185
3124.08 4331
3124.61 4645
3125.13 4714
3125.66 4485
3126.19 4694
3126.72 4858
3127.24 4608
3127.77 4553
3128.30 4340
3128.82 4295
3129.35 4254
3129.88 4187
3130.41 4300
3130.93 4352
3131.46 4506
3131.99 4387
3132.52 4264
3133.05 4299
3133.57 4440
3134.10 4473
3134.63 4297
3135.16 4124
3135.69 4291
3136.21 4248
3136.74 4029
3137.27 3902
3137.80 3952
3138.33 3938
3138.85 4024
3139.38 3850
3139.91 4085
3140.44 4216
3140.97 4036
3141.50 4008
3142.03 3908
3142.55 3894
3143.08 3796
3143.61 3952
3144.14 3908
3144.67 3805
3145.20 3809
3145.73 3955
3146.26 3832
3146.79 3945
3147.31 3991
3147.84 4109
3148.37 4096
3148.90 4098
3149.43 4317
3149.96 4534
3150.49 4657
3151.02 4490
3151.55 4300
3152.08 4368
3152.61 4471
3153.14 4386
3153.67 4281
3154.20 4213
3154.73 4328
3155.25 4205
3155.78 3934
3156.31 3992
3156.84 4120
3157.37 4291
3157.90 4161
3158.43 4053
3158.96 4228
3159.49 4220
3160.02 4066
3160.55 4142
3161.08 4116
3161.61 4363
3162.14 4632
3162.68 4443
3163.21 4542
3163.74 4475
3164.27 4491
3164.80 4620
3165.33 4642
3165.86 4238
3166.39 4305
3166.92 4371
3167.45 4318
3167.98 4240
3168.51 4075
3169.04 3967
3169.57 3890
3170.10 4022
3170.64 3948
3171.17 3876
3171.70 3835
3172.23 3869
3172.76 3819
3173.29 3739
3173.82 4020
3174.35 4141
3174.88 3913
3175.42 3814
3175.95 3893
3176.48 3882
3177.01 3963
3177.54 4152
3178.07 4237
3178.61 4325
3179.14 4308
3179.67 4149
3180.20 4454
3180.73 4604
3181.26 4578
3181.80 4347
3182.33 4346
3182.86 4401
3183.39 4454
3183.92 4364
3184.46 4297
3184.99 4301
3185.52 4189
3186.05 4105
3186.59 3930
3187.12 3974
3187.65 3894
3188.18 3830
3188.72 3879
3189.25 3958
3189.78 3950
3190.31 3887
3190.85 4021
3191.38 3997
3191.91 3998
3192.44 4128
3192.98 3992
3193.51 3900
3194.04 4012
3194.58 4006
3195.11 3731
3195.64 3981
3196.17 3957
3196.71 3995
3197.24 3841
3197.77 3885
3198.31 3757
3198.84 3784
3199.37 3848
3199.91 3969
3200.44 4116
3200.98 3942
3201.51 4141
3202.04 4295
3202.58 4059
3203.11 4493
3203.64 4396
3204.18 4347
3204.71 4615
3205.24 4894
3205.78 5127
3206.31 4611
3206.85 4385
3207.38 4686
3207.91 4530
3208.45 4166
3208.98 4408
3209.52 4384
3210.05 4154
3210.59 4212
3211.12 4575
3211.65 4542
3212.19 4427
3212.72 4328
3213.26 4437
3213.79 4587
3214.33 4588
3214.86 4854
3215.40 4837
3215.93 4788
3216.47 4604
3217.00 4390
3217.54 4131
3218.07 4215
3218.61 4285
3219.14 4151
3219.68 3889
3220.21 3842
3220.75 4112
3221.28 4103
3221.82 4251
3222.35 4182
3222.89 4262
3223.42 4313
3223.96 4402
3224.49 4297
3225.03 4268
3225.57 4105
3226.10 4326
3226.64 4485
3227.17 4676
3227.71 4605
3228.24 4767
3228.78 4748
3229.32 4638
3229.85 4489
3230.39 4335
3230.92 4404
3231.46 4337
3232.00 4253
3232.53 4155
3233.07 4233
3233.60 4191
3234.14 4176
3234.68 4163
3235.21 3838
3235.75 3939
3236.29 4131
3236.82 3897
3237.36 3896
3237.90 3904
3238.43 4242
3238.97 3949
3239.51 4073
3240.04 4157
3240.58 4166
3241.12 4211
3241.65 4234
3242.19 4468
3242.73 4450
3243.26 4308
3243.80 4373
3244.34 4322
3244.88 4258
3245.41 4073
3245.95 4015
3246.49 4050
3247.02 3926
3247.56 3859
3248.10 3789
3248.64 3938
3249.17 3972
3249.71 3969
3250.25 4072
3250.79 4202
3251.33 4152
3251.86 4078
3252.40 3890
3252.94 4002
3253.48 4111
3254.01 4005
3254.55 4233
3255.09 4187
3255.63 4355
3256.17 4334
3256.70 4326
3257.24 4431
3257.78 4464
3258.32 4359
3258.86 4452
3259.40 4333
3259.93 4446
3260.47 4556
3261.01 4508
3261.55 4518
3262.09 4496
3262.63 4661
3263.17 4711
3263.70 4728
3264.24 5081
3264.78 5563
3265.32 5712
3265.86 6007
3266.40 6185
3266.94 6222
3267.48 6127
3268.02 6120
3268.56 6720
3269.09 6816
3269.63 6669
3270.17 6707
3270.71 6765
3271.25 6815
3271.79 6522
3272.33 6393
3272.87 6070
3273.41 5626
3273.95 5312
3274.49 4699
3275.03 4859
3275.57 4775
3276.11 4540
3276.65 4333
3277.19 4236
3277.73 4264
3278.27 4435
3278.81 4502
3279.35 4477
3279.89 4483
3280.43 4549
3280.97 4854
3281.51 4814
3282.05 4787
3282.59 4721
3283.13 4754
3283.67 4683
3284.21 4638
3284.75 4729
3285.29 4877
3285.83 4733
3286.37 4736
3286.91 4856
3287.45 5042
3287.99 4862
3288.53 4820
3289.08 4807
3289.62 4767
3290.16 5064
3290.70 4971
3291.24 5046
3291.78 4896
3292.32 4783
3292.86 4673
3293.40 4439
3293.95 4508
3294.49 4458
3295.03 4399
3295.57 4539
3296.11 4492
3296.65 4613
3297.19 5071
3297.73 5287
3298.28 5323
3298.82 5546
3299.36 5719
3299.90 5780
3300.44 5121
3300.99 5185
3301.53 4802
3302.07 4785
3302.61 4849
3303.15 4588
3303.69 4449
3304.24 4566
3304.78 4595
3305.32 4590
3305.86 4400
3306.41 4352
3306.95 4461
3307.49 4483
3308.03 4920
3308.58 4707
3309.12 4357
3309.66 4571
3310.20 4452
3310.75 4480
3311.29 4022
3311.83 3994
3312.37 4155
3312.92 4196
3313.46 4054
3314.00 4122
3314.54 4000
3315.09 4118
3315.63 4236
3316.17 4336
3316.72 4329
3317.26 4314
3317.80 4374
3318.35 4409
3318.89 4811
3319.43 4564
3319.98 4406
3320.52 4334
3321.06 4531
3321.61 4418
3322.15 4169
3322.69 4027
3323.24 4105
3323.78 4104
3324.33 3961
3324.87 3985
3325.41 3943
3325.96 4133
3326.50 3955
3327.04 4246
3327.59 4314
3328.13 4240
3328.68 4149
3329.22 4217
3329.76 4243
3330.31 4213
3330.85 3978
3331.40 4041
3331.94 3876
3332.49 4165
3333.03 4087
3333.58 4214
3334.12 4014
3334.66 4076
3335.21 4141
3335.75 4146
3336.30 4205
3336.84 4230
3337.39 4313
3337.93 3962
3338.48 4207
3339.02 4639
3339.57 4249
3340.11 4168
3340.66 4287
3341.20 4313
3341.75 3980
3342.29 4191
3342.84 4365
3343.38 4333
3343.93 4065
3344.47 4045
3345.02 4036
3345.57 4070
3346.11 3910
3346.66 3942
3347.20 4129
3347.75 4044
3348.29 3922
3348.84 3918
3349.38 3836
3349.93 3985
3350.48 4111
3351.02 3904
3351.57 3909
3352.11 4047
3352.66 3978
3353.21 3714
3353.75 3873
3354.30 3869
3354.84 4112
3355.39 3786
3355.94 3761
3356.48 3953
3357.03 3993
3357.58 4011
3358.12 3745
3358.67 3860
3359.22 3877
3359.76 3928
3360.31 3678
3360.86 3632
3361.40 3540
3361.95 3642
3362.50 3558
3363.04 3480
3363.59 3637
3364.14 3730
3364.68 3448
3365.23 3364
3365.78 3553
3366.33 3535
3366.87 3733
3367.42 3506
3367.97 3678
3368.51 3547
3369.06 3501
3369.61 3569
3370.16 3522
3370.70 3464
3371.25 3349
3371.80 3421
3372.35 3613
3372.90 3711
3373.44 3581
3373.99 3453
3374.54 3522
3375.09 3308
3375.63 3557
3376.18 3703
3376.73 3548
3377.28 3361
3377.83 3446
3378.37 3205
3378.92 3235
3379.47 3284
3380.02 3245
3380.57 3129
3381.12 3130
3381.66 3143
3382.21 3293
3382.76 3263
3383.31 3285
3383.86 3180
3384.41 3047
3384.96 3247
3385.50 3448
3386.05 3400
3386.60 3286
3387.15 3276
3387.70 3316
3388.25 3495
3388.80 3271
3389.35 3480
3389.90 3425
3390.44 3268
3390.99 3425
3391.54 3343
3392.09 3537
3392.64 3588
3393.19 3346
3393.74 3428
3394.29 3316
3394.84 3519
3395.39 3579
3395.94 3668
3396.49 3444
3397.04 3461
3397.59 3482
3398.14 3432
3398.69 3367
3399.24 3473
3399.79 3292
3400.34 3299
3400.89 3431
3401.44 3388
3401.99 3187
3402.54 3310
3403.09 3216
3403.64 3358
3404.19 3375
3404.74 3334
3405.29 3239
3405.84 3185
3406.39 3274
3406.94 3285
3407.49 3348
3408.04 3546
3408.59 3498
3409.14 3642
3409.69 3502
3410.24 3387
3410.79 3509
3411.34 3255
3411.89 3165
3412.45 3232
3413.00 3350
3413.55 3421
3414.10 3428
3414.65 3503
3415.20 3665
3415.75 3458
3416.30 3466
3416.85 3476
3417.41 3373
3417.96 3513
3418.51 3458
3419.06 3571
3419.61 3517
3420.16 3560
3420.71 3532
3421.27 3483
3421.82 3547
3422.37 3491
3422.92 3510
3423.47 3417
3424.02 3668
3424.58 3695
3425.13 3857
3425.68 3919
3426.23 4078
3426.78 4053
3427.34 4015
3427.89 4149
3428.44 4087
3428.99 4032
3429.55 3846
3430.10 3706
3430.65 3559
3431.20 3806
3431.76 3881
3432.31 3846
3432.86 3782
3433.41 3815
3433.97 3589
3434.52 3634
3435.07 3651
3435.62 3840
3436.18 3748
3436.73 3618
3437.28 3555
3437.84 3782
3438.39 3803
3438.94 3464
3439.49 3624
3440.05 3635
3440.60 3698
3441.15 3679
3441.71 3733
3442.26 3859
3442.81 4174
3443.37 4079
3443.92 4210
3444.47 4340
3445.03 4253
3445.58 4302
3446.13 4571
3446.69 4238
3447.24 4136
3447.80 4122
3448.35 4007
3448.90 3965
3449.46 3922
3450.01 3730
3450.57 3711
3451.12 3549
3451.67 3660
3452.23 3606
3452.78 3590
3453.34 3546
3453.89 3686
3454.44 3585
3455.00 3472
3455.55 3427
3456.11 3510
3456.66 3558
3457.22 3336
3457.77 3251
3458.33 3434
3458.88 3386
3459.43 3566
3459.99 3423
3460.54 3578
3461.10 3460
3461.65 3441
3462.21 3551
3462.76 3499
3463.32 3620
3463.87 3550
3464.43 3618
3464.98 3606
3465.54 3637
3466.09 3678
3466.65 3616
3467.21 3624
3467.76 3607
3468.32 3504
3468.87 3715
3469.43 3782
3469.98 3735
3470.54 3833
3471.09 3732
3471.65 3841
3472.20 4187
3472.76 4032
3473.32 3842
3473.87 3751
3474.43 3739
3474.98 3716
3475.54 4065
3476.10 3982
3476.65 3967
3477.21 3795
3477.76 3723
3478.32 3852
3478.88 3818
3479.43 3722
3479.99 3891
3480.55 3916
3481.10 4071
3481.66 4166
3482.22 4214
3482.77 4236
3483.33 4294
3483.89 4326
3484.44 4222
3485.00 4369
3485.56 4121
3486.11 4104
3486.67 4113
3487.23 4214
3487.78 4101
3488.34 4089
3488.90 4272
3489.45 4397
3490.01 4429
3490.57 4326
3491.13 4642
3491.68 4648
3492.24 5056
3492.80 5379
3493.35 5553
3493.91 6058
3494.47 6942
3495.03 7209
3495.58 7458
3496.14 7549
3496.70 7407
3497.26 7350
3497.82 6870
3498.37 6731
3498.93 6441
3499.49 6578
3500.05 6980
3500.61 7541
3501.16 7680
3501.72 7727
3502.28 8232
3502.84 8721
3503.40 8279
3503.95 8522
3504.51 8031
3505.07 8139
3505.63 7967
3506.19 8002
3506.75 7552
3507.30 7711
3507.86 7636
3508.42 7571
3508.98 7492
3509.54 7330
3510.10 7106
3510.66 6975
3511.22 6856
3511.77 6729
3512.33 6043
3512.89 5960
3513.45 5552
3514.01 5284
3514.57 5180
3515.13 4933
3515.69 4848
3516.25 4662
3516.81 4837
3517.37 4547
3517.92 4297
3518.48 4380
3519.04 4084
3519.60 4070
3520.16 4273
3520.72 4319
3521.28 4358
3521.84 4316
3522.40 4457
3522.96 4405
3523.52 4220
3524.08 4212
3524.64 4471
3525.20 4432
3525.76 4728
3526.32 4894
3526.88 4845
3527.44 4565
3528.00 4491
3528.56 4677
3529.12 4781
3529.68 4702
3530.24 4465
3530.80 4215
3531.36 4165
3531.92 4032
3532.48 4210
3533.04 4293
3533.60 4046
3534.17 3820
3534.73 3861
3535.29 3961
3535.85 3978
3536.41 4103
3536.97 4084
3537.53 4123
3538.09 4235
3538.65 4296
3539.21 4481
3539.77 4297
3540.34 4270
3540.90 4335
3541.46 4030
3542.02 4120
3542.58 4320
3543.14 4135
3543.70 4102
3544.26 4087
3544.83 4093
3545.39 4161
3545.95 3967
3546.51 4115
3547.07 4129
3547.63 4166
3548.20 4041
3548.76 4140
3549.32 3872
3549.88 3728
3550.44 3630
3551.01 3558
3551.57 3733
3552.13 3676
3552.69 3701
3553.25 3729
3553.82 3696
3554.38 3769
3554.94 4018
3555.50 4079
3556.07 3961
3556.63 3978
3557.19 3959
3557.75 4079
3558.32 4147
3558.88 4099
3559.44 4018
3560.00 4040
3560.57 3984
3561.13 3889
3561.69 4095
3562.26 4008
3562.82 3918
3563.38 3998
3563.94 3925
3564.51 4104
3565.07 3836
3565.63 3808
3566.20 3915
3566.76 3857
3567.32 4216
3567.89 4086
3568.45 3865
3569.01 3973
3569.58 3841
3570.14 3701
3570.70 3477
3571.27 3723
3571.83 3720
3572.39 3427
3572.96 3282
3573.52 3449
3574.09 3580
3574.65 3853
3575.21 3715
3575.78 3538
3576.34 3761
3576.91 3689
3577.47 3700
3578.03 3697
3578.60 3844
3579.16 3735
3579.73 3769
3580.29 3684
3580.86 3755
3581.42 3703
3581.98 3762
3582.55 3643
3583.11 3685
3583.68 3734
3584.24 3627
3584.81 3597
3585.37 3540
3585.94 3420
3586.50 3362
3587.07 3437
3587.63 3624
3588.20 3571
3588.76 3492
3589.33 3471
3589.89 3505
3590.46 3563
3591.02 3643
3591.59 3417
3592.15 3595
3592.72 3531
3593.28 3519
3593.85 3625
3594.41 3528
3594.98 3431
3595.54 3443
3596.11 3629
3596.68 3537
3597.24 3743
3597.81 3705
3598.37 3507
3598.94 3428
3599.50 3482
3600.07 3461
3600.64 3412
3601.20 3468
3601.77 3521
3602.33 3680
3602.90 3723
3603.47 3567
3604.03 3478
3604.60 3583
3605.16 3591
3605.73 3678
3606.30 3561
3606.86 3575
3607.43 3749
3608.00 3636
3608.56 3381
3609.13 3346
3609.70 3211
3610.26 3423
3610.83 3412
3611.40 3326
3611.96 3324
3612.53 3343
3613.10 3267
3613.66 3416
3614.23 3430
3614.80 3447
3615.36 3395
3615.93 3422
3616.50 3542
3617.07 3641
3617.63 4058
3618.20 4478
3618.77 4646
3619.34 4612
3619.90 5393
3620.47 5804
3621.04 6064
3621.61 6447
3622.17 6577
3622.74 6357
3623.31 6386
3623.88 6145
3624.44 5811
3625.01 5586
3625.58 5059
3626.15 4769
3626.72 4317
3627.28 4068
3627.85 3563
3628.42 3467
3628.99 3370
3629.56 3292
3630.12 3439
3630.69 3264
3631.26 3321
3631.83 3323
3632.40 3211
3632.97 3133
3633.53 3382
3634.10 3259
3634.67 3170
3635.24 3297
3635.81 3160
3636.38 3309
3636.95 3249
3637.52 3380
3638.08 3090
3638.65 3160
3639.22 3180
3639.79 3234
3640.36 3115
3640.93 3044
3641.50 3114
3642.07 3354
3642.64 3086
3643.21 3276
3643.78 3404
3644.34 3443
3644.91 3487
3645.48 3539
3646.05 3808
3646.62 3649
3647.19 3558
3647.76 3678
3648.33 3754
3648.90 3923
3649.47 3670
3650.04 3664
3650.61 3781
3651.18 3897
3651.75 3817
3652.32 3584
3652.89 3591
3653.46 3667
3654.03 3688
3654.60 3766
3655.17 3654
3655.74 3587
3656.31 3695
3656.88 3594
3657.45 3576
3658.02 3680
3658.59 3934
3659.16 3722
3659.73 3729
3660.30 3944
3660.87 3906
3661.45 3950
3662.02 3936
3662.59 3944
3663.16 3866
3663.73 3830
3664.30 3783
3664.87 3746
3665.44 3610
3666.01 3764
3666.58 3609
3667.15 3488
3667.73 3461
3668.30 3685
3668.87 3508
3669.44 3766
3670.01 3858
3670.58 3837
3671.15 3730
3671.73 3566
3672.30 3662
3672.87 3532
3673.44 3524
3674.01 3597
3674.58 3450
3675.16 3615
3675.73 3778
3676.30 3870
3676.87 3979
3677.44 3873
3678.01 3652
3678.59 3670
3679.16 3861
3679.73 4026
3680.30 3927
3680.88 3805
3681.45 3726
3682.02 3448
3682.59 3423
3683.16 3641
3683.74 3477
3684.31 3481
3684.88 3451
3685.45 3598
3686.03 3438
3686.60 3223
3687.17 3384
3687.74 3500
3688.32 3399
3688.89 3402
3689.46 3616
3690.04 3816
3690.61 3643
3691.18 3491
3691.76 3578
3692.33 3572
3692.90 3770
3693.47 3906
3694.05 3713
3694.62 3558
3695.19 3530
3695.77 3609
3696.34 3547
3696.91 3485
3697.49 3635
3698.06 3757
3698.64 3614
3699.21 3493
3699.78 3472
3700.36 3441
3700.93 3610
3701.50 3659
3702.08 3432
3702.65 3633
3703.23 3740
3703.80 3517
3704.37 3488
3704.95 3621
3705.52 3679
3706.10 3660
3706.67 3582
3707.24 3103
3707.82 3410
3708.39 3599
3708.97 3619
3709.54 3415
3710.12 3446
3710.69 3522
3711.27 3589
3711.84 3804
3712.41 3843
3712.99 3700
3713.56 3622
3714.14 3566
3714.71 3516
3715.29 3698
3715.86 3435
3716.44 3511
3717.01 3547
3717.59 3368
3718.16 3383
3718.74 3491
3719.31 3571
3719.89 3469
3720.46 3453
3721.04 3498
3721.61 3806
3722.19 3756
3722.77 3788
3723.34 3736
3723.92 3847
3724.49 3785
3725.07 3704
3725.64 3893
3726.22 4038
3726.79 4212
3727.37 4190
3727.95 3970
3728.52 3915
3729.10 4044
3729.67 3628
3730.25 3834
3730.83 3859
3731.40 3742
3731.98 4065
3732.56 4048
3733.13 4127
3733.71 4171
3734.28 4294
3734.86 4445
3735.44 4661
3736.01 4761
3736.59 4725
3737.17 4980
3737.74 5032
3738.32 4675
3738.90 4650
3739.47 4457
3740.05 4423
3740.63 4479
3741.20 4258
3741.78 4133
3742.36 4123
3742.93 3994
3743.51 4062
3744.09 3864
3744.67 3739
3745.24 3800
3745.82 3615
3746.40 3493
3746.97 3560
3747.55 3684
3748.13 3400
3748.71 3461
3749.28 3392
3749.86 3415
3750.44 3474
3751.02 3476
3751.59 3658
3752.17 3546
3752.75 3570
3753.33 3555
3753.91 3446
3754.48 3425
3755.06 3546
3755.64 3654
3756.22 3466
3756.80 3345
3757.37 3609
3757.95 3585
3758.53 3626
3759.11 3496
3759.69 3511
3760.27 3400
3760.84 3625
3761.42 3737
3762.00 3739
3762.58 3526
3763.16 3669
3763.74 3631
3764.31 3704
3764.89 3858
3765.47 3811
3766.05 3987
3766.63 3884
3767.21 4021
3767.79 3936
3768.37 3840
3768.95 3783
3769.52 3958
3770.10 4077
3770.68 4147
3771.26 4064
3771.84 3941
3772.42 4188
3773.00 4298
3773.58 4690
3774.16 4452
3774.74 4485
3775.32 4662
3775.90 4460
3776.48 4510
3777.06 4538
3777.64 4176
3778.22 3785
3778.80 3693
3779.38 3456
3779.96 3619
3780.54 3646
3781.12 3627
3781.70 3516
3782.28 3479
3782.86 3475
3783.44 3437
3784.02 3406
3784.60 3490
3785.18 3472
3785.76 3481
3786.34 3562
3786.92 3621
3787.50 3625
3788.08 3526
3788.66 3500
3789.24 3594
3789.82 3819
3790.40 3683
3790.98 3521
3791.56 3621
3792.14 3584
3792.72 3544
3793.30 3548
3793.89 3529
3794.47 3617
3795.05 3749
3795.63 3696
3796.21 3593
3796.79 3456
3797.37 3511
3797.95 3379
3798.53 3297
3799.12 3195
3799.70 3184
3800.28 3331
3800.86 3390
3801.44 3291
3802.02 3431
3802.60 3354
3803.19 3405
3803.77 3482
3804.35 3382
3804.93 3441
3805.51 3823
3806.10 3622
3806.68 3668
3807.26 3688
3807.84 3743
3808.42 3672
3809.01 3728
3809.59 3753
3810.17 3850
3810.75 3921
3811.33 3674
3811.92 3831
3812.50 4093
3813.08 3978
3813.66 4027
3814.25 3882
3814.83 3923
3815.41 3998
3815.99 3987
3816.58 4016
3817.16 3810
3817.74 3721
3818.32 3783
3818.91 3815
3819.49 3730
3820.07 3906
3820.66 3849
3821.24 3559
3821.82 3470
3822.41 3481
3822.99 3358
3823.57 3298
3824.16 3315
3824.74 3298
3825.32 3222
3825.91 3217
3826.49 3158
3827.07 3110
3827.66 3299
3828.24 3243
3828.82 3151
3829.41 3161
3829.99 3142
3830.57 3083
3831.16 3207
3831.74 3338
3832.33 3459
3832.91 3350
3833.49 3167
3834.08 3218
3834.66 3169
3835.25 3191
3835.83 3212
3836.41 3391
3837.00 3303
3837.58 3384
3838.17 3269
3838.75 3025
3839.34 3178
3839.92 3280
3840.50 3471
3841.09 3382
3841.67 3197
3842.26 3125
3842.84 3197
3843.43 3299
3844.01 3273
3844.60 3218
3845.18 3078
3845.77 3143
3846.35 3098
3846.94 3072
3847.52 3030
3848.11 3049
3848.69 3061
3849.28 3040
3849.86 3172
3850.45 3155
3851.03 2990
3851.62 3097
3852.20 3131
3852.79 3294
3853.37 3067
3853.96 3134
3854.55 3196
3855.13 3089
3855.72 2917
3856.30 3252
3856.89 3224
3857.47 3066
3858.06 2949
3858.65 3058
3859.23 3236
3859.82 3432
3860.40 3390
3860.99 3546
3861.58 3710
3862.16 3770
3862.75 3956
3863.33 4285
3863.92 4636
3864.51 4742
3865.09 4907
3865.68 4898
3866.27 4969
3866.85 5058
3867.44 5037
3868.03 4983
3868.61 4821
3869.20 4314
3869.79 4177
3870.37 4109
3870.96 4214
3871.55 4052
3872.13 3757
3872.72 3877
3873.31 3786
3873.89 3730
3874.48 3741
3875.07 3588
3875.66 3769
3876.24 3917
3876.83 3880
3877.42 4121
3878.00 4119
3878.59 4489
3879.18 4251
3879.77 4367
3880.35 4378
3880.94 4384
3881.53 4400
3882.12 4188
3882.70 4244
3883.29 4118
3883.88 3946
3884.47 3784
3885.06 3437
3885.64 3515
3886.23 3480
3886.82 3294
3887.41 3286
3888.00 3285
3888.58 3448
3889.17 3486
3889.76 3497
3890.35 3415
3890.94 3401
3891.53 3284
3892.11 3239
3892.70 3274
3893.29 3344
3893.88 3249
3894.47 3493
3895.06 3702
3895.65 3641
3896.23 3565
3896.82 3390
3897.41 3349
3898.00 3402
3898.59 3434
3899.18 3381
3899.77 3471
3900.36 3588
3900.95 3468
3901.53 3399
3902.12 3548
3902.71 3490
3903.30 3551
3903.89 3451
3904.48 3568
3905.07 3675
3905.66 3362
3906.25 3400
3906.84 3370
3907.43 3411
3908.02 3319
3908.61 3051
3909.20 3230
3909.79 3537
3910.38 3100
3910.97 3256
3911.56 3556
3912.15 3353
3912.74 3340
3913.33 3050
3913.92 3066
3914.51 3073
3915.10 2995
3915.69 3101
3916.28 3103
3916.87 3011
3917.46 2789
3918.05 2856
3918.64 3100
3919.23 2970
3919.82 3001
3920.41 3112
3921.00 3185
3921.59 3069
3922.18 3062
3922.77 3156
3923.36 3475
3923.95 3351
3924.55 3280
3925.14 3256
3925.73 3030
3926.32 2970
3926.91 3265
3927.50 3080
3928.09 2883
3928.68 2863
3929.27 2895
3929.87 3150
3930.46 2949
3931.05 3170
3931.64 3138
3932.23 3026
3932.82 2883
3933.41 2888
3934.01 3054
3934.60 3100
3935.19 3023
3935.78 2980
3936.37 3198
3936.96 3102
3937.56 2976
3938.15 2926
3938.74 2978
3939.33 2963
3939.92 3014
3940.52 2923
3941.11 3119
3941.70 3077
3942.29 3229
3942.88 3157
3943.48 3165
3944.07 3143
3944.66 3332
3945.25 3344
3945.85 3424
3946.44 3403
3947.03 3436
3947.62 3249
3948.22 3483
3948.81 3329
3949.40 3298
3949.99 3060
3950.59 3204
3951.18 3294
3951.77 3199
3952.37 3106
3952.96 3190
3953.55 3007
3954.15 3053
3954.74 2910
3955.33 2980
3955.93 3032
3956.52 3209
3957.11 3202
3957.71 3253
3958.30 3115
3958.89 3222
3959.49 3084
3960.08 3365
3960.67 3277
3961.27 3323
3961.86 3106
3962.45 3164
3963.05 3241
3963.64 3223
3964.23 3273
3964.83 3352
3965.42 3169
3966.02 3195
3966.61 2992
3967.20 3203
3967.80 3258
3968.39 3014
3968.99 3130
3969.58 3075
3970.18 3255
3970.77 3192
3971.36 3224
3971.96 3130
3972.55 2997
3973.15 3281
3973.74 3186
3974.34 3271
3974.93 3022
3975.53 3062
3976.12 3050
3976.72 3097
3977.31 3129
3977.91 3052
3978.50 3001
3979.10 3102
3979.69 2976
3980.29 2911
3980.88 3165
3981.48 3303
3982.07 3225
3982.67 3205
3983.26 3182
3983.86 3051
3984.45 3047
3985.05 2984
3985.64 3060
3986.24 3054
3986.83 3114
3987.43 3102
3988.03 3193
3988.62 3117
3989.22 3115
3989.81 3062
3990.41 3106
3991.00 3203
3991.60 3332
3992.20 3383
3992.79 3082
3993.39 3143
3993.98 3207
3994.58 3208
3995.18 2953
3995.77 3091
3996.37 3262
3996.97 3293
3997.56 3360
3998.16 3253
3998.75 3574
3999.35 3321
3999.95 3374
4000.54 3270
4001.14 3231
4001.74 3499
4002.33 3368
4002.93 3494
4003.53 3551
4004.12 3443
4004.72 3346
4005.32 3325
4005.92 3329
4006.51 3336
4007.11 3398
4007.71 3521
4008.30 3501
4008.90 3580
4009.50 3428
4010.10 3346
4010.69 3341
4011.29 3421
4011.89 3423
4012.49 3391
4013.08 3206
4013.68 3192
4014.28 3328
4014.88 3400
4015.47 3477
4016.07 3235
4016.67 3318
4017.27 3231
4017.86 3541
4018.46 3596
4019.06 3604
4019.66 3699
4020.26 3815
4020.85 3725
4021.45 3576
4022.05 3697
4022.65 3639
4023.25 3709
4023.85 3599
4024.44 3400
4025.04 3316
4025.64 3421
4026.24 3356
4026.84 3387
4027.44 3503
4028.03 3595
4028.63 3679
4029.23 3825
4029.83 3826
4030.43 3902
4031.03 4036
4031.63 4161
4032.23 4171
4032.83 4262
4033.42 4258
4034.02 4480
4034.62 4307
4035.22 4238
4035.82 4112
4036.42 3918
4037.02 3941
4037.62 3809
4038.22 3559
4038.82 3555
4039.42 3548
4040.02 3522
4040.62 3372
4041.22 3453
4041.82 3363
4042.41 3376
4043.01 3262
4043.61 3258
4044.21 3124
4044.81 3323
4045.41 3201
4046.01 3243
4046.61 3261
4047.21 3203
4047.81 3409
4048.41 3420
4049.01 3613
4049.61 3442
4050.21 3530
4050.82 3663
4051.42 3442
4052.02 3646
4052.62 3632
4053.22 3563
4053.82 3555
4054.42 3516
4055.02 3422
4055.62 3474
4056.22 3470
4056.82 3343
4057.42 3563
4058.02 3219
4058.62 3481
4059.22 3333
4059.83 3301
4060.43 3347
4061.03 3207
4061.63 3052
4062.23 3153
4062.83 3176
4063.43 3211
4064.03 3118
4064.63 2972
4065.24 3123
4065.84 3123
4066.44 3283
4067.04 3263
4067.64 3168
4068.24 3148
4068.85 3089
4069.45 3277
4070.05 3317
4070.65 3097
4071.25 3254
4071.85 3164
4072.46 3395
4073.06 3268
4073.66 3164
4074.26 3171
4074.86 3005
4075.47 3163
4076.07 3093
4076.67 3089
4077.27 3143
4077.88 3038
4078.48 3007
4079.08 3032
4079.68 2891
4080.29 3021
4080.89 3090
4081.49 3102
4082.09 2983
4082.70 2892
4083.30 3048
4083.90 3058
4084.50 2918
4085.11 2916
4085.71 3095
4086.31 3233
4086.92 3290
4087.52 3287
4088.12 3344
4088.72 3232
4089.33 3191
4089.93 3045
4090.53 3007
4091.14 3024
4091.74 2907
4092.34 2890
4092.95 3154
4093.55 2887
4094.16 3051
4094.76 3130
4095.36 3123
4095.97 2906
4096.57 3079
4097.17 3101
4097.78 3057
4098.38 3109
4098.98 3079
4099.59 2994
4100.19 2967
4100.80 3041
4101.40 3012
4102.00 3036
4102.61 3006
4103.21 2881
4103.82 2800
4104.42 3033
4105.03 3007
4105.63 2937
4106.23 2935
4106.84 2806
4107.44 2837
4108.05 2944
4108.65 2927
4109.26 2983
4109.86 2818
4110.47 2786
4111.07 2990
4111.68 2950
4112.28 3098
4112.89 2829
4113.49 2725
4114.10 2900
4114.70 3132
4115.31 2909
4115.91 3043
4116.52 3144
4117.12 3090
4117.73 3183
4118.33 2898
4118.94 2867
4119.54 3001
4120.15 3024
4120.75 2771
4121.36 2738
4121.97 2899
4122.57 3015
4123.18 2859
4123.78 2787
4124.39 2749
4124.99 2853
4125.60 2917
4126.21 2823
4126.81 2844
4127.42 2909
4128.02 2868
4128.63 2932
4129.24 2977
4129.84 3004
4130.45 3131
4131.05 3073
4131.66 3036
4132.27 3076
4132.87 2901
4133.48 2991
4134.09 3027
4134.69 2955
4135.30 3053
4135.91 3188
4136.51 3054
4137.12 3061
4137.73 2941
4138.33 3065
4138.94 3239
4139.55 3232
4140.15 3152
4140.76 3152
4141.37 3238
4141.97 3235
4142.58 3503
4143.19 3445
4143.80 3470
4144.40 3290
4145.01 3314
4145.62 3317
4146.22 3328
4146.83 3390
4147.44 3503
4148.05 3554
4148.65 3528
4149.26 3411
4149.87 3478
4150.48 3096
4151.09 3009
4151.69 3151
4152.30 3012
4152.91 2841
4153.52 2844
4154.12 2970
4154.73 3162
4155.34 3026
4155.95 3053
4156.56 3091
4157.16 3072
4157.77 2960
4158.38 2843
4158.99 3012
4159.60 2877
4160.21 2916
4160.81 2982
4161.42 2984
4162.03 2955
4162.64 2854
4163.25 2857
4163.86 2807
4164.47 2961
4165.08 2803
4165.68 2857
4166.29 3121
4166.90 2940
4167.51 2985
4168.12 3194
4168.73 3021
4169.34 3127
4169.95 3242
4170.56 3059
4171.16 3116
4171.77 2954
4172.38 3117
4172.99 3248
4173.60 3228
4174.21 3087
4174.82 2953
4175.43 2933
4176.04 3069
4176.65 3157
4177.26 3039
4177.87 3114
4178.48 3057
4179.09 3202
4179.70 3363
4180.31 3232
4180.92 3229
4181.53 3381
4182.14 3179
4182.75 3316
4183.36 3270
4183.97 3038
4184.58 3109
4185.19 3161
4185.80 2943
4186.41 3047
4187.02 3041
4187.63 2958
4188.24 2757
4188.85 3044
4189.46 3232
4190.07 2896
4190.68 2898
4191.29 2909
4191.90 3193
4192.51 3044
4193.13 3103
4193.74 3194
4194.35 3219
4194.96 3206
4195.57 3368
4196.18 3545
4196.79 3647
4197.40 3914
4198.01 3813
4198.62 3910
4199.24 3919
4199.85 3784
4200.46 3949
4201.07 3927
4201.68 3605
4202.29 3641
4202.90 3420
4203.52 3395
4204.13 3272
4204.74 3365
4205.35 3360
4205.96 3352
4206.57 3345
4207.19 3207
4207.80 3163
4208.41 3321
4209.02 3304
4209.63 3491
4210.25 3547
4210.86 3336
4211.47 3213
4212.08 3093
4212.69 3221
4213.31 3321
4213.92 3182
4214.53 3094
4215.14 3202
4215.76 3268
4216.37 3391
4216.98 3400
4217.59 3634
4218.21 3427
4218.82 3371
4219.43 3615
4220.04 3642
4220.66 3656
4221.27 3655
4221.88 3808
4222.50 3869
4223.11 4172
4223.72 4207
4224.33 4182
4224.95 4533
4225.56 4495
4226.17 4784
4226.79 4700
4227.40 4611
4228.01 4920
4228.63 5242
4229.24 5768
4229.85 6503
4230.47 6770
4231.08 7565
4231.69 7858
4232.31 8009
4232.92 8002
4233.54 7473
4234.15 7197
4234.76 6430
4235.38 6128
4235.99 5924
4236.61 5236
4237.22 5029
4237.83 4648
4238.45 4288
4239.06 4087
4239.68 4128
4240.29 4072
4240.90 4286
4241.52 4043
4242.13 4271
4242.75 4228
4243.36 3876
4243.98 4020
4244.59 3838
4245.21 3704
4245.82 3821
4246.43 3807
4247.05 3781
4247.66 3639
4248.28 3686
4248.89 3727
4249.51 3568
4250.12 3806
4250.74 3848
4251.35 3981
4251.97 3734
4252.58 3406
4253.20 3716
4253.81 3817
4254.43 3790
4255.04 3896
4255.66 3915
4256.28 3893
4256.89 3993
4257.51 4006
4258.12 3795
4258.74 3862
4259.35 3789
4259.97 3721
4260.58 3754
4261.20 3662
4261.82 3566
4262.43 3505
4263.05 3565
4263.66 3662
4264.28 3633
4264.90 3444
4265.51 3372
4266.13 3376
4266.74 3506
4267.36 3595
4267.98 3469
4268.59 3678
4269.21 3617
4269.82 3592
4270.44 3858
4271.06 3956
4271.67 3847
4272.29 3563
4272.91 3522
4273.52 3600
4274.14 3538
4274.76 3442
4275.37 3542
4275.99 3436
4276.61 3344
4277.22 3259
4277.84 3466
4278.46 3264
4279.08 3284
4279.69 3432
4280.31 3196
4280.93 3290
4281.54 3420
4282.16 3224
4282.78 3324
4283.40 3300
4284.01 3294
4284.63 3140
4285.25 3134
4285.87 3113
4286.48 3060
4287.10 3065
4287.72 3189
4288.34 3130
4288.95 3215
4289.57 3094
4290.19 3176
4290.81 3393
4291.43 3085
4292.04 3087
4292.66 3283
4293.28 3340
4293.90 3459
4294.52 3150
4295.13 3078
4295.75 3041
4296.37 3139
4296.99 3039
4297.61 2837
4298.23 3008
4298.84 3135
4299.46 2968
4300.08 3010
4300.70 2928
4301.32 2984
4301.94 3143
4302.56 3149
4303.17 3070
4303.79 3269
4304.41 3097
4305.03 3131
4305.65 3096
4306.27 2949
4306.89 3088
4307.51 3463
4308.13 3211
4308.75 3183
4309.36 3110
4309.98 3222
4310.60 3268
4311.22 3385
4311.84 3322
4312.46 3241
4313.08 3005
4313.70 2998
4314.32 2936
4314.94 2824
4315.56 3067
4316.18 3152
4316.80 3172
4317.42 2925
4318.04 2993
4318.66 3184
4319.28 3103
4319.90 2974
4320.52 2999
4321.14 3049
4321.76 3002
4322.38 2955
4323.00 2953
4323.62 3124
4324.24 3275
4324.86 3148
4325.48 3238
4326.10 3099
4326.72 2876
4327.34 3003
4327.96 2957
4328.58 3221
4329.20 3182
4329.82 2981
4330.44 3125
4331.07 3206
4331.69 3158
4332.31 3075
4332.93 3067
4333.55 3094
4334.17 2945
4334.79 3007
4335.41 3178
4336.03 3304
4336.65 3167
4337.28 3144
4337.90 3043
4338.52 3169
4339.14 3212
4339.76 3340
4340.38 3469
4341.00 3571
4341.63 3496
4342.25 3720
4342.87 3667
4343.49 3743
4344.11 3607
4344.73 3715
4345.36 3765
4345.98 3837
4346.60 3872
4347.22 4104
4347.84 4372
4348.47 4641
4349.09 4962
4349.71 5473
4350.33 5646
4350.95 5920
4351.58 5766
4352.20 5839
4352.82 5354
4353.44 5080
4354.07 4708
4354.69 4298
4355.31 4090
4355.93 3865
4356.56 3695
4357.18 3584
4357.80 3488
4358.42 3410
4359.05 3572
4359.67 3578
4360.29 3463
4360.92 3152
4361.54 3377
4362.16 3378
4362.78 3470
4363.41 3277
4364.03 3279
4364.65 3431
4365.28 3546
4365.90 3279
4366.52 3296
4367.15 3309
4367.77 3132
4368.39 3247
4369.02 3256
4369.64 3143
4370.26 3244
4370.89 3282
4371.51 3049
4372.14 3117
4372.76 3009
4373.38 3105
4374.01 3078
4374.63 2951
4375.25 2919
4375.88 2936
4376.50 2981
4377.13 3112
4377.75 3038
4378.37 2879
4379.00 2931
4379.62 2958
4380.25 2948
4380.87 3125
4381.50 3157
4382.12 3360
4382.75 3199
4383.37 3211
4383.99 3379
4384.62 3394
4385.24 3399
4385.87 3483
4386.49 3414
4387.12 3214
4387.74 3160
4388.37 3316
4388.99 3206
4389.62 3458
4390.24 3403
4390.87 3445
4391.49 3450
4392.12 3368
4392.74 3348
4393.37 3490
4393.99 3555
4394.62 3371
4395.24 3294
4395.87 3330
4396.49 3601
4397.12 3616
4397.75 3785
4398.37 4125
4399.00 3907
4399.62 4066
4400.25 4351
4400.87 4231
4401.50 4275
4402.13 3969
4402.75 4053
4403.38 3893
4404.00 3730
4404.63 3880
4405.26 3672
4405.88 3551
4406.51 3732
4407.13 3594
4407.76 3538
4408.39 3489
4409.01 3669
4409.64 3662
4410.27 3758
4410.89 3668
4411.52 3646
4412.15 3638
4412.77 3553
4413.40 3509
4414.03 3472
4414.65 3362
4415.28 3403
4415.91 3466
4416.53 3409
4417.16 3412
4417.79 3374
4418.41 3372
4419.04 3333
4419.67 3166
4420.30 3171
4420.92 3331
4421.55 3328
4422.18 3245
4422.80 3061
4423.43 3062
4424.06 2915
4424.69 3008
4425.31 3127
4425.94 3011
4426.57 2862
4427.20 2946
4427.82 2883
4428.45 2865
4429.08 2985
4429.71 2898
4430.34 2728
4430.96 2870
4431.59 2858
4432.22 2614
4432.85 2692
4433.48 2905
4434.10 2825
4434.73 2839
4435.36 2753
4435.99 2770
4436.62 2636
4437.25 2890
4437.87 2804
4438.50 2988
4439.13 2887
4439.76 2945
4440.39 2775
4441.02 2996
4441.64 2924
4442.27 2917
4442.90 2939
4443.53 2919
4444.16 2924
4444.79 2724
4445.42 2607
4446.05 2669
4446.68 2722
4447.30 2749
4447.93 2844
4448.56 2770
4449.19 2885
4449.82 2711
4450.45 2654
4451.08 2504
4451.71 2690
4452.34 2762
4452.97 2894
4453.60 2771
4454.23 2624
4454.86 2755
4455.49 2854
4456.12 2754
4456.75 2748
4457.38 2731
4458.01 2675
4458.64 2682
4459.27 2768
4459.90 2693
4460.53 2635
4461.16 2761
4461.79 2765
4462.42 2792
4463.05 2648
4463.68 2529
4464.31 2583
4464.94 2641
4465.57 2523
4466.20 2588
4466.83 2530
4467.46 2578
4468.09 2530
4468.72 2618
4469.35 2612
4469.98 2560
4470.61 2619
4471.24 2473
4471.87 2430
4472.50 2589
4473.13 2579
4473.77 2538
4474.40 2604
4475.03 2489
4475.66 2459
4476.29 2502
4476.92 2548
4477.55 2446
4478.18 2535
4478.82 2660
4479.45 2669
4480.08 2602
4480.71 2544
4481.34 2505
4481.97 2504
4482.60 2489
4483.24 2465
4483.87 2584
4484.50 2700
4485.13 2638
4485.76 2692
4486.39 2729
4487.03 2797
4487.66 3012
4488.29 2869
4488.92 2722
4489.55 2625
4490.19 2790
4490.82 2744
4491.45 2555
4492.08 2654
4492.71 2694
4493.35 2788
4493.98 2517
4494.61 2398
4495.24 2567
4495.88 2602
4496.51 2680
4497.14 2622
4497.77 2502
4498.41 2527
4499.04 2684
4499.67 2721
4500.31 2700
4500.94 2743
4501.57 2637
4502.20 2802
4502.84 2759
4503.47 2851
4504.10 3061
4504.74 3119
4505.37 3083
4506.00 3233
4506.64 3318
4507.27 3320
4507.90 3481
4508.54 3268
4509.17 3233
4509.80 3057
4510.44 3059
4511.07 3087
4511.70 2876
4512.34 2740
4512.97 2549
4513.60 2640
4514.24 2803
4514.87 2882
4515.51 2772
4516.14 2849
4516.77 2772
4517.41 2672
4518.04 2533
4518.68 2731
4519.31 2594
4519.94 2562
4520.58 2517
4521.21 2747
4521.85 2841
4522.48 2592
4523.12 2479
4523.75 2473
4524.39 2658
4525.02 2593
4525.65 2583
4526.29 2614
4526.92 2723
4527.56 2567
4528.19 2617
4528.83 2752
4529.46 2870
4530.10 3016
4530.73 3205
4531.37 3334
4532.00 3364
4532.64 3428
4533.27 3852
4533.91 4049
4534.54 4186
4535.18 4356
4535.81 4664
4536.45 4767
4537.09 4579
4537.72 4466
4538.36 4137
4538.99 4081
4539.63 3966
4540.26 3695
4540.90 3662
4541.53 3272
4542.17 3063
4542.81 2954
4543.44 2794
4544.08 2763
4544.71 2810
4545.35 2788
4545.99 2752
4546.62 2727
4547.26 2609
4547.89 2624
4548.53 2654
4549.17 2799
4549.80 2607
4550.44 2627
4551.08 2525
4551.71 2513
4552.35 2613
4552.98 2811
4553.62 2715
4554.26 2683
4554.89 2686
4555.53 2761
4556.17 2679
4556.80 2572
4557.44 2558
4558.08 2645
4558.72 2601
4559.35 2636
4559.99 2646
4560.63 2493
4561.26 2617
4561.90 2610
4562.54 2662
4563.17 2698
4563.81 2731
4564.45 2805
4565.09 2686
4565.72 2644
4566.36 2493
4567.00 2642
4567.64 2686
4568.27 2658
4568.91 2506
4569.55 2602
4570.19 2649
4570.82 2552
4571.46 2728
4572.10 2780
4572.74 2883
4573.38 2809
4574.01 2818
4574.65 2811
4575.29 2727
4575.93 2899
4576.57 2750
4577.20 2819
4577.84 2795
4578.48 2577
4579.12 2544
4579.76 2596
4580.40 2623
4581.04 2756
4581.67 2541
4582.31 2607
4582.95 2608
4583.59 2718
4584.23 2794
4584.87 2602
4585.51 2502
4586.14 2653
4586.78 2797
4587.42 2576
4588.06 2480
4588.70 2687
4589.34 2601
4589.98 2591
4590.62 2677
4591.26 2732
4591.90 2735
4592.54 2799
4593.17 2766
4593.81 2666
4594.45 2713
4595.09 2682
4595.73 2852
4596.37 2626
4597.01 2892
4597.65 2714
4598.29 2596
4598.93 2613
4599.57 2565
4600.21 2688
4600.85 2652
4601.49 2765
4602.13 2781
4602.77 2656
4603.41 2762
4604.05 2774
4604.69 2758
4605.33 3007
4605.97 3078
4606.61 2869
4607.25 3052
4607.89 2948
4608.53 2839
4609.17 2775
4609.81 2726
4610.45 2788
4611.09 2905
4611.73 3058
4612.38 2995
4613.02 3126
4613.66 3101
4614.30 3051
4614.94 2775
4615.58 2733
4616.22 2854
4616.86 2883
4617.50 2798
4618.14 2775
4618.78 2731
4619.43 2864
4620.07 2767
4620.71 2675
4621.35 2741
4621.99 2707
4622.63 2678
4623.27 2606
4623.91 2657
4624.56 2637
4625.20 2602
4625.84 2620
4626.48 2576
4627.12 2670
4627.76 2810
4628.41 2713
4629.05 2645
4629.69 2419
4630.33 2515
4630.97 2633
4631.62 2792
4632.26 2548
4632.90 2476
4633.54 2742
4634.18 2623
4634.83 2616
4635.47 2791
4636.11 2664
4636.75 2734
4637.40 2907
4638.04 2946
4638.68 2763
4639.32 2825
4639.97 3044
4640.61 3151
4641.25 3151
4641.89 3122
4642.54 3214
4643.18 3151
4643.82 3183
4644.46 3268
4645.11 3164
4645.75 3144
4646.39 3136
4647.04 2951
4647.68 2907
4648.32 2936
4648.97 2903
4649.61 2795
4650.25 2772
4650.90 2821
4651.54 2778
4652.18 2706
4652.83 2714
4653.47 2889
4654.11 2974
4654.76 2919
4655.40 2824
4656.04 3140
4656.69 3032
4657.33 2761
4657.98 2917
4658.62 2779
4659.26 3000
4659.91 2906
4660.55 2582
4661.20 2539
4661.84 2703
4662.48 2593
4663.13 2540
4663.77 2548
4664.42 2537
4665.06 2481
4665.71 2484
4666.35 2430
4666.99 2425
4667.64 2420
4668.28 2388
4668.93 2374
4669.57 2283
4670.22 2234
4670.86 2429
4671.51 2455
4672.15 2378
4672.80 2437
4673.44 2344
4674.09 2400
4674.73 2425
4675.38 2542
4676.02 2457
4676.67 2432
4677.31 2441
4677.96 2375
4678.60 2477
4679.25 2409
4679.89 2439
4680.54 2515
4681.18 2370
4681.83 2558
4682.47 2492
4683.12 2572
4683.77 2527
4684.41 2585
4685.06 2640
4685.70 2692
4686.35 2626
4686.99 2768
4687.64 2775
4688.29 2749
4688.93 2686
4689.58 2652
4690.22 2577
4690.87 2611
4691.52 2483
4692.16 2396
4692.81 2531
4693.45 2653
4694.10 2429
4694.75 2402
4695.39 2580
4696.04 2593
4696.69 2533
4697.33 2455
4697.98 2524
4698.63 2661
4699.27 2647
4699.92 2724
4700.57 2820
4701.21 2754
4701.86 2827
4702.51 2954
4703.15 2979
4703.80 3057
4704.45 3084
4705.10 3015
4705.74 2991
4706.39 2792
4707.04 2803
4707.68 2671
4708.33 2693
4708.98 2672
4709.63 2642
4710.27 2709
4710.92 2614
4711.57 2660
4712.22 2573
4712.86 2625
4713.51 2599
4714.16 2653
4714.81 2679
4715.45 2532
4716.10 2695
4716.75 2628
4717.40 2664
4718.05 2656
4718.69 2558
4719.34 2658
4719.99 2605
4720.64 2604
4721.29 2523
4721.94 2633
4722.58 2657
4723.23 2604
4723.88 2577
4724.53 2688
4725.18 2637
4725.83 2790
4726.47 2803
4727.12 2576
4727.77 2649
4728.42 2607
4729.07 2649
4729.72 2766
4730.37 2982
4731.02 2740
4731.66 2666
4732.31 2820
4732.96 2763
4733.61 2738
4734.26 2623
4734.91 2572
4735.56 2642
4736.21 2685
4736.86 2456
4737.51 2473
4738.16 2422
4738.81 2386
4739.45 2437
4740.10 2383
4740.75 2414
4741.40 2412
4742.05 2379
4742.70 2647
4743.35 2686
4744.00 2512
4744.65 2578
4745.30 2574
4745.95 2447
4746.60 2628
4747.25 2616
4747.90 2512
4748.55 2588
4749.20 2526
4749.85 2570
4750.50 2603
4751.15 2709
4751.80 2920
4752.45 3013
4753.10 2901
4753.75 2923
4754.40 3065
4755.05 3116
4755.71 3007
4756.36 2957
4757.01 3176
4757.66 3153
4758.31 3106
4758.96 3088
4759.61 3180
4760.26 2930
4760.91 2984
4761.56 2689
4762.21 2661
4762.86 2680
4763.52 2658
4764.17 2690
4764.82 2498
4765.47 2659
4766.12 2670
4766.77 2812
4767.42 2540
4768.07 2634
4768.73 2673
4769.38 2830
4770.03 2933
4770.68 2773
4771.33 2910
4771.98 3084
4772.64 2948
4773.29 2889
4773.94 2687
4774.59 2632
4775.24 2701
4775.89 2568
4776.55 2706
4777.20 2604
4777.85 2418
4778.50 2568
4779.15 2524
4779.81 2527
4780.46 2597
4781.11 2635
4781.76 2568
4782.42 2614
4783.07 2698
4783.72 2622
4784.37 2835
4785.03 2850
4785.68 2707
4786.33 2796
4786.98 2714
4787.64 2691
4788.29 2606
4788.94 2660
4789.60 2689
4790.25 2581
4790.90 2592
4791.55 2605
4792.21 2739
4792.86 2610
4793.51 2548
4794.17 2556
4794.82 2618
4795.47 2628
4796.13 2625
4796.78 2612
4797.43 2645
4798.09 2629
4798.74 2442
4799.39 2502
4800.05 2506
4800.70 2457
4801.36 2507
4802.01 2541
4802.66 2359
4803.32 2435
4803.97 2511
4804.62 2490
4805.28 2547
4805.93 2380
4806.59 2497
4807.24 2520
4807.89 2424
4808.55 2380
4809.20 2303
4809.86 2392
4810.51 2491
4811.17 2301
4811.82 2321
4812.47 2442
4813.13 2588
4813.78 2558
4814.44 2453
4815.09 2514
4815.75 2509
4816.40 2527
4817.06 2657
4817.71 2585
4818.37 2607
4819.02 2556
4819.68 2729
4820.33 2719
4820.99 2596
4821.64 2513
4822.30 2577
4822.95 2874
4823.61 2938
4824.26 2997
4824.92 2888
4825.57 2828
4826.23 2970
4826.88 2971
4827.54 3120
4828.19 3066
4828.85 2885
4829.51 2950
4830.16 3189
4830.82 2772
4831.47 2579
4832.13 2838
4832.78 2817
4833.44 2764
4834.10 2839
4834.75 2778
4835.41 2855
4836.06 2891
4836.72 2859
4837.38 3041
4838.03 3053
4838.69 3115
4839.34 3212
4840.00 3184
4840.66 3228
4841.31 3295
4841.97 3088
4842.63 3231
4843.28 3320
4843.94 3208
4844.60 3269
4845.25 3178
4845.91 3286
4846.57 3150
4847.22 2876
4847.88 3140
4848.54 3003
4849.19 2981
4849.85 2922
4850.51 3020
4851.17 3100
4851.82 3092
4852.48 2976
4853.14 3398
4853.79 3565
4854.45 3684
4855.11 3760
4855.77 3494
4856.42 3547
4857.08 3535
4857.74 3488
4858.40 3495
4859.05 3307
4859.71 3203
4860.37 3254
4861.03 3283
4861.68 3461
4862.34 3173
4863.00 3267
4863.66 3141
4864.32 3231
4864.97 3377
4865.63 3481
4866.29 3288
4866.95 3278
4867.61 3396
4868.26 3221
4868.92 3167
4869.58 3255
4870.24 3273
4870.90 3323
4871.56 3118
4872.21 3216
4872.87 3207
4873.53 3207
4874.19 3153
4874.85 3079
4875.51 3159
4876.17 3203
4876.83 3134
4877.48 3019
4878.14 3063
4878.80 3282
4879.46 3226
4880.12 3082
4880.78 3210
4881.44 3181
4882.10 3034
4882.76 3088
4883.42 3079
4884.08 3144
4884.73 3048
4885.39 2994
4886.05 2903
4886.71 3127
4887.37 2805
4888.03 2678
4888.69 2937
4889.35 2850
4890.01 2736
4890.67 2810
4891.33 2804
4891.99 2851
4892.65 2900
4893.31 3053
4893.97 3101
4894.63 3047
4895.29 2966
4895.95 3023
4896.61 3016
4897.27 3053
4897.93 3033
4898.59 2962
4899.25 2974
4899.91 2860
4900.57 2800
4901.23 2819
4901.89 2765
4902.55 2668
4903.21 2800
4903.88 2755
4904.54 2781
4905.20 2809
4905.86 2798
4906.52 2701
4907.18 2801
4907.84 2577
4908.50 2671
4909.16 2789
4909.82 2752
4910.48 2658
4911.15 2594
4911.81 2527
4912.47 2599
4913.13 2535
4913.79 2609
4914.45 2510
4915.11 2576
4915.77 2751
4916.44 2635
4917.10 2444
4917.76 2405
4918.42 2522
4919.08 2651
4919.74 2645
4920.41 2562
4921.07 2416
4921.73 2265
4922.39 2381
4923.05 2559
4923.72 2417
4924.38 2300
4925.04 2397
4925.70 2432
4926.36 2456
4927.03 2274
4927.69 2397
4928.35 2433
4929.01 2377
4929.67 2459
4930.34 2607
4931.00 2656
4931.66 2574
4932.32 2506
4932.99 2486
4933.65 2644
4934.31 2721
4934.98 2737
4935.64 2729
4936.30 2854
4936.96 2751
4937.63 2715
4938.29 2800
4938.95 2714
4939.62 2869
4940.28 2757
4940.94 2638
4941.61 2526
4942.27 2663
4942.93 2536
4943.60 2536
4944.26 2573
4944.92 2538
4945.59 2487
4946.25 2510
4946.91 2411
4947.58 2443
4948.24 2445
4948.90 2342
4949.57 2369
4950.23 2484
4950.89 2469
4951.56 2480
4952.22 2433
4952.89 2355
4953.55 2491
4954.21 2396
4954.88 2401
4955.54 2491
4956.21 2461
4956.87 2332
4957.53 2283
4958.20 2212
4958.86 2178
4959.53 2327
4960.19 2384
4960.86 2320
4961.52 2298
4962.19 2217
4962.85 2393
4963.52 2469
4964.18 2677
4964.84 2479
4965.51 2375
4966.17 2623
4966.84 2914
4967.50 2891
4968.17 2767
4968.83 2800
4969.50 2955
4970.16 2958
4970.83 2715
4971.49 2620
4972.16 2792
4972.82 2595
4973.49 2402
4974.16 2430
4974.82 2552
4975.49 2500
4976.15 2538
4976.82 2531
4977.48 2444
4978.15 2423
4978.81 2594
4979.48 2550
4980.15 2443
4980.81 2475
4981.48 2494
4982.14 2567
4982.81 2566
4983.48 2486
4984.14 2586
4984.81 2493
4985.47 2473
4986.14 2598
4986.81 2689
4987.47 2487
4988.14 2617
4988.80 2564
4989.47 2696
4990.14 2759
4990.80 2870
4991.47 3100
4992.14 3225
4992.80 3418
4993.47 3368
4994.14 3415
4994.80 3495
4995.47 3383
4996.14 3265
4996.80 3170
4997.47 3022
4998.14 2801
4998.81 2638
4999.47 2576
5000.14 2567
5000.81 2533
5001.47 2408
5002.14 2494
5002.81 2437
5003.48 2386
5004.14 2271
5004.81 2281
5005.48 2254
5006.15 2308
5006.81 2231
5007.48 2262
5008.15 2351
5008.82 2343
5009.48 2346
5010.15 2298
5010.82 2271
5011.49 2140
5012.16 2059
5012.82 2348
5013.49 2305
5014.16 2296
5014.83 2326
5015.50 2330
5016.16 2365
5016.83 2324
5017.50 2364
5018.17 2268
5018.84 2418
5019.50 2424
5020.17 2520
5020.84 2365
5021.51 2513
5022.18 2613
5022.85 2600
5023.52 2656
5024.19 2685
5024.85 2813
5025.52 2792
5026.19 2702
5026.86 2863
5027.53 2931
5028.20 2968
5028.87 3160
5029.54 2891
5030.21 2751
5030.87 2741
5031.54 2710
5032.21 2794
5032.88 2585
5033.55 2584
5034.22 2543
5034.89 2586
5035.56 2364
5036.23 2393
5036.90 2503
5037.57 2646
5038.24 2580
5038.91 2551
5039.58 2369
5040.25 2356
5040.92 2300
5041.59 2195
5042.26 2370
5042.93 2283
5043.60 2328
5044.27 2350
5044.94 2491
5045.61 2407
5046.28 2276
5046.95 2224
5047.62 2497
5048.29 2431
5048.96 2411
5049.63 2252
5050.30 2373
5050.97 2431
5051.64 2434
5052.31 2340
5052.98 2413
5053.65 2456
5054.32 2515
5054.99 2607
5055.66 2434
5056.34 2553
5057.01 2519
5057.68 2376
5058.35 2541
5059.02 2452
5059.69 2567
5060.36 2507
5061.03 2303
5061.70 2229
5062.38 2425
5063.05 2457
5063.72 2382
5064.39 2282
5065.06 2328
5065.73 2384
5066.40 2301
5067.08 2168
5067.75 2296
5068.42 2154
5069.09 2078
5069.76 2113
5070.43 2292
5071.11 2229
5071.78 2168
5072.45 2309
5073.12 2217
5073.79 2214
5074.47 2249
5075.14 2285
5075.81 2139
5076.48 2240
5077.15 2303
5077.83 2257
5078.50 2344
5079.17 2295
5079.84 2174
5080.52 2244
5081.19 2267
5081.86 2467
5082.53 2332
5083.21 2437
5083.88 2571
5084.55 2429
5085.22 2385
5085.90 2510
5086.57 2492
5087.24 2484
5087.92 2562
5088.59 2438
5089.26 2489
5089.93 2510
5090.61 2465
5091.28 2395
5091.95 2459
5092.63 2455
5093.30 2353
5093.97 2495
5094.65 2671
5095.32 2670
5095.99 2749
5096.67 2795
5097.34 2840
5098.02 2751
5098.69 2825
5099.36 2725
5100.04 2648
5100.71 2565
5101.38 2545
5102.06 2453
5102.73 2445
5103.41 2398
5104.08 2324
5104.75 2446
5105.43 2402
5106.10 2460
5106.78 2364
5107.45 2737
5108.12 2835
5108.80 2770
5109.47 2783
5110.15 3022
5110.82 2824
5111.50 2754
5112.17 2596
5112.85 2769
5113.52 2598
5114.20 2468
5114.87 2414
5115.54 2436
5116.22 2340
5116.89 2275
5117.57 2289
5118.24 2376
5118.92 2215
5119.59 2250
5120.27 2265
5120.94 2314
5121.62 2337
5122.30 2610
5122.97 2734
5123.65 2624
5124.32 2652
5125.00 2601
5125.67 2686
5126.35 2408
5127.02 2523
5127.70 2484
5128.37 2522
5129.05 2416
5129.73 2325
5130.40 2385
5131.08 2406
5131.75 2489
5132.43 2415
5133.10 2520
5133.78 2487
5134.46 2515
5135.13 2596
5135.81 2448
5136.49 2371
5137.16 2516
5137.84 2457
5138.51 2401
5139.19 2292
5139.87 2274
5140.54 2334
5141.22 2275
5141.90 2285
5142.57 2471
5143.25 2644
5143.93 2599
5144.60 2533
5145.28 2422
5145.96 2415
5146.63 2514
5147.31 2376
5147.99 2514
5148.66 2305
5149.34 2257
5150.02 2179
5150.69 2242
5151.37 2247
5152.05 2169
5152.73 2289
5153.40 2202
5154.08 2282
5154.76 2196
5155.44 2242
5156.11 2228
5156.79 2096
5157.47 2131
5158.15 2178
5158.82 2164
5159.50 2211
5160.18 2182
5160.86 2264
5161.53 2133
5162.21 2168
5162.89 2187
5163.57 2268
5164.25 2169
5164.92 2113
5165.60 2007
5166.28 2056
5166.96 2133
5167.64 2280
5168.31 2289
5168.99 2193
5169.67 2191
5170.35 2309
5171.03 2182
5171.71 2294
5172.39 2221
5173.06 2270
5173.74 2381
5174.42 2226
5175.10 2219
5175.78 2296
5176.46 2261
5177.14 2243
5177.82 2172
5178.49 2203
5179.17 2185
5179.85 2149
5180.53 2056
5181.21 2159
5181.89 2208
5182.57 2202
5183.25 2117
5183.93 2105
5184.61 2109
5185.29 2226
5185.97 2303
5186.64 2121
5187.32 2093
5188.00 2090
5188.68 2155
5189.36 2181
5190.04 2001
5190.72 1979
5191.40 2035
5192.08 1889
5192.76 1925
5193.44 1921
5194.12 2028
5194.80 2104
5195.48 2007
5196.16 2195
5196.84 2052
5197.52 2006
5198.20 2211
5198.88 2092
5199.56 2133
5200.24 2189
5200.92 2095
5201.60 2149
5202.28 2076
5202.96 2051
5203.65 2121
5204.33 2097
5205.01 2149
5205.69 2063
5206.37 2163
5207.05 2205
5207.73 2132
5208.41 2228
5209.09 2137
5209.77 2297
5210.45 2290
5211.13 2242
5211.82 2247
5212.50 2338
5213.18 2238
5213.86 2329
5214.54 2415
5215.22 2410
5215.90 2414
5216.58 2406
5217.27 2357
5217.95 2256
5218.63 2135
5219.31 2252
5219.99 2402
5220.67 2371
5221.36 2148
5222.04 2205
5222.72 2172
5223.40 2259
5224.08 2098
5224.77 2146
5225.45 2328
5226.13 2354
5226.81 2257
5227.49 2217
5228.18 2234
5228.86 2208
5229.54 2170
5230.22 2169
5230.91 2108
5231.59 2249
5232.27 2219
5232.95 2179
5233.63 2168
5234.32 2266
5235.00 2290
5235.68 2206
5236.37 2248
5237.05 2270
5237.73 2120
5238.41 2151
5239.10 2248
5239.78 2331
5240.46 2268
5241.15 2258
5241.83 2286
5242.51 2248
5243.20 2433
5243.88 2400
5244.56 2257
5245.24 2236
5245.93 2284
5246.61 2270
5247.29 2136
5247.98 2232
5248.66 2164
5249.35 2354
5250.03 2323
5250.71 2164
5251.40 2235
5252.08 2277
5252.76 2404
5253.45 2519
5254.13 2634
5254.82 2529
5255.50 2475
5256.18 2458
5256.87 2462
5257.55 2400
5258.24 2227
5258.92 2253
5259.60 2252
5260.29 2324
5260.97 2242
5261.66 2157
5262.34 2167
5263.03 2252
5263.71 2249
5264.40 2239
5265.08 2346
5265.76 2430
5266.45 2406
5267.13 2248
5267.82 2240
5268.50 2367
5269.19 2460
5269.87 2309
5270.56 2237
5271.24 2474
5271.93 2435
5272.61 2353
5273.30 2270
5273.98 2298
5274.67 2302
5275.35 2367
5276.04 2333
5276.72 2372
5277.41 2268
5278.10 2408
5278.78 2327
5279.47 2396
5280.15 2272
5280.84 2309
5281.52 2225
5282.21 2260
5282.89 2449
5283.58 2378
5284.27 2467
5284.95 2583
5285.64 2766
5286.32 2822
5287.01 2574
5287.70 2711
5288.38 2666
5289.07 2637
5289.75 2637
5290.44 2405
5291.13 2151
5291.81 2246
5292.50 2304
5293.19 2387
5293.87 2282
5294.56 2240
5295.25 2359
5295.93 2371
5296.62 2483
5297.31 2393
5297.99 2374
5298.68 2268
5299.37 2355
5300.05 2449
5300.74 2264
5301.43 2327
5302.11 2435
5302.80 2286
5303.49 2227
5304.18 2304
5304.86 2322
5305.55 2279
5306.24 2385
5306.92 2372
5307.61 2301
5308.30 2427
5308.99 2421
5309.67 2458
5310.36 2441
5311.05 2524
5311.74 2436
5312.42 2615
5313.11 2543
5313.80 2362
5314.49 2433
5315.18 2368
5315.86 2237
5316.55 2427
5317.24 2523
5317.93 2485
5318.62 2425
5319.30 2514
5319.99 2588
5320.68 2456
5321.37 2462
5322.06 2432
5322.74 2461
5323.43 2528
5324.12 2503
5324.81 2539
5325.50 2636
5326.19 2558
5326.88 2473
5327.56 2547
5328.25 2595
5328.94 2487
5329.63 2341
5330.32 2351
5331.01 2300
5331.70 2312
5332.39 2178
5333.07 2448
5333.76 2522
5334.45 2440
5335.14 2619
5335.83 2711
5336.52 2702
5337.21 2557
5337.90 2436
5338.59 2609
5339.28 2631
5339.97 2514
5340.66 2579
5341.35 2536
5342.04 2479
5342.73 2303
5343.42 2363
5344.10 2411
5344.79 2417
5345.48 2435
5346.17 2403
5346.86 2463
5347.55 2566
5348.24 2488
5348.93 2569
5349.62 2525
5350.31 2586
5351.00 2478
5351.69 2501
5352.39 2702
5353.08 2840
5353.77 2841
5354.46 3242
5355.15 3403
5355.84 3400
5356.53 3405
5357.22 3306
5357.91 3106
5358.60 3055
5359.29 3009
5359.98 2966
5360.67 2804
5361.36 2581
5362.05 2479
5362.74 2558
5363.44 2452
5364.13 2415
5364.82 2411
5365.51 2415
5366.20 2383
5366.89 2271
5367.58 2314
5368.27 2393
5368.96 2279
5369.66 2301
5370.35 2246
5371.04 2318
5371.73 2222
5372.42 2197
5373.11 2216
5373.81 2090
5374.50 2204
5375.19 2213
5375.88 2335
5376.57 2256
5377.26 2304
5377.96 2206
5378.65 2221
5379.34 2329
5380.03 2391
5380.72 2265
5381.42 2212
5382.11 2349
5382.80 2544
5383.49 2467
5384.18 2572
5384.88 2687
5385.57 2685
5386.26 2767
5386.95 2629
5387.65 2805
5388.34 2795
5389.03 2709
5389.72 2572
5390.42 2473
5391.11 2481
5391.80 2586
5392.50 2299
5393.19 2459
5393.88 2448
5394.57 2363
5395.27 2391
5395.96 2457
5396.65 2411
5397.35 2285
5398.04 2334
5398.73 2352
5399.43 2412
5400.12 2355
5400.81 2306
5401.51 2329
5402.20 2310
5402.89 2226
5403.59 2270
5404.28 2221
5404.97 2214
5405.67 2229
5406.36 2170
5407.06 2144
5407.75 2229
5408.44 2261
5409.14 2246
5409.83 2111
5410.53 2273
5411.22 2270
5411.91 2334
5412.61 2357
5413.30 2274
5414.00 2239
5414.69 2109
5415.38 2188
5416.08 2362
5416.77 2296
5417.47 2235
5418.16 2307
5418.86 2202
5419.55 2244
5420.25 2226
5420.94 2225
5421.64 2230
5422.33 2163
5423.03 2182
5423.72 2150
5424.41 2197
5425.11 2323
5425.80 2218
5426.50 2149
5427.19 2163
5427.89 2270
5428.59 2198
5429.28 2202
5429.98 2231
5430.67 2300
5431.37 2395
5432.06 2412
5432.76 2338
5433.45 2263
5434.15 2271
5434.84 2297
5435.54 2254
5436.23 2421
5436.93 2325
5437.63 2248
5438.32 2359
5439.02 2453
5439.71 2555
5440.41 2443
5441.11 2376
5441.80 2424
5442.50 2517
5443.19 2631
5443.89 2524
5444.59 2500
5445.28 2443
5445.98 2483
5446.68 2586
5447.37 2683
5448.07 2744
5448.76 2567
5449.46 2668
5450.16 2893
5450.85 3063
5451.55 3147
5452.25 3301
5452.94 3262
5453.64 3108
5454.34 3178
5455.03 3256
5455.73 3238
5456.43 3039
5457.13 3134
5457.82 2777
5458.52 2646
5459.22 2558
5459.91 2608
5460.61 2596
5461.31 2333
5462.01 2467
5462.70 2584
5463.40 2533
5464.10 2593
5464.80 2663
5465.49 2672
5466.19 2832
5466.89 2819
5467.59 2959
5468.28 2922
5468.98 2876
5469.68 3034
5470.38 2947
5471.07 3009
5471.77 2853
5472.47 2969
5473.17 2943
5473.87 2943
5474.56 2695
5475.26 2645
5475.96 2589
5476.66 2733
5477.36 2591
5478.06 2635
5478.75 2716
5479.45 2734
5480.15 2774
5480.85 3114
5481.55 2920
5482.25 2826
5482.95 3069
5483.64 3303
5484.34 3261
5485.04 3411
5485.74 3585
5486.44 3640
5487.14 3354
5487.84 3357
5488.54 3313
5489.23 3156
5489.93 3087
5490.63 3129
5491.33 3075
5492.03 3159
5492.73 3096
5493.43 2927
5494.13 3028
5494.83 3273
5495.53 3161
5496.23 3082
5496.93 3182
5497.63 3030
5498.33 3108
5499.03 3283
5499.73 3164
5500.43 3223
5501.13 3207
5501.83 3398
5502.53 3532
5503.23 3624
5503.93 3982
5504.63 4449
5505.33 4529
5506.03 4772
5506.73 4900
5507.43 4882
5508.13 4709
5508.83 4418
5509.53 4008
5510.23 3918
5510.93 3700
5511.63 3323
5512.33 3098
5513.03 3228
5513.73 3313
5514.43 3372
5515.13 3148
5515.83 3166
5516.53 3071
5517.23 3090
5517.93 3040
5518.64 2897
5519.34 2826
5520.04 3005
5520.74 3112
5521.44 3000
5522.14 2936
5522.84 2783
5523.54 2696
5524.24 2732
5524.95 2896
5525.65 2755
5526.35 2585
5527.05 2740
5527.75 2725
5528.45 2671
5529.15 2734
5529.86 2644
5530.56 2444
5531.26 2578
5531.96 2694
5532.66 2590
5533.36 2682
5534.07 2499
5534.77 2490
5535.47 2435
5536.17 2497
5536.87 2461
5537.58 2344
5538.28 2284
5538.98 2511
5539.68 2431
5540.39 2400
5541.09 2446
5541.79 2400
5542.49 2404
5543.20 2398
5543.90 2505
5544.60 2419
5545.30 2401
5546.01 2424
5546.71 2388
5547.41 2388
5548.11 2435
5548.82 2474
5549.52 2537
5550.22 2479
5550.93 2506
5551.63 2427
5552.33 2508
5553.03 2442
5553.74 2421
5554.44 2421
5555.14 2230
5555.85 2293
5556.55 2328
5557.25 2306
5557.96 2134
5558.66 2224
5559.36 2129
5560.07 2205
5560.77 2202
5561.48 2164
5562.18 2131
5562.88 2271
5563.59 2226
5564.29 2236
5564.99 2122
5565.70 1970
5566.40 2167
5567.11 2106
5567.81 2077
5568.51 2254
5569.22 2123
5569.92 2167
5570.63 2131
5571.33 2219
5572.04 2330
5572.74 2143
5573.44 2111
5574.15 2177
5574.85 2285
5575.56 2236
5576.26 2228
5576.97 2317
5577.67 2168
5578.38 2032
5579.08 2174
5579.79 2180
5580.49 2196
5581.20 2321
5581.90 2267
5582.61 2143
5583.31 2242
5584.02 2244
5584.72 2309
5585.43 2224
5586.13 2209
5586.84 2305
5587.54 2138
5588.25 2241
5588.95 2163
5589.66 2223
5590.36 2273
5591.07 2338
5591.77 2144
5592.48 2144
5593.19 2241
5593.89 2306
5594.60 2086
5595.30 2008
5596.01 2092
5596.71 2199
5597.42 2191
5598.13 2022
5598.83 1987
5599.54 1972
5600.24 2045
5600.95 2065
5601.66 2027
5602.36 2071
5603.07 2073
5603.78 2228
5604.48 2162
5605.19 2080
5605.89 2079
5606.60 2038
5607.31 1880
5608.01 2017
5608.72 2043
5609.43 2119
5610.13 2054
5610.84 1965
5611.55 2014
5612.25 2111
5612.96 2068
5613.67 1955
5614.38 2008
5615.08 2088
5615.79 2101
5616.50 2170
5617.20 2104
5617.91 2060
5618.62 2083
5619.33 2107
5620.03 2122
5620.74 2025
5621.45 2099
5622.15 2077
5622.86 2036
5623.57 1935
5624.28 1855
5624.99 1955
5625.69 1936
5626.40 2104
5627.11 2027
5627.82 2034
5628.52 2056
5629.23 2019
5629.94 1929
5630.65 2000
5631.36 2006
5632.06 2006
5632.77 2067
5633.48 2099
5634.19 2160
5634.90 2154
5635.61 2147
5636.31 2039
5637.02 2134
5637.73 2071
5638.44 2091
5639.15 1982
5639.86 1986
5640.56 2028
5641.27 2243
5641.98 2233
5642.69 2223
5643.40 2212
5644.11 2333
5644.82 2422
5645.53 2391
5646.24 2369
5646.94 2253
5647.65 2190
5648.36 2150
5649.07 2186
5649.78 2237
5650.49 2113
5651.20 2234
5651.91 2070
5652.62 2091
5653.33 2193
5654.04 2073
5654.75 2112
5655.46 2136
5656.17 2192
5656.88 2241
5657.59 2254
5658.30 2271
5659.01 2167
5659.71 2210
5660.42 2191
5661.13 2295
5661.84 2300
5662.55 2361
5663.26 2323
5663.97 2359
5664.69 2163
5665.40 2261
5666.11 2321
5666.82 2093
5667.53 2266
5668.24 2283
5668.95 2247
5669.66 2135
5670.37 2193
5671.08 2307
5671.79 2320
5672.50 2345
5673.21 2266
5673.92 2357
5674.63 2314
5675.34 2386
5676.05 2492
5676.76 2398
5677.48 2251
5678.19 2114
5678.90 2197
5679.61 2118
5680.32 2035
5681.03 1930
5681.74 2143
5682.45 2139
5683.16 2057
5683.88 1989
5684.59 2093
5685.30 2073
5686.01 1896
5686.72 1984
5687.43 2171
5688.15 2065
5688.86 1968
5689.57 2074
5690.28 1944
5690.99 1972
5691.70 2182
5692.42 2103
5693.13 2175
5693.84 2007
5694.55 1998
5695.26 2021
5695.98 1989
5696.69 2029
5697.40 1896
5698.11 1920
5698.82 1960
5699.54 1989
5700.25 1989
5700.96 1977
5701.67 2101
5702.39 2153
5703.10 2059
5703.81 1980
5704.52 2046
5705.24 2127
5705.95 2137
5706.66 2025
5707.38 2072
5708.09 1836
5708.80 1870
5709.51 1984
5710.23 2020
5710.94 1975
5711.65 1927
5712.37 2001
5713.08 2004
5713.79 2043
5714.51 2068
5715.22 2201
5715.93 2154
5716.65 1982
5717.36 1928
5718.07 2017
5718.79 2024
5719.50 1979
5720.21 1900
5720.93 2005
5721.64 2137
5722.36 2023
5723.07 2060
5723.78 1941
5724.50 1998
5725.21 2174
5725.92 2089
5726.64 2032
5727.35 1975
5728.07 2180
5728.78 2095
5729.50 2061
5730.21 2251
5730.92 2327
5731.64 2370
5732.35 2295
5733.07 2347
5733.78 2322
5734.50 2500
5735.21 2524
5735.93 2354
5736.64 2269
5737.35 2356
5738.07 2197
5738.78 2183
5739.50 2168
5740.21 2037
5740.93 2093
5741.64 2128
5742.36 2081
5743.07 2103
5743.79 2051
5744.50 2063
5745.22 2194
5745.93 2184
5746.65 2067
5747.37 2126
5748.08 2149
5748.80 2149
5749.51 2126
5750.23 2079
5750.94 2113
5751.66 2049
5752.37 1975
5753.09 2118
5753.81 2227
5754.52 2143
5755.24 2226
5755.95 2332
5756.67 2352
5757.38 2368
5758.10 2422
5758.82 2484
5759.53 2520
5760.25 2540
5760.96 2704
5761.68 2618
5762.40 2508
5763.11 2536
5763.83 2493
5764.55 2526
5765.26 2450
5765.98 2451
5766.70 2485
5767.41 2367
5768.13 2477
5768.85 2567
5769.56 2425
5770.28 2641
5771.00 2633
5771.71 2657
5772.43 2502
5773.15 2529
5773.86 2576
5774.58 2549
5775.30 2564
5776.01 2622
5776.73 2608
5777.45 2571
5778.17 2699
5778.88 2641
5779.60 2814
5780.32 2808
5781.04 2890
5781.75 2929
5782.47 2860
5783.19 2800
5783.91 2604
5784.62 2577
5785.34 2725
5786.06 2718
5786.78 2647
5787.49 2549
5788.21 2499
5788.93 2664
5789.65 2697
5790.37 2635
5791.08 2776
5791.80 2778
5792.52 2698
5793.24 2600
5793.96 2770
5794.68 2855
5795.39 2898
5796.11 2718
5796.83 2786
5797.55 2913
5798.27 3058
5798.99 3023
5799.70 2957
5800.42 2938
5801.14 2997
5801.86 3161
5802.58 3425
5803.30 3768
5804.02 4150
5804.74 4591
5805.45 4726
5806.17 4880
5806.89 4855
5807.61 4746
5808.33 4362
5809.05 4212
5809.77 4012
5810.49 3737
5811.21 3651
5811.93 3677
5812.65 3465
5813.37 3555
5814.09 3547
5814.81 3564
5815.52 3765
5816.24 3853
5816.96 3860
5817.68 3823
5818.40 4040
5819.12 4441
5819.84 4959
5820.56 5388
5821.28 5878
5822.00 6653
5822.72 6911
5823.44 7203
5824.16 6980
5824.88 6830
5825.60 6360
5826.32 5740
5827.04 5012
5827.76 4766
5828.48 4373
5829.21 4227
5829.93 3932
5830.65 3864
5831.37 3776
5832.09 3785
5832.81 3860
5833.53 3779
5834.25 3650
5834.97 3746
5835.69 3925
5836.41 3807
5837.13 3983
5837.85 3781
5838.57 3591
5839.30 3528
5840.02 3512
5840.74 3543
5841.46 3547
5842.18 3671
5842.90 3711
5843.62 3545
5844.34 3625
5845.07 3582
5845.79 3356
5846.51 3277
5847.23 3203
5847.95 3043
5848.67 3027
5849.39 3010
5850.12 2967
5850.84 2865
5851.56 2982
5852.28 3023
5853.00 2822
5853.73 2844
5854.45 2640
5855.17 2785
5855.89 2811
5856.61 2784
5857.34 2905
5858.06 2635
5858.78 2877
5859.50 2680
5860.23 2615
5860.95 2697
5861.67 2497
5862.39 2680
5863.11 2676
5863.84 2783
5864.56 2674
5865.28 2682
5866.01 2544
5866.73 2494
5867.45 2701
5868.17 2600
5868.90 2484
5869.62 2390
5870.34 2366
5871.07 2504
5871.79 2595
5872.51 2559
5873.23 2444
5873.96 2478
5874.68 2679
5875.40 2603
5876.13 2485
5876.85 2438
5877.57 2650
5878.30 2452
5879.02 2524
5879.74 2571
5880.47 2504
5881.19 2542
5881.92 2475
5882.64 2501
5883.36 2470
5884.09 2566
5884.81 2494
5885.53 2369
5886.26 2488
5886.98 2474
5887.71 2495
5888.43 2472
5889.15 2374
5889.88 2421
5890.60 2403
5891.33 2495
5892.05 2613
5892.78 2479
5893.50 2508
5894.23 2398
5894.95 2338
5895.67 2456
5896.40 2492
5897.12 2554
5897.85 2393
5898.57 2278
5899.30 2340
5900.02 2381
5900.75 2324
5901.47 2303
5902.20 2388
5902.92 2224
5903.65 2238
5904.37 2397
5905.10 2312
5905.82 2317
5906.55 2405
5907.27 2491
5908.00 2482
5908.72 2339
5909.45 2295
5910.17 2366
5910.90 2407
5911.62 2314
5912.35 2369
5913.08 2385
5913.80 2370
5914.53 2265
5915.25 2312
5915.98 2347
5916.70 2322
5917.43 2373
5918.16 2249
5918.88 2345
5919.61 2338
5920.33 2380
5921.06 2255
5921.79 2301
5922.51 2408
5923.24 2385
5923.97 2340
5924.69 2401
5925.42 2404
5926.14 2420
5926.87 2354
5927.60 2318
5928.32 2375
5929.05 2456
5929.78 2179
5930.50 2249
5931.23 2282
5931.96 2383
5932.68 2436
5933.41 2497
5934.14 2477
5934.86 2329
5935.59 2587
5936.32 2487
5937.05 2453
5937.77 2499
5938.50 2561
5939.23 2579
5939.95 2604
5940.68 2632
5941.41 2574
5942.14 2701
5942.86 2680
5943.59 2833
5944.32 2771
5945.05 2617
5945.77 2687
5946.50 2724
5947.23 2747
5947.96 2733
5948.68 2726
5949.41 2869
5950.14 2790
5950.87 2835
5951.60 2766
5952.32 2868
5953.05 2970
5953.78 3180
5954.51 3071
5955.24 3195
5955.96 3118
5956.69 3037
5957.42 3115
5958.15 3176
5958.88 3293
5959.61 3273
5960.33 3455
5961.06 3280
5961.79 3094
5962.52 3087
5963.25 3117
5963.98 3156
5964.71 3271
5965.44 3456
5966.16 3299
5966.89 3200
5967.62 3436
5968.35 3304
5969.08 3416
5969.81 3765
5970.54 3954
5971.27 3880
5972.00 4232
5972.73 4180
5973.46 4176
5974.18 4015
5974.91 3928
5975.64 3969
5976.37 3899
5977.10 3759
5977.83 3656
5978.56 3699
5979.29 3563
5980.02 3439
5980.75 3552
5981.48 3411
5982.21 3548
5982.94 3706
5983.67 3516
5984.40 3571
5985.13 3657
5985.86 3684
5986.59 3828
5987.32 3874
5988.05 3858
5988.78 3747
5989.51 3636
5990.24 3654
5990.97 3825
5991.70 3830
5992.43 3945
5993.16 3748
5993.89 3809
5994.62 3799
5995.35 3807
5996.09 3892
5996.82 3799
5997.55 3798
5998.28 3879
5999.01 3889
5999.74 4016
6000.47 4161
6001.20 4030
6001.93 3978
6002.66 4018
6003.39 4044
6004.13 3886
6004.86 3842
6005.59 4015
6006.32 3904
6007.05 3952
6007.78 3775
6008.51 3774
6009.25 3932
6009.98 3750
6010.71 3893
6011.44 3941
6012.17 3938
6012.90 4229
6013.64 4623
6014.37 4895
6015.10 5211
6015.83 5688
6016.56 6400
6017.29 6692
6018.03 6757
6018.76 6853
6019.49 6868
6020.22 6687
6020.96 6293
6021.69 6212
6022.42 5891
6023.15 5471
6023.88 4773
6024.62 4494
6025.35 4159
6026.08 3984
6026.81 3976
6027.55 3713
6028.28 3598
6029.01 3585
6029.75 3519
6030.48 3484
6031.21 3311
6031.94 3330
6032.68 3429
6033.41 3365
6034.14 3306
6034.88 3249
6035.61 3177
6036.34 3117
6037.07 3133
6037.81 3341
6038.54 3210
6039.27 3173
6040.01 3325
6040.74 3267
6041.47 3333
6042.21 3206
6042.94 3218
6043.68 3287
6044.41 3197
6045.14 3230
6045.88 3332
6046.61 3361
6047.34 3414
6048.08 3553
6048.81 3421
6049.55 3464
6050.28 3552
6051.01 3594
6051.75 3620
6052.48 3509
6053.22 3754
6053.95 3629
6054.68 3734
6055.42 3864
6056.15 3914
6056.89 3976
6057.62 4042
6058.36 4233
6059.09 4155
6059.83 4202
6060.56 3882
6061.29 3926
6062.03 3932
6062.76 3756
6063.50 3532
6064.23 3391
6064.97 3598
6065.70 3499
6066.44 3629
6067.17 3708
6067.91 3545
6068.64 3411
6069.38 3460
6070.11 3367
6070.85 3430
6071.58 3375
6072.32 3397
6073.06 3294
6073.79 3227
6074.53 3055
6075.26 3132
6076.00 3073
6076.73 3138
6077.47 3155
6078.20 3187
6078.94 3166
6079.68 3199
6080.41 3019
6081.15 3036
6081.88 3258
6082.62 3172
6083.35 3175
6084.09 2991
6084.83 3266
6085.56 3224
6086.30 3273
6087.04 3185
6087.77 3097
6088.51 3018
6089.24 2992
6089.98 3053
6090.72 3031
6091.45 3039
6092.19 3126
6092.93 3136
6093.66 3099
6094.40 2972
6095.14 3103
6095.87 3194
6096.61 3152
6097.35 3165
6098.08 3312
6098.82 3169
6099.56 3066
6100.29 3144
6101.03 2988
6101.77 3127
6102.51 3169
6103.24 2947
6103.98 2986
6104.72 2945
6105.46 2948
6106.19 2923
6106.93 2925
6107.67 3010
6108.41 3079
6109.14 3105
6109.88 3018
6110.62 2950
6111.36 3035
6112.09 3081
6112.83 3120
6113.57 3056
6114.31 2975
6115.04 3096
6115.78 3093
6116.52 3078
6117.26 3102
6118.00 3070
6118.73 3015
6119.47 3108
6120.21 3180
6120.95 3268
6121.69 3193
6122.43 3256
6123.16 3201
6123.90 3345
6124.64 3162
6125.38 3106
6126.12 3188
6126.86 3299
6127.60 3258
6128.33 3166
6129.07 3264
6129.81 3448
6130.55 3302
6131.29 3318
6132.03 3532
6132.77 3540
6133.51 3342
6134.25 3330
6134.98 3340
6135.72 3246
6136.46 3254
6137.20 3576
6137.94 3384
6138.68 3374
6139.42 3573
6140.16 3586
6140.90 3546
6141.64 3416
6142.38 3433
6143.12 3507
6143.86 3522
6144.60 3433
6145.34 3511
6146.08 3448
6146.82 3394
6147.56 3429
6148.30 3541
6149.04 3478
6149.78 3414
6150.52 3494
6151.26 3389
6152.00 3461
6152.74 3475
6153.48 3423
6154.22 3652
6154.96 3530
6155.70 3571
6156.44 3820
6157.18 3925
6157.92 3918
6158.66 3828
6159.40 3902
6160.14 4117
6160.88 4050
6161.62 4227
6162.36 4240
6163.10 4321
6163.85 4194
6164.59 4080
6165.33 4293
6166.07 4377
6166.81 4360
6167.55 4321
6168.29 4317
6169.03 4438
6169.77 4705
6170.51 4765
6171.26 4904
6172.00 5289
6172.74 5108
6173.48 5293
6174.22 5028
6174.96 5072
6175.70 5140
6176.45 4937
6177.19 5024
6177.93 5061
6178.67 4966
6179.41 5019
6180.16 4936
6180.90 4980
6181.64 4814
6182.38 4775
6183.12 4855
6183.87 4779
6184.61 4675
6185.35 4791
6186.09 4907
6186.83 4809
6187.58 4887
6188.32 4686
6189.06 4798
6189.80 4755
6190.55 5010
6191.29 4889
6192.03 4976
6192.77 4981
6193.52 4931
6194.26 5047
6195.00 5134
6195.74 5337
6196.49 5288
6197.23 5503
6197.97 5603
6198.72 5816
6199.46 5727
6200.20 5892
6200.94 5891
6201.69 5798
6202.43 6035
6203.17 5974
6203.92 5876
6204.66 5787
6205.40 5795
6206.15 5761
6206.89 5910
6207.63 6129
6208.38 6399
6209.12 6773
6209.87 7571
6210.61 8634
6211.35 10172
6212.10 12141
6212.84 14601
6213.58 16728
6214.33 19060
6215.07 20136
6215.82 20468
6216.56 20472
6217.30 19440
6218.05 17495
6218.79 15462
6219.54 13467
6220.28 11610
6221.02 9875
6221.77 8665
6222.51 7593
6223.26 6602
6224.00 6100
6224.75 5815
6225.49 5602
6226.24 5528
6226.98 5467
6227.73 5290
6228.47 5237
6229.21 5514
6229.96 5554
6230.70 5694
6231.45 5673
6232.19 5282
6232.94 5163
6233.68 4853
6234.43 4757
6235.17 4511
6235.92 4373
6236.67 4286
6237.41 4072
6238.16 3930
6238.90 3865
6239.65 3918
6240.39 3983
6241.14 3793
6241.88 3860
6242.63 4006
6243.37 4022
6244.12 3896
6244.87 3880
6245.61 3981
6246.36 3956
6247.10 4046
6247.85 4211
6248.59 4372
6249.34 4448
6250.09 4376
6250.83 4437
6251.58 4718
6252.33 5013
6253.07 5130
6253.82 5410
6254.56 5507
6255.31 5686
6256.06 5518
6256.80 5317
6257.55 5034
6258.30 4593
6259.04 4589
6259.79 4560
6260.54 4387
6261.28 4478
6262.03 4397
6262.78 4303
6263.52 4282
6264.27 4239
6265.02 4291
6265.76 4329
6266.51 4166
6267.26 4340
6268.01 4195
6268.75 4247
6269.50 4324
6270.25 4138
6270.99 4136
6271.74 4224
6272.49 4016
6273.24 3980
6273.98 3867
6274.73 4047
6275.48 3943
6276.23 3921
6276.97 4057
6277.72 4034
6278.47 3917
6279.22 4069
6279.96 3878
6280.71 3944
6281.46 3881
6282.21 3945
6282.96 3871
6283.70 3905
6284.45 3805
6285.20 3839
6285.95 3787
6286.70 3737
6287.45 3813
6288.19 3642
6288.94 3565
6289.69 3635
6290.44 3697
6291.19 3817
6291.94 3799
6292.68 3837
6293.43 3890
6294.18 4025
6294.93 4291
6295.68 4019
6296.43 3790
6297.18 3592
6297.93 3552
6298.67 3453
6299.42 3288
6300.17 3347
6300.92 3415
6301.67 3424
6302.42 3357
6303.17 3405
6303.92 3281
6304.67 3208
6305.42 3252
6306.17 3275
6306.92 3424
6307.67 3310
6308.41 3158
6309.16 3179
6309.91 3094
6310.66 3125
6311.41 3149
6312.16 3158
6312.91 3269
6313.66 3238
6314.41 3475
6315.16 3335
6315.91 3285
6316.66 3304
6317.41 3278
6318.16 3198
6318.91 3141
6319.66 3175
6320.41 3203
6321.16 3160
6321.91 3187
6322.66 3125
6323.41 3017
6324.16 2997
6324.92 2971
6325.67 3011
6326.42 3003
6327.17 3118
6327.92 3193
6328.67 3024
6329.42 2872
6330.17 3029
6330.92 3006
6331.67 3187
6332.42 3141
6333.17 3210
6333.92 3020
6334.68 2966
6335.43 2971
6336.18 2912
6336.93 2866
6337.68 2803
6338.43 2790
6339.18 2829
6339.93 2852
6340.69 2949
6341.44 2837
6342.19 2880
6342.94 2900
6343.69 2789
6344.44 2844
6345.20 2865
6345.95 2914
6346.70 2792
6347.45 2846
6348.20 2806
6348.95 2852
6349.71 2994
6350.46 2803
6351.21 2799
6351.96 2949
6352.71 3022
6353.47 3113
6354.22 3113
6354.97 3068
6355.72 3163
6356.48 3258
6357.23 3282
6357.98 3183
6358.73 3275
6359.49 3235
6360.24 3201
6360.99 3200
6361.74 3210
6362.50 3139
6363.25 3158
6364.00 2993
6364.76 3021
6365.51 2997
6366.26 3038
6367.01 2874
6367.77 2870
6368.52 2769
6369.27 2904
6370.03 2856
6370.78 3027
6371.53 2964
6372.29 2760
6373.04 2867
6373.79 2980
6374.55 2803
6375.30 2783
6376.05 2726
6376.81 2761
6377.56 2982
6378.31 2851
6379.07 2719
6379.82 2696
6380.58 2761
6381.33 2762
6382.08 2739
6382.84 2824
6383.59 2947
6384.35 2861
6385.10 2950
6385.85 2750
6386.61 2731
6387.36 2769
6388.12 2815
6388.87 2802
6389.62 2807
6390.38 2681
6391.13 2866
6391.89 2784
6392.64 2703
6393.40 2762
6394.15 2601
6394.91 2692
6395.66 2742
6396.42 2641
6397.17 2564
6397.93 2663
6398.68 2700
6399.44 2687
6400.19 2672
6400.95 2785
6401.70 2645
6402.46 2640
6403.21 2616
6403.97 2780
6404.72 2747
6405.48 2492
6406.23 2483
6406.99 2583
6407.74 2510
6408.50 2568
6409.25 2539
6410.01 2572
6410.76 2562
6411.52 2789
6412.28 2712
6413.03 2653
6413.79 2573
6414.54 2596
6415.30 2618
6416.05 2603
6416.81 2602
6417.57 2670
6418.32 2656
6419.08 2704
6419.83 2708
6420.59 2620
6421.35 2751
6422.10 2709
6422.86 2550
6423.62 2474
6424.37 2569
6425.13 2693
6425.89 2679
6426.64 2769
6427.40 2875
6428.15 2981
6428.91 3115
6429.67 3150
6430.42 3056
6431.18 3193
6431.94 3268
6432.70 3131
6433.45 2978
6434.21 2825
6434.97 2738
6435.72 2669
6436.48 2681
6437.24 2637
6437.99 2642
6438.75 2731
6439.51 2794
6440.27 2735
6441.02 2743
6441.78 2759
6442.54 2779
6443.30 2925
6444.05 2738
6444.81 2872
6445.57 2725
6446.33 2656
6447.08 2622
6447.84 2644
6448.60 2615
6449.36 2568
6450.12 2609
6450.87 2543
6451.63 2670
6452.39 2579
6453.15 2467
6453.91 2474
6454.66 2730
6455.42 2610
6456.18 2574
6456.94 2727
6457.70 2721
6458.46 2592
6459.21 2673
6459.97 2688
6460.73 2771
6461.49 2612
6462.25 2771
6463.01 2770
6463.77 2749
6464.52 2782
6465.28 2970
6466.04 2978
6466.80 2851
6467.56 2743
6468.32 2736
6469.08 2687
6469.84 2827
6470.60 2822
6471.36 2888
6472.11 2913
6472.87 2910
6473.63 2832
6474.39 2779
6475.15 2797
6475.91 2867
6476.67 2941
6477.43 2797
6478.19 3107
6478.95 2964
6479.71 2834
6480.47 2873
6481.23 3024
6481.99 3143
6482.75 3075
6483.51 3068
6484.27 2892
6485.03 2959
6485.79 2897
6486.55 2995
6487.31 2902
6488.07 2909
6488.83 3074
6489.59 3220
6490.35 3195
6491.11 3212
6491.87 3213
6492.63 3142
6493.39 3320
6494.15 3262
6494.91 3272
6495.67 3271
6496.43 3304
6497.19 3571
6497.95 3538
6498.71 3489
6499.48 3359
6500.24 3615
6501.00 3691
6501.76 3679
6502.52 3728
6503.28 3809
6504.04 3665
6504.80 3815
6505.56 3525
6506.32 3593
6507.09 3626
6507.85 3835
6508.61 3655
6509.37 3529
6510.13 3622
6510.89 3603
6511.65 4027
6512.42 4027
6513.18 4091
6513.94 4062
6514.70 4159
6515.46 4224
6516.22 4182
6516.99 4216
6517.75 4345
6518.51 4433
6519.27 4497
6520.03 4400
6520.80 4249
6521.56 4125
6522.32 4126
6523.08 4144
6523.84 4276
6524.61 4238
6525.37 4325
6526.13 4561
6526.89 4719
6527.66 4779
6528.42 5018
6529.18 5231
6529.94 5400
6530.71 5561
6531.47 5740
6532.23 6031
6533.00 6309
6533.76 6343
6534.52 6148
6535.28 6099
6536.05 6113
6536.81 6100
6537.57 6067
6538.34 6163
6539.10 6723
6539.86 7371
6540.63 8384
6541.39 9123
6542.15 9938
6542.92 10556
6543.68 10909
6544.44 10481
6545.21 9486
6545.97 8746
6546.73 7740
6547.50 6780
6548.26 6070
6549.02 5266
6549.79 4856
6550.55 4340
6551.31 4381
6552.08 4080
6552.84 4040
6553.61 4002
6554.37 3869
6555.13 3914
6555.90 3801
6556.66 3888
6557.43 3746
6558.19 3938
6558.96 3907
6559.72 3749
6560.48 3628
6561.25 3663
6562.01 3656
6562.78 3599
6563.54 3665
6564.31 3527
6565.07 3520
6565.84 3584
6566.60 3714
6567.37 3811
6568.13 3905
6568.90 3885
6569.66 3983
6570.43 4212
6571.19 4309
6571.96 4254
6572.72 4203
6573.49 4191
6574.25 4041
6575.02 3866
6575.78 4220
6576.55 4232
6577.31 4355
6578.08 4312
6578.84 4272
6579.61 4489
6580.37 4600
6581.14 4626
6581.91 4416
6582.67 4591
6583.44 4565
6584.20 4543
6584.97 4581
6585.73 4777
6586.50 4884
6587.27 4780
6588.03 4695
6588.80 4704
6589.56 4546
6590.33 4507
6591.10 4529
6591.86 4575
6592.63 4457
6593.39 4369
6594.16 4379
6594.93 4562
6595.69 4657
6596.46 4925
6597.23 5061
6597.99 5185
6598.76 5389
6599.53 5746
6600.29 6005
6601.06 5976
6601.83 5717
6602.59 5563
6603.36 5628
6604.13 5454
6604.89 4897
6605.66 4761
6606.43 4586
6607.20 4400
6607.96 3989
6608.73 4029
6609.50 3984
6610.26 4087
6611.03 4082
6611.80 4197
6612.57 4015
6613.33 4139
6614.10 4030
6614.87 4073
6615.64 4125
6616.40 4229
6617.17 4241
6617.94 4291
6618.71 4078
6619.48 3952
6620.24 3908
6621.01 3964
6621.78 3937
6622.55 3836
6623.32 3710
6624.08 3681
6624.85 3689
6625.62 3860
6626.39 3903
6627.16 3896
6627.92 3771
6628.69 3759
6629.46 3619
6630.23 3713
6631.00 3673
6631.77 3719
6632.54 3794
6633.30 3691
6634.07 3737
6634.84 3759
6635.61 3837
6636.38 3929
6637.15 3886
6637.92 3950
6638.69 4141
6639.45 4382
6640.22 4524
6640.99 4591
6641.76 4667
6642.53 4720
6643.30 4708
6644.07 4502
6644.84 4345
6645.61 4047
6646.38 3852
6647.15 3779
6647.92 3809
6648.69 3724
6649.46 3609
6650.22 3623
6650.99 3486
6651.76 3461
6652.53 3483
6653.30 3609
6654.07 3599
6654.84 3560
6655.61 3567
6656.38 3711
6657.15 3754
6657.92 3755
6658.69 3773
6659.46 3708
6660.23 3629
6661.00 3684
6661.77 3475
6662.54 3604
6663.31 3725
6664.09 3631
6664.86 3695
6665.63 3620
6666.40 3655
6667.17 3802
6667.94 4069
6668.71 4310
6669.48 4113
6670.25 4369
6671.02 4696
6671.79 4484
6672.56 4617
6673.33 4379
6674.10 4272
6674.88 4143
6675.65 3948
6676.42 3998
6677.19 3832
6677.96 3715
6678.73 3646
6679.50 3655
6680.27 3603
6681.05 3638
6681.82 3606
6682.59 3688
6683.36 3482
6684.13 3520
6684.90 3543
6685.67 3563
6686.45 3473
6687.22 3477
6687.99 3476
6688.76 3609
6689.53 3880
6690.31 3811
6691.08 3891
6691.85 3856
6692.62 3802
6693.39 3965
6694.17 3830
6694.94 3742
6695.71 3730
6696.48 3515
6697.25 3419
6698.03 3410
6698.80 3431
6699.57 3342
6700.34 3107
6701.12 3119
6701.89 3141
6702.66 2982
6703.43 2971
6704.21 3104
6704.98 3190
6705.75 3120
6706.53 3150
6707.30 3234
6708.07 3328
6708.84 3181
6709.62 3123
6710.39 3459
6711.16 3296
6711.94 3156
6712.71 3147
6713.48 3055
6714.26 3136
6715.03 3246
6715.80 3198
6716.58 3094
6717.35 3066
6718.12 3210
6718.90 3263
6719.67 3098
6720.45 3055
6721.22 3169
6721.99 3133
6722.77 3105
6723.54 2940
6724.31 2843
6725.09 2995
6725.86 2948
6726.64 2839
6727.41 3012
6728.18 2870
6728.96 2876
6729.73 2922
6730.51 2868
6731.28 2903
6732.06 3001
6732.83 3014
6733.60 3006
6734.38 2867
6735.15 2940
6735.93 2900
6736.70 2824
6737.48 2811
6738.25 2888
6739.03 2821
6739.80 2942
6740.58 2751
6741.35 2703
6742.13 2819
6742.90 2642
6743.68 2889
6744.45 3041
6745.23 2982
6746.00 2916
6746.78 2912
6747.55 2959
6748.33 2964
6749.10 2961
6749.88 3000
6750.65 3026
6751.43 3004
6752.20 3057
6752.98 3038
6753.75 2866
6754.53 3027
6755.31 3169
6756.08 3365
6756.86 3279
6757.63 3299
6758.41 3496
6759.19 3524
6759.96 3329
6760.74 3429
6761.51 3057
6762.29 3052
6763.07 2882
6763.84 3011
6764.62 2981
6765.39 2834
6766.17 2729
6766.95 2753
6767.72 2773
6768.50 2880
6769.28 2844
6770.05 2862
6770.83 2728
6771.61 2920
6772.38 2829
6773.16 2721
6773.94 2858
6774.71 2751
6775.49 2926
6776.27 2811
6777.04 2845
6777.82 2717
6778.60 2707
6779.37 2700
6780.15 2764
6780.93 2653
6781.71 2736
6782.48 2517
6783.26 2554
6784.04 2755
6784.81 2635
6785.59 2919
6786.37 2898
6787.15 2723
6787.92 2713
6788.70 2731
6789.48 2682
6790.26 2626
6791.04 2588
6791.81 2630
6792.59 2537
6793.37 2535
6794.15 2397
6794.92 2438
6795.70 2559
6796.48 2543
6797.26 2385
6798.04 2616
6798.81 2651
6799.59 2504
6800.37 2500
6801.15 2567
6801.93 2539
6802.71 2596
6803.48 2514
6804.26 2559
6805.04 2654
6805.82 2594
6806.60 2575
6807.38 2752
6808.16 2697
6808.94 2861
6809.71 2954
6810.49 2819
6811.27 2773
6812.05 2667
6812.83 2695
6813.61 2648
6814.39 2534
6815.17 2551
6815.95 2536
6816.73 2478
6817.50 2533
6818.28 2602
6819.06 2625
6819.84 2504
6820.62 2558
6821.40 2624
6822.18 2615
6822.96 2606
6823.74 2702
6824.52 2686
6825.30 2600
6826.08 2629
6826.86 2622
6827.64 2710
6828.42 2690
6829.20 2582
6829.98 2679
6830.76 2560
6831.54 2667
6832.32 2808
6833.10 2665
6833.88 2646
6834.66 2573
6835.44 2695
6836.22 2622
6837.00 2497
6837.78 2603
6838.56 2694
6839.34 2588
6840.12 2394
6840.90 2448
6841.68 2610
6842.46 2528
6843.24 2503
6844.03 2522
6844.81 2508
6845.59 2471
6846.37 2425
6847.15 2433
6847.93 2499
6848.71 2547
6849.49 2383
6850.27 2624
6851.05 2815
6851.84 2660
6852.62 2655
6853.40 2812
6854.18 3192
6854.96 3429
6855.74 3861
6856.52 4351
6857.30 4516
6858.09 4506
6858.87 4535
6859.65 4255
6860.43 3901
6861.21 3860
6861.99 3454
6862.78 3219
6863.56 3046
6864.34 2835
6865.12 2722
6865.90 2744
6866.69 2821
6867.47 2748
6868.25 2617
6869.03 2668
6869.82 2719
6870.60 2696
6871.38 2792
6872.16 2859
6872.94 2864
6873.73 2847
6874.51 2955
6875.29 2905
6876.07 2943
6876.86 2758
6877.64 2797
6878.42 2826
6879.21 2792
6879.99 2671
6880.77 2786
6881.55 2783
6882.34 2848
6883.12 2927
6883.90 2833
6884.69 2915
6885.47 2832
6886.25 2745
6887.04 2827
6887.82 2972
6888.60 2901
6889.39 2943
6890.17 3090
6890.95 3218
6891.74 3254
6892.52 3389
6893.30 3434
6894.09 3547
6894.87 3689
6895.65 3859
6896.44 3616
6897.22 3342
6898.01 3447
6898.79 3273
6899.57 3061
6900.36 3157
6901.14 3219
6901.93 3218
6902.71 3294
6903.49 3365
6904.28 3337
6905.06 3389
6905.85 3358
6906.63 3464
6907.42 3594
6908.20 3655
6908.98 3826
6909.77 3716
6910.55 3725
6911.34 3622
6912.12 3597
6912.91 3541
6913.69 3398
6914.48 3289
6915.26 3148
6916.05 3093
6916.83 3236
6917.62 3175
6918.40 3241
6919.19 3165
6919.97 3170
6920.76 3210
6921.54 3173
6922.33 3202
6923.11 3199
6923.90 3301
6924.68 3230
6925.47 3306
6926.25 3266
6927.04 3344
6927.82 3249
6928.61 3328
6929.40 3111
6930.18 3161
6930.97 3269
6931.75 3220
6932.54 3289
6933.32 3264
6934.11 3165
6934.90 3037
6935.68 3211
6936.47 3299
6937.25 3319
6938.04 3294
6938.83 3301
6939.61 3454
6940.40 3366
6941.19 3396
6941.97 3282
6942.76 3427
6943.54 3407
6944.33 3406
6945.12 3590
6945.90 3500
6946.69 3667
6947.48 3606
6948.26 3612
6949.05 3981
6949.84 3762
6950.62 3836
6951.41 4048
6952.20 3962
6952.99 4175
6953.77 4426
6954.56 4402
6955.35 4499
6956.13 4367
6956.92 4216
6957.71 4164
6958.50 4085
6959.28 4010
6960.07 4066
6960.86 4041
6961.64 4103
6962.43 4126
6963.22 4132
6964.01 4117
6964.80 4387
6965.58 4386
6966.37 4426
6967.16 4340
6967.95 4312
6968.73 4398
6969.52 4362
6970.31 4446
6971.10 4519
6971.89 4476
6972.67 4524
6973.46 4603
6974.25 4701
6975.04 4821
6975.83 4999
6976.62 4813
6977.40 5008
6978.19 4917
6978.98 4917
6979.77 4841
6980.56 4885
6981.35 4950
6982.13 4707
6982.92 4797
6983.71 5049
6984.50 5297
6985.29 5190
6986.08 5430
6986.87 5727
6987.66 6083
6988.45 6769
6989.23 7691
6990.02 8837
6990.81 9645
6991.60 10238
6992.39 10669
6993.18 11226
6993.97 10919
6994.76 10424
6995.55 9862
6996.34 8805
6997.13 7994
6997.92 7306
6998.71 6470
6999.50 6031
7000.29 6029
7001.07 6084
7001.86 6319
7002.65 6969
7003.44 7829
7004.23 8750
7005.02 9538
7005.81 10621
7006.60 11301
7007.39 11360
7008.18 10981
7008.97 10463
7009.76 9233
7010.55 8412
7011.34 7528
7012.14 6609
7012.93 5857
7013.72 5120
7014.51 4772
7015.30 4432
7016.09 4097
7016.88 4239
7017.67 4187
7018.46 4094
7019.25 4298
7020.04 4198
7020.83 4385
7021.62 4221
7022.41 4261
7023.20 4228
7024.00 4229
7024.79 3969
7025.58 3940
7026.37 3763
7027.16 3687
7027.95 3823
7028.74 3874
7029.53 3680
7030.32 3866
7031.12 3856
7031.91 4015
7032.70 4125
7033.49 4139
7034.28 4016
7035.07 3983
7035.87 3958
7036.66 4038
7037.45 3976
7038.24 3711
7039.03 3647
7039.82 3445
7040.62 3422
7041.41 3703
7042.20 3668
7042.99 3987
7043.78 3972
7044.58 3917
7045.37 4060
7046.16 4055
7046.95 4041
7047.75 3904
7048.54 3961
7049.33 4031
7050.12 4074
7050.92 3914
7051.71 3762
7052.50 3732
7053.29 3906
7054.09 4169
7054.88 4340
7055.67 4418
7056.46 4439
7057.26 4447
7058.05 4485
7058.84 4313
7059.64 4146
7060.43 4121
7061.22 3745
7062.02 3828
7062.81 3798
7063.60 3662
7064.39 3535
7065.19 3714
7065.98 3543
7066.77 3583
7067.57 3668
7068.36 3693
7069.16 3567
7069.95 3444
7070.74 3572
7071.54 3528
7072.33 3590
7073.12 3497
7073.92 3529
7074.71 3394
7075.51 3466
7076.30 3433
7077.09 3398
7077.89 3427
7078.68 3459
7079.48 3453
7080.27 3402
7081.06 3546
7081.86 3416
7082.65 3282
7083.45 3376
7084.24 3245
7085.04 3293
7085.83 3266
7086.62 3358
7087.42 3400
7088.21 3302
7089.01 3249
7089.80 3213
7090.60 3275
7091.39 3344
7092.19 3230
7092.98 3336
7093.78 3478
7094.57 3493
7095.37 3544
7096.16 3370
7096.96 3363
7097.75 3317
7098.55 3238
7099.34 3156
7100.14 2927
7100.93 2897
7101.73 2702
7102.52 2721
7103.32 2819
7104.11 2853
7104.91 2833
7105.71 2861
7106.50 2801
7107.30 2699
7108.09 2673
7108.89 2731
7109.68 2684
7110.48 2778
7111.28 2646
7112.07 2638
7112.87 2572
7113.66 2637
7114.46 2592
7115.26 2533
7116.05 2588
7116.85 2660
7117.65 2603
7118.44 2532
7119.24 2627
7120.03 2631
7120.83 2693
7121.63 2551
7122.42 2555
7123.22 2621
7124.02 2690
7124.81 2669
7125.61 2692
7126.41 2705
7127.20 2664
7128.00 2559
7128.80 2561
7129.59 2541
7130.39 2656
7131.19 2578
7131.99 2565
7132.78 2593
7133.58 2658
7134.38 2589
7135.17 2576
7135.97 2550
7136.77 2509
7137.57 2510
7138.36 2406
7139.16 2505
7139.96 2453
7140.76 2398
7141.55 2467
7142.35 2502
7143.15 2431
7143.95 2369
7144.74 2323
7145.54 2336
7146.34 2295
7147.14 2360
7147.94 2519
7148.73 2554
7149.53 2554
7150.33 2427
7151.13 2493
7151.93 2495
7152.72 2467
7153.52 2481
7154.32 2381
7155.12 2406
7155.92 2251
7156.72 2314
7157.51 2272
7158.31 2291
7159.11 2440
7159.91 2230
7160.71 2164
7161.51 2249
7162.31 2303
7163.11 2301
7163.90 2197
7164.70 2316
7165.50 2290
7166.30 2212
7167.10 2185
7167.90 2096
7168.70 2173
7169.50 2188
7170.30 2172
7171.10 2134
7171.90 2209
7172.69 2097
7173.49 2175
7174.29 2243
7175.09 2236
7175.89 2185
7176.69 2193
7177.49 2200
7178.29 2151
7179.09 2168
7179.89 2203
7180.69 2163
7181.49 2116
7182.29 2157
7183.09 2038
7183.89 2116
7184.69 2092
7185.49 2069
7186.29 2089
7187.09 2237
7187.89 2275
7188.69 2368
7189.49 2370
7190.29 2209
7191.09 2277
7191.89 2302
7192.69 2119
7193.49 1967
7194.29 1993
7195.09 2122
7195.89 1987
7196.70 1820
7197.50 1904
7198.30 2016
7199.10 1838
7199.90 1818
7200.70 2034
7201.50 1954
7202.30 1961
7203.10 1880
7203.90 1876
7204.70 1924
7205.51 1996
7206.31 2112
7207.11 2082
7207.91 1987
7208.71 1975
7209.51 1873
7210.31 1847
7211.12 1943
7211.92 1854
7212.72 1865
7213.52 1906
7214.32 2035
7215.12 1977
7215.92 1937
7216.73 1900
7217.53 1895
7218.33 1887
7219.13 1883
7219.93 1886
7220.74 1900
7221.54 1911
7222.34 1920
7223.14 1849
7223.94 1886
7224.75 1861
7225.55 1857
7226.35 1872
7227.15 1971
7227.96 1979
7228.76 1905
7229.56 1903
7230.36 1856
7231.17 1844
7231.97 2008
7232.77 1869
7233.57 1850
7234.38 1996
7235.18 1851
7235.98 1881
7236.79 1854
7237.59 1827
7238.39 1993
7239.19 1845
7240.00 1869
7240.80 1838
7241.60 1859
7242.41 1896
7243.21 1879
7244.01 1776
7244.82 1867
7245.62 1977
7246.42 1872
7247.23 1844
7248.03 1904
7248.83 1915
7249.64 1843
7250.44 1781
7251.25 1893
7252.05 1771
7252.85 1759
7253.66 1756
7254.46 1776
7255.27 1720
7256.07 1849
7256.87 1749
7257.68 1855
7258.48 1956
7259.29 1946
7260.09 1836
7260.89 1885
7261.70 1790
7262.50 1813
7263.31 1799
7264.11 1789
7264.92 1910
7265.72 1849
7266.53 1835
7267.33 1839
7268.13 1891
7268.94 1951
7269.74 1951
7270.55 1810
7271.35 1812
7272.16 1906
7272.96 1983
7273.77 1884
7274.57 1795
7275.38 1910
7276.18 1893
7276.99 1903
7277.79 2024
7278.60 1876
7279.40 1970
7280.21 1984
7281.01 1949
7281.82 1875
7282.63 1915
7283.43 2054
7284.24 2170
7285.04 2032
7285.85 1943
7286.65 2114
7287.46 2202
7288.27 2310
7289.07 2312
7289.88 2450
7290.68 2410
7291.49 2566
7292.29 2645
7293.10 2577
7293.91 2559
7294.71 2513
7295.52 2435
7296.33 2242
7297.13 2183
7297.94 2127
7298.74 2151
7299.55 2123
7300.36 2098
7301.16 1993
7301.97 2049
7302.78 2074
7303.58 2145
7304.39 2165
7305.20 2119
7306.00 2239
7306.81 2251
7307.62 2061
7308.42 2122
7309.23 2072
7310.04 2086
7310.84 2245
7311.65 2087
7312.46 2117
7313.27 2117
7314.07 2227
7314.88 2154
7315.69 2127
7316.50 2130
7317.30 2111
7318.11 2284
7318.92 2334
7319.72 2333
7320.53 2414
7321.34 2322
7322.15 2468
7322.96 2536
7323.76 2574
7324.57 2872
7325.38 2966
7326.19 3141
7326.99 3105
7327.80 2935
7328.61 2826
7329.42 2827
7330.23 2712
7331.03 2491
7331.84 2400
7332.65 2454
7333.46 2498
7334.27 2454
7335.08 2394
7335.88 2417
7336.69 2299
7337.50 2197
7338.31 2252
7339.12 2273
7339.93 2235
7340.74 2140
7341.54 2304
7342.35 2312
7343.16 2209
7343.97 2159
7344.78 2082
7345.59 2171
7346.40 2240
7347.21 2129
7348.02 2123
7348.82 2282
7349.63 2214
7350.44 2204
7351.25 2208
7352.06 2254
7352.87 2134
7353.68 2011
7354.49 2022
7355.30 2024
7356.11 2049
7356.92 2001
7357.73 2065
7358.54 2226
7359.35 2187
7360.16 2008
7360.97 1973
7361.78 2110
7362.59 2062
7363.40 2113
7364.21 2036
7365.02 1999
7365.83 2112
7366.64 2034
7367.45 1962
7368.26 2106
7369.07 2122
7369.88 2052
7370.69 2005
7371.50 1973
7372.31 2053
7373.12 2021
7373.93 2079
7374.74 2039
7375.55 2146
7376.36 2177
7377.17 2170
7377.98 2164
7378.79 2153
7379.60 2155
7380.42 2135
7381.23 2061
7382.04 2142
7382.85 2280
7383.66 2287
7384.47 2268
7385.28 2276
7386.09 2288
7386.90 2363
7387.71 2471
7388.53 2333
7389.34 2395
7390.15 2450
7390.96 2431
7391.77 2390
7392.58 2392
7393.39 2321
7394.21 2354
7395.02 2470
7395.83 2545
7396.64 2504
7397.45 2571
7398.27 2635
7399.08 2576
7399.89 2542
7400.70 2620
7401.51 2740
7402.33 2872
7403.14 3017
7403.95 3438
7404.76 3553
7405.57 3886
7406.39 4099
7407.20 4167
7408.01 4188
7408.82 4206
7409.64 4074
7410.45 3698
7411.26 3459
7412.07 3402
7412.89 3049
7413.70 2942
7414.51 2807
7415.32 2842
7416.14 2801
7416.95 2773
7417.76 2717
7418.58 2782
7419.39 2739
7420.20 2728
7421.02 2725
7421.83 2648
7422.64 2546
7423.45 2525
7424.27 2506
7425.08 2501
7425.89 2425
7426.71 2333
7427.52 2361
7428.33 2444
7429.15 2234
7429.96 2309
7430.78 2286
7431.59 2293
7432.40 2324
7433.22 2431
7434.03 2337
7434.84 2425
7435.66 2509
7436.47 2492
7437.29 2536
7438.10 2642
7438.91 2525
7439.73 2344
7440.54 2466
7441.36 2449
7442.17 2502
7442.99 2498
7443.80 2430
7444.61 2550
7445.43 2516
7446.24 2710
7447.06 2715
7447.87 2726
7448.69 2726
7449.50 2857
7450.32 2892
7451.13 3148
7451.95 3372
7452.76 3686
7453.58 3847
7454.39 4067
7455.21 4041
7456.02 4133
7456.84 4054
7457.65 3828
7458.47 3600
7459.28 3304
7460.10 3157
7460.91 3065
7461.73 2860
7462.54 2989
7463.36 2816
7464.17 2617
7464.99 2788
7465.80 2765
7466.62 2795
7467.44 2756
7468.25 2645
7469.07 2712
7469.88 2779
7470.70 2812
7471.51 2929
7472.33 3082
7473.15 3143
7473.96 3056
7474.78 3353
7475.59 3445
7476.41 3455
7477.23 3567
7478.04 3740
7478.86 3475
7479.67 3387
7480.49 3375
7481.31 3332
7482.12 3253
7482.94 3122
7483.76 2850
7484.57 2837
7485.39 2742
7486.21 2661
7487.02 2506
7487.84 2572
7488.66 2412
7489.47 2458
7490.29 2460
7491.11 2658
7491.92 2590
7492.74 2469
7493.56 2516
7494.38 2541
7495.19 2478
7496.01 2379
7496.83 2300
7497.64 2313
7498.46 2222
7499.28 2259
7500.10 2215
7500.91 2269
7501.73 2201
7502.55 2219
7503.37 2286
7504.18 2359
7505.00 2214
7505.82 2209
7506.64 2299
7507.46 2330
7508.27 2236
7509.09 2407
7509.91 2376
7510.73 2462
7511.55 2481
7512.36 2362
7513.18 2465
7514.00 2474
7514.82 2386
7515.64 2320
7516.45 2519
7517.27 2463
7518.09 2407
7518.91 2296
7519.73 2369
7520.55 2463
7521.37 2546
7522.18 2493
7523.00 2413
7523.82 2486
7524.64 2315
7525.46 2305
7526.28 2388
7527.10 2315
7527.92 2295
7528.74 2457
7529.55 2510
7530.37 2468
7531.19 2446
7532.01 2522
7532.83 2492
7533.65 2588
7534.47 2555
7535.29 2440
7536.11 2648
7536.93 2590
7537.75 2605
7538.57 2619
7539.39 2609
7540.21 2610
7541.03 2491
7541.84 2496
7542.66 2503
7543.48 2410
7544.30 2567
7545.12 2512
7545.94 2641
7546.76 2777
7547.58 2764
7548.40 3056
7549.22 3276
7550.04 3471
7550.86 3526
7551.68 3683
7552.51 3650
7553.33 3656
7554.15 3425
7554.97 3169
7555.79 2937
7556.61 2776
7557.43 2656
7558.25 2509
7559.07 2448
7559.89 2479
7560.71 2409
7561.53 2276
7562.35 2276
7563.17 2285
7563.99 2277
7564.81 2235
7565.64 2326
7566.46 2234
7567.28 2215
7568.10 2316
7568.92 2331
7569.74 2214
7570.56 2179
7571.38 2211
7572.21 2172
7573.03 2171
7573.85 2270
7574.67 2308
7575.49 2322
7576.31 2397
7577.13 2567
7577.96 2518
7578.78 2540
7579.60 2477
7580.42 2370
7581.24 2293
7582.07 2299
7582.89 2290
7583.71 2214
7584.53 2028
7585.35 2125
7586.18 2141
7587.00 2144
7587.82 2057
7588.64 2115
7589.46 2045
7590.29 2093
7591.11 2196
7591.93 2144
7592.75 2194
7593.58 2140
7594.40 2129
7595.22 2124
7596.04 2050
7596.87 1990
7597.69 1971
7598.51 2068
7599.34 1996
7600.16 1963
7600.98 2067
7601.80 2072
7602.63 2086
7603.45 2170
7604.27 2149
7605.10 2093
7605.92 1893
7606.74 2011
7607.57 2114
7608.39 2205
7609.21 2134
7610.04 2262
7610.86 2232
7611.68 2305
7612.51 2309
7613.33 2361
7614.15 2244
7614.98 2207
7615.80 2153
7616.62 2187
7617.45 2145
7618.27 1997
7619.10 2105
7619.92 2162
7620.74 2131
7621.57 2323
7622.39 2382
7623.22 2318
7624.04 2337
7624.86 2453
7625.69 2534
7626.51 2392
7627.34 2360
7628.16 2341
7628.99 2252
7629.81 2242
7630.64 2144
7631.46 2101
7632.28 2102
7633.11 2136
7633.93 2109
7634.76 2003
7635.58 2070
7636.41 2202
7637.23 2271
7638.06 2336
7638.88 2304
7639.71 2281
7640.53 2327
7641.36 2228
7642.18 2295
7643.01 2059
7643.83 2146
7644.66 2076
7645.48 1990
7646.31 1921
7647.14 1843
7647.96 1817
7648.79 1928
7649.61 1910
7650.44 1816
7651.26 1865
7652.09 1805
7652.91 1862
7653.74 1910
7654.57 1846
7655.39 1836
7656.22 1791
7657.04 1783
7657.87 1873
7658.70 1755
7659.52 1730
7660.35 1697
7661.17 1824
7662.00 1876
7662.83 1755
7663.65 1765
7664.48 1937
7665.31 1732
7666.13 1689
7666.96 1828
7667.79 1707
7668.61 1653
7669.44 1661
7670.27 1711
7671.09 1641
7671.92 1742
7672.75 1731
7673.57 1739
7674.40 1754
7675.23 1778
7676.05 1736
7676.88 1845
7677.71 1729
7678.53 1713
7679.36 1719
7680.19 1662
7681.02 1683
7681.84 1652
7682.67 1651
7683.50 1727
7684.33 1675
7685.15 1612
7685.98 1692
7686.81 1809
7687.64 1730
7688.46 1718
7689.29 1665
7690.12 1693
7690.95 1728
7691.77 1703
7692.60 1707
7693.43 1694
7694.26 1822
7695.09 1714
7695.91 1766
7696.74 1689
7697.57 1699
7698.40 1651
7699.23 1707
7700.06 1716
7700.88 1728
7701.71 1770
7702.54 1713
7703.37 1684
7704.20 1739
7705.03 1932
7705.85 1875
7706.68 1772
7707.51 1676
7708.34 1798
7709.17 1780
7710.00 1810
7710.83 1747
7711.66 1706
7712.48 1813
7713.31 1822
7714.14 1637
7714.97 1713
7715.80 1766
7716.63 1778
7717.46 1747
7718.29 1861
7719.12 1765
7719.95 1733
7720.78 1764
7721.61 1756
7722.44 1772
7723.27 1597
7724.09 1741
7724.92 1626
7725.75 1648
7726.58 1695
7727.41 1752
7728.24 1719
7729.07 1725
7729.90 1752
7730.73 1839
7731.56 1745
7732.39 1716
7733.22 1729
7734.05 1680
7734.88 1794
7735.71 1706
7736.54 1783
7737.37 1692
7738.20 1714
7739.03 1718
7739.86 1699
7740.70 1710
7741.53 1715
7742.36 1695
7743.19 1746
7744.02 1761
7744.85 1684
7745.68 1832
7746.51 1753
7747.34 1923
7748.17 1859
7749.00 1780
7749.83 1768
7750.66 1817
7751.50 2026
7752.33 2278
7753.16 2564
7753.99 2617
7754.82 2686
7755.65 2747
7756.48 2839
7757.31 2736
7758.15 2431
7758.98 2216
7759.81 2105
7760.64 1996
7761.47 1898
7762.30 1805
7763.13 1804
7763.97 1717
7764.80 1657
7765.63 1608
7766.46 1613
7767.29 1717
7768.13 1751
7768.96 1765
7769.79 1812
7770.62 1727
7771.45 1699
7772.29 1691
7773.12 1801
7773.95 1585
7774.78 1597
7775.62 1680
7776.45 1605
7777.28 1653
7778.11 1623
7778.95 1586
7779.78 1605
7780.61 1688
7781.44 1728
7782.28 1631
7783.11 1650
7783.94 1633
7784.77 1664
7785.61 1698
7786.44 1726
7787.27 1696
7788.11 1764
7788.94 1820
7789.77 1735
7790.61 1777
7791.44 1736
7792.27 1745
7793.10 1794
7793.94 1761
7794.77 1647
7795.60 1701
7796.44 1695
7797.27 1710
7798.11 1802
7798.94 1750
7799.77 1705
7800.61 1720
7801.44 1637
7802.27 1631
7803.11 1659
7803.94 1641
7804.78 1723
7805.61 1831
7806.44 1794
7807.28 1809
7808.11 1794
7808.95 1671
7809.78 1701
7810.61 1799
7811.45 1814
7812.28 1823
7813.12 1838
7813.95 1822
7814.79 1746
7815.62 1836
7816.45 1869
7817.29 1881
7818.12 1861
7818.96 2013
7819.79 2032
7820.63 1987
7821.46 1939
7822.30 1896
7823.13 1951
7823.97 1889
7824.80 1913
7825.64 1947
7826.47 1954
7827.31 1973
7828.14 2001
7828.98 1930
7829.81 1976
7830.65 1969
7831.48 2071
7832.32 1972
7833.15 2083
7833.99 2130
7834.83 2211
7835.66 2048
7836.50 2081
7837.33 2009
7838.17 2018
7839.00 1959
7839.84 1855
7840.68 1994
7841.51 2046
7842.35 2013
7843.18 2048
7844.02 2020
7844.86 1976
7845.69 2093
7846.53 1992
7847.36 1922
7848.20 1946
7849.04 2073
7849.87 2078
7850.71 1917
7851.55 1955
7852.38 1962
7853.22 1919
7854.05 1855
7854.89 1941
7855.73 1938
7856.56 1948
7857.40 1892
7858.24 1862
7859.08 1850
7859.91 1980
7860.75 1901
7861.59 1834
7862.42 1809
7863.26 1802
7864.10 1817
7864.93 1986
7865.77 1992
7866.61 1927
7867.45 1922
7868.28 1981
7869.12 1902
7869.96 1795
7870.80 1919
7871.63 1959
7872.47 1786
7873.31 1852
7874.15 1871
7874.98 1811
7875.82 1878
7876.66 1892
7877.50 1920
7878.33 2012
7879.17 1981
7880.01 1920
7880.85 1956
7881.69 1938
7882.52 1925
7883.36 2009
7884.20 2136
7885.04 2255
7885.88 2258
7886.71 2061
7887.55 2090
7888.39 2101
7889.23 2015
7890.07 2055
7890.91 1889
7891.75 1941
7892.58 2083
7893.42 2032
7894.26 2063
7895.10 2039
7895.94 2061
7896.78 2093
7897.62 2123
7898.46 2058
7899.29 2082
7900.13 2205
7900.97 2094
7901.81 1974
7902.65 2012
7903.49 1967
7904.33 2110
7905.17 2060
7906.01 2086
7906.85 2043
7907.69 1992
7908.53 2170
7909.37 2076
7910.21 2014
7911.04 2068
7911.88 1978
7912.72 1902
7913.56 1907
7914.40 1902
7915.24 1925
7916.08 1937
7916.92 1920
7917.76 1928
7918.60 1810
7919.44 1879
7920.28 1943
7921.12 2086
7921.96 2351
7922.80 2428
7923.64 2499
7924.48 2565
7925.32 2762
7926.16 2613
7927.01 2440
7927.85 2415
7928.69 2342
7929.53 2335
7930.37 2236
7931.21 2008
7932.05 1933
7932.89 1928
7933.73 1882
7934.57 1877
7935.41 1791
7936.25 1790
7937.09 1836
7937.93 1896
7938.78 1876
7939.62 1747
7940.46 1809
7941.30 1724
7942.14 1713
7942.98 1752
7943.82 1807
7944.66 1680
7945.51 1624
7946.35 1710
7947.19 1788
7948.03 1735
7948.87 1759
7949.71 1768
7950.56 1717
7951.40 1826
7952.24 1948
7953.08 2010
7953.92 1952
7954.76 1862
7955.61 1944
7956.45 1880
7957.29 1847
7958.13 1966
7958.97 1990
7959.82 1858
7960.66 1828
7961.50 1798
7962.34 1781
7963.19 1890
7964.03 1822
7964.87 1850
7965.71 1856
7966.56 1830
7967.40 1981
7968.24 1979
7969.08 1779
7969.93 1839
7970.77 1785
7971.61 1848
7972.45 1930
7973.30 1767
7974.14 1865
7974.98 1897
7975.83 1886
7976.67 1747
7977.51 1737
7978.36 1737
7979.20 1746
7980.04 1801
7980.89 1856
7981.73 1888
7982.57 1877
7983.42 1759
7984.26 1811
7985.10 1762
7985.95 1773
7986.79 1721
7987.63 1750
7988.48 1706
7989.32 1775
7990.16 1903
7991.01 1715
7991.85 1647
7992.70 1711
7993.54 1669
7994.38 1688
7995.23 1714
7996.07 1751
7996.92 1717
7997.76 1653
7998.60 1639
7999.45 1669
8000.29 1684
8001.14 1560
8001.98 1604
8002.83 1573
8003.67 1562
8004.52 1685
8005.36 1612
8006.20 1677
8007.05 1621
8007.89 1583
8008.74 1693
8009.58 1640
8010.43 1570
8011.27 1583
8012.12 1537
8012.96 1413
8013.81 1481
8014.65 1531
8015.50 1456
8016.34 1543
8017.19 1564
8018.03 1574
8018.88 1524
8019.72 1665
8020.57 1668
8021.42 1590
8022.26 1579
8023.11 1523
8023.95 1525
8024.80 1513
8025.64 1537
8026.49 1516
8027.33 1490
8028.18 1535
8029.03 1441
8029.87 1449
8030.72 1432
8031.56 1391
8032.41 1514
8033.26 1504
8034.10 1574
8034.95 1444
8035.79 1472
8036.64 1469
8037.49 1515
8038.33 1512
8039.18 1592
8040.03 1534
8040.87 1587
8041.72 1543
8042.57 1513
8043.41 1590
8044.26 1565
8045.11 1510
8045.95 1491
8046.80 1515
8047.65 1558
8048.49 1544
8049.34 1476
8050.19 1516
8051.03 1534
8051.88 1552
8052.73 1608
8053.58 1490
8054.42 1520
8055.27 1572
8056.12 1578
8056.96 1438
8057.81 1541
8058.66 1603
8059.51 1533
8060.35 1496
8061.20 1468
8062.05 1482
8062.90 1528
8063.74 1461
8064.59 1377
8065.44 1435
8066.29 1425
8067.14 1568
8067.98 1570
8068.83 1521
8069.68 1537
8070.53 1541
8071.38 1558
8072.22 1536
8073.07 1428
8073.92 1481
8074.77 1479
8075.62 1457
8076.46 1448
8077.31 1448
8078.16 1375
8079.01 1491
8079.86 1503
8080.71 1486
8081.56 1470
8082.40 1441
8083.25 1467
8084.10 1469
8084.95 1422
8085.80 1467
8086.65 1420
8087.50 1464
8088.35 1471
8089.19 1500
8090.04 1401
8090.89 1403
8091.74 1514
8092.59 1501
8093.44 1482
8094.29 1419
8095.14 1440
8095.99 1385
8096.84 1479
8097.69 1512
8098.54 1466
8099.39 1379
8100.24 1373
8101.09 1422
8101.94 1396
8102.79 1519
8103.63 1453
8104.48 1454
8105.33 1363
8106.18 1361
8107.03 1370
8107.88 1441
8108.73 1485
8109.58 1445
8110.43 1385
8111.28 1437
8112.14 1382
8112.99 1374
8113.84 1336
8114.69 1402
8115.54 1402
8116.39 1378
8117.24 1470
8118.09 1456
8118.94 1435
8119.79 1475
8120.64 1544
8121.49 1488
8122.34 1435
8123.19 1489
8124.04 1449
8124.89 1409
8125.74 1480
8126.60 1456
8127.45 1523
8128.30 1470
8129.15 1453
8130.00 1411
8130.85 1511
8131.70 1533
8132.55 1512
8133.40 1472
8134.26 1374
8135.11 1386
8135.96 1443
8136.81 1439
8137.66 1464
8138.51 1446
8139.37 1373
8140.22 1378
8141.07 1438
8141.92 1484
8142.77 1504
8143.62 1558
8144.48 1560
8145.33 1483
8146.18 1469
8147.03 1487
8147.88 1476
8148.74 1567
8149.59 1603
8150.44 1582
8151.29 1551
8152.15 1650
8153.00 1571
8153.85 1585
8154.70 1597
8155.56 1609
8156.41 1619
8157.26 1572
8158.11 1568
8158.97 1535
8159.82 1603
8160.67 1585
8161.52 1574
8162.38 1618
8163.23 1727
8164.08 1647
8164.94 1630
8165.79 1595
8166.64 1615
8167.49 1571
8168.35 1596
8169.20 1588
8170.05 1565
8170.91 1619
8171.76 1556
8172.61 1502
8173.47 1521
8174.32 1483
8175.17 1502
8176.03 1487
8176.88 1386
8177.74 1498
8178.59 1464
8179.44 1382
8180.30 1385
8181.15 1459
8182.00 1479
8182.86 1421
8183.71 1383
8184.57 1444
8185.42 1455
8186.27 1360
8187.13 1451
8187.98 1464
8188.84 1429
8189.69 1445
8190.55 1420
8191.40 1425
8192.25 1412
8193.11 1469
8193.96 1413
8194.82 1365
8195.67 1394
8196.53 1491
8197.38 1392
8198.24 1389
8199.09 1456
8199.95 1468
8200.80 1492
8201.66 1422
8202.51 1397
8203.37 1399
8204.22 1451
8205.08 1436
8205.93 1342
8206.79 1366
8207.64 1372
8208.50 1379
8209.35 1425
8210.21 1368
8211.06 1405
8211.92 1417
8212.77 1444
8213.63 1392
8214.48 1390
8215.34 1306
8216.20 1432
8217.05 1417
8217.91 1381
8218.76 1408
8219.62 1391
8220.48 1467
8221.33 1381
8222.19 1416
8223.04 1433
8223.90 1453
8224.76 1458
8225.61 1476
8226.47 1470
8227.32 1481
8228.18 1560
8229.04 1488
8229.89 1588
8230.75 1571
8231.61 1543
8232.46 1629
8233.32 1556
8234.18 1557
8235.03 1387
8235.89 1487
8236.75 1502
8237.60 1486
8238.46 1500
8239.32 1534
8240.17 1437
8241.03 1444
8241.89 1522
8242.74 1435
8243.60 1354
8244.46 1431
8245.32 1443
8246.17 1458
8247.03 1366
8247.89 1368
8248.74 1395
8249.60 1484
8250.46 1482
8251.32 1406
8252.17 1474
8253.03 1426
8253.89 1422
8254.75 1394
8255.60 1344
8256.46 1392
8257.32 1473
8258.18 1405
8259.04 1428
8259.89 1375
8260.75 1436
8261.61 1415
8262.47 1492
8263.33 1509
8264.18 1466
8265.04 1471
8265.90 1501
8266.76 1354
8267.62 1400
8268.48 1374
8269.33 1448
8270.19 1549
8271.05 1432
8271.91 1420
8272.77 1435
8273.63 1455
8274.49 1510
8275.34 1439
8276.20 1494
8277.06 1490
8277.92 1441
8278.78 1451
8279.64 1384
8280.50 1376
8281.36 1353
8282.22 1421
8283.08 1455
8283.93 1440
8284.79 1467
8285.65 1436
8286.51 1399
8287.37 1413
8288.23 1503
8289.09 1416
8289.95 1392
8290.81 1517
8291.67 1516
8292.53 1599
8293.39 1598
8294.25 1597
8295.11 1598
8295.97 1619
8296.83 1509
8297.69 1520
8298.55 1534
8299.41 1466
8300.27 1500
8301.13 1548
8301.99 1543
8302.85 1599
8303.71 1642
8304.57 1591
8305.43 1598
8306.29 1532
8307.15 1545
8308.01 1536
8308.87 1607
8309.73 1620
8310.59 1540
8311.45 1535
8312.31 1487
8313.17 1541
8314.03 1573
8314.90 1558
8315.76 1547
8316.62 1616
8317.48 1482
8318.34 1531
8319.20 1513
8320.06 1387
8320.92 1483
8321.78 1590
8322.64 1582
8323.51 1521
8324.37 1528
8325.23 1484
8326.09 1595
8326.95 1566
8327.81 1547
8328.67 1504
8329.54 1517
8330.40 1481
8331.26 1509
8332.12 1490
8332.98 1550
8333.84 1436
8334.71 1447
8335.57 1562
8336.43 1573
8337.29 1544
8338.15 1675
8339.02 1541
8339.88 1601
8340.74 1568
8341.60 1592
8342.46 1659
8343.33 1575
8344.19 1519
8345.05 1522
8345.91 1496
8346.78 1564
8347.64 1614
8348.50 1617
8349.36 1565
8350.23 1611
8351.09 1572
8351.95 1581
8352.81 1609
8353.68 1722
8354.54 1599
8355.40 1736
8356.27 1643
8357.13 1620
8357.99 1584
8358.86 1589
8359.72 1559
8360.58 1694
8361.44 1700
8362.31 1749
8363.17 1680
8364.03 1723
8364.90 1607
8365.76 1702
8366.63 1754
8367.49 1719
8368.35 1784
8369.22 1856
8370.08 1601
8370.94 1716
8371.81 1690
8372.67 1704
8373.53 1685
8374.40 1698
8375.26 1820
8376.13 1784
8376.99 1758
8377.85 1760
8378.72 1728
8379.58 1780
8380.45 1764
8381.31 1873
8382.18 1861
8383.04 1763
8383.90 1906
8384.77 1812
8385.63 1859
8386.50 1755
8387.36 1796
8388.23 1848
8389.09 1876
8389.96 1903
8390.82 2017
8391.69 2070
8392.55 2065
8393.42 2035
8394.28 2058
8395.15 2111
8396.01 2025
8396.88 1982
8397.74 2103
8398.61 1955
8399.47 1880
8400.34 2012
8401.20 2074
8402.07 2119
8402.93 2040
8403.80 2130
8404.66 2160
8405.53 2072
8406.39 2129
8407.26 2205
8408.12 2271
8408.99 2300
8409.86 2237
8410.72 2334
8411.59 2352
8412.45 2282
8413.32 2193
8414.19 2235
8415.05 2181
8415.92 2222
8416.78 2339
8417.65 2370
8418.52 2365
8419.38 2383
8420.25 2359
8421.11 2410
8421.98 2454
8422.85 2422
8423.71 2392
8424.58 2394
8425.45 2494
8426.31 2499
8427.18 2564
8428.05 2503
8428.91 2600
8429.78 2589
8430.65 2638
8431.51 2701
8432.38 2779
8433.25 2819
8434.11 2852
8434.98 2757
8435.85 2916
8436.72 2950
8437.58 2970
8438.45 3030
8439.32 3030
8440.18 2843
8441.05 2870
8441.92 2952
8442.79 2947
8443.65 2951
8444.52 3170
8445.39 3272
8446.26 3446
8447.12 3537
8447.99 3673
8448.86 3748
8449.73 3655
8450.60 3714
8451.46 3884
8452.33 3855
8453.20 3890
8454.07 3917
8454.94 3842
8455.80 3782
8456.67 3690
8457.54 3835
8458.41 3890
8459.28 4389
8460.14 5224
8461.01 6407
8461.88 7741
8462.75 9106
8463.62 10528
8464.49 11028
8465.36 10983
8466.22 10807
8467.09 9909
8467.96 8583
8468.83 7518
8469.70 6285
8470.57 5415
8471.44 4701
8472.31 4334
8473.17 3889
8474.04 3453
8474.91 3150
8475.78 3203
8476.65 3096
8477.52 2977
8478.39 2981
8479.26 2897
8480.13 2870
8481.00 2717
8481.87 2718
8482.74 2717
8483.61 2664
8484.48 2582
8485.34 2617
8486.21 2456
8487.08 2437
8487.95 2478
8488.82 2532
8489.69 2600
8490.56 2625
8491.43 2641
8492.30 2715
8493.17 2776
8494.04 2541
8494.91 2602
8495.78 2640
8496.65 2516
8497.52 2516
8498.39 2543
8499.26 2628
8500.13 2759
8501.01 2818
8501.88 3055
8502.75 3052
8503.62 3031
8504.49 2898
8505.36 2874
8506.23 2882
8507.10 2704
8507.97 2653
8508.84 2604
8509.71 2533
8510.58 2462
8511.45 2479
8512.32 2400
8513.20 2385
8514.07 2392
8514.94 2321
8515.81 2355
8516.68 2415
8517.55 2432
8518.42 2543
8519.29 2552
8520.17 2431
8521.04 2480
8521.91 2493
8522.78 2612
8523.65 2587
8524.52 2640
8525.39 2642
8526.27 2697
8527.14 2608
8528.01 2652
8528.88 2671
8529.75 2664
8530.63 2642
8531.50 2668
8532.37 2672
8533.24 2730
8534.11 2599
8534.99 2626
8535.86 2677
8536.73 2632
8537.60 2613
8538.47 2695
8539.35 2858
8540.22 2808
8541.09 2805
8541.96 2705
8542.84 2874
8543.71 2822
8544.58 2654
8545.46 2682
8546.33 2612
8547.20 2575
8548.07 2623
8548.95 2582
8549.82 2351
8550.69 2322
8551.57 2301
8552.44 2248
8553.31 2276
8554.18 2335
8555.06 2300
8555.93 2329
8556.80 2309
8557.68 2304
8558.55 2402
8559.42 2382
8560.30 2439
8561.17 2446
8562.04 2481
8562.92 2341
8563.79 2372
8564.67 2599
8565.54 2412
8566.41 2323
8567.29 2276
8568.16 2305
8569.03 2071
8569.91 2082
8570.78 2119
8571.66 2084
8572.53 2108
8573.40 2098
8574.28 2052
8575.15 2164
8576.03 2061
8576.90 2066
8577.78 2010
8578.65 1948
8579.52 2079
8580.40 2059
8581.27 2001
8582.15 2070
8583.02 2016
8583.90 1912
8584.77 1990
8585.65 1977
8586.52 1877
8587.40 1892
8588.27 1839
8589.15 1883
8590.02 1907
8590.90 1975
8591.77 1902
8592.65 1942
8593.52 1957
8594.40 1899
8595.27 1929
8596.15 1928
8597.02 1940
8597.90 1927
8598.77 1885
8599.65 2002
8600.52 1880
8601.40 1863
8602.28 1888
8603.15 1795
8604.03 1961
8604.90 1803
8605.78 1815
8606.65 2028
8607.53 2027
8608.41 2006
8609.28 1929
8610.16 1884
8611.03 1881
8611.91 1971
8612.79 1948
8613.66 2010
8614.54 2045
8615.41 2077
8616.29 2055
8617.17 2098
8618.04 2029
8618.92 2106
8619.80 2085
8620.67 2061
8621.55 2008
8622.43 1951
8623.30 1995
8624.18 1997
8625.06 2025
8625.93 1971
8626.81 1991
8627.69 1998
8628.56 2031
8629.44 1989
8630.32 1982
8631.20 2015
8632.07 2169
8632.95 2048
8633.83 1997
8634.70 2008
8635.58 2048
8636.46 2128
8637.34 2057
8638.21 2049
8639.09 2164
8639.97 2117
8640.85 2103
8641.72 2059
8642.60 2216
8643.48 2067
8644.36 2079
8645.23 2124
8646.11 2137
8646.99 2159
8647.87 2220
8648.75 2062
8649.62 2135
8650.50 2156
8651.38 2201
8652.26 2116
8653.14 2173
8654.01 2261
8654.89 2120
8655.77 2313
8656.65 2304
8657.53 2347
8658.41 2295
8659.29 2340
8660.16 2397
8661.04 2362
8661.92 2344
8662.80 2440
8663.68 2454
8664.56 2373
8665.44 2410
8666.31 2301
8667.19 2371
8668.07 2368
8668.95 2368
8669.83 2444
8670.71 2292
8671.59 2267
8672.47 2289
8673.35 2323
8674.23 2328
8675.11 2330
8675.99 2429
8676.86 2625
8677.74 2786
8678.62 2808
8679.50 2754
8680.38 3003
8681.26 3107
8682.14 3141
8683.02 3231
8683.90 3266
8684.78 3171
8685.66 3231
8686.54 3113
8687.42 3040
8688.30 2933
8689.18 2814
8690.06 2696
8690.94 2689
8691.82 2707
8692.70 2574
8693.58 2741
8694.46 2907
8695.34 3013
8696.22 3137
8697.10 3542
8697.98 4029
8698.86 4406
8699.74 4907
8700.62 5253
8701.51 5327
8702.39 5074
8703.27 4793
8704.15 4378
8705.03 4033
8705.91 3654
8706.79 3260
8707.67 3011
8708.55 2798
8709.43 2734
8710.31 2530
8711.20 2548
8712.08 2522
8712.96 2358
8713.84 2323
8714.72 2380
8715.60 2343
8716.48 2263
8717.36 2199
8718.25 2233
8719.13 2200
8720.01 2215
8720.89 2157
8721.77 2157
8722.65 2178
8723.54 2119
8724.42 2204
8725.30 2103
8726.18 2157
8727.06 2262
8727.95 2219
8728.83 2221
8729.71 2266
8730.59 2263
8731.47 2342
8732.36 2291
8733.24 2210
8734.12 2274
8735.00 2236
8735.89 2257
8736.77 2346
8737.65 2336
8738.53 2409
8739.42 2326
8740.30 2220
8741.18 2349
8742.06 2505
8742.95 2302
8743.83 2310
8744.71 2234
8745.59 2232
8746.48 2270
8747.36 2223
8748.24 2293
8749.13 2381
8750.01 2489
8750.89 2335
8751.78 2290
8752.66 2416
8753.54 2356
8754.43 2352
8755.31 2346
8756.19 2367
8757.08 2253
8757.96 2410
8758.84 2429
8759.73 2445
8760.61 2503
8761.49 2438
8762.38 2518
8763.26 2695
8764.15 2763
8765.03 2703
8765.91 2906
8766.80 2949
8767.68 2720
8768.57 2764
8769.45 2761
8770.33 2689
8771.22 2650
8772.10 2688
8772.99 2653
8773.87 2628
8774.75 2677
8775.64 2824
8776.52 2765
8777.41 2730
8778.29 2694
8779.18 2634
8780.06 2726
8780.95 2860
8781.83 2854
8782.72 2825
8783.60 2826
8784.49 2839
8785.37 2871
8786.26 2848
8787.14 2837
8788.03 2976
8788.91 2943
8789.80 3069
8790.68 3033
8791.57 3120
8792.45 3098
8793.34 2839
8794.22 2919
8795.11 2918
8795.99 3076
8796.88 3331
8797.76 3569
8798.65 3589
8799.53 3969
8800.42 4079
8801.31 4080
8802.19 4067
8803.08 3910
8803.96 3582
8804.85 3328
8805.74 3187
8806.62 2990
8807.51 2899
8808.39 2843
8809.28 2661
8810.17 2615
8811.05 2669
8811.94 2754
8812.82 2693
8813.71 2694
8814.60 2761
8815.48 2809
8816.37 2780
8817.26 2667
8818.14 2658
8819.03 2657
8819.92 2590
8820.80 2488
8821.69 2423
8822.58 2235
8823.46 2220
8824.35 2312
8825.24 2353
8826.12 2276
8827.01 2293
8827.90 2228
8828.78 2240
8829.67 2216
8830.56 2254
8831.45 2234
8832.33 2247
8833.22 2198
8834.11 2164
8835.00 2197
8835.88 2069
8836.77 2110
8837.66 2104
8838.55 2100
8839.43 1990
8840.32 1930
8841.21 2048
8842.10 2019
8842.98 1995
8843.87 2032
8844.76 1949
8845.65 2013
8846.54 1993
8847.42 1942
8848.31 1901
8849.20 1923
8850.09 1932
8850.98 2018
8851.86 1923
8852.75 1898
8853.64 1917
8854.53 1904
8855.42 1910
8856.31 1957
8857.19 1868
8858.08 1943
8858.97 1853
8859.86 1916
8860.75 1939
8861.64 1784
8862.53 1832
8863.42 1910
8864.30 1912
8865.19 1882
8866.08 1771
8866.97 1836
8867.86 1842
8868.75 1820
8869.64 1780
8870.53 1746
8871.42 1827
8872.31 1858
8873.20 1953
8874.08 1852
8874.97 1769
8875.86 1873
8876.75 1826
8877.64 1821
8878.53 1729
8879.42 1765
8880.31 1715
8881.20 1816
8882.09 1773
8882.98 1869
8883.87 1639
8884.76 1689
8885.65 1741
8886.54 1718
8887.43 1677
8888.32 1651
8889.21 1553
8890.10 1688
8890.99 1636
8891.88 1649
8892.77 1689
8893.66 1714
8894.55 1633
8895.44 1587
8896.33 1542
8897.22 1601
8898.11 1551
8899.00 1524
8899.90 1599
8900.79 1642
8901.68 1640
8902.57 1617
8903.46 1541
8904.35 1496
8905.24 1588
8906.13 1518
8907.02 1548
8907.91 1495
8908.80 1534
8909.70 1550
8910.59 1523
8911.48 1508
8912.37 1447
8913.26 1490
8914.15 1447
8915.04 1561
8915.93 1484
8916.83 1509
8917.72 1504
8918.61 1417
8919.50 1425
8920.39 1458
8921.28 1466
8922.18 1433
8923.07 1393
8923.96 1477
8924.85 1455
8925.74 1400
8926.64 1303
8927.53 1427
8928.42 1485
8929.31 1409
8930.20 1347
8931.10 1380
8931.99 1410
8932.88 1395
8933.77 1363
8934.67 1340
8935.56 1339
8936.45 1401
8937.34 1359
8938.24 1339
8939.13 1323
8940.02 1361
8940.91 1317
8941.81 1384
8942.70 1325
8943.59 1447
8944.49 1443
8945.38 1359
8946.27 1389
8947.16 1425
8948.06 1355
8948.95 1302
8949.84 1213
8950.74 1281
8951.63 1320
8952.52 1349
8953.42 1318
8954.31 1213
8955.20 1381
8956.10 1429
8956.99 1359
8957.88 1335
8958.78 1211
8959.67 1230
8960.56 1323
8961.46 1233
8962.35 1181
8963.25 1289
8964.14 1294
8965.03 1328
8965.93 1316
8966.82 1236
8967.72 1217
8968.61 1246
8969.50 1318
8970.40 1309
8971.29 1185
8972.19 1323
8973.08 1378
8973.98 1248
8974.87 1248
8975.76 1264
8976.66 1224
8977.55 1291
8978.45 1286
8979.34 1227
8980.24 1195
8981.13 1214
8982.03 1301
8982.92 1263
8983.82 1141
8984.71 1210
8985.61 1244
8986.50 1252
8987.40 1188
8988.29 1171
8989.19 1240
8990.08 1108
8990.98 1208
8991.87 1302
8992.77 1171
8993.66 1173
8994.56 1187
8995.45 1140
8996.35 1241
8997.24 1217
8998.14 1224
8999.04 1120
8999.93 1048
9000.83 1083
9001.72 1152
9002.62 1159
9003.51 1126
9004.41 1189
9005.31 1123
9006.20 1213
9007.10 1140
9007.99 1185
9008.89 1160
9009.79 1169
9010.68 1134
9011.58 1142
9012.48 1199
9013.37 1128
9014.27 1138
9015.16 1147
9016.06 1146
9016.96 1222
9017.85 1137
9018.75 1099
9019.65 1177
9020.54 1137
9021.44 1109
9022.34 1155
9023.23 1105
9024.13 1112
9025.03 1059
9025.93 1122
9026.82 1200
9027.72 1135
9028.62 1050
9029.51 1053
9030.41 1096
9031.31 1150
9032.21 1122
9033.10 1140
9034.00 1090
9034.90 1099
9035.79 1112
9036.69 1069
9037.59 1013
9038.49 1089
9039.38 1092
9040.28 1092
9041.18 1094
9042.08 1109
9042.98 1086
9043.87 1133
9044.77 1104
9045.67 1041
9046.57 1105
9047.47 1083
9048.36 1049
9049.26 1067
9050.16 1087
9051.06 1130
9051.96 1172
9052.85 1114
9053.75 1131
9054.65 1095
9055.55 1063
9056.45 1084
9057.35 1068
9058.25 1130
9059.14 1084
9060.04 1038
9060.94 1139
9061.84 1163
9062.74 1059
9063.64 1041
9064.54 1118
9065.44 1068
9066.33 1113
9067.23 1146
9068.13 1187
9069.03 1136
9069.93 1109
9070.83 1067
9071.73 1138
9072.63 1112
9073.53 1081
9074.43 1110
9075.33 1035
9076.23 1115
9077.13 1157
9078.03 1140
9078.92 1145
9079.82 1078
9080.72 1103
9081.62 1106
9082.52 1171
9083.42 1119
9084.32 1123
9085.22 1033
9086.12 1100
9087.02 1103
9087.92 1094
9088.82 1057
9089.72 1126
9090.62 1068
9091.52 1056
9092.42 1070
9093.32 1155
9094.22 1243
9095.12 1105
9096.03 1042
9096.93 1107
9097.83 1092
9098.73 1105
9099.63 1143
9100.53 1088
9101.43 1067
9102.33 1071
9103.23 1073
9104.13 1066
9105.03 1064
9105.93 1125
9106.83 1116
9107.74 1103
9108.64 1134
9109.54 1128
9110.44 1098
9111.34 1074
9112.24 1032
9113.14 1063
9114.04 1036
9114.94 1052
9115.85 1004
9116.75 1080
9117.65 1102
9118.55 1089
9119.45 1131
9120.35 1071
9121.26 1033
9122.16 1120
9123.06 1114
9123.96 1106
9124.86 1108
9125.77 1168
9126.67 1076
9127.57 1073
9128.47 1095
9129.37 1091
9130.28 1119
9131.18 1118
9132.08 1133
9132.98 1114
9133.88 1069
9134.79 1082
9135.69 1060
9136.59 1073
9137.49 1019
9138.40 1050
9139.30 1103
9140.20 1029
9141.10 1036
9142.01 1026
9142.91 1082
9143.81 1145
9144.72 1147
9145.62 1130
9146.52 1111
9147.42 1045
9148.33 1127
9149.23 1089
9150.13 1084
9151.04 1177
9151.94 1105
9152.84 1031
9153.75 1112
9154.65 1019
9155.55 1019
9156.46 994
9157.36 1044
9158.26 1011
9159.17 1062
9160.07 1109
9160.97 998
9161.88 1045
9162.78 1079
9163.69 1096
9164.59 1133
9165.49 1119
9166.40 1074
9167.30 1077
9168.21 990
9169.11 1014
9170.01 1057
9170.92 1087
9171.82 1073
9172.73 1024
9173.63 1008
9174.53 986
9175.44 1047
9176.34 1066
9177.25 1020
9178.15 1072
9179.06 1042
9179.96 1076
9180.87 1115
9181.77 1054
9182.68 1099
9183.58 1148
9184.49 1052
9185.39 1090
9186.30 1054
9187.20 1033
9188.11 1112
9189.01 1074
9189.92 1003
9190.82 1018
9191.73 1077
9192.63 1118
9193.54 1098
9194.44 1080
9195.35 1002
9196.25 1025
9197.16 1066
9198.06 1065
9198.97 1070
9199.87 1031
9200.78 959
9201.69 993
9202.59 1001
9203.50 1056
9204.40 1028
9205.31 1114
9206.21 1139
9207.12 1107
9208.03 1145
9208.93 1097
9209.84 1120
9210.74 1131
9211.65 1086
9212.56 1003
9213.46 1109
9214.37 1087
9215.28 1069
9216.18 1093
9217.09 1067
9218.00 1062
9218.90 1122
9219.81 1109
9220.72 1117
9221.62 1155
9222.53 1126
9223.44 1158
9224.34 1153
9225.25 1168
9226.16 1139
9227.06 1230
9227.97 1132
9228.88 1199
9229.78 1123
9230.69 1104
9231.60 1161
9232.51 1060
9233.41 1074
9234.32 1144
9235.23 1110
9236.13 1071
9237.04 1030
9237.95 1069
9238.86 1167
9239.76 1128
9240.67 1073
9241.58 1054
9242.49 988
9243.39 1058
9244.30 1056
9245.21 1013
9246.12 1090
9247.03 1101
9247.93 1079
9248.84 1021
9249.75 1078
9250.66 1080
9251.57 1094
9252.47 1036
9253.38 1038
9254.29 1015
9255.20 1035
9256.11 1050
9257.02 960
9257.92 1038
9258.83 972
9259.74 1032
9260.65 1063
9261.56 976
9262.47 1018
9263.38 1083
9264.28 1094
9265.19 1106
9266.10 1054
9267.01 1090
9267.92 1114
9268.83 1015
9269.74 1051
9270.65 1035
9271.56 1075
9272.47 1070
9273.37 1089
9274.28 1025
9275.19 1052
9276.10 1060
9277.01 1067
9277.92 1094
9278.83 1026
9279.74 1027
9280.65 1065
9281.56 1181
9282.47 1108
9283.38 1123
9284.29 1064
9285.20 1172
9286.11 1127
9287.02 1048
9287.93 1010
9288.84 1042
9289.75 1131
9290.66 1036
9291.57 1026
9292.48 995
9293.39 1088
9294.30 1090
9295.21 1174
9296.12 1031
9297.03 1056
9297.94 1081
9298.85 1150
9299.76 1081
9300.67 1030
9301.58 1086
9302.49 1076
9303.40 1062
9304.31 1102
9305.23 1115
9306.14 1107
9307.05 1111
9307.96 1089
9308.87 1113
9309.78 1131
9310.69 1147
9311.60 1098
9312.51 1176
9313.42 1153
9314.34 1197
9315.25 1287
9316.16 1255
9317.07 1260
9317.98 1254
9318.89 1227
9319.80 1230
9320.72 1267
9321.63 1271
9322.54 1225
9323.45 1212
9324.36 1202
9325.27 1231
9326.19 1202
9327.10 1251
9328.01 1081
9328.92 1114
9329.83 1145
9330.74 1178
9331.66 1073
9332.57 1139
9333.48 1163
9334.39 1166
9335.31 1187
9336.22 1164
9337.13 1136
9338.04 1129
9338.96 1108
9339.87 1150
9340.78 1182
9341.69 1193
9342.61 1166
9343.52 1148
9344.43 1167
9345.34 1209
9346.26 1201
9347.17 1186
9348.08 1226
9348.99 1140
9349.91 1233
9350.82 1212
9351.73 1211
9352.65 1195
9353.56 1169
9354.47 1121
9355.39 1158
9356.30 1150
9357.21 1211
9358.13 1125
9359.04 1105
9359.95 1182
9360.87 1159
9361.78 1017
9362.69 1086
9363.61 1172
9364.52 1179
9365.43 1121
9366.35 1112
9367.26 1128
9368.18 1107
9369.09 1143
9370.00 1136
9370.92 1098
9371.83 1092
9372.75 1139
9373.66 1165
9374.57 1151
9375.49 1142
9376.40 1131
9377.32 1104
9378.23 1202
9379.15 1206
9380.06 1111
9380.97 1134
9381.89 1136
9382.80 1050
9383.72 1137
9384.63 1171
9385.55 1160
9386.46 1148
9387.38 1119
9388.29 1109
9389.21 1190
9390.12 1147
9391.04 1292
9391.95 1202
9392.87 1138
9393.78 1173
9394.70 1257
9395.61 1221
9396.53 1272
9397.44 1334
9398.36 1334
9399.27 1310
9400.19 1305
9401.10 1249
9402.02 1310
9402.94 1365
9403.85 1424
9404.77 1349
9405.68 1415
9406.60 1335
9407.51 1247
9408.43 1186
9409.35 1246
9410.26 1335
9411.18 1258
9412.09 1140
9413.01 1152
9413.93 1201
9414.84 1220
9415.76 1169
9416.67 1260
9417.59 1225
9418.51 1149
9419.42 1165
9420.34 1213
9421.26 1196
9422.17 1195
9423.09 1214
9424.01 1235
9424.92 1207
9425.84 1171
9426.76 1213
9427.67 1210
9428.59 1211
9429.51 1264
9430.42 1236
9431.34 1179
9432.26 1277
9433.17 1302
9434.09 1219
9435.01 1141
9435.93 1200
9436.84 1174
9437.76 1222
9438.68 1240
9439.59 1187
9440.51 1190
9441.43 1161
9442.35 1178
9443.26 1273
9444.18 1237
9445.10 1237
9446.02 1275
9446.93 1290
9447.85 1273
9448.77 1173
9449.69 1191
9450.61 1214
9451.52 1280
9452.44 1209
9453.36 1257
9454.28 1219
9455.20 1180
9456.11 1236
9457.03 1302
9457.95 1267
9458.87 1318
9459.79 1409
9460.71 1409
9461.62 1449
9462.54 1481
9463.46 1453
9464.38 1443
9465.30 1413
9466.22 1344
9467.14 1363
9468.05 1251
9468.97 1288
9469.89 1360
9470.81 1301
9471.73 1297
9472.65 1224
9473.57 1161
9474.49 1200
9475.41 1270
9476.32 1225
9477.24 1303
9478.16 1260
9479.08 1192
9480.00 1184
9480.92 1228
9481.84 1200
9482.76 1172
9483.68 1183
9484.60 1197
9485.52 1226
9486.44 1259
9487.36 1244
9488.28 1298
9489.20 1251
9490.12 1249
9491.04 1326
9491.96 1342
9492.88 1358
9493.80 1298
9494.72 1196
9495.64 1260
9496.56 1228
9497.48 1244
9498.40 1348
9499.32 1286
9500.24 1254
9501.16 1216
9502.08 1274
9503.00 1329
9503.92 1231
9504.84 1292
9505.76 1299
9506.68 1301
9507.60 1160
9508.52 1271
9509.44 1251
9510.36 1350
9511.28 1281
9512.21 1258
9513.13 1258
9514.05 1313
9514.97 1305
9515.89 1317
9516.81 1261
9517.73 1237
9518.65 1329
9519.57 1330
9520.50 1308
9521.42 1266
9522.34 1409
9523.26 1323
9524.18 1331
9525.10 1345
9526.02 1341
9526.95 1360
9527.87 1483
9528.79 1428
9529.71 1474
9530.63 1424
9531.55 1340
9532.48 1370
9533.40 1441
9534.32 1447
9535.24 1403
9536.16 1417
9537.09 1485
9538.01 1596
9538.93 1757
9539.85 1754
9540.77 1858
9541.70 1874
9542.62 1819
9543.54 1783
9544.46 1883
9545.39 1718
9546.31 1705
9547.23 1618
9548.15 1543
9549.08 1518
9550.00 1430
9550.92 1464
9551.85 1463
9552.77 1341
9553.69 1343
9554.61 1327
9555.54 1380
9556.46 1368
9557.38 1365
9558.31 1304
9559.23 1385
9560.15 1342
9561.08 1299
9562.00 1316
9562.92 1280
9563.85 1286
9564.77 1423
9565.69 1395
9566.62 1432
9567.54 1400
9568.46 1391
9569.39 1486
9570.31 1399
9571.23 1379
9572.16 1398
9573.08 1456
9574.01 1395
9574.93 1308
9575.85 1322
9576.78 1337
9577.70 1314
9578.63 1322
9579.55 1441
9580.47 1345
9581.40 1329
9582.32 1357
9583.25 1347
9584.17 1280
9585.10 1278
9586.02 1265
9586.94 1275
9587.87 1272
9588.79 1208
9589.72 1263
9590.64 1389
9591.57 1251
9592.49 1302
9593.42 1247
9594.34 1249
9595.27 1270
9596.19 1240
9597.12 1262
9598.04 1291
9598.97 1287
9599.89 1277
9600.82 1219
9601.74 1258
9602.67 1309
9603.59 1305
9604.52 1282
9605.44 1304
9606.37 1345
9607.29 1408
9608.22 1390
9609.15 1333
9610.07 1496
9611.00 1372
9611.92 1283
9612.85 1392
9613.77 1337
9614.70 1276
9615.63 1377
9616.55 1418
9617.48 1509
9618.40 1464
9619.33 1437
9620.26 1358
9621.18 1366
9622.11 1386
9623.03 1344
9623.96 1412
9624.89 1329
9625.81 1467
9626.74 1468
9627.67 1391
9628.59 1369
9629.52 1424
9630.45 1462
9631.37 1435
9632.30 1458
9633.23 1513
9634.15 1541
9635.08 1539
9636.01 1548
9636.93 1530
9637.86 1474
9638.79 1566
9639.71 1579
9640.64 1556
9641.57 1589
9642.50 1605
9643.42 1618
9644.35 1618
9645.28 1718
9646.21 1821
9647.13 1710
9648.06 1635
9648.99 1639
9649.92 1599
9650.84 1636
9651.77 1754
9652.70 1861
9653.63 1791
9654.55 1773
9655.48 1870
9656.41 1940
9657.34 2048
9658.26 1987
9659.19 1954
9660.12 2006
9661.05 1914
9661.98 1878
9662.91 1818
9663.83 1726
9664.76 1758
9665.69 1774
9666.62 1606
9667.55 1702
9668.48 1687
9669.40 1721
9670.33 1741
9671.26 1663
9672.19 1665
9673.12 1775
9674.05 1694
9674.98 1753
9675.90 1708
9676.83 1695
9677.76 1732
9678.69 1583
9679.62 1620
9680.55 1659
9681.48 1737
9682.41 1771
9683.34 1806
9684.27 1715
9685.19 1750
9686.12 1799
9687.05 1744
9687.98 1684
9688.91 1773
9689.84 1904
9690.77 1867
9691.70 1827
9692.63 1810
9693.56 1826
9694.49 1737
9695.42 1768
9696.35 1696
9697.28 1823
9698.21 1784
9699.14 1920
9700.07 1811
9701.00 1863
9701.93 1853
9702.86 1806
9703.79 1936
9704.72 1923
9705.65 2064
9706.58 2019
9707.51 2081
9708.44 2041
9709.37 2220
9710.30 2206
9711.23 2068
9712.16 1864
9713.09 1939
9714.02 2009
9714.95 2033
9715.88 1899
9716.82 1745
9717.75 1707
9718.68 1726
9719.61 1806
9720.54 1704
9721.47 1719
9722.40 1725
9723.33 1739
9724.26 1824
9725.19 1708
9726.13 1663
9727.06 1692
9727.99 1665
9728.92 1616
9729.85 1632
9730.78 1560
9731.71 1596
9732.64 1497
9733.58 1529
9734.51 1541
9735.44 1554
9736.37 1600
9737.30 1518
9738.23 1583
9739.17 1610
9740.10 1541
9741.03 1522
9741.96 1507
9742.89 1435
9743.83 1505
9744.76 1471
9745.69 1470
9746.62 1522
9747.55 1673
9748.49 1567
9749.42 1577
9750.35 1495
9751.28 1495
9752.22 1572
9753.15 1574
9754.08 1549
9755.01 1518
9755.95 1523
9756.88 1561
9757.81 1546
9758.75 1558
9759.68 1584
9760.61 1535
9761.54 1538
9762.48 1477
9763.41 1505
9764.34 1522
9765.28 1531
9766.21 1489
9767.14 1476
9768.08 1490
9769.01 1492
9769.94 1529
9770.88 1538
9771.81 1563
9772.74 1483
9773.68 1607
9774.61 1585
9775.54 1539
9776.48 1645
9777.41 1545
9778.34 1460
9779.28 1410
9780.21 1543
9781.14 1487
9782.08 1472
9783.01 1546
9783.95 1513
9784.88 1390
9785.81 1607
9786.75 1656
9787.68 1607
9788.62 1654
9789.55 1627
9790.49 1645
9791.42 1641
9792.35 1654
9793.29 1680
9794.22 1682
9795.16 1660
9796.09 1575
9797.03 1469
9797.96 1482
9798.90 1439
9799.83 1462
9800.77 1532
9801.70 1486
9802.64 1457
9803.57 1408
9804.51 1404
9805.44 1388
9806.38 1472
9807.31 1521
9808.25 1499
9809.18 1425
9810.12 1515
9811.05 1523
9811.99 1489
9812.92 1438
9813.86 1491
9814.79 1381
9815.73 1315
9816.66 1424
9817.60 1340
9818.54 1403
9819.47 1328
9820.41 1288
9821.34 1370
9822.28 1414
9823.21 1412
9824.15 1351
9825.09 1302
9826.02 1288
9826.96 1326
9827.89 1370
9828.83 1361
9829.77 1299
9830.70 1286
9831.64 1278
9832.57 1247
9833.51 1262
9834.45 1269
9835.38 1253
9836.32 1281
9837.26 1284
9838.19 1270
9839.13 1234
9840.07 1254
9841.00 1275
9841.94 1285
9842.88 1277
9843.81 1318
9844.75 1188
9845.69 1307
9846.62 1239
9847.56 1204
9848.50 1282
9849.44 1257
9850.37 1324
9851.31 1381
9852.25 1365
9853.18 1206
9854.12 1216
9855.06 1302
9856.00 1278
9856.93 1413
9857.87 1368
9858.81 1321
9859.75 1373
9860.68 1333
9861.62 1319
9862.56 1353
9863.50 1353
9864.44 1372
9865.37 1333
9866.31 1304
9867.25 1355
9868.19 1308
9869.13 1330
9870.06 1441
9871.00 1442
9871.94 1412
9872.88 1257
9873.82 1301
9874.75 1320
9875.69 1214
9876.63 1251
9877.57 1251
9878.51 1354
9879.45 1334
9880.39 1309
9881.32 1298
9882.26 1236
9883.20 1245
9884.14 1278
9885.08 1297
9886.02 1221
9886.96 1349
9887.90 1317
9888.83 1290
9889.77 1292
9890.71 1269
9891.65 1303
9892.59 1289
9893.53 1286
9894.47 1360
9895.41 1341
9896.35 1250
9897.29 1274
9898.23 1238
9899.17 1354
9900.11 1266
9901.05 1285
9901.99 1262
9902.92 1334
9903.86 1284
9904.80 1332
9905.74 1339
9906.68 1253
9907.62 1299
9908.56 1328
9909.50 1255
9910.44 1183
9911.38 1220
9912.32 1353
9913.26 1263
9914.20 1278
9915.14 1346
9916.08 1328
9917.02 1275
9917.97 1259
9918.91 1313
9919.85 1266
9920.79 1354
9921.73 1308
9922.67 1373
9923.61 1282
9924.55 1329
9925.49 1307
9926.43 1275
9927.37 1273
9928.31 1306
9929.25 1334
9930.19 1314
9931.13 1439
9932.08 1540
9933.02 1638
9933.96 1826
9934.90 2005
9935.84 2123
9936.78 2133
9937.72 2024
9938.66 2112
9939.61 1976
9940.55 1818
9941.49 1659
9942.43 1511
9943.37 1411
9944.31 1364
9945.26 1324
9946.20 1253
9947.14 1285
9948.08 1289
9949.02 1307
9949.96 1242
9950.91 1333
9951.85 1364
9952.79 1207
9953.73 1169
9954.67 1226
9955.62 1179
9956.56 1216
9957.50 1191
9958.44 1147
9959.39 1224
9960.33 1289
9961.27 1238
9962.21 1223
9963.16 1188
9964.10 1168
9965.04 1198
9965.98 1257
9966.93 1213
9967.87 1189
9968.81 1193
9969.75 1192
9970.70 1258
9971.64 1253
9972.58 1160
9973.53 1221
9974.47 1293
9975.41 1165
9976.36 1219
9977.30 1267
9978.24 1157
9979.18 1108
9980.13 1094
9981.07 1130
9982.01 1131
9982.96 1202
9983.90 1117
9984.85 1105
9985.79 1128
9986.73 1111
9987.68 1141
9988.62 1066
9989.56 1136
9990.51 1101
9991.45 1074
9992.40 1131
9993.34 1162
9994.28 1090
9995.23 1191
9996.17 1139
9997.12 1150
9998.06 1167
9999.00 1114
9999.95 1071
10000.89 1142
10001.84 1122
10002.78 1124
10003.73 1118
10004.67 1064
10005.61 1095
10006.56 1039
10007.50 1126
10008.45 1104
10009.39 1113
10010.34 1208
10011.28 1109
10012.23 1077
10013.17 1118
10014.12 1237
10015.06 1112
10016.01 1069
10016.95 1178
10017.90 1159
10018.84 1129
10019.79 1143
10020.73 1099
10021.68 1160
10022.62 1108
10023.57 1125
10024.51 1108
10025.46 1111
10026.41 1103
10027.35 1105
10028.30 1102
10029.24 1118
10030.19 1028
10031.13 1023
10032.08 1066
10033.03 1096
10033.97 1105
10034.92 1030
10035.86 1096
10036.81 1188
10037.76 1115
10038.70 1050
10039.65 1094
10040.59 1055
10041.54 1074
10042.49 1098
10043.43 1018
10044.38 990
10045.33 962
10046.27 1073
10047.22 1031
10048.16 1058
10049.11 1103
10050.06 1064
10051.00 1047
10051.95 1045
10052.90 1125
10053.84 1066
10054.79 1076
10055.74 1070
10056.69 1011
10057.63 1053
10058.58 1019
10059.53 975
10060.47 959
10061.42 985
10062.37 1005
10063.32 1089
10064.26 973
10065.21 962
10066.16 991
10067.10 1036
10068.05 1059
10069.00 962
10069.95 1021
10070.89 1025
10071.84 912
10072.79 909
10073.74 873
10074.69 956
10075.63 977
10076.58 968
10077.53 967
10078.48 910
10079.43 973
10080.37 1023
10081.32 964
10082.27 998
10083.22 992
10084.17 1035
10085.11 1034
10086.06 961
10087.01 1010
10087.96 1014
10088.91 1016
10089.86 1005
10090.81 1013
10091.75 1042
10092.70 1000
10093.65 949
10094.60 916
10095.55 958
10096.50 952
10097.45 982
10098.40 1020
10099.34 915
10100.29 909
10101.24 975
10102.19 1016
10103.14 925
10104.09 933
10105.04 988
10105.99 950
10106.94 1012
10107.89 953
10108.84 944
10109.79 976
10110.73 958
10111.68 989
10112.63 976
10113.58 916
10114.53 947
10115.48 880
10116.43 982
10117.38 960
10118.33 946
10119.28 943
10120.23 968
10121.18 977
10122.13 944
10123.08 984
10124.03 961
10124.98 1012
10125.93 883
10126.88 884
10127.83 915
10128.78 953
10129.73 1036
10130.68 1019
10131.64 926
10132.59 1014
10133.54 1079
10134.49 963
10135.44 906
10136.39 963
10137.34 898
10138.29 933
10139.24 896
10140.19 886
10141.14 943
10142.09 977
10143.04 958
10144.00 986
10144.95 940
10145.90 881
10146.85 929
10147.80 952
10148.75 1034
10149.70 1035
10150.65 950
10151.61 926
10152.56 981
10153.51 1016
10154.46 979
10155.41 934
10156.36 979
10157.31 991
10158.27 971
10159.22 965
10160.17 979
10161.12 1037
10162.07 977
10163.03 929
10163.98 937
10164.93 1048
10165.88 1006
10166.83 964
10167.79 1006
10168.74 980
10169.69 992
10170.64 1024
10171.60 1034
10172.55 1128
10173.50 1058
10174.45 1046
10175.41 1060
10176.36 943
10177.31 1047
10178.26 1076
10179.22 1023
10180.17 954
10181.12 946
10182.07 969
10183.03 1025
10183.98 1021
10184.93 982
10185.89 974
10186.84 994
10187.79 1085
10188.75 1078
10189.70 1077
10190.65 1076
10191.60 1090
10192.56 1104
10193.51 1052
10194.47 1040
10195.42 1069
10196.37 1174
10197.33 1137
10198.28 1100
10199.23 1073
10200.19 1157
10201.14 1107
10202.09 1206
10203.05 1089
10204.00 1097
10204.96 1168
10205.91 1201
10206.86 1173
10207.82 1193
10208.77 1185
10209.73 1198
10210.68 1194
10211.63 1150
10212.59 1221
10213.54 1333
10214.50 1269
10215.45 1294
10216.41 1371
10217.36 1402
10218.32 1378
10219.27 1308
10220.22 1325
10221.18 1286
10222.13 1232
10223.09 1283
10224.04 1248
10225.00 1191
10225.95 1194
10226.91 1126
10227.86 1171
10228.82 1190
10229.77 1194
10230.73 1260
10231.68 1163
10232.64 1183
10233.59 1214
10234.55 1137
10235.50 1050
10236.46 1069
10237.42 1088
10238.37 1147
10239.33 1132
10240.28 1161
10241.24 1162
10242.19 1293
10243.15 1320
10244.10 1278
10245.06 1321
10246.02 1371
10246.97 1326
10247.93 1335
10248.88 1286
10249.84 1296
10250.80 1198
10251.75 1215
10252.71 1197
10253.66 1093
10254.62 1089
10255.58 1117
10256.53 1061
10257.49 1057
10258.45 982
10259.40 1045
10260.36 1042
10261.32 1099
10262.27 1042
10263.23 1057
10264.19 1059
10265.14 1036
10266.10 987
10267.06 1025
10268.01 1016
10268.97 975
10269.93 980
10270.88 990
10271.84 989
10272.80 989
10273.76 1020
10274.71 1046
10275.67 944
10276.63 979
10277.58 978
10278.54 939
10279.50 938
10280.46 947
10281.41 973
10282.37 1015
10283.33 985
10284.29 939
10285.24 1033
10286.20 1057
10287.16 1023
10288.12 1041
10289.08 973
10290.03 992
10290.99 1067
10291.95 971
10292.91 938
10293.87 984
10294.82 978
10295.78 965
10296.74 909
10297.70 923
10298.66 957
10299.61 951
10300.57 920
10301.53 969
10302.49 934
10303.45 1066
10304.41 1045
10305.37 1030
10306.32 1015
10307.28 919
10308.24 923
10309.20 975
10310.16 1021
10311.12 967
10312.08 988
10313.04 970
10314.00 904
10314.95 879
10315.91 906
10316.87 910
10317.83 964
10318.79 939
10319.75 1004
10320.71 1014
10321.67 994
10322.63 1050
10323.59 964
10324.55 1018
10325.51 1014
10326.47 950
10327.43 837
10328.39 934
10329.35 981
10330.31 928
10331.27 927
10332.23 969
10333.19 1045
10334.15 972
10335.11 1008
10336.07 950
10337.03 934
10337.99 1014
10338.95 1038
10339.91 959
10340.87 1023
10341.83 983
10342.79 984
10343.75 1039
10344.71 949
10345.67 965
10346.63 901
10347.59 913
10348.55 922
10349.51 960
10350.47 924
10351.43 865
10352.39 873
10353.35 954
10354.31 876
10355.28 894
10356.24 872
10357.20 930
10358.16 900
10359.12 939
10360.08 941
10361.04 898
10362.00 879
10362.96 875
10363.93 840
10364.89 916
10365.85 970
10366.81 965
10367.77 999
10368.73 891
10369.69 937
10370.66 878
10371.62 906
10372.58 903
10373.54 907
10374.50 909
10375.47 932
10376.43 841
10377.39 917
10378.35 875
10379.31 901
10380.28 894
10381.24 921
10382.20 820
10383.16 884
10384.12 914
10385.09 887
10386.05 839
10387.01 878
10387.97 893
10388.94 866
10389.90 883
10390.86 875
10391.82 844
10392.79 826
10393.75 896
10394.71 895
10395.68 867
10396.64 882
10397.60 877
10398.56 934
10399.53 919
10400.49 940
10401.45 940
10402.42 924
10403.38 935
10404.34 914
10405.31 892
10406.27 914
10407.23 897
10408.20 909
10409.16 928
10410.12 876
10411.09 909
10412.05 906
10413.01 933
10413.98 907
10414.94 891
10415.90 893
10416.87 950
10417.83 917
10418.80 861
10419.76 905
10420.72 930
10421.69 957
10422.65 943
10423.62 957
10424.58 1021
10425.54 1108
10426.51 1060
10427.47 1114
10428.44 1106
10429.40 1193
10430.37 1106
10431.33 1075
10432.30 1132
10433.26 1099
10434.22 1024
10435.19 995
10436.15 972
10437.12 943
10438.08 964
10439.05 1000
10440.01 972
10440.98 920
10441.94 878
10442.91 960
10443.87 963
10444.84 935
10445.80 913
10446.77 876
10447.73 890
10448.70 911
10449.66 926
10450.63 895
10451.59 839
10452.56 872
10453.53 860
10454.49 810
10455.46 835
10456.42 907
10457.39 849
10458.35 862
10459.32 830
10460.29 877
10461.25 830
10462.22 821
10463.18 865
10464.15 887
10465.12 877
10466.08 964
10467.05 882
10468.01 875
10468.98 837
10469.95 825
10470.91 921
10471.88 918
10472.85 860
10473.81 839
10474.78 861
10475.74 902
10476.71 803
10477.68 803
10478.64 843
10479.61 864
10480.58 885
10481.54 926
10482.51 816
10483.48 812
10484.45 818
10485.41 802
10486.38 849
10487.35 897
10488.31 900
10489.28 956
10490.25 965
10491.22 914
10492.18 894
10493.15 886
10494.12 885
10495.08 858
10496.05 843
10497.02 873
10497.99 981
10498.95 859
10499.92 892
10500.89 901
10501.86 867
10502.83 817
10503.79 830
10504.76 858
10505.73 864
10506.70 938
10507.67 896
10508.63 892
10509.60 931
10510.57 830
10511.54 879
10512.51 878
10513.47 928
10514.44 912
10515.41 913
10516.38 881
10517.35 893
10518.32 854
10519.28 858
10520.25 812
10521.22 880
10522.19 917
10523.16 935
10524.13 927
10525.10 870
10526.07 850
10527.03 911
10528.00 879
10528.97 918
10529.94 943
10530.91 873
10531.88 905
10532.85 908
10533.82 844
10534.79 867
10535.76 845
10536.73 820
10537.70 913
10538.67 889
10539.63 859
10540.60 899
10541.57 924
10542.54 923
10543.51 916
10544.48 912
10545.45 883
10546.42 843
10547.39 808
10548.36 831
10549.33 875
10550.30 941
10551.27 927
10552.24 919
10553.21 860
10554.18 947
10555.15 940
10556.12 946
10557.09 911
10558.06 895
10559.03 911
10560.00 888
10560.97 935
10561.95 945
10562.92 908
10563.89 916
10564.86 1026
10565.83 939
10566.80 930
10567.77 999
10568.74 1111
10569.71 1165
10570.68 1137
10571.65 1081
10572.62 1058
10573.59 1080
10574.57 1083
10575.54 1051
10576.51 1037
10577.48 1003
10578.45 994
10579.42 953
10580.39 977
10581.36 1046
10582.34 941
10583.31 955
10584.28 906
10585.25 878
10586.22 882
10587.19 902
10588.17 964
10589.14 953
10590.11 906
10591.08 928
10592.05 879
10593.02 925
10594.00 921
10594.97 861
10595.94 901
10596.91 1017
10597.89 972
10598.86 946
10599.83 956
10600.80 939
10601.77 963
10602.75 875
10603.72 866
10604.69 837
10605.66 864
10606.64 908
10607.61 913
10608.58 884
10609.55 862
10610.53 944
10611.50 896
10612.47 833
10613.45 897
10614.42 897
10615.39 890
10616.36 919
10617.34 861
10618.31 875
10619.28 873
10620.26 815
10621.23 876
10622.20 824
10623.18 937
10624.15 859
10625.12 925
10626.10 928
10627.07 833
10628.04 840
10629.02 961
10629.99 882
10630.97 967
10631.94 961
10632.91 917
10633.89 932
10634.86 944
10635.83 929
10636.81 1005
10637.78 908
10638.76 915
10639.73 997
10640.70 905
10641.68 926
10642.65 933
10643.63 949
10644.60 1016
10645.58 989
10646.55 968
10647.53 1025
10648.50 1011
10649.47 1067
10650.45 1063
10651.42 1088
10652.40 1004
10653.37 991
10654.35 1008
10655.32 945
10656.30 960
10657.27 895
10658.25 894
10659.22 899
10660.20 890
10661.17 944
10662.15 911
10663.12 899
10664.10 939
10665.07 884
10666.05 866
10667.02 939
10668.00 855
10668.97 861
10669.95 840
10670.93 903
10671.90 842
10672.88 914
10673.85 913
10674.83 944
10675.80 889
10676.78 838
10677.76 851
10678.73 810
10679.71 864
10680.68 894
10681.66 824
10682.63 857
10683.61 838
10684.59 856
10685.56 928
10686.54 866
10687.52 933
10688.49 895
10689.47 917
10690.44 983
10691.42 912
10692.40 845
10693.37 880
10694.35 872
10695.33 943
10696.30 905
10697.28 917
10698.26 814
10699.23 798
10700.21 900
10701.19 855
10702.17 847
10703.14 839
10704.12 824
10705.10 800
10706.07 851
10707.05 837
10708.03 781
10709.01 791
10709.98 818
10710.96 779
10711.94 787
10712.91 841
10713.89 825
10714.87 851
10715.85 821
10716.83 880
10717.80 804
10718.78 862
10719.76 845
10720.74 850
10721.71 878
10722.69 914
10723.67 833
10724.65 804
10725.63 835
10726.60 824
10727.58 844
10728.56 843
10729.54 820
10730.52 752
10731.49 830
10732.47 880
10733.45 860
10734.43 852
10735.41 847
10736.39 809
10737.37 855
10738.34 883
10739.32 816
10740.30 838
10741.28 833
10742.26 831
10743.24 894
10744.22 808
10745.20 816
10746.17 857
10747.15 793
10748.13 823
10749.11 808
10750.09 820
10751.07 856
10752.05 804
10753.03 858
10754.01 794
10754.99 810
10755.97 816
10756.95 770
10757.93 766
10758.91 838
10759.88 862
10760.86 825
10761.84 848
10762.82 865
10763.80 809
10764.78 836
10765.76 845
10766.74 848
10767.72 839
10768.70 783
10769.68 849
10770.66 805
10771.64 776
10772.62 789
10773.60 805
10774.58 898
10775.56 797
10776.54 832
10777.52 827
10778.51 790
10779.49 802
10780.47 816
10781.45 868
10782.43 885
10783.41 830
10784.39 870
10785.37 835
10786.35 873
10787.33 880
10788.31 897
10789.29 844
10790.27 799
10791.26 862
10792.24 870
10793.22 842
10794.20 847
10795.18 922
10796.16 846
10797.14 820
10798.12 850
10799.10 843
10800.09 913
10801.07 861
10802.05 859
10803.03 790
10804.01 833
10804.99 826
10805.98 835
10806.96 859
10807.94 928
10808.92 826
10809.90 894
10810.89 905
10811.87 850
10812.85 835
10813.83 798
10814.81 780
10815.80 833
10816.78 862
10817.76 833
10818.74 907
10819.72 843
10820.71 803
10821.69 794
10822.67 833
10823.65 834
10824.64 834
10825.62 808
10826.60 848
10827.58 889
10828.57 859
10829.55 840
10830.53 845
10831.52 896
10832.50 837
10833.48 846
10834.46 909
10835.45 852
10836.43 872
10837.41 848
10838.40 852
10839.38 810
10840.36 801
10841.35 857
10842.33 928
10843.31 849
10844.30 840
10845.28 853
10846.26 829
10847.25 814
10848.23 861
10849.21 821
10850.20 904
10851.18 872
10852.17 882
10853.15 909
10854.13 859
10855.12 754
10856.10 871
10857.09 848
10858.07 877
10859.05 884
10860.04 840
10861.02 897
10862.01 884
10862.99 910
10863.97 926
10864.96 909
10865.94 908
10866.93 863
10867.91 856
10868.90 853
10869.88 920
10870.87 888
10871.85 915
10872.84 921
10873.82 961
10874.81 858
10875.79 939
10876.78 932
10877.76 907
10878.75 929
10879.73 989
10880.72 931
10881.70 887
10882.69 937
10883.67 919
10884.66 963
10885.64 981
10886.63 969
10887.61 946
10888.60 956
10889.58 945
10890.57 1012
10891.55 995
10892.54 964
10893.53 1054
10894.51 941
10895.50 1000
10896.48 987
10897.47 915
10898.45 1041
10899.44 1009
10900.43 951
10901.41 975
10902.40 948
10903.38 1002
10904.37 1018
10905.36 1010
10906.34 958
10907.33 993
10908.32 1036
10909.30 1029
10910.29 1036
10911.28 976
10912.26 1050
10913.25 1061
10914.24 1049
10915.22 1003
10916.21 1013
10917.20 1012
10918.18 1039
10919.17 1047
10920.16 1074
10921.14 1076
10922.13 1077
10923.12 1096
10924.10 1119
10925.09 1116
10926.08 1083
10927.07 1097
10928.05 1160
10929.04 1080
10930.03 1069
10931.01 1140
10932.00 1111
10932.99 1165
10933.98 1166
10934.96 1096
10935.95 1101
10936.94 1144
10937.93 1160
10938.92 1160
10939.90 1151
10940.89 1118
10941.88 1129
10942.87 1180
10943.85 1198
10944.84 1095
10945.83 1132
10946.82 1108
10947.81 1099
10948.79 1145
10949.78 1170
10950.77 1194
10951.76 1264
10952.75 1245
10953.74 1133
10954.72 1263
10955.71 1253
10956.70 1315
10957.69 1219
10958.68 1227
10959.67 1257
10960.66 1368
10961.65 1354
10962.63 1362
10963.62 1329
10964.61 1387
10965.60 1545
10966.59 1604
10967.58 1634
10968.57 1619
10969.56 1662
10970.55 1654
10971.54 1547
10972.52 1539
10973.51 1543
10974.50 1523
10975.49 1492
10976.48 1475
10977.47 1444
10978.46 1441
10979.45 1379
10980.44 1403
10981.43 1440
10982.42 1479
10983.41 1376
10984.40 1357
10985.39 1298
10986.38 1292
10987.37 1381
10988.36 1349
10989.35 1354
10990.34 1390
10991.33 1386
10992.32 1416
10993.31 1407
10994.30 1351
10995.29 1391
10996.28 1409
10997.27 1363
10998.26 1406
10999.25 1414
11000.24 1303
11001.23 1308
11002.22 1401
11003.21 1541
11004.20 1556
11005.20 1601
11006.19 1732
11007.18 1823
11008.17 1808
11009.16 1938
11010.15 2031
11011.14 2026
11012.13 1956
11013.12 2041
11014.11 1756
11015.10 1687
11016.10 1595
11017.09 1565
11018.08 1548
11019.07 1375
11020.06 1334
11021.05 1382
11022.04 1332
11023.04 1319
11024.03 1239
11025.02 1275
11026.01 1266
11027.00 1256
11027.99 1301
11028.99 1233
11029.98 1231
11030.97 1221
11031.96 1172
11032.95 1201
11033.95 1139
11034.94 1154
11035.93 1211
11036.92 1218
11037.91 1154
11038.91 1089
11039.90 1136
11040.89 1166
11041.88 1096
11042.88 1139
11043.87 1086
11044.86 1070
11045.85 1094
11046.85 1145
11047.84 1141
11048.83 1141
11049.82 1200
11050.82 1181
11051.81 1118
11052.80 1116
11053.80 1100
11054.79 1091
11055.78 1141
11056.77 1057
11057.77 1097
11058.76 1067
11059.75 1034
11060.75 977
11061.74 1034
11062.73 1045
11063.73 1078
11064.72 1093
11065.71 1066
11066.71 1045
11067.70 1046
11068.69 1016
11069.69 1067
11070.68 1086
11071.68 1047
11072.67 1055
11073.66 1071
11074.66 1087
11075.65 1074
11076.65 1071
11077.64 1202
11078.63 1139
11079.63 1118
11080.62 1048
11081.62 1049
11082.61 1035
11083.60 1048
11084.60 1150
11085.59 1026
11086.59 1042
11087.58 1045
11088.58 1016
11089.57 1010
11090.57 1030
11091.56 1028
11092.55 1045
11093.55 1061
11094.54 1046
11095.54 1044
11096.53 1023
11097.53 1012
11098.52 1047
11099.52 1025
11100.51 969
11101.51 1012
11102.50 1031
11103.50 930
11104.49 984
11105.49 977
11106.48 993
11107.48 996
11108.48 1012
11109.47 1018
11110.47 950
11111.46 1022
11112.46 1114
11113.45 1065
11114.45 1037
11115.44 1003
11116.44 1005
11117.44 1071
11118.43 1012
11119.43 1061
11120.42 1014
11121.42 969
11122.42 968
11123.41 940
11124.41 962
11125.40 1030
11126.40 1014
11127.40 1022
11128.39 978
11129.39 1030
11130.38 948
11131.38 972
11132.38 1044
11133.37 1024
11134.37 1025
11135.37 1027
11136.36 1060
11137.36 1033
11138.36 985
11139.35 1020
11140.35 1005
11141.35 937
11142.34 1011
11143.34 924
11144.34 995
11145.34 1025
11146.33 979
11147.33 978
11148.33 977
11149.32 1041
11150.32 953
11151.32 1017
11152.32 996
11153.31 1000
11154.31 954
11155.31 983
11156.31 968
11157.30 983
11158.30 945
11159.30 963
11160.30 923
11161.29 954
11162.29 997
11163.29 979
11164.29 929
11165.29 994
11166.28 939
11167.28 914
11168.28 935
11169.28 916
11170.28 866
11171.27 913
11172.27 903
11173.27 954
11174.27 981
11175.27 960
11176.27 982
11177.26 913
11178.26 882
11179.26 945
11180.26 945
11181.26 913
11182.26 908
11183.26 920
11184.26 945
11185.25 953
11186.25 954
11187.25 966
11188.25 889
11189.25 930
11190.25 901
11191.25 1017
11192.25 1008
11193.25 871
11194.25 906
11195.24 951
11196.24 999
11197.24 873
11198.24 881
11199.24 915
11200.24 874
11201.24 934
11202.24 987
11203.24 964
11204.24 1011
11205.24 1030
11206.24 1048
11207.24 1019
11208.24 929
11209.24 942
11210.24 911
11211.24 895
11212.24 935
11213.24 946
11214.24 918
11215.24 886
11216.24 948
11217.24 987
11218.24 958
11219.24 935
11220.24 973
11221.24 977
11222.24 1035
11223.24 972
11224.24 1006
11225.24 974
11226.24 855
11227.25 876
11228.25 942
11229.25 1018
11230.25 927
11231.25 901
11232.25 930
11233.25 901
11234.25 981
11235.25 878
11236.25 826
11237.25 886
11238.26 918
11239.26 893
11240.26 978
11241.26 911
11242.26 888
11243.26 876
11244.26 960
11245.27 913
11246.27 931
11247.27 933
11248.27 887
11249.27 886
11250.27 889
11251.28 895
11252.28 933
11253.28 901
11254.28 843
11255.28 892
11256.29 879
11257.29 964
11258.29 935
11259.29 900
11260.29 890
11261.30 943
11262.30 971
11263.30 965
11264.30 873
11265.31 925
11266.31 955
11267.31 916
11268.31 892
11269.32 872
11270.32 914
11271.32 891
11272.32 925
11273.33 929
11274.33 947
11275.33 973
11276.33 969
11277.34 960
11278.34 962
11279.34 971
11280.35 880
11281.35 900
11282.35 880
11283.36 862
11284.36 1005
11285.36 996
11286.37 967
11287.37 969
11288.37 1025
11289.38 1021
11290.38 984
11291.38 1033
11292.39 1055
11293.39 959
11294.39 1016
11295.40 975
11296.40 981
11297.41 999
11298.41 950
11299.41 911
11300.42 893
11301.42 977
11302.43 889
11303.43 922
11304.43 937
11305.44 938
11306.44 1010
11307.45 964
11308.45 924
11309.46 906
11310.46 957
11311.46 972
11312.47 930
11313.47 917
11314.48 950
11315.48 948
11316.49 1016
11317.49 996
11318.50 909
11319.50 944
11320.51 985
11321.51 973
11322.52 985
11323.52 989
11324.53 1041
11325.53 1024
11326.54 969
11327.54 1028
11328.55 1023
11329.55 950
11330.56 954
11331.56 961
11332.57 891
11333.57 987
11334.58 928
11335.58 894
11336.59 810
11337.60 861
11338.60 888
11339.61 923
11340.61 907
11341.62 872
11342.62 813
11343.63 831
11344.64 927
11345.64 977
11346.65 914
11347.65 910
11348.66 913
11349.67 912
11350.67 941
11351.68 953
11352.69 905
11353.69 988
11354.70 859
11355.71 866
11356.71 844
11357.72 872
11358.72 877
11359.73 899
11360.74 826
11361.74 907
11362.75 843
11363.76 854
11364.76 864
11365.77 824
11366.78 797
11367.79 867
11368.79 941
11369.80 976
11370.81 890
11371.81 895
11372.82 812
11373.83 864
11374.84 875
11375.84 889
11376.85 943
11377.86 885
11378.87 885
11379.87 870
11380.88 923
11381.89 918
11382.90 833
11383.90 838
11384.91 926
11385.92 851
11386.93 820
11387.93 884
11388.94 848
11389.95 857
11390.96 860
11391.97 869
11392.97 802
11393.98 788
11394.99 837
11396.00 851
11397.01 877
11398.02 878
11399.02 879
11400.03 840
11401.04 845
11402.05 878
11403.06 870
11404.07 818
11405.08 894
11406.08 864
11407.09 859
11408.10 864
11409.11 862
11410.12 888
11411.13 880
11412.14 923
11413.15 907
11414.15 888
11415.16 841
11416.17 863
11417.18 840
11418.19 931
11419.20 869
11420.21 835
11421.22 808
11422.23 894
11423.24 854
11424.25 844
11425.26 815
11426.27 884
11427.28 867
11428.29 914
11429.30 902
11430.31 862
11431.32 870
11432.32 916
11433.33 883
11434.34 887
11435.35 908
11436.36 847
11437.37 853
11438.38 881
11439.39 914
11440.41 854
11441.42 846
11442.43 948
11443.44 994
11444.45 899
11445.46 932
11446.47 907
11447.48 889
11448.49 975
11449.50 931
11450.51 935
11451.52 967
11452.53 891
11453.54 860
11454.55 913
11455.56 980
11456.57 980
11457.59 963
11458.60 961
11459.61 967
11460.62 928
11461.63 980
11462.64 959
11463.65 945
11464.66 909
11465.67 915
11466.69 942
11467.70 1015
11468.71 965
11469.72 969
11470.73 943
11471.74 940
11472.75 979
11473.77 1046
11474.78 972
11475.79 1003
11476.80 1034
11477.81 985
11478.83 986
11479.84 942
11480.85 884
11481.86 954
11482.87 958
11483.89 990
11484.90 1009
11485.91 1011
11486.92 972
11487.93 977
11488.95 1015
11489.96 1017
11490.97 1034
11491.98 1012
11493.00 998
11494.01 965
11495.02 952
11496.03 994
11497.05 1052
11498.06 1096
11499.07 1013
11500.09 998
11501.10 1018
11502.11 1012
11503.12 1004
11504.14 1005
11505.15 1017
11506.16 999
11507.18 1012
11508.19 1050
11509.20 1002
11510.22 999
11511.23 968
11512.24 1040
11513.26 991
11514.27 974
11515.28 1073
11516.30 1052
11517.31 1020
11518.32 1039
11519.34 1098
11520.35 1069
11521.37 1117
11522.38 1056
11523.39 1053
11524.41 1016
11525.42 1040
11526.44 1072
11527.45 1052
11528.46 1079
11529.48 1019
11530.49 1087
11531.51 1054
11532.52 1037
11533.53 1054
11534.55 1115
11535.56 1156
11536.58 1148
11537.59 1098
11538.61 1114
11539.62 1159
11540.64 1185
11541.65 1133
11542.67 1128
11543.68 1154
11544.69 1116
11545.71 1163
11546.72 1154
11547.74 1138
11548.75 1144
11549.77 1108
11550.78 1124
11551.80 1129
11552.81 1167
11553.83 1120
11554.85 1226
11555.86 1272
11556.88 1240
11557.89 1272
11558.91 1232
11559.92 1290
11560.94 1273
11561.95 1335
11562.97 1291
11563.98 1367
11565.00 1392
11566.02 1393
11567.03 1268
11568.05 1267
11569.06 1230
11570.08 1326
11571.10 1314
11572.11 1322
11573.13 1378
11574.14 1309
11575.16 1286
11576.18 1364
11577.19 1416
11578.21 1376
11579.22 1432
11580.24 1439
11581.26 1416
11582.27 1497
11583.29 1466
11584.31 1476
11585.32 1521
11586.34 1593
11587.36 1587
11588.37 1554
11589.39 1576
11590.41 1622
11591.42 1638
11592.44 1639
11593.46 1600
11594.47 1718
11595.49 1721
11596.51 1767
11597.53 1743
11598.54 1774
11599.56 1891
11600.58 1865
11601.59 1963
11602.61 1959
11603.63 2078
11604.65 2068
11605.66 2271
11606.68 2356
11607.70 2560
11608.72 2587
11609.74 2678
11610.75 2687
11611.77 2749
11612.79 2693
11613.81 2617
11614.82 2436
11615.84 2299
11616.86 2276
11617.88 2290
11618.90 2172
11619.91 2163
11620.93 2156
11621.95 2175
11622.97 2144
11623.99 2075
11625.01 2128
11626.02 2207
11627.04 2205
11628.06 2257
11629.08 2223
11630.10 2209
11631.12 2236
11632.14 2333
11633.15 2363
11634.17 2313
11635.19 2322
11636.21 2487
11637.23 2681
11638.25 2756
11639.27 2899
11640.29 3239
11641.30 3578
11642.32 3735
11643.34 3899
11644.36 3990
11645.38 3994
11646.40 3854
11647.42 3658
11648.44 3418
11649.46 3357
11650.48 3038
11651.50 2749
11652.52 2394
11653.54 2327
11654.56 2180
11655.58 2189
11656.60 2072
11657.62 2035
11658.64 1941
11659.66 1912
11660.68 1795
11661.70 1782
11662.72 1735
11663.74 1749
11664.76 1684
11665.78 1747
11666.80 1653
11667.82 1670
11668.84 1575
11669.86 1603
11670.88 1572
11671.90 1587
11672.92 1636
11673.94 1622
11674.96 1593
11675.98 1554
11677.00 1662
11678.02 1641
11679.04 1554
11680.06 1544
11681.08 1591
11682.10 1631
11683.12 1578
11684.15 1543
11685.17 1525
11686.19 1531
11687.21 1561
11688.23 1495
11689.25 1538
11690.27 1461
11691.29 1446
11692.31 1415
11693.34 1424
11694.36 1437
11695.38 1375
11696.40 1358
11697.42 1407
11698.44 1363
11699.46 1428
11700.49 1421
11701.51 1375
11702.53 1404
11703.55 1404
11704.57 1405
11705.60 1406
11706.62 1437
11707.64 1478
11708.66 1392
11709.68 1397
11710.71 1450
11711.73 1431
11712.75 1394
11713.77 1477
11714.79 1451
11715.82 1415
11716.84 1432
11717.86 1443
11718.88 1494
11719.91 1501
11720.93 1540
11721.95 1540
11722.97 1511
11724.00 1452
11725.02 1367
11726.04 1371
11727.07 1525
11728.09 1518
11729.11 1488
11730.13 1437
11731.16 1460
11732.18 1431
11733.20 1399
11734.23 1447
11735.25 1498
11736.27 1441
11737.30 1443
11738.32 1439
11739.34 1364
11740.37 1342
11741.39 1330
11742.41 1344
11743.44 1313
11744.46 1368
11745.48 1298
11746.51 1299
11747.53 1320
11748.55 1337
11749.58 1359
11750.60 1311
11751.63 1255
11752.65 1269
11753.67 1307
11754.70 1291
11755.72 1263
11756.75 1270
11757.77 1294
11758.79 1258
11759.82 1224
11760.84 1246
11761.87 1325
11762.89 1315
11763.92 1296
11764.94 1294
11765.97 1246
11766.99 1235
11768.01 1263
11769.04 1271
11770.06 1224
11771.09 1192
11772.11 1196
11773.14 1210
11774.16 1174
11775.19 1209
11776.21 1187
11777.24 1181
11778.26 1166
11779.29 1173
11780.31 1151
11781.34 1144
11782.36 1166
11783.39 1142
11784.41 1174
11785.44 1137
11786.46 1103
11787.49 1128
11788.52 1121
11789.54 1199
11790.57 1141
11791.59 1122
11792.62 1142
11793.64 1114
11794.67 1103
11795.70 1132
11796.72 1095
11797.75 1075
11798.77 993
11799.80 1050
11800.83 1151
11801.85 1060
11802.88 1051
11803.90 1108
11804.93 1098
11805.96 1067
11806.98 1101
11808.01 1091
11809.04 1066
11810.06 1033
11811.09 1042
11812.11 1043
11813.14 1077
11814.17 1101
11815.19 1049
11816.22 1048
11817.25 1017
11818.27 1060
11819.30 1063
11820.33 1012
11821.36 1061
11822.38 1015
11823.41 1009
11824.44 944
11825.46 988
11826.49 1009
11827.52 954
11828.54 984
11829.57 978
11830.60 1009
11831.63 955
11832.65 1021
11833.68 1000
11834.71 1009
11835.74 1052
11836.76 934
11837.79 999
11838.82 1046
11839.85 993
11840.88 1024
11841.90 988
11842.93 1035
11843.96 1004
11844.99 958
11846.01 987
11847.04 1024
11848.07 941
11849.10 979
11850.13 967
11851.16 978
11852.18 966
11853.21 937
11854.24 944
11855.27 957
11856.30 945
11857.33 939
11858.35 933
11859.38 915
11860.41 957
11861.44 948
11862.47 1037
11863.50 996
11864.53 884
11865.56 910
11866.58 953
11867.61 985
11868.64 989
11869.67 986
11870.70 957
11871.73 979
11872.76 1039
11873.79 977
11874.82 942
11875.85 986
11876.88 973
11877.91 1038
11878.93 936
11879.96 1027
11880.99 1035
11882.02 974
11883.05 977
11884.08 937
11885.11 953
11886.14 951
11887.17 970
11888.20 944
11889.23 928
11890.26 960
11891.29 1025
11892.32 995
11893.35 954
11894.38 974
11895.41 992
11896.44 1061
11897.47 993
11898.50 1015
11899.53 1013
11900.56 998
11901.59 987
11902.62 1061
11903.65 1042
11904.69 1040
11905.72 1012
11906.75 1026
11907.78 1044
11908.81 1086
11909.84 1121
11910.87 1133
11911.90 1150
11912.93 1060
11913.96 1069
11914.99 1081
11916.02 1138
11917.06 1111
11918.09 1066
11919.12 1082
11920.15 1035
11921.18 1147
11922.21 1103
11923.24 1074
11924.27 989
11925.31 1103
11926.34 1085
11927.37 1060
11928.40 1111
11929.43 1028
11930.46 1013
11931.50 1069
11932.53 1084
11933.56 1150
11934.59 1029
11935.62 1135
11936.65 1159
11937.69 1126
11938.72 1199
11939.75 1233
11940.78 1302
11941.81 1334
11942.85 1331
11943.88 1294
11944.91 1392
11945.94 1337
11946.98 1272
11948.01 1253
11949.04 1183
11950.07 1220
11951.11 1190
11952.14 1060
11953.17 976
11954.20 1067
11955.24 1111
11956.27 1030
11957.30 998
11958.34 981
11959.37 965
11960.40 1014
11961.43 973
11962.47 1004
11963.50 995
11964.53 1017
11965.57 1025
11966.60 963
11967.63 925
11968.67 927
11969.70 940
11970.73 965
11971.77 982
11972.80 967
11973.83 949
11974.87 994
11975.90 966
11976.94 960
11977.97 948
11979.00 917
11980.04 984
11981.07 906
11982.10 951
11983.14 958
11984.17 947
11985.21 991
11986.24 990
11987.27 915
11988.31 930
11989.34 950
11990.38 926
11991.41 935
11992.45 924
11993.48 927
11994.51 963
11995.55 927
11996.58 973
11997.62 995
11998.65 953
11999.69 922
12000.72 947
12001.76 1003
12002.79 921
12003.83 921
12004.86 933
12005.90 917
12006.93 951
12007.97 902
12009.00 881
12010.04 937
12011.07 944
12012.11 881
12013.14 997
12014.18 946
12015.21 955
12016.25 932
12017.28 979
12018.32 988
12019.35 928
12020.39 923
12021.43 957
12022.46 954
12023.50 992
12024.53 1017
12025.57 989
12026.60 1022
12027.64 1031
12028.68 1052
12029.71 1018
12030.75 975
12031.78 1009
12032.82 1014
12033.86 1008
12034.89 964
12035.93 955
12036.97 929
12038.00 1007
12039.04 951
12040.07 967
12041.11 1063
12042.15 1042
12043.18 1057
12044.22 1048
12045.26 1034
12046.29 992
12047.33 995
12048.37 992
12049.40 1012
12050.44 985
12051.48 1016
12052.52 1033
12053.55 1038
12054.59 1027
12055.63 1013
12056.66 996
12057.70 973
12058.74 949
12059.78 997
12060.81 1001
12061.85 1011
12062.89 965
12063.92 959
12064.96 1022
12066.00 1042
12067.04 1021
12068.07 1046
12069.11 1065
12070.15 1025
12071.19 1017
12072.23 970
12073.26 1012
12074.30 924
12075.34 902
12076.38 995
12077.42 987
12078.45 1025
12079.49 961
12080.53 1080
12081.57 1018
12082.61 962
12083.64 968
12084.68 982
12085.72 1023
12086.76 989
12087.80 966
12088.84 1056
12089.88 991
12090.91 1010
12091.95 1003
12092.99 1016
12094.03 1056
12095.07 1032
12096.11 1000
12097.15 992
12098.19 990
12099.22 1032
12100.26 1066
12101.30 1084
12102.34 1099
12103.38 1028
12104.42 1056
12105.46 1070
12106.50 1126
12107.54 1154
12108.58 1102
12109.62 1168
12110.66 1149
12111.70 1115
12112.74 1105
12113.77 1245
12114.81 1204
12115.85 1163
12116.89 1146
12117.93 1174
12118.97 1133
12120.01 1169
12121.05 1074
12122.09 1114
12123.13 1074
12124.17 1037
12125.21 995
12126.25 926
12127.29 963
12128.33 958
12129.37 1016
12130.41 958
12131.45 981
12132.50 955
12133.54 951
12134.58 885
12135.62 909
12136.66 922
12137.70 952
12138.74 974
12139.78 990
12140.82 968
12141.86 1036
12142.90 974
12143.94 916
12144.98 942
12146.02 929
12147.07 879
12148.11 978
12149.15 938
12150.19 953
12151.23 888
12152.27 914
12153.31 928
12154.35 909
12155.40 894
12156.44 878
12157.48 961
12158.52 939
12159.56 932
12160.60 942
12161.64 931
12162.69 952
12163.73 860
12164.77 888
12165.81 836
12166.85 885
12167.90 879
12168.94 920
12169.98 876
12171.02 835
12172.06 890
12173.11 980
12174.15 934
12175.19 895
12176.23 908
12177.27 856
12178.32 859
12179.36 881
12180.40 859
12181.44 832
12182.49 883
12183.53 942
12184.57 974
12185.61 878
12186.66 927
12187.70 957
12188.74 914
12189.79 868
12190.83 915
12191.87 921
12192.91 888
12193.96 896
12195.00 903
12196.04 900
12197.09 930
12198.13 891
12199.17 918
12200.22 934
12201.26 864
12202.30 856
12203.35 885
12204.39 960
12205.43 976
12206.48 928
12207.52 913
12208.57 872
12209.61 918
12210.65 926
12211.70 930
12212.74 918
12213.78 953
12214.83 939
12215.87 976
12216.92 914
12217.96 865
12219.00 918
12220.05 906
12221.09 915
12222.14 904
12223.18 915
12224.23 907
12225.27 906
12226.31 897
12227.36 861
12228.40 882
12229.45 951
12230.49 909
12231.54 875
12232.58 881
12233.63 855
12234.67 939
12235.72 924
12236.76 895
12237.81 936
12238.85 949
12239.90 858
12240.94 905
12241.99 955
12243.03 861
12244.08 822
12245.12 964
12246.17 921
12247.21 844
12248.26 882
12249.30 878
12250.35 868
12251.39 869
12252.44 928
12253.49 975
12254.53 961
12255.58 960
12256.62 931
12257.67 908
12258.71 947
12259.76 920
12260.81 939
12261.85 848
12262.90 888
12263.94 946
12264.99 914
12266.04 802
12267.08 822
12268.13 915
12269.17 878
12270.22 914
12271.27 908
12272.31 908
12273.36 868
12274.41 842
12275.45 850
12276.50 839
12277.55 838
12278.59 898
12279.64 857
12280.69 863
12281.73 828
12282.78 817
12283.83 809
12284.87 839
12285.92 795
12286.97 838
12288.01 793
12289.06 776
12290.11 837
12291.16 806
12292.20 841
12293.25 882
12294.30 856
12295.35 844
12296.39 812
12297.44 880
12298.49 831
12299.54 825
12300.58 767
12301.63 808
12302.68 857
12303.73 850
12304.77 830
12305.82 846
12306.87 817
12307.92 806
12308.97 837
12310.01 847
12311.06 822
12312.11 871
12313.16 840
12314.21 798
12315.25 821
12316.30 782
12317.35 851
12318.40 875
12319.45 838
12320.50 832
12321.54 851
12322.59 858
12323.64 887
12324.69 775
12325.74 795
12326.79 769
12327.84 852
12328.89 832
12329.93 796
12330.98 788
12332.03 766
12333.08 769
12334.13 827
12335.18 885
12336.23 740
12337.28 758
12338.33 810
12339.38 787
12340.43 742
12341.47 793
12342.52 790
12343.57 839
12344.62 837
12345.67 784
12346.72 784
12347.77 753
12348.82 740
12349.87 727
12350.92 737
12351.97 787
12353.02 751
12354.07 746
12355.12 780
12356.17 794
12357.22 808
12358.27 761
12359.32 784
12360.37 779
12361.42 779
12362.47 807
12363.52 776
12364.57 789
12365.62 742
12366.67 730
12367.72 826
12368.77 815
12369.82 765
12370.87 804
12371.93 785
12372.98 776
12374.03 757
12375.08 782
12376.13 842
12377.18 777
12378.23 736
12379.28 744
12380.33 764
12381.38 784
12382.43 816
12383.49 763
12384.54 746
12385.59 800
12386.64 800
12387.69 786
12388.74 746
12389.79 769
12390.84 798
12391.90 789
12392.95 770
12394.00 770
12395.05 819
12396.10 780
12397.15 788
12398.21 826
12399.26 761
12400.31 797
12401.36 782
12402.41 773
12403.47 819
12404.52 788
12405.57 811
12406.62 809
12407.67 753
12408.73 800
12409.78 850
12410.83 858
12411.88 825
12412.94 778
12413.99 794
12415.04 830
12416.09 870
12417.15 814
12418.20 786
12419.25 792
12420.30 784
12421.36 780
12422.41 753
12423.46 811
12424.52 770
12425.57 809
12426.62 751
12427.67 815
12428.73 815
12429.78 796
12430.83 856
12431.89 783
12432.94 758
12433.99 805
12435.05 831
12436.10 839
12437.15 816
12438.21 809
12439.26 788
12440.31 805
12441.37 849
12442.42 866
12443.47 790
12444.53 799
12445.58 873
12446.64 881
12447.69 833
12448.74 824
12449.80 898
12450.85 904
12451.91 876
12452.96 818
12454.01 828
12455.07 816
12456.12 802
12457.18 790
12458.23 802
12459.29 833
12460.34 790
12461.39 777
12462.45 790
12463.50 828
12464.56 812
12465.61 776
12466.67 786
12467.72 816
12468.78 822
12469.83 834
12470.89 893
12471.94 830
12473.00 777
12474.05 820
12475.11 836
12476.16 841
12477.22 858
12478.27 839
12479.33 866
12480.38 844
12481.44 891
12482.49 852
12483.55 907
12484.60 886
12485.66 850
12486.71 842
12487.77 840
12488.83 929
12489.88 947
12490.94 947
12491.99 896
12493.05 894
12494.10 933
12495.16 904
12496.22 848
12497.27 974
12498.33 970
12499.38 1024
12500.44 1051
12501.50 1046
12502.55 1124
12503.61 1161
12504.67 1261
12505.72 1259
12506.78 1273
12507.83 1300
12508.89 1358
12509.95 1242
12511.00 1174
12512.06 1185
12513.12 1132
12514.17 1057
12515.23 1024
12516.29 1070
12517.34 1008
12518.40 922
12519.46 946
12520.52 902
12521.57 990
12522.63 912
12523.69 905
12524.74 910
12525.80 847
12526.86 836
12527.92 867
12528.97 916
12530.03 895
12531.09 878
12532.15 921
12533.20 875
12534.26 876
12535.32 868
12536.38 862
12537.43 797
12538.49 826
12539.55 794
12540.61 833
12541.66 863
12542.72 824
12543.78 859
12544.84 903
12545.90 843
12546.95 870
12548.01 899
12549.07 876
12550.13 823
12551.19 866
12552.25 845
12553.30 880
12554.36 865
12555.42 903
12556.48 895
12557.54 911
12558.60 854
12559.65 863
12560.71 934
12561.77 938
12562.83 896
12563.89 844
12564.95 956
12566.01 921
12567.07 915
12568.13 857
12569.18 873
12570.24 936
12571.30 915
12572.36 846
12573.42 911
12574.48 945
12575.54 1012
12576.60 997
12577.66 1042
12578.72 971
12579.78 1022
12580.84 1020
12581.90 1082
12582.96 1120
12584.02 1218
12585.07 1268
12586.13 1261
12587.19 1222
12588.25 1190
12589.31 1167
12590.37 1142
12591.43 1129
12592.49 1173
12593.55 1104
12594.61 1131
12595.67 1019
12596.73 1018
12597.79 963
12598.86 1034
12599.92 1035
12600.98 1028
12602.04 961
12603.10 966
12604.16 975
12605.22 934
12606.28 889
12607.34 928
12608.40 952
12609.46 920
12610.52 900
12611.58 855
12612.64 870
12613.70 886
12614.76 952
12615.83 934
12616.89 941
12617.95 924
12619.01 952
12620.07 920
12621.13 918
12622.19 894
12623.25 893
12624.32 953
12625.38 959
12626.44 988
12627.50 947
12628.56 950
12629.62 967
12630.68 881
12631.75 915
12632.81 964
12633.87 930
12634.93 923
12635.99 907
12637.05 900
12638.12 914
12639.18 912
12640.24 916
12641.30 893
12642.36 855
12643.43 930
12644.49 893
12645.55 819
12646.61 890
12647.68 949
12648.74 921
12649.80 931
12650.86 897
12651.93 875
12652.99 920
12654.05 942
12655.11 967
12656.18 926
12657.24 954
12658.30 936
12659.36 939
12660.43 886
12661.49 881
12662.55 952
12663.62 989
12664.68 943
12665.74 911
12666.81 1007
12667.87 962
12668.93 946
12670.00 904
12671.06 887
12672.12 971
12673.19 946
12674.25 933
12675.31 916
12676.38 951
12677.44 974
12678.50 902
12679.57 873
12680.63 922
12681.69 984
12682.76 909
12683.82 896
12684.89 875
12685.95 926
12687.01 939
12688.08 889
12689.14 928
12690.21 957
12691.27 955
12692.33 879
12693.40 895
12694.46 887
12695.53 913
12696.59 972
12697.66 972
12698.72 944
12699.79 1014
12700.85 991
12701.91 953
12702.98 948
12704.04 996
12705.11 901
12706.17 983
12707.24 924
12708.30 933
12709.37 914
12710.43 921
12711.50 946
12712.56 962
12713.63 920
12714.69 959
12715.76 947
12716.82 942
12717.89 953
12718.95 923
12720.02 972
12721.09 953
12722.15 930
12723.22 984
12724.28 965
12725.35 944
12726.41 978
12727.48 968
12728.54 902
12729.61 891
12730.68 874
12731.74 898
12732.81 899
12733.87 867
12734.94 895
12736.01 860
12737.07 868
12738.14 860
12739.20 883
12740.27 835
12741.34 863
12742.40 920
12743.47 895
12744.54 896
12745.60 872
12746.67 861
12747.74 905
12748.80 844
12749.87 779
12750.94 821
12752.00 871
12753.07 771
12754.14 848
12755.20 872
12756.27 850
12757.34 845
12758.40 855
12759.47 854
12760.54 818
12761.60 862
12762.67 829
12763.74 808
12764.81 796
12765.87 776
12766.94 802
12768.01 793
12769.08 805
12770.14 782
12771.21 807
12772.28 752
12773.35 723
12774.41 788
12775.48 800
12776.55 752
12777.62 796
12778.68 778
12779.75 753
12780.82 768
12781.89 746
12782.96 727
12784.02 794
12785.09 709
12786.16 706
12787.23 721
12788.30 724
12789.37 771
12790.43 782
12791.50 749
12792.57 760
12793.64 731
12794.71 738
12795.78 805
12796.84 799
12797.91 783
12798.98 808
12800.05 801
12801.12 797
12802.19 768
12803.26 767
12804.33 770
12805.40 762
12806.46 766
12807.53 740
12808.60 741
12809.67 751
12810.74 780
12811.81 760
12812.88 766
12813.95 716
12815.02 744
12816.09 776
12817.16 707
12818.23 729
12819.30 756
12820.37 767
12821.44 794
12822.50 783
12823.57 771
12824.64 739
12825.71 758
12826.78 790
12827.85 731
12828.92 749
12829.99 789
12831.06 813
12832.13 733
12833.20 751
12834.27 718
12835.34 724
12836.41 744
12837.49 741
12838.56 789
12839.63 724
12840.70 764
12841.77 777
12842.84 707
12843.91 747
12844.98 760
12846.05 745
12847.12 724
12848.19 711
12849.26 701
12850.33 678
12851.40 747
12852.47 734
12853.55 721
12854.62 678
12855.69 737
12856.76 731
12857.83 711
12858.90 722
12859.97 733
12861.04 715
12862.11 738
12863.19 722
12864.26 715
12865.33 694
12866.40 721
12867.47 738
12868.54 707
12869.62 727
12870.69 781
12871.76 738
12872.83 758
12873.90 691
12874.97 657
12876.05 681
12877.12 673
12878.19 691
12879.26 704
12880.33 714
12881.41 742
12882.48 659
12883.55 666
12884.62 731
12885.70 723
12886.77 699
12887.84 665
12888.91 668
12889.98 699
12891.06 703
12892.13 696
12893.20 681
12894.28 725
12895.35 681
12896.42 672
12897.49 648
12898.57 648
12899.64 683
12900.71 694
12901.79 645
12902.86 644
12903.93 647
12905.00 678
12906.08 624
12907.15 626
12908.22 596
12909.30 679
12910.37 657
12911.44 640
12912.52 671
12913.59 687
12914.66 650
12915.74 677
12916.81 638
12917.89 654
12918.96 646
12920.03 657
12921.11 650
12922.18 667
12923.25 683
12924.33 678
12925.40 656
12926.48 674
12927.55 642
12928.62 669
12929.70 643
12930.77 621
12931.85 657
12932.92 651
12934.00 699
12935.07 613
12936.14 634
12937.22 590
12938.29 633
12939.37 697
12940.44 681
12941.52 690
12942.59 655
12943.67 699
12944.74 640
12945.82 663
12946.89 691
12947.97 656
12949.04 643
12950.12 634
12951.19 668
12952.27 630
12953.34 629
12954.42 703
12955.49 664
12956.57 643
12957.64 671
12958.72 632
12959.79 638
12960.87 670
12961.94 729
12963.02 683
12964.10 663
12965.17 656
12966.25 661
12967.32 687
12968.40 634
12969.47 677
12970.55 634
12971.63 665
12972.70 612
12973.78 618
12974.85 611
12975.93 670
12977.01 680
12978.08 615
12979.16 635
12980.23 678
12981.31 699
12982.39 626
12983.46 649
12984.54 680
12985.62 646
12986.69 688
12987.77 658
12988.85 604
12989.92 632
12991.00 685
12992.08 679
12993.15 705
12994.23 663
12995.31 641
12996.38 686
12997.46 629
12998.54 627
12999.61 598
13000.69 641
13001.77 732
13002.85 700
13003.92 643
13005.00 670
13006.08 689
13007.16 631
13008.23 629
13009.31 637
13010.39 609
13011.47 654
13012.54 673
13013.62 666
13014.70 649
13015.78 677
13016.85 696
13017.93 645
13019.01 661
13020.09 638
13021.17 656
13022.24 588
13023.32 633
13024.40 658
13025.48 659
13026.56 652
13027.63 648
13028.71 658
13029.79 641
13030.87 695
13031.95 644
13033.03 672
13034.10 650
13035.18 646
13036.26 649
13037.34 696
13038.42 688
13039.50 654
13040.58 634
13041.66 597
13042.73 623
13043.81 619
13044.89 648
13045.97 657
13047.05 665
13048.13 650
13049.21 707
13050.29 655
13051.37 637
13052.45 634
13053.53 629
13054.60 668
13055.68 688
13056.76 642
13057.84 646
13058.92 666
13060.00 667
13061.08 653
13062.16 679
13063.24 706
13064.32 638
13065.40 661
13066.48 635
13067.56 650
13068.64 638
13069.72 622
13070.80 636
13071.88 718
13072.96 675
13074.04 656
13075.12 643
13076.20 665
13077.28 640
13078.36 697
13079.44 700
13080.52 667
13081.60 592
13082.68 597
13083.76 632
13084.84 675
13085.93 653
13087.01 582
13088.09 599
13089.17 608
13090.25 641
13091.33 657
13092.41 572
13093.49 704
13094.57 657
13095.65 642
13096.73 693
13097.82 690
13098.90 682
13099.98 662
13101.06 624
13102.14 631
13103.22 609
13104.30 638
13105.38 688
13106.47 628
13107.55 618
13108.63 614
13109.71 655
13110.79 654
13111.87 642
13112.96 646
13114.04 600
13115.12 668
13116.20 620
13117.28 602
13118.37 675
13119.45 661
13120.53 679
13121.61 654
13122.69 639
13123.78 656
13124.86 641
13125.94 636
13127.02 617
13128.11 631
13129.19 638
13130.27 663
13131.35 639
13132.44 655
13133.52 624
13134.60 605
13135.68 644
13136.77 634
13137.85 647
13138.93 610
13140.01 590
13141.10 617
13142.18 636
13143.26 641
13144.35 581
13145.43 606
13146.51 623
13147.60 616
13148.68 640
13149.76 635
13150.85 611
13151.93 624
13153.01 667
13154.10 678
13155.18 663
13156.26 619
13157.35 630
13158.43 655
13159.51 601
13160.60 610
13161.68 638
13162.77 663
13163.85 634
13164.93 650
13166.02 665
13167.10 626
13168.19 622
13169.27 621
13170.35 594
13171.44 657
13172.52 584
13173.61 630
13174.69 657
13175.78 649
13176.86 665
13177.94 623
13179.03 588
13180.11 630
13181.20 671
13182.28 656
13183.37 627
13184.45 619
13185.54 636
13186.62 616
13187.71 622
13188.79 593
13189.88 643
13190.96 638
13192.05 637
13193.13 603
13194.22 643
13195.30 616
13196.39 651
13197.47 639
13198.56 629
13199.64 610
13200.73 626
13201.81 659
13202.90 606
13203.98 629
13205.07 608
13206.16 656
13207.24 646
13208.33 690
13209.41 632
13210.50 668
13211.58 598
13212.67 629
13213.76 659
13214.84 633
13215.93 639
13217.01 646
13218.10 671
13219.19 662
13220.27 676
13221.36 636
13222.45 654
13223.53 643
13224.62 711
13225.70 650
13226.79 693
13227.88 690
13228.96 673
13230.05 656
13231.14 649
13232.22 661
13233.31 679
13234.40 610
13235.48 664
13236.57 659
13237.66 668
13238.74 631
13239.83 627
13240.92 658
13242.01 638
13243.09 644
13244.18 681
13245.27 696
13246.35 618
13247.44 651
13248.53 627
13249.62 673
13250.70 708
13251.79 682
13252.88 627
13253.97 635
13255.05 668
13256.14 645
13257.23 695
13258.32 652
13259.41 621
13260.49 713
13261.58 643
13262.67 657
13263.76 639
13264.85 683
13265.93 597
13267.02 648
13268.11 654
13269.20 643
13270.29 654
13271.37 683
13272.46 728
13273.55 673
13274.64 637
13275.73 697
13276.82 690
13277.91 646
13278.99 689
13280.08 679
13281.17 651
13282.26 680
13283.35 734
13284.44 701
13285.53 724
13286.62 709
13287.70 677
13288.79 683
13289.88 715
13290.97 709
13292.06 726
13293.15 711
13294.24 706
13295.33 799
13296.42 717
13297.51 708
13298.60 692
13299.69 664
13300.78 755
13301.87 701
13302.95 741
13304.04 779
13305.13 742
13306.22 767
13307.31 755
13308.40 753
13309.49 712
13310.58 699
13311.67 698
13312.76 734
13313.85 734
13314.94 689
13316.03 723
13317.12 735
13318.21 737
13319.30 734
13320.39 726
13321.48 746
13322.58 721
13323.67 721
13324.76 750
13325.85 726
13326.94 725
13328.03 735
13329.12 733
13330.21 701
13331.30 739
13332.39 798
13333.48 773
13334.57 743
13335.66 691
13336.75 707
13337.85 738
13338.94 746
13340.03 695
13341.12 799
13342.21 749
13343.30 736
13344.39 753
13345.48 783
13346.58 734
13347.67 698
13348.76 679
13349.85 669
13350.94 683
13352.03 731
13353.12 794
13354.22 781
13355.31 762
13356.40 773
13357.49 761
13358.58 713
13359.68 746
13360.77 739
13361.86 744
13362.95 772
13364.04 773
13365.14 742
13366.23 738
13367.32 753
13368.41 791
13369.51 805
13370.60 759
13371.69 737
13372.78 775
13373.87 799
13374.97 787
13376.06 815
13377.15 795
13378.25 763
13379.34 770
13380.43 791
13381.52 802
13382.62 805
13383.71 793
13384.80 841
13385.90 790
13386.99 728
13388.08 760
13389.17 738
13390.27 775
13391.36 802
13392.45 777
13393.55 760
13394.64 741
13395.73 786
13396.83 750
13397.92 716
13399.02 746
13400.11 768
13401.20 688
13402.30 725
13403.39 699
13404.48 732
13405.58 724
13406.67 687
13407.77 706
13408.86 700
13409.95 719
13411.05 712
13412.14 714
13413.24 686
13414.33 650
13415.42 718
13416.52 673
13417.61 656
13418.71 731
13419.80 676
13420.90 707
13421.99 701
13423.08 686
13424.18 688
13425.27 668
13426.37 719
13427.46 693
13428.56 687
13429.65 726
13430.75 720
13431.84 653
13432.94 680
13434.03 695
13435.13 673
13436.22 666
13437.32 671
13438.41 734
13439.51 731
13440.60 662
13441.70 673
13442.79 688
13443.89 706
13444.98 688
13446.08 749
13447.18 714
13448.27 724
13449.37 716
13450.46 697
13451.56 737
13452.65 770
13453.75 746
13454.85 680
13455.94 771
13457.04 750
13458.13 773
13459.23 752
13460.33 733
13461.42 721
13462.52 724
13463.61 757
13464.71 716
13465.81 692
13466.90 766
13468.00 790
13469.10 702
13470.19 757
13471.29 745
13472.38 781
13473.48 835
13474.58 789
13475.67 733
13476.77 735
13477.87 747
13478.96 783
13480.06 812
13481.16 772
13482.26 734
13483.35 807
13484.45 746
13485.55 752
13486.64 777
13487.74 757
13488.84 792
13489.94 786
13491.03 793
13492.13 773
13493.23 798
13494.32 788
13495.42 801
13496.52 794
13497.62 771
13498.72 762
13499.81 754
13500.91 740
13502.01 722
13503.11 783
13504.20 767
13505.30 739
13506.40 810
13507.50 842
13508.60 755
13509.69 807
13510.79 821
13511.89 799
13512.99 916
13514.09 851
13515.18 869
13516.28 833
13517.38 829
13518.48 828
13519.58 806
13520.68 783
13521.78 806
13522.87 824
13523.97 820
13525.07 805
13526.17 792
13527.27 786
13528.37 740
13529.47 764
13530.57 794
13531.66 718
13532.76 702
13533.86 748
13534.96 744
13536.06 694
13537.16 693
13538.26 728
13539.36 707
13540.46 666
13541.56 744
13542.66 739
13543.76 761
13544.86 732
13545.96 706
13547.05 713
13548.15 708
13549.25 717
13550.35 724
13551.45 718
13552.55 689
13553.65 708
13554.75 728
13555.85 704
13556.95 710
13558.05 700
13559.15 692
13560.25 691
13561.35 701
13562.45 715
13563.55 688
13564.65 685
13565.75 692
13566.85 717
13567.96 716
13569.06 764
13570.16 704
13571.26 701
13572.36 672
13573.46 657
13574.56 664
13575.66 686
13576.76 674
13577.86 674
13578.96 700
13580.06 705
13581.16 697
13582.27 729
13583.37 662
13584.47 698
13585.57 654
13586.67 658
13587.77 720
13588.87 726
13589.97 642
13591.08 677
13592.18 736
13593.28 723
13594.38 703
13595.48 650
13596.58 685
13597.68 662
13598.79 622
13599.89 699
13600.99 698
13602.09 677
13603.19 664
13604.30 713
13605.40 723
13606.50 663
13607.60 645
13608.70 689
13609.81 647
13610.91 724
13612.01 712
13613.11 703
13614.21 710
13615.32 653
13616.42 710
13617.52 699
13618.62 691
13619.73 694
13620.83 652
13621.93 675
13623.03 690
13624.14 638
13625.24 695
13626.34 686
13627.45 725
13628.55 734
13629.65 662
13630.75 696
13631.86 634
13632.96 723
13634.06 721
13635.17 690
13636.27 706
13637.37 734
13638.48 698
13639.58 736
13640.68 754
13641.79 726
13642.89 703
13643.99 625
13645.10 711
13646.20 738
13647.30 677
13648.41 696
13649.51 734
13650.62 705
13651.72 695
13652.82 699
13653.93 649
13655.03 662
13656.14 653
13657.24 692
13658.34 702
13659.45 720
13660.55 689
13661.66 685
13662.76 705
13663.87 667
13664.97 719
13666.07 719
13667.18 663
13668.28 626
13669.39 685
13670.49 658
13671.60 678
13672.70 701
13673.81 699
13674.91 755
13676.02 704
13677.12 674
13678.23 685
13679.33 690
13680.44 682
13681.54 662
13682.65 709
13683.75 689
13684.86 681
13685.96 742
13687.07 682
13688.17 685
13689.28 662
13690.38 668
13691.49 732
13692.59 689
13693.70 687
13694.80 718
13695.91 697
13697.02 650
13698.12 672
13699.23 672
13700.33 652
13701.44 686
13702.55 687
13703.65 692
13704.76 718
13705.86 696
13706.97 713
13708.08 664
13709.18 677
13710.29 617
13711.39 641
13712.50 612
13713.61 656
13714.71 746
13715.82 698
13716.93 682
13718.03 639
13719.14 742
13720.25 712
13721.35 687
13722.46 634
13723.57 626
13724.67 733
13725.78 804
13726.89 765
13727.99 699
13729.10 703
13730.21 711
13731.31 802
13732.42 669
13733.53 707
13734.64 761
13735.74 783
13736.85 747
13737.96 706
13739.07 682
13740.17 714
13741.28 745
13742.39 772
13743.50 761
13744.60 771
13745.71 772
13746.82 761
13747.93 748
13749.03 715
13750.14 705
13751.25 734
13752.36 785
13753.47 798
13754.57 717
13755.68 691
13756.79 813
13757.90 777
13759.01 780
13760.11 767
13761.22 813
13762.33 816
13763.44 802
13764.55 826
13765.66 831
13766.76 823
13767.87 899
13768.98 847
13770.09 832
13771.20 797
13772.31 878
13773.42 923
13774.53 914
13775.63 888
13776.74 894
13777.85 904
13778.96 960
13780.07 925
13781.18 958
13782.29 946
13783.40 933
13784.51 1020
13785.62 999
13786.73 952
13787.83 962
13788.94 921
13790.05 990
13791.16 955
13792.27 925
13793.38 912
13794.49 1015
13795.60 979
13796.71 959
13797.82 902
13798.93 880
13800.04 825
13801.15 853
13802.26 854
13803.37 891
13804.48 926
13805.59 931
13806.70 921
13807.81 891
13808.92 884
13810.03 935
13811.14 936
13812.25 932
13813.36 906
13814.47 882
13815.58 971
13816.69 964
13817.80 950
13818.91 912
13820.03 942
13821.14 947
13822.25 927
13823.36 924
13824.47 884
13825.58 856
13826.69 865
13827.80 838
13828.91 802
13830.02 840
13831.13 845
13832.25 862
13833.36 841
13834.47 799
13835.58 816
13836.69 773
13837.80 823
13838.91 835
13840.02 849
13841.14 765
13842.25 815
13843.36 820
13844.47 830
13845.58 824
13846.69 815
13847.81 792
13848.92 775
13850.03 750
13851.14 818
13852.25 822
13853.37 805
13854.48 817
13855.59 791
13856.70 812
13857.81 828
13858.93 799
13860.04 806
13861.15 797
13862.26 822
13863.38 760
13864.49 728
13865.60 790
13866.71 851
13867.83 846
13868.94 854
13870.05 854
13871.16 779
13872.28 788
13873.39 811
13874.50 821
13875.61 841
13876.73 807
13877.84 820
13878.95 774
13880.07 899
13881.18 864
13882.29 882
13883.41 870
13884.52 875
13885.63 838
13886.75 887
13887.86 809
13888.97 787
13890.09 792
13891.20 845
13892.31 821
13893.43 863
13894.54 873
13895.65 877
13896.77 857
13897.88 847
13899.00 847
13900.11 835
13901.22 849
13902.34 813
13903.45 865
13904.57 868
13905.68 937
13906.79 942
13907.91 930
13909.02 902
13910.14 916
13911.25 954
13912.37 879
13913.48 909
13914.59 908
13915.71 857
13916.82 866
13917.94 856
13919.05 854
13920.17 803
13921.28 773
13922.40 818
13923.51 809
13924.63 787
13925.74 842
13926.86 804
13927.97 757
13929.09 750
13930.20 760
13931.32 780
13932.43 836
13933.55 818
13934.66 813
13935.78 779
13936.89 766
13938.01 826
13939.12 791
13940.24 758
13941.35 787
13942.47 754
13943.59 744
13944.70 727
13945.82 761
13946.93 760
13948.05 700
13949.16 761
13950.28 756
13951.40 728
13952.51 738
13953.63 788
13954.74 709
13955.86 734
13956.98 741
13958.09 759
13959.21 707
13960.33 753
13961.44 737
13962.56 730
13963.67 778
13964.79 779
13965.91 770
13967.02 722
13968.14 709
13969.26 755
13970.37 734
13971.49 779
13972.61 792
13973.72 736
13974.84 700
13975.96 741
13977.08 703
13978.19 724
13979.31 656
13980.43 700
13981.54 737
13982.66 672
13983.78 640
13984.90 691
13986.01 679
13987.13 704
13988.25 741
13989.37 695
13990.48 718
13991.60 709
13992.72 726
13993.84 719
13994.95 730
13996.07 763
13997.19 717
13998.31 740
13999.42 710
14000.54 690
14001.66 727
14002.78 717
14003.90 734
14005.01 708
14006.13 758
14007.25 691
14008.37 750
14009.49 739
14010.61 689
14011.72 700
14012.84 671
14013.96 736
14015.08 725
14016.20 697
14017.32 704
14018.43 702
14019.55 699
14020.67 741
14021.79 707
14022.91 697
14024.03 677
14025.15 656
14026.27 684
14027.39 658
14028.50 699
14029.62 716
14030.74 737
14031.86 683
14032.98 668
14034.10 717
14035.22 687
14036.34 719
14037.46 672
14038.58 701
14039.70 713
14040.82 734
14041.94 713
14043.06 712
14044.18 716
14045.30 713
14046.41 695
14047.53 691
14048.65 731
14049.77 692
14050.89 679
14052.01 732
14053.13 675
14054.25 700
14055.37 726
14056.49 689
14057.61 707
14058.74 752
14059.86 742
14060.98 692
14062.10 753
14063.22 731
14064.34 761
14065.46 752
14066.58 703
14067.70 744
14068.82 756
14069.94 756
14071.06 684
14072.18 730
14073.30 784
14074.42 796
14075.54 777
14076.66 714
14077.79 744
14078.91 746
14080.03 773
14081.15 791
14082.27 851
14083.39 790
14084.51 810
14085.63 799
14086.76 734
14087.88 759
14089.00 783
14090.12 780
14091.24 777
14092.36 785
14093.48 813
14094.61 846
14095.73 817
14096.85 767
14097.97 800
14099.09 869
14100.22 813
14101.34 840
14102.46 847
14103.58 917
14104.70 938
14105.83 877
14106.95 917
14108.07 873
14109.19 934
14110.31 948
14111.44 1017
14112.56 942
14113.68 895
14114.80 989
14115.93 915
14117.05 936
14118.17 879
14119.29 838
14120.42 843
14121.54 847
14122.66 817
14123.79 815
14124.91 787
14126.03 775
14127.15 774
14128.28 751
14129.40 804
14130.52 772
14131.65 773
14132.77 777
14133.89 797
14135.02 782
14136.14 767
14137.26 737
14138.39 690
14139.51 752
14140.63 731
14141.76 721
14142.88 729
14144.00 750
14145.13 755
14146.25 738
14147.38 713
14148.50 732
14149.62 726
14150.75 707
14151.87 709
14152.99 770
14154.12 752
14155.24 718
14156.37 688
14157.49 712
14158.62 679
14159.74 661
14160.86 695
14161.99 710
14163.11 668
14164.24 730
14165.36 747
14166.49 734
14167.61 712
14168.74 705
14169.86 724
14170.99 688
14172.11 677
14173.23 665
14174.36 705
14175.48 686
14176.61 676
14177.73 703
14178.86 670
14179.98 700
14181.11 742
14182.23 697
14183.36 711
14184.49 682
14185.61 725
14186.74 684
14187.86 695
14188.99 629
14190.11 636
14191.24 649
14192.36 681
14193.49 679
14194.61 668
14195.74 677
14196.87 689
14197.99 695
14199.12 671
14200.24 643
14201.37 658
14202.50 678
14203.62 625
14204.75 640
14205.87 656
14207.00 721
14208.13 640
14209.25 637
14210.38 689
14211.50 649
14212.63 638
14213.76 655
14214.88 614
14216.01 627
14217.14 620
14218.26 676
14219.39 692
14220.52 672
14221.64 663
14222.77 586
14223.90 598
14225.02 678
14226.15 603
14227.28 572
14228.41 589
14229.53 633
14230.66 660
14231.79 635
14232.91 617
14234.04 667
14235.17 619
14236.30 591
14237.42 632
14238.55 618
14239.68 602
14240.81 668
14241.93 666
14243.06 648
14244.19 612
14245.32 603
14246.44 627
14247.57 617
14248.70 556
14249.83 548
14250.95 549
14252.08 592
14253.21 604
14254.34 618
14255.47 605
14256.59 634
14257.72 617
14258.85 608
14259.98 607
14261.11 582
14262.24 605
14263.36 593
14264.49 580
14265.62 570
14266.75 580
14267.88 560
14269.01 598
14270.14 594
14271.26 586
14272.39 620
14273.52 592
14274.65 597
14275.78 561
14276.91 607
14278.04 609
14279.17 582
14280.30 604
14281.42 624
14282.55 565
14283.68 566
14284.81 571
14285.94 544
14287.07 534
14288.20 587
14289.33 570
14290.46 547
14291.59 563
14292.72 583
14293.85 580
14294.98 590
14296.11 563
14297.24 533
14298.37 579
14299.50 547
14300.63 510
14301.76 532
14302.89 540
14304.02 537
14305.15 591
14306.28 604
14307.41 569
14308.54 600
14309.67 522
14310.80 516
14311.93 568
14313.06 515
14314.19 526
14315.32 532
14316.45 526
14317.58 591
14318.71 566
14319.84 551
14320.97 549
14322.10 584
14323.23 569
14324.36 566
14325.49 538
14326.63 551
14327.76 518
14328.89 510
14330.02 524
14331.15 513
14332.28 551
14333.41 569
14334.54 568
14335.67 557
14336.81 538
14337.94 555
14339.07 560
14340.20 562
14341.33 521
14342.46 568
14343.59 575
14344.73 554
14345.86 527
14346.99 515
14348.12 537
14349.25 565
14350.38 517
14351.52 478
14352.65 512
14353.78 491
14354.91 495
14356.04 531
14357.18 521
14358.31 498
14359.44 477
14360.57 490
14361.71 484
14362.84 516
14363.97 503
14365.10 551
14366.24 586
14367.37 554
14368.50 501
14369.63 510
14370.77 489
14371.90 528
14373.03 517
14374.16 485
14375.30 552
14376.43 534
14377.56 502
14378.70 521
14379.83 509
14380.96 505
14382.09 506
14383.23 512
14384.36 513
14385.49 526
14386.63 506
14387.76 515
14388.89 489
14390.03 501
14391.16 509
14392.29 561
14393.43 514
14394.56 483
14395.70 515
14396.83 593
14397.96 526
14399.10 501
14400.23 566
14401.36 513
14402.50 469
14403.63 547
14404.77 483
14405.90 517
14407.03 503
14408.17 526
14409.30 526
14410.44 519
14411.57 520
14412.71 488
14413.84 495
14414.97 539
14416.11 487
14417.24 505
14418.38 530
14419.51 528
14420.65 528
14421.78 516
14422.92 481
14424.05 517
14425.19 549
14426.32 543
14427.46 546
14428.59 492
14429.73 531
14430.86 490
14432.00 505
14433.13 531
14434.27 516
14435.40 549
14436.54 524
14437.67 533
14438.81 519
14439.94 518
14441.08 547
14442.21 542
14443.35 554
14444.48 533
14445.62 543
14446.76 595
14447.89 541
14449.03 511
14450.16 532
14451.30 543
14452.43 522
14453.57 514
14454.71 509
14455.84 527
14456.98 491
14458.11 487
14459.25 508
14460.39 554
14461.52 527
14462.66 517
14463.80 447
14464.93 477
14466.07 509
14467.20 531
14468.34 517
14469.48 468
14470.61 538
14471.75 529
14472.89 500
14474.02 497
14475.16 526
14476.30 555
14477.43 562
14478.57 546
14479.71 534
14480.85 524
14481.98 533
14483.12 498
14484.26 492
14485.39 522
14486.53 507
14487.67 549
14488.81 521
14489.94 503
14491.08 534
14492.22 508
14493.36 552
14494.49 509
14495.63 520
14496.77 517
14497.91 525
14499.04 515
14500.18 514
14501.32 545
14502.46 514
14503.59 522
14504.73 518
14505.87 493
14507.01 472
14508.15 499
14509.28 505
14510.42 461
14511.56 461
14512.70 507
14513.84 530
14514.98 500
14516.11 517
14517.25 509
14518.39 489
14519.53 536
14520.67 512
14521.81 493
14522.95 464
14524.08 553
14525.22 551
14526.36 564
14527.50 514
14528.64 520
14529.78 536
14530.92 513
14532.06 512
14533.20 534
14534.33 529
14535.47 561
14536.61 535
14537.75 538
14538.89 533
14540.03 544
14541.17 569
14542.31 522
14543.45 500
14544.59 521
14545.73 550
14546.87 536
14548.01 525
14549.15 536
14550.29 502
14551.43 509
14552.57 539
14553.71 550
14554.85 529
14555.99 517
14557.13 513
14558.27 563
14559.41 566
14560.55 514
14561.69 533
14562.83 521
14563.97 497
14565.11 520
14566.25 588
14567.39 520
14568.53 527
14569.67 536
14570.81 535
14571.95 568
14573.09 507
14574.23 513
14575.37 539
14576.51 539
14577.65 540
14578.79 538
14579.94 554
14581.08 583
14582.22 581
14583.36 519
14584.50 567
14585.64 537
14586.78 540
14587.92 546
14589.06 550
14590.21 550
14591.35 577
14592.49 596
14593.63 604
14594.77 588
14595.91 575
14597.05 545
14598.20 579
14599.34 584
14600.48 577
14601.62 589
14602.76 572
14603.90 607
14605.05 616
14606.19 615
14607.33 576
14608.47 575
14609.61 557
14610.76 576
14611.90 636
14613.04 561
14614.18 599
14615.32 590
14616.47 619
14617.61 589
14618.75 620
14619.89 605
14621.04 649
14622.18 669
14623.32 592
14624.46 564
14625.61 596
14626.75 614
14627.89 622
14629.04 649
14630.18 602
14631.32 659
14632.46 645
14633.61 641
14634.75 633
14635.89 631
14637.04 609
14638.18 676
14639.32 623
14640.47 707
14641.61 681
14642.75 702
14643.90 740
14645.04 719
14646.18 753
14647.33 796
14648.47 762
14649.61 702
14650.76 686
14651.90 741
14653.05 759
14654.19 732
14655.33 697
14656.48 696
14657.62 712
14658.76 694
14659.91 635
14661.05 641
14662.20 646
14663.34 676
14664.49 628
14665.63 614
14666.77 587
14667.92 631
14669.06 619
14670.21 613
14671.35 612
14672.50 614
14673.64 665
14674.79 643
14675.93 636
14677.07 612
14678.22 635
14679.36 597
14680.51 597
14681.65 640
14682.80 612
14683.94 635
14685.09 613
14686.23 615
14687.38 608
14688.52 598
14689.67 604
14690.81 613
14691.96 584
14693.10 615
14694.25 588
14695.40 592
14696.54 607
14697.69 609
14698.83 559
14699.98 569
14701.12 611
14702.27 607
14703.41 588
14704.56 564
14705.71 547
14706.85 628
14708.00 627
14709.14 568
14710.29 593
14711.44 604
14712.58 563
14713.73 595
14714.87 599
14716.02 554
14717.17 587
14718.31 553
14719.46 537
14720.61 547
14721.75 624
14722.90 599
14724.05 620
14725.19 626
14726.34 571
14727.49 567
14728.63 571
14729.78 551
14730.93 594
14732.07 598
14733.22 614
14734.37 588
14735.51 618
14736.66 578
14737.81 597
14738.95 628
14740.10 595
14741.25 598
14742.40 625
14743.54 612
14744.69 648
14745.84 591
14746.99 586
14748.13 564
14749.28 623
14750.43 656
14751.58 643
14752.72 662
14753.87 662
14755.02 648
14756.17 685
14757.31 632
14758.46 613
14759.61 661
14760.76 674
14761.91 634
14763.05 688
14764.20 614
14765.35 673
14766.50 703
14767.65 728
14768.80 658
14769.94 650
14771.09 679
14772.24 718
14773.39 643
14774.54 660
14775.69 709
14776.83 692
14777.98 645
14779.13 708
14780.28 695
14781.43 695
14782.58 702
14783.73 738
14784.88 778
14786.03 737
14787.17 757
14788.32 792
14789.47 780
14790.62 795
14791.77 834
14792.92 850
14794.07 835
14795.22 801
14796.37 831
14797.52 800
14798.67 875
14799.82 819
14800.97 818
14802.12 876
14803.26 893
14804.41 896
14805.56 869
14806.71 903
14807.86 924
14809.01 887
14810.16 921
14811.31 1002
14812.46 929
14813.61 885
14814.76 865
14815.91 835
14817.06 813
14818.21 801
14819.36 766
14820.51 771
14821.66 742
14822.82 764
14823.97 747
14825.12 719
14826.27 676
14827.42 702
14828.57 713
14829.72 730
14830.87 670
14832.02 673
14833.17 703
14834.32 738
14835.47 699
14836.62 671
14837.77 654
14838.93 648
14840.08 680
14841.23 640
14842.38 630
14843.53 655
14844.68 668
14845.83 626
14846.98 578
14848.14 596
14849.29 635
14850.44 596
14851.59 578
14852.74 571
14853.89 595
14855.04 591
14856.20 601
14857.35 575
14858.50 535
14859.65 513
14860.80 558
14861.96 581
14863.11 591
14864.26 565
14865.41 572
14866.56 542
14867.72 560
14868.87 548
14870.02 542
14871.17 529
14872.32 540
14873.48 548
14874.63 536
14875.78 530
14876.93 545
14878.09 546
14879.24 543
14880.39 535
14881.54 548
14882.70 550
14883.85 550
14885.00 596
14886.16 567
14887.31 528
14888.46 507
14889.61 528
14890.77 527
14891.92 573
14893.07 574
14894.23 501
14895.38 531
14896.53 567
14897.69 569
14898.84 537
14899.99 550
14901.15 524
14902.30 544
14903.45 549
14904.61 553
14905.76 567
14906.91 569
14908.07 534
14909.22 551
14910.38 514
14911.53 537
14912.68 547
14913.84 517
14914.99 514
14916.15 512
14917.30 539
14918.45 545
14919.61 546
14920.76 508
14921.92 519
14923.07 568
14924.22 531
14925.38 504
14926.53 510
14927.69 552
14928.84 516
14930.00 527
14931.15 548
14932.31 523
14933.46 512
14934.62 528
14935.77 544
14936.93 582
14938.08 553
14939.24 548
14940.39 518
14941.55 505
14942.70 484
14943.86 584
14945.01 542
14946.17 514
14947.32 499
14948.48 464
14949.63 532
14950.79 506
14951.94 524
14953.10 551
14954.25 530
14955.41 538
14956.56 594
14957.72 500
14958.88 492
14960.03 526
14961.19 531
14962.34 520
14963.50 520
14964.65 554
14965.81 512
14966.97 518
14968.12 524
14969.28 537
14970.43 539
14971.59 564
14972.75 557
14973.90 579
14975.06 511
14976.22 482
14977.37 547
14978.53 553
14979.69 518
14980.84 497
14982.00 545
14983.16 522
14984.31 486
14985.47 462
14986.63 550
14987.78 519
14988.94 515
14990.10 507
14991.25 488
14992.41 473
14993.57 478
14994.72 413
14995.88 480
14997.04 506
14998.20 475
14999.35 508
15000.51 480
15001.67 497
15002.82 480
15003.98 444
15005.14 480
15006.30 470
15007.45 460
15008.61 494
15009.77 494
15010.93 455
15012.09 476
15013.24 457
15014.40 479
15015.56 450
15016.72 446
15017.87 457
15019.03 453
15020.19 458
15021.35 443
15022.51 435
15023.67 466
15024.82 480
15025.98 463
15027.14 439
15028.30 443
15029.46 403
15030.62 414
15031.77 462
15032.93 496
15034.09 457
15035.25 465
15036.41 440
15037.57 462
15038.73 471
15039.88 426
15041.04 406
15042.20 396
15043.36 412
15044.52 413
15045.68 428
15046.84 397
15048.00 442
15049.16 435
15050.32 421
15051.47 445
15052.63 429
15053.79 431
15054.95 425
15056.11 402
15057.27 389
15058.43 428
15059.59 432
15060.75 417
15061.91 413
15063.07 419
15064.23 438
15065.39 435
15066.55 411
15067.71 401
15068.87 445
15070.03 400
15071.19 400
15072.35 408
15073.51 421
15074.67 437
15075.83 470
15076.99 429
15078.15 435
15079.31 457
15080.47 457
15081.63 445
15082.79 434
15083.95 356
15085.11 425
15086.27 428
15087.43 391
15088.59 420
15089.76 395
15090.92 430
15092.08 438
15093.24 432
15094.40 386
15095.56 429
15096.72 409
15097.88 405
15099.04 387
15100.20 417
15101.37 445
15102.53 452
15103.69 395
15104.85 427
15106.01 453
15107.17 425
15108.33 406
15109.50 432
15110.66 410
15111.82 405
15112.98 450
15114.14 378
15115.30 377
15116.47 412
15117.63 410
15118.79 437
15119.95 404
15121.11 388
15122.27 393
15123.44 407
15124.60 463
15125.76 485
15126.92 452
15128.09 420
15129.25 403
15130.41 410
15131.57 381
15132.73 414
15133.90 428
15135.06 364
15136.22 317
15137.38 366
15138.55 383
15139.71 399
15140.87 425
15142.04 423
15143.20 436
15144.36 400
15145.52 472
15146.69 451
15147.85 456
15149.01 413
15150.18 427
15151.34 423
15152.50 437
15153.67 408
15154.83 429
15155.99 434
15157.16 418
15158.32 427
15159.48 375
15160.65 401
15161.81 411
15162.97 405
15164.14 409
15165.30 456
15166.46 482
15167.63 441
15168.79 411
15169.95 409
15171.12 404
15172.28 391
15173.45 399
15174.61 399
15175.77 398
15176.94 407
15178.10 400
15179.27 445
15180.43 450
15181.60 399
15182.76 410
15183.92 414
15185.09 410
15186.25 384
15187.42 437
15188.58 429
15189.75 408
15190.91 423
15192.08 409
15193.24 425
15194.41 435
15195.57 434
15196.74 385
15197.90 385
15199.07 413
15200.23 418
15201.40 367
15202.56 419
15203.73 408
15204.89 409
15206.06 436
15207.22 462
15208.39 434
15209.55 433
15210.72 444
15211.88 478
15213.05 443
15214.21 427
15215.38 440
15216.54 425
15217.71 408
15218.88 434
15220.04 459
15221.21 411
15222.37 389
15223.54 421
15224.71 451
15225.87 434
15227.04 415
15228.20 418
15229.37 416
15230.54 420
15231.70 410
15232.87 425
15234.03 412
15235.20 445
15236.37 450
15237.53 494
15238.70 418
15239.87 393
15241.03 400
15242.20 430
15243.37 462
15244.53 423
15245.70 450
15246.87 451
15248.03 449
15249.20 485
15250.37 485
15251.53 497
15252.70 511
15253.87 487
15255.04 468
15256.20 431
15257.37 420
15258.54 471
15259.70 435
15260.87 417
15262.04 468
15263.21 492
15264.37 460
15265.54 426
15266.71 422
15267.88 465
15269.04 470
15270.21 443
15271.38 411
15272.55 431
15273.72 445
15274.88 453
15276.05 408
15277.22 420
15278.39 424
15279.56 399
15280.72 429
15281.89 439
15283.06 410
15284.23 440
15285.40 433
15286.56 447
15287.73 415
15288.90 406
15290.07 427
15291.24 451
15292.41 401
15293.58 390
15294.74 417
15295.91 423
15297.08 439
15298.25 380
15299.42 420
15300.59 405
15301.76 419
15302.93 434
15304.09 437
15305.26 415
15306.43 403
15307.60 410
15308.77 407
15309.94 384
15311.11 387
15312.28 429
15313.45 400
15314.62 443
15315.79 408
15316.96 407
15318.13 405
15319.30 422
15320.46 420
15321.63 448
15322.80 419
15323.97 445
15325.14 451
15326.31 409
15327.48 378
15328.65 388
15329.82 424
15330.99 406
15332.16 387
15333.33 422
15334.50 402
15335.67 412
15336.84 402
15338.01 402
15339.18 383
15340.36 405
15341.53 426
15342.70 427
15343.87 392
15345.04 477
15346.21 395
15347.38 422
15348.55 395
15349.72 384
15350.89 415
15352.06 425
15353.23 402
15354.40 363
15355.57 383
15356.75 432
15357.92 464
15359.09 439
15360.26 392
15361.43 370
15362.60 393
15363.77 443
15364.94 440
15366.11 412
15367.29 455
15368.46 407
15369.63 428
15370.80 413
15371.97 423
15373.14 390
15374.32 408
15375.49 460
15376.66 378
15377.83 399
15379.00 406
15380.17 465
15381.35 424
15382.52 405
15383.69 388
15384.86 408
15386.03 413
15387.21 429
15388.38 399
15389.55 417
15390.72 452
15391.90 440
15393.07 378
15394.24 434
15395.41 434
15396.59 431
15397.76 427
15398.93 409
15400.10 415
15401.28 424
15402.45 458
15403.62 414
15404.79 410
15405.97 409
15407.14 453
15408.31 454
15409.49 437
15410.66 401
15411.83 392
15413.01 425
15414.18 402
15415.35 429
15416.53 399
15417.70 411
15418.87 416
15420.05 395
15421.22 381
15422.39 399
15423.57 387
15424.74 445
15425.91 404
15427.09 419
15428.26 426
15429.43 429
15430.61 395
15431.78 379
15432.96 414
15434.13 422
15435.30 432
15436.48 391
15437.65 411
15438.83 439
15440.00 430
15441.17 377
15442.35 355
15443.52 386
15444.70 413
15445.87 402
15447.05 384
15448.22 397
15449.40 438
15450.57 419
15451.75 391
15452.92 419
15454.09 406
15455.27 448
15456.44 406
15457.62 398
15458.79 393
15459.97 391
15461.14 375
15462.32 376
15463.49 394
15464.67 392
15465.84 384
15467.02 398
15468.19 400
15469.37 428
15470.55 423
15471.72 384
15472.90 420
15474.07 397
15475.25 418
15476.42 401
15477.60 371
15478.77 407
15479.95 397
15481.13 407
15482.30 431
15483.48 408
15484.65 436
15485.83 378
15487.00 432
15488.18 427
15489.36 396
15490.53 427
15491.71 397
15492.89 381
15494.06 375
15495.24 385
15496.41 403
15497.59 425
15498.77 442
15499.94 491
15501.12 440
15502.30 447
15503.47 418
15504.65 412
15505.83 410
15507.00 411
15508.18 408
15509.36 432
15510.53 436
15511.71 428
15512.89 413
15514.06 423
15515.24 339
15516.42 394
15517.60 469
15518.77 399
15519.95 386
15521.13 402
15522.30 442
15523.48 406
15524.66 372
15525.84 419
15527.01 445
15528.19 424
15529.37 386
15530.55 411
15531.73 416
15532.90 394
15534.08 414
15535.26 395
15536.44 398
15537.61 412
15538.79 424
15539.97 414
15541.15 373
15542.33 391
15543.50 412
15544.68 384
15545.86 415
15547.04 424
15548.22 424
15549.40 437
15550.57 449
15551.75 394
15552.93 385
15554.11 386
15555.29 399
15556.47 445
15557.65 419
15558.82 387
15560.00 414
15561.18 424
15562.36 410
15563.54 385
15564.72 416
15565.90 393
15567.08 444
15568.26 437
15569.43 456
15570.61 422
15571.79 421
15572.97 413
15574.15 415
15575.33 415
15576.51 433
15577.69 440
15578.87 419
15580.05 432
15581.23 427
15582.41 462
15583.59 451
15584.77 422
15585.95 442
15587.13 441
15588.31 435
15589.49 421
15590.67 463
15591.85 434
15593.03 430
15594.21 468
15595.39 438
15596.57 414
15597.75 423
15598.93 438
15600.11 413
15601.29 428
15602.47 443
15603.65 476
15604.83 466
15606.01 428
15607.19 403
15608.37 454
15609.55 452
15610.73 456
15611.91 419
15613.09 398
15614.27 428
15615.45 461
15616.64 454
15617.82 418
15619.00 462
15620.18 458
15621.36 436
15622.54 524
15623.72 518
15624.90 464
15626.08 471
15627.27 503
15628.45 464
15629.63 501
15630.81 463
15631.99 469
15633.17 491
15634.35 489
15635.54 502
15636.72 510
15637.90 458
15639.08 473
15640.26 480
15641.45 497
15642.63 459
15643.81 465
15644.99 484
15646.17 517
15647.36 489
15648.54 450
15649.72 504
15650.90 528
15652.08 482
15653.27 482
15654.45 486
15655.63 507
15656.81 517
15658.00 520
15659.18 506
15660.36 478
15661.54 515
15662.73 513
15663.91 498
15665.09 502
15666.27 508
15667.46 508
15668.64 576
15669.82 504
15671.01 479
15672.19 514
15673.37 523
15674.56 491
15675.74 530
15676.92 495
15678.10 510
15679.29 505
15680.47 530
15681.65 507
15682.84 505
15684.02 530
15685.21 466
15686.39 461
15687.57 479
15688.76 502
15689.94 532
15691.12 476
15692.31 512
15693.49 496
15694.67 542
15695.86 488
15697.04 467
15698.23 464
15699.41 498
15700.59 503
15701.78 478
15702.96 485
15704.15 510
15705.33 524
15706.52 454
15707.70 460
15708.88 501
15710.07 522
15711.25 527
15712.44 538
15713.62 536
15714.81 535
15715.99 499
15717.18 494
15718.36 539
15719.55 534
15720.73 540
15721.92 496
15723.10 491
15724.29 520
15725.47 584
15726.66 528
15727.84 526
15729.03 568
15730.21 521
15731.40 571
15732.58 544
15733.77 529
15734.95 545
15736.14 572
15737.32 584
15738.51 560
15739.69 554
15740.88 529
15742.07 521
15743.25 553
15744.44 569
15745.62 519
15746.81 568
15747.99 534
15749.18 518
15750.37 524
15751.55 538
15752.74 564
15753.93 559
15755.11 581
15756.30 523
15757.48 545
15758.67 570
15759.86 570
15761.04 492
15762.23 536
15763.42 614
15764.60 614
15765.79 587
15766.98 591
15768.16 621
15769.35 589
15770.54 578
15771.72 538
15772.91 539
15774.10 567
15775.28 547
15776.47 546
15777.66 516
15778.84 543
15780.03 505
15781.22 548
15782.41 590
15783.59 591
15784.78 533
15785.97 511
15787.15 520
15788.34 498
15789.53 574
15790.72 568
15791.90 548
15793.09 566
15794.28 554
15795.47 560
15796.65 551
15797.84 563
15799.03 528
15800.22 531
15801.41 542
15802.59 541
15803.78 576
15804.97 529
15806.16 535
15807.35 552
15808.53 553
15809.72 520
15810.91 516
15812.10 454
15813.29 474
15814.48 474
15815.66 455
15816.85 499
15818.04 487
15819.23 477
15820.42 518
15821.61 484
15822.80 502
15823.98 515
15825.17 459
15826.36 506
15827.55 453
15828.74 466
15829.93 477
15831.12 429
15832.31 432
15833.50 464
15834.69 460
15835.87 468
15837.06 446
15838.25 471
15839.44 484
15840.63 442
15841.82 457
15843.01 478
15844.20 529
15845.39 479
15846.58 485
15847.77 442
15848.96 459
15850.15 504
15851.34 502
15852.53 435
15853.72 443
15854.91 453
15856.10 436
15857.29 458
15858.48 468
15859.67 446
15860.86 498
15862.05 489
15863.24 469
15864.43 534
15865.62 487
15866.81 472
15868.00 485
15869.19 441
15870.38 487
15871.57 507
15872.76 472
15873.95 506
15875.14 477
15876.33 454
15877.52 462
15878.72 505
15879.91 483
15881.10 448
15882.29 465
15883.48 442
15884.67 487
15885.86 493
15887.05 465
15888.24 426
15889.43 455
15890.63 444
15891.82 455
15893.01 417
15894.20 436
15895.39 449
15896.58 445
15897.77 485
15898.97 439
15900.16 448
15901.35 436
15902.54 441
15903.73 428
15904.92 470
15906.12 443
15907.31 440
15908.50 454
15909.69 450
15910.88 496
15912.08 449
15913.27 482
15914.46 419
15915.65 463
15916.85 433
15918.04 469
15919.23 492
15920.42 489
15921.61 482
15922.81 474
15924.00 465
15925.19 458
15926.38 471
15927.58 493
15928.77 470
15929.96 496
15931.16 512
15932.35 456
15933.54 483
15934.73 484
15935.93 474
15937.12 476
15938.31 431
15939.51 463
15940.70 464
15941.89 483
15943.09 500
15944.28 504
15945.47 537
15946.67 487
15947.86 500
15949.05 481
15950.25 493
15951.44 486
15952.63 465
15953.83 494
15955.02 435
15956.21 470
15957.41 475
15958.60 435
15959.80 438
15960.99 452
15962.18 439
15963.38 492
15964.57 447
15965.77 422
15966.96 440
15968.15 406
15969.35 445
15970.54 434
15971.74 408
15972.93 479
15974.13 468
15975.32 440
15976.51 420
15977.71 412
15978.90 411
15980.10 421
15981.29 434
15982.49 429
15983.68 394
15984.88 436
15986.07 414
15987.27 406
15988.46 430
15989.66 436
15990.85 390
15992.05 395
15993.24 414
15994.44 418
15995.63 383
15996.83 371
15998.02 342
15999.22 369
16000.41 383
16001.61 394
16002.80 398
16004.00 426
16005.20 454
16006.39 430
16007.59 381
16008.78 410
16009.98 412
16011.17 423
16012.37 433
16013.57 420
16014.76 428
16015.96 414
16017.15 430
16018.35 432
16019.55 399
16020.74 409
16021.94 450
16023.13 430
16024.33 436
16025.53 370
16026.72 382
16027.92 396
16029.12 380
16030.31 371
16031.51 363
16032.71 385
16033.90 399
16035.10 388
16036.30 354
16037.49 367
16038.69 395
16039.89 387
16041.08 344
16042.28 400
16043.48 419
16044.67 402
16045.87 367
16047.07 389
16048.27 405
16049.46 380
16050.66 360
16051.86 376
16053.06 365
16054.25 409
16055.45 419
16056.65 401
16057.84 394
16059.04 370
16060.24 386
16061.44 408
16062.64 364
16063.83 381
16065.03 369
16066.23 392
16067.43 405
16068.62 376
16069.82 395
16071.02 392
16072.22 389
16073.42 391
16074.62 364
16075.81 352
16077.01 377
16078.21 361
16079.41 384
16080.61 390
16081.81 401
16083.00 432
16084.20 413
16085.40 390
16086.60 397
16087.80 389
16089.00 362
16090.20 394
16091.39 357
16092.59 394
16093.79 358
16094.99 364
16096.19 370
16097.39 342
16098.59 421
16099.79 392
16100.99 361
16102.19 378
16103.38 357
16104.58 355
16105.78 355
16106.98 379
16108.18 361
16109.38 380
16110.58 364
16111.78 358
16112.98 332
16114.18 351
16115.38 342
16116.58 372
16117.78 350
16118.98 384
16120.18 389
16121.38 382
16122.58 368
16123.78 355
16124.98 379
16126.18 365
16127.38 364
16128.58 394
16129.78 407
16130.98 374
16132.18 409
16133.38 337
16134.58 354
16135.78 377
16136.98 357
16138.18 336
16139.38 364
16140.58 384
16141.78 365
16142.98 361
16144.19 384
16145.39 392
16146.59 361
16147.79 379
16148.99 360
16150.19 378
16151.39 340
16152.59 370
16153.79 329
16154.99 374
16156.20 370
16157.40 347
16158.60 364
16159.80 332
16161.00 364
16162.20 344
16163.40 352
16164.61 371
16165.81 361
16167.01 341
16168.21 336
16169.41 351
16170.61 385
16171.82 323
16173.02 396
16174.22 370
16175.42 385
16176.62 336
16177.82 348
16179.03 358
16180.23 352
16181.43 317
16182.63 320
16183.84 361
16185.04 385
16186.24 379
16187.44 369
16188.65 342
16189.85 334
16191.05 366
16192.25 336
16193.46 360
16194.66 340
16195.86 334
16197.06 381
16198.27 330
16199.47 347
16200.67 324
16201.87 363
16203.08 341
16204.28 347
16205.48 354
16206.69 379
16207.89 358
16209.09 368
16210.30 354
16211.50 375
16212.70 355
16213.91 358
16215.11 375
16216.31 336
16217.52 365
16218.72 349
16219.92 332
16221.13 340
16222.33 374
16223.53 400
16224.74 362
16225.94 336
16227.15 326
16228.35 404
16229.55 423
16230.76 366
16231.96 328
16233.17 357
16234.37 341
16235.57 378
16236.78 330
16237.98 333
16239.19 397
16240.39 378
16241.60 389
16242.80 378
16244.00 352
16245.21 371
16246.41 366
16247.62 337
16248.82 353
16250.03 353
16251.23 410
16252.44 405
16253.64 356
16254.85 377
16256.05 406
16257.26 362
16258.46 393
16259.67 353
16260.87 395
16262.08 383
16263.28 363
16264.49 376
16265.69 360
16266.90 364
16268.10 404
16269.31 382
16270.51 345
16271.72 366
16272.93 443
16274.13 427
16275.34 376
16276.54 397
16277.75 406
16278.95 376
16280.16 397
16281.37 409
16282.57 403
16283.78 431
16284.98 407
16286.19 419
16287.40 404
16288.60 356
16289.81 381
16291.01 381
16292.22 395
16293.43 411
16294.63 409
16295.84 421
16297.05 412
16298.25 417
16299.46 384
16300.67 404
16301.87 396
16303.08 380
16304.29 410
16305.49 385
16306.70 388
16307.91 425
16309.11 404
16310.32 384
16311.53 391
16312.73 392
16313.94 393
16315.15 408
16316.36 427
16317.56 399
16318.77 384
16319.98 365
16321.19 419
16322.39 418
16323.60 419
16324.81 442
16326.02 427
16327.22 413
16328.43 393
16329.64 394
16330.85 423
16332.05 420
16333.26 480
16334.47 387
16335.68 408
16336.88 447
16338.09 415
16339.30 396
16340.51 382
16341.72 347
16342.93 379
16344.13 387
16345.34 351
16346.55 393
16347.76 428
16348.97 387
16350.18 386
16351.38 359
16352.59 365
16353.80 381
16355.01 370
16356.22 379
16357.43 352
16358.64 377
16359.84 421
16361.05 347
16362.26 367
16363.47 426
16364.68 392
16365.89 362
16367.10 365
16368.31 387
16369.52 363
16370.73 357
16371.93 364
16373.14 354
16374.35 351
16375.56 367
16376.77 345
16377.98 343
16379.19 352
16380.40 389
16381.61 363
16382.82 337
16384.03 374
16385.24 348
16386.45 374
16387.66 370
16388.87 351
16390.08 337
16391.29 405
16392.50 364
16393.71 392
16394.92 337
16396.13 325
16397.34 347
16398.55 345
16399.76 344
16400.97 356
16402.18 344
16403.39 357
16404.60 383
16405.81 403
16407.02 401
16408.23 366
16409.44 384
16410.65 370
16411.86 360
16413.08 359
16414.29 367
16415.50 350
16416.71 335
16417.92 320
16419.13 321
16420.34 346
16421.55 350
16422.76 411
16423.97 399
16425.19 380
16426.40 373
16427.61 336
16428.82 328
16430.03 354
16431.24 348
16432.45 387
16433.67 351
16434.88 358
16436.09 386
16437.30 357
16438.51 322
16439.72 337
16440.94 338
16442.15 364
16443.36 365
16444.57 344
16445.78 361
16446.99 363
16448.21 331
16449.42 351
16450.63 366
16451.84 358
16453.06 364
16454.27 351
16455.48 387
16456.69 325
16457.90 350
16459.12 365
16460.33 349
16461.54 348
16462.75 378
16463.97 351
16465.18 340
16466.39 326
16467.61 331
16468.82 358
16470.03 347
16471.24 327
16472.46 355
16473.67 347
16474.88 343
16476.10 380
16477.31 345
16478.52 329
16479.74 308
16480.95 338
16482.16 354
16483.38 369
16484.59 318
16485.80 324
16487.02 342
16488.23 338
16489.44 332
16490.66 304
16491.87 356
16493.08 377
16494.30 321
16495.51 336
16496.73 337
16497.94 319
16499.15 346
16500.37 349
16501.58 325
16502.80 350
16504.01 359
16505.22 356
16506.44 380
16507.65 344
16508.87 314
16510.08 344
16511.30 313
16512.51 357
16513.72 369
16514.94 338
16516.15 297
16517.37 349
16518.58 353
16519.80 356
16521.01 351
16522.23 350
16523.44 352
16524.66 339
16525.87 317
16527.09 307
16528.30 357
16529.52 395
16530.73 321
16531.95 331
16533.16 377
16534.38 360
16535.59 337
16536.81 370
16538.02 328
16539.24 332
16540.45 337
16541.67 337
16542.89 337
16544.10 326
16545.32 338
16546.53 378
16547.75 367
16548.96 357
16550.18 353
16551.40 333
16552.61 316
16553.83 347
16555.04 357
16556.26 344
16557.48 360
16558.69 353
16559.91 331
16561.12 359
16562.34 354
16563.56 338
16564.77 370
16565.99 355
16567.21 337
16568.42 327
16569.64 330
16570.86 310
16572.07 337
16573.29 336
16574.51 336
16575.72 348
16576.94 383
16578.16 338
16579.37 349
16580.59 356
16581.81 346
16583.02 333
16584.24 327
16585.46 337
16586.68 361
16587.89 353
16589.11 345
16590.33 376
16591.54 364
16592.76 396
16593.98 368
16595.20 353
16596.41 358
16597.63 342
16598.85 329
16600.07 363
16601.29 340
16602.50 342
16603.72 349
16604.94 337
16606.16 364
16607.37 359
16608.59 330
16609.81 341
16611.03 365
16612.25 378
16613.46 331
16614.68 313
16615.90 317
16617.12 350
16618.34 347
16619.56 351
16620.77 389
16621.99 334
16623.21 351
16624.43 319
16625.65 330
16626.87 359
16628.09 331
16629.30 331
16630.52 337
16631.74 365
16632.96 356
16634.18 355
16635.40 319
16636.62 341
16637.84 359
16639.06 321
16640.28 341
16641.49 328
16642.71 358
16643.93 333
16645.15 316
16646.37 315
16647.59 343
16648.81 320
16650.03 343
16651.25 353
16652.47 347
16653.69 328
16654.91 350
16656.13 360
16657.35 329
16658.57 327
16659.79 328
16661.01 349
16662.23 371
16663.45 343
16664.67 330
16665.89 306
16667.11 327
16668.33 316
16669.55 303
16670.77 331
16671.99 327
16673.21 346
16674.43 302
16675.65 318
16676.87 349
16678.09 354
16679.31 342
16680.53 307
16681.75 334
16682.97 346
16684.19 337
16685.42 320
16686.64 326
16687.86 341
16689.08 346
16690.30 342
16691.52 351
16692.74 342
16693.96 324
16695.18 297
16696.40 309
16697.63 316
16698.85 302
16700.07 346
16701.29 360
16702.51 341
16703.73 303
16704.95 354
16706.18 336
16707.40 329
16708.62 312
16709.84 330
16711.06 341
16712.28 343
16713.51 328
16714.73 334
16715.95 328
16717.17 341
16718.39 341
16719.62 304
16720.84 305
16722.06 316
16723.28 311
16724.50 257
16725.73 318
16726.95 357
16728.17 346
16729.39 323
16730.62 321
16731.84 290
16733.06 274
16734.28 336
16735.51 296
16736.73 310
16737.95 328
16739.18 349
16740.40 332
16741.62 312
16742.84 349
16744.07 328
16745.29 342
16746.51 323
16747.74 332
16748.96 305
16750.18 328
16751.41 346
16752.63 283
16753.85 316
16755.08 321
16756.30 331
16757.52 330
16758.75 346
16759.97 323
16761.19 331
16762.42 312
16763.64 332
16764.86 327
16766.09 321
16767.31 355
16768.54 330
16769.76 354
16770.98 340
16772.21 335
16773.43 312
16774.66 345
16775.88 332
16777.10 315
16778.33 308
16779.55 338
16780.78 305
16782.00 334
16783.22 326
16784.45 337
16785.67 382
16786.90 306
16788.12 311
16789.35 312
16790.57 355
16791.80 309
16793.02 311
16794.25 316
16795.47 323
16796.70 319
16797.92 328
16799.15 258
16800.37 320
16801.60 298
16802.82 321
16804.05 312
16805.27 306
16806.50 326
16807.72 346
16808.95 309
16810.17 310
16811.40 296
16812.62 314
16813.85 303
16815.07 314
16816.30 328
16817.53 301
16818.75 341
16819.98 328
16821.20 338
16822.43 257
16823.65 323
16824.88 321
16826.11 308
16827.33 318
16828.56 305
16829.78 315
16831.01 302
16832.24 296
16833.46 306
16834.69 317
16835.92 283
16837.14 285
16838.37 299
16839.60 362
16840.82 329
16842.05 291
16843.27 330
16844.50 332
16845.73 331
16846.96 312
16848.18 329
16849.41 295
16850.64 302
16851.86 354
16853.09 310
16854.32 319
16855.54 318
16856.77 314
16858.00 330
16859.22 336
16860.45 338
16861.68 319
16862.91 330
16864.13 300
16865.36 347
16866.59 343
16867.82 317
16869.04 318
16870.27 329
16871.50 345
16872.73 338
16873.95 320
16875.18 337
16876.41 301
16877.64 338
16878.87 331
16880.09 314
16881.32 302
16882.55 324
16883.78 357
16885.01 395
16886.23 359
16887.46 323
16888.69 361
16889.92 395
16891.15 345
16892.38 337
16893.60 357
16894.83 386
16896.06 339
16897.29 336
16898.52 346
16899.75 361
16900.98 373
16902.20 368
16903.43 395
16904.66 376
16905.89 329
16907.12 350
16908.35 370
16909.58 354
16910.81 346
16912.04 330
16913.26 358
16914.49 329
16915.72 354
16916.95 361
16918.18 364
16919.41 345
16920.64 323
16921.87 354
16923.10 341
16924.33 357
16925.56 325
16926.79 335
16928.02 364
16929.25 324
16930.48 321
16931.71 334
16932.94 328
16934.17 342
16935.40 336
16936.63 340
16937.86 360
16939.09 359
16940.32 348
16941.55 337
16942.78 319
16944.01 342
16945.24 339
16946.47 303
16947.70 292
16948.93 319
16950.16 336
16951.39 307
16952.62 323
16953.85 325
16955.08 331
16956.31 352
16957.54 302
16958.77 295
16960.01 301
16961.24 322
16962.47 307
16963.70 318
16964.93 307
16966.16 302
16967.39 311
16968.62 264
16969.85 278
16971.08 295
16972.32 334
16973.55 322
16974.78 275
16976.01 323
16977.24 314
16978.47 307
16979.70 312
16980.94 367
16982.17 364
16983.40 318
16984.63 349
16985.86 321
16987.10 335
16988.33 319
16989.56 311
16990.79 293
16992.02 311
16993.26 343
16994.49 360
16995.72 312
16996.95 341
16998.18 355
16999.42 376
17000.65 300
17001.88 306
17003.11 323
17004.35 342
17005.58 325
17006.81 337
17008.04 319
17009.28 306
17010.51 285
17011.74 313
17012.97 330
17014.21 301
17015.44 341
17016.67 345
17017.91 281
17019.14 297
17020.37 288
17021.60 319
17022.84 317
17024.07 280
17025.30 291
17026.54 319
17027.77 326
17029.00 327
17030.24 273
17031.47 296
17032.70 312
17033.94 302
17035.17 283
17036.41 303
17037.64 303
17038.87 324
17040.11 299
17041.34 305
17042.57 295
17043.81 299
17045.04 305
17046.28 363
17047.51 353
17048.74 335
17049.98 356
17051.21 332
17052.45 297
17053.68 306
17054.92 297
17056.15 341
17057.38 347
17058.62 322
17059.85 323
17061.09 324
17062.32 301
17063.56 309
17064.79 298
17066.03 319
17067.26 311
17068.50 337
17069.73 273
17070.97 270
17072.20 285
17073.44 340
17074.67 295
17075.91 306
17077.14 318
17078.38 325
17079.61 320
17080.85 275
17082.08 295
17083.32 289
17084.55 273
17085.79 243
17087.02 298
17088.26 316
17089.49 281
17090.73 289
17091.97 305
17093.20 283
17094.44 304
17095.67 305
17096.91 314
17098.14 294
17099.38 294
17100.62 328
17101.85 317
17103.09 304
17104.32 265
17105.56 277
17106.80 288
17108.03 304
17109.27 296
17110.51 328
17111.74 299
17112.98 340
17114.21 303
17115.45 319
17116.69 323
17117.92 317
17119.16 314
17120.40 275
17121.63 287
17122.87 294
17124.11 292
17125.34 273
17126.58 280
17127.82 286
17129.06 257
17130.29 283
17131.53 277
17132.77 270
17134.00 287
17135.24 298
17136.48 302
17137.72 311
17138.95 306
17140.19 294
17141.43 262
17142.67 275
17143.90 286
17145.14 311
17146.38 287
17147.62 295
17148.85 270
17150.09 299
17151.33 315
17152.57 285
17153.80 302
17155.04 281
17156.28 260
17157.52 302
17158.76 294
17159.99 275
17161.23 292
17162.47 299
17163.71 320
17164.95 281
17166.19 293
17167.42 288
17168.66 326
17169.90 325
17171.14 305
17172.38 290
17173.62 290
17174.86 282
17176.09 291
17177.33 265
17178.57 309
17179.81 298
17181.05 254
17182.29 254
17183.53 282
17184.77 322
17186.01 277
17187.24 281
17188.48 278
17189.72 271
17190.96 271
17192.20 292
17193.44 259
17194.68 305
17195.92 281
17197.16 275
17198.40 268
17199.64 275
17200.88 294
17202.12 305
17203.36 308
17204.60 251
17205.84 311
17207.08 310
17208.32 337
17209.56 303
17210.80 252
17212.04 272
17213.28 264
17214.52 304
17215.76 285
17217.00 260
17218.24 258
17219.48 341
17220.72 281
17221.96 329
17223.20 306
17224.44 304
17225.68 297
17226.92 290
17228.16 313
17229.40 296
17230.64 293
17231.88 263
17233.12 268
17234.36 278
17235.60 296
17236.85 286
17238.09 283
17239.33 272
17240.57 339
17241.81 288
17243.05 291
17244.29 264
17245.53 282
17246.77 311
17248.02 296
17249.26 276
17250.50 270
17251.74 308
17252.98 305
17254.22 304
17255.46 282
17256.71 286
17257.95 281
17259.19 258
17260.43 265
17261.67 271
17262.91 287
17264.16 359
17265.40 271
17266.64 304
17267.88 278
17269.12 310
17270.37 277
17271.61 308
17272.85 289
17274.09 265
17275.34 297
17276.58 260
17277.82 258
17279.06 286
17280.30 269
17281.55 273
17282.79 294
17284.03 306
17285.27 315
17286.52 303
17287.76 301
17289.00 292
17290.25 293
17291.49 294
17292.73 249
17293.97 270
17295.22 263
17296.46 266
17297.70 250
17298.95 307
17300.19 295
17301.43 266
17302.68 281
17303.92 319
17305.16 295
17306.41 299
17307.65 300
17308.89 260
17310.14 280
17311.38 271
17312.62 290
17313.87 275
17315.11 277
17316.36 222
17317.60 257
17318.84 265
17320.09 312
17321.33 289
17322.58 283
17323.82 325
17325.06 296
17326.31 274
17327.55 218
17328.80 255
17330.04 313
17331.28 295
17332.53 291
17333.77 265
17335.02 250
17336.26 290
17337.51 259
17338.75 276
17340.00 254
17341.24 285
17342.48 311
17343.73 311
17344.97 250
17346.22 276
17347.46 290
17348.71 290
17349.95 267
17351.20 267
17352.44 279
17353.69 277
17354.93 277
17356.18 264
17357.42 286
17358.67 278
17359.92 279
17361.16 275
17362.41 255
17363.65 283
17364.90 299
17366.14 297
17367.39 292
17368.63 260
17369.88 285
17371.13 294
17372.37 266
17373.62 298
17374.86 300
17376.11 296
17377.35 293
17378.60 273
17379.85 280
17381.09 325
17382.34 311
17383.59 276
17384.83 290
17386.08 257
17387.32 307
17388.57 267
17389.82 253
17391.06 256
17392.31 261
17393.56 319
17394.80 303
17396.05 258
17397.30 268
17398.54 278
17399.79 294
17401.04 273
17402.28 256
17403.53 313
17404.78 276
17406.02 274
17407.27 261
17408.52 247
17409.77 283
17411.01 273
17412.26 285
17413.51 295
17414.75 276
17416.00 276
17417.25 306
17418.50 279
17419.74 276
17420.99 293
17422.24 289
17423.49 294
17424.73 280
17425.98 304
17427.23 268
17428.48 278
17429.73 308
17430.97 267
17432.22 262
17433.47 251
17434.72 247
17435.97 291
17437.21 293
17438.46 281
17439.71 251
17440.96 299
17442.21 277
17443.45 287
17444.70 298
17445.95 309
17447.20 283
17448.45 274
17449.70 275
17450.95 289
17452.19 281
17453.44 279
17454.69 295
17455.94 268
17457.19 269
17458.44 275
17459.69 295
17460.94 282
17462.19 298
17463.43 287
17464.68 312
17465.93 293
17467.18 286
17468.43 265
17469.68 298
17470.93 284
17472.18 266
17473.43 273
17474.68 279
17475.93 269
17477.18 309
17478.43 277
17479.68 252
17480.93 265
17482.18 276
17483.43 260
17484.68 242
17485.93 308
17487.17 283
17488.42 277
17489.67 285
17490.92 274
17492.18 276
17493.43 308
17494.68 278
17495.93 276
17497.18 302
17498.43 271
17499.68 326
17500.93 333
17502.18 294
17503.43 285
17504.68 292
17505.93 311
17507.18 313
17508.43 288
17509.68 315
17510.93 338
17512.18 337
17513.43 256
17514.68 282
17515.94 299
17517.19 315
17518.44 292
17519.69 320
17520.94 304
17522.19 310
17523.44 320
17524.69 282
17525.94 286
17527.20 303
17528.45 330
17529.70 277
17530.95 284
17532.20 275
17533.45 297
17534.70 301
17535.96 289
17537.21 289
17538.46 310
17539.71 328
17540.96 306
17542.22 282
17543.47 293
17544.72 302
17545.97 296
17547.22 297
17548.48 252
17549.73 321
17550.98 286
17552.23 310
17553.48 297
17554.74 295
17555.99 312
17557.24 304
17558.49 299
17559.75 267
17561.00 270
17562.25 329
17563.50 318
17564.76 272
17566.01 277
17567.26 287
17568.52 323
17569.77 304
17571.02 313
17572.27 307
17573.53 305
17574.78 280
17576.03 286
17577.29 280
17578.54 319
17579.79 304
17581.05 292
17582.30 274
17583.55 288
17584.81 315
17586.06 275
17587.31 299
17588.57 274
17589.82 309
17591.07 316
17592.33 305
17593.58 265
17594.83 289
17596.09 293
17597.34 309
17598.60 314
17599.85 290
17601.10 301
17602.36 321
17603.61 300
17604.87 336
17606.12 311
17607.37 281
17608.63 281
17609.88 319
17611.14 302
17612.39 306
17613.65 319
17614.90 319
17616.16 280
17617.41 282
17618.66 326
17619.92 324
17621.17 295
17622.43 298
17623.68 277
17624.94 280
17626.19 302
17627.45 297
17628.70 316
17629.96 290
17631.21 257
17632.47 280
17633.72 292
17634.98 315
17636.23 316
17637.49 315
17638.74 302
17640.00 287
17641.26 342
17642.51 333
17643.77 273
17645.02 284
17646.28 263
17647.53 306
17648.79 280
17650.04 271
17651.30 284
17652.56 286
17653.81 276
17655.07 249
17656.32 303
17657.58 285
17658.84 280
17660.09 274
17661.35 304
17662.60 290
17663.86 277
17665.12 282
17666.37 290
17667.63 283
17668.89 304
17670.14 296
17671.40 312
17672.66 283
17673.91 258
17675.17 269
17676.43 259
17677.68 297
17678.94 320
17680.20 268
17681.45 265
17682.71 270
17683.97 285
17685.22 276
17686.48 258
17687.74 255
17688.99 299
17690.25 285
17691.51 276
17692.77 268
17694.02 275
17695.28 252
17696.54 251
17697.80 259
17699.05 271
17700.31 282
17701.57 276
17702.83 291
17704.08 275
17705.34 268
17706.60 266
17707.86 294
17709.11 274
17710.37 266
17711.63 270
17712.89 293
17714.15 263
17715.40 272
17716.66 272
17717.92 278
17719.18 282
17720.44 286
17721.70 290
17722.95 283
17724.21 262
17725.47 287
17726.73 321
17727.99 296
17729.25 275
17730.51 293
17731.76 280
17733.02 269
17734.28 249
17735.54 264
17736.80 265
17738.06 280
17739.32 243
17740.58 240
17741.83 273
17743.09 273
17744.35 274
17745.61 280
17746.87 266
17748.13 261
17749.39 274
17750.65 296
17751.91 244
17753.17 255
17754.43 304
17755.69 278
17756.95 252
17758.21 252
17759.47 253
17760.73 278
17761.98 261
17763.24 278
17764.50 283
17765.76 276
17767.02 288
17768.28 277
17769.54 289
17770.80 257
17772.06 263
17773.32 308
17774.58 323
17775.84 275
17777.11 275
17778.37 232
17779.63 236
17780.89 265
17782.15 286
17783.41 328
17784.67 310
17785.93 281
17787.19 268
17788.45 268
17789.71 270
17790.97 261
17792.23 274
17793.49 291
17794.75 280
17796.01 269
17797.28 274
17798.54 289
17799.80 303
17801.06 293
17802.32 237
17803.58 258
17804.84 267
17806.10 283
17807.37 245
17808.63 281
17809.89 309
17811.15 296
17812.41 275
17813.67 250
17814.93 250
17816.20 275
17817.46 300
17818.72 280
17819.98 240
17821.24 235
17822.50 280
17823.77 302
17825.03 256
17826.29 258
17827.55 240
17828.81 274
17830.08 266
17831.34 245
17832.60 272
17833.86 264
17835.13 293
17836.39 261
17837.65 267
17838.91 299
17840.18 262
17841.44 261
17842.70 241
17843.96 265
17845.23 266
17846.49 289
17847.75 245
17849.01 255
17850.28 263
17851.54 252
17852.80 273
17854.07 283
17855.33 235
17856.59 267
17857.86 258
17859.12 243
17860.38 267
17861.65 261
17862.91 313
17864.17 277
17865.44 292
17866.70 299
17867.96 273
17869.23 253
17870.49 229
17871.75 262
17873.02 256
17874.28 256
17875.54 315
17876.81 279
17878.07 303
17879.34 271
17880.60 252
17881.86 271
17883.13 276
17884.39 270
17885.66 257
17886.92 253
17888.18 265
17889.45 252
17890.71 277
17891.98 260
17893.24 267
17894.51 250
17895.77 248
17897.04 256
17898.30 257
17899.56 256
17900.83 230
17902.09 246
17903.36 277
17904.62 274
17905.89 255
17907.15 285
17908.42 278
17909.68 264
17910.95 255
17912.21 276
17913.48 266
17914.74 301
17916.01 264
17917.27 290
17918.54 259
17919.80 267
17921.07 262
17922.34 253
17923.60 210
17924.87 255
17926.13 257
17927.40 281
17928.66 268
17929.93 272
17931.19 267
17932.46 258
17933.73 275
17934.99 270
17936.26 260
17937.52 279
17938.79 280
17940.06 261
17941.32 256
17942.59 267
17943.85 262
17945.12 252
17946.39 276
17947.65 212
17948.92 230
17950.19 227
17951.45 254
17952.72 227
17953.99 273
17955.25 252
17956.52 265
17957.79 257
17959.05 245
17960.32 263
17961.59 238
17962.85 285
17964.12 236
17965.39 267
17966.65 255
17967.92 281
17969.19 279
17970.45 261
17971.72 270
17972.99 254
17974.26 285
17975.52 238
17976.79 254
17978.06 241
17979.33 259
17980.59 240
17981.86 256
17983.13 240
17984.40 261
17985.66 259
17986.93 272
17988.20 236
17989.47 279
17990.73 258
17992.00 258
17993.27 236
17994.54 252
17995.81 267
17997.07 249
17998.34 260
17999.61 262
18000.88 270
18002.15 252
18003.42 236
18004.68 246
18005.95 237
18007.22 222
18008.49 241
18009.76 233
18011.03 224
18012.30 251
18013.56 261
18014.83 245
18016.10 234
18017.37 262
18018.64 275
18019.91 282
18021.18 245
18022.45 250
18023.71 242
18024.98 280
18026.25 278
18027.52 277
18028.79 251
18030.06 272
18031.33 257
18032.60 244
18033.87 237
18035.14 271
18036.41 251
18037.68 264
18038.95 236
18040.22 233
18041.49 263
18042.76 272
18044.02 287
18045.29 240
18046.56 264
18047.83 234
18049.10 291
18050.37 291
18051.64 227
18052.91 260
18054.18 269
18055.45 244
18056.72 242
18057.99 229
18059.27 262
18060.54 276
18061.81 261
18063.08 259
18064.35 224
18065.62 269
18066.89 283
18068.16 284
18069.43 260
18070.70 268
18071.97 256
18073.24 256
18074.51 270
18075.78 259
18077.05 293
18078.32 280
18079.60 241
18080.87 232
18082.14 236
18083.41 235
18084.68 258
18085.95 222
18087.22 220
18088.49 231
18089.77 266
18091.04 308
18092.31 260
18093.58 218
18094.85 238
18096.12 272
18097.39 270
18098.67 284
18099.94 249
18101.21 293
18102.48 243
18103.75 277
18105.02 227
18106.30 246
18107.57 276
18108.84 256
18110.11 255
18111.38 259
18112.66 258
18113.93 265
18115.20 251
18116.47 248
18117.75 236
18119.02 254
18120.29 255
18121.56 262
18122.84 245
18124.11 244
18125.38 271
18126.65 278
18127.93 271
18129.20 249
18130.47 270
18131.74 272
18133.02 286
18134.29 301
18135.56 277
18136.84 255
18138.11 282
18139.38 260
18140.66 246
18141.93 282
18143.20 259
18144.48 240
18145.75 239
18147.02 244
18148.30 262
18149.57 276
18150.84 241
18152.12 237
18153.39 244
18154.66 276
18155.94 271
18157.21 240
18158.48 298
18159.76 264
18161.03 262
18162.31 285
18163.58 285
18164.85 245
18166.13 270
18167.40 285
18168.68 257
18169.95 264
18171.22 264
18172.50 291
18173.77 281
18175.05 273
18176.32 259
18177.60 342
18178.87 253
18180.15 232
18181.42 250
18182.69 271
18183.97 237
18185.24 235
18186.52 251
18187.79 257
18189.07 245
18190.34 243
18191.62 249
18192.89 259
18194.17 282
18195.44 274
18196.72 280
18197.99 247
18199.27 233
18200.54 254
18201.82 263
18203.09 281
18204.37 274
18205.65 275
18206.92 272
18208.20 262
18209.47 248
18210.75 256
18212.02 244
18213.30 248
18214.57 266
18215.85 295
18217.13 246
18218.40 256
18219.68 267
18220.95 254
18222.23 253
18223.51 276
18224.78 262
18226.06 269
18227.33 247
18228.61 245
18229.89 242
18231.16 259
18232.44 230
18233.72 252
18234.99 251
18236.27 262
18237.55 289
18238.82 283
18240.10 288
18241.38 273
18242.65 269
18243.93 264
18245.21 249
18246.48 226
18247.76 242
18249.04 257
18250.31 257
18251.59 245
18252.87 248
18254.15 274
18255.42 230
18256.70 244
18257.98 236
18259.25 252
18260.53 275
18261.81 305
18263.09 271
18264.36 232
18265.64 259
18266.92 258
18268.20 238
18269.47 252
18270.75 262
18272.03 236
18273.31 244
18274.59 262
18275.86 315
18277.14 275
18278.42 284
18279.70 267
18280.98 254
18282.25 251
18283.53 279
18284.81 282
18286.09 318
18287.37 280
18288.64 289
18289.92 275
18291.20 274
18292.48 263
18293.76 263
18295.04 268
18296.32 240
18297.59 250
18298.87 281
18300.15 291
18301.43 284
18302.71 275
18303.99 291
18305.27 282
18306.55 306
18307.83 263
18309.10 280
18310.38 259
18311.66 259
18312.94 256
18314.22 264
18315.50 264
18316.78 281
18318.06 226
18319.34 259
18320.62 223
18321.90 253
18323.18 277
18324.46 296
18325.74 258
18327.02 243
18328.30 280
18329.58 292
18330.86 250
18332.14 210
18333.41 246
18334.69 271
18335.97 274
18337.25 256
18338.54 248
18339.82 265
18341.10 262
18342.38 246
18343.66 255
18344.94 258
18346.22 266
18347.50 259
18348.78 271
18350.06 257
18351.34 243
18352.62 254
18353.90 279
18355.18 252
18356.46 241
18357.74 218
18359.02 232
18360.30 252
18361.58 272
18362.87 258
18364.15 211
18365.43 257
18366.71 260
18367.99 253
18369.27 274
18370.55 264
18371.83 274
18373.11 249
18374.40 236
18375.68 211
18376.96 246
18378.24 290
18379.52 266
18380.80 231
18382.08 266
18383.37 235
18384.65 289
18385.93 265
18387.21 241
18388.49 219
18389.78 239
18391.06 274
18392.34 250
18393.62 247
18394.90 252
18396.19 242
18397.47 245
18398.75 228
18400.03 255
18401.31 285
18402.60 274
18403.88 245
18405.16 235
18406.44 229
18407.73 254
18409.01 273
18410.29 285
18411.57 246
18412.86 248
18414.14 282
18415.42 291
18416.71 249
18417.99 212
18419.27 214
18420.55 241
18421.84 221
18423.12 234
18424.40 231
18425.69 254
18426.97 248
18428.25 282
18429.54 242
18430.82 211
18432.10 250
18433.39 263
18434.67 315
18435.95 228
18437.24 240
18438.52 247
18439.80 305
18441.09 230
18442.37 255
18443.66 258
18444.94 296
18446.22 285
18447.51 283
18448.79 253
18450.08 274
18451.36 268
18452.64 323
18453.93 232
18455.21 224
18456.50 253
18457.78 238
18459.06 246
18460.35 232
18461.63 269
18462.92 237
18464.20 268
18465.49 288
18466.77 249
18468.06 255
18469.34 246
18470.63 265
18471.91 243
18473.19 272
18474.48 239
18475.76 241
18477.05 278
18478.33 259
18479.62 236
18480.90 257
18482.19 238
18483.47 234
18484.76 272
18486.05 265
18487.33 273
18488.62 254
18489.90 219
18491.19 226
18492.47 230
18493.76 267
18495.04 262
18496.33 239
18497.61 239
18498.90 289
18500.19 264
18501.47 257
18502.76 242
18504.04 259
18505.33 284
18506.62 267
18507.90 251
18509.19 246
18510.47 277
18511.76 260
18513.05 244
18514.33 264
18515.62 244
18516.90 272
18518.19 256
18519.48 258
18520.76 238
18522.05 242
18523.34 265
18524.62 251
18525.91 254
18527.20 267
18528.48 268
18529.77 292
18531.06 235
18532.34 286
18533.63 280
18534.92 265
18536.21 251
18537.49 247
18538.78 271
18540.07 258
18541.35 241
18542.64 231
18543.93 251
18545.22 246
18546.50 267
18547.79 286
18549.08 264
18550.37 254
18551.65 278
18552.94 283
18554.23 273
18555.52 262
18556.80 262
18558.09 283
18559.38 262
18560.67 267
18561.95 262
18563.24 273
18564.53 262
18565.82 249
18567.11 274
18568.39 298
18569.68 288
18570.97 300
18572.26 259
18573.55 224
18574.84 267
18576.12 272
18577.41 271
18578.70 262
18579.99 269
18581.28 244
18582.57 262
18583.86 228
18585.14 254
18586.43 257
18587.72 308
18589.01 294
18590.30 258
18591.59 263
18592.88 287
18594.17 281
18595.46 272
18596.74 297
18598.03 299
18599.32 252
18600.61 335
18601.90 304
18603.19 273
18604.48 252
18605.77 285
18607.06 312
18608.35 302
18609.64 281
18610.93 296
18612.22 290
18613.51 299
18614.80 274
18616.09 296
18617.38 288
18618.67 291
18619.96 303
18621.25 276
18622.54 309
18623.83 311
18625.12 311
18626.41 309
18627.70 322
18628.99 300
18630.28 295
18631.57 327
18632.86 289
18634.15 289
18635.44 297
18636.73 321
18638.02 307
18639.31 320
18640.60 302
18641.89 295
18643.18 314
18644.47 312
18645.76 306
18647.06 278
18648.35 297
18649.64 320
18650.93 318
18652.22 270
18653.51 280
18654.80 284
18656.09 271
18657.38 259
18658.68 278
18659.97 271
18661.26 273
18662.55 286
18663.84 263
18665.13 272
18666.42 306
18667.72 307
18669.01 259
18670.30 281
18671.59 293
18672.88 327
18674.17 302
18675.47 291
18676.76 283
18678.05 292
18679.34 280
18680.63 272
18681.93 262
18683.22 274
18684.51 297
18685.80 273
18687.09 268
18688.39 268
18689.68 263
18690.97 265
18692.26 264
18693.56 264
18694.85 262
18696.14 285
18697.43 313
18698.73 282
18700.02 281
18701.31 291
18702.60 267
18703.90 281
18705.19 256
18706.48 253
18707.78 257
18709.07 295
18710.36 265
18711.66 244
18712.95 240
18714.24 248
18715.54 239
18716.83 275
18718.12 256
18719.42 252
18720.71 256
18722.00 274
18723.30 275
18724.59 290
18725.88 245
18727.18 290
18728.47 285
18729.76 273
18731.06 274
18732.35 263
18733.65 245
18734.94 302
18736.23 279
18737.53 250
18738.82 261
18740.12 247
18741.41 275
18742.70 284
18744.00 227
18745.29 256
18746.59 295
18747.88 278
18749.18 269
18750.47 266
18751.76 252
18753.06 247
18754.35 288
18755.65 260
18756.94 230
18758.24 264
18759.53 296
18760.83 270
18762.12 254
18763.42 296
18764.71 278
18766.01 254
18767.30 244
18768.60 273
18769.89 273
18771.19 271
18772.48 293
18773.78 249
18775.07 308
18776.37 292
18777.66 276
18778.96 282
18780.25 251
18781.55 251
18782.85 274
18784.14 284
18785.44 287
18786.73 249
18788.03 286
18789.32 282
18790.62 220
18791.92 245
18793.21 248
18794.51 278
18795.80 281
18797.10 285
18798.40 279
18799.69 260
18800.99 285
18802.28 287
18803.58 273
18804.88 227
18806.17 245
18807.47 289
18808.77 254
18810.06 250
18811.36 276
18812.66 293
18813.95 258
18815.25 248
18816.55 245
18817.84 252
18819.14 248
18820.44 246
18821.73 290
18823.03 242
18824.33 257
18825.62 289
18826.92 270
18828.22 251
18829.52 269
18830.81 263
18832.11 253
18833.41 275
18834.71 269
18836.00 274
18837.30 264
18838.60 289
18839.90 255
18841.19 285
18842.49 250
18843.79 268
18845.09 265
18846.38 258
18847.68 283
18848.98 266
18850.28 266
18851.58 256
18852.87 247
18854.17 269
18855.47 255
18856.77 255
18858.07 257
18859.36 268
18860.66 283
18861.96 278
18863.26 261
18864.56 264
18865.86 268
18867.15 260
18868.45 272
18869.75 254
18871.05 245
18872.35 274
18873.65 229
18874.95 257
18876.24 260
18877.54 266
18878.84 249
18880.14 248
18881.44 240
18882.74 294
18884.04 272
18885.34 246
18886.64 213
18887.94 244
18889.24 271
18890.53 281
18891.83 220
18893.13 252
18894.43 237
18895.73 242
18897.03 255
18898.33 264
18899.63 273
18900.93 266
18902.23 254
18903.53 249
18904.83 277
18906.13 244
18907.43 257
18908.73 256
18910.03 239
18911.33 219
18912.63 239
18913.93 265
18915.23 228
18916.53 269
18917.83 233
18919.13 262
18920.43 303
18921.73 233
18923.03 250
18924.33 235
18925.63 235
18926.93 233
18928.23 245
18929.53 265
18930.84 236
18932.14 252
18933.44 273
18934.74 249
18936.04 268
18937.34 248
18938.64 258
18939.94 236
18941.24 235
18942.54 264
18943.84 263
18945.15 221
18946.45 258
18947.75 235
18949.05 231
18950.35 235
18951.65 246
18952.95 268
18954.26 268
18955.56 227
18956.86 223
18958.16 282
18959.46 243
18960.76 243
18962.07 242
18963.37 229
18964.67 263
18965.97 263
18967.27 233
18968.57 252
18969.88 245
18971.18 261
18972.48 229
18973.78 239
18975.09 239
18976.39 223
18977.69 252
18978.99 269
18980.29 221
18981.60 247
18982.90 226
18984.20 281
18985.50 256
18986.81 224
18988.11 222
18989.41 237
18990.72 253
18992.02 223
18993.32 231
18994.62 222
18995.93 240
18997.23 255
18998.53 246
18999.84 226
19001.14 227
19002.44 229
19003.75 241
19005.05 237
19006.35 205
19007.66 233
19008.96 245
19010.26 241
19011.57 209
19012.87 209
19014.17 246
19015.48 236
19016.78 221
19018.08 242
19019.39 223
19020.69 208
19021.99 234
19023.30 207
19024.60 224
19025.91 226
19027.21 218
19028.51 247
19029.82 240
19031.12 199
19032.43 233
19033.73 261
19035.04 259
19036.34 213
19037.64 247
19038.95 255
19040.25 256
19041.56 247
19042.86 229
19044.17 257
19045.47 235
19046.78 263
19048.08 244
19049.39 225
19050.69 251
19052.00 260
19053.30 218
19054.61 211
19055.91 237
19057.22 245
19058.52 260
19059.83 253
19061.13 249
19062.44 225
19063.74 233
19065.05 232
19066.35 221
19067.66 224
19068.96 234
19070.27 247
19071.57 242
19072.88 254
19074.18 242
19075.49 225
19076.80 241
19078.10 244
19079.41 223
19080.71 238
19082.02 268
19083.33 256
19084.63 261
19085.94 212
19087.24 235
19088.55 235
19089.86 218
19091.16 232
19092.47 256
19093.77 215
19095.08 250
19096.39 235
19097.69 253
19099.00 241
19100.31 251
19101.61 251
19102.92 229
19104.23 212
19105.53 271
19106.84 254
19108.15 237
19109.45 264
19110.76 229
19112.07 221
19113.37 227
19114.68 227
19115.99 225
19117.30 232
19118.60 262
19119.91 224
19121.22 226
19122.52 211
19123.83 247
19125.14 248
19126.45 226
19127.75 249
19129.06 260
19130.37 251
19131.68 228
19132.98 241
19134.29 239
19135.60 224
19136.91 230
19138.22 258
19139.52 250
19140.83 238
19142.14 266
19143.45 269
19144.76 235
19146.06 246
19147.37 234
19148.68 255
19149.99 270
19151.30 296
19152.60 226
19153.91 261
19155.22 244
19156.53 238
19157.84 237
19159.15 233
19160.46 284
19161.76 227
19163.07 238
19164.38 237
19165.69 233
19167.00 239
19168.31 244
19169.62 271
19170.93 255
19172.23 254
19173.54 232
19174.85 252
19176.16 214
19177.47 227
19178.78 255
19180.09 242
19181.40 279
19182.71 239
19184.02 265
19185.33 236
19186.64 240
19187.95 236
19189.26 252
19190.57 236
19191.87 246
19193.18 269
19194.49 252
19195.80 250
19197.11 264
19198.42 219
19199.73 226
19201.04 217
19202.35 203
19203.66 237
19204.97 261
19206.28 236
19207.59 237
19208.90 257
19210.21 224
19211.53 227
19212.84 240
19214.15 240
19215.46 253
19216.77 264
19218.08 268
19219.39 225
19220.70 230
19222.01 249
19223.32 244
19224.63 251
19225.94 262
19227.25 274
19228.56 239
19229.87 239
19231.19 240
19232.50 238
19233.81 216
19235.12 223
19236.43 248
19237.74 242
19239.05 251
19240.36 247
19241.68 245
19242.99 223
19244.30 245
19245.61 232
19246.92 258
19248.23 232
19249.54 243
19250.86 246
19252.17 208
19253.48 253
19254.79 240
19256.10 230
19257.42 245
19258.73 252
19260.04 238
19261.35 245
19262.66 253
19263.98 238
19265.29 252
19266.60 221
19267.91 211
19269.22 223
19270.54 231
19271.85 269
19273.16 223
19274.47 233
19275.79 209
19277.10 249
19278.41 262
19279.72 223
19281.04 215
19282.35 221
19283.66 212
19284.98 232
19286.29 242
19287.60 221
19288.91 219
19290.23 263
19291.54 224
19292.85 238
19294.17 213
19295.48 226
19296.79 240
19298.11 227
19299.42 265
19300.73 230
19302.05 250
19303.36 246
19304.67 236
19305.99 224
19307.30 226
19308.61 246
19309.93 206
19311.24 236
19312.56 237
19313.87 248
19315.18 242
19316.50 220
19317.81 211
19319.13 215
19320.44 229
19321.75 230
19323.07 256
19324.38 218
19325.70 233
19327.01 239
19328.32 224
19329.64 230
19330.95 245
19332.27 212
19333.58 244
19334.90 221
19336.21 229
19337.53 203
19338.84 193
19340.16 224
19341.47 225
19342.79 221
19344.10 232
19345.42 225
19346.73 222
19348.05 209
19349.36 204
19350.68 249
19351.99 234
19353.31 229
19354.62 228
19355.94 271
19357.25 233
19358.57 250
19359.88 267
19361.20 231
19362.51 219
19363.83 255
19365.14 236
19366.46 244
19367.78 247
19369.09 222
19370.41 235
19371.72 253
19373.04 255
19374.35 219
19375.67 229
19376.99 207
19378.30 219
19379.62 226
19380.93 219
19382.25 237
19383.57 227
19384.88 270
19386.20 247
19387.52 245
19388.83 246
19390.15 240
19391.47 229
19392.78 259
19394.10 237
19395.42 268
19396.73 226
19398.05 234
19399.37 235
19400.68 233
19402.00 253
19403.32 236
19404.63 264
19405.95 217
19407.27 228
19408.58 220
19409.90 223
19411.22 197
19412.54 238
19413.85 227
19415.17 221
19416.49 221
19417.80 230
19419.12 250
19420.44 259
19421.76 241
19423.07 225
19424.39 200
19425.71 229
19427.03 238
19428.35 211
19429.66 217
19430.98 222
19432.30 225
19433.62 221
19434.93 222
19436.25 245
19437.57 239
19438.89 224
19440.21 207
19441.53 211
19442.84 247
19444.16 246
19445.48 227
19446.80 214
19448.12 223
19449.44 246
19450.75 243
19452.07 228
19453.39 216
19454.71 235
19456.03 238
19457.35 221
19458.67 200
19459.98 249
19461.30 255
19462.62 271
19463.94 235
19465.26 214
19466.58 234
19467.90 256
19469.22 239
19470.54 215
19471.86 234
19473.18 218
19474.49 239
19475.81 252
19477.13 218
19478.45 225
19479.77 229
19481.09 239
19482.41 228
19483.73 219
19485.05 239
19486.37 240
19487.69 229
19489.01 224
19490.33 238
19491.65 280
19492.97 227
19494.29 242
19495.61 240
19496.93 201
19498.25 218
19499.57 239
19500.89 213
19502.21 200
19503.53 240
19504.85 256
19506.17 232
19507.49 207
19508.81 218
19510.13 233
19511.45 215
19512.77 200
19514.09 238
19515.42 240
19516.74 255
19518.06 228
19519.38 259
19520.70 259
19522.02 242
19523.34 233
19524.66 231
19525.98 205
19527.30 197
19528.62 242
19529.95 242
19531.27 257
19532.59 232
19533.91 236
19535.23 245
19536.55 219
19537.87 245
19539.20 217
19540.52 243
19541.84 247
19543.16 199
19544.48 232
19545.80 199
19547.13 249
19548.45 261
19549.77 203
19551.09 210
19552.41 242
19553.74 229
19555.06 229
19556.38 248
19557.70 215
19559.02 224
19560.35 233
19561.67 264
19562.99 221
19564.31 221
19565.64 208
19566.96 213
19568.28 217
19569.60 228
19570.93 237
19572.25 223
19573.57 199
19574.89 203
19576.22 224
19577.54 223
19578.86 223
19580.18 238
19581.51 230
19582.83 214
19584.15 236
19585.48 243
19586.80 227
19588.12 232
19589.45 240
19590.77 219
19592.09 239
19593.42 254
19594.74 217
19596.06 222
19597.39 236
19598.71 207
19600.03 230
19601.36 196
19602.68 225
19604.00 192
19605.33 211
19606.65 199
19607.98 220
19609.30 198
19610.62 235
19611.95 211
19613.27 230
19614.60 202
19615.92 193
19617.24 197
19618.57 195
19619.89 255
19621.22 239
19622.54 206
19623.87 214
19625.19 231
19626.51 184
19627.84 223
19629.16 203
19630.49 208
19631.81 228
19633.14 233
19634.46 219
19635.79 215
19637.11 203
19638.44 192
19639.76 223
19641.09 257
19642.41 234
19643.74 209
19645.06 228
19646.39 220
19647.71 218
19649.04 219
19650.36 233
19651.69 214
19653.01 230
19654.34 196
19655.66 209
19656.99 233
19658.32 216
19659.64 217
19660.97 206
19662.29 231
19663.62 225
19664.94 243
19666.27 224
19667.60 216
19668.92 207
19670.25 234
19671.57 241
19672.90 258
19674.23 208
19675.55 193
19676.88 233
19678.20 252
19679.53 226
19680.86 195
19682.18 204
19683.51 238
19684.84 228
19686.16 197
19687.49 240
19688.82 211
19690.14 260
19691.47 236
19692.80 249
19694.12 193
19695.45 212
19696.78 225
19698.10 241
19699.43 218
19700.76 235
19702.08 253
19703.41 250
19704.74 198
19706.07 203
19707.39 228
19708.72 201
19710.05 231
19711.37 259
19712.70 244
19714.03 206
19715.36 227
19716.68 220
19718.01 191
19719.34 222
19720.67 240
19721.99 213
19723.32 223
19724.65 219
19725.98 218
19727.31 222
19728.63 227
19729.96 233
19731.29 228
19732.62 211
19733.95 211
19735.27 241
19736.60 205
19737.93 227
19739.26 246
19740.59 276
19741.92 250
19743.24 237
19744.57 203
19745.90 199
19747.23 230
19748.56 195
19749.89 230
19751.22 235
19752.54 227
19753.87 225
19755.20 222
19756.53 223
19757.86 217
19759.19 228
19760.52 248
19761.85 245
19763.18 251
19764.50 192
19765.83 244
19767.16 225
19768.49 225
19769.82 258
19771.15 239
19772.48 227
19773.81 220
19775.14 228
19776.47 215
19777.80 203
19779.13 217
19780.46 219
19781.79 264
19783.12 253
19784.45 216
19785.78 189
19787.11 208
19788.44 218
19789.77 222
19791.10 232
19792.43 197
19793.76 224
19795.09 238
19796.42 230
19797.75 201
19799.08 202
19800.41 242
19801.74 234
19803.07 252
19804.40 241
19805.73 214
19807.06 260
19808.39 238
19809.72 234
19811.05 230
19812.38 217
19813.71 233
19815.05 253
19816.38 217
19817.71 202
19819.04 202
19820.37 232
19821.70 238
19823.03 220
19824.36 192
19825.69 235
19827.03 236
19828.36 216
19829.69 226
19831.02 195
19832.35 227
19833.68 234
19835.01 246
19836.35 202
19837.68 240
19839.01 210
19840.34 249
19841.67 234
19843.00 219
19844.34 223
19845.67 221
19847.00 208
19848.33 222
19849.66 240
19851.00 256
19852.33 255
19853.66 232
19854.99 213
19856.32 203
19857.66 231
19858.99 206
19860.32 203
19861.65 208
19862.99 239
19864.32 257
19865.65 228
19866.98 234
19868.32 230
19869.65 250
19870.98 229
19872.31 232
19873.65 218
19874.98 251
19876.31 233
19877.65 220
19878.98 222
19880.31 233
19881.65 236
19882.98 214
19884.31 231
19885.64 222
19886.98 240
19888.31 229
19889.64 205
19890.98 193
19892.31 224
19893.64 276
19894.98 230
19896.31 214
19897.65 219
19898.98 243
19900.31 238
19901.65 198
19902.98 218
19904.31 209
19905.65 205
19906.98 226
19908.32 225
19909.65 232
19910.98 212
19912.32 204
19913.65 220
19914.99 213
19916.32 199
19917.66 222
19918.99 238
19920.32 223
19921.66 224
19922.99 253
19924.33 243
19925.66 224
19927.00 212
19928.33 200
19929.67 227
19931.00 260
19932.34 251
19933.67 219
19935.01 210
19936.34 207
19937.68 234
19939.01 206
19940.35 192
19941.68 207
19943.02 219
19944.35 193
19945.69 202
19947.02 190
19948.36 221
19949.69 252
19951.03 233
19952.36 190
19953.70 213
19955.03 233
19956.37 216
19957.71 242
19959.04 197
19960.38 197
19961.71 198
19963.05 226
19964.38 233
19965.72 213
19967.06 199
19968.39 241
19969.73 245
19971.06 212
19972.40 211
19973.74 226
19975.07 216
19976.41 231
19977.75 222
19979.08 210
19980.42 228
19981.75 233
19983.09 233
19984.43 204
19985.76 220
19987.10 251
19988.44 235
19989.77 221
19991.11 204
19992.45 200
19993.78 208
19995.12 205
19996.46 207
19997.80 212
19999.13 233
20000.47 223
20001.81 199
20003.14 201
20004.48 221
20005.82 259
20007.16 243
20008.49 205
20009.83 211
20011.17 209
20012.51 231
20013.84 236
20015.18 232
20016.52 194
20017.86 205
20019.19 223
20020.53 224
20021.87 198
20023.21 190
20024.55 188
20025.88 244
20027.22 217
20028.56 225
20029.90 208
20031.24 239
20032.57 265
20033.91 196
20035.25 222
20036.59 205
20037.93 237
20039.26 233
20040.60 225
20041.94 235
20043.28 214
20044.62 229
20045.96 226
20047.30 209
20048.63 219
20049.97 228
20051.31 228
20052.65 230
20053.99 227
20055.33 234
20056.67 216
20058.01 233
20059.35 246
20060.69 261
20062.02 235
20063.36 186
20064.70 211
20066.04 208
20067.38 216
20068.72 217
20070.06 264
20071.40 239
20072.74 254
20074.08 217
20075.42 236
20076.76 233
20078.10 214
20079.44 179
20080.78 199
20082.12 237
20083.46 240
20084.80 231
20086.14 231
20087.48 224
20088.82 217
20090.16 219
20091.50 253
20092.84 271
20094.18 227
20095.52 234
20096.86 257
20098.20 220
20099.54 246
20100.88 231
20102.22 251
20103.56 232
20104.90 245
20106.24 239
20107.58 211
20108.92 240
20110.26 224
20111.60 257
20112.95 230
20114.29 239
20115.63 229
20116.97 218
20118.31 224
20119.65 205
20120.99 218
20122.33 218
20123.67 259
20125.02 271
20126.36 218
20127.70 209
20129.04 214
20130.38 223
20131.72 198
20133.06 206
20134.41 222
20135.75 212
