# Supplementary material for: MALDI-TOF MS typing enables the classification of brewing yeasts of the genus Saccharomyces to major beer styles
Source: PLoS One. 2017 Aug 9;12(8):e0181694. doi: 10.1371/journal.pone.0181694 (PMC5549903; doi:10.1371/journal.pone.0181694)
Supplement: S11 File — The directory includes 90 raw files and was zipped to “.zip”; the folder has three strains with 30 spectra per strain; S1 Text explains the raw files with an example and Table 1 represents the yeast strains used within the experiment. (ZIP) [file pone.0181694.s014.zip › 31-33/30338-503-OG-Ale-Ale-YPG-18h-E-E_2015-08-27__0_D1_1.dat]

1999.27 2384
1999.69 2508
2000.11 2502
2000.53 2439
2000.95 2527
2001.38 2519
2001.80 2508
2002.22 2283
2002.64 2421
2003.06 2463
2003.48 2529
2003.91 2502
2004.33 2397
2004.75 2460
2005.17 2518
2005.59 2627
2006.02 2481
2006.44 2458
2006.86 2474
2007.28 2537
2007.71 2497
2008.13 2663
2008.55 2492
2008.97 2273
2009.39 2299
2009.82 2379
2010.24 2637
2010.66 2545
2011.09 2312
2011.51 2532
2011.93 2451
2012.35 2348
2012.78 2304
2013.20 2364
2013.62 2358
2014.04 2413
2014.47 2348
2014.89 2328
2015.31 2307
2015.74 2345
2016.16 2320
2016.58 2226
2017.01 2384
2017.43 2550
2017.85 2360
2018.28 2251
2018.70 2297
2019.12 2286
2019.55 2348
2019.97 2477
2020.39 2293
2020.82 2278
2021.24 2217
2021.67 2335
2022.09 2362
2022.51 2351
2022.94 2501
2023.36 2281
2023.78 2275
2024.21 2320
2024.63 2415
2025.06 2424
2025.48 2321
2025.91 2203
2026.33 2238
2026.75 2331
2027.18 2333
2027.60 2348
2028.03 2213
2028.45 2437
2028.88 2254
2029.30 2266
2029.72 2319
2030.15 2387
2030.57 2710
2031.00 2663
2031.42 2681
2031.85 2724
2032.27 2666
2032.70 2746
2033.12 2684
2033.55 2847
2033.97 2766
2034.40 2590
2034.82 2466
2035.25 2560
2035.67 2402
2036.10 2449
2036.52 2447
2036.95 2391
2037.37 2428
2037.80 2407
2038.23 2358
2038.65 2476
2039.08 2344
2039.50 2442
2039.93 2350
2040.35 2338
2040.78 2171
2041.21 2311
2041.63 2373
2042.06 2450
2042.48 2352
2042.91 2340
2043.33 2317
2043.76 2541
2044.19 2447
2044.61 2311
2045.04 2299
2045.47 2391
2045.89 2399
2046.32 2492
2046.74 2609
2047.17 2612
2047.60 2457
2048.02 2416
2048.45 2578
2048.88 2531
2049.30 2492
2049.73 2567
2050.16 2602
2050.58 2607
2051.01 2669
2051.44 2733
2051.86 2424
2052.29 2441
2052.72 2560
2053.15 2643
2053.57 2641
2054.00 2577
2054.43 2610
2054.85 2621
2055.28 2468
2055.71 2398
2056.14 2346
2056.56 2390
2056.99 2436
2057.42 2342
2057.85 2570
2058.27 2464
2058.70 2328
2059.13 2396
2059.56 2164
2059.98 2340
2060.41 2408
2060.84 2462
2061.27 2293
2061.70 2569
2062.12 2527
2062.55 2664
2062.98 2560
2063.41 2830
2063.84 2673
2064.26 2695
2064.69 2840
2065.12 2931
2065.55 3029
2065.98 3031
2066.41 2916
2066.83 2999
2067.26 2661
2067.69 2680
2068.12 2539
2068.55 2533
2068.98 2533
2069.41 2612
2069.83 2362
2070.26 2280
2070.69 2475
2071.12 2427
2071.55 2439
2071.98 2472
2072.41 2381
2072.84 2399
2073.27 2493
2073.70 2327
2074.12 2334
2074.55 2411
2074.98 2646
2075.41 2557
2075.84 2401
2076.27 2434
2076.70 2412
2077.13 2458
2077.56 2489
2077.99 2699
2078.42 2673
2078.85 2661
2079.28 2588
2079.71 2679
2080.14 2530
2080.57 2714
2081.00 2766
2081.43 2661
2081.86 2800
2082.29 2571
2082.72 2659
2083.15 2614
2083.58 2458
2084.01 2708
2084.44 2483
2084.87 2438
2085.30 2510
2085.73 2519
2086.16 2708
2086.59 2670
2087.02 2500
2087.45 2451
2087.88 2432
2088.31 2323
2088.74 2355
2089.17 2481
2089.61 2325
2090.04 2362
2090.47 2502
2090.90 2412
2091.33 2353
2091.76 2320
2092.19 2574
2092.62 2542
2093.05 2214
2093.48 2309
2093.92 2317
2094.35 2528
2094.78 2547
2095.21 2398
2095.64 2557
2096.07 2512
2096.50 2522
2096.94 2519
2097.37 2597
2097.80 2525
2098.23 2546
2098.66 2439
2099.09 2511
2099.53 2640
2099.96 2565
2100.39 2395
2100.82 2360
2101.25 2641
2101.69 2603
2102.12 2596
2102.55 2495
2102.98 2357
2103.42 2457
2103.85 2450
2104.28 2541
2104.71 2537
2105.14 2611
2105.58 2739
2106.01 2568
2106.44 2642
2106.87 2659
2107.31 2606
2107.74 2567
2108.17 2708
2108.61 2750
2109.04 2510
2109.47 2574
2109.90 2689
2110.34 2807
2110.77 2736
2111.20 2634
2111.64 2787
2112.07 2734
2112.50 2818
2112.94 2690
2113.37 2719
2113.80 2515
2114.24 2720
2114.67 2516
2115.10 2632
2115.54 2642
2115.97 2601
2116.40 2406
2116.84 2350
2117.27 2577
2117.70 2394
2118.14 2493
2118.57 2552
2119.01 2529
2119.44 2320
2119.87 2538
2120.31 2498
2120.74 2588
2121.18 2629
2121.61 2295
2122.04 2330
2122.48 2408
2122.91 2296
2123.35 2341
2123.78 2235
2124.21 2279
2124.65 2386
2125.08 2316
2125.52 2350
2125.95 2266
2126.39 2230
2126.82 2301
2127.26 2295
2127.69 2239
2128.13 2136
2128.56 2141
2129.00 2293
2129.43 2244
2129.87 2277
2130.30 2369
2130.74 2302
2131.17 2372
2131.61 2546
2132.04 2251
2132.48 2486
2132.91 2255
2133.35 2322
2133.78 2228
2134.22 2217
2134.65 2140
2135.09 2098
2135.52 2099
2135.96 2233
2136.40 2090
2136.83 2318
2137.27 2396
2137.70 2325
2138.14 2489
2138.57 2207
2139.01 2318
2139.45 2300
2139.88 2217
2140.32 2254
2140.75 2176
2141.19 2253
2141.63 2225
2142.06 2271
2142.50 2285
2142.93 2106
2143.37 2203
2143.81 2223
2144.24 2119
2144.68 2171
2145.12 2157
2145.55 2355
2145.99 2322
2146.43 2080
2146.86 2214
2147.30 2423
2147.74 2422
2148.17 2281
2148.61 2169
2149.05 2054
2149.48 2085
2149.92 2194
2150.36 2329
2150.80 2496
2151.23 2344
2151.67 2127
2152.11 2256
2152.54 2447
2152.98 2256
2153.42 2357
2153.86 2273
2154.29 2314
2154.73 2417
2155.17 2393
2155.61 2399
2156.04 2537
2156.48 2781
2156.92 2757
2157.36 2602
2157.79 2599
2158.23 2744
2158.67 2648
2159.11 2398
2159.55 2387
2159.98 2554
2160.42 2576
2160.86 2392
2161.30 2324
2161.74 2473
2162.18 2407
2162.61 2263
2163.05 2491
2163.49 2488
2163.93 2476
2164.37 2419
2164.81 2282
2165.24 2356
2165.68 2400
2166.12 2448
2166.56 2524
2167.00 2452
2167.44 2419
2167.88 2417
2168.32 2309
2168.75 2325
2169.19 2359
2169.63 2343
2170.07 2372
2170.51 2436
2170.95 2432
2171.39 2580
2171.83 2311
2172.27 2326
2172.71 2353
2173.15 2443
2173.59 2524
2174.02 2689
2174.46 2621
2174.90 2642
2175.34 2477
2175.78 2504
2176.22 2457
2176.66 2433
2177.10 2641
2177.54 2394
2177.98 2285
2178.42 2359
2178.86 2483
2179.30 2653
2179.74 2403
2180.18 2339
2180.62 2570
2181.06 2543
2181.50 2491
2181.94 2476
2182.38 2455
2182.82 2467
2183.26 2353
2183.70 2297
2184.14 2291
2184.58 2107
2185.03 2212
2185.47 2273
2185.91 2139
2186.35 2318
2186.79 2180
2187.23 2070
2187.67 2203
2188.11 2245
2188.55 2168
2188.99 2212
2189.43 2427
2189.87 2392
2190.32 2276
2190.76 2188
2191.20 2424
2191.64 2403
2192.08 2339
2192.52 2299
2192.96 2424
2193.40 2339
2193.85 2485
2194.29 2636
2194.73 2483
2195.17 2675
2195.61 2660
2196.05 2649
2196.50 2513
2196.94 2449
2197.38 2444
2197.82 2629
2198.26 2494
2198.70 2323
2199.15 2446
2199.59 2463
2200.03 2244
2200.47 2387
2200.91 2571
2201.36 2503
2201.80 2632
2202.24 2584
2202.68 2442
2203.13 2349
2203.57 2562
2204.01 2663
2204.45 2576
2204.90 2460
2205.34 2577
2205.78 2406
2206.22 2337
2206.67 2438
2207.11 2376
2207.55 2384
2208.00 2500
2208.44 2498
2208.88 2675
2209.32 2504
2209.77 2535
2210.21 2504
2210.65 2478
2211.10 2465
2211.54 2457
2211.98 2561
2212.43 2459
2212.87 2463
2213.31 2427
2213.76 2275
2214.20 2233
2214.64 2493
2215.09 2447
2215.53 2401
2215.97 2338
2216.42 2493
2216.86 2506
2217.31 2219
2217.75 2322
2218.19 2453
2218.64 2395
2219.08 2302
2219.53 2497
2219.97 2457
2220.41 2688
2220.86 2672
2221.30 2529
2221.75 2558
2222.19 2747
2222.63 2782
2223.08 2830
2223.52 2965
2223.97 2836
2224.41 2942
2224.86 3172
2225.30 3325
2225.75 3487
2226.19 3268
2226.64 3112
2227.08 2992
2227.53 3088
2227.97 2950
2228.42 2835
2228.86 2920
2229.31 2730
2229.75 2638
2230.20 2741
2230.64 2710
2231.09 2606
2231.53 2717
2231.98 2503
2232.42 2519
2232.87 2619
2233.31 2584
2233.76 2530
2234.20 2337
2234.65 2361
2235.09 2403
2235.54 2235
2235.99 2333
2236.43 2533
2236.88 2358
2237.32 2237
2237.77 2299
2238.21 2228
2238.66 2375
2239.11 2346
2239.55 2127
2240.00 2157
2240.44 2271
2240.89 2156
2241.34 2126
2241.78 2292
2242.23 2304
2242.68 2438
2243.12 2362
2243.57 2374
2244.02 2351
2244.46 2458
2244.91 2386
2245.36 2209
2245.80 2229
2246.25 2298
2246.70 2216
2247.14 2231
2247.59 2345
2248.04 2299
2248.48 2299
2248.93 2455
2249.38 2515
2249.82 2543
2250.27 2394
2250.72 2332
2251.17 2268
2251.61 2395
2252.06 2376
2252.51 2463
2252.95 2305
2253.40 2312
2253.85 2178
2254.30 2344
2254.74 2346
2255.19 2287
2255.64 2580
2256.09 2230
2256.53 2222
2256.98 2176
2257.43 2407
2257.88 2414
2258.33 2534
2258.77 2712
2259.22 2800
2259.67 2968
2260.12 3105
2260.57 3031
2261.01 3186
2261.46 3240
2261.91 3282
2262.36 3434
2262.81 3315
2263.26 3180
2263.70 2896
2264.15 2748
2264.60 2548
2265.05 2582
2265.50 2666
2265.95 2515
2266.40 2381
2266.84 2507
2267.29 2334
2267.74 2366
2268.19 2442
2268.64 2308
2269.09 2559
2269.54 2431
2269.99 2281
2270.44 2128
2270.89 2270
2271.33 2294
2271.78 2264
2272.23 2227
2272.68 2424
2273.13 2393
2273.58 2258
2274.03 2207
2274.48 2372
2274.93 2437
2275.38 2291
2275.83 2305
2276.28 2392
2276.73 2451
2277.18 2381
2277.63 2348
2278.08 2367
2278.53 2266
2278.98 2438
2279.43 2427
2279.88 2410
2280.33 2277
2280.78 2214
2281.23 2182
2281.68 2391
2282.13 2294
2282.58 2428
2283.03 2360
2283.48 2275
2283.93 2280
2284.38 2342
2284.83 2321
2285.28 2279
2285.73 2186
2286.18 2465
2286.63 2305
2287.08 2464
2287.53 2517
2287.99 2404
2288.44 2428
2288.89 2586
2289.34 2591
2289.79 2469
2290.24 2258
2290.69 2209
2291.14 2439
2291.59 2403
2292.05 2481
2292.50 2576
2292.95 2379
2293.40 2244
2293.85 2265
2294.30 2127
2294.75 2108
2295.21 2201
2295.66 2107
2296.11 2228
2296.56 2196
2297.01 2380
2297.46 2263
2297.92 2047
2298.37 2154
2298.82 2186
2299.27 2049
2299.72 2007
2300.17 2072
2300.63 2161
2301.08 2070
2301.53 2167
2301.98 2166
2302.44 2266
2302.89 2185
2303.34 2208
2303.79 2042
2304.25 1996
2304.70 2135
2305.15 2169
2305.60 2105
2306.06 2246
2306.51 2146
2306.96 2150
2307.41 2339
2307.87 2341
2308.32 2215
2308.77 2163
2309.22 2131
2309.68 2123
2310.13 2239
2310.58 2258
2311.04 2401
2311.49 2141
2311.94 2085
2312.40 2122
2312.85 2036
2313.30 2104
2313.76 2172
2314.21 2225
2314.66 2128
2315.12 2199
2315.57 2204
2316.02 2127
2316.48 2089
2316.93 2134
2317.39 2145
2317.84 2131
2318.29 2241
2318.75 2487
2319.20 2463
2319.65 2374
2320.11 2442
2320.56 2428
2321.02 2431
2321.47 2514
2321.92 2505
2322.38 2630
2322.83 2542
2323.29 2451
2323.74 2497
2324.20 2463
2324.65 2312
2325.11 2449
2325.56 2328
2326.01 2314
2326.47 2419
2326.92 2393
2327.38 2518
2327.83 2732
2328.29 2547
2328.74 2311
2329.20 2434
2329.65 2378
2330.11 2439
2330.56 2328
2331.02 2363
2331.47 2323
2331.93 2264
2332.38 2138
2332.84 2399
2333.29 2236
2333.75 2362
2334.20 2340
2334.66 2308
2335.12 2282
2335.57 2265
2336.03 2340
2336.48 2336
2336.94 2502
2337.39 2431
2337.85 2365
2338.30 2476
2338.76 2560
2339.22 2633
2339.67 2671
2340.13 2640
2340.58 2701
2341.04 2447
2341.50 2459
2341.95 2583
2342.41 2578
2342.86 2440
2343.32 2326
2343.78 2458
2344.23 2380
2344.69 2279
2345.15 2229
2345.60 2072
2346.06 2065
2346.52 2091
2346.97 2129
2347.43 2399
2347.89 2602
2348.34 2370
2348.80 2264
2349.26 2456
2349.71 2389
2350.17 2462
2350.63 2326
2351.08 2449
2351.54 2343
2352.00 2262
2352.46 2416
2352.91 2397
2353.37 2204
2353.83 2149
2354.28 2167
2354.74 2251
2355.20 2306
2355.66 2442
2356.11 2324
2356.57 2203
2357.03 2224
2357.49 2275
2357.95 2364
2358.40 2379
2358.86 2375
2359.32 2371
2359.78 2364
2360.23 2500
2360.69 2301
2361.15 2261
2361.61 2216
2362.07 2330
2362.52 2270
2362.98 2260
2363.44 2304
2363.90 2374
2364.36 2224
2364.82 2130
2365.27 2077
2365.73 2130
2366.19 2225
2366.65 2347
2367.11 2360
2367.57 2374
2368.03 2360
2368.48 2371
2368.94 2256
2369.40 2044
2369.86 2168
2370.32 2244
2370.78 2294
2371.24 2106
2371.70 2133
2372.16 2221
2372.61 2292
2373.07 2243
2373.53 2377
2373.99 2258
2374.45 2206
2374.91 2343
2375.37 2453
2375.83 2279
2376.29 2394
2376.75 2427
2377.21 2202
2377.67 2356
2378.13 2159
2378.59 2139
2379.05 2133
2379.51 2194
2379.97 2238
2380.43 2263
2380.89 2255
2381.35 2141
2381.81 2055
2382.27 2051
2382.73 2136
2383.19 2191
2383.65 2137
2384.11 2083
2384.57 2208
2385.03 2225
2385.49 1927
2385.95 1934
2386.41 1981
2386.87 1966
2387.33 1994
2387.79 2123
2388.25 2132
2388.71 2174
2389.17 2162
2389.63 2355
2390.09 2228
2390.55 2132
2391.02 2131
2391.48 2202
2391.94 2049
2392.40 2048
2392.86 2127
2393.32 2121
2393.78 2074
2394.24 2133
2394.70 2233
2395.17 2042
2395.63 2149
2396.09 2149
2396.55 2219
2397.01 2084
2397.47 2018
2397.93 2067
2398.40 2133
2398.86 2085
2399.32 1913
2399.78 1833
2400.24 1941
2400.70 2194
2401.17 2056
2401.63 1821
2402.09 1936
2402.55 2030
2403.01 2008
2403.48 2059
2403.94 2107
2404.40 2014
2404.86 2078
2405.33 2133
2405.79 2154
2406.25 2147
2406.71 2213
2407.17 2029
2407.64 1889
2408.10 2062
2408.56 2012
2409.02 1914
2409.49 2053
2409.95 1897
2410.41 2039
2410.88 2011
2411.34 2081
2411.80 2116
2412.26 2178
2412.73 2124
2413.19 2175
2413.65 2345
2414.12 2184
2414.58 2169
2415.04 2204
2415.51 2139
2415.97 2214
2416.43 2171
2416.90 2176
2417.36 2308
2417.82 2247
2418.29 2270
2418.75 2220
2419.21 2139
2419.68 2379
2420.14 2414
2420.60 2409
2421.07 2422
2421.53 2375
2422.00 2263
2422.46 2368
2422.92 2414
2423.39 2247
2423.85 2319
2424.32 2322
2424.78 2290
2425.24 2355
2425.71 2143
2426.17 2114
2426.64 2245
2427.10 2385
2427.57 2194
2428.03 2173
2428.50 2138
2428.96 2094
2429.42 2001
2429.89 2134
2430.35 2114
2430.82 2084
2431.28 2223
2431.75 2194
2432.21 2083
2432.68 2104
2433.14 2017
2433.61 2119
2434.07 1956
2434.54 2044
2435.00 2154
2435.47 1992
2435.93 1995
2436.40 2118
2436.86 2107
2437.33 2068
2437.79 2145
2438.26 2077
2438.73 2130
2439.19 2232
2439.66 2249
2440.12 2224
2440.59 2123
2441.05 2024
2441.52 1997
2441.98 2163
2442.45 2148
2442.92 2001
2443.38 1997
2443.85 2069
2444.31 2113
2444.78 2019
2445.25 2175
2445.71 2214
2446.18 2169
2446.65 1945
2447.11 2077
2447.58 2053
2448.04 2039
2448.51 2047
2448.98 1977
2449.44 2069
2449.91 2033
2450.38 2046
2450.84 2195
2451.31 2289
2451.78 2144
2452.24 2071
2452.71 2106
2453.18 2238
2453.64 2108
2454.11 2007
2454.58 2147
2455.04 2230
2455.51 2184
2455.98 2079
2456.45 1870
2456.91 1934
2457.38 2035
2457.85 2030
2458.32 1959
2458.78 2027
2459.25 2211
2459.72 2119
2460.19 2074
2460.65 2046
2461.12 2039
2461.59 2182
2462.06 2136
2462.52 2178
2462.99 2172
2463.46 2107
2463.93 2129
2464.39 2064
2464.86 2143
2465.33 2083
2465.80 2076
2466.27 2065
2466.74 2204
2467.20 2157
2467.67 1971
2468.14 1961
2468.61 2029
2469.08 2137
2469.55 2120
2470.01 2021
2470.48 2066
2470.95 2096
2471.42 1944
2471.89 2061
2472.36 2095
2472.83 2074
2473.29 2015
2473.76 1998
2474.23 1850
2474.70 1982
2475.17 1931
2475.64 1909
2476.11 2033
2476.58 2042
2477.05 1882
2477.51 1886
2477.98 1960
2478.45 1992
2478.92 2014
2479.39 1915
2479.86 1972
2480.33 2104
2480.80 2200
2481.27 1985
2481.74 2031
2482.21 2108
2482.68 2231
2483.15 2154
2483.62 2058
2484.09 2084
2484.56 1994
2485.03 2127
2485.50 2143
2485.97 2176
2486.44 2154
2486.91 2144
2487.38 2324
2487.85 2236
2488.32 2271
2488.79 2376
2489.26 2220
2489.73 2134
2490.20 2191
2490.67 2102
2491.14 2202
2491.61 2033
2492.08 2232
2492.55 2076
2493.02 2108
2493.49 1954
2493.96 1987
2494.43 1902
2494.91 1997
2495.38 2015
2495.85 1952
2496.32 2074
2496.79 1985
2497.26 1959
2497.73 1922
2498.20 2105
2498.67 2099
2499.14 2016
2499.62 2137
2500.09 2147
2500.56 2121
2501.03 2102
2501.50 2077
2501.97 2045
2502.44 2037
2502.92 2073
2503.39 2013
2503.86 2206
2504.33 2385
2504.80 2206
2505.27 2174
2505.75 2086
2506.22 2211
2506.69 2157
2507.16 2220
2507.63 2237
2508.11 2414
2508.58 2323
2509.05 2314
2509.52 2345
2509.99 2339
2510.47 2147
2510.94 1943
2511.41 2094
2511.88 2032
2512.36 1881
2512.83 1786
2513.30 2092
2513.77 2099
2514.25 2071
2514.72 1972
2515.19 1872
2515.67 1932
2516.14 1912
2516.61 1928
2517.08 1957
2517.56 1920
2518.03 1916
2518.50 2037
2518.98 2034
2519.45 2078
2519.92 2091
2520.40 1974
2520.87 1974
2521.34 1992
2521.82 2017
2522.29 1962
2522.76 2114
2523.24 2088
2523.71 2123
2524.18 2057
2524.66 2187
2525.13 2336
2525.60 2173
2526.08 2102
2526.55 2150
2527.03 2116
2527.50 2038
2527.97 2069
2528.45 2207
2528.92 2268
2529.39 2188
2529.87 2066
2530.34 2033
2530.82 2154
2531.29 2311
2531.77 2049
2532.24 2132
2532.71 2055
2533.19 2068
2533.66 2098
2534.14 2011
2534.61 2181
2535.09 1945
2535.56 2128
2536.04 2111
2536.51 2016
2536.99 2100
2537.46 2076
2537.94 2072
2538.41 2262
2538.89 2081
2539.36 2324
2539.84 2359
2540.31 2357
2540.79 2358
2541.26 2280
2541.74 2144
2542.21 2332
2542.69 2457
2543.16 2476
2543.64 2347
2544.11 2120
2544.59 2178
2545.06 2249
2545.54 2341
2546.02 2412
2546.49 2363
2546.97 2451
2547.44 2453
2547.92 2377
2548.39 2321
2548.87 2261
2549.35 2376
2549.82 2262
2550.30 2363
2550.77 2313
2551.25 2459
2551.73 2160
2552.20 2318
2552.68 2304
2553.15 2478
2553.63 2368
2554.11 2342
2554.58 2574
2555.06 2475
2555.54 2745
2556.01 2648
2556.49 2331
2556.97 2349
2557.44 2343
2557.92 2262
2558.40 2358
2558.87 2269
2559.35 2077
2559.83 2118
2560.30 2059
2560.78 1998
2561.26 1918
2561.74 2058
2562.21 2005
2562.69 1890
2563.17 1952
2563.64 2045
2564.12 1948
2564.60 2043
2565.08 2186
2565.55 2238
2566.03 2041
2566.51 1965
2566.99 2059
2567.46 2080
2567.94 2100
2568.42 1901
2568.90 2135
2569.38 2174
2569.85 2080
2570.33 2039
2570.81 2065
2571.29 2232
2571.76 2097
2572.24 2074
2572.72 2131
2573.20 1956
2573.68 1974
2574.16 1999
2574.63 2051
2575.11 1955
2575.59 2011
2576.07 1952
2576.55 2068
2577.03 1894
2577.50 2095
2577.98 2132
2578.46 2227
2578.94 2134
2579.42 2003
2579.90 2129
2580.38 2007
2580.86 2167
2581.33 2279
2581.81 2174
2582.29 2195
2582.77 2199
2583.25 2171
2583.73 2106
2584.21 2176
2584.69 2170
2585.17 2033
2585.65 2091
2586.13 2079
2586.61 2073
2587.09 2048
2587.56 2136
2588.04 2100
2588.52 1972
2589.00 1985
2589.48 2207
2589.96 2148
2590.44 2168
2590.92 2109
2591.40 2061
2591.88 2165
2592.36 2158
2592.84 2081
2593.32 2137
2593.80 2214
2594.28 2128
2594.76 2122
2595.24 2101
2595.72 2134
2596.20 2080
2596.68 2021
2597.16 2121
2597.64 1985
2598.12 2025
2598.61 2202
2599.09 1918
2599.57 1871
2600.05 1927
2600.53 1998
2601.01 2099
2601.49 2033
2601.97 2105
2602.45 2009
2602.93 1951
2603.41 2129
2603.89 2070
2604.37 2003
2604.86 2166
2605.34 2103
2605.82 2035
2606.30 2194
2606.78 2060
2607.26 2054
2607.74 2038
2608.22 2197
2608.71 1924
2609.19 1977
2609.67 2172
2610.15 2182
2610.63 2137
2611.11 2000
2611.60 1943
2612.08 2077
2612.56 1994
2613.04 1843
2613.52 1943
2614.01 1998
2614.49 1961
2614.97 1954
2615.45 2093
2615.93 2026
2616.42 1963
2616.90 2067
2617.38 2004
2617.86 2040
2618.34 1929
2618.83 2012
2619.31 2052
2619.79 1868
2620.27 1861
2620.76 1996
2621.24 1973
2621.72 2004
2622.21 1904
2622.69 1895
2623.17 1938
2623.65 1964
2624.14 2041
2624.62 2008
2625.10 1980
2625.59 1906
2626.07 2033
2626.55 2012
2627.03 1991
2627.52 2142
2628.00 2053
2628.48 1982
2628.97 2014
2629.45 2136
2629.93 2243
2630.42 1973
2630.90 2179
2631.38 2197
2631.87 1993
2632.35 1989
2632.84 2025
2633.32 2020
2633.80 2120
2634.29 2172
2634.77 1949
2635.25 2071
2635.74 2024
2636.22 2058
2636.71 1995
2637.19 2092
2637.67 2323
2638.16 1996
2638.64 2063
2639.13 2071
2639.61 1875
2640.10 1941
2640.58 1988
2641.07 2096
2641.55 2109
2642.03 1983
2642.52 1943
2643.00 2148
2643.49 2053
2643.97 2069
2644.46 1974
2644.94 1869
2645.43 1940
2645.91 1802
2646.40 1984
2646.88 2034
2647.37 1941
2647.85 1960
2648.34 1925
2648.82 2128
2649.31 2035
2649.79 1973
2650.28 1993
2650.76 1900
2651.25 1819
2651.73 1798
2652.22 1862
2652.70 1884
2653.19 1831
2653.68 1883
2654.16 1953
2654.65 1933
2655.13 1982
2655.62 2076
2656.10 1994
2656.59 1917
2657.08 2077
2657.56 2147
2658.05 1966
2658.53 2177
2659.02 2399
2659.51 2269
2659.99 2342
2660.48 2296
2660.97 2610
2661.45 2383
2661.94 2360
2662.42 2536
2662.91 2399
2663.40 2561
2663.88 2751
2664.37 2788
2664.86 2818
2665.34 2826
2665.83 2740
2666.32 2897
2666.80 2834
2667.29 2656
2667.78 2849
2668.26 2963
2668.75 2972
2669.24 3086
2669.73 3076
2670.21 3283
2670.70 3200
2671.19 3508
2671.67 3710
2672.16 3531
2672.65 3302
2673.14 3426
2673.62 3263
2674.11 2939
2674.60 2897
2675.09 2724
2675.57 2429
2676.06 2402
2676.55 2275
2677.04 2298
2677.52 2423
2678.01 2190
2678.50 1962
2678.99 2144
2679.48 2266
2679.96 2369
2680.45 2445
2680.94 2463
2681.43 2476
2681.92 2275
2682.40 2189
2682.89 2351
2683.38 2327
2683.87 2290
2684.36 2170
2684.85 2075
2685.33 2049
2685.82 2210
2686.31 2137
2686.80 2215
2687.29 2203
2687.78 1977
2688.27 2202
2688.76 2131
2689.24 2136
2689.73 2036
2690.22 1870
2690.71 1951
2691.20 2055
2691.69 2131
2692.18 2167
2692.67 2047
2693.16 2003
2693.65 2141
2694.14 2082
2694.62 1941
2695.11 1904
2695.60 2162
2696.09 2028
2696.58 1797
2697.07 1975
2697.56 1986
2698.05 1951
2698.54 1923
2699.03 1945
2699.52 2039
2700.01 2200
2700.50 2037
2700.99 1870
2701.48 1825
2701.97 1930
2702.46 2041
2702.95 2008
2703.44 2003
2703.93 1935
2704.42 2003
2704.91 1933
2705.40 1953
2705.89 1996
2706.38 1901
2706.87 1793
2707.36 1872
2707.85 1976
2708.34 2056
2708.83 1889
2709.33 2029
2709.82 1947
2710.31 1968
2710.80 2001
2711.29 1966
2711.78 1847
2712.27 1936
2712.76 1958
2713.25 1936
2713.74 1872
2714.23 1831
2714.73 1954
2715.22 1835
2715.71 1862
2716.20 1920
2716.69 1842
2717.18 1852
2717.67 1957
2718.16 1826
2718.66 1821
2719.15 1939
2719.64 1926
2720.13 1862
2720.62 1708
2721.11 1884
2721.61 2004
2722.10 2059
2722.59 2007
2723.08 1867
2723.57 1909
2724.07 1918
2724.56 1876
2725.05 1833
2725.54 1824
2726.03 1933
2726.53 1987
2727.02 1872
2727.51 1821
2728.00 1588
2728.50 1883
2728.99 1994
2729.48 1781
2729.97 1818
2730.47 1789
2730.96 1762
2731.45 1813
2731.94 1838
2732.44 1845
2732.93 1875
2733.42 1904
2733.92 1909
2734.41 1914
2734.90 1934
2735.39 1946
2735.89 1896
2736.38 2014
2736.87 1983
2737.37 2022
2737.86 2094
2738.35 1985
2738.85 1994
2739.34 1995
2739.83 2039
2740.33 2129
2740.82 2060
2741.31 1915
2741.81 2102
2742.30 2121
2742.79 2080
2743.29 2027
2743.78 2013
2744.28 1919
2744.77 1958
2745.26 2028
2745.76 1984
2746.25 1923
2746.75 1886
2747.24 1899
2747.73 1991
2748.23 1982
2748.72 1926
2749.22 1914
2749.71 1868
2750.21 1808
2750.70 2027
2751.19 2123
2751.69 2019
2752.18 1944
2752.68 1950
2753.17 2114
2753.67 2060
2754.16 2057
2754.66 1945
2755.15 2065
2755.65 2057
2756.14 2090
2756.64 1915
2757.13 1972
2757.63 1929
2758.12 1996
2758.62 2028
2759.11 1927
2759.61 1865
2760.10 1923
2760.60 1879
2761.09 1978
2761.59 1934
2762.08 2079
2762.58 1887
2763.07 1796
2763.57 1835
2764.07 1886
2764.56 1935
2765.06 1825
2765.55 1867
2766.05 1887
2766.54 1999
2767.04 1804
2767.54 1840
2768.03 1764
2768.53 1820
2769.02 2016
2769.52 1953
2770.02 1877
2770.51 1889
2771.01 1826
2771.51 1792
2772.00 1729
2772.50 1761
2772.99 1939
2773.49 1948
2773.99 1967
2774.48 1942
2774.98 1830
2775.48 1871
2775.97 1937
2776.47 1959
2776.97 1789
2777.46 1751
2777.96 1670
2778.46 1827
2778.95 1888
2779.45 1814
2779.95 1792
2780.45 1918
2780.94 1929
2781.44 1890
2781.94 1820
2782.43 1811
2782.93 1851
2783.43 1806
2783.93 1754
2784.42 1847
2784.92 1755
2785.42 1773
2785.92 1848
2786.41 1764
2786.91 1794
2787.41 1748
2787.91 1664
2788.41 1769
2788.90 1811
2789.40 1790
2789.90 1811
2790.40 1727
2790.89 1866
2791.39 2009
2791.89 2061
2792.39 2048
2792.89 2210
2793.39 2362
2793.88 2405
2794.38 2484
2794.88 2352
2795.38 2511
2795.88 2612
2796.38 2526
2796.87 2430
2797.37 2458
2797.87 2548
2798.37 2313
2798.87 2285
2799.37 2404
2799.87 2086
2800.37 2159
2800.86 1987
2801.36 1978
2801.86 1913
2802.36 1880
2802.86 1992
2803.36 2153
2803.86 1994
2804.36 2083
2804.86 1882
2805.36 1953
2805.86 2116
2806.36 2050
2806.85 2008
2807.35 1988
2807.85 2016
2808.35 1974
2808.85 2034
2809.35 1843
2809.85 1866
2810.35 1852
2810.85 2007
2811.35 2029
2811.85 1861
2812.35 1930
2812.85 1829
2813.35 1850
2813.85 1743
2814.35 1825
2814.85 1875
2815.35 1900
2815.85 1807
2816.35 1746
2816.85 1868
2817.35 1853
2817.85 1802
2818.35 1822
2818.85 1843
2819.35 1938
2819.86 1702
2820.36 1694
2820.86 1736
2821.36 1924
2821.86 1730
2822.36 1750
2822.86 1772
2823.36 1790
2823.86 1772
2824.36 1683
2824.86 1662
2825.37 1791
2825.87 1778
2826.37 1772
2826.87 1807
2827.37 1904
2827.87 1633
2828.37 1736
2828.87 1835
2829.38 1783
2829.88 1853
2830.38 1731
2830.88 1762
2831.38 1798
2831.88 1705
2832.38 1946
2832.89 1828
2833.39 1953
2833.89 2014
2834.39 1870
2834.89 1860
2835.40 1836
2835.90 1836
2836.40 1701
2836.90 1734
2837.40 1727
2837.91 1780
2838.41 1690
2838.91 1657
2839.41 1705
2839.92 1823
2840.42 1680
2840.92 1678
2841.42 1669
2841.93 1584
2842.43 1573
2842.93 1573
2843.43 1694
2843.94 1785
2844.44 1835
2844.94 1689
2845.44 1619
2845.95 1633
2846.45 1737
2846.95 1723
2847.46 1708
2847.96 1747
2848.46 1773
2848.97 1766
2849.47 1664
2849.97 1705
2850.48 1907
2850.98 1846
2851.48 1853
2851.99 1818
2852.49 1841
2852.99 1968
2853.50 1786
2854.00 1917
2854.50 1997
2855.01 2027
2855.51 1946
2856.02 1834
2856.52 1892
2857.02 1730
2857.53 1861
2858.03 1720
2858.53 1725
2859.04 1765
2859.54 1695
2860.05 1775
2860.55 1776
2861.06 1825
2861.56 1769
2862.06 1725
2862.57 1642
2863.07 1727
2863.58 1650
2864.08 1614
2864.59 1768
2865.09 1714
2865.60 1787
2866.10 1775
2866.61 1739
2867.11 1787
2867.61 1615
2868.12 1662
2868.62 1822
2869.13 1735
2869.63 1774
2870.14 1807
2870.64 1870
2871.15 1792
2871.66 1910
2872.16 1876
2872.67 2076
2873.17 2077
2873.68 1987
2874.18 1870
2874.69 1832
2875.19 1847
2875.70 1856
2876.20 1782
2876.71 1733
2877.22 1761
2877.72 1880
2878.23 1944
2878.73 1943
2879.24 1884
2879.74 1852
2880.25 1946
2880.76 1897
2881.26 1919
2881.77 2019
2882.27 1787
2882.78 1862
2883.29 1933
2883.79 1957
2884.30 1851
2884.81 1924
2885.31 1756
2885.82 1669
2886.32 1689
2886.83 1745
2887.34 1753
2887.84 1834
2888.35 1843
2888.86 1712
2889.36 1722
2889.87 1758
2890.38 1919
2890.88 1922
2891.39 1787
2891.90 1984
2892.41 2101
2892.91 2249
2893.42 2238
2893.93 2163
2894.43 2006
2894.94 2300
2895.45 2409
2895.96 2156
2896.46 2010
2896.97 1875
2897.48 1981
2897.99 1889
2898.49 1936
2899.00 1888
2899.51 1865
2900.02 1808
2900.52 1890
2901.03 1809
2901.54 1746
2902.05 1885
2902.56 1993
2903.06 2001
2903.57 1916
2904.08 2065
2904.59 2013
2905.10 1885
2905.60 1953
2906.11 1800
2906.62 1786
2907.13 1823
2907.64 1830
2908.15 1760
2908.65 1797
2909.16 1841
2909.67 1901
2910.18 2020
2910.69 1976
2911.20 1956
2911.71 1812
2912.21 1806
2912.72 1873
2913.23 1932
2913.74 1812
2914.25 1929
2914.76 1772
2915.27 1957
2915.78 1961
2916.29 1802
2916.79 1880
2917.30 1881
2917.81 1997
2918.32 2139
2918.83 2147
2919.34 2179
2919.85 2219
2920.36 2306
2920.87 2315
2921.38 2407
2921.89 2513
2922.40 2481
2922.91 2461
2923.42 2739
2923.93 2731
2924.44 2793
2924.95 2652
2925.46 2460
2925.97 2305
2926.48 2288
2926.99 2166
2927.50 2314
2928.01 2111
2928.52 2064
2929.03 2007
2929.54 1974
2930.05 1869
2930.56 1895
2931.07 1797
2931.58 1777
2932.09 1818
2932.60 1764
2933.11 1756
2933.62 1744
2934.13 1751
2934.64 1790
2935.15 1810
2935.66 1828
2936.17 1975
2936.69 1816
2937.20 1693
2937.71 1798
2938.22 1698
2938.73 1706
2939.24 1764
2939.75 1834
2940.26 1688
2940.77 1759
2941.29 1705
2941.80 1866
2942.31 1723
2942.82 1690
2943.33 1823
2943.84 1866
2944.35 2058
2944.87 1980
2945.38 1857
2945.89 1928
2946.40 2024
2946.91 1840
2947.42 1804
2947.94 1879
2948.45 1840
2948.96 1763
2949.47 1773
2949.98 1801
2950.50 1685
2951.01 1715
2951.52 1792
2952.03 1880
2952.55 1787
2953.06 1854
2953.57 1804
2954.08 1807
2954.59 1845
2955.11 1947
2955.62 1986
2956.13 1840
2956.64 1664
2957.16 1887
2957.67 1736
2958.18 1783
2958.70 1923
2959.21 1793
2959.72 1800
2960.23 1996
2960.75 1795
2961.26 1795
2961.77 1961
2962.29 2039
2962.80 1859
2963.31 1949
2963.83 1866
2964.34 1829
2964.85 1882
2965.37 1805
2965.88 1771
2966.39 1851
2966.91 1930
2967.42 1918
2967.93 1832
2968.45 1713
2968.96 1720
2969.47 1751
2969.99 1735
2970.50 1710
2971.02 1824
2971.53 1703
2972.04 1745
2972.56 1840
2973.07 1718
2973.59 1650
2974.10 1656
2974.61 1733
2975.13 1591
2975.64 1590
2976.16 1643
2976.67 1841
2977.19 1726
2977.70 1816
2978.21 1796
2978.73 1743
2979.24 1856
2979.76 1880
2980.27 1802
2980.79 1776
2981.30 1846
2981.82 1754
2982.33 1612
2982.85 1568
2983.36 1723
2983.88 1683
2984.39 1666
2984.91 1702
2985.42 1565
2985.94 1547
2986.45 1805
2986.97 1642
2987.48 1521
2988.00 1703
2988.51 1763
2989.03 1678
2989.54 1595
2990.06 1657
2990.58 1843
2991.09 1866
2991.61 1934
2992.12 1781
2992.64 1736
2993.15 1912
2993.67 1803
2994.19 1777
2994.70 1925
2995.22 1982
2995.73 1934
2996.25 1861
2996.77 1873
2997.28 1848
2997.80 1827
2998.31 1975
2998.83 1919
2999.35 1921
2999.86 1953
3000.38 2021
3000.90 2007
3001.41 2014
3001.93 2068
3002.45 2019
3002.96 2223
3003.48 1997
3004.00 1836
3004.51 1925
3005.03 1800
3005.55 1743
3006.06 1741
3006.58 1786
3007.10 1835
3007.61 1779
3008.13 1793
3008.65 1660
3009.17 1664
3009.68 1562
3010.20 1637
3010.72 1850
3011.23 1547
3011.75 1597
3012.27 1655
3012.79 1706
3013.30 1711
3013.82 1768
3014.34 1888
3014.86 1731
3015.37 1831
3015.89 1758
3016.41 1780
3016.93 1749
3017.45 1773
3017.96 1664
3018.48 1883
3019.00 1821
3019.52 1716
3020.04 1732
3020.55 1893
3021.07 1800
3021.59 1750
3022.11 1809
3022.63 1869
3023.15 1693
3023.66 1810
3024.18 1644
3024.70 1628
3025.22 1734
3025.74 1801
3026.26 1661
3026.78 1734
3027.29 1707
3027.81 1735
3028.33 1821
3028.85 1742
3029.37 1608
3029.89 1568
3030.41 1608
3030.93 1643
3031.45 1841
3031.96 1577
3032.48 1562
3033.00 1714
3033.52 1816
3034.04 1859
3034.56 1871
3035.08 1729
3035.60 1585
3036.12 1587
3036.64 1681
3037.16 1681
3037.68 1654
3038.20 1618
3038.72 1548
3039.24 1608
3039.76 1660
3040.28 1697
3040.80 1631
3041.32 1630
3041.84 1566
3042.36 1742
3042.88 1725
3043.40 1553
3043.92 1654
3044.44 1715
3044.96 1734
3045.48 1750
3046.00 1739
3046.52 1694
3047.04 1749
3047.56 1754
3048.08 1732
3048.60 1726
3049.12 1617
3049.64 1750
3050.16 1741
3050.68 1724
3051.20 1752
3051.72 1683
3052.24 1680
3052.77 1744
3053.29 1876
3053.81 1939
3054.33 1833
3054.85 1903
3055.37 1835
3055.89 1767
3056.41 1827
3056.93 1700
3057.46 1653
3057.98 1719
3058.50 1776
3059.02 1793
3059.54 1804
3060.06 1803
3060.58 1690
3061.11 1823
3061.63 1863
3062.15 1767
3062.67 1721
3063.19 1791
3063.71 1905
3064.24 2082
3064.76 2035
3065.28 1896
3065.80 1789
3066.32 2059
3066.85 1842
3067.37 1904
3067.89 1926
3068.41 1803
3068.94 1886
3069.46 1720
3069.98 1664
3070.50 1787
3071.02 1755
3071.55 1810
3072.07 1651
3072.59 1817
3073.12 1964
3073.64 1836
3074.16 1913
3074.68 1910
3075.21 1740
3075.73 1830
3076.25 1749
3076.77 1731
3077.30 1853
3077.82 1752
3078.34 1902
3078.87 1911
3079.39 1902
3079.91 1825
3080.44 1755
3080.96 1766
3081.48 1924
3082.01 1929
3082.53 1895
3083.05 2032
3083.58 1829
3084.10 1706
3084.62 1611
3085.15 1693
3085.67 1758
3086.20 1832
3086.72 1820
3087.24 1803
3087.77 1842
3088.29 1856
3088.81 1774
3089.34 1780
3089.86 1831
3090.39 1969
3090.91 1996
3091.44 1987
3091.96 1821
3092.48 1753
3093.01 1722
3093.53 1809
3094.06 1853
3094.58 1703
3095.11 1799
3095.63 1867
3096.16 1889
3096.68 1894
3097.20 1958
3097.73 2086
3098.25 2369
3098.78 2556
3099.30 2696
3099.83 2829
3100.35 3020
3100.88 2974
3101.40 3021
3101.93 3371
3102.45 3195
3102.98 2928
3103.50 2913
3104.03 2786
3104.55 2561
3105.08 2498
3105.61 2356
3106.13 2364
3106.66 2383
3107.18 2399
3107.71 2185
3108.23 2269
3108.76 2392
3109.28 2555
3109.81 2554
3110.34 2397
3110.86 2468
3111.39 2338
3111.91 2375
3112.44 2387
3112.97 2227
3113.49 2114
3114.02 1984
3114.54 1817
3115.07 1857
3115.60 1839
3116.12 1916
3116.65 1875
3117.18 1799
3117.70 1790
3118.23 1797
3118.75 1865
3119.28 1762
3119.81 1885
3120.33 1895
3120.86 1889
3121.39 1788
3121.91 1933
3122.44 1889
3122.97 1834
3123.50 1782
3124.02 1749
3124.55 1867
3125.08 1686
3125.60 1936
3126.13 1891
3126.66 1884
3127.19 2038
3127.71 2149
3128.24 2261
3128.77 2495
3129.29 2470
3129.82 2542
3130.35 2590
3130.88 2571
3131.40 2435
3131.93 2593
3132.46 2601
3132.99 2894
3133.52 2719
3134.04 2530
3134.57 2607
3135.10 2420
3135.63 2300
3136.15 2140
3136.68 2021
3137.21 2089
3137.74 2052
3138.27 2105
3138.80 2080
3139.32 1937
3139.85 1778
3140.38 2074
3140.91 2134
3141.44 1986
3141.97 1991
3142.49 2116
3143.02 2106
3143.55 2051
3144.08 2023
3144.61 2008
3145.14 1834
3145.67 1850
3146.19 1828
3146.72 1774
3147.25 1967
3147.78 1755
3148.31 1790
3148.84 1691
3149.37 1789
3149.90 1990
3150.43 2010
3150.96 1783
3151.49 1800
3152.01 1770
3152.54 1752
3153.07 1831
3153.60 1918
3154.13 1796
3154.66 1736
3155.19 1763
3155.72 1742
3156.25 1870
3156.78 1775
3157.31 1771
3157.84 1696
3158.37 1655
3158.90 1771
3159.43 1701
3159.96 1881
3160.49 1829
3161.02 1949
3161.55 1873
3162.08 1791
3162.61 1833
3163.14 1894
3163.67 1621
3164.20 1905
3164.73 1847
3165.26 1814
3165.79 1956
3166.32 1936
3166.85 1753
3167.38 1743
3167.91 1768
3168.45 1834
3168.98 1836
3169.51 1838
3170.04 1949
3170.57 2058
3171.10 2006
3171.63 1945
3172.16 2096
3172.69 2231
3173.22 2051
3173.75 1885
3174.29 1889
3174.82 1893
3175.35 1864
3175.88 1902
3176.41 1883
3176.94 1756
3177.47 1901
3178.01 1936
3178.54 1729
3179.07 1851
3179.60 1856
3180.13 1813
3180.66 1783
3181.20 1752
3181.73 1660
3182.26 1634
3182.79 1674
3183.32 1687
3183.86 1849
3184.39 1767
3184.92 1747
3185.45 1719
3185.98 1681
3186.52 1655
3187.05 1751
3187.58 1829
3188.11 1719
3188.64 1743
3189.18 1636
3189.71 1674
3190.24 1917
3190.77 2018
3191.31 1875
3191.84 1883
3192.37 1851
3192.91 1874
3193.44 1936
3193.97 1852
3194.50 1950
3195.04 1996
3195.57 1787
3196.10 1754
3196.64 1863
3197.17 1881
3197.70 1907
3198.24 1791
3198.77 1796
3199.30 1768
3199.84 1896
3200.37 1754
3200.90 1757
3201.44 1725
3201.97 1701
3202.50 1728
3203.04 1639
3203.57 1629
3204.10 1696
3204.64 1580
3205.17 1579
3205.70 1641
3206.24 1540
3206.77 1634
3207.31 1672
3207.84 1590
3208.37 1645
3208.91 1659
3209.44 1694
3209.98 1768
3210.51 1674
3211.05 1710
3211.58 1820
3212.11 1706
3212.65 1809
3213.18 1838
3213.72 1661
3214.25 1669
3214.79 1512
3215.32 1465
3215.86 1493
3216.39 1705
3216.93 1618
3217.46 1666
3217.99 1653
3218.53 1592
3219.06 1659
3219.60 1778
3220.13 1783
3220.67 1748
3221.20 1823
3221.74 1689
3222.28 1797
3222.81 1584
3223.35 1610
3223.88 1676
3224.42 1619
3224.95 1744
3225.49 1639
3226.02 1620
3226.56 1679
3227.09 1697
3227.63 1784
3228.17 1807
3228.70 1694
3229.24 1691
3229.77 1715
3230.31 1537
3230.84 1507
3231.38 1616
3231.92 1697
3232.45 1615
3232.99 1628
3233.52 1652
3234.06 1653
3234.60 1685
3235.13 1803
3235.67 1658
3236.21 1770
3236.74 1647
3237.28 1627
3237.82 1787
3238.35 1841
3238.89 1641
3239.42 1625
3239.96 1679
3240.50 1647
3241.03 1554
3241.57 1615
3242.11 1692
3242.65 1551
3243.18 1536
3243.72 1636
3244.26 1600
3244.79 1617
3245.33 1650
3245.87 1657
3246.40 1632
3246.94 1684
3247.48 1646
3248.02 1681
3248.55 1729
3249.09 1687
3249.63 1649
3250.17 1638
3250.70 1687
3251.24 1740
3251.78 1593
3252.32 1738
3252.85 1560
3253.39 1580
3253.93 1722
3254.47 1950
3255.01 1794
3255.54 1701
3256.08 1780
3256.62 1937
3257.16 1820
3257.70 1842
3258.23 1897
3258.77 2066
3259.31 2142
3259.85 2113
3260.39 2267
3260.93 2276
3261.46 2385
3262.00 2272
3262.54 2493
3263.08 2667
3263.62 2574
3264.16 2424
3264.70 2575
3265.23 2495
3265.77 2414
3266.31 2500
3266.85 2358
3267.39 2491
3267.93 2190
3268.47 2083
3269.01 2144
3269.55 1995
3270.09 1882
3270.62 1896
3271.16 2096
3271.70 2000
3272.24 1787
3272.78 1885
3273.32 1983
3273.86 1881
3274.40 1879
3274.94 1748
3275.48 1882
3276.02 2020
3276.56 1891
3277.10 2014
3277.64 2036
3278.18 1959
3278.72 1928
3279.26 1932
3279.80 1802
3280.34 1851
3280.88 1825
3281.42 1932
3281.96 2024
3282.50 2023
3283.04 1956
3283.58 1997
3284.12 1994
3284.66 1946
3285.20 2037
3285.74 1997
3286.28 1904
3286.82 2005
3287.36 2136
3287.90 1972
3288.44 2065
3288.98 1962
3289.53 2018
3290.07 1928
3290.61 2006
3291.15 2169
3291.69 2287
3292.23 2137
3292.77 2385
3293.31 2405
3293.85 2344
3294.39 2268
3294.94 2104
3295.48 2133
3296.02 1992
3296.56 1959
3297.10 2042
3297.64 1910
3298.18 1908
3298.72 1770
3299.27 1805
3299.81 1788
3300.35 1992
3300.89 1959
3301.43 1828
3301.97 1860
3302.52 1713
3303.06 1645
3303.60 1702
3304.14 1724
3304.68 1822
3305.23 1741
3305.77 1876
3306.31 1947
3306.85 1922
3307.40 1909
3307.94 1891
3308.48 1851
3309.02 1923
3309.56 1943
3310.11 2015
3310.65 1940
3311.19 1992
3311.73 2179
3312.28 2208
3312.82 2215
3313.36 2379
3313.91 2448
3314.45 2263
3314.99 2436
3315.53 2457
3316.08 2149
3316.62 2294
3317.16 2058
3317.71 2049
3318.25 2046
3318.79 1994
3319.34 1979
3319.88 1961
3320.42 1946
3320.97 1796
3321.51 2010
3322.05 1932
3322.60 1984
3323.14 1948
3323.68 2098
3324.23 1915
3324.77 1988
3325.31 1951
3325.86 1893
3326.40 1922
3326.95 1815
3327.49 1888
3328.03 1692
3328.58 1694
3329.12 1788
3329.66 1837
3330.21 1701
3330.75 1793
3331.30 1821
3331.84 1732
3332.39 1841
3332.93 1896
3333.47 1877
3334.02 1774
3334.56 1781
3335.11 1852
3335.65 1959
3336.20 1712
3336.74 1669
3337.29 1714
3337.83 1824
3338.38 1838
3338.92 1681
3339.47 1751
3340.01 1873
3340.56 1836
3341.10 1798
3341.65 1736
3342.19 1693
3342.74 1757
3343.28 1677
3343.83 1653
3344.37 1822
3344.92 1855
3345.46 1628
3346.01 1700
3346.55 1820
3347.10 1689
3347.64 1641
3348.19 1686
3348.73 1737
3349.28 1861
3349.83 1719
3350.37 1684
3350.92 1808
3351.46 1904
3352.01 1928
3352.56 1824
3353.10 1884
3353.65 1928
3354.19 2106
3354.74 2033
3355.29 1933
3355.83 1980
3356.38 2003
3356.92 1944
3357.47 2061
3358.02 2136
3358.56 2060
3359.11 2158
3359.66 2121
3360.20 1880
3360.75 1724
3361.30 1882
3361.84 1791
3362.39 1748
3362.94 1829
3363.48 1766
3364.03 1755
3364.58 1819
3365.12 1909
3365.67 1877
3366.22 1693
3366.77 1585
3367.31 1604
3367.86 1720
3368.41 1648
3368.95 1627
3369.50 1620
3370.05 1542
3370.60 1757
3371.14 1885
3371.69 1659
3372.24 1581
3372.79 1559
3373.33 1630
3373.88 1472
3374.43 1505
3374.98 1467
3375.52 1552
3376.07 1538
3376.62 1590
3377.17 1550
3377.72 1593
3378.26 1521
3378.81 1652
3379.36 1632
3379.91 1639
3380.46 1454
3381.01 1550
3381.55 1645
3382.10 1581
3382.65 1511
3383.20 1645
3383.75 1736
3384.30 1686
3384.84 1695
3385.39 1727
3385.94 1750
3386.49 1780
3387.04 1748
3387.59 1759
3388.14 1614
3388.69 1571
3389.23 1674
3389.78 1760
3390.33 1582
3390.88 1633
3391.43 1711
3391.98 1612
3392.53 1516
3393.08 1617
3393.63 1560
3394.18 1603
3394.73 1665
3395.28 1627
3395.82 1669
3396.37 1593
3396.92 1541
3397.47 1501
3398.02 1560
3398.57 1625
3399.12 1524
3399.67 1439
3400.22 1548
3400.77 1605
3401.32 1527
3401.87 1506
3402.42 1475
3402.97 1472
3403.52 1670
3404.07 1557
3404.62 1573
3405.17 1481
3405.72 1575
3406.27 1541
3406.82 1579
3407.37 1471
3407.92 1455
3408.47 1571
3409.02 1596
3409.58 1629
3410.13 1674
3410.68 1672
3411.23 1630
3411.78 1611
3412.33 1697
3412.88 1662
3413.43 1534
3413.98 1602
3414.53 1582
3415.08 1516
3415.63 1532
3416.19 1641
3416.74 1680
3417.29 1756
3417.84 1564
3418.39 1528
3418.94 1541
3419.49 1617
3420.04 1631
3420.60 1625
3421.15 1569
3421.70 1513
3422.25 1462
3422.80 1521
3423.35 1578
3423.91 1576
3424.46 1626
3425.01 1602
3425.56 1473
3426.11 1457
3426.66 1570
3427.22 1608
3427.77 1532
3428.32 1592
3428.87 1532
3429.42 1548
3429.98 1569
3430.53 1576
3431.08 1526
3431.63 1440
3432.19 1489
3432.74 1512
3433.29 1632
3433.84 1515
3434.40 1502
3434.95 1628
3435.50 1528
3436.05 1592
3436.61 1630
3437.16 1571
3437.71 1545
3438.27 1433
3438.82 1375
3439.37 1385
3439.92 1574
3440.48 1467
3441.03 1562
3441.58 1461
3442.14 1478
3442.69 1521
3443.24 1522
3443.80 1600
3444.35 1431
3444.90 1479
3445.46 1509
3446.01 1492
3446.56 1568
3447.12 1571
3447.67 1524
3448.23 1624
3448.78 1551
3449.33 1547
3449.89 1710
3450.44 1570
3450.99 1703
3451.55 1605
3452.10 1694
3452.66 1650
3453.21 1588
3453.76 1665
3454.32 1637
3454.87 1570
3455.43 1675
3455.98 1669
3456.54 1512
3457.09 1468
3457.64 1553
3458.20 1466
3458.75 1505
3459.31 1487
3459.86 1416
3460.42 1475
3460.97 1435
3461.53 1472
3462.08 1407
3462.64 1509
3463.19 1519
3463.75 1495
3464.30 1458
3464.86 1572
3465.41 1592
3465.97 1512
3466.52 1681
3467.08 1717
3467.63 1662
3468.19 1639
3468.74 1774
3469.30 1617
3469.85 1678
3470.41 1700
3470.96 1426
3471.52 1731
3472.08 1698
3472.63 1566
3473.19 1543
3473.74 1685
3474.30 1787
3474.85 1757
3475.41 1684
3475.97 1604
3476.52 1705
3477.08 1895
3477.63 1625
3478.19 1606
3478.75 1647
3479.30 1867
3479.86 1798
3480.41 1709
3480.97 1700
3481.53 1695
3482.08 1756
3482.64 1817
3483.20 1782
3483.75 1863
3484.31 1869
3484.87 1982
3485.42 2039
3485.98 1929
3486.54 2179
3487.09 2195
3487.65 2392
3488.21 2447
3488.76 2545
3489.32 2695
3489.88 2818
3490.43 2918
3490.99 2918
3491.55 2955
3492.11 3029
3492.66 2977
3493.22 2807
3493.78 3047
3494.34 2989
3494.89 2849
3495.45 2806
3496.01 2930
3496.57 2976
3497.12 2802
3497.68 2814
3498.24 2873
3498.80 2651
3499.35 2741
3499.91 2707
3500.47 2746
3501.03 2567
3501.59 2530
3502.14 2546
3502.70 2628
3503.26 2504
3503.82 2533
3504.38 2461
3504.93 2346
3505.49 2320
3506.05 2160
3506.61 2094
3507.17 2321
3507.73 2038
3508.28 2198
3508.84 1985
3509.40 2073
3509.96 1965
3510.52 2093
3511.08 2048
3511.64 2161
3512.20 2367
3512.75 2254
3513.31 2235
3513.87 2230
3514.43 2242
3514.99 2298
3515.55 2296
3516.11 2375
3516.67 2321
3517.23 2190
3517.79 2251
3518.34 2090
3518.90 2096
3519.46 2031
3520.02 2080
3520.58 2054
3521.14 2103
3521.70 2011
3522.26 1934
3522.82 1937
3523.38 1997
3523.94 1866
3524.50 1759
3525.06 1927
3525.62 1916
3526.18 1702
3526.74 1628
3527.30 1825
3527.86 1805
3528.42 1734
3528.98 1739
3529.54 1685
3530.10 1734
3530.66 1701
3531.22 1645
3531.78 1583
3532.34 1833
3532.90 1811
3533.46 1823
3534.02 1796
3534.58 1834
3535.14 1857
3535.71 1902
3536.27 2009
3536.83 1981
3537.39 2218
3537.95 2287
3538.51 2355
3539.07 2398
3539.63 2457
3540.19 2633
3540.75 2529
3541.31 2649
3541.88 2562
3542.44 2521
3543.00 2595
3543.56 2509
3544.12 2434
3544.68 2190
3545.24 2137
3545.80 2283
3546.37 2202
3546.93 1798
3547.49 1876
3548.05 1995
3548.61 1946
3549.17 1789
3549.74 1653
3550.30 1788
3550.86 1952
3551.42 1852
3551.98 1872
3552.55 1724
3553.11 1715
3553.67 1794
3554.23 1698
3554.79 1676
3555.36 1623
3555.92 1677
3556.48 1613
3557.04 1646
3557.61 1782
3558.17 1991
3558.73 2027
3559.29 1733
3559.86 1679
3560.42 1721
3560.98 1543
3561.54 1733
3562.11 1744
3562.67 1621
3563.23 1682
3563.80 1691
3564.36 1582
3564.92 1607
3565.48 1536
3566.05 1633
3566.61 1421
3567.17 1457
3567.74 1580
3568.30 1615
3568.86 1623
3569.43 1667
3569.99 1671
3570.55 1597
3571.12 1528
3571.68 1583
3572.24 1572
3572.81 1594
3573.37 1578
3573.94 1427
3574.50 1593
3575.06 1601
3575.63 1616
3576.19 1547
3576.75 1555
3577.32 1538
3577.88 1524
3578.45 1613
3579.01 1628
3579.57 1603
3580.14 1426
3580.70 1578
3581.27 1562
3581.83 1623
3582.40 1508
3582.96 1500
3583.53 1498
3584.09 1721
3584.65 1725
3585.22 1460
3585.78 1485
3586.35 1708
3586.91 1618
3587.48 1591
3588.04 1509
3588.61 1498
3589.17 1630
3589.74 1527
3590.30 1430
3590.87 1629
3591.43 1570
3592.00 1554
3592.56 1549
3593.13 1535
3593.69 1474
3594.26 1570
3594.82 1721
3595.39 1549
3595.95 1462
3596.52 1479
3597.09 1593
3597.65 1592
3598.22 1527
3598.78 1652
3599.35 1757
3599.91 1654
3600.48 1621
3601.05 1517
3601.61 1542
3602.18 1753
3602.74 1697
3603.31 1652
3603.88 1655
3604.44 1790
3605.01 1651
3605.57 1574
3606.14 1563
3606.71 1586
3607.27 1586
3607.84 1614
3608.41 1658
3608.97 1709
3609.54 1879
3610.10 2239
3610.67 2484
3611.24 2775
3611.80 3252
3612.37 3709
3612.94 4235
3613.51 4427
3614.07 4877
3614.64 5069
3615.21 5680
3615.77 5658
3616.34 5590
3616.91 5637
3617.47 5541
3618.04 5339
3618.61 4930
3619.18 4380
3619.74 3920
3620.31 3312
3620.88 2837
3621.45 2547
3622.01 2312
3622.58 2256
3623.15 2018
3623.72 1833
3624.28 1819
3624.85 1907
3625.42 1680
3625.99 1715
3626.55 1658
3627.12 1559
3627.69 1649
3628.26 1586
3628.83 1547
3629.39 1460
3629.96 1569
3630.53 1610
3631.10 1594
3631.67 1568
3632.24 1505
3632.80 1585
3633.37 1570
3633.94 1616
3634.51 1660
3635.08 1541
3635.65 1485
3636.21 1702
3636.78 1787
3637.35 1759
3637.92 1877
3638.49 1909
3639.06 1933
3639.63 1932
3640.20 2009
3640.76 1936
3641.33 1915
3641.90 1923
3642.47 2053
3643.04 2064
3643.61 1947
3644.18 2075
3644.75 2051
3645.32 2186
3645.89 2047
3646.46 2146
3647.03 2089
3647.60 2015
3648.17 2059
3648.74 1996
3649.30 2029
3649.87 1951
3650.44 2061
3651.01 2009
3651.58 2027
3652.15 2140
3652.72 2133
3653.29 2086
3653.86 2037
3654.43 2075
3655.00 2012
3655.57 1900
3656.14 1991
3656.71 1874
3657.28 1871
3657.85 1995
3658.42 1922
3659.00 1935
3659.57 1842
3660.14 1643
3660.71 1676
3661.28 1844
3661.85 1855
3662.42 1793
3662.99 1819
3663.56 1974
3664.13 1885
3664.70 1717
3665.27 1756
3665.84 1769
3666.41 1842
3666.99 1874
3667.56 1863
3668.13 1804
3668.70 1769
3669.27 1687
3669.84 1694
3670.41 1610
3670.98 1663
3671.55 1591
3672.13 1778
3672.70 1789
3673.27 1741
3673.84 1701
3674.41 1707
3674.98 1787
3675.56 1754
3676.13 1534
3676.70 1639
3677.27 1699
3677.84 1728
3678.41 1551
3678.99 1586
3679.56 1632
3680.13 1595
3680.70 1596
3681.27 1595
3681.85 1519
3682.42 1495
3682.99 1569
3683.56 1622
3684.14 1535
3684.71 1583
3685.28 1560
3685.85 1570
3686.43 1568
3687.00 1563
3687.57 1551
3688.14 1757
3688.72 1636
3689.29 1678
3689.86 1694
3690.43 1629
3691.01 1671
3691.58 1717
3692.15 1560
3692.73 1567
3693.30 1741
3693.87 1559
3694.45 1479
3695.02 1630
3695.59 1570
3696.17 1602
3696.74 1531
3697.31 1639
3697.89 1704
3698.46 1506
3699.03 1547
3699.61 1603
3700.18 1553
3700.75 1420
3701.33 1659
3701.90 1409
3702.47 1481
3703.05 1632
3703.62 1490
3704.20 1619
3704.77 1716
3705.34 1625
3705.92 1633
3706.49 1719
3707.07 1635
3707.64 1503
3708.22 1483
3708.79 1597
3709.36 1626
3709.94 1662
3710.51 1611
3711.09 1702
3711.66 1805
3712.24 1590
3712.81 1578
3713.38 1644
3713.96 1672
3714.53 1507
3715.11 1635
3715.68 1574
3716.26 1433
3716.83 1552
3717.41 1547
3717.98 1524
3718.56 1536
3719.13 1698
3719.71 1670
3720.28 1565
3720.86 1494
3721.43 1499
3722.01 1545
3722.58 1647
3723.16 1647
3723.74 1654
3724.31 1578
3724.89 1661
3725.46 1556
3726.04 1712
3726.61 1861
3727.19 1884
3727.76 1913
3728.34 2043
3728.92 2134
3729.49 2189
3730.07 2374
3730.64 2409
3731.22 2353
3731.80 2284
3732.37 2388
3732.95 2349
3733.52 2183
3734.10 2057
3734.68 1935
3735.25 1907
3735.83 1857
3736.41 1621
3736.98 1556
3737.56 1522
3738.14 1526
3738.71 1472
3739.29 1553
3739.87 1513
3740.44 1428
3741.02 1356
3741.60 1437
3742.17 1382
3742.75 1434
3743.33 1419
3743.90 1430
3744.48 1424
3745.06 1425
3745.63 1349
3746.21 1373
3746.79 1315
3747.37 1374
3747.94 1436
3748.52 1530
3749.10 1489
3749.68 1466
3750.25 1484
3750.83 1460
3751.41 1449
3751.99 1566
3752.56 1615
3753.14 1543
3753.72 1554
3754.30 1585
3754.87 1556
3755.45 1557
3756.03 1592
3756.61 1681
3757.19 1692
3757.76 1639
3758.34 1638
3758.92 1703
3759.50 1683
3760.08 1564
3760.66 1581
3761.23 1619
3761.81 1567
3762.39 1575
3762.97 1531
3763.55 1592
3764.13 1668
3764.70 1521
3765.28 1413
3765.86 1314
3766.44 1516
3767.02 1583
3767.60 1451
3768.18 1439
3768.76 1547
3769.33 1702
3769.91 1555
3770.49 1557
3771.07 1537
3771.65 1569
3772.23 1499
3772.81 1430
3773.39 1412
3773.97 1560
3774.55 1510
3775.13 1490
3775.71 1545
3776.29 1474
3776.86 1490
3777.44 1506
3778.02 1441
3778.60 1331
3779.18 1443
3779.76 1540
3780.34 1527
3780.92 1583
3781.50 1497
3782.08 1478
3782.66 1515
3783.24 1593
3783.82 1577
3784.40 1564
3784.98 1428
3785.56 1589
3786.14 1660
3786.72 1516
3787.30 1430
3787.88 1391
3788.46 1473
3789.05 1672
3789.63 1626
3790.21 1515
3790.79 1662
3791.37 1586
3791.95 1590
3792.53 1557
3793.11 1466
3793.69 1513
3794.27 1629
3794.85 1481
3795.43 1530
3796.01 1718
3796.60 1702
3797.18 1700
3797.76 1704
3798.34 1673
3798.92 1800
3799.50 1777
3800.08 1685
3800.66 1761
3801.25 1834
3801.83 1734
3802.41 1680
3802.99 1761
3803.57 1776
3804.15 1629
3804.73 1394
3805.32 1669
3805.90 1636
3806.48 1641
3807.06 1675
3807.64 1724
3808.23 1641
3808.81 1768
3809.39 1749
3809.97 1949
3810.55 1786
3811.14 1854
3811.72 1846
3812.30 1880
3812.88 1913
3813.46 1871
3814.05 1852
3814.63 1772
3815.21 1920
3815.79 1813
3816.38 1819
3816.96 1748
3817.54 1898
3818.12 1742
3818.71 1697
3819.29 1615
3819.87 1542
3820.46 1664
3821.04 1600
3821.62 1548
3822.20 1489
3822.79 1559
3823.37 1682
3823.95 1469
3824.54 1469
3825.12 1509
3825.70 1567
3826.29 1519
3826.87 1540
3827.45 1589
3828.04 1518
3828.62 1545
3829.20 1544
3829.79 1553
3830.37 1461
3830.96 1534
3831.54 1459
3832.12 1482
3832.71 1552
3833.29 1454
3833.87 1509
3834.46 1515
3835.04 1621
3835.63 1623
3836.21 1582
3836.79 1548
3837.38 1539
3837.96 1520
3838.55 1594
3839.13 1388
3839.72 1449
3840.30 1654
3840.88 1701
3841.47 1653
3842.05 1475
3842.64 1527
3843.22 1585
3843.81 1627
3844.39 1736
3844.98 1645
3845.56 1494
3846.15 1377
3846.73 1446
3847.32 1504
3847.90 1502
3848.49 1577
3849.07 1666
3849.66 1462
3850.24 1527
3850.83 1431
3851.41 1612
3852.00 1778
3852.58 1874
3853.17 2053
3853.75 2038
3854.34 2214
3854.92 2531
3855.51 2680
3856.09 2805
3856.68 3223
3857.27 3602
3857.85 3567
3858.44 3916
3859.02 4144
3859.61 4225
3860.20 4336
3860.78 4345
3861.37 4226
3861.95 4116
3862.54 4091
3863.13 3711
3863.71 3455
3864.30 3554
3864.88 3355
3865.47 3177
3866.06 3009
3866.64 2827
3867.23 2528
3867.82 2380
3868.40 2377
3868.99 2243
3869.58 2224
3870.16 2350
3870.75 2387
3871.34 2161
3871.92 2144
3872.51 2221
3873.10 2206
3873.68 2207
3874.27 2134
3874.86 2312
3875.44 2232
3876.03 2449
3876.62 2204
3877.21 2078
3877.79 2050
3878.38 2025
3878.97 1982
3879.55 1918
3880.14 2054
3880.73 1928
3881.32 1939
3881.90 1955
3882.49 1795
3883.08 1853
3883.67 2013
3884.25 1820
3884.84 1943
3885.43 1917
3886.02 1958
3886.61 1883
3887.19 1833
3887.78 1934
3888.37 1848
3888.96 1931
3889.55 1829
3890.13 1817
3890.72 1847
3891.31 1843
3891.90 1800
3892.49 1755
3893.08 1709
3893.66 1732
3894.25 1643
3894.84 1686
3895.43 1781
3896.02 1851
3896.61 1766
3897.20 1774
3897.78 1789
3898.37 1824
3898.96 1716
3899.55 1692
3900.14 1679
3900.73 1507
3901.32 1573
3901.91 1587
3902.50 1664
3903.09 1564
3903.67 1709
3904.26 1699
3904.85 1705
3905.44 1530
3906.03 1495
3906.62 1468
3907.21 1443
3907.80 1423
3908.39 1582
3908.98 1572
3909.57 1456
3910.16 1378
3910.75 1425
3911.34 1498
3911.93 1526
3912.52 1607
3913.11 1543
3913.70 1348
3914.29 1471
3914.88 1507
3915.47 1441
3916.06 1497
3916.65 1564
3917.24 1475
3917.83 1465
3918.42 1445
3919.01 1555
3919.60 1610
3920.19 1585
3920.78 1484
3921.37 1522
3921.96 1444
3922.55 1507
3923.14 1656
3923.73 1632
3924.32 1465
3924.92 1458
3925.51 1451
3926.10 1462
3926.69 1509
3927.28 1468
3927.87 1377
3928.46 1544
3929.05 1535
3929.64 1419
3930.23 1480
3930.83 1415
3931.42 1347
3932.01 1439
3932.60 1469
3933.19 1585
3933.78 1552
3934.37 1457
3934.97 1502
3935.56 1593
3936.15 1505
3936.74 1475
3937.33 1510
3937.92 1606
3938.52 1413
3939.11 1438
3939.70 1503
3940.29 1609
3940.88 1538
3941.48 1377
3942.07 1338
3942.66 1370
3943.25 1520
3943.84 1414
3944.44 1540
3945.03 1427
3945.62 1514
3946.21 1511
3946.81 1480
3947.40 1390
3947.99 1335
3948.58 1313
3949.18 1521
3949.77 1578
3950.36 1602
3950.95 1457
3951.55 1382
3952.14 1442
3952.73 1434
3953.33 1398
3953.92 1379
3954.51 1455
3955.10 1391
3955.70 1469
3956.29 1428
3956.88 1322
3957.48 1299
3958.07 1456
3958.66 1412
3959.26 1407
3959.85 1374
3960.44 1402
3961.04 1273
3961.63 1364
3962.23 1372
3962.82 1385
3963.41 1352
3964.01 1343
3964.60 1471
3965.19 1416
3965.79 1346
3966.38 1393
3966.98 1363
3967.57 1276
3968.16 1378
3968.76 1321
3969.35 1357
3969.95 1355
3970.54 1376
3971.13 1563
3971.73 1572
3972.32 1576
3972.92 1557
3973.51 1276
3974.11 1240
3974.70 1523
3975.30 1456
3975.89 1656
3976.48 1604
3977.08 1541
3977.67 1556
3978.27 1368
3978.86 1293
3979.46 1359
3980.05 1400
3980.65 1541
3981.24 1523
3981.84 1475
3982.43 1432
3983.03 1434
3983.62 1596
3984.22 1470
3984.81 1519
3985.41 1487
3986.01 1534
3986.60 1441
3987.20 1377
3987.79 1323
3988.39 1321
3988.98 1414
3989.58 1323
3990.17 1319
3990.77 1509
3991.37 1524
3991.96 1529
3992.56 1672
3993.15 1679
3993.75 1623
3994.35 1740
3994.94 1864
3995.54 1970
3996.13 1889
3996.73 1898
3997.33 2119
3997.92 1936
3998.52 1871
3999.12 2016
3999.71 1977
4000.31 1906
4000.90 1909
4001.50 1910
4002.10 1707
4002.69 1589
4003.29 1562
4003.89 1668
4004.48 1605
4005.08 1618
4005.68 1521
4006.28 1580
4006.87 1597
4007.47 1563
4008.07 1538
4008.66 1569
4009.26 1637
4009.86 1535
4010.45 1622
4011.05 1523
4011.65 1635
4012.25 1644
4012.84 1682
4013.44 1762
4014.04 1816
4014.64 1693
4015.23 1759
4015.83 1751
4016.43 1636
4017.03 1709
4017.62 1704
4018.22 1634
4018.82 1561
4019.42 1504
4020.02 1461
4020.61 1516
4021.21 1522
4021.81 1568
4022.41 1576
4023.01 1579
4023.60 1482
4024.20 1561
4024.80 1593
4025.40 1612
4026.00 1719
4026.60 1657
4027.19 1747
4027.79 1708
4028.39 1576
4028.99 1571
4029.59 1568
4030.19 1686
4030.79 1646
4031.39 1371
4031.98 1413
4032.58 1404
4033.18 1445
4033.78 1387
4034.38 1354
4034.98 1370
4035.58 1356
4036.18 1322
4036.78 1236
4037.38 1267
4037.97 1289
4038.57 1242
4039.17 1330
4039.77 1362
4040.37 1293
4040.97 1421
4041.57 1510
4042.17 1397
4042.77 1298
4043.37 1423
4043.97 1364
4044.57 1375
4045.17 1459
4045.77 1459
4046.37 1431
4046.97 1466
4047.57 1416
4048.17 1512
4048.77 1450
4049.37 1398
4049.97 1305
4050.57 1235
4051.17 1262
4051.77 1263
4052.37 1290
4052.97 1296
4053.57 1336
4054.17 1240
4054.77 1217
4055.37 1240
4055.97 1242
4056.57 1245
4057.17 1339
4057.78 1323
4058.38 1333
4058.98 1314
4059.58 1502
4060.18 1565
4060.78 1399
4061.38 1346
4061.98 1355
4062.58 1412
4063.18 1280
4063.79 1255
4064.39 1309
4064.99 1255
4065.59 1487
4066.19 1374
4066.79 1309
4067.39 1251
4067.99 1342
4068.60 1356
4069.20 1307
4069.80 1259
4070.40 1293
4071.00 1324
4071.60 1403
4072.21 1338
4072.81 1412
4073.41 1357
4074.01 1458
4074.61 1349
4075.22 1275
4075.82 1345
4076.42 1436
4077.02 1336
4077.62 1383
4078.23 1232
4078.83 1296
4079.43 1420
4080.03 1314
4080.64 1269
4081.24 1231
4081.84 1294
4082.44 1244
4083.05 1285
4083.65 1316
4084.25 1254
4084.85 1380
4085.46 1290
4086.06 1331
4086.66 1339
4087.27 1311
4087.87 1380
4088.47 1314
4089.07 1182
4089.68 1367
4090.28 1301
4090.88 1284
4091.49 1327
4092.09 1298
4092.69 1342
4093.30 1364
4093.90 1472
4094.50 1332
4095.11 1357
4095.71 1195
4096.31 1215
4096.92 1246
4097.52 1238
4098.13 1317
4098.73 1313
4099.33 1253
4099.94 1121
4100.54 1157
4101.15 1229
4101.75 1154
4102.35 1243
4102.96 1229
4103.56 1303
4104.17 1151
4104.77 1145
4105.37 1200
4105.98 1245
4106.58 1273
4107.19 1252
4107.79 1249
4108.40 1211
4109.00 1143
4109.61 1220
4110.21 1225
4110.81 1166
4111.42 1276
4112.02 1195
4112.63 1166
4113.23 1271
4113.84 1227
4114.44 1298
4115.05 1386
4115.65 1304
4116.26 1204
4116.86 1231
4117.47 1356
4118.07 1327
4118.68 1202
4119.28 1309
4119.89 1148
4120.49 1174
4121.10 1255
4121.71 1228
4122.31 1190
4122.92 1166
4123.52 1230
4124.13 1227
4124.73 1208
4125.34 1323
4125.95 1197
4126.55 1112
4127.16 1208
4127.76 1266
4128.37 1290
4128.97 1302
4129.58 1349
4130.19 1267
4130.79 1236
4131.40 1215
4132.01 1384
4132.61 1426
4133.22 1389
4133.82 1424
4134.43 1365
4135.04 1484
4135.64 1486
4136.25 1408
4136.86 1500
4137.46 1477
4138.07 1442
4138.68 1366
4139.28 1415
4139.89 1411
4140.50 1428
4141.10 1484
4141.71 1438
4142.32 1374
4142.92 1391
4143.53 1400
4144.14 1312
4144.75 1166
4145.35 1246
4145.96 1253
4146.57 1190
4147.18 1317
4147.78 1236
4148.39 1189
4149.00 1178
4149.61 1224
4150.21 1232
4150.82 1244
4151.43 1287
4152.04 1362
4152.64 1235
4153.25 1151
4153.86 1233
4154.47 1273
4155.07 1277
4155.68 1254
4156.29 1254
4156.90 1285
4157.51 1226
4158.11 1314
4158.72 1396
4159.33 1298
4159.94 1287
4160.55 1212
4161.16 1334
4161.76 1254
4162.37 1341
4162.98 1356
4163.59 1289
4164.20 1183
4164.81 1323
4165.42 1209
4166.02 1145
4166.63 1118
4167.24 1210
4167.85 1303
4168.46 1271
4169.07 1165
4169.68 1250
4170.29 1332
4170.90 1246
4171.50 1115
4172.11 1183
4172.72 1219
4173.33 1366
4173.94 1309
4174.55 1310
4175.16 1166
4175.77 1246
4176.38 1296
4176.99 1211
4177.60 1135
4178.21 1346
4178.82 1339
4179.43 1282
4180.04 1178
4180.65 1198
4181.26 1166
4181.87 1124
4182.48 1124
4183.09 1132
4183.70 1160
4184.31 1190
4184.92 1151
4185.53 1170
4186.14 1127
4186.75 1330
4187.36 1333
4187.97 1273
4188.58 1287
4189.19 1357
4189.80 1231
4190.41 1297
4191.02 1340
4191.63 1236
4192.24 1134
4192.85 1263
4193.46 1339
4194.07 1250
4194.68 1313
4195.30 1261
4195.91 1250
4196.52 1199
4197.13 1265
4197.74 1194
4198.35 1180
4198.96 1244
4199.57 1233
4200.18 1222
4200.79 1257
4201.41 1224
4202.02 1231
4202.63 1275
4203.24 1212
4203.85 1215
4204.46 1216
4205.07 1238
4205.69 1146
4206.30 1241
4206.91 1245
4207.52 1249
4208.13 1254
4208.75 1354
4209.36 1129
4209.97 1234
4210.58 1201
4211.19 1267
4211.80 1225
4212.42 1246
4213.03 1375
4213.64 1310
4214.25 1295
4214.87 1475
4215.48 1522
4216.09 1536
4216.70 1438
4217.32 1546
4217.93 1506
4218.54 1743
4219.15 1814
4219.77 1800
4220.38 1858
4220.99 1902
4221.60 2054
4222.22 2120
4222.83 2087
4223.44 1993
4224.06 1952
4224.67 1954
4225.28 1926
4225.89 2036
4226.51 1952
4227.12 1930
4227.73 2072
4228.35 1884
4228.96 1829
4229.57 1908
4230.19 1850
4230.80 1633
4231.41 1607
4232.03 1439
4232.64 1480
4233.25 1554
4233.87 1524
4234.48 1532
4235.10 1485
4235.71 1459
4236.32 1501
4236.94 1465
4237.55 1577
4238.17 1508
4238.78 1415
4239.39 1461
4240.01 1538
4240.62 1459
4241.24 1360
4241.85 1455
4242.46 1488
4243.08 1349
4243.69 1505
4244.31 1588
4244.92 1387
4245.54 1270
4246.15 1327
4246.77 1369
4247.38 1386
4248.00 1302
4248.61 1302
4249.22 1391
4249.84 1341
4250.45 1292
4251.07 1272
4251.68 1169
4252.30 1292
4252.91 1296
4253.53 1394
4254.14 1278
4254.76 1349
4255.37 1347
4255.99 1462
4256.61 1447
4257.22 1350
4257.84 1304
4258.45 1332
4259.07 1293
4259.68 1246
4260.30 1247
4260.91 1244
4261.53 1355
4262.15 1434
4262.76 1307
4263.38 1388
4263.99 1353
4264.61 1322
4265.22 1403
4265.84 1473
4266.46 1464
4267.07 1406
4267.69 1479
4268.30 1443
4268.92 1467
4269.54 1436
4270.15 1500
4270.77 1604
4271.39 1600
4272.00 1558
4272.62 1565
4273.24 1620
4273.85 1519
4274.47 1544
4275.09 1443
4275.70 1430
4276.32 1528
4276.94 1500
4277.55 1420
4278.17 1464
4278.79 1595
4279.40 1465
4280.02 1284
4280.64 1310
4281.25 1378
4281.87 1325
4282.49 1321
4283.11 1335
4283.72 1193
4284.34 1211
4284.96 1203
4285.58 1172
4286.19 1221
4286.81 1210
4287.43 1205
4288.05 1199
4288.66 1195
4289.28 1341
4289.90 1377
4290.52 1333
4291.13 1226
4291.75 1301
4292.37 1219
4292.99 1243
4293.61 1254
4294.22 1210
4294.84 1285
4295.46 1277
4296.08 1304
4296.70 1209
4297.31 1265
4297.93 1352
4298.55 1288
4299.17 1211
4299.79 1211
4300.41 1285
4301.02 1241
4301.64 1254
4302.26 1306
4302.88 1345
4303.50 1313
4304.12 1218
4304.74 1362
4305.36 1345
4305.97 1353
4306.59 1335
4307.21 1151
4307.83 1160
4308.45 1220
4309.07 1329
4309.69 1225
4310.31 1286
4310.93 1237
4311.55 1339
4312.17 1133
4312.78 1051
4313.40 1113
4314.02 1125
4314.64 1105
4315.26 1271
4315.88 1262
4316.50 1303
4317.12 1276
4317.74 1373
4318.36 1261
4318.98 1156
4319.60 1204
4320.22 1265
4320.84 1299
4321.46 1295
4322.08 1319
4322.70 1273
4323.32 1350
4323.94 1366
4324.56 1269
4325.18 1271
4325.80 1239
4326.42 1223
4327.04 1189
4327.66 1170
4328.28 1199
4328.90 1140
4329.52 1221
4330.15 1261
4330.77 1246
4331.39 1145
4332.01 1160
4332.63 1282
4333.25 1387
4333.87 1335
4334.49 1357
4335.11 1406
4335.73 1373
4336.35 1282
4336.98 1383
4337.60 1464
4338.22 1480
4338.84 1487
4339.46 1744
4340.08 1688
4340.70 1758
4341.32 2052
4341.95 1877
4342.57 2014
4343.19 2093
4343.81 2250
4344.43 2585
4345.05 2360
4345.68 2300
4346.30 2118
4346.92 2008
4347.54 1948
4348.16 1876
4348.78 1801
4349.41 1555
4350.03 1541
4350.65 1498
4351.27 1456
4351.89 1346
4352.52 1396
4353.14 1404
4353.76 1450
4354.38 1437
4355.01 1451
4355.63 1388
4356.25 1392
4356.87 1365
4357.50 1276
4358.12 1397
4358.74 1492
4359.36 1413
4359.99 1424
4360.61 1467
4361.23 1425
4361.86 1389
4362.48 1484
4363.10 1471
4363.72 1481
4364.35 1408
4364.97 1288
4365.59 1270
4366.22 1320
4366.84 1336
4367.46 1287
4368.09 1329
4368.71 1328
4369.33 1412
4369.96 1590
4370.58 1371
4371.20 1351
4371.83 1204
4372.45 1232
4373.08 1335
4373.70 1477
4374.32 1330
4374.95 1327
4375.57 1408
4376.19 1305
4376.82 1411
4377.44 1385
4378.07 1302
4378.69 1376
4379.31 1491
4379.94 1395
4380.56 1370
4381.19 1430
4381.81 1377
4382.44 1292
4383.06 1388
4383.68 1346
4384.31 1330
4384.93 1280
4385.56 1231
4386.18 1290
4386.81 1264
4387.43 1178
4388.06 1256
4388.68 1286
4389.31 1271
4389.93 1264
4390.56 1191
4391.18 1245
4391.81 1262
4392.43 1274
4393.06 1382
4393.68 1362
4394.31 1355
4394.93 1364
4395.56 1372
4396.18 1302
4396.81 1417
4397.43 1399
4398.06 1327
4398.68 1208
4399.31 1345
4399.94 1380
4400.56 1187
4401.19 1152
4401.81 1303
4402.44 1419
4403.06 1440
4403.69 1530
4404.32 1394
4404.94 1480
4405.57 1588
4406.19 1648
4406.82 1619
4407.45 1498
4408.07 1408
4408.70 1404
4409.33 1408
4409.95 1454
4410.58 1343
4411.20 1255
4411.83 1256
4412.46 1307
4413.08 1306
4413.71 1280
4414.34 1330
4414.96 1373
4415.59 1286
4416.22 1245
4416.84 1221
4417.47 1286
4418.10 1271
4418.73 1284
4419.35 1303
4419.98 1251
4420.61 1250
4421.23 1167
4421.86 1124
4422.49 1209
4423.11 1294
4423.74 1343
4424.37 1392
4425.00 1232
4425.62 1332
4426.25 1211
4426.88 1217
4427.51 1360
4428.13 1295
4428.76 1199
4429.39 1285
4430.02 1272
4430.65 1343
4431.27 1209
4431.90 1310
4432.53 1262
4433.16 1227
4433.79 1231
4434.41 1233
4435.04 1352
4435.67 1169
4436.30 1151
4436.93 1267
4437.55 1272
4438.18 1370
4438.81 1275
4439.44 1157
4440.07 1201
4440.70 1124
4441.32 1331
4441.95 1236
4442.58 1292
4443.21 1328
4443.84 1239
4444.47 1250
4445.10 1143
4445.73 1159
4446.35 1213
4446.98 1285
4447.61 1310
4448.24 1342
4448.87 1390
4449.50 1342
4450.13 1276
4450.76 1228
4451.39 1313
4452.02 1255
4452.65 1350
4453.28 1353
4453.91 1226
4454.53 1258
4455.16 1238
4455.79 1212
4456.42 1151
4457.05 1155
4457.68 1218
4458.31 1219
4458.94 1143
4459.57 1209
4460.20 1127
4460.83 1362
4461.46 1294
4462.09 1174
4462.72 1120
4463.35 1224
4463.98 1170
4464.61 1194
4465.24 1094
4465.87 1144
4466.50 1261
4467.13 1284
4467.76 1149
4468.39 1255
4469.03 1225
4469.66 1133
4470.29 1103
4470.92 1076
4471.55 1231
4472.18 1218
4472.81 1124
4473.44 1100
4474.07 1156
4474.70 1253
4475.33 1248
4475.96 1244
4476.59 1086
4477.23 1141
4477.86 1205
4478.49 1199
4479.12 1157
4479.75 1110
4480.38 1162
4481.01 1266
4481.64 1234
4482.28 1272
4482.91 1306
4483.54 1197
4484.17 1140
4484.80 1249
4485.43 1243
4486.07 1204
4486.70 1124
4487.33 1206
4487.96 1206
4488.59 1207
4489.22 1226
4489.86 1232
4490.49 1119
4491.12 1283
4491.75 1224
4492.39 1230
4493.02 1218
4493.65 1249
4494.28 1341
4494.91 1376
4495.55 1286
4496.18 1374
4496.81 1415
4497.44 1348
4498.08 1387
4498.71 1282
4499.34 1141
4499.97 1225
4500.61 1203
4501.24 1210
4501.87 1211
4502.51 1224
4503.14 1264
4503.77 1325
4504.40 1296
4505.04 1378
4505.67 1314
4506.30 1279
4506.94 1175
4507.57 1240
4508.20 1190
4508.84 1315
4509.47 1299
4510.10 1320
4510.74 1344
4511.37 1376
4512.00 1243
4512.64 1328
4513.27 1412
4513.91 1294
4514.54 1298
4515.17 1319
4515.81 1381
4516.44 1172
4517.07 1360
4517.71 1267
4518.34 1355
4518.98 1265
4519.61 1277
4520.24 1420
4520.88 1604
4521.51 1642
4522.15 1784
4522.78 2027
4523.42 2207
4524.05 2560
4524.68 2840
4525.32 3054
4525.95 3444
4526.59 3848
4527.22 4142
4527.86 4593
4528.49 4738
4529.13 4519
4529.76 4651
4530.40 4431
4531.03 4266
4531.67 3920
4532.30 3463
4532.94 3329
4533.57 3028
4534.21 2661
4534.84 2323
4535.48 2063
4536.11 1893
4536.75 1729
4537.38 1567
4538.02 1528
4538.65 1492
4539.29 1551
4539.92 1491
4540.56 1424
4541.20 1356
4541.83 1517
4542.47 1439
4543.10 1324
4543.74 1354
4544.37 1394
4545.01 1503
4545.65 1464
4546.28 1378
4546.92 1336
4547.55 1391
4548.19 1506
4548.83 1371
4549.46 1512
4550.10 1394
4550.73 1377
4551.37 1319
4552.01 1398
4552.64 1453
4553.28 1548
4553.92 1422
4554.55 1406
4555.19 1616
4555.83 1507
4556.46 1442
4557.10 1584
4557.74 1487
4558.37 1470
4559.01 1374
4559.65 1401
4560.28 1422
4560.92 1356
4561.56 1226
4562.20 1469
4562.83 1445
4563.47 1487
4564.11 1564
4564.74 1538
4565.38 1548
4566.02 1741
4566.66 1749
4567.29 1594
4567.93 1574
4568.57 1519
4569.21 1475
4569.84 1513
4570.48 1419
4571.12 1415
4571.76 1448
4572.39 1552
4573.03 1529
4573.67 1412
4574.31 1374
4574.95 1319
4575.58 1427
4576.22 1331
4576.86 1450
4577.50 1409
4578.14 1394
4578.77 1412
4579.41 1486
4580.05 1419
4580.69 1384
4581.33 1464
4581.97 1402
4582.60 1498
4583.24 1366
4583.88 1352
4584.52 1534
4585.16 1352
4585.80 1216
4586.44 1340
4587.08 1418
4587.71 1408
4588.35 1447
4588.99 1475
4589.63 1360
4590.27 1460
4590.91 1496
4591.55 1539
4592.19 1395
4592.83 1404
4593.47 1417
4594.11 1361
4594.74 1268
4595.38 1418
4596.02 1401
4596.66 1450
4597.30 1436
4597.94 1448
4598.58 1406
4599.22 1442
4599.86 1563
4600.50 1566
4601.14 1601
4601.78 1648
4602.42 1531
4603.06 1621
4603.70 1611
4604.34 1567
4604.98 1360
4605.62 1516
4606.26 1508
4606.90 1557
4607.54 1525
4608.18 1464
4608.82 1521
4609.46 1481
4610.10 1537
4610.74 1600
4611.38 1479
4612.02 1461
4612.66 1445
4613.30 1467
4613.95 1411
4614.59 1454
4615.23 1527
4615.87 1420
4616.51 1383
4617.15 1316
4617.79 1266
4618.43 1257
4619.07 1238
4619.71 1234
4620.35 1285
4621.00 1341
4621.64 1271
4622.28 1335
4622.92 1459
4623.56 1364
4624.20 1270
4624.84 1227
4625.49 1282
4626.13 1395
4626.77 1336
4627.41 1285
4628.05 1447
4628.69 1417
4629.34 1473
4629.98 1383
4630.62 1335
4631.26 1302
4631.90 1387
4632.54 1439
4633.19 1398
4633.83 1412
4634.47 1504
4635.11 1526
4635.76 1661
4636.40 1544
4637.04 1600
4637.68 1481
4638.32 1505
4638.97 1639
4639.61 1561
4640.25 1496
4640.89 1535
4641.54 1634
4642.18 1571
4642.82 1550
4643.46 1659
4644.11 1746
4644.75 1655
4645.39 1782
4646.04 1752
4646.68 1827
4647.32 1958
4647.97 1907
4648.61 1946
4649.25 2008
4649.89 2047
4650.54 2177
4651.18 1910
4651.82 1845
4652.47 1769
4653.11 1797
4653.75 1706
4654.40 1742
4655.04 1444
4655.69 1369
4656.33 1491
4656.97 1523
4657.62 1498
4658.26 1319
4658.90 1268
4659.55 1351
4660.19 1293
4660.84 1429
4661.48 1406
4662.12 1418
4662.77 1272
4663.41 1300
4664.06 1362
4664.70 1469
4665.34 1220
4665.99 1296
4666.63 1269
4667.28 1299
4667.92 1333
4668.57 1395
4669.21 1269
4669.86 1330
4670.50 1287
4671.14 1276
4671.79 1216
4672.43 1239
4673.08 1146
4673.72 1241
4674.37 1230
4675.01 1264
4675.66 1249
4676.30 1320
4676.95 1332
4677.59 1331
4678.24 1197
4678.88 1254
4679.53 1301
4680.17 1189
4680.82 1276
4681.46 1369
4682.11 1187
4682.76 1163
4683.40 1123
4684.05 1224
4684.69 1223
4685.34 1254
4685.98 1169
4686.63 1349
4687.27 1243
4687.92 1245
4688.57 1273
4689.21 1439
4689.86 1415
4690.50 1445
4691.15 1403
4691.80 1407
4692.44 1374
4693.09 1589
4693.74 1529
4694.38 1537
4695.03 1591
4695.67 1709
4696.32 1664
4696.97 1709
4697.61 1536
4698.26 1501
4698.91 1558
4699.55 1476
4700.20 1446
4700.85 1388
4701.49 1412
4702.14 1423
4702.79 1531
4703.43 1463
4704.08 1396
4704.73 1339
4705.37 1364
4706.02 1280
4706.67 1384
4707.32 1368
4707.96 1369
4708.61 1431
4709.26 1390
4709.90 1361
4710.55 1390
4711.20 1422
4711.85 1437
4712.49 1363
4713.14 1335
4713.79 1220
4714.44 1199
4715.08 1210
4715.73 1439
4716.38 1439
4717.03 1328
4717.68 1299
4718.32 1401
4718.97 1393
4719.62 1297
4720.27 1477
4720.92 1462
4721.56 1328
4722.21 1319
4722.86 1387
4723.51 1355
4724.16 1245
4724.81 1215
4725.45 1102
4726.10 1179
4726.75 1235
4727.40 1238
4728.05 1359
4728.70 1216
4729.35 1265
4729.99 1274
4730.64 1176
4731.29 1083
4731.94 974
4732.59 1116
4733.24 1279
4733.89 1234
4734.54 1276
4735.19 1278
4735.83 1279
4736.48 1321
4737.13 1177
4737.78 1141
4738.43 1205
4739.08 1266
4739.73 1238
4740.38 1168
4741.03 1214
4741.68 1284
4742.33 1387
4742.98 1217
4743.63 1309
4744.28 1223
4744.93 1191
4745.58 1277
4746.23 1291
4746.88 1196
4747.53 1204
4748.18 1308
4748.83 1332
4749.48 1312
4750.13 1246
4750.78 1203
4751.43 1175
4752.08 1260
4752.73 1110
4753.38 1087
4754.03 1174
4754.68 1143
4755.33 1162
4755.98 1225
4756.63 1161
4757.28 1134
4757.93 1224
4758.58 1314
4759.23 1228
4759.88 1200
4760.53 1318
4761.18 1232
4761.83 1273
4762.49 1237
4763.14 1338
4763.79 1322
4764.44 1297
4765.09 1213
4765.74 1197
4766.39 1231
4767.04 1194
4767.69 1023
4768.35 1201
4769.00 1086
4769.65 1131
4770.30 1153
4770.95 1219
4771.60 1161
4772.26 1162
4772.91 1205
4773.56 1104
4774.21 1057
4774.86 1050
4775.51 1051
4776.17 1064
4776.82 1070
4777.47 1109
4778.12 1128
4778.77 1123
4779.43 1107
4780.08 1080
4780.73 1093
4781.38 1031
4782.03 1076
4782.69 1123
4783.34 1069
4783.99 1117
4784.64 996
4785.30 1071
4785.95 1147
4786.60 1194
4787.25 1016
4787.91 1056
4788.56 1081
4789.21 1124
4789.87 1069
4790.52 1025
4791.17 1119
4791.82 1243
4792.48 1217
4793.13 1034
4793.78 1090
4794.44 1018
4795.09 967
4795.74 1029
4796.40 1229
4797.05 1209
4797.70 1188
4798.36 1186
4799.01 1116
4799.66 1105
4800.32 1154
4800.97 1153
4801.62 1213
4802.28 1242
4802.93 1124
4803.58 1224
4804.24 1266
4804.89 1173
4805.55 1166
4806.20 1183
4806.85 1193
4807.51 1148
4808.16 1190
4808.82 1140
4809.47 1113
4810.12 1233
4810.78 1263
4811.43 1242
4812.09 1317
4812.74 1400
4813.40 1231
4814.05 1158
4814.70 1168
4815.36 1182
4816.01 1172
4816.67 1186
4817.32 1236
4817.98 1183
4818.63 1218
4819.29 1188
4819.94 1188
4820.60 1180
4821.25 1180
4821.91 1317
4822.56 1324
4823.22 1231
4823.87 1242
4824.53 1269
4825.18 1250
4825.84 1268
4826.49 1285
4827.15 1283
4827.80 1312
4828.46 1178
4829.12 1144
4829.77 1245
4830.43 1307
4831.08 1467
4831.74 1472
4832.39 1483
4833.05 1484
4833.70 1472
4834.36 1319
4835.02 1388
4835.67 1374
4836.33 1383
4836.98 1425
4837.64 1370
4838.30 1314
4838.95 1347
4839.61 1227
4840.27 1255
4840.92 1226
4841.58 1153
4842.23 1073
4842.89 1126
4843.55 1172
4844.20 1224
4844.86 1083
4845.52 1270
4846.17 1301
4846.83 1238
4847.49 1211
4848.14 1125
4848.80 1121
4849.46 1151
4850.11 1279
4850.77 1226
4851.43 1209
4852.09 1253
4852.74 1206
4853.40 1130
4854.06 1187
4854.71 1221
4855.37 1179
4856.03 1109
4856.69 1196
4857.34 1318
4858.00 1148
4858.66 1154
4859.32 1127
4859.97 1173
4860.63 1300
4861.29 1350
4861.95 1246
4862.60 1222
4863.26 1291
4863.92 1260
4864.58 1233
4865.24 1186
4865.89 1232
4866.55 1228
4867.21 1199
4867.87 1235
4868.53 1212
4869.18 1294
4869.84 1239
4870.50 1188
4871.16 1240
4871.82 1274
4872.48 1298
4873.13 1357
4873.79 1383
4874.45 1350
4875.11 1276
4875.77 1219
4876.43 1248
4877.09 1275
4877.74 1228
4878.40 1170
4879.06 1228
4879.72 1265
4880.38 1270
4881.04 1311
4881.70 1271
4882.36 1254
4883.02 1304
4883.68 1188
4884.34 1194
4884.99 1304
4885.65 1317
4886.31 1384
4886.97 1279
4887.63 1278
4888.29 1232
4888.95 1227
4889.61 1207
4890.27 1315
4890.93 1398
4891.59 1285
4892.25 1398
4892.91 1367
4893.57 1442
4894.23 1406
4894.89 1247
4895.55 1373
4896.21 1484
4896.87 1464
4897.53 1480
4898.19 1397
4898.85 1342
4899.51 1393
4900.17 1328
4900.83 1285
4901.49 1309
4902.15 1276
4902.81 1326
4903.47 1280
4904.13 1303
4904.79 1307
4905.45 1383
4906.11 1188
4906.78 1289
4907.44 1257
4908.10 1209
4908.76 1282
4909.42 1171
4910.08 1270
4910.74 1228
4911.40 1228
4912.06 1223
4912.72 1165
4913.39 1268
4914.05 1280
4914.71 1321
4915.37 1139
4916.03 1135
4916.69 1128
4917.35 1089
4918.01 1227
4918.68 1180
4919.34 1135
4920.00 1072
4920.66 1151
4921.32 1225
4921.98 1294
4922.65 1249
4923.31 1197
4923.97 1214
4924.63 1361
4925.29 1318
4925.96 1132
4926.62 979
4927.28 1102
4927.94 1215
4928.60 1260
4929.27 1311
4929.93 1317
4930.59 1126
4931.25 1083
4931.92 1145
4932.58 1163
4933.24 1287
4933.90 1275
4934.57 1328
4935.23 1223
4935.89 1208
4936.56 1130
4937.22 1079
4937.88 1094
4938.54 1147
4939.21 1115
4939.87 1189
4940.53 1128
4941.20 1189
4941.86 1200
4942.52 1183
4943.18 1220
4943.85 1110
4944.51 1153
4945.17 1090
4945.84 1035
4946.50 1151
4947.17 1192
4947.83 989
4948.49 1074
4949.16 1130
4949.82 1147
4950.48 1199
4951.15 1181
4951.81 1170
4952.47 1227
4953.14 1149
4953.80 1125
4954.47 1229
4955.13 1167
4955.79 1281
4956.46 1289
4957.12 1258
4957.79 1320
4958.45 1351
4959.12 1428
4959.78 1426
4960.44 1376
4961.11 1330
4961.77 1524
4962.44 1386
4963.10 1368
4963.77 1321
4964.43 1299
4965.10 1259
4965.76 1276
4966.43 1218
4967.09 1251
4967.75 1255
4968.42 1262
4969.08 1228
4969.75 1293
4970.41 1203
4971.08 1259
4971.74 1294
4972.41 1236
4973.08 1220
4973.74 1202
4974.41 1263
4975.07 1321
4975.74 1367
4976.40 1353
4977.07 1529
4977.73 1534
4978.40 1539
4979.06 1563
4979.73 1645
4980.40 1751
4981.06 1797
4981.73 1942
4982.39 1772
4983.06 1716
4983.72 1837
4984.39 1725
4985.06 1701
4985.72 1669
4986.39 1579
4987.05 1423
4987.72 1255
4988.39 1257
4989.05 1290
4989.72 1241
4990.39 1194
4991.05 1286
4991.72 1094
4992.39 1089
4993.05 1165
4993.72 1208
4994.39 1153
4995.05 1108
4995.72 1112
4996.39 1021
4997.05 1112
4997.72 1135
4998.39 1156
4999.05 1118
4999.72 1021
5000.39 1117
5001.05 1095
5001.72 1035
5002.39 1097
5003.06 1069
5003.72 1121
5004.39 1117
5005.06 1096
5005.72 1085
5006.39 1135
5007.06 1229
5007.73 1198
5008.39 1105
5009.06 1067
5009.73 1068
5010.40 1053
5011.07 1103
5011.73 1133
5012.40 1095
5013.07 1114
5013.74 1153
5014.40 1153
5015.07 1155
5015.74 1217
5016.41 1207
5017.08 1373
5017.75 1344
5018.41 1457
5019.08 1364
5019.75 1301
5020.42 1300
5021.09 1380
5021.76 1249
5022.42 1360
5023.09 1293
5023.76 1376
5024.43 1314
5025.10 1324
5025.77 1255
5026.44 1187
5027.10 1220
5027.77 1202
5028.44 1213
5029.11 1092
5029.78 1070
5030.45 1010
5031.12 1063
5031.79 1023
5032.46 1026
5033.13 1201
5033.80 1132
5034.46 1106
5035.13 1070
5035.80 1157
5036.47 1241
5037.14 1197
5037.81 1168
5038.48 1154
5039.15 1123
5039.82 1177
5040.49 1204
5041.16 1134
5041.83 1027
5042.50 1028
5043.17 1066
5043.84 1161
5044.51 1046
5045.18 1078
5045.85 1065
5046.52 979
5047.19 1137
5047.86 1138
5048.53 1119
5049.20 1234
5049.87 1132
5050.54 1015
5051.21 983
5051.88 928
5052.55 955
5053.22 1082
5053.89 1047
5054.56 1061
5055.24 1012
5055.91 997
5056.58 1004
5057.25 1068
5057.92 1065
5058.59 1120
5059.26 1089
5059.93 1042
5060.60 1055
5061.27 1105
5061.94 1035
5062.62 1088
5063.29 1007
5063.96 1061
5064.63 1105
5065.30 1157
5065.97 1126
5066.64 1078
5067.32 1078
5067.99 1019
5068.66 1021
5069.33 1053
5070.00 1020
5070.67 1154
5071.35 1188
5072.02 1039
5072.69 1056
5073.36 1161
5074.03 1093
5074.70 1214
5075.38 1102
5076.05 1102
5076.72 1241
5077.39 1230
5078.07 1152
5078.74 1059
5079.41 1133
5080.08 1263
5080.75 1146
5081.43 1168
5082.10 1132
5082.77 1218
5083.44 1276
5084.12 1260
5084.79 1304
5085.46 1377
5086.14 1292
5086.81 1440
5087.48 1482
5088.15 1372
5088.83 1248
5089.50 1316
5090.17 1344
5090.85 1273
5091.52 1292
5092.19 1296
5092.87 1171
5093.54 1263
5094.21 1142
5094.89 1219
5095.56 1165
5096.23 1141
5096.91 1141
5097.58 1179
5098.25 1202
5098.93 1245
5099.60 1295
5100.27 1287
5100.95 1335
5101.62 1305
5102.29 1250
5102.97 1361
5103.64 1351
5104.32 1244
5104.99 1238
5105.66 1152
5106.34 1246
5107.01 1225
5107.69 1122
5108.36 1152
5109.04 1210
5109.71 1158
5110.38 1253
5111.06 1266
5111.73 1278
5112.41 1172
5113.08 1111
5113.76 1231
5114.43 1168
5115.11 1122
5115.78 1182
5116.46 1188
5117.13 1090
5117.80 1027
5118.48 1131
5119.15 1147
5119.83 1147
5120.50 1009
5121.18 1033
5121.85 1070
5122.53 1069
5123.21 1162
5123.88 1162
5124.56 1160
5125.23 1065
5125.91 1253
5126.58 1244
5127.26 1242
5127.93 1171
5128.61 1309
5129.28 1428
5129.96 1316
5130.64 1161
5131.31 1123
5131.99 1228
5132.66 1249
5133.34 1131
5134.01 1037
5134.69 1129
5135.37 1168
5136.04 1193
5136.72 1245
5137.39 1108
5138.07 1180
5138.75 1071
5139.42 1174
5140.10 1109
5140.78 1073
5141.45 1222
5142.13 1173
5142.81 1157
5143.48 1109
5144.16 1147
5144.83 1221
5145.51 1100
5146.19 1212
5146.87 1221
5147.54 1159
5148.22 1151
5148.90 1125
5149.57 1132
5150.25 1184
5150.93 1222
5151.60 1169
5152.28 1150
5152.96 1031
5153.64 989
5154.31 1011
5154.99 1013
5155.67 997
5156.34 977
5157.02 904
5157.70 932
5158.38 884
5159.05 977
5159.73 969
5160.41 1021
5161.09 995
5161.77 1047
5162.44 953
5163.12 928
5163.80 1084
5164.48 1024
5165.15 999
5165.83 1090
5166.51 1101
5167.19 1100
5167.87 1093
5168.54 1017
5169.22 1032
5169.90 1022
5170.58 1003
5171.26 1038
5171.94 1040
5172.61 1068
5173.29 1015
5173.97 1046
5174.65 990
5175.33 1140
5176.01 1130
5176.69 1078
5177.37 1080
5178.04 1035
5178.72 1032
5179.40 999
5180.08 938
5180.76 1019
5181.44 960
5182.12 1064
5182.80 996
5183.48 1052
5184.16 1094
5184.83 1076
5185.51 1087
5186.19 1082
5186.87 1026
5187.55 983
5188.23 1095
5188.91 988
5189.59 959
5190.27 1115
5190.95 1083
5191.63 1039
5192.31 1053
5192.99 981
5193.67 1035
5194.35 955
5195.03 978
5195.71 1066
5196.39 984
5197.07 966
5197.75 976
5198.43 1008
5199.11 940
5199.79 963
5200.47 1009
5201.15 993
5201.83 1015
5202.51 1079
5203.19 1052
5203.87 1081
5204.55 1150
5205.23 1027
5205.91 1075
5206.59 1132
5207.28 1077
5207.96 1157
5208.64 1178
5209.32 1278
5210.00 1305
5210.68 1171
5211.36 1131
5212.04 1117
5212.72 1115
5213.40 1132
5214.08 1131
5214.77 1155
5215.45 1185
5216.13 1159
5216.81 1204
5217.49 1139
5218.17 1243
5218.85 1324
5219.54 1258
5220.22 1259
5220.90 1158
5221.58 1209
5222.26 1178
5222.94 1222
5223.63 1231
5224.31 1079
5224.99 1116
5225.67 1197
5226.35 1153
5227.04 1074
5227.72 1085
5228.40 1058
5229.08 1055
5229.76 1081
5230.45 991
5231.13 1028
5231.81 1159
5232.49 1097
5233.18 1097
5233.86 1202
5234.54 1126
5235.22 1286
5235.91 1273
5236.59 1311
5237.27 1221
5237.95 1141
5238.64 1167
5239.32 1265
5240.00 1214
5240.69 1179
5241.37 1147
5242.05 1127
5242.73 1136
5243.42 1166
5244.10 1210
5244.78 1264
5245.47 1302
5246.15 1351
5246.83 1377
5247.52 1353
5248.20 1412
5248.88 1366
5249.57 1431
5250.25 1535
5250.93 1337
5251.62 1382
5252.30 1363
5252.99 1328
5253.67 1258
5254.35 1201
5255.04 1232
5255.72 1206
5256.40 1390
5257.09 1412
5257.77 1354
5258.46 1329
5259.14 1317
5259.83 1401
5260.51 1450
5261.19 1368
5261.88 1313
5262.56 1303
5263.25 1207
5263.93 1196
5264.62 1348
5265.30 1294
5265.98 1247
5266.67 1296
5267.35 1237
5268.04 1235
5268.72 1165
5269.41 1166
5270.09 1156
5270.78 1141
5271.46 1240
5272.15 1263
5272.83 1206
5273.52 1340
5274.20 1309
5274.89 1226
5275.57 1342
5276.26 1334
5276.94 1437
5277.63 1454
5278.31 1420
5279.00 1410
5279.69 1382
5280.37 1348
5281.06 1168
5281.74 1106
5282.43 1192
5283.11 1125
5283.80 1101
5284.48 1069
5285.17 1080
5285.86 1098
5286.54 1110
5287.23 1109
5287.91 983
5288.60 1093
5289.29 1129
5289.97 1171
5290.66 1119
5291.34 1018
5292.03 1088
5292.72 1228
5293.40 1187
5294.09 1208
5294.78 1142
5295.46 1164
5296.15 1151
5296.84 1247
5297.52 1345
5298.21 1309
5298.90 1274
5299.58 1359
5300.27 1420
5300.96 1356
5301.64 1427
5302.33 1336
5303.02 1372
5303.70 1431
5304.39 1323
5305.08 1274
5305.77 1342
5306.45 1360
5307.14 1320
5307.83 1260
5308.51 1251
5309.20 1329
5309.89 1291
5310.58 1255
5311.26 1168
5311.95 1260
5312.64 1319
5313.33 1266
5314.02 1130
5314.70 1164
5315.39 1348
5316.08 1325
5316.77 1440
5317.45 1305
5318.14 1287
5318.83 1397
5319.52 1376
5320.21 1330
5320.89 1345
5321.58 1188
5322.27 1264
5322.96 1267
5323.65 1221
5324.34 1237
5325.02 1205
5325.71 1301
5326.40 1240
5327.09 1276
5327.78 1310
5328.47 1249
5329.16 1383
5329.84 1449
5330.53 1386
5331.22 1404
5331.91 1347
5332.60 1379
5333.29 1385
5333.98 1364
5334.67 1417
5335.36 1424
5336.04 1462
5336.73 1411
5337.42 1457
5338.11 1589
5338.80 1624
5339.49 1623
5340.18 1764
5340.87 1805
5341.56 1855
5342.25 2104
5342.94 2337
5343.63 2635
5344.32 2938
5345.01 3152
5345.70 3493
5346.39 3778
5347.08 3747
5347.77 3948
5348.46 4279
5349.15 4053
5349.84 3721
5350.53 3560
5351.22 3287
5351.91 2824
5352.60 2531
5353.29 2423
5353.98 2160
5354.67 1997
5355.36 1780
5356.05 1622
5356.74 1603
5357.43 1585
5358.12 1479
5358.81 1451
5359.50 1433
5360.19 1453
5360.88 1316
5361.57 1299
5362.26 1308
5362.95 1334
5363.65 1284
5364.34 1299
5365.03 1334
5365.72 1259
5366.41 1267
5367.10 1268
5367.79 1293
5368.48 1207
5369.17 1196
5369.87 1266
5370.56 1242
5371.25 1273
5371.94 1243
5372.63 1244
5373.32 1210
5374.01 1188
5374.71 1171
5375.40 1174
5376.09 1149
5376.78 1175
5377.47 1188
5378.17 1227
5378.86 1147
5379.55 1226
5380.24 1267
5380.93 1228
5381.62 1178
5382.32 1213
5383.01 1318
5383.70 1301
5384.39 1247
5385.09 1332
5385.78 1314
5386.47 1349
5387.16 1310
5387.86 1253
5388.55 1344
5389.24 1311
5389.93 1319
5390.63 1291
5391.32 1207
5392.01 1143
5392.70 1177
5393.40 1109
5394.09 1204
5394.78 1081
5395.48 1076
5396.17 1046
5396.86 1166
5397.55 1187
5398.25 1195
5398.94 1060
5399.63 1033
5400.33 1072
5401.02 1125
5401.71 1102
5402.41 1076
5403.10 1064
5403.79 1155
5404.49 1236
5405.18 1140
5405.88 1120
5406.57 1109
5407.26 1132
5407.96 1121
5408.65 1064
5409.34 1155
5410.04 1188
5410.73 1101
5411.43 1072
5412.12 1061
5412.81 1083
5413.51 1159
5414.20 1100
5414.90 1088
5415.59 994
5416.28 987
5416.98 1064
5417.67 1029
5418.37 1035
5419.06 1036
5419.76 1008
5420.45 1029
5421.15 1020
5421.84 1093
5422.54 1120
5423.23 1097
5423.92 1071
5424.62 1042
5425.31 1075
5426.01 1127
5426.70 1089
5427.40 1143
5428.09 1046
5428.79 1046
5429.48 1161
5430.18 1172
5430.88 1142
5431.57 1141
5432.27 1090
5432.96 1072
5433.66 1112
5434.35 1080
5435.05 1086
5435.74 1087
5436.44 1179
5437.13 1153
5437.83 1092
5438.53 1048
5439.22 1055
5439.92 1058
5440.61 1093
5441.31 1104
5442.00 1094
5442.70 1086
5443.40 1169
5444.09 1209
5444.79 1154
5445.49 1246
5446.18 1205
5446.88 1242
5447.57 1213
5448.27 1181
5448.97 1235
5449.66 1125
5450.36 1123
5451.06 1150
5451.75 1117
5452.45 1193
5453.15 1208
5453.84 1148
5454.54 1125
5455.24 1053
5455.93 1083
5456.63 1139
5457.33 1234
5458.02 1241
5458.72 1216
5459.42 1238
5460.12 1293
5460.81 1116
5461.51 1187
5462.21 1261
5462.90 1099
5463.60 1179
5464.30 1172
5465.00 1250
5465.69 1154
5466.39 1105
5467.09 1118
5467.79 1121
5468.48 1132
5469.18 1063
5469.88 1065
5470.58 1117
5471.27 1121
5471.97 1272
5472.67 1161
5473.37 1172
5474.07 1147
5474.76 1231
5475.46 1196
5476.16 1215
5476.86 1174
5477.56 1291
5478.26 1288
5478.95 1241
5479.65 1331
5480.35 1351
5481.05 1247
5481.75 1161
5482.45 1164
5483.14 1116
5483.84 1137
5484.54 1105
5485.24 1240
5485.94 1198
5486.64 1114
5487.34 1135
5488.04 1209
5488.73 1242
5489.43 1221
5490.13 1238
5490.83 1265
5491.53 1119
5492.23 1207
5492.93 1316
5493.63 1294
5494.33 1352
5495.03 1371
5495.73 1484
5496.43 1425
5497.13 1713
5497.82 1666
5498.52 1650
5499.22 1697
5499.92 1550
5500.62 1418
5501.32 1383
5502.02 1427
5502.72 1297
5503.42 1303
5504.12 1295
5504.82 1274
5505.52 1212
5506.22 1224
5506.92 1326
5507.62 1304
5508.32 1255
5509.02 1182
5509.72 1251
5510.42 1262
5511.12 1274
5511.82 1278
5512.52 1270
5513.23 1209
5513.93 1251
5514.63 1189
5515.33 1141
5516.03 1236
5516.73 1231
5517.43 1145
5518.13 1124
5518.83 1123
5519.53 1145
5520.23 1152
5520.93 1085
5521.63 993
5522.34 1036
5523.04 1083
5523.74 1031
5524.44 1055
5525.14 1025
5525.84 1053
5526.54 1014
5527.24 1065
5527.95 1129
5528.65 1170
5529.35 1099
5530.05 1030
5530.75 1065
5531.45 1069
5532.16 1056
5532.86 1096
5533.56 948
5534.26 968
5534.96 1022
5535.66 1004
5536.37 1032
5537.07 1029
5537.77 936
5538.47 957
5539.18 968
5539.88 1022
5540.58 1013
5541.28 1020
5541.98 947
5542.69 946
5543.39 960
5544.09 1032
5544.79 1073
5545.50 954
5546.20 1000
5546.90 1021
5547.60 1006
5548.31 1118
5549.01 1133
5549.71 1048
5550.42 1020
5551.12 995
5551.82 932
5552.52 1042
5553.23 987
5553.93 977
5554.63 1013
5555.34 974
5556.04 1018
5556.74 1133
5557.45 1128
5558.15 1143
5558.85 1139
5559.56 1153
5560.26 1117
5560.96 1212
5561.67 1237
5562.37 1202
5563.07 1203
5563.78 1120
5564.48 1139
5565.19 1048
5565.89 1234
5566.59 1172
5567.30 1125
5568.00 1036
5568.71 1039
5569.41 1062
5570.11 1116
5570.82 1087
5571.52 998
5572.23 1048
5572.93 1043
5573.63 1077
5574.34 1116
5575.04 1097
5575.75 978
5576.45 1059
5577.16 1095
5577.86 988
5578.57 1044
5579.27 1087
5579.98 1060
5580.68 961
5581.39 1026
5582.09 930
5582.80 973
5583.50 1009
5584.21 1014
5584.91 1081
5585.62 904
5586.32 1016
5587.03 920
5587.73 981
5588.44 959
5589.14 925
5589.85 891
5590.55 859
5591.26 887
5591.96 971
5592.67 965
5593.37 967
5594.08 847
5594.79 941
5595.49 911
5596.20 1093
5596.90 1071
5597.61 1009
5598.31 958
5599.02 994
5599.73 958
5600.43 927
5601.14 1058
5601.84 1083
5602.55 1042
5603.26 1005
5603.96 1096
5604.67 988
5605.38 1050
5606.08 1139
5606.79 1094
5607.50 1033
5608.20 998
5608.91 1030
5609.61 921
5610.32 933
5611.03 919
5611.73 1003
5612.44 948
5613.15 988
5613.86 955
5614.56 958
5615.27 974
5615.98 997
5616.68 938
5617.39 951
5618.10 1000
5618.80 920
5619.51 952
5620.22 1018
5620.93 974
5621.63 922
5622.34 970
5623.05 1005
5623.76 1035
5624.46 912
5625.17 1078
5625.88 1048
5626.59 975
5627.29 911
5628.00 981
5628.71 1035
5629.42 1016
5630.13 946
5630.83 1137
5631.54 1025
5632.25 1002
5632.96 1059
5633.67 1124
5634.37 1163
5635.08 1237
5635.79 1273
5636.50 1236
5637.21 1137
5637.92 1231
5638.62 1355
5639.33 1213
5640.04 1148
5640.75 1095
5641.46 1072
5642.17 1048
5642.88 1064
5643.58 1062
5644.29 924
5645.00 1125
5645.71 1199
5646.42 1113
5647.13 1013
5647.84 1038
5648.55 1117
5649.26 1143
5649.97 1105
5650.67 1023
5651.38 1019
5652.09 1099
5652.80 1096
5653.51 1085
5654.22 1104
5654.93 990
5655.64 998
5656.35 1073
5657.06 963
5657.77 1006
5658.48 908
5659.19 1059
5659.90 1079
5660.61 1052
5661.32 1037
5662.03 1023
5662.74 1047
5663.45 1061
5664.16 1080
5664.87 1047
5665.58 1096
5666.29 1151
5667.00 1101
5667.71 1108
5668.42 1063
5669.13 1203
5669.84 1198
5670.55 1159
5671.26 1106
5671.97 1201
5672.68 1172
5673.39 1148
5674.10 1093
5674.81 1050
5675.52 1188
5676.24 1234
5676.95 1195
5677.66 1064
5678.37 1043
5679.08 916
5679.79 1092
5680.50 917
5681.21 1000
5681.92 962
5682.63 979
5683.35 1041
5684.06 916
5684.77 909
5685.48 1022
5686.19 953
5686.90 945
5687.61 971
5688.33 1016
5689.04 1022
5689.75 936
5690.46 965
5691.17 981
5691.88 940
5692.60 908
5693.31 976
5694.02 979
5694.73 984
5695.44 899
5696.16 1007
5696.87 1005
5697.58 899
5698.29 885
5699.00 895
5699.72 982
5700.43 926
5701.14 947
5701.85 889
5702.57 1000
5703.28 966
5703.99 921
5704.70 834
5705.42 903
5706.13 985
5706.84 886
5707.55 940
5708.27 968
5708.98 981
5709.69 1052
5710.41 1003
5711.12 953
5711.83 954
5712.55 854
5713.26 864
5713.97 881
5714.68 912
5715.40 880
5716.11 800
5716.82 920
5717.54 943
5718.25 1004
5718.96 922
5719.68 813
5720.39 808
5721.11 834
5721.82 930
5722.53 924
5723.25 933
5723.96 1004
5724.67 911
5725.39 935
5726.10 934
5726.82 958
5727.53 1007
5728.24 1000
5728.96 973
5729.67 1003
5730.39 912
5731.10 888
5731.81 937
5732.53 956
5733.24 976
5733.96 1059
5734.67 996
5735.39 928
5736.10 935
5736.82 958
5737.53 1040
5738.25 913
5738.96 856
5739.68 928
5740.39 897
5741.10 924
5741.82 924
5742.53 960
5743.25 940
5743.96 1043
5744.68 966
5745.39 1059
5746.11 991
5746.83 1015
5747.54 1006
5748.26 1098
5748.97 1035
5749.69 1036
5750.40 1101
5751.12 1082
5751.83 1037
5752.55 1078
5753.26 1120
5753.98 1032
5754.70 1017
5755.41 1049
5756.13 1038
5756.84 993
5757.56 990
5758.27 969
5758.99 920
5759.71 952
5760.42 1030
5761.14 900
5761.86 972
5762.57 1007
5763.29 942
5764.00 951
5764.72 1049
5765.44 972
5766.15 948
5766.87 976
5767.59 987
5768.30 1013
5769.02 1003
5769.74 915
5770.45 964
5771.17 929
5771.89 977
5772.60 1117
5773.32 1031
5774.04 981
5774.75 1061
5775.47 1080
5776.19 1041
5776.90 1021
5777.62 1031
5778.34 1008
5779.06 978
5779.77 1026
5780.49 1097
5781.21 1068
5781.93 1164
5782.64 1155
5783.36 1208
5784.08 1217
5784.80 1135
5785.51 1280
5786.23 1306
5786.95 1291
5787.67 1322
5788.38 1278
5789.10 1349
5789.82 1535
5790.54 1668
5791.26 1705
5791.97 1936
5792.69 2360
5793.41 2879
5794.13 2980
5794.85 3355
5795.56 3749
5796.28 4037
5797.00 4210
5797.72 4058
5798.44 3760
5799.16 3606
5799.88 3440
5800.59 3038
5801.31 2550
5802.03 2274
5802.75 2062
5803.47 2243
5804.19 2034
5804.91 2055
5805.63 1840
5806.34 1854
5807.06 1974
5807.78 2038
5808.50 1928
5809.22 1926
5809.94 1901
5810.66 1848
5811.38 1897
5812.10 1770
5812.82 2009
5813.54 2022
5814.26 1792
5814.97 1728
5815.69 1806
5816.41 1786
5817.13 1662
5817.85 1736
5818.57 1685
5819.29 1628
5820.01 1551
5820.73 1520
5821.45 1513
5822.17 1552
5822.89 1474
5823.61 1410
5824.33 1369
5825.05 1338
5825.77 1388
5826.49 1354
5827.21 1229
5827.93 1347
5828.65 1239
5829.37 1101
5830.09 1151
5830.81 1239
5831.53 1190
5832.25 1112
5832.98 1168
5833.70 1250
5834.42 1208
5835.14 1193
5835.86 1229
5836.58 1226
5837.30 1140
5838.02 1039
5838.74 1109
5839.46 1202
5840.18 1104
5840.90 1155
5841.63 1155
5842.35 1190
5843.07 1177
5843.79 1144
5844.51 1121
5845.23 1132
5845.95 1155
5846.67 1149
5847.40 1126
5848.12 1075
5848.84 1132
5849.56 1150
5850.28 1171
5851.00 1129
5851.73 1080
5852.45 1062
5853.17 1025
5853.89 1037
5854.61 1118
5855.34 995
5856.06 1041
5856.78 1060
5857.50 1158
5858.22 1106
5858.95 1080
5859.67 1069
5860.39 1110
5861.11 1128
5861.84 1084
5862.56 1092
5863.28 1077
5864.00 1109
5864.72 1073
5865.45 1100
5866.17 1082
5866.89 1040
5867.62 1020
5868.34 1100
5869.06 1052
5869.78 1052
5870.51 1033
5871.23 1059
5871.95 1090
5872.68 1001
5873.40 1015
5874.12 1059
5874.85 1124
5875.57 1019
5876.29 1005
5877.01 1033
5877.74 1135
5878.46 1099
5879.19 913
5879.91 1034
5880.63 997
5881.36 1071
5882.08 1118
5882.80 1155
5883.53 1069
5884.25 1068
5884.97 1053
5885.70 996
5886.42 1018
5887.15 1054
5887.87 1093
5888.59 978
5889.32 939
5890.04 959
5890.77 955
5891.49 1029
5892.21 997
5892.94 1010
5893.66 1011
5894.39 1003
5895.11 989
5895.84 1008
5896.56 974
5897.29 917
5898.01 944
5898.73 979
5899.46 947
5900.18 881
5900.91 807
5901.63 835
5902.36 954
5903.08 960
5903.81 948
5904.53 897
5905.26 837
5905.98 916
5906.71 882
5907.43 944
5908.16 900
5908.88 897
5909.61 801
5910.33 849
5911.06 901
5911.79 981
5912.51 953
5913.24 992
5913.96 948
5914.69 908
5915.41 897
5916.14 765
5916.87 907
5917.59 953
5918.32 861
5919.04 798
5919.77 856
5920.49 975
5921.22 979
5921.95 885
5922.67 867
5923.40 888
5924.12 922
5924.85 891
5925.58 865
5926.30 783
5927.03 882
5927.76 951
5928.48 961
5929.21 899
5929.94 974
5930.66 1048
5931.39 1060
5932.12 1017
5932.84 1053
5933.57 1107
5934.30 1056
5935.02 956
5935.75 998
5936.48 996
5937.20 1001
5937.93 946
5938.66 948
5939.39 935
5940.11 938
5940.84 946
5941.57 831
5942.29 946
5943.02 1000
5943.75 883
5944.48 948
5945.20 962
5945.93 887
5946.66 891
5947.39 930
5948.11 901
5948.84 862
5949.57 894
5950.30 994
5951.03 1000
5951.75 873
5952.48 867
5953.21 990
5953.94 1062
5954.67 1019
5955.39 906
5956.12 879
5956.85 945
5957.58 949
5958.31 978
5959.03 1033
5959.76 1048
5960.49 1035
5961.22 1110
5961.95 1153
5962.68 1128
5963.41 1139
5964.13 1128
5964.86 1114
5965.59 1173
5966.32 1218
5967.05 1121
5967.78 986
5968.51 1029
5969.24 1004
5969.97 1012
5970.69 981
5971.42 994
5972.15 978
5972.88 1006
5973.61 1080
5974.34 1003
5975.07 1040
5975.80 1089
5976.53 1140
5977.26 1132
5977.99 1129
5978.72 1150
5979.45 1030
5980.18 1025
5980.91 1123
5981.64 1087
5982.37 995
5983.10 1074
5983.83 966
5984.56 1078
5985.28 1199
5986.01 1082
5986.74 1121
5987.48 1075
5988.21 993
5988.94 1006
5989.67 1081
5990.40 1070
5991.13 939
5991.86 964
5992.59 1003
5993.32 982
5994.05 968
5994.78 972
5995.51 1044
5996.24 1048
5996.97 1077
5997.70 996
5998.43 984
5999.16 1068
5999.89 998
6000.62 1085
6001.36 1162
6002.09 1177
6002.82 1264
6003.55 1353
6004.28 1294
6005.01 1282
6005.74 1362
6006.47 1385
6007.20 1437
6007.94 1343
6008.67 1369
6009.40 1419
6010.13 1488
6010.86 1381
6011.59 1371
6012.32 1370
6013.06 1327
6013.79 1208
6014.52 1138
6015.25 1021
6015.98 1130
6016.71 1124
6017.45 1066
6018.18 1095
6018.91 1090
6019.64 1046
6020.37 1141
6021.11 1022
6021.84 912
6022.57 945
6023.30 1005
6024.04 946
6024.77 971
6025.50 1033
6026.23 973
6026.97 991
6027.70 973
6028.43 964
6029.16 896
6029.90 919
6030.63 904
6031.36 887
6032.09 897
6032.83 882
6033.56 931
6034.29 913
6035.03 938
6035.76 1062
6036.49 999
6037.23 932
6037.96 968
6038.69 1007
6039.42 919
6040.16 981
6040.89 983
6041.62 1028
6042.36 1029
6043.09 1070
6043.83 1069
6044.56 979
6045.29 995
6046.03 993
6046.76 907
6047.49 895
6048.23 919
6048.96 960
6049.70 923
6050.43 883
6051.16 876
6051.90 964
6052.63 908
6053.37 928
6054.10 949
6054.83 827
6055.57 894
6056.30 950
6057.04 925
6057.77 1011
6058.51 892
6059.24 868
6059.97 940
6060.71 904
6061.44 915
6062.18 910
6062.91 922
6063.65 855
6064.38 919
6065.12 941
6065.85 885
6066.59 862
6067.32 863
6068.06 818
6068.79 820
6069.53 778
6070.26 813
6071.00 877
6071.73 822
6072.47 898
6073.20 853
6073.94 857
6074.67 949
6075.41 878
6076.14 896
6076.88 787
6077.62 849
6078.35 865
6079.09 789
6079.82 718
6080.56 771
6081.29 802
6082.03 814
6082.77 810
6083.50 838
6084.24 824
6084.97 886
6085.71 870
6086.45 768
6087.18 842
6087.92 772
6088.65 849
6089.39 916
6090.13 870
6090.86 936
6091.60 851
6092.34 937
6093.07 907
6093.81 826
6094.55 898
6095.28 866
6096.02 803
6096.76 907
6097.49 854
6098.23 935
6098.97 974
6099.70 963
6100.44 947
6101.18 891
6101.91 858
6102.65 961
6103.39 961
6104.13 961
6104.86 904
6105.60 943
6106.34 933
6107.07 857
6107.81 913
6108.55 943
6109.29 971
6110.02 865
6110.76 863
6111.50 968
6112.24 937
6112.98 852
6113.71 887
6114.45 931
6115.19 959
6115.93 911
6116.66 865
6117.40 902
6118.14 1011
6118.88 990
6119.62 1008
6120.35 951
6121.09 909
6121.83 966
6122.57 939
6123.31 953
6124.05 866
6124.78 910
6125.52 936
6126.26 981
6127.00 915
6127.74 975
6128.48 998
6129.22 1032
6129.96 1114
6130.69 1051
6131.43 1075
6132.17 1013
6132.91 1087
6133.65 1045
6134.39 1104
6135.13 1125
6135.87 1149
6136.61 990
6137.35 984
6138.08 994
6138.82 1059
6139.56 983
6140.30 935
6141.04 975
6141.78 964
6142.52 1029
6143.26 910
6144.00 925
6144.74 963
6145.48 1015
6146.22 1000
6146.96 847
6147.70 857
6148.44 862
6149.18 905
6149.92 921
6150.66 901
6151.40 832
6152.14 730
6152.88 806
6153.62 882
6154.36 955
6155.10 915
6155.84 814
6156.58 975
6157.32 964
6158.06 973
6158.80 905
6159.54 951
6160.28 902
6161.02 903
6161.76 991
6162.50 912
6163.24 981
6163.99 956
6164.73 988
6165.47 1067
6166.21 992
6166.95 1016
6167.69 939
6168.43 937
6169.17 980
6169.91 946
6170.65 934
6171.40 1022
6172.14 1013
6172.88 987
6173.62 999
6174.36 987
6175.10 996
6175.84 902
6176.59 895
6177.33 883
6178.07 865
6178.81 959
6179.55 944
6180.29 999
6181.04 956
6181.78 1044
6182.52 1057
6183.26 976
6184.00 948
6184.75 908
6185.49 950
6186.23 1065
6186.97 1092
6187.71 1073
6188.46 1082
6189.20 1073
6189.94 1098
6190.68 1047
6191.43 1098
6192.17 1094
6192.91 1094
6193.65 987
6194.40 1050
6195.14 1103
6195.88 1117
6196.62 1101
6197.37 1171
6198.11 1165
6198.85 1198
6199.60 1315
6200.34 1530
6201.08 1599
6201.83 1759
6202.57 1941
6203.31 2142
6204.05 2392
6204.80 2601
6205.54 2630
6206.28 2694
6207.03 2681
6207.77 2422
6208.51 2435
6209.26 2241
6210.00 2058
6210.75 1890
6211.49 1670
6212.23 1607
6212.98 1439
6213.72 1329
6214.46 1159
6215.21 1164
6215.95 1196
6216.70 1112
6217.44 1065
6218.18 1202
6218.93 1157
6219.67 1253
6220.42 1151
6221.16 1018
6221.90 1055
6222.65 1130
6223.39 1032
6224.14 987
6224.88 1014
6225.63 1026
6226.37 1033
6227.12 1038
6227.86 1045
6228.61 985
6229.35 986
6230.09 973
6230.84 980
6231.58 903
6232.33 861
6233.07 960
6233.82 1048
6234.56 1059
6235.31 979
6236.05 1015
6236.80 986
6237.55 1042
6238.29 964
6239.04 1046
6239.78 1001
6240.53 1057
6241.27 1094
6242.02 1128
6242.76 1063
6243.51 1101
6244.25 1125
6245.00 1113
6245.75 1146
6246.49 1046
6247.24 1083
6247.98 1044
6248.73 1124
6249.47 1037
6250.22 1064
6250.97 1066
6251.71 1144
6252.46 1052
6253.20 1076
6253.95 1040
6254.70 1126
6255.44 1084
6256.19 1128
6256.94 1235
6257.68 1182
6258.43 1304
6259.18 1447
6259.92 1532
6260.67 1502
6261.42 1717
6262.16 1946
6262.91 2005
6263.66 2233
6264.40 2484
6265.15 2417
6265.90 2371
6266.64 2424
6267.39 2374
6268.14 2244
6268.88 2080
6269.63 1871
6270.38 1745
6271.13 1639
6271.87 1636
6272.62 1521
6273.37 1494
6274.12 1432
6274.86 1407
6275.61 1387
6276.36 1353
6277.11 1256
6277.85 1128
6278.60 1097
6279.35 1075
6280.10 1119
6280.84 1109
6281.59 1006
6282.34 1116
6283.09 1141
6283.84 1115
6284.58 1189
6285.33 1120
6286.08 1163
6286.83 1174
6287.58 1171
6288.32 1221
6289.07 1201
6289.82 1158
6290.57 1151
6291.32 1161
6292.07 1092
6292.81 1165
6293.56 1080
6294.31 1089
6295.06 1035
6295.81 995
6296.56 1012
6297.31 1003
6298.06 1021
6298.80 978
6299.55 1067
6300.30 935
6301.05 1067
6301.80 1064
6302.55 1038
6303.30 1063
6304.05 985
6304.80 1041
6305.55 1038
6306.30 1034
6307.05 1072
6307.79 1090
6308.54 1060
6309.29 968
6310.04 970
6310.79 1050
6311.54 933
6312.29 1024
6313.04 1016
6313.79 960
6314.54 933
6315.29 955
6316.04 998
6316.79 1005
6317.54 949
6318.29 958
6319.04 900
6319.79 860
6320.54 867
6321.29 886
6322.04 906
6322.79 916
6323.54 928
6324.29 919
6325.04 919
6325.79 994
6326.54 879
6327.29 961
6328.05 908
6328.80 977
6329.55 932
6330.30 906
6331.05 940
6331.80 929
6332.55 871
6333.30 905
6334.05 942
6334.80 965
6335.55 909
6336.31 942
6337.06 975
6337.81 953
6338.56 905
6339.31 860
6340.06 899
6340.81 953
6341.56 900
6342.32 1071
6343.07 957
6343.82 874
6344.57 897
6345.32 1010
6346.07 1068
6346.83 1008
6347.58 1001
6348.33 991
6349.08 917
6349.83 1025
6350.58 964
6351.34 971
6352.09 883
6352.84 884
6353.59 899
6354.35 939
6355.10 863
6355.85 883
6356.60 888
6357.35 947
6358.11 905
6358.86 969
6359.61 918
6360.36 860
6361.12 989
6361.87 956
6362.62 1010
6363.37 1065
6364.13 1081
6364.88 1114
6365.63 1170
6366.39 1161
6367.14 995
6367.89 1005
6368.65 1079
6369.40 1012
6370.15 1015
6370.90 923
6371.66 875
6372.41 901
6373.16 925
6373.92 878
6374.67 925
6375.42 898
6376.18 958
6376.93 905
6377.68 958
6378.44 861
6379.19 934
6379.95 981
6380.70 985
6381.45 1109
6382.21 1140
6382.96 1128
6383.71 1087
6384.47 1115
6385.22 1130
6385.98 1122
6386.73 1110
6387.49 1171
6388.24 1146
6388.99 1000
6389.75 1009
6390.50 1024
6391.26 1008
6392.01 893
6392.77 895
6393.52 871
6394.27 861
6395.03 833
6395.78 791
6396.54 889
6397.29 828
6398.05 847
6398.80 874
6399.56 930
6400.31 919
6401.07 902
6401.82 906
6402.58 973
6403.33 894
6404.09 923
6404.84 936
6405.60 1049
6406.35 1035
6407.11 1058
6407.86 1011
6408.62 979
6409.37 897
6410.13 913
6410.89 838
6411.64 892
6412.40 896
6413.15 903
6413.91 901
6414.66 1020
6415.42 902
6416.18 868
6416.93 870
6417.69 848
6418.44 867
6419.20 869
6419.96 935
6420.71 881
6421.47 918
6422.22 901
6422.98 913
6423.74 1007
6424.49 941
6425.25 878
6426.01 941
6426.76 874
6427.52 886
6428.28 838
6429.03 822
6429.79 902
6430.55 865
6431.30 841
6432.06 809
6432.82 887
6433.57 883
6434.33 875
6435.09 856
6435.84 804
6436.60 846
6437.36 829
6438.11 805
6438.87 745
6439.63 728
6440.39 802
6441.14 792
6441.90 789
6442.66 760
6443.42 761
6444.17 814
6444.93 833
6445.69 740
6446.45 731
6447.20 719
6447.96 763
6448.72 802
6449.48 799
6450.23 759
6450.99 758
6451.75 743
6452.51 746
6453.27 777
6454.02 760
6454.78 762
6455.54 813
6456.30 862
6457.06 887
6457.82 889
6458.57 853
6459.33 817
6460.09 784
6460.85 738
6461.61 764
6462.37 826
6463.13 829
6463.88 769
6464.64 736
6465.40 750
6466.16 762
6466.92 765
6467.68 759
6468.44 784
6469.20 754
6469.95 775
6470.71 822
6471.47 802
6472.23 840
6472.99 887
6473.75 779
6474.51 790
6475.27 827
6476.03 795
6476.79 870
6477.55 803
6478.31 797
6479.07 853
6479.83 869
6480.59 818
6481.34 841
6482.10 837
6482.86 737
6483.62 805
6484.38 791
6485.14 831
6485.90 871
6486.66 870
6487.42 843
6488.18 791
6488.94 822
6489.70 903
6490.46 921
6491.22 846
6491.99 798
6492.75 857
6493.51 854
6494.27 822
6495.03 787
6495.79 781
6496.55 812
6497.31 781
6498.07 768
6498.83 860
6499.59 865
6500.35 815
6501.11 795
6501.87 903
6502.63 902
6503.40 861
6504.16 861
6504.92 879
6505.68 881
6506.44 831
6507.20 864
6507.96 838
6508.72 836
6509.48 865
6510.25 832
6511.01 909
6511.77 883
6512.53 954
6513.29 912
6514.05 947
6514.82 897
6515.58 1047
6516.34 1113
6517.10 1057
6517.86 1091
6518.62 1096
6519.39 1135
6520.15 1164
6520.91 1194
6521.67 1189
6522.43 1232
6523.20 1275
6523.96 1182
6524.72 1210
6525.48 1194
6526.25 1259
6527.01 1273
6527.77 1162
6528.53 1334
6529.29 1372
6530.06 1595
6530.82 1778
6531.58 1769
6532.35 1626
6533.11 1669
6533.87 1739
6534.63 1781
6535.40 1547
6536.16 1510
6536.92 1346
6537.69 1203
6538.45 1183
6539.21 1066
6539.97 1094
6540.74 1008
6541.50 983
6542.26 946
6543.03 934
6543.79 1009
6544.55 902
6545.32 880
6546.08 842
6546.84 877
6547.61 978
6548.37 873
6549.14 833
6549.90 847
6550.66 884
6551.43 895
6552.19 871
6552.95 889
6553.72 930
6554.48 882
6555.25 929
6556.01 1001
6556.77 965
6557.54 914
6558.30 954
6559.07 994
6559.83 992
6560.60 992
6561.36 1062
6562.12 946
6562.89 940
6563.65 992
6564.42 1017
6565.18 986
6565.95 907
6566.71 884
6567.48 922
6568.24 929
6569.01 971
6569.77 1007
6570.54 919
6571.30 941
6572.07 995
6572.83 1013
6573.60 1006
6574.36 999
6575.13 949
6575.89 987
6576.66 941
6577.42 998
6578.19 1005
6578.95 1004
6579.72 997
6580.48 1032
6581.25 1124
6582.01 1022
6582.78 1031
6583.55 1062
6584.31 1114
6585.08 1199
6585.84 1202
6586.61 1107
6587.37 1262
6588.14 1265
6588.91 1213
6589.67 1271
6590.44 1305
6591.20 1261
6591.97 1128
6592.74 1133
6593.50 1135
6594.27 1142
6595.04 1089
6595.80 953
6596.57 964
6597.34 995
6598.10 998
6598.87 881
6599.64 925
6600.40 960
6601.17 990
6601.94 942
6602.70 840
6603.47 925
6604.24 958
6605.00 1004
6605.77 880
6606.54 855
6607.30 927
6608.07 972
6608.84 991
6609.60 864
6610.37 933
6611.14 883
6611.91 959
6612.67 920
6613.44 960
6614.21 915
6614.98 935
6615.74 956
6616.51 971
6617.28 934
6618.05 1035
6618.81 973
6619.58 966
6620.35 910
6621.12 1026
6621.89 977
6622.65 940
6623.42 1017
6624.19 1056
6624.96 1086
6625.73 1147
6626.49 1235
6627.26 1379
6628.03 1312
6628.80 1443
6629.57 1551
6630.34 1627
6631.10 1541
6631.87 1574
6632.64 1628
6633.41 1562
6634.18 1381
6634.95 1348
6635.72 1255
6636.48 1273
6637.25 1126
6638.02 1129
6638.79 1118
6639.56 1041
6640.33 1047
6641.10 1064
6641.87 977
6642.64 1029
6643.41 1098
6644.17 1123
6644.94 1126
6645.71 1027
6646.48 1041
6647.25 1100
6648.02 1124
6648.79 1078
6649.56 1001
6650.33 1032
6651.10 1030
6651.87 1031
6652.64 1018
6653.41 1053
6654.18 970
6654.95 1001
6655.72 942
6656.49 936
6657.26 919
6658.03 988
6658.80 956
6659.57 978
6660.34 919
6661.11 923
6661.88 863
6662.65 917
6663.42 886
6664.19 940
6664.96 945
6665.73 952
6666.50 930
6667.27 884
6668.04 953
6668.81 931
6669.58 936
6670.35 917
6671.12 914
6671.89 902
6672.67 899
6673.44 913
6674.21 919
6674.98 918
6675.75 943
6676.52 892
6677.29 931
6678.06 848
6678.83 902
6679.61 1009
6680.38 981
6681.15 979
6681.92 911
6682.69 972
6683.46 922
6684.23 952
6685.01 957
6685.78 929
6686.55 900
6687.32 945
6688.09 881
6688.86 888
6689.64 887
6690.41 887
6691.18 841
6691.95 936
6692.72 918
6693.50 905
6694.27 881
6695.04 872
6695.81 958
6696.58 966
6697.36 1021
6698.13 917
6698.90 911
6699.67 912
6700.45 867
6701.22 903
6701.99 854
6702.76 894
6703.54 951
6704.31 881
6705.08 836
6705.85 929
6706.63 901
6707.40 951
6708.17 968
6708.95 932
6709.72 927
6710.49 947
6711.26 997
6712.04 1005
6712.81 1002
6713.58 1048
6714.36 999
6715.13 1061
6715.90 999
6716.68 954
6717.45 1000
6718.22 1070
6719.00 1052
6719.77 1017
6720.55 959
6721.32 902
6722.09 936
6722.87 934
6723.64 918
6724.41 875
6725.19 849
6725.96 787
6726.74 799
6727.51 821
6728.28 811
6729.06 848
6729.83 833
6730.61 770
6731.38 931
6732.15 927
6732.93 832
6733.70 880
6734.48 874
6735.25 878
6736.03 903
6736.80 877
6737.58 889
6738.35 870
6739.13 983
6739.90 956
6740.67 942
6741.45 901
6742.22 823
6743.00 819
6743.77 858
6744.55 903
6745.32 915
6746.10 897
6746.87 933
6747.65 895
6748.42 954
6749.20 816
6749.98 805
6750.75 953
6751.53 870
6752.30 902
6753.08 865
6753.85 900
6754.63 842
6755.40 815
6756.18 873
6756.96 915
6757.73 912
6758.51 882
6759.28 830
6760.06 1011
6760.83 918
6761.61 909
6762.39 928
6763.16 856
6763.94 876
6764.71 941
6765.49 888
6766.27 872
6767.04 813
6767.82 786
6768.60 847
6769.37 821
6770.15 844
6770.93 903
6771.70 868
6772.48 861
6773.26 937
6774.03 894
6774.81 804
6775.59 878
6776.36 1021
6777.14 946
6777.92 921
6778.69 898
6779.47 952
6780.25 951
6781.02 838
6781.80 956
6782.58 902
6783.36 864
6784.13 792
6784.91 865
6785.69 750
6786.47 785
6787.24 910
6788.02 862
6788.80 835
6789.58 789
6790.35 863
6791.13 871
6791.91 816
6792.69 801
6793.46 918
6794.24 875
6795.02 837
6795.80 835
6796.58 941
6797.35 929
6798.13 909
6798.91 899
6799.69 970
6800.47 945
6801.24 923
6802.02 956
6802.80 999
6803.58 928
6804.36 994
6805.14 1016
6805.92 859
6806.69 846
6807.47 917
6808.25 917
6809.03 966
6809.81 974
6810.59 985
6811.37 1012
6812.14 1003
6812.92 985
6813.70 938
6814.48 935
6815.26 944
6816.04 947
6816.82 1051
6817.60 1046
6818.38 891
6819.16 834
6819.94 839
6820.72 885
6821.49 825
6822.27 869
6823.05 906
6823.83 928
6824.61 880
6825.39 872
6826.17 869
6826.95 720
6827.73 801
6828.51 907
6829.29 877
6830.07 848
6830.85 819
6831.63 876
6832.41 810
6833.19 818
6833.97 833
6834.75 826
6835.53 873
6836.31 861
6837.09 869
6837.87 836
6838.65 830
6839.43 816
6840.21 761
6840.99 817
6841.78 815
6842.56 798
6843.34 876
6844.12 823
6844.90 806
6845.68 823
6846.46 833
6847.24 845
6848.02 871
6848.80 894
6849.58 884
6850.36 827
6851.15 820
6851.93 820
6852.71 786
6853.49 789
6854.27 860
6855.05 870
6855.83 826
6856.61 834
6857.40 834
6858.18 797
6858.96 794
6859.74 781
6860.52 768
6861.30 819
6862.09 840
6862.87 873
6863.65 821
6864.43 789
6865.21 852
6866.00 830
6866.78 791
6867.56 817
6868.34 826
6869.12 885
6869.91 831
6870.69 794
6871.47 841
6872.25 855
6873.04 849
6873.82 822
6874.60 838
6875.38 917
6876.17 911
6876.95 859
6877.73 922
6878.51 931
6879.30 976
6880.08 896
6880.86 1006
6881.64 951
6882.43 981
6883.21 911
6883.99 1028
6884.78 1091
6885.56 1075
6886.34 1116
6887.13 1043
6887.91 905
6888.69 928
6889.48 889
6890.26 901
6891.04 809
6891.83 879
6892.61 896
6893.39 952
6894.18 859
6894.96 812
6895.74 850
6896.53 884
6897.31 869
6898.09 864
6898.88 895
6899.66 887
6900.45 931
6901.23 896
6902.01 996
6902.80 953
6903.58 830
6904.37 926
6905.15 876
6905.93 858
6906.72 885
6907.50 931
6908.29 899
6909.07 918
6909.86 859
6910.64 941
6911.43 858
6912.21 861
6913.00 852
6913.78 819
6914.56 841
6915.35 777
6916.13 791
6916.92 888
6917.70 901
6918.49 796
6919.27 854
6920.06 844
6920.84 808
6921.63 764
6922.41 810
6923.20 861
6923.98 816
6924.77 866
6925.56 841
6926.34 781
6927.13 699
6927.91 762
6928.70 883
6929.48 821
6930.27 788
6931.05 800
6931.84 809
6932.63 821
6933.41 775
6934.20 800
6934.98 810
6935.77 838
6936.56 918
6937.34 982
6938.13 933
6938.91 964
6939.70 982
6940.49 937
6941.27 964
6942.06 1029
6942.84 1132
6943.63 1162
6944.42 1105
6945.20 1180
6945.99 1163
6946.78 1044
6947.56 1103
6948.35 994
6949.14 917
6949.92 916
6950.71 947
6951.50 975
6952.28 953
6953.07 1000
6953.86 899
6954.64 860
6955.43 950
6956.22 1087
6957.01 1115
6957.79 1015
6958.58 1097
6959.37 1040
6960.16 975
6960.94 1089
6961.73 1080
6962.52 1061
6963.31 1132
6964.09 1029
6964.88 1089
6965.67 1037
6966.46 1158
6967.24 1089
6968.03 1051
6968.82 1029
6969.61 1071
6970.39 1004
6971.18 1046
6971.97 1078
6972.76 1059
6973.55 1088
6974.33 1173
6975.12 1143
6975.91 1227
6976.70 1253
6977.49 1328
6978.28 1543
6979.06 1680
6979.85 1717
6980.64 1865
6981.43 2017
6982.22 2004
6983.01 2081
6983.80 2107
6984.58 2046
6985.37 1882
6986.16 1817
6986.95 1810
6987.74 1721
6988.53 1467
6989.32 1451
6990.11 1421
6990.90 1522
6991.68 1580
6992.47 1543
6993.26 1478
6994.05 1599
6994.84 1636
6995.63 1656
6996.42 1685
6997.21 1732
6998.00 1664
6998.79 1572
6999.58 1592
7000.37 1434
7001.16 1368
7001.95 1322
7002.74 1114
7003.53 1058
7004.32 1078
7005.11 1065
7005.90 1014
7006.69 990
7007.48 1042
7008.27 1154
7009.06 1048
7009.85 971
7010.64 991
7011.43 975
7012.22 979
7013.01 1007
7013.80 946
7014.59 994
7015.38 1066
7016.17 1015
7016.96 984
7017.75 1100
7018.54 987
7019.33 950
7020.12 958
7020.91 1028
7021.70 1020
7022.49 1012
7023.29 973
7024.08 986
7024.87 980
7025.66 1056
7026.45 1022
7027.24 1032
7028.03 1006
7028.82 1078
7029.61 975
7030.41 1038
7031.20 1019
7031.99 1030
7032.78 994
7033.57 1001
7034.36 1007
7035.15 1025
7035.95 977
7036.74 1071
7037.53 1116
7038.32 1176
7039.11 1238
7039.90 1225
7040.70 1171
7041.49 1141
7042.28 1145
7043.07 1258
7043.86 1419
7044.66 1450
7045.45 1409
7046.24 1423
7047.03 1393
7047.83 1388
7048.62 1394
7049.41 1227
7050.20 1176
7051.00 1270
7051.79 1245
7052.58 1151
7053.37 1190
7054.17 1167
7054.96 1125
7055.75 1238
7056.54 1188
7057.34 1163
7058.13 1223
7058.92 1228
7059.72 1143
7060.51 1104
7061.30 1153
7062.09 1171
7062.89 1125
7063.68 1155
7064.47 1204
7065.27 1138
7066.06 1073
7066.85 1021
7067.65 1066
7068.44 1096
7069.23 1097
7070.03 1081
7070.82 1098
7071.61 1017
7072.41 1101
7073.20 1112
7074.00 1043
7074.79 1118
7075.58 1164
7076.38 1293
7077.17 1206
7077.97 1198
7078.76 1435
7079.55 1543
7080.35 1672
7081.14 1770
7081.94 1884
7082.73 1887
7083.52 1980
7084.32 1964
7085.11 2113
7085.91 1859
7086.70 1817
7087.50 1588
7088.29 1419
7089.09 1423
7089.88 1308
7090.68 1162
7091.47 1052
7092.26 1088
7093.06 1078
7093.85 1124
7094.65 983
7095.44 1025
7096.24 1014
7097.03 973
7097.83 1026
7098.62 1079
7099.42 1091
7100.21 952
7101.01 989
7101.81 1086
7102.60 993
7103.40 1003
7104.19 957
7104.99 912
7105.78 855
7106.58 881
7107.37 923
7108.17 988
7108.97 959
7109.76 927
7110.56 958
7111.35 843
7112.15 850
7112.94 862
7113.74 863
7114.54 917
7115.33 939
7116.13 919
7116.93 798
7117.72 833
7118.52 849
7119.31 840
7120.11 885
7120.91 954
7121.70 961
7122.50 909
7123.30 958
7124.09 916
7124.89 919
7125.69 870
7126.48 892
7127.28 842
7128.08 804
7128.87 827
7129.67 793
7130.47 785
7131.26 855
7132.06 764
7132.86 756
7133.65 783
7134.45 809
7135.25 828
7136.05 749
7136.84 725
7137.64 859
7138.44 857
7139.24 854
7140.03 863
7140.83 914
7141.63 833
7142.43 941
7143.22 905
7144.02 889
7144.82 824
7145.62 811
7146.41 843
7147.21 882
7148.01 865
7148.81 818
7149.61 734
7150.40 789
7151.20 807
7152.00 771
7152.80 783
7153.60 767
7154.40 786
7155.19 725
7155.99 784
7156.79 876
7157.59 875
7158.39 813
7159.19 792
7159.98 811
7160.78 774
7161.58 772
7162.38 741
7163.18 704
7163.98 751
7164.78 776
7165.58 796
7166.37 707
7167.17 677
7167.97 709
7168.77 775
7169.57 753
7170.37 742
7171.17 740
7171.97 709
7172.77 727
7173.57 765
7174.37 737
7175.17 758
7175.97 813
7176.76 800
7177.56 747
7178.36 679
7179.16 743
7179.96 815
7180.76 744
7181.56 761
7182.36 768
7183.16 735
7183.96 737
7184.76 772
7185.56 685
7186.36 700
7187.16 660
7187.96 675
7188.76 657
7189.56 648
7190.36 726
7191.16 731
7191.96 681
7192.76 687
7193.56 727
7194.37 727
7195.17 601
7195.97 617
7196.77 659
7197.57 752
7198.37 729
7199.17 699
7199.97 728
7200.77 742
7201.57 688
7202.37 710
7203.17 691
7203.97 695
7204.78 773
7205.58 795
7206.38 862
7207.18 716
7207.98 769
7208.78 722
7209.58 838
7210.38 771
7211.19 798
7211.99 756
7212.79 786
7213.59 746
7214.39 717
7215.19 783
7216.00 876
7216.80 780
7217.60 716
7218.40 859
7219.20 811
7220.00 816
7220.81 799
7221.61 754
7222.41 692
7223.21 716
7224.02 745
7224.82 763
7225.62 725
7226.42 747
7227.22 709
7228.03 694
7228.83 723
7229.63 755
7230.43 715
7231.24 714
7232.04 698
7232.84 722
7233.64 808
7234.45 827
7235.25 778
7236.05 732
7236.86 755
7237.66 809
7238.46 756
7239.26 704
7240.07 720
7240.87 744
7241.67 757
7242.48 693
7243.28 708
7244.08 691
7244.89 752
7245.69 685
7246.49 649
7247.30 729
7248.10 763
7248.90 763
7249.71 678
7250.51 665
7251.31 634
7252.12 696
7252.92 630
7253.73 732
7254.53 674
7255.33 624
7256.14 679
7256.94 643
7257.75 726
7258.55 686
7259.35 697
7260.16 737
7260.96 635
7261.77 692
7262.57 675
7263.38 718
7264.18 720
7264.98 737
7265.79 731
7266.59 740
7267.40 702
7268.20 669
7269.01 638
7269.81 611
7270.62 765
7271.42 757
7272.23 713
7273.03 727
7273.84 713
7274.64 681
7275.45 677
7276.25 704
7277.06 705
7277.86 708
7278.67 677
7279.47 668
7280.28 742
7281.08 685
7281.89 722
7282.69 734
7283.50 635
7284.30 602
7285.11 673
7285.92 664
7286.72 647
7287.53 677
7288.33 671
7289.14 641
7289.94 663
7290.75 660
7291.56 695
7292.36 736
7293.17 688
7293.97 697
7294.78 678
7295.59 641
7296.39 725
7297.20 706
7298.00 674
7298.81 762
7299.62 735
7300.42 733
7301.23 647
7302.04 715
7302.84 648
7303.65 593
7304.46 642
7305.26 644
7306.07 621
7306.88 615
7307.68 684
7308.49 650
7309.30 603
7310.10 640
7310.91 683
7311.72 673
7312.52 712
7313.33 660
7314.14 724
7314.95 688
7315.75 717
7316.56 719
7317.37 708
7318.18 737
7318.98 704
7319.79 707
7320.60 661
7321.41 619
7322.21 636
7323.02 674
7323.83 622
7324.64 651
7325.44 587
7326.25 579
7327.06 602
7327.87 630
7328.68 645
7329.48 696
7330.29 660
7331.10 659
7331.91 631
7332.72 592
7333.52 678
7334.33 636
7335.14 667
7335.95 679
7336.76 677
7337.57 609
7338.37 595
7339.18 599
7339.99 616
7340.80 656
7341.61 613
7342.42 636
7343.23 605
7344.04 674
7344.84 661
7345.65 684
7346.46 601
7347.27 597
7348.08 562
7348.89 541
7349.70 564
7350.51 552
7351.32 586
7352.13 594
7352.93 582
7353.74 600
7354.55 608
7355.36 588
7356.17 595
7356.98 643
7357.79 584
7358.60 546
7359.41 581
7360.22 625
7361.03 592
7361.84 617
7362.65 690
7363.46 585
7364.27 602
7365.08 584
7365.89 607
7366.70 538
7367.51 531
7368.32 596
7369.13 576
7369.94 597
7370.75 671
7371.56 689
7372.37 652
7373.18 688
7373.99 668
7374.80 641
7375.61 662
7376.42 603
7377.23 633
7378.05 664
7378.86 585
7379.67 622
7380.48 640
7381.29 599
7382.10 632
7382.91 608
7383.72 617
7384.53 625
7385.34 674
7386.15 672
7386.97 673
7387.78 691
7388.59 665
7389.40 625
7390.21 696
7391.02 710
7391.83 725
7392.65 729
7393.46 682
7394.27 809
7395.08 715
7395.89 709
7396.70 725
7397.52 735
7398.33 657
7399.14 655
7399.95 711
7400.76 684
7401.57 672
7402.39 674
7403.20 679
7404.01 666
7404.82 681
7405.64 705
7406.45 665
7407.26 621
7408.07 624
7408.88 608
7409.70 657
7410.51 637
7411.32 578
7412.13 588
7412.95 636
7413.76 623
7414.57 600
7415.39 599
7416.20 616
7417.01 623
7417.82 557
7418.64 550
7419.45 484
7420.26 616
7421.08 637
7421.89 591
7422.70 584
7423.51 593
7424.33 621
7425.14 657
7425.95 590
7426.77 592
7427.58 625
7428.40 605
7429.21 551
7430.02 601
7430.84 629
7431.65 582
7432.46 580
7433.28 563
7434.09 575
7434.90 625
7435.72 618
7436.53 566
7437.35 578
7438.16 581
7438.97 556
7439.79 522
7440.60 519
7441.42 549
7442.23 657
7443.04 644
7443.86 563
7444.67 574
7445.49 573
7446.30 633
7447.12 617
7447.93 582
7448.75 607
7449.56 646
7450.38 638
7451.19 683
7452.00 600
7452.82 582
7453.63 594
7454.45 631
7455.26 636
7456.08 605
7456.89 575
7457.71 633
7458.52 638
7459.34 644
7460.15 619
7460.97 643
7461.79 608
7462.60 593
7463.42 669
7464.23 551
7465.05 636
7465.86 644
7466.68 665
7467.49 711
7468.31 668
7469.12 686
7469.94 657
7470.76 639
7471.57 566
7472.39 575
7473.20 651
7474.02 648
7474.84 606
7475.65 587
7476.47 604
7477.28 574
7478.10 612
7478.92 578
7479.73 530
7480.55 628
7481.37 591
7482.18 604
7483.00 627
7483.81 575
7484.63 553
7485.45 613
7486.26 611
7487.08 574
7487.90 531
7488.71 603
7489.53 596
7490.35 627
7491.17 637
7491.98 607
7492.80 589
7493.62 640
7494.43 583
7495.25 574
7496.07 614
7496.88 634
7497.70 595
7498.52 575
7499.34 597
7500.15 564
7500.97 566
7501.79 639
7502.61 606
7503.42 610
7504.24 584
7505.06 621
7505.88 575
7506.69 545
7507.51 520
7508.33 592
7509.15 593
7509.97 525
7510.78 495
7511.60 513
7512.42 554
7513.24 524
7514.06 551
7514.87 556
7515.69 478
7516.51 516
7517.33 521
7518.15 519
7518.97 545
7519.78 552
7520.60 547
7521.42 502
7522.24 516
7523.06 532
7523.88 513
7524.70 555
7525.52 496
7526.33 493
7527.15 557
7527.97 579
7528.79 503
7529.61 530
7530.43 496
7531.25 488
7532.07 519
7532.89 504
7533.71 578
7534.52 563
7535.34 575
7536.16 515
7536.98 541
7537.80 501
7538.62 574
7539.44 566
7540.26 566
7541.08 528
7541.90 529
7542.72 517
7543.54 466
7544.36 512
7545.18 500
7546.00 549
7546.82 585
7547.64 536
7548.46 554
7549.28 635
7550.10 581
7550.92 533
7551.74 571
7552.56 554
7553.38 600
7554.20 611
7555.02 647
7555.84 612
7556.66 552
7557.48 623
7558.30 593
7559.12 568
7559.94 581
7560.76 516
7561.59 598
7562.41 539
7563.23 553
7564.05 585
7564.87 573
7565.69 586
7566.51 602
7567.33 564
7568.15 550
7568.97 568
7569.80 549
7570.62 543
7571.44 575
7572.26 598
7573.08 548
7573.90 549
7574.72 572
7575.54 571
7576.37 602
7577.19 600
7578.01 581
7578.83 602
7579.65 578
7580.47 583
7581.30 547
7582.12 599
7582.94 577
7583.76 572
7584.58 569
7585.41 626
7586.23 598
7587.05 620
7587.87 636
7588.69 583
7589.52 602
7590.34 592
7591.16 603
7591.98 547
7592.81 511
7593.63 547
7594.45 619
7595.27 644
7596.10 741
7596.92 701
7597.74 726
7598.56 785
7599.39 718
7600.21 790
7601.03 835
7601.86 817
7602.68 803
7603.50 754
7604.33 759
7605.15 746
7605.97 652
7606.79 684
7607.62 654
7608.44 695
7609.26 776
7610.09 795
7610.91 743
7611.73 761
7612.56 770
7613.38 737
7614.21 780
7615.03 778
7615.85 748
7616.68 685
7617.50 723
7618.32 765
7619.15 732
7619.97 759
7620.80 747
7621.62 721
7622.44 784
7623.27 819
7624.09 862
7624.92 912
7625.74 926
7626.56 921
7627.39 903
7628.21 884
7629.04 864
7629.86 823
7630.69 854
7631.51 718
7632.34 750
7633.16 784
7633.99 728
7634.81 676
7635.63 599
7636.46 626
7637.28 655
7638.11 667
7638.93 671
7639.76 664
7640.58 659
7641.41 601
7642.23 677
7643.06 643
7643.88 618
7644.71 650
7645.54 700
7646.36 700
7647.19 679
7648.01 684
7648.84 613
7649.66 635
7650.49 608
7651.31 579
7652.14 554
7652.96 604
7653.79 580
7654.62 574
7655.44 617
7656.27 536
7657.09 599
7657.92 590
7658.75 612
7659.57 608
7660.40 590
7661.22 572
7662.05 600
7662.88 634
7663.70 618
7664.53 598
7665.36 574
7666.18 519
7667.01 528
7667.83 571
7668.66 602
7669.49 572
7670.31 565
7671.14 591
7671.97 570
7672.79 582
7673.62 582
7674.45 493
7675.28 558
7676.10 572
7676.93 634
7677.76 620
7678.58 684
7679.41 624
7680.24 604
7681.06 690
7681.89 702
7682.72 643
7683.55 696
7684.37 631
7685.20 597
7686.03 600
7686.86 574
7687.68 614
7688.51 620
7689.34 645
7690.17 616
7691.00 648
7691.82 687
7692.65 582
7693.48 584
7694.31 633
7695.13 669
7695.96 617
7696.79 565
7697.62 550
7698.45 590
7699.28 575
7700.10 607
7700.93 642
7701.76 554
7702.59 565
7703.42 615
7704.25 551
7705.07 576
7705.90 569
7706.73 580
7707.56 619
7708.39 611
7709.22 637
7710.05 537
7710.87 576
7711.70 657
7712.53 584
7713.36 608
7714.19 576
7715.02 562
7715.85 563
7716.68 548
7717.51 568
7718.34 535
7719.17 573
7719.99 625
7720.82 611
7721.65 565
7722.48 566
7723.31 563
7724.14 604
7724.97 603
7725.80 552
7726.63 624
7727.46 643
7728.29 560
7729.12 570
7729.95 610
7730.78 593
7731.61 678
7732.44 603
7733.27 627
7734.10 608
7734.93 608
7735.76 650
7736.59 649
7737.42 655
7738.25 700
7739.08 694
7739.91 675
7740.74 712
7741.57 723
7742.40 767
7743.23 862
7744.06 824
7744.89 776
7745.73 741
7746.56 761
7747.39 715
7748.22 730
7749.05 806
7749.88 841
7750.71 862
7751.54 988
7752.37 998
7753.20 905
7754.03 914
7754.87 958
7755.70 863
7756.53 833
7757.36 794
7758.19 778
7759.02 728
7759.85 722
7760.69 660
7761.52 652
7762.35 673
7763.18 670
7764.01 602
7764.84 594
7765.68 626
7766.51 650
7767.34 590
7768.17 640
7769.00 713
7769.84 746
7770.67 757
7771.50 701
7772.33 794
7773.16 786
7774.00 722
7774.83 716
7775.66 715
7776.49 730
7777.33 691
7778.16 668
7778.99 671
7779.82 678
7780.66 666
7781.49 619
7782.32 627
7783.15 638
7783.99 614
7784.82 536
7785.65 560
7786.48 619
7787.32 606
7788.15 553
7788.98 617
7789.82 638
7790.65 687
7791.48 597
7792.32 571
7793.15 620
7793.98 615
7794.82 638
7795.65 608
7796.48 594
7797.32 546
7798.15 560
7798.98 625
7799.82 617
7800.65 607
7801.48 601
7802.32 614
7803.15 627
7803.99 592
7804.82 629
7805.65 596
7806.49 681
7807.32 666
7808.16 685
7808.99 640
7809.82 642
7810.66 688
7811.49 659
7812.33 682
7813.16 652
7814.00 723
7814.83 697
7815.66 645
7816.50 665
7817.33 647
7818.17 706
7819.00 716
7819.84 696
7820.67 704
7821.51 727
7822.34 687
7823.18 656
7824.01 622
7824.85 649
7825.68 677
7826.52 718
7827.35 683
7828.19 702
7829.02 669
7829.86 707
7830.69 754
7831.53 729
7832.36 704
7833.20 683
7834.03 695
7834.87 647
7835.70 673
7836.54 655
7837.38 672
7838.21 664
7839.05 585
7839.88 635
7840.72 695
7841.55 618
7842.39 580
7843.23 672
7844.06 761
7844.90 691
7845.73 688
7846.57 703
7847.41 667
7848.24 718
7849.08 729
7849.92 744
7850.75 668
7851.59 737
7852.42 737
7853.26 772
7854.10 712
7854.93 749
7855.77 756
7856.61 675
7857.44 699
7858.28 679
7859.12 665
7859.95 740
7860.79 710
7861.63 659
7862.46 799
7863.30 768
7864.14 719
7864.98 740
7865.81 733
7866.65 776
7867.49 855
7868.32 935
7869.16 915
7870.00 965
7870.84 1048
7871.67 1090
7872.51 1131
7873.35 1051
7874.19 1018
7875.02 1031
7875.86 978
7876.70 928
7877.54 807
7878.38 813
7879.21 838
7880.05 803
7880.89 867
7881.73 878
7882.57 901
7883.40 907
7884.24 955
7885.08 943
7885.92 959
7886.76 959
7887.59 868
7888.43 895
7889.27 949
7890.11 896
7890.95 876
7891.79 830
7892.62 750
7893.46 789
7894.30 839
7895.14 833
7895.98 784
7896.82 795
7897.66 725
7898.50 709
7899.34 710
7900.17 733
7901.01 731
7901.85 715
7902.69 670
7903.53 667
7904.37 668
7905.21 627
7906.05 640
7906.89 688
7907.73 669
7908.57 654
7909.41 718
7910.25 653
7911.08 709
7911.92 685
7912.76 658
7913.60 652
7914.44 649
7915.28 715
7916.12 659
7916.96 671
7917.80 629
7918.64 625
7919.48 618
7920.32 616
7921.16 614
7922.00 561
7922.84 550
7923.68 645
7924.52 580
7925.36 565
7926.20 616
7927.04 614
7927.89 707
7928.73 615
7929.57 629
7930.41 619
7931.25 545
7932.09 583
7932.93 644
7933.77 597
7934.61 640
7935.45 649
7936.29 638
7937.13 667
7937.97 602
7938.81 627
7939.66 644
7940.50 704
7941.34 658
7942.18 650
7943.02 691
7943.86 690
7944.70 732
7945.54 752
7946.39 721
7947.23 714
7948.07 756
7948.91 777
7949.75 767
7950.59 718
7951.44 714
7952.28 828
7953.12 824
7953.96 815
7954.80 702
7955.64 646
7956.49 682
7957.33 717
7958.17 737
7959.01 743
7959.85 791
7960.70 778
7961.54 745
7962.38 739
7963.22 731
7964.07 721
7964.91 798
7965.75 715
7966.59 676
7967.44 640
7968.28 651
7969.12 667
7969.96 666
7970.81 697
7971.65 651
7972.49 628
7973.34 646
7974.18 637
7975.02 690
7975.86 725
7976.71 741
7977.55 643
7978.39 673
7979.24 699
7980.08 682
7980.92 711
7981.77 677
7982.61 634
7983.45 627
7984.30 561
7985.14 667
7985.98 633
7986.83 660
7987.67 646
7988.51 643
7989.36 699
7990.20 750
7991.05 765
7991.89 795
7992.73 875
7993.58 869
7994.42 930
7995.27 978
7996.11 969
7996.95 985
7997.80 974
7998.64 899
7999.49 845
8000.33 744
8001.17 707
8002.02 671
8002.86 639
8003.71 692
8004.55 673
8005.40 642
8006.24 614
8007.09 624
8007.93 582
8008.78 637
8009.62 606
8010.47 628
8011.31 580
8012.16 615
8013.00 630
8013.84 587
8014.69 602
8015.54 566
8016.38 571
8017.23 551
8018.07 531
8018.92 558
8019.76 590
8020.61 599
8021.45 527
8022.30 544
8023.14 615
8023.99 566
8024.83 557
8025.68 601
8026.53 595
8027.37 615
8028.22 577
8029.06 572
8029.91 501
8030.75 544
8031.60 606
8032.45 582
8033.29 590
8034.14 652
8034.98 623
8035.83 567
8036.68 580
8037.52 540
8038.37 588
8039.22 661
8040.06 564
8040.91 534
8041.76 578
8042.60 586
8043.45 576
8044.29 528
8045.14 588
8045.99 574
8046.83 545
8047.68 581
8048.53 570
8049.38 571
8050.22 507
8051.07 515
8051.92 524
8052.76 535
8053.61 534
8054.46 564
8055.30 577
8056.15 609
8057.00 579
8057.85 533
8058.69 552
8059.54 594
8060.39 560
8061.24 530
8062.08 528
8062.93 521
8063.78 554
8064.63 533
8065.47 519
8066.32 483
8067.17 471
8068.02 472
8068.87 485
8069.71 504
8070.56 529
8071.41 500
8072.26 435
8073.11 528
8073.95 500
8074.80 496
8075.65 532
8076.50 454
8077.35 494
8078.20 502
8079.04 497
8079.89 470
8080.74 426
8081.59 521
8082.44 454
8083.29 482
8084.14 478
8084.98 516
8085.83 504
8086.68 476
8087.53 486
8088.38 460
8089.23 438
8090.08 401
8090.93 462
8091.78 513
8092.63 483
8093.47 480
8094.32 488
8095.17 462
8096.02 489
8096.87 478
8097.72 480
8098.57 492
8099.42 540
8100.27 508
8101.12 484
8101.97 484
8102.82 481
8103.67 406
8104.52 434
8105.37 432
8106.22 464
8107.07 506
8107.92 446
8108.77 455
8109.62 505
8110.47 467
8111.32 450
8112.17 515
8113.02 431
8113.87 424
8114.72 440
8115.57 452
8116.42 459
8117.27 427
8118.12 419
8118.97 489
8119.82 429
8120.67 426
8121.52 459
8122.37 443
8123.22 442
8124.08 479
8124.93 471
8125.78 425
8126.63 460
8127.48 432
8128.33 461
8129.18 480
8130.03 497
8130.88 499
8131.74 432
8132.59 410
8133.44 442
8134.29 451
8135.14 427
8135.99 489
8136.84 421
8137.69 503
8138.55 501
8139.40 460
8140.25 468
8141.10 493
8141.95 497
8142.80 505
8143.66 435
8144.51 512
8145.36 465
8146.21 485
8147.06 545
8147.92 517
8148.77 506
8149.62 505
8150.47 579
8151.33 505
8152.18 496
8153.03 532
8153.88 507
8154.73 498
8155.59 503
8156.44 530
8157.29 503
8158.14 454
8159.00 463
8159.85 528
8160.70 516
8161.56 560
8162.41 502
8163.26 449
8164.11 492
8164.97 507
8165.82 482
8166.67 477
8167.53 451
8168.38 461
8169.23 487
8170.09 472
8170.94 437
8171.79 382
8172.65 399
8173.50 444
8174.35 414
8175.21 431
8176.06 435
8176.91 453
8177.77 401
8178.62 458
8179.47 429
8180.33 430
8181.18 461
8182.04 419
8182.89 439
8183.74 451
8184.60 404
8185.45 383
8186.31 430
8187.16 386
8188.01 446
8188.87 430
8189.72 431
8190.58 419
8191.43 454
8192.29 403
8193.14 421
8193.99 418
8194.85 421
8195.70 417
8196.56 405
8197.41 399
8198.27 411
8199.12 418
8199.98 384
8200.83 409
8201.69 385
8202.54 384
8203.40 458
8204.25 454
8205.11 442
8205.96 380
8206.82 419
8207.67 424
8208.53 412
8209.38 403
8210.24 465
8211.09 463
8211.95 450
8212.80 369
8213.66 396
8214.52 444
8215.37 411
8216.23 424
8217.08 412
8217.94 427
8218.79 396
8219.65 455
8220.51 449
8221.36 431
8222.22 388
8223.07 412
8223.93 393
8224.79 428
8225.64 312
8226.50 333
8227.35 430
8228.21 444
8229.07 410
8229.92 469
8230.78 435
8231.64 410
8232.49 383
8233.35 366
8234.21 440
8235.06 402
8235.92 404
8236.78 418
8237.63 479
8238.49 440
8239.35 435
8240.20 411
8241.06 377
8241.92 400
8242.77 381
8243.63 417
8244.49 394
8245.34 405
8246.20 366
8247.06 359
8247.92 398
8248.77 371
8249.63 356
8250.49 371
8251.35 427
8252.20 447
8253.06 410
8253.92 396
8254.78 384
8255.63 358
8256.49 364
8257.35 405
8258.21 359
8259.07 399
8259.92 453
8260.78 419
8261.64 397
8262.50 414
8263.36 418
8264.21 453
8265.07 415
8265.93 434
8266.79 408
8267.65 409
8268.51 449
8269.36 392
8270.22 392
8271.08 413
8271.94 403
8272.80 434
8273.66 420
8274.51 418
8275.37 433
8276.23 414
8277.09 428
8277.95 438
8278.81 411
8279.67 395
8280.53 408
8281.39 370
8282.24 424
8283.10 454
8283.96 469
8284.82 446
8285.68 444
8286.54 412
8287.40 372
8288.26 421
8289.12 437
8289.98 401
8290.84 442
8291.70 409
8292.56 358
8293.42 403
8294.28 410
8295.14 414
8296.00 380
8296.86 459
8297.72 418
8298.58 462
8299.44 427
8300.30 420
8301.16 393
8302.02 420
8302.88 414
8303.74 392
8304.60 409
8305.46 430
8306.32 408
8307.18 381
8308.04 385
8308.90 390
8309.76 406
8310.62 414
8311.48 412
8312.34 466
8313.20 451
8314.06 426
8314.92 395
8315.78 464
8316.64 418
8317.51 445
8318.37 387
8319.23 500
8320.09 534
8320.95 517
8321.81 444
8322.67 415
8323.53 396
8324.39 430
8325.26 452
8326.12 400
8326.98 442
8327.84 441
8328.70 408
8329.56 416
8330.42 402
8331.29 428
8332.15 374
8333.01 382
8333.87 407
8334.73 349
8335.60 381
8336.46 400
8337.32 416
8338.18 423
8339.04 373
8339.91 440
8340.77 393
8341.63 403
8342.49 417
8343.35 423
8344.22 420
8345.08 397
8345.94 390
8346.80 415
8347.67 370
8348.53 442
8349.39 381
8350.25 405
8351.12 425
8351.98 410
8352.84 411
8353.70 440
8354.57 393
8355.43 420
8356.29 405
8357.16 359
8358.02 423
8358.88 426
8359.75 454
8360.61 459
8361.47 394
8362.33 354
8363.20 365
8364.06 382
8364.92 382
8365.79 383
8366.65 344
8367.52 356
8368.38 441
8369.24 472
8370.11 420
8370.97 434
8371.83 423
8372.70 455
8373.56 428
8374.42 375
8375.29 431
8376.15 425
8377.02 440
8377.88 425
8378.74 439
8379.61 407
8380.47 453
8381.34 442
8382.20 424
8383.07 400
8383.93 387
8384.79 389
8385.66 419
8386.52 390
8387.39 454
8388.25 429
8389.12 446
8389.98 395
8390.85 408
8391.71 384
8392.58 454
8393.44 469
8394.31 494
8395.17 449
8396.04 440
8396.90 472
8397.77 474
8398.63 474
8399.50 403
8400.36 416
8401.23 464
8402.09 489
8402.96 447
8403.82 450
8404.69 395
8405.55 451
8406.42 455
8407.28 480
8408.15 417
8409.02 423
8409.88 420
8410.75 436
8411.61 451
8412.48 419
8413.34 409
8414.21 411
8415.08 414
8415.94 421
8416.81 436
8417.68 426
8418.54 400
8419.41 410
8420.27 422
8421.14 374
8422.01 428
8422.87 405
8423.74 441
8424.61 441
8425.47 432
8426.34 426
8427.21 474
8428.07 432
8428.94 391
8429.81 436
8430.67 475
8431.54 508
8432.41 512
8433.27 474
8434.14 490
8435.01 518
8435.87 582
8436.74 574
8437.61 557
8438.47 536
8439.34 604
8440.21 558
8441.08 599
8441.94 620
8442.81 616
8443.68 607
8444.55 611
8445.41 651
8446.28 593
8447.15 683
8448.02 701
8448.88 780
8449.75 801
8450.62 879
8451.49 892
8452.36 861
8453.22 863
8454.09 858
8454.96 731
8455.83 683
8456.70 673
8457.56 612
8458.43 536
8459.30 558
8460.17 605
8461.04 541
8461.91 482
8462.77 484
8463.64 501
8464.51 510
8465.38 435
8466.25 461
8467.12 442
8467.99 442
8468.85 479
8469.72 502
8470.59 425
8471.46 482
8472.33 440
8473.20 538
8474.07 516
8474.94 448
8475.81 437
8476.67 485
8477.54 461
8478.41 490
8479.28 394
8480.15 399
8481.02 402
8481.89 485
8482.76 476
8483.63 405
8484.50 447
8485.37 463
8486.24 437
8487.11 427
8487.98 452
8488.85 429
8489.72 426
8490.59 457
8491.46 444
8492.33 441
8493.20 414
8494.07 439
8494.94 421
8495.81 430
8496.68 452
8497.55 452
8498.42 496
8499.29 453
8500.16 471
8501.03 465
8501.90 466
8502.77 457
8503.64 448
8504.51 458
8505.38 423
8506.25 462
8507.12 409
8507.99 419
8508.86 466
8509.74 503
8510.61 460
8511.48 404
8512.35 483
8513.22 459
8514.09 424
8514.96 481
8515.83 432
8516.70 429
8517.57 482
8518.45 440
8519.32 462
8520.19 466
8521.06 440
8521.93 512
8522.80 480
8523.67 425
8524.55 425
8525.42 401
8526.29 417
8527.16 422
8528.03 458
8528.90 418
8529.78 405
8530.65 449
8531.52 451
8532.39 406
8533.26 420
8534.14 440
8535.01 429
8535.88 481
8536.75 428
8537.63 428
8538.50 445
8539.37 457
8540.24 453
8541.11 454
8541.99 418
8542.86 464
8543.73 448
8544.61 450
8545.48 467
8546.35 504
8547.22 590
8548.10 563
8548.97 560
8549.84 550
8550.71 537
8551.59 544
8552.46 522
8553.33 484
8554.21 429
8555.08 448
8555.95 461
8556.83 447
8557.70 477
8558.57 412
8559.45 443
8560.32 424
8561.19 429
8562.07 456
8562.94 429
8563.81 422
8564.69 386
8565.56 397
8566.44 436
8567.31 461
8568.18 407
8569.06 423
8569.93 417
8570.80 419
8571.68 414
8572.55 412
8573.43 401
8574.30 389
8575.18 433
8576.05 396
8576.92 390
8577.80 398
8578.67 449
8579.55 387
8580.42 404
8581.30 351
8582.17 376
8583.05 396
8583.92 410
8584.79 400
8585.67 408
8586.54 396
8587.42 373
8588.29 392
8589.17 401
8590.04 422
8590.92 384
8591.79 418
8592.67 436
8593.54 447
8594.42 377
8595.29 465
8596.17 392
8597.04 360
8597.92 396
8598.80 366
8599.67 439
8600.55 403
8601.42 362
8602.30 342
8603.17 407
8604.05 413
8604.92 415
8605.80 424
8606.68 384
8607.55 376
8608.43 397
8609.30 404
8610.18 403
8611.06 439
8611.93 410
8612.81 396
8613.68 440
8614.56 399
8615.44 403
8616.31 390
8617.19 397
8618.07 401
8618.94 390
8619.82 422
8620.69 385
8621.57 396
8622.45 396
8623.32 400
8624.20 362
8625.08 376
8625.95 386
8626.83 420
8627.71 398
8628.59 431
8629.46 429
8630.34 400
8631.22 394
8632.09 407
8632.97 414
8633.85 392
8634.73 414
8635.60 451
8636.48 479
8637.36 424
8638.23 380
8639.11 440
8639.99 409
8640.87 448
8641.74 462
8642.62 403
8643.50 427
8644.38 462
8645.26 448
8646.13 494
8647.01 440
8647.89 365
8648.77 388
8649.64 406
8650.52 394
8651.40 435
8652.28 414
8653.16 422
8654.04 426
8654.91 435
8655.79 406
8656.67 413
8657.55 398
8658.43 434
8659.31 393
8660.18 364
8661.06 422
8661.94 427
8662.82 415
8663.70 401
8664.58 388
8665.46 391
8666.34 450
8667.21 416
8668.09 426
8668.97 452
8669.85 439
8670.73 473
8671.61 472
8672.49 520
8673.37 455
8674.25 444
8675.13 475
8676.01 499
8676.88 480
8677.76 415
8678.64 426
8679.52 480
8680.40 477
8681.28 504
8682.16 631
8683.04 645
8683.92 678
8684.80 795
8685.68 915
8686.56 1020
8687.44 1023
8688.32 940
8689.20 833
8690.08 778
8690.96 744
8691.84 713
8692.72 660
8693.60 552
8694.48 567
8695.36 522
8696.24 444
8697.12 457
8698.00 457
8698.88 469
8699.76 431
8700.64 421
8701.53 435
8702.41 401
8703.29 430
8704.17 447
8705.05 453
8705.93 495
8706.81 458
8707.69 445
8708.57 476
8709.45 511
8710.33 459
8711.22 479
8712.10 448
8712.98 431
8713.86 442
8714.74 469
8715.62 472
8716.50 465
8717.38 485
8718.27 400
8719.15 473
8720.03 430
8720.91 427
8721.79 447
8722.67 398
8723.56 426
8724.44 421
8725.32 449
8726.20 470
8727.08 448
8727.97 415
8728.85 436
8729.73 437
8730.61 412
8731.49 394
8732.38 429
8733.26 363
8734.14 374
8735.02 371
8735.90 411
8736.79 408
8737.67 379
8738.55 416
8739.43 397
8740.32 403
8741.20 426
8742.08 446
8742.97 399
8743.85 415
8744.73 393
8745.61 428
8746.50 435
8747.38 419
8748.26 410
8749.15 465
8750.03 499
8750.91 512
8751.80 511
8752.68 501
8753.56 457
8754.45 441
8755.33 484
8756.21 489
8757.10 458
8757.98 426
8758.86 427
8759.75 405
8760.63 444
8761.51 445
8762.40 434
8763.28 399
8764.16 401
8765.05 382
8765.93 383
8766.82 414
8767.70 386
8768.58 456
8769.47 432
8770.35 422
8771.24 434
8772.12 415
8773.00 383
8773.89 357
8774.77 382
8775.66 369
8776.54 379
8777.43 414
8778.31 417
8779.20 440
8780.08 397
8780.97 392
8781.85 394
8782.73 393
8783.62 425
8784.50 420
8785.39 355
8786.27 349
8787.16 456
8788.04 405
8788.93 342
8789.81 387
8790.70 469
8791.58 421
8792.47 373
8793.35 339
8794.24 383
8795.13 395
8796.01 401
8796.90 419
8797.78 383
8798.67 361
8799.55 423
8800.44 372
8801.32 361
8802.21 396
8803.10 409
8803.98 401
8804.87 396
8805.75 430
8806.64 390
8807.53 421
8808.41 405
8809.30 349
8810.18 348
8811.07 360
8811.96 413
8812.84 385
8813.73 396
8814.62 407
8815.50 386
8816.39 421
8817.27 386
8818.16 410
8819.05 466
8819.93 400
8820.82 384
8821.71 385
8822.59 418
8823.48 399
8824.37 407
8825.25 397
8826.14 430
8827.03 418
8827.92 408
8828.80 415
8829.69 376
8830.58 398
8831.46 360
8832.35 374
8833.24 394
8834.13 358
8835.01 415
8835.90 338
8836.79 375
8837.68 379
8838.56 358
8839.45 345
8840.34 402
8841.23 410
8842.11 406
8843.00 429
8843.89 404
8844.78 389
8845.67 387
8846.55 380
8847.44 416
8848.33 391
8849.22 415
8850.11 417
8850.99 423
8851.88 424
8852.77 398
8853.66 413
8854.55 394
8855.44 411
8856.32 375
8857.21 367
8858.10 393
8858.99 363
8859.88 367
8860.77 392
8861.66 396
8862.54 401
8863.43 349
8864.32 365
8865.21 401
8866.10 392
8866.99 310
8867.88 331
8868.77 340
8869.66 338
8870.55 395
8871.43 345
8872.32 333
8873.21 328
8874.10 387
8874.99 407
8875.88 412
8876.77 355
8877.66 321
8878.55 344
8879.44 376
8880.33 359
8881.22 392
8882.11 419
8883.00 353
8883.89 364
8884.78 380
8885.67 385
8886.56 326
8887.45 355
8888.34 388
8889.23 345
8890.12 423
8891.01 380
8891.90 369
8892.79 346
8893.68 361
8894.57 378
8895.46 371
8896.35 308
8897.24 316
8898.13 345
8899.02 380
8899.91 344
8900.80 361
8901.69 356
8902.59 327
8903.48 364
8904.37 395
8905.26 374
8906.15 341
8907.04 355
8907.93 384
8908.82 371
8909.71 334
8910.60 358
8911.50 359
8912.39 367
8913.28 345
8914.17 332
8915.06 355
8915.95 371
8916.84 376
8917.74 335
8918.63 300
8919.52 377
8920.41 348
8921.30 369
8922.19 405
8923.09 424
8923.98 407
8924.87 387
8925.76 356
8926.65 338
8927.55 414
8928.44 410
8929.33 448
8930.22 410
8931.11 374
8932.01 384
8932.90 331
8933.79 307
8934.68 347
8935.58 362
8936.47 348
8937.36 364
8938.25 364
8939.15 316
8940.04 352
8940.93 308
8941.82 329
8942.72 343
8943.61 358
8944.50 353
8945.40 328
8946.29 337
8947.18 314
8948.07 320
8948.97 325
8949.86 345
8950.75 331
8951.65 284
8952.54 291
8953.43 321
8954.33 303
8955.22 310
8956.11 331
8957.01 353
8957.90 300
8958.79 359
8959.69 307
8960.58 353
8961.48 351
8962.37 306
8963.26 320
8964.16 359
8965.05 336
8965.94 346
8966.84 301
8967.73 314
8968.63 315
8969.52 289
8970.42 319
8971.31 289
8972.20 279
8973.10 302
8973.99 338
8974.89 296
8975.78 307
8976.68 300
8977.57 316
8978.46 288
8979.36 309
8980.25 337
8981.15 335
8982.04 320
8982.94 334
8983.83 303
8984.73 331
8985.62 339
8986.52 314
8987.41 292
8988.31 289
8989.20 285
8990.10 305
8990.99 351
8991.89 350
8992.78 303
8993.68 352
8994.57 333
8995.47 317
8996.37 328
8997.26 313
8998.16 288
8999.05 288
8999.95 322
9000.84 333
9001.74 334
9002.64 354
9003.53 323
9004.43 280
9005.32 317
9006.22 332
9007.11 348
9008.01 291
9008.91 337
9009.80 312
9010.70 346
9011.60 325
9012.49 324
9013.39 306
9014.28 317
9015.18 343
9016.08 301
9016.97 324
9017.87 322
9018.77 348
9019.66 307
9020.56 312
9021.46 351
9022.35 353
9023.25 346
9024.15 345
9025.04 317
9025.94 314
9026.84 345
9027.74 329
9028.63 339
9029.53 309
9030.43 328
9031.32 339
9032.22 334
9033.12 346
9034.02 329
9034.91 336
9035.81 350
9036.71 345
9037.61 331
9038.50 323
9039.40 342
9040.30 334
9041.20 329
9042.09 337
9042.99 331
9043.89 340
9044.79 382
9045.69 371
9046.58 363
9047.48 349
9048.38 360
9049.28 371
9050.18 355
9051.07 394
9051.97 415
9052.87 433
9053.77 427
9054.67 460
9055.57 438
9056.46 423
9057.36 406
9058.26 377
9059.16 363
9060.06 344
9060.96 337
9061.86 348
9062.75 353
9063.65 343
9064.55 351
9065.45 370
9066.35 347
9067.25 365
9068.15 330
9069.05 356
9069.95 311
9070.85 352
9071.75 357
9072.64 380
9073.54 380
9074.44 366
9075.34 334
9076.24 377
9077.14 372
9078.04 404
9078.94 374
9079.84 357
9080.74 349
9081.64 387
9082.54 406
9083.44 401
9084.34 386
9085.24 404
9086.14 391
9087.04 363
9087.94 394
9088.84 389
9089.74 430
9090.64 401
9091.54 367
9092.44 371
9093.34 332
9094.24 320
9095.14 374
9096.04 374
9096.94 348
9097.84 391
9098.74 320
9099.64 336
9100.54 358
9101.44 307
9102.35 335
9103.25 380
9104.15 377
9105.05 316
9105.95 332
9106.85 387
9107.75 315
9108.65 340
9109.55 323
9110.45 334
9111.36 342
9112.26 338
9113.16 330
9114.06 325
9114.96 357
9115.86 354
9116.76 340
9117.67 306
9118.57 333
9119.47 328
9120.37 309
9121.27 306
9122.17 323
9123.08 307
9123.98 325
9124.88 321
9125.78 330
9126.68 269
9127.58 308
9128.49 292
9129.39 369
9130.29 336
9131.19 323
9132.10 319
9133.00 306
9133.90 313
9134.80 276
9135.70 295
9136.61 363
9137.51 310
9138.41 318
9139.31 289
9140.22 295
9141.12 299
9142.02 308
9142.93 336
9143.83 354
9144.73 337
9145.63 342
9146.54 308
9147.44 315
9148.34 327
9149.25 321
9150.15 301
9151.05 323
9151.96 327
9152.86 285
9153.76 287
9154.67 302
9155.57 343
9156.47 370
9157.38 356
9158.28 342
9159.18 328
9160.09 313
9160.99 272
9161.89 312
9162.80 324
9163.70 305
9164.61 310
9165.51 326
9166.41 307
9167.32 349
9168.22 328
9169.13 323
9170.03 286
9170.93 326
9171.84 348
9172.74 317
9173.65 299
9174.55 295
9175.45 307
9176.36 322
9177.26 313
9178.17 328
9179.07 316
9179.98 291
9180.88 298
9181.79 291
9182.69 327
9183.60 342
9184.50 293
9185.41 270
9186.31 276
9187.22 301
9188.12 290
9189.03 280
9189.93 316
9190.84 304
9191.74 368
9192.65 343
9193.55 332
9194.46 331
9195.36 330
9196.27 304
9197.17 337
9198.08 306
9198.98 312
9199.89 302
9200.80 357
9201.70 331
9202.61 302
9203.51 302
9204.42 317
9205.32 343
9206.23 329
9207.14 289
9208.04 297
9208.95 311
9209.85 291
9210.76 288
9211.67 306
9212.57 297
9213.48 288
9214.39 322
9215.29 310
9216.20 282
9217.10 302
9218.01 321
9218.92 282
9219.82 316
9220.73 321
9221.64 307
9222.54 327
9223.45 317
9224.36 341
9225.26 320
9226.17 295
9227.08 289
9227.99 336
9228.89 311
9229.80 267
9230.71 308
9231.61 289
9232.52 318
9233.43 283
9234.34 256
9235.24 324
9236.15 297
9237.06 326
9237.96 316
9238.87 312
9239.78 318
9240.69 293
9241.60 289
9242.50 275
9243.41 280
9244.32 284
9245.23 289
9246.13 357
9247.04 296
9247.95 291
9248.86 339
9249.77 318
9250.67 304
9251.58 304
9252.49 348
9253.40 335
9254.31 335
9255.21 326
9256.12 283
9257.03 305
9257.94 317
9258.85 308
9259.76 254
9260.67 272
9261.57 317
9262.48 362
9263.39 310
9264.30 360
9265.21 415
9266.12 413
9267.03 393
9267.94 386
9268.84 397
9269.75 405
9270.66 392
9271.57 385
9272.48 368
9273.39 372
9274.30 363
9275.21 340
9276.12 321
9277.03 297
9277.94 285
9278.85 298
9279.76 253
9280.67 300
9281.58 312
9282.49 363
9283.39 336
9284.30 300
9285.21 312
9286.12 317
9287.03 319
9287.94 317
9288.85 288
9289.76 319
9290.67 307
9291.58 327
9292.49 336
9293.40 283
9294.31 328
9295.22 345
9296.14 299
9297.05 307
9297.96 318
9298.87 343
9299.78 355
9300.69 379
9301.60 406
9302.51 337
9303.42 365
9304.33 360
9305.24 388
9306.15 378
9307.06 319
9307.97 327
9308.88 312
9309.80 361
9310.71 305
9311.62 327
9312.53 323
9313.44 324
9314.35 350
9315.26 331
9316.17 313
9317.08 276
9318.00 291
9318.91 333
9319.82 342
9320.73 351
9321.64 345
9322.55 345
9323.47 322
9324.38 308
9325.29 332
9326.20 340
9327.11 351
9328.02 345
9328.94 366
9329.85 337
9330.76 339
9331.67 327
9332.58 375
9333.50 368
9334.41 349
9335.32 361
9336.23 395
9337.15 338
9338.06 323
9338.97 320
9339.88 340
9340.80 302
9341.71 328
9342.62 332
9343.53 306
9344.45 316
9345.36 298
9346.27 321
9347.18 304
9348.10 305
9349.01 315
9349.92 310
9350.84 315
9351.75 296
9352.66 281
9353.58 340
9354.49 300
9355.40 291
9356.32 306
9357.23 293
9358.14 321
9359.06 329
9359.97 284
9360.88 298
9361.80 328
9362.71 295
9363.62 300
9364.54 313
9365.45 313
9366.36 274
9367.28 269
9368.19 296
9369.11 324
9370.02 286
9370.93 307
9371.85 266
9372.76 298
9373.68 271
9374.59 329
9375.50 321
9376.42 293
9377.33 298
9378.25 250
9379.16 301
9380.08 338
9380.99 286
9381.91 289
9382.82 286
9383.73 319
9384.65 334
9385.56 311
9386.48 287
9387.39 340
9388.31 283
9389.22 252
9390.14 296
9391.05 306
9391.97 260
9392.88 292
9393.80 316
9394.71 296
9395.63 289
9396.54 291
9397.46 327
9398.37 250
9399.29 246
9400.20 256
9401.12 280
9402.04 255
9402.95 270
9403.87 288
9404.78 295
9405.70 294
9406.61 307
9407.53 280
9408.45 327
9409.36 300
9410.28 298
9411.19 324
9412.11 372
9413.03 326
9413.94 315
9414.86 275
9415.77 271
9416.69 327
9417.61 349
9418.52 336
9419.44 302
9420.36 278
9421.27 265
9422.19 285
9423.10 287
9424.02 273
9424.94 273
9425.85 266
9426.77 202
9427.69 263
9428.61 302
9429.52 330
9430.44 291
9431.36 286
9432.27 310
9433.19 310
9434.11 258
9435.02 296
9435.94 288
9436.86 245
9437.78 280
9438.69 318
9439.61 263
9440.53 244
9441.45 275
9442.36 331
9443.28 292
9444.20 310
9445.12 289
9446.03 280
9446.95 303
9447.87 336
9448.79 322
9449.70 268
9450.62 299
9451.54 302
9452.46 306
9453.38 277
9454.29 245
9455.21 299
9456.13 283
9457.05 264
9457.97 237
9458.88 259
9459.80 288
9460.72 293
9461.64 292
9462.56 281
9463.48 259
9464.40 249
9465.31 304
9466.23 300
9467.15 286
9468.07 249
9468.99 275
9469.91 287
9470.83 293
9471.75 293
9472.66 297
9473.58 297
9474.50 283
9475.42 282
9476.34 285
9477.26 281
9478.18 275
9479.10 268
9480.02 285
9480.94 288
9481.86 255
9482.78 254
9483.70 277
9484.61 250
9485.53 306
9486.45 292
9487.37 292
9488.29 265
9489.21 284
9490.13 308
9491.05 315
9491.97 278
9492.89 298
9493.81 313
9494.73 290
9495.65 255
9496.57 311
9497.49 278
9498.41 276
9499.33 264
9500.25 268
9501.17 264
9502.09 263
9503.02 299
9503.94 277
9504.86 276
9505.78 255
9506.70 278
9507.62 319
9508.54 310
9509.46 272
9510.38 319
9511.30 310
9512.22 335
9513.14 308
9514.06 272
9514.98 301
9515.91 282
9516.83 265
9517.75 303
9518.67 254
9519.59 235
9520.51 280
9521.43 271
9522.35 289
9523.28 281
9524.20 259
9525.12 277
9526.04 265
9526.96 290
9527.88 276
9528.81 242
9529.73 299
9530.65 284
9531.57 247
9532.49 237
9533.41 270
9534.34 309
9535.26 265
9536.18 277
9537.10 260
9538.02 286
9538.95 249
9539.87 251
9540.79 264
9541.71 275
9542.64 275
9543.56 249
9544.48 269
9545.40 260
9546.33 245
9547.25 230
9548.17 301
9549.09 251
9550.02 237
9550.94 258
9551.86 276
9552.78 253
9553.71 264
9554.63 286
9555.55 222
9556.48 288
9557.40 303
9558.32 234
9559.25 253
9560.17 288
9561.09 292
9562.02 303
9562.94 246
9563.86 249
9564.79 261
9565.71 259
9566.63 272
9567.56 316
9568.48 317
9569.40 273
9570.33 268
9571.25 237
9572.17 249
9573.10 288
9574.02 256
9574.95 263
9575.87 307
9576.79 278
9577.72 271
9578.64 274
9579.57 258
9580.49 256
9581.42 260
9582.34 251
9583.26 248
9584.19 234
9585.11 252
9586.04 278
9586.96 245
9587.89 253
9588.81 237
9589.74 285
9590.66 254
9591.58 278
9592.51 285
9593.43 309
9594.36 285
9595.28 287
9596.21 279
9597.13 295
9598.06 286
9598.98 302
9599.91 306
9600.83 272
9601.76 283
9602.68 287
9603.61 307
9604.54 290
9605.46 337
9606.39 356
9607.31 276
9608.24 294
9609.16 317
9610.09 314
9611.01 298
9611.94 278
9612.87 279
9613.79 288
9614.72 283
9615.64 240
9616.57 245
9617.49 268
9618.42 262
9619.35 263
9620.27 274
9621.20 277
9622.13 258
9623.05 314
9623.98 303
9624.90 273
9625.83 287
9626.76 277
9627.68 265
9628.61 283
9629.54 349
9630.46 342
9631.39 274
9632.32 250
9633.24 282
9634.17 292
9635.10 285
9636.02 266
9636.95 299
9637.88 287
9638.80 282
9639.73 299
9640.66 313
9641.59 283
9642.51 280
9643.44 300
9644.37 320
9645.30 279
9646.22 265
9647.15 269
9648.08 286
9649.00 275
9649.93 297
9650.86 276
9651.79 300
9652.72 306
9653.64 264
9654.57 281
9655.50 276
9656.43 296
9657.35 325
9658.28 300
9659.21 275
9660.14 273
9661.07 323
9661.99 306
9662.92 300
9663.85 300
9664.78 330
9665.71 323
9666.64 300
9667.56 284
9668.49 273
9669.42 278
9670.35 287
9671.28 269
9672.21 253
9673.14 258
9674.06 322
9674.99 307
9675.92 322
9676.85 266
9677.78 263
9678.71 298
9679.64 282
9680.57 282
9681.50 309
9682.42 286
9683.35 311
9684.28 247
9685.21 261
9686.14 260
9687.07 302
9688.00 296
9688.93 286
9689.86 278
9690.79 245
9691.72 272
9692.65 284
9693.58 283
9694.51 269
9695.44 267
9696.37 311
9697.30 307
9698.23 293
9699.16 292
9700.09 304
9701.02 267
9701.95 299
9702.88 333
9703.81 330
9704.74 290
9705.67 308
9706.60 326
9707.53 316
9708.46 315
9709.39 320
9710.32 317
9711.25 298
9712.18 232
9713.11 323
9714.04 313
9714.97 306
9715.90 297
9716.83 318
9717.76 306
9718.69 309
9719.63 350
9720.56 337
9721.49 333
9722.42 317
9723.35 351
9724.28 339
9725.21 317
9726.14 320
9727.07 333
9728.01 306
9728.94 287
9729.87 321
9730.80 333
9731.73 292
9732.66 286
9733.59 315
9734.53 334
9735.46 307
9736.39 291
9737.32 321
9738.25 278
9739.18 331
9740.12 347
9741.05 322
9741.98 303
9742.91 309
9743.84 342
9744.78 299
9745.71 297
9746.64 268
9747.57 298
9748.51 322
9749.44 316
9750.37 320
9751.30 313
9752.24 312
9753.17 318
9754.10 328
9755.03 317
9755.97 363
9756.90 320
9757.83 343
9758.76 303
9759.70 321
9760.63 321
9761.56 351
9762.50 335
9763.43 346
9764.36 329
9765.29 319
9766.23 290
9767.16 303
9768.09 324
9769.03 318
9769.96 297
9770.89 346
9771.83 342
9772.76 370
9773.69 399
9774.63 364
9775.56 413
9776.49 435
9777.43 451
9778.36 440
9779.30 389
9780.23 354
9781.16 358
9782.10 374
9783.03 387
9783.97 344
9784.90 337
9785.83 357
9786.77 385
9787.70 362
9788.64 327
9789.57 382
9790.50 421
9791.44 416
9792.37 420
9793.31 406
9794.24 364
9795.18 394
9796.11 356
9797.05 346
9797.98 359
9798.92 389
9799.85 392
9800.78 340
9801.72 327
9802.65 328
9803.59 360
9804.52 335
9805.46 292
9806.39 293
9807.33 304
9808.26 314
9809.20 331
9810.14 298
9811.07 312
9812.01 310
9812.94 299
9813.88 275
9814.81 318
9815.75 303
9816.68 281
9817.62 280
9818.55 305
9819.49 307
9820.43 311
9821.36 334
9822.30 304
9823.23 316
9824.17 280
9825.11 289
9826.04 331
9826.98 318
9827.91 309
9828.85 301
9829.79 267
9830.72 296
9831.66 304
9832.59 283
9833.53 280
9834.47 304
9835.40 297
9836.34 289
9837.28 276
9838.21 255
9839.15 275
9840.09 272
9841.02 311
9841.96 287
9842.90 296
9843.83 303
9844.77 257
9845.71 321
9846.64 261
9847.58 292
9848.52 284
9849.46 300
9850.39 267
9851.33 308
9852.27 266
9853.20 268
9854.14 291
9855.08 296
9856.02 282
9856.95 284
9857.89 317
9858.83 286
9859.77 281
9860.70 304
9861.64 288
9862.58 317
9863.52 270
9864.46 277
9865.39 284
9866.33 308
9867.27 297
9868.21 280
9869.15 296
9870.08 296
9871.02 321
9871.96 320
9872.90 302
9873.84 292
9874.77 267
9875.71 314
9876.65 350
9877.59 328
9878.53 327
9879.47 303
9880.41 293
9881.34 298
9882.28 269
9883.22 277
9884.16 246
9885.10 323
9886.04 296
9886.98 284
9887.92 272
9888.85 289
9889.79 273
9890.73 292
9891.67 265
9892.61 299
9893.55 316
9894.49 283
9895.43 279
9896.37 315
9897.31 283
9898.25 283
9899.19 298
9900.13 260
9901.07 295
9902.01 269
9902.95 232
9903.88 291
9904.82 345
9905.76 282
9906.70 298
9907.64 323
9908.58 320
9909.52 294
9910.46 288
9911.40 325
9912.34 303
9913.28 311
9914.22 292
9915.16 337
9916.11 404
9917.05 436
9917.99 453
9918.93 474
9919.87 447
9920.81 488
9921.75 486
9922.69 417
9923.63 401
9924.57 359
9925.51 400
9926.45 357
9927.39 317
9928.33 340
9929.27 333
9930.21 348
9931.16 316
9932.10 315
9933.04 353
9933.98 315
9934.92 341
9935.86 316
9936.80 303
9937.74 313
9938.69 302
9939.63 299
9940.57 346
9941.51 344
9942.45 348
9943.39 331
9944.33 350
9945.28 317
9946.22 309
9947.16 340
9948.10 285
9949.04 322
9949.99 328
9950.93 306
9951.87 295
9952.81 302
9953.75 320
9954.70 287
9955.64 320
9956.58 294
9957.52 265
9958.46 327
9959.41 340
9960.35 320
9961.29 320
9962.23 287
9963.18 289
9964.12 296
9965.06 297
9966.00 285
9966.95 294
9967.89 309
9968.83 259
9969.78 253
9970.72 241
9971.66 310
9972.60 264
9973.55 298
9974.49 313
9975.43 315
9976.38 274
9977.32 290
9978.26 285
9979.21 288
9980.15 272
9981.09 324
9982.04 273
9982.98 268
9983.92 287
9984.87 301
9985.81 288
9986.75 236
9987.70 253
9988.64 259
9989.59 314
9990.53 263
9991.47 251
9992.42 264
9993.36 275
9994.31 288
9995.25 324
9996.19 329
9997.14 261
9998.08 270
9999.03 280
9999.97 287
10000.91 256
10001.86 275
10002.80 261
10003.75 272
10004.69 273
10005.64 298
10006.58 278
10007.53 289
10008.47 268
10009.42 271
10010.36 252
10011.31 264
10012.25 265
10013.19 237
10014.14 282
10015.08 250
10016.03 262
10016.97 254
10017.92 256
10018.87 251
10019.81 280
10020.76 273
10021.70 289
10022.65 279
10023.59 255
10024.54 244
10025.48 281
10026.43 260
10027.37 272
10028.32 257
10029.26 249
10030.21 259
10031.16 234
10032.10 285
10033.05 227
10033.99 252
10034.94 231
10035.89 266
10036.83 259
10037.78 285
10038.72 300
10039.67 247
10040.62 245
10041.56 249
10042.51 268
10043.46 289
10044.40 279
10045.35 228
10046.29 272
10047.24 280
10048.19 281
10049.13 254
10050.08 257
10051.03 261
10051.97 277
10052.92 276
10053.87 285
10054.81 261
10055.76 269
10056.71 245
10057.66 274
10058.60 305
10059.55 263
10060.50 267
10061.44 282
10062.39 305
10063.34 267
10064.29 276
10065.23 282
10066.18 299
10067.13 288
10068.08 273
10069.02 257
10069.97 284
10070.92 322
10071.87 291
10072.81 309
10073.76 280
10074.71 320
10075.66 373
10076.61 336
10077.55 278
10078.50 266
10079.45 223
10080.40 286
10081.35 265
10082.29 249
10083.24 292
10084.19 274
10085.14 291
10086.09 221
10087.03 270
10087.98 250
10088.93 288
10089.88 238
10090.83 270
10091.78 254
10092.73 271
10093.67 268
10094.62 251
10095.57 278
10096.52 232
10097.47 267
10098.42 235
10099.37 246
10100.32 248
10101.27 257
10102.22 235
10103.16 239
10104.11 237
10105.06 267
10106.01 259
10106.96 252
10107.91 244
10108.86 266
10109.81 268
10110.76 246
10111.71 257
10112.66 220
10113.61 251
10114.56 256
10115.51 247
10116.46 236
10117.41 283
10118.36 250
10119.31 294
10120.26 273
10121.21 278
10122.16 260
10123.11 247
10124.06 289
10125.01 253
10125.96 227
10126.91 257
10127.86 256
10128.81 223
10129.76 251
10130.71 245
10131.66 267
10132.61 311
10133.56 289
10134.51 220
10135.46 244
10136.41 274
10137.36 280
10138.31 256
10139.27 264
10140.22 237
10141.17 269
10142.12 283
10143.07 246
10144.02 274
10144.97 236
10145.92 257
10146.87 243
10147.82 232
10148.78 246
10149.73 275
10150.68 273
10151.63 285
10152.58 240
10153.53 253
10154.48 273
10155.44 274
10156.39 276
10157.34 233
10158.29 255
10159.24 266
10160.20 272
10161.15 272
10162.10 283
10163.05 284
10164.00 300
10164.96 256
10165.91 275
10166.86 262
10167.81 251
10168.76 258
10169.72 311
10170.67 267
10171.62 294
10172.57 309
10173.53 271
10174.48 287
10175.43 283
10176.38 301
10177.34 266
10178.29 280
10179.24 267
10180.19 285
10181.15 308
10182.10 295
10183.05 273
10184.01 313
10184.96 282
10185.91 297
10186.86 285
10187.82 272
10188.77 261
10189.72 289
10190.68 292
10191.63 293
10192.58 338
10193.54 290
10194.49 329
10195.44 343
10196.40 354
10197.35 375
10198.31 415
10199.26 446
10200.21 412
10201.17 376
10202.12 351
10203.07 445
10204.03 430
10204.98 385
10205.94 333
10206.89 334
10207.84 306
10208.80 330
10209.75 338
10210.71 326
10211.66 319
10212.62 336
10213.57 339
10214.52 307
10215.48 328
10216.43 316
10217.39 304
10218.34 337
10219.30 325
10220.25 251
10221.21 292
10222.16 301
10223.12 318
10224.07 330
10225.03 335
10225.98 307
10226.93 301
10227.89 358
10228.85 345
10229.80 349
10230.76 308
10231.71 331
10232.67 330
10233.62 327
10234.58 314
10235.53 349
10236.49 289
10237.44 315
10238.40 284
10239.35 295
10240.31 275
10241.26 279
10242.22 313
10243.18 331
10244.13 263
10245.09 288
10246.04 275
10247.00 322
10247.96 298
10248.91 254
10249.87 300
10250.82 329
10251.78 305
10252.74 272
10253.69 267
10254.65 302
10255.60 328
10256.56 311
10257.52 324
10258.47 323
10259.43 354
10260.39 352
10261.34 318
10262.30 290
10263.26 281
10264.21 349
10265.17 297
10266.13 261
10267.08 236
10268.04 266
10269.00 315
10269.95 253
10270.91 272
10271.87 270
10272.83 265
10273.78 258
10274.74 228
10275.70 263
10276.66 275
10277.61 263
10278.57 263
10279.53 247
10280.48 254
10281.44 276
10282.40 277
10283.36 289
10284.31 287
10285.27 289
10286.23 286
10287.19 269
10288.15 265
10289.10 237
10290.06 232
10291.02 291
10291.98 244
10292.94 252
10293.89 205
10294.85 244
10295.81 253
10296.77 265
10297.73 264
10298.69 259
10299.64 244
10300.60 243
10301.56 256
10302.52 270
10303.48 221
10304.44 248
10305.39 249
10306.35 261
10307.31 239
10308.27 222
10309.23 206
10310.19 228
10311.15 240
10312.11 256
10313.07 228
10314.02 230
10314.98 269
10315.94 280
10316.90 254
10317.86 231
10318.82 242
10319.78 279
10320.74 263
10321.70 261
10322.66 235
10323.62 220
10324.58 275
10325.54 258
10326.50 242
10327.46 227
10328.42 207
10329.38 245
10330.33 265
10331.29 264
10332.25 272
10333.21 270
10334.17 295
10335.13 251
10336.09 221
10337.05 217
10338.01 233
10338.98 273
10339.94 239
10340.90 241
10341.86 232
10342.82 305
10343.78 273
10344.74 246
10345.70 257
10346.66 259
10347.62 273
10348.58 240
10349.54 233
10350.50 232
10351.46 268
10352.42 242
10353.38 221
10354.34 245
10355.31 247
10356.27 274
10357.23 229
10358.19 243
10359.15 255
10360.11 229
10361.07 258
10362.03 245
10362.99 228
10363.96 227
10364.92 273
10365.88 276
10366.84 216
10367.80 204
10368.76 222
10369.73 252
10370.69 209
10371.65 233
10372.61 233
10373.57 252
10374.53 274
10375.50 266
10376.46 240
10377.42 210
10378.38 223
10379.34 228
10380.31 245
10381.27 213
10382.23 236
10383.19 234
10384.16 232
10385.12 243
10386.08 223
10387.04 241
10388.00 242
10388.97 227
10389.93 226
10390.89 220
10391.86 236
10392.82 245
10393.78 235
10394.74 221
10395.71 231
10396.67 243
10397.63 235
10398.60 263
10399.56 204
10400.52 243
10401.48 221
10402.45 255
10403.41 230
10404.37 211
10405.34 221
10406.30 223
10407.26 225
10408.23 238
10409.19 244
10410.15 262
10411.12 270
10412.08 265
10413.05 265
10414.01 273
10414.97 276
10415.94 262
10416.90 265
10417.86 271
10418.83 275
10419.79 242
10420.76 257
10421.72 242
10422.68 238
10423.65 221
10424.61 236
10425.58 277
10426.54 235
10427.51 235
10428.47 249
10429.43 246
10430.40 259
10431.36 254
10432.33 233
10433.29 266
10434.26 260
10435.22 245
10436.19 229
10437.15 233
10438.12 213
10439.08 246
10440.05 251
10441.01 223
10441.98 226
10442.94 228
10443.91 221
10444.87 243
10445.84 234
10446.80 222
10447.77 228
10448.73 216
10449.70 220
10450.66 252
10451.63 258
10452.59 218
10453.56 239
10454.52 246
10455.49 221
10456.46 227
10457.42 208
10458.39 255
10459.35 258
10460.32 212
10461.28 240
10462.25 233
10463.22 206
10464.18 226
10465.15 215
10466.11 283
10467.08 263
10468.05 256
10469.01 265
10469.98 273
10470.95 219
10471.91 263
10472.88 278
10473.85 224
10474.81 246
10475.78 259
10476.75 223
10477.71 220
10478.68 248
10479.65 225
10480.61 232
10481.58 230
10482.55 203
10483.51 221
10484.48 245
10485.45 212
10486.41 209
10487.38 248
10488.35 229
10489.31 233
10490.28 231
10491.25 244
10492.22 247
10493.18 220
10494.15 219
10495.12 253
10496.09 212
10497.05 202
10498.02 221
10498.99 241
10499.96 205
10500.92 221
10501.89 249
10502.86 248
10503.83 245
10504.80 243
10505.76 221
10506.73 220
10507.70 225
10508.67 234
10509.64 212
10510.60 198
10511.57 216
10512.54 213
10513.51 173
10514.48 184
10515.45 205
10516.41 229
10517.38 205
10518.35 201
10519.32 195
10520.29 228
10521.26 237
10522.23 204
10523.19 199
10524.16 193
10525.13 191
10526.10 217
10527.07 207
10528.04 180
10529.01 193
10529.98 225
10530.95 232
10531.92 209
10532.88 193
10533.85 229
10534.82 223
10535.79 219
10536.76 187
10537.73 208
10538.70 230
10539.67 207
10540.64 170
10541.61 183
10542.58 183
10543.55 213
10544.52 200
10545.49 206
10546.46 200
10547.43 216
10548.40 208
10549.37 216
10550.34 183
10551.31 211
10552.28 228
10553.25 225
10554.22 260
10555.19 236
10556.16 221
10557.13 205
10558.10 213
10559.07 204
10560.04 208
10561.01 215
10561.98 206
10562.95 180
10563.92 198
10564.89 213
10565.86 227
10566.83 222
10567.81 218
10568.78 181
10569.75 198
10570.72 241
10571.69 225
10572.66 215
10573.63 219
10574.60 227
10575.57 238
10576.54 204
10577.52 200
10578.49 198
10579.46 178
10580.43 202
10581.40 246
10582.37 229
10583.34 229
10584.32 219
10585.29 233
10586.26 256
10587.23 226
10588.20 214
10589.17 209
10590.15 241
10591.12 243
10592.09 241
10593.06 236
10594.03 220
10595.01 243
10595.98 248
10596.95 202
10597.92 160
10598.90 191
10599.87 254
10600.84 204
10601.81 198
10602.78 222
10603.76 179
10604.73 207
10605.70 196
10606.67 191
10607.65 162
10608.62 211
10609.59 205
10610.57 266
10611.54 216
10612.51 202
10613.48 254
10614.46 209
10615.43 198
10616.40 200
10617.38 192
10618.35 188
10619.32 177
10620.30 188
10621.27 192
10622.24 203
10623.22 218
10624.19 204
10625.16 218
10626.14 217
10627.11 215
10628.08 224
10629.06 257
10630.03 245
10631.00 273
10631.98 247
10632.95 249
10633.93 219
10634.90 223
10635.87 226
10636.85 217
10637.82 203
10638.80 214
10639.77 236
10640.74 221
10641.72 190
10642.69 218
10643.67 195
10644.64 181
10645.62 208
10646.59 218
10647.56 194
10648.54 210
10649.51 214
10650.49 234
10651.46 209
10652.44 191
10653.41 213
10654.39 213
10655.36 163
10656.34 214
10657.31 202
10658.29 210
10659.26 213
10660.24 220
10661.21 225
10662.19 221
10663.16 248
10664.14 231
10665.11 216
10666.09 225
10667.06 212
10668.04 223
10669.01 210
10669.99 236
10670.97 217
10671.94 235
10672.92 246
10673.89 196
10674.87 224
10675.84 228
10676.82 242
10677.80 236
10678.77 208
10679.75 218
10680.72 235
10681.70 216
10682.68 178
10683.65 225
10684.63 249
10685.60 192
10686.58 227
10687.56 187
10688.53 207
10689.51 190
10690.49 212
10691.46 181
10692.44 196
10693.42 219
10694.39 221
10695.37 198
10696.35 202
10697.32 226
10698.30 211
10699.28 206
10700.25 175
10701.23 205
10702.21 216
10703.18 224
10704.16 221
10705.14 188
10706.12 200
10707.09 196
10708.07 215
10709.05 204
10710.02 228
10711.00 213
10711.98 230
10712.96 223
10713.93 181
10714.91 187
10715.89 214
10716.87 211
10717.84 187
10718.82 184
10719.80 234
10720.78 248
10721.76 237
10722.73 212
10723.71 179
10724.69 194
10725.67 197
10726.65 223
10727.62 199
10728.60 193
10729.58 205
10730.56 201
10731.54 224
10732.52 176
10733.49 190
10734.47 226
10735.45 177
10736.43 216
10737.41 215
10738.39 234
10739.37 181
10740.34 204
10741.32 216
10742.30 198
10743.28 192
10744.26 178
10745.24 189
10746.22 189
10747.20 209
10748.18 223
10749.15 214
10750.13 184
10751.11 140
10752.09 155
10753.07 195
10754.05 204
10755.03 207
10756.01 193
10756.99 215
10757.97 233
10758.95 191
10759.93 185
10760.91 190
10761.89 186
10762.87 221
10763.85 243
10764.83 205
10765.81 212
10766.79 202
10767.77 232
10768.75 199
10769.73 212
10770.71 208
10771.69 215
10772.67 224
10773.65 243
10774.63 236
10775.61 218
10776.59 239
10777.57 247
10778.55 204
10779.53 206
10780.51 191
10781.49 194
10782.47 197
10783.45 206
10784.43 193
10785.41 207
10786.39 188
10787.38 211
10788.36 194
10789.34 195
10790.32 195
10791.30 217
10792.28 220
10793.26 215
10794.24 194
10795.22 205
10796.21 206
10797.19 181
10798.17 165
10799.15 213
10800.13 205
10801.11 192
10802.09 179
10803.08 203
10804.06 195
10805.04 169
10806.02 202
10807.00 192
10807.98 200
10808.97 211
10809.95 201
10810.93 202
10811.91 196
10812.89 244
10813.88 225
10814.86 223
10815.84 203
10816.82 180
10817.81 222
10818.79 231
10819.77 200
10820.75 221
10821.73 178
10822.72 217
10823.70 193
10824.68 191
10825.67 205
10826.65 182
10827.63 209
10828.61 201
10829.60 184
10830.58 199
10831.56 205
10832.54 196
10833.53 206
10834.51 210
10835.49 184
10836.48 176
10837.46 198
10838.44 194
10839.43 185
10840.41 196
10841.39 192
10842.38 227
10843.36 197
10844.34 242
10845.33 211
10846.31 197
10847.29 233
10848.28 192
10849.26 202
10850.25 222
10851.23 194
10852.21 205
10853.20 188
10854.18 187
10855.16 198
10856.15 182
10857.13 201
10858.12 184
10859.10 205
10860.09 202
10861.07 222
10862.05 198
10863.04 207
10864.02 186
10865.01 208
10865.99 197
10866.98 198
10867.96 201
10868.94 197
10869.93 244
10870.91 212
10871.90 198
10872.88 190
10873.87 185
10874.85 237
10875.84 230
10876.82 209
10877.81 175
10878.79 198
10879.78 203
10880.76 236
10881.75 204
10882.73 189
10883.72 228
10884.70 228
10885.69 212
10886.68 232
10887.66 230
10888.65 251
10889.63 263
10890.62 269
10891.60 250
10892.59 264
10893.57 280
10894.56 301
10895.55 278
10896.53 231
10897.52 254
10898.50 221
10899.49 204
10900.48 229
10901.46 243
10902.45 210
10903.43 226
10904.42 224
10905.41 230
10906.39 258
10907.38 236
10908.37 210
10909.35 203
10910.34 207
10911.32 226
10912.31 224
10913.30 227
10914.28 214
10915.27 238
10916.26 247
10917.24 250
10918.23 262
10919.22 260
10920.21 287
10921.19 273
10922.18 241
10923.17 242
10924.15 245
10925.14 219
10926.13 256
10927.12 267
10928.10 256
10929.09 244
10930.08 208
10931.06 248
10932.05 263
10933.04 260
10934.03 249
10935.01 280
10936.00 256
10936.99 279
10937.98 244
10938.97 260
10939.95 252
10940.94 256
10941.93 230
10942.92 221
10943.91 241
10944.89 246
10945.88 281
10946.87 262
10947.86 298
10948.85 279
10949.83 288
10950.82 325
10951.81 275
10952.80 268
10953.79 302
10954.78 312
10955.76 264
10956.75 262
10957.74 258
10958.73 301
10959.72 270
10960.71 264
10961.70 225
10962.69 227
10963.67 287
10964.66 267
10965.65 236
10966.64 228
10967.63 244
10968.62 281
10969.61 277
10970.60 233
10971.59 237
10972.58 272
10973.57 292
10974.56 230
10975.54 223
10976.53 246
10977.52 237
10978.51 255
10979.50 243
10980.49 256
10981.48 266
10982.47 260
10983.46 261
10984.45 267
10985.44 243
10986.43 291
10987.42 298
10988.41 322
10989.40 367
10990.39 347
10991.38 423
10992.37 373
10993.36 333
10994.35 352
10995.34 343
10996.33 347
10997.32 313
10998.31 270
10999.30 259
11000.30 284
11001.29 279
11002.28 284
11003.27 275
11004.26 245
11005.25 261
11006.24 298
11007.23 300
11008.22 266
11009.21 305
11010.20 270
11011.19 261
11012.19 258
11013.18 262
11014.17 276
11015.16 285
11016.15 274
11017.14 268
11018.13 271
11019.12 313
11020.12 248
11021.11 235
11022.10 269
11023.09 264
11024.08 240
11025.07 246
11026.07 283
11027.06 258
11028.05 260
11029.04 260
11030.03 247
11031.02 247
11032.02 254
11033.01 264
11034.00 264
11034.99 221
11035.98 236
11036.98 252
11037.97 232
11038.96 227
11039.95 259
11040.95 286
11041.94 217
11042.93 234
11043.92 266
11044.92 252
11045.91 247
11046.90 228
11047.89 251
11048.89 231
11049.88 229
11050.87 256
11051.87 210
11052.86 180
11053.85 212
11054.84 247
11055.84 225
11056.83 225
11057.82 245
11058.82 255
11059.81 255
11060.80 230
11061.80 263
11062.79 226
11063.78 240
11064.78 205
11065.77 238
11066.76 258
11067.76 229
11068.75 242
11069.74 233
11070.74 235
11071.73 213
11072.73 245
11073.72 249
11074.71 268
11075.71 277
11076.70 246
11077.70 239
11078.69 227
11079.68 241
11080.68 227
11081.67 268
11082.67 248
11083.66 240
11084.66 228
11085.65 238
11086.64 227
11087.64 190
11088.63 220
11089.63 244
11090.62 270
11091.62 241
11092.61 254
11093.61 243
11094.60 251
11095.60 252
11096.59 254
11097.59 246
11098.58 254
11099.58 235
11100.57 222
11101.57 263
11102.56 232
11103.56 264
11104.55 230
11105.55 232
11106.54 260
11107.54 248
11108.53 255
11109.53 256
11110.52 258
11111.52 296
11112.52 290
11113.51 273
11114.51 288
11115.50 288
11116.50 348
11117.49 315
11118.49 344
11119.49 255
11120.48 333
11121.48 314
11122.47 299
11123.47 323
11124.47 275
11125.46 249
11126.46 267
11127.46 262
11128.45 252
11129.45 240
11130.44 256
11131.44 233
11132.44 274
11133.43 277
11134.43 227
11135.43 229
11136.42 247
11137.42 262
11138.42 275
11139.41 246
11140.41 225
11141.41 233
11142.40 225
11143.40 213
11144.40 269
11145.40 251
11146.39 236
11147.39 225
11148.39 221
11149.38 246
11150.38 252
11151.38 259
11152.38 235
11153.37 209
11154.37 220
11155.37 268
11156.37 238
11157.36 233
11158.36 236
11159.36 241
11160.36 228
11161.36 223
11162.35 229
11163.35 250
11164.35 200
11165.35 230
11166.34 231
11167.34 225
11168.34 210
11169.34 188
11170.34 259
11171.34 247
11172.33 211
11173.33 234
11174.33 230
11175.33 222
11176.33 233
11177.33 276
11178.32 279
11179.32 236
11180.32 250
11181.32 237
11182.32 233
11183.32 225
11184.32 240
11185.32 271
11186.31 274
11187.31 231
11188.31 243
11189.31 252
11190.31 252
11191.31 232
11192.31 247
11193.31 278
11194.31 239
11195.31 228
11196.31 242
11197.31 266
11198.31 234
11199.30 243
11200.30 233
11201.30 253
11202.30 219
11203.30 235
11204.30 212
11205.30 247
11206.30 254
11207.30 237
11208.30 244
11209.30 236
11210.30 258
11211.30 246
11212.30 247
11213.30 260
11214.30 231
11215.30 224
11216.30 224
11217.30 233
11218.30 254
11219.30 216
11220.30 240
11221.31 244
11222.31 242
11223.31 235
11224.31 227
11225.31 234
11226.31 227
11227.31 230
11228.31 221
11229.31 201
11230.31 232
11231.31 228
11232.31 216
11233.31 236
11234.32 239
11235.32 225
11236.32 195
11237.32 217
11238.32 222
11239.32 183
11240.32 189
11241.32 213
11242.33 221
11243.33 222
11244.33 233
11245.33 174
11246.33 182
11247.33 219
11248.34 218
11249.34 222
11250.34 194
11251.34 198
11252.34 197
11253.34 187
11254.35 211
11255.35 225
11256.35 227
11257.35 222
11258.35 208
11259.36 224
11260.36 214
11261.36 214
11262.36 193
11263.37 245
11264.37 241
11265.37 250
11266.37 254
11267.38 295
11268.38 305
11269.38 273
11270.38 271
11271.39 280
11272.39 264
11273.39 257
11274.40 256
11275.40 233
11276.40 224
11277.40 230
11278.41 240
11279.41 222
11280.41 214
11281.42 227
11282.42 243
11283.42 242
11284.43 210
11285.43 215
11286.43 209
11287.44 215
11288.44 225
11289.44 236
11290.45 275
11291.45 233
11292.45 197
11293.46 227
11294.46 218
11295.47 231
11296.47 230
11297.47 198
11298.48 206
11299.48 211
11300.49 218
11301.49 220
11302.49 177
11303.50 223
11304.50 214
11305.51 210
11306.51 222
11307.51 189
11308.52 229
11309.52 229
11310.53 210
11311.53 224
11312.54 225
11313.54 244
11314.55 253
11315.55 229
11316.56 233
11317.56 219
11318.57 226
11319.57 219
11320.58 214
11321.58 224
11322.59 203
11323.59 209
11324.60 204
11325.60 218
11326.61 298
11327.61 249
11328.62 211
11329.62 193
11330.63 200
11331.63 242
11332.64 208
11333.64 214
11334.65 198
11335.65 229
11336.66 231
11337.67 226
11338.67 201
11339.68 184
11340.68 208
11341.69 229
11342.69 199
11343.70 200
11344.71 184
11345.71 199
11346.72 218
11347.72 202
11348.73 212
11349.74 240
11350.74 213
11351.75 218
11352.76 211
11353.76 218
11354.77 222
11355.78 228
11356.78 232
11357.79 185
11358.80 233
11359.80 229
11360.81 206
11361.82 210
11362.82 190
11363.83 189
11364.84 204
11365.84 187
11366.85 185
11367.86 193
11368.86 220
11369.87 216
11370.88 202
11371.89 206
11372.89 173
11373.90 184
11374.91 207
11375.91 235
11376.92 206
11377.93 210
11378.94 209
11379.94 217
11380.95 184
11381.96 178
11382.97 193
11383.98 207
11384.98 211
11385.99 173
11387.00 200
11388.01 208
11389.01 207
11390.02 185
11391.03 173
11392.04 205
11393.05 216
11394.06 187
11395.06 213
11396.07 180
11397.08 192
11398.09 202
11399.10 179
11400.11 190
11401.11 207
11402.12 214
11403.13 210
11404.14 214
11405.15 204
11406.16 221
11407.17 193
11408.17 210
11409.18 206
11410.19 206
11411.20 180
11412.21 204
11413.22 201
11414.23 203
11415.24 182
11416.25 208
11417.26 219
11418.27 218
11419.27 205
11420.28 171
11421.29 192
11422.30 197
11423.31 191
11424.32 191
11425.33 197
11426.34 193
11427.35 212
11428.36 219
11429.37 195
11430.38 195
11431.39 209
11432.40 231
11433.41 190
11434.42 226
11435.43 214
11436.44 186
11437.45 198
11438.46 217
11439.47 225
11440.48 219
11441.49 206
11442.50 217
11443.51 207
11444.52 217
11445.53 204
11446.54 194
11447.55 212
11448.56 195
11449.57 238
11450.59 228
11451.60 215
11452.61 225
11453.62 209
11454.63 199
11455.64 198
11456.65 167
11457.66 197
11458.67 195
11459.68 230
11460.69 240
11461.71 220
11462.72 215
11463.73 218
11464.74 223
11465.75 247
11466.76 223
11467.77 201
11468.79 198
11469.80 219
11470.81 245
11471.82 200
11472.83 194
11473.84 219
11474.86 225
11475.87 198
11476.88 195
11477.89 206
11478.90 203
11479.91 219
11480.93 208
11481.94 211
11482.95 214
11483.96 221
11484.98 229
11485.99 200
11487.00 210
11488.01 212
11489.02 210
11490.04 189
11491.05 191
11492.06 175
11493.07 205
11494.09 219
11495.10 207
11496.11 175
11497.13 223
11498.14 195
11499.15 197
11500.16 182
11501.18 171
11502.19 205
11503.20 199
11504.22 230
11505.23 198
11506.24 210
11507.26 208
11508.27 226
11509.28 212
11510.30 196
11511.31 205
11512.32 225
11513.34 235
11514.35 245
11515.36 241
11516.38 266
11517.39 229
11518.40 202
11519.42 246
11520.43 238
11521.45 223
11522.46 192
11523.47 219
11524.49 208
11525.50 226
11526.52 238
11527.53 218
11528.54 228
11529.56 230
11530.57 216
11531.59 230
11532.60 213
11533.61 227
11534.63 213
11535.64 221
11536.66 210
11537.67 227
11538.69 235
11539.70 253
11540.72 240
11541.73 224
11542.75 250
11543.76 234
11544.78 265
11545.79 273
11546.81 248
11547.82 254
11548.84 278
11549.85 284
11550.87 233
11551.88 261
11552.90 289
11553.91 295
11554.93 270
11555.94 269
11556.96 271
11557.97 267
11558.99 288
11560.00 335
11561.02 314
11562.04 277
11563.05 287
11564.07 329
11565.08 304
11566.10 309
11567.11 305
11568.13 312
11569.15 360
11570.16 363
11571.18 333
11572.19 368
11573.21 374
11574.23 427
11575.24 432
11576.26 450
11577.27 417
11578.29 441
11579.31 438
11580.32 444
11581.34 448
11582.36 451
11583.37 587
11584.39 666
11585.41 790
11586.42 849
11587.44 1049
11588.46 1252
11589.47 1311
11590.49 1453
11591.51 1414
11592.52 1348
11593.54 1282
11594.56 1196
11595.58 1048
11596.59 924
11597.61 811
11598.63 699
11599.64 655
11600.66 614
11601.68 577
11602.70 520
11603.71 524
11604.73 525
11605.75 569
11606.77 492
11607.78 496
11608.80 430
11609.82 481
11610.84 457
11611.86 504
11612.87 511
11613.89 460
11614.91 440
11615.93 402
11616.95 425
11617.96 438
11618.98 402
11620.00 397
11621.02 387
11622.04 380
11623.05 366
11624.07 374
11625.09 412
11626.11 349
11627.13 374
11628.15 431
11629.17 366
11630.18 348
11631.20 396
11632.22 368
11633.24 339
11634.26 321
11635.28 331
11636.30 338
11637.32 305
11638.33 330
11639.35 295
11640.37 285
11641.39 275
11642.41 289
11643.43 310
11644.45 283
11645.47 294
11646.49 314
11647.51 294
11648.53 312
11649.55 328
11650.57 315
11651.59 300
11652.60 285
11653.62 296
11654.64 287
11655.66 297
11656.68 320
11657.70 308
11658.72 280
11659.74 281
11660.76 289
11661.78 301
11662.80 279
11663.82 294
11664.84 266
11665.86 291
11666.88 314
11667.90 305
11668.92 305
11669.95 294
11670.97 331
11671.99 309
11673.01 305
11674.03 310
11675.05 295
11676.07 302
11677.09 309
11678.11 303
11679.13 269
11680.15 245
11681.17 270
11682.19 277
11683.21 299
11684.23 248
11685.26 276
11686.28 344
11687.30 319
11688.32 284
11689.34 260
11690.36 291
11691.38 301
11692.40 276
11693.43 275
11694.45 301
11695.47 286
11696.49 291
11697.51 260
11698.53 295
11699.56 293
11700.58 297
11701.60 281
11702.62 257
11703.64 225
11704.66 245
11705.69 253
11706.71 252
11707.73 250
11708.75 266
11709.77 292
11710.80 289
11711.82 268
11712.84 235
11713.86 237
11714.89 273
11715.91 267
11716.93 214
11717.95 231
11718.98 243
11720.00 271
11721.02 239
11722.04 254
11723.07 238
11724.09 252
11725.11 234
11726.13 225
11727.16 223
11728.18 239
11729.20 258
11730.23 289
11731.25 286
11732.27 248
11733.30 241
11734.32 276
11735.34 299
11736.36 270
11737.39 273
11738.41 273
11739.44 258
11740.46 247
11741.48 244
11742.51 208
11743.53 199
11744.55 247
11745.58 230
11746.60 273
11747.62 265
11748.65 251
11749.67 239
11750.70 226
11751.72 247
11752.74 235
11753.77 250
11754.79 279
11755.82 244
11756.84 222
11757.86 250
11758.89 252
11759.91 248
11760.94 225
11761.96 246
11762.99 258
11764.01 215
11765.03 205
11766.06 232
11767.08 196
11768.11 221
11769.13 259
11770.16 259
11771.18 211
11772.21 198
11773.23 226
11774.26 204
11775.28 224
11776.31 211
11777.33 225
11778.36 226
11779.38 223
11780.41 202
11781.43 217
11782.46 234
11783.48 223
11784.51 193
11785.54 198
11786.56 214
11787.59 186
11788.61 212
11789.64 207
11790.66 234
11791.69 229
11792.71 217
11793.74 211
11794.77 202
11795.79 230
11796.82 205
11797.84 190
11798.87 200
11799.90 226
11800.92 238
11801.95 208
11802.97 206
11804.00 187
11805.03 195
11806.05 217
11807.08 212
11808.11 211
11809.13 208
11810.16 209
11811.19 200
11812.21 208
11813.24 176
11814.27 229
11815.29 215
11816.32 212
11817.35 202
11818.37 175
11819.40 203
11820.43 192
11821.45 213
11822.48 176
11823.51 205
11824.53 196
11825.56 189
11826.59 185
11827.62 204
11828.64 210
11829.67 202
11830.70 195
11831.73 205
11832.75 199
11833.78 228
11834.81 202
11835.84 185
11836.86 181
11837.89 189
11838.92 198
11839.95 185
11840.97 181
11842.00 185
11843.03 186
11844.06 188
11845.09 186
11846.11 209
11847.14 231
11848.17 202
11849.20 194
11850.23 175
11851.26 204
11852.28 189
11853.31 191
11854.34 207
11855.37 165
11856.40 174
11857.43 211
11858.45 214
11859.48 187
11860.51 176
11861.54 193
11862.57 203
11863.60 199
11864.63 191
11865.66 171
11866.69 188
11867.71 219
11868.74 204
11869.77 180
11870.80 187
11871.83 193
11872.86 194
11873.89 193
11874.92 206
11875.95 182
11876.98 173
11878.01 209
11879.04 192
11880.07 196
11881.10 209
11882.13 187
11883.15 192
11884.18 179
11885.21 188
11886.24 199
11887.27 205
11888.30 204
11889.33 178
11890.36 175
11891.39 206
11892.42 174
11893.45 182
11894.48 196
11895.51 187
11896.54 193
11897.58 156
11898.61 185
11899.64 185
11900.67 195
11901.70 224
11902.73 188
11903.76 189
11904.79 214
11905.82 193
11906.85 213
11907.88 189
11908.91 165
11909.94 172
11910.97 173
11912.00 187
11913.04 164
11914.07 213
11915.10 217
11916.13 191
11917.16 198
11918.19 205
11919.22 212
11920.25 210
11921.28 195
11922.32 212
11923.35 216
11924.38 233
11925.41 208
11926.44 226
11927.47 203
11928.51 215
11929.54 221
11930.57 200
11931.60 193
11932.63 173
11933.66 215
11934.70 197
11935.73 209
11936.76 165
11937.79 197
11938.82 209
11939.86 177
11940.89 195
11941.92 213
11942.95 212
11943.99 219
11945.02 196
11946.05 188
11947.08 188
11948.12 188
11949.15 186
11950.18 195
11951.21 212
11952.25 247
11953.28 205
11954.31 184
11955.34 191
11956.38 191
11957.41 199
11958.44 186
11959.48 189
11960.51 183
11961.54 201
11962.58 187
11963.61 201
11964.64 175
11965.67 186
11966.71 183
11967.74 184
11968.77 208
11969.81 177
11970.84 206
11971.88 208
11972.91 214
11973.94 162
11974.98 193
11976.01 218
11977.04 196
11978.08 197
11979.11 182
11980.15 211
11981.18 176
11982.21 194
11983.25 189
11984.28 190
11985.32 198
11986.35 201
11987.38 181
11988.42 180
11989.45 220
11990.49 203
11991.52 164
11992.56 190
11993.59 200
11994.62 216
11995.66 230
11996.69 213
11997.73 214
11998.76 204
11999.80 202
12000.83 175
12001.87 192
12002.90 198
12003.94 206
12004.97 201
12006.01 229
12007.04 228
12008.08 272
12009.11 255
12010.15 227
12011.18 226
12012.22 254
12013.25 213
12014.29 218
12015.32 217
12016.36 225
12017.40 219
12018.43 225
12019.47 217
12020.50 206
12021.54 229
12022.57 215
12023.61 232
12024.64 225
12025.68 219
12026.72 199
12027.75 211
12028.79 225
12029.82 229
12030.86 250
12031.90 221
12032.93 213
12033.97 191
12035.01 192
12036.04 174
12037.08 176
12038.11 201
12039.15 216
12040.19 188
12041.22 194
12042.26 196
12043.30 193
12044.33 201
12045.37 200
12046.41 206
12047.44 208
12048.48 216
12049.52 181
12050.55 154
12051.59 163
12052.63 174
12053.67 197
12054.70 188
12055.74 193
12056.78 196
12057.81 200
12058.85 214
12059.89 191
12060.93 203
12061.96 198
12063.00 241
12064.04 207
12065.08 181
12066.11 200
12067.15 207
12068.19 224
12069.23 177
12070.27 204
12071.30 201
12072.34 234
12073.38 214
12074.42 208
12075.45 213
12076.49 202
12077.53 215
12078.57 207
12079.61 196
12080.65 184
12081.68 199
12082.72 182
12083.76 179
12084.80 176
12085.84 209
12086.88 202
12087.91 205
12088.95 191
12089.99 202
12091.03 206
12092.07 198
12093.11 209
12094.15 197
12095.19 184
12096.22 176
12097.26 184
12098.30 166
12099.34 184
12100.38 199
12101.42 200
12102.46 187
12103.50 178
12104.54 197
12105.58 201
12106.62 166
12107.66 176
12108.69 163
12109.73 182
12110.77 200
12111.81 211
12112.85 196
12113.89 154
12114.93 160
12115.97 167
12117.01 163
12118.05 159
12119.09 191
12120.13 167
12121.17 181
12122.21 172
12123.25 183
12124.29 183
12125.33 149
12126.37 167
12127.41 177
12128.45 168
12129.49 190
12130.53 195
12131.57 182
12132.61 157
12133.66 164
12134.70 166
12135.74 169
12136.78 177
12137.82 156
12138.86 156
12139.90 162
12140.94 170
12141.98 181
12143.02 179
12144.06 186
12145.10 156
12146.14 167
12147.19 176
12148.23 168
12149.27 155
12150.31 163
12151.35 175
12152.39 192
12153.43 171
12154.47 175
12155.52 162
12156.56 150
12157.60 187
12158.64 163
12159.68 176
12160.72 162
12161.77 184
12162.81 156
12163.85 162
12164.89 170
12165.93 177
12166.98 168
12168.02 173
12169.06 169
12170.10 164
12171.14 170
12172.19 165
12173.23 168
12174.27 143
12175.31 137
12176.36 178
12177.40 173
12178.44 162
12179.48 174
12180.52 145
12181.57 168
12182.61 168
12183.65 165
12184.70 177
12185.74 187
12186.78 200
12187.82 192
12188.87 178
12189.91 184
12190.95 183
12192.00 179
12193.04 153
12194.08 164
12195.13 149
12196.17 174
12197.21 161
12198.25 159
12199.30 183
12200.34 151
12201.39 163
12202.43 170
12203.47 210
12204.52 202
12205.56 191
12206.60 173
12207.65 170
12208.69 144
12209.73 172
12210.78 168
12211.82 198
12212.87 177
12213.91 162
12214.95 198
12216.00 178
12217.04 172
12218.09 175
12219.13 182
12220.17 171
12221.22 162
12222.26 162
12223.31 184
12224.35 194
12225.40 178
12226.44 174
12227.49 165
12228.53 211
12229.57 215
12230.62 200
12231.66 195
12232.71 189
12233.75 173
12234.80 165
12235.84 135
12236.89 189
12237.93 185
12238.98 175
12240.02 168
12241.07 188
12242.11 175
12243.16 167
12244.20 203
12245.25 181
12246.30 168
12247.34 183
12248.39 183
12249.43 174
12250.48 189
12251.52 164
12252.57 205
12253.61 199
12254.66 184
12255.71 170
12256.75 174
12257.80 191
12258.84 153
12259.89 164
12260.93 168
12261.98 164
12263.03 154
12264.07 145
12265.12 151
12266.17 195
12267.21 128
12268.26 163
12269.30 171
12270.35 183
12271.40 177
12272.44 148
12273.49 150
12274.54 170
12275.58 167
12276.63 144
12277.68 145
12278.72 134
12279.77 170
12280.82 172
12281.86 135
12282.91 145
12283.96 173
12285.00 164
12286.05 135
12287.10 144
12288.15 166
12289.19 151
12290.24 154
12291.29 164
12292.34 155
12293.38 164
12294.43 200
12295.48 170
12296.52 133
12297.57 167
12298.62 135
12299.67 157
12300.72 158
12301.76 180
12302.81 157
12303.86 135
12304.91 137
12305.95 149
12307.00 164
12308.05 147
12309.10 165
12310.15 166
12311.19 162
12312.24 133
12313.29 158
12314.34 135
12315.39 134
12316.44 152
12317.48 150
12318.53 151
12319.58 135
12320.63 148
12321.68 154
12322.73 169
12323.78 149
12324.82 134
12325.87 140
12326.92 146
12327.97 152
12329.02 154
12330.07 150
12331.12 132
12332.17 156
12333.22 132
12334.27 151
12335.31 140
12336.36 151
12337.41 159
12338.46 160
12339.51 139
12340.56 146
12341.61 141
12342.66 131
12343.71 131
12344.76 140
12345.81 153
12346.86 163
12347.91 158
12348.96 137
12350.01 154
12351.06 149
12352.11 155
12353.16 152
12354.21 151
12355.26 143
12356.31 148
12357.36 161
12358.41 150
12359.46 145
12360.51 131
12361.56 178
12362.61 172
12363.66 149
12364.71 153
12365.76 162
12366.81 147
12367.86 140
12368.91 130
12369.96 147
12371.01 133
12372.06 148
12373.11 134
12374.16 149
12375.22 152
12376.27 146
12377.32 152
12378.37 174
12379.42 167
12380.47 162
12381.52 144
12382.57 138
12383.62 158
12384.68 174
12385.73 175
12386.78 145
12387.83 148
12388.88 154
12389.93 159
12390.98 149
12392.04 154
12393.09 131
12394.14 157
12395.19 147
12396.24 126
12397.29 138
12398.35 127
12399.40 153
12400.45 133
12401.50 178
12402.55 139
12403.61 129
12404.66 144
12405.71 142
12406.76 163
12407.81 159
12408.87 154
12409.92 157
12410.97 157
12412.02 143
12413.08 166
12414.13 178
12415.18 159
12416.23 175
12417.29 157
12418.34 153
12419.39 151
12420.45 152
12421.50 137
12422.55 141
12423.60 155
12424.66 153
12425.71 169
12426.76 159
12427.82 151
12428.87 158
12429.92 144
12430.98 144
12432.03 140
12433.08 146
12434.14 120
12435.19 134
12436.24 129
12437.30 141
12438.35 118
12439.40 127
12440.46 149
12441.51 155
12442.56 119
12443.62 167
12444.67 131
12445.73 133
12446.78 156
12447.83 186
12448.89 134
12449.94 163
12451.00 174
12452.05 157
12453.10 140
12454.16 141
12455.21 173
12456.27 139
12457.32 139
12458.38 127
12459.43 141
12460.48 125
12461.54 143
12462.59 126
12463.65 159
12464.70 149
12465.76 150
12466.81 137
12467.87 145
12468.92 136
12469.98 148
12471.03 129
12472.09 145
12473.14 144
12474.20 128
12475.25 150
12476.31 139
12477.36 141
12478.42 141
12479.47 144
12480.53 163
12481.58 165
12482.64 134
12483.70 151
12484.75 158
12485.81 161
12486.86 130
12487.92 124
12488.97 136
12490.03 133
12491.08 110
12492.14 152
12493.20 131
12494.25 143
12495.31 150
12496.36 113
12497.42 148
12498.48 150
12499.53 149
12500.59 123
12501.65 145
12502.70 145
12503.76 143
12504.81 140
12505.87 141
12506.93 139
12507.98 106
12509.04 145
12510.10 108
12511.15 136
12512.21 158
12513.27 177
12514.32 169
12515.38 140
12516.44 159
12517.49 145
12518.55 135
12519.61 127
12520.67 131
12521.72 125
12522.78 146
12523.84 129
12524.89 141
12525.95 151
12527.01 163
12528.07 124
12529.12 146
12530.18 125
12531.24 118
12532.30 148
12533.35 155
12534.41 136
12535.47 133
12536.53 150
12537.58 127
12538.64 130
12539.70 126
12540.76 131
12541.82 131
12542.87 157
12543.93 136
12544.99 127
12546.05 139
12547.11 144
12548.16 147
12549.22 144
12550.28 115
12551.34 144
12552.40 136
12553.46 124
12554.51 138
12555.57 126
12556.63 144
12557.69 126
12558.75 134
12559.81 112
12560.87 129
12561.93 136
12562.98 123
12564.04 136
12565.10 172
12566.16 140
12567.22 150
12568.28 139
12569.34 128
12570.40 128
12571.46 132
12572.52 155
12573.57 134
12574.63 155
12575.69 153
12576.75 131
12577.81 102
12578.87 108
12579.93 129
12580.99 146
12582.05 136
12583.11 150
12584.17 137
12585.23 161
12586.29 150
12587.35 143
12588.41 129
12589.47 145
12590.53 163
12591.59 135
12592.65 119
12593.71 130
12594.77 138
12595.83 130
12596.89 103
12597.95 107
12599.01 126
12600.07 113
12601.13 118
12602.19 148
12603.25 119
12604.31 126
12605.37 137
12606.44 126
12607.50 142
12608.56 132
12609.62 125
12610.68 162
12611.74 123
12612.80 121
12613.86 116
12614.92 120
12615.98 128
12617.04 129
12618.11 147
12619.17 152
12620.23 136
12621.29 134
12622.35 119
12623.41 122
12624.47 132
12625.54 131
12626.60 156
12627.66 135
12628.72 162
12629.78 144
12630.84 151
12631.90 137
12632.97 135
12634.03 126
12635.09 146
12636.15 131
12637.21 149
12638.28 136
12639.34 129
12640.40 144
12641.46 130
12642.52 135
12643.59 111
12644.65 140
12645.71 118
12646.77 115
12647.84 97
12648.90 130
12649.96 125
12651.02 124
12652.09 121
12653.15 133
12654.21 144
12655.27 151
12656.34 148
12657.40 125
12658.46 130
12659.53 140
12660.59 152
12661.65 131
12662.72 143
12663.78 131
12664.84 145
12665.90 155
12666.97 138
12668.03 145
12669.09 129
12670.16 129
12671.22 128
12672.28 118
12673.35 126
12674.41 128
12675.48 121
12676.54 145
12677.60 128
12678.67 143
12679.73 155
12680.79 155
12681.86 123
12682.92 131
12683.99 134
12685.05 145
12686.11 152
12687.18 144
12688.24 148
12689.31 130
12690.37 143
12691.43 162
12692.50 168
12693.56 147
12694.63 177
12695.69 136
12696.76 143
12697.82 126
12698.89 151
12699.95 170
12701.02 172
12702.08 163
12703.14 143
12704.21 141
12705.27 138
12706.34 136
12707.40 145
12708.47 143
12709.53 139
12710.60 158
12711.66 137
12712.73 151
12713.79 154
12714.86 165
12715.93 140
12716.99 138
12718.06 161
12719.12 171
12720.19 208
12721.25 157
12722.32 149
12723.38 170
12724.45 182
12725.51 187
12726.58 196
12727.65 189
12728.71 178
12729.78 168
12730.84 151
12731.91 180
12732.98 134
12734.04 163
12735.11 165
12736.17 153
12737.24 140
12738.31 177
12739.37 148
12740.44 167
12741.51 143
12742.57 149
12743.64 172
12744.70 134
12745.77 155
12746.84 165
12747.90 125
12748.97 169
12750.04 157
12751.10 164
12752.17 164
12753.24 149
12754.31 165
12755.37 139
12756.44 154
12757.51 138
12758.57 146
12759.64 151
12760.71 150
12761.78 158
12762.84 157
12763.91 171
12764.98 160
12766.04 136
12767.11 152
12768.18 150
12769.25 133
12770.31 117
12771.38 152
12772.45 137
12773.52 153
12774.59 156
12775.65 147
12776.72 156
12777.79 151
12778.86 152
12779.92 147
12780.99 135
12782.06 137
12783.13 162
12784.20 164
12785.27 157
12786.33 157
12787.40 166
12788.47 167
12789.54 125
12790.61 155
12791.68 171
12792.74 158
12793.81 155
12794.88 144
12795.95 138
12797.02 133
12798.09 137
12799.16 168
12800.22 163
12801.29 145
12802.36 190
12803.43 172
12804.50 168
12805.57 160
12806.64 205
12807.71 171
12808.78 152
12809.85 182
12810.92 198
12811.99 147
12813.05 172
12814.12 157
12815.19 153
12816.26 165
12817.33 174
12818.40 145
12819.47 138
12820.54 159
12821.61 133
12822.68 145
12823.75 158
12824.82 145
12825.89 158
12826.96 167
12828.03 164
12829.10 156
12830.17 140
12831.24 155
12832.31 146
12833.38 175
12834.45 153
12835.52 149
12836.59 139
12837.66 124
12838.73 151
12839.80 158
12840.87 145
12841.94 128
12843.01 164
12844.09 160
12845.16 147
12846.23 137
12847.30 135
12848.37 131
12849.44 161
12850.51 168
12851.58 153
12852.65 160
12853.72 152
12854.79 174
12855.87 135
12856.94 149
12858.01 162
12859.08 167
12860.15 145
12861.22 153
12862.29 154
12863.37 151
12864.44 142
12865.51 140
12866.58 149
12867.65 160
12868.72 169
12869.80 138
12870.87 143
12871.94 146
12873.01 138
12874.08 130
12875.15 138
12876.23 133
12877.30 114
12878.37 125
12879.44 128
12880.52 114
12881.59 137
12882.66 132
12883.73 156
12884.80 146
12885.88 117
12886.95 151
12888.02 140
12889.09 124
12890.17 136
12891.24 128
12892.31 119
12893.38 147
12894.46 147
12895.53 133
12896.60 106
12897.68 138
12898.75 166
12899.82 153
12900.90 125
12901.97 124
12903.04 129
12904.11 160
12905.19 135
12906.26 122
12907.33 135
12908.41 119
12909.48 139
12910.55 151
12911.63 127
12912.70 137
12913.78 126
12914.85 157
12915.92 149
12917.00 132
12918.07 117
12919.14 146
12920.22 155
12921.29 135
12922.37 142
12923.44 124
12924.51 164
12925.59 134
12926.66 133
12927.74 138
12928.81 127
12929.88 139
12930.96 119
12932.03 138
12933.11 118
12934.18 110
12935.26 141
12936.33 123
12937.41 130
12938.48 152
12939.55 153
12940.63 140
12941.70 133
12942.78 116
12943.85 117
12944.93 123
12946.00 127
12947.08 130
12948.15 104
12949.23 137
12950.30 136
12951.38 122
12952.45 133
12953.53 125
12954.60 131
12955.68 144
12956.76 129
12957.83 126
12958.91 140
12959.98 128
12961.06 122
12962.13 129
12963.21 116
12964.28 147
12965.36 122
12966.44 136
12967.51 151
12968.59 113
12969.66 128
12970.74 114
12971.82 162
12972.89 132
12973.97 133
12975.04 142
12976.12 129
12977.20 137
12978.27 138
12979.35 133
12980.42 129
12981.50 136
12982.58 139
12983.65 121
12984.73 129
12985.81 113
12986.88 124
12987.96 144
12989.04 127
12990.11 125
12991.19 155
12992.27 124
12993.34 117
12994.42 125
12995.50 137
12996.58 126
12997.65 121
12998.73 132
12999.81 141
13000.88 104
13001.96 127
13003.04 136
13004.12 136
13005.19 136
13006.27 140
13007.35 135
13008.43 139
13009.50 115
13010.58 133
13011.66 143
13012.74 127
13013.81 127
13014.89 124
13015.97 126
13017.05 116
13018.13 112
13019.20 149
13020.28 124
13021.36 116
13022.44 127
13023.52 140
13024.59 132
13025.67 137
13026.75 132
13027.83 146
13028.91 147
13029.99 133
13031.06 147
13032.14 120
13033.22 145
13034.30 137
13035.38 107
13036.46 139
13037.54 152
13038.61 133
13039.69 131
13040.77 126
13041.85 120
13042.93 135
13044.01 155
13045.09 134
13046.17 131
13047.25 103
13048.33 118
13049.41 129
13050.48 116
13051.56 124
13052.64 111
13053.72 137
13054.80 99
13055.88 106
13056.96 125
13058.04 124
13059.12 128
13060.20 139
13061.28 135
13062.36 135
13063.44 145
13064.52 121
13065.60 132
13066.68 157
13067.76 127
13068.84 115
13069.92 127
13071.00 119
13072.08 120
13073.16 124
13074.24 134
13075.32 142
13076.40 108
13077.48 118
13078.56 119
13079.64 121
13080.72 125
13081.80 136
13082.88 141
13083.96 109
13085.04 114
13086.13 123
13087.21 136
13088.29 113
13089.37 132
13090.45 113
13091.53 119
13092.61 125
13093.69 126
13094.77 139
13095.85 123
13096.94 115
13098.02 137
13099.10 135
13100.18 102
13101.26 128
13102.34 130
13103.42 138
13104.51 115
13105.59 114
13106.67 135
13107.75 169
13108.83 104
13109.91 126
13111.00 114
13112.08 108
13113.16 140
13114.24 127
13115.32 115
13116.40 114
13117.49 133
13118.57 145
13119.65 124
13120.73 101
13121.82 110
13122.90 124
13123.98 128
13125.06 123
13126.15 107
13127.23 138
13128.31 134
13129.39 115
13130.48 109
13131.56 105
13132.64 116
13133.72 139
13134.81 154
13135.89 108
13136.97 112
13138.05 126
13139.14 149
13140.22 99
13141.30 103
13142.39 123
13143.47 124
13144.55 137
13145.64 134
13146.72 130
13147.80 129
13148.89 142
13149.97 133
13151.05 108
13152.14 119
13153.22 140
13154.30 125
13155.39 121
13156.47 118
13157.55 122
13158.64 121
13159.72 126
13160.81 116
13161.89 86
13162.97 105
13164.06 118
13165.14 116
13166.23 117
13167.31 123
13168.39 114
13169.48 120
13170.56 125
13171.65 110
13172.73 89
13173.82 127
13174.90 122
13175.98 144
13177.07 130
13178.15 113
13179.24 109
13180.32 135
13181.41 120
13182.49 107
13183.58 129
13184.66 124
13185.75 112
13186.83 111
13187.92 98
13189.00 131
13190.09 111
13191.17 114
13192.26 138
13193.34 109
13194.43 121
13195.51 123
13196.60 115
13197.68 124
13198.77 114
13199.85 126
13200.94 128
13202.03 108
13203.11 101
13204.20 128
13205.28 125
13206.37 134
13207.45 121
13208.54 139
13209.63 113
13210.71 107
13211.80 135
13212.88 130
13213.97 115
13215.06 133
13216.14 136
13217.23 95
13218.31 114
13219.40 114
13220.49 111
13221.57 133
13222.66 119
13223.75 107
13224.83 99
13225.92 96
13227.01 127
13228.09 103
13229.18 121
13230.27 110
13231.35 112
13232.44 108
13233.53 133
13234.61 134
13235.70 137
13236.79 118
13237.87 101
13238.96 120
13240.05 118
13241.13 117
13242.22 95
13243.31 103
13244.40 145
13245.48 122
13246.57 101
13247.66 108
13248.75 122
13249.83 106
13250.92 120
13252.01 118
13253.10 139
13254.18 112
13255.27 129
13256.36 122
13257.45 108
13258.54 101
13259.62 109
13260.71 104
13261.80 117
13262.89 99
13263.98 120
13265.06 117
13266.15 118
13267.24 109
13268.33 129
13269.42 116
13270.50 116
13271.59 136
13272.68 133
13273.77 151
13274.86 137
13275.95 133
13277.04 106
13278.12 120
13279.21 110
13280.30 118
13281.39 132
13282.48 133
13283.57 136
13284.66 132
13285.75 109
13286.84 108
13287.92 135
13289.01 111
13290.10 107
13291.19 108
13292.28 150
13293.37 122
13294.46 117
13295.55 103
13296.64 110
13297.73 100
13298.82 106
13299.91 123
13301.00 125
13302.09 114
13303.18 133
13304.27 109
13305.36 128
13306.45 126
13307.54 142
13308.63 128
13309.72 124
13310.81 125
13311.90 113
13312.99 133
13314.08 140
13315.17 117
13316.26 134
13317.35 128
13318.44 112
13319.53 121
13320.62 112
13321.71 118
13322.80 127
13323.89 123
13324.98 130
13326.07 135
13327.16 137
13328.25 134
13329.34 137
13330.43 115
13331.53 137
13332.62 123
13333.71 143
13334.80 108
13335.89 121
13336.98 110
13338.07 114
13339.16 124
13340.25 139
13341.35 120
13342.44 113
13343.53 109
13344.62 123
13345.71 125
13346.80 119
13347.89 133
13348.99 127
13350.08 131
13351.17 129
13352.26 124
13353.35 127
13354.44 116
13355.54 140
13356.63 133
13357.72 140
13358.81 121
13359.90 143
13361.00 135
13362.09 142
13363.18 121
13364.27 112
13365.36 126
13366.46 124
13367.55 108
13368.64 115
13369.73 111
13370.83 135
13371.92 155
13373.01 124
13374.10 122
13375.20 133
13376.29 133
13377.38 112
13378.48 118
13379.57 120
13380.66 141
13381.75 130
13382.85 125
13383.94 115
13385.03 124
13386.13 141
13387.22 120
13388.31 137
13389.41 112
13390.50 106
13391.59 138
13392.69 136
13393.78 117
13394.87 117
13395.97 115
13397.06 132
13398.15 138
13399.25 130
13400.34 94
13401.43 128
13402.53 100
13403.62 122
13404.72 128
13405.81 125
13406.90 126
13408.00 122
13409.09 140
13410.19 109
13411.28 109
13412.37 119
13413.47 146
13414.56 120
13415.66 128
13416.75 116
13417.85 154
13418.94 130
13420.04 129
13421.13 118
13422.22 115
13423.32 116
13424.41 108
13425.51 110
13426.60 102
13427.70 120
13428.79 110
13429.89 123
13430.98 99
13432.08 118
13433.17 134
13434.27 125
13435.36 116
13436.46 146
13437.55 147
13438.65 129
13439.74 114
13440.84 118
13441.93 103
13443.03 129
13444.13 122
13445.22 122
13446.32 130
13447.41 112
13448.51 133
13449.60 123
13450.70 133
13451.80 117
13452.89 115
13453.99 116
13455.08 106
13456.18 131
13457.28 121
13458.37 153
13459.47 134
13460.56 139
13461.66 129
13462.76 148
13463.85 115
13464.95 110
13466.05 121
13467.14 153
13468.24 140
13469.33 138
13470.43 148
13471.53 146
13472.62 151
13473.72 125
13474.82 129
13475.91 132
13477.01 152
13478.11 150
13479.21 114
13480.30 111
13481.40 141
13482.50 152
13483.59 134
13484.69 121
13485.79 123
13486.89 144
13487.98 157
13489.08 146
13490.18 144
13491.27 107
13492.37 130
13493.47 132
13494.57 130
13495.66 130
13496.76 131
13497.86 149
13498.96 117
13500.06 139
13501.15 127
13502.25 131
13503.35 145
13504.45 104
13505.55 92
13506.64 141
13507.74 135
13508.84 138
13509.94 111
13511.04 136
13512.13 129
13513.23 120
13514.33 121
13515.43 132
13516.53 137
13517.63 129
13518.72 134
13519.82 122
13520.92 130
13522.02 149
13523.12 122
13524.22 127
13525.32 129
13526.42 113
13527.51 126
13528.61 134
13529.71 112
13530.81 134
13531.91 128
13533.01 124
13534.11 110
13535.21 129
13536.31 133
13537.41 154
13538.51 109
13539.61 118
13540.70 119
13541.80 133
13542.90 123
13544.00 128
13545.10 122
13546.20 106
13547.30 130
13548.40 129
13549.50 132
13550.60 123
13551.70 136
13552.80 116
13553.90 142
13555.00 129
13556.10 128
13557.20 127
13558.30 126
13559.40 122
13560.50 117
13561.60 125
13562.70 143
13563.80 135
13564.90 132
13566.00 136
13567.10 133
13568.21 134
13569.31 128
13570.41 124
13571.51 135
13572.61 126
13573.71 105
13574.81 136
13575.91 162
13577.01 141
13578.11 132
13579.21 129
13580.31 127
13581.42 140
13582.52 140
13583.62 129
13584.72 114
13585.82 113
13586.92 149
13588.02 145
13589.12 126
13590.23 119
13591.33 141
13592.43 123
13593.53 133
13594.63 132
13595.73 142
13596.84 128
13597.94 132
13599.04 164
13600.14 117
13601.24 106
13602.35 131
13603.45 134
13604.55 156
13605.65 130
13606.75 131
13607.86 132
13608.96 130
13610.06 132
13611.16 132
13612.26 139
13613.37 167
13614.47 183
13615.57 149
13616.67 141
13617.78 140
13618.88 137
13619.98 133
13621.09 155
13622.19 166
13623.29 167
13624.39 159
13625.50 135
13626.60 174
13627.70 151
13628.81 164
13629.91 150
13631.01 149
13632.11 174
13633.22 166
13634.32 161
13635.42 145
13636.53 156
13637.63 147
13638.73 137
13639.84 132
13640.94 155
13642.05 135
13643.15 131
13644.25 122
13645.36 154
13646.46 157
13647.56 145
13648.67 119
13649.77 147
13650.88 141
13651.98 120
13653.08 128
13654.19 118
13655.29 164
13656.40 122
13657.50 161
13658.60 116
13659.71 127
13660.81 157
13661.92 169
13663.02 136
13664.13 143
13665.23 121
13666.33 140
13667.44 142
13668.54 121
13669.65 128
13670.75 124
13671.86 145
13672.96 130
13674.07 135
13675.17 113
13676.28 136
13677.38 140
13678.49 125
13679.59 117
13680.70 111
13681.80 124
13682.91 115
13684.01 133
13685.12 116
13686.22 107
13687.33 119
13688.44 123
13689.54 127
13690.65 113
13691.75 133
13692.86 146
13693.96 93
13695.07 119
13696.17 111
13697.28 137
13698.39 126
13699.49 137
13700.60 98
13701.70 117
13702.81 133
13703.92 136
13705.02 127
13706.13 111
13707.23 117
13708.34 127
13709.45 136
13710.55 129
13711.66 126
13712.77 128
13713.87 134
13714.98 143
13716.09 144
13717.19 123
13718.30 138
13719.41 145
13720.51 127
13721.62 108
13722.73 108
13723.83 124
13724.94 137
13726.05 141
13727.15 114
13728.26 124
13729.37 130
13730.48 150
13731.58 131
13732.69 118
13733.80 108
13734.90 131
13736.01 130
13737.12 107
13738.23 125
13739.33 132
13740.44 132
13741.55 115
13742.66 142
13743.76 124
13744.87 149
13745.98 127
13747.09 125
13748.20 116
13749.30 126
13750.41 128
13751.52 153
13752.63 153
13753.74 119
13754.84 143
13755.95 157
13757.06 139
13758.17 146
13759.28 145
13760.39 164
13761.49 181
13762.60 164
13763.71 154
13764.82 133
13765.93 146
13767.04 134
13768.15 150
13769.25 144
13770.36 152
13771.47 159
13772.58 139
13773.69 161
13774.80 138
13775.91 158
13777.02 131
13778.13 134
13779.23 109
13780.34 137
13781.45 137
13782.56 129
13783.67 156
13784.78 166
13785.89 153
13787.00 129
13788.11 158
13789.22 142
13790.33 140
13791.44 138
13792.55 143
13793.66 157
13794.77 136
13795.88 150
13796.99 151
13798.10 118
13799.21 160
13800.32 181
13801.43 173
13802.54 143
13803.65 165
13804.76 156
13805.87 154
13806.98 157
13808.09 117
13809.20 132
13810.31 124
13811.42 140
13812.53 123
13813.64 151
13814.75 152
13815.86 152
13816.97 151
13818.08 132
13819.19 125
13820.30 122
13821.41 142
13822.53 132
13823.64 148
13824.75 143
13825.86 136
13826.97 144
13828.08 143
13829.19 107
13830.30 124
13831.41 133
13832.53 133
13833.64 117
13834.75 138
13835.86 115
13836.97 124
13838.08 132
13839.19 122
13840.31 144
13841.42 140
13842.53 139
13843.64 123
13844.75 135
13845.86 148
13846.98 130
13848.09 136
13849.20 119
13850.31 118
13851.42 122
13852.54 140
13853.65 144
13854.76 120
13855.87 124
13856.98 117
13858.10 134
13859.21 140
13860.32 131
13861.43 144
13862.55 151
13863.66 168
13864.77 132
13865.88 154
13867.00 129
13868.11 135
13869.22 137
13870.33 136
13871.45 149
13872.56 146
13873.67 161
13874.79 139
13875.90 129
13877.01 146
13878.13 151
13879.24 141
13880.35 160
13881.47 150
13882.58 167
13883.69 197
13884.81 184
13885.92 149
13887.03 145
13888.15 170
13889.26 151
13890.37 141
13891.49 149
13892.60 150
13893.71 147
13894.83 146
13895.94 145
13897.06 162
13898.17 153
13899.28 126
13900.40 140
13901.51 154
13902.63 155
13903.74 132
13904.85 127
13905.97 135
13907.08 158
13908.20 182
13909.31 140
13910.43 136
13911.54 121
13912.65 173
13913.77 151
13914.88 162
13916.00 153
13917.11 140
13918.23 154
13919.34 148
13920.46 160
13921.57 146
13922.69 147
13923.80 190
13924.92 141
13926.03 134
13927.15 128
13928.26 166
13929.38 153
13930.49 142
13931.61 138
13932.72 139
13933.84 142
13934.95 133
13936.07 139
13937.18 131
13938.30 121
13939.42 148
13940.53 132
13941.65 137
13942.76 136
13943.88 138
13944.99 138
13946.11 129
13947.23 132
13948.34 132
13949.46 140
13950.57 113
13951.69 134
13952.81 128
13953.92 143
13955.04 148
13956.15 131
13957.27 125
13958.39 123
13959.50 134
13960.62 135
13961.74 126
13962.85 118
13963.97 144
13965.09 152
13966.20 109
13967.32 107
13968.44 123
13969.55 131
13970.67 143
13971.79 138
13972.90 126
13974.02 126
13975.14 130
13976.26 140
13977.37 133
13978.49 140
13979.61 126
13980.72 138
13981.84 150
13982.96 111
13984.08 108
13985.19 116
13986.31 136
13987.43 131
13988.55 126
13989.66 109
13990.78 126
13991.90 162
13993.02 116
13994.13 116
13995.25 132
13996.37 136
13997.49 146
13998.61 116
13999.72 96
14000.84 112
14001.96 121
14003.08 145
14004.20 148
14005.31 133
14006.43 128
14007.55 135
14008.67 163
14009.79 134
14010.91 111
14012.02 121
14013.14 119
14014.26 134
14015.38 112
14016.50 124
14017.62 129
14018.74 116
14019.86 113
14020.97 126
14022.09 139
14023.21 128
14024.33 129
14025.45 123
14026.57 105
14027.69 143
14028.81 134
14029.93 126
14031.05 124
14032.17 120
14033.28 133
14034.40 153
14035.52 109
14036.64 126
14037.76 140
14038.88 114
14040.00 121
14041.12 107
14042.24 117
14043.36 110
14044.48 121
14045.60 128
14046.72 129
14047.84 127
14048.96 136
14050.08 137
14051.20 162
14052.32 143
14053.44 129
14054.56 116
14055.68 132
14056.80 137
14057.92 135
14059.04 143
14060.16 143
14061.28 148
14062.40 140
14063.52 136
14064.64 135
14065.76 167
14066.89 151
14068.01 162
14069.13 135
14070.25 145
14071.37 166
14072.49 167
14073.61 176
14074.73 134
14075.85 162
14076.97 164
14078.09 164
14079.22 172
14080.34 144
14081.46 169
14082.58 184
14083.70 191
14084.82 190
14085.94 164
14087.07 193
14088.19 206
14089.31 208
14090.43 196
14091.55 172
14092.67 174
14093.80 186
14094.92 158
14096.04 177
14097.16 161
14098.28 151
14099.40 169
14100.53 164
14101.65 151
14102.77 133
14103.89 157
14105.02 172
14106.14 167
14107.26 142
14108.38 140
14109.50 171
14110.63 170
14111.75 150
14112.87 145
14113.99 134
14115.12 177
14116.24 166
14117.36 162
14118.49 169
14119.61 160
14120.73 155
14121.85 132
14122.98 123
14124.10 114
14125.22 149
14126.35 156
14127.47 128
14128.59 140
14129.72 154
14130.84 144
14131.96 124
14133.09 143
14134.21 137
14135.33 138
14136.46 151
14137.58 172
14138.70 142
14139.83 137
14140.95 140
14142.07 163
14143.20 134
14144.32 126
14145.45 148
14146.57 148
14147.69 150
14148.82 136
14149.94 114
14151.06 137
14152.19 147
14153.31 141
14154.44 144
14155.56 140
14156.69 144
14157.81 131
14158.93 150
14160.06 143
14161.18 133
14162.31 122
14163.43 148
14164.56 129
14165.68 128
14166.81 127
14167.93 149
14169.06 142
14170.18 126
14171.31 136
14172.43 119
14173.56 147
14174.68 123
14175.81 125
14176.93 124
14178.06 128
14179.18 102
14180.31 131
14181.43 136
14182.56 129
14183.68 127
14184.81 124
14185.93 129
14187.06 110
14188.18 120
14189.31 125
14190.43 147
14191.56 118
14192.69 139
14193.81 156
14194.94 131
14196.06 138
14197.19 170
14198.32 130
14199.44 123
14200.57 119
14201.69 130
14202.82 141
14203.95 121
14205.07 138
14206.20 136
14207.32 144
14208.45 119
14209.58 140
14210.70 137
14211.83 129
14212.96 136
14214.08 152
14215.21 98
14216.34 111
14217.46 118
14218.59 134
14219.72 124
14220.84 126
14221.97 152
14223.10 135
14224.22 125
14225.35 118
14226.48 131
14227.61 112
14228.73 131
14229.86 122
14230.99 145
14232.11 133
14233.24 127
14234.37 120
14235.50 129
14236.62 118
14237.75 110
14238.88 126
14240.01 121
14241.13 138
14242.26 98
14243.39 99
14244.52 119
14245.65 110
14246.77 124
14247.90 144
14249.03 113
14250.16 130
14251.28 116
14252.41 112
14253.54 119
14254.67 99
14255.80 116
14256.93 129
14258.05 126
14259.18 114
14260.31 122
14261.44 135
14262.57 142
14263.70 106
14264.82 147
14265.95 138
14267.08 138
14268.21 134
14269.34 107
14270.47 112
14271.60 106
14272.73 112
14273.86 121
14274.98 120
14276.11 111
14277.24 123
14278.37 120
14279.50 120
14280.63 106
14281.76 136
14282.89 102
14284.02 143
14285.15 120
14286.28 122
14287.41 113
14288.54 114
14289.66 107
14290.79 107
14291.92 108
14293.05 133
14294.18 115
14295.31 101
14296.44 99
14297.57 117
14298.70 130
14299.83 123
14300.96 111
14302.09 107
14303.22 135
14304.35 93
14305.48 105
14306.61 102
14307.74 123
14308.87 131
14310.00 144
14311.14 141
14312.27 88
14313.40 116
14314.53 113
14315.66 116
14316.79 105
14317.92 115
14319.05 123
14320.18 141
14321.31 115
14322.44 109
14323.57 110
14324.70 130
14325.83 116
14326.97 135
14328.10 130
14329.23 116
14330.36 113
14331.49 111
14332.62 132
14333.75 113
14334.88 108
14336.02 97
14337.15 108
14338.28 103
14339.41 106
14340.54 109
14341.67 116
14342.80 128
14343.94 108
14345.07 112
14346.20 106
14347.33 111
14348.46 124
14349.60 123
14350.73 110
14351.86 118
14352.99 128
14354.12 159
14355.26 97
14356.39 113
14357.52 113
14358.65 133
14359.79 113
14360.92 116
14362.05 122
14363.18 130
14364.32 126
14365.45 116
14366.58 114
14367.71 105
14368.85 122
14369.98 122
14371.11 122
14372.24 101
14373.38 110
14374.51 129
14375.64 121
14376.78 115
14377.91 115
14379.04 138
14380.18 121
14381.31 102
14382.44 109
14383.57 142
14384.71 111
14385.84 106
14386.98 112
14388.11 118
14389.24 115
14390.38 123
14391.51 120
14392.64 132
14393.78 99
14394.91 119
14396.04 116
14397.18 108
14398.31 95
14399.45 115
14400.58 121
14401.71 119
14402.85 111
14403.98 109
14405.12 136
14406.25 115
14407.38 101
14408.52 121
14409.65 122
14410.79 123
14411.92 129
14413.06 116
14414.19 103
14415.33 128
14416.46 122
14417.59 110
14418.73 108
14419.86 118
14421.00 108
14422.13 118
14423.27 121
14424.40 141
14425.54 134
14426.67 147
14427.81 158
14428.94 161
14430.08 130
14431.21 107
14432.35 131
14433.48 123
14434.62 143
14435.75 137
14436.89 114
14438.03 134
14439.16 120
14440.30 114
14441.43 134
14442.57 126
14443.70 129
14444.84 124
14445.97 139
14447.11 148
14448.25 109
14449.38 130
14450.52 134
14451.65 122
14452.79 118
14453.93 127
14455.06 102
14456.20 112
14457.33 116
14458.47 129
14459.61 115
14460.74 113
14461.88 126
14463.02 124
14464.15 116
14465.29 128
14466.43 131
14467.56 141
14468.70 93
14469.84 102
14470.97 96
14472.11 105
14473.25 123
14474.38 101
14475.52 131
14476.66 118
14477.79 140
14478.93 111
14480.07 110
14481.21 116
14482.34 124
14483.48 131
14484.62 115
14485.75 123
14486.89 125
14488.03 124
14489.17 109
14490.30 112
14491.44 107
14492.58 121
14493.72 132
14494.85 125
14495.99 92
14497.13 125
14498.27 114
14499.41 105
14500.54 108
14501.68 107
14502.82 99
14503.96 97
14505.10 116
14506.23 123
14507.37 107
14508.51 122
14509.65 116
14510.79 143
14511.92 129
14513.06 133
14514.20 119
14515.34 106
14516.48 102
14517.62 106
14518.76 103
14519.89 99
14521.03 97
14522.17 130
14523.31 119
14524.45 107
14525.59 102
14526.73 99
14527.87 110
14529.01 131
14530.14 104
14531.28 115
14532.42 106
14533.56 123
14534.70 116
14535.84 100
14536.98 111
14538.12 117
14539.26 122
14540.40 105
14541.54 110
14542.68 99
14543.82 111
14544.96 117
14546.10 119
14547.24 102
14548.38 109
14549.52 111
14550.66 104
14551.80 105
14552.94 140
14554.08 114
14555.22 127
14556.36 127
14557.50 103
14558.64 115
14559.78 136
14560.92 117
14562.06 93
14563.20 110
14564.34 107
14565.48 118
14566.62 106
14567.76 85
14568.90 96
14570.04 100
14571.18 122
14572.32 107
14573.46 116
14574.60 114
14575.74 101
14576.89 105
14578.03 109
14579.17 109
14580.31 125
14581.45 107
14582.59 133
14583.73 97
14584.87 111
14586.01 100
14587.16 119
14588.30 119
14589.44 110
14590.58 113
14591.72 128
14592.86 120
14594.00 111
14595.15 108
14596.29 109
14597.43 125
14598.57 92
14599.71 109
14600.85 96
14602.00 104
14603.14 116
14604.28 112
14605.42 95
14606.56 104
14607.71 132
14608.85 113
14609.99 117
14611.13 120
14612.28 117
14613.42 130
14614.56 131
14615.70 105
14616.85 100
14617.99 105
14619.13 85
14620.27 112
14621.42 117
14622.56 109
14623.70 101
14624.84 110
14625.99 133
14627.13 125
14628.27 98
14629.42 107
14630.56 101
14631.70 121
14632.84 119
14633.99 124
14635.13 117
14636.27 110
14637.42 125
14638.56 118
14639.70 114
14640.85 118
14641.99 114
14643.13 111
14644.28 117
14645.42 107
14646.57 104
14647.71 109
14648.85 124
14650.00 109
14651.14 110
14652.28 90
14653.43 99
14654.57 97
14655.72 97
14656.86 122
14658.00 99
14659.15 130
14660.29 119
14661.44 103
14662.58 98
14663.73 107
14664.87 96
14666.01 107
14667.16 92
14668.30 124
14669.45 97
14670.59 111
14671.74 100
14672.88 103
14674.03 98
14675.17 98
14676.32 106
14677.46 93
14678.61 89
14679.75 105
14680.90 121
14682.04 113
14683.19 103
14684.33 109
14685.48 103
14686.62 83
14687.77 110
14688.91 87
14690.06 100
14691.20 95
14692.35 115
14693.49 113
14694.64 97
14695.78 109
14696.93 122
14698.08 117
14699.22 96
14700.37 82
14701.51 97
14702.66 123
14703.80 113
14704.95 112
14706.10 95
14707.24 88
14708.39 85
14709.53 107
14710.68 93
14711.83 110
14712.97 90
14714.12 96
14715.27 103
14716.41 107
14717.56 84
14718.71 87
14719.85 131
14721.00 93
14722.14 82
14723.29 89
14724.44 109
14725.59 111
14726.73 103
14727.88 98
14729.03 73
14730.17 96
14731.32 108
14732.47 111
14733.61 99
14734.76 116
14735.91 127
14737.05 105
14738.20 93
14739.35 105
14740.50 96
14741.64 116
14742.79 109
14743.94 107
14745.09 113
14746.23 107
14747.38 121
14748.53 104
14749.68 102
14750.82 94
14751.97 103
14753.12 123
14754.27 104
14755.42 92
14756.56 105
14757.71 105
14758.86 97
14760.01 100
14761.16 88
14762.30 112
14763.45 114
14764.60 117
14765.75 114
14766.90 101
14768.05 120
14769.19 91
14770.34 95
14771.49 123
14772.64 107
14773.79 111
14774.94 116
14776.09 112
14777.23 115
14778.38 96
14779.53 95
14780.68 101
14781.83 115
14782.98 119
14784.13 94
14785.28 105
14786.43 133
14787.58 127
14788.72 120
14789.87 134
14791.02 124
14792.17 123
14793.32 86
14794.47 82
14795.62 85
14796.77 123
14797.92 113
14799.07 97
14800.22 86
14801.37 113
14802.52 119
14803.67 125
14804.82 93
14805.97 86
14807.12 94
14808.27 120
14809.42 96
14810.57 93
14811.72 83
14812.87 94
14814.02 110
14815.17 118
14816.32 83
14817.47 118
14818.62 108
14819.77 82
14820.92 109
14822.07 84
14823.22 113
14824.37 106
14825.52 113
14826.67 94
14827.82 68
14828.98 104
14830.13 113
14831.28 105
14832.43 90
14833.58 108
14834.73 99
14835.88 99
14837.03 102
14838.18 90
14839.33 91
14840.49 113
14841.64 104
14842.79 115
14843.94 103
14845.09 86
14846.24 109
14847.39 84
14848.55 91
14849.70 89
14850.85 92
14852.00 82
14853.15 77
14854.30 99
14855.46 86
14856.61 100
14857.76 103
14858.91 110
14860.06 102
14861.21 105
14862.37 99
14863.52 114
14864.67 83
14865.82 103
14866.98 108
14868.13 116
14869.28 107
14870.43 94
14871.59 110
14872.74 103
14873.89 88
14875.04 99
14876.20 90
14877.35 88
14878.50 98
14879.65 92
14880.81 84
14881.96 94
14883.11 98
14884.26 94
14885.42 87
14886.57 87
14887.72 77
14888.88 101
14890.03 99
14891.18 99
14892.34 99
14893.49 83
14894.64 99
14895.80 121
14896.95 87
14898.10 108
14899.26 85
14900.41 100
14901.56 103
14902.72 120
14903.87 97
14905.03 90
14906.18 102
14907.33 94
14908.49 84
14909.64 89
14910.79 103
14911.95 112
14913.10 107
14914.26 110
14915.41 116
14916.57 114
14917.72 115
14918.87 100
14920.03 89
14921.18 101
14922.34 112
14923.49 95
14924.65 95
14925.80 77
14926.95 88
14928.11 109
14929.26 92
14930.42 101
14931.57 104
14932.73 104
14933.88 83
14935.04 89
14936.19 87
14937.35 110
14938.50 102
14939.66 96
14940.81 88
14941.97 95
14943.12 104
14944.28 118
14945.43 88
14946.59 99
14947.74 103
14948.90 101
14950.06 100
14951.21 83
14952.37 95
14953.52 124
14954.68 110
14955.83 100
14956.99 96
14958.15 91
14959.30 110
14960.46 100
14961.61 104
14962.77 96
14963.93 99
14965.08 111
14966.24 92
14967.39 82
14968.55 85
14969.71 111
14970.86 115
14972.02 89
14973.17 75
14974.33 93
14975.49 93
14976.64 97
14977.80 107
14978.96 89
14980.11 122
14981.27 94
14982.43 96
14983.58 85
14984.74 93
14985.90 116
14987.05 108
14988.21 98
14989.37 74
14990.53 96
14991.68 104
14992.84 88
14994.00 88
14995.15 93
14996.31 100
14997.47 117
14998.63 96
14999.78 88
15000.94 77
15002.10 103
15003.26 99
15004.41 88
15005.57 98
15006.73 91
15007.89 108
15009.04 109
15010.20 93
15011.36 70
15012.52 94
15013.68 113
15014.83 105
15015.99 95
15017.15 96
15018.31 87
15019.47 94
15020.63 87
15021.78 96
15022.94 90
15024.10 101
15025.26 79
15026.42 96
15027.58 88
15028.73 99
15029.89 104
15031.05 108
15032.21 93
15033.37 94
15034.53 89
15035.69 85
15036.84 76
15038.00 105
15039.16 75
15040.32 80
15041.48 79
15042.64 91
15043.80 95
15044.96 75
15046.12 76
15047.28 85
15048.44 94
15049.60 103
15050.75 96
15051.91 78
15053.07 82
15054.23 88
15055.39 90
15056.55 90
15057.71 105
15058.87 106
15060.03 99
15061.19 102
15062.35 85
15063.51 78
15064.67 80
15065.83 88
15066.99 102
15068.15 95
15069.31 99
15070.47 94
15071.63 109
15072.79 100
15073.95 95
15075.11 103
15076.27 71
15077.43 86
15078.59 109
15079.75 82
15080.91 76
15082.07 95
15083.24 85
15084.40 72
15085.56 95
15086.72 103
15087.88 98
15089.04 89
15090.20 85
15091.36 93
15092.52 100
15093.68 87
15094.84 85
15096.01 79
15097.17 86
15098.33 79
15099.49 108
15100.65 99
15101.81 79
15102.97 70
15104.13 90
15105.30 91
15106.46 103
15107.62 77
15108.78 76
15109.94 91
15111.10 91
15112.27 92
15113.43 88
15114.59 77
15115.75 80
15116.91 111
15118.08 82
15119.24 85
15120.40 87
15121.56 89
15122.72 107
15123.89 83
15125.05 90
15126.21 101
15127.37 100
15128.54 75
15129.70 80
15130.86 91
15132.02 96
15133.19 95
15134.35 82
15135.51 91
15136.67 88
15137.84 89
15139.00 97
15140.16 71
15141.32 95
15142.49 109
15143.65 87
15144.81 101
15145.98 80
15147.14 93
15148.30 95
15149.47 94
15150.63 73
15151.79 96
15152.96 100
15154.12 97
15155.28 80
15156.45 90
15157.61 83
15158.77 109
15159.94 86
15161.10 85
15162.26 88
15163.43 108
15164.59 89
15165.76 91
15166.92 85
15168.08 87
15169.25 87
15170.41 110
15171.58 80
15172.74 90
15173.90 108
15175.07 103
15176.23 90
15177.40 83
15178.56 87
15179.72 81
15180.89 105
15182.05 101
15183.22 95
15184.38 85
15185.55 92
15186.71 114
15187.88 97
15189.04 91
15190.21 84
15191.37 91
15192.54 87
15193.70 105
15194.87 96
15196.03 107
15197.20 102
15198.36 93
15199.53 107
15200.69 107
15201.86 93
15203.02 74
15204.19 121
15205.35 93
15206.52 111
15207.68 123
15208.85 107
15210.01 114
15211.18 99
15212.35 84
15213.51 108
15214.68 118
15215.84 100
15217.01 79
15218.17 113
15219.34 107
15220.51 123
15221.67 104
15222.84 97
15224.00 105
15225.17 107
15226.34 109
15227.50 92
15228.67 99
15229.83 84
15231.00 103
15232.17 99
15233.33 88
15234.50 78
15235.67 95
15236.83 123
15238.00 84
15239.17 90
15240.33 69
15241.50 115
15242.67 100
15243.83 85
15245.00 87
15246.17 105
15247.33 110
15248.50 101
15249.67 85
15250.84 91
15252.00 93
15253.17 121
15254.34 87
15255.50 89
15256.67 89
15257.84 90
15259.01 88
15260.17 81
15261.34 86
15262.51 96
15263.68 109
15264.84 113
15266.01 118
15267.18 99
15268.35 83
15269.52 98
15270.68 94
15271.85 94
15273.02 104
15274.19 125
15275.36 84
15276.52 78
15277.69 73
15278.86 90
15280.03 107
15281.20 97
15282.36 86
15283.53 100
15284.70 86
15285.87 85
15287.04 79
15288.21 58
15289.38 92
15290.54 95
15291.71 80
15292.88 94
15294.05 93
15295.22 87
15296.39 98
15297.56 97
15298.73 86
15299.89 91
15301.06 99
15302.23 99
15303.40 89
15304.57 100
15305.74 119
15306.91 87
15308.08 78
15309.25 78
15310.42 83
15311.59 90
15312.76 92
15313.93 94
15315.10 84
15316.26 62
15317.43 73
15318.60 69
15319.77 77
15320.94 83
15322.11 93
15323.28 93
15324.45 81
15325.62 79
15326.79 79
15327.96 86
15329.13 84
15330.30 82
15331.47 95
15332.64 96
15333.81 85
15334.98 88
15336.16 84
15337.33 90
15338.50 81
15339.67 61
15340.84 75
15342.01 101
15343.18 76
15344.35 68
15345.52 73
15346.69 96
15347.86 84
15349.03 101
15350.20 87
15351.37 94
15352.55 90
15353.72 97
15354.89 87
15356.06 88
15357.23 74
15358.40 75
15359.57 84
15360.74 94
15361.91 85
15363.09 82
15364.26 86
15365.43 83
15366.60 79
15367.77 71
15368.94 97
15370.12 85
15371.29 85
15372.46 85
15373.63 92
15374.80 90
15375.97 77
15377.15 91
15378.32 82
15379.49 95
15380.66 97
15381.83 106
15383.01 90
15384.18 85
15385.35 80
15386.52 97
15387.70 94
15388.87 92
15390.04 80
15391.21 99
15392.39 77
15393.56 89
15394.73 70
15395.90 66
15397.08 90
15398.25 83
15399.42 85
15400.59 83
15401.77 100
15402.94 98
15404.11 96
15405.29 88
15406.46 87
15407.63 98
15408.81 97
15409.98 79
15411.15 73
15412.33 102
15413.50 92
15414.67 74
15415.85 89
15417.02 87
15418.19 85
15419.37 79
15420.54 80
15421.71 92
15422.89 93
15424.06 99
15425.23 90
15426.41 88
15427.58 88
15428.76 91
15429.93 90
15431.10 88
15432.28 88
15433.45 91
15434.63 94
15435.80 95
15436.98 103
15438.15 72
15439.32 100
15440.50 94
15441.67 84
15442.85 78
15444.02 79
15445.20 86
15446.37 79
15447.55 99
15448.72 100
15449.89 81
15451.07 88
15452.24 90
15453.42 104
15454.59 106
15455.77 92
15456.94 92
15458.12 83
15459.29 102
15460.47 79
15461.64 96
15462.82 77
15463.99 96
15465.17 89
15466.35 75
15467.52 80
15468.70 93
15469.87 95
15471.05 88
15472.22 95
15473.40 80
15474.57 87
15475.75 88
15476.93 93
15478.10 72
15479.28 105
15480.45 104
15481.63 79
15482.80 90
15483.98 77
15485.16 94
15486.33 86
15487.51 98
15488.69 90
15489.86 84
15491.04 69
15492.21 78
15493.39 103
15494.57 99
15495.74 97
15496.92 90
15498.10 96
15499.27 101
15500.45 98
15501.63 93
15502.80 88
15503.98 90
15505.16 99
15506.33 92
15507.51 82
15508.69 88
15509.86 77
15511.04 91
15512.22 90
15513.40 108
15514.57 92
15515.75 75
15516.93 83
15518.11 84
15519.28 83
15520.46 94
15521.64 92
15522.82 79
15523.99 81
15525.17 91
15526.35 90
15527.53 101
15528.70 79
15529.88 117
15531.06 92
15532.24 118
15533.41 107
15534.59 101
15535.77 85
15536.95 68
15538.13 79
15539.30 87
15540.48 76
15541.66 92
15542.84 96
15544.02 70
15545.20 75
15546.37 97
15547.55 88
15548.73 74
15549.91 103
15551.09 93
15552.27 80
15553.45 85
15554.62 99
15555.80 77
15556.98 90
15558.16 75
15559.34 72
15560.52 88
15561.70 69
15562.88 86
15564.06 89
15565.24 89
15566.41 83
15567.59 94
15568.77 94
15569.95 89
15571.13 80
15572.31 79
15573.49 74
15574.67 77
15575.85 86
15577.03 87
15578.21 84
15579.39 84
15580.57 85
15581.75 82
15582.93 98
15584.11 90
15585.29 105
15586.47 93
15587.65 95
15588.83 89
15590.01 72
15591.19 92
15592.37 106
15593.55 89
15594.73 97
15595.91 78
15597.09 87
15598.27 78
15599.45 85
15600.63 95
15601.81 91
15602.99 95
15604.17 94
15605.35 77
15606.53 89
15607.71 77
15608.89 92
15610.07 98
15611.26 91
15612.44 86
15613.62 106
15614.80 90
15615.98 98
15617.16 105
15618.34 102
15619.52 97
15620.70 95
15621.89 106
15623.07 95
15624.25 99
15625.43 91
15626.61 98
15627.79 116
15628.97 114
15630.16 103
15631.34 106
15632.52 86
15633.70 123
15634.88 107
15636.06 113
15637.25 95
15638.43 106
15639.61 124
15640.79 116
15641.97 105
15643.16 123
15644.34 124
15645.52 143
15646.70 104
15647.88 90
15649.07 87
15650.25 120
15651.43 118
15652.61 99
15653.80 83
15654.98 118
15656.16 113
15657.34 117
15658.53 110
15659.71 100
15660.89 130
15662.08 134
15663.26 105
15664.44 80
15665.62 85
15666.81 99
15667.99 107
15669.17 112
15670.36 85
15671.54 94
15672.72 122
15673.91 97
15675.09 98
15676.27 96
15677.46 93
15678.64 127
15679.82 114
15681.01 95
15682.19 86
15683.37 110
15684.56 119
15685.74 119
15686.92 109
15688.11 118
15689.29 109
15690.48 112
15691.66 93
15692.84 112
15694.03 124
15695.21 135
15696.40 138
15697.58 115
15698.76 116
15699.95 118
15701.13 148
15702.32 147
15703.50 146
15704.69 132
15705.87 118
15707.06 125
15708.24 127
15709.42 124
15710.61 134
15711.79 140
15712.98 115
15714.16 125
15715.35 115
15716.53 108
15717.72 128
15718.90 138
15720.09 132
15721.27 122
15722.46 127
15723.64 125
15724.83 128
15726.01 137
15727.20 133
15728.38 146
15729.57 131
15730.75 152
15731.94 155
15733.13 132
15734.31 137
15735.50 159
15736.68 142
15737.87 151
15739.05 171
15740.24 171
15741.43 162
15742.61 164
15743.80 176
15744.98 140
15746.17 161
15747.35 165
15748.54 152
15749.73 156
15750.91 124
15752.10 146
15753.29 149
15754.47 157
15755.66 138
15756.84 144
15758.03 141
15759.22 140
15760.40 122
15761.59 145
15762.78 137
15763.96 163
15765.15 148
15766.34 126
15767.52 128
15768.71 155
15769.90 146
15771.08 154
15772.27 131
15773.46 145
15774.65 168
15775.83 140
15777.02 133
15778.21 133
15779.39 135
15780.58 146
15781.77 132
15782.96 109
15784.14 116
15785.33 141
15786.52 108
15787.71 121
15788.89 118
15790.08 115
15791.27 120
15792.46 158
15793.65 116
15794.83 128
15796.02 110
15797.21 132
15798.40 122
15799.58 126
15800.77 111
15801.96 127
15803.15 131
15804.34 97
15805.53 102
15806.71 115
15807.90 112
15809.09 119
15810.28 126
15811.47 98
15812.66 115
15813.84 106
15815.03 117
15816.22 107
15817.41 105
15818.60 120
15819.79 103
15820.98 116
15822.17 85
15823.35 104
15824.54 112
15825.73 103
15826.92 97
15828.11 124
15829.30 89
15830.49 94
15831.68 120
15832.87 118
15834.06 100
15835.25 98
15836.43 109
15837.62 115
15838.81 129
15840.00 105
15841.19 115
15842.38 121
15843.57 113
15844.76 114
15845.95 118
15847.14 105
15848.33 111
15849.52 113
15850.71 108
15851.90 91
15853.09 106
15854.28 96
15855.47 107
15856.66 107
15857.85 90
15859.04 96
15860.23 117
15861.42 108
15862.61 95
15863.80 115
15864.99 113
15866.18 91
15867.37 103
15868.57 103
15869.76 104
15870.95 116
15872.14 117
15873.33 118
15874.52 120
15875.71 110
15876.90 91
15878.09 147
15879.28 127
15880.47 114
15881.67 124
15882.86 119
15884.05 124
15885.24 108
15886.43 113
15887.62 97
15888.81 114
15890.00 116
15891.20 120
15892.39 125
15893.58 97
15894.77 112
15895.96 124
15897.15 115
15898.35 96
15899.54 124
15900.73 117
15901.92 104
15903.11 105
15904.30 126
15905.50 109
15906.69 121
15907.88 102
15909.07 130
15910.27 124
15911.46 100
15912.65 112
15913.84 116
15915.03 109
15916.23 102
15917.42 133
15918.61 138
15919.80 135
15921.00 133
15922.19 106
15923.38 108
15924.57 110
15925.77 124
15926.96 99
15928.15 105
15929.35 104
15930.54 114
15931.73 114
15932.92 119
15934.12 121
15935.31 115
15936.50 110
15937.70 100
15938.89 104
15940.08 117
15941.28 109
15942.47 112
15943.66 111
15944.86 81
15946.05 88
15947.24 116
15948.44 142
15949.63 123
15950.83 92
15952.02 101
15953.21 108
15954.41 117
15955.60 89
15956.79 106
15957.99 110
15959.18 116
15960.38 104
15961.57 100
15962.77 111
15963.96 97
15965.15 97
15966.35 98
15967.54 96
15968.74 97
15969.93 86
15971.13 104
15972.32 94
15973.51 108
15974.71 100
15975.90 112
15977.10 86
15978.29 105
15979.49 103
15980.68 88
15981.88 103
15983.07 99
15984.27 95
15985.46 81
15986.66 85
15987.85 110
15989.05 108
15990.24 100
15991.44 99
15992.63 95
15993.83 100
15995.02 79
15996.22 95
15997.41 111
15998.61 89
15999.81 89
16001.00 91
16002.20 82
16003.39 85
16004.59 87
16005.78 103
16006.98 91
16008.18 80
16009.37 90
16010.57 88
16011.76 102
16012.96 84
16014.16 84
16015.35 89
16016.55 101
16017.74 96
16018.94 100
16020.14 105
16021.33 103
16022.53 101
16023.73 107
16024.92 90
16026.12 109
16027.32 101
16028.51 114
16029.71 92
16030.91 98
16032.10 100
16033.30 117
16034.50 103
16035.69 101
16036.89 102
16038.09 113
16039.28 102
16040.48 95
16041.68 85
16042.88 90
16044.07 102
16045.27 102
16046.47 111
16047.66 99
16048.86 74
16050.06 114
16051.26 97
16052.45 79
16053.65 90
16054.85 109
16056.05 82
16057.24 93
16058.44 97
16059.64 98
16060.84 94
16062.04 99
16063.23 93
16064.43 102
16065.63 95
16066.83 109
16068.03 101
16069.22 103
16070.42 96
16071.62 83
16072.82 103
16074.02 87
16075.22 99
16076.41 95
16077.61 96
16078.81 85
16080.01 75
16081.21 91
16082.41 94
16083.61 116
16084.80 91
16086.00 110
16087.20 114
16088.40 93
16089.60 99
16090.80 88
16092.00 95
16093.20 100
16094.40 88
16095.59 92
16096.79 88
16097.99 89
16099.19 82
16100.39 101
16101.59 116
16102.79 91
16103.99 98
16105.19 95
16106.39 86
16107.59 83
16108.79 101
16109.99 77
16111.19 100
16112.39 94
16113.59 104
16114.79 97
16115.99 93
16117.19 86
16118.39 98
16119.59 100
16120.79 95
16121.99 90
16123.19 85
16124.39 82
16125.59 79
16126.79 105
16127.99 87
16129.19 84
16130.39 96
16131.59 124
16132.79 111
16133.99 93
16135.19 75
16136.39 84
16137.59 98
16138.79 86
16139.99 89
16141.19 87
16142.40 84
16143.60 102
16144.80 79
16146.00 70
16147.20 89
16148.40 97
16149.60 89
16150.80 90
16152.00 84
16153.21 96
16154.41 81
16155.61 74
16156.81 73
16158.01 95
16159.21 86
16160.41 75
16161.62 75
16162.82 72
16164.02 65
16165.22 85
16166.42 76
16167.62 76
16168.83 73
16170.03 67
16171.23 90
16172.43 84
16173.63 92
16174.84 76
16176.04 86
16177.24 102
16178.44 73
16179.65 84
16180.85 83
16182.05 80
16183.25 73
16184.45 88
16185.66 104
16186.86 79
16188.06 84
16189.26 85
16190.47 93
16191.67 109
16192.87 73
16194.08 86
16195.28 111
16196.48 102
16197.68 96
16198.89 90
16200.09 79
16201.29 107
16202.50 83
16203.70 85
16204.90 71
16206.11 67
16207.31 79
16208.51 103
16209.72 81
16210.92 87
16212.12 78
16213.33 88
16214.53 100
16215.73 74
16216.94 72
16218.14 84
16219.35 84
16220.55 82
16221.75 78
16222.96 70
16224.16 94
16225.36 101
16226.57 85
16227.77 107
16228.98 83
16230.18 89
16231.39 81
16232.59 94
16233.79 99
16235.00 83
16236.20 73
16237.41 96
16238.61 93
16239.82 83
16241.02 79
16242.23 99
16243.43 89
16244.63 77
16245.84 85
16247.04 74
16248.25 78
16249.45 70
16250.66 77
16251.86 77
16253.07 86
16254.27 88
16255.48 87
16256.68 84
16257.89 72
16259.09 93
16260.30 92
16261.50 89
16262.71 89
16263.92 76
16265.12 100
16266.33 101
16267.53 109
16268.74 100
16269.94 81
16271.15 86
16272.35 73
16273.56 98
16274.77 80
16275.97 82
16277.18 80
16278.38 95
16279.59 83
16280.80 103
16282.00 101
16283.21 90
16284.41 92
16285.62 94
16286.83 71
16288.03 97
16289.24 96
16290.45 73
16291.65 96
16292.86 122
16294.07 99
16295.27 85
16296.48 79
16297.69 99
16298.89 117
16300.10 105
16301.31 84
16302.51 108
16303.72 97
16304.93 85
16306.13 91
16307.34 95
16308.55 81
16309.75 83
16310.96 89
16312.17 94
16313.38 76
16314.58 102
16315.79 79
16317.00 101
16318.21 111
16319.41 106
16320.62 97
16321.83 89
16323.04 94
16324.24 87
16325.45 84
16326.66 78
16327.87 101
16329.07 78
16330.28 82
16331.49 60
16332.70 92
16333.91 77
16335.11 94
16336.32 75
16337.53 80
16338.74 100
16339.95 107
16341.16 106
16342.36 79
16343.57 86
16344.78 68
16345.99 92
16347.20 104
16348.41 99
16349.61 75
16350.82 101
16352.03 94
16353.24 106
16354.45 78
16355.66 86
16356.87 88
16358.08 91
16359.28 80
16360.49 83
16361.70 70
16362.91 83
16364.12 89
16365.33 80
16366.54 79
16367.75 81
16368.96 88
16370.17 86
16371.38 90
16372.59 86
16373.80 97
16375.01 109
16376.22 81
16377.42 57
16378.63 69
16379.84 91
16381.05 88
16382.26 79
16383.47 71
16384.68 91
16385.89 87
16387.10 98
16388.31 81
16389.52 69
16390.73 70
16391.94 98
16393.15 81
16394.36 68
16395.57 61
16396.78 94
16398.00 81
16399.21 65
16400.42 96
16401.63 78
16402.84 94
16404.05 86
16405.26 69
16406.47 89
16407.68 94
16408.89 96
16410.10 65
16411.31 70
16412.52 72
16413.73 87
16414.95 94
16416.16 80
16417.37 68
16418.58 91
16419.79 79
16421.00 86
16422.21 70
16423.42 87
16424.64 74
16425.85 108
16427.06 69
16428.27 63
16429.48 83
16430.69 92
16431.90 78
16433.12 82
16434.33 75
16435.54 79
16436.75 90
16437.96 97
16439.18 78
16440.39 74
16441.60 96
16442.81 132
16444.02 90
16445.24 88
16446.45 73
16447.66 104
16448.87 103
16450.08 69
16451.30 87
16452.51 70
16453.72 89
16454.93 89
16456.15 73
16457.36 83
16458.57 77
16459.78 89
16461.00 87
16462.21 99
16463.42 79
16464.64 97
16465.85 93
16467.06 73
16468.27 74
16469.49 84
16470.70 77
16471.91 70
16473.13 77
16474.34 76
16475.55 73
16476.77 75
16477.98 79
16479.19 78
16480.41 73
16481.62 71
16482.83 80
16484.05 70
16485.26 83
16486.48 82
16487.69 97
16488.90 70
16490.12 82
16491.33 89
16492.54 62
16493.76 60
16494.97 62
16496.19 79
16497.40 67
16498.61 66
16499.83 65
16501.04 79
16502.26 104
16503.47 79
16504.69 89
16505.90 97
16507.11 89
16508.33 76
16509.54 71
16510.76 64
16511.97 90
16513.19 84
16514.40 99
16515.62 87
16516.83 79
16518.05 73
16519.26 87
16520.48 80
16521.69 83
16522.91 77
16524.12 88
16525.34 64
16526.55 51
16527.77 81
16528.98 67
16530.20 87
16531.41 77
16532.63 87
16533.84 66
16535.06 80
16536.27 90
16537.49 84
16538.71 86
16539.92 79
16541.14 90
16542.35 85
16543.57 72
16544.78 63
16546.00 85
16547.22 91
16548.43 87
16549.65 59
16550.86 81
16552.08 78
16553.30 86
16554.51 77
16555.73 69
16556.94 79
16558.16 84
16559.38 103
16560.59 95
16561.81 62
16563.03 67
16564.24 96
16565.46 82
16566.68 74
16567.89 60
16569.11 71
16570.33 78
16571.54 97
16572.76 76
16573.98 75
16575.19 81
16576.41 85
16577.63 75
16578.85 94
16580.06 77
16581.28 74
16582.50 83
16583.71 85
16584.93 89
16586.15 73
16587.37 75
16588.58 84
16589.80 75
16591.02 78
16592.24 91
16593.45 67
16594.67 92
16595.89 81
16597.11 79
16598.32 68
16599.54 83
16600.76 81
16601.98 67
16603.20 76
16604.41 74
16605.63 77
16606.85 69
16608.07 96
16609.29 81
16610.51 93
16611.72 83
16612.94 89
16614.16 87
16615.38 86
16616.60 73
16617.82 77
16619.03 85
16620.25 64
16621.47 81
16622.69 80
16623.91 81
16625.13 85
16626.35 62
16627.57 73
16628.78 85
16630.00 92
16631.22 85
16632.44 91
16633.66 64
16634.88 66
16636.10 86
16637.32 81
16638.54 70
16639.76 73
16640.98 96
16642.20 92
16643.41 76
16644.63 83
16645.85 68
16647.07 69
16648.29 65
16649.51 90
16650.73 84
16651.95 68
16653.17 80
16654.39 81
16655.61 77
16656.83 80
16658.05 71
16659.27 65
16660.49 77
16661.71 70
16662.93 67
16664.15 60
16665.37 79
16666.59 85
16667.81 88
16669.03 67
16670.25 83
16671.47 73
16672.70 91
16673.92 94
16675.14 80
16676.36 77
16677.58 76
16678.80 79
16680.02 58
16681.24 77
16682.46 94
16683.68 80
16684.90 80
16686.12 88
16687.35 79
16688.57 82
16689.79 69
16691.01 72
16692.23 85
16693.45 74
16694.67 76
16695.89 86
16697.12 73
16698.34 72
16699.56 86
16700.78 85
16702.00 62
16703.22 76
16704.44 65
16705.67 79
16706.89 98
16708.11 79
16709.33 70
16710.55 81
16711.78 93
16713.00 80
16714.22 82
16715.44 75
16716.66 74
16717.89 88
16719.11 71
16720.33 85
16721.55 83
16722.78 75
16724.00 68
16725.22 66
16726.44 72
16727.67 85
16728.89 76
16730.11 77
16731.33 86
16732.56 97
16733.78 86
16735.00 80
16736.22 74
16737.45 83
16738.67 75
16739.89 70
16741.12 73
16742.34 78
16743.56 74
16744.79 78
16746.01 101
16747.23 89
16748.46 85
16749.68 82
16750.90 83
16752.13 80
16753.35 76
16754.57 88
16755.80 91
16757.02 74
16758.24 64
16759.47 70
16760.69 87
16761.92 80
16763.14 75
16764.36 76
16765.59 77
16766.81 89
16768.04 69
16769.26 81
16770.48 66
16771.71 93
16772.93 81
16774.16 77
16775.38 63
16776.60 71
16777.83 73
16779.05 82
16780.28 84
16781.50 77
16782.73 72
16783.95 79
16785.18 88
16786.40 72
16787.63 85
16788.85 84
16790.08 93
16791.30 78
16792.53 84
16793.75 76
16794.98 67
16796.20 68
16797.43 71
16798.65 67
16799.88 81
16801.10 72
16802.33 79
16803.55 81
16804.78 87
16806.00 80
16807.23 70
16808.45 71
16809.68 73
16810.90 90
16812.13 75
16813.36 87
16814.58 95
16815.81 72
16817.03 71
16818.26 69
16819.49 71
16820.71 67
16821.94 70
16823.16 73
16824.39 62
16825.62 80
16826.84 92
16828.07 86
16829.29 80
16830.52 75
16831.75 85
16832.97 100
16834.20 94
16835.43 87
16836.65 66
16837.88 80
16839.11 85
16840.33 76
16841.56 70
16842.79 70
16844.01 77
16845.24 74
16846.47 67
16847.69 79
16848.92 69
16850.15 96
16851.37 95
16852.60 77
16853.83 77
16855.06 86
16856.28 89
16857.51 75
16858.74 78
16859.97 79
16861.19 110
16862.42 85
16863.65 79
16864.88 81
16866.10 73
16867.33 92
16868.56 100
16869.79 82
16871.01 74
16872.24 94
16873.47 99
16874.70 87
16875.93 91
16877.15 87
16878.38 109
16879.61 99
16880.84 86
16882.07 80
16883.29 88
16884.52 99
16885.75 86
16886.98 93
16888.21 101
16889.44 82
16890.67 110
16891.89 96
16893.12 80
16894.35 74
16895.58 84
16896.81 80
16898.04 67
16899.27 75
16900.50 97
16901.72 112
16902.95 75
16904.18 80
16905.41 108
16906.64 96
16907.87 105
16909.10 81
16910.33 85
16911.56 83
16912.79 62
16914.02 91
16915.25 74
16916.47 72
16917.70 82
16918.93 80
16920.16 80
16921.39 87
16922.62 78
16923.85 91
16925.08 69
16926.31 86
16927.54 93
16928.77 97
16930.00 85
16931.23 83
16932.46 82
16933.69 78
16934.92 75
16936.15 70
16937.38 80
16938.61 73
16939.84 91
16941.07 92
16942.30 87
16943.53 79
16944.76 86
16946.00 76
16947.23 67
16948.46 64
16949.69 70
16950.92 79
16952.15 91
16953.38 87
16954.61 57
16955.84 80
16957.07 79
16958.30 82
16959.53 64
16960.77 87
16962.00 71
16963.23 73
16964.46 83
16965.69 93
16966.92 77
16968.15 79
16969.38 87
16970.62 82
16971.85 69
16973.08 65
16974.31 78
16975.54 79
16976.77 56
16978.01 54
16979.24 95
16980.47 63
16981.70 53
16982.93 77
16984.16 86
16985.40 88
16986.63 83
16987.86 75
16989.09 68
16990.32 61
16991.56 78
16992.79 71
16994.02 79
16995.25 75
16996.49 69
16997.72 92
16998.95 64
17000.18 78
17001.42 73
17002.65 87
17003.88 85
17005.11 88
17006.35 84
17007.58 71
17008.81 76
17010.05 76
17011.28 83
17012.51 69
17013.74 90
17014.98 78
17016.21 74
17017.44 77
17018.68 59
17019.91 77
17021.14 81
17022.38 68
17023.61 78
17024.84 67
17026.08 76
17027.31 73
17028.54 76
17029.78 83
17031.01 69
17032.25 78
17033.48 69
17034.71 79
17035.95 63
17037.18 73
17038.41 81
17039.65 66
17040.88 64
17042.12 77
17043.35 74
17044.58 78
17045.82 59
17047.05 74
17048.29 107
17049.52 83
17050.76 80
17051.99 95
17053.22 64
17054.46 95
17055.69 81
17056.93 93
17058.16 77
17059.40 68
17060.63 88
17061.87 73
17063.10 71
17064.34 81
17065.57 61
17066.81 79
17068.04 74
17069.28 70
17070.51 69
17071.75 87
17072.98 75
17074.22 68
17075.45 63
17076.69 81
17077.92 84
17079.16 81
17080.39 70
17081.63 66
17082.86 72
17084.10 87
17085.34 71
17086.57 61
17087.81 68
17089.04 64
17090.28 84
17091.51 64
17092.75 61
17093.99 87
17095.22 78
17096.46 77
17097.69 75
17098.93 80
17100.17 66
17101.40 79
17102.64 82
17103.88 67
17105.11 59
17106.35 90
17107.58 84
17108.82 70
17110.06 59
17111.29 80
17112.53 81
17113.77 81
17115.00 80
17116.24 71
17117.48 75
17118.71 64
17119.95 69
17121.19 63
17122.43 88
17123.66 60
17124.90 69
17126.14 67
17127.37 65
17128.61 47
17129.85 79
17131.09 90
17132.32 90
17133.56 77
17134.80 84
17136.03 74
17137.27 62
17138.51 52
17139.75 61
17140.99 64
17142.22 59
17143.46 71
17144.70 69
17145.94 73
17147.17 59
17148.41 70
17149.65 64
17150.89 62
17152.13 79
17153.36 65
17154.60 90
17155.84 86
17157.08 60
17158.32 66
17159.56 73
17160.79 63
17162.03 70
17163.27 75
17164.51 71
17165.75 83
17166.99 66
17168.22 72
17169.46 58
17170.70 63
17171.94 74
17173.18 77
17174.42 85
17175.66 57
17176.90 79
17178.14 95
17179.37 72
17180.61 62
17181.85 75
17183.09 78
17184.33 58
17185.57 72
17186.81 76
17188.05 58
17189.29 67
17190.53 75
17191.77 67
17193.01 68
17194.25 65
17195.49 88
17196.73 79
17197.97 61
17199.20 82
17200.44 85
17201.68 70
17202.92 70
17204.16 76
17205.40 71
17206.64 85
17207.88 69
17209.12 63
17210.36 61
17211.60 60
17212.84 83
17214.09 76
17215.33 70
17216.57 56
17217.81 68
17219.05 66
17220.29 72
17221.53 65
17222.77 59
17224.01 85
17225.25 68
17226.49 67
17227.73 53
17228.97 68
17230.21 73
17231.45 65
17232.69 72
17233.94 52
17235.18 73
17236.42 79
17237.66 77
17238.90 55
17240.14 76
17241.38 87
17242.62 74
17243.87 65
17245.11 59
17246.35 67
17247.59 63
17248.83 72
17250.07 50
17251.31 58
17252.56 74
17253.80 56
17255.04 73
17256.28 62
17257.52 66
17258.77 66
17260.01 73
17261.25 55
17262.49 50
17263.73 72
17264.98 67
17266.22 68
17267.46 85
17268.70 70
17269.94 67
17271.19 76
17272.43 70
17273.67 74
17274.91 67
17276.16 54
17277.40 61
17278.64 84
17279.88 68
17281.13 65
17282.37 69
17283.61 70
17284.86 72
17286.10 57
17287.34 61
17288.58 60
17289.83 76
17291.07 64
17292.31 64
17293.56 66
17294.80 75
17296.04 62
17297.29 69
17298.53 56
17299.77 71
17301.02 56
17302.26 74
17303.50 68
17304.75 64
17305.99 72
17307.23 64
17308.48 57
17309.72 57
17310.97 52
17312.21 69
17313.45 68
17314.70 82
17315.94 72
17317.19 72
17318.43 72
17319.67 70
17320.92 62
17322.16 63
17323.41 72
17324.65 80
17325.89 71
17327.14 61
17328.38 73
17329.63 62
17330.87 76
17332.12 67
17333.36 73
17334.61 63
17335.85 61
17337.10 63
17338.34 67
17339.59 60
17340.83 61
17342.08 67
17343.32 80
17344.56 60
17345.81 59
17347.06 62
17348.30 72
17349.55 80
17350.79 70
17352.04 88
17353.28 53
17354.53 55
17355.77 67
17357.02 80
17358.26 74
17359.51 85
17360.75 75
17362.00 65
17363.25 72
17364.49 74
17365.74 71
17366.98 66
17368.23 65
17369.47 66
17370.72 75
17371.97 59
17373.21 70
17374.46 64
17375.70 73
17376.95 57
17378.20 49
17379.44 52
17380.69 73
17381.94 60
17383.18 63
17384.43 53
17385.68 57
17386.92 78
17388.17 75
17389.41 55
17390.66 63
17391.91 71
17393.15 60
17394.40 65
17395.65 57
17396.90 58
17398.14 64
17399.39 63
17400.64 56
17401.88 41
17403.13 61
17404.38 61
17405.62 54
17406.87 70
17408.12 71
17409.37 62
17410.61 64
17411.86 58
17413.11 61
17414.36 60
17415.60 58
17416.85 66
17418.10 61
17419.35 66
17420.59 58
17421.84 68
17423.09 53
17424.34 71
17425.59 64
17426.83 57
17428.08 69
17429.33 57
17430.58 62
17431.83 67
17433.07 63
17434.32 62
17435.57 54
17436.82 61
17438.07 54
17439.32 50
17440.56 47
17441.81 65
17443.06 73
17444.31 65
17445.56 73
17446.81 68
17448.06 71
17449.31 72
17450.55 61
17451.80 64
17453.05 65
17454.30 73
17455.55 56
17456.80 54
17458.05 55
17459.30 60
17460.55 56
17461.80 61
17463.04 61
17464.29 68
17465.54 54
17466.79 75
17468.04 66
17469.29 70
17470.54 60
17471.79 86
17473.04 65
17474.29 58
17475.54 72
17476.79 75
17478.04 62
17479.29 53
17480.54 61
17481.79 57
17483.04 80
17484.29 57
17485.54 66
17486.79 56
17488.04 60
17489.29 68
17490.54 58
17491.79 75
17493.04 69
17494.29 55
17495.54 70
17496.79 51
17498.04 75
17499.29 65
17500.54 59
17501.79 75
17503.04 66
17504.30 52
17505.55 58
17506.80 87
17508.05 66
17509.30 63
17510.55 67
17511.80 67
17513.05 77
17514.30 67
17515.55 54
17516.81 54
17518.06 56
17519.31 64
17520.56 48
17521.81 47
17523.06 59
17524.31 62
17525.56 58
17526.82 54
17528.07 73
17529.32 57
17530.57 82
17531.82 84
17533.07 58
17534.33 70
17535.58 52
17536.83 77
17538.08 70
17539.33 73
17540.59 57
17541.84 57
17543.09 75
17544.34 65
17545.60 82
17546.85 59
17548.10 60
17549.35 70
17550.60 66
17551.86 55
17553.11 73
17554.36 57
17555.61 80
17556.87 59
17558.12 64
17559.37 55
17560.63 77
17561.88 50
17563.13 61
17564.38 65
17565.64 61
17566.89 52
17568.14 47
17569.40 83
17570.65 65
17571.90 68
17573.16 50
17574.41 61
17575.66 64
17576.92 64
17578.17 63
17579.42 64
17580.68 57
17581.93 70
17583.18 65
17584.44 73
17585.69 58
17586.94 65
17588.20 67
17589.45 72
17590.71 83
17591.96 48
17593.21 64
17594.47 70
17595.72 62
17596.98 47
17598.23 61
17599.48 70
17600.74 65
17601.99 57
17603.25 72
17604.50 63
17605.75 67
17607.01 72
17608.26 60
17609.52 56
17610.77 59
17612.03 73
17613.28 76
17614.54 61
17615.79 55
17617.05 70
17618.30 75
17619.56 58
17620.81 62
17622.07 68
17623.32 79
17624.58 71
17625.83 73
17627.09 80
17628.34 72
17629.60 84
17630.85 72
17632.11 72
17633.36 63
17634.62 85
17635.87 82
17637.13 73
17638.38 59
17639.64 55
17640.90 75
17642.15 81
17643.41 64
17644.66 73
17645.92 95
17647.17 87
17648.43 66
17649.69 66
17650.94 74
17652.20 91
17653.45 73
17654.71 68
17655.97 50
17657.22 64
17658.48 70
17659.74 82
17660.99 80
17662.25 66
17663.50 72
17664.76 81
17666.02 66
17667.27 56
17668.53 53
17669.79 89
17671.04 71
17672.30 69
17673.56 56
17674.81 69
17676.07 73
17677.33 46
17678.59 69
17679.84 56
17681.10 54
17682.36 76
17683.61 74
17684.87 61
17686.13 64
17687.39 67
17688.64 80
17689.90 51
17691.16 60
17692.42 60
17693.67 56
17694.93 67
17696.19 57
17697.45 77
17698.70 62
17699.96 79
17701.22 63
17702.48 75
17703.73 74
17704.99 69
17706.25 66
17707.51 94
17708.77 52
17710.02 69
17711.28 79
17712.54 63
17713.80 55
17715.06 70
17716.32 77
17717.57 73
17718.83 75
17720.09 61
17721.35 73
17722.61 53
17723.87 76
17725.13 80
17726.38 68
17727.64 64
17728.90 68
17730.16 64
17731.42 61
17732.68 51
17733.94 72
17735.20 87
17736.46 70
17737.71 56
17738.97 61
17740.23 76
17741.49 60
17742.75 63
17744.01 60
17745.27 81
17746.53 55
17747.79 66
17749.05 64
17750.31 55
17751.57 56
17752.83 76
17754.09 79
17755.35 72
17756.61 43
17757.87 67
17759.13 84
17760.39 65
17761.65 61
17762.91 62
17764.17 63
17765.43 73
17766.69 75
17767.95 66
17769.21 72
17770.47 64
17771.73 70
17772.99 65
17774.25 62
17775.51 54
17776.77 77
17778.03 65
17779.29 54
17780.55 75
17781.81 63
17783.07 68
17784.33 49
17785.59 74
17786.85 68
17788.12 73
17789.38 71
17790.64 77
17791.90 78
17793.16 61
17794.42 58
17795.68 78
17796.94 76
17798.20 51
17799.47 61
17800.73 70
17801.99 56
17803.25 47
17804.51 78
17805.77 76
17807.03 70
17808.30 53
17809.56 72
17810.82 62
17812.08 57
17813.34 68
17814.60 70
17815.87 66
17817.13 64
17818.39 69
17819.65 60
17820.91 73
17822.18 63
17823.44 71
17824.70 61
17825.96 60
17827.23 60
17828.49 82
17829.75 68
17831.01 59
17832.27 63
17833.54 59
17834.80 71
17836.06 55
17837.33 63
17838.59 66
17839.85 58
17841.11 58
17842.38 68
17843.64 76
17844.90 75
17846.16 59
17847.43 84
17848.69 75
17849.95 60
17851.22 68
17852.48 67
17853.74 72
17855.01 57
17856.27 62
17857.53 68
17858.80 71
17860.06 58
17861.32 67
17862.59 79
17863.85 76
17865.11 64
17866.38 67
17867.64 65
17868.91 72
17870.17 56
17871.43 72
17872.70 71
17873.96 50
17875.23 71
17876.49 54
17877.75 54
17879.02 64
17880.28 66
17881.55 63
17882.81 61
17884.07 58
17885.34 75
17886.60 52
17887.87 57
17889.13 59
17890.40 64
17891.66 58
17892.93 72
17894.19 62
17895.46 41
17896.72 61
17897.98 87
17899.25 74
17900.51 77
17901.78 56
17903.04 55
17904.31 87
17905.57 59
17906.84 81
17908.10 61
17909.37 76
17910.64 60
17911.90 56
17913.17 69
17914.43 54
17915.70 71
17916.96 75
17918.23 64
17919.49 65
17920.76 58
17922.02 55
17923.29 83
17924.56 69
17925.82 72
17927.09 68
17928.35 74
17929.62 72
17930.89 68
17932.15 95
17933.42 63
17934.68 81
17935.95 71
17937.22 82
17938.48 64
17939.75 67
17941.01 61
17942.28 80
17943.55 59
17944.81 58
17946.08 65
17947.35 65
17948.61 74
17949.88 62
17951.15 66
17952.41 67
17953.68 62
17954.95 78
17956.21 72
17957.48 55
17958.75 64
17960.01 57
17961.28 79
17962.55 51
17963.82 59
17965.08 56
17966.35 50
17967.62 49
17968.89 71
17970.15 80
17971.42 63
17972.69 74
17973.95 57
17975.22 64
17976.49 56
17977.76 69
17979.03 73
17980.29 69
17981.56 59
17982.83 67
17984.10 62
17985.36 64
17986.63 61
17987.90 61
17989.17 67
17990.44 57
17991.70 65
17992.97 66
17994.24 89
17995.51 64
17996.78 60
17998.05 54
17999.31 65
18000.58 57
18001.85 54
18003.12 63
18004.39 52
18005.66 71
18006.93 65
18008.19 72
18009.46 65
18010.73 52
18012.00 67
18013.27 57
18014.54 75
18015.81 72
18017.08 56
18018.35 87
18019.61 61
18020.88 54
18022.15 61
18023.42 48
18024.69 54
18025.96 56
18027.23 74
18028.50 54
18029.77 55
18031.04 67
18032.31 71
18033.58 57
18034.85 60
18036.12 40
18037.39 65
18038.66 68
18039.93 67
18041.20 51
18042.47 72
18043.74 70
18045.01 52
18046.28 56
18047.55 55
18048.82 65
18050.09 68
18051.36 72
18052.63 54
18053.90 57
18055.17 67
18056.44 66
18057.71 68
18058.98 56
18060.25 70
18061.52 56
18062.79 58
18064.06 46
18065.33 64
18066.60 67
18067.87 56
18069.14 57
18070.42 64
18071.69 70
18072.96 53
18074.23 61
18075.50 67
18076.77 55
18078.04 62
18079.31 60
18080.58 67
18081.86 55
18083.13 54
18084.40 67
18085.67 68
18086.94 68
18088.21 62
18089.48 68
18090.76 55
18092.03 54
18093.30 50
18094.57 60
18095.84 65
18097.12 59
18098.39 56
18099.66 57
18100.93 51
18102.20 57
18103.47 58
18104.75 65
18106.02 45
18107.29 61
18108.56 51
18109.84 64
18111.11 46
18112.38 66
18113.65 57
18114.93 75
18116.20 82
18117.47 60
18118.74 52
18120.02 67
18121.29 72
18122.56 55
18123.83 66
18125.11 49
18126.38 78
18127.65 75
18128.93 67
18130.20 59
18131.47 49
18132.74 90
18134.02 72
18135.29 64
18136.56 58
18137.84 80
18139.11 79
18140.38 60
18141.66 59
18142.93 62
18144.20 63
18145.48 59
18146.75 57
18148.03 67
18149.30 61
18150.57 53
18151.85 78
18153.12 72
18154.39 73
18155.67 52
18156.94 83
18158.22 80
18159.49 59
18160.76 66
18162.04 67
18163.31 74
18164.59 64
18165.86 57
18167.14 64
18168.41 63
18169.68 63
18170.96 56
18172.23 60
18173.51 49
18174.78 58
18176.06 63
18177.33 64
18178.61 60
18179.88 67
18181.16 58
18182.43 59
18183.71 50
18184.98 68
18186.26 64
18187.53 50
18188.81 72
18190.08 75
18191.36 62
18192.63 61
18193.91 71
18195.18 56
18196.46 56
18197.73 56
18199.01 65
18200.28 62
18201.56 49
18202.83 57
18204.11 52
18205.39 78
18206.66 68
18207.94 50
18209.21 56
18210.49 61
18211.77 47
18213.04 68
18214.32 66
18215.59 59
18216.87 66
18218.15 55
18219.42 63
18220.70 57
18221.97 64
18223.25 60
18224.53 64
18225.80 70
18227.08 68
18228.36 63
18229.63 69
18230.91 72
18232.19 73
18233.46 58
18234.74 64
18236.02 74
18237.29 76
18238.57 63
18239.85 40
18241.12 74
18242.40 58
18243.68 67
18244.95 55
18246.23 64
18247.51 61
18248.79 69
18250.06 58
18251.34 61
18252.62 70
18253.89 60
18255.17 61
18256.45 58
18257.73 65
18259.00 54
18260.28 64
18261.56 52
18262.84 63
18264.12 68
18265.39 50
18266.67 48
18267.95 61
18269.23 67
18270.50 60
18271.78 54
18273.06 57
18274.34 61
18275.62 61
18276.90 58
18278.17 56
18279.45 65
18280.73 64
18282.01 67
18283.29 53
18284.57 58
18285.84 62
18287.12 70
18288.40 73
18289.68 51
18290.96 44
18292.24 51
18293.52 58
18294.79 61
18296.07 53
18297.35 48
18298.63 61
18299.91 78
18301.19 81
18302.47 47
18303.75 58
18305.03 68
18306.31 83
18307.58 60
18308.86 56
18310.14 55
18311.42 53
18312.70 62
18313.98 62
18315.26 50
18316.54 53
18317.82 72
18319.10 61
18320.38 62
18321.66 78
18322.94 64
18324.22 69
18325.50 74
18326.78 54
18328.06 60
18329.34 60
18330.62 69
18331.90 61
18333.18 52
18334.46 54
18335.74 72
18337.02 58
18338.30 50
18339.58 64
18340.86 74
18342.14 62
18343.42 54
18344.70 56
18345.98 50
18347.26 67
18348.54 63
18349.83 53
18351.11 64
18352.39 55
18353.67 59
18354.95 65
18356.23 59
18357.51 43
18358.79 72
18360.07 76
18361.35 74
18362.64 49
18363.92 64
18365.20 64
18366.48 63
18367.76 45
18369.04 56
18370.32 63
18371.61 60
18372.89 59
18374.17 55
18375.45 55
18376.73 67
18378.01 62
18379.30 54
18380.58 70
18381.86 58
18383.14 57
18384.42 65
18385.70 55
18386.99 44
18388.27 60
18389.55 52
18390.83 56
18392.12 52
18393.40 61
18394.68 70
18395.96 65
18397.24 66
18398.53 53
18399.81 51
18401.09 55
18402.37 57
18403.66 66
18404.94 46
18406.22 51
18407.51 72
18408.79 64
18410.07 55
18411.35 53
18412.64 55
18413.92 70
18415.20 75
18416.49 60
18417.77 65
18419.05 64
18420.34 62
18421.62 69
18422.90 72
18424.19 55
18425.47 65
18426.75 66
18428.04 59
18429.32 58
18430.60 61
18431.89 70
18433.17 73
18434.45 72
18435.74 61
18437.02 62
18438.31 71
18439.59 59
18440.87 49
18442.16 53
18443.44 61
18444.73 61
18446.01 67
18447.29 54
18448.58 64
18449.86 81
18451.15 65
18452.43 56
18453.71 65
18455.00 88
18456.28 61
18457.57 59
18458.85 57
18460.14 76
18461.42 51
18462.71 70
18463.99 66
18465.28 64
18466.56 56
18467.85 61
18469.13 74
18470.42 69
18471.70 56
18472.99 56
18474.27 67
18475.56 59
18476.84 64
18478.13 46
18479.41 55
18480.70 75
18481.98 73
18483.27 73
18484.55 53
18485.84 65
18487.12 55
18488.41 68
18489.70 59
18490.98 59
18492.27 62
18493.55 64
18494.84 60
18496.12 64
18497.41 71
18498.70 52
18499.98 71
18501.27 67
18502.55 60
18503.84 54
18505.13 54
18506.41 66
18507.70 75
18508.99 66
18510.27 71
18511.56 53
18512.84 68
18514.13 64
18515.42 70
18516.70 65
18517.99 56
18519.28 69
18520.56 64
18521.85 81
18523.14 61
18524.42 57
18525.71 60
18527.00 73
18528.29 70
18529.57 53
18530.86 58
18532.15 77
18533.43 70
18534.72 61
18536.01 62
18537.30 66
18538.58 58
18539.87 60
18541.16 67
18542.45 57
18543.73 65
18545.02 59
18546.31 66
18547.60 56
18548.88 53
18550.17 59
18551.46 64
18552.75 75
18554.03 71
18555.32 59
18556.61 62
18557.90 72
18559.19 78
18560.47 67
18561.76 57
18563.05 66
18564.34 73
18565.63 68
18566.92 59
18568.20 65
18569.49 62
18570.78 63
18572.07 52
18573.36 58
18574.65 59
18575.94 79
18577.22 69
18578.51 52
18579.80 55
18581.09 51
18582.38 52
18583.67 61
18584.96 64
18586.25 48
18587.54 55
18588.82 62
18590.11 68
18591.40 48
18592.69 61
18593.98 67
18595.27 77
18596.56 68
18597.85 61
18599.14 57
18600.43 82
18601.72 72
18603.01 64
18604.30 55
18605.59 57
18606.88 70
18608.17 59
18609.46 80
18610.75 54
18612.04 78
18613.33 87
18614.62 69
18615.91 61
18617.20 65
18618.49 68
18619.78 53
18621.07 55
18622.36 74
18623.65 75
18624.94 67
18626.23 54
18627.52 60
18628.81 62
18630.10 59
18631.39 59
18632.68 72
18633.97 51
18635.26 68
18636.55 61
18637.84 66
18639.13 46
18640.42 58
18641.72 60
18643.01 70
18644.30 48
18645.59 68
18646.88 53
18648.17 60
18649.46 56
18650.75 60
18652.04 42
18653.34 49
18654.63 55
18655.92 60
18657.21 58
18658.50 52
18659.79 55
18661.09 49
18662.38 67
18663.67 50
18664.96 47
18666.25 51
18667.54 59
18668.84 47
18670.13 60
18671.42 67
18672.71 75
18674.00 64
18675.30 61
18676.59 57
18677.88 44
18679.17 49
18680.46 46
18681.76 50
18683.05 51
18684.34 59
18685.63 48
18686.93 42
18688.22 48
18689.51 49
18690.80 55
18692.10 61
18693.39 53
18694.68 51
18695.98 62
18697.27 47
18698.56 49
18699.85 66
18701.15 58
18702.44 35
18703.73 49
18705.03 53
18706.32 63
18707.61 60
18708.91 50
18710.20 59
18711.49 58
18712.79 61
18714.08 58
18715.37 58
18716.67 62
18717.96 52
18719.25 67
18720.55 55
18721.84 49
18723.14 57
18724.43 43
18725.72 66
18727.02 53
18728.31 56
18729.60 42
18730.90 62
18732.19 53
18733.49 62
18734.78 70
18736.08 61
18737.37 53
18738.66 51
18739.96 52
18741.25 48
18742.55 53
18743.84 52
18745.14 66
18746.43 56
18747.73 64
18749.02 60
18750.31 67
18751.61 61
18752.90 70
18754.20 60
18755.49 60
18756.79 56
18758.08 69
18759.38 57
18760.67 51
18761.97 72
18763.26 55
18764.56 67
18765.85 50
18767.15 55
18768.45 44
18769.74 61
18771.04 53
18772.33 63
18773.63 56
18774.92 59
18776.22 67
18777.51 65
18778.81 54
18780.11 64
18781.40 56
18782.70 61
18783.99 58
18785.29 58
18786.58 60
18787.88 61
18789.18 66
18790.47 48
18791.77 66
18793.07 58
18794.36 70
18795.66 63
18796.95 56
18798.25 54
18799.55 55
18800.84 66
18802.14 56
18803.44 52
18804.73 53
18806.03 74
18807.33 75
18808.62 51
18809.92 54
18811.22 74
18812.51 63
18813.81 64
18815.11 48
18816.40 57
18817.70 49
18819.00 60
18820.30 55
18821.59 57
18822.89 56
18824.19 72
18825.48 70
18826.78 56
18828.08 71
18829.38 53
18830.67 64
18831.97 53
18833.27 56
18834.57 72
18835.86 68
18837.16 52
18838.46 58
18839.76 58
18841.06 55
18842.35 66
18843.65 55
18844.95 65
18846.25 63
18847.55 77
18848.84 60
18850.14 71
18851.44 45
18852.74 65
18854.04 67
18855.34 79
18856.63 67
18857.93 53
18859.23 64
18860.53 67
18861.83 59
18863.13 53
18864.42 69
18865.72 55
18867.02 67
18868.32 61
18869.62 72
18870.92 72
18872.22 78
18873.52 57
18874.82 67
18876.11 66
18877.41 63
18878.71 72
18880.01 66
18881.31 67
18882.61 63
18883.91 74
18885.21 65
18886.51 65
18887.81 51
18889.11 54
18890.41 64
18891.71 65
18893.01 51
18894.31 82
18895.61 64
18896.91 61
18898.21 51
18899.51 60
18900.81 49
18902.11 60
18903.41 63
18904.71 68
18906.01 60
18907.31 45
18908.61 67
18909.91 63
18911.21 72
18912.51 68
18913.81 55
18915.11 60
18916.41 65
18917.71 71
18919.01 59
18920.31 71
18921.61 86
18922.91 61
18924.21 60
18925.51 56
18926.81 55
18928.11 68
18929.42 78
18930.72 62
18932.02 56
18933.32 58
18934.62 56
18935.92 69
18937.22 56
18938.52 54
18939.82 63
18941.13 62
18942.43 58
18943.73 71
18945.03 49
18946.33 49
18947.63 69
18948.93 60
18950.24 46
18951.54 56
18952.84 75
18954.14 54
18955.44 53
18956.74 61
18958.05 64
18959.35 55
18960.65 47
18961.95 55
18963.25 53
18964.56 58
18965.86 54
18967.16 68
18968.46 59
18969.77 60
18971.07 55
18972.37 64
18973.67 49
18974.98 51
18976.28 57
18977.58 47
18978.88 55
18980.19 70
18981.49 70
18982.79 65
18984.09 59
18985.40 65
18986.70 66
18988.00 44
18989.31 49
18990.61 52
18991.91 64
18993.21 61
18994.52 51
18995.82 57
18997.12 59
18998.43 73
18999.73 53
19001.03 54
19002.34 51
19003.64 62
19004.94 75
19006.25 56
19007.55 57
19008.86 62
19010.16 47
19011.46 78
19012.77 51
19014.07 54
19015.37 44
19016.68 65
19017.98 64
19019.29 53
19020.59 48
19021.89 66
19023.20 59
19024.50 65
19025.81 52
19027.11 65
19028.42 65
19029.72 47
19031.02 57
19032.33 44
19033.63 65
19034.94 65
19036.24 62
19037.55 62
19038.85 42
19040.16 46
19041.46 50
19042.77 54
19044.07 58
19045.38 58
19046.68 58
19047.99 73
19049.29 53
19050.60 50
19051.90 63
19053.21 65
19054.51 60
19055.82 63
19057.12 46
19058.43 65
19059.73 49
19061.04 76
19062.34 37
19063.65 57
19064.95 53
19066.26 68
19067.57 66
19068.87 61
19070.18 67
19071.48 68
19072.79 64
19074.10 58
19075.40 57
19076.71 52
19078.01 72
19079.32 62
19080.63 51
19081.93 52
19083.24 56
19084.54 60
19085.85 58
19087.16 55
19088.46 64
19089.77 57
19091.08 59
19092.38 58
19093.69 53
19095.00 65
19096.30 52
19097.61 55
19098.92 53
19100.22 68
19101.53 62
19102.84 58
19104.14 63
19105.45 40
19106.76 53
19108.06 47
19109.37 53
19110.68 53
19111.99 75
19113.29 50
19114.60 58
19115.91 43
19117.21 55
19118.52 54
19119.83 57
19121.14 55
19122.44 64
19123.75 64
19125.06 69
19126.37 37
19127.68 49
19128.98 51
19130.29 67
19131.60 48
19132.91 49
19134.21 55
19135.52 50
19136.83 66
19138.14 46
19139.45 50
19140.76 75
19142.06 65
19143.37 50
19144.68 54
19145.99 40
19147.30 55
19148.61 55
19149.91 65
19151.22 60
19152.53 63
19153.84 61
19155.15 53
19156.46 63
19157.77 47
19159.07 63
19160.38 68
19161.69 48
19163.00 45
19164.31 59
19165.62 59
19166.93 54
19168.24 44
19169.55 45
19170.86 54
19172.17 51
19173.47 62
19174.78 44
19176.09 52
19177.40 55
19178.71 63
19180.02 50
19181.33 58
19182.64 76
19183.95 73
19185.26 54
19186.57 57
19187.88 36
19189.19 56
19190.50 55
19191.81 51
19193.12 53
19194.43 51
19195.74 45
19197.05 46
19198.36 61
19199.67 63
19200.98 58
19202.29 49
19203.60 65
19204.91 73
19206.22 56
19207.53 54
19208.84 56
19210.15 44
19211.46 57
19212.77 52
19214.09 59
19215.40 56
19216.71 66
19218.02 56
19219.33 48
19220.64 55
19221.95 55
19223.26 80
19224.57 42
19225.88 55
19227.19 41
19228.51 49
19229.82 58
19231.13 55
19232.44 63
19233.75 54
19235.06 52
19236.37 52
19237.69 53
19239.00 46
19240.31 61
19241.62 70
19242.93 64
19244.24 57
19245.56 52
19246.87 65
19248.18 62
19249.49 46
19250.80 46
19252.12 48
19253.43 56
19254.74 59
19256.05 55
19257.36 58
19258.68 53
19259.99 64
19261.30 66
19262.61 71
19263.93 58
19265.24 50
19266.55 66
19267.86 72
19269.18 43
19270.49 47
19271.80 61
19273.11 66
19274.43 62
19275.74 66
19277.05 66
19278.36 70
19279.68 64
19280.99 52
19282.30 64
19283.62 62
19284.93 60
19286.24 75
19287.56 52
19288.87 48
19290.18 60
19291.50 77
19292.81 60
19294.12 57
19295.44 58
19296.75 67
19298.06 53
19299.38 41
19300.69 53
19302.00 63
19303.32 54
19304.63 64
19305.95 72
19307.26 60
19308.57 44
19309.89 54
19311.20 57
19312.52 50
19313.83 50
19315.14 56
19316.46 55
19317.77 66
19319.09 41
19320.40 73
19321.72 60
19323.03 49
19324.34 49
19325.66 70
19326.97 66
19328.29 65
19329.60 47
19330.92 52
19332.23 57
19333.55 52
19334.86 51
19336.18 63
19337.49 53
19338.81 53
19340.12 58
19341.44 56
19342.75 51
19344.07 57
19345.38 63
19346.70 49
19348.01 53
19349.33 51
19350.64 78
19351.96 56
19353.27 66
19354.59 51
19355.91 59
19357.22 58
19358.54 42
19359.85 67
19361.17 56
19362.48 51
19363.80 63
19365.12 72
19366.43 69
19367.75 52
19369.06 60
19370.38 89
19371.70 57
19373.01 61
19374.33 66
19375.64 56
19376.96 57
19378.28 35
19379.59 63
19380.91 58
19382.23 52
19383.54 56
19384.86 61
19386.18 56
19387.49 58
19388.81 54
19390.13 58
19391.44 65
19392.76 52
19394.08 58
19395.39 56
19396.71 54
19398.03 43
19399.34 56
19400.66 56
19401.98 63
19403.30 44
19404.61 51
19405.93 53
19407.25 57
19408.56 54
19409.88 56
19411.20 53
19412.52 47
19413.83 45
19415.15 54
19416.47 47
19417.79 48
19419.10 63
19420.42 66
19421.74 51
19423.06 52
19424.38 70
19425.69 50
19427.01 59
19428.33 67
19429.65 56
19430.97 61
19432.28 51
19433.60 49
19434.92 48
19436.24 42
19437.56 48
19438.88 67
19440.19 44
19441.51 48
19442.83 47
19444.15 59
19445.47 47
19446.79 42
19448.11 58
19449.42 63
19450.74 56
19452.06 52
19453.38 52
19454.70 54
19456.02 60
19457.34 64
19458.66 57
19459.98 47
19461.30 63
19462.61 50
19463.93 49
19465.25 43
19466.57 56
19467.89 68
19469.21 62
19470.53 48
19471.85 54
19473.17 47
19474.49 62
19475.81 43
19477.13 40
19478.45 63
19479.77 55
19481.09 65
19482.41 53
19483.73 66
19485.05 54
19486.37 57
19487.69 50
19489.01 68
19490.33 48
19491.65 57
19492.97 77
19494.29 63
19495.61 45
19496.93 65
19498.25 59
19499.57 55
19500.89 44
19502.21 47
19503.53 59
19504.85 52
19506.17 61
19507.49 54
19508.81 50
19510.14 52
19511.46 55
19512.78 62
19514.10 46
19515.42 55
19516.74 50
19518.06 59
19519.38 71
19520.70 56
19522.02 51
19523.35 57
19524.67 59
19525.99 64
19527.31 46
19528.63 59
19529.95 46
19531.27 65
19532.60 49
19533.92 74
19535.24 52
19536.56 46
19537.88 56
19539.20 56
19540.53 59
19541.85 50
19543.17 49
19544.49 45
19545.81 63
19547.14 64
19548.46 54
19549.78 52
19551.10 56
19552.42 63
19553.75 38
19555.07 54
19556.39 56
19557.71 53
19559.04 58
19560.36 53
19561.68 42
19563.00 63
19564.33 47
19565.65 69
19566.97 61
19568.30 63
19569.62 52
19570.94 61
19572.26 45
19573.59 44
19574.91 52
19576.23 60
19577.56 64
19578.88 50
19580.20 53
19581.53 61
19582.85 63
19584.17 43
19585.50 46
19586.82 68
19588.14 75
19589.47 61
19590.79 70
19592.11 52
19593.44 61
19594.76 67
19596.08 58
19597.41 40
19598.73 45
19600.06 59
19601.38 51
19602.70 50
19604.03 45
19605.35 61
19606.68 61
19608.00 57
19609.32 49
19610.65 55
19611.97 56
19613.30 60
19614.62 64
19615.95 46
19617.27 61
19618.59 72
19619.92 61
19621.24 62
19622.57 58
19623.89 40
19625.22 81
19626.54 67
19627.87 56
19629.19 50
19630.52 69
19631.84 67
19633.17 83
19634.49 55
19635.82 50
19637.14 57
19638.47 63
19639.79 55
19641.12 53
19642.44 52
19643.77 50
19645.09 61
19646.42 52
19647.74 52
19649.07 52
19650.40 58
19651.72 62
19653.05 47
19654.37 56
19655.70 52
19657.02 63
19658.35 76
19659.68 59
19661.00 51
19662.33 62
19663.65 71
19664.98 48
19666.31 53
19667.63 54
19668.96 54
19670.28 68
19671.61 64
19672.94 62
19674.26 53
19675.59 64
19676.92 66
19678.24 46
19679.57 55
19680.90 57
19682.22 62
19683.55 51
19684.88 59
19686.20 42
19687.53 66
19688.86 51
19690.18 45
19691.51 46
19692.84 51
19694.16 55
19695.49 64
19696.82 56
19698.15 48
19699.47 45
19700.80 59
19702.13 63
19703.46 53
19704.78 38
19706.11 45
19707.44 61
19708.77 55
19710.09 44
19711.42 59
19712.75 53
19714.08 61
19715.40 54
19716.73 55
19718.06 53
19719.39 51
19720.72 71
19722.04 62
19723.37 44
19724.70 55
19726.03 53
19727.36 50
19728.68 46
19730.01 56
19731.34 57
19732.67 60
19734.00 57
19735.33 62
19736.65 49
19737.98 63
19739.31 67
19740.64 59
19741.97 65
19743.30 50
19744.63 55
19745.95 54
19747.28 57
19748.61 57
19749.94 82
19751.27 59
19752.60 56
19753.93 52
19755.26 57
19756.59 58
19757.92 66
19759.25 52
19760.57 55
19761.90 58
19763.23 48
19764.56 43
19765.89 48
19767.22 71
19768.55 54
19769.88 53
19771.21 41
19772.54 59
19773.87 61
19775.20 49
19776.53 48
19777.86 50
19779.19 62
19780.52 54
19781.85 51
19783.18 40
19784.51 38
19785.84 69
19787.17 65
19788.50 47
19789.83 44
19791.16 52
19792.49 57
19793.82 64
19795.15 51
19796.48 53
19797.81 58
19799.14 62
19800.47 49
19801.81 60
19803.14 57
19804.47 55
19805.80 61
19807.13 66
19808.46 41
19809.79 56
19811.12 60
19812.45 62
19813.78 44
19815.11 56
19816.45 55
19817.78 66
19819.11 58
19820.44 68
19821.77 49
19823.10 54
19824.43 50
19825.77 56
19827.10 45
19828.43 64
19829.76 48
19831.09 55
19832.42 56
19833.76 52
19835.09 59
19836.42 65
19837.75 51
19839.08 51
19840.42 51
19841.75 62
19843.08 62
19844.41 52
19845.74 47
19847.08 66
19848.41 65
19849.74 58
19851.07 46
19852.41 52
19853.74 40
19855.07 49
19856.40 48
19857.74 59
19859.07 40
19860.40 46
19861.73 67
19863.07 54
19864.40 41
19865.73 58
19867.06 60
19868.40 62
19869.73 52
19871.06 59
19872.40 48
19873.73 45
19875.06 59
19876.40 65
19877.73 36
19879.06 47
19880.40 58
19881.73 56
19883.06 51
19884.40 49
19885.73 67
19887.06 48
19888.40 53
19889.73 59
19891.06 66
19892.40 53
19893.73 56
19895.07 57
19896.40 71
19897.73 51
19899.07 47
19900.40 59
19901.74 65
19903.07 50
19904.40 56
19905.74 72
19907.07 69
19908.41 59
19909.74 52
19911.08 44
19912.41 58
19913.74 55
19915.08 42
19916.41 38
19917.75 49
19919.08 62
19920.42 72
19921.75 50
19923.09 48
19924.42 57
19925.76 61
19927.09 49
19928.43 48
19929.76 57
19931.10 59
19932.43 72
19933.77 46
19935.10 46
19936.44 72
19937.77 65
19939.11 69
19940.44 59
19941.78 50
19943.11 54
19944.45 64
19945.78 67
19947.12 49
19948.46 48
19949.79 61
19951.13 68
19952.46 47
19953.80 57
19955.13 57
19956.47 72
19957.81 56
19959.14 38
19960.48 49
19961.81 52
19963.15 55
19964.49 53
19965.82 46
19967.16 56
19968.50 45
19969.83 66
19971.17 48
19972.51 42
19973.84 49
19975.18 71
19976.51 69
19977.85 56
19979.19 58
19980.52 69
19981.86 60
19983.20 50
19984.54 50
19985.87 52
19987.21 45
19988.55 54
19989.88 40
19991.22 49
19992.56 47
19993.89 63
19995.23 66
19996.57 64
19997.91 55
19999.24 56
20000.58 62
20001.92 52
20003.26 50
20004.59 59
20005.93 51
20007.27 53
20008.61 52
20009.94 69
20011.28 50
20012.62 54
20013.96 46
20015.30 69
20016.63 51
20017.97 55
20019.31 61
20020.65 56
20021.99 61
20023.32 43
20024.66 50
20026.00 56
20027.34 54
20028.68 54
20030.01 42
20031.35 61
20032.69 54
20034.03 63
20035.37 69
20036.71 47
20038.05 58
20039.38 58
20040.72 59
20042.06 44
20043.40 47
20044.74 63
20046.08 54
20047.42 42
20048.76 35
20050.10 59
20051.44 64
20052.77 58
20054.11 66
20055.45 56
20056.79 54
20058.13 52
20059.47 49
20060.81 53
20062.15 46
20063.49 56
20064.83 58
20066.17 47
20067.51 47
20068.85 41
20070.19 44
20071.53 52
20072.87 43
20074.21 52
20075.55 56
20076.89 65
20078.23 54
20079.57 38
20080.91 52
20082.25 64
20083.59 58
20084.93 62
20086.27 37
20087.61 58
20088.95 42
20090.29 58
20091.63 53
20092.97 43
20094.31 54
20095.65 74
20096.99 72
20098.33 47
20099.67 48
20101.01 46
20102.35 54
20103.69 60
20105.04 50
20106.38 54
20107.72 55
20109.06 58
20110.40 65
20111.74 50
20113.08 69
20114.42 43
20115.76 53
20117.11 64
20118.45 61
20119.79 54
20121.13 54
20122.47 43
20123.81 57
20125.15 55
20126.50 46
20127.84 44
20129.18 44
20130.52 65
20131.86 45
20133.21 53
20134.55 56
20135.89 53
