# Supplementary material for: MALDI-TOF MS typing enables the classification of brewing yeasts of the genus Saccharomyces to major beer styles
Source: PLoS One. 2017 Aug 9;12(8):e0181694. doi: 10.1371/journal.pone.0181694 (PMC5549903; doi:10.1371/journal.pone.0181694)
Supplement: S11 File — The directory includes 90 raw files and was zipped to “.zip”; the folder has three strains with 30 spectra per strain; S1 Text explains the raw files with an example and Table 1 represents the yeast strains used within the experiment. (ZIP) [file pone.0181694.s014.zip › 31-33/30338-503-OG-Ale-Ale-YPG-18h-E-E_2015-07-30_3_0_A9_1.dat]

2000.00 4264
2000.42 4356
2000.85 4526
2001.27 4541
2001.69 4847
2002.11 4484
2002.53 4629
2002.95 4440
2003.38 4429
2003.80 4296
2004.22 4339
2004.64 4002
2005.07 4114
2005.49 4003
2005.91 4004
2006.33 4004
2006.75 3926
2007.18 3919
2007.60 3880
2008.02 4016
2008.44 3766
2008.87 3899
2009.29 3895
2009.71 3869
2010.13 3974
2010.56 4056
2010.98 3815
2011.40 3880
2011.83 3765
2012.25 3600
2012.67 3387
2013.09 3441
2013.52 3493
2013.94 3322
2014.36 3290
2014.79 3430
2015.21 3300
2015.63 3365
2016.06 3435
2016.48 3682
2016.90 3497
2017.33 3431
2017.75 3548
2018.17 3427
2018.60 3620
2019.02 3671
2019.44 3752
2019.87 3714
2020.29 3747
2020.72 3691
2021.14 3672
2021.56 3524
2021.99 3659
2022.41 3439
2022.83 3751
2023.26 3684
2023.68 3355
2024.11 3514
2024.53 3785
2024.96 3642
2025.38 3436
2025.80 3561
2026.23 3792
2026.65 3558
2027.08 3431
2027.50 3351
2027.93 3573
2028.35 3398
2028.78 3492
2029.20 3424
2029.63 3198
2030.05 3156
2030.47 3150
2030.90 3149
2031.32 3474
2031.75 3396
2032.17 3497
2032.60 3630
2033.02 3632
2033.45 3833
2033.87 3706
2034.30 3753
2034.73 3917
2035.15 3948
2035.58 3759
2036.00 3627
2036.43 3832
2036.85 3628
2037.28 3295
2037.70 3552
2038.13 3596
2038.55 3340
2038.98 3387
2039.41 3351
2039.83 3426
2040.26 3506
2040.68 3480
2041.11 3601
2041.54 3604
2041.96 3358
2042.39 3271
2042.81 3406
2043.24 3559
2043.67 3440
2044.09 3225
2044.52 3254
2044.94 3316
2045.37 3179
2045.80 3346
2046.22 3303
2046.65 3412
2047.08 3543
2047.50 3510
2047.93 3151
2048.36 3379
2048.78 3216
2049.21 3537
2049.64 3404
2050.06 3521
2050.49 3624
2050.92 3595
2051.34 3539
2051.77 3684
2052.20 3648
2052.63 3856
2053.05 4062
2053.48 4267
2053.91 4126
2054.33 4032
2054.76 4211
2055.19 4085
2055.62 3840
2056.04 4009
2056.47 3690
2056.90 3357
2057.33 3378
2057.75 3580
2058.18 3580
2058.61 3572
2059.04 3567
2059.47 3410
2059.89 3285
2060.32 3466
2060.75 3479
2061.18 3214
2061.61 3526
2062.03 3476
2062.46 3468
2062.89 3616
2063.32 3690
2063.75 3595
2064.18 3777
2064.60 4270
2065.03 4428
2065.46 4477
2065.89 4647
2066.32 5032
2066.75 5195
2067.17 5022
2067.60 4785
2068.03 4777
2068.46 4293
2068.89 3842
2069.32 3814
2069.75 3825
2070.18 3717
2070.61 3744
2071.03 3444
2071.46 3532
2071.89 3759
2072.32 3802
2072.75 3737
2073.18 3798
2073.61 3813
2074.04 3696
2074.47 3512
2074.90 3694
2075.33 3718
2075.76 3495
2076.19 3603
2076.62 3405
2077.05 3354
2077.48 3433
2077.90 3764
2078.33 3789
2078.76 3806
2079.19 3729
2079.62 4012
2080.05 3904
2080.48 3960
2080.91 4307
2081.34 4202
2081.77 4507
2082.20 4595
2082.64 4517
2083.07 4209
2083.50 4001
2083.93 4146
2084.36 4335
2084.79 3712
2085.22 3567
2085.65 3787
2086.08 3739
2086.51 3573
2086.94 3565
2087.37 3410
2087.80 3461
2088.23 3695
2088.66 3678
2089.09 3599
2089.52 3476
2089.96 3574
2090.39 3667
2090.82 3564
2091.25 3383
2091.68 3220
2092.11 3235
2092.54 3478
2092.97 3567
2093.41 3427
2093.84 3486
2094.27 3188
2094.70 3293
2095.13 3413
2095.56 3531
2095.99 3628
2096.43 3681
2096.86 3672
2097.29 3645
2097.72 3798
2098.15 3881
2098.59 3713
2099.02 3826
2099.45 3506
2099.88 3684
2100.31 3643
2100.75 3863
2101.18 3824
2101.61 3710
2102.04 3608
2102.47 3757
2102.91 3642
2103.34 3538
2103.77 3618
2104.20 3807
2104.64 3508
2105.07 3672
2105.50 3887
2105.93 3837
2106.37 4093
2106.80 4096
2107.23 4073
2107.66 4230
2108.10 4406
2108.53 4519
2108.96 4590
2109.40 4538
2109.83 4239
2110.26 4466
2110.70 4449
2111.13 4226
2111.56 4591
2112.00 4694
2112.43 4821
2112.86 4865
2113.30 4905
2113.73 4762
2114.16 4738
2114.60 4438
2115.03 4363
2115.46 4317
2115.90 4083
2116.33 3896
2116.76 3660
2117.20 3544
2117.63 3738
2118.07 3695
2118.50 3721
2118.93 3591
2119.37 3479
2119.80 3231
2120.24 3438
2120.67 3665
2121.10 3627
2121.54 3563
2121.97 3553
2122.41 3539
2122.84 3496
2123.28 3392
2123.71 3158
2124.14 3429
2124.58 3385
2125.01 3409
2125.45 3273
2125.88 3328
2126.32 3473
2126.75 3464
2127.19 3470
2127.62 3247
2128.06 3280
2128.49 3422
2128.93 3249
2129.36 3234
2129.80 3368
2130.23 3464
2130.67 3309
2131.10 3574
2131.54 3715
2131.97 3646
2132.41 3713
2132.84 3516
2133.28 3601
2133.72 3545
2134.15 3450
2134.59 3361
2135.02 3646
2135.46 3577
2135.89 3417
2136.33 3278
2136.77 3231
2137.20 3149
2137.64 3105
2138.07 3257
2138.51 3270
2138.94 3101
2139.38 3371
2139.82 3519
2140.25 3277
2140.69 3306
2141.13 3360
2141.56 3535
2142.00 3433
2142.43 3297
2142.87 3465
2143.31 3420
2143.74 3123
2144.18 3241
2144.62 3241
2145.05 3063
2145.49 3142
2145.93 3149
2146.36 3437
2146.80 3276
2147.24 3378
2147.67 3333
2148.11 3444
2148.55 3615
2148.99 3620
2149.42 3599
2149.86 3561
2150.30 3713
2150.73 4103
2151.17 3962
2151.61 3677
2152.05 3671
2152.48 3959
2152.92 3660
2153.36 3604
2153.80 3703
2154.23 3523
2154.67 3556
2155.11 3839
2155.55 3684
2155.98 3811
2156.42 3728
2156.86 3987
2157.30 4288
2157.74 4391
2158.17 4563
2158.61 4635
2159.05 4648
2159.49 4872
2159.93 4744
2160.36 5081
2160.80 4869
2161.24 4928
2161.68 4533
2162.12 4360
2162.56 4414
2162.99 4125
2163.43 3977
2163.87 3795
2164.31 3811
2164.75 3663
2165.19 3645
2165.63 3755
2166.06 3717
2166.50 3588
2166.94 3737
2167.38 3866
2167.82 3877
2168.26 3812
2168.70 4001
2169.14 3954
2169.58 3916
2170.02 4007
2170.46 3795
2170.89 3867
2171.33 4001
2171.77 4248
2172.21 3988
2172.65 3904
2173.09 3797
2173.53 3991
2173.97 3997
2174.41 3901
2174.85 3950
2175.29 4155
2175.73 3934
2176.17 4053
2176.61 3975
2177.05 3858
2177.49 3716
2177.93 3970
2178.37 3863
2178.81 4084
2179.25 3703
2179.69 3723
2180.13 3755
2180.57 3719
2181.01 3726
2181.45 3678
2181.89 3592
2182.33 3553
2182.77 3801
2183.21 3373
2183.65 3572
2184.09 3564
2184.53 3625
2184.97 3537
2185.42 3233
2185.86 3429
2186.30 3303
2186.74 3136
2187.18 3267
2187.62 3553
2188.06 3438
2188.50 3301
2188.94 3307
2189.38 3657
2189.83 3688
2190.27 3474
2190.71 3333
2191.15 3464
2191.59 3381
2192.03 3265
2192.47 3602
2192.91 3716
2193.36 3639
2193.80 4064
2194.24 3914
2194.68 4193
2195.12 4207
2195.56 4618
2196.01 4456
2196.45 4341
2196.89 4647
2197.33 4582
2197.77 4431
2198.22 4325
2198.66 4610
2199.10 4263
2199.54 4220
2199.98 4410
2200.43 4320
2200.87 4267
2201.31 4026
2201.75 3822
2202.20 3974
2202.64 3891
2203.08 4196
2203.52 3774
2203.97 3770
2204.41 3598
2204.85 3672
2205.29 3629
2205.74 3522
2206.18 3744
2206.62 3656
2207.07 3980
2207.51 3860
2207.95 3892
2208.40 3921
2208.84 3852
2209.28 4028
2209.72 4092
2210.17 4314
2210.61 4650
2211.05 4511
2211.50 4559
2211.94 4323
2212.38 4267
2212.83 4200
2213.27 4399
2213.72 4705
2214.16 4326
2214.60 4436
2215.05 4228
2215.49 3972
2215.93 3839
2216.38 3794
2216.82 3693
2217.27 3433
2217.71 3553
2218.15 3510
2218.60 3633
2219.04 3411
2219.49 3327
2219.93 3520
2220.37 3284
2220.82 3596
2221.26 3649
2221.71 3370
2222.15 3595
2222.60 3868
2223.04 4093
2223.49 4225
2223.93 4551
2224.37 4552
2224.82 4734
2225.26 5333
2225.71 5447
2226.15 5839
2226.60 6096
2227.04 5917
2227.49 6013
2227.93 5868
2228.38 5510
2228.82 5674
2229.27 5528
2229.71 5342
2230.16 5048
2230.60 4915
2231.05 4932
2231.50 4751
2231.94 4715
2232.39 4797
2232.83 4838
2233.28 4401
2233.72 4585
2234.17 4713
2234.61 4547
2235.06 4206
2235.51 4083
2235.95 3761
2236.40 3718
2236.84 3831
2237.29 3584
2237.73 3779
2238.18 3653
2238.63 3715
2239.07 3514
2239.52 3703
2239.97 3755
2240.41 3566
2240.86 3849
2241.30 3715
2241.75 3529
2242.20 3588
2242.64 3371
2243.09 3378
2243.54 3563
2243.98 3619
2244.43 3612
2244.88 3408
2245.32 3450
2245.77 3476
2246.22 3498
2246.66 3505
2247.11 3389
2247.56 3315
2248.00 3804
2248.45 3488
2248.90 3536
2249.35 3706
2249.79 3685
2250.24 3719
2250.69 3661
2251.14 3643
2251.58 3833
2252.03 3718
2252.48 3650
2252.92 3609
2253.37 3731
2253.82 4060
2254.27 3734
2254.72 3757
2255.16 3789
2255.61 3684
2256.06 3605
2256.51 3821
2256.95 3775
2257.40 3631
2257.85 3698
2258.30 3845
2258.75 3749
2259.19 3702
2259.64 3847
2260.09 4026
2260.54 4248
2260.99 4889
2261.44 5664
2261.88 5898
2262.33 6208
2262.78 6854
2263.23 7387
2263.68 7126
2264.13 7109
2264.58 6841
2265.02 6265
2265.47 6012
2265.92 5227
2266.37 4955
2266.82 4823
2267.27 4449
2267.72 4249
2268.17 4139
2268.62 4144
2269.06 4133
2269.51 4027
2269.96 3909
2270.41 3829
2270.86 3908
2271.31 3786
2271.76 3532
2272.21 3963
2272.66 4179
2273.11 4117
2273.56 3979
2274.01 3576
2274.46 3592
2274.91 3475
2275.36 3757
2275.81 3864
2276.26 3894
2276.71 3683
2277.16 3935
2277.61 3647
2278.06 3785
2278.51 3856
2278.96 3645
2279.41 3695
2279.86 3698
2280.31 3662
2280.76 4033
2281.21 4009
2281.66 4007
2282.11 4171
2282.56 4229
2283.01 4077
2283.46 4074
2283.91 4160
2284.36 3985
2284.81 3578
2285.26 3574
2285.71 3584
2286.16 3412
2286.61 3630
2287.07 3947
2287.52 3880
2287.97 3766
2288.42 3989
2288.87 4165
2289.32 4121
2289.77 4362
2290.22 4650
2290.67 4720
2291.13 4829
2291.58 4566
2292.03 5019
2292.48 5087
2292.93 4600
2293.38 4528
2293.83 4407
2294.29 4159
2294.74 4363
2295.19 4188
2295.64 3730
2296.09 3673
2296.54 3832
2297.00 3614
2297.45 3379
2297.90 3572
2298.35 3529
2298.80 3441
2299.26 3548
2299.71 3411
2300.16 3289
2300.61 3506
2301.06 3470
2301.52 3489
2301.97 3315
2302.42 3282
2302.87 3490
2303.33 3752
2303.78 3636
2304.23 3676
2304.68 3840
2305.14 3530
2305.59 3625
2306.04 3566
2306.50 3308
2306.95 3205
2307.40 3267
2307.85 3396
2308.31 3669
2308.76 3569
2309.21 3455
2309.67 3367
2310.12 3398
2310.57 3495
2311.03 3634
2311.48 3568
2311.93 3676
2312.39 3481
2312.84 3755
2313.29 3539
2313.75 3541
2314.20 3530
2314.65 3399
2315.11 3442
2315.56 3408
2316.01 3750
2316.47 3537
2316.92 3342
2317.38 3344
2317.83 3687
2318.28 3923
2318.74 3770
2319.19 3496
2319.65 3727
2320.10 4069
2320.55 3743
2321.01 3847
2321.46 4148
2321.92 4221
2322.37 4089
2322.83 4126
2323.28 4261
2323.73 4648
2324.19 4608
2324.64 4782
2325.10 4929
2325.55 4789
2326.01 4978
2326.46 4867
2326.92 4583
2327.37 4562
2327.83 4656
2328.28 4404
2328.74 4386
2329.19 4138
2329.65 4135
2330.10 4302
2330.56 4615
2331.01 4374
2331.47 4307
2331.92 4105
2332.38 4322
2332.83 4109
2333.29 3965
2333.74 3861
2334.20 3804
2334.66 4210
2335.11 3681
2335.57 3750
2336.02 3601
2336.48 4052
2336.93 3868
2337.39 3918
2337.85 3967
2338.30 3902
2338.76 4040
2339.21 4072
2339.67 4052
2340.13 3967
2340.58 4175
2341.04 4201
2341.49 4339
2341.95 4356
2342.41 4297
2342.86 3980
2343.32 3836
2343.78 3968
2344.23 4294
2344.69 3990
2345.15 4108
2345.60 4062
2346.06 3991
2346.52 3952
2346.97 4111
2347.43 4190
2347.89 4192
2348.34 4186
2348.80 4164
2349.26 3859
2349.71 4255
2350.17 4307
2350.63 4600
2351.09 4338
2351.54 4356
2352.00 4459
2352.46 4486
2352.91 4315
2353.37 4565
2353.83 4454
2354.29 3901
2354.74 4058
2355.20 4089
2355.66 3938
2356.12 3652
2356.58 3469
2357.03 3542
2357.49 3794
2357.95 3901
2358.41 3790
2358.86 3976
2359.32 3868
2359.78 4054
2360.24 4021
2360.70 3937
2361.15 4032
2361.61 3927
2362.07 3967
2362.53 3822
2362.99 3841
2363.45 3466
2363.90 3782
2364.36 3689
2364.82 3654
2365.28 3648
2365.74 3640
2366.20 3593
2366.66 3500
2367.11 3642
2367.57 3594
2368.03 3728
2368.49 3923
2368.95 3535
2369.41 3450
2369.87 3756
2370.33 3903
2370.79 3865
2371.24 3916
2371.70 3875
2372.16 3998
2372.62 3911
2373.08 4046
2373.54 3819
2374.00 3821
2374.46 4387
2374.92 4221
2375.38 4113
2375.84 4028
2376.30 3819
2376.76 3913
2377.22 3773
2377.68 3615
2378.14 3723
2378.60 3663
2379.06 3602
2379.52 3587
2379.98 3708
2380.44 3368
2380.90 3471
2381.36 3899
2381.82 3699
2382.28 3451
2382.74 3325
2383.20 3556
2383.66 3613
2384.12 3397
2384.58 3381
2385.04 3314
2385.50 3418
2385.96 3186
2386.42 3170
2386.88 3100
2387.34 3358
2387.80 3332
2388.26 3117
2388.72 3214
2389.19 3340
2389.65 3553
2390.11 3876
2390.57 3619
2391.03 3650
2391.49 3423
2391.95 3287
2392.41 3345
2392.87 3457
2393.33 3596
2393.80 3393
2394.26 3379
2394.72 3430
2395.18 3458
2395.64 3723
2396.10 3258
2396.56 3237
2397.03 3551
2397.49 3600
2397.95 3530
2398.41 3697
2398.87 3699
2399.34 3448
2399.80 3517
2400.26 3607
2400.72 3579
2401.18 3434
2401.65 3269
2402.11 3323
2402.57 3261
2403.03 3240
2403.49 3267
2403.96 3323
2404.42 3420
2404.88 3203
2405.34 3041
2405.81 3198
2406.27 3272
2406.73 3331
2407.19 3258
2407.66 3239
2408.12 3324
2408.58 3241
2409.04 3459
2409.51 3279
2409.97 3371
2410.43 3602
2410.90 3508
2411.36 3567
2411.82 3545
2412.28 3305
2412.75 3043
2413.21 3283
2413.67 3521
2414.14 3669
2414.60 3699
2415.06 3543
2415.53 3634
2415.99 3670
2416.45 3726
2416.92 3658
2417.38 3599
2417.85 3746
2418.31 3669
2418.77 3413
2419.24 3355
2419.70 3823
2420.16 3928
2420.63 3929
2421.09 4006
2421.56 4332
2422.02 4346
2422.48 4304
2422.95 4306
2423.41 4456
2423.88 4494
2424.34 4880
2424.80 5011
2425.27 5214
2425.73 4996
2426.20 5046
2426.66 5396
2427.13 4844
2427.59 4851
2428.06 4819
2428.52 5016
2428.99 4924
2429.45 4562
2429.91 4374
2430.38 3752
2430.84 3991
2431.31 3778
2431.77 3875
2432.24 3625
2432.70 3332
2433.17 3309
2433.63 3489
2434.10 3510
2434.56 3395
2435.03 3161
2435.50 3269
2435.96 3351
2436.43 3492
2436.89 3518
2437.36 3393
2437.82 3371
2438.29 3346
2438.75 3312
2439.22 3376
2439.69 3545
2440.15 3440
2440.62 3433
2441.08 3596
2441.55 3522
2442.01 3643
2442.48 3667
2442.95 3745
2443.41 3551
2443.88 3851
2444.34 3916
2444.81 3893
2445.28 3717
2445.74 3577
2446.21 3320
2446.68 3403
2447.14 3368
2447.61 3308
2448.08 3567
2448.54 3534
2449.01 3362
2449.48 3502
2449.94 3570
2450.41 3721
2450.88 3733
2451.34 3586
2451.81 3832
2452.28 3922
2452.74 3848
2453.21 3919
2453.68 3952
2454.14 3702
2454.61 3688
2455.08 3638
2455.55 3672
2456.01 3269
2456.48 3198
2456.95 3066
2457.42 3050
2457.88 3057
2458.35 3271
2458.82 3295
2459.29 3438
2459.75 3294
2460.22 3024
2460.69 3151
2461.16 3416
2461.62 3447
2462.09 3568
2462.56 3674
2463.03 3768
2463.50 3600
2463.96 3264
2464.43 3178
2464.90 3444
2465.37 3253
2465.84 3475
2466.30 3400
2466.77 3649
2467.24 3588
2467.71 3839
2468.18 3567
2468.65 3630
2469.11 3605
2469.58 3679
2470.05 3591
2470.52 3766
2470.99 3706
2471.46 3386
2471.93 3302
2472.40 3286
2472.86 3157
2473.33 3226
2473.80 3127
2474.27 2874
2474.74 3102
2475.21 3082
2475.68 2867
2476.15 3224
2476.62 3392
2477.09 3408
2477.56 3117
2478.02 3262
2478.49 3432
2478.96 3129
2479.43 3117
2479.90 3234
2480.37 3195
2480.84 3216
2481.31 3167
2481.78 3409
2482.25 3320
2482.72 3075
2483.19 3088
2483.66 3090
2484.13 3082
2484.60 3095
2485.07 3175
2485.54 3153
2486.01 3108
2486.48 3134
2486.95 3338
2487.42 3342
2487.89 3385
2488.36 3473
2488.83 3666
2489.30 3737
2489.77 3938
2490.24 3921
2490.71 3762
2491.18 3799
2491.66 3758
2492.13 3664
2492.60 3508
2493.07 3634
2493.54 3345
2494.01 3420
2494.48 3120
2494.95 3257
2495.42 3415
2495.89 3063
2496.36 2855
2496.84 2949
2497.31 2997
2497.78 3038
2498.25 3021
2498.72 3172
2499.19 3187
2499.66 2941
2500.13 3036
2500.61 3053
2501.08 2969
2501.55 3141
2502.02 2970
2502.49 2864
2502.96 3171
2503.44 3317
2503.91 3113
2504.38 3017
2504.85 3221
2505.32 3079
2505.80 3202
2506.27 3570
2506.74 3495
2507.21 3454
2507.68 3340
2508.16 3435
2508.63 3713
2509.10 3659
2509.57 3617
2510.05 3667
2510.52 3696
2510.99 3458
2511.46 3580
2511.94 3423
2512.41 3481
2512.88 3320
2513.35 3329
2513.83 3388
2514.30 3373
2514.77 3323
2515.24 3360
2515.72 3232
2516.19 3298
2516.66 3437
2517.14 3370
2517.61 3503
2518.08 3504
2518.56 3230
2519.03 3414
2519.50 3516
2519.98 3368
2520.45 3310
2520.92 3172
2521.40 3070
2521.87 3176
2522.34 3351
2522.82 3365
2523.29 3378
2523.76 3131
2524.24 3215
2524.71 3289
2525.19 3322
2525.66 3495
2526.13 3474
2526.61 3243
2527.08 3514
2527.55 3338
2528.03 3202
2528.50 3264
2528.98 3131
2529.45 3153
2529.93 3247
2530.40 3168
2530.87 3126
2531.35 3119
2531.82 3182
2532.30 2929
2532.77 2804
2533.25 2945
2533.72 3024
2534.20 3185
2534.67 3130
2535.15 3162
2535.62 2989
2536.09 2935
2536.57 3157
2537.04 3167
2537.52 3240
2537.99 3102
2538.47 3214
2538.94 3417
2539.42 3428
2539.90 3637
2540.37 3477
2540.85 3684
2541.32 3968
2541.80 4072
2542.27 4096
2542.75 3915
2543.22 3812
2543.70 4026
2544.17 4170
2544.65 3983
2545.13 3930
2545.60 3766
2546.08 3650
2546.55 3615
2547.03 3745
2547.50 3710
2547.98 3585
2548.46 3709
2548.93 3947
2549.41 3655
2549.88 3908
2550.36 4024
2550.84 3958
2551.31 3993
2551.79 3889
2552.27 3953
2552.74 3953
2553.22 4152
2553.70 3911
2554.17 4367
2554.65 4397
2555.12 4336
2555.60 4617
2556.08 4783
2556.55 4744
2557.03 4873
2557.51 4960
2557.99 4884
2558.46 4769
2558.94 4705
2559.42 4391
2559.89 4488
2560.37 4243
2560.85 4238
2561.32 3983
2561.80 3834
2562.28 3596
2562.76 3401
2563.23 3409
2563.71 3527
2564.19 3393
2564.67 3143
2565.14 3305
2565.62 3301
2566.10 3530
2566.58 3677
2567.05 3531
2567.53 3763
2568.01 3536
2568.49 3576
2568.97 3535
2569.44 3773
2569.92 3558
2570.40 3406
2570.88 3501
2571.36 3514
2571.83 3384
2572.31 3557
2572.79 3391
2573.27 3087
2573.75 3081
2574.23 3157
2574.70 3026
2575.18 3094
2575.66 3172
2576.14 3231
2576.62 3337
2577.10 3144
2577.58 2988
2578.05 3162
2578.53 3163
2579.01 3275
2579.49 3231
2579.97 3146
2580.45 3382
2580.93 3425
2581.41 3526
2581.89 3725
2582.37 3596
2582.84 3451
2583.32 3727
2583.80 3596
2584.28 3383
2584.76 3414
2585.24 3477
2585.72 3478
2586.20 3109
2586.68 3274
2587.16 3232
2587.64 3389
2588.12 3316
2588.60 3456
2589.08 3515
2589.56 3419
2590.04 3189
2590.52 3054
2591.00 2984
2591.48 3208
2591.96 3224
2592.44 3261
2592.92 3141
2593.40 2933
2593.88 3213
2594.36 3422
2594.84 3410
2595.32 3497
2595.80 3657
2596.28 3652
2596.76 3754
2597.24 4036
2597.72 3998
2598.20 3893
2598.68 3771
2599.16 4023
2599.64 3543
2600.13 3419
2600.61 3572
2601.09 3574
2601.57 3566
2602.05 3371
2602.53 3299
2603.01 3349
2603.49 3193
2603.97 3379
2604.45 3311
2604.94 3375
2605.42 3239
2605.90 3484
2606.38 3429
2606.86 3157
2607.34 3271
2607.82 3335
2608.31 3272
2608.79 3284
2609.27 3440
2609.75 3477
2610.23 3333
2610.71 3441
2611.20 3269
2611.68 3151
2612.16 3227
2612.64 3170
2613.12 3197
2613.61 2952
2614.09 3146
2614.57 3371
2615.05 3115
2615.53 3171
2616.02 3194
2616.50 3249
2616.98 3193
2617.46 3333
2617.95 3547
2618.43 3567
2618.91 3327
2619.39 3486
2619.88 3592
2620.36 3249
2620.84 3289
2621.32 3243
2621.81 3360
2622.29 3344
2622.77 3059
2623.26 3012
2623.74 3097
2624.22 3166
2624.70 3036
2625.19 2930
2625.67 3139
2626.15 3213
2626.64 3279
2627.12 3366
2627.60 3103
2628.09 3312
2628.57 3122
2629.05 3200
2629.54 3379
2630.02 3459
2630.50 3284
2630.99 3322
2631.47 3525
2631.96 3479
2632.44 3481
2632.92 3669
2633.41 3553
2633.89 3678
2634.38 3450
2634.86 3549
2635.34 3577
2635.83 3695
2636.31 3701
2636.80 3810
2637.28 3576
2637.76 3482
2638.25 3778
2638.73 3604
2639.22 3424
2639.70 3625
2640.19 3669
2640.67 3674
2641.16 3473
2641.64 3380
2642.12 3286
2642.61 3346
2643.09 3133
2643.58 3144
2644.06 3029
2644.55 3214
2645.03 3080
2645.52 3322
2646.00 3461
2646.49 3286
2646.97 3416
2647.46 3205
2647.94 3349
2648.43 3503
2648.91 3361
2649.40 3131
2649.89 3322
2650.37 3354
2650.86 3364
2651.34 3219
2651.83 3243
2652.31 3369
2652.80 3276
2653.28 3134
2653.77 3267
2654.26 3253
2654.74 3184
2655.23 3120
2655.71 3302
2656.20 3227
2656.69 3063
2657.17 3011
2657.66 3167
2658.14 3470
2658.63 3629
2659.12 3568
2659.60 3606
2660.09 3500
2660.58 3482
2661.06 3643
2661.55 3498
2662.03 4077
2662.52 4221
2663.01 4548
2663.49 4583
2663.98 4662
2664.47 4741
2664.95 5042
2665.44 5470
2665.93 5865
2666.42 5745
2666.90 5909
2667.39 6297
2667.88 5897
2668.36 5878
2668.85 5845
2669.34 5826
2669.82 5622
2670.31 5617
2670.80 5567
2671.29 5641
2671.77 5844
2672.26 6418
2672.75 6716
2673.24 7688
2673.72 8172
2674.21 8035
2674.70 7394
2675.19 7298
2675.67 7464
2676.16 6899
2676.65 6048
2677.14 5963
2677.63 5206
2678.11 4550
2678.60 4557
2679.09 4480
2679.58 3771
2680.07 3926
2680.55 4259
2681.04 4144
2681.53 4055
2682.02 4196
2682.51 4038
2683.00 4391
2683.48 4496
2683.97 4339
2684.46 4198
2684.95 4083
2685.44 3955
2685.93 4038
2686.42 3755
2686.90 3810
2687.39 3801
2687.88 3847
2688.37 3889
2688.86 3681
2689.35 3555
2689.84 3586
2690.33 3480
2690.82 3554
2691.31 3479
2691.79 3533
2692.28 3706
2692.77 3721
2693.26 3570
2693.75 3394
2694.24 3424
2694.73 3788
2695.22 4013
2695.71 3916
2696.20 3737
2696.69 3666
2697.18 3869
2697.67 3837
2698.16 3800
2698.65 3923
2699.14 3718
2699.63 3773
2700.12 3725
2700.61 3768
2701.10 3675
2701.59 3526
2702.08 3523
2702.57 3429
2703.06 3158
2703.55 3037
2704.04 3215
2704.53 3396
2705.02 3282
2705.51 3278
2706.00 3193
2706.49 3067
2706.98 3224
2707.47 3321
2707.96 3272
2708.45 3512
2708.95 3462
2709.44 3058
2709.93 3244
2710.42 3244
2710.91 3256
2711.40 3359
2711.89 3305
2712.38 3307
2712.87 3346
2713.36 3611
2713.86 3455
2714.35 3177
2714.84 3336
2715.33 3338
2715.82 3426
2716.31 3246
2716.80 3020
2717.30 2953
2717.79 3075
2718.28 3100
2718.77 2935
2719.26 2968
2719.75 3194
2720.25 3113
2720.74 3143
2721.23 3296
2721.72 3473
2722.21 3384
2722.70 3153
2723.20 3243
2723.69 3421
2724.18 3465
2724.67 3594
2725.17 3468
2725.66 3510
2726.15 3387
2726.64 3296
2727.14 3049
2727.63 3053
2728.12 3191
2728.61 3144
2729.11 3230
2729.60 3295
2730.09 3197
2730.58 3283
2731.08 3213
2731.57 3119
2732.06 3009
2732.55 3063
2733.05 3173
2733.54 3204
2734.03 3037
2734.53 3100
2735.02 3178
2735.51 3355
2736.01 3392
2736.50 3273
2736.99 3540
2737.49 3757
2737.98 3782
2738.47 3952
2738.97 3665
2739.46 3866
2739.95 3929
2740.45 4010
2740.94 3761
2741.43 4016
2741.93 3841
2742.42 3864
2742.92 3850
2743.41 3660
2743.90 3391
2744.40 3306
2744.89 3594
2745.39 3479
2745.88 3600
2746.37 3248
2746.87 3099
2747.36 3070
2747.86 3127
2748.35 3154
2748.85 3155
2749.34 3264
2749.83 3205
2750.33 3171
2750.82 3177
2751.32 3108
2751.81 2913
2752.31 3079
2752.80 3041
2753.30 3223
2753.79 3147
2754.29 3139
2754.78 3488
2755.28 3513
2755.77 3247
2756.27 3666
2756.76 3609
2757.26 3681
2757.75 3560
2758.25 3689
2758.74 3625
2759.24 3713
2759.73 3615
2760.23 3520
2760.72 3233
2761.22 3164
2761.71 3328
2762.21 3397
2762.71 3071
2763.20 2968
2763.70 3042
2764.19 3214
2764.69 3187
2765.18 3277
2765.68 3137
2766.18 3118
2766.67 3218
2767.17 3165
2767.66 3254
2768.16 2905
2768.66 3047
2769.15 3087
2769.65 3199
2770.15 3099
2770.64 3157
2771.14 3074
2771.63 3180
2772.13 2916
2772.63 3142
2773.12 3217
2773.62 3267
2774.12 3032
2774.61 3167
2775.11 3224
2775.61 3443
2776.10 3528
2776.60 3510
2777.10 3500
2777.60 3395
2778.09 3498
2778.59 3326
2779.09 3155
2779.58 3451
2780.08 3330
2780.58 3528
2781.08 3649
2781.57 3396
2782.07 3641
2782.57 3623
2783.06 3641
2783.56 3406
2784.06 3246
2784.56 3539
2785.06 3619
2785.55 3585
2786.05 3357
2786.55 3374
2787.05 3302
2787.54 3037
2788.04 3124
2788.54 3107
2789.04 3113
2789.54 2974
2790.03 2894
2790.53 2830
2791.03 2712
2791.53 2979
2792.03 3041
2792.52 2863
2793.02 3055
2793.52 3201
2794.02 3460
2794.52 3827
2795.02 4239
2795.52 4661
2796.01 4813
2796.51 5431
2797.01 5749
2797.51 6161
2798.01 6535
2798.51 6671
2799.01 6581
2799.51 6095
2800.00 5922
2800.50 5821
2801.00 5446
2801.50 4978
2802.00 4555
2802.50 4146
2803.00 4080
2803.50 3903
2804.00 4207
2804.50 3863
2805.00 4029
2805.50 3952
2806.00 3851
2806.50 4105
2806.99 4406
2807.49 4111
2807.99 4090
2808.49 4113
2808.99 4284
2809.49 4222
2809.99 3941
2810.49 3993
2810.99 4055
2811.49 3968
2811.99 3508
2812.49 3661
2812.99 3496
2813.49 3484
2813.99 3482
2814.49 3318
2814.99 3249
2815.49 3149
2815.99 3184
2816.50 3410
2817.00 3275
2817.50 3232
2818.00 3212
2818.50 3226
2819.00 2999
2819.50 3003
2820.00 2925
2820.50 2958
2821.00 2982
2821.50 2862
2822.00 3025
2822.50 3177
2823.00 3220
2823.51 3291
2824.01 3355
2824.51 3069
2825.01 3335
2825.51 3528
2826.01 3347
2826.51 3630
2827.01 3739
2827.52 3499
2828.02 3440
2828.52 3465
2829.02 3339
2829.52 3217
2830.02 2977
2830.53 3065
2831.03 2982
2831.53 2935
2832.03 3305
2832.53 3166
2833.03 2978
2833.54 3139
2834.04 3216
2834.54 3177
2835.04 3234
2835.54 3059
2836.05 3341
2836.55 3185
2837.05 3225
2837.55 3206
2838.06 3117
2838.56 3234
2839.06 3418
2839.56 3355
2840.07 3232
2840.57 3077
2841.07 3239
2841.57 3177
2842.08 2991
2842.58 2912
2843.08 2939
2843.58 2815
2844.09 2814
2844.59 3003
2845.09 3070
2845.60 3086
2846.10 2927
2846.60 2811
2847.11 2871
2847.61 2866
2848.11 2761
2848.62 2748
2849.12 2937
2849.62 2845
2850.13 2899
2850.63 2774
2851.13 2862
2851.64 2751
2852.14 2761
2852.64 3045
2853.15 3124
2853.65 3128
2854.15 3305
2854.66 3416
2855.16 3500
2855.67 3607
2856.17 3521
2856.67 3467
2857.18 3437
2857.68 3451
2858.19 3422
2858.69 3261
2859.19 3084
2859.70 3119
2860.20 3085
2860.71 2972
2861.21 3140
2861.72 2991
2862.22 3050
2862.73 3044
2863.23 2890
2863.73 2983
2864.24 2991
2864.74 3108
2865.25 2995
2865.75 2979
2866.26 3094
2866.76 2913
2867.27 3047
2867.77 2976
2868.28 2992
2868.78 3002
2869.29 3068
2869.79 3259
2870.30 3093
2870.80 3219
2871.31 3411
2871.81 3391
2872.32 3207
2872.83 3327
2873.33 3228
2873.84 3225
2874.34 3563
2874.85 3394
2875.35 3360
2875.86 3265
2876.36 3225
2876.87 3369
2877.38 3347
2877.88 3522
2878.39 3437
2878.89 3581
2879.40 3437
2879.91 3457
2880.41 3526
2880.92 3641
2881.42 3577
2881.93 3551
2882.44 3917
2882.94 3972
2883.45 4226
2883.96 4366
2884.46 4299
2884.97 3948
2885.48 4089
2885.98 3854
2886.49 3806
2886.99 3755
2887.50 3517
2888.01 3333
2888.52 3271
2889.02 3417
2889.53 3348
2890.04 3262
2890.54 3111
2891.05 3005
2891.56 3293
2892.06 3340
2892.57 3284
2893.08 3248
2893.59 3319
2894.09 3435
2894.60 3533
2895.11 3522
2895.62 3595
2896.12 3832
2896.63 3924
2897.14 4114
2897.65 4260
2898.15 4196
2898.66 3895
2899.17 3709
2899.68 3676
2900.18 3681
2900.69 3583
2901.20 3485
2901.71 3222
2902.22 3143
2902.72 3521
2903.23 3409
2903.74 3280
2904.25 3368
2904.76 3310
2905.26 3267
2905.77 3253
2906.28 3470
2906.79 3449
2907.30 3537
2907.81 3479
2908.32 3554
2908.82 3362
2909.33 3335
2909.84 3424
2910.35 3304
2910.86 3261
2911.37 3301
2911.88 3325
2912.38 3327
2912.89 3557
2913.40 3154
2913.91 3336
2914.42 3343
2914.93 3625
2915.44 3325
2915.95 3502
2916.46 3692
2916.97 3595
2917.48 3490
2917.99 3614
2918.50 3864
2919.00 3608
2919.51 3592
2920.02 3714
2920.53 3678
2921.04 4023
2921.55 4149
2922.06 4514
2922.57 4596
2923.08 5091
2923.59 5361
2924.10 6170
2924.61 6668
2925.12 7166
2925.63 7730
2926.14 8002
2926.65 8259
2927.16 8068
2927.67 7984
2928.18 7552
2928.69 7029
2929.20 6517
2929.71 5394
2930.22 5060
2930.73 4791
2931.25 4146
2931.76 4019
2932.27 3611
2932.78 3357
2933.29 3290
2933.80 3499
2934.31 3351
2934.82 3183
2935.33 3084
2935.84 3193
2936.35 3194
2936.86 3132
2937.38 3198
2937.89 3303
2938.40 3067
2938.91 3152
2939.42 3255
2939.93 3343
2940.44 3275
2940.95 3047
2941.47 3183
2941.98 3272
2942.49 3305
2943.00 3322
2943.51 3412
2944.02 3317
2944.53 3376
2945.05 3313
2945.56 3376
2946.07 3355
2946.58 3450
2947.09 3385
2947.61 3478
2948.12 3496
2948.63 3305
2949.14 3452
2949.65 3452
2950.17 3676
2950.68 3664
2951.19 3416
2951.70 3413
2952.22 3609
2952.73 3647
2953.24 3748
2953.75 3854
2954.27 3625
2954.78 3645
2955.29 3671
2955.80 3504
2956.32 3591
2956.83 3512
2957.34 3390
2957.85 2970
2958.37 2948
2958.88 3205
2959.39 3161
2959.91 3065
2960.42 3006
2960.93 3041
2961.45 3024
2961.96 2984
2962.47 3485
2962.99 3312
2963.50 3361
2964.01 3240
2964.53 3129
2965.04 3528
2965.55 3281
2966.07 3113
2966.58 3144
2967.09 3174
2967.61 3206
2968.12 3328
2968.63 3098
2969.15 3126
2969.66 3173
2970.18 3203
2970.69 3357
2971.20 3261
2971.72 3078
2972.23 2958
2972.75 3151
2973.26 3305
2973.78 3236
2974.29 3260
2974.80 3158
2975.32 3030
2975.83 3198
2976.35 3179
2976.86 3139
2977.38 3090
2977.89 3239
2978.41 3072
2978.92 3054
2979.43 3088
2979.95 3079
2980.46 3192
2980.98 3147
2981.49 3241
2982.01 3397
2982.52 3303
2983.04 3212
2983.55 3293
2984.07 3175
2984.58 3348
2985.10 3253
2985.61 3289
2986.13 3173
2986.65 3042
2987.16 3184
2987.68 3577
2988.19 3559
2988.71 3258
2989.22 3145
2989.74 3260
2990.25 3284
2990.77 3303
2991.29 3423
2991.80 3521
2992.32 3544
2992.83 3464
2993.35 3646
2993.86 3993
2994.38 3964
2994.90 3969
2995.41 4276
2995.93 4499
2996.45 4697
2996.96 4837
2997.48 5096
2997.99 5335
2998.51 5398
2999.03 5018
2999.54 5100
3000.06 4867
3000.58 4994
3001.09 4868
3001.61 4705
3002.13 4734
3002.64 5164
3003.16 5292
3003.68 5317
3004.19 5610
3004.71 5904
3005.23 5821
3005.74 5733
3006.26 5992
3006.78 5768
3007.30 5416
3007.81 4985
3008.33 4455
3008.85 4332
3009.36 4194
3009.88 3783
3010.40 3576
3010.92 3252
3011.43 3258
3011.95 3409
3012.47 3155
3012.99 2961
3013.50 3088
3014.02 3248
3014.54 3331
3015.06 3195
3015.58 3068
3016.09 2946
3016.61 3028
3017.13 3180
3017.65 3307
3018.17 3388
3018.68 3366
3019.20 3266
3019.72 3366
3020.24 3604
3020.76 3486
3021.28 3619
3021.79 3408
3022.31 3205
3022.83 3465
3023.35 3529
3023.87 3632
3024.39 3810
3024.90 3704
3025.42 3642
3025.94 3639
3026.46 3806
3026.98 3521
3027.50 3443
3028.02 3648
3028.54 3404
3029.06 3061
3029.57 3152
3030.09 3353
3030.61 3329
3031.13 3163
3031.65 3179
3032.17 3305
3032.69 3298
3033.21 3222
3033.73 3212
3034.25 3177
3034.77 3098
3035.29 3099
3035.81 3325
3036.33 3494
3036.85 3399
3037.37 3346
3037.89 3121
3038.40 3094
3038.92 3288
3039.44 3452
3039.96 3251
3040.48 3093
3041.00 3206
3041.52 3270
3042.04 3239
3042.56 3283
3043.09 3353
3043.61 3046
3044.13 3133
3044.65 3240
3045.17 2967
3045.69 3016
3046.21 2924
3046.73 2904
3047.25 3063
3047.77 3044
3048.29 2998
3048.81 2951
3049.33 3167
3049.85 3223
3050.37 2996
3050.89 2895
3051.41 2930
3051.94 3175
3052.46 3146
3052.98 3298
3053.50 3054
3054.02 3036
3054.54 3117
3055.06 3074
3055.58 2982
3056.10 2923
3056.63 2843
3057.15 2990
3057.67 3178
3058.19 3086
3058.71 2609
3059.23 2743
3059.76 2964
3060.28 3043
3060.80 3213
3061.32 3034
3061.84 3018
3062.36 3062
3062.89 3079
3063.41 3017
3063.93 3288
3064.45 3422
3064.97 3322
3065.50 3365
3066.02 3521
3066.54 3732
3067.06 3672
3067.58 3472
3068.11 3542
3068.63 3519
3069.15 3637
3069.67 3530
3070.20 3493
3070.72 3419
3071.24 3442
3071.76 3271
3072.29 3389
3072.81 3208
3073.33 3294
3073.86 3184
3074.38 3195
3074.90 3086
3075.42 3147
3075.95 3083
3076.47 3263
3076.99 3429
3077.52 3282
3078.04 3264
3078.56 3310
3079.09 3390
3079.61 3349
3080.13 3264
3080.66 3477
3081.18 3437
3081.70 3503
3082.23 3820
3082.75 3660
3083.27 3636
3083.80 3720
3084.32 3722
3084.85 3760
3085.37 3685
3085.89 3746
3086.42 3856
3086.94 3810
3087.46 3689
3087.99 3521
3088.51 3710
3089.04 3465
3089.56 3608
3090.09 3694
3090.61 3550
3091.13 3418
3091.66 3490
3092.18 3305
3092.71 3491
3093.23 3517
3093.76 3661
3094.28 3558
3094.81 3764
3095.33 3766
3095.85 3878
3096.38 3507
3096.90 3692
3097.43 3910
3097.95 4021
3098.48 4181
3099.00 3855
3099.53 4167
3100.05 4433
3100.58 5045
3101.10 5595
3101.63 6171
3102.15 7192
3102.68 8216
3103.21 9454
3103.73 10083
3104.26 10688
3104.78 10987
3105.31 10567
3105.83 10634
3106.36 9400
3106.88 8648
3107.41 7548
3107.94 7107
3108.46 6400
3108.99 6281
3109.51 6303
3110.04 6427
3110.56 6630
3111.09 6645
3111.62 7236
3112.14 7844
3112.67 7907
3113.19 7602
3113.72 7430
3114.25 6981
3114.77 6269
3115.30 5817
3115.83 5080
3116.35 4754
3116.88 4364
3117.41 4062
3117.93 3917
3118.46 3779
3118.99 3540
3119.51 3653
3120.04 3727
3120.57 3787
3121.09 3620
3121.62 3705
3122.15 3721
3122.67 3442
3123.20 3698
3123.73 3533
3124.25 3730
3124.78 3457
3125.31 3632
3125.84 3730
3126.36 3492
3126.89 3463
3127.42 3666
3127.95 3724
3128.47 3823
3129.00 3794
3129.53 3691
3130.06 3707
3130.58 4090
3131.11 4116
3131.64 4456
3132.17 4844
3132.69 5191
3133.22 5441
3133.75 5551
3134.28 5555
3134.81 5677
3135.33 5376
3135.86 5320
3136.39 5357
3136.92 4862
3137.45 4956
3137.97 4926
3138.50 4843
3139.03 4537
3139.56 4463
3140.09 4361
3140.62 4481
3141.15 4103
3141.67 4207
3142.20 4206
3142.73 4035
3143.26 4227
3143.79 4405
3144.32 4173
3144.85 4244
3145.38 4504
3145.90 4530
3146.43 4510
3146.96 4221
3147.49 4145
3148.02 4332
3148.55 4278
3149.08 4333
3149.61 4095
3150.14 4253
3150.67 4095
3151.20 3925
3151.73 4043
3152.25 3969
3152.78 4158
3153.31 4153
3153.84 3848
3154.37 3869
3154.90 3927
3155.43 3926
3155.96 4081
3156.49 4101
3157.02 4070
3157.55 4069
3158.08 3966
3158.61 3897
3159.14 3833
3159.67 3879
3160.20 4030
3160.73 3787
3161.26 3619
3161.79 3583
3162.32 3575
3162.85 3466
3163.38 3607
3163.91 3419
3164.44 3430
3164.98 3324
3165.51 3452
3166.04 3373
3166.57 3237
3167.10 3331
3167.63 3235
3168.16 3424
3168.69 3238
3169.22 3513
3169.75 3387
3170.28 3531
3170.81 3655
3171.35 3645
3171.88 3811
3172.41 3817
3172.94 4197
3173.47 4486
3174.00 4406
3174.53 4398
3175.06 4583
3175.60 4661
3176.13 4608
3176.66 4563
3177.19 4512
3177.72 4386
3178.25 3931
3178.78 3585
3179.32 3596
3179.85 3577
3180.38 3724
3180.91 3596
3181.44 3530
3181.98 3485
3182.51 3243
3183.04 3261
3183.57 3161
3184.10 3390
3184.64 3277
3185.17 3218
3185.70 3355
3186.23 3372
3186.77 3470
3187.30 3419
3187.83 3388
3188.36 3215
3188.90 3409
3189.43 3395
3189.96 3201
3190.49 3155
3191.03 3175
3191.56 3340
3192.09 3100
3192.62 3548
3193.16 3641
3193.69 3773
3194.22 3784
3194.76 3906
3195.29 4176
3195.82 3923
3196.36 3922
3196.89 3983
3197.42 4363
3197.96 4445
3198.49 4393
3199.02 4333
3199.56 4180
3200.09 4126
3200.62 3973
3201.16 4189
3201.69 3778
3202.22 3835
3202.76 3786
3203.29 3607
3203.82 3519
3204.36 3608
3204.89 3367
3205.43 3214
3205.96 3185
3206.49 3217
3207.03 3110
3207.56 3021
3208.10 3092
3208.63 3220
3209.16 3045
3209.70 3218
3210.23 3438
3210.77 3183
3211.30 3282
3211.84 3277
3212.37 3462
3212.91 3531
3213.44 3298
3213.97 3457
3214.51 3510
3215.04 3545
3215.58 3155
3216.11 3188
3216.65 3143
3217.18 3243
3217.72 3137
3218.25 3287
3218.79 3097
3219.32 3066
3219.86 3047
3220.39 3142
3220.93 3375
3221.46 3194
3222.00 3310
3222.53 3089
3223.07 3242
3223.61 3415
3224.14 3284
3224.68 3335
3225.21 3761
3225.75 3780
3226.28 3813
3226.82 3740
3227.36 3676
3227.89 3548
3228.43 3573
3228.96 3500
3229.50 3587
3230.03 3494
3230.57 3287
3231.11 3133
3231.64 3069
3232.18 3260
3232.71 3472
3233.25 3366
3233.79 3208
3234.32 3028
3234.86 3096
3235.40 3107
3235.93 3049
3236.47 3174
3237.01 3387
3237.54 3257
3238.08 3250
3238.62 3438
3239.15 3540
3239.69 3422
3240.23 3163
3240.76 3288
3241.30 3251
3241.84 3120
3242.37 3157
3242.91 3186
3243.45 3054
3243.99 3122
3244.52 2959
3245.06 2934
3245.60 3075
3246.13 3008
3246.67 2920
3247.21 2969
3247.75 2998
3248.28 3092
3248.82 3158
3249.36 3089
3249.90 3033
3250.43 3195
3250.97 3144
3251.51 3207
3252.05 3244
3252.59 3180
3253.12 3018
3253.66 3228
3254.20 3207
3254.74 3217
3255.28 3436
3255.81 3224
3256.35 3046
3256.89 3152
3257.43 3200
3257.97 3312
3258.50 3357
3259.04 3588
3259.58 3749
3260.12 3810
3260.66 3895
3261.20 4291
3261.74 4504
3262.27 4792
3262.81 4596
3263.35 4793
3263.89 4929
3264.43 4767
3264.97 4678
3265.51 4792
3266.05 4799
3266.58 4557
3267.12 4520
3267.66 4617
3268.20 4879
3268.74 4698
3269.28 4295
3269.82 4291
3270.36 4207
3270.90 4089
3271.44 4107
3271.98 4024
3272.52 3629
3273.06 3500
3273.60 3568
3274.14 3485
3274.67 3351
3275.21 3536
3275.75 3391
3276.29 3435
3276.83 3504
3277.37 3549
3277.91 3512
3278.45 3448
3278.99 3477
3279.53 3545
3280.07 3820
3280.61 3776
3281.15 3678
3281.69 3724
3282.23 3925
3282.78 3964
3283.32 4151
3283.86 3919
3284.40 4117
3284.94 4098
3285.48 4301
3286.02 4332
3286.56 3916
3287.10 3942
3287.64 4257
3288.18 4225
3288.72 4436
3289.26 4082
3289.80 4076
3290.34 3935
3290.89 4039
3291.43 4259
3291.97 4190
3292.51 4519
3293.05 4758
3293.59 4814
3294.13 5089
3294.67 5344
3295.22 5704
3295.76 5968
3296.30 6026
3296.84 5913
3297.38 5908
3297.92 5828
3298.46 5702
3299.01 5226
3299.55 4923
3300.09 4537
3300.63 4471
3301.17 4215
3301.71 3906
3302.26 3945
3302.80 3979
3303.34 3574
3303.88 3437
3304.42 3403
3304.97 3374
3305.51 3498
3306.05 3467
3306.59 3530
3307.14 3699
3307.68 3605
3308.22 3444
3308.76 3527
3309.31 3498
3309.85 3430
3310.39 3732
3310.93 3930
3311.48 3963
3312.02 3858
3312.56 3765
3313.10 3756
3313.65 3923
3314.19 4232
3314.73 4755
3315.28 4792
3315.82 4870
3316.36 5275
3316.91 5380
3317.45 5648
3317.99 5678
3318.54 5401
3319.08 5060
3319.62 4969
3320.17 4632
3320.71 4223
3321.25 4066
3321.80 3831
3322.34 3612
3322.88 3575
3323.43 3442
3323.97 3344
3324.51 3406
3325.06 3494
3325.60 3456
3326.15 3506
3326.69 3537
3327.23 3320
3327.78 3305
3328.32 3287
3328.87 3276
3329.41 3184
3329.95 3206
3330.50 3186
3331.04 2933
3331.59 3011
3332.13 3142
3332.68 3132
3333.22 3155
3333.77 3270
3334.31 3157
3334.85 3166
3335.40 3136
3335.94 3315
3336.49 3120
3337.03 3218
3337.58 3272
3338.12 3293
3338.67 3250
3339.21 3251
3339.76 3128
3340.30 3314
3340.85 3233
3341.39 3224
3341.94 3227
3342.48 3319
3343.03 3209
3343.57 3235
3344.12 3082
3344.66 2986
3345.21 2835
3345.76 3031
3346.30 3071
3346.85 2961
3347.39 2849
3347.94 2836
3348.48 2977
3349.03 2968
3349.58 2986
3350.12 2988
3350.67 3023
3351.21 3072
3351.76 2975
3352.31 2923
3352.85 3043
3353.40 3306
3353.94 3419
3354.49 3360
3355.04 3352
3355.58 3424
3356.13 3603
3356.68 3606
3357.22 3401
3357.77 3405
3358.31 3508
3358.86 3357
3359.41 3557
3359.95 3641
3360.50 3676
3361.05 3442
3361.59 3446
3362.14 3365
3362.69 3383
3363.24 3215
3363.78 2989
3364.33 2984
3364.88 2995
3365.42 2930
3365.97 2703
3366.52 2617
3367.06 2875
3367.61 2832
3368.16 2946
3368.71 2939
3369.25 2876
3369.80 2975
3370.35 3118
3370.90 2985
3371.44 3068
3371.99 2997
3372.54 3034
3373.09 2959
3373.64 2806
3374.18 2969
3374.73 2928
3375.28 2826
3375.83 2597
3376.37 2578
3376.92 2640
3377.47 2572
3378.02 2471
3378.57 2714
3379.12 2723
3379.66 2850
3380.21 2842
3380.76 2691
3381.31 2764
3381.86 2878
3382.41 2863
3382.95 3073
3383.50 3070
3384.05 3018
3384.60 3139
3385.15 3175
3385.70 3134
3386.25 3147
3386.80 3047
3387.34 2895
3387.89 2831
3388.44 2983
3388.99 3024
3389.54 3250
3390.09 3194
3390.64 3195
3391.19 3034
3391.74 2978
3392.29 2787
3392.84 2867
3393.38 2767
3393.93 2931
3394.48 2852
3395.03 2624
3395.58 2693
3396.13 2754
3396.68 2734
3397.23 2607
3397.78 2646
3398.33 2769
3398.88 2784
3399.43 2526
3399.98 2768
3400.53 2842
3401.08 3021
3401.63 3321
3402.18 3290
3402.73 3311
3403.28 3357
3403.83 3366
3404.38 3508
3404.93 3503
3405.48 3374
3406.03 3362
3406.58 3315
3407.13 3295
3407.68 3159
3408.23 3249
3408.79 3062
3409.34 3183
3409.89 2910
3410.44 2906
3410.99 2719
3411.54 2821
3412.09 2697
3412.64 2862
3413.19 2660
3413.74 2605
3414.29 2796
3414.84 2729
3415.40 2752
3415.95 2951
3416.50 2839
3417.05 2985
3417.60 3025
3418.15 2910
3418.70 3221
3419.26 3387
3419.81 3581
3420.36 3566
3420.91 3756
3421.46 3824
3422.01 4234
3422.57 4209
3423.12 4379
3423.67 4375
3424.22 4362
3424.77 4295
3425.32 4404
3425.88 4169
3426.43 3854
3426.98 3792
3427.53 3541
3428.08 3357
3428.64 3441
3429.19 3311
3429.74 3423
3430.29 3143
3430.85 3076
3431.40 3105
3431.95 3092
3432.50 2964
3433.06 2968
3433.61 3080
3434.16 2802
3434.71 2782
3435.27 2821
3435.82 2889
3436.37 2964
3436.93 2914
3437.48 2893
3438.03 2862
3438.58 2778
3439.14 2896
3439.69 2930
3440.24 2921
3440.80 3005
3441.35 2805
3441.90 2625
3442.46 2942
3443.01 2875
3443.56 2782
3444.12 2813
3444.67 2744
3445.22 2828
3445.78 2833
3446.33 2906
3446.89 2890
3447.44 3058
3447.99 2997
3448.55 3208
3449.10 3163
3449.65 3206
3450.21 3118
3450.76 3071
3451.32 3106
3451.87 3038
3452.42 3100
3452.98 3347
3453.53 3086
3454.09 2932
3454.64 2887
3455.20 2974
3455.75 2899
3456.30 2872
3456.86 2970
3457.41 3001
3457.97 2934
3458.52 2862
3459.08 2884
3459.63 2918
3460.19 2820
3460.74 2862
3461.30 2746
3461.85 2797
3462.41 2775
3462.96 2763
3463.52 2878
3464.07 2760
3464.63 2997
3465.18 2929
3465.74 2996
3466.29 2833
3466.85 2922
3467.40 2968
3467.96 2943
3468.51 3004
3469.07 3014
3469.63 3016
3470.18 3117
3470.74 3195
3471.29 3193
3471.85 2959
3472.40 3137
3472.96 3070
3473.52 3080
3474.07 3117
3474.63 3202
3475.18 3189
3475.74 3120
3476.29 3064
3476.85 3045
3477.41 3149
3477.96 3107
3478.52 3313
3479.08 3368
3479.63 3313
3480.19 3557
3480.74 3594
3481.30 3456
3481.86 3333
3482.41 3492
3482.97 3531
3483.53 3426
3484.08 3697
3484.64 3922
3485.20 3620
3485.75 3658
3486.31 3945
3486.87 3803
3487.43 3671
3487.98 3998
3488.54 4074
3489.10 4341
3489.65 4526
3490.21 5181
3490.77 6014
3491.33 6353
3491.88 6756
3492.44 7249
3493.00 8029
3493.55 8242
3494.11 8148
3494.67 8773
3495.23 8683
3495.78 8017
3496.34 7911
3496.90 7705
3497.46 7625
3498.02 7364
3498.57 7397
3499.13 7853
3499.69 8269
3500.25 8608
3500.81 8926
3501.36 8723
3501.92 8512
3502.48 8070
3503.04 7850
3503.60 7219
3504.15 6640
3504.71 6917
3505.27 6461
3505.83 6165
3506.39 5846
3506.95 5932
3507.50 6001
3508.06 6010
3508.62 5618
3509.18 5513
3509.74 5386
3510.30 5236
3510.86 4981
3511.42 4963
3511.97 4823
3512.53 4863
3513.09 5046
3513.65 4740
3514.21 4918
3514.77 5303
3515.33 5669
3515.89 5746
3516.45 6130
3517.01 6214
3517.57 6165
3518.13 6539
3518.69 6169
3519.24 6360
3519.80 6364
3520.36 5982
3520.92 6012
3521.48 5584
3522.04 5739
3522.60 5356
3523.16 5330
3523.72 5284
3524.28 5080
3524.84 5295
3525.40 5038
3525.96 4730
3526.52 4461
3527.08 4466
3527.64 4304
3528.20 4280
3528.76 4160
3529.32 3988
3529.88 3768
3530.44 3570
3531.00 3542
3531.56 3650
3532.13 3415
3532.69 3295
3533.25 3375
3533.81 3324
3534.37 3618
3534.93 3652
3535.49 3559
3536.05 3629
3536.61 3660
3537.17 3695
3537.73 3611
3538.29 3661
3538.85 3673
3539.42 3826
3539.98 3960
3540.54 4249
3541.10 4590
3541.66 4816
3542.22 5114
3542.78 5468
3543.34 5682
3543.91 6302
3544.47 6383
3545.03 6484
3545.59 6433
3546.15 6133
3546.71 5687
3547.28 5573
3547.84 4974
3548.40 4718
3548.96 4428
3549.52 4050
3550.09 4107
3550.65 4147
3551.21 4200
3551.77 4057
3552.33 3972
3552.90 3836
3553.46 3708
3554.02 3792
3554.58 3700
3555.14 3571
3555.71 3705
3556.27 3694
3556.83 3614
3557.39 3654
3557.96 3542
3558.52 3598
3559.08 3539
3559.64 3352
3560.21 3531
3560.77 3511
3561.33 3346
3561.90 3228
3562.46 3449
3563.02 3459
3563.58 3234
3564.15 3300
3564.71 3256
3565.27 3355
3565.84 3210
3566.40 3169
3566.96 3132
3567.53 3149
3568.09 2895
3568.65 2997
3569.22 2957
3569.78 3152
3570.34 2970
3570.91 2865
3571.47 2984
3572.04 2815
3572.60 2848
3573.16 3201
3573.73 3145
3574.29 3205
3574.85 3282
3575.42 3011
3575.98 3013
3576.55 3139
3577.11 3213
3577.67 3188
3578.24 3019
3578.80 3120
3579.37 3092
3579.93 3159
3580.50 2994
3581.06 3131
3581.62 3189
3582.19 2824
3582.75 3006
3583.32 3065
3583.88 2959
3584.45 3150
3585.01 2951
3585.58 3094
3586.14 3228
3586.71 3250
3587.27 3039
3587.84 2980
3588.40 2880
3588.97 2947
3589.53 2880
3590.10 2953
3590.66 3010
3591.23 2915
3591.79 2868
3592.36 2971
3592.92 3052
3593.49 2877
3594.05 2891
3594.62 2993
3595.18 3008
3595.75 3039
3596.32 3203
3596.88 3321
3597.45 3377
3598.01 3543
3598.58 3590
3599.14 3114
3599.71 3290
3600.28 3316
3600.84 3494
3601.41 3594
3601.97 3764
3602.54 3536
3603.11 3377
3603.67 3423
3604.24 3423
3604.80 3342
3605.37 3338
3605.94 3223
3606.50 3119
3607.07 3228
3607.64 2966
3608.20 3134
3608.77 3075
3609.34 2953
3609.90 3022
3610.47 2859
3611.04 2987
3611.60 3170
3612.17 3032
3612.74 3181
3613.30 3733
3613.87 4449
3614.44 5357
3615.00 6698
3615.57 7989
3616.14 9690
3616.71 11287
3617.27 13438
3617.84 15757
3618.41 17377
3618.98 18791
3619.54 19856
3620.11 19240
3620.68 18420
3621.25 17150
3621.81 15833
3622.38 14061
3622.95 12052
3623.52 10293
3624.08 8227
3624.65 6926
3625.22 5829
3625.79 5166
3626.36 4538
3626.92 4200
3627.49 3851
3628.06 3772
3628.63 3498
3629.20 3441
3629.76 3356
3630.33 3245
3630.90 3100
3631.47 3154
3632.04 3035
3632.61 3277
3633.17 2965
3633.74 3036
3634.31 2841
3634.88 2905
3635.45 3064
3636.02 2939
3636.59 2885
3637.15 2941
3637.72 2985
3638.29 3077
3638.86 3226
3639.43 3240
3640.00 3108
3640.57 3380
3641.14 3541
3641.71 3441
3642.28 3539
3642.84 3686
3643.41 4022
3643.98 3964
3644.55 4205
3645.12 4390
3645.69 4373
3646.26 4662
3646.83 4853
3647.40 4791
3647.97 5153
3648.54 5317
3649.11 4794
3649.68 4964
3650.25 5044
3650.82 4974
3651.39 4619
3651.96 4405
3652.53 4559
3653.10 4322
3653.67 4184
3654.24 4219
3654.81 4182
3655.38 4233
3655.95 4111
3656.52 4340
3657.09 4439
3657.66 4082
3658.23 4159
3658.80 4013
3659.37 4030
3659.94 4003
3660.51 3889
3661.08 3616
3661.65 3637
3662.23 3627
3662.80 3676
3663.37 3632
3663.94 3696
3664.51 3545
3665.08 3531
3665.65 3358
3666.22 3352
3666.79 3587
3667.36 3344
3667.94 3409
3668.51 3764
3669.08 3634
3669.65 3628
3670.22 3726
3670.79 3821
3671.36 3911
3671.94 3494
3672.51 3556
3673.08 3604
3673.65 3305
3674.22 3464
3674.79 3299
3675.37 3331
3675.94 3413
3676.51 3433
3677.08 3419
3677.65 3484
3678.22 3466
3678.80 3422
3679.37 3327
3679.94 3126
3680.51 3131
3681.09 3088
3681.66 2974
3682.23 3093
3682.80 2945
3683.37 3006
3683.95 2949
3684.52 2865
3685.09 2933
3685.66 2984
3686.24 2935
3686.81 2985
3687.38 3165
3687.96 2879
3688.53 2991
3689.10 2902
3689.67 2938
3690.25 3181
3690.82 3367
3691.39 3052
3691.97 3266
3692.54 3067
3693.11 3155
3693.69 3143
3694.26 3173
3694.83 3043
3695.41 3075
3695.98 3124
3696.55 3073
3697.13 3102
3697.70 3329
3698.27 3310
3698.85 3247
3699.42 3216
3699.99 3257
3700.57 3242
3701.14 3219
3701.72 3056
3702.29 2958
3702.86 3023
3703.44 3021
3704.01 3003
3704.59 2977
3705.16 2981
3705.73 3046
3706.31 2820
3706.88 3092
3707.46 3203
3708.03 3264
3708.60 3258
3709.18 3336
3709.75 3416
3710.33 3150
3710.90 3064
3711.48 3280
3712.05 3492
3712.63 3494
3713.20 3455
3713.78 3594
3714.35 3588
3714.93 3395
3715.50 3317
3716.08 3200
3716.65 3243
3717.23 3102
3717.80 2993
3718.38 3189
3718.95 2890
3719.53 2888
3720.10 2945
3720.68 3054
3721.25 3002
3721.83 2900
3722.40 2883
3722.98 2762
3723.55 2959
3724.13 2827
3724.71 2815
3725.28 3031
3725.86 2951
3726.43 2763
3727.01 2904
3727.58 3244
3728.16 3402
3728.74 3293
3729.31 3248
3729.89 3438
3730.46 3911
3731.04 3989
3731.62 4549
3732.19 5003
3732.77 5433
3733.34 6152
3733.92 6071
3734.50 6437
3735.07 6502
3735.65 6384
3736.23 6083
3736.80 5782
3737.38 5232
3737.96 4914
3738.53 4434
3739.11 4252
3739.69 3706
3740.26 3337
3740.84 3102
3741.42 2951
3741.99 2905
3742.57 2906
3743.15 2677
3743.73 2764
3744.30 2855
3744.88 2932
3745.46 3078
3746.03 2688
3746.61 2576
3747.19 2593
3747.77 2641
3748.34 2580
3748.92 2605
3749.50 2646
3750.08 2676
3750.65 2714
3751.23 2713
3751.81 2676
3752.39 2669
3752.96 2858
3753.54 2805
3754.12 2714
3754.70 2787
3755.28 2916
3755.85 2738
3756.43 2753
3757.01 3015
3757.59 2859
3758.17 3005
3758.74 2984
3759.32 3024
3759.90 3171
3760.48 3153
3761.06 3384
3761.64 3284
3762.22 3305
3762.79 3242
3763.37 3354
3763.95 3061
3764.53 3090
3765.11 3227
3765.69 3165
3766.27 2981
3766.84 2918
3767.42 2864
3768.00 2914
3768.58 3052
3769.16 3025
3769.74 3047
3770.32 2902
3770.90 2812
3771.48 3130
3772.06 2979
3772.64 3057
3773.22 3104
3773.79 3122
3774.37 2968
3774.95 2819
3775.53 2852
3776.11 2978
3776.69 2685
3777.27 2787
3777.85 2863
3778.43 2743
3779.01 2834
3779.59 2870
3780.17 2785
3780.75 2879
3781.33 2933
3781.91 2914
3782.49 2904
3783.07 2819
3783.65 2913
3784.23 2866
3784.81 2877
3785.39 2659
3785.97 2648
3786.55 2638
3787.13 2600
3787.71 2595
3788.29 2497
3788.87 2604
3789.46 2556
3790.04 2669
3790.62 2915
3791.20 2885
3791.78 2872
3792.36 2748
3792.94 2842
3793.52 2988
3794.10 2829
3794.68 2685
3795.26 2836
3795.84 2971
3796.43 2739
3797.01 2798
3797.59 3025
3798.17 3131
3798.75 3079
3799.33 2893
3799.91 2985
3800.50 2797
3801.08 2882
3801.66 2981
3802.24 2896
3802.82 2834
3803.40 3064
3803.98 3190
3804.57 3197
3805.15 2975
3805.73 2911
3806.31 3039
3806.89 3107
3807.48 3058
3808.06 3115
3808.64 3234
3809.22 3407
3809.80 3630
3810.39 3426
3810.97 3459
3811.55 3375
3812.13 3252
3812.72 3257
3813.30 3322
3813.88 3180
3814.46 3360
3815.05 3447
3815.63 3479
3816.21 3251
3816.79 3237
3817.38 3379
3817.96 3211
3818.54 3290
3819.13 3150
3819.71 3077
3820.29 2997
3820.87 2830
3821.46 2854
3822.04 3061
3822.62 2928
3823.21 2944
3823.79 3003
3824.37 2751
3824.96 2946
3825.54 3132
3826.12 2903
3826.71 2817
3827.29 2852
3827.87 2861
3828.46 2949
3829.04 3111
3829.62 3087
3830.21 3037
3830.79 3045
3831.38 2856
3831.96 2977
3832.54 2974
3833.13 3148
3833.71 2992
3834.30 3133
3834.88 3000
3835.46 2920
3836.05 3116
3836.63 2949
3837.22 2925
3837.80 2988
3838.38 2853
3838.97 2922
3839.55 3050
3840.14 3003
3840.72 3138
3841.31 2984
3841.89 3313
3842.48 3114
3843.06 3061
3843.65 3035
3844.23 3096
3844.82 3120
3845.40 3097
3845.99 3077
3846.57 3167
3847.16 3157
3847.74 3002
3848.33 2953
3848.91 2846
3849.50 3272
3850.08 3262
3850.67 2991
3851.25 2963
3851.84 2909
3852.42 2961
3853.01 3131
3853.59 3191
3854.18 3246
3854.76 3151
3855.35 3143
3855.94 3438
3856.52 3631
3857.11 3966
3857.69 4521
3858.28 4985
3858.87 5999
3859.45 7189
3860.04 8284
3860.62 9737
3861.21 11246
3861.80 12178
3862.38 12517
3862.97 13414
3863.55 13985
3864.14 14062
3864.73 14836
3865.31 14083
3865.90 13199
3866.49 12762
3867.07 11493
3867.66 10312
3868.25 9830
3868.83 8610
3869.42 8071
3870.01 7065
3870.59 6370
3871.18 5725
3871.77 5152
3872.35 4997
3872.94 5158
3873.53 4927
3874.11 4779
3874.70 5070
3875.29 4934
3875.88 4947
3876.46 5315
3877.05 5177
3877.64 5263
3878.22 5356
3878.81 5443
3879.40 4986
3879.99 4770
3880.57 4882
3881.16 4627
3881.75 4454
3882.34 4310
3882.93 4137
3883.51 3873
3884.10 3835
3884.69 3657
3885.28 3273
3885.86 3497
3886.45 3639
3887.04 3577
3887.63 3680
3888.22 3944
3888.81 3782
3889.39 4114
3889.98 4281
3890.57 4380
3891.16 4515
3891.75 4147
3892.34 4225
3892.92 4076
3893.51 3845
3894.10 4051
3894.69 3958
3895.28 3965
3895.87 3700
3896.46 3607
3897.04 3532
3897.63 3432
3898.22 3567
3898.81 3470
3899.40 3442
3899.99 3312
3900.58 3531
3901.17 3587
3901.76 3587
3902.35 3319
3902.93 3272
3903.52 3214
3904.11 3204
3904.70 2990
3905.29 3082
3905.88 2993
3906.47 2784
3907.06 2858
3907.65 2899
3908.24 2950
3908.83 2901
3909.42 2844
3910.01 2854
3910.60 2707
3911.19 2627
3911.78 2673
3912.37 2561
3912.96 2543
3913.55 2594
3914.14 2624
3914.73 2593
3915.32 2692
3915.91 2774
3916.50 2637
3917.09 2794
3917.68 2826
3918.27 2658
3918.86 2515
3919.45 2530
3920.04 2723
3920.63 2553
3921.22 2723
3921.81 2882
3922.40 2947
3923.00 2741
3923.59 2635
3924.18 2754
3924.77 2706
3925.36 2746
3925.95 2783
3926.54 2768
3927.13 2724
3927.72 2641
3928.31 2638
3928.91 2686
3929.50 2789
3930.09 2845
3930.68 2825
3931.27 2732
3931.86 2789
3932.45 2846
3933.05 2753
3933.64 2755
3934.23 2580
3934.82 2600
3935.41 2528
3936.00 2672
3936.60 2697
3937.19 2518
3937.78 2634
3938.37 2607
3938.96 2621
3939.55 2532
3940.15 2640
3940.74 2710
3941.33 2843
3941.92 2654
3942.52 2981
3943.11 3167
3943.70 3040
3944.29 2978
3944.89 3023
3945.48 3176
3946.07 3336
3946.66 2923
3947.26 3062
3947.85 3118
3948.44 3219
3949.03 2920
3949.63 2876
3950.22 2751
3950.81 2708
3951.40 2737
3952.00 2797
3952.59 2792
3953.18 2602
3953.78 2659
3954.37 2574
3954.96 2481
3955.56 2585
3956.15 2626
3956.74 2555
3957.34 2543
3957.93 2774
3958.52 2642
3959.12 2573
3959.71 2617
3960.30 2465
3960.90 2579
3961.49 2502
3962.08 2496
3962.68 2576
3963.27 2347
3963.87 2391
3964.46 2188
3965.05 2417
3965.65 2602
3966.24 2458
3966.84 2366
3967.43 2406
3968.02 2356
3968.62 2515
3969.21 2416
3969.81 2399
3970.40 2429
3971.00 2716
3971.59 2566
3972.18 2424
3972.78 2236
3973.37 2482
3973.97 2515
3974.56 2432
3975.16 2470
3975.75 2562
3976.35 2540
3976.94 2531
3977.54 2527
3978.13 2462
3978.73 2525
3979.32 2446
3979.92 2506
3980.51 2537
3981.11 2567
3981.70 2331
3982.30 2341
3982.89 2523
3983.49 2427
3984.08 2506
3984.68 2496
3985.27 2523
3985.87 2444
3986.46 2532
3987.06 2437
3987.66 2306
3988.25 2444
3988.85 2426
3989.44 2255
3990.04 2493
3990.63 2432
3991.23 2646
3991.83 2686
3992.42 2764
3993.02 2614
3993.61 2536
3994.21 2814
3994.81 3068
3995.40 3103
3996.00 3094
3996.60 3299
3997.19 3316
3997.79 3362
3998.38 3500
3998.98 3719
3999.58 3760
4000.17 3834
4000.77 4033
4001.37 4036
4001.96 4172
4002.56 4074
4003.16 3930
4003.75 3761
4004.35 3477
4004.95 3393
4005.54 3099
4006.14 2897
4006.74 2873
4007.34 2942
4007.93 2914
4008.53 3018
4009.13 2894
4009.72 2828
4010.32 2912
4010.92 2990
4011.52 2911
4012.11 2928
4012.71 3133
4013.31 3107
4013.91 2841
4014.50 2910
4015.10 3154
4015.70 3440
4016.30 3468
4016.90 3417
4017.49 3495
4018.09 3666
4018.69 3647
4019.29 3575
4019.89 3576
4020.48 3405
4021.08 3416
4021.68 3340
4022.28 3205
4022.88 3001
4023.47 2959
4024.07 3108
4024.67 3109
4025.27 3179
4025.87 3025
4026.47 3287
4027.06 3455
4027.66 3595
4028.26 4160
4028.86 4208
4029.46 4144
4030.06 4278
4030.66 4219
4031.26 4236
4031.85 3997
4032.45 4066
4033.05 4034
4033.65 3633
4034.25 3568
4034.85 3400
4035.45 3265
4036.05 3050
4036.65 2940
4037.25 3036
4037.85 2841
4038.45 2824
4039.05 2750
4039.64 2703
4040.24 2557
4040.84 2478
4041.44 2399
4042.04 2405
4042.64 2468
4043.24 2355
4043.84 2349
4044.44 2360
4045.04 2463
4045.64 2484
4046.24 2480
4046.84 2563
4047.44 2597
4048.04 2685
4048.64 2576
4049.24 2658
4049.84 2655
4050.44 2662
4051.04 2639
4051.64 2753
4052.24 2630
4052.84 2516
4053.45 2319
4054.05 2399
4054.65 2372
4055.25 2409
4055.85 2601
4056.45 2391
4057.05 2533
4057.65 2401
4058.25 2293
4058.85 2398
4059.45 2430
4060.05 2517
4060.66 2469
4061.26 2479
4061.86 2485
4062.46 2361
4063.06 2455
4063.66 2588
4064.26 2561
4064.86 2493
4065.47 2654
4066.07 2657
4066.67 2457
4067.27 2571
4067.87 2550
4068.47 2417
4069.07 2423
4069.68 2445
4070.28 2535
4070.88 2553
4071.48 2283
4072.08 2458
4072.69 2259
4073.29 2402
4073.89 2307
4074.49 2253
4075.09 2298
4075.70 2360
4076.30 2182
4076.90 2201
4077.50 2285
4078.11 2357
4078.71 2317
4079.31 2453
4079.91 2451
4080.51 2296
4081.12 2630
4081.72 2518
4082.32 2350
4082.93 2324
4083.53 2417
4084.13 2200
4084.73 2244
4085.34 2409
4085.94 2266
4086.54 2239
4087.15 2294
4087.75 2412
4088.35 2288
4088.95 2297
4089.56 2254
4090.16 2163
4090.76 2188
4091.37 2303
4091.97 2359
4092.57 2397
4093.18 2371
4093.78 2534
4094.39 2365
4094.99 2393
4095.59 2428
4096.20 2608
4096.80 2524
4097.40 2316
4098.01 2389
4098.61 2517
4099.22 2405
4099.82 2430
4100.42 2305
4101.03 2258
4101.63 2263
4102.24 2265
4102.84 2112
4103.44 2182
4104.05 2315
4104.65 2161
4105.26 2397
4105.86 2261
4106.47 2114
4107.07 2047
4107.67 2170
4108.28 2162
4108.88 2112
4109.49 2307
4110.09 2295
4110.70 2211
4111.30 2280
4111.91 2172
4112.51 1978
4113.12 2183
4113.72 2210
4114.33 2378
4114.93 2112
4115.54 2036
4116.14 2139
4116.75 2159
4117.35 2140
4117.96 2166
4118.56 2121
4119.17 2086
4119.77 2193
4120.38 2295
4120.99 2162
4121.59 2169
4122.20 2110
4122.80 2185
4123.41 2055
4124.01 2063
4124.62 2114
4125.23 2188
4125.83 2151
4126.44 2300
4127.04 2208
4127.65 2330
4128.26 2072
4128.86 2061
4129.47 2096
4130.07 2104
4130.68 2333
4131.29 2241
4131.89 2200
4132.50 2095
4133.11 2303
4133.71 2236
4134.32 2205
4134.92 2201
4135.53 2267
4136.14 2395
4136.74 2491
4137.35 2491
4137.96 2738
4138.56 3041
4139.17 3089
4139.78 2899
4140.39 2909
4140.99 3098
4141.60 3189
4142.21 3145
4142.81 3021
4143.42 2962
4144.03 2935
4144.64 2970
4145.24 3130
4145.85 2770
4146.46 2753
4147.06 2641
4147.67 2439
4148.28 2275
4148.89 2361
4149.49 2457
4150.10 2337
4150.71 2217
4151.32 2240
4151.93 2166
4152.53 2187
4153.14 2038
4153.75 2009
4154.36 1927
4154.97 2044
4155.57 2006
4156.18 1963
4156.79 2137
4157.40 2111
4158.01 2062
4158.61 2136
4159.22 2130
4159.83 2163
4160.44 1984
4161.05 2152
4161.66 2318
4162.26 2183
4162.87 2285
4163.48 2363
4164.09 2291
4164.70 2445
4165.31 2315
4165.92 2291
4166.53 2323
4167.13 2407
4167.74 2370
4168.35 2349
4168.96 2436
4169.57 2232
4170.18 2220
4170.79 2360
4171.40 2378
4172.01 2280
4172.62 2155
4173.23 2155
4173.84 2115
4174.44 2256
4175.05 2231
4175.66 2301
4176.27 2099
4176.88 2529
4177.49 2524
4178.10 2393
4178.71 2368
4179.32 2373
4179.93 2213
4180.54 2261
4181.15 2392
4181.76 2279
4182.37 2258
4182.98 2224
4183.59 2281
4184.20 2426
4184.81 2350
4185.42 2121
4186.03 2211
4186.64 2164
4187.25 2375
4187.86 2442
4188.47 2370
4189.08 2335
4189.70 2329
4190.31 2234
4190.92 2229
4191.53 2358
4192.14 2333
4192.75 2387
4193.36 2342
4193.97 2389
4194.58 2435
4195.19 2493
4195.80 2478
4196.41 2392
4197.03 2330
4197.64 2348
4198.25 2269
4198.86 2305
4199.47 2268
4200.08 2327
4200.69 2301
4201.30 2259
4201.92 2289
4202.53 2323
4203.14 2291
4203.75 2259
4204.36 2460
4204.97 2320
4205.58 2082
4206.20 2236
4206.81 2214
4207.42 2382
4208.03 2345
4208.64 2296
4209.26 2297
4209.87 2281
4210.48 2310
4211.09 2237
4211.70 2247
4212.32 2304
4212.93 2308
4213.54 2190
4214.15 2420
4214.77 2409
4215.38 2250
4215.99 2415
4216.60 2587
4217.22 2438
4217.83 2694
4218.44 2809
4219.05 2993
4219.67 3127
4220.28 3264
4220.89 3543
4221.50 3703
4222.12 4235
4222.73 4564
4223.34 4825
4223.96 5136
4224.57 5259
4225.18 5131
4225.80 5640
4226.41 5255
4227.02 5139
4227.64 5048
4228.25 5208
4228.86 5188
4229.48 5245
4230.09 5057
4230.70 4900
4231.32 4666
4231.93 4439
4232.54 4406
4233.16 3934
4233.77 3785
4234.39 3929
4235.00 3499
4235.61 3248
4236.23 3160
4236.84 3271
4237.45 3237
4238.07 3122
4238.68 3203
4239.30 3145
4239.91 3134
4240.53 3103
4241.14 3159
4241.75 3085
4242.37 2802
4242.98 2781
4243.60 2672
4244.21 2685
4244.83 2609
4245.44 2486
4246.06 2502
4246.67 2704
4247.29 2672
4247.90 2523
4248.51 2685
4249.13 2706
4249.74 2520
4250.36 2510
4250.97 2447
4251.59 2596
4252.20 2713
4252.82 2509
4253.44 2291
4254.05 2453
4254.67 2605
4255.28 2705
4255.90 2630
4256.51 2356
4257.13 2359
4257.74 2345
4258.36 2218
4258.97 2158
4259.59 2181
4260.21 2272
4260.82 2333
4261.44 2419
4262.05 2508
4262.67 2434
4263.28 2430
4263.90 2568
4264.52 2597
4265.13 2444
4265.75 2416
4266.36 2571
4266.98 2752
4267.60 2697
4268.21 2592
4268.83 2653
4269.45 2620
4270.06 2607
4270.68 2683
4271.29 2596
4271.91 2444
4272.53 2401
4273.14 2417
4273.76 2393
4274.38 2438
4274.99 2459
4275.61 2688
4276.23 2749
4276.85 2650
4277.46 2596
4278.08 2660
4278.70 2908
4279.31 2885
4279.93 2647
4280.55 2541
4281.16 2394
4281.78 2432
4282.40 2379
4283.02 2357
4283.63 2294
4284.25 2237
4284.87 2346
4285.49 2231
4286.10 2215
4286.72 2220
4287.34 2143
4287.96 2229
4288.57 2036
4289.19 2160
4289.81 2221
4290.43 2077
4291.05 2138
4291.66 2073
4292.28 2012
4292.90 2195
4293.52 2349
4294.14 2523
4294.75 2434
4295.37 2018
4295.99 2235
4296.61 2208
4297.23 2335
4297.85 2219
4298.46 2323
4299.08 2244
4299.70 2416
4300.32 2379
4300.94 2499
4301.56 2314
4302.18 2374
4302.79 2514
4303.41 2342
4304.03 2414
4304.65 2278
4305.27 2372
4305.89 2344
4306.51 2212
4307.13 2119
4307.75 2224
4308.36 2415
4308.98 2479
4309.60 2282
4310.22 2302
4310.84 2328
4311.46 2332
4312.08 2278
4312.70 2381
4313.32 2324
4313.94 2414
4314.56 2328
4315.18 2151
4315.80 2130
4316.42 2087
4317.04 2121
4317.66 2140
4318.28 2150
4318.90 2221
4319.52 2303
4320.14 2130
4320.76 2114
4321.38 2189
4322.00 1997
4322.62 2271
4323.24 2370
4323.86 2284
4324.48 2264
4325.10 2312
4325.72 2187
4326.34 2151
4326.96 2251
4327.58 2314
4328.20 2372
4328.82 2207
4329.44 2256
4330.06 2235
4330.68 2115
4331.30 2119
4331.93 2125
4332.55 2050
4333.17 2136
4333.79 2107
4334.41 2123
4335.03 2218
4335.65 2320
4336.27 2312
4336.89 2297
4337.51 2265
4338.14 2372
4338.76 2340
4339.38 2369
4340.00 2286
4340.62 2392
4341.24 2408
4341.86 2510
4342.49 2745
4343.11 2660
4343.73 2670
4344.35 3050
4344.97 3338
4345.60 3646
4346.22 4125
4346.84 4588
4347.46 4561
4348.08 5009
4348.70 5176
4349.33 5063
4349.95 4902
4350.57 4592
4351.19 4239
4351.82 3821
4352.44 3387
4353.06 3053
4353.68 2740
4354.31 2791
4354.93 2654
4355.55 2479
4356.17 2599
4356.80 2655
4357.42 2423
4358.04 2448
4358.66 2433
4359.29 2439
4359.91 2431
4360.53 2554
4361.16 2628
4361.78 2537
4362.40 2397
4363.02 2479
4363.65 2571
4364.27 2680
4364.89 2394
4365.52 2195
4366.14 2336
4366.76 2538
4367.39 2366
4368.01 2278
4368.63 2328
4369.26 2310
4369.88 2543
4370.50 2395
4371.13 2249
4371.75 2313
4372.38 2185
4373.00 2273
4373.62 2160
4374.25 2187
4374.87 2256
4375.49 2350
4376.12 2268
4376.74 2304
4377.37 2176
4377.99 2238
4378.62 2440
4379.24 2467
4379.86 2529
4380.49 2595
4381.11 2515
4381.74 2522
4382.36 2653
4382.99 2417
4383.61 2389
4384.24 2369
4384.86 2478
4385.48 2310
4386.11 2114
4386.73 2117
4387.36 2058
4387.98 2120
4388.61 2293
4389.23 2250
4389.86 2040
4390.48 2107
4391.11 2083
4391.73 2179
4392.36 2228
4392.98 2216
4393.61 2268
4394.23 2069
4394.86 2143
4395.49 2251
4396.11 2205
4396.74 2132
4397.36 2290
4397.99 2346
4398.61 2347
4399.24 2286
4399.86 2328
4400.49 2419
4401.12 2247
4401.74 2448
4402.37 2303
4402.99 2316
4403.62 2500
4404.25 2490
4404.87 2348
4405.50 2548
4406.12 2722
4406.75 2920
4407.38 2816
4408.00 3097
4408.63 3269
4409.25 3231
4409.88 3317
4410.51 3516
4411.13 3630
4411.76 3485
4412.39 3250
4413.01 3322
4413.64 3007
4414.27 3026
4414.89 2705
4415.52 2619
4416.15 2611
4416.77 2440
4417.40 2315
4418.03 2453
4418.66 2305
4419.28 2304
4419.91 2498
4420.54 2438
4421.16 2349
4421.79 2192
4422.42 2304
4423.05 2341
4423.67 2262
4424.30 2369
4424.93 2214
4425.56 2244
4426.18 2230
4426.81 2131
4427.44 2066
4428.07 2210
4428.69 2268
4429.32 2173
4429.95 2181
4430.58 2107
4431.21 2208
4431.83 2171
4432.46 2267
4433.09 2242
4433.72 2266
4434.35 2188
4434.97 2237
4435.60 2235
4436.23 2306
4436.86 2268
4437.49 2110
4438.12 2254
4438.74 2348
4439.37 2247
4440.00 2262
4440.63 2203
4441.26 2156
4441.89 2183
4442.52 2289
4443.14 2233
4443.77 2208
4444.40 2223
4445.03 2232
4445.66 2321
4446.29 2423
4446.92 2308
4447.55 2108
4448.18 2234
4448.81 2420
4449.44 2383
4450.06 2479
4450.69 2712
4451.32 2600
4451.95 2632
4452.58 2750
4453.21 2677
4453.84 2563
4454.47 2372
4455.10 2387
4455.73 2459
4456.36 2371
4456.99 2379
4457.62 2429
4458.25 2245
4458.88 2276
4459.51 2046
4460.14 2016
4460.77 2125
4461.40 2130
4462.03 2048
4462.66 2127
4463.29 2253
4463.92 2281
4464.55 1887
4465.18 2067
4465.81 2082
4466.44 2101
4467.07 2032
4467.70 2186
4468.33 2112
4468.96 2021
4469.59 2098
4470.22 2120
4470.86 2084
4471.49 2163
4472.12 2118
4472.75 2093
4473.38 2086
4474.01 2112
4474.64 2086
4475.27 2098
4475.90 2173
4476.53 2022
4477.16 1909
4477.80 1969
4478.43 1969
4479.06 2108
4479.69 2077
4480.32 2165
4480.95 2072
4481.58 2057
4482.22 2067
4482.85 2167
4483.48 2259
4484.11 2188
4484.74 2223
4485.37 2164
4486.01 2148
4486.64 2292
4487.27 2372
4487.90 2323
4488.53 2357
4489.17 2420
4489.80 2325
4490.43 2316
4491.06 2293
4491.69 2350
4492.33 2355
4492.96 2185
4493.59 2235
4494.22 2071
4494.86 2205
4495.49 2307
4496.12 2161
4496.75 2263
4497.39 2392
4498.02 2283
4498.65 2449
4499.28 2536
4499.92 2496
4500.55 2507
4501.18 2490
4501.82 2393
4502.45 2663
4503.08 2711
4503.71 2736
4504.35 2685
4504.98 2639
4505.61 2715
4506.25 2482
4506.88 2524
4507.51 2425
4508.15 2433
4508.78 2345
4509.41 2438
4510.05 2488
4510.68 2512
4511.31 2472
4511.95 2411
4512.58 2574
4513.22 2500
4513.85 2522
4514.48 2647
4515.12 2575
4515.75 2715
4516.39 2689
4517.02 2618
4517.65 2728
4518.29 2775
4518.92 2752
4519.56 2875
4520.19 2677
4520.82 2690
4521.46 2731
4522.09 2774
4522.73 2801
4523.36 2814
4524.00 2943
4524.63 3235
4525.27 3255
4525.90 3574
4526.53 3883
4527.17 4521
4527.80 4988
4528.44 5967
4529.07 7285
4529.71 8869
4530.34 10268
4530.98 12484
4531.61 13942
4532.25 15328
4532.88 16597
4533.52 17347
4534.15 18209
4534.79 17127
4535.42 15297
4536.06 13395
4536.69 11813
4537.33 10255
4537.97 8592
4538.60 7052
4539.24 5735
4539.87 4845
4540.51 4259
4541.14 3606
4541.78 3263
4542.42 3166
4543.05 3133
4543.69 3020
4544.32 2834
4544.96 2687
4545.59 2822
4546.23 2750
4546.87 2625
4547.50 2676
4548.14 2752
4548.78 2602
4549.41 2364
4550.05 2306
4550.68 2252
4551.32 2578
4551.96 2422
4552.59 2230
4553.23 2319
4553.87 2402
4554.50 2457
4555.14 2506
4555.78 2498
4556.41 2658
4557.05 2669
4557.69 2685
4558.32 2740
4558.96 2940
4559.60 3169
4560.24 3194
4560.87 3240
4561.51 3394
4562.15 3555
4562.78 3387
4563.42 3392
4564.06 3484
4564.70 3119
4565.33 3305
4565.97 3217
4566.61 3147
4567.25 3052
4567.88 3002
4568.52 3084
4569.16 3150
4569.80 3317
4570.43 3139
4571.07 3182
4571.71 3088
4572.35 3117
4572.98 2996
4573.62 3030
4574.26 2965
4574.90 2895
4575.54 2805
4576.18 2713
4576.81 2560
4577.45 2635
4578.09 2697
4578.73 2759
4579.37 2768
4580.00 2700
4580.64 2648
4581.28 2721
4581.92 2743
4582.56 2716
4583.20 2851
4583.84 2829
4584.47 2943
4585.11 2896
4585.75 2702
4586.39 2638
4587.03 2572
4587.67 2636
4588.31 2677
4588.95 2536
4589.59 2461
4590.23 2536
4590.86 2547
4591.50 2526
4592.14 2522
4592.78 2787
4593.42 2609
4594.06 2566
4594.70 2290
4595.34 2430
4595.98 2514
4596.62 2533
4597.26 2292
4597.90 2300
4598.54 2404
4599.18 2441
4599.82 2659
4600.46 2697
4601.10 2626
4601.74 2547
4602.38 2522
4603.02 2593
4603.66 2615
4604.30 2769
4604.94 2928
4605.58 2814
4606.22 2853
4606.86 2871
4607.50 3022
4608.14 3116
4608.78 3071
4609.42 3035
4610.06 2874
4610.70 2784
4611.34 2830
4611.98 2865
4612.62 2876
4613.26 3030
4613.90 3008
4614.54 2991
4615.19 3131
4615.83 3141
4616.47 3129
4617.11 3078
4617.75 3161
4618.39 3302
4619.03 3083
4619.67 3021
4620.31 2901
4620.96 2747
4621.60 2556
4622.24 2374
4622.88 2193
4623.52 2276
4624.16 2321
4624.80 2244
4625.45 2344
4626.09 2314
4626.73 2112
4627.37 2226
4628.01 2302
4628.65 2347
4629.30 2260
4629.94 2331
4630.58 2319
4631.22 2381
4631.86 2493
4632.51 2506
4633.15 2704
4633.79 2590
4634.43 2548
4635.07 2509
4635.72 2644
4636.36 2690
4637.00 2707
4637.64 2731
4638.29 2831
4638.93 2659
4639.57 2868
4640.21 2844
4640.86 2667
4641.50 2631
4642.14 2691
4642.78 2704
4643.43 2636
4644.07 2590
4644.71 2742
4645.36 2733
4646.00 2533
4646.64 2655
4647.29 2629
4647.93 2732
4648.57 3062
4649.21 3098
4649.86 3176
4650.50 3499
4651.14 3975
4651.79 4519
4652.43 4544
4653.07 4785
4653.72 5139
4654.36 5161
4655.01 5504
4655.65 5551
4656.29 5158
4656.94 4779
4657.58 4502
4658.22 4031
4658.87 3462
4659.51 3266
4660.16 2880
4660.80 2748
4661.44 2634
4662.09 2611
4662.73 2722
4663.38 2558
4664.02 2524
4664.67 2581
4665.31 2393
4665.95 2510
4666.60 2570
4667.24 2589
4667.89 2533
4668.53 2468
4669.18 2535
4669.82 2585
4670.47 2620
4671.11 2401
4671.76 2436
4672.40 2384
4673.04 2291
4673.69 2265
4674.33 2351
4674.98 2368
4675.62 2255
4676.27 2137
4676.92 2167
4677.56 2265
4678.21 2240
4678.85 2358
4679.50 2303
4680.14 2535
4680.79 2471
4681.43 2420
4682.08 2526
4682.72 2364
4683.37 2466
4684.01 2437
4684.66 2367
4685.31 2255
4685.95 2308
4686.60 2250
4687.24 2171
4687.89 2242
4688.54 2296
4689.18 2196
4689.83 2313
4690.47 2399
4691.12 2386
4691.77 2230
4692.41 2275
4693.06 2371
4693.70 2221
4694.35 2381
4695.00 2438
4695.64 2523
4696.29 2512
4696.94 2554
4697.58 2323
4698.23 2394
4698.88 2434
4699.52 2293
4700.17 2494
4700.82 2490
4701.46 2355
4702.11 2588
4702.76 2786
4703.40 2600
4704.05 2475
4704.70 2489
4705.35 2485
4705.99 2525
4706.64 2443
4707.29 2410
4707.93 2471
4708.58 2392
4709.23 2097
4709.88 2122
4710.52 2373
4711.17 2407
4711.82 2265
4712.47 2409
4713.11 2449
4713.76 2244
4714.41 2255
4715.06 2232
4715.70 2186
4716.35 2197
4717.00 2193
4717.65 2383
4718.30 2226
4718.94 2339
4719.59 2415
4720.24 2337
4720.89 2402
4721.54 2467
4722.19 2471
4722.83 2271
4723.48 2228
4724.13 2171
4724.78 2456
4725.43 2489
4726.08 2509
4726.72 2765
4727.37 2812
4728.02 2726
4728.67 2817
4729.32 2807
4729.97 2674
4730.62 2656
4731.27 2447
4731.91 2448
4732.56 2458
4733.21 2317
4733.86 2019
4734.51 2155
4735.16 2244
4735.81 2333
4736.46 2264
4737.11 2201
4737.76 2240
4738.41 2245
4739.06 2243
4739.70 2198
4740.35 2195
4741.00 2165
4741.65 2206
4742.30 2250
4742.95 2200
4743.60 2035
4744.25 2052
4744.90 2033
4745.55 2029
4746.20 2177
4746.85 2305
4747.50 2518
4748.15 2356
4748.80 2346
4749.45 2451
4750.10 2426
4750.75 2584
4751.40 2747
4752.05 2730
4752.70 2781
4753.35 2860
4754.00 3058
4754.65 2887
4755.31 2746
4755.96 2690
4756.61 2496
4757.26 2366
4757.91 2287
4758.56 2274
4759.21 2237
4759.86 2135
4760.51 1996
4761.16 2044
4761.81 2053
4762.46 2251
4763.11 2259
4763.77 2290
4764.42 2240
4765.07 2281
4765.72 2104
4766.37 2305
4767.02 2214
4767.67 2241
4768.33 2209
4768.98 2197
4769.63 2226
4770.28 2328
4770.93 2055
4771.58 2041
4772.23 2049
4772.89 2084
4773.54 2031
4774.19 2045
4774.84 2066
4775.49 2058
4776.15 2033
4776.80 2064
4777.45 2065
4778.10 2108
4778.75 2029
4779.41 2192
4780.06 2169
4780.71 2114
4781.36 2144
4782.02 2086
4782.67 2037
4783.32 2136
4783.97 2001
4784.63 1970
4785.28 2016
4785.93 1936
4786.58 1979
4787.24 1939
4787.89 2032
4788.54 2022
4789.19 2094
4789.85 2302
4790.50 2289
4791.15 2101
4791.81 2162
4792.46 2202
4793.11 2133
4793.77 2077
4794.42 1990
4795.07 2105
4795.72 2016
4796.38 2008
4797.03 2138
4797.69 2087
4798.34 1994
4798.99 1860
4799.65 2075
4800.30 1836
4800.95 1958
4801.61 1896
4802.26 1846
4802.91 1796
4803.57 1878
4804.22 2025
4804.88 2061
4805.53 2035
4806.18 2111
4806.84 2238
4807.49 2186
4808.15 2026
4808.80 2063
4809.45 2115
4810.11 2082
4810.76 2214
4811.42 2086
4812.07 2058
4812.73 2072
4813.38 2060
4814.04 2051
4814.69 1900
4815.34 1972
4816.00 2004
4816.65 2055
4817.31 2097
4817.96 1989
4818.62 1895
4819.27 2134
4819.93 2046
4820.58 1960
4821.24 2066
4821.89 1981
4822.55 2026
4823.20 2130
4823.86 2086
4824.51 2074
4825.17 2110
4825.82 2249
4826.48 2348
4827.14 2132
4827.79 2220
4828.45 2248
4829.10 2144
4829.76 2150
4830.41 2214
4831.07 2139
4831.72 2147
4832.38 2261
4833.04 2254
4833.69 2237
4834.35 2445
4835.00 2458
4835.66 2479
4836.32 2692
4836.97 2957
4837.63 3070
4838.28 3184
4838.94 3218
4839.60 3218
4840.25 2985
4840.91 3149
4841.57 3205
4842.22 2903
4842.88 2746
4843.54 2632
4844.19 2402
4844.85 2483
4845.51 2347
4846.16 2311
4846.82 2204
4847.48 2155
4848.13 2102
4848.79 2176
4849.45 2228
4850.10 2327
4850.76 2330
4851.42 2386
4852.07 2206
4852.73 2264
4853.39 2271
4854.05 2214
4854.70 2330
4855.36 2183
4856.02 2128
4856.68 2261
4857.33 2149
4857.99 2054
4858.65 2089
4859.31 2045
4859.96 2213
4860.62 2139
4861.28 2032
4861.94 2144
4862.59 2063
4863.25 2101
4863.91 2084
4864.57 2253
4865.23 2216
4865.88 2344
4866.54 2212
4867.20 2105
4867.86 2402
4868.52 2283
4869.18 2213
4869.83 2256
4870.49 2237
4871.15 2406
4871.81 2328
4872.47 2343
4873.13 2207
4873.78 2313
4874.44 2619
4875.10 2596
4875.76 2471
4876.42 2636
4877.08 2636
4877.74 2813
4878.40 2576
4879.06 2480
4879.71 2812
4880.37 2577
4881.03 2472
4881.69 2638
4882.35 2659
4883.01 2535
4883.67 2503
4884.33 2341
4884.99 2376
4885.65 2372
4886.31 2262
4886.97 2254
4887.63 2182
4888.29 2173
4888.94 2072
4889.60 2071
4890.26 2043
4890.92 1963
4891.58 2133
4892.24 2405
4892.90 2256
4893.56 2375
4894.22 2328
4894.88 2340
4895.54 2471
4896.20 2290
4896.86 2274
4897.52 2250
4898.18 2166
4898.84 2111
4899.50 2161
4900.17 2313
4900.83 2497
4901.49 2523
4902.15 2334
4902.81 2356
4903.47 2201
4904.13 2318
4904.79 2025
4905.45 2088
4906.11 2045
4906.77 2087
4907.43 2087
4908.09 1957
4908.75 2094
4909.42 2052
4910.08 2131
4910.74 2191
4911.40 2329
4912.06 2254
4912.72 2342
4913.38 2266
4914.04 2195
4914.70 2138
4915.37 2204
4916.03 2263
4916.69 2175
4917.35 2109
4918.01 1968
4918.67 2042
4919.34 2075
4920.00 2062
4920.66 1844
4921.32 1889
4921.98 1996
4922.64 1872
4923.31 1854
4923.97 1802
4924.63 1852
4925.29 1835
4925.95 1857
4926.62 2046
4927.28 2110
4927.94 2000
4928.60 1954
4929.27 2090
4929.93 2029
4930.59 1975
4931.25 2016
4931.92 1998
4932.58 1917
4933.24 2166
4933.90 2024
4934.57 1976
4935.23 2107
4935.89 2151
4936.55 2123
4937.22 2118
4937.88 2265
4938.54 2179
4939.21 2300
4939.87 2076
4940.53 1971
4941.20 2101
4941.86 2078
4942.52 2188
4943.19 1947
4943.85 2042
4944.51 2002
4945.18 1972
4945.84 2125
4946.50 2163
4947.17 2023
4947.83 2006
4948.49 2001
4949.16 2008
4949.82 1930
4950.48 1950
4951.15 2010
4951.81 1917
4952.48 1991
4953.14 2035
4953.80 2002
4954.47 2137
4955.13 1959
4955.80 1929
4956.46 2045
4957.12 2066
4957.79 2098
4958.45 2265
4959.12 2134
4959.78 2141
4960.45 2244
4961.11 2191
4961.78 2330
4962.44 2437
4963.10 2482
4963.77 2578
4964.43 2668
4965.10 2832
4965.76 2885
4966.43 2780
4967.09 2752
4967.76 2607
4968.42 2493
4969.09 2579
4969.75 2614
4970.42 2323
4971.08 2296
4971.75 2332
4972.41 2343
4973.08 2303
4973.74 2158
4974.41 2269
4975.08 2483
4975.74 2449
4976.41 2429
4977.07 2235
4977.74 2422
4978.40 2546
4979.07 2456
4979.73 2508
4980.40 2467
4981.07 2539
4981.73 2557
4982.40 2777
4983.06 3027
4983.73 3275
4984.40 3559
4985.06 3798
4985.73 3874
4986.39 4282
4987.06 4351
4987.73 4401
4988.39 4308
4989.06 4220
4989.73 4093
4990.39 3642
4991.06 3276
4991.73 2917
4992.39 2782
4993.06 2609
4993.73 2324
4994.39 2246
4995.06 2273
4995.73 2232
4996.39 2088
4997.06 2057
4997.73 1966
4998.39 2084
4999.06 2061
4999.73 1989
5000.39 1973
5001.06 2000
5001.73 1943
5002.40 1867
5003.06 1795
5003.73 1586
5004.40 1778
5005.07 1855
5005.73 2057
5006.40 1820
5007.07 1833
5007.74 2029
5008.40 1824
5009.07 1867
5009.74 2105
5010.41 1942
5011.07 1959
5011.74 1976
5012.41 2007
5013.08 2032
5013.75 2201
5014.41 2116
5015.08 2172
5015.75 2048
5016.42 2034
5017.09 2050
5017.75 2091
5018.42 2093
5019.09 2175
5019.76 2231
5020.43 2237
5021.10 2285
5021.77 2331
5022.43 2524
5023.10 2601
5023.77 2827
5024.44 2876
5025.11 2960
5025.78 2993
5026.45 2845
5027.12 2977
5027.78 2950
5028.45 2619
5029.12 2561
5029.79 2231
5030.46 2120
5031.13 2243
5031.80 2138
5032.47 2243
5033.14 2199
5033.81 2168
5034.48 2113
5035.15 2162
5035.82 2176
5036.48 2125
5037.15 2042
5037.82 2054
5038.49 2123
5039.16 2113
5039.83 2167
5040.50 1924
5041.17 1985
5041.84 2258
5042.51 2050
5043.18 1985
5043.85 1836
5044.52 2002
5045.19 1934
5045.86 1837
5046.53 1945
5047.20 1973
5047.87 1946
5048.54 2037
5049.21 1972
5049.88 1942
5050.55 1945
5051.23 1877
5051.90 1953
5052.57 1830
5053.24 1876
5053.91 1903
5054.58 1817
5055.25 1810
5055.92 1889
5056.59 1844
5057.26 1753
5057.93 1894
5058.60 1801
5059.27 1862
5059.95 1882
5060.62 1842
5061.29 1779
5061.96 1755
5062.63 1954
5063.30 1937
5063.97 1943
5064.64 1987
5065.32 2036
5065.99 2052
5066.66 1996
5067.33 1888
5068.00 1904
5068.67 1952
5069.35 1858
5070.02 1795
5070.69 1984
5071.36 1827
5072.03 1960
5072.70 1896
5073.38 1862
5074.05 1933
5074.72 1804
5075.39 1941
5076.07 1946
5076.74 1898
5077.41 1917
5078.08 1988
5078.75 1942
5079.43 1951
5080.10 1985
5080.77 2105
5081.44 2008
5082.12 2007
5082.79 2197
5083.46 2142
5084.13 2077
5084.81 2182
5085.48 2040
5086.15 2065
5086.83 2084
5087.50 1993
5088.17 2230
5088.84 2328
5089.52 2383
5090.19 2532
5090.86 2684
5091.54 2833
5092.21 2996
5092.88 2992
5093.56 2881
5094.23 2887
5094.90 2868
5095.58 2900
5096.25 2644
5096.92 2574
5097.60 2399
5098.27 2256
5098.94 2197
5099.62 2127
5100.29 2063
5100.97 2119
5101.64 1918
5102.31 1947
5102.99 2008
5103.66 2094
5104.34 2053
5105.01 2165
5105.68 2325
5106.36 2381
5107.03 2396
5107.71 2238
5108.38 2274
5109.06 2225
5109.73 2182
5110.40 2088
5111.08 2121
5111.75 1990
5112.43 2042
5113.10 1945
5113.78 1842
5114.45 2137
5115.13 2178
5115.80 2114
5116.48 2066
5117.15 2114
5117.83 2205
5118.50 2231
5119.18 1968
5119.85 2126
5120.53 2115
5121.20 2077
5121.88 2077
5122.55 2270
5123.23 2198
5123.90 2252
5124.58 2061
5125.25 2134
5125.93 2175
5126.60 2125
5127.28 2100
5127.95 2085
5128.63 2077
5129.31 2100
5129.98 2004
5130.66 2146
5131.33 2157
5132.01 2099
5132.69 2014
5133.36 2271
5134.04 2259
5134.71 2226
5135.39 2316
5136.07 2369
5136.74 2412
5137.42 2259
5138.09 2111
5138.77 2073
5139.45 2033
5140.12 2163
5140.80 2067
5141.48 1933
5142.15 2003
5142.83 2091
5143.51 1991
5144.18 1983
5144.86 1969
5145.54 1934
5146.21 2002
5146.89 1974
5147.57 1901
5148.24 1971
5148.92 2036
5149.60 2063
5150.27 2114
5150.95 2070
5151.63 2045
5152.31 2012
5152.98 2041
5153.66 1894
5154.34 2011
5155.01 1940
5155.69 1832
5156.37 1935
5157.05 1832
5157.72 1780
5158.40 1847
5159.08 1746
5159.76 1760
5160.44 1734
5161.11 1844
5161.79 1830
5162.47 1722
5163.15 1759
5163.82 1690
5164.50 1703
5165.18 1666
5165.86 1789
5166.54 1822
5167.21 1728
5167.89 1749
5168.57 1846
5169.25 1770
5169.93 1765
5170.61 1862
5171.28 1800
5171.96 1712
5172.64 1758
5173.32 1833
5174.00 1711
5174.68 1760
5175.36 1750
5176.04 1778
5176.71 1811
5177.39 1763
5178.07 1803
5178.75 1813
5179.43 1829
5180.11 1691
5180.79 1774
5181.47 1718
5182.15 1791
5182.83 1795
5183.50 1889
5184.18 1775
5184.86 1879
5185.54 1799
5186.22 1832
5186.90 1646
5187.58 1608
5188.26 1624
5188.94 1767
5189.62 1767
5190.30 1664
5190.98 1745
5191.66 1847
5192.34 1761
5193.02 1896
5193.70 1693
5194.38 1787
5195.06 1884
5195.74 1794
5196.42 1895
5197.10 1919
5197.78 1901
5198.46 1891
5199.14 1884
5199.82 1807
5200.50 1717
5201.18 1711
5201.86 1704
5202.54 1765
5203.22 1799
5203.90 1638
5204.58 1754
5205.26 1719
5205.94 1846
5206.63 1779
5207.31 1680
5207.99 1716
5208.67 1868
5209.35 1841
5210.03 1893
5210.71 1827
5211.39 1750
5212.07 1827
5212.75 1863
5213.44 1998
5214.12 1973
5214.80 1980
5215.48 1918
5216.16 1918
5216.84 2078
5217.52 2020
5218.20 1948
5218.89 2122
5219.57 1946
5220.25 1861
5220.93 1957
5221.61 1940
5222.29 1968
5222.98 1836
5223.66 2033
5224.34 1910
5225.02 1952
5225.70 1945
5226.39 1915
5227.07 1914
5227.75 1837
5228.43 1753
5229.12 1810
5229.80 1792
5230.48 1797
5231.16 1744
5231.84 1796
5232.53 1841
5233.21 1876
5233.89 1751
5234.57 1743
5235.26 1697
5235.94 1780
5236.62 1907
5237.31 1764
5237.99 1777
5238.67 1787
5239.35 1840
5240.04 2077
5240.72 2107
5241.40 2131
5242.09 2129
5242.77 2109
5243.45 2169
5244.14 1999
5244.82 1955
5245.50 1723
5246.19 1892
5246.87 1938
5247.55 1797
5248.24 1841
5248.92 1966
5249.60 1888
5250.29 1846
5250.97 1924
5251.65 1986
5252.34 2080
5253.02 2056
5253.71 2158
5254.39 2109
5255.07 2046
5255.76 1959
5256.44 1947
5257.12 1969
5257.81 1962
5258.49 1894
5259.18 1930
5259.86 1963
5260.55 1930
5261.23 1828
5261.91 2099
5262.60 2238
5263.28 2182
5263.97 2072
5264.65 2114
5265.34 2004
5266.02 1969
5266.71 2071
5267.39 1995
5268.08 1925
5268.76 2090
5269.45 2079
5270.13 2045
5270.82 2028
5271.50 1912
5272.19 1962
5272.87 1921
5273.56 1989
5274.24 1973
5274.93 1902
5275.61 1901
5276.30 1826
5276.98 1987
5277.67 2243
5278.35 2453
5279.04 2555
5279.72 2744
5280.41 2783
5281.09 2888
5281.78 3245
5282.47 3097
5283.15 3037
5283.84 3147
5284.52 3040
5285.21 2979
5285.90 2632
5286.58 2494
5287.27 2160
5287.95 2146
5288.64 2112
5289.33 2048
5290.01 2002
5290.70 1880
5291.38 1863
5292.07 1925
5292.76 1876
5293.44 1800
5294.13 1862
5294.82 1923
5295.50 2025
5296.19 1995
5296.88 1986
5297.56 2099
5298.25 1967
5298.94 1995
5299.62 2125
5300.31 2272
5301.00 2216
5301.68 2293
5302.37 2204
5303.06 2137
5303.75 2064
5304.43 2073
5305.12 2222
5305.81 2338
5306.49 2419
5307.18 2388
5307.87 2451
5308.56 2576
5309.24 2657
5309.93 2587
5310.62 2657
5311.31 2554
5311.99 2484
5312.68 2417
5313.37 2480
5314.06 2517
5314.74 2389
5315.43 2284
5316.12 2024
5316.81 2253
5317.50 2282
5318.18 2346
5318.87 2318
5319.56 2233
5320.25 2547
5320.94 2708
5321.63 2691
5322.31 2661
5323.00 2904
5323.69 2564
5324.38 2544
5325.07 2604
5325.76 2516
5326.44 2570
5327.13 2460
5327.82 2572
5328.51 2528
5329.20 2504
5329.89 2746
5330.58 2689
5331.27 2799
5331.95 2719
5332.64 2781
5333.33 2704
5334.02 3013
5334.71 3081
5335.40 3198
5336.09 3195
5336.78 3086
5337.47 3110
5338.16 3092
5338.85 3114
5339.54 3154
5340.22 3280
5340.91 3138
5341.60 3459
5342.29 3346
5342.98 3383
5343.67 3430
5344.36 3711
5345.05 3847
5345.74 3819
5346.43 4045
5347.12 4485
5347.81 5022
5348.50 5549
5349.19 6568
5349.88 7888
5350.57 8938
5351.26 10197
5351.95 11635
5352.64 12597
5353.33 13287
5354.02 13425
5354.71 12912
5355.40 11767
5356.09 10673
5356.79 9340
5357.48 7812
5358.17 6531
5358.86 5445
5359.55 4810
5360.24 4183
5360.93 3844
5361.62 3522
5362.31 3381
5363.00 3210
5363.69 3225
5364.38 3183
5365.07 3158
5365.77 3032
5366.46 3084
5367.15 3076
5367.84 3096
5368.53 3242
5369.22 3146
5369.91 2996
5370.60 2676
5371.30 2614
5371.99 2609
5372.68 2674
5373.37 2428
5374.06 2342
5374.75 2339
5375.45 2362
5376.14 2373
5376.83 2357
5377.52 2468
5378.21 2487
5378.91 2451
5379.60 2570
5380.29 2520
5380.98 2619
5381.67 2615
5382.37 2552
5383.06 2572
5383.75 2602
5384.44 2399
5385.13 2371
5385.83 2477
5386.52 2355
5387.21 2197
5387.90 2396
5388.60 2528
5389.29 2436
5389.98 2363
5390.68 2563
5391.37 2588
5392.06 2703
5392.75 2600
5393.45 2498
5394.14 2583
5394.83 2467
5395.53 2563
5396.22 2426
5396.91 2266
5397.60 2175
5398.30 2246
5398.99 2154
5399.68 2263
5400.38 2150
5401.07 2107
5401.76 2163
5402.46 2149
5403.15 2093
5403.85 2102
5404.54 2153
5405.23 2169
5405.93 2304
5406.62 2301
5407.31 2174
5408.01 2083
5408.70 2220
5409.40 2124
5410.09 2102
5410.78 2251
5411.48 2228
5412.17 2211
5412.87 2167
5413.56 2070
5414.25 2106
5414.95 2128
5415.64 2018
5416.34 1877
5417.03 1878
5417.73 1998
5418.42 2095
5419.11 1915
5419.81 1973
5420.50 1997
5421.20 1834
5421.89 1866
5422.59 1870
5423.28 1871
5423.98 1966
5424.67 1938
5425.37 1965
5426.06 1964
5426.76 1847
5427.45 1962
5428.15 1901
5428.84 2057
5429.54 1973
5430.23 1940
5430.93 1926
5431.62 1820
5432.32 2038
5433.01 2037
5433.71 1950
5434.41 2004
5435.10 2086
5435.80 2172
5436.49 2079
5437.19 2205
5437.88 2134
5438.58 2121
5439.28 2115
5439.97 2125
5440.67 2108
5441.36 2014
5442.06 1975
5442.76 1907
5443.45 2051
5444.15 2035
5444.84 2027
5445.54 2003
5446.24 1938
5446.93 2020
5447.63 2078
5448.33 2113
5449.02 2195
5449.72 2136
5450.42 2198
5451.11 2315
5451.81 2389
5452.51 2429
5453.20 2535
5453.90 2455
5454.60 2370
5455.29 2309
5455.99 2394
5456.69 2135
5457.38 2116
5458.08 2205
5458.78 2074
5459.47 2159
5460.17 2051
5460.87 2054
5461.57 2048
5462.26 2065
5462.96 2138
5463.66 2254
5464.36 2202
5465.05 2253
5465.75 2319
5466.45 2280
5467.15 2367
5467.84 2330
5468.54 2262
5469.24 2251
5469.94 2384
5470.63 2338
5471.33 2134
5472.03 2095
5472.73 2116
5473.43 2102
5474.12 2240
5474.82 2164
5475.52 2080
5476.22 2079
5476.92 2093
5477.62 2147
5478.31 2178
5479.01 2209
5479.71 2251
5480.41 2274
5481.11 2242
5481.81 2410
5482.50 2379
5483.20 2374
5483.90 2389
5484.60 2338
5485.30 2459
5486.00 2436
5486.70 2335
5487.40 2302
5488.09 2211
5488.79 2227
5489.49 2211
5490.19 2224
5490.89 2175
5491.59 2275
5492.29 2319
5492.99 2348
5493.69 2292
5494.39 2337
5495.09 2391
5495.79 2412
5496.49 2537
5497.19 2624
5497.88 2510
5498.58 2617
5499.28 2656
5499.98 2834
5500.68 2947
5501.38 3245
5502.08 3420
5502.78 3597
5503.48 3488
5504.18 3430
5504.88 3267
5505.58 2834
5506.28 2708
5506.98 2483
5507.68 2622
5508.38 2465
5509.08 2530
5509.78 2599
5510.48 2511
5511.19 2495
5511.89 2424
5512.59 2454
5513.29 2459
5513.99 2409
5514.69 2451
5515.39 2413
5516.09 2399
5516.79 2521
5517.49 2523
5518.19 2684
5518.89 2622
5519.59 2375
5520.29 2264
5521.00 2286
5521.70 2152
5522.40 2380
5523.10 2295
5523.80 2302
5524.50 2239
5525.20 2203
5525.90 2266
5526.61 1967
5527.31 2149
5528.01 2088
5528.71 2025
5529.41 1991
5530.11 1942
5530.82 1963
5531.52 1900
5532.22 1860
5532.92 1895
5533.62 1742
5534.32 1769
5535.03 1818
5535.73 1789
5536.43 1856
5537.13 1814
5537.83 1714
5538.54 1965
5539.24 2063
5539.94 2123
5540.64 1911
5541.35 1918
5542.05 1902
5542.75 1873
5543.45 1732
5544.16 1692
5544.86 1788
5545.56 1787
5546.26 1845
5546.97 1829
5547.67 1833
5548.37 1779
5549.07 1727
5549.78 1772
5550.48 1804
5551.18 1768
5551.89 1776
5552.59 1811
5553.29 1782
5554.00 1922
5554.70 1753
5555.40 1628
5556.11 1731
5556.81 1827
5557.51 1836
5558.22 1717
5558.92 1772
5559.62 1741
5560.33 1758
5561.03 1714
5561.73 1819
5562.44 1840
5563.14 1876
5563.84 1897
5564.55 1982
5565.25 2157
5565.96 2082
5566.66 2077
5567.36 2219
5568.07 2229
5568.77 2245
5569.48 2063
5570.18 2001
5570.88 2145
5571.59 2060
5572.29 2079
5573.00 2174
5573.70 2181
5574.41 2099
5575.11 1960
5575.81 2029
5576.52 2142
5577.22 1936
5577.93 1791
5578.63 1908
5579.34 1942
5580.04 1900
5580.75 1996
5581.45 1781
5582.16 1743
5582.86 1750
5583.57 1726
5584.27 2020
5584.98 1831
5585.68 1702
5586.39 1822
5587.09 1825
5587.80 1603
5588.50 1613
5589.21 1665
5589.91 1691
5590.62 1755
5591.33 1794
5592.03 1760
5592.74 1618
5593.44 1560
5594.15 1636
5594.85 1747
5595.56 1609
5596.27 1616
5596.97 1725
5597.68 1670
5598.38 1569
5599.09 1540
5599.80 1516
5600.50 1653
5601.21 1719
5601.91 1493
5602.62 1480
5603.33 1648
5604.03 1736
5604.74 1517
5605.45 1650
5606.15 1696
5606.86 1739
5607.56 1712
5608.27 1572
5608.98 1702
5609.68 1769
5610.39 1685
5611.10 1547
5611.80 1643
5612.51 1547
5613.22 1602
5613.93 1603
5614.63 1690
5615.34 1708
5616.05 1657
5616.75 1632
5617.46 1725
5618.17 1654
5618.88 1576
5619.58 1605
5620.29 1575
5621.00 1534
5621.70 1491
5622.41 1708
5623.12 1669
5623.83 1675
5624.53 1635
5625.24 1700
5625.95 1571
5626.66 1620
5627.37 1703
5628.07 1742
5628.78 1706
5629.49 1721
5630.20 1749
5630.91 1781
5631.61 1640
5632.32 1625
5633.03 1669
5633.74 1603
5634.45 1658
5635.15 1690
5635.86 1681
5636.57 1765
5637.28 1809
5637.99 1729
5638.70 1768
5639.40 1753
5640.11 1801
5640.82 1707
5641.53 1769
5642.24 1733
5642.95 1750
5643.66 1691
5644.37 1853
5645.07 1835
5645.78 1735
5646.49 1826
5647.20 1690
5647.91 1621
5648.62 1657
5649.33 1627
5650.04 1573
5650.75 1665
5651.46 1703
5652.17 1748
5652.88 1898
5653.59 1954
5654.29 1887
5655.00 1949
5655.71 2075
5656.42 2050
5657.13 1982
5657.84 2119
5658.55 2236
5659.26 2139
5659.97 2114
5660.68 1883
5661.39 1905
5662.10 1779
5662.81 1789
5663.52 1850
5664.23 1914
5664.94 1858
5665.65 1701
5666.36 1693
5667.07 1855
5667.78 1790
5668.49 1741
5669.20 1761
5669.91 1947
5670.62 1948
5671.34 1931
5672.05 1934
5672.76 1993
5673.47 2074
5674.18 1994
5674.89 2142
5675.60 2033
5676.31 1913
5677.02 1910
5677.73 1861
5678.44 1753
5679.15 1802
5679.87 1956
5680.58 1930
5681.29 1831
5682.00 1776
5682.71 1981
5683.42 1886
5684.13 1819
5684.84 1767
5685.56 1787
5686.27 1986
5686.98 1815
5687.69 1829
5688.40 1865
5689.11 1871
5689.83 1809
5690.54 1762
5691.25 1814
5691.96 1808
5692.67 1801
5693.38 1743
5694.10 1861
5694.81 1813
5695.52 1759
5696.23 1779
5696.94 1681
5697.66 1802
5698.37 1652
5699.08 1542
5699.79 1609
5700.51 1668
5701.22 1585
5701.93 1667
5702.64 1612
5703.36 1615
5704.07 1635
5704.78 1545
5705.49 1545
5706.21 1663
5706.92 1656
5707.63 1638
5708.35 1628
5709.06 1746
5709.77 1637
5710.48 1568
5711.20 1703
5711.91 1718
5712.62 1802
5713.34 1692
5714.05 1664
5714.76 1766
5715.48 1731
5716.19 1633
5716.90 1500
5717.62 1498
5718.33 1717
5719.04 1615
5719.76 1706
5720.47 1739
5721.18 1671
5721.90 1652
5722.61 1697
5723.33 1730
5724.04 1781
5724.75 1795
5725.47 1766
5726.18 1684
5726.90 1759
5727.61 1747
5728.32 1762
5729.04 1828
5729.75 1890
5730.47 1847
5731.18 1809
5731.90 1801
5732.61 1660
5733.32 1887
5734.04 1805
5734.75 1730
5735.47 1707
5736.18 1689
5736.90 1675
5737.61 1786
5738.33 1823
5739.04 1785
5739.76 1880
5740.47 1929
5741.19 1901
5741.90 1898
5742.62 1863
5743.33 1924
5744.05 1761
5744.76 1752
5745.48 1791
5746.19 1812
5746.91 1924
5747.62 1922
5748.34 1853
5749.05 1877
5749.77 1931
5750.48 1947
5751.20 1976
5751.91 2125
5752.63 2205
5753.35 2230
5754.06 2283
5754.78 2420
5755.49 2495
5756.21 2508
5756.93 2469
5757.64 2418
5758.36 2387
5759.07 2403
5759.79 2321
5760.51 2245
5761.22 2200
5761.94 2151
5762.65 2056
5763.37 2077
5764.09 1975
5764.80 2146
5765.52 2194
5766.24 2199
5766.95 2085
5767.67 2173
5768.39 2062
5769.10 2063
5769.82 2072
5770.54 2121
5771.25 2204
5771.97 2275
5772.69 2273
5773.40 2172
5774.12 2449
5774.84 2335
5775.55 2493
5776.27 2406
5776.99 2471
5777.71 2541
5778.42 2586
5779.14 2515
5779.86 2589
5780.57 2722
5781.29 2698
5782.01 2679
5782.73 2597
5783.44 2543
5784.16 2400
5784.88 2407
5785.60 2503
5786.32 2508
5787.03 2640
5787.75 2768
5788.47 2741
5789.19 2975
5789.90 3109
5790.62 3196
5791.34 3280
5792.06 3486
5792.78 3714
5793.50 3794
5794.21 4052
5794.93 3835
5795.65 4096
5796.37 4206
5797.09 4527
5797.81 5274
5798.52 6156
5799.24 7385
5799.96 9225
5800.68 11360
5801.40 13137
5802.12 15167
5802.84 15855
5803.55 16248
5804.27 15115
5804.99 13799
5805.71 12266
5806.43 10122
5807.15 8617
5807.87 7545
5808.59 6780
5809.31 6064
5810.03 5911
5810.74 5902
5811.46 5888
5812.18 5702
5812.90 5526
5813.62 5715
5814.34 5830
5815.06 5730
5815.78 6042
5816.50 6317
5817.22 6151
5817.94 5907
5818.66 5817
5819.38 5520
5820.10 5199
5820.82 5236
5821.54 5099
5822.26 5074
5822.98 4777
5823.70 4563
5824.42 4567
5825.14 4395
5825.86 4265
5826.58 4014
5827.30 3918
5828.02 3744
5828.74 3522
5829.46 3290
5830.18 3328
5830.90 3275
5831.62 3059
5832.34 3130
5833.06 3025
5833.78 3074
5834.50 2924
5835.23 2978
5835.95 2696
5836.67 2707
5837.39 2727
5838.11 2785
5838.83 2831
5839.55 2701
5840.27 2728
5840.99 2633
5841.71 2649
5842.44 2582
5843.16 2659
5843.88 2684
5844.60 2514
5845.32 2504
5846.04 2412
5846.76 2520
5847.49 2474
5848.21 2436
5848.93 2382
5849.65 2493
5850.37 2419
5851.09 2377
5851.82 2306
5852.54 2397
5853.26 2462
5853.98 2469
5854.70 2421
5855.43 2305
5856.15 2317
5856.87 2372
5857.59 2487
5858.31 2363
5859.04 2276
5859.76 2261
5860.48 2420
5861.20 2458
5861.93 2378
5862.65 2403
5863.37 2378
5864.09 2395
5864.82 2262
5865.54 2275
5866.26 2408
5866.98 2381
5867.71 2317
5868.43 2356
5869.15 2321
5869.87 2410
5870.60 2322
5871.32 2294
5872.04 2301
5872.77 2154
5873.49 2290
5874.21 2349
5874.94 2392
5875.66 2470
5876.38 2519
5877.11 2322
5877.83 2379
5878.55 2339
5879.28 2317
5880.00 2470
5880.72 2486
5881.45 2336
5882.17 2309
5882.89 2139
5883.62 2028
5884.34 2151
5885.07 2312
5885.79 2298
5886.51 2427
5887.24 2277
5887.96 2125
5888.69 2123
5889.41 2234
5890.13 2204
5890.86 2127
5891.58 2102
5892.31 2259
5893.03 2065
5893.76 1998
5894.48 1909
5895.20 1989
5895.93 2115
5896.65 1991
5897.38 1912
5898.10 2066
5898.83 1930
5899.55 1812
5900.28 1842
5901.00 1771
5901.73 1910
5902.45 1945
5903.18 1783
5903.90 1846
5904.63 1854
5905.35 1897
5906.08 1853
5906.80 1857
5907.53 1785
5908.25 1621
5908.98 1511
5909.70 1637
5910.43 1845
5911.15 1745
5911.88 1690
5912.60 1712
5913.33 1774
5914.06 1794
5914.78 1794
5915.51 1723
5916.23 1643
5916.96 1732
5917.68 1735
5918.41 1716
5919.14 1715
5919.86 1792
5920.59 1651
5921.31 1726
5922.04 1701
5922.77 1720
5923.49 1801
5924.22 1786
5924.95 1821
5925.67 1743
5926.40 1723
5927.12 1748
5927.85 1783
5928.58 1778
5929.30 1859
5930.03 1826
5930.76 1797
5931.48 1738
5932.21 1821
5932.94 1822
5933.66 1736
5934.39 1812
5935.12 2049
5935.85 2189
5936.57 2073
5937.30 2239
5938.03 2362
5938.75 2332
5939.48 2456
5940.21 2489
5940.94 2292
5941.66 2301
5942.39 2219
5943.12 2020
5943.85 1927
5944.57 1859
5945.30 1817
5946.03 1938
5946.76 1849
5947.48 1670
5948.21 1754
5948.94 1878
5949.67 1813
5950.39 1864
5951.12 1797
5951.85 1921
5952.58 1931
5953.31 1914
5954.03 1940
5954.76 1939
5955.49 1900
5956.22 1893
5956.95 1833
5957.68 1987
5958.40 1974
5959.13 1959
5959.86 1996
5960.59 1962
5961.32 2010
5962.05 2005
5962.77 2036
5963.50 2153
5964.23 2057
5964.96 1985
5965.69 2099
5966.42 2090
5967.15 2052
5967.88 2230
5968.61 2226
5969.33 2377
5970.06 2396
5970.79 2335
5971.52 2270
5972.25 2217
5972.98 2378
5973.71 2188
5974.44 2259
5975.17 2143
5975.90 2088
5976.63 2164
5977.36 2197
5978.09 2186
5978.82 2062
5979.54 2121
5980.27 2135
5981.00 2190
5981.73 2263
5982.46 2272
5983.19 2324
5983.92 2329
5984.65 2329
5985.38 2345
5986.11 2235
5986.84 2390
5987.57 2454
5988.30 2364
5989.03 2432
5989.76 2252
5990.49 2385
5991.23 2435
5991.96 2487
5992.69 2523
5993.42 2502
5994.15 2550
5994.88 2611
5995.61 2567
5996.34 2503
5997.07 2589
5997.80 2535
5998.53 2563
5999.26 2554
5999.99 2535
6000.72 2768
6001.45 2569
6002.19 2528
6002.92 2547
6003.65 2383
6004.38 2474
6005.11 2525
6005.84 2527
6006.57 2681
6007.30 2703
6008.04 2600
6008.77 2979
6009.50 3084
6010.23 3501
6010.96 3977
6011.69 4318
6012.42 4598
6013.16 5021
6013.89 5287
6014.62 5211
6015.35 5188
6016.08 5171
6016.82 5127
6017.55 4727
6018.28 4325
6019.01 4095
6019.74 3770
6020.48 3537
6021.21 2963
6021.94 2690
6022.67 2466
6023.40 2336
6024.14 2207
6024.87 2233
6025.60 2181
6026.33 2118
6027.07 2041
6027.80 2216
6028.53 2140
6029.27 2032
6030.00 2113
6030.73 2043
6031.46 2024
6032.20 1908
6032.93 1815
6033.66 1878
6034.40 1917
6035.13 2003
6035.86 1799
6036.59 1763
6037.33 1862
6038.06 1806
6038.79 1809
6039.53 1837
6040.26 1919
6040.99 1936
6041.73 1990
6042.46 1931
6043.19 2139
6043.93 2130
6044.66 1956
6045.40 1941
6046.13 2046
6046.86 2021
6047.60 2101
6048.33 2021
6049.06 2039
6049.80 2270
6050.53 2147
6051.27 2134
6052.00 2012
6052.73 1948
6053.47 2014
6054.20 2086
6054.94 2016
6055.67 2037
6056.41 2072
6057.14 2185
6057.87 2057
6058.61 1915
6059.34 1921
6060.08 1928
6060.81 1935
6061.55 1915
6062.28 1901
6063.02 1896
6063.75 2056
6064.49 2095
6065.22 2048
6065.96 2011
6066.69 1859
6067.43 1985
6068.16 2019
6068.90 2001
6069.63 1971
6070.37 1896
6071.10 1759
6071.84 1827
6072.57 1843
6073.31 1846
6074.04 1807
6074.78 1766
6075.51 1876
6076.25 1765
6076.98 1732
6077.72 1894
6078.46 1820
6079.19 1794
6079.93 1804
6080.66 1820
6081.40 1885
6082.13 1697
6082.87 1770
6083.61 1812
6084.34 1798
6085.08 1783
6085.81 1834
6086.55 1688
6087.29 1776
6088.02 1756
6088.76 1715
6089.50 1677
6090.23 1766
6090.97 1736
6091.71 1791
6092.44 1785
6093.18 1846
6093.92 1639
6094.65 1708
6095.39 1844
6096.13 1690
6096.86 1661
6097.60 1755
6098.34 1781
6099.07 1837
6099.81 1789
6100.55 1808
6101.28 1777
6102.02 1837
6102.76 1734
6103.49 1654
6104.23 1697
6104.97 1671
6105.71 1665
6106.44 1738
6107.18 1718
6107.92 1633
6108.66 1650
6109.39 1735
6110.13 1650
6110.87 1761
6111.61 1740
6112.34 1769
6113.08 1693
6113.82 1818
6114.56 1737
6115.30 1717
6116.03 1794
6116.77 1800
6117.51 1747
6118.25 1838
6118.99 1716
6119.72 1821
6120.46 1864
6121.20 1882
6121.94 1729
6122.68 1716
6123.42 1939
6124.15 2035
6124.89 1911
6125.63 1897
6126.37 1921
6127.11 1913
6127.85 1909
6128.59 1908
6129.32 1990
6130.06 1849
6130.80 2034
6131.54 2041
6132.28 2004
6133.02 2094
6133.76 1868
6134.50 1855
6135.24 1816
6135.97 1914
6136.71 1856
6137.45 1908
6138.19 1930
6138.93 1919
6139.67 1884
6140.41 1974
6141.15 1911
6141.89 1860
6142.63 1917
6143.37 1868
6144.11 1790
6144.85 1996
6145.59 1939
6146.33 1856
6147.07 1828
6147.81 2029
6148.55 1934
6149.29 1853
6150.03 1851
6150.77 1879
6151.51 1967
6152.25 2036
6152.99 2030
6153.73 2103
6154.47 2080
6155.21 2082
6155.95 2080
6156.69 2037
6157.43 2002
6158.17 1936
6158.91 1787
6159.65 1882
6160.39 2010
6161.13 2000
6161.87 2057
6162.61 2041
6163.35 2082
6164.10 2065
6164.84 2181
6165.58 2402
6166.32 2458
6167.06 2508
6167.80 2551
6168.54 2531
6169.28 2687
6170.02 2831
6170.76 2800
6171.51 2752
6172.25 2740
6172.99 2555
6173.73 2592
6174.47 2548
6175.21 2491
6175.95 2337
6176.70 2430
6177.44 2337
6178.18 2268
6178.92 2398
6179.66 2370
6180.41 2325
6181.15 2448
6181.89 2402
6182.63 2521
6183.37 2676
6184.11 2540
6184.86 2579
6185.60 2582
6186.34 2572
6187.08 2579
6187.83 2546
6188.57 2558
6189.31 2515
6190.05 2517
6190.80 2709
6191.54 2857
6192.28 2853
6193.02 2868
6193.77 2893
6194.51 2992
6195.25 3060
6195.99 3079
6196.74 3073
6197.48 3185
6198.22 3198
6198.97 3108
6199.71 3031
6200.45 3082
6201.19 2765
6201.94 3060
6202.68 3069
6203.42 3176
6204.17 3341
6204.91 3588
6205.65 3945
6206.40 4375
6207.14 5189
6207.88 6165
6208.63 7655
6209.37 9263
6210.11 10834
6210.86 12019
6211.60 13294
6212.35 13247
6213.09 13378
6213.83 12994
6214.58 11992
6215.32 10257
6216.06 8625
6216.81 7246
6217.55 6369
6218.30 5464
6219.04 4730
6219.79 4204
6220.53 3752
6221.27 3552
6222.02 3432
6222.76 3674
6223.51 3657
6224.25 3855
6225.00 3960
6225.74 4119
6226.49 4372
6227.23 4392
6227.97 4458
6228.72 4459
6229.46 4328
6230.21 4066
6230.95 3788
6231.70 3611
6232.44 3184
6233.19 2935
6233.93 2770
6234.68 2584
6235.42 2505
6236.17 2458
6236.91 2548
6237.66 2695
6238.40 2659
6239.15 2851
6239.90 2761
6240.64 2876
6241.39 2907
6242.13 2961
6242.88 2806
6243.62 3012
6244.37 2925
6245.11 2837
6245.86 2713
6246.61 2682
6247.35 2784
6248.10 2992
6248.84 2912
6249.59 3163
6250.34 3092
6251.08 3239
6251.83 3402
6252.57 3262
6253.32 3196
6254.07 3179
6254.81 3044
6255.56 3047
6256.30 3125
6257.05 3099
6257.80 2947
6258.54 2915
6259.29 3220
6260.04 3073
6260.78 3015
6261.53 2952
6262.28 2962
6263.02 3228
6263.77 3126
6264.52 2992
6265.26 3219
6266.01 3466
6266.76 3777
6267.51 4249
6268.25 4590
6269.00 5168
6269.75 5985
6270.49 6290
6271.24 6609
6271.99 6855
6272.74 6733
6273.48 6549
6274.23 6026
6274.98 5926
6275.73 5359
6276.47 5063
6277.22 5176
6277.97 4896
6278.72 4567
6279.46 4728
6280.21 4760
6280.96 4598
6281.71 4341
6282.46 4011
6283.20 3634
6283.95 3285
6284.70 3120
6285.45 2914
6286.20 2832
6286.94 2779
6287.69 2930
6288.44 2854
6289.19 2748
6289.94 2855
6290.69 3111
6291.43 3182
6292.18 3216
6292.93 3408
6293.68 3445
6294.43 3624
6295.18 3683
6295.93 3340
6296.68 3263
6297.42 3188
6298.17 3141
6298.92 3056
6299.67 2859
6300.42 2849
6301.17 2758
6301.92 2616
6302.67 2439
6303.42 2480
6304.17 2516
6304.91 2445
6305.66 2279
6306.41 2438
6307.16 2470
6307.91 2438
6308.66 2547
6309.41 2664
6310.16 2531
6310.91 2451
6311.66 2555
6312.41 2502
6313.16 2520
6313.91 2520
6314.66 2453
6315.41 2511
6316.16 2544
6316.91 2629
6317.66 2583
6318.41 2583
6319.16 2616
6319.91 2550
6320.66 2519
6321.41 2496
6322.16 2567
6322.91 2648
6323.66 2387
6324.41 2446
6325.16 2312
6325.91 2328
6326.66 2284
6327.41 2113
6328.16 2121
6328.91 2141
6329.67 2165
6330.42 2103
6331.17 2207
6331.92 2075
6332.67 2111
6333.42 2101
6334.17 2167
6334.92 2114
6335.67 2214
6336.42 2103
6337.18 2045
6337.93 2074
6338.68 2063
6339.43 2088
6340.18 2069
6340.93 1990
6341.68 1998
6342.44 2017
6343.19 2058
6343.94 2009
6344.69 2061
6345.44 2065
6346.19 1979
6346.95 2033
6347.70 1998
6348.45 2065
6349.20 2171
6349.95 1997
6350.70 2108
6351.46 2078
6352.21 2223
6352.96 2187
6353.71 2114
6354.47 2074
6355.22 2161
6355.97 2104
6356.72 2166
6357.47 2228
6358.23 2120
6358.98 2109
6359.73 2116
6360.48 2071
6361.24 2060
6361.99 2053
6362.74 2024
6363.50 2025
6364.25 1990
6365.00 1892
6365.75 1975
6366.51 1917
6367.26 1939
6368.01 1982
6368.77 2028
6369.52 1918
6370.27 2072
6371.03 2075
6371.78 2096
6372.53 2129
6373.29 2061
6374.04 2022
6374.79 2150
6375.55 2120
6376.30 2036
6377.05 2025
6377.81 1979
6378.56 1967
6379.31 1986
6380.07 1945
6380.82 1918
6381.57 1768
6382.33 1856
6383.08 1883
6383.84 1834
6384.59 1993
6385.34 2092
6386.10 1969
6386.85 2151
6387.61 2094
6388.36 1993
6389.12 2052
6389.87 2152
6390.62 2433
6391.38 2366
6392.13 2471
6392.89 2525
6393.64 2465
6394.40 2352
6395.15 2261
6395.91 2252
6396.66 2326
6397.42 1951
6398.17 1918
6398.92 1840
6399.68 1927
6400.43 1834
6401.19 1824
6401.94 1671
6402.70 1770
6403.45 1720
6404.21 1684
6404.97 1787
6405.72 1863
6406.48 1729
6407.23 1701
6407.99 1695
6408.74 1731
6409.50 1712
6410.25 1659
6411.01 1608
6411.76 1600
6412.52 1659
6413.28 1603
6414.03 1701
6414.79 1690
6415.54 1631
6416.30 1695
6417.05 1688
6417.81 1685
6418.57 1642
6419.32 1711
6420.08 1648
6420.83 1645
6421.59 1719
6422.35 1715
6423.10 1645
6423.86 1623
6424.62 1711
6425.37 1601
6426.13 1627
6426.89 1745
6427.64 1678
6428.40 1624
6429.16 1807
6429.91 1720
6430.67 1621
6431.43 1690
6432.18 1779
6432.94 1723
6433.70 1712
6434.45 1845
6435.21 1668
6435.97 1615
6436.72 1706
6437.48 1707
6438.24 1719
6439.00 1675
6439.75 1752
6440.51 1624
6441.27 1678
6442.02 1599
6442.78 1660
6443.54 1759
6444.30 1550
6445.05 1624
6445.81 1709
6446.57 1729
6447.33 1646
6448.09 1590
6448.84 1609
6449.60 1633
6450.36 1535
6451.12 1619
6451.87 1629
6452.63 1611
6453.39 1711
6454.15 1668
6454.91 1731
6455.67 1667
6456.42 1591
6457.18 1578
6457.94 1489
6458.70 1593
6459.46 1514
6460.22 1637
6460.97 1621
6461.73 1584
6462.49 1679
6463.25 1602
6464.01 1643
6464.77 1620
6465.53 1573
6466.28 1585
6467.04 1621
6467.80 1655
6468.56 1623
6469.32 1654
6470.08 1552
6470.84 1595
6471.60 1553
6472.36 1591
6473.12 1646
6473.88 1664
6474.63 1624
6475.39 1629
6476.15 1693
6476.91 1667
6477.67 1517
6478.43 1687
6479.19 1714
6479.95 1572
6480.71 1775
6481.47 1645
6482.23 1660
6482.99 1626
6483.75 1703
6484.51 1656
6485.27 1637
6486.03 1641
6486.79 1660
6487.55 1744
6488.31 1638
6489.07 1666
6489.83 1738
6490.59 1793
6491.35 1711
6492.11 1743
6492.87 1740
6493.63 1744
6494.39 1658
6495.15 1801
6495.91 1830
6496.67 1919
6497.43 1911
6498.20 2038
6498.96 1917
6499.72 1822
6500.48 1836
6501.24 1841
6502.00 1865
6502.76 1865
6503.52 1867
6504.28 1938
6505.04 1989
6505.80 1929
6506.57 2004
6507.33 1880
6508.09 1855
6508.85 1969
6509.61 2059
6510.37 2093
6511.13 2044
6511.90 2095
6512.66 2013
6513.42 1944
6514.18 2086
6514.94 2011
6515.70 2076
6516.47 2054
6517.23 1967
6517.99 2037
6518.75 2012
6519.51 2068
6520.28 2298
6521.04 2317
6521.80 2159
6522.56 2377
6523.32 2556
6524.09 2733
6524.85 2907
6525.61 2939
6526.37 3235
6527.13 3468
6527.90 3600
6528.66 3764
6529.42 3619
6530.18 3533
6530.95 3391
6531.71 3410
6532.47 3228
6533.24 3195
6534.00 3036
6534.76 2945
6535.52 3152
6536.29 3436
6537.05 3515
6537.81 3798
6538.58 3786
6539.34 3868
6540.10 3842
6540.87 3573
6541.63 3304
6542.39 3185
6543.16 3103
6543.92 2750
6544.68 2432
6545.45 2355
6546.21 2301
6546.97 2131
6547.74 2066
6548.50 2041
6549.26 1970
6550.03 1996
6550.79 2064
6551.55 2023
6552.32 2037
6553.08 2069
6553.85 2076
6554.61 2013
6555.37 2184
6556.14 2136
6556.90 2033
6557.67 2118
6558.43 2143
6559.20 2147
6559.96 2128
6560.72 2001
6561.49 2145
6562.25 2154
6563.02 2159
6563.78 2359
6564.55 2363
6565.31 2569
6566.08 2390
6566.84 2462
6567.61 2384
6568.37 2455
6569.13 2306
6569.90 2269
6570.66 2313
6571.43 2284
6572.19 2297
6572.96 2229
6573.72 2176
6574.49 2300
6575.26 2273
6576.02 2261
6576.79 2323
6577.55 2477
6578.32 2247
6579.08 2302
6579.85 2403
6580.61 2407
6581.38 2412
6582.14 2369
6582.91 2423
6583.68 2448
6584.44 2485
6585.21 2467
6585.97 2488
6586.74 2522
6587.50 2674
6588.27 2604
6589.04 2765
6589.80 2739
6590.57 2784
6591.33 2999
6592.10 3170
6592.87 3486
6593.63 3757
6594.40 3996
6595.17 4012
6595.93 4264
6596.70 4333
6597.47 4346
6598.23 4129
6599.00 3979
6599.77 3602
6600.53 3338
6601.30 3259
6602.07 2859
6602.83 2859
6603.60 2745
6604.37 2578
6605.13 2503
6605.90 2403
6606.67 2321
6607.43 2267
6608.20 2282
6608.97 2178
6609.74 2147
6610.50 2333
6611.27 2162
6612.04 2108
6612.80 2120
6613.57 2180
6614.34 2301
6615.11 2091
6615.87 2177
6616.64 2176
6617.41 2173
6618.18 2367
6618.95 2347
6619.71 2275
6620.48 2355
6621.25 2446
6622.02 2560
6622.78 2678
6623.55 2566
6624.32 2522
6625.09 2468
6625.86 2593
6626.63 2488
6627.39 2450
6628.16 2497
6628.93 2587
6629.70 2512
6630.47 2558
6631.24 2690
6632.00 2814
6632.77 2788
6633.54 3304
6634.31 3614
6635.08 3907
6635.85 4558
6636.62 4787
6637.38 5048
6638.15 4989
6638.92 4960
6639.69 4836
6640.46 4286
6641.23 3850
6642.00 3530
6642.77 3269
6643.54 2850
6644.31 2585
6645.08 2492
6645.84 2410
6646.61 2143
6647.38 2097
6648.15 2115
6648.92 2090
6649.69 2233
6650.46 2240
6651.23 2238
6652.00 2227
6652.77 2224
6653.54 2357
6654.31 2257
6655.08 2259
6655.85 2209
6656.62 2135
6657.39 2103
6658.16 2056
6658.93 1975
6659.70 1942
6660.47 1886
6661.24 1854
6662.01 1818
6662.78 1948
6663.55 1996
6664.32 1928
6665.09 1924
6665.86 1991
6666.63 2009
6667.40 2078
6668.17 2032
6668.94 1968
6669.72 1886
6670.49 1902
6671.26 1963
6672.03 1892
6672.80 1921
6673.57 1950
6674.34 2030
6675.11 1998
6675.88 1959
6676.65 1851
6677.42 1862
6678.20 1890
6678.97 1828
6679.74 1842
6680.51 1861
6681.28 1705
6682.05 1669
6682.82 1711
6683.60 1723
6684.37 1774
6685.14 1898
6685.91 1812
6686.68 1844
6687.45 1898
6688.23 1876
6689.00 1802
6689.77 1862
6690.54 1823
6691.31 1815
6692.08 1809
6692.86 1765
6693.63 1779
6694.40 1678
6695.17 1713
6695.95 1795
6696.72 1768
6697.49 1713
6698.26 1674
6699.03 1644
6699.81 1751
6700.58 1709
6701.35 1596
6702.12 1547
6702.90 1623
6703.67 1629
6704.44 1651
6705.22 1770
6705.99 1717
6706.76 1698
6707.53 1690
6708.31 1581
6709.08 1598
6709.85 1620
6710.63 1758
6711.40 1708
6712.17 1498
6712.94 1554
6713.72 1642
6714.49 1642
6715.26 1647
6716.04 1564
6716.81 1602
6717.58 1569
6718.36 1562
6719.13 1565
6719.91 1616
6720.68 1752
6721.45 1552
6722.23 1435
6723.00 1574
6723.77 1619
6724.55 1519
6725.32 1644
6726.10 1615
6726.87 1477
6727.64 1475
6728.42 1508
6729.19 1536
6729.97 1542
6730.74 1467
6731.51 1473
6732.29 1539
6733.06 1426
6733.84 1469
6734.61 1534
6735.39 1465
6736.16 1480
6736.94 1440
6737.71 1360
6738.49 1542
6739.26 1578
6740.03 1549
6740.81 1549
6741.58 1526
6742.36 1490
6743.13 1522
6743.91 1465
6744.68 1483
6745.46 1513
6746.23 1471
6747.01 1407
6747.78 1507
6748.56 1537
6749.34 1540
6750.11 1632
6750.89 1586
6751.66 1581
6752.44 1576
6753.21 1543
6753.99 1540
6754.76 1628
6755.54 1585
6756.31 1624
6757.09 1528
6757.87 1667
6758.64 1503
6759.42 1553
6760.19 1470
6760.97 1475
6761.75 1451
6762.52 1498
6763.30 1544
6764.07 1585
6764.85 1696
6765.63 1651
6766.40 1687
6767.18 1741
6767.96 1788
6768.73 1857
6769.51 1756
6770.28 1715
6771.06 1728
6771.84 1557
6772.61 1513
6773.39 1497
6774.17 1470
6774.94 1494
6775.72 1441
6776.50 1393
6777.27 1455
6778.05 1576
6778.83 1529
6779.61 1564
6780.38 1620
6781.16 1599
6781.94 1616
6782.71 1676
6783.49 1595
6784.27 1653
6785.05 1726
6785.82 1595
6786.60 1629
6787.38 1579
6788.16 1577
6788.93 1567
6789.71 1595
6790.49 1416
6791.27 1417
6792.04 1418
6792.82 1358
6793.60 1357
6794.38 1428
6795.16 1465
6795.93 1470
6796.71 1434
6797.49 1538
6798.27 1507
6799.05 1441
6799.82 1488
6800.60 1424
6801.38 1459
6802.16 1568
6802.94 1552
6803.72 1395
6804.49 1415
6805.27 1428
6806.05 1533
6806.83 1552
6807.61 1703
6808.39 1579
6809.17 1549
6809.94 1689
6810.72 1515
6811.50 1395
6812.28 1481
6813.06 1476
6813.84 1415
6814.62 1436
6815.40 1542
6816.18 1493
6816.96 1540
6817.73 1551
6818.51 1646
6819.29 1496
6820.07 1470
6820.85 1419
6821.63 1384
6822.41 1427
6823.19 1583
6823.97 1517
6824.75 1470
6825.53 1460
6826.31 1474
6827.09 1527
6827.87 1479
6828.65 1441
6829.43 1522
6830.21 1321
6830.99 1437
6831.77 1477
6832.55 1434
6833.33 1492
6834.11 1536
6834.89 1518
6835.67 1600
6836.45 1475
6837.23 1462
6838.01 1485
6838.79 1396
6839.57 1447
6840.35 1419
6841.13 1471
6841.91 1480
6842.69 1439
6843.47 1494
6844.25 1389
6845.04 1417
6845.82 1448
6846.60 1506
6847.38 1449
6848.16 1486
6848.94 1538
6849.72 1657
6850.50 1827
6851.28 1908
6852.06 2156
6852.85 2324
6853.63 2208
6854.41 2326
6855.19 2237
6855.97 2208
6856.75 2067
6857.53 2035
6858.32 1816
6859.10 1783
6859.88 1644
6860.66 1534
6861.44 1595
6862.22 1546
6863.01 1400
6863.79 1493
6864.57 1477
6865.35 1495
6866.13 1494
6866.92 1448
6867.70 1646
6868.48 1567
6869.26 1638
6870.04 1594
6870.83 1467
6871.61 1542
6872.39 1466
6873.17 1522
6873.96 1458
6874.74 1414
6875.52 1434
6876.30 1478
6877.09 1433
6877.87 1464
6878.65 1386
6879.43 1482
6880.22 1485
6881.00 1545
6881.78 1484
6882.56 1639
6883.35 1633
6884.13 1591
6884.91 1580
6885.70 1636
6886.48 1676
6887.26 1645
6888.05 1725
6888.83 1731
6889.61 1623
6890.40 1714
6891.18 1634
6891.96 1711
6892.75 1702
6893.53 1610
6894.31 1627
6895.10 1708
6895.88 1568
6896.67 1675
6897.45 1640
6898.23 1600
6899.02 1567
6899.80 1709
6900.58 1715
6901.37 1739
6902.15 1701
6902.94 1619
6903.72 1568
6904.50 1551
6905.29 1485
6906.07 1505
6906.86 1573
6907.64 1505
6908.43 1646
6909.21 1713
6910.00 1652
6910.78 1553
6911.56 1549
6912.35 1586
6913.13 1496
6913.92 1504
6914.70 1544
6915.49 1563
6916.27 1573
6917.06 1554
6917.84 1535
6918.63 1476
6919.41 1568
6920.20 1595
6920.98 1598
6921.77 1617
6922.55 1573
6923.34 1622
6924.12 1727
6924.91 1704
6925.69 1717
6926.48 1749
6927.26 1774
6928.05 1654
6928.84 1657
6929.62 1634
6930.41 1662
6931.19 1625
6931.98 1624
6932.76 1552
6933.55 1717
6934.34 1669
6935.12 1522
6935.91 1553
6936.69 1630
6937.48 1615
6938.27 1567
6939.05 1619
6939.84 1648
6940.62 1725
6941.41 1776
6942.20 1760
6942.98 1859
6943.77 1956
6944.56 1995
6945.34 1984
6946.13 2122
6946.92 1975
6947.70 2090
6948.49 2233
6949.28 2345
6950.06 2472
6950.85 2328
6951.64 2355
6952.42 2433
6953.21 2422
6954.00 2278
6954.78 2162
6955.57 2238
6956.36 2409
6957.15 2258
6957.93 2212
6958.72 2189
6959.51 2309
6960.29 2328
6961.08 2390
6961.87 2532
6962.66 2384
6963.44 2436
6964.23 2488
6965.02 2416
6965.81 2446
6966.59 2511
6967.38 2493
6968.17 2504
6968.96 2519
6969.75 2489
6970.53 2585
6971.32 2741
6972.11 2749
6972.90 2793
6973.69 2937
6974.47 2799
6975.26 2979
6976.05 2990
6976.84 2954
6977.63 2835
6978.42 2791
6979.20 2784
6979.99 2754
6980.78 2982
6981.57 2883
6982.36 3106
6983.15 3472
6983.94 3959
6984.72 4502
6985.51 5112
6986.30 5985
6987.09 6827
6987.88 7710
6988.67 8395
6989.46 8882
6990.25 9049
6991.04 8963
6991.82 8560
6992.61 8076
6993.40 7323
6994.19 6406
6994.98 5789
6995.77 5184
6996.56 4766
6997.35 4446
6998.14 4386
6998.93 4672
6999.72 5306
7000.51 6146
7001.30 6865
7002.09 7410
7002.88 7710
7003.67 7686
7004.46 7349
7005.25 6940
7006.04 6121
7006.83 5500
7007.62 4694
7008.41 4213
7009.20 3701
7009.99 3423
7010.78 3143
7011.57 3018
7012.36 2895
7013.15 2964
7013.94 2901
7014.73 3016
7015.52 3195
7016.31 3275
7017.10 3541
7017.89 3467
7018.68 3473
7019.47 3365
7020.26 3046
7021.05 3043
7021.84 2831
7022.64 2528
7023.43 2454
7024.22 2643
7025.01 2486
7025.80 2529
7026.59 2516
7027.38 2593
7028.17 2722
7028.96 2844
7029.75 2852
7030.55 2950
7031.34 2869
7032.13 3102
7032.92 2894
7033.71 2799
7034.50 2641
7035.29 2440
7036.09 2391
7036.88 2301
7037.67 2276
7038.46 2264
7039.25 2439
7040.05 2401
7040.84 2450
7041.63 2643
7042.42 2593
7043.21 2637
7044.01 2793
7044.80 2893
7045.59 2854
7046.38 2841
7047.17 2894
7047.97 2914
7048.76 2869
7049.55 2921
7050.34 2930
7051.14 3069
7051.93 3320
7052.72 3138
7053.51 3193
7054.31 3081
7055.10 3015
7055.89 2738
7056.68 2656
7057.48 2754
7058.27 2718
7059.06 2652
7059.86 2540
7060.65 2580
7061.44 2637
7062.24 2525
7063.03 2586
7063.82 2656
7064.61 2502
7065.41 2484
7066.20 2513
7066.99 2565
7067.79 2495
7068.58 2556
7069.37 2427
7070.17 2519
7070.96 2637
7071.76 2585
7072.55 2436
7073.34 2529
7074.14 2598
7074.93 2581
7075.72 2573
7076.52 2566
7077.31 2574
7078.11 2541
7078.90 2379
7079.69 2456
7080.49 2432
7081.28 2401
7082.08 2507
7082.87 2583
7083.67 2513
7084.46 2706
7085.25 2843
7086.05 3169
7086.84 3527
7087.64 4039
7088.43 4793
7089.23 5491
7090.02 6239
7090.82 6531
7091.61 6586
7092.41 6430
7093.20 6144
7094.00 5316
7094.79 4572
7095.59 3872
7096.38 3556
7097.18 3060
7097.97 2653
7098.77 2404
7099.56 2345
7100.36 2181
7101.15 2020
7101.95 1979
7102.74 2030
7103.54 1983
7104.33 2113
7105.13 2107
7105.92 2214
7106.72 2266
7107.52 2145
7108.31 2142
7109.11 2019
7109.90 1825
7110.70 1753
7111.49 1791
7112.29 1740
7113.09 1684
7113.88 1631
7114.68 1608
7115.47 1629
7116.27 1641
7117.07 1715
7117.86 1738
7118.66 1807
7119.45 1920
7120.25 2009
7121.05 1817
7121.84 1776
7122.64 1912
7123.44 1852
7124.23 1719
7125.03 1709
7125.83 1838
7126.62 1686
7127.42 1797
7128.22 1766
7129.01 1784
7129.81 1804
7130.61 1883
7131.40 1892
7132.20 1883
7133.00 1750
7133.80 1799
7134.59 1885
7135.39 1914
7136.19 1763
7136.98 1726
7137.78 1746
7138.58 1770
7139.38 1649
7140.17 1614
7140.97 1739
7141.77 1609
7142.57 1695
7143.36 1728
7144.16 1651
7144.96 1790
7145.76 1790
7146.56 1816
7147.35 1715
7148.15 1767
7148.95 1693
7149.75 1804
7150.55 1715
7151.34 1797
7152.14 1754
7152.94 1753
7153.74 1638
7154.54 1680
7155.33 1665
7156.13 1602
7156.93 1608
7157.73 1591
7158.53 1551
7159.33 1555
7160.13 1596
7160.92 1594
7161.72 1670
7162.52 1621
7163.32 1564
7164.12 1559
7164.92 1612
7165.72 1808
7166.52 1784
7167.31 1585
7168.11 1501
7168.91 1568
7169.71 1625
7170.51 1582
7171.31 1500
7172.11 1524
7172.91 1537
7173.71 1525
7174.51 1624
7175.31 1562
7176.11 1522
7176.91 1500
7177.71 1516
7178.51 1482
7179.31 1466
7180.10 1426
7180.90 1425
7181.70 1385
7182.50 1324
7183.30 1372
7184.10 1380
7184.90 1372
7185.70 1409
7186.50 1411
7187.30 1478
7188.10 1360
7188.90 1430
7189.70 1450
7190.50 1444
7191.31 1358
7192.11 1381
7192.91 1415
7193.71 1448
7194.51 1383
7195.31 1309
7196.11 1352
7196.91 1313
7197.71 1407
7198.51 1383
7199.31 1412
7200.11 1486
7200.91 1444
7201.71 1459
7202.51 1497
7203.32 1323
7204.12 1326
7204.92 1313
7205.72 1302
7206.52 1297
7207.32 1273
7208.12 1247
7208.92 1314
7209.73 1275
7210.53 1274
7211.33 1308
7212.13 1434
7212.93 1396
7213.73 1413
7214.53 1363
7215.34 1374
7216.14 1393
7216.94 1384
7217.74 1355
7218.54 1313
7219.34 1337
7220.15 1353
7220.95 1324
7221.75 1277
7222.55 1228
7223.35 1341
7224.16 1352
7224.96 1314
7225.76 1266
7226.56 1287
7227.37 1312
7228.17 1333
7228.97 1237
7229.77 1314
7230.58 1344
7231.38 1397
7232.18 1304
7232.98 1236
7233.79 1304
7234.59 1271
7235.39 1285
7236.19 1255
7237.00 1358
7237.80 1297
7238.60 1292
7239.41 1328
7240.21 1328
7241.01 1286
7241.82 1385
7242.62 1350
7243.42 1415
7244.23 1359
7245.03 1363
7245.83 1454
7246.64 1391
7247.44 1187
7248.24 1149
7249.05 1136
7249.85 1239
7250.65 1219
7251.46 1232
7252.26 1155
7253.06 1178
7253.87 1305
7254.67 1264
7255.48 1229
7256.28 1346
7257.08 1349
7257.89 1259
7258.69 1341
7259.50 1320
7260.30 1310
7261.10 1327
7261.91 1375
7262.71 1287
7263.52 1326
7264.32 1330
7265.13 1315
7265.93 1305
7266.73 1219
7267.54 1238
7268.34 1226
7269.15 1257
7269.95 1308
7270.76 1200
7271.56 1316
7272.37 1383
7273.17 1329
7273.98 1326
7274.78 1330
7275.59 1465
7276.39 1468
7277.20 1428
7278.00 1484
7278.81 1437
7279.61 1394
7280.42 1300
7281.22 1318
7282.03 1293
7282.83 1312
7283.64 1416
7284.45 1442
7285.25 1548
7286.06 1588
7286.86 1592
7287.67 1502
7288.47 1592
7289.28 1546
7290.09 1485
7290.89 1520
7291.70 1396
7292.50 1365
7293.31 1341
7294.12 1327
7294.92 1278
7295.73 1311
7296.53 1327
7297.34 1284
7298.15 1324
7298.95 1282
7299.76 1216
7300.57 1324
7301.37 1408
7302.18 1483
7302.98 1527
7303.79 1487
7304.60 1513
7305.40 1535
7306.21 1457
7307.02 1431
7307.82 1452
7308.63 1420
7309.44 1311
7310.25 1261
7311.05 1191
7311.86 1210
7312.67 1265
7313.47 1207
7314.28 1148
7315.09 1209
7315.90 1274
7316.70 1262
7317.51 1135
7318.32 1271
7319.12 1206
7319.93 1268
7320.74 1324
7321.55 1332
7322.35 1434
7323.16 1534
7323.97 1527
7324.78 1472
7325.59 1469
7326.39 1484
7327.20 1453
7328.01 1362
7328.82 1262
7329.62 1264
7330.43 1246
7331.24 1166
7332.05 1249
7332.86 1215
7333.67 1208
7334.47 1291
7335.28 1195
7336.09 1286
7336.90 1260
7337.71 1307
7338.52 1253
7339.32 1200
7340.13 1287
7340.94 1276
7341.75 1186
7342.56 1210
7343.37 1226
7344.18 1215
7344.99 1251
7345.79 1224
7346.60 1208
7347.41 1190
7348.22 1196
7349.03 1201
7349.84 1150
7350.65 1163
7351.46 1236
7352.27 1202
7353.08 1144
7353.89 1135
7354.70 1150
7355.50 1074
7356.31 1070
7357.12 1124
7357.93 1054
7358.74 1118
7359.55 1126
7360.36 1151
7361.17 1169
7361.98 1205
7362.79 1170
7363.60 1093
7364.41 1158
7365.22 1200
7366.03 1216
7366.84 1149
7367.65 1120
7368.46 1106
7369.27 1167
7370.08 1218
7370.89 1186
7371.70 1126
7372.51 1127
7373.32 1187
7374.13 1140
7374.94 1197
7375.75 1221
7376.57 1245
7377.38 1178
7378.19 1262
7379.00 1190
7379.81 1200
7380.62 1183
7381.43 1280
7382.24 1339
7383.05 1483
7383.86 1552
7384.67 1369
7385.48 1333
7386.30 1451
7387.11 1336
7387.92 1245
7388.73 1313
7389.54 1266
7390.35 1258
7391.16 1247
7391.98 1298
7392.79 1396
7393.60 1216
7394.41 1296
7395.22 1383
7396.03 1330
7396.84 1452
7397.66 1425
7398.47 1552
7399.28 1764
7400.09 1628
7400.90 1636
7401.72 1730
7402.53 1804
7403.34 1800
7404.15 1581
7404.96 1544
7405.78 1473
7406.59 1331
7407.40 1320
7408.21 1342
7409.03 1306
7409.84 1312
7410.65 1141
7411.46 1246
7412.28 1231
7413.09 1222
7413.90 1192
7414.71 1282
7415.53 1179
7416.34 1082
7417.15 1106
7417.96 1124
7418.78 1135
7419.59 1092
7420.40 1043
7421.22 1069
7422.03 982
7422.84 1192
7423.66 1085
7424.47 1027
7425.28 1090
7426.10 1086
7426.91 1086
7427.72 1046
7428.54 1013
7429.35 1030
7430.16 1101
7430.98 1078
7431.79 1038
7432.60 1125
7433.42 1044
7434.23 1053
7435.05 1018
7435.86 1014
7436.67 1041
7437.49 996
7438.30 1029
7439.11 1116
7439.93 1111
7440.74 1048
7441.56 1118
7442.37 1197
7443.19 1099
7444.00 1087
7444.81 1172
7445.63 1142
7446.44 1076
7447.26 1064
7448.07 1065
7448.89 1085
7449.70 1168
7450.52 1146
7451.33 1032
7452.15 1019
7452.96 1121
7453.78 1061
7454.59 1056
7455.40 1150
7456.22 1149
7457.03 1057
7457.85 1102
7458.66 1055
7459.48 1124
7460.30 1116
7461.11 1083
7461.93 1077
7462.74 1034
7463.56 1040
7464.37 1039
7465.19 995
7466.00 1052
7466.82 1075
7467.63 1068
7468.45 1010
7469.27 1101
7470.08 1013
7470.90 1072
7471.71 1091
7472.53 1031
7473.34 1052
7474.16 1069
7474.98 1056
7475.79 1036
7476.61 1100
7477.42 1068
7478.24 999
7479.06 1017
7479.87 1039
7480.69 1001
7481.51 961
7482.32 1001
7483.14 1017
7483.96 1005
7484.77 1099
7485.59 1104
7486.40 1040
7487.22 1017
7488.04 1024
7488.85 1013
7489.67 1033
7490.49 1038
7491.31 1025
7492.12 984
7492.94 1073
7493.76 1131
7494.57 1030
7495.39 954
7496.21 954
7497.02 903
7497.84 909
7498.66 977
7499.48 947
7500.29 1012
7501.11 886
7501.93 1007
7502.75 966
7503.56 983
7504.38 1029
7505.20 1036
7506.02 923
7506.83 939
7507.65 989
7508.47 1108
7509.29 1029
7510.11 1007
7510.92 934
7511.74 1033
7512.56 1016
7513.38 1002
7514.20 1030
7515.01 1017
7515.83 1007
7516.65 963
7517.47 1049
7518.29 999
7519.11 1003
7519.92 961
7520.74 934
7521.56 936
7522.38 881
7523.20 946
7524.02 897
7524.84 938
7525.65 944
7526.47 962
7527.29 1010
7528.11 1005
7528.93 920
7529.75 958
7530.57 898
7531.39 940
7532.21 934
7533.03 958
7533.85 955
7534.66 981
7535.48 1023
7536.30 1005
7537.12 1027
7537.94 964
7538.76 923
7539.58 995
7540.40 1011
7541.22 1029
7542.04 963
7542.86 1001
7543.68 1098
7544.50 1024
7545.32 1006
7546.14 1064
7546.96 1067
7547.78 1077
7548.60 1021
7549.42 1011
7550.24 964
7551.06 997
7551.88 977
7552.70 997
7553.52 935
7554.34 990
7555.16 954
7555.98 961
7556.80 1006
7557.62 1024
7558.44 1008
7559.26 1004
7560.08 1061
7560.90 1033
7561.72 1007
7562.55 1103
7563.37 1112
7564.19 1034
7565.01 1083
7565.83 1074
7566.65 988
7567.47 993
7568.29 967
7569.11 1011
7569.93 1068
7570.76 958
7571.58 1078
7572.40 1089
7573.22 1085
7574.04 1013
7574.86 1074
7575.68 1054
7576.51 989
7577.33 1015
7578.15 1059
7578.97 1011
7579.79 1035
7580.61 1048
7581.44 1010
7582.26 1027
7583.08 1052
7583.90 1024
7584.72 1006
7585.55 1080
7586.37 1013
7587.19 1084
7588.01 1063
7588.83 1023
7589.66 1064
7590.48 1074
7591.30 1091
7592.12 1136
7592.95 1137
7593.77 1076
7594.59 1088
7595.41 1083
7596.24 1010
7597.06 997
7597.88 924
7598.70 1030
7599.53 990
7600.35 1042
7601.17 1022
7601.99 1151
7602.82 1005
7603.64 1063
7604.46 1080
7605.29 1170
7606.11 1111
7606.93 1248
7607.76 1248
7608.58 1193
7609.40 1266
7610.23 1292
7611.05 1231
7611.87 1138
7612.70 1129
7613.52 1094
7614.34 1083
7615.17 1158
7615.99 1118
7616.81 1164
7617.64 1173
7618.46 1089
7619.29 1108
7620.11 1113
7620.93 1116
7621.76 1129
7622.58 1150
7623.41 1121
7624.23 1149
7625.05 1219
7625.88 1190
7626.70 1124
7627.53 1156
7628.35 1121
7629.18 1260
7630.00 1114
7630.82 1131
7631.65 1300
7632.47 1378
7633.30 1430
7634.12 1526
7634.95 1400
7635.77 1349
7636.60 1440
7637.42 1445
7638.25 1394
7639.07 1450
7639.90 1379
7640.72 1300
7641.55 1236
7642.37 1117
7643.20 1200
7644.02 1178
7644.85 1090
7645.67 988
7646.50 1023
7647.32 1047
7648.15 1075
7648.97 1118
7649.80 1140
7650.63 1087
7651.45 1079
7652.28 1063
7653.10 1134
7653.93 1100
7654.75 1033
7655.58 1046
7656.41 1093
7657.23 1021
7658.06 921
7658.88 1028
7659.71 1068
7660.54 893
7661.36 910
7662.19 991
7663.01 926
7663.84 950
7664.67 922
7665.49 974
7666.32 1029
7667.15 1004
7667.97 1045
7668.80 981
7669.63 974
7670.45 908
7671.28 1000
7672.11 1035
7672.93 1005
7673.76 979
7674.59 1075
7675.41 1079
7676.24 1044
7677.07 1032
7677.89 1007
7678.72 1059
7679.55 1067
7680.37 979
7681.20 1039
7682.03 1048
7682.86 1015
7683.68 1119
7684.51 1105
7685.34 1115
7686.17 1121
7686.99 1193
7687.82 1196
7688.65 1206
7689.48 1270
7690.30 1266
7691.13 1238
7691.96 1256
7692.79 1157
7693.62 1103
7694.44 1122
7695.27 1076
7696.10 1027
7696.93 1021
7697.76 1028
7698.58 1057
7699.41 1032
7700.24 980
7701.07 948
7701.90 1004
7702.72 990
7703.55 978
7704.38 979
7705.21 1034
7706.04 1179
7706.87 1098
7707.70 1084
7708.52 1049
7709.35 1074
7710.18 1024
7711.01 973
7711.84 1077
7712.67 930
7713.50 1051
7714.33 1070
7715.16 1072
7715.98 1049
7716.81 1071
7717.64 1101
7718.47 1207
7719.30 1070
7720.13 1087
7720.96 1078
7721.79 1026
7722.62 1134
7723.45 1184
7724.28 1085
7725.11 1033
7725.94 1042
7726.77 999
7727.60 1072
7728.43 1064
7729.26 1099
7730.09 1094
7730.92 1180
7731.75 1110
7732.58 1157
7733.41 1117
7734.24 1134
7735.07 1059
7735.90 1129
7736.73 1112
7737.56 1161
7738.39 1145
7739.22 1119
7740.05 1185
7740.88 1131
7741.71 1098
7742.54 1103
7743.37 1207
7744.20 1268
7745.03 1254
7745.86 1328
7746.69 1333
7747.52 1395
7748.35 1517
7749.18 1507
7750.02 1611
7750.85 1611
7751.68 1745
7752.51 1757
7753.34 1725
7754.17 1542
7755.00 1632
7755.83 1754
7756.66 1728
7757.50 1905
7758.33 2024
7759.16 2164
7759.99 2308
7760.82 2456
7761.65 2419
7762.48 2223
7763.32 2120
7764.15 1936
7764.98 1739
7765.81 1569
7766.64 1497
7767.47 1409
7768.31 1359
7769.14 1235
7769.97 1250
7770.80 1183
7771.63 1103
7772.47 1042
7773.30 1072
7774.13 1053
7774.96 1130
7775.80 1172
7776.63 1166
7777.46 1268
7778.29 1292
7779.12 1303
7779.96 1268
7780.79 1209
7781.62 1280
7782.46 1161
7783.29 1088
7784.12 1109
7784.95 1130
7785.79 1148
7786.62 1104
7787.45 1229
7788.28 1251
7789.12 1207
7789.95 1134
7790.78 1115
7791.62 1151
7792.45 1143
7793.28 1146
7794.12 1078
7794.95 1044
7795.78 1074
7796.62 1085
7797.45 1133
7798.28 1000
7799.12 963
7799.95 995
7800.78 930
7801.62 977
7802.45 957
7803.29 954
7804.12 1023
7804.95 1045
7805.79 1060
7806.62 1031
7807.46 978
7808.29 965
7809.12 989
7809.96 1045
7810.79 1001
7811.63 1112
7812.46 1044
7813.29 1025
7814.13 1015
7814.96 1019
7815.80 1085
7816.63 1046
7817.47 988
7818.30 1092
7819.14 1027
7819.97 1098
7820.81 1155
7821.64 1076
7822.47 1042
7823.31 1055
7824.14 1077
7824.98 1009
7825.81 1036
7826.65 1108
7827.48 1149
7828.32 1144
7829.15 1158
7829.99 1117
7830.83 1064
7831.66 1121
7832.50 1123
7833.33 1130
7834.17 1060
7835.00 1097
7835.84 1173
7836.67 1035
7837.51 959
7838.34 1024
7839.18 988
7840.02 1065
7840.85 1073
7841.69 1062
7842.52 1099
7843.36 1033
7844.19 981
7845.03 1070
7845.87 1013
7846.70 996
7847.54 1033
7848.38 974
7849.21 953
7850.05 953
7850.88 973
7851.72 998
7852.56 996
7853.39 1012
7854.23 945
7855.07 969
7855.90 1051
7856.74 960
7857.58 989
7858.41 1059
7859.25 1090
7860.09 1107
7860.92 1127
7861.76 1126
7862.60 1171
7863.43 1163
7864.27 1139
7865.11 1087
7865.95 979
7866.78 1001
7867.62 1063
7868.46 1048
7869.29 1071
7870.13 1100
7870.97 1155
7871.81 1211
7872.64 1125
7873.48 1212
7874.32 1187
7875.16 1179
7875.99 1279
7876.83 1179
7877.67 1223
7878.51 1307
7879.34 1289
7880.18 1397
7881.02 1323
7881.86 1342
7882.70 1300
7883.53 1297
7884.37 1383
7885.21 1255
7886.05 1197
7886.89 1181
7887.73 1192
7888.56 1220
7889.40 1272
7890.24 1228
7891.08 1302
7891.92 1251
7892.76 1253
7893.59 1236
7894.43 1217
7895.27 1295
7896.11 1229
7896.95 1122
7897.79 1158
7898.63 1189
7899.47 1188
7900.31 1175
7901.14 1110
7901.98 1236
7902.82 1214
7903.66 1113
7904.50 1105
7905.34 1118
7906.18 1157
7907.02 1095
7907.86 1182
7908.70 1216
7909.54 1086
7910.38 1050
7911.22 1101
7912.05 1063
7912.89 1022
7913.73 1002
7914.57 963
7915.41 1058
7916.25 1077
7917.09 1092
7917.93 1185
7918.77 1148
7919.61 1184
7920.45 1188
7921.29 1181
7922.13 1105
7922.97 1054
7923.81 1152
7924.65 1144
7925.49 1030
7926.33 1063
7927.17 1024
7928.02 1030
7928.86 983
7929.70 971
7930.54 1008
7931.38 1046
7932.22 980
7933.06 930
7933.90 980
7934.74 1039
7935.58 929
7936.42 922
7937.26 965
7938.10 991
7938.94 971
7939.79 983
7940.63 999
7941.47 1042
7942.31 958
7943.15 1074
7943.99 1020
7944.83 957
7945.67 1030
7946.52 1008
7947.36 999
7948.20 1036
7949.04 958
7949.88 924
7950.72 978
7951.56 1002
7952.41 1004
7953.25 998
7954.09 1060
7954.93 1027
7955.77 1059
7956.62 1080
7957.46 1044
7958.30 1121
7959.14 1075
7959.98 1155
7960.83 1048
7961.67 1102
7962.51 1011
7963.35 988
7964.20 1046
7965.04 983
7965.88 1059
7966.72 1159
7967.56 1049
7968.41 1003
7969.25 1054
7970.09 1080
7970.94 1145
7971.78 1133
7972.62 1050
7973.46 1072
7974.31 1116
7975.15 1085
7975.99 1063
7976.84 959
7977.68 999
7978.52 1022
7979.36 1060
7980.21 1077
7981.05 1043
7981.89 1008
7982.74 1135
7983.58 1085
7984.42 1070
7985.27 1172
7986.11 1183
7986.96 1191
7987.80 1192
7988.64 1171
7989.49 1075
7990.33 1139
7991.17 1097
7992.02 1128
7992.86 1152
7993.71 1074
7994.55 1096
7995.39 1089
7996.24 1144
7997.08 1165
7997.93 1293
7998.77 1460
7999.61 1449
8000.46 1713
8001.30 1917
8002.15 2199
8002.99 2292
8003.84 2504
8004.68 2383
8005.52 2267
8006.37 2088
8007.21 1890
8008.06 1696
8008.90 1452
8009.75 1324
8010.59 1223
8011.44 1209
8012.28 1137
8013.13 1102
8013.97 1040
8014.82 1025
8015.66 1027
8016.51 1203
8017.35 1163
8018.20 1105
8019.04 1163
8019.89 1128
8020.73 1127
8021.58 1084
8022.42 993
8023.27 1065
8024.12 1000
8024.96 1069
8025.81 987
8026.65 941
8027.50 907
8028.34 949
8029.19 978
8030.03 994
8030.88 992
8031.73 988
8032.57 1061
8033.42 1058
8034.26 976
8035.11 981
8035.96 960
8036.80 930
8037.65 891
8038.50 944
8039.34 923
8040.19 964
8041.03 1021
8041.88 986
8042.73 984
8043.57 923
8044.42 888
8045.27 881
8046.11 879
8046.96 892
8047.81 933
8048.65 912
8049.50 965
8050.35 964
8051.19 1015
8052.04 979
8052.89 898
8053.74 867
8054.58 895
8055.43 934
8056.28 940
8057.12 906
8057.97 990
8058.82 870
8059.67 979
8060.51 952
8061.36 901
8062.21 942
8063.06 915
8063.90 914
8064.75 920
8065.60 897
8066.45 938
8067.29 985
8068.14 1006
8068.99 877
8069.84 864
8070.69 897
8071.53 858
8072.38 930
8073.23 915
8074.08 986
8074.93 829
8075.78 893
8076.62 939
8077.47 869
8078.32 860
8079.17 874
8080.02 862
8080.87 851
8081.71 808
8082.56 844
8083.41 890
8084.26 918
8085.11 885
8085.96 921
8086.81 808
8087.66 851
8088.50 857
8089.35 898
8090.20 909
8091.05 876
8091.90 870
8092.75 836
8093.60 830
8094.45 797
8095.30 751
8096.15 839
8097.00 805
8097.84 836
8098.69 793
8099.54 807
8100.39 921
8101.24 868
8102.09 856
8102.94 858
8103.79 855
8104.64 886
8105.49 836
8106.34 876
8107.19 759
8108.04 822
8108.89 828
8109.74 715
8110.59 765
8111.44 870
8112.29 853
8113.14 717
8113.99 725
8114.84 743
8115.69 770
8116.54 802
8117.39 796
8118.24 751
8119.09 787
8119.94 775
8120.80 811
8121.65 788
8122.50 770
8123.35 779
8124.20 795
8125.05 836
8125.90 824
8126.75 876
8127.60 811
8128.45 778
8129.30 854
8130.15 928
8131.01 761
8131.86 855
8132.71 898
8133.56 915
8134.41 913
8135.26 802
8136.11 881
8136.97 869
8137.82 885
8138.67 953
8139.52 845
8140.37 872
8141.22 829
8142.07 816
8142.93 820
8143.78 860
8144.63 848
8145.48 865
8146.33 963
8147.19 937
8148.04 924
8148.89 930
8149.74 841
8150.59 861
8151.45 852
8152.30 893
8153.15 970
8154.00 915
8154.86 980
8155.71 955
8156.56 1072
8157.41 1101
8158.27 1123
8159.12 1094
8159.97 954
8160.82 1027
8161.68 1041
8162.53 1024
8163.38 982
8164.23 917
8165.09 871
8165.94 880
8166.79 886
8167.65 903
8168.50 922
8169.35 849
8170.21 893
8171.06 921
8171.91 869
8172.77 879
8173.62 890
8174.47 865
8175.33 800
8176.18 819
8177.03 802
8177.89 796
8178.74 841
8179.59 846
8180.45 813
8181.30 755
8182.16 841
8183.01 752
8183.86 736
8184.72 752
8185.57 771
8186.43 800
8187.28 821
8188.13 781
8188.99 724
8189.84 744
8190.70 711
8191.55 755
8192.40 821
8193.26 783
8194.11 718
8194.97 734
8195.82 718
8196.68 781
8197.53 759
8198.39 716
8199.24 720
8200.10 758
8200.95 784
8201.81 798
8202.66 742
8203.52 749
8204.37 762
8205.23 739
8206.08 811
8206.94 750
8207.79 736
8208.65 731
8209.50 809
8210.36 749
8211.21 740
8212.07 788
8212.92 730
8213.78 761
8214.63 737
8215.49 701
8216.34 778
8217.20 745
8218.06 774
8218.91 794
8219.77 757
8220.62 728
8221.48 710
8222.33 707
8223.19 665
8224.05 758
8224.90 810
8225.76 771
8226.62 663
8227.47 738
8228.33 670
8229.18 767
8230.04 718
8230.90 667
8231.75 697
8232.61 691
8233.47 687
8234.32 656
8235.18 691
8236.04 679
8236.89 655
8237.75 644
8238.61 728
8239.46 692
8240.32 715
8241.18 687
8242.03 651
8242.89 727
8243.75 701
8244.60 758
8245.46 802
8246.32 742
8247.18 739
8248.03 733
8248.89 730
8249.75 738
8250.60 737
8251.46 741
8252.32 693
8253.18 715
8254.03 710
8254.89 701
8255.75 772
8256.61 678
8257.47 681
8258.32 655
8259.18 717
8260.04 785
8260.90 709
8261.75 672
8262.61 701
8263.47 659
8264.33 743
8265.19 747
8266.05 696
8266.90 650
8267.76 657
8268.62 690
8269.48 774
8270.34 770
8271.20 723
8272.05 701
8272.91 712
8273.77 691
8274.63 713
8275.49 723
8276.35 706
8277.21 714
8278.06 785
8278.92 742
8279.78 745
8280.64 747
8281.50 813
8282.36 715
8283.22 670
8284.08 766
8284.94 752
8285.80 731
8286.66 747
8287.51 696
8288.37 727
8289.23 743
8290.09 821
8290.95 731
8291.81 712
8292.67 700
8293.53 714
8294.39 716
8295.25 681
8296.11 708
8296.97 727
8297.83 724
8298.69 761
8299.55 698
8300.41 742
8301.27 718
8302.13 778
8302.99 795
8303.85 758
8304.71 793
8305.57 700
8306.43 721
8307.29 730
8308.15 794
8309.01 737
8309.87 690
8310.73 775
8311.59 681
8312.45 691
8313.31 721
8314.18 691
8315.04 671
8315.90 700
8316.76 680
8317.62 739
8318.48 741
8319.34 702
8320.20 693
8321.06 700
8321.92 777
8322.78 774
8323.65 792
8324.51 766
8325.37 824
8326.23 758
8327.09 776
8327.95 683
8328.81 721
8329.68 766
8330.54 665
8331.40 669
8332.26 733
8333.12 725
8333.98 761
8334.85 773
8335.71 773
8336.57 773
8337.43 740
8338.29 704
8339.15 738
8340.02 723
8340.88 728
8341.74 716
8342.60 711
8343.47 683
8344.33 752
8345.19 758
8346.05 708
8346.91 712
8347.78 738
8348.64 738
8349.50 749
8350.36 679
8351.23 711
8352.09 751
8352.95 704
8353.82 655
8354.68 690
8355.54 720
8356.40 698
8357.27 671
8358.13 767
8358.99 693
8359.86 695
8360.72 741
8361.58 795
8362.44 740
8363.31 662
8364.17 653
8365.03 710
8365.90 754
8366.76 709
8367.62 770
8368.49 768
8369.35 733
8370.22 773
8371.08 712
8371.94 708
8372.81 732
8373.67 725
8374.53 694
8375.40 730
8376.26 760
8377.13 720
8377.99 710
8378.85 757
8379.72 750
8380.58 755
8381.45 819
8382.31 801
8383.17 795
8384.04 812
8384.90 796
8385.77 844
8386.63 817
8387.50 801
8388.36 797
8389.23 769
8390.09 777
8390.96 767
8391.82 811
8392.68 837
8393.55 847
8394.41 848
8395.28 842
8396.14 715
8397.01 804
8397.87 759
8398.74 747
8399.60 760
8400.47 812
8401.33 771
8402.20 819
8403.07 847
8403.93 885
8404.80 862
8405.66 831
8406.53 847
8407.39 797
8408.26 804
8409.12 850
8409.99 853
8410.85 815
8411.72 846
8412.59 814
8413.45 878
8414.32 786
8415.18 771
8416.05 769
8416.92 874
8417.78 793
8418.65 781
8419.51 748
8420.38 799
8421.25 847
8422.11 825
8422.98 818
8423.85 806
8424.71 835
8425.58 822
8426.44 858
8427.31 829
8428.18 767
8429.04 803
8429.91 930
8430.78 850
8431.64 846
8432.51 866
8433.38 879
8434.25 878
8435.11 911
8435.98 900
8436.85 892
8437.71 910
8438.58 858
8439.45 881
8440.31 949
8441.18 1054
8442.05 1119
8442.92 1082
8443.78 1051
8444.65 1003
8445.52 1173
8446.39 1157
8447.25 1166
8448.12 1148
8448.99 1123
8449.86 1070
8450.72 1083
8451.59 1046
8452.46 1061
8453.33 1083
8454.20 1082
8455.06 1167
8455.93 1488
8456.80 1744
8457.67 2010
8458.54 2282
8459.40 2506
8460.27 2554
8461.14 2367
8462.01 2252
8462.88 1959
8463.75 1764
8464.61 1592
8465.48 1417
8466.35 1244
8467.22 1158
8468.09 1001
8468.96 995
8469.83 905
8470.70 943
8471.56 883
8472.43 870
8473.30 915
8474.17 794
8475.04 841
8475.91 916
8476.78 926
8477.65 810
8478.52 894
8479.39 873
8480.25 806
8481.12 788
8481.99 807
8482.86 813
8483.73 772
8484.60 778
8485.47 833
8486.34 914
8487.21 902
8488.08 858
8488.95 861
8489.82 858
8490.69 822
8491.56 923
8492.43 938
8493.30 828
8494.17 853
8495.04 943
8495.91 873
8496.78 847
8497.65 878
8498.52 917
8499.39 880
8500.26 784
8501.13 796
8502.00 712
8502.87 813
8503.74 874
8504.61 870
8505.48 781
8506.35 797
8507.22 815
8508.09 800
8508.97 837
8509.84 890
8510.71 941
8511.58 852
8512.45 862
8513.32 850
8514.19 785
8515.06 776
8515.93 805
8516.80 779
8517.68 794
8518.55 828
8519.42 818
8520.29 827
8521.16 863
8522.03 770
8522.90 857
8523.77 885
8524.65 896
8525.52 814
8526.39 802
8527.26 824
8528.13 805
8529.00 903
8529.88 809
8530.75 801
8531.62 836
8532.49 833
8533.36 848
8534.24 859
8535.11 858
8535.98 845
8536.85 851
8537.72 894
8538.60 794
8539.47 788
8540.34 829
8541.21 766
8542.09 827
8542.96 769
8543.83 822
8544.70 801
8545.58 818
8546.45 828
8547.32 837
8548.19 841
8549.07 847
8549.94 837
8550.81 798
8551.69 759
8552.56 784
8553.43 826
8554.31 884
8555.18 932
8556.05 946
8556.92 1099
8557.80 1016
8558.67 1101
8559.54 975
8560.42 963
8561.29 966
8562.16 868
8563.04 830
8563.91 847
8564.79 824
8565.66 776
8566.53 773
8567.41 746
8568.28 812
8569.15 685
8570.03 775
8570.90 691
8571.78 683
8572.65 722
8573.52 773
8574.40 812
8575.27 785
8576.15 740
8577.02 783
8577.89 730
8578.77 752
8579.64 702
8580.52 753
8581.39 719
8582.27 743
8583.14 689
8584.02 661
8584.89 753
8585.77 704
8586.64 747
8587.51 715
8588.39 709
8589.26 666
8590.14 656
8591.01 735
8591.89 746
8592.76 687
8593.64 752
8594.51 789
8595.39 737
8596.26 683
8597.14 654
8598.02 738
8598.89 755
8599.77 704
8600.64 778
8601.52 792
8602.39 731
8603.27 710
8604.14 728
8605.02 716
8605.89 730
8606.77 681
8607.65 703
8608.52 781
8609.40 780
8610.27 867
8611.15 790
8612.03 765
8612.90 725
8613.78 708
8614.65 743
8615.53 797
8616.41 764
8617.28 779
8618.16 777
8619.04 713
8619.91 773
8620.79 823
8621.66 772
8622.54 744
8623.42 707
8624.29 666
8625.17 725
8626.05 717
8626.92 818
8627.80 800
8628.68 688
8629.56 663
8630.43 728
8631.31 826
8632.19 727
8633.06 713
8633.94 744
8634.82 738
8635.69 699
8636.57 714
8637.45 683
8638.33 699
8639.20 759
8640.08 733
8640.96 642
8641.84 684
8642.71 728
8643.59 710
8644.47 723
8645.35 755
8646.22 819
8647.10 810
8647.98 691
8648.86 785
8649.74 755
8650.61 783
8651.49 835
8652.37 836
8653.25 753
8654.13 739
8655.00 817
8655.88 818
8656.76 803
8657.64 760
8658.52 780
8659.40 756
8660.27 840
8661.15 777
8662.03 730
8662.91 726
8663.79 732
8664.67 699
8665.55 813
8666.43 775
8667.30 730
8668.18 839
8669.06 793
8669.94 811
8670.82 810
8671.70 794
8672.58 884
8673.46 955
8674.34 865
8675.22 867
8676.09 888
8676.97 949
8677.85 898
8678.73 861
8679.61 916
8680.49 909
8681.37 903
8682.25 813
8683.13 876
8684.01 929
8684.89 1060
8685.77 1000
8686.65 907
8687.53 966
8688.41 974
8689.29 977
8690.17 1036
8691.05 1102
8691.93 1392
8692.81 1526
8693.69 1827
8694.57 2087
8695.45 2241
8696.33 2392
8697.21 2330
8698.09 2075
8698.97 1875
8699.85 1654
8700.73 1511
8701.61 1272
8702.49 1124
8703.37 1025
8704.26 896
8705.14 882
8706.02 877
8706.90 771
8707.78 830
8708.66 790
8709.54 789
8710.42 850
8711.30 785
8712.18 848
8713.06 730
8713.95 755
8714.83 725
8715.71 730
8716.59 742
8717.47 797
8718.35 802
8719.23 727
8720.12 723
8721.00 757
8721.88 858
8722.76 810
8723.64 759
8724.52 789
8725.41 833
8726.29 801
8727.17 843
8728.05 769
8728.93 764
8729.81 788
8730.70 735
8731.58 719
8732.46 891
8733.34 793
8734.23 790
8735.11 710
8735.99 745
8736.87 822
8737.75 752
8738.64 777
8739.52 767
8740.40 688
8741.28 674
8742.17 679
8743.05 675
8743.93 677
8744.82 679
8745.70 696
8746.58 712
8747.46 747
8748.35 761
8749.23 725
8750.11 696
8751.00 786
8751.88 715
8752.76 702
8753.65 703
8754.53 742
8755.41 739
8756.30 749
8757.18 853
8758.06 852
8758.95 783
8759.83 810
8760.71 874
8761.60 864
8762.48 875
8763.36 897
8764.25 833
8765.13 794
8766.01 784
8766.90 747
8767.78 853
8768.67 851
8769.55 732
8770.43 655
8771.32 741
8772.20 775
8773.09 753
8773.97 800
8774.86 750
8775.74 764
8776.62 784
8777.51 759
8778.39 741
8779.28 741
8780.16 749
8781.05 733
8781.93 764
8782.82 694
8783.70 685
8784.59 682
8785.47 687
8786.36 704
8787.24 700
8788.12 734
8789.01 704
8789.89 663
8790.78 703
8791.67 752
8792.55 673
8793.44 683
8794.32 683
8795.21 695
8796.09 733
8796.98 682
8797.86 737
8798.75 691
8799.63 700
8800.52 680
8801.40 694
8802.29 707
8803.18 679
8804.06 644
8804.95 723
8805.83 726
8806.72 660
8807.60 654
8808.49 681
8809.38 722
8810.26 697
8811.15 647
8812.04 636
8812.92 699
8813.81 718
8814.69 615
8815.58 597
8816.47 628
8817.35 688
8818.24 685
8819.13 614
8820.01 628
8820.90 632
8821.79 698
8822.67 773
8823.56 731
8824.45 761
8825.33 761
8826.22 661
8827.11 696
8827.99 678
8828.88 670
8829.77 665
8830.65 679
8831.54 694
8832.43 691
8833.32 711
8834.20 668
8835.09 684
8835.98 653
8836.87 676
8837.75 679
8838.64 727
8839.53 737
8840.42 700
8841.30 664
8842.19 676
8843.08 630
8843.97 664
8844.85 602
8845.74 552
8846.63 564
8847.52 667
8848.41 719
8849.29 644
8850.18 641
8851.07 683
8851.96 668
8852.85 686
8853.73 624
8854.62 670
8855.51 694
8856.40 624
8857.29 632
8858.18 667
8859.06 674
8859.95 691
8860.84 788
8861.73 748
8862.62 652
8863.51 625
8864.40 687
8865.29 681
8866.17 719
8867.06 634
8867.95 688
8868.84 648
8869.73 628
8870.62 655
8871.51 616
8872.40 623
8873.29 599
8874.18 577
8875.07 637
8875.96 629
8876.84 649
8877.73 680
8878.62 652
8879.51 592
8880.40 611
8881.29 674
8882.18 647
8883.07 652
8883.96 636
8884.85 650
8885.74 608
8886.63 597
8887.52 584
8888.41 625
8889.30 678
8890.19 582
8891.08 617
8891.97 618
8892.86 571
8893.75 566
8894.64 630
8895.53 617
8896.42 624
8897.31 611
8898.20 603
8899.09 647
8899.98 601
8900.88 575
8901.77 562
8902.66 608
8903.55 566
8904.44 572
8905.33 606
8906.22 664
8907.11 623
8908.00 632
8908.89 621
8909.78 662
8910.68 619
8911.57 577
8912.46 578
8913.35 658
8914.24 657
8915.13 622
8916.02 646
8916.91 611
8917.81 620
8918.70 589
8919.59 584
8920.48 550
8921.37 605
8922.26 595
8923.16 584
8924.05 598
8924.94 635
8925.83 567
8926.72 615
8927.61 650
8928.51 625
8929.40 587
8930.29 563
8931.18 650
8932.07 629
8932.97 659
8933.86 588
8934.75 641
8935.64 654
8936.54 679
8937.43 730
8938.32 684
8939.21 640
8940.11 596
8941.00 598
8941.89 674
8942.78 683
8943.68 637
8944.57 622
8945.46 600
8946.36 581
8947.25 585
8948.14 520
8949.03 542
8949.93 534
8950.82 630
8951.71 548
8952.61 530
8953.50 530
8954.39 514
8955.29 547
8956.18 605
8957.07 551
8957.97 546
8958.86 550
8959.75 524
8960.65 590
8961.54 578
8962.44 604
8963.33 551
8964.22 528
8965.12 597
8966.01 663
8966.90 587
8967.80 585
8968.69 602
8969.59 677
8970.48 604
8971.37 549
8972.27 560
8973.16 565
8974.06 651
8974.95 551
8975.85 532
8976.74 593
8977.64 560
8978.53 632
8979.42 586
8980.32 554
8981.21 585
8982.11 542
8983.00 576
8983.90 574
8984.79 580
8985.69 571
8986.58 538
8987.48 591
8988.37 531
8989.27 530
8990.16 546
8991.06 593
8991.95 562
8992.85 564
8993.74 614
8994.64 570
8995.53 530
8996.43 563
8997.32 562
8998.22 568
8999.12 593
9000.01 591
9000.91 572
9001.80 583
9002.70 576
9003.59 580
9004.49 536
9005.39 597
9006.28 585
9007.18 552
9008.07 549
9008.97 568
9009.87 593
9010.76 582
9011.66 585
9012.55 585
9013.45 559
9014.35 503
9015.24 479
9016.14 469
9017.04 516
9017.93 524
9018.83 492
9019.72 543
9020.62 532
9021.52 590
9022.41 614
9023.31 605
9024.21 678
9025.11 625
9026.00 632
9026.90 684
9027.80 596
9028.69 544
9029.59 575
9030.49 561
9031.38 585
9032.28 584
9033.18 563
9034.08 588
9034.97 563
9035.87 570
9036.77 558
9037.67 487
9038.56 501
9039.46 541
9040.36 576
9041.26 568
9042.15 574
9043.05 585
9043.95 641
9044.85 569
9045.74 587
9046.64 666
9047.54 642
9048.44 617
9049.34 547
9050.23 519
9051.13 543
9052.03 639
9052.93 588
9053.83 566
9054.73 588
9055.62 585
9056.52 623
9057.42 557
9058.32 623
9059.22 601
9060.12 581
9061.01 678
9061.91 733
9062.81 712
9063.71 702
9064.61 687
9065.51 695
9066.41 718
9067.31 715
9068.21 714
9069.10 643
9070.00 577
9070.90 655
9071.80 602
9072.70 541
9073.60 583
9074.50 565
9075.40 547
9076.30 582
9077.20 620
9078.10 549
9079.00 561
9079.90 558
9080.80 565
9081.70 549
9082.59 483
9083.49 594
9084.39 568
9085.29 595
9086.19 599
9087.09 575
9087.99 566
9088.89 624
9089.79 623
9090.69 699
9091.59 621
9092.49 688
9093.39 601
9094.29 655
9095.19 633
9096.10 669
9097.00 626
9097.90 664
9098.80 682
9099.70 650
9100.60 615
9101.50 601
9102.40 619
9103.30 603
9104.20 609
9105.10 555
9106.00 551
9106.90 531
9107.80 508
9108.70 575
9109.61 551
9110.51 577
9111.41 517
9112.31 570
9113.21 536
9114.11 500
9115.01 567
9115.91 550
9116.82 569
9117.72 526
9118.62 585
9119.52 567
9120.42 573
9121.32 522
9122.22 535
9123.13 515
9124.03 526
9124.93 533
9125.83 513
9126.73 551
9127.64 503
9128.54 497
9129.44 496
9130.34 489
9131.24 573
9132.15 535
9133.05 499
9133.95 503
9134.85 460
9135.76 517
9136.66 528
9137.56 504
9138.46 527
9139.36 553
9140.27 531
9141.17 536
9142.07 534
9142.98 545
9143.88 454
9144.78 579
9145.68 578
9146.59 582
9147.49 565
9148.39 572
9149.30 570
9150.20 568
9151.10 611
9152.00 531
9152.91 556
9153.81 521
9154.71 515
9155.62 558
9156.52 540
9157.42 561
9158.33 582
9159.23 590
9160.13 590
9161.04 576
9161.94 614
9162.85 585
9163.75 562
9164.65 584
9165.56 575
9166.46 547
9167.36 563
9168.27 596
9169.17 592
9170.08 502
9170.98 524
9171.88 546
9172.79 542
9173.69 577
9174.60 567
9175.50 510
9176.41 520
9177.31 580
9178.21 519
9179.12 527
9180.02 507
9180.93 520
9181.83 591
9182.74 554
9183.64 538
9184.55 543
9185.45 539
9186.36 602
9187.26 590
9188.17 539
9189.07 542
9189.98 539
9190.88 542
9191.79 514
9192.69 528
9193.60 498
9194.50 526
9195.41 538
9196.31 533
9197.22 589
9198.12 592
9199.03 615
9199.93 590
9200.84 633
9201.74 677
9202.65 688
9203.56 639
9204.46 651
9205.37 673
9206.27 705
9207.18 669
9208.09 672
9208.99 624
9209.90 614
9210.80 584
9211.71 550
9212.62 536
9213.52 555
9214.43 542
9215.33 535
9216.24 516
9217.15 563
9218.05 479
9218.96 474
9219.87 506
9220.77 555
9221.68 560
9222.59 550
9223.49 601
9224.40 515
9225.31 532
9226.21 561
9227.12 541
9228.03 492
9228.93 523
9229.84 510
9230.75 580
9231.65 558
9232.56 535
9233.47 563
9234.38 580
9235.28 565
9236.19 508
9237.10 527
9238.00 498
9238.91 537
9239.82 482
9240.73 547
9241.63 527
9242.54 471
9243.45 550
9244.36 584
9245.27 594
9246.17 515
9247.08 489
9247.99 559
9248.90 564
9249.80 520
9250.71 514
9251.62 526
9252.53 546
9253.44 516
9254.34 497
9255.25 478
9256.16 481
9257.07 558
9257.98 551
9258.89 515
9259.79 584
9260.70 553
9261.61 575
9262.52 601
9263.43 608
9264.34 559
9265.25 542
9266.16 561
9267.06 556
9267.97 593
9268.88 621
9269.79 551
9270.70 524
9271.61 536
9272.52 573
9273.43 570
9274.34 565
9275.25 564
9276.15 634
9277.06 617
9277.97 660
9278.88 703
9279.79 731
9280.70 697
9281.61 623
9282.52 585
9283.43 582
9284.34 591
9285.25 572
9286.16 576
9287.07 525
9287.98 504
9288.89 544
9289.80 530
9290.71 526
9291.62 454
9292.53 600
9293.44 565
9294.35 576
9295.26 551
9296.17 606
9297.08 586
9297.99 524
9298.90 603
9299.81 577
9300.72 569
9301.63 608
9302.54 591
9303.45 613
9304.36 595
9305.27 603
9306.18 619
9307.10 629
9308.01 583
9308.92 612
9309.83 653
9310.74 594
9311.65 588
9312.56 596
9313.47 587
9314.38 575
9315.29 587
9316.21 577
9317.12 588
9318.03 543
9318.94 517
9319.85 535
9320.76 577
9321.67 593
9322.58 537
9323.50 529
9324.41 544
9325.32 551
9326.23 531
9327.14 574
9328.05 530
9328.97 506
9329.88 493
9330.79 566
9331.70 502
9332.61 516
9333.53 540
9334.44 561
9335.35 602
9336.26 634
9337.18 570
9338.09 560
9339.00 510
9339.91 587
9340.82 504
9341.74 501
9342.65 507
9343.56 500
9344.47 499
9345.39 534
9346.30 622
9347.21 557
9348.13 544
9349.04 594
9349.95 591
9350.86 530
9351.78 579
9352.69 555
9353.60 543
9354.52 520
9355.43 557
9356.34 487
9357.26 484
9358.17 530
9359.08 498
9360.00 526
9360.91 522
9361.82 586
9362.74 537
9363.65 497
9364.56 435
9365.48 539
9366.39 533
9367.30 552
9368.22 545
9369.13 540
9370.05 532
9370.96 527
9371.87 568
9372.79 527
9373.70 478
9374.62 555
9375.53 504
9376.44 519
9377.36 525
9378.27 461
9379.19 536
9380.10 536
9381.02 526
9381.93 537
9382.84 540
9383.76 547
9384.67 529
9385.59 557
9386.50 510
9387.42 503
9388.33 534
9389.25 559
9390.16 489
9391.08 482
9391.99 565
9392.91 587
9393.82 570
9394.74 517
9395.65 560
9396.57 566
9397.48 572
9398.40 543
9399.31 561
9400.23 564
9401.14 572
9402.06 550
9402.97 588
9403.89 554
9404.80 535
9405.72 523
9406.64 485
9407.55 488
9408.47 600
9409.38 576
9410.30 542
9411.21 528
9412.13 578
9413.05 570
9413.96 502
9414.88 588
9415.79 559
9416.71 579
9417.63 523
9418.54 569
9419.46 586
9420.38 541
9421.29 535
9422.21 536
9423.12 615
9424.04 561
9424.96 533
9425.87 546
9426.79 554
9427.71 558
9428.62 512
9429.54 569
9430.46 566
9431.37 564
9432.29 602
9433.21 580
9434.13 556
9435.04 523
9435.96 539
9436.88 606
9437.79 605
9438.71 577
9439.63 602
9440.55 623
9441.46 620
9442.38 572
9443.30 562
9444.22 584
9445.13 544
9446.05 620
9446.97 560
9447.89 543
9448.80 567
9449.72 631
9450.64 606
9451.56 652
9452.47 724
9453.39 738
9454.31 759
9455.23 880
9456.15 848
9457.06 927
9457.98 889
9458.90 897
9459.82 820
9460.74 720
9461.66 726
9462.57 670
9463.49 624
9464.41 570
9465.33 590
9466.25 544
9467.17 521
9468.09 524
9469.00 543
9469.92 491
9470.84 541
9471.76 515
9472.68 502
9473.60 522
9474.52 498
9475.44 582
9476.35 535
9477.27 522
9478.19 560
9479.11 503
9480.03 498
9480.95 534
9481.87 500
9482.79 500
9483.71 569
9484.63 500
9485.55 597
9486.47 564
9487.39 552
9488.31 507
9489.23 494
9490.15 519
9491.07 484
9491.98 471
9492.90 554
9493.82 570
9494.74 495
9495.66 513
9496.58 505
9497.50 479
9498.42 531
9499.34 531
9500.27 522
9501.19 476
9502.11 475
9503.03 522
9503.95 490
9504.87 544
9505.79 489
9506.71 449
9507.63 472
9508.55 522
9509.47 562
9510.39 544
9511.31 528
9512.23 448
9513.15 501
9514.07 480
9514.99 519
9515.92 542
9516.84 567
9517.76 489
9518.68 475
9519.60 503
9520.52 506
9521.44 521
9522.36 505
9523.28 515
9524.21 481
9525.13 487
9526.05 499
9526.97 477
9527.89 513
9528.81 529
9529.73 560
9530.66 496
9531.58 523
9532.50 596
9533.42 565
9534.34 528
9535.27 563
9536.19 592
9537.11 598
9538.03 555
9538.95 516
9539.88 546
9540.80 462
9541.72 534
9542.64 580
9543.56 507
9544.49 549
9545.41 539
9546.33 515
9547.25 515
9548.18 588
9549.10 469
9550.02 463
9550.94 428
9551.87 478
9552.79 502
9553.71 520
9554.64 478
9555.56 512
9556.48 517
9557.40 492
9558.33 481
9559.25 466
9560.17 473
9561.10 476
9562.02 485
9562.94 464
9563.87 510
9564.79 484
9565.71 441
9566.64 486
9567.56 513
9568.48 524
9569.41 542
9570.33 556
9571.25 522
9572.18 463
9573.10 502
9574.02 503
9574.95 528
9575.87 535
9576.80 521
9577.72 511
9578.64 575
9579.57 513
9580.49 516
9581.42 527
9582.34 518
9583.26 528
9584.19 485
9585.11 501
9586.04 519
9586.96 491
9587.89 512
9588.81 542
9589.74 548
9590.66 484
9591.58 547
9592.51 550
9593.43 545
9594.36 548
9595.28 559
9596.21 495
9597.13 514
9598.06 515
9598.98 506
9599.91 573
9600.83 495
9601.76 528
9602.68 533
9603.61 549
9604.53 456
9605.46 519
9606.38 490
9607.31 508
9608.24 504
9609.16 549
9610.09 564
9611.01 518
9611.94 607
9612.86 581
9613.79 555
9614.71 569
9615.64 555
9616.57 507
9617.49 549
9618.42 544
9619.34 557
9620.27 515
9621.20 539
9622.12 529
9623.05 547
9623.97 522
9624.90 524
9625.83 528
9626.75 505
9627.68 506
9628.61 521
9629.53 548
9630.46 531
9631.39 532
9632.31 516
9633.24 529
9634.17 525
9635.09 459
9636.02 522
9636.95 584
9637.87 571
9638.80 669
9639.73 677
9640.65 620
9641.58 610
9642.51 614
9643.43 616
9644.36 607
9645.29 593
9646.22 555
9647.14 583
9648.07 622
9649.00 546
9649.93 587
9650.85 627
9651.78 615
9652.71 609
9653.64 609
9654.56 657
9655.49 643
9656.42 566
9657.35 582
9658.27 603
9659.20 675
9660.13 601
9661.06 614
9661.99 614
9662.91 567
9663.84 569
9664.77 588
9665.70 561
9666.63 639
9667.56 657
9668.48 621
9669.41 614
9670.34 642
9671.27 611
9672.20 557
9673.13 639
9674.05 627
9674.98 639
9675.91 611
9676.84 514
9677.77 526
9678.70 588
9679.63 598
9680.56 676
9681.48 638
9682.41 610
9683.34 613
9684.27 574
9685.20 550
9686.13 597
9687.06 620
9687.99 613
9688.92 625
9689.85 580
9690.78 643
9691.71 626
9692.64 614
9693.57 596
9694.49 593
9695.42 554
9696.35 620
9697.28 619
9698.21 583
9699.14 613
9700.07 625
9701.00 658
9701.93 639
9702.86 682
9703.79 655
9704.72 649
9705.65 724
9706.58 679
9707.51 635
9708.44 644
9709.37 671
9710.30 660
9711.23 667
9712.16 612
9713.10 609
9714.03 562
9714.96 630
9715.89 616
9716.82 646
9717.75 700
9718.68 650
9719.61 648
9720.54 621
9721.47 598
9722.40 562
9723.33 583
9724.26 615
9725.20 552
9726.13 588
9727.06 596
9727.99 575
9728.92 626
9729.85 605
9730.78 600
9731.71 575
9732.65 614
9733.58 646
9734.51 607
9735.44 595
9736.37 565
9737.30 568
9738.23 569
9739.17 558
9740.10 602
9741.03 640
9741.96 666
9742.89 620
9743.83 588
9744.76 560
9745.69 584
9746.62 595
9747.55 579
9748.49 541
9749.42 658
9750.35 599
9751.28 566
9752.22 597
9753.15 583
9754.08 629
9755.01 601
9755.95 575
9756.88 566
9757.81 620
9758.74 600
9759.68 634
9760.61 646
9761.54 634
9762.47 590
9763.41 617
9764.34 594
9765.27 621
9766.21 619
9767.14 686
9768.07 628
9769.01 610
9769.94 608
9770.87 618
9771.80 685
9772.74 579
9773.67 593
9774.60 601
9775.54 612
9776.47 629
9777.41 604
9778.34 634
9779.27 557
9780.21 609
9781.14 581
9782.07 644
9783.01 657
9783.94 675
9784.88 695
9785.81 640
9786.74 752
9787.68 773
9788.61 791
9789.55 738
9790.48 727
9791.41 677
9792.35 652
9793.28 666
9794.22 627
9795.15 617
9796.09 657
9797.02 771
9797.95 677
9798.89 684
9799.82 706
9800.76 647
9801.69 756
9802.63 744
9803.56 745
9804.50 673
9805.43 677
9806.37 627
9807.30 668
9808.24 608
9809.17 630
9810.11 592
9811.04 552
9811.98 524
9812.91 548
9813.85 572
9814.78 640
9815.72 581
9816.65 612
9817.59 547
9818.53 553
9819.46 509
9820.40 562
9821.33 544
9822.27 526
9823.20 610
9824.14 542
9825.08 545
9826.01 556
9826.95 578
9827.88 571
9828.82 569
9829.76 539
9830.69 544
9831.63 524
9832.56 548
9833.50 577
9834.44 515
9835.37 565
9836.31 511
9837.25 553
9838.18 518
9839.12 532
9840.06 561
9840.99 612
9841.93 586
9842.86 547
9843.80 527
9844.74 530
9845.68 548
9846.61 575
9847.55 569
9848.49 535
9849.42 503
9850.36 533
9851.30 553
9852.23 551
9853.17 532
9854.11 556
9855.05 602
9855.98 539
9856.92 601
9857.86 606
9858.80 632
9859.73 550
9860.67 582
9861.61 560
9862.55 537
9863.48 544
9864.42 524
9865.36 531
9866.30 519
9867.23 566
9868.17 523
9869.11 545
9870.05 548
9870.99 519
9871.92 495
9872.86 540
9873.80 494
9874.74 473
9875.68 555
9876.62 579
9877.55 508
9878.49 564
9879.43 555
9880.37 545
9881.31 601
9882.25 592
9883.18 534
9884.12 560
9885.06 617
9886.00 536
9886.94 544
9887.88 581
9888.82 575
9889.76 592
9890.69 532
9891.63 509
9892.57 514
9893.51 549
9894.45 546
9895.39 518
9896.33 548
9897.27 586
9898.21 557
9899.15 516
9900.09 586
9901.03 503
9901.97 511
9902.91 543
9903.84 561
9904.78 545
9905.72 532
9906.66 544
9907.60 604
9908.54 607
9909.48 599
9910.42 584
9911.36 581
9912.30 578
9913.24 604
9914.18 568
9915.12 560
9916.06 566
9917.00 613
9917.94 615
9918.88 600
9919.82 611
9920.77 630
9921.71 570
9922.65 564
9923.59 577
9924.53 647
9925.47 761
9926.41 845
9927.35 984
9928.29 1044
9929.23 1138
9930.17 1145
9931.11 1277
9932.05 1212
9932.99 1121
9933.94 1014
9934.88 945
9935.82 879
9936.76 797
9937.70 736
9938.64 726
9939.58 643
9940.52 606
9941.46 629
9942.41 616
9943.35 602
9944.29 619
9945.23 668
9946.17 611
9947.11 726
9948.06 680
9949.00 573
9949.94 612
9950.88 590
9951.82 556
9952.76 585
9953.71 536
9954.65 596
9955.59 607
9956.53 650
9957.47 628
9958.42 578
9959.36 667
9960.30 634
9961.24 635
9962.19 630
9963.13 645
9964.07 581
9965.01 605
9965.96 569
9966.90 626
9967.84 573
9968.78 560
9969.73 579
9970.67 584
9971.61 599
9972.56 483
9973.50 536
9974.44 562
9975.38 530
9976.33 492
9977.27 520
9978.21 503
9979.16 543
9980.10 524
9981.04 561
9981.99 477
9982.93 539
9983.87 575
9984.82 538
9985.76 548
9986.70 548
9987.65 517
9988.59 502
9989.53 505
9990.48 481
9991.42 491
9992.37 482
9993.31 508
9994.25 515
9995.20 510
9996.14 478
9997.08 505
9998.03 459
9998.97 521
9999.92 534
10000.86 524
10001.81 500
10002.75 510
10003.69 516
10004.64 492
10005.58 498
10006.53 498
10007.47 524
10008.42 570
10009.36 521
10010.31 488
10011.25 517
10012.19 483
10013.14 443
10014.08 518
10015.03 543
10015.97 496
10016.92 487
10017.86 518
10018.81 496
10019.75 492
10020.70 437
10021.64 530
10022.59 499
10023.54 535
10024.48 562
10025.43 464
10026.37 500
10027.32 499
10028.26 532
10029.21 514
10030.15 470
10031.10 484
10032.04 456
10032.99 516
10033.94 526
10034.88 533
10035.83 505
10036.77 458
10037.72 511
10038.67 505
10039.61 497
10040.56 485
10041.50 488
10042.45 484
10043.40 489
10044.34 494
10045.29 499
10046.23 495
10047.18 543
10048.13 578
10049.07 522
10050.02 495
10050.97 512
10051.91 535
10052.86 510
10053.81 509
10054.75 529
10055.70 523
10056.65 500
10057.59 539
10058.54 480
10059.49 494
10060.43 542
10061.38 581
10062.33 534
10063.28 449
10064.22 516
10065.17 528
10066.12 508
10067.07 577
10068.01 580
10068.96 549
10069.91 590
10070.85 573
10071.80 609
10072.75 659
10073.70 583
10074.65 652
10075.59 522
10076.54 469
10077.49 529
10078.44 589
10079.38 567
10080.33 581
10081.28 553
10082.23 550
10083.18 583
10084.12 626
10085.07 599
10086.02 568
10086.97 528
10087.92 510
10088.87 547
10089.81 495
10090.76 489
10091.71 532
10092.66 474
10093.61 501
10094.56 479
10095.51 474
10096.45 448
10097.40 461
10098.35 482
10099.30 499
10100.25 479
10101.20 485
10102.15 490
10103.10 509
10104.05 453
10104.99 439
10105.94 476
10106.89 476
10107.84 438
10108.79 449
10109.74 446
10110.69 454
10111.64 474
10112.59 481
10113.54 447
10114.49 435
10115.44 497
10116.39 483
10117.34 449
10118.29 411
10119.24 475
10120.19 500
10121.14 465
10122.09 478
10123.04 497
10123.99 454
10124.94 465
10125.89 432
10126.84 440
10127.79 412
10128.74 418
10129.69 444
10130.64 486
10131.59 446
10132.54 465
10133.49 435
10134.44 432
10135.39 423
10136.34 440
10137.29 425
10138.24 475
10139.19 424
10140.14 413
10141.09 501
10142.04 486
10143.00 476
10143.95 489
10144.90 421
10145.85 510
10146.80 523
10147.75 492
10148.70 436
10149.65 464
10150.60 477
10151.56 498
10152.51 493
10153.46 459
10154.41 446
10155.36 447
10156.31 533
10157.26 440
10158.22 457
10159.17 422
10160.12 458
10161.07 441
10162.02 473
10162.97 469
10163.93 462
10164.88 457
10165.83 439
10166.78 486
10167.73 463
10168.69 442
10169.64 525
10170.59 516
10171.54 450
10172.49 470
10173.45 457
10174.40 483
10175.35 427
10176.30 481
10177.26 546
10178.21 506
10179.16 502
10180.11 494
10181.07 450
10182.02 476
10182.97 470
10183.93 536
10184.88 511
10185.83 511
10186.78 511
10187.74 539
10188.69 575
10189.64 500
10190.60 588
10191.55 526
10192.50 569
10193.46 535
10194.41 527
10195.36 498
10196.32 543
10197.27 541
10198.22 518
10199.18 529
10200.13 504
10201.08 548
10202.04 541
10202.99 531
10203.94 524
10204.90 583
10205.85 554
10206.81 557
10207.76 644
10208.71 613
10209.67 688
10210.62 718
10211.58 624
10212.53 626
10213.48 678
10214.44 604
10215.39 588
10216.35 512
10217.30 529
10218.26 592
10219.21 542
10220.17 558
10221.12 520
10222.07 504
10223.03 609
10223.98 601
10224.94 532
10225.89 502
10226.85 542
10227.80 545
10228.76 571
10229.71 566
10230.67 600
10231.62 560
10232.58 567
10233.53 587
10234.49 564
10235.44 601
10236.40 652
10237.35 650
10238.31 656
10239.27 677
10240.22 696
10241.18 662
10242.13 668
10243.09 583
10244.04 613
10245.00 580
10245.95 554
10246.91 606
10247.87 509
10248.82 505
10249.78 496
10250.73 515
10251.69 529
10252.65 557
10253.60 571
10254.56 520
10255.51 597
10256.47 601
10257.43 512
10258.38 526
10259.34 506
10260.30 525
10261.25 561
10262.21 522
10263.16 520
10264.12 497
10265.08 575
10266.03 615
10266.99 633
10267.95 657
10268.90 670
10269.86 728
10270.82 665
10271.78 631
10272.73 586
10273.69 617
10274.65 618
10275.60 584
10276.56 576
10277.52 507
10278.48 479
10279.43 505
10280.39 489
10281.35 509
10282.30 487
10283.26 556
10284.22 547
10285.18 509
10286.13 480
10287.09 480
10288.05 512
10289.01 473
10289.97 464
10290.92 472
10291.88 442
10292.84 487
10293.80 450
10294.75 474
10295.71 483
10296.67 503
10297.63 526
10298.59 535
10299.55 555
10300.50 523
10301.46 498
10302.42 445
10303.38 469
10304.34 415
10305.30 467
10306.25 470
10307.21 466
10308.17 431
10309.13 473
10310.09 426
10311.05 466
10312.01 430
10312.97 395
10313.92 442
10314.88 487
10315.84 460
10316.80 448
10317.76 433
10318.72 481
10319.68 459
10320.64 429
10321.60 439
10322.56 471
10323.52 518
10324.47 461
10325.43 424
10326.39 430
10327.35 503
10328.31 470
10329.27 414
10330.23 401
10331.19 423
10332.15 453
10333.11 458
10334.07 455
10335.03 411
10335.99 448
10336.95 422
10337.91 418
10338.87 441
10339.83 433
10340.79 410
10341.75 432
10342.71 420
10343.67 445
10344.63 461
10345.59 417
10346.55 430
10347.51 474
10348.47 481
10349.43 500
10350.40 473
10351.36 456
10352.32 505
10353.28 544
10354.24 547
10355.20 506
10356.16 494
10357.12 446
10358.08 462
10359.04 490
10360.00 453
10360.96 440
10361.93 484
10362.89 465
10363.85 438
10364.81 471
10365.77 474
10366.73 446
10367.69 430
10368.65 419
10369.62 448
10370.58 408
10371.54 422
10372.50 476
10373.46 434
10374.42 424
10375.39 452
10376.35 507
10377.31 483
10378.27 428
10379.23 388
10380.20 387
10381.16 461
10382.12 484
10383.08 442
10384.04 419
10385.01 391
10385.97 401
10386.93 445
10387.89 436
10388.86 445
10389.82 415
10390.78 399
10391.74 459
10392.71 440
10393.67 418
10394.63 387
10395.59 381
10396.56 387
10397.52 376
10398.48 399
10399.44 416
10400.41 435
10401.37 396
10402.33 405
10403.30 383
10404.26 422
10405.22 420
10406.19 404
10407.15 442
10408.11 460
10409.08 456
10410.04 468
10411.00 402
10411.97 447
10412.93 424
10413.89 431
10414.86 397
10415.82 436
10416.78 437
10417.75 493
10418.71 424
10419.67 506
10420.64 495
10421.60 476
10422.57 499
10423.53 454
10424.49 497
10425.46 496
10426.42 513
10427.39 508
10428.35 516
10429.32 520
10430.28 530
10431.24 509
10432.21 520
10433.17 453
10434.14 449
10435.10 427
10436.07 525
10437.03 466
10438.00 415
10438.96 446
10439.93 424
10440.89 413
10441.85 411
10442.82 411
10443.78 403
10444.75 387
10445.71 363
10446.68 369
10447.64 364
10448.61 403
10449.58 408
10450.54 478
10451.51 461
10452.47 465
10453.44 452
10454.40 430
10455.37 403
10456.33 395
10457.30 435
10458.26 451
10459.23 401
10460.20 374
10461.16 429
10462.13 411
10463.09 411
10464.06 423
10465.02 410
10465.99 421
10466.96 426
10467.92 341
10468.89 352
10469.85 373
10470.82 379
10471.79 402
10472.75 415
10473.72 388
10474.69 436
10475.65 436
10476.62 420
10477.59 394
10478.55 425
10479.52 402
10480.48 410
10481.45 467
10482.42 460
10483.38 439
10484.35 492
10485.32 456
10486.29 485
10487.25 461
10488.22 468
10489.19 409
10490.15 377
10491.12 359
10492.09 393
10493.06 438
10494.02 476
10494.99 417
10495.96 425
10496.92 400
10497.89 453
10498.86 398
10499.83 363
10500.79 431
10501.76 426
10502.73 403
10503.70 393
10504.66 425
10505.63 447
10506.60 416
10507.57 386
10508.54 434
10509.50 385
10510.47 389
10511.44 392
10512.41 381
10513.38 386
10514.34 363
10515.31 397
10516.28 446
10517.25 438
10518.22 379
10519.19 368
10520.15 399
10521.12 360
10522.09 307
10523.06 403
10524.03 401
10525.00 407
10525.97 400
10526.94 386
10527.90 367
10528.87 357
10529.84 372
10530.81 389
10531.78 402
10532.75 368
10533.72 367
10534.69 415
10535.66 390
10536.63 383
10537.59 419
10538.56 386
10539.53 372
10540.50 420
10541.47 417
10542.44 366
10543.41 410
10544.38 340
10545.35 366
10546.32 357
10547.29 372
10548.26 341
10549.23 368
10550.20 395
10551.17 375
10552.14 434
10553.11 397
10554.08 387
10555.05 389
10556.02 427
10556.99 372
10557.96 395
10558.93 366
10559.90 386
10560.87 383
10561.84 379
10562.81 403
10563.78 428
10564.75 413
10565.72 377
10566.69 392
10567.66 417
10568.63 424
10569.61 363
10570.58 361
10571.55 377
10572.52 379
10573.49 370
10574.46 366
10575.43 346
10576.40 336
10577.37 378
10578.34 376
10579.32 390
10580.29 385
10581.26 418
10582.23 416
10583.20 399
10584.17 382
10585.14 378
10586.11 389
10587.09 367
10588.06 375
10589.03 399
10590.00 378
10590.97 380
10591.94 395
10592.92 386
10593.89 383
10594.86 385
10595.83 387
10596.80 406
10597.78 353
10598.75 403
10599.72 387
10600.69 387
10601.66 349
10602.64 355
10603.61 405
10604.58 351
10605.55 346
10606.53 422
10607.50 432
10608.47 421
10609.44 365
10610.42 419
10611.39 425
10612.36 417
10613.33 351
10614.31 349
10615.28 374
10616.25 398
10617.23 416
10618.20 348
10619.17 409
10620.15 363
10621.12 398
10622.09 425
10623.06 410
10624.04 427
10625.01 516
10625.98 475
10626.96 429
10627.93 439
10628.90 434
10629.88 456
10630.85 419
10631.83 420
10632.80 398
10633.77 461
10634.75 406
10635.72 426
10636.69 440
10637.67 500
10638.64 532
10639.62 527
10640.59 557
10641.56 552
10642.54 629
10643.51 647
10644.49 601
10645.46 584
10646.43 567
10647.41 504
10648.38 515
10649.36 464
10650.33 436
10651.31 473
10652.28 448
10653.26 443
10654.23 427
10655.20 452
10656.18 428
10657.15 444
10658.13 411
10659.10 388
10660.08 444
10661.05 443
10662.03 428
10663.00 422
10663.98 445
10664.95 442
10665.93 417
10666.90 422
10667.88 458
10668.86 437
10669.83 452
10670.81 412
10671.78 407
10672.76 411
10673.73 407
10674.71 383
10675.68 376
10676.66 387
10677.63 403
10678.61 435
10679.59 385
10680.56 355
10681.54 413
10682.51 443
10683.49 444
10684.47 428
10685.44 403
10686.42 425
10687.39 430
10688.37 361
10689.35 388
10690.32 419
10691.30 383
10692.28 369
10693.25 388
10694.23 425
10695.20 404
10696.18 368
10697.16 389
10698.13 397
10699.11 412
10700.09 365
10701.06 415
10702.04 391
10703.02 357
10704.00 397
10704.97 352
10705.95 364
10706.93 401
10707.90 401
10708.88 384
10709.86 359
10710.83 383
10711.81 402
10712.79 393
10713.77 341
10714.74 344
10715.72 406
10716.70 388
10717.68 371
10718.65 385
10719.63 386
10720.61 369
10721.59 341
10722.57 375
10723.54 368
10724.52 404
10725.50 341
10726.48 386
10727.45 343
10728.43 337
10729.41 360
10730.39 369
10731.37 370
10732.35 359
10733.32 356
10734.30 370
10735.28 389
10736.26 431
10737.24 406
10738.22 383
10739.19 392
10740.17 365
10741.15 344
10742.13 370
10743.11 377
10744.09 382
10745.07 375
10746.04 400
10747.02 356
10748.00 370
10748.98 283
10749.96 364
10750.94 369
10751.92 376
10752.90 353
10753.88 398
10754.86 407
10755.84 401
10756.81 386
10757.79 366
10758.77 352
10759.75 311
10760.73 347
10761.71 356
10762.69 342
10763.67 392
10764.65 383
10765.63 344
10766.61 364
10767.59 386
10768.57 364
10769.55 352
10770.53 417
10771.51 377
10772.49 336
10773.47 373
10774.45 433
10775.43 393
10776.41 364
10777.39 366
10778.37 382
10779.35 388
10780.33 364
10781.31 374
10782.29 338
10783.27 300
10784.25 366
10785.23 377
10786.21 333
10787.20 364
10788.18 417
10789.16 393
10790.14 362
10791.12 359
10792.10 382
10793.08 386
10794.06 329
10795.04 336
10796.02 343
10797.01 399
10797.99 403
10798.97 346
10799.95 383
10800.93 416
10801.91 403
10802.89 380
10803.87 339
10804.86 328
10805.84 349
10806.82 397
10807.80 361
10808.78 315
10809.76 381
10810.75 424
10811.73 419
10812.71 375
10813.69 338
10814.67 318
10815.66 329
10816.64 344
10817.62 383
10818.60 397
10819.58 362
10820.57 397
10821.55 321
10822.53 364
10823.51 372
10824.50 399
10825.48 427
10826.46 425
10827.44 401
10828.43 365
10829.41 397
10830.39 410
10831.37 372
10832.36 350
10833.34 423
10834.32 448
10835.30 349
10836.29 354
10837.27 359
10838.25 355
10839.24 348
10840.22 409
10841.20 400
10842.19 390
10843.17 377
10844.15 388
10845.14 340
10846.12 373
10847.10 416
10848.09 383
10849.07 435
10850.05 440
10851.04 418
10852.02 382
10853.00 372
10853.99 376
10854.97 383
10855.96 361
10856.94 401
10857.92 388
10858.91 376
10859.89 357
10860.88 368
10861.86 331
10862.84 375
10863.83 380
10864.81 384
10865.80 386
10866.78 430
10867.77 388
10868.75 413
10869.73 383
10870.72 404
10871.70 452
10872.69 409
10873.67 421
10874.66 402
10875.64 393
10876.63 398
10877.61 379
10878.60 389
10879.58 401
10880.57 416
10881.55 422
10882.54 425
10883.52 424
10884.51 427
10885.49 448
10886.48 412
10887.46 431
10888.45 463
10889.43 483
10890.42 446
10891.40 438
10892.39 458
10893.37 440
10894.36 441
10895.35 441
10896.33 494
10897.32 499
10898.30 432
10899.29 508
10900.27 602
10901.26 639
10902.25 656
10903.23 643
10904.22 626
10905.20 641
10906.19 605
10907.18 654
10908.16 656
10909.15 570
10910.14 582
10911.12 504
10912.11 475
10913.09 526
10914.08 499
10915.07 498
10916.05 462
10917.04 520
10918.03 463
10919.01 484
10920.00 465
10920.99 485
10921.97 512
10922.96 563
10923.95 479
10924.94 470
10925.92 487
10926.91 476
10927.90 505
10928.88 547
10929.87 520
10930.86 529
10931.85 523
10932.83 492
10933.82 493
10934.81 518
10935.79 492
10936.78 521
10937.77 492
10938.76 508
10939.75 473
10940.73 437
10941.72 451
10942.71 455
10943.70 509
10944.68 537
10945.67 595
10946.66 552
10947.65 583
10948.64 570
10949.62 597
10950.61 557
10951.60 508
10952.59 528
10953.58 477
10954.56 521
10955.55 590
10956.54 587
10957.53 635
10958.52 654
10959.51 652
10960.50 682
10961.48 668
10962.47 703
10963.46 649
10964.45 648
10965.44 617
10966.43 615
10967.42 583
10968.41 521
10969.39 556
10970.38 577
10971.37 594
10972.36 544
10973.35 581
10974.34 560
10975.33 535
10976.32 587
10977.31 613
10978.30 591
10979.29 574
10980.28 593
10981.27 596
10982.26 560
10983.25 542
10984.23 516
10985.22 613
10986.21 585
10987.20 594
10988.19 648
10989.18 602
10990.17 553
10991.16 558
10992.15 612
10993.14 575
10994.13 586
10995.12 605
10996.11 583
10997.10 645
10998.09 658
10999.08 661
11000.08 771
11001.07 791
11002.06 876
11003.05 889
11004.04 884
11005.03 947
11006.02 882
11007.01 792
11008.00 766
11008.99 747
11009.98 731
11010.97 647
11011.96 639
11012.95 636
11013.94 630
11014.94 647
11015.93 655
11016.92 632
11017.91 580
11018.90 625
11019.89 591
11020.88 628
11021.87 570
11022.87 614
11023.86 579
11024.85 568
11025.84 548
11026.83 564
11027.82 604
11028.82 556
11029.81 579
11030.80 598
11031.79 551
11032.78 535
11033.77 525
11034.77 538
11035.76 536
11036.75 556
11037.74 524
11038.73 502
11039.73 540
11040.72 528
11041.71 508
11042.70 564
11043.70 503
11044.69 499
11045.68 520
11046.67 500
11047.67 499
11048.66 465
11049.65 509
11050.64 535
11051.64 489
11052.63 406
11053.62 467
11054.61 464
11055.61 407
11056.60 471
11057.59 487
11058.59 453
11059.58 456
11060.57 487
11061.56 486
11062.56 446
11063.55 476
11064.54 466
11065.54 440
11066.53 441
11067.52 418
11068.52 421
11069.51 451
11070.51 496
11071.50 440
11072.49 433
11073.49 460
11074.48 403
11075.47 440
11076.47 433
11077.46 431
11078.45 476
11079.45 425
11080.44 465
11081.44 426
11082.43 407
11083.43 426
11084.42 410
11085.41 405
11086.41 415
11087.40 473
11088.40 485
11089.39 467
11090.39 464
11091.38 486
11092.37 469
11093.37 442
11094.36 398
11095.36 429
11096.35 441
11097.35 442
11098.34 404
11099.34 441
11100.33 459
11101.33 430
11102.32 444
11103.32 421
11104.31 451
11105.31 452
11106.30 492
11107.30 469
11108.29 476
11109.29 447
11110.28 421
11111.28 473
11112.27 469
11113.27 456
11114.26 463
11115.26 488
11116.26 504
11117.25 492
11118.25 432
11119.24 504
11120.24 434
11121.23 418
11122.23 466
11123.23 473
11124.22 547
11125.22 513
11126.21 535
11127.21 539
11128.21 576
11129.20 523
11130.20 541
11131.20 513
11132.19 574
11133.19 535
11134.18 516
11135.18 448
11136.18 473
11137.17 508
11138.17 474
11139.17 424
11140.16 439
11141.16 464
11142.16 444
11143.15 463
11144.15 451
11145.15 443
11146.14 518
11147.14 468
11148.14 490
11149.14 518
11150.13 444
11151.13 479
11152.13 442
11153.12 528
11154.12 445
11155.12 511
11156.12 443
11157.11 440
11158.11 445
11159.11 444
11160.11 485
11161.10 435
11162.10 435
11163.10 435
11164.10 410
11165.09 407
11166.09 461
11167.09 424
11168.09 419
11169.09 411
11170.08 462
11171.08 479
11172.08 402
11173.08 403
11174.08 378
11175.07 374
11176.07 422
11177.07 463
11178.07 376
11179.07 388
11180.07 392
11181.07 392
11182.06 367
11183.06 454
11184.06 409
11185.06 417
11186.06 396
11187.06 368
11188.06 385
11189.05 425
11190.05 422
11191.05 403
11192.05 373
11193.05 371
11194.05 370
11195.05 435
11196.05 425
11197.05 353
11198.05 415
11199.05 435
11200.05 519
11201.04 432
11202.04 335
11203.04 319
11204.04 326
11205.04 387
11206.04 368
11207.04 353
11208.04 370
11209.04 369
11210.04 418
11211.04 373
11212.04 367
11213.04 359
11214.04 391
11215.04 376
11216.04 365
11217.04 347
11218.04 389
11219.04 391
11220.04 376
11221.04 390
11222.04 388
11223.04 344
11224.04 342
11225.04 374
11226.04 356
11227.04 384
11228.04 377
11229.05 376
11230.05 414
11231.05 348
11232.05 376
11233.05 398
11234.05 360
11235.05 359
11236.05 407
11237.05 424
11238.05 381
11239.05 392
11240.06 398
11241.06 390
11242.06 385
11243.06 391
11244.06 444
11245.06 443
11246.06 412
11247.06 413
11248.07 420
11249.07 420
11250.07 437
11251.07 401
11252.07 386
11253.07 398
11254.08 394
11255.08 406
11256.08 408
11257.08 437
11258.08 403
11259.09 395
11260.09 405
11261.09 398
11262.09 393
11263.09 348
11264.10 345
11265.10 391
11266.10 366
11267.10 375
11268.11 407
11269.11 417
11270.11 354
11271.11 370
11272.12 401
11273.12 434
11274.12 419
11275.12 384
11276.13 423
11277.13 422
11278.13 415
11279.13 436
11280.14 437
11281.14 463
11282.14 494
11283.15 422
11284.15 448
11285.15 443
11286.16 396
11287.16 414
11288.16 394
11289.17 360
11290.17 416
11291.17 368
11292.18 376
11293.18 385
11294.18 385
11295.19 395
11296.19 382
11297.19 405
11298.20 388
11299.20 443
11300.21 417
11301.21 368
11302.21 361
11303.22 431
11304.22 387
11305.23 437
11306.23 374
11307.23 339
11308.24 408
11309.24 482
11310.25 494
11311.25 442
11312.25 434
11313.26 434
11314.26 407
11315.27 409
11316.27 448
11317.28 399
11318.28 451
11319.29 488
11320.29 487
11321.30 456
11322.30 402
11323.31 436
11324.31 449
11325.32 455
11326.32 401
11327.33 396
11328.33 455
11329.34 438
11330.34 359
11331.35 411
11332.35 431
11333.36 365
11334.36 357
11335.37 392
11336.37 426
11337.38 478
11338.38 450
11339.39 413
11340.39 400
11341.40 398
11342.41 465
11343.41 484
11344.42 437
11345.42 448
11346.43 478
11347.44 494
11348.44 441
11349.45 415
11350.45 397
11351.46 443
11352.47 415
11353.47 386
11354.48 413
11355.48 417
11356.49 379
11357.50 382
11358.50 417
11359.51 457
11360.52 404
11361.52 357
11362.53 379
11363.54 411
11364.54 380
11365.55 438
11366.56 405
11367.56 387
11368.57 370
11369.58 343
11370.58 378
11371.59 343
11372.60 363
11373.61 334
11374.61 351
11375.62 416
11376.63 436
11377.63 405
11378.64 443
11379.65 401
11380.66 437
11381.66 420
11382.67 409
11383.68 383
11384.69 388
11385.69 341
11386.70 349
11387.71 377
11388.72 410
11389.72 409
11390.73 392
11391.74 389
11392.75 408
11393.76 406
11394.76 376
11395.77 428
11396.78 378
11397.79 381
11398.80 390
11399.80 444
11400.81 399
11401.82 383
11402.83 379
11403.84 377
11404.85 402
11405.86 371
11406.86 399
11407.87 406
11408.88 373
11409.89 375
11410.90 419
11411.91 448
11412.92 441
11413.92 368
11414.93 410
11415.94 397
11416.95 402
11417.96 436
11418.97 401
11419.98 404
11420.99 401
11422.00 436
11423.01 402
11424.02 388
11425.03 397
11426.03 422
11427.04 439
11428.05 453
11429.06 453
11430.07 416
11431.08 410
11432.09 449
11433.10 428
11434.11 428
11435.12 442
11436.13 440
11437.14 469
11438.15 448
11439.16 456
11440.17 432
11441.18 448
11442.19 461
11443.20 422
11444.21 414
11445.22 423
11446.23 425
11447.24 421
11448.25 428
11449.26 426
11450.27 442
11451.28 445
11452.30 442
11453.31 487
11454.32 470
11455.33 433
11456.34 461
11457.35 465
11458.36 488
11459.37 498
11460.38 511
11461.39 450
11462.40 447
11463.41 457
11464.43 509
11465.44 510
11466.45 467
11467.46 486
11468.47 509
11469.48 541
11470.49 500
11471.50 534
11472.52 518
11473.53 521
11474.54 521
11475.55 520
11476.56 554
11477.57 539
11478.59 479
11479.60 455
11480.61 557
11481.62 538
11482.63 482
11483.65 488
11484.66 505
11485.67 520
11486.68 491
11487.69 491
11488.71 524
11489.72 551
11490.73 529
11491.74 476
11492.75 468
11493.77 490
11494.78 598
11495.79 482
11496.80 536
11497.82 480
11498.83 518
11499.84 542
11500.86 520
11501.87 503
11502.88 495
11503.89 516
11504.91 501
11505.92 574
11506.93 554
11507.95 573
11508.96 558
11509.97 543
11510.98 518
11512.00 502
11513.01 534
11514.02 556
11515.04 539
11516.05 638
11517.06 603
11518.08 588
11519.09 566
11520.11 622
11521.12 611
11522.13 571
11523.15 626
11524.16 659
11525.17 594
11526.19 559
11527.20 565
11528.22 653
11529.23 633
11530.24 600
11531.26 575
11532.27 649
11533.29 669
11534.30 646
11535.31 653
11536.33 676
11537.34 686
11538.36 645
11539.37 707
11540.39 683
11541.40 672
11542.41 690
11543.43 675
11544.44 701
11545.46 707
11546.47 685
11547.49 749
11548.50 753
11549.52 770
11550.53 799
11551.55 837
11552.56 831
11553.58 822
11554.59 829
11555.61 890
11556.62 883
11557.64 954
11558.65 936
11559.67 915
11560.68 964
11561.70 974
11562.72 979
11563.73 1003
11564.75 956
11565.76 974
11566.78 949
11567.79 1039
11568.81 1054
11569.82 1035
11570.84 1095
11571.86 1113
11572.87 1143
11573.89 1181
11574.90 1215
11575.92 1218
11576.94 1344
11577.95 1379
11578.97 1393
11579.98 1527
11581.00 1598
11582.02 1656
11583.03 1761
11584.05 1778
11585.07 1867
11586.08 1856
11587.10 2005
11588.12 2084
11589.13 2066
11590.15 2091
11591.17 2178
11592.18 2202
11593.20 2289
11594.22 2592
11595.23 2834
11596.25 3204
11597.27 3668
11598.28 4451
11599.30 5048
11600.32 5673
11601.34 6399
11602.35 6933
11603.37 6931
11604.39 6590
11605.40 6100
11606.42 5397
11607.44 4754
11608.46 4250
11609.47 3725
11610.49 3195
11611.51 2739
11612.53 2453
11613.54 2366
11614.56 2146
11615.58 2109
11616.60 2048
11617.62 1990
11618.63 1869
11619.65 1911
11620.67 1904
11621.69 1826
11622.71 1741
11623.72 1656
11624.74 1702
11625.76 1585
11626.78 1611
11627.80 1641
11628.82 1590
11629.83 1517
11630.85 1482
11631.87 1508
11632.89 1505
11633.91 1467
11634.93 1443
11635.94 1300
11636.96 1317
11637.98 1300
11639.00 1239
11640.02 1255
11641.04 1234
11642.06 1146
11643.08 1207
11644.10 1110
11645.11 1093
11646.13 1113
11647.15 1052
11648.17 1010
11649.19 954
11650.21 899
11651.23 831
11652.25 860
11653.27 854
11654.29 811
11655.31 854
11656.33 825
11657.35 820
11658.37 822
11659.39 861
11660.41 872
11661.43 870
11662.45 925
11663.47 893
11664.49 886
11665.51 851
11666.53 866
11667.55 873
11668.57 872
11669.59 846
11670.61 893
11671.63 912
11672.65 853
11673.67 871
11674.69 927
11675.71 927
11676.73 986
11677.75 967
11678.77 1025
11679.79 992
11680.81 948
11681.83 954
11682.85 1047
11683.87 1062
11684.89 1080
11685.91 1096
11686.93 1084
11687.96 998
11688.98 983
11690.00 932
11691.02 964
11692.04 914
11693.06 914
11694.08 943
11695.10 913
11696.13 923
11697.15 931
11698.17 876
11699.19 925
11700.21 969
11701.23 917
11702.25 930
11703.28 897
11704.30 895
11705.32 883
11706.34 813
11707.36 832
11708.38 878
11709.41 821
11710.43 812
11711.45 797
11712.47 820
11713.49 769
11714.52 722
11715.54 752
11716.56 795
11717.58 795
11718.61 785
11719.63 809
11720.65 767
11721.67 765
11722.69 729
11723.72 749
11724.74 682
11725.76 634
11726.78 713
11727.81 656
11728.83 668
11729.85 741
11730.88 647
11731.90 673
11732.92 699
11733.94 702
11734.97 695
11735.99 662
11737.01 651
11738.04 679
11739.06 666
11740.08 653
11741.11 671
11742.13 715
11743.15 734
11744.18 701
11745.20 724
11746.22 790
11747.25 719
11748.27 704
11749.29 752
11750.32 754
11751.34 715
11752.37 727
11753.39 737
11754.41 702
11755.44 658
11756.46 680
11757.49 740
11758.51 661
11759.53 699
11760.56 694
11761.58 632
11762.61 631
11763.63 654
11764.65 672
11765.68 670
11766.70 626
11767.73 665
11768.75 607
11769.78 591
11770.80 631
11771.83 618
11772.85 595
11773.87 579
11774.90 630
11775.92 657
11776.95 624
11777.97 610
11779.00 567
11780.02 556
11781.05 558
11782.07 529
11783.10 576
11784.12 574
11785.15 546
11786.17 548
11787.20 533
11788.23 560
11789.25 629
11790.28 607
11791.30 517
11792.33 553
11793.35 501
11794.38 547
11795.40 501
11796.43 521
11797.46 487
11798.48 473
11799.51 492
11800.53 532
11801.56 444
11802.58 456
11803.61 441
11804.64 463
11805.66 496
11806.69 476
11807.72 457
11808.74 500
11809.77 483
11810.79 506
11811.82 440
11812.85 467
11813.87 478
11814.90 481
11815.93 508
11816.95 449
11817.98 466
11819.01 448
11820.03 426
11821.06 453
11822.09 420
11823.11 421
11824.14 446
11825.17 426
11826.19 438
11827.22 492
11828.25 458
11829.28 475
11830.30 451
11831.33 435
11832.36 401
11833.38 402
11834.41 441
11835.44 474
11836.47 414
11837.49 422
11838.52 432
11839.55 454
11840.58 370
11841.60 443
11842.63 462
11843.66 447
11844.69 452
11845.72 473
11846.74 398
11847.77 386
11848.80 390
11849.83 391
11850.85 380
11851.88 370
11852.91 404
11853.94 362
11854.97 382
11856.00 421
11857.02 365
11858.05 393
11859.08 408
11860.11 402
11861.14 392
11862.17 382
11863.20 403
11864.22 384
11865.25 383
11866.28 397
11867.31 376
11868.34 371
11869.37 346
11870.40 393
11871.43 421
11872.45 409
11873.48 371
11874.51 399
11875.54 365
11876.57 350
11877.60 367
11878.63 375
11879.66 398
11880.69 416
11881.72 374
11882.75 353
11883.78 374
11884.81 371
11885.84 398
11886.86 372
11887.89 418
11888.92 363
11889.95 350
11890.98 391
11892.01 369
11893.04 397
11894.07 372
11895.10 460
11896.13 397
11897.16 381
11898.19 362
11899.22 372
11900.25 356
11901.28 380
11902.31 384
11903.34 359
11904.38 316
11905.41 369
11906.44 353
11907.47 370
11908.50 379
11909.53 423
11910.56 388
11911.59 330
11912.62 326
11913.65 346
11914.68 367
11915.71 359
11916.74 376
11917.77 362
11918.81 352
11919.84 373
11920.87 384
11921.90 371
11922.93 375
11923.96 358
11924.99 406
11926.02 393
11927.06 354
11928.09 329
11929.12 379
11930.15 385
11931.18 371
11932.21 391
11933.24 410
11934.28 424
11935.31 359
11936.34 388
11937.37 388
11938.40 427
11939.43 336
11940.47 350
11941.50 344
11942.53 373
11943.56 362
11944.60 294
11945.63 359
11946.66 347
11947.69 343
11948.72 359
11949.76 335
11950.79 346
11951.82 347
11952.85 341
11953.89 347
11954.92 375
11955.95 353
11956.98 295
11958.02 380
11959.05 356
11960.08 362
11961.12 362
11962.15 328
11963.18 335
11964.21 347
11965.25 366
11966.28 380
11967.31 405
11968.35 339
11969.38 336
11970.41 386
11971.45 356
11972.48 388
11973.51 353
11974.55 366
11975.58 393
11976.61 389
11977.65 344
11978.68 351
11979.71 328
11980.75 344
11981.78 334
11982.82 357
11983.85 360
11984.88 336
11985.92 364
11986.95 343
11987.98 356
11989.02 347
11990.05 360
11991.09 351
11992.12 380
11993.16 356
11994.19 405
11995.22 318
11996.26 357
11997.29 386
11998.33 416
11999.36 365
12000.40 354
12001.43 391
12002.47 363
12003.50 333
12004.53 327
12005.57 353
12006.60 366
12007.64 379
12008.67 366
12009.71 375
12010.74 400
12011.78 375
12012.81 362
12013.85 339
12014.88 374
12015.92 408
12016.95 405
12017.99 363
12019.03 392
12020.06 389
12021.10 423
12022.13 389
12023.17 410
12024.20 363
12025.24 390
12026.27 440
12027.31 421
12028.35 389
12029.38 419
12030.42 401
12031.45 406
12032.49 423
12033.53 410
12034.56 389
12035.60 362
12036.63 383
12037.67 378
12038.71 398
12039.74 439
12040.78 380
12041.81 379
12042.85 409
12043.89 388
12044.92 397
12045.96 358
12047.00 340
12048.03 385
12049.07 360
12050.11 382
12051.14 363
12052.18 426
12053.22 377
12054.25 388
12055.29 407
12056.33 402
12057.36 375
12058.40 388
12059.44 376
12060.48 382
12061.51 374
12062.55 389
12063.59 407
12064.62 397
12065.66 394
12066.70 376
12067.74 402
12068.77 410
12069.81 445
12070.85 391
12071.89 405
12072.93 408
12073.96 409
12075.00 344
12076.04 345
12077.08 354
12078.11 346
12079.15 391
12080.19 386
12081.23 341
12082.27 350
12083.30 369
12084.34 376
12085.38 366
12086.42 352
12087.46 385
12088.50 384
12089.53 371
12090.57 336
12091.61 356
12092.65 396
12093.69 398
12094.73 397
12095.77 400
12096.80 392
12097.84 351
12098.88 358
12099.92 344
12100.96 340
12102.00 363
12103.04 380
12104.08 403
12105.12 387
12106.15 361
12107.19 397
12108.23 371
12109.27 355
12110.31 342
12111.35 329
12112.39 371
12113.43 362
12114.47 333
12115.51 327
12116.55 364
12117.59 346
12118.63 349
12119.67 304
12120.71 377
12121.75 354
12122.79 375
12123.83 330
12124.87 330
12125.91 364
12126.95 320
12127.99 343
12129.03 306
12130.07 349
12131.11 356
12132.15 354
12133.19 331
12134.23 326
12135.27 309
12136.31 353
12137.35 370
12138.39 324
12139.43 328
12140.47 325
12141.51 316
12142.55 327
12143.59 353
12144.63 309
12145.67 357
12146.71 333
12147.75 375
12148.80 341
12149.84 308
12150.88 311
12151.92 320
12152.96 326
12154.00 334
12155.04 305
12156.08 319
12157.12 364
12158.17 350
12159.21 303
12160.25 337
12161.29 322
12162.33 325
12163.37 319
12164.42 350
12165.46 379
12166.50 314
12167.54 290
12168.58 314
12169.62 325
12170.67 311
12171.71 307
12172.75 313
12173.79 303
12174.83 293
12175.88 311
12176.92 293
12177.96 283
12179.00 330
12180.04 288
12181.09 344
12182.13 326
12183.17 339
12184.21 340
12185.26 314
12186.30 324
12187.34 355
12188.38 297
12189.43 326
12190.47 330
12191.51 330
12192.56 353
12193.60 330
12194.64 319
12195.68 314
12196.73 357
12197.77 331
12198.81 321
12199.86 324
12200.90 330
12201.94 286
12202.99 290
12204.03 311
12205.07 340
12206.12 257
12207.16 336
12208.20 342
12209.25 348
12210.29 338
12211.33 320
12212.38 380
12213.42 308
12214.46 338
12215.51 307
12216.55 330
12217.60 350
12218.64 313
12219.68 310
12220.73 318
12221.77 324
12222.82 330
12223.86 290
12224.90 282
12225.95 309
12226.99 317
12228.04 360
12229.08 343
12230.13 381
12231.17 312
12232.22 306
12233.26 265
12234.30 308
12235.35 310
12236.39 331
12237.44 304
12238.48 325
12239.53 370
12240.57 322
12241.62 317
12242.66 356
12243.71 360
12244.75 365
12245.80 357
12246.84 388
12247.89 406
12248.93 393
12249.98 371
12251.02 346
12252.07 345
12253.12 324
12254.16 357
12255.21 313
12256.25 326
12257.30 353
12258.34 349
12259.39 324
12260.43 310
12261.48 298
12262.53 331
12263.57 305
12264.62 282
12265.66 273
12266.71 282
12267.76 280
12268.80 304
12269.85 265
12270.89 284
12271.94 286
12272.99 345
12274.03 343
12275.08 292
12276.13 280
12277.17 275
12278.22 302
12279.26 322
12280.31 342
12281.36 336
12282.40 294
12283.45 335
12284.50 303
12285.55 314
12286.59 279
12287.64 311
12288.69 326
12289.73 275
12290.78 312
12291.83 302
12292.87 339
12293.92 253
12294.97 301
12296.02 293
12297.06 279
12298.11 292
12299.16 311
12300.20 258
12301.25 276
12302.30 316
12303.35 321
12304.40 301
12305.44 322
12306.49 343
12307.54 273
12308.59 291
12309.63 297
12310.68 304
12311.73 278
12312.78 340
12313.83 282
12314.87 290
12315.92 262
12316.97 286
12318.02 243
12319.07 285
12320.11 233
12321.16 277
12322.21 279
12323.26 263
12324.31 313
12325.36 279
12326.40 250
12327.45 250
12328.50 245
12329.55 245
12330.60 253
12331.65 259
12332.70 290
12333.75 293
12334.79 296
12335.84 283
12336.89 335
12337.94 287
12338.99 292
12340.04 294
12341.09 307
12342.14 253
12343.19 241
12344.24 268
12345.29 280
12346.34 269
12347.39 285
12348.43 285
12349.48 295
12350.53 284
12351.58 282
12352.63 294
12353.68 251
12354.73 271
12355.78 271
12356.83 265
12357.88 312
12358.93 276
12359.98 314
12361.03 284
12362.08 308
12363.13 282
12364.18 287
12365.23 241
12366.28 265
12367.33 271
12368.38 273
12369.43 242
12370.48 283
12371.53 287
12372.58 241
12373.64 249
12374.69 262
12375.74 270
12376.79 263
12377.84 265
12378.89 260
12379.94 272
12380.99 282
12382.04 280
12383.09 302
12384.14 295
12385.19 258
12386.25 245
12387.30 266
12388.35 302
12389.40 266
12390.45 287
12391.50 319
12392.55 241
12393.60 280
12394.66 252
12395.71 288
12396.76 301
12397.81 260
12398.86 311
12399.91 275
12400.97 269
12402.02 249
12403.07 282
12404.12 284
12405.17 294
12406.22 260
12407.28 248
12408.33 286
12409.38 304
12410.43 288
12411.49 290
12412.54 313
12413.59 264
12414.64 294
12415.69 292
12416.75 285
12417.80 246
12418.85 233
12419.90 263
12420.96 247
12422.01 253
12423.06 291
12424.11 294
12425.17 272
12426.22 234
12427.27 264
12428.33 235
12429.38 283
12430.43 315
12431.48 278
12432.54 260
12433.59 271
12434.64 255
12435.70 308
12436.75 306
12437.80 283
12438.86 283
12439.91 288
12440.96 295
12442.02 282
12443.07 254
12444.12 269
12445.18 282
12446.23 256
12447.29 275
12448.34 262
12449.39 282
12450.45 278
12451.50 287
12452.55 263
12453.61 264
12454.66 317
12455.72 263
12456.77 289
12457.82 269
12458.88 291
12459.93 280
12460.99 259
12462.04 286
12463.10 255
12464.15 228
12465.20 240
12466.26 249
12467.31 273
12468.37 237
12469.42 266
12470.48 291
12471.53 295
12472.59 258
12473.64 251
12474.70 304
12475.75 284
12476.81 272
12477.86 249
12478.92 260
12479.97 311
12481.03 275
12482.08 262
12483.14 283
12484.19 277
12485.25 289
12486.30 258
12487.36 258
12488.41 285
12489.47 308
12490.52 315
12491.58 293
12492.64 305
12493.69 332
12494.75 343
12495.80 374
12496.86 385
12497.91 380
12498.97 421
12500.03 367
12501.08 369
12502.14 349
12503.19 328
12504.25 310
12505.31 295
12506.36 277
12507.42 268
12508.48 263
12509.53 289
12510.59 297
12511.64 277
12512.70 272
12513.76 279
12514.81 236
12515.87 300
12516.93 279
12517.98 277
12519.04 290
12520.10 283
12521.15 301
12522.21 280
12523.27 260
12524.33 274
12525.38 279
12526.44 260
12527.50 236
12528.55 260
12529.61 270
12530.67 274
12531.72 241
12532.78 227
12533.84 245
12534.90 225
12535.95 227
12537.01 215
12538.07 238
12539.13 253
12540.18 271
12541.24 265
12542.30 265
12543.36 234
12544.42 244
12545.47 240
12546.53 260
12547.59 231
12548.65 246
12549.71 192
12550.76 215
12551.82 228
12552.88 242
12553.94 216
12555.00 222
12556.05 238
12557.11 246
12558.17 274
12559.23 243
12560.29 259
12561.35 244
12562.40 270
12563.46 255
12564.52 224
12565.58 246
12566.64 251
12567.70 260
12568.76 250
12569.82 285
12570.88 298
12571.93 253
12572.99 276
12574.05 276
12575.11 264
12576.17 281
12577.23 295
12578.29 292
12579.35 308
12580.41 288
12581.47 315
12582.53 275
12583.59 289
12584.65 290
12585.70 272
12586.76 246
12587.82 239
12588.88 241
12589.94 232
12591.00 276
12592.06 304
12593.12 251
12594.18 240
12595.24 253
12596.30 259
12597.36 254
12598.42 254
12599.48 243
12600.54 241
12601.60 236
12602.66 211
12603.72 220
12604.78 230
12605.84 255
12606.90 244
12607.97 265
12609.03 245
12610.09 262
12611.15 227
12612.21 251
12613.27 273
12614.33 289
12615.39 300
12616.45 263
12617.51 242
12618.57 242
12619.63 203
12620.69 233
12621.76 253
12622.82 239
12623.88 238
12624.94 275
12626.00 285
12627.06 237
12628.12 226
12629.18 237
12630.25 237
12631.31 237
12632.37 249
12633.43 222
12634.49 232
12635.55 279
12636.62 218
12637.68 263
12638.74 248
12639.80 229
12640.86 261
12641.92 215
12642.99 225
12644.05 261
12645.11 237
12646.17 223
12647.23 251
12648.30 281
12649.36 260
12650.42 222
12651.48 227
12652.55 220
12653.61 246
12654.67 256
12655.73 260
12656.80 240
12657.86 279
12658.92 210
12659.98 228
12661.05 278
12662.11 236
12663.17 248
12664.23 245
12665.30 255
12666.36 265
12667.42 267
12668.49 253
12669.55 262
12670.61 240
12671.68 262
12672.74 283
12673.80 227
12674.87 274
12675.93 215
12676.99 213
12678.06 269
12679.12 242
12680.18 280
12681.25 244
12682.31 261
12683.37 250
12684.44 243
12685.50 245
12686.57 266
12687.63 293
12688.69 261
12689.76 247
12690.82 253
12691.88 246
12692.95 220
12694.01 261
12695.08 271
12696.14 253
12697.21 236
12698.27 236
12699.33 223
12700.40 236
12701.46 262
12702.53 260
12703.59 264
12704.66 242
12705.72 246
12706.79 260
12707.85 299
12708.92 285
12709.98 269
12711.04 293
12712.11 294
12713.17 256
12714.24 197
12715.30 205
12716.37 248
12717.43 259
12718.50 249
12719.56 279
12720.63 314
12721.70 240
12722.76 251
12723.83 277
12724.89 269
12725.96 273
12727.02 274
12728.09 232
12729.15 244
12730.22 283
12731.28 257
12732.35 262
12733.42 304
12734.48 255
12735.55 258
12736.61 252
12737.68 269
12738.75 294
12739.81 264
12740.88 274
12741.94 239
12743.01 231
12744.08 273
12745.14 294
12746.21 274
12747.28 254
12748.34 290
12749.41 317
12750.47 244
12751.54 249
12752.61 262
12753.67 267
12754.74 248
12755.81 273
12756.87 236
12757.94 237
12759.01 256
12760.07 223
12761.14 242
12762.21 252
12763.28 243
12764.34 241
12765.41 213
12766.48 240
12767.54 238
12768.61 237
12769.68 261
12770.75 232
12771.81 236
12772.88 244
12773.95 260
12775.02 216
12776.08 210
12777.15 191
12778.22 227
12779.29 230
12780.35 200
12781.42 248
12782.49 210
12783.56 260
12784.63 232
12785.69 218
12786.76 232
12787.83 257
12788.90 267
12789.97 256
12791.03 275
12792.10 232
12793.17 256
12794.24 244
12795.31 235
12796.38 210
12797.44 234
12798.51 201
12799.58 227
12800.65 222
12801.72 223
12802.79 220
12803.86 249
12804.92 254
12805.99 244
12807.06 201
12808.13 219
12809.20 230
12810.27 228
12811.34 222
12812.41 201
12813.48 212
12814.55 227
12815.61 239
12816.68 257
12817.75 262
12818.82 231
12819.89 225
12820.96 204
12822.03 199
12823.10 220
12824.17 206
12825.24 230
12826.31 229
12827.38 256
12828.45 188
12829.52 228
12830.59 216
12831.66 248
12832.73 228
12833.80 245
12834.87 233
12835.94 242
12837.01 229
12838.08 242
12839.15 238
12840.22 233
12841.29 209
12842.36 203
12843.43 223
12844.50 232
12845.57 228
12846.64 246
12847.71 226
12848.78 211
12849.85 247
12850.92 197
12851.99 198
12853.06 216
12854.14 216
12855.21 218
12856.28 213
12857.35 231
12858.42 234
12859.49 223
12860.56 187
12861.63 228
12862.70 194
12863.77 224
12864.85 209
12865.92 246
12866.99 222
12868.06 227
12869.13 218
12870.20 230
12871.27 235
12872.35 225
12873.42 242
12874.49 218
12875.56 231
12876.63 244
12877.70 203
12878.78 213
12879.85 226
12880.92 224
12881.99 239
12883.06 226
12884.14 200
12885.21 211
12886.28 263
12887.35 259
12888.43 227
12889.50 202
12890.57 201
12891.64 228
12892.71 212
12893.79 198
12894.86 197
12895.93 221
12897.00 256
12898.08 238
12899.15 209
12900.22 234
12901.30 240
12902.37 188
12903.44 216
12904.51 260
12905.59 200
12906.66 217
12907.73 214
12908.81 192
12909.88 199
12910.95 203
12912.03 227
12913.10 212
12914.17 231
12915.25 272
12916.32 245
12917.39 206
12918.47 197
12919.54 185
12920.61 197
12921.69 218
12922.76 211
12923.83 186
12924.91 204
12925.98 195
12927.06 209
12928.13 198
12929.20 251
12930.28 209
12931.35 209
12932.43 212
12933.50 181
12934.57 226
12935.65 229
12936.72 205
12937.80 209
12938.87 193
12939.95 231
12941.02 233
12942.09 226
12943.17 196
12944.24 191
12945.32 222
12946.39 203
12947.47 205
12948.54 256
12949.62 207
12950.69 195
12951.77 233
12952.84 243
12953.92 175
12954.99 203
12956.07 195
12957.14 218
12958.22 187
12959.29 182
12960.37 197
12961.44 208
12962.52 203
12963.59 208
12964.67 183
12965.74 228
12966.82 210
12967.90 189
12968.97 240
12970.05 203
12971.12 194
12972.20 220
12973.27 229
12974.35 188
12975.43 209
12976.50 224
12977.58 219
12978.65 212
12979.73 227
12980.81 233
12981.88 211
12982.96 205
12984.03 243
12985.11 213
12986.19 208
12987.26 234
12988.34 216
12989.42 230
12990.49 222
12991.57 221
12992.65 199
12993.72 227
12994.80 179
12995.88 215
12996.95 217
12998.03 204
12999.11 208
13000.18 211
13001.26 249
13002.34 231
13003.41 206
13004.49 201
13005.57 210
13006.65 212
13007.72 221
13008.80 238
13009.88 214
13010.95 207
13012.03 180
13013.11 214
13014.19 208
13015.26 202
13016.34 213
13017.42 227
13018.50 230
13019.58 241
13020.65 186
13021.73 196
13022.81 205
13023.89 211
13024.96 205
13026.04 185
13027.12 216
13028.20 223
13029.28 229
13030.35 221
13031.43 200
13032.51 196
13033.59 213
13034.67 186
13035.75 241
13036.82 224
13037.90 220
13038.98 251
13040.06 262
13041.14 233
13042.22 208
13043.30 227
13044.37 250
13045.45 235
13046.53 233
13047.61 232
13048.69 208
13049.77 255
13050.85 265
13051.93 247
13053.01 198
13054.09 199
13055.16 228
13056.24 242
13057.32 212
13058.40 225
13059.48 243
13060.56 198
13061.64 191
13062.72 229
13063.80 223
13064.88 210
13065.96 240
13067.04 233
13068.12 232
13069.20 252
13070.28 193
13071.36 236
13072.44 268
13073.52 214
13074.60 221
13075.68 237
13076.76 202
13077.84 212
13078.92 197
13080.00 234
13081.08 228
13082.16 193
13083.24 227
13084.32 235
13085.40 230
13086.48 237
13087.56 217
13088.64 229
13089.72 214
13090.80 214
13091.88 220
13092.96 217
13094.05 207
13095.13 225
13096.21 228
13097.29 227
13098.37 231
13099.45 207
13100.53 191
13101.61 203
13102.69 182
13103.77 210
13104.86 224
13105.94 199
13107.02 217
13108.10 215
13109.18 202
13110.26 215
13111.34 217
13112.43 218
13113.51 211
13114.59 193
13115.67 217
13116.75 229
13117.83 188
13118.92 192
13120.00 195
13121.08 192
13122.16 211
13123.24 237
13124.33 214
13125.41 248
13126.49 210
13127.57 214
13128.65 212
13129.74 210
13130.82 206
13131.90 234
13132.98 191
13134.07 202
13135.15 191
13136.23 172
13137.31 179
13138.40 205
13139.48 205
13140.56 209
13141.64 205
13142.73 226
13143.81 233
13144.89 227
13145.98 169
13147.06 227
13148.14 214
13149.23 203
13150.31 224
13151.39 190
13152.47 196
13153.56 205
13154.64 205
13155.72 204
13156.81 225
13157.89 219
13158.97 199
13160.06 218
13161.14 239
13162.23 205
13163.31 224
13164.39 213
13165.48 212
13166.56 187
13167.64 178
13168.73 192
13169.81 228
13170.90 202
13171.98 206
13173.06 229
13174.15 229
13175.23 190
13176.32 190
13177.40 218
13178.48 183
13179.57 202
13180.65 202
13181.74 194
13182.82 217
13183.91 220
13184.99 209
13186.08 200
13187.16 199
13188.25 225
13189.33 229
13190.42 217
13191.50 225
13192.58 202
13193.67 203
13194.75 200
13195.84 229
13196.92 209
13198.01 170
13199.09 193
13200.18 188
13201.27 182
13202.35 201
13203.44 192
13204.52 195
13205.61 164
13206.69 206
13207.78 211
13208.86 217
13209.95 183
13211.03 211
13212.12 219
13213.21 178
13214.29 205
13215.38 200
13216.46 220
13217.55 222
13218.63 230
13219.72 221
13220.81 184
13221.89 204
13222.98 172
13224.07 208
13225.15 200
13226.24 205
13227.32 175
13228.41 214
13229.50 193
13230.58 191
13231.67 197
13232.76 179
13233.84 213
13234.93 203
13236.02 219
13237.10 197
13238.19 192
13239.28 194
13240.36 192
13241.45 212
13242.54 199
13243.62 199
13244.71 185
13245.80 209
13246.89 193
13247.97 181
13249.06 199
13250.15 207
13251.23 227
13252.32 231
13253.41 223
13254.50 180
13255.58 163
13256.67 171
13257.76 185
13258.85 173
13259.93 221
13261.02 197
13262.11 210
13263.20 228
13264.28 193
13265.37 204
13266.46 188
13267.55 213
13268.64 196
13269.72 208
13270.81 192
13271.90 185
13272.99 187
13274.08 203
13275.17 214
13276.25 204
13277.34 228
13278.43 191
13279.52 203
13280.61 201
13281.70 178
13282.78 215
13283.87 199
13284.96 175
13286.05 209
13287.14 198
13288.23 220
13289.32 174
13290.41 190
13291.49 207
13292.58 198
13293.67 195
13294.76 222
13295.85 210
13296.94 216
13298.03 201
13299.12 172
13300.21 233
13301.30 231
13302.39 202
13303.48 245
13304.57 233
13305.66 214
13306.74 186
13307.83 205
13308.92 214
13310.01 216
13311.10 212
13312.19 223
13313.28 207
13314.37 219
13315.46 213
13316.55 194
13317.64 183
13318.73 193
13319.82 203
13320.91 214
13322.00 193
13323.09 196
13324.18 202
13325.27 166
13326.36 206
13327.45 174
13328.55 203
13329.64 210
13330.73 219
13331.82 194
13332.91 186
13334.00 201
13335.09 179
13336.18 209
13337.27 212
13338.36 209
13339.45 198
13340.54 200
13341.63 209
13342.73 167
13343.82 161
13344.91 200
13346.00 246
13347.09 203
13348.18 202
13349.27 179
13350.36 201
13351.46 212
13352.55 207
13353.64 223
13354.73 192
13355.82 194
13356.91 179
13358.00 208
13359.10 224
13360.19 177
13361.28 176
13362.37 165
13363.46 206
13364.56 203
13365.65 225
13366.74 194
13367.83 211
13368.92 183
13370.02 193
13371.11 220
13372.20 186
13373.29 196
13374.38 165
13375.48 210
13376.57 199
13377.66 220
13378.75 213
13379.85 231
13380.94 202
13382.03 204
13383.13 195
13384.22 187
13385.31 172
13386.40 180
13387.50 172
13388.59 154
13389.68 182
13390.78 190
13391.87 185
13392.96 212
13394.05 196
13395.15 179
13396.24 191
13397.33 180
13398.43 179
13399.52 200
13400.61 185
13401.71 169
13402.80 181
13403.89 193
13404.99 178
13406.08 183
13407.18 182
13408.27 209
13409.36 217
13410.46 214
13411.55 171
13412.64 198
13413.74 181
13414.83 159
13415.93 196
13417.02 203
13418.12 184
13419.21 174
13420.30 163
13421.40 171
13422.49 154
13423.59 186
13424.68 184
13425.78 177
13426.87 184
13427.96 180
13429.06 181
13430.15 179
13431.25 172
13432.34 205
13433.44 173
13434.53 151
13435.63 184
13436.72 181
13437.82 190
13438.91 171
13440.01 186
13441.10 183
13442.20 179
13443.29 188
13444.39 181
13445.48 193
13446.58 179
13447.67 183
13448.77 177
13449.86 178
13450.96 148
13452.06 182
13453.15 160
13454.25 165
13455.34 187
13456.44 155
13457.53 176
13458.63 203
13459.73 159
13460.82 185
13461.92 175
13463.01 203
13464.11 160
13465.20 182
13466.30 190
13467.40 186
13468.49 201
13469.59 192
13470.69 197
13471.78 194
13472.88 207
13473.98 196
13475.07 181
13476.17 169
13477.26 165
13478.36 213
13479.46 191
13480.55 181
13481.65 178
13482.75 221
13483.84 192
13484.94 205
13486.04 192
13487.14 201
13488.23 198
13489.33 209
13490.43 206
13491.52 188
13492.62 217
13493.72 194
13494.82 194
13495.91 186
13497.01 223
13498.11 202
13499.20 177
13500.30 199
13501.40 199
13502.50 180
13503.60 171
13504.69 183
13505.79 189
13506.89 199
13507.99 195
13509.08 201
13510.18 189
13511.28 220
13512.38 202
13513.48 189
13514.57 199
13515.67 231
13516.77 201
13517.87 184
13518.97 188
13520.06 180
13521.16 210
13522.26 165
13523.36 194
13524.46 211
13525.56 217
13526.66 185
13527.75 196
13528.85 207
13529.95 207
13531.05 214
13532.15 196
13533.25 172
13534.35 196
13535.45 194
13536.54 192
13537.64 184
13538.74 203
13539.84 191
13540.94 174
13542.04 193
13543.14 177
13544.24 202
13545.34 167
13546.44 180
13547.54 185
13548.64 178
13549.74 187
13550.83 186
13551.93 179
13553.03 197
13554.13 163
13555.23 200
13556.33 170
13557.43 183
13558.53 195
13559.63 191
13560.73 198
13561.83 177
13562.93 183
13564.03 183
13565.13 209
13566.23 185
13567.33 174
13568.43 160
13569.53 230
13570.63 201
13571.73 183
13572.84 176
13573.94 165
13575.04 205
13576.14 179
13577.24 181
13578.34 201
13579.44 176
13580.54 167
13581.64 176
13582.74 171
13583.84 201
13584.94 194
13586.04 188
13587.14 188
13588.25 168
13589.35 186
13590.45 197
13591.55 183
13592.65 185
13593.75 205
13594.85 194
13595.95 175
13597.06 174
13598.16 178
13599.26 184
13600.36 190
13601.46 209
13602.56 158
13603.67 171
13604.77 194
13605.87 182
13606.97 212
13608.07 220
13609.17 200
13610.28 190
13611.38 199
13612.48 205
13613.58 169
13614.68 190
13615.79 175
13616.89 222
13617.99 170
13619.09 179
13620.20 206
13621.30 197
13622.40 195
13623.50 218
13624.61 203
13625.71 212
13626.81 194
13627.91 165
13629.02 180
13630.12 212
13631.22 193
13632.33 158
13633.43 163
13634.53 184
13635.63 179
13636.74 165
13637.84 177
13638.94 204
13640.05 183
13641.15 186
13642.25 183
13643.36 188
13644.46 166
13645.56 202
13646.67 213
13647.77 172
13648.87 191
13649.98 180
13651.08 199
13652.18 221
13653.29 204
13654.39 171
13655.50 182
13656.60 219
13657.70 192
13658.81 174
13659.91 169
13661.02 197
13662.12 231
13663.22 206
13664.33 168
13665.43 195
13666.54 205
13667.64 195
13668.74 174
13669.85 184
13670.95 197
13672.06 221
13673.16 191
13674.27 213
13675.37 199
13676.48 179
13677.58 202
13678.69 177
13679.79 191
13680.90 165
13682.00 196
13683.10 222
13684.21 181
13685.31 177
13686.42 179
13687.52 176
13688.63 184
13689.74 191
13690.84 191
13691.95 217
13693.05 199
13694.16 199
13695.26 195
13696.37 163
13697.47 205
13698.58 182
13699.68 161
13700.79 150
13701.90 182
13703.00 184
13704.11 189
13705.21 186
13706.32 202
13707.42 193
13708.53 193
13709.64 225
13710.74 167
13711.85 154
13712.95 175
13714.06 176
13715.17 172
13716.27 186
13717.38 198
13718.49 168
13719.59 197
13720.70 175
13721.81 173
13722.91 167
13724.02 211
13725.12 192
13726.23 181
13727.34 181
13728.44 176
13729.55 181
13730.66 239
13731.77 194
13732.87 198
13733.98 188
13735.09 198
13736.19 194
13737.30 178
13738.41 180
13739.51 199
13740.62 194
13741.73 215
13742.84 189
13743.94 204
13745.05 170
13746.16 187
13747.27 165
13748.37 180
13749.48 190
13750.59 191
13751.70 203
13752.80 187
13753.91 205
13755.02 246
13756.13 210
13757.24 217
13758.34 203
13759.45 210
13760.56 219
13761.67 216
13762.78 191
13763.88 213
13764.99 220
13766.10 221
13767.21 234
13768.32 248
13769.43 203
13770.53 237
13771.64 256
13772.75 202
13773.86 230
13774.97 256
13776.08 237
13777.19 236
13778.29 204
13779.40 243
13780.51 241
13781.62 247
13782.73 176
13783.84 221
13784.95 199
13786.06 206
13787.17 193
13788.28 225
13789.38 215
13790.49 206
13791.60 210
13792.71 208
13793.82 227
13794.93 235
13796.04 185
13797.15 171
13798.26 210
13799.37 199
13800.48 249
13801.59 225
13802.70 188
13803.81 224
13804.92 199
13806.03 212
13807.14 166
13808.25 188
13809.36 188
13810.47 199
13811.58 211
13812.69 195
13813.80 193
13814.91 211
13816.02 220
13817.13 197
13818.24 224
13819.35 219
13820.46 196
13821.57 208
13822.68 198
13823.79 213
13824.90 196
13826.01 238
13827.12 203
13828.24 206
13829.35 223
13830.46 229
13831.57 192
13832.68 203
13833.79 211
13834.90 189
13836.01 222
13837.12 237
13838.23 203
13839.35 202
13840.46 192
13841.57 232
13842.68 221
13843.79 210
13844.90 233
13846.01 215
13847.13 193
13848.24 199
13849.35 233
13850.46 241
13851.57 250
13852.68 203
13853.80 237
13854.91 202
13856.02 196
13857.13 190
13858.24 188
13859.36 180
13860.47 203
13861.58 221
13862.69 201
13863.80 216
13864.92 196
13866.03 209
13867.14 223
13868.25 197
13869.37 198
13870.48 224
13871.59 236
13872.70 186
13873.82 174
13874.93 200
13876.04 189
13877.15 194
13878.27 211
13879.38 209
13880.49 194
13881.61 204
13882.72 217
13883.83 215
13884.94 235
13886.06 261
13887.17 258
13888.28 248
13889.40 230
13890.51 210
13891.62 248
13892.74 264
13893.85 301
13894.96 279
13896.08 256
13897.19 294
13898.30 331
13899.42 305
13900.53 286
13901.65 321
13902.76 295
13903.87 290
13904.99 271
13906.10 256
13907.21 243
13908.33 248
13909.44 226
13910.56 240
13911.67 279
13912.79 262
13913.90 248
13915.01 248
13916.13 233
13917.24 244
13918.36 235
13919.47 234
13920.59 230
13921.70 234
13922.81 241
13923.93 243
13925.04 246
13926.16 243
13927.27 243
13928.39 242
13929.50 250
13930.62 271
13931.73 274
13932.85 241
13933.96 235
13935.08 246
13936.19 261
13937.31 240
13938.42 221
13939.54 240
13940.65 221
13941.77 238
13942.88 218
13944.00 200
13945.12 214
13946.23 220
13947.35 225
13948.46 211
13949.58 202
13950.69 223
13951.81 202
13952.93 210
13954.04 213
13955.16 208
13956.27 210
13957.39 209
13958.50 236
13959.62 244
13960.74 218
13961.85 221
13962.97 204
13964.09 210
13965.20 222
13966.32 202
13967.43 196
13968.55 207
13969.67 201
13970.78 218
13971.90 200
13973.02 205
13974.13 210
13975.25 203
13976.37 188
13977.48 217
13978.60 228
13979.72 237
13980.83 177
13981.95 196
13983.07 215
13984.19 186
13985.30 222
13986.42 199
13987.54 207
13988.65 187
13989.77 194
13990.89 171
13992.01 219
13993.12 212
13994.24 204
13995.36 222
13996.48 200
13997.59 165
13998.71 197
13999.83 191
14000.95 200
14002.06 224
14003.18 228
14004.30 218
14005.42 219
14006.54 196
14007.65 211
14008.77 191
14009.89 189
14011.01 194
14012.13 213
14013.24 209
14014.36 202
14015.48 196
14016.60 217
14017.72 233
14018.84 213
14019.95 205
14021.07 195
14022.19 211
14023.31 198
14024.43 201
14025.55 191
14026.67 203
14027.79 179
14028.90 182
14030.02 180
14031.14 219
14032.26 217
14033.38 210
14034.50 187
14035.62 184
14036.74 199
14037.86 205
14038.98 199
14040.09 207
14041.21 189
14042.33 202
14043.45 196
14044.57 157
14045.69 194
14046.81 206
14047.93 199
14049.05 226
14050.17 220
14051.29 225
14052.41 219
14053.53 191
14054.65 209
14055.77 242
14056.89 225
14058.01 208
14059.13 217
14060.25 200
14061.37 196
14062.49 197
14063.61 199
14064.73 239
14065.85 221
14066.97 243
14068.09 204
14069.21 224
14070.33 223
14071.45 231
14072.57 194
14073.69 236
14074.81 255
14075.94 258
14077.06 247
14078.18 231
14079.30 229
14080.42 237
14081.54 271
14082.66 226
14083.78 240
14084.90 258
14086.02 241
14087.14 284
14088.27 274
14089.39 257
14090.51 270
14091.63 295
14092.75 318
14093.87 272
14094.99 292
14096.12 269
14097.24 330
14098.36 324
14099.48 328
14100.60 307
14101.72 288
14102.85 349
14103.97 317
14105.09 322
14106.21 280
14107.33 306
14108.46 299
14109.58 272
14110.70 265
14111.82 261
14112.94 269
14114.07 259
14115.19 230
14116.31 252
14117.43 268
14118.56 236
14119.68 239
14120.80 232
14121.92 217
14123.05 223
14124.17 227
14125.29 211
14126.41 194
14127.54 206
14128.66 224
14129.78 247
14130.90 250
14132.03 250
14133.15 211
14134.27 209
14135.40 245
14136.52 242
14137.64 209
14138.77 212
14139.89 247
14141.01 239
14142.14 210
14143.26 208
14144.38 201
14145.51 210
14146.63 225
14147.75 199
14148.88 167
14150.00 197
14151.12 233
14152.25 172
14153.37 184
14154.50 219
14155.62 217
14156.74 213
14157.87 192
14158.99 205
14160.12 185
14161.24 191
14162.36 208
14163.49 195
14164.61 174
14165.74 199
14166.86 194
14167.99 183
14169.11 196
14170.23 207
14171.36 186
14172.48 209
14173.61 205
14174.73 184
14175.86 202
14176.98 191
14178.11 203
14179.23 198
14180.36 187
14181.48 180
14182.61 219
14183.73 199
14184.86 205
14185.98 180
14187.11 191
14188.23 167
14189.36 175
14190.48 204
14191.61 191
14192.73 198
14193.86 191
14194.98 198
14196.11 209
14197.24 187
14198.36 199
14199.49 179
14200.61 158
14201.74 215
14202.86 201
14203.99 203
14205.12 196
14206.24 257
14207.37 183
14208.49 185
14209.62 188
14210.75 195
14211.87 188
14213.00 171
14214.12 192
14215.25 203
14216.38 189
14217.50 204
14218.63 204
14219.76 194
14220.88 167
14222.01 176
14223.14 198
14224.26 179
14225.39 194
14226.52 206
14227.64 185
14228.77 177
14229.90 190
14231.02 183
14232.15 163
14233.28 195
14234.40 174
14235.53 173
14236.66 201
14237.78 216
14238.91 193
14240.04 178
14241.17 177
14242.29 197
14243.42 190
14244.55 192
14245.68 173
14246.80 162
14247.93 172
14249.06 212
14250.19 204
14251.31 190
14252.44 213
14253.57 191
14254.70 173
14255.83 201
14256.95 189
14258.08 167
14259.21 163
14260.34 173
14261.47 171
14262.59 173
14263.72 170
14264.85 196
14265.98 174
14267.11 220
14268.23 224
14269.36 178
14270.49 187
14271.62 194
14272.75 187
14273.88 173
14275.01 189
14276.13 142
14277.26 157
14278.39 178
14279.52 199
14280.65 184
14281.78 192
14282.91 193
14284.04 181
14285.17 190
14286.29 171
14287.42 159
14288.55 178
14289.68 171
14290.81 179
14291.94 174
14293.07 176
14294.20 176
14295.33 159
14296.46 178
14297.59 171
14298.72 198
14299.85 188
14300.98 187
14302.11 174
14303.24 196
14304.37 170
14305.50 169
14306.63 149
14307.76 162
14308.89 170
14310.02 180
14311.15 166
14312.28 140
14313.41 151
14314.54 153
14315.67 175
14316.80 152
14317.93 148
14319.06 179
14320.19 167
14321.32 148
14322.45 182
14323.58 186
14324.71 163
14325.84 144
14326.97 153
14328.10 153
14329.23 185
14330.36 162
14331.49 163
14332.63 173
14333.76 146
14334.89 162
14336.02 161
14337.15 150
14338.28 145
14339.41 138
14340.54 178
14341.67 154
14342.81 173
14343.94 183
14345.07 158
14346.20 173
14347.33 158
14348.46 151
14349.59 138
14350.73 126
14351.86 138
14352.99 195
14354.12 198
14355.25 141
14356.39 177
14357.52 175
14358.65 176
14359.78 167
14360.91 158
14362.05 182
14363.18 180
14364.31 165
14365.44 177
14366.57 158
14367.71 133
14368.84 119
14369.97 131
14371.10 168
14372.24 158
14373.37 148
14374.50 133
14375.63 144
14376.77 172
14377.90 176
14379.03 187
14380.16 174
14381.30 164
14382.43 161
14383.56 177
14384.70 161
14385.83 175
14386.96 152
14388.10 159
14389.23 164
14390.36 166
14391.49 152
14392.63 168
14393.76 154
14394.89 140
14396.03 200
14397.16 193
14398.30 162
14399.43 156
14400.56 181
14401.70 163
14402.83 163
14403.96 161
14405.10 166
14406.23 164
14407.37 203
14408.50 183
14409.63 183
14410.77 183
14411.90 159
14413.04 156
14414.17 142
14415.30 155
14416.44 180
14417.57 158
14418.71 129
14419.84 129
14420.98 162
14422.11 174
14423.24 145
14424.38 153
14425.51 158
14426.65 193
14427.78 185
14428.92 169
14430.05 175
14431.19 145
14432.32 157
14433.46 189
14434.59 180
14435.73 176
14436.86 169
14438.00 163
14439.13 172
14440.27 177
14441.40 160
14442.54 163
14443.67 169
14444.81 180
14445.94 169
14447.08 174
14448.21 156
14449.35 137
14450.49 155
14451.62 151
14452.76 147
14453.89 126
14455.03 150
14456.16 164
14457.30 161
14458.44 163
14459.57 191
14460.71 196
14461.84 155
14462.98 161
14464.12 165
14465.25 176
14466.39 155
14467.52 150
14468.66 171
14469.80 166
14470.93 143
14472.07 171
14473.21 141
14474.34 174
14475.48 149
14476.62 194
14477.75 166
14478.89 166
14480.03 174
14481.16 214
14482.30 163
14483.44 177
14484.57 162
14485.71 162
14486.85 149
14487.98 173
14489.12 172
14490.26 154
14491.40 165
14492.53 149
14493.67 162
14494.81 163
14495.94 158
14497.08 173
14498.22 169
14499.36 194
14500.49 185
14501.63 166
14502.77 155
14503.91 157
14505.05 156
14506.18 156
14507.32 179
14508.46 167
14509.60 141
14510.73 144
14511.87 144
14513.01 145
14514.15 149
14515.29 149
14516.43 132
14517.56 145
14518.70 166
14519.84 154
14520.98 173
14522.12 140
14523.25 183
14524.39 163
14525.53 173
14526.67 173
14527.81 156
14528.95 192
14530.09 178
14531.23 168
14532.36 173
14533.50 151
14534.64 152
14535.78 167
14536.92 192
14538.06 170
14539.20 129
14540.34 170
14541.48 165
14542.62 168
14543.75 123
14544.89 157
14546.03 156
14547.17 134
14548.31 130
14549.45 132
14550.59 127
14551.73 125
14552.87 144
14554.01 181
14555.15 161
14556.29 168
14557.43 147
14558.57 156
14559.71 156
14560.85 140
14561.99 145
14563.13 142
14564.27 153
14565.41 148
14566.55 174
14567.69 152
14568.83 156
14569.97 137
14571.11 144
14572.25 151
14573.39 182
14574.53 165
14575.67 138
14576.81 161
14577.95 164
14579.09 156
14580.23 161
14581.37 143
14582.52 149
14583.66 152
14584.80 155
14585.94 136
14587.08 135
14588.22 133
14589.36 165
14590.50 142
14591.64 145
14592.78 157
14593.93 135
14595.07 136
14596.21 152
14597.35 167
14598.49 129
14599.63 152
14600.77 146
14601.92 160
14603.06 157
14604.20 154
14605.34 149
14606.48 148
14607.62 142
14608.77 144
14609.91 152
14611.05 117
14612.19 131
14613.33 140
14614.47 138
14615.62 128
14616.76 171
14617.90 169
14619.04 134
14620.19 121
14621.33 139
14622.47 162
14623.61 172
14624.76 148
14625.90 147
14627.04 156
14628.18 143
14629.33 119
14630.47 135
14631.61 141
14632.75 125
14633.90 175
14635.04 144
14636.18 154
14637.32 169
14638.47 161
14639.61 159
14640.75 182
14641.90 131
14643.04 176
14644.18 137
14645.33 154
14646.47 161
14647.61 174
14648.76 136
14649.90 152
14651.04 180
14652.19 173
14653.33 134
14654.47 152
14655.62 157
14656.76 147
14657.90 160
14659.05 159
14660.19 161
14661.34 168
14662.48 149
14663.62 161
14664.77 170
14665.91 156
14667.06 168
14668.20 166
14669.34 137
14670.49 127
14671.63 126
14672.78 146
14673.92 146
14675.07 148
14676.21 139
14677.35 130
14678.50 128
14679.64 126
14680.79 155
14681.93 133
14683.08 119
14684.22 137
14685.37 129
14686.51 155
14687.66 125
14688.80 160
14689.95 156
14691.09 127
14692.24 137
14693.38 159
14694.53 152
14695.67 146
14696.82 124
14697.96 135
14699.11 143
14700.25 142
14701.40 135
14702.54 136
14703.69 158
14704.84 141
14705.98 169
14707.13 158
14708.27 142
14709.42 149
14710.56 170
14711.71 152
14712.86 143
14714.00 158
14715.15 151
14716.29 161
14717.44 124
14718.59 140
14719.73 160
14720.88 139
14722.02 158
14723.17 130
14724.32 156
14725.46 153
14726.61 160
14727.76 153
14728.90 146
14730.05 151
14731.20 161
14732.34 168
14733.49 164
14734.64 167
14735.78 160
14736.93 140
14738.08 154
14739.22 130
14740.37 138
14741.52 165
14742.66 139
14743.81 135
14744.96 129
14746.11 120
14747.25 153
14748.40 128
14749.55 148
14750.69 150
14751.84 132
14752.99 153
14754.14 141
14755.28 146
14756.43 168
14757.58 157
14758.73 171
14759.87 146
14761.02 142
14762.17 143
14763.32 147
14764.47 130
14765.61 137
14766.76 146
14767.91 155
14769.06 147
14770.21 160
14771.35 172
14772.50 150
14773.65 168
14774.80 156
14775.95 178
14777.10 157
14778.24 148
14779.39 160
14780.54 187
14781.69 182
14782.84 155
14783.99 167
14785.14 188
14786.28 187
14787.43 179
14788.58 178
14789.73 140
14790.88 147
14792.03 173
14793.18 151
14794.33 161
14795.48 195
14796.62 173
14797.77 182
14798.92 162
14800.07 173
14801.22 171
14802.37 166
14803.52 159
14804.67 147
14805.82 184
14806.97 193
14808.12 168
14809.27 148
14810.42 150
14811.57 145
14812.72 129
14813.87 172
14815.02 148
14816.17 161
14817.32 138
14818.47 123
14819.62 124
14820.77 152
14821.92 152
14823.07 149
14824.22 152
14825.37 156
14826.52 145
14827.67 176
14828.82 128
14829.97 146
14831.12 184
14832.27 153
14833.42 148
14834.57 144
14835.72 149
14836.87 147
14838.02 150
14839.17 134
14840.33 140
14841.48 153
14842.63 161
14843.78 148
14844.93 143
14846.08 137
14847.23 146
14848.38 127
14849.53 140
14850.68 146
14851.84 140
14852.99 158
14854.14 129
14855.29 146
14856.44 132
14857.59 144
14858.74 139
14859.90 141
14861.05 163
14862.20 151
14863.35 166
14864.50 152
14865.65 164
14866.81 136
14867.96 136
14869.11 138
14870.26 153
14871.41 146
14872.57 130
14873.72 130
14874.87 135
14876.02 140
14877.18 161
14878.33 134
14879.48 146
14880.63 139
14881.79 146
14882.94 169
14884.09 126
14885.24 139
14886.40 145
14887.55 162
14888.70 141
14889.85 147
14891.01 139
14892.16 147
14893.31 177
14894.47 152
14895.62 153
14896.77 182
14897.92 163
14899.08 162
14900.23 187
14901.38 154
14902.54 170
14903.69 157
14904.84 141
14906.00 142
14907.15 148
14908.30 179
14909.46 174
14910.61 195
14911.76 162
14912.92 171
14914.07 174
14915.23 173
14916.38 149
14917.53 157
14918.69 129
14919.84 175
14921.00 166
14922.15 151
14923.30 143
14924.46 164
14925.61 137
14926.77 136
14927.92 151
14929.07 160
14930.23 123
14931.38 132
14932.54 133
14933.69 154
14934.85 165
14936.00 150
14937.16 126
14938.31 131
14939.46 146
14940.62 149
14941.77 148
14942.93 152
14944.08 124
14945.24 129
14946.39 134
14947.55 142
14948.70 130
14949.86 145
14951.01 138
14952.17 124
14953.32 158
14954.48 135
14955.63 141
14956.79 118
14957.95 154
14959.10 139
14960.26 117
14961.41 144
14962.57 129
14963.72 140
14964.88 125
14966.03 139
14967.19 136
14968.35 147
14969.50 154
14970.66 158
14971.81 144
14972.97 130
14974.13 132
14975.28 132
14976.44 133
14977.59 125
14978.75 138
14979.91 145
14981.06 145
14982.22 144
14983.38 121
14984.53 175
14985.69 157
14986.85 152
14988.00 136
14989.16 118
14990.32 127
14991.47 130
14992.63 146
14993.79 143
14994.94 120
14996.10 138
14997.26 134
14998.41 139
14999.57 137
15000.73 145
15001.88 149
15003.04 147
15004.20 137
15005.36 93
15006.51 157
15007.67 159
15008.83 138
15009.99 124
15011.14 170
15012.30 139
15013.46 131
15014.62 143
15015.77 132
15016.93 124
15018.09 140
15019.25 124
15020.40 123
15021.56 127
15022.72 123
15023.88 158
15025.04 131
15026.19 146
15027.35 131
15028.51 140
15029.67 152
15030.83 141
15031.98 111
15033.14 134
15034.30 144
15035.46 148
15036.62 138
15037.78 128
15038.94 120
15040.09 134
15041.25 142
15042.41 126
15043.57 136
15044.73 132
15045.89 133
15047.05 132
15048.21 148
15049.36 128
15050.52 130
15051.68 115
15052.84 111
15054.00 117
15055.16 123
15056.32 124
15057.48 127
15058.64 143
15059.80 109
15060.96 134
15062.12 140
15063.27 133
15064.43 135
15065.59 139
15066.75 131
15067.91 154
15069.07 152
15070.23 122
15071.39 132
15072.55 121
15073.71 141
15074.87 144
15076.03 123
15077.19 129
15078.35 116
15079.51 130
15080.67 133
15081.83 103
15082.99 133
15084.15 125
15085.31 146
15086.47 137
15087.63 134
15088.79 127
15089.96 162
15091.12 140
15092.28 131
15093.44 100
15094.60 124
15095.76 126
15096.92 124
15098.08 160
15099.24 158
15100.40 145
15101.56 167
15102.72 135
15103.88 159
15105.05 120
15106.21 132
15107.37 154
15108.53 137
15109.69 128
15110.85 144
15112.01 126
15113.17 156
15114.34 131
15115.50 107
15116.66 122
15117.82 148
15118.98 118
15120.14 137
15121.31 136
15122.47 151
15123.63 136
15124.79 129
15125.95 136
15127.11 140
15128.28 116
15129.44 103
15130.60 117
15131.76 110
15132.93 119
15134.09 123
15135.25 122
15136.41 130
15137.57 144
15138.74 113
15139.90 94
15141.06 121
15142.22 125
15143.39 124
15144.55 113
15145.71 117
15146.87 115
15148.04 133
15149.20 151
15150.36 126
15151.53 122
15152.69 120
15153.85 130
15155.01 148
15156.18 129
15157.34 119
15158.50 126
15159.67 144
15160.83 118
15161.99 120
15163.16 134
15164.32 140
15165.48 135
15166.65 147
15167.81 127
15168.97 99
15170.14 121
15171.30 131
15172.47 106
15173.63 131
15174.79 110
15175.96 111
15177.12 135
15178.28 127
15179.45 122
15180.61 127
15181.78 127
15182.94 138
15184.10 137
15185.27 129
15186.43 110
15187.60 111
15188.76 109
15189.93 124
15191.09 160
15192.25 129
15193.42 138
15194.58 119
15195.75 112
15196.91 154
15198.08 132
15199.24 136
15200.41 131
15201.57 111
15202.74 149
15203.90 125
15205.07 105
15206.23 106
15207.40 121
15208.56 116
15209.73 130
15210.89 111
15212.06 128
15213.22 148
15214.39 118
15215.55 121
15216.72 129
15217.88 152
15219.05 149
15220.22 153
15221.38 161
15222.55 109
15223.71 122
15224.88 125
15226.04 107
15227.21 117
15228.37 121
15229.54 139
15230.71 145
15231.87 128
15233.04 115
15234.20 114
15235.37 115
15236.54 141
15237.70 121
15238.87 134
15240.04 153
15241.20 107
15242.37 107
15243.53 120
15244.70 112
15245.87 110
15247.03 122
15248.20 134
15249.37 146
15250.53 122
15251.70 144
15252.87 137
15254.03 148
15255.20 124
15256.37 128
15257.54 121
15258.70 120
15259.87 124
15261.04 113
15262.20 130
15263.37 113
15264.54 126
15265.71 115
15266.87 115
15268.04 118
15269.21 135
15270.37 103
15271.54 125
15272.71 97
15273.88 120
15275.05 124
15276.21 107
15277.38 97
15278.55 107
15279.72 126
15280.88 165
15282.05 141
15283.22 121
15284.39 115
15285.56 137
15286.72 113
15287.89 117
15289.06 119
15290.23 116
15291.40 115
15292.56 108
15293.73 111
15294.90 130
15296.07 110
15297.24 116
15298.41 119
15299.58 112
15300.74 118
15301.91 105
15303.08 133
15304.25 120
15305.42 107
15306.59 109
15307.76 138
15308.93 135
15310.09 130
15311.26 126
15312.43 137
15313.60 123
15314.77 122
15315.94 122
15317.11 111
15318.28 116
15319.45 105
15320.62 99
15321.79 137
15322.96 125
15324.13 119
15325.30 124
15326.46 137
15327.63 108
15328.80 104
15329.97 98
15331.14 122
15332.31 109
15333.48 123
15334.65 128
15335.82 119
15336.99 113
15338.16 143
15339.33 126
15340.50 139
15341.67 135
15342.84 128
15344.01 129
15345.18 111
15346.35 127
15347.53 114
15348.70 112
15349.87 106
15351.04 109
15352.21 141
15353.38 143
15354.55 98
15355.72 116
15356.89 113
15358.06 106
15359.23 129
15360.40 125
15361.57 116
15362.74 142
15363.92 148
15365.09 126
15366.26 125
15367.43 111
15368.60 147
15369.77 127
15370.94 110
15372.11 119
15373.29 120
15374.46 115
15375.63 121
15376.80 122
15377.97 125
15379.14 107
15380.31 159
15381.49 127
15382.66 118
15383.83 113
15385.00 126
15386.17 128
15387.35 131
15388.52 140
15389.69 104
15390.86 135
15392.03 159
15393.21 117
15394.38 121
15395.55 138
15396.72 130
15397.89 144
15399.07 123
15400.24 101
15401.41 114
15402.58 102
15403.76 131
15404.93 142
15406.10 108
15407.28 124
15408.45 144
15409.62 120
15410.79 119
15411.97 117
15413.14 113
15414.31 111
15415.49 133
15416.66 118
15417.83 104
15419.00 130
15420.18 98
15421.35 115
15422.52 111
15423.70 126
15424.87 109
15426.04 111
15427.22 120
15428.39 105
15429.56 108
15430.74 136
15431.91 101
15433.09 89
15434.26 109
15435.43 134
15436.61 109
15437.78 119
15438.95 109
15440.13 117
15441.30 134
15442.48 122
15443.65 118
15444.82 117
15446.00 119
15447.17 75
15448.35 116
15449.52 100
15450.70 95
15451.87 115
15453.04 124
15454.22 144
15455.39 133
15456.57 124
15457.74 128
15458.92 149
15460.09 123
15461.27 113
15462.44 120
15463.62 85
15464.79 113
15465.97 114
15467.14 130
15468.32 113
15469.49 133
15470.67 135
15471.84 156
15473.02 119
15474.19 100
15475.37 137
15476.54 139
15477.72 128
15478.89 103
15480.07 118
15481.24 130
15482.42 139
15483.60 124
15484.77 94
15485.95 91
15487.12 94
15488.30 134
15489.47 118
15490.65 100
15491.83 112
15493.00 133
15494.18 153
15495.35 109
15496.53 113
15497.71 112
15498.88 121
15500.06 128
15501.24 124
15502.41 111
15503.59 143
15504.76 151
15505.94 134
15507.12 120
15508.29 119
15509.47 133
15510.65 130
15511.82 121
15513.00 125
15514.18 140
15515.35 147
15516.53 125
15517.71 101
15518.88 137
15520.06 116
15521.24 128
15522.42 113
15523.59 106
15524.77 130
15525.95 132
15527.12 125
15528.30 122
15529.48 127
15530.66 108
15531.83 134
15533.01 125
15534.19 127
15535.37 125
15536.54 135
15537.72 122
15538.90 146
15540.08 115
15541.25 117
15542.43 121
15543.61 125
15544.79 138
15545.97 113
15547.14 120
15548.32 108
15549.50 131
15550.68 135
15551.86 110
15553.04 90
15554.21 121
15555.39 137
15556.57 118
15557.75 121
15558.93 119
15560.11 120
15561.28 120
15562.46 92
15563.64 119
15564.82 112
15566.00 123
15567.18 119
15568.36 130
15569.54 134
15570.71 133
15571.89 114
15573.07 117
15574.25 126
15575.43 109
15576.61 145
15577.79 143
15578.97 145
15580.15 122
15581.33 105
15582.51 148
15583.69 138
15584.86 133
15586.04 117
15587.22 120
15588.40 143
15589.58 143
15590.76 121
15591.94 114
15593.12 131
15594.30 138
15595.48 128
15596.66 133
15597.84 113
15599.02 146
15600.20 150
15601.38 105
15602.56 125
15603.74 127
15604.92 130
15606.10 100
15607.28 123
15608.46 128
15609.64 127
15610.82 125
15612.00 125
15613.18 137
15614.37 117
15615.55 128
15616.73 113
15617.91 130
15619.09 120
15620.27 119
15621.45 131
15622.63 124
15623.81 131
15624.99 135
15626.17 138
15627.35 115
15628.54 134
15629.72 154
15630.90 167
15632.08 147
15633.26 137
15634.44 135
15635.62 131
15636.80 140
15637.99 129
15639.17 136
15640.35 140
15641.53 140
15642.71 127
15643.89 137
15645.08 117
15646.26 136
15647.44 131
15648.62 135
15649.80 148
15650.98 139
15652.17 130
15653.35 144
15654.53 157
15655.71 142
15656.90 136
15658.08 138
15659.26 140
15660.44 134
15661.62 140
15662.81 153
15663.99 174
15665.17 137
15666.35 149
15667.54 167
15668.72 156
15669.90 146
15671.08 141
15672.27 167
15673.45 165
15674.63 160
15675.82 131
15677.00 143
15678.18 141
15679.37 161
15680.55 136
15681.73 152
15682.91 152
15684.10 132
15685.28 155
15686.46 148
15687.65 138
15688.83 172
15690.01 162
15691.20 157
15692.38 145
15693.57 168
15694.75 151
15695.93 139
15697.12 132
15698.30 138
15699.48 133
15700.67 163
15701.85 163
15703.04 167
15704.22 173
15705.40 148
15706.59 166
15707.77 174
15708.96 175
15710.14 169
15711.32 168
15712.51 140
15713.69 145
15714.88 167
15716.06 186
15717.25 197
15718.43 153
15719.61 170
15720.80 184
15721.98 166
15723.17 169
15724.35 162
15725.54 162
15726.72 177
15727.91 200
15729.09 173
15730.28 153
15731.46 215
15732.65 185
15733.83 176
15735.02 169
15736.20 175
15737.39 144
15738.57 183
15739.76 184
15740.94 214
15742.13 198
15743.32 199
15744.50 183
15745.69 191
15746.87 161
15748.06 194
15749.24 188
15750.43 182
15751.61 187
15752.80 187
15753.99 204
15755.17 196
15756.36 198
15757.54 204
15758.73 204
15759.92 217
15761.10 227
15762.29 188
15763.47 208
15764.66 197
15765.85 194
15767.03 193
15768.22 175
15769.41 189
15770.59 216
15771.78 197
15772.97 172
15774.15 153
15775.34 172
15776.53 174
15777.71 177
15778.90 151
15780.09 168
15781.27 174
15782.46 150
15783.65 152
15784.83 173
15786.02 182
15787.21 200
15788.40 170
15789.58 151
15790.77 162
15791.96 189
15793.14 173
15794.33 175
15795.52 160
15796.71 153
15797.89 157
15799.08 165
15800.27 147
15801.46 141
15802.64 157
15803.83 164
15805.02 172
15806.21 149
15807.40 162
15808.58 157
15809.77 175
15810.96 184
15812.15 152
15813.34 145
15814.52 155
15815.71 135
15816.90 158
15818.09 143
15819.28 135
15820.47 125
15821.65 133
15822.84 122
15824.03 147
15825.22 137
15826.41 122
15827.60 109
15828.79 133
15829.97 134
15831.16 159
15832.35 150
15833.54 131
15834.73 122
15835.92 142
15837.11 129
15838.30 138
15839.49 144
15840.67 135
15841.86 176
15843.05 138
15844.24 118
15845.43 134
15846.62 111
15847.81 148
15849.00 160
15850.19 140
15851.38 124
15852.57 137
15853.76 128
15854.95 141
15856.14 137
15857.33 171
15858.52 155
15859.71 151
15860.90 117
15862.09 100
15863.28 109
15864.47 126
15865.66 142
15866.85 128
15868.04 145
15869.23 146
15870.42 138
15871.61 145
15872.80 127
15873.99 146
15875.18 147
15876.37 138
15877.56 126
15878.75 154
15879.94 138
15881.13 128
15882.32 146
15883.51 152
15884.70 138
15885.89 130
15887.08 142
15888.28 131
15889.47 142
15890.66 142
15891.85 144
15893.04 163
15894.23 148
15895.42 135
15896.61 151
15897.80 119
15899.00 119
15900.19 131
15901.38 131
15902.57 158
15903.76 141
15904.95 150
15906.14 131
15907.34 142
15908.53 133
15909.72 178
15910.91 160
15912.10 132
15913.30 133
15914.49 125
15915.68 109
15916.87 136
15918.06 137
15919.26 113
15920.45 119
15921.64 154
15922.83 153
15924.02 132
15925.22 124
15926.41 134
15927.60 144
15928.79 136
15929.99 124
15931.18 148
15932.37 140
15933.56 128
15934.76 150
15935.95 127
15937.14 142
15938.33 131
15939.53 157
15940.72 128
15941.91 150
15943.11 152
15944.30 136
15945.49 150
15946.69 136
15947.88 107
15949.07 132
15950.26 105
15951.46 103
15952.65 143
15953.84 144
15955.04 125
15956.23 131
15957.43 145
15958.62 152
15959.81 121
15961.01 120
15962.20 117
15963.39 144
15964.59 128
15965.78 105
15966.97 89
15968.17 122
15969.36 114
15970.56 102
15971.75 105
15972.94 109
15974.14 128
15975.33 108
15976.53 105
15977.72 104
15978.92 102
15980.11 85
15981.30 117
15982.50 110
15983.69 130
15984.89 101
15986.08 117
15987.28 117
15988.47 107
15989.67 130
15990.86 122
15992.06 120
15993.25 122
15994.45 112
15995.64 91
15996.84 112
15998.03 115
15999.23 112
16000.42 110
16001.62 132
16002.81 98
16004.01 111
16005.20 92
16006.40 119
16007.59 106
16008.79 124
16009.98 131
16011.18 128
16012.38 104
16013.57 107
16014.77 120
16015.96 115
16017.16 133
16018.35 98
16019.55 116
16020.75 139
16021.94 150
16023.14 138
16024.33 142
16025.53 121
16026.73 112
16027.92 118
16029.12 126
16030.31 118
16031.51 119
16032.71 119
16033.90 111
16035.10 94
16036.30 99
16037.49 131
16038.69 108
16039.89 94
16041.08 111
16042.28 125
16043.48 112
16044.67 157
16045.87 119
16047.07 117
16048.26 97
16049.46 105
16050.66 145
16051.85 112
16053.05 91
16054.25 103
16055.45 123
16056.64 114
16057.84 130
16059.04 135
16060.23 95
16061.43 114
16062.63 102
16063.83 126
16065.02 120
16066.22 130
16067.42 153
16068.62 139
16069.82 143
16071.01 140
16072.21 98
16073.41 96
16074.61 107
16075.80 93
16077.00 92
16078.20 110
16079.40 132
16080.60 99
16081.79 114
16082.99 120
16084.19 121
16085.39 130
16086.59 123
16087.79 125
16088.98 121
16090.18 137
16091.38 131
16092.58 122
16093.78 125
16094.98 117
16096.18 117
16097.37 117
16098.57 101
16099.77 113
16100.97 102
16102.17 127
16103.37 148
16104.57 119
16105.77 100
16106.97 111
16108.17 124
16109.36 130
16110.56 120
16111.76 117
16112.96 107
16114.16 150
16115.36 118
16116.56 124
16117.76 123
16118.96 119
16120.16 104
16121.36 100
16122.56 117
16123.76 104
16124.96 119
16126.16 122
16127.36 121
16128.56 96
16129.76 137
16130.96 102
16132.16 134
16133.36 127
16134.56 137
16135.76 126
16136.96 105
16138.16 122
16139.36 108
16140.56 118
16141.76 106
16142.96 125
16144.16 113
16145.36 122
16146.56 114
16147.76 106
16148.96 102
16150.16 96
16151.36 96
16152.57 146
16153.77 107
16154.97 127
16156.17 103
16157.37 89
16158.57 99
16159.77 94
16160.97 109
16162.17 113
16163.37 113
16164.58 112
16165.78 108
16166.98 143
16168.18 97
16169.38 107
16170.58 113
16171.78 109
16172.99 109
16174.19 102
16175.39 117
16176.59 100
16177.79 113
16178.99 116
16180.20 115
16181.40 111
16182.60 105
16183.80 103
16185.00 98
16186.21 119
16187.41 108
16188.61 132
16189.81 116
16191.02 88
16192.22 105
16193.42 108
16194.62 121
16195.82 121
16197.03 134
16198.23 139
16199.43 117
16200.63 105
16201.84 116
16203.04 111
16204.24 119
16205.45 103
16206.65 107
16207.85 110
16209.05 105
16210.26 117
16211.46 121
16212.66 116
16213.87 124
16215.07 130
16216.27 112
16217.48 105
16218.68 109
16219.88 119
16221.09 112
16222.29 117
16223.49 102
16224.70 122
16225.90 122
16227.10 128
16228.31 131
16229.51 136
16230.71 97
16231.92 100
16233.12 119
16234.33 130
16235.53 115
16236.73 125
16237.94 118
16239.14 112
16240.35 123
16241.55 105
16242.75 121
16243.96 119
16245.16 106
16246.37 130
16247.57 115
16248.78 107
16249.98 117
16251.18 116
16252.39 110
16253.59 91
16254.80 111
16256.00 155
16257.21 105
16258.41 104
16259.62 113
16260.82 117
16262.03 118
16263.23 130
16264.44 116
16265.64 112
16266.85 95
16268.05 105
16269.26 122
16270.46 116
16271.67 139
16272.87 122
16274.08 119
16275.28 150
16276.49 128
16277.69 123
16278.90 139
16280.11 148
16281.31 134
16282.52 149
16283.72 138
16284.93 142
16286.13 156
16287.34 123
16288.55 134
16289.75 150
16290.96 136
16292.16 121
16293.37 114
16294.58 119
16295.78 110
16296.99 126
16298.19 153
16299.40 178
16300.61 141
16301.81 154
16303.02 162
16304.23 137
16305.43 139
16306.64 158
16307.85 160
16309.05 150
16310.26 136
16311.47 136
16312.67 117
16313.88 124
16315.09 118
16316.29 125
16317.50 154
16318.71 138
16319.91 132
16321.12 126
16322.33 120
16323.54 118
16324.74 140
16325.95 124
16327.16 122
16328.36 129
16329.57 127
16330.78 92
16331.99 100
16333.19 157
16334.40 142
16335.61 112
16336.82 106
16338.02 136
16339.23 123
16340.44 121
16341.65 129
16342.86 108
16344.06 125
16345.27 148
16346.48 120
16347.69 113
16348.90 117
16350.10 148
16351.31 117
16352.52 109
16353.73 131
16354.94 111
16356.15 101
16357.35 116
16358.56 106
16359.77 126
16360.98 133
16362.19 109
16363.40 105
16364.61 115
16365.81 132
16367.02 126
16368.23 120
16369.44 120
16370.65 109
16371.86 109
16373.07 97
16374.28 86
16375.49 109
16376.69 105
16377.90 117
16379.11 108
16380.32 123
16381.53 129
16382.74 127
16383.95 111
16385.16 96
16386.37 115
16387.58 101
16388.79 100
16390.00 115
16391.21 101
16392.42 109
16393.63 133
16394.84 108
16396.05 105
16397.26 120
16398.47 113
16399.68 122
16400.89 132
16402.10 113
16403.31 122
16404.52 132
16405.73 131
16406.94 109
16408.15 132
16409.36 122
16410.57 125
16411.78 117
16412.99 103
16414.20 105
16415.41 99
16416.62 109
16417.83 98
16419.04 103
16420.25 122
16421.46 117
16422.68 120
16423.89 116
16425.10 114
16426.31 114
16427.52 92
16428.73 114
16429.94 103
16431.15 95
16432.36 90
16433.57 105
16434.79 104
16436.00 99
16437.21 90
16438.42 114
16439.63 108
16440.84 117
16442.05 92
16443.27 99
16444.48 99
16445.69 102
16446.90 87
16448.11 124
16449.33 98
16450.54 104
16451.75 119
16452.96 113
16454.17 97
16455.39 105
16456.60 108
16457.81 114
16459.02 120
16460.23 103
16461.45 130
16462.66 107
16463.87 97
16465.08 118
16466.30 122
16467.51 102
16468.72 105
16469.93 99
16471.15 96
16472.36 102
16473.57 81
16474.78 113
16476.00 137
16477.21 112
16478.42 104
16479.64 89
16480.85 90
16482.06 117
16483.27 88
16484.49 104
16485.70 112
16486.91 97
16488.13 109
16489.34 85
16490.55 84
16491.77 103
16492.98 122
16494.19 106
16495.41 96
16496.62 106
16497.84 95
16499.05 102
16500.26 113
16501.48 101
16502.69 89
16503.90 110
16505.12 91
16506.33 63
16507.55 94
16508.76 106
16509.97 94
16511.19 89
16512.40 111
16513.62 116
16514.83 93
16516.04 105
16517.26 102
16518.47 130
16519.69 122
16520.90 112
16522.12 94
16523.33 118
16524.55 100
16525.76 83
16526.98 90
16528.19 87
16529.40 97
16530.62 96
16531.83 115
16533.05 97
16534.26 86
16535.48 91
16536.69 90
16537.91 92
16539.12 98
16540.34 98
16541.56 107
16542.77 105
16543.99 106
16545.20 102
16546.42 101
16547.63 94
16548.85 104
16550.06 102
16551.28 117
16552.49 96
16553.71 83
16554.93 117
16556.14 88
16557.36 104
16558.57 77
16559.79 105
16561.00 110
16562.22 101
16563.44 119
16564.65 107
16565.87 103
16567.09 93
16568.30 103
16569.52 110
16570.73 103
16571.95 100
16573.17 107
16574.38 82
16575.60 96
16576.82 105
16578.03 94
16579.25 97
16580.47 96
16581.68 99
16582.90 104
16584.12 99
16585.33 102
16586.55 110
16587.77 97
16588.98 92
16590.20 95
16591.42 83
16592.64 96
16593.85 100
16595.07 106
16596.29 102
16597.50 108
16598.72 109
16599.94 106
16601.16 136
16602.37 85
16603.59 93
16604.81 99
16606.03 106
16607.24 106
16608.46 124
16609.68 91
16610.90 82
16612.12 88
16613.33 109
16614.55 91
16615.77 96
16616.99 88
16618.20 106
16619.42 89
16620.64 90
16621.86 92
16623.08 110
16624.30 109
16625.51 97
16626.73 106
16627.95 99
16629.17 101
16630.39 91
16631.61 131
16632.83 97
16634.04 102
16635.26 104
16636.48 113
16637.70 96
16638.92 83
16640.14 96
16641.36 120
16642.58 105
16643.79 103
16645.01 99
16646.23 106
16647.45 107
16648.67 120
16649.89 90
16651.11 83
16652.33 115
16653.55 118
16654.77 125
16655.99 109
16657.21 94
16658.43 95
16659.65 87
16660.86 89
16662.08 83
16663.30 116
16664.52 135
16665.74 109
16666.96 119
16668.18 108
16669.40 91
16670.62 113
16671.84 98
16673.06 96
16674.28 92
16675.50 110
16676.72 90
16677.94 83
16679.16 108
16680.38 93
16681.61 77
16682.83 93
16684.05 102
16685.27 79
16686.49 92
16687.71 93
16688.93 102
16690.15 84
16691.37 92
16692.59 90
16693.81 91
16695.03 90
16696.25 95
16697.47 95
16698.70 95
16699.92 114
16701.14 105
16702.36 78
16703.58 101
16704.80 103
16706.02 103
16707.24 112
16708.47 79
16709.69 76
16710.91 108
16712.13 85
16713.35 119
16714.57 89
16715.79 103
16717.02 96
16718.24 91
16719.46 87
16720.68 99
16721.90 99
16723.12 105
16724.35 113
16725.57 90
16726.79 87
16728.01 114
16729.24 108
16730.46 118
16731.68 83
16732.90 81
16734.12 102
16735.35 104
16736.57 87
16737.79 108
16739.01 110
16740.24 91
16741.46 97
16742.68 88
16743.90 91
16745.13 103
16746.35 107
16747.57 108
16748.80 80
16750.02 109
16751.24 120
16752.46 95
16753.69 87
16754.91 101
16756.13 91
16757.36 103
16758.58 93
16759.80 91
16761.03 83
16762.25 94
16763.47 104
16764.70 104
16765.92 95
16767.14 93
16768.37 112
16769.59 91
16770.81 87
16772.04 105
16773.26 106
16774.49 100
16775.71 102
16776.93 115
16778.16 83
16779.38 89
16780.61 98
16781.83 100
16783.05 90
16784.28 94
16785.50 83
16786.73 106
16787.95 79
16789.17 92
16790.40 103
16791.62 126
16792.85 96
16794.07 98
16795.30 127
16796.52 98
16797.75 89
16798.97 79
16800.20 88
16801.42 103
16802.64 111
16803.87 81
16805.09 108
16806.32 88
16807.54 89
16808.77 88
16809.99 103
16811.22 99
16812.45 92
16813.67 97
16814.90 106
16816.12 117
16817.35 119
16818.57 92
16819.80 99
16821.02 77
16822.25 112
16823.47 106
16824.70 96
16825.92 97
16827.15 103
16828.38 99
16829.60 97
16830.83 128
16832.05 112
16833.28 115
16834.51 98
16835.73 99
16836.96 91
16838.18 88
16839.41 116
16840.64 89
16841.86 115
16843.09 123
16844.32 123
16845.54 131
16846.77 107
16847.99 85
16849.22 93
16850.45 109
16851.67 129
16852.90 125
16854.13 99
16855.35 106
16856.58 118
16857.81 110
16859.03 101
16860.26 100
16861.49 104
16862.72 144
16863.94 122
16865.17 102
16866.40 111
16867.62 109
16868.85 98
16870.08 111
16871.31 98
16872.53 125
16873.76 99
16874.99 122
16876.22 113
16877.44 111
16878.67 120
16879.90 140
16881.13 112
16882.35 118
16883.58 130
16884.81 134
16886.04 143
16887.27 124
16888.49 97
16889.72 123
16890.95 114
16892.18 116
16893.41 108
16894.63 102
16895.86 122
16897.09 110
16898.32 105
16899.55 113
16900.78 151
16902.00 126
16903.23 134
16904.46 168
16905.69 121
16906.92 148
16908.15 117
16909.38 114
16910.60 96
16911.83 115
16913.06 113
16914.29 125
16915.52 108
16916.75 93
16917.98 90
16919.21 114
16920.44 137
16921.67 129
16922.89 96
16924.12 111
16925.35 115
16926.58 126
16927.81 102
16929.04 108
16930.27 94
16931.50 107
16932.73 84
16933.96 98
16935.19 98
16936.42 104
16937.65 124
16938.88 80
16940.11 101
16941.34 100
16942.57 108
16943.80 113
16945.03 100
16946.26 111
16947.49 90
16948.72 87
16949.95 105
16951.18 105
16952.41 100
16953.64 115
16954.87 98
16956.10 114
16957.33 115
16958.56 103
16959.79 103
16961.02 115
16962.25 118
16963.48 105
16964.71 105
16965.94 112
16967.18 107
16968.41 122
16969.64 120
16970.87 104
16972.10 127
16973.33 95
16974.56 91
16975.79 92
16977.02 125
16978.25 101
16979.49 120
16980.72 111
16981.95 102
16983.18 88
16984.41 78
16985.64 85
16986.87 87
16988.11 113
16989.34 105
16990.57 110
16991.80 110
16993.03 104
16994.26 121
16995.50 94
16996.73 126
16997.96 101
16999.19 109
17000.42 111
17001.66 114
17002.89 94
17004.12 89
17005.35 93
17006.59 98
17007.82 69
17009.05 83
17010.28 118
17011.51 83
17012.75 100
17013.98 117
17015.21 102
17016.44 89
17017.68 104
17018.91 106
17020.14 101
17021.38 104
17022.61 79
17023.84 105
17025.07 88
17026.31 105
17027.54 93
17028.77 101
17030.01 97
17031.24 106
17032.47 111
17033.71 107
17034.94 90
17036.17 86
17037.41 87
17038.64 75
17039.87 104
17041.11 88
17042.34 106
17043.57 136
17044.81 109
17046.04 83
17047.27 94
17048.51 110
17049.74 106
17050.98 111
17052.21 124
17053.44 109
17054.68 98
17055.91 122
17057.15 108
17058.38 95
17059.61 87
17060.85 75
17062.08 82
17063.32 105
17064.55 89
17065.79 102
17067.02 95
17068.26 83
17069.49 93
17070.72 105
17071.96 93
17073.19 65
17074.43 73
17075.66 99
17076.90 97
17078.13 104
17079.37 92
17080.60 104
17081.84 96
17083.07 97
17084.31 90
17085.54 85
17086.78 84
17088.01 101
17089.25 103
17090.48 89
17091.72 93
17092.95 90
17094.19 88
17095.43 92
17096.66 97
17097.90 85
17099.13 85
17100.37 102
17101.60 99
17102.84 108
17104.07 86
17105.31 96
17106.55 128
17107.78 89
17109.02 79
17110.25 103
17111.49 118
17112.73 86
17113.96 80
17115.20 111
17116.44 113
17117.67 104
17118.91 78
17120.14 73
17121.38 89
17122.62 95
17123.85 99
17125.09 81
17126.33 92
17127.56 86
17128.80 88
17130.04 84
17131.27 70
17132.51 90
17133.75 73
17134.98 111
17136.22 80
17137.46 72
17138.70 80
17139.93 93
17141.17 98
17142.41 91
17143.64 90
17144.88 100
17146.12 97
17147.36 101
17148.59 99
17149.83 63
17151.07 77
17152.31 99
17153.54 100
17154.78 108
17156.02 88
17157.26 107
17158.49 92
17159.73 88
17160.97 101
17162.21 81
17163.45 78
17164.68 107
17165.92 108
17167.16 112
17168.40 97
17169.64 91
17170.87 87
17172.11 87
17173.35 103
17174.59 93
17175.83 99
17177.07 90
17178.30 107
17179.54 95
17180.78 99
17182.02 71
17183.26 88
17184.50 96
17185.74 74
17186.98 79
17188.21 104
17189.45 81
17190.69 80
17191.93 105
17193.17 92
17194.41 70
17195.65 80
17196.89 73
17198.13 102
17199.37 91
17200.60 85
17201.84 99
17203.08 98
17204.32 89
17205.56 83
17206.80 96
17208.04 100
17209.28 98
17210.52 84
17211.76 89
17213.00 77
17214.24 93
17215.48 84
17216.72 95
17217.96 82
17219.20 82
17220.44 101
17221.68 89
17222.92 76
17224.16 103
17225.40 107
17226.64 89
17227.88 101
17229.12 118
17230.36 95
17231.60 110
17232.84 93
17234.08 89
17235.32 83
17236.56 86
17237.80 77
17239.04 93
17240.29 81
17241.53 68
17242.77 113
17244.01 96
17245.25 100
17246.49 82
17247.73 84
17248.97 84
17250.21 92
17251.45 101
17252.70 82
17253.94 95
17255.18 89
17256.42 76
17257.66 66
17258.90 69
17260.14 81
17261.38 85
17262.63 79
17263.87 71
17265.11 89
17266.35 103
17267.59 102
17268.83 85
17270.08 81
17271.32 89
17272.56 94
17273.80 81
17275.04 82
17276.29 85
17277.53 79
17278.77 77
17280.01 98
17281.25 84
17282.50 87
17283.74 69
17284.98 101
17286.22 75
17287.47 56
17288.71 82
17289.95 101
17291.19 112
17292.44 92
17293.68 77
17294.92 110
17296.16 85
17297.41 81
17298.65 90
17299.89 86
17301.14 99
17302.38 67
17303.62 83
17304.86 83
17306.11 99
17307.35 81
17308.59 95
17309.84 110
17311.08 81
17312.32 92
17313.57 99
17314.81 72
17316.05 85
17317.30 75
17318.54 110
17319.78 95
17321.03 87
17322.27 98
17323.52 77
17324.76 89
17326.00 86
17327.25 98
17328.49 90
17329.74 75
17330.98 70
17332.22 81
17333.47 67
17334.71 66
17335.96 89
17337.20 88
17338.44 86
17339.69 83
17340.93 87
17342.18 88
17343.42 117
17344.67 87
17345.91 91
17347.16 96
17348.40 87
17349.64 73
17350.89 69
17352.13 91
17353.38 81
17354.62 100
17355.87 93
17357.11 80
17358.36 88
17359.60 105
17360.85 75
17362.09 86
17363.34 86
17364.58 78
17365.83 97
17367.07 89
17368.32 82
17369.57 89
17370.81 88
17372.06 75
17373.30 78
17374.55 83
17375.79 81
17377.04 97
17378.28 88
17379.53 83
17380.78 79
17382.02 64
17383.27 86
17384.51 84
17385.76 83
17387.01 100
17388.25 79
17389.50 78
17390.74 92
17391.99 93
17393.24 83
17394.48 67
17395.73 86
17396.97 94
17398.22 80
17399.47 92
17400.71 98
17401.96 88
17403.21 105
17404.45 75
17405.70 90
17406.95 102
17408.19 78
17409.44 86
17410.69 96
17411.93 94
17413.18 74
17414.43 70
17415.68 83
17416.92 75
17418.17 81
17419.42 94
17420.66 78
17421.91 85
17423.16 79
17424.41 84
17425.65 86
17426.90 86
17428.15 102
17429.40 87
17430.64 87
17431.89 108
17433.14 88
17434.39 89
17435.63 70
17436.88 95
17438.13 89
17439.38 88
17440.63 85
17441.87 87
17443.12 102
17444.37 96
17445.62 93
17446.87 91
17448.11 110
17449.36 83
17450.61 113
17451.86 91
17453.11 82
17454.36 81
17455.60 98
17456.85 84
17458.10 75
17459.35 77
17460.60 76
17461.85 68
17463.10 64
17464.35 72
17465.59 81
17466.84 86
17468.09 93
17469.34 84
17470.59 82
17471.84 81
17473.09 67
17474.34 81
17475.59 78
17476.84 87
17478.08 108
17479.33 89
17480.58 96
17481.83 98
17483.08 90
17484.33 71
17485.58 87
17486.83 82
17488.08 86
17489.33 89
17490.58 87
17491.83 98
17493.08 86
17494.33 94
17495.58 73
17496.83 102
17498.08 92
17499.33 75
17500.58 75
17501.83 87
17503.08 100
17504.33 93
17505.58 99
17506.83 91
17508.08 76
17509.33 86
17510.58 75
17511.83 96
17513.08 74
17514.33 95
17515.58 84
17516.83 80
17518.09 87
17519.34 85
17520.59 85
17521.84 69
17523.09 80
17524.34 78
17525.59 96
17526.84 82
17528.09 73
17529.34 85
17530.59 88
17531.85 89
17533.10 79
17534.35 100
17535.60 90
17536.85 82
17538.10 108
17539.35 85
17540.61 72
17541.86 84
17543.11 76
17544.36 94
17545.61 96
17546.86 103
17548.12 73
17549.37 84
17550.62 80
17551.87 96
17553.12 84
17554.38 87
17555.63 95
17556.88 98
17558.13 116
17559.38 98
17560.64 122
17561.89 109
17563.14 95
17564.39 94
17565.65 91
17566.90 59
17568.15 69
17569.40 81
17570.66 88
17571.91 82
17573.16 109
17574.41 67
17575.67 94
17576.92 78
17578.17 86
17579.42 74
17580.68 80
17581.93 83
17583.18 84
17584.44 86
17585.69 79
17586.94 87
17588.20 90
17589.45 97
17590.70 76
17591.96 91
17593.21 80
17594.46 83
17595.72 104
17596.97 78
17598.22 64
17599.48 106
17600.73 93
17601.98 91
17603.24 76
17604.49 92
17605.75 90
17607.00 79
17608.25 110
17609.51 93
17610.76 67
17612.02 76
17613.27 81
17614.52 76
17615.78 61
17617.03 87
17618.29 86
17619.54 83
17620.80 79
17622.05 78
17623.30 80
17624.56 78
17625.81 92
17627.07 103
17628.32 67
17629.58 85
17630.83 87
17632.09 109
17633.34 68
17634.60 93
17635.85 82
17637.11 77
17638.36 89
17639.62 85
17640.87 83
17642.13 95
17643.38 105
17644.64 95
17645.89 78
17647.15 83
17648.40 85
17649.66 77
17650.91 81
17652.17 86
17653.43 93
17654.68 105
17655.94 102
17657.19 95
17658.45 88
17659.70 68
17660.96 91
17662.22 80
17663.47 80
17664.73 79
17665.98 62
17667.24 84
17668.50 56
17669.75 82
17671.01 74
17672.26 96
17673.52 85
17674.78 85
17676.03 70
17677.29 81
17678.55 73
17679.80 82
17681.06 69
17682.32 99
17683.57 89
17684.83 61
17686.09 86
17687.34 91
17688.60 81
17689.86 77
17691.11 80
17692.37 79
17693.63 92
17694.88 68
17696.14 86
17697.40 79
17698.66 76
17699.91 102
17701.17 89
17702.43 80
17703.68 74
17704.94 101
17706.20 105
17707.46 88
17708.71 87
17709.97 82
17711.23 70
17712.49 82
17713.74 82
17715.00 117
17716.26 86
17717.52 95
17718.78 79
17720.03 74
17721.29 101
17722.55 74
17723.81 87
17725.07 90
17726.32 96
17727.58 105
17728.84 87
17730.10 59
17731.36 77
17732.62 66
17733.87 96
17735.13 102
17736.39 84
17737.65 85
17738.91 102
17740.17 84
17741.43 85
17742.68 81
17743.94 78
17745.20 70
17746.46 85
17747.72 81
17748.98 86
17750.24 83
17751.50 82
17752.76 93
17754.01 75
17755.27 77
17756.53 72
17757.79 79
17759.05 97
17760.31 67
17761.57 73
17762.83 84
17764.09 80
17765.35 66
17766.61 80
17767.87 88
17769.13 77
17770.39 87
17771.65 93
17772.91 87
17774.17 84
17775.43 71
17776.69 75
17777.95 80
17779.21 94
17780.47 86
17781.73 76
17782.99 81
17784.25 79
17785.51 78
17786.77 90
17788.03 89
17789.29 67
17790.55 87
17791.81 69
17793.07 80
17794.33 81
17795.59 90
17796.85 76
17798.11 88
17799.37 101
17800.63 86
17801.90 80
17803.16 81
17804.42 87
17805.68 78
17806.94 81
17808.20 94
17809.46 82
17810.72 65
17811.98 90
17813.24 106
17814.51 84
17815.77 60
17817.03 82
17818.29 83
17819.55 74
17820.81 80
17822.07 83
17823.34 100
17824.60 79
17825.86 88
17827.12 63
17828.38 100
17829.65 90
17830.91 85
17832.17 87
17833.43 93
17834.69 90
17835.95 72
17837.22 103
17838.48 83
17839.74 86
17841.00 78
17842.27 76
17843.53 78
17844.79 70
17846.05 83
17847.32 84
17848.58 82
17849.84 69
17851.10 71
17852.37 102
17853.63 74
17854.89 73
17856.15 82
17857.42 66
17858.68 79
17859.94 95
17861.21 92
17862.47 99
17863.73 72
17864.99 73
17866.26 62
17867.52 67
17868.78 81
17870.05 83
17871.31 103
17872.57 98
17873.84 83
17875.10 71
17876.36 99
17877.63 84
17878.89 79
17880.15 77
17881.42 70
17882.68 93
17883.95 88
17885.21 95
17886.47 84
17887.74 94
17889.00 84
17890.27 77
17891.53 82
17892.79 68
17894.06 80
17895.32 68
17896.59 83
17897.85 77
17899.11 86
17900.38 85
17901.64 86
17902.91 88
17904.17 72
17905.44 64
17906.70 67
17907.97 75
17909.23 82
17910.50 91
17911.76 82
17913.02 73
17914.29 87
17915.55 86
17916.82 75
17918.08 83
17919.35 74
17920.61 72
17921.88 79
17923.14 73
17924.41 69
17925.67 78
17926.94 89
17928.21 87
17929.47 89
17930.74 70
17932.00 94
17933.27 111
17934.53 97
17935.80 76
17937.06 85
17938.33 77
17939.60 89
17940.86 72
17942.13 86
17943.39 70
17944.66 94
17945.92 92
17947.19 75
17948.46 70
17949.72 78
17950.99 67
17952.26 80
17953.52 86
17954.79 82
17956.05 85
17957.32 79
17958.59 87
17959.85 86
17961.12 86
17962.39 71
17963.65 76
17964.92 62
17966.19 76
17967.45 84
17968.72 79
17969.99 85
17971.25 78
17972.52 76
17973.79 61
17975.05 63
17976.32 80
17977.59 74
17978.85 70
17980.12 89
17981.39 66
17982.66 67
17983.92 76
17985.19 82
17986.46 75
17987.73 88
17988.99 86
17990.26 73
17991.53 75
17992.80 72
17994.06 77
17995.33 68
17996.60 76
17997.87 70
17999.13 85
18000.40 66
18001.67 79
18002.94 71
18004.21 60
18005.47 88
18006.74 63
18008.01 76
18009.28 70
18010.55 79
18011.82 80
18013.08 72
18014.35 62
18015.62 72
18016.89 87
18018.16 81
18019.43 71
18020.69 71
18021.96 64
18023.23 69
18024.50 67
18025.77 77
18027.04 80
18028.31 93
18029.58 83
18030.85 73
18032.11 78
18033.38 85
18034.65 62
18035.92 89
18037.19 79
18038.46 68
18039.73 67
18041.00 75
18042.27 85
18043.54 84
18044.81 66
18046.08 77
18047.35 77
18048.62 89
18049.88 65
18051.15 81
18052.42 78
18053.69 89
18054.96 79
18056.23 70
18057.50 76
18058.77 84
18060.04 78
18061.31 83
18062.58 69
18063.85 75
18065.12 76
18066.39 81
18067.66 80
18068.93 62
18070.20 86
18071.48 84
18072.75 86
18074.02 85
18075.29 75
18076.56 67
18077.83 70
18079.10 87
18080.37 71
18081.64 82
18082.91 84
18084.18 84
18085.45 74
18086.72 81
18087.99 64
18089.27 102
18090.54 70
18091.81 61
18093.08 77
18094.35 81
18095.62 75
18096.89 67
18098.16 66
18099.43 73
18100.71 77
18101.98 84
18103.25 76
18104.52 62
18105.79 86
18107.06 96
18108.34 85
18109.61 81
18110.88 84
18112.15 73
18113.42 92
18114.69 57
18115.97 65
18117.24 86
18118.51 81
18119.78 77
18121.06 67
18122.33 53
18123.60 58
18124.87 88
18126.14 78
18127.42 69
18128.69 75
18129.96 79
18131.23 85
18132.51 93
18133.78 79
18135.05 70
18136.32 78
18137.60 73
18138.87 86
18140.14 87
18141.42 78
18142.69 83
18143.96 70
18145.23 77
18146.51 74
18147.78 78
18149.05 77
18150.33 70
18151.60 68
18152.87 73
18154.15 82
18155.42 80
18156.69 88
18157.97 73
18159.24 87
18160.51 75
18161.79 92
18163.06 80
18164.33 63
18165.61 81
18166.88 93
18168.16 88
18169.43 90
18170.70 71
18171.98 70
18173.25 92
18174.53 72
18175.80 73
18177.07 76
18178.35 96
18179.62 68
18180.90 65
18182.17 90
18183.44 92
18184.72 86
18185.99 74
18187.27 83
18188.54 78
18189.82 77
18191.09 74
18192.37 65
18193.64 66
18194.92 66
18196.19 73
18197.46 82
18198.74 76
18200.01 86
18201.29 84
18202.56 64
18203.84 80
18205.11 100
18206.39 77
18207.67 70
18208.94 65
18210.22 62
18211.49 68
18212.77 92
18214.04 111
18215.32 103
18216.59 82
18217.87 81
18219.14 85
18220.42 68
18221.70 80
18222.97 84
18224.25 66
18225.52 52
18226.80 71
18228.07 67
18229.35 81
18230.63 90
18231.90 80
18233.18 76
18234.45 76
18235.73 72
18237.01 74
18238.28 77
18239.56 79
18240.84 97
18242.11 72
18243.39 79
18244.66 71
18245.94 96
18247.22 81
18248.49 63
18249.77 68
18251.05 70
18252.32 85
18253.60 72
18254.88 81
18256.16 73
18257.43 88
18258.71 68
18259.99 71
18261.26 92
18262.54 70
18263.82 53
18265.09 83
18266.37 77
18267.65 77
18268.93 88
18270.20 79
18271.48 68
18272.76 73
18274.04 71
18275.31 92
18276.59 81
18277.87 76
18279.15 82
18280.42 65
18281.70 83
18282.98 86
18284.26 70
18285.54 78
18286.81 78
18288.09 97
18289.37 85
18290.65 88
18291.93 93
18293.20 74
18294.48 66
18295.76 72
18297.04 64
18298.32 75
18299.60 79
18300.87 80
18302.15 76
18303.43 69
18304.71 61
18305.99 102
18307.27 68
18308.55 76
18309.82 59
18311.10 71
18312.38 76
18313.66 71
18314.94 74
18316.22 66
18317.50 92
18318.78 68
18320.06 65
18321.34 75
18322.61 79
18323.89 86
18325.17 86
18326.45 103
18327.73 87
18329.01 70
18330.29 67
18331.57 71
18332.85 60
18334.13 68
18335.41 108
18336.69 91
18337.97 84
18339.25 79
18340.53 75
18341.81 72
18343.09 89
18344.37 91
18345.65 81
18346.93 58
18348.21 77
18349.49 74
18350.77 68
18352.05 74
18353.33 99
18354.61 77
18355.89 77
18357.17 89
18358.45 67
18359.73 79
18361.01 67
18362.29 72
18363.57 78
18364.85 66
18366.13 64
18367.42 79
18368.70 80
18369.98 89
18371.26 73
18372.54 70
18373.82 60
18375.10 78
18376.38 72
18377.66 76
18378.94 48
18380.23 69
18381.51 76
18382.79 67
18384.07 78
18385.35 92
18386.63 81
18387.91 76
18389.20 65
18390.48 77
18391.76 66
18393.04 76
18394.32 80
18395.60 61
18396.89 93
18398.17 75
18399.45 88
18400.73 68
18402.01 82
18403.30 86
18404.58 64
18405.86 81
18407.14 72
18408.42 82
18409.71 80
18410.99 70
18412.27 78
18413.55 76
18414.84 72
18416.12 72
18417.40 50
18418.68 68
18419.97 60
18421.25 87
18422.53 53
18423.81 72
18425.10 84
18426.38 80
18427.66 59
18428.95 68
18430.23 68
18431.51 73
18432.79 70
18434.08 62
18435.36 80
18436.64 64
18437.93 89
18439.21 88
18440.49 89
18441.78 54
18443.06 51
18444.34 83
18445.63 68
18446.91 63
18448.19 61
18449.48 67
18450.76 83
18452.05 83
18453.33 65
18454.61 58
18455.90 74
18457.18 77
18458.47 72
18459.75 71
18461.03 47
18462.32 73
18463.60 89
18464.89 75
18466.17 78
18467.45 80
18468.74 89
18470.02 69
18471.31 61
18472.59 69
18473.88 74
18475.16 84
18476.45 86
18477.73 82
18479.01 59
18480.30 93
18481.58 94
18482.87 65
18484.15 70
18485.44 71
18486.72 84
18488.01 65
18489.29 93
18490.58 63
18491.86 71
18493.15 79
18494.43 64
18495.72 114
18497.00 76
18498.29 84
18499.58 78
18500.86 85
18502.15 48
18503.43 73
18504.72 75
18506.00 77
18507.29 67
18508.57 85
18509.86 98
18511.15 87
18512.43 72
18513.72 78
18515.00 69
18516.29 82
18517.58 76
18518.86 77
18520.15 82
18521.43 93
18522.72 79
18524.01 80
18525.29 69
18526.58 68
18527.87 78
18529.15 69
18530.44 81
18531.73 55
18533.01 59
18534.30 92
18535.59 81
18536.87 83
18538.16 81
18539.45 69
18540.73 67
18542.02 95
18543.31 81
18544.59 71
18545.88 62
18547.17 91
18548.45 82
18549.74 76
18551.03 69
18552.32 71
18553.60 68
18554.89 61
18556.18 94
18557.46 75
18558.75 69
18560.04 85
18561.33 68
18562.62 86
18563.90 71
18565.19 96
18566.48 70
18567.77 54
18569.05 86
18570.34 68
18571.63 88
18572.92 87
18574.21 76
18575.49 87
18576.78 101
18578.07 97
18579.36 72
18580.65 72
18581.93 81
18583.22 78
18584.51 76
18585.80 85
18587.09 86
18588.38 107
18589.66 77
18590.95 65
18592.24 76
18593.53 104
18594.82 89
18596.11 82
18597.40 88
18598.69 76
18599.97 83
18601.26 78
18602.55 73
18603.84 87
18605.13 94
18606.42 76
18607.71 83
18609.00 85
18610.29 86
18611.58 79
18612.87 68
18614.16 75
18615.44 77
18616.73 94
18618.02 90
18619.31 71
18620.60 86
18621.89 85
18623.18 89
18624.47 92
18625.76 79
18627.05 93
18628.34 87
18629.63 78
18630.92 81
18632.21 76
18633.50 69
18634.79 84
18636.08 75
18637.37 74
18638.66 74
18639.95 76
18641.24 72
18642.53 76
18643.82 85
18645.11 84
18646.40 102
18647.70 73
18648.99 84
18650.28 87
18651.57 91
18652.86 92
18654.15 84
18655.44 68
18656.73 79
18658.02 62
18659.31 91
18660.60 87
18661.89 78
18663.19 79
18664.48 67
18665.77 75
18667.06 79
18668.35 89
18669.64 65
18670.93 78
18672.22 72
18673.52 72
18674.81 69
18676.10 79
18677.39 67
18678.68 68
18679.97 73
18681.27 90
18682.56 82
18683.85 89
18685.14 71
18686.43 77
18687.72 87
18689.02 61
18690.31 69
18691.60 70
18692.89 90
18694.18 89
18695.48 74
18696.77 75
18698.06 73
18699.35 69
18700.65 60
18701.94 73
18703.23 78
18704.52 87
18705.82 71
18707.11 72
18708.40 84
18709.69 80
18710.99 75
18712.28 62
18713.57 63
18714.87 65
18716.16 75
18717.45 74
18718.74 59
18720.04 78
18721.33 67
18722.62 67
18723.92 66
18725.21 54
18726.50 71
18727.80 97
18729.09 77
18730.38 80
18731.68 69
18732.97 82
18734.26 72
18735.56 88
18736.85 79
18738.15 70
18739.44 68
18740.73 82
18742.03 75
18743.32 65
18744.61 70
18745.91 108
18747.20 80
18748.50 77
18749.79 60
18751.08 67
18752.38 84
18753.67 103
18754.97 64
18756.26 73
18757.56 90
18758.85 95
18760.14 79
18761.44 65
18762.73 76
18764.03 81
18765.32 73
18766.62 65
18767.91 65
18769.21 91
18770.50 89
18771.80 106
18773.09 75
18774.39 86
18775.68 76
18776.98 78
18778.27 77
18779.57 76
18780.86 67
18782.16 87
18783.45 73
18784.75 87
18786.04 83
18787.34 84
18788.63 76
18789.93 83
18791.23 77
18792.52 69
18793.82 78
18795.11 72
18796.41 76
18797.70 52
18799.00 61
18800.29 82
18801.59 92
18802.89 63
18804.18 62
18805.48 62
18806.77 71
18808.07 75
18809.37 57
18810.66 66
18811.96 66
18813.26 70
18814.55 81
18815.85 100
18817.14 60
18818.44 72
18819.74 75
18821.03 73
18822.33 74
18823.63 76
18824.92 80
18826.22 82
18827.52 76
18828.81 91
18830.11 79
18831.41 75
18832.71 75
18834.00 59
18835.30 70
18836.60 71
18837.89 89
18839.19 78
18840.49 72
18841.79 65
18843.08 88
18844.38 70
18845.68 81
18846.98 70
18848.27 71
18849.57 68
18850.87 71
18852.17 59
18853.46 54
18854.76 78
18856.06 85
18857.36 62
18858.65 82
18859.95 64
18861.25 59
18862.55 54
18863.85 59
18865.14 58
18866.44 65
18867.74 87
18869.04 72
18870.34 75
18871.64 79
18872.93 89
18874.23 90
18875.53 71
18876.83 89
18878.13 73
18879.43 77
18880.72 81
18882.02 67
18883.32 78
18884.62 65
18885.92 81
18887.22 84
18888.52 56
18889.82 72
18891.12 62
18892.41 72
18893.71 90
18895.01 73
18896.31 61
18897.61 70
18898.91 71
18900.21 65
18901.51 60
18902.81 66
18904.11 81
18905.41 68
18906.71 71
18908.01 83
18909.31 73
18910.61 82
18911.90 82
18913.20 71
18914.50 70
18915.80 84
18917.10 78
18918.40 72
18919.70 66
18921.00 55
18922.30 67
18923.60 71
18924.90 79
18926.20 90
18927.50 67
18928.80 76
18930.11 65
18931.41 76
18932.71 81
18934.01 72
18935.31 74
18936.61 77
18937.91 97
18939.21 66
18940.51 65
18941.81 67
18943.11 67
18944.41 79
18945.71 80
18947.01 62
18948.31 75
18949.62 59
18950.92 82
18952.22 52
18953.52 69
18954.82 68
18956.12 58
18957.42 77
18958.72 65
18960.03 68
18961.33 80
18962.63 73
18963.93 68
18965.23 51
18966.53 56
18967.83 76
18969.14 84
18970.44 89
18971.74 74
18973.04 57
18974.34 72
18975.64 56
18976.95 63
18978.25 79
18979.55 75
18980.85 84
18982.15 66
18983.46 72
18984.76 80
18986.06 64
18987.36 70
18988.67 50
18989.97 76
18991.27 64
18992.57 84
18993.88 85
18995.18 69
18996.48 67
18997.78 62
18999.09 75
19000.39 80
19001.69 87
19002.99 71
19004.30 78
19005.60 63
19006.90 61
19008.21 72
19009.51 71
19010.81 68
19012.12 51
19013.42 59
19014.72 68
19016.03 78
19017.33 92
19018.63 62
19019.94 71
19021.24 71
19022.54 73
19023.85 71
19025.15 54
19026.45 67
19027.76 60
19029.06 71
19030.36 67
19031.67 78
19032.97 76
19034.28 64
19035.58 61
19036.88 73
19038.19 61
19039.49 75
19040.80 71
19042.10 73
19043.40 66
19044.71 77
19046.01 96
19047.32 75
19048.62 67
19049.93 67
19051.23 79
19052.54 83
19053.84 89
19055.14 49
19056.45 68
19057.75 62
19059.06 74
19060.36 64
19061.67 62
19062.97 76
19064.28 88
19065.58 80
19066.89 66
19068.19 62
19069.50 68
19070.80 63
19072.11 68
19073.41 52
19074.72 69
19076.03 77
19077.33 79
19078.64 70
19079.94 65
19081.25 75
19082.55 72
19083.86 75
19085.16 68
19086.47 59
19087.78 87
19089.08 63
19090.39 67
19091.69 64
19093.00 59
19094.30 88
19095.61 69
19096.92 61
19098.22 75
19099.53 49
19100.84 46
19102.14 65
19103.45 60
19104.75 70
19106.06 70
19107.37 68
19108.67 70
19109.98 67
19111.29 72
19112.59 73
19113.90 68
19115.21 80
19116.51 77
19117.82 57
19119.13 71
19120.43 45
19121.74 71
19123.05 55
19124.35 63
19125.66 64
19126.97 69
19128.28 74
19129.58 61
19130.89 58
19132.20 67
19133.50 50
19134.81 61
19136.12 57
19137.43 77
19138.73 68
19140.04 114
19141.35 88
19142.66 73
19143.96 67
19145.27 62
19146.58 82
19147.89 53
19149.20 71
19150.50 62
19151.81 60
19153.12 75
19154.43 79
19155.74 77
19157.04 66
19158.35 81
19159.66 76
19160.97 78
19162.28 79
19163.59 79
19164.89 55
19166.20 72
19167.51 65
19168.82 73
19170.13 67
19171.44 85
19172.74 68
19174.05 56
19175.36 68
19176.67 86
19177.98 62
19179.29 55
19180.60 72
19181.91 77
19183.22 74
19184.52 77
19185.83 65
19187.14 74
19188.45 64
19189.76 84
19191.07 56
19192.38 56
19193.69 62
19195.00 74
19196.31 74
19197.62 84
19198.93 82
19200.24 55
19201.55 66
19202.86 65
19204.17 72
19205.48 55
19206.79 59
19208.10 65
19209.41 88
19210.72 71
19212.03 76
19213.34 58
19214.65 71
19215.96 70
19217.27 67
19218.58 67
19219.89 76
19221.20 73
19222.51 60
19223.82 55
19225.13 79
19226.44 101
19227.75 87
19229.06 89
19230.37 70
19231.68 62
19232.99 68
19234.30 65
19235.61 57
19236.92 63
19238.23 81
19239.55 90
19240.86 74
19242.17 69
19243.48 54
19244.79 71
19246.10 69
19247.41 80
19248.72 64
19250.04 67
19251.35 39
19252.66 83
19253.97 79
19255.28 77
19256.59 56
19257.90 86
19259.22 77
19260.53 77
19261.84 72
19263.15 69
19264.46 75
19265.77 71
19267.09 67
19268.40 83
19269.71 93
19271.02 78
19272.33 71
19273.65 72
19274.96 62
19276.27 62
19277.58 89
19278.90 101
19280.21 82
19281.52 72
19282.83 65
19284.14 72
19285.46 75
19286.77 60
19288.08 69
19289.40 71
19290.71 83
19292.02 83
19293.33 51
19294.65 66
19295.96 78
19297.27 62
19298.58 62
19299.90 64
19301.21 67
19302.52 55
19303.84 69
19305.15 76
19306.46 68
19307.78 72
19309.09 85
19310.40 80
19311.72 66
19313.03 66
19314.34 69
19315.66 67
19316.97 51
19318.28 70
19319.60 67
19320.91 72
19322.23 70
19323.54 66
19324.85 72
19326.17 76
19327.48 73
19328.80 69
19330.11 78
19331.42 57
19332.74 71
19334.05 66
19335.37 64
19336.68 67
19337.99 69
19339.31 64
19340.62 68
19341.94 53
19343.25 66
19344.57 50
19345.88 65
19347.20 72
19348.51 52
19349.83 64
19351.14 60
19352.45 72
19353.77 63
19355.08 70
19356.40 83
19357.71 63
19359.03 66
19360.34 78
19361.66 63
19362.97 57
19364.29 56
19365.61 72
19366.92 51
19368.24 79
19369.55 67
19370.87 67
19372.18 64
19373.50 65
19374.81 62
19376.13 67
19377.44 71
19378.76 68
19380.08 69
19381.39 66
19382.71 65
19384.02 72
19385.34 57
19386.66 73
19387.97 71
19389.29 57
19390.60 75
19391.92 59
19393.24 78
19394.55 66
19395.87 58
19397.18 65
19398.50 60
19399.82 72
19401.13 51
19402.45 59
19403.77 74
19405.08 61
19406.40 61
19407.72 70
19409.03 81
19410.35 61
19411.67 70
19412.98 68
19414.30 68
19415.62 63
19416.94 83
19418.25 58
19419.57 77
19420.89 54
19422.20 56
19423.52 69
19424.84 52
19426.16 52
19427.47 61
19428.79 63
19430.11 67
19431.43 41
19432.74 65
19434.06 62
19435.38 59
19436.70 71
19438.01 50
19439.33 60
19440.65 61
19441.97 64
19443.28 61
19444.60 65
19445.92 71
19447.24 82
19448.56 62
19449.87 67
19451.19 70
19452.51 54
19453.83 59
19455.15 61
19456.47 56
19457.78 57
19459.10 78
19460.42 68
19461.74 66
19463.06 52
19464.38 58
19465.70 65
19467.01 78
19468.33 76
19469.65 65
19470.97 50
19472.29 67
19473.61 80
19474.93 54
19476.25 70
19477.57 66
19478.88 88
19480.20 76
19481.52 52
19482.84 66
19484.16 73
19485.48 77
19486.80 74
19488.12 85
19489.44 79
19490.76 66
19492.08 79
19493.40 76
19494.72 62
19496.04 60
19497.36 55
19498.68 76
19500.00 57
19501.32 48
19502.64 58
19503.96 61
19505.28 65
19506.60 65
19507.92 72
19509.24 61
19510.56 60
19511.88 69
19513.20 47
19514.52 62
19515.84 45
19517.16 80
19518.48 79
19519.80 60
19521.12 46
19522.44 62
19523.76 80
19525.08 70
19526.40 62
19527.72 52
19529.04 58
19530.36 53
19531.69 65
19533.01 62
19534.33 71
19535.65 64
19536.97 64
19538.29 70
19539.61 53
19540.93 55
19542.25 59
19543.58 51
19544.90 58
19546.22 59
19547.54 76
19548.86 54
19550.18 67
19551.50 78
19552.83 75
19554.15 59
19555.47 52
19556.79 71
19558.11 59
19559.43 66
19560.76 54
19562.08 54
19563.40 60
19564.72 62
19566.04 77
19567.37 62
19568.69 60
19570.01 62
19571.33 63
19572.66 63
19573.98 62
19575.30 87
19576.62 62
19577.95 75
19579.27 54
19580.59 60
19581.91 65
19583.24 46
19584.56 59
19585.88 40
19587.20 54
19588.53 66
19589.85 65
19591.17 62
19592.50 56
19593.82 66
19595.14 68
19596.46 73
19597.79 54
19599.11 62
19600.43 70
19601.76 83
19603.08 68
19604.40 44
19605.73 63
19607.05 77
19608.37 63
19609.70 55
19611.02 76
19612.35 71
19613.67 70
19614.99 71
19616.32 61
19617.64 85
19618.96 66
19620.29 58
19621.61 60
19622.94 64
19624.26 72
19625.58 66
19626.91 64
19628.23 53
19629.56 72
19630.88 63
19632.21 70
19633.53 74
19634.85 83
19636.18 80
19637.50 72
19638.83 68
19640.15 83
19641.48 57
19642.80 62
19644.13 72
19645.45 58
19646.78 44
19648.10 55
19649.43 55
19650.75 64
19652.08 75
19653.40 71
19654.73 56
19656.05 71
19657.38 70
19658.70 64
19660.03 48
19661.35 82
19662.68 63
19664.00 61
19665.33 70
19666.65 62
19667.98 65
19669.30 67
19670.63 63
19671.96 59
19673.28 50
19674.61 63
19675.93 69
19677.26 53
19678.58 60
19679.91 58
19681.24 59
19682.56 71
19683.89 79
19685.21 58
19686.54 72
19687.87 63
19689.19 59
19690.52 59
19691.85 54
19693.17 65
19694.50 57
19695.82 70
19697.15 64
19698.48 70
19699.80 53
19701.13 52
19702.46 52
19703.78 67
19705.11 57
19706.44 59
19707.76 62
19709.09 71
19710.42 74
19711.75 67
19713.07 71
19714.40 51
19715.73 59
19717.05 55
19718.38 62
19719.71 72
19721.04 48
19722.36 58
19723.69 67
19725.02 72
19726.35 58
19727.67 61
19729.00 52
19730.33 49
19731.66 51
19732.98 81
19734.31 75
19735.64 69
19736.97 54
19738.29 67
19739.62 57
19740.95 70
19742.28 61
19743.61 62
19744.93 49
19746.26 67
19747.59 53
19748.92 72
19750.25 71
19751.58 57
19752.90 59
19754.23 63
19755.56 65
19756.89 64
19758.22 57
19759.55 68
19760.88 82
19762.20 56
19763.53 66
19764.86 63
19766.19 64
19767.52 51
19768.85 59
19770.18 43
19771.51 61
19772.84 67
19774.16 60
19775.49 57
19776.82 73
19778.15 70
19779.48 72
19780.81 59
19782.14 54
19783.47 58
19784.80 72
19786.13 64
19787.46 68
19788.79 63
19790.12 56
19791.45 57
19792.78 68
19794.11 66
19795.44 46
19796.77 69
19798.10 74
19799.43 49
19800.76 56
19802.09 52
19803.42 58
19804.75 49
19806.08 54
19807.41 57
19808.74 57
19810.07 70
19811.40 59
19812.73 54
19814.06 53
19815.39 75
19816.72 96
19818.05 65
19819.38 63
19820.71 39
19822.04 49
19823.37 51
19824.70 47
19826.03 49
19827.37 76
19828.70 59
19830.03 48
19831.36 64
19832.69 59
19834.02 59
19835.35 50
19836.68 51
19838.01 64
19839.35 63
19840.68 83
19842.01 63
19843.34 67
19844.67 63
19846.00 60
19847.33 50
19848.67 56
19850.00 71
19851.33 70
19852.66 51
19853.99 54
19855.32 57
19856.66 62
19857.99 57
19859.32 50
19860.65 46
19861.98 54
19863.32 67
19864.65 50
19865.98 47
19867.31 89
19868.65 75
19869.98 66
19871.31 43
19872.64 54
19873.98 62
19875.31 64
19876.64 67
19877.97 66
19879.31 43
19880.64 63
19881.97 54
19883.30 74
19884.64 61
19885.97 62
19887.30 63
19888.64 60
19889.97 72
19891.30 56
19892.63 57
19893.97 73
19895.30 85
19896.63 67
19897.97 66
19899.30 66
19900.63 62
19901.97 86
19903.30 74
19904.63 61
19905.97 61
19907.30 51
19908.64 63
19909.97 65
19911.30 60
19912.64 68
19913.97 62
19915.30 49
19916.64 56
19917.97 73
19919.31 38
19920.64 56
19921.97 48
19923.31 67
19924.64 69
19925.98 57
19927.31 69
19928.65 74
19929.98 63
19931.31 59
19932.65 44
19933.98 61
19935.32 61
19936.65 61
19937.99 63
19939.32 58
19940.66 58
19941.99 67
19943.33 61
19944.66 78
19946.00 66
19947.33 55
19948.67 62
19950.00 63
19951.34 52
19952.67 56
19954.01 70
19955.34 55
19956.68 57
19958.01 57
19959.35 62
19960.68 63
19962.02 64
19963.35 77
19964.69 61
19966.02 62
19967.36 50
19968.70 81
19970.03 70
19971.37 63
19972.70 67
19974.04 74
19975.37 54
19976.71 57
19978.05 58
19979.38 46
19980.72 60
19982.05 52
19983.39 60
19984.73 60
19986.06 60
19987.40 62
19988.74 68
19990.07 69
19991.41 72
19992.74 65
19994.08 57
19995.42 49
19996.75 66
19998.09 64
19999.43 59
20000.76 58
20002.10 55
20003.44 71
20004.77 84
20006.11 64
20007.45 64
20008.79 68
20010.12 66
20011.46 63
20012.80 63
20014.13 68
20015.47 64
20016.81 70
20018.15 73
20019.48 59
20020.82 87
20022.16 65
20023.50 65
20024.83 55
20026.17 52
20027.51 67
20028.85 68
20030.18 77
20031.52 61
20032.86 85
20034.20 78
20035.53 65
20036.87 72
20038.21 57
20039.55 60
20040.89 65
20042.22 57
20043.56 63
20044.90 70
20046.24 66
20047.58 58
20048.92 82
20050.25 60
20051.59 69
20052.93 68
20054.27 72
20055.61 60
20056.95 77
20058.29 64
20059.62 51
20060.96 69
20062.30 69
20063.64 61
20064.98 74
20066.32 77
20067.66 57
20069.00 78
20070.34 62
20071.67 73
20073.01 59
20074.35 65
20075.69 69
20077.03 86
20078.37 79
20079.71 68
20081.05 81
20082.39 75
20083.73 57
20085.07 66
20086.41 80
20087.75 70
20089.09 69
20090.43 43
20091.77 58
20093.11 69
20094.45 79
20095.79 67
20097.13 58
20098.47 70
20099.81 80
20101.15 70
20102.49 73
20103.83 46
20105.17 66
20106.51 78
20107.85 67
20109.19 64
20110.53 48
20111.87 61
20113.21 63
20114.55 53
20115.89 56
20117.23 66
20118.57 72
20119.91 58
20121.25 59
20122.59 45
20123.93 62
20125.28 69
20126.62 60
20127.96 65
20129.30 53
20130.64 63
20131.98 68
20133.32 54
20134.66 63
20136.00 52
