# Supplementary material for: MALDI-TOF MS typing enables the classification of brewing yeasts of the genus Saccharomyces to major beer styles
Source: PLoS One. 2017 Aug 9;12(8):e0181694. doi: 10.1371/journal.pone.0181694 (PMC5549903; doi:10.1371/journal.pone.0181694)
Supplement: S11 File — The directory includes 90 raw files and was zipped to “.zip”; the folder has three strains with 30 spectra per strain; S1 Text explains the raw files with an example and Table 1 represents the yeast strains used within the experiment. (ZIP) [file pone.0181694.s014.zip › 31-33/30338-503-OG-Ale-Ale-YPG-18h-E-E_2015-08-24__0_A1_1.dat]

2000.02 2113
2000.44 2009
2000.87 2101
2001.29 2124
2001.71 2106
2002.13 2113
2002.55 2137
2002.97 2015
2003.40 1967
2003.82 2027
2004.24 1916
2004.66 2039
2005.08 1966
2005.50 2031
2005.93 1976
2006.35 1788
2006.77 1947
2007.19 1854
2007.62 1972
2008.04 1883
2008.46 2145
2008.88 2210
2009.30 2124
2009.73 1973
2010.15 2011
2010.57 1982
2010.99 2026
2011.42 2009
2011.84 1943
2012.26 2019
2012.68 1840
2013.11 1925
2013.53 1765
2013.95 1777
2014.38 1786
2014.80 1761
2015.22 1677
2015.64 1717
2016.07 1757
2016.49 1672
2016.91 1822
2017.34 1821
2017.76 1724
2018.18 1917
2018.61 1724
2019.03 1791
2019.45 1856
2019.88 1757
2020.30 1934
2020.72 1942
2021.15 1747
2021.57 1951
2021.99 1880
2022.42 1671
2022.84 1811
2023.27 1842
2023.69 1758
2024.11 1996
2024.54 1947
2024.96 1850
2025.39 1927
2025.81 1795
2026.23 1817
2026.66 1754
2027.08 1796
2027.51 1759
2027.93 1764
2028.36 1753
2028.78 1814
2029.20 1880
2029.63 1866
2030.05 1675
2030.48 1576
2030.90 1655
2031.33 1732
2031.75 1699
2032.18 1712
2032.60 1779
2033.03 1796
2033.45 1813
2033.88 1739
2034.30 1719
2034.73 1665
2035.15 1798
2035.58 1817
2036.00 1771
2036.43 1861
2036.85 1740
2037.28 1762
2037.70 1726
2038.13 1647
2038.55 1787
2038.98 1773
2039.40 1938
2039.83 1695
2040.25 1681
2040.68 1853
2041.11 1735
2041.53 1787
2041.96 1726
2042.38 1614
2042.81 1754
2043.23 1805
2043.66 1869
2044.09 1740
2044.51 1694
2044.94 1644
2045.37 1653
2045.79 1773
2046.22 1854
2046.64 1927
2047.07 1854
2047.50 1741
2047.92 1777
2048.35 1634
2048.78 1659
2049.20 1713
2049.63 1667
2050.06 1718
2050.48 1905
2050.91 1897
2051.34 1764
2051.76 1803
2052.19 1792
2052.62 1815
2053.04 1815
2053.47 1860
2053.90 1952
2054.32 2046
2054.75 1968
2055.18 1910
2055.61 1894
2056.03 1884
2056.46 1779
2056.89 1806
2057.31 1884
2057.74 1840
2058.17 1972
2058.60 1833
2059.02 1690
2059.45 1536
2059.88 1652
2060.31 1823
2060.73 1659
2061.16 1548
2061.59 1594
2062.02 1659
2062.45 1520
2062.87 1604
2063.30 1633
2063.73 1678
2064.16 1590
2064.59 1820
2065.01 1968
2065.44 2117
2065.87 2020
2066.30 1969
2066.73 1905
2067.16 2003
2067.58 2057
2068.01 1942
2068.44 2074
2068.87 2137
2069.30 2008
2069.73 1916
2070.16 2084
2070.58 2081
2071.01 2094
2071.44 2093
2071.87 1966
2072.30 1831
2072.73 2073
2073.16 2068
2073.59 2011
2074.02 1859
2074.45 1813
2074.87 1831
2075.30 1822
2075.73 1645
2076.16 1966
2076.59 1844
2077.02 1953
2077.45 1828
2077.88 1867
2078.31 1941
2078.74 1872
2079.17 1860
2079.60 1951
2080.03 2121
2080.46 2155
2080.89 1993
2081.32 2169
2081.75 2211
2082.18 2280
2082.61 2232
2083.04 2124
2083.47 2187
2083.90 2262
2084.33 2068
2084.76 1985
2085.19 2081
2085.62 1916
2086.05 1875
2086.48 1874
2086.91 1883
2087.34 1829
2087.77 1693
2088.20 1808
2088.63 1947
2089.06 1832
2089.49 1842
2089.92 1886
2090.35 2018
2090.79 1829
2091.22 1732
2091.65 1824
2092.08 1733
2092.51 1830
2092.94 1872
2093.37 1767
2093.80 1789
2094.23 1786
2094.66 1633
2095.10 1804
2095.53 1960
2095.96 1779
2096.39 1809
2096.82 1858
2097.25 1923
2097.68 1846
2098.12 1828
2098.55 1852
2098.98 1980
2099.41 2059
2099.84 2114
2100.27 1905
2100.71 1906
2101.14 1976
2101.57 1918
2102.00 1948
2102.43 2037
2102.87 1812
2103.30 1929
2103.73 1874
2104.16 1777
2104.60 1747
2105.03 1695
2105.46 1805
2105.89 1904
2106.32 1926
2106.76 2083
2107.19 2158
2107.62 2065
2108.05 2215
2108.49 2216
2108.92 2308
2109.35 2311
2109.79 2335
2110.22 2076
2110.65 2319
2111.08 2201
2111.52 2362
2111.95 2206
2112.38 2271
2112.82 2236
2113.25 2311
2113.68 2333
2114.12 2227
2114.55 2070
2114.98 2166
2115.42 2176
2115.85 2041
2116.28 2079
2116.72 2209
2117.15 2111
2117.58 2102
2118.02 2025
2118.45 1899
2118.88 2048
2119.32 2086
2119.75 1931
2120.19 1856
2120.62 1885
2121.05 1904
2121.49 1911
2121.92 1979
2122.36 1960
2122.79 1926
2123.22 1819
2123.66 1902
2124.09 1931
2124.53 1658
2124.96 1757
2125.40 1692
2125.83 1786
2126.26 1795
2126.70 1848
2127.13 1720
2127.57 1832
2128.00 1957
2128.44 1770
2128.87 1846
2129.31 1806
2129.74 1846
2130.18 1890
2130.61 1813
2131.05 1925
2131.48 1834
2131.92 1753
2132.35 1925
2132.79 1698
2133.22 1793
2133.66 1883
2134.09 1830
2134.53 1823
2134.96 1834
2135.40 1883
2135.83 1707
2136.27 1726
2136.70 1704
2137.14 1782
2137.58 1880
2138.01 1691
2138.45 1643
2138.88 1728
2139.32 1767
2139.75 1757
2140.19 1582
2140.63 1698
2141.06 1812
2141.50 1693
2141.93 1641
2142.37 1682
2142.81 1763
2143.24 1757
2143.68 1659
2144.12 1695
2144.55 1732
2144.99 1751
2145.43 1665
2145.86 1729
2146.30 1823
2146.73 1780
2147.17 1905
2147.61 1758
2148.04 1739
2148.48 1898
2148.92 1734
2149.35 1713
2149.79 1906
2150.23 1882
2150.67 1974
2151.10 1876
2151.54 1840
2151.98 2023
2152.41 2112
2152.85 1841
2153.29 1927
2153.73 1764
2154.16 1773
2154.60 1909
2155.04 1970
2155.48 1830
2155.91 1948
2156.35 1956
2156.79 2104
2157.23 2116
2157.66 1891
2158.10 1972
2158.54 2150
2158.98 2265
2159.41 2359
2159.85 2264
2160.29 2100
2160.73 2296
2161.17 2166
2161.60 2098
2162.04 2253
2162.48 2086
2162.92 1919
2163.36 2044
2163.80 1715
2164.23 1808
2164.67 1937
2165.11 1946
2165.55 1913
2165.99 1764
2166.43 1760
2166.86 1739
2167.30 1725
2167.74 1792
2168.18 1790
2168.62 1879
2169.06 1921
2169.50 1978
2169.94 2019
2170.38 2000
2170.81 1974
2171.25 1994
2171.69 1985
2172.13 2008
2172.57 1979
2173.01 1918
2173.45 1839
2173.89 2029
2174.33 2033
2174.77 1991
2175.21 2057
2175.65 2011
2176.09 1828
2176.53 1969
2176.96 1887
2177.40 1997
2177.84 2018
2178.28 2070
2178.72 2096
2179.16 1914
2179.60 1970
2180.04 2225
2180.48 2016
2180.92 2102
2181.36 2181
2181.80 2096
2182.24 2019
2182.68 1878
2183.12 1869
2183.56 1842
2184.01 1998
2184.45 1925
2184.89 1809
2185.33 1756
2185.77 1699
2186.21 1753
2186.65 1904
2187.09 1740
2187.53 1720
2187.97 1877
2188.41 1745
2188.85 1702
2189.29 1816
2189.73 1808
2190.17 1781
2190.62 1723
2191.06 1775
2191.50 1774
2191.94 1817
2192.38 2015
2192.82 1858
2193.26 1768
2193.70 1922
2194.15 1868
2194.59 1936
2195.03 2050
2195.47 2009
2195.91 2022
2196.35 2072
2196.79 2166
2197.24 2066
2197.68 1940
2198.12 2058
2198.56 2266
2199.00 2016
2199.45 2020
2199.89 2069
2200.33 1914
2200.77 1867
2201.21 2040
2201.66 2058
2202.10 1994
2202.54 1985
2202.98 1806
2203.42 1890
2203.87 2079
2204.31 2016
2204.75 1900
2205.19 2032
2205.64 2041
2206.08 2129
2206.52 1910
2206.96 1960
2207.41 1964
2207.85 1965
2208.29 2082
2208.74 2045
2209.18 1970
2209.62 2015
2210.06 2037
2210.51 2069
2210.95 2022
2211.39 2063
2211.84 1969
2212.28 1979
2212.72 2094
2213.17 2003
2213.61 2043
2214.05 2061
2214.50 1995
2214.94 2073
2215.38 2212
2215.83 1995
2216.27 2004
2216.71 2082
2217.16 2041
2217.60 1860
2218.05 1885
2218.49 1974
2218.93 1916
2219.38 1846
2219.82 1839
2220.26 1866
2220.71 1979
2221.15 2098
2221.60 2103
2222.04 1960
2222.49 1834
2222.93 2019
2223.37 2193
2223.82 1996
2224.26 2271
2224.71 2338
2225.15 2400
2225.60 2402
2226.04 2445
2226.49 2519
2226.93 2521
2227.37 2581
2227.82 2722
2228.26 2733
2228.71 2611
2229.15 2534
2229.60 2531
2230.04 2410
2230.49 2424
2230.93 2387
2231.38 2294
2231.82 2383
2232.27 2542
2232.71 2226
2233.16 2211
2233.61 2383
2234.05 2275
2234.50 2164
2234.94 1997
2235.39 1951
2235.83 2048
2236.28 1967
2236.72 2034
2237.17 1887
2237.61 1998
2238.06 2001
2238.51 1917
2238.95 1753
2239.40 1968
2239.84 1840
2240.29 1706
2240.74 1816
2241.18 1864
2241.63 1644
2242.07 1739
2242.52 1786
2242.97 1752
2243.41 1735
2243.86 1837
2244.31 1732
2244.75 1773
2245.20 1875
2245.65 1919
2246.09 1988
2246.54 2023
2246.99 1983
2247.43 1854
2247.88 1762
2248.33 1852
2248.77 1827
2249.22 2082
2249.67 2203
2250.11 2064
2250.56 1917
2251.01 1950
2251.45 2086
2251.90 1975
2252.35 2000
2252.80 2123
2253.24 2031
2253.69 2006
2254.14 2079
2254.59 1963
2255.03 1915
2255.48 2057
2255.93 1877
2256.38 1917
2256.82 1970
2257.27 1906
2257.72 1995
2258.17 1820
2258.61 1863
2259.06 1955
2259.51 1939
2259.96 2258
2260.41 2375
2260.85 2563
2261.30 2616
2261.75 2519
2262.20 2886
2262.65 3147
2263.09 3199
2263.54 2951
2263.99 3066
2264.44 3022
2264.89 3045
2265.34 2807
2265.79 2864
2266.23 2527
2266.68 2421
2267.13 2278
2267.58 2075
2268.03 2160
2268.48 2206
2268.93 2174
2269.38 2144
2269.82 2086
2270.27 1899
2270.72 1867
2271.17 2047
2271.62 2104
2272.07 2066
2272.52 1944
2272.97 2044
2273.42 1946
2273.87 2001
2274.32 1786
2274.77 1799
2275.21 1901
2275.66 1843
2276.11 1873
2276.56 1989
2277.01 1960
2277.46 1803
2277.91 1856
2278.36 2037
2278.81 2088
2279.26 1927
2279.71 1977
2280.16 2230
2280.61 1993
2281.06 1950
2281.51 2036
2281.96 2142
2282.41 2274
2282.86 2130
2283.31 2233
2283.76 2301
2284.21 2102
2284.66 2106
2285.11 1963
2285.56 1913
2286.02 1893
2286.47 2046
2286.92 1918
2287.37 1925
2287.82 2016
2288.27 2129
2288.72 2280
2289.17 2418
2289.62 2297
2290.07 2401
2290.52 2352
2290.97 2205
2291.42 2354
2291.88 2264
2292.33 2386
2292.78 2378
2293.23 2339
2293.68 2316
2294.13 2396
2294.58 2279
2295.04 2085
2295.49 2079
2295.94 2353
2296.39 2403
2296.84 2099
2297.29 2047
2297.74 1931
2298.20 2012
2298.65 2129
2299.10 1967
2299.55 1877
2300.00 1823
2300.46 1809
2300.91 1988
2301.36 1893
2301.81 1898
2302.26 1972
2302.72 1911
2303.17 1826
2303.62 1919
2304.07 1840
2304.53 1972
2304.98 1873
2305.43 1729
2305.88 1772
2306.33 1816
2306.79 1906
2307.24 1740
2307.69 1863
2308.15 1776
2308.60 1820
2309.05 1981
2309.50 1977
2309.96 1904
2310.41 1955
2310.86 2061
2311.32 1996
2311.77 2019
2312.22 1832
2312.68 1933
2313.13 2059
2313.58 2000
2314.03 2004
2314.49 1897
2314.94 1997
2315.39 1945
2315.85 1789
2316.30 1954
2316.76 1993
2317.21 1989
2317.66 1755
2318.12 1781
2318.57 1762
2319.02 1887
2319.48 2016
2319.93 2054
2320.39 1873
2320.84 1820
2321.29 2054
2321.75 2091
2322.20 2244
2322.66 2172
2323.11 2447
2323.56 2394
2324.02 2322
2324.47 2483
2324.93 2533
2325.38 2360
2325.84 2290
2326.29 2307
2326.74 2156
2327.20 2340
2327.65 2175
2328.11 2172
2328.56 2187
2329.02 2343
2329.47 2125
2329.93 2102
2330.38 2459
2330.84 2217
2331.29 2246
2331.75 2234
2332.20 2218
2332.66 2235
2333.11 2136
2333.57 2160
2334.02 2241
2334.48 2102
2334.93 2158
2335.39 2137
2335.84 2012
2336.30 2143
2336.76 2112
2337.21 1964
2337.67 1931
2338.12 1987
2338.58 2014
2339.03 2106
2339.49 2120
2339.95 2285
2340.40 2276
2340.86 2215
2341.31 2266
2341.77 2515
2342.23 2515
2342.68 2426
2343.14 2160
2343.59 2197
2344.05 2258
2344.51 2213
2344.96 2309
2345.42 2036
2345.88 2031
2346.33 2290
2346.79 2284
2347.24 2356
2347.70 2280
2348.16 2325
2348.61 2254
2349.07 2247
2349.53 2173
2349.99 2191
2350.44 2308
2350.90 2344
2351.36 2430
2351.81 2424
2352.27 2436
2352.73 2385
2353.18 2433
2353.64 2423
2354.10 2407
2354.56 2332
2355.01 2271
2355.47 2111
2355.93 2004
2356.38 2126
2356.84 2148
2357.30 2047
2357.76 1864
2358.22 1982
2358.67 2055
2359.13 2156
2359.59 1946
2360.05 1983
2360.50 2061
2360.96 2100
2361.42 2148
2361.88 2040
2362.34 2021
2362.79 2086
2363.25 1967
2363.71 2062
2364.17 2150
2364.63 2145
2365.08 2027
2365.54 1980
2366.00 2037
2366.46 1936
2366.92 2033
2367.38 1820
2367.84 1919
2368.29 2074
2368.75 1985
2369.21 2049
2369.67 1986
2370.13 2081
2370.59 1981
2371.05 1970
2371.50 2085
2371.96 1993
2372.42 1968
2372.88 2055
2373.34 1984
2373.80 1911
2374.26 2015
2374.72 2018
2375.18 1978
2375.64 2137
2376.10 2152
2376.56 1980
2377.02 1931
2377.47 2092
2377.93 2042
2378.39 2028
2378.85 2026
2379.31 1954
2379.77 1967
2380.23 1957
2380.69 1759
2381.15 1894
2381.61 1866
2382.07 1876
2382.53 1950
2382.99 1935
2383.45 1808
2383.91 1798
2384.37 1907
2384.83 1849
2385.29 1846
2385.75 1847
2386.21 1983
2386.67 1985
2387.13 1883
2387.59 1826
2388.05 1620
2388.52 1835
2388.98 1807
2389.44 1716
2389.90 1904
2390.36 1795
2390.82 1827
2391.28 2001
2391.74 2022
2392.20 1986
2392.66 1965
2393.12 1912
2393.58 1911
2394.05 1861
2394.51 1818
2394.97 1901
2395.43 1988
2395.89 1998
2396.35 1902
2396.81 1985
2397.27 2058
2397.74 1885
2398.20 2017
2398.66 1984
2399.12 1887
2399.58 1882
2400.04 1924
2400.50 2142
2400.97 2034
2401.43 1912
2401.89 1865
2402.35 1827
2402.81 1855
2403.28 1871
2403.74 1919
2404.20 1867
2404.66 1853
2405.12 1732
2405.59 1791
2406.05 1856
2406.51 1860
2406.97 2010
2407.44 2110
2407.90 1796
2408.36 1840
2408.82 1925
2409.29 2087
2409.75 2092
2410.21 1967
2410.67 2034
2411.14 2181
2411.60 2101
2412.06 1906
2412.52 1872
2412.99 1948
2413.45 2164
2413.91 2140
2414.38 2135
2414.84 2093
2415.30 1947
2415.77 1929
2416.23 2165
2416.69 1972
2417.16 1963
2417.62 1989
2418.08 2060
2418.55 2032
2419.01 1849
2419.47 2014
2419.94 1941
2420.40 2106
2420.86 2291
2421.33 2240
2421.79 2232
2422.25 2392
2422.72 2477
2423.18 2354
2423.65 2392
2424.11 2459
2424.57 2584
2425.04 2708
2425.50 2685
2425.97 2533
2426.43 2380
2426.90 2489
2427.36 2428
2427.82 2474
2428.29 2516
2428.75 2124
2429.22 1970
2429.68 2315
2430.15 2037
2430.61 2094
2431.08 2082
2431.54 2110
2432.00 2015
2432.47 2073
2432.93 2033
2433.40 1974
2433.86 1733
2434.33 1772
2434.79 1849
2435.26 1949
2435.72 2081
2436.19 1985
2436.65 1999
2437.12 2033
2437.58 1950
2438.05 1895
2438.52 1900
2438.98 1875
2439.45 1958
2439.91 2044
2440.38 2058
2440.84 2061
2441.31 2012
2441.77 1974
2442.24 2006
2442.71 1911
2443.17 1881
2443.64 2043
2444.10 2199
2444.57 2047
2445.03 1906
2445.50 2194
2445.97 1934
2446.43 1983
2446.90 2003
2447.37 1857
2447.83 2036
2448.30 2180
2448.76 2113
2449.23 1980
2449.70 2022
2450.16 1859
2450.63 1823
2451.10 2007
2451.56 1944
2452.03 2012
2452.50 2136
2452.96 2028
2453.43 2071
2453.90 1969
2454.36 1916
2454.83 1914
2455.30 1860
2455.76 1886
2456.23 1815
2456.70 1760
2457.17 1732
2457.63 1770
2458.10 1743
2458.57 1798
2459.03 1762
2459.50 1862
2459.97 1678
2460.44 1629
2460.90 1688
2461.37 1850
2461.84 1852
2462.31 1986
2462.77 1929
2463.24 1946
2463.71 2054
2464.18 1854
2464.65 1936
2465.11 2007
2465.58 2156
2466.05 1984
2466.52 1906
2466.99 2152
2467.45 2219
2467.92 1952
2468.39 2002
2468.86 2142
2469.33 2160
2469.79 2028
2470.26 2109
2470.73 2145
2471.20 1928
2471.67 1936
2472.14 2129
2472.61 2068
2473.07 1930
2473.54 2041
2474.01 1996
2474.48 1881
2474.95 1877
2475.42 1604
2475.89 1731
2476.36 1685
2476.82 1731
2477.29 1753
2477.76 1803
2478.23 1685
2478.70 1717
2479.17 1837
2479.64 1736
2480.11 1807
2480.58 1901
2481.05 1835
2481.52 1942
2481.99 1884
2482.46 1844
2482.93 1903
2483.40 1872
2483.87 1741
2484.33 1842
2484.80 1934
2485.27 1841
2485.74 1762
2486.21 1843
2486.68 1900
2487.15 2037
2487.62 2009
2488.09 1965
2488.56 2135
2489.03 2138
2489.50 2037
2489.97 2261
2490.44 2314
2490.92 2088
2491.39 2134
2491.86 2027
2492.33 1985
2492.80 1980
2493.27 1822
2493.74 1953
2494.21 1911
2494.68 1735
2495.15 1955
2495.62 1913
2496.09 1867
2496.56 1906
2497.03 1698
2497.50 1816
2497.98 1854
2498.45 1882
2498.92 1831
2499.39 1832
2499.86 1775
2500.33 1753
2500.80 1815
2501.27 1949
2501.75 1772
2502.22 1673
2502.69 1688
2503.16 1729
2503.63 1722
2504.10 1801
2504.57 1787
2505.05 1881
2505.52 1789
2505.99 1814
2506.46 1975
2506.93 1974
2507.40 1892
2507.88 1958
2508.35 1941
2508.82 2041
2509.29 2028
2509.76 2111
2510.24 2204
2510.71 2061
2511.18 1943
2511.65 2066
2512.13 2033
2512.60 1958
2513.07 2051
2513.54 1826
2514.02 1894
2514.49 1743
2514.96 1719
2515.43 1774
2515.91 1873
2516.38 1868
2516.85 1976
2517.32 1938
2517.80 1982
2518.27 2045
2518.74 1921
2519.22 1888
2519.69 1880
2520.16 1901
2520.64 1972
2521.11 1853
2521.58 1838
2522.06 2074
2522.53 2066
2523.00 2020
2523.48 1986
2523.95 1992
2524.42 1910
2524.90 2133
2525.37 2070
2525.84 2022
2526.32 1984
2526.79 2066
2527.26 2112
2527.74 2098
2528.21 2060
2528.69 2083
2529.16 2097
2529.63 1864
2530.11 1715
2530.58 1927
2531.06 1953
2531.53 1840
2532.00 1648
2532.48 1787
2532.95 1720
2533.43 1659
2533.90 1804
2534.38 1713
2534.85 1718
2535.32 1835
2535.80 1841
2536.27 1797
2536.75 1803
2537.22 1845
2537.70 1924
2538.17 1984
2538.65 1853
2539.12 1776
2539.60 2210
2540.07 2179
2540.55 2099
2541.02 1883
2541.50 1906
2541.97 2178
2542.45 2048
2542.92 2041
2543.40 2212
2543.87 2245
2544.35 2041
2544.82 2185
2545.30 2100
2545.78 2198
2546.25 2258
2546.73 2172
2547.20 2395
2547.68 2291
2548.15 2247
2548.63 2376
2549.10 2202
2549.58 2264
2550.06 2282
2550.53 2348
2551.01 2317
2551.48 2363
2551.96 2353
2552.44 2308
2552.91 2334
2553.39 2369
2553.87 2633
2554.34 2800
2554.82 2590
2555.29 2776
2555.77 3021
2556.25 3078
2556.72 3180
2557.20 3257
2557.68 3217
2558.15 3141
2558.63 3051
2559.11 2868
2559.58 2659
2560.06 2514
2560.54 2420
2561.01 2378
2561.49 2420
2561.97 2068
2562.45 1976
2562.92 2055
2563.40 2095
2563.88 2186
2564.35 2048
2564.83 2119
2565.31 2221
2565.79 2168
2566.26 1945
2566.74 2069
2567.22 2279
2567.70 2323
2568.17 2290
2568.65 2088
2569.13 2273
2569.61 2243
2570.08 1983
2570.56 2017
2571.04 1846
2571.52 2016
2572.00 2006
2572.47 1947
2572.95 1972
2573.43 1960
2573.91 1838
2574.39 1847
2574.86 1817
2575.34 1764
2575.82 1855
2576.30 1776
2576.78 1727
2577.26 1817
2577.73 1787
2578.21 1892
2578.69 1978
2579.17 1984
2579.65 2054
2580.13 2109
2580.61 2204
2581.08 2081
2581.56 1953
2582.04 1992
2582.52 2205
2583.00 2062
2583.48 2297
2583.96 2225
2584.44 2160
2584.92 2195
2585.40 2185
2585.87 1842
2586.35 1873
2586.83 2057
2587.31 2045
2587.79 1909
2588.27 1856
2588.75 1875
2589.23 1912
2589.71 1958
2590.19 1821
2590.67 1989
2591.15 2096
2591.63 1980
2592.11 1826
2592.59 2027
2593.07 2019
2593.55 2077
2594.03 2235
2594.51 2158
2594.99 2260
2595.47 2411
2595.95 2493
2596.43 2579
2596.91 2635
2597.39 2487
2597.87 2566
2598.35 2469
2598.83 2251
2599.31 2129
2599.79 2032
2600.27 2347
2600.75 2173
2601.23 1970
2601.71 1873
2602.20 2023
2602.68 1930
2603.16 1877
2603.64 2035
2604.12 2015
2604.60 1985
2605.08 1850
2605.56 1927
2606.04 1961
2606.52 2023
2607.00 2057
2607.49 2114
2607.97 1994
2608.45 2125
2608.93 2309
2609.41 2171
2609.89 1981
2610.37 2149
2610.86 2302
2611.34 2176
2611.82 2058
2612.30 2159
2612.78 2094
2613.26 2145
2613.75 2085
2614.23 1826
2614.71 1935
2615.19 2045
2615.67 1899
2616.16 1896
2616.64 1890
2617.12 1955
2617.60 1939
2618.08 1950
2618.57 2000
2619.05 2039
2619.53 1919
2620.01 2029
2620.50 1942
2620.98 1994
2621.46 1934
2621.94 1798
2622.43 1704
2622.91 1749
2623.39 1895
2623.87 1945
2624.36 1987
2624.84 2015
2625.32 1962
2625.81 2098
2626.29 1916
2626.77 1926
2627.25 1781
2627.74 1828
2628.22 1826
2628.70 1846
2629.19 1743
2629.67 1776
2630.15 1819
2630.64 1930
2631.12 1843
2631.60 1873
2632.09 1796
2632.57 1818
2633.05 1983
2633.54 1999
2634.02 1989
2634.51 1927
2634.99 1949
2635.47 2015
2635.96 2093
2636.44 2299
2636.93 2150
2637.41 1888
2637.89 2143
2638.38 2148
2638.86 1990
2639.35 2154
2639.83 2171
2640.31 2096
2640.80 2049
2641.28 2028
2641.77 2090
2642.25 2141
2642.74 2031
2643.22 2093
2643.71 1942
2644.19 1878
2644.67 1866
2645.16 1809
2645.64 1935
2646.13 1844
2646.61 1831
2647.10 1962
2647.58 2063
2648.07 2060
2648.55 2120
2649.04 1880
2649.52 1728
2650.01 1792
2650.49 1939
2650.98 1773
2651.46 1861
2651.95 1879
2652.43 1904
2652.92 1880
2653.41 1969
2653.89 1963
2654.38 1938
2654.86 1883
2655.35 1928
2655.83 2022
2656.32 1843
2656.81 1929
2657.29 1891
2657.78 2017
2658.26 1988
2658.75 2013
2659.23 1881
2659.72 2180
2660.21 2189
2660.69 2091
2661.18 1958
2661.67 2010
2662.15 2395
2662.64 2541
2663.12 2446
2663.61 2575
2664.10 2742
2664.58 3036
2665.07 3026
2665.56 2973
2666.04 3236
2666.53 3260
2667.02 3558
2667.50 3497
2667.99 3305
2668.48 3490
2668.96 3400
2669.45 3346
2669.94 3223
2670.42 3287
2670.91 3489
2671.40 3290
2671.89 3501
2672.37 3318
2672.86 3575
2673.35 3686
2673.83 3893
2674.32 4018
2674.81 3735
2675.30 3678
2675.78 3702
2676.27 3179
2676.76 2910
2677.25 2735
2677.74 2710
2678.22 2753
2678.71 2672
2679.20 2617
2679.69 2875
2680.17 3019
2680.66 2832
2681.15 2779
2681.64 2952
2682.13 3029
2682.61 2963
2683.10 3084
2683.59 3057
2684.08 2925
2684.57 2911
2685.06 2861
2685.54 2595
2686.03 2539
2686.52 2631
2687.01 2579
2687.50 2348
2687.99 2450
2688.48 2452
2688.96 2325
2689.45 2253
2689.94 2422
2690.43 2181
2690.92 2249
2691.41 2238
2691.90 2283
2692.39 2330
2692.88 2270
2693.36 2167
2693.85 2175
2694.34 2316
2694.83 2348
2695.32 2218
2695.81 2138
2696.30 2453
2696.79 2271
2697.28 2068
2697.77 2112
2698.26 2309
2698.75 2355
2699.24 2002
2699.73 2079
2700.22 2228
2700.71 2306
2701.20 2207
2701.69 2106
2702.18 2060
2702.67 2081
2703.16 2083
2703.65 2059
2704.14 2027
2704.63 1940
2705.12 2219
2705.61 2178
2706.10 1843
2706.59 1945
2707.08 1770
2707.57 1800
2708.06 2002
2708.55 1965
2709.04 2027
2709.53 1977
2710.02 2019
2710.51 2006
2711.00 1979
2711.49 2005
2711.98 2097
2712.47 2080
2712.97 1902
2713.46 1911
2713.95 2022
2714.44 1974
2714.93 1822
2715.42 1729
2715.91 2008
2716.40 1878
2716.89 1817
2717.39 1825
2717.88 1667
2718.37 1841
2718.86 1812
2719.35 1857
2719.84 2068
2720.33 1955
2720.83 2100
2721.32 1918
2721.81 1821
2722.30 2022
2722.79 1923
2723.28 1877
2723.78 1874
2724.27 1847
2724.76 1946
2725.25 1999
2725.74 2043
2726.24 2067
2726.73 1967
2727.22 1845
2727.71 1863
2728.20 2101
2728.70 2117
2729.19 2085
2729.68 1969
2730.17 1960
2730.67 1907
2731.16 1756
2731.65 1778
2732.14 1839
2732.64 1917
2733.13 1894
2733.62 1758
2734.12 1905
2734.61 1996
2735.10 1990
2735.59 1995
2736.09 2031
2736.58 2019
2737.07 2136
2737.57 2147
2738.06 2093
2738.55 2350
2739.05 2378
2739.54 2365
2740.03 2199
2740.53 2050
2741.02 2133
2741.51 2048
2742.01 1985
2742.50 2220
2742.99 2448
2743.49 2410
2743.98 2453
2744.47 2284
2744.97 2225
2745.46 2160
2745.96 2169
2746.45 2155
2746.94 2026
2747.44 1912
2747.93 1933
2748.43 1996
2748.92 1946
2749.41 1938
2749.91 1872
2750.40 1874
2750.90 1936
2751.39 1870
2751.89 1811
2752.38 2000
2752.87 2070
2753.37 2167
2753.86 2331
2754.36 2200
2754.85 2103
2755.35 2149
2755.84 2141
2756.34 2189
2756.83 2286
2757.33 2076
2757.82 2059
2758.32 1931
2758.81 1988
2759.31 2222
2759.80 2170
2760.30 2138
2760.79 2047
2761.29 2028
2761.78 2040
2762.28 2062
2762.77 2056
2763.27 2013
2763.76 1949
2764.26 2056
2764.76 1789
2765.25 1834
2765.75 1912
2766.24 1972
2766.74 1819
2767.23 1900
2767.73 1854
2768.23 1929
2768.72 2043
2769.22 1925
2769.71 1918
2770.21 1874
2770.71 1852
2771.20 1803
2771.70 1774
2772.19 1916
2772.69 1978
2773.19 1849
2773.68 1950
2774.18 1866
2774.68 1818
2775.17 1868
2775.67 1828
2776.17 1797
2776.66 1811
2777.16 1895
2777.66 2058
2778.15 1875
2778.65 1905
2779.15 1900
2779.64 1899
2780.14 1764
2780.64 1820
2781.13 1937
2781.63 1982
2782.13 1796
2782.63 1832
2783.12 1758
2783.62 1970
2784.12 1947
2784.61 2055
2785.11 1872
2785.61 1730
2786.11 1727
2786.60 1636
2787.10 1785
2787.60 1664
2788.10 1757
2788.59 1853
2789.09 1846
2789.59 1739
2790.09 1763
2790.59 1752
2791.08 1729
2791.58 1768
2792.08 1851
2792.58 1955
2793.08 1892
2793.57 1951
2794.07 2045
2794.57 2244
2795.07 2485
2795.57 2605
2796.07 2782
2796.56 2717
2797.06 3125
2797.56 3076
2798.06 3109
2798.56 3401
2799.06 3434
2799.56 2997
2800.05 2985
2800.55 2822
2801.05 2493
2801.55 2525
2802.05 2476
2802.55 2258
2803.05 2214
2803.55 2205
2804.05 2239
2804.54 2258
2805.04 2259
2805.54 2451
2806.04 2304
2806.54 2371
2807.04 2495
2807.54 2478
2808.04 2502
2808.54 2482
2809.04 2693
2809.54 2625
2810.04 2464
2810.54 2370
2811.04 2476
2811.54 2284
2812.04 2310
2812.54 2400
2813.04 2110
2813.54 2101
2814.04 2021
2814.54 1892
2815.04 1828
2815.54 1937
2816.04 2032
2816.54 1825
2817.04 2072
2817.54 1955
2818.04 1886
2818.54 1928
2819.04 1937
2819.54 1802
2820.04 1786
2820.54 1805
2821.04 1813
2821.54 1927
2822.04 1911
2822.54 1677
2823.04 1941
2823.54 2068
2824.04 2118
2824.55 2199
2825.05 2344
2825.55 2102
2826.05 2002
2826.55 1985
2827.05 1964
2827.55 1997
2828.05 2023
2828.55 2035
2829.06 1926
2829.56 1908
2830.06 1819
2830.56 1807
2831.06 1796
2831.56 1857
2832.06 1950
2832.57 1830
2833.07 1937
2833.57 2009
2834.07 1786
2834.57 1976
2835.07 1969
2835.58 2076
2836.08 2031
2836.58 2124
2837.08 2166
2837.58 2030
2838.09 2000
2838.59 1933
2839.09 2038
2839.59 2028
2840.10 2012
2840.60 1874
2841.10 1965
2841.60 1974
2842.11 1750
2842.61 1923
2843.11 1866
2843.61 1911
2844.12 1820
2844.62 1742
2845.12 1780
2845.62 1926
2846.13 1792
2846.63 1835
2847.13 1799
2847.64 1796
2848.14 1941
2848.64 1798
2849.14 1916
2849.65 1827
2850.15 1754
2850.65 1865
2851.16 1742
2851.66 1897
2852.16 1759
2852.67 1754
2853.17 1710
2853.67 1804
2854.18 1878
2854.68 1919
2855.18 1827
2855.69 1893
2856.19 2212
2856.70 2241
2857.20 2147
2857.70 1976
2858.21 2119
2858.71 2093
2859.22 1998
2859.72 1947
2860.22 2142
2860.73 2101
2861.23 1964
2861.74 1864
2862.24 1815
2862.74 1931
2863.25 1901
2863.75 1822
2864.26 1965
2864.76 2062
2865.27 1803
2865.77 1975
2866.28 1934
2866.78 1788
2867.28 1783
2867.79 1812
2868.29 1851
2868.80 1865
2869.30 1915
2869.81 1900
2870.31 1906
2870.82 2026
2871.32 2088
2871.83 2257
2872.33 2102
2872.84 1838
2873.34 1899
2873.85 2021
2874.36 2145
2874.86 2011
2875.37 1980
2875.87 2129
2876.38 2024
2876.88 2026
2877.39 1997
2877.89 1969
2878.40 1928
2878.90 1973
2879.41 2001
2879.92 2095
2880.42 2029
2880.93 1994
2881.43 2035
2881.94 2147
2882.45 2125
2882.95 2175
2883.46 2278
2883.96 2316
2884.47 2259
2884.98 2176
2885.48 2215
2885.99 2045
2886.50 2169
2887.00 1929
2887.51 2059
2888.02 1964
2888.52 1853
2889.03 1736
2889.53 1866
2890.04 1835
2890.55 1925
2891.06 1688
2891.56 1847
2892.07 1925
2892.58 1923
2893.08 2076
2893.59 2028
2894.10 2082
2894.60 2147
2895.11 2068
2895.62 2240
2896.13 2243
2896.63 2201
2897.14 2001
2897.65 2199
2898.15 2004
2898.66 1984
2899.17 2023
2899.68 2075
2900.18 2198
2900.69 1994
2901.20 1887
2901.71 1961
2902.22 1907
2902.72 1958
2903.23 1754
2903.74 1909
2904.25 1946
2904.75 1950
2905.26 1983
2905.77 2001
2906.28 1991
2906.79 1885
2907.30 1862
2907.80 1805
2908.31 2109
2908.82 2010
2909.33 1937
2909.84 1766
2910.35 2018
2910.85 2022
2911.36 1914
2911.87 1988
2912.38 2013
2912.89 1888
2913.40 1917
2913.91 1943
2914.41 1933
2914.92 1956
2915.43 2025
2915.94 2164
2916.45 2182
2916.96 1984
2917.47 2061
2917.98 2203
2918.49 2127
2919.00 2340
2919.51 2269
2920.01 2272
2920.52 2443
2921.03 2474
2921.54 2402
2922.05 2449
2922.56 2876
2923.07 3427
2923.58 3493
2924.09 3624
2924.60 3970
2925.11 4149
2925.62 4328
2926.13 4466
2926.64 4842
2927.15 5033
2927.66 4509
2928.17 3925
2928.68 3808
2929.19 3594
2929.70 2940
2930.21 2763
2930.72 2544
2931.23 2331
2931.74 2164
2932.25 2032
2932.76 1964
2933.27 1995
2933.78 1972
2934.29 1998
2934.80 1935
2935.31 1908
2935.83 1939
2936.34 2015
2936.85 1897
2937.36 1768
2937.87 1806
2938.38 1826
2938.89 1744
2939.40 1851
2939.91 1866
2940.42 1715
2940.94 1847
2941.45 1755
2941.96 1713
2942.47 1794
2942.98 1777
2943.49 1829
2944.00 1978
2944.51 1883
2945.03 1928
2945.54 2012
2946.05 2133
2946.56 2155
2947.07 2076
2947.58 2056
2948.10 2016
2948.61 2077
2949.12 2059
2949.63 2092
2950.14 1929
2950.66 2065
2951.17 2092
2951.68 2133
2952.19 2217
2952.70 2229
2953.22 2243
2953.73 2217
2954.24 2384
2954.75 2202
2955.26 2097
2955.78 2115
2956.29 2094
2956.80 2075
2957.31 2048
2957.83 2001
2958.34 1966
2958.85 1923
2959.37 1883
2959.88 1879
2960.39 1961
2960.90 1971
2961.42 1916
2961.93 1740
2962.44 1797
2962.96 2085
2963.47 2094
2963.98 2094
2964.50 2304
2965.01 2345
2965.52 2109
2966.04 2014
2966.55 2036
2967.06 1984
2967.58 2127
2968.09 2069
2968.60 2004
2969.12 2121
2969.63 1912
2970.14 1978
2970.66 1875
2971.17 2019
2971.68 2162
2972.20 1929
2972.71 1924
2973.23 1864
2973.74 1981
2974.25 1805
2974.77 1921
2975.28 2162
2975.80 1968
2976.31 1873
2976.83 1890
2977.34 2064
2977.85 1999
2978.37 1582
2978.88 1776
2979.40 1798
2979.91 1777
2980.43 1901
2980.94 1874
2981.46 1899
2981.97 1900
2982.48 1955
2983.00 1998
2983.51 2148
2984.03 1953
2984.54 1924
2985.06 2017
2985.57 1891
2986.09 1866
2986.60 1820
2987.12 2014
2987.63 1988
2988.15 1853
2988.67 1795
2989.18 1752
2989.70 1802
2990.21 1789
2990.73 1819
2991.24 1918
2991.76 1998
2992.27 2028
2992.79 1982
2993.30 2016
2993.82 2270
2994.34 2411
2994.85 2399
2995.37 2456
2995.88 2540
2996.40 2415
2996.92 2454
2997.43 2649
2997.95 2533
2998.46 2710
2998.98 2794
2999.50 2750
3000.01 2701
3000.53 2494
3001.05 2568
3001.56 2474
3002.08 2624
3002.59 2415
3003.11 2512
3003.63 2609
3004.14 2530
3004.66 2408
3005.18 2453
3005.69 2388
3006.21 2377
3006.73 2176
3007.24 2097
3007.76 1991
3008.28 2105
3008.80 1917
3009.31 1790
3009.83 1813
3010.35 1771
3010.86 1786
3011.38 1807
3011.90 1671
3012.42 1613
3012.93 1609
3013.45 1798
3013.97 1836
3014.49 1839
3015.00 1759
3015.52 1884
3016.04 1793
3016.56 1991
3017.07 1871
3017.59 1878
3018.11 1947
3018.63 2085
3019.15 1924
3019.66 1979
3020.18 1890
3020.70 1948
3021.22 2132
3021.74 2214
3022.25 2111
3022.77 2147
3023.29 2182
3023.81 2078
3024.33 2104
3024.85 2278
3025.36 2280
3025.88 2265
3026.40 2209
3026.92 2075
3027.44 2123
3027.96 2042
3028.48 1862
3028.99 2058
3029.51 1911
3030.03 1802
3030.55 1935
3031.07 1978
3031.59 1964
3032.11 1894
3032.63 1951
3033.15 1980
3033.66 1919
3034.18 1921
3034.70 1991
3035.22 1797
3035.74 1900
3036.26 1999
3036.78 2088
3037.30 1975
3037.82 1984
3038.34 1926
3038.86 1974
3039.38 1946
3039.90 1907
3040.42 1956
3040.94 1959
3041.46 2132
3041.98 2055
3042.50 1995
3043.02 1906
3043.54 1971
3044.06 1943
3044.58 2016
3045.10 1918
3045.62 1785
3046.14 1877
3046.66 1895
3047.18 1776
3047.70 1766
3048.22 1701
3048.74 1772
3049.26 1871
3049.78 1779
3050.30 1848
3050.82 1858
3051.34 1894
3051.86 1840
3052.38 1764
3052.90 1742
3053.43 1645
3053.95 1728
3054.47 1825
3054.99 1827
3055.51 1896
3056.03 1873
3056.55 1839
3057.07 1867
3057.59 1867
3058.12 1873
3058.64 1698
3059.16 1716
3059.68 1815
3060.20 1811
3060.72 1897
3061.24 1875
3061.77 1868
3062.29 1833
3062.81 1890
3063.33 2010
3063.85 2026
3064.37 2214
3064.90 2109
3065.42 2178
3065.94 2131
3066.46 2009
3066.98 2209
3067.51 2279
3068.03 2240
3068.55 2026
3069.07 2204
3069.59 2239
3070.12 2235
3070.64 2215
3071.16 2008
3071.68 2031
3072.21 2087
3072.73 1933
3073.25 1871
3073.77 1980
3074.30 1774
3074.82 1825
3075.34 1913
3075.86 1986
3076.39 1760
3076.91 1778
3077.43 1856
3077.96 1794
3078.48 2061
3079.00 2058
3079.52 2004
3080.05 1991
3080.57 2011
3081.09 2076
3081.62 1902
3082.14 2094
3082.66 2292
3083.19 2177
3083.71 2186
3084.23 2281
3084.76 2170
3085.28 2067
3085.80 2159
3086.33 2113
3086.85 1901
3087.38 1923
3087.90 1926
3088.42 2144
3088.95 2133
3089.47 2014
3090.00 1989
3090.52 2211
3091.04 2201
3091.57 2038
3092.09 2007
3092.62 2064
3093.14 2036
3093.66 1929
3094.19 2129
3094.71 2022
3095.24 1973
3095.76 1975
3096.29 1986
3096.81 2033
3097.34 2039
3097.86 2030
3098.38 2157
3098.91 2177
3099.43 2143
3099.96 2424
3100.48 2624
3101.01 2627
3101.53 2695
3102.06 2768
3102.58 3171
3103.11 3418
3103.63 3271
3104.16 3369
3104.68 3599
3105.21 3446
3105.73 3196
3106.26 3108
3106.79 3155
3107.31 3034
3107.84 3154
3108.36 3065
3108.89 3498
3109.41 3582
3109.94 3660
3110.46 3782
3110.99 4018
3111.52 4581
3112.04 4555
3112.57 4108
3113.09 4059
3113.62 4137
3114.15 3678
3114.67 3517
3115.20 3231
3115.72 2993
3116.25 2992
3116.78 2678
3117.30 2367
3117.83 2370
3118.35 2307
3118.88 2298
3119.41 2301
3119.93 2467
3120.46 2410
3120.99 2372
3121.51 2365
3122.04 2315
3122.57 2353
3123.09 2482
3123.62 2375
3124.15 2530
3124.67 2520
3125.20 2169
3125.73 2266
3126.26 2486
3126.78 2389
3127.31 2313
3127.84 2455
3128.36 2279
3128.89 2511
3129.42 2408
3129.95 2682
3130.47 2739
3131.00 2868
3131.53 2875
3132.06 3068
3132.58 3110
3133.11 3183
3133.64 3378
3134.17 3530
3134.69 3342
3135.22 3126
3135.75 3367
3136.28 3158
3136.81 3089
3137.33 2981
3137.86 2698
3138.39 2619
3138.92 2619
3139.45 2666
3139.97 2441
3140.50 2420
3141.03 2504
3141.56 2273
3142.09 2362
3142.62 2329
3143.14 2337
3143.67 2373
3144.20 2285
3144.73 2525
3145.26 2407
3145.79 2282
3146.32 2264
3146.84 2424
3147.37 2320
3147.90 2347
3148.43 2602
3148.96 2309
3149.49 2095
3150.02 2360
3150.55 2354
3151.08 2410
3151.61 2383
3152.13 2187
3152.66 2331
3153.19 2362
3153.72 2436
3154.25 2335
3154.78 2427
3155.31 2333
3155.84 2227
3156.37 2057
3156.90 2156
3157.43 2242
3157.96 2168
3158.49 1909
3159.02 2034
3159.55 2199
3160.08 2095
3160.61 2078
3161.14 2088
3161.67 2097
3162.20 1790
3162.73 1930
3163.26 1948
3163.79 1901
3164.32 1893
3164.85 2069
3165.38 2180
3165.91 2134
3166.44 1973
3166.97 2110
3167.50 2040
3168.03 1984
3168.56 2015
3169.09 2081
3169.62 2119
3170.15 2086
3170.69 1969
3171.22 2158
3171.75 2292
3172.28 2185
3172.81 2303
3173.34 2432
3173.87 2485
3174.40 2393
3174.93 2386
3175.46 2197
3176.00 2155
3176.53 2196
3177.06 2168
3177.59 2231
3178.12 2062
3178.65 1926
3179.18 1943
3179.72 1917
3180.25 2061
3180.78 2060
3181.31 1901
3181.84 2023
3182.37 2005
3182.91 2016
3183.44 1961
3183.97 2110
3184.50 2118
3185.03 1991
3185.56 1914
3186.10 1873
3186.63 1772
3187.16 1790
3187.69 1934
3188.23 1705
3188.76 1888
3189.29 2024
3189.82 1839
3190.36 1790
3190.89 1770
3191.42 1757
3191.95 1905
3192.49 1987
3193.02 1897
3193.55 1873
3194.08 2018
3194.62 2099
3195.15 2159
3195.68 2209
3196.21 2280
3196.75 2325
3197.28 2144
3197.81 2163
3198.35 2044
3198.88 2187
3199.41 2324
3199.95 2104
3200.48 2244
3201.01 2125
3201.55 2274
3202.08 2084
3202.61 1953
3203.15 2101
3203.68 2007
3204.21 1917
3204.75 1973
3205.28 1934
3205.81 2011
3206.35 1827
3206.88 1870
3207.42 1830
3207.95 1875
3208.48 1822
3209.02 1876
3209.55 1730
3210.09 1722
3210.62 1850
3211.15 2019
3211.69 1868
3212.22 2055
3212.76 1985
3213.29 1945
3213.83 1852
3214.36 1887
3214.89 1867
3215.43 1948
3215.96 1882
3216.50 1897
3217.03 1948
3217.57 1903
3218.10 1786
3218.64 1856
3219.17 1818
3219.71 1942
3220.24 1918
3220.78 2097
3221.31 1899
3221.85 1946
3222.38 1919
3222.92 1933
3223.45 1953
3223.99 1935
3224.52 1989
3225.06 1944
3225.59 2047
3226.13 2019
3226.66 2176
3227.20 2313
3227.73 2157
3228.27 2036
3228.81 2016
3229.34 1947
3229.88 1914
3230.41 1798
3230.95 1934
3231.48 2019
3232.02 2060
3232.56 1845
3233.09 1766
3233.63 1947
3234.16 1893
3234.70 1748
3235.24 1844
3235.77 1831
3236.31 1825
3236.85 1867
3237.38 1937
3237.92 1776
3238.45 1687
3238.99 1830
3239.53 1702
3240.06 1833
3240.60 1935
3241.14 1888
3241.67 1847
3242.21 1854
3242.75 1948
3243.28 1847
3243.82 1755
3244.36 1871
3244.90 1802
3245.43 1719
3245.97 1774
3246.51 1837
3247.04 1752
3247.58 1752
3248.12 1807
3248.66 1755
3249.19 1691
3249.73 1795
3250.27 1864
3250.81 1949
3251.34 1995
3251.88 1872
3252.42 1875
3252.96 1868
3253.49 1872
3254.03 2029
3254.57 1879
3255.11 1936
3255.64 2101
3256.18 1990
3256.72 1953
3257.26 1916
3257.80 2182
3258.33 2163
3258.87 2321
3259.41 2289
3259.95 2292
3260.49 2330
3261.03 2482
3261.56 2440
3262.10 2333
3262.64 2461
3263.18 2404
3263.72 2503
3264.26 2764
3264.79 2617
3265.33 2481
3265.87 2657
3266.41 2590
3266.95 2501
3267.49 2360
3268.03 2313
3268.57 2438
3269.10 2281
3269.64 2225
3270.18 2201
3270.72 2168
3271.26 2153
3271.80 2073
3272.34 2052
3272.88 1865
3273.42 1976
3273.96 2085
3274.50 2078
3275.04 1972
3275.58 2035
3276.12 1937
3276.66 2233
3277.19 2210
3277.73 2142
3278.27 2045
3278.81 2066
3279.35 2161
3279.89 2230
3280.43 2112
3280.97 2042
3281.51 2069
3282.05 2199
3282.59 2166
3283.13 2242
3283.67 1999
3284.21 2188
3284.75 2262
3285.29 2191
3285.83 2100
3286.38 2209
3286.92 2366
3287.46 2450
3288.00 2330
3288.54 2384
3289.08 2190
3289.62 2332
3290.16 2313
3290.70 2430
3291.24 2322
3291.78 2474
3292.32 2552
3292.86 2719
3293.40 2893
3293.95 2823
3294.49 2930
3295.03 2864
3295.57 3042
3296.11 2980
3296.65 2957
3297.19 2955
3297.73 3090
3298.28 2870
3298.82 2684
3299.36 2565
3299.90 2325
3300.44 2102
3300.98 2063
3301.52 2100
3302.07 2084
3302.61 2152
3303.15 2223
3303.69 1992
3304.23 2145
3304.77 2034
3305.32 2015
3305.86 2014
3306.40 2087
3306.94 2163
3307.49 2174
3308.03 2246
3308.57 2105
3309.11 2031
3309.65 2254
3310.20 2360
3310.74 2224
3311.28 2278
3311.82 2095
3312.37 2177
3312.91 2368
3313.45 2368
3313.99 2461
3314.54 2731
3315.08 2965
3315.62 2863
3316.17 2974
3316.71 2830
3317.25 2829
3317.79 2836
3318.34 2734
3318.88 2592
3319.42 2579
3319.97 2514
3320.51 2487
3321.05 2297
3321.60 2320
3322.14 2311
3322.68 2451
3323.23 2519
3323.77 2387
3324.31 2523
3324.86 2555
3325.40 2522
3325.94 2376
3326.49 2304
3327.03 2324
3327.58 2123
3328.12 2212
3328.66 2118
3329.21 2101
3329.75 2183
3330.29 2041
3330.84 1910
3331.38 2160
3331.93 2171
3332.47 1959
3333.02 1837
3333.56 1960
3334.10 2078
3334.65 2066
3335.19 2109
3335.74 2027
3336.28 2149
3336.83 2111
3337.37 2157
3337.92 2100
3338.46 1979
3339.00 1965
3339.55 2215
3340.09 2023
3340.64 1971
3341.18 2026
3341.73 2065
3342.27 2079
3342.82 2144
3343.36 2097
3343.91 1955
3344.45 2047
3345.00 2062
3345.54 2082
3346.09 2011
3346.64 2031
3347.18 1939
3347.73 1890
3348.27 1949
3348.82 1954
3349.36 1805
3349.91 1877
3350.45 1887
3351.00 1935
3351.55 1976
3352.09 1900
3352.64 1901
3353.18 2053
3353.73 1970
3354.27 2000
3354.82 2047
3355.37 2040
3355.91 2179
3356.46 2315
3357.00 2242
3357.55 2222
3358.10 2326
3358.64 2229
3359.19 2254
3359.74 2103
3360.28 2102
3360.83 2315
3361.38 2270
3361.92 2212
3362.47 2164
3363.02 2064
3363.56 2114
3364.11 2138
3364.66 2085
3365.20 1899
3365.75 1924
3366.30 1946
3366.84 1907
3367.39 1963
3367.94 1966
3368.48 1921
3369.03 1853
3369.58 1744
3370.13 1887
3370.67 1805
3371.22 1919
3371.77 1815
3372.32 1906
3372.86 1873
3373.41 1864
3373.96 1771
3374.51 1671
3375.05 1628
3375.60 1741
3376.15 1834
3376.70 1848
3377.24 1779
3377.79 1778
3378.34 1904
3378.89 1977
3379.44 1890
3379.98 1842
3380.53 1947
3381.08 2161
3381.63 2052
3382.18 2136
3382.73 2082
3383.27 1984
3383.82 1910
3384.37 2038
3384.92 2081
3385.47 1941
3386.02 1900
3386.56 1962
3387.11 1971
3387.66 2278
3388.21 2250
3388.76 2053
3389.31 1849
3389.86 1781
3390.41 2087
3390.95 2067
3391.50 1922
3392.05 2045
3392.60 2032
3393.15 1919
3393.70 1859
3394.25 1954
3394.80 2006
3395.35 1893
3395.90 1885
3396.45 1753
3397.00 1763
3397.55 1739
3398.10 1788
3398.64 1999
3399.19 2037
3399.74 2069
3400.29 2368
3400.84 2569
3401.39 2691
3401.94 2942
3402.49 3307
3403.04 3532
3403.59 3682
3404.14 3831
3404.69 3843
3405.24 3568
3405.79 3697
3406.34 3623
3406.89 3488
3407.44 3207
3407.99 2725
3408.54 2508
3409.09 2391
3409.65 2369
3410.20 2171
3410.75 2067
3411.30 1970
3411.85 1938
3412.40 1969
3412.95 1941
3413.50 1963
3414.05 1918
3414.60 1893
3415.15 1837
3415.70 1850
3416.25 1972
3416.81 1869
3417.36 1792
3417.91 1863
3418.46 2030
3419.01 1895
3419.56 2056
3420.11 2145
3420.66 2196
3421.22 2082
3421.77 2359
3422.32 2443
3422.87 2360
3423.42 2265
3423.97 2232
3424.52 2207
3425.08 2262
3425.63 2152
3426.18 2265
3426.73 2035
3427.28 1988
3427.84 1964
3428.39 1995
3428.94 1996
3429.49 2045
3430.04 1978
3430.60 2052
3431.15 1926
3431.70 2049
3432.25 1987
3432.80 1858
3433.36 1997
3433.91 2077
3434.46 1928
3435.01 1737
3435.57 1816
3436.12 1808
3436.67 1739
3437.22 1732
3437.78 1825
3438.33 1848
3438.88 1829
3439.44 1911
3439.99 1911
3440.54 1928
3441.09 1911
3441.65 1806
3442.20 1956
3442.75 1970
3443.31 1868
3443.86 2013
3444.41 2042
3444.97 1871
3445.52 1897
3446.07 1845
3446.63 1845
3447.18 1944
3447.73 2012
3448.29 1811
3448.84 1979
3449.40 1885
3449.95 1962
3450.50 2084
3451.06 1886
3451.61 1841
3452.16 1812
3452.72 1820
3453.27 1890
3453.83 1991
3454.38 1872
3454.93 1838
3455.49 1829
3456.04 1957
3456.60 2117
3457.15 2099
3457.71 1981
3458.26 1952
3458.81 1972
3459.37 1982
3459.92 2041
3460.48 2013
3461.03 2089
3461.59 1850
3462.14 1927
3462.70 2068
3463.25 1882
3463.81 1688
3464.36 1907
3464.92 1856
3465.47 1914
3466.03 1778
3466.58 1818
3467.14 1892
3467.69 1916
3468.25 2080
3468.80 2019
3469.36 1933
3469.91 2040
3470.47 1934
3471.02 2033
3471.58 1817
3472.13 1890
3472.69 2074
3473.24 1871
3473.80 1774
3474.36 1829
3474.91 1887
3475.47 1909
3476.02 1951
3476.58 1820
3477.13 1875
3477.69 1955
3478.25 1892
3478.80 1956
3479.36 2106
3479.91 2001
3480.47 1981
3481.03 2205
3481.58 2271
3482.14 2219
3482.70 1998
3483.25 2027
3483.81 2164
3484.37 2209
3484.92 2284
3485.48 2240
3486.04 2388
3486.59 2217
3487.15 2260
3487.71 2302
3488.26 2345
3488.82 2718
3489.38 2737
3489.93 2665
3490.49 2831
3491.05 3247
3491.60 3164
3492.16 3164
3492.72 3388
3493.27 3357
3493.83 3539
3494.39 3507
3494.95 3665
3495.50 3709
3496.06 3606
3496.62 3655
3497.18 3332
3497.73 3463
3498.29 3624
3498.85 3758
3499.41 3897
3499.96 3986
3500.52 4194
3501.08 4277
3501.64 4261
3502.20 4072
3502.75 4217
3503.31 4094
3503.87 4010
3504.43 4139
3504.99 4129
3505.54 4183
3506.10 4090
3506.66 4001
3507.22 3767
3507.78 3865
3508.34 3657
3508.89 3789
3509.45 3602
3510.01 3271
3510.57 3238
3511.13 2913
3511.69 3074
3512.25 3023
3512.80 2882
3513.36 2866
3513.92 2986
3514.48 3321
3515.04 3463
3515.60 3729
3516.16 3980
3516.72 4037
3517.28 4157
3517.83 4380
3518.39 4366
3518.95 4313
3519.51 4358
3520.07 4043
3520.63 4070
3521.19 3743
3521.75 3474
3522.31 3381
3522.87 3181
3523.43 2998
3523.99 3041
3524.55 2984
3525.11 2826
3525.67 2655
3526.23 2424
3526.79 2503
3527.35 2287
3527.91 2492
3528.47 2568
3529.03 2379
3529.59 2201
3530.15 2096
3530.71 2034
3531.27 2227
3531.83 2194
3532.39 2037
3532.95 1939
3533.51 2073
3534.07 1998
3534.63 2020
3535.19 2139
3535.75 1957
3536.31 2078
3536.87 2170
3537.43 2518
3537.99 2303
3538.55 2308
3539.12 2391
3539.68 2401
3540.24 2380
3540.80 2433
3541.36 2480
3541.92 2658
3542.48 3047
3543.04 3207
3543.60 2986
3544.16 2916
3544.73 2875
3545.29 2856
3545.85 2800
3546.41 2686
3546.97 2626
3547.53 2502
3548.09 2392
3548.66 2304
3549.22 2388
3549.78 2453
3550.34 2344
3550.90 2215
3551.46 2418
3552.03 2324
3552.59 2475
3553.15 2461
3553.71 2288
3554.27 2296
3554.84 2310
3555.40 2213
3555.96 2028
3556.52 1999
3557.09 2038
3557.65 2076
3558.21 2111
3558.77 2218
3559.33 2106
3559.90 2109
3560.46 1917
3561.02 1932
3561.58 2048
3562.15 2225
3562.71 2162
3563.27 1981
3563.84 1958
3564.40 1902
3564.96 1891
3565.52 1899
3566.09 1747
3566.65 1796
3567.21 1725
3567.78 1969
3568.34 1962
3568.90 1877
3569.47 1788
3570.03 1756
3570.59 1907
3571.16 1956
3571.72 1874
3572.28 1788
3572.85 1819
3573.41 1953
3573.97 1842
3574.54 1854
3575.10 1878
3575.66 1846
3576.23 1897
3576.79 1879
3577.36 1881
3577.92 1849
3578.48 1887
3579.05 1933
3579.61 1786
3580.18 1734
3580.74 1758
3581.30 1834
3581.87 1752
3582.43 1838
3583.00 1940
3583.56 1898
3584.13 1746
3584.69 1764
3585.25 1751
3585.82 1791
3586.38 1867
3586.95 1789
3587.51 1736
3588.08 1829
3588.64 1819
3589.21 1751
3589.77 1842
3590.34 1915
3590.90 1841
3591.47 1836
3592.03 1960
3592.60 1783
3593.16 1920
3593.73 2065
3594.29 1938
3594.86 1864
3595.42 1991
3595.99 1963
3596.55 1978
3597.12 1973
3597.68 1929
3598.25 2077
3598.82 1961
3599.38 1901
3599.95 2056
3600.51 1996
3601.08 2017
3601.64 1945
3602.21 2026
3602.78 2056
3603.34 1982
3603.91 1912
3604.47 1984
3605.04 1856
3605.61 1904
3606.17 1825
3606.74 1850
3607.30 1826
3607.87 1933
3608.44 1866
3609.00 1866
3609.57 1800
3610.14 1901
3610.70 1943
3611.27 1964
3611.84 2123
3612.40 1986
3612.97 2326
3613.54 2718
3614.10 3174
3614.67 3607
3615.24 4210
3615.80 4984
3616.37 6012
3616.94 6761
3617.50 7251
3618.07 7958
3618.64 8584
3619.21 8633
3619.77 8437
3620.34 8056
3620.91 7790
3621.47 7035
3622.04 5855
3622.61 5063
3623.18 4401
3623.74 3800
3624.31 3371
3624.88 2938
3625.45 2499
3626.01 2302
3626.58 2224
3627.15 2051
3627.72 1948
3628.29 2054
3628.85 1894
3629.42 1879
3629.99 1979
3630.56 1837
3631.13 1810
3631.69 1832
3632.26 1898
3632.83 1704
3633.40 1752
3633.97 1835
3634.54 1866
3635.10 1907
3635.67 1860
3636.24 1832
3636.81 2031
3637.38 1817
3637.95 1830
3638.52 1866
3639.08 1947
3639.65 1937
3640.22 1980
3640.79 2039
3641.36 2252
3641.93 2308
3642.50 2329
3643.07 2277
3643.64 2366
3644.20 2526
3644.77 2525
3645.34 2545
3645.91 2456
3646.48 2567
3647.05 2821
3647.62 2681
3648.19 2488
3648.76 2673
3649.33 2627
3649.90 2626
3650.47 2458
3651.04 2471
3651.61 2383
3652.18 2360
3652.75 2303
3653.32 2379
3653.89 2383
3654.46 2374
3655.03 2645
3655.60 2717
3656.17 2657
3656.74 2808
3657.31 2692
3657.88 2729
3658.45 2601
3659.02 2604
3659.59 2618
3660.16 2553
3660.73 2405
3661.30 2208
3661.87 2153
3662.44 2164
3663.01 2235
3663.58 2254
3664.15 2099
3664.72 2132
3665.29 2110
3665.86 2183
3666.43 2084
3667.01 2163
3667.58 2369
3668.15 2196
3668.72 2223
3669.29 2349
3669.86 2517
3670.43 2512
3671.00 2111
3671.57 2133
3672.15 2164
3672.72 2198
3673.29 2135
3673.86 2229
3674.43 2270
3675.00 2287
3675.57 2325
3676.15 2177
3676.72 2150
3677.29 2127
3677.86 2220
3678.43 2151
3679.00 2121
3679.58 2091
3680.15 2044
3680.72 1956
3681.29 1854
3681.86 1820
3682.44 1903
3683.01 2056
3683.58 1853
3684.15 1900
3684.73 1997
3685.30 1892
3685.87 1879
3686.44 1826
3687.02 1946
3687.59 1986
3688.16 1927
3688.73 1795
3689.31 1838
3689.88 1726
3690.45 1761
3691.02 1883
3691.60 1815
3692.17 1912
3692.74 1934
3693.32 1954
3693.89 1883
3694.46 1964
3695.03 2027
3695.61 1928
3696.18 1903
3696.75 2020
3697.33 2021
3697.90 1961
3698.47 1944
3699.05 1875
3699.62 1782
3700.19 1879
3700.77 1871
3701.34 1872
3701.91 1917
3702.49 1717
3703.06 1725
3703.64 1790
3704.21 1746
3704.78 1783
3705.36 1743
3705.93 1634
3706.51 1837
3707.08 1785
3707.65 1944
3708.23 1975
3708.80 1743
3709.38 1871
3709.95 1963
3710.52 1776
3711.10 1937
3711.67 2051
3712.25 2064
3712.82 2024
3713.40 1940
3713.97 1705
3714.55 1807
3715.12 1997
3715.69 1906
3716.27 1751
3716.84 1825
3717.42 1797
3717.99 1695
3718.57 1766
3719.14 1714
3719.72 1679
3720.29 1626
3720.87 1612
3721.44 1666
3722.02 1710
3722.59 1626
3723.17 1643
3723.75 1811
3724.32 1855
3724.90 1762
3725.47 1866
3726.05 1959
3726.62 1928
3727.20 1972
3727.77 1985
3728.35 1958
3728.92 2069
3729.50 2249
3730.08 2154
3730.65 2316
3731.23 2625
3731.80 2883
3732.38 3255
3732.96 3283
3733.53 3355
3734.11 3278
3734.68 3207
3735.26 3188
3735.84 3291
3736.41 3048
3736.99 2923
3737.57 2570
3738.14 2257
3738.72 2070
3739.30 2152
3739.87 2030
3740.45 1817
3741.03 1831
3741.60 1761
3742.18 1742
3742.76 1697
3743.33 1743
3743.91 1664
3744.49 1621
3745.06 1717
3745.64 1589
3746.22 1580
3746.79 1657
3747.37 1732
3747.95 1525
3748.53 1576
3749.10 1711
3749.68 1593
3750.26 1627
3750.83 1617
3751.41 1651
3751.99 1687
3752.57 1764
3753.14 1591
3753.72 1649
3754.30 1783
3754.88 1773
3755.46 1829
3756.03 1720
3756.61 1806
3757.19 1888
3757.77 1774
3758.35 1823
3758.92 1851
3759.50 1902
3760.08 1987
3760.66 1999
3761.24 1865
3761.81 1950
3762.39 2062
3762.97 2013
3763.55 1867
3764.13 1882
3764.71 1948
3765.28 1920
3765.86 1967
3766.44 1918
3767.02 1889
3767.60 1954
3768.18 1872
3768.76 1849
3769.34 1774
3769.91 1756
3770.49 1748
3771.07 1764
3771.65 1839
3772.23 1919
3772.81 1887
3773.39 1986
3773.97 1885
3774.55 1726
3775.13 1831
3775.71 1905
3776.28 1766
3776.86 1655
3777.44 1792
3778.02 1763
3778.60 1738
3779.18 1718
3779.76 1648
3780.34 1689
3780.92 1885
3781.50 1750
3782.08 1522
3782.66 1591
3783.24 1537
3783.82 1641
3784.40 1614
3784.98 1631
3785.56 1563
3786.14 1624
3786.72 1736
3787.30 1658
3787.88 1681
3788.46 1697
3789.04 1685
3789.62 1819
3790.20 1809
3790.78 1739
3791.36 1870
3791.94 1860
3792.53 1798
3793.11 1749
3793.69 1702
3794.27 1768
3794.85 1855
3795.43 1919
3796.01 1817
3796.59 1783
3797.17 1688
3797.75 1778
3798.33 1972
3798.91 1809
3799.50 2010
3800.08 2024
3800.66 1941
3801.24 2086
3801.82 2111
3802.40 2093
3802.98 2144
3803.57 2106
3804.15 2122
3804.73 2115
3805.31 2084
3805.89 1916
3806.47 1907
3807.05 2070
3807.64 2193
3808.22 2220
3808.80 2216
3809.38 2143
3809.96 2195
3810.55 2157
3811.13 2143
3811.71 2275
3812.29 2185
3812.87 2346
3813.46 2123
3814.04 2088
3814.62 2133
3815.20 2094
3815.79 2020
3816.37 2182
3816.95 2158
3817.53 2093
3818.12 2041
3818.70 2053
3819.28 1993
3819.86 2036
3820.45 2014
3821.03 1980
3821.61 2081
3822.20 1919
3822.78 1968
3823.36 1915
3823.94 1890
3824.53 1959
3825.11 2009
3825.69 2050
3826.28 1853
3826.86 1830
3827.44 1894
3828.03 1922
3828.61 2013
3829.19 1881
3829.78 1997
3830.36 1973
3830.94 2050
3831.53 2067
3832.11 1933
3832.69 2070
3833.28 1922
3833.86 2020
3834.45 1972
3835.03 1796
3835.61 1802
3836.20 1837
3836.78 1769
3837.37 1828
3837.95 1875
3838.53 1786
3839.12 1803
3839.70 1841
3840.29 1773
3840.87 1794
3841.46 2001
3842.04 1990
3842.62 2223
3843.21 2133
3843.79 1967
3844.38 2164
3844.96 1917
3845.55 1875
3846.13 1856
3846.72 1967
3847.30 1949
3847.89 2067
3848.47 1962
3849.06 1786
3849.64 1739
3850.23 1997
3850.81 1935
3851.40 1958
3851.98 1981
3852.57 2075
3853.15 2145
3853.74 1939
3854.32 2051
3854.91 2012
3855.49 2099
3856.08 2240
3856.66 2512
3857.25 2869
3857.84 3102
3858.42 3518
3859.01 3945
3859.59 4321
3860.18 5067
3860.76 5380
3861.35 5767
3861.94 6187
3862.52 6413
3863.11 6574
3863.69 6575
3864.28 6557
3864.87 6320
3865.45 5806
3866.04 5415
3866.62 4954
3867.21 4269
3867.80 3724
3868.38 3479
3868.97 3216
3869.56 3088
3870.14 2811
3870.73 2836
3871.32 2716
3871.90 2580
3872.49 2629
3873.08 2713
3873.66 2733
3874.25 2666
3874.84 2490
3875.42 2445
3876.01 2393
3876.60 2524
3877.19 2586
3877.77 2378
3878.36 2492
3878.95 2532
3879.53 2386
3880.12 2325
3880.71 2462
3881.30 2332
3881.88 2286
3882.47 2247
3883.06 2221
3883.65 2175
3884.23 2141
3884.82 2112
3885.41 2215
3886.00 2261
3886.58 2318
3887.17 2233
3887.76 2203
3888.35 2335
3888.94 2457
3889.52 2460
3890.11 2289
3890.70 2402
3891.29 2525
3891.88 2389
3892.46 2301
3893.05 2128
3893.64 2250
3894.23 2225
3894.82 2165
3895.41 2116
3895.99 2061
3896.58 2022
3897.17 2168
3897.76 2165
3898.35 2212
3898.94 2298
3899.53 2457
3900.12 2309
3900.70 2169
3901.29 2063
3901.88 1988
3902.47 2056
3903.06 2149
3903.65 2022
3904.24 2112
3904.83 2007
3905.42 1846
3906.01 1777
3906.60 1918
3907.18 1939
3907.77 1861
3908.36 1700
3908.95 1611
3909.54 1589
3910.13 1570
3910.72 1707
3911.31 1741
3911.90 1731
3912.49 1615
3913.08 1569
3913.67 1692
3914.26 1681
3914.85 1593
3915.44 1496
3916.03 1606
3916.62 1648
3917.21 1634
3917.80 1650
3918.39 1686
3918.98 1682
3919.57 1644
3920.16 1656
3920.75 1556
3921.34 1631
3921.93 1733
3922.52 1755
3923.11 1600
3923.70 1776
3924.30 1810
3924.89 1694
3925.48 1492
3926.07 1632
3926.66 1742
3927.25 1717
3927.84 1621
3928.43 1632
3929.02 1589
3929.61 1623
3930.20 1758
3930.80 1778
3931.39 1745
3931.98 1772
3932.57 1638
3933.16 1556
3933.75 1657
3934.34 1888
3934.93 1829
3935.53 1844
3936.12 1907
3936.71 1730
3937.30 1736
3937.89 1794
3938.48 1727
3939.08 1793
3939.67 1789
3940.26 1680
3940.85 1636
3941.44 1715
3942.04 1791
3942.63 1809
3943.22 1905
3943.81 1656
3944.40 1756
3945.00 1726
3945.59 1628
3946.18 1616
3946.77 1644
3947.36 1625
3947.96 1640
3948.55 1596
3949.14 1691
3949.73 1616
3950.33 1604
3950.92 1657
3951.51 1513
3952.11 1493
3952.70 1410
3953.29 1387
3953.88 1605
3954.48 1551
3955.07 1580
3955.66 1623
3956.26 1585
3956.85 1526
3957.44 1504
3958.04 1463
3958.63 1700
3959.22 1531
3959.81 1441
3960.41 1579
3961.00 1610
3961.60 1633
3962.19 1469
3962.78 1477
3963.38 1513
3963.97 1410
3964.56 1406
3965.16 1514
3965.75 1461
3966.34 1504
3966.94 1471
3967.53 1491
3968.13 1524
3968.72 1482
3969.31 1498
3969.91 1432
3970.50 1383
3971.10 1464
3971.69 1613
3972.28 1633
3972.88 1519
3973.47 1414
3974.07 1501
3974.66 1482
3975.26 1565
3975.85 1610
3976.45 1481
3977.04 1465
3977.63 1478
3978.23 1477
3978.82 1458
3979.42 1630
3980.01 1519
3980.61 1452
3981.20 1596
3981.80 1542
3982.39 1519
3982.99 1646
3983.58 1544
3984.18 1610
3984.77 1691
3985.37 1631
3985.96 1563
3986.56 1683
3987.16 1616
3987.75 1516
3988.35 1453
3988.94 1469
3989.54 1488
3990.13 1511
3990.73 1578
3991.32 1631
3991.92 1575
3992.52 1662
3993.11 1524
3993.71 1632
3994.30 1779
3994.90 1734
3995.50 1818
3996.09 1817
3996.69 1923
3997.28 1836
3997.88 1941
3998.48 2050
3999.07 1976
3999.67 2103
4000.26 2181
4000.86 2227
4001.46 2171
4002.05 2154
4002.65 1858
4003.25 2070
4003.84 1814
4004.44 1910
4005.04 1791
4005.63 1868
4006.23 1801
4006.83 1787
4007.42 1907
4008.02 1870
4008.62 1798
4009.21 1705
4009.81 1776
4010.41 1851
4011.01 1858
4011.60 1707
4012.20 1792
4012.80 1954
4013.40 1827
4013.99 2006
4014.59 1874
4015.19 1732
4015.78 1878
4016.38 1796
4016.98 1777
4017.58 1881
4018.18 1891
4018.77 1937
4019.37 1857
4019.97 1823
4020.57 1891
4021.16 1900
4021.76 1720
4022.36 1770
4022.96 1855
4023.56 1818
4024.15 1897
4024.75 1805
4025.35 1902
4025.95 2132
4026.55 2206
4027.15 2111
4027.74 2232
4028.34 2281
4028.94 2398
4029.54 2322
4030.14 2340
4030.74 2388
4031.34 2326
4031.93 2272
4032.53 2078
4033.13 1939
4033.73 2048
4034.33 1942
4034.93 1881
4035.53 1876
4036.13 1849
4036.73 1694
4037.32 1701
4037.92 1636
4038.52 1637
4039.12 1603
4039.72 1627
4040.32 1611
4040.92 1540
4041.52 1418
4042.12 1353
4042.72 1460
4043.32 1494
4043.92 1490
4044.52 1568
4045.12 1523
4045.72 1542
4046.32 1482
4046.92 1464
4047.52 1516
4048.12 1624
4048.72 1634
4049.32 1785
4049.92 1585
4050.52 1618
4051.12 1500
4051.72 1637
4052.32 1515
4052.92 1497
4053.52 1588
4054.12 1463
4054.72 1416
4055.32 1469
4055.92 1401
4056.52 1434
4057.12 1519
4057.72 1534
4058.32 1384
4058.92 1359
4059.52 1485
4060.12 1497
4060.72 1438
4061.33 1379
4061.93 1461
4062.53 1496
4063.13 1653
4063.73 1593
4064.33 1543
4064.93 1468
4065.53 1499
4066.13 1556
4066.74 1467
4067.34 1592
4067.94 1497
4068.54 1425
4069.14 1494
4069.74 1611
4070.34 1611
4070.95 1586
4071.55 1551
4072.15 1463
4072.75 1615
4073.35 1476
4073.95 1516
4074.56 1459
4075.16 1346
4075.76 1411
4076.36 1447
4076.96 1495
4077.57 1497
4078.17 1509
4078.77 1401
4079.37 1432
4079.97 1420
4080.58 1392
4081.18 1501
4081.78 1587
4082.38 1459
4082.99 1457
4083.59 1480
4084.19 1432
4084.79 1348
4085.40 1330
4086.00 1315
4086.60 1339
4087.21 1618
4087.81 1688
4088.41 1652
4089.01 1523
4089.62 1495
4090.22 1364
4090.82 1431
4091.43 1399
4092.03 1451
4092.63 1468
4093.24 1529
4093.84 1490
4094.44 1452
4095.05 1496
4095.65 1519
4096.25 1584
4096.86 1502
4097.46 1453
4098.06 1527
4098.67 1526
4099.27 1405
4099.87 1446
4100.48 1383
4101.08 1308
4101.69 1239
4102.29 1468
4102.89 1387
4103.50 1317
4104.10 1378
4104.71 1320
4105.31 1334
4105.91 1310
4106.52 1226
4107.12 1496
4107.73 1451
4108.33 1507
4108.94 1406
4109.54 1484
4110.14 1496
4110.75 1332
4111.35 1400
4111.96 1277
4112.56 1439
4113.17 1425
4113.77 1487
4114.38 1363
4114.98 1377
4115.59 1354
4116.19 1353
4116.80 1276
4117.40 1360
4118.01 1285
4118.61 1275
4119.22 1362
4119.82 1387
4120.43 1398
4121.03 1422
4121.64 1527
4122.24 1434
4122.85 1454
4123.46 1390
4124.06 1294
4124.67 1391
4125.27 1349
4125.88 1323
4126.48 1370
4127.09 1290
4127.69 1305
4128.30 1343
4128.91 1355
4129.51 1273
4130.12 1341
4130.72 1226
4131.33 1322
4131.94 1369
4132.54 1364
4133.15 1377
4133.76 1390
4134.36 1471
4134.97 1350
4135.57 1325
4136.18 1470
4136.79 1408
4137.39 1487
4138.00 1631
4138.61 1631
4139.21 1555
4139.82 1513
4140.43 1655
4141.03 1695
4141.64 1845
4142.25 1949
4142.85 1961
4143.46 1821
4144.07 1675
4144.67 1838
4145.28 1793
4145.89 1705
4146.50 1615
4147.10 1599
4147.71 1575
4148.32 1419
4148.93 1342
4149.53 1399
4150.14 1372
4150.75 1263
4151.36 1320
4151.96 1414
4152.57 1410
4153.18 1401
4153.79 1332
4154.39 1409
4155.00 1337
4155.61 1293
4156.22 1305
4156.82 1458
4157.43 1444
4158.04 1319
4158.65 1338
4159.26 1303
4159.87 1275
4160.47 1378
4161.08 1299
4161.69 1213
4162.30 1254
4162.91 1302
4163.52 1344
4164.12 1293
4164.73 1331
4165.34 1353
4165.95 1385
4166.56 1509
4167.17 1446
4167.78 1462
4168.38 1278
4168.99 1278
4169.60 1257
4170.21 1279
4170.82 1430
4171.43 1499
4172.04 1398
4172.65 1352
4173.26 1387
4173.86 1551
4174.47 1532
4175.08 1527
4175.69 1350
4176.30 1386
4176.91 1567
4177.52 1583
4178.13 1519
4178.74 1394
4179.35 1399
4179.96 1587
4180.57 1456
4181.18 1448
4181.79 1342
4182.40 1403
4183.01 1464
4183.62 1430
4184.23 1509
4184.84 1409
4185.45 1383
4186.06 1448
4186.67 1398
4187.28 1320
4187.89 1393
4188.50 1380
4189.11 1354
4189.72 1446
4190.33 1500
4190.94 1380
4191.55 1293
4192.16 1301
4192.77 1397
4193.38 1363
4193.99 1240
4194.60 1261
4195.21 1379
4195.82 1411
4196.44 1387
4197.05 1331
4197.66 1438
4198.27 1420
4198.88 1437
4199.49 1504
4200.10 1519
4200.71 1449
4201.32 1351
4201.94 1392
4202.55 1277
4203.16 1277
4203.77 1408
4204.38 1322
4204.99 1360
4205.60 1311
4206.21 1397
4206.83 1479
4207.44 1479
4208.05 1416
4208.66 1392
4209.27 1460
4209.89 1408
4210.50 1301
4211.11 1360
4211.72 1344
4212.33 1402
4212.94 1428
4213.56 1424
4214.17 1412
4214.78 1429
4215.39 1468
4216.01 1520
4216.62 1464
4217.23 1430
4217.84 1555
4218.46 1683
4219.07 1743
4219.68 1807
4220.29 2060
4220.91 2025
4221.52 2055
4222.13 2341
4222.74 2408
4223.36 2451
4223.97 2644
4224.58 2888
4225.19 2561
4225.81 2465
4226.42 2592
4227.03 2591
4227.65 2540
4228.26 2522
4228.87 2564
4229.49 2565
4230.10 2576
4230.71 2347
4231.33 2284
4231.94 2164
4232.55 2038
4233.17 1983
4233.78 1987
4234.39 1792
4235.01 1798
4235.62 1834
4236.23 1860
4236.85 1913
4237.46 1967
4238.08 2010
4238.69 1928
4239.30 1942
4239.92 1866
4240.53 1852
4241.15 1952
4241.76 1918
4242.37 1907
4242.99 1859
4243.60 1767
4244.22 1732
4244.83 1554
4245.45 1622
4246.06 1691
4246.67 1647
4247.29 1694
4247.90 1615
4248.52 1715
4249.13 1759
4249.75 1817
4250.36 1673
4250.98 1648
4251.59 1549
4252.21 1556
4252.82 1466
4253.44 1467
4254.05 1544
4254.67 1569
4255.28 1476
4255.90 1411
4256.51 1460
4257.13 1426
4257.74 1456
4258.36 1465
4258.97 1537
4259.59 1422
4260.20 1425
4260.82 1507
4261.44 1624
4262.05 1613
4262.67 1534
4263.28 1508
4263.90 1559
4264.51 1593
4265.13 1530
4265.75 1484
4266.36 1603
4266.98 1630
4267.59 1649
4268.21 1585
4268.83 1543
4269.44 1673
4270.06 1629
4270.67 1580
4271.29 1594
4271.91 1588
4272.52 1709
4273.14 1681
4273.76 1741
4274.37 1613
4274.99 1673
4275.61 1831
4276.22 1949
4276.84 1871
4277.46 1835
4278.07 1748
4278.69 1970
4279.31 1818
4279.92 1613
4280.54 1542
4281.16 1514
4281.77 1538
4282.39 1626
4283.01 1518
4283.63 1423
4284.24 1458
4284.86 1486
4285.48 1636
4286.09 1611
4286.71 1419
4287.33 1342
4287.95 1460
4288.56 1405
4289.18 1439
4289.80 1374
4290.42 1500
4291.03 1511
4291.65 1425
4292.27 1395
4292.89 1476
4293.51 1544
4294.12 1423
4294.74 1397
4295.36 1528
4295.98 1490
4296.60 1387
4297.21 1435
4297.83 1451
4298.45 1448
4299.07 1540
4299.69 1383
4300.31 1455
4300.92 1434
4301.54 1570
4302.16 1546
4302.78 1510
4303.40 1447
4304.02 1440
4304.63 1470
4305.25 1493
4305.87 1517
4306.49 1489
4307.11 1469
4307.73 1550
4308.35 1520
4308.97 1551
4309.59 1559
4310.20 1542
4310.82 1412
4311.44 1519
4312.06 1410
4312.68 1413
4313.30 1549
4313.92 1407
4314.54 1496
4315.16 1497
4315.78 1427
4316.40 1463
4317.02 1429
4317.64 1617
4318.26 1575
4318.88 1393
4319.50 1373
4320.12 1385
4320.74 1419
4321.36 1399
4321.98 1429
4322.60 1383
4323.22 1440
4323.84 1536
4324.46 1430
4325.08 1621
4325.70 1462
4326.32 1600
4326.94 1553
4327.56 1545
4328.18 1389
4328.80 1406
4329.42 1529
4330.04 1302
4330.66 1361
4331.28 1393
4331.90 1357
4332.52 1507
4333.14 1214
4333.76 1405
4334.38 1418
4335.00 1407
4335.63 1500
4336.25 1430
4336.87 1350
4337.49 1450
4338.11 1544
4338.73 1526
4339.35 1450
4339.97 1468
4340.59 1475
4341.22 1502
4341.84 1535
4342.46 1728
4343.08 1809
4343.70 1934
4344.32 2203
4344.94 2213
4345.57 2417
4346.19 2780
4346.81 2786
4347.43 2586
4348.05 2749
4348.67 2702
4349.30 2619
4349.92 2513
4350.54 2275
4351.16 2023
4351.78 1881
4352.41 1867
4353.03 1724
4353.65 1570
4354.27 1536
4354.90 1581
4355.52 1575
4356.14 1575
4356.76 1617
4357.38 1408
4358.01 1461
4358.63 1634
4359.25 1634
4359.87 1648
4360.50 1550
4361.12 1689
4361.74 1763
4362.37 1610
4362.99 1468
4363.61 1462
4364.23 1538
4364.86 1545
4365.48 1479
4366.10 1578
4366.73 1418
4367.35 1490
4367.97 1492
4368.60 1549
4369.22 1507
4369.84 1481
4370.47 1370
4371.09 1432
4371.71 1370
4372.34 1367
4372.96 1504
4373.58 1465
4374.21 1469
4374.83 1568
4375.46 1592
4376.08 1599
4376.70 1639
4377.33 1607
4377.95 1696
4378.57 1678
4379.20 1557
4379.82 1675
4380.45 1677
4381.07 1707
4381.70 1665
4382.32 1594
4382.94 1567
4383.57 1577
4384.19 1582
4384.82 1472
4385.44 1539
4386.07 1623
4386.69 1502
4387.32 1418
4387.94 1430
4388.56 1392
4389.19 1492
4389.81 1508
4390.44 1463
4391.06 1402
4391.69 1388
4392.31 1386
4392.94 1349
4393.56 1279
4394.19 1366
4394.81 1491
4395.44 1547
4396.06 1568
4396.69 1455
4397.31 1453
4397.94 1503
4398.57 1403
4399.19 1343
4399.82 1389
4400.44 1474
4401.07 1426
4401.69 1458
4402.32 1455
4402.94 1385
4403.57 1488
4404.20 1530
4404.82 1467
4405.45 1548
4406.07 1797
4406.70 1726
4407.33 1831
4407.95 1885
4408.58 1921
4409.20 1988
4409.83 1974
4410.46 1833
4411.08 1853
4411.71 1754
4412.34 1699
4412.96 1638
4413.59 1502
4414.21 1504
4414.84 1410
4415.47 1418
4416.09 1430
4416.72 1450
4417.35 1407
4417.97 1408
4418.60 1409
4419.23 1476
4419.86 1476
4420.48 1457
4421.11 1464
4421.74 1478
4422.36 1602
4422.99 1582
4423.62 1555
4424.25 1549
4424.87 1512
4425.50 1617
4426.13 1558
4426.75 1554
4427.38 1454
4428.01 1416
4428.64 1469
4429.26 1417
4429.89 1391
4430.52 1524
4431.15 1447
4431.78 1493
4432.40 1385
4433.03 1354
4433.66 1606
4434.29 1522
4434.91 1460
4435.54 1468
4436.17 1389
4436.80 1480
4437.43 1371
4438.06 1416
4438.68 1470
4439.31 1377
4439.94 1463
4440.57 1440
4441.20 1271
4441.83 1417
4442.45 1487
4443.08 1439
4443.71 1377
4444.34 1498
4444.97 1583
4445.60 1479
4446.23 1494
4446.86 1621
4447.48 1591
4448.11 1471
4448.74 1359
4449.37 1592
4450.00 1593
4450.63 1437
4451.26 1587
4451.89 1507
4452.52 1464
4453.15 1411
4453.78 1407
4454.40 1358
4455.03 1427
4455.66 1461
4456.29 1470
4456.92 1536
4457.55 1387
4458.18 1348
4458.81 1392
4459.44 1352
4460.07 1325
4460.70 1452
4461.33 1468
4461.96 1429
4462.59 1373
4463.22 1314
4463.85 1304
4464.48 1337
4465.11 1415
4465.74 1430
4466.37 1479
4467.00 1334
4467.63 1253
4468.26 1365
4468.89 1526
4469.52 1372
4470.15 1337
4470.78 1288
4471.41 1246
4472.04 1329
4472.68 1290
4473.31 1347
4473.94 1390
4474.57 1304
4475.20 1355
4475.83 1269
4476.46 1438
4477.09 1346
4477.72 1296
4478.35 1292
4478.98 1299
4479.62 1337
4480.25 1366
4480.88 1368
4481.51 1432
4482.14 1389
4482.77 1283
4483.40 1330
4484.04 1395
4484.67 1409
4485.30 1377
4485.93 1403
4486.56 1492
4487.19 1338
4487.82 1303
4488.46 1439
4489.09 1441
4489.72 1335
4490.35 1375
4490.98 1524
4491.62 1471
4492.25 1455
4492.88 1412
4493.51 1307
4494.14 1298
4494.78 1369
4495.41 1354
4496.04 1376
4496.67 1452
4497.31 1376
4497.94 1455
4498.57 1565
4499.20 1445
4499.84 1379
4500.47 1398
4501.10 1381
4501.73 1521
4502.37 1504
4503.00 1533
4503.63 1519
4504.27 1529
4504.90 1534
4505.53 1597
4506.16 1483
4506.80 1494
4507.43 1473
4508.06 1427
4508.70 1420
4509.33 1370
4509.96 1355
4510.60 1349
4511.23 1433
4511.86 1499
4512.50 1481
4513.13 1511
4513.76 1500
4514.40 1423
4515.03 1454
4515.66 1479
4516.30 1541
4516.93 1647
4517.57 1618
4518.20 1614
4518.83 1634
4519.47 1613
4520.10 1590
4520.74 1626
4521.37 1755
4522.00 1682
4522.64 1823
4523.27 1704
4523.91 1880
4524.54 2036
4525.18 1935
4525.81 2191
4526.44 2580
4527.08 2924
4527.71 3378
4528.35 3985
4528.98 4787
4529.62 5625
4530.25 6192
4530.89 6778
4531.52 7252
4532.16 7612
4532.79 7602
4533.43 7581
4534.06 7078
4534.70 6573
4535.33 5812
4535.97 4748
4536.60 4158
4537.24 3824
4537.87 3088
4538.51 2624
4539.14 2310
4539.78 2220
4540.41 2093
4541.05 1961
4541.68 1769
4542.32 1833
4542.96 1770
4543.59 1727
4544.23 1647
4544.86 1555
4545.50 1641
4546.13 1612
4546.77 1544
4547.41 1494
4548.04 1481
4548.68 1460
4549.31 1450
4549.95 1557
4550.59 1611
4551.22 1449
4551.86 1376
4552.50 1429
4553.13 1538
4553.77 1539
4554.40 1635
4555.04 1538
4555.68 1569
4556.31 1663
4556.95 1627
4557.59 1689
4558.22 1731
4558.86 1938
4559.50 1946
4560.13 1792
4560.77 1864
4561.41 2016
4562.04 1988
4562.68 1867
4563.32 1906
4563.96 1908
4564.59 1834
4565.23 1747
4565.87 1821
4566.50 1819
4567.14 1945
4567.78 1878
4568.42 2032
4569.05 2160
4569.69 2094
4570.33 2086
4570.97 1898
4571.60 1895
4572.24 2168
4572.88 1981
4573.52 1813
4574.16 1662
4574.79 1687
4575.43 1804
4576.07 1733
4576.71 1533
4577.34 1622
4577.98 1565
4578.62 1441
4579.26 1467
4579.90 1605
4580.54 1814
4581.17 1654
4581.81 1581
4582.45 1548
4583.09 1559
4583.73 1617
4584.37 1553
4585.00 1573
4585.64 1589
4586.28 1597
4586.92 1471
4587.56 1459
4588.20 1457
4588.84 1438
4589.48 1590
4590.11 1575
4590.75 1453
4591.39 1567
4592.03 1450
4592.67 1442
4593.31 1501
4593.95 1523
4594.59 1499
4595.23 1552
4595.87 1541
4596.51 1631
4597.15 1542
4597.79 1567
4598.42 1460
4599.06 1594
4599.70 1639
4600.34 1535
4600.98 1569
4601.62 1733
4602.26 1646
4602.90 1676
4603.54 1637
4604.18 1719
4604.82 1737
4605.46 1733
4606.10 1715
4606.74 1809
4607.38 1948
4608.02 1925
4608.66 1709
4609.30 1795
4609.94 1668
4610.58 1719
4611.22 1584
4611.86 1619
4612.50 1646
4613.15 1582
4613.79 1821
4614.43 1772
4615.07 1595
4615.71 1730
4616.35 1680
4616.99 1755
4617.63 1791
4618.27 1736
4618.91 1597
4619.55 1560
4620.19 1543
4620.83 1486
4621.48 1382
4622.12 1416
4622.76 1398
4623.40 1395
4624.04 1426
4624.68 1433
4625.32 1402
4625.96 1456
4626.61 1554
4627.25 1483
4627.89 1404
4628.53 1542
4629.17 1680
4629.81 1592
4630.46 1585
4631.10 1629
4631.74 1734
4632.38 1845
4633.02 1894
4633.66 1956
4634.31 1754
4634.95 1727
4635.59 1749
4636.23 1694
4636.88 1725
4637.52 1685
4638.16 1695
4638.80 1765
4639.44 1814
4640.09 1686
4640.73 1837
4641.37 1805
4642.01 1725
4642.66 1716
4643.30 1658
4643.94 1674
4644.58 1709
4645.23 1725
4645.87 1816
4646.51 1791
4647.16 1846
4647.80 1932
4648.44 2147
4649.08 2004
4649.73 2132
4650.37 2287
4651.01 2524
4651.66 2463
4652.30 2546
4652.94 2668
4653.59 2607
4654.23 2411
4654.87 2532
4655.52 2358
4656.16 2331
4656.80 2179
4657.45 1915
4658.09 1838
4658.74 1623
4659.38 1675
4660.02 1671
4660.67 1551
4661.31 1514
4661.95 1647
4662.60 1606
4663.24 1547
4663.89 1618
4664.53 1524
4665.17 1568
4665.82 1615
4666.46 1792
4667.11 1689
4667.75 1778
4668.40 1771
4669.04 2003
4669.68 1903
4670.33 1742
4670.97 1665
4671.62 1644
4672.26 1579
4672.91 1606
4673.55 1524
4674.20 1486
4674.84 1515
4675.49 1353
4676.13 1443
4676.78 1434
4677.42 1430
4678.07 1414
4678.71 1464
4679.36 1389
4680.00 1373
4680.65 1515
4681.29 1376
4681.94 1400
4682.58 1492
4683.23 1507
4683.87 1483
4684.52 1455
4685.16 1319
4685.81 1397
4686.46 1443
4687.10 1442
4687.75 1329
4688.39 1431
4689.04 1466
4689.68 1386
4690.33 1466
4690.98 1380
4691.62 1340
4692.27 1431
4692.91 1443
4693.56 1450
4694.21 1501
4694.85 1488
4695.50 1585
4696.15 1535
4696.79 1694
4697.44 1621
4698.08 1611
4698.73 1598
4699.38 1651
4700.02 1856
4700.67 1727
4701.32 1615
4701.96 1713
4702.61 1602
4703.26 1677
4703.90 1637
4704.55 1638
4705.20 1655
4705.84 1482
4706.49 1551
4707.14 1430
4707.79 1574
4708.43 1595
4709.08 1515
4709.73 1406
4710.37 1539
4711.02 1614
4711.67 1550
4712.32 1498
4712.96 1442
4713.61 1500
4714.26 1404
4714.91 1519
4715.55 1469
4716.20 1476
4716.85 1457
4717.50 1431
4718.14 1454
4718.79 1535
4719.44 1451
4720.09 1468
4720.74 1413
4721.38 1512
4722.03 1538
4722.68 1503
4723.33 1542
4723.98 1423
4724.62 1518
4725.27 1490
4725.92 1496
4726.57 1397
4727.22 1388
4727.87 1540
4728.52 1457
4729.16 1487
4729.81 1390
4730.46 1410
4731.11 1334
4731.76 1409
4732.41 1295
4733.06 1397
4733.70 1422
4734.35 1366
4735.00 1349
4735.65 1388
4736.30 1432
4736.95 1405
4737.60 1466
4738.25 1565
4738.90 1504
4739.55 1499
4740.20 1285
4740.84 1335
4741.49 1396
4742.14 1295
4742.79 1205
4743.44 1463
4744.09 1321
4744.74 1308
4745.39 1291
4746.04 1394
4746.69 1400
4747.34 1437
4747.99 1504
4748.64 1435
4749.29 1447
4749.94 1589
4750.59 1685
4751.24 1577
4751.89 1653
4752.54 1818
4753.19 1703
4753.84 1627
4754.49 1611
4755.14 1580
4755.79 1452
4756.44 1428
4757.09 1472
4757.74 1468
4758.39 1239
4759.04 1241
4759.70 1350
4760.35 1345
4761.00 1406
4761.65 1448
4762.30 1364
4762.95 1329
4763.60 1412
4764.25 1361
4764.90 1406
4765.55 1512
4766.20 1433
4766.86 1405
4767.51 1344
4768.16 1393
4768.81 1408
4769.46 1332
4770.11 1406
4770.76 1362
4771.41 1470
4772.07 1375
4772.72 1318
4773.37 1247
4774.02 1340
4774.67 1375
4775.32 1260
4775.98 1267
4776.63 1355
4777.28 1434
4777.93 1307
4778.58 1328
4779.24 1251
4779.89 1262
4780.54 1240
4781.19 1268
4781.84 1308
4782.50 1330
4783.15 1247
4783.80 1314
4784.45 1221
4785.10 1271
4785.76 1361
4786.41 1259
4787.06 1203
4787.71 1302
4788.37 1289
4789.02 1332
4789.67 1193
4790.33 1241
4790.98 1229
4791.63 1210
4792.28 1303
4792.94 1393
4793.59 1336
4794.24 1374
4794.90 1295
4795.55 1400
4796.20 1413
4796.86 1190
4797.51 1308
4798.16 1273
4798.81 1205
4799.47 1221
4800.12 1307
4800.78 1330
4801.43 1304
4802.08 1190
4802.74 1249
4803.39 1215
4804.04 1118
4804.70 1155
4805.35 1326
4806.00 1337
4806.66 1350
4807.31 1365
4807.97 1436
4808.62 1292
4809.27 1370
4809.93 1293
4810.58 1261
4811.24 1227
4811.89 1292
4812.54 1336
4813.20 1338
4813.85 1292
4814.51 1354
4815.16 1275
4815.82 1249
4816.47 1245
4817.13 1290
4817.78 1297
4818.44 1201
4819.09 1267
4819.74 1271
4820.40 1311
4821.05 1377
4821.71 1256
4822.36 1277
4823.02 1354
4823.67 1379
4824.33 1432
4824.98 1455
4825.64 1310
4826.29 1360
4826.95 1400
4827.60 1326
4828.26 1278
4828.92 1272
4829.57 1353
4830.23 1407
4830.88 1371
4831.54 1413
4832.19 1341
4832.85 1353
4833.50 1439
4834.16 1560
4834.82 1533
4835.47 1525
4836.13 1499
4836.78 1631
4837.44 1593
4838.10 1713
4838.75 1699
4839.41 1733
4840.06 1722
4840.72 1612
4841.38 1526
4842.03 1534
4842.69 1427
4843.34 1443
4844.00 1254
4844.66 1277
4845.31 1295
4845.97 1384
4846.63 1332
4847.28 1302
4847.94 1311
4848.60 1356
4849.25 1349
4849.91 1321
4850.57 1350
4851.22 1261
4851.88 1289
4852.54 1391
4853.20 1335
4853.85 1351
4854.51 1395
4855.17 1301
4855.82 1176
4856.48 1255
4857.14 1209
4857.80 1284
4858.45 1174
4859.11 1236
4859.77 1258
4860.43 1232
4861.08 1179
4861.74 1274
4862.40 1300
4863.06 1301
4863.71 1305
4864.37 1268
4865.03 1263
4865.69 1414
4866.34 1269
4867.00 1290
4867.66 1234
4868.32 1330
4868.98 1341
4869.63 1243
4870.29 1389
4870.95 1300
4871.61 1330
4872.27 1382
4872.93 1452
4873.58 1316
4874.24 1465
4874.90 1384
4875.56 1478
4876.22 1442
4876.88 1291
4877.54 1349
4878.19 1274
4878.85 1264
4879.51 1360
4880.17 1366
4880.83 1425
4881.49 1457
4882.15 1389
4882.81 1444
4883.47 1421
4884.13 1425
4884.78 1338
4885.44 1253
4886.10 1311
4886.76 1269
4887.42 1345
4888.08 1343
4888.74 1378
4889.40 1438
4890.06 1404
4890.72 1451
4891.38 1367
4892.04 1384
4892.70 1374
4893.36 1387
4894.02 1443
4894.68 1447
4895.34 1403
4896.00 1356
4896.66 1416
4897.32 1375
4897.98 1398
4898.64 1417
4899.30 1526
4899.96 1489
4900.62 1408
4901.28 1493
4901.94 1508
4902.60 1533
4903.26 1557
4903.92 1540
4904.58 1492
4905.24 1378
4905.90 1334
4906.56 1373
4907.22 1352
4907.88 1369
4908.54 1297
4909.20 1383
4909.87 1413
4910.53 1509
4911.19 1423
4911.85 1402
4912.51 1392
4913.17 1342
4913.83 1302
4914.49 1336
4915.15 1263
4915.81 1206
4916.48 1373
4917.14 1242
4917.80 1261
4918.46 1309
4919.12 1362
4919.78 1223
4920.44 1193
4921.11 1176
4921.77 1274
4922.43 1219
4923.09 1306
4923.75 1298
4924.41 1287
4925.08 1312
4925.74 1334
4926.40 1201
4927.06 1271
4927.72 1229
4928.39 1217
4929.05 1069
4929.71 1179
4930.37 1272
4931.04 1292
4931.70 1331
4932.36 1293
4933.02 1486
4933.69 1350
4934.35 1326
4935.01 1504
4935.67 1450
4936.34 1429
4937.00 1482
4937.66 1375
4938.32 1379
4938.99 1367
4939.65 1273
4940.31 1316
4940.98 1268
4941.64 1297
4942.30 1267
4942.96 1141
4943.63 1204
4944.29 1211
4944.95 1302
4945.62 1278
4946.28 1262
4946.94 1257
4947.61 1216
4948.27 1263
4948.93 1183
4949.60 1211
4950.26 1267
4950.92 1308
4951.59 1227
4952.25 1252
4952.92 1206
4953.58 1349
4954.24 1239
4954.91 1366
4955.57 1407
4956.24 1224
4956.90 1262
4957.56 1275
4958.23 1272
4958.89 1215
4959.56 1300
4960.22 1362
4960.88 1445
4961.55 1575
4962.21 1536
4962.88 1471
4963.54 1500
4964.21 1555
4964.87 1573
4965.54 1612
4966.20 1620
4966.86 1493
4967.53 1490
4968.19 1489
4968.86 1683
4969.52 1475
4970.19 1396
4970.85 1430
4971.52 1430
4972.18 1499
4972.85 1548
4973.51 1512
4974.18 1551
4974.84 1580
4975.51 1442
4976.17 1493
4976.84 1430
4977.51 1485
4978.17 1527
4978.84 1548
4979.50 1471
4980.17 1599
4980.83 1657
4981.50 1817
4982.16 1975
4982.83 2102
4983.50 2138
4984.16 2330
4984.83 2478
4985.49 2430
4986.16 2519
4986.83 2594
4987.49 2581
4988.16 2309
4988.82 2230
4989.49 2078
4990.16 1946
4990.82 1758
4991.49 1669
4992.16 1488
4992.82 1293
4993.49 1337
4994.16 1263
4994.82 1337
4995.49 1352
4996.15 1282
4996.82 1274
4997.49 1280
4998.16 1329
4998.82 1366
4999.49 1275
5000.16 1332
5000.82 1238
5001.49 1251
5002.16 1212
5002.82 1223
5003.49 1244
5004.16 1226
5004.83 1280
5005.49 1398
5006.16 1344
5006.83 1055
5007.49 1166
5008.16 1213
5008.83 1284
5009.50 1215
5010.16 1279
5010.83 1177
5011.50 1245
5012.17 1333
5012.84 1308
5013.50 1280
5014.17 1272
5014.84 1248
5015.51 1376
5016.17 1332
5016.84 1242
5017.51 1440
5018.18 1254
5018.85 1248
5019.52 1353
5020.18 1472
5020.85 1540
5021.52 1599
5022.19 1668
5022.86 1737
5023.53 1754
5024.19 1825
5024.86 1658
5025.53 1702
5026.20 1694
5026.87 1765
5027.54 1601
5028.21 1421
5028.88 1335
5029.54 1426
5030.21 1419
5030.88 1383
5031.55 1309
5032.22 1188
5032.89 1234
5033.56 1207
5034.23 1181
5034.90 1128
5035.57 1212
5036.24 1188
5036.90 1107
5037.57 1293
5038.24 1228
5038.91 1287
5039.58 1263
5040.25 1237
5040.92 1322
5041.59 1367
5042.26 1321
5042.93 1238
5043.60 1251
5044.27 1298
5044.94 1237
5045.61 1259
5046.28 1221
5046.95 1201
5047.62 1286
5048.29 1244
5048.96 1160
5049.63 1093
5050.30 1177
5050.97 1147
5051.64 1166
5052.31 1177
5052.98 1322
5053.65 1247
5054.32 1147
5054.99 1171
5055.66 1155
5056.34 1172
5057.01 1226
5057.68 1139
5058.35 1138
5059.02 1167
5059.69 1322
5060.36 1224
5061.03 1304
5061.70 1339
5062.37 1290
5063.04 1253
5063.72 1183
5064.39 1291
5065.06 1365
5065.73 1207
5066.40 1197
5067.07 1239
5067.74 1097
5068.42 1195
5069.09 1192
5069.76 1205
5070.43 1145
5071.10 1240
5071.77 1167
5072.44 1126
5073.12 1092
5073.79 1217
5074.46 1230
5075.13 1237
5075.80 1150
5076.48 1145
5077.15 1214
5077.82 1330
5078.49 1294
5079.16 1326
5079.84 1342
5080.51 1330
5081.18 1345
5081.85 1379
5082.53 1338
5083.20 1352
5083.87 1388
5084.54 1310
5085.22 1272
5085.89 1110
5086.56 1269
5087.23 1392
5087.91 1329
5088.58 1350
5089.25 1517
5089.93 1493
5090.60 1460
5091.27 1647
5091.94 1558
5092.62 1476
5093.29 1571
5093.96 1609
5094.64 1566
5095.31 1553
5095.98 1497
5096.66 1493
5097.33 1402
5098.00 1353
5098.68 1414
5099.35 1412
5100.02 1344
5100.70 1417
5101.37 1291
5102.04 1325
5102.72 1327
5103.39 1391
5104.07 1485
5104.74 1392
5105.41 1500
5106.09 1574
5106.76 1506
5107.44 1443
5108.11 1320
5108.78 1368
5109.46 1350
5110.13 1204
5110.81 1340
5111.48 1370
5112.16 1309
5112.83 1266
5113.50 1335
5114.18 1229
5114.85 1322
5115.53 1328
5116.20 1224
5116.88 1248
5117.55 1361
5118.23 1393
5118.90 1506
5119.58 1481
5120.25 1291
5120.93 1357
5121.60 1366
5122.28 1316
5122.95 1307
5123.63 1290
5124.30 1287
5124.98 1333
5125.65 1316
5126.33 1353
5127.00 1236
5127.68 1266
5128.35 1320
5129.03 1421
5129.70 1412
5130.38 1364
5131.06 1406
5131.73 1336
5132.41 1360
5133.08 1382
5133.76 1284
5134.43 1298
5135.11 1434
5135.79 1442
5136.46 1349
5137.14 1395
5137.81 1415
5138.49 1331
5139.17 1291
5139.84 1182
5140.52 1214
5141.20 1304
5141.87 1230
5142.55 1213
5143.22 1258
5143.90 1250
5144.58 1344
5145.25 1240
5145.93 1209
5146.61 1225
5147.28 1352
5147.96 1439
5148.64 1346
5149.31 1308
5149.99 1305
5150.67 1238
5151.34 1322
5152.02 1459
5152.70 1210
5153.38 1235
5154.05 1354
5154.73 1323
5155.41 1262
5156.08 1139
5156.76 1179
5157.44 1182
5158.12 1251
5158.79 1207
5159.47 1254
5160.15 1348
5160.83 1114
5161.50 1008
5162.18 1089
5162.86 1122
5163.54 1126
5164.22 1075
5164.89 1182
5165.57 1152
5166.25 1259
5166.93 1179
5167.61 1106
5168.28 1142
5168.96 1228
5169.64 1208
5170.32 1149
5171.00 1301
5171.67 1225
5172.35 1168
5173.03 1112
5173.71 1117
5174.39 1096
5175.07 1158
5175.74 1199
5176.42 1258
5177.10 1234
5177.78 1176
5178.46 1038
5179.14 1124
5179.82 1213
5180.50 1324
5181.17 1281
5181.85 1082
5182.53 1184
5183.21 1203
5183.89 1189
5184.57 1250
5185.25 1186
5185.93 1201
5186.61 1174
5187.29 1070
5187.97 1175
5188.65 1099
5189.33 1097
5190.00 1213
5190.68 1176
5191.36 1213
5192.04 1211
5192.72 1131
5193.40 1146
5194.08 1166
5194.76 1069
5195.44 1161
5196.12 1118
5196.80 1218
5197.48 1238
5198.16 1193
5198.84 1120
5199.52 1139
5200.20 1182
5200.88 1091
5201.56 1165
5202.24 1117
5202.92 1143
5203.60 1209
5204.28 1129
5204.96 1263
5205.65 1152
5206.33 1201
5207.01 1256
5207.69 1248
5208.37 1311
5209.05 1225
5209.73 1322
5210.41 1316
5211.09 1279
5211.77 1386
5212.45 1399
5213.13 1263
5213.82 1243
5214.50 1298
5215.18 1282
5215.86 1311
5216.54 1322
5217.22 1431
5217.90 1531
5218.58 1469
5219.27 1377
5219.95 1405
5220.63 1511
5221.31 1528
5221.99 1467
5222.67 1574
5223.35 1547
5224.04 1655
5224.72 1604
5225.40 1556
5226.08 1371
5226.76 1447
5227.45 1468
5228.13 1445
5228.81 1266
5229.49 1348
5230.17 1402
5230.86 1398
5231.54 1371
5232.22 1348
5232.90 1400
5233.58 1350
5234.27 1381
5234.95 1287
5235.63 1296
5236.31 1432
5237.00 1318
5237.68 1306
5238.36 1263
5239.05 1456
5239.73 1297
5240.41 1458
5241.09 1369
5241.78 1377
5242.46 1311
5243.14 1345
5243.83 1382
5244.51 1383
5245.19 1367
5245.87 1337
5246.56 1407
5247.24 1328
5247.92 1361
5248.61 1332
5249.29 1404
5249.97 1402
5250.66 1443
5251.34 1625
5252.03 1514
5252.71 1432
5253.39 1363
5254.08 1325
5254.76 1373
5255.44 1364
5256.13 1424
5256.81 1356
5257.50 1361
5258.18 1519
5258.86 1533
5259.55 1406
5260.23 1415
5260.92 1471
5261.60 1534
5262.28 1490
5262.97 1532
5263.65 1411
5264.34 1494
5265.02 1516
5265.71 1428
5266.39 1522
5267.07 1486
5267.76 1569
5268.44 1513
5269.13 1400
5269.81 1477
5270.50 1392
5271.18 1328
5271.87 1301
5272.55 1411
5273.24 1492
5273.92 1493
5274.61 1432
5275.29 1413
5275.98 1657
5276.66 1694
5277.35 1763
5278.03 1840
5278.72 1916
5279.40 2036
5280.09 2024
5280.77 2149
5281.46 2119
5282.15 1969
5282.83 1842
5283.52 1961
5284.20 1918
5284.89 1697
5285.57 1657
5286.26 1412
5286.95 1482
5287.63 1446
5288.32 1316
5289.00 1327
5289.69 1254
5290.38 1303
5291.06 1362
5291.75 1317
5292.43 1286
5293.12 1490
5293.81 1485
5294.49 1396
5295.18 1424
5295.87 1661
5296.55 1700
5297.24 1622
5297.92 1539
5298.61 1551
5299.30 1552
5299.98 1491
5300.67 1545
5301.36 1483
5302.04 1451
5302.73 1468
5303.42 1434
5304.11 1540
5304.79 1538
5305.48 1472
5306.17 1595
5306.85 1621
5307.54 1606
5308.23 1755
5308.92 1670
5309.60 1626
5310.29 1720
5310.98 1710
5311.66 1730
5312.35 1556
5313.04 1516
5313.73 1599
5314.41 1711
5315.10 1572
5315.79 1496
5316.48 1599
5317.17 1640
5317.85 1736
5318.54 1859
5319.23 1710
5319.92 1778
5320.61 1893
5321.29 1783
5321.98 1768
5322.67 1788
5323.36 1663
5324.05 1623
5324.73 1623
5325.42 1564
5326.11 1613
5326.80 1699
5327.49 1729
5328.18 1638
5328.87 1701
5329.55 1790
5330.24 1858
5330.93 1809
5331.62 1891
5332.31 1924
5333.00 1891
5333.69 2050
5334.38 1989
5335.06 2075
5335.75 1973
5336.44 1919
5337.13 2002
5337.82 1996
5338.51 2021
5339.20 2101
5339.89 2125
5340.58 2063
5341.27 2151
5341.96 2277
5342.65 2278
5343.33 2329
5344.02 2363
5344.71 2438
5345.40 2619
5346.09 2897
5346.78 3399
5347.47 3929
5348.16 4378
5348.85 4757
5349.54 5342
5350.23 5941
5350.92 6349
5351.61 6944
5352.30 6936
5352.99 6705
5353.68 6289
5354.37 5444
5355.06 5050
5355.75 4493
5356.44 3971
5357.13 3342
5357.82 2980
5358.51 2590
5359.21 2391
5359.90 2285
5360.59 2247
5361.28 2266
5361.97 2360
5362.66 2385
5363.35 2642
5364.04 2860
5364.73 2833
5365.42 2979
5366.11 3036
5366.80 3307
5367.49 3202
5368.19 3104
5368.88 2808
5369.57 2926
5370.26 2663
5370.95 2430
5371.64 2429
5372.33 2284
5373.02 2179
5373.72 1946
5374.41 1952
5375.10 1828
5375.79 1754
5376.48 1707
5377.17 1661
5377.87 1672
5378.56 1699
5379.25 1728
5379.94 1793
5380.63 1708
5381.33 1685
5382.02 1683
5382.71 1593
5383.40 1549
5384.09 1544
5384.79 1489
5385.48 1531
5386.17 1488
5386.86 1637
5387.55 1730
5388.25 1869
5388.94 1931
5389.63 1920
5390.32 1892
5391.02 1837
5391.71 1878
5392.40 1906
5393.09 1831
5393.79 1737
5394.48 1689
5395.17 1779
5395.87 1581
5396.56 1606
5397.25 1729
5397.95 1631
5398.64 1540
5399.33 1537
5400.02 1501
5400.72 1517
5401.41 1482
5402.10 1498
5402.80 1475
5403.49 1520
5404.18 1598
5404.88 1538
5405.57 1628
5406.26 1662
5406.96 1681
5407.65 1501
5408.35 1546
5409.04 1636
5409.73 1559
5410.43 1543
5411.12 1561
5411.81 1404
5412.51 1440
5413.20 1334
5413.90 1413
5414.59 1282
5415.28 1276
5415.98 1432
5416.67 1304
5417.37 1380
5418.06 1305
5418.76 1315
5419.45 1303
5420.14 1411
5420.84 1404
5421.53 1295
5422.23 1312
5422.92 1449
5423.62 1396
5424.31 1327
5425.01 1294
5425.70 1361
5426.40 1402
5427.09 1404
5427.79 1322
5428.48 1383
5429.18 1488
5429.87 1340
5430.57 1380
5431.26 1412
5431.96 1352
5432.65 1365
5433.35 1489
5434.04 1372
5434.74 1359
5435.43 1446
5436.13 1390
5436.82 1380
5437.52 1265
5438.22 1342
5438.91 1424
5439.61 1364
5440.30 1324
5441.00 1361
5441.69 1294
5442.39 1225
5443.09 1263
5443.78 1298
5444.48 1340
5445.17 1361
5445.87 1242
5446.57 1344
5447.26 1381
5447.96 1271
5448.66 1320
5449.35 1433
5450.05 1361
5450.74 1570
5451.44 1522
5452.14 1377
5452.83 1318
5453.53 1442
5454.23 1398
5454.92 1345
5455.62 1457
5456.32 1318
5457.01 1151
5457.71 1174
5458.41 1253
5459.10 1229
5459.80 1267
5460.50 1385
5461.20 1436
5461.89 1417
5462.59 1424
5463.29 1546
5463.98 1319
5464.68 1358
5465.38 1460
5466.08 1472
5466.77 1383
5467.47 1417
5468.17 1460
5468.87 1381
5469.56 1348
5470.26 1351
5470.96 1406
5471.66 1413
5472.35 1415
5473.05 1323
5473.75 1248
5474.45 1360
5475.15 1390
5475.84 1311
5476.54 1550
5477.24 1473
5477.94 1394
5478.64 1521
5479.34 1525
5480.03 1409
5480.73 1338
5481.43 1630
5482.13 1483
5482.83 1399
5483.53 1449
5484.22 1385
5484.92 1403
5485.62 1592
5486.32 1601
5487.02 1565
5487.72 1458
5488.42 1340
5489.11 1518
5489.81 1562
5490.51 1559
5491.21 1584
5491.91 1589
5492.61 1560
5493.31 1482
5494.01 1511
5494.71 1690
5495.41 1651
5496.11 1631
5496.81 1613
5497.50 1749
5498.20 1768
5498.90 1809
5499.60 1964
5500.30 1929
5501.00 2054
5501.70 2098
5502.40 1991
5503.10 1865
5503.80 1744
5504.50 1868
5505.20 1918
5505.90 1893
5506.60 1765
5507.30 1787
5508.00 1895
5508.70 1830
5509.40 1878
5510.10 1814
5510.80 1625
5511.50 1636
5512.20 1608
5512.90 1725
5513.60 1711
5514.30 1743
5515.00 1645
5515.70 1591
5516.40 1525
5517.11 1596
5517.81 1613
5518.51 1509
5519.21 1522
5519.91 1480
5520.61 1397
5521.31 1450
5522.01 1478
5522.71 1454
5523.41 1501
5524.11 1517
5524.82 1379
5525.52 1384
5526.22 1339
5526.92 1380
5527.62 1333
5528.32 1362
5529.02 1313
5529.72 1287
5530.43 1246
5531.13 1256
5531.83 1291
5532.53 1363
5533.23 1370
5533.93 1336
5534.64 1286
5535.34 1319
5536.04 1228
5536.74 1170
5537.44 1206
5538.15 1307
5538.85 1333
5539.55 1307
5540.25 1116
5540.95 1198
5541.66 1331
5542.36 1208
5543.06 1240
5543.76 1186
5544.47 1125
5545.17 1167
5545.87 1139
5546.57 1251
5547.28 1254
5547.98 1227
5548.68 1199
5549.38 1203
5550.09 1206
5550.79 1328
5551.49 1139
5552.19 1186
5552.90 1246
5553.60 1176
5554.30 1182
5555.01 1216
5555.71 1190
5556.41 1256
5557.12 1264
5557.82 1252
5558.52 1281
5559.23 1256
5559.93 1231
5560.63 1240
5561.34 1275
5562.04 1181
5562.74 1178
5563.45 1240
5564.15 1177
5564.85 1239
5565.56 1469
5566.26 1475
5566.96 1319
5567.67 1335
5568.37 1367
5569.08 1336
5569.78 1370
5570.48 1269
5571.19 1351
5571.89 1404
5572.60 1410
5573.30 1340
5574.01 1290
5574.71 1356
5575.41 1409
5576.12 1338
5576.82 1187
5577.53 1210
5578.23 1230
5578.94 1259
5579.64 1320
5580.35 1248
5581.05 1256
5581.76 1193
5582.46 1267
5583.16 1179
5583.87 1197
5584.57 1246
5585.28 1194
5585.98 1263
5586.69 1195
5587.39 1169
5588.10 1194
5588.81 1205
5589.51 1138
5590.22 1198
5590.92 1090
5591.63 1146
5592.33 1190
5593.04 1126
5593.74 1073
5594.45 1147
5595.15 1157
5595.86 1190
5596.57 1205
5597.27 1123
5597.98 1121
5598.68 1041
5599.39 1025
5600.09 1008
5600.80 1149
5601.51 1117
5602.21 1130
5602.92 1081
5603.62 1091
5604.33 1100
5605.04 1212
5605.74 1156
5606.45 1075
5607.16 1191
5607.86 1074
5608.57 1040
5609.27 1062
5609.98 1071
5610.69 1116
5611.39 1176
5612.10 1150
5612.81 1081
5613.51 1093
5614.22 1184
5614.93 1244
5615.64 1145
5616.34 1153
5617.05 1081
5617.76 1025
5618.46 995
5619.17 1042
5619.88 1113
5620.58 1207
5621.29 1022
5622.00 1052
5622.71 1115
5623.41 1162
5624.12 1068
5624.83 1098
5625.54 1075
5626.24 1061
5626.95 1074
5627.66 1087
5628.37 1084
5629.07 1105
5629.78 1116
5630.49 1158
5631.20 1182
5631.91 1150
5632.61 1174
5633.32 1133
5634.03 1132
5634.74 1144
5635.45 1136
5636.15 1094
5636.86 1229
5637.57 1180
5638.28 1168
5638.99 1191
5639.70 1216
5640.40 1183
5641.11 1261
5641.82 1228
5642.53 1228
5643.24 1278
5643.95 1285
5644.66 1205
5645.36 1234
5646.07 1281
5646.78 1181
5647.49 1189
5648.20 1261
5648.91 1219
5649.62 1164
5650.33 1128
5651.04 1059
5651.75 1064
5652.45 1137
5653.16 1169
5653.87 1137
5654.58 1207
5655.29 1201
5656.00 1200
5656.71 1248
5657.42 1186
5658.13 1195
5658.84 1139
5659.55 1178
5660.26 1118
5660.97 1137
5661.68 1130
5662.39 1181
5663.10 1156
5663.81 1092
5664.52 1105
5665.23 1077
5665.94 1044
5666.65 1029
5667.36 1157
5668.07 1163
5668.78 1179
5669.49 1190
5670.20 1306
5670.91 1243
5671.62 1254
5672.33 1162
5673.04 1140
5673.75 1149
5674.46 1120
5675.17 1121
5675.88 1126
5676.59 1237
5677.31 1220
5678.02 1157
5678.73 1127
5679.44 1119
5680.15 1172
5680.86 1164
5681.57 1107
5682.28 1090
5682.99 1235
5683.70 1224
5684.42 1100
5685.13 1176
5685.84 1104
5686.55 1048
5687.26 1159
5687.97 1114
5688.68 1079
5689.39 1092
5690.11 1120
5690.82 1082
5691.53 1084
5692.24 1112
5692.95 1325
5693.67 1149
5694.38 964
5695.09 1075
5695.80 1099
5696.51 1035
5697.22 1126
5697.94 1120
5698.65 1031
5699.36 1025
5700.07 1015
5700.79 1017
5701.50 1110
5702.21 972
5702.92 922
5703.63 1005
5704.35 981
5705.06 942
5705.77 955
5706.48 998
5707.20 1020
5707.91 1139
5708.62 1146
5709.34 1078
5710.05 1109
5710.76 1009
5711.47 1065
5712.19 1030
5712.90 1039
5713.61 997
5714.33 1022
5715.04 995
5715.75 1041
5716.47 1081
5717.18 1192
5717.89 982
5718.61 962
5719.32 1092
5720.03 1115
5720.75 1099
5721.46 1037
5722.17 1023
5722.89 1002
5723.60 1019
5724.31 1059
5725.03 1057
5725.74 1076
5726.46 983
5727.17 1031
5727.88 1037
5728.60 1022
5729.31 1005
5730.03 980
5730.74 1031
5731.45 1131
5732.17 1054
5732.88 1046
5733.60 1029
5734.31 1056
5735.03 1017
5735.74 1116
5736.45 1042
5737.17 1020
5737.88 1076
5738.60 1069
5739.31 1002
5740.03 996
5740.74 1014
5741.46 1062
5742.17 1016
5742.89 1082
5743.60 1162
5744.32 1083
5745.03 1146
5745.75 1152
5746.46 1184
5747.18 1128
5747.89 1011
5748.61 1113
5749.32 1121
5750.04 1219
5750.75 1202
5751.47 1143
5752.18 1295
5752.90 1289
5753.62 1211
5754.33 1302
5755.05 1317
5755.76 1234
5756.48 1270
5757.19 1231
5757.91 1200
5758.63 1313
5759.34 1212
5760.06 1212
5760.77 1057
5761.49 1174
5762.21 1186
5762.92 1159
5763.64 1180
5764.35 1134
5765.07 1240
5765.79 1224
5766.50 1212
5767.22 1264
5767.94 1235
5768.65 1236
5769.37 1248
5770.08 1275
5770.80 1313
5771.52 1202
5772.23 1154
5772.95 1179
5773.67 1230
5774.39 1255
5775.10 1337
5775.82 1360
5776.54 1262
5777.25 1235
5777.97 1359
5778.69 1335
5779.40 1295
5780.12 1430
5780.84 1409
5781.56 1385
5782.27 1344
5782.99 1373
5783.71 1316
5784.43 1319
5785.14 1404
5785.86 1438
5786.58 1515
5787.30 1412
5788.01 1430
5788.73 1406
5789.45 1542
5790.17 1614
5790.88 1619
5791.60 1775
5792.32 1716
5793.04 1724
5793.76 1760
5794.47 1789
5795.19 1980
5795.91 2137
5796.63 2376
5797.35 2750
5798.07 3117
5798.78 3672
5799.50 4381
5800.22 4700
5800.94 4774
5801.66 4646
5802.38 4512
5803.10 4222
5803.81 3944
5804.53 3448
5805.25 3119
5805.97 2959
5806.69 2756
5807.41 2777
5808.13 2850
5808.85 3158
5809.56 3203
5810.28 2953
5811.00 3002
5811.72 2917
5812.44 2597
5813.16 2580
5813.88 2648
5814.60 2514
5815.32 2429
5816.04 2555
5816.76 2475
5817.48 2497
5818.20 2374
5818.92 2368
5819.64 2233
5820.36 2213
5821.08 2140
5821.80 2354
5822.51 2201
5823.23 2171
5823.95 2305
5824.67 2101
5825.39 2027
5826.11 1929
5826.83 1807
5827.55 1795
5828.28 1677
5829.00 1656
5829.72 1732
5830.44 1638
5831.16 1579
5831.88 1448
5832.60 1492
5833.32 1439
5834.04 1405
5834.76 1439
5835.48 1421
5836.20 1610
5836.92 1548
5837.64 1441
5838.36 1497
5839.08 1494
5839.80 1560
5840.53 1602
5841.25 1514
5841.97 1385
5842.69 1399
5843.41 1368
5844.13 1307
5844.85 1406
5845.57 1514
5846.29 1413
5847.02 1407
5847.74 1413
5848.46 1405
5849.18 1336
5849.90 1503
5850.62 1400
5851.34 1313
5852.07 1349
5852.79 1341
5853.51 1403
5854.23 1300
5854.95 1205
5855.68 1272
5856.40 1357
5857.12 1341
5857.84 1288
5858.56 1316
5859.29 1289
5860.01 1262
5860.73 1302
5861.45 1334
5862.17 1231
5862.90 1277
5863.62 1341
5864.34 1227
5865.06 1293
5865.79 1313
5866.51 1316
5867.23 1452
5867.95 1341
5868.68 1314
5869.40 1349
5870.12 1333
5870.84 1302
5871.57 1307
5872.29 1231
5873.01 1244
5873.74 1239
5874.46 1295
5875.18 1178
5875.91 1241
5876.63 1313
5877.35 1334
5878.08 1375
5878.80 1358
5879.52 1364
5880.25 1292
5880.97 1273
5881.69 1273
5882.42 1323
5883.14 1398
5883.86 1368
5884.59 1262
5885.31 1195
5886.03 1233
5886.76 1194
5887.48 1228
5888.21 1189
5888.93 1176
5889.65 1203
5890.38 1171
5891.10 1244
5891.83 1250
5892.55 1163
5893.27 1198
5894.00 1215
5894.72 1096
5895.45 1073
5896.17 1141
5896.90 1171
5897.62 1115
5898.35 998
5899.07 1018
5899.79 1100
5900.52 1114
5901.24 1135
5901.97 1095
5902.69 1116
5903.42 1091
5904.14 1091
5904.87 1058
5905.59 1006
5906.32 1037
5907.04 1103
5907.77 1141
5908.49 1062
5909.22 992
5909.94 1062
5910.67 1040
5911.39 1080
5912.12 1116
5912.84 1110
5913.57 1080
5914.30 1128
5915.02 953
5915.75 994
5916.47 1008
5917.20 1025
5917.92 1053
5918.65 1049
5919.38 1057
5920.10 1051
5920.83 1034
5921.55 978
5922.28 1025
5923.01 1067
5923.73 1030
5924.46 1029
5925.18 1077
5925.91 1192
5926.64 1060
5927.36 1071
5928.09 1072
5928.81 1095
5929.54 1022
5930.27 1056
5930.99 1165
5931.72 1136
5932.45 1224
5933.17 1133
5933.90 1245
5934.63 1126
5935.35 1094
5936.08 1281
5936.81 1301
5937.53 1250
5938.26 1272
5938.99 1137
5939.72 1275
5940.44 1229
5941.17 1063
5941.90 1148
5942.62 1086
5943.35 1014
5944.08 1050
5944.81 1043
5945.53 1050
5946.26 1099
5946.99 1024
5947.72 1034
5948.44 1071
5949.17 1068
5949.90 1068
5950.63 1104
5951.35 1218
5952.08 1129
5952.81 1062
5953.54 1086
5954.27 1124
5954.99 1154
5955.72 1146
5956.45 1097
5957.18 1182
5957.91 1201
5958.64 1214
5959.36 1170
5960.09 1171
5960.82 1171
5961.55 1117
5962.28 1076
5963.01 1029
5963.73 1047
5964.46 1229
5965.19 1126
5965.92 1069
5966.65 1131
5967.38 1077
5968.11 1130
5968.83 1186
5969.56 1125
5970.29 1067
5971.02 1148
5971.75 1103
5972.48 1135
5973.21 1052
5973.94 1110
5974.67 1124
5975.40 1113
5976.13 1171
5976.86 1243
5977.58 1205
5978.31 1217
5979.04 1143
5979.77 1156
5980.50 1191
5981.23 1112
5981.96 1170
5982.69 1136
5983.42 1171
5984.15 1205
5984.88 1180
5985.61 1324
5986.34 1286
5987.07 1244
5987.80 1176
5988.53 1239
5989.26 1233
5989.99 1219
5990.72 1184
5991.45 1304
5992.18 1243
5992.91 1254
5993.64 1183
5994.37 1242
5995.10 1266
5995.83 1305
5996.56 1352
5997.29 1241
5998.03 1303
5998.76 1282
5999.49 1216
6000.22 1323
6000.95 1276
6001.68 1246
6002.41 1306
6003.14 1163
6003.87 1303
6004.60 1348
6005.33 1368
6006.07 1334
6006.80 1511
6007.53 1560
6008.26 1550
6008.99 1706
6009.72 1792
6010.45 1730
6011.18 1772
6011.92 1716
6012.65 1756
6013.38 1732
6014.11 1739
6014.84 1642
6015.57 1504
6016.31 1519
6017.04 1473
6017.77 1511
6018.50 1533
6019.23 1390
6019.96 1397
6020.70 1366
6021.43 1298
6022.16 1170
6022.89 1196
6023.63 1342
6024.36 1285
6025.09 1199
6025.82 1209
6026.55 1184
6027.29 1144
6028.02 1106
6028.75 1190
6029.48 1166
6030.22 1143
6030.95 1102
6031.68 1091
6032.42 1231
6033.15 1239
6033.88 1194
6034.61 1088
6035.35 1183
6036.08 1184
6036.81 1161
6037.55 1168
6038.28 1065
6039.01 1008
6039.74 1148
6040.48 1162
6041.21 1184
6041.94 1222
6042.68 1182
6043.41 1179
6044.14 1162
6044.88 1168
6045.61 1215
6046.35 1221
6047.08 1281
6047.81 1275
6048.55 1167
6049.28 1148
6050.01 1161
6050.75 1090
6051.48 1124
6052.22 1201
6052.95 1266
6053.68 1087
6054.42 1088
6055.15 1071
6055.89 1113
6056.62 1070
6057.35 1042
6058.09 1079
6058.82 1028
6059.56 1067
6060.29 1044
6061.03 1038
6061.76 1070
6062.50 1054
6063.23 996
6063.96 1137
6064.70 1108
6065.43 1151
6066.17 1112
6066.90 1256
6067.64 1189
6068.37 1060
6069.11 1090
6069.84 1087
6070.58 1082
6071.31 1002
6072.05 984
6072.78 1006
6073.52 1037
6074.25 1056
6074.99 1078
6075.72 1114
6076.46 1043
6077.20 1060
6077.93 1062
6078.67 1014
6079.40 993
6080.14 1061
6080.87 1131
6081.61 1065
6082.35 1075
6083.08 1019
6083.82 1011
6084.55 952
6085.29 960
6086.02 1008
6086.76 1024
6087.50 993
6088.23 935
6088.97 961
6089.71 1004
6090.44 999
6091.18 951
6091.91 937
6092.65 1061
6093.39 1054
6094.12 963
6094.86 1056
6095.60 1027
6096.33 1044
6097.07 1084
6097.81 1035
6098.54 953
6099.28 974
6100.02 1059
6100.75 1107
6101.49 997
6102.23 1036
6102.96 1023
6103.70 991
6104.44 1072
6105.18 1070
6105.91 1051
6106.65 1029
6107.39 1044
6108.12 1054
6108.86 1082
6109.60 1146
6110.34 1133
6111.07 1020
6111.81 964
6112.55 1023
6113.29 1128
6114.03 1117
6114.76 1033
6115.50 1023
6116.24 1046
6116.98 1058
6117.71 1100
6118.45 1182
6119.19 1054
6119.93 1085
6120.67 1058
6121.40 1073
6122.14 1030
6122.88 1074
6123.62 1156
6124.36 1189
6125.10 1146
6125.83 1145
6126.57 1111
6127.31 1199
6128.05 1127
6128.79 1109
6129.53 1106
6130.27 1107
6131.00 1106
6131.74 1046
6132.48 1085
6133.22 1090
6133.96 1040
6134.70 1004
6135.44 1179
6136.18 1172
6136.92 1153
6137.65 1139
6138.39 1248
6139.13 1170
6139.87 1245
6140.61 1190
6141.35 1173
6142.09 1157
6142.83 1117
6143.57 1095
6144.31 1136
6145.05 1097
6145.79 1037
6146.53 988
6147.27 1044
6148.01 1107
6148.75 1158
6149.49 1084
6150.23 1169
6150.97 1148
6151.71 1117
6152.45 1129
6153.19 1110
6153.93 1082
6154.67 1050
6155.41 1088
6156.15 1143
6156.89 1144
6157.63 1111
6158.37 1103
6159.11 1154
6159.85 1189
6160.59 1152
6161.33 1128
6162.07 1131
6162.81 1232
6163.55 1193
6164.29 1234
6165.03 1169
6165.77 1299
6166.51 1255
6167.26 1272
6168.00 1285
6168.74 1283
6169.48 1271
6170.22 1456
6170.96 1398
6171.70 1314
6172.44 1325
6173.18 1346
6173.93 1245
6174.67 1152
6175.41 1243
6176.15 1179
6176.89 1256
6177.63 1190
6178.37 1244
6179.12 1335
6179.86 1326
6180.60 1333
6181.34 1447
6182.08 1393
6182.82 1416
6183.57 1517
6184.31 1477
6185.05 1417
6185.79 1327
6186.53 1431
6187.28 1378
6188.02 1322
6188.76 1388
6189.50 1377
6190.25 1411
6190.99 1410
6191.73 1484
6192.47 1512
6193.21 1505
6193.96 1536
6194.70 1520
6195.44 1489
6196.19 1481
6196.93 1573
6197.67 1496
6198.41 1558
6199.16 1539
6199.90 1466
6200.64 1511
6201.38 1521
6202.13 1520
6202.87 1717
6203.61 1699
6204.36 1932
6205.10 2077
6205.84 2222
6206.59 2417
6207.33 2651
6208.07 3063
6208.82 3254
6209.56 3495
6210.30 3633
6211.05 3694
6211.79 3401
6212.53 3351
6213.28 3014
6214.02 2810
6214.77 2375
6215.51 2388
6216.25 2088
6217.00 1975
6217.74 1859
6218.48 1914
6219.23 1903
6219.97 1920
6220.72 1951
6221.46 2143
6222.21 2401
6222.95 2460
6223.69 2661
6224.44 2835
6225.18 2940
6225.93 3023
6226.67 2861
6227.42 2945
6228.16 2686
6228.91 2669
6229.65 2399
6230.39 2357
6231.14 2184
6231.88 1930
6232.63 1836
6233.37 1801
6234.12 1740
6234.86 1726
6235.61 1820
6236.35 1698
6237.10 1700
6237.84 1763
6238.59 1970
6239.33 2046
6240.08 2051
6240.82 1932
6241.57 1948
6242.32 2025
6243.06 2004
6243.81 2019
6244.55 1940
6245.30 1883
6246.04 1877
6246.79 1896
6247.53 2017
6248.28 2002
6249.03 1988
6249.77 1819
6250.52 1823
6251.26 1910
6252.01 1831
6252.76 1849
6253.50 1934
6254.25 1959
6254.99 2007
6255.74 1992
6256.49 1966
6257.23 2002
6257.98 1924
6258.73 1990
6259.47 1925
6260.22 1977
6260.97 2048
6261.71 2095
6262.46 2057
6263.21 2083
6263.95 2137
6264.70 2339
6265.45 2468
6266.19 2901
6266.94 3159
6267.69 3428
6268.43 3790
6269.18 3860
6269.93 3966
6270.67 3974
6271.42 4014
6272.17 3462
6272.92 3285
6273.66 2878
6274.41 2720
6275.16 2555
6275.91 2300
6276.65 2250
6277.40 2297
6278.15 2225
6278.90 2114
6279.64 1961
6280.39 1955
6281.14 1929
6281.89 1848
6282.63 1859
6283.38 1602
6284.13 1464
6284.88 1466
6285.63 1536
6286.37 1603
6287.12 1555
6287.87 1575
6288.62 1622
6289.37 1563
6290.11 1687
6290.86 1667
6291.61 1783
6292.36 1861
6293.11 1938
6293.86 1754
6294.60 1704
6295.35 1737
6296.10 1748
6296.85 1679
6297.60 1674
6298.35 1714
6299.10 1597
6299.85 1558
6300.59 1461
6301.34 1372
6302.09 1416
6302.84 1511
6303.59 1472
6304.34 1558
6305.09 1566
6305.84 1565
6306.59 1626
6307.34 1628
6308.09 1620
6308.84 1561
6309.58 1533
6310.33 1528
6311.08 1524
6311.83 1419
6312.58 1451
6313.33 1364
6314.08 1523
6314.83 1484
6315.58 1431
6316.33 1485
6317.08 1510
6317.83 1508
6318.58 1409
6319.33 1390
6320.08 1310
6320.83 1346
6321.58 1377
6322.33 1254
6323.08 1262
6323.83 1329
6324.58 1296
6325.33 1323
6326.08 1367
6326.83 1266
6327.58 1350
6328.33 1285
6329.09 1272
6329.84 1258
6330.59 1302
6331.34 1211
6332.09 1338
6332.84 1215
6333.59 1199
6334.34 1193
6335.09 1147
6335.84 1159
6336.59 1267
6337.34 1210
6338.10 1129
6338.85 1172
6339.60 1132
6340.35 1158
6341.10 1142
6341.85 1137
6342.60 1155
6343.36 1190
6344.11 1243
6344.86 1248
6345.61 1263
6346.36 1314
6347.11 1206
6347.86 1209
6348.62 1241
6349.37 1286
6350.12 1253
6350.87 1190
6351.62 1182
6352.38 1203
6353.13 1300
6353.88 1217
6354.63 1235
6355.38 1201
6356.14 1291
6356.89 1246
6357.64 1204
6358.39 1136
6359.15 1229
6359.90 1173
6360.65 1109
6361.40 1133
6362.16 1200
6362.91 1127
6363.66 1105
6364.41 1227
6365.17 1088
6365.92 1117
6366.67 1218
6367.42 1197
6368.18 1189
6368.93 1176
6369.68 1191
6370.44 1118
6371.19 1153
6371.94 1196
6372.70 1190
6373.45 1100
6374.20 1118
6374.96 1182
6375.71 1201
6376.46 1126
6377.22 1123
6377.97 1137
6378.72 1137
6379.48 1029
6380.23 1156
6380.98 1155
6381.74 1141
6382.49 1131
6383.24 1163
6384.00 1169
6384.75 1030
6385.51 1120
6386.26 1141
6387.01 1097
6387.77 1190
6388.52 1232
6389.28 1178
6390.03 1252
6390.79 1216
6391.54 1145
6392.29 1104
6393.05 1182
6393.80 1113
6394.56 1072
6395.31 1107
6396.07 1099
6396.82 1062
6397.58 1023
6398.33 1005
6399.08 1048
6399.84 1130
6400.59 1092
6401.35 1099
6402.10 1015
6402.86 1042
6403.61 1038
6404.37 1072
6405.12 1109
6405.88 1105
6406.63 1139
6407.39 1124
6408.15 1001
6408.90 1097
6409.66 1037
6410.41 1050
6411.17 1080
6411.92 920
6412.68 1042
6413.43 1076
6414.19 1059
6414.94 1015
6415.70 1059
6416.46 1003
6417.21 1061
6417.97 1023
6418.72 971
6419.48 997
6420.24 1000
6420.99 1023
6421.75 1036
6422.50 1157
6423.26 1077
6424.02 994
6424.77 1037
6425.53 1094
6426.28 1078
6427.04 1066
6427.80 985
6428.55 1097
6429.31 999
6430.07 1045
6430.82 982
6431.58 1026
6432.34 1038
6433.09 920
6433.85 997
6434.61 1029
6435.36 1049
6436.12 1042
6436.88 1079
6437.64 1097
6438.39 1051
6439.15 991
6439.91 1102
6440.66 1018
6441.42 979
6442.18 955
6442.94 993
6443.69 961
6444.45 982
6445.21 1077
6445.97 987
6446.72 1037
6447.48 996
6448.24 1027
6449.00 1053
6449.75 948
6450.51 913
6451.27 979
6452.03 994
6452.79 1180
6453.54 1054
6454.30 1102
6455.06 1041
6455.82 1012
6456.58 1021
6457.33 1022
6458.09 1019
6458.85 1018
6459.61 1081
6460.37 1034
6461.12 1000
6461.88 970
6462.64 997
6463.40 975
6464.16 970
6464.92 1038
6465.68 982
6466.44 946
6467.19 1021
6467.95 1018
6468.71 1016
6469.47 990
6470.23 1001
6470.99 934
6471.75 937
6472.51 955
6473.27 962
6474.02 925
6474.78 968
6475.54 1034
6476.30 1074
6477.06 1070
6477.82 1009
6478.58 1028
6479.34 990
6480.10 1017
6480.86 1025
6481.62 1004
6482.38 1045
6483.14 1096
6483.90 1068
6484.66 1075
6485.42 1061
6486.18 1013
6486.94 985
6487.70 985
6488.46 994
6489.22 1041
6489.98 1062
6490.74 1024
6491.50 1016
6492.26 1015
6493.02 1054
6493.78 1063
6494.54 974
6495.30 1097
6496.06 1133
6496.82 1207
6497.58 1120
6498.34 1080
6499.10 1077
6499.86 1158
6500.62 1108
6501.38 1184
6502.14 1224
6502.91 1140
6503.67 1153
6504.43 1148
6505.19 1176
6505.95 1153
6506.71 1183
6507.47 1144
6508.23 1217
6508.99 1219
6509.76 1180
6510.52 1228
6511.28 1250
6512.04 1150
6512.80 1143
6513.56 1147
6514.32 1161
6515.09 1210
6515.85 1183
6516.61 1261
6517.37 1297
6518.13 1190
6518.89 1303
6519.66 1312
6520.42 1379
6521.18 1436
6521.94 1477
6522.70 1568
6523.47 1650
6524.23 1808
6524.99 1896
6525.75 1850
6526.51 1769
6527.28 1799
6528.04 1797
6528.80 1555
6529.56 1468
6530.33 1504
6531.09 1443
6531.85 1422
6532.61 1358
6533.38 1491
6534.14 1455
6534.90 1390
6535.66 1499
6536.43 1524
6537.19 1445
6537.95 1463
6538.72 1349
6539.48 1309
6540.24 1286
6541.01 1355
6541.77 1280
6542.53 1284
6543.29 1202
6544.06 1145
6544.82 1215
6545.58 1128
6546.35 1136
6547.11 1134
6547.87 1125
6548.64 1146
6549.40 1132
6550.17 1180
6550.93 1159
6551.69 1135
6552.46 1154
6553.22 1154
6553.98 1153
6554.75 1224
6555.51 1159
6556.28 1228
6557.04 1182
6557.80 1201
6558.57 1168
6559.33 1159
6560.10 1275
6560.86 1204
6561.63 1249
6562.39 1415
6563.15 1338
6563.92 1232
6564.68 1310
6565.45 1431
6566.21 1377
6566.98 1136
6567.74 1231
6568.51 1231
6569.27 1207
6570.04 1266
6570.80 1249
6571.57 1228
6572.33 1235
6573.09 1346
6573.86 1297
6574.63 1248
6575.39 1387
6576.16 1298
6576.92 1311
6577.69 1405
6578.45 1385
6579.22 1293
6579.98 1360
6580.75 1375
6581.51 1395
6582.28 1482
6583.04 1490
6583.81 1445
6584.57 1421
6585.34 1467
6586.11 1479
6586.87 1534
6587.64 1537
6588.40 1535
6589.17 1668
6589.94 1756
6590.70 1896
6591.47 1899
6592.23 1898
6593.00 1953
6593.77 1898
6594.53 1927
6595.30 1736
6596.06 1823
6596.83 1816
6597.60 1610
6598.36 1527
6599.13 1538
6599.90 1528
6600.66 1460
6601.43 1370
6602.20 1379
6602.96 1268
6603.73 1282
6604.50 1242
6605.26 1231
6606.03 1231
6606.80 1253
6607.56 1319
6608.33 1176
6609.10 1275
6609.87 1338
6610.63 1363
6611.40 1310
6612.17 1299
6612.93 1307
6613.70 1256
6614.47 1328
6615.24 1302
6616.00 1414
6616.77 1354
6617.54 1354
6618.31 1396
6619.07 1346
6619.84 1348
6620.61 1436
6621.38 1413
6622.15 1424
6622.91 1430
6623.68 1330
6624.45 1478
6625.22 1457
6625.99 1529
6626.75 1354
6627.52 1461
6628.29 1650
6629.06 1556
6629.83 1580
6630.59 1651
6631.36 1713
6632.13 1925
6632.90 2129
6633.67 2342
6634.44 2327
6635.21 2290
6635.97 2328
6636.74 2419
6637.51 2260
6638.28 2185
6639.05 1990
6639.82 1759
6640.59 1662
6641.36 1533
6642.12 1484
6642.89 1490
6643.66 1423
6644.43 1442
6645.20 1297
6645.97 1341
6646.74 1534
6647.51 1583
6648.28 1631
6649.05 1707
6649.82 1684
6650.59 1748
6651.36 1964
6652.13 1821
6652.89 1709
6653.66 1740
6654.43 1725
6655.20 1569
6655.97 1493
6656.74 1397
6657.51 1331
6658.28 1300
6659.05 1398
6659.82 1328
6660.59 1292
6661.36 1307
6662.13 1254
6662.90 1269
6663.67 1268
6664.44 1190
6665.21 1268
6665.98 1266
6666.76 1228
6667.53 1223
6668.30 1226
6669.07 1207
6669.84 1161
6670.61 1241
6671.38 1250
6672.15 1252
6672.92 1270
6673.69 1254
6674.46 1232
6675.23 1114
6676.00 1162
6676.77 1197
6677.55 1104
6678.32 1096
6679.09 1162
6679.86 1222
6680.63 1136
6681.40 1172
6682.17 1145
6682.94 1241
6683.72 1291
6684.49 1298
6685.26 1165
6686.03 1179
6686.80 1185
6687.57 1303
6688.34 1277
6689.12 1158
6689.89 1192
6690.66 1217
6691.43 1215
6692.20 1107
6692.98 1075
6693.75 1142
6694.52 1184
6695.29 1201
6696.06 1207
6696.84 1240
6697.61 1180
6698.38 1182
6699.15 1120
6699.92 1109
6700.70 1043
6701.47 1044
6702.24 1176
6703.01 1112
6703.79 1207
6704.56 1278
6705.33 1229
6706.11 1205
6706.88 1209
6707.65 1075
6708.42 1100
6709.20 1156
6709.97 1102
6710.74 1141
6711.52 1147
6712.29 1156
6713.06 1133
6713.83 1184
6714.61 1096
6715.38 1093
6716.15 1106
6716.93 1211
6717.70 1243
6718.47 1298
6719.25 1314
6720.02 1256
6720.79 1216
6721.57 1211
6722.34 1154
6723.12 1136
6723.89 1143
6724.66 1188
6725.44 1130
6726.21 1054
6726.98 1039
6727.76 1068
6728.53 1006
6729.31 964
6730.08 1008
6730.85 1069
6731.63 1078
6732.40 996
6733.18 929
6733.95 970
6734.73 1021
6735.50 1062
6736.27 1001
6737.05 975
6737.82 1025
6738.60 1111
6739.37 998
6740.15 1020
6740.92 1034
6741.70 1015
6742.47 1069
6743.25 1025
6744.02 1063
6744.80 991
6745.57 1071
6746.35 1081
6747.12 1036
6747.90 1070
6748.67 1151
6749.45 1068
6750.22 1053
6751.00 992
6751.77 1077
6752.55 1098
6753.32 1054
6754.10 1036
6754.87 976
6755.65 1034
6756.43 1115
6757.20 1085
6757.98 1068
6758.75 1076
6759.53 1070
6760.30 1166
6761.08 1208
6761.86 1301
6762.63 1400
6763.41 1406
6764.18 1398
6764.96 1507
6765.74 1470
6766.51 1359
6767.29 1338
6768.06 1273
6768.84 1182
6769.62 1112
6770.39 1119
6771.17 1148
6771.95 1042
6772.72 971
6773.50 1007
6774.28 1013
6775.05 1041
6775.83 1108
6776.61 1037
6777.38 1051
6778.16 1146
6778.94 1137
6779.71 1224
6780.49 1199
6781.27 1225
6782.05 1217
6782.82 1162
6783.60 1193
6784.38 1140
6785.15 1030
6785.93 1021
6786.71 942
6787.49 928
6788.26 943
6789.04 1047
6789.82 1041
6790.60 989
6791.37 960
6792.15 969
6792.93 1025
6793.71 1028
6794.48 1124
6795.26 1123
6796.04 1024
6796.82 959
6797.60 1071
6798.37 985
6799.15 885
6799.93 990
6800.71 1027
6801.49 1117
6802.26 1073
6803.04 1131
6803.82 1108
6804.60 1059
6805.38 1144
6806.16 1116
6806.93 1027
6807.71 990
6808.49 1058
6809.27 1126
6810.05 1015
6810.83 1037
6811.61 1036
6812.39 1020
6813.16 1062
6813.94 1036
6814.72 1049
6815.50 1034
6816.28 1097
6817.06 1115
6817.84 1062
6818.62 1093
6819.40 1003
6820.18 998
6820.96 999
6821.73 1088
6822.51 1083
6823.29 1016
6824.07 1051
6824.85 1044
6825.63 998
6826.41 1062
6827.19 901
6827.97 952
6828.75 1008
6829.53 1025
6830.31 983
6831.09 1022
6831.87 1052
6832.65 1101
6833.43 992
6834.21 946
6834.99 1014
6835.77 966
6836.55 976
6837.33 906
6838.11 904
6838.89 948
6839.67 926
6840.45 948
6841.23 872
6842.01 817
6842.79 860
6843.57 884
6844.35 940
6845.14 998
6845.92 960
6846.70 1024
6847.48 894
6848.26 885
6849.04 1002
6849.82 1019
6850.60 1030
6851.38 1010
6852.16 1062
6852.94 1046
6853.73 1045
6854.51 1101
6855.29 1080
6856.07 926
6856.85 959
6857.63 1012
6858.41 1029
6859.20 984
6859.98 1045
6860.76 1022
6861.54 985
6862.32 1011
6863.10 1023
6863.89 1034
6864.67 961
6865.45 1026
6866.23 1056
6867.01 1034
6867.79 1051
6868.58 1017
6869.36 992
6870.14 991
6870.92 1001
6871.71 1007
6872.49 1032
6873.27 951
6874.05 927
6874.83 917
6875.62 910
6876.40 885
6877.18 890
6877.96 908
6878.75 916
6879.53 991
6880.31 1034
6881.10 993
6881.88 936
6882.66 966
6883.44 936
6884.23 1046
6885.01 1032
6885.79 1082
6886.58 1078
6887.36 1128
6888.14 1149
6888.92 1091
6889.71 1015
6890.49 949
6891.27 1023
6892.06 1017
6892.84 911
6893.62 989
6894.41 957
6895.19 1056
6895.98 930
6896.76 1019
6897.54 1014
6898.33 1025
6899.11 979
6899.89 1004
6900.68 997
6901.46 976
6902.25 937
6903.03 955
6903.81 969
6904.60 1088
6905.38 1057
6906.17 1036
6906.95 1037
6907.73 993
6908.52 1028
6909.30 1017
6910.09 985
6910.87 1002
6911.66 1016
6912.44 993
6913.23 993
6914.01 1001
6914.79 986
6915.58 974
6916.36 981
6917.15 963
6917.93 956
6918.72 1072
6919.50 1039
6920.29 1019
6921.07 917
6921.86 995
6922.64 976
6923.43 980
6924.21 1006
6925.00 1025
6925.78 1106
6926.57 1077
6927.36 1098
6928.14 1071
6928.93 959
6929.71 1064
6930.50 1138
6931.28 1168
6932.07 1069
6932.85 1100
6933.64 1055
6934.43 1068
6935.21 1061
6936.00 1099
6936.78 1067
6937.57 1099
6938.36 1177
6939.14 1130
6939.93 1221
6940.71 1209
6941.50 1295
6942.29 1279
6943.07 1253
6943.86 1300
6944.64 1408
6945.43 1404
6946.22 1429
6947.00 1455
6947.79 1627
6948.58 1678
6949.36 1632
6950.15 1678
6950.94 1675
6951.72 1589
6952.51 1472
6953.30 1477
6954.08 1447
6954.87 1394
6955.66 1407
6956.45 1346
6957.23 1431
6958.02 1403
6958.81 1378
6959.59 1510
6960.38 1435
6961.17 1595
6961.96 1619
6962.74 1625
6963.53 1617
6964.32 1679
6965.11 1539
6965.89 1484
6966.68 1566
6967.47 1581
6968.26 1741
6969.04 1738
6969.83 1729
6970.62 1683
6971.41 1719
6972.20 1830
6972.98 1779
6973.77 1702
6974.56 1700
6975.35 1540
6976.14 1642
6976.92 1652
6977.71 1680
6978.50 1603
6979.29 1672
6980.08 1673
6980.87 1784
6981.65 1834
6982.44 2034
6983.23 2309
6984.02 2500
6984.81 2956
6985.60 2982
6986.39 3037
6987.17 3205
6987.96 3277
6988.75 3246
6989.54 3222
6990.33 2979
6991.12 2777
6991.91 2621
6992.70 2399
6993.49 2189
6994.28 2223
6995.06 2138
6995.85 2101
6996.64 2290
6997.43 2416
6998.22 2677
6999.01 2931
6999.80 3124
7000.59 3274
7001.38 3208
7002.17 3281
7002.96 3037
7003.75 2890
7004.54 2756
7005.33 2534
7006.12 2337
7006.91 2153
7007.70 1972
7008.49 1884
7009.28 1806
7010.07 1843
7010.86 1681
7011.65 1724
7012.44 1865
7013.23 1937
7014.02 1968
7014.81 1925
7015.60 2020
7016.39 2084
7017.18 2033
7017.97 1899
7018.76 1953
7019.55 1759
7020.34 1700
7021.13 1667
7021.92 1698
7022.71 1509
7023.51 1480
7024.30 1479
7025.09 1521
7025.88 1596
7026.67 1576
7027.46 1624
7028.25 1639
7029.04 1696
7029.83 1587
7030.63 1449
7031.42 1532
7032.21 1550
7033.00 1449
7033.79 1471
7034.58 1565
7035.37 1437
7036.16 1367
7036.96 1396
7037.75 1482
7038.54 1553
7039.33 1492
7040.12 1618
7040.92 1715
7041.71 1751
7042.50 1731
7043.29 1645
7044.08 1745
7044.87 1712
7045.67 1852
7046.46 1740
7047.25 1778
7048.04 1821
7048.84 1924
7049.63 1941
7050.42 2083
7051.21 1958
7052.00 1764
7052.80 1807
7053.59 1644
7054.38 1695
7055.18 1747
7055.97 1572
7056.76 1503
7057.55 1529
7058.35 1526
7059.14 1542
7059.93 1540
7060.72 1510
7061.52 1591
7062.31 1502
7063.10 1465
7063.90 1470
7064.69 1492
7065.48 1434
7066.28 1467
7067.07 1426
7067.86 1492
7068.66 1424
7069.45 1432
7070.24 1442
7071.04 1487
7071.83 1511
7072.62 1522
7073.42 1429
7074.21 1400
7075.00 1417
7075.80 1452
7076.59 1385
7077.39 1345
7078.18 1352
7078.97 1373
7079.77 1405
7080.56 1469
7081.36 1438
7082.15 1440
7082.94 1469
7083.74 1572
7084.53 1709
7085.33 1782
7086.12 1978
7086.92 2102
7087.71 2331
7088.50 2271
7089.30 2269
7090.09 2160
7090.89 2082
7091.68 1924
7092.48 1746
7093.27 1537
7094.07 1353
7094.86 1310
7095.66 1272
7096.45 1268
7097.25 1213
7098.04 1270
7098.84 1357
7099.63 1229
7100.43 1284
7101.22 1356
7102.02 1454
7102.81 1416
7103.61 1448
7104.40 1469
7105.20 1412
7105.99 1270
7106.79 1276
7107.59 1248
7108.38 1190
7109.18 1126
7109.97 1106
7110.77 1137
7111.56 1106
7112.36 958
7113.16 975
7113.95 1004
7114.75 994
7115.54 1072
7116.34 1058
7117.14 1082
7117.93 1088
7118.73 1069
7119.52 1019
7120.32 988
7121.12 1034
7121.91 1018
7122.71 1031
7123.51 1077
7124.30 1018
7125.10 936
7125.90 925
7126.69 1068
7127.49 1118
7128.29 1047
7129.08 1100
7129.88 1093
7130.68 999
7131.47 1074
7132.27 1017
7133.07 961
7133.86 1011
7134.66 919
7135.46 951
7136.26 974
7137.05 966
7137.85 957
7138.65 908
7139.44 1010
7140.24 1001
7141.04 993
7141.84 1011
7142.63 1024
7143.43 994
7144.23 1108
7145.03 991
7145.83 985
7146.62 1029
7147.42 1048
7148.22 1015
7149.02 981
7149.81 948
7150.61 944
7151.41 918
7152.21 926
7153.01 874
7153.80 959
7154.60 960
7155.40 926
7156.20 927
7157.00 902
7157.80 982
7158.59 972
7159.39 881
7160.19 887
7160.99 929
7161.79 898
7162.59 919
7163.39 967
7164.18 893
7164.98 895
7165.78 953
7166.58 951
7167.38 988
7168.18 885
7168.98 867
7169.78 906
7170.58 936
7171.38 875
7172.17 856
7172.97 873
7173.77 853
7174.57 876
7175.37 877
7176.17 835
7176.97 858
7177.77 810
7178.57 862
7179.37 812
7180.17 803
7180.97 837
7181.77 889
7182.57 887
7183.37 927
7184.17 838
7184.97 815
7185.77 847
7186.57 889
7187.37 837
7188.17 867
7188.97 860
7189.77 814
7190.57 779
7191.37 812
7192.17 763
7192.97 791
7193.77 785
7194.57 805
7195.37 828
7196.17 837
7196.97 785
7197.77 834
7198.57 853
7199.37 779
7200.17 785
7200.97 810
7201.77 828
7202.58 850
7203.38 839
7204.18 819
7204.98 782
7205.78 792
7206.58 835
7207.38 871
7208.18 864
7208.98 829
7209.79 849
7210.59 846
7211.39 856
7212.19 918
7212.99 826
7213.79 747
7214.59 808
7215.40 828
7216.20 845
7217.00 787
7217.80 840
7218.60 721
7219.40 799
7220.21 800
7221.01 824
7221.81 757
7222.61 784
7223.41 838
7224.22 838
7225.02 883
7225.82 826
7226.62 877
7227.43 875
7228.23 830
7229.03 829
7229.83 814
7230.63 876
7231.44 824
7232.24 833
7233.04 902
7233.84 828
7234.65 795
7235.45 804
7236.25 822
7237.06 817
7237.86 881
7238.66 893
7239.46 890
7240.27 835
7241.07 824
7241.87 885
7242.68 812
7243.48 762
7244.28 787
7245.09 759
7245.89 775
7246.69 704
7247.50 748
7248.30 742
7249.10 756
7249.91 756
7250.71 754
7251.51 808
7252.32 805
7253.12 785
7253.92 785
7254.73 765
7255.53 746
7256.34 803
7257.14 813
7257.94 823
7258.75 831
7259.55 810
7260.36 841
7261.16 749
7261.96 822
7262.77 737
7263.57 858
7264.38 821
7265.18 771
7265.99 721
7266.79 727
7267.59 765
7268.40 716
7269.20 786
7270.01 783
7270.81 779
7271.62 806
7272.42 790
7273.23 831
7274.03 789
7274.84 840
7275.64 863
7276.45 864
7277.25 866
7278.06 771
7278.86 809
7279.67 773
7280.47 835
7281.28 848
7282.08 740
7282.89 807
7283.69 849
7284.50 958
7285.30 792
7286.11 798
7286.92 729
7287.72 836
7288.53 887
7289.33 795
7290.14 786
7290.94 821
7291.75 875
7292.56 786
7293.36 756
7294.17 800
7294.97 867
7295.78 857
7296.59 736
7297.39 731
7298.20 741
7299.00 802
7299.81 844
7300.62 760
7301.42 815
7302.23 785
7303.04 870
7303.84 815
7304.65 831
7305.46 813
7306.26 835
7307.07 822
7307.88 757
7308.68 748
7309.49 741
7310.30 746
7311.10 683
7311.91 696
7312.72 710
7313.52 738
7314.33 730
7315.14 779
7315.95 743
7316.75 715
7317.56 691
7318.37 692
7319.18 744
7319.98 817
7320.79 783
7321.60 761
7322.40 779
7323.21 671
7324.02 754
7324.83 711
7325.64 748
7326.44 778
7327.25 728
7328.06 675
7328.87 678
7329.67 718
7330.48 692
7331.29 734
7332.10 710
7332.91 747
7333.71 690
7334.52 760
7335.33 664
7336.14 715
7336.95 709
7337.76 654
7338.56 668
7339.37 716
7340.18 694
7340.99 648
7341.80 681
7342.61 738
7343.42 729
7344.22 704
7345.03 728
7345.84 741
7346.65 755
7347.46 722
7348.27 775
7349.08 762
7349.89 690
7350.70 612
7351.51 691
7352.31 644
7353.12 670
7353.93 644
7354.74 742
7355.55 699
7356.36 664
7357.17 677
7357.98 687
7358.79 740
7359.60 794
7360.41 732
7361.22 682
7362.03 708
7362.84 774
7363.65 694
7364.46 700
7365.27 683
7366.08 705
7366.89 671
7367.70 733
7368.51 660
7369.32 659
7370.13 658
7370.94 699
7371.75 743
7372.56 740
7373.37 685
7374.18 690
7374.99 665
7375.80 658
7376.61 716
7377.42 689
7378.23 652
7379.04 755
7379.85 723
7380.66 752
7381.48 810
7382.29 769
7383.10 805
7383.91 803
7384.72 795
7385.53 824
7386.34 746
7387.15 626
7387.96 688
7388.77 745
7389.59 734
7390.40 734
7391.21 771
7392.02 727
7392.83 861
7393.64 751
7394.45 794
7395.27 802
7396.08 817
7396.89 933
7397.70 984
7398.51 981
7399.32 893
7400.14 941
7400.95 882
7401.76 861
7402.57 837
7403.38 747
7404.20 774
7405.01 753
7405.82 705
7406.63 704
7407.44 699
7408.26 719
7409.07 803
7409.88 704
7410.69 674
7411.51 799
7412.32 771
7413.13 740
7413.94 771
7414.76 703
7415.57 746
7416.38 810
7417.19 748
7418.01 770
7418.82 689
7419.63 663
7420.45 643
7421.26 679
7422.07 668
7422.88 750
7423.70 648
7424.51 640
7425.32 656
7426.14 683
7426.95 673
7427.76 693
7428.58 675
7429.39 656
7430.20 583
7431.02 612
7431.83 676
7432.64 627
7433.46 618
7434.27 616
7435.09 675
7435.90 704
7436.71 701
7437.53 630
7438.34 593
7439.16 644
7439.97 657
7440.78 632
7441.60 690
7442.41 643
7443.23 698
7444.04 664
7444.85 583
7445.67 602
7446.48 657
7447.30 687
7448.11 704
7448.93 641
7449.74 672
7450.56 637
7451.37 641
7452.18 663
7453.00 673
7453.81 686
7454.63 583
7455.44 613
7456.26 623
7457.07 620
7457.89 602
7458.70 645
7459.52 595
7460.33 692
7461.15 699
7461.96 702
7462.78 710
7463.59 664
7464.41 681
7465.23 609
7466.04 670
7466.86 609
7467.67 585
7468.49 641
7469.30 677
7470.12 638
7470.93 627
7471.75 669
7472.57 567
7473.38 591
7474.20 702
7475.01 695
7475.83 563
7476.65 578
7477.46 626
7478.28 617
7479.09 584
7479.91 643
7480.73 626
7481.54 612
7482.36 612
7483.18 597
7483.99 588
7484.81 582
7485.62 549
7486.44 564
7487.26 592
7488.07 627
7488.89 606
7489.71 648
7490.52 628
7491.34 617
7492.16 609
7492.98 580
7493.79 572
7494.61 585
7495.43 606
7496.24 621
7497.06 617
7497.88 605
7498.70 602
7499.51 696
7500.33 603
7501.15 617
7501.96 556
7502.78 604
7503.60 667
7504.42 699
7505.23 667
7506.05 655
7506.87 670
7507.69 632
7508.51 668
7509.32 644
7510.14 644
7510.96 692
7511.78 554
7512.59 672
7513.41 651
7514.23 620
7515.05 667
7515.87 611
7516.69 599
7517.50 511
7518.32 601
7519.14 619
7519.96 610
7520.78 525
7521.60 542
7522.41 650
7523.23 648
7524.05 546
7524.87 639
7525.69 647
7526.51 622
7527.33 570
7528.14 531
7528.96 538
7529.78 574
7530.60 611
7531.42 615
7532.24 606
7533.06 613
7533.88 623
7534.70 665
7535.52 630
7536.34 546
7537.16 584
7537.97 624
7538.79 592
7539.61 631
7540.43 670
7541.25 677
7542.07 643
7542.89 629
7543.71 642
7544.53 674
7545.35 602
7546.17 618
7546.99 650
7547.81 647
7548.63 607
7549.45 594
7550.27 627
7551.09 655
7551.91 651
7552.73 691
7553.55 686
7554.37 649
7555.19 645
7556.01 645
7556.83 694
7557.65 687
7558.47 702
7559.29 644
7560.11 692
7560.93 688
7561.76 742
7562.58 701
7563.40 668
7564.22 634
7565.04 703
7565.86 656
7566.68 650
7567.50 699
7568.32 660
7569.14 634
7569.96 592
7570.79 641
7571.61 668
7572.43 651
7573.25 607
7574.07 616
7574.89 695
7575.71 654
7576.54 610
7577.36 714
7578.18 667
7579.00 649
7579.82 677
7580.64 667
7581.46 734
7582.29 691
7583.11 627
7583.93 709
7584.75 741
7585.57 628
7586.40 710
7587.22 747
7588.04 697
7588.86 761
7589.68 721
7590.51 699
7591.33 716
7592.15 836
7592.97 757
7593.80 726
7594.62 720
7595.44 735
7596.26 743
7597.09 728
7597.91 756
7598.73 714
7599.55 807
7600.38 771
7601.20 786
7602.02 783
7602.85 848
7603.67 959
7604.49 925
7605.31 898
7606.14 957
7606.96 911
7607.78 868
7608.61 917
7609.43 870
7610.25 907
7611.08 760
7611.90 774
7612.72 797
7613.55 731
7614.37 738
7615.19 786
7616.02 846
7616.84 846
7617.67 856
7618.49 932
7619.31 894
7620.14 964
7620.96 940
7621.78 923
7622.61 890
7623.43 933
7624.26 871
7625.08 888
7625.91 855
7626.73 885
7627.55 875
7628.38 925
7629.20 989
7630.03 923
7630.85 1040
7631.68 1011
7632.50 973
7633.32 1010
7634.15 996
7634.97 1014
7635.80 985
7636.62 964
7637.45 981
7638.27 870
7639.10 832
7639.92 892
7640.75 832
7641.57 802
7642.40 793
7643.22 796
7644.05 815
7644.87 800
7645.70 825
7646.52 876
7647.35 917
7648.17 885
7649.00 804
7649.82 790
7650.65 781
7651.48 788
7652.30 736
7653.13 733
7653.95 724
7654.78 734
7655.60 701
7656.43 729
7657.26 714
7658.08 686
7658.91 755
7659.73 721
7660.56 662
7661.39 718
7662.21 690
7663.04 644
7663.86 705
7664.69 722
7665.52 670
7666.34 690
7667.17 723
7668.00 712
7668.82 667
7669.65 669
7670.48 686
7671.30 698
7672.13 734
7672.96 687
7673.78 605
7674.61 641
7675.44 692
7676.26 678
7677.09 660
7677.92 692
7678.74 678
7679.57 706
7680.40 716
7681.22 721
7682.05 695
7682.88 680
7683.71 766
7684.53 821
7685.36 821
7686.19 776
7687.02 821
7687.84 880
7688.67 878
7689.50 852
7690.33 783
7691.15 741
7691.98 737
7692.81 739
7693.64 650
7694.47 646
7695.29 655
7696.12 694
7696.95 669
7697.78 685
7698.61 638
7699.43 769
7700.26 749
7701.09 744
7701.92 731
7702.75 711
7703.57 730
7704.40 700
7705.23 695
7706.06 692
7706.89 674
7707.72 750
7708.55 732
7709.37 739
7710.20 653
7711.03 676
7711.86 704
7712.69 632
7713.52 673
7714.35 714
7715.18 671
7716.01 662
7716.83 734
7717.66 767
7718.49 733
7719.32 716
7720.15 677
7720.98 673
7721.81 660
7722.64 693
7723.47 749
7724.30 628
7725.13 589
7725.96 708
7726.79 725
7727.62 655
7728.45 647
7729.28 641
7730.11 635
7730.94 625
7731.77 724
7732.60 736
7733.42 747
7734.25 713
7735.09 693
7735.92 723
7736.75 720
7737.58 760
7738.41 704
7739.24 680
7740.07 748
7740.90 746
7741.73 722
7742.56 654
7743.39 714
7744.22 789
7745.05 822
7745.88 874
7746.71 821
7747.54 811
7748.37 858
7749.20 875
7750.03 817
7750.86 795
7751.70 801
7752.53 862
7753.36 828
7754.19 964
7755.02 1045
7755.85 1099
7756.68 1125
7757.51 1211
7758.34 1224
7759.18 1190
7760.01 1087
7760.84 1099
7761.67 995
7762.50 1002
7763.33 970
7764.16 849
7765.00 734
7765.83 724
7766.66 749
7767.49 800
7768.32 747
7769.16 715
7769.99 699
7770.82 749
7771.65 789
7772.48 779
7773.32 871
7774.15 820
7774.98 825
7775.81 843
7776.64 849
7777.48 780
7778.31 891
7779.14 942
7779.97 861
7780.81 872
7781.64 772
7782.47 679
7783.30 719
7784.14 698
7784.97 690
7785.80 745
7786.64 718
7787.47 704
7788.30 683
7789.13 710
7789.97 665
7790.80 715
7791.63 695
7792.47 804
7793.30 802
7794.13 773
7794.97 740
7795.80 722
7796.63 700
7797.47 734
7798.30 678
7799.13 679
7799.97 704
7800.80 701
7801.63 623
7802.47 644
7803.30 740
7804.13 698
7804.97 653
7805.80 633
7806.64 684
7807.47 694
7808.30 683
7809.14 676
7809.97 763
7810.81 738
7811.64 703
7812.47 670
7813.31 693
7814.14 761
7814.98 707
7815.81 770
7816.65 743
7817.48 699
7818.32 683
7819.15 754
7819.98 714
7820.82 713
7821.65 701
7822.49 776
7823.32 730
7824.16 750
7824.99 739
7825.83 832
7826.66 808
7827.50 778
7828.33 777
7829.17 707
7830.00 761
7830.84 781
7831.67 779
7832.51 757
7833.34 698
7834.18 750
7835.02 807
7835.85 806
7836.69 772
7837.52 726
7838.36 822
7839.19 758
7840.03 719
7840.86 722
7841.70 705
7842.54 753
7843.37 728
7844.21 720
7845.04 759
7845.88 748
7846.72 782
7847.55 761
7848.39 714
7849.22 733
7850.06 807
7850.90 746
7851.73 715
7852.57 748
7853.41 790
7854.24 831
7855.08 776
7855.92 715
7856.75 852
7857.59 865
7858.43 897
7859.26 909
7860.10 911
7860.94 871
7861.77 861
7862.61 852
7863.45 873
7864.28 883
7865.12 860
7865.96 871
7866.79 785
7867.63 867
7868.47 891
7869.31 928
7870.14 928
7870.98 934
7871.82 972
7872.66 947
7873.49 875
7874.33 946
7875.17 1051
7876.01 1094
7876.84 1154
7877.68 1117
7878.52 1169
7879.36 1128
7880.19 1179
7881.03 1128
7881.87 1068
7882.71 979
7883.55 1017
7884.38 1068
7885.22 1085
7886.06 968
7886.90 969
7887.74 969
7888.57 1056
7889.41 1039
7890.25 1072
7891.09 1007
7891.93 1035
7892.77 1105
7893.61 1043
7894.44 1007
7895.28 991
7896.12 969
7896.96 898
7897.80 921
7898.64 957
7899.48 883
7900.32 897
7901.15 842
7901.99 962
7902.83 930
7903.67 889
7904.51 783
7905.35 809
7906.19 874
7907.03 875
7907.87 799
7908.71 784
7909.55 778
7910.39 769
7911.22 796
7912.06 785
7912.90 829
7913.74 772
7914.58 790
7915.42 811
7916.26 824
7917.10 779
7917.94 817
7918.78 815
7919.62 746
7920.46 735
7921.30 810
7922.14 739
7922.98 754
7923.82 768
7924.66 692
7925.50 773
7926.34 772
7927.18 756
7928.02 760
7928.86 774
7929.70 717
7930.55 791
7931.39 732
7932.23 670
7933.07 720
7933.91 734
7934.75 703
7935.59 706
7936.43 678
7937.27 693
7938.11 701
7938.95 734
7939.79 720
7940.63 673
7941.48 668
7942.32 667
7943.16 633
7944.00 669
7944.84 722
7945.68 735
7946.52 782
7947.36 774
7948.21 808
7949.05 724
7949.89 743
7950.73 727
7951.57 781
7952.41 756
7953.26 727
7954.10 753
7954.94 710
7955.78 772
7956.62 748
7957.47 724
7958.31 781
7959.15 765
7959.99 805
7960.83 834
7961.68 741
7962.52 789
7963.36 794
7964.20 803
7965.04 864
7965.89 854
7966.73 854
7967.57 790
7968.41 907
7969.26 927
7970.10 874
7970.94 829
7971.78 833
7972.63 869
7973.47 829
7974.31 842
7975.16 854
7976.00 855
7976.84 892
7977.68 807
7978.53 796
7979.37 794
7980.21 775
7981.06 799
7981.90 841
7982.74 763
7983.59 834
7984.43 816
7985.27 781
7986.12 813
7986.96 762
7987.80 846
7988.65 835
7989.49 811
7990.34 733
7991.18 804
7992.02 760
7992.87 770
7993.71 806
7994.55 824
7995.40 776
7996.24 848
7997.09 941
7997.93 958
7998.77 1161
7999.62 1155
8000.46 1239
8001.31 1270
8002.15 1191
8003.00 1161
8003.84 1103
8004.68 1030
8005.53 930
8006.37 851
8007.22 858
8008.06 823
8008.91 748
8009.75 726
8010.60 758
8011.44 755
8012.29 743
8013.13 825
8013.98 758
8014.82 788
8015.67 800
8016.51 828
8017.36 786
8018.20 788
8019.05 769
8019.89 811
8020.74 759
8021.58 730
8022.43 743
8023.27 714
8024.12 630
8024.96 705
8025.81 700
8026.66 621
8027.50 639
8028.35 640
8029.19 665
8030.04 645
8030.88 674
8031.73 676
8032.58 629
8033.42 618
8034.27 623
8035.11 606
8035.96 606
8036.81 674
8037.65 717
8038.50 671
8039.35 621
8040.19 673
8041.04 658
8041.88 608
8042.73 611
8043.58 614
8044.42 693
8045.27 633
8046.12 636
8046.96 646
8047.81 635
8048.66 602
8049.50 591
8050.35 645
8051.20 665
8052.04 627
8052.89 651
8053.74 624
8054.59 641
8055.43 659
8056.28 628
8057.13 584
8057.97 563
8058.82 638
8059.67 650
8060.52 654
8061.36 597
8062.21 619
8063.06 609
8063.91 618
8064.75 612
8065.60 598
8066.45 617
8067.30 626
8068.15 635
8068.99 611
8069.84 583
8070.69 606
8071.54 617
8072.38 580
8073.23 530
8074.08 569
8074.93 577
8075.78 605
8076.63 638
8077.47 580
8078.32 626
8079.17 562
8080.02 593
8080.87 618
8081.72 614
8082.56 576
8083.41 626
8084.26 545
8085.11 520
8085.96 498
8086.81 553
8087.66 565
8088.51 557
8089.35 527
8090.20 492
8091.05 534
8091.90 561
8092.75 506
8093.60 540
8094.45 587
8095.30 591
8096.15 539
8097.00 545
8097.85 565
8098.70 524
8099.55 580
8100.39 546
8101.24 557
8102.09 565
8102.94 622
8103.79 575
8104.64 557
8105.49 537
8106.34 551
8107.19 580
8108.04 485
8108.89 495
8109.74 556
8110.59 497
8111.44 568
8112.29 531
8113.14 492
8113.99 511
8114.84 508
8115.69 520
8116.54 525
8117.39 570
8118.24 570
8119.09 495
8119.95 498
8120.80 570
8121.65 573
8122.50 540
8123.35 545
8124.20 531
8125.05 509
8125.90 522
8126.75 523
8127.60 532
8128.45 521
8129.30 531
8130.15 524
8131.01 467
8131.86 448
8132.71 577
8133.56 567
8134.41 542
8135.26 460
8136.11 524
8136.96 494
8137.82 539
8138.67 515
8139.52 531
8140.37 585
8141.22 477
8142.07 510
8142.93 539
8143.78 589
8144.63 511
8145.48 560
8146.33 524
8147.19 558
8148.04 549
8148.89 550
8149.74 565
8150.59 506
8151.45 559
8152.30 596
8153.15 629
8154.00 639
8154.85 581
8155.71 594
8156.56 638
8157.41 571
8158.26 484
8159.12 538
8159.97 527
8160.82 579
8161.68 602
8162.53 512
8163.38 567
8164.23 539
8165.09 535
8165.94 518
8166.79 541
8167.65 503
8168.50 582
8169.35 491
8170.20 545
8171.06 534
8171.91 545
8172.76 568
8173.62 517
8174.47 516
8175.32 518
8176.18 523
8177.03 487
8177.89 475
8178.74 428
8179.59 482
8180.45 528
8181.30 499
8182.15 486
8183.01 483
8183.86 501
8184.72 484
8185.57 538
8186.42 470
8187.28 485
8188.13 459
8188.99 483
8189.84 541
8190.69 515
8191.55 496
8192.40 500
8193.26 488
8194.11 485
8194.97 426
8195.82 503
8196.68 447
8197.53 433
8198.38 533
8199.24 521
8200.09 510
8200.95 535
8201.80 509
8202.66 495
8203.51 455
8204.37 434
8205.22 441
8206.08 443
8206.93 457
8207.79 437
8208.64 505
8209.50 442
8210.35 458
8211.21 465
8212.06 459
8212.92 472
8213.78 450
8214.63 449
8215.49 420
8216.34 473
8217.20 480
8218.05 481
8218.91 446
8219.76 456
8220.62 435
8221.48 445
8222.33 434
8223.19 468
8224.04 479
8224.90 491
8225.76 461
8226.61 437
8227.47 464
8228.32 470
8229.18 463
8230.04 465
8230.89 503
8231.75 437
8232.61 496
8233.46 470
8234.32 402
8235.18 445
8236.03 510
8236.89 489
8237.75 430
8238.60 452
8239.46 435
8240.32 455
8241.17 458
8242.03 423
8242.89 429
8243.74 403
8244.60 392
8245.46 401
8246.31 436
8247.17 442
8248.03 440
8248.89 441
8249.74 474
8250.60 393
8251.46 432
8252.32 438
8253.17 451
8254.03 440
8254.89 432
8255.75 410
8256.60 430
8257.46 401
8258.32 405
8259.18 402
8260.04 467
8260.89 455
8261.75 480
8262.61 461
8263.47 478
8264.33 478
8265.18 439
8266.04 402
8266.90 429
8267.76 448
8268.62 419
8269.47 361
8270.33 417
8271.19 477
8272.05 429
8272.91 447
8273.77 412
8274.63 439
8275.48 442
8276.34 428
8277.20 455
8278.06 426
8278.92 419
8279.78 418
8280.64 442
8281.50 451
8282.36 416
8283.21 417
8284.07 386
8284.93 422
8285.79 411
8286.65 463
8287.51 440
8288.37 470
8289.23 431
8290.09 463
8290.95 491
8291.81 455
8292.67 410
8293.53 467
8294.39 509
8295.25 416
8296.11 440
8296.97 430
8297.82 404
8298.68 386
8299.54 448
8300.40 421
8301.26 440
8302.12 446
8302.98 493
8303.84 434
8304.71 445
8305.57 413
8306.43 445
8307.29 380
8308.15 426
8309.01 423
8309.87 461
8310.73 453
8311.59 441
8312.45 475
8313.31 414
8314.17 444
8315.03 504
8315.89 551
8316.75 462
8317.61 438
8318.47 476
8319.33 424
8320.20 435
8321.06 472
8321.92 472
8322.78 476
8323.64 524
8324.50 483
8325.36 477
8326.22 500
8327.09 397
8327.95 457
8328.81 447
8329.67 512
8330.53 529
8331.39 484
8332.25 489
8333.12 476
8333.98 418
8334.84 457
8335.70 417
8336.56 497
8337.42 405
8338.29 444
8339.15 455
8340.01 397
8340.87 419
8341.73 397
8342.60 375
8343.46 398
8344.32 377
8345.18 400
8346.05 459
8346.91 414
8347.77 363
8348.63 430
8349.50 424
8350.36 481
8351.22 494
8352.08 439
8352.95 435
8353.81 412
8354.67 422
8355.53 428
8356.40 513
8357.26 518
8358.12 504
8358.99 459
8359.85 444
8360.71 442
8361.58 418
8362.44 434
8363.30 423
8364.17 446
8365.03 396
8365.89 409
8366.76 454
8367.62 453
8368.48 425
8369.35 404
8370.21 449
8371.07 435
8371.94 450
8372.80 466
8373.66 482
8374.53 447
8375.39 447
8376.26 469
8377.12 468
8377.98 483
8378.85 493
8379.71 548
8380.58 482
8381.44 425
8382.30 408
8383.17 440
8384.03 480
8384.90 457
8385.76 447
8386.63 465
8387.49 444
8388.35 459
8389.22 498
8390.08 465
8390.95 429
8391.81 443
8392.68 470
8393.54 465
8394.41 435
8395.27 440
8396.14 435
8397.00 437
8397.87 487
8398.73 515
8399.60 505
8400.46 441
8401.33 479
8402.19 496
8403.06 425
8403.92 453
8404.79 492
8405.65 446
8406.52 442
8407.39 434
8408.25 488
8409.12 473
8409.98 528
8410.85 531
8411.71 498
8412.58 516
8413.44 488
8414.31 500
8415.18 567
8416.04 548
8416.91 478
8417.77 486
8418.64 498
8419.51 473
8420.37 461
8421.24 506
8422.11 498
8422.97 499
8423.84 531
8424.70 524
8425.57 483
8426.44 505
8427.30 561
8428.17 589
8429.04 493
8429.90 523
8430.77 553
8431.64 539
8432.50 480
8433.37 515
8434.24 538
8435.10 556
8435.97 633
8436.84 561
8437.71 492
8438.57 533
8439.44 627
8440.31 633
8441.17 568
8442.04 608
8442.91 712
8443.78 670
8444.64 633
8445.51 697
8446.38 607
8447.25 586
8448.11 653
8448.98 700
8449.85 675
8450.72 699
8451.58 689
8452.45 847
8453.32 903
8454.19 991
8455.06 1019
8455.92 1073
8456.79 1165
8457.66 1159
8458.53 1050
8459.40 937
8460.27 933
8461.13 841
8462.00 767
8462.87 712
8463.74 663
8464.61 618
8465.48 559
8466.34 572
8467.21 571
8468.08 565
8468.95 555
8469.82 546
8470.69 566
8471.56 537
8472.42 577
8473.29 632
8474.16 586
8475.03 633
8475.90 594
8476.77 541
8477.64 550
8478.51 557
8479.38 559
8480.25 507
8481.12 576
8481.99 502
8482.85 542
8483.72 518
8484.59 506
8485.46 555
8486.33 499
8487.20 487
8488.07 574
8488.94 506
8489.81 467
8490.68 548
8491.55 605
8492.42 574
8493.29 557
8494.16 512
8495.03 512
8495.90 530
8496.77 537
8497.64 496
8498.51 573
8499.38 520
8500.25 438
8501.12 501
8501.99 504
8502.86 524
8503.73 515
8504.60 495
8505.47 528
8506.34 544
8507.22 587
8508.09 622
8508.96 559
8509.83 523
8510.70 529
8511.57 536
8512.44 524
8513.31 515
8514.18 492
8515.05 500
8515.92 503
8516.80 514
8517.67 497
8518.54 524
8519.41 523
8520.28 516
8521.15 552
8522.02 558
8522.89 557
8523.77 563
8524.64 465
8525.51 524
8526.38 500
8527.25 577
8528.12 514
8529.00 472
8529.87 546
8530.74 554
8531.61 552
8532.48 601
8533.36 607
8534.23 558
8535.10 561
8535.97 517
8536.84 507
8537.72 559
8538.59 533
8539.46 523
8540.33 516
8541.21 514
8542.08 534
8542.95 548
8543.82 542
8544.70 496
8545.57 490
8546.44 505
8547.31 515
8548.19 519
8549.06 517
8549.93 535
8550.80 567
8551.68 592
8552.55 644
8553.42 650
8554.30 655
8555.17 623
8556.04 643
8556.92 624
8557.79 614
8558.66 600
8559.54 570
8560.41 554
8561.28 475
8562.16 469
8563.03 471
8563.90 492
8564.78 540
8565.65 529
8566.52 481
8567.40 443
8568.27 449
8569.15 469
8570.02 557
8570.89 470
8571.77 528
8572.64 493
8573.51 473
8574.39 478
8575.26 456
8576.14 495
8577.01 488
8577.89 417
8578.76 402
8579.63 407
8580.51 477
8581.38 492
8582.26 484
8583.13 500
8584.01 440
8584.88 475
8585.76 454
8586.63 509
8587.51 514
8588.38 468
8589.26 482
8590.13 462
8591.00 520
8591.88 497
8592.75 466
8593.63 456
8594.51 475
8595.38 477
8596.26 472
8597.13 454
8598.01 509
8598.88 477
8599.76 455
8600.63 441
8601.51 478
8602.38 483
8603.26 443
8604.13 458
8605.01 467
8605.89 460
8606.76 434
8607.64 439
8608.51 494
8609.39 483
8610.26 469
8611.14 558
8612.02 487
8612.89 441
8613.77 450
8614.65 462
8615.52 454
8616.40 454
8617.27 483
8618.15 522
8619.03 506
8619.90 480
8620.78 449
8621.66 500
8622.53 435
8623.41 472
8624.29 469
8625.16 442
8626.04 513
8626.92 485
8627.79 407
8628.67 431
8629.55 468
8630.42 430
8631.30 477
8632.18 446
8633.05 433
8633.93 427
8634.81 481
8635.69 453
8636.56 439
8637.44 492
8638.32 471
8639.20 495
8640.07 511
8640.95 457
8641.83 460
8642.71 466
8643.58 454
8644.46 483
8645.34 476
8646.22 439
8647.09 488
8647.97 512
8648.85 474
8649.73 472
8650.61 470
8651.48 531
8652.36 573
8653.24 514
8654.12 488
8655.00 500
8655.87 488
8656.75 436
8657.63 499
8658.51 468
8659.39 494
8660.27 435
8661.14 491
8662.02 494
8662.90 508
8663.78 552
8664.66 492
8665.54 474
8666.42 484
8667.30 476
8668.17 550
8669.05 556
8669.93 558
8670.81 541
8671.69 534
8672.57 522
8673.45 551
8674.33 602
8675.21 618
8676.09 535
8676.97 565
8677.84 589
8678.72 487
8679.60 519
8680.48 541
8681.36 484
8682.24 537
8683.12 559
8684.00 553
8684.88 509
8685.76 495
8686.64 575
8687.52 715
8688.40 813
8689.28 841
8690.16 1022
8691.04 1110
8691.92 1285
8692.80 1347
8693.68 1208
8694.56 1226
8695.44 1129
8696.32 1064
8697.20 942
8698.08 730
8698.96 692
8699.84 661
8700.72 621
8701.60 519
8702.48 542
8703.37 555
8704.25 506
8705.13 432
8706.01 475
8706.89 513
8707.77 528
8708.65 523
8709.53 536
8710.41 520
8711.29 501
8712.17 535
8713.06 491
8713.94 516
8714.82 522
8715.70 471
8716.58 502
8717.46 498
8718.34 484
8719.22 492
8720.11 523
8720.99 522
8721.87 542
8722.75 575
8723.63 553
8724.51 553
8725.40 484
8726.28 492
8727.16 524
8728.04 534
8728.92 541
8729.81 511
8730.69 521
8731.57 474
8732.45 543
8733.33 491
8734.22 493
8735.10 496
8735.98 423
8736.86 461
8737.75 470
8738.63 460
8739.51 503
8740.39 438
8741.28 445
8742.16 424
8743.04 468
8743.92 470
8744.81 371
8745.69 423
8746.57 513
8747.46 478
8748.34 445
8749.22 469
8750.10 443
8750.99 471
8751.87 495
8752.75 485
8753.64 530
8754.52 539
8755.40 557
8756.29 598
8757.17 610
8758.05 596
8758.94 636
8759.82 575
8760.70 582
8761.59 550
8762.47 559
8763.35 562
8764.24 527
8765.12 523
8766.01 533
8766.89 515
8767.77 495
8768.66 562
8769.54 538
8770.43 517
8771.31 585
8772.19 540
8773.08 548
8773.96 510
8774.85 540
8775.73 481
8776.62 543
8777.50 471
8778.38 486
8779.27 485
8780.15 447
8781.04 441
8781.92 454
8782.81 449
8783.69 520
8784.58 466
8785.46 506
8786.35 489
8787.23 426
8788.12 407
8789.00 483
8789.89 527
8790.77 459
8791.66 448
8792.54 440
8793.43 432
8794.31 428
8795.20 486
8796.08 432
8796.97 451
8797.85 458
8798.74 440
8799.62 481
8800.51 409
8801.40 403
8802.28 458
8803.17 436
8804.05 411
8804.94 444
8805.82 410
8806.71 414
8807.60 417
8808.48 456
8809.37 426
8810.25 468
8811.14 445
8812.03 408
8812.91 359
8813.80 404
8814.69 414
8815.57 430
8816.46 425
8817.34 368
8818.23 419
8819.12 413
8820.00 393
8820.89 444
8821.78 386
8822.66 406
8823.55 425
8824.44 382
8825.32 403
8826.21 425
8827.10 430
8827.99 425
8828.87 451
8829.76 421
8830.65 392
8831.53 378
8832.42 398
8833.31 402
8834.20 411
8835.08 414
8835.97 408
8836.86 395
8837.74 354
8838.63 406
8839.52 456
8840.41 392
8841.30 404
8842.18 436
8843.07 421
8843.96 464
8844.85 389
8845.73 380
8846.62 367
8847.51 370
8848.40 427
8849.29 395
8850.17 421
8851.06 409
8851.95 442
8852.84 403
8853.73 432
8854.61 444
8855.50 423
8856.39 396
8857.28 428
8858.17 452
8859.06 404
8859.95 404
8860.83 457
8861.72 450
8862.61 406
8863.50 387
8864.39 417
8865.28 440
8866.17 403
8867.06 457
8867.94 469
8868.83 379
8869.72 372
8870.61 424
8871.50 406
8872.39 411
8873.28 435
8874.17 375
8875.06 412
8875.95 451
8876.84 428
8877.73 366
8878.62 374
8879.51 412
8880.40 413
8881.28 385
8882.17 401
8883.06 358
8883.95 377
8884.84 364
8885.73 388
8886.62 382
8887.51 391
8888.40 406
8889.29 396
8890.18 390
8891.07 361
8891.96 358
8892.85 328
8893.74 349
8894.63 377
8895.53 420
8896.42 371
8897.31 307
8898.20 402
8899.09 361
8899.98 326
8900.87 368
8901.76 363
8902.65 378
8903.54 369
8904.43 377
8905.32 361
8906.21 340
8907.10 400
8907.99 381
8908.89 355
8909.78 369
8910.67 399
8911.56 386
8912.45 398
8913.34 396
8914.23 420
8915.12 410
8916.02 419
8916.91 393
8917.80 359
8918.69 359
8919.58 360
8920.47 386
8921.36 390
8922.26 355
8923.15 345
8924.04 331
8924.93 355
8925.82 370
8926.72 364
8927.61 357
8928.50 386
8929.39 442
8930.28 419
8931.18 386
8932.07 413
8932.96 420
8933.85 392
8934.75 403
8935.64 375
8936.53 360
8937.42 390
8938.31 397
8939.21 328
8940.10 358
8940.99 409
8941.89 424
8942.78 407
8943.67 357
8944.56 386
8945.46 385
8946.35 370
8947.24 383
8948.14 364
8949.03 369
8949.92 375
8950.81 381
8951.71 386
8952.60 371
8953.49 383
8954.39 355
8955.28 368
8956.17 361
8957.07 311
8957.96 388
8958.85 388
8959.75 343
8960.64 296
8961.54 331
8962.43 408
8963.32 384
8964.22 422
8965.11 384
8966.00 419
8966.90 337
8967.79 345
8968.69 322
8969.58 422
8970.47 355
8971.37 340
8972.26 348
8973.16 328
8974.05 352
8974.95 388
8975.84 378
8976.73 384
8977.63 377
8978.52 347
8979.42 380
8980.31 319
8981.21 384
8982.10 365
8983.00 330
8983.89 371
8984.79 406
8985.68 374
8986.58 350
8987.47 335
8988.37 367
8989.26 381
8990.16 344
8991.05 394
8991.95 374
8992.84 398
8993.74 354
8994.63 363
8995.53 381
8996.42 310
8997.32 316
8998.21 335
8999.11 387
9000.01 372
9000.90 302
9001.80 350
9002.69 384
9003.59 372
9004.48 350
9005.38 355
9006.28 366
9007.17 356
9008.07 304
9008.96 319
9009.86 352
9010.76 352
9011.65 399
9012.55 314
9013.45 306
9014.34 336
9015.24 369
9016.13 342
9017.03 366
9017.93 344
9018.82 352
9019.72 335
9020.62 386
9021.51 390
9022.41 370
9023.31 364
9024.20 368
9025.10 296
9026.00 317
9026.89 345
9027.79 319
9028.69 352
9029.59 334
9030.48 336
9031.38 373
9032.28 378
9033.17 308
9034.07 338
9034.97 389
9035.87 341
9036.76 321
9037.66 350
9038.56 380
9039.46 336
9040.35 321
9041.25 319
9042.15 339
9043.05 315
9043.94 298
9044.84 346
9045.74 348
9046.64 378
9047.54 368
9048.43 415
9049.33 327
9050.23 332
9051.13 359
9052.03 373
9052.92 325
9053.82 322
9054.72 403
9055.62 372
9056.52 384
9057.42 425
9058.32 403
9059.21 353
9060.11 390
9061.01 379
9061.91 413
9062.81 411
9063.71 390
9064.61 362
9065.50 351
9066.40 352
9067.30 365
9068.20 375
9069.10 357
9070.00 346
9070.90 339
9071.80 338
9072.70 345
9073.60 349
9074.50 353
9075.40 398
9076.29 361
9077.19 403
9078.09 423
9078.99 350
9079.89 351
9080.79 366
9081.69 347
9082.59 390
9083.49 373
9084.39 388
9085.29 415
9086.19 390
9087.09 404
9087.99 348
9088.89 382
9089.79 343
9090.69 355
9091.59 356
9092.49 441
9093.39 360
9094.29 383
9095.19 341
9096.09 366
9096.99 363
9097.89 412
9098.79 382
9099.69 368
9100.60 389
9101.50 410
9102.40 383
9103.30 359
9104.20 390
9105.10 371
9106.00 380
9106.90 379
9107.80 385
9108.70 295
9109.60 319
9110.50 355
9111.41 365
9112.31 368
9113.21 376
9114.11 404
9115.01 336
9115.91 353
9116.81 373
9117.72 354
9118.62 332
9119.52 329
9120.42 313
9121.32 308
9122.22 315
9123.12 338
9124.03 339
9124.93 374
9125.83 355
9126.73 346
9127.63 322
9128.54 329
9129.44 338
9130.34 345
9131.24 348
9132.14 342
9133.05 374
9133.95 378
9134.85 329
9135.75 349
9136.66 381
9137.56 392
9138.46 327
9139.36 324
9140.27 353
9141.17 342
9142.07 398
9142.97 344
9143.88 368
9144.78 326
9145.68 312
9146.59 343
9147.49 354
9148.39 342
9149.29 359
9150.20 320
9151.10 370
9152.00 315
9152.91 330
9153.81 338
9154.71 282
9155.62 296
9156.52 340
9157.42 323
9158.33 312
9159.23 324
9160.13 340
9161.04 376
9161.94 340
9162.84 363
9163.75 331
9164.65 329
9165.56 355
9166.46 308
9167.36 317
9168.27 299
9169.17 324
9170.08 301
9170.98 315
9171.88 268
9172.79 296
9173.69 302
9174.60 309
9175.50 262
9176.41 356
9177.31 317
9178.21 299
9179.12 278
9180.02 311
9180.93 274
9181.83 320
9182.74 359
9183.64 306
9184.55 335
9185.45 326
9186.36 340
9187.26 337
9188.17 347
9189.07 341
9189.98 333
9190.88 332
9191.79 309
9192.69 358
9193.60 368
9194.50 347
9195.41 344
9196.31 349
9197.22 377
9198.12 377
9199.03 364
9199.93 443
9200.84 325
9201.75 369
9202.65 344
9203.56 338
9204.46 366
9205.37 348
9206.27 334
9207.18 305
9208.09 335
9208.99 358
9209.90 362
9210.80 326
9211.71 321
9212.62 334
9213.52 330
9214.43 313
9215.34 341
9216.24 327
9217.15 325
9218.05 323
9218.96 311
9219.87 335
9220.77 289
9221.68 322
9222.59 330
9223.49 307
9224.40 349
9225.31 312
9226.21 282
9227.12 315
9228.03 350
9228.93 330
9229.84 346
9230.75 325
9231.66 361
9232.56 349
9233.47 367
9234.38 374
9235.28 342
9236.19 353
9237.10 338
9238.01 325
9238.91 311
9239.82 293
9240.73 311
9241.64 335
9242.54 311
9243.45 332
9244.36 299
9245.27 291
9246.18 280
9247.08 299
9247.99 318
9248.90 321
9249.81 368
9250.71 331
9251.62 355
9252.53 349
9253.44 330
9254.35 286
9255.26 317
9256.16 324
9257.07 297
9257.98 335
9258.89 352
9259.80 359
9260.71 353
9261.61 380
9262.52 322
9263.43 361
9264.34 318
9265.25 340
9266.16 339
9267.07 290
9267.98 325
9268.88 324
9269.79 347
9270.70 339
9271.61 373
9272.52 393
9273.43 411
9274.34 441
9275.25 426
9276.16 404
9277.07 350
9277.98 362
9278.89 405
9279.80 376
9280.70 354
9281.61 388
9282.52 396
9283.43 361
9284.34 309
9285.25 358
9286.16 339
9287.07 318
9287.98 316
9288.89 330
9289.80 352
9290.71 372
9291.62 344
9292.53 369
9293.44 394
9294.35 360
9295.26 345
9296.17 366
9297.08 317
9297.99 330
9298.90 359
9299.81 319
9300.73 320
9301.64 355
9302.55 307
9303.46 314
9304.37 366
9305.28 348
9306.19 333
9307.10 323
9308.01 367
9308.92 380
9309.83 366
9310.74 366
9311.65 386
9312.57 362
9313.48 362
9314.39 365
9315.30 351
9316.21 370
9317.12 392
9318.03 388
9318.94 339
9319.86 347
9320.77 366
9321.68 397
9322.59 356
9323.50 328
9324.41 307
9325.33 357
9326.24 347
9327.15 315
9328.06 351
9328.97 335
9329.88 410
9330.80 322
9331.71 335
9332.62 325
9333.53 377
9334.44 330
9335.36 313
9336.27 327
9337.18 389
9338.09 339
9339.01 342
9339.92 341
9340.83 316
9341.74 349
9342.66 358
9343.57 310
9344.48 326
9345.39 381
9346.31 345
9347.22 293
9348.13 279
9349.05 317
9349.96 349
9350.87 314
9351.78 284
9352.70 287
9353.61 284
9354.52 313
9355.44 346
9356.35 323
9357.26 316
9358.18 321
9359.09 342
9360.00 349
9360.92 340
9361.83 335
9362.74 319
9363.66 332
9364.57 289
9365.48 308
9366.40 316
9367.31 353
9368.23 324
9369.14 353
9370.05 347
9370.97 338
9371.88 330
9372.80 313
9373.71 271
9374.62 345
9375.54 357
9376.45 361
9377.37 315
9378.28 321
9379.19 351
9380.11 319
9381.02 360
9381.94 294
9382.85 303
9383.77 331
9384.68 354
9385.60 316
9386.51 278
9387.43 293
9388.34 311
9389.26 307
9390.17 314
9391.09 361
9392.00 357
9392.91 340
9393.83 381
9394.75 333
9395.66 316
9396.58 330
9397.49 349
9398.41 322
9399.32 286
9400.24 354
9401.15 289
9402.07 335
9402.98 315
9403.90 317
9404.81 322
9405.73 318
9406.65 311
9407.56 303
9408.48 337
9409.39 338
9410.31 340
9411.22 344
9412.14 309
9413.06 277
9413.97 349
9414.89 293
9415.80 331
9416.72 338
9417.64 361
9418.55 358
9419.47 310
9420.39 309
9421.30 302
9422.22 336
9423.14 323
9424.05 330
9424.97 291
9425.88 275
9426.80 278
9427.72 322
9428.64 303
9429.55 279
9430.47 314
9431.39 324
9432.30 325
9433.22 312
9434.14 276
9435.05 278
9435.97 301
9436.89 313
9437.81 289
9438.72 306
9439.64 316
9440.56 353
9441.47 317
9442.39 293
9443.31 310
9444.23 309
9445.14 325
9446.06 320
9446.98 290
9447.90 321
9448.81 379
9449.73 354
9450.65 273
9451.57 323
9452.49 318
9453.40 316
9454.32 307
9455.24 337
9456.16 344
9457.08 320
9457.99 384
9458.91 325
9459.83 326
9460.75 382
9461.67 330
9462.59 331
9463.50 266
9464.42 320
9465.34 356
9466.26 282
9467.18 330
9468.10 304
9469.02 317
9469.94 278
9470.85 304
9471.77 309
9472.69 321
9473.61 314
9474.53 335
9475.45 305
9476.37 309
9477.29 306
9478.21 309
9479.13 317
9480.04 314
9480.96 305
9481.88 362
9482.80 315
9483.72 283
9484.64 257
9485.56 318
9486.48 325
9487.40 286
9488.32 308
9489.24 300
9490.16 281
9491.08 284
9492.00 310
9492.92 302
9493.84 304
9494.76 300
9495.68 283
9496.60 294
9497.52 276
9498.44 347
9499.36 326
9500.28 337
9501.20 305
9502.12 290
9503.04 279
9503.96 241
9504.88 259
9505.80 323
9506.72 284
9507.64 372
9508.56 287
9509.48 324
9510.41 285
9511.33 269
9512.25 314
9513.17 247
9514.09 284
9515.01 277
9515.93 285
9516.85 321
9517.77 325
9518.69 288
9519.61 332
9520.54 293
9521.46 263
9522.38 311
9523.30 287
9524.22 311
9525.14 309
9526.06 299
9526.99 296
9527.91 312
9528.83 327
9529.75 339
9530.67 285
9531.59 307
9532.52 277
9533.44 245
9534.36 286
9535.28 272
9536.20 263
9537.13 309
9538.05 268
9538.97 256
9539.89 277
9540.81 302
9541.74 329
9542.66 321
9543.58 305
9544.50 295
9545.43 274
9546.35 311
9547.27 288
9548.19 273
9549.12 322
9550.04 324
9550.96 295
9551.88 278
9552.81 273
9553.73 306
9554.65 256
9555.58 276
9556.50 297
9557.42 298
9558.34 297
9559.27 285
9560.19 302
9561.11 239
9562.04 276
9562.96 297
9563.88 318
9564.81 282
9565.73 261
9566.65 263
9567.58 241
9568.50 260
9569.43 293
9570.35 295
9571.27 324
9572.20 325
9573.12 307
9574.04 291
9574.97 254
9575.89 268
9576.82 324
9577.74 297
9578.66 281
9579.59 290
9580.51 294
9581.44 315
9582.36 306
9583.28 292
9584.21 335
9585.13 300
9586.06 315
9586.98 304
9587.91 307
9588.83 263
9589.76 282
9590.68 281
9591.60 249
9592.53 280
9593.45 286
9594.38 271
9595.30 297
9596.23 273
9597.15 293
9598.08 262
9599.00 256
9599.93 273
9600.85 285
9601.78 294
9602.70 253
9603.63 288
9604.55 299
9605.48 362
9606.41 344
9607.33 317
9608.26 318
9609.18 321
9610.11 351
9611.03 314
9611.96 282
9612.88 322
9613.81 322
9614.74 294
9615.66 306
9616.59 336
9617.51 285
9618.44 305
9619.37 307
9620.29 263
9621.22 287
9622.14 341
9623.07 328
9624.00 296
9624.92 301
9625.85 296
9626.78 309
9627.70 307
9628.63 333
9629.55 253
9630.48 283
9631.41 277
9632.33 273
9633.26 294
9634.19 321
9635.11 300
9636.04 279
9636.97 309
9637.90 301
9638.82 326
9639.75 291
9640.68 376
9641.60 370
9642.53 327
9643.46 328
9644.38 307
9645.31 322
9646.24 287
9647.17 310
9648.09 349
9649.02 339
9649.95 349
9650.88 328
9651.80 322
9652.73 377
9653.66 366
9654.59 351
9655.51 346
9656.44 322
9657.37 303
9658.30 287
9659.23 330
9660.15 339
9661.08 338
9662.01 285
9662.94 333
9663.87 325
9664.80 314
9665.72 310
9666.65 331
9667.58 306
9668.51 320
9669.44 352
9670.37 319
9671.29 324
9672.22 287
9673.15 326
9674.08 340
9675.01 287
9675.94 310
9676.87 342
9677.79 308
9678.72 293
9679.65 316
9680.58 289
9681.51 313
9682.44 358
9683.37 294
9684.30 307
9685.23 307
9686.16 291
9687.09 348
9688.01 309
9688.94 328
9689.87 366
9690.80 379
9691.73 339
9692.66 297
9693.59 334
9694.52 332
9695.45 330
9696.38 321
9697.31 316
9698.24 347
9699.17 308
9700.10 323
9701.03 276
9701.96 275
9702.89 304
9703.82 327
9704.75 339
9705.68 284
9706.61 269
9707.54 321
9708.47 350
9709.40 308
9710.33 344
9711.26 356
9712.19 321
9713.12 326
9714.05 327
9714.98 319
9715.92 301
9716.85 271
9717.78 291
9718.71 326
9719.64 293
9720.57 273
9721.50 298
9722.43 306
9723.36 327
9724.29 342
9725.22 325
9726.16 312
9727.09 292
9728.02 346
9728.95 365
9729.88 351
9730.81 299
9731.74 369
9732.67 343
9733.61 382
9734.54 299
9735.47 350
9736.40 345
9737.33 309
9738.26 296
9739.20 319
9740.13 339
9741.06 328
9741.99 329
9742.92 317
9743.86 308
9744.79 352
9745.72 323
9746.65 329
9747.58 340
9748.52 302
9749.45 334
9750.38 352
9751.31 374
9752.25 386
9753.18 337
9754.11 352
9755.04 329
9755.98 314
9756.91 350
9757.84 362
9758.77 347
9759.71 335
9760.64 358
9761.57 345
9762.51 355
9763.44 353
9764.37 386
9765.30 348
9766.24 383
9767.17 364
9768.10 383
9769.04 334
9769.97 375
9770.90 388
9771.84 365
9772.77 355
9773.70 435
9774.64 418
9775.57 349
9776.50 358
9777.44 362
9778.37 398
9779.31 347
9780.24 392
9781.17 386
9782.11 418
9783.04 444
9783.97 425
9784.91 428
9785.84 417
9786.78 410
9787.71 422
9788.64 413
9789.58 391
9790.51 369
9791.45 380
9792.38 413
9793.32 382
9794.25 401
9795.19 381
9796.12 452
9797.05 507
9797.99 448
9798.92 393
9799.86 457
9800.79 481
9801.73 443
9802.66 404
9803.60 401
9804.53 372
9805.47 373
9806.40 394
9807.34 367
9808.27 362
9809.21 322
9810.14 379
9811.08 347
9812.01 405
9812.95 425
9813.88 412
9814.82 352
9815.75 362
9816.69 367
9817.63 369
9818.56 367
9819.50 356
9820.43 333
9821.37 302
9822.30 342
9823.24 326
9824.18 348
9825.11 360
9826.05 346
9826.98 327
9827.92 329
9828.86 317
9829.79 328
9830.73 356
9831.66 327
9832.60 339
9833.54 317
9834.47 355
9835.41 359
9836.35 339
9837.28 301
9838.22 328
9839.16 355
9840.09 331
9841.03 327
9841.97 354
9842.90 328
9843.84 328
9844.78 343
9845.71 342
9846.65 353
9847.59 345
9848.52 338
9849.46 328
9850.40 330
9851.34 322
9852.27 345
9853.21 305
9854.15 299
9855.08 337
9856.02 319
9856.96 328
9857.90 356
9858.83 324
9859.77 319
9860.71 372
9861.65 375
9862.58 348
9863.52 317
9864.46 333
9865.40 341
9866.34 361
9867.27 317
9868.21 367
9869.15 335
9870.09 307
9871.03 359
9871.96 355
9872.90 337
9873.84 325
9874.78 321
9875.72 296
9876.66 327
9877.59 343
9878.53 376
9879.47 379
9880.41 350
9881.35 353
9882.29 364
9883.23 361
9884.16 339
9885.10 365
9886.04 335
9886.98 306
9887.92 310
9888.86 363
9889.80 357
9890.74 332
9891.68 346
9892.61 311
9893.55 338
9894.49 331
9895.43 318
9896.37 381
9897.31 364
9898.25 364
9899.19 363
9900.13 364
9901.07 360
9902.01 338
9902.95 354
9903.89 359
9904.83 322
9905.77 357
9906.71 364
9907.65 381
9908.59 325
9909.53 294
9910.47 344
9911.41 341
9912.35 335
9913.29 356
9914.23 382
9915.17 329
9916.11 346
9917.05 345
9917.99 411
9918.93 385
9919.87 370
9920.81 375
9921.75 405
9922.69 420
9923.63 505
9924.57 564
9925.51 638
9926.45 642
9927.39 631
9928.33 602
9929.28 562
9930.22 523
9931.16 505
9932.10 501
9933.04 431
9933.98 392
9934.92 455
9935.86 488
9936.80 427
9937.74 423
9938.69 392
9939.63 435
9940.57 438
9941.51 481
9942.45 450
9943.39 449
9944.34 466
9945.28 438
9946.22 375
9947.16 445
9948.10 394
9949.04 326
9949.99 365
9950.93 380
9951.87 383
9952.81 382
9953.75 383
9954.70 368
9955.64 440
9956.58 393
9957.52 407
9958.46 404
9959.41 373
9960.35 359
9961.29 361
9962.23 368
9963.18 332
9964.12 338
9965.06 346
9966.00 331
9966.95 320
9967.89 319
9968.83 342
9969.77 356
9970.72 355
9971.66 338
9972.60 330
9973.55 393
9974.49 383
9975.43 376
9976.38 381
9977.32 337
9978.26 366
9979.21 309
9980.15 323
9981.09 285
9982.04 315
9982.98 335
9983.92 385
9984.87 357
9985.81 344
9986.75 355
9987.70 339
9988.64 320
9989.58 287
9990.53 329
9991.47 282
9992.42 324
9993.36 334
9994.30 330
9995.25 283
9996.19 274
9997.14 319
9998.08 345
9999.02 308
9999.97 304
10000.91 327
10001.86 323
10002.80 282
10003.75 320
10004.69 334
10005.63 347
10006.58 338
10007.52 365
10008.47 324
10009.41 314
10010.36 337
10011.30 346
10012.25 353
10013.19 259
10014.14 303
10015.08 337
10016.03 295
10016.97 282
10017.92 326
10018.86 292
10019.81 290
10020.75 302
10021.70 318
10022.64 278
10023.59 292
10024.53 332
10025.48 279
10026.42 306
10027.37 269
10028.32 305
10029.26 361
10030.21 291
10031.15 314
10032.10 341
10033.04 308
10033.99 282
10034.94 284
10035.88 283
10036.83 345
10037.77 295
10038.72 259
10039.67 301
10040.61 285
10041.56 290
10042.50 308
10043.45 316
10044.40 307
10045.34 307
10046.29 330
10047.24 305
10048.18 270
10049.13 287
10050.08 323
10051.02 280
10051.97 295
10052.92 332
10053.86 269
10054.81 295
10055.76 278
10056.70 301
10057.65 321
10058.60 278
10059.54 335
10060.49 315
10061.44 340
10062.39 341
10063.33 334
10064.28 310
10065.23 305
10066.17 307
10067.12 348
10068.07 310
10069.02 338
10069.96 317
10070.91 312
10071.86 349
10072.81 329
10073.76 321
10074.70 328
10075.65 365
10076.60 361
10077.55 382
10078.49 379
10079.44 309
10080.39 318
10081.34 325
10082.29 347
10083.23 348
10084.18 343
10085.13 329
10086.08 318
10087.03 345
10087.98 340
10088.92 292
10089.87 285
10090.82 317
10091.77 303
10092.72 317
10093.67 273
10094.62 324
10095.56 311
10096.51 330
10097.46 315
10098.41 296
10099.36 311
10100.31 319
10101.26 292
10102.21 296
10103.16 315
10104.11 307
10105.05 287
10106.00 323
10106.95 350
10107.90 318
10108.85 283
10109.80 308
10110.75 295
10111.70 282
10112.65 328
10113.60 294
10114.55 289
10115.50 303
10116.45 252
10117.40 315
10118.35 267
10119.30 294
10120.25 290
10121.20 311
10122.15 363
10123.10 307
10124.05 275
10125.00 289
10125.95 275
10126.90 282
10127.85 314
10128.80 303
10129.75 285
10130.70 275
10131.65 309
10132.60 266
10133.55 241
10134.50 250
10135.45 267
10136.40 316
10137.35 259
10138.30 274
10139.26 271
10140.21 300
10141.16 270
10142.11 261
10143.06 258
10144.01 291
10144.96 289
10145.91 287
10146.86 324
10147.81 306
10148.77 257
10149.72 303
10150.67 319
10151.62 281
10152.57 303
10153.52 279
10154.47 292
10155.43 274
10156.38 326
10157.33 317
10158.28 299
10159.23 272
10160.18 283
10161.14 265
10162.09 292
10163.04 303
10163.99 345
10164.94 281
10165.90 261
10166.85 291
10167.80 290
10168.75 293
10169.70 316
10170.66 285
10171.61 287
10172.56 320
10173.51 295
10174.47 301
10175.42 362
10176.37 361
10177.32 278
10178.28 344
10179.23 348
10180.18 335
10181.14 330
10182.09 310
10183.04 307
10183.99 350
10184.95 349
10185.90 347
10186.85 319
10187.81 341
10188.76 367
10189.71 337
10190.67 351
10191.62 393
10192.57 436
10193.53 398
10194.48 356
10195.43 380
10196.39 370
10197.34 377
10198.29 364
10199.25 409
10200.20 369
10201.15 416
10202.11 469
10203.06 442
10204.02 411
10204.97 477
10205.92 500
10206.88 518
10207.83 464
10208.79 466
10209.74 476
10210.69 425
10211.65 448
10212.60 444
10213.56 402
10214.51 405
10215.46 413
10216.42 390
10217.37 382
10218.33 350
10219.28 392
10220.24 444
10221.19 419
10222.15 397
10223.10 381
10224.06 392
10225.01 437
10225.97 398
10226.92 377
10227.88 405
10228.83 367
10229.79 374
10230.74 387
10231.70 388
10232.65 440
10233.61 433
10234.56 412
10235.52 394
10236.47 402
10237.43 436
10238.38 397
10239.34 389
10240.29 364
10241.25 354
10242.21 360
10243.16 333
10244.12 315
10245.07 337
10246.03 364
10246.98 362
10247.94 352
10248.90 377
10249.85 393
10250.81 343
10251.76 365
10252.72 374
10253.68 383
10254.63 386
10255.59 347
10256.55 320
10257.50 335
10258.46 319
10259.41 325
10260.37 352
10261.33 366
10262.28 335
10263.24 346
10264.20 379
10265.15 401
10266.11 391
10267.07 363
10268.02 415
10268.98 382
10269.94 377
10270.90 346
10271.85 320
10272.81 344
10273.77 299
10274.72 351
10275.68 328
10276.64 314
10277.60 351
10278.55 359
10279.51 298
10280.47 278
10281.43 351
10282.38 382
10283.34 366
10284.30 306
10285.26 274
10286.21 320
10287.17 316
10288.13 286
10289.09 268
10290.04 273
10291.00 300
10291.96 298
10292.92 276
10293.88 306
10294.83 321
10295.79 331
10296.75 340
10297.71 309
10298.67 297
10299.63 296
10300.58 303
10301.54 291
10302.50 255
10303.46 283
10304.42 283
10305.38 259
10306.34 283
10307.29 286
10308.25 303
10309.21 306
10310.17 313
10311.13 291
10312.09 262
10313.05 256
10314.01 230
10314.97 278
10315.92 226
10316.88 257
10317.84 246
10318.80 249
10319.76 265
10320.72 283
10321.68 309
10322.64 243
10323.60 246
10324.56 227
10325.52 249
10326.48 228
10327.44 275
10328.40 249
10329.36 268
10330.32 251
10331.28 244
10332.24 286
10333.20 252
10334.16 244
10335.12 235
10336.08 290
10337.04 287
10338.00 269
10338.96 222
10339.92 255
10340.88 256
10341.84 274
10342.80 270
10343.76 282
10344.72 292
10345.68 283
10346.64 283
10347.60 276
10348.56 311
10349.52 259
10350.48 305
10351.44 288
10352.40 283
10353.36 293
10354.32 297
10355.29 314
10356.25 299
10357.21 302
10358.17 255
10359.13 299
10360.09 296
10361.05 271
10362.01 266
10362.97 246
10363.94 233
10364.90 277
10365.86 247
10366.82 271
10367.78 253
10368.74 266
10369.70 264
10370.67 244
10371.63 277
10372.59 282
10373.55 244
10374.51 253
10375.47 250
10376.44 280
10377.40 256
10378.36 242
10379.32 270
10380.28 257
10381.25 255
10382.21 262
10383.17 234
10384.13 225
10385.10 251
10386.06 237
10387.02 259
10387.98 235
10388.95 263
10389.91 279
10390.87 265
10391.83 248
10392.80 275
10393.76 233
10394.72 248
10395.68 277
10396.65 256
10397.61 268
10398.57 244
10399.54 265
10400.50 261
10401.46 267
10402.43 257
10403.39 277
10404.35 282
10405.31 265
10406.28 246
10407.24 269
10408.20 273
10409.17 253
10410.13 265
10411.10 255
10412.06 262
10413.02 284
10413.99 279
10414.95 258
10415.91 307
10416.88 282
10417.84 311
10418.80 294
10419.77 283
10420.73 286
10421.70 340
10422.66 286
10423.63 247
10424.59 255
10425.55 245
10426.52 295
10427.48 285
10428.45 256
10429.41 254
10430.37 272
10431.34 238
10432.30 231
10433.27 235
10434.23 223
10435.20 264
10436.16 266
10437.13 253
10438.09 215
10439.06 251
10440.02 275
10440.99 269
10441.95 252
10442.92 257
10443.88 252
10444.85 268
10445.81 256
10446.78 259
10447.74 239
10448.71 260
10449.67 236
10450.64 275
10451.60 303
10452.57 260
10453.53 279
10454.50 243
10455.47 210
10456.43 243
10457.40 236
10458.36 286
10459.33 279
10460.29 262
10461.26 257
10462.23 212
10463.19 202
10464.16 217
10465.12 247
10466.09 223
10467.06 243
10468.02 257
10468.99 250
10469.95 214
10470.92 242
10471.89 279
10472.85 250
10473.82 245
10474.79 262
10475.75 265
10476.72 254
10477.69 266
10478.65 261
10479.62 255
10480.59 254
10481.55 267
10482.52 275
10483.49 256
10484.45 196
10485.42 215
10486.39 217
10487.35 245
10488.32 243
10489.29 230
10490.26 230
10491.22 250
10492.19 262
10493.16 247
10494.13 243
10495.09 274
10496.06 271
10497.03 273
10497.99 241
10498.96 220
10499.93 197
10500.90 193
10501.87 222
10502.83 257
10503.80 242
10504.77 235
10505.74 214
10506.70 247
10507.67 237
10508.64 248
10509.61 245
10510.58 223
10511.55 229
10512.51 241
10513.48 200
10514.45 213
10515.42 179
10516.39 209
10517.36 206
10518.32 206
10519.29 222
10520.26 237
10521.23 186
10522.20 231
10523.17 259
10524.14 230
10525.10 190
10526.07 224
10527.04 232
10528.01 179
10528.98 223
10529.95 217
10530.92 220
10531.89 193
10532.86 231
10533.83 241
10534.79 223
10535.76 199
10536.73 210
10537.70 215
10538.67 215
10539.64 232
10540.61 231
10541.58 229
10542.55 215
10543.52 217
10544.49 215
10545.46 253
10546.43 231
10547.40 236
10548.37 209
10549.34 258
10550.31 221
10551.28 228
10552.25 236
10553.22 241
10554.19 258
10555.16 266
10556.13 285
10557.10 250
10558.07 280
10559.04 291
10560.01 290
10560.98 249
10561.95 254
10562.92 291
10563.89 279
10564.86 229
10565.83 254
10566.81 248
10567.78 224
10568.75 241
10569.72 248
10570.69 249
10571.66 232
10572.63 251
10573.60 240
10574.57 242
10575.54 255
10576.51 224
10577.49 276
10578.46 222
10579.43 231
10580.40 229
10581.37 200
10582.34 235
10583.31 258
10584.29 252
10585.26 193
10586.23 222
10587.20 264
10588.17 241
10589.14 257
10590.12 220
10591.09 197
10592.06 226
10593.03 257
10594.00 217
10594.98 188
10595.95 202
10596.92 218
10597.89 220
10598.86 248
10599.84 242
10600.81 248
10601.78 238
10602.75 207
10603.73 187
10604.70 212
10605.67 238
10606.64 221
10607.62 217
10608.59 207
10609.56 236
10610.53 236
10611.51 202
10612.48 193
10613.45 228
10614.43 244
10615.40 219
10616.37 231
10617.34 230
10618.32 267
10619.29 227
10620.26 212
10621.24 245
10622.21 238
10623.18 278
10624.16 258
10625.13 195
10626.10 188
10627.08 194
10628.05 252
10629.02 245
10630.00 206
10630.97 206
10631.95 260
10632.92 255
10633.89 221
10634.87 213
10635.84 239
10636.81 306
10637.79 301
10638.76 262
10639.74 247
10640.71 234
10641.69 251
10642.66 274
10643.63 283
10644.61 244
10645.58 257
10646.56 253
10647.53 213
10648.51 233
10649.48 224
10650.45 253
10651.43 243
10652.40 243
10653.38 244
10654.35 240
10655.33 220
10656.30 276
10657.28 241
10658.25 217
10659.23 217
10660.20 235
10661.18 238
10662.15 210
10663.13 234
10664.10 245
10665.08 233
10666.05 262
10667.03 239
10668.00 248
10668.98 232
10669.96 242
10670.93 225
10671.91 233
10672.88 248
10673.86 247
10674.83 263
10675.81 238
10676.79 223
10677.76 237
10678.74 224
10679.71 223
10680.69 226
10681.66 239
10682.64 223
10683.62 210
10684.59 214
10685.57 208
10686.55 219
10687.52 217
10688.50 240
10689.47 217
10690.45 232
10691.43 221
10692.40 236
10693.38 238
10694.36 227
10695.33 200
10696.31 232
10697.29 224
10698.26 229
10699.24 224
10700.22 222
10701.19 242
10702.17 220
10703.15 209
10704.13 205
10705.10 214
10706.08 249
10707.06 212
10708.03 221
10709.01 219
10709.99 187
10710.97 193
10711.94 223
10712.92 226
10713.90 182
10714.88 227
10715.85 245
10716.83 211
10717.81 200
10718.79 202
10719.76 228
10720.74 201
10721.72 234
10722.70 189
10723.68 204
10724.65 260
10725.63 218
10726.61 250
10727.59 229
10728.57 221
10729.54 236
10730.52 212
10731.50 202
10732.48 237
10733.46 218
10734.44 172
10735.41 230
10736.39 225
10737.37 204
10738.35 231
10739.33 237
10740.31 212
10741.29 259
10742.26 232
10743.24 210
10744.22 197
10745.20 185
10746.18 194
10747.16 223
10748.14 219
10749.12 206
10750.10 203
10751.08 209
10752.05 224
10753.03 199
10754.01 187
10754.99 195
10755.97 203
10756.95 191
10757.93 194
10758.91 214
10759.89 208
10760.87 223
10761.85 199
10762.83 247
10763.81 209
10764.79 212
10765.77 244
10766.75 179
10767.73 193
10768.71 226
10769.69 212
10770.67 201
10771.65 193
10772.63 210
10773.61 205
10774.59 200
10775.57 208
10776.55 182
10777.53 209
10778.51 197
10779.49 254
10780.47 241
10781.45 242
10782.43 197
10783.41 206
10784.39 182
10785.38 201
10786.36 213
10787.34 202
10788.32 220
10789.30 223
10790.28 211
10791.26 237
10792.24 202
10793.22 242
10794.20 252
10795.19 264
10796.17 236
10797.15 192
10798.13 198
10799.11 216
10800.09 210
10801.07 194
10802.05 243
10803.04 222
10804.02 248
10805.00 220
10805.98 216
10806.96 198
10807.94 202
10808.93 211
10809.91 224
10810.89 226
10811.87 189
10812.85 176
10813.84 185
10814.82 231
10815.80 231
10816.78 221
10817.77 231
10818.75 221
10819.73 221
10820.71 237
10821.69 238
10822.68 220
10823.66 225
10824.64 231
10825.62 228
10826.61 175
10827.59 223
10828.57 244
10829.56 239
10830.54 193
10831.52 217
10832.50 218
10833.49 210
10834.47 220
10835.45 222
10836.44 234
10837.42 229
10838.40 231
10839.39 241
10840.37 237
10841.35 224
10842.34 210
10843.32 225
10844.30 231
10845.29 219
10846.27 216
10847.25 201
10848.24 240
10849.22 247
10850.20 221
10851.19 210
10852.17 272
10853.16 239
10854.14 237
10855.12 228
10856.11 233
10857.09 247
10858.08 228
10859.06 216
10860.04 233
10861.03 239
10862.01 287
10863.00 220
10863.98 232
10864.96 246
10865.95 272
10866.93 224
10867.92 208
10868.90 255
10869.89 262
10870.87 227
10871.86 206
10872.84 173
10873.83 176
10874.81 239
10875.80 244
10876.78 229
10877.77 229
10878.75 209
10879.74 248
10880.72 248
10881.71 268
10882.69 254
10883.68 262
10884.66 250
10885.65 249
10886.63 249
10887.62 223
10888.60 264
10889.59 245
10890.57 207
10891.56 249
10892.55 249
10893.53 290
10894.52 267
10895.50 289
10896.49 295
10897.47 251
10898.46 270
10899.45 313
10900.43 316
10901.42 349
10902.40 332
10903.39 308
10904.38 328
10905.36 320
10906.35 277
10907.34 230
10908.32 263
10909.31 295
10910.29 306
10911.28 266
10912.27 260
10913.25 292
10914.24 319
10915.23 313
10916.21 301
10917.20 282
10918.19 300
10919.17 328
10920.16 292
10921.15 282
10922.14 289
10923.12 292
10924.11 297
10925.10 315
10926.08 318
10927.07 313
10928.06 298
10929.05 310
10930.03 321
10931.02 346
10932.01 325
10933.00 263
10933.98 311
10934.97 307
10935.96 332
10936.95 336
10937.93 343
10938.92 336
10939.91 330
10940.90 326
10941.88 317
10942.87 314
10943.86 363
10944.85 371
10945.84 331
10946.82 305
10947.81 335
10948.80 348
10949.79 277
10950.78 250
10951.77 312
10952.75 310
10953.74 306
10954.73 309
10955.72 345
10956.71 367
10957.70 310
10958.69 359
10959.67 339
10960.66 346
10961.65 323
10962.64 346
10963.63 295
10964.62 362
10965.61 351
10966.60 329
10967.58 345
10968.57 347
10969.56 377
10970.55 378
10971.54 370
10972.53 354
10973.52 361
10974.51 353
10975.50 387
10976.49 354
10977.48 333
10978.47 358
10979.46 337
10980.45 339
10981.44 342
10982.43 339
10983.42 352
10984.41 342
10985.40 368
10986.38 378
10987.37 368
10988.36 361
10989.35 359
10990.34 427
10991.34 393
10992.33 389
10993.32 393
10994.31 392
10995.30 387
10996.29 422
10997.28 480
10998.27 437
10999.26 459
11000.25 439
11001.24 442
11002.23 419
11003.22 408
11004.21 382
11005.20 368
11006.19 379
11007.18 422
11008.17 367
11009.16 402
11010.16 371
11011.15 401
11012.14 419
11013.13 444
11014.12 423
11015.11 413
11016.10 443
11017.09 398
11018.08 415
11019.08 392
11020.07 386
11021.06 362
11022.05 364
11023.04 369
11024.03 358
11025.03 363
11026.02 339
11027.01 352
11028.00 339
11028.99 358
11029.98 412
11030.98 327
11031.97 393
11032.96 389
11033.95 342
11034.94 362
11035.94 338
11036.93 340
11037.92 358
11038.91 312
11039.91 326
11040.90 340
11041.89 323
11042.88 378
11043.87 323
11044.87 361
11045.86 360
11046.85 325
11047.85 335
11048.84 322
11049.83 322
11050.82 343
11051.82 310
11052.81 286
11053.80 316
11054.80 277
11055.79 299
11056.78 317
11057.77 337
11058.77 290
11059.76 306
11060.75 315
11061.75 308
11062.74 258
11063.73 267
11064.73 304
11065.72 287
11066.71 289
11067.71 285
11068.70 266
11069.70 293
11070.69 293
11071.68 340
11072.68 283
11073.67 275
11074.66 267
11075.66 277
11076.65 292
11077.65 268
11078.64 258
11079.63 332
11080.63 300
11081.62 302
11082.62 259
11083.61 304
11084.61 308
11085.60 304
11086.59 283
11087.59 278
11088.58 273
11089.58 320
11090.57 324
11091.57 310
11092.56 317
11093.56 272
11094.55 291
11095.55 295
11096.54 297
11097.54 280
11098.53 305
11099.53 297
11100.52 327
11101.52 327
11102.51 333
11103.51 285
11104.50 323
11105.50 324
11106.49 301
11107.49 311
11108.48 316
11109.48 318
11110.47 312
11111.47 295
11112.46 313
11113.46 308
11114.46 332
11115.45 322
11116.45 304
11117.44 312
11118.44 303
11119.43 341
11120.43 357
11121.43 335
11122.42 387
11123.42 433
11124.41 402
11125.41 404
11126.41 426
11127.40 399
11128.40 403
11129.40 398
11130.39 357
11131.39 343
11132.39 346
11133.38 347
11134.38 317
11135.37 345
11136.37 348
11137.37 334
11138.37 338
11139.36 351
11140.36 323
11141.36 372
11142.35 363
11143.35 365
11144.35 360
11145.34 345
11146.34 364
11147.34 348
11148.33 319
11149.33 344
11150.33 338
11151.33 320
11152.32 298
11153.32 287
11154.32 244
11155.32 273
11156.31 288
11157.31 311
11158.31 271
11159.31 274
11160.30 316
11161.30 278
11162.30 323
11163.30 306
11164.30 292
11165.29 317
11166.29 263
11167.29 289
11168.29 300
11169.29 277
11170.28 272
11171.28 274
11172.28 249
11173.28 275
11174.28 251
11175.28 263
11176.27 262
11177.27 266
11178.27 263
11179.27 242
11180.27 236
11181.27 271
11182.27 232
11183.26 239
11184.26 218
11185.26 252
11186.26 215
11187.26 253
11188.26 239
11189.26 229
11190.26 258
11191.26 246
11192.26 266
11193.25 250
11194.25 250
11195.25 252
11196.25 243
11197.25 246
11198.25 230
11199.25 259
11200.25 241
11201.25 240
11202.25 240
11203.25 254
11204.25 217
11205.25 282
11206.25 255
11207.25 229
11208.25 232
11209.25 232
11210.25 201
11211.25 217
11212.25 241
11213.25 248
11214.25 259
11215.25 261
11216.25 243
11217.25 214
11218.25 189
11219.25 241
11220.25 297
11221.25 219
11222.25 242
11223.25 211
11224.25 229
11225.25 211
11226.25 270
11227.25 259
11228.25 262
11229.26 265
11230.26 239
11231.26 241
11232.26 231
11233.26 232
11234.26 202
11235.26 266
11236.26 222
11237.26 233
11238.27 226
11239.27 277
11240.27 257
11241.27 216
11242.27 217
11243.27 237
11244.27 270
11245.27 256
11246.28 240
11247.28 231
11248.28 248
11249.28 276
11250.28 213
11251.28 215
11252.29 217
11253.29 245
11254.29 269
11255.29 232
11256.29 242
11257.30 227
11258.30 254
11259.30 214
11260.30 222
11261.31 236
11262.31 245
11263.31 249
11264.31 237
11265.31 266
11266.32 355
11267.32 304
11268.32 262
11269.32 274
11270.33 241
11271.33 248
11272.33 268
11273.34 283
11274.34 263
11275.34 258
11276.34 288
11277.35 287
11278.35 271
11279.35 271
11280.36 292
11281.36 281
11282.36 262
11283.37 258
11284.37 288
11285.37 290
11286.38 245
11287.38 304
11288.38 306
11289.39 234
11290.39 262
11291.39 262
11292.40 250
11293.40 250
11294.40 220
11295.41 279
11296.41 282
11297.42 272
11298.42 263
11299.42 224
11300.43 221
11301.43 265
11302.44 277
11303.44 212
11304.44 228
11305.45 266
11306.45 268
11307.46 192
11308.46 227
11309.47 228
11310.47 263
11311.47 236
11312.48 248
11313.48 281
11314.49 250
11315.49 247
11316.50 252
11317.50 201
11318.51 230
11319.51 225
11320.52 220
11321.52 231
11322.53 229
11323.53 227
11324.54 221
11325.54 216
11326.55 223
11327.55 236
11328.56 240
11329.56 236
11330.57 212
11331.57 211
11332.58 227
11333.58 260
11334.59 261
11335.60 259
11336.60 235
11337.61 240
11338.61 257
11339.62 218
11340.62 228
11341.63 234
11342.64 269
11343.64 273
11344.65 244
11345.65 237
11346.66 251
11347.67 251
11348.67 243
11349.68 208
11350.68 216
11351.69 247
11352.70 244
11353.70 213
11354.71 241
11355.72 258
11356.72 246
11357.73 241
11358.74 209
11359.74 214
11360.75 240
11361.76 231
11362.76 237
11363.77 241
11364.78 228
11365.78 219
11366.79 213
11367.80 196
11368.80 204
11369.81 225
11370.82 234
11371.83 228
11372.83 241
11373.84 242
11374.85 240
11375.85 225
11376.86 218
11377.87 203
11378.88 198
11379.88 216
11380.89 213
11381.90 224
11382.91 218
11383.92 245
11384.92 229
11385.93 204
11386.94 181
11387.95 229
11388.95 244
11389.96 257
11390.97 233
11391.98 234
11392.99 274
11393.99 219
11395.00 214
11396.01 203
11397.02 247
11398.03 229
11399.04 242
11400.04 201
11401.05 227
11402.06 224
11403.07 226
11404.08 198
11405.09 219
11406.10 219
11407.11 206
11408.11 210
11409.12 220
11410.13 209
11411.14 200
11412.15 211
11413.16 202
11414.17 211
11415.18 212
11416.19 227
11417.19 232
11418.20 217
11419.21 231
11420.22 189
11421.23 209
11422.24 271
11423.25 222
11424.26 224
11425.27 199
11426.28 191
11427.29 232
11428.30 240
11429.31 225
11430.32 207
11431.33 236
11432.34 222
11433.35 237
11434.36 250
11435.37 222
11436.38 236
11437.39 207
11438.40 242
11439.41 228
11440.42 228
11441.43 246
11442.44 233
11443.45 234
11444.46 215
11445.47 222
11446.48 245
11447.49 208
11448.50 203
11449.51 200
11450.52 257
11451.53 246
11452.54 256
11453.56 277
11454.57 276
11455.58 258
11456.59 239
11457.60 237
11458.61 240
11459.62 230
11460.63 240
11461.64 253
11462.65 221
11463.67 237
11464.68 251
11465.69 252
11466.70 253
11467.71 261
11468.72 230
11469.73 272
11470.75 274
11471.76 283
11472.77 216
11473.78 257
11474.79 245
11475.80 237
11476.82 216
11477.83 255
11478.84 244
11479.85 247
11480.86 258
11481.88 233
11482.89 240
11483.90 292
11484.91 257
11485.92 241
11486.94 253
11487.95 280
11488.96 255
11489.97 238
11490.99 260
11492.00 274
11493.01 249
11494.02 240
11495.04 233
11496.05 253
11497.06 222
11498.08 259
11499.09 265
11500.10 241
11501.11 222
11502.13 238
11503.14 271
11504.15 273
11505.17 263
11506.18 258
11507.19 282
11508.21 252
11509.22 245
11510.23 260
11511.25 287
11512.26 289
11513.27 272
11514.29 261
11515.30 274
11516.31 267
11517.33 275
11518.34 289
11519.35 255
11520.37 256
11521.38 309
11522.40 285
11523.41 256
11524.42 272
11525.44 266
11526.45 270
11527.47 278
11528.48 297
11529.49 263
11530.51 311
11531.52 290
11532.54 323
11533.55 268
11534.56 276
11535.58 310
11536.59 318
11537.61 301
11538.62 277
11539.64 326
11540.65 297
11541.67 316
11542.68 297
11543.70 261
11544.71 316
11545.73 349
11546.74 366
11547.76 342
11548.77 357
11549.79 352
11550.80 335
11551.82 371
11552.83 362
11553.85 391
11554.86 393
11555.88 388
11556.89 379
11557.91 376
11558.92 411
11559.94 435
11560.95 409
11561.97 397
11562.99 392
11564.00 407
11565.02 442
11566.03 427
11567.05 464
11568.06 387
11569.08 469
11570.10 530
11571.11 465
11572.13 494
11573.14 443
11574.16 486
11575.18 497
11576.19 518
11577.21 548
11578.23 556
11579.24 602
11580.26 673
11581.27 643
11582.29 652
11583.31 633
11584.32 602
11585.34 617
11586.36 672
11587.37 742
11588.39 771
11589.41 738
11590.42 818
11591.44 905
11592.46 988
11593.48 1095
11594.49 1266
11595.51 1473
11596.53 1692
11597.54 1866
11598.56 2001
11599.58 1895
11600.60 1862
11601.61 1695
11602.63 1544
11603.65 1363
11604.67 1218
11605.68 1120
11606.70 1019
11607.72 958
11608.74 897
11609.75 928
11610.77 1031
11611.79 1004
11612.81 1082
11613.82 1029
11614.84 991
11615.86 968
11616.88 997
11617.90 996
11618.91 884
11619.93 829
11620.95 756
11621.97 734
11622.99 691
11624.01 660
11625.02 686
11626.04 636
11627.06 604
11628.08 615
11629.10 542
11630.12 532
11631.14 523
11632.15 591
11633.17 602
11634.19 533
11635.21 558
11636.23 573
11637.25 548
11638.27 569
11639.29 519
11640.31 473
11641.32 528
11642.34 514
11643.36 446
11644.38 449
11645.40 456
11646.42 415
11647.44 374
11648.46 382
11649.48 397
11650.50 402
11651.52 423
11652.54 432
11653.56 414
11654.58 424
11655.60 389
11656.62 392
11657.64 395
11658.66 379
11659.68 370
11660.70 383
11661.72 391
11662.74 342
11663.76 357
11664.78 347
11665.80 357
11666.82 356
11667.84 337
11668.86 382
11669.88 354
11670.90 353
11671.92 370
11672.94 420
11673.96 373
11674.98 369
11676.00 405
11677.02 398
11678.04 398
11679.06 415
11680.08 403
11681.10 382
11682.12 382
11683.15 394
11684.17 409
11685.19 363
11686.21 380
11687.23 390
11688.25 367
11689.27 388
11690.29 415
11691.31 380
11692.34 381
11693.36 355
11694.38 370
11695.40 430
11696.42 415
11697.44 390
11698.46 369
11699.49 358
11700.51 405
11701.53 412
11702.55 407
11703.57 380
11704.60 333
11705.62 391
11706.64 393
11707.66 331
11708.68 370
11709.71 346
11710.73 353
11711.75 360
11712.77 357
11713.79 362
11714.82 372
11715.84 334
11716.86 353
11717.88 356
11718.91 340
11719.93 340
11720.95 348
11721.97 334
11723.00 339
11724.02 338
11725.04 363
11726.06 384
11727.09 338
11728.11 287
11729.13 299
11730.16 288
11731.18 315
11732.20 302
11733.23 354
11734.25 323
11735.27 323
11736.30 281
11737.32 311
11738.34 336
11739.37 343
11740.39 328
11741.41 348
11742.44 273
11743.46 280
11744.48 348
11745.51 336
11746.53 292
11747.55 302
11748.58 315
11749.60 316
11750.63 317
11751.65 287
11752.67 309
11753.70 304
11754.72 330
11755.75 318
11756.77 317
11757.79 273
11758.82 260
11759.84 323
11760.87 287
11761.89 267
11762.92 299
11763.94 281
11764.96 302
11765.99 284
11767.01 305
11768.04 314
11769.06 267
11770.09 272
11771.11 295
11772.14 275
11773.16 279
11774.19 280
11775.21 293
11776.24 240
11777.26 233
11778.29 267
11779.31 285
11780.34 239
11781.36 245
11782.39 253
11783.41 272
11784.44 217
11785.46 237
11786.49 253
11787.52 256
11788.54 248
11789.57 268
11790.59 265
11791.62 219
11792.64 240
11793.67 243
11794.69 273
11795.72 223
11796.75 273
11797.77 270
11798.80 267
11799.82 222
11800.85 235
11801.88 261
11802.90 264
11803.93 237
11804.96 241
11805.98 273
11807.01 251
11808.03 274
11809.06 244
11810.09 236
11811.11 197
11812.14 227
11813.17 216
11814.19 231
11815.22 221
11816.25 253
11817.27 222
11818.30 235
11819.33 232
11820.35 219
11821.38 214
11822.41 232
11823.44 238
11824.46 252
11825.49 247
11826.52 224
11827.54 255
11828.57 238
11829.60 230
11830.63 221
11831.65 234
11832.68 225
11833.71 204
11834.74 230
11835.76 204
11836.79 214
11837.82 235
11838.85 213
11839.87 212
11840.90 208
11841.93 206
11842.96 234
11843.99 216
11845.01 220
11846.04 246
11847.07 224
11848.10 232
11849.13 224
11850.15 260
11851.18 243
11852.21 222
11853.24 199
11854.27 225
11855.30 239
11856.33 206
11857.35 170
11858.38 223
11859.41 189
11860.44 253
11861.47 182
11862.50 202
11863.53 210
11864.55 224
11865.58 203
11866.61 179
11867.64 205
11868.67 223
11869.70 228
11870.73 193
11871.76 199
11872.79 183
11873.82 193
11874.85 224
11875.88 237
11876.90 210
11877.93 183
11878.96 200
11879.99 203
11881.02 186
11882.05 194
11883.08 204
11884.11 203
11885.14 238
11886.17 215
11887.20 175
11888.23 164
11889.26 199
11890.29 179
11891.32 206
11892.35 201
11893.38 185
11894.41 179
11895.44 227
11896.47 176
11897.50 200
11898.53 222
11899.56 219
11900.59 230
11901.62 198
11902.65 189
11903.68 219
11904.71 218
11905.75 175
11906.78 186
11907.81 192
11908.84 210
11909.87 210
11910.90 190
11911.93 188
11912.96 215
11913.99 200
11915.02 226
11916.05 223
11917.09 227
11918.12 202
11919.15 194
11920.18 214
11921.21 216
11922.24 203
11923.27 205
11924.30 191
11925.34 189
11926.37 224
11927.40 222
11928.43 212
11929.46 223
11930.49 189
11931.53 196
11932.56 185
11933.59 182
11934.62 194
11935.65 221
11936.69 173
11937.72 182
11938.75 166
11939.78 205
11940.81 210
11941.85 180
11942.88 204
11943.91 223
11944.94 200
11945.98 194
11947.01 201
11948.04 193
11949.07 181
11950.11 169
11951.14 188
11952.17 191
11953.20 174
11954.24 191
11955.27 220
11956.30 199
11957.34 214
11958.37 187
11959.40 186
11960.43 185
11961.47 178
11962.50 165
11963.53 173
11964.57 202
11965.60 185
11966.63 172
11967.67 151
11968.70 173
11969.73 200
11970.77 190
11971.80 209
11972.83 231
11973.87 201
11974.90 212
11975.93 193
11976.97 172
11978.00 195
11979.04 194
11980.07 185
11981.10 200
11982.14 196
11983.17 192
11984.21 174
11985.24 160
11986.27 207
11987.31 196
11988.34 208
11989.38 207
11990.41 187
11991.45 195
11992.48 217
11993.51 207
11994.55 169
11995.58 205
11996.62 203
11997.65 180
11998.69 200
11999.72 206
12000.76 189
12001.79 225
12002.83 225
12003.86 206
12004.90 201
12005.93 222
12006.97 211
12008.00 202
12009.04 210
12010.07 231
12011.11 242
12012.14 217
12013.18 251
12014.21 233
12015.25 225
12016.28 237
12017.32 267
12018.35 258
12019.39 237
12020.43 249
12021.46 240
12022.50 266
12023.53 230
12024.57 207
12025.60 212
12026.64 214
12027.68 265
12028.71 209
12029.75 234
12030.78 200
12031.82 216
12032.86 231
12033.89 260
12034.93 241
12035.97 220
12037.00 248
12038.04 215
12039.07 196
12040.11 221
12041.15 219
12042.18 222
12043.22 193
12044.26 203
12045.29 224
12046.33 221
12047.37 222
12048.40 229
12049.44 220
12050.48 232
12051.52 208
12052.55 219
12053.59 206
12054.63 198
12055.66 201
12056.70 215
12057.74 220
12058.78 187
12059.81 208
12060.85 234
12061.89 198
12062.92 190
12063.96 224
12065.00 215
12066.04 197
12067.07 239
12068.11 200
12069.15 202
12070.19 191
12071.23 179
12072.26 203
12073.30 196
12074.34 186
12075.38 205
12076.42 214
12077.45 200
12078.49 194
12079.53 227
12080.57 231
12081.61 234
12082.64 240
12083.68 220
12084.72 219
12085.76 191
12086.80 203
12087.84 205
12088.88 187
12089.91 213
12090.95 215
12091.99 184
12093.03 210
12094.07 196
12095.11 209
12096.15 191
12097.19 182
12098.22 205
12099.26 232
12100.30 213
12101.34 172
12102.38 201
12103.42 209
12104.46 192
12105.50 171
12106.54 196
12107.58 197
12108.62 164
12109.66 193
12110.70 216
12111.74 206
12112.78 202
12113.81 214
12114.85 209
12115.89 186
12116.93 204
12117.97 189
12119.01 185
12120.05 167
12121.09 179
12122.13 177
12123.17 192
12124.21 170
12125.25 203
12126.29 187
12127.33 216
12128.37 197
12129.42 195
12130.46 189
12131.50 203
12132.54 210
12133.58 178
12134.62 218
12135.66 178
12136.70 194
12137.74 232
12138.78 172
12139.82 152
12140.86 187
12141.90 186
12142.94 168
12143.98 200
12145.03 216
12146.07 167
12147.11 166
12148.15 187
12149.19 213
12150.23 160
12151.27 162
12152.31 147
12153.35 148
12154.40 172
12155.44 169
12156.48 183
12157.52 173
12158.56 217
12159.60 169
12160.65 171
12161.69 150
12162.73 180
12163.77 168
12164.81 181
12165.85 226
12166.90 211
12167.94 195
12168.98 191
12170.02 223
12171.06 151
12172.11 163
12173.15 168
12174.19 156
12175.23 171
12176.28 159
12177.32 176
12178.36 166
12179.40 174
12180.45 174
12181.49 176
12182.53 142
12183.57 158
12184.62 162
12185.66 166
12186.70 174
12187.74 184
12188.79 174
12189.83 155
12190.87 168
12191.92 171
12192.96 142
12194.00 162
12195.05 163
12196.09 196
12197.13 169
12198.18 126
12199.22 161
12200.26 165
12201.31 171
12202.35 166
12203.39 183
12204.44 173
12205.48 170
12206.52 159
12207.57 194
12208.61 153
12209.65 163
12210.70 170
12211.74 209
12212.79 184
12213.83 198
12214.87 166
12215.92 182
12216.96 162
12218.01 171
12219.05 168
12220.09 180
12221.14 174
12222.18 157
12223.23 153
12224.27 154
12225.32 164
12226.36 152
12227.41 165
12228.45 172
12229.49 181
12230.54 165
12231.58 142
12232.63 154
12233.67 162
12234.72 191
12235.76 187
12236.81 169
12237.85 165
12238.90 173
12239.94 148
12240.99 175
12242.03 182
12243.08 167
12244.12 191
12245.17 183
12246.21 169
12247.26 169
12248.31 153
12249.35 189
12250.40 175
12251.44 158
12252.49 165
12253.53 149
12254.58 174
12255.62 133
12256.67 174
12257.72 165
12258.76 171
12259.81 131
12260.85 162
12261.90 186
12262.95 161
12263.99 158
12265.04 161
12266.08 179
12267.13 141
12268.18 168
12269.22 174
12270.27 149
12271.32 146
12272.36 145
12273.41 135
12274.46 178
12275.50 142
12276.55 125
12277.60 161
12278.64 158
12279.69 186
12280.74 154
12281.78 170
12282.83 155
12283.88 128
12284.92 122
12285.97 131
12287.02 129
12288.07 167
12289.11 166
12290.16 156
12291.21 146
12292.25 167
12293.30 184
12294.35 146
12295.40 124
12296.44 156
12297.49 156
12298.54 181
12299.59 171
12300.63 177
12301.68 154
12302.73 112
12303.78 151
12304.83 152
12305.87 155
12306.92 144
12307.97 124
12309.02 153
12310.07 123
12311.11 157
12312.16 152
12313.21 138
12314.26 152
12315.31 178
12316.35 133
12317.40 136
12318.45 113
12319.50 137
12320.55 137
12321.60 157
12322.65 123
12323.69 138
12324.74 156
12325.79 152
12326.84 115
12327.89 154
12328.94 131
12329.99 139
12331.04 134
12332.09 149
12333.13 148
12334.18 116
12335.23 129
12336.28 142
12337.33 135
12338.38 116
12339.43 149
12340.48 156
12341.53 118
12342.58 141
12343.63 132
12344.68 146
12345.73 154
12346.78 152
12347.83 146
12348.88 141
12349.93 130
12350.98 138
12352.03 141
12353.07 146
12354.12 118
12355.17 160
12356.22 155
12357.28 150
12358.33 141
12359.38 157
12360.43 172
12361.48 141
12362.53 140
12363.58 142
12364.63 131
12365.68 99
12366.73 134
12367.78 155
12368.83 162
12369.88 114
12370.93 146
12371.98 163
12373.03 162
12374.08 144
12375.13 164
12376.18 145
12377.24 157
12378.29 128
12379.34 131
12380.39 143
12381.44 124
12382.49 147
12383.54 139
12384.59 166
12385.64 135
12386.70 137
12387.75 158
12388.80 148
12389.85 136
12390.90 117
12391.95 147
12393.00 146
12394.06 164
12395.11 181
12396.16 141
12397.21 133
12398.26 117
12399.32 141
12400.37 158
12401.42 136
12402.47 141
12403.52 118
12404.58 167
12405.63 121
12406.68 127
12407.73 155
12408.78 136
12409.84 139
12410.89 131
12411.94 159
12412.99 124
12414.05 140
12415.10 157
12416.15 155
12417.20 127
12418.26 168
12419.31 159
12420.36 138
12421.42 144
12422.47 112
12423.52 150
12424.57 136
12425.63 135
12426.68 117
12427.73 114
12428.79 120
12429.84 130
12430.89 140
12431.95 128
12433.00 140
12434.05 176
12435.11 149
12436.16 137
12437.21 147
12438.27 141
12439.32 171
12440.37 161
12441.43 123
12442.48 140
12443.54 153
12444.59 150
12445.64 164
12446.70 121
12447.75 137
12448.80 149
12449.86 140
12450.91 168
12451.97 151
12453.02 116
12454.08 97
12455.13 154
12456.18 152
12457.24 145
12458.29 127
12459.35 127
12460.40 141
12461.46 142
12462.51 146
12463.57 149
12464.62 126
12465.67 127
12466.73 125
12467.78 132
12468.84 139
12469.89 129
12470.95 134
12472.00 134
12473.06 144
12474.11 164
12475.17 155
12476.22 135
12477.28 145
12478.33 140
12479.39 131
12480.45 140
12481.50 132
12482.56 134
12483.61 124
12484.67 158
12485.72 120
12486.78 143
12487.83 155
12488.89 158
12489.95 157
12491.00 152
12492.06 174
12493.11 160
12494.17 167
12495.22 173
12496.28 137
12497.34 155
12498.39 125
12499.45 151
12500.50 131
12501.56 126
12502.62 132
12503.67 121
12504.73 117
12505.79 150
12506.84 146
12507.90 142
12508.96 131
12510.01 135
12511.07 143
12512.13 142
12513.18 191
12514.24 152
12515.30 135
12516.35 130
12517.41 145
12518.47 138
12519.52 137
12520.58 133
12521.64 140
12522.70 157
12523.75 130
12524.81 107
12525.87 134
12526.92 159
12527.98 132
12529.04 123
12530.10 141
12531.15 130
12532.21 117
12533.27 151
12534.33 118
12535.38 144
12536.44 124
12537.50 151
12538.56 119
12539.62 158
12540.67 136
12541.73 156
12542.79 155
12543.85 123
12544.91 123
12545.96 141
12547.02 135
12548.08 111
12549.14 112
12550.20 134
12551.25 139
12552.31 134
12553.37 115
12554.43 113
12555.49 120
12556.55 120
12557.61 129
12558.66 134
12559.72 127
12560.78 141
12561.84 146
12562.90 127
12563.96 117
12565.02 131
12566.08 133
12567.14 132
12568.19 113
12569.25 140
12570.31 148
12571.37 131
12572.43 123
12573.49 144
12574.55 159
12575.61 129
12576.67 164
12577.73 121
12578.79 130
12579.85 136
12580.91 156
12581.97 175
12583.03 141
12584.09 131
12585.15 114
12586.20 121
12587.26 123
12588.32 107
12589.38 134
12590.44 139
12591.50 131
12592.56 120
12593.62 106
12594.69 105
12595.75 109
12596.81 140
12597.87 124
12598.93 130
12599.99 118
12601.05 102
12602.11 114
12603.17 145
12604.23 149
12605.29 116
12606.35 137
12607.41 126
12608.47 131
12609.53 126
12610.59 128
12611.65 109
12612.71 124
12613.78 126
12614.84 114
12615.90 123
12616.96 141
12618.02 125
12619.08 134
12620.14 142
12621.20 131
12622.27 108
12623.33 136
12624.39 139
12625.45 118
12626.51 116
12627.57 122
12628.63 136
12629.70 119
12630.76 107
12631.82 124
12632.88 125
12633.94 126
12635.00 127
12636.07 122
12637.13 143
12638.19 117
12639.25 116
12640.31 100
12641.38 130
12642.44 95
12643.50 147
12644.56 106
12645.63 97
12646.69 113
12647.75 139
12648.81 157
12649.88 154
12650.94 121
12652.00 123
12653.06 108
12654.13 120
12655.19 100
12656.25 136
12657.31 125
12658.38 132
12659.44 144
12660.50 136
12661.57 137
12662.63 119
12663.69 118
12664.76 122
12665.82 107
12666.88 135
12667.95 115
12669.01 87
12670.07 129
12671.14 106
12672.20 116
12673.26 110
12674.33 127
12675.39 122
12676.45 123
12677.52 116
12678.58 127
12679.64 128
12680.71 123
12681.77 143
12682.84 136
12683.90 127
12684.96 109
12686.03 125
12687.09 129
12688.16 147
12689.22 123
12690.28 121
12691.35 104
12692.41 114
12693.48 100
12694.54 130
12695.61 103
12696.67 148
12697.74 138
12698.80 140
12699.86 136
12700.93 125
12701.99 136
12703.06 131
12704.12 123
12705.19 126
12706.25 146
12707.32 116
12708.38 136
12709.45 138
12710.51 147
12711.58 126
12712.64 124
12713.71 130
12714.77 131
12715.84 148
12716.90 132
12717.97 125
12719.03 150
12720.10 143
12721.17 107
12722.23 120
12723.30 143
12724.36 125
12725.43 115
12726.49 142
12727.56 149
12728.63 116
12729.69 130
12730.76 126
12731.82 142
12732.89 159
12733.96 156
12735.02 120
12736.09 145
12737.15 157
12738.22 146
12739.29 141
12740.35 133
12741.42 110
12742.49 125
12743.55 144
12744.62 172
12745.68 159
12746.75 183
12747.82 152
12748.88 141
12749.95 159
12751.02 145
12752.09 108
12753.15 124
12754.22 141
12755.29 171
12756.35 148
12757.42 133
12758.49 114
12759.55 122
12760.62 121
12761.69 132
12762.76 120
12763.82 96
12764.89 130
12765.96 126
12767.03 119
12768.09 120
12769.16 118
12770.23 125
12771.30 135
12772.36 162
12773.43 134
12774.50 124
12775.57 125
12776.63 130
12777.70 112
12778.77 110
12779.84 117
12780.91 114
12781.97 123
12783.04 127
12784.11 123
12785.18 128
12786.25 156
12787.31 110
12788.38 102
12789.45 112
12790.52 140
12791.59 134
12792.66 150
12793.73 118
12794.79 138
12795.86 145
12796.93 110
12798.00 117
12799.07 128
12800.14 100
12801.21 111
12802.28 125
12803.34 120
12804.41 120
12805.48 100
12806.55 132
12807.62 135
12808.69 119
12809.76 129
12810.83 111
12811.90 153
12812.97 121
12814.04 120
12815.11 134
12816.18 120
12817.25 147
12818.31 163
12819.38 121
12820.45 108
12821.52 132
12822.59 144
12823.66 130
12824.73 140
12825.80 115
12826.87 142
12827.94 119
12829.01 114
12830.08 103
12831.15 105
12832.22 143
12833.29 129
12834.36 137
12835.43 117
12836.50 119
12837.57 129
12838.65 146
12839.72 117
12840.79 112
12841.86 101
12842.93 116
12844.00 101
12845.07 117
12846.14 138
12847.21 118
12848.28 107
12849.35 111
12850.42 109
12851.49 111
12852.57 109
12853.64 110
12854.71 107
12855.78 123
12856.85 126
12857.92 127
12858.99 106
12860.06 96
12861.13 116
12862.21 103
12863.28 111
12864.35 112
12865.42 106
12866.49 98
12867.56 93
12868.64 108
12869.71 106
12870.78 107
12871.85 88
12872.92 111
12874.00 113
12875.07 104
12876.14 108
12877.21 117
12878.28 135
12879.36 107
12880.43 135
12881.50 127
12882.57 122
12883.64 89
12884.72 94
12885.79 84
12886.86 102
12887.93 115
12889.01 134
12890.08 109
12891.15 108
12892.22 93
12893.30 100
12894.37 117
12895.44 116
12896.52 95
12897.59 104
12898.66 101
12899.73 100
12900.81 97
12901.88 112
12902.95 91
12904.03 91
12905.10 116
12906.17 114
12907.25 87
12908.32 122
12909.39 119
12910.47 96
12911.54 101
12912.61 96
12913.69 98
12914.76 83
12915.83 97
12916.91 125
12917.98 142
12919.06 100
12920.13 114
12921.20 130
12922.28 121
12923.35 100
12924.43 105
12925.50 93
12926.57 100
12927.65 101
12928.72 85
12929.80 94
12930.87 95
12931.95 102
12933.02 110
12934.09 91
12935.17 82
12936.24 103
12937.32 103
12938.39 92
12939.47 111
12940.54 120
12941.62 101
12942.69 124
12943.77 121
12944.84 95
12945.92 116
12946.99 88
12948.07 89
12949.14 118
12950.22 94
12951.29 113
12952.37 127
12953.44 106
12954.52 114
12955.59 99
12956.67 108
12957.74 131
12958.82 92
12959.89 89
12960.97 113
12962.04 123
12963.12 103
12964.20 108
12965.27 124
12966.35 128
12967.42 109
12968.50 106
12969.58 130
12970.65 118
12971.73 124
12972.80 116
12973.88 114
12974.96 104
12976.03 122
12977.11 101
12978.18 119
12979.26 97
12980.34 115
12981.41 119
12982.49 101
12983.57 96
12984.64 103
12985.72 97
12986.80 91
12987.87 113
12988.95 107
12990.03 125
12991.10 120
12992.18 110
12993.26 103
12994.33 82
12995.41 96
12996.49 97
12997.56 112
12998.64 120
12999.72 126
13000.80 113
13001.87 100
13002.95 98
13004.03 113
13005.11 111
13006.18 84
13007.26 106
13008.34 92
13009.42 96
13010.49 110
13011.57 102
13012.65 90
13013.73 103
13014.80 115
13015.88 92
13016.96 92
13018.04 84
13019.12 93
13020.19 97
13021.27 97
13022.35 125
13023.43 108
13024.51 100
13025.58 120
13026.66 115
13027.74 121
13028.82 102
13029.90 82
13030.98 99
13032.05 116
13033.13 107
13034.21 95
13035.29 100
13036.37 121
13037.45 109
13038.53 97
13039.61 95
13040.68 92
13041.76 118
13042.84 103
13043.92 103
13045.00 99
13046.08 100
13047.16 120
13048.24 96
13049.32 104
13050.40 96
13051.48 115
13052.55 120
13053.63 92
13054.71 113
13055.79 124
13056.87 94
13057.95 90
13059.03 114
13060.11 108
13061.19 100
13062.27 109
13063.35 106
13064.43 98
13065.51 99
13066.59 93
13067.67 91
13068.75 100
13069.83 106
13070.91 108
13071.99 101
13073.07 95
13074.15 108
13075.23 110
13076.31 119
13077.39 106
13078.47 88
13079.55 94
13080.63 93
13081.71 105
13082.79 107
13083.88 106
13084.96 95
13086.04 110
13087.12 111
13088.20 121
13089.28 91
13090.36 126
13091.44 120
13092.52 106
13093.60 100
13094.68 105
13095.77 98
13096.85 83
13097.93 105
13099.01 97
13100.09 92
13101.17 83
13102.25 76
13103.34 93
13104.42 107
13105.50 105
13106.58 100
13107.66 89
13108.74 81
13109.82 93
13110.91 107
13111.99 110
13113.07 102
13114.15 102
13115.23 90
13116.32 92
13117.40 119
13118.48 121
13119.56 97
13120.64 102
13121.73 80
13122.81 123
13123.89 89
13124.97 108
13126.06 103
13127.14 106
13128.22 108
13129.30 98
13130.39 97
13131.47 88
13132.55 102
13133.63 94
13134.72 98
13135.80 116
13136.88 119
13137.97 106
13139.05 102
13140.13 129
13141.21 113
13142.30 75
13143.38 98
13144.46 115
13145.55 98
13146.63 86
13147.71 97
13148.80 110
13149.88 135
13150.96 131
13152.05 118
13153.13 134
13154.21 112
13155.30 99
13156.38 110
13157.47 109
13158.55 115
13159.63 97
13160.72 115
13161.80 116
13162.88 101
13163.97 104
13165.05 112
13166.14 122
13167.22 99
13168.31 94
13169.39 109
13170.47 91
13171.56 110
13172.64 87
13173.73 88
13174.81 87
13175.90 107
13176.98 107
13178.06 99
13179.15 83
13180.23 113
13181.32 111
13182.40 105
13183.49 111
13184.57 114
13185.66 97
13186.74 112
13187.83 114
13188.91 93
13190.00 100
13191.08 108
13192.17 115
13193.25 93
13194.34 85
13195.42 85
13196.51 105
13197.59 119
13198.68 92
13199.77 87
13200.85 111
13201.94 132
13203.02 107
13204.11 95
13205.19 88
13206.28 106
13207.36 105
13208.45 89
13209.54 84
13210.62 105
13211.71 91
13212.79 98
13213.88 96
13214.97 87
13216.05 115
13217.14 106
13218.22 112
13219.31 85
13220.40 75
13221.48 128
13222.57 115
13223.66 113
13224.74 95
13225.83 81
13226.92 100
13228.00 79
13229.09 97
13230.18 119
13231.26 90
13232.35 123
13233.44 93
13234.52 98
13235.61 92
13236.70 120
13237.78 108
13238.87 91
13239.96 78
13241.05 105
13242.13 82
13243.22 93
13244.31 102
13245.39 99
13246.48 78
13247.57 75
13248.66 100
13249.74 111
13250.83 101
13251.92 94
13253.01 96
13254.10 88
13255.18 94
13256.27 87
13257.36 100
13258.45 77
13259.53 79
13260.62 96
13261.71 88
13262.80 96
13263.89 98
13264.97 107
13266.06 83
13267.15 80
13268.24 81
13269.33 89
13270.42 98
13271.50 87
13272.59 82
13273.68 75
13274.77 103
13275.86 99
13276.95 88
13278.04 108
13279.12 86
13280.21 87
13281.30 102
13282.39 105
13283.48 105
13284.57 99
13285.66 108
13286.75 97
13287.84 95
13288.93 95
13290.01 103
13291.10 106
13292.19 84
13293.28 95
13294.37 96
13295.46 78
13296.55 114
13297.64 111
13298.73 94
13299.82 76
13300.91 88
13302.00 116
13303.09 100
13304.18 105
13305.27 123
13306.36 97
13307.45 74
13308.54 77
13309.63 87
13310.72 103
13311.81 106
13312.90 109
13313.99 110
13315.08 117
13316.17 100
13317.26 96
13318.35 84
13319.44 74
13320.53 115
13321.62 126
13322.71 102
13323.80 95
13324.89 97
13325.98 88
13327.07 101
13328.16 74
13329.25 78
13330.35 100
13331.44 102
13332.53 88
13333.62 96
13334.71 93
13335.80 104
13336.89 105
13337.98 95
13339.07 86
13340.16 94
13341.26 105
13342.35 104
13343.44 93
13344.53 77
13345.62 114
13346.71 119
13347.80 108
13348.90 92
13349.99 99
13351.08 116
13352.17 111
13353.26 142
13354.36 80
13355.45 84
13356.54 87
13357.63 117
13358.72 81
13359.81 92
13360.91 105
13362.00 124
13363.09 99
13364.18 103
13365.28 90
13366.37 104
13367.46 98
13368.55 97
13369.65 91
13370.74 99
13371.83 90
13372.92 91
13374.02 96
13375.11 79
13376.20 81
13377.29 83
13378.39 107
13379.48 79
13380.57 104
13381.67 104
13382.76 97
13383.85 83
13384.94 86
13386.04 104
13387.13 98
13388.22 108
13389.32 79
13390.41 92
13391.50 92
13392.60 115
13393.69 82
13394.78 76
13395.88 73
13396.97 89
13398.06 92
13399.16 92
13400.25 107
13401.35 80
13402.44 97
13403.53 94
13404.63 115
13405.72 102
13406.82 90
13407.91 105
13409.00 120
13410.10 97
13411.19 107
13412.29 100
13413.38 83
13414.47 93
13415.57 108
13416.66 77
13417.76 83
13418.85 79
13419.95 57
13421.04 99
13422.14 87
13423.23 80
13424.33 91
13425.42 93
13426.51 91
13427.61 108
13428.70 91
13429.80 93
13430.89 72
13431.99 82
13433.08 69
13434.18 87
13435.27 122
13436.37 90
13437.46 81
13438.56 89
13439.66 84
13440.75 88
13441.85 93
13442.94 74
13444.04 84
13445.13 70
13446.23 97
13447.32 92
13448.42 105
13449.52 67
13450.61 102
13451.71 119
13452.80 92
13453.90 82
13454.99 80
13456.09 98
13457.19 95
13458.28 62
13459.38 70
13460.48 96
13461.57 87
13462.67 91
13463.76 84
13464.86 80
13465.96 76
13467.05 69
13468.15 100
13469.25 81
13470.34 73
13471.44 86
13472.54 90
13473.63 94
13474.73 91
13475.83 90
13476.92 87
13478.02 90
13479.12 82
13480.21 103
13481.31 72
13482.41 75
13483.50 95
13484.60 80
13485.70 95
13486.80 82
13487.89 94
13488.99 81
13490.09 76
13491.19 74
13492.28 76
13493.38 83
13494.48 90
13495.58 141
13496.67 113
13497.77 93
13498.87 104
13499.97 83
13501.06 73
13502.16 85
13503.26 93
13504.36 90
13505.46 80
13506.55 92
13507.65 107
13508.75 93
13509.85 87
13510.95 80
13512.05 93
13513.14 70
13514.24 77
13515.34 82
13516.44 94
13517.54 85
13518.64 86
13519.73 100
13520.83 83
13521.93 80
13523.03 87
13524.13 97
13525.23 93
13526.33 85
13527.43 84
13528.53 81
13529.62 96
13530.72 109
13531.82 98
13532.92 112
13534.02 83
13535.12 87
13536.22 96
13537.32 95
13538.42 89
13539.52 101
13540.62 83
13541.72 92
13542.82 102
13543.92 81
13545.01 78
13546.11 69
13547.21 91
13548.31 93
13549.41 92
13550.51 87
13551.61 79
13552.71 65
13553.81 76
13554.91 74
13556.01 89
13557.11 101
13558.21 98
13559.31 92
13560.41 85
13561.51 101
13562.61 119
13563.72 107
13564.82 83
13565.92 81
13567.02 72
13568.12 89
13569.22 92
13570.32 116
13571.42 104
13572.52 85
13573.62 71
13574.72 93
13575.82 85
13576.92 84
13578.02 100
13579.13 73
13580.23 93
13581.33 112
13582.43 111
13583.53 101
13584.63 89
13585.73 66
13586.83 100
13587.94 102
13589.04 127
13590.14 102
13591.24 91
13592.34 111
13593.44 90
13594.54 91
13595.65 107
13596.75 88
13597.85 89
13598.95 104
13600.05 104
13601.16 88
13602.26 78
13603.36 107
13604.46 121
13605.56 112
13606.67 95
13607.77 108
13608.87 89
13609.97 112
13611.07 125
13612.18 98
13613.28 74
13614.38 79
13615.48 91
13616.59 95
13617.69 90
13618.79 82
13619.89 111
13621.00 79
13622.10 78
13623.20 85
13624.31 99
13625.41 81
13626.51 110
13627.61 98
13628.72 84
13629.82 111
13630.92 117
13632.03 149
13633.13 97
13634.23 91
13635.34 100
13636.44 161
13637.54 106
13638.65 91
13639.75 105
13640.85 93
13641.96 117
13643.06 93
13644.16 102
13645.27 113
13646.37 133
13647.48 126
13648.58 130
13649.68 106
13650.79 105
13651.89 117
13653.00 121
13654.10 96
13655.20 68
13656.31 109
13657.41 95
13658.52 99
13659.62 103
13660.72 89
13661.83 106
13662.93 100
13664.04 74
13665.14 103
13666.25 95
13667.35 89
13668.46 89
13669.56 113
13670.67 100
13671.77 81
13672.88 90
13673.98 96
13675.09 95
13676.19 98
13677.30 102
13678.40 112
13679.51 93
13680.61 88
13681.72 92
13682.82 120
13683.93 108
13685.03 94
13686.14 106
13687.24 112
13688.35 123
13689.45 99
13690.56 104
13691.66 73
13692.77 77
13693.88 91
13694.98 82
13696.09 82
13697.19 103
13698.30 87
13699.40 79
13700.51 78
13701.62 90
13702.72 108
13703.83 87
13704.93 90
13706.04 93
13707.15 92
13708.25 86
13709.36 95
13710.47 94
13711.57 107
13712.68 98
13713.79 104
13714.89 99
13716.00 97
13717.11 84
13718.21 106
13719.32 97
13720.43 81
13721.53 101
13722.64 109
13723.75 102
13724.85 115
13725.96 103
13727.07 124
13728.17 127
13729.28 104
13730.39 86
13731.50 105
13732.60 123
13733.71 110
13734.82 105
13735.92 101
13737.03 108
13738.14 88
13739.25 112
13740.35 98
13741.46 101
13742.57 94
13743.68 88
13744.79 74
13745.89 84
13747.00 116
13748.11 114
13749.22 114
13750.32 101
13751.43 100
13752.54 107
13753.65 103
13754.76 108
13755.87 116
13756.97 116
13758.08 91
13759.19 100
13760.30 106
13761.41 112
13762.52 103
13763.62 103
13764.73 114
13765.84 108
13766.95 123
13768.06 129
13769.17 97
13770.28 125
13771.38 132
13772.49 143
13773.60 148
13774.71 120
13775.82 102
13776.93 106
13778.04 122
13779.15 163
13780.26 101
13781.37 98
13782.48 122
13783.58 132
13784.69 91
13785.80 95
13786.91 88
13788.02 105
13789.13 99
13790.24 123
13791.35 117
13792.46 108
13793.57 101
13794.68 114
13795.79 112
13796.90 122
13798.01 129
13799.12 122
13800.23 98
13801.34 148
13802.45 124
13803.56 122
13804.67 125
13805.78 137
13806.89 136
13808.00 114
13809.11 121
13810.22 143
13811.33 105
13812.44 135
13813.55 142
13814.66 119
13815.77 99
13816.88 129
13818.00 147
13819.11 120
13820.22 115
13821.33 104
13822.44 118
13823.55 125
13824.66 110
13825.77 127
13826.88 156
13827.99 99
13829.10 122
13830.22 137
13831.33 162
13832.44 146
13833.55 124
13834.66 115
13835.77 136
13836.88 114
13838.00 101
13839.11 136
13840.22 117
13841.33 110
13842.44 105
13843.55 132
13844.67 130
13845.78 112
13846.89 114
13848.00 125
13849.11 136
13850.23 128
13851.34 132
13852.45 135
13853.56 123
13854.67 184
13855.79 125
13856.90 120
13858.01 118
13859.12 124
13860.24 105
13861.35 146
13862.46 127
13863.57 151
13864.69 125
13865.80 128
13866.91 130
13868.02 146
13869.14 141
13870.25 136
13871.36 151
13872.47 144
13873.59 143
13874.70 116
13875.81 129
13876.93 147
13878.04 138
13879.15 145
13880.27 151
13881.38 159
13882.49 149
13883.61 148
13884.72 164
13885.83 170
13886.95 184
13888.06 178
13889.17 189
13890.29 187
13891.40 183
13892.51 216
13893.63 216
13894.74 203
13895.86 194
13896.97 219
13898.08 207
13899.20 175
13900.31 160
13901.43 156
13902.54 159
13903.65 171
13904.77 140
13905.88 162
13907.00 173
13908.11 181
13909.23 176
13910.34 182
13911.45 146
13912.57 139
13913.68 148
13914.80 162
13915.91 155
13917.03 171
13918.14 156
13919.26 153
13920.37 168
13921.49 137
13922.60 141
13923.72 147
13924.83 132
13925.95 135
13927.06 164
13928.18 190
13929.29 210
13930.41 166
13931.52 140
13932.64 181
13933.75 190
13934.87 191
13935.98 144
13937.10 111
13938.21 141
13939.33 160
13940.45 152
13941.56 134
13942.68 134
13943.79 153
13944.91 165
13946.03 120
13947.14 145
13948.26 123
13949.37 142
13950.49 131
13951.60 114
13952.72 141
13953.84 138
13954.95 110
13956.07 145
13957.19 121
13958.30 118
13959.42 119
13960.54 134
13961.65 112
13962.77 101
13963.88 119
13965.00 132
13966.12 129
13967.23 108
13968.35 135
13969.47 149
13970.59 132
13971.70 132
13972.82 147
13973.94 128
13975.05 114
13976.17 131
13977.29 139
13978.40 134
13979.52 130
13980.64 105
13981.76 139
13982.87 127
13983.99 132
13985.11 105
13986.23 140
13987.34 130
13988.46 106
13989.58 115
13990.70 119
13991.81 124
13992.93 138
13994.05 146
13995.17 129
13996.29 119
13997.40 141
13998.52 116
13999.64 122
14000.76 137
14001.88 119
14002.99 125
14004.11 115
14005.23 99
14006.35 114
14007.47 154
14008.58 145
14009.70 129
14010.82 119
14011.94 117
14013.06 144
14014.18 114
14015.30 122
14016.41 127
14017.53 149
14018.65 110
14019.77 118
14020.89 134
14022.01 109
14023.13 136
14024.25 118
14025.37 107
14026.48 128
14027.60 113
14028.72 108
14029.84 118
14030.96 102
14032.08 96
14033.20 120
14034.32 123
14035.44 135
14036.56 140
14037.68 138
14038.80 153
14039.92 149
14041.04 142
14042.16 136
14043.28 158
14044.40 142
14045.52 140
14046.64 140
14047.76 110
14048.88 128
14050.00 122
14051.12 130
14052.24 126
14053.36 121
14054.48 130
14055.60 131
14056.72 147
14057.84 136
14058.96 131
14060.08 128
14061.20 159
14062.32 145
14063.44 122
14064.56 131
14065.68 141
14066.80 147
14067.92 123
14069.04 156
14070.16 152
14071.28 162
14072.41 144
14073.53 145
14074.65 135
14075.77 129
14076.89 153
14078.01 172
14079.13 148
14080.25 146
14081.37 151
14082.50 164
14083.62 149
14084.74 162
14085.86 161
14086.98 154
14088.10 165
14089.23 173
14090.35 157
14091.47 145
14092.59 183
14093.71 187
14094.83 167
14095.96 180
14097.08 184
14098.20 173
14099.32 184
14100.44 164
14101.57 174
14102.69 160
14103.81 186
14104.93 166
14106.05 166
14107.18 152
14108.30 154
14109.42 170
14110.54 148
14111.67 146
14112.79 138
14113.91 147
14115.03 156
14116.16 146
14117.28 144
14118.40 119
14119.53 116
14120.65 131
14121.77 133
14122.89 139
14124.02 116
14125.14 144
14126.26 141
14127.39 166
14128.51 120
14129.63 116
14130.76 128
14131.88 121
14133.00 115
14134.13 127
14135.25 126
14136.37 123
14137.50 123
14138.62 115
14139.74 111
14140.87 119
14141.99 117
14143.11 121
14144.24 95
14145.36 127
14146.49 127
14147.61 133
14148.73 118
14149.86 99
14150.98 123
14152.11 114
14153.23 113
14154.35 118
14155.48 109
14156.60 95
14157.73 111
14158.85 126
14159.98 123
14161.10 107
14162.23 126
14163.35 119
14164.47 147
14165.60 118
14166.72 94
14167.85 109
14168.97 103
14170.10 114
14171.22 113
14172.35 117
14173.47 104
14174.60 109
14175.72 94
14176.85 110
14177.97 109
14179.10 111
14180.22 110
14181.35 100
14182.47 114
14183.60 111
14184.72 114
14185.85 110
14186.98 86
14188.10 123
14189.23 103
14190.35 117
14191.48 105
14192.60 122
14193.73 132
14194.86 136
14195.98 107
14197.11 101
14198.23 109
14199.36 95
14200.49 108
14201.61 147
14202.74 130
14203.86 101
14204.99 100
14206.12 117
14207.24 116
14208.37 113
14209.50 101
14210.62 111
14211.75 120
14212.87 92
14214.00 95
14215.13 101
14216.25 114
14217.38 104
14218.51 111
14219.63 94
14220.76 92
14221.89 107
14223.02 105
14224.14 95
14225.27 96
14226.40 101
14227.52 101
14228.65 122
14229.78 111
14230.91 96
14232.03 99
14233.16 99
14234.29 96
14235.41 93
14236.54 77
14237.67 100
14238.80 100
14239.92 89
14241.05 83
14242.18 87
14243.31 132
14244.44 111
14245.56 106
14246.69 88
14247.82 84
14248.95 111
14250.08 89
14251.20 93
14252.33 100
14253.46 122
14254.59 119
14255.72 113
14256.84 109
14257.97 101
14259.10 91
14260.23 103
14261.36 85
14262.49 78
14263.62 97
14264.74 95
14265.87 93
14267.00 86
14268.13 110
14269.26 105
14270.39 91
14271.52 91
14272.65 80
14273.77 96
14274.90 96
14276.03 96
14277.16 87
14278.29 86
14279.42 100
14280.55 96
14281.68 91
14282.81 82
14283.94 99
14285.07 95
14286.20 104
14287.33 77
14288.45 91
14289.58 104
14290.71 91
14291.84 108
14292.97 89
14294.10 90
14295.23 77
14296.36 78
14297.49 79
14298.62 81
14299.75 98
14300.88 96
14302.01 98
14303.14 73
14304.27 74
14305.40 69
14306.53 70
14307.66 82
14308.79 82
14309.92 83
14311.05 86
14312.19 102
14313.32 86
14314.45 82
14315.58 103
14316.71 86
14317.84 93
14318.97 123
14320.10 113
14321.23 79
14322.36 88
14323.49 96
14324.62 97
14325.75 83
14326.89 104
14328.02 95
14329.15 91
14330.28 88
14331.41 97
14332.54 73
14333.67 89
14334.80 92
14335.94 109
14337.07 93
14338.20 70
14339.33 116
14340.46 90
14341.59 96
14342.73 92
14343.86 102
14344.99 90
14346.12 84
14347.25 106
14348.38 98
14349.52 90
14350.65 88
14351.78 86
14352.91 87
14354.04 79
14355.18 77
14356.31 97
14357.44 69
14358.57 92
14359.71 111
14360.84 99
14361.97 90
14363.10 108
14364.24 107
14365.37 97
14366.50 69
14367.63 110
14368.77 96
14369.90 87
14371.03 69
14372.16 79
14373.30 100
14374.43 108
14375.56 109
14376.70 75
14377.83 72
14378.96 71
14380.10 89
14381.23 87
14382.36 100
14383.50 94
14384.63 90
14385.76 74
14386.90 85
14388.03 79
14389.16 92
14390.30 85
14391.43 85
14392.56 87
14393.70 82
14394.83 94
14395.97 96
14397.10 84
14398.23 94
14399.37 93
14400.50 84
14401.63 100
14402.77 86
14403.90 88
14405.04 74
14406.17 80
14407.31 88
14408.44 95
14409.57 84
14410.71 88
14411.84 91
14412.98 91
14414.11 92
14415.25 112
14416.38 110
14417.52 99
14418.65 78
14419.79 74
14420.92 96
14422.05 100
14423.19 85
14424.32 92
14425.46 91
14426.59 85
14427.73 114
14428.86 109
14430.00 86
14431.14 78
14432.27 104
14433.41 84
14434.54 89
14435.68 103
14436.81 96
14437.95 80
14439.08 88
14440.22 94
14441.35 93
14442.49 93
14443.63 101
14444.76 93
14445.90 113
14447.03 104
14448.17 95
14449.30 93
14450.44 85
14451.58 103
14452.71 103
14453.85 97
14454.98 90
14456.12 87
14457.26 90
14458.39 110
14459.53 103
14460.67 90
14461.80 110
14462.94 104
14464.08 105
14465.21 101
14466.35 102
14467.48 80
14468.62 89
14469.76 121
14470.90 95
14472.03 83
14473.17 82
14474.31 110
14475.44 91
14476.58 108
14477.72 106
14478.85 97
14479.99 100
14481.13 98
14482.27 102
14483.40 88
14484.54 101
14485.68 105
14486.81 85
14487.95 83
14489.09 90
14490.23 96
14491.36 86
14492.50 79
14493.64 94
14494.78 106
14495.92 105
14497.05 75
14498.19 91
14499.33 93
14500.47 96
14501.60 112
14502.74 104
14503.88 97
14505.02 106
14506.16 99
14507.30 95
14508.43 103
14509.57 80
14510.71 83
14511.85 65
14512.99 75
14514.13 120
14515.26 93
14516.40 84
14517.54 83
14518.68 82
14519.82 95
14520.96 99
14522.10 67
14523.23 107
14524.37 70
14525.51 95
14526.65 108
14527.79 83
14528.93 87
14530.07 70
14531.21 68
14532.35 82
14533.49 95
14534.63 83
14535.76 92
14536.90 99
14538.04 79
14539.18 93
14540.32 102
14541.46 103
14542.60 104
14543.74 114
14544.88 94
14546.02 66
14547.16 97
14548.30 65
14549.44 78
14550.58 75
14551.72 92
14552.86 81
14554.00 87
14555.14 86
14556.28 87
14557.42 81
14558.56 92
14559.70 80
14560.84 85
14561.98 63
14563.12 100
14564.26 93
14565.40 79
14566.54 77
14567.68 87
14568.82 69
14569.96 71
14571.11 85
14572.25 71
14573.39 69
14574.53 81
14575.67 81
14576.81 91
14577.95 96
14579.09 87
14580.23 79
14581.37 86
14582.52 103
14583.66 92
14584.80 96
14585.94 84
14587.08 62
14588.22 70
14589.36 83
14590.50 77
14591.65 83
14592.79 86
14593.93 84
14595.07 99
14596.21 87
14597.35 89
14598.50 85
14599.64 93
14600.78 106
14601.92 67
14603.06 64
14604.21 82
14605.35 69
14606.49 75
14607.63 69
14608.77 74
14609.92 62
14611.06 72
14612.20 82
14613.34 93
14614.49 76
14615.63 77
14616.77 95
14617.91 85
14619.06 71
14620.20 75
14621.34 74
14622.48 95
14623.63 101
14624.77 95
14625.91 82
14627.06 76
14628.20 66
14629.34 76
14630.48 76
14631.63 71
14632.77 75
14633.91 89
14635.06 122
14636.20 85
14637.34 57
14638.49 72
14639.63 69
14640.77 81
14641.92 84
14643.06 63
14644.20 64
14645.35 65
14646.49 58
14647.64 75
14648.78 87
14649.92 90
14651.07 81
14652.21 89
14653.35 75
14654.50 64
14655.64 70
14656.79 70
14657.93 94
14659.07 69
14660.22 76
14661.36 69
14662.51 65
14663.65 61
14664.80 75
14665.94 74
14667.09 87
14668.23 78
14669.37 69
14670.52 80
14671.66 71
14672.81 83
14673.95 71
14675.10 96
14676.24 72
14677.39 67
14678.53 62
14679.68 87
14680.82 90
14681.97 89
14683.11 96
14684.26 92
14685.40 87
14686.55 90
14687.69 74
14688.84 85
14689.98 93
14691.13 76
14692.27 89
14693.42 65
14694.57 60
14695.71 81
14696.86 61
14698.00 74
14699.15 81
14700.29 59
14701.44 74
14702.59 80
14703.73 80
14704.88 75
14706.02 74
14707.17 91
14708.32 83
14709.46 95
14710.61 84
14711.75 78
14712.90 74
14714.05 79
14715.19 61
14716.34 88
14717.49 67
14718.63 72
14719.78 72
14720.93 75
14722.07 84
14723.22 75
14724.37 85
14725.51 71
14726.66 74
14727.81 76
14728.95 69
14730.10 62
14731.25 64
14732.39 77
14733.54 82
14734.69 67
14735.84 70
14736.98 79
14738.13 85
14739.28 83
14740.42 71
14741.57 77
14742.72 83
14743.87 69
14745.01 76
14746.16 72
14747.31 74
14748.46 71
14749.61 57
14750.75 63
14751.90 80
14753.05 67
14754.20 95
14755.34 94
14756.49 94
14757.64 75
14758.79 85
14759.94 65
14761.08 79
14762.23 72
14763.38 63
14764.53 68
14765.68 58
14766.83 73
14767.97 71
14769.12 72
14770.27 96
14771.42 82
14772.57 79
14773.72 69
14774.87 77
14776.01 81
14777.16 70
14778.31 80
14779.46 65
14780.61 71
14781.76 65
14782.91 75
14784.06 101
14785.21 86
14786.36 69
14787.50 67
14788.65 66
14789.80 63
14790.95 69
14792.10 98
14793.25 93
14794.40 63
14795.55 91
14796.70 108
14797.85 88
14799.00 83
14800.15 83
14801.30 96
14802.45 93
14803.60 74
14804.75 63
14805.90 72
14807.05 69
14808.20 82
14809.35 63
14810.50 56
14811.65 72
14812.80 82
14813.95 70
14815.10 78
14816.25 69
14817.40 61
14818.55 94
14819.70 79
14820.85 72
14822.00 83
14823.15 72
14824.30 79
14825.45 76
14826.60 75
14827.75 68
14828.91 63
14830.06 78
14831.21 83
14832.36 84
14833.51 76
14834.66 85
14835.81 79
14836.96 74
14838.11 59
14839.26 67
14840.42 82
14841.57 70
14842.72 62
14843.87 55
14845.02 64
14846.17 77
14847.32 65
14848.48 75
14849.63 72
14850.78 67
14851.93 96
14853.08 70
14854.23 97
14855.39 90
14856.54 94
14857.69 76
14858.84 91
14859.99 98
14861.15 73
14862.30 64
14863.45 78
14864.60 78
14865.75 62
14866.91 107
14868.06 78
14869.21 91
14870.36 65
14871.52 67
14872.67 69
14873.82 66
14874.97 78
14876.13 64
14877.28 77
14878.43 56
14879.59 73
14880.74 67
14881.89 74
14883.04 77
14884.20 65
14885.35 76
14886.50 87
14887.66 80
14888.81 91
14889.96 113
14891.12 80
14892.27 66
14893.42 75
14894.58 91
14895.73 85
14896.88 67
14898.04 71
14899.19 94
14900.34 82
14901.50 92
14902.65 88
14903.80 60
14904.96 63
14906.11 75
14907.27 89
14908.42 69
14909.57 83
14910.73 58
14911.88 81
14913.04 108
14914.19 82
14915.34 75
14916.50 70
14917.65 73
14918.81 75
14919.96 70
14921.11 72
14922.27 74
14923.42 76
14924.58 69
14925.73 51
14926.89 69
14928.04 64
14929.20 99
14930.35 78
14931.51 53
14932.66 74
14933.82 74
14934.97 87
14936.13 66
14937.28 68
14938.44 67
14939.59 65
14940.75 76
14941.90 56
14943.06 57
14944.21 92
14945.37 85
14946.52 69
14947.68 64
14948.83 86
14949.99 72
14951.14 74
14952.30 65
14953.46 56
14954.61 75
14955.77 61
14956.92 55
14958.08 71
14959.24 65
14960.39 77
14961.55 82
14962.70 58
14963.86 62
14965.02 70
14966.17 69
14967.33 71
14968.48 74
14969.64 59
14970.80 58
14971.95 50
14973.11 58
14974.27 74
14975.42 65
14976.58 74
14977.74 77
14978.89 58
14980.05 42
14981.21 46
14982.36 54
14983.52 50
14984.68 64
14985.83 62
14986.99 65
14988.15 60
14989.30 67
14990.46 41
14991.62 44
14992.77 74
14993.93 54
14995.09 58
14996.25 59
14997.40 66
14998.56 68
14999.72 55
15000.88 62
15002.03 62
15003.19 69
15004.35 69
15005.51 54
15006.66 62
15007.82 56
15008.98 56
15010.14 54
15011.30 66
15012.45 65
15013.61 62
15014.77 58
15015.93 65
15017.09 64
15018.24 66
15019.40 55
15020.56 57
15021.72 65
15022.88 60
15024.04 55
15025.19 74
15026.35 56
15027.51 69
15028.67 66
15029.83 64
15030.99 53
15032.15 67
15033.30 73
15034.46 60
15035.62 66
15036.78 68
15037.94 69
15039.10 63
15040.26 55
15041.42 62
15042.58 60
15043.73 77
15044.89 50
15046.05 65
15047.21 52
15048.37 62
15049.53 67
15050.69 59
15051.85 87
15053.01 69
15054.17 62
15055.33 77
15056.49 78
15057.65 78
15058.81 79
15059.97 71
15061.13 74
15062.29 47
15063.45 68
15064.61 69
15065.77 67
15066.93 58
15068.09 60
15069.25 64
15070.41 88
15071.57 42
15072.73 46
15073.89 63
15075.05 63
15076.21 85
15077.37 67
15078.53 45
15079.69 61
15080.85 77
15082.01 66
15083.17 75
15084.33 71
15085.49 49
15086.65 91
15087.82 77
15088.98 61
15090.14 65
15091.30 76
15092.46 76
15093.62 58
15094.78 53
15095.94 85
15097.10 87
15098.27 64
15099.43 47
15100.59 66
15101.75 68
15102.91 65
15104.07 95
15105.23 72
15106.40 65
15107.56 55
15108.72 69
15109.88 61
15111.04 64
15112.20 60
15113.37 50
15114.53 79
15115.69 60
15116.85 62
15118.01 58
15119.18 64
15120.34 77
15121.50 57
15122.66 53
15123.82 47
15124.99 50
15126.15 60
15127.31 50
15128.47 59
15129.64 49
15130.80 75
15131.96 64
15133.12 71
15134.29 61
15135.45 60
15136.61 52
15137.77 71
15138.94 63
15140.10 47
15141.26 53
15142.43 70
15143.59 56
15144.75 57
15145.92 55
15147.08 64
15148.24 63
15149.41 62
15150.57 45
15151.73 57
15152.90 61
15154.06 59
15155.22 63
15156.39 72
15157.55 58
15158.71 46
15159.88 61
15161.04 58
15162.20 51
15163.37 78
15164.53 59
15165.70 64
15166.86 80
15168.02 73
15169.19 55
15170.35 79
15171.52 64
15172.68 57
15173.84 86
15175.01 75
15176.17 63
15177.34 60
15178.50 77
15179.66 83
15180.83 60
15181.99 55
15183.16 49
15184.32 48
15185.49 58
15186.65 62
15187.82 64
15188.98 81
15190.15 71
15191.31 85
15192.48 60
15193.64 68
15194.81 43
15195.97 54
15197.14 70
15198.30 64
15199.47 48
15200.63 52
15201.80 62
15202.96 48
15204.13 48
15205.29 70
15206.46 73
15207.62 78
15208.79 74
15209.96 67
15211.12 63
15212.29 75
15213.45 52
15214.62 69
15215.78 63
15216.95 63
15218.12 42
15219.28 48
15220.45 54
15221.61 59
15222.78 77
15223.95 61
15225.11 67
15226.28 59
15227.44 72
15228.61 79
15229.78 46
15230.94 61
15232.11 62
15233.28 79
15234.44 65
15235.61 60
15236.78 58
15237.94 79
15239.11 65
15240.28 61
15241.44 50
15242.61 47
15243.78 41
15244.94 55
15246.11 57
15247.28 70
15248.44 50
15249.61 46
15250.78 59
15251.95 52
15253.11 57
15254.28 70
15255.45 81
15256.61 55
15257.78 47
15258.95 55
15260.12 62
15261.28 65
15262.45 59
15263.62 70
15264.79 74
15265.95 66
15267.12 57
15268.29 58
15269.46 73
15270.63 56
15271.79 61
15272.96 58
15274.13 62
15275.30 60
15276.47 54
15277.63 76
15278.80 45
15279.97 67
15281.14 69
15282.31 60
15283.48 57
15284.64 59
15285.81 58
15286.98 52
15288.15 47
15289.32 67
15290.49 77
15291.66 65
15292.82 59
15293.99 60
15295.16 67
15296.33 72
15297.50 69
15298.67 58
15299.84 73
15301.01 62
15302.18 56
15303.35 49
15304.51 55
15305.68 56
15306.85 71
15308.02 71
15309.19 58
15310.36 58
15311.53 57
15312.70 66
15313.87 67
15315.04 57
15316.21 56
15317.38 69
15318.55 61
15319.72 57
15320.89 73
15322.06 59
15323.23 62
15324.40 54
15325.57 49
15326.74 46
15327.91 51
15329.08 56
15330.25 45
15331.42 41
15332.59 41
15333.76 65
15334.93 50
15336.10 49
15337.27 69
15338.44 52
15339.61 71
15340.78 48
15341.95 60
15343.12 43
15344.29 52
15345.47 41
15346.64 71
15347.81 66
15348.98 56
15350.15 54
15351.32 64
15352.49 56
15353.66 65
15354.83 58
15356.00 78
15357.18 60
15358.35 44
15359.52 64
15360.69 69
15361.86 53
15363.03 54
15364.20 68
15365.38 70
15366.55 44
15367.72 74
15368.89 61
15370.06 48
15371.23 52
15372.41 60
15373.58 54
15374.75 64
15375.92 67
15377.09 63
15378.26 58
15379.44 73
15380.61 57
15381.78 54
15382.95 75
15384.13 60
15385.30 50
15386.47 69
15387.64 49
15388.82 54
15389.99 56
15391.16 55
15392.33 64
15393.51 64
15394.68 64
15395.85 66
15397.02 71
15398.20 72
15399.37 62
15400.54 85
15401.71 62
15402.89 45
15404.06 48
15405.23 59
15406.41 51
15407.58 51
15408.75 57
15409.93 54
15411.10 50
15412.27 47
15413.45 36
15414.62 54
15415.79 38
15416.97 43
15418.14 72
15419.31 56
15420.49 46
15421.66 60
15422.84 78
15424.01 61
15425.18 55
15426.36 53
15427.53 69
15428.70 43
15429.88 63
15431.05 55
15432.23 53
15433.40 51
15434.57 70
15435.75 67
15436.92 51
15438.10 46
15439.27 62
15440.45 41
15441.62 77
15442.80 57
15443.97 61
15445.14 71
15446.32 56
15447.49 51
15448.67 42
15449.84 62
15451.02 57
15452.19 62
15453.37 68
15454.54 67
15455.72 65
15456.89 45
15458.07 57
15459.24 58
15460.42 56
15461.59 74
15462.77 62
15463.94 45
15465.12 55
15466.29 46
15467.47 58
15468.65 86
15469.82 57
15471.00 49
15472.17 55
15473.35 59
15474.52 63
15475.70 64
15476.88 63
15478.05 82
15479.23 61
15480.40 80
15481.58 51
15482.76 42
15483.93 65
15485.11 64
15486.28 52
15487.46 53
15488.64 74
15489.81 67
15490.99 58
15492.16 54
15493.34 54
15494.52 61
15495.69 54
15496.87 59
15498.05 54
15499.22 44
15500.40 43
15501.58 57
15502.75 73
15503.93 62
15505.11 51
15506.28 63
15507.46 52
15508.64 55
15509.82 54
15510.99 50
15512.17 40
15513.35 54
15514.52 64
15515.70 58
15516.88 45
15518.06 58
15519.23 46
15520.41 59
15521.59 51
15522.77 53
15523.94 69
15525.12 60
15526.30 77
15527.48 70
15528.65 70
15529.83 53
15531.01 63
15532.19 68
15533.37 77
15534.54 64
15535.72 57
15536.90 58
15538.08 59
15539.26 66
15540.44 59
15541.61 64
15542.79 50
15543.97 57
15545.15 68
15546.33 51
15547.51 31
15548.68 62
15549.86 59
15551.04 63
15552.22 50
15553.40 51
15554.58 53
15555.76 74
15556.93 67
15558.11 68
15559.29 65
15560.47 64
15561.65 74
15562.83 75
15564.01 58
15565.19 62
15566.37 83
15567.55 87
15568.73 62
15569.91 67
15571.08 76
15572.26 70
15573.44 86
15574.62 68
15575.80 65
15576.98 59
15578.16 88
15579.34 57
15580.52 62
15581.70 60
15582.88 89
15584.06 95
15585.24 78
15586.42 53
15587.60 45
15588.78 83
15589.96 71
15591.14 59
15592.32 54
15593.50 61
15594.68 52
15595.86 72
15597.04 63
15598.22 64
15599.40 68
15600.58 90
15601.76 85
15602.95 67
15604.13 60
15605.31 75
15606.49 75
15607.67 75
15608.85 64
15610.03 85
15611.21 78
15612.39 75
15613.57 83
15614.75 74
15615.93 90
15617.12 63
15618.30 70
15619.48 97
15620.66 85
15621.84 79
15623.02 89
15624.20 54
15625.38 71
15626.57 65
15627.75 83
15628.93 61
15630.11 77
15631.29 65
15632.47 81
15633.66 76
15634.84 75
15636.02 77
15637.20 85
15638.38 88
15639.57 96
15640.75 92
15641.93 89
15643.11 72
15644.29 84
15645.48 76
15646.66 64
15647.84 70
15649.02 77
15650.21 88
15651.39 68
15652.57 79
15653.75 98
15654.94 69
15656.12 79
15657.30 92
15658.48 86
15659.67 81
15660.85 79
15662.03 90
15663.22 109
15664.40 101
15665.58 52
15666.76 91
15667.95 112
15669.13 104
15670.31 75
15671.50 84
15672.68 84
15673.86 84
15675.05 90
15676.23 88
15677.41 80
15678.60 76
15679.78 88
15680.96 84
15682.15 91
15683.33 90
15684.51 90
15685.70 91
15686.88 94
15688.07 91
15689.25 117
15690.43 103
15691.62 102
15692.80 90
15693.99 107
15695.17 115
15696.35 88
15697.54 111
15698.72 108
15699.91 108
15701.09 98
15702.28 112
15703.46 106
15704.64 131
15705.83 124
15707.01 120
15708.20 136
15709.38 125
15710.57 106
15711.75 124
15712.94 135
15714.12 122
15715.31 128
15716.49 133
15717.68 122
15718.86 129
15720.05 118
15721.23 128
15722.42 117
15723.60 109
15724.79 110
15725.97 122
15727.16 127
15728.34 105
15729.53 119
15730.71 108
15731.90 119
15733.08 132
15734.27 130
15735.46 132
15736.64 114
15737.83 123
15739.01 149
15740.20 142
15741.39 157
15742.57 164
15743.76 139
15744.94 140
15746.13 153
15747.31 154
15748.50 160
15749.69 149
15750.87 164
15752.06 164
15753.25 151
15754.43 161
15755.62 153
15756.81 156
15757.99 156
15759.18 141
15760.36 167
15761.55 177
15762.74 145
15763.92 148
15765.11 157
15766.30 133
15767.49 143
15768.67 169
15769.86 158
15771.05 150
15772.23 143
15773.42 139
15774.61 116
15775.79 132
15776.98 146
15778.17 136
15779.36 120
15780.54 124
15781.73 115
15782.92 144
15784.11 140
15785.29 132
15786.48 144
15787.67 146
15788.86 121
15790.04 108
15791.23 119
15792.42 106
15793.61 104
15794.79 134
15795.98 136
15797.17 130
15798.36 119
15799.55 143
15800.73 113
15801.92 111
15803.11 112
15804.30 133
15805.49 131
15806.68 124
15807.86 123
15809.05 111
15810.24 107
15811.43 99
15812.62 92
15813.81 123
15815.00 101
15816.18 96
15817.37 118
15818.56 124
15819.75 131
15820.94 117
15822.13 110
15823.32 129
15824.51 129
15825.70 106
15826.88 102
15828.07 111
15829.26 108
15830.45 119
15831.64 112
15832.83 117
15834.02 103
15835.21 98
15836.40 86
15837.59 92
15838.78 93
15839.97 101
15841.16 89
15842.35 75
15843.54 104
15844.73 103
15845.92 111
15847.11 113
15848.30 100
15849.49 96
15850.68 103
15851.87 74
15853.06 108
15854.25 112
15855.44 93
15856.63 77
15857.82 90
15859.01 80
15860.20 103
15861.39 98
15862.58 115
15863.77 90
15864.96 87
15866.15 95
15867.34 119
15868.53 95
15869.72 80
15870.91 99
15872.10 104
15873.29 64
15874.48 89
15875.68 88
15876.87 73
15878.06 83
15879.25 86
15880.44 92
15881.63 94
15882.82 103
15884.01 93
15885.20 107
15886.40 101
15887.59 88
15888.78 100
15889.97 91
15891.16 90
15892.35 99
15893.54 82
15894.74 100
15895.93 93
15897.12 88
15898.31 113
15899.50 105
15900.70 109
15901.89 94
15903.08 105
15904.27 100
15905.46 108
15906.66 122
15907.85 106
15909.04 98
15910.23 108
15911.42 100
15912.62 89
15913.81 100
15915.00 103
15916.19 126
15917.39 85
15918.58 107
15919.77 99
15920.96 97
15922.16 108
15923.35 101
15924.54 111
15925.73 108
15926.93 108
15928.12 108
15929.31 101
15930.51 95
15931.70 103
15932.89 89
15934.09 96
15935.28 100
15936.47 114
15937.67 119
15938.86 128
15940.05 104
15941.25 105
15942.44 115
15943.63 103
15944.83 73
15946.02 110
15947.21 96
15948.41 94
15949.60 80
15950.79 85
15951.99 119
15953.18 102
15954.38 89
15955.57 112
15956.76 104
15957.96 95
15959.15 81
15960.35 86
15961.54 75
15962.73 91
15963.93 90
15965.12 81
15966.32 70
15967.51 100
15968.71 97
15969.90 95
15971.09 60
15972.29 68
15973.48 82
15974.68 93
15975.87 84
15977.07 97
15978.26 91
15979.46 78
15980.65 84
15981.85 91
15983.04 94
15984.24 74
15985.43 79
15986.63 85
15987.82 73
15989.02 68
15990.21 88
15991.41 75
15992.60 77
15993.80 75
15994.99 72
15996.19 71
15997.39 81
15998.58 79
15999.78 65
16000.97 71
16002.17 69
16003.36 75
16004.56 65
16005.76 64
16006.95 60
16008.15 78
16009.34 84
16010.54 68
16011.73 92
16012.93 84
16014.13 87
16015.32 68
16016.52 63
16017.72 61
16018.91 92
16020.11 65
16021.30 73
16022.50 69
16023.70 76
16024.89 74
16026.09 94
16027.29 64
16028.48 83
16029.68 82
16030.88 88
16032.07 55
16033.27 70
16034.47 64
16035.67 66
16036.86 69
16038.06 71
16039.26 82
16040.45 96
16041.65 92
16042.85 69
16044.04 68
16045.24 60
16046.44 64
16047.64 69
16048.83 82
16050.03 90
16051.23 97
16052.43 87
16053.62 73
16054.82 69
16056.02 64
16057.22 71
16058.42 79
16059.61 78
16060.81 70
16062.01 89
16063.21 80
16064.41 70
16065.60 65
16066.80 54
16068.00 63
16069.20 79
16070.40 93
16071.59 90
16072.79 76
16073.99 72
16075.19 65
16076.39 76
16077.59 68
16078.78 71
16079.98 66
16081.18 65
16082.38 67
16083.58 72
16084.78 75
16085.98 63
16087.18 78
16088.37 70
16089.57 89
16090.77 69
16091.97 72
16093.17 47
16094.37 58
16095.57 74
16096.77 75
16097.97 69
16099.17 50
16100.37 66
16101.57 62
16102.77 94
16103.96 73
16105.16 80
16106.36 68
16107.56 77
16108.76 68
16109.96 72
16111.16 77
16112.36 80
16113.56 63
16114.76 72
16115.96 90
16117.16 73
16118.36 95
16119.56 68
16120.76 77
16121.96 56
16123.16 56
16124.36 52
16125.56 91
16126.76 71
16127.96 73
16129.16 56
16130.37 79
16131.57 75
16132.77 77
16133.97 58
16135.17 56
16136.37 60
16137.57 61
16138.77 67
16139.97 50
16141.17 60
16142.37 53
16143.57 50
16144.77 59
16145.98 53
16147.18 66
16148.38 72
16149.58 67
16150.78 49
16151.98 56
16153.18 66
16154.38 68
16155.59 52
16156.79 64
16157.99 57
16159.19 71
16160.39 42
16161.59 64
16162.80 62
16164.00 47
16165.20 64
16166.40 72
16167.60 63
16168.80 62
16170.01 60
16171.21 55
16172.41 68
16173.61 68
16174.81 54
16176.02 57
16177.22 60
16178.42 53
16179.62 71
16180.83 57
16182.03 63
16183.23 43
16184.43 61
16185.64 61
16186.84 61
16188.04 58
16189.24 72
16190.45 50
16191.65 83
16192.85 70
16194.06 58
16195.26 41
16196.46 62
16197.66 57
16198.87 46
16200.07 51
16201.27 76
16202.48 76
16203.68 63
16204.88 70
16206.09 61
16207.29 74
16208.49 77
16209.70 73
16210.90 58
16212.10 51
16213.31 58
16214.51 74
16215.71 76
16216.92 73
16218.12 62
16219.33 59
16220.53 73
16221.73 50
16222.94 52
16224.14 80
16225.35 70
16226.55 46
16227.75 57
16228.96 56
16230.16 62
16231.37 52
16232.57 62
16233.77 67
16234.98 58
16236.18 65
16237.39 59
16238.59 50
16239.80 53
16241.00 66
16242.21 54
16243.41 59
16244.62 55
16245.82 63
16247.03 80
16248.23 61
16249.44 47
16250.64 58
16251.85 59
16253.05 58
16254.26 60
16255.46 48
16256.67 63
16257.87 61
16259.08 59
16260.28 48
16261.49 60
16262.69 60
16263.90 68
16265.10 92
16266.31 49
16267.51 51
16268.72 55
16269.93 77
16271.13 56
16272.34 49
16273.54 55
16274.75 66
16275.96 52
16277.16 38
16278.37 44
16279.57 56
16280.78 68
16281.99 52
16283.19 64
16284.40 63
16285.60 59
16286.81 62
16288.02 67
16289.22 53
16290.43 62
16291.64 67
16292.84 70
16294.05 55
16295.26 51
16296.46 60
16297.67 75
16298.88 67
16300.08 62
16301.29 67
16302.50 65
16303.70 67
16304.91 59
16306.12 49
16307.32 57
16308.53 59
16309.74 72
16310.95 67
16312.15 49
16313.36 62
16314.57 62
16315.78 51
16316.98 58
16318.19 60
16319.40 72
16320.61 63
16321.81 54
16323.02 65
16324.23 60
16325.44 70
16326.64 72
16327.85 57
16329.06 79
16330.27 56
16331.48 80
16332.68 80
16333.89 67
16335.10 62
16336.31 74
16337.52 76
16338.72 71
16339.93 43
16341.14 61
16342.35 67
16343.56 80
16344.77 64
16345.98 51
16347.18 58
16348.39 62
16349.60 57
16350.81 65
16352.02 53
16353.23 46
16354.44 62
16355.65 63
16356.85 60
16358.06 61
16359.27 47
16360.48 48
16361.69 63
16362.90 54
16364.11 70
16365.32 60
16366.53 67
16367.74 69
16368.95 71
16370.16 58
16371.36 53
16372.57 71
16373.78 54
16374.99 61
16376.20 52
16377.41 53
16378.62 46
16379.83 57
16381.04 57
16382.25 67
16383.46 85
16384.67 60
16385.88 67
16387.09 53
16388.30 57
16389.51 47
16390.72 67
16391.93 67
16393.14 44
16394.35 47
16395.56 65
16396.77 59
16397.98 55
16399.19 51
16400.41 56
16401.62 57
16402.83 64
16404.04 65
16405.25 59
16406.46 65
16407.67 45
16408.88 70
16410.09 56
16411.30 58
16412.51 39
16413.72 46
16414.94 55
16416.15 64
16417.36 41
16418.57 41
16419.78 61
16420.99 45
16422.20 44
16423.41 36
16424.63 45
16425.84 46
16427.05 52
16428.26 53
16429.47 45
16430.68 40
16431.90 57
16433.11 53
16434.32 63
16435.53 49
16436.74 59
16437.95 54
16439.17 39
16440.38 50
16441.59 73
16442.80 77
16444.01 44
16445.23 54
16446.44 54
16447.65 61
16448.86 62
16450.08 53
16451.29 49
16452.50 67
16453.71 44
16454.93 42
16456.14 63
16457.35 64
16458.56 44
16459.78 57
16460.99 49
16462.20 45
16463.42 77
16464.63 58
16465.84 54
16467.05 47
16468.27 64
16469.48 55
16470.69 45
16471.91 55
16473.12 47
16474.33 50
16475.55 50
16476.76 48
16477.97 55
16479.19 62
16480.40 60
16481.61 74
16482.83 49
16484.04 48
16485.25 56
16486.47 58
16487.68 45
16488.90 51
16490.11 44
16491.32 50
16492.54 56
16493.75 55
16494.97 67
16496.18 47
16497.39 55
16498.61 61
16499.82 54
16501.04 44
16502.25 42
16503.47 58
16504.68 69
16505.89 52
16507.11 50
16508.32 54
16509.54 60
16510.75 51
16511.97 65
16513.18 54
16514.40 63
16515.61 53
16516.83 34
16518.04 63
16519.26 56
16520.47 54
16521.69 52
16522.90 60
16524.12 51
16525.33 65
16526.55 58
16527.76 45
16528.98 46
16530.19 48
16531.41 66
16532.62 59
16533.84 53
16535.05 49
16536.27 39
16537.49 51
16538.70 43
16539.92 47
16541.13 51
16542.35 38
16543.56 33
16544.78 37
16546.00 56
16547.21 38
16548.43 45
16549.64 38
16550.86 50
16552.08 50
16553.29 45
16554.51 45
16555.73 65
16556.94 47
16558.16 42
16559.37 49
16560.59 36
16561.81 50
16563.02 35
16564.24 42
16565.46 56
16566.67 47
16567.89 49
16569.11 58
16570.32 55
16571.54 47
16572.76 48
16573.98 34
16575.19 55
16576.41 38
16577.63 49
16578.84 55
16580.06 46
16581.28 52
16582.50 38
16583.71 27
16584.93 46
16586.15 42
16587.36 44
16588.58 49
16589.80 48
16591.02 56
16592.24 61
16593.45 43
16594.67 63
16595.89 65
16597.11 48
16598.32 67
16599.54 47
16600.76 41
16601.98 69
16603.20 59
16604.41 51
16605.63 48
16606.85 43
16608.07 48
16609.29 47
16610.51 43
16611.72 39
16612.94 48
16614.16 38
16615.38 44
16616.60 38
16617.82 52
16619.03 53
16620.25 61
16621.47 50
16622.69 48
16623.91 55
16625.13 46
16626.35 46
16627.57 46
16628.79 38
16630.00 44
16631.22 58
16632.44 51
16633.66 62
16634.88 41
16636.10 43
16637.32 55
16638.54 38
16639.76 46
16640.98 44
16642.20 42
16643.42 62
16644.64 63
16645.86 48
16647.08 55
16648.30 52
16649.51 55
16650.73 47
16651.95 38
16653.17 38
16654.39 63
16655.61 52
16656.83 45
16658.05 45
16659.27 51
16660.49 53
16661.71 56
16662.93 45
16664.16 40
16665.38 55
16666.60 51
16667.82 53
16669.04 51
16670.26 44
16671.48 43
16672.70 46
16673.92 49
16675.14 42
16676.36 51
16677.58 50
16678.80 44
16680.02 47
16681.24 37
16682.46 45
16683.69 55
16684.91 53
16686.13 45
16687.35 43
16688.57 60
16689.79 56
16691.01 42
16692.23 43
16693.46 46
16694.68 55
16695.90 53
16697.12 41
16698.34 49
16699.56 50
16700.78 43
16702.01 61
16703.23 50
16704.45 54
16705.67 43
16706.89 61
16708.12 47
16709.34 44
16710.56 36
16711.78 52
16713.00 52
16714.23 45
16715.45 48
16716.67 46
16717.89 42
16719.11 42
16720.34 36
16721.56 43
16722.78 42
16724.00 40
16725.23 36
16726.45 41
16727.67 43
16728.89 44
16730.12 50
16731.34 46
16732.56 42
16733.79 72
16735.01 54
16736.23 53
16737.45 47
16738.68 43
16739.90 58
16741.12 60
16742.35 58
16743.57 48
16744.79 49
16746.02 50
16747.24 42
16748.46 60
16749.69 62
16750.91 51
16752.13 50
16753.36 57
16754.58 64
16755.80 51
16757.03 58
16758.25 45
16759.48 55
16760.70 31
16761.92 39
16763.15 48
16764.37 45
16765.60 47
16766.82 52
16768.04 41
16769.27 48
16770.49 63
16771.72 50
16772.94 51
16774.16 47
16775.39 59
16776.61 60
16777.84 41
16779.06 50
16780.29 40
16781.51 58
16782.74 45
16783.96 34
16785.19 42
16786.41 70
16787.64 61
16788.86 52
16790.09 43
16791.31 39
16792.54 59
16793.76 61
16794.99 48
16796.21 48
16797.44 44
16798.66 47
16799.89 48
16801.11 39
16802.34 35
16803.56 39
16804.79 47
16806.01 39
16807.24 52
16808.46 42
16809.69 53
16810.92 66
16812.14 49
16813.37 47
16814.59 45
16815.82 56
16817.04 72
16818.27 54
16819.50 46
16820.72 75
16821.95 104
16823.17 58
16824.40 33
16825.63 41
16826.85 41
16828.08 51
16829.31 52
16830.53 42
16831.76 49
16832.99 53
16834.21 45
16835.44 50
16836.67 54
16837.89 54
16839.12 51
16840.35 60
16841.57 49
16842.80 32
16844.03 42
16845.25 65
16846.48 46
16847.71 59
16848.93 53
16850.16 43
16851.39 57
16852.62 41
16853.84 50
16855.07 36
16856.30 48
16857.52 62
16858.75 65
16859.98 52
16861.21 39
16862.43 50
16863.66 59
16864.89 47
16866.12 53
16867.35 52
16868.57 52
16869.80 64
16871.03 49
16872.26 44
16873.48 58
16874.71 64
16875.94 60
16877.17 57
16878.40 61
16879.63 48
16880.85 60
16882.08 64
16883.31 59
16884.54 81
16885.77 57
16887.00 71
16888.22 71
16889.45 59
16890.68 68
16891.91 72
16893.14 62
16894.37 67
16895.60 61
16896.82 51
16898.05 42
16899.28 54
16900.51 59
16901.74 53
16902.97 60
16904.20 48
16905.43 70
16906.66 68
16907.89 73
16909.12 52
16910.34 41
16911.57 60
16912.80 60
16914.03 51
16915.26 54
16916.49 47
16917.72 40
16918.95 64
16920.18 54
16921.41 32
16922.64 50
16923.87 57
16925.10 54
16926.33 40
16927.56 52
16928.79 78
16930.02 71
16931.25 46
16932.48 54
16933.71 54
16934.94 56
16936.17 58
16937.40 55
16938.63 41
16939.86 40
16941.09 76
16942.32 66
16943.55 48
16944.78 40
16946.01 43
16947.24 55
16948.48 44
16949.71 40
16950.94 61
16952.17 51
16953.40 48
16954.63 35
16955.86 56
16957.09 43
16958.32 50
16959.55 64
16960.79 47
16962.02 41
16963.25 56
16964.48 47
16965.71 42
16966.94 45
16968.17 67
16969.40 72
16970.64 55
16971.87 37
16973.10 49
16974.33 40
16975.56 52
16976.79 44
16978.03 55
16979.26 54
16980.49 44
16981.72 58
16982.95 61
16984.19 52
16985.42 46
16986.65 43
16987.88 57
16989.11 47
16990.35 46
16991.58 42
16992.81 38
16994.04 42
16995.28 50
16996.51 50
16997.74 55
16998.97 75
17000.21 56
17001.44 47
17002.67 43
17003.90 43
17005.14 49
17006.37 55
17007.60 36
17008.84 38
17010.07 55
17011.30 53
17012.53 41
17013.77 32
17015.00 52
17016.23 50
17017.47 28
17018.70 30
17019.93 63
17021.17 57
17022.40 48
17023.63 46
17024.87 37
17026.10 47
17027.33 40
17028.57 60
17029.80 43
17031.04 42
17032.27 52
17033.50 45
17034.74 39
17035.97 41
17037.20 49
17038.44 43
17039.67 51
17040.91 42
17042.14 41
17043.37 45
17044.61 54
17045.84 49
17047.08 37
17048.31 31
17049.55 32
17050.78 51
17052.02 56
17053.25 34
17054.48 44
17055.72 53
17056.95 56
17058.19 37
17059.42 33
17060.66 45
17061.89 37
17063.13 44
17064.36 41
17065.60 41
17066.83 39
17068.07 46
17069.30 60
17070.54 43
17071.77 37
17073.01 39
17074.24 54
17075.48 50
17076.71 49
17077.95 53
17079.19 49
17080.42 47
17081.66 52
17082.89 51
17084.13 50
17085.36 55
17086.60 56
17087.83 32
17089.07 37
17090.31 38
17091.54 32
17092.78 47
17094.01 41
17095.25 35
17096.49 31
17097.72 48
17098.96 67
17100.19 38
17101.43 35
17102.67 47
17103.90 46
17105.14 40
17106.38 35
17107.61 59
17108.85 53
17110.09 47
17111.32 36
17112.56 40
17113.80 49
17115.03 46
17116.27 28
17117.51 30
17118.74 35
17119.98 35
17121.22 28
17122.45 38
17123.69 45
17124.93 38
17126.17 49
17127.40 52
17128.64 42
17129.88 53
17131.12 44
17132.35 48
17133.59 33
17134.83 46
17136.07 47
17137.30 42
17138.54 31
17139.78 44
17141.02 40
17142.25 44
17143.49 30
17144.73 39
17145.97 30
17147.20 42
17148.44 49
17149.68 39
17150.92 52
17152.16 35
17153.40 41
17154.63 34
17155.87 31
17157.11 29
17158.35 36
17159.59 26
17160.83 41
17162.06 26
17163.30 57
17164.54 37
17165.78 49
17167.02 35
17168.26 28
17169.50 51
17170.73 39
17171.97 40
17173.21 35
17174.45 45
17175.69 40
17176.93 42
17178.17 30
17179.41 32
17180.65 41
17181.89 53
17183.12 43
17184.36 49
17185.60 49
17186.84 36
17188.08 45
17189.32 37
17190.56 45
17191.80 58
17193.04 39
17194.28 40
17195.52 44
17196.76 37
17198.00 45
17199.24 45
17200.48 47
17201.72 40
17202.96 44
17204.20 60
17205.44 35
17206.68 40
17207.92 36
17209.16 40
17210.40 42
17211.64 39
17212.88 40
17214.12 57
17215.36 41
17216.60 37
17217.84 47
17219.08 34
17220.32 39
17221.56 47
17222.80 37
17224.04 38
17225.29 44
17226.53 41
17227.77 33
17229.01 41
17230.25 41
17231.49 40
17232.73 37
17233.97 40
17235.21 51
17236.45 41
17237.70 51
17238.94 47
17240.18 48
17241.42 37
17242.66 38
17243.90 34
17245.14 40
17246.39 32
17247.63 22
17248.87 55
17250.11 44
17251.35 50
17252.59 48
17253.84 44
17255.08 40
17256.32 49
17257.56 35
17258.80 53
17260.05 42
17261.29 44
17262.53 44
17263.77 41
17265.01 36
17266.26 37
17267.50 47
17268.74 37
17269.98 44
17271.23 38
17272.47 45
17273.71 46
17274.95 51
17276.20 31
17277.44 25
17278.68 55
17279.92 40
17281.17 42
17282.41 44
17283.65 55
17284.90 53
17286.14 43
17287.38 39
17288.62 39
17289.87 42
17291.11 49
17292.35 39
17293.60 39
17294.84 36
17296.08 43
17297.33 62
17298.57 34
17299.81 29
17301.06 39
17302.30 54
17303.54 46
17304.79 47
17306.03 50
17307.28 45
17308.52 35
17309.76 51
17311.01 47
17312.25 34
17313.49 55
17314.74 51
17315.98 40
17317.23 31
17318.47 54
17319.72 42
17320.96 42
17322.20 28
17323.45 40
17324.69 38
17325.94 37
17327.18 34
17328.43 41
17329.67 26
17330.91 45
17332.16 47
17333.40 48
17334.65 37
17335.89 29
17337.14 36
17338.38 48
17339.63 42
17340.87 28
17342.12 32
17343.36 40
17344.61 38
17345.85 27
17347.10 25
17348.34 37
17349.59 51
17350.83 47
17352.08 35
17353.33 31
17354.57 45
17355.82 47
17357.06 46
17358.31 38
17359.55 39
17360.80 42
17362.04 40
17363.29 60
17364.54 42
17365.78 35
17367.03 64
17368.27 41
17369.52 42
17370.77 31
17372.01 38
17373.26 47
17374.50 45
17375.75 37
17377.00 33
17378.24 36
17379.49 42
17380.74 31
17381.98 52
17383.23 31
17384.47 30
17385.72 40
17386.97 52
17388.21 38
17389.46 40
17390.71 34
17391.95 47
17393.20 45
17394.45 48
17395.70 45
17396.94 35
17398.19 27
17399.44 42
17400.68 32
17401.93 16
17403.18 40
17404.42 42
17405.67 35
17406.92 33
17408.17 31
17409.41 25
17410.66 27
17411.91 30
17413.16 71
17414.40 44
17415.65 24
17416.90 34
17418.15 61
17419.40 40
17420.64 34
17421.89 37
17423.14 34
17424.39 43
17425.63 33
17426.88 48
17428.13 53
17429.38 44
17430.63 40
17431.88 38
17433.12 32
17434.37 36
17435.62 47
17436.87 46
17438.12 23
17439.37 46
17440.61 47
17441.86 32
17443.11 33
17444.36 45
17445.61 42
17446.86 39
17448.11 29
17449.36 36
17450.60 31
17451.85 41
17453.10 31
17454.35 41
17455.60 42
17456.85 50
17458.10 44
17459.35 45
17460.60 42
17461.85 44
17463.10 41
17464.34 36
17465.59 40
17466.84 46
17468.09 45
17469.34 40
17470.59 22
17471.84 32
17473.09 30
17474.34 47
17475.59 43
17476.84 38
17478.09 32
17479.34 37
17480.59 36
17481.84 35
17483.09 34
17484.34 27
17485.59 36
17486.84 47
17488.09 28
17489.34 27
17490.59 53
17491.84 44
17493.09 46
17494.34 32
17495.59 39
17496.84 48
17498.10 51
17499.35 45
17500.60 24
17501.85 35
17503.10 38
17504.35 34
17505.60 36
17506.85 34
17508.10 38
17509.35 42
17510.60 46
17511.86 33
17513.11 36
17514.36 42
17515.61 46
17516.86 47
17518.11 26
17519.36 33
17520.61 42
17521.87 49
17523.12 40
17524.37 41
17525.62 50
17526.87 40
17528.12 46
17529.38 38
17530.63 39
17531.88 39
17533.13 44
17534.38 36
17535.63 31
17536.89 42
17538.14 44
17539.39 38
17540.64 37
17541.89 51
17543.15 34
17544.40 63
17545.65 40
17546.90 31
17548.16 26
17549.41 31
17550.66 47
17551.91 37
17553.17 43
17554.42 39
17555.67 34
17556.92 38
17558.18 56
17559.43 37
17560.68 31
17561.94 32
17563.19 34
17564.44 28
17565.69 39
17566.95 24
17568.20 31
17569.45 41
17570.71 44
17571.96 39
17573.21 37
17574.47 43
17575.72 40
17576.97 28
17578.23 25
17579.48 39
17580.73 47
17581.99 49
17583.24 35
17584.50 31
17585.75 32
17587.00 45
17588.26 37
17589.51 35
17590.76 30
17592.02 51
17593.27 39
17594.53 40
17595.78 36
17597.04 50
17598.29 56
17599.54 37
17600.80 40
17602.05 27
17603.31 39
17604.56 30
17605.82 21
17607.07 33
17608.32 39
17609.58 42
17610.83 36
17612.09 31
17613.34 39
17614.60 45
17615.85 35
17617.11 46
17618.36 34
17619.62 46
17620.87 42
17622.13 47
17623.38 35
17624.64 35
17625.89 40
17627.15 43
17628.40 49
17629.66 43
17630.91 41
17632.17 37
17633.43 41
17634.68 32
17635.94 26
17637.19 35
17638.45 44
17639.70 38
17640.96 29
17642.21 21
17643.47 29
17644.73 37
17645.98 53
17647.24 38
17648.49 41
17649.75 37
17651.01 39
17652.26 41
17653.52 26
17654.77 59
17656.03 44
17657.29 38
17658.54 28
17659.80 31
17661.06 36
17662.31 52
17663.57 36
17664.83 40
17666.08 24
17667.34 26
17668.60 38
17669.85 50
17671.11 27
17672.37 30
17673.62 38
17674.88 43
17676.14 38
17677.39 16
17678.65 29
17679.91 37
17681.17 44
17682.42 33
17683.68 23
17684.94 39
17686.19 34
17687.45 41
17688.71 37
17689.97 43
17691.22 32
17692.48 33
17693.74 34
17695.00 26
17696.26 38
17697.51 38
17698.77 38
17700.03 24
17701.29 39
17702.54 31
17703.80 37
17705.06 38
17706.32 32
17707.58 30
17708.83 26
17710.09 44
17711.35 43
17712.61 28
17713.87 35
17715.13 38
17716.38 46
17717.64 33
17718.90 27
17720.16 38
17721.42 36
17722.68 41
17723.94 36
17725.19 33
17726.45 30
17727.71 38
17728.97 35
17730.23 39
17731.49 45
17732.75 31
17734.01 41
17735.27 36
17736.53 36
17737.78 40
17739.04 22
17740.30 39
17741.56 27
17742.82 36
17744.08 31
17745.34 24
17746.60 32
17747.86 38
17749.12 29
17750.38 32
17751.64 36
17752.90 34
17754.16 37
17755.42 36
17756.68 49
17757.94 52
17759.20 44
17760.46 42
17761.72 30
17762.98 39
17764.24 29
17765.50 39
17766.76 26
17768.02 33
17769.28 34
17770.54 59
17771.80 38
17773.06 29
17774.32 34
17775.58 49
17776.84 42
17778.10 39
17779.36 28
17780.62 34
17781.88 41
17783.15 32
17784.41 43
17785.67 24
17786.93 32
17788.19 38
17789.45 31
17790.71 28
17791.97 35
17793.23 33
17794.49 25
17795.76 49
17797.02 39
17798.28 36
17799.54 35
17800.80 48
17802.06 36
17803.32 32
17804.59 35
17805.85 42
17807.11 36
17808.37 23
17809.63 29
17810.89 30
17812.16 42
17813.42 40
17814.68 37
17815.94 32
17817.20 27
17818.47 29
17819.73 49
17820.99 32
17822.25 30
17823.51 31
17824.78 41
17826.04 30
17827.30 44
17828.56 32
17829.83 39
17831.09 39
17832.35 29
17833.61 25
17834.88 31
17836.14 30
17837.40 47
17838.67 29
17839.93 27
17841.19 28
17842.45 38
17843.72 36
17844.98 47
17846.24 27
17847.51 30
17848.77 45
17850.03 23
17851.30 17
17852.56 39
17853.82 44
17855.09 43
17856.35 39
17857.61 37
17858.88 30
17860.14 35
17861.40 50
17862.67 30
17863.93 46
17865.19 38
17866.46 36
17867.72 42
17868.99 30
17870.25 33
17871.51 31
17872.78 37
17874.04 37
17875.31 24
17876.57 27
17877.83 41
17879.10 36
17880.36 34
17881.63 42
17882.89 46
17884.15 29
17885.42 41
17886.68 25
17887.95 41
17889.21 40
17890.48 35
17891.74 29
17893.01 27
17894.27 35
17895.54 37
17896.80 34
17898.07 39
17899.33 42
17900.60 37
17901.86 30
17903.13 33
17904.39 42
17905.66 37
17906.92 31
17908.19 37
17909.45 31
17910.72 44
17911.98 31
17913.25 37
17914.51 33
17915.78 36
17917.05 44
17918.31 41
17919.58 40
17920.84 38
17922.11 44
17923.37 40
17924.64 34
17925.91 37
17927.17 37
17928.44 36
17929.70 39
17930.97 41
17932.24 30
17933.50 38
17934.77 40
17936.03 45
17937.30 36
17938.57 35
17939.83 37
17941.10 26
17942.37 30
17943.63 27
17944.90 38
17946.17 27
17947.43 36
17948.70 31
17949.97 24
17951.23 28
17952.50 31
17953.77 34
17955.03 31
17956.30 26
17957.57 37
17958.83 33
17960.10 34
17961.37 34
17962.64 46
17963.90 34
17965.17 32
17966.44 33
17967.70 30
17968.97 42
17970.24 35
17971.51 28
17972.77 26
17974.04 33
17975.31 32
17976.58 29
17977.85 38
17979.11 29
17980.38 36
17981.65 35
17982.92 29
17984.18 30
17985.45 44
17986.72 30
17987.99 28
17989.26 38
17990.52 47
17991.79 30
17993.06 30
17994.33 51
17995.60 38
17996.87 40
17998.13 27
17999.40 31
18000.67 34
18001.94 40
18003.21 39
18004.48 34
18005.75 37
18007.02 30
18008.28 56
18009.55 27
18010.82 35
18012.09 36
18013.36 46
18014.63 56
18015.90 25
18017.17 31
18018.44 36
18019.71 34
18020.97 37
18022.24 31
18023.51 24
18024.78 39
18026.05 36
18027.32 41
18028.59 41
18029.86 22
18031.13 42
18032.40 48
18033.67 32
18034.94 30
18036.21 28
18037.48 37
18038.75 39
18040.02 22
18041.29 28
18042.56 46
18043.83 51
18045.10 42
18046.37 36
18047.64 30
18048.91 29
18050.18 46
18051.45 42
18052.72 36
18053.99 36
18055.26 30
18056.53 45
18057.80 33
18059.07 36
18060.34 24
18061.61 39
18062.88 38
18064.16 41
18065.43 38
18066.70 39
18067.97 36
18069.24 41
18070.51 30
18071.78 25
18073.05 60
18074.32 53
18075.59 29
18076.87 26
18078.14 32
18079.41 35
18080.68 25
18081.95 45
18083.22 36
18084.49 32
18085.77 29
18087.04 32
18088.31 32
18089.58 28
18090.85 30
18092.12 36
18093.40 43
18094.67 36
18095.94 36
18097.21 24
18098.48 33
18099.76 26
18101.03 28
18102.30 35
18103.57 33
18104.84 35
18106.12 30
18107.39 51
18108.66 43
18109.93 33
18111.21 27
18112.48 27
18113.75 48
18115.02 30
18116.30 31
18117.57 23
18118.84 18
18120.11 19
18121.39 21
18122.66 19
18123.93 39
18125.21 36
18126.48 37
18127.75 33
18129.02 33
18130.30 26
18131.57 33
18132.84 30
18134.12 30
18135.39 26
18136.66 27
18137.94 36
18139.21 46
18140.48 32
18141.76 34
18143.03 25
18144.31 36
18145.58 27
18146.85 39
18148.13 37
18149.40 41
18150.67 22
18151.95 38
18153.22 40
18154.50 23
18155.77 25
18157.04 29
18158.32 37
18159.59 29
18160.87 40
18162.14 25
18163.41 28
18164.69 27
18165.96 27
18167.24 25
18168.51 35
18169.79 22
18171.06 29
18172.34 42
18173.61 36
18174.89 48
18176.16 27
18177.43 35
18178.71 30
18179.98 34
18181.26 37
18182.53 39
18183.81 28
18185.08 33
18186.36 29
18187.63 36
18188.91 34
18190.18 34
18191.46 33
18192.74 41
18194.01 38
18195.29 39
18196.56 44
18197.84 42
18199.11 27
18200.39 44
18201.66 41
18202.94 37
18204.22 28
18205.49 36
18206.77 32
18208.04 39
18209.32 47
18210.59 36
18211.87 32
18213.15 40
18214.42 51
18215.70 35
18216.97 31
18218.25 36
18219.53 35
18220.80 43
18222.08 27
18223.36 23
18224.63 33
18225.91 33
18227.19 30
18228.46 29
18229.74 31
18231.02 43
18232.29 38
18233.57 36
18234.85 34
18236.12 30
18237.40 31
18238.68 33
18239.95 36
18241.23 29
18242.51 46
18243.78 36
18245.06 35
18246.34 35
18247.62 27
18248.89 49
18250.17 36
18251.45 32
18252.73 32
18254.00 36
18255.28 32
18256.56 36
18257.84 35
18259.11 24
18260.39 33
18261.67 44
18262.95 39
18264.22 37
18265.50 29
18266.78 34
18268.06 41
18269.34 29
18270.61 28
18271.89 33
18273.17 43
18274.45 31
18275.73 40
18277.01 37
18278.28 33
18279.56 38
18280.84 24
18282.12 44
18283.40 38
18284.68 25
18285.95 25
18287.23 33
18288.51 41
18289.79 29
18291.07 39
18292.35 33
18293.63 21
18294.91 25
18296.19 35
18297.46 30
18298.74 32
18300.02 29
18301.30 43
18302.58 21
18303.86 31
18305.14 24
18306.42 25
18307.70 40
18308.98 18
18310.26 26
18311.54 32
18312.82 35
18314.10 30
18315.37 25
18316.65 27
18317.93 24
18319.21 32
18320.49 22
18321.77 28
18323.05 29
18324.33 24
18325.61 28
18326.89 35
18328.17 27
18329.45 23
18330.73 27
18332.01 34
18333.29 33
18334.57 30
18335.86 33
18337.14 34
18338.42 22
18339.70 29
18340.98 33
18342.26 33
18343.54 28
18344.82 23
18346.10 25
18347.38 33
18348.66 25
18349.94 24
18351.22 33
18352.50 30
18353.78 34
18355.07 27
18356.35 42
18357.63 33
18358.91 28
18360.19 27
18361.47 34
18362.75 28
18364.03 31
18365.32 29
18366.60 25
18367.88 28
18369.16 33
18370.44 33
18371.72 29
18373.00 33
18374.29 31
18375.57 37
18376.85 44
18378.13 29
18379.41 21
18380.70 34
18381.98 30
18383.26 32
18384.54 34
18385.82 52
18387.11 45
18388.39 29
18389.67 24
18390.95 32
18392.23 36
18393.52 51
18394.80 27
18396.08 36
18397.36 34
18398.65 39
18399.93 27
18401.21 47
18402.50 42
18403.78 30
18405.06 27
18406.34 32
18407.63 31
18408.91 29
18410.19 32
18411.48 24
18412.76 36
18414.04 44
18415.32 40
18416.61 35
18417.89 29
18419.17 30
18420.46 53
18421.74 38
18423.02 41
18424.31 29
18425.59 29
18426.87 34
18428.16 22
18429.44 12
18430.73 29
18432.01 32
18433.29 28
18434.58 28
18435.86 25
18437.14 31
18438.43 42
18439.71 37
18441.00 40
18442.28 25
18443.56 23
18444.85 36
18446.13 41
18447.42 39
18448.70 26
18449.99 18
18451.27 39
18452.56 41
18453.84 21
18455.12 28
18456.41 33
18457.69 33
18458.98 23
18460.26 36
18461.55 32
18462.83 42
18464.12 32
18465.40 30
18466.69 21
18467.97 21
18469.26 38
18470.54 31
18471.83 35
18473.11 32
18474.40 33
18475.68 38
18476.97 33
18478.25 30
18479.54 37
18480.82 40
18482.11 38
18483.40 35
18484.68 35
18485.97 26
18487.25 27
18488.54 38
18489.82 26
18491.11 15
18492.39 32
18493.68 45
18494.97 38
18496.25 69
18497.54 28
18498.82 37
18500.11 34
18501.40 40
18502.68 32
18503.97 33
18505.26 27
18506.54 40
18507.83 32
18509.11 30
18510.40 40
18511.69 33
18512.97 30
18514.26 42
18515.55 32
18516.83 36
18518.12 41
18519.41 30
18520.69 19
18521.98 35
18523.27 31
18524.56 43
18525.84 28
18527.13 32
18528.42 20
18529.70 22
18530.99 23
18532.28 27
18533.57 33
18534.85 36
18536.14 43
18537.43 35
18538.71 33
18540.00 25
18541.29 32
18542.58 32
18543.86 33
18545.15 38
18546.44 35
18547.73 42
18549.02 32
18550.30 53
18551.59 32
18552.88 44
18554.17 29
18555.46 34
18556.74 37
18558.03 40
18559.32 49
18560.61 37
18561.90 30
18563.18 24
18564.47 38
18565.76 33
18567.05 39
18568.34 27
18569.63 27
18570.92 25
18572.20 36
18573.49 23
18574.78 23
18576.07 25
18577.36 40
18578.65 39
18579.94 22
18581.23 26
18582.51 41
18583.80 45
18585.09 33
18586.38 42
18587.67 28
18588.96 27
18590.25 22
18591.54 36
18592.83 30
18594.12 28
18595.41 35
18596.70 27
18597.99 25
18599.28 30
18600.57 34
18601.85 25
18603.14 41
18604.43 24
18605.72 41
18607.01 36
18608.30 42
18609.59 45
18610.88 29
18612.17 28
18613.46 53
18614.75 52
18616.04 25
18617.33 31
18618.62 33
18619.91 37
18621.20 30
18622.50 28
18623.79 29
18625.08 27
18626.37 28
18627.66 33
18628.95 28
18630.24 38
18631.53 36
18632.82 47
18634.11 43
18635.40 31
18636.69 50
18637.98 43
18639.27 42
18640.57 44
18641.86 37
18643.15 44
18644.44 39
18645.73 38
18647.02 37
18648.31 40
18649.60 50
18650.89 42
18652.19 42
18653.48 37
18654.77 47
18656.06 47
18657.35 42
18658.64 35
18659.94 32
18661.23 45
18662.52 46
18663.81 26
18665.10 25
18666.39 38
18667.69 31
18668.98 47
18670.27 32
18671.56 44
18672.85 45
18674.15 55
18675.44 50
18676.73 41
18678.02 21
18679.32 23
18680.61 37
18681.90 48
18683.19 48
18684.49 32
18685.78 30
18687.07 28
18688.36 34
18689.66 35
18690.95 37
18692.24 29
18693.53 26
18694.83 40
18696.12 46
18697.41 32
18698.71 28
18700.00 32
18701.29 35
18702.59 36
18703.88 25
18705.17 36
18706.47 34
18707.76 35
18709.05 39
18710.35 36
18711.64 36
18712.93 28
18714.23 17
18715.52 22
18716.81 32
18718.11 27
18719.40 27
18720.70 24
18721.99 29
18723.28 30
18724.58 34
18725.87 34
18727.16 37
18728.46 17
18729.75 26
18731.05 34
18732.34 41
18733.64 38
18734.93 31
18736.22 29
18737.52 40
18738.81 32
18740.11 19
18741.40 17
18742.70 30
18743.99 32
18745.29 41
18746.58 28
18747.87 34
18749.17 24
18750.46 37
18751.76 27
18753.05 18
18754.35 32
18755.64 56
18756.94 27
18758.23 30
18759.53 32
18760.82 34
18762.12 39
18763.42 43
18764.71 24
18766.01 29
18767.30 28
18768.60 40
18769.89 30
18771.19 33
18772.48 42
18773.78 29
18775.07 36
18776.37 34
18777.67 32
18778.96 26
18780.26 32
18781.55 25
18782.85 28
18784.15 31
18785.44 35
18786.74 34
18788.03 37
18789.33 30
18790.63 28
18791.92 33
18793.22 42
18794.52 52
18795.81 24
18797.11 32
18798.40 30
18799.70 30
18801.00 20
18802.29 29
18803.59 22
18804.89 21
18806.18 24
18807.48 26
18808.78 28
18810.07 25
18811.37 41
18812.67 41
18813.97 37
18815.26 21
18816.56 31
18817.86 36
18819.15 29
18820.45 37
18821.75 19
18823.05 37
18824.34 36
18825.64 29
18826.94 23
18828.24 31
18829.53 24
18830.83 29
18832.13 29
18833.43 34
18834.72 25
18836.02 25
18837.32 29
18838.62 33
18839.92 26
18841.21 30
18842.51 30
18843.81 28
18845.11 30
18846.41 20
18847.70 29
18849.00 32
18850.30 21
18851.60 27
18852.90 25
18854.20 23
18855.49 25
18856.79 37
18858.09 17
18859.39 39
18860.69 38
18861.99 28
18863.29 32
18864.58 26
18865.88 34
18867.18 26
18868.48 26
18869.78 22
18871.08 29
18872.38 32
18873.68 23
18874.98 30
18876.28 34
18877.57 17
18878.87 29
18880.17 18
18881.47 28
18882.77 21
18884.07 19
18885.37 27
18886.67 29
18887.97 30
18889.27 23
18890.57 35
18891.87 25
18893.17 27
18894.47 31
18895.77 27
18897.07 27
18898.37 27
18899.67 40
18900.97 36
18902.27 21
18903.57 27
18904.87 28
18906.17 22
18907.47 21
18908.77 26
18910.07 31
18911.37 39
18912.67 34
18913.97 48
18915.27 26
18916.57 22
18917.87 26
18919.17 24
18920.47 22
18921.78 16
18923.08 33
18924.38 42
18925.68 20
18926.98 21
18928.28 29
18929.58 44
18930.88 29
18932.18 19
18933.48 18
18934.79 29
18936.09 23
18937.39 40
18938.69 34
18939.99 33
18941.29 29
18942.59 32
18943.90 22
18945.20 30
18946.50 25
18947.80 21
18949.10 42
18950.40 34
18951.71 20
18953.01 25
18954.31 36
18955.61 25
18956.91 29
18958.21 19
18959.52 28
18960.82 24
18962.12 28
18963.42 20
18964.73 24
18966.03 26
18967.33 23
18968.63 34
18969.93 24
18971.24 23
18972.54 31
18973.84 36
18975.14 13
18976.45 32
18977.75 25
18979.05 37
18980.36 19
18981.66 30
18982.96 25
18984.26 31
18985.57 30
18986.87 32
18988.17 25
18989.48 34
18990.78 35
18992.08 38
18993.39 20
18994.69 26
18995.99 38
18997.30 39
18998.60 37
18999.90 27
19001.21 31
19002.51 29
19003.81 26
19005.12 27
19006.42 20
19007.72 35
19009.03 20
19010.33 33
19011.64 25
19012.94 28
19014.24 28
19015.55 22
19016.85 31
19018.16 31
19019.46 21
19020.76 31
19022.07 18
19023.37 31
19024.68 29
19025.98 30
19027.29 26
19028.59 34
19029.89 39
19031.20 30
19032.50 25
19033.81 25
19035.11 34
19036.42 22
19037.72 31
19039.03 22
19040.33 24
19041.64 28
19042.94 37
19044.25 27
19045.55 35
19046.86 27
19048.16 38
19049.47 32
19050.77 33
19052.08 18
19053.38 31
19054.69 29
19055.99 43
19057.30 31
19058.60 23
19059.91 33
19061.22 29
19062.52 33
19063.83 27
19065.13 28
19066.44 24
19067.74 32
19069.05 24
19070.36 35
19071.66 24
19072.97 38
19074.27 46
19075.58 20
19076.89 24
19078.19 38
19079.50 31
19080.80 24
19082.11 26
19083.42 23
19084.72 40
19086.03 31
19087.34 32
19088.64 29
19089.95 27
19091.26 32
19092.56 27
19093.87 27
19095.18 29
19096.48 32
19097.79 40
19099.10 35
19100.40 28
19101.71 21
19103.02 37
19104.32 27
19105.63 32
19106.94 25
19108.25 37
19109.55 35
19110.86 25
19112.17 32
19113.48 35
19114.78 34
19116.09 30
19117.40 28
19118.71 33
19120.01 27
19121.32 31
19122.63 36
19123.94 30
19125.24 33
19126.55 25
19127.86 33
19129.17 33
19130.47 34
19131.78 37
19133.09 26
19134.40 29
19135.71 29
19137.02 19
19138.32 35
19139.63 25
19140.94 32
19142.25 28
19143.56 27
19144.87 22
19146.17 22
19147.48 29
19148.79 26
19150.10 31
19151.41 30
19152.72 21
19154.03 27
19155.33 22
19156.64 27
19157.95 27
19159.26 27
19160.57 24
19161.88 27
19163.19 36
19164.50 24
19165.81 26
19167.12 27
19168.42 33
19169.73 22
19171.04 36
19172.35 18
19173.66 28
19174.97 31
19176.28 20
19177.59 31
19178.90 35
19180.21 33
19181.52 20
19182.83 32
19184.14 39
19185.45 32
19186.76 27
19188.07 21
19189.38 31
19190.69 36
19192.00 32
19193.31 25
19194.62 13
19195.93 31
19197.24 27
19198.55 25
19199.86 21
19201.17 29
19202.48 33
19203.79 37
19205.10 30
19206.41 36
19207.72 28
19209.03 33
19210.34 33
19211.66 24
19212.97 25
19214.28 24
19215.59 40
19216.90 23
19218.21 31
19219.52 34
19220.83 31
19222.14 41
19223.45 23
19224.77 34
19226.08 26
19227.39 25
19228.70 27
19230.01 25
19231.32 35
19232.63 24
19233.94 28
19235.26 29
19236.57 30
19237.88 23
19239.19 51
19240.50 54
19241.81 27
19243.13 18
19244.44 28
19245.75 34
19247.06 31
19248.37 15
19249.69 32
19251.00 24
19252.31 28
19253.62 21
19254.93 25
19256.25 26
19257.56 19
19258.87 22
19260.18 26
19261.50 31
19262.81 13
19264.12 26
19265.43 22
19266.75 35
19268.06 37
19269.37 24
19270.68 24
19272.00 20
19273.31 25
19274.62 30
19275.94 17
19277.25 34
19278.56 28
19279.88 27
19281.19 22
19282.50 30
19283.81 23
19285.13 19
19286.44 28
19287.75 25
19289.07 26
19290.38 31
19291.70 31
19293.01 26
19294.32 29
19295.64 29
19296.95 34
19298.26 17
19299.58 33
19300.89 27
19302.20 24
19303.52 33
19304.83 24
19306.15 36
19307.46 26
19308.77 35
19310.09 32
19311.40 25
19312.72 23
19314.03 27
19315.35 32
19316.66 32
19317.97 28
19319.29 31
19320.60 26
19321.92 34
19323.23 33
19324.55 26
19325.86 31
19327.18 40
19328.49 23
19329.81 25
19331.12 26
19332.44 30
19333.75 29
19335.07 26
19336.38 31
19337.70 19
19339.01 38
19340.33 30
19341.64 23
19342.96 29
19344.27 20
19345.59 28
19346.90 32
19348.22 31
19349.53 22
19350.85 39
19352.16 19
19353.48 31
19354.79 25
19356.11 24
19357.43 30
19358.74 23
19360.06 21
19361.37 28
19362.69 18
19364.01 29
19365.32 32
19366.64 33
19367.95 35
19369.27 31
19370.59 32
19371.90 28
19373.22 25
19374.53 20
19375.85 29
19377.17 35
19378.48 26
19379.80 26
19381.12 31
19382.43 42
19383.75 31
19385.07 29
19386.38 30
19387.70 30
19389.02 34
19390.33 34
19391.65 21
19392.97 22
19394.28 36
19395.60 40
19396.92 29
19398.24 38
19399.55 26
19400.87 34
19402.19 25
19403.50 26
19404.82 25
19406.14 29
19407.46 40
19408.77 32
19410.09 21
19411.41 28
19412.73 25
19414.04 32
19415.36 18
19416.68 23
19418.00 39
19419.32 38
19420.63 27
19421.95 29
19423.27 26
19424.59 27
19425.91 32
19427.22 28
19428.54 27
19429.86 26
19431.18 25
19432.50 34
19433.82 28
19435.13 25
19436.45 29
19437.77 32
19439.09 25
19440.41 21
19441.73 28
19443.04 27
19444.36 35
19445.68 35
19447.00 29
19448.32 21
19449.64 30
19450.96 39
19452.28 38
19453.60 18
19454.91 22
19456.23 29
19457.55 23
19458.87 17
19460.19 22
19461.51 36
19462.83 27
19464.15 17
19465.47 15
19466.79 15
19468.11 20
19469.43 22
19470.75 29
19472.07 36
19473.39 22
19474.71 32
19476.03 32
19477.35 31
19478.67 22
19479.99 20
19481.30 29
19482.62 34
19483.94 38
19485.27 24
19486.59 26
19487.91 32
19489.23 22
19490.55 24
19491.87 20
19493.19 26
19494.51 34
19495.83 34
19497.15 28
19498.47 20
19499.79 39
19501.11 50
19502.43 32
19503.75 15
19505.07 28
19506.39 29
19507.71 33
19509.03 25
19510.36 18
19511.68 16
19513.00 22
19514.32 28
19515.64 35
19516.96 21
19518.28 17
19519.60 31
19520.92 45
19522.25 28
19523.57 11
19524.89 26
19526.21 48
19527.53 32
19528.85 22
19530.17 18
19531.50 17
19532.82 37
19534.14 29
19535.46 22
19536.78 25
19538.11 25
19539.43 40
19540.75 31
19542.07 21
19543.39 31
19544.72 32
19546.04 28
19547.36 21
19548.68 32
19550.00 28
19551.33 33
19552.65 41
19553.97 29
19555.29 31
19556.62 35
19557.94 27
19559.26 27
19560.58 27
19561.91 36
19563.23 26
19564.55 31
19565.88 21
19567.20 18
19568.52 22
19569.84 29
19571.17 27
19572.49 21
19573.81 36
19575.14 35
19576.46 31
19577.78 32
19579.11 22
19580.43 18
19581.75 26
19583.08 30
19584.40 29
19585.72 26
19587.05 28
19588.37 21
19589.69 33
19591.02 18
19592.34 30
19593.67 28
19594.99 32
19596.31 36
19597.64 24
19598.96 21
19600.28 41
19601.61 32
19602.93 17
19604.26 26
19605.58 35
19606.91 23
19608.23 29
19609.55 26
19610.88 20
19612.20 22
19613.53 35
19614.85 27
19616.18 26
19617.50 25
19618.83 26
19620.15 24
19621.47 28
19622.80 37
19624.12 20
19625.45 26
19626.77 33
19628.10 22
19629.42 38
19630.75 27
19632.07 38
19633.40 28
19634.72 22
19636.05 24
19637.37 24
19638.70 23
19640.03 28
19641.35 32
19642.68 31
19644.00 16
19645.33 23
19646.65 25
19647.98 31
19649.30 25
19650.63 28
19651.96 27
19653.28 24
19654.61 38
19655.93 30
19657.26 36
19658.58 18
19659.91 28
19661.24 32
19662.56 33
19663.89 29
19665.22 37
19666.54 30
19667.87 25
19669.19 22
19670.52 25
19671.85 24
19673.17 28
19674.50 24
19675.83 14
19677.15 26
19678.48 27
19679.81 28
19681.13 24
19682.46 31
19683.79 31
19685.11 31
19686.44 41
19687.77 30
19689.09 25
19690.42 26
19691.75 35
19693.08 25
19694.40 21
19695.73 26
19697.06 29
19698.39 33
19699.71 34
19701.04 39
19702.37 28
19703.69 34
19705.02 25
19706.35 24
19707.68 23
19709.01 28
19710.33 30
19711.66 29
19712.99 32
19714.32 20
19715.64 19
19716.97 28
19718.30 15
19719.63 37
19720.96 25
19722.28 28
19723.61 29
19724.94 28
19726.27 29
19727.60 21
19728.93 25
19730.25 22
19731.58 34
19732.91 25
19734.24 16
19735.57 29
19736.90 34
19738.23 24
19739.55 16
19740.88 28
19742.21 21
19743.54 13
19744.87 20
19746.20 29
19747.53 43
19748.86 23
19750.19 26
19751.51 23
19752.84 26
19754.17 27
19755.50 26
19756.83 24
19758.16 28
19759.49 52
19760.82 32
19762.15 24
19763.48 11
19764.81 27
19766.14 27
19767.47 22
19768.80 22
19770.13 24
19771.46 31
19772.79 29
19774.12 35
19775.45 20
19776.78 28
19778.11 32
19779.44 42
19780.77 31
19782.10 18
19783.43 29
19784.76 37
19786.09 21
19787.42 14
19788.75 18
19790.08 34
19791.41 31
19792.74 29
19794.07 38
19795.40 16
19796.73 41
19798.06 28
19799.39 25
19800.72 20
19802.05 36
19803.39 42
19804.72 28
19806.05 34
19807.38 18
19808.71 26
19810.04 35
19811.37 20
19812.70 19
19814.03 34
19815.37 29
19816.70 34
19818.03 24
19819.36 23
19820.69 30
19822.02 40
19823.35 28
19824.69 27
19826.02 25
19827.35 29
19828.68 29
19830.01 29
19831.34 22
19832.68 28
19834.01 34
19835.34 23
19836.67 32
19838.00 20
19839.34 33
19840.67 28
19842.00 19
19843.33 24
19844.67 30
19846.00 34
19847.33 27
19848.66 13
19849.99 24
19851.33 15
19852.66 36
19853.99 20
19855.32 25
19856.66 22
19857.99 22
19859.32 34
19860.66 23
19861.99 22
19863.32 22
19864.65 36
19865.99 37
19867.32 33
19868.65 24
19869.99 21
19871.32 30
19872.65 36
19873.99 34
19875.32 23
19876.65 22
19877.99 28
19879.32 40
19880.65 29
19881.99 27
19883.32 32
19884.65 46
19885.99 31
19887.32 32
19888.66 32
19889.99 29
19891.32 26
19892.66 19
19893.99 7
19895.32 32
19896.66 31
19897.99 21
19899.33 23
19900.66 17
19902.00 26
19903.33 27
19904.66 28
19906.00 19
19907.33 32
19908.67 24
19910.00 29
19911.34 25
19912.67 31
19914.01 21
19915.34 20
19916.67 24
19918.01 23
19919.34 21
19920.68 16
19922.01 20
19923.35 24
19924.68 34
19926.02 16
19927.35 28
19928.69 25
19930.02 33
19931.36 30
19932.69 37
19934.03 29
19935.37 30
19936.70 25
19938.04 21
19939.37 21
19940.71 31
19942.04 21
19943.38 25
19944.71 29
19946.05 31
19947.39 36
19948.72 27
19950.06 38
19951.39 24
19952.73 26
19954.06 26
19955.40 40
19956.74 33
19958.07 12
19959.41 24
19960.74 33
19962.08 34
19963.42 26
19964.75 20
19966.09 22
19967.43 29
19968.76 33
19970.10 34
19971.44 31
19972.77 27
19974.11 28
19975.45 36
19976.78 17
19978.12 26
19979.46 28
19980.79 29
19982.13 35
19983.47 21
19984.80 22
19986.14 29
19987.48 36
19988.82 24
19990.15 36
19991.49 26
19992.83 33
19994.16 30
19995.50 23
19996.84 25
19998.18 17
19999.51 30
20000.85 34
20002.19 23
20003.53 24
20004.86 27
20006.20 24
20007.54 33
20008.88 27
20010.22 30
20011.55 23
20012.89 30
20014.23 29
20015.57 33
20016.91 19
20018.24 28
20019.58 32
20020.92 27
20022.26 29
20023.60 28
20024.93 30
20026.27 28
20027.61 23
20028.95 27
20030.29 31
20031.63 30
20032.97 30
20034.30 18
20035.64 21
20036.98 24
20038.32 26
20039.66 40
20041.00 27
20042.34 21
20043.68 24
20045.01 28
20046.35 28
20047.69 23
20049.03 26
20050.37 32
20051.71 30
20053.05 27
20054.39 20
20055.73 15
20057.07 27
20058.41 30
20059.75 24
20061.09 25
20062.43 15
20063.77 27
20065.11 35
20066.45 30
20067.79 33
20069.12 23
20070.46 23
20071.80 26
20073.14 19
20074.48 32
20075.82 17
20077.16 33
20078.50 28
20079.85 24
20081.19 40
20082.53 20
20083.87 31
20085.21 31
20086.55 23
20087.89 17
20089.23 28
20090.57 32
20091.91 25
20093.25 20
20094.59 30
20095.93 32
20097.27 24
20098.61 32
20099.95 24
20101.29 26
20102.64 29
20103.98 27
20105.32 28
20106.66 19
20108.00 37
20109.34 18
20110.68 38
20112.02 22
20113.36 21
20114.71 25
20116.05 21
20117.39 23
20118.73 23
20120.07 24
20121.41 27
20122.75 35
20124.10 26
20125.44 31
20126.78 26
20128.12 30
20129.46 20
20130.81 25
20132.15 22
20133.49 28
20134.83 23
20136.17 32
