# Supplementary material for: MALDI-TOF MS typing enables the classification of brewing yeasts of the genus Saccharomyces to major beer styles
Source: PLoS One. 2017 Aug 9;12(8):e0181694. doi: 10.1371/journal.pone.0181694 (PMC5549903; doi:10.1371/journal.pone.0181694)
Supplement: S11 File — The directory includes 90 raw files and was zipped to “.zip”; the folder has three strains with 30 spectra per strain; S1 Text explains the raw files with an example and Table 1 represents the yeast strains used within the experiment. (ZIP) [file pone.0181694.s014.zip › 31-33/30337-338-OG-Alt-Alt-YPG-18h-E-E_2015-08-12__0_F4_1.dat]

1999.93 575
2000.35 465
2000.77 483
2001.19 584
2001.61 614
2002.03 543
2002.46 546
2002.88 526
2003.30 476
2003.72 540
2004.14 513
2004.57 468
2004.99 480
2005.41 494
2005.83 457
2006.25 410
2006.68 458
2007.10 519
2007.52 489
2007.94 501
2008.37 611
2008.79 535
2009.21 533
2009.63 509
2010.06 463
2010.48 462
2010.90 419
2011.32 479
2011.75 472
2012.17 463
2012.59 465
2013.02 497
2013.44 537
2013.86 491
2014.29 509
2014.71 425
2015.13 418
2015.55 432
2015.98 534
2016.40 551
2016.82 496
2017.25 439
2017.67 419
2018.10 437
2018.52 507
2018.94 442
2019.37 497
2019.79 467
2020.21 546
2020.64 558
2021.06 539
2021.48 593
2021.91 496
2022.33 461
2022.76 448
2023.18 521
2023.60 525
2024.03 471
2024.45 459
2024.88 526
2025.30 412
2025.73 474
2026.15 493
2026.57 477
2027.00 527
2027.42 518
2027.85 486
2028.27 494
2028.70 376
2029.12 398
2029.55 335
2029.97 397
2030.40 444
2030.82 368
2031.24 410
2031.67 407
2032.09 365
2032.52 408
2032.94 430
2033.37 400
2033.79 406
2034.22 496
2034.65 544
2035.07 442
2035.50 444
2035.92 461
2036.35 437
2036.77 518
2037.20 465
2037.62 457
2038.05 501
2038.47 441
2038.90 450
2039.33 571
2039.75 576
2040.18 538
2040.60 587
2041.03 603
2041.45 545
2041.88 557
2042.31 515
2042.73 401
2043.16 437
2043.58 482
2044.01 605
2044.44 522
2044.86 504
2045.29 432
2045.72 509
2046.14 500
2046.57 473
2047.00 447
2047.42 492
2047.85 521
2048.28 439
2048.70 383
2049.13 320
2049.56 437
2049.98 565
2050.41 567
2050.84 525
2051.26 483
2051.69 463
2052.12 520
2052.54 530
2052.97 442
2053.40 455
2053.83 502
2054.25 499
2054.68 548
2055.11 502
2055.53 451
2055.96 453
2056.39 545
2056.82 506
2057.24 453
2057.67 504
2058.10 457
2058.53 524
2058.96 527
2059.38 466
2059.81 381
2060.24 413
2060.67 461
2061.10 436
2061.52 412
2061.95 462
2062.38 481
2062.81 486
2063.24 435
2063.66 530
2064.09 546
2064.52 430
2064.95 531
2065.38 509
2065.81 444
2066.23 465
2066.66 485
2067.09 452
2067.52 421
2067.95 476
2068.38 488
2068.81 567
2069.23 527
2069.66 549
2070.09 553
2070.52 480
2070.95 460
2071.38 452
2071.81 478
2072.24 482
2072.67 464
2073.10 422
2073.53 397
2073.95 389
2074.38 491
2074.81 451
2075.24 459
2075.67 466
2076.10 527
2076.53 537
2076.96 527
2077.39 540
2077.82 528
2078.25 620
2078.68 650
2079.11 497
2079.54 520
2079.97 534
2080.40 532
2080.83 554
2081.26 614
2081.69 577
2082.12 594
2082.55 596
2082.98 669
2083.41 672
2083.84 586
2084.27 636
2084.70 588
2085.13 509
2085.56 534
2085.99 449
2086.42 504
2086.85 527
2087.29 422
2087.72 447
2088.15 466
2088.58 487
2089.01 509
2089.44 501
2089.87 438
2090.30 483
2090.73 440
2091.16 502
2091.59 480
2092.03 465
2092.46 490
2092.89 530
2093.32 483
2093.75 545
2094.18 481
2094.61 481
2095.05 425
2095.48 430
2095.91 416
2096.34 493
2096.77 434
2097.20 466
2097.63 474
2098.07 426
2098.50 474
2098.93 417
2099.36 462
2099.79 420
2100.23 458
2100.66 496
2101.09 412
2101.52 500
2101.95 508
2102.39 411
2102.82 429
2103.25 408
2103.68 379
2104.12 391
2104.55 417
2104.98 399
2105.41 447
2105.85 504
2106.28 453
2106.71 495
2107.14 467
2107.58 494
2108.01 477
2108.44 499
2108.88 481
2109.31 515
2109.74 506
2110.18 449
2110.61 451
2111.04 524
2111.47 554
2111.91 484
2112.34 612
2112.77 663
2113.21 458
2113.64 449
2114.07 458
2114.51 513
2114.94 592
2115.37 481
2115.81 432
2116.24 483
2116.68 441
2117.11 467
2117.54 449
2117.98 412
2118.41 429
2118.85 488
2119.28 499
2119.71 426
2120.15 502
2120.58 475
2121.02 516
2121.45 470
2121.88 470
2122.32 519
2122.75 510
2123.19 522
2123.62 508
2124.06 444
2124.49 448
2124.92 478
2125.36 418
2125.79 388
2126.23 501
2126.66 447
2127.10 460
2127.53 416
2127.97 481
2128.40 419
2128.84 475
2129.27 492
2129.71 527
2130.14 498
2130.58 569
2131.01 541
2131.45 476
2131.88 446
2132.32 444
2132.75 416
2133.19 405
2133.63 505
2134.06 488
2134.50 495
2134.93 465
2135.37 432
2135.80 559
2136.24 482
2136.67 464
2137.11 464
2137.55 473
2137.98 472
2138.42 490
2138.85 494
2139.29 544
2139.73 500
2140.16 529
2140.60 573
2141.03 598
2141.47 511
2141.91 487
2142.34 475
2142.78 457
2143.22 519
2143.65 491
2144.09 540
2144.53 407
2144.96 428
2145.40 524
2145.84 513
2146.27 469
2146.71 528
2147.15 460
2147.58 469
2148.02 456
2148.46 538
2148.89 491
2149.33 503
2149.77 510
2150.21 567
2150.64 642
2151.08 582
2151.52 620
2151.95 656
2152.39 618
2152.83 671
2153.27 607
2153.70 629
2154.14 668
2154.58 679
2155.02 638
2155.45 565
2155.89 514
2156.33 533
2156.77 573
2157.21 512
2157.64 497
2158.08 430
2158.52 475
2158.96 553
2159.40 461
2159.83 422
2160.27 467
2160.71 443
2161.15 491
2161.59 528
2162.02 465
2162.46 489
2162.90 465
2163.34 466
2163.78 569
2164.22 531
2164.66 479
2165.09 490
2165.53 419
2165.97 434
2166.41 487
2166.85 502
2167.29 560
2167.73 523
2168.17 461
2168.60 423
2169.04 456
2169.48 516
2169.92 525
2170.36 525
2170.80 546
2171.24 465
2171.68 533
2172.12 520
2172.56 515
2173.00 495
2173.44 549
2173.88 600
2174.32 507
2174.76 471
2175.20 531
2175.64 543
2176.07 492
2176.51 504
2176.95 463
2177.39 536
2177.83 552
2178.27 474
2178.71 532
2179.15 538
2179.59 631
2180.03 679
2180.47 628
2180.92 524
2181.36 605
2181.80 520
2182.24 599
2182.68 557
2183.12 468
2183.56 534
2184.00 537
2184.44 527
2184.88 558
2185.32 574
2185.76 470
2186.20 438
2186.64 413
2187.08 493
2187.52 493
2187.97 497
2188.41 424
2188.85 506
2189.29 512
2189.73 506
2190.17 450
2190.61 484
2191.05 468
2191.49 488
2191.94 517
2192.38 573
2192.82 467
2193.26 537
2193.70 529
2194.14 501
2194.58 467
2195.03 546
2195.47 556
2195.91 624
2196.35 637
2196.79 562
2197.24 566
2197.68 539
2198.12 641
2198.56 502
2199.00 465
2199.45 506
2199.89 550
2200.33 541
2200.77 489
2201.21 524
2201.66 543
2202.10 548
2202.54 416
2202.98 429
2203.43 519
2203.87 510
2204.31 466
2204.75 442
2205.20 479
2205.64 487
2206.08 513
2206.53 533
2206.97 496
2207.41 516
2207.85 547
2208.30 535
2208.74 525
2209.18 495
2209.63 547
2210.07 575
2210.51 505
2210.96 519
2211.40 576
2211.84 556
2212.29 509
2212.73 549
2213.17 554
2213.62 512
2214.06 458
2214.50 507
2214.95 474
2215.39 488
2215.84 492
2216.28 502
2216.72 435
2217.17 494
2217.61 552
2218.05 573
2218.50 484
2218.94 515
2219.39 526
2219.83 460
2220.28 521
2220.72 511
2221.16 447
2221.61 498
2222.05 513
2222.50 530
2222.94 468
2223.39 445
2223.83 459
2224.28 534
2224.72 726
2225.16 605
2225.61 586
2226.05 577
2226.50 518
2226.94 585
2227.39 631
2227.83 602
2228.28 489
2228.72 504
2229.17 534
2229.61 583
2230.06 523
2230.50 631
2230.95 701
2231.40 643
2231.84 637
2232.29 607
2232.73 569
2233.18 517
2233.62 498
2234.07 528
2234.51 584
2234.96 620
2235.41 616
2235.85 587
2236.30 499
2236.74 478
2237.19 570
2237.63 568
2238.08 400
2238.53 411
2238.97 558
2239.42 509
2239.86 594
2240.31 630
2240.76 519
2241.20 455
2241.65 480
2242.10 560
2242.54 477
2242.99 543
2243.44 486
2243.88 522
2244.33 445
2244.78 445
2245.22 497
2245.67 526
2246.12 534
2246.56 451
2247.01 497
2247.46 446
2247.90 480
2248.35 420
2248.80 497
2249.24 495
2249.69 545
2250.14 618
2250.59 541
2251.03 488
2251.48 562
2251.93 569
2252.38 561
2252.82 540
2253.27 516
2253.72 463
2254.17 479
2254.61 516
2255.06 504
2255.51 517
2255.96 509
2256.40 525
2256.85 543
2257.30 462
2257.75 404
2258.20 496
2258.64 559
2259.09 548
2259.54 484
2259.99 454
2260.44 561
2260.88 453
2261.33 441
2261.78 450
2262.23 541
2262.68 581
2263.13 567
2263.58 538
2264.02 469
2264.47 477
2264.92 548
2265.37 590
2265.82 637
2266.27 629
2266.72 661
2267.17 748
2267.61 643
2268.06 705
2268.51 702
2268.96 575
2269.41 619
2269.86 711
2270.31 695
2270.76 677
2271.21 638
2271.66 550
2272.11 538
2272.56 562
2273.00 571
2273.45 632
2273.90 558
2274.35 529
2274.80 560
2275.25 514
2275.70 510
2276.15 552
2276.60 574
2277.05 541
2277.50 603
2277.95 554
2278.40 505
2278.85 554
2279.30 527
2279.75 587
2280.20 605
2280.65 577
2281.10 623
2281.55 577
2282.00 534
2282.45 533
2282.90 644
2283.35 590
2283.81 621
2284.26 610
2284.71 634
2285.16 636
2285.61 525
2286.06 513
2286.51 536
2286.96 602
2287.41 557
2287.86 562
2288.31 515
2288.76 494
2289.22 491
2289.67 567
2290.12 552
2290.57 577
2291.02 581
2291.47 685
2291.92 703
2292.37 667
2292.83 726
2293.28 703
2293.73 722
2294.18 812
2294.63 693
2295.08 735
2295.53 766
2295.99 779
2296.44 862
2296.89 862
2297.34 875
2297.79 659
2298.25 608
2298.70 746
2299.15 711
2299.60 641
2300.05 585
2300.51 574
2300.96 561
2301.41 521
2301.86 483
2302.32 547
2302.77 535
2303.22 538
2303.67 501
2304.13 615
2304.58 600
2305.03 546
2305.48 496
2305.94 572
2306.39 638
2306.84 518
2307.29 549
2307.75 580
2308.20 542
2308.65 549
2309.11 506
2309.56 637
2310.01 720
2310.47 708
2310.92 670
2311.37 513
2311.83 627
2312.28 666
2312.73 572
2313.19 595
2313.64 534
2314.09 535
2314.55 606
2315.00 615
2315.45 657
2315.91 646
2316.36 548
2316.81 581
2317.27 572
2317.72 539
2318.18 504
2318.63 542
2319.08 597
2319.54 552
2319.99 514
2320.45 493
2320.90 561
2321.35 649
2321.81 646
2322.26 566
2322.72 565
2323.17 616
2323.63 503
2324.08 545
2324.54 639
2324.99 557
2325.44 587
2325.90 603
2326.35 610
2326.81 581
2327.26 509
2327.72 479
2328.17 625
2328.63 531
2329.08 515
2329.54 487
2329.99 547
2330.45 568
2330.90 518
2331.36 513
2331.81 567
2332.27 529
2332.72 541
2333.18 603
2333.64 669
2334.09 639
2334.55 589
2335.00 580
2335.46 536
2335.91 582
2336.37 546
2336.82 534
2337.28 622
2337.74 560
2338.19 550
2338.65 670
2339.10 673
2339.56 625
2340.02 553
2340.47 605
2340.93 735
2341.38 851
2341.84 890
2342.30 907
2342.75 850
2343.21 908
2343.67 831
2344.12 754
2344.58 799
2345.04 789
2345.49 760
2345.95 759
2346.41 749
2346.86 771
2347.32 859
2347.78 770
2348.23 669
2348.69 766
2349.15 668
2349.60 621
2350.06 693
2350.52 705
2350.97 544
2351.43 611
2351.89 544
2352.35 513
2352.80 551
2353.26 630
2353.72 576
2354.18 623
2354.63 630
2355.09 556
2355.55 519
2356.01 626
2356.46 511
2356.92 532
2357.38 630
2357.84 554
2358.29 484
2358.75 519
2359.21 566
2359.67 494
2360.13 549
2360.58 561
2361.04 493
2361.50 522
2361.96 642
2362.42 689
2362.88 704
2363.33 620
2363.79 627
2364.25 654
2364.71 616
2365.17 590
2365.63 593
2366.08 619
2366.54 647
2367.00 607
2367.46 628
2367.92 660
2368.38 551
2368.84 602
2369.30 546
2369.75 672
2370.21 685
2370.67 677
2371.13 735
2371.59 623
2372.05 549
2372.51 617
2372.97 653
2373.43 677
2373.89 620
2374.35 615
2374.81 634
2375.27 634
2375.72 687
2376.18 561
2376.64 490
2377.10 582
2377.56 645
2378.02 581
2378.48 516
2378.94 559
2379.40 639
2379.86 604
2380.32 630
2380.78 618
2381.24 624
2381.70 611
2382.16 588
2382.62 644
2383.08 771
2383.54 594
2384.00 616
2384.46 572
2384.92 615
2385.39 676
2385.85 703
2386.31 563
2386.77 570
2387.23 647
2387.69 587
2388.15 603
2388.61 499
2389.07 503
2389.53 576
2389.99 561
2390.45 528
2390.91 501
2391.38 528
2391.84 579
2392.30 619
2392.76 523
2393.22 518
2393.68 535
2394.14 527
2394.60 554
2395.06 522
2395.53 550
2395.99 464
2396.45 420
2396.91 477
2397.37 551
2397.83 440
2398.30 472
2398.76 537
2399.22 537
2399.68 517
2400.14 524
2400.61 547
2401.07 480
2401.53 526
2401.99 509
2402.45 636
2402.92 515
2403.38 507
2403.84 501
2404.30 440
2404.76 468
2405.23 498
2405.69 554
2406.15 562
2406.61 491
2407.08 610
2407.54 539
2408.00 446
2408.46 580
2408.93 586
2409.39 599
2409.85 515
2410.32 620
2410.78 651
2411.24 616
2411.70 500
2412.17 434
2412.63 521
2413.09 504
2413.56 471
2414.02 535
2414.48 588
2414.95 531
2415.41 529
2415.87 472
2416.34 609
2416.80 634
2417.26 640
2417.73 617
2418.19 591
2418.65 631
2419.12 665
2419.58 618
2420.05 556
2420.51 658
2420.97 685
2421.44 574
2421.90 557
2422.37 619
2422.83 645
2423.29 627
2423.76 591
2424.22 641
2424.69 715
2425.15 547
2425.62 650
2426.08 675
2426.54 668
2427.01 561
2427.47 639
2427.94 523
2428.40 636
2428.87 608
2429.33 618
2429.80 552
2430.26 562
2430.73 544
2431.19 507
2431.66 478
2432.12 474
2432.59 524
2433.05 511
2433.52 571
2433.98 556
2434.45 518
2434.91 633
2435.38 548
2435.84 514
2436.31 527
2436.77 573
2437.24 598
2437.70 565
2438.17 561
2438.63 566
2439.10 505
2439.57 533
2440.03 689
2440.50 705
2440.96 729
2441.43 623
2441.89 626
2442.36 824
2442.83 868
2443.29 840
2443.76 717
2444.22 710
2444.69 722
2445.16 654
2445.62 564
2446.09 564
2446.56 553
2447.02 551
2447.49 640
2447.96 535
2448.42 487
2448.89 569
2449.35 527
2449.82 547
2450.29 495
2450.75 563
2451.22 545
2451.69 501
2452.16 515
2452.62 465
2453.09 479
2453.56 582
2454.02 544
2454.49 567
2454.96 551
2455.42 422
2455.89 504
2456.36 504
2456.83 494
2457.29 552
2457.76 503
2458.23 500
2458.70 567
2459.16 514
2459.63 509
2460.10 587
2460.57 588
2461.03 603
2461.50 541
2461.97 461
2462.44 529
2462.91 593
2463.37 586
2463.84 644
2464.31 516
2464.78 463
2465.25 509
2465.71 568
2466.18 528
2466.65 485
2467.12 488
2467.59 520
2468.06 630
2468.52 572
2468.99 562
2469.46 519
2469.93 528
2470.40 547
2470.87 529
2471.34 532
2471.80 561
2472.27 564
2472.74 606
2473.21 565
2473.68 516
2474.15 529
2474.62 586
2475.09 411
2475.56 404
2476.02 408
2476.49 472
2476.96 482
2477.43 457
2477.90 453
2478.37 589
2478.84 581
2479.31 647
2479.78 625
2480.25 598
2480.72 720
2481.19 775
2481.66 716
2482.13 795
2482.60 757
2483.07 811
2483.54 722
2484.01 701
2484.48 565
2484.95 606
2485.42 636
2485.89 640
2486.36 583
2486.83 556
2487.30 528
2487.77 592
2488.24 594
2488.71 580
2489.18 501
2489.65 507
2490.12 493
2490.59 542
2491.06 607
2491.53 563
2492.00 488
2492.47 509
2492.94 564
2493.41 564
2493.88 533
2494.36 542
2494.83 582
2495.30 548
2495.77 479
2496.24 461
2496.71 557
2497.18 523
2497.65 497
2498.12 516
2498.60 590
2499.07 650
2499.54 565
2500.01 556
2500.48 570
2500.95 536
2501.42 474
2501.90 464
2502.37 454
2502.84 462
2503.31 539
2503.78 572
2504.25 557
2504.73 522
2505.20 509
2505.67 522
2506.14 455
2506.61 503
2507.09 512
2507.56 584
2508.03 606
2508.50 480
2508.97 614
2509.45 537
2509.92 481
2510.39 574
2510.86 628
2511.34 597
2511.81 712
2512.28 755
2512.75 560
2513.23 530
2513.70 604
2514.17 635
2514.65 607
2515.12 569
2515.59 604
2516.06 593
2516.54 547
2517.01 591
2517.48 602
2517.96 519
2518.43 499
2518.90 455
2519.38 585
2519.85 569
2520.32 587
2520.80 589
2521.27 541
2521.74 471
2522.22 531
2522.69 418
2523.16 498
2523.64 495
2524.11 531
2524.58 481
2525.06 447
2525.53 507
2526.01 466
2526.48 509
2526.95 559
2527.43 560
2527.90 623
2528.38 592
2528.85 564
2529.32 600
2529.80 617
2530.27 646
2530.75 568
2531.22 644
2531.70 542
2532.17 470
2532.64 454
2533.12 541
2533.59 575
2534.07 509
2534.54 542
2535.02 616
2535.49 518
2535.97 563
2536.44 569
2536.92 530
2537.39 579
2537.87 550
2538.34 548
2538.82 522
2539.29 564
2539.77 621
2540.24 626
2540.72 568
2541.19 514
2541.67 533
2542.14 510
2542.62 528
2543.09 504
2543.57 592
2544.04 611
2544.52 586
2545.00 544
2545.47 558
2545.95 574
2546.42 542
2546.90 517
2547.37 494
2547.85 637
2548.33 682
2548.80 596
2549.28 707
2549.75 654
2550.23 622
2550.71 602
2551.18 663
2551.66 668
2552.14 743
2552.61 720
2553.09 642
2553.57 713
2554.04 693
2554.52 678
2554.99 703
2555.47 890
2555.95 787
2556.42 806
2556.90 913
2557.38 980
2557.86 857
2558.33 764
2558.81 786
2559.29 781
2559.76 842
2560.24 836
2560.72 705
2561.19 733
2561.67 666
2562.15 653
2562.63 531
2563.10 608
2563.58 608
2564.06 607
2564.54 533
2565.01 517
2565.49 499
2565.97 519
2566.45 501
2566.92 560
2567.40 631
2567.88 576
2568.36 499
2568.83 561
2569.31 547
2569.79 521
2570.27 486
2570.75 533
2571.22 510
2571.70 531
2572.18 505
2572.66 511
2573.14 502
2573.62 576
2574.09 455
2574.57 476
2575.05 513
2575.53 529
2576.01 511
2576.49 519
2576.97 547
2577.44 544
2577.92 494
2578.40 505
2578.88 568
2579.36 535
2579.84 568
2580.32 571
2580.80 480
2581.27 492
2581.75 665
2582.23 650
2582.71 570
2583.19 575
2583.67 537
2584.15 550
2584.63 556
2585.11 523
2585.59 579
2586.07 552
2586.55 532
2587.03 430
2587.51 515
2587.99 556
2588.47 486
2588.94 515
2589.42 556
2589.90 572
2590.38 552
2590.86 504
2591.34 544
2591.82 606
2592.30 596
2592.78 555
2593.26 630
2593.74 612
2594.22 567
2594.71 546
2595.19 587
2595.67 560
2596.15 678
2596.63 746
2597.11 677
2597.59 703
2598.07 709
2598.55 650
2599.03 649
2599.51 651
2599.99 653
2600.47 579
2600.95 584
2601.43 607
2601.91 533
2602.40 531
2602.88 571
2603.36 567
2603.84 562
2604.32 526
2604.80 543
2605.28 557
2605.76 544
2606.24 534
2606.73 503
2607.21 541
2607.69 526
2608.17 619
2608.65 518
2609.13 619
2609.62 628
2610.10 571
2610.58 644
2611.06 650
2611.54 689
2612.02 738
2612.51 700
2612.99 753
2613.47 695
2613.95 660
2614.43 695
2614.92 665
2615.40 616
2615.88 566
2616.36 543
2616.85 632
2617.33 610
2617.81 479
2618.29 505
2618.78 459
2619.26 539
2619.74 556
2620.22 522
2620.71 509
2621.19 507
2621.67 494
2622.15 548
2622.64 568
2623.12 609
2623.60 567
2624.09 507
2624.57 557
2625.05 523
2625.53 414
2626.02 476
2626.50 524
2626.98 500
2627.47 550
2627.95 484
2628.43 461
2628.92 536
2629.40 543
2629.88 495
2630.37 507
2630.85 590
2631.34 592
2631.82 468
2632.30 535
2632.79 563
2633.27 579
2633.75 536
2634.24 593
2634.72 581
2635.21 484
2635.69 592
2636.17 568
2636.66 494
2637.14 452
2637.63 516
2638.11 538
2638.60 538
2639.08 531
2639.56 483
2640.05 595
2640.53 601
2641.02 499
2641.50 525
2641.99 523
2642.47 549
2642.96 574
2643.44 606
2643.93 565
2644.41 497
2644.90 593
2645.38 564
2645.87 523
2646.35 553
2646.84 629
2647.32 527
2647.81 548
2648.29 622
2648.78 619
2649.26 552
2649.75 487
2650.23 486
2650.72 472
2651.20 521
2651.69 471
2652.17 590
2652.66 592
2653.15 466
2653.63 458
2654.12 447
2654.60 531
2655.09 526
2655.57 473
2656.06 491
2656.55 592
2657.03 507
2657.52 524
2658.00 478
2658.49 493
2658.98 575
2659.46 557
2659.95 514
2660.44 432
2660.92 408
2661.41 449
2661.90 436
2662.38 431
2662.87 443
2663.35 520
2663.84 498
2664.33 497
2664.81 540
2665.30 484
2665.79 514
2666.28 500
2666.76 518
2667.25 488
2667.74 545
2668.22 563
2668.71 505
2669.20 564
2669.68 486
2670.17 470
2670.66 434
2671.15 467
2671.63 556
2672.12 586
2672.61 602
2673.10 612
2673.58 607
2674.07 636
2674.56 584
2675.05 496
2675.53 558
2676.02 608
2676.51 727
2677.00 588
2677.49 585
2677.97 665
2678.46 695
2678.95 591
2679.44 558
2679.93 670
2680.41 660
2680.90 565
2681.39 699
2681.88 848
2682.37 790
2682.85 797
2683.34 820
2683.83 852
2684.32 820
2684.81 812
2685.30 753
2685.79 796
2686.27 841
2686.76 881
2687.25 919
2687.74 786
2688.23 734
2688.72 700
2689.21 627
2689.70 562
2690.19 635
2690.67 542
2691.16 579
2691.65 605
2692.14 603
2692.63 524
2693.12 451
2693.61 509
2694.10 526
2694.59 538
2695.08 613
2695.57 617
2696.06 622
2696.55 620
2697.04 608
2697.53 526
2698.02 593
2698.51 724
2699.00 685
2699.49 634
2699.98 657
2700.47 588
2700.96 576
2701.45 655
2701.94 622
2702.43 648
2702.92 698
2703.41 678
2703.90 696
2704.39 693
2704.88 632
2705.37 615
2705.86 586
2706.35 630
2706.84 552
2707.33 553
2707.82 583
2708.31 579
2708.80 612
2709.29 578
2709.78 466
2710.27 529
2710.77 535
2711.26 490
2711.75 542
2712.24 542
2712.73 496
2713.22 504
2713.71 481
2714.20 494
2714.69 568
2715.19 528
2715.68 447
2716.17 491
2716.66 520
2717.15 543
2717.64 539
2718.13 623
2718.63 597
2719.12 510
2719.61 466
2720.10 563
2720.59 526
2721.08 571
2721.58 595
2722.07 603
2722.56 609
2723.05 643
2723.54 718
2724.04 652
2724.53 588
2725.02 558
2725.51 552
2726.01 593
2726.50 545
2726.99 521
2727.48 620
2727.98 609
2728.47 575
2728.96 617
2729.45 526
2729.95 534
2730.44 572
2730.93 557
2731.42 564
2731.92 495
2732.41 522
2732.90 489
2733.40 564
2733.89 578
2734.38 545
2734.87 585
2735.37 626
2735.86 574
2736.35 597
2736.85 591
2737.34 584
2737.83 572
2738.33 567
2738.82 535
2739.31 598
2739.81 597
2740.30 570
2740.79 600
2741.29 693
2741.78 624
2742.28 472
2742.77 551
2743.26 433
2743.76 479
2744.25 504
2744.75 495
2745.24 467
2745.73 507
2746.23 581
2746.72 610
2747.22 560
2747.71 479
2748.20 516
2748.70 457
2749.19 469
2749.69 473
2750.18 442
2750.68 519
2751.17 448
2751.67 453
2752.16 492
2752.66 496
2753.15 496
2753.64 499
2754.14 501
2754.63 541
2755.13 498
2755.62 477
2756.12 484
2756.61 617
2757.11 626
2757.60 656
2758.10 561
2758.59 447
2759.09 509
2759.59 567
2760.08 544
2760.58 600
2761.07 631
2761.57 585
2762.06 556
2762.56 580
2763.05 599
2763.55 565
2764.05 553
2764.54 500
2765.04 501
2765.53 519
2766.03 525
2766.52 550
2767.02 467
2767.52 493
2768.01 537
2768.51 583
2769.00 498
2769.50 450
2770.00 482
2770.49 441
2770.99 504
2771.49 567
2771.98 610
2772.48 583
2772.98 530
2773.47 581
2773.97 602
2774.47 507
2774.96 452
2775.46 489
2775.96 546
2776.45 500
2776.95 578
2777.45 581
2777.94 514
2778.44 590
2778.94 585
2779.43 538
2779.93 489
2780.43 556
2780.93 716
2781.42 599
2781.92 552
2782.42 584
2782.92 631
2783.41 578
2783.91 513
2784.41 549
2784.91 567
2785.40 565
2785.90 611
2786.40 555
2786.90 597
2787.39 544
2787.89 543
2788.39 487
2788.89 495
2789.39 490
2789.88 519
2790.38 495
2790.88 567
2791.38 646
2791.88 594
2792.37 573
2792.87 612
2793.37 612
2793.87 557
2794.37 548
2794.87 607
2795.37 670
2795.86 726
2796.36 799
2796.86 837
2797.36 893
2797.86 763
2798.36 794
2798.86 850
2799.35 941
2799.85 974
2800.35 1137
2800.85 1051
2801.35 916
2801.85 947
2802.35 854
2802.85 937
2803.35 905
2803.85 872
2804.35 808
2804.85 825
2805.34 742
2805.84 805
2806.34 826
2806.84 836
2807.34 861
2807.84 904
2808.34 895
2808.84 930
2809.34 978
2809.84 942
2810.34 1009
2810.84 1150
2811.34 1311
2811.84 1332
2812.34 1245
2812.84 1199
2813.34 1099
2813.84 1080
2814.34 936
2814.84 816
2815.34 815
2815.84 687
2816.34 638
2816.84 675
2817.34 563
2817.84 658
2818.35 610
2818.85 597
2819.35 604
2819.85 643
2820.35 620
2820.85 617
2821.35 738
2821.85 698
2822.35 673
2822.85 666
2823.35 799
2823.85 739
2824.36 692
2824.86 663
2825.36 635
2825.86 667
2826.36 627
2826.86 611
2827.36 597
2827.86 632
2828.37 603
2828.87 567
2829.37 631
2829.87 627
2830.37 693
2830.87 668
2831.38 784
2831.88 770
2832.38 675
2832.88 577
2833.38 577
2833.88 629
2834.39 618
2834.89 600
2835.39 636
2835.89 669
2836.40 707
2836.90 541
2837.40 594
2837.90 624
2838.40 598
2838.91 646
2839.41 653
2839.91 646
2840.41 639
2840.92 603
2841.42 674
2841.92 621
2842.42 636
2842.93 608
2843.43 642
2843.93 642
2844.44 620
2844.94 545
2845.44 533
2845.94 627
2846.45 640
2846.95 525
2847.45 529
2847.96 702
2848.46 587
2848.96 594
2849.47 652
2849.97 658
2850.47 653
2850.98 631
2851.48 643
2851.98 615
2852.49 694
2852.99 644
2853.50 584
2854.00 587
2854.50 611
2855.01 595
2855.51 558
2856.01 575
2856.52 562
2857.02 508
2857.53 514
2858.03 617
2858.53 591
2859.04 459
2859.54 564
2860.05 631
2860.55 636
2861.06 538
2861.56 592
2862.06 584
2862.57 607
2863.07 605
2863.58 566
2864.08 607
2864.59 530
2865.09 497
2865.60 541
2866.10 594
2866.61 597
2867.11 565
2867.62 559
2868.12 615
2868.63 535
2869.13 531
2869.64 576
2870.14 591
2870.65 585
2871.15 563
2871.66 505
2872.16 588
2872.67 538
2873.17 570
2873.68 549
2874.18 503
2874.69 550
2875.20 662
2875.70 643
2876.21 601
2876.71 664
2877.22 677
2877.72 582
2878.23 544
2878.74 639
2879.24 630
2879.75 639
2880.25 597
2880.76 572
2881.27 664
2881.77 533
2882.28 663
2882.79 683
2883.29 660
2883.80 694
2884.30 807
2884.81 872
2885.32 844
2885.82 808
2886.33 805
2886.84 688
2887.34 790
2887.85 908
2888.36 932
2888.86 1081
2889.37 935
2889.88 1058
2890.38 961
2890.89 852
2891.40 880
2891.91 843
2892.41 827
2892.92 658
2893.43 667
2893.93 767
2894.44 729
2894.95 648
2895.46 655
2895.96 584
2896.47 565
2896.98 569
2897.49 555
2897.99 549
2898.50 558
2899.01 579
2899.52 589
2900.03 676
2900.53 697
2901.04 719
2901.55 592
2902.06 578
2902.56 619
2903.07 642
2903.58 716
2904.09 609
2904.60 617
2905.11 637
2905.61 669
2906.12 683
2906.63 709
2907.14 669
2907.65 686
2908.16 666
2908.66 675
2909.17 658
2909.68 617
2910.19 659
2910.70 731
2911.21 651
2911.72 565
2912.23 677
2912.73 671
2913.24 607
2913.75 633
2914.26 623
2914.77 660
2915.28 654
2915.79 717
2916.30 685
2916.81 599
2917.32 588
2917.83 690
2918.33 709
2918.84 733
2919.35 677
2919.86 650
2920.37 657
2920.88 626
2921.39 680
2921.90 685
2922.41 683
2922.92 681
2923.43 776
2923.94 771
2924.45 841
2924.96 838
2925.47 771
2925.98 818
2926.49 1018
2927.00 1022
2927.51 1130
2928.02 1151
2928.53 1109
2929.04 1025
2929.55 906
2930.06 886
2930.57 917
2931.08 850
2931.59 820
2932.11 707
2932.62 636
2933.13 591
2933.64 574
2934.15 532
2934.66 536
2935.17 605
2935.68 577
2936.19 559
2936.70 527
2937.21 603
2937.72 516
2938.24 578
2938.75 535
2939.26 544
2939.77 605
2940.28 541
2940.79 569
2941.30 607
2941.81 565
2942.33 575
2942.84 581
2943.35 472
2943.86 558
2944.37 534
2944.88 663
2945.40 669
2945.91 688
2946.42 662
2946.93 778
2947.44 768
2947.96 735
2948.47 768
2948.98 766
2949.49 836
2950.00 843
2950.52 708
2951.03 717
2951.54 722
2952.05 607
2952.57 615
2953.08 645
2953.59 719
2954.10 773
2954.62 749
2955.13 657
2955.64 601
2956.15 554
2956.67 648
2957.18 689
2957.69 596
2958.20 513
2958.72 559
2959.23 604
2959.74 585
2960.26 601
2960.77 559
2961.28 588
2961.80 561
2962.31 606
2962.82 736
2963.34 737
2963.85 648
2964.36 580
2964.88 666
2965.39 626
2965.90 678
2966.42 587
2966.93 629
2967.44 651
2967.96 610
2968.47 659
2968.98 594
2969.50 597
2970.01 560
2970.53 552
2971.04 578
2971.55 579
2972.07 574
2972.58 566
2973.10 569
2973.61 595
2974.12 484
2974.64 555
2975.15 536
2975.67 547
2976.18 621
2976.70 500
2977.21 458
2977.73 572
2978.24 507
2978.75 559
2979.27 588
2979.78 576
2980.30 601
2980.81 568
2981.33 547
2981.84 527
2982.36 563
2982.87 514
2983.39 512
2983.90 599
2984.42 652
2984.93 610
2985.45 563
2985.96 667
2986.48 627
2987.00 647
2987.51 584
2988.03 622
2988.54 604
2989.06 568
2989.57 571
2990.09 600
2990.60 611
2991.12 615
2991.64 753
2992.15 617
2992.67 623
2993.18 693
2993.70 647
2994.21 593
2994.73 613
2995.25 614
2995.76 690
2996.28 670
2996.80 632
2997.31 681
2997.83 731
2998.34 749
2998.86 736
2999.38 707
2999.89 686
3000.41 719
3000.93 758
3001.44 776
3001.96 795
3002.48 803
3002.99 789
3003.51 726
3004.03 681
3004.54 652
3005.06 706
3005.58 731
3006.09 757
3006.61 675
3007.13 707
3007.65 611
3008.16 644
3008.68 587
3009.20 556
3009.71 824
3010.23 753
3010.75 667
3011.27 651
3011.78 634
3012.30 576
3012.82 608
3013.34 673
3013.85 584
3014.37 573
3014.89 549
3015.41 515
3015.93 566
3016.44 564
3016.96 569
3017.48 565
3018.00 633
3018.52 682
3019.03 713
3019.55 601
3020.07 511
3020.59 565
3021.11 680
3021.63 707
3022.14 646
3022.66 654
3023.18 576
3023.70 674
3024.22 629
3024.74 675
3025.25 741
3025.77 634
3026.29 710
3026.81 720
3027.33 727
3027.85 701
3028.37 729
3028.89 738
3029.41 734
3029.92 702
3030.44 671
3030.96 653
3031.48 642
3032.00 569
3032.52 517
3033.04 538
3033.56 613
3034.08 599
3034.60 627
3035.12 636
3035.64 601
3036.16 531
3036.68 615
3037.20 588
3037.72 560
3038.24 658
3038.76 593
3039.28 676
3039.80 613
3040.32 582
3040.84 611
3041.36 608
3041.88 610
3042.40 614
3042.92 533
3043.44 564
3043.96 529
3044.48 477
3045.00 574
3045.52 582
3046.04 513
3046.56 574
3047.08 565
3047.60 548
3048.12 525
3048.64 542
3049.16 599
3049.68 589
3050.20 541
3050.72 568
3051.24 560
3051.77 506
3052.29 563
3052.81 616
3053.33 552
3053.85 517
3054.37 498
3054.89 500
3055.41 446
3055.93 530
3056.46 519
3056.98 539
3057.50 524
3058.02 567
3058.54 554
3059.06 564
3059.58 522
3060.11 473
3060.63 542
3061.15 461
3061.67 478
3062.19 505
3062.71 465
3063.24 579
3063.76 527
3064.28 528
3064.80 592
3065.32 563
3065.85 498
3066.37 492
3066.89 627
3067.41 611
3067.94 612
3068.46 512
3068.98 515
3069.50 531
3070.03 520
3070.55 545
3071.07 538
3071.59 565
3072.12 540
3072.64 492
3073.16 533
3073.68 522
3074.21 547
3074.73 564
3075.25 575
3075.78 587
3076.30 666
3076.82 609
3077.34 665
3077.87 603
3078.39 611
3078.91 597
3079.44 659
3079.96 675
3080.48 677
3081.01 628
3081.53 568
3082.05 639
3082.58 649
3083.10 587
3083.63 601
3084.15 633
3084.67 539
3085.20 606
3085.72 637
3086.24 556
3086.77 601
3087.29 609
3087.82 625
3088.34 576
3088.86 555
3089.39 610
3089.91 595
3090.44 664
3090.96 583
3091.49 586
3092.01 515
3092.53 575
3093.06 528
3093.58 499
3094.11 569
3094.63 509
3095.16 475
3095.68 560
3096.21 565
3096.73 540
3097.26 531
3097.78 509
3098.31 507
3098.83 589
3099.36 618
3099.88 586
3100.41 611
3100.93 717
3101.46 729
3101.98 711
3102.51 753
3103.03 813
3103.56 762
3104.08 878
3104.61 891
3105.13 914
3105.66 857
3106.18 957
3106.71 817
3107.24 826
3107.76 825
3108.29 677
3108.81 686
3109.34 642
3109.86 788
3110.39 715
3110.92 677
3111.44 666
3111.97 565
3112.49 622
3113.02 689
3113.55 688
3114.07 650
3114.60 649
3115.12 605
3115.65 575
3116.18 535
3116.70 571
3117.23 578
3117.76 472
3118.28 513
3118.81 520
3119.34 588
3119.86 597
3120.39 539
3120.92 526
3121.44 473
3121.97 490
3122.50 506
3123.02 521
3123.55 519
3124.08 593
3124.61 575
3125.13 594
3125.66 564
3126.19 472
3126.72 472
3127.24 488
3127.77 501
3128.30 525
3128.82 494
3129.35 569
3129.88 552
3130.41 573
3130.93 614
3131.46 497
3131.99 513
3132.52 486
3133.05 475
3133.57 491
3134.10 514
3134.63 659
3135.16 541
3135.69 501
3136.21 476
3136.74 507
3137.27 492
3137.80 534
3138.33 517
3138.85 552
3139.38 519
3139.91 457
3140.44 566
3140.97 611
3141.50 498
3142.03 598
3142.55 544
3143.08 549
3143.61 581
3144.14 587
3144.67 499
3145.20 481
3145.73 444
3146.26 518
3146.79 524
3147.31 502
3147.84 478
3148.37 512
3148.90 493
3149.43 530
3149.96 611
3150.49 548
3151.02 490
3151.55 507
3152.08 521
3152.61 503
3153.14 509
3153.67 498
3154.20 459
3154.73 514
3155.25 544
3155.78 568
3156.31 526
3156.84 522
3157.37 602
3157.90 555
3158.43 517
3158.96 515
3159.49 562
3160.02 540
3160.55 511
3161.08 473
3161.61 532
3162.14 525
3162.68 508
3163.21 548
3163.74 461
3164.27 496
3164.80 492
3165.33 487
3165.86 424
3166.39 425
3166.92 508
3167.45 521
3167.98 456
3168.51 504
3169.04 448
3169.57 487
3170.10 461
3170.64 431
3171.17 448
3171.70 545
3172.23 440
3172.76 458
3173.29 413
3173.82 436
3174.35 415
3174.88 504
3175.42 525
3175.95 539
3176.48 485
3177.01 475
3177.54 445
3178.07 418
3178.61 457
3179.14 474
3179.67 487
3180.20 476
3180.73 462
3181.26 498
3181.80 486
3182.33 541
3182.86 470
3183.39 535
3183.92 587
3184.46 510
3184.99 485
3185.52 504
3186.05 525
3186.59 494
3187.12 496
3187.65 495
3188.18 485
3188.72 526
3189.25 565
3189.78 507
3190.31 438
3190.85 463
3191.38 531
3191.91 518
3192.44 572
3192.98 530
3193.51 550
3194.04 579
3194.58 505
3195.11 509
3195.64 559
3196.17 524
3196.71 408
3197.24 515
3197.77 475
3198.31 527
3198.84 542
3199.37 514
3199.91 534
3200.44 526
3200.98 518
3201.51 511
3202.04 545
3202.58 598
3203.11 569
3203.64 558
3204.18 571
3204.71 535
3205.24 514
3205.78 514
3206.31 647
3206.85 531
3207.38 556
3207.91 563
3208.45 586
3208.98 486
3209.52 547
3210.05 619
3210.59 672
3211.12 660
3211.65 650
3212.19 692
3212.72 656
3213.26 661
3213.79 657
3214.33 688
3214.86 742
3215.40 778
3215.93 750
3216.47 708
3217.00 680
3217.54 644
3218.07 586
3218.61 534
3219.14 630
3219.68 615
3220.21 569
3220.75 591
3221.28 582
3221.82 485
3222.35 499
3222.89 517
3223.42 493
3223.96 493
3224.49 418
3225.03 525
3225.57 532
3226.10 539
3226.64 558
3227.17 570
3227.71 575
3228.24 555
3228.78 613
3229.32 602
3229.85 538
3230.39 576
3230.92 584
3231.46 532
3232.00 544
3232.53 537
3233.07 561
3233.60 590
3234.14 494
3234.68 536
3235.21 470
3235.75 428
3236.29 417
3236.82 562
3237.36 575
3237.90 472
3238.43 496
3238.97 609
3239.51 639
3240.04 532
3240.58 553
3241.12 539
3241.65 581
3242.19 445
3242.73 470
3243.26 559
3243.80 614
3244.34 541
3244.88 553
3245.41 573
3245.95 504
3246.49 521
3247.02 482
3247.56 559
3248.10 581
3248.64 555
3249.17 518
3249.71 487
3250.25 534
3250.79 522
3251.33 535
3251.86 572
3252.40 532
3252.94 554
3253.48 638
3254.01 634
3254.55 588
3255.09 547
3255.63 601
3256.17 533
3256.70 570
3257.24 602
3257.78 576
3258.32 534
3258.86 536
3259.40 495
3259.93 583
3260.47 577
3261.01 473
3261.55 545
3262.09 538
3262.63 559
3263.17 583
3263.70 495
3264.24 588
3264.78 605
3265.32 677
3265.86 667
3266.40 632
3266.94 682
3267.48 905
3268.02 856
3268.56 746
3269.09 826
3269.63 781
3270.17 591
3270.71 698
3271.25 673
3271.79 791
3272.33 735
3272.87 723
3273.41 659
3273.95 752
3274.49 679
3275.03 525
3275.57 543
3276.11 596
3276.65 604
3277.19 593
3277.73 609
3278.27 646
3278.81 572
3279.35 610
3279.89 549
3280.43 509
3280.97 491
3281.51 540
3282.05 612
3282.59 607
3283.13 629
3283.67 507
3284.21 640
3284.75 675
3285.29 659
3285.83 705
3286.37 711
3286.91 650
3287.45 622
3287.99 608
3288.53 587
3289.08 593
3289.62 533
3290.16 595
3290.70 628
3291.24 649
3291.78 688
3292.32 667
3292.86 656
3293.40 677
3293.95 668
3294.49 695
3295.03 690
3295.57 727
3296.11 732
3296.65 775
3297.19 817
3297.73 876
3298.28 793
3298.82 815
3299.36 819
3299.90 846
3300.44 792
3300.99 822
3301.53 723
3302.07 756
3302.61 772
3303.15 668
3303.69 639
3304.24 629
3304.78 586
3305.32 524
3305.86 543
3306.41 615
3306.95 588
3307.49 653
3308.03 618
3308.58 650
3309.12 600
3309.66 612
3310.20 637
3310.75 635
3311.29 649
3311.83 638
3312.37 534
3312.92 495
3313.46 516
3314.00 473
3314.54 516
3315.09 555
3315.63 510
3316.17 573
3316.72 584
3317.26 644
3317.80 619
3318.35 641
3318.89 641
3319.43 658
3319.98 622
3320.52 671
3321.06 612
3321.61 591
3322.15 649
3322.69 575
3323.24 660
3323.78 638
3324.33 689
3324.87 667
3325.41 709
3325.96 699
3326.50 726
3327.04 773
3327.59 736
3328.13 749
3328.68 672
3329.22 693
3329.76 552
3330.31 580
3330.85 613
3331.40 615
3331.94 556
3332.49 537
3333.03 585
3333.58 701
3334.12 663
3334.66 658
3335.21 764
3335.75 777
3336.30 779
3336.84 903
3337.39 840
3337.93 1010
3338.48 1096
3339.02 1090
3339.57 1107
3340.11 1218
3340.66 1092
3341.20 1050
3341.75 1044
3342.29 891
3342.84 854
3343.38 832
3343.93 749
3344.47 725
3345.02 591
3345.57 612
3346.11 658
3346.66 623
3347.20 659
3347.75 505
3348.29 532
3348.84 566
3349.38 506
3349.93 608
3350.48 595
3351.02 459
3351.57 551
3352.11 599
3352.66 654
3353.21 603
3353.75 520
3354.30 557
3354.84 527
3355.39 554
3355.94 602
3356.48 559
3357.03 602
3357.58 605
3358.12 604
3358.67 578
3359.22 559
3359.76 528
3360.31 557
3360.86 543
3361.40 496
3361.95 497
3362.50 518
3363.04 534
3363.59 516
3364.14 539
3364.68 554
3365.23 533
3365.78 554
3366.33 553
3366.87 517
3367.42 577
3367.97 628
3368.51 589
3369.06 532
3369.61 450
3370.16 449
3370.70 468
3371.25 451
3371.80 543
3372.35 507
3372.90 513
3373.44 484
3373.99 456
3374.54 421
3375.09 472
3375.63 454
3376.18 572
3376.73 712
3377.28 556
3377.83 529
3378.37 463
3378.92 524
3379.47 476
3380.02 471
3380.57 496
3381.12 470
3381.66 455
3382.21 422
3382.76 448
3383.31 448
3383.86 388
3384.41 490
3384.96 438
3385.50 483
3386.05 530
3386.60 474
3387.15 482
3387.70 425
3388.25 489
3388.80 449
3389.35 500
3389.90 578
3390.44 502
3390.99 373
3391.54 457
3392.09 541
3392.64 507
3393.19 580
3393.74 557
3394.29 538
3394.84 479
3395.39 416
3395.94 481
3396.49 511
3397.04 474
3397.59 493
3398.14 469
3398.69 482
3399.24 467
3399.79 469
3400.34 432
3400.89 434
3401.44 564
3401.99 545
3402.54 499
3403.09 455
3403.64 376
3404.19 383
3404.74 360
3405.29 410
3405.84 425
3406.39 421
3406.94 431
3407.49 501
3408.04 510
3408.59 441
3409.14 470
3409.69 371
3410.24 439
3410.79 556
3411.34 461
3411.89 473
3412.45 478
3413.00 381
3413.55 428
3414.10 463
3414.65 432
3415.20 528
3415.75 550
3416.30 486
3416.85 439
3417.41 491
3417.96 463
3418.51 488
3419.06 373
3419.61 380
3420.16 536
3420.71 487
3421.27 456
3421.82 417
3422.37 430
3422.92 489
3423.47 483
3424.02 412
3424.58 383
3425.13 430
3425.68 485
3426.23 470
3426.78 474
3427.34 590
3427.89 444
3428.44 398
3428.99 396
3429.55 439
3430.10 500
3430.65 460
3431.20 415
3431.76 335
3432.31 330
3432.86 465
3433.41 442
3433.97 452
3434.52 471
3435.07 413
3435.62 431
3436.18 347
3436.73 363
3437.28 334
3437.84 362
3438.39 415
3438.94 421
3439.49 429
3440.05 491
3440.60 468
3441.15 404
3441.71 501
3442.26 507
3442.81 449
3443.37 494
3443.92 466
3444.47 506
3445.03 503
3445.58 469
3446.13 421
3446.69 456
3447.24 425
3447.80 433
3448.35 432
3448.90 470
3449.46 476
3450.01 438
3450.57 490
3451.12 395
3451.67 493
3452.23 471
3452.78 463
3453.34 473
3453.89 485
3454.44 445
3455.00 478
3455.55 434
3456.11 376
3456.66 452
3457.22 465
3457.77 444
3458.33 460
3458.88 459
3459.43 440
3459.99 393
3460.54 462
3461.10 474
3461.65 486
3462.21 444
3462.76 429
3463.32 404
3463.87 462
3464.43 397
3464.98 445
3465.54 440
3466.09 499
3466.65 423
3467.21 408
3467.76 471
3468.32 457
3468.87 524
3469.43 423
3469.98 431
3470.54 542
3471.09 441
3471.65 423
3472.20 519
3472.76 544
3473.32 507
3473.87 474
3474.43 467
3474.98 509
3475.54 451
3476.10 477
3476.65 501
3477.21 449
3477.76 481
3478.32 468
3478.88 509
3479.43 451
3479.99 526
3480.55 539
3481.10 514
3481.66 490
3482.22 500
3482.77 543
3483.33 500
3483.89 488
3484.44 501
3485.00 635
3485.56 514
3486.11 532
3486.67 448
3487.23 494
3487.78 514
3488.34 478
3488.90 484
3489.45 458
3490.01 470
3490.57 533
3491.13 602
3491.68 512
3492.24 595
3492.80 565
3493.35 662
3493.91 730
3494.47 637
3495.03 675
3495.58 661
3496.14 747
3496.70 741
3497.26 675
3497.82 589
3498.37 641
3498.93 642
3499.49 746
3500.05 647
3500.61 664
3501.16 857
3501.72 846
3502.28 981
3502.84 861
3503.40 779
3503.95 894
3504.51 947
3505.07 819
3505.63 768
3506.19 794
3506.75 852
3507.30 719
3507.86 669
3508.42 780
3508.98 665
3509.54 602
3510.10 574
3510.66 536
3511.22 573
3511.77 570
3512.33 602
3512.89 599
3513.45 553
3514.01 526
3514.57 536
3515.13 514
3515.69 583
3516.25 603
3516.81 595
3517.37 527
3517.92 470
3518.48 561
3519.04 573
3519.60 556
3520.16 576
3520.72 552
3521.28 571
3521.84 583
3522.40 629
3522.96 554
3523.52 504
3524.08 558
3524.64 580
3525.20 646
3525.76 639
3526.32 598
3526.88 640
3527.44 590
3528.00 651
3528.56 660
3529.12 682
3529.68 540
3530.24 602
3530.80 591
3531.36 477
3531.92 502
3532.48 530
3533.04 540
3533.60 563
3534.17 444
3534.73 480
3535.29 523
3535.85 501
3536.41 559
3536.97 586
3537.53 537
3538.09 503
3538.65 575
3539.21 529
3539.77 571
3540.34 510
3540.90 491
3541.46 451
3542.02 496
3542.58 518
3543.14 521
3543.70 543
3544.26 612
3544.83 603
3545.39 611
3545.95 477
3546.51 429
3547.07 502
3547.63 536
3548.20 578
3548.76 584
3549.32 542
3549.88 508
3550.44 516
3551.01 447
3551.57 521
3552.13 459
3552.69 476
3553.25 507
3553.82 461
3554.38 418
3554.94 506
3555.50 511
3556.07 493
3556.63 449
3557.19 467
3557.75 567
3558.32 566
3558.88 512
3559.44 468
3560.00 435
3560.57 451
3561.13 473
3561.69 433
3562.26 468
3562.82 481
3563.38 504
3563.94 471
3564.51 441
3565.07 525
3565.63 466
3566.20 424
3566.76 457
3567.32 479
3567.89 436
3568.45 491
3569.01 470
3569.58 411
3570.14 456
3570.70 458
3571.27 458
3571.83 427
3572.39 424
3572.96 426
3573.52 438
3574.09 359
3574.65 406
3575.21 482
3575.78 404
3576.34 426
3576.91 396
3577.47 434
3578.03 452
3578.60 461
3579.16 414
3579.73 414
3580.29 373
3580.86 423
3581.42 505
3581.98 505
3582.55 435
3583.11 431
3583.68 384
3584.24 471
3584.81 417
3585.37 409
3585.94 415
3586.50 504
3587.07 522
3587.63 441
3588.20 436
3588.76 472
3589.33 465
3589.89 407
3590.46 402
3591.02 401
3591.59 536
3592.15 608
3592.72 465
3593.28 509
3593.85 434
3594.41 512
3594.98 442
3595.54 470
3596.11 429
3596.68 431
3597.24 451
3597.81 497
3598.37 470
3598.94 474
3599.50 497
3600.07 482
3600.64 487
3601.20 487
3601.77 489
3602.33 506
3602.90 549
3603.47 540
3604.03 499
3604.60 482
3605.16 473
3605.73 546
3606.30 531
3606.86 474
3607.43 434
3608.00 462
3608.56 425
3609.13 400
3609.70 408
3610.26 371
3610.83 410
3611.40 437
3611.96 494
3612.53 522
3613.10 437
3613.66 451
3614.23 479
3614.80 470
3615.36 427
3615.93 481
3616.50 500
3617.07 582
3617.63 664
3618.20 800
3618.77 971
3619.34 965
3619.90 1020
3620.47 992
3621.04 1032
3621.61 1167
3622.17 1120
3622.74 1083
3623.31 1034
3623.88 1048
3624.44 861
3625.01 853
3625.58 803
3626.15 647
3626.72 641
3627.28 605
3627.85 509
3628.42 470
3628.99 500
3629.56 547
3630.12 475
3630.69 454
3631.26 471
3631.83 418
3632.40 427
3632.97 475
3633.53 471
3634.10 472
3634.67 434
3635.24 431
3635.81 426
3636.38 473
3636.95 480
3637.52 446
3638.08 483
3638.65 392
3639.22 520
3639.79 425
3640.36 480
3640.93 455
3641.50 454
3642.07 516
3642.64 473
3643.21 507
3643.78 416
3644.34 504
3644.91 564
3645.48 541
3646.05 530
3646.62 470
3647.19 557
3647.76 631
3648.33 625
3648.90 614
3649.47 568
3650.04 552
3650.61 635
3651.18 638
3651.75 565
3652.32 562
3652.89 592
3653.46 583
3654.03 532
3654.60 645
3655.17 543
3655.74 562
3656.31 576
3656.88 476
3657.45 520
3658.02 549
3658.59 606
3659.16 613
3659.73 574
3660.30 615
3660.87 625
3661.45 585
3662.02 540
3662.59 578
3663.16 618
3663.73 577
3664.30 544
3664.87 586
3665.44 534
3666.01 508
3666.58 465
3667.15 459
3667.73 480
3668.30 440
3668.87 478
3669.44 434
3670.01 424
3670.58 512
3671.15 517
3671.73 467
3672.30 470
3672.87 479
3673.44 439
3674.01 457
3674.58 483
3675.16 412
3675.73 522
3676.30 544
3676.87 499
3677.44 450
3678.01 465
3678.59 495
3679.16 502
3679.73 490
3680.30 526
3680.88 433
3681.45 461
3682.02 528
3682.59 509
3683.16 503
3683.74 461
3684.31 468
3684.88 473
3685.45 465
3686.03 482
3686.60 468
3687.17 465
3687.74 527
3688.32 518
3688.89 464
3689.46 552
3690.04 583
3690.61 501
3691.18 513
3691.76 499
3692.33 573
3692.90 652
3693.47 666
3694.05 541
3694.62 518
3695.19 605
3695.77 537
3696.34 504
3696.91 513
3697.49 549
3698.06 512
3698.64 456
3699.21 499
3699.78 461
3700.36 456
3700.93 437
3701.50 369
3702.08 444
3702.65 443
3703.23 498
3703.80 477
3704.37 470
3704.95 482
3705.52 469
3706.10 473
3706.67 461
3707.24 453
3707.82 459
3708.39 387
3708.97 465
3709.54 367
3710.12 410
3710.69 466
3711.27 491
3711.84 556
3712.41 526
3712.99 535
3713.56 536
3714.14 496
3714.71 488
3715.29 571
3715.86 567
3716.44 506
3717.01 517
3717.59 489
3718.16 446
3718.74 471
3719.31 510
3719.89 529
3720.46 578
3721.04 501
3721.61 445
3722.19 536
3722.77 519
3723.34 460
3723.92 490
3724.49 500
3725.07 463
3725.64 472
3726.22 474
3726.79 435
3727.37 504
3727.95 494
3728.52 496
3729.10 440
3729.67 440
3730.25 486
3730.83 480
3731.40 458
3731.98 419
3732.56 546
3733.13 598
3733.71 585
3734.28 589
3734.86 679
3735.44 611
3736.01 617
3736.59 700
3737.17 696
3737.74 692
3738.32 610
3738.90 672
3739.47 572
3740.05 618
3740.63 574
3741.20 534
3741.78 476
3742.36 537
3742.93 526
3743.51 536
3744.09 447
3744.67 440
3745.24 471
3745.82 460
3746.40 421
3746.97 517
3747.55 468
3748.13 401
3748.71 459
3749.28 445
3749.86 499
3750.44 446
3751.02 512
3751.59 487
3752.17 463
3752.75 443
3753.33 427
3753.91 547
3754.48 485
3755.06 475
3755.64 471
3756.22 427
3756.80 510
3757.37 482
3757.95 374
3758.53 398
3759.11 364
3759.69 380
3760.27 393
3760.84 376
3761.42 400
3762.00 419
3762.58 528
3763.16 460
3763.74 424
3764.31 460
3764.89 456
3765.47 500
3766.05 484
3766.63 566
3767.21 589
3767.79 489
3768.37 510
3768.95 545
3769.52 485
3770.10 498
3770.68 454
3771.26 429
3771.84 466
3772.42 522
3773.00 540
3773.58 510
3774.16 511
3774.74 424
3775.32 442
3775.90 455
3776.48 479
3777.06 445
3777.64 508
3778.22 491
3778.80 393
3779.38 421
3779.96 461
3780.54 419
3781.12 458
3781.70 465
3782.28 436
3782.86 403
3783.44 402
3784.02 455
3784.60 441
3785.18 402
3785.76 450
3786.34 436
3786.92 426
3787.50 441
3788.08 444
3788.66 495
3789.24 446
3789.82 447
3790.40 434
3790.98 415
3791.56 348
3792.14 354
3792.72 386
3793.30 389
3793.89 355
3794.47 410
3795.05 416
3795.63 407
3796.21 392
3796.79 393
3797.37 426
3797.95 418
3798.53 375
3799.12 430
3799.70 403
3800.28 439
3800.86 409
3801.44 348
3802.02 371
3802.60 431
3803.19 463
3803.77 441
3804.35 475
3804.93 479
3805.51 432
3806.10 363
3806.68 390
3807.26 404
3807.84 496
3808.42 463
3809.01 481
3809.59 431
3810.17 397
3810.75 423
3811.33 393
3811.92 416
3812.50 435
3813.08 536
3813.66 530
3814.25 429
3814.83 438
3815.41 415
3815.99 428
3816.58 468
3817.16 470
3817.74 398
3818.32 382
3818.91 410
3819.49 477
3820.07 493
3820.66 447
3821.24 348
3821.82 395
3822.41 399
3822.99 361
3823.57 434
3824.16 380
3824.74 322
3825.32 344
3825.91 433
3826.49 397
3827.07 397
3827.66 464
3828.24 421
3828.82 419
3829.41 432
3829.99 396
3830.57 423
3831.16 441
3831.74 458
3832.33 435
3832.91 467
3833.49 504
3834.08 457
3834.66 427
3835.25 438
3835.83 435
3836.41 428
3837.00 521
3837.58 455
3838.17 437
3838.75 466
3839.34 389
3839.92 439
3840.50 463
3841.09 459
3841.67 474
3842.26 422
3842.84 398
3843.43 492
3844.01 429
3844.60 423
3845.18 395
3845.77 461
3846.35 429
3846.94 445
3847.52 504
3848.11 500
3848.69 497
3849.28 496
3849.86 553
3850.45 465
3851.03 487
3851.62 497
3852.20 448
3852.79 480
3853.37 487
3853.96 464
3854.55 498
3855.13 440
3855.72 405
3856.30 420
3856.89 445
3857.47 423
3858.06 517
3858.65 455
3859.23 510
3859.82 567
3860.40 598
3860.99 622
3861.58 714
3862.16 726
3862.75 824
3863.33 892
3863.92 962
3864.51 916
3865.09 997
3865.68 957
3866.27 1007
3866.85 998
3867.44 924
3868.03 768
3868.61 784
3869.20 671
3869.79 585
3870.37 588
3870.96 519
3871.55 578
3872.13 547
3872.72 507
3873.31 493
3873.89 517
3874.48 498
3875.07 466
3875.66 463
3876.24 491
3876.83 491
3877.42 509
3878.00 444
3878.59 435
3879.18 467
3879.77 530
3880.35 469
3880.94 465
3881.53 529
3882.12 490
3882.70 445
3883.29 472
3883.88 526
3884.47 511
3885.06 510
3885.64 520
3886.23 483
3886.82 447
3887.41 498
3888.00 460
3888.58 430
3889.17 493
3889.76 519
3890.35 491
3890.94 496
3891.53 497
3892.11 544
3892.70 582
3893.29 547
3893.88 527
3894.47 582
3895.06 562
3895.65 528
3896.23 560
3896.82 545
3897.41 554
3898.00 533
3898.59 533
3899.18 532
3899.77 479
3900.36 505
3900.95 519
3901.53 530
3902.12 532
3902.71 564
3903.30 616
3903.89 612
3904.48 585
3905.07 581
3905.66 594
3906.25 523
3906.84 475
3907.43 509
3908.02 592
3908.61 528
3909.20 498
3909.79 445
3910.38 423
3910.97 520
3911.56 465
3912.15 422
3912.74 431
3913.33 404
3913.92 452
3914.51 461
3915.10 529
3915.69 434
3916.28 407
3916.87 398
3917.46 434
3918.05 413
3918.64 429
3919.23 483
3919.82 465
3920.41 410
3921.00 401
3921.59 427
3922.18 451
3922.77 438
3923.36 349
3923.95 366
3924.55 368
3925.14 400
3925.73 475
3926.32 443
3926.91 485
3927.50 486
3928.09 424
3928.68 454
3929.27 462
3929.87 440
3930.46 411
3931.05 493
3931.64 469
3932.23 486
3932.82 525
3933.41 448
3934.01 477
3934.60 435
3935.19 412
3935.78 444
3936.37 428
3936.96 424
3937.56 492
3938.15 486
3938.74 461
3939.33 402
3939.92 422
3940.52 420
3941.11 460
3941.70 432
3942.29 482
3942.88 473
3943.48 465
3944.07 522
3944.66 532
3945.25 472
3945.85 431
3946.44 420
3947.03 394
3947.62 411
3948.22 409
3948.81 318
3949.40 375
3949.99 431
3950.59 437
3951.18 388
3951.77 345
3952.37 368
3952.96 375
3953.55 411
3954.15 438
3954.74 434
3955.33 462
3955.93 485
3956.52 457
3957.11 473
3957.71 473
3958.30 450
3958.89 438
3959.49 502
3960.08 457
3960.67 451
3961.27 443
3961.86 457
3962.45 383
3963.05 387
3963.64 387
3964.23 408
3964.83 438
3965.42 424
3966.02 472
3966.61 480
3967.20 428
3967.80 365
3968.39 486
3968.99 429
3969.58 400
3970.18 434
3970.77 449
3971.36 475
3971.96 420
3972.55 438
3973.15 417
3973.74 339
3974.34 408
3974.93 410
3975.53 406
3976.12 464
3976.72 429
3977.31 391
3977.91 449
3978.50 480
3979.10 341
3979.69 421
3980.29 495
3980.88 419
3981.48 360
3982.07 374
3982.67 330
3983.26 368
3983.86 383
3984.45 463
3985.05 486
3985.64 421
3986.24 410
3986.83 378
3987.43 437
3988.03 419
3988.62 356
3989.22 420
3989.81 373
3990.41 390
3991.00 413
3991.60 356
3992.20 371
3992.79 467
3993.39 411
3993.98 450
3994.58 482
3995.18 401
3995.77 408
3996.37 431
3996.97 447
3997.56 498
3998.16 436
3998.75 435
3999.35 483
3999.95 479
4000.54 425
4001.14 501
4001.74 452
4002.33 464
4002.93 499
4003.53 478
4004.12 459
4004.72 456
4005.32 457
4005.92 439
4006.51 451
4007.11 425
4007.71 425
4008.30 465
4008.90 459
4009.50 524
4010.10 507
4010.69 501
4011.29 440
4011.89 445
4012.49 490
4013.08 512
4013.68 523
4014.28 496
4014.88 496
4015.47 486
4016.07 466
4016.67 563
4017.27 600
4017.86 675
4018.46 738
4019.06 670
4019.66 683
4020.26 707
4020.85 668
4021.45 659
4022.05 708
4022.65 674
4023.25 583
4023.85 634
4024.44 583
4025.04 541
4025.64 500
4026.24 500
4026.84 523
4027.44 463
4028.03 478
4028.63 480
4029.23 468
4029.83 464
4030.43 507
4031.03 466
4031.63 599
4032.23 547
4032.83 494
4033.42 449
4034.02 427
4034.62 454
4035.22 440
4035.82 387
4036.42 478
4037.02 492
4037.62 502
4038.22 534
4038.82 553
4039.42 484
4040.02 463
4040.62 448
4041.22 457
4041.82 447
4042.41 419
4043.01 419
4043.61 354
4044.21 412
4044.81 453
4045.41 351
4046.01 382
4046.61 468
4047.21 486
4047.81 401
4048.41 389
4049.01 480
4049.61 456
4050.21 499
4050.82 468
4051.42 444
4052.02 535
4052.62 587
4053.22 500
4053.82 448
4054.42 396
4055.02 451
4055.62 501
4056.22 444
4056.82 431
4057.42 460
4058.02 465
4058.62 434
4059.22 497
4059.83 448
4060.43 420
4061.03 353
4061.63 386
4062.23 386
4062.83 454
4063.43 560
4064.03 505
4064.63 424
4065.24 406
4065.84 366
4066.44 384
4067.04 414
4067.64 416
4068.24 397
4068.85 401
4069.45 436
4070.05 428
4070.65 386
4071.25 436
4071.85 348
4072.46 341
4073.06 410
4073.66 416
4074.26 401
4074.86 486
4075.47 456
4076.07 415
4076.67 389
4077.27 361
4077.88 378
4078.48 402
4079.08 438
4079.68 394
4080.29 398
4080.89 365
4081.49 423
4082.09 342
4082.70 401
4083.30 445
4083.90 421
4084.50 421
4085.11 446
4085.71 425
4086.31 384
4086.92 403
4087.52 388
4088.12 391
4088.72 373
4089.33 353
4089.93 422
4090.53 325
4091.14 348
4091.74 400
4092.34 368
4092.95 402
4093.55 406
4094.16 475
4094.76 476
4095.36 475
4095.97 405
4096.57 409
4097.17 400
4097.78 465
4098.38 423
4098.98 431
4099.59 446
4100.19 422
4100.80 468
4101.40 377
4102.00 437
4102.61 384
4103.21 423
4103.82 418
4104.42 388
4105.03 371
4105.63 359
4106.23 341
4106.84 418
4107.44 398
4108.05 363
4108.65 400
4109.26 443
4109.86 358
4110.47 482
4111.07 435
4111.68 383
4112.28 413
4112.89 360
4113.49 376
4114.10 390
4114.70 355
4115.31 423
4115.91 411
4116.52 349
4117.12 301
4117.73 297
4118.33 383
4118.94 402
4119.54 355
4120.15 340
4120.75 434
4121.36 367
4121.97 411
4122.57 432
4123.18 390
4123.78 424
4124.39 391
4124.99 391
4125.60 359
4126.21 372
4126.81 450
4127.42 380
4128.02 429
4128.63 416
4129.24 389
4129.84 373
4130.45 398
4131.05 412
4131.66 374
4132.27 381
4132.87 354
4133.48 376
4134.09 421
4134.69 452
4135.30 347
4135.91 383
4136.51 372
4137.12 365
4137.73 386
4138.33 422
4138.94 372
4139.55 374
4140.15 399
4140.76 433
4141.37 373
4141.97 411
4142.58 417
4143.19 425
4143.80 424
4144.40 415
4145.01 411
4145.62 373
4146.22 430
4146.83 399
4147.44 383
4148.05 397
4148.65 465
4149.26 403
4149.87 379
4150.48 415
4151.09 403
4151.69 437
4152.30 380
4152.91 410
4153.52 413
4154.12 416
4154.73 415
4155.34 331
4155.95 364
4156.56 342
4157.16 318
4157.77 362
4158.38 289
4158.99 309
4159.60 342
4160.21 345
4160.81 405
4161.42 352
4162.03 334
4162.64 492
4163.25 413
4163.86 438
4164.47 375
4165.08 353
4165.68 376
4166.29 411
4166.90 387
4167.51 350
4168.12 322
4168.73 434
4169.34 420
4169.95 434
4170.56 367
4171.16 330
4171.77 390
4172.38 426
4172.99 354
4173.60 432
4174.21 373
4174.82 407
4175.43 377
4176.04 348
4176.65 336
4177.26 344
4177.87 360
4178.48 403
4179.09 441
4179.70 400
4180.31 333
4180.92 332
4181.53 383
4182.14 432
4182.75 354
4183.36 346
4183.97 395
4184.58 356
4185.19 391
4185.80 327
4186.41 316
4187.02 342
4187.63 356
4188.24 354
4188.85 364
4189.46 329
4190.07 338
4190.68 344
4191.29 351
4191.90 349
4192.51 345
4193.13 358
4193.74 374
4194.35 433
4194.96 411
4195.57 388
4196.18 411
4196.79 444
4197.40 421
4198.01 418
4198.62 369
4199.24 390
4199.85 407
4200.46 473
4201.07 470
4201.68 411
4202.29 415
4202.90 352
4203.52 387
4204.13 429
4204.74 426
4205.35 400
4205.96 367
4206.57 401
4207.19 403
4207.80 363
4208.41 404
4209.02 490
4209.63 432
4210.25 405
4210.86 400
4211.47 407
4212.08 419
4212.69 337
4213.31 375
4213.92 426
4214.53 421
4215.14 468
4215.76 444
4216.37 434
4216.98 420
4217.59 433
4218.21 466
4218.82 480
4219.43 418
4220.04 439
4220.66 480
4221.27 479
4221.88 458
4222.50 479
4223.11 611
4223.72 569
4224.33 645
4224.95 721
4225.56 633
4226.17 694
4226.79 759
4227.40 695
4228.01 673
4228.63 751
4229.24 672
4229.85 576
4230.47 616
4231.08 591
4231.69 557
4232.31 599
4232.92 624
4233.54 588
4234.15 573
4234.76 589
4235.38 516
4235.99 532
4236.61 426
4237.22 465
4237.83 530
4238.45 497
4239.06 503
4239.68 438
4240.29 441
4240.90 488
4241.52 487
4242.13 473
4242.75 437
4243.36 395
4243.98 397
4244.59 365
4245.21 429
4245.82 460
4246.43 407
4247.05 417
4247.66 374
4248.28 396
4248.89 432
4249.51 440
4250.12 491
4250.74 423
4251.35 421
4251.97 441
4252.58 415
4253.20 413
4253.81 364
4254.43 400
4255.04 399
4255.66 366
4256.28 445
4256.89 402
4257.51 408
4258.12 426
4258.74 425
4259.35 421
4259.97 385
4260.58 398
4261.20 474
4261.82 370
4262.43 347
4263.05 428
4263.66 520
4264.28 508
4264.90 467
4265.51 474
4266.13 499
4266.74 466
4267.36 461
4267.98 426
4268.59 496
4269.21 437
4269.82 428
4270.44 461
4271.06 410
4271.67 372
4272.29 451
4272.91 469
4273.52 465
4274.14 452
4274.76 418
4275.37 403
4275.99 392
4276.61 409
4277.22 443
4277.84 396
4278.46 406
4279.08 438
4279.69 390
4280.31 368
4280.93 464
4281.54 423
4282.16 394
4282.78 398
4283.40 385
4284.01 380
4284.63 381
4285.25 373
4285.87 404
4286.48 364
4287.10 351
4287.72 362
4288.34 390
4288.95 400
4289.57 373
4290.19 381
4290.81 417
4291.43 325
4292.04 382
4292.66 390
4293.28 353
4293.90 438
4294.52 456
4295.13 426
4295.75 433
4296.37 353
4296.99 394
4297.61 376
4298.23 422
4298.84 393
4299.46 367
4300.08 376
4300.70 371
4301.32 408
4301.94 389
4302.56 359
4303.17 411
4303.79 373
4304.41 334
4305.03 386
4305.65 407
4306.27 414
4306.89 445
4307.51 407
4308.13 381
4308.75 429
4309.36 404
4309.98 387
4310.60 365
4311.22 373
4311.84 421
4312.46 397
4313.08 364
4313.70 334
4314.32 394
4314.94 356
4315.56 429
4316.18 354
4316.80 371
4317.42 394
4318.04 407
4318.66 413
4319.28 388
4319.90 412
4320.52 432
4321.14 433
4321.76 433
4322.38 386
4323.00 384
4323.62 352
4324.24 391
4324.86 460
4325.48 337
4326.10 430
4326.72 469
4327.34 365
4327.96 335
4328.58 329
4329.20 422
4329.82 378
4330.44 442
4331.07 485
4331.69 456
4332.31 443
4332.93 409
4333.55 394
4334.17 321
4334.79 305
4335.41 321
4336.03 357
4336.65 403
4337.28 456
4337.90 423
4338.52 425
4339.14 469
4339.76 435
4340.38 387
4341.00 432
4341.63 518
4342.25 511
4342.87 463
4343.49 521
4344.11 455
4344.73 447
4345.36 373
4345.98 449
4346.60 420
4347.22 449
4347.84 447
4348.47 510
4349.09 452
4349.71 443
4350.33 443
4350.95 502
4351.58 527
4352.20 500
4352.82 561
4353.44 529
4354.07 442
4354.69 444
4355.31 482
4355.93 409
4356.56 476
4357.18 386
4357.80 376
4358.42 397
4359.05 424
4359.67 366
4360.29 360
4360.92 393
4361.54 361
4362.16 366
4362.78 351
4363.41 389
4364.03 410
4364.65 424
4365.28 412
4365.90 384
4366.52 435
4367.15 431
4367.77 422
4368.39 475
4369.02 367
4369.64 384
4370.26 355
4370.89 409
4371.51 409
4372.14 398
4372.76 360
4373.38 366
4374.01 349
4374.63 343
4375.25 358
4375.88 333
4376.50 357
4377.13 320
4377.75 380
4378.37 431
4379.00 421
4379.62 412
4380.25 335
4380.87 327
4381.50 395
4382.12 448
4382.75 353
4383.37 316
4383.99 336
4384.62 375
4385.24 428
4385.87 372
4386.49 405
4387.12 362
4387.74 374
4388.37 411
4388.99 433
4389.62 346
4390.24 323
4390.87 415
4391.49 432
4392.12 363
4392.74 324
4393.37 313
4393.99 351
4394.62 349
4395.24 334
4395.87 364
4396.49 333
4397.12 382
4397.75 415
4398.37 331
4399.00 378
4399.62 381
4400.25 377
4400.87 326
4401.50 383
4402.13 419
4402.75 395
4403.38 437
4404.00 401
4404.63 362
4405.26 360
4405.88 320
4406.51 320
4407.13 395
4407.76 401
4408.39 369
4409.01 418
4409.64 381
4410.27 439
4410.89 380
4411.52 391
4412.15 436
4412.77 316
4413.40 444
4414.03 415
4414.65 409
4415.28 427
4415.91 456
4416.53 422
4417.16 387
4417.79 439
4418.41 414
4419.04 368
4419.67 311
4420.30 396
4420.92 345
4421.55 312
4422.18 365
4422.80 431
4423.43 400
4424.06 421
4424.69 372
4425.31 352
4425.94 343
4426.57 412
4427.20 417
4427.82 325
4428.45 322
4429.08 323
4429.71 304
4430.34 280
4430.96 318
4431.59 354
4432.22 368
4432.85 316
4433.48 307
4434.10 358
4434.73 363
4435.36 421
4435.99 393
4436.62 319
4437.25 356
4437.87 365
4438.50 300
4439.13 385
4439.76 387
4440.39 307
4441.02 351
4441.64 369
4442.27 355
4442.90 329
4443.53 359
4444.16 431
4444.79 351
4445.42 294
4446.05 320
4446.68 339
4447.30 291
4447.93 414
4448.56 326
4449.19 314
4449.82 302
4450.45 318
4451.08 321
4451.71 307
4452.34 355
4452.97 414
4453.60 384
4454.23 357
4454.86 382
4455.49 413
4456.12 400
4456.75 363
4457.38 378
4458.01 385
4458.64 377
4459.27 394
4459.90 365
4460.53 352
4461.16 381
4461.79 377
4462.42 371
4463.05 392
4463.68 401
4464.31 349
4464.94 309
4465.57 383
4466.20 327
4466.83 311
4467.46 415
4468.09 406
4468.72 364
4469.35 319
4469.98 360
4470.61 326
4471.24 396
4471.87 395
4472.50 360
4473.13 340
4473.77 326
4474.40 305
4475.03 315
4475.66 370
4476.29 320
4476.92 335
4477.55 360
4478.18 342
4478.82 326
4479.45 404
4480.08 361
4480.71 350
4481.34 379
4481.97 324
4482.60 287
4483.24 352
4483.87 383
4484.50 368
4485.13 357
4485.76 341
4486.39 439
4487.03 392
4487.66 330
4488.29 394
4488.92 422
4489.55 355
4490.19 417
4490.82 390
4491.45 359
4492.08 387
4492.71 386
4493.35 396
4493.98 341
4494.61 357
4495.24 370
4495.88 392
4496.51 387
4497.14 345
4497.77 320
4498.41 422
4499.04 382
4499.67 333
4500.31 402
4500.94 422
4501.57 378
4502.20 394
4502.84 413
4503.47 432
4504.10 375
4504.74 406
4505.37 432
4506.00 491
4506.64 434
4507.27 382
4507.90 449
4508.54 433
4509.17 376
4509.80 393
4510.44 389
4511.07 321
4511.70 391
4512.34 365
4512.97 364
4513.60 395
4514.24 352
4514.87 384
4515.51 326
4516.14 362
4516.77 389
4517.41 395
4518.04 399
4518.68 388
4519.31 423
4519.94 421
4520.58 357
4521.21 382
4521.85 390
4522.48 395
4523.12 338
4523.75 395
4524.39 365
4525.02 340
4525.65 372
4526.29 377
4526.92 373
4527.56 454
4528.19 412
4528.83 406
4529.46 427
4530.10 516
4530.73 571
4531.37 546
4532.00 636
4532.64 716
4533.27 789
4533.91 932
4534.54 943
4535.18 976
4535.81 968
4536.45 844
4537.09 860
4537.72 883
4538.36 793
4538.99 721
4539.63 628
4540.26 559
4540.90 528
4541.53 536
4542.17 452
4542.81 438
4543.44 427
4544.08 376
4544.71 414
4545.35 403
4545.99 401
4546.62 409
4547.26 409
4547.89 431
4548.53 408
4549.17 385
4549.80 449
4550.44 455
4551.08 490
4551.71 503
4552.35 482
4552.98 436
4553.62 557
4554.26 572
4554.89 500
4555.53 425
4556.17 513
4556.80 416
4557.44 405
4558.08 425
4558.72 411
4559.35 409
4559.99 398
4560.63 389
4561.26 419
4561.90 423
4562.54 392
4563.17 388
4563.81 433
4564.45 472
4565.09 421
4565.72 400
4566.36 426
4567.00 421
4567.64 415
4568.27 405
4568.91 410
4569.55 448
4570.19 464
4570.82 432
4571.46 426
4572.10 392
4572.74 402
4573.38 503
4574.01 466
4574.65 449
4575.29 491
4575.93 511
4576.57 444
4577.20 456
4577.84 473
4578.48 431
4579.12 442
4579.76 477
4580.40 405
4581.04 452
4581.67 389
4582.31 388
4582.95 399
4583.59 441
4584.23 391
4584.87 365
4585.51 378
4586.14 410
4586.78 409
4587.42 417
4588.06 441
4588.70 355
4589.34 387
4589.98 363
4590.62 391
4591.26 425
4591.90 470
4592.54 398
4593.17 425
4593.81 463
4594.45 415
4595.09 412
4595.73 392
4596.37 395
4597.01 406
4597.65 391
4598.29 407
4598.93 442
4599.57 361
4600.21 306
4600.85 347
4601.49 342
4602.13 393
4602.77 386
4603.41 350
4604.05 332
4604.69 389
4605.33 387
4605.97 354
4606.61 354
4607.25 380
4607.89 386
4608.53 406
4609.17 374
4609.81 368
4610.45 379
4611.09 418
4611.73 427
4612.38 408
4613.02 389
4613.66 367
4614.30 413
4614.94 391
4615.58 429
4616.22 392
4616.86 355
4617.50 344
4618.14 337
4618.78 374
4619.43 427
4620.07 383
4620.71 387
4621.35 354
4621.99 371
4622.63 380
4623.27 342
4623.91 339
4624.56 352
4625.20 318
4625.84 324
4626.48 414
4627.12 413
4627.76 376
4628.41 356
4629.05 414
4629.69 376
4630.33 318
4630.97 308
4631.62 364
4632.26 439
4632.90 362
4633.54 315
4634.18 334
4634.83 365
4635.47 367
4636.11 379
4636.75 370
4637.40 345
4638.04 374
4638.68 327
4639.32 333
4639.97 388
4640.61 361
4641.25 374
4641.89 436
4642.54 437
4643.18 465
4643.82 433
4644.46 347
4645.11 395
4645.75 401
4646.39 386
4647.04 378
4647.68 411
4648.32 376
4648.97 374
4649.61 353
4650.25 364
4650.90 335
4651.54 374
4652.18 424
4652.83 377
4653.47 381
4654.11 383
4654.76 372
4655.40 416
4656.04 446
4656.69 426
4657.33 456
4657.98 471
4658.62 431
4659.26 458
4659.91 358
4660.55 367
4661.20 404
4661.84 354
4662.48 287
4663.13 282
4663.77 397
4664.42 384
4665.06 333
4665.71 319
4666.35 364
4666.99 322
4667.64 273
4668.28 328
4668.93 338
4669.57 310
4670.22 319
4670.86 346
4671.51 356
4672.15 366
4672.80 297
4673.44 269
4674.09 325
4674.73 317
4675.38 333
4676.02 356
4676.67 304
4677.31 303
4677.96 296
4678.60 312
4679.25 306
4679.89 304
4680.54 334
4681.18 357
4681.83 358
4682.47 316
4683.12 311
4683.77 348
4684.41 361
4685.06 346
4685.70 294
4686.35 311
4686.99 292
4687.64 318
4688.29 285
4688.93 281
4689.58 355
4690.22 371
4690.87 350
4691.52 335
4692.16 376
4692.81 358
4693.45 313
4694.10 295
4694.75 304
4695.39 390
4696.04 363
4696.69 298
4697.33 312
4697.98 307
4698.63 358
4699.27 332
4699.92 325
4700.57 389
4701.21 391
4701.86 381
4702.51 323
4703.15 346
4703.80 332
4704.45 345
4705.10 346
4705.74 323
4706.39 353
4707.04 295
4707.68 352
4708.33 363
4708.98 315
4709.63 295
4710.27 354
4710.92 386
4711.57 371
4712.22 341
4712.86 338
4713.51 314
4714.16 374
4714.81 307
4715.45 380
4716.10 307
4716.75 308
4717.40 334
4718.05 332
4718.69 343
4719.34 353
4719.99 318
4720.64 341
4721.29 349
4721.94 372
4722.58 354
4723.23 357
4723.88 362
4724.53 387
4725.18 396
4725.83 384
4726.47 409
4727.12 393
4727.77 409
4728.42 437
4729.07 393
4729.72 396
4730.37 366
4731.02 358
4731.66 336
4732.31 307
4732.96 383
4733.61 446
4734.26 344
4734.91 387
4735.56 336
4736.21 308
4736.86 307
4737.51 326
4738.16 365
4738.81 396
4739.45 325
4740.10 289
4740.75 331
4741.40 346
4742.05 350
4742.70 322
4743.35 340
4744.00 312
4744.65 350
4745.30 321
4745.95 363
4746.60 346
4747.25 352
4747.90 330
4748.55 318
4749.20 361
4749.85 341
4750.50 400
4751.15 352
4751.80 363
4752.45 383
4753.10 357
4753.75 344
4754.40 384
4755.05 367
4755.71 395
4756.36 402
4757.01 375
4757.66 394
4758.31 409
4758.96 337
4759.61 336
4760.26 340
4760.91 358
4761.56 365
4762.21 369
4762.86 333
4763.52 323
4764.17 374
4764.82 315
4765.47 402
4766.12 331
4766.77 369
4767.42 420
4768.07 448
4768.73 411
4769.38 374
4770.03 390
4770.68 381
4771.33 410
4771.98 441
4772.64 366
4773.29 331
4773.94 358
4774.59 295
4775.24 315
4775.89 303
4776.55 343
4777.20 311
4777.85 321
4778.50 320
4779.15 311
4779.81 349
4780.46 375
4781.11 359
4781.76 365
4782.42 322
4783.07 323
4783.72 316
4784.37 343
4785.03 397
4785.68 351
4786.33 365
4786.98 302
4787.64 320
4788.29 388
4788.94 375
4789.60 375
4790.25 318
4790.90 369
4791.55 392
4792.21 363
4792.86 309
4793.51 342
4794.17 323
4794.82 363
4795.47 356
4796.13 361
4796.78 295
4797.43 343
4798.09 381
4798.74 302
4799.39 331
4800.05 379
4800.70 360
4801.36 377
4802.01 363
4802.66 353
4803.32 309
4803.97 366
4804.62 332
4805.28 281
4805.93 309
4806.59 347
4807.24 387
4807.89 344
4808.55 357
4809.20 375
4809.86 367
4810.51 363
4811.17 348
4811.82 307
4812.47 347
4813.13 396
4813.78 373
4814.44 349
4815.09 347
4815.75 355
4816.40 363
4817.06 278
4817.71 335
4818.37 392
4819.02 373
4819.68 365
4820.33 380
4820.99 373
4821.64 330
4822.30 349
4822.95 379
4823.61 421
4824.26 344
4824.92 403
4825.57 412
4826.23 363
4826.88 372
4827.54 393
4828.19 368
4828.85 309
4829.51 445
4830.16 404
4830.82 398
4831.47 385
4832.13 363
4832.78 363
4833.44 360
4834.10 341
4834.75 417
4835.41 397
4836.06 372
4836.72 405
4837.38 401
4838.03 341
4838.69 457
4839.34 549
4840.00 403
4840.66 414
4841.31 498
4841.97 449
4842.63 453
4843.28 538
4843.94 487
4844.60 471
4845.25 404
4845.91 344
4846.57 398
4847.22 415
4847.88 470
4848.54 417
4849.19 347
4849.85 325
4850.51 360
4851.17 380
4851.82 349
4852.48 364
4853.14 387
4853.79 472
4854.45 410
4855.11 386
4855.77 435
4856.42 354
4857.08 365
4857.74 371
4858.40 427
4859.05 432
4859.71 377
4860.37 388
4861.03 463
4861.68 411
4862.34 364
4863.00 349
4863.66 353
4864.32 347
4864.97 365
4865.63 335
4866.29 329
4866.95 327
4867.61 384
4868.26 435
4868.92 473
4869.58 457
4870.24 421
4870.90 427
4871.56 417
4872.21 401
4872.87 409
4873.53 443
4874.19 390
4874.85 318
4875.51 356
4876.17 424
4876.83 463
4877.48 440
4878.14 368
4878.80 322
4879.46 325
4880.12 343
4880.78 365
4881.44 302
4882.10 356
4882.76 449
4883.42 353
4884.08 374
4884.73 381
4885.39 371
4886.05 336
4886.71 359
4887.37 394
4888.03 367
4888.69 343
4889.35 285
4890.01 341
4890.67 377
4891.33 389
4891.99 374
4892.65 333
4893.31 325
4893.97 320
4894.63 336
4895.29 300
4895.95 296
4896.61 328
4897.27 330
4897.93 346
4898.59 406
4899.25 313
4899.91 312
4900.57 363
4901.23 278
4901.89 294
4902.55 274
4903.21 319
4903.88 322
4904.54 340
4905.20 319
4905.86 318
4906.52 308
4907.18 340
4907.84 327
4908.50 311
4909.16 258
4909.82 297
4910.48 298
4911.15 298
4911.81 350
4912.47 320
4913.13 377
4913.79 319
4914.45 378
4915.11 364
4915.77 334
4916.44 327
4917.10 280
4917.76 319
4918.42 295
4919.08 262
4919.74 282
4920.41 313
4921.07 319
4921.73 336
4922.39 298
4923.05 307
4923.72 310
4924.38 268
4925.04 289
4925.70 301
4926.36 354
4927.03 308
4927.69 285
4928.35 271
4929.01 294
4929.67 343
4930.34 294
4931.00 253
4931.66 272
4932.32 282
4932.99 302
4933.65 252
4934.31 322
4934.98 314
4935.64 289
4936.30 323
4936.96 303
4937.63 343
4938.29 365
4938.95 348
4939.62 365
4940.28 345
4940.94 352
4941.61 323
4942.27 350
4942.93 352
4943.60 318
4944.26 323
4944.92 317
4945.59 263
4946.25 303
4946.91 352
4947.58 335
4948.24 351
4948.90 292
4949.57 313
4950.23 307
4950.89 302
4951.56 274
4952.22 314
4952.89 329
4953.55 274
4954.21 309
4954.88 309
4955.54 346
4956.21 292
4956.87 279
4957.53 330
4958.20 287
4958.86 299
4959.53 249
4960.19 277
4960.86 247
4961.52 264
4962.19 286
4962.85 304
4963.52 296
4964.18 320
4964.84 285
4965.51 248
4966.17 303
4966.84 304
4967.50 340
4968.17 286
4968.83 258
4969.50 322
4970.16 299
4970.83 279
4971.49 331
4972.16 302
4972.82 299
4973.49 276
4974.16 252
4974.82 289
4975.49 304
4976.15 320
4976.82 366
4977.48 302
4978.15 329
4978.81 328
4979.48 347
4980.15 280
4980.81 284
4981.48 311
4982.14 275
4982.81 294
4983.48 244
4984.14 304
4984.81 325
4985.47 300
4986.14 351
4986.81 305
4987.47 302
4988.14 256
4988.80 319
4989.47 310
4990.14 303
4990.80 320
4991.47 316
4992.14 326
4992.80 308
4993.47 336
4994.14 324
4994.80 317
4995.47 393
4996.14 349
4996.80 352
4997.47 358
4998.14 252
4998.81 332
4999.47 351
5000.14 316
5000.81 285
5001.47 307
5002.14 296
5002.81 293
5003.48 276
5004.14 303
5004.81 351
5005.48 283
5006.15 275
5006.81 294
5007.48 344
5008.15 342
5008.82 362
5009.48 338
5010.15 394
5010.82 298
5011.49 299
5012.16 289
5012.82 315
5013.49 327
5014.16 384
5014.83 373
5015.50 345
5016.16 311
5016.83 340
5017.50 343
5018.17 294
5018.84 335
5019.50 366
5020.17 317
5020.84 376
5021.51 395
5022.18 341
5022.85 367
5023.52 431
5024.19 450
5024.85 516
5025.52 415
5026.19 397
5026.86 422
5027.53 438
5028.20 459
5028.87 488
5029.54 393
5030.21 437
5030.87 390
5031.54 399
5032.21 415
5032.88 364
5033.55 322
5034.22 322
5034.89 326
5035.56 329
5036.23 369
5036.90 340
5037.57 321
5038.24 304
5038.91 300
5039.58 297
5040.25 332
5040.92 320
5041.59 294
5042.26 336
5042.93 341
5043.60 331
5044.27 245
5044.94 348
5045.61 356
5046.28 322
5046.95 358
5047.62 386
5048.29 362
5048.96 332
5049.63 339
5050.30 326
5050.97 330
5051.64 299
5052.31 328
5052.98 358
5053.65 346
5054.32 327
5054.99 322
5055.66 316
5056.34 324
5057.01 338
5057.68 271
5058.35 287
5059.02 314
5059.69 322
5060.36 305
5061.03 328
5061.70 340
5062.38 359
5063.05 340
5063.72 319
5064.39 305
5065.06 320
5065.73 326
5066.40 331
5067.08 358
5067.75 346
5068.42 325
5069.09 355
5069.76 331
5070.43 349
5071.11 366
5071.78 335
5072.45 346
5073.12 277
5073.79 301
5074.47 355
5075.14 401
5075.81 412
5076.48 369
5077.15 359
5077.83 376
5078.50 301
5079.17 302
5079.84 346
5080.52 320
5081.19 314
5081.86 296
5082.53 315
5083.21 299
5083.88 298
5084.55 337
5085.22 299
5085.90 279
5086.57 281
5087.24 329
5087.92 302
5088.59 335
5089.26 343
5089.93 365
5090.61 329
5091.28 321
5091.95 304
5092.63 346
5093.30 380
5093.97 330
5094.65 318
5095.32 377
5095.99 409
5096.67 330
5097.34 325
5098.02 369
5098.69 394
5099.36 302
5100.04 306
5100.71 348
5101.38 349
5102.06 362
5102.73 315
5103.41 319
5104.08 323
5104.75 270
5105.43 267
5106.10 336
5106.78 318
5107.45 309
5108.12 349
5108.80 344
5109.47 338
5110.15 342
5110.82 314
5111.50 289
5112.17 281
5112.85 279
5113.52 283
5114.20 253
5114.87 274
5115.54 291
5116.22 299
5116.89 326
5117.57 343
5118.24 303
5118.92 267
5119.59 227
5120.27 224
5120.94 243
5121.62 306
5122.30 318
5122.97 278
5123.65 327
5124.32 279
5125.00 279
5125.67 276
5126.35 325
5127.02 319
5127.70 332
5128.37 299
5129.05 275
5129.73 292
5130.40 292
5131.08 286
5131.75 285
5132.43 310
5133.10 291
5133.78 290
5134.46 282
5135.13 307
5135.81 304
5136.49 282
5137.16 303
5137.84 312
5138.51 302
5139.19 295
5139.87 264
5140.54 244
5141.22 240
5141.90 251
5142.57 294
5143.25 245
5143.93 269
5144.60 287
5145.28 293
5145.96 338
5146.63 286
5147.31 288
5147.99 266
5148.66 282
5149.34 289
5150.02 340
5150.69 311
5151.37 281
5152.05 312
5152.73 369
5153.40 266
5154.08 232
5154.76 283
5155.44 282
5156.11 308
5156.79 333
5157.47 252
5158.15 262
5158.82 280
5159.50 306
5160.18 273
5160.86 319
5161.53 298
5162.21 272
5162.89 309
5163.57 268
5164.25 268
5164.92 263
5165.60 254
5166.28 273
5166.96 297
5167.64 306
5168.31 269
5168.99 244
5169.67 284
5170.35 264
5171.03 264
5171.71 263
5172.39 266
5173.06 251
5173.74 293
5174.42 310
5175.10 303
5175.78 255
5176.46 246
5177.14 253
5177.82 221
5178.49 292
5179.17 281
5179.85 308
5180.53 281
5181.21 254
5181.89 291
5182.57 254
5183.25 241
5183.93 303
5184.61 335
5185.29 307
5185.97 275
5186.64 290
5187.32 237
5188.00 255
5188.68 238
5189.36 284
5190.04 261
5190.72 253
5191.40 300
5192.08 256
5192.76 232
5193.44 276
5194.12 334
5194.80 301
5195.48 221
5196.16 246
5196.84 250
5197.52 270
5198.20 279
5198.88 307
5199.56 299
5200.24 293
5200.92 286
5201.60 311
5202.28 289
5202.96 270
5203.65 311
5204.33 304
5205.01 231
5205.69 243
5206.37 268
5207.05 282
5207.73 278
5208.41 294
5209.09 281
5209.77 258
5210.45 317
5211.13 295
5211.82 252
5212.50 271
5213.18 318
5213.86 355
5214.54 309
5215.22 268
5215.90 336
5216.58 273
5217.27 286
5217.95 280
5218.63 247
5219.31 342
5219.99 285
5220.67 271
5221.36 245
5222.04 265
5222.72 272
5223.40 260
5224.08 272
5224.77 253
5225.45 253
5226.13 311
5226.81 267
5227.49 247
5228.18 227
5228.86 239
5229.54 269
5230.22 281
5230.91 282
5231.59 299
5232.27 315
5232.95 288
5233.63 307
5234.32 295
5235.00 307
5235.68 290
5236.37 289
5237.05 266
5237.73 253
5238.41 245
5239.10 314
5239.78 284
5240.46 282
5241.15 314
5241.83 321
5242.51 282
5243.20 258
5243.88 258
5244.56 279
5245.24 288
5245.93 330
5246.61 284
5247.29 312
5247.98 319
5248.66 268
5249.35 325
5250.03 268
5250.71 303
5251.40 311
5252.08 281
5252.76 346
5253.45 314
5254.13 306
5254.82 320
5255.50 357
5256.18 323
5256.87 307
5257.55 287
5258.24 257
5258.92 292
5259.60 355
5260.29 346
5260.97 289
5261.66 257
5262.34 278
5263.03 250
5263.71 249
5264.40 254
5265.08 292
5265.76 276
5266.45 275
5267.13 311
5267.82 332
5268.50 292
5269.19 271
5269.87 279
5270.56 329
5271.24 316
5271.93 293
5272.61 253
5273.30 296
5273.98 261
5274.67 281
5275.35 277
5276.04 275
5276.72 260
5277.41 235
5278.10 301
5278.78 288
5279.47 288
5280.15 285
5280.84 309
5281.52 298
5282.21 252
5282.89 283
5283.58 312
5284.27 291
5284.95 309
5285.64 284
5286.32 332
5287.01 307
5287.70 319
5288.38 348
5289.07 349
5289.75 320
5290.44 279
5291.13 315
5291.81 300
5292.50 272
5293.19 273
5293.87 260
5294.56 291
5295.25 285
5295.93 262
5296.62 269
5297.31 301
5297.99 284
5298.68 294
5299.37 263
5300.05 270
5300.74 313
5301.43 323
5302.11 334
5302.80 337
5303.49 302
5304.18 317
5304.86 322
5305.55 291
5306.24 250
5306.92 268
5307.61 324
5308.30 328
5308.99 321
5309.67 329
5310.36 296
5311.05 360
5311.74 379
5312.42 282
5313.11 311
5313.80 330
5314.49 325
5315.18 303
5315.86 293
5316.55 338
5317.24 292
5317.93 307
5318.62 320
5319.30 333
5319.99 328
5320.68 321
5321.37 324
5322.06 328
5322.74 375
5323.43 317
5324.12 264
5324.81 324
5325.50 349
5326.19 305
5326.88 306
5327.56 297
5328.25 316
5328.94 377
5329.63 321
5330.32 302
5331.01 370
5331.70 406
5332.39 358
5333.07 361
5333.76 399
5334.45 427
5335.14 398
5335.83 351
5336.52 384
5337.21 397
5337.90 356
5338.59 374
5339.28 373
5339.97 351
5340.66 362
5341.35 368
5342.04 398
5342.73 375
5343.42 354
5344.10 331
5344.79 391
5345.48 396
5346.17 391
5346.86 379
5347.55 408
5348.24 419
5348.93 442
5349.62 428
5350.31 394
5351.00 483
5351.69 513
5352.39 513
5353.08 562
5353.77 564
5354.46 606
5355.15 672
5355.84 619
5356.53 678
5357.22 655
5357.91 598
5358.60 536
5359.29 544
5359.98 470
5360.67 500
5361.36 470
5362.05 438
5362.74 429
5363.44 372
5364.13 309
5364.82 285
5365.51 337
5366.20 365
5366.89 363
5367.58 304
5368.27 359
5368.96 277
5369.66 292
5370.35 297
5371.04 268
5371.73 313
5372.42 317
5373.11 361
5373.81 324
5374.50 275
5375.19 330
5375.88 367
5376.57 287
5377.26 293
5377.96 279
5378.65 298
5379.34 323
5380.03 339
5380.72 353
5381.42 358
5382.11 344
5382.80 333
5383.49 329
5384.18 316
5384.88 344
5385.57 304
5386.26 301
5386.95 316
5387.65 353
5388.34 315
5389.03 341
5389.72 384
5390.42 345
5391.11 339
5391.80 350
5392.50 328
5393.19 325
5393.88 344
5394.57 357
5395.27 392
5395.96 333
5396.65 324
5397.35 318
5398.04 378
5398.73 387
5399.43 363
5400.12 349
5400.81 357
5401.51 312
5402.20 302
5402.89 360
5403.59 342
5404.28 326
5404.97 342
5405.67 375
5406.36 369
5407.06 299
5407.75 272
5408.44 345
5409.14 322
5409.83 294
5410.53 352
5411.22 331
5411.91 328
5412.61 295
5413.30 333
5414.00 340
5414.69 316
5415.38 350
5416.08 309
5416.77 277
5417.47 308
5418.16 302
5418.86 297
5419.55 300
5420.25 346
5420.94 325
5421.64 321
5422.33 311
5423.03 312
5423.72 366
5424.41 353
5425.11 312
5425.80 336
5426.50 334
5427.19 268
5427.89 329
5428.59 342
5429.28 310
5429.98 313
5430.67 296
5431.37 296
5432.06 281
5432.76 297
5433.45 318
5434.15 330
5434.84 314
5435.54 318
5436.23 332
5436.93 347
5437.63 370
5438.32 359
5439.02 306
5439.71 356
5440.41 305
5441.11 288
5441.80 362
5442.50 355
5443.19 332
5443.89 279
5444.59 294
5445.28 343
5445.98 310
5446.68 352
5447.37 368
5448.07 302
5448.76 330
5449.46 384
5450.16 371
5450.85 392
5451.55 404
5452.25 341
5452.94 360
5453.64 430
5454.34 442
5455.03 401
5455.73 408
5456.43 379
5457.13 339
5457.82 354
5458.52 390
5459.22 374
5459.91 333
5460.61 351
5461.31 297
5462.01 326
5462.70 352
5463.40 353
5464.10 322
5464.80 334
5465.49 370
5466.19 448
5466.89 461
5467.59 396
5468.28 367
5468.98 410
5469.68 434
5470.38 360
5471.07 372
5471.77 405
5472.47 402
5473.17 393
5473.87 372
5474.56 378
5475.26 344
5475.96 340
5476.66 360
5477.36 373
5478.06 391
5478.75 332
5479.45 344
5480.15 326
5480.85 351
5481.55 339
5482.25 336
5482.95 377
5483.64 388
5484.34 397
5485.04 400
5485.74 424
5486.44 414
5487.14 399
5487.84 360
5488.54 400
5489.23 367
5489.93 366
5490.63 383
5491.33 396
5492.03 371
5492.73 387
5493.43 388
5494.13 402
5494.83 366
5495.53 312
5496.23 362
5496.93 401
5497.63 364
5498.33 344
5499.03 370
5499.73 405
5500.43 327
5501.13 335
5501.83 358
5502.53 382
5503.23 333
5503.93 420
5504.63 436
5505.33 397
5506.03 471
5506.73 474
5507.43 421
5508.13 436
5508.83 425
5509.53 333
5510.23 336
5510.93 350
5511.63 350
5512.33 354
5513.03 307
5513.73 337
5514.43 333
5515.13 364
5515.83 353
5516.53 417
5517.23 378
5517.93 384
5518.64 370
5519.34 409
5520.04 408
5520.74 338
5521.44 332
5522.14 342
5522.84 357
5523.54 387
5524.24 368
5524.95 336
5525.65 315
5526.35 337
5527.05 325
5527.75 314
5528.45 325
5529.15 360
5529.86 337
5530.56 362
5531.26 294
5531.96 340
5532.66 293
5533.36 302
5534.07 334
5534.77 281
5535.47 321
5536.17 328
5536.87 308
5537.58 286
5538.28 339
5538.98 362
5539.68 369
5540.39 331
5541.09 335
5541.79 360
5542.49 374
5543.20 279
5543.90 291
5544.60 318
5545.30 314
5546.01 281
5546.71 294
5547.41 282
5548.11 271
5548.82 317
5549.52 310
5550.22 341
5550.93 306
5551.63 364
5552.33 353
5553.03 298
5553.74 278
5554.44 300
5555.14 355
5555.85 292
5556.55 292
5557.25 279
5557.96 300
5558.66 280
5559.36 287
5560.07 276
5560.77 261
5561.48 313
5562.18 371
5562.88 318
5563.59 263
5564.29 320
5564.99 334
5565.70 268
5566.40 270
5567.11 311
5567.81 348
5568.51 303
5569.22 252
5569.92 274
5570.63 278
5571.33 247
5572.04 277
5572.74 313
5573.44 343
5574.15 290
5574.85 274
5575.56 273
5576.26 309
5576.97 319
5577.67 329
5578.38 333
5579.08 323
5579.79 309
5580.49 302
5581.20 311
5581.90 317
5582.61 292
5583.31 328
5584.02 337
5584.72 313
5585.43 307
5586.13 351
5586.84 314
5587.54 300
5588.25 271
5588.95 288
5589.66 298
5590.36 289
5591.07 271
5591.77 255
5592.48 279
5593.19 272
5593.89 287
5594.60 286
5595.30 243
5596.01 294
5596.71 279
5597.42 305
5598.13 249
5598.83 252
5599.54 248
5600.24 286
5600.95 258
5601.66 242
5602.36 281
5603.07 293
5603.78 264
5604.48 257
5605.19 273
5605.89 339
5606.60 284
5607.31 284
5608.01 290
5608.72 265
5609.43 257
5610.13 255
5610.84 231
5611.55 258
5612.25 252
5612.96 286
5613.67 300
5614.38 320
5615.08 236
5615.79 267
5616.50 272
5617.20 268
5617.91 264
5618.62 293
5619.33 238
5620.03 271
5620.74 289
5621.45 253
5622.15 298
5622.86 305
5623.57 299
5624.28 279
5624.99 275
5625.69 235
5626.40 254
5627.11 260
5627.82 263
5628.52 266
5629.23 298
5629.94 278
5630.65 268
5631.36 257
5632.06 301
5632.77 294
5633.48 267
5634.19 284
5634.90 245
5635.61 234
5636.31 230
5637.02 268
5637.73 288
5638.44 262
5639.15 315
5639.86 321
5640.56 288
5641.27 292
5641.98 275
5642.69 268
5643.40 317
5644.11 318
5644.82 284
5645.53 262
5646.24 237
5646.94 268
5647.65 267
5648.36 253
5649.07 247
5649.78 261
5650.49 314
5651.20 268
5651.91 274
5652.62 249
5653.33 304
5654.04 310
5654.75 276
5655.46 238
5656.17 280
5656.88 306
5657.59 289
5658.30 279
5659.01 263
5659.71 291
5660.42 256
5661.13 305
5661.84 285
5662.55 276
5663.26 332
5663.97 309
5664.69 279
5665.40 283
5666.11 320
5666.82 337
5667.53 298
5668.24 296
5668.95 311
5669.66 244
5670.37 311
5671.08 386
5671.79 293
5672.50 257
5673.21 313
5673.92 295
5674.63 266
5675.34 319
5676.05 302
5676.76 322
5677.48 319
5678.19 303
5678.90 272
5679.61 277
5680.32 287
5681.03 284
5681.74 297
5682.45 317
5683.16 281
5683.88 282
5684.59 245
5685.30 313
5686.01 284
5686.72 299
5687.43 277
5688.15 259
5688.86 259
5689.57 266
5690.28 304
5690.99 308
5691.70 275
5692.42 249
5693.13 263
5693.84 266
5694.55 282
5695.26 254
5695.98 281
5696.69 310
5697.40 307
5698.11 285
5698.82 289
5699.54 299
5700.25 304
5700.96 292
5701.67 285
5702.39 319
5703.10 307
5703.81 281
5704.52 265
5705.24 288
5705.95 293
5706.66 258
5707.38 345
5708.09 273
5708.80 275
5709.51 269
5710.23 278
5710.94 278
5711.65 276
5712.37 320
5713.08 258
5713.79 316
5714.51 275
5715.22 280
5715.93 299
5716.65 301
5717.36 304
5718.07 308
5718.79 305
5719.50 322
5720.21 248
5720.93 245
5721.64 258
5722.36 287
5723.07 308
5723.78 300
5724.50 329
5725.21 319
5725.92 304
5726.64 320
5727.35 309
5728.07 320
5728.78 292
5729.50 287
5730.21 314
5730.92 293
5731.64 314
5732.35 321
5733.07 285
5733.78 346
5734.50 334
5735.21 330
5735.93 330
5736.64 303
5737.35 264
5738.07 268
5738.78 308
5739.50 273
5740.21 286
5740.93 245
5741.64 305
5742.36 342
5743.07 306
5743.79 313
5744.50 297
5745.22 302
5745.93 284
5746.65 328
5747.37 301
5748.08 294
5748.80 283
5749.51 282
5750.23 340
5750.94 320
5751.66 340
5752.37 277
5753.09 352
5753.81 355
5754.52 306
5755.24 348
5755.95 332
5756.67 348
5757.38 359
5758.10 376
5758.82 389
5759.53 347
5760.25 441
5760.96 418
5761.68 418
5762.40 384
5763.11 392
5763.83 437
5764.55 314
5765.26 294
5765.98 313
5766.70 365
5767.41 350
5768.13 359
5768.85 409
5769.56 370
5770.28 334
5771.00 329
5771.71 325
5772.43 312
5773.15 324
5773.86 318
5774.58 314
5775.30 267
5776.01 301
5776.73 337
5777.45 360
5778.17 359
5778.88 309
5779.60 333
5780.32 323
5781.04 378
5781.75 382
5782.47 383
5783.19 352
5783.91 344
5784.62 312
5785.34 363
5786.06 356
5786.78 397
5787.49 349
5788.21 326
5788.93 291
5789.65 321
5790.37 351
5791.08 363
5791.80 321
5792.52 316
5793.24 361
5793.96 400
5794.68 410
5795.39 405
5796.11 364
5796.83 385
5797.55 376
5798.27 405
5798.99 422
5799.70 411
5800.42 432
5801.14 507
5801.86 507
5802.58 592
5803.30 567
5804.02 619
5804.74 682
5805.45 681
5806.17 665
5806.89 664
5807.61 722
5808.33 638
5809.05 541
5809.77 515
5810.49 475
5811.21 386
5811.93 424
5812.65 464
5813.37 442
5814.09 408
5814.81 391
5815.52 402
5816.24 439
5816.96 373
5817.68 405
5818.40 438
5819.12 444
5819.84 439
5820.56 404
5821.28 359
5822.00 388
5822.72 397
5823.44 463
5824.16 383
5824.88 377
5825.60 375
5826.32 359
5827.04 425
5827.76 373
5828.48 389
5829.21 402
5829.93 382
5830.65 338
5831.37 343
5832.09 350
5832.81 361
5833.53 374
5834.25 364
5834.97 336
5835.69 345
5836.41 384
5837.13 323
5837.85 332
5838.57 343
5839.30 371
5840.02 359
5840.74 393
5841.46 397
5842.18 322
5842.90 318
5843.62 315
5844.34 333
5845.07 320
5845.79 393
5846.51 418
5847.23 398
5847.95 336
5848.67 349
5849.39 351
5850.12 398
5850.84 351
5851.56 366
5852.28 349
5853.00 360
5853.73 347
5854.45 354
5855.17 388
5855.89 319
5856.61 294
5857.34 269
5858.06 323
5858.78 325
5859.50 324
5860.23 275
5860.95 313
5861.67 326
5862.39 346
5863.11 310
5863.84 332
5864.56 333
5865.28 339
5866.01 302
5866.73 283
5867.45 312
5868.17 332
5868.90 303
5869.62 327
5870.34 334
5871.07 348
5871.79 369
5872.51 401
5873.23 354
5873.96 335
5874.68 301
5875.40 281
5876.13 299
5876.85 282
5877.57 268
5878.30 306
5879.02 327
5879.74 390
5880.47 367
5881.19 372
5881.92 320
5882.64 334
5883.36 336
5884.09 342
5884.81 339
5885.53 311
5886.26 296
5886.98 320
5887.71 320
5888.43 295
5889.15 371
5889.88 327
5890.60 302
5891.33 364
5892.05 357
5892.78 278
5893.50 317
5894.23 301
5894.95 334
5895.67 334
5896.40 316
5897.12 306
5897.85 307
5898.57 319
5899.30 323
5900.02 302
5900.75 350
5901.47 317
5902.20 339
5902.92 326
5903.65 387
5904.37 367
5905.10 307
5905.82 326
5906.55 361
5907.27 327
5908.00 310
5908.72 359
5909.45 385
5910.17 360
5910.90 341
5911.62 338
5912.35 368
5913.08 332
5913.80 275
5914.53 310
5915.25 347
5915.98 408
5916.70 357
5917.43 338
5918.16 317
5918.88 348
5919.61 319
5920.33 351
5921.06 362
5921.79 346
5922.51 326
5923.24 340
5923.97 318
5924.69 357
5925.42 341
5926.14 391
5926.87 356
5927.60 354
5928.32 396
5929.05 354
5929.78 406
5930.50 376
5931.23 405
5931.96 405
5932.68 373
5933.41 365
5934.14 399
5934.86 319
5935.59 307
5936.32 376
5937.05 366
5937.77 346
5938.50 381
5939.23 380
5939.95 412
5940.68 420
5941.41 435
5942.14 398
5942.86 380
5943.59 414
5944.32 416
5945.05 457
5945.77 434
5946.50 395
5947.23 405
5947.96 490
5948.68 440
5949.41 411
5950.14 437
5950.87 433
5951.60 363
5952.32 380
5953.05 435
5953.78 450
5954.51 459
5955.24 471
5955.96 467
5956.69 477
5957.42 449
5958.15 490
5958.88 545
5959.61 454
5960.33 482
5961.06 526
5961.79 543
5962.52 528
5963.25 495
5963.98 505
5964.71 470
5965.44 530
5966.16 492
5966.89 494
5967.62 509
5968.35 581
5969.08 647
5969.81 584
5970.54 555
5971.27 589
5972.00 626
5972.73 633
5973.46 623
5974.18 641
5974.91 673
5975.64 634
5976.37 561
5977.10 539
5977.83 563
5978.56 537
5979.29 578
5980.02 588
5980.75 540
5981.48 551
5982.21 566
5982.94 568
5983.67 617
5984.40 585
5985.13 644
5985.86 607
5986.59 588
5987.32 573
5988.05 677
5988.78 668
5989.51 589
5990.24 631
5990.97 592
5991.70 639
5992.43 690
5993.16 619
5993.89 651
5994.62 687
5995.35 620
5996.09 667
5996.82 680
5997.55 689
5998.28 659
5999.01 673
5999.74 631
6000.47 642
6001.20 658
6001.93 709
6002.66 650
6003.39 622
6004.13 568
6004.86 605
6005.59 624
6006.32 659
6007.05 634
6007.78 668
6008.51 633
6009.25 633
6009.98 585
6010.71 583
6011.44 654
6012.17 694
6012.90 678
6013.64 740
6014.37 796
6015.10 932
6015.83 1010
6016.56 1009
6017.29 1040
6018.03 1012
6018.76 1122
6019.49 1060
6020.22 1078
6020.96 938
6021.69 998
6022.42 914
6023.15 736
6023.88 707
6024.62 675
6025.35 604
6026.08 535
6026.81 533
6027.55 599
6028.28 581
6029.01 558
6029.75 578
6030.48 546
6031.21 574
6031.94 527
6032.68 577
6033.41 557
6034.14 534
6034.88 418
6035.61 458
6036.34 513
6037.07 474
6037.81 504
6038.54 486
6039.27 495
6040.01 540
6040.74 494
6041.47 501
6042.21 453
6042.94 504
6043.68 560
6044.41 561
6045.14 497
6045.88 535
6046.61 546
6047.34 542
6048.08 566
6048.81 574
6049.55 540
6050.28 573
6051.01 554
6051.75 567
6052.48 566
6053.22 524
6053.95 523
6054.68 570
6055.42 619
6056.15 673
6056.89 690
6057.62 668
6058.36 718
6059.09 742
6059.83 639
6060.56 618
6061.29 608
6062.03 586
6062.76 613
6063.50 667
6064.23 598
6064.97 525
6065.70 537
6066.44 587
6067.17 580
6067.91 555
6068.64 499
6069.38 526
6070.11 577
6070.85 521
6071.58 576
6072.32 530
6073.06 519
6073.79 514
6074.53 489
6075.26 485
6076.00 503
6076.73 538
6077.47 467
6078.20 463
6078.94 477
6079.68 458
6080.41 475
6081.15 508
6081.88 470
6082.62 491
6083.35 507
6084.09 516
6084.83 420
6085.56 469
6086.30 505
6087.04 552
6087.77 482
6088.51 420
6089.24 485
6089.98 471
6090.72 460
6091.45 444
6092.19 464
6092.93 442
6093.66 474
6094.40 475
6095.14 468
6095.87 500
6096.61 554
6097.35 454
6098.08 467
6098.82 441
6099.56 424
6100.29 470
6101.03 458
6101.77 430
6102.51 464
6103.24 420
6103.98 451
6104.72 442
6105.46 381
6106.19 399
6106.93 460
6107.67 460
6108.41 420
6109.14 419
6109.88 419
6110.62 448
6111.36 414
6112.09 419
6112.83 412
6113.57 455
6114.31 469
6115.04 449
6115.78 510
6116.52 447
6117.26 370
6118.00 455
6118.73 445
6119.47 448
6120.21 442
6120.95 469
6121.69 445
6122.43 435
6123.16 442
6123.90 418
6124.64 451
6125.38 474
6126.12 425
6126.86 452
6127.60 450
6128.33 455
6129.07 417
6129.81 441
6130.55 450
6131.29 474
6132.03 467
6132.77 539
6133.51 514
6134.25 530
6134.98 527
6135.72 485
6136.46 532
6137.20 479
6137.94 523
6138.68 473
6139.42 442
6140.16 465
6140.90 470
6141.64 447
6142.38 448
6143.12 433
6143.86 486
6144.60 540
6145.34 506
6146.08 513
6146.82 471
6147.56 488
6148.30 458
6149.04 488
6149.78 519
6150.52 472
6151.26 504
6152.00 553
6152.74 536
6153.48 472
6154.22 535
6154.96 492
6155.70 477
6156.44 427
6157.18 488
6157.92 575
6158.66 539
6159.40 545
6160.14 575
6160.88 567
6161.62 597
6162.36 575
6163.10 555
6163.85 519
6164.59 524
6165.33 595
6166.07 675
6166.81 588
6167.55 575
6168.29 617
6169.03 629
6169.77 638
6170.51 654
6171.26 682
6172.00 645
6172.74 754
6173.48 761
6174.22 672
6174.96 718
6175.70 606
6176.45 656
6177.19 666
6177.93 621
6178.67 586
6179.41 565
6180.16 594
6180.90 687
6181.64 668
6182.38 644
6183.12 702
6183.87 721
6184.61 649
6185.35 679
6186.09 598
6186.83 624
6187.58 658
6188.32 619
6189.06 576
6189.80 610
6190.55 664
6191.29 677
6192.03 611
6192.77 624
6193.52 696
6194.26 708
6195.00 692
6195.74 759
6196.49 755
6197.23 806
6197.97 709
6198.72 754
6199.46 768
6200.20 817
6200.94 736
6201.69 761
6202.43 781
6203.17 721
6203.92 718
6204.66 787
6205.40 826
6206.15 824
6206.89 743
6207.63 772
6208.38 849
6209.12 931
6209.87 1099
6210.61 1291
6211.35 1382
6212.10 1491
6212.84 1674
6213.58 1912
6214.33 2029
6215.07 2055
6215.82 1954
6216.56 1936
6217.30 1714
6218.05 1536
6218.79 1287
6219.54 1099
6220.28 1001
6221.02 859
6221.77 812
6222.51 757
6223.26 726
6224.00 659
6224.75 670
6225.49 609
6226.24 605
6226.98 606
6227.73 645
6228.47 597
6229.21 591
6229.96 660
6230.70 627
6231.45 658
6232.19 603
6232.94 588
6233.68 526
6234.43 561
6235.17 621
6235.92 569
6236.67 550
6237.41 574
6238.16 540
6238.90 521
6239.65 515
6240.39 519
6241.14 489
6241.88 510
6242.63 552
6243.37 614
6244.12 570
6244.87 565
6245.61 544
6246.36 515
6247.10 500
6247.85 555
6248.59 506
6249.34 587
6250.09 573
6250.83 614
6251.58 648
6252.33 626
6253.07 593
6253.82 692
6254.56 602
6255.31 607
6256.06 606
6256.80 568
6257.55 522
6258.30 553
6259.04 599
6259.79 560
6260.54 558
6261.28 541
6262.03 577
6262.78 551
6263.52 500
6264.27 516
6265.02 525
6265.76 519
6266.51 568
6267.26 565
6268.01 618
6268.75 505
6269.50 520
6270.25 523
6270.99 501
6271.74 520
6272.49 507
6273.24 497
6273.98 482
6274.73 511
6275.48 555
6276.23 568
6276.97 558
6277.72 523
6278.47 574
6279.22 644
6279.96 609
6280.71 611
6281.46 610
6282.21 592
6282.96 660
6283.70 543
6284.45 549
6285.20 547
6285.95 543
6286.70 524
6287.45 540
6288.19 476
6288.94 494
6289.69 483
6290.44 443
6291.19 412
6291.94 473
6292.68 477
6293.43 499
6294.18 497
6294.93 453
6295.68 451
6296.43 504
6297.18 479
6297.93 472
6298.67 449
6299.42 429
6300.17 469
6300.92 404
6301.67 426
6302.42 447
6303.17 426
6303.92 487
6304.67 452
6305.42 435
6306.17 445
6306.92 399
6307.67 446
6308.41 477
6309.16 448
6309.91 451
6310.66 398
6311.41 394
6312.16 405
6312.91 436
6313.66 417
6314.41 393
6315.16 351
6315.91 407
6316.66 413
6317.41 362
6318.16 427
6318.91 417
6319.66 430
6320.41 463
6321.16 465
6321.91 432
6322.66 483
6323.41 438
6324.16 392
6324.92 441
6325.67 407
6326.42 411
6327.17 388
6327.92 381
6328.67 390
6329.42 416
6330.17 391
6330.92 399
6331.67 370
6332.42 399
6333.17 426
6333.92 374
6334.68 401
6335.43 370
6336.18 343
6336.93 413
6337.68 314
6338.43 324
6339.18 375
6339.93 377
6340.69 408
6341.44 383
6342.19 369
6342.94 365
6343.69 354
6344.44 354
6345.20 367
6345.95 358
6346.70 398
6347.45 486
6348.20 385
6348.95 350
6349.71 348
6350.46 365
6351.21 373
6351.96 328
6352.71 430
6353.47 435
6354.22 407
6354.97 364
6355.72 366
6356.48 407
6357.23 420
6357.98 365
6358.73 380
6359.49 400
6360.24 416
6360.99 368
6361.74 391
6362.50 400
6363.25 329
6364.00 393
6364.76 400
6365.51 404
6366.26 369
6367.01 355
6367.77 355
6368.52 374
6369.27 414
6370.03 467
6370.78 371
6371.53 382
6372.29 386
6373.04 347
6373.79 373
6374.55 394
6375.30 406
6376.05 403
6376.81 359
6377.56 356
6378.31 326
6379.07 374
6379.82 334
6380.58 349
6381.33 362
6382.08 336
6382.84 365
6383.59 329
6384.35 360
6385.10 394
6385.85 386
6386.61 393
6387.36 309
6388.12 339
6388.87 339
6389.62 356
6390.38 360
6391.13 369
6391.89 389
6392.64 428
6393.40 409
6394.15 371
6394.91 407
6395.66 387
6396.42 411
6397.17 433
6397.93 430
6398.68 414
6399.44 417
6400.19 389
6400.95 373
6401.70 356
6402.46 324
6403.21 333
6403.97 314
6404.72 354
6405.48 326
6406.23 376
6406.99 354
6407.74 337
6408.50 368
6409.25 375
6410.01 342
6410.76 338
6411.52 334
6412.28 398
6413.03 359
6413.79 338
6414.54 347
6415.30 373
6416.05 389
6416.81 384
6417.57 352
6418.32 364
6419.08 336
6419.83 334
6420.59 362
6421.35 332
6422.10 319
6422.86 375
6423.62 331
6424.37 341
6425.13 371
6425.89 373
6426.64 361
6427.40 400
6428.15 391
6428.91 360
6429.67 345
6430.42 322
6431.18 354
6431.94 382
6432.70 370
6433.45 361
6434.21 377
6434.97 358
6435.72 367
6436.48 362
6437.24 349
6437.99 338
6438.75 315
6439.51 310
6440.27 365
6441.02 374
6441.78 373
6442.54 417
6443.30 408
6444.05 363
6444.81 397
6445.57 418
6446.33 376
6447.08 373
6447.84 360
6448.60 354
6449.36 381
6450.12 386
6450.87 414
6451.63 428
6452.39 353
6453.15 353
6453.91 393
6454.66 350
6455.42 331
6456.18 365
6456.94 340
6457.70 391
6458.46 421
6459.21 350
6459.97 368
6460.73 414
6461.49 452
6462.25 425
6463.01 403
6463.77 455
6464.52 414
6465.28 426
6466.04 389
6466.80 437
6467.56 440
6468.32 446
6469.08 478
6469.84 478
6470.60 453
6471.36 436
6472.11 445
6472.87 472
6473.63 413
6474.39 458
6475.15 470
6475.91 456
6476.67 440
6477.43 466
6478.19 440
6478.95 486
6479.71 465
6480.47 425
6481.23 419
6481.99 444
6482.75 422
6483.51 413
6484.27 447
6485.03 497
6485.79 473
6486.55 465
6487.31 476
6488.07 475
6488.83 485
6489.59 429
6490.35 541
6491.11 565
6491.87 517
6492.63 530
6493.39 497
6494.15 626
6494.91 555
6495.67 513
6496.43 568
6497.19 564
6497.95 585
6498.71 585
6499.48 602
6500.24 631
6501.00 529
6501.76 595
6502.52 585
6503.28 596
6504.04 577
6504.80 578
6505.56 547
6506.32 547
6507.09 571
6507.85 608
6508.61 611
6509.37 559
6510.13 632
6510.89 650
6511.65 644
6512.42 705
6513.18 668
6513.94 586
6514.70 644
6515.46 628
6516.22 666
6516.99 730
6517.75 763
6518.51 786
6519.27 679
6520.03 737
6520.80 709
6521.56 699
6522.32 699
6523.08 765
6523.84 660
6524.61 674
6525.37 712
6526.13 728
6526.89 753
6527.66 760
6528.42 706
6529.18 742
6529.94 787
6530.71 836
6531.47 800
6532.23 761
6533.00 866
6533.76 894
6534.52 806
6535.28 869
6536.05 913
6536.81 948
6537.57 1032
6538.34 1211
6539.10 1361
6539.86 1612
6540.63 1657
6541.39 1765
6542.15 1948
6542.92 2013
6543.68 1828
6544.44 1763
6545.21 1531
6545.97 1407
6546.73 1194
6547.50 1013
6548.26 872
6549.02 752
6549.79 732
6550.55 693
6551.31 613
6552.08 622
6552.84 652
6553.61 641
6554.37 647
6555.13 645
6555.90 647
6556.66 608
6557.43 535
6558.19 576
6558.96 682
6559.72 614
6560.48 604
6561.25 551
6562.01 514
6562.78 560
6563.54 556
6564.31 529
6565.07 567
6565.84 510
6566.60 585
6567.37 638
6568.13 633
6568.90 648
6569.66 603
6570.43 621
6571.19 644
6571.96 660
6572.72 739
6573.49 620
6574.25 636
6575.02 568
6575.78 639
6576.55 688
6577.31 714
6578.08 705
6578.84 711
6579.61 701
6580.37 739
6581.14 786
6581.91 763
6582.67 730
6583.44 660
6584.20 728
6584.97 706
6585.73 654
6586.50 647
6587.27 648
6588.03 710
6588.80 677
6589.56 652
6590.33 651
6591.10 693
6591.86 697
6592.63 626
6593.39 608
6594.16 663
6594.93 687
6595.69 682
6596.46 737
6597.23 765
6597.99 751
6598.76 824
6599.53 695
6600.29 732
6601.06 765
6601.83 777
6602.59 728
6603.36 763
6604.13 694
6604.89 710
6605.66 659
6606.43 566
6607.20 581
6607.96 502
6608.73 533
6609.50 527
6610.26 561
6611.03 551
6611.80 560
6612.57 569
6613.33 504
6614.10 562
6614.87 513
6615.64 589
6616.40 602
6617.17 602
6617.94 571
6618.71 541
6619.48 540
6620.24 552
6621.01 527
6621.78 540
6622.55 537
6623.32 530
6624.08 525
6624.85 492
6625.62 450
6626.39 458
6627.16 485
6627.92 505
6628.69 480
6629.46 532
6630.23 477
6631.00 447
6631.77 485
6632.54 547
6633.30 551
6634.07 513
6634.84 478
6635.61 467
6636.38 443
6637.15 475
6637.92 558
6638.69 545
6639.45 532
6640.22 625
6640.99 646
6641.76 550
6642.53 530
6643.30 529
6644.07 442
6644.84 425
6645.61 487
6646.38 445
6647.15 438
6647.92 437
6648.69 412
6649.46 432
6650.22 453
6650.99 473
6651.76 473
6652.53 431
6653.30 402
6654.07 442
6654.84 418
6655.61 401
6656.38 435
6657.15 418
6657.92 402
6658.69 469
6659.46 435
6660.23 365
6661.00 384
6661.77 461
6662.54 459
6663.31 416
6664.09 401
6664.86 406
6665.63 381
6666.40 394
6667.17 433
6667.94 404
6668.71 373
6669.48 379
6670.25 442
6671.02 398
6671.79 403
6672.56 419
6673.33 364
6674.10 416
6674.88 407
6675.65 362
6676.42 380
6677.19 413
6677.96 400
6678.73 379
6679.50 419
6680.27 419
6681.05 401
6681.82 373
6682.59 366
6683.36 379
6684.13 358
6684.90 414
6685.67 425
6686.45 370
6687.22 406
6687.99 417
6688.76 415
6689.53 368
6690.31 463
6691.08 444
6691.85 425
6692.62 462
6693.39 455
6694.17 413
6694.94 341
6695.71 368
6696.48 385
6697.25 346
6698.03 340
6698.80 359
6699.57 329
6700.34 315
6701.12 365
6701.89 366
6702.66 333
6703.43 339
6704.21 348
6704.98 376
6705.75 380
6706.53 376
6707.30 353
6708.07 340
6708.84 412
6709.62 382
6710.39 345
6711.16 335
6711.94 358
6712.71 397
6713.48 312
6714.26 322
6715.03 370
6715.80 365
6716.58 324
6717.35 335
6718.12 369
6718.90 373
6719.67 340
6720.45 339
6721.22 316
6721.99 370
6722.77 349
6723.54 365
6724.31 341
6725.09 299
6725.86 310
6726.64 294
6727.41 398
6728.18 373
6728.96 310
6729.73 342
6730.51 355
6731.28 329
6732.06 303
6732.83 328
6733.60 357
6734.38 313
6735.15 311
6735.93 347
6736.70 339
6737.48 353
6738.25 323
6739.03 308
6739.80 323
6740.58 335
6741.35 333
6742.13 309
6742.90 333
6743.68 342
6744.45 366
6745.23 355
6746.00 348
6746.78 346
6747.55 312
6748.33 333
6749.10 332
6749.88 322
6750.65 320
6751.43 366
6752.20 399
6752.98 317
6753.75 335
6754.53 320
6755.31 346
6756.08 368
6756.86 355
6757.63 301
6758.41 379
6759.19 359
6759.96 351
6760.74 303
6761.51 350
6762.29 322
6763.07 314
6763.84 366
6764.62 302
6765.39 304
6766.17 334
6766.95 289
6767.72 335
6768.50 333
6769.28 325
6770.05 362
6770.83 279
6771.61 285
6772.38 286
6773.16 310
6773.94 368
6774.71 309
6775.49 318
6776.27 253
6777.04 281
6777.82 298
6778.60 302
6779.37 302
6780.15 295
6780.93 347
6781.71 341
6782.48 296
6783.26 334
6784.04 349
6784.81 328
6785.59 288
6786.37 364
6787.15 358
6787.92 294
6788.70 308
6789.48 346
6790.26 374
6791.04 375
6791.81 353
6792.59 296
6793.37 325
6794.15 315
6794.92 373
6795.70 321
6796.48 379
6797.26 364
6798.04 300
6798.81 316
6799.59 297
6800.37 274
6801.15 312
6801.93 306
6802.71 312
6803.48 318
6804.26 295
6805.04 318
6805.82 343
6806.60 331
6807.38 332
6808.16 351
6808.94 325
6809.71 347
6810.49 305
6811.27 314
6812.05 318
6812.83 353
6813.61 333
6814.39 370
6815.17 364
6815.95 283
6816.73 331
6817.50 280
6818.28 315
6819.06 300
6819.84 291
6820.62 271
6821.40 285
6822.18 293
6822.96 316
6823.74 293
6824.52 292
6825.30 307
6826.08 339
6826.86 309
6827.64 304
6828.42 310
6829.20 317
6829.98 357
6830.76 338
6831.54 342
6832.32 304
6833.10 267
6833.88 281
6834.66 354
6835.44 302
6836.22 342
6837.00 382
6837.78 346
6838.56 388
6839.34 329
6840.12 311
6840.90 333
6841.68 315
6842.46 324
6843.24 346
6844.03 324
6844.81 353
6845.59 350
6846.37 388
6847.15 355
6847.93 332
6848.71 345
6849.49 374
6850.27 411
6851.05 385
6851.84 378
6852.62 391
6853.40 396
6854.18 390
6854.96 454
6855.74 453
6856.52 459
6857.30 523
6858.09 515
6858.87 489
6859.65 463
6860.43 390
6861.21 383
6861.99 423
6862.78 386
6863.56 382
6864.34 377
6865.12 390
6865.90 315
6866.69 313
6867.47 327
6868.25 358
6869.03 363
6869.82 389
6870.60 425
6871.38 370
6872.16 411
6872.94 385
6873.73 389
6874.51 375
6875.29 363
6876.07 420
6876.86 344
6877.64 361
6878.42 367
6879.21 369
6879.99 324
6880.77 338
6881.55 388
6882.34 402
6883.12 386
6883.90 398
6884.69 366
6885.47 385
6886.25 398
6887.04 379
6887.82 404
6888.60 411
6889.39 404
6890.17 467
6890.95 427
6891.74 485
6892.52 451
6893.30 463
6894.09 559
6894.87 537
6895.65 489
6896.44 495
6897.22 474
6898.01 423
6898.79 407
6899.57 394
6900.36 401
6901.14 427
6901.93 480
6902.71 442
6903.49 437
6904.28 425
6905.06 443
6905.85 476
6906.63 506
6907.42 470
6908.20 510
6908.98 427
6909.77 457
6910.55 444
6911.34 493
6912.12 493
6912.91 437
6913.69 463
6914.48 413
6915.26 412
6916.05 410
6916.83 436
6917.62 499
6918.40 472
6919.19 387
6919.97 410
6920.76 455
6921.54 447
6922.33 386
6923.11 439
6923.90 435
6924.68 422
6925.47 472
6926.25 466
6927.04 446
6927.82 443
6928.61 428
6929.40 478
6930.18 459
6930.97 451
6931.75 433
6932.54 460
6933.32 528
6934.11 456
6934.90 436
6935.68 477
6936.47 544
6937.25 521
6938.04 445
6938.83 521
6939.61 585
6940.40 535
6941.19 457
6941.97 479
6942.76 547
6943.54 542
6944.33 507
6945.12 513
6945.90 558
6946.69 616
6947.48 561
6948.26 581
6949.05 543
6949.84 617
6950.62 593
6951.41 651
6952.20 629
6952.99 650
6953.77 569
6954.56 545
6955.35 541
6956.13 533
6956.92 540
6957.71 594
6958.50 572
6959.28 641
6960.07 613
6960.86 628
6961.64 699
6962.43 660
6963.22 617
6964.01 704
6964.80 643
6965.58 638
6966.37 650
6967.16 711
6967.95 636
6968.73 608
6969.52 673
6970.31 667
6971.10 693
6971.89 691
6972.67 686
6973.46 690
6974.25 735
6975.04 724
6975.83 758
6976.62 737
6977.40 684
6978.19 745
6978.98 770
6979.77 760
6980.56 766
6981.35 736
6982.13 760
6982.92 737
6983.71 710
6984.50 713
6985.29 777
6986.08 899
6986.87 949
6987.66 940
6988.45 1051
6989.23 1194
6990.02 1403
6990.81 1559
6991.60 1599
6992.39 1509
6993.18 1507
6993.97 1418
6994.76 1312
6995.55 1159
6996.34 1154
6997.13 1094
6997.92 1007
6998.71 953
6999.50 980
7000.29 914
7001.07 953
7001.86 1004
7002.65 1098
7003.44 1281
7004.23 1276
7005.02 1345
7005.81 1475
7006.60 1424
7007.39 1357
7008.18 1340
7008.97 1134
7009.76 1051
7010.55 953
7011.34 829
7012.14 784
7012.93 731
7013.72 678
7014.51 682
7015.30 638
7016.09 654
7016.88 584
7017.67 548
7018.46 541
7019.25 574
7020.04 615
7020.83 577
7021.62 562
7022.41 567
7023.20 665
7024.00 560
7024.79 608
7025.58 576
7026.37 606
7027.16 594
7027.95 550
7028.74 550
7029.53 607
7030.32 577
7031.12 617
7031.91 576
7032.70 614
7033.49 629
7034.28 530
7035.07 529
7035.87 549
7036.66 512
7037.45 487
7038.24 496
7039.03 505
7039.82 524
7040.62 499
7041.41 517
7042.20 591
7042.99 564
7043.78 579
7044.58 559
7045.37 571
7046.16 566
7046.95 577
7047.75 565
7048.54 512
7049.33 537
7050.12 520
7050.92 520
7051.71 477
7052.50 541
7053.29 564
7054.09 524
7054.88 552
7055.67 477
7056.46 468
7057.26 492
7058.05 494
7058.84 498
7059.64 555
7060.43 522
7061.22 490
7062.02 508
7062.81 525
7063.60 524
7064.39 517
7065.19 508
7065.98 483
7066.77 503
7067.57 497
7068.36 440
7069.16 468
7069.95 490
7070.74 498
7071.54 464
7072.33 473
7073.12 531
7073.92 513
7074.71 467
7075.51 478
7076.30 500
7077.09 496
7077.89 510
7078.68 479
7079.48 507
7080.27 466
7081.06 478
7081.86 519
7082.65 506
7083.45 504
7084.24 499
7085.04 462
7085.83 461
7086.62 419
7087.42 489
7088.21 485
7089.01 498
7089.80 534
7090.60 494
7091.39 599
7092.19 658
7092.98 656
7093.78 699
7094.57 754
7095.37 752
7096.16 646
7096.96 578
7097.75 544
7098.55 435
7099.34 467
7100.14 493
7100.93 465
7101.73 415
7102.52 365
7103.32 400
7104.11 396
7104.91 409
7105.71 371
7106.50 348
7107.30 337
7108.09 342
7108.89 379
7109.68 344
7110.48 335
7111.28 339
7112.07 355
7112.87 340
7113.66 290
7114.46 325
7115.26 336
7116.05 326
7116.85 346
7117.65 385
7118.44 393
7119.24 367
7120.03 380
7120.83 353
7121.63 315
7122.42 353
7123.22 383
7124.02 394
7124.81 343
7125.61 363
7126.41 323
7127.20 301
7128.00 321
7128.80 357
7129.59 342
7130.39 306
7131.19 330
7131.99 329
7132.78 361
7133.58 357
7134.38 373
7135.17 318
7135.97 380
7136.77 334
7137.57 356
7138.36 372
7139.16 372
7139.96 344
7140.76 342
7141.55 359
7142.35 332
7143.15 316
7143.95 322
7144.74 301
7145.54 331
7146.34 314
7147.14 329
7147.94 363
7148.73 319
7149.53 310
7150.33 361
7151.13 376
7151.93 341
7152.72 338
7153.52 327
7154.32 296
7155.12 280
7155.92 297
7156.72 301
7157.51 287
7158.31 299
7159.11 326
7159.91 356
7160.71 281
7161.51 307
7162.31 326
7163.11 337
7163.90 311
7164.70 286
7165.50 318
7166.30 324
7167.10 264
7167.90 299
7168.70 298
7169.50 310
7170.30 299
7171.10 311
7171.90 309
7172.69 300
7173.49 287
7174.29 352
7175.09 294
7175.89 325
7176.69 308
7177.49 295
7178.29 281
7179.09 279
7179.89 309
7180.69 330
7181.49 306
7182.29 329
7183.09 317
7183.89 308
7184.69 273
7185.49 303
7186.29 291
7187.09 278
7187.89 302
7188.69 310
7189.49 310
7190.29 334
7191.09 289
7191.89 308
7192.69 332
7193.49 295
7194.29 257
7195.09 290
7195.89 260
7196.70 296
7197.50 268
7198.30 277
7199.10 258
7199.90 261
7200.70 288
7201.50 320
7202.30 295
7203.10 260
7203.90 255
7204.70 250
7205.51 258
7206.31 291
7207.11 267
7207.91 257
7208.71 216
7209.51 238
7210.31 249
7211.12 267
7211.92 268
7212.72 260
7213.52 250
7214.32 274
7215.12 230
7215.92 250
7216.73 284
7217.53 239
7218.33 246
7219.13 270
7219.93 253
7220.74 263
7221.54 251
7222.34 238
7223.14 296
7223.94 231
7224.75 241
7225.55 256
7226.35 261
7227.15 278
7227.96 261
7228.76 257
7229.56 270
7230.36 265
7231.17 299
7231.97 240
7232.77 227
7233.57 242
7234.38 250
7235.18 347
7235.98 309
7236.79 252
7237.59 249
7238.39 283
7239.19 252
7240.00 235
7240.80 283
7241.60 286
7242.41 266
7243.21 280
7244.01 269
7244.82 280
7245.62 278
7246.42 271
7247.23 296
7248.03 268
7248.83 257
7249.64 291
7250.44 297
7251.25 281
7252.05 311
7252.85 280
7253.66 318
7254.46 285
7255.27 295
7256.07 304
7256.87 295
7257.68 285
7258.48 274
7259.29 272
7260.09 268
7260.89 273
7261.70 281
7262.50 261
7263.31 304
7264.11 259
7264.92 245
7265.72 325
7266.53 322
7267.33 315
7268.13 332
7268.94 311
7269.74 283
7270.55 299
7271.35 349
7272.16 290
7272.96 287
7273.77 285
7274.57 272
7275.38 251
7276.18 301
7276.99 291
7277.79 303
7278.60 317
7279.40 303
7280.21 303
7281.01 313
7281.82 312
7282.63 315
7283.43 323
7284.24 343
7285.04 361
7285.85 362
7286.65 372
7287.46 397
7288.27 445
7289.07 426
7289.88 434
7290.68 515
7291.49 506
7292.29 443
7293.10 422
7293.91 407
7294.71 386
7295.52 353
7296.33 339
7297.13 385
7297.94 369
7298.74 339
7299.55 320
7300.36 326
7301.16 306
7301.97 380
7302.78 336
7303.58 347
7304.39 360
7305.20 333
7306.00 291
7306.81 330
7307.62 301
7308.42 329
7309.23 339
7310.04 343
7310.84 354
7311.65 352
7312.46 353
7313.27 413
7314.07 395
7314.88 331
7315.69 348
7316.50 381
7317.30 387
7318.11 385
7318.92 347
7319.72 376
7320.53 352
7321.34 418
7322.15 399
7322.96 423
7323.76 410
7324.57 407
7325.38 472
7326.19 500
7326.99 468
7327.80 508
7328.61 428
7329.42 502
7330.23 450
7331.03 447
7331.84 365
7332.65 373
7333.46 378
7334.27 332
7335.08 325
7335.88 319
7336.69 322
7337.50 355
7338.31 298
7339.12 300
7339.93 332
7340.74 324
7341.54 301
7342.35 330
7343.16 368
7343.97 341
7344.78 355
7345.59 331
7346.40 336
7347.21 306
7348.02 274
7348.82 344
7349.63 323
7350.44 334
7351.25 319
7352.06 340
7352.87 341
7353.68 316
7354.49 345
7355.30 313
7356.11 311
7356.92 343
7357.73 344
7358.54 326
7359.35 326
7360.16 342
7360.97 334
7361.78 310
7362.59 303
7363.40 319
7364.21 275
7365.02 288
7365.83 307
7366.64 317
7367.45 317
7368.26 329
7369.07 315
7369.88 291
7370.69 254
7371.50 284
7372.31 307
7373.12 321
7373.93 321
7374.74 289
7375.55 289
7376.36 324
7377.17 348
7377.98 330
7378.79 303
7379.60 297
7380.42 305
7381.23 336
7382.04 333
7382.85 346
7383.66 378
7384.47 369
7385.28 424
7386.09 443
7386.90 390
7387.71 436
7388.53 429
7389.34 400
7390.15 360
7390.96 333
7391.77 355
7392.58 343
7393.39 323
7394.21 315
7395.02 305
7395.83 292
7396.64 323
7397.45 319
7398.27 300
7399.08 283
7399.89 326
7400.70 304
7401.51 297
7402.33 301
7403.14 285
7403.95 284
7404.76 308
7405.57 308
7406.39 321
7407.20 336
7408.01 313
7408.82 330
7409.64 367
7410.45 298
7411.26 314
7412.07 278
7412.89 313
7413.70 280
7414.51 319
7415.32 275
7416.14 295
7416.95 304
7417.76 270
7418.58 271
7419.39 254
7420.20 261
7421.02 246
7421.83 260
7422.64 283
7423.45 284
7424.27 321
7425.08 288
7425.89 273
7426.71 295
7427.52 303
7428.33 293
7429.15 267
7429.96 273
7430.78 270
7431.59 259
7432.40 271
7433.22 246
7434.03 282
7434.84 239
7435.66 236
7436.47 241
7437.29 242
7438.10 238
7438.91 236
7439.73 230
7440.54 223
7441.36 249
7442.17 207
7442.99 235
7443.80 255
7444.61 280
7445.43 286
7446.24 246
7447.06 258
7447.87 234
7448.69 249
7449.50 269
7450.32 266
7451.13 253
7451.95 250
7452.76 203
7453.58 215
7454.39 230
7455.21 229
7456.02 208
7456.84 209
7457.65 275
7458.47 222
7459.28 233
7460.10 219
7460.91 221
7461.73 200
7462.54 235
7463.36 256
7464.17 221
7464.99 231
7465.80 239
7466.62 241
7467.44 199
7468.25 227
7469.07 221
7469.88 231
7470.70 217
7471.51 220
7472.33 233
7473.15 226
7473.96 254
7474.78 235
7475.59 223
7476.41 203
7477.23 273
7478.04 261
7478.86 252
7479.67 247
7480.49 260
7481.31 279
7482.12 273
7482.94 203
7483.76 217
7484.57 224
7485.39 239
7486.21 229
7487.02 205
7487.84 213
7488.66 255
7489.47 255
7490.29 247
7491.11 229
7491.92 219
7492.74 257
7493.56 226
7494.38 224
7495.19 211
7496.01 237
7496.83 225
7497.64 212
7498.46 171
7499.28 213
7500.10 235
7500.91 240
7501.73 211
7502.55 219
7503.37 217
7504.18 229
7505.00 230
7505.82 197
7506.64 212
7507.46 216
7508.27 215
7509.09 210
7509.91 197
7510.73 202
7511.55 209
7512.36 223
7513.18 197
7514.00 213
7514.82 243
7515.64 241
7516.45 197
7517.27 218
7518.09 194
7518.91 193
7519.73 223
7520.55 210
7521.37 166
7522.18 203
7523.00 215
7523.82 218
7524.64 174
7525.46 167
7526.28 178
7527.10 202
7527.92 203
7528.74 163
7529.55 221
7530.37 208
7531.19 196
7532.01 227
7532.83 191
7533.65 205
7534.47 204
7535.29 219
7536.11 197
7536.93 199
7537.75 227
7538.57 220
7539.39 201
7540.21 191
7541.03 196
7541.84 229
7542.66 214
7543.48 204
7544.30 203
7545.12 192
7545.94 196
7546.76 233
7547.58 220
7548.40 205
7549.22 202
7550.04 234
7550.86 209
7551.68 200
7552.51 190
7553.33 213
7554.15 210
7554.97 206
7555.79 231
7556.61 238
7557.43 185
7558.25 173
7559.07 189
7559.89 180
7560.71 198
7561.53 200
7562.35 226
7563.17 195
7563.99 190
7564.81 198
7565.64 203
7566.46 217
7567.28 174
7568.10 199
7568.92 224
7569.74 190
7570.56 229
7571.38 192
7572.21 183
7573.03 203
7573.85 181
7574.67 200
7575.49 221
7576.31 236
7577.13 196
7577.96 214
7578.78 209
7579.60 191
7580.42 196
7581.24 202
7582.07 194
7582.89 192
7583.71 207
7584.53 183
7585.35 160
7586.18 153
7587.00 182
7587.82 173
7588.64 194
7589.46 166
7590.29 185
7591.11 199
7591.93 190
7592.75 202
7593.58 192
7594.40 190
7595.22 163
7596.04 158
7596.87 185
7597.69 179
7598.51 200
7599.34 212
7600.16 198
7600.98 208
7601.80 185
7602.63 197
7603.45 183
7604.27 188
7605.10 186
7605.92 177
7606.74 187
7607.57 189
7608.39 171
7609.21 157
7610.04 185
7610.86 179
7611.68 179
7612.51 171
7613.33 178
7614.15 180
7614.98 160
7615.80 182
7616.62 164
7617.45 169
7618.27 186
7619.10 210
7619.92 168
7620.74 166
7621.57 180
7622.39 190
7623.22 209
7624.04 214
7624.86 207
7625.69 201
7626.51 166
7627.34 151
7628.16 200
7628.99 180
7629.81 168
7630.64 154
7631.46 190
7632.28 197
7633.11 193
7633.93 154
7634.76 203
7635.58 232
7636.41 212
7637.23 212
7638.06 190
7638.88 181
7639.71 176
7640.53 183
7641.36 191
7642.18 209
7643.01 199
7643.83 191
7644.66 171
7645.48 195
7646.31 183
7647.14 164
7647.96 165
7648.79 191
7649.61 202
7650.44 200
7651.26 187
7652.09 149
7652.91 156
7653.74 196
7654.57 186
7655.39 175
7656.22 203
7657.04 192
7657.87 197
7658.70 184
7659.52 203
7660.35 196
7661.17 214
7662.00 202
7662.83 165
7663.65 164
7664.48 170
7665.31 195
7666.13 181
7666.96 190
7667.79 166
7668.61 167
7669.44 203
7670.27 157
7671.09 171
7671.92 181
7672.75 186
7673.57 182
7674.40 181
7675.23 189
7676.05 200
7676.88 186
7677.71 197
7678.53 193
7679.36 208
7680.19 167
7681.02 167
7681.84 156
7682.67 161
7683.50 193
7684.33 196
7685.15 148
7685.98 168
7686.81 179
7687.64 201
7688.46 207
7689.29 171
7690.12 139
7690.95 175
7691.77 196
7692.60 166
7693.43 161
7694.26 169
7695.09 173
7695.91 168
7696.74 170
7697.57 168
7698.40 154
7699.23 148
7700.06 171
7700.88 152
7701.71 192
7702.54 225
7703.37 196
7704.20 179
7705.03 150
7705.85 178
7706.68 163
7707.51 196
7708.34 176
7709.17 212
7710.00 210
7710.83 182
7711.66 198
7712.48 172
7713.31 191
7714.14 140
7714.97 180
7715.80 154
7716.63 176
7717.46 203
7718.29 187
7719.12 178
7719.95 165
7720.78 153
7721.61 139
7722.44 198
7723.27 220
7724.09 170
7724.92 221
7725.75 216
7726.58 175
7727.41 162
7728.24 212
7729.07 180
7729.90 191
7730.73 207
7731.56 160
7732.39 167
7733.22 162
7734.05 199
7734.88 207
7735.71 228
7736.54 180
7737.37 165
7738.20 186
7739.03 210
7739.86 233
7740.70 208
7741.53 210
7742.36 203
7743.19 204
7744.02 176
7744.85 185
7745.68 202
7746.51 239
7747.34 243
7748.17 250
7749.00 214
7749.83 211
7750.66 190
7751.50 239
7752.33 209
7753.16 234
7753.99 244
7754.82 261
7755.65 284
7756.48 243
7757.31 223
7758.15 249
7758.98 236
7759.81 230
7760.64 234
7761.47 209
7762.30 219
7763.13 208
7763.97 204
7764.80 196
7765.63 205
7766.46 214
7767.29 200
7768.13 160
7768.96 182
7769.79 203
7770.62 193
7771.45 208
7772.29 193
7773.12 219
7773.95 190
7774.78 185
7775.62 163
7776.45 189
7777.28 194
7778.11 205
7778.95 195
7779.78 193
7780.61 217
7781.44 180
7782.28 211
7783.11 153
7783.94 175
7784.77 182
7785.61 186
7786.44 217
7787.27 203
7788.11 186
7788.94 177
7789.77 180
7790.61 187
7791.44 204
7792.27 188
7793.10 195
7793.94 175
7794.77 196
7795.60 213
7796.44 243
7797.27 190
7798.11 155
7798.94 181
7799.77 192
7800.61 221
7801.44 218
7802.27 208
7803.11 199
7803.94 213
7804.78 196
7805.61 201
7806.44 249
7807.28 236
7808.11 220
7808.95 225
7809.78 187
7810.61 219
7811.45 206
7812.28 234
7813.12 202
7813.95 163
7814.79 195
7815.62 229
7816.45 185
7817.29 190
7818.12 189
7818.96 198
7819.79 214
7820.63 218
7821.46 203
7822.30 171
7823.13 197
7823.97 215
7824.80 246
7825.64 214
7826.47 184
7827.31 205
7828.14 189
7828.98 205
7829.81 203
7830.65 207
7831.48 191
7832.32 173
7833.15 211
7833.99 232
7834.83 215
7835.66 229
7836.50 224
7837.33 190
7838.17 207
7839.00 172
7839.84 213
7840.68 239
7841.51 200
7842.35 183
7843.18 177
7844.02 187
7844.86 195
7845.69 193
7846.53 222
7847.36 178
7848.20 200
7849.04 199
7849.87 204
7850.71 199
7851.55 207
7852.38 191
7853.22 173
7854.05 188
7854.89 158
7855.73 195
7856.56 188
7857.40 200
7858.24 172
7859.08 155
7859.91 191
7860.75 205
7861.59 199
7862.42 208
7863.26 187
7864.10 187
7864.93 217
7865.77 188
7866.61 212
7867.45 242
7868.28 208
7869.12 199
7869.96 182
7870.80 189
7871.63 161
7872.47 217
7873.31 209
7874.15 208
7874.98 182
7875.82 187
7876.66 206
7877.50 205
7878.33 204
7879.17 181
7880.01 170
7880.85 208
7881.69 210
7882.52 184
7883.36 172
7884.20 182
7885.04 178
7885.88 198
7886.71 208
7887.55 188
7888.39 199
7889.23 211
7890.07 191
7890.91 204
7891.75 182
7892.58 176
7893.42 209
7894.26 185
7895.10 202
7895.94 210
7896.78 199
7897.62 192
7898.46 207
7899.29 217
7900.13 216
7900.97 221
7901.81 227
7902.65 227
7903.49 232
7904.33 219
7905.17 200
7906.01 235
7906.85 222
7907.69 222
7908.53 217
7909.37 185
7910.21 216
7911.04 243
7911.88 198
7912.72 191
7913.56 199
7914.40 197
7915.24 181
7916.08 200
7916.92 207
7917.76 195
7918.60 190
7919.44 219
7920.28 246
7921.12 237
7921.96 235
7922.80 260
7923.64 259
7924.48 251
7925.32 194
7926.16 185
7927.01 232
7927.85 217
7928.69 219
7929.53 206
7930.37 200
7931.21 212
7932.05 184
7932.89 189
7933.73 183
7934.57 164
7935.41 170
7936.25 219
7937.09 192
7937.93 185
7938.78 168
7939.62 187
7940.46 197
7941.30 183
7942.14 188
7942.98 215
7943.82 193
7944.66 180
7945.51 188
7946.35 189
7947.19 210
7948.03 197
7948.87 166
7949.71 189
7950.56 166
7951.40 205
7952.24 186
7953.08 178
7953.92 186
7954.76 186
7955.61 188
7956.45 165
7957.29 148
7958.13 191
7958.97 178
7959.82 178
7960.66 168
7961.50 186
7962.34 160
7963.19 158
7964.03 185
7964.87 186
7965.71 202
7966.56 195
7967.40 158
7968.24 159
7969.08 186
7969.93 165
7970.77 183
7971.61 207
7972.45 194
7973.30 177
7974.14 189
7974.98 164
7975.83 145
7976.67 154
7977.51 174
7978.36 184
7979.20 179
7980.04 226
7980.89 191
7981.73 198
7982.57 177
7983.42 181
7984.26 185
7985.10 196
7985.95 203
7986.79 195
7987.63 182
7988.48 183
7989.32 193
7990.16 186
7991.01 163
7991.85 167
7992.70 157
7993.54 180
7994.38 180
7995.23 159
7996.07 163
7996.92 159
7997.76 162
7998.60 150
7999.45 166
8000.29 166
8001.14 161
8001.98 180
8002.83 156
8003.67 166
8004.52 184
8005.36 210
8006.20 167
8007.05 172
8007.89 167
8008.74 173
8009.58 151
8010.43 162
8011.27 167
8012.12 190
8012.96 185
8013.81 167
8014.65 150
8015.50 165
8016.34 185
8017.19 153
8018.03 163
8018.88 145
8019.72 152
8020.57 163
8021.42 143
8022.26 166
8023.11 173
8023.95 128
8024.80 166
8025.64 165
8026.49 165
8027.33 168
8028.18 186
8029.03 185
8029.87 173
8030.72 182
8031.56 186
8032.41 187
8033.26 200
8034.10 181
8034.95 172
8035.79 191
8036.64 174
8037.49 186
8038.33 149
8039.18 168
8040.03 180
8040.87 158
8041.72 173
8042.57 165
8043.41 173
8044.26 185
8045.11 180
8045.95 197
8046.80 172
8047.65 160
8048.49 153
8049.34 149
8050.19 186
8051.03 151
8051.88 168
8052.73 152
8053.58 174
8054.42 162
8055.27 182
8056.12 169
8056.96 163
8057.81 175
8058.66 162
8059.51 183
8060.35 168
8061.20 148
8062.05 170
8062.90 185
8063.74 159
8064.59 171
8065.44 167
8066.29 182
8067.14 160
8067.98 160
8068.83 157
8069.68 177
8070.53 172
8071.38 133
8072.22 144
8073.07 134
8073.92 143
8074.77 109
8075.62 134
8076.46 146
8077.31 145
8078.16 138
8079.01 168
8079.86 160
8080.71 191
8081.56 139
8082.40 170
8083.25 160
8084.10 140
8084.95 157
8085.80 142
8086.65 186
8087.50 178
8088.35 191
8089.19 154
8090.04 150
8090.89 168
8091.74 174
8092.59 181
8093.44 135
8094.29 167
8095.14 164
8095.99 135
8096.84 130
8097.69 165
8098.54 197
8099.39 160
8100.24 145
8101.09 187
8101.94 176
8102.79 145
8103.63 151
8104.48 143
8105.33 162
8106.18 122
8107.03 118
8107.88 138
8108.73 176
8109.58 190
8110.43 182
8111.28 156
8112.14 155
8112.99 134
8113.84 174
8114.69 173
8115.54 177
8116.39 150
8117.24 156
8118.09 172
8118.94 168
8119.79 165
8120.64 149
8121.49 185
8122.34 179
8123.19 150
8124.04 161
8124.89 167
8125.74 177
8126.60 197
8127.45 172
8128.30 163
8129.15 127
8130.00 131
8130.85 176
8131.70 160
8132.55 135
8133.40 161
8134.26 182
8135.11 174
8135.96 170
8136.81 160
8137.66 176
8138.51 154
8139.37 174
8140.22 185
8141.07 157
8141.92 147
8142.77 137
8143.62 150
8144.48 139
8145.33 139
8146.18 142
8147.03 169
8147.88 172
8148.74 179
8149.59 143
8150.44 167
8151.29 166
8152.15 143
8153.00 127
8153.85 149
8154.70 178
8155.56 154
8156.41 164
8157.26 160
8158.11 191
8158.97 196
8159.82 186
8160.67 170
8161.52 179
8162.38 131
8163.23 148
8164.08 162
8164.94 190
8165.79 157
8166.64 161
8167.49 167
8168.35 147
8169.20 175
8170.05 178
8170.91 173
8171.76 191
8172.61 175
8173.47 165
8174.32 183
8175.17 149
8176.03 188
8176.88 174
8177.74 157
8178.59 151
8179.44 149
8180.30 145
8181.15 129
8182.00 147
8182.86 165
8183.71 164
8184.57 192
8185.42 175
8186.27 158
8187.13 162
8187.98 168
8188.84 192
8189.69 168
8190.55 159
8191.40 141
8192.25 155
8193.11 169
8193.96 178
8194.82 188
8195.67 152
8196.53 163
8197.38 146
8198.24 163
8199.09 145
8199.95 158
8200.80 156
8201.66 175
8202.51 155
8203.37 183
8204.22 178
8205.08 152
8205.93 128
8206.79 127
8207.64 145
8208.50 163
8209.35 163
8210.21 170
8211.06 177
8211.92 169
8212.77 155
8213.63 154
8214.48 161
8215.34 159
8216.20 139
8217.05 147
8217.91 141
8218.76 168
8219.62 136
8220.48 109
8221.33 144
8222.19 158
8223.04 146
8223.90 154
8224.76 160
8225.61 158
8226.47 154
8227.32 191
8228.18 187
8229.04 168
8229.89 159
8230.75 165
8231.61 175
8232.46 136
8233.32 150
8234.18 146
8235.03 132
8235.89 161
8236.75 174
8237.60 188
8238.46 177
8239.32 160
8240.17 184
8241.03 138
8241.89 164
8242.74 159
8243.60 169
8244.46 176
8245.32 128
8246.17 137
8247.03 172
8247.89 156
8248.74 158
8249.60 153
8250.46 155
8251.32 138
8252.17 155
8253.03 143
8253.89 131
8254.75 169
8255.60 200
8256.46 174
8257.32 146
8258.18 160
8259.04 185
8259.89 182
8260.75 185
8261.61 149
8262.47 165
8263.33 167
8264.18 172
8265.04 170
8265.90 171
8266.76 161
8267.62 179
8268.48 148
8269.33 134
8270.19 144
8271.05 148
8271.91 159
8272.77 147
8273.63 151
8274.49 191
8275.34 200
8276.20 199
8277.06 150
8277.92 161
8278.78 155
8279.64 141
8280.50 159
8281.36 157
8282.22 158
8283.08 164
8283.93 141
8284.79 163
8285.65 172
8286.51 166
8287.37 203
8288.23 188
8289.09 191
8289.95 173
8290.81 161
8291.67 160
8292.53 156
8293.39 158
8294.25 187
8295.11 166
8295.97 153
8296.83 162
8297.69 148
8298.55 190
8299.41 171
8300.27 166
8301.13 165
8301.99 159
8302.85 172
8303.71 195
8304.57 176
8305.43 191
8306.29 231
8307.15 183
8308.01 186
8308.87 173
8309.73 156
8310.59 155
8311.45 174
8312.31 191
8313.17 168
8314.03 177
8314.90 172
8315.76 147
8316.62 135
8317.48 147
8318.34 141
8319.20 145
8320.06 168
8320.92 163
8321.78 179
8322.64 177
8323.51 166
8324.37 151
8325.23 162
8326.09 186
8326.95 192
8327.81 199
8328.67 158
8329.54 199
8330.40 231
8331.26 170
8332.12 139
8332.98 134
8333.84 177
8334.71 164
8335.57 165
8336.43 217
8337.29 192
8338.15 171
8339.02 172
8339.88 171
8340.74 175
8341.60 201
8342.46 164
8343.33 161
8344.19 168
8345.05 166
8345.91 161
8346.78 188
8347.64 159
8348.50 191
8349.36 212
8350.23 196
8351.09 178
8351.95 192
8352.81 191
8353.68 164
8354.54 151
8355.40 152
8356.27 157
8357.13 162
8357.99 194
8358.86 162
8359.72 151
8360.58 161
8361.44 200
8362.31 225
8363.17 169
8364.03 185
8364.90 176
8365.76 209
8366.63 179
8367.49 201
8368.35 163
8369.22 167
8370.08 178
8370.94 187
8371.81 181
8372.67 154
8373.53 190
8374.40 183
8375.26 177
8376.13 164
8376.99 152
8377.85 167
8378.72 188
8379.58 188
8380.45 155
8381.31 188
8382.18 217
8383.04 192
8383.90 203
8384.77 202
8385.63 206
8386.50 183
8387.36 171
8388.23 192
8389.09 204
8389.96 188
8390.82 176
8391.69 192
8392.55 209
8393.42 207
8394.28 208
8395.15 175
8396.01 178
8396.88 203
8397.74 211
8398.61 196
8399.47 214
8400.34 264
8401.20 222
8402.07 196
8402.93 204
8403.80 178
8404.66 177
8405.53 170
8406.39 207
8407.26 247
8408.12 234
8408.99 227
8409.86 177
8410.72 227
8411.59 187
8412.45 181
8413.32 234
8414.19 209
8415.05 202
8415.92 194
8416.78 207
8417.65 198
8418.52 218
8419.38 203
8420.25 207
8421.11 203
8421.98 211
8422.85 265
8423.71 258
8424.58 220
8425.45 247
8426.31 231
8427.18 210
8428.05 216
8428.91 233
8429.78 260
8430.65 279
8431.51 287
8432.38 272
8433.25 252
8434.11 251
8434.98 227
8435.85 236
8436.72 263
8437.58 247
8438.45 242
8439.32 238
8440.18 263
8441.05 266
8441.92 260
8442.79 288
8443.65 314
8444.52 268
8445.39 272
8446.26 255
8447.12 255
8447.99 277
8448.86 293
8449.73 260
8450.60 266
8451.46 289
8452.33 319
8453.20 306
8454.07 267
8454.94 265
8455.80 287
8456.67 282
8457.54 305
8458.41 285
8459.28 298
8460.14 336
8461.01 378
8461.88 402
8462.75 401
8463.62 429
8464.49 453
8465.36 432
8466.22 419
8467.09 367
8467.96 366
8468.83 364
8469.70 298
8470.57 322
8471.44 317
8472.31 344
8473.17 384
8474.04 366
8474.91 418
8475.78 512
8476.65 531
8477.52 498
8478.39 507
8479.26 508
8480.13 482
8481.00 499
8481.87 418
8482.74 353
8483.61 297
8484.48 304
8485.34 296
8486.21 252
8487.08 292
8487.95 230
8488.82 226
8489.69 275
8490.56 268
8491.43 238
8492.30 255
8493.17 278
8494.04 283
8494.91 285
8495.78 298
8496.65 267
8497.52 240
8498.39 238
8499.26 253
8500.13 252
8501.01 239
8501.88 227
8502.75 225
8503.62 266
8504.49 256
8505.36 265
8506.23 298
8507.10 273
8507.97 273
8508.84 267
8509.71 258
8510.58 259
8511.45 255
8512.32 248
8513.20 277
8514.07 322
8514.94 351
8515.81 345
8516.68 299
8517.55 303
8518.42 266
8519.29 330
8520.17 332
8521.04 243
8521.91 261
8522.78 271
8523.65 242
8524.52 197
8525.39 235
8526.27 244
8527.14 263
8528.01 266
8528.88 253
8529.75 270
8530.63 269
8531.50 267
8532.37 275
8533.24 276
8534.11 281
8534.99 269
8535.86 275
8536.73 246
8537.60 277
8538.47 268
8539.35 288
8540.22 279
8541.09 238
8541.96 272
8542.84 284
8543.71 301
8544.58 261
8545.46 290
8546.33 285
8547.20 284
8548.07 287
8548.95 274
8549.82 278
8550.69 264
8551.57 295
8552.44 317
8553.31 288
8554.18 256
8555.06 280
8555.93 286
8556.80 255
8557.68 225
8558.55 251
8559.42 307
8560.30 303
8561.17 288
8562.04 272
8562.92 257
8563.79 305
8564.67 262
8565.54 249
8566.41 257
8567.29 260
8568.16 245
8569.03 250
8569.91 239
8570.78 228
8571.66 227
8572.53 207
8573.40 221
8574.28 255
8575.15 262
8576.03 227
8576.90 248
8577.78 218
8578.65 239
8579.52 213
8580.40 211
8581.27 218
8582.15 214
8583.02 216
8583.90 238
8584.77 282
8585.65 224
8586.52 218
8587.40 243
8588.27 214
8589.15 209
8590.02 196
8590.90 236
8591.77 234
8592.65 237
8593.52 214
8594.40 257
8595.27 210
8596.15 211
8597.02 208
8597.90 218
8598.77 290
8599.65 244
8600.52 214
8601.40 239
8602.28 242
8603.15 293
8604.03 273
8604.90 207
8605.78 232
8606.65 232
8607.53 254
8608.41 243
8609.28 221
8610.16 240
8611.03 248
8611.91 230
8612.79 210
8613.66 248
8614.54 243
8615.41 247
8616.29 249
8617.17 236
8618.04 242
8618.92 223
8619.80 241
8620.67 256
8621.55 251
8622.43 257
8623.30 299
8624.18 278
8625.06 257
8625.93 240
8626.81 286
8627.69 254
8628.56 254
8629.44 218
8630.32 236
8631.20 236
8632.07 258
8632.95 311
8633.83 296
8634.70 243
8635.58 241
8636.46 271
8637.34 267
8638.21 270
8639.09 303
8639.97 284
8640.85 249
8641.72 278
8642.60 244
8643.48 263
8644.36 277
8645.23 295
8646.11 265
8646.99 287
8647.87 277
8648.75 274
8649.62 268
8650.50 340
8651.38 297
8652.26 316
8653.14 309
8654.01 290
8654.89 300
8655.77 302
8656.65 306
8657.53 320
8658.41 298
8659.29 304
8660.16 317
8661.04 313
8661.92 339
8662.80 331
8663.68 336
8664.56 287
8665.44 327
8666.31 332
8667.19 302
8668.07 315
8668.95 311
8669.83 278
8670.71 298
8671.59 325
8672.47 334
8673.35 297
8674.23 342
8675.11 287
8675.99 333
8676.86 364
8677.74 412
8678.62 435
8679.50 518
8680.38 522
8681.26 496
8682.14 529
8683.02 508
8683.90 452
8684.78 421
8685.66 440
8686.54 413
8687.42 399
8688.30 353
8689.18 347
8690.06 340
8690.94 304
8691.82 247
8692.70 291
8693.58 332
8694.46 305
8695.34 355
8696.22 389
8697.10 395
8697.98 473
8698.86 537
8699.74 482
8700.62 462
8701.51 479
8702.39 493
8703.27 414
8704.15 384
8705.03 378
8705.91 314
8706.79 317
8707.67 299
8708.55 276
8709.43 284
8710.31 292
8711.20 291
8712.08 253
8712.96 257
8713.84 265
8714.72 278
8715.60 269
8716.48 275
8717.36 296
8718.25 260
8719.13 247
8720.01 260
8720.89 236
8721.77 265
8722.65 243
8723.54 241
8724.42 265
8725.30 263
8726.18 253
8727.06 272
8727.95 291
8728.83 265
8729.71 273
8730.59 240
8731.47 246
8732.36 212
8733.24 244
8734.12 266
8735.00 299
8735.89 295
8736.77 247
8737.65 281
8738.53 276
8739.42 288
8740.30 271
8741.18 252
8742.06 286
8742.95 297
8743.83 244
8744.71 244
8745.59 246
8746.48 237
8747.36 264
8748.24 238
8749.13 221
8750.01 259
8750.89 261
8751.78 233
8752.66 253
8753.54 251
8754.43 260
8755.31 245
8756.19 237
8757.08 257
8757.96 240
8758.84 251
8759.73 262
8760.61 263
8761.49 266
8762.38 259
8763.26 269
8764.15 227
8765.03 263
8765.91 258
8766.80 244
8767.68 301
8768.57 270
8769.45 268
8770.33 245
8771.22 254
8772.10 262
8772.99 272
8773.87 246
8774.75 292
8775.64 259
8776.52 245
8777.41 271
8778.29 255
8779.18 247
8780.06 251
8780.95 244
8781.83 250
8782.72 279
8783.60 226
8784.49 240
8785.37 235
8786.26 245
8787.14 249
8788.03 237
8788.91 252
8789.80 286
8790.68 274
8791.57 289
8792.45 266
8793.34 261
8794.22 255
8795.11 228
8795.99 278
8796.88 263
8797.76 249
8798.65 247
8799.53 247
8800.42 250
8801.31 265
8802.19 258
8803.08 265
8803.96 214
8804.85 217
8805.74 224
8806.62 269
8807.51 240
8808.39 216
8809.28 239
8810.17 223
8811.05 212
8811.94 209
8812.82 243
8813.71 221
8814.60 263
8815.48 203
8816.37 194
8817.26 204
8818.14 186
8819.03 249
8819.92 231
8820.80 207
8821.69 203
8822.58 205
8823.46 219
8824.35 219
8825.24 200
8826.12 195
8827.01 199
8827.90 216
8828.78 196
8829.67 251
8830.56 193
8831.45 213
8832.33 175
8833.22 202
8834.11 198
8835.00 201
8835.88 188
8836.77 214
8837.66 230
8838.55 187
8839.43 186
8840.32 197
8841.21 213
8842.10 197
8842.98 200
8843.87 211
8844.76 194
8845.65 188
8846.54 177
8847.42 188
8848.31 181
8849.20 211
8850.09 202
8850.98 188
8851.86 190
8852.75 161
8853.64 175
8854.53 174
8855.42 201
8856.31 184
8857.19 159
8858.08 155
8858.97 177
8859.86 197
8860.75 228
8861.64 202
8862.53 201
8863.42 167
8864.30 148
8865.19 171
8866.08 196
8866.97 179
8867.86 202
8868.75 208
8869.64 177
8870.53 154
8871.42 190
8872.31 149
8873.20 125
8874.08 175
8874.97 191
8875.86 194
8876.75 177
8877.64 192
8878.53 198
8879.42 156
8880.31 138
8881.20 173
8882.09 175
8882.98 186
8883.87 153
8884.76 175
8885.65 186
8886.54 172
8887.43 153
8888.32 183
8889.21 189
8890.10 179
8890.99 176
8891.88 173
8892.77 195
8893.66 131
8894.55 159
8895.44 166
8896.33 165
8897.22 179
8898.11 170
8899.00 142
8899.90 171
8900.79 156
8901.68 151
8902.57 167
8903.46 168
8904.35 176
8905.24 169
8906.13 166
8907.02 176
8907.91 161
8908.80 131
8909.70 149
8910.59 158
8911.48 132
8912.37 167
8913.26 181
8914.15 146
8915.04 168
8915.93 169
8916.83 120
8917.72 126
8918.61 151
8919.50 176
8920.39 151
8921.28 129
8922.18 134
8923.07 150
8923.96 146
8924.85 162
8925.74 136
8926.64 124
8927.53 113
8928.42 129
8929.31 127
8930.20 150
8931.10 140
8931.99 132
8932.88 162
8933.77 155
8934.67 148
8935.56 174
8936.45 142
8937.34 141
8938.24 134
8939.13 163
8940.02 182
8940.91 148
8941.81 166
8942.70 156
8943.59 171
8944.49 150
8945.38 106
8946.27 132
8947.16 143
8948.06 150
8948.95 146
8949.84 120
8950.74 156
8951.63 120
8952.52 125
8953.42 149
8954.31 142
8955.20 141
8956.10 152
8956.99 130
8957.88 173
8958.78 147
8959.67 121
8960.56 132
8961.46 152
8962.35 152
8963.25 139
8964.14 154
8965.03 137
8965.93 141
8966.82 141
8967.72 150
8968.61 180
8969.50 154
8970.40 139
8971.29 108
8972.19 121
8973.08 128
8973.98 116
8974.87 130
8975.76 137
8976.66 114
8977.55 169
8978.45 146
8979.34 158
8980.24 139
8981.13 148
8982.03 156
8982.92 147
8983.82 148
8984.71 150
8985.61 127
8986.50 144
8987.40 168
8988.29 138
8989.19 131
8990.08 151
8990.98 138
8991.87 157
8992.77 143
8993.66 155
8994.56 126
8995.45 129
8996.35 158
8997.24 202
8998.14 166
8999.04 127
8999.93 131
9000.83 107
9001.72 126
9002.62 137
9003.51 152
9004.41 134
9005.31 161
9006.20 159
9007.10 133
9007.99 118
9008.89 114
9009.79 124
9010.68 148
9011.58 151
9012.48 132
9013.37 155
9014.27 166
9015.16 148
9016.06 122
9016.96 142
9017.85 113
9018.75 141
9019.65 103
9020.54 136
9021.44 131
9022.34 148
9023.23 132
9024.13 119
9025.03 120
9025.93 123
9026.82 146
9027.72 132
9028.62 131
9029.51 172
9030.41 129
9031.31 147
9032.21 133
9033.10 134
9034.00 141
9034.90 126
9035.79 153
9036.69 146
9037.59 125
9038.49 148
9039.38 141
9040.28 134
9041.18 139
9042.08 143
9042.98 120
9043.87 127
9044.77 134
9045.67 149
9046.57 136
9047.47 132
9048.36 156
9049.26 152
9050.16 147
9051.06 170
9051.96 126
9052.85 135
9053.75 134
9054.65 116
9055.55 129
9056.45 130
9057.35 132
9058.25 157
9059.14 123
9060.04 118
9060.94 148
9061.84 135
9062.74 140
9063.64 131
9064.54 139
9065.44 142
9066.33 144
9067.23 132
9068.13 117
9069.03 149
9069.93 147
9070.83 143
9071.73 139
9072.63 141
9073.53 151
9074.43 154
9075.33 144
9076.23 139
9077.13 152
9078.03 124
9078.92 120
9079.82 106
9080.72 138
9081.62 118
9082.52 138
9083.42 134
9084.32 138
9085.22 125
9086.12 119
9087.02 132
9087.92 121
9088.82 126
9089.72 129
9090.62 140
9091.52 149
9092.42 150
9093.32 160
9094.22 126
9095.12 105
9096.03 132
9096.93 143
9097.83 129
9098.73 120
9099.63 133
9100.53 133
9101.43 133
9102.33 125
9103.23 122
9104.13 154
9105.03 122
9105.93 131
9106.83 153
9107.74 159
9108.64 142
9109.54 150
9110.44 136
9111.34 109
9112.24 121
9113.14 127
9114.04 134
9114.94 124
9115.85 150
9116.75 137
9117.65 136
9118.55 114
9119.45 130
9120.35 137
9121.26 123
9122.16 135
9123.06 149
9123.96 159
9124.86 137
9125.77 141
9126.67 153
9127.57 127
9128.47 151
9129.37 135
9130.28 129
9131.18 130
9132.08 114
9132.98 131
9133.88 145
9134.79 154
9135.69 157
9136.59 144
9137.49 146
9138.40 142
9139.30 140
9140.20 132
9141.10 107
9142.01 131
9142.91 147
9143.81 142
9144.72 132
9145.62 133
9146.52 122
9147.42 106
9148.33 118
9149.23 136
9150.13 146
9151.04 166
9151.94 164
9152.84 176
9153.75 119
9154.65 121
9155.55 154
9156.46 153
9157.36 129
9158.26 128
9159.17 141
9160.07 128
9160.97 132
9161.88 139
9162.78 141
9163.69 119
9164.59 136
9165.49 134
9166.40 133
9167.30 117
9168.21 120
9169.11 125
9170.01 138
9170.92 118
9171.82 127
9172.73 128
9173.63 136
9174.53 144
9175.44 139
9176.34 163
9177.25 157
9178.15 147
9179.06 136
9179.96 94
9180.87 146
9181.77 161
9182.68 144
9183.58 136
9184.49 117
9185.39 155
9186.30 145
9187.20 103
9188.11 121
9189.01 127
9189.92 172
9190.82 143
9191.73 128
9192.63 102
9193.54 132
9194.44 148
9195.35 145
9196.25 117
9197.16 128
9198.06 145
9198.97 156
9199.87 138
9200.78 128
9201.69 123
9202.59 150
9203.50 141
9204.40 126
9205.31 134
9206.21 124
9207.12 121
9208.03 142
9208.93 142
9209.84 148
9210.74 164
9211.65 153
9212.56 138
9213.46 108
9214.37 131
9215.28 137
9216.18 162
9217.09 138
9218.00 103
9218.90 126
9219.81 154
9220.72 146
9221.62 154
9222.53 151
9223.44 136
9224.34 161
9225.25 130
9226.16 138
9227.06 137
9227.97 112
9228.88 135
9229.78 154
9230.69 140
9231.60 122
9232.51 132
9233.41 144
9234.32 109
9235.23 111
9236.13 118
9237.04 136
9237.95 137
9238.86 118
9239.76 96
9240.67 145
9241.58 163
9242.49 142
9243.39 117
9244.30 111
9245.21 120
9246.12 116
9247.03 129
9247.93 138
9248.84 156
9249.75 109
9250.66 119
9251.57 118
9252.47 153
9253.38 171
9254.29 115
9255.20 136
9256.11 108
9257.02 159
9257.92 183
9258.83 138
9259.74 114
9260.65 130
9261.56 149
9262.47 159
9263.38 108
9264.28 120
9265.19 125
9266.10 126
9267.01 141
9267.92 129
9268.83 134
9269.74 179
9270.65 124
9271.56 121
9272.47 145
9273.37 134
9274.28 132
9275.19 146
9276.10 146
9277.01 142
9277.92 126
9278.83 144
9279.74 138
9280.65 135
9281.56 116
9282.47 131
9283.38 132
9284.29 111
9285.20 131
9286.11 113
9287.02 119
9287.93 121
9288.84 130
9289.75 109
9290.66 119
9291.57 149
9292.48 150
9293.39 129
9294.30 147
9295.21 146
9296.12 146
9297.03 133
9297.94 130
9298.85 122
9299.76 126
9300.67 137
9301.58 138
9302.49 113
9303.40 141
9304.31 145
9305.23 148
9306.14 133
9307.05 142
9307.96 133
9308.87 147
9309.78 182
9310.69 143
9311.60 145
9312.51 134
9313.42 156
9314.34 149
9315.25 135
9316.16 148
9317.07 124
9317.98 146
9318.89 146
9319.80 144
9320.72 129
9321.63 140
9322.54 135
9323.45 113
9324.36 110
9325.27 122
9326.19 113
9327.10 135
9328.01 116
9328.92 116
9329.83 119
9330.74 113
9331.66 99
9332.57 139
9333.48 143
9334.39 137
9335.31 126
9336.22 127
9337.13 142
9338.04 142
9338.96 146
9339.87 137
9340.78 143
9341.69 136
9342.61 150
9343.52 155
9344.43 137
9345.34 140
9346.26 115
9347.17 119
9348.08 125
9348.99 159
9349.91 136
9350.82 126
9351.73 145
9352.65 116
9353.56 142
9354.47 135
9355.39 115
9356.30 115
9357.21 103
9358.13 136
9359.04 139
9359.95 148
9360.87 139
9361.78 131
9362.69 149
9363.61 120
9364.52 104
9365.43 117
9366.35 117
9367.26 127
9368.18 131
9369.09 133
9370.00 137
9370.92 118
9371.83 134
9372.75 115
9373.66 119
9374.57 118
9375.49 116
9376.40 113
9377.32 142
9378.23 135
9379.15 122
9380.06 115
9380.97 131
9381.89 164
9382.80 154
9383.72 139
9384.63 143
9385.55 133
9386.46 134
9387.38 137
9388.29 169
9389.21 165
9390.12 129
9391.04 160
9391.95 128
9392.87 156
9393.78 142
9394.70 162
9395.61 137
9396.53 142
9397.44 159
9398.36 129
9399.27 140
9400.19 162
9401.10 208
9402.02 144
9402.94 179
9403.85 173
9404.77 162
9405.68 129
9406.60 151
9407.51 105
9408.43 116
9409.35 159
9410.26 161
9411.18 153
9412.09 117
9413.01 120
9413.93 141
9414.84 144
9415.76 135
9416.67 155
9417.59 144
9418.51 164
9419.42 136
9420.34 140
9421.26 146
9422.17 131
9423.09 127
9424.01 134
9424.92 131
9425.84 135
9426.76 116
9427.67 123
9428.59 149
9429.51 148
9430.42 145
9431.34 137
9432.26 181
9433.17 157
9434.09 160
9435.01 161
9435.93 146
9436.84 151
9437.76 154
9438.68 158
9439.59 172
9440.51 177
9441.43 138
9442.35 157
9443.26 195
9444.18 189
9445.10 163
9446.02 145
9446.93 153
9447.85 175
9448.77 162
9449.69 164
9450.61 149
9451.52 174
9452.44 198
9453.36 151
9454.28 155
9455.20 139
9456.11 189
9457.03 142
9457.95 174
9458.87 173
9459.79 180
9460.71 221
9461.62 243
9462.54 216
9463.46 209
9464.38 228
9465.30 194
9466.22 204
9467.14 160
9468.05 162
9468.97 166
9469.89 159
9470.81 157
9471.73 165
9472.65 159
9473.57 150
9474.49 143
9475.41 137
9476.32 131
9477.24 148
9478.16 152
9479.08 163
9480.00 154
9480.92 162
9481.84 144
9482.76 171
9483.68 219
9484.60 162
9485.52 134
9486.44 131
9487.36 153
9488.28 159
9489.20 163
9490.12 143
9491.04 168
9491.96 181
9492.88 197
9493.80 160
9494.72 172
9495.64 169
9496.56 178
9497.48 179
9498.40 158
9499.32 156
9500.24 179
9501.16 158
9502.08 141
9503.00 169
9503.92 167
9504.84 170
9505.76 177
9506.68 197
9507.60 170
9508.52 152
9509.44 209
9510.36 169
9511.28 150
9512.21 127
9513.13 183
9514.05 196
9514.97 170
9515.89 155
9516.81 167
9517.73 160
9518.65 184
9519.57 175
9520.50 153
9521.42 150
9522.34 166
9523.26 154
9524.18 153
9525.10 137
9526.02 157
9526.95 163
9527.87 130
9528.79 159
9529.71 166
9530.63 137
9531.55 178
9532.48 181
9533.40 169
9534.32 181
9535.24 176
9536.16 193
9537.09 191
9538.01 190
9538.93 183
9539.85 192
9540.77 209
9541.70 161
9542.62 178
9543.54 163
9544.46 176
9545.39 197
9546.31 169
9547.23 154
9548.15 168
9549.08 155
9550.00 174
9550.92 157
9551.85 165
9552.77 147
9553.69 149
9554.61 191
9555.54 137
9556.46 144
9557.38 147
9558.31 181
9559.23 161
9560.15 136
9561.08 159
9562.00 155
9562.92 158
9563.85 176
9564.77 159
9565.69 188
9566.62 186
9567.54 171
9568.46 158
9569.39 158
9570.31 172
9571.23 176
9572.16 176
9573.08 197
9574.01 183
9574.93 169
9575.85 147
9576.78 149
9577.70 156
9578.63 163
9579.55 129
9580.47 164
9581.40 182
9582.32 167
9583.25 145
9584.17 132
9585.10 165
9586.02 208
9586.94 142
9587.87 185
9588.79 166
9589.72 186
9590.64 194
9591.57 181
9592.49 162
9593.42 155
9594.34 179
9595.27 167
9596.19 175
9597.12 188
9598.04 207
9598.97 171
9599.89 175
9600.82 161
9601.74 193
9602.67 202
9603.59 182
9604.52 180
9605.44 168
9606.37 176
9607.29 138
9608.22 150
9609.15 191
9610.07 192
9611.00 196
9611.92 188
9612.85 195
9613.77 219
9614.70 205
9615.63 190
9616.55 187
9617.48 176
9618.40 171
9619.33 161
9620.26 184
9621.18 202
9622.11 211
9623.03 203
9623.96 239
9624.89 218
9625.81 200
9626.74 182
9627.67 183
9628.59 203
9629.52 208
9630.45 229
9631.37 200
9632.30 188
9633.23 197
9634.15 212
9635.08 214
9636.01 217
9636.93 191
9637.86 206
9638.79 201
9639.71 224
9640.64 161
9641.57 201
9642.50 248
9643.42 225
9644.35 229
9645.28 191
9646.21 216
9647.13 216
9648.06 206
9648.99 191
9649.92 229
9650.84 208
9651.77 202
9652.70 209
9653.63 178
9654.55 201
9655.48 219
9656.41 220
9657.34 216
9658.26 204
9659.19 196
9660.12 249
9661.05 219
9661.98 175
9662.91 200
9663.83 216
9664.76 225
9665.69 209
9666.62 192
9667.55 220
9668.48 243
9669.40 217
9670.33 213
9671.26 205
9672.19 219
9673.12 231
9674.05 232
9674.98 229
9675.90 209
9676.83 201
9677.76 231
9678.69 276
9679.62 223
9680.55 221
9681.48 214
9682.41 223
9683.34 230
9684.27 259
9685.19 280
9686.12 243
9687.05 211
9687.98 204
9688.91 225
9689.84 248
9690.77 238
9691.70 193
9692.63 215
9693.56 246
9694.49 221
9695.42 218
9696.35 252
9697.28 225
9698.21 229
9699.14 243
9700.07 234
9701.00 266
9701.93 242
9702.86 241
9703.79 241
9704.72 250
9705.65 218
9706.58 249
9707.51 280
9708.44 278
9709.37 269
9710.30 272
9711.23 234
9712.16 247
9713.09 235
9714.02 219
9714.95 206
9715.88 269
9716.82 240
9717.75 244
9718.68 239
9719.61 248
9720.54 269
9721.47 244
9722.40 251
9723.33 232
9724.26 241
9725.19 225
9726.13 228
9727.06 235
9727.99 227
9728.92 223
9729.85 204
9730.78 195
9731.71 191
9732.64 224
9733.58 217
9734.51 197
9735.44 219
9736.37 200
9737.30 222
9738.23 222
9739.17 200
9740.10 224
9741.03 200
9741.96 181
9742.89 215
9743.83 219
9744.76 235
9745.69 189
9746.62 208
9747.55 185
9748.49 193
9749.42 194
9750.35 195
9751.28 181
9752.22 196
9753.15 191
9754.08 210
9755.01 202
9755.95 204
9756.88 208
9757.81 191
9758.75 179
9759.68 174
9760.61 206
9761.54 205
9762.48 185
9763.41 192
9764.34 200
9765.28 192
9766.21 161
9767.14 157
9768.08 198
9769.01 184
9769.94 180
9770.88 162
9771.81 198
9772.74 181
9773.68 183
9774.61 172
9775.54 180
9776.48 204
9777.41 200
9778.34 200
9779.28 201
9780.21 175
9781.14 157
9782.08 207
9783.01 185
9783.95 196
9784.88 193
9785.81 185
9786.75 207
9787.68 200
9788.62 203
9789.55 197
9790.49 193
9791.42 174
9792.35 161
9793.29 167
9794.22 176
9795.16 184
9796.09 185
9797.03 169
9797.96 180
9798.90 187
9799.83 161
9800.77 153
9801.70 173
9802.64 149
9803.57 134
9804.51 165
9805.44 178
9806.38 168
9807.31 158
9808.25 174
9809.18 184
9810.12 176
9811.05 151
9811.99 160
9812.92 175
9813.86 167
9814.79 182
9815.73 124
9816.66 179
9817.60 194
9818.54 180
9819.47 150
9820.41 137
9821.34 138
9822.28 146
9823.21 178
9824.15 168
9825.09 160
9826.02 143
9826.96 146
9827.89 165
9828.83 152
9829.77 147
9830.70 170
9831.64 183
9832.57 167
9833.51 149
9834.45 173
9835.38 178
9836.32 158
9837.26 156
9838.19 158
9839.13 158
9840.07 156
9841.00 172
9841.94 175
9842.88 160
9843.81 160
9844.75 168
9845.69 145
9846.62 143
9847.56 146
9848.50 154
9849.44 164
9850.37 144
9851.31 147
9852.25 156
9853.18 148
9854.12 145
9855.06 138
9856.00 146
9856.93 148
9857.87 146
9858.81 140
9859.75 151
9860.68 134
9861.62 165
9862.56 122
9863.50 119
9864.44 139
9865.37 170
9866.31 163
9867.25 157
9868.19 147
9869.13 139
9870.06 155
9871.00 167
9871.94 143
9872.88 128
9873.82 137
9874.75 131
9875.69 141
9876.63 166
9877.57 139
9878.51 172
9879.45 176
9880.39 148
9881.32 151
9882.26 152
9883.20 158
9884.14 151
9885.08 120
9886.02 130
9886.96 137
9887.90 151
9888.83 148
9889.77 172
9890.71 158
9891.65 146
9892.59 177
9893.53 163
9894.47 152
9895.41 154
9896.35 172
9897.29 188
9898.23 155
9899.17 153
9900.11 140
9901.05 161
9901.99 164
9902.92 171
9903.86 176
9904.80 209
9905.74 164
9906.68 182
9907.62 169
9908.56 153
9909.50 135
9910.44 130
9911.38 130
9912.32 134
9913.26 138
9914.20 141
9915.14 163
9916.08 147
9917.02 161
9917.97 138
9918.91 133
9919.85 147
9920.79 126
9921.73 149
9922.67 158
9923.61 154
9924.55 137
9925.49 144
9926.43 141
9927.37 133
9928.31 152
9929.25 171
9930.19 141
9931.13 137
9932.08 133
9933.02 179
9933.96 177
9934.90 165
9935.84 178
9936.78 196
9937.72 202
9938.66 165
9939.61 155
9940.55 145
9941.49 120
9942.43 127
9943.37 124
9944.31 116
9945.26 122
9946.20 149
9947.14 146
9948.08 139
9949.02 130
9949.96 155
9950.91 137
9951.85 124
9952.79 134
9953.73 130
9954.67 134
9955.62 143
9956.56 138
9957.50 145
9958.44 139
9959.39 137
9960.33 135
9961.27 123
9962.21 110
9963.16 115
9964.10 120
9965.04 128
9965.98 111
9966.93 111
9967.87 126
9968.81 146
9969.75 160
9970.70 123
9971.64 128
9972.58 134
9973.53 145
9974.47 167
9975.41 155
9976.36 146
9977.30 164
9978.24 121
9979.18 133
9980.13 108
9981.07 112
9982.01 99
9982.96 107
9983.90 131
9984.85 138
9985.79 118
9986.73 106
9987.68 94
9988.62 119
9989.56 133
9990.51 131
9991.45 136
9992.40 142
9993.34 157
9994.28 109
9995.23 117
9996.17 119
9997.12 125
9998.06 109
9999.00 116
9999.95 134
10000.89 120
10001.84 130
10002.78 134
10003.73 146
10004.67 143
10005.61 120
10006.56 122
10007.50 145
10008.45 151
10009.39 153
10010.34 125
10011.28 124
10012.23 113
10013.17 132
10014.12 130
10015.06 117
10016.01 123
10016.95 112
10017.90 125
10018.84 118
10019.79 136
10020.73 123
10021.68 130
10022.62 103
10023.57 144
10024.51 140
10025.46 119
10026.41 152
10027.35 145
10028.30 132
10029.24 124
10030.19 140
10031.13 162
10032.08 121
10033.03 117
10033.97 131
10034.92 130
10035.86 143
10036.81 131
10037.76 127
10038.70 128
10039.65 163
10040.59 125
10041.54 135
10042.49 144
10043.43 144
10044.38 133
10045.33 125
10046.27 127
10047.22 136
10048.16 118
10049.11 110
10050.06 113
10051.00 141
10051.95 114
10052.90 126
10053.84 118
10054.79 115
10055.74 109
10056.69 120
10057.63 118
10058.58 121
10059.53 123
10060.47 102
10061.42 99
10062.37 119
10063.32 134
10064.26 124
10065.21 138
10066.16 105
10067.10 134
10068.05 137
10069.00 135
10069.95 130
10070.89 109
10071.84 128
10072.79 138
10073.74 131
10074.69 140
10075.63 131
10076.58 132
10077.53 118
10078.48 132
10079.43 132
10080.37 152
10081.32 126
10082.27 102
10083.22 112
10084.17 106
10085.11 126
10086.06 102
10087.01 134
10087.96 134
10088.91 127
10089.86 122
10090.81 125
10091.75 107
10092.70 115
10093.65 82
10094.60 109
10095.55 104
10096.50 114
10097.45 100
10098.40 104
10099.34 97
10100.29 109
10101.24 118
10102.19 123
10103.14 127
10104.09 115
10105.04 131
10105.99 117
10106.94 106
10107.89 105
10108.84 137
10109.79 140
10110.73 100
10111.68 99
10112.63 110
10113.58 89
10114.53 91
10115.48 100
10116.43 116
10117.38 120
10118.33 112
10119.28 113
10120.23 117
10121.18 119
10122.13 112
10123.08 110
10124.03 94
10124.98 131
10125.93 132
10126.88 117
10127.83 102
10128.78 114
10129.73 120
10130.68 119
10131.64 116
10132.59 108
10133.54 93
10134.49 100
10135.44 110
10136.39 97
10137.34 123
10138.29 115
10139.24 109
10140.19 131
10141.14 109
10142.09 101
10143.04 97
10144.00 122
10144.95 119
10145.90 115
10146.85 95
10147.80 105
10148.75 120
10149.70 103
10150.65 101
10151.61 119
10152.56 99
10153.51 112
10154.46 126
10155.41 119
10156.36 120
10157.31 120
10158.27 126
10159.22 114
10160.17 114
10161.12 133
10162.07 139
10163.03 122
10163.98 89
10164.93 100
10165.88 129
10166.83 110
10167.79 119
10168.74 99
10169.69 118
10170.64 114
10171.60 127
10172.55 112
10173.50 88
10174.45 125
10175.41 127
10176.36 110
10177.31 115
10178.26 102
10179.22 125
10180.17 111
10181.12 99
10182.07 115
10183.03 120
10183.98 123
10184.93 119
10185.89 126
10186.84 96
10187.79 115
10188.75 147
10189.70 142
10190.65 130
10191.60 102
10192.56 113
10193.51 120
10194.47 143
10195.42 121
10196.37 114
10197.33 128
10198.28 111
10199.23 116
10200.19 108
10201.14 114
10202.09 121
10203.05 104
10204.00 107
10204.96 115
10205.91 119
10206.86 138
10207.82 107
10208.77 130
10209.73 110
10210.68 127
10211.63 110
10212.59 105
10213.54 120
10214.50 136
10215.45 127
10216.41 128
10217.36 119
10218.32 122
10219.27 138
10220.22 135
10221.18 165
10222.13 113
10223.09 113
10224.04 104
10225.00 120
10225.95 120
10226.91 127
10227.86 124
10228.82 132
10229.77 121
10230.73 113
10231.68 130
10232.64 128
10233.59 111
10234.55 135
10235.50 92
10236.46 94
10237.42 120
10238.37 129
10239.33 98
10240.28 131
10241.24 157
10242.19 123
10243.15 153
10244.10 119
10245.06 121
10246.02 128
10246.97 121
10247.93 145
10248.88 140
10249.84 114
10250.80 112
10251.75 127
10252.71 115
10253.66 99
10254.62 109
10255.58 126
10256.53 135
10257.49 117
10258.45 113
10259.40 113
10260.36 117
10261.32 108
10262.27 94
10263.23 103
10264.19 90
10265.14 108
10266.10 113
10267.06 109
10268.01 114
10268.97 108
10269.93 105
10270.88 138
10271.84 139
10272.80 138
10273.76 138
10274.71 130
10275.67 135
10276.63 117
10277.58 118
10278.54 73
10279.50 105
10280.46 115
10281.41 109
10282.37 122
10283.33 107
10284.29 106
10285.24 120
10286.20 106
10287.16 123
10288.12 115
10289.08 109
10290.03 116
10290.99 98
10291.95 98
10292.91 102
10293.87 112
10294.82 125
10295.78 109
10296.74 106
10297.70 111
10298.66 142
10299.61 116
10300.57 108
10301.53 104
10302.49 119
10303.45 113
10304.41 93
10305.37 92
10306.32 113
10307.28 119
10308.24 88
10309.20 71
10310.16 108
10311.12 108
10312.08 131
10313.04 106
10314.00 97
10314.95 111
10315.91 118
10316.87 113
10317.83 106
10318.79 119
10319.75 111
10320.71 111
10321.67 110
10322.63 95
10323.59 116
10324.55 124
10325.51 130
10326.47 113
10327.43 84
10328.39 91
10329.35 110
10330.31 111
10331.27 121
10332.23 108
10333.19 135
10334.15 130
10335.11 120
10336.07 115
10337.03 119
10337.99 88
10338.95 102
10339.91 100
10340.87 116
10341.83 100
10342.79 117
10343.75 123
10344.71 139
10345.67 101
10346.63 109
10347.59 120
10348.55 115
10349.51 137
10350.47 88
10351.43 124
10352.39 124
10353.35 123
10354.31 116
10355.28 97
10356.24 106
10357.20 100
10358.16 99
10359.12 96
10360.08 107
10361.04 112
10362.00 103
10362.96 110
10363.93 85
10364.89 108
10365.85 119
10366.81 104
10367.77 129
10368.73 115
10369.69 113
10370.66 107
10371.62 146
10372.58 115
10373.54 94
10374.50 100
10375.47 113
10376.43 105
10377.39 109
10378.35 128
10379.31 101
10380.28 127
10381.24 121
10382.20 117
10383.16 92
10384.12 95
10385.09 109
10386.05 104
10387.01 91
10387.97 82
10388.94 108
10389.90 87
10390.86 106
10391.82 146
10392.79 123
10393.75 90
10394.71 105
10395.68 138
10396.64 145
10397.60 138
10398.56 106
10399.53 113
10400.49 123
10401.45 124
10402.42 104
10403.38 118
10404.34 118
10405.31 106
10406.27 113
10407.23 128
10408.20 126
10409.16 111
10410.12 112
10411.09 111
10412.05 134
10413.01 125
10413.98 136
10414.94 115
10415.90 139
10416.87 129
10417.83 94
10418.80 82
10419.76 89
10420.72 112
10421.69 112
10422.65 125
10423.62 115
10424.58 122
10425.54 120
10426.51 113
10427.47 135
10428.44 116
10429.40 118
10430.37 130
10431.33 105
10432.30 131
10433.26 142
10434.22 131
10435.19 126
10436.15 128
10437.12 106
10438.08 116
10439.05 125
10440.01 117
10440.98 100
10441.94 126
10442.91 135
10443.87 105
10444.84 117
10445.80 112
10446.77 113
10447.73 115
10448.70 127
10449.66 119
10450.63 98
10451.59 119
10452.56 118
10453.53 106
10454.49 91
10455.46 114
10456.42 111
10457.39 114
10458.35 109
10459.32 120
10460.29 128
10461.25 118
10462.22 117
10463.18 90
10464.15 106
10465.12 90
10466.08 108
10467.05 102
10468.01 113
10468.98 106
10469.95 92
10470.91 86
10471.88 84
10472.85 98
10473.81 124
10474.78 120
10475.74 116
10476.71 93
10477.68 96
10478.64 102
10479.61 92
10480.58 124
10481.54 108
10482.51 114
10483.48 126
10484.45 134
10485.41 117
10486.38 104
10487.35 123
10488.31 122
10489.28 129
10490.25 131
10491.22 91
10492.18 96
10493.15 98
10494.12 82
10495.08 105
10496.05 112
10497.02 113
10497.99 113
10498.95 106
10499.92 96
10500.89 117
10501.86 105
10502.83 114
10503.79 96
10504.76 94
10505.73 109
10506.70 109
10507.67 119
10508.63 107
10509.60 90
10510.57 110
10511.54 111
10512.51 125
10513.47 123
10514.44 101
10515.41 110
10516.38 87
10517.35 92
10518.32 105
10519.28 117
10520.25 125
10521.22 111
10522.19 111
10523.16 125
10524.13 101
10525.10 112
10526.07 139
10527.03 95
10528.00 103
10528.97 87
10529.94 101
10530.91 129
10531.88 121
10532.85 103
10533.82 101
10534.79 85
10535.76 114
10536.73 109
10537.70 89
10538.67 97
10539.63 86
10540.60 88
10541.57 95
10542.54 99
10543.51 93
10544.48 105
10545.45 96
10546.42 93
10547.39 104
10548.36 96
10549.33 116
10550.30 121
10551.27 122
10552.24 103
10553.21 99
10554.18 104
10555.15 118
10556.12 115
10557.09 110
10558.06 110
10559.03 94
10560.00 98
10560.97 104
10561.95 105
10562.92 114
10563.89 127
10564.86 128
10565.83 112
10566.80 97
10567.77 102
10568.74 131
10569.71 105
10570.68 101
10571.65 89
10572.62 123
10573.59 109
10574.57 111
10575.54 115
10576.51 113
10577.48 97
10578.45 118
10579.42 92
10580.39 101
10581.36 98
10582.34 105
10583.31 118
10584.28 93
10585.25 105
10586.22 108
10587.19 118
10588.17 144
10589.14 112
10590.11 112
10591.08 135
10592.05 110
10593.02 104
10594.00 108
10594.97 104
10595.94 89
10596.91 133
10597.89 133
10598.86 115
10599.83 100
10600.80 94
10601.77 104
10602.75 108
10603.72 106
10604.69 128
10605.66 97
10606.64 82
10607.61 110
10608.58 130
10609.55 93
10610.53 116
10611.50 107
10612.47 116
10613.45 137
10614.42 106
10615.39 103
10616.36 114
10617.34 108
10618.31 107
10619.28 83
10620.26 95
10621.23 102
10622.20 106
10623.18 90
10624.15 108
10625.12 149
10626.10 135
10627.07 124
10628.04 119
10629.02 100
10629.99 107
10630.97 111
10631.94 103
10632.91 109
10633.89 136
10634.86 139
10635.83 156
10636.81 135
10637.78 103
10638.76 107
10639.73 123
10640.70 97
10641.68 112
10642.65 115
10643.63 97
10644.60 109
10645.58 132
10646.55 126
10647.53 125
10648.50 124
10649.47 123
10650.45 146
10651.42 136
10652.40 162
10653.37 140
10654.35 103
10655.32 120
10656.30 108
10657.27 117
10658.25 144
10659.22 125
10660.20 105
10661.17 112
10662.15 96
10663.12 109
10664.10 117
10665.07 129
10666.05 107
10667.02 115
10668.00 127
10668.97 124
10669.95 135
10670.93 124
10671.90 118
10672.88 121
10673.85 139
10674.83 153
10675.80 115
10676.78 121
10677.76 107
10678.73 103
10679.71 108
10680.68 109
10681.66 108
10682.63 107
10683.61 121
10684.59 119
10685.56 118
10686.54 120
10687.52 99
10688.49 110
10689.47 100
10690.44 118
10691.42 104
10692.40 91
10693.37 134
10694.35 142
10695.33 144
10696.30 115
10697.28 122
10698.26 102
10699.23 113
10700.21 138
10701.19 121
10702.17 121
10703.14 144
10704.12 165
10705.10 97
10706.07 118
10707.05 125
10708.03 129
10709.01 112
10709.98 105
10710.96 105
10711.94 125
10712.91 121
10713.89 96
10714.87 130
10715.85 108
10716.83 132
10717.80 131
10718.78 97
10719.76 110
10720.74 98
10721.71 97
10722.69 115
10723.67 89
10724.65 93
10725.63 107
10726.60 98
10727.58 103
10728.56 101
10729.54 108
10730.52 127
10731.49 108
10732.47 123
10733.45 119
10734.43 106
10735.41 85
10736.39 100
10737.37 101
10738.34 110
10739.32 111
10740.30 96
10741.28 120
10742.26 118
10743.24 124
10744.22 126
10745.20 131
10746.17 149
10747.15 125
10748.13 96
10749.11 96
10750.09 108
10751.07 125
10752.05 115
10753.03 124
10754.01 107
10754.99 130
10755.97 112
10756.95 119
10757.93 104
10758.91 108
10759.88 123
10760.86 125
10761.84 120
10762.82 140
10763.80 120
10764.78 103
10765.76 92
10766.74 116
10767.72 128
10768.70 115
10769.68 123
10770.66 114
10771.64 98
10772.62 138
10773.60 116
10774.58 123
10775.56 133
10776.54 111
10777.52 128
10778.51 93
10779.49 85
10780.47 95
10781.45 126
10782.43 114
10783.41 99
10784.39 113
10785.37 125
10786.35 135
10787.33 90
10788.31 90
10789.29 123
10790.27 135
10791.26 140
10792.24 137
10793.22 110
10794.20 100
10795.18 143
10796.16 146
10797.14 106
10798.12 92
10799.10 152
10800.09 136
10801.07 128
10802.05 102
10803.03 107
10804.01 120
10804.99 119
10805.98 132
10806.96 123
10807.94 96
10808.92 110
10809.90 112
10810.89 120
10811.87 107
10812.85 118
10813.83 125
10814.81 102
10815.80 105
10816.78 118
10817.76 121
10818.74 119
10819.72 130
10820.71 123
10821.69 91
10822.67 127
10823.65 120
10824.64 113
10825.62 135
10826.60 96
10827.58 115
10828.57 97
10829.55 98
10830.53 102
10831.52 127
10832.50 109
10833.48 107
10834.46 118
10835.45 122
10836.43 122
10837.41 140
10838.40 110
10839.38 126
10840.36 130
10841.35 136
10842.33 119
10843.31 115
10844.30 135
10845.28 134
10846.26 115
10847.25 131
10848.23 132
10849.21 120
10850.20 131
10851.18 115
10852.17 121
10853.15 143
10854.13 133
10855.12 115
10856.10 126
10857.09 135
10858.07 135
10859.05 128
10860.04 137
10861.02 142
10862.01 118
10862.99 135
10863.97 134
10864.96 104
10865.94 141
10866.93 133
10867.91 123
10868.90 127
10869.88 124
10870.87 131
10871.85 118
10872.84 141
10873.82 122
10874.81 111
10875.79 128
10876.78 136
10877.76 129
10878.75 119
10879.73 152
10880.72 145
10881.70 131
10882.69 123
10883.67 171
10884.66 143
10885.64 137
10886.63 117
10887.61 107
10888.60 134
10889.58 144
10890.57 133
10891.55 161
10892.54 133
10893.53 148
10894.51 157
10895.50 145
10896.48 131
10897.47 131
10898.45 147
10899.44 132
10900.43 126
10901.41 137
10902.40 146
10903.38 146
10904.37 171
10905.36 130
10906.34 140
10907.33 133
10908.32 145
10909.30 129
10910.29 149
10911.28 159
10912.26 178
10913.25 165
10914.24 132
10915.22 155
10916.21 166
10917.20 166
10918.18 175
10919.17 189
10920.16 146
10921.14 145
10922.13 175
10923.12 178
10924.10 149
10925.09 140
10926.08 139
10927.07 151
10928.05 154
10929.04 141
10930.03 158
10931.01 168
10932.00 158
10932.99 141
10933.98 148
10934.96 145
10935.95 146
10936.94 162
10937.93 164
10938.92 187
10939.90 162
10940.89 150
10941.88 177
10942.87 156
10943.85 162
10944.84 142
10945.83 147
10946.82 173
10947.81 180
10948.79 195
10949.78 156
10950.77 158
10951.76 181
10952.75 180
10953.74 168
10954.72 173
10955.71 155
10956.70 148
10957.69 144
10958.68 160
10959.67 155
10960.66 133
10961.65 143
10962.63 155
10963.62 176
10964.61 181
10965.60 185
10966.59 201
10967.58 207
10968.57 214
10969.56 217
10970.55 186
10971.54 183
10972.52 174
10973.51 181
10974.50 162
10975.49 164
10976.48 159
10977.47 182
10978.46 167
10979.45 194
10980.44 186
10981.43 171
10982.42 193
10983.41 180
10984.40 157
10985.39 162
10986.38 180
10987.37 184
10988.36 175
10989.35 165
10990.34 160
10991.33 161
10992.32 178
10993.31 170
10994.30 192
10995.29 169
10996.28 180
10997.27 175
10998.26 189
10999.25 171
11000.24 183
11001.23 179
11002.22 160
11003.21 165
11004.20 200
11005.20 191
11006.19 243
11007.18 250
11008.17 223
11009.16 215
11010.15 211
11011.14 191
11012.13 234
11013.12 219
11014.11 197
11015.10 201
11016.10 179
11017.09 180
11018.08 164
11019.07 189
11020.06 203
11021.05 175
11022.04 166
11023.04 134
11024.03 158
11025.02 166
11026.01 170
11027.00 166
11027.99 170
11028.99 164
11029.98 172
11030.97 157
11031.96 150
11032.95 154
11033.95 131
11034.94 147
11035.93 176
11036.92 167
11037.91 164
11038.91 151
11039.90 180
11040.89 181
11041.88 164
11042.88 185
11043.87 138
11044.86 141
11045.85 154
11046.85 159
11047.84 131
11048.83 145
11049.82 148
11050.82 150
11051.81 145
11052.80 140
11053.80 148
11054.79 160
11055.78 161
11056.77 148
11057.77 138
11058.76 126
11059.75 128
11060.75 170
11061.74 139
11062.73 153
11063.73 136
11064.72 135
11065.71 135
11066.71 141
11067.70 155
11068.69 147
11069.69 146
11070.68 137
11071.68 135
11072.67 131
11073.66 163
11074.66 166
11075.65 149
11076.65 136
11077.64 139
11078.63 150
11079.63 148
11080.62 156
11081.62 133
11082.61 134
11083.60 134
11084.60 133
11085.59 136
11086.59 139
11087.58 116
11088.58 143
11089.57 134
11090.57 128
11091.56 171
11092.55 136
11093.55 145
11094.54 151
11095.54 139
11096.53 137
11097.53 138
11098.52 145
11099.52 149
11100.51 136
11101.51 129
11102.50 127
11103.50 142
11104.49 120
11105.49 129
11106.48 104
11107.48 132
11108.48 145
11109.47 162
11110.47 155
11111.46 109
11112.46 116
11113.45 163
11114.45 151
11115.44 128
11116.44 131
11117.44 133
11118.43 166
11119.43 152
11120.42 127
11121.42 151
11122.42 138
11123.41 139
11124.41 134
11125.40 118
11126.40 124
11127.40 136
11128.39 164
11129.39 136
11130.38 112
11131.38 116
11132.38 121
11133.37 136
11134.37 114
11135.37 126
11136.36 143
11137.36 144
11138.36 130
11139.35 116
11140.35 121
11141.35 145
11142.34 131
11143.34 121
11144.34 125
11145.34 108
11146.33 147
11147.33 126
11148.33 123
11149.32 133
11150.32 125
11151.32 152
11152.32 108
11153.31 117
11154.31 132
11155.31 127
11156.31 126
11157.30 121
11158.30 118
11159.30 117
11160.30 132
11161.29 147
11162.29 106
11163.29 120
11164.29 101
11165.29 104
11166.28 128
11167.28 95
11168.28 129
11169.28 118
11170.28 105
11171.27 133
11172.27 116
11173.27 128
11174.27 113
11175.27 121
11176.27 139
11177.26 119
11178.26 130
11179.26 142
11180.26 151
11181.26 108
11182.26 108
11183.26 120
11184.26 131
11185.25 116
11186.25 118
11187.25 107
11188.25 101
11189.25 116
11190.25 124
11191.25 117
11192.25 107
11193.25 102
11194.25 121
11195.24 124
11196.24 97
11197.24 94
11198.24 126
11199.24 107
11200.24 93
11201.24 108
11202.24 115
11203.24 122
11204.24 122
11205.24 117
11206.24 121
11207.24 93
11208.24 98
11209.24 119
11210.24 128
11211.24 107
11212.24 109
11213.24 97
11214.24 115
11215.24 136
11216.24 124
11217.24 125
11218.24 131
11219.24 133
11220.24 113
11221.24 116
11222.24 101
11223.24 116
11224.24 137
11225.24 113
11226.24 103
11227.25 108
11228.25 127
11229.25 99
11230.25 106
11231.25 110
11232.25 135
11233.25 110
11234.25 106
11235.25 104
11236.25 100
11237.25 106
11238.26 109
11239.26 128
11240.26 120
11241.26 84
11242.26 117
11243.26 107
11244.26 110
11245.27 102
11246.27 110
11247.27 117
11248.27 114
11249.27 132
11250.27 108
11251.28 140
11252.28 103
11253.28 86
11254.28 107
11255.28 112
11256.29 130
11257.29 122
11258.29 101
11259.29 120
11260.29 121
11261.30 124
11262.30 121
11263.30 117
11264.30 113
11265.31 113
11266.31 134
11267.31 125
11268.31 106
11269.32 123
11270.32 107
11271.32 123
11272.32 114
11273.33 125
11274.33 124
11275.33 97
11276.33 100
11277.34 114
11278.34 107
11279.34 104
11280.35 105
11281.35 137
11282.35 109
11283.36 118
11284.36 129
11285.36 116
11286.37 102
11287.37 102
11288.37 110
11289.38 114
11290.38 130
11291.38 86
11292.39 86
11293.39 111
11294.39 92
11295.40 111
11296.40 125
11297.41 145
11298.41 137
11299.41 124
11300.42 105
11301.42 101
11302.43 112
11303.43 134
11304.43 124
11305.44 122
11306.44 116
11307.45 131
11308.45 118
11309.46 125
11310.46 113
11311.46 115
11312.47 119
11313.47 120
11314.48 106
11315.48 110
11316.49 142
11317.49 133
11318.50 108
11319.50 109
11320.51 119
11321.51 119
11322.52 114
11323.52 88
11324.53 92
11325.53 95
11326.54 122
11327.54 128
11328.55 109
11329.55 118
11330.56 128
11331.56 130
11332.57 127
11333.57 113
11334.58 128
11335.58 111
11336.59 113
11337.60 112
11338.60 122
11339.61 119
11340.61 133
11341.62 138
11342.62 115
11343.63 97
11344.64 142
11345.64 134
11346.65 97
11347.65 109
11348.66 127
11349.67 133
11350.67 125
11351.68 136
11352.69 140
11353.69 124
11354.70 135
11355.71 159
11356.71 124
11357.72 129
11358.72 116
11359.73 113
11360.74 121
11361.74 117
11362.75 127
11363.76 131
11364.76 139
11365.77 127
11366.78 119
11367.79 131
11368.79 138
11369.80 119
11370.81 117
11371.81 100
11372.82 108
11373.83 126
11374.84 119
11375.84 117
11376.85 130
11377.86 130
11378.87 115
11379.87 113
11380.88 122
11381.89 106
11382.90 137
11383.90 150
11384.91 120
11385.92 132
11386.93 138
11387.93 123
11388.94 133
11389.95 130
11390.96 169
11391.97 131
11392.97 132
11393.98 136
11394.99 126
11396.00 133
11397.01 144
11398.02 151
11399.02 119
11400.03 128
11401.04 136
11402.05 123
11403.06 121
11404.07 120
11405.08 127
11406.08 101
11407.09 122
11408.10 142
11409.11 137
11410.12 115
11411.13 114
11412.14 121
11413.15 136
11414.15 115
11415.16 123
11416.17 112
11417.18 138
11418.19 116
11419.20 135
11420.21 120
11421.22 134
11422.23 142
11423.24 150
11424.25 143
11425.26 125
11426.27 101
11427.28 126
11428.29 139
11429.30 109
11430.31 128
11431.32 115
11432.32 132
11433.33 131
11434.34 157
11435.35 133
11436.36 123
11437.37 130
11438.38 148
11439.39 129
11440.41 136
11441.42 121
11442.43 130
11443.44 134
11444.45 124
11445.46 151
11446.47 146
11447.48 175
11448.49 164
11449.50 163
11450.51 139
11451.52 137
11452.53 176
11453.54 156
11454.55 131
11455.56 149
11456.57 176
11457.59 151
11458.60 149
11459.61 173
11460.62 164
11461.63 144
11462.64 149
11463.65 164
11464.66 157
11465.67 161
11466.69 143
11467.70 135
11468.71 180
11469.72 141
11470.73 148
11471.74 137
11472.75 127
11473.77 150
11474.78 136
11475.79 144
11476.80 139
11477.81 114
11478.83 125
11479.84 151
11480.85 159
11481.86 124
11482.87 149
11483.89 170
11484.90 165
11485.91 156
11486.92 136
11487.93 164
11488.95 172
11489.96 142
11490.97 161
11491.98 173
11493.00 222
11494.01 167
11495.02 192
11496.03 156
11497.05 171
11498.06 179
11499.07 152
11500.09 143
11501.10 144
11502.11 160
11503.12 153
11504.14 177
11505.15 159
11506.16 138
11507.18 172
11508.19 178
11509.20 145
11510.22 141
11511.23 143
11512.24 172
11513.26 152
11514.27 169
11515.28 165
11516.30 187
11517.31 144
11518.32 165
11519.34 133
11520.35 155
11521.37 148
11522.38 133
11523.39 175
11524.41 191
11525.42 180
11526.44 162
11527.45 180
11528.46 183
11529.48 193
11530.49 169
11531.51 198
11532.52 181
11533.53 141
11534.55 172
11535.56 164
11536.58 149
11537.59 153
11538.61 193
11539.62 182
11540.64 185
11541.65 175
11542.67 183
11543.68 194
11544.69 182
11545.71 181
11546.72 182
11547.74 179
11548.75 178
11549.77 155
11550.78 161
11551.80 182
11552.81 205
11553.83 196
11554.85 192
11555.86 193
11556.88 188
11557.89 183
11558.91 184
11559.92 173
11560.94 184
11561.95 193
11562.97 206
11563.98 211
11565.00 196
11566.02 201
11567.03 200
11568.05 214
11569.06 222
11570.08 210
11571.10 201
11572.11 198
11573.13 228
11574.14 191
11575.16 197
11576.18 192
11577.19 201
11578.21 221
11579.22 231
11580.24 205
11581.26 243
11582.27 216
11583.29 236
11584.31 217
11585.32 213
11586.34 232
11587.36 252
11588.37 249
11589.39 243
11590.41 282
11591.42 256
11592.44 265
11593.46 247
11594.47 283
11595.49 318
11596.51 276
11597.53 266
11598.54 253
11599.56 301
11600.58 301
11601.59 306
11602.61 334
11603.63 352
11604.65 375
11605.66 442
11606.68 485
11607.70 542
11608.72 606
11609.74 567
11610.75 531
11611.77 501
11612.79 533
11613.81 416
11614.82 392
11615.84 365
11616.86 329
11617.88 278
11618.90 261
11619.91 279
11620.93 269
11621.95 263
11622.97 264
11623.99 257
11625.01 239
11626.02 250
11627.04 264
11628.06 230
11629.08 225
11630.10 219
11631.12 265
11632.14 232
11633.15 208
11634.17 237
11635.19 208
11636.21 238
11637.23 219
11638.25 222
11639.27 191
11640.29 209
11641.30 203
11642.32 227
11643.34 252
11644.36 232
11645.38 228
11646.40 196
11647.42 200
11648.44 193
11649.46 203
11650.48 195
11651.50 228
11652.52 220
11653.54 213
11654.56 208
11655.58 217
11656.60 202
11657.62 205
11658.64 166
11659.66 170
11660.68 183
11661.70 159
11662.72 178
11663.74 156
11664.76 163
11665.78 178
11666.80 198
11667.82 182
11668.84 181
11669.86 224
11670.88 204
11671.90 184
11672.92 217
11673.94 184
11674.96 180
11675.98 206
11677.00 197
11678.02 224
11679.04 204
11680.06 209
11681.08 187
11682.10 220
11683.12 232
11684.15 222
11685.17 238
11686.19 206
11687.21 186
11688.23 220
11689.25 235
11690.27 241
11691.29 218
11692.31 200
11693.34 204
11694.36 209
11695.38 220
11696.40 235
11697.42 199
11698.44 203
11699.46 212
11700.49 217
11701.51 220
11702.53 204
11703.55 206
11704.57 209
11705.60 209
11706.62 197
11707.64 191
11708.66 210
11709.68 202
11710.71 193
11711.73 176
11712.75 178
11713.77 186
11714.79 190
11715.82 185
11716.84 201
11717.86 178
11718.88 175
11719.91 188
11720.93 213
11721.95 197
11722.97 202
11724.00 203
11725.02 190
11726.04 182
11727.07 176
11728.09 182
11729.11 161
11730.13 168
11731.16 164
11732.18 167
11733.20 178
11734.23 172
11735.25 186
11736.27 144
11737.30 160
11738.32 187
11739.34 170
11740.37 149
11741.39 143
11742.41 160
11743.44 167
11744.46 150
11745.48 134
11746.51 145
11747.53 149
11748.55 165
11749.58 157
11750.60 148
11751.63 170
11752.65 147
11753.67 145
11754.70 155
11755.72 133
11756.75 150
11757.77 158
11758.79 165
11759.82 149
11760.84 170
11761.87 166
11762.89 145
11763.92 131
11764.94 150
11765.97 151
11766.99 150
11768.01 142
11769.04 159
11770.06 129
11771.09 124
11772.11 132
11773.14 158
11774.16 131
11775.19 169
11776.21 143
11777.24 158
11778.26 154
11779.29 143
11780.31 152
11781.34 149
11782.36 146
11783.39 137
11784.41 132
11785.44 150
11786.46 148
11787.49 151
11788.52 141
11789.54 123
11790.57 147
11791.59 138
11792.62 133
11793.64 133
11794.67 140
11795.70 121
11796.72 125
11797.75 107
11798.77 126
11799.80 135
11800.83 155
11801.85 149
11802.88 131
11803.90 122
11804.93 122
11805.96 132
11806.98 129
11808.01 122
11809.04 120
11810.06 129
11811.09 132
11812.11 119
11813.14 119
11814.17 99
11815.19 137
11816.22 115
11817.25 124
11818.27 121
11819.30 108
11820.33 118
11821.36 124
11822.38 112
11823.41 137
11824.44 160
11825.46 142
11826.49 119
11827.52 111
11828.54 106
11829.57 135
11830.60 116
11831.63 100
11832.65 129
11833.68 136
11834.71 128
11835.74 139
11836.76 153
11837.79 136
11838.82 138
11839.85 144
11840.88 124
11841.90 128
11842.93 153
11843.96 130
11844.99 134
11846.01 136
11847.04 153
11848.07 130
11849.10 136
11850.13 146
11851.16 148
11852.18 140
11853.21 122
11854.24 133
11855.27 127
11856.30 125
11857.33 129
11858.35 120
11859.38 139
11860.41 135
11861.44 140
11862.47 122
11863.50 136
11864.53 148
11865.56 123
11866.58 136
11867.61 145
11868.64 124
11869.67 134
11870.70 134
11871.73 135
11872.76 119
11873.79 153
11874.82 146
11875.85 165
11876.88 149
11877.91 134
11878.93 125
11879.96 111
11880.99 146
11882.02 125
11883.05 139
11884.08 137
11885.11 160
11886.14 156
11887.17 124
11888.20 140
11889.23 155
11890.26 129
11891.29 147
11892.32 163
11893.35 127
11894.38 124
11895.41 150
11896.44 141
11897.47 163
11898.50 161
11899.53 144
11900.56 140
11901.59 130
11902.62 136
11903.65 159
11904.69 162
11905.72 138
11906.75 159
11907.78 165
11908.81 155
11909.84 148
11910.87 143
11911.90 129
11912.93 147
11913.96 144
11914.99 173
11916.02 165
11917.06 156
11918.09 135
11919.12 129
11920.15 156
11921.18 144
11922.21 169
11923.24 160
11924.27 138
11925.31 157
11926.34 148
11927.37 149
11928.40 150
11929.43 156
11930.46 160
11931.50 157
11932.53 161
11933.56 157
11934.59 164
11935.62 174
11936.65 194
11937.69 184
11938.72 192
11939.75 183
11940.78 203
11941.81 182
11942.85 157
11943.88 167
11944.91 167
11945.94 178
11946.98 167
11948.01 166
11949.04 156
11950.07 137
11951.11 156
11952.14 133
11953.17 141
11954.20 141
11955.24 143
11956.27 114
11957.30 124
11958.34 129
11959.37 125
11960.40 131
11961.43 147
11962.47 150
11963.50 164
11964.53 183
11965.57 150
11966.60 130
11967.63 132
11968.67 154
11969.70 159
11970.73 155
11971.77 123
11972.80 141
11973.83 127
11974.87 143
11975.90 130
11976.94 118
11977.97 141
11979.00 153
11980.04 150
11981.07 131
11982.10 155
11983.14 139
11984.17 136
11985.21 153
11986.24 149
11987.27 156
11988.31 140
11989.34 142
11990.38 117
11991.41 157
11992.45 122
11993.48 131
11994.51 150
11995.55 152
11996.58 158
11997.62 149
11998.65 156
11999.69 136
12000.72 131
12001.76 165
12002.79 138
12003.83 158
12004.86 138
12005.90 161
12006.93 119
12007.97 146
12009.00 135
12010.04 125
12011.07 117
12012.11 137
12013.14 132
12014.18 141
12015.21 147
12016.25 145
12017.28 131
12018.32 149
12019.35 146
12020.39 111
12021.43 120
12022.46 135
12023.50 137
12024.53 135
12025.57 134
12026.60 132
12027.64 138
12028.68 152
12029.71 135
12030.75 134
12031.78 128
12032.82 121
12033.86 159
12034.89 192
12035.93 145
12036.97 138
12038.00 172
12039.04 149
12040.07 156
12041.11 151
12042.15 145
12043.18 137
12044.22 162
12045.26 169
12046.29 157
12047.33 181
12048.37 151
12049.40 152
12050.44 172
12051.48 154
12052.52 160
12053.55 190
12054.59 138
12055.63 160
12056.66 159
12057.70 171
12058.74 170
12059.78 138
12060.81 162
12061.85 148
12062.89 154
12063.92 139
12064.96 187
12066.00 155
12067.04 129
12068.07 132
12069.11 136
12070.15 131
12071.19 129
12072.23 167
12073.26 151
12074.30 145
12075.34 164
12076.38 175
12077.42 167
12078.45 167
12079.49 152
12080.53 147
12081.57 147
12082.61 124
12083.64 165
12084.68 171
12085.72 157
12086.76 152
12087.80 138
12088.84 135
12089.88 160
12090.91 181
12091.95 161
12092.99 152
12094.03 142
12095.07 164
12096.11 160
12097.15 151
12098.19 140
12099.22 158
12100.26 193
12101.30 165
12102.34 157
12103.38 157
12104.42 188
12105.46 178
12106.50 161
12107.54 154
12108.58 141
12109.62 171
12110.66 192
12111.70 164
12112.74 177
12113.77 161
12114.81 168
12115.85 152
12116.89 148
12117.93 142
12118.97 170
12120.01 157
12121.05 151
12122.09 162
12123.13 118
12124.17 117
12125.21 126
12126.25 145
12127.29 185
12128.33 136
12129.37 135
12130.41 153
12131.45 151
12132.50 149
12133.54 134
12134.58 145
12135.62 145
12136.66 127
12137.70 125
12138.74 127
12139.78 126
12140.82 123
12141.86 155
12142.90 124
12143.94 144
12144.98 142
12146.02 122
12147.07 127
12148.11 141
12149.15 126
12150.19 127
12151.23 144
12152.27 154
12153.31 157
12154.35 152
12155.40 166
12156.44 146
12157.48 152
12158.52 123
12159.56 130
12160.60 118
12161.64 132
12162.69 111
12163.73 132
12164.77 138
12165.81 158
12166.85 116
12167.90 101
12168.94 131
12169.98 147
12171.02 134
12172.06 131
12173.11 124
12174.15 131
12175.19 123
12176.23 126
12177.27 120
12178.32 126
12179.36 144
12180.40 124
12181.44 126
12182.49 114
12183.53 116
12184.57 121
12185.61 122
12186.66 124
12187.70 111
12188.74 120
12189.79 133
12190.83 122
12191.87 108
12192.91 129
12193.96 123
12195.00 126
12196.04 128
12197.09 120
12198.13 131
12199.17 148
12200.22 126
12201.26 138
12202.30 132
12203.35 143
12204.39 147
12205.43 153
12206.48 134
12207.52 148
12208.57 134
12209.61 126
12210.65 114
12211.70 113
12212.74 112
12213.78 90
12214.83 124
12215.87 111
12216.92 137
12217.96 125
12219.00 115
12220.05 118
12221.09 106
12222.14 110
12223.18 102
12224.23 120
12225.27 117
12226.31 132
12227.36 120
12228.40 116
12229.45 164
12230.49 130
12231.54 138
12232.58 109
12233.63 109
12234.67 120
12235.72 104
12236.76 126
12237.81 124
12238.85 114
12239.90 133
12240.94 120
12241.99 123
12243.03 128
12244.08 106
12245.12 94
12246.17 105
12247.21 136
12248.26 141
12249.30 123
12250.35 120
12251.39 114
12252.44 106
12253.49 114
12254.53 133
12255.58 143
12256.62 119
12257.67 114
12258.71 127
12259.76 154
12260.81 130
12261.85 135
12262.90 126
12263.94 126
12264.99 119
12266.04 104
12267.08 96
12268.13 128
12269.17 115
12270.22 118
12271.27 109
12272.31 122
12273.36 111
12274.41 119
12275.45 99
12276.50 116
12277.55 106
12278.59 98
12279.64 108
12280.69 99
12281.73 93
12282.78 114
12283.83 138
12284.87 109
12285.92 124
12286.97 106
12288.01 106
12289.06 116
12290.11 100
12291.16 98
12292.20 119
12293.25 117
12294.30 95
12295.35 118
12296.39 109
12297.44 92
12298.49 110
12299.54 115
12300.58 101
12301.63 100
12302.68 96
12303.73 110
12304.77 121
12305.82 123
12306.87 108
12307.92 103
12308.97 111
12310.01 113
12311.06 111
12312.11 116
12313.16 97
12314.21 88
12315.25 96
12316.30 110
12317.35 106
12318.40 97
12319.45 92
12320.50 97
12321.54 118
12322.59 115
12323.64 110
12324.69 110
12325.74 101
12326.79 101
12327.84 85
12328.89 100
12329.93 114
12330.98 98
12332.03 106
12333.08 106
12334.13 111
12335.18 129
12336.23 121
12337.28 108
12338.33 105
12339.38 104
12340.43 102
12341.47 122
12342.52 121
12343.57 101
12344.62 99
12345.67 92
12346.72 95
12347.77 110
12348.82 127
12349.87 119
12350.92 107
12351.97 108
12353.02 120
12354.07 104
12355.12 107
12356.17 145
12357.22 100
12358.27 114
12359.32 104
12360.37 101
12361.42 106
12362.47 120
12363.52 106
12364.57 108
12365.62 100
12366.67 96
12367.72 97
12368.77 94
12369.82 95
12370.87 117
12371.93 105
12372.98 124
12374.03 107
12375.08 105
12376.13 94
12377.18 95
12378.23 108
12379.28 98
12380.33 127
12381.38 109
12382.43 104
12383.49 127
12384.54 90
12385.59 93
12386.64 85
12387.69 94
12388.74 89
12389.79 110
12390.84 126
12391.90 119
12392.95 106
12394.00 94
12395.05 86
12396.10 107
12397.15 126
12398.21 101
12399.26 120
12400.31 117
12401.36 106
12402.41 114
12403.47 113
12404.52 95
12405.57 81
12406.62 112
12407.67 120
12408.73 104
12409.78 87
12410.83 93
12411.88 104
12412.94 115
12413.99 121
12415.04 93
12416.09 114
12417.15 108
12418.20 120
12419.25 133
12420.30 120
12421.36 108
12422.41 85
12423.46 112
12424.52 119
12425.57 95
12426.62 100
12427.67 124
12428.73 134
12429.78 83
12430.83 110
12431.89 103
12432.94 125
12433.99 103
12435.05 98
12436.10 118
12437.15 128
12438.21 122
12439.26 94
12440.31 118
12441.37 125
12442.42 109
12443.47 116
12444.53 105
12445.58 108
12446.64 102
12447.69 93
12448.74 88
12449.80 87
12450.85 74
12451.91 102
12452.96 92
12454.01 93
12455.07 115
12456.12 106
12457.18 106
12458.23 112
12459.29 110
12460.34 96
12461.39 101
12462.45 112
12463.50 135
12464.56 106
12465.61 113
12466.67 121
12467.72 95
12468.78 136
12469.83 118
12470.89 84
12471.94 110
12473.00 120
12474.05 95
12475.11 117
12476.16 116
12477.22 98
12478.27 133
12479.33 131
12480.38 115
12481.44 99
12482.49 106
12483.55 135
12484.60 140
12485.66 122
12486.71 110
12487.77 113
12488.83 97
12489.88 120
12490.94 121
12491.99 118
12493.05 122
12494.10 107
12495.16 118
12496.22 95
12497.27 124
12498.33 135
12499.38 143
12500.44 138
12501.50 129
12502.55 158
12503.61 175
12504.67 170
12505.72 155
12506.78 159
12507.83 176
12508.89 158
12509.95 154
12511.00 135
12512.06 124
12513.12 134
12514.17 137
12515.23 94
12516.29 105
12517.34 133
12518.40 122
12519.46 121
12520.52 104
12521.57 121
12522.63 127
12523.69 116
12524.74 103
12525.80 99
12526.86 98
12527.92 104
12528.97 110
12530.03 101
12531.09 111
12532.15 109
12533.20 144
12534.26 117
12535.32 112
12536.38 106
12537.43 106
12538.49 116
12539.55 126
12540.61 114
12541.66 122
12542.72 126
12543.78 119
12544.84 97
12545.90 96
12546.95 103
12548.01 112
12549.07 138
12550.13 120
12551.19 110
12552.25 127
12553.30 118
12554.36 102
12555.42 118
12556.48 107
12557.54 111
12558.60 99
12559.65 117
12560.71 109
12561.77 117
12562.83 118
12563.89 117
12564.95 122
12566.01 116
12567.07 143
12568.13 150
12569.18 92
12570.24 105
12571.30 126
12572.36 100
12573.42 111
12574.48 107
12575.54 100
12576.60 95
12577.66 112
12578.72 112
12579.78 118
12580.84 100
12581.90 96
12582.96 142
12584.02 137
12585.07 125
12586.13 114
12587.19 143
12588.25 121
12589.31 123
12590.37 139
12591.43 159
12592.49 133
12593.55 116
12594.61 128
12595.67 124
12596.73 116
12597.79 119
12598.86 138
12599.92 121
12600.98 118
12602.04 103
12603.10 95
12604.16 108
12605.22 107
12606.28 99
12607.34 112
12608.40 144
12609.46 105
12610.52 105
12611.58 128
12612.64 99
12613.70 103
12614.76 92
12615.83 100
12616.89 94
12617.95 117
12619.01 99
12620.07 96
12621.13 118
12622.19 121
12623.25 124
12624.32 145
12625.38 126
12626.44 110
12627.50 106
12628.56 100
12629.62 91
12630.68 81
12631.75 103
12632.81 114
12633.87 112
12634.93 87
12635.99 82
12637.05 100
12638.12 94
12639.18 112
12640.24 98
12641.30 98
12642.36 110
12643.43 110
12644.49 97
12645.55 111
12646.61 106
12647.68 102
12648.74 98
12649.80 113
12650.86 74
12651.93 83
12652.99 79
12654.05 111
12655.11 79
12656.18 103
12657.24 114
12658.30 116
12659.36 106
12660.43 106
12661.49 111
12662.55 118
12663.62 101
12664.68 97
12665.74 91
12666.81 107
12667.87 94
12668.93 112
12670.00 106
12671.06 105
12672.12 106
12673.19 118
12674.25 120
12675.31 92
12676.38 85
12677.44 93
12678.50 92
12679.57 86
12680.63 103
12681.69 99
12682.76 93
12683.82 118
12684.89 111
12685.95 102
12687.01 110
12688.08 99
12689.14 104
12690.21 107
12691.27 116
12692.33 113
12693.40 104
12694.46 88
12695.53 96
12696.59 115
12697.66 114
12698.72 99
12699.79 94
12700.85 126
12701.91 130
12702.98 95
12704.04 96
12705.11 101
12706.17 98
12707.24 95
12708.30 99
12709.37 106
12710.43 89
12711.50 114
12712.56 103
12713.63 115
12714.69 82
12715.76 99
12716.82 78
12717.89 98
12718.95 100
12720.02 96
12721.09 86
12722.15 98
12723.22 113
12724.28 104
12725.35 123
12726.41 113
12727.48 94
12728.54 108
12729.61 131
12730.68 87
12731.74 91
12732.81 86
12733.87 80
12734.94 102
12736.01 87
12737.07 117
12738.14 102
12739.20 102
12740.27 96
12741.34 123
12742.40 101
12743.47 97
12744.54 92
12745.60 83
12746.67 85
12747.74 111
12748.80 105
12749.87 93
12750.94 72
12752.00 84
12753.07 90
12754.14 92
12755.20 87
12756.27 82
12757.34 106
12758.40 108
12759.47 116
12760.54 97
12761.60 106
12762.67 80
12763.74 105
12764.81 113
12765.87 86
12766.94 122
12768.01 115
12769.08 100
12770.14 95
12771.21 97
12772.28 125
12773.35 104
12774.41 76
12775.48 70
12776.55 94
12777.62 107
12778.68 101
12779.75 82
12780.82 71
12781.89 68
12782.96 99
12784.02 99
12785.09 87
12786.16 90
12787.23 89
12788.30 77
12789.37 93
12790.43 76
12791.50 90
12792.57 89
12793.64 78
12794.71 97
12795.78 112
12796.84 85
12797.91 85
12798.98 104
12800.05 98
12801.12 78
12802.19 86
12803.26 79
12804.33 98
12805.40 73
12806.46 75
12807.53 92
12808.60 100
12809.67 100
12810.74 90
12811.81 100
12812.88 115
12813.95 134
12815.02 109
12816.09 88
12817.16 86
12818.23 92
12819.30 103
12820.37 93
12821.44 93
12822.50 98
12823.57 85
12824.64 101
12825.71 93
12826.78 87
12827.85 93
12828.92 90
12829.99 98
12831.06 106
12832.13 81
12833.20 84
12834.27 95
12835.34 105
12836.41 88
12837.49 91
12838.56 86
12839.63 96
12840.70 95
12841.77 68
12842.84 73
12843.91 87
12844.98 99
12846.05 90
12847.12 68
12848.19 68
12849.26 81
12850.33 115
12851.40 81
12852.47 84
12853.55 91
12854.62 100
12855.69 93
12856.76 69
12857.83 72
12858.90 84
12859.97 99
12861.04 98
12862.11 68
12863.19 70
12864.26 86
12865.33 82
12866.40 68
12867.47 67
12868.54 90
12869.62 78
12870.69 80
12871.76 104
12872.83 72
12873.90 74
12874.97 86
12876.05 98
12877.12 71
12878.19 76
12879.26 92
12880.33 80
12881.41 69
12882.48 93
12883.55 80
12884.62 88
12885.70 98
12886.77 82
12887.84 73
12888.91 85
12889.98 89
12891.06 99
12892.13 85
12893.20 100
12894.28 106
12895.35 81
12896.42 71
12897.49 76
12898.57 70
12899.64 99
12900.71 89
12901.79 81
12902.86 87
12903.93 76
12905.00 81
12906.08 92
12907.15 78
12908.22 85
12909.30 86
12910.37 90
12911.44 70
12912.52 66
12913.59 76
12914.66 90
12915.74 100
12916.81 81
12917.89 69
12918.96 72
12920.03 63
12921.11 92
12922.18 97
12923.25 68
12924.33 74
12925.40 74
12926.48 88
12927.55 83
12928.62 78
12929.70 88
12930.77 104
12931.85 99
12932.92 87
12934.00 74
12935.07 79
12936.14 102
12937.22 75
12938.29 82
12939.37 89
12940.44 88
12941.52 75
12942.59 92
12943.67 86
12944.74 86
12945.82 80
12946.89 80
12947.97 69
12949.04 95
12950.12 85
12951.19 70
12952.27 90
12953.34 94
12954.42 84
12955.49 96
12956.57 80
12957.64 69
12958.72 74
12959.79 59
12960.87 78
12961.94 64
12963.02 88
12964.10 95
12965.17 100
12966.25 104
12967.32 101
12968.40 79
12969.47 101
12970.55 79
12971.63 81
12972.70 58
12973.78 72
12974.85 89
12975.93 78
12977.01 64
12978.08 82
12979.16 75
12980.23 79
12981.31 87
12982.39 72
12983.46 80
12984.54 90
12985.62 90
12986.69 82
12987.77 76
12988.85 65
12989.92 82
12991.00 87
12992.08 75
12993.15 83
12994.23 81
12995.31 91
12996.38 71
12997.46 77
12998.54 78
12999.61 83
13000.69 96
13001.77 85
13002.85 74
13003.92 60
13005.00 74
13006.08 105
13007.16 99
13008.23 90
13009.31 91
13010.39 92
13011.47 93
13012.54 91
13013.62 101
13014.70 105
13015.78 83
13016.85 84
13017.93 94
13019.01 97
13020.09 76
13021.17 69
13022.24 81
13023.32 95
13024.40 95
13025.48 80
13026.56 86
13027.63 87
13028.71 89
13029.79 111
13030.87 74
13031.95 64
13033.03 83
13034.10 90
13035.18 102
13036.26 67
13037.34 67
13038.42 103
13039.50 80
13040.58 78
13041.66 79
13042.73 98
13043.81 84
13044.89 100
13045.97 86
13047.05 84
13048.13 81
13049.21 78
13050.29 85
13051.37 86
13052.45 73
13053.53 89
13054.60 110
13055.68 86
13056.76 87
13057.84 101
13058.92 84
13060.00 88
13061.08 79
13062.16 97
13063.24 101
13064.32 94
13065.40 89
13066.48 88
13067.56 84
13068.64 89
13069.72 88
13070.80 84
13071.88 97
13072.96 87
13074.04 99
13075.12 103
13076.20 77
13077.28 111
13078.36 97
13079.44 96
13080.52 79
13081.60 94
13082.68 100
13083.76 109
13084.84 95
13085.93 82
13087.01 83
13088.09 81
13089.17 94
13090.25 75
13091.33 90
13092.41 86
13093.49 98
13094.57 96
13095.65 86
13096.73 77
13097.82 81
13098.90 97
13099.98 83
13101.06 85
13102.14 91
13103.22 82
13104.30 93
13105.38 70
13106.47 74
13107.55 93
13108.63 92
13109.71 87
13110.79 72
13111.87 81
13112.96 90
13114.04 93
13115.12 80
13116.20 80
13117.28 84
13118.37 82
13119.45 84
13120.53 75
13121.61 98
13122.69 85
13123.78 88
13124.86 70
13125.94 94
13127.02 90
13128.11 73
13129.19 73
13130.27 87
13131.35 98
13132.44 88
13133.52 83
13134.60 85
13135.68 85
13136.77 85
13137.85 93
13138.93 81
13140.01 70
13141.10 68
13142.18 90
13143.26 77
13144.35 73
13145.43 97
13146.51 88
13147.60 97
13148.68 82
13149.76 81
13150.85 61
13151.93 87
13153.01 66
13154.10 85
13155.18 86
13156.26 96
13157.35 102
13158.43 116
13159.51 86
13160.60 66
13161.68 85
13162.77 64
13163.85 73
13164.93 58
13166.02 88
13167.10 107
13168.19 94
13169.27 70
13170.35 89
13171.44 88
13172.52 81
13173.61 89
13174.69 90
13175.78 90
13176.86 89
13177.94 78
13179.03 75
13180.11 75
13181.20 80
13182.28 81
13183.37 78
13184.45 88
13185.54 72
13186.62 92
13187.71 98
13188.79 100
13189.88 97
13190.96 86
13192.05 99
13193.13 98
13194.22 80
13195.30 88
13196.39 85
13197.47 86
13198.56 93
13199.64 116
13200.73 81
13201.81 74
13202.90 94
13203.98 69
13205.07 85
13206.16 87
13207.24 85
13208.33 82
13209.41 83
13210.50 86
13211.58 100
13212.67 90
13213.76 88
13214.84 85
13215.93 73
13217.01 86
13218.10 95
13219.19 81
13220.27 90
13221.36 90
13222.45 115
13223.53 103
13224.62 102
13225.70 103
13226.79 100
13227.88 91
13228.96 91
13230.05 86
13231.14 91
13232.22 80
13233.31 111
13234.40 74
13235.48 75
13236.57 62
13237.66 65
13238.74 69
13239.83 80
13240.92 89
13242.01 76
13243.09 83
13244.18 102
13245.27 90
13246.35 81
13247.44 104
13248.53 99
13249.62 88
13250.70 88
13251.79 95
13252.88 87
13253.97 82
13255.05 93
13256.14 85
13257.23 86
13258.32 112
13259.41 80
13260.49 76
13261.58 96
13262.67 100
13263.76 95
13264.85 101
13265.93 89
13267.02 95
13268.11 127
13269.20 95
13270.29 84
13271.37 81
13272.46 99
13273.55 94
13274.64 108
13275.73 88
13276.82 105
13277.91 94
13278.99 84
13280.08 84
13281.17 73
13282.26 84
13283.35 116
13284.44 114
13285.53 97
13286.62 99
13287.70 99
13288.79 106
13289.88 92
13290.97 78
13292.06 94
13293.15 114
13294.24 112
13295.33 86
13296.42 107
13297.51 78
13298.60 101
13299.69 99
13300.78 81
13301.87 88
13302.95 93
13304.04 70
13305.13 102
13306.22 93
13307.31 95
13308.40 89
13309.49 95
13310.58 95
13311.67 79
13312.76 101
13313.85 82
13314.94 100
13316.03 90
13317.12 103
13318.21 70
13319.30 82
13320.39 87
13321.48 99
13322.58 110
13323.67 98
13324.76 91
13325.85 58
13326.94 79
13328.03 84
13329.12 96
13330.21 103
13331.30 86
13332.39 100
13333.48 95
13334.57 80
13335.66 104
13336.75 99
13337.85 80
13338.94 85
13340.03 90
13341.12 120
13342.21 103
13343.30 85
13344.39 114
13345.48 96
13346.58 112
13347.67 88
13348.76 86
13349.85 114
13350.94 94
13352.03 98
13353.12 91
13354.22 95
13355.31 95
13356.40 124
13357.49 117
13358.58 91
13359.68 84
13360.77 89
13361.86 103
13362.95 114
13364.04 95
13365.14 106
13366.23 117
13367.32 103
13368.41 88
13369.51 96
13370.60 120
13371.69 97
13372.78 87
13373.87 92
13374.97 98
13376.06 83
13377.15 104
13378.25 97
13379.34 108
13380.43 113
13381.52 121
13382.62 113
13383.71 101
13384.80 83
13385.90 88
13386.99 92
13388.08 104
13389.17 105
13390.27 111
13391.36 121
13392.45 111
13393.55 111
13394.64 99
13395.73 91
13396.83 105
13397.92 117
13399.02 81
13400.11 78
13401.20 114
13402.30 98
13403.39 95
13404.48 102
13405.58 112
13406.67 110
13407.77 81
13408.86 94
13409.95 94
13411.05 92
13412.14 90
13413.24 106
13414.33 102
13415.42 89
13416.52 83
13417.61 110
13418.71 111
13419.80 90
13420.90 89
13421.99 111
13423.08 90
13424.18 108
13425.27 77
13426.37 111
13427.46 80
13428.56 81
13429.65 101
13430.75 100
13431.84 89
13432.94 100
13434.03 88
13435.13 84
13436.22 98
13437.32 81
13438.41 105
13439.51 108
13440.60 92
13441.70 113
13442.79 85
13443.89 106
13444.98 101
13446.08 94
13447.18 93
13448.27 93
13449.37 108
13450.46 89
13451.56 106
13452.65 88
13453.75 97
13454.85 118
13455.94 113
13457.04 103
13458.13 97
13459.23 102
13460.33 106
13461.42 107
13462.52 112
13463.61 99
13464.71 112
13465.81 96
13466.90 96
13468.00 98
13469.10 107
13470.19 98
13471.29 110
13472.38 103
13473.48 134
13474.58 114
13475.67 119
13476.77 102
13477.87 104
13478.96 96
13480.06 101
13481.16 99
13482.26 102
13483.35 87
13484.45 97
13485.55 105
13486.64 96
13487.74 97
13488.84 96
13489.94 101
13491.03 103
13492.13 104
13493.23 92
13494.32 102
13495.42 118
13496.52 83
13497.62 123
13498.72 111
13499.81 97
13500.91 109
13502.01 88
13503.11 103
13504.20 85
13505.30 93
13506.40 110
13507.50 119
13508.60 124
13509.69 84
13510.79 119
13511.89 99
13512.99 85
13514.09 77
13515.18 102
13516.28 94
13517.38 92
13518.48 100
13519.58 101
13520.68 92
13521.78 102
13522.87 104
13523.97 117
13525.07 107
13526.17 98
13527.27 119
13528.37 105
13529.47 98
13530.57 91
13531.66 78
13532.76 82
13533.86 95
13534.96 82
13536.06 116
13537.16 86
13538.26 84
13539.36 90
13540.46 89
13541.56 106
13542.66 116
13543.76 112
13544.86 94
13545.96 109
13547.05 111
13548.15 95
13549.25 80
13550.35 120
13551.45 102
13552.55 83
13553.65 89
13554.75 83
13555.85 102
13556.95 106
13558.05 96
13559.15 78
13560.25 79
13561.35 87
13562.45 105
13563.55 81
13564.65 103
13565.75 93
13566.85 88
13567.96 83
13569.06 80
13570.16 86
13571.26 102
13572.36 104
13573.46 97
13574.56 111
13575.66 97
13576.76 95
13577.86 101
13578.96 91
13580.06 93
13581.16 109
13582.27 101
13583.37 79
13584.47 95
13585.57 107
13586.67 91
13587.77 107
13588.87 115
13589.97 99
13591.08 103
13592.18 90
13593.28 98
13594.38 83
13595.48 83
13596.58 97
13597.68 103
13598.79 106
13599.89 115
13600.99 112
13602.09 88
13603.19 88
13604.30 110
13605.40 95
13606.50 127
13607.60 106
13608.70 81
13609.81 94
13610.91 84
13612.01 102
13613.11 88
13614.21 87
13615.32 81
13616.42 86
13617.52 61
13618.62 98
13619.73 79
13620.83 93
13621.93 77
13623.03 100
13624.14 73
13625.24 87
13626.34 99
13627.45 107
13628.55 107
13629.65 106
13630.75 101
13631.86 88
13632.96 123
13634.06 120
13635.17 83
13636.27 77
13637.37 83
13638.48 111
13639.58 94
13640.68 105
13641.79 93
13642.89 63
13643.99 101
13645.10 106
13646.20 86
13647.30 88
13648.41 110
13649.51 92
13650.62 111
13651.72 99
13652.82 104
13653.93 123
13655.03 110
13656.14 91
13657.24 79
13658.34 86
13659.45 84
13660.55 107
13661.66 85
13662.76 108
13663.87 95
13664.97 99
13666.07 105
13667.18 63
13668.28 87
13669.39 73
13670.49 82
13671.60 106
13672.70 91
13673.81 82
13674.91 83
13676.02 100
13677.12 97
13678.23 83
13679.33 109
13680.44 112
13681.54 98
13682.65 67
13683.75 81
13684.86 98
13685.96 115
13687.07 88
13688.17 80
13689.28 86
13690.38 100
13691.49 112
13692.59 91
13693.70 90
13694.80 88
13695.91 98
13697.02 88
13698.12 95
13699.23 80
13700.33 99
13701.44 104
13702.55 94
13703.65 106
13704.76 101
13705.86 117
13706.97 102
13708.08 97
13709.18 81
13710.29 96
13711.39 124
13712.50 98
13713.61 100
13714.71 111
13715.82 127
13716.93 93
13718.03 107
13719.14 94
13720.25 105
13721.35 110
13722.46 91
13723.57 90
13724.67 105
13725.78 106
13726.89 112
13727.99 116
13729.10 114
13730.21 81
13731.31 93
13732.42 91
13733.53 100
13734.64 123
13735.74 95
13736.85 116
13737.96 88
13739.07 102
13740.17 87
13741.28 108
13742.39 101
13743.50 111
13744.60 95
13745.71 95
13746.82 114
13747.93 112
13749.03 118
13750.14 132
13751.25 114
13752.36 136
13753.47 116
13754.57 113
13755.68 128
13756.79 141
13757.90 132
13759.01 109
13760.11 100
13761.22 112
13762.33 97
13763.44 113
13764.55 107
13765.66 147
13766.76 114
13767.87 121
13768.98 127
13770.09 113
13771.20 133
13772.31 114
13773.42 129
13774.53 127
13775.63 125
13776.74 140
13777.85 140
13778.96 132
13780.07 136
13781.18 165
13782.29 136
13783.40 155
13784.51 169
13785.62 142
13786.73 124
13787.83 162
13788.94 170
13790.05 156
13791.16 134
13792.27 117
13793.38 145
13794.49 119
13795.60 142
13796.71 114
13797.82 124
13798.93 125
13800.04 125
13801.15 125
13802.26 120
13803.37 121
13804.48 112
13805.59 107
13806.70 97
13807.81 121
13808.92 87
13810.03 98
13811.14 106
13812.25 108
13813.36 106
13814.47 116
13815.58 87
13816.69 105
13817.80 134
13818.91 122
13820.03 135
13821.14 115
13822.25 102
13823.36 94
13824.47 102
13825.58 92
13826.69 94
13827.80 105
13828.91 90
13830.02 96
13831.13 95
13832.25 119
13833.36 99
13834.47 108
13835.58 117
13836.69 111
13837.80 103
13838.91 108
13840.02 102
13841.14 103
13842.25 94
13843.36 103
13844.47 106
13845.58 101
13846.69 101
13847.81 104
13848.92 94
13850.03 82
13851.14 112
13852.25 126
13853.37 110
13854.48 93
13855.59 83
13856.70 89
13857.81 98
13858.93 88
13860.04 98
13861.15 117
13862.26 107
13863.38 115
13864.49 101
13865.60 111
13866.71 93
13867.83 94
13868.94 112
13870.05 111
13871.16 107
13872.28 91
13873.39 91
13874.50 114
13875.61 140
13876.73 109
13877.84 77
13878.95 101
13880.07 88
13881.18 104
13882.29 107
13883.41 94
13884.52 88
13885.63 83
13886.75 93
13887.86 95
13888.97 104
13890.09 99
13891.20 80
13892.31 101
13893.43 86
13894.54 96
13895.65 106
13896.77 107
13897.88 81
13899.00 81
13900.11 95
13901.22 90
13902.34 93
13903.45 130
13904.57 111
13905.68 98
13906.79 91
13907.91 92
13909.02 87
13910.14 105
13911.25 81
13912.37 97
13913.48 85
13914.59 100
13915.71 82
13916.82 93
13917.94 92
13919.05 93
13920.17 85
13921.28 86
13922.40 95
13923.51 74
13924.63 77
13925.74 79
13926.86 76
13927.97 70
13929.09 97
13930.20 97
13931.32 106
13932.43 81
13933.55 87
13934.66 94
13935.78 92
13936.89 64
13938.01 98
13939.12 91
13940.24 96
13941.35 95
13942.47 104
13943.59 96
13944.70 98
13945.82 91
13946.93 97
13948.05 84
13949.16 98
13950.28 81
13951.40 88
13952.51 88
13953.63 87
13954.74 88
13955.86 105
13956.98 98
13958.09 85
13959.21 90
13960.33 77
13961.44 75
13962.56 102
13963.67 88
13964.79 104
13965.91 98
13967.02 93
13968.14 80
13969.26 96
13970.37 89
13971.49 76
13972.61 86
13973.72 96
13974.84 96
13975.96 85
13977.08 84
13978.19 80
13979.31 80
13980.43 76
13981.54 93
13982.66 98
13983.78 75
13984.90 75
13986.01 91
13987.13 88
13988.25 86
13989.37 89
13990.48 94
13991.60 108
13992.72 81
13993.84 67
13994.95 81
13996.07 92
13997.19 97
13998.31 123
13999.42 66
14000.54 68
14001.66 84
14002.78 91
14003.90 115
14005.01 94
14006.13 86
14007.25 99
14008.37 108
14009.49 92
14010.61 87
14011.72 84
14012.84 120
14013.96 113
14015.08 79
14016.20 77
14017.32 89
14018.43 88
14019.55 96
14020.67 93
14021.79 93
14022.91 95
14024.03 109
14025.15 118
14026.27 117
14027.39 110
14028.50 110
14029.62 78
14030.74 75
14031.86 59
14032.98 88
14034.10 103
14035.22 95
14036.34 103
14037.46 76
14038.58 117
14039.70 113
14040.82 96
14041.94 103
14043.06 83
14044.18 93
14045.30 85
14046.41 95
14047.53 91
14048.65 101
14049.77 91
14050.89 89
14052.01 95
14053.13 97
14054.25 92
14055.37 84
14056.49 105
14057.61 80
14058.74 87
14059.86 97
14060.98 101
14062.10 87
14063.22 89
14064.34 88
14065.46 112
14066.58 97
14067.70 71
14068.82 68
14069.94 100
14071.06 103
14072.18 85
14073.30 97
14074.42 86
14075.54 78
14076.66 97
14077.79 80
14078.91 72
14080.03 89
14081.15 88
14082.27 96
14083.39 89
14084.51 78
14085.63 79
14086.76 92
14087.88 93
14089.00 99
14090.12 84
14091.24 73
14092.36 88
14093.48 79
14094.61 97
14095.73 83
14096.85 82
14097.97 79
14099.09 87
14100.22 79
14101.34 87
14102.46 83
14103.58 91
14104.70 87
14105.83 95
14106.95 76
14108.07 83
14109.19 114
14110.31 89
14111.44 114
14112.56 110
14113.68 88
14114.80 89
14115.93 85
14117.05 84
14118.17 83
14119.29 81
14120.42 83
14121.54 77
14122.66 81
14123.79 75
14124.91 89
14126.03 94
14127.15 73
14128.28 86
14129.40 69
14130.52 60
14131.65 78
14132.77 105
14133.89 91
14135.02 78
14136.14 67
14137.26 76
14138.39 81
14139.51 96
14140.63 78
14141.76 90
14142.88 82
14144.00 67
14145.13 83
14146.25 81
14147.38 92
14148.50 84
14149.62 92
14150.75 79
14151.87 85
14152.99 84
14154.12 94
14155.24 91
14156.37 90
14157.49 81
14158.62 85
14159.74 82
14160.86 90
14161.99 91
14163.11 95
14164.24 87
14165.36 88
14166.49 80
14167.61 101
14168.74 106
14169.86 69
14170.99 95
14172.11 71
14173.23 97
14174.36 92
14175.48 89
14176.61 73
14177.73 76
14178.86 86
14179.98 99
14181.11 82
14182.23 75
14183.36 97
14184.49 89
14185.61 92
14186.74 63
14187.86 99
14188.99 91
14190.11 71
14191.24 79
14192.36 67
14193.49 81
14194.61 88
14195.74 89
14196.87 74
14197.99 85
14199.12 81
14200.24 88
14201.37 73
14202.50 70
14203.62 91
14204.75 75
14205.87 93
14207.00 75
14208.13 72
14209.25 85
14210.38 102
14211.50 78
14212.63 78
14213.76 84
14214.88 80
14216.01 81
14217.14 78
14218.26 90
14219.39 83
14220.52 80
14221.64 85
14222.77 51
14223.90 76
14225.02 83
14226.15 89
14227.28 85
14228.41 89
14229.53 90
14230.66 98
14231.79 77
14232.91 84
14234.04 99
14235.17 72
14236.30 82
14237.42 78
14238.55 69
14239.68 81
14240.81 78
14241.93 66
14243.06 86
14244.19 68
14245.32 67
14246.44 80
14247.57 78
14248.70 96
14249.83 76
14250.95 62
14252.08 86
14253.21 71
14254.34 87
14255.47 84
14256.59 77
14257.72 75
14258.85 64
14259.98 90
14261.11 77
14262.24 86
14263.36 74
14264.49 93
14265.62 73
14266.75 69
14267.88 65
14269.01 81
14270.14 80
14271.26 66
14272.39 71
14273.52 84
14274.65 62
14275.78 58
14276.91 64
14278.04 70
14279.17 83
14280.30 75
14281.42 64
14282.55 64
14283.68 73
14284.81 72
14285.94 64
14287.07 69
14288.20 81
14289.33 91
14290.46 69
14291.59 64
14292.72 82
14293.85 63
14294.98 71
14296.11 97
14297.24 81
14298.37 70
14299.50 72
14300.63 79
14301.76 104
14302.89 73
14304.02 71
14305.15 80
14306.28 86
14307.41 78
14308.54 63
14309.67 84
14310.80 64
14311.93 62
14313.06 73
14314.19 63
14315.32 66
14316.45 68
14317.58 80
14318.71 65
14319.84 68
14320.97 72
14322.10 67
14323.23 60
14324.36 60
14325.49 53
14326.63 65
14327.76 60
14328.89 81
14330.02 64
14331.15 79
14332.28 78
14333.41 61
14334.54 66
14335.67 63
14336.81 76
14337.94 74
14339.07 96
14340.20 86
14341.33 76
14342.46 88
14343.59 72
14344.73 54
14345.86 64
14346.99 80
14348.12 80
14349.25 76
14350.38 67
14351.52 59
14352.65 77
14353.78 70
14354.91 62
14356.04 76
14357.18 85
14358.31 76
14359.44 78
14360.57 76
14361.71 74
14362.84 62
14363.97 55
14365.10 63
14366.24 63
14367.37 72
14368.50 84
14369.63 91
14370.77 75
14371.90 70
14373.03 61
14374.16 81
14375.30 79
14376.43 71
14377.56 72
14378.70 79
14379.83 68
14380.96 64
14382.09 69
14383.23 59
14384.36 79
14385.49 64
14386.63 65
14387.76 65
14388.89 60
14390.03 88
14391.16 86
14392.29 57
14393.43 67
14394.56 70
14395.70 67
14396.83 53
14397.96 68
14399.10 80
14400.23 98
14401.36 81
14402.50 67
14403.63 64
14404.77 74
14405.90 70
14407.03 64
14408.17 70
14409.30 56
14410.44 54
14411.57 78
14412.71 79
14413.84 70
14414.97 65
14416.11 68
14417.24 58
14418.38 52
14419.51 63
14420.65 68
14421.78 64
14422.92 72
14424.05 67
14425.19 66
14426.32 52
14427.46 71
14428.59 57
14429.73 58
14430.86 72
14432.00 73
14433.13 62
14434.27 62
14435.40 71
14436.54 106
14437.67 72
14438.81 58
14439.94 66
14441.08 67
14442.21 49
14443.35 50
14444.48 68
14445.62 72
14446.76 67
14447.89 70
14449.03 65
14450.16 64
14451.30 75
14452.43 67
14453.57 60
14454.71 81
14455.84 63
14456.98 60
14458.11 53
14459.25 55
14460.39 61
14461.52 52
14462.66 67
14463.80 60
14464.93 62
14466.07 79
14467.20 60
14468.34 77
14469.48 69
14470.61 62
14471.75 65
14472.89 56
14474.02 79
14475.16 70
14476.30 67
14477.43 58
14478.57 79
14479.71 80
14480.85 55
14481.98 60
14483.12 69
14484.26 70
14485.39 81
14486.53 64
14487.67 62
14488.81 76
14489.94 66
14491.08 66
14492.22 67
14493.36 69
14494.49 73
14495.63 66
14496.77 73
14497.91 63
14499.04 62
14500.18 83
14501.32 65
14502.46 64
14503.59 63
14504.73 64
14505.87 73
14507.01 49
14508.15 79
14509.28 69
14510.42 71
14511.56 101
14512.70 103
14513.84 78
14514.98 76
14516.11 59
14517.25 74
14518.39 79
14519.53 81
14520.67 69
14521.81 70
14522.95 67
14524.08 65
14525.22 75
14526.36 70
14527.50 79
14528.64 66
14529.78 75
14530.92 82
14532.06 57
14533.20 77
14534.33 77
14535.47 79
14536.61 80
14537.75 87
14538.89 79
14540.03 74
14541.17 77
14542.31 69
14543.45 77
14544.59 61
14545.73 58
14546.87 75
14548.01 82
14549.15 61
14550.29 54
14551.43 57
14552.57 65
14553.71 77
14554.85 64
14555.99 85
14557.13 94
14558.27 76
14559.41 79
14560.55 67
14561.69 57
14562.83 73
14563.97 98
14565.11 83
14566.25 70
14567.39 74
14568.53 85
14569.67 65
14570.81 74
14571.95 97
14573.09 83
14574.23 69
14575.37 63
14576.51 72
14577.65 75
14578.79 74
14579.94 72
14581.08 89
14582.22 74
14583.36 78
14584.50 68
14585.64 83
14586.78 72
14587.92 80
14589.06 80
14590.21 85
14591.35 64
14592.49 76
14593.63 60
14594.77 97
14595.91 64
14597.05 73
14598.20 72
14599.34 69
14600.48 98
14601.62 68
14602.76 91
14603.90 77
14605.05 62
14606.19 82
14607.33 59
14608.47 73
14609.61 80
14610.76 83
14611.90 70
14613.04 62
14614.18 73
14615.32 62
14616.47 60
14617.61 59
14618.75 67
14619.89 56
14621.04 81
14622.18 76
14623.32 76
14624.46 71
14625.61 71
14626.75 68
14627.89 60
14629.04 76
14630.18 83
14631.32 94
14632.46 96
14633.61 92
14634.75 90
14635.89 92
14637.04 97
14638.18 92
14639.32 79
14640.47 90
14641.61 86
14642.75 72
14643.90 95
14645.04 72
14646.18 85
14647.33 103
14648.47 89
14649.61 100
14650.76 97
14651.90 81
14653.05 85
14654.19 81
14655.33 98
14656.48 94
14657.62 101
14658.76 80
14659.91 64
14661.05 69
14662.20 80
14663.34 76
14664.49 71
14665.63 59
14666.77 73
14667.92 95
14669.06 75
14670.21 56
14671.35 87
14672.50 84
14673.64 77
14674.79 77
14675.93 87
14677.07 74
14678.22 77
14679.36 70
14680.51 79
14681.65 62
14682.80 52
14683.94 74
14685.09 69
14686.23 68
14687.38 79
14688.52 89
14689.67 82
14690.81 77
14691.96 70
14693.10 62
14694.25 63
14695.40 75
14696.54 89
14697.69 79
14698.83 67
14699.98 76
14701.12 73
14702.27 79
14703.41 73
14704.56 71
14705.71 76
14706.85 83
14708.00 68
14709.14 67
14710.29 65
14711.44 77
14712.58 84
14713.73 83
14714.87 90
14716.02 85
14717.17 90
14718.31 65
14719.46 72
14720.61 70
14721.75 71
14722.90 66
14724.05 66
14725.19 81
14726.34 66
14727.49 79
14728.63 68
14729.78 77
14730.93 90
14732.07 90
14733.22 68
14734.37 71
14735.51 63
14736.66 85
14737.81 82
14738.95 79
14740.10 75
14741.25 73
14742.40 81
14743.54 81
14744.69 82
14745.84 70
14746.99 74
14748.13 72
14749.28 70
14750.43 58
14751.58 59
14752.72 75
14753.87 83
14755.02 71
14756.17 66
14757.31 88
14758.46 74
14759.61 73
14760.76 65
14761.91 66
14763.05 58
14764.20 81
14765.35 82
14766.50 59
14767.65 49
14768.80 71
14769.94 75
14771.09 69
14772.24 77
14773.39 69
14774.54 75
14775.69 77
14776.83 72
14777.98 75
14779.13 79
14780.28 65
14781.43 49
14782.58 51
14783.73 67
14784.88 81
14786.03 62
14787.17 81
14788.32 60
14789.47 58
14790.62 77
14791.77 74
14792.92 61
14794.07 75
14795.22 61
14796.37 74
14797.52 86
14798.67 75
14799.82 55
14800.97 78
14802.12 70
14803.26 68
14804.41 73
14805.56 76
14806.71 76
14807.86 78
14809.01 82
14810.16 63
14811.31 61
14812.46 82
14813.61 80
14814.76 64
14815.91 74
14817.06 84
14818.21 88
14819.36 77
14820.51 86
14821.66 72
14822.82 82
14823.97 67
14825.12 63
14826.27 54
14827.42 59
14828.57 78
14829.72 65
14830.87 62
14832.02 68
14833.17 79
14834.32 72
14835.47 109
14836.62 54
14837.77 77
14838.93 96
14840.08 73
14841.23 66
14842.38 63
14843.53 85
14844.68 73
14845.83 73
14846.98 61
14848.14 61
14849.29 73
14850.44 101
14851.59 92
14852.74 69
14853.89 72
14855.04 72
14856.20 81
14857.35 73
14858.50 55
14859.65 66
14860.80 78
14861.96 66
14863.11 58
14864.26 72
14865.41 75
14866.56 60
14867.72 46
14868.87 45
14870.02 57
14871.17 94
14872.32 65
14873.48 66
14874.63 51
14875.78 46
14876.93 73
14878.09 64
14879.24 45
14880.39 57
14881.54 75
14882.70 64
14883.85 60
14885.00 48
14886.16 59
14887.31 73
14888.46 63
14889.61 66
14890.77 46
14891.92 56
14893.07 66
14894.23 71
14895.38 60
14896.53 72
14897.69 64
14898.84 66
14899.99 64
14901.15 45
14902.30 49
14903.45 59
14904.61 67
14905.76 67
14906.91 64
14908.07 81
14909.22 67
14910.38 66
14911.53 63
14912.68 57
14913.84 60
14914.99 46
14916.15 54
14917.30 61
14918.45 68
14919.61 62
14920.76 71
14921.92 55
14923.07 42
14924.22 53
14925.38 58
14926.53 46
14927.69 48
14928.84 50
14930.00 44
14931.15 48
14932.31 44
14933.46 55
14934.62 43
14935.77 69
14936.93 74
14938.08 71
14939.24 63
14940.39 46
14941.55 65
14942.70 69
14943.86 65
14945.01 63
14946.17 62
14947.32 62
14948.48 53
14949.63 66
14950.79 61
14951.94 69
14953.10 55
14954.25 63
14955.41 44
14956.56 66
14957.72 72
14958.88 78
14960.03 59
14961.19 45
14962.34 48
14963.50 62
14964.65 63
14965.81 64
14966.97 54
14968.12 63
14969.28 74
14970.43 60
14971.59 58
14972.75 59
14973.90 61
14975.06 58
14976.22 58
14977.37 54
14978.53 63
14979.69 79
14980.84 60
14982.00 58
14983.16 63
14984.31 49
14985.47 64
14986.63 70
14987.78 62
14988.94 59
14990.10 50
14991.25 75
14992.41 74
14993.57 67
14994.72 68
14995.88 58
14997.04 88
14998.20 62
14999.35 48
15000.51 54
15001.67 57
15002.82 49
15003.98 41
15005.14 52
15006.30 63
15007.45 65
15008.61 59
15009.77 53
15010.93 50
15012.09 57
15013.24 71
15014.40 68
15015.56 48
15016.72 39
15017.87 67
15019.03 49
15020.19 51
15021.35 41
15022.51 56
15023.67 62
15024.82 60
15025.98 52
15027.14 47
15028.30 64
15029.46 54
15030.62 56
15031.77 46
15032.93 46
15034.09 64
15035.25 63
15036.41 57
15037.57 79
15038.73 54
15039.88 65
15041.04 69
15042.20 58
15043.36 56
15044.52 41
15045.68 56
15046.84 69
15048.00 63
15049.16 67
15050.32 51
15051.47 64
15052.63 56
15053.79 52
15054.95 42
15056.11 43
15057.27 58
15058.43 43
15059.59 57
15060.75 57
15061.91 45
15063.07 73
15064.23 65
15065.39 40
15066.55 52
15067.71 61
15068.87 39
15070.03 58
15071.19 42
15072.35 55
15073.51 64
15074.67 42
15075.83 60
15076.99 57
15078.15 57
15079.31 53
15080.47 56
15081.63 55
15082.79 49
15083.95 59
15085.11 49
15086.27 54
15087.43 56
15088.59 63
15089.76 58
15090.92 53
15092.08 82
15093.24 58
15094.40 70
15095.56 60
15096.72 52
15097.88 70
15099.04 54
15100.20 60
15101.37 53
15102.53 59
15103.69 60
15104.85 54
15106.01 44
15107.17 55
15108.33 60
15109.50 55
15110.66 60
15111.82 51
15112.98 54
15114.14 55
15115.30 75
15116.47 59
15117.63 60
15118.79 68
15119.95 61
15121.11 50
15122.27 66
15123.44 53
15124.60 46
15125.76 41
15126.92 55
15128.09 54
15129.25 64
15130.41 58
15131.57 48
15132.73 67
15133.90 69
15135.06 56
15136.22 56
15137.38 69
15138.55 56
15139.71 60
15140.87 57
15142.04 63
15143.20 47
15144.36 48
15145.52 53
15146.69 52
15147.85 69
15149.01 58
15150.18 59
15151.34 54
15152.50 81
15153.67 49
15154.83 43
15155.99 42
15157.16 69
15158.32 64
15159.48 43
15160.65 46
15161.81 65
15162.97 57
15164.14 60
15165.30 58
15166.46 48
15167.63 51
15168.79 53
15169.95 68
15171.12 55
15172.28 66
15173.45 45
15174.61 58
15175.77 49
15176.94 69
15178.10 58
15179.27 57
15180.43 70
15181.60 47
15182.76 52
15183.92 55
15185.09 53
15186.25 55
15187.42 53
15188.58 55
15189.75 51
15190.91 65
15192.08 60
15193.24 50
15194.41 55
15195.57 56
15196.74 58
15197.90 57
15199.07 66
15200.23 62
15201.40 38
15202.56 49
15203.73 61
15204.89 71
15206.06 63
15207.22 68
15208.39 63
15209.55 80
15210.72 57
15211.88 48
15213.05 45
15214.21 57
15215.38 54
15216.54 74
15217.71 58
15218.88 54
15220.04 47
15221.21 46
15222.37 49
15223.54 43
15224.71 52
15225.87 53
15227.04 50
15228.20 55
15229.37 61
15230.54 60
15231.70 58
15232.87 45
15234.03 48
15235.20 57
15236.37 49
15237.53 64
15238.70 63
15239.87 52
15241.03 48
15242.20 44
15243.37 38
15244.53 59
15245.70 54
15246.87 61
15248.03 62
15249.20 49
15250.37 56
15251.53 59
15252.70 64
15253.87 77
15255.04 48
15256.20 56
15257.37 48
15258.54 55
15259.70 48
15260.87 42
15262.04 70
15263.21 81
15264.37 53
15265.54 45
15266.71 60
15267.88 54
15269.04 53
15270.21 42
15271.38 44
15272.55 43
15273.72 56
15274.88 49
15276.05 50
15277.22 45
15278.39 65
15279.56 53
15280.72 55
15281.89 61
15283.06 48
15284.23 48
15285.40 53
15286.56 45
15287.73 55
15288.90 79
15290.07 59
15291.24 54
15292.41 61
15293.58 60
15294.74 53
15295.91 51
15297.08 46
15298.25 45
15299.42 41
15300.59 56
15301.76 53
15302.93 48
15304.09 53
15305.26 53
15306.43 50
15307.60 42
15308.77 45
15309.94 48
15311.11 52
15312.28 52
15313.45 58
15314.62 77
15315.79 63
15316.96 57
15318.13 43
15319.30 41
15320.46 52
15321.63 66
15322.80 46
15323.97 49
15325.14 48
15326.31 56
15327.48 52
15328.65 47
15329.82 54
15330.99 38
15332.16 57
15333.33 35
15334.50 50
15335.67 46
15336.84 54
15338.01 43
15339.18 58
15340.36 61
15341.53 47
15342.70 38
15343.87 43
15345.04 41
15346.21 44
15347.38 53
15348.55 54
15349.72 71
15350.89 52
15352.06 62
15353.23 42
15354.40 75
15355.57 61
15356.75 73
15357.92 59
15359.09 55
15360.26 45
15361.43 58
15362.60 66
15363.77 54
15364.94 39
15366.11 48
15367.29 65
15368.46 46
15369.63 61
15370.80 50
15371.97 53
15373.14 49
15374.32 65
15375.49 61
15376.66 44
15377.83 40
15379.00 49
15380.17 58
15381.35 62
15382.52 45
15383.69 61
15384.86 66
15386.03 58
15387.21 68
15388.38 60
15389.55 65
15390.72 36
15391.90 50
15393.07 43
15394.24 51
15395.41 43
15396.59 45
15397.76 48
15398.93 49
15400.10 57
15401.28 63
15402.45 51
15403.62 64
15404.79 47
15405.97 57
15407.14 60
15408.31 31
15409.49 45
15410.66 43
15411.83 63
15413.01 62
15414.18 46
15415.35 56
15416.53 47
15417.70 65
15418.87 48
15420.05 51
15421.22 37
15422.39 57
15423.57 61
15424.74 36
15425.91 46
15427.09 55
15428.26 49
15429.43 62
15430.61 43
15431.78 50
15432.96 61
15434.13 70
15435.30 56
15436.48 56
15437.65 43
15438.83 55
15440.00 66
15441.17 39
15442.35 48
15443.52 62
15444.70 56
15445.87 56
15447.05 62
15448.22 48
15449.40 65
15450.57 69
15451.75 58
15452.92 54
15454.09 52
15455.27 50
15456.44 45
15457.62 44
15458.79 50
15459.97 51
15461.14 49
15462.32 61
15463.49 46
15464.67 39
15465.84 41
15467.02 51
15468.19 37
15469.37 62
15470.55 58
15471.72 57
15472.90 39
15474.07 46
15475.25 44
15476.42 42
15477.60 46
15478.77 49
15479.95 65
15481.13 38
15482.30 48
15483.48 47
15484.65 63
15485.83 57
15487.00 43
15488.18 50
15489.36 51
15490.53 55
15491.71 44
15492.89 50
15494.06 40
15495.24 46
15496.41 48
15497.59 63
15498.77 50
15499.94 44
15501.12 46
15502.30 46
15503.47 50
15504.65 54
15505.83 57
15507.00 61
15508.18 51
15509.36 47
15510.53 47
15511.71 57
15512.89 52
15514.06 47
15515.24 68
15516.42 53
15517.60 50
15518.77 60
15519.95 61
15521.13 40
15522.30 33
15523.48 51
15524.66 65
15525.84 36
15527.01 48
15528.19 69
15529.37 40
15530.55 53
15531.73 53
15532.90 60
15534.08 45
15535.26 53
15536.44 37
15537.61 45
15538.79 38
15539.97 44
15541.15 60
15542.33 69
15543.50 56
15544.68 54
15545.86 53
15547.04 61
15548.22 51
15549.40 45
15550.57 43
15551.75 64
15552.93 57
15554.11 38
15555.29 59
15556.47 57
15557.65 62
15558.82 49
15560.00 54
15561.18 29
15562.36 53
15563.54 72
15564.72 39
15565.90 60
15567.08 56
15568.26 77
15569.43 59
15570.61 50
15571.79 48
15572.97 54
15574.15 52
15575.33 71
15576.51 51
15577.69 66
15578.87 49
15580.05 56
15581.23 54
15582.41 49
15583.59 52
15584.77 77
15585.95 73
15587.13 41
15588.31 46
15589.49 53
15590.67 66
15591.85 53
15593.03 44
15594.21 46
15595.39 66
15596.57 48
15597.75 57
15598.93 38
15600.11 42
15601.29 61
15602.47 69
15603.65 62
15604.83 54
15606.01 54
15607.19 66
15608.37 63
15609.55 59
15610.73 63
15611.91 65
15613.09 88
15614.27 45
15615.45 42
15616.64 58
15617.82 53
15619.00 59
15620.18 56
15621.36 50
15622.54 61
15623.72 69
15624.90 58
15626.08 50
15627.27 45
15628.45 56
15629.63 87
15630.81 65
15631.99 44
15633.17 50
15634.35 59
15635.54 72
15636.72 73
15637.90 67
15639.08 47
15640.26 61
15641.45 58
15642.63 41
15643.81 58
15644.99 56
15646.17 54
15647.36 63
15648.54 68
15649.72 57
15650.90 46
15652.08 73
15653.27 55
15654.45 51
15655.63 44
15656.81 52
15658.00 46
15659.18 57
15660.36 51
15661.54 55
15662.73 70
15663.91 73
15665.09 67
15666.27 55
15667.46 49
15668.64 51
15669.82 49
15671.01 61
15672.19 48
15673.37 54
15674.56 55
15675.74 59
15676.92 64
15678.10 46
15679.29 57
15680.47 56
15681.65 53
15682.84 55
15684.02 68
15685.21 62
15686.39 62
15687.57 52
15688.76 55
15689.94 55
15691.12 61
15692.31 74
15693.49 45
15694.67 59
15695.86 56
15697.04 57
15698.23 55
15699.41 74
15700.59 55
15701.78 55
15702.96 41
15704.15 51
15705.33 66
15706.52 60
15707.70 66
15708.88 57
15710.07 62
15711.25 65
15712.44 58
15713.62 66
15714.81 58
15715.99 38
15717.18 54
15718.36 41
15719.55 44
15720.73 44
15721.92 71
15723.10 51
15724.29 79
15725.47 59
15726.66 63
15727.84 57
15729.03 54
15730.21 48
15731.40 46
15732.58 57
15733.77 53
15734.95 57
15736.14 61
15737.32 58
15738.51 56
15739.69 66
15740.88 44
15742.07 54
15743.25 59
15744.44 46
15745.62 34
15746.81 62
15747.99 53
15749.18 41
15750.37 67
15751.55 61
15752.74 67
15753.93 65
15755.11 58
15756.30 45
15757.48 48
15758.67 43
15759.86 53
15761.04 53
15762.23 55
15763.42 57
15764.60 49
15765.79 59
15766.98 57
15768.16 54
15769.35 55
15770.54 48
15771.72 41
15772.91 70
15774.10 52
15775.28 64
15776.47 62
15777.66 61
15778.84 55
15780.03 47
15781.22 48
15782.41 53
15783.59 59
15784.78 62
15785.97 50
15787.15 44
15788.34 48
15789.53 47
15790.72 66
15791.90 42
15793.09 62
15794.28 40
15795.47 54
15796.65 47
15797.84 59
15799.03 47
15800.22 60
15801.41 57
15802.59 61
15803.78 53
15804.97 48
15806.16 68
15807.35 51
15808.53 58
15809.72 48
15810.91 49
15812.10 58
15813.29 75
15814.48 58
15815.66 57
15816.85 50
15818.04 57
15819.23 58
15820.42 50
15821.61 54
15822.80 49
15823.98 56
15825.17 40
15826.36 41
15827.55 50
15828.74 62
15829.93 48
15831.12 48
15832.31 44
15833.50 38
15834.69 58
15835.87 51
15837.06 54
15838.25 85
15839.44 72
15840.63 71
15841.82 61
15843.01 44
15844.20 53
15845.39 60
15846.58 55
15847.77 61
15848.96 61
15850.15 58
15851.34 61
15852.53 63
15853.72 51
15854.91 53
15856.10 48
15857.29 70
15858.48 48
15859.67 45
15860.86 29
15862.05 52
15863.24 52
15864.43 41
15865.62 41
15866.81 45
15868.00 48
15869.19 56
15870.38 46
15871.57 50
15872.76 49
15873.95 53
15875.14 59
15876.33 56
15877.52 56
15878.72 51
15879.91 45
15881.10 52
15882.29 52
15883.48 45
15884.67 50
15885.86 48
15887.05 59
15888.24 50
15889.43 54
15890.63 68
15891.82 80
15893.01 64
15894.20 49
15895.39 38
15896.58 43
15897.77 87
15898.97 51
15900.16 42
15901.35 31
15902.54 46
15903.73 53
15904.92 44
15906.12 60
15907.31 69
15908.50 67
15909.69 56
15910.88 44
15912.08 54
15913.27 58
15914.46 69
15915.65 79
15916.85 67
15918.04 82
15919.23 51
15920.42 61
15921.61 51
15922.81 56
15924.00 64
15925.19 74
15926.38 56
15927.58 43
15928.77 64
15929.96 68
15931.16 54
15932.35 44
15933.54 58
15934.73 67
15935.93 59
15937.12 49
15938.31 40
15939.51 40
15940.70 76
15941.89 60
15943.09 50
15944.28 50
15945.47 61
15946.67 58
15947.86 69
15949.05 62
15950.25 49
15951.44 60
15952.63 64
15953.83 62
15955.02 56
15956.21 54
15957.41 52
15958.60 55
15959.80 55
15960.99 49
15962.18 61
15963.38 62
15964.57 59
15965.77 55
15966.96 38
15968.15 46
15969.35 55
15970.54 49
15971.74 53
15972.93 49
15974.13 48
15975.32 41
15976.51 41
15977.71 44
15978.90 38
15980.10 43
15981.29 46
15982.49 47
15983.68 51
15984.88 48
15986.07 53
15987.27 47
15988.46 34
15989.66 39
15990.85 53
15992.05 68
15993.24 50
15994.44 56
15995.63 38
15996.83 49
15998.02 48
15999.22 48
16000.41 44
16001.61 40
16002.80 46
16004.00 50
16005.20 43
16006.39 40
16007.59 60
16008.78 49
16009.98 49
16011.17 61
16012.37 48
16013.57 44
16014.76 54
16015.96 44
16017.15 51
16018.35 58
16019.55 48
16020.74 43
16021.94 49
16023.13 49
16024.33 37
16025.53 43
16026.72 47
16027.92 58
16029.12 36
16030.31 67
16031.51 58
16032.71 49
16033.90 49
16035.10 53
16036.30 49
16037.49 30
16038.69 55
16039.89 44
16041.08 76
16042.28 45
16043.48 66
16044.67 62
16045.87 62
16047.07 56
16048.27 49
16049.46 54
16050.66 59
16051.86 52
16053.06 52
16054.25 49
16055.45 46
16056.65 46
16057.84 46
16059.04 48
16060.24 40
16061.44 65
16062.64 59
16063.83 71
16065.03 51
16066.23 47
16067.43 53
16068.62 52
16069.82 32
16071.02 41
16072.22 47
16073.42 45
16074.62 48
16075.81 43
16077.01 33
16078.21 46
16079.41 64
16080.61 80
16081.81 50
16083.00 62
16084.20 82
16085.40 51
16086.60 58
16087.80 51
16089.00 42
16090.20 50
16091.39 53
16092.59 60
16093.79 57
16094.99 38
16096.19 34
16097.39 48
16098.59 55
16099.79 56
16100.99 43
16102.19 40
16103.38 51
16104.58 33
16105.78 37
16106.98 45
16108.18 62
16109.38 47
16110.58 47
16111.78 47
16112.98 43
16114.18 48
16115.38 60
16116.58 56
16117.78 67
16118.98 71
16120.18 60
16121.38 47
16122.58 44
16123.78 39
16124.98 49
16126.18 56
16127.38 47
16128.58 64
16129.78 56
16130.98 36
16132.18 41
16133.38 44
16134.58 37
16135.78 38
16136.98 44
16138.18 50
16139.38 34
16140.58 50
16141.78 53
16142.98 52
16144.19 50
16145.39 43
16146.59 54
16147.79 52
16148.99 50
16150.19 39
16151.39 55
16152.59 44
16153.79 55
16154.99 43
16156.20 41
16157.40 40
16158.60 38
16159.80 42
16161.00 56
16162.20 48
16163.40 43
16164.61 57
16165.81 45
16167.01 71
16168.21 61
16169.41 54
16170.61 57
16171.82 50
16173.02 51
16174.22 46
16175.42 45
16176.62 60
16177.82 58
16179.03 61
16180.23 54
16181.43 44
16182.63 48
16183.84 34
16185.04 44
16186.24 45
16187.44 57
16188.65 59
16189.85 47
16191.05 38
16192.25 60
16193.46 71
16194.66 66
16195.86 46
16197.06 50
16198.27 52
16199.47 41
16200.67 38
16201.87 42
16203.08 46
16204.28 50
16205.48 55
16206.69 54
16207.89 41
16209.09 57
16210.30 40
16211.50 57
16212.70 45
16213.91 52
16215.11 53
16216.31 52
16217.52 54
16218.72 51
16219.92 28
16221.13 50
16222.33 53
16223.53 66
16224.74 50
16225.94 43
16227.15 43
16228.35 66
16229.55 41
16230.76 40
16231.96 56
16233.17 51
16234.37 58
16235.57 48
16236.78 43
16237.98 41
16239.19 53
16240.39 59
16241.60 54
16242.80 38
16244.00 49
16245.21 60
16246.41 62
16247.62 49
16248.82 72
16250.03 61
16251.23 57
16252.44 45
16253.64 43
16254.85 53
16256.05 43
16257.26 57
16258.46 38
16259.67 64
16260.87 47
16262.08 44
16263.28 32
16264.49 44
16265.69 53
16266.90 48
16268.10 55
16269.31 45
16270.51 40
16271.72 44
16272.93 37
16274.13 38
16275.34 38
16276.54 36
16277.75 55
16278.95 53
16280.16 64
16281.37 42
16282.57 48
16283.78 37
16284.98 54
16286.19 43
16287.40 44
16288.60 49
16289.81 43
16291.01 63
16292.22 48
16293.43 48
16294.63 63
16295.84 66
16297.05 42
16298.25 39
16299.46 40
16300.67 50
16301.87 44
16303.08 42
16304.29 55
16305.49 67
16306.70 43
16307.91 45
16309.11 49
16310.32 51
16311.53 71
16312.73 46
16313.94 51
16315.15 36
16316.36 43
16317.56 46
16318.77 55
16319.98 44
16321.19 51
16322.39 66
16323.60 47
16324.81 52
16326.02 60
16327.22 53
16328.43 50
16329.64 58
16330.85 44
16332.05 58
16333.26 50
16334.47 46
16335.68 43
16336.88 60
16338.09 50
16339.30 50
16340.51 37
16341.72 43
16342.93 40
16344.13 76
16345.34 60
16346.55 43
16347.76 53
16348.97 53
16350.18 76
16351.38 46
16352.59 30
16353.80 49
16355.01 58
16356.22 58
16357.43 54
16358.64 49
16359.84 43
16361.05 46
16362.26 52
16363.47 60
16364.68 49
16365.89 42
16367.10 42
16368.31 48
16369.52 44
16370.73 46
16371.93 47
16373.14 52
16374.35 60
16375.56 58
16376.77 46
16377.98 51
16379.19 57
16380.40 43
16381.61 46
16382.82 48
16384.03 37
16385.24 54
16386.45 52
16387.66 34
16388.87 47
16390.08 47
16391.29 49
16392.50 51
16393.71 53
16394.92 44
16396.13 50
16397.34 44
16398.55 64
16399.76 68
16400.97 46
16402.18 65
16403.39 53
16404.60 58
16405.81 53
16407.02 57
16408.23 44
16409.44 49
16410.65 56
16411.86 54
16413.08 35
16414.29 47
16415.50 39
16416.71 44
16417.92 46
16419.13 59
16420.34 47
16421.55 42
16422.76 48
16423.97 37
16425.19 45
16426.40 25
16427.61 45
16428.82 48
16430.03 60
16431.24 41
16432.45 39
16433.67 46
16434.88 48
16436.09 61
16437.30 29
16438.51 43
16439.72 43
16440.94 56
16442.15 49
16443.36 61
16444.57 60
16445.78 56
16446.99 53
16448.21 58
16449.42 42
16450.63 36
16451.84 42
16453.06 69
16454.27 54
16455.48 38
16456.69 42
16457.90 43
16459.12 51
16460.33 47
16461.54 51
16462.75 36
16463.97 55
16465.18 47
16466.39 45
16467.61 33
16468.82 48
16470.03 53
16471.24 55
16472.46 41
16473.67 39
16474.88 63
16476.10 57
16477.31 42
16478.52 41
16479.74 28
16480.95 45
16482.16 52
16483.38 42
16484.59 41
16485.80 36
16487.02 47
16488.23 50
16489.44 57
16490.66 43
16491.87 50
16493.08 43
16494.30 33
16495.51 41
16496.73 43
16497.94 39
16499.15 52
16500.37 50
16501.58 34
16502.80 43
16504.01 30
16505.22 45
16506.44 51
16507.65 50
16508.87 59
16510.08 46
16511.30 60
16512.51 61
16513.72 43
16514.94 35
16516.15 52
16517.37 36
16518.58 53
16519.80 74
16521.01 75
16522.23 35
16523.44 51
16524.66 48
16525.87 42
16527.09 55
16528.30 59
16529.52 37
16530.73 35
16531.95 41
16533.16 48
16534.38 40
16535.59 36
16536.81 42
16538.02 36
16539.24 45
16540.45 46
16541.67 49
16542.89 46
16544.10 45
16545.32 44
16546.53 43
16547.75 51
16548.96 60
16550.18 41
16551.40 42
16552.61 33
16553.83 51
16555.04 52
16556.26 34
16557.48 47
16558.69 51
16559.91 65
16561.12 51
16562.34 43
16563.56 44
16564.77 42
16565.99 52
16567.21 53
16568.42 53
16569.64 58
16570.86 52
16572.07 43
16573.29 41
16574.51 46
16575.72 47
16576.94 60
16578.16 50
16579.37 53
16580.59 59
16581.81 50
16583.02 45
16584.24 43
16585.46 52
16586.68 41
16587.89 32
16589.11 51
16590.33 46
16591.54 47
16592.76 40
16593.98 40
16595.20 43
16596.41 45
16597.63 47
16598.85 52
16600.07 46
16601.29 65
16602.50 57
16603.72 55
16604.94 40
16606.16 52
16607.37 58
16608.59 39
16609.81 46
16611.03 56
16612.25 46
16613.46 45
16614.68 52
16615.90 45
16617.12 53
16618.34 62
16619.56 51
16620.77 41
16621.99 55
16623.21 52
16624.43 53
16625.65 39
16626.87 37
16628.09 41
16629.30 46
16630.52 42
16631.74 30
16632.96 55
16634.18 36
16635.40 60
16636.62 49
16637.84 45
16639.06 42
16640.28 39
16641.49 49
16642.71 54
16643.93 51
16645.15 49
16646.37 50
16647.59 43
16648.81 49
16650.03 38
16651.25 53
16652.47 48
16653.69 35
16654.91 53
16656.13 51
16657.35 44
16658.57 46
16659.79 59
16661.01 55
16662.23 39
16663.45 43
16664.67 53
16665.89 53
16667.11 43
16668.33 60
16669.55 34
16670.77 46
16671.99 55
16673.21 41
16674.43 35
16675.65 38
16676.87 61
16678.09 50
16679.31 72
16680.53 51
16681.75 48
16682.97 45
16684.19 48
16685.42 45
16686.64 37
16687.86 49
16689.08 51
16690.30 49
16691.52 44
16692.74 50
16693.96 45
16695.18 49
16696.40 57
16697.63 36
16698.85 41
16700.07 37
16701.29 42
16702.51 44
16703.73 44
16704.95 51
16706.18 59
16707.40 48
16708.62 45
16709.84 60
16711.06 53
16712.28 57
16713.51 47
16714.73 49
16715.95 57
16717.17 41
16718.39 46
16719.62 39
16720.84 42
16722.06 33
16723.28 35
16724.50 62
16725.73 47
16726.95 41
16728.17 62
16729.39 50
16730.62 41
16731.84 58
16733.06 44
16734.28 49
16735.51 29
16736.73 36
16737.95 43
16739.18 62
16740.40 51
16741.62 34
16742.84 58
16744.07 47
16745.29 47
16746.51 41
16747.74 44
16748.96 42
16750.18 50
16751.41 36
16752.63 42
16753.85 47
16755.08 35
16756.30 53
16757.52 40
16758.75 51
16759.97 36
16761.19 33
16762.42 49
16763.64 40
16764.86 57
16766.09 45
16767.31 46
16768.54 56
16769.76 43
16770.98 42
16772.21 33
16773.43 44
16774.66 52
16775.88 61
16777.10 48
16778.33 51
16779.55 46
16780.78 35
16782.00 41
16783.22 32
16784.45 48
16785.67 42
16786.90 57
16788.12 50
16789.35 54
16790.57 47
16791.80 50
16793.02 53
16794.25 57
16795.47 46
16796.70 33
16797.92 50
16799.15 57
16800.37 59
16801.60 54
16802.82 51
16804.05 36
16805.27 37
16806.50 36
16807.72 41
16808.95 37
16810.17 49
16811.40 95
16812.62 40
16813.85 31
16815.07 49
16816.30 60
16817.53 68
16818.75 41
16819.98 35
16821.20 38
16822.43 45
16823.65 47
16824.88 51
16826.11 48
16827.33 78
16828.56 72
16829.78 56
16831.01 48
16832.24 45
16833.46 42
16834.69 55
16835.92 43
16837.14 31
16838.37 33
16839.60 47
16840.82 59
16842.05 36
16843.27 47
16844.50 53
16845.73 67
16846.96 48
16848.18 44
16849.41 47
16850.64 39
16851.86 43
16853.09 46
16854.32 35
16855.54 43
16856.77 32
16858.00 48
16859.22 69
16860.45 36
16861.68 36
16862.91 50
16864.13 41
16865.36 51
16866.59 49
16867.82 45
16869.04 60
16870.27 38
16871.50 47
16872.73 42
16873.95 41
16875.18 46
16876.41 50
16877.64 51
16878.87 46
16880.09 40
16881.32 55
16882.55 59
16883.78 40
16885.01 41
16886.23 62
16887.46 44
16888.69 53
16889.92 57
16891.15 62
16892.38 52
16893.60 64
16894.83 56
16896.06 53
16897.29 51
16898.52 40
16899.75 44
16900.98 50
16902.20 57
16903.43 45
16904.66 32
16905.89 50
16907.12 64
16908.35 38
16909.58 43
16910.81 46
16912.04 42
16913.26 47
16914.49 44
16915.72 45
16916.95 35
16918.18 47
16919.41 60
16920.64 49
16921.87 47
16923.10 48
16924.33 38
16925.56 50
16926.79 32
16928.02 51
16929.25 41
16930.48 47
16931.71 43
16932.94 39
16934.17 55
16935.40 47
16936.63 54
16937.86 38
16939.09 41
16940.32 53
16941.55 49
16942.78 43
16944.01 45
16945.24 57
16946.47 42
16947.70 71
16948.93 49
16950.16 52
16951.39 45
16952.62 40
16953.85 32
16955.08 47
16956.31 41
16957.54 53
16958.77 55
16960.01 38
16961.24 43
16962.47 35
16963.70 39
16964.93 55
16966.16 84
16967.39 50
16968.62 55
16969.85 41
16971.08 45
16972.32 48
16973.55 52
16974.78 46
16976.01 38
16977.24 50
16978.47 45
16979.70 35
16980.94 44
16982.17 44
16983.40 43
16984.63 47
16985.86 38
16987.10 61
16988.33 41
16989.56 39
16990.79 38
16992.02 55
16993.26 49
16994.49 52
16995.72 46
16996.95 45
16998.18 52
16999.42 31
17000.65 30
17001.88 41
17003.11 49
17004.35 51
17005.58 38
17006.81 44
17008.04 48
17009.28 38
17010.51 40
17011.74 37
17012.97 43
17014.21 44
17015.44 59
17016.67 42
17017.91 40
17019.14 38
17020.37 34
17021.60 40
17022.84 48
17024.07 49
17025.30 46
17026.54 48
17027.77 45
17029.00 31
17030.24 42
17031.47 56
17032.70 52
17033.94 58
17035.17 71
17036.41 53
17037.64 47
17038.87 51
17040.11 37
17041.34 43
17042.57 47
17043.81 58
17045.04 44
17046.28 42
17047.51 38
17048.74 53
17049.98 56
17051.21 50
17052.45 68
17053.68 45
17054.92 57
17056.15 56
17057.38 52
17058.62 38
17059.85 41
17061.09 55
17062.32 64
17063.56 36
17064.79 48
17066.03 44
17067.26 50
17068.50 56
17069.73 39
17070.97 49
17072.20 39
17073.44 50
17074.67 43
17075.91 51
17077.14 54
17078.38 56
17079.61 44
17080.85 40
17082.08 46
17083.32 54
17084.55 41
17085.79 37
17087.02 56
17088.26 44
17089.49 37
17090.73 36
17091.97 46
17093.20 39
17094.44 33
17095.67 42
17096.91 42
17098.14 61
17099.38 54
17100.62 49
17101.85 48
17103.09 43
17104.32 54
17105.56 56
17106.80 65
17108.03 46
17109.27 39
17110.51 46
17111.74 51
17112.98 50
17114.21 43
17115.45 29
17116.69 44
17117.92 41
17119.16 53
17120.40 38
17121.63 39
17122.87 48
17124.11 56
17125.34 45
17126.58 34
17127.82 33
17129.06 42
17130.29 34
17131.53 42
17132.77 39
17134.00 43
17135.24 39
17136.48 36
17137.72 36
17138.95 35
17140.19 36
17141.43 43
17142.67 42
17143.90 37
17145.14 39
17146.38 37
17147.62 38
17148.85 36
17150.09 40
17151.33 39
17152.57 36
17153.80 54
17155.04 41
17156.28 32
17157.52 43
17158.76 48
17159.99 45
17161.23 51
17162.47 45
17163.71 42
17164.95 33
17166.19 48
17167.42 42
17168.66 46
17169.90 57
17171.14 55
17172.38 39
17173.62 50
17174.86 39
17176.09 55
17177.33 34
17178.57 40
17179.81 44
17181.05 33
17182.29 55
17183.53 38
17184.77 35
17186.01 33
17187.24 40
17188.48 46
17189.72 49
17190.96 37
17192.20 50
17193.44 53
17194.68 60
17195.92 48
17197.16 59
17198.40 50
17199.64 33
17200.88 49
17202.12 36
17203.36 39
17204.60 43
17205.84 46
17207.08 26
17208.32 31
17209.56 33
17210.80 49
17212.04 36
17213.28 32
17214.52 36
17215.76 33
17217.00 40
17218.24 34
17219.48 29
17220.72 36
17221.96 46
17223.20 47
17224.44 33
17225.68 56
17226.92 45
17228.16 39
17229.40 49
17230.64 30
17231.88 48
17233.12 63
17234.36 46
17235.60 35
17236.85 37
17238.09 43
17239.33 62
17240.57 56
17241.81 50
17243.05 40
17244.29 40
17245.53 40
17246.77 42
17248.02 50
17249.26 25
17250.50 42
17251.74 45
17252.98 52
17254.22 30
17255.46 37
17256.71 48
17257.95 49
17259.19 45
17260.43 39
17261.67 44
17262.91 42
17264.16 49
17265.40 34
17266.64 33
17267.88 51
17269.12 52
17270.37 57
17271.61 53
17272.85 49
17274.09 55
17275.34 45
17276.58 46
17277.82 44
17279.06 50
17280.30 48
17281.55 57
17282.79 47
17284.03 53
17285.27 40
17286.52 43
17287.76 48
17289.00 44
17290.25 31
17291.49 41
17292.73 40
17293.97 46
17295.22 49
17296.46 36
17297.70 45
17298.95 44
17300.19 51
17301.43 54
17302.68 47
17303.92 46
17305.16 47
17306.41 52
17307.65 45
17308.89 46
17310.14 41
17311.38 53
17312.62 54
17313.87 38
17315.11 45
17316.36 48
17317.60 46
17318.84 42
17320.09 43
17321.33 47
17322.58 45
17323.82 55
17325.06 41
17326.31 34
17327.55 32
17328.80 36
17330.04 34
17331.28 52
17332.53 59
17333.77 37
17335.02 40
17336.26 54
17337.51 44
17338.75 41
17340.00 46
17341.24 46
17342.48 40
17343.73 42
17344.97 52
17346.22 47
17347.46 49
17348.71 51
17349.95 39
17351.20 44
17352.44 44
17353.69 39
17354.93 38
17356.18 33
17357.42 53
17358.67 49
17359.92 53
17361.16 37
17362.41 35
17363.65 45
17364.90 42
17366.14 38
17367.39 55
17368.63 43
17369.88 51
17371.13 35
17372.37 44
17373.62 31
17374.86 51
17376.11 42
17377.35 33
17378.60 43
17379.85 27
17381.09 35
17382.34 32
17383.59 44
17384.83 40
17386.08 46
17387.32 42
17388.57 51
17389.82 51
17391.06 42
17392.31 42
17393.56 46
17394.80 51
17396.05 52
17397.30 52
17398.54 42
17399.79 43
17401.04 54
17402.28 35
17403.53 26
17404.78 32
17406.02 37
17407.27 44
17408.52 35
17409.77 34
17411.01 44
17412.26 52
17413.51 53
17414.75 52
17416.00 39
17417.25 32
17418.50 45
17419.74 39
17420.99 45
17422.24 38
17423.49 39
17424.73 43
17425.98 40
17427.23 30
17428.48 57
17429.73 52
17430.97 36
17432.22 42
17433.47 50
17434.72 39
17435.97 50
17437.21 48
17438.46 48
17439.71 39
17440.96 52
17442.21 50
17443.45 39
17444.70 48
17445.95 43
17447.20 45
17448.45 39
17449.70 32
17450.95 46
17452.19 38
17453.44 34
17454.69 44
17455.94 47
17457.19 50
17458.44 45
17459.69 47
17460.94 54
17462.19 45
17463.43 44
17464.68 41
17465.93 42
17467.18 47
17468.43 64
17469.68 58
17470.93 44
17472.18 37
17473.43 36
17474.68 48
17475.93 45
17477.18 48
17478.43 40
17479.68 36
17480.93 35
17482.18 48
17483.43 49
17484.68 66
17485.93 42
17487.17 47
17488.42 48
17489.67 49
17490.92 43
17492.18 41
17493.43 58
17494.68 51
17495.93 53
17497.18 42
17498.43 53
17499.68 45
17500.93 41
17502.18 37
17503.43 49
17504.68 35
17505.93 52
17507.18 43
17508.43 33
17509.68 45
17510.93 28
17512.18 40
17513.43 40
17514.68 50
17515.94 47
17517.19 48
17518.44 42
17519.69 49
17520.94 61
17522.19 44
17523.44 22
17524.69 43
17525.94 31
17527.20 54
17528.45 55
17529.70 47
17530.95 46
17532.20 36
17533.45 38
17534.70 30
17535.96 47
17537.21 40
17538.46 54
17539.71 41
17540.96 47
17542.22 64
17543.47 67
17544.72 61
17545.97 49
17547.22 51
17548.48 48
17549.73 49
17550.98 45
17552.23 42
17553.48 41
17554.74 53
17555.99 61
17557.24 48
17558.49 46
17559.75 51
17561.00 39
17562.25 45
17563.50 46
17564.76 48
17566.01 48
17567.26 53
17568.52 48
17569.77 39
17571.02 33
17572.27 44
17573.53 40
17574.78 41
17576.03 57
17577.29 44
17578.54 49
17579.79 33
17581.05 39
17582.30 32
17583.55 49
17584.81 49
17586.06 50
17587.31 45
17588.57 52
17589.82 60
17591.07 48
17592.33 51
17593.58 42
17594.83 66
17596.09 58
17597.34 46
17598.60 38
17599.85 50
17601.10 63
17602.36 56
17603.61 41
17604.87 38
17606.12 46
17607.37 55
17608.63 47
17609.88 43
17611.14 34
17612.39 51
17613.65 56
17614.90 61
17616.16 42
17617.41 44
17618.66 48
17619.92 43
17621.17 41
17622.43 59
17623.68 52
17624.94 53
17626.19 53
17627.45 53
17628.70 48
17629.96 51
17631.21 46
17632.47 51
17633.72 40
17634.98 61
17636.23 41
17637.49 41
17638.74 48
17640.00 41
17641.26 54
17642.51 49
17643.77 73
17645.02 50
17646.28 37
17647.53 48
17648.79 40
17650.04 33
17651.30 52
17652.56 53
17653.81 38
17655.07 55
17656.32 55
17657.58 52
17658.84 50
17660.09 40
17661.35 48
17662.60 43
17663.86 39
17665.12 39
17666.37 43
17667.63 45
17668.89 39
17670.14 36
17671.40 43
17672.66 47
17673.91 69
17675.17 49
17676.43 36
17677.68 38
17678.94 47
17680.20 41
17681.45 48
17682.71 41
17683.97 56
17685.22 60
17686.48 43
17687.74 33
17688.99 41
17690.25 41
17691.51 61
17692.77 42
17694.02 46
17695.28 36
17696.54 35
17697.80 41
17699.05 31
17700.31 37
17701.57 41
17702.83 44
17704.08 39
17705.34 41
17706.60 52
17707.86 54
17709.11 50
17710.37 43
17711.63 40
17712.89 38
17714.15 45
17715.40 50
17716.66 31
17717.92 42
17719.18 54
17720.44 59
17721.70 46
17722.95 35
17724.21 41
17725.47 50
17726.73 64
17727.99 46
17729.25 54
17730.51 44
17731.76 58
17733.02 39
17734.28 40
17735.54 47
17736.80 43
17738.06 46
17739.32 35
17740.58 39
17741.83 37
17743.09 46
17744.35 49
17745.61 48
17746.87 40
17748.13 41
17749.39 53
17750.65 44
17751.91 41
17753.17 40
17754.43 42
17755.69 47
17756.95 33
17758.21 37
17759.47 37
17760.73 23
17761.98 40
17763.24 36
17764.50 56
17765.76 40
17767.02 44
17768.28 55
17769.54 47
17770.80 44
17772.06 42
17773.32 38
17774.58 27
17775.84 28
17777.11 32
17778.37 39
17779.63 35
17780.89 47
17782.15 39
17783.41 37
17784.67 39
17785.93 50
17787.19 38
17788.45 38
17789.71 36
17790.97 35
17792.23 30
17793.49 39
17794.75 47
17796.01 40
17797.28 41
17798.54 42
17799.80 31
17801.06 42
17802.32 40
17803.58 41
17804.84 33
17806.10 36
17807.37 37
17808.63 41
17809.89 41
17811.15 37
17812.41 33
17813.67 40
17814.93 32
17816.20 41
17817.46 32
17818.72 33
17819.98 41
17821.24 54
17822.50 55
17823.77 41
17825.03 33
17826.29 38
17827.55 44
17828.81 30
17830.08 34
17831.34 52
17832.60 54
17833.86 49
17835.13 39
17836.39 35
17837.65 46
17838.91 30
17840.18 35
17841.44 43
17842.70 40
17843.96 41
17845.23 31
17846.49 50
17847.75 41
17849.01 31
17850.28 39
17851.54 47
17852.80 54
17854.07 42
17855.33 35
17856.59 45
17857.86 37
17859.12 50
17860.38 58
17861.65 58
17862.91 50
17864.17 33
17865.44 39
17866.70 45
17867.96 37
17869.23 71
17870.49 58
17871.75 40
17873.02 35
17874.28 32
17875.54 27
17876.81 49
17878.07 44
17879.34 55
17880.60 55
17881.86 50
17883.13 58
17884.39 39
17885.66 42
17886.92 42
17888.18 47
17889.45 47
17890.71 45
17891.98 40
17893.24 35
17894.51 37
17895.77 35
17897.04 51
17898.30 63
17899.56 57
17900.83 41
17902.09 47
17903.36 37
17904.62 37
17905.89 49
17907.15 34
17908.42 51
17909.68 40
17910.95 30
17912.21 50
17913.48 51
17914.74 51
17916.01 45
17917.27 68
17918.54 40
17919.80 43
17921.07 34
17922.34 36
17923.60 54
17924.87 41
17926.13 40
17927.40 45
17928.66 43
17929.93 46
17931.19 48
17932.46 51
17933.73 49
17934.99 43
17936.26 32
17937.52 32
17938.79 53
17940.06 54
17941.32 37
17942.59 41
17943.85 31
17945.12 37
17946.39 54
17947.65 44
17948.92 40
17950.19 42
17951.45 32
17952.72 43
17953.99 45
17955.25 43
17956.52 38
17957.79 52
17959.05 37
17960.32 40
17961.59 31
17962.85 36
17964.12 44
17965.39 50
17966.65 50
17967.92 54
17969.19 48
17970.45 33
17971.72 48
17972.99 37
17974.26 39
17975.52 46
17976.79 32
17978.06 37
17979.33 36
17980.59 50
17981.86 25
17983.13 41
17984.40 44
17985.66 31
17986.93 46
17988.20 57
17989.47 52
17990.73 56
17992.00 48
17993.27 42
17994.54 45
17995.81 46
17997.07 38
17998.34 40
17999.61 33
18000.88 31
18002.15 35
18003.42 38
18004.68 45
18005.95 32
18007.22 49
18008.49 49
18009.76 38
18011.03 57
18012.30 59
18013.56 46
18014.83 43
18016.10 37
18017.37 31
18018.64 43
18019.91 50
18021.18 52
18022.45 38
18023.71 28
18024.98 38
18026.25 48
18027.52 37
18028.79 38
18030.06 48
18031.33 49
18032.60 41
18033.87 41
18035.14 72
18036.41 37
18037.68 37
18038.95 57
18040.22 55
18041.49 42
18042.76 41
18044.02 54
18045.29 69
18046.56 44
18047.83 34
18049.10 35
18050.37 39
18051.64 36
18052.91 34
18054.18 41
18055.45 31
18056.72 47
18057.99 54
18059.27 50
18060.54 39
18061.81 55
18063.08 44
18064.35 52
18065.62 36
18066.89 41
18068.16 62
18069.43 33
18070.70 27
18071.97 31
18073.24 38
18074.51 41
18075.78 37
18077.05 38
18078.32 39
18079.60 41
18080.87 38
18082.14 43
18083.41 52
18084.68 58
18085.95 61
18087.22 45
18088.49 40
18089.77 51
18091.04 47
18092.31 51
18093.58 34
18094.85 41
18096.12 37
18097.39 36
18098.67 46
18099.94 36
18101.21 33
18102.48 44
18103.75 55
18105.02 53
18106.30 48
18107.57 30
18108.84 33
18110.11 47
18111.38 39
18112.66 36
18113.93 37
18115.20 39
18116.47 42
18117.75 57
18119.02 40
18120.29 48
18121.56 47
18122.84 42
18124.11 41
18125.38 51
18126.65 40
18127.93 36
18129.20 36
18130.47 36
18131.74 43
18133.02 45
18134.29 43
18135.56 33
18136.84 42
18138.11 38
18139.38 43
18140.66 47
18141.93 33
18143.20 44
18144.48 40
18145.75 37
18147.02 29
18148.30 47
18149.57 47
18150.84 31
18152.12 50
18153.39 41
18154.66 36
18155.94 38
18157.21 41
18158.48 33
18159.76 43
18161.03 40
18162.31 41
18163.58 54
18164.85 38
18166.13 60
18167.40 48
18168.68 47
18169.95 35
18171.22 46
18172.50 39
18173.77 41
18175.05 35
18176.32 41
18177.60 41
18178.87 47
18180.15 34
18181.42 38
18182.69 51
18183.97 34
18185.24 39
18186.52 44
18187.79 45
18189.07 34
18190.34 44
18191.62 44
18192.89 27
18194.17 39
18195.44 51
18196.72 36
18197.99 41
18199.27 39
18200.54 41
18201.82 31
18203.09 37
18204.37 37
18205.65 41
18206.92 48
18208.20 51
18209.47 52
18210.75 44
18212.02 35
18213.30 35
18214.57 30
18215.85 43
18217.13 60
18218.40 37
18219.68 49
18220.95 71
18222.23 49
18223.51 40
18224.78 40
18226.06 41
18227.33 34
18228.61 36
18229.89 35
18231.16 42
18232.44 27
18233.72 38
18234.99 31
18236.27 38
18237.55 43
18238.82 39
18240.10 38
18241.38 29
18242.65 39
18243.93 22
18245.21 30
18246.48 32
18247.76 54
18249.04 33
18250.31 25
18251.59 38
18252.87 22
18254.15 31
18255.42 30
18256.70 57
18257.98 31
18259.25 49
18260.53 59
18261.81 31
18263.09 42
18264.36 47
18265.64 44
18266.92 43
18268.20 40
18269.47 51
18270.75 49
18272.03 49
18273.31 38
18274.59 28
18275.86 38
18277.14 48
18278.42 41
18279.70 34
18280.98 41
18282.25 36
18283.53 44
18284.81 34
18286.09 32
18287.37 34
18288.64 30
18289.92 40
18291.20 57
18292.48 54
18293.76 37
18295.04 63
18296.32 63
18297.59 43
18298.87 45
18300.15 41
18301.43 40
18302.71 39
18303.99 29
18305.27 30
18306.55 27
18307.83 48
18309.10 34
18310.38 41
18311.66 47
18312.94 49
18314.22 45
18315.50 35
18316.78 37
18318.06 42
18319.34 47
18320.62 42
18321.90 41
18323.18 33
18324.46 40
18325.74 49
18327.02 62
18328.30 42
18329.58 39
18330.86 43
18332.14 38
18333.41 36
18334.69 31
18335.97 36
18337.25 56
18338.54 55
18339.82 48
18341.10 50
18342.38 49
18343.66 50
18344.94 40
18346.22 38
18347.50 37
18348.78 40
18350.06 48
18351.34 39
18352.62 21
18353.90 26
18355.18 35
18356.46 47
18357.74 32
18359.02 36
18360.30 33
18361.58 35
18362.87 49
18364.15 39
18365.43 32
18366.71 49
18367.99 30
18369.27 26
18370.55 31
18371.83 19
18373.11 34
18374.40 35
18375.68 34
18376.96 42
18378.24 33
18379.52 39
18380.80 42
18382.08 46
18383.37 42
18384.65 40
18385.93 49
18387.21 39
18388.49 37
18389.78 49
18391.06 26
18392.34 47
18393.62 48
18394.90 40
18396.19 55
18397.47 73
18398.75 35
18400.03 44
18401.31 45
18402.60 41
18403.88 42
18405.16 41
18406.44 49
18407.73 41
18409.01 40
18410.29 39
18411.57 39
18412.86 33
18414.14 32
18415.42 29
18416.71 36
18417.99 36
18419.27 36
18420.55 45
18421.84 46
18423.12 39
18424.40 37
18425.69 49
18426.97 44
18428.25 33
18429.54 33
18430.82 36
18432.10 38
18433.39 34
18434.67 30
18435.95 46
18437.24 43
18438.52 37
18439.80 32
18441.09 46
18442.37 42
18443.66 48
18444.94 61
18446.22 43
18447.51 33
18448.79 39
18450.08 55
18451.36 56
18452.64 52
18453.93 34
18455.21 47
18456.50 38
18457.78 45
18459.06 40
18460.35 36
18461.63 51
18462.92 34
18464.20 34
18465.49 35
18466.77 41
18468.06 34
18469.34 40
18470.63 34
18471.91 47
18473.19 37
18474.48 57
18475.76 41
18477.05 37
18478.33 36
18479.62 48
18480.90 54
18482.19 42
18483.47 41
18484.76 41
18486.05 38
18487.33 50
18488.62 33
18489.90 35
18491.19 36
18492.47 47
18493.76 31
18495.04 36
18496.33 46
18497.61 55
18498.90 45
18500.19 63
18501.47 42
18502.76 44
18504.04 29
18505.33 29
18506.62 36
18507.90 49
18509.19 35
18510.47 35
18511.76 46
18513.05 46
18514.33 37
18515.62 39
18516.90 46
18518.19 41
18519.48 32
18520.76 33
18522.05 33
18523.34 40
18524.62 43
18525.91 42
18527.20 46
18528.48 39
18529.77 30
18531.06 37
18532.34 49
18533.63 61
18534.92 45
18536.21 52
18537.49 52
18538.78 47
18540.07 39
18541.35 33
18542.64 44
18543.93 38
18545.22 40
18546.50 41
18547.79 42
18549.08 34
18550.37 46
18551.65 46
18552.94 45
18554.23 41
18555.52 39
18556.80 44
18558.09 50
18559.38 38
18560.67 33
18561.95 27
18563.24 46
18564.53 43
18565.82 35
18567.11 45
18568.39 25
18569.68 45
18570.97 52
18572.26 40
18573.55 42
18574.84 47
18576.12 50
18577.41 52
18578.70 24
18579.99 32
18581.28 43
18582.57 45
18583.86 27
18585.14 32
18586.43 39
18587.72 44
18589.01 40
18590.30 39
18591.59 32
18592.88 35
18594.17 46
18595.46 30
18596.74 39
18598.03 33
18599.32 42
18600.61 32
18601.90 35
18603.19 43
18604.48 32
18605.77 45
18607.06 44
18608.35 34
18609.64 55
18610.93 44
18612.22 47
18613.51 57
18614.80 34
18616.09 46
18617.38 43
18618.67 50
18619.96 17
18621.25 42
18622.54 48
18623.83 45
18625.12 47
18626.41 44
18627.70 38
18628.99 44
18630.28 50
18631.57 43
18632.86 32
18634.15 35
18635.44 39
18636.73 47
18638.02 51
18639.31 45
18640.60 49
18641.89 56
18643.18 43
18644.47 27
18645.76 36
18647.06 43
18648.35 41
18649.64 33
18650.93 29
18652.22 35
18653.51 31
18654.80 37
18656.09 35
18657.38 40
18658.68 45
18659.97 48
18661.26 31
18662.55 41
18663.84 32
18665.13 36
18666.42 47
18667.72 44
18669.01 31
18670.30 41
18671.59 48
18672.88 31
18674.17 25
18675.47 26
18676.76 36
18678.05 38
18679.34 34
18680.63 36
18681.93 40
18683.22 44
18684.51 26
18685.80 43
18687.09 33
18688.39 52
18689.68 51
18690.97 32
18692.26 32
18693.56 43
18694.85 39
18696.14 40
18697.43 31
18698.73 32
18700.02 33
18701.31 44
18702.60 37
18703.90 29
18705.19 36
18706.48 44
18707.78 38
18709.07 42
18710.36 36
18711.66 45
18712.95 28
18714.24 45
18715.54 51
18716.83 54
18718.12 43
18719.42 35
18720.71 47
18722.00 43
18723.30 45
18724.59 31
18725.88 45
18727.18 31
18728.47 38
18729.76 38
18731.06 34
18732.35 41
18733.65 50
18734.94 33
18736.23 39
18737.53 34
18738.82 47
18740.12 40
18741.41 31
18742.70 33
18744.00 44
18745.29 55
18746.59 42
18747.88 44
18749.18 35
18750.47 34
18751.76 28
18753.06 37
18754.35 35
18755.65 33
18756.94 30
18758.24 37
18759.53 42
18760.83 40
18762.12 39
18763.42 22
18764.71 44
18766.01 39
18767.30 36
18768.60 34
18769.89 43
18771.19 36
18772.48 52
18773.78 32
18775.07 47
18776.37 45
18777.66 39
18778.96 50
18780.25 37
18781.55 28
18782.85 49
18784.14 47
18785.44 50
18786.73 49
18788.03 77
18789.32 42
18790.62 35
18791.92 47
18793.21 35
18794.51 41
18795.80 27
18797.10 42
18798.40 34
18799.69 32
18800.99 36
18802.28 31
18803.58 43
18804.88 34
18806.17 48
18807.47 45
18808.77 51
18810.06 45
18811.36 42
18812.66 49
18813.95 41
18815.25 37
18816.55 44
18817.84 61
18819.14 35
18820.44 38
18821.73 49
18823.03 35
18824.33 36
18825.62 45
18826.92 30
18828.22 43
18829.52 39
18830.81 62
18832.11 39
18833.41 40
18834.71 41
18836.00 50
18837.30 44
18838.60 38
18839.90 42
18841.19 41
18842.49 41
18843.79 33
18845.09 43
18846.38 37
18847.68 38
18848.98 42
18850.28 29
18851.58 38
18852.87 39
18854.17 37
18855.47 33
18856.77 25
18858.07 37
18859.36 43
18860.66 31
18861.96 38
18863.26 43
18864.56 45
18865.86 31
18867.15 36
18868.45 44
18869.75 38
18871.05 30
18872.35 25
18873.65 35
18874.95 40
18876.24 44
18877.54 32
18878.84 30
18880.14 39
18881.44 42
18882.74 44
18884.04 33
18885.34 39
18886.64 47
18887.94 38
18889.24 35
18890.53 35
18891.83 38
18893.13 34
18894.43 26
18895.73 35
18897.03 47
18898.33 41
18899.63 49
18900.93 30
18902.23 29
18903.53 37
18904.83 52
18906.13 39
18907.43 42
18908.73 27
18910.03 36
18911.33 42
18912.63 52
18913.93 39
18915.23 46
18916.53 30
18917.83 57
18919.13 31
18920.43 42
18921.73 36
18923.03 34
18924.33 42
18925.63 46
18926.93 51
18928.23 39
18929.53 39
18930.84 34
18932.14 27
18933.44 35
18934.74 31
18936.04 40
18937.34 44
18938.64 33
18939.94 39
18941.24 46
18942.54 52
18943.84 41
18945.15 46
18946.45 35
18947.75 39
18949.05 32
18950.35 44
18951.65 38
18952.95 39
18954.26 46
18955.56 40
18956.86 41
18958.16 35
18959.46 39
18960.76 32
18962.07 36
18963.37 39
18964.67 37
18965.97 35
18967.27 46
18968.57 47
18969.88 56
18971.18 40
18972.48 43
18973.78 55
18975.09 52
18976.39 37
18977.69 37
18978.99 46
18980.29 36
18981.60 53
18982.90 44
18984.20 47
18985.50 34
18986.81 49
18988.11 43
18989.41 43
18990.72 46
18992.02 43
18993.32 37
18994.62 39
18995.93 40
18997.23 35
18998.53 41
18999.84 66
19001.14 52
19002.44 43
19003.75 31
19005.05 31
19006.35 42
19007.66 42
19008.96 43
19010.26 29
19011.57 32
19012.87 41
19014.17 33
19015.48 39
19016.78 34
19018.08 46
19019.39 40
19020.69 37
19021.99 57
19023.30 48
19024.60 47
19025.91 35
19027.21 47
19028.51 37
19029.82 43
19031.12 47
19032.43 42
19033.73 34
19035.04 35
19036.34 36
19037.64 45
19038.95 41
19040.25 28
19041.56 26
19042.86 49
19044.17 38
19045.47 45
19046.78 36
19048.08 45
19049.39 36
19050.69 40
19052.00 37
19053.30 37
19054.61 35
19055.91 35
19057.22 40
19058.52 25
19059.83 39
19061.13 40
19062.44 35
19063.74 43
19065.05 30
19066.35 71
19067.66 54
19068.96 42
19070.27 34
19071.57 27
19072.88 49
19074.18 35
19075.49 38
19076.80 52
19078.10 42
19079.41 53
19080.71 34
19082.02 31
19083.33 23
19084.63 44
19085.94 33
19087.24 47
19088.55 42
19089.86 27
19091.16 35
19092.47 35
19093.77 38
19095.08 39
19096.39 41
19097.69 45
19099.00 45
19100.31 41
19101.61 38
19102.92 27
19104.23 25
19105.53 33
19106.84 45
19108.15 32
19109.45 32
19110.76 27
19112.07 21
19113.37 39
19114.68 39
19115.99 39
19117.30 50
19118.60 53
19119.91 46
19121.22 36
19122.52 28
19123.83 32
19125.14 35
19126.45 42
19127.75 24
19129.06 41
19130.37 44
19131.68 40
19132.98 29
19134.29 32
19135.60 39
19136.91 26
19138.22 29
19139.52 35
19140.83 39
19142.14 48
19143.45 47
19144.76 25
19146.06 40
19147.37 33
19148.68 28
19149.99 25
19151.30 41
19152.60 40
19153.91 29
19155.22 42
19156.53 48
19157.84 29
19159.15 30
19160.46 31
19161.76 32
19163.07 38
19164.38 32
19165.69 27
19167.00 37
19168.31 33
19169.62 40
19170.93 38
19172.23 41
19173.54 44
19174.85 41
19176.16 31
19177.47 48
19178.78 37
19180.09 31
19181.40 44
19182.71 37
19184.02 43
19185.33 37
19186.64 39
19187.95 48
19189.26 32
19190.57 35
19191.87 43
19193.18 44
19194.49 63
19195.80 51
19197.11 36
19198.42 39
19199.73 31
19201.04 30
19202.35 36
19203.66 40
19204.97 35
19206.28 52
19207.59 38
19208.90 29
19210.21 36
19211.53 40
19212.84 40
19214.15 37
19215.46 49
19216.77 47
19218.08 41
19219.39 36
19220.70 39
19222.01 35
19223.32 29
19224.63 48
19225.94 26
19227.25 37
19228.56 32
19229.87 30
19231.19 35
19232.50 26
19233.81 38
19235.12 30
19236.43 41
19237.74 36
19239.05 43
19240.36 49
19241.68 33
19242.99 35
19244.30 35
19245.61 31
19246.92 36
19248.23 54
19249.54 40
19250.86 39
19252.17 30
19253.48 37
19254.79 50
19256.10 35
19257.42 39
19258.73 33
19260.04 41
19261.35 37
19262.66 42
19263.98 35
19265.29 41
19266.60 34
19267.91 29
19269.22 31
19270.54 44
19271.85 37
19273.16 42
19274.47 36
19275.79 40
19277.10 40
19278.41 42
19279.72 52
19281.04 58
19282.35 38
19283.66 47
19284.98 33
19286.29 39
19287.60 38
19288.91 27
19290.23 25
19291.54 35
19292.85 39
19294.17 37
19295.48 35
19296.79 38
19298.11 38
19299.42 31
19300.73 50
19302.05 47
19303.36 36
19304.67 36
19305.99 37
19307.30 34
19308.61 46
19309.93 32
19311.24 31
19312.56 43
19313.87 25
19315.18 35
19316.50 48
19317.81 43
19319.13 37
19320.44 28
19321.75 28
19323.07 41
19324.38 36
19325.70 40
19327.01 41
19328.32 31
19329.64 37
19330.95 25
19332.27 29
19333.58 38
19334.90 33
19336.21 42
19337.53 49
19338.84 28
19340.16 32
19341.47 29
19342.79 32
19344.10 34
19345.42 36
19346.73 35
19348.05 32
19349.36 43
19350.68 29
19351.99 29
19353.31 35
19354.62 42
19355.94 34
19357.25 30
19358.57 33
19359.88 34
19361.20 32
19362.51 27
19363.83 38
19365.14 44
19366.46 45
19367.78 46
19369.09 42
19370.41 30
19371.72 40
19373.04 40
19374.35 33
19375.67 29
19376.99 34
19378.30 49
19379.62 34
19380.93 31
19382.25 25
19383.57 28
19384.88 43
19386.20 21
19387.52 28
19388.83 33
19390.15 40
19391.47 46
19392.78 45
19394.10 25
19395.42 38
19396.73 43
19398.05 30
19399.37 27
19400.68 30
19402.00 40
19403.32 40
19404.63 44
19405.95 35
19407.27 31
19408.58 56
19409.90 39
19411.22 47
19412.54 32
19413.85 38
19415.17 41
19416.49 34
19417.80 41
19419.12 35
19420.44 32
19421.76 29
19423.07 28
19424.39 27
19425.71 29
19427.03 38
19428.35 44
19429.66 45
19430.98 29
19432.30 37
19433.62 41
19434.93 45
19436.25 42
19437.57 26
19438.89 38
19440.21 39
19441.53 47
19442.84 30
19444.16 30
19445.48 46
19446.80 31
19448.12 39
19449.44 39
19450.75 31
19452.07 41
19453.39 40
19454.71 38
19456.03 39
19457.35 32
19458.67 53
19459.98 40
19461.30 40
19462.62 27
19463.94 37
19465.26 43
19466.58 66
19467.90 41
19469.22 35
19470.54 29
19471.86 31
19473.18 36
19474.49 51
19475.81 35
19477.13 42
19478.45 28
19479.77 38
19481.09 43
19482.41 38
19483.73 52
19485.05 32
19486.37 33
19487.69 38
19489.01 45
19490.33 37
19491.65 33
19492.97 37
19494.29 33
19495.61 38
19496.93 31
19498.25 50
19499.57 32
19500.89 32
19502.21 34
19503.53 32
19504.85 41
19506.17 39
19507.49 33
19508.81 46
19510.13 34
19511.45 33
19512.77 28
19514.09 34
19515.42 24
19516.74 37
19518.06 30
19519.38 28
19520.70 29
19522.02 28
19523.34 38
19524.66 33
19525.98 42
19527.30 37
19528.62 38
19529.95 32
19531.27 41
19532.59 44
19533.91 43
19535.23 32
19536.55 40
19537.87 39
19539.20 38
19540.52 41
19541.84 31
19543.16 31
19544.48 25
19545.80 36
19547.13 31
19548.45 31
19549.77 48
19551.09 31
19552.41 22
19553.74 34
19555.06 32
19556.38 40
19557.70 38
19559.02 33
19560.35 32
19561.67 40
19562.99 47
19564.31 36
19565.64 38
19566.96 44
19568.28 35
19569.60 45
19570.93 42
19572.25 30
19573.57 29
19574.89 32
19576.22 24
19577.54 33
19578.86 30
19580.18 42
19581.51 45
19582.83 34
19584.15 34
19585.48 42
19586.80 52
19588.12 33
19589.45 40
19590.77 45
19592.09 26
19593.42 33
19594.74 28
19596.06 34
19597.39 29
19598.71 48
19600.03 49
19601.36 37
19602.68 42
19604.00 35
19605.33 41
19606.65 42
19607.98 39
19609.30 37
19610.62 47
19611.95 43
19613.27 46
19614.60 48
19615.92 33
19617.24 34
19618.57 41
19619.89 33
19621.22 36
19622.54 38
19623.87 34
19625.19 39
19626.51 46
19627.84 41
19629.16 31
19630.49 37
19631.81 24
19633.14 36
19634.46 37
19635.79 39
19637.11 26
19638.44 27
19639.76 50
19641.09 42
19642.41 35
19643.74 55
19645.06 51
19646.39 35
19647.71 26
19649.04 31
19650.36 38
19651.69 26
19653.01 32
19654.34 36
19655.66 50
19656.99 30
19658.32 31
19659.64 19
19660.97 35
19662.29 42
19663.62 37
19664.94 54
19666.27 39
19667.60 41
19668.92 29
19670.25 39
19671.57 37
19672.90 39
19674.23 25
19675.55 27
19676.88 34
19678.20 31
19679.53 28
19680.86 33
19682.18 42
19683.51 36
19684.84 21
19686.16 37
19687.49 42
19688.82 46
19690.14 39
19691.47 27
19692.80 44
19694.12 54
19695.45 47
19696.78 29
19698.10 34
19699.43 43
19700.76 40
19702.08 29
19703.41 35
19704.74 37
19706.07 35
19707.39 38
19708.72 46
19710.05 31
19711.37 38
19712.70 40
19714.03 38
19715.36 26
19716.68 37
19718.01 31
19719.34 32
19720.67 34
19721.99 32
19723.32 22
19724.65 25
19725.98 44
19727.31 21
19728.63 23
19729.96 55
19731.29 43
19732.62 44
19733.95 34
19735.27 30
19736.60 37
19737.93 28
19739.26 46
19740.59 40
19741.92 39
19743.24 40
19744.57 32
19745.90 38
19747.23 27
19748.56 40
19749.89 57
19751.22 24
19752.54 34
19753.87 44
19755.20 41
19756.53 50
19757.86 36
19759.19 42
19760.52 39
19761.85 31
19763.18 46
19764.50 35
19765.83 33
19767.16 35
19768.49 28
19769.82 37
19771.15 30
19772.48 34
19773.81 34
19775.14 33
19776.47 26
19777.80 37
19779.13 30
19780.46 41
19781.79 36
19783.12 36
19784.45 31
19785.78 45
19787.11 37
19788.44 23
19789.77 28
19791.10 27
19792.43 47
19793.76 29
19795.09 31
19796.42 40
19797.75 36
19799.08 42
19800.41 45
19801.74 29
19803.07 46
19804.40 28
19805.73 37
19807.06 45
19808.39 46
19809.72 37
19811.05 40
19812.38 37
19813.71 22
19815.05 35
19816.38 36
19817.71 34
19819.04 39
19820.37 26
19821.70 31
19823.03 33
19824.36 40
19825.69 35
19827.03 29
19828.36 42
19829.69 53
19831.02 36
19832.35 35
19833.68 31
19835.01 24
19836.35 43
19837.68 30
19839.01 43
19840.34 40
19841.67 51
19843.00 38
19844.34 36
19845.67 26
19847.00 28
19848.33 36
19849.66 38
19851.00 31
19852.33 42
19853.66 42
19854.99 33
19856.32 43
19857.66 40
19858.99 40
19860.32 55
19861.65 40
19862.99 30
19864.32 33
19865.65 36
19866.98 41
19868.32 45
19869.65 50
19870.98 32
19872.31 39
19873.65 37
19874.98 36
19876.31 31
19877.65 32
19878.98 37
19880.31 29
19881.65 35
19882.98 44
19884.31 26
19885.64 44
19886.98 40
19888.31 28
19889.64 37
19890.98 38
19892.31 35
19893.64 45
19894.98 37
19896.31 38
19897.65 29
19898.98 39
19900.31 42
19901.65 35
19902.98 25
19904.31 45
19905.65 36
19906.98 18
19908.32 26
19909.65 40
19910.98 48
19912.32 32
19913.65 32
19914.99 43
19916.32 43
19917.66 51
19918.99 37
19920.32 32
19921.66 27
19922.99 33
19924.33 35
19925.66 56
19927.00 65
19928.33 24
19929.67 42
19931.00 56
19932.34 38
19933.67 32
19935.01 55
19936.34 58
19937.68 28
19939.01 22
19940.35 34
19941.68 42
19943.02 42
19944.35 27
19945.69 32
19947.02 28
19948.36 32
19949.69 35
19951.03 28
19952.36 28
19953.70 33
19955.03 30
19956.37 43
19957.71 25
19959.04 35
19960.38 49
19961.71 41
19963.05 42
19964.38 31
19965.72 30
19967.06 32
19968.39 38
19969.73 39
19971.06 35
19972.40 27
19973.74 41
19975.07 51
19976.41 33
19977.75 42
19979.08 40
19980.42 51
19981.75 30
19983.09 38
19984.43 36
19985.76 31
19987.10 39
19988.44 44
19989.77 48
19991.11 26
19992.45 43
19993.78 38
19995.12 51
19996.46 44
19997.80 35
19999.13 44
20000.47 47
20001.81 48
20003.14 41
20004.48 33
20005.82 31
20007.16 29
20008.49 32
20009.83 25
20011.17 29
20012.51 37
20013.84 42
20015.18 31
20016.52 29
20017.86 37
20019.19 33
20020.53 21
20021.87 35
20023.21 73
20024.55 47
20025.88 32
20027.22 37
20028.56 18
20029.90 41
20031.24 43
20032.57 26
20033.91 40
20035.25 41
20036.59 41
20037.93 44
20039.26 38
20040.60 37
20041.94 34
20043.28 40
20044.62 41
20045.96 30
20047.30 31
20048.63 35
20049.97 31
20051.31 32
20052.65 34
20053.99 27
20055.33 56
20056.67 53
20058.01 43
20059.35 35
20060.69 45
20062.02 35
20063.36 38
20064.70 29
20066.04 34
20067.38 40
20068.72 49
20070.06 40
20071.40 32
20072.74 36
20074.08 44
20075.42 40
20076.76 40
20078.10 39
20079.44 34
20080.78 41
20082.12 41
20083.46 34
20084.80 39
20086.14 42
20087.48 52
20088.82 36
20090.16 47
20091.50 34
20092.84 39
20094.18 44
20095.52 41
20096.86 28
20098.20 33
20099.54 32
20100.88 47
20102.22 29
20103.56 37
20104.90 39
20106.24 57
20107.58 37
20108.92 28
20110.26 25
20111.60 24
20112.95 50
20114.29 35
20115.63 29
20116.97 21
20118.31 44
20119.65 50
20120.99 36
20122.33 39
20123.67 38
20125.02 46
20126.36 38
20127.70 29
20129.04 29
20130.38 34
20131.72 33
20133.06 26
20134.41 28
20135.75 29
