# Supplementary material for: MALDI-TOF MS typing enables the classification of brewing yeasts of the genus Saccharomyces to major beer styles
Source: PLoS One. 2017 Aug 9;12(8):e0181694. doi: 10.1371/journal.pone.0181694 (PMC5549903; doi:10.1371/journal.pone.0181694)
Supplement: S11 File — The directory includes 90 raw files and was zipped to “.zip”; the folder has three strains with 30 spectra per strain; S1 Text explains the raw files with an example and Table 1 represents the yeast strains used within the experiment. (ZIP) [file pone.0181694.s014.zip › 31-33/30339-506-OG-Ale-Ale-YPG-18h-E-E_2015-07-28_2_0_D5_1.dat]

2000.78 2967
2001.20 2989
2001.62 3126
2002.04 3071
2002.46 2714
2002.88 2662
2003.31 2834
2003.73 2737
2004.15 2937
2004.57 2818
2004.99 2882
2005.42 2607
2005.84 2621
2006.26 3074
2006.68 2939
2007.11 3033
2007.53 2851
2007.95 2906
2008.37 2829
2008.80 2991
2009.22 2973
2009.64 2944
2010.06 2920
2010.49 2995
2010.91 3095
2011.33 3112
2011.75 2808
2012.18 2768
2012.60 2735
2013.02 2718
2013.45 2794
2013.87 2757
2014.29 2842
2014.72 2730
2015.14 2397
2015.56 2583
2015.99 2913
2016.41 2582
2016.83 2645
2017.26 2733
2017.68 2967
2018.10 2932
2018.53 3031
2018.95 2849
2019.37 2843
2019.80 3171
2020.22 3012
2020.65 2890
2021.07 2934
2021.49 2869
2021.92 2876
2022.34 3007
2022.76 2967
2023.19 2882
2023.61 2851
2024.04 2846
2024.46 2987
2024.89 3085
2025.31 3047
2025.73 2772
2026.16 2736
2026.58 2751
2027.01 2658
2027.43 2657
2027.86 2879
2028.28 2948
2028.71 2694
2029.13 2444
2029.56 2524
2029.98 2600
2030.40 2709
2030.83 2728
2031.25 2883
2031.68 2803
2032.10 2808
2032.53 2962
2032.95 2730
2033.38 2864
2033.80 2722
2034.23 2891
2034.66 2819
2035.08 2790
2035.51 2952
2035.93 3022
2036.36 3019
2036.78 2894
2037.21 3116
2037.63 2983
2038.06 3126
2038.48 3198
2038.91 3190
2039.34 3077
2039.76 3078
2040.19 2888
2040.61 2887
2041.04 3119
2041.47 3068
2041.89 2752
2042.32 2750
2042.74 2753
2043.17 2919
2043.60 2741
2044.02 2805
2044.45 2811
2044.87 2838
2045.30 2560
2045.73 2608
2046.15 2694
2046.58 2795
2047.01 2549
2047.43 2876
2047.86 3145
2048.29 2870
2048.71 2603
2049.14 2689
2049.57 2599
2049.99 2703
2050.42 2700
2050.85 2961
2051.28 2974
2051.70 2905
2052.13 2709
2052.56 2635
2052.98 2512
2053.41 2354
2053.84 2686
2054.27 2700
2054.69 2683
2055.12 2637
2055.55 2743
2055.97 2838
2056.40 2637
2056.83 2690
2057.26 2523
2057.69 2653
2058.11 2659
2058.54 2806
2058.97 2906
2059.40 2920
2059.82 2687
2060.25 2463
2060.68 2561
2061.11 2605
2061.54 2874
2061.96 2740
2062.39 2687
2062.82 2679
2063.25 2515
2063.68 2678
2064.11 3023
2064.53 2912
2064.96 3112
2065.39 3310
2065.82 3297
2066.25 3305
2066.68 3197
2067.11 3012
2067.53 3336
2067.96 3016
2068.39 2930
2068.82 2896
2069.25 2889
2069.68 2937
2070.11 3034
2070.54 2812
2070.96 2850
2071.39 2711
2071.82 2795
2072.25 2705
2072.68 2827
2073.11 2641
2073.54 2844
2073.97 2945
2074.40 3163
2074.83 3095
2075.26 2861
2075.69 2821
2076.12 2876
2076.55 2801
2076.98 2962
2077.41 3066
2077.84 2969
2078.27 3140
2078.70 2959
2079.13 2963
2079.56 3065
2079.98 3438
2080.42 3284
2080.85 3353
2081.28 3172
2081.71 3069
2082.14 3193
2082.57 3070
2083.00 3063
2083.43 2815
2083.86 2869
2084.29 3093
2084.72 2845
2085.15 2775
2085.58 2868
2086.01 2838
2086.44 2987
2086.87 2635
2087.30 2814
2087.73 3193
2088.16 2888
2088.59 2798
2089.02 2967
2089.46 2981
2089.89 2876
2090.32 2877
2090.75 2963
2091.18 2902
2091.61 2705
2092.04 2831
2092.47 2810
2092.90 2843
2093.34 2876
2093.77 2907
2094.20 2751
2094.63 2904
2095.06 2790
2095.49 2528
2095.93 2514
2096.36 2437
2096.79 2667
2097.22 2708
2097.65 2509
2098.08 2533
2098.52 2497
2098.95 2544
2099.38 2446
2099.81 2669
2100.24 2753
2100.68 2632
2101.11 2737
2101.54 2709
2101.97 2730
2102.41 2691
2102.84 2614
2103.27 2683
2103.70 2655
2104.13 2834
2104.57 2710
2105.00 3033
2105.43 2764
2105.86 2511
2106.30 2734
2106.73 3024
2107.16 2790
2107.60 2813
2108.03 2644
2108.46 2736
2108.89 2793
2109.33 2811
2109.76 2694
2110.19 2879
2110.63 2815
2111.06 2700
2111.49 2677
2111.93 2516
2112.36 2622
2112.79 2620
2113.23 2780
2113.66 2579
2114.09 2527
2114.53 2489
2114.96 2612
2115.39 2429
2115.83 2565
2116.26 2691
2116.70 2703
2117.13 2659
2117.56 2581
2118.00 2700
2118.43 2477
2118.87 2476
2119.30 2347
2119.73 2520
2120.17 2656
2120.60 2618
2121.04 2644
2121.47 2420
2121.90 2605
2122.34 2676
2122.77 2675
2123.21 2847
2123.64 2729
2124.08 2846
2124.51 2669
2124.95 2686
2125.38 2730
2125.81 2683
2126.25 2603
2126.68 2786
2127.12 2631
2127.55 2401
2127.99 2419
2128.42 2666
2128.86 2630
2129.29 2580
2129.73 2568
2130.16 2770
2130.60 2695
2131.03 2733
2131.47 3042
2131.91 3028
2132.34 2834
2132.78 2963
2133.21 2854
2133.65 2816
2134.08 2877
2134.52 3024
2134.95 3007
2135.39 2868
2135.82 2673
2136.26 2819
2136.70 3264
2137.13 2881
2137.57 2844
2138.00 2848
2138.44 2735
2138.88 2794
2139.31 2699
2139.75 2637
2140.18 2584
2140.62 2545
2141.06 2565
2141.49 2767
2141.93 2562
2142.37 2462
2142.80 2727
2143.24 2587
2143.68 2588
2144.11 2445
2144.55 2492
2144.99 2564
2145.42 2370
2145.86 2594
2146.30 2812
2146.73 2781
2147.17 2839
2147.61 2708
2148.04 2781
2148.48 2677
2148.92 2978
2149.35 2943
2149.79 2817
2150.23 3027
2150.67 3146
2151.10 3092
2151.54 3212
2151.98 3156
2152.42 3417
2152.85 3248
2153.29 3253
2153.73 3026
2154.17 2779
2154.60 2813
2155.04 2910
2155.48 2876
2155.92 3078
2156.35 3122
2156.79 2795
2157.23 2759
2157.67 2720
2158.11 2959
2158.54 2914
2158.98 2654
2159.42 2926
2159.86 3017
2160.30 2681
2160.73 2760
2161.17 2809
2161.61 2887
2162.05 2728
2162.49 2690
2162.93 2785
2163.36 2853
2163.80 2642
2164.24 2797
2164.68 2805
2165.12 2636
2165.56 2771
2166.00 2901
2166.44 2528
2166.87 2607
2167.31 2651
2167.75 2572
2168.19 2634
2168.63 2823
2169.07 2924
2169.51 2941
2169.95 2861
2170.39 2779
2170.83 2822
2171.27 3034
2171.71 3195
2172.14 3263
2172.58 3083
2173.02 3145
2173.46 2997
2173.90 3175
2174.34 2934
2174.78 2949
2175.22 3119
2175.66 3199
2176.10 3348
2176.54 3466
2176.98 3387
2177.42 3378
2177.86 3407
2178.30 3398
2178.74 3278
2179.18 3262
2179.62 3187
2180.06 3188
2180.50 3054
2180.94 3069
2181.38 2727
2181.82 2700
2182.26 2901
2182.70 2656
2183.14 2583
2183.58 2743
2184.03 2666
2184.47 2729
2184.91 2572
2185.35 2566
2185.79 2708
2186.23 2937
2186.67 2923
2187.11 2920
2187.55 3116
2187.99 3101
2188.43 2880
2188.87 2943
2189.32 3013
2189.76 3029
2190.20 3043
2190.64 3077
2191.08 3015
2191.52 3046
2191.96 2975
2192.41 3035
2192.85 3435
2193.29 3000
2193.73 2696
2194.17 3059
2194.61 3199
2195.06 2909
2195.50 2971
2195.94 2984
2196.38 3203
2196.82 3189
2197.26 3005
2197.71 3219
2198.15 2941
2198.59 3063
2199.03 2958
2199.47 2866
2199.92 3260
2200.36 3077
2200.80 2818
2201.24 2812
2201.69 3014
2202.13 2876
2202.57 2631
2203.01 2767
2203.46 2762
2203.90 2700
2204.34 3081
2204.78 2993
2205.23 3007
2205.67 2889
2206.11 2747
2206.56 2866
2207.00 2894
2207.44 2948
2207.88 2898
2208.33 3173
2208.77 3256
2209.21 3028
2209.66 3005
2210.10 3088
2210.54 3329
2210.99 3122
2211.43 2986
2211.87 3089
2212.32 3116
2212.76 3126
2213.20 2796
2213.65 2728
2214.09 2839
2214.53 2863
2214.98 2925
2215.42 2879
2215.87 2886
2216.31 2733
2216.75 2727
2217.20 2805
2217.64 2921
2218.09 2799
2218.53 2646
2218.97 3007
2219.42 2927
2219.86 2957
2220.31 2833
2220.75 2931
2221.20 3030
2221.64 2745
2222.08 3001
2222.53 3300
2222.97 2975
2223.42 2965
2223.86 3211
2224.31 3076
2224.75 3425
2225.20 3592
2225.64 3241
2226.09 3403
2226.53 3323
2226.98 3328
2227.42 3260
2227.87 3167
2228.31 3072
2228.76 3157
2229.20 2952
2229.65 3093
2230.09 3334
2230.54 3258
2230.98 3267
2231.43 3397
2231.87 3334
2232.32 3355
2232.76 3247
2233.21 3115
2233.66 3318
2234.10 3333
2234.55 3431
2234.99 3283
2235.44 3097
2235.88 3107
2236.33 3332
2236.78 3280
2237.22 3052
2237.67 2855
2238.11 2907
2238.56 2948
2239.01 2957
2239.45 2835
2239.90 3087
2240.34 3067
2240.79 3002
2241.24 3085
2241.68 2851
2242.13 2681
2242.58 2621
2243.02 2664
2243.47 2948
2243.92 2985
2244.36 2716
2244.81 2574
2245.26 2623
2245.70 2760
2246.15 2713
2246.60 2731
2247.04 2817
2247.49 2517
2247.94 2873
2248.38 2649
2248.83 3075
2249.28 2673
2249.73 2821
2250.17 2850
2250.62 2728
2251.07 2789
2251.52 3018
2251.96 2937
2252.41 2923
2252.86 2662
2253.31 2753
2253.75 2789
2254.20 2788
2254.65 2779
2255.10 2716
2255.54 2616
2255.99 2471
2256.44 2759
2256.89 2601
2257.34 2453
2257.78 2433
2258.23 2708
2258.68 2791
2259.13 2767
2259.58 2721
2260.02 2935
2260.47 2949
2260.92 2949
2261.37 2979
2261.82 3127
2262.27 3074
2262.71 3382
2263.16 3282
2263.61 3197
2264.06 3107
2264.51 3337
2264.96 3170
2265.41 3200
2265.85 3319
2266.30 3146
2266.75 3229
2267.20 3151
2267.65 3089
2268.10 2983
2268.55 3353
2269.00 3422
2269.45 3688
2269.90 3467
2270.35 3214
2270.79 3183
2271.24 3323
2271.69 3545
2272.14 3397
2272.59 3223
2273.04 3181
2273.49 2990
2273.94 2922
2274.39 2991
2274.84 3032
2275.29 2965
2275.74 3011
2276.19 2922
2276.64 2912
2277.09 2635
2277.54 2758
2277.99 2712
2278.44 2730
2278.89 2761
2279.34 2862
2279.79 2827
2280.24 2839
2280.69 2902
2281.14 2903
2281.59 2941
2282.04 3063
2282.49 2889
2282.94 3043
2283.39 3094
2283.84 2937
2284.29 2864
2284.74 2869
2285.20 2941
2285.65 2745
2286.10 2931
2286.55 3055
2287.00 3159
2287.45 3256
2287.90 3241
2288.35 3315
2288.80 3511
2289.25 4136
2289.70 4419
2290.16 4526
2290.61 4962
2291.06 5464
2291.51 5497
2291.96 5631
2292.41 5394
2292.86 5529
2293.32 5056
2293.77 4842
2294.22 4609
2294.67 4443
2295.12 4109
2295.57 3754
2296.03 3772
2296.48 3418
2296.93 3366
2297.38 3249
2297.83 3135
2298.29 2987
2298.74 2870
2299.19 3156
2299.64 3077
2300.09 2952
2300.55 2745
2301.00 2919
2301.45 2929
2301.90 2892
2302.36 2929
2302.81 2704
2303.26 2570
2303.71 2718
2304.17 2889
2304.62 2824
2305.07 2875
2305.52 2772
2305.98 2928
2306.43 2803
2306.88 3069
2307.33 3042
2307.79 2874
2308.24 3323
2308.69 3316
2309.15 3402
2309.60 3415
2310.05 3469
2310.51 3478
2310.96 3335
2311.41 3685
2311.87 3748
2312.32 3392
2312.77 3550
2313.23 3381
2313.68 3546
2314.13 3235
2314.59 3156
2315.04 2961
2315.49 2797
2315.95 2883
2316.40 2896
2316.86 3217
2317.31 3271
2317.76 3037
2318.22 3065
2318.67 3366
2319.13 3491
2319.58 3240
2320.03 3381
2320.49 3170
2320.94 3037
2321.40 3158
2321.85 3423
2322.31 3220
2322.76 3133
2323.21 3123
2323.67 2903
2324.12 3106
2324.58 3142
2325.03 3091
2325.49 3070
2325.94 3128
2326.40 3073
2326.85 3028
2327.31 3081
2327.76 3145
2328.22 3323
2328.67 3245
2329.13 3289
2329.58 3550
2330.04 3569
2330.49 3430
2330.95 3209
2331.40 3256
2331.86 3310
2332.31 3557
2332.77 3386
2333.22 3101
2333.68 3031
2334.13 3085
2334.59 2842
2335.05 2878
2335.50 2963
2335.96 2801
2336.41 2905
2336.87 2845
2337.32 3066
2337.78 3123
2338.24 3265
2338.69 3242
2339.15 3177
2339.60 3382
2340.06 3322
2340.52 3215
2340.97 3255
2341.43 3275
2341.88 3263
2342.34 3103
2342.80 3105
2343.25 3236
2343.71 3114
2344.17 2868
2344.62 3118
2345.08 3303
2345.54 3285
2345.99 3296
2346.45 3539
2346.91 3488
2347.36 3220
2347.82 3007
2348.28 3426
2348.73 3338
2349.19 2967
2349.65 3168
2350.11 2858
2350.56 3013
2351.02 2890
2351.48 2813
2351.93 3096
2352.39 2980
2352.85 2931
2353.31 2915
2353.76 2983
2354.22 2939
2354.68 2903
2355.14 2767
2355.59 2685
2356.05 2858
2356.51 3072
2356.97 2969
2357.42 3122
2357.88 2972
2358.34 2915
2358.80 2951
2359.26 2969
2359.71 2958
2360.17 3132
2360.63 3268
2361.09 3294
2361.55 3083
2362.00 3097
2362.46 3148
2362.92 2912
2363.38 2917
2363.84 2975
2364.30 3084
2364.76 3053
2365.21 2940
2365.67 3079
2366.13 2957
2366.59 3102
2367.05 3205
2367.51 3293
2367.97 3219
2368.42 3185
2368.88 3456
2369.34 3746
2369.80 3547
2370.26 3505
2370.72 3285
2371.18 3281
2371.64 3164
2372.10 3171
2372.56 3100
2373.02 3110
2373.48 3226
2373.93 3175
2374.39 3035
2374.85 3091
2375.31 3310
2375.77 3173
2376.23 3308
2376.69 3179
2377.15 3082
2377.61 2864
2378.07 3065
2378.53 3180
2378.99 3519
2379.45 3130
2379.91 3201
2380.37 3184
2380.83 3268
2381.29 3166
2381.75 3280
2382.21 3190
2382.67 3330
2383.13 3214
2383.59 3110
2384.05 3149
2384.51 2979
2384.97 3083
2385.43 2745
2385.89 2965
2386.36 3104
2386.82 3163
2387.28 3221
2387.74 2965
2388.20 2796
2388.66 3035
2389.12 3238
2389.58 3125
2390.04 3248
2390.50 3543
2390.96 3013
2391.42 3077
2391.89 2953
2392.35 3259
2392.81 3290
2393.27 3132
2393.73 2942
2394.19 3061
2394.65 2970
2395.11 2929
2395.58 3031
2396.04 2981
2396.50 2956
2396.96 2850
2397.42 2786
2397.88 2725
2398.35 2941
2398.81 2958
2399.27 3248
2399.73 2928
2400.19 2581
2400.66 2740
2401.12 2937
2401.58 2855
2402.04 2771
2402.50 2818
2402.97 2784
2403.43 2705
2403.89 2592
2404.35 2796
2404.82 2758
2405.28 2843
2405.74 2982
2406.20 3048
2406.67 2900
2407.13 2906
2407.59 2857
2408.05 2899
2408.52 2975
2408.98 2821
2409.44 2997
2409.90 2702
2410.37 2781
2410.83 2856
2411.29 2718
2411.76 2792
2412.22 2773
2412.68 2747
2413.15 2900
2413.61 2709
2414.07 2733
2414.54 2915
2415.00 3167
2415.46 3171
2415.93 3206
2416.39 3294
2416.85 3449
2417.32 3704
2417.78 3787
2418.24 3541
2418.71 3509
2419.17 3491
2419.63 3566
2420.10 3793
2420.56 3743
2421.03 3818
2421.49 3858
2421.95 3965
2422.42 3581
2422.88 3486
2423.35 3477
2423.81 3320
2424.28 3496
2424.74 3381
2425.20 3231
2425.67 3300
2426.13 3387
2426.60 3420
2427.06 3401
2427.53 3180
2427.99 3248
2428.46 3194
2428.92 3057
2429.38 3320
2429.85 3139
2430.31 3244
2430.78 3116
2431.24 2874
2431.71 2971
2432.17 3118
2432.64 3121
2433.10 3243
2433.57 3124
2434.03 3175
2434.50 3108
2434.96 3210
2435.43 3093
2435.90 2991
2436.36 3167
2436.83 3162
2437.29 3027
2437.76 2984
2438.22 2963
2438.69 3066
2439.15 3012
2439.62 3284
2440.09 3260
2440.55 3310
2441.02 3450
2441.48 3485
2441.95 3292
2442.42 3494
2442.88 3350
2443.35 3066
2443.81 3111
2444.28 3306
2444.75 3249
2445.21 2955
2445.68 3020
2446.14 3193
2446.61 2834
2447.08 2854
2447.54 2958
2448.01 3049
2448.48 2952
2448.94 2775
2449.41 2872
2449.88 2867
2450.34 2665
2450.81 2708
2451.28 2946
2451.74 2712
2452.21 2953
2452.68 2933
2453.14 2870
2453.61 2826
2454.08 2976
2454.55 3061
2455.01 2842
2455.48 2996
2455.95 2909
2456.42 2995
2456.88 2835
2457.35 2888
2457.82 2772
2458.28 2729
2458.75 2699
2459.22 2852
2459.69 2867
2460.16 2834
2460.62 2892
2461.09 2637
2461.56 2665
2462.03 2799
2462.49 2612
2462.96 2765
2463.43 2756
2463.90 2946
2464.37 2882
2464.83 2828
2465.30 2797
2465.77 2759
2466.24 2927
2466.71 3049
2467.18 3173
2467.64 2877
2468.11 2691
2468.58 2797
2469.05 2962
2469.52 2967
2469.99 3030
2470.46 2956
2470.92 2854
2471.39 2987
2471.86 2689
2472.33 2737
2472.80 2527
2473.27 2645
2473.74 2618
2474.21 2547
2474.68 2560
2475.14 2526
2475.61 2556
2476.08 2494
2476.55 2627
2477.02 2773
2477.49 2876
2477.96 3020
2478.43 2807
2478.90 2882
2479.37 2881
2479.84 3028
2480.31 3061
2480.78 2921
2481.25 2849
2481.72 3011
2482.19 2959
2482.66 3050
2483.13 2852
2483.60 2759
2484.07 2922
2484.54 3217
2485.01 2889
2485.48 2996
2485.95 3080
2486.42 2980
2486.89 2914
2487.36 2986
2487.83 2846
2488.30 3018
2488.77 3080
2489.24 3018
2489.71 3135
2490.18 3075
2490.65 3108
2491.12 2983
2491.59 2897
2492.06 2975
2492.53 3113
2493.00 3311
2493.47 3199
2493.94 3139
2494.42 3157
2494.89 3074
2495.36 2870
2495.83 2985
2496.30 2974
2496.77 3080
2497.24 3091
2497.71 2943
2498.18 2738
2498.66 2642
2499.13 2730
2499.60 2793
2500.07 2919
2500.54 2833
2501.01 2619
2501.48 2803
2501.96 2694
2502.43 2435
2502.90 2598
2503.37 2867
2503.84 2480
2504.31 2510
2504.79 2584
2505.26 2948
2505.73 2979
2506.20 2844
2506.67 2978
2507.15 2871
2507.62 2758
2508.09 3046
2508.56 3043
2509.04 3313
2509.51 3496
2509.98 3629
2510.45 3544
2510.93 3595
2511.40 3929
2511.87 3916
2512.34 3642
2512.82 3377
2513.29 3841
2513.76 3525
2514.23 3457
2514.71 3523
2515.18 3429
2515.65 3218
2516.13 3262
2516.60 3195
2517.07 3183
2517.54 3090
2518.02 2939
2518.49 3145
2518.96 3222
2519.44 3288
2519.91 3355
2520.38 3011
2520.86 2948
2521.33 3001
2521.80 2867
2522.28 3056
2522.75 3084
2523.23 3321
2523.70 3143
2524.17 2945
2524.65 2910
2525.12 2997
2525.59 3210
2526.07 3052
2526.54 2956
2527.02 3059
2527.49 3054
2527.96 2969
2528.44 2919
2528.91 2800
2529.39 2955
2529.86 2891
2530.34 2965
2530.81 2954
2531.28 2900
2531.76 2948
2532.23 3015
2532.71 3172
2533.18 3133
2533.66 3042
2534.13 3139
2534.61 3210
2535.08 3100
2535.56 3011
2536.03 3101
2536.51 3112
2536.98 3117
2537.46 2972
2537.93 2928
2538.41 2911
2538.88 2828
2539.36 2789
2539.83 2908
2540.31 3238
2540.78 3045
2541.26 2760
2541.73 2817
2542.21 2929
2542.68 2884
2543.16 2813
2543.63 3042
2544.11 3074
2544.58 3127
2545.06 3112
2545.54 3111
2546.01 3263
2546.49 3350
2546.96 3339
2547.44 3814
2547.92 3720
2548.39 3885
2548.87 4060
2549.34 3999
2549.82 3888
2550.30 3926
2550.77 4047
2551.25 3890
2551.72 3569
2552.20 3735
2552.68 3982
2553.15 3581
2553.63 3493
2554.11 3601
2554.58 3658
2555.06 3782
2555.54 3583
2556.01 3604
2556.49 3439
2556.97 3480
2557.44 3461
2557.92 3516
2558.40 3372
2558.87 3204
2559.35 3346
2559.83 2935
2560.31 3218
2560.78 3256
2561.26 3118
2561.74 2990
2562.21 3142
2562.69 3193
2563.17 3021
2563.65 2831
2564.12 2816
2564.60 2939
2565.08 2844
2565.56 2720
2566.03 2549
2566.51 2673
2566.99 2605
2567.47 2603
2567.95 2664
2568.42 2730
2568.90 2865
2569.38 2757
2569.86 2800
2570.34 2711
2570.81 2791
2571.29 2657
2571.77 2702
2572.25 2864
2572.73 2868
2573.20 3012
2573.68 2712
2574.16 2925
2574.64 2728
2575.12 2711
2575.60 2861
2576.08 2871
2576.55 3082
2577.03 2787
2577.51 2812
2577.99 2737
2578.47 2773
2578.95 2681
2579.43 2698
2579.91 2547
2580.38 2831
2580.86 2624
2581.34 2667
2581.82 2617
2582.30 2696
2582.78 2757
2583.26 2578
2583.74 2549
2584.22 2588
2584.70 2635
2585.18 2598
2585.66 2690
2586.14 2873
2586.62 2791
2587.09 2802
2587.57 2917
2588.05 3099
2588.53 3038
2589.01 2901
2589.49 3001
2589.97 2991
2590.45 2821
2590.93 2925
2591.41 3047
2591.89 3004
2592.37 2872
2592.85 2800
2593.33 3028
2593.81 3337
2594.29 3141
2594.77 3094
2595.25 3097
2595.74 3179
2596.22 3105
2596.70 3071
2597.18 2953
2597.66 2950
2598.14 3120
2598.62 3056
2599.10 2861
2599.58 2807
2600.06 2821
2600.54 2808
2601.02 2847
2601.50 2873
2601.98 2817
2602.47 2894
2602.95 2765
2603.43 2684
2603.91 2886
2604.39 2587
2604.87 2596
2605.35 2739
2605.83 2790
2606.32 2714
2606.80 2721
2607.28 3135
2607.76 3085
2608.24 2958
2608.72 2785
2609.20 2899
2609.69 2981
2610.17 3266
2610.65 2973
2611.13 3240
2611.61 3153
2612.10 2818
2612.58 2802
2613.06 2810
2613.54 2978
2614.02 2946
2614.51 2802
2614.99 2899
2615.47 2923
2615.95 2925
2616.43 2950
2616.92 3020
2617.40 3201
2617.88 3092
2618.36 2985
2618.85 3011
2619.33 3058
2619.81 2982
2620.29 2803
2620.78 2875
2621.26 2948
2621.74 2837
2622.23 2957
2622.71 3082
2623.19 3199
2623.67 3113
2624.16 2961
2624.64 3033
2625.12 3113
2625.61 2965
2626.09 2972
2626.57 2843
2627.06 2764
2627.54 2836
2628.02 2845
2628.51 2826
2628.99 2914
2629.47 2807
2629.96 3012
2630.44 2946
2630.92 3128
2631.41 3045
2631.89 3304
2632.38 3021
2632.86 3119
2633.34 3130
2633.83 3305
2634.31 2988
2634.80 2927
2635.28 3047
2635.76 3076
2636.25 2992
2636.73 2878
2637.22 2920
2637.70 2864
2638.18 2588
2638.67 2794
2639.15 2884
2639.64 3030
2640.12 2743
2640.61 2864
2641.09 3244
2641.58 3165
2642.06 3363
2642.55 3014
2643.03 2896
2643.51 2997
2644.00 3034
2644.48 3150
2644.97 3033
2645.45 2906
2645.94 3038
2646.42 3021
2646.91 2938
2647.39 2834
2647.88 2966
2648.37 2938
2648.85 2771
2649.34 2974
2649.82 2834
2650.31 2867
2650.79 2906
2651.28 2880
2651.76 2867
2652.25 3048
2652.73 2857
2653.22 2917
2653.71 2938
2654.19 2929
2654.68 2924
2655.16 2733
2655.65 2957
2656.14 2855
2656.62 2627
2657.11 2883
2657.59 2935
2658.08 3025
2658.57 3051
2659.05 2932
2659.54 2899
2660.02 2968
2660.51 2883
2661.00 2669
2661.48 3047
2661.97 3086
2662.46 2904
2662.94 2885
2663.43 2930
2663.92 3181
2664.40 3308
2664.89 3139
2665.38 3127
2665.86 3120
2666.35 2925
2666.84 2883
2667.32 2667
2667.81 2680
2668.30 2718
2668.79 2762
2669.27 2711
2669.76 2641
2670.25 2823
2670.74 2968
2671.22 3007
2671.71 3020
2672.20 3033
2672.68 3235
2673.17 3124
2673.66 3492
2674.15 3803
2674.63 4020
2675.12 4047
2675.61 4078
2676.10 4304
2676.59 4349
2677.07 4279
2677.56 4074
2678.05 4298
2678.54 4169
2679.03 3974
2679.51 3699
2680.00 3476
2680.49 3262
2680.98 3206
2681.47 3261
2681.96 3572
2682.44 3618
2682.93 3469
2683.42 3287
2683.91 3420
2684.40 3480
2684.89 3161
2685.37 3118
2685.86 3137
2686.35 3172
2686.84 3159
2687.33 3191
2687.82 3336
2688.31 2949
2688.80 2959
2689.29 2920
2689.77 2904
2690.26 2988
2690.75 2931
2691.24 2833
2691.73 2849
2692.22 2989
2692.71 3023
2693.20 3046
2693.69 2936
2694.18 2747
2694.67 2801
2695.16 2862
2695.65 2979
2696.14 3100
2696.63 3015
2697.12 2892
2697.60 2975
2698.09 2828
2698.58 2961
2699.07 2998
2699.56 3013
2700.05 3151
2700.54 2888
2701.03 2845
2701.52 2965
2702.01 3004
2702.50 3060
2703.00 3063
2703.49 3141
2703.98 3092
2704.47 3119
2704.96 3011
2705.45 2981
2705.94 3060
2706.43 3000
2706.92 2876
2707.41 2840
2707.90 3057
2708.39 2875
2708.88 2945
2709.37 2899
2709.86 2890
2710.35 2838
2710.84 2747
2711.34 3123
2711.83 2982
2712.32 2901
2712.81 2937
2713.30 2902
2713.79 2920
2714.28 3086
2714.77 2849
2715.27 2775
2715.76 2743
2716.25 2901
2716.74 2911
2717.23 2873
2717.72 2843
2718.21 2870
2718.71 2770
2719.20 2650
2719.69 2693
2720.18 2772
2720.67 2781
2721.17 2738
2721.66 2967
2722.15 3203
2722.64 2959
2723.13 3079
2723.63 3308
2724.12 3283
2724.61 3411
2725.10 3109
2725.59 3089
2726.09 2953
2726.58 3013
2727.07 3061
2727.56 3075
2728.06 2938
2728.55 2629
2729.04 2766
2729.53 2809
2730.03 2780
2730.52 2904
2731.01 2997
2731.50 2993
2732.00 3017
2732.49 2850
2732.98 3061
2733.48 2932
2733.97 3119
2734.46 3209
2734.96 3116
2735.45 3171
2735.94 2907
2736.44 3028
2736.93 3082
2737.42 3246
2737.92 3253
2738.41 3170
2738.90 3281
2739.40 3272
2739.89 3146
2740.38 3073
2740.88 3178
2741.37 3189
2741.86 3085
2742.36 2925
2742.85 2734
2743.35 2698
2743.84 2676
2744.33 2871
2744.83 2968
2745.32 2924
2745.82 2843
2746.31 3040
2746.80 2887
2747.30 2964
2747.79 2934
2748.29 3155
2748.78 3302
2749.28 3035
2749.77 2817
2750.26 3049
2750.76 3000
2751.25 3004
2751.75 3027
2752.24 3112
2752.74 3115
2753.23 2905
2753.73 2826
2754.22 3131
2754.72 2942
2755.21 2938
2755.71 2905
2756.20 2992
2756.70 3035
2757.19 3012
2757.69 3051
2758.18 2859
2758.68 3099
2759.17 3072
2759.67 3129
2760.16 2980
2760.66 2965
2761.16 3199
2761.65 3153
2762.15 2961
2762.64 2991
2763.14 3055
2763.63 2875
2764.13 2812
2764.63 2662
2765.12 2676
2765.62 2797
2766.11 2878
2766.61 2732
2767.10 2780
2767.60 2949
2768.10 2960
2768.59 2953
2769.09 2987
2769.59 2960
2770.08 3048
2770.58 3030
2771.07 3001
2771.57 3047
2772.07 3175
2772.56 3106
2773.06 3194
2773.56 3199
2774.05 3059
2774.55 3279
2775.05 3477
2775.54 3440
2776.04 3428
2776.54 3526
2777.03 3682
2777.53 3658
2778.03 3489
2778.53 3449
2779.02 3524
2779.52 3603
2780.02 3497
2780.51 3439
2781.01 3415
2781.51 3463
2782.01 3137
2782.50 3176
2783.00 3391
2783.50 3103
2784.00 2849
2784.49 3128
2784.99 2917
2785.49 2859
2785.99 2825
2786.48 2843
2786.98 2825
2787.48 2886
2787.98 3101
2788.48 2683
2788.97 2815
2789.47 2796
2789.97 2891
2790.47 2868
2790.97 2889
2791.46 2730
2791.96 2930
2792.46 2883
2792.96 2890
2793.46 2681
2793.96 2879
2794.45 3059
2794.95 3003
2795.45 3352
2795.95 3482
2796.45 3795
2796.95 3563
2797.45 3780
2797.95 3843
2798.44 3849
2798.94 3929
2799.44 3666
2799.94 3487
2800.44 3355
2800.94 3233
2801.44 3219
2801.94 3133
2802.44 2977
2802.94 3435
2803.43 3401
2803.93 3260
2804.43 3266
2804.93 3244
2805.43 3490
2805.93 3290
2806.43 3555
2806.93 3999
2807.43 4309
2807.93 4373
2808.43 4208
2808.93 4586
2809.43 4509
2809.93 4418
2810.43 4341
2810.93 4178
2811.43 3950
2811.93 3853
2812.43 3370
2812.93 3610
2813.43 3504
2813.93 3237
2814.43 3143
2814.93 3364
2815.43 3141
2815.93 3339
2816.43 3105
2816.93 3079
2817.43 3223
2817.93 3034
2818.43 3007
2818.93 3203
2819.43 3142
2819.94 3115
2820.44 2906
2820.94 3242
2821.44 2925
2821.94 2712
2822.44 2679
2822.94 2722
2823.44 2685
2823.94 2956
2824.44 3075
2824.95 2946
2825.45 2917
2825.95 2987
2826.45 3172
2826.95 3096
2827.45 2821
2827.95 2973
2828.46 2831
2828.96 2903
2829.46 3003
2829.96 2862
2830.46 2788
2830.96 2859
2831.47 2839
2831.97 2955
2832.47 2996
2832.97 2712
2833.47 2623
2833.97 2983
2834.48 3081
2834.98 2706
2835.48 2752
2835.98 2925
2836.49 2839
2836.99 2900
2837.49 2938
2837.99 3039
2838.49 3024
2839.00 3045
2839.50 3087
2840.00 3103
2840.50 3127
2841.01 2998
2841.51 3269
2842.01 3171
2842.52 3239
2843.02 3079
2843.52 3049
2844.02 3078
2844.53 3048
2845.03 2947
2845.53 3135
2846.04 3003
2846.54 3065
2847.04 3357
2847.55 3321
2848.05 3670
2848.55 3528
2849.05 3507
2849.56 3155
2850.06 3121
2850.57 3185
2851.07 3340
2851.57 3111
2852.08 3010
2852.58 3010
2853.08 3018
2853.59 2946
2854.09 2934
2854.59 2688
2855.10 2560
2855.60 2646
2856.11 2950
2856.61 2802
2857.11 2575
2857.62 2707
2858.12 3015
2858.63 2921
2859.13 2768
2859.63 2824
2860.14 2662
2860.64 2734
2861.15 2803
2861.65 3059
2862.16 3098
2862.66 2868
2863.17 2781
2863.67 2730
2864.18 2785
2864.68 2752
2865.18 2753
2865.69 2625
2866.19 2542
2866.70 2672
2867.20 2678
2867.71 2774
2868.21 2693
2868.72 2788
2869.22 2627
2869.73 2974
2870.23 2934
2870.74 3009
2871.25 2991
2871.75 2731
2872.26 2751
2872.76 2865
2873.27 2894
2873.77 2929
2874.28 2845
2874.78 2878
2875.29 2885
2875.79 2942
2876.30 2919
2876.81 2966
2877.31 3079
2877.82 3070
2878.32 2893
2878.83 2746
2879.34 2979
2879.84 2922
2880.35 2829
2880.85 3012
2881.36 2986
2881.87 3095
2882.37 3018
2882.88 3066
2883.39 3524
2883.89 3200
2884.40 3238
2884.90 3380
2885.41 3322
2885.92 3102
2886.42 3106
2886.93 3399
2887.44 3317
2887.94 3446
2888.45 3690
2888.96 3654
2889.47 3600
2889.97 3686
2890.48 3586
2890.99 3400
2891.49 3454
2892.00 3239
2892.51 3194
2893.01 3313
2893.52 3439
2894.03 3330
2894.54 3317
2895.04 3418
2895.55 3645
2896.06 3476
2896.57 3535
2897.07 3468
2897.58 3383
2898.09 3556
2898.60 3654
2899.10 3734
2899.61 3470
2900.12 3381
2900.63 3538
2901.14 3566
2901.64 3290
2902.15 3530
2902.66 3482
2903.17 3694
2903.68 3579
2904.18 3721
2904.69 4040
2905.20 3769
2905.71 3835
2906.22 3562
2906.73 3700
2907.23 3916
2907.74 3371
2908.25 3427
2908.76 3578
2909.27 3306
2909.78 3334
2910.29 3181
2910.79 2846
2911.30 2785
2911.81 3038
2912.32 3038
2912.83 2937
2913.34 2974
2913.85 2987
2914.36 3069
2914.87 2980
2915.38 3118
2915.88 3026
2916.39 3244
2916.90 3357
2917.41 3411
2917.92 3260
2918.43 3365
2918.94 3246
2919.45 3283
2919.96 3333
2920.47 3244
2920.98 3592
2921.49 3469
2922.00 3213
2922.51 3295
2923.02 3482
2923.53 3397
2924.04 3517
2924.55 3555
2925.06 3700
2925.57 3937
2926.08 4082
2926.59 4508
2927.10 4467
2927.61 4117
2928.12 4003
2928.63 3861
2929.14 3546
2929.65 3550
2930.16 3259
2930.67 2975
2931.18 2944
2931.69 2897
2932.20 2960
2932.71 2861
2933.22 2896
2933.73 2964
2934.25 3037
2934.76 3087
2935.27 3190
2935.78 3304
2936.29 3133
2936.80 3201
2937.31 3203
2937.82 3138
2938.33 2910
2938.84 2914
2939.36 2886
2939.87 3133
2940.38 3096
2940.89 3098
2941.40 3091
2941.91 3300
2942.42 3291
2942.94 3063
2943.45 3259
2943.96 3385
2944.47 3152
2944.98 3648
2945.49 3840
2946.01 3646
2946.52 3779
2947.03 3773
2947.54 3896
2948.05 3926
2948.57 3821
2949.08 3788
2949.59 4063
2950.10 3723
2950.61 3549
2951.13 3339
2951.64 3203
2952.15 3427
2952.66 3192
2953.18 3001
2953.69 2896
2954.20 3091
2954.71 3236
2955.23 3139
2955.74 3118
2956.25 3177
2956.76 2951
2957.28 2970
2957.79 2977
2958.30 2918
2958.82 2998
2959.33 3019
2959.84 3108
2960.36 3125
2960.87 3082
2961.38 3118
2961.89 3121
2962.41 3061
2962.92 3216
2963.43 3313
2963.95 3238
2964.46 2974
2964.98 2973
2965.49 3078
2966.00 3020
2966.52 2935
2967.03 2840
2967.54 2778
2968.06 2725
2968.57 2797
2969.08 2910
2969.60 2906
2970.11 2879
2970.63 2893
2971.14 2711
2971.65 2797
2972.17 2917
2972.68 2717
2973.20 2542
2973.71 2666
2974.23 2912
2974.74 2909
2975.25 2933
2975.77 2833
2976.28 2764
2976.80 2881
2977.31 2998
2977.83 2834
2978.34 3023
2978.86 3072
2979.37 2856
2979.89 2817
2980.40 2839
2980.91 3108
2981.43 3085
2981.94 2883
2982.46 2748
2982.97 2931
2983.49 3173
2984.00 3325
2984.52 3302
2985.04 3312
2985.55 3383
2986.07 3228
2986.58 3369
2987.10 3267
2987.61 3346
2988.13 3485
2988.64 3570
2989.16 3701
2989.67 3567
2990.19 3852
2990.71 3813
2991.22 3895
2991.74 3854
2992.25 3817
2992.77 3564
2993.28 3696
2993.80 3651
2994.32 3710
2994.83 3666
2995.35 3700
2995.87 3762
2996.38 3782
2996.90 3924
2997.41 3749
2997.93 3893
2998.45 3732
2998.96 3769
2999.48 3707
3000.00 3769
3000.51 3624
3001.03 3682
3001.55 3929
3002.06 3920
3002.58 4285
3003.10 4620
3003.61 4755
3004.13 5277
3004.65 5641
3005.16 5621
3005.68 5982
3006.20 5817
3006.71 6114
3007.23 6003
3007.75 5564
3008.27 5302
3008.78 4910
3009.30 4582
3009.82 4170
3010.34 3877
3010.85 3822
3011.37 3468
3011.89 3384
3012.41 3461
3012.92 3810
3013.44 3422
3013.96 3494
3014.48 3516
3014.99 3220
3015.51 3442
3016.03 3746
3016.55 3594
3017.07 3734
3017.58 3549
3018.10 3636
3018.62 3671
3019.14 3899
3019.66 3818
3020.17 3428
3020.69 3355
3021.21 3542
3021.73 3759
3022.25 3806
3022.77 3578
3023.28 3763
3023.80 3904
3024.32 3461
3024.84 3652
3025.36 3575
3025.88 3558
3026.40 3355
3026.92 3663
3027.43 3669
3027.95 3622
3028.47 3394
3028.99 3295
3029.51 3358
3030.03 3377
3030.55 3382
3031.07 3409
3031.59 3320
3032.11 3530
3032.63 3732
3033.14 3725
3033.66 3673
3034.18 3656
3034.70 3624
3035.22 3754
3035.74 4049
3036.26 4050
3036.78 3730
3037.30 3653
3037.82 3695
3038.34 3688
3038.86 3708
3039.38 3558
3039.90 3726
3040.42 3296
3040.94 3431
3041.46 3189
3041.98 3152
3042.50 3208
3043.02 2992
3043.54 3098
3044.06 3259
3044.58 3141
3045.10 3138
3045.62 3070
3046.14 3051
3046.66 3254
3047.18 3598
3047.70 3384
3048.23 3208
3048.75 3096
3049.27 3064
3049.79 3173
3050.31 3053
3050.83 3056
3051.35 3410
3051.87 3260
3052.39 3055
3052.91 3417
3053.43 3189
3053.96 3221
3054.48 3130
3055.00 3043
3055.52 2953
3056.04 2990
3056.56 2810
3057.08 2976
3057.60 3147
3058.13 2988
3058.65 2888
3059.17 2936
3059.69 2758
3060.21 2935
3060.73 2853
3061.26 2870
3061.78 2946
3062.30 3030
3062.82 2962
3063.34 3174
3063.87 2997
3064.39 3349
3064.91 3024
3065.43 2977
3065.95 3059
3066.48 3201
3067.00 3193
3067.52 3098
3068.04 3117
3068.57 3166
3069.09 3214
3069.61 3042
3070.13 3176
3070.65 3006
3071.18 3060
3071.70 3196
3072.22 3109
3072.75 2994
3073.27 3379
3073.79 3322
3074.31 3536
3074.84 3362
3075.36 3041
3075.88 3190
3076.41 3404
3076.93 3436
3077.45 3497
3077.98 3337
3078.50 3612
3079.02 3846
3079.55 3742
3080.07 3884
3080.59 3864
3081.12 3938
3081.64 3963
3082.16 4191
3082.69 4214
3083.21 4095
3083.73 3971
3084.26 3932
3084.78 4029
3085.30 3900
3085.83 3956
3086.35 4049
3086.88 3807
3087.40 3830
3087.92 3849
3088.45 3799
3088.97 3640
3089.50 3347
3090.02 3444
3090.55 3608
3091.07 3489
3091.59 3494
3092.12 3542
3092.64 3513
3093.17 3390
3093.69 3487
3094.22 3708
3094.74 3886
3095.27 3959
3095.79 3898
3096.31 3833
3096.84 3938
3097.36 3803
3097.89 4214
3098.41 4064
3098.94 3874
3099.46 4122
3099.99 4804
3100.51 5369
3101.04 5958
3101.56 6689
3102.09 7251
3102.62 8246
3103.14 8709
3103.67 10089
3104.19 10433
3104.72 11155
3105.24 10987
3105.77 9951
3106.29 9551
3106.82 9385
3107.34 8098
3107.87 6731
3108.40 6165
3108.92 5368
3109.45 4895
3109.97 4918
3110.50 4492
3111.03 4898
3111.55 4684
3112.08 4602
3112.60 4444
3113.13 4865
3113.66 4414
3114.18 4242
3114.71 4002
3115.24 3902
3115.76 3969
3116.29 3618
3116.81 3349
3117.34 3466
3117.87 3388
3118.39 3416
3118.92 3499
3119.45 3411
3119.97 3479
3120.50 3641
3121.03 3245
3121.55 3217
3122.08 3442
3122.61 3496
3123.14 3563
3123.66 3516
3124.19 3442
3124.72 3641
3125.24 3554
3125.77 3486
3126.30 3562
3126.83 3355
3127.35 3317
3127.88 3315
3128.41 3471
3128.94 3359
3129.46 3278
3129.99 3183
3130.52 3175
3131.05 3234
3131.57 3319
3132.10 3321
3132.63 3157
3133.16 3227
3133.69 3157
3134.21 3012
3134.74 3019
3135.27 3211
3135.80 3200
3136.33 2973
3136.85 2976
3137.38 3239
3137.91 3015
3138.44 2887
3138.97 2915
3139.50 2886
3140.02 2930
3140.55 3143
3141.08 3058
3141.61 3020
3142.14 3005
3142.67 3150
3143.20 3128
3143.72 3087
3144.25 3050
3144.78 3013
3145.31 3150
3145.84 3094
3146.37 3163
3146.90 3349
3147.43 3293
3147.96 3348
3148.48 3497
3149.01 3368
3149.54 3460
3150.07 3621
3150.60 3916
3151.13 3568
3151.66 3421
3152.19 3358
3152.72 3222
3153.25 3055
3153.78 3182
3154.31 3185
3154.84 3173
3155.37 3113
3155.90 3407
3156.43 3199
3156.96 3142
3157.49 3318
3158.02 3450
3158.55 3259
3159.08 3440
3159.61 3405
3160.14 3617
3160.67 3617
3161.20 3497
3161.73 3227
3162.26 3030
3162.79 3213
3163.32 3350
3163.85 3330
3164.38 3232
3164.91 3440
3165.44 3258
3165.97 3100
3166.50 3089
3167.03 3117
3167.56 3169
3168.09 3022
3168.63 2884
3169.16 2764
3169.69 2924
3170.22 3268
3170.75 3115
3171.28 2959
3171.81 2831
3172.34 2841
3172.87 2883
3173.40 2765
3173.94 3170
3174.47 3121
3175.00 3353
3175.53 3338
3176.06 3262
3176.59 3321
3177.12 3042
3177.66 3329
3178.19 3439
3178.72 3120
3179.25 3319
3179.78 3182
3180.31 3402
3180.85 3347
3181.38 3084
3181.91 3311
3182.44 3306
3182.97 3210
3183.51 3162
3184.04 3172
3184.57 3255
3185.10 2969
3185.64 2677
3186.17 2675
3186.70 2932
3187.23 2870
3187.77 2935
3188.30 3043
3188.83 2973
3189.36 2910
3189.90 3029
3190.43 2931
3190.96 2920
3191.49 2815
3192.03 2786
3192.56 2828
3193.09 2898
3193.62 2997
3194.16 2872
3194.69 2799
3195.22 2796
3195.76 2968
3196.29 3098
3196.82 3003
3197.36 2992
3197.89 3128
3198.42 3135
3198.96 3317
3199.49 3440
3200.02 3354
3200.56 3553
3201.09 3507
3201.62 3519
3202.16 3420
3202.69 3529
3203.23 3510
3203.76 3518
3204.29 3518
3204.83 3414
3205.36 3384
3205.89 3470
3206.43 3278
3206.96 3139
3207.50 3194
3208.03 3150
3208.57 3245
3209.10 3320
3209.63 3186
3210.17 3127
3210.70 3283
3211.24 3340
3211.77 3513
3212.31 3439
3212.84 3480
3213.37 3351
3213.91 3359
3214.44 3346
3214.98 3280
3215.51 3280
3216.05 3416
3216.58 3085
3217.12 3182
3217.65 3303
3218.19 3183
3218.72 3218
3219.26 3251
3219.79 3077
3220.33 3057
3220.86 3173
3221.40 3175
3221.93 3121
3222.47 3095
3223.00 3019
3223.54 3347
3224.08 3337
3224.61 3567
3225.15 3540
3225.68 3737
3226.22 3498
3226.75 3409
3227.29 3540
3227.83 3501
3228.36 3380
3228.90 3135
3229.43 3154
3229.97 3145
3230.50 3145
3231.04 3241
3231.58 3248
3232.11 3031
3232.65 2835
3233.19 2858
3233.72 3096
3234.26 2977
3234.79 2994
3235.33 3045
3235.87 3292
3236.40 3352
3236.94 3227
3237.48 3175
3238.01 3134
3238.55 3113
3239.09 3169
3239.62 3499
3240.16 3653
3240.70 3179
3241.23 3216
3241.77 3264
3242.31 3136
3242.85 3110
3243.38 3247
3243.92 3290
3244.46 2951
3244.99 2978
3245.53 3041
3246.07 2768
3246.61 2924
3247.14 2992
3247.68 3014
3248.22 3118
3248.76 3028
3249.29 3113
3249.83 2902
3250.37 3086
3250.91 3084
3251.44 2999
3251.98 3196
3252.52 3227
3253.06 3478
3253.60 3457
3254.13 3299
3254.67 3148
3255.21 3501
3255.75 3533
3256.29 3361
3256.82 3662
3257.36 3624
3257.90 3608
3258.44 3710
3258.98 3773
3259.52 3793
3260.05 4136
3260.59 4115
3261.13 4566
3261.67 4764
3262.21 4722
3262.75 5035
3263.29 5096
3263.82 5597
3264.36 5585
3264.90 5529
3265.44 5811
3265.98 6093
3266.52 6527
3267.06 6694
3267.60 6816
3268.14 6969
3268.68 6439
3269.21 6261
3269.75 6375
3270.29 6145
3270.83 5416
3271.37 4638
3271.91 4402
3272.45 4222
3272.99 4035
3273.53 3831
3274.07 3744
3274.61 3611
3275.15 3452
3275.69 3608
3276.23 3434
3276.77 3509
3277.31 3528
3277.85 3472
3278.39 3501
3278.93 3606
3279.47 3732
3280.01 3604
3280.55 3632
3281.09 3653
3281.63 3622
3282.17 3893
3282.71 3653
3283.25 3890
3283.79 4275
3284.33 4233
3284.87 3822
3285.41 4028
3285.95 4018
3286.49 3901
3287.03 4027
3287.57 4318
3288.11 4258
3288.66 3758
3289.20 3946
3289.74 4011
3290.28 3738
3290.82 3922
3291.36 3919
3291.90 3643
3292.44 3489
3292.98 3588
3293.52 3718
3294.07 3930
3294.61 4183
3295.15 4569
3295.69 5054
3296.23 4789
3296.77 5140
3297.31 5134
3297.86 4947
3298.40 4802
3298.94 4635
3299.48 4631
3300.02 4458
3300.56 4255
3301.11 4052
3301.65 3753
3302.19 3722
3302.73 3629
3303.27 3443
3303.82 3763
3304.36 3482
3304.90 3686
3305.44 3895
3305.99 3681
3306.53 3665
3307.07 3611
3307.61 3524
3308.15 3508
3308.70 3368
3309.24 3393
3309.78 3482
3310.32 3328
3310.87 3277
3311.41 3164
3311.95 3088
3312.50 3154
3313.04 3373
3313.58 3527
3314.12 3412
3314.67 3441
3315.21 3360
3315.75 3309
3316.30 3494
3316.84 3716
3317.38 3536
3317.93 3399
3318.47 3778
3319.01 3601
3319.56 3328
3320.10 3402
3320.64 3519
3321.19 3292
3321.73 3111
3322.27 3113
3322.82 2997
3323.36 3069
3323.90 3140
3324.45 3058
3324.99 3231
3325.54 3201
3326.08 3152
3326.62 2919
3327.17 3049
3327.71 3082
3328.26 3217
3328.80 2905
3329.34 2849
3329.89 3022
3330.43 3123
3330.98 3007
3331.52 2891
3332.07 2951
3332.61 3254
3333.15 3314
3333.70 3505
3334.24 3747
3334.79 3631
3335.33 3762
3335.88 3811
3336.42 4023
3336.97 3971
3337.51 4062
3338.06 4052
3338.60 3963
3339.15 3797
3339.69 3928
3340.24 3927
3340.78 3665
3341.33 3647
3341.87 3304
3342.42 3325
3342.96 3281
3343.51 3079
3344.05 2960
3344.60 2936
3345.14 2828
3345.69 2955
3346.23 3019
3346.78 2770
3347.33 3054
3347.87 3039
3348.42 3167
3348.96 3057
3349.51 3110
3350.05 3017
3350.60 3326
3351.15 3137
3351.69 2929
3352.24 3016
3352.78 3080
3353.33 2921
3353.88 2820
3354.42 3043
3354.97 3123
3355.52 3114
3356.06 2915
3356.61 2898
3357.15 3139
3357.70 3057
3358.25 2809
3358.79 2912
3359.34 2830
3359.89 2870
3360.43 2768
3360.98 2681
3361.53 2991
3362.07 2687
3362.62 2662
3363.17 2670
3363.72 2596
3364.26 2583
3364.81 2607
3365.36 2636
3365.90 2636
3366.45 2733
3367.00 2538
3367.55 2754
3368.09 2699
3368.64 2559
3369.19 2696
3369.73 3000
3370.28 2836
3370.83 2801
3371.38 2731
3371.92 2577
3372.47 2647
3373.02 2799
3373.57 2816
3374.12 2722
3374.66 2644
3375.21 2726
3375.76 2606
3376.31 2757
3376.86 2576
3377.40 2554
3377.95 2563
3378.50 2618
3379.05 2510
3379.60 2715
3380.14 2550
3380.69 2446
3381.24 2558
3381.79 2464
3382.34 2419
3382.89 2400
3383.44 2493
3383.98 2621
3384.53 2386
3385.08 2593
3385.63 2609
3386.18 2422
3386.73 2563
3387.28 2688
3387.83 2484
3388.37 2698
3388.92 2576
3389.47 2682
3390.02 2838
3390.57 2773
3391.12 2445
3391.67 2566
3392.22 2608
3392.77 2717
3393.32 2725
3393.87 2761
3394.42 2470
3394.97 2464
3395.52 2519
3396.06 2540
3396.61 2817
3397.16 2673
3397.71 2529
3398.26 2520
3398.81 2593
3399.36 2518
3399.91 2414
3400.46 2544
3401.01 2490
3401.56 2463
3402.11 2770
3402.66 2733
3403.21 2562
3403.76 2508
3404.31 2597
3404.86 2595
3405.41 2730
3405.96 2520
3406.52 2584
3407.07 2907
3407.62 2745
3408.17 2644
3408.72 2485
3409.27 2492
3409.82 2510
3410.37 2448
3410.92 2429
3411.47 2610
3412.02 2570
3412.57 2795
3413.12 2686
3413.68 2553
3414.23 2730
3414.78 2792
3415.33 2780
3415.88 2870
3416.43 2925
3416.98 2905
3417.53 2613
3418.08 2449
3418.64 2710
3419.19 2744
3419.74 2563
3420.29 2566
3420.84 2579
3421.39 2768
3421.95 2866
3422.50 2896
3423.05 3117
3423.60 3051
3424.15 3400
3424.70 3485
3425.26 3330
3425.81 3372
3426.36 3476
3426.91 3408
3427.46 3192
3428.02 3054
3428.57 3166
3429.12 3077
3429.67 2883
3430.23 2866
3430.78 2807
3431.33 2961
3431.88 2718
3432.44 2596
3432.99 2748
3433.54 2909
3434.09 2675
3434.65 2835
3435.20 2894
3435.75 2769
3436.30 2664
3436.86 2893
3437.41 2862
3437.96 2676
3438.52 2885
3439.07 2868
3439.62 2919
3440.18 2955
3440.73 3105
3441.28 2965
3441.84 3214
3442.39 3172
3442.94 3243
3443.50 3043
3444.05 2997
3444.60 3114
3445.16 3260
3445.71 3084
3446.26 2892
3446.82 2873
3447.37 2845
3447.92 2729
3448.48 2652
3449.03 2668
3449.59 2804
3450.14 2837
3450.69 2793
3451.25 2830
3451.80 2619
3452.36 2553
3452.91 2410
3453.47 2582
3454.02 2700
3454.57 2471
3455.13 2502
3455.68 2642
3456.24 2661
3456.79 2708
3457.35 2643
3457.90 2762
3458.46 2800
3459.01 2850
3459.56 2634
3460.12 2532
3460.67 2567
3461.23 2588
3461.78 2515
3462.34 2742
3462.89 2521
3463.45 2746
3464.00 2727
3464.56 2837
3465.11 2843
3465.67 2797
3466.22 2994
3466.78 2926
3467.34 2920
3467.89 2911
3468.45 2832
3469.00 3027
3469.56 2933
3470.11 2883
3470.67 2951
3471.22 3215
3471.78 3081
3472.34 2903
3472.89 2923
3473.45 3135
3474.00 2842
3474.56 3030
3475.11 3002
3475.67 2883
3476.23 3159
3476.78 3055
3477.34 2998
3477.89 2969
3478.45 2936
3479.01 3091
3479.56 3029
3480.12 3049
3480.68 3044
3481.23 3082
3481.79 2979
3482.35 3148
3482.90 3192
3483.46 3195
3484.02 3147
3484.57 3240
3485.13 3085
3485.69 3487
3486.24 3430
3486.80 3355
3487.36 3389
3487.91 3206
3488.47 3191
3489.03 3469
3489.58 3720
3490.14 3589
3490.70 4094
3491.26 4782
3491.81 5038
3492.37 5498
3492.93 5817
3493.49 5854
3494.04 5820
3494.60 5616
3495.16 5659
3495.72 5419
3496.27 5548
3496.83 5525
3497.39 5443
3497.95 5597
3498.50 6273
3499.06 6486
3499.62 6761
3500.18 7161
3500.74 7242
3501.29 7603
3501.85 7486
3502.41 7158
3502.97 6663
3503.53 6417
3504.09 6443
3504.64 5974
3505.20 5862
3505.76 5653
3506.32 5627
3506.88 5645
3507.44 5607
3507.99 5533
3508.55 5402
3509.11 5276
3509.67 5040
3510.23 4764
3510.79 4325
3511.35 3978
3511.91 3814
3512.46 3592
3513.02 3370
3513.58 3494
3514.14 3529
3514.70 3184
3515.26 3130
3515.82 3248
3516.38 3285
3516.94 3027
3517.50 2925
3518.06 3214
3518.62 3170
3519.18 3301
3519.74 3336
3520.29 3281
3520.85 3578
3521.41 3378
3521.97 3384
3522.53 3569
3523.09 3688
3523.65 3633
3524.21 3865
3524.77 3802
3525.33 3807
3525.89 3708
3526.45 3552
3527.01 3279
3527.57 3164
3528.13 3221
3528.69 3178
3529.25 3049
3529.81 2904
3530.37 2886
3530.94 2962
3531.50 3131
3532.06 2988
3532.62 3011
3533.18 2878
3533.74 3127
3534.30 2916
3534.86 3000
3535.42 3051
3535.98 3176
3536.54 3274
3537.10 3146
3537.66 3018
3538.22 3135
3538.79 3166
3539.35 3424
3539.91 3251
3540.47 3198
3541.03 3009
3541.59 3089
3542.15 3215
3542.71 3239
3543.28 3171
3543.84 3330
3544.40 3146
3544.96 2983
3545.52 2903
3546.08 2932
3546.64 2918
3547.21 2874
3547.77 2983
3548.33 2972
3548.89 2792
3549.45 2876
3550.02 2719
3550.58 2669
3551.14 2536
3551.70 2699
3552.26 2810
3552.83 2996
3553.39 2825
3553.95 2903
3554.51 2708
3555.07 2981
3555.64 2984
3556.20 3090
3556.76 3219
3557.32 3044
3557.89 3035
3558.45 2836
3559.01 3236
3559.58 3167
3560.14 2923
3560.70 2869
3561.26 2913
3561.83 2849
3562.39 3004
3562.95 2887
3563.52 2697
3564.08 2717
3564.64 2866
3565.20 3070
3565.77 2974
3566.33 2925
3566.89 2976
3567.46 2775
3568.02 2766
3568.58 2757
3569.15 2691
3569.71 2677
3570.27 2628
3570.84 2656
3571.40 2864
3571.97 2594
3572.53 2477
3573.09 2398
3573.66 2779
3574.22 2626
3574.78 2545
3575.35 2734
3575.91 2762
3576.48 2641
3577.04 2796
3577.60 2751
3578.17 2910
3578.73 2843
3579.30 2757
3579.86 2773
3580.43 2596
3580.99 2890
3581.55 2744
3582.12 2766
3582.68 2768
3583.25 2671
3583.81 2753
3584.38 2941
3584.94 3015
3585.51 2976
3586.07 2743
3586.64 2757
3587.20 2572
3587.77 2786
3588.33 2723
3588.90 2528
3589.46 2553
3590.03 2618
3590.59 2695
3591.16 2749
3591.72 2615
3592.29 2725
3592.85 2684
3593.42 2700
3593.98 2883
3594.55 2759
3595.11 2738
3595.68 2759
3596.24 2803
3596.81 2842
3597.38 2740
3597.94 2902
3598.51 2834
3599.07 2726
3599.64 2780
3600.21 2752
3600.77 2642
3601.34 2832
3601.90 2705
3602.47 2744
3603.04 2845
3603.60 2796
3604.17 2714
3604.73 2840
3605.30 2659
3605.87 2628
3606.43 2757
3607.00 2535
3607.57 2544
3608.13 2647
3608.70 2472
3609.27 2357
3609.83 2423
3610.40 2508
3610.97 2371
3611.53 2257
3612.10 2513
3612.67 2403
3613.23 2459
3613.80 2568
3614.37 2927
3614.93 3151
3615.50 3353
3616.07 3580
3616.64 3914
3617.20 4510
3617.77 4576
3618.34 4927
3618.90 5224
3619.47 5384
3620.04 5240
3620.61 5352
3621.17 5244
3621.74 5160
3622.31 4785
3622.88 4270
3623.45 3904
3624.01 3537
3624.58 3173
3625.15 3057
3625.72 2778
3626.28 2647
3626.85 2685
3627.42 2666
3627.99 2681
3628.56 2482
3629.12 2523
3629.69 2471
3630.26 2535
3630.83 2393
3631.40 2493
3631.97 2406
3632.53 2408
3633.10 2422
3633.67 2442
3634.24 2452
3634.81 2437
3635.38 2361
3635.95 2515
3636.51 2546
3637.08 2404
3637.65 2474
3638.22 2470
3638.79 2521
3639.36 2590
3639.93 2628
3640.50 2572
3641.07 2730
3641.64 2862
3642.20 2850
3642.77 2865
3643.34 2769
3643.91 2965
3644.48 2917
3645.05 2878
3645.62 2804
3646.19 2934
3646.76 2879
3647.33 2780
3647.90 2845
3648.47 2773
3649.04 3009
3649.61 3083
3650.18 2896
3650.75 2910
3651.32 2882
3651.89 2942
3652.46 3012
3653.03 3081
3653.60 3290
3654.17 3203
3654.74 3154
3655.31 3055
3655.88 2949
3656.45 2971
3657.02 3027
3657.59 3125
3658.16 2943
3658.73 2808
3659.30 2959
3659.87 2987
3660.44 3026
3661.01 2987
3661.58 2820
3662.15 3016
3662.73 3035
3663.30 2940
3663.87 2794
3664.44 2768
3665.01 2629
3665.58 2716
3666.15 2893
3666.72 2808
3667.29 2913
3667.86 2957
3668.44 2942
3669.01 2623
3669.58 2498
3670.15 2707
3670.72 2620
3671.29 2577
3671.86 2534
3672.44 2432
3673.01 2577
3673.58 2708
3674.15 2596
3674.72 2504
3675.29 2901
3675.87 2816
3676.44 2716
3677.01 2599
3677.58 2656
3678.15 2616
3678.73 2620
3679.30 2635
3679.87 2733
3680.44 2785
3681.01 2766
3681.59 2750
3682.16 2539
3682.73 2497
3683.30 2516
3683.88 2601
3684.45 2543
3685.02 2506
3685.59 2463
3686.17 2551
3686.74 2432
3687.31 2569
3687.88 2574
3688.46 2578
3689.03 2639
3689.60 2791
3690.18 2865
3690.75 2779
3691.32 2943
3691.89 2920
3692.47 2747
3693.04 2975
3693.61 2875
3694.19 2940
3694.76 2843
3695.33 2641
3695.91 2820
3696.48 2776
3697.05 2794
3697.63 2670
3698.20 2825
3698.77 2699
3699.35 2767
3699.92 2937
3700.50 2739
3701.07 2898
3701.64 2929
3702.22 2903
3702.79 2959
3703.36 2952
3703.94 2580
3704.51 2617
3705.09 2583
3705.66 2475
3706.24 2793
3706.81 2875
3707.38 2787
3707.96 2692
3708.53 2871
3709.11 2702
3709.68 2713
3710.26 2648
3710.83 2698
3711.40 2839
3711.98 2761
3712.55 2704
3713.13 2878
3713.70 2821
3714.28 2835
3714.85 2699
3715.43 2646
3716.00 2901
3716.58 2939
3717.15 2867
3717.73 2794
3718.30 2891
3718.88 2918
3719.45 2619
3720.03 2724
3720.60 3025
3721.18 3241
3721.75 3190
3722.33 3152
3722.91 3227
3723.48 3305
3724.06 3260
3724.63 3206
3725.21 3307
3725.78 3598
3726.36 3605
3726.94 3357
3727.51 3241
3728.09 3096
3728.66 3080
3729.24 3193
3729.81 3132
3730.39 2994
3730.97 3398
3731.54 3310
3732.12 3448
3732.70 3610
3733.27 3576
3733.85 3963
3734.42 3925
3735.00 3925
3735.58 4131
3736.15 4138
3736.73 3964
3737.31 3759
3737.88 3644
3738.46 3632
3739.04 3148
3739.61 3134
3740.19 3333
3740.77 3333
3741.34 2863
3741.92 2655
3742.50 2920
3743.08 2912
3743.65 2727
3744.23 2780
3744.81 3014
3745.38 2793
3745.96 2715
3746.54 2747
3747.12 2599
3747.69 2909
3748.27 2808
3748.85 2780
3749.43 2790
3750.00 2938
3750.58 2744
3751.16 2574
3751.74 2787
3752.31 2795
3752.89 2758
3753.47 2637
3754.05 2538
3754.62 2725
3755.20 2616
3755.78 2486
3756.36 2583
3756.94 2709
3757.52 2465
3758.09 2597
3758.67 2586
3759.25 2776
3759.83 2687
3760.41 2796
3760.99 2887
3761.56 2990
3762.14 3013
3762.72 2792
3763.30 2924
3763.88 2985
3764.46 2811
3765.04 3019
3765.61 3002
3766.19 2944
3766.77 3044
3767.35 3024
3767.93 3107
3768.51 2900
3769.09 3014
3769.67 3249
3770.25 3305
3770.82 3586
3771.40 3765
3771.98 3857
3772.56 3343
3773.14 3507
3773.72 3616
3774.30 3572
3774.88 3335
3775.46 3413
3776.04 3199
3776.62 3012
3777.20 2830
3777.78 2823
3778.36 2889
3778.94 2678
3779.52 2486
3780.10 2583
3780.68 2584
3781.26 2581
3781.84 2728
3782.42 2625
3783.00 2725
3783.58 2773
3784.16 2821
3784.74 2782
3785.32 2869
3785.90 2811
3786.48 2731
3787.06 2952
3787.64 3050
3788.22 2991
3788.80 2718
3789.38 2753
3789.96 2927
3790.54 2779
3791.12 2768
3791.70 2523
3792.29 2757
3792.87 2762
3793.45 2682
3794.03 2728
3794.61 2746
3795.19 2663
3795.77 2603
3796.35 2659
3796.93 2600
3797.51 2725
3798.10 2584
3798.68 2522
3799.26 2611
3799.84 2643
3800.42 2507
3801.00 2575
3801.58 2443
3802.17 2481
3802.75 2565
3803.33 2697
3803.91 2762
3804.49 2694
3805.07 2670
3805.66 2670
3806.24 2695
3806.82 2912
3807.40 2821
3807.98 3005
3808.57 2898
3809.15 3145
3809.73 3139
3810.31 3190
3810.89 3053
3811.48 3168
3812.06 2881
3812.64 3038
3813.22 3084
3813.81 3215
3814.39 3125
3814.97 3392
3815.55 3042
3816.14 3202
3816.72 3075
3817.30 3093
3817.88 3107
3818.47 2949
3819.05 2764
3819.63 2738
3820.22 2720
3820.80 2544
3821.38 2724
3821.97 2468
3822.55 2422
3823.13 2453
3823.72 2487
3824.30 2466
3824.88 2418
3825.46 2338
3826.05 2449
3826.63 2352
3827.22 2323
3827.80 2298
3828.38 2431
3828.97 2453
3829.55 2293
3830.13 2279
3830.72 2400
3831.30 2225
3831.88 2249
3832.47 2383
3833.05 2279
3833.64 2379
3834.22 2378
3834.80 2477
3835.39 2389
3835.97 2471
3836.56 2436
3837.14 2385
3837.73 2452
3838.31 2433
3838.89 2448
3839.48 2439
3840.06 2306
3840.65 2531
3841.23 2367
3841.82 2288
3842.40 2311
3842.99 2392
3843.57 2557
3844.16 2414
3844.74 2295
3845.33 2393
3845.91 2453
3846.50 2469
3847.08 2434
3847.67 2340
3848.25 2203
3848.84 2276
3849.42 2359
3850.01 2341
3850.59 2342
3851.18 2329
3851.76 2311
3852.35 2524
3852.93 2392
3853.52 2276
3854.10 2370
3854.69 2289
3855.27 2449
3855.86 2333
3856.45 2364
3857.03 2488
3857.62 2683
3858.20 2697
3858.79 2660
3859.38 2950
3859.96 3211
3860.55 3235
3861.13 3589
3861.72 3731
3862.31 3806
3862.89 3833
3863.48 3860
3864.06 4166
3864.65 4375
3865.24 3862
3865.82 3647
3866.41 3532
3867.00 3463
3867.58 3444
3868.17 3256
3868.76 3017
3869.34 2825
3869.93 2769
3870.52 2886
3871.10 2837
3871.69 2733
3872.28 2861
3872.86 2872
3873.45 2868
3874.04 2849
3874.63 3016
3875.21 2823
3875.80 2951
3876.39 3168
3876.97 3085
3877.56 3312
3878.15 3290
3878.74 3261
3879.32 3153
3879.91 3096
3880.50 3183
3881.09 2836
3881.67 2902
3882.26 2840
3882.85 2497
3883.44 2470
3884.03 2470
3884.61 2761
3885.20 2445
3885.79 2456
3886.38 2687
3886.96 2458
3887.55 2454
3888.14 2486
3888.73 2415
3889.32 2514
3889.91 2430
3890.49 2502
3891.08 2786
3891.67 2625
3892.26 2573
3892.85 2671
3893.44 2564
3894.02 2645
3894.61 2502
3895.20 2605
3895.79 2569
3896.38 2538
3896.97 2540
3897.56 2681
3898.15 2628
3898.73 2613
3899.32 2576
3899.91 2721
3900.50 2802
3901.09 2637
3901.68 2754
3902.27 2663
3902.86 2562
3903.45 2437
3904.04 2474
3904.63 2718
3905.22 2601
3905.81 2478
3906.39 2461
3906.98 2534
3907.57 2545
3908.16 2813
3908.75 2715
3909.34 2681
3909.93 2573
3910.52 2465
3911.11 2334
3911.70 2227
3912.29 2329
3912.88 2430
3913.47 2206
3914.06 2289
3914.65 2257
3915.24 2100
3915.83 2178
3916.42 2203
3917.01 2249
3917.60 2482
3918.19 2424
3918.78 2290
3919.37 2393
3919.97 2378
3920.56 2289
3921.15 2489
3921.74 2385
3922.33 2444
3922.92 2390
3923.51 2325
3924.10 2219
3924.69 2244
3925.28 2321
3925.87 2412
3926.46 2354
3927.06 2174
3927.65 2402
3928.24 2217
3928.83 2370
3929.42 2260
3930.01 2217
3930.60 2022
3931.19 2165
3931.79 2262
3932.38 2117
3932.97 2174
3933.56 2207
3934.15 1944
3934.74 1886
3935.33 2053
3935.93 2293
3936.52 2208
3937.11 2152
3937.70 2081
3938.29 1949
3938.89 2075
3939.48 2394
3940.07 2368
3940.66 2378
3941.25 2216
3941.85 2409
3942.44 2569
3943.03 2378
3943.62 2491
3944.22 2688
3944.81 2678
3945.40 2622
3945.99 2449
3946.59 2425
3947.18 2166
3947.77 2334
3948.36 2460
3948.96 2360
3949.55 2334
3950.14 2365
3950.73 2346
3951.33 2377
3951.92 2330
3952.51 2234
3953.11 2290
3953.70 2415
3954.29 2374
3954.89 2388
3955.48 2387
3956.07 2446
3956.66 2243
3957.26 2260
3957.85 2520
3958.44 2505
3959.04 2601
3959.63 2588
3960.23 2734
3960.82 2808
3961.41 2614
3962.01 2295
3962.60 2370
3963.19 2465
3963.79 2307
3964.38 2216
3964.98 2506
3965.57 2421
3966.16 2377
3966.76 2393
3967.35 2404
3967.95 2362
3968.54 2434
3969.13 2216
3969.73 2486
3970.32 2586
3970.92 2498
3971.51 2295
3972.11 2117
3972.70 2121
3973.29 2203
3973.89 2150
3974.48 2177
3975.08 2348
3975.67 2368
3976.27 2364
3976.86 2371
3977.46 2466
3978.05 2532
3978.65 2664
3979.24 2600
3979.84 2581
3980.43 2434
3981.03 2333
3981.62 2537
3982.22 2567
3982.81 2451
3983.41 2460
3984.00 2548
3984.60 2520
3985.19 2601
3985.79 2320
3986.39 2263
3986.98 2598
3987.58 2650
3988.17 2436
3988.77 2418
3989.36 2446
3989.96 2530
3990.56 2481
3991.15 2333
3991.75 2363
3992.34 2439
3992.94 2321
3993.54 2428
3994.13 2618
3994.73 2450
3995.32 2471
3995.92 2564
3996.52 2595
3997.11 2563
3997.71 2710
3998.31 2501
3998.90 2352
3999.50 2410
4000.09 2449
4000.69 2545
4001.29 2575
4001.88 2412
4002.48 2341
4003.08 2522
4003.68 2448
4004.27 2382
4004.87 2360
4005.47 2582
4006.06 2484
4006.66 2541
4007.26 2592
4007.85 2636
4008.45 2763
4009.05 2689
4009.65 2849
4010.24 2554
4010.84 2691
4011.44 2789
4012.04 2601
4012.63 2579
4013.23 2443
4013.83 2437
4014.43 2682
4015.02 2560
4015.62 2439
4016.22 2405
4016.82 2561
4017.41 2751
4018.01 2867
4018.61 2636
4019.21 2643
4019.81 2696
4020.40 2642
4021.00 2546
4021.60 2654
4022.20 2587
4022.80 2451
4023.39 2513
4023.99 2540
4024.59 2491
4025.19 2469
4025.79 2643
4026.39 2636
4026.99 2778
4027.58 2622
4028.18 2689
4028.78 2844
4029.38 3254
4029.98 3142
4030.58 3068
4031.18 2990
4031.78 2979
4032.37 2977
4032.97 2926
4033.57 2747
4034.17 2746
4034.77 2894
4035.37 2780
4035.97 2791
4036.57 2644
4037.17 2828
4037.77 2689
4038.37 2343
4038.97 2541
4039.56 2464
4040.16 2461
4040.76 2471
4041.36 2395
4041.96 2384
4042.56 2351
4043.16 2411
4043.76 2439
4044.36 2370
4044.96 2488
4045.56 2222
4046.16 2278
4046.76 2476
4047.36 2562
4047.96 2690
4048.56 2593
4049.16 2646
4049.76 2542
4050.36 2565
4050.96 2594
4051.56 2537
4052.16 2493
4052.76 2482
4053.37 2645
4053.97 2403
4054.57 2630
4055.17 2469
4055.77 2566
4056.37 2616
4056.97 2559
4057.57 2426
4058.17 2332
4058.77 2318
4059.37 2291
4059.97 2298
4060.57 2270
4061.18 2358
4061.78 2361
4062.38 2376
4062.98 2199
4063.58 2294
4064.18 2358
4064.78 2227
4065.38 2127
4065.99 2181
4066.59 2317
4067.19 2233
4067.79 2291
4068.39 2314
4068.99 2287
4069.60 2243
4070.20 2211
4070.80 2381
4071.40 2399
4072.00 2246
4072.60 2054
4073.21 2268
4073.81 2219
4074.41 2159
4075.01 2090
4075.62 2155
4076.22 2199
4076.82 2056
4077.42 2171
4078.02 2175
4078.63 2188
4079.23 2085
4079.83 2212
4080.43 2223
4081.04 2263
4081.64 2327
4082.24 2258
4082.84 2325
4083.45 2380
4084.05 2162
4084.65 2435
4085.26 2416
4085.86 2282
4086.46 2421
4087.06 2314
4087.67 2377
4088.27 2279
4088.87 2190
4089.48 2089
4090.08 2147
4090.68 2118
4091.29 2148
4091.89 2118
4092.49 2345
4093.10 2256
4093.70 2173
4094.30 2019
4094.91 1963
4095.51 2048
4096.11 2073
4096.72 2112
4097.32 2123
4097.93 2205
4098.53 2224
4099.13 2221
4099.74 2254
4100.34 2206
4100.95 2042
4101.55 2038
4102.15 1986
4102.76 2316
4103.36 2245
4103.97 2115
4104.57 2085
4105.18 2051
4105.78 2135
4106.38 2195
4106.99 2063
4107.59 1911
4108.20 2050
4108.80 2083
4109.41 2119
4110.01 2098
4110.62 2136
4111.22 2053
4111.83 2176
4112.43 2044
4113.04 2094
4113.64 2345
4114.25 2192
4114.85 2175
4115.46 2440
4116.06 2145
4116.67 2085
4117.27 2340
4117.88 2158
4118.48 2127
4119.09 2083
4119.69 2172
4120.30 2173
4120.90 2148
4121.51 2130
4122.11 2437
4122.72 2150
4123.33 2242
4123.93 2185
4124.54 2209
4125.14 2303
4125.75 2206
4126.35 2353
4126.96 2316
4127.57 2180
4128.17 2302
4128.78 2320
4129.39 2358
4129.99 2254
4130.60 2200
4131.20 2359
4131.81 2187
4132.42 2173
4133.02 2151
4133.63 2218
4134.24 2236
4134.84 2222
4135.45 2379
4136.06 2153
4136.66 2202
4137.27 2234
4137.88 2224
4138.48 2316
4139.09 2300
4139.70 2445
4140.30 2353
4140.91 2466
4141.52 2586
4142.12 2550
4142.73 2469
4143.34 2412
4143.95 2491
4144.55 2378
4145.16 2453
4145.77 2332
4146.37 2488
4146.98 2600
4147.59 2400
4148.20 2351
4148.80 2260
4149.41 2209
4150.02 2054
4150.63 2117
4151.23 2009
4151.84 2167
4152.45 2079
4153.06 1981
4153.67 2144
4154.27 2093
4154.88 1986
4155.49 2069
4156.10 2035
4156.71 2145
4157.31 2062
4157.92 1988
4158.53 2014
4159.14 2236
4159.75 2107
4160.36 2122
4160.96 2069
4161.57 2115
4162.18 2161
4162.79 2116
4163.40 2186
4164.01 2227
4164.62 2250
4165.22 2174
4165.83 2117
4166.44 2219
4167.05 2240
4167.66 2497
4168.27 2118
4168.88 2154
4169.49 2105
4170.10 2091
4170.71 2204
4171.31 2205
4171.92 2228
4172.53 2174
4173.14 2123
4173.75 2333
4174.36 2190
4174.97 2151
4175.58 2248
4176.19 2436
4176.80 2540
4177.41 2425
4178.02 2450
4178.63 2272
4179.24 2331
4179.85 2495
4180.46 2411
4181.07 2367
4181.68 2440
4182.29 2290
4182.90 2232
4183.51 2227
4184.12 2061
4184.73 2190
4185.34 2214
4185.95 2204
4186.56 2222
4187.17 2072
4187.78 2006
4188.39 1952
4189.00 2225
4189.61 2237
4190.22 2377
4190.83 2334
4191.44 2539
4192.05 2441
4192.66 2493
4193.28 2716
4193.89 2484
4194.50 2589
4195.11 2637
4195.72 2766
4196.33 2799
4196.94 2839
4197.55 2763
4198.16 2881
4198.77 2583
4199.39 2700
4200.00 2694
4200.61 2676
4201.22 2434
4201.83 2302
4202.44 2437
4203.05 2447
4203.67 2463
4204.28 2486
4204.89 2287
4205.50 2309
4206.11 2374
4206.72 2408
4207.34 2406
4207.95 2309
4208.56 2443
4209.17 2444
4209.78 2278
4210.40 2233
4211.01 2196
4211.62 2141
4212.23 2290
4212.84 2266
4213.46 2388
4214.07 2322
4214.68 2422
4215.29 2414
4215.91 2315
4216.52 2491
4217.13 2498
4217.74 2542
4218.36 2727
4218.97 3034
4219.58 2967
4220.19 3050
4220.81 3085
4221.42 3183
4222.03 3018
4222.65 3305
4223.26 3615
4223.87 3613
4224.48 3639
4225.10 3939
4225.71 4061
4226.32 4257
4226.94 4638
4227.55 5005
4228.16 5600
4228.78 5511
4229.39 5436
4230.00 5779
4230.62 6030
4231.23 5748
4231.85 5181
4232.46 5101
4233.07 4451
4233.69 4096
4234.30 3880
4234.91 3640
4235.53 3203
4236.14 3174
4236.76 3260
4237.37 3092
4237.98 3227
4238.60 3093
4239.21 3178
4239.83 2968
4240.44 2820
4241.05 2898
4241.67 2792
4242.28 2699
4242.90 2897
4243.51 2907
4244.13 2785
4244.74 2677
4245.36 2761
4245.97 2927
4246.58 2858
4247.20 2646
4247.81 2673
4248.43 2725
4249.04 2894
4249.66 2827
4250.27 2932
4250.89 3133
4251.50 2865
4252.12 2987
4252.73 3014
4253.35 3088
4253.96 3040
4254.58 2859
4255.19 2886
4255.81 2965
4256.43 2964
4257.04 2809
4257.66 2876
4258.27 2788
4258.89 2845
4259.50 2755
4260.12 2535
4260.73 2479
4261.35 2526
4261.97 2527
4262.58 2586
4263.20 2602
4263.81 2699
4264.43 2765
4265.05 2695
4265.66 2693
4266.28 2631
4266.89 2722
4267.51 2725
4268.13 2812
4268.74 2758
4269.36 2843
4269.98 2742
4270.59 2835
4271.21 2796
4271.82 2647
4272.44 2539
4273.06 2702
4273.67 2578
4274.29 2400
4274.91 2438
4275.52 2392
4276.14 2540
4276.76 2587
4277.38 2564
4277.99 2402
4278.61 2369
4279.23 2433
4279.84 2320
4280.46 2425
4281.08 2403
4281.69 2330
4282.31 2147
4282.93 2242
4283.55 2270
4284.16 2204
4284.78 2248
4285.40 2293
4286.02 2299
4286.63 2389
4287.25 2358
4287.87 2239
4288.49 2337
4289.10 2287
4289.72 2337
4290.34 2414
4290.96 2389
4291.58 2354
4292.19 2270
4292.81 2282
4293.43 2126
4294.05 2309
4294.67 2314
4295.28 2073
4295.90 2099
4296.52 2101
4297.14 2250
4297.76 2232
4298.38 2078
4298.99 2303
4299.61 2245
4300.23 2261
4300.85 2245
4301.47 2077
4302.09 2147
4302.71 2230
4303.33 2326
4303.94 2354
4304.56 2480
4305.18 2453
4305.80 2380
4306.42 2468
4307.04 2433
4307.66 2371
4308.28 2460
4308.90 2401
4309.52 2147
4310.13 2231
4310.75 2296
4311.37 2302
4311.99 1989
4312.61 2137
4313.23 2274
4313.85 2133
4314.47 2051
4315.09 2031
4315.71 2235
4316.33 2395
4316.95 2244
4317.57 2220
4318.19 2175
4318.81 2090
4319.43 2051
4320.05 2050
4320.67 2131
4321.29 2133
4321.91 2280
4322.53 2243
4323.15 2237
4323.77 2272
4324.39 2412
4325.01 2228
4325.63 2374
4326.25 2350
4326.87 2393
4327.49 2334
4328.11 2363
4328.73 2545
4329.35 2592
4329.97 2480
4330.60 2445
4331.22 2375
4331.84 2240
4332.46 2296
4333.08 2521
4333.70 2458
4334.32 2562
4334.94 2520
4335.56 2517
4336.18 2638
4336.80 2794
4337.43 2762
4338.05 2894
4338.67 2956
4339.29 3099
4339.91 3425
4340.53 3236
4341.15 3072
4341.78 3118
4342.40 3184
4343.02 3134
4343.64 3185
4344.26 3291
4344.88 3493
4345.51 3529
4346.13 3701
4346.75 4318
4347.37 4383
4347.99 4588
4348.62 4543
4349.24 4678
4349.86 4649
4350.48 4449
4351.10 3848
4351.73 3482
4352.35 3192
4352.97 3016
4353.59 3029
4354.22 2902
4354.84 2796
4355.46 2551
4356.08 2455
4356.71 2447
4357.33 2521
4357.95 2580
4358.57 2558
4359.20 2390
4359.82 2438
4360.44 2395
4361.07 2565
4361.69 2535
4362.31 2538
4362.93 2495
4363.56 2528
4364.18 2644
4364.80 2421
4365.43 2403
4366.05 2596
4366.67 2467
4367.30 2399
4367.92 2317
4368.54 2403
4369.17 2412
4369.79 2461
4370.41 2181
4371.04 2206
4371.66 2149
4372.29 2201
4372.91 2115
4373.53 1989
4374.16 2022
4374.78 2122
4375.40 2076
4376.03 2150
4376.65 2083
4377.28 2059
4377.90 2259
4378.53 2269
4379.15 2218
4379.77 2242
4380.40 2219
4381.02 2321
4381.65 2359
4382.27 2354
4382.90 2360
4383.52 2280
4384.14 2339
4384.77 2420
4385.39 2433
4386.02 2221
4386.64 2245
4387.27 2446
4387.89 2380
4388.52 2232
4389.14 2342
4389.77 2323
4390.39 2377
4391.02 2300
4391.64 2391
4392.27 2388
4392.89 2511
4393.52 2562
4394.14 2591
4394.77 2594
4395.39 2825
4396.02 2745
4396.65 2824
4397.27 3025
4397.90 2893
4398.52 3053
4399.15 3059
4399.77 2907
4400.40 2901
4401.02 3005
4401.65 2903
4402.28 2739
4402.90 2618
4403.53 2493
4404.15 2765
4404.78 2541
4405.41 2479
4406.03 2625
4406.66 2651
4407.28 2565
4407.91 2523
4408.54 2278
4409.16 2408
4409.79 2434
4410.42 2451
4411.04 2223
4411.67 2389
4412.30 2520
4412.92 2456
4413.55 2374
4414.18 2531
4414.80 2424
4415.43 2441
4416.06 2282
4416.68 2374
4417.31 2520
4417.94 2556
4418.56 2206
4419.19 2246
4419.82 2335
4420.45 2280
4421.07 2340
4421.70 2255
4422.33 2301
4422.95 2206
4423.58 2157
4424.21 2124
4424.84 2135
4425.46 2175
4426.09 2250
4426.72 2319
4427.35 2118
4427.97 2149
4428.60 2156
4429.23 2065
4429.86 2108
4430.49 1940
4431.11 1917
4431.74 2025
4432.37 1949
4433.00 1983
4433.63 1986
4434.25 2070
4434.88 2130
4435.51 2156
4436.14 2081
4436.77 2242
4437.40 2255
4438.02 2171
4438.65 2312
4439.28 2319
4439.91 2102
4440.54 2113
4441.17 2100
4441.80 2036
4442.42 2014
4443.05 2028
4443.68 1941
4444.31 1964
4444.94 2069
4445.57 2057
4446.20 1977
4446.83 1946
4447.46 2161
4448.08 2060
4448.71 2033
4449.34 2168
4449.97 2069
4450.60 2122
4451.23 2216
4451.86 2176
4452.49 2117
4453.12 1997
4453.75 2071
4454.38 2219
4455.01 2248
4455.64 2157
4456.27 2352
4456.90 2267
4457.53 2159
4458.16 2188
4458.79 2155
4459.42 2124
4460.05 2176
4460.68 1976
4461.31 2085
4461.94 2081
4462.57 2136
4463.20 1870
4463.83 1938
4464.46 1809
4465.09 1886
4465.72 1803
4466.35 1900
4466.98 1841
4467.61 1928
4468.24 2016
4468.87 1799
4469.50 1888
4470.13 1832
4470.76 1916
4471.39 1892
4472.02 1979
4472.65 1913
4473.29 1787
4473.92 1849
4474.55 1811
4475.18 1734
4475.81 1862
4476.44 1834
4477.07 1862
4477.70 1833
4478.33 1803
4478.97 1997
4479.60 1890
4480.23 1800
4480.86 1897
4481.49 1851
4482.12 1914
4482.75 1960
4483.39 2158
4484.02 2105
4484.65 1948
4485.28 2165
4485.91 2177
4486.54 2189
4487.18 2033
4487.81 2062
4488.44 2000
4489.07 1896
4489.70 2020
4490.34 1952
4490.97 2109
4491.60 2260
4492.23 2167
4492.86 2049
4493.50 2073
4494.13 2029
4494.76 2023
4495.39 1902
4496.03 1847
4496.66 1848
4497.29 1806
4497.92 2012
4498.56 2137
4499.19 2370
4499.82 2110
4500.46 2378
4501.09 2290
4501.72 2365
4502.35 2530
4502.99 2332
4503.62 2454
4504.25 2392
4504.89 2677
4505.52 2540
4506.15 2362
4506.79 2496
4507.42 2350
4508.05 2401
4508.69 2285
4509.32 2227
4509.95 2151
4510.59 2172
4511.22 2143
4511.85 2120
4512.49 1992
4513.12 2044
4513.75 2200
4514.39 2141
4515.02 2151
4515.66 2184
4516.29 2002
4516.92 1936
4517.56 2042
4518.19 1936
4518.83 2046
4519.46 2091
4520.09 2033
4520.73 2056
4521.36 2158
4522.00 2057
4522.63 1910
4523.27 1977
4523.90 2135
4524.54 2094
4525.17 2091
4525.80 2185
4526.44 2223
4527.07 2459
4527.71 2286
4528.34 2472
4528.98 2631
4529.61 2824
4530.25 2918
4530.88 3230
4531.52 3475
4532.15 3627
4532.79 4022
4533.42 4125
4534.06 4173
4534.69 3975
4535.33 3658
4535.96 3607
4536.60 3186
4537.23 2894
4537.87 2740
4538.51 2590
4539.14 2444
4539.78 2329
4540.41 2193
4541.05 1930
4541.68 2060
4542.32 2209
4542.96 2120
4543.59 2014
4544.23 2069
4544.86 2129
4545.50 2020
4546.13 1904
4546.77 1992
4547.41 2190
4548.04 2149
4548.68 2113
4549.32 2058
4549.95 1967
4550.59 1917
4551.22 1888
4551.86 1925
4552.50 2206
4553.13 2134
4553.77 2142
4554.41 2007
4555.04 2082
4555.68 1966
4556.32 2036
4556.95 2100
4557.59 1996
4558.23 1913
4558.86 1959
4559.50 1948
4560.14 2019
4560.78 2091
4561.41 1965
4562.05 1928
4562.69 1866
4563.32 1852
4563.96 1946
4564.60 1791
4565.24 1812
4565.87 1869
4566.51 1960
4567.15 1911
4567.79 2072
4568.42 2165
4569.06 2084
4569.70 2088
4570.34 2055
4570.97 2153
4571.61 2218
4572.25 2105
4572.89 2080
4573.53 1985
4574.16 1906
4574.80 1962
4575.44 1873
4576.08 1997
4576.72 1987
4577.35 1972
4577.99 1799
4578.63 1865
4579.27 1948
4579.91 1893
4580.55 1820
4581.18 1846
4581.82 2088
4582.46 1952
4583.10 2069
4583.74 2001
4584.38 1986
4585.02 2136
4585.65 2024
4586.29 1892
4586.93 1812
4587.57 1928
4588.21 1998
4588.85 1971
4589.49 2023
4590.13 2166
4590.77 2144
4591.41 2076
4592.05 2033
4592.68 2041
4593.32 2093
4593.96 2089
4594.60 2174
4595.24 2066
4595.88 1989
4596.52 1970
4597.16 1975
4597.80 2056
4598.44 2112
4599.08 2049
4599.72 2052
4600.36 2062
4601.00 2163
4601.64 2288
4602.28 2420
4602.92 2285
4603.56 2243
4604.20 2359
4604.84 2337
4605.48 2237
4606.12 2289
4606.76 2431
4607.40 2214
4608.04 2356
4608.68 2198
4609.32 2197
4609.96 2207
4610.60 2180
4611.24 2212
4611.88 2179
4612.52 2052
4613.16 2106
4613.81 1995
4614.45 2101
4615.09 2132
4615.73 2050
4616.37 2023
4617.01 1954
4617.65 1860
4618.29 1969
4618.93 2030
4619.57 2008
4620.22 1772
4620.86 1902
4621.50 1867
4622.14 1893
4622.78 2010
4623.42 1817
4624.06 1812
4624.70 1824
4625.35 1863
4625.99 1905
4626.63 1886
4627.27 1907
4627.91 1956
4628.55 1665
4629.20 1700
4629.84 1782
4630.48 2065
4631.12 2024
4631.76 2098
4632.41 1904
4633.05 1804
4633.69 1928
4634.33 1998
4634.97 1922
4635.62 1935
4636.26 1940
4636.90 1957
4637.54 2139
4638.19 2308
4638.83 2240
4639.47 2232
4640.11 2342
4640.76 2386
4641.40 2220
4642.04 2293
4642.68 2255
4643.33 2320
4643.97 2255
4644.61 2118
4645.26 2022
4645.90 2015
4646.54 1998
4647.19 2017
4647.83 2002
4648.47 1994
4649.11 2132
4649.76 2050
4650.40 1931
4651.04 1895
4651.69 2224
4652.33 1982
4652.97 1958
4653.62 2187
4654.26 2143
4654.91 2094
4655.55 2258
4656.19 2031
4656.84 1998
4657.48 2082
4658.12 1981
4658.77 1894
4659.41 1915
4660.06 1826
4660.70 1748
4661.34 1780
4661.99 1766
4662.63 1815
4663.28 1802
4663.92 1709
4664.56 1713
4665.21 1682
4665.85 1697
4666.50 1799
4667.14 1959
4667.79 1750
4668.43 1704
4669.08 1733
4669.72 1694
4670.36 1659
4671.01 1593
4671.65 1682
4672.30 1955
4672.94 1791
4673.59 1556
4674.23 1659
4674.88 1645
4675.52 1726
4676.17 1763
4676.81 1672
4677.46 1836
4678.10 1905
4678.75 1952
4679.39 1947
4680.04 1945
4680.69 1836
4681.33 1849
4681.98 1969
4682.62 2062
4683.27 1887
4683.91 2060
4684.56 1972
4685.20 1850
4685.85 2014
4686.50 1916
4687.14 1804
4687.79 1736
4688.43 1793
4689.08 1804
4689.73 1787
4690.37 1875
4691.02 1931
4691.66 1709
4692.31 1812
4692.96 1852
4693.60 1900
4694.25 1960
4694.90 1898
4695.54 2214
4696.19 2073
4696.83 2018
4697.48 1969
4698.13 2050
4698.77 2196
4699.42 2365
4700.07 2515
4700.71 2145
4701.36 2290
4702.01 2422
4702.65 2268
4703.30 2067
4703.95 2084
4704.60 2019
4705.24 2043
4705.89 1893
4706.54 2050
4707.18 1774
4707.83 2194
4708.48 2077
4709.13 2022
4709.77 1971
4710.42 1920
4711.07 1918
4711.72 2026
4712.36 2012
4713.01 2129
4713.66 2178
4714.31 2050
4714.95 1891
4715.60 1860
4716.25 1868
4716.90 1942
4717.55 1916
4718.19 1918
4718.84 2110
4719.49 2086
4720.14 2038
4720.79 2113
4721.43 2042
4722.08 2104
4722.73 2188
4723.38 1956
4724.03 1899
4724.68 1956
4725.32 2106
4725.97 2074
4726.62 2076
4727.27 2025
4727.92 2185
4728.57 2247
4729.22 2139
4729.86 2055
4730.51 2086
4731.16 2025
4731.81 2074
4732.46 1736
4733.11 1955
4733.76 1892
4734.41 1805
4735.06 1808
4735.71 1791
4736.35 1666
4737.00 1875
4737.65 1981
4738.30 1958
4738.95 1916
4739.60 1795
4740.25 1955
4740.90 1971
4741.55 2106
4742.20 1878
4742.85 2024
4743.50 2054
4744.15 1844
4744.80 1877
4745.45 1798
4746.10 1869
4746.75 1807
4747.40 1895
4748.05 1983
4748.70 2100
4749.35 2066
4750.00 2060
4750.65 2086
4751.30 2208
4751.95 2401
4752.60 2390
4753.25 2358
4753.90 2214
4754.55 2378
4755.20 2548
4755.85 2320
4756.50 2434
4757.15 2111
4757.80 2060
4758.45 2030
4759.10 2069
4759.76 1979
4760.41 1950
4761.06 1864
4761.71 1781
4762.36 2009
4763.01 1953
4763.66 1940
4764.31 1983
4764.96 1904
4765.62 2173
4766.27 2086
4766.92 2274
4767.57 2322
4768.22 2513
4768.87 2566
4769.52 2546
4770.17 2477
4770.83 2433
4771.48 2270
4772.13 2273
4772.78 2103
4773.43 2119
4774.08 1988
4774.74 2025
4775.39 1895
4776.04 1845
4776.69 1959
4777.34 1865
4778.00 1775
4778.65 1877
4779.30 2067
4779.95 2134
4780.61 2080
4781.26 2009
4781.91 2095
4782.56 2127
4783.21 2174
4783.87 2019
4784.52 2070
4785.17 2019
4785.82 1806
4786.48 1935
4787.13 1887
4787.78 1825
4788.44 1978
4789.09 1852
4789.74 1912
4790.39 1855
4791.05 1880
4791.70 1886
4792.35 1776
4793.01 1881
4793.66 1944
4794.31 1949
4794.97 1775
4795.62 1793
4796.27 1944
4796.93 1880
4797.58 1726
4798.23 1739
4798.89 1790
4799.54 1811
4800.19 1841
4800.85 1932
4801.50 1744
4802.15 1705
4802.81 1956
4803.46 2016
4804.12 1732
4804.77 1815
4805.42 1892
4806.08 1861
4806.73 1796
4807.39 1783
4808.04 1781
4808.69 1773
4809.35 1731
4810.00 1848
4810.66 1706
4811.31 1732
4811.97 1871
4812.62 1871
4813.27 1897
4813.93 1852
4814.58 1804
4815.24 1890
4815.89 1875
4816.55 1946
4817.20 1965
4817.86 1979
4818.51 2075
4819.17 2122
4819.82 2106
4820.48 2077
4821.13 2139
4821.79 2190
4822.44 2269
4823.10 2225
4823.75 2371
4824.41 2284
4825.06 2084
4825.72 2153
4826.37 2281
4827.03 2249
4827.68 2071
4828.34 2266
4828.99 2365
4829.65 2285
4830.31 2312
4830.96 2425
4831.62 2248
4832.27 2175
4832.93 2132
4833.58 2253
4834.24 2207
4834.90 2305
4835.55 2384
4836.21 2613
4836.86 2490
4837.52 2664
4838.18 2525
4838.83 2601
4839.49 2548
4840.15 2689
4840.80 2673
4841.46 2694
4842.11 2812
4842.77 2500
4843.43 2567
4844.08 2577
4844.74 2526
4845.40 2402
4846.05 2441
4846.71 2496
4847.37 2685
4848.02 2515
4848.68 2698
4849.34 2827
4850.00 2821
4850.65 2842
4851.31 3089
4851.97 3012
4852.62 3025
4853.28 3125
4853.94 3176
4854.60 3109
4855.25 3052
4855.91 3039
4856.57 2948
4857.22 3089
4857.88 2986
4858.54 2788
4859.20 2804
4859.86 3111
4860.51 3189
4861.17 3166
4861.83 3086
4862.49 3061
4863.14 2940
4863.80 2755
4864.46 2768
4865.12 2729
4865.78 2847
4866.43 3006
4867.09 2801
4867.75 2811
4868.41 2603
4869.07 2659
4869.72 2738
4870.38 2451
4871.04 2517
4871.70 2523
4872.36 2469
4873.02 2457
4873.68 2516
4874.33 2433
4874.99 2617
4875.65 2490
4876.31 2598
4876.97 2458
4877.63 2526
4878.29 2677
4878.95 2556
4879.60 2524
4880.26 2692
4880.92 2566
4881.58 2183
4882.24 2289
4882.90 2389
4883.56 2300
4884.22 2207
4884.88 2071
4885.54 2130
4886.20 2048
4886.86 2124
4887.52 2217
4888.18 2224
4888.83 2210
4889.49 2061
4890.15 2172
4890.81 2442
4891.47 2338
4892.13 2386
4892.79 2416
4893.45 2404
4894.11 2475
4894.77 2292
4895.43 2292
4896.09 2274
4896.75 2420
4897.41 2086
4898.07 2196
4898.73 2107
4899.39 2301
4900.05 2296
4900.72 2233
4901.38 2232
4902.04 2138
4902.70 2140
4903.36 2114
4904.02 2034
4904.68 2130
4905.34 2076
4906.00 2045
4906.66 2199
4907.32 2156
4907.98 1911
4908.64 1863
4909.30 2059
4909.97 2187
4910.63 2068
4911.29 2086
4911.95 1903
4912.61 1866
4913.27 1885
4913.93 1943
4914.59 1999
4915.26 2032
4915.92 1935
4916.58 1860
4917.24 1809
4917.90 1735
4918.56 1851
4919.22 1810
4919.89 1737
4920.55 1763
4921.21 1735
4921.87 1765
4922.53 1861
4923.20 1870
4923.86 1892
4924.52 1735
4925.18 1866
4925.84 1926
4926.51 1727
4927.17 1967
4927.83 1900
4928.49 1963
4929.15 2032
4929.82 2187
4930.48 2028
4931.14 2121
4931.80 2275
4932.47 2186
4933.13 2143
4933.79 2109
4934.45 2346
4935.12 2131
4935.78 2156
4936.44 1962
4937.11 1970
4937.77 1811
4938.43 1895
4939.09 1945
4939.76 1953
4940.42 1909
4941.08 1829
4941.75 1875
4942.41 1821
4943.07 1871
4943.74 1857
4944.40 1797
4945.06 1764
4945.73 1842
4946.39 1709
4947.05 1745
4947.72 1773
4948.38 1747
4949.04 1745
4949.71 1709
4950.37 1666
4951.04 1716
4951.70 1813
4952.36 1746
4953.03 1801
4953.69 1815
4954.36 1774
4955.02 1769
4955.68 1817
4956.35 1795
4957.01 1743
4957.68 1879
4958.34 1827
4959.00 1803
4959.67 1759
4960.33 1622
4961.00 1734
4961.66 1921
4962.33 2023
4962.99 2220
4963.66 2160
4964.32 2159
4964.99 2307
4965.65 2266
4966.31 2264
4966.98 2354
4967.64 2138
4968.31 2062
4968.97 2102
4969.64 1976
4970.30 1936
4970.97 1844
4971.64 1787
4972.30 1651
4972.97 1813
4973.63 1999
4974.30 2089
4974.96 2021
4975.63 1851
4976.29 1964
4976.96 1881
4977.62 1855
4978.29 2006
4978.95 1966
4979.62 1828
4980.29 1902
4980.95 2007
4981.62 1957
4982.28 1808
4982.95 1925
4983.62 1981
4984.28 1976
4984.95 1963
4985.61 1931
4986.28 1997
4986.95 2092
4987.61 2168
4988.28 2141
4988.94 2290
4989.61 2402
4990.28 2509
4990.94 2599
4991.61 2485
4992.28 2562
4992.94 2587
4993.61 2325
4994.28 2236
4994.94 1974
4995.61 2064
4996.28 1925
4996.94 1881
4997.61 1933
4998.28 1837
4998.95 1784
4999.61 1813
5000.28 1820
5000.95 1691
5001.61 1754
5002.28 1771
5002.95 1720
5003.62 1617
5004.28 1687
5004.95 1709
5005.62 1790
5006.29 1920
5006.95 1854
5007.62 1847
5008.29 1666
5008.96 1703
5009.62 1633
5010.29 1774
5010.96 1818
5011.63 1703
5012.29 1707
5012.96 1682
5013.63 1671
5014.30 1804
5014.97 1798
5015.63 1830
5016.30 1665
5016.97 1827
5017.64 1888
5018.31 1713
5018.98 1767
5019.64 1849
5020.31 1986
5020.98 2117
5021.65 2018
5022.32 2033
5022.99 2070
5023.66 2126
5024.32 2290
5024.99 2219
5025.66 2255
5026.33 2194
5027.00 2168
5027.67 2105
5028.34 2002
5029.01 1972
5029.67 1918
5030.34 1887
5031.01 1834
5031.68 1726
5032.35 1718
5033.02 1745
5033.69 1761
5034.36 1781
5035.03 1754
5035.70 1837
5036.37 1670
5037.04 1851
5037.71 1813
5038.38 1713
5039.05 1749
5039.72 1741
5040.39 1737
5041.06 1764
5041.73 1710
5042.40 1748
5043.07 1806
5043.74 1861
5044.41 1848
5045.08 1974
5045.75 1740
5046.42 1729
5047.09 1864
5047.76 1882
5048.43 1970
5049.10 1825
5049.77 1736
5050.44 1884
5051.11 1781
5051.78 1804
5052.45 1766
5053.12 1748
5053.79 1906
5054.46 1997
5055.13 2047
5055.80 1845
5056.47 1765
5057.14 1663
5057.82 1950
5058.49 1902
5059.16 1723
5059.83 1832
5060.50 1791
5061.17 1676
5061.84 1752
5062.51 1715
5063.18 1643
5063.86 1727
5064.53 1815
5065.20 1719
5065.87 1698
5066.54 1670
5067.21 1633
5067.88 1635
5068.56 1633
5069.23 1607
5069.90 1707
5070.57 1614
5071.24 1668
5071.91 1845
5072.59 1630
5073.26 1672
5073.93 1594
5074.60 1639
5075.27 1539
5075.95 1649
5076.62 1587
5077.29 1669
5077.96 1685
5078.64 1712
5079.31 1650
5079.98 1778
5080.65 1783
5081.33 1886
5082.00 1728
5082.67 1921
5083.34 1925
5084.02 1769
5084.69 1866
5085.36 1800
5086.03 1799
5086.71 1701
5087.38 1767
5088.05 1841
5088.73 1723
5089.40 1867
5090.07 1820
5090.74 1810
5091.42 1896
5092.09 1854
5092.76 1920
5093.44 1995
5094.11 1900
5094.78 1822
5095.46 1921
5096.13 1963
5096.80 1813
5097.48 1879
5098.15 1827
5098.83 1848
5099.50 1755
5100.17 1836
5100.85 1798
5101.52 1974
5102.19 1913
5102.87 1961
5103.54 2012
5104.22 2066
5104.89 2106
5105.56 2053
5106.24 2031
5106.91 2031
5107.59 2006
5108.26 2185
5108.93 2021
5109.61 2043
5110.28 1904
5110.96 1814
5111.63 1964
5112.31 1859
5112.98 1743
5113.66 1638
5114.33 1620
5115.01 1750
5115.68 1723
5116.36 1787
5117.03 1845
5117.70 1735
5118.38 1779
5119.05 1956
5119.73 1862
5120.40 1722
5121.08 1938
5121.76 2138
5122.43 1856
5123.11 1770
5123.78 1783
5124.46 1979
5125.13 1950
5125.81 1919
5126.48 1820
5127.16 1574
5127.83 1671
5128.51 1841
5129.18 1798
5129.86 1747
5130.54 1760
5131.21 1600
5131.89 1855
5132.56 1967
5133.24 1792
5133.92 1784
5134.59 1855
5135.27 1756
5135.94 1749
5136.62 1758
5137.30 1634
5137.97 1766
5138.65 1766
5139.32 1764
5140.00 1624
5140.68 1708
5141.35 1829
5142.03 1603
5142.71 1729
5143.38 1816
5144.06 1727
5144.74 1576
5145.41 1506
5146.09 1809
5146.77 1745
5147.44 1686
5148.12 1644
5148.80 1734
5149.47 1730
5150.15 1605
5150.83 1495
5151.51 1671
5152.18 1582
5152.86 1571
5153.54 1470
5154.21 1395
5154.89 1598
5155.57 1457
5156.25 1520
5156.92 1575
5157.60 1520
5158.28 1535
5158.96 1506
5159.63 1467
5160.31 1519
5160.99 1564
5161.67 1498
5162.35 1440
5163.02 1504
5163.70 1603
5164.38 1632
5165.06 1672
5165.74 1617
5166.41 1527
5167.09 1668
5167.77 1767
5168.45 1728
5169.13 1626
5169.80 1602
5170.48 1674
5171.16 1687
5171.84 1689
5172.52 1618
5173.20 1626
5173.88 1656
5174.55 1649
5175.23 1589
5175.91 1539
5176.59 1499
5177.27 1559
5177.95 1528
5178.63 1539
5179.31 1600
5179.98 1607
5180.66 1595
5181.34 1575
5182.02 1465
5182.70 1615
5183.38 1600
5184.06 1503
5184.74 1551
5185.42 1536
5186.10 1565
5186.78 1429
5187.46 1511
5188.14 1625
5188.82 1593
5189.50 1638
5190.17 1473
5190.85 1521
5191.53 1583
5192.21 1481
5192.89 1504
5193.57 1594
5194.25 1463
5194.93 1427
5195.61 1464
5196.29 1504
5196.97 1469
5197.65 1466
5198.33 1472
5199.01 1558
5199.69 1527
5200.38 1399
5201.06 1432
5201.74 1521
5202.42 1523
5203.10 1541
5203.78 1644
5204.46 1619
5205.14 1666
5205.82 1525
5206.50 1628
5207.18 1724
5207.86 1459
5208.54 1570
5209.22 1606
5209.90 1597
5210.59 1589
5211.27 1793
5211.95 1880
5212.63 1771
5213.31 1813
5213.99 1762
5214.67 1729
5215.35 1696
5216.03 1633
5216.72 1535
5217.40 1594
5218.08 1606
5218.76 1733
5219.44 1696
5220.12 1787
5220.81 1770
5221.49 1752
5222.17 1624
5222.85 1669
5223.53 1678
5224.21 1621
5224.90 1508
5225.58 1510
5226.26 1566
5226.94 1580
5227.62 1593
5228.31 1509
5228.99 1521
5229.67 1549
5230.35 1493
5231.04 1546
5231.72 1471
5232.40 1427
5233.08 1471
5233.77 1494
5234.45 1467
5235.13 1460
5235.81 1543
5236.50 1536
5237.18 1536
5237.86 1580
5238.54 1552
5239.23 1538
5239.91 1706
5240.59 1699
5241.28 1604
5241.96 1562
5242.64 1627
5243.33 1641
5244.01 1568
5244.69 1570
5245.37 1545
5246.06 1550
5246.74 1727
5247.42 1640
5248.11 1728
5248.79 1660
5249.48 1675
5250.16 1675
5250.84 1667
5251.53 1744
5252.21 1772
5252.89 1819
5253.58 1833
5254.26 1653
5254.95 1599
5255.63 1660
5256.31 1602
5257.00 1600
5257.68 1599
5258.37 1532
5259.05 1699
5259.73 1715
5260.42 1689
5261.10 1615
5261.79 1774
5262.47 1662
5263.16 1701
5263.84 1685
5264.52 1680
5265.21 1586
5265.89 1682
5266.58 1769
5267.26 1831
5267.95 1721
5268.63 1761
5269.32 1651
5270.00 1699
5270.69 1635
5271.37 1687
5272.06 1771
5272.74 1682
5273.43 1669
5274.11 1626
5274.80 1676
5275.48 1750
5276.17 1587
5276.85 1641
5277.54 1709
5278.22 1588
5278.91 1599
5279.59 1668
5280.28 1731
5280.97 1773
5281.65 1775
5282.34 1703
5283.02 1820
5283.71 1794
5284.39 2091
5285.08 1934
5285.77 1947
5286.45 1955
5287.14 1820
5287.82 1830
5288.51 1787
5289.20 1845
5289.88 1634
5290.57 1614
5291.25 1728
5291.94 1623
5292.63 1560
5293.31 1672
5294.00 1636
5294.69 1661
5295.37 1736
5296.06 1651
5296.75 1593
5297.43 1671
5298.12 1667
5298.81 1750
5299.49 1658
5300.18 1538
5300.87 1599
5301.55 1705
5302.24 1623
5302.93 1642
5303.62 1659
5304.30 1647
5304.99 1643
5305.68 1716
5306.36 1721
5307.05 1623
5307.74 1643
5308.43 1642
5309.11 1609
5309.80 1687
5310.49 1673
5311.18 1626
5311.86 1751
5312.55 1861
5313.24 1947
5313.93 1991
5314.61 1838
5315.30 1829
5315.99 1725
5316.68 1764
5317.37 1812
5318.05 1664
5318.74 1662
5319.43 1909
5320.12 1849
5320.81 1968
5321.49 2031
5322.18 1961
5322.87 2141
5323.56 1902
5324.25 1810
5324.94 1850
5325.62 1950
5326.31 1961
5327.00 1826
5327.69 1779
5328.38 1818
5329.07 1755
5329.76 1808
5330.44 1941
5331.13 1891
5331.82 1807
5332.51 1768
5333.20 1872
5333.89 1918
5334.58 1842
5335.27 1866
5335.96 1891
5336.65 1906
5337.34 1821
5338.02 1833
5338.71 1796
5339.40 1701
5340.09 1823
5340.78 1802
5341.47 1733
5342.16 1733
5342.85 1705
5343.54 1835
5344.23 1792
5344.92 1816
5345.61 1794
5346.30 1891
5346.99 1790
5347.68 1723
5348.37 1867
5349.06 2165
5349.75 2118
5350.44 2117
5351.13 2263
5351.82 2317
5352.51 2515
5353.20 2631
5353.89 2624
5354.58 2319
5355.27 2313
5355.96 2322
5356.65 2017
5357.34 2011
5358.03 2085
5358.72 1811
5359.41 1836
5360.11 1758
5360.80 1659
5361.49 1638
5362.18 1536
5362.87 1656
5363.56 1802
5364.25 1705
5364.94 1735
5365.63 1730
5366.32 1576
5367.01 1666
5367.71 1567
5368.40 1729
5369.09 1688
5369.78 1735
5370.47 1706
5371.16 1611
5371.85 1610
5372.55 1681
5373.24 1843
5373.93 1694
5374.62 1701
5375.31 1719
5376.00 1763
5376.70 1702
5377.39 1678
5378.08 1734
5378.77 1741
5379.46 1821
5380.15 1931
5380.85 1852
5381.54 1894
5382.23 1949
5382.92 1976
5383.62 2065
5384.31 2183
5385.00 2042
5385.69 1984
5386.38 1894
5387.08 1739
5387.77 1690
5388.46 1805
5389.16 1825
5389.85 1884
5390.54 1868
5391.23 1759
5391.93 1687
5392.62 1784
5393.31 1730
5394.00 1701
5394.70 1810
5395.39 1690
5396.08 1780
5396.78 1691
5397.47 1782
5398.16 1707
5398.86 1602
5399.55 1461
5400.24 1499
5400.94 1644
5401.63 1601
5402.32 1556
5403.02 1722
5403.71 1705
5404.40 1586
5405.10 1603
5405.79 1657
5406.48 1614
5407.18 1717
5407.87 1649
5408.57 1734
5409.26 1588
5409.95 1675
5410.65 1739
5411.34 1712
5412.04 1659
5412.73 1660
5413.42 1776
5414.12 1619
5414.81 1633
5415.51 1660
5416.20 1696
5416.89 1489
5417.59 1524
5418.28 1471
5418.98 1602
5419.67 1619
5420.37 1808
5421.06 1799
5421.76 1682
5422.45 1658
5423.15 1743
5423.84 1658
5424.54 1685
5425.23 1769
5425.93 1797
5426.62 1724
5427.32 1769
5428.01 1730
5428.71 1654
5429.40 1831
5430.10 1594
5430.79 1594
5431.49 1609
5432.18 1680
5432.88 1709
5433.57 1679
5434.27 1683
5434.96 1650
5435.66 1840
5436.36 1810
5437.05 1817
5437.75 1911
5438.44 1845
5439.14 1877
5439.83 1935
5440.53 1988
5441.23 1744
5441.92 1757
5442.62 1677
5443.31 1944
5444.01 1871
5444.71 1848
5445.40 2057
5446.10 2175
5446.79 2218
5447.49 2406
5448.19 2686
5448.88 2675
5449.58 2669
5450.28 2846
5450.97 2421
5451.67 2740
5452.37 2717
5453.06 2609
5453.76 2407
5454.46 2194
5455.15 2093
5455.85 2026
5456.55 1948
5457.24 1742
5457.94 1784
5458.64 1755
5459.34 1835
5460.03 1948
5460.73 1846
5461.43 1850
5462.12 1868
5462.82 1835
5463.52 1925
5464.22 2063
5464.91 2219
5465.61 2215
5466.31 2259
5467.01 2177
5467.70 2035
5468.40 2082
5469.10 2289
5469.80 2094
5470.49 2036
5471.19 1981
5471.89 1935
5472.59 1916
5473.29 2044
5473.98 2031
5474.68 1950
5475.38 1904
5476.08 1919
5476.78 2011
5477.48 2217
5478.17 2207
5478.87 2316
5479.57 2328
5480.27 2473
5480.97 2520
5481.67 2647
5482.36 2675
5483.06 2718
5483.76 2766
5484.46 2771
5485.16 2852
5485.86 2494
5486.56 2301
5487.26 2333
5487.95 2378
5488.65 2326
5489.35 2329
5490.05 2286
5490.75 2391
5491.45 2341
5492.15 2372
5492.85 2413
5493.55 2283
5494.25 2406
5494.95 2411
5495.65 2416
5496.34 2417
5497.04 2322
5497.74 2499
5498.44 2626
5499.14 2661
5499.84 3011
5500.54 3255
5501.24 3652
5501.94 3456
5502.64 3626
5503.34 3863
5504.04 3934
5504.74 3864
5505.44 3726
5506.14 3190
5506.84 3198
5507.54 3106
5508.24 2774
5508.94 2589
5509.64 2620
5510.34 2395
5511.04 2421
5511.74 2449
5512.44 2336
5513.14 2401
5513.85 2366
5514.55 2433
5515.25 2229
5515.95 2241
5516.65 2101
5517.35 2068
5518.05 2086
5518.75 2178
5519.45 2337
5520.15 2311
5520.85 2178
5521.55 2121
5522.26 1945
5522.96 1849
5523.66 1982
5524.36 2128
5525.06 1932
5525.76 1825
5526.46 1911
5527.16 1865
5527.87 1854
5528.57 1847
5529.27 1819
5529.97 1864
5530.67 1885
5531.37 1835
5532.08 1717
5532.78 1728
5533.48 1548
5534.18 1627
5534.88 1645
5535.58 1729
5536.29 1683
5536.99 1665
5537.69 1684
5538.39 1729
5539.10 1703
5539.80 1772
5540.50 1698
5541.20 1642
5541.90 1643
5542.61 1642
5543.31 1586
5544.01 1643
5544.71 1623
5545.42 1634
5546.12 1704
5546.82 1776
5547.52 1761
5548.23 1801
5548.93 1841
5549.63 1753
5550.34 1742
5551.04 1658
5551.74 1701
5552.44 1705
5553.15 1629
5553.85 1597
5554.55 1606
5555.26 1577
5555.96 1462
5556.66 1560
5557.37 1676
5558.07 1620
5558.77 1446
5559.48 1448
5560.18 1560
5560.88 1537
5561.59 1514
5562.29 1576
5563.00 1570
5563.70 1532
5564.40 1766
5565.11 1651
5565.81 1533
5566.51 1596
5567.22 1595
5567.92 1626
5568.63 1471
5569.33 1502
5570.03 1544
5570.74 1586
5571.44 1538
5572.15 1596
5572.85 1523
5573.56 1498
5574.26 1607
5574.96 1569
5575.67 1546
5576.37 1738
5577.08 1683
5577.78 1624
5578.49 1707
5579.19 1667
5579.90 1546
5580.60 1709
5581.31 1542
5582.01 1653
5582.72 1671
5583.42 1646
5584.13 1485
5584.83 1479
5585.54 1424
5586.24 1499
5586.95 1428
5587.65 1460
5588.36 1596
5589.06 1559
5589.77 1637
5590.47 1538
5591.18 1484
5591.88 1595
5592.59 1480
5593.30 1558
5594.00 1540
5594.71 1472
5595.41 1555
5596.12 1544
5596.82 1579
5597.53 1485
5598.24 1374
5598.94 1530
5599.65 1500
5600.35 1537
5601.06 1575
5601.77 1554
5602.47 1525
5603.18 1553
5603.89 1502
5604.59 1350
5605.30 1356
5606.00 1459
5606.71 1544
5607.42 1422
5608.12 1489
5608.83 1536
5609.54 1456
5610.24 1395
5610.95 1368
5611.66 1358
5612.36 1395
5613.07 1404
5613.78 1427
5614.48 1420
5615.19 1278
5615.90 1374
5616.61 1337
5617.31 1406
5618.02 1398
5618.73 1406
5619.43 1390
5620.14 1376
5620.85 1334
5621.56 1377
5622.26 1383
5622.97 1553
5623.68 1446
5624.39 1333
5625.09 1405
5625.80 1460
5626.51 1440
5627.22 1525
5627.92 1434
5628.63 1321
5629.34 1373
5630.05 1407
5630.76 1404
5631.46 1473
5632.17 1542
5632.88 1431
5633.59 1403
5634.30 1495
5635.01 1540
5635.71 1529
5636.42 1427
5637.13 1495
5637.84 1655
5638.55 1541
5639.26 1586
5639.96 1509
5640.67 1640
5641.38 1677
5642.09 1677
5642.80 1649
5643.51 1607
5644.22 1611
5644.93 1465
5645.63 1555
5646.34 1611
5647.05 1561
5647.76 1546
5648.47 1565
5649.18 1578
5649.89 1446
5650.60 1464
5651.31 1614
5652.02 1703
5652.73 1664
5653.43 1717
5654.14 1777
5654.85 1530
5655.56 1771
5656.27 1749
5656.98 1684
5657.69 1647
5658.40 1676
5659.11 1758
5659.82 1730
5660.53 1741
5661.24 1714
5661.95 1745
5662.66 1720
5663.37 1677
5664.08 1722
5664.79 1556
5665.50 1579
5666.21 1689
5666.92 1659
5667.63 1618
5668.34 1717
5669.05 1622
5669.76 1524
5670.47 1610
5671.18 1717
5671.89 1897
5672.61 1920
5673.32 1883
5674.03 1923
5674.74 1686
5675.45 1566
5676.16 1424
5676.87 1491
5677.58 1434
5678.29 1424
5679.00 1409
5679.71 1469
5680.42 1503
5681.14 1500
5681.85 1486
5682.56 1511
5683.27 1399
5683.98 1552
5684.69 1421
5685.40 1472
5686.11 1428
5686.83 1409
5687.54 1429
5688.25 1428
5688.96 1427
5689.67 1544
5690.38 1418
5691.10 1526
5691.81 1529
5692.52 1569
5693.23 1461
5693.94 1317
5694.66 1441
5695.37 1482
5696.08 1521
5696.79 1402
5697.50 1548
5698.22 1450
5698.93 1407
5699.64 1529
5700.35 1490
5701.07 1397
5701.78 1466
5702.49 1420
5703.20 1362
5703.92 1410
5704.63 1352
5705.34 1370
5706.05 1334
5706.77 1361
5707.48 1358
5708.19 1420
5708.90 1444
5709.62 1433
5710.33 1432
5711.04 1427
5711.76 1332
5712.47 1427
5713.18 1524
5713.90 1478
5714.61 1465
5715.32 1384
5716.04 1345
5716.75 1427
5717.46 1382
5718.18 1321
5718.89 1403
5719.60 1366
5720.32 1379
5721.03 1479
5721.74 1649
5722.46 1454
5723.17 1406
5723.89 1467
5724.60 1497
5725.31 1482
5726.03 1522
5726.74 1554
5727.45 1432
5728.17 1573
5728.88 1695
5729.60 1625
5730.31 1788
5731.03 1840
5731.74 1760
5732.45 1780
5733.17 1826
5733.88 1774
5734.60 1646
5735.31 1606
5736.03 1564
5736.74 1639
5737.46 1540
5738.17 1503
5738.89 1606
5739.60 1544
5740.31 1643
5741.03 1389
5741.74 1448
5742.46 1430
5743.17 1386
5743.89 1483
5744.60 1450
5745.32 1447
5746.04 1495
5746.75 1637
5747.47 1682
5748.18 1519
5748.90 1489
5749.61 1488
5750.33 1493
5751.04 1535
5751.76 1593
5752.47 1544
5753.19 1724
5753.91 1665
5754.62 1665
5755.34 1775
5756.05 1840
5756.77 1822
5757.48 1776
5758.20 1891
5758.92 1796
5759.63 1775
5760.35 1702
5761.06 1866
5761.78 1810
5762.50 1640
5763.21 1596
5763.93 1710
5764.65 1680
5765.36 1746
5766.08 1740
5766.79 1787
5767.51 1759
5768.23 1738
5768.94 1665
5769.66 1657
5770.38 1711
5771.09 1676
5771.81 1768
5772.53 1709
5773.25 1671
5773.96 1674
5774.68 1705
5775.40 1894
5776.11 1809
5776.83 1731
5777.55 1682
5778.26 1803
5778.98 1694
5779.70 1752
5780.42 1772
5781.13 1729
5781.85 1746
5782.57 1800
5783.29 1771
5784.00 1841
5784.72 1697
5785.44 1724
5786.16 1849
5786.87 1824
5787.59 1808
5788.31 1801
5789.03 1757
5789.75 1602
5790.46 1633
5791.18 1822
5791.90 1777
5792.62 1852
5793.34 1911
5794.05 1726
5794.77 1913
5795.49 2081
5796.21 2071
5796.93 2097
5797.65 2017
5798.36 2106
5799.08 2340
5799.80 2700
5800.52 2774
5801.24 3057
5801.96 3282
5802.68 3425
5803.39 3434
5804.11 3346
5804.83 3338
5805.55 2944
5806.27 2701
5806.99 2621
5807.71 2476
5808.43 2347
5809.15 2486
5809.87 2334
5810.58 2259
5811.30 2436
5812.02 2509
5812.74 2540
5813.46 2353
5814.18 2825
5814.90 2897
5815.62 2980
5816.34 3330
5817.06 3756
5817.78 4229
5818.50 4863
5819.22 5173
5819.94 5356
5820.66 5218
5821.38 4944
5822.10 4859
5822.82 4072
5823.54 3617
5824.26 3545
5824.98 2926
5825.70 2758
5826.42 2790
5827.14 2610
5827.86 2619
5828.58 2670
5829.30 2699
5830.02 2591
5830.74 2531
5831.46 2590
5832.18 2455
5832.90 2524
5833.62 2475
5834.34 2612
5835.06 2726
5835.78 2618
5836.51 2596
5837.23 2354
5837.95 2411
5838.67 2412
5839.39 2279
5840.11 2346
5840.83 2482
5841.55 2324
5842.27 2130
5842.99 2234
5843.72 2247
5844.44 1932
5845.16 1869
5845.88 2058
5846.60 1957
5847.32 1779
5848.04 1931
5848.77 1897
5849.49 1915
5850.21 1928
5850.93 1799
5851.65 1953
5852.37 2084
5853.10 1900
5853.82 1830
5854.54 1741
5855.26 1831
5855.98 1846
5856.71 1874
5857.43 1897
5858.15 1914
5858.87 1909
5859.59 1836
5860.32 1742
5861.04 1708
5861.76 1820
5862.48 1941
5863.21 1787
5863.93 1819
5864.65 1785
5865.37 1783
5866.10 1868
5866.82 1934
5867.54 1814
5868.27 1659
5868.99 1761
5869.71 1812
5870.43 1831
5871.16 1670
5871.88 1707
5872.60 1761
5873.33 1894
5874.05 1847
5874.77 1669
5875.50 1608
5876.22 1757
5876.94 1751
5877.67 1843
5878.39 1828
5879.11 1705
5879.84 1724
5880.56 1886
5881.28 1877
5882.01 1808
5882.73 1722
5883.45 1707
5884.18 1749
5884.90 1725
5885.62 1794
5886.35 1794
5887.07 1897
5887.80 1857
5888.52 1921
5889.24 1865
5889.97 1819
5890.69 1762
5891.42 1772
5892.14 1776
5892.87 1841
5893.59 1780
5894.31 1848
5895.04 1850
5895.76 1733
5896.49 1768
5897.21 1843
5897.94 1751
5898.66 1734
5899.39 1656
5900.11 1768
5900.84 1818
5901.56 1722
5902.29 1810
5903.01 1785
5903.74 1716
5904.46 1694
5905.19 1751
5905.91 1912
5906.64 1767
5907.36 1769
5908.09 1775
5908.81 1706
5909.54 1762
5910.26 1775
5910.99 1884
5911.71 1821
5912.44 1873
5913.16 1929
5913.89 1769
5914.61 1801
5915.34 1940
5916.07 1944
5916.79 1749
5917.52 1812
5918.24 1844
5918.97 1886
5919.70 1861
5920.42 1787
5921.15 1845
5921.87 1864
5922.60 1768
5923.33 1779
5924.05 1835
5924.78 1843
5925.50 1831
5926.23 1906
5926.96 1815
5927.68 1853
5928.41 1932
5929.14 1768
5929.86 1828
5930.59 1919
5931.32 1953
5932.04 1985
5932.77 2002
5933.50 2002
5934.22 1951
5934.95 1944
5935.68 2042
5936.40 2130
5937.13 2011
5937.86 2152
5938.59 2033
5939.31 2104
5940.04 2303
5940.77 2275
5941.49 2282
5942.22 2319
5942.95 2291
5943.68 2369
5944.40 2507
5945.13 2427
5945.86 2340
5946.59 2349
5947.31 2311
5948.04 2274
5948.77 2218
5949.50 2399
5950.22 2459
5950.95 2479
5951.68 2553
5952.41 2655
5953.14 2636
5953.86 2951
5954.59 3103
5955.32 3009
5956.05 2875
5956.78 2972
5957.51 2875
5958.23 2898
5958.96 2822
5959.69 2867
5960.42 2768
5961.15 2898
5961.88 2974
5962.60 2961
5963.33 2881
5964.06 2960
5964.79 3046
5965.52 3156
5966.25 3334
5966.98 3581
5967.71 3522
5968.43 3756
5969.16 4156
5969.89 4187
5970.62 4195
5971.35 4205
5972.08 3920
5972.81 3821
5973.54 3566
5974.27 3562
5975.00 3572
5975.73 3491
5976.46 3432
5977.19 3363
5977.91 3382
5978.64 3298
5979.37 3344
5980.10 3395
5980.83 3458
5981.56 3576
5982.29 3561
5983.02 3789
5983.75 3901
5984.48 3737
5985.21 3884
5985.94 4027
5986.67 3928
5987.40 3697
5988.13 3840
5988.86 3710
5989.59 3901
5990.32 3876
5991.05 3764
5991.78 3854
5992.51 3852
5993.24 3832
5993.97 3962
5994.71 4015
5995.44 3943
5996.17 4106
5996.90 4215
5997.63 4103
5998.36 4296
5999.09 4317
5999.82 4409
6000.55 4414
6001.28 4145
6002.01 4267
6002.74 4073
6003.48 3876
6004.21 4017
6004.94 3944
6005.67 3930
6006.40 3845
6007.13 4136
6007.86 4272
6008.59 4153
6009.33 4662
6010.06 4979
6010.79 5340
6011.52 6049
6012.25 6939
6012.98 7691
6013.71 8432
6014.45 9361
6015.18 10258
6015.91 10605
6016.64 10497
6017.37 10476
6018.11 9817
6018.84 8995
6019.57 7969
6020.30 7110
6021.03 6327
6021.77 5503
6022.50 4814
6023.23 4276
6023.96 3993
6024.70 3936
6025.43 3541
6026.16 3420
6026.89 3375
6027.63 3232
6028.36 3186
6029.09 3275
6029.82 3219
6030.56 3190
6031.29 3080
6032.02 3073
6032.75 3196
6033.49 3106
6034.22 3069
6034.95 3058
6035.69 2970
6036.42 2752
6037.15 2918
6037.89 2869
6038.62 2804
6039.35 2935
6040.09 3149
6040.82 3133
6041.55 3147
6042.29 3187
6043.02 3356
6043.75 3343
6044.49 3292
6045.22 3316
6045.95 3319
6046.69 3291
6047.42 3486
6048.15 3473
6048.89 3630
6049.62 3496
6050.36 3618
6051.09 3833
6051.82 3789
6052.56 3877
6053.29 4224
6054.03 4170
6054.76 4230
6055.49 4259
6056.23 4458
6056.96 4118
6057.70 4142
6058.43 4132
6059.17 3973
6059.90 3519
6060.64 3356
6061.37 3237
6062.10 3293
6062.84 3536
6063.57 3207
6064.31 3241
6065.04 3314
6065.78 3379
6066.51 3241
6067.25 3227
6067.98 3211
6068.72 2965
6069.45 3042
6070.19 3106
6070.92 2985
6071.66 3180
6072.39 2891
6073.13 2810
6073.86 2817
6074.60 2895
6075.34 3064
6076.07 3027
6076.81 2728
6077.54 2822
6078.28 2774
6079.01 2691
6079.75 2741
6080.49 2738
6081.22 2802
6081.96 2748
6082.69 2765
6083.43 2812
6084.16 2724
6084.90 2752
6085.64 2685
6086.37 2678
6087.11 2642
6087.84 2594
6088.58 2632
6089.32 2590
6090.05 2640
6090.79 2569
6091.53 2560
6092.26 2422
6093.00 2628
6093.74 2552
6094.47 2650
6095.21 2536
6095.95 2682
6096.68 2582
6097.42 2495
6098.16 2359
6098.89 2273
6099.63 2303
6100.37 2247
6101.10 2264
6101.84 2338
6102.58 2322
6103.32 2431
6104.05 2577
6104.79 2549
6105.53 2486
6106.26 2450
6107.00 2265
6107.74 2307
6108.48 2228
6109.21 2309
6109.95 2330
6110.69 2391
6111.43 2566
6112.16 2432
6112.90 2263
6113.64 2321
6114.38 2519
6115.12 2564
6115.85 2352
6116.59 2348
6117.33 2465
6118.07 2388
6118.81 2422
6119.54 2348
6120.28 2487
6121.02 2506
6121.76 2607
6122.50 2836
6123.23 2709
6123.97 2630
6124.71 2708
6125.45 2819
6126.19 2714
6126.93 2768
6127.67 2915
6128.40 2837
6129.14 2778
6129.88 2941
6130.62 2973
6131.36 2753
6132.10 2770
6132.84 2747
6133.58 2793
6134.31 2788
6135.05 2746
6135.79 2862
6136.53 2903
6137.27 2890
6138.01 2795
6138.75 2697
6139.49 2856
6140.23 2962
6140.97 2877
6141.71 2793
6142.45 2860
6143.19 2995
6143.93 2950
6144.67 2946
6145.41 2947
6146.14 2916
6146.88 2913
6147.62 2998
6148.36 2899
6149.10 2999
6149.84 2854
6150.58 3039
6151.32 3102
6152.06 3009
6152.80 3115
6153.54 3114
6154.28 3181
6155.02 3255
6155.77 3429
6156.51 3419
6157.25 3677
6157.99 3462
6158.73 3329
6159.47 3430
6160.21 3208
6160.95 3425
6161.69 3463
6162.43 3437
6163.17 3566
6163.91 3657
6164.65 3634
6165.39 3917
6166.13 3972
6166.88 4279
6167.62 4506
6168.36 4726
6169.10 4882
6169.84 4758
6170.58 4848
6171.32 4898
6172.06 4721
6172.80 4579
6173.55 4601
6174.29 4711
6175.03 4764
6175.77 4437
6176.51 4442
6177.25 4238
6177.99 4134
6178.74 4245
6179.48 3982
6180.22 4201
6180.96 4175
6181.70 3977
6182.45 4028
6183.19 4220
6183.93 4387
6184.67 4501
6185.41 4606
6186.16 4484
6186.90 4415
6187.64 4433
6188.38 4519
6189.12 4478
6189.87 4603
6190.61 4764
6191.35 4789
6192.09 4915
6192.84 5058
6193.58 5131
6194.32 5263
6195.06 5535
6195.81 5539
6196.55 5748
6197.29 5908
6198.04 5682
6198.78 5746
6199.52 5727
6200.26 5493
6201.01 5571
6201.75 5511
6202.49 5609
6203.24 5767
6203.98 5897
6204.72 6223
6205.47 6967
6206.21 7795
6206.95 8925
6207.70 10838
6208.44 13277
6209.18 16065
6209.93 18784
6210.67 21839
6211.41 22943
6212.16 23719
6212.90 23504
6213.65 22693
6214.39 20576
6215.13 17898
6215.88 15340
6216.62 12636
6217.37 10653
6218.11 8774
6218.85 7535
6219.60 6651
6220.34 5881
6221.09 5322
6221.83 4898
6222.57 4758
6223.32 4638
6224.06 4745
6224.81 4803
6225.55 4852
6226.30 4646
6227.04 5040
6227.79 5064
6228.53 4812
6229.28 4578
6230.02 4405
6230.76 4095
6231.51 3776
6232.25 3662
6233.00 3378
6233.74 3194
6234.49 3288
6235.23 3403
6235.98 3351
6236.72 3244
6237.47 3298
6238.22 3260
6238.96 3215
6239.71 3214
6240.45 3406
6241.20 3625
6241.94 3652
6242.69 3438
6243.43 3410
6244.18 3473
6244.92 3684
6245.67 3756
6246.42 3774
6247.16 4042
6247.91 4344
6248.65 4542
6249.40 4696
6250.15 4867
6250.89 4846
6251.64 5064
6252.38 4847
6253.13 4596
6253.88 4287
6254.62 4319
6255.37 4246
6256.11 4028
6256.86 3730
6257.61 3641
6258.35 3771
6259.10 3653
6259.85 3460
6260.59 3685
6261.34 3770
6262.09 3673
6262.83 3719
6263.58 3764
6264.33 3678
6265.07 3681
6265.82 3741
6266.57 3477
6267.31 3458
6268.06 3421
6268.81 3427
6269.56 3302
6270.30 3323
6271.05 3281
6271.80 3250
6272.54 3217
6273.29 3350
6274.04 3383
6274.79 3241
6275.53 3293
6276.28 3462
6277.03 3203
6277.78 3265
6278.52 3395
6279.27 3272
6280.02 3216
6280.77 3194
6281.52 3220
6282.26 3106
6283.01 2938
6283.76 2927
6284.51 2937
6285.26 2964
6286.00 3177
6286.75 3033
6287.50 3144
6288.25 3186
6289.00 3342
6289.74 3251
6290.49 3270
6291.24 3444
6291.99 3576
6292.74 3448
6293.49 3262
6294.24 3216
6294.98 2909
6295.73 2677
6296.48 2775
6297.23 2734
6297.98 2539
6298.73 2378
6299.48 2647
6300.23 2450
6300.97 2458
6301.72 2509
6302.47 2691
6303.22 2710
6303.97 2599
6304.72 2531
6305.47 2547
6306.22 2480
6306.97 2579
6307.72 2700
6308.47 2587
6309.22 2665
6309.97 2724
6310.72 2641
6311.47 2696
6312.22 2661
6312.96 2696
6313.71 2690
6314.46 2716
6315.21 2881
6315.96 2671
6316.71 2674
6317.46 2572
6318.21 2654
6318.96 2632
6319.71 2598
6320.46 2738
6321.21 2822
6321.96 2727
6322.72 2620
6323.47 2432
6324.22 2519
6324.97 2551
6325.72 2371
6326.47 2464
6327.22 2395
6327.97 2417
6328.72 2519
6329.47 2520
6330.22 2527
6330.97 2486
6331.72 2456
6332.47 2445
6333.22 2500
6333.97 2353
6334.73 2313
6335.48 2487
6336.23 2338
6336.98 2206
6337.73 2288
6338.48 2409
6339.23 2306
6339.98 2260
6340.74 2244
6341.49 2195
6342.24 2152
6342.99 2146
6343.74 2101
6344.49 2157
6345.24 2217
6346.00 2119
6346.75 2315
6347.50 2233
6348.25 2322
6349.00 2483
6349.76 2423
6350.51 2382
6351.26 2413
6352.01 2398
6352.76 2528
6353.52 2734
6354.27 2627
6355.02 2662
6355.77 2675
6356.52 2757
6357.28 2740
6358.03 2891
6358.78 2634
6359.53 2588
6360.29 2627
6361.04 2591
6361.79 2404
6362.54 2277
6363.30 2420
6364.05 2492
6364.80 2487
6365.56 2399
6366.31 2372
6367.06 2316
6367.81 2462
6368.57 2432
6369.32 2386
6370.07 2439
6370.83 2481
6371.58 2430
6372.33 2360
6373.09 2313
6373.84 2214
6374.59 2269
6375.35 2374
6376.10 2218
6376.85 2159
6377.61 2281
6378.36 2397
6379.11 2263
6379.87 2234
6380.62 2314
6381.37 2317
6382.13 2268
6382.88 2321
6383.64 2159
6384.39 2199
6385.14 2333
6385.90 2283
6386.65 2360
6387.41 2246
6388.16 2183
6388.91 2257
6389.67 2224
6390.42 2181
6391.18 2059
6391.93 2166
6392.69 2281
6393.44 2202
6394.20 2005
6394.95 2125
6395.70 2159
6396.46 2015
6397.21 2131
6397.97 2115
6398.72 2003
6399.48 2016
6400.23 2110
6400.99 2128
6401.74 1995
6402.50 1994
6403.25 2112
6404.01 1996
6404.76 2036
6405.52 1960
6406.27 1983
6407.03 2062
6407.78 2028
6408.54 1916
6409.30 1983
6410.05 2057
6410.81 2140
6411.56 1993
6412.32 2185
6413.07 2211
6413.83 2127
6414.58 2200
6415.34 2057
6416.10 2006
6416.85 2070
6417.61 2120
6418.36 2163
6419.12 2069
6419.88 2137
6420.63 2184
6421.39 2163
6422.14 2297
6422.90 2226
6423.66 2125
6424.41 2131
6425.17 2149
6425.93 2331
6426.68 2447
6427.44 2372
6428.20 2349
6428.95 2258
6429.71 2143
6430.47 2025
6431.22 1979
6431.98 1958
6432.74 1978
6433.49 2052
6434.25 2090
6435.01 2124
6435.76 2114
6436.52 2055
6437.28 1979
6438.03 2192
6438.79 2210
6439.55 2057
6440.31 2009
6441.06 2118
6441.82 2207
6442.58 2085
6443.34 2063
6444.09 2049
6444.85 1910
6445.61 1922
6446.37 1993
6447.12 2045
6447.88 2160
6448.64 1947
6449.40 1985
6450.15 2029
6450.91 2106
6451.67 2161
6452.43 2098
6453.19 2101
6453.94 2067
6454.70 2179
6455.46 2116
6456.22 2237
6456.98 2229
6457.73 2094
6458.49 2058
6459.25 2188
6460.01 2210
6460.77 2110
6461.53 2209
6462.29 2196
6463.04 2221
6463.80 2314
6464.56 2389
6465.32 2244
6466.08 2118
6466.84 2113
6467.60 2253
6468.36 2375
6469.11 2261
6469.87 2344
6470.63 2285
6471.39 2319
6472.15 2303
6472.91 2316
6473.67 2228
6474.43 2404
6475.19 2354
6475.95 2286
6476.71 2223
6477.47 2361
6478.22 2402
6478.98 2439
6479.74 2323
6480.50 2484
6481.26 2513
6482.02 2442
6482.78 2424
6483.54 2405
6484.30 2405
6485.06 2483
6485.82 2549
6486.58 2459
6487.34 2467
6488.10 2623
6488.86 2564
6489.62 2582
6490.38 2674
6491.14 2672
6491.90 2745
6492.66 2773
6493.42 2930
6494.18 2950
6494.94 3074
6495.70 3071
6496.47 3019
6497.23 3136
6497.99 3174
6498.75 3185
6499.51 3220
6500.27 3301
6501.03 3473
6501.79 3343
6502.55 3334
6503.31 3167
6504.07 3097
6504.83 3163
6505.60 3372
6506.36 3343
6507.12 3443
6507.88 3472
6508.64 3468
6509.40 3627
6510.16 3521
6510.92 3685
6511.69 3601
6512.45 3689
6513.21 3763
6513.97 3704
6514.73 3507
6515.49 3643
6516.26 3656
6517.02 3675
6517.78 3777
6518.54 3894
6519.30 3809
6520.06 3830
6520.83 3849
6521.59 4099
6522.35 4165
6523.11 4179
6523.87 4327
6524.64 4424
6525.40 4590
6526.16 4808
6526.92 5072
6527.69 5384
6528.45 5756
6529.21 6205
6529.97 6482
6530.74 6359
6531.50 6307
6532.26 6201
6533.02 6508
6533.79 6577
6534.55 6901
6535.31 7209
6536.08 8182
6536.84 9227
6537.60 10543
6538.36 12015
6539.13 12543
6539.89 12481
6540.65 12339
6541.42 11372
6542.18 10178
6542.94 8862
6543.71 7411
6544.47 6462
6545.23 5535
6546.00 4764
6546.76 4494
6547.52 3924
6548.29 3568
6549.05 3578
6549.81 3404
6550.58 3251
6551.34 3329
6552.11 3380
6552.87 3408
6553.63 3275
6554.40 3393
6555.16 3291
6555.93 3301
6556.69 3131
6557.45 3083
6558.22 3047
6558.98 3088
6559.75 3009
6560.51 3052
6561.27 3066
6562.04 3178
6562.80 3218
6563.57 3276
6564.33 3325
6565.10 3503
6565.86 3501
6566.63 3593
6567.39 3737
6568.16 3769
6568.92 3672
6569.69 3716
6570.45 3630
6571.22 3436
6571.98 3514
6572.75 3769
6573.51 3799
6574.28 3758
6575.04 3745
6575.81 3931
6576.57 4113
6577.34 4072
6578.10 4245
6578.87 4329
6579.63 4278
6580.40 4302
6581.16 4254
6581.93 4095
6582.69 4308
6583.46 4275
6584.23 4082
6584.99 4131
6585.76 4117
6586.52 4033
6587.29 3810
6588.05 3888
6588.82 3967
6589.59 3916
6590.35 3837
6591.12 3833
6591.88 3988
6592.65 4364
6593.42 4479
6594.18 4757
6594.95 5298
6595.72 5493
6596.48 5859
6597.25 5878
6598.02 6082
6598.78 6158
6599.55 5665
6600.31 5392
6601.08 5017
6601.85 4698
6602.62 4297
6603.38 4044
6604.15 3677
6604.92 3638
6605.68 3629
6606.45 3645
6607.22 3611
6607.98 3421
6608.75 3251
6609.52 3346
6610.28 3373
6611.05 3524
6611.82 3485
6612.59 3657
6613.35 3489
6614.12 3477
6614.89 3364
6615.66 3343
6616.42 3305
6617.19 3160
6617.96 3053
6618.73 2925
6619.49 2831
6620.26 2991
6621.03 2912
6621.80 3046
6622.57 2984
6623.33 3082
6624.10 2986
6624.87 3021
6625.64 2952
6626.41 2939
6627.17 2944
6627.94 2826
6628.71 2865
6629.48 2926
6630.25 3029
6631.02 2919
6631.78 3097
6632.55 3019
6633.32 3278
6634.09 3390
6634.86 3682
6635.63 3609
6636.40 3601
6637.16 3740
6637.93 3694
6638.70 3899
6639.47 3975
6640.24 3771
6641.01 3476
6641.78 3193
6642.55 3146
6643.32 3161
6644.09 3113
6644.85 2860
6645.62 2966
6646.39 2958
6647.16 2872
6647.93 2976
6648.70 2857
6649.47 2856
6650.24 2915
6651.01 3127
6651.78 2966
6652.55 3085
6653.32 2929
6654.09 2951
6654.86 2935
6655.63 2943
6656.40 3025
6657.17 3083
6657.94 3041
6658.71 3175
6659.48 3165
6660.25 2930
6661.02 2904
6661.79 2935
6662.56 3049
6663.33 3095
6664.10 3028
6664.87 3267
6665.64 3346
6666.41 3511
6667.18 3615
6667.95 3812
6668.72 3739
6669.49 3665
6670.26 3446
6671.03 3290
6671.80 3237
6672.58 3145
6673.35 3236
6674.12 2973
6674.89 2968
6675.66 2824
6676.43 2851
6677.20 2926
6677.97 2700
6678.74 2848
6679.51 3070
6680.29 2911
6681.06 2744
6681.83 2702
6682.60 2891
6683.37 2935
6684.14 3063
6684.91 3167
6685.69 3115
6686.46 3298
6687.23 3646
6688.00 3376
6688.77 3377
6689.54 3233
6690.32 3122
6691.09 3167
6691.86 3153
6692.63 2842
6693.40 2746
6694.18 2699
6694.95 2734
6695.72 2590
6696.49 2556
6697.26 2502
6698.04 2492
6698.81 2459
6699.58 2437
6700.35 2478
6701.13 2521
6701.90 2550
6702.67 2383
6703.44 2422
6704.22 2634
6704.99 2532
6705.76 2556
6706.54 2479
6707.31 2513
6708.08 2456
6708.85 2555
6709.63 2438
6710.40 2426
6711.17 2504
6711.95 2470
6712.72 2327
6713.49 2381
6714.27 2350
6715.04 2361
6715.81 2359
6716.59 2364
6717.36 2418
6718.13 2350
6718.91 2260
6719.68 2194
6720.45 2180
6721.23 2205
6722.00 2249
6722.77 2255
6723.55 2338
6724.32 2191
6725.09 2253
6725.87 2381
6726.64 2252
6727.42 2317
6728.19 2316
6728.96 2336
6729.74 2309
6730.51 2253
6731.29 2178
6732.06 2166
6732.84 2201
6733.61 2488
6734.38 2397
6735.16 2261
6735.93 2246
6736.71 2165
6737.48 2204
6738.26 2230
6739.03 2263
6739.81 2349
6740.58 2466
6741.36 2453
6742.13 2270
6742.91 2271
6743.68 2382
6744.46 2308
6745.23 2448
6746.01 2261
6746.78 2302
6747.56 2350
6748.33 2416
6749.11 2558
6749.88 2558
6750.66 2372
6751.43 2723
6752.21 2756
6752.98 2793
6753.76 2966
6754.53 3029
6755.31 3090
6756.08 2940
6756.86 3049
6757.64 2887
6758.41 2823
6759.19 2633
6759.96 2683
6760.74 2440
6761.52 2233
6762.29 2110
6763.07 2171
6763.84 2193
6764.62 2315
6765.40 2148
6766.17 2300
6766.95 2287
6767.72 2139
6768.50 2160
6769.28 2118
6770.05 2021
6770.83 2040
6771.61 2102
6772.38 2260
6773.16 2107
6773.94 2097
6774.71 2221
6775.49 2171
6776.27 2175
6777.04 2175
6777.82 2162
6778.60 2063
6779.37 2053
6780.15 2189
6780.93 2189
6781.71 2113
6782.48 2134
6783.26 2109
6784.04 2105
6784.81 2057
6785.59 2052
6786.37 2179
6787.15 2057
6787.92 1942
6788.70 1988
6789.48 1986
6790.26 2078
6791.03 2036
6791.81 2006
6792.59 1999
6793.37 2018
6794.15 1989
6794.92 1953
6795.70 2050
6796.48 2025
6797.26 2008
6798.03 2139
6798.81 1840
6799.59 1908
6800.37 1925
6801.15 2039
6801.93 1924
6802.70 2060
6803.48 1966
6804.26 2056
6805.04 2058
6805.82 2070
6806.60 2088
6807.37 2107
6808.15 2233
6808.93 2025
6809.71 1982
6810.49 2119
6811.27 2062
6812.05 2029
6812.83 1932
6813.60 1977
6814.38 2065
6815.16 2000
6815.94 1983
6816.72 2059
6817.50 2030
6818.28 2008
6819.06 2027
6819.84 2049
6820.62 2026
6821.40 2184
6822.18 2046
6822.96 2018
6823.73 2162
6824.51 2128
6825.29 1938
6826.07 2050
6826.85 2148
6827.63 2238
6828.41 2037
6829.19 2102
6829.97 1944
6830.75 2098
6831.53 2085
6832.31 1963
6833.09 2074
6833.87 2123
6834.65 2102
6835.43 2058
6836.21 2044
6836.99 1972
6837.77 2079
6838.55 2047
6839.33 1958
6840.11 1983
6840.90 2034
6841.68 2020
6842.46 1951
6843.24 2121
6844.02 1973
6844.80 1867
6845.58 1931
6846.36 2025
6847.14 2068
6847.92 2141
6848.70 2197
6849.48 2520
6850.26 2821
6851.05 3142
6851.83 3229
6852.61 3733
6853.39 4192
6854.17 4322
6854.95 4094
6855.73 3922
6856.51 3630
6857.30 3437
6858.08 3050
6858.86 2916
6859.64 2666
6860.42 2362
6861.20 2297
6861.99 2162
6862.77 2277
6863.55 2159
6864.33 2079
6865.11 2078
6865.89 2100
6866.68 2025
6867.46 2177
6868.24 2281
6869.02 2223
6869.80 2389
6870.59 2342
6871.37 2249
6872.15 2329
6872.93 2251
6873.72 2141
6874.50 2096
6875.28 2099
6876.06 2120
6876.85 2120
6877.63 2150
6878.41 2094
6879.19 2012
6879.98 2232
6880.76 2399
6881.54 2439
6882.32 2331
6883.11 2434
6883.89 2505
6884.67 2486
6885.46 2385
6886.24 2655
6887.02 2812
6887.81 2745
6888.59 2920
6889.37 3029
6890.16 3213
6890.94 3316
6891.72 3336
6892.51 3310
6893.29 3096
6894.07 3005
6894.86 2896
6895.64 2682
6896.42 2614
6897.21 2687
6897.99 2652
6898.77 2605
6899.56 2756
6900.34 2713
6901.13 2566
6901.91 2642
6902.69 2699
6903.48 2962
6904.26 3004
6905.05 3180
6905.83 3263
6906.62 3386
6907.40 3289
6908.18 3017
6908.97 2830
6909.75 2889
6910.54 2912
6911.32 2692
6912.11 2453
6912.89 2536
6913.68 2529
6914.46 2517
6915.24 2389
6916.03 2414
6916.81 2536
6917.60 2604
6918.38 2555
6919.17 2392
6919.95 2664
6920.74 2666
6921.52 2773
6922.31 2706
6923.09 2499
6923.88 2561
6924.66 2523
6925.45 2483
6926.24 2503
6927.02 2411
6927.81 2419
6928.59 2447
6929.38 2448
6930.16 2481
6930.95 2556
6931.73 2504
6932.52 2470
6933.31 2395
6934.09 2508
6934.88 2450
6935.66 2562
6936.45 2470
6937.24 2523
6938.02 2525
6938.81 2521
6939.59 2627
6940.38 2704
6941.17 2628
6941.95 2651
6942.74 2823
6943.52 2886
6944.31 2891
6945.10 3040
6945.88 2890
6946.67 3066
6947.46 3219
6948.24 3204
6949.03 3165
6949.82 3257
6950.60 3282
6951.39 3325
6952.18 3175
6952.96 3150
6953.75 3141
6954.54 3175
6955.32 3061
6956.11 2921
6956.90 3045
6957.69 3149
6958.47 3099
6959.26 3267
6960.05 3348
6960.83 3584
6961.62 3403
6962.41 3345
6963.20 3282
6963.98 3399
6964.77 3330
6965.56 3416
6966.35 3331
6967.14 3429
6967.92 3443
6968.71 3547
6969.50 3486
6970.29 3660
6971.07 3734
6971.86 3809
6972.65 3738
6973.44 3630
6974.23 3775
6975.01 3689
6975.80 3712
6976.59 3750
6977.38 3854
6978.17 3809
6978.96 3734
6979.74 3805
6980.53 4039
6981.32 4164
6982.11 4434
6982.90 4604
6983.69 4902
6984.48 5500
6985.26 6333
6986.05 7525
6986.84 8315
6987.63 9169
6988.42 9667
6989.21 9914
6990.00 9823
6990.79 9124
6991.57 8308
6992.36 7437
6993.15 6432
6993.94 5991
6994.73 5535
6995.52 5069
6996.31 5000
6997.10 5186
6997.89 5326
6998.68 5864
6999.47 6687
7000.26 7627
7001.05 8652
7001.84 9668
7002.63 10015
7003.42 10278
7004.21 9767
7005.00 9314
7005.79 8501
7006.58 7172
7007.37 6288
7008.16 5741
7008.95 4939
7009.74 4240
7010.53 3808
7011.32 3424
7012.11 3213
7012.90 3182
7013.69 3209
7014.48 3190
7015.27 3239
7016.06 3335
7016.85 3385
7017.64 3328
7018.43 3230
7019.22 3325
7020.01 3219
7020.80 2979
7021.59 3070
7022.38 3031
7023.17 2885
7023.96 2966
7024.76 3006
7025.55 2996
7026.34 3152
7027.13 3107
7027.92 3081
7028.71 3220
7029.50 3261
7030.29 3251
7031.08 3106
7031.88 3096
7032.67 3094
7033.46 2914
7034.25 2849
7035.04 2964
7035.83 2846
7036.62 2911
7037.42 2780
7038.21 3019
7039.00 2997
7039.79 3038
7040.58 3087
7041.38 3148
7042.17 3155
7042.96 3115
7043.75 3195
7044.54 3169
7045.33 3216
7046.13 3047
7046.92 3171
7047.71 2950
7048.50 2977
7049.30 3109
7050.09 3169
7050.88 3398
7051.67 3624
7052.47 3671
7053.26 3656
7054.05 3691
7054.84 3568
7055.64 3533
7056.43 3325
7057.22 3140
7058.01 2990
7058.81 2910
7059.60 2973
7060.39 2825
7061.19 2795
7061.98 2768
7062.77 2646
7063.57 2706
7064.36 2627
7065.15 2672
7065.94 2735
7066.74 2828
7067.53 2855
7068.32 2698
7069.12 2764
7069.91 2695
7070.71 2693
7071.50 2726
7072.29 2759
7073.09 2722
7073.88 2743
7074.67 2730
7075.47 2564
7076.26 2498
7077.05 2532
7077.85 2695
7078.64 2579
7079.44 2454
7080.23 2466
7081.02 2455
7081.82 2469
7082.61 2472
7083.41 2442
7084.20 2508
7085.00 2431
7085.79 2317
7086.58 2363
7087.38 2446
7088.17 2524
7088.97 2580
7089.76 2646
7090.56 2524
7091.35 2653
7092.15 2730
7092.94 2542
7093.74 2648
7094.53 2509
7095.33 2445
7096.12 2233
7096.92 2265
7097.71 2229
7098.51 2108
7099.30 2159
7100.10 2152
7100.89 2174
7101.69 2095
7102.48 2090
7103.28 2004
7104.07 2037
7104.87 2102
7105.66 2121
7106.46 2076
7107.26 2025
7108.05 1933
7108.85 1960
7109.64 2033
7110.44 2034
7111.23 1947
7112.03 1872
7112.83 1901
7113.62 1879
7114.42 1963
7115.21 1946
7116.01 1922
7116.81 2012
7117.60 2058
7118.40 1980
7119.19 1984
7119.99 2115
7120.79 2142
7121.58 2122
7122.38 1888
7123.18 1996
7123.97 2003
7124.77 1971
7125.57 1927
7126.36 1918
7127.16 1945
7127.96 1933
7128.75 1928
7129.55 1985
7130.35 2057
7131.14 1941
7131.94 1901
7132.74 2004
7133.53 1903
7134.33 1948
7135.13 1866
7135.93 2071
7136.72 1945
7137.52 1896
7138.32 1919
7139.11 1973
7139.91 1855
7140.71 1860
7141.51 1885
7142.30 1907
7143.10 1903
7143.90 1893
7144.70 2001
7145.49 1984
7146.29 1878
7147.09 1895
7147.89 1893
7148.69 1809
7149.48 1970
7150.28 1775
7151.08 1836
7151.88 1826
7152.68 1788
7153.47 1631
7154.27 1604
7155.07 1736
7155.87 1763
7156.67 1806
7157.47 1728
7158.26 1726
7159.06 1801
7159.86 1693
7160.66 1759
7161.46 1757
7162.26 1758
7163.06 1706
7163.85 1656
7164.65 1617
7165.45 1592
7166.25 1631
7167.05 1593
7167.85 1646
7168.65 1600
7169.45 1656
7170.25 1728
7171.04 1595
7171.84 1806
7172.64 1762
7173.44 1654
7174.24 1733
7175.04 1727
7175.84 1692
7176.64 1618
7177.44 1653
7178.24 1636
7179.04 1515
7179.84 1565
7180.64 1624
7181.44 1601
7182.24 1628
7183.04 1733
7183.84 1684
7184.64 1819
7185.44 1961
7186.24 1951
7187.04 1867
7187.84 1742
7188.64 1733
7189.44 1635
7190.24 1516
7191.04 1514
7191.84 1557
7192.64 1638
7193.44 1555
7194.24 1462
7195.04 1426
7195.84 1487
7196.64 1473
7197.44 1429
7198.24 1490
7199.04 1414
7199.84 1473
7200.64 1505
7201.44 1484
7202.25 1480
7203.05 1368
7203.85 1522
7204.65 1488
7205.45 1508
7206.25 1357
7207.05 1446
7207.85 1508
7208.65 1483
7209.46 1367
7210.26 1337
7211.06 1317
7211.86 1367
7212.66 1394
7213.46 1340
7214.26 1440
7215.07 1465
7215.87 1493
7216.67 1406
7217.47 1408
7218.27 1497
7219.07 1440
7219.88 1317
7220.68 1444
7221.48 1489
7222.28 1486
7223.08 1397
7223.89 1556
7224.69 1553
7225.49 1470
7226.29 1439
7227.10 1454
7227.90 1524
7228.70 1449
7229.50 1454
7230.30 1468
7231.11 1437
7231.91 1365
7232.71 1425
7233.51 1472
7234.32 1489
7235.12 1507
7235.92 1369
7236.73 1430
7237.53 1517
7238.33 1425
7239.13 1421
7239.94 1422
7240.74 1378
7241.54 1385
7242.35 1355
7243.15 1289
7243.95 1370
7244.76 1413
7245.56 1368
7246.36 1457
7247.17 1357
7247.97 1314
7248.77 1334
7249.58 1369
7250.38 1429
7251.18 1383
7251.99 1282
7252.79 1354
7253.59 1406
7254.40 1493
7255.20 1435
7256.01 1359
7256.81 1303
7257.61 1306
7258.42 1477
7259.22 1534
7260.03 1469
7260.83 1387
7261.63 1351
7262.44 1396
7263.24 1445
7264.05 1441
7264.85 1466
7265.66 1478
7266.46 1567
7267.26 1448
7268.07 1409
7268.87 1453
7269.68 1453
7270.48 1451
7271.29 1423
7272.09 1491
7272.90 1550
7273.70 1605
7274.51 1449
7275.31 1454
7276.12 1451
7276.92 1533
7277.73 1618
7278.53 1616
7279.34 1503
7280.14 1621
7280.95 1717
7281.75 1667
7282.56 1682
7283.36 1834
7284.17 1916
7284.97 1993
7285.78 2118
7286.59 2285
7287.39 2354
7288.20 2431
7289.00 2455
7289.81 2195
7290.61 2009
7291.42 1847
7292.23 1865
7293.03 1779
7293.84 1784
7294.64 1682
7295.45 1648
7296.26 1699
7297.06 1639
7297.87 1637
7298.67 1661
7299.48 1725
7300.29 1732
7301.09 1692
7301.90 1690
7302.71 1655
7303.51 1739
7304.32 1703
7305.13 1711
7305.93 1771
7306.74 1720
7307.55 1696
7308.35 1716
7309.16 1736
7309.97 1699
7310.77 1682
7311.58 1726
7312.39 1744
7313.19 1864
7314.00 1823
7314.81 1867
7315.62 1928
7316.42 1906
7317.23 1925
7318.04 1981
7318.84 2072
7319.65 2354
7320.46 2372
7321.27 2649
7322.07 2801
7322.88 2825
7323.69 2757
7324.50 2648
7325.31 2803
7326.11 2474
7326.92 2200
7327.73 2057
7328.54 2037
7329.34 1929
7330.15 1943
7330.96 1930
7331.77 1863
7332.58 1875
7333.38 1767
7334.19 1813
7335.00 1890
7335.81 1904
7336.62 1827
7337.43 1749
7338.23 1728
7339.04 1788
7339.85 1794
7340.66 1890
7341.47 1873
7342.28 1897
7343.09 1838
7343.89 1854
7344.70 1715
7345.51 1675
7346.32 1732
7347.13 1769
7347.94 1798
7348.75 1655
7349.56 1636
7350.37 1588
7351.18 1650
7351.98 1718
7352.79 1657
7353.60 1522
7354.41 1602
7355.22 1632
7356.03 1673
7356.84 1677
7357.65 1588
7358.46 1559
7359.27 1593
7360.08 1529
7360.89 1641
7361.70 1689
7362.51 1688
7363.32 1715
7364.13 1665
7364.94 1563
7365.75 1614
7366.56 1687
7367.37 1695
7368.18 1625
7368.99 1694
7369.80 1614
7370.61 1660
7371.42 1628
7372.23 1638
7373.04 1670
7373.85 1715
7374.66 1678
7375.47 1719
7376.28 1740
7377.09 1777
7377.90 1757
7378.71 1804
7379.52 1772
7380.33 1792
7381.14 1721
7381.96 1736
7382.77 1841
7383.58 1851
7384.39 1925
7385.20 1882
7386.01 1902
7386.82 1865
7387.63 2014
7388.44 1861
7389.25 1894
7390.07 1859
7390.88 1946
7391.69 2193
7392.50 1990
7393.31 1952
7394.12 2057
7394.93 2060
7395.75 2080
7396.56 2105
7397.37 2266
7398.18 2485
7398.99 2657
7399.80 2697
7400.62 3090
7401.43 3580
7402.24 3852
7403.05 3759
7403.86 3713
7404.68 3705
7405.49 3526
7406.30 3479
7407.11 3189
7407.93 2779
7408.74 2670
7409.55 2321
7410.36 2257
7411.17 2215
7411.99 2315
7412.80 2266
7413.61 2260
7414.42 2247
7415.24 2293
7416.05 2344
7416.86 2298
7417.68 2236
7418.49 2047
7419.30 2138
7420.11 2197
7420.93 2002
7421.74 1997
7422.55 1951
7423.37 1912
7424.18 1812
7424.99 1819
7425.81 1923
7426.62 1978
7427.43 1875
7428.25 1921
7429.06 2040
7429.87 2068
7430.69 2013
7431.50 2120
7432.31 2139
7433.13 1935
7433.94 2128
7434.75 2125
7435.57 2135
7436.38 2359
7437.20 2208
7438.01 2146
7438.82 2082
7439.64 2205
7440.45 2295
7441.27 2372
7442.08 2198
7442.89 2201
7443.71 2437
7444.52 2420
7445.34 2588
7446.15 2767
7446.97 3014
7447.78 3284
7448.59 3700
7449.41 4077
7450.22 4279
7451.04 4348
7451.85 4177
7452.67 4082
7453.48 3873
7454.30 3521
7455.11 3194
7455.93 2929
7456.74 2843
7457.56 2644
7458.37 2472
7459.19 2452
7460.00 2320
7460.82 2361
7461.63 2360
7462.45 2275
7463.26 2212
7464.08 2252
7464.89 2219
7465.71 2368
7466.52 2633
7467.34 2635
7468.16 2690
7468.97 2842
7469.79 2884
7470.60 3120
7471.42 3132
7472.23 3194
7473.05 3094
7473.87 3240
7474.68 3314
7475.50 3414
7476.31 3071
7477.13 3161
7477.95 2960
7478.76 2881
7479.58 2702
7480.39 2445
7481.21 2262
7482.03 2126
7482.84 2266
7483.66 2145
7484.48 2029
7485.29 2012
7486.11 2068
7486.93 1955
7487.74 2002
7488.56 2064
7489.38 2107
7490.19 2077
7491.01 2034
7491.83 2128
7492.64 2017
7493.46 1970
7494.28 1962
7495.09 1816
7495.91 1913
7496.73 1827
7497.55 1971
7498.36 1846
7499.18 1767
7500.00 1778
7500.81 1840
7501.63 1950
7502.45 1912
7503.27 2013
7504.08 1942
7504.90 1919
7505.72 2082
7506.54 1958
7507.36 1976
7508.17 2033
7508.99 2117
7509.81 1983
7510.63 2108
7511.44 1911
7512.26 2018
7513.08 1975
7513.90 1932
7514.72 1951
7515.53 2060
7516.35 2062
7517.17 2136
7517.99 2053
7518.81 2049
7519.63 2155
7520.44 2105
7521.26 2078
7522.08 1996
7522.90 2005
7523.72 1949
7524.54 2053
7525.36 2197
7526.17 2137
7526.99 2111
7527.81 2145
7528.63 2227
7529.45 2197
7530.27 2342
7531.09 2216
7531.91 2265
7532.73 2296
7533.54 2206
7534.36 2271
7535.18 2236
7536.00 2087
7536.82 2154
7537.64 2195
7538.46 2183
7539.28 2232
7540.10 2132
7540.92 2209
7541.74 2219
7542.56 2453
7543.38 2665
7544.20 2714
7545.02 2992
7545.84 3345
7546.66 3595
7547.48 3781
7548.30 3747
7549.12 3663
7549.94 3330
7550.76 3037
7551.58 2784
7552.40 2513
7553.22 2416
7554.04 2273
7554.86 2101
7555.68 2125
7556.50 2081
7557.32 1871
7558.14 1904
7558.96 1939
7559.78 1884
7560.60 1813
7561.42 1809
7562.24 1883
7563.06 1892
7563.88 1944
7564.70 1777
7565.53 1806
7566.35 1862
7567.17 1944
7567.99 1887
7568.81 1941
7569.63 1983
7570.45 2034
7571.27 2065
7572.09 2003
7572.92 2189
7573.74 2133
7574.56 2083
7575.38 2188
7576.20 2185
7577.02 2015
7577.84 1941
7578.67 1952
7579.49 1953
7580.31 1841
7581.13 1835
7581.95 1841
7582.77 1722
7583.60 1722
7584.42 1767
7585.24 1709
7586.06 1745
7586.88 1815
7587.71 1713
7588.53 1820
7589.35 1774
7590.17 1785
7590.99 1779
7591.82 1785
7592.64 1767
7593.46 1768
7594.28 1775
7595.11 1565
7595.93 1675
7596.75 1623
7597.57 1707
7598.40 1793
7599.22 1686
7600.04 1635
7600.87 1642
7601.69 1664
7602.51 1628
7603.33 1788
7604.16 1842
7604.98 1981
7605.80 2103
7606.63 1925
7607.45 1972
7608.27 2121
7609.10 2093
7609.92 2207
7610.74 2061
7611.57 1905
7612.39 1772
7613.21 1830
7614.04 1796
7614.86 1825
7615.68 1758
7616.51 1706
7617.33 1853
7618.15 1832
7618.98 1981
7619.80 1973
7620.63 1963
7621.45 2072
7622.27 2188
7623.10 2124
7623.92 1914
7624.75 1957
7625.57 1885
7626.39 1836
7627.22 1795
7628.04 1726
7628.87 1791
7629.69 1740
7630.52 1720
7631.34 1875
7632.16 1924
7632.99 1889
7633.81 2022
7634.64 2149
7635.46 2165
7636.29 1960
7637.11 1971
7637.94 1871
7638.76 1817
7639.59 1816
7640.41 1648
7641.24 1691
7642.06 1653
7642.89 1647
7643.71 1537
7644.54 1507
7645.36 1570
7646.19 1490
7647.01 1444
7647.84 1490
7648.66 1519
7649.49 1509
7650.31 1477
7651.14 1466
7651.96 1487
7652.79 1561
7653.62 1359
7654.44 1345
7655.27 1298
7656.09 1428
7656.92 1440
7657.75 1364
7658.57 1321
7659.40 1452
7660.22 1373
7661.05 1387
7661.88 1373
7662.70 1281
7663.53 1303
7664.35 1334
7665.18 1373
7666.01 1215
7666.83 1309
7667.66 1377
7668.49 1302
7669.31 1298
7670.14 1339
7670.96 1328
7671.79 1373
7672.62 1308
7673.44 1275
7674.27 1350
7675.10 1379
7675.93 1313
7676.75 1285
7677.58 1227
7678.41 1224
7679.23 1305
7680.06 1266
7680.89 1244
7681.71 1320
7682.54 1325
7683.37 1347
7684.20 1316
7685.02 1295
7685.85 1276
7686.68 1312
7687.51 1271
7688.33 1315
7689.16 1373
7689.99 1393
7690.82 1387
7691.64 1236
7692.47 1298
7693.30 1235
7694.13 1329
7694.96 1357
7695.78 1360
7696.61 1333
7697.44 1276
7698.27 1374
7699.10 1308
7699.92 1346
7700.75 1315
7701.58 1385
7702.41 1449
7703.24 1381
7704.06 1308
7704.89 1323
7705.72 1348
7706.55 1288
7707.38 1297
7708.21 1352
7709.04 1373
7709.86 1305
7710.69 1388
7711.52 1315
7712.35 1328
7713.18 1396
7714.01 1454
7714.84 1322
7715.67 1361
7716.50 1357
7717.32 1276
7718.15 1215
7718.98 1248
7719.81 1213
7720.64 1268
7721.47 1340
7722.30 1354
7723.13 1323
7723.96 1229
7724.79 1341
7725.62 1372
7726.45 1314
7727.28 1329
7728.11 1236
7728.94 1295
7729.77 1295
7730.60 1211
7731.43 1229
7732.26 1309
7733.09 1320
7733.92 1296
7734.75 1297
7735.58 1185
7736.41 1262
7737.24 1270
7738.07 1210
7738.90 1332
7739.73 1263
7740.56 1195
7741.39 1234
7742.22 1282
7743.05 1320
7743.88 1363
7744.71 1282
7745.54 1315
7746.37 1468
7747.20 1618
7748.03 1637
7748.86 1811
7749.69 2060
7750.52 2190
7751.36 2095
7752.19 2062
7753.02 1941
7753.85 1919
7754.68 1746
7755.51 1560
7756.34 1463
7757.17 1396
7758.00 1413
7758.84 1360
7759.67 1378
7760.50 1350
7761.33 1229
7762.16 1170
7762.99 1279
7763.82 1351
7764.66 1230
7765.49 1256
7766.32 1258
7767.15 1288
7767.98 1362
7768.81 1456
7769.65 1256
7770.48 1187
7771.31 1284
7772.14 1296
7772.97 1205
7773.81 1218
7774.64 1286
7775.47 1207
7776.30 1153
7777.14 1197
7777.97 1161
7778.80 1357
7779.63 1286
7780.47 1173
7781.30 1228
7782.13 1380
7782.96 1323
7783.80 1240
7784.63 1209
7785.46 1287
7786.29 1240
7787.13 1306
7787.96 1304
7788.79 1390
7789.63 1245
7790.46 1304
7791.29 1267
7792.12 1198
7792.96 1261
7793.79 1369
7794.62 1311
7795.46 1235
7796.29 1284
7797.12 1290
7797.96 1287
7798.79 1342
7799.62 1296
7800.46 1335
7801.29 1385
7802.12 1301
7802.96 1213
7803.79 1249
7804.63 1267
7805.46 1283
7806.29 1320
7807.13 1264
7807.96 1321
7808.80 1428
7809.63 1271
7810.46 1329
7811.30 1349
7812.13 1345
7812.97 1330
7813.80 1357
7814.63 1434
7815.47 1542
7816.30 1443
7817.14 1508
7817.97 1516
7818.81 1479
7819.64 1577
7820.48 1483
7821.31 1455
7822.15 1551
7822.98 1474
7823.81 1490
7824.65 1442
7825.48 1409
7826.32 1399
7827.15 1437
7827.99 1424
7828.82 1470
7829.66 1548
7830.49 1632
7831.33 1544
7832.17 1430
7833.00 1451
7833.84 1395
7834.67 1261
7835.51 1358
7836.34 1363
7837.18 1471
7838.01 1489
7838.85 1578
7839.68 1601
7840.52 1503
7841.36 1479
7842.19 1590
7843.03 1580
7843.86 1533
7844.70 1568
7845.54 1523
7846.37 1589
7847.21 1546
7848.04 1416
7848.88 1464
7849.72 1410
7850.55 1419
7851.39 1476
7852.22 1418
7853.06 1429
7853.90 1382
7854.73 1517
7855.57 1339
7856.41 1294
7857.24 1236
7858.08 1435
7858.92 1437
7859.75 1439
7860.59 1459
7861.43 1582
7862.26 1687
7863.10 1734
7863.94 1622
7864.77 1561
7865.61 1579
7866.45 1468
7867.29 1434
7868.12 1351
7868.96 1437
7869.80 1482
7870.63 1507
7871.47 1511
7872.31 1499
7873.15 1414
7873.98 1442
7874.82 1428
7875.66 1508
7876.50 1586
7877.33 1467
7878.17 1556
7879.01 1550
7879.85 1690
7880.69 1695
7881.52 1610
7882.36 1617
7883.20 1574
7884.04 1528
7884.88 1554
7885.71 1471
7886.55 1499
7887.39 1526
7888.23 1486
7889.07 1586
7889.90 1584
7890.74 1449
7891.58 1599
7892.42 1524
7893.26 1599
7894.10 1510
7894.94 1617
7895.77 1610
7896.61 1601
7897.45 1519
7898.29 1460
7899.13 1511
7899.97 1543
7900.81 1587
7901.65 1569
7902.48 1674
7903.32 1574
7904.16 1577
7905.00 1666
7905.84 1622
7906.68 1617
7907.52 1458
7908.36 1451
7909.20 1578
7910.04 1444
7910.88 1460
7911.72 1514
7912.56 1467
7913.40 1485
7914.24 1508
7915.07 1637
7915.91 1783
7916.75 1847
7917.59 1886
7918.43 2044
7919.27 2145
7920.11 2311
7920.95 2481
7921.79 2433
7922.63 2174
7923.47 2158
7924.31 2125
7925.15 2013
7925.99 1888
7926.83 1891
7927.67 1694
7928.52 1576
7929.36 1434
7930.20 1357
7931.04 1340
7931.88 1322
7932.72 1439
7933.56 1390
7934.40 1332
7935.24 1361
7936.08 1350
7936.92 1428
7937.76 1312
7938.60 1375
7939.44 1482
7940.29 1365
7941.13 1337
7941.97 1341
7942.81 1420
7943.65 1528
7944.49 1510
7945.33 1525
7946.17 1548
7947.01 1440
7947.86 1567
7948.70 1535
7949.54 1463
7950.38 1484
7951.22 1349
7952.06 1429
7952.91 1542
7953.75 1483
7954.59 1424
7955.43 1342
7956.27 1532
7957.11 1445
7957.96 1487
7958.80 1404
7959.64 1464
7960.48 1370
7961.32 1300
7962.17 1350
7963.01 1422
7963.85 1415
7964.69 1400
7965.54 1430
7966.38 1424
7967.22 1367
7968.06 1396
7968.91 1392
7969.75 1527
7970.59 1673
7971.43 1569
7972.28 1457
7973.12 1403
7973.96 1457
7974.80 1408
7975.65 1379
7976.49 1297
7977.33 1350
7978.18 1389
7979.02 1353
7979.86 1484
7980.71 1406
7981.55 1319
7982.39 1325
7983.24 1415
7984.08 1439
7984.92 1515
7985.77 1361
7986.61 1305
7987.45 1271
7988.30 1286
7989.14 1268
7989.98 1357
7990.83 1230
7991.67 1212
7992.51 1261
7993.36 1290
7994.20 1269
7995.05 1247
7995.89 1205
7996.73 1216
7997.58 1156
7998.42 1143
7999.27 1143
8000.11 1187
8000.95 1164
8001.80 1045
8002.64 1167
8003.49 1194
8004.33 1220
8005.18 1239
8006.02 1161
8006.86 1159
8007.71 1193
8008.55 1262
8009.40 1163
8010.24 1169
8011.09 1133
8011.93 1085
8012.78 1135
8013.62 1237
8014.47 1206
8015.31 1128
8016.16 1227
8017.00 1266
8017.85 1141
8018.69 1183
8019.54 1212
8020.38 1194
8021.23 1178
8022.07 1099
8022.92 1098
8023.76 1074
8024.61 1076
8025.46 1126
8026.30 1115
8027.15 1132
8027.99 1090
8028.84 1123
8029.68 1152
8030.53 1092
8031.38 1121
8032.22 1096
8033.07 1086
8033.91 1197
8034.76 1226
8035.61 1088
8036.45 1044
8037.30 1075
8038.14 1101
8038.99 1136
8039.84 1128
8040.68 1056
8041.53 1238
8042.37 1196
8043.22 1096
8044.07 1094
8044.91 1140
8045.76 1173
8046.61 1143
8047.45 1155
8048.30 1175
8049.15 1048
8049.99 1146
8050.84 1181
8051.69 1153
8052.54 1171
8053.38 1120
8054.23 1158
8055.08 1144
8055.92 1101
8056.77 1108
8057.62 1048
8058.46 996
8059.31 1039
8060.16 1069
8061.01 1114
8061.85 1170
8062.70 1186
8063.55 1098
8064.40 1005
8065.24 1042
8066.09 1139
8066.94 1153
8067.79 1118
8068.64 1035
8069.48 1093
8070.33 1123
8071.18 1072
8072.03 1092
8072.87 1095
8073.72 1117
8074.57 1072
8075.42 1045
8076.27 1077
8077.12 1050
8077.96 1018
8078.81 963
8079.66 962
8080.51 1004
8081.36 1059
8082.21 1059
8083.05 1066
8083.90 1066
8084.75 1031
8085.60 1002
8086.45 1063
8087.30 1074
8088.15 1023
8089.00 1011
8089.84 1068
8090.69 1157
8091.54 1135
8092.39 1077
8093.24 1045
8094.09 1080
8094.94 1045
8095.79 1047
8096.64 1035
8097.49 1065
8098.34 1008
8099.19 1084
8100.03 1031
8100.88 1126
8101.73 1044
8102.58 1057
8103.43 1041
8104.28 978
8105.13 966
8105.98 1039
8106.83 1043
8107.68 1010
8108.53 1004
8109.38 1000
8110.23 1019
8111.08 1011
8111.93 1010
8112.78 1021
8113.63 985
8114.48 1042
8115.33 1095
8116.18 1019
8117.03 933
8117.88 977
8118.73 1069
8119.58 1112
8120.43 1052
8121.28 1101
8122.14 1175
8122.99 1167
8123.84 1268
8124.69 1254
8125.54 1181
8126.39 1096
8127.24 1151
8128.09 1097
8128.94 1081
8129.79 1033
8130.64 1024
8131.49 1108
8132.35 1039
8133.20 982
8134.05 1023
8134.90 983
8135.75 1007
8136.60 1040
8137.45 969
8138.31 1030
8139.16 1086
8140.01 1136
8140.86 1043
8141.71 1029
8142.56 1137
8143.41 1103
8144.27 1066
8145.12 1136
8145.97 1123
8146.82 1119
8147.67 1144
8148.53 1139
8149.38 1139
8150.23 1099
8151.08 1011
8151.93 1119
8152.79 1155
8153.64 1141
8154.49 1101
8155.34 1153
8156.20 1212
8157.05 1279
8157.90 1203
8158.75 1259
8159.61 1328
8160.46 1349
8161.31 1320
8162.16 1149
8163.02 1146
8163.87 1109
8164.72 1222
8165.57 1345
8166.43 1168
8167.28 1175
8168.13 1266
8168.99 1126
8169.84 1132
8170.69 1138
8171.55 1140
8172.40 1180
8173.25 1179
8174.11 1165
8174.96 1088
8175.81 1134
8176.67 1112
8177.52 1081
8178.37 1071
8179.23 1051
8180.08 1138
8180.93 994
8181.79 1033
8182.64 984
8183.50 1070
8184.35 1018
8185.20 1030
8186.06 1056
8186.91 1097
8187.76 1074
8188.62 1005
8189.47 977
8190.33 927
8191.18 972
8192.04 1043
8192.89 970
8193.74 1055
8194.60 1082
8195.45 1005
8196.31 1039
8197.16 1025
8198.02 956
8198.87 1058
8199.73 1057
8200.58 961
8201.44 1009
8202.29 1116
8203.15 1034
8204.00 1006
8204.85 950
8205.71 981
8206.56 1006
8207.42 1010
8208.27 930
8209.13 1009
8209.99 960
8210.84 999
8211.70 984
8212.55 1001
8213.41 1025
8214.26 1067
8215.12 1015
8215.97 1139
8216.83 1156
8217.68 1092
8218.54 1092
8219.40 1057
8220.25 1071
8221.11 1075
8221.96 1016
8222.82 1146
8223.67 1113
8224.53 1148
8225.39 1206
8226.24 1240
8227.10 1289
8227.95 1212
8228.81 1219
8229.67 1228
8230.52 1174
8231.38 1181
8232.24 1132
8233.09 1071
8233.95 1092
8234.81 1037
8235.66 1001
8236.52 1128
8237.37 1041
8238.23 1048
8239.09 1103
8239.95 1071
8240.80 998
8241.66 1013
8242.52 1081
8243.37 1070
8244.23 1065
8245.09 1062
8245.94 990
8246.80 1060
8247.66 963
8248.52 1008
8249.37 1016
8250.23 1049
8251.09 1031
8251.94 981
8252.80 1039
8253.66 1120
8254.52 1133
8255.37 1071
8256.23 1047
8257.09 1081
8257.95 1089
8258.80 1099
8259.66 1128
8260.52 1018
8261.38 1068
8262.24 1078
8263.09 1123
8263.95 1061
8264.81 1103
8265.67 964
8266.53 951
8267.38 896
8268.24 1027
8269.10 1032
8269.96 1045
8270.82 1011
8271.68 1050
8272.53 1088
8273.39 1056
8274.25 1025
8275.11 999
8275.97 1026
8276.83 1005
8277.69 917
8278.55 981
8279.40 903
8280.26 923
8281.12 1066
8281.98 987
8282.84 981
8283.70 1013
8284.56 1024
8285.42 1005
8286.28 990
8287.14 1112
8287.99 1072
8288.85 1124
8289.71 1121
8290.57 1027
8291.43 1073
8292.29 1107
8293.15 1116
8294.01 1169
8294.87 1213
8295.73 1068
8296.59 1092
8297.45 1132
8298.31 1132
8299.17 1144
8300.03 1046
8300.89 1115
8301.75 1167
8302.61 1099
8303.47 1159
8304.33 1210
8305.19 1149
8306.05 1157
8306.91 1099
8307.77 1159
8308.63 1039
8309.49 1116
8310.35 1098
8311.21 1062
8312.07 1081
8312.93 1156
8313.79 1136
8314.65 1161
8315.51 1183
8316.37 1144
8317.24 1138
8318.10 1173
8318.96 1155
8319.82 1136
8320.68 1163
8321.54 1088
8322.40 1162
8323.26 1232
8324.12 1195
8324.98 1124
8325.85 1127
8326.71 1080
8327.57 1114
8328.43 1136
8329.29 1099
8330.15 1100
8331.01 1126
8331.88 1043
8332.74 1135
8333.60 1070
8334.46 1165
8335.32 1178
8336.18 1115
8337.05 1101
8337.91 1119
8338.77 1178
8339.63 1149
8340.49 1152
8341.36 1112
8342.22 1084
8343.08 1071
8343.94 1139
8344.80 1081
8345.67 1165
8346.53 1092
8347.39 1198
8348.25 1171
8349.12 1191
8349.98 1200
8350.84 1177
8351.70 1236
8352.57 1196
8353.43 1206
8354.29 1181
8355.15 1196
8356.02 1215
8356.88 1172
8357.74 1201
8358.60 1150
8359.47 1259
8360.33 1359
8361.19 1154
8362.06 1229
8362.92 1162
8363.78 1157
8364.65 1177
8365.51 1082
8366.37 1169
8367.24 1130
8368.10 1161
8368.96 1151
8369.83 1177
8370.69 1113
8371.55 1126
8372.42 1164
8373.28 1162
8374.14 1246
8375.01 1171
8375.87 1318
8376.74 1196
8377.60 1189
8378.46 1264
8379.33 1210
8380.19 1247
8381.06 1336
8381.92 1280
8382.78 1315
8383.65 1264
8384.51 1278
8385.38 1300
8386.24 1334
8387.11 1420
8387.97 1412
8388.83 1374
8389.70 1427
8390.56 1355
8391.43 1384
8392.29 1323
8393.16 1339
8394.02 1389
8394.89 1470
8395.75 1414
8396.62 1478
8397.48 1483
8398.35 1463
8399.21 1446
8400.08 1450
8400.94 1491
8401.81 1520
8402.67 1536
8403.54 1467
8404.40 1655
8405.27 1644
8406.13 1526
8407.00 1536
8407.86 1498
8408.73 1542
8409.60 1557
8410.46 1566
8411.33 1587
8412.19 1558
8413.06 1619
8413.92 1638
8414.79 1560
8415.66 1579
8416.52 1663
8417.39 1766
8418.25 1721
8419.12 1704
8419.99 1689
8420.85 1688
8421.72 1908
8422.58 1809
8423.45 1791
8424.32 1751
8425.18 1790
8426.05 1807
8426.92 1891
8427.78 1911
8428.65 1840
8429.52 1847
8430.38 1958
8431.25 1966
8432.12 1880
8432.98 2079
8433.85 1973
8434.72 2049
8435.58 2129
8436.45 2136
8437.32 2053
8438.18 2245
8439.05 2271
8439.92 2395
8440.79 2283
8441.65 2402
8442.52 2513
8443.39 2618
8444.25 2635
8445.12 2689
8445.99 2752
8446.86 2716
8447.72 2789
8448.59 2765
8449.46 2697
8450.33 2597
8451.19 2640
8452.06 2588
8452.93 2736
8453.80 2821
8454.67 3379
8455.53 3898
8456.40 5003
8457.27 6094
8458.14 7177
8459.01 8322
8459.87 8887
8460.74 8843
8461.61 8514
8462.48 7586
8463.35 6588
8464.22 5695
8465.08 4653
8465.95 3842
8466.82 3300
8467.69 2952
8468.56 2702
8469.43 2345
8470.29 2175
8471.16 2162
8472.03 2032
8472.90 2086
8473.77 1998
8474.64 1795
8475.51 1839
8476.38 1952
8477.25 1821
8478.11 1858
8478.98 1891
8479.85 1776
8480.72 1772
8481.59 1686
8482.46 1729
8483.33 1779
8484.20 1857
8485.07 1665
8485.94 1700
8486.81 1832
8487.68 1852
8488.55 1977
8489.42 1891
8490.29 1849
8491.16 1883
8492.03 1776
8492.90 1806
8493.77 1771
8494.64 1916
8495.51 1945
8496.38 1956
8497.25 2108
8498.12 2173
8498.99 2153
8499.86 2058
8500.73 2000
8501.60 2026
8502.47 1879
8503.34 1873
8504.21 1786
8505.08 1633
8505.95 1659
8506.82 1672
8507.69 1599
8508.56 1636
8509.43 1610
8510.30 1599
8511.17 1681
8512.04 1706
8512.91 1801
8513.79 1710
8514.66 1678
8515.53 1700
8516.40 1738
8517.27 1694
8518.14 1793
8519.01 1846
8519.88 1801
8520.75 1878
8521.63 1917
8522.50 1940
8523.37 1878
8524.24 1869
8525.11 1902
8525.98 1934
8526.85 1838
8527.73 1794
8528.60 1778
8529.47 1776
8530.34 1852
8531.21 1810
8532.08 1818
8532.96 1958
8533.83 1847
8534.70 1804
8535.57 1836
8536.44 1906
8537.32 1876
8538.19 1805
8539.06 1823
8539.93 1895
8540.81 1948
8541.68 1701
8542.55 1650
8543.42 1606
8544.29 1669
8545.17 1652
8546.04 1622
8546.91 1556
8547.79 1503
8548.66 1582
8549.53 1567
8550.40 1393
8551.28 1432
8552.15 1506
8553.02 1592
8553.89 1588
8554.77 1595
8555.64 1665
8556.51 1699
8557.39 1688
8558.26 1761
8559.13 1728
8560.01 1676
8560.88 1710
8561.75 1612
8562.63 1568
8563.50 1600
8564.37 1616
8565.25 1552
8566.12 1543
8566.99 1447
8567.87 1454
8568.74 1421
8569.62 1409
8570.49 1500
8571.36 1532
8572.24 1452
8573.11 1496
8573.99 1427
8574.86 1458
8575.73 1409
8576.61 1391
8577.48 1339
8578.36 1304
8579.23 1308
8580.10 1325
8580.98 1279
8581.85 1255
8582.73 1309
8583.60 1331
8584.48 1345
8585.35 1360
8586.23 1436
8587.10 1390
8587.98 1327
8588.85 1364
8589.72 1249
8590.60 1370
8591.47 1350
8592.35 1331
8593.22 1298
8594.10 1338
8594.97 1405
8595.85 1415
8596.72 1336
8597.60 1390
8598.47 1364
8599.35 1368
8600.23 1384
8601.10 1381
8601.98 1390
8602.85 1405
8603.73 1444
8604.60 1476
8605.48 1430
8606.35 1439
8607.23 1347
8608.11 1390
8608.98 1452
8609.86 1499
8610.73 1473
8611.61 1597
8612.48 1693
8613.36 1827
8614.24 1800
8615.11 1791
8615.99 1664
8616.87 1598
8617.74 1610
8618.62 1514
8619.49 1466
8620.37 1440
8621.25 1458
8622.12 1394
8623.00 1382
8623.88 1395
8624.75 1473
8625.63 1468
8626.51 1458
8627.38 1512
8628.26 1488
8629.14 1412
8630.01 1454
8630.89 1556
8631.77 1524
8632.64 1467
8633.52 1622
8634.40 1554
8635.28 1505
8636.15 1586
8637.03 1583
8637.91 1576
8638.78 1636
8639.66 1652
8640.54 1561
8641.42 1511
8642.29 1514
8643.17 1632
8644.05 1575
8644.93 1721
8645.80 1731
8646.68 1662
8647.56 1678
8648.44 1738
8649.31 1650
8650.19 1637
8651.07 1806
8651.95 1715
8652.83 1699
8653.70 1761
8654.58 1733
8655.46 1780
8656.34 1811
8657.22 1694
8658.10 1773
8658.97 1784
8659.85 1754
8660.73 1655
8661.61 1703
8662.49 1797
8663.37 1799
8664.24 1726
8665.12 1855
8666.00 1836
8666.88 1825
8667.76 1816
8668.64 1733
8669.52 1883
8670.40 1901
8671.27 2040
8672.15 2072
8673.03 2122
8673.91 2308
8674.79 2553
8675.67 2743
8676.55 2854
8677.43 2928
8678.31 2934
8679.19 2943
8680.07 2922
8680.95 2648
8681.83 2561
8682.71 2428
8683.58 2278
8684.46 2142
8685.34 2135
8686.22 2045
8687.10 2045
8687.98 2084
8688.86 2108
8689.74 2206
8690.62 2338
8691.50 2598
8692.38 2881
8693.26 3330
8694.14 3622
8695.02 3970
8695.90 4297
8696.78 4326
8697.66 4323
8698.54 4039
8699.42 3722
8700.30 3219
8701.19 2824
8702.07 2479
8702.95 2270
8703.83 2114
8704.71 2031
8705.59 1973
8706.47 1707
8707.35 1749
8708.23 1689
8709.11 1640
8709.99 1609
8710.87 1693
8711.75 1644
8712.64 1557
8713.52 1518
8714.40 1636
8715.28 1602
8716.16 1629
8717.04 1619
8717.92 1536
8718.80 1582
8719.69 1507
8720.57 1470
8721.45 1480
8722.33 1608
8723.21 1684
8724.09 1676
8724.97 1597
8725.86 1644
8726.74 1556
8727.62 1592
8728.50 1607
8729.38 1621
8730.27 1795
8731.15 1676
8732.03 1642
8732.91 1711
8733.79 1762
8734.68 1709
8735.56 1677
8736.44 1719
8737.32 1623
8738.20 1592
8739.09 1568
8739.97 1626
8740.85 1664
8741.73 1697
8742.62 1622
8743.50 1514
8744.38 1653
8745.27 1732
8746.15 1662
8747.03 1568
8747.91 1610
8748.80 1574
8749.68 1640
8750.56 1742
8751.45 1670
8752.33 1767
8753.21 1690
8754.09 1661
8754.98 1709
8755.86 1722
8756.74 1773
8757.63 1842
8758.51 1930
8759.39 2015
8760.28 2101
8761.16 2077
8762.04 2048
8762.93 2097
8763.81 2007
8764.70 1899
8765.58 2025
8766.46 1962
8767.35 1932
8768.23 1870
8769.11 1862
8770.00 1914
8770.88 1857
8771.77 1883
8772.65 1952
8773.53 2006
8774.42 1913
8775.30 1877
8776.19 2067
8777.07 2032
8777.96 2012
8778.84 1975
8779.72 1916
8780.61 1993
8781.49 2025
8782.38 2083
8783.26 2095
8784.15 2017
8785.03 2099
8785.92 2041
8786.80 2099
8787.69 2069
8788.57 1981
8789.46 1917
8790.34 2210
8791.23 2135
8792.11 2240
8793.00 2439
8793.88 2594
8794.77 2721
8795.65 2955
8796.54 2879
8797.42 2757
8798.31 2645
8799.19 2596
8800.08 2309
8800.96 2092
8801.85 2042
8802.74 1934
8803.62 1899
8804.51 1869
8805.39 1790
8806.28 1824
8807.16 1840
8808.05 1754
8808.94 1916
8809.82 2092
8810.71 1965
8811.59 1959
8812.48 1728
8813.37 1793
8814.25 1777
8815.14 1706
8816.02 1651
8816.91 1702
8817.80 1582
8818.68 1467
8819.57 1561
8820.46 1541
8821.34 1534
8822.23 1624
8823.12 1569
8824.00 1517
8824.89 1500
8825.78 1613
8826.66 1635
8827.55 1614
8828.44 1487
8829.32 1510
8830.21 1591
8831.10 1588
8831.99 1556
8832.87 1514
8833.76 1505
8834.65 1545
8835.53 1506
8836.42 1452
8837.31 1325
8838.20 1376
8839.08 1398
8839.97 1390
8840.86 1394
8841.75 1484
8842.63 1388
8843.52 1295
8844.41 1435
8845.30 1385
8846.18 1369
8847.07 1403
8847.96 1431
8848.85 1505
8849.74 1389
8850.62 1391
8851.51 1404
8852.40 1253
8853.29 1285
8854.18 1280
8855.06 1294
8855.95 1379
8856.84 1366
8857.73 1319
8858.62 1366
8859.51 1236
8860.39 1245
8861.28 1290
8862.17 1305
8863.06 1274
8863.95 1316
8864.84 1343
8865.73 1271
8866.62 1269
8867.50 1268
8868.39 1293
8869.28 1300
8870.17 1230
8871.06 1160
8871.95 1192
8872.84 1255
8873.73 1189
8874.62 1263
8875.51 1206
8876.40 1253
8877.28 1140
8878.17 1115
8879.06 1067
8879.95 1124
8880.84 1109
8881.73 1140
8882.62 1204
8883.51 1102
8884.40 1236
8885.29 1179
8886.18 1125
8887.07 1077
8887.96 1151
8888.85 1110
8889.74 1059
8890.63 1095
8891.52 1064
8892.41 1046
8893.30 1083
8894.19 1097
8895.08 1078
8895.97 1095
8896.86 1102
8897.75 1084
8898.64 1076
8899.53 991
8900.42 1016
8901.31 1103
8902.20 1160
8903.10 1093
8903.99 1018
8904.88 1032
8905.77 1031
8906.66 1070
8907.55 1035
8908.44 1055
8909.33 1029
8910.22 991
8911.11 1032
8912.00 1073
8912.90 1085
8913.79 1012
8914.68 1047
8915.57 999
8916.46 965
8917.35 946
8918.24 963
8919.13 1025
8920.03 1063
8920.92 1022
8921.81 1034
8922.70 995
8923.59 972
8924.48 955
8925.38 980
8926.27 1051
8927.16 971
8928.05 955
8928.94 962
8929.84 936
8930.73 919
8931.62 964
8932.51 1008
8933.40 1043
8934.30 935
8935.19 933
8936.08 860
8936.97 866
8937.86 988
8938.76 959
8939.65 932
8940.54 969
8941.43 1001
8942.33 964
8943.22 1011
8944.11 974
8945.01 882
8945.90 862
8946.79 919
8947.68 931
8948.58 929
8949.47 934
8950.36 901
8951.26 928
8952.15 929
8953.04 891
8953.94 892
8954.83 790
8955.72 890
8956.62 950
8957.51 875
8958.40 833
8959.30 898
8960.19 876
8961.08 898
8961.98 880
8962.87 877
8963.76 954
8964.66 873
8965.55 885
8966.44 917
8967.34 934
8968.23 944
8969.13 877
8970.02 1001
8970.91 964
8971.81 883
8972.70 917
8973.60 891
8974.49 884
8975.39 883
8976.28 828
8977.17 937
8978.07 836
8978.96 857
8979.86 828
8980.75 893
8981.65 851
8982.54 938
8983.44 898
8984.33 897
8985.22 930
8986.12 895
8987.01 858
8987.91 893
8988.80 856
8989.70 800
8990.59 784
8991.49 812
8992.38 845
8993.28 838
8994.17 880
8995.07 847
8995.97 865
8996.86 760
8997.76 811
8998.65 875
8999.55 839
9000.44 825
9001.34 896
9002.23 739
9003.13 814
9004.02 791
9004.92 807
9005.82 848
9006.71 878
9007.61 821
9008.50 796
9009.40 751
9010.30 734
9011.19 772
9012.09 837
9012.98 835
9013.88 812
9014.78 754
9015.67 806
9016.57 761
9017.47 824
9018.36 776
9019.26 823
9020.15 885
9021.05 913
9021.95 883
9022.84 831
9023.74 811
9024.64 853
9025.53 891
9026.43 831
9027.33 826
9028.23 820
9029.12 784
9030.02 826
9030.92 723
9031.81 747
9032.71 851
9033.61 842
9034.50 769
9035.40 782
9036.30 800
9037.20 866
9038.09 808
9038.99 780
9039.89 759
9040.79 765
9041.68 761
9042.58 757
9043.48 744
9044.38 698
9045.27 781
9046.17 740
9047.07 836
9047.97 813
9048.87 824
9049.76 775
9050.66 784
9051.56 779
9052.46 724
9053.36 762
9054.25 740
9055.15 711
9056.05 798
9056.95 840
9057.85 823
9058.75 787
9059.64 778
9060.54 819
9061.44 834
9062.34 799
9063.24 771
9064.14 794
9065.04 798
9065.93 810
9066.83 804
9067.73 798
9068.63 782
9069.53 769
9070.43 775
9071.33 736
9072.23 794
9073.13 740
9074.03 727
9074.92 779
9075.82 778
9076.72 823
9077.62 746
9078.52 833
9079.42 808
9080.32 842
9081.22 799
9082.12 729
9083.02 722
9083.92 800
9084.82 880
9085.72 824
9086.62 798
9087.52 836
9088.42 794
9089.32 821
9090.22 834
9091.12 789
9092.02 830
9092.92 823
9093.82 848
9094.72 804
9095.62 783
9096.52 825
9097.42 840
9098.32 876
9099.22 771
9100.12 805
9101.02 711
9101.92 708
9102.82 719
9103.72 798
9104.62 769
9105.52 862
9106.43 817
9107.33 738
9108.23 699
9109.13 741
9110.03 712
9110.93 839
9111.83 793
9112.73 816
9113.63 764
9114.53 752
9115.44 715
9116.34 815
9117.24 786
9118.14 801
9119.04 859
9119.94 810
9120.84 866
9121.75 872
9122.65 783
9123.55 793
9124.45 775
9125.35 759
9126.25 705
9127.16 780
9128.06 763
9128.96 772
9129.86 788
9130.76 709
9131.66 695
9132.57 766
9133.47 736
9134.37 784
9135.27 776
9136.18 806
9137.08 764
9137.98 826
9138.88 801
9139.79 823
9140.69 704
9141.59 757
9142.49 799
9143.40 782
9144.30 763
9145.20 813
9146.10 748
9147.01 747
9147.91 760
9148.81 811
9149.71 831
9150.62 765
9151.52 733
9152.42 741
9153.33 757
9154.23 762
9155.13 788
9156.04 787
9156.94 788
9157.84 809
9158.75 793
9159.65 705
9160.55 755
9161.46 798
9162.36 755
9163.26 816
9164.17 826
9165.07 833
9165.97 783
9166.88 751
9167.78 753
9168.69 767
9169.59 804
9170.49 788
9171.40 780
9172.30 810
9173.21 747
9174.11 827
9175.01 812
9175.92 799
9176.82 826
9177.73 798
9178.63 820
9179.54 771
9180.44 759
9181.35 722
9182.25 759
9183.15 778
9184.06 747
9184.96 755
9185.87 711
9186.77 707
9187.68 739
9188.58 770
9189.49 794
9190.39 801
9191.30 775
9192.20 798
9193.11 809
9194.01 803
9194.92 785
9195.82 715
9196.73 748
9197.63 882
9198.54 848
9199.44 819
9200.35 789
9201.25 789
9202.16 778
9203.07 863
9203.97 841
9204.88 766
9205.78 845
9206.69 801
9207.59 883
9208.50 762
9209.41 764
9210.31 708
9211.22 737
9212.12 742
9213.03 745
9213.94 718
9214.84 713
9215.75 717
9216.65 765
9217.56 869
9218.47 880
9219.37 844
9220.28 842
9221.19 860
9222.09 820
9223.00 836
9223.91 875
9224.81 789
9225.72 875
9226.63 783
9227.53 769
9228.44 849
9229.35 810
9230.25 778
9231.16 779
9232.07 851
9232.97 754
9233.88 778
9234.79 829
9235.70 773
9236.60 778
9237.51 806
9238.42 783
9239.32 763
9240.23 764
9241.14 722
9242.05 771
9242.95 809
9243.86 770
9244.77 718
9245.68 732
9246.58 740
9247.49 773
9248.40 760
9249.31 780
9250.22 810
9251.12 748
9252.03 733
9252.94 766
9253.85 761
9254.76 735
9255.66 730
9256.57 751
9257.48 703
9258.39 698
9259.30 766
9260.21 728
9261.11 768
9262.02 754
9262.93 759
9263.84 753
9264.75 781
9265.66 776
9266.57 740
9267.47 711
9268.38 720
9269.29 735
9270.20 748
9271.11 721
9272.02 719
9272.93 726
9273.84 798
9274.75 670
9275.65 746
9276.56 789
9277.47 750
9278.38 778
9279.29 833
9280.20 819
9281.11 725
9282.02 693
9282.93 730
9283.84 796
9284.75 727
9285.66 730
9286.57 783
9287.48 757
9288.39 722
9289.30 717
9290.21 757
9291.12 804
9292.03 856
9292.94 799
9293.85 816
9294.76 806
9295.67 820
9296.58 765
9297.49 763
9298.40 868
9299.31 857
9300.22 768
9301.13 827
9302.04 785
9302.95 757
9303.86 807
9304.77 809
9305.68 806
9306.59 882
9307.50 860
9308.41 837
9309.32 924
9310.23 908
9311.15 841
9312.06 869
9312.97 959
9313.88 914
9314.79 833
9315.70 801
9316.61 900
9317.52 863
9318.43 845
9319.35 839
9320.26 847
9321.17 835
9322.08 881
9322.99 816
9323.90 841
9324.81 908
9325.73 863
9326.64 887
9327.55 861
9328.46 830
9329.37 830
9330.28 784
9331.20 800
9332.11 755
9333.02 869
9333.93 815
9334.84 828
9335.76 797
9336.67 739
9337.58 801
9338.49 804
9339.40 804
9340.32 900
9341.23 860
9342.14 884
9343.05 798
9343.97 822
9344.88 833
9345.79 806
9346.70 852
9347.62 832
9348.53 750
9349.44 734
9350.35 796
9351.27 833
9352.18 774
9353.09 758
9354.01 880
9354.92 802
9355.83 762
9356.75 796
9357.66 807
9358.57 841
9359.49 776
9360.40 778
9361.31 771
9362.23 776
9363.14 752
9364.05 847
9364.97 812
9365.88 765
9366.79 845
9367.71 855
9368.62 720
9369.53 744
9370.45 757
9371.36 772
9372.28 879
9373.19 809
9374.10 686
9375.02 799
9375.93 835
9376.84 896
9377.76 777
9378.67 841
9379.59 890
9380.50 877
9381.42 866
9382.33 825
9383.24 839
9384.16 831
9385.07 864
9385.99 910
9386.90 888
9387.82 816
9388.73 864
9389.65 904
9390.56 922
9391.48 932
9392.39 983
9393.31 961
9394.22 982
9395.14 1015
9396.05 937
9396.97 1021
9397.88 1066
9398.80 1013
9399.71 1036
9400.63 920
9401.54 1010
9402.46 975
9403.37 960
9404.29 1010
9405.20 947
9406.12 975
9407.03 894
9407.95 955
9408.87 926
9409.78 928
9410.70 863
9411.61 865
9412.53 872
9413.44 863
9414.36 864
9415.28 902
9416.19 890
9417.11 894
9418.02 880
9418.94 849
9419.86 947
9420.77 877
9421.69 934
9422.61 881
9423.52 836
9424.44 906
9425.36 922
9426.27 868
9427.19 896
9428.10 892
9429.02 928
9429.94 883
9430.85 806
9431.77 871
9432.69 945
9433.61 934
9434.52 941
9435.44 925
9436.36 956
9437.27 938
9438.19 918
9439.11 913
9440.02 938
9440.94 982
9441.86 961
9442.78 938
9443.69 940
9444.61 851
9445.53 1007
9446.45 971
9447.36 889
9448.28 895
9449.20 974
9450.12 909
9451.03 1024
9451.95 951
9452.87 1016
9453.79 1029
9454.71 1069
9455.62 1093
9456.54 1191
9457.46 1146
9458.38 1097
9459.30 1145
9460.21 1150
9461.13 1024
9462.05 1022
9462.97 1000
9463.89 920
9464.80 936
9465.72 994
9466.64 941
9467.56 928
9468.48 959
9469.40 954
9470.32 969
9471.23 902
9472.15 908
9473.07 1002
9473.99 911
9474.91 939
9475.83 904
9476.75 902
9477.67 962
9478.59 1036
9479.50 965
9480.42 979
9481.34 1074
9482.26 943
9483.18 981
9484.10 1001
9485.02 983
9485.94 973
9486.86 944
9487.78 992
9488.70 1001
9489.62 1040
9490.54 998
9491.46 950
9492.38 991
9493.30 951
9494.22 998
9495.14 1014
9496.06 934
9496.98 949
9497.90 960
9498.82 976
9499.74 961
9500.66 958
9501.58 978
9502.50 929
9503.42 860
9504.34 948
9505.26 956
9506.18 985
9507.10 911
9508.02 952
9508.94 949
9509.86 1021
9510.78 953
9511.70 955
9512.62 958
9513.54 969
9514.46 987
9515.38 1050
9516.30 1128
9517.23 1111
9518.15 1044
9519.07 1080
9519.99 1060
9520.91 1119
9521.83 1172
9522.75 1115
9523.67 1163
9524.59 1134
9525.52 1210
9526.44 1089
9527.36 1144
9528.28 1091
9529.20 1150
9530.12 1152
9531.04 1254
9531.97 1323
9532.89 1371
9533.81 1442
9534.73 1565
9535.65 1633
9536.57 1732
9537.50 1718
9538.42 1721
9539.34 1601
9540.26 1549
9541.18 1279
9542.11 1329
9543.03 1213
9543.95 1135
9544.87 1146
9545.80 1186
9546.72 1092
9547.64 1084
9548.56 1047
9549.49 1008
9550.41 1061
9551.33 1107
9552.25 1051
9553.18 1008
9554.10 1045
9555.02 1007
9555.94 998
9556.87 991
9557.79 999
9558.71 1075
9559.64 1125
9560.56 1154
9561.48 1116
9562.40 1049
9563.33 1173
9564.25 1092
9565.17 1089
9566.10 1051
9567.02 1075
9567.94 1089
9568.87 1065
9569.79 1049
9570.71 1001
9571.64 1003
9572.56 985
9573.49 1078
9574.41 1050
9575.33 1057
9576.26 1076
9577.18 1104
9578.10 1047
9579.03 949
9579.95 992
9580.88 932
9581.80 983
9582.72 996
9583.65 1083
9584.57 976
9585.50 1028
9586.42 1014
9587.35 971
9588.27 1052
9589.19 1079
9590.12 1010
9591.04 1002
9591.97 1007
9592.89 1102
9593.82 1023
9594.74 1073
9595.67 1035
9596.59 1138
9597.52 1114
9598.44 1054
9599.37 1041
9600.29 1087
9601.22 1053
9602.14 1090
9603.07 1108
9603.99 1029
9604.92 1027
9605.84 1109
9606.77 1186
9607.69 1193
9608.62 1180
9609.54 1145
9610.47 1298
9611.39 1223
9612.32 1233
9613.24 1255
9614.17 1207
9615.10 1263
9616.02 1158
9616.95 1163
9617.87 1177
9618.80 1232
9619.72 1211
9620.65 1255
9621.58 1228
9622.50 1171
9623.43 1164
9624.35 1146
9625.28 1144
9626.21 1294
9627.13 1281
9628.06 1264
9628.99 1288
9629.91 1251
9630.84 1296
9631.76 1332
9632.69 1287
9633.62 1446
9634.54 1363
9635.47 1395
9636.40 1419
9637.32 1478
9638.25 1533
9639.18 1614
9640.10 1570
9641.03 1539
9641.96 1486
9642.89 1444
9643.81 1498
9644.74 1557
9645.67 1611
9646.59 1574
9647.52 1558
9648.45 1637
9649.38 1696
9650.30 1852
9651.23 1979
9652.16 2027
9653.09 2046
9654.01 2055
9654.94 2036
9655.87 1922
9656.80 1913
9657.72 1789
9658.65 1809
9659.58 1677
9660.51 1571
9661.43 1558
9662.36 1620
9663.29 1608
9664.22 1494
9665.15 1542
9666.07 1541
9667.00 1460
9667.93 1443
9668.86 1581
9669.79 1596
9670.72 1545
9671.64 1567
9672.57 1548
9673.50 1588
9674.43 1482
9675.36 1664
9676.29 1654
9677.22 1560
9678.14 1608
9679.07 1718
9680.00 1666
9680.93 1716
9681.86 1646
9682.79 1608
9683.72 1714
9684.65 1685
9685.58 1635
9686.50 1614
9687.43 1668
9688.36 1707
9689.29 1723
9690.22 1773
9691.15 1811
9692.08 1836
9693.01 1770
9693.94 1722
9694.87 1742
9695.80 1791
9696.73 1799
9697.66 1782
9698.59 1792
9699.52 1781
9700.45 1895
9701.38 1929
9702.31 1975
9703.24 1988
9704.17 2010
9705.10 2004
9706.03 1939
9706.96 1946
9707.89 1878
9708.82 1833
9709.75 1773
9710.68 1773
9711.61 1746
9712.54 1564
9713.47 1664
9714.40 1699
9715.33 1598
9716.26 1621
9717.19 1705
9718.12 1673
9719.05 1798
9719.98 1718
9720.91 1802
9721.84 1791
9722.77 1685
9723.70 1580
9724.64 1486
9725.57 1492
9726.50 1338
9727.43 1291
9728.36 1360
9729.29 1373
9730.22 1299
9731.15 1229
9732.08 1383
9733.02 1429
9733.95 1470
9734.88 1322
9735.81 1294
9736.74 1335
9737.67 1350
9738.60 1399
9739.54 1406
9740.47 1315
9741.40 1352
9742.33 1464
9743.26 1330
9744.20 1238
9745.13 1238
9746.06 1350
9746.99 1298
9747.92 1346
9748.86 1324
9749.79 1313
9750.72 1220
9751.65 1266
9752.58 1268
9753.52 1251
9754.45 1244
9755.38 1287
9756.31 1224
9757.25 1245
9758.18 1199
9759.11 1219
9760.04 1194
9760.98 1322
9761.91 1269
9762.84 1191
9763.77 1129
9764.71 1231
9765.64 1275
9766.57 1248
9767.51 1197
9768.44 1218
9769.37 1292
9770.31 1247
9771.24 1247
9772.17 1233
9773.10 1275
9774.04 1203
9774.97 1277
9775.90 1272
9776.84 1269
9777.77 1291
9778.71 1352
9779.64 1398
9780.57 1504
9781.51 1434
9782.44 1405
9783.37 1378
9784.31 1444
9785.24 1477
9786.17 1472
9787.11 1348
9788.04 1316
9788.98 1382
9789.91 1435
9790.84 1348
9791.78 1245
9792.71 1284
9793.65 1237
9794.58 1182
9795.52 1209
9796.45 1228
9797.38 1192
9798.32 1230
9799.25 1219
9800.19 1297
9801.12 1275
9802.06 1291
9802.99 1239
9803.93 1247
9804.86 1219
9805.80 1164
9806.73 1196
9807.67 1175
9808.60 1110
9809.54 1052
9810.47 1103
9811.41 1110
9812.34 1111
9813.28 1068
9814.21 1075
9815.15 971
9816.08 1042
9817.02 1154
9817.95 1121
9818.89 1064
9819.82 1032
9820.76 1087
9821.69 1001
9822.63 1064
9823.57 1041
9824.50 1058
9825.44 1068
9826.37 1068
9827.31 1044
9828.25 1040
9829.18 1035
9830.12 1029
9831.05 1040
9831.99 994
9832.93 979
9833.86 1011
9834.80 978
9835.73 959
9836.67 992
9837.61 1037
9838.54 1128
9839.48 1026
9840.42 1025
9841.35 1054
9842.29 982
9843.23 1020
9844.16 1014
9845.10 1045
9846.04 1081
9846.97 1038
9847.91 1048
9848.85 1032
9849.78 1020
9850.72 1120
9851.66 1126
9852.59 1055
9853.53 1064
9854.47 1080
9855.40 1068
9856.34 1056
9857.28 1091
9858.22 1094
9859.15 1074
9860.09 1096
9861.03 1182
9861.97 1121
9862.90 1108
9863.84 1108
9864.78 1103
9865.72 1077
9866.65 1047
9867.59 1051
9868.53 1074
9869.47 1096
9870.41 970
9871.34 980
9872.28 1025
9873.22 1110
9874.16 1064
9875.10 1051
9876.03 1048
9876.97 1038
9877.91 998
9878.85 1076
9879.79 1035
9880.73 914
9881.66 993
9882.60 967
9883.54 944
9884.48 1001
9885.42 962
9886.36 1015
9887.30 1011
9888.23 973
9889.17 1047
9890.11 993
9891.05 1048
9891.99 1011
9892.93 967
9893.87 994
9894.81 929
9895.75 972
9896.68 937
9897.62 991
9898.56 1038
9899.50 988
9900.44 935
9901.38 977
9902.32 947
9903.26 953
9904.20 958
9905.14 1064
9906.08 1143
9907.02 1082
9907.96 1039
9908.90 1024
9909.84 957
9910.78 1059
9911.72 1062
9912.66 1051
9913.60 1112
9914.54 1087
9915.48 1042
9916.42 1083
9917.36 1040
9918.30 1121
9919.24 1061
9920.18 1050
9921.12 1021
9922.06 1089
9923.00 1072
9923.94 1137
9924.88 1111
9925.82 1262
9926.76 1370
9927.70 1677
9928.64 1838
9929.58 1952
9930.52 2090
9931.46 2064
9932.40 2051
9933.35 1875
9934.29 1708
9935.23 1569
9936.17 1394
9937.11 1334
9938.05 1196
9938.99 1123
9939.93 1088
9940.87 1024
9941.82 1012
9942.76 978
9943.70 1031
9944.64 1149
9945.58 1058
9946.52 1012
9947.46 1005
9948.41 979
9949.35 1060
9950.29 964
9951.23 961
9952.17 950
9953.11 983
9954.06 981
9955.00 931
9955.94 1008
9956.88 950
9957.82 976
9958.77 1076
9959.71 1017
9960.65 992
9961.59 997
9962.54 1013
9963.48 897
9964.42 929
9965.36 987
9966.30 1008
9967.25 958
9968.19 926
9969.13 992
9970.07 988
9971.02 936
9971.96 954
9972.90 958
9973.85 874
9974.79 922
9975.73 874
9976.67 886
9977.62 862
9978.56 843
9979.50 862
9980.45 870
9981.39 886
9982.33 926
9983.28 873
9984.22 883
9985.16 883
9986.11 850
9987.05 860
9987.99 917
9988.94 840
9989.88 842
9990.82 846
9991.77 857
9992.71 935
9993.65 879
9994.60 883
9995.54 775
9996.49 896
9997.43 931
9998.37 884
9999.32 860
10000.26 978
10001.21 957
10002.15 938
10003.09 874
10004.04 852
10004.98 878
10005.93 903
10006.87 869
10007.82 920
10008.76 980
10009.71 898
10010.65 909
10011.59 927
10012.54 889
10013.48 960
10014.43 947
10015.37 875
10016.32 831
10017.26 844
10018.21 929
10019.15 892
10020.10 839
10021.04 830
10021.99 864
10022.93 879
10023.88 876
10024.82 872
10025.77 812
10026.71 842
10027.66 891
10028.60 891
10029.55 863
10030.50 850
10031.44 868
10032.39 813
10033.33 820
10034.28 812
10035.22 794
10036.17 825
10037.12 835
10038.06 806
10039.01 737
10039.95 812
10040.90 833
10041.84 774
10042.79 790
10043.74 821
10044.68 797
10045.63 836
10046.58 779
10047.52 759
10048.47 850
10049.41 762
10050.36 814
10051.31 855
10052.25 819
10053.20 727
10054.15 779
10055.09 806
10056.04 776
10056.99 745
10057.93 752
10058.88 771
10059.83 782
10060.77 727
10061.72 725
10062.67 791
10063.62 791
10064.56 725
10065.51 697
10066.46 770
10067.40 763
10068.35 758
10069.30 773
10070.25 770
10071.19 744
10072.14 793
10073.09 772
10074.04 746
10074.98 735
10075.93 736
10076.88 746
10077.83 723
10078.77 719
10079.72 732
10080.67 715
10081.62 791
10082.57 753
10083.51 708
10084.46 751
10085.41 734
10086.36 803
10087.31 724
10088.25 775
10089.20 763
10090.15 755
10091.10 746
10092.05 786
10093.00 716
10093.94 758
10094.89 678
10095.84 740
10096.79 729
10097.74 750
10098.69 799
10099.64 797
10100.58 782
10101.53 728
10102.48 724
10103.43 748
10104.38 763
10105.33 758
10106.28 726
10107.23 726
10108.18 764
10109.13 805
10110.08 734
10111.02 665
10111.97 713
10112.92 742
10113.87 713
10114.82 711
10115.77 770
10116.72 773
10117.67 796
10118.62 735
10119.57 703
10120.52 704
10121.47 705
10122.42 802
10123.37 736
10124.32 709
10125.27 691
10126.22 791
10127.17 686
10128.12 657
10129.07 686
10130.02 707
10130.97 688
10131.92 733
10132.87 704
10133.82 697
10134.77 748
10135.72 758
10136.67 788
10137.62 708
10138.57 691
10139.52 733
10140.47 700
10141.42 702
10142.38 724
10143.33 709
10144.28 697
10145.23 672
10146.18 772
10147.13 726
10148.08 694
10149.03 723
10149.98 712
10150.93 670
10151.89 731
10152.84 739
10153.79 707
10154.74 660
10155.69 665
10156.64 731
10157.59 744
10158.55 784
10159.50 758
10160.45 718
10161.40 752
10162.35 811
10163.30 760
10164.26 827
10165.21 760
10166.16 740
10167.11 803
10168.06 797
10169.01 766
10169.97 818
10170.92 789
10171.87 800
10172.82 772
10173.78 786
10174.73 765
10175.68 770
10176.63 760
10177.58 827
10178.54 763
10179.49 776
10180.44 897
10181.39 833
10182.35 788
10183.30 817
10184.25 830
10185.21 823
10186.16 843
10187.11 870
10188.06 798
10189.02 798
10189.97 840
10190.92 857
10191.88 783
10192.83 833
10193.78 925
10194.74 912
10195.69 930
10196.64 842
10197.60 825
10198.55 816
10199.50 886
10200.46 935
10201.41 898
10202.36 954
10203.32 899
10204.27 907
10205.22 959
10206.18 902
10207.13 957
10208.09 942
10209.04 952
10209.99 1004
10210.95 1033
10211.90 1187
10212.86 1060
10213.81 998
10214.76 1014
10215.72 962
10216.67 986
10217.63 949
10218.58 1003
10219.53 942
10220.49 908
10221.44 885
10222.40 808
10223.35 884
10224.31 920
10225.26 854
10226.22 803
10227.17 847
10228.13 908
10229.08 916
10230.04 815
10230.99 890
10231.95 975
10232.90 965
10233.86 977
10234.81 1062
10235.77 1101
10236.72 1178
10237.68 1168
10238.63 1140
10239.59 1256
10240.54 1140
10241.50 1163
10242.45 1124
10243.41 1049
10244.36 1013
10245.32 1011
10246.28 907
10247.23 865
10248.19 884
10249.14 874
10250.10 856
10251.05 851
10252.01 756
10252.97 758
10253.92 792
10254.88 789
10255.83 789
10256.79 776
10257.75 767
10258.70 745
10259.66 841
10260.61 807
10261.57 788
10262.53 768
10263.48 736
10264.44 764
10265.40 733
10266.35 752
10267.31 748
10268.27 825
10269.22 778
10270.18 729
10271.14 772
10272.09 787
10273.05 806
10274.01 708
10274.96 669
10275.92 760
10276.88 773
10277.84 769
10278.79 697
10279.75 688
10280.71 758
10281.66 743
10282.62 730
10283.58 769
10284.54 767
10285.49 733
10286.45 687
10287.41 732
10288.37 737
10289.32 782
10290.28 789
10291.24 729
10292.20 725
10293.16 687
10294.11 711
10295.07 700
10296.03 726
10296.99 770
10297.95 752
10298.90 674
10299.86 711
10300.82 656
10301.78 680
10302.74 786
10303.69 717
10304.65 756
10305.61 713
10306.57 705
10307.53 724
10308.49 769
10309.44 716
10310.40 692
10311.36 737
10312.32 771
10313.28 681
10314.24 662
10315.20 725
10316.16 699
10317.12 758
10318.07 735
10319.03 755
10319.99 697
10320.95 734
10321.91 706
10322.87 695
10323.83 680
10324.79 704
10325.75 725
10326.71 739
10327.67 703
10328.63 693
10329.59 716
10330.54 717
10331.50 678
10332.46 673
10333.42 715
10334.38 770
10335.34 718
10336.30 693
10337.26 669
10338.22 693
10339.18 658
10340.14 678
10341.10 726
10342.06 678
10343.02 681
10343.98 637
10344.94 621
10345.90 587
10346.86 649
10347.82 633
10348.78 698
10349.75 684
10350.71 682
10351.67 676
10352.63 705
10353.59 675
10354.55 677
10355.51 677
10356.47 706
10357.43 643
10358.39 680
10359.35 770
10360.31 693
10361.27 729
10362.23 661
10363.20 775
10364.16 715
10365.12 717
10366.08 675
10367.04 622
10368.00 679
10368.96 694
10369.92 682
10370.89 782
10371.85 705
10372.81 628
10373.77 702
10374.73 671
10375.69 676
10376.66 639
10377.62 589
10378.58 692
10379.54 707
10380.50 643
10381.46 686
10382.43 621
10383.39 655
10384.35 666
10385.31 659
10386.28 649
10387.24 616
10388.20 645
10389.16 687
10390.12 676
10391.09 620
10392.05 626
10393.01 647
10393.97 621
10394.94 632
10395.90 651
10396.86 640
10397.82 697
10398.79 641
10399.75 636
10400.71 643
10401.68 624
10402.64 674
10403.60 661
10404.56 642
10405.53 626
10406.49 653
10407.45 659
10408.42 729
10409.38 675
10410.34 663
10411.31 724
10412.27 745
10413.23 658
10414.20 615
10415.16 703
10416.12 728
10417.09 744
10418.05 760
10419.01 775
10419.98 781
10420.94 855
10421.91 847
10422.87 946
10423.83 867
10424.80 842
10425.76 801
10426.73 807
10427.69 781
10428.65 749
10429.62 733
10430.58 638
10431.55 648
10432.51 664
10433.47 669
10434.44 649
10435.40 693
10436.37 654
10437.33 619
10438.30 633
10439.26 600
10440.23 653
10441.19 636
10442.16 630
10443.12 587
10444.09 608
10445.05 608
10446.02 603
10446.98 636
10447.95 670
10448.91 637
10449.88 634
10450.84 579
10451.81 616
10452.77 655
10453.74 671
10454.70 655
10455.67 598
10456.63 632
10457.60 616
10458.56 591
10459.53 623
10460.49 606
10461.46 619
10462.43 584
10463.39 582
10464.36 614
10465.32 584
10466.29 575
10467.25 574
10468.22 609
10469.19 610
10470.15 579
10471.12 630
10472.08 587
10473.05 598
10474.02 644
10474.98 576
10475.95 614
10476.92 652
10477.88 636
10478.85 637
10479.82 645
10480.78 603
10481.75 580
10482.71 576
10483.68 578
10484.65 630
10485.61 567
10486.58 577
10487.55 571
10488.52 631
10489.48 628
10490.45 623
10491.42 615
10492.38 621
10493.35 615
10494.32 651
10495.28 619
10496.25 610
10497.22 648
10498.19 643
10499.15 633
10500.12 647
10501.09 589
10502.06 646
10503.02 628
10503.99 620
10504.96 597
10505.93 596
10506.89 617
10507.86 618
10508.83 555
10509.80 572
10510.77 656
10511.73 634
10512.70 586
10513.67 602
10514.64 541
10515.61 641
10516.57 670
10517.54 695
10518.51 610
10519.48 616
10520.45 624
10521.42 647
10522.38 640
10523.35 615
10524.32 627
10525.29 570
10526.26 634
10527.23 626
10528.20 561
10529.16 651
10530.13 673
10531.10 630
10532.07 630
10533.04 619
10534.01 584
10534.98 582
10535.95 640
10536.92 648
10537.89 600
10538.85 642
10539.82 634
10540.79 593
10541.76 586
10542.73 597
10543.70 560
10544.67 566
10545.64 601
10546.61 626
10547.58 636
10548.55 658
10549.52 655
10550.49 650
10551.46 597
10552.43 656
10553.40 696
10554.37 636
10555.34 613
10556.31 660
10557.28 710
10558.25 687
10559.22 644
10560.19 703
10561.16 749
10562.13 738
10563.10 739
10564.07 784
10565.04 764
10566.01 804
10566.98 813
10567.95 738
10568.92 737
10569.89 737
10570.86 689
10571.83 648
10572.80 700
10573.78 690
10574.75 658
10575.72 676
10576.69 663
10577.66 578
10578.63 595
10579.60 594
10580.57 679
10581.54 668
10582.51 656
10583.49 715
10584.46 710
10585.43 693
10586.40 660
10587.37 661
10588.34 606
10589.31 652
10590.29 668
10591.26 683
10592.23 660
10593.20 716
10594.17 707
10595.14 645
10596.12 605
10597.09 598
10598.06 650
10599.03 615
10600.00 644
10600.98 614
10601.95 622
10602.92 716
10603.89 682
10604.87 627
10605.84 686
10606.81 713
10607.78 660
10608.75 642
10609.73 665
10610.70 649
10611.67 646
10612.64 669
10613.62 640
10614.59 661
10615.56 648
10616.54 616
10617.51 702
10618.48 649
10619.45 690
10620.43 674
10621.40 716
10622.37 696
10623.35 752
10624.32 760
10625.29 703
10626.27 722
10627.24 734
10628.21 723
10629.19 700
10630.16 753
10631.13 703
10632.11 687
10633.08 636
10634.05 648
10635.03 635
10636.00 674
10636.97 739
10637.95 718
10638.92 731
10639.90 745
10640.87 746
10641.84 805
10642.82 894
10643.79 837
10644.77 829
10645.74 851
10646.71 876
10647.69 767
10648.66 737
10649.64 740
10650.61 705
10651.59 652
10652.56 633
10653.53 635
10654.51 634
10655.48 609
10656.46 610
10657.43 675
10658.41 647
10659.38 595
10660.36 606
10661.33 703
10662.31 629
10663.28 600
10664.26 641
10665.23 676
10666.21 663
10667.18 657
10668.16 646
10669.13 626
10670.11 643
10671.08 626
10672.06 598
10673.03 669
10674.01 629
10674.98 588
10675.96 626
10676.93 634
10677.91 552
10678.89 650
10679.86 698
10680.84 639
10681.81 664
10682.79 649
10683.76 677
10684.74 662
10685.72 611
10686.69 653
10687.67 648
10688.64 699
10689.62 696
10690.60 651
10691.57 679
10692.55 606
10693.53 627
10694.50 561
10695.48 575
10696.46 587
10697.43 599
10698.41 540
10699.38 584
10700.36 580
10701.34 660
10702.31 581
10703.29 556
10704.27 532
10705.25 586
10706.22 598
10707.20 585
10708.18 609
10709.15 607
10710.13 574
10711.11 619
10712.08 590
10713.06 549
10714.04 608
10715.02 582
10715.99 656
10716.97 630
10717.95 624
10718.93 560
10719.90 620
10720.88 608
10721.86 600
10722.84 579
10723.81 607
10724.79 615
10725.77 585
10726.75 520
10727.72 594
10728.70 597
10729.68 589
10730.66 539
10731.64 542
10732.61 597
10733.59 543
10734.57 542
10735.55 609
10736.53 571
10737.51 571
10738.48 595
10739.46 618
10740.44 560
10741.42 637
10742.40 550
10743.38 638
10744.36 647
10745.33 630
10746.31 644
10747.29 593
10748.27 583
10749.25 661
10750.23 696
10751.21 599
10752.19 573
10753.16 574
10754.14 600
10755.12 603
10756.10 587
10757.08 611
10758.06 551
10759.04 554
10760.02 555
10761.00 568
10761.98 577
10762.96 542
10763.94 574
10764.92 584
10765.90 567
10766.88 580
10767.86 591
10768.84 627
10769.82 586
10770.80 593
10771.78 610
10772.75 584
10773.73 631
10774.71 645
10775.69 635
10776.68 630
10777.66 628
10778.64 600
10779.62 597
10780.60 573
10781.58 665
10782.56 601
10783.54 606
10784.52 579
10785.50 544
10786.48 635
10787.46 595
10788.44 559
10789.42 597
10790.40 549
10791.38 556
10792.36 579
10793.34 551
10794.32 630
10795.31 599
10796.29 580
10797.27 565
10798.25 593
10799.23 610
10800.21 582
10801.19 560
10802.17 593
10803.15 626
10804.14 539
10805.12 571
10806.10 528
10807.08 589
10808.06 622
10809.04 655
10810.03 626
10811.01 592
10811.99 634
10812.97 584
10813.95 618
10814.93 604
10815.92 584
10816.90 617
10817.88 625
10818.86 625
10819.84 567
10820.83 561
10821.81 585
10822.79 628
10823.77 599
10824.75 596
10825.74 563
10826.72 588
10827.70 592
10828.68 585
10829.67 569
10830.65 542
10831.63 604
10832.61 612
10833.60 618
10834.58 569
10835.56 563
10836.55 630
10837.53 645
10838.51 587
10839.49 580
10840.48 594
10841.46 636
10842.44 574
10843.43 583
10844.41 585
10845.39 609
10846.38 597
10847.36 602
10848.34 614
10849.33 613
10850.31 632
10851.29 607
10852.28 572
10853.26 583
10854.24 666
10855.23 589
10856.21 614
10857.20 638
10858.18 655
10859.16 679
10860.15 745
10861.13 661
10862.12 601
10863.10 624
10864.08 661
10865.07 669
10866.05 653
10867.04 678
10868.02 668
10869.00 690
10869.99 625
10870.97 672
10871.96 675
10872.94 695
10873.93 678
10874.91 666
10875.90 666
10876.88 657
10877.86 675
10878.85 660
10879.83 671
10880.82 633
10881.80 700
10882.79 726
10883.77 770
10884.76 737
10885.74 688
10886.73 781
10887.71 740
10888.70 681
10889.68 717
10890.67 698
10891.66 685
10892.64 698
10893.63 701
10894.61 749
10895.60 764
10896.58 760
10897.57 719
10898.55 718
10899.54 754
10900.53 804
10901.51 714
10902.50 700
10903.48 756
10904.47 744
10905.45 760
10906.44 775
10907.43 683
10908.41 749
10909.40 762
10910.39 741
10911.37 810
10912.36 751
10913.34 757
10914.33 895
10915.32 786
10916.30 823
10917.29 786
10918.28 789
10919.26 841
10920.25 780
10921.24 829
10922.22 851
10923.21 897
10924.20 925
10925.18 786
10926.17 795
10927.16 875
10928.14 852
10929.13 856
10930.12 806
10931.11 844
10932.09 904
10933.08 834
10934.07 881
10935.05 867
10936.04 887
10937.03 934
10938.02 880
10939.00 825
10939.99 862
10940.98 926
10941.97 919
10942.95 938
10943.94 958
10944.93 939
10945.92 896
10946.91 1012
10947.89 883
10948.88 908
10949.87 914
10950.86 877
10951.85 974
10952.83 1020
10953.82 1061
10954.81 989
10955.80 1074
10956.79 1092
10957.77 1138
10958.76 1240
10959.75 1268
10960.74 1295
10961.73 1389
10962.72 1317
10963.71 1279
10964.69 1296
10965.68 1266
10966.67 1239
10967.66 1233
10968.65 1141
10969.64 1068
10970.63 1132
10971.62 1123
10972.60 1055
10973.59 992
10974.58 1020
10975.57 1031
10976.56 1084
10977.55 1047
10978.54 1042
10979.53 1094
10980.52 1025
10981.51 1080
10982.50 1093
10983.49 1121
10984.48 1049
10985.47 1001
10986.46 1035
10987.44 1029
10988.43 1046
10989.42 1110
10990.41 1109
10991.40 1070
10992.39 1095
10993.38 1060
10994.37 1090
10995.36 1205
10996.35 1218
10997.34 1278
10998.33 1380
10999.32 1445
11000.31 1507
11001.30 1573
11002.30 1714
11003.29 1714
11004.28 1699
11005.27 1844
11006.26 1654
11007.25 1691
11008.24 1499
11009.23 1316
11010.22 1267
11011.21 1229
11012.20 1228
11013.19 1119
11014.18 1029
11015.17 1014
11016.16 1035
11017.16 1020
11018.15 990
11019.14 929
11020.13 919
11021.12 952
11022.11 972
11023.10 955
11024.09 895
11025.09 949
11026.08 935
11027.07 895
11028.06 888
11029.05 937
11030.04 972
11031.03 946
11032.03 888
11033.02 843
11034.01 844
11035.00 835
11035.99 867
11036.99 868
11037.98 899
11038.97 848
11039.96 903
11040.95 816
11041.95 911
11042.94 850
11043.93 852
11044.92 825
11045.91 787
11046.91 750
11047.90 834
11048.89 794
11049.88 858
11050.88 824
11051.87 743
11052.86 779
11053.85 811
11054.85 760
11055.84 723
11056.83 767
11057.83 785
11058.82 731
11059.81 726
11060.80 680
11061.80 706
11062.79 771
11063.78 830
11064.78 779
11065.77 728
11066.76 856
11067.76 759
11068.75 728
11069.74 814
11070.74 773
11071.73 756
11072.72 755
11073.72 781
11074.71 806
11075.70 747
11076.70 767
11077.69 777
11078.69 767
11079.68 746
11080.67 680
11081.67 746
11082.66 764
11083.65 738
11084.65 739
11085.64 761
11086.64 796
11087.63 797
11088.63 787
11089.62 746
11090.61 822
11091.61 749
11092.60 768
11093.60 737
11094.59 690
11095.59 736
11096.58 753
11097.58 789
11098.57 766
11099.56 710
11100.56 673
11101.55 692
11102.55 681
11103.54 699
11104.54 719
11105.53 706
11106.53 793
11107.52 776
11108.52 748
11109.51 721
11110.51 744
11111.50 745
11112.50 705
11113.50 685
11114.49 702
11115.49 740
11116.48 741
11117.48 717
11118.47 743
11119.47 731
11120.46 752
11121.46 732
11122.46 729
11123.45 733
11124.45 722
11125.44 730
11126.44 708
11127.43 700
11128.43 674
11129.43 736
11130.42 758
11131.42 763
11132.42 786
11133.41 756
11134.41 777
11135.40 663
11136.40 693
11137.40 747
11138.39 720
11139.39 691
11140.39 657
11141.38 683
11142.38 634
11143.38 651
11144.37 634
11145.37 579
11146.37 646
11147.36 698
11148.36 714
11149.36 646
11150.35 680
11151.35 657
11152.35 711
11153.35 642
11154.34 661
11155.34 680
11156.34 658
11157.33 697
11158.33 689
11159.33 701
11160.33 724
11161.32 708
11162.32 645
11163.32 739
11164.32 691
11165.31 619
11166.31 592
11167.31 661
11168.31 657
11169.31 674
11170.30 662
11171.30 753
11172.30 705
11173.30 743
11174.30 724
11175.29 690
11176.29 650
11177.29 693
11178.29 671
11179.29 665
11180.29 668
11181.28 695
11182.28 711
11183.28 690
11184.28 634
11185.28 622
11186.28 615
11187.27 680
11188.27 726
11189.27 680
11190.27 704
11191.27 669
11192.27 649
11193.27 641
11194.27 696
11195.27 700
11196.26 675
11197.26 650
11198.26 667
11199.26 643
11200.26 658
11201.26 696
11202.26 731
11203.26 683
11204.26 693
11205.26 782
11206.26 722
11207.26 684
11208.26 718
11209.26 658
11210.26 617
11211.26 678
11212.26 705
11213.26 659
11214.26 686
11215.25 692
11216.25 674
11217.25 651
11218.25 639
11219.25 644
11220.26 609
11221.26 620
11222.26 643
11223.26 634
11224.26 603
11225.26 669
11226.26 618
11227.26 673
11228.26 628
11229.26 649
11230.26 695
11231.26 617
11232.26 624
11233.26 652
11234.26 645
11235.26 619
11236.26 605
11237.26 563
11238.26 592
11239.27 631
11240.27 624
11241.27 596
11242.27 592
11243.27 580
11244.27 596
11245.27 659
11246.27 657
11247.28 648
11248.28 622
11249.28 593
11250.28 636
11251.28 598
11252.28 620
11253.28 628
11254.29 665
11255.29 648
11256.29 595
11257.29 608
11258.29 555
11259.29 580
11260.30 643
11261.30 667
11262.30 603
11263.30 588
11264.30 635
11265.31 671
11266.31 582
11267.31 646
11268.31 600
11269.32 603
11270.32 658
11271.32 658
11272.32 590
11273.33 556
11274.33 572
11275.33 585
11276.33 617
11277.34 706
11278.34 681
11279.34 657
11280.34 665
11281.35 606
11282.35 681
11283.35 705
11284.36 680
11285.36 631
11286.36 623
11287.36 681
11288.37 721
11289.37 700
11290.37 642
11291.38 656
11292.38 629
11293.38 579
11294.39 560
11295.39 695
11296.40 629
11297.40 666
11298.40 629
11299.41 640
11300.41 637
11301.41 681
11302.42 648
11303.42 611
11304.42 712
11305.43 655
11306.43 648
11307.44 633
11308.44 624
11309.44 607
11310.45 709
11311.45 686
11312.46 669
11313.46 692
11314.47 728
11315.47 742
11316.47 777
11317.48 742
11318.48 796
11319.49 788
11320.49 742
11321.50 700
11322.50 666
11323.51 623
11324.51 644
11325.52 710
11326.52 678
11327.53 602
11328.53 576
11329.54 664
11330.54 646
11331.55 657
11332.55 629
11333.56 614
11334.56 600
11335.57 601
11336.57 613
11337.58 639
11338.58 621
11339.59 634
11340.59 638
11341.60 621
11342.61 647
11343.61 689
11344.62 690
11345.62 631
11346.63 598
11347.63 603
11348.64 654
11349.65 654
11350.65 659
11351.66 688
11352.66 700
11353.67 640
11354.68 644
11355.68 613
11356.69 634
11357.69 723
11358.70 650
11359.71 607
11360.71 605
11361.72 640
11362.73 585
11363.73 568
11364.74 584
11365.75 647
11366.75 629
11367.76 626
11368.77 617
11369.77 634
11370.78 639
11371.79 607
11372.79 560
11373.80 557
11374.81 534
11375.81 550
11376.82 583
11377.83 592
11378.84 549
11379.84 582
11380.85 573
11381.86 542
11382.86 645
11383.87 655
11384.88 620
11385.89 633
11386.89 625
11387.90 623
11388.91 604
11389.92 553
11390.93 604
11391.93 662
11392.94 604
11393.95 626
11394.96 606
11395.96 621
11396.97 574
11397.98 606
11398.99 654
11400.00 578
11401.00 553
11402.01 522
11403.02 629
11404.03 654
11405.04 599
11406.05 591
11407.05 593
11408.06 548
11409.07 575
11410.08 614
11411.09 595
11412.10 553
11413.11 559
11414.12 581
11415.12 601
11416.13 574
11417.14 560
11418.15 603
11419.16 562
11420.17 592
11421.18 627
11422.19 697
11423.20 595
11424.20 635
11425.21 649
11426.22 621
11427.23 592
11428.24 638
11429.25 636
11430.26 643
11431.27 591
11432.28 572
11433.29 583
11434.30 600
11435.31 620
11436.32 620
11437.33 604
11438.34 631
11439.35 624
11440.36 656
11441.37 652
11442.38 579
11443.39 613
11444.40 665
11445.41 580
11446.42 610
11447.43 590
11448.44 600
11449.45 584
11450.46 616
11451.47 601
11452.48 661
11453.49 615
11454.50 613
11455.51 629
11456.52 674
11457.53 612
11458.54 623
11459.55 588
11460.57 661
11461.58 661
11462.59 642
11463.60 668
11464.61 642
11465.62 620
11466.63 616
11467.64 672
11468.65 681
11469.66 617
11470.68 625
11471.69 668
11472.70 685
11473.71 711
11474.72 623
11475.73 675
11476.74 665
11477.76 649
11478.77 686
11479.78 634
11480.79 699
11481.80 707
11482.81 662
11483.83 650
11484.84 698
11485.85 700
11486.86 710
11487.87 679
11488.89 674
11489.90 731
11490.91 622
11491.92 616
11492.93 611
11493.95 662
11494.96 644
11495.97 668
11496.98 690
11498.00 643
11499.01 672
11500.02 703
11501.03 658
11502.05 700
11503.06 616
11504.07 644
11505.09 639
11506.10 688
11507.11 675
11508.12 643
11509.14 709
11510.15 687
11511.16 671
11512.18 668
11513.19 741
11514.20 689
11515.22 723
11516.23 701
11517.24 729
11518.26 697
11519.27 659
11520.28 655
11521.30 648
11522.31 678
11523.32 772
11524.34 731
11525.35 722
11526.36 694
11527.38 701
11528.39 653
11529.41 668
11530.42 749
11531.43 734
11532.45 749
11533.46 734
11534.47 779
11535.49 737
11536.50 740
11537.52 744
11538.53 831
11539.55 810
11540.56 787
11541.57 844
11542.59 858
11543.60 827
11544.62 814
11545.63 786
11546.65 833
11547.66 808
11548.68 777
11549.69 828
11550.71 787
11551.72 852
11552.74 855
11553.75 810
11554.77 789
11555.78 775
11556.80 799
11557.81 825
11558.83 812
11559.84 797
11560.86 825
11561.87 872
11562.89 899
11563.90 848
11564.92 842
11565.93 842
11566.95 920
11567.96 879
11568.98 868
11570.00 853
11571.01 880
11572.03 892
11573.04 850
11574.06 904
11575.07 900
11576.09 957
11577.11 1006
11578.12 935
11579.14 917
11580.15 961
11581.17 1021
11582.19 1087
11583.20 1051
11584.22 1084
11585.24 1108
11586.25 1120
11587.27 1159
11588.28 1120
11589.30 1196
11590.32 1173
11591.33 1147
11592.35 1156
11593.37 1166
11594.38 1251
11595.40 1320
11596.42 1372
11597.43 1430
11598.45 1490
11599.47 1661
11600.48 1756
11601.50 1794
11602.52 1987
11603.54 1930
11604.55 1947
11605.57 1937
11606.59 1874
11607.61 1872
11608.62 1733
11609.64 1627
11610.66 1504
11611.67 1482
11612.69 1478
11613.71 1440
11614.73 1397
11615.74 1302
11616.76 1367
11617.78 1355
11618.80 1551
11619.82 1551
11620.83 1492
11621.85 1560
11622.87 1428
11623.89 1567
11624.91 1612
11625.92 1652
11626.94 1580
11627.96 1666
11628.98 1677
11630.00 1717
11631.01 1775
11632.03 1932
11633.05 2185
11634.07 2553
11635.09 2729
11636.11 2944
11637.13 2942
11638.14 2958
11639.16 2965
11640.18 2839
11641.20 2599
11642.22 2378
11643.24 2127
11644.26 1945
11645.28 1710
11646.29 1437
11647.31 1405
11648.33 1351
11649.35 1295
11650.37 1339
11651.39 1258
11652.41 1247
11653.43 1163
11654.45 1126
11655.47 1095
11656.49 1161
11657.51 1102
11658.53 1092
11659.55 1099
11660.57 1071
11661.58 1055
11662.60 1076
11663.62 1038
11664.64 1078
11665.66 1165
11666.68 1067
11667.70 1072
11668.72 1058
11669.74 1051
11670.76 1040
11671.78 1025
11672.80 1065
11673.82 1137
11674.84 1082
11675.86 1065
11676.89 1042
11677.91 1086
11678.93 1072
11679.95 1004
11680.97 957
11681.99 992
11683.01 907
11684.03 926
11685.05 931
11686.07 898
11687.09 961
11688.11 951
11689.13 945
11690.15 906
11691.17 859
11692.20 904
11693.22 894
11694.24 872
11695.26 910
11696.28 886
11697.30 874
11698.32 911
11699.34 879
11700.36 909
11701.39 905
11702.41 899
11703.43 967
11704.45 886
11705.47 954
11706.49 879
11707.52 831
11708.54 904
11709.56 941
11710.58 902
11711.60 964
11712.62 984
11713.65 1043
11714.67 1014
11715.69 938
11716.71 1012
11717.73 1028
11718.76 1003
11719.78 911
11720.80 906
11721.82 1025
11722.85 1009
11723.87 994
11724.89 890
11725.91 918
11726.94 894
11727.96 949
11728.98 828
11730.00 905
11731.03 902
11732.05 983
11733.07 893
11734.09 864
11735.12 834
11736.14 873
11737.16 894
11738.19 827
11739.21 822
11740.23 804
11741.26 821
11742.28 807
11743.30 877
11744.33 884
11745.35 821
11746.37 849
11747.40 834
11748.42 854
11749.44 875
11750.47 819
11751.49 835
11752.51 795
11753.54 784
11754.56 821
11755.58 798
11756.61 835
11757.63 846
11758.66 799
11759.68 793
11760.70 786
11761.73 798
11762.75 773
11763.78 748
11764.80 772
11765.82 716
11766.85 743
11767.87 717
11768.90 754
11769.92 836
11770.95 788
11771.97 758
11772.99 748
11774.02 725
11775.04 720
11776.07 724
11777.09 727
11778.12 756
11779.14 746
11780.17 765
11781.19 811
11782.22 795
11783.24 786
11784.27 793
11785.29 744
11786.32 770
11787.34 717
11788.37 724
11789.39 721
11790.42 733
11791.44 709
11792.47 704
11793.49 769
11794.52 747
11795.55 749
11796.57 770
11797.60 672
11798.62 657
11799.65 696
11800.67 716
11801.70 687
11802.73 741
11803.75 738
11804.78 692
11805.80 709
11806.83 701
11807.86 645
11808.88 733
11809.91 701
11810.93 722
11811.96 651
11812.99 617
11814.01 668
11815.04 754
11816.07 762
11817.09 684
11818.12 616
11819.14 661
11820.17 710
11821.20 639
11822.22 707
11823.25 731
11824.28 769
11825.30 735
11826.33 728
11827.36 729
11828.39 742
11829.41 653
11830.44 735
11831.47 774
11832.49 789
11833.52 747
11834.55 706
11835.58 669
11836.60 663
11837.63 684
11838.66 632
11839.68 667
11840.71 631
11841.74 781
11842.77 686
11843.79 628
11844.82 657
11845.85 690
11846.88 637
11847.91 659
11848.93 641
11849.96 634
11850.99 631
11852.02 653
11853.05 705
11854.07 704
11855.10 596
11856.13 651
11857.16 655
11858.19 635
11859.21 678
11860.24 686
11861.27 680
11862.30 678
11863.33 686
11864.36 694
11865.38 691
11866.41 681
11867.44 628
11868.47 635
11869.50 647
11870.53 765
11871.56 706
11872.59 690
11873.61 703
11874.64 680
11875.67 654
11876.70 646
11877.73 657
11878.76 653
11879.79 717
11880.82 761
11881.85 656
11882.88 684
11883.91 647
11884.94 677
11885.97 683
11886.99 659
11888.02 656
11889.05 702
11890.08 633
11891.11 725
11892.14 716
11893.17 723
11894.20 697
11895.23 613
11896.26 698
11897.29 757
11898.32 798
11899.35 715
11900.38 707
11901.41 784
11902.44 784
11903.47 860
11904.50 871
11905.53 893
11906.56 850
11907.59 868
11908.62 834
11909.65 767
11910.69 838
11911.72 791
11912.75 816
11913.78 782
11914.81 767
11915.84 747
11916.87 826
11917.90 768
11918.93 750
11919.96 744
11920.99 706
11922.02 783
11923.05 752
11924.09 776
11925.12 774
11926.15 799
11927.18 832
11928.21 869
11929.24 853
11930.27 1008
11931.30 955
11932.34 903
11933.37 1017
11934.40 1072
11935.43 1127
11936.46 1085
11937.49 1122
11938.53 1061
11939.56 954
11940.59 958
11941.62 905
11942.65 843
11943.69 810
11944.72 753
11945.75 766
11946.78 761
11947.81 751
11948.85 695
11949.88 707
11950.91 767
11951.94 680
11952.97 696
11954.01 707
11955.04 656
11956.07 736
11957.10 698
11958.14 663
11959.17 653
11960.20 653
11961.24 655
11962.27 694
11963.30 706
11964.33 706
11965.37 627
11966.40 687
11967.43 676
11968.47 724
11969.50 721
11970.53 774
11971.56 723
11972.60 690
11973.63 692
11974.66 705
11975.70 637
11976.73 671
11977.76 698
11978.80 663
11979.83 636
11980.86 634
11981.90 641
11982.93 670
11983.97 702
11985.00 632
11986.03 623
11987.07 671
11988.10 669
11989.13 646
11990.17 680
11991.20 731
11992.24 680
11993.27 649
11994.31 674
11995.34 724
11996.37 710
11997.41 641
11998.44 665
11999.48 704
12000.51 732
12001.55 712
12002.58 705
12003.61 684
12004.65 686
12005.68 681
12006.72 703
12007.75 648
12008.79 709
12009.82 693
12010.86 744
12011.89 743
12012.93 728
12013.96 717
12015.00 725
12016.03 701
12017.07 758
12018.10 709
12019.14 773
12020.17 819
12021.21 761
12022.24 743
12023.28 733
12024.31 809
12025.35 817
12026.39 796
12027.42 779
12028.46 768
12029.49 779
12030.53 758
12031.56 730
12032.60 747
12033.64 754
12034.67 728
12035.71 786
12036.74 782
12037.78 792
12038.82 803
12039.85 745
12040.89 783
12041.92 770
12042.96 740
12044.00 797
12045.03 817
12046.07 768
12047.11 736
12048.14 735
12049.18 764
12050.21 805
12051.25 762
12052.29 768
12053.32 756
12054.36 760
12055.40 710
12056.43 748
12057.47 765
12058.51 786
12059.55 794
12060.58 788
12061.62 827
12062.66 754
12063.69 776
12064.73 827
12065.77 808
12066.81 803
12067.84 821
12068.88 829
12069.92 849
12070.95 787
12071.99 782
12073.03 813
12074.07 783
12075.11 827
12076.14 793
12077.18 782
12078.22 868
12079.26 812
12080.29 797
12081.33 843
12082.37 844
12083.41 807
12084.45 809
12085.48 856
12086.52 823
12087.56 882
12088.60 848
12089.64 855
12090.67 908
12091.71 847
12092.75 854
12093.79 925
12094.83 846
12095.87 869
12096.91 883
12097.94 818
12098.98 830
12100.02 860
12101.06 946
12102.10 957
12103.14 978
12104.18 1014
12105.22 1102
12106.25 1008
12107.29 1085
12108.33 1231
12109.37 1141
12110.41 1032
12111.45 956
12112.49 887
12113.53 960
12114.57 898
12115.61 849
12116.65 803
12117.69 829
12118.73 804
12119.77 796
12120.80 733
12121.84 794
12122.88 728
12123.92 708
12124.96 716
12126.00 726
12127.04 765
12128.08 728
12129.12 735
12130.16 734
12131.20 711
12132.24 728
12133.28 714
12134.32 724
12135.36 731
12136.40 766
12137.44 722
12138.48 727
12139.52 662
12140.57 734
12141.61 695
12142.65 718
12143.69 685
12144.73 716
12145.77 680
12146.81 653
12147.85 702
12148.89 681
12149.93 692
12150.97 651
12152.01 631
12153.05 675
12154.10 656
12155.14 663
12156.18 697
12157.22 656
12158.26 649
12159.30 636
12160.34 674
12161.38 667
12162.42 666
12163.47 683
12164.51 674
12165.55 666
12166.59 678
12167.63 691
12168.67 675
12169.72 608
12170.76 641
12171.80 722
12172.84 649
12173.88 678
12174.92 702
12175.97 704
12177.01 679
12178.05 653
12179.09 698
12180.13 657
12181.18 646
12182.22 674
12183.26 695
12184.30 680
12185.35 628
12186.39 675
12187.43 673
12188.47 693
12189.52 650
12190.56 684
12191.60 663
12192.64 669
12193.69 744
12194.73 686
12195.77 673
12196.82 660
12197.86 725
12198.90 665
12199.94 663
12200.99 729
12202.03 728
12203.07 736
12204.12 662
12205.16 660
12206.20 713
12207.25 732
12208.29 661
12209.33 649
12210.38 674
12211.42 742
12212.46 656
12213.51 641
12214.55 677
12215.59 696
12216.64 684
12217.68 625
12218.73 608
12219.77 661
12220.81 726
12221.86 683
12222.90 657
12223.94 600
12224.99 649
12226.03 673
12227.08 641
12228.12 665
12229.17 611
12230.21 640
12231.25 665
12232.30 626
12233.34 647
12234.39 627
12235.43 650
12236.48 683
12237.52 690
12238.57 640
12239.61 667
12240.66 717
12241.70 652
12242.74 647
12243.79 654
12244.83 692
12245.88 710
12246.92 707
12247.97 682
12249.01 673
12250.06 701
12251.10 662
12252.15 700
12253.20 682
12254.24 735
12255.29 696
12256.33 663
12257.38 663
12258.42 741
12259.47 732
12260.51 709
12261.56 702
12262.60 676
12263.65 677
12264.70 644
12265.74 621
12266.79 584
12267.83 636
12268.88 600
12269.93 619
12270.97 612
12272.02 641
12273.06 610
12274.11 619
12275.16 568
12276.20 609
12277.25 634
12278.30 601
12279.34 575
12280.39 643
12281.43 614
12282.48 614
12283.53 671
12284.57 626
12285.62 607
12286.67 617
12287.71 612
12288.76 631
12289.81 591
12290.85 566
12291.90 605
12292.95 630
12294.00 641
12295.04 665
12296.09 617
12297.14 639
12298.18 609
12299.23 582
12300.28 607
12301.33 584
12302.37 613
12303.42 631
12304.47 663
12305.52 635
12306.56 639
12307.61 704
12308.66 678
12309.71 628
12310.75 571
12311.80 648
12312.85 685
12313.90 662
12314.95 644
12315.99 595
12317.04 581
12318.09 599
12319.14 619
12320.19 611
12321.23 560
12322.28 582
12323.33 587
12324.38 589
12325.43 587
12326.47 546
12327.52 582
12328.57 612
12329.62 582
12330.67 537
12331.72 553
12332.77 548
12333.81 530
12334.86 563
12335.91 525
12336.96 612
12338.01 527
12339.06 549
12340.11 608
12341.16 533
12342.21 550
12343.26 620
12344.30 562
12345.35 525
12346.40 511
12347.45 537
12348.50 551
12349.55 527
12350.60 563
12351.65 602
12352.70 570
12353.75 547
12354.80 563
12355.85 603
12356.90 598
12357.95 522
12359.00 559
12360.05 548
12361.10 552
12362.15 558
12363.20 587
12364.25 570
12365.30 566
12366.35 582
12367.40 589
12368.45 605
12369.50 535
12370.55 591
12371.60 591
12372.65 613
12373.70 543
12374.75 544
12375.80 571
12376.85 555
12377.90 652
12378.95 543
12380.00 620
12381.05 563
12382.10 563
12383.15 519
12384.21 505
12385.26 616
12386.31 574
12387.36 510
12388.41 560
12389.46 598
12390.51 610
12391.56 578
12392.61 575
12393.67 638
12394.72 607
12395.77 546
12396.82 575
12397.87 571
12398.92 532
12399.97 510
12401.03 551
12402.08 607
12403.13 561
12404.18 608
12405.23 571
12406.28 623
12407.34 551
12408.39 542
12409.44 566
12410.49 624
12411.54 626
12412.60 572
12413.65 543
12414.70 561
12415.75 543
12416.80 532
12417.86 555
12418.91 548
12419.96 558
12421.01 552
12422.07 559
12423.12 570
12424.17 561
12425.22 539
12426.28 623
12427.33 570
12428.38 562
12429.43 619
12430.49 636
12431.54 579
12432.59 585
12433.65 601
12434.70 581
12435.75 636
12436.80 605
12437.86 645
12438.91 641
12439.96 649
12441.02 625
12442.07 589
12443.12 603
12444.18 583
12445.23 627
12446.28 603
12447.34 615
12448.39 595
12449.45 603
12450.50 631
12451.55 579
12452.61 550
12453.66 654
12454.71 590
12455.77 618
12456.82 605
12457.88 542
12458.93 539
12459.98 563
12461.04 624
12462.09 564
12463.15 545
12464.20 580
12465.26 672
12466.31 612
12467.36 588
12468.42 606
12469.47 601
12470.53 621
12471.58 611
12472.64 632
12473.69 665
12474.75 612
12475.80 611
12476.86 658
12477.91 592
12478.97 637
12480.02 665
12481.08 634
12482.13 660
12483.19 611
12484.24 609
12485.30 605
12486.35 615
12487.41 695
12488.46 661
12489.52 650
12490.57 728
12491.63 743
12492.68 739
12493.74 807
12494.79 815
12495.85 900
12496.90 921
12497.96 972
12499.02 961
12500.07 966
12501.13 956
12502.18 886
12503.24 884
12504.30 898
12505.35 798
12506.41 759
12507.46 777
12508.52 713
12509.58 650
12510.63 635
12511.69 703
12512.74 667
12513.80 632
12514.86 603
12515.91 603
12516.97 653
12518.03 603
12519.08 630
12520.14 632
12521.20 602
12522.25 580
12523.31 624
12524.37 589
12525.42 585
12526.48 579
12527.54 622
12528.59 640
12529.65 691
12530.71 595
12531.77 636
12532.82 665
12533.88 637
12534.94 640
12535.99 657
12537.05 694
12538.11 622
12539.17 623
12540.22 625
12541.28 625
12542.34 599
12543.40 600
12544.45 637
12545.51 636
12546.57 651
12547.63 604
12548.69 643
12549.74 591
12550.80 594
12551.86 619
12552.92 646
12553.98 626
12555.03 663
12556.09 710
12557.15 697
12558.21 688
12559.27 666
12560.32 638
12561.38 681
12562.44 690
12563.50 695
12564.56 690
12565.62 653
12566.68 724
12567.73 728
12568.79 671
12569.85 691
12570.91 775
12571.97 732
12573.03 757
12574.09 767
12575.15 836
12576.20 885
12577.26 904
12578.32 1021
12579.38 963
12580.44 914
12581.50 873
12582.56 887
12583.62 921
12584.68 841
12585.74 843
12586.80 845
12587.86 791
12588.92 756
12589.98 670
12591.04 788
12592.10 732
12593.15 713
12594.21 671
12595.27 692
12596.33 700
12597.39 678
12598.45 697
12599.51 646
12600.57 659
12601.63 683
12602.69 619
12603.75 606
12604.81 684
12605.87 707
12606.93 666
12608.00 600
12609.06 648
12610.12 705
12611.18 680
12612.24 622
12613.30 679
12614.36 647
12615.42 672
12616.48 663
12617.54 724
12618.60 646
12619.66 617
12620.72 692
12621.78 651
12622.84 715
12623.91 653
12624.97 659
12626.03 663
12627.09 683
12628.15 627
12629.21 684
12630.27 619
12631.33 647
12632.40 659
12633.46 671
12634.52 668
12635.58 617
12636.64 629
12637.70 684
12638.76 634
12639.83 641
12640.89 601
12641.95 673
12643.01 659
12644.07 653
12645.13 608
12646.20 618
12647.26 631
12648.32 658
12649.38 625
12650.45 650
12651.51 632
12652.57 654
12653.63 664
12654.69 681
12655.76 699
12656.82 741
12657.88 753
12658.94 758
12660.01 764
12661.07 731
12662.13 729
12663.19 760
12664.26 707
12665.32 691
12666.38 709
12667.45 676
12668.51 711
12669.57 749
12670.63 708
12671.70 656
12672.76 617
12673.82 629
12674.89 723
12675.95 681
12677.01 664
12678.08 693
12679.14 675
12680.20 631
12681.27 618
12682.33 656
12683.39 649
12684.46 626
12685.52 671
12686.58 637
12687.65 646
12688.71 708
12689.77 706
12690.84 668
12691.90 638
12692.97 685
12694.03 703
12695.09 706
12696.16 651
12697.22 760
12698.29 737
12699.35 679
12700.42 696
12701.48 697
12702.54 770
12703.61 726
12704.67 755
12705.74 702
12706.80 706
12707.87 669
12708.93 718
12710.00 721
12711.06 701
12712.12 734
12713.19 740
12714.25 681
12715.32 704
12716.38 684
12717.45 698
12718.51 687
12719.58 670
12720.64 704
12721.71 669
12722.77 666
12723.84 686
12724.90 601
12725.97 673
12727.04 697
12728.10 714
12729.17 625
12730.23 621
12731.30 627
12732.36 677
12733.43 741
12734.49 688
12735.56 699
12736.63 694
12737.69 665
12738.76 668
12739.82 611
12740.89 666
12741.95 600
12743.02 569
12744.09 639
12745.15 649
12746.22 644
12747.28 635
12748.35 623
12749.42 652
12750.48 633
12751.55 616
12752.62 579
12753.68 555
12754.75 597
12755.82 578
12756.88 612
12757.95 610
12759.02 576
12760.08 596
12761.15 609
12762.22 563
12763.28 570
12764.35 612
12765.42 641
12766.48 604
12767.55 568
12768.62 532
12769.69 570
12770.75 611
12771.82 610
12772.89 562
12773.95 571
12775.02 539
12776.09 589
12777.16 545
12778.22 504
12779.29 576
12780.36 571
12781.43 559
12782.49 552
12783.56 568
12784.63 574
12785.70 603
12786.77 572
12787.83 595
12788.90 572
12789.97 532
12791.04 568
12792.11 613
12793.17 586
12794.24 555
12795.31 503
12796.38 519
12797.45 547
12798.51 515
12799.58 475
12800.65 547
12801.72 546
12802.79 563
12803.86 510
12804.93 567
12805.99 542
12807.06 533
12808.13 571
12809.20 510
12810.27 532
12811.34 559
12812.41 590
12813.48 538
12814.54 500
12815.61 534
12816.68 508
12817.75 557
12818.82 545
12819.89 538
12820.96 517
12822.03 539
12823.10 503
12824.17 492
12825.24 505
12826.31 549
12827.38 552
12828.45 562
12829.52 547
12830.59 531
12831.65 566
12832.72 534
12833.79 551
12834.86 503
12835.93 477
12837.00 501
12838.07 527
12839.14 506
12840.21 509
12841.28 472
12842.35 492
12843.42 505
12844.50 513
12845.57 522
12846.64 591
12847.71 516
12848.78 544
12849.85 519
12850.92 534
12851.99 533
12853.06 492
12854.13 517
12855.20 535
12856.27 477
12857.34 481
12858.41 501
12859.48 490
12860.55 493
12861.63 517
12862.70 485
12863.77 457
12864.84 483
12865.91 504
12866.98 509
12868.05 468
12869.12 493
12870.19 483
12871.27 501
12872.34 511
12873.41 498
12874.48 459
12875.55 446
12876.62 495
12877.70 495
12878.77 457
12879.84 462
12880.91 465
12881.98 422
12883.05 452
12884.13 492
12885.20 499
12886.27 511
12887.34 493
12888.41 491
12889.49 465
12890.56 447
12891.63 479
12892.70 485
12893.78 535
12894.85 491
12895.92 514
12896.99 476
12898.06 494
12899.14 499
12900.21 471
12901.28 482
12902.36 481
12903.43 482
12904.50 493
12905.57 479
12906.65 467
12907.72 482
12908.79 512
12909.87 491
12910.94 437
12912.01 408
12913.08 469
12914.16 500
12915.23 504
12916.30 480
12917.38 475
12918.45 465
12919.52 514
12920.60 471
12921.67 508
12922.74 515
12923.82 486
12924.89 503
12925.97 448
12927.04 483
12928.11 451
12929.19 473
12930.26 445
12931.33 473
12932.41 422
12933.48 416
12934.56 412
12935.63 484
12936.70 444
12937.78 456
12938.85 475
12939.93 490
12941.00 471
12942.08 480
12943.15 487
12944.22 491
12945.30 463
12946.37 467
12947.45 422
12948.52 462
12949.60 462
12950.67 486
12951.75 470
12952.82 485
12953.90 499
12954.97 518
12956.05 481
12957.12 425
12958.20 496
12959.27 452
12960.35 457
12961.42 421
12962.50 469
12963.57 483
12964.65 439
12965.72 454
12966.80 396
12967.87 451
12968.95 509
12970.02 478
12971.10 436
12972.17 411
12973.25 435
12974.33 512
12975.40 480
12976.48 482
12977.55 490
12978.63 483
12979.70 490
12980.78 473
12981.86 468
12982.93 477
12984.01 451
12985.08 467
12986.16 474
12987.24 478
12988.31 459
12989.39 479
12990.47 440
12991.54 407
12992.62 457
12993.70 468
12994.77 449
12995.85 457
12996.93 447
12998.00 472
12999.08 432
13000.16 474
13001.23 475
13002.31 460
13003.39 452
13004.46 515
13005.54 481
13006.62 459
13007.69 466
13008.77 448
13009.85 465
13010.93 478
13012.00 454
13013.08 406
13014.16 452
13015.23 437
13016.31 433
13017.39 507
13018.47 409
13019.54 476
13020.62 450
13021.70 466
13022.78 431
13023.85 483
13024.93 484
13026.01 497
13027.09 493
13028.17 434
13029.24 446
13030.32 442
13031.40 434
13032.48 449
13033.56 489
13034.63 503
13035.71 464
13036.79 493
13037.87 451
13038.95 436
13040.03 465
13041.10 477
13042.18 482
13043.26 433
13044.34 438
13045.42 484
13046.50 491
13047.58 475
13048.65 518
13049.73 520
13050.81 527
13051.89 493
13052.97 435
13054.05 466
13055.13 469
13056.21 442
13057.29 447
13058.37 480
13059.44 475
13060.52 483
13061.60 474
13062.68 467
13063.76 432
13064.84 470
13065.92 474
13067.00 478
13068.08 489
13069.16 457
13070.24 443
13071.32 479
13072.40 415
13073.48 414
13074.56 466
13075.64 494
13076.72 475
13077.80 479
13078.88 480
13079.96 458
13081.04 483
13082.12 446
13083.20 420
13084.28 445
13085.36 475
13086.44 459
13087.52 421
13088.60 421
13089.68 364
13090.76 423
13091.84 478
13092.92 403
13094.00 346
13095.08 423
13096.16 468
13097.24 440
13098.33 418
13099.41 416
13100.49 443
13101.57 459
13102.65 428
13103.73 450
13104.81 415
13105.89 456
13106.97 494
13108.05 452
13109.14 432
13110.22 494
13111.30 470
13112.38 518
13113.46 448
13114.54 416
13115.62 462
13116.71 470
13117.79 429
13118.87 406
13119.95 457
13121.03 443
13122.11 430
13123.20 499
13124.28 429
13125.36 428
13126.44 466
13127.52 482
13128.61 459
13129.69 434
13130.77 431
13131.85 488
13132.94 427
13134.02 438
13135.10 399
13136.18 442
13137.26 446
13138.35 436
13139.43 418
13140.51 416
13141.59 464
13142.68 459
13143.76 473
13144.84 451
13145.93 405
13147.01 428
13148.09 420
13149.17 393
13150.26 417
13151.34 409
13152.42 444
13153.51 451
13154.59 449
13155.67 465
13156.76 468
13157.84 421
13158.92 487
13160.01 478
13161.09 425
13162.17 417
13163.26 476
13164.34 432
13165.42 440
13166.51 441
13167.59 442
13168.67 471
13169.76 443
13170.84 485
13171.93 485
13173.01 454
13174.09 459
13175.18 429
13176.26 390
13177.35 428
13178.43 454
13179.51 426
13180.60 444
13181.68 420
13182.77 462
13183.85 500
13184.94 478
13186.02 492
13187.10 460
13188.19 482
13189.27 485
13190.36 474
13191.44 469
13192.53 441
13193.61 476
13194.70 427
13195.78 432
13196.87 499
13197.95 506
13199.04 456
13200.12 497
13201.21 464
13202.29 473
13203.38 486
13204.46 437
13205.55 441
13206.63 501
13207.72 476
13208.80 467
13209.89 507
13210.97 477
13212.06 481
13213.14 502
13214.23 461
13215.32 494
13216.40 438
13217.49 454
13218.57 499
13219.66 436
13220.74 460
13221.83 464
13222.92 516
13224.00 517
13225.09 453
13226.17 461
13227.26 517
13228.35 511
13229.43 455
13230.52 435
13231.61 479
13232.69 486
13233.78 499
13234.87 525
13235.95 439
13237.04 439
13238.12 473
13239.21 527
13240.30 506
13241.38 516
13242.47 543
13243.56 501
13244.65 509
13245.73 468
13246.82 469
13247.91 500
13248.99 479
13250.08 448
13251.17 519
13252.25 550
13253.34 540
13254.43 505
13255.52 503
13256.60 465
13257.69 451
13258.78 507
13259.87 533
13260.95 521
13262.04 499
13263.13 497
13264.22 539
13265.30 513
13266.39 517
13267.48 557
13268.57 504
13269.65 527
13270.74 469
13271.83 548
13272.92 519
13274.01 516
13275.09 545
13276.18 532
13277.27 521
13278.36 499
13279.45 505
13280.54 568
13281.62 507
13282.71 578
13283.80 579
13284.89 551
13285.98 500
13287.07 545
13288.16 519
13289.24 544
13290.33 576
13291.42 556
13292.51 509
13293.60 544
13294.69 536
13295.78 547
13296.87 563
13297.96 580
13299.04 569
13300.13 585
13301.22 564
13302.31 560
13303.40 529
13304.49 594
13305.58 626
13306.67 591
13307.76 567
13308.85 526
13309.94 573
13311.03 620
13312.12 583
13313.21 587
13314.30 598
13315.39 600
13316.48 634
13317.57 645
13318.66 540
13319.75 564
13320.84 594
13321.93 592
13323.02 584
13324.11 581
13325.20 614
13326.29 574
13327.38 593
13328.47 573
13329.56 619
13330.65 620
13331.74 660
13332.83 604
13333.92 564
13335.01 631
13336.10 584
13337.19 600
13338.28 592
13339.37 615
13340.46 537
13341.55 622
13342.64 640
13343.74 640
13344.83 656
13345.92 565
13347.01 627
13348.10 595
13349.19 631
13350.28 691
13351.37 677
13352.46 598
13353.56 620
13354.65 571
13355.74 574
13356.83 653
13357.92 668
13359.01 660
13360.10 664
13361.20 631
13362.29 634
13363.38 674
13364.47 714
13365.56 667
13366.65 729
13367.75 765
13368.84 721
13369.93 682
13371.02 706
13372.11 706
13373.21 713
13374.30 675
13375.39 727
13376.48 730
13377.58 661
13378.67 652
13379.76 614
13380.85 629
13381.95 642
13383.04 642
13384.13 608
13385.22 554
13386.32 650
13387.41 661
13388.50 599
13389.59 580
13390.69 586
13391.78 532
13392.87 539
13393.97 540
13395.06 603
13396.15 571
13397.24 577
13398.34 530
13399.43 565
13400.52 546
13401.62 549
13402.71 547
13403.80 572
13404.90 563
13405.99 570
13407.08 526
13408.18 550
13409.27 607
13410.37 532
13411.46 542
13412.55 538
13413.65 523
13414.74 521
13415.83 476
13416.93 529
13418.02 570
13419.12 585
13420.21 562
13421.30 518
13422.40 529
13423.49 593
13424.59 611
13425.68 612
13426.78 554
13427.87 588
13428.96 516
13430.06 503
13431.15 533
13432.25 526
13433.34 557
13434.44 571
13435.53 575
13436.63 604
13437.72 586
13438.82 566
13439.91 583
13441.01 603
13442.10 551
13443.20 598
13444.29 565
13445.39 600
13446.48 596
13447.58 569
13448.67 600
13449.77 572
13450.86 565
13451.96 555
13453.05 585
13454.15 603
13455.24 576
13456.34 556
13457.43 569
13458.53 627
13459.63 633
13460.72 662
13461.82 612
13462.91 644
13464.01 584
13465.10 645
13466.20 626
13467.30 642
13468.39 658
13469.49 668
13470.58 672
13471.68 671
13472.78 624
13473.87 633
13474.97 659
13476.07 618
13477.16 653
13478.26 676
13479.35 660
13480.45 628
13481.55 654
13482.64 658
13483.74 625
13484.84 660
13485.93 681
13487.03 648
13488.13 711
13489.22 692
13490.32 707
13491.42 648
13492.52 622
13493.61 721
13494.71 651
13495.81 617
13496.90 651
13498.00 703
13499.10 679
13500.20 724
13501.29 728
13502.39 781
13503.49 723
13504.59 720
13505.68 756
13506.78 795
13507.88 768
13508.98 765
13510.07 770
13511.17 730
13512.27 739
13513.37 701
13514.47 742
13515.56 665
13516.66 647
13517.76 658
13518.86 648
13519.96 634
13521.05 614
13522.15 597
13523.25 575
13524.35 564
13525.45 668
13526.54 545
13527.64 567
13528.74 639
13529.84 583
13530.94 566
13532.04 558
13533.14 563
13534.23 625
13535.33 589
13536.43 526
13537.53 515
13538.63 551
13539.73 579
13540.83 573
13541.93 564
13543.03 598
13544.12 582
13545.22 564
13546.32 524
13547.42 538
13548.52 556
13549.62 531
13550.72 559
13551.82 537
13552.92 533
13554.02 536
13555.12 511
13556.22 499
13557.32 532
13558.42 555
13559.52 594
13560.62 555
13561.72 482
13562.82 509
13563.92 599
13565.02 587
13566.12 523
13567.22 488
13568.32 501
13569.42 471
13570.52 480
13571.62 534
13572.72 541
13573.82 546
13574.92 558
13576.02 548
13577.12 550
13578.22 507
13579.32 488
13580.42 508
13581.52 502
13582.62 542
13583.72 531
13584.82 535
13585.92 497
13587.02 496
13588.13 539
13589.23 517
13590.33 531
13591.43 531
13592.53 502
13593.63 495
13594.73 544
13595.83 519
13596.93 573
13598.04 549
13599.14 496
13600.24 512
13601.34 490
13602.44 501
13603.54 540
13604.64 512
13605.75 487
13606.85 551
13607.95 552
13609.05 505
13610.15 491
13611.25 530
13612.36 526
13613.46 506
13614.56 513
13615.66 532
13616.76 514
13617.87 468
13618.97 492
13620.07 504
13621.17 531
13622.28 534
13623.38 550
13624.48 525
13625.58 526
13626.68 487
13627.79 528
13628.89 544
13629.99 537
13631.09 563
13632.20 527
13633.30 509
13634.40 500
13635.51 525
13636.61 532
13637.71 512
13638.81 502
13639.92 577
13641.02 525
13642.12 507
13643.23 456
13644.33 481
13645.43 525
13646.54 550
13647.64 494
13648.74 522
13649.85 565
13650.95 493
13652.05 519
13653.16 509
13654.26 544
13655.36 549
13656.47 586
13657.57 501
13658.68 522
13659.78 554
13660.88 513
13661.99 516
13663.09 508
13664.19 484
13665.30 529
13666.40 531
13667.51 562
13668.61 558
13669.72 454
13670.82 516
13671.92 545
13673.03 537
13674.13 472
13675.24 480
13676.34 502
13677.45 524
13678.55 523
13679.65 477
13680.76 514
13681.86 484
13682.97 540
13684.07 526
13685.18 484
13686.28 510
13687.39 548
13688.49 553
13689.60 571
13690.70 560
13691.81 502
13692.91 519
13694.02 514
13695.12 499
13696.23 512
13697.33 498
13698.44 495
13699.55 525
13700.65 506
13701.76 515
13702.86 473
13703.97 469
13705.07 494
13706.18 515
13707.28 512
13708.39 483
13709.50 468
13710.60 521
13711.71 503
13712.81 522
13713.92 549
13715.03 551
13716.13 543
13717.24 537
13718.34 544
13719.45 565
13720.56 558
13721.66 556
13722.77 560
13723.88 539
13724.98 549
13726.09 558
13727.19 555
13728.30 570
13729.41 533
13730.51 559
13731.62 588
13732.73 578
13733.83 565
13734.94 562
13736.05 575
13737.16 587
13738.26 601
13739.37 530
13740.48 546
13741.58 572
13742.69 600
13743.80 618
13744.91 576
13746.01 570
13747.12 605
13748.23 593
13749.33 586
13750.44 578
13751.55 588
13752.66 670
13753.76 618
13754.87 634
13755.98 610
13757.09 623
13758.20 658
13759.30 642
13760.41 715
13761.52 709
13762.63 683
13763.74 694
13764.84 689
13765.95 746
13767.06 744
13768.17 799
13769.28 884
13770.38 841
13771.49 790
13772.60 758
13773.71 761
13774.82 821
13775.93 804
13777.03 801
13778.14 797
13779.25 772
13780.36 718
13781.47 740
13782.58 791
13783.69 765
13784.80 780
13785.90 713
13787.01 694
13788.12 748
13789.23 722
13790.34 753
13791.45 709
13792.56 671
13793.67 637
13794.78 690
13795.89 705
13797.00 714
13798.11 705
13799.21 680
13800.32 688
13801.43 782
13802.54 736
13803.65 748
13804.76 804
13805.87 755
13806.98 825
13808.09 864
13809.20 796
13810.31 750
13811.42 728
13812.53 785
13813.64 826
13814.75 824
13815.86 672
13816.97 649
13818.08 683
13819.19 667
13820.30 675
13821.41 614
13822.52 664
13823.63 634
13824.74 592
13825.85 619
13826.96 609
13828.08 650
13829.19 588
13830.30 548
13831.41 575
13832.52 571
13833.63 551
13834.74 582
13835.85 592
13836.96 586
13838.07 624
13839.18 570
13840.29 580
13841.41 591
13842.52 535
13843.63 538
13844.74 588
13845.85 569
13846.96 624
13848.07 591
13849.19 561
13850.30 562
13851.41 549
13852.52 609
13853.63 598
13854.74 578
13855.85 608
13856.97 575
13858.08 600
13859.19 603
13860.30 593
13861.41 584
13862.53 573
13863.64 600
13864.75 600
13865.86 600
13866.97 599
13868.09 602
13869.20 644
13870.31 606
13871.42 588
13872.54 600
13873.65 586
13874.76 603
13875.87 593
13876.99 593
13878.10 621
13879.21 586
13880.32 610
13881.44 634
13882.55 634
13883.66 552
13884.77 554
13885.89 588
13887.00 603
13888.11 579
13889.23 538
13890.34 570
13891.45 568
13892.57 580
13893.68 587
13894.79 570
13895.91 680
13897.02 628
13898.13 657
13899.25 668
13900.36 642
13901.47 712
13902.59 706
13903.70 620
13904.81 640
13905.93 644
13907.04 638
13908.16 618
13909.27 583
13910.38 626
13911.50 603
13912.61 613
13913.73 575
13914.84 564
13915.95 536
13917.07 610
13918.18 575
13919.30 531
13920.41 623
13921.52 664
13922.64 603
13923.75 575
13924.87 551
13925.98 536
13927.10 557
13928.21 593
13929.33 569
13930.44 586
13931.56 562
13932.67 566
13933.79 550
13934.90 567
13936.02 509
13937.13 550
13938.25 572
13939.36 641
13940.48 553
13941.59 525
13942.71 593
13943.82 516
13944.94 520
13946.05 477
13947.17 481
13948.28 556
13949.40 569
13950.51 560
13951.63 564
13952.74 533
13953.86 581
13954.98 565
13956.09 586
13957.21 533
13958.32 485
13959.44 518
13960.56 559
13961.67 506
13962.79 536
13963.90 520
13965.02 536
13966.14 536
13967.25 525
13968.37 527
13969.48 502
13970.60 498
13971.72 487
13972.83 490
13973.95 564
13975.07 498
13976.18 467
13977.30 501
13978.42 534
13979.53 495
13980.65 542
13981.77 520
13982.88 525
13984.00 505
13985.12 500
13986.23 459
13987.35 511
13988.47 511
13989.58 531
13990.70 575
13991.82 538
13992.94 521
13994.05 480
13995.17 494
13996.29 517
13997.41 498
13998.52 491
13999.64 493
14000.76 471
14001.88 481
14002.99 518
14004.11 518
14005.23 590
14006.35 539
14007.46 501
14008.58 490
14009.70 475
14010.82 504
14011.94 486
14013.05 564
14014.17 564
14015.29 485
14016.41 495
14017.53 451
14018.64 481
14019.76 503
14020.88 528
14022.00 498
14023.12 499
14024.24 538
14025.35 521
14026.47 528
14027.59 482
14028.71 516
14029.83 542
14030.95 495
14032.07 499
14033.19 542
14034.30 515
14035.42 534
14036.54 498
14037.66 506
14038.78 510
14039.90 489
14041.02 528
14042.14 491
14043.26 501
14044.38 514
14045.50 503
14046.61 524
14047.73 528
14048.85 547
14049.97 552
14051.09 590
14052.21 547
14053.33 584
14054.45 546
14055.57 567
14056.69 563
14057.81 584
14058.93 590
14060.05 556
14061.17 587
14062.29 570
14063.41 504
14064.53 592
14065.65 613
14066.77 569
14067.89 562
14069.01 595
14070.13 573
14071.25 567
14072.37 608
14073.49 595
14074.61 537
14075.73 565
14076.85 620
14077.97 615
14079.10 605
14080.22 617
14081.34 647
14082.46 608
14083.58 591
14084.70 575
14085.82 638
14086.94 665
14088.06 675
14089.18 670
14090.30 653
14091.43 610
14092.55 621
14093.67 691
14094.79 670
14095.91 677
14097.03 682
14098.15 688
14099.28 719
14100.40 757
14101.52 739
14102.64 731
14103.76 762
14104.88 704
14106.00 720
14107.13 660
14108.25 662
14109.37 669
14110.49 644
14111.61 682
14112.74 658
14113.86 661
14114.98 622
14116.10 603
14117.22 569
14118.35 529
14119.47 519
14120.59 538
14121.71 552
14122.84 553
14123.96 560
14125.08 550
14126.20 556
14127.33 523
14128.45 548
14129.57 553
14130.69 530
14131.82 490
14132.94 530
14134.06 548
14135.19 538
14136.31 552
14137.43 522
14138.55 538
14139.68 485
14140.80 542
14141.92 556
14143.05 581
14144.17 556
14145.29 586
14146.42 539
14147.54 519
14148.66 489
14149.79 498
14150.91 532
14152.03 496
14153.16 468
14154.28 518
14155.40 538
14156.53 502
14157.65 533
14158.78 504
14159.90 515
14161.02 534
14162.15 577
14163.27 508
14164.40 524
14165.52 528
14166.64 567
14167.77 519
14168.89 471
14170.02 528
14171.14 478
14172.27 479
14173.39 484
14174.51 566
14175.64 494
14176.76 480
14177.89 465
14179.01 488
14180.14 473
14181.26 506
14182.39 512
14183.51 485
14184.64 518
14185.76 511
14186.89 529
14188.01 534
14189.14 499
14190.26 499
14191.39 525
14192.51 535
14193.64 499
14194.76 475
14195.89 509
14197.01 474
14198.14 565
14199.26 482
14200.39 456
14201.52 438
14202.64 491
14203.77 551
14204.89 528
14206.02 476
14207.14 423
14208.27 432
14209.39 474
14210.52 470
14211.65 437
14212.77 519
14213.90 460
14215.02 469
14216.15 445
14217.28 472
14218.40 476
14219.53 414
14220.66 440
14221.78 474
14222.91 515
14224.04 473
14225.16 453
14226.29 423
14227.41 439
14228.54 435
14229.67 428
14230.79 454
14231.92 436
14233.05 496
14234.17 465
14235.30 435
14236.43 447
14237.56 417
14238.68 484
14239.81 442
14240.94 430
14242.06 470
14243.19 424
14244.32 459
14245.45 465
14246.57 490
14247.70 484
14248.83 433
14249.96 409
14251.08 449
14252.21 468
14253.34 446
14254.47 480
14255.59 490
14256.72 492
14257.85 458
14258.98 499
14260.10 450
14261.23 479
14262.36 468
14263.49 419
14264.62 432
14265.74 436
14266.87 435
14268.00 464
14269.13 421
14270.26 411
14271.39 434
14272.51 427
14273.64 451
14274.77 438
14275.90 407
14277.03 378
14278.16 442
14279.28 465
14280.41 408
14281.54 368
14282.67 396
14283.80 392
14284.93 429
14286.06 423
14287.19 418
14288.32 395
14289.44 369
14290.57 424
14291.70 384
14292.83 386
14293.96 394
14295.09 427
14296.22 402
14297.35 380
14298.48 399
14299.61 422
14300.74 436
14301.87 416
14303.00 395
14304.13 398
14305.26 431
14306.38 383
14307.51 415
14308.64 387
14309.77 349
14310.90 380
14312.03 375
14313.16 392
14314.29 390
14315.42 356
14316.55 352
14317.68 409
14318.81 392
14319.94 457
14321.07 428
14322.21 390
14323.34 430
14324.47 382
14325.60 408
14326.73 420
14327.86 380
14328.99 385
14330.12 385
14331.25 378
14332.38 387
14333.51 337
14334.64 361
14335.77 425
14336.90 395
14338.03 397
14339.17 403
14340.30 398
14341.43 440
14342.56 390
14343.69 358
14344.82 403
14345.95 362
14347.08 379
14348.21 399
14349.35 362
14350.48 346
14351.61 407
14352.74 344
14353.87 343
14355.00 410
14356.14 411
14357.27 372
14358.40 346
14359.53 388
14360.66 372
14361.79 402
14362.93 379
14364.06 377
14365.19 373
14366.32 317
14367.45 348
14368.59 324
14369.72 352
14370.85 346
14371.98 365
14373.12 353
14374.25 383
14375.38 409
14376.51 348
14377.65 312
14378.78 339
14379.91 307
14381.04 338
14382.18 317
14383.31 306
14384.44 351
14385.57 389
14386.71 354
14387.84 342
14388.97 392
14390.11 379
14391.24 336
14392.37 341
14393.51 373
14394.64 419
14395.77 364
14396.90 356
14398.04 355
14399.17 365
14400.30 370
14401.44 393
14402.57 368
14403.71 374
14404.84 407
14405.97 407
14407.11 356
14408.24 376
14409.37 354
14410.51 400
14411.64 358
14412.78 353
14413.91 407
14415.04 402
14416.18 352
14417.31 359
14418.45 346
14419.58 391
14420.71 385
14421.85 355
14422.98 341
14424.12 378
14425.25 356
14426.39 345
14427.52 378
14428.65 395
14429.79 391
14430.92 385
14432.06 379
14433.19 371
14434.33 376
14435.46 366
14436.60 394
14437.73 356
14438.87 349
14440.00 383
14441.14 376
14442.27 374
14443.41 368
14444.54 353
14445.68 349
14446.81 361
14447.95 356
14449.08 396
14450.22 426
14451.35 410
14452.49 384
14453.63 354
14454.76 362
14455.90 396
14457.03 374
14458.17 376
14459.30 387
14460.44 400
14461.58 374
14462.71 385
14463.85 414
14464.98 364
14466.12 420
14467.25 379
14468.39 354
14469.53 356
14470.66 360
14471.80 355
14472.94 345
14474.07 332
14475.21 337
14476.34 373
14477.48 378
14478.62 379
14479.75 362
14480.89 391
14482.03 419
14483.16 353
14484.30 359
14485.44 364
14486.57 381
14487.71 429
14488.85 432
14489.99 391
14491.12 375
14492.26 387
14493.40 369
14494.53 371
14495.67 339
14496.81 343
14497.94 330
14499.08 351
14500.22 408
14501.36 364
14502.49 377
14503.63 363
14504.77 365
14505.91 366
14507.04 424
14508.18 331
14509.32 310
14510.46 381
14511.60 396
14512.73 319
14513.87 386
14515.01 435
14516.15 353
14517.29 325
14518.42 356
14519.56 358
14520.70 356
14521.84 357
14522.98 375
14524.11 368
14525.25 370
14526.39 332
14527.53 382
14528.67 357
14529.81 375
14530.94 380
14532.08 386
14533.22 385
14534.36 413
14535.50 365
14536.64 378
14537.78 396
14538.92 361
14540.05 346
14541.19 349
14542.33 393
14543.47 384
14544.61 384
14545.75 393
14546.89 359
14548.03 401
14549.17 408
14550.31 397
14551.45 399
14552.59 383
14553.72 394
14554.86 420
14556.00 447
14557.14 438
14558.28 370
14559.42 420
14560.56 399
14561.70 425
14562.84 421
14563.98 376
14565.12 361
14566.26 394
14567.40 410
14568.54 410
14569.68 394
14570.82 387
14571.96 406
14573.10 445
14574.24 455
14575.38 381
14576.52 433
14577.66 360
14578.80 430
14579.94 453
14581.08 437
14582.23 451
14583.37 419
14584.51 391
14585.65 342
14586.79 417
14587.93 419
14589.07 398
14590.21 413
14591.35 386
14592.49 456
14593.63 415
14594.77 441
14595.92 467
14597.06 427
14598.20 469
14599.34 467
14600.48 474
14601.62 449
14602.76 469
14603.90 430
14605.05 483
14606.19 447
14607.33 436
14608.47 435
14609.61 451
14610.75 408
14611.90 455
14613.04 482
14614.18 484
14615.32 488
14616.46 498
14617.61 485
14618.75 430
14619.89 509
14621.03 504
14622.17 488
14623.32 480
14624.46 492
14625.60 484
14626.74 555
14627.88 463
14629.03 527
14630.17 478
14631.31 531
14632.45 499
14633.60 574
14634.74 497
14635.88 498
14637.03 606
14638.17 575
14639.31 562
14640.45 580
14641.60 578
14642.74 629
14643.88 619
14645.03 569
14646.17 544
14647.31 547
14648.45 524
14649.60 489
14650.74 477
14651.88 518
14653.03 512
14654.17 453
14655.31 494
14656.46 495
14657.60 486
14658.74 488
14659.89 498
14661.03 462
14662.18 516
14663.32 555
14664.46 476
14665.61 513
14666.75 451
14667.90 431
14669.04 461
14670.18 491
14671.33 477
14672.47 440
14673.62 478
14674.76 502
14675.90 498
14677.05 477
14678.19 478
14679.34 487
14680.48 450
14681.63 441
14682.77 448
14683.91 427
14685.06 452
14686.20 365
14687.35 432
14688.49 432
14689.64 454
14690.78 480
14691.93 435
14693.07 450
14694.22 420
14695.36 411
14696.51 378
14697.65 395
14698.80 400
14699.94 442
14701.09 433
14702.23 392
14703.38 397
14704.52 398
14705.67 402
14706.81 429
14707.96 431
14709.11 401
14710.25 441
14711.40 480
14712.54 413
14713.69 399
14714.83 401
14715.98 425
14717.13 461
14718.27 435
14719.42 461
14720.56 451
14721.71 440
14722.86 437
14724.00 442
14725.15 447
14726.29 445
14727.44 467
14728.59 431
14729.73 446
14730.88 488
14732.03 450
14733.17 443
14734.32 426
14735.47 453
14736.61 436
14737.76 456
14738.91 504
14740.05 478
14741.20 477
14742.35 467
14743.49 494
14744.64 470
14745.79 480
14746.93 480
14748.08 469
14749.23 514
14750.37 500
14751.52 449
14752.67 473
14753.82 425
14754.96 483
14756.11 443
14757.26 477
14758.41 487
14759.55 527
14760.70 499
14761.85 511
14763.00 495
14764.14 508
14765.29 505
14766.44 498
14767.59 544
14768.73 527
14769.88 499
14771.03 555
14772.18 525
14773.33 553
14774.47 558
14775.62 553
14776.77 543
14777.92 597
14779.07 586
14780.22 659
14781.36 611
14782.51 599
14783.66 653
14784.81 598
14785.96 651
14787.11 632
14788.26 675
14789.40 636
14790.55 635
14791.70 709
14792.85 702
14794.00 738
14795.15 717
14796.30 759
14797.45 721
14798.59 692
14799.74 700
14800.89 757
14802.04 726
14803.19 782
14804.34 732
14805.49 659
14806.64 637
14807.79 680
14808.94 675
14810.09 561
14811.24 558
14812.39 645
14813.54 560
14814.69 574
14815.84 587
14816.98 503
14818.13 547
14819.28 546
14820.43 525
14821.58 526
14822.73 557
14823.88 477
14825.03 534
14826.18 485
14827.33 522
14828.48 522
14829.63 486
14830.79 443
14831.94 440
14833.09 477
14834.24 477
14835.39 414
14836.54 450
14837.69 479
14838.84 404
14839.99 411
14841.14 411
14842.29 425
14843.44 472
14844.59 394
14845.74 399
14846.89 432
14848.04 393
14849.20 421
14850.35 411
14851.50 402
14852.65 404
14853.80 415
14854.95 366
14856.10 372
14857.25 384
14858.41 351
14859.56 398
14860.71 400
14861.86 401
14863.01 368
14864.16 358
14865.31 332
14866.47 373
14867.62 374
14868.77 386
14869.92 366
14871.07 365
14872.22 407
14873.38 397
14874.53 403
14875.68 363
14876.83 404
14877.98 397
14879.14 402
14880.29 383
14881.44 411
14882.59 382
14883.75 395
14884.90 375
14886.05 395
14887.20 411
14888.36 432
14889.51 381
14890.66 376
14891.81 374
14892.97 400
14894.12 379
14895.27 365
14896.42 346
14897.58 362
14898.73 424
14899.88 399
14901.04 421
14902.19 392
14903.34 394
14904.50 410
14905.65 424
14906.80 389
14907.96 370
14909.11 374
14910.26 397
14911.42 390
14912.57 361
14913.72 364
14914.88 369
14916.03 353
14917.18 350
14918.34 363
14919.49 349
14920.64 385
14921.80 398
14922.95 407
14924.11 380
14925.26 370
14926.41 402
14927.57 411
14928.72 402
14929.88 366
14931.03 374
14932.18 367
14933.34 386
14934.49 340
14935.65 403
14936.80 371
14937.96 395
14939.11 425
14940.26 376
14941.42 337
14942.57 352
14943.73 330
14944.88 394
14946.04 359
14947.19 352
14948.35 345
14949.50 374
14950.66 380
14951.81 370
14952.97 401
14954.12 394
14955.28 402
14956.43 408
14957.59 347
14958.74 345
14959.90 369
14961.05 395
14962.21 360
14963.36 369
14964.52 355
14965.68 373
14966.83 373
14967.99 360
14969.14 330
14970.30 336
14971.45 361
14972.61 385
14973.77 351
14974.92 317
14976.08 342
14977.23 355
14978.39 332
14979.54 358
14980.70 328
14981.86 358
14983.01 388
14984.17 315
14985.33 320
14986.48 336
14987.64 327
14988.79 353
14989.95 330
14991.11 363
14992.26 334
14993.42 317
14994.58 347
14995.73 347
14996.89 337
14998.05 390
14999.20 352
15000.36 307
15001.52 292
15002.68 317
15003.83 323
15004.99 339
15006.15 303
15007.30 320
15008.46 304
15009.62 363
15010.77 302
15011.93 292
15013.09 327
15014.25 323
15015.40 328
15016.56 297
15017.72 310
15018.88 294
15020.03 331
15021.19 323
15022.35 323
15023.51 303
15024.67 305
15025.82 280
15026.98 328
15028.14 331
15029.30 305
15030.45 266
15031.61 281
15032.77 269
15033.93 300
15035.09 324
15036.25 295
15037.40 258
15038.56 268
15039.72 304
15040.88 325
15042.04 325
15043.20 297
15044.35 291
15045.51 302
15046.67 330
15047.83 277
15048.99 277
15050.15 285
15051.31 294
15052.47 282
15053.62 309
15054.78 314
15055.94 288
15057.10 311
15058.26 302
15059.42 289
15060.58 279
15061.74 292
15062.90 281
15064.06 323
15065.22 365
15066.38 292
15067.53 299
15068.69 286
15069.85 331
15071.01 296
15072.17 328
15073.33 280
15074.49 238
15075.65 287
15076.81 298
15077.97 284
15079.13 336
15080.29 297
15081.45 300
15082.61 293
15083.77 298
15084.93 298
15086.09 273
15087.25 246
15088.41 294
15089.57 306
15090.73 301
15091.89 297
15093.05 252
15094.21 291
15095.37 294
15096.54 270
15097.70 267
15098.86 255
15100.02 286
15101.18 269
15102.34 309
15103.50 297
15104.66 298
15105.82 290
15106.98 313
15108.14 285
15109.30 294
15110.47 301
15111.63 328
15112.79 322
15113.95 315
15115.11 335
15116.27 306
15117.43 285
15118.59 328
15119.76 298
15120.92 319
15122.08 300
15123.24 305
15124.40 290
15125.56 308
15126.73 317
15127.89 285
15129.05 279
15130.21 279
15131.37 309
15132.53 318
15133.70 301
15134.86 262
15136.02 295
15137.18 322
15138.35 292
15139.51 330
15140.67 289
15141.83 278
15142.99 288
15144.16 275
15145.32 274
15146.48 292
15147.64 284
15148.81 265
15149.97 260
15151.13 271
15152.29 285
15153.46 280
15154.62 293
15155.78 319
15156.95 288
15158.11 290
15159.27 285
15160.43 307
15161.60 288
15162.76 270
15163.92 296
15165.09 274
15166.25 264
15167.41 313
15168.58 323
15169.74 270
15170.90 313
15172.07 275
15173.23 308
15174.39 284
15175.56 294
15176.72 294
15177.89 293
15179.05 330
15180.21 345
15181.38 312
15182.54 332
15183.70 300
15184.87 320
15186.03 318
15187.20 286
15188.36 319
15189.52 300
15190.69 295
15191.85 327
15193.02 324
15194.18 282
15195.35 268
15196.51 331
15197.68 304
15198.84 275
15200.00 316
15201.17 307
15202.33 338
15203.50 311
15204.66 286
15205.83 282
15206.99 291
15208.16 305
15209.32 307
15210.49 269
15211.65 273
15212.82 335
15213.98 320
15215.15 326
15216.31 332
15217.48 307
15218.64 293
15219.81 334
15220.97 351
15222.14 285
15223.30 350
15224.47 309
15225.64 316
15226.80 290
15227.97 310
15229.13 322
15230.30 322
15231.46 327
15232.63 347
15233.80 346
15234.96 331
15236.13 343
15237.29 367
15238.46 354
15239.63 320
15240.79 343
15241.96 330
15243.12 310
15244.29 306
15245.46 322
15246.62 355
15247.79 358
15248.96 345
15250.12 358
15251.29 364
15252.45 321
15253.62 316
15254.79 286
15255.95 320
15257.12 323
15258.29 296
15259.45 309
15260.62 295
15261.79 265
15262.96 276
15264.12 274
15265.29 284
15266.46 302
15267.62 281
15268.79 275
15269.96 292
15271.13 309
15272.29 302
15273.46 296
15274.63 295
15275.80 306
15276.96 317
15278.13 293
15279.30 282
15280.47 282
15281.63 286
15282.80 286
15283.97 296
15285.14 295
15286.30 301
15287.47 307
15288.64 328
15289.81 321
15290.98 302
15292.14 336
15293.31 300
15294.48 272
15295.65 305
15296.82 294
15297.99 292
15299.15 271
15300.32 275
15301.49 285
15302.66 317
15303.83 259
15305.00 312
15306.16 263
15307.33 277
15308.50 257
15309.67 259
15310.84 291
15312.01 294
15313.18 313
15314.35 276
15315.52 290
15316.68 284
15317.85 252
15319.02 269
15320.19 286
15321.36 251
15322.53 291
15323.70 292
15324.87 296
15326.04 277
15327.21 267
15328.38 288
15329.55 324
15330.72 285
15331.89 283
15333.05 323
15334.22 290
15335.39 301
15336.56 240
15337.73 272
15338.90 308
15340.07 317
15341.24 275
15342.41 278
15343.58 305
15344.75 294
15345.92 276
15347.09 279
15348.26 326
15349.43 298
15350.60 297
15351.78 320
15352.95 290
15354.12 323
15355.29 333
15356.46 299
15357.63 306
15358.80 312
15359.97 294
15361.14 307
15362.31 297
15363.48 290
15364.65 274
15365.82 257
15366.99 301
15368.16 279
15369.34 260
15370.51 291
15371.68 302
15372.85 301
15374.02 277
15375.19 289
15376.36 300
15377.53 303
15378.71 300
15379.88 289
15381.05 273
15382.22 268
15383.39 307
15384.56 272
15385.74 257
15386.91 303
15388.08 306
15389.25 319
15390.42 320
15391.59 286
15392.77 294
15393.94 270
15395.11 282
15396.28 291
15397.45 267
15398.63 320
15399.80 307
15400.97 285
15402.14 305
15403.32 275
15404.49 285
15405.66 320
15406.83 288
15408.01 301
15409.18 308
15410.35 289
15411.52 294
15412.70 275
15413.87 330
15415.04 278
15416.21 265
15417.39 262
15418.56 256
15419.73 293
15420.91 298
15422.08 287
15423.25 247
15424.42 270
15425.60 293
15426.77 243
15427.94 250
15429.12 300
15430.29 262
15431.46 276
15432.64 265
15433.81 287
15434.99 249
15436.16 245
15437.33 287
15438.51 256
15439.68 286
15440.85 295
15442.03 265
15443.20 293
15444.37 282
15445.55 270
15446.72 273
15447.90 285
15449.07 295
15450.25 269
15451.42 300
15452.59 290
15453.77 289
15454.94 275
15456.12 249
15457.29 266
15458.47 277
15459.64 247
15460.81 261
15461.99 284
15463.16 264
15464.34 274
15465.51 284
15466.69 267
15467.86 284
15469.04 283
15470.21 295
15471.39 297
15472.56 322
15473.74 251
15474.91 276
15476.09 248
15477.26 297
15478.44 302
15479.61 278
15480.79 304
15481.96 241
15483.14 253
15484.31 271
15485.49 269
15486.66 240
15487.84 256
15489.02 286
15490.19 307
15491.37 280
15492.54 262
15493.72 243
15494.89 248
15496.07 275
15497.25 264
15498.42 291
15499.60 274
15500.77 273
15501.95 280
15503.13 252
15504.30 294
15505.48 249
15506.66 285
15507.83 295
15509.01 285
15510.18 269
15511.36 271
15512.54 303
15513.71 291
15514.89 272
15516.07 261
15517.24 312
15518.42 285
15519.60 275
15520.77 271
15521.95 271
15523.13 257
15524.30 267
15525.48 283
15526.66 254
15527.84 269
15529.01 265
15530.19 273
15531.37 277
15532.54 250
15533.72 267
15534.90 297
15536.08 313
15537.25 290
15538.43 275
15539.61 298
15540.79 262
15541.96 270
15543.14 305
15544.32 265
15545.50 294
15546.67 271
15547.85 278
15549.03 299
15550.21 293
15551.39 315
15552.56 315
15553.74 323
15554.92 278
15556.10 293
15557.28 331
15558.46 279
15559.63 292
15560.81 273
15561.99 301
15563.17 312
15564.35 299
15565.53 261
15566.70 313
15567.88 306
15569.06 281
15570.24 283
15571.42 263
15572.60 320
15573.78 288
15574.96 301
15576.13 289
15577.31 294
15578.49 372
15579.67 309
15580.85 317
15582.03 281
15583.21 289
15584.39 341
15585.57 324
15586.75 288
15587.93 306
15589.10 295
15590.28 302
15591.46 295
15592.64 277
15593.82 302
15595.00 299
15596.18 352
15597.36 302
15598.54 302
15599.72 312
15600.90 313
15602.08 282
15603.26 340
15604.44 323
15605.62 293
15606.80 309
15607.98 317
15609.16 313
15610.34 341
15611.52 308
15612.70 330
15613.88 311
15615.06 328
15616.24 324
15617.42 337
15618.60 308
15619.78 292
15620.97 327
15622.15 285
15623.33 303
15624.51 342
15625.69 325
15626.87 308
15628.05 326
15629.23 302
15630.41 338
15631.59 305
15632.77 300
15633.96 280
15635.14 296
15636.32 287
15637.50 342
15638.68 361
15639.86 293
15641.04 290
15642.22 303
15643.41 342
15644.59 381
15645.77 330
15646.95 341
15648.13 357
15649.31 342
15650.50 347
15651.68 351
15652.86 367
15654.04 326
15655.22 326
15656.40 334
15657.59 332
15658.77 346
15659.95 302
15661.13 344
15662.31 372
15663.50 341
15664.68 308
15665.86 383
15667.04 332
15668.23 344
15669.41 391
15670.59 386
15671.77 364
15672.96 351
15674.14 384
15675.32 355
15676.50 373
15677.69 336
15678.87 359
15680.05 391
15681.24 353
15682.42 339
15683.60 359
15684.78 349
15685.97 374
15687.15 365
15688.33 404
15689.52 346
15690.70 372
15691.88 411
15693.07 327
15694.25 365
15695.43 372
15696.62 347
15697.80 365
15698.98 356
15700.17 340
15701.35 331
15702.54 369
15703.72 353
15704.90 368
15706.09 374
15707.27 404
15708.45 388
15709.64 357
15710.82 349
15712.01 348
15713.19 396
15714.37 397
15715.56 399
15716.74 392
15717.93 393
15719.11 387
15720.30 375
15721.48 399
15722.66 424
15723.85 397
15725.03 396
15726.22 404
15727.40 373
15728.59 393
15729.77 397
15730.96 411
15732.14 386
15733.33 384
15734.51 391
15735.70 384
15736.88 382
15738.07 390
15739.25 394
15740.44 410
15741.62 416
15742.81 379
15743.99 392
15745.18 390
15746.36 388
15747.55 406
15748.73 406
15749.92 415
15751.11 422
15752.29 367
15753.48 429
15754.66 416
15755.85 413
15757.03 426
15758.22 386
15759.40 384
15760.59 465
15761.78 443
15762.96 450
15764.15 387
15765.33 375
15766.52 386
15767.71 376
15768.89 399
15770.08 377
15771.27 414
15772.45 418
15773.64 359
15774.82 355
15776.01 369
15777.20 347
15778.38 345
15779.57 352
15780.76 351
15781.94 374
15783.13 357
15784.32 374
15785.50 352
15786.69 390
15787.88 334
15789.07 341
15790.25 364
15791.44 327
15792.63 381
15793.81 360
15795.00 350
15796.19 345
15797.38 380
15798.56 376
15799.75 348
15800.94 359
15802.13 364
15803.31 345
15804.50 365
15805.69 356
15806.88 351
15808.06 365
15809.25 357
15810.44 338
15811.63 302
15812.81 337
15814.00 278
15815.19 289
15816.38 303
15817.57 312
15818.75 334
15819.94 341
15821.13 281
15822.32 310
15823.51 295
15824.70 411
15825.88 354
15827.07 307
15828.26 314
15829.45 345
15830.64 286
15831.83 322
15833.01 346
15834.20 321
15835.39 334
15836.58 319
15837.77 342
15838.96 367
15840.15 356
15841.34 288
15842.52 315
15843.71 324
15844.90 328
15846.09 338
15847.28 329
15848.47 333
15849.66 292
15850.85 327
15852.04 326
15853.23 336
15854.42 321
15855.61 295
15856.80 343
15857.99 353
15859.18 351
15860.36 296
15861.55 299
15862.74 310
15863.93 294
15865.12 312
15866.31 317
15867.50 310
15868.69 318
15869.88 292
15871.07 271
15872.26 320
15873.45 336
15874.64 332
15875.83 339
15877.02 287
15878.21 330
15879.41 354
15880.60 311
15881.79 329
15882.98 342
15884.17 331
15885.36 314
15886.55 347
15887.74 325
15888.93 303
15890.12 358
15891.31 353
15892.50 315
15893.69 285
15894.88 301
15896.08 303
15897.27 321
15898.46 323
15899.65 331
15900.84 373
15902.03 349
15903.22 318
15904.41 340
15905.60 296
15906.80 292
15907.99 355
15909.18 356
15910.37 307
15911.56 358
15912.75 381
15913.95 332
15915.14 304
15916.33 344
15917.52 357
15918.71 335
15919.90 337
15921.10 322
15922.29 338
15923.48 362
15924.67 352
15925.86 334
15927.06 349
15928.25 328
15929.44 361
15930.63 353
15931.83 348
15933.02 308
15934.21 309
15935.40 346
15936.60 336
15937.79 320
15938.98 301
15940.17 310
15941.37 304
15942.56 364
15943.75 369
15944.94 373
15946.14 345
15947.33 346
15948.52 310
15949.72 299
15950.91 282
15952.10 307
15953.29 304
15954.49 278
15955.68 294
15956.87 249
15958.07 290
15959.26 317
15960.45 283
15961.65 295
15962.84 315
15964.04 293
15965.23 271
15966.42 256
15967.62 267
15968.81 255
15970.00 280
15971.20 300
15972.39 282
15973.59 294
15974.78 285
15975.97 289
15977.17 265
15978.36 249
15979.56 247
15980.75 301
15981.94 272
15983.14 292
15984.33 266
15985.53 285
15986.72 261
15987.92 270
15989.11 289
15990.30 292
15991.50 284
15992.69 267
15993.89 284
15995.08 303
15996.28 274
15997.47 308
15998.67 292
15999.86 249
16001.06 254
16002.25 312
16003.45 281
16004.64 244
16005.84 267
16007.03 247
16008.23 287
16009.42 287
16010.62 285
16011.81 292
16013.01 259
16014.20 302
16015.40 276
16016.60 255
16017.79 277
16018.99 314
16020.18 288
16021.38 275
16022.57 259
16023.77 251
16024.96 269
16026.16 244
16027.36 268
16028.55 290
16029.75 259
16030.94 235
16032.14 271
16033.34 256
16034.53 268
16035.73 257
16036.93 287
16038.12 257
16039.32 266
16040.51 275
16041.71 244
16042.91 252
16044.10 257
16045.30 225
16046.50 254
16047.69 250
16048.89 259
16050.09 230
16051.28 254
16052.48 276
16053.68 211
16054.87 269
16056.07 264
16057.27 262
16058.47 277
16059.66 254
16060.86 278
16062.06 279
16063.25 235
16064.45 249
16065.65 231
16066.85 272
16068.04 268
16069.24 280
16070.44 243
16071.64 270
16072.83 297
16074.03 308
16075.23 280
16076.43 253
16077.63 247
16078.82 258
16080.02 304
16081.22 242
16082.42 278
16083.61 283
16084.81 309
16086.01 256
16087.21 277
16088.41 277
16089.61 239
16090.80 243
16092.00 254
16093.20 260
16094.40 288
16095.60 263
16096.80 264
16097.99 246
16099.19 244
16100.39 216
16101.59 256
16102.79 272
16103.99 259
16105.19 294
16106.39 256
16107.58 237
16108.78 220
16109.98 226
16111.18 235
16112.38 235
16113.58 250
16114.78 230
16115.98 249
16117.18 236
16118.38 303
16119.58 291
16120.78 280
16121.97 294
16123.17 234
16124.37 246
16125.57 263
16126.77 290
16127.97 255
16129.17 270
16130.37 282
16131.57 282
16132.77 267
16133.97 239
16135.17 244
16136.37 239
16137.57 231
16138.77 296
16139.97 269
16141.17 222
16142.37 261
16143.57 251
16144.77 259
16145.97 248
16147.17 224
16148.37 225
16149.57 276
16150.78 256
16151.98 252
16153.18 256
16154.38 270
16155.58 223
16156.78 254
16157.98 208
16159.18 257
16160.38 241
16161.58 245
16162.78 266
16163.98 248
16165.18 294
16166.39 245
16167.59 209
16168.79 237
16169.99 254
16171.19 254
16172.39 274
16173.59 285
16174.79 210
16176.00 231
16177.20 225
16178.40 231
16179.60 240
16180.80 229
16182.00 240
16183.21 238
16184.41 276
16185.61 236
16186.81 276
16188.01 264
16189.22 270
16190.42 264
16191.62 294
16192.82 256
16194.02 241
16195.23 241
16196.43 258
16197.63 237
16198.83 233
16200.03 225
16201.24 210
16202.44 247
16203.64 233
16204.84 266
16206.05 268
16207.25 254
16208.45 245
16209.66 240
16210.86 257
16212.06 297
16213.26 272
16214.47 234
16215.67 221
16216.87 237
16218.08 252
16219.28 257
16220.48 246
16221.68 214
16222.89 225
16224.09 213
16225.29 245
16226.50 219
16227.70 253
16228.90 248
16230.11 245
16231.31 239
16232.52 229
16233.72 243
16234.92 244
16236.13 270
16237.33 268
16238.53 255
16239.74 225
16240.94 251
16242.15 262
16243.35 231
16244.55 250
16245.76 233
16246.96 275
16248.17 243
16249.37 251
16250.57 228
16251.78 288
16252.98 294
16254.19 239
16255.39 256
16256.60 282
16257.80 297
16259.00 272
16260.21 272
16261.41 291
16262.62 270
16263.82 318
16265.03 306
16266.23 271
16267.44 291
16268.64 267
16269.85 245
16271.05 255
16272.26 246
16273.46 282
16274.67 289
16275.87 253
16277.08 258
16278.28 271
16279.49 258
16280.69 255
16281.90 268
16283.11 259
16284.31 262
16285.52 314
16286.72 265
16287.93 272
16289.13 266
16290.34 270
16291.54 302
16292.75 285
16293.96 259
16295.16 274
16296.37 259
16297.57 285
16298.78 276
16299.99 295
16301.19 286
16302.40 321
16303.60 270
16304.81 244
16306.02 267
16307.22 288
16308.43 314
16309.64 303
16310.84 277
16312.05 280
16313.26 301
16314.46 307
16315.67 291
16316.88 266
16318.08 306
16319.29 340
16320.50 299
16321.70 334
16322.91 313
16324.12 254
16325.32 256
16326.53 281
16327.74 268
16328.95 294
16330.15 279
16331.36 242
16332.57 245
16333.77 261
16334.98 248
16336.19 261
16337.40 241
16338.60 280
16339.81 282
16341.02 247
16342.23 247
16343.43 272
16344.64 261
16345.85 255
16347.06 279
16348.27 259
16349.47 278
16350.68 248
16351.89 244
16353.10 253
16354.31 275
16355.51 242
16356.72 224
16357.93 247
16359.14 225
16360.35 234
16361.56 257
16362.76 259
16363.97 211
16365.18 219
16366.39 259
16367.60 240
16368.81 246
16370.01 318
16371.22 272
16372.43 268
16373.64 206
16374.85 246
16376.06 252
16377.27 261
16378.48 244
16379.69 229
16380.89 196
16382.10 241
16383.31 243
16384.52 273
16385.73 280
16386.94 236
16388.15 247
16389.36 251
16390.57 253
16391.78 256
16392.99 264
16394.20 238
16395.41 240
16396.62 236
16397.83 236
16399.04 230
16400.25 236
16401.46 222
16402.67 244
16403.88 249
16405.09 201
16406.30 240
16407.51 279
16408.72 204
16409.93 224
16411.14 227
16412.35 197
16413.56 246
16414.77 234
16415.98 237
16417.19 237
16418.40 230
16419.61 236
16420.82 219
16422.03 227
16423.24 245
16424.45 271
16425.66 226
16426.87 240
16428.08 204
16429.29 229
16430.51 259
16431.72 344
16432.93 223
16434.14 232
16435.35 259
16436.56 245
16437.77 224
16438.98 231
16440.19 241
16441.41 225
16442.62 234
16443.83 258
16445.04 253
16446.25 230
16447.46 268
16448.67 240
16449.89 276
16451.10 238
16452.31 222
16453.52 210
16454.73 271
16455.94 236
16457.16 226
16458.37 248
16459.58 233
16460.79 240
16462.00 216
16463.22 220
16464.43 214
16465.64 227
16466.85 237
16468.07 229
16469.28 199
16470.49 218
16471.70 206
16472.91 229
16474.13 230
16475.34 256
16476.55 238
16477.77 193
16478.98 242
16480.19 218
16481.40 222
16482.62 238
16483.83 236
16485.04 206
16486.25 249
16487.47 256
16488.68 263
16489.89 225
16491.11 243
16492.32 230
16493.53 234
16494.75 231
16495.96 208
16497.17 245
16498.39 213
16499.60 243
16500.81 228
16502.03 236
16503.24 234
16504.45 237
16505.67 221
16506.88 223
16508.10 208
16509.31 228
16510.52 214
16511.74 218
16512.95 225
16514.17 221
16515.38 233
16516.59 178
16517.81 198
16519.02 210
16520.24 248
16521.45 244
16522.66 229
16523.88 234
16525.09 230
16526.31 242
16527.52 214
16528.74 219
16529.95 248
16531.17 244
16532.38 225
16533.60 227
16534.81 243
16536.02 226
16537.24 206
16538.45 227
16539.67 228
16540.88 252
16542.10 281
16543.31 242
16544.53 267
16545.74 267
16546.96 247
16548.18 262
16549.39 245
16550.61 235
16551.82 250
16553.04 234
16554.25 258
16555.47 241
16556.68 200
16557.90 252
16559.11 229
16560.33 229
16561.55 235
16562.76 223
16563.98 223
16565.19 247
16566.41 253
16567.63 208
16568.84 192
16570.06 222
16571.27 254
16572.49 268
16573.71 229
16574.92 262
16576.14 269
16577.35 286
16578.57 261
16579.79 198
16581.00 223
16582.22 239
16583.44 230
16584.65 211
16585.87 208
16587.09 235
16588.30 287
16589.52 257
16590.74 218
16591.95 223
16593.17 234
16594.39 200
16595.60 195
16596.82 218
16598.04 228
16599.26 254
16600.47 270
16601.69 260
16602.91 224
16604.12 211
16605.34 182
16606.56 235
16607.78 218
16608.99 245
16610.21 218
16611.43 218
16612.65 250
16613.86 227
16615.08 223
16616.30 236
16617.52 232
16618.74 238
16619.95 206
16621.17 223
16622.39 227
16623.61 218
16624.83 211
16626.04 190
16627.26 219
16628.48 213
16629.70 209
16630.92 185
16632.14 198
16633.35 203
16634.57 248
16635.79 208
16637.01 209
16638.23 194
16639.45 211
16640.66 219
16641.88 198
16643.10 233
16644.32 212
16645.54 214
16646.76 220
16647.98 213
16649.20 178
16650.42 207
16651.63 220
16652.85 224
16654.07 201
16655.29 233
16656.51 259
16657.73 239
16658.95 217
16660.17 186
16661.39 221
16662.61 218
16663.83 200
16665.05 203
16666.27 231
16667.49 201
16668.71 223
16669.93 214
16671.15 199
16672.37 189
16673.59 185
16674.81 194
16676.03 197
16677.25 191
16678.47 167
16679.69 208
16680.91 219
16682.13 212
16683.35 213
16684.57 250
16685.79 230
16687.01 229
16688.23 192
16689.45 241
16690.67 226
16691.89 234
16693.11 201
16694.33 216
16695.55 213
16696.77 191
16697.99 229
16699.21 183
16700.43 225
16701.65 272
16702.88 222
16704.10 198
16705.32 176
16706.54 187
16707.76 235
16708.98 207
16710.20 236
16711.42 220
16712.64 223
16713.87 237
16715.09 223
16716.31 233
16717.53 227
16718.75 222
16719.97 249
16721.19 218
16722.42 204
16723.64 198
16724.86 201
16726.08 213
16727.30 195
16728.52 197
16729.75 231
16730.97 221
16732.19 246
16733.41 239
16734.63 243
16735.86 232
16737.08 221
16738.30 214
16739.52 205
16740.75 190
16741.97 202
16743.19 211
16744.41 210
16745.64 223
16746.86 249
16748.08 204
16749.30 205
16750.53 244
16751.75 215
16752.97 242
16754.19 189
16755.42 186
16756.64 224
16757.86 216
16759.09 194
16760.31 216
16761.53 206
16762.76 233
16763.98 217
16765.20 200
16766.43 196
16767.65 247
16768.87 221
16770.10 227
16771.32 231
16772.54 204
16773.77 226
16774.99 256
16776.21 274
16777.44 216
16778.66 206
16779.88 202
16781.11 205
16782.33 201
16783.56 213
16784.78 195
16786.00 222
16787.23 258
16788.45 237
16789.68 223
16790.90 193
16792.12 192
16793.35 195
16794.57 234
16795.80 219
16797.02 200
16798.25 217
16799.47 217
16800.69 210
16801.92 192
16803.14 236
16804.37 217
16805.59 237
16806.82 232
16808.04 206
16809.27 201
16810.49 168
16811.72 210
16812.94 211
16814.17 216
16815.39 211
16816.62 255
16817.84 221
16819.07 197
16820.29 210
16821.52 217
16822.74 221
16823.97 233
16825.19 212
16826.42 196
16827.64 212
16828.87 185
16830.10 226
16831.32 212
16832.55 198
16833.77 207
16835.00 187
16836.22 214
16837.45 211
16838.68 203
16839.90 210
16841.13 252
16842.35 245
16843.58 218
16844.81 228
16846.03 264
16847.26 217
16848.49 220
16849.71 267
16850.94 223
16852.16 215
16853.39 226
16854.62 209
16855.84 216
16857.07 222
16858.30 247
16859.52 219
16860.75 236
16861.98 248
16863.20 240
16864.43 239
16865.66 197
16866.88 214
16868.11 244
16869.34 232
16870.57 261
16871.79 249
16873.02 232
16874.25 248
16875.47 234
16876.70 253
16877.93 225
16879.16 230
16880.38 266
16881.61 242
16882.84 266
16884.07 247
16885.29 236
16886.52 246
16887.75 270
16888.98 274
16890.20 250
16891.43 267
16892.66 279
16893.89 261
16895.12 273
16896.34 270
16897.57 260
16898.80 243
16900.03 233
16901.26 253
16902.48 231
16903.71 244
16904.94 240
16906.17 226
16907.40 220
16908.63 210
16909.86 229
16911.08 222
16912.31 243
16913.54 264
16914.77 236
16916.00 209
16917.23 241
16918.46 244
16919.68 207
16920.91 207
16922.14 233
16923.37 222
16924.60 226
16925.83 234
16927.06 262
16928.29 263
16929.52 202
16930.75 192
16931.98 229
16933.20 227
16934.43 242
16935.66 214
16936.89 226
16938.12 199
16939.35 189
16940.58 234
16941.81 240
16943.04 256
16944.27 222
16945.50 231
16946.73 212
16947.96 191
16949.19 193
16950.42 180
16951.65 217
16952.88 253
16954.11 209
16955.34 199
16956.57 186
16957.80 186
16959.03 210
16960.26 218
16961.49 197
16962.72 179
16963.95 190
16965.18 208
16966.41 199
16967.64 220
16968.88 198
16970.11 169
16971.34 175
16972.57 203
16973.80 175
16975.03 203
16976.26 208
16977.49 221
16978.72 234
16979.95 192
16981.18 211
16982.42 186
16983.65 177
16984.88 170
16986.11 196
16987.34 202
16988.57 221
16989.80 185
16991.03 213
16992.27 216
16993.50 216
16994.73 205
16995.96 200
16997.19 207
16998.42 202
16999.66 224
17000.89 247
17002.12 243
17003.35 226
17004.58 239
17005.82 212
17007.05 193
17008.28 211
17009.51 202
17010.74 201
17011.98 178
17013.21 197
17014.44 219
17015.67 228
17016.91 202
17018.14 215
17019.37 215
17020.60 229
17021.84 216
17023.07 229
17024.30 233
17025.53 223
17026.77 215
17028.00 210
17029.23 196
17030.46 222
17031.70 191
17032.93 224
17034.16 206
17035.40 201
17036.63 213
17037.86 245
17039.10 216
17040.33 192
17041.56 200
17042.80 177
17044.03 211
17045.26 214
17046.50 214
17047.73 219
17048.96 229
17050.20 209
17051.43 201
17052.66 183
17053.90 217
17055.13 221
17056.37 227
17057.60 218
17058.83 199
17060.07 210
17061.30 226
17062.54 209
17063.77 193
17065.00 193
17066.24 226
17067.47 188
17068.71 162
17069.94 210
17071.17 178
17072.41 177
17073.64 194
17074.88 228
17076.11 191
17077.35 169
17078.58 210
17079.82 151
17081.05 196
17082.29 227
17083.52 195
17084.76 195
17085.99 203
17087.23 190
17088.46 166
17089.70 172
17090.93 164
17092.17 211
17093.40 182
17094.64 188
17095.87 171
17097.11 174
17098.34 187
17099.58 198
17100.81 242
17102.05 212
17103.28 197
17104.52 218
17105.76 207
17106.99 196
17108.23 183
17109.46 195
17110.70 177
17111.93 174
17113.17 198
17114.41 175
17115.64 156
17116.88 177
17118.11 188
17119.35 174
17120.59 176
17121.82 195
17123.06 187
17124.29 195
17125.53 217
17126.77 193
17128.00 188
17129.24 203
17130.48 203
17131.71 197
17132.95 172
17134.19 154
17135.42 141
17136.66 197
17137.90 206
17139.13 191
17140.37 157
17141.61 146
17142.84 182
17144.08 187
17145.32 176
17146.56 183
17147.79 195
17149.03 164
17150.27 215
17151.50 183
17152.74 163
17153.98 166
17155.22 177
17156.45 185
17157.69 177
17158.93 203
17160.17 213
17161.40 168
17162.64 166
17163.88 177
17165.12 182
17166.35 190
17167.59 208
17168.83 193
17170.07 168
17171.31 175
17172.54 153
17173.78 179
17175.02 205
17176.26 189
17177.50 155
17178.74 183
17179.97 187
17181.21 168
17182.45 182
17183.69 211
17184.93 210
17186.17 165
17187.40 177
17188.64 163
17189.88 202
17191.12 194
17192.36 189
17193.60 216
17194.84 187
17196.08 185
17197.31 175
17198.55 165
17199.79 157
17201.03 205
17202.27 177
17203.51 166
17204.75 176
17205.99 194
17207.23 202
17208.47 209
17209.71 205
17210.95 163
17212.19 173
17213.42 199
17214.66 202
17215.90 165
17217.14 165
17218.38 201
17219.62 206
17220.86 188
17222.10 181
17223.34 192
17224.58 204
17225.82 184
17227.06 185
17228.30 208
17229.54 176
17230.78 179
17232.02 177
17233.26 154
17234.50 176
17235.74 197
17236.98 177
17238.22 195
17239.46 167
17240.71 187
17241.95 192
17243.19 182
17244.43 157
17245.67 149
17246.91 170
17248.15 157
17249.39 165
17250.63 190
17251.87 172
17253.11 177
17254.35 156
17255.59 192
17256.84 180
17258.08 206
17259.32 150
17260.56 195
17261.80 173
17263.04 178
17264.28 184
17265.52 155
17266.77 194
17268.01 173
17269.25 187
17270.49 187
17271.73 178
17272.97 173
17274.22 192
17275.46 176
17276.70 177
17277.94 176
17279.18 168
17280.42 198
17281.67 196
17282.91 179
17284.15 191
17285.39 204
17286.63 184
17287.88 175
17289.12 163
17290.36 157
17291.60 197
17292.85 180
17294.09 174
17295.33 160
17296.57 175
17297.82 184
17299.06 178
17300.30 176
17301.54 169
17302.79 162
17304.03 182
17305.27 166
17306.52 201
17307.76 176
17309.00 193
17310.24 185
17311.49 204
17312.73 176
17313.97 171
17315.22 200
17316.46 184
17317.70 184
17318.95 151
17320.19 177
17321.43 200
17322.68 199
17323.92 203
17325.16 189
17326.41 195
17327.65 175
17328.89 169
17330.14 177
17331.38 153
17332.63 186
17333.87 179
17335.11 156
17336.36 198
17337.60 164
17338.85 194
17340.09 172
17341.33 189
17342.58 171
17343.82 181
17345.07 162
17346.31 187
17347.55 197
17348.80 190
17350.04 188
17351.29 191
17352.53 194
17353.78 188
17355.02 211
17356.27 175
17357.51 207
17358.76 223
17360.00 184
17361.25 173
17362.49 197
17363.74 176
17364.98 187
17366.23 190
17367.47 197
17368.72 211
17369.96 188
17371.21 183
17372.45 190
17373.70 203
17374.94 198
17376.19 187
17377.43 192
17378.68 168
17379.92 167
17381.17 157
17382.41 190
17383.66 194
17384.91 177
17386.15 183
17387.40 193
17388.64 209
17389.89 185
17391.13 169
17392.38 197
17393.63 247
17394.87 196
17396.12 180
17397.37 193
17398.61 195
17399.86 213
17401.10 189
17402.35 206
17403.60 209
17404.84 189
17406.09 183
17407.34 220
17408.58 207
17409.83 230
17411.08 208
17412.32 215
17413.57 222
17414.82 181
17416.06 217
17417.31 197
17418.56 218
17419.80 174
17421.05 194
17422.30 204
17423.54 175
17424.79 168
17426.04 198
17427.29 156
17428.53 170
17429.78 181
17431.03 183
17432.28 209
17433.52 179
17434.77 187
17436.02 170
17437.27 192
17438.51 177
17439.76 176
17441.01 163
17442.26 165
17443.50 160
17444.75 179
17446.00 176
17447.25 173
17448.50 176
17449.74 188
17450.99 182
17452.24 187
17453.49 191
17454.74 216
17455.98 173
17457.23 186
17458.48 175
17459.73 187
17460.98 214
17462.23 177
17463.47 177
17464.72 186
17465.97 187
17467.22 191
17468.47 191
17469.72 155
17470.97 175
17472.22 175
17473.46 213
17474.71 189
17475.96 185
17477.21 202
17478.46 178
17479.71 210
17480.96 211
17482.21 181
17483.46 201
17484.71 185
17485.96 175
17487.20 160
17488.45 175
17489.70 156
17490.95 198
17492.20 207
17493.45 190
17494.70 168
17495.95 184
17497.20 190
17498.45 205
17499.70 193
17500.95 158
17502.20 198
17503.45 177
17504.70 222
17505.95 216
17507.20 190
17508.45 193
17509.70 183
17510.95 214
17512.20 167
17513.45 166
17514.70 162
17515.95 216
17517.20 206
17518.45 181
17519.70 177
17520.95 182
17522.20 192
17523.46 181
17524.71 166
17525.96 160
17527.21 192
17528.46 207
17529.71 220
17530.96 219
17532.21 189
17533.46 206
17534.71 178
17535.96 203
17537.22 203
17538.47 196
17539.72 204
17540.97 199
17542.22 187
17543.47 193
17544.72 238
17545.97 213
17547.23 210
17548.48 220
17549.73 209
17550.98 214
17552.23 230
17553.48 189
17554.74 177
17555.99 205
17557.24 230
17558.49 212
17559.74 191
17561.00 199
17562.25 211
17563.50 184
17564.75 180
17566.00 190
17567.26 226
17568.51 245
17569.76 215
17571.01 214
17572.27 200
17573.52 208
17574.77 205
17576.02 211
17577.28 186
17578.53 210
17579.78 229
17581.03 201
17582.29 237
17583.54 197
17584.79 186
17586.04 184
17587.30 209
17588.55 169
17589.80 230
17591.06 195
17592.31 166
17593.56 196
17594.82 207
17596.07 218
17597.32 218
17598.58 207
17599.83 198
17601.08 192
17602.34 184
17603.59 243
17604.84 215
17606.10 200
17607.35 202
17608.60 207
17609.86 171
17611.11 186
17612.37 194
17613.62 215
17614.87 184
17616.13 197
17617.38 169
17618.64 192
17619.89 204
17621.14 170
17622.40 158
17623.65 181
17624.91 237
17626.16 187
17627.42 186
17628.67 204
17629.92 219
17631.18 197
17632.43 182
17633.69 175
17634.94 199
17636.20 183
17637.45 226
17638.71 220
17639.96 232
17641.22 212
17642.47 168
17643.73 198
17644.98 194
17646.24 195
17647.49 179
17648.75 170
17650.00 178
17651.26 225
17652.51 199
17653.77 180
17655.02 196
17656.28 188
17657.53 182
17658.79 190
17660.04 183
17661.30 180
17662.56 192
17663.81 183
17665.07 156
17666.32 178
17667.58 190
17668.83 192
17670.09 203
17671.35 165
17672.60 194
17673.86 214
17675.11 197
17676.37 176
17677.63 167
17678.88 188
17680.14 171
17681.40 195
17682.65 204
17683.91 193
17685.17 164
17686.42 197
17687.68 182
17688.93 223
17690.19 193
17691.45 201
17692.70 212
17693.96 180
17695.22 154
17696.47 183
17697.73 164
17698.99 202
17700.25 197
17701.50 170
17702.76 203
17704.02 197
17705.27 188
17706.53 165
17707.79 140
17709.05 172
17710.30 184
17711.56 181
17712.82 184
17714.08 180
17715.33 180
17716.59 192
17717.85 180
17719.11 175
17720.36 158
17721.62 170
17722.88 204
17724.14 165
17725.39 193
17726.65 188
17727.91 167
17729.17 153
17730.43 143
17731.68 195
17732.94 176
17734.20 152
17735.46 162
17736.72 173
17737.98 185
17739.23 169
17740.49 146
17741.75 162
17743.01 159
17744.27 164
17745.53 181
17746.78 183
17748.04 169
17749.30 192
17750.56 179
17751.82 189
17753.08 181
17754.34 137
17755.60 170
17756.86 181
17758.11 158
17759.37 187
17760.63 203
17761.89 187
17763.15 215
17764.41 197
17765.67 167
17766.93 206
17768.19 185
17769.45 164
17770.71 170
17771.97 211
17773.23 230
17774.49 174
17775.75 183
17777.01 166
17778.27 181
17779.52 189
17780.78 158
17782.04 177
17783.30 179
17784.56 138
17785.82 191
17787.08 196
17788.34 215
17789.60 177
17790.86 179
17792.13 156
17793.39 168
17794.65 193
17795.91 177
17797.17 171
17798.43 183
17799.69 211
17800.95 202
17802.21 189
17803.47 183
17804.73 166
17805.99 197
17807.25 194
17808.51 162
17809.77 151
17811.03 157
17812.30 181
17813.56 190
17814.82 176
17816.08 184
17817.34 197
17818.60 169
17819.86 172
17821.12 154
17822.38 143
17823.65 184
17824.91 206
17826.17 189
17827.43 162
17828.69 177
17829.95 161
17831.21 182
17832.48 200
17833.74 177
17835.00 194
17836.26 177
17837.52 163
17838.79 164
17840.05 179
17841.31 171
17842.57 182
17843.83 199
17845.10 206
17846.36 192
17847.62 176
17848.88 160
17850.14 172
17851.41 191
17852.67 183
17853.93 182
17855.19 171
17856.46 208
17857.72 183
17858.98 179
17860.24 185
17861.51 206
17862.77 173
17864.03 168
17865.30 162
17866.56 171
17867.82 165
17869.08 181
17870.35 159
17871.61 203
17872.87 186
17874.14 182
17875.40 147
17876.66 195
17877.93 199
17879.19 182
17880.45 163
17881.72 196
17882.98 177
17884.24 172
17885.51 161
17886.77 173
17888.03 181
17889.30 197
17890.56 189
17891.83 151
17893.09 160
17894.35 185
17895.62 183
17896.88 185
17898.14 163
17899.41 162
17900.67 159
17901.94 139
17903.20 177
17904.47 176
17905.73 183
17906.99 178
17908.26 194
17909.52 161
17910.79 187
17912.05 177
17913.32 175
17914.58 171
17915.85 162
17917.11 163
17918.37 186
17919.64 176
17920.90 215
17922.17 150
17923.43 147
17924.70 163
17925.96 177
17927.23 198
17928.49 172
17929.76 171
17931.02 175
17932.29 155
17933.55 159
17934.82 156
17936.09 201
17937.35 162
17938.62 160
17939.88 157
17941.15 177
17942.41 184
17943.68 174
17944.94 178
17946.21 176
17947.48 193
17948.74 174
17950.01 168
17951.27 166
17952.54 200
17953.81 160
17955.07 171
17956.34 151
17957.60 149
17958.87 184
17960.14 196
17961.40 166
17962.67 155
17963.93 164
17965.20 165
17966.47 169
17967.73 152
17969.00 147
17970.27 183
17971.53 150
17972.80 166
17974.07 170
17975.33 144
17976.60 201
17977.87 165
17979.13 186
17980.40 178
17981.67 178
17982.93 185
17984.20 193
17985.47 149
17986.74 177
17988.00 174
17989.27 160
17990.54 172
17991.80 164
17993.07 174
17994.34 176
17995.61 157
17996.87 167
17998.14 162
17999.41 203
18000.68 175
18001.95 173
18003.21 152
18004.48 165
18005.75 178
18007.02 164
18008.28 170
18009.55 195
18010.82 183
18012.09 184
18013.36 170
18014.62 176
18015.89 163
18017.16 138
18018.43 155
18019.70 160
18020.97 175
18022.23 214
18023.50 180
18024.77 141
18026.04 147
18027.31 144
18028.58 157
18029.85 149
18031.11 156
18032.38 174
18033.65 145
18034.92 166
18036.19 200
18037.46 182
18038.73 178
18040.00 172
18041.26 189
18042.53 152
18043.80 175
18045.07 196
18046.34 176
18047.61 176
18048.88 178
18050.15 172
18051.42 147
18052.69 175
18053.96 182
18055.23 200
18056.50 164
18057.77 152
18059.04 134
18060.31 167
18061.58 152
18062.85 175
18064.12 165
18065.39 171
18066.66 176
18067.93 184
18069.20 182
18070.47 152
18071.74 147
18073.01 176
18074.28 223
18075.55 178
18076.82 160
18078.09 167
18079.36 188
18080.63 184
18081.90 180
18083.17 162
18084.44 157
18085.71 182
18086.98 172
18088.25 204
18089.52 171
18090.79 179
18092.06 181
18093.33 178
18094.61 170
18095.88 185
18097.15 217
18098.42 167
18099.69 166
18100.96 144
18102.23 152
18103.50 164
18104.77 173
18106.05 168
18107.32 168
18108.59 180
18109.86 157
18111.13 174
18112.40 167
18113.68 187
18114.95 171
18116.22 159
18117.49 160
18118.76 157
18120.03 175
18121.31 166
18122.58 179
18123.85 163
18125.12 144
18126.39 153
18127.67 162
18128.94 179
18130.21 196
18131.48 193
18132.75 175
18134.03 187
18135.30 185
18136.57 173
18137.84 165
18139.12 175
18140.39 160
18141.66 183
18142.93 180
18144.21 199
18145.48 172
18146.75 165
18148.03 171
18149.30 185
18150.57 171
18151.84 154
18153.12 156
18154.39 180
18155.66 194
18156.94 186
18158.21 163
18159.48 149
18160.76 163
18162.03 181
18163.30 151
18164.58 163
18165.85 176
18167.12 183
18168.40 145
18169.67 158
18170.94 187
18172.22 183
18173.49 196
18174.77 171
18176.04 170
18177.31 186
18178.59 181
18179.86 177
18181.13 180
18182.41 168
18183.68 178
18184.96 214
18186.23 175
18187.51 192
18188.78 153
18190.05 174
18191.33 169
18192.60 166
18193.88 162
18195.15 188
18196.43 168
18197.70 196
18198.98 198
18200.25 175
18201.52 153
18202.80 158
18204.07 180
18205.35 178
18206.62 192
18207.90 175
18209.17 181
18210.45 166
18211.72 153
18213.00 171
18214.27 185
18215.55 190
18216.82 191
18218.10 195
18219.37 156
18220.65 129
18221.93 143
18223.20 183
18224.48 215
18225.75 191
18227.03 163
18228.30 164
18229.58 154
18230.85 166
18232.13 175
18233.41 141
18234.68 173
18235.96 175
18237.23 190
18238.51 153
18239.79 136
18241.06 171
18242.34 199
18243.61 162
18244.89 141
18246.17 186
18247.44 174
18248.72 181
18250.00 204
18251.27 169
18252.55 181
18253.83 170
18255.10 155
18256.38 151
18257.66 166
18258.93 172
18260.21 162
18261.49 154
18262.76 144
18264.04 171
18265.32 181
18266.59 167
18267.87 141
18269.15 167
18270.42 151
18271.70 157
18272.98 153
18274.26 182
18275.53 194
18276.81 162
18278.09 185
18279.37 196
18280.64 168
18281.92 176
18283.20 180
18284.48 161
18285.75 160
18287.03 170
18288.31 169
18289.59 190
18290.86 151
18292.14 156
18293.42 178
18294.70 191
18295.98 171
18297.25 174
18298.53 172
18299.81 144
18301.09 172
18302.37 158
18303.65 167
18304.92 164
18306.20 166
18307.48 194
18308.76 187
18310.04 194
18311.32 186
18312.59 183
18313.87 172
18315.15 191
18316.43 200
18317.71 177
18318.99 166
18320.27 174
18321.55 175
18322.83 203
18324.10 200
18325.38 164
18326.66 199
18327.94 196
18329.22 178
18330.50 159
18331.78 177
18333.06 183
18334.34 191
18335.62 172
18336.90 147
18338.18 185
18339.46 145
18340.74 148
18342.01 175
18343.29 178
18344.57 172
18345.85 150
18347.13 158
18348.41 151
18349.69 187
18350.97 186
18352.25 183
18353.53 183
18354.81 170
18356.09 163
18357.37 143
18358.65 170
18359.93 189
18361.21 156
18362.49 145
18363.78 176
18365.06 180
18366.34 179
18367.62 164
18368.90 144
18370.18 183
18371.46 191
18372.74 150
18374.02 149
18375.30 177
18376.58 187
18377.86 189
18379.14 158
18380.42 171
18381.71 160
18382.99 163
18384.27 177
18385.55 164
18386.83 154
18388.11 202
18389.39 178
18390.67 157
18391.96 181
18393.24 166
18394.52 147
18395.80 176
18397.08 193
18398.36 176
18399.64 148
18400.93 159
18402.21 138
18403.49 140
18404.77 171
18406.05 165
18407.34 175
18408.62 148
18409.90 165
18411.18 181
18412.46 160
18413.75 157
18415.03 169
18416.31 173
18417.59 180
18418.87 187
18420.16 165
18421.44 170
18422.72 184
18424.00 192
18425.29 146
18426.57 149
18427.85 154
18429.13 145
18430.42 165
18431.70 167
18432.98 171
18434.27 164
18435.55 168
18436.83 172
18438.11 180
18439.40 144
18440.68 163
18441.96 167
18443.25 134
18444.53 154
18445.81 154
18447.10 172
18448.38 169
18449.66 163
18450.95 161
18452.23 168
18453.51 167
18454.80 175
18456.08 175
18457.36 170
18458.65 173
18459.93 204
18461.22 167
18462.50 176
18463.78 150
18465.07 215
18466.35 165
18467.64 196
18468.92 202
18470.20 141
18471.49 181
18472.77 221
18474.06 177
18475.34 162
18476.62 155
18477.91 175
18479.19 180
18480.48 166
18481.76 161
18483.05 158
18484.33 180
18485.62 171
18486.90 141
18488.19 143
18489.47 176
18490.76 176
18492.04 190
18493.32 190
18494.61 181
18495.89 170
18497.18 201
18498.47 176
18499.75 151
18501.04 174
18502.32 183
18503.61 155
18504.89 143
18506.18 143
18507.46 156
18508.75 153
18510.03 180
18511.32 160
18512.60 181
18513.89 169
18515.18 176
18516.46 144
18517.75 177
18519.03 188
18520.32 176
18521.60 166
18522.89 170
18524.18 168
18525.46 140
18526.75 147
18528.03 142
18529.32 144
18530.61 158
18531.89 183
18533.18 175
18534.47 183
18535.75 186
18537.04 200
18538.33 193
18539.61 152
18540.90 142
18542.18 171
18543.47 172
18544.76 174
18546.04 173
18547.33 167
18548.62 149
18549.91 165
18551.19 184
18552.48 151
18553.77 171
18555.05 210
18556.34 179
18557.63 142
18558.91 179
18560.20 194
18561.49 157
18562.78 149
18564.06 148
18565.35 166
18566.64 165
18567.93 146
18569.21 148
18570.50 159
18571.79 194
18573.08 191
18574.36 171
18575.65 175
18576.94 176
18578.23 175
18579.52 171
18580.80 176
18582.09 182
18583.38 180
18584.67 158
18585.96 165
18587.24 178
18588.53 171
18589.82 200
18591.11 218
18592.40 186
18593.69 153
18594.97 191
18596.26 214
18597.55 178
18598.84 190
18600.13 183
18601.42 166
18602.71 164
18603.99 201
18605.28 214
18606.57 210
18607.86 186
18609.15 168
18610.44 192
18611.73 217
18613.02 195
18614.31 169
18615.60 182
18616.88 183
18618.17 196
18619.46 215
18620.75 196
18622.04 182
18623.33 209
18624.62 213
18625.91 215
18627.20 162
18628.49 180
18629.78 187
18631.07 195
18632.36 199
18633.65 195
18634.94 187
18636.23 200
18637.52 198
18638.81 150
18640.10 167
18641.39 163
18642.68 191
18643.97 199
18645.26 201
18646.55 190
18647.84 199
18649.13 215
18650.42 174
18651.71 178
18653.00 186
18654.29 187
18655.58 179
18656.87 173
18658.16 160
18659.45 167
18660.74 167
18662.04 178
18663.33 179
18664.62 167
18665.91 163
18667.20 165
18668.49 149
18669.78 156
18671.07 170
18672.36 192
18673.65 161
18674.95 146
18676.24 172
18677.53 191
18678.82 200
18680.11 189
18681.40 162
18682.69 184
18683.99 169
18685.28 156
18686.57 151
18687.86 172
18689.15 158
18690.44 175
18691.74 173
18693.03 161
18694.32 178
18695.61 206
18696.90 227
18698.20 169
18699.49 149
18700.78 168
18702.07 170
18703.36 170
18704.66 180
18705.95 201
18707.24 192
18708.53 186
18709.83 175
18711.12 146
18712.41 134
18713.70 158
18715.00 175
18716.29 166
18717.58 170
18718.87 167
18720.17 183
18721.46 187
18722.75 148
18724.05 175
18725.34 190
18726.63 172
18727.92 146
18729.22 171
18730.51 162
18731.80 147
18733.10 166
18734.39 193
18735.68 156
18736.98 174
18738.27 146
18739.56 160
18740.86 199
18742.15 197
18743.44 171
18744.74 171
18746.03 173
18747.33 148
18748.62 194
18749.91 175
18751.21 192
18752.50 169
18753.79 188
18755.09 166
18756.38 215
18757.68 181
18758.97 143
18760.27 158
18761.56 158
18762.85 158
18764.15 195
18765.44 196
18766.74 167
18768.03 187
18769.33 169
18770.62 172
18771.92 188
18773.21 153
18774.50 160
18775.80 171
18777.09 137
18778.39 176
18779.68 139
18780.98 154
18782.27 159
18783.57 174
18784.86 184
18786.16 155
18787.45 158
18788.75 196
18790.04 190
18791.34 178
18792.63 177
18793.93 159
18795.23 197
18796.52 224
18797.82 163
18799.11 153
18800.41 160
18801.70 189
18803.00 161
18804.29 160
18805.59 163
18806.89 171
18808.18 164
18809.48 178
18810.77 156
18812.07 148
18813.37 153
18814.66 155
18815.96 179
18817.25 178
18818.55 159
18819.85 158
18821.14 186
18822.44 159
18823.74 151
18825.03 149
18826.33 119
18827.62 156
18828.92 173
18830.22 174
18831.51 166
18832.81 164
18834.11 179
18835.40 149
18836.70 177
18838.00 159
18839.30 134
18840.59 167
18841.89 159
18843.19 163
18844.48 161
18845.78 170
18847.08 166
18848.37 186
18849.67 173
18850.97 181
18852.27 169
18853.56 199
18854.86 149
18856.16 177
18857.46 163
18858.75 170
18860.05 130
18861.35 132
18862.65 143
18863.94 141
18865.24 154
18866.54 150
18867.84 145
18869.14 120
18870.43 155
18871.73 186
18873.03 173
18874.33 171
18875.63 165
18876.93 143
18878.22 142
18879.52 189
18880.82 151
18882.12 154
18883.42 156
18884.72 151
18886.01 140
18887.31 174
18888.61 166
18889.91 147
18891.21 142
18892.51 148
18893.81 153
18895.10 149
18896.40 150
18897.70 168
18899.00 155
18900.30 145
18901.60 151
18902.90 160
18904.20 151
18905.50 149
18906.80 171
18908.10 131
18909.39 162
18910.69 163
18911.99 179
18913.29 145
18914.59 152
18915.89 140
18917.19 128
18918.49 134
18919.79 153
18921.09 156
18922.39 159
18923.69 143
18924.99 144
18926.29 161
18927.59 175
18928.89 203
18930.19 179
18931.49 156
18932.79 157
18934.09 173
18935.39 172
18936.69 158
18937.99 168
18939.29 174
18940.59 167
18941.89 175
18943.19 165
18944.49 142
18945.79 156
18947.09 173
18948.40 173
18949.70 161
18951.00 175
18952.30 153
18953.60 128
18954.90 139
18956.20 123
18957.50 156
18958.80 176
18960.10 152
18961.40 143
18962.71 155
18964.01 183
18965.31 139
18966.61 152
18967.91 164
18969.21 133
18970.51 161
18971.82 170
18973.12 161
18974.42 142
18975.72 155
18977.02 155
18978.32 148
18979.63 150
18980.93 145
18982.23 150
18983.53 131
18984.83 125
18986.13 143
18987.44 168
18988.74 145
18990.04 144
18991.34 148
18992.65 161
18993.95 134
18995.25 151
18996.55 145
18997.85 192
18999.16 154
19000.46 155
19001.76 176
19003.06 153
19004.37 147
19005.67 152
19006.97 138
19008.28 141
19009.58 128
19010.88 146
19012.18 165
19013.49 152
19014.79 120
19016.09 154
19017.40 158
19018.70 142
19020.00 151
19021.30 154
19022.61 135
19023.91 145
19025.21 130
19026.52 167
19027.82 163
19029.12 156
19030.43 165
19031.73 166
19033.04 156
19034.34 152
19035.64 167
19036.95 148
19038.25 145
19039.55 118
19040.86 148
19042.16 156
19043.47 181
19044.77 145
19046.07 181
19047.38 165
19048.68 151
19049.99 147
19051.29 142
19052.59 137
19053.90 158
19055.20 155
19056.51 133
19057.81 138
19059.12 180
19060.42 177
19061.73 159
19063.03 120
19064.34 167
19065.64 156
19066.94 161
19068.25 213
19069.55 181
19070.86 135
19072.16 155
19073.47 164
19074.77 137
19076.08 152
19077.38 135
19078.69 141
19079.99 156
19081.30 156
19082.61 119
19083.91 163
19085.22 155
19086.52 159
19087.83 157
19089.13 153
19090.44 148
19091.74 145
19093.05 158
19094.35 172
19095.66 173
19096.97 156
19098.27 173
19099.58 162
19100.88 128
19102.19 129
19103.50 139
19104.80 137
19106.11 160
19107.41 159
19108.72 178
19110.03 149
19111.33 181
19112.64 189
19113.95 140
19115.25 138
19116.56 124
19117.86 173
19119.17 156
19120.48 180
19121.78 185
19123.09 144
19124.40 132
19125.70 188
19127.01 164
19128.32 155
19129.63 152
19130.93 178
19132.24 165
19133.55 156
19134.85 125
19136.16 150
19137.47 169
19138.77 170
19140.08 140
19141.39 150
19142.70 157
19144.00 156
19145.31 129
19146.62 190
19147.93 155
19149.23 177
19150.54 186
19151.85 129
19153.16 150
19154.46 163
19155.77 134
19157.08 147
19158.39 139
19159.70 154
19161.00 139
19162.31 135
19163.62 151
19164.93 153
19166.24 162
19167.54 149
19168.85 166
19170.16 164
19171.47 136
19172.78 152
19174.09 168
19175.39 199
19176.70 202
19178.01 172
19179.32 164
19180.63 158
19181.94 159
19183.25 155
19184.56 155
19185.86 167
19187.17 152
19188.48 155
19189.79 194
19191.10 147
19192.41 170
19193.72 165
19195.03 136
19196.34 162
19197.65 161
19198.96 158
19200.26 137
19201.57 124
19202.88 150
19204.19 175
19205.50 180
19206.81 155
19208.12 147
19209.43 138
19210.74 160
19212.05 134
19213.36 137
19214.67 150
19215.98 171
19217.29 159
19218.60 148
19219.91 131
19221.22 143
19222.53 133
19223.84 133
19225.15 154
19226.46 168
19227.77 137
19229.08 156
19230.39 136
19231.70 153
19233.01 152
19234.32 183
19235.63 162
19236.94 127
19238.25 140
19239.56 110
19240.88 143
19242.19 138
19243.50 137
19244.81 149
19246.12 166
19247.43 125
19248.74 149
19250.05 136
19251.36 128
19252.67 146
19253.99 184
19255.30 171
19256.61 147
19257.92 146
19259.23 153
19260.54 166
19261.85 135
19263.16 135
19264.48 161
19265.79 155
19267.10 121
19268.41 171
19269.72 140
19271.03 184
19272.35 169
19273.66 137
19274.97 123
19276.28 135
19277.59 154
19278.91 152
19280.22 170
19281.53 165
19282.84 165
19284.15 142
19285.47 150
19286.78 127
19288.09 127
19289.40 158
19290.72 163
19292.03 148
19293.34 132
19294.65 158
19295.97 176
19297.28 143
19298.59 129
19299.90 126
19301.22 117
19302.53 147
19303.84 148
19305.16 145
19306.47 143
19307.78 135
19309.09 143
19310.41 146
19311.72 155
19313.03 161
19314.35 140
19315.66 166
19316.97 149
19318.29 161
19319.60 186
19320.91 126
19322.23 149
19323.54 156
19324.85 138
19326.17 171
19327.48 128
19328.79 140
19330.11 159
19331.42 165
19332.74 165
19334.05 163
19335.36 156
19336.68 147
19337.99 133
19339.31 121
19340.62 135
19341.93 166
19343.25 137
19344.56 124
19345.88 118
19347.19 135
19348.51 143
19349.82 139
19351.13 124
19352.45 153
19353.76 133
19355.08 126
19356.39 119
19357.71 135
19359.02 164
19360.34 134
19361.65 139
19362.97 133
19364.28 175
19365.60 170
19366.91 138
19368.23 149
19369.54 133
19370.86 133
19372.17 154
19373.49 162
19374.80 161
19376.12 122
19377.43 148
19378.75 167
19380.06 156
19381.38 131
19382.70 133
19384.01 146
19385.33 173
19386.64 164
19387.96 113
19389.27 142
19390.59 160
19391.91 147
19393.22 130
19394.54 175
19395.85 136
19397.17 156
19398.49 159
19399.80 131
19401.12 148
19402.43 154
19403.75 145
19405.07 149
19406.38 142
19407.70 146
19409.02 149
19410.33 146
19411.65 129
19412.97 119
19414.28 143
19415.60 132
19416.92 167
19418.23 132
19419.55 135
19420.87 135
19422.18 143
19423.50 154
19424.82 154
19426.13 149
19427.45 123
19428.77 139
19430.09 141
19431.40 133
19432.72 131
19434.04 153
19435.35 160
19436.67 146
19437.99 118
19439.31 123
19440.62 124
19441.94 126
19443.26 140
19444.58 142
19445.89 160
19447.21 161
19448.53 145
19449.85 132
19451.17 126
19452.48 124
19453.80 158
19455.12 130
19456.44 144
19457.76 128
19459.07 128
19460.39 136
19461.71 130
19463.03 137
19464.35 118
19465.67 129
19466.98 121
19468.30 141
19469.62 155
19470.94 134
19472.26 133
19473.58 126
19474.90 144
19476.21 134
19477.53 150
19478.85 147
19480.17 170
19481.49 156
19482.81 151
19484.13 140
19485.45 114
19486.77 126
19488.08 138
19489.40 165
19490.72 145
19492.04 137
19493.36 119
19494.68 120
19496.00 136
19497.32 141
19498.64 150
19499.96 142
19501.28 145
19502.60 157
19503.92 147
19505.24 152
19506.56 122
19507.88 97
19509.20 123
19510.52 130
19511.84 154
19513.16 129
19514.48 160
19515.80 156
19517.12 165
19518.44 142
19519.76 159
19521.08 158
19522.40 137
19523.72 148
19525.04 174
19526.36 138
19527.68 127
19529.00 134
19530.32 119
19531.64 162
19532.96 146
19534.28 160
19535.60 141
19536.92 158
19538.24 138
19539.57 146
19540.89 131
19542.21 145
19543.53 152
19544.85 164
19546.17 139
19547.49 138
19548.81 166
19550.13 120
19551.46 161
19552.78 143
19554.10 130
19555.42 134
19556.74 154
19558.06 164
19559.38 174
19560.71 137
19562.03 145
19563.35 141
19564.67 135
19565.99 138
19567.31 145
19568.64 150
19569.96 155
19571.28 143
19572.60 130
19573.92 132
19575.25 143
19576.57 133
19577.89 161
19579.21 148
19580.53 155
19581.86 129
19583.18 145
19584.50 146
19585.82 136
19587.15 166
19588.47 123
19589.79 167
19591.11 154
19592.44 142
19593.76 176
19595.08 140
19596.41 136
19597.73 133
19599.05 135
19600.37 128
19601.70 127
19603.02 145
19604.34 149
19605.67 127
19606.99 98
19608.31 132
19609.64 156
19610.96 142
19612.28 142
19613.61 124
19614.93 117
19616.25 120
19617.58 143
19618.90 128
19620.22 141
19621.55 125
19622.87 143
19624.19 150
19625.52 132
19626.84 112
19628.17 145
19629.49 153
19630.81 128
19632.14 159
19633.46 153
19634.79 157
19636.11 141
19637.43 134
19638.76 160
19640.08 130
19641.41 116
19642.73 132
19644.06 124
19645.38 173
19646.71 173
19648.03 157
19649.35 142
19650.68 137
19652.00 162
19653.33 155
19654.65 149
19655.98 118
19657.30 134
19658.63 112
19659.95 113
19661.28 134
19662.60 115
19663.93 110
19665.25 145
19666.58 139
19667.90 122
19669.23 130
19670.55 129
19671.88 161
19673.20 184
19674.53 134
19675.86 101
19677.18 124
19678.51 170
19679.83 142
19681.16 126
19682.48 117
19683.81 120
19685.14 154
19686.46 135
19687.79 119
19689.11 154
19690.44 145
19691.76 148
19693.09 118
19694.42 131
19695.74 154
19697.07 129
19698.40 131
19699.72 147
19701.05 121
19702.37 132
19703.70 151
19705.03 115
19706.35 110
19707.68 131
19709.01 129
19710.33 151
19711.66 145
19712.99 119
19714.31 126
19715.64 140
19716.97 135
19718.29 131
19719.62 119
19720.95 135
19722.28 136
19723.60 138
19724.93 136
19726.26 131
19727.58 135
19728.91 170
19730.24 144
19731.57 124
19732.89 126
19734.22 138
19735.55 157
19736.88 140
19738.20 154
19739.53 147
19740.86 121
19742.19 126
19743.51 123
19744.84 99
19746.17 165
19747.50 161
19748.83 135
19750.15 130
19751.48 111
19752.81 154
19754.14 150
19755.47 167
19756.80 141
19758.12 146
19759.45 141
19760.78 146
19762.11 131
19763.44 133
19764.77 120
19766.09 160
19767.42 155
19768.75 125
19770.08 151
19771.41 150
19772.74 162
19774.07 160
19775.40 125
19776.72 158
19778.05 160
19779.38 116
19780.71 117
19782.04 109
19783.37 155
19784.70 138
19786.03 115
19787.36 129
19788.69 139
19790.02 136
19791.34 125
19792.67 150
19794.00 119
19795.33 143
19796.66 154
19797.99 143
19799.32 148
19800.65 170
19801.98 149
19803.31 138
19804.64 108
19805.97 145
19807.30 132
19808.63 152
19809.96 160
19811.29 129
19812.62 160
19813.95 125
19815.28 146
19816.61 124
19817.94 132
19819.27 148
19820.60 155
19821.93 162
19823.26 137
19824.59 132
19825.92 184
19827.26 166
19828.59 134
19829.92 146
19831.25 122
19832.58 125
19833.91 144
19835.24 146
19836.57 122
19837.90 139
19839.23 127
19840.56 123
19841.89 140
19843.23 149
19844.56 129
19845.89 147
19847.22 147
19848.55 154
19849.88 152
19851.21 137
19852.54 132
19853.88 143
19855.21 118
19856.54 139
19857.87 121
19859.20 121
19860.53 128
19861.87 131
19863.20 125
19864.53 139
19865.86 155
19867.19 170
19868.53 161
19869.86 136
19871.19 131
19872.52 134
19873.85 162
19875.19 141
19876.52 135
19877.85 150
19879.18 145
19880.52 144
19881.85 153
19883.18 162
19884.51 127
19885.85 146
19887.18 123
19888.51 107
19889.84 112
19891.18 151
19892.51 159
19893.84 157
19895.17 154
19896.51 157
19897.84 127
19899.17 147
19900.51 162
19901.84 149
19903.17 141
19904.51 123
19905.84 121
19907.17 111
19908.51 117
19909.84 106
19911.17 119
19912.51 131
19913.84 129
19915.17 129
19916.51 137
19917.84 131
19919.17 134
19920.51 134
19921.84 137
19923.18 156
19924.51 139
19925.84 124
19927.18 123
19928.51 127
19929.85 164
19931.18 157
19932.51 130
19933.85 137
19935.18 155
19936.52 137
19937.85 144
19939.19 107
19940.52 120
19941.85 143
19943.19 133
19944.52 137
19945.86 154
19947.19 132
19948.53 137
19949.86 135
19951.20 123
19952.53 128
19953.87 132
19955.20 139
19956.54 134
19957.87 128
19959.21 145
19960.54 146
19961.88 132
19963.21 147
19964.55 135
19965.88 137
19967.22 136
19968.55 139
19969.89 143
19971.22 144
19972.56 143
19973.89 146
19975.23 127
19976.57 144
19977.90 138
19979.24 156
19980.57 171
19981.91 147
19983.24 137
19984.58 140
19985.92 138
19987.25 130
19988.59 134
19989.92 160
19991.26 154
19992.60 162
19993.93 126
19995.27 126
19996.61 124
19997.94 144
19999.28 142
20000.61 125
20001.95 143
20003.29 110
20004.62 131
20005.96 111
20007.30 143
20008.63 118
20009.97 105
20011.31 135
20012.64 144
20013.98 116
20015.32 122
20016.65 148
20017.99 149
20019.33 150
20020.67 116
20022.00 116
20023.34 127
20024.68 128
20026.01 130
20027.35 143
20028.69 129
20030.03 151
20031.36 128
20032.70 154
20034.04 152
20035.38 137
20036.71 159
20038.05 138
20039.39 141
20040.73 123
20042.07 115
20043.40 128
20044.74 127
20046.08 119
20047.42 138
20048.76 136
20050.09 135
20051.43 141
20052.77 164
20054.11 174
20055.45 140
20056.78 141
20058.12 132
20059.46 146
20060.80 150
20062.14 155
20063.48 142
20064.82 142
20066.15 140
20067.49 144
20068.83 155
20070.17 143
20071.51 143
20072.85 142
20074.19 152
20075.53 125
20076.86 142
20078.20 121
20079.54 141
20080.88 138
20082.22 163
20083.56 146
20084.90 144
20086.24 161
20087.58 132
20088.92 147
20090.26 145
20091.60 169
20092.94 161
20094.28 130
20095.61 138
20096.95 161
20098.29 150
20099.63 150
20100.97 118
20102.31 125
20103.65 153
20104.99 147
20106.33 129
20107.67 147
20109.01 126
20110.35 136
20111.69 166
20113.03 153
20114.37 115
20115.71 122
20117.05 174
20118.39 147
20119.74 129
20121.08 146
20122.42 168
20123.76 146
20125.10 157
20126.44 129
20127.78 125
20129.12 131
20130.46 124
20131.80 127
20133.14 172
20134.48 161
20135.82 162
20137.16 143
20138.51 133
20139.85 145
20141.19 141
20142.53 138
20143.87 137
20145.21 131
