# Supplementary material for: MALDI-TOF MS typing enables the classification of brewing yeasts of the genus Saccharomyces to major beer styles
Source: PLoS One. 2017 Aug 9;12(8):e0181694. doi: 10.1371/journal.pone.0181694 (PMC5549903; doi:10.1371/journal.pone.0181694)
Supplement: S11 File — The directory includes 90 raw files and was zipped to “.zip”; the folder has three strains with 30 spectra per strain; S1 Text explains the raw files with an example and Table 1 represents the yeast strains used within the experiment. (ZIP) [file pone.0181694.s014.zip › 31-33/30339-506-OG-Ale-Ale-YPG-18h-E-E_2015-08-07_2_0_D5_1.dat]

2000.64 7268
2001.06 7091
2001.49 7317
2001.91 7370
2002.33 7400
2002.75 7100
2003.17 6957
2003.60 6954
2004.02 7049
2004.44 6835
2004.86 6782
2005.28 6834
2005.70 6609
2006.13 6628
2006.55 6659
2006.97 6785
2007.39 6708
2007.82 6597
2008.24 6621
2008.66 6936
2009.08 7157
2009.51 6988
2009.93 6906
2010.35 6725
2010.77 6946
2011.20 7071
2011.62 6997
2012.04 6931
2012.46 6758
2012.89 6729
2013.31 6636
2013.73 6839
2014.15 6455
2014.58 6236
2015.00 6158
2015.42 6079
2015.85 6264
2016.27 6145
2016.69 6433
2017.12 6504
2017.54 6342
2017.96 6535
2018.39 6300
2018.81 6520
2019.23 6726
2019.66 6699
2020.08 6768
2020.50 6822
2020.93 7380
2021.35 6721
2021.78 6436
2022.20 6879
2022.62 7123
2023.05 7181
2023.47 6948
2023.89 6999
2024.32 6993
2024.74 6501
2025.17 6807
2025.59 6727
2026.01 6742
2026.44 6663
2026.86 6755
2027.29 6513
2027.71 6518
2028.14 6551
2028.56 6610
2028.99 6523
2029.41 6204
2029.83 6297
2030.26 6168
2030.68 6232
2031.11 6520
2031.53 6290
2031.96 6336
2032.38 6379
2032.81 6238
2033.23 6787
2033.66 6784
2034.08 6417
2034.51 6772
2034.93 7206
2035.36 6862
2035.78 6605
2036.21 6791
2036.63 6760
2037.06 6436
2037.48 6924
2037.91 6592
2038.33 6674
2038.76 6756
2039.19 6900
2039.61 6929
2040.04 6877
2040.46 6890
2040.89 6905
2041.31 6680
2041.74 6632
2042.17 7127
2042.59 6674
2043.02 6606
2043.44 6780
2043.87 6355
2044.30 6669
2044.72 6523
2045.15 6756
2045.57 6724
2046.00 6774
2046.43 6525
2046.85 6862
2047.28 7111
2047.71 7398
2048.13 7364
2048.56 7208
2048.99 7086
2049.41 7032
2049.84 6814
2050.27 6661
2050.69 6693
2051.12 6627
2051.55 6142
2051.97 6140
2052.40 6378
2052.83 6339
2053.25 5968
2053.68 5983
2054.11 6150
2054.54 6199
2054.96 6294
2055.39 6145
2055.82 6147
2056.24 6308
2056.67 6461
2057.10 6287
2057.53 6373
2057.95 6639
2058.38 6296
2058.81 6316
2059.24 6148
2059.66 6117
2060.09 6299
2060.52 6256
2060.95 6129
2061.38 6353
2061.80 6256
2062.23 6014
2062.66 6084
2063.09 6115
2063.52 6078
2063.94 6402
2064.37 6441
2064.80 6604
2065.23 6901
2065.66 6829
2066.09 7022
2066.51 7265
2066.94 7175
2067.37 7392
2067.80 7323
2068.23 7542
2068.66 7308
2069.08 6894
2069.51 7179
2069.94 6955
2070.37 6834
2070.80 6828
2071.23 6854
2071.66 6632
2072.09 7023
2072.52 6798
2072.94 7171
2073.37 6786
2073.80 7013
2074.23 6972
2074.66 7082
2075.09 6860
2075.52 6922
2075.95 7053
2076.38 6936
2076.81 6981
2077.24 6682
2077.67 6811
2078.10 7001
2078.53 7028
2078.96 7064
2079.39 6917
2079.82 6699
2080.25 6935
2080.68 7546
2081.11 7511
2081.54 7066
2081.97 6924
2082.40 7240
2082.83 7365
2083.26 7139
2083.69 6983
2084.12 7021
2084.55 7232
2084.98 7271
2085.41 6953
2085.84 6761
2086.27 6754
2086.70 6497
2087.13 6565
2087.56 6518
2087.99 6317
2088.42 6136
2088.85 6585
2089.28 6499
2089.71 6224
2090.14 6490
2090.57 6345
2091.01 6301
2091.44 6399
2091.87 6654
2092.30 6643
2092.73 6320
2093.16 6564
2093.59 7004
2094.02 6917
2094.45 6638
2094.89 6875
2095.32 6763
2095.75 6439
2096.18 6619
2096.61 6697
2097.04 6642
2097.47 6267
2097.91 6362
2098.34 6170
2098.77 6081
2099.20 6115
2099.63 6168
2100.07 5900
2100.50 6024
2100.93 6089
2101.36 6054
2101.79 5925
2102.23 6108
2102.66 5978
2103.09 6189
2103.52 6173
2103.95 6113
2104.39 6287
2104.82 6346
2105.25 6257
2105.68 6109
2106.12 6357
2106.55 6106
2106.98 6505
2107.41 6292
2107.85 6650
2108.28 6789
2108.71 6887
2109.14 6752
2109.58 6585
2110.01 6431
2110.44 6791
2110.88 6371
2111.31 6490
2111.74 6638
2112.18 6814
2112.61 6845
2113.04 6410
2113.48 6242
2113.91 6328
2114.34 6289
2114.78 6138
2115.21 6204
2115.64 6273
2116.08 6115
2116.51 6075
2116.94 6165
2117.38 5791
2117.81 5763
2118.24 5465
2118.68 5666
2119.11 5737
2119.55 5594
2119.98 5319
2120.41 5588
2120.85 5627
2121.28 5782
2121.72 5913
2122.15 6112
2122.58 6177
2123.02 6155
2123.45 6214
2123.89 6308
2124.32 6255
2124.75 5905
2125.19 5954
2125.62 5935
2126.06 6257
2126.49 6179
2126.93 5878
2127.36 5864
2127.80 5772
2128.23 5955
2128.67 6088
2129.10 6029
2129.54 6080
2129.97 6035
2130.41 5927
2130.84 5950
2131.28 6102
2131.71 6335
2132.15 6396
2132.58 6327
2133.02 6042
2133.45 6453
2133.89 6589
2134.32 6572
2134.76 6330
2135.19 6571
2135.63 6413
2136.06 6574
2136.50 6141
2136.94 6412
2137.37 6455
2137.81 6545
2138.24 6490
2138.68 6709
2139.12 6853
2139.55 6455
2139.99 6458
2140.42 6515
2140.86 6439
2141.30 6335
2141.73 6306
2142.17 5892
2142.60 5876
2143.04 5931
2143.48 6024
2143.91 5944
2144.35 5845
2144.79 5686
2145.22 5564
2145.66 5745
2146.09 5962
2146.53 5730
2146.97 5794
2147.40 5810
2147.84 5668
2148.28 5871
2148.72 6018
2149.15 6222
2149.59 6316
2150.03 6378
2150.46 6879
2150.90 6822
2151.34 7032
2151.77 7144
2152.21 7097
2152.65 6825
2153.09 7179
2153.52 7309
2153.96 7306
2154.40 7192
2154.84 7028
2155.27 7018
2155.71 6472
2156.15 6417
2156.59 6069
2157.02 6169
2157.46 6158
2157.90 6033
2158.34 6069
2158.78 6401
2159.21 6403
2159.65 6189
2160.09 6139
2160.53 6101
2160.97 6159
2161.40 6193
2161.84 6253
2162.28 6079
2162.72 6111
2163.16 6124
2163.59 5951
2164.03 6024
2164.47 6234
2164.91 5987
2165.35 6207
2165.79 6055
2166.23 6065
2166.66 6122
2167.10 5882
2167.54 5927
2167.98 6318
2168.42 6324
2168.86 6316
2169.30 6256
2169.74 6181
2170.18 6485
2170.61 6671
2171.05 6508
2171.49 6703
2171.93 6789
2172.37 6552
2172.81 6726
2173.25 6613
2173.69 6655
2174.13 6862
2174.57 6900
2175.01 7171
2175.45 7043
2175.89 7009
2176.33 7391
2176.77 7289
2177.21 7120
2177.65 7126
2178.09 7172
2178.53 7060
2178.97 7099
2179.41 6896
2179.85 6455
2180.29 6397
2180.73 6676
2181.17 6443
2181.61 6462
2182.05 6179
2182.49 6142
2182.93 5928
2183.37 5966
2183.81 6086
2184.25 5896
2184.69 6053
2185.13 6089
2185.57 6026
2186.01 5912
2186.45 6051
2186.89 5963
2187.33 6104
2187.77 6233
2188.21 6595
2188.65 6274
2189.10 6211
2189.54 6404
2189.98 6702
2190.42 6787
2190.86 6807
2191.30 6922
2191.74 7104
2192.18 6901
2192.62 6847
2193.07 6854
2193.51 6401
2193.95 6538
2194.39 6790
2194.83 6605
2195.27 6908
2195.71 6942
2196.16 7127
2196.60 7217
2197.04 7405
2197.48 7306
2197.92 7072
2198.37 7072
2198.81 6950
2199.25 6749
2199.69 6749
2200.13 6579
2200.58 6753
2201.02 6474
2201.46 6391
2201.90 6325
2202.34 6257
2202.79 6327
2203.23 6358
2203.67 6625
2204.11 6571
2204.56 6264
2205.00 6474
2205.44 6127
2205.88 6230
2206.33 6181
2206.77 6040
2207.21 6550
2207.65 6521
2208.10 6290
2208.54 6149
2208.98 6191
2209.43 6330
2209.87 6209
2210.31 6304
2210.76 6543
2211.20 6750
2211.64 6512
2212.09 6658
2212.53 6792
2212.97 6690
2213.42 6510
2213.86 6365
2214.30 6711
2214.75 6530
2215.19 6414
2215.63 6267
2216.08 6359
2216.52 6124
2216.96 6072
2217.41 6384
2217.85 6189
2218.30 6043
2218.74 5910
2219.18 5693
2219.63 6083
2220.07 5949
2220.52 6027
2220.96 6102
2221.40 5828
2221.85 5749
2222.29 6150
2222.74 6327
2223.18 6217
2223.63 6592
2224.07 7022
2224.51 6899
2224.96 6910
2225.40 6974
2225.85 7377
2226.29 7221
2226.74 7324
2227.18 7226
2227.63 7008
2228.07 7328
2228.52 7206
2228.96 7072
2229.41 7173
2229.85 7231
2230.30 6825
2230.74 6915
2231.19 6892
2231.63 6807
2232.08 6496
2232.52 6723
2232.97 7047
2233.41 7190
2233.86 7193
2234.30 6951
2234.75 6856
2235.20 6865
2235.64 7301
2236.09 7031
2236.53 6676
2236.98 6797
2237.42 6498
2237.87 6125
2238.32 6400
2238.76 6607
2239.21 6445
2239.65 6510
2240.10 6245
2240.55 6533
2240.99 6657
2241.44 6280
2241.88 6062
2242.33 6192
2242.78 6056
2243.22 6214
2243.67 6314
2244.12 6441
2244.56 6184
2245.01 5810
2245.46 5787
2245.90 6072
2246.35 5829
2246.80 5899
2247.24 5941
2247.69 5979
2248.14 6019
2248.58 5664
2249.03 5774
2249.48 5887
2249.92 6045
2250.37 6184
2250.82 6109
2251.27 6271
2251.71 6212
2252.16 6067
2252.61 6192
2253.05 6429
2253.50 6251
2253.95 6232
2254.40 6253
2254.84 6256
2255.29 6303
2255.74 6062
2256.19 6011
2256.64 5813
2257.08 6029
2257.53 5948
2257.98 5671
2258.43 5545
2258.87 5737
2259.32 5755
2259.77 5771
2260.22 5998
2260.67 5592
2261.11 5713
2261.56 6083
2262.01 6254
2262.46 6838
2262.91 6585
2263.36 6790
2263.80 6953
2264.25 7000
2264.70 7031
2265.15 7070
2265.60 7283
2266.05 7446
2266.50 7325
2266.94 7285
2267.39 7698
2267.84 6964
2268.29 7102
2268.74 7068
2269.19 7114
2269.64 7162
2270.09 7213
2270.54 7240
2270.99 7459
2271.43 7408
2271.88 7413
2272.33 7227
2272.78 6970
2273.23 7152
2273.68 6753
2274.13 6595
2274.58 6641
2275.03 6434
2275.48 6651
2275.93 6264
2276.38 6378
2276.83 6129
2277.28 6179
2277.73 6193
2278.18 6007
2278.63 6130
2279.08 5909
2279.53 5733
2279.98 5891
2280.43 5964
2280.88 6319
2281.33 6366
2281.78 6310
2282.23 6384
2282.68 6606
2283.13 6475
2283.58 6358
2284.03 6637
2284.48 6512
2284.93 6787
2285.38 6651
2285.83 6513
2286.28 6165
2286.73 6289
2287.18 6301
2287.63 6071
2288.08 6427
2288.54 6528
2288.99 6663
2289.44 6766
2289.89 7208
2290.34 7883
2290.79 8300
2291.24 8920
2291.69 9006
2292.14 9713
2292.60 9458
2293.05 9704
2293.50 9940
2293.95 9713
2294.40 9475
2294.85 8799
2295.30 8750
2295.76 8293
2296.21 7710
2296.66 7110
2297.11 7183
2297.56 7098
2298.01 6585
2298.47 6562
2298.92 6569
2299.37 6397
2299.82 6016
2300.27 5918
2300.73 6050
2301.18 6136
2301.63 5875
2302.08 6210
2302.53 6247
2302.99 6103
2303.44 5819
2303.89 5728
2304.34 5812
2304.80 5810
2305.25 5875
2305.70 5967
2306.15 5657
2306.61 5952
2307.06 5875
2307.51 5668
2307.96 6054
2308.42 6125
2308.87 6159
2309.32 6602
2309.78 6924
2310.23 6766
2310.68 7146
2311.14 7201
2311.59 7535
2312.04 7383
2312.49 7785
2312.95 7637
2313.40 7508
2313.85 7212
2314.31 7039
2314.76 7069
2315.22 6441
2315.67 6042
2316.12 6451
2316.58 6458
2317.03 6563
2317.48 6264
2317.94 6480
2318.39 5986
2318.84 6202
2319.30 6488
2319.75 6588
2320.21 6735
2320.66 6731
2321.11 6569
2321.57 6493
2322.02 6456
2322.48 6565
2322.93 6798
2323.39 6654
2323.84 6604
2324.29 6591
2324.75 6294
2325.20 6500
2325.66 6591
2326.11 6446
2326.57 6646
2327.02 6817
2327.48 6457
2327.93 6633
2328.39 6585
2328.84 6644
2329.30 6864
2329.75 6673
2330.21 6658
2330.66 6780
2331.12 6930
2331.57 7086
2332.03 7141
2332.48 7212
2332.94 7264
2333.39 7218
2333.85 6912
2334.30 6803
2334.76 6323
2335.21 6327
2335.67 6160
2336.12 5940
2336.58 5855
2337.03 6091
2337.49 6071
2337.95 6266
2338.40 6427
2338.86 6537
2339.31 6804
2339.77 7113
2340.23 6658
2340.68 6854
2341.14 7533
2341.59 7217
2342.05 7529
2342.51 7784
2342.96 7540
2343.42 7474
2343.87 7493
2344.33 7241
2344.79 7146
2345.24 6854
2345.70 6946
2346.16 6839
2346.61 6837
2347.07 7003
2347.53 7141
2347.98 7155
2348.44 7190
2348.90 7192
2349.35 6837
2349.81 7021
2350.27 6657
2350.72 6522
2351.18 6525
2351.64 6300
2352.10 6198
2352.55 6122
2353.01 6346
2353.47 6368
2353.92 6158
2354.38 5857
2354.84 6186
2355.30 5986
2355.75 5835
2356.21 5666
2356.67 5843
2357.13 5841
2357.58 6206
2358.04 6086
2358.50 6050
2358.96 6061
2359.41 6152
2359.87 6167
2360.33 5821
2360.79 6109
2361.25 6374
2361.70 6581
2362.16 6505
2362.62 6372
2363.08 6317
2363.54 6460
2363.99 6392
2364.45 6250
2364.91 6507
2365.37 6408
2365.83 6094
2366.29 6127
2366.75 6294
2367.20 6426
2367.66 6606
2368.12 6457
2368.58 6742
2369.04 7083
2369.50 6944
2369.96 6951
2370.42 7368
2370.87 7324
2371.33 7125
2371.79 7184
2372.25 7183
2372.71 7280
2373.17 7215
2373.63 7111
2374.09 7180
2374.55 6986
2375.01 7462
2375.47 7206
2375.92 6915
2376.38 6692
2376.84 6798
2377.30 7058
2377.76 7115
2378.22 6638
2378.68 6693
2379.14 6906
2379.60 6840
2380.06 6759
2380.52 6804
2380.98 7128
2381.44 7289
2381.90 7096
2382.36 7292
2382.82 7259
2383.28 7423
2383.74 7552
2384.20 7380
2384.66 7186
2385.12 6809
2385.58 6777
2386.04 6661
2386.50 6728
2386.96 6671
2387.42 6452
2387.88 6408
2388.35 6327
2388.81 6043
2389.27 6353
2389.73 6133
2390.19 6107
2390.65 6260
2391.11 6147
2391.57 6053
2392.03 6245
2392.49 6568
2392.95 6575
2393.42 6757
2393.88 6519
2394.34 6479
2394.80 6000
2395.26 6197
2395.72 5911
2396.18 5875
2396.64 6024
2397.11 5837
2397.57 5831
2398.03 5841
2398.49 5928
2398.95 5752
2399.41 5747
2399.88 5760
2400.34 6090
2400.80 5905
2401.26 5715
2401.72 5895
2402.18 5715
2402.65 5986
2403.11 5873
2403.57 5640
2404.03 5570
2404.49 5617
2404.96 5808
2405.42 5926
2405.88 5691
2406.34 5867
2406.81 5818
2407.27 5915
2407.73 5806
2408.19 6024
2408.66 6064
2409.12 6063
2409.58 5931
2410.04 5968
2410.51 5838
2410.97 6006
2411.43 5970
2411.90 5954
2412.36 5896
2412.82 5589
2413.28 5512
2413.75 5842
2414.21 5886
2414.67 5713
2415.14 5822
2415.60 5867
2416.06 6324
2416.53 6309
2416.99 6723
2417.45 6655
2417.92 6388
2418.38 6394
2418.84 6400
2419.31 7061
2419.77 7210
2420.23 6788
2420.70 7219
2421.16 7139
2421.63 7055
2422.09 7167
2422.55 7188
2423.02 7231
2423.48 7557
2423.95 6998
2424.41 6681
2424.87 6789
2425.34 6877
2425.80 6836
2426.27 7176
2426.73 7484
2427.20 6979
2427.66 7148
2428.12 7263
2428.59 7369
2429.05 7289
2429.52 7241
2429.98 7109
2430.45 6962
2430.91 6899
2431.38 6910
2431.84 6574
2432.31 6165
2432.77 6256
2433.24 6222
2433.70 6355
2434.17 6409
2434.63 6229
2435.10 6180
2435.56 6400
2436.03 6191
2436.49 6189
2436.96 6404
2437.42 6297
2437.89 6289
2438.35 6372
2438.82 6556
2439.28 6437
2439.75 6618
2440.21 7391
2440.68 7649
2441.15 7841
2441.61 7799
2442.08 7879
2442.54 7697
2443.01 8209
2443.48 8004
2443.94 7339
2444.41 7490
2444.87 7248
2445.34 6919
2445.81 6816
2446.27 6726
2446.74 6249
2447.20 6002
2447.67 6507
2448.14 6266
2448.60 5777
2449.07 5652
2449.54 5753
2450.00 5639
2450.47 5657
2450.94 6028
2451.40 5975
2451.87 5484
2452.34 5645
2452.80 5816
2453.27 5783
2453.74 5977
2454.20 5909
2454.67 5988
2455.14 5810
2455.60 5900
2456.07 5907
2456.54 5814
2457.01 6016
2457.47 5886
2457.94 5835
2458.41 5940
2458.87 5695
2459.34 5659
2459.81 5610
2460.28 5509
2460.74 5412
2461.21 5374
2461.68 5702
2462.15 5625
2462.62 5724
2463.08 5667
2463.55 5769
2464.02 5486
2464.49 5379
2464.95 5589
2465.42 5516
2465.89 5434
2466.36 5846
2466.83 5820
2467.29 5828
2467.76 5803
2468.23 5842
2468.70 5940
2469.17 6271
2469.64 6084
2470.10 5875
2470.57 5850
2471.04 5590
2471.51 5706
2471.98 5607
2472.45 5885
2472.92 5781
2473.39 5641
2473.85 5729
2474.32 5403
2474.79 5133
2475.26 5356
2475.73 5375
2476.20 5281
2476.67 5462
2477.14 5724
2477.61 5812
2478.08 5572
2478.54 5743
2479.01 5478
2479.48 5836
2479.95 5777
2480.42 5755
2480.89 5513
2481.36 5478
2481.83 5601
2482.30 5590
2482.77 5735
2483.24 5849
2483.71 5851
2484.18 5696
2484.65 5653
2485.12 5981
2485.59 5750
2486.06 5901
2486.53 6238
2487.00 5923
2487.47 5903
2487.94 6353
2488.41 6249
2488.88 6097
2489.35 6130
2489.82 6478
2490.29 6397
2490.76 6246
2491.23 6433
2491.70 6317
2492.17 5986
2492.64 5847
2493.11 6298
2493.58 6034
2494.05 6173
2494.52 6468
2495.00 6370
2495.47 6304
2495.94 6365
2496.41 6405
2496.88 6831
2497.35 6602
2497.82 6536
2498.29 6089
2498.76 6017
2499.23 5780
2499.71 5761
2500.18 5913
2500.65 5633
2501.12 5669
2501.59 5761
2502.06 5403
2502.53 5166
2503.01 5253
2503.48 5368
2503.95 5421
2504.42 5218
2504.89 5528
2505.36 5427
2505.84 5431
2506.31 5977
2506.78 5488
2507.25 5728
2507.72 6094
2508.20 6448
2508.67 6606
2509.14 6958
2509.61 6779
2510.08 6598
2510.56 6578
2511.03 6733
2511.50 6878
2511.97 6897
2512.45 6805
2512.92 7008
2513.39 7256
2513.86 6749
2514.34 6822
2514.81 6847
2515.28 6818
2515.75 6729
2516.23 6472
2516.70 6187
2517.17 6050
2517.65 5968
2518.12 5983
2518.59 5983
2519.07 6042
2519.54 5922
2520.01 5851
2520.48 5795
2520.96 5716
2521.43 5938
2521.90 5678
2522.38 5475
2522.85 5924
2523.32 5794
2523.80 6021
2524.27 6004
2524.75 5897
2525.22 5882
2525.69 6061
2526.17 5965
2526.64 5924
2527.11 6106
2527.59 6115
2528.06 6234
2528.54 6018
2529.01 6164
2529.48 6477
2529.96 6218
2530.43 5932
2530.91 6007
2531.38 5724
2531.85 5600
2532.33 5814
2532.80 6091
2533.28 5726
2533.75 5844
2534.23 5959
2534.70 5954
2535.18 5599
2535.65 5978
2536.12 5656
2536.60 5967
2537.07 6132
2537.55 5936
2538.02 5749
2538.50 5470
2538.97 5680
2539.45 5883
2539.92 6106
2540.40 5809
2540.87 5880
2541.35 5679
2541.82 5847
2542.30 5755
2542.77 6007
2543.25 5938
2543.73 6009
2544.20 6134
2544.68 5929
2545.15 5833
2545.63 5958
2546.10 6023
2546.58 5986
2547.05 6306
2547.53 6435
2548.01 6555
2548.48 6928
2548.96 6901
2549.43 7311
2549.91 7510
2550.39 7549
2550.86 7351
2551.34 7385
2551.81 7193
2552.29 7250
2552.77 6798
2553.24 6886
2553.72 6894
2554.20 6742
2554.67 6972
2555.15 6845
2555.62 7193
2556.10 7463
2556.58 7320
2557.05 7295
2557.53 7642
2558.01 7442
2558.48 7384
2558.96 7191
2559.44 6954
2559.91 7021
2560.39 6966
2560.87 6637
2561.35 6464
2561.82 6430
2562.30 5933
2562.78 5538
2563.25 5351
2563.73 5678
2564.21 5694
2564.69 5741
2565.16 5777
2565.64 5506
2566.12 5286
2566.60 5580
2567.07 5563
2567.55 5381
2568.03 5650
2568.51 5526
2568.98 5338
2569.46 5110
2569.94 5329
2570.42 5602
2570.90 5537
2571.37 5393
2571.85 5434
2572.33 5364
2572.81 5232
2573.29 5490
2573.76 5183
2574.24 5156
2574.72 5380
2575.20 5443
2575.68 5284
2576.16 5468
2576.63 5315
2577.11 5161
2577.59 5093
2578.07 4989
2578.55 5185
2579.03 5285
2579.51 5320
2579.98 4911
2580.46 5387
2580.94 5389
2581.42 5259
2581.90 5453
2582.38 5502
2582.86 4944
2583.34 4993
2583.82 5189
2584.30 5286
2584.77 5366
2585.25 5296
2585.73 5534
2586.21 5625
2586.69 5430
2587.17 5469
2587.65 5566
2588.13 5595
2588.61 5480
2589.09 5511
2589.57 5276
2590.05 5520
2590.53 5563
2591.01 5540
2591.49 5279
2591.97 5557
2592.45 5411
2592.93 5520
2593.41 5252
2593.89 5380
2594.37 5749
2594.85 5890
2595.33 5831
2595.81 5780
2596.29 5727
2596.77 5977
2597.25 5714
2597.73 5785
2598.21 5850
2598.69 5744
2599.17 5854
2599.65 6007
2600.13 5842
2600.61 5638
2601.09 5851
2601.57 5548
2602.06 5561
2602.54 5438
2603.02 5433
2603.50 5348
2603.98 5532
2604.46 5334
2604.94 5133
2605.42 5127
2605.90 5054
2606.38 5035
2606.87 5177
2607.35 5525
2607.83 5427
2608.31 5604
2608.79 5413
2609.27 5353
2609.75 5390
2610.24 5735
2610.72 5641
2611.20 5505
2611.68 5561
2612.16 5711
2612.64 5998
2613.13 5693
2613.61 5794
2614.09 5824
2614.57 5777
2615.05 5729
2615.54 5661
2616.02 5629
2616.50 5717
2616.98 5775
2617.46 6040
2617.95 6135
2618.43 6288
2618.91 5650
2619.39 5616
2619.88 5893
2620.36 5710
2620.84 5372
2621.32 5562
2621.81 5467
2622.29 5627
2622.77 5435
2623.26 5475
2623.74 5660
2624.22 5405
2624.70 5616
2625.19 5519
2625.67 5553
2626.15 5526
2626.64 5485
2627.12 5515
2627.60 5484
2628.09 5259
2628.57 5199
2629.05 5193
2629.54 5628
2630.02 5561
2630.50 5537
2630.99 5363
2631.47 5313
2631.95 5284
2632.44 5342
2632.92 5591
2633.40 5591
2633.89 5985
2634.37 5925
2634.85 5800
2635.34 5918
2635.82 5988
2636.31 5697
2636.79 5172
2637.27 5219
2637.76 5515
2638.24 5529
2638.73 5631
2639.21 5538
2639.70 5508
2640.18 5571
2640.66 5869
2641.15 5935
2641.63 5868
2642.12 5819
2642.60 5835
2643.09 5667
2643.57 5362
2644.06 5304
2644.54 5361
2645.03 5400
2645.51 5627
2646.00 5626
2646.48 5747
2646.97 5524
2647.45 5106
2647.94 5434
2648.42 5368
2648.91 5847
2649.39 5419
2649.88 5357
2650.36 5795
2650.85 5597
2651.33 5394
2651.82 5218
2652.30 5184
2652.79 5324
2653.27 5404
2653.76 5231
2654.24 5171
2654.73 5149
2655.22 5150
2655.70 5082
2656.19 5072
2656.67 5321
2657.16 5451
2657.65 5416
2658.13 5093
2658.62 5054
2659.10 4994
2659.59 5221
2660.08 5351
2660.56 5053
2661.05 5319
2661.53 5482
2662.02 5348
2662.51 5388
2662.99 5572
2663.48 5540
2663.97 5553
2664.45 5591
2664.94 5879
2665.43 5882
2665.91 5810
2666.40 5700
2666.89 5625
2667.37 5735
2667.86 5526
2668.35 5691
2668.83 5513
2669.32 5643
2669.81 5853
2670.29 5625
2670.78 5428
2671.27 5427
2671.76 5748
2672.24 5787
2672.73 5768
2673.22 5780
2673.71 6063
2674.19 6416
2674.68 6631
2675.17 6863
2675.66 7358
2676.14 7545
2676.63 7265
2677.12 7547
2677.61 7540
2678.09 7378
2678.58 7043
2679.07 6873
2679.56 6499
2680.05 6322
2680.53 6599
2681.02 6204
2681.51 6134
2682.00 6215
2682.49 6304
2682.97 6011
2683.46 6427
2683.95 6539
2684.44 6405
2684.93 6356
2685.42 6401
2685.91 6358
2686.39 6525
2686.88 6348
2687.37 6216
2687.86 5999
2688.35 6168
2688.84 5983
2689.33 5805
2689.81 5616
2690.30 5755
2690.79 5511
2691.28 5414
2691.77 5494
2692.26 5408
2692.75 5373
2693.24 5528
2693.73 5614
2694.22 5501
2694.71 5481
2695.20 5554
2695.68 5589
2696.17 5609
2696.66 5470
2697.15 5647
2697.64 5723
2698.13 5832
2698.62 5752
2699.11 5865
2699.60 5911
2700.09 5704
2700.58 5584
2701.07 5385
2701.56 5562
2702.05 5898
2702.54 5901
2703.03 5669
2703.52 5594
2704.01 5526
2704.50 5615
2704.99 5910
2705.48 5892
2705.97 5796
2706.46 5797
2706.95 5648
2707.44 5378
2707.93 5191
2708.42 5308
2708.92 5075
2709.41 4705
2709.90 5102
2710.39 5434
2710.88 5255
2711.37 5090
2711.86 5244
2712.35 5423
2712.84 5573
2713.33 5430
2713.82 5568
2714.31 5595
2714.81 5508
2715.30 5456
2715.79 5376
2716.28 5287
2716.77 5356
2717.26 5502
2717.75 5372
2718.24 5396
2718.74 5236
2719.23 5180
2719.72 5128
2720.21 5304
2720.70 5249
2721.19 5304
2721.69 5367
2722.18 5610
2722.67 5379
2723.16 5227
2723.65 5578
2724.15 5772
2724.64 5825
2725.13 5914
2725.62 5732
2726.11 5715
2726.61 5743
2727.10 5554
2727.59 5359
2728.08 5394
2728.58 5104
2729.07 5318
2729.56 5366
2730.05 5241
2730.55 5360
2731.04 5240
2731.53 5247
2732.02 5401
2732.52 5432
2733.01 5845
2733.50 6117
2733.99 5779
2734.49 5789
2734.98 6174
2735.47 6097
2735.97 6288
2736.46 6210
2736.95 6080
2737.45 6225
2737.94 6097
2738.43 6153
2738.93 6292
2739.42 6198
2739.91 5733
2740.41 5624
2740.90 5872
2741.39 5729
2741.89 5791
2742.38 5681
2742.87 5654
2743.37 5789
2743.86 5288
2744.36 5199
2744.85 5265
2745.34 5010
2745.84 5195
2746.33 5293
2746.82 5192
2747.32 4933
2747.81 5061
2748.31 5052
2748.80 5235
2749.30 5237
2749.79 5390
2750.28 5515
2750.78 5512
2751.27 5267
2751.77 5158
2752.26 5006
2752.76 5078
2753.25 5423
2753.75 5261
2754.24 5340
2754.74 5267
2755.23 5013
2755.72 5151
2756.22 5201
2756.71 5235
2757.21 5499
2757.70 5570
2758.20 5256
2758.69 5373
2759.19 5668
2759.69 5590
2760.18 5603
2760.68 5755
2761.17 5768
2761.67 5593
2762.16 5334
2762.66 5308
2763.15 5414
2763.65 5580
2764.14 5207
2764.64 5143
2765.14 5139
2765.63 5070
2766.13 5138
2766.62 5308
2767.12 5463
2767.61 5445
2768.11 5095
2768.61 4974
2769.10 4958
2769.60 4988
2770.09 5216
2770.59 5298
2771.09 5298
2771.58 5160
2772.08 5364
2772.58 5486
2773.07 5495
2773.57 5650
2774.06 5797
2774.56 5792
2775.06 6192
2775.55 6142
2776.05 5962
2776.55 6318
2777.04 6352
2777.54 6478
2778.04 6435
2778.54 6556
2779.03 6409
2779.53 6889
2780.03 6757
2780.52 6329
2781.02 6113
2781.52 6009
2782.01 5721
2782.51 5739
2783.01 5532
2783.51 5585
2784.00 5457
2784.50 5797
2785.00 5693
2785.50 5549
2785.99 5330
2786.49 5475
2786.99 5495
2787.49 5240
2787.98 5137
2788.48 5152
2788.98 5241
2789.48 5176
2789.98 5340
2790.47 5307
2790.97 5084
2791.47 5019
2791.97 5053
2792.47 5093
2792.96 5163
2793.46 5081
2793.96 5465
2794.46 5449
2794.96 5553
2795.46 5950
2795.95 6284
2796.45 6811
2796.95 7247
2797.45 7269
2797.95 7356
2798.45 7657
2798.95 8067
2799.44 8213
2799.94 8294
2800.44 8182
2800.94 7608
2801.44 7307
2801.94 7010
2802.44 6716
2802.94 6570
2803.44 6229
2803.93 6247
2804.43 6309
2804.93 6019
2805.43 6394
2805.93 6450
2806.43 6990
2806.93 7477
2807.43 7987
2807.93 8385
2808.43 8660
2808.93 8844
2809.43 9174
2809.93 9687
2810.43 9426
2810.93 9349
2811.43 9179
2811.93 8803
2812.43 8428
2812.93 8267
2813.43 7674
2813.93 7263
2814.43 6957
2814.93 6634
2815.43 6494
2815.93 6144
2816.43 6105
2816.93 6190
2817.43 6172
2817.93 6330
2818.43 6265
2818.93 6365
2819.43 6314
2819.93 5911
2820.43 5798
2820.93 5791
2821.43 5506
2821.93 5358
2822.43 5512
2822.94 5400
2823.44 5370
2823.94 5335
2824.44 5499
2824.94 5634
2825.44 5767
2825.94 5982
2826.44 5756
2826.94 5799
2827.44 5673
2827.95 5597
2828.45 5649
2828.95 5979
2829.45 5576
2829.95 5452
2830.45 5426
2830.95 5386
2831.46 5397
2831.96 5481
2832.46 5349
2832.96 5278
2833.46 5345
2833.97 5303
2834.47 5306
2834.97 5495
2835.47 5465
2835.97 5402
2836.47 5640
2836.98 5679
2837.48 5688
2837.98 6069
2838.48 6117
2838.99 6073
2839.49 6111
2839.99 5857
2840.49 5747
2841.00 5727
2841.50 5829
2842.00 5859
2842.50 5452
2843.01 5655
2843.51 5802
2844.01 5516
2844.51 5498
2845.02 5591
2845.52 5480
2846.02 5511
2846.52 5764
2847.03 5741
2847.53 5808
2848.03 5964
2848.54 6030
2849.04 6166
2849.54 6317
2850.05 6271
2850.55 6188
2851.05 5958
2851.56 5866
2852.06 5653
2852.56 5255
2853.07 5445
2853.57 5568
2854.07 5579
2854.58 5604
2855.08 5296
2855.59 5107
2856.09 5042
2856.59 5269
2857.10 5296
2857.60 5435
2858.10 5261
2858.61 5068
2859.11 5223
2859.62 5382
2860.12 5348
2860.63 5360
2861.13 5186
2861.63 5137
2862.14 5383
2862.64 5502
2863.15 5206
2863.65 5020
2864.16 5267
2864.66 5287
2865.16 5248
2865.67 5027
2866.17 4793
2866.68 4959
2867.18 4834
2867.69 4943
2868.19 4812
2868.70 4749
2869.20 4821
2869.71 5296
2870.21 5467
2870.72 5425
2871.22 5386
2871.73 5463
2872.23 5490
2872.74 5315
2873.24 5298
2873.75 5688
2874.25 5566
2874.76 5373
2875.27 5397
2875.77 5402
2876.28 5563
2876.78 5708
2877.29 5804
2877.79 5683
2878.30 5620
2878.81 5421
2879.31 5299
2879.82 5300
2880.32 5474
2880.83 5840
2881.33 5712
2881.84 6056
2882.35 6110
2882.85 6300
2883.36 6192
2883.87 6322
2884.37 6271
2884.88 6278
2885.38 6469
2885.89 6689
2886.40 6423
2886.90 6614
2887.41 6424
2887.92 6355
2888.42 6608
2888.93 6532
2889.44 6410
2889.94 6472
2890.45 6644
2890.96 6469
2891.46 6179
2891.97 5869
2892.48 5998
2892.98 5896
2893.49 5746
2894.00 5716
2894.51 5730
2895.01 5600
2895.52 5359
2896.03 5860
2896.54 6046
2897.04 6289
2897.55 5892
2898.06 5821
2898.57 6095
2899.07 5934
2899.58 6025
2900.09 6175
2900.60 5833
2901.10 5753
2901.61 5874
2902.12 5891
2902.63 6328
2903.13 5938
2903.64 5842
2904.15 6004
2904.66 6225
2905.17 6192
2905.68 6580
2906.18 6613
2906.69 6582
2907.20 6626
2907.71 6629
2908.22 6227
2908.72 6370
2909.23 6149
2909.74 6006
2910.25 5988
2910.76 5825
2911.27 5686
2911.78 5743
2912.28 5613
2912.79 5333
2913.30 5230
2913.81 5544
2914.32 5599
2914.83 5572
2915.34 5771
2915.85 5789
2916.36 5758
2916.87 5708
2917.37 5974
2917.88 6215
2918.39 6279
2918.90 5846
2919.41 6132
2919.92 6423
2920.43 6122
2920.94 5626
2921.45 5964
2921.96 6034
2922.47 6003
2922.98 6100
2923.49 6616
2924.00 6814
2924.51 7062
2925.02 7331
2925.53 7995
2926.04 8655
2926.55 8578
2927.06 8924
2927.57 9214
2928.08 9389
2928.59 9334
2929.10 8376
2929.61 8101
2930.12 7820
2930.63 7347
2931.14 6832
2931.65 6323
2932.16 6108
2932.67 5849
2933.18 5384
2933.69 5293
2934.20 5293
2934.71 5145
2935.22 5611
2935.73 5369
2936.24 5423
2936.76 5479
2937.27 5557
2937.78 5982
2938.29 5655
2938.80 5597
2939.31 5523
2939.82 5621
2940.33 5559
2940.84 5401
2941.36 5577
2941.87 5607
2942.38 5853
2942.89 5641
2943.40 5474
2943.91 5872
2944.42 6006
2944.94 6103
2945.45 6245
2945.96 6596
2946.47 6847
2946.98 6923
2947.49 7254
2948.01 6820
2948.52 6634
2949.03 6913
2949.54 6745
2950.05 6527
2950.57 6650
2951.08 6386
2951.59 6094
2952.10 5692
2952.61 5306
2953.13 5376
2953.64 5603
2954.15 5738
2954.66 5340
2955.18 5329
2955.69 5296
2956.20 5451
2956.71 5501
2957.23 5370
2957.74 5128
2958.25 5007
2958.76 5016
2959.28 5340
2959.79 5144
2960.30 5225
2960.82 5322
2961.33 5525
2961.84 5443
2962.36 5581
2962.87 5705
2963.38 5793
2963.89 5958
2964.41 5836
2964.92 5869
2965.43 5936
2965.95 5928
2966.46 5708
2966.97 5544
2967.49 5359
2968.00 5244
2968.52 5008
2969.03 5162
2969.54 4868
2970.06 5108
2970.57 5342
2971.08 4933
2971.60 4812
2972.11 4686
2972.63 4873
2973.14 4935
2973.65 4942
2974.17 4866
2974.68 4970
2975.20 5152
2975.71 5106
2976.23 5190
2976.74 4990
2977.25 4788
2977.77 5118
2978.28 5036
2978.80 5073
2979.31 5301
2979.83 5257
2980.34 5263
2980.86 5150
2981.37 5057
2981.89 5364
2982.40 5532
2982.91 5405
2983.43 5371
2983.94 5500
2984.46 5544
2984.97 5629
2985.49 5420
2986.00 5765
2986.52 5830
2987.04 5910
2987.55 5943
2988.07 5840
2988.58 5629
2989.10 5605
2989.61 5907
2990.13 5850
2990.64 5694
2991.16 5924
2991.67 5974
2992.19 6114
2992.71 6166
2993.22 6270
2993.74 6247
2994.25 6119
2994.77 6334
2995.28 6367
2995.80 6500
2996.32 6471
2996.83 6436
2997.35 6375
2997.87 6628
2998.38 6855
2998.90 6938
2999.41 6854
2999.93 6930
3000.45 7419
3000.96 7210
3001.48 7293
3002.00 7169
3002.51 6588
3003.03 6890
3003.55 7158
3004.06 7761
3004.58 7351
3005.10 7648
3005.61 8143
3006.13 8007
3006.65 8053
3007.16 8460
3007.68 8780
3008.20 8181
3008.71 8003
3009.23 7412
3009.75 7353
3010.27 6953
3010.78 6686
3011.30 6355
3011.82 6392
3012.34 6029
3012.85 6514
3013.37 6063
3013.89 6015
3014.41 5977
3014.92 6098
3015.44 6230
3015.96 6017
3016.48 6479
3016.99 6279
3017.51 6323
3018.03 6525
3018.55 6427
3019.07 6396
3019.58 6476
3020.10 6460
3020.62 6245
3021.14 6218
3021.66 6204
3022.17 6499
3022.69 6331
3023.21 6219
3023.73 6324
3024.25 6230
3024.77 6556
3025.28 6520
3025.80 6340
3026.32 6358
3026.84 6268
3027.36 6153
3027.88 6200
3028.40 6285
3028.92 6198
3029.43 6393
3029.95 6329
3030.47 6175
3030.99 6187
3031.51 6277
3032.03 6646
3032.55 6119
3033.07 6518
3033.59 6415
3034.11 6397
3034.63 6438
3035.15 6873
3035.66 7055
3036.18 6669
3036.70 6930
3037.22 7020
3037.74 7126
3038.26 7296
3038.78 7212
3039.30 6656
3039.82 6441
3040.34 6471
3040.86 6074
3041.38 6068
3041.90 5980
3042.42 5627
3042.94 5572
3043.46 5233
3043.98 5558
3044.50 5692
3045.02 5715
3045.54 5624
3046.06 5536
3046.58 5551
3047.10 5595
3047.62 5754
3048.14 5844
3048.66 5465
3049.18 5477
3049.71 5841
3050.23 5649
3050.75 5608
3051.27 5655
3051.79 5730
3052.31 5770
3052.83 5845
3053.35 5623
3053.87 5862
3054.39 5914
3054.91 5813
3055.43 5679
3055.96 5641
3056.48 5436
3057.00 5533
3057.52 5753
3058.04 5464
3058.56 5496
3059.08 5438
3059.61 5392
3060.13 5401
3060.65 5051
3061.17 5156
3061.69 5383
3062.21 5497
3062.73 5548
3063.26 5917
3063.78 5670
3064.30 5409
3064.82 5522
3065.34 5571
3065.87 5753
3066.39 5800
3066.91 5681
3067.43 5848
3067.95 5759
3068.48 5650
3069.00 5592
3069.52 5429
3070.04 5426
3070.57 5465
3071.09 5707
3071.61 5558
3072.13 5464
3072.66 5647
3073.18 5455
3073.70 5466
3074.22 5440
3074.75 5464
3075.27 5820
3075.79 5650
3076.32 5604
3076.84 5790
3077.36 5861
3077.88 6095
3078.41 5847
3078.93 6039
3079.45 6193
3079.98 6513
3080.50 6373
3081.02 6211
3081.55 6473
3082.07 6493
3082.59 6548
3083.12 6288
3083.64 6516
3084.16 6384
3084.69 6244
3085.21 6650
3085.73 6601
3086.26 6410
3086.78 6589
3087.31 6637
3087.83 6544
3088.35 6329
3088.88 6322
3089.40 6387
3089.93 6204
3090.45 5866
3090.97 5893
3091.50 6007
3092.02 6346
3092.55 6226
3093.07 6131
3093.60 6010
3094.12 5932
3094.64 5793
3095.17 5875
3095.69 6003
3096.22 6127
3096.74 6269
3097.27 6302
3097.79 6269
3098.32 6400
3098.84 6567
3099.37 6509
3099.89 6763
3100.42 6754
3100.94 7286
3101.47 7997
3101.99 8363
3102.52 9286
3103.04 10644
3103.57 11330
3104.09 12342
3104.62 13816
3105.14 14327
3105.67 14186
3106.19 14601
3106.72 13929
3107.24 13187
3107.77 11641
3108.29 10554
3108.82 9297
3109.35 8711
3109.87 8009
3110.40 7699
3110.92 7740
3111.45 7798
3111.98 7896
3112.50 8302
3113.03 8558
3113.55 8363
3114.08 8298
3114.61 8454
3115.13 8230
3115.66 7655
3116.18 7252
3116.71 6908
3117.24 6504
3117.76 6194
3118.29 6135
3118.82 6166
3119.34 6001
3119.87 6144
3120.40 5802
3120.92 5671
3121.45 5764
3121.98 5836
3122.50 5726
3123.03 5834
3123.56 6013
3124.08 6026
3124.61 6036
3125.14 6287
3125.66 6236
3126.19 6110
3126.72 5835
3127.25 5415
3127.77 5669
3128.30 5751
3128.83 5853
3129.36 5710
3129.88 5624
3130.41 5725
3130.94 5695
3131.46 5462
3131.99 5387
3132.52 5520
3133.05 5547
3133.58 5685
3134.10 5565
3134.63 5359
3135.16 5564
3135.69 5453
3136.21 5360
3136.74 5394
3137.27 5414
3137.80 5522
3138.33 5361
3138.86 5426
3139.38 5337
3139.91 5088
3140.44 5090
3140.97 4845
3141.50 5005
3142.03 5213
3142.55 5169
3143.08 5287
3143.61 5155
3144.14 5204
3144.67 5286
3145.20 5325
3145.73 5375
3146.25 5290
3146.78 5376
3147.31 5842
3147.84 6091
3148.37 6168
3148.90 5959
3149.43 5956
3149.96 6130
3150.49 6174
3151.02 5888
3151.54 6213
3152.07 6281
3152.60 5819
3153.13 5679
3153.66 5799
3154.19 5968
3154.72 5699
3155.25 5693
3155.78 5470
3156.31 5667
3156.84 5590
3157.37 5503
3157.90 5696
3158.43 5788
3158.96 6033
3159.49 6211
3160.02 6004
3160.55 6209
3161.08 6267
3161.61 6100
3162.14 6228
3162.67 6285
3163.20 6079
3163.73 6182
3164.26 6078
3164.79 5857
3165.32 5537
3165.85 5527
3166.38 5399
3166.91 5350
3167.44 5279
3167.97 5372
3168.50 5182
3169.03 5087
3169.57 5176
3170.10 5096
3170.63 4779
3171.16 4840
3171.69 5007
3172.22 4924
3172.75 5352
3173.28 5133
3173.81 5178
3174.34 5179
3174.88 5261
3175.41 5742
3175.94 5475
3176.47 5567
3177.00 5642
3177.53 5865
3178.06 5721
3178.60 5707
3179.13 5852
3179.66 5940
3180.19 5712
3180.72 5685
3181.25 5876
3181.79 5578
3182.32 5610
3182.85 5980
3183.38 6030
3183.91 5559
3184.44 5235
3184.98 5413
3185.51 5526
3186.04 5171
3186.57 5223
3187.11 5032
3187.64 5306
3188.17 5282
3188.70 5144
3189.24 5264
3189.77 5304
3190.30 5239
3190.83 5136
3191.37 5323
3191.90 5152
3192.43 5294
3192.96 5207
3193.50 5051
3194.03 4908
3194.56 4886
3195.09 5275
3195.63 5116
3196.16 5039
3196.69 5240
3197.23 5322
3197.76 5437
3198.29 5230
3198.83 5330
3199.36 5287
3199.89 5464
3200.43 5878
3200.96 5940
3201.49 5972
3202.03 6332
3202.56 6384
3203.09 6333
3203.63 6447
3204.16 6710
3204.69 6580
3205.23 6642
3205.76 6488
3206.30 6097
3206.83 6199
3207.36 6142
3207.90 5495
3208.43 5925
3208.97 5720
3209.50 5738
3210.03 5804
3210.57 5928
3211.10 6026
3211.64 6132
3212.17 6460
3212.70 6551
3213.24 6413
3213.77 6513
3214.31 6215
3214.84 6266
3215.38 6094
3215.91 6139
3216.45 5963
3216.98 5688
3217.52 6004
3218.05 5855
3218.59 5410
3219.12 5564
3219.66 5359
3220.19 5512
3220.73 5598
3221.26 5162
3221.80 5559
3222.33 5357
3222.87 5369
3223.40 5441
3223.94 5559
3224.47 5837
3225.01 6072
3225.54 6365
3226.08 6294
3226.61 6542
3227.15 6273
3227.69 6100
3228.22 5852
3228.76 6179
3229.29 6174
3229.83 5768
3230.36 5639
3230.90 5539
3231.44 5560
3231.97 5270
3232.51 5311
3233.04 5456
3233.58 5326
3234.12 5316
3234.65 5347
3235.19 5128
3235.72 5057
3236.26 5227
3236.80 5247
3237.33 5471
3237.87 5367
3238.41 5557
3238.94 5974
3239.48 5653
3240.02 5584
3240.55 5676
3241.09 5615
3241.63 5695
3242.16 5470
3242.70 5615
3243.24 5740
3243.77 5470
3244.31 5202
3244.85 5070
3245.39 4998
3245.92 4939
3246.46 4949
3247.00 4922
3247.53 5166
3248.07 5330
3248.61 5015
3249.15 5184
3249.68 5589
3250.22 5292
3250.76 5346
3251.30 5481
3251.83 5194
3252.37 5439
3252.91 5836
3253.45 5713
3253.98 5541
3254.52 5704
3255.06 6090
3255.60 5743
3256.14 5776
3256.67 5883
3257.21 6043
3257.75 5998
3258.29 5902
3258.83 6046
3259.37 6059
3259.90 6171
3260.44 6332
3260.98 6272
3261.52 6760
3262.06 7229
3262.60 7502
3263.13 7802
3263.67 8387
3264.21 8949
3264.75 8811
3265.29 9492
3265.83 9308
3266.37 10035
3266.91 10429
3267.44 10857
3267.98 11416
3268.52 10915
3269.06 11284
3269.60 11626
3270.14 11189
3270.68 10665
3271.22 10206
3271.76 9635
3272.30 9065
3272.84 7769
3273.38 7384
3273.91 6940
3274.45 6505
3274.99 6419
3275.53 6274
3276.07 6097
3276.61 6245
3277.15 6163
3277.69 6260
3278.23 6282
3278.77 6219
3279.31 6306
3279.85 6517
3280.39 5941
3280.93 6113
3281.47 6438
3282.01 6555
3282.55 6873
3283.09 6781
3283.63 7026
3284.17 7000
3284.71 7154
3285.25 7422
3285.79 7316
3286.33 7596
3286.87 7541
3287.42 7684
3287.96 7748
3288.50 8125
3289.04 8097
3289.58 7944
3290.12 8092
3290.66 7853
3291.20 7433
3291.74 7136
3292.28 6660
3292.82 6690
3293.36 6459
3293.91 6543
3294.45 6908
3294.99 7141
3295.53 7075
3296.07 7542
3296.61 7684
3297.15 7482
3297.69 7638
3298.24 7643
3298.78 7989
3299.32 8028
3299.86 7667
3300.40 7421
3300.94 7043
3301.49 7232
3302.03 6910
3302.57 6764
3303.11 6155
3303.65 6276
3304.19 6161
3304.74 6087
3305.28 6120
3305.82 6258
3306.36 6502
3306.90 6271
3307.45 6518
3307.99 6155
3308.53 6526
3309.07 6334
3309.62 6212
3310.16 6217
3310.70 6107
3311.24 5963
3311.79 6045
3312.33 6163
3312.87 5795
3313.41 5993
3313.96 5992
3314.50 6225
3315.04 6368
3315.59 6171
3316.13 6013
3316.67 6500
3317.21 6456
3317.76 6424
3318.30 6360
3318.84 6376
3319.39 6139
3319.93 6289
3320.47 6102
3321.02 6170
3321.56 5813
3322.10 5564
3322.65 5680
3323.19 5684
3323.73 5473
3324.28 5528
3324.82 5517
3325.36 5734
3325.91 5850
3326.45 5654
3327.00 5881
3327.54 5533
3328.08 5418
3328.63 5693
3329.17 5369
3329.72 5488
3330.26 5459
3330.80 5639
3331.35 5369
3331.89 5763
3332.44 5851
3332.98 5829
3333.53 6110
3334.07 6013
3334.61 5991
3335.16 6122
3335.70 6152
3336.25 6089
3336.79 6171
3337.34 6030
3337.88 5971
3338.43 6094
3338.97 5982
3339.52 6095
3340.06 5832
3340.61 5771
3341.15 5868
3341.70 5580
3342.24 5600
3342.79 5706
3343.33 5772
3343.88 5313
3344.42 5046
3344.97 5046
3345.51 5062
3346.06 5120
3346.60 5094
3347.15 4983
3347.69 5060
3348.24 5187
3348.78 4942
3349.33 5065
3349.88 5188
3350.42 5191
3350.97 4926
3351.51 5155
3352.06 5516
3352.61 5395
3353.15 5534
3353.70 5461
3354.24 5308
3354.79 5675
3355.34 5365
3355.88 5478
3356.43 5482
3356.97 5427
3357.52 5795
3358.07 5716
3358.61 5747
3359.16 5511
3359.71 5295
3360.25 5218
3360.80 5038
3361.35 4977
3361.89 4907
3362.44 4514
3362.99 4622
3363.53 4564
3364.08 4865
3364.63 4752
3365.17 4800
3365.72 4782
3366.27 4662
3366.81 4618
3367.36 4897
3367.91 4982
3368.46 4929
3369.00 4840
3369.55 4598
3370.10 4793
3370.64 4768
3371.19 4843
3371.74 4651
3372.29 4679
3372.83 4975
3373.38 4624
3373.93 4905
3374.48 4662
3375.03 4516
3375.57 4502
3376.12 4586
3376.67 4293
3377.22 4344
3377.76 4454
3378.31 4325
3378.86 4368
3379.41 4199
3379.96 4118
3380.50 4217
3381.05 4422
3381.60 4411
3382.15 4345
3382.70 4342
3383.25 4389
3383.79 4520
3384.34 4447
3384.89 4410
3385.44 4370
3385.99 4395
3386.54 4525
3387.09 4411
3387.64 4538
3388.18 4701
3388.73 4572
3389.28 4435
3389.83 4495
3390.38 4669
3390.93 4445
3391.48 4508
3392.03 4880
3392.58 4737
3393.13 4688
3393.67 4483
3394.22 4744
3394.77 4770
3395.32 4614
3395.87 4417
3396.42 4504
3396.97 4427
3397.52 4232
3398.07 4307
3398.62 4200
3399.17 4165
3399.72 4316
3400.27 4337
3400.82 4206
3401.37 4251
3401.92 4111
3402.47 4139
3403.02 4232
3403.57 4288
3404.12 4484
3404.67 4577
3405.22 4326
3405.77 4539
3406.32 4573
3406.87 4466
3407.42 4497
3407.97 4498
3408.52 4562
3409.07 4319
3409.62 4192
3410.17 4404
3410.72 4361
3411.27 4652
3411.82 4554
3412.38 4505
3412.93 4619
3413.48 4435
3414.03 4398
3414.58 4355
3415.13 4289
3415.68 4203
3416.23 4398
3416.78 4494
3417.33 4505
3417.89 4549
3418.44 4602
3418.99 4721
3419.54 4726
3420.09 4477
3420.64 4386
3421.19 4549
3421.74 4597
3422.30 4638
3422.85 4925
3423.40 4909
3423.95 4961
3424.50 5242
3425.05 5340
3425.61 5415
3426.16 5523
3426.71 5428
3427.26 5642
3427.81 5661
3428.37 5277
3428.92 5104
3429.47 5285
3430.02 5137
3430.58 4965
3431.13 4825
3431.68 4785
3432.23 4940
3432.78 4951
3433.34 4898
3433.89 5187
3434.44 5023
3434.99 5028
3435.55 5030
3436.10 4916
3436.65 5121
3437.21 5127
3437.76 5127
3438.31 5281
3438.86 5076
3439.42 4908
3439.97 5075
3440.52 4930
3441.08 5292
3441.63 5639
3442.18 5281
3442.74 5502
3443.29 5781
3443.84 5957
3444.40 6165
3444.95 6193
3445.50 6037
3446.06 5832
3446.61 5980
3447.16 5396
3447.72 5438
3448.27 5302
3448.82 5118
3449.38 5112
3449.93 5002
3450.48 5064
3451.04 4736
3451.59 4848
3452.15 4799
3452.70 4658
3453.25 4623
3453.81 4489
3454.36 4481
3454.92 4392
3455.47 4253
3456.03 4153
3456.58 4537
3457.13 4426
3457.69 4443
3458.24 4502
3458.80 4544
3459.35 4639
3459.91 4447
3460.46 4402
3461.02 4558
3461.57 4592
3462.13 4857
3462.68 4644
3463.24 4420
3463.79 4412
3464.34 4404
3464.90 4288
3465.46 4629
3466.01 4438
3466.57 4554
3467.12 4780
3467.68 4641
3468.23 4656
3468.79 4574
3469.34 4961
3469.90 4972
3470.45 4658
3471.01 4745
3471.56 5069
3472.12 5124
3472.67 5211
3473.23 5156
3473.79 4952
3474.34 5047
3474.90 4791
3475.45 5242
3476.01 5314
3476.56 5176
3477.12 4980
3477.68 5014
3478.23 4957
3478.79 4996
3479.35 5285
3479.90 5323
3480.46 5176
3481.01 5037
3481.57 5180
3482.13 5337
3482.68 5410
3483.24 5278
3483.80 5374
3484.35 5327
3484.91 5388
3485.47 5152
3486.02 5235
3486.58 5333
3487.14 5318
3487.69 5413
3488.25 5662
3488.81 5629
3489.36 5835
3489.92 6050
3490.48 6517
3491.03 6669
3491.59 7400
3492.15 8221
3492.71 8629
3493.26 9047
3493.82 9324
3494.38 10083
3494.94 10198
3495.49 9940
3496.05 9702
3496.61 9508
3497.17 9583
3497.72 9319
3498.28 9202
3498.84 9635
3499.40 9970
3499.95 10264
3500.51 10988
3501.07 11029
3501.63 12206
3502.19 12138
3502.74 11920
3503.30 12036
3503.86 11703
3504.42 11478
3504.98 10806
3505.53 10562
3506.09 10669
3506.65 10435
3507.21 10047
3507.77 9976
3508.33 10091
3508.88 10284
3509.44 10428
3510.00 9516
3510.56 8695
3511.12 8075
3511.68 7641
3512.24 7375
3512.80 7087
3513.35 6386
3513.91 6256
3514.47 6395
3515.03 6082
3515.59 5787
3516.15 5738
3516.71 5441
3517.27 5629
3517.83 5518
3518.39 5551
3518.95 5593
3519.50 5624
3520.06 5651
3520.62 5848
3521.18 6046
3521.74 5886
3522.30 6005
3522.86 5850
3523.42 5741
3523.98 6200
3524.54 6171
3525.10 6114
3525.66 6155
3526.22 6295
3526.78 6239
3527.34 5961
3527.90 5676
3528.46 5527
3529.02 5577
3529.58 5405
3530.14 5358
3530.70 5502
3531.26 5112
3531.82 5244
3532.38 5215
3532.94 5279
3533.50 5169
3534.06 5104
3534.62 5261
3535.18 5167
3535.75 5378
3536.31 5178
3536.87 5339
3537.43 5246
3537.99 5568
3538.55 5607
3539.11 5502
3539.67 5798
3540.23 5828
3540.79 5736
3541.35 5789
3541.92 5726
3542.48 5549
3543.04 5703
3543.60 5604
3544.16 5864
3544.72 5729
3545.28 5728
3545.84 5571
3546.41 5627
3546.97 5780
3547.53 5472
3548.09 5229
3548.65 5052
3549.21 5065
3549.78 4881
3550.34 4865
3550.90 5057
3551.46 4914
3552.02 4845
3552.59 4962
3553.15 5091
3553.71 5091
3554.27 5068
3554.83 5256
3555.40 5036
3555.96 4959
3556.52 5067
3557.08 5325
3557.65 5321
3558.21 5026
3558.77 4924
3559.33 5179
3559.90 5088
3560.46 4916
3561.02 4926
3561.58 5030
3562.15 4848
3562.71 4998
3563.27 5028
3563.83 5022
3564.40 5046
3564.96 4994
3565.52 5044
3566.09 4991
3566.65 4985
3567.21 4934
3567.78 4872
3568.34 5036
3568.90 4839
3569.47 4588
3570.03 4831
3570.59 4666
3571.16 4489
3571.72 4572
3572.28 4685
3572.85 4570
3573.41 4339
3573.97 4285
3574.54 4722
3575.10 4727
3575.66 4545
3576.23 4549
3576.79 4836
3577.36 4606
3577.92 4660
3578.48 4941
3579.05 4830
3579.61 4828
3580.18 4829
3580.74 5034
3581.31 5144
3581.87 4912
3582.43 4752
3583.00 5013
3583.56 4885
3584.13 4758
3584.69 4695
3585.26 4931
3585.82 4586
3586.39 4654
3586.95 4607
3587.52 4491
3588.08 4604
3588.64 4605
3589.21 4372
3589.77 4574
3590.34 4712
3590.90 4636
3591.47 4573
3592.03 4505
3592.60 4694
3593.17 4569
3593.73 4906
3594.30 4621
3594.86 4645
3595.43 4849
3595.99 4836
3596.56 4605
3597.12 4388
3597.69 4591
3598.25 4641
3598.82 4728
3599.39 4542
3599.95 4630
3600.52 4764
3601.08 4892
3601.65 4627
3602.21 4653
3602.78 4635
3603.35 4672
3603.91 4631
3604.48 4710
3605.04 4900
3605.61 4405
3606.18 4453
3606.74 4422
3607.31 4404
3607.88 4356
3608.44 4162
3609.01 4008
3609.57 4189
3610.14 4300
3610.71 4085
3611.27 4264
3611.84 4197
3612.41 4085
3612.97 4164
3613.54 4373
3614.11 4623
3614.68 4848
3615.24 5000
3615.81 5683
3616.38 6293
3616.94 6907
3617.51 7662
3618.08 8558
3618.64 9633
3619.21 10294
3619.78 11070
3620.35 11529
3620.91 12026
3621.48 11874
3622.05 11452
3622.62 10405
3623.18 9681
3623.75 8905
3624.32 7709
3624.89 6756
3625.45 6174
3626.02 5583
3626.59 5199
3627.16 4792
3627.73 4588
3628.29 4306
3628.86 4197
3629.43 4349
3630.00 4408
3630.57 4252
3631.13 4214
3631.70 4240
3632.27 4280
3632.84 4139
3633.41 3977
3633.98 4189
3634.54 3981
3635.11 4159
3635.68 4131
3636.25 3981
3636.82 4197
3637.39 3925
3637.96 4085
3638.52 3944
3639.09 4103
3639.66 4023
3640.23 3869
3640.80 4207
3641.37 4248
3641.94 4232
3642.51 4469
3643.08 4537
3643.65 4498
3644.21 4678
3644.78 4795
3645.35 4877
3645.92 4895
3646.49 4765
3647.06 5159
3647.63 5107
3648.20 5206
3648.77 5327
3649.34 5162
3649.91 5181
3650.48 5185
3651.05 5084
3651.62 4970
3652.19 4965
3652.76 4723
3653.33 4994
3653.90 4895
3654.47 5062
3655.04 5363
3655.61 5068
3656.18 5123
3656.75 4912
3657.32 4743
3657.89 5164
3658.46 5186
3659.03 4998
3659.60 4947
3660.17 4725
3660.74 4836
3661.31 5060
3661.88 4757
3662.45 4751
3663.02 4735
3663.59 4888
3664.16 4637
3664.74 4540
3665.31 4616
3665.88 4414
3666.45 4359
3667.02 4522
3667.59 4502
3668.16 4567
3668.73 4659
3669.30 4453
3669.87 4595
3670.45 4321
3671.02 4487
3671.59 4519
3672.16 4493
3672.73 4440
3673.30 4357
3673.87 4366
3674.45 4702
3675.02 4672
3675.59 4676
3676.16 4826
3676.73 4849
3677.30 4614
3677.88 4576
3678.45 4585
3679.02 4631
3679.59 4686
3680.16 4672
3680.74 4425
3681.31 4399
3681.88 4554
3682.45 4397
3683.02 4172
3683.60 4090
3684.17 4393
3684.74 4237
3685.31 4379
3685.89 4366
3686.46 4110
3687.03 4271
3687.60 4380
3688.18 4383
3688.75 4342
3689.32 4374
3689.89 4748
3690.47 4363
3691.04 4421
3691.61 4692
3692.19 4838
3692.76 4739
3693.33 4854
3693.91 4961
3694.48 5020
3695.05 4845
3695.62 5042
3696.20 4983
3696.77 5109
3697.34 5047
3697.92 4909
3698.49 4628
3699.06 4628
3699.64 4508
3700.21 4475
3700.79 4461
3701.36 4823
3701.93 4856
3702.51 4556
3703.08 4654
3703.65 4462
3704.23 4486
3704.80 4680
3705.38 4590
3705.95 4610
3706.52 4456
3707.10 4572
3707.67 4488
3708.25 4544
3708.82 4482
3709.39 4688
3709.97 4569
3710.54 4640
3711.12 4668
3711.69 4526
3712.27 4473
3712.84 4610
3713.42 4680
3713.99 4797
3714.57 4796
3715.14 4364
3715.71 4355
3716.29 4499
3716.86 4753
3717.44 4427
3718.01 4636
3718.59 4721
3719.16 4641
3719.74 4765
3720.31 4750
3720.89 4688
3721.47 4766
3722.04 5113
3722.62 5123
3723.19 5025
3723.77 5232
3724.34 5287
3724.92 5644
3725.49 5890
3726.07 5897
3726.64 5704
3727.22 5518
3727.80 5356
3728.37 5310
3728.95 5360
3729.52 5006
3730.10 4892
3730.67 5258
3731.25 5365
3731.83 5529
3732.40 6111
3732.98 6341
3733.55 6839
3734.13 6773
3734.71 7156
3735.28 7921
3735.86 7672
3736.44 7581
3737.01 7514
3737.59 7265
3738.17 7071
3738.74 6774
3739.32 6311
3739.90 6227
3740.47 5994
3741.05 5647
3741.63 5548
3742.20 5062
3742.78 4808
3743.36 5206
3743.93 5197
3744.51 5011
3745.09 4845
3745.66 4960
3746.24 4936
3746.82 4931
3747.40 5024
3747.97 4880
3748.55 4711
3749.13 4614
3749.70 4529
3750.28 4961
3750.86 5053
3751.44 4943
3752.02 4903
3752.59 4905
3753.17 5037
3753.75 5039
3754.33 4818
3754.90 4610
3755.48 4539
3756.06 4732
3756.64 4403
3757.22 4424
3757.79 4185
3758.37 4391
3758.95 4460
3759.53 4377
3760.11 4512
3760.68 4737
3761.26 4808
3761.84 4820
3762.42 4951
3763.00 4974
3763.58 4737
3764.15 5253
3764.73 5028
3765.31 5097
3765.89 5416
3766.47 5000
3767.05 5072
3767.63 5040
3768.21 5101
3768.78 5038
3769.36 5098
3769.94 5370
3770.52 5751
3771.10 5879
3771.68 5580
3772.26 5874
3772.84 6088
3773.42 5926
3774.00 6079
3774.58 5766
3775.15 6190
3775.73 6087
3776.31 5479
3776.89 5280
3777.47 5385
3778.05 5211
3778.63 4830
3779.21 4895
3779.79 4942
3780.37 4545
3780.95 4686
3781.53 4406
3782.11 4522
3782.69 4661
3783.27 4507
3783.85 4428
3784.43 4562
3785.01 4756
3785.59 4656
3786.17 4604
3786.75 4665
3787.33 4890
3787.91 4820
3788.49 4763
3789.07 4613
3789.65 4736
3790.23 4755
3790.81 4780
3791.39 4471
3791.98 4499
3792.56 4502
3793.14 4540
3793.72 4459
3794.30 4497
3794.88 4484
3795.46 4392
3796.04 4478
3796.62 4450
3797.20 4400
3797.78 4265
3798.37 4399
3798.95 4328
3799.53 4469
3800.11 4470
3800.69 4590
3801.27 4513
3801.85 4808
3802.43 4611
3803.02 4850
3803.60 4903
3804.18 5039
3804.76 5024
3805.34 5068
3805.92 5082
3806.51 5055
3807.09 4826
3807.67 4932
3808.25 5179
3808.83 5063
3809.42 5241
3810.00 5345
3810.58 5414
3811.16 5317
3811.74 5292
3812.33 5283
3812.91 5510
3813.49 5297
3814.07 5466
3814.66 5480
3815.24 5200
3815.82 5383
3816.40 5477
3816.99 5652
3817.57 5507
3818.15 5323
3818.73 5441
3819.32 5354
3819.90 5213
3820.48 4912
3821.06 4872
3821.65 4729
3822.23 4875
3822.81 4620
3823.40 4531
3823.98 4526
3824.56 4338
3825.15 4335
3825.73 4320
3826.31 4185
3826.90 4195
3827.48 4288
3828.06 4068
3828.65 4103
3829.23 4235
3829.81 4058
3830.40 3921
3830.98 4210
3831.56 4123
3832.15 4187
3832.73 4230
3833.32 4257
3833.90 4158
3834.48 4146
3835.07 4107
3835.65 4082
3836.23 4144
3836.82 4217
3837.40 4249
3837.99 4098
3838.57 4119
3839.16 4060
3839.74 3970
3840.32 4054
3840.91 3774
3841.49 4056
3842.08 4062
3842.66 3862
3843.25 4172
3843.83 4031
3844.42 4099
3845.00 4176
3845.59 4093
3846.17 4346
3846.76 4290
3847.34 4022
3847.92 3941
3848.51 4211
3849.09 4235
3849.68 4172
3850.27 4126
3850.85 4168
3851.44 4169
3852.02 4231
3852.61 4129
3853.19 4101
3853.78 4031
3854.36 3929
3854.95 4204
3855.53 4332
3856.12 4339
3856.70 4365
3857.29 4308
3857.88 4349
3858.46 4455
3859.05 4830
3859.63 5288
3860.22 5740
3860.80 5984
3861.39 6463
3861.98 7202
3862.56 7490
3863.15 7807
3863.73 8342
3864.32 8629
3864.91 8456
3865.49 8277
3866.08 8446
3866.67 8168
3867.25 7979
3867.84 7253
3868.43 6667
3869.01 6482
3869.60 6319
3870.19 6008
3870.77 5699
3871.36 5726
3871.95 5473
3872.53 5368
3873.12 5512
3873.71 5447
3874.29 5781
3874.88 5775
3875.47 6222
3876.05 6299
3876.64 6455
3877.23 6742
3877.82 6895
3878.40 7215
3878.99 7483
3879.58 7029
3880.16 7059
3880.75 6746
3881.34 6234
3881.93 6329
3882.51 6029
3883.10 5592
3883.69 5521
3884.28 5586
3884.87 5213
3885.45 5105
3886.04 4984
3886.63 5123
3887.22 5104
3887.80 4867
3888.39 4880
3888.98 4906
3889.57 4651
3890.16 5008
3890.74 4998
3891.33 4991
3891.92 5008
3892.51 5027
3893.10 5203
3893.69 5119
3894.27 5092
3894.86 4886
3895.45 4993
3896.04 4925
3896.63 4991
3897.22 4644
3897.81 4736
3898.40 4776
3898.98 4542
3899.57 4710
3900.16 4746
3900.75 4575
3901.34 4835
3901.93 4830
3902.52 4642
3903.11 4822
3903.70 4805
3904.29 4526
3904.87 4692
3905.46 4511
3906.05 4686
3906.64 4430
3907.23 4243
3907.82 4374
3908.41 4140
3909.00 4231
3909.59 4333
3910.18 4119
3910.77 4096
3911.36 4198
3911.95 4241
3912.54 4077
3913.13 3964
3913.72 4178
3914.31 4096
3914.90 4014
3915.49 4013
3916.08 4138
3916.67 3965
3917.26 3965
3917.85 3821
3918.44 4096
3919.03 4079
3919.62 3921
3920.21 3977
3920.80 4250
3921.39 4322
3921.98 4269
3922.57 4150
3923.16 3846
3923.75 3840
3924.34 3874
3924.94 4105
3925.53 3965
3926.12 3996
3926.71 3836
3927.30 3911
3927.89 3888
3928.48 3950
3929.07 3890
3929.66 3758
3930.25 3872
3930.85 3912
3931.44 3606
3932.03 3696
3932.62 3620
3933.21 3939
3933.80 3988
3934.39 3743
3934.99 3833
3935.58 3852
3936.17 3744
3936.76 3632
3937.35 3587
3937.94 3642
3938.54 3747
3939.13 3745
3939.72 3816
3940.31 3807
3940.90 3830
3941.49 3821
3942.09 4123
3942.68 4126
3943.27 4168
3943.86 4489
3944.46 4284
3945.05 4285
3945.64 4107
3946.23 4184
3946.82 4095
3947.42 4017
3948.01 3943
3948.60 4022
3949.20 3832
3949.79 3887
3950.38 3792
3950.97 3719
3951.57 3633
3952.16 3777
3952.75 3934
3953.34 3895
3953.94 3882
3954.53 3995
3955.12 3954
3955.72 3869
3956.31 3921
3956.90 3863
3957.50 3889
3958.09 4016
3958.68 4161
3959.28 4345
3959.87 4267
3960.46 4524
3961.06 4291
3961.65 4327
3962.24 4294
3962.84 4321
3963.43 4398
3964.02 4152
3964.62 4045
3965.21 3864
3965.81 3761
3966.40 3945
3966.99 4109
3967.59 4054
3968.18 4178
3968.78 4243
3969.37 4115
3969.96 4179
3970.56 4247
3971.15 3904
3971.75 3858
3972.34 4056
3972.94 4029
3973.53 3871
3974.12 3627
3974.72 3931
3975.31 4023
3975.91 3844
3976.50 3905
3977.10 3844
3977.69 4029
3978.29 4282
3978.88 3985
3979.48 4119
3980.07 4330
3980.67 4129
3981.26 3974
3981.86 4140
3982.45 4265
3983.05 4182
3983.64 4105
3984.24 4064
3984.83 4020
3985.43 4063
3986.02 3987
3986.62 4103
3987.21 4170
3987.81 3817
3988.40 3867
3989.00 4022
3989.60 4055
3990.19 4003
3990.79 3953
3991.38 3868
3991.98 3819
3992.57 3966
3993.17 4037
3993.77 3999
3994.36 4263
3994.96 4149
3995.55 4140
3996.15 4311
3996.75 4276
3997.34 4070
3997.94 4279
3998.54 4476
3999.13 4522
3999.73 4367
4000.32 4274
4000.92 4395
4001.52 4483
4002.11 4349
4002.71 4094
4003.31 4386
4003.90 4476
4004.50 4484
4005.10 4445
4005.69 4760
4006.29 4523
4006.89 4501
4007.49 4672
4008.08 4849
4008.68 4731
4009.28 4587
4009.87 4455
4010.47 4574
4011.07 4499
4011.67 4468
4012.26 4554
4012.86 4293
4013.46 4352
4014.05 4429
4014.65 4428
4015.25 4163
4015.85 4626
4016.44 4474
4017.04 4629
4017.64 4714
4018.24 4646
4018.84 4801
4019.43 4688
4020.03 5139
4020.63 5038
4021.23 4492
4021.83 4701
4022.42 4828
4023.02 4507
4023.62 4547
4024.22 4461
4024.82 4347
4025.41 4389
4026.01 4695
4026.61 4758
4027.21 4890
4027.81 5047
4028.41 5419
4029.01 5661
4029.60 5811
4030.20 6124
4030.80 6146
4031.40 6080
4032.00 6061
4032.60 6075
4033.20 5812
4033.80 5692
4034.39 5451
4034.99 5421
4035.59 5169
4036.19 5304
4036.79 4884
4037.39 4633
4037.99 4506
4038.59 4545
4039.19 4438
4039.79 4292
4040.39 4315
4040.99 4158
4041.59 3959
4042.18 4090
4042.78 4182
4043.38 3875
4043.98 4307
4044.58 3975
4045.18 4074
4045.78 4008
4046.38 4317
4046.98 4534
4047.58 4605
4048.18 4840
4048.78 4732
4049.38 4621
4049.98 4582
4050.58 4701
4051.18 4729
4051.78 4635
4052.38 4532
4052.98 4537
4053.58 4588
4054.19 4492
4054.79 4309
4055.39 4338
4055.99 4412
4056.59 4311
4057.19 4446
4057.79 4333
4058.39 4144
4058.99 4242
4059.59 4125
4060.19 4252
4060.79 4191
4061.39 3924
4061.99 4139
4062.60 3956
4063.20 3908
4063.80 3897
4064.40 4027
4065.00 4153
4065.60 4314
4066.20 3964
4066.80 4188
4067.41 4265
4068.01 3926
4068.61 4033
4069.21 3985
4069.81 4009
4070.41 4058
4071.02 4061
4071.62 4052
4072.22 3959
4072.82 3993
4073.42 3898
4074.02 3751
4074.63 3987
4075.23 3845
4075.83 3648
4076.43 3789
4077.03 3650
4077.64 3828
4078.24 3744
4078.84 3675
4079.44 3603
4080.05 3840
4080.65 3776
4081.25 3861
4081.85 3745
4082.46 3528
4083.06 3682
4083.66 3858
4084.26 3815
4084.87 3888
4085.47 3469
4086.07 3686
4086.67 3827
4087.28 3913
4087.88 3860
4088.48 3666
4089.09 3724
4089.69 3579
4090.29 3783
4090.90 3902
4091.50 3705
4092.10 3360
4092.71 3607
4093.31 3544
4093.91 3476
4094.52 3396
4095.12 3492
4095.72 3746
4096.33 3859
4096.93 3815
4097.53 3643
4098.14 3474
4098.74 3605
4099.34 3754
4099.95 3635
4100.55 3923
4101.16 3826
4101.76 3589
4102.36 3598
4102.97 3410
4103.57 3365
4104.18 3477
4104.78 3528
4105.38 3398
4105.99 3403
4106.59 3283
4107.20 3443
4107.80 3348
4108.41 3462
4109.01 3572
4109.62 3632
4110.22 3612
4110.82 3644
4111.43 3614
4112.03 3612
4112.64 3838
4113.24 3998
4113.85 3789
4114.45 3748
4115.06 3742
4115.66 3849
4116.27 3650
4116.87 3915
4117.48 3770
4118.08 3610
4118.69 3608
4119.29 3562
4119.90 3461
4120.50 3577
4121.11 3536
4121.72 3531
4122.32 3432
4122.93 3390
4123.53 3678
4124.14 3651
4124.74 3885
4125.35 3733
4125.95 3853
4126.56 3718
4127.17 3812
4127.77 3678
4128.38 3982
4128.98 3940
4129.59 3770
4130.20 3871
4130.80 3815
4131.41 3696
4132.01 3644
4132.62 3618
4133.23 3677
4133.83 3822
4134.44 3844
4135.05 3818
4135.65 3784
4136.26 3833
4136.87 3897
4137.47 4061
4138.08 4045
4138.69 4175
4139.29 4181
4139.90 4163
4140.51 4529
4141.11 4540
4141.72 4218
4142.33 4506
4142.93 4595
4143.54 4532
4144.15 4530
4144.75 4563
4145.36 4398
4145.97 4301
4146.58 3950
4147.18 3888
4147.79 3924
4148.40 3955
4149.01 3813
4149.61 3922
4150.22 3977
4150.83 3644
4151.44 3543
4152.04 3606
4152.65 3584
4153.26 3726
4153.87 3849
4154.47 3927
4155.08 3815
4155.69 3735
4156.30 3647
4156.91 3342
4157.51 3437
4158.12 3551
4158.73 3443
4159.34 3557
4159.95 3579
4160.56 3512
4161.16 3407
4161.77 3687
4162.38 3696
4162.99 3650
4163.60 3489
4164.21 3668
4164.81 3807
4165.42 3944
4166.03 3959
4166.64 3888
4167.25 3928
4167.86 4231
4168.47 4193
4169.08 4056
4169.69 4079
4170.29 4083
4170.90 4044
4171.51 3854
4172.12 3721
4172.73 3851
4173.34 3797
4173.95 4012
4174.56 4004
4175.17 3801
4175.78 3832
4176.39 4055
4177.00 4068
4177.61 4077
4178.22 4168
4178.82 4350
4179.43 4137
4180.04 4191
4180.65 4334
4181.26 3984
4181.87 4005
4182.48 3995
4183.09 4038
4183.70 3773
4184.31 3721
4184.92 3790
4185.53 3812
4186.14 3955
4186.75 3692
4187.36 3591
4187.97 3808
4188.58 3861
4189.19 3633
4189.81 3723
4190.42 3654
4191.03 3692
4191.64 4032
4192.25 4064
4192.86 4237
4193.47 4428
4194.08 4549
4194.69 4767
4195.30 5048
4195.91 4973
4196.52 4941
4197.13 4937
4197.74 5224
4198.36 5040
4198.97 4791
4199.58 4961
4200.19 4690
4200.80 4632
4201.41 4745
4202.02 4633
4202.63 4454
4203.25 4356
4203.86 4335
4204.47 4206
4205.08 4137
4205.69 4129
4206.30 4026
4206.92 4044
4207.53 4089
4208.14 4032
4208.75 4214
4209.36 4175
4209.97 4271
4210.59 4293
4211.20 4138
4211.81 3992
4212.42 4179
4213.03 4152
4213.65 4305
4214.26 4220
4214.87 4296
4215.48 4310
4216.10 4342
4216.71 4258
4217.32 4579
4217.93 4750
4218.55 4873
4219.16 4975
4219.77 5179
4220.38 5153
4221.00 5183
4221.61 5448
4222.22 5993
4222.83 6134
4223.45 6193
4224.06 6585
4224.67 6846
4225.29 7033
4225.90 7530
4226.51 8229
4227.13 8344
4227.74 9460
4228.35 9883
4228.96 10692
4229.58 11824
4230.19 12094
4230.80 12779
4231.42 12232
4232.03 12019
4232.65 11310
4233.26 10293
4233.87 9280
4234.49 8592
4235.10 7578
4235.71 6931
4236.33 6373
4236.94 5978
4237.56 6099
4238.17 6135
4238.78 6008
4239.40 5812
4240.01 5583
4240.63 5586
4241.24 5455
4241.85 5661
4242.47 5401
4243.08 5245
4243.70 5853
4244.31 5310
4244.93 5226
4245.54 5619
4246.15 5506
4246.77 5115
4247.38 5164
4248.00 5267
4248.61 5344
4249.23 5212
4249.84 5268
4250.46 5425
4251.07 5309
4251.69 5493
4252.30 5209
4252.92 5313
4253.53 5574
4254.15 5890
4254.76 5594
4255.38 5259
4255.99 5179
4256.61 5298
4257.22 5339
4257.84 5205
4258.45 5010
4259.07 4693
4259.69 4751
4260.30 4839
4260.92 4623
4261.53 4686
4262.15 4753
4262.76 4565
4263.38 4649
4263.99 4677
4264.61 4997
4265.23 4722
4265.84 4593
4266.46 4801
4267.07 4910
4267.69 4781
4268.31 4940
4268.92 5264
4269.54 5258
4270.16 4830
4270.77 4896
4271.39 5061
4272.00 5091
4272.62 5079
4273.24 4725
4273.85 4462
4274.47 4675
4275.09 4746
4275.70 4763
4276.32 4635
4276.94 4640
4277.55 5064
4278.17 4860
4278.79 5053
4279.40 5181
4280.02 5108
4280.64 5163
4281.26 4830
4281.87 4864
4282.49 4595
4283.11 4578
4283.72 4413
4284.34 4119
4284.96 4079
4285.58 4014
4286.19 4176
4286.81 4090
4287.43 4200
4288.05 4208
4288.66 4039
4289.28 3938
4289.90 4132
4290.52 3962
4291.13 4197
4291.75 3938
4292.37 4019
4292.99 4249
4293.61 4166
4294.22 3907
4294.84 3902
4295.46 4055
4296.08 3971
4296.70 3938
4297.31 3841
4297.93 3847
4298.55 3872
4299.17 4036
4299.79 3987
4300.41 3966
4301.03 3834
4301.64 3765
4302.26 3823
4302.88 3731
4303.50 3861
4304.12 4007
4304.74 3889
4305.36 4003
4305.97 4085
4306.59 4106
4307.21 4049
4307.83 3996
4308.45 3975
4309.07 3995
4309.69 3922
4310.31 3842
4310.93 3918
4311.55 3827
4312.17 3752
4312.78 3868
4313.40 3617
4314.02 3920
4314.64 3640
4315.26 3674
4315.88 3652
4316.50 3610
4317.12 3851
4317.74 3957
4318.36 3666
4318.98 3838
4319.60 3931
4320.22 3811
4320.84 3760
4321.46 3706
4322.08 3787
4322.70 3579
4323.32 3770
4323.94 3612
4324.56 3734
4325.18 3881
4325.80 3625
4326.42 4032
4327.04 4216
4327.66 3741
4328.28 3828
4328.90 3941
4329.52 3813
4330.14 3804
4330.76 4048
4331.39 3888
4332.01 3635
4332.63 3739
4333.25 3621
4333.87 3862
4334.49 3890
4335.11 3945
4335.73 3945
4336.35 3829
4336.97 4035
4337.59 4051
4338.22 4279
4338.84 4410
4339.46 4206
4340.08 4420
4340.70 4522
4341.32 4604
4341.94 4566
4342.57 4401
4343.19 4395
4343.81 4517
4344.43 4780
4345.05 4899
4345.67 5462
4346.29 5610
4346.92 6160
4347.54 6700
4348.16 7031
4348.78 7278
4349.40 7191
4350.03 6898
4350.65 7131
4351.27 6540
4351.89 6272
4352.51 5493
4353.14 5134
4353.76 5011
4354.38 4804
4355.00 4394
4355.63 4322
4356.25 4084
4356.87 4030
4357.49 4146
4358.12 4141
4358.74 4004
4359.36 3972
4359.98 4028
4360.61 4178
4361.23 4189
4361.85 4005
4362.48 3915
4363.10 4216
4363.72 4074
4364.34 4114
4364.97 4106
4365.59 3885
4366.21 4085
4366.84 3974
4367.46 4014
4368.08 3804
4368.71 3841
4369.33 3725
4369.95 3597
4370.58 3760
4371.20 3619
4371.82 3578
4372.45 3589
4373.07 3557
4373.70 3427
4374.32 3216
4374.94 3425
4375.57 3734
4376.19 3714
4376.81 3824
4377.44 3758
4378.06 4017
4378.69 3788
4379.31 3695
4379.94 3764
4380.56 3750
4381.18 3934
4381.81 4035
4382.43 4107
4383.06 4157
4383.68 4115
4384.31 3860
4384.93 3817
4385.55 3983
4386.18 3923
4386.80 3879
4387.43 4033
4388.05 3829
4388.68 3869
4389.30 3866
4389.93 4134
4390.55 4175
4391.18 3984
4391.80 4092
4392.43 4030
4393.05 4104
4393.68 3951
4394.30 4310
4394.93 4333
4395.55 4453
4396.18 4550
4396.80 4722
4397.43 4843
4398.05 4766
4398.68 4870
4399.31 4860
4399.93 4931
4400.56 5063
4401.18 5078
4401.81 5111
4402.43 4845
4403.06 4781
4403.69 4866
4404.31 4686
4404.94 4650
4405.56 4680
4406.19 4784
4406.82 4804
4407.44 5041
4408.07 4728
4408.69 4810
4409.32 4610
4409.95 4596
4410.57 4450
4411.20 4288
4411.83 4639
4412.45 4556
4413.08 4375
4413.71 4222
4414.33 4576
4414.96 4708
4415.59 4441
4416.21 4529
4416.84 4340
4417.47 4264
4418.09 4202
4418.72 4055
4419.35 3955
4419.97 4177
4420.60 4182
4421.23 4103
4421.85 4094
4422.48 4065
4423.11 4041
4423.74 3917
4424.36 3985
4424.99 3835
4425.62 3768
4426.25 3889
4426.87 3769
4427.50 3781
4428.13 3668
4428.76 3501
4429.38 3466
4430.01 3453
4430.64 3547
4431.27 3664
4431.89 3690
4432.52 3640
4433.15 3361
4433.78 3193
4434.41 3619
4435.03 3486
4435.66 3433
4436.29 3500
4436.92 3732
4437.55 3643
4438.18 3713
4438.80 3556
4439.43 3374
4440.06 3411
4440.69 3413
4441.32 3520
4441.95 3479
4442.57 3556
4443.20 3540
4443.83 3376
4444.46 3477
4445.09 3389
4445.72 3308
4446.35 3439
4446.98 3286
4447.61 3338
4448.23 3361
4448.86 3323
4449.49 3326
4450.12 3385
4450.75 3564
4451.38 3722
4452.01 3619
4452.64 3472
4453.27 3346
4453.90 3376
4454.53 3645
4455.16 3555
4455.79 3366
4456.42 3515
4457.05 3524
4457.67 3528
4458.30 3498
4458.93 3442
4459.56 3344
4460.19 3207
4460.82 3570
4461.45 3459
4462.08 3257
4462.71 3166
4463.34 3220
4463.97 3109
4464.60 2908
4465.23 2995
4465.86 2944
4466.49 3006
4467.13 3054
4467.76 2987
4468.39 3204
4469.02 3182
4469.65 3133
4470.28 3192
4470.91 3147
4471.54 3208
4472.17 3254
4472.80 3208
4473.43 3179
4474.06 3153
4474.69 3120
4475.32 3060
4475.95 3151
4476.59 3150
4477.22 3062
4477.85 3322
4478.48 3249
4479.11 3247
4479.74 3021
4480.37 3016
4481.00 3015
4481.64 3018
4482.27 3042
4482.90 3183
4483.53 3292
4484.16 3223
4484.79 3308
4485.42 3273
4486.06 3384
4486.69 3313
4487.32 3356
4487.95 3345
4488.58 3457
4489.22 3252
4489.85 3270
4490.48 3297
4491.11 3336
4491.74 3315
4492.38 3408
4493.01 3230
4493.64 3079
4494.27 3229
4494.90 3295
4495.54 3297
4496.17 3191
4496.80 3262
4497.43 3305
4498.07 3238
4498.70 3125
4499.33 3162
4499.96 3434
4500.60 3427
4501.23 3590
4501.86 3641
4502.50 3717
4503.13 3797
4503.76 4127
4504.39 4359
4505.03 4302
4505.66 4245
4506.29 4294
4506.93 4209
4507.56 4121
4508.19 3931
4508.83 4035
4509.46 3907
4510.09 3538
4510.73 3266
4511.36 3431
4511.99 3514
4512.63 3358
4513.26 3595
4513.89 3714
4514.53 3621
4515.16 3553
4515.80 3402
4516.43 3416
4517.06 3276
4517.70 3147
4518.33 3215
4518.97 3199
4519.60 3143
4520.23 3369
4520.87 3388
4521.50 3463
4522.14 3507
4522.77 3521
4523.40 3396
4524.04 3387
4524.67 3539
4525.31 3650
4525.94 3457
4526.58 3617
4527.21 3649
4527.85 3777
4528.48 4003
4529.12 4332
4529.75 4786
4530.38 4937
4531.02 5745
4531.65 6630
4532.29 7239
4532.92 8135
4533.56 8496
4534.19 8924
4534.83 9154
4535.46 8394
4536.10 8103
4536.74 7885
4537.37 7178
4538.01 6321
4538.64 5572
4539.28 5237
4539.91 4802
4540.55 4492
4541.18 4032
4541.82 3882
4542.45 3726
4543.09 3683
4543.73 3696
4544.36 3524
4545.00 3576
4545.63 3458
4546.27 3486
4546.91 3398
4547.54 3313
4548.18 3357
4548.81 3566
4549.45 3328
4550.09 3295
4550.72 3267
4551.36 3321
4551.99 3363
4552.63 3346
4553.27 3435
4553.90 3488
4554.54 3221
4555.18 3193
4555.81 3157
4556.45 3163
4557.09 3201
4557.72 3173
4558.36 3226
4559.00 3457
4559.63 3414
4560.27 3395
4560.91 3301
4561.54 3294
4562.18 3366
4562.82 3462
4563.46 3437
4564.09 3284
4564.73 3261
4565.37 3503
4566.00 3349
4566.64 3160
4567.28 3396
4567.92 3253
4568.55 3388
4569.19 3748
4569.83 3452
4570.47 3632
4571.10 3444
4571.74 3656
4572.38 3693
4573.02 3674
4573.66 3572
4574.29 3355
4574.93 3278
4575.57 3248
4576.21 3390
4576.85 3305
4577.48 3379
4578.12 3368
4578.76 3183
4579.40 3213
4580.04 3071
4580.67 3013
4581.31 3281
4581.95 3277
4582.59 3180
4583.23 3237
4583.87 3241
4584.51 3277
4585.14 3481
4585.78 3238
4586.42 3097
4587.06 3380
4587.70 3426
4588.34 3730
4588.98 3637
4589.62 3526
4590.26 3653
4590.89 3688
4591.53 3412
4592.17 3533
4592.81 3530
4593.45 3494
4594.09 3525
4594.73 3472
4595.37 3507
4596.01 3509
4596.65 3380
4597.29 3416
4597.93 3323
4598.57 3253
4599.21 3198
4599.85 3352
4600.49 3414
4601.12 3358
4601.76 3494
4602.40 3644
4603.04 3721
4603.68 3806
4604.32 3919
4604.96 3728
4605.60 3808
4606.24 3822
4606.88 3648
4607.52 3441
4608.17 3627
4608.81 3734
4609.45 3673
4610.09 3641
4610.73 3652
4611.37 3517
4612.01 3750
4612.65 3621
4613.29 3652
4613.93 3541
4614.57 3710
4615.21 3513
4615.85 3587
4616.49 3587
4617.13 3678
4617.77 3491
4618.41 3212
4619.06 3376
4619.70 3322
4620.34 3230
4620.98 3403
4621.62 3394
4622.26 3266
4622.90 3011
4623.54 2992
4624.19 2931
4624.83 3174
4625.47 3155
4626.11 3151
4626.75 3247
4627.39 3020
4628.03 3196
4628.68 3048
4629.32 3041
4629.96 2882
4630.60 3080
4631.24 3034
4631.89 3228
4632.53 3173
4633.17 3112
4633.81 3223
4634.45 3382
4635.10 3292
4635.74 3341
4636.38 3257
4637.02 3390
4637.66 3489
4638.31 3580
4638.95 3529
4639.59 3419
4640.23 3790
4640.88 3912
4641.52 3694
4642.16 3544
4642.80 3666
4643.45 3834
4644.09 3869
4644.73 3800
4645.38 3601
4646.02 3484
4646.66 3381
4647.30 3532
4647.95 3361
4648.59 3570
4649.23 3353
4649.88 3403
4650.52 3719
4651.16 3451
4651.81 3576
4652.45 3716
4653.09 3802
4653.74 3536
4654.38 3655
4655.02 3791
4655.67 3694
4656.31 3654
4656.95 3473
4657.60 3512
4658.24 3466
4658.89 3423
4659.53 3193
4660.17 3212
4660.82 3277
4661.46 3097
4662.10 3164
4662.75 3171
4663.39 2941
4664.04 2925
4664.68 3202
4665.33 3102
4665.97 2959
4666.61 3050
4667.26 3001
4667.90 3108
4668.55 3019
4669.19 3040
4669.84 3115
4670.48 3165
4671.12 3207
4671.77 3159
4672.41 3059
4673.06 3106
4673.70 2981
4674.35 2948
4674.99 2978
4675.64 3036
4676.28 3079
4676.93 2951
4677.57 3123
4678.22 3212
4678.86 3208
4679.51 3092
4680.15 3243
4680.80 3185
4681.44 3292
4682.09 3237
4682.74 3310
4683.38 3423
4684.03 3356
4684.67 3277
4685.32 3296
4685.96 3333
4686.61 3436
4687.25 3310
4687.90 3336
4688.55 3316
4689.19 3283
4689.84 3012
4690.48 2946
4691.13 3213
4691.78 3015
4692.42 3322
4693.07 3148
4693.71 3104
4694.36 3026
4695.01 2990
4695.65 3063
4696.30 3186
4696.95 3511
4697.59 3641
4698.24 3632
4698.89 3424
4699.53 3616
4700.18 3971
4700.83 4120
4701.47 4098
4702.12 3995
4702.77 4210
4703.41 4101
4704.06 3762
4704.71 3855
4705.35 3602
4706.00 3381
4706.65 3603
4707.29 3377
4707.94 3320
4708.59 3327
4709.24 3302
4709.88 3397
4710.53 3307
4711.18 3354
4711.83 3410
4712.47 3312
4713.12 3274
4713.77 3233
4714.42 3219
4715.06 3219
4715.71 3426
4716.36 3332
4717.01 3339
4717.65 3246
4718.30 3228
4718.95 3324
4719.60 3187
4720.25 3357
4720.89 3313
4721.54 3409
4722.19 3498
4722.84 3514
4723.49 3275
4724.13 3486
4724.78 3455
4725.43 3388
4726.08 3595
4726.73 3634
4727.38 3630
4728.03 3721
4728.67 3797
4729.32 3778
4729.97 3941
4730.62 3802
4731.27 3873
4731.92 3730
4732.57 3498
4733.22 3707
4733.86 3449
4734.51 3345
4735.16 3220
4735.81 3329
4736.46 3218
4737.11 3468
4737.76 3455
4738.41 3437
4739.06 3422
4739.71 3355
4740.36 3557
4741.01 3357
4741.65 3195
4742.30 3353
4742.95 3347
4743.60 3440
4744.25 3589
4744.90 3635
4745.55 3345
4746.20 3312
4746.85 3380
4747.50 3539
4748.15 3419
4748.80 3357
4749.45 3453
4750.10 3500
4750.75 3619
4751.40 3661
4752.05 3870
4752.70 3926
4753.35 4002
4754.00 4068
4754.65 3944
4755.30 4194
4755.95 4059
4756.61 4190
4757.26 3779
4757.91 3585
4758.56 3712
4759.21 3566
4759.86 3515
4760.51 3445
4761.16 3376
4761.81 3482
4762.46 3471
4763.11 3188
4763.76 3360
4764.41 3372
4765.07 3655
4765.72 3833
4766.37 4077
4767.02 4178
4767.67 4037
4768.32 4198
4768.97 4592
4769.62 4650
4770.28 4380
4770.93 4312
4771.58 4168
4772.23 4121
4772.88 3833
4773.53 3464
4774.19 3459
4774.84 3253
4775.49 3239
4776.14 3284
4776.79 3251
4777.44 3268
4778.10 3353
4778.75 3548
4779.40 3358
4780.05 3379
4780.70 3435
4781.36 3651
4782.01 3789
4782.66 3609
4783.31 3743
4783.97 3779
4784.62 3923
4785.27 3577
4785.92 3532
4786.58 3487
4787.23 3502
4787.88 3638
4788.53 3394
4789.19 3275
4789.84 3255
4790.49 3416
4791.15 3244
4791.80 3304
4792.45 3217
4793.10 3305
4793.76 3367
4794.41 3242
4795.06 3142
4795.72 3189
4796.37 3055
4797.02 3129
4797.68 3097
4798.33 3088
4798.98 3004
4799.64 3195
4800.29 3207
4800.94 3088
4801.60 3221
4802.25 2819
4802.90 2955
4803.56 2947
4804.21 3064
4804.87 3130
4805.52 3109
4806.17 3080
4806.83 3022
4807.48 2913
4808.14 2956
4808.79 2954
4809.44 3066
4810.10 2969
4810.75 3017
4811.41 2823
4812.06 3177
4812.71 3293
4813.37 3238
4814.02 3069
4814.68 3034
4815.33 3068
4815.99 3201
4816.64 3294
4817.30 3006
4817.95 3557
4818.61 3409
4819.26 3312
4819.92 3426
4820.57 3512
4821.23 3630
4821.88 3540
4822.53 3649
4823.19 3630
4823.85 3580
4824.50 3805
4825.16 3861
4825.81 3648
4826.47 3913
4827.12 3743
4827.78 4035
4828.43 4089
4829.09 3947
4829.74 3864
4830.40 3926
4831.05 3722
4831.71 3910
4832.37 3826
4833.02 3719
4833.68 3895
4834.33 3713
4834.99 3783
4835.64 4102
4836.30 4222
4836.96 4021
4837.61 4234
4838.27 4078
4838.92 4277
4839.58 4318
4840.24 4427
4840.89 4427
4841.55 4355
4842.21 4169
4842.86 4312
4843.52 4360
4844.18 4455
4844.83 4290
4845.49 3995
4846.14 3927
4846.80 4014
4847.46 3973
4848.11 3927
4848.77 4011
4849.43 4266
4850.09 4603
4850.74 4592
4851.40 4620
4852.06 4734
4852.71 4874
4853.37 5081
4854.03 4955
4854.68 5071
4855.34 4895
4856.00 4669
4856.66 4561
4857.31 4405
4857.97 4392
4858.63 4540
4859.29 4374
4859.94 4330
4860.60 4560
4861.26 4323
4861.92 4478
4862.57 4512
4863.23 4720
4863.89 4510
4864.55 4706
4865.21 4389
4865.86 4423
4866.52 4237
4867.18 4259
4867.84 4524
4868.50 4390
4869.15 4489
4869.81 4447
4870.47 4606
4871.13 4435
4871.79 4038
4872.45 4003
4873.10 4045
4873.76 4014
4874.42 4219
4875.08 4215
4875.74 4155
4876.40 4175
4877.06 4055
4877.71 3867
4878.37 4076
4879.03 3842
4879.69 3963
4880.35 3828
4881.01 3765
4881.67 3938
4882.33 3687
4882.99 3706
4883.65 3871
4884.30 3785
4884.96 3759
4885.62 3465
4886.28 3681
4886.94 3647
4887.60 3887
4888.26 3759
4888.92 3596
4889.58 3850
4890.24 4035
4890.90 3921
4891.56 4229
4892.22 4116
4892.88 4376
4893.54 4341
4894.20 4182
4894.86 4319
4895.52 4442
4896.18 4159
4896.84 4087
4897.50 3921
4898.16 3742
4898.82 3830
4899.48 3827
4900.14 4042
4900.80 3981
4901.46 3810
4902.12 3954
4902.78 4041
4903.44 3961
4904.10 3973
4904.76 3731
4905.42 3543
4906.08 3722
4906.74 3711
4907.40 3657
4908.06 3491
4908.73 3257
4909.39 3441
4910.05 3480
4910.71 3527
4911.37 3602
4912.03 3481
4912.69 3519
4913.35 3412
4914.01 3449
4914.68 3341
4915.34 3269
4916.00 3213
4916.66 3182
4917.32 3039
4917.98 3374
4918.64 3302
4919.31 3194
4919.97 2928
4920.63 3059
4921.29 3169
4921.95 3083
4922.61 3065
4923.28 3102
4923.94 3125
4924.60 3085
4925.26 2985
4925.92 3227
4926.59 3251
4927.25 3185
4927.91 3179
4928.57 3192
4929.23 3525
4929.90 3382
4930.56 3246
4931.22 3574
4931.88 3584
4932.55 3648
4933.21 3406
4933.87 3702
4934.53 3812
4935.20 3694
4935.86 3652
4936.52 3575
4937.18 3491
4937.85 3268
4938.51 3295
4939.17 3067
4939.84 3342
4940.50 3478
4941.16 3448
4941.82 3417
4942.49 3161
4943.15 3324
4943.81 3354
4944.48 3360
4945.14 3158
4945.80 3159
4946.47 3149
4947.13 3153
4947.79 3278
4948.46 3199
4949.12 3195
4949.79 3136
4950.45 3155
4951.11 3147
4951.78 3062
4952.44 3158
4953.10 3082
4953.77 2842
4954.43 2825
4955.10 2912
4955.76 3082
4956.42 3028
4957.09 3038
4957.75 3089
4958.42 2913
4959.08 3033
4959.74 3107
4960.41 2988
4961.07 3034
4961.74 3087
4962.40 3240
4963.07 3372
4963.73 3769
4964.40 3699
4965.06 4098
4965.73 4225
4966.39 4201
4967.05 4497
4967.72 4336
4968.38 4282
4969.05 4036
4969.71 3750
4970.38 3751
4971.04 3527
4971.71 3537
4972.37 3555
4973.04 3500
4973.70 3412
4974.37 3635
4975.04 3553
4975.70 3766
4976.37 3663
4977.03 3373
4977.70 3423
4978.36 3366
4979.03 3476
4979.69 3465
4980.36 3549
4981.03 3592
4981.69 3565
4982.36 3461
4983.02 3584
4983.69 3457
4984.35 3293
4985.02 3544
4985.69 3738
4986.35 3729
4987.02 3765
4987.68 3996
4988.35 4231
4989.02 4796
4989.68 4753
4990.35 5259
4991.02 5419
4991.68 5375
4992.35 5348
4993.02 5703
4993.68 5433
4994.35 4956
4995.02 4585
4995.68 4274
4996.35 4096
4997.02 3914
4997.68 3802
4998.35 3558
4999.02 3379
4999.68 2994
5000.35 3139
5001.02 2954
5001.68 2882
5002.35 2862
5003.02 2967
5003.69 3014
5004.35 3031
5005.02 2873
5005.69 2885
5006.35 2901
5007.02 2929
5007.69 3082
5008.36 3046
5009.02 2808
5009.69 2905
5010.36 2829
5011.03 2743
5011.70 2734
5012.36 3090
5013.03 2903
5013.70 2809
5014.37 2751
5015.04 2905
5015.70 2813
5016.37 3046
5017.04 3014
5017.71 3022
5018.38 2959
5019.04 3153
5019.71 3331
5020.38 3171
5021.05 3234
5021.72 3448
5022.39 3475
5023.05 3574
5023.72 3488
5024.39 3311
5025.06 3441
5025.73 3568
5026.40 3538
5027.07 3426
5027.74 3696
5028.40 3567
5029.07 3634
5029.74 3415
5030.41 3259
5031.08 3153
5031.75 3116
5032.42 3227
5033.09 3123
5033.76 3063
5034.43 2737
5035.10 2836
5035.76 2767
5036.43 2814
5037.10 2984
5037.77 2936
5038.44 2886
5039.11 2895
5039.78 2900
5040.45 2907
5041.12 2931
5041.79 2679
5042.46 2746
5043.13 2815
5043.80 2922
5044.47 2948
5045.14 2884
5045.81 3150
5046.48 2992
5047.15 2959
5047.82 3004
5048.49 2889
5049.16 3164
5049.83 2905
5050.50 3012
5051.17 3042
5051.84 3022
5052.51 3171
5053.18 2939
5053.85 3063
5054.52 2981
5055.20 3036
5055.87 3005
5056.54 2975
5057.21 3015
5057.88 3015
5058.55 3048
5059.22 2918
5059.89 2913
5060.56 2825
5061.23 2846
5061.90 2768
5062.58 2958
5063.25 2844
5063.92 2815
5064.59 2766
5065.26 2784
5065.93 2749
5066.60 2823
5067.27 2782
5067.95 2736
5068.62 2728
5069.29 2778
5069.96 2731
5070.63 2699
5071.30 2555
5071.98 2640
5072.65 2561
5073.32 2526
5073.99 2822
5074.66 2581
5075.34 2715
5076.01 2584
5076.68 2568
5077.35 2712
5078.02 2810
5078.70 2705
5079.37 2786
5080.04 2844
5080.71 2862
5081.39 2930
5082.06 2986
5082.73 2963
5083.40 3179
5084.08 3173
5084.75 3092
5085.42 2899
5086.09 2765
5086.77 2880
5087.44 2862
5088.11 2815
5088.79 2857
5089.46 2958
5090.13 2834
5090.80 3057
5091.48 3067
5092.15 3081
5092.82 3196
5093.50 3254
5094.17 3212
5094.84 3434
5095.52 3397
5096.19 3206
5096.86 3246
5097.54 3025
5098.21 3054
5098.88 3086
5099.56 2981
5100.23 3068
5100.90 2866
5101.58 2845
5102.25 3031
5102.93 2978
5103.60 2871
5104.27 3048
5104.95 3084
5105.62 3220
5106.30 3151
5106.97 3371
5107.64 3373
5108.32 3311
5108.99 3281
5109.67 3485
5110.34 3111
5111.02 3092
5111.69 3119
5112.36 2924
5113.04 2988
5113.71 3054
5114.39 2972
5115.06 2901
5115.74 2765
5116.41 2622
5117.09 2639
5117.76 2924
5118.44 2904
5119.11 2839
5119.79 2749
5120.46 3073
5121.14 2971
5121.81 3345
5122.49 3153
5123.16 3143
5123.84 3164
5124.51 3034
5125.19 2905
5125.86 2600
5126.54 2742
5127.21 2837
5127.89 2777
5128.56 2701
5129.24 2828
5129.92 2782
5130.59 2828
5131.27 2762
5131.94 2764
5132.62 2811
5133.29 2701
5133.97 2793
5134.65 2848
5135.32 2776
5136.00 2784
5136.67 2658
5137.35 2747
5138.03 2935
5138.70 2938
5139.38 2806
5140.05 2779
5140.73 3052
5141.41 2898
5142.08 2973
5142.76 2857
5143.44 2889
5144.11 2844
5144.79 2962
5145.47 2971
5146.14 2930
5146.82 2881
5147.50 2843
5148.17 2684
5148.85 2557
5149.53 2807
5150.20 2662
5150.88 2646
5151.56 2673
5152.24 2710
5152.91 2554
5153.59 2628
5154.27 2641
5154.94 2644
5155.62 2434
5156.30 2777
5156.98 2669
5157.65 2648
5158.33 2523
5159.01 2646
5159.69 2555
5160.36 2559
5161.04 2521
5161.72 2559
5162.40 2718
5163.07 2840
5163.75 2671
5164.43 2627
5165.11 2630
5165.79 2638
5166.46 2672
5167.14 2711
5167.82 2688
5168.50 2560
5169.18 2534
5169.86 2653
5170.53 2604
5171.21 2492
5171.89 2543
5172.57 2701
5173.25 2605
5173.93 2673
5174.60 2512
5175.28 2548
5175.96 2517
5176.64 2640
5177.32 2653
5178.00 2614
5178.68 2501
5179.36 2663
5180.03 2658
5180.71 2583
5181.39 2714
5182.07 2683
5182.75 2516
5183.43 2630
5184.11 2462
5184.79 2588
5185.47 2661
5186.15 2535
5186.83 2468
5187.51 2565
5188.18 2573
5188.86 2471
5189.54 2442
5190.22 2632
5190.90 2444
5191.58 2372
5192.26 2373
5192.94 2442
5193.62 2478
5194.30 2354
5194.98 2303
5195.66 2370
5196.34 2372
5197.02 2443
5197.70 2478
5198.38 2537
5199.06 2513
5199.74 2355
5200.42 2388
5201.10 2681
5201.78 2688
5202.46 2399
5203.14 2410
5203.82 2556
5204.50 2570
5205.19 2641
5205.87 2582
5206.55 2662
5207.23 2618
5207.91 2678
5208.59 2672
5209.27 2766
5209.95 2810
5210.63 2942
5211.31 3180
5211.99 3330
5212.67 3290
5213.36 3276
5214.04 3205
5214.72 3244
5215.40 2955
5216.08 2799
5216.76 2780
5217.44 2854
5218.12 2875
5218.81 2765
5219.49 2725
5220.17 2608
5220.85 2925
5221.53 2889
5222.21 2670
5222.90 2803
5223.58 2884
5224.26 2739
5224.94 2431
5225.62 2617
5226.30 2748
5226.99 2792
5227.67 2773
5228.35 2753
5229.03 2712
5229.71 2689
5230.40 2675
5231.08 2666
5231.76 2784
5232.44 2641
5233.13 2565
5233.81 2656
5234.49 2639
5235.17 2889
5235.86 2749
5236.54 2718
5237.22 2773
5237.90 2687
5238.59 2578
5239.27 2605
5239.95 2684
5240.64 2824
5241.32 2875
5242.00 2822
5242.68 2881
5243.37 2696
5244.05 2643
5244.73 2745
5245.42 2631
5246.10 2642
5246.78 2799
5247.47 2705
5248.15 2784
5248.83 2769
5249.52 2730
5250.20 2677
5250.88 2603
5251.57 2721
5252.25 2682
5252.93 2830
5253.62 2778
5254.30 2794
5254.99 2748
5255.67 2699
5256.35 2532
5257.04 2612
5257.72 2522
5258.41 2462
5259.09 2486
5259.77 2613
5260.46 2710
5261.14 2706
5261.83 2528
5262.51 2495
5263.20 2625
5263.88 2710
5264.56 2714
5265.25 2789
5265.93 2807
5266.62 2777
5267.30 2919
5267.99 2875
5268.67 2857
5269.36 2790
5270.04 2670
5270.73 2803
5271.41 2848
5272.10 2942
5272.78 2794
5273.47 2676
5274.15 2779
5274.84 2657
5275.52 2732
5276.21 2739
5276.89 2609
5277.58 2641
5278.26 2683
5278.95 2553
5279.63 2704
5280.32 2761
5281.00 2870
5281.69 2710
5282.38 2805
5283.06 2820
5283.75 2927
5284.43 3044
5285.12 3112
5285.80 3102
5286.49 3105
5287.18 3223
5287.86 2997
5288.55 2803
5289.23 2987
5289.92 2737
5290.61 2714
5291.29 2787
5291.98 2759
5292.66 2737
5293.35 2670
5294.04 2791
5294.72 2721
5295.41 2699
5296.10 2791
5296.78 2902
5297.47 2859
5298.16 2761
5298.84 2874
5299.53 2885
5300.22 2605
5300.90 2710
5301.59 2664
5302.28 2668
5302.96 2768
5303.65 2760
5304.34 2728
5305.03 2751
5305.71 2670
5306.40 2742
5307.09 2838
5307.77 2815
5308.46 2531
5309.15 2717
5309.84 2747
5310.52 2829
5311.21 2997
5311.90 2925
5312.59 2944
5313.27 2843
5313.96 2882
5314.65 2811
5315.34 2801
5316.02 3125
5316.71 2963
5317.40 2817
5318.09 2844
5318.78 2849
5319.46 2730
5320.15 2702
5320.84 2918
5321.53 2956
5322.22 2930
5322.90 2806
5323.59 2887
5324.28 2938
5324.97 2984
5325.66 3128
5326.35 2864
5327.04 2688
5327.72 2763
5328.41 2902
5329.10 2814
5329.79 2903
5330.48 3057
5331.17 3237
5331.86 3177
5332.54 3021
5333.23 3067
5333.92 3174
5334.61 3256
5335.30 3239
5335.99 3239
5336.68 3148
5337.37 3129
5338.06 3167
5338.75 3110
5339.44 3077
5340.12 3057
5340.81 2849
5341.50 2894
5342.19 2782
5342.88 2866
5343.57 2994
5344.26 3002
5344.95 2987
5345.64 2906
5346.33 3092
5347.02 3086
5347.71 3323
5348.40 3391
5349.09 3601
5349.78 3742
5350.47 3804
5351.16 4109
5351.85 4530
5352.54 4514
5353.23 4639
5353.92 4670
5354.61 4870
5355.30 4912
5355.99 4737
5356.68 4348
5357.37 4207
5358.06 3861
5358.75 3610
5359.44 3176
5360.14 3007
5360.83 3029
5361.52 2934
5362.21 2962
5362.90 2770
5363.59 2998
5364.28 3105
5364.97 2939
5365.66 3241
5366.35 3182
5367.04 3110
5367.74 3056
5368.43 2894
5369.12 2839
5369.81 3002
5370.50 2931
5371.19 2775
5371.88 2708
5372.57 2801
5373.27 2665
5373.96 2695
5374.65 2699
5375.34 2829
5376.03 2900
5376.72 2706
5377.42 2845
5378.11 2833
5378.80 2974
5379.49 2865
5380.18 2925
5380.88 3321
5381.57 3383
5382.26 3375
5382.95 3517
5383.64 3695
5384.34 3837
5385.03 3643
5385.72 3657
5386.41 3347
5387.11 3249
5387.80 3016
5388.49 3041
5389.18 3066
5389.88 2968
5390.57 2965
5391.26 2938
5391.95 3035
5392.65 3011
5393.34 2834
5394.03 2722
5394.72 2820
5395.42 2768
5396.11 2791
5396.80 2779
5397.50 2713
5398.19 2661
5398.88 2747
5399.58 2648
5400.27 2663
5400.96 2652
5401.66 2695
5402.35 2758
5403.04 2750
5403.74 2779
5404.43 2607
5405.12 2531
5405.82 2564
5406.51 2615
5407.20 2719
5407.90 2747
5408.59 2708
5409.28 2747
5409.98 2796
5410.67 2661
5411.37 2644
5412.06 2729
5412.75 2685
5413.45 2512
5414.14 2622
5414.84 2670
5415.53 2736
5416.23 2775
5416.92 2688
5417.61 2671
5418.31 2728
5419.00 2684
5419.70 2809
5420.39 2666
5421.09 2836
5421.78 2668
5422.48 2624
5423.17 2681
5423.87 2618
5424.56 2643
5425.25 2596
5425.95 2685
5426.64 2689
5427.34 2518
5428.03 2609
5428.73 2633
5429.42 2598
5430.12 2571
5430.82 2566
5431.51 2524
5432.21 2608
5432.90 2544
5433.60 2627
5434.29 2699
5434.99 2721
5435.68 2760
5436.38 2714
5437.07 2780
5437.77 2816
5438.47 2899
5439.16 2972
5439.86 2883
5440.55 2981
5441.25 3003
5441.94 2897
5442.64 2710
5443.34 2976
5444.03 2882
5444.73 2907
5445.42 2962
5446.12 3171
5446.82 3425
5447.51 3380
5448.21 3243
5448.91 3611
5449.60 3704
5450.30 3775
5450.99 3952
5451.69 3766
5452.39 3709
5453.08 3532
5453.78 3584
5454.48 3520
5455.17 3394
5455.87 3218
5456.57 3111
5457.27 3122
5457.96 3043
5458.66 2827
5459.36 2793
5460.05 2860
5460.75 2785
5461.45 2863
5462.14 2907
5462.84 3041
5463.54 2917
5464.24 2964
5464.93 2991
5465.63 2953
5466.33 3024
5467.03 3117
5467.72 3132
5468.42 3242
5469.12 3103
5469.82 3097
5470.51 3178
5471.21 3024
5471.91 3012
5472.61 3146
5473.31 3262
5474.00 3179
5474.70 2921
5475.40 2960
5476.10 3015
5476.80 2993
5477.49 3080
5478.19 2974
5478.89 3264
5479.59 3323
5480.29 3223
5480.99 3442
5481.68 3747
5482.38 3621
5483.08 3753
5483.78 3989
5484.48 3917
5485.18 3897
5485.88 3579
5486.57 3525
5487.27 3405
5487.97 3443
5488.67 3530
5489.37 3580
5490.07 3594
5490.77 3697
5491.47 3476
5492.17 3529
5492.87 3548
5493.56 3515
5494.26 3368
5494.96 3391
5495.66 3302
5496.36 3499
5497.06 3584
5497.76 3637
5498.46 3765
5499.16 3663
5499.86 3812
5500.56 4165
5501.26 4452
5501.96 4738
5502.66 4749
5503.36 5320
5504.06 5331
5504.76 5341
5505.46 5173
5506.16 4763
5506.86 4624
5507.56 4209
5508.26 4075
5508.96 4049
5509.66 3944
5510.36 3803
5511.06 3638
5511.76 3578
5512.46 3693
5513.16 3729
5513.86 3641
5514.56 3538
5515.26 3385
5515.96 3423
5516.66 3353
5517.36 3245
5518.07 3227
5518.77 3153
5519.47 3129
5520.17 3132
5520.87 3128
5521.57 3094
5522.27 2981
5522.97 2963
5523.67 2857
5524.37 2899
5525.08 2957
5525.78 2882
5526.48 2804
5527.18 2737
5527.88 2736
5528.58 2749
5529.28 2837
5529.99 2890
5530.69 2775
5531.39 2763
5532.09 2635
5532.79 2773
5533.49 2675
5534.20 2794
5534.90 2848
5535.60 2760
5536.30 2747
5537.00 2762
5537.70 2687
5538.41 2785
5539.11 2806
5539.81 2851
5540.51 2813
5541.22 2730
5541.92 2752
5542.62 2739
5543.32 2718
5544.02 2436
5544.73 2666
5545.43 2633
5546.13 2698
5546.84 2603
5547.54 2662
5548.24 2834
5548.94 2869
5549.65 2848
5550.35 3027
5551.05 2872
5551.75 2796
5552.46 2809
5553.16 2700
5553.86 2751
5554.57 2487
5555.27 2479
5555.97 2615
5556.68 2551
5557.38 2535
5558.08 2452
5558.79 2579
5559.49 2641
5560.19 2450
5560.90 2514
5561.60 2661
5562.30 2726
5563.01 2752
5563.71 2576
5564.41 2752
5565.12 2571
5565.82 2663
5566.53 2776
5567.23 2932
5567.93 2901
5568.64 2962
5569.34 2768
5570.05 2783
5570.75 2576
5571.45 2508
5572.16 2549
5572.86 2614
5573.57 2795
5574.27 2769
5574.98 2712
5575.68 2652
5576.38 2874
5577.09 2825
5577.79 2665
5578.50 2607
5579.20 2618
5579.91 2687
5580.61 2603
5581.32 2616
5582.02 2597
5582.73 2623
5583.43 2623
5584.14 2672
5584.84 2794
5585.55 2644
5586.25 2587
5586.96 2587
5587.66 2648
5588.37 2576
5589.07 2755
5589.78 2711
5590.48 2669
5591.19 2612
5591.89 2628
5592.60 2431
5593.31 2478
5594.01 2629
5594.72 2567
5595.42 2543
5596.13 2537
5596.83 2475
5597.54 2641
5598.25 2366
5598.95 2371
5599.66 2536
5600.36 2353
5601.07 2277
5601.78 2410
5602.48 2480
5603.19 2390
5603.89 2336
5604.60 2488
5605.31 2433
5606.01 2408
5606.72 2362
5607.43 2231
5608.13 2231
5608.84 2272
5609.54 2278
5610.25 2341
5610.96 2432
5611.66 2390
5612.37 2299
5613.08 2253
5613.79 2454
5614.49 2347
5615.20 2229
5615.91 2317
5616.61 2260
5617.32 2291
5618.03 2297
5618.73 2275
5619.44 2365
5620.15 2428
5620.86 2402
5621.56 2260
5622.27 2426
5622.98 2535
5623.69 2412
5624.39 2412
5625.10 2389
5625.81 2478
5626.52 2420
5627.22 2395
5627.93 2450
5628.64 2342
5629.35 2433
5630.05 2448
5630.76 2466
5631.47 2579
5632.18 2526
5632.89 2525
5633.59 2583
5634.30 2419
5635.01 2413
5635.72 2600
5636.43 2640
5637.14 2424
5637.84 2618
5638.55 2663
5639.26 2650
5639.97 2578
5640.68 2665
5641.39 2708
5642.10 2625
5642.80 2701
5643.51 2688
5644.22 2735
5644.93 2736
5645.64 2801
5646.35 2610
5647.06 2683
5647.77 2698
5648.47 2560
5649.18 2598
5649.89 2634
5650.60 2499
5651.31 2569
5652.02 2667
5652.73 2587
5653.44 2630
5654.15 2547
5654.86 2555
5655.57 2381
5656.28 2391
5656.99 2511
5657.70 2724
5658.41 2852
5659.12 2794
5659.83 2901
5660.54 2957
5661.24 2808
5661.95 2839
5662.66 2800
5663.37 2921
5664.08 2861
5664.79 2702
5665.50 2827
5666.21 2554
5666.93 2753
5667.64 2634
5668.35 2657
5669.06 2701
5669.77 2634
5670.48 2821
5671.19 2851
5671.90 2782
5672.61 2703
5673.32 2830
5674.03 2891
5674.74 2690
5675.45 2654
5676.16 2651
5676.87 2635
5677.58 2567
5678.29 2604
5679.01 2641
5679.72 2446
5680.43 2437
5681.14 2522
5681.85 2448
5682.56 2341
5683.27 2376
5683.98 2453
5684.69 2393
5685.41 2469
5686.12 2320
5686.83 2248
5687.54 2352
5688.25 2449
5688.96 2534
5689.67 2358
5690.39 2251
5691.10 2306
5691.81 2440
5692.52 2386
5693.23 2340
5693.95 2468
5694.66 2405
5695.37 2378
5696.08 2460
5696.79 2380
5697.51 2291
5698.22 2375
5698.93 2346
5699.64 2440
5700.35 2293
5701.07 2313
5701.78 2428
5702.49 2291
5703.20 2315
5703.92 2562
5704.63 2563
5705.34 2519
5706.05 2279
5706.77 2292
5707.48 2333
5708.19 2494
5708.90 2478
5709.62 2342
5710.33 2316
5711.04 2396
5711.76 2457
5712.47 2391
5713.18 2375
5713.90 2339
5714.61 2313
5715.32 2279
5716.04 2278
5716.75 2270
5717.46 2390
5718.18 2335
5718.89 2313
5719.60 2492
5720.32 2272
5721.03 2224
5721.74 2386
5722.46 2408
5723.17 2422
5723.88 2193
5724.60 2308
5725.31 2416
5726.03 2447
5726.74 2420
5727.45 2530
5728.17 2671
5728.88 2695
5729.60 2570
5730.31 2622
5731.02 2615
5731.74 2604
5732.45 2882
5733.17 2692
5733.88 2668
5734.60 2659
5735.31 2678
5736.02 2637
5736.74 2605
5737.45 2517
5738.17 2437
5738.88 2380
5739.60 2400
5740.31 2574
5741.03 2632
5741.74 2378
5742.46 2543
5743.17 2594
5743.89 2495
5744.60 2484
5745.32 2462
5746.03 2476
5746.75 2412
5747.46 2604
5748.18 2692
5748.89 2635
5749.61 2710
5750.32 2897
5751.04 2850
5751.76 2628
5752.47 2707
5753.19 2921
5753.90 2878
5754.62 2874
5755.33 2944
5756.05 3012
5756.77 3278
5757.48 3244
5758.20 3206
5758.91 3102
5759.63 2946
5760.34 3175
5761.06 3073
5761.78 2816
5762.49 2812
5763.21 2786
5763.93 2844
5764.64 2954
5765.36 3009
5766.07 2923
5766.79 2777
5767.51 2906
5768.22 3089
5768.94 2934
5769.66 2960
5770.37 3082
5771.09 3065
5771.81 3004
5772.52 2967
5773.24 2972
5773.96 3169
5774.67 3070
5775.39 3271
5776.11 3294
5776.83 3238
5777.54 3284
5778.26 3205
5778.98 3298
5779.69 3487
5780.41 3438
5781.13 3610
5781.85 3591
5782.56 3565
5783.28 3619
5784.00 3477
5784.72 3603
5785.43 3438
5786.15 3529
5786.87 3432
5787.59 3242
5788.30 3280
5789.02 3500
5789.74 3618
5790.46 3670
5791.18 3682
5791.89 3654
5792.61 3830
5793.33 3756
5794.05 3902
5794.77 4176
5795.48 4234
5796.20 4178
5796.92 4347
5797.64 4412
5798.36 4428
5799.08 4871
5799.80 5326
5800.51 5928
5801.23 6436
5801.95 6792
5802.67 7442
5803.39 8118
5804.11 8420
5804.83 8176
5805.54 7922
5806.26 7307
5806.98 6698
5807.70 6332
5808.42 5956
5809.14 5680
5809.86 5803
5810.58 5785
5811.30 5875
5812.02 5947
5812.74 5990
5813.45 5928
5814.17 6505
5814.89 6493
5815.61 6669
5816.33 7186
5817.05 8321
5817.77 9644
5818.49 10983
5819.21 11881
5819.93 13206
5820.65 13967
5821.37 14003
5822.09 13212
5822.81 12098
5823.53 11113
5824.25 9859
5824.97 8571
5825.69 7818
5826.41 7485
5827.13 7190
5827.85 7027
5828.57 6659
5829.29 6537
5830.01 6459
5830.73 6355
5831.45 6495
5832.17 6527
5832.89 6315
5833.61 6346
5834.33 6296
5835.06 6177
5835.78 6052
5836.50 5891
5837.22 5984
5837.94 5951
5838.66 5859
5839.38 5575
5840.10 5729
5840.82 5274
5841.54 4851
5842.26 5211
5842.99 5067
5843.71 4669
5844.43 4573
5845.15 4349
5845.87 4206
5846.59 4008
5847.31 4074
5848.04 4022
5848.76 4102
5849.48 3987
5850.20 3898
5850.92 3973
5851.64 3685
5852.36 3574
5853.09 3631
5853.81 3736
5854.53 3714
5855.25 3746
5855.97 3539
5856.70 3599
5857.42 3732
5858.14 3793
5858.86 3737
5859.58 3769
5860.31 3577
5861.03 3718
5861.75 3630
5862.47 3541
5863.20 3534
5863.92 3563
5864.64 3585
5865.36 3406
5866.09 3370
5866.81 3284
5867.53 3303
5868.25 3272
5868.98 3346
5869.70 3179
5870.42 3052
5871.15 3235
5871.87 3300
5872.59 3240
5873.31 3157
5874.04 3168
5874.76 3279
5875.48 3395
5876.21 3400
5876.93 3229
5877.65 3199
5878.38 3229
5879.10 3375
5879.82 3242
5880.55 3277
5881.27 3208
5881.99 3143
5882.72 3322
5883.44 3249
5884.17 3314
5884.89 3081
5885.61 3046
5886.34 3174
5887.06 3033
5887.78 3076
5888.51 3199
5889.23 3192
5889.96 3215
5890.68 3258
5891.41 3279
5892.13 3214
5892.85 3131
5893.58 3058
5894.30 2943
5895.03 3145
5895.75 3016
5896.48 3008
5897.20 3002
5897.92 2831
5898.65 2973
5899.37 3000
5900.10 2966
5900.82 2951
5901.55 3034
5902.27 3009
5903.00 3033
5903.72 3117
5904.45 3255
5905.17 3208
5905.90 3300
5906.62 3076
5907.35 2926
5908.07 2941
5908.80 2889
5909.52 2873
5910.25 2992
5910.97 3019
5911.70 2937
5912.43 2914
5913.15 3015
5913.88 2947
5914.60 2881
5915.33 2911
5916.05 3054
5916.78 2889
5917.50 2981
5918.23 2928
5918.96 3079
5919.68 3081
5920.41 2965
5921.13 2808
5921.86 2974
5922.59 3070
5923.31 2889
5924.04 2763
5924.76 2559
5925.49 2701
5926.22 2819
5926.94 2837
5927.67 2828
5928.40 2819
5929.12 2803
5929.85 2878
5930.58 3047
5931.30 2997
5932.03 3113
5932.76 2869
5933.48 2961
5934.21 2989
5934.94 2972
5935.66 2972
5936.39 2965
5937.12 2940
5937.84 2922
5938.57 2941
5939.30 2942
5940.02 3176
5940.75 3393
5941.48 3324
5942.21 3196
5942.93 3190
5943.66 3092
5944.39 2990
5945.12 3054
5945.84 3233
5946.57 2987
5947.30 3006
5948.03 3210
5948.75 3177
5949.48 3144
5950.21 3214
5950.94 3259
5951.67 3298
5952.39 3324
5953.12 3562
5953.85 3527
5954.58 3789
5955.31 3854
5956.03 3622
5956.76 3729
5957.49 3737
5958.22 3635
5958.95 3514
5959.67 3512
5960.40 3595
5961.13 3652
5961.86 3828
5962.59 3722
5963.32 3740
5964.05 3760
5964.77 3967
5965.50 3870
5966.23 3938
5966.96 4305
5967.69 4579
5968.42 4645
5969.15 4882
5969.88 4906
5970.61 4986
5971.33 4865
5972.06 4832
5972.79 4719
5973.52 4632
5974.25 4421
5974.98 4077
5975.71 3940
5976.44 3938
5977.17 4077
5977.90 4064
5978.63 3913
5979.36 4147
5980.09 4300
5980.82 4188
5981.55 4273
5982.28 4321
5983.01 4358
5983.74 4500
5984.46 4428
5985.19 4493
5985.92 4426
5986.65 4342
5987.38 4374
5988.11 4515
5988.85 4434
5989.58 4438
5990.31 4494
5991.04 4271
5991.77 4474
5992.50 4470
5993.23 4396
5993.96 4611
5994.69 4693
5995.42 4704
5996.15 4613
5996.88 4525
5997.61 4394
5998.34 4500
5999.07 4671
5999.80 4757
6000.53 4645
6001.26 4744
6002.00 4698
6002.73 4652
6003.46 4785
6004.19 4728
6004.92 4492
6005.65 4657
6006.38 4553
6007.11 4518
6007.84 4503
6008.58 4617
6009.31 4701
6010.04 5114
6010.77 5640
6011.50 6096
6012.23 6609
6012.96 7186
6013.70 7800
6014.43 8478
6015.16 8689
6015.89 8959
6016.62 9013
6017.36 8635
6018.09 8301
6018.82 7931
6019.55 7285
6020.28 6683
6021.02 6195
6021.75 5843
6022.48 5279
6023.21 4796
6023.94 4482
6024.68 4163
6025.41 3984
6026.14 3858
6026.87 3784
6027.61 3798
6028.34 3811
6029.07 3894
6029.80 3706
6030.54 3728
6031.27 3684
6032.00 3689
6032.73 3560
6033.47 3523
6034.20 3551
6034.93 3570
6035.67 3628
6036.40 3536
6037.13 3568
6037.87 3685
6038.60 3766
6039.33 3829
6040.07 3742
6040.80 3586
6041.53 3603
6042.27 3439
6043.00 3634
6043.73 3796
6044.47 3607
6045.20 3715
6045.93 3891
6046.67 3987
6047.40 4129
6048.13 4006
6048.87 4027
6049.60 4192
6050.34 4135
6051.07 4075
6051.80 4256
6052.54 4211
6053.27 4353
6054.01 4577
6054.74 4687
6055.47 4660
6056.21 4745
6056.94 4610
6057.68 4571
6058.41 4551
6059.15 4480
6059.88 4335
6060.61 4169
6061.35 3968
6062.08 3927
6062.82 4008
6063.55 3880
6064.29 3729
6065.02 3826
6065.76 3695
6066.49 3701
6067.23 3881
6067.96 3633
6068.70 3650
6069.43 3800
6070.17 3877
6070.90 3673
6071.64 3800
6072.37 3563
6073.11 3721
6073.84 3629
6074.58 3656
6075.31 3716
6076.05 3487
6076.78 3375
6077.52 3384
6078.26 3337
6078.99 3260
6079.73 3284
6080.46 3353
6081.20 3358
6081.93 3385
6082.67 3504
6083.41 3453
6084.14 3439
6084.88 3364
6085.61 3170
6086.35 3133
6087.09 3252
6087.82 3316
6088.56 3170
6089.30 3291
6090.03 3224
6090.77 3264
6091.50 3317
6092.24 3431
6092.98 3529
6093.71 3489
6094.45 3494
6095.19 3550
6095.92 3547
6096.66 3398
6097.40 3544
6098.13 3556
6098.87 3303
6099.61 3201
6100.34 3571
6101.08 3356
6101.82 3339
6102.56 3289
6103.29 3339
6104.03 3294
6104.77 3266
6105.50 3132
6106.24 3157
6106.98 3143
6107.72 3188
6108.45 3196
6109.19 3308
6109.93 3194
6110.67 3129
6111.40 3025
6112.14 3054
6112.88 3153
6113.62 3253
6114.35 3211
6115.09 3266
6115.83 3319
6116.57 3366
6117.31 3233
6118.04 3225
6118.78 3296
6119.52 3388
6120.26 3239
6121.00 3332
6121.73 3469
6122.47 3381
6123.21 3411
6123.95 3610
6124.69 3624
6125.43 3655
6126.16 3574
6126.90 3532
6127.64 3745
6128.38 3669
6129.12 3550
6129.86 3547
6130.60 3523
6131.33 3446
6132.07 3557
6132.81 3569
6133.55 3515
6134.29 3671
6135.03 3554
6135.77 3354
6136.51 3492
6137.25 3371
6137.99 3410
6138.73 3380
6139.46 3594
6140.20 3460
6140.94 3483
6141.68 3649
6142.42 3619
6143.16 3452
6143.90 3358
6144.64 3702
6145.38 3634
6146.12 3468
6146.86 3521
6147.60 3436
6148.34 3496
6149.08 3612
6149.82 3454
6150.56 3512
6151.30 3510
6152.04 3593
6152.78 3580
6153.52 3815
6154.26 3771
6155.00 3786
6155.74 3869
6156.48 4074
6157.22 3777
6157.96 3642
6158.70 3919
6159.44 3960
6160.18 4003
6160.92 3865
6161.66 4056
6162.40 4109
6163.15 3977
6163.89 3888
6164.63 4000
6165.37 4322
6166.11 4423
6166.85 4492
6167.59 4804
6168.33 4914
6169.07 4917
6169.81 5289
6170.55 5258
6171.30 5363
6172.04 5394
6172.78 5211
6173.52 5330
6174.26 5314
6175.00 5258
6175.74 5086
6176.49 4960
6177.23 5299
6177.97 5219
6178.71 4823
6179.45 4746
6180.19 4809
6180.94 4780
6181.68 4720
6182.42 4850
6183.16 4868
6183.90 5101
6184.65 4848
6185.39 4993
6186.13 5183
6186.87 5163
6187.61 5079
6188.36 5107
6189.10 5089
6189.84 4962
6190.58 5202
6191.33 5146
6192.07 5301
6192.81 5561
6193.55 5703
6194.30 5799
6195.04 6012
6195.78 6088
6196.52 6068
6197.27 6175
6198.01 6081
6198.75 6174
6199.49 6183
6200.24 6230
6200.98 6229
6201.72 5943
6202.47 5975
6203.21 5876
6203.95 6259
6204.70 6443
6205.44 6802
6206.18 7239
6206.93 7876
6207.67 9003
6208.41 10889
6209.16 13333
6209.90 15814
6210.64 18505
6211.39 20549
6212.13 22017
6212.87 23376
6213.62 23129
6214.36 21873
6215.11 20181
6215.85 17880
6216.59 15706
6217.34 13309
6218.08 11458
6218.83 10050
6219.57 8688
6220.31 7942
6221.06 6994
6221.80 6679
6222.55 6600
6223.29 6311
6224.04 6179
6224.78 6651
6225.52 6895
6226.27 7272
6227.01 7545
6227.76 7808
6228.50 7744
6229.25 7596
6229.99 7316
6230.74 6869
6231.48 6591
6232.23 6221
6232.97 5708
6233.72 5129
6234.46 4854
6235.21 4727
6235.95 4595
6236.70 4533
6237.44 4391
6238.19 4486
6238.93 4343
6239.68 4436
6240.42 4516
6241.17 4631
6241.91 4825
6242.66 4734
6243.40 4682
6244.15 4818
6244.90 4780
6245.64 5038
6246.39 5044
6247.13 4878
6247.88 4974
6248.62 5261
6249.37 5663
6250.12 5821
6250.86 5691
6251.61 6142
6252.35 6035
6253.10 6055
6253.85 5996
6254.59 5683
6255.34 5526
6256.09 5084
6256.83 5181
6257.58 5029
6258.32 5031
6259.07 5277
6259.82 5205
6260.56 5259
6261.31 5086
6262.06 5137
6262.80 5166
6263.55 5170
6264.30 5073
6265.04 4856
6265.79 4525
6266.54 4772
6267.29 4750
6268.03 4613
6268.78 4724
6269.53 4636
6270.27 4720
6271.02 4692
6271.77 4815
6272.52 4749
6273.26 4582
6274.01 4629
6274.76 4748
6275.50 4610
6276.25 4469
6277.00 4533
6277.75 4613
6278.49 4592
6279.24 4457
6279.99 4486
6280.74 4517
6281.49 4468
6282.23 4390
6282.98 4353
6283.73 4326
6284.48 4397
6285.23 4315
6285.97 4419
6286.72 4350
6287.47 4258
6288.22 4376
6288.97 4629
6289.71 4584
6290.46 4666
6291.21 5015
6291.96 5100
6292.71 5150
6293.46 4901
6294.21 4878
6294.95 4507
6295.70 4413
6296.45 4257
6297.20 4016
6297.95 3924
6298.70 3782
6299.45 3848
6300.20 3893
6300.94 3843
6301.69 3846
6302.44 3678
6303.19 3668
6303.94 3636
6304.69 3755
6305.44 3653
6306.19 3619
6306.94 3652
6307.69 3693
6308.44 3582
6309.19 3751
6309.94 3684
6310.69 3753
6311.43 3834
6312.18 3793
6312.93 3785
6313.68 3680
6314.43 3766
6315.18 3915
6315.93 4010
6316.68 3992
6317.43 4044
6318.18 3996
6318.93 4024
6319.68 3985
6320.43 4040
6321.18 4029
6321.93 3773
6322.68 3750
6323.43 3829
6324.18 3624
6324.94 3651
6325.69 3638
6326.44 3595
6327.19 3666
6327.94 3436
6328.69 3464
6329.44 3703
6330.19 3712
6330.94 3521
6331.69 3748
6332.44 3664
6333.19 3352
6333.94 3277
6334.69 3366
6335.45 3326
6336.20 3364
6336.95 3288
6337.70 3256
6338.45 3270
6339.20 3279
6339.95 3081
6340.70 3084
6341.46 3168
6342.21 2984
6342.96 3104
6343.71 3064
6344.46 3176
6345.21 3398
6345.96 3231
6346.72 3274
6347.47 3296
6348.22 3241
6348.97 3186
6349.72 3116
6350.48 3189
6351.23 3304
6351.98 3185
6352.73 3261
6353.48 3306
6354.24 3469
6354.99 3455
6355.74 3491
6356.49 3442
6357.24 3389
6358.00 3476
6358.75 3448
6359.50 3650
6360.25 3246
6361.01 3163
6361.76 3164
6362.51 3360
6363.26 3165
6364.02 3130
6364.77 3255
6365.52 3186
6366.28 3257
6367.03 3130
6367.78 3312
6368.53 3159
6369.29 3453
6370.04 3478
6370.79 3092
6371.55 3326
6372.30 3426
6373.05 3315
6373.81 3215
6374.56 3275
6375.31 3298
6376.07 3387
6376.82 3255
6377.57 3245
6378.33 3238
6379.08 3048
6379.83 3063
6380.59 3187
6381.34 3123
6382.10 3137
6382.85 3203
6383.60 3360
6384.36 3344
6385.11 3368
6385.87 3326
6386.62 3411
6387.37 3343
6388.13 3331
6388.88 3194
6389.64 3273
6390.39 3261
6391.14 3083
6391.90 3206
6392.65 3100
6393.41 3085
6394.16 3213
6394.92 3173
6395.67 3192
6396.43 3149
6397.18 3100
6397.94 3186
6398.69 2981
6399.45 2988
6400.20 3203
6400.96 3151
6401.71 3070
6402.47 3062
6403.22 3094
6403.98 3016
6404.73 2958
6405.49 3124
6406.24 3002
6407.00 3061
6407.75 2932
6408.51 2990
6409.26 3078
6410.02 2984
6410.77 2916
6411.53 2900
6412.28 2990
6413.04 3212
6413.80 2982
6414.55 3107
6415.31 3253
6416.06 3272
6416.82 3229
6417.57 3219
6418.33 3125
6419.09 3101
6419.84 3034
6420.60 3184
6421.35 3412
6422.11 3143
6422.87 3261
6423.62 3399
6424.38 3541
6425.14 3844
6425.89 3908
6426.65 3920
6427.40 4172
6428.16 4240
6428.92 4047
6429.67 4073
6430.43 3807
6431.19 3676
6431.94 3527
6432.70 3386
6433.46 3362
6434.22 3254
6434.97 3111
6435.73 3072
6436.49 3052
6437.24 3058
6438.00 3024
6438.76 3009
6439.51 3048
6440.27 3219
6441.03 3096
6441.79 2994
6442.54 3086
6443.30 3019
6444.06 3081
6444.82 3076
6445.57 3081
6446.33 2948
6447.09 2815
6447.85 2849
6448.60 2886
6449.36 2876
6450.12 2900
6450.88 2933
6451.64 2776
6452.39 2896
6453.15 2927
6453.91 2875
6454.67 2909
6455.43 2896
6456.18 2812
6456.94 2941
6457.70 3152
6458.46 3040
6459.22 2966
6459.98 3061
6460.73 3152
6461.49 3227
6462.25 3210
6463.01 3125
6463.77 3133
6464.53 3250
6465.29 3158
6466.04 3099
6466.80 3249
6467.56 3158
6468.32 3185
6469.08 3196
6469.84 3186
6470.60 3235
6471.36 3346
6472.12 3295
6472.87 3195
6473.63 3285
6474.39 3250
6475.15 3401
6475.91 3357
6476.67 3268
6477.43 3399
6478.19 3367
6478.95 3463
6479.71 3479
6480.47 3381
6481.23 3445
6481.99 3693
6482.75 3575
6483.51 3316
6484.27 3374
6485.03 3470
6485.79 3568
6486.55 3468
6487.31 3706
6488.07 3758
6488.83 3584
6489.59 3569
6490.35 3523
6491.11 3739
6491.87 3825
6492.63 3729
6493.39 4004
6494.15 3948
6494.91 4046
6495.67 4160
6496.43 4400
6497.19 4445
6497.95 4399
6498.71 4541
6499.47 4539
6500.23 4526
6500.99 4403
6501.76 4443
6502.52 4455
6503.28 4549
6504.04 4586
6504.80 4684
6505.56 4470
6506.32 4421
6507.08 4550
6507.84 4550
6508.61 4669
6509.37 4643
6510.13 4747
6510.89 4789
6511.65 5022
6512.41 5241
6513.17 5153
6513.94 5124
6514.70 5233
6515.46 5220
6516.22 5080
6516.98 5235
6517.74 5209
6518.51 5332
6519.27 5426
6520.03 5586
6520.79 5507
6521.55 5440
6522.32 5440
6523.08 5704
6523.84 5698
6524.60 5895
6525.36 5968
6526.13 6398
6526.89 6773
6527.65 7094
6528.41 7415
6529.18 7957
6529.94 8391
6530.70 8626
6531.46 8657
6532.23 8426
6532.99 8465
6533.75 8158
6534.51 8138
6535.28 8717
6536.04 9617
6536.80 10718
6537.57 12131
6538.33 13757
6539.09 15305
6539.85 16088
6540.62 16244
6541.38 15819
6542.14 14952
6542.91 13213
6543.67 11850
6544.43 9956
6545.20 8712
6545.96 7784
6546.72 6783
6547.49 6089
6548.25 5958
6549.02 5653
6549.78 5350
6550.54 5129
6551.31 5103
6552.07 5002
6552.83 4801
6553.60 4998
6554.36 4923
6555.13 5136
6555.89 5040
6556.65 4767
6557.42 4884
6558.18 4788
6558.95 4949
6559.71 4820
6560.47 4559
6561.24 4547
6562.00 4764
6562.77 4553
6563.53 4751
6564.30 5126
6565.06 5488
6565.83 5344
6566.59 5431
6567.36 5447
6568.12 5529
6568.88 5681
6569.65 5774
6570.41 5466
6571.18 5391
6571.94 5325
6572.71 4947
6573.47 5259
6574.24 5274
6575.00 5285
6575.77 5286
6576.53 5260
6577.30 5419
6578.07 5761
6578.83 6085
6579.60 6234
6580.36 6256
6581.13 6587
6581.89 6651
6582.66 6805
6583.42 6872
6584.19 6903
6584.96 6931
6585.72 6532
6586.49 6357
6587.25 6347
6588.02 6061
6588.78 5817
6589.55 5672
6590.32 5657
6591.08 5642
6591.85 5815
6592.61 6103
6593.38 6234
6594.15 6459
6594.91 6939
6595.68 7317
6596.45 7985
6597.21 8143
6597.98 8184
6598.75 8321
6599.51 7880
6600.28 7705
6601.05 7266
6601.81 6963
6602.58 6508
6603.35 6112
6604.11 5931
6604.88 5588
6605.65 5460
6606.41 5292
6607.18 5408
6607.95 5264
6608.71 5284
6609.48 5440
6610.25 5253
6611.02 5372
6611.78 5274
6612.55 5130
6613.32 5372
6614.09 5355
6614.85 5070
6615.62 5082
6616.39 5123
6617.16 4952
6617.92 4761
6618.69 4860
6619.46 4784
6620.23 4822
6620.99 4652
6621.76 4822
6622.53 4803
6623.30 5078
6624.07 4965
6624.83 4931
6625.60 4871
6626.37 4681
6627.14 4751
6627.91 4743
6628.67 4747
6629.44 4595
6630.21 4753
6630.98 4610
6631.75 4631
6632.52 4731
6633.29 4813
6634.05 5013
6634.82 5451
6635.59 5601
6636.36 5833
6637.13 6027
6637.90 6075
6638.67 6073
6639.43 6157
6640.20 5919
6640.97 5751
6641.74 5486
6642.51 5265
6643.28 5104
6644.05 4872
6644.82 4597
6645.59 4522
6646.36 4559
6647.13 4520
6647.90 4674
6648.66 4587
6649.43 4510
6650.20 4432
6650.97 4441
6651.74 4475
6652.51 4852
6653.28 4780
6654.05 4808
6654.82 4783
6655.59 4780
6656.36 4826
6657.13 4682
6657.90 4605
6658.67 4688
6659.44 4441
6660.21 4447
6660.98 4540
6661.75 4481
6662.52 4548
6663.29 4874
6664.06 4897
6664.83 5152
6665.60 5345
6666.37 5559
6667.14 5911
6667.91 6329
6668.69 6401
6669.46 6268
6670.23 6183
6671.00 5974
6671.77 5694
6672.54 5264
6673.31 4939
6674.08 4784
6674.85 4598
6675.62 4476
6676.39 4449
6677.16 4519
6677.94 4315
6678.71 4186
6679.48 4373
6680.25 4225
6681.02 4128
6681.79 4138
6682.56 4203
6683.33 4220
6684.11 4399
6684.88 4520
6685.65 4573
6686.42 4549
6687.19 4651
6687.96 4705
6688.74 4858
6689.51 4632
6690.28 4756
6691.05 4739
6691.82 4631
6692.60 4373
6693.37 4207
6694.14 4063
6694.91 4050
6695.68 4114
6696.46 3630
6697.23 3530
6698.00 3872
6698.77 3660
6699.55 3709
6700.32 3595
6701.09 3577
6701.86 3642
6702.64 3586
6703.41 3737
6704.18 3758
6704.95 3817
6705.73 3748
6706.50 3794
6707.27 3659
6708.04 3628
6708.82 3622
6709.59 3763
6710.36 3691
6711.14 3651
6711.91 3632
6712.68 3615
6713.46 3581
6714.23 3606
6715.00 3616
6715.78 3468
6716.55 3587
6717.32 3347
6718.10 3361
6718.87 3444
6719.64 3276
6720.42 3355
6721.19 3440
6721.96 3141
6722.74 3191
6723.51 3334
6724.28 3283
6725.06 3209
6725.83 3177
6726.61 3119
6727.38 3235
6728.15 3296
6728.93 3355
6729.70 3397
6730.48 3285
6731.25 3139
6732.02 3318
6732.80 3115
6733.57 3199
6734.35 3232
6735.12 3129
6735.90 3373
6736.67 3410
6737.45 3307
6738.22 3392
6738.99 3314
6739.77 3205
6740.54 3400
6741.32 3475
6742.09 3294
6742.87 3316
6743.64 3455
6744.42 3389
6745.19 3272
6745.97 3290
6746.74 3430
6747.52 3468
6748.29 3546
6749.07 3618
6749.84 3470
6750.62 3411
6751.40 3581
6752.17 3671
6752.95 3561
6753.72 3627
6754.50 3589
6755.27 3780
6756.05 3864
6756.82 3603
6757.60 3678
6758.38 3810
6759.15 3666
6759.93 3553
6760.70 3399
6761.48 3238
6762.25 3171
6763.03 3259
6763.81 3177
6764.58 3212
6765.36 3207
6766.14 3075
6766.91 2909
6767.69 2990
6768.46 3010
6769.24 3102
6770.02 3217
6770.79 3168
6771.57 3083
6772.35 3096
6773.12 3072
6773.90 2948
6774.68 2836
6775.45 3042
6776.23 2952
6777.01 2907
6777.78 2911
6778.56 2962
6779.34 3125
6780.11 3017
6780.89 2970
6781.67 2945
6782.45 3118
6783.22 3225
6784.00 3115
6784.78 3097
6785.56 3066
6786.33 3004
6787.11 3049
6787.89 3075
6788.66 2992
6789.44 2965
6790.22 3196
6791.00 2973
6791.78 2856
6792.55 2842
6793.33 2816
6794.11 3043
6794.89 2977
6795.66 2976
6796.44 2890
6797.22 2823
6798.00 2847
6798.78 2829
6799.55 2888
6800.33 2858
6801.11 2775
6801.89 2850
6802.67 2828
6803.45 2913
6804.22 2871
6805.00 2819
6805.78 2917
6806.56 2934
6807.34 3059
6808.12 3041
6808.90 3097
6809.67 3218
6810.45 3112
6811.23 3147
6812.01 3028
6812.79 2986
6813.57 2975
6814.35 2867
6815.13 2922
6815.91 2903
6816.68 2838
6817.46 3007
6818.24 2913
6819.02 2947
6819.80 3062
6820.58 3057
6821.36 2946
6822.14 3013
6822.92 2978
6823.70 2863
6824.48 2768
6825.26 2832
6826.04 2906
6826.82 2923
6827.60 3057
6828.38 2980
6829.16 2864
6829.94 3017
6830.72 3010
6831.50 2905
6832.28 2949
6833.06 3120
6833.84 3018
6834.62 3037
6835.40 2951
6836.18 2969
6836.96 2979
6837.74 3022
6838.52 3076
6839.30 2858
6840.08 2956
6840.86 2948
6841.64 2873
6842.42 2765
6843.20 2905
6843.98 2945
6844.76 2875
6845.54 2949
6846.32 2856
6847.10 2940
6847.89 3092
6848.67 3196
6849.45 3160
6850.23 3333
6851.01 3702
6851.79 4233
6852.57 4633
6853.35 5014
6854.13 5358
6854.92 5359
6855.70 5574
6856.48 5529
6857.26 5068
6858.04 4642
6858.82 4219
6859.60 4019
6860.39 3726
6861.17 3377
6861.95 3306
6862.73 3217
6863.51 3227
6864.29 3268
6865.08 3297
6865.86 3236
6866.64 3417
6867.42 3357
6868.20 3570
6868.99 3740
6869.77 3668
6870.55 3955
6871.33 3774
6872.12 3817
6872.90 3877
6873.68 3726
6874.46 3435
6875.24 3423
6876.03 3177
6876.81 3225
6877.59 3146
6878.38 3115
6879.16 3075
6879.94 2982
6880.72 3243
6881.51 3232
6882.29 3343
6883.07 3407
6883.85 3517
6884.64 3579
6885.42 3436
6886.20 3565
6886.99 3443
6887.77 3481
6888.55 3792
6889.34 3791
6890.12 3978
6890.90 4174
6891.69 4249
6892.47 4247
6893.25 4229
6894.04 4031
6894.82 3718
6895.60 3711
6896.39 3821
6897.17 3940
6897.96 3682
6898.74 3593
6899.52 3725
6900.31 3689
6901.09 3786
6901.88 3765
6902.66 3960
6903.44 3767
6904.23 4071
6905.01 4186
6905.80 4202
6906.58 4229
6907.36 4369
6908.15 4249
6908.93 4056
6909.72 3822
6910.50 3862
6911.29 3687
6912.07 3578
6912.86 3729
6913.64 3566
6914.42 3523
6915.21 3449
6915.99 3356
6916.78 3458
6917.56 3570
6918.35 3585
6919.13 3626
6919.92 3502
6920.70 3454
6921.49 3594
6922.27 3681
6923.06 3619
6923.84 3419
6924.63 3366
6925.42 3415
6926.20 3581
6926.99 3408
6927.77 3603
6928.56 3520
6929.34 3402
6930.13 3423
6930.91 3562
6931.70 3495
6932.48 3519
6933.27 3448
6934.06 3596
6934.84 3517
6935.63 3507
6936.41 3572
6937.20 3619
6937.99 3529
6938.77 3434
6939.56 3621
6940.34 3648
6941.13 3651
6941.92 3541
6942.70 3716
6943.49 3776
6944.28 3967
6945.06 4023
6945.85 4194
6946.64 4257
6947.42 4274
6948.21 4254
6949.00 3951
6949.78 4245
6950.57 4228
6951.36 4370
6952.14 4517
6952.93 4469
6953.72 4333
6954.50 4487
6955.29 4300
6956.08 4252
6956.86 4157
6957.65 4278
6958.44 4455
6959.23 4709
6960.01 4617
6960.80 4640
6961.59 4795
6962.38 4746
6963.16 4559
6963.95 4538
6964.74 4694
6965.53 4713
6966.31 4586
6967.10 4677
6967.89 4779
6968.68 4672
6969.46 4708
6970.25 4873
6971.04 4966
6971.83 5092
6972.62 5179
6973.40 5172
6974.19 5227
6974.98 5441
6975.77 5410
6976.56 5345
6977.34 5234
6978.13 5153
6978.92 5152
6979.71 5402
6980.50 5422
6981.29 5486
6982.08 5759
6982.86 5989
6983.65 6160
6984.44 6806
6985.23 7546
6986.02 8602
6986.81 9867
6987.60 11049
6988.39 11992
6989.17 12518
6989.96 13290
6990.75 12870
6991.54 12077
6992.33 11246
6993.12 10216
6993.91 9368
6994.70 8432
6995.49 7694
6996.28 7198
6997.07 7005
6997.86 7174
6998.64 7501
6999.43 8027
7000.22 8949
7001.01 10217
7001.80 11683
7002.59 12731
7003.38 13604
7004.17 13995
7004.96 13379
7005.75 12786
7006.54 11534
7007.33 10225
7008.12 9000
7008.91 7895
7009.70 6906
7010.49 6246
7011.28 5573
7012.07 5231
7012.86 5045
7013.65 4831
7014.44 4621
7015.23 4848
7016.02 4863
7016.81 4856
7017.61 5013
7018.40 5188
7019.19 5103
7019.98 5034
7020.77 4830
7021.56 4661
7022.35 4464
7023.14 4267
7023.93 4287
7024.72 4188
7025.51 4128
7026.30 3989
7027.10 4226
7027.89 4096
7028.68 4085
7029.47 4405
7030.26 4531
7031.05 4153
7031.84 4293
7032.63 4241
7033.43 4356
7034.22 4284
7035.01 4187
7035.80 4031
7036.59 3986
7037.38 4004
7038.18 3850
7038.97 4015
7039.76 4192
7040.55 4292
7041.34 4384
7042.13 4291
7042.93 4373
7043.72 4446
7044.51 4332
7045.30 4495
7046.09 4528
7046.89 4373
7047.68 4472
7048.47 4473
7049.26 4432
7050.06 4495
7050.85 4735
7051.64 4766
7052.43 5050
7053.23 5352
7054.02 5393
7054.81 5228
7055.60 5033
7056.40 4976
7057.19 4837
7057.98 4495
7058.77 4410
7059.57 4202
7060.36 4048
7061.15 4054
7061.95 4079
7062.74 4036
7063.53 4007
7064.33 3973
7065.12 4095
7065.91 4089
7066.71 4109
7067.50 4089
7068.29 3976
7069.09 3902
7069.88 3925
7070.67 3923
7071.47 3848
7072.26 3815
7073.05 3926
7073.85 3890
7074.64 3939
7075.44 3822
7076.23 3871
7077.02 3937
7077.82 3772
7078.61 3742
7079.41 3740
7080.20 3757
7080.99 3525
7081.79 3548
7082.58 3582
7083.38 3755
7084.17 3641
7084.96 3741
7085.76 3569
7086.55 3598
7087.35 3836
7088.14 4052
7088.94 4249
7089.73 4357
7090.53 4329
7091.32 4403
7092.12 4390
7092.91 4385
7093.71 4463
7094.50 4164
7095.29 3946
7096.09 3815
7096.88 3768
7097.68 3613
7098.48 3398
7099.27 3375
7100.07 3198
7100.86 3188
7101.66 2989
7102.45 2982
7103.25 3129
7104.04 3114
7104.84 2905
7105.63 3064
7106.43 3080
7107.22 3218
7108.02 2926
7108.82 2878
7109.61 2921
7110.41 2801
7111.20 2971
7112.00 2795
7112.79 2696
7113.59 2750
7114.39 2764
7115.18 2631
7115.98 2796
7116.77 2622
7117.57 2814
7118.37 2809
7119.16 2885
7119.96 2862
7120.76 2965
7121.55 2910
7122.35 2901
7123.15 2965
7123.94 3091
7124.74 3006
7125.53 3019
7126.33 2950
7127.13 3027
7127.93 2993
7128.72 3031
7129.52 3066
7130.32 3114
7131.11 2867
7131.91 2957
7132.71 3038
7133.50 2996
7134.30 2989
7135.10 2897
7135.90 2753
7136.69 2810
7137.49 2812
7138.29 2917
7139.08 2714
7139.88 2740
7140.68 2868
7141.48 2765
7142.27 2735
7143.07 2708
7143.87 2606
7144.67 2716
7145.46 2685
7146.26 2723
7147.06 2718
7147.86 2767
7148.66 2754
7149.45 2791
7150.25 2638
7151.05 2764
7151.85 2630
7152.65 2501
7153.44 2493
7154.24 2471
7155.04 2587
7155.84 2499
7156.64 2537
7157.44 2701
7158.23 2540
7159.03 2476
7159.83 2565
7160.63 2664
7161.43 2734
7162.23 2598
7163.03 2519
7163.83 2524
7164.62 2511
7165.42 2528
7166.22 2520
7167.02 2470
7167.82 2391
7168.62 2400
7169.42 2356
7170.22 2506
7171.02 2473
7171.82 2488
7172.61 2492
7173.41 2641
7174.21 2558
7175.01 2475
7175.81 2434
7176.61 2366
7177.41 2416
7178.21 2439
7179.01 2356
7179.81 2369
7180.61 2327
7181.41 2263
7182.21 2325
7183.01 2435
7183.81 2493
7184.61 2420
7185.41 2392
7186.21 2538
7187.01 2663
7187.81 2598
7188.61 2684
7189.41 2629
7190.21 2447
7191.01 2379
7191.81 2461
7192.61 2419
7193.41 2212
7194.21 2279
7195.01 2273
7195.81 2275
7196.61 2202
7197.41 2264
7198.21 2197
7199.01 2212
7199.82 2329
7200.62 2262
7201.42 2312
7202.22 2238
7203.02 2163
7203.82 2140
7204.62 2197
7205.42 2167
7206.22 2189
7207.02 2248
7207.83 2067
7208.63 2150
7209.43 2235
7210.23 2097
7211.03 2124
7211.83 2082
7212.63 2195
7213.44 2124
7214.24 2095
7215.04 2206
7215.84 2132
7216.64 1976
7217.44 2154
7218.25 2224
7219.05 2129
7219.85 2176
7220.65 2142
7221.45 2194
7222.26 2031
7223.06 2016
7223.86 2136
7224.66 2205
7225.46 2267
7226.27 2259
7227.07 2164
7227.87 2087
7228.67 1963
7229.48 2022
7230.28 2156
7231.08 2064
7231.88 2052
7232.69 1974
7233.49 2034
7234.29 2060
7235.09 2153
7235.90 2199
7236.70 2153
7237.50 2185
7238.30 2074
7239.11 2000
7239.91 1989
7240.71 2030
7241.52 1963
7242.32 1930
7243.12 1992
7243.93 2137
7244.73 2090
7245.53 2014
7246.34 2106
7247.14 2036
7247.94 2016
7248.75 2125
7249.55 2076
7250.35 1951
7251.16 1968
7251.96 1971
7252.76 1950
7253.57 1993
7254.37 2063
7255.18 2046
7255.98 1967
7256.78 1993
7257.59 2121
7258.39 1930
7259.20 1995
7260.00 2084
7260.80 2104
7261.61 2168
7262.41 2175
7263.22 2036
7264.02 2057
7264.83 2052
7265.63 1984
7266.43 1961
7267.24 1952
7268.04 2096
7268.85 2005
7269.65 2075
7270.46 2045
7271.26 2029
7272.07 2102
7272.87 2081
7273.68 1933
7274.48 1930
7275.29 2069
7276.09 2160
7276.90 2147
7277.70 2250
7278.51 2122
7279.31 2156
7280.12 2271
7280.92 2249
7281.73 2144
7282.53 2184
7283.34 2340
7284.14 2408
7284.95 2316
7285.76 2456
7286.56 2330
7287.37 2398
7288.17 2613
7288.98 2558
7289.78 2667
7290.59 2596
7291.40 2487
7292.20 2322
7293.01 2267
7293.81 2247
7294.62 2182
7295.43 2113
7296.23 2148
7297.04 2219
7297.84 2107
7298.65 2073
7299.46 2168
7300.26 2170
7301.07 2270
7301.88 2234
7302.68 2161
7303.49 2251
7304.30 2227
7305.10 2263
7305.91 2234
7306.72 2270
7307.52 2210
7308.33 2178
7309.14 2183
7309.94 2225
7310.75 2239
7311.56 2205
7312.36 2317
7313.17 2274
7313.98 2171
7314.79 2312
7315.59 2414
7316.40 2433
7317.21 2261
7318.01 2356
7318.82 2466
7319.63 2557
7320.44 2531
7321.24 2739
7322.05 2724
7322.86 2749
7323.67 2869
7324.47 2776
7325.28 2786
7326.09 2684
7326.90 2630
7327.71 2582
7328.51 2471
7329.32 2523
7330.13 2462
7330.94 2476
7331.75 2348
7332.55 2329
7333.36 2409
7334.17 2366
7334.98 2295
7335.79 2272
7336.60 2477
7337.40 2397
7338.21 2429
7339.02 2319
7339.83 2291
7340.64 2408
7341.45 2346
7342.26 2272
7343.06 2340
7343.87 2403
7344.68 2360
7345.49 2425
7346.30 2345
7347.11 2144
7347.92 2222
7348.73 2321
7349.54 2325
7350.34 2320
7351.15 2300
7351.96 2259
7352.77 2269
7353.58 2178
7354.39 2158
7355.20 2274
7356.01 2161
7356.82 2063
7357.63 2245
7358.44 2311
7359.25 2233
7360.06 2218
7360.87 2268
7361.68 2084
7362.49 2163
7363.30 2214
7364.11 2195
7364.92 2254
7365.73 2286
7366.54 2281
7367.35 2262
7368.16 2294
7368.97 2383
7369.78 2311
7370.59 2321
7371.40 2279
7372.21 2412
7373.02 2411
7373.83 2490
7374.64 2325
7375.45 2368
7376.26 2436
7377.07 2403
7377.88 2424
7378.69 2332
7379.50 2306
7380.31 2389
7381.12 2403
7381.94 2442
7382.75 2537
7383.56 2698
7384.37 2697
7385.18 2677
7385.99 2548
7386.80 2602
7387.61 2661
7388.42 2695
7389.23 2747
7390.05 2707
7390.86 2748
7391.67 2745
7392.48 2900
7393.29 2968
7394.10 2933
7394.92 2967
7395.73 3144
7396.54 3285
7397.35 3416
7398.16 3632
7398.97 3867
7399.79 4218
7400.60 4581
7401.41 4996
7402.22 5429
7403.03 5876
7403.85 5993
7404.66 6038
7405.47 5544
7406.28 5441
7407.09 4945
7407.91 4639
7408.72 4190
7409.53 3753
7410.34 3690
7411.16 3571
7411.97 3519
7412.78 3513
7413.59 3458
7414.41 3358
7415.22 3485
7416.03 3434
7416.84 3420
7417.66 3287
7418.47 3241
7419.28 3244
7420.10 3251
7420.91 3244
7421.72 3128
7422.54 2962
7423.35 3112
7424.16 3081
7424.97 2845
7425.79 2856
7426.60 2960
7427.41 2898
7428.23 2782
7429.04 2861
7429.86 2861
7430.67 2919
7431.48 3022
7432.30 3132
7433.11 3012
7433.92 2947
7434.74 3002
7435.55 3075
7436.36 3048
7437.18 3088
7437.99 3050
7438.81 2992
7439.62 3140
7440.43 3068
7441.25 3075
7442.06 3086
7442.88 3271
7443.69 3214
7444.51 3315
7445.32 3450
7446.13 3634
7446.95 3846
7447.76 3889
7448.58 4316
7449.39 4723
7450.21 5251
7451.02 5527
7451.84 5826
7452.65 5684
7453.47 5626
7454.28 5476
7455.10 4848
7455.91 4537
7456.73 4189
7457.54 4026
7458.36 3920
7459.17 3725
7459.99 3620
7460.80 3382
7461.62 3355
7462.43 3427
7463.25 3204
7464.06 3267
7464.88 3339
7465.69 3375
7466.51 3390
7467.32 3576
7468.14 3754
7468.96 4021
7469.77 4214
7470.59 4447
7471.40 4667
7472.22 4884
7473.03 4915
7473.85 4992
7474.67 5098
7475.48 4720
7476.30 4678
7477.11 4464
7477.93 4324
7478.75 4111
7479.56 3977
7480.38 3679
7481.20 3455
7482.01 3235
7482.83 3198
7483.65 3019
7484.46 3098
7485.28 3046
7486.09 2974
7486.91 3043
7487.73 3157
7488.54 3195
7489.36 3147
7490.18 3061
7491.00 2955
7491.81 2878
7492.63 2934
7493.45 2767
7494.26 2809
7495.08 2637
7495.90 2526
7496.71 2617
7497.53 2598
7498.35 2567
7499.17 2614
7499.98 2590
7500.80 2584
7501.62 2650
7502.44 2785
7503.25 2718
7504.07 2757
7504.89 2788
7505.71 2837
7506.52 2867
7507.34 2829
7508.16 2776
7508.98 2705
7509.80 2833
7510.61 2968
7511.43 2915
7512.25 2846
7513.07 2706
7513.89 2693
7514.70 2672
7515.52 2804
7516.34 2776
7517.16 2936
7517.98 2777
7518.79 2652
7519.61 2955
7520.43 2773
7521.25 2682
7522.07 2809
7522.89 2888
7523.71 2875
7524.52 2898
7525.34 2886
7526.16 2882
7526.98 2942
7527.80 2992
7528.62 2997
7529.44 2828
7530.26 2919
7531.08 2975
7531.89 2957
7532.71 3128
7533.53 3037
7534.35 3065
7535.17 3083
7535.99 3131
7536.81 3040
7537.63 2943
7538.45 2986
7539.27 2962
7540.09 3088
7540.91 3063
7541.73 3175
7542.55 3149
7543.37 3287
7544.19 3451
7545.01 3684
7545.83 4048
7546.65 4302
7547.47 4540
7548.29 4542
7549.11 4765
7549.93 4550
7550.75 4239
7551.57 4012
7552.39 3681
7553.21 3456
7554.03 3426
7554.85 3231
7555.67 3021
7556.49 3047
7557.31 2827
7558.13 2682
7558.95 2651
7559.77 2818
7560.59 2918
7561.41 2786
7562.23 2750
7563.05 2860
7563.87 2889
7564.69 2997
7565.52 3059
7566.34 2797
7567.16 2813
7567.98 2762
7568.80 2671
7569.62 2713
7570.44 2796
7571.26 2820
7572.08 2911
7572.91 2911
7573.73 2944
7574.55 2933
7575.37 2976
7576.19 3045
7577.01 2971
7577.83 2751
7578.66 2696
7579.48 2651
7580.30 2592
7581.12 2595
7581.94 2612
7582.77 2649
7583.59 2676
7584.41 2587
7585.23 2546
7586.05 2598
7586.88 2649
7587.70 2635
7588.52 2681
7589.34 2854
7590.16 2778
7590.99 2612
7591.81 2635
7592.63 2672
7593.45 2648
7594.28 2539
7595.10 2589
7595.92 2606
7596.74 2608
7597.57 2673
7598.39 2726
7599.21 2532
7600.03 2611
7600.86 2629
7601.68 2644
7602.50 2754
7603.33 2680
7604.15 2809
7604.97 2921
7605.80 3007
7606.62 3065
7607.44 3190
7608.26 3215
7609.09 3099
7609.91 3202
7610.73 3216
7611.56 3320
7612.38 3129
7613.21 2782
7614.03 2872
7614.85 2750
7615.68 2655
7616.50 2803
7617.32 2784
7618.15 2774
7618.97 2826
7619.80 2941
7620.62 2929
7621.44 2984
7622.27 2950
7623.09 2961
7623.92 2915
7624.74 3010
7625.56 2901
7626.39 2861
7627.21 2757
7628.04 2742
7628.86 2824
7629.68 2818
7630.51 2864
7631.33 3074
7632.16 3025
7632.98 3018
7633.81 3233
7634.63 3469
7635.46 3375
7636.28 3431
7637.11 3313
7637.93 3238
7638.76 3211
7639.58 3069
7640.41 2909
7641.23 2765
7642.06 2519
7642.88 2385
7643.71 2268
7644.53 2274
7645.36 2419
7646.18 2380
7647.01 2434
7647.83 2315
7648.66 2292
7649.48 2232
7650.31 2359
7651.14 2334
7651.96 2298
7652.79 2332
7653.61 2306
7654.44 2200
7655.26 2200
7656.09 2124
7656.92 2098
7657.74 2063
7658.57 1990
7659.39 2082
7660.22 2043
7661.05 2180
7661.87 2091
7662.70 2094
7663.52 2054
7664.35 2071
7665.18 2027
7666.00 2096
7666.83 2077
7667.66 2167
7668.48 2091
7669.31 2106
7670.14 2199
7670.96 2155
7671.79 2057
7672.62 1984
7673.44 1971
7674.27 1849
7675.10 1971
7675.92 2086
7676.75 1991
7677.58 1968
7678.40 1988
7679.23 2011
7680.06 1957
7680.89 1935
7681.71 2023
7682.54 1825
7683.37 1942
7684.19 2053
7685.02 2020
7685.85 2025
7686.68 2102
7687.50 2032
7688.33 2143
7689.16 2096
7689.99 2028
7690.81 1978
7691.64 1989
7692.47 2060
7693.30 1903
7694.13 1977
7694.95 1893
7695.78 1938
7696.61 2043
7697.44 2023
7698.27 2048
7699.09 1925
7699.92 1909
7700.75 2112
7701.58 2069
7702.41 2010
7703.24 1989
7704.06 2016
7704.89 2083
7705.72 2125
7706.55 2018
7707.38 1951
7708.21 2129
7709.04 2041
7709.86 2059
7710.69 2141
7711.52 2109
7712.35 2047
7713.18 2019
7714.01 1934
7714.84 1890
7715.67 2117
7716.50 2164
7717.32 2096
7718.15 2065
7718.98 2002
7719.81 2102
7720.64 2108
7721.47 2083
7722.30 1993
7723.13 1896
7723.96 2101
7724.79 2106
7725.62 2116
7726.45 2132
7727.28 2058
7728.11 1895
7728.94 1923
7729.77 2123
7730.60 2124
7731.43 2117
7732.26 2087
7733.09 2185
7733.92 2187
7734.75 2119
7735.58 2001
7736.41 2077
7737.24 2017
7738.07 1995
7738.90 2056
7739.73 2044
7740.56 2034
7741.39 2154
7742.22 2058
7743.05 1995
7743.88 2150
7744.71 2054
7745.54 2122
7746.37 2287
7747.20 2477
7748.03 2628
7748.87 2933
7749.70 3467
7750.53 3716
7751.36 3947
7752.19 4201
7753.02 3996
7753.85 3761
7754.68 3734
7755.51 3307
7756.34 2923
7757.18 2743
7758.01 2482
7758.84 2269
7759.67 2340
7760.50 2171
7761.33 1985
7762.16 1950
7763.00 2087
7763.83 2142
7764.66 2184
7765.49 2201
7766.32 2315
7767.16 2320
7767.99 2395
7768.82 2259
7769.65 2251
7770.48 2282
7771.31 2149
7772.15 2098
7772.98 2032
7773.81 1937
7774.64 2000
7775.48 1984
7776.31 1888
7777.14 1861
7777.97 1910
7778.81 1889
7779.64 1898
7780.47 2020
7781.30 1980
7782.14 2012
7782.97 2021
7783.80 1976
7784.63 2007
7785.47 2062
7786.30 2051
7787.13 2010
7787.97 2044
7788.80 2017
7789.63 2057
7790.46 2167
7791.30 2066
7792.13 2061
7792.96 1944
7793.80 1961
7794.63 2009
7795.46 1998
7796.30 1947
7797.13 1987
7797.96 1985
7798.80 2070
7799.63 1883
7800.46 1950
7801.30 1957
7802.13 1885
7802.97 1971
7803.80 2031
7804.63 2085
7805.47 2130
7806.30 2058
7807.13 2063
7807.97 2041
7808.80 2096
7809.64 2054
7810.47 1991
7811.31 2011
7812.14 2073
7812.97 2067
7813.81 2063
7814.64 1992
7815.48 2035
7816.31 2196
7817.15 2220
7817.98 2194
7818.82 2196
7819.65 2199
7820.48 2220
7821.32 2264
7822.15 2317
7822.99 2184
7823.82 2081
7824.66 2102
7825.49 2039
7826.33 2028
7827.16 2077
7828.00 2050
7828.83 2114
7829.67 2119
7830.50 2206
7831.34 2120
7832.17 2001
7833.01 2071
7833.85 2112
7834.68 2034
7835.52 2101
7836.35 2141
7837.19 2135
7838.02 2086
7838.86 2242
7839.69 2132
7840.53 2133
7841.37 2241
7842.20 2252
7843.04 2196
7843.87 2125
7844.71 2351
7845.55 2210
7846.38 2080
7847.22 2157
7848.05 2038
7848.89 2177
7849.73 2184
7850.56 2050
7851.40 2113
7852.24 2204
7853.07 2173
7853.91 2097
7854.74 2037
7855.58 2053
7856.42 1993
7857.25 2018
7858.09 2025
7858.93 1938
7859.76 2090
7860.60 2241
7861.44 2277
7862.28 2322
7863.11 2338
7863.95 2264
7864.79 2238
7865.62 2186
7866.46 2264
7867.30 2123
7868.14 2053
7868.97 1964
7869.81 2056
7870.65 2027
7871.48 2167
7872.32 2119
7873.16 2151
7874.00 2221
7874.83 2147
7875.67 2173
7876.51 2276
7877.35 2225
7878.19 2152
7879.02 2204
7879.86 2386
7880.70 2403
7881.54 2379
7882.37 2494
7883.21 2497
7884.05 2489
7884.89 2223
7885.73 2266
7886.57 2259
7887.40 2284
7888.24 2340
7889.08 2355
7889.92 2370
7890.76 2355
7891.60 2216
7892.43 2438
7893.27 2470
7894.11 2314
7894.95 2452
7895.79 2306
7896.63 2360
7897.47 2298
7898.30 2210
7899.14 2372
7899.98 2429
7900.82 2333
7901.66 2382
7902.50 2434
7903.34 2584
7904.18 2636
7905.02 2565
7905.86 2492
7906.70 2362
7907.54 2389
7908.37 2411
7909.21 2233
7910.05 2151
7910.89 2202
7911.73 2213
7912.57 2277
7913.41 2163
7914.25 2167
7915.09 2297
7915.93 2439
7916.77 2476
7917.61 2617
7918.45 2901
7919.29 3296
7920.13 3334
7920.97 3550
7921.81 3672
7922.65 3548
7923.49 3427
7924.33 3121
7925.17 2972
7926.01 2711
7926.85 2584
7927.69 2394
7928.53 2462
7929.37 2222
7930.21 2137
7931.05 2079
7931.90 2059
7932.74 2112
7933.58 1922
7934.42 1934
7935.26 2109
7936.10 2040
7936.94 2061
7937.78 2001
7938.62 1930
7939.46 1928
7940.30 1969
7941.14 1827
7941.99 2015
7942.83 1965
7943.67 1868
7944.51 2019
7945.35 2056
7946.19 2141
7947.03 2232
7947.88 2159
7948.72 2236
7949.56 2195
7950.40 2177
7951.24 2082
7952.08 2130
7952.93 2014
7953.77 2001
7954.61 1947
7955.45 2077
7956.29 1999
7957.13 1968
7957.98 2028
7958.82 2129
7959.66 1932
7960.50 2040
7961.35 2034
7962.19 2063
7963.03 2031
7963.87 1945
7964.71 1950
7965.56 2015
7966.40 2142
7967.24 2108
7968.08 2125
7968.93 2108
7969.77 2026
7970.61 2139
7971.45 2084
7972.30 2104
7973.14 2042
7973.98 2025
7974.83 2009
7975.67 2004
7976.51 1939
7977.36 1959
7978.20 1995
7979.04 1854
7979.88 1891
7980.73 1969
7981.57 2041
7982.41 1890
7983.26 1891
7984.10 2096
7984.94 2168
7985.79 2006
7986.63 2036
7987.47 1985
7988.32 1945
7989.16 1944
7990.01 1913
7990.85 1986
7991.69 1937
7992.54 1732
7993.38 1781
7994.23 1874
7995.07 1910
7995.91 1826
7996.76 1845
7997.60 1824
7998.45 1825
7999.29 1751
8000.13 1793
8000.98 1820
8001.82 1722
8002.67 1766
8003.51 1770
8004.36 1843
8005.20 1864
8006.04 1834
8006.89 1922
8007.73 1778
8008.58 1820
8009.42 1793
8010.27 1635
8011.11 1677
8011.96 1733
8012.80 1719
8013.65 1625
8014.49 1716
8015.34 1687
8016.18 1828
8017.03 1761
8017.87 1837
8018.72 1694
8019.56 1748
8020.41 1792
8021.25 1777
8022.10 1713
8022.95 1624
8023.79 1727
8024.64 1762
8025.48 1642
8026.33 1727
8027.17 1676
8028.02 1723
8028.86 1689
8029.71 1587
8030.56 1694
8031.40 1713
8032.25 1717
8033.09 1733
8033.94 1685
8034.79 1701
8035.63 1728
8036.48 1717
8037.32 1758
8038.17 1607
8039.02 1628
8039.86 1684
8040.71 1701
8041.56 1759
8042.40 1817
8043.25 1774
8044.10 1771
8044.94 1805
8045.79 1687
8046.64 1611
8047.48 1723
8048.33 1614
8049.18 1651
8050.02 1757
8050.87 1788
8051.72 1677
8052.56 1653
8053.41 1700
8054.26 1692
8055.11 1664
8055.95 1578
8056.80 1636
8057.65 1683
8058.49 1666
8059.34 1719
8060.19 1695
8061.04 1600
8061.88 1755
8062.73 1747
8063.58 1688
8064.43 1680
8065.27 1713
8066.12 1724
8066.97 1732
8067.82 1688
8068.67 1666
8069.51 1559
8070.36 1691
8071.21 1704
8072.06 1720
8072.91 1632
8073.75 1612
8074.60 1637
8075.45 1617
8076.30 1618
8077.15 1523
8078.00 1502
8078.84 1620
8079.69 1604
8080.54 1550
8081.39 1552
8082.24 1646
8083.09 1579
8083.94 1615
8084.78 1574
8085.63 1642
8086.48 1594
8087.33 1715
8088.18 1560
8089.03 1597
8089.88 1664
8090.73 1607
8091.58 1655
8092.42 1581
8093.27 1615
8094.12 1599
8094.97 1638
8095.82 1674
8096.67 1719
8097.52 1594
8098.37 1541
8099.22 1604
8100.07 1709
8100.92 1610
8101.77 1644
8102.62 1603
8103.47 1558
8104.32 1641
8105.17 1609
8106.02 1587
8106.87 1721
8107.72 1548
8108.57 1464
8109.42 1656
8110.27 1599
8111.12 1575
8111.97 1663
8112.82 1698
8113.67 1566
8114.52 1600
8115.37 1586
8116.22 1699
8117.07 1636
8117.92 1656
8118.77 1640
8119.62 1716
8120.47 1631
8121.32 1695
8122.17 1828
8123.02 1868
8123.87 1864
8124.72 1684
8125.57 1708
8126.43 1835
8127.28 1794
8128.13 1696
8128.98 1673
8129.83 1672
8130.68 1631
8131.53 1679
8132.38 1642
8133.23 1659
8134.09 1747
8134.94 1682
8135.79 1718
8136.64 1706
8137.49 1764
8138.34 1710
8139.19 1718
8140.05 1700
8140.90 1729
8141.75 1664
8142.60 1681
8143.45 1842
8144.30 1874
8145.16 1786
8146.01 1770
8146.86 1762
8147.71 1767
8148.56 1802
8149.42 1836
8150.27 1835
8151.12 1857
8151.97 1742
8152.83 1857
8153.68 1950
8154.53 1839
8155.38 1789
8156.24 1854
8157.09 1943
8157.94 2042
8158.79 2090
8159.65 2172
8160.50 2213
8161.35 2120
8162.20 2081
8163.06 2068
8163.91 1961
8164.76 1905
8165.62 2024
8166.47 1983
8167.32 2000
8168.17 2023
8169.03 2031
8169.88 2014
8170.73 1896
8171.59 1849
8172.44 1861
8173.29 1945
8174.15 1903
8175.00 1804
8175.85 1769
8176.71 1730
8177.56 1799
8178.42 1778
8179.27 1718
8180.12 1805
8180.98 1786
8181.83 1692
8182.68 1660
8183.54 1707
8184.39 1681
8185.25 1624
8186.10 1680
8186.95 1607
8187.81 1492
8188.66 1534
8189.52 1672
8190.37 1609
8191.22 1550
8192.08 1682
8192.93 1643
8193.79 1623
8194.64 1609
8195.50 1595
8196.35 1560
8197.21 1533
8198.06 1580
8198.92 1669
8199.77 1615
8200.63 1606
8201.48 1608
8202.33 1606
8203.19 1635
8204.04 1657
8204.90 1606
8205.75 1616
8206.61 1623
8207.47 1642
8208.32 1621
8209.18 1610
8210.03 1676
8210.89 1668
8211.74 1653
8212.60 1661
8213.45 1572
8214.31 1717
8215.16 1601
8216.02 1526
8216.87 1614
8217.73 1645
8218.59 1690
8219.44 1652
8220.30 1662
8221.15 1677
8222.01 1582
8222.87 1762
8223.72 1862
8224.58 1954
8225.43 1941
8226.29 1913
8227.15 1944
8228.00 1931
8228.86 1959
8229.71 1875
8230.57 1744
8231.43 1822
8232.28 1765
8233.14 1761
8234.00 1804
8234.85 1600
8235.71 1670
8236.57 1689
8237.42 1700
8238.28 1637
8239.14 1647
8239.99 1678
8240.85 1629
8241.71 1586
8242.56 1560
8243.42 1518
8244.28 1619
8245.14 1625
8245.99 1608
8246.85 1635
8247.71 1567
8248.56 1574
8249.42 1686
8250.28 1557
8251.14 1601
8251.99 1744
8252.85 1642
8253.71 1792
8254.57 1739
8255.42 1708
8256.28 1714
8257.14 1659
8258.00 1632
8258.86 1574
8259.71 1608
8260.57 1607
8261.43 1571
8262.29 1654
8263.15 1673
8264.00 1589
8264.86 1574
8265.72 1629
8266.58 1617
8267.44 1567
8268.29 1551
8269.15 1583
8270.01 1556
8270.87 1479
8271.73 1544
8272.59 1675
8273.45 1683
8274.30 1676
8275.16 1630
8276.02 1655
8276.88 1614
8277.74 1599
8278.60 1473
8279.46 1640
8280.32 1701
8281.18 1614
8282.03 1647
8282.89 1686
8283.75 1688
8284.61 1677
8285.47 1615
8286.33 1661
8287.19 1711
8288.05 1598
8288.91 1666
8289.77 1779
8290.63 1667
8291.49 1752
8292.35 1786
8293.21 1716
8294.07 1674
8294.93 1657
8295.78 1760
8296.64 1879
8297.50 1653
8298.36 1700
8299.22 1729
8300.08 1780
8300.94 1820
8301.80 1784
8302.66 1677
8303.52 1749
8304.38 1598
8305.25 1696
8306.11 1793
8306.97 1767
8307.83 1711
8308.69 1759
8309.55 1811
8310.41 1811
8311.27 1724
8312.13 1677
8312.99 1767
8313.85 1706
8314.71 1627
8315.57 1699
8316.43 1884
8317.29 1770
8318.15 1822
8319.02 1806
8319.88 1902
8320.74 2000
8321.60 1869
8322.46 1804
8323.32 1931
8324.18 1786
8325.04 1762
8325.90 1768
8326.77 1776
8327.63 1828
8328.49 1697
8329.35 1815
8330.21 1709
8331.07 1638
8331.93 1664
8332.80 1807
8333.66 1768
8334.52 1814
8335.38 1635
8336.24 1660
8337.11 1734
8337.97 1756
8338.83 1758
8339.69 1708
8340.55 1716
8341.42 1777
8342.28 1800
8343.14 1841
8344.00 1863
8344.86 1833
8345.73 1912
8346.59 1943
8347.45 1988
8348.31 1880
8349.18 1843
8350.04 1894
8350.90 1929
8351.76 1853
8352.63 1909
8353.49 1956
8354.35 1887
8355.22 1930
8356.08 1799
8356.94 1808
8357.80 1832
8358.67 1913
8359.53 1911
8360.39 1805
8361.26 1929
8362.12 1870
8362.98 1957
8363.85 1893
8364.71 1912
8365.57 1891
8366.44 1914
8367.30 1911
8368.16 1944
8369.03 1958
8369.89 2099
8370.75 1900
8371.62 2003
8372.48 2054
8373.35 2072
8374.21 1990
8375.07 2121
8375.94 2096
8376.80 2175
8377.67 2066
8378.53 2041
8379.39 2081
8380.26 2058
8381.12 2088
8381.99 2131
8382.85 2089
8383.71 2150
8384.58 2123
8385.44 2125
8386.31 2254
8387.17 2263
8388.04 2264
8388.90 2362
8389.77 2350
8390.63 2202
8391.50 2275
8392.36 2351
8393.22 2358
8394.09 2265
8394.95 2395
8395.82 2285
8396.68 2343
8397.55 2378
8398.41 2498
8399.28 2534
8400.14 2434
8401.01 2537
8401.88 2557
8402.74 2519
8403.61 2523
8404.47 2598
8405.34 2535
8406.20 2557
8407.07 2636
8407.93 2650
8408.80 2587
8409.66 2557
8410.53 2559
8411.40 2679
8412.26 2793
8413.13 2810
8413.99 2880
8414.86 2822
8415.73 2928
8416.59 2989
8417.46 2941
8418.32 2972
8419.19 3059
8420.06 2955
8420.92 2892
8421.79 2945
8422.65 3137
8423.52 3085
8424.39 3050
8425.25 3216
8426.12 3173
8426.99 3261
8427.85 3299
8428.72 3381
8429.59 3406
8430.45 3365
8431.32 3381
8432.19 3565
8433.05 3629
8433.92 3619
8434.79 3672
8435.65 3561
8436.52 3560
8437.39 3755
8438.26 3928
8439.12 3833
8439.99 3943
8440.86 4076
8441.73 4238
8442.59 4311
8443.46 4565
8444.33 4601
8445.19 4597
8446.06 4785
8446.93 4919
8447.80 4773
8448.67 5108
8449.53 4856
8450.40 4593
8451.27 4494
8452.14 4562
8453.00 4800
8453.87 4974
8454.74 5452
8455.61 6106
8456.48 7371
8457.34 9302
8458.21 11420
8459.08 13894
8459.95 15878
8460.82 16786
8461.69 16999
8462.55 16070
8463.42 14030
8464.29 12754
8465.16 11020
8466.03 9243
8466.90 7744
8467.77 6634
8468.63 5805
8469.50 5075
8470.37 4644
8471.24 4376
8472.11 3969
8472.98 3756
8473.85 3707
8474.72 3598
8475.58 3672
8476.45 3543
8477.32 3651
8478.19 3616
8479.06 3598
8479.93 3427
8480.80 3405
8481.67 3313
8482.54 3132
8483.41 3091
8484.28 3049
8485.15 3104
8486.02 3202
8486.89 3221
8487.76 3378
8488.63 3380
8489.50 3389
8490.37 3359
8491.24 3349
8492.11 3295
8492.98 3312
8493.85 3314
8494.72 3360
8495.59 3567
8496.46 3511
8497.33 3563
8498.20 3698
8499.07 3690
8499.94 3763
8500.81 3564
8501.68 3543
8502.55 3362
8503.42 3220
8504.29 3092
8505.16 2951
8506.03 2905
8506.90 3029
8507.77 2889
8508.64 2897
8509.51 2952
8510.38 2921
8511.25 2972
8512.13 2988
8513.00 2920
8513.87 2973
8514.74 3034
8515.61 3011
8516.48 3050
8517.35 3201
8518.22 3252
8519.09 3202
8519.97 3100
8520.84 3194
8521.71 3124
8522.58 3190
8523.45 3205
8524.32 3251
8525.19 3409
8526.07 3270
8526.94 3310
8527.81 3359
8528.68 3244
8529.55 3223
8530.43 3224
8531.30 3377
8532.17 3455
8533.04 3234
8533.91 3420
8534.79 3481
8535.66 3406
8536.53 3476
8537.40 3367
8538.27 3487
8539.15 3641
8540.02 3436
8540.89 3414
8541.76 3257
8542.64 3168
8543.51 3231
8544.38 3173
8545.25 2990
8546.13 2938
8547.00 2954
8547.87 2760
8548.74 2682
8549.62 2701
8550.49 2775
8551.36 2753
8552.24 2873
8553.11 2866
8553.98 2891
8554.86 2948
8555.73 3141
8556.60 3352
8557.48 3411
8558.35 3483
8559.22 3668
8560.10 3719
8560.97 3673
8561.84 3316
8562.72 3168
8563.59 3029
8564.46 2833
8565.34 2762
8566.21 2614
8567.08 2556
8567.96 2567
8568.83 2547
8569.71 2437
8570.58 2471
8571.45 2498
8572.33 2446
8573.20 2472
8574.08 2414
8574.95 2510
8575.82 2368
8576.70 2392
8577.57 2348
8578.45 2257
8579.32 2217
8580.20 2194
8581.07 2287
8581.94 2143
8582.82 2157
8583.69 2113
8584.57 2007
8585.44 2153
8586.32 2183
8587.19 2107
8588.07 2165
8588.94 2177
8589.82 2221
8590.69 2130
8591.57 2101
8592.44 2141
8593.32 2216
8594.19 2223
8595.07 2285
8595.94 2249
8596.82 2205
8597.69 2177
8598.57 2067
8599.44 2021
8600.32 2067
8601.19 2105
8602.07 2221
8602.95 2208
8603.82 2160
8604.70 2235
8605.57 2276
8606.45 2194
8607.32 2175
8608.20 2212
8609.08 2194
8609.95 2202
8610.83 2268
8611.70 2208
8612.58 2188
8613.46 2300
8614.33 2337
8615.21 2321
8616.08 2344
8616.96 2252
8617.84 2221
8618.71 2308
8619.59 2295
8620.47 2258
8621.34 2238
8622.22 2238
8623.10 2192
8623.97 2097
8624.85 2079
8625.73 2156
8626.60 2191
8627.48 2122
8628.36 2179
8629.23 2185
8630.11 2152
8630.99 2107
8631.87 2226
8632.74 2262
8633.62 2214
8634.50 2303
8635.37 2397
8636.25 2187
8637.13 2196
8638.01 2186
8638.88 2216
8639.76 2223
8640.64 2183
8641.52 2145
8642.39 2132
8643.27 2201
8644.15 2135
8645.03 2284
8645.90 2344
8646.78 2347
8647.66 2288
8648.54 2317
8649.42 2248
8650.29 2397
8651.17 2272
8652.05 2278
8652.93 2348
8653.81 2479
8654.68 2431
8655.56 2370
8656.44 2387
8657.32 2372
8658.20 2393
8659.08 2318
8659.95 2327
8660.83 2373
8661.71 2343
8662.59 2298
8663.47 2304
8664.35 2338
8665.23 2302
8666.10 2363
8666.98 2320
8667.86 2317
8668.74 2318
8669.62 2376
8670.50 2371
8671.38 2488
8672.26 2475
8673.14 2606
8674.02 2722
8674.90 2796
8675.77 2787
8676.65 2838
8677.53 2932
8678.41 3150
8679.29 3167
8680.17 3127
8681.05 3106
8681.93 3097
8682.81 3105
8683.69 2990
8684.57 2806
8685.45 2811
8686.33 2717
8687.21 2608
8688.09 2531
8688.97 2681
8689.85 2753
8690.73 2840
8691.61 3056
8692.49 3389
8693.37 3895
8694.25 4509
8695.13 4939
8696.01 5604
8696.89 5938
8697.77 6017
8698.65 5845
8699.53 5415
8700.41 4995
8701.29 4260
8702.17 3827
8703.05 3463
8703.94 3180
8704.82 2834
8705.70 2794
8706.58 2702
8707.46 2596
8708.34 2408
8709.22 2297
8710.10 2308
8710.98 2359
8711.86 2324
8712.75 2360
8713.63 2371
8714.51 2325
8715.39 2245
8716.27 2109
8717.15 2132
8718.03 2119
8718.91 2204
8719.80 2124
8720.68 2074
8721.56 2076
8722.44 2150
8723.32 2141
8724.20 2185
8725.09 2276
8725.97 2261
8726.85 2284
8727.73 2191
8728.61 2252
8729.50 2308
8730.38 2315
8731.26 2320
8732.14 2278
8733.02 2406
8733.91 2370
8734.79 2341
8735.67 2281
8736.55 2162
8737.44 2204
8738.32 2282
8739.20 2273
8740.08 2320
8740.97 2300
8741.85 2142
8742.73 2152
8743.61 2185
8744.50 2188
8745.38 2271
8746.26 2260
8747.15 2324
8748.03 2293
8748.91 2327
8749.79 2246
8750.68 2336
8751.56 2221
8752.44 2255
8753.33 2376
8754.21 2357
8755.09 2362
8755.98 2355
8756.86 2346
8757.74 2557
8758.63 2492
8759.51 2430
8760.39 2568
8761.28 2596
8762.16 2717
8763.05 2738
8763.93 2760
8764.81 2789
8765.70 2731
8766.58 2802
8767.46 2667
8768.35 2746
8769.23 2765
8770.12 2669
8771.00 2646
8771.89 2706
8772.77 2794
8773.65 2660
8774.54 2721
8775.42 2761
8776.31 2799
8777.19 3091
8778.08 2946
8778.96 2896
8779.84 3096
8780.73 2976
8781.61 2959
8782.50 2811
8783.38 2806
8784.27 2780
8785.15 3002
8786.04 2920
8786.92 2891
8787.81 2757
8788.69 2628
8789.58 2867
8790.46 2936
8791.35 2858
8792.23 3039
8793.12 3150
8794.00 3484
8794.89 3498
8795.77 3706
8796.66 3859
8797.55 4066
8798.43 3693
8799.32 3725
8800.20 3560
8801.09 3302
8801.97 3252
8802.86 3168
8803.74 2984
8804.63 2768
8805.52 2805
8806.40 2831
8807.29 2924
8808.17 2878
8809.06 2912
8809.95 3189
8810.83 3206
8811.72 3364
8812.60 3346
8813.49 3443
8814.38 3397
8815.26 3267
8816.15 3013
8817.04 2981
8817.92 2816
8818.81 2637
8819.70 2596
8820.58 2507
8821.47 2436
8822.36 2625
8823.24 2497
8824.13 2500
8825.02 2625
8825.90 2585
8826.79 2767
8827.68 2769
8828.56 2754
8829.45 2699
8830.34 2694
8831.23 2687
8832.11 2517
8833.00 2555
8833.89 2373
8834.77 2330
8835.66 2325
8836.55 2253
8837.44 2263
8838.32 2303
8839.21 2263
8840.10 2204
8840.99 2344
8841.88 2343
8842.76 2402
8843.65 2395
8844.54 2357
8845.43 2320
8846.31 2236
8847.20 2186
8848.09 2289
8848.98 2220
8849.87 2226
8850.75 2178
8851.64 2132
8852.53 2026
8853.42 2040
8854.31 2024
8855.20 2121
8856.08 2106
8856.97 2062
8857.86 2025
8858.75 2017
8859.64 2095
8860.53 1955
8861.42 1942
8862.30 2034
8863.19 1948
8864.08 1878
8864.97 2014
8865.86 2023
8866.75 2127
8867.64 2065
8868.53 2014
8869.42 1943
8870.30 1976
8871.19 1923
8872.08 1926
8872.97 2042
8873.86 1885
8874.75 1870
8875.64 1909
8876.53 1814
8877.42 1941
8878.31 1860
8879.20 1922
8880.09 1885
8880.98 1837
8881.87 1876
8882.76 1847
8883.65 1812
8884.54 1814
8885.43 1757
8886.32 1899
8887.21 1820
8888.10 1777
8888.99 1897
8889.88 1747
8890.77 1756
8891.66 1742
8892.55 1712
8893.44 1677
8894.33 1779
8895.22 1738
8896.11 1686
8897.00 1608
8897.89 1619
8898.78 1686
8899.67 1655
8900.56 1633
8901.45 1675
8902.34 1742
8903.23 1575
8904.12 1519
8905.02 1474
8905.91 1581
8906.80 1609
8907.69 1639
8908.58 1550
8909.47 1568
8910.36 1582
8911.25 1619
8912.14 1595
8913.04 1568
8913.93 1567
8914.82 1559
8915.71 1592
8916.60 1554
8917.49 1532
8918.38 1599
8919.28 1580
8920.17 1594
8921.06 1510
8921.95 1404
8922.84 1411
8923.73 1482
8924.63 1521
8925.52 1455
8926.41 1566
8927.30 1548
8928.19 1444
8929.09 1428
8929.98 1309
8930.87 1404
8931.76 1457
8932.65 1466
8933.55 1414
8934.44 1459
8935.33 1526
8936.22 1456
8937.12 1462
8938.01 1367
8938.90 1389
8939.79 1424
8940.69 1376
8941.58 1452
8942.47 1431
8943.37 1414
8944.26 1367
8945.15 1406
8946.04 1406
8946.94 1349
8947.83 1346
8948.72 1403
8949.62 1304
8950.51 1412
8951.40 1371
8952.30 1418
8953.19 1344
8954.08 1422
8954.98 1293
8955.87 1311
8956.76 1358
8957.66 1386
8958.55 1296
8959.44 1263
8960.34 1309
8961.23 1380
8962.12 1333
8963.02 1299
8963.91 1348
8964.81 1352
8965.70 1375
8966.59 1466
8967.49 1417
8968.38 1347
8969.28 1459
8970.17 1405
8971.06 1326
8971.96 1412
8972.85 1529
8973.75 1399
8974.64 1477
8975.54 1337
8976.43 1349
8977.32 1238
8978.22 1247
8979.11 1257
8980.01 1300
8980.90 1263
8981.80 1277
8982.69 1310
8983.59 1292
8984.48 1310
8985.38 1322
8986.27 1303
8987.17 1192
8988.06 1252
8988.96 1218
8989.85 1278
8990.75 1242
8991.64 1232
8992.54 1152
8993.43 1306
8994.33 1211
8995.22 1238
8996.12 1192
8997.01 1182
8997.91 1209
8998.81 1177
8999.70 1307
9000.60 1229
9001.49 1249
9002.39 1165
9003.28 1195
9004.18 1192
9005.08 1258
9005.97 1189
9006.87 1151
9007.76 1248
9008.66 1223
9009.56 1202
9010.45 1179
9011.35 1145
9012.24 1109
9013.14 1204
9014.04 1116
9014.93 1112
9015.83 1086
9016.73 1145
9017.62 1185
9018.52 1296
9019.42 1289
9020.31 1244
9021.21 1229
9022.11 1193
9023.00 1065
9023.90 1123
9024.80 1124
9025.69 1140
9026.59 1121
9027.49 1134
9028.38 1218
9029.28 1073
9030.18 1095
9031.08 1140
9031.97 1118
9032.87 1123
9033.77 1062
9034.66 1158
9035.56 1213
9036.46 1189
9037.36 1194
9038.25 1179
9039.15 1192
9040.05 1161
9040.95 1164
9041.85 1119
9042.74 1125
9043.64 1109
9044.54 1067
9045.44 1144
9046.33 1193
9047.23 1155
9048.13 1134
9049.03 1109
9049.93 1098
9050.82 1144
9051.72 1167
9052.62 1125
9053.52 1094
9054.42 1069
9055.32 1160
9056.21 1110
9057.11 1199
9058.01 1092
9058.91 1177
9059.81 1060
9060.71 1167
9061.61 1175
9062.50 1110
9063.40 1149
9064.30 1237
9065.20 1147
9066.10 1221
9067.00 1228
9067.90 1071
9068.80 1098
9069.70 1085
9070.60 1124
9071.49 1136
9072.39 1133
9073.29 1164
9074.19 1169
9075.09 1047
9075.99 1119
9076.89 1173
9077.79 1148
9078.69 1136
9079.59 1131
9080.49 1080
9081.39 1062
9082.29 1190
9083.19 1147
9084.09 1180
9084.99 1076
9085.89 1135
9086.79 1238
9087.69 1204
9088.59 1202
9089.49 1201
9090.39 1168
9091.29 1137
9092.19 1134
9093.09 1197
9093.99 1235
9094.89 1123
9095.79 1141
9096.69 1121
9097.59 1192
9098.49 1138
9099.39 1152
9100.29 1114
9101.19 1188
9102.09 1209
9102.99 1149
9103.90 1157
9104.80 1092
9105.70 1090
9106.60 1157
9107.50 1151
9108.40 1138
9109.30 1149
9110.20 1185
9111.10 1174
9112.00 1090
9112.91 1133
9113.81 1106
9114.71 1087
9115.61 1065
9116.51 1079
9117.41 1079
9118.31 1091
9119.22 1104
9120.12 1118
9121.02 1106
9121.92 1041
9122.82 1110
9123.72 1183
9124.63 1007
9125.53 1033
9126.43 1130
9127.33 1089
9128.23 1105
9129.14 1093
9130.04 1164
9130.94 995
9131.84 1082
9132.74 1071
9133.65 1116
9134.55 1095
9135.45 1053
9136.35 1055
9137.26 1148
9138.16 1146
9139.06 1116
9139.96 1117
9140.87 1149
9141.77 1042
9142.67 1090
9143.57 1129
9144.48 1089
9145.38 985
9146.28 951
9147.19 1045
9148.09 1088
9148.99 1053
9149.90 1085
9150.80 1188
9151.70 1198
9152.60 1130
9153.51 1028
9154.41 1061
9155.31 1151
9156.22 1208
9157.12 1119
9158.02 1146
9158.93 1113
9159.83 1097
9160.74 1057
9161.64 1095
9162.54 1116
9163.45 1148
9164.35 1155
9165.25 1034
9166.16 1072
9167.06 1165
9167.97 990
9168.87 953
9169.77 996
9170.68 1024
9171.58 1122
9172.49 992
9173.39 984
9174.30 1068
9175.20 1117
9176.10 1144
9177.01 1153
9177.91 1023
9178.82 1076
9179.72 1085
9180.63 1060
9181.53 1161
9182.44 1116
9183.34 1061
9184.25 1094
9185.15 1133
9186.05 1164
9186.96 1089
9187.86 1079
9188.77 1007
9189.67 1011
9190.58 986
9191.48 1047
9192.39 1132
9193.30 1154
9194.20 1163
9195.11 1133
9196.01 1051
9196.92 1114
9197.82 1081
9198.73 1117
9199.63 1052
9200.54 1120
9201.44 1127
9202.35 1137
9203.26 1162
9204.16 1195
9205.07 1256
9205.97 1166
9206.88 1194
9207.78 1179
9208.69 1122
9209.60 1138
9210.50 1189
9211.41 1178
9212.32 1161
9213.22 1127
9214.13 1093
9215.03 1137
9215.94 1071
9216.85 1149
9217.75 1107
9218.66 1185
9219.57 1209
9220.47 1193
9221.38 1202
9222.29 1253
9223.19 1267
9224.10 1219
9225.01 1188
9225.91 1163
9226.82 1172
9227.73 1081
9228.63 1146
9229.54 1195
9230.45 1142
9231.36 1124
9232.26 1167
9233.17 1132
9234.08 1024
9234.98 1102
9235.89 1252
9236.80 1123
9237.71 1102
9238.61 1083
9239.52 1071
9240.43 1141
9241.34 1123
9242.24 1041
9243.15 1063
9244.06 1162
9244.97 1047
9245.87 1079
9246.78 1139
9247.69 1107
9248.60 1049
9249.51 1108
9250.41 1039
9251.32 1039
9252.23 1074
9253.14 1128
9254.05 1054
9254.96 1054
9255.86 1115
9256.77 1074
9257.68 1046
9258.59 1009
9259.50 1006
9260.41 1007
9261.31 1038
9262.22 1057
9263.13 1125
9264.04 1130
9264.95 1205
9265.86 1121
9266.77 1119
9267.68 1096
9268.58 1089
9269.49 1078
9270.40 1009
9271.31 1039
9272.22 1070
9273.13 1094
9274.04 1107
9274.95 1069
9275.86 1058
9276.77 1162
9277.68 1046
9278.59 1099
9279.50 1154
9280.40 1156
9281.31 1089
9282.22 1203
9283.13 1094
9284.04 1138
9284.95 1160
9285.86 1117
9286.77 1130
9287.68 1035
9288.59 1107
9289.50 1179
9290.41 1087
9291.32 1126
9292.23 1094
9293.14 1085
9294.05 1133
9294.96 1118
9295.87 1082
9296.78 1110
9297.69 1227
9298.60 1178
9299.52 1190
9300.43 1131
9301.34 1206
9302.25 1287
9303.16 1209
9304.07 1221
9304.98 1210
9305.89 1230
9306.80 1210
9307.71 1199
9308.62 1247
9309.53 1099
9310.44 1266
9311.36 1366
9312.27 1296
9313.18 1350
9314.09 1362
9315.00 1406
9315.91 1393
9316.82 1373
9317.73 1353
9318.64 1366
9319.56 1324
9320.47 1334
9321.38 1271
9322.29 1364
9323.20 1309
9324.11 1316
9325.03 1318
9325.94 1327
9326.85 1250
9327.76 1160
9328.67 1201
9329.59 1207
9330.50 1233
9331.41 1202
9332.32 1221
9333.23 1146
9334.15 1114
9335.06 1194
9335.97 1203
9336.88 1186
9337.79 1238
9338.71 1275
9339.62 1266
9340.53 1272
9341.44 1345
9342.36 1363
9343.27 1311
9344.18 1429
9345.09 1347
9346.01 1351
9346.92 1346
9347.83 1301
9348.75 1373
9349.66 1265
9350.57 1212
9351.48 1250
9352.40 1235
9353.31 1252
9354.22 1286
9355.14 1265
9356.05 1198
9356.96 1147
9357.88 1200
9358.79 1188
9359.70 1178
9360.62 1107
9361.53 1119
9362.44 1153
9363.36 1204
9364.27 1244
9365.19 1174
9366.10 1141
9367.01 1275
9367.93 1216
9368.84 1262
9369.75 1254
9370.67 1259
9371.58 1272
9372.50 1281
9373.41 1256
9374.32 1250
9375.24 1184
9376.15 1197
9377.07 1177
9377.98 1302
9378.90 1256
9379.81 1213
9380.72 1226
9381.64 1240
9382.55 1225
9383.47 1251
9384.38 1280
9385.30 1256
9386.21 1238
9387.13 1275
9388.04 1425
9388.96 1415
9389.87 1294
9390.79 1306
9391.70 1430
9392.62 1496
9393.53 1453
9394.45 1536
9395.36 1487
9396.28 1602
9397.19 1644
9398.11 1577
9399.02 1584
9399.94 1607
9400.85 1631
9401.77 1644
9402.68 1542
9403.60 1532
9404.52 1535
9405.43 1484
9406.35 1396
9407.26 1319
9408.18 1359
9409.09 1416
9410.01 1357
9410.93 1344
9411.84 1388
9412.76 1412
9413.67 1473
9414.59 1347
9415.51 1375
9416.42 1391
9417.34 1429
9418.26 1395
9419.17 1413
9420.09 1417
9421.00 1452
9421.92 1440
9422.84 1375
9423.75 1366
9424.67 1405
9425.59 1413
9426.50 1433
9427.42 1387
9428.34 1419
9429.25 1462
9430.17 1323
9431.09 1443
9432.00 1384
9432.92 1343
9433.84 1365
9434.76 1375
9435.67 1444
9436.59 1380
9437.51 1430
9438.42 1403
9439.34 1437
9440.26 1432
9441.18 1443
9442.09 1438
9443.01 1490
9443.93 1504
9444.85 1586
9445.76 1427
9446.68 1398
9447.60 1428
9448.52 1532
9449.43 1661
9450.35 1535
9451.27 1506
9452.19 1431
9453.11 1540
9454.02 1671
9454.94 1693
9455.86 1743
9456.78 1899
9457.70 2021
9458.62 1987
9459.53 1982
9460.45 1924
9461.37 1788
9462.29 1778
9463.21 1714
9464.13 1602
9465.04 1488
9465.96 1517
9466.88 1461
9467.80 1514
9468.72 1509
9469.64 1500
9470.56 1488
9471.48 1368
9472.39 1466
9473.31 1494
9474.23 1377
9475.15 1431
9476.07 1431
9476.99 1481
9477.91 1471
9478.83 1463
9479.75 1544
9480.67 1565
9481.59 1512
9482.51 1469
9483.42 1472
9484.34 1552
9485.26 1600
9486.18 1615
9487.10 1553
9488.02 1608
9488.94 1717
9489.86 1645
9490.78 1578
9491.70 1582
9492.62 1546
9493.54 1606
9494.46 1560
9495.38 1493
9496.30 1518
9497.22 1437
9498.14 1456
9499.06 1575
9499.98 1572
9500.90 1562
9501.82 1503
9502.74 1419
9503.66 1449
9504.58 1410
9505.50 1562
9506.43 1513
9507.35 1527
9508.27 1486
9509.19 1459
9510.11 1463
9511.03 1424
9511.95 1519
9512.87 1609
9513.79 1678
9514.71 1585
9515.63 1540
9516.55 1613
9517.48 1608
9518.40 1650
9519.32 1727
9520.24 1664
9521.16 1663
9522.08 1697
9523.00 1765
9523.92 1708
9524.85 1754
9525.77 1822
9526.69 1703
9527.61 1783
9528.53 1752
9529.45 1747
9530.38 1798
9531.30 1815
9532.22 1908
9533.14 1997
9534.06 2187
9534.98 2405
9535.91 2549
9536.83 2564
9537.75 2713
9538.67 2784
9539.60 2675
9540.52 2531
9541.44 2425
9542.36 2316
9543.28 2067
9544.21 2072
9545.13 1854
9546.05 1771
9546.97 1804
9547.90 1771
9548.82 1630
9549.74 1537
9550.66 1655
9551.59 1616
9552.51 1634
9553.43 1640
9554.36 1627
9555.28 1626
9556.20 1624
9557.13 1649
9558.05 1680
9558.97 1652
9559.89 1642
9560.82 1695
9561.74 1626
9562.66 1702
9563.59 1746
9564.51 1761
9565.43 1730
9566.36 1677
9567.28 1765
9568.20 1686
9569.13 1689
9570.05 1730
9570.98 1670
9571.90 1599
9572.82 1634
9573.75 1600
9574.67 1565
9575.60 1573
9576.52 1653
9577.44 1567
9578.37 1423
9579.29 1521
9580.22 1491
9581.14 1537
9582.06 1459
9582.99 1522
9583.91 1493
9584.84 1488
9585.76 1452
9586.69 1373
9587.61 1355
9588.53 1478
9589.46 1492
9590.38 1487
9591.31 1557
9592.23 1570
9593.16 1467
9594.08 1544
9595.01 1585
9595.93 1474
9596.86 1464
9597.78 1652
9598.71 1632
9599.63 1536
9600.56 1501
9601.48 1470
9602.41 1460
9603.33 1547
9604.26 1518
9605.18 1571
9606.11 1556
9607.03 1655
9607.96 1569
9608.89 1598
9609.81 1571
9610.74 1571
9611.66 1544
9612.59 1610
9613.51 1682
9614.44 1665
9615.37 1626
9616.29 1671
9617.22 1729
9618.14 1722
9619.07 1693
9620.00 1781
9620.92 1722
9621.85 1662
9622.77 1743
9623.70 1704
9624.63 1747
9625.55 1660
9626.48 1811
9627.41 1868
9628.33 1781
9629.26 1772
9630.19 1814
9631.11 1834
9632.04 1908
9632.97 1818
9633.89 1887
9634.82 1948
9635.75 1869
9636.67 1932
9637.60 2086
9638.53 2050
9639.45 2029
9640.38 2069
9641.31 2164
9642.23 2187
9643.16 2195
9644.09 2175
9645.02 2137
9645.94 2189
9646.87 2183
9647.80 2164
9648.73 2176
9649.65 2205
9650.58 2261
9651.51 2343
9652.44 2432
9653.36 2566
9654.29 2652
9655.22 2622
9656.15 2629
9657.08 2569
9658.00 2480
9658.93 2489
9659.86 2313
9660.79 2189
9661.72 2139
9662.64 2129
9663.57 2174
9664.50 2093
9665.43 2053
9666.36 2123
9667.28 2131
9668.21 2144
9669.14 2038
9670.07 2095
9671.00 2176
9671.93 2123
9672.86 2147
9673.78 2100
9674.71 2049
9675.64 2161
9676.57 2117
9677.50 2060
9678.43 2184
9679.36 2110
9680.29 2149
9681.21 2261
9682.14 2264
9683.07 2275
9684.00 2308
9684.93 2279
9685.86 2386
9686.79 2319
9687.72 2268
9688.65 2344
9689.58 2342
9690.51 2319
9691.44 2230
9692.37 2292
9693.30 2327
9694.23 2381
9695.16 2472
9696.09 2320
9697.02 2363
9697.94 2462
9698.87 2574
9699.80 2497
9700.73 2621
9701.66 2721
9702.59 2762
9703.52 2871
9704.45 2872
9705.39 2948
9706.32 2779
9707.25 2922
9708.18 2807
9709.11 2622
9710.04 2380
9710.97 2487
9711.90 2322
9712.83 2258
9713.76 2245
9714.69 2297
9715.62 2202
9716.55 2232
9717.48 2192
9718.41 2231
9719.34 2297
9720.27 2204
9721.21 2298
9722.14 2227
9723.07 2077
9724.00 2061
9724.93 2117
9725.86 2098
9726.79 2020
9727.72 1905
9728.65 1900
9729.59 2012
9730.52 1930
9731.45 1989
9732.38 1961
9733.31 1882
9734.24 1908
9735.17 1941
9736.11 1960
9737.04 1924
9737.97 1901
9738.90 1910
9739.83 1905
9740.77 1915
9741.70 1893
9742.63 1903
9743.56 1922
9744.49 1848
9745.43 1796
9746.36 1877
9747.29 1833
9748.22 1834
9749.15 1845
9750.09 1911
9751.02 1905
9751.95 1903
9752.88 1966
9753.82 1935
9754.75 1874
9755.68 1803
9756.61 1836
9757.55 1839
9758.48 1812
9759.41 1788
9760.35 1789
9761.28 1822
9762.21 1855
9763.14 1882
9764.08 1928
9765.01 1873
9765.94 1810
9766.88 1929
9767.81 1851
9768.74 1921
9769.68 1970
9770.61 1964
9771.54 1881
9772.48 1988
9773.41 2023
9774.34 1986
9775.28 1996
9776.21 1965
9777.14 1925
9778.08 1897
9779.01 1985
9779.94 1994
9780.88 2079
9781.81 2072
9782.75 2144
9783.68 2291
9784.61 2263
9785.55 2315
9786.48 2344
9787.42 2343
9788.35 2278
9789.28 2197
9790.22 2183
9791.15 2176
9792.09 2038
9793.02 2063
9793.96 1962
9794.89 1977
9795.83 1839
9796.76 1811
9797.69 1776
9798.63 1882
9799.56 1946
9800.50 1953
9801.43 1989
9802.37 1914
9803.30 1965
9804.24 2031
9805.17 2119
9806.11 2044
9807.04 2029
9807.98 1961
9808.91 1772
9809.85 1740
9810.78 1695
9811.72 1646
9812.65 1657
9813.59 1585
9814.53 1565
9815.46 1675
9816.40 1566
9817.33 1617
9818.27 1712
9819.20 1694
9820.14 1611
9821.07 1561
9822.01 1584
9822.95 1693
9823.88 1618
9824.82 1623
9825.75 1548
9826.69 1481
9827.63 1601
9828.56 1588
9829.50 1593
9830.43 1537
9831.37 1472
9832.31 1524
9833.24 1476
9834.18 1595
9835.12 1604
9836.05 1569
9836.99 1575
9837.93 1625
9838.86 1552
9839.80 1573
9840.73 1564
9841.67 1482
9842.61 1477
9843.55 1451
9844.48 1468
9845.42 1480
9846.36 1488
9847.29 1466
9848.23 1490
9849.17 1505
9850.10 1542
9851.04 1518
9851.98 1574
9852.92 1659
9853.85 1704
9854.79 1743
9855.73 1561
9856.67 1528
9857.60 1602
9858.54 1620
9859.48 1636
9860.42 1702
9861.35 1705
9862.29 1663
9863.23 1641
9864.17 1706
9865.10 1765
9866.04 1748
9866.98 1741
9867.92 1716
9868.86 1628
9869.79 1556
9870.73 1563
9871.67 1650
9872.61 1562
9873.55 1596
9874.48 1615
9875.42 1633
9876.36 1561
9877.30 1503
9878.24 1557
9879.18 1510
9880.12 1584
9881.05 1654
9881.99 1581
9882.93 1661
9883.87 1733
9884.81 1629
9885.75 1638
9886.69 1625
9887.63 1654
9888.56 1619
9889.50 1594
9890.44 1601
9891.38 1554
9892.32 1543
9893.26 1599
9894.20 1541
9895.14 1652
9896.08 1623
9897.02 1586
9897.96 1549
9898.90 1520
9899.84 1487
9900.77 1519
9901.71 1596
9902.65 1542
9903.59 1632
9904.53 1595
9905.47 1498
9906.41 1570
9907.35 1519
9908.29 1662
9909.23 1625
9910.17 1659
9911.11 1563
9912.05 1657
9912.99 1661
9913.93 1608
9914.87 1629
9915.81 1595
9916.75 1752
9917.69 1802
9918.63 1786
9919.57 1752
9920.52 1669
9921.46 1687
9922.40 1617
9923.34 1821
9924.28 1826
9925.22 1909
9926.16 2005
9927.10 2105
9928.04 2395
9928.98 2665
9929.92 3202
9930.86 3535
9931.80 3618
9932.75 3490
9933.69 3610
9934.63 3311
9935.57 2967
9936.51 2742
9937.45 2481
9938.39 2243
9939.33 2154
9940.28 2021
9941.22 1951
9942.16 1704
9943.10 1759
9944.04 1783
9944.98 1765
9945.92 1787
9946.87 1724
9947.81 1726
9948.75 1678
9949.69 1626
9950.63 1568
9951.58 1532
9952.52 1558
9953.46 1468
9954.40 1433
9955.34 1542
9956.29 1486
9957.23 1454
9958.17 1474
9959.11 1452
9960.06 1456
9961.00 1483
9961.94 1500
9962.88 1578
9963.83 1473
9964.77 1517
9965.71 1476
9966.65 1423
9967.60 1421
9968.54 1453
9969.48 1389
9970.42 1376
9971.37 1389
9972.31 1366
9973.25 1440
9974.20 1342
9975.14 1271
9976.08 1315
9977.03 1393
9977.97 1312
9978.91 1344
9979.86 1312
9980.80 1315
9981.74 1411
9982.69 1308
9983.63 1305
9984.57 1326
9985.52 1336
9986.46 1354
9987.40 1263
9988.35 1287
9989.29 1301
9990.23 1309
9991.18 1257
9992.12 1235
9993.07 1215
9994.01 1196
9994.95 1163
9995.90 1185
9996.84 1287
9997.79 1262
9998.73 1265
9999.67 1295
10000.62 1369
10001.56 1370
10002.51 1201
10003.45 1317
10004.40 1325
10005.34 1232
10006.29 1320
10007.23 1308
10008.17 1342
10009.12 1416
10010.06 1374
10011.01 1417
10011.95 1297
10012.90 1403
10013.84 1282
10014.79 1246
10015.73 1312
10016.68 1258
10017.62 1204
10018.57 1245
10019.51 1307
10020.46 1245
10021.40 1232
10022.35 1263
10023.29 1290
10024.24 1279
10025.19 1210
10026.13 1201
10027.08 1145
10028.02 1195
10028.97 1249
10029.91 1205
10030.86 1213
10031.80 1202
10032.75 1203
10033.70 1194
10034.64 1188
10035.59 1281
10036.53 1167
10037.48 1138
10038.43 1138
10039.37 1129
10040.32 1159
10041.26 1217
10042.21 1194
10043.16 1122
10044.10 1146
10045.05 1181
10046.00 1153
10046.94 1057
10047.89 1136
10048.84 1166
10049.78 1191
10050.73 1220
10051.68 1132
10052.62 1167
10053.57 1124
10054.52 1159
10055.46 1089
10056.41 1127
10057.36 1160
10058.30 1101
10059.25 1110
10060.20 1152
10061.15 1159
10062.09 1113
10063.04 1086
10063.99 1152
10064.93 1116
10065.88 1147
10066.83 1103
10067.78 1071
10068.72 1099
10069.67 997
10070.62 1001
10071.57 1092
10072.51 1018
10073.46 1073
10074.41 1055
10075.36 1040
10076.31 1123
10077.25 1088
10078.20 1052
10079.15 1009
10080.10 1026
10081.05 1050
10081.99 972
10082.94 1015
10083.89 1072
10084.84 1043
10085.79 1092
10086.74 1097
10087.68 1046
10088.63 1075
10089.58 962
10090.53 1008
10091.48 1023
10092.43 1002
10093.37 1068
10094.32 1091
10095.27 1075
10096.22 1068
10097.17 1109
10098.12 1025
10099.07 962
10100.02 971
10100.97 969
10101.91 954
10102.86 1025
10103.81 963
10104.76 1055
10105.71 1043
10106.66 1037
10107.61 1029
10108.56 978
10109.51 989
10110.46 1014
10111.41 986
10112.36 1042
10113.31 993
10114.26 956
10115.21 987
10116.16 952
10117.11 974
10118.06 984
10119.01 1015
10119.96 1036
10120.91 940
10121.86 980
10122.81 982
10123.76 895
10124.71 884
10125.66 952
10126.61 1002
10127.56 905
10128.51 906
10129.46 957
10130.41 1018
10131.36 1040
10132.31 1020
10133.26 1025
10134.21 1054
10135.16 1040
10136.11 1011
10137.06 965
10138.01 1012
10138.96 970
10139.91 954
10140.86 976
10141.82 948
10142.77 932
10143.72 968
10144.67 959
10145.62 888
10146.57 878
10147.52 970
10148.47 990
10149.42 932
10150.38 891
10151.33 978
10152.28 1002
10153.23 984
10154.18 962
10155.13 1054
10156.09 1033
10157.04 993
10157.99 1005
10158.94 927
10159.89 1034
10160.84 944
10161.80 898
10162.75 927
10163.70 939
10164.65 989
10165.60 1002
10166.56 1076
10167.51 1054
10168.46 1034
10169.41 1077
10170.36 1035
10171.32 1085
10172.27 952
10173.22 978
10174.17 1006
10175.13 1059
10176.08 1055
10177.03 1043
10177.98 1022
10178.94 1081
10179.89 1122
10180.84 1107
10181.80 1104
10182.75 1107
10183.70 1083
10184.65 1092
10185.61 1040
10186.56 1097
10187.51 1115
10188.47 1112
10189.42 1073
10190.37 1167
10191.33 1151
10192.28 1198
10193.23 1123
10194.19 1050
10195.14 1090
10196.09 1122
10197.05 1103
10198.00 1184
10198.95 1103
10199.91 1121
10200.86 1182
10201.82 1225
10202.77 1189
10203.72 1101
10204.68 1132
10205.63 1176
10206.58 1282
10207.54 1219
10208.49 1226
10209.45 1337
10210.40 1384
10211.36 1417
10212.31 1429
10213.26 1396
10214.22 1411
10215.17 1356
10216.13 1365
10217.08 1335
10218.04 1215
10218.99 1218
10219.94 1265
10220.90 1239
10221.85 1240
10222.81 1184
10223.76 1179
10224.72 1112
10225.67 1162
10226.63 1213
10227.58 1286
10228.54 1217
10229.49 1250
10230.45 1159
10231.40 1262
10232.36 1159
10233.31 1217
10234.27 1262
10235.22 1250
10236.18 1278
10237.14 1317
10238.09 1287
10239.05 1268
10240.00 1340
10240.96 1413
10241.91 1408
10242.87 1435
10243.82 1302
10244.78 1352
10245.74 1243
10246.69 1258
10247.65 1165
10248.60 1076
10249.56 1130
10250.52 1003
10251.47 1130
10252.43 1034
10253.38 1114
10254.34 1118
10255.30 1100
10256.25 1120
10257.21 1134
10258.17 1178
10259.12 1110
10260.08 1130
10261.04 1060
10261.99 1041
10262.95 1058
10263.91 1140
10264.86 1100
10265.82 1058
10266.78 908
10267.73 949
10268.69 1062
10269.65 1009
10270.60 1039
10271.56 1023
10272.52 1045
10273.47 1102
10274.43 997
10275.39 990
10276.35 1033
10277.30 1080
10278.26 1098
10279.22 978
10280.18 998
10281.13 981
10282.09 979
10283.05 949
10284.01 941
10284.96 1013
10285.92 987
10286.88 1018
10287.84 952
10288.79 939
10289.75 1005
10290.71 1028
10291.67 966
10292.63 992
10293.58 967
10294.54 1009
10295.50 997
10296.46 994
10297.42 1015
10298.38 1061
10299.33 982
10300.29 990
10301.25 1013
10302.21 1029
10303.17 1049
10304.13 1046
10305.08 1023
10306.04 1093
10307.00 983
10307.96 941
10308.92 924
10309.88 934
10310.84 953
10311.80 1045
10312.75 995
10313.71 1004
10314.67 952
10315.63 949
10316.59 955
10317.55 944
10318.51 956
10319.47 1053
10320.43 1016
10321.39 925
10322.35 956
10323.31 983
10324.27 1036
10325.23 1091
10326.18 1106
10327.14 961
10328.10 973
10329.06 942
10330.02 966
10330.98 1040
10331.94 932
10332.90 1004
10333.86 1081
10334.82 1018
10335.78 976
10336.74 933
10337.70 997
10338.66 1009
10339.62 989
10340.58 1044
10341.54 1025
10342.50 967
10343.46 923
10344.43 937
10345.39 914
10346.35 904
10347.31 966
10348.27 1013
10349.23 933
10350.19 940
10351.15 1052
10352.11 1057
10353.07 1022
10354.03 1001
10354.99 883
10355.95 997
10356.91 1009
10357.88 957
10358.84 876
10359.80 896
10360.76 926
10361.72 950
10362.68 895
10363.64 913
10364.60 952
10365.57 914
10366.53 936
10367.49 944
10368.45 993
10369.41 967
10370.37 942
10371.34 926
10372.30 878
10373.26 867
10374.22 880
10375.18 911
10376.14 900
10377.11 869
10378.07 977
10379.03 965
10379.99 992
10380.95 949
10381.92 986
10382.88 1012
10383.84 920
10384.80 916
10385.77 1031
10386.73 995
10387.69 978
10388.65 953
10389.62 972
10390.58 949
10391.54 930
10392.50 957
10393.47 898
10394.43 866
10395.39 879
10396.35 945
10397.32 1005
10398.28 966
10399.24 961
10400.21 980
10401.17 993
10402.13 1092
10403.10 1008
10404.06 985
10405.02 1034
10405.99 1019
10406.95 944
10407.91 967
10408.88 960
10409.84 1125
10410.80 1022
10411.77 946
10412.73 971
10413.69 1004
10414.66 969
10415.62 1085
10416.58 1091
10417.55 1158
10418.51 1180
10419.48 1207
10420.44 1345
10421.40 1433
10422.37 1560
10423.33 1557
10424.30 1635
10425.26 1691
10426.23 1606
10427.19 1570
10428.15 1439
10429.12 1483
10430.08 1406
10431.05 1263
10432.01 1120
10432.98 1152
10433.94 1037
10434.91 1007
10435.87 1008
10436.83 934
10437.80 1015
10438.76 961
10439.73 970
10440.69 1056
10441.66 929
10442.62 944
10443.59 975
10444.55 880
10445.52 839
10446.48 935
10447.45 997
10448.41 991
10449.38 926
10450.35 880
10451.31 994
10452.28 961
10453.24 905
10454.21 949
10455.17 980
10456.14 967
10457.10 906
10458.07 976
10459.04 984
10460.00 1044
10460.97 1000
10461.93 1006
10462.90 1005
10463.87 955
10464.83 893
10465.80 868
10466.76 946
10467.73 896
10468.70 879
10469.66 863
10470.63 930
10471.59 950
10472.56 856
10473.53 853
10474.49 916
10475.46 869
10476.43 966
10477.39 935
10478.36 904
10479.33 905
10480.29 880
10481.26 916
10482.23 883
10483.19 846
10484.16 869
10485.13 937
10486.09 919
10487.06 948
10488.03 875
10489.00 841
10489.96 895
10490.93 938
10491.90 872
10492.87 827
10493.83 821
10494.80 872
10495.77 873
10496.73 928
10497.70 946
10498.67 891
10499.64 867
10500.61 872
10501.57 869
10502.54 970
10503.51 972
10504.48 988
10505.44 919
10506.41 906
10507.38 933
10508.35 915
10509.32 965
10510.28 948
10511.25 913
10512.22 927
10513.19 969
10514.16 1004
10515.13 970
10516.09 978
10517.06 928
10518.03 903
10519.00 849
10519.97 880
10520.94 980
10521.91 921
10522.87 946
10523.84 864
10524.81 912
10525.78 1003
10526.75 991
10527.72 909
10528.69 887
10529.66 920
10530.63 865
10531.59 877
10532.56 871
10533.53 884
10534.50 922
10535.47 875
10536.44 825
10537.41 842
10538.38 878
10539.35 844
10540.32 881
10541.29 856
10542.26 884
10543.23 828
10544.20 881
10545.17 879
10546.14 878
10547.11 944
10548.08 863
10549.05 874
10550.02 853
10550.99 851
10551.96 915
10552.93 938
10553.90 845
10554.87 830
10555.84 888
10556.81 858
10557.78 907
10558.75 832
10559.72 855
10560.69 903
10561.66 908
10562.63 976
10563.60 932
10564.57 1027
10565.54 1114
10566.51 1118
10567.48 1115
10568.45 1156
10569.42 1114
10570.40 1042
10571.37 1034
10572.34 1022
10573.31 979
10574.28 1032
10575.25 913
10576.22 841
10577.19 901
10578.16 843
10579.14 933
10580.11 879
10581.08 899
10582.05 901
10583.02 909
10583.99 907
10584.96 858
10585.94 924
10586.91 996
10587.88 904
10588.85 942
10589.82 955
10590.79 923
10591.77 965
10592.74 965
10593.71 938
10594.68 951
10595.65 994
10596.63 962
10597.60 923
10598.57 829
10599.54 878
10600.52 854
10601.49 851
10602.46 900
10603.43 939
10604.41 908
10605.38 821
10606.35 871
10607.32 856
10608.30 761
10609.27 863
10610.24 891
10611.21 854
10612.19 885
10613.16 859
10614.13 896
10615.11 881
10616.08 811
10617.05 866
10618.02 831
10619.00 864
10619.97 905
10620.94 850
10621.92 870
10622.89 857
10623.86 853
10624.84 894
10625.81 921
10626.78 915
10627.76 980
10628.73 910
10629.71 840
10630.68 913
10631.65 854
10632.63 856
10633.60 930
10634.57 908
10635.55 848
10636.52 824
10637.50 911
10638.47 864
10639.44 854
10640.42 899
10641.39 945
10642.37 932
10643.34 951
10644.31 983
10645.29 988
10646.26 999
10647.24 991
10648.21 1018
10649.19 952
10650.16 840
10651.14 892
10652.11 872
10653.09 869
10654.06 883
10655.04 909
10656.01 947
10656.98 828
10657.96 807
10658.93 841
10659.91 828
10660.88 821
10661.86 803
10662.84 771
10663.81 791
10664.79 752
10665.76 784
10666.74 761
10667.71 867
10668.69 895
10669.66 926
10670.64 876
10671.61 801
10672.59 774
10673.56 785
10674.54 716
10675.52 830
10676.49 769
10677.47 814
10678.44 860
10679.42 879
10680.40 805
10681.37 769
10682.35 732
10683.32 804
10684.30 845
10685.28 826
10686.25 813
10687.23 880
10688.20 821
10689.18 820
10690.16 802
10691.13 849
10692.11 844
10693.09 778
10694.06 819
10695.04 814
10696.02 776
10696.99 741
10697.97 778
10698.95 725
10699.92 756
10700.90 786
10701.88 761
10702.85 769
10703.83 756
10704.81 766
10705.79 792
10706.76 753
10707.74 717
10708.72 755
10709.70 704
10710.67 737
10711.65 767
10712.63 741
10713.60 691
10714.58 765
10715.56 776
10716.54 743
10717.52 780
10718.49 717
10719.47 736
10720.45 742
10721.43 730
10722.40 758
10723.38 774
10724.36 750
10725.34 667
10726.32 706
10727.29 796
10728.27 786
10729.25 722
10730.23 730
10731.21 724
10732.19 737
10733.16 804
10734.14 823
10735.12 763
10736.10 744
10737.08 743
10738.06 740
10739.03 761
10740.01 730
10740.99 752
10741.97 768
10742.95 818
10743.93 763
10744.91 742
10745.89 732
10746.87 700
10747.84 707
10748.82 640
10749.80 721
10750.78 714
10751.76 748
10752.74 743
10753.72 724
10754.70 739
10755.68 740
10756.66 702
10757.64 712
10758.62 834
10759.60 786
10760.58 765
10761.56 767
10762.54 701
10763.52 707
10764.50 662
10765.48 704
10766.45 677
10767.43 749
10768.41 736
10769.39 734
10770.38 743
10771.36 820
10772.34 715
10773.32 690
10774.30 771
10775.28 719
10776.26 700
10777.24 759
10778.22 807
10779.20 807
10780.18 774
10781.16 828
10782.14 765
10783.12 739
10784.10 768
10785.08 764
10786.06 724
10787.04 714
10788.02 731
10789.00 807
10789.99 790
10790.97 727
10791.95 732
10792.93 772
10793.91 740
10794.89 726
10795.87 737
10796.85 777
10797.84 682
10798.82 726
10799.80 737
10800.78 754
10801.76 747
10802.74 783
10803.72 789
10804.71 769
10805.69 688
10806.67 744
10807.65 757
10808.63 797
10809.61 758
10810.60 761
10811.58 757
10812.56 758
10813.54 778
10814.52 706
10815.51 722
10816.49 768
10817.47 722
10818.45 739
10819.44 708
10820.42 716
10821.40 765
10822.38 736
10823.37 769
10824.35 809
10825.33 809
10826.31 759
10827.30 686
10828.28 686
10829.26 729
10830.24 722
10831.23 714
10832.21 721
10833.19 708
10834.18 701
10835.16 713
10836.14 756
10837.13 730
10838.11 778
10839.09 829
10840.07 778
10841.06 773
10842.04 775
10843.02 707
10844.01 747
10844.99 756
10845.98 728
10846.96 760
10847.94 780
10848.93 742
10849.91 704
10850.89 718
10851.88 760
10852.86 774
10853.84 814
10854.83 784
10855.81 792
10856.80 754
10857.78 728
10858.77 770
10859.75 794
10860.73 804
10861.72 870
10862.70 836
10863.69 784
10864.67 813
10865.66 778
10866.64 794
10867.62 821
10868.61 759
10869.59 734
10870.58 766
10871.56 775
10872.55 794
10873.53 781
10874.52 889
10875.50 870
10876.49 807
10877.47 826
10878.46 889
10879.44 932
10880.43 911
10881.41 833
10882.40 839
10883.38 816
10884.37 847
10885.35 882
10886.34 856
10887.32 831
10888.31 936
10889.29 950
10890.28 929
10891.27 926
10892.25 992
10893.24 1005
10894.22 934
10895.21 925
10896.19 935
10897.18 918
10898.17 893
10899.15 920
10900.14 983
10901.12 920
10902.11 937
10903.10 920
10904.08 887
10905.07 910
10906.05 902
10907.04 996
10908.03 937
10909.01 997
10910.00 957
10910.99 966
10911.97 909
10912.96 896
10913.95 940
10914.93 975
10915.92 968
10916.91 937
10917.89 897
10918.88 930
10919.87 961
10920.85 970
10921.84 966
10922.83 925
10923.81 939
10924.80 874
10925.79 980
10926.78 1011
10927.76 1067
10928.75 1038
10929.74 993
10930.73 966
10931.71 971
10932.70 1028
10933.69 1066
10934.68 1036
10935.66 1069
10936.65 960
10937.64 1057
10938.63 1044
10939.61 1016
10940.60 1032
10941.59 1056
10942.58 1085
10943.57 1074
10944.55 1101
10945.54 1040
10946.53 1044
10947.52 1055
10948.51 1086
10949.49 1140
10950.48 1101
10951.47 1114
10952.46 1166
10953.45 1241
10954.44 1155
10955.42 1156
10956.41 1236
10957.40 1138
10958.39 1188
10959.38 1289
10960.37 1324
10961.36 1283
10962.34 1360
10963.33 1492
10964.32 1518
10965.31 1574
10966.30 1464
10967.29 1437
10968.28 1410
10969.27 1368
10970.26 1359
10971.25 1360
10972.24 1321
10973.22 1264
10974.21 1216
10975.20 1220
10976.19 1237
10977.18 1264
10978.17 1262
10979.16 1164
10980.15 1265
10981.14 1296
10982.13 1247
10983.12 1345
10984.11 1229
10985.10 1330
10986.09 1287
10987.08 1214
10988.07 1323
10989.06 1383
10990.05 1405
10991.04 1265
10992.03 1148
10993.02 1266
10994.01 1353
10995.00 1256
10995.99 1336
10996.98 1358
10997.97 1407
10998.96 1418
10999.95 1417
11000.94 1518
11001.93 1597
11002.92 1706
11003.92 1910
11004.91 1874
11005.90 1826
11006.89 1867
11007.88 1845
11008.87 1584
11009.86 1649
11010.85 1517
11011.84 1490
11012.83 1347
11013.82 1293
11014.82 1285
11015.81 1252
11016.80 1217
11017.79 1188
11018.78 1206
11019.77 1219
11020.76 1135
11021.76 1191
11022.75 1196
11023.74 1269
11024.73 1223
11025.72 1206
11026.71 1172
11027.70 1151
11028.70 1137
11029.69 1128
11030.68 995
11031.67 1110
11032.66 1195
11033.66 1083
11034.65 1139
11035.64 1071
11036.63 1058
11037.62 1037
11038.62 1046
11039.61 1100
11040.60 1089
11041.59 1054
11042.59 1003
11043.58 1038
11044.57 978
11045.56 1030
11046.56 1048
11047.55 999
11048.54 962
11049.53 970
11050.53 988
11051.52 970
11052.51 1004
11053.51 908
11054.50 934
11055.49 930
11056.49 968
11057.48 932
11058.47 908
11059.46 948
11060.46 981
11061.45 891
11062.44 893
11063.44 966
11064.43 909
11065.42 997
11066.42 979
11067.41 954
11068.41 1005
11069.40 984
11070.39 993
11071.39 944
11072.38 880
11073.37 960
11074.37 914
11075.36 944
11076.36 936
11077.35 979
11078.34 949
11079.34 905
11080.33 991
11081.33 988
11082.32 980
11083.31 1054
11084.31 1036
11085.30 1030
11086.30 958
11087.29 979
11088.29 953
11089.28 950
11090.28 997
11091.27 980
11092.27 880
11093.26 933
11094.25 937
11095.25 895
11096.24 987
11097.24 891
11098.23 897
11099.23 958
11100.22 956
11101.22 901
11102.21 897
11103.21 918
11104.20 936
11105.20 986
11106.20 1008
11107.19 954
11108.19 1012
11109.18 987
11110.18 950
11111.17 940
11112.17 953
11113.16 922
11114.16 917
11115.15 952
11116.15 968
11117.15 979
11118.14 1013
11119.14 937
11120.13 903
11121.13 954
11122.13 910
11123.12 1012
11124.12 1008
11125.11 982
11126.11 991
11127.11 999
11128.10 1020
11129.10 1078
11130.10 1147
11131.09 1103
11132.09 1175
11133.09 1141
11134.08 1087
11135.08 1147
11136.07 1004
11137.07 1046
11138.07 978
11139.07 966
11140.06 948
11141.06 995
11142.06 922
11143.05 986
11144.05 983
11145.05 960
11146.04 934
11147.04 881
11148.04 883
11149.04 944
11150.03 916
11151.03 974
11152.03 1030
11153.02 987
11154.02 925
11155.02 997
11156.02 986
11157.01 939
11158.01 897
11159.01 906
11160.01 933
11161.01 895
11162.00 1017
11163.00 973
11164.00 955
11165.00 857
11165.99 897
11166.99 923
11167.99 959
11168.99 946
11169.99 906
11170.99 883
11171.98 889
11172.98 893
11173.98 875
11174.98 926
11175.98 942
11176.98 965
11177.97 928
11178.97 874
11179.97 935
11180.97 904
11181.97 869
11182.97 890
11183.97 906
11184.96 903
11185.96 877
11186.96 862
11187.96 848
11188.96 897
11189.96 1019
11190.96 917
11191.96 857
11192.96 827
11193.96 846
11194.96 824
11195.96 881
11196.95 795
11197.95 908
11198.95 916
11199.95 879
11200.95 904
11201.95 827
11202.95 864
11203.95 815
11204.95 894
11205.95 850
11206.95 881
11207.95 872
11208.95 915
11209.95 836
11210.95 880
11211.95 912
11212.95 930
11213.95 849
11214.95 865
11215.95 853
11216.95 871
11217.95 901
11218.95 910
11219.95 940
11220.95 933
11221.95 880
11222.95 870
11223.95 932
11224.95 951
11225.96 876
11226.96 868
11227.96 920
11228.96 857
11229.96 815
11230.96 861
11231.96 837
11232.96 804
11233.96 821
11234.96 894
11235.96 899
11236.97 907
11237.97 891
11238.97 895
11239.97 882
11240.97 829
11241.97 905
11242.97 877
11243.98 875
11244.98 886
11245.98 843
11246.98 847
11247.98 922
11248.98 869
11249.98 824
11250.99 885
11251.99 964
11252.99 948
11253.99 967
11254.99 885
11256.00 877
11257.00 887
11258.00 875
11259.00 849
11260.00 882
11261.01 918
11262.01 935
11263.01 965
11264.01 895
11265.02 875
11266.02 936
11267.02 942
11268.02 897
11269.03 858
11270.03 902
11271.03 905
11272.03 987
11273.04 914
11274.04 803
11275.04 878
11276.05 987
11277.05 975
11278.05 890
11279.05 953
11280.06 964
11281.06 1019
11282.06 1066
11283.07 1071
11284.07 1113
11285.07 1139
11286.08 1105
11287.08 1069
11288.08 1061
11289.09 1118
11290.09 1024
11291.09 970
11292.10 974
11293.10 936
11294.11 884
11295.11 928
11296.11 851
11297.12 901
11298.12 903
11299.13 933
11300.13 873
11301.13 862
11302.14 882
11303.14 913
11304.15 819
11305.15 833
11306.15 864
11307.16 901
11308.16 859
11309.17 864
11310.17 840
11311.18 880
11312.18 885
11313.18 931
11314.19 905
11315.19 941
11316.20 972
11317.20 1046
11318.21 975
11319.21 977
11320.22 991
11321.22 948
11322.23 901
11323.23 987
11324.24 949
11325.24 924
11326.25 849
11327.25 918
11328.26 831
11329.26 955
11330.27 911
11331.27 832
11332.28 840
11333.29 870
11334.29 848
11335.30 809
11336.30 761
11337.31 789
11338.31 826
11339.32 809
11340.33 830
11341.33 802
11342.34 863
11343.34 849
11344.35 887
11345.35 864
11346.36 837
11347.37 790
11348.37 839
11349.38 798
11350.39 921
11351.39 875
11352.40 852
11353.40 740
11354.41 808
11355.42 840
11356.42 844
11357.43 829
11358.44 840
11359.44 827
11360.45 859
11361.46 866
11362.46 844
11363.47 850
11364.48 857
11365.48 863
11366.49 822
11367.50 831
11368.50 792
11369.51 840
11370.52 849
11371.53 811
11372.53 788
11373.54 812
11374.55 786
11375.56 804
11376.56 770
11377.57 774
11378.58 789
11379.59 845
11380.59 852
11381.60 832
11382.61 819
11383.62 815
11384.62 816
11385.63 840
11386.64 835
11387.65 798
11388.65 815
11389.66 838
11390.67 798
11391.68 783
11392.69 770
11393.69 874
11394.70 839
11395.71 792
11396.72 811
11397.73 810
11398.74 824
11399.74 874
11400.75 826
11401.76 820
11402.77 796
11403.78 801
11404.79 766
11405.80 834
11406.80 797
11407.81 788
11408.82 851
11409.83 806
11410.84 816
11411.85 874
11412.86 821
11413.87 837
11414.88 788
11415.89 741
11416.89 812
11417.90 786
11418.91 823
11419.92 793
11420.93 881
11421.94 850
11422.95 848
11423.96 865
11424.97 830
11425.98 884
11426.99 837
11428.00 790
11429.01 833
11430.02 864
11431.03 831
11432.04 793
11433.05 860
11434.06 837
11435.07 870
11436.08 813
11437.09 807
11438.10 881
11439.11 888
11440.12 877
11441.13 959
11442.14 894
11443.15 842
11444.16 901
11445.17 863
11446.18 895
11447.19 912
11448.20 920
11449.21 927
11450.22 892
11451.23 885
11452.24 859
11453.25 865
11454.27 853
11455.28 898
11456.29 933
11457.30 887
11458.31 906
11459.32 884
11460.33 956
11461.34 981
11462.35 954
11463.36 933
11464.38 902
11465.39 993
11466.40 1021
11467.41 960
11468.42 988
11469.43 942
11470.44 927
11471.46 932
11472.47 915
11473.48 911
11474.49 991
11475.50 1007
11476.52 982
11477.53 971
11478.54 910
11479.55 936
11480.56 911
11481.57 948
11482.59 963
11483.60 985
11484.61 1097
11485.62 1020
11486.64 1009
11487.65 1056
11488.66 1101
11489.67 1022
11490.69 1017
11491.70 1054
11492.71 1017
11493.72 1071
11494.74 1092
11495.75 1119
11496.76 998
11497.77 979
11498.79 1014
11499.80 1076
11500.81 1057
11501.83 1059
11502.84 1067
11503.85 1162
11504.86 1094
11505.88 1120
11506.89 1092
11507.90 1134
11508.92 1142
11509.93 1041
11510.94 1098
11511.96 1106
11512.97 1174
11513.98 1153
11515.00 1147
11516.01 1114
11517.02 1128
11518.04 1132
11519.05 1143
11520.07 1137
11521.08 1130
11522.09 1081
11523.11 1165
11524.12 1183
11525.13 1225
11526.15 1216
11527.16 1272
11528.18 1244
11529.19 1191
11530.21 1124
11531.22 1236
11532.23 1232
11533.25 1210
11534.26 1219
11535.28 1267
11536.29 1165
11537.31 1293
11538.32 1316
11539.34 1210
11540.35 1207
11541.36 1225
11542.38 1252
11543.39 1312
11544.41 1297
11545.42 1368
11546.44 1413
11547.45 1398
11548.47 1344
11549.48 1345
11550.50 1415
11551.51 1375
11552.53 1399
11553.54 1379
11554.56 1344
11555.57 1527
11556.59 1455
11557.61 1456
11558.62 1473
11559.64 1454
11560.65 1521
11561.67 1557
11562.68 1543
11563.70 1527
11564.71 1546
11565.73 1517
11566.75 1618
11567.76 1562
11568.78 1684
11569.79 1644
11570.81 1650
11571.83 1622
11572.84 1641
11573.86 1684
11574.87 1804
11575.89 1698
11576.91 1791
11577.92 1788
11578.94 1773
11579.96 1923
11580.97 1907
11581.99 2102
11583.00 1974
11584.02 2028
11585.04 2093
11586.05 2166
11587.07 2146
11588.09 2229
11589.10 2343
11590.12 2474
11591.14 2443
11592.16 2462
11593.17 2438
11594.19 2574
11595.21 2673
11596.22 2708
11597.24 2876
11598.26 3062
11599.28 3148
11600.29 3250
11601.31 3559
11602.33 3759
11603.34 4063
11604.36 4242
11605.38 4287
11606.40 4419
11607.41 4312
11608.43 4156
11609.45 3948
11610.47 3834
11611.49 3607
11612.50 3354
11613.52 3325
11614.54 3132
11615.56 3241
11616.58 3216
11617.59 3194
11618.61 3362
11619.63 3248
11620.65 3310
11621.67 3321
11622.68 3484
11623.70 3426
11624.72 3353
11625.74 3454
11626.76 3523
11627.78 3515
11628.79 3613
11629.81 3570
11630.83 3819
11631.85 4106
11632.87 4488
11633.89 4675
11634.91 5284
11635.93 5762
11636.94 6213
11637.96 6551
11638.98 6765
11640.00 6786
11641.02 6804
11642.04 6533
11643.06 6036
11644.08 5518
11645.10 5122
11646.12 4571
11647.14 3972
11648.16 3734
11649.17 3533
11650.19 3286
11651.21 3106
11652.23 2936
11653.25 2918
11654.27 2883
11655.29 2788
11656.31 2688
11657.33 2720
11658.35 2645
11659.37 2562
11660.39 2481
11661.41 2389
11662.43 2431
11663.45 2362
11664.47 2330
11665.49 2302
11666.51 2194
11667.53 2246
11668.55 2168
11669.57 2185
11670.59 2126
11671.61 2080
11672.63 2114
11673.65 2094
11674.67 2055
11675.70 2024
11676.72 2064
11677.74 1986
11678.76 1980
11679.78 2028
11680.80 2007
11681.82 2031
11682.84 2011
11683.86 1952
11684.88 1903
11685.90 1806
11686.92 1772
11687.95 1717
11688.97 1664
11689.99 1787
11691.01 1661
11692.03 1684
11693.05 1708
11694.07 1781
11695.10 1769
11696.12 1734
11697.14 1702
11698.16 1699
11699.18 1728
11700.20 1744
11701.22 1729
11702.25 1692
11703.27 1672
11704.29 1685
11705.31 1766
11706.33 1650
11707.36 1680
11708.38 1738
11709.40 1778
11710.42 1800
11711.44 1769
11712.47 1835
11713.49 1732
11714.51 1867
11715.53 1815
11716.56 1806
11717.58 1739
11718.60 1760
11719.62 1755
11720.65 1879
11721.67 1814
11722.69 1804
11723.71 1774
11724.74 1802
11725.76 1794
11726.78 1769
11727.80 1784
11728.83 1835
11729.85 1737
11730.87 1731
11731.90 1675
11732.92 1798
11733.94 1665
11734.97 1712
11735.99 1701
11737.01 1659
11738.04 1675
11739.06 1739
11740.08 1621
11741.11 1601
11742.13 1556
11743.15 1596
11744.18 1533
11745.20 1526
11746.22 1572
11747.25 1499
11748.27 1541
11749.30 1580
11750.32 1536
11751.34 1454
11752.37 1485
11753.39 1479
11754.42 1517
11755.44 1490
11756.46 1476
11757.49 1461
11758.51 1410
11759.54 1396
11760.56 1379
11761.58 1432
11762.61 1388
11763.63 1319
11764.66 1207
11765.68 1271
11766.71 1314
11767.73 1289
11768.76 1267
11769.78 1217
11770.81 1273
11771.83 1300
11772.86 1327
11773.88 1242
11774.91 1260
11775.93 1263
11776.96 1251
11777.98 1275
11779.01 1219
11780.03 1193
11781.06 1204
11782.08 1216
11783.11 1172
11784.13 1213
11785.16 1193
11786.18 1236
11787.21 1170
11788.23 1179
11789.26 1185
11790.28 1174
11791.31 1150
11792.34 1232
11793.36 1219
11794.39 1199
11795.41 1065
11796.44 1120
11797.47 1130
11798.49 1115
11799.52 1146
11800.54 1106
11801.57 1130
11802.60 1153
11803.62 1120
11804.65 1078
11805.67 1088
11806.70 1157
11807.73 1151
11808.75 1145
11809.78 1106
11810.81 1101
11811.83 1136
11812.86 1126
11813.89 1145
11814.91 1142
11815.94 1064
11816.97 1056
11817.99 1005
11819.02 1103
11820.05 937
11821.07 969
11822.10 1045
11823.13 998
11824.16 1002
11825.18 1011
11826.21 1013
11827.24 1045
11828.26 1096
11829.29 1031
11830.32 1113
11831.35 1058
11832.37 1102
11833.40 1127
11834.43 1098
11835.46 1005
11836.48 1020
11837.51 1021
11838.54 1020
11839.57 965
11840.59 949
11841.62 974
11842.65 994
11843.68 946
11844.71 982
11845.73 957
11846.76 889
11847.79 938
11848.82 929
11849.85 982
11850.88 868
11851.90 910
11852.93 901
11853.96 804
11854.99 924
11856.02 922
11857.05 924
11858.07 844
11859.10 876
11860.13 855
11861.16 900
11862.19 896
11863.22 914
11864.25 912
11865.28 887
11866.30 865
11867.33 906
11868.36 918
11869.39 864
11870.42 877
11871.45 858
11872.48 963
11873.51 908
11874.54 886
11875.57 836
11876.60 926
11877.63 920
11878.65 903
11879.68 811
11880.71 835
11881.74 887
11882.77 896
11883.80 911
11884.83 842
11885.86 853
11886.89 827
11887.92 897
11888.95 902
11889.98 886
11891.01 886
11892.04 849
11893.07 853
11894.10 824
11895.13 873
11896.16 904
11897.19 942
11898.22 935
11899.25 875
11900.28 904
11901.31 917
11902.34 930
11903.38 1035
11904.41 1014
11905.44 1043
11906.47 1023
11907.50 1018
11908.53 976
11909.56 1007
11910.59 1010
11911.62 949
11912.65 933
11913.68 907
11914.71 957
11915.75 913
11916.78 912
11917.81 945
11918.84 955
11919.87 960
11920.90 1032
11921.93 997
11922.96 1044
11924.00 994
11925.03 943
11926.06 1016
11927.09 995
11928.12 967
11929.15 960
11930.18 1073
11931.22 1016
11932.25 1025
11933.28 1082
11934.31 1174
11935.34 1143
11936.38 1155
11937.41 1138
11938.44 1188
11939.47 1208
11940.50 1158
11941.54 1131
11942.57 1071
11943.60 1069
11944.63 1119
11945.67 1016
11946.70 944
11947.73 947
11948.76 931
11949.80 897
11950.83 885
11951.86 896
11952.89 878
11953.93 896
11954.96 872
11955.99 853
11957.02 858
11958.06 805
11959.09 850
11960.12 918
11961.16 869
11962.19 841
11963.22 826
11964.26 819
11965.29 803
11966.32 815
11967.36 816
11968.39 830
11969.42 800
11970.46 848
11971.49 810
11972.52 746
11973.56 840
11974.59 824
11975.62 881
11976.66 872
11977.69 825
11978.73 849
11979.76 784
11980.79 832
11981.83 844
11982.86 835
11983.89 748
11984.93 852
11985.96 799
11987.00 836
11988.03 840
11989.07 861
11990.10 829
11991.13 785
11992.17 800
11993.20 778
11994.24 796
11995.27 765
11996.31 771
11997.34 786
11998.38 803
11999.41 804
12000.45 774
12001.48 776
12002.51 825
12003.55 816
12004.58 774
12005.62 782
12006.65 805
12007.69 828
12008.72 791
12009.76 819
12010.80 812
12011.83 843
12012.87 839
12013.90 811
12014.94 822
12015.97 827
12017.01 858
12018.04 824
12019.08 906
12020.11 886
12021.15 940
12022.19 896
12023.22 915
12024.26 882
12025.29 899
12026.33 878
12027.36 859
12028.40 892
12029.44 858
12030.47 924
12031.51 1006
12032.54 912
12033.58 844
12034.62 860
12035.65 970
12036.69 918
12037.73 879
12038.76 861
12039.80 931
12040.84 901
12041.87 911
12042.91 908
12043.94 861
12044.98 859
12046.02 875
12047.06 877
12048.09 880
12049.13 855
12050.17 909
12051.20 908
12052.24 966
12053.28 901
12054.31 918
12055.35 859
12056.39 886
12057.43 922
12058.46 969
12059.50 957
12060.54 909
12061.57 905
12062.61 970
12063.65 981
12064.69 879
12065.72 963
12066.76 886
12067.80 919
12068.84 911
12069.88 879
12070.91 910
12071.95 894
12072.99 894
12074.03 924
12075.06 909
12076.10 880
12077.14 879
12078.18 871
12079.22 845
12080.26 901
12081.29 964
12082.33 906
12083.37 906
12084.41 911
12085.45 850
12086.49 917
12087.52 1033
12088.56 1016
12089.60 937
12090.64 960
12091.68 975
12092.72 993
12093.76 958
12094.79 944
12095.83 943
12096.87 946
12097.91 960
12098.95 934
12099.99 947
12101.03 1018
12102.07 1008
12103.11 1041
12104.15 1006
12105.19 1041
12106.22 1069
12107.26 1093
12108.30 1026
12109.34 1099
12110.38 1143
12111.42 1143
12112.46 1135
12113.50 1134
12114.54 1087
12115.58 971
12116.62 961
12117.66 943
12118.70 929
12119.74 974
12120.78 961
12121.82 920
12122.86 913
12123.90 829
12124.94 828
12125.98 887
12127.02 872
12128.06 869
12129.10 842
12130.14 850
12131.18 900
12132.22 881
12133.26 830
12134.30 823
12135.34 844
12136.38 876
12137.42 811
12138.47 772
12139.51 838
12140.55 829
12141.59 794
12142.63 759
12143.67 850
12144.71 790
12145.75 844
12146.79 778
12147.83 801
12148.87 769
12149.92 803
12150.96 844
12152.00 840
12153.04 785
12154.08 748
12155.12 800
12156.16 794
12157.21 875
12158.25 750
12159.29 817
12160.33 795
12161.37 784
12162.41 781
12163.46 728
12164.50 732
12165.54 811
12166.58 832
12167.62 782
12168.67 774
12169.71 781
12170.75 828
12171.79 778
12172.83 799
12173.88 817
12174.92 782
12175.96 747
12177.00 769
12178.05 778
12179.09 816
12180.13 797
12181.17 818
12182.22 746
12183.26 780
12184.30 781
12185.34 798
12186.39 800
12187.43 818
12188.47 809
12189.51 755
12190.56 739
12191.60 749
12192.64 792
12193.69 814
12194.73 785
12195.77 835
12196.82 765
12197.86 795
12198.90 843
12199.95 816
12200.99 843
12202.03 802
12203.08 803
12204.12 824
12205.16 838
12206.21 790
12207.25 758
12208.29 791
12209.34 816
12210.38 734
12211.43 818
12212.47 821
12213.51 794
12214.56 841
12215.60 807
12216.65 756
12217.69 822
12218.73 767
12219.78 807
12220.82 801
12221.87 841
12222.91 812
12223.96 838
12225.00 790
12226.04 784
12227.09 784
12228.13 787
12229.18 793
12230.22 849
12231.27 800
12232.31 831
12233.36 787
12234.40 767
12235.45 744
12236.49 801
12237.54 806
12238.58 799
12239.63 758
12240.67 732
12241.72 837
12242.76 839
12243.81 829
12244.85 813
12245.90 829
12246.94 792
12247.99 840
12249.03 848
12250.08 844
12251.12 878
12252.17 838
12253.22 829
12254.26 803
12255.31 830
12256.35 837
12257.40 852
12258.44 892
12259.49 858
12260.54 846
12261.58 795
12262.63 844
12263.67 751
12264.72 736
12265.77 690
12266.81 773
12267.86 817
12268.91 737
12269.95 712
12271.00 745
12272.04 776
12273.09 766
12274.14 727
12275.18 699
12276.23 660
12277.28 703
12278.32 749
12279.37 759
12280.42 724
12281.46 687
12282.51 698
12283.56 712
12284.61 722
12285.65 691
12286.70 673
12287.75 685
12288.79 714
12289.84 724
12290.89 748
12291.94 707
12292.98 727
12294.03 680
12295.08 691
12296.13 731
12297.17 713
12298.22 702
12299.27 670
12300.32 707
12301.36 689
12302.41 729
12303.46 710
12304.51 684
12305.55 679
12306.60 689
12307.65 685
12308.70 706
12309.75 754
12310.79 726
12311.84 735
12312.89 735
12313.94 698
12314.99 793
12316.04 734
12317.08 733
12318.13 653
12319.18 658
12320.23 710
12321.28 708
12322.33 722
12323.37 674
12324.42 695
12325.47 689
12326.52 687
12327.57 669
12328.62 643
12329.67 662
12330.72 651
12331.77 607
12332.81 687
12333.86 656
12334.91 714
12335.96 692
12337.01 669
12338.06 673
12339.11 694
12340.16 697
12341.21 666
12342.26 673
12343.31 714
12344.36 672
12345.41 664
12346.46 659
12347.51 625
12348.56 594
12349.61 620
12350.65 590
12351.70 637
12352.75 640
12353.80 685
12354.85 639
12355.90 683
12356.95 699
12358.00 681
12359.05 656
12360.11 670
12361.16 679
12362.21 639
12363.26 629
12364.31 642
12365.36 670
12366.41 622
12367.46 572
12368.51 586
12369.56 604
12370.61 634
12371.66 651
12372.71 636
12373.76 573
12374.81 622
12375.86 624
12376.91 634
12377.97 606
12379.02 639
12380.07 676
12381.12 645
12382.17 614
12383.22 675
12384.27 655
12385.32 665
12386.37 671
12387.43 580
12388.48 591
12389.53 640
12390.58 628
12391.63 652
12392.68 687
12393.74 618
12394.79 609
12395.84 626
12396.89 623
12397.94 618
12398.99 645
12400.05 657
12401.10 640
12402.15 666
12403.20 687
12404.25 692
12405.31 696
12406.36 707
12407.41 723
12408.46 637
12409.51 680
12410.57 646
12411.62 610
12412.67 621
12413.72 571
12414.78 681
12415.83 670
12416.88 645
12417.93 678
12418.99 677
12420.04 685
12421.09 692
12422.15 757
12423.20 728
12424.25 679
12425.30 633
12426.36 673
12427.41 668
12428.46 680
12429.52 740
12430.57 679
12431.62 690
12432.68 716
12433.73 649
12434.78 699
12435.84 690
12436.89 676
12437.94 704
12439.00 664
12440.05 610
12441.10 623
12442.16 675
12443.21 710
12444.27 656
12445.32 702
12446.37 708
12447.43 717
12448.48 739
12449.54 716
12450.59 671
12451.64 654
12452.70 646
12453.75 628
12454.81 648
12455.86 663
12456.91 639
12457.97 656
12459.02 756
12460.08 734
12461.13 664
12462.19 670
12463.24 712
12464.30 699
12465.35 686
12466.41 698
12467.46 706
12468.52 710
12469.57 765
12470.63 733
12471.68 663
12472.73 670
12473.79 717
12474.85 739
12475.90 690
12476.96 663
12478.01 709
12479.07 702
12480.12 705
12481.18 736
12482.23 731
12483.29 834
12484.34 805
12485.40 779
12486.45 827
12487.51 856
12488.57 832
12489.62 887
12490.68 839
12491.73 839
12492.79 888
12493.84 893
12494.90 968
12495.96 959
12497.01 993
12498.07 1072
12499.12 1124
12500.18 1131
12501.24 1193
12502.29 1211
12503.35 1182
12504.41 1277
12505.46 1176
12506.52 1123
12507.57 1040
12508.63 961
12509.69 937
12510.74 906
12511.80 855
12512.86 825
12513.91 783
12514.97 808
12516.03 816
12517.08 769
12518.14 764
12519.20 814
12520.26 746
12521.31 723
12522.37 754
12523.43 790
12524.48 769
12525.54 777
12526.60 793
12527.66 707
12528.71 735
12529.77 719
12530.83 750
12531.89 774
12532.94 758
12534.00 719
12535.06 691
12536.12 705
12537.17 723
12538.23 762
12539.29 728
12540.35 738
12541.41 734
12542.46 736
12543.52 734
12544.58 719
12545.64 698
12546.70 732
12547.75 697
12548.81 719
12549.87 696
12550.93 758
12551.99 758
12553.05 731
12554.10 714
12555.16 743
12556.22 781
12557.28 791
12558.34 774
12559.40 729
12560.46 689
12561.51 767
12562.57 746
12563.63 798
12564.69 809
12565.75 789
12566.81 804
12567.87 802
12568.93 801
12569.99 780
12571.04 857
12572.10 929
12573.16 944
12574.22 921
12575.28 922
12576.34 1003
12577.40 1083
12578.46 1046
12579.52 1011
12580.58 1070
12581.64 1099
12582.70 1188
12583.76 1157
12584.82 1147
12585.88 1117
12586.94 1076
12588.00 1067
12589.06 1029
12590.12 909
12591.18 874
12592.24 877
12593.30 861
12594.36 853
12595.42 796
12596.48 804
12597.54 790
12598.60 776
12599.66 699
12600.72 773
12601.78 785
12602.84 813
12603.90 775
12604.96 888
12606.02 887
12607.08 811
12608.14 776
12609.20 746
12610.27 816
12611.33 758
12612.39 766
12613.45 700
12614.51 737
12615.57 714
12616.63 745
12617.69 742
12618.75 756
12619.81 795
12620.88 740
12621.94 758
12623.00 803
12624.06 832
12625.12 741
12626.18 763
12627.24 807
12628.31 775
12629.37 703
12630.43 782
12631.49 704
12632.55 728
12633.61 680
12634.68 731
12635.74 713
12636.80 715
12637.86 779
12638.92 761
12639.99 749
12641.05 721
12642.11 721
12643.17 747
12644.23 655
12645.30 715
12646.36 765
12647.42 697
12648.48 730
12649.55 694
12650.61 780
12651.67 762
12652.73 746
12653.80 778
12654.86 803
12655.92 860
12656.99 838
12658.05 828
12659.11 782
12660.17 833
12661.24 892
12662.30 863
12663.36 824
12664.43 837
12665.49 788
12666.55 853
12667.62 831
12668.68 801
12669.74 786
12670.81 768
12671.87 826
12672.93 817
12674.00 790
12675.06 712
12676.12 676
12677.19 738
12678.25 781
12679.31 765
12680.38 687
12681.44 772
12682.51 773
12683.57 763
12684.63 740
12685.70 700
12686.76 700
12687.83 711
12688.89 740
12689.95 757
12691.02 674
12692.08 694
12693.15 675
12694.21 751
12695.28 736
12696.34 719
12697.40 676
12698.47 727
12699.53 760
12700.60 708
12701.66 717
12702.73 734
12703.79 702
12704.86 709
12705.92 711
12706.99 739
12708.05 773
12709.12 724
12710.18 715
12711.25 707
12712.31 727
12713.38 701
12714.44 725
12715.51 704
12716.57 739
12717.64 679
12718.70 686
12719.77 699
12720.83 740
12721.90 680
12722.97 745
12724.03 726
12725.10 708
12726.16 646
12727.23 677
12728.29 663
12729.36 676
12730.43 725
12731.49 735
12732.56 735
12733.62 694
12734.69 665
12735.76 676
12736.82 647
12737.89 756
12738.95 759
12740.02 738
12741.09 763
12742.15 712
12743.22 731
12744.29 773
12745.35 732
12746.42 737
12747.49 657
12748.55 695
12749.62 691
12750.69 729
12751.75 639
12752.82 685
12753.89 650
12754.95 628
12756.02 645
12757.09 642
12758.15 666
12759.22 627
12760.29 630
12761.36 639
12762.42 590
12763.49 560
12764.56 635
12765.62 587
12766.69 603
12767.76 575
12768.83 621
12769.89 645
12770.96 566
12772.03 600
12773.10 618
12774.17 617
12775.23 615
12776.30 597
12777.37 612
12778.44 622
12779.50 566
12780.57 554
12781.64 588
12782.71 575
12783.78 563
12784.84 596
12785.91 642
12786.98 610
12788.05 548
12789.12 574
12790.19 643
12791.25 587
12792.32 508
12793.39 586
12794.46 540
12795.53 553
12796.60 568
12797.67 562
12798.73 594
12799.80 582
12800.87 602
12801.94 632
12803.01 586
12804.08 532
12805.15 565
12806.22 571
12807.29 584
12808.36 566
12809.42 584
12810.49 607
12811.56 601
12812.63 603
12813.70 580
12814.77 594
12815.84 596
12816.91 572
12817.98 602
12819.05 560
12820.12 531
12821.19 592
12822.26 639
12823.33 634
12824.40 614
12825.47 553
12826.54 576
12827.61 559
12828.68 599
12829.75 538
12830.82 581
12831.89 575
12832.96 545
12834.03 587
12835.10 528
12836.17 504
12837.24 560
12838.31 609
12839.38 547
12840.45 606
12841.52 598
12842.59 627
12843.66 516
12844.73 532
12845.80 538
12846.87 511
12847.95 550
12849.02 535
12850.09 570
12851.16 548
12852.23 484
12853.30 505
12854.37 591
12855.44 578
12856.51 558
12857.58 559
12858.66 539
12859.73 487
12860.80 527
12861.87 559
12862.94 517
12864.01 547
12865.08 546
12866.16 565
12867.23 514
12868.30 461
12869.37 475
12870.44 553
12871.51 409
12872.59 489
12873.66 520
12874.73 560
12875.80 524
12876.87 460
12877.95 552
12879.02 590
12880.09 548
12881.16 496
12882.23 484
12883.31 502
12884.38 555
12885.45 523
12886.52 522
12887.60 507
12888.67 502
12889.74 529
12890.81 537
12891.89 502
12892.96 493
12894.03 474
12895.11 484
12896.18 530
12897.25 483
12898.32 460
12899.40 513
12900.47 535
12901.54 567
12902.62 537
12903.69 513
12904.76 508
12905.84 494
12906.91 472
12907.98 442
12909.06 471
12910.13 515
12911.20 562
12912.28 498
12913.35 503
12914.42 537
12915.50 503
12916.57 496
12917.64 540
12918.72 525
12919.79 455
12920.87 456
12921.94 477
12923.01 481
12924.09 442
12925.16 535
12926.24 517
12927.31 483
12928.38 489
12929.46 468
12930.53 508
12931.61 494
12932.68 493
12933.76 485
12934.83 465
12935.90 487
12936.98 505
12938.05 458
12939.13 459
12940.20 503
12941.28 492
12942.35 468
12943.43 525
12944.50 470
12945.58 529
12946.65 536
12947.73 501
12948.80 532
12949.88 512
12950.95 515
12952.03 469
12953.10 459
12954.18 442
12955.25 505
12956.33 509
12957.40 509
12958.48 481
12959.55 430
12960.63 430
12961.70 473
12962.78 492
12963.86 452
12964.93 508
12966.01 488
12967.08 472
12968.16 474
12969.24 490
12970.31 518
12971.39 473
12972.46 437
12973.54 504
12974.62 526
12975.69 451
12976.77 430
12977.84 508
12978.92 545
12980.00 557
12981.07 519
12982.15 559
12983.23 478
12984.30 502
12985.38 498
12986.46 439
12987.53 509
12988.61 480
12989.69 504
12990.76 514
12991.84 490
12992.92 483
12993.99 509
12995.07 502
12996.15 564
12997.22 529
12998.30 526
12999.38 499
13000.45 511
13001.53 518
13002.61 466
13003.69 517
13004.76 527
13005.84 524
13006.92 488
13008.00 488
13009.07 448
13010.15 449
13011.23 465
13012.31 466
13013.38 501
13014.46 525
13015.54 538
13016.62 497
13017.70 532
13018.77 532
13019.85 504
13020.93 542
13022.01 535
13023.09 552
13024.16 584
13025.24 507
13026.32 551
13027.40 555
13028.48 534
13029.56 517
13030.63 561
13031.71 540
13032.79 551
13033.87 537
13034.95 546
13036.03 550
13037.11 525
13038.18 536
13039.26 520
13040.34 499
13041.42 503
13042.50 560
13043.58 526
13044.66 534
13045.74 509
13046.82 540
13047.89 503
13048.97 561
13050.05 521
13051.13 511
13052.21 515
13053.29 542
13054.37 539
13055.45 548
13056.53 472
13057.61 493
13058.69 497
13059.77 487
13060.85 515
13061.93 490
13063.01 499
13064.09 519
13065.17 515
13066.25 540
13067.33 515
13068.41 529
13069.49 539
13070.57 499
13071.65 492
13072.73 505
13073.81 525
13074.89 517
13075.97 509
13077.05 517
13078.13 544
13079.21 509
13080.29 518
13081.37 526
13082.45 526
13083.53 510
13084.61 538
13085.69 532
13086.77 522
13087.85 485
13088.94 516
13090.02 471
13091.10 439
13092.18 519
13093.26 484
13094.34 482
13095.42 501
13096.50 496
13097.58 509
13098.66 544
13099.75 555
13100.83 506
13101.91 511
13102.99 529
13104.07 517
13105.15 533
13106.23 451
13107.32 497
13108.40 531
13109.48 541
13110.56 545
13111.64 525
13112.72 457
13113.81 497
13114.89 460
13115.97 455
13117.05 507
13118.13 560
13119.22 501
13120.30 448
13121.38 505
13122.46 497
13123.55 517
13124.63 502
13125.71 573
13126.79 537
13127.88 569
13128.96 520
13130.04 535
13131.12 517
13132.21 477
13133.29 520
13134.37 510
13135.45 529
13136.54 521
13137.62 533
13138.70 544
13139.79 538
13140.87 539
13141.95 546
13143.03 554
13144.12 581
13145.20 543
13146.28 515
13147.37 555
13148.45 537
13149.53 516
13150.62 505
13151.70 473
13152.78 506
13153.87 576
13154.95 488
13156.03 439
13157.12 510
13158.20 565
13159.29 527
13160.37 502
13161.45 529
13162.54 464
13163.62 516
13164.71 528
13165.79 563
13166.87 555
13167.96 491
13169.04 483
13170.13 490
13171.21 465
13172.29 471
13173.38 496
13174.46 505
13175.55 476
13176.63 492
13177.72 487
13178.80 499
13179.89 477
13180.97 510
13182.06 454
13183.14 516
13184.22 477
13185.31 505
13186.39 518
13187.48 510
13188.56 471
13189.65 513
13190.73 549
13191.82 564
13192.90 538
13193.99 545
13195.07 546
13196.16 536
13197.25 543
13198.33 556
13199.42 506
13200.50 506
13201.59 495
13202.67 508
13203.76 489
13204.84 511
13205.93 537
13207.02 521
13208.10 509
13209.19 520
13210.27 503
13211.36 500
13212.44 511
13213.53 500
13214.62 517
13215.70 478
13216.79 529
13217.88 526
13218.96 557
13220.05 520
13221.13 563
13222.22 533
13223.31 502
13224.39 504
13225.48 511
13226.57 512
13227.65 518
13228.74 546
13229.83 511
13230.91 539
13232.00 502
13233.09 466
13234.17 464
13235.26 546
13236.35 542
13237.43 503
13238.52 483
13239.61 509
13240.70 498
13241.78 540
13242.87 543
13243.96 501
13245.04 535
13246.13 530
13247.22 515
13248.31 538
13249.39 513
13250.48 536
13251.57 586
13252.66 564
13253.74 478
13254.83 537
13255.92 496
13257.01 534
13258.10 516
13259.18 511
13260.27 448
13261.36 495
13262.45 525
13263.54 508
13264.62 497
13265.71 522
13266.80 534
13267.89 532
13268.98 490
13270.06 514
13271.15 558
13272.24 543
13273.33 559
13274.42 598
13275.51 531
13276.60 513
13277.68 589
13278.77 565
13279.86 543
13280.95 588
13282.04 543
13283.13 532
13284.22 559
13285.31 592
13286.39 598
13287.48 536
13288.57 592
13289.66 593
13290.75 578
13291.84 539
13292.93 557
13294.02 601
13295.11 562
13296.20 603
13297.29 585
13298.38 617
13299.47 642
13300.56 595
13301.65 583
13302.73 570
13303.82 560
13304.91 563
13306.00 567
13307.09 580
13308.18 611
13309.27 609
13310.36 641
13311.45 606
13312.54 543
13313.63 604
13314.72 631
13315.81 554
13316.90 577
13318.00 588
13319.09 587
13320.18 611
13321.27 587
13322.36 616
13323.45 634
13324.54 659
13325.63 641
13326.72 567
13327.81 601
13328.90 608
13329.99 573
13331.08 571
13332.17 539
13333.26 561
13334.35 552
13335.45 508
13336.54 525
13337.63 576
13338.72 581
13339.81 588
13340.90 601
13341.99 629
13343.08 581
13344.18 525
13345.27 523
13346.36 553
13347.45 574
13348.54 600
13349.63 552
13350.72 615
13351.82 568
13352.91 565
13354.00 514
13355.09 561
13356.18 571
13357.28 616
13358.37 615
13359.46 595
13360.55 585
13361.64 548
13362.74 636
13363.83 612
13364.92 640
13366.01 636
13367.10 652
13368.20 610
13369.29 643
13370.38 690
13371.47 685
13372.57 679
13373.66 636
13374.75 650
13375.84 694
13376.94 667
13378.03 677
13379.12 649
13380.22 686
13381.31 591
13382.40 584
13383.49 618
13384.59 596
13385.68 569
13386.77 648
13387.87 649
13388.96 576
13390.05 551
13391.15 584
13392.24 625
13393.33 558
13394.43 557
13395.52 551
13396.61 574
13397.71 561
13398.80 550
13399.90 574
13400.99 530
13402.08 561
13403.18 550
13404.27 576
13405.36 547
13406.46 526
13407.55 544
13408.65 554
13409.74 517
13410.83 561
13411.93 536
13413.02 534
13414.12 480
13415.21 513
13416.31 517
13417.40 536
13418.49 538
13419.59 559
13420.68 552
13421.78 532
13422.87 517
13423.97 523
13425.06 553
13426.16 530
13427.25 505
13428.35 531
13429.44 543
13430.54 495
13431.63 544
13432.73 513
13433.82 525
13434.92 512
13436.01 532
13437.11 555
13438.20 531
13439.30 518
13440.39 508
13441.49 593
13442.58 590
13443.68 551
13444.77 561
13445.87 543
13446.96 500
13448.06 521
13449.16 542
13450.25 524
13451.35 495
13452.44 550
13453.54 558
13454.64 530
13455.73 583
13456.83 550
13457.92 582
13459.02 548
13460.12 583
13461.21 564
13462.31 572
13463.40 536
13464.50 525
13465.60 543
13466.69 624
13467.79 596
13468.89 562
13469.98 549
13471.08 607
13472.18 582
13473.27 540
13474.37 594
13475.47 573
13476.56 618
13477.66 532
13478.76 602
13479.85 611
13480.95 590
13482.05 559
13483.14 564
13484.24 588
13485.34 662
13486.44 648
13487.53 604
13488.63 534
13489.73 545
13490.83 614
13491.92 583
13493.02 630
13494.12 600
13495.21 643
13496.31 591
13497.41 592
13498.51 603
13499.61 592
13500.70 596
13501.80 638
13502.90 580
13504.00 614
13505.10 647
13506.19 713
13507.29 650
13508.39 626
13509.49 677
13510.59 646
13511.68 688
13512.78 673
13513.88 664
13514.98 619
13516.08 653
13517.18 616
13518.27 615
13519.37 585
13520.47 542
13521.57 574
13522.67 595
13523.77 586
13524.87 562
13525.96 576
13527.06 557
13528.16 569
13529.26 555
13530.36 569
13531.46 553
13532.56 581
13533.66 534
13534.76 490
13535.86 546
13536.96 531
13538.05 571
13539.15 592
13540.25 551
13541.35 539
13542.45 592
13543.55 576
13544.65 573
13545.75 553
13546.85 550
13547.95 529
13549.05 523
13550.15 547
13551.25 581
13552.35 529
13553.45 491
13554.55 519
13555.65 527
13556.75 526
13557.85 519
13558.95 517
13560.05 505
13561.15 548
13562.25 558
13563.35 516
13564.45 488
13565.55 496
13566.65 499
13567.75 494
13568.85 508
13569.95 515
13571.05 455
13572.16 460
13573.26 507
13574.36 511
13575.46 475
13576.56 524
13577.66 533
13578.76 531
13579.86 507
13580.96 525
13582.06 545
13583.16 496
13584.27 511
13585.37 503
13586.47 468
13587.57 494
13588.67 519
13589.77 556
13590.87 539
13591.98 498
13593.08 505
13594.18 519
13595.28 489
13596.38 529
13597.48 494
13598.59 555
13599.69 477
13600.79 533
13601.89 514
13602.99 513
13604.10 457
13605.20 528
13606.30 567
13607.40 560
13608.50 566
13609.61 579
13610.71 499
13611.81 535
13612.91 555
13614.02 542
13615.12 516
13616.22 555
13617.32 545
13618.43 520
13619.53 492
13620.63 507
13621.73 549
13622.84 526
13623.94 538
13625.04 542
13626.14 486
13627.25 526
13628.35 539
13629.45 496
13630.56 511
13631.66 521
13632.76 505
13633.87 496
13634.97 467
13636.07 543
13637.18 542
13638.28 499
13639.38 474
13640.49 529
13641.59 555
13642.69 545
13643.80 499
13644.90 499
13646.00 542
13647.11 525
13648.21 562
13649.32 515
13650.42 535
13651.52 553
13652.63 550
13653.73 476
13654.84 482
13655.94 477
13657.04 439
13658.15 460
13659.25 511
13660.36 530
13661.46 509
13662.57 534
13663.67 519
13664.77 529
13665.88 529
13666.98 552
13668.09 499
13669.19 488
13670.30 516
13671.40 524
13672.51 465
13673.61 473
13674.72 524
13675.82 527
13676.93 528
13678.03 550
13679.14 517
13680.24 519
13681.35 541
13682.45 497
13683.56 517
13684.66 504
13685.77 489
13686.87 536
13687.98 523
13689.08 450
13690.19 532
13691.29 535
13692.40 500
13693.51 533
13694.61 484
13695.72 519
13696.82 545
13697.93 529
13699.03 533
13700.14 530
13701.25 525
13702.35 516
13703.46 518
13704.56 512
13705.67 548
13706.78 513
13707.88 528
13708.99 494
13710.10 483
13711.20 508
13712.31 511
13713.41 515
13714.52 532
13715.63 552
13716.73 548
13717.84 585
13718.95 525
13720.05 538
13721.16 550
13722.27 564
13723.37 551
13724.48 536
13725.59 583
13726.70 529
13727.80 525
13728.91 525
13730.02 594
13731.12 583
13732.23 549
13733.34 585
13734.45 560
13735.55 574
13736.66 552
13737.77 628
13738.87 607
13739.98 633
13741.09 617
13742.20 668
13743.31 587
13744.41 593
13745.52 573
13746.63 558
13747.74 573
13748.84 670
13749.95 646
13751.06 610
13752.17 640
13753.28 640
13754.38 662
13755.49 631
13756.60 666
13757.71 657
13758.82 641
13759.93 636
13761.03 687
13762.14 709
13763.25 713
13764.36 688
13765.47 707
13766.58 709
13767.68 689
13768.79 707
13769.90 730
13771.01 746
13772.12 801
13773.23 839
13774.34 797
13775.45 858
13776.56 868
13777.66 868
13778.77 852
13779.88 856
13780.99 890
13782.10 871
13783.21 898
13784.32 902
13785.43 876
13786.54 810
13787.65 813
13788.76 786
13789.87 777
13790.98 730
13792.09 784
13793.20 765
13794.31 738
13795.42 733
13796.52 708
13797.63 771
13798.74 770
13799.85 746
13800.96 743
13802.07 682
13803.18 726
13804.29 714
13805.40 721
13806.51 775
13807.63 766
13808.74 828
13809.85 768
13810.96 796
13812.07 814
13813.18 767
13814.29 744
13815.40 773
13816.51 750
13817.62 760
13818.73 760
13819.84 658
13820.95 659
13822.06 667
13823.17 646
13824.28 671
13825.40 651
13826.51 559
13827.62 593
13828.73 595
13829.84 602
13830.95 577
13832.06 623
13833.17 601
13834.28 572
13835.40 655
13836.51 656
13837.62 623
13838.73 610
13839.84 578
13840.95 599
13842.06 624
13843.18 625
13844.29 592
13845.40 621
13846.51 576
13847.62 569
13848.74 599
13849.85 623
13850.96 622
13852.07 623
13853.18 617
13854.30 615
13855.41 690
13856.52 656
13857.63 603
13858.74 580
13859.86 556
13860.97 595
13862.08 602
13863.19 617
13864.31 626
13865.42 604
13866.53 619
13867.64 626
13868.76 653
13869.87 680
13870.98 651
13872.10 611
13873.21 658
13874.32 649
13875.43 657
13876.55 572
13877.66 630
13878.77 621
13879.89 629
13881.00 629
13882.11 632
13883.23 609
13884.34 562
13885.45 637
13886.57 667
13887.68 602
13888.79 609
13889.91 635
13891.02 674
13892.13 634
13893.25 628
13894.36 649
13895.48 655
13896.59 671
13897.70 638
13898.82 667
13899.93 676
13901.05 686
13902.16 685
13903.27 669
13904.39 665
13905.50 697
13906.62 696
13907.73 698
13908.85 658
13909.96 629
13911.07 588
13912.19 580
13913.30 649
13914.42 613
13915.53 575
13916.65 593
13917.76 606
13918.88 613
13919.99 596
13921.11 548
13922.22 609
13923.34 608
13924.45 566
13925.57 572
13926.68 578
13927.80 630
13928.91 595
13930.03 579
13931.14 550
13932.26 604
13933.37 586
13934.49 590
13935.60 551
13936.72 567
13937.83 586
13938.95 623
13940.06 624
13941.18 582
13942.30 554
13943.41 584
13944.53 621
13945.64 618
13946.76 548
13947.87 570
13948.99 635
13950.11 576
13951.22 578
13952.34 593
13953.45 561
13954.57 560
13955.69 522
13956.80 545
13957.92 593
13959.04 558
13960.15 564
13961.27 584
13962.39 554
13963.50 500
13964.62 540
13965.73 576
13966.85 543
13967.97 550
13969.08 595
13970.20 558
13971.32 551
13972.44 544
13973.55 526
13974.67 496
13975.79 555
13976.90 532
13978.02 613
13979.14 563
13980.25 510
13981.37 556
13982.49 540
13983.61 502
13984.72 499
13985.84 512
13986.96 579
13988.08 527
13989.19 503
13990.31 532
13991.43 525
13992.55 547
13993.66 565
13994.78 524
13995.90 527
13997.02 553
13998.14 505
13999.25 531
14000.37 542
14001.49 558
14002.61 544
14003.73 510
14004.84 520
14005.96 524
14007.08 524
14008.20 571
14009.32 537
14010.44 538
14011.55 535
14012.67 550
14013.79 524
14014.91 511
14016.03 562
14017.15 599
14018.27 590
14019.38 560
14020.50 551
14021.62 508
14022.74 514
14023.86 464
14024.98 523
14026.10 556
14027.22 580
14028.34 568
14029.46 573
14030.57 503
14031.69 466
14032.81 527
14033.93 544
14035.05 586
14036.17 579
14037.29 581
14038.41 565
14039.53 602
14040.65 560
14041.77 530
14042.89 521
14044.01 559
14045.13 567
14046.25 528
14047.37 580
14048.49 671
14049.61 585
14050.73 585
14051.85 599
14052.97 586
14054.09 641
14055.21 600
14056.33 573
14057.45 588
14058.57 609
14059.69 607
14060.81 631
14061.93 632
14063.05 614
14064.17 557
14065.29 627
14066.41 607
14067.53 601
14068.65 591
14069.78 606
14070.90 647
14072.02 679
14073.14 631
14074.26 645
14075.38 686
14076.50 747
14077.62 677
14078.74 656
14079.86 658
14080.99 665
14082.11 660
14083.23 704
14084.35 609
14085.47 648
14086.59 721
14087.71 705
14088.84 658
14089.96 655
14091.08 717
14092.20 743
14093.32 766
14094.44 698
14095.57 737
14096.69 772
14097.81 726
14098.93 810
14100.05 793
14101.18 752
14102.30 781
14103.42 864
14104.54 868
14105.66 794
14106.79 808
14107.91 837
14109.03 797
14110.15 801
14111.28 815
14112.40 798
14113.52 760
14114.64 728
14115.77 762
14116.89 665
14118.01 662
14119.13 717
14120.26 692
14121.38 703
14122.50 664
14123.63 605
14124.75 645
14125.87 666
14126.99 616
14128.12 601
14129.24 549
14130.36 643
14131.49 620
14132.61 626
14133.73 587
14134.86 576
14135.98 630
14137.10 556
14138.23 536
14139.35 547
14140.47 568
14141.60 591
14142.72 582
14143.85 618
14144.97 598
14146.09 535
14147.22 605
14148.34 586
14149.47 547
14150.59 591
14151.71 563
14152.84 610
14153.96 571
14155.09 535
14156.21 555
14157.33 600
14158.46 591
14159.58 517
14160.71 536
14161.83 543
14162.96 582
14164.08 595
14165.21 545
14166.33 533
14167.45 551
14168.58 561
14169.70 572
14170.83 516
14171.95 542
14173.08 535
14174.20 590
14175.33 547
14176.45 547
14177.58 572
14178.70 578
14179.83 613
14180.95 535
14182.08 561
14183.20 577
14184.33 588
14185.46 595
14186.58 531
14187.71 511
14188.83 521
14189.96 497
14191.08 521
14192.21 480
14193.33 487
14194.46 561
14195.59 611
14196.71 563
14197.84 554
14198.96 509
14200.09 573
14201.22 598
14202.34 511
14203.47 500
14204.59 535
14205.72 538
14206.85 518
14207.97 476
14209.10 497
14210.23 515
14211.35 481
14212.48 507
14213.61 482
14214.73 494
14215.86 481
14216.99 537
14218.11 524
14219.24 516
14220.37 477
14221.49 479
14222.62 444
14223.75 483
14224.87 465
14226.00 507
14227.13 526
14228.25 497
14229.38 499
14230.51 492
14231.64 456
14232.76 468
14233.89 492
14235.02 499
14236.14 473
14237.27 453
14238.40 521
14239.53 472
14240.66 471
14241.78 491
14242.91 497
14244.04 490
14245.17 455
14246.29 465
14247.42 467
14248.55 443
14249.68 441
14250.81 469
14251.93 462
14253.06 450
14254.19 504
14255.32 445
14256.45 494
14257.57 516
14258.70 472
14259.83 491
14260.96 424
14262.09 495
14263.22 491
14264.34 521
14265.47 517
14266.60 470
14267.73 445
14268.86 465
14269.99 480
14271.12 458
14272.25 470
14273.37 453
14274.50 497
14275.63 444
14276.76 455
14277.89 472
14279.02 437
14280.15 443
14281.28 444
14282.41 417
14283.54 440
14284.67 431
14285.80 446
14286.92 435
14288.05 452
14289.18 393
14290.31 458
14291.44 419
14292.57 427
14293.70 423
14294.83 416
14295.96 407
14297.09 462
14298.22 465
14299.35 406
14300.48 368
14301.61 425
14302.74 415
14303.87 424
14305.00 417
14306.13 455
14307.26 463
14308.39 415
14309.52 428
14310.65 411
14311.78 443
14312.91 401
14314.04 388
14315.18 406
14316.31 438
14317.44 452
14318.57 438
14319.70 405
14320.83 423
14321.96 434
14323.09 421
14324.22 397
14325.35 402
14326.48 362
14327.61 385
14328.75 407
14329.88 389
14331.01 393
14332.14 392
14333.27 399
14334.40 394
14335.53 408
14336.66 402
14337.80 395
14338.93 373
14340.06 365
14341.19 378
14342.32 381
14343.45 399
14344.59 377
14345.72 416
14346.85 367
14347.98 349
14349.11 398
14350.24 376
14351.38 384
14352.51 390
14353.64 395
14354.77 394
14355.91 395
14357.04 415
14358.17 389
14359.30 409
14360.43 355
14361.57 352
14362.70 331
14363.83 393
14364.96 374
14366.10 349
14367.23 430
14368.36 387
14369.49 398
14370.63 385
14371.76 362
14372.89 405
14374.03 449
14375.16 398
14376.29 426
14377.42 381
14378.56 382
14379.69 400
14380.82 388
14381.96 383
14383.09 389
14384.22 385
14385.36 368
14386.49 403
14387.62 357
14388.76 375
14389.89 360
14391.02 342
14392.16 338
14393.29 373
14394.43 384
14395.56 412
14396.69 365
14397.83 326
14398.96 379
14400.09 374
14401.23 327
14402.36 357
14403.50 374
14404.63 371
14405.76 377
14406.90 363
14408.03 376
14409.17 355
14410.30 397
14411.44 386
14412.57 360
14413.70 359
14414.84 378
14415.97 376
14417.11 383
14418.24 370
14419.38 367
14420.51 391
14421.65 442
14422.78 375
14423.92 353
14425.05 334
14426.19 376
14427.32 373
14428.46 410
14429.59 404
14430.73 378
14431.86 403
14433.00 408
14434.13 414
14435.27 389
14436.40 390
14437.54 387
14438.67 356
14439.81 383
14440.95 396
14442.08 432
14443.22 412
14444.35 428
14445.49 413
14446.62 367
14447.76 400
14448.90 381
14450.03 370
14451.17 347
14452.30 379
14453.44 376
14454.58 339
14455.71 398
14456.85 384
14457.98 366
14459.12 357
14460.26 347
14461.39 392
14462.53 376
14463.67 384
14464.80 365
14465.94 403
14467.07 360
14468.21 370
14469.35 399
14470.48 391
14471.62 381
14472.76 376
14473.90 386
14475.03 373
14476.17 377
14477.31 367
14478.44 375
14479.58 391
14480.72 379
14481.85 410
14482.99 359
14484.13 388
14485.27 345
14486.40 332
14487.54 360
14488.68 350
14489.82 338
14490.95 362
14492.09 362
14493.23 284
14494.37 326
14495.50 366
14496.64 353
14497.78 366
14498.92 361
14500.05 389
14501.19 363
14502.33 349
14503.47 371
14504.61 367
14505.74 350
14506.88 380
14508.02 389
14509.16 390
14510.30 348
14511.44 363
14512.57 369
14513.71 369
14514.85 345
14515.99 361
14517.13 385
14518.27 361
14519.41 357
14520.54 335
14521.68 391
14522.82 372
14523.96 361
14525.10 329
14526.24 362
14527.38 380
14528.52 370
14529.65 388
14530.79 349
14531.93 373
14533.07 355
14534.21 394
14535.35 382
14536.49 358
14537.63 360
14538.77 355
14539.91 346
14541.05 333
14542.19 366
14543.33 371
14544.47 409
14545.61 350
14546.75 350
14547.89 391
14549.02 395
14550.16 398
14551.30 416
14552.44 380
14553.58 400
14554.72 354
14555.86 343
14557.00 364
14558.14 383
14559.29 408
14560.43 415
14561.57 393
14562.71 349
14563.85 422
14564.99 393
14566.13 390
14567.27 390
14568.41 379
14569.55 351
14570.69 391
14571.83 407
14572.97 411
14574.11 363
14575.25 418
14576.39 381
14577.53 397
14578.68 447
14579.82 379
14580.96 409
14582.10 412
14583.24 420
14584.38 415
14585.52 422
14586.66 378
14587.80 404
14588.95 401
14590.09 376
14591.23 371
14592.37 395
14593.51 416
14594.65 473
14595.79 440
14596.94 388
14598.08 370
14599.22 422
14600.36 423
14601.50 418
14602.65 428
14603.79 402
14604.93 426
14606.07 396
14607.21 407
14608.36 417
14609.50 396
14610.64 437
14611.78 472
14612.92 429
14614.07 457
14615.21 465
14616.35 470
14617.49 461
14618.64 411
14619.78 432
14620.92 472
14622.06 409
14623.21 457
14624.35 445
14625.49 383
14626.64 428
14627.78 476
14628.92 501
14630.06 468
14631.21 440
14632.35 469
14633.49 458
14634.64 476
14635.78 463
14636.92 436
14638.07 485
14639.21 507
14640.35 499
14641.50 520
14642.64 525
14643.78 452
14644.93 485
14646.07 505
14647.21 522
14648.36 484
14649.50 449
14650.65 459
14651.79 478
14652.93 487
14654.08 458
14655.22 436
14656.37 498
14657.51 480
14658.65 434
14659.80 428
14660.94 436
14662.09 461
14663.23 498
14664.37 461
14665.52 532
14666.66 459
14667.81 440
14668.95 401
14670.10 386
14671.24 422
14672.39 477
14673.53 499
14674.68 460
14675.82 417
14676.97 427
14678.11 431
14679.25 397
14680.40 419
14681.54 418
14682.69 444
14683.83 443
14684.98 406
14686.13 471
14687.27 410
14688.42 427
14689.56 444
14690.71 418
14691.85 408
14693.00 442
14694.14 424
14695.29 394
14696.43 433
14697.58 423
14698.72 429
14699.87 421
14701.02 389
14702.16 413
14703.31 425
14704.45 444
14705.60 432
14706.75 404
14707.89 428
14709.04 415
14710.18 407
14711.33 388
14712.48 396
14713.62 450
14714.77 436
14715.92 452
14717.06 443
14718.21 483
14719.35 495
14720.50 484
14721.65 428
14722.79 450
14723.94 438
14725.09 485
14726.23 446
14727.38 437
14728.53 460
14729.67 480
14730.82 545
14731.97 504
14733.12 472
14734.26 473
14735.41 480
14736.56 525
14737.70 509
14738.85 492
14740.00 503
14741.15 566
14742.29 521
14743.44 491
14744.59 473
14745.74 502
14746.88 524
14748.03 503
14749.18 540
14750.33 513
14751.47 514
14752.62 528
14753.77 505
14754.92 551
14756.07 560
14757.21 536
14758.36 531
14759.51 544
14760.66 527
14761.81 587
14762.95 560
14764.10 613
14765.25 606
14766.40 617
14767.55 644
14768.70 653
14769.84 620
14770.99 654
14772.14 623
14773.29 669
14774.44 685
14775.59 662
14776.74 662
14777.88 727
14779.03 706
14780.18 771
14781.33 783
14782.48 739
14783.63 831
14784.78 852
14785.93 820
14787.08 829
14788.22 768
14789.37 865
14790.52 878
14791.67 904
14792.82 894
14793.97 889
14795.12 938
14796.27 928
14797.42 894
14798.57 939
14799.72 939
14800.87 944
14802.02 984
14803.17 983
14804.32 969
14805.47 1067
14806.62 999
14807.77 976
14808.92 983
14810.07 933
14811.22 924
14812.37 889
14813.52 869
14814.67 798
14815.82 780
14816.97 798
14818.12 779
14819.27 695
14820.42 672
14821.57 653
14822.72 683
14823.87 707
14825.02 681
14826.17 662
14827.32 629
14828.47 653
14829.62 640
14830.78 618
14831.93 619
14833.08 561
14834.23 566
14835.38 591
14836.53 595
14837.68 591
14838.83 580
14839.98 530
14841.13 546
14842.29 534
14843.44 553
14844.59 485
14845.74 462
14846.89 480
14848.04 481
14849.19 475
14850.35 491
14851.50 485
14852.65 481
14853.80 440
14854.95 499
14856.10 482
14857.26 491
14858.41 489
14859.56 424
14860.71 440
14861.86 444
14863.02 454
14864.17 430
14865.32 422
14866.47 417
14867.63 431
14868.78 408
14869.93 408
14871.08 459
14872.23 473
14873.39 442
14874.54 477
14875.69 445
14876.84 441
14878.00 393
14879.15 425
14880.30 391
14881.46 405
14882.61 443
14883.76 442
14884.91 423
14886.07 428
14887.22 408
14888.37 428
14889.53 409
14890.68 453
14891.83 418
14892.99 428
14894.14 429
14895.29 474
14896.45 436
14897.60 418
14898.75 429
14899.91 436
14901.06 458
14902.21 401
14903.37 442
14904.52 441
14905.67 455
14906.83 471
14907.98 461
14909.14 440
14910.29 395
14911.44 416
14912.60 409
14913.75 409
14914.91 403
14916.06 391
14917.21 428
14918.37 435
14919.52 434
14920.68 422
14921.83 406
14922.99 421
14924.14 382
14925.30 395
14926.45 404
14927.60 382
14928.76 382
14929.91 365
14931.07 394
14932.22 415
14933.38 413
14934.53 394
14935.69 360
14936.84 374
14938.00 433
14939.15 434
14940.31 383
14941.46 394
14942.62 478
14943.77 402
14944.93 409
14946.08 365
14947.24 409
14948.39 408
14949.55 442
14950.71 377
14951.86 401
14953.02 407
14954.17 434
14955.33 397
14956.48 402
14957.64 392
14958.80 351
14959.95 376
14961.11 391
14962.26 364
14963.42 398
14964.57 383
14965.73 347
14966.89 396
14968.04 370
14969.20 372
14970.36 349
14971.51 362
14972.67 398
14973.82 353
14974.98 369
14976.14 361
14977.29 358
14978.45 326
14979.61 368
14980.76 387
14981.92 377
14983.08 372
14984.23 330
14985.39 358
14986.55 365
14987.70 360
14988.86 337
14990.02 363
14991.18 364
14992.33 385
14993.49 371
14994.65 363
14995.80 353
14996.96 310
14998.12 311
14999.28 332
15000.43 306
15001.59 351
15002.75 343
15003.91 353
15005.06 328
15006.22 319
15007.38 301
15008.54 321
15009.69 300
15010.85 293
15012.01 267
15013.17 322
15014.33 340
15015.48 320
15016.64 322
15017.80 341
15018.96 328
15020.12 263
15021.27 305
15022.43 312
15023.59 290
15024.75 344
15025.91 315
15027.07 287
15028.23 301
15029.38 310
15030.54 303
15031.70 316
15032.86 281
15034.02 248
15035.18 325
15036.34 327
15037.49 274
15038.65 259
15039.81 273
15040.97 314
15042.13 311
15043.29 286
15044.45 281
15045.61 254
15046.77 260
15047.93 272
15049.09 311
15050.24 307
15051.40 301
15052.56 294
15053.72 270
15054.88 268
15056.04 261
15057.20 305
15058.36 322
15059.52 283
15060.68 281
15061.84 287
15063.00 255
15064.16 313
15065.32 261
15066.48 258
15067.64 303
15068.80 273
15069.96 285
15071.12 294
15072.28 296
15073.44 295
15074.60 265
15075.76 301
15076.92 287
15078.08 312
15079.24 298
15080.40 298
15081.56 288
15082.72 311
15083.89 262
15085.05 250
15086.21 283
15087.37 279
15088.53 294
15089.69 321
15090.85 310
15092.01 264
15093.17 265
15094.33 321
15095.49 299
15096.66 273
15097.82 265
15098.98 264
15100.14 279
15101.30 256
15102.46 245
15103.62 264
15104.78 263
15105.95 315
15107.11 296
15108.27 257
15109.43 281
15110.59 318
15111.75 278
15112.92 244
15114.08 281
15115.24 255
15116.40 280
15117.56 314
15118.73 318
15119.89 306
15121.05 286
15122.21 291
15123.37 249
15124.54 227
15125.70 248
15126.86 271
15128.02 273
15129.19 245
15130.35 266
15131.51 266
15132.67 264
15133.84 266
15135.00 250
15136.16 268
15137.32 258
15138.49 258
15139.65 272
15140.81 293
15141.97 264
15143.14 267
15144.30 241
15145.46 207
15146.63 308
15147.79 317
15148.95 248
15150.12 223
15151.28 267
15152.44 284
15153.61 306
15154.77 258
15155.93 270
15157.10 295
15158.26 270
15159.42 288
15160.59 296
15161.75 288
15162.91 294
15164.08 277
15165.24 268
15166.41 263
15167.57 241
15168.73 276
15169.90 258
15171.06 273
15172.23 235
15173.39 285
15174.55 270
15175.72 248
15176.88 262
15178.05 243
15179.21 235
15180.38 284
15181.54 284
15182.70 292
15183.87 262
15185.03 257
15186.20 286
15187.36 293
15188.53 262
15189.69 281
15190.86 252
15192.02 283
15193.19 280
15194.35 269
15195.52 246
15196.68 294
15197.85 284
15199.01 255
15200.18 233
15201.34 227
15202.51 265
15203.67 242
15204.84 242
15206.00 233
15207.17 260
15208.33 266
15209.50 267
15210.66 262
15211.83 284
15213.00 289
15214.16 265
15215.33 249
15216.49 257
15217.66 275
15218.82 279
15219.99 257
15221.16 252
15222.32 246
15223.49 238
15224.65 237
15225.82 242
15226.99 238
15228.15 289
15229.32 304
15230.49 277
15231.65 261
15232.82 299
15233.98 282
15235.15 319
15236.32 308
15237.48 268
15238.65 264
15239.82 283
15240.98 248
15242.15 259
15243.32 322
15244.48 260
15245.65 270
15246.82 283
15247.98 273
15249.15 270
15250.32 296
15251.49 277
15252.65 299
15253.82 277
15254.99 257
15256.16 277
15257.32 280
15258.49 266
15259.66 289
15260.82 305
15261.99 265
15263.16 277
15264.33 278
15265.49 244
15266.66 277
15267.83 291
15269.00 302
15270.17 263
15271.33 296
15272.50 268
15273.67 270
15274.84 239
15276.01 243
15277.17 292
15278.34 283
15279.51 275
15280.68 245
15281.85 281
15283.01 294
15284.18 267
15285.35 235
15286.52 229
15287.69 272
15288.86 282
15290.03 288
15291.19 291
15292.36 311
15293.53 278
15294.70 287
15295.87 275
15297.04 247
15298.21 248
15299.38 246
15300.54 272
15301.71 263
15302.88 217
15304.05 254
15305.22 239
15306.39 234
15307.56 281
15308.73 297
15309.90 283
15311.07 248
15312.24 228
15313.41 241
15314.58 235
15315.75 246
15316.92 274
15318.09 260
15319.25 261
15320.42 268
15321.59 265
15322.76 285
15323.93 317
15325.10 275
15326.27 265
15327.44 249
15328.61 249
15329.78 253
15330.95 242
15332.12 288
15333.29 281
15334.46 293
15335.64 290
15336.81 274
15337.98 256
15339.15 257
15340.32 252
15341.49 284
15342.66 286
15343.83 286
15345.00 256
15346.17 278
15347.34 228
15348.51 284
15349.68 291
15350.85 256
15352.02 270
15353.20 280
15354.37 279
15355.54 260
15356.71 245
15357.88 243
15359.05 266
15360.22 230
15361.39 255
15362.57 270
15363.74 255
15364.91 285
15366.08 259
15367.25 255
15368.42 292
15369.59 283
15370.77 264
15371.94 225
15373.11 245
15374.28 274
15375.45 270
15376.63 264
15377.80 235
15378.97 287
15380.14 296
15381.31 250
15382.49 260
15383.66 246
15384.83 252
15386.00 258
15387.17 260
15388.35 255
15389.52 260
15390.69 265
15391.86 249
15393.04 234
15394.21 257
15395.38 224
15396.55 252
15397.73 248
15398.90 214
15400.07 241
15401.25 242
15402.42 267
15403.59 245
15404.76 283
15405.94 256
15407.11 282
15408.28 248
15409.46 287
15410.63 302
15411.80 247
15412.98 286
15414.15 268
15415.32 260
15416.50 271
15417.67 291
15418.84 258
15420.02 260
15421.19 263
15422.36 272
15423.54 230
15424.71 256
15425.89 260
15427.06 277
15428.23 282
15429.41 250
15430.58 262
15431.76 282
15432.93 259
15434.10 271
15435.28 250
15436.45 239
15437.63 208
15438.80 238
15439.97 239
15441.15 202
15442.32 263
15443.50 293
15444.67 274
15445.85 238
15447.02 249
15448.20 312
15449.37 286
15450.55 257
15451.72 252
15452.89 286
15454.07 270
15455.24 235
15456.42 279
15457.59 254
15458.77 251
15459.94 222
15461.12 255
15462.30 237
15463.47 234
15464.65 285
15465.82 247
15467.00 282
15468.17 253
15469.35 278
15470.52 284
15471.70 257
15472.87 271
15474.05 263
15475.22 256
15476.40 251
15477.58 249
15478.75 253
15479.93 263
15481.10 276
15482.28 295
15483.46 283
15484.63 274
15485.81 268
15486.98 243
15488.16 270
15489.34 269
15490.51 258
15491.69 225
15492.87 267
15494.04 269
15495.22 248
15496.39 279
15497.57 268
15498.75 252
15499.92 254
15501.10 323
15502.28 300
15503.45 250
15504.63 284
15505.81 256
15506.98 266
15508.16 253
15509.34 256
15510.52 242
15511.69 251
15512.87 243
15514.05 248
15515.22 239
15516.40 257
15517.58 247
15518.76 212
15519.93 238
15521.11 228
15522.29 217
15523.47 245
15524.64 256
15525.82 251
15527.00 241
15528.18 224
15529.35 243
15530.53 231
15531.71 252
15532.89 253
15534.07 234
15535.24 254
15536.42 234
15537.60 249
15538.78 295
15539.96 257
15541.13 254
15542.31 290
15543.49 253
15544.67 270
15545.85 236
15547.03 236
15548.20 229
15549.38 254
15550.56 280
15551.74 238
15552.92 251
15554.10 272
15555.28 287
15556.45 279
15557.63 254
15558.81 251
15559.99 245
15561.17 255
15562.35 290
15563.53 255
15564.71 279
15565.89 259
15567.07 259
15568.24 265
15569.42 246
15570.60 241
15571.78 247
15572.96 242
15574.14 291
15575.32 271
15576.50 260
15577.68 277
15578.86 252
15580.04 275
15581.22 317
15582.40 304
15583.58 297
15584.76 310
15585.94 263
15587.12 275
15588.30 280
15589.48 248
15590.66 265
15591.84 266
15593.02 318
15594.20 318
15595.38 273
15596.56 281
15597.74 292
15598.92 276
15600.10 299
15601.28 279
15602.46 306
15603.64 300
15604.82 311
15606.00 292
15607.18 265
15608.36 249
15609.55 275
15610.73 279
15611.91 306
15613.09 290
15614.27 304
15615.45 312
15616.63 349
15617.81 325
15618.99 315
15620.17 317
15621.36 339
15622.54 310
15623.72 332
15624.90 317
15626.08 328
15627.26 302
15628.44 325
15629.63 332
15630.81 338
15631.99 321
15633.17 334
15634.35 369
15635.53 329
15636.72 336
15637.90 348
15639.08 307
15640.26 312
15641.44 309
15642.63 322
15643.81 348
15644.99 347
15646.17 294
15647.35 272
15648.54 331
15649.72 358
15650.90 295
15652.08 303
15653.27 351
15654.45 330
15655.63 324
15656.81 317
15658.00 310
15659.18 313
15660.36 332
15661.54 297
15662.73 364
15663.91 319
15665.09 345
15666.28 354
15667.46 318
15668.64 333
15669.82 388
15671.01 352
15672.19 342
15673.37 341
15674.56 311
15675.74 328
15676.92 314
15678.11 303
15679.29 327
15680.47 355
15681.66 350
15682.84 311
15684.03 318
15685.21 351
15686.39 334
15687.58 367
15688.76 351
15689.94 332
15691.13 342
15692.31 346
15693.50 365
15694.68 335
15695.86 319
15697.05 332
15698.23 374
15699.42 274
15700.60 318
15701.78 396
15702.97 388
15704.15 381
15705.34 349
15706.52 371
15707.71 361
15708.89 392
15710.08 385
15711.26 448
15712.45 390
15713.63 383
15714.81 397
15716.00 389
15717.18 352
15718.37 385
15719.55 411
15720.74 399
15721.92 440
15723.11 350
15724.29 394
15725.48 414
15726.66 426
15727.85 405
15729.04 399
15730.22 375
15731.41 407
15732.59 447
15733.78 412
15734.96 398
15736.15 415
15737.33 400
15738.52 403
15739.71 384
15740.89 411
15742.08 412
15743.26 396
15744.45 421
15745.63 423
15746.82 402
15748.01 470
15749.19 433
15750.38 398
15751.56 424
15752.75 451
15753.94 437
15755.12 421
15756.31 388
15757.50 399
15758.68 452
15759.87 459
15761.06 428
15762.24 453
15763.43 487
15764.62 452
15765.80 433
15766.99 423
15768.18 407
15769.36 396
15770.55 409
15771.74 388
15772.92 440
15774.11 409
15775.30 409
15776.48 410
15777.67 409
15778.86 377
15780.05 360
15781.23 379
15782.42 374
15783.61 382
15784.80 404
15785.98 379
15787.17 367
15788.36 355
15789.55 384
15790.73 393
15791.92 396
15793.11 415
15794.30 329
15795.48 313
15796.67 336
15797.86 350
15799.05 386
15800.24 387
15801.42 335
15802.61 362
15803.80 343
15804.99 322
15806.18 390
15807.37 353
15808.55 343
15809.74 324
15810.93 315
15812.12 328
15813.31 318
15814.50 337
15815.68 333
15816.87 285
15818.06 293
15819.25 311
15820.44 324
15821.63 351
15822.82 314
15824.01 344
15825.19 360
15826.38 366
15827.57 363
15828.76 314
15829.95 309
15831.14 314
15832.33 327
15833.52 283
15834.71 298
15835.90 301
15837.09 324
15838.28 320
15839.47 309
15840.66 314
15841.84 336
15843.03 303
15844.22 306
15845.41 307
15846.60 282
15847.79 296
15848.98 293
15850.17 290
15851.36 304
15852.55 288
15853.74 308
15854.93 315
15856.12 298
15857.31 298
15858.50 267
15859.69 261
15860.88 284
15862.07 313
15863.26 289
15864.46 278
15865.65 298
15866.84 271
15868.03 297
15869.22 309
15870.41 280
15871.60 299
15872.79 299
15873.98 282
15875.17 270
15876.36 285
15877.55 309
15878.74 291
15879.94 280
15881.13 269
15882.32 280
15883.51 271
15884.70 282
15885.89 325
15887.08 305
15888.27 309
15889.46 293
15890.66 307
15891.85 311
15893.04 282
15894.23 293
15895.42 308
15896.61 280
15897.81 312
15899.00 336
15900.19 317
15901.38 292
15902.57 276
15903.76 302
15904.96 283
15906.15 340
15907.34 324
15908.53 317
15909.72 288
15910.92 297
15912.11 287
15913.30 304
15914.49 296
15915.69 304
15916.88 323
15918.07 325
15919.26 293
15920.46 279
15921.65 282
15922.84 286
15924.03 290
15925.23 322
15926.42 336
15927.61 313
15928.81 295
15930.00 305
15931.19 284
15932.38 277
15933.58 290
15934.77 293
15935.96 293
15937.16 292
15938.35 276
15939.54 273
15940.74 301
15941.93 314
15943.12 320
15944.32 305
15945.51 292
15946.70 253
15947.90 284
15949.09 318
15950.28 286
15951.48 341
15952.67 309
15953.87 326
15955.06 296
15956.25 293
15957.45 280
15958.64 268
15959.84 275
15961.03 272
15962.22 248
15963.42 258
15964.61 237
15965.81 257
15967.00 276
15968.19 246
15969.39 238
15970.58 261
15971.78 263
15972.97 220
15974.17 238
15975.36 285
15976.56 281
15977.75 295
15978.95 224
15980.14 233
15981.34 227
15982.53 257
15983.72 278
15984.92 261
15986.11 261
15987.31 276
15988.50 243
15989.70 280
15990.90 258
15992.09 249
15993.29 252
15994.48 273
15995.68 252
15996.87 242
15998.07 233
15999.26 236
16000.46 225
16001.65 212
16002.85 259
16004.05 265
16005.24 242
16006.44 231
16007.63 255
16008.83 253
16010.02 245
16011.22 230
16012.42 238
16013.61 232
16014.81 198
16016.00 216
16017.20 274
16018.40 258
16019.59 269
16020.79 287
16021.99 261
16023.18 296
16024.38 248
16025.58 248
16026.77 238
16027.97 250
16029.16 282
16030.36 252
16031.56 248
16032.76 232
16033.95 240
16035.15 225
16036.35 203
16037.54 238
16038.74 254
16039.94 252
16041.13 225
16042.33 236
16043.53 245
16044.73 250
16045.92 246
16047.12 265
16048.32 262
16049.51 264
16050.71 262
16051.91 223
16053.11 176
16054.30 212
16055.50 241
16056.70 215
16057.90 219
16059.10 224
16060.29 218
16061.49 227
16062.69 236
16063.89 218
16065.08 224
16066.28 233
16067.48 264
16068.68 236
16069.88 209
16071.07 219
16072.27 264
16073.47 279
16074.67 251
16075.87 258
16077.07 250
16078.26 257
16079.46 239
16080.66 224
16081.86 232
16083.06 253
16084.26 256
16085.46 228
16086.66 250
16087.85 240
16089.05 203
16090.25 253
16091.45 246
16092.65 250
16093.85 272
16095.05 261
16096.25 244
16097.45 256
16098.65 216
16099.84 205
16101.04 231
16102.24 208
16103.44 201
16104.64 232
16105.84 220
16107.04 227
16108.24 226
16109.44 242
16110.64 198
16111.84 204
16113.04 228
16114.24 229
16115.44 256
16116.64 217
16117.84 244
16119.04 227
16120.24 223
16121.44 194
16122.64 254
16123.84 270
16125.04 199
16126.24 224
16127.44 253
16128.64 209
16129.84 243
16131.04 242
16132.24 226
16133.44 223
16134.64 213
16135.84 225
16137.04 217
16138.25 210
16139.45 214
16140.65 205
16141.85 252
16143.05 212
16144.25 218
16145.45 222
16146.65 232
16147.85 222
16149.05 229
16150.25 251
16151.46 240
16152.66 232
16153.86 252
16155.06 248
16156.26 207
16157.46 220
16158.66 244
16159.87 204
16161.07 201
16162.27 219
16163.47 192
16164.67 205
16165.87 203
16167.08 197
16168.28 214
16169.48 231
16170.68 205
16171.88 199
16173.09 176
16174.29 230
16175.49 258
16176.69 218
16177.89 215
16179.10 223
16180.30 218
16181.50 244
16182.70 200
16183.91 189
16185.11 210
16186.31 217
16187.51 234
16188.72 221
16189.92 252
16191.12 259
16192.32 211
16193.53 220
16194.73 188
16195.93 211
16197.13 221
16198.34 253
16199.54 290
16200.74 234
16201.95 226
16203.15 249
16204.35 211
16205.56 222
16206.76 225
16207.96 199
16209.17 219
16210.37 225
16211.57 208
16212.78 209
16213.98 222
16215.18 220
16216.39 220
16217.59 229
16218.79 223
16220.00 228
16221.20 204
16222.41 234
16223.61 271
16224.81 272
16226.02 260
16227.22 271
16228.43 252
16229.63 251
16230.83 277
16232.04 273
16233.24 244
16234.45 259
16235.65 238
16236.86 237
16238.06 242
16239.26 229
16240.47 242
16241.67 250
16242.88 267
16244.08 267
16245.29 257
16246.49 222
16247.70 221
16248.90 260
16250.11 251
16251.31 232
16252.52 243
16253.72 269
16254.93 290
16256.13 238
16257.34 252
16258.54 285
16259.75 262
16260.95 297
16262.16 237
16263.36 238
16264.57 248
16265.77 266
16266.98 266
16268.19 243
16269.39 270
16270.60 258
16271.80 290
16273.01 282
16274.21 330
16275.42 278
16276.63 283
16277.83 289
16279.04 263
16280.24 301
16281.45 313
16282.66 310
16283.86 255
16285.07 269
16286.27 263
16287.48 277
16288.69 277
16289.89 268
16291.10 271
16292.31 264
16293.51 306
16294.72 272
16295.93 291
16297.13 327
16298.34 354
16299.55 287
16300.75 259
16301.96 307
16303.17 300
16304.37 288
16305.58 275
16306.79 299
16307.99 317
16309.20 332
16310.41 332
16311.62 315
16312.82 280
16314.03 299
16315.24 290
16316.44 331
16317.65 304
16318.86 277
16320.07 343
16321.27 314
16322.48 328
16323.69 350
16324.90 319
16326.10 325
16327.31 296
16328.52 296
16329.73 317
16330.94 304
16332.14 304
16333.35 341
16334.56 328
16335.77 299
16336.98 262
16338.18 298
16339.39 261
16340.60 288
16341.81 285
16343.02 262
16344.23 300
16345.43 292
16346.64 269
16347.85 261
16349.06 243
16350.27 240
16351.48 253
16352.69 258
16353.89 296
16355.10 241
16356.31 228
16357.52 242
16358.73 255
16359.94 246
16361.15 276
16362.36 269
16363.57 275
16364.77 269
16365.98 279
16367.19 263
16368.40 256
16369.61 254
16370.82 251
16372.03 228
16373.24 223
16374.45 223
16375.66 220
16376.87 255
16378.08 217
16379.29 240
16380.50 221
16381.71 244
16382.92 272
16384.13 248
16385.34 226
16386.55 247
16387.76 251
16388.97 223
16390.18 246
16391.39 233
16392.60 248
16393.81 241
16395.02 202
16396.23 221
16397.44 226
16398.65 242
16399.86 219
16401.07 229
16402.28 222
16403.49 226
16404.70 252
16405.91 216
16407.12 210
16408.33 235
16409.54 214
16410.76 241
16411.97 250
16413.18 196
16414.39 228
16415.60 227
16416.81 188
16418.02 205
16419.23 251
16420.44 219
16421.66 211
16422.87 211
16424.08 232
16425.29 240
16426.50 197
16427.71 213
16428.92 228
16430.14 226
16431.35 212
16432.56 199
16433.77 195
16434.98 218
16436.19 229
16437.41 245
16438.62 191
16439.83 196
16441.04 213
16442.25 203
16443.47 211
16444.68 204
16445.89 213
16447.10 229
16448.31 215
16449.53 220
16450.74 224
16451.95 209
16453.16 197
16454.38 223
16455.59 217
16456.80 236
16458.01 236
16459.23 232
16460.44 199
16461.65 206
16462.86 189
16464.08 181
16465.29 208
16466.50 236
16467.72 206
16468.93 194
16470.14 189
16471.35 196
16472.57 219
16473.78 194
16474.99 200
16476.21 185
16477.42 199
16478.63 197
16479.85 209
16481.06 173
16482.27 217
16483.49 179
16484.70 157
16485.92 219
16487.13 207
16488.34 187
16489.56 195
16490.77 197
16491.98 203
16493.20 226
16494.41 199
16495.63 207
16496.84 225
16498.05 212
16499.27 184
16500.48 218
16501.70 199
16502.91 243
16504.13 233
16505.34 191
16506.55 169
16507.77 217
16508.98 214
16510.20 198
16511.41 187
16512.63 179
16513.84 211
16515.06 216
16516.27 271
16517.49 192
16518.70 204
16519.92 177
16521.13 187
16522.35 217
16523.56 220
16524.78 235
16525.99 183
16527.21 184
16528.42 180
16529.64 204
16530.85 186
16532.07 239
16533.28 177
16534.50 191
16535.71 194
16536.93 221
16538.14 172
16539.36 191
16540.58 218
16541.79 203
16543.01 175
16544.22 173
16545.44 178
16546.65 182
16547.87 222
16549.09 203
16550.30 175
16551.52 206
16552.73 169
16553.95 203
16555.17 214
16556.38 186
16557.60 217
16558.82 220
16560.03 204
16561.25 198
16562.46 175
16563.68 203
16564.90 202
16566.11 209
16567.33 198
16568.55 221
16569.76 222
16570.98 226
16572.20 204
16573.41 206
16574.63 202
16575.85 175
16577.07 210
16578.28 234
16579.50 184
16580.72 182
16581.93 200
16583.15 195
16584.37 196
16585.59 176
16586.80 194
16588.02 199
16589.24 176
16590.46 191
16591.67 192
16592.89 193
16594.11 195
16595.33 209
16596.54 181
16597.76 181
16598.98 174
16600.20 182
16601.41 186
16602.63 182
16603.85 204
16605.07 209
16606.29 181
16607.50 174
16608.72 184
16609.94 204
16611.16 169
16612.38 171
16613.60 187
16614.81 216
16616.03 188
16617.25 158
16618.47 199
16619.69 187
16620.91 173
16622.13 176
16623.34 172
16624.56 166
16625.78 202
16627.00 218
16628.22 168
16629.44 189
16630.66 182
16631.88 186
16633.10 171
16634.31 172
16635.53 161
16636.75 171
16637.97 179
16639.19 179
16640.41 180
16641.63 185
16642.85 173
16644.07 200
16645.29 189
16646.51 218
16647.73 202
16648.95 182
16650.17 191
16651.39 196
16652.61 175
16653.83 225
16655.05 225
16656.27 169
16657.49 176
16658.71 232
16659.93 211
16661.15 219
16662.37 218
16663.59 162
16664.81 182
16666.03 186
16667.25 173
16668.47 211
16669.69 200
16670.91 214
16672.13 206
16673.35 191
16674.57 223
16675.79 190
16677.01 186
16678.23 191
16679.45 200
16680.67 199
16681.89 169
16683.12 163
16684.34 162
16685.56 203
16686.78 184
16688.00 182
16689.22 199
16690.44 226
16691.66 173
16692.88 162
16694.11 172
16695.33 230
16696.55 182
16697.77 179
16698.99 181
16700.21 175
16701.43 211
16702.66 172
16703.88 172
16705.10 198
16706.32 187
16707.54 171
16708.77 227
16709.99 195
16711.21 192
16712.43 198
16713.65 191
16714.87 220
16716.10 207
16717.32 222
16718.54 194
16719.76 196
16720.99 210
16722.21 232
16723.43 215
16724.65 213
16725.88 194
16727.10 220
16728.32 193
16729.54 194
16730.77 192
16731.99 188
16733.21 200
16734.43 183
16735.66 199
16736.88 193
16738.10 191
16739.33 210
16740.55 206
16741.77 216
16742.99 165
16744.22 197
16745.44 225
16746.66 211
16747.89 162
16749.11 185
16750.33 205
16751.56 246
16752.78 218
16754.00 211
16755.23 208
16756.45 194
16757.68 199
16758.90 188
16760.12 221
16761.35 225
16762.57 180
16763.79 221
16765.02 161
16766.24 170
16767.47 195
16768.69 188
16769.91 205
16771.14 221
16772.36 199
16773.59 185
16774.81 218
16776.04 235
16777.26 212
16778.48 194
16779.71 202
16780.93 196
16782.16 217
16783.38 206
16784.61 190
16785.83 185
16787.06 224
16788.28 238
16789.51 233
16790.73 206
16791.96 204
16793.18 225
16794.41 220
16795.63 220
16796.86 174
16798.08 190
16799.31 220
16800.53 206
16801.76 205
16802.98 215
16804.21 217
16805.43 222
16806.66 201
16807.88 211
16809.11 207
16810.33 222
16811.56 194
16812.79 245
16814.01 215
16815.24 186
16816.46 179
16817.69 200
16818.91 202
16820.14 188
16821.37 205
16822.59 199
16823.82 174
16825.04 179
16826.27 200
16827.50 195
16828.72 226
16829.95 220
16831.18 190
16832.40 202
16833.63 215
16834.86 219
16836.08 190
16837.31 190
16838.53 166
16839.76 234
16840.99 194
16842.21 191
16843.44 187
16844.67 193
16845.90 184
16847.12 186
16848.35 186
16849.58 187
16850.80 207
16852.03 227
16853.26 210
16854.48 232
16855.71 204
16856.94 207
16858.17 182
16859.39 206
16860.62 190
16861.85 202
16863.08 226
16864.30 211
16865.53 176
16866.76 194
16867.99 181
16869.21 201
16870.44 199
16871.67 236
16872.90 210
16874.13 238
16875.35 231
16876.58 254
16877.81 232
16879.04 199
16880.27 237
16881.49 214
16882.72 240
16883.95 218
16885.18 229
16886.41 222
16887.64 217
16888.86 219
16890.09 211
16891.32 236
16892.55 242
16893.78 214
16895.01 226
16896.24 234
16897.46 237
16898.69 205
16899.92 247
16901.15 265
16902.38 243
16903.61 203
16904.84 208
16906.07 235
16907.30 240
16908.53 198
16909.75 205
16910.98 222
16912.21 219
16913.44 194
16914.67 235
16915.90 240
16917.13 254
16918.36 190
16919.59 174
16920.82 249
16922.05 200
16923.28 192
16924.51 199
16925.74 177
16926.97 194
16928.20 203
16929.43 182
16930.66 189
16931.89 168
16933.12 210
16934.35 218
16935.58 178
16936.81 181
16938.04 174
16939.27 179
16940.50 205
16941.73 193
16942.96 194
16944.19 194
16945.42 188
16946.65 194
16947.88 211
16949.11 191
16950.34 200
16951.57 192
16952.80 192
16954.04 190
16955.27 203
16956.50 186
16957.73 186
16958.96 188
16960.19 167
16961.42 189
16962.65 200
16963.88 200
16965.11 193
16966.35 189
16967.58 190
16968.81 192
16970.04 229
16971.27 222
16972.50 177
16973.73 190
16974.97 193
16976.20 208
16977.43 174
16978.66 177
16979.89 172
16981.12 170
16982.36 181
16983.59 200
16984.82 157
16986.05 167
16987.28 167
16988.52 179
16989.75 173
16990.98 183
16992.21 172
16993.45 201
16994.68 187
16995.91 185
16997.14 185
16998.37 168
16999.61 176
17000.84 157
17002.07 174
17003.31 181
17004.54 193
17005.77 180
17007.00 208
17008.24 201
17009.47 196
17010.70 217
17011.93 197
17013.17 187
17014.40 169
17015.63 175
17016.87 151
17018.10 169
17019.33 206
17020.57 176
17021.80 206
17023.03 191
17024.27 208
17025.50 179
17026.73 182
17027.97 203
17029.20 223
17030.43 210
17031.67 190
17032.90 161
17034.14 154
17035.37 162
17036.60 183
17037.84 208
17039.07 192
17040.30 175
17041.54 177
17042.77 207
17044.01 156
17045.24 173
17046.47 184
17047.71 167
17048.94 170
17050.18 166
17051.41 138
17052.65 159
17053.88 161
17055.12 153
17056.35 186
17057.58 170
17058.82 161
17060.05 169
17061.29 181
17062.52 140
17063.76 163
17064.99 165
17066.23 185
17067.46 165
17068.70 180
17069.93 168
17071.17 203
17072.40 172
17073.64 190
17074.87 176
17076.11 174
17077.34 190
17078.58 205
17079.81 173
17081.05 165
17082.29 156
17083.52 173
17084.76 143
17085.99 137
17087.23 152
17088.46 136
17089.70 132
17090.94 176
17092.17 135
17093.41 159
17094.64 185
17095.88 171
17097.12 137
17098.35 160
17099.59 165
17100.82 155
17102.06 176
17103.30 177
17104.53 165
17105.77 176
17107.00 156
17108.24 158
17109.48 166
17110.71 172
17111.95 161
17113.19 154
17114.42 182
17115.66 188
17116.90 165
17118.13 185
17119.37 162
17120.61 167
17121.85 146
17123.08 148
17124.32 164
17125.56 148
17126.79 156
17128.03 164
17129.27 168
17130.50 148
17131.74 128
17132.98 128
17134.22 158
17135.45 173
17136.69 217
17137.93 149
17139.17 176
17140.40 157
17141.64 158
17142.88 153
17144.12 144
17145.36 175
17146.59 147
17147.83 156
17149.07 141
17150.31 138
17151.54 169
17152.78 167
17154.02 171
17155.26 186
17156.50 153
17157.74 161
17158.97 145
17160.21 150
17161.45 154
17162.69 192
17163.93 206
17165.17 180
17166.40 186
17167.64 174
17168.88 176
17170.12 139
17171.36 147
17172.60 149
17173.84 175
17175.08 176
17176.31 153
17177.55 155
17178.79 149
17180.03 158
17181.27 179
17182.51 174
17183.75 177
17184.99 161
17186.23 168
17187.47 157
17188.71 158
17189.94 156
17191.18 153
17192.42 174
17193.66 150
17194.90 161
17196.14 184
17197.38 139
17198.62 135
17199.86 161
17201.10 132
17202.34 124
17203.58 146
17204.82 178
17206.06 159
17207.30 187
17208.54 179
17209.78 155
17211.02 175
17212.26 143
17213.50 183
17214.74 159
17215.98 148
17217.22 154
17218.46 159
17219.70 166
17220.94 160
17222.18 152
17223.43 167
17224.67 139
17225.91 119
17227.15 111
17228.39 132
17229.63 137
17230.87 182
17232.11 156
17233.35 139
17234.59 161
17235.83 149
17237.08 128
17238.32 132
17239.56 177
17240.80 188
17242.04 183
17243.28 150
17244.52 141
17245.76 149
17247.01 151
17248.25 132
17249.49 125
17250.73 149
17251.97 149
17253.21 154
17254.46 128
17255.70 146
17256.94 158
17258.18 158
17259.42 164
17260.66 157
17261.91 154
17263.15 171
17264.39 157
17265.63 152
17266.87 170
17268.12 153
17269.36 177
17270.60 126
17271.84 150
17273.09 144
17274.33 157
17275.57 146
17276.81 179
17278.06 171
17279.30 151
17280.54 128
17281.78 155
17283.03 150
17284.27 143
17285.51 189
17286.76 162
17288.00 142
17289.24 122
17290.48 122
17291.73 141
17292.97 142
17294.21 181
17295.46 157
17296.70 144
17297.94 165
17299.19 149
17300.43 141
17301.67 140
17302.92 148
17304.16 135
17305.40 139
17306.65 138
17307.89 168
17309.14 169
17310.38 176
17311.62 189
17312.87 164
17314.11 154
17315.35 135
17316.60 158
17317.84 126
17319.09 163
17320.33 179
17321.58 171
17322.82 149
17324.06 144
17325.31 149
17326.55 155
17327.80 142
17329.04 144
17330.29 158
17331.53 138
17332.77 146
17334.02 140
17335.26 133
17336.51 137
17337.75 151
17339.00 169
17340.24 143
17341.49 135
17342.73 154
17343.98 143
17345.22 133
17346.47 108
17347.71 146
17348.96 137
17350.20 133
17351.45 167
17352.69 111
17353.94 171
17355.18 138
17356.43 165
17357.68 134
17358.92 133
17360.17 181
17361.41 163
17362.66 134
17363.90 143
17365.15 179
17366.39 141
17367.64 144
17368.89 125
17370.13 122
17371.38 149
17372.62 143
17373.87 119
17375.12 110
17376.36 148
17377.61 156
17378.85 128
17380.10 177
17381.35 182
17382.59 167
17383.84 134
17385.09 141
17386.33 151
17387.58 167
17388.83 151
17390.07 129
17391.32 136
17392.57 141
17393.81 149
17395.06 128
17396.31 134
17397.55 147
17398.80 163
17400.05 144
17401.29 144
17402.54 138
17403.79 146
17405.04 163
17406.28 135
17407.53 115
17408.78 153
17410.02 144
17411.27 148
17412.52 163
17413.77 134
17415.01 151
17416.26 125
17417.51 119
17418.76 131
17420.00 155
17421.25 168
17422.50 132
17423.75 142
17425.00 157
17426.24 170
17427.49 154
17428.74 154
17429.99 154
17431.24 179
17432.48 159
17433.73 120
17434.98 142
17436.23 178
17437.48 145
17438.73 146
17439.97 162
17441.22 145
17442.47 145
17443.72 141
17444.97 146
17446.22 133
17447.47 141
17448.71 154
17449.96 153
17451.21 153
17452.46 192
17453.71 183
17454.96 181
17456.21 138
17457.46 137
17458.71 177
17459.95 157
17461.20 152
17462.45 139
17463.70 146
17464.95 171
17466.20 160
17467.45 141
17468.70 144
17469.95 142
17471.20 150
17472.45 155
17473.70 133
17474.95 148
17476.20 175
17477.45 146
17478.70 124
17479.95 126
17481.20 144
17482.45 182
17483.70 138
17484.95 132
17486.20 153
17487.45 154
17488.70 140
17489.95 138
17491.20 140
17492.45 150
17493.70 142
17494.95 162
17496.20 153
17497.45 132
17498.70 127
17499.95 145
17501.20 141
17502.45 141
17503.70 128
17504.95 146
17506.20 158
17507.46 151
17508.71 107
17509.96 127
17511.21 153
17512.46 118
17513.71 149
17514.96 172
17516.21 141
17517.46 155
17518.71 138
17519.97 176
17521.22 149
17522.47 135
17523.72 149
17524.97 147
17526.22 158
17527.47 130
17528.73 135
17529.98 155
17531.23 139
17532.48 134
17533.73 165
17534.99 178
17536.24 143
17537.49 148
17538.74 142
17539.99 123
17541.25 134
17542.50 130
17543.75 158
17545.00 141
17546.25 153
17547.51 167
17548.76 174
17550.01 142
17551.26 148
17552.52 167
17553.77 157
17555.02 127
17556.27 136
17557.53 147
17558.78 169
17560.03 134
17561.28 152
17562.54 152
17563.79 142
17565.04 148
17566.30 119
17567.55 131
17568.80 153
17570.05 162
17571.31 171
17572.56 147
17573.81 156
17575.07 145
17576.32 172
17577.57 161
17578.83 156
17580.08 153
17581.33 173
17582.59 151
17583.84 159
17585.10 182
17586.35 149
17587.60 153
17588.86 173
17590.11 155
17591.36 142
17592.62 148
17593.87 173
17595.13 188
17596.38 157
17597.63 139
17598.89 136
17600.14 142
17601.40 146
17602.65 176
17603.90 153
17605.16 135
17606.41 116
17607.67 137
17608.92 152
17610.18 156
17611.43 131
17612.69 120
17613.94 149
17615.20 147
17616.45 165
17617.71 160
17618.96 130
17620.21 145
17621.47 134
17622.72 121
17623.98 154
17625.23 154
17626.49 149
17627.75 153
17629.00 170
17630.26 170
17631.51 157
17632.77 163
17634.02 153
17635.28 144
17636.53 144
17637.79 143
17639.04 146
17640.30 182
17641.55 163
17642.81 142
17644.07 148
17645.32 158
17646.58 175
17647.83 161
17649.09 139
17650.35 139
17651.60 136
17652.86 140
17654.11 116
17655.37 157
17656.63 145
17657.88 128
17659.14 149
17660.39 146
17661.65 150
17662.91 154
17664.16 165
17665.42 131
17666.68 129
17667.93 118
17669.19 155
17670.45 178
17671.70 132
17672.96 150
17674.22 127
17675.47 155
17676.73 129
17677.99 97
17679.24 136
17680.50 149
17681.76 180
17683.02 142
17684.27 144
17685.53 162
17686.79 132
17688.05 150
17689.30 149
17690.56 130
17691.82 164
17693.07 149
17694.33 134
17695.59 133
17696.85 140
17698.11 122
17699.36 140
17700.62 146
17701.88 151
17703.14 117
17704.39 136
17705.65 121
17706.91 111
17708.17 119
17709.43 124
17710.68 128
17711.94 139
17713.20 159
17714.46 141
17715.72 146
17716.98 164
17718.23 154
17719.49 128
17720.75 158
17722.01 122
17723.27 137
17724.53 177
17725.79 141
17727.04 143
17728.30 120
17729.56 147
17730.82 115
17732.08 163
17733.34 146
17734.60 133
17735.86 135
17737.12 134
17738.37 143
17739.63 130
17740.89 114
17742.15 119
17743.41 137
17744.67 144
17745.93 127
17747.19 154
17748.45 158
17749.71 169
17750.97 118
17752.23 138
17753.49 139
17754.75 145
17756.01 148
17757.27 167
17758.53 146
17759.79 135
17761.05 157
17762.31 153
17763.57 137
17764.83 163
17766.09 161
17767.35 128
17768.61 127
17769.87 166
17771.13 113
17772.39 117
17773.65 137
17774.91 140
17776.17 133
17777.43 150
17778.69 144
17779.95 160
17781.21 144
17782.47 146
17783.73 137
17784.99 132
17786.25 166
17787.51 121
17788.78 151
17790.04 151
17791.30 153
17792.56 126
17793.82 142
17795.08 132
17796.34 115
17797.60 133
17798.86 131
17800.13 142
17801.39 135
17802.65 156
17803.91 149
17805.17 151
17806.43 143
17807.69 120
17808.96 132
17810.22 157
17811.48 144
17812.74 98
17814.00 145
17815.26 135
17816.53 153
17817.79 128
17819.05 114
17820.31 126
17821.57 129
17822.84 136
17824.10 147
17825.36 120
17826.62 128
17827.89 153
17829.15 140
17830.41 133
17831.67 121
17832.93 134
17834.20 143
17835.46 125
17836.72 144
17837.99 154
17839.25 153
17840.51 141
17841.77 134
17843.04 122
17844.30 128
17845.56 141
17846.82 124
17848.09 127
17849.35 157
17850.61 137
17851.88 126
17853.14 150
17854.40 160
17855.67 141
17856.93 136
17858.19 159
17859.46 155
17860.72 149
17861.98 132
17863.25 136
17864.51 126
17865.77 154
17867.04 149
17868.30 148
17869.57 151
17870.83 141
17872.09 133
17873.36 167
17874.62 134
17875.89 112
17877.15 137
17878.41 131
17879.68 132
17880.94 148
17882.21 134
17883.47 117
17884.73 136
17886.00 120
17887.26 162
17888.53 147
17889.79 122
17891.06 163
17892.32 143
17893.59 158
17894.85 139
17896.12 103
17897.38 124
17898.65 126
17899.91 114
17901.17 112
17902.44 104
17903.70 141
17904.97 129
17906.23 165
17907.50 138
17908.77 144
17910.03 120
17911.30 123
17912.56 139
17913.83 141
17915.09 121
17916.36 119
17917.62 124
17918.89 141
17920.15 110
17921.42 129
17922.68 142
17923.95 135
17925.22 134
17926.48 129
17927.75 137
17929.01 97
17930.28 121
17931.55 162
17932.81 132
17934.08 133
17935.34 113
17936.61 158
17937.88 150
17939.14 133
17940.41 119
17941.68 120
17942.94 140
17944.21 138
17945.47 121
17946.74 139
17948.01 153
17949.27 157
17950.54 135
17951.81 132
17953.07 118
17954.34 154
17955.61 141
17956.87 130
17958.14 127
17959.41 142
17960.68 119
17961.94 131
17963.21 125
17964.48 155
17965.74 147
17967.01 128
17968.28 113
17969.55 113
17970.81 146
17972.08 141
17973.35 141
17974.62 154
17975.88 129
17977.15 127
17978.42 146
17979.69 142
17980.95 146
17982.22 126
17983.49 136
17984.76 136
17986.03 157
17987.29 162
17988.56 126
17989.83 138
17991.10 120
17992.37 133
17993.63 127
17994.90 120
17996.17 124
17997.44 118
17998.71 102
17999.98 104
18001.24 116
18002.51 140
18003.78 132
18005.05 114
18006.32 137
18007.59 135
18008.86 109
18010.12 111
18011.39 113
18012.66 132
18013.93 120
18015.20 115
18016.47 141
18017.74 120
18019.01 125
18020.28 133
18021.54 108
18022.81 124
18024.08 129
18025.35 152
18026.62 122
18027.89 123
18029.16 123
18030.43 134
18031.70 148
18032.97 115
18034.24 121
18035.51 116
18036.78 115
18038.05 105
18039.32 132
18040.59 115
18041.86 128
18043.13 144
18044.40 141
18045.67 144
18046.94 115
18048.21 115
18049.48 120
18050.75 135
18052.02 129
18053.29 128
18054.56 118
18055.83 147
18057.10 124
18058.37 118
18059.64 103
18060.91 140
18062.18 128
18063.45 134
18064.72 115
18065.99 125
18067.26 126
18068.54 142
18069.81 110
18071.08 138
18072.35 136
18073.62 137
18074.89 128
18076.16 126
18077.43 122
18078.70 139
18079.97 138
18081.25 132
18082.52 116
18083.79 129
18085.06 137
18086.33 139
18087.60 164
18088.87 120
18090.15 115
18091.42 113
18092.69 104
18093.96 113
18095.23 120
18096.50 155
18097.78 171
18099.05 150
18100.32 118
18101.59 115
18102.86 111
18104.14 134
18105.41 138
18106.68 126
18107.95 173
18109.23 146
18110.50 144
18111.77 121
18113.04 107
18114.31 140
18115.59 149
18116.86 123
18118.13 137
18119.40 118
18120.68 174
18121.95 143
18123.22 134
18124.50 119
18125.77 154
18127.04 144
18128.31 138
18129.59 126
18130.86 122
18132.13 124
18133.41 115
18134.68 123
18135.95 133
18137.23 154
18138.50 129
18139.77 140
18141.05 120
18142.32 124
18143.59 125
18144.87 171
18146.14 135
18147.41 135
18148.69 148
18149.96 145
18151.23 145
18152.51 117
18153.78 154
18155.06 156
18156.33 117
18157.60 129
18158.88 143
18160.15 158
18161.43 131
18162.70 157
18163.97 126
18165.25 134
18166.52 145
18167.80 138
18169.07 133
18170.35 135
18171.62 150
18172.90 148
18174.17 116
18175.44 131
18176.72 110
18177.99 122
18179.27 117
18180.54 131
18181.82 131
18183.09 118
18184.37 125
18185.64 126
18186.92 129
18188.19 150
18189.47 138
18190.74 130
18192.02 131
18193.29 116
18194.57 122
18195.84 155
18197.12 137
18198.39 142
18199.67 115
18200.95 103
18202.22 121
18203.50 129
18204.77 118
18206.05 152
18207.32 149
18208.60 147
18209.88 115
18211.15 116
18212.43 112
18213.70 130
18214.98 118
18216.26 107
18217.53 119
18218.81 167
18220.08 157
18221.36 141
18222.64 136
18223.91 113
18225.19 132
18226.47 129
18227.74 124
18229.02 161
18230.29 132
18231.57 113
18232.85 125
18234.12 107
18235.40 131
18236.68 131
18237.95 120
18239.23 93
18240.51 142
18241.79 134
18243.06 111
18244.34 138
18245.62 134
18246.89 126
18248.17 105
18249.45 118
18250.73 127
18252.00 118
18253.28 115
18254.56 157
18255.83 127
18257.11 136
18258.39 141
18259.67 140
18260.94 128
18262.22 146
18263.50 119
18264.78 146
18266.06 136
18267.33 121
18268.61 127
18269.89 125
18271.17 116
18272.45 129
18273.72 147
18275.00 140
18276.28 142
18277.56 142
18278.84 137
18280.11 115
18281.39 115
18282.67 114
18283.95 127
18285.23 122
18286.51 96
18287.78 159
18289.06 117
18290.34 142
18291.62 131
18292.90 149
18294.18 137
18295.46 155
18296.74 130
18298.01 137
18299.29 178
18300.57 112
18301.85 90
18303.13 126
18304.41 142
18305.69 127
18306.97 108
18308.25 109
18309.53 128
18310.81 114
18312.09 142
18313.37 127
18314.64 142
18315.92 128
18317.20 119
18318.48 110
18319.76 95
18321.04 121
18322.32 138
18323.60 121
18324.88 104
18326.16 107
18327.44 147
18328.72 129
18330.00 133
18331.28 123
18332.56 127
18333.84 124
18335.12 114
18336.40 130
18337.68 124
18338.96 123
18340.24 119
18341.52 129
18342.80 111
18344.09 111
18345.37 128
18346.65 114
18347.93 133
18349.21 151
18350.49 110
18351.77 111
18353.05 106
18354.33 110
18355.61 120
18356.89 89
18358.17 117
18359.46 116
18360.74 132
18362.02 139
18363.30 139
18364.58 110
18365.86 123
18367.14 107
18368.42 131
18369.71 116
18370.99 117
18372.27 133
18373.55 138
18374.83 127
18376.11 131
18377.39 122
18378.68 107
18379.96 129
18381.24 115
18382.52 132
18383.80 142
18385.09 159
18386.37 143
18387.65 137
18388.93 147
18390.21 143
18391.50 142
18392.78 136
18394.06 140
18395.34 122
18396.63 100
18397.91 129
18399.19 140
18400.47 131
18401.76 121
18403.04 125
18404.32 136
18405.60 111
18406.89 139
18408.17 119
18409.45 122
18410.73 126
18412.02 99
18413.30 117
18414.58 130
18415.87 125
18417.15 129
18418.43 137
18419.72 117
18421.00 104
18422.28 119
18423.57 121
18424.85 118
18426.13 172
18427.42 150
18428.70 127
18429.98 120
18431.27 110
18432.55 125
18433.83 133
18435.12 120
18436.40 109
18437.68 125
18438.97 130
18440.25 169
18441.54 119
18442.82 134
18444.10 117
18445.39 118
18446.67 107
18447.96 118
18449.24 145
18450.53 137
18451.81 153
18453.09 115
18454.38 117
18455.66 103
18456.95 126
18458.23 122
18459.52 112
18460.80 126
18462.09 95
18463.37 99
18464.65 97
18465.94 92
18467.22 141
18468.51 118
18469.79 113
18471.08 126
18472.36 121
18473.65 110
18474.93 116
18476.22 112
18477.50 130
18478.79 139
18480.08 101
18481.36 127
18482.65 101
18483.93 120
18485.22 116
18486.50 158
18487.79 136
18489.07 100
18490.36 133
18491.64 131
18492.93 122
18494.22 119
18495.50 125
18496.79 117
18498.07 123
18499.36 147
18500.65 121
18501.93 138
18503.22 138
18504.50 122
18505.79 134
18507.08 129
18508.36 136
18509.65 130
18510.94 127
18512.22 133
18513.51 112
18514.80 99
18516.08 114
18517.37 155
18518.65 141
18519.94 125
18521.23 130
18522.51 153
18523.80 124
18525.09 118
18526.38 130
18527.66 131
18528.95 155
18530.24 142
18531.52 135
18532.81 130
18534.10 109
18535.39 118
18536.67 145
18537.96 117
18539.25 134
18540.53 129
18541.82 108
18543.11 110
18544.40 101
18545.68 117
18546.97 152
18548.26 122
18549.55 118
18550.84 121
18552.12 112
18553.41 109
18554.70 121
18555.99 141
18557.27 123
18558.56 129
18559.85 125
18561.14 123
18562.43 152
18563.72 139
18565.00 98
18566.29 141
18567.58 160
18568.87 150
18570.16 132
18571.45 152
18572.73 152
18574.02 145
18575.31 148
18576.60 146
18577.89 148
18579.18 145
18580.47 133
18581.75 129
18583.04 126
18584.33 137
18585.62 158
18586.91 149
18588.20 140
18589.49 131
18590.78 140
18592.07 150
18593.36 139
18594.65 138
18595.93 148
18597.22 132
18598.51 142
18599.80 135
18601.09 140
18602.38 135
18603.67 124
18604.96 160
18606.25 168
18607.54 159
18608.83 152
18610.12 160
18611.41 162
18612.70 170
18613.99 159
18615.28 136
18616.57 151
18617.86 156
18619.15 184
18620.44 143
18621.73 154
18623.02 134
18624.31 146
18625.60 147
18626.89 152
18628.18 148
18629.47 145
18630.76 168
18632.05 198
18633.34 134
18634.64 139
18635.93 140
18637.22 116
18638.51 185
18639.80 159
18641.09 147
18642.38 158
18643.67 157
18644.96 160
18646.25 162
18647.54 162
18648.84 156
18650.13 165
18651.42 149
18652.71 136
18654.00 127
18655.29 133
18656.58 118
18657.88 183
18659.17 169
18660.46 159
18661.75 157
18663.04 142
18664.33 107
18665.63 130
18666.92 145
18668.21 144
18669.50 157
18670.79 135
18672.08 132
18673.38 137
18674.67 128
18675.96 144
18677.25 154
18678.55 137
18679.84 147
18681.13 135
18682.42 122
18683.71 122
18685.01 127
18686.30 148
18687.59 135
18688.88 157
18690.18 128
18691.47 135
18692.76 134
18694.06 136
18695.35 135
18696.64 138
18697.93 154
18699.23 151
18700.52 117
18701.81 122
18703.11 129
18704.40 132
18705.69 125
18706.99 121
18708.28 123
18709.57 115
18710.86 123
18712.16 168
18713.45 146
18714.75 144
18716.04 115
18717.33 110
18718.63 136
18719.92 122
18721.21 148
18722.51 96
18723.80 109
18725.09 136
18726.39 111
18727.68 110
18728.98 118
18730.27 125
18731.56 141
18732.86 121
18734.15 137
18735.45 132
18736.74 150
18738.04 141
18739.33 135
18740.62 132
18741.92 138
18743.21 121
18744.51 116
18745.80 112
18747.10 136
18748.39 120
18749.69 125
18750.98 148
18752.27 135
18753.57 119
18754.86 144
18756.16 135
18757.45 159
18758.75 166
18760.04 148
18761.34 145
18762.63 125
18763.93 125
18765.23 132
18766.52 134
18767.82 123
18769.11 126
18770.41 127
18771.70 135
18773.00 138
18774.29 121
18775.59 154
18776.88 117
18778.18 154
18779.48 119
18780.77 124
18782.07 141
18783.36 132
18784.66 158
18785.95 153
18787.25 142
18788.55 150
18789.84 121
18791.14 140
18792.43 147
18793.73 149
18795.03 142
18796.32 155
18797.62 120
18798.92 140
18800.21 156
18801.51 133
18802.81 133
18804.10 107
18805.40 115
18806.70 121
18807.99 118
18809.29 122
18810.59 109
18811.88 144
18813.18 167
18814.48 134
18815.77 134
18817.07 139
18818.37 138
18819.66 136
18820.96 144
18822.26 125
18823.56 133
18824.85 115
18826.15 143
18827.45 144
18828.75 123
18830.04 134
18831.34 134
18832.64 109
18833.94 103
18835.23 103
18836.53 133
18837.83 126
18839.13 123
18840.42 134
18841.72 124
18843.02 123
18844.32 129
18845.62 158
18846.91 145
18848.21 124
18849.51 110
18850.81 142
18852.11 132
18853.40 121
18854.70 124
18856.00 119
18857.30 125
18858.60 124
18859.90 126
18861.20 130
18862.49 138
18863.79 117
18865.09 111
18866.39 125
18867.69 131
18868.99 139
18870.29 131
18871.59 123
18872.88 107
18874.18 110
18875.48 143
18876.78 143
18878.08 138
18879.38 144
18880.68 138
18881.98 138
18883.28 121
18884.58 120
18885.88 114
18887.18 124
18888.47 108
18889.77 112
18891.07 114
18892.37 131
18893.67 126
18894.97 126
18896.27 98
18897.57 111
18898.87 103
18900.17 113
18901.47 113
18902.77 126
18904.07 137
18905.37 149
18906.67 142
18907.97 120
18909.27 105
18910.57 112
18911.87 114
18913.17 102
18914.47 112
18915.77 133
18917.07 119
18918.38 127
18919.68 124
18920.98 107
18922.28 122
18923.58 113
18924.88 117
18926.18 112
18927.48 125
18928.78 109
18930.08 115
18931.38 110
18932.68 135
18933.98 109
18935.29 118
18936.59 108
18937.89 110
18939.19 114
18940.49 108
18941.79 101
18943.09 128
18944.39 116
18945.70 100
18947.00 99
18948.30 101
18949.60 96
18950.90 130
18952.20 140
18953.51 110
18954.81 116
18956.11 123
18957.41 102
18958.71 116
18960.02 109
18961.32 97
18962.62 111
18963.92 121
18965.22 139
18966.53 122
18967.83 97
18969.13 127
18970.43 127
18971.73 109
18973.04 116
18974.34 120
18975.64 105
18976.94 120
18978.25 129
18979.55 105
18980.85 119
18982.16 123
18983.46 114
18984.76 103
18986.06 92
18987.37 105
18988.67 125
18989.97 125
18991.28 132
18992.58 115
18993.88 101
18995.18 103
18996.49 102
18997.79 115
18999.09 113
19000.40 110
19001.70 98
19003.00 123
19004.31 124
19005.61 139
19006.92 102
19008.22 123
19009.52 105
19010.83 101
19012.13 122
19013.43 91
19014.74 119
19016.04 121
19017.35 124
19018.65 117
19019.95 123
19021.26 124
19022.56 125
19023.87 117
19025.17 103
19026.47 132
19027.78 103
19029.08 111
19030.39 110
19031.69 117
19033.00 102
19034.30 118
19035.61 119
19036.91 99
19038.21 109
19039.52 116
19040.82 114
19042.13 104
19043.43 125
19044.74 108
19046.04 102
19047.35 134
19048.65 118
19049.96 148
19051.26 103
19052.57 106
19053.87 105
19055.18 106
19056.48 90
19057.79 123
19059.09 118
19060.40 116
19061.71 108
19063.01 128
19064.32 119
19065.62 111
19066.93 126
19068.23 109
19069.54 116
19070.85 134
19072.15 129
19073.46 121
19074.76 111
19076.07 120
19077.37 119
19078.68 127
19079.99 122
19081.29 115
19082.60 102
19083.91 105
19085.21 102
19086.52 109
19087.82 97
19089.13 116
19090.44 108
19091.74 107
19093.05 135
19094.36 116
19095.66 106
19096.97 129
19098.28 108
19099.58 113
19100.89 109
19102.20 124
19103.50 131
19104.81 144
19106.12 130
19107.42 125
19108.73 127
19110.04 117
19111.35 119
19112.65 124
19113.96 131
19115.27 113
19116.58 115
19117.88 118
19119.19 106
19120.50 104
19121.81 107
19123.11 101
19124.42 134
19125.73 105
19127.04 101
19128.34 131
19129.65 124
19130.96 125
19132.27 119
19133.57 120
19134.88 87
19136.19 112
19137.50 121
19138.81 120
19140.12 97
19141.42 128
19142.73 140
19144.04 142
19145.35 126
19146.66 134
19147.97 113
19149.27 129
19150.58 99
19151.89 134
19153.20 124
19154.51 133
19155.82 104
19157.13 106
19158.43 102
19159.74 121
19161.05 91
19162.36 92
19163.67 96
19164.98 101
19166.29 115
19167.60 109
19168.91 107
19170.22 116
19171.52 113
19172.83 95
19174.14 101
19175.45 96
19176.76 134
19178.07 115
19179.38 95
19180.69 116
19182.00 124
19183.31 132
19184.62 128
19185.93 94
19187.24 107
19188.55 108
19189.86 112
19191.17 127
19192.48 125
19193.79 112
19195.10 117
19196.41 130
19197.72 111
19199.03 104
19200.34 99
19201.65 115
19202.96 126
19204.27 102
19205.58 123
19206.89 121
19208.20 110
19209.51 104
19210.82 97
19212.13 114
19213.44 109
19214.75 101
19216.06 106
19217.38 98
19218.69 104
19220.00 112
19221.31 125
19222.62 115
19223.93 102
19225.24 86
19226.55 99
19227.86 127
19229.17 122
19230.49 106
19231.80 105
19233.11 121
19234.42 113
19235.73 111
19237.04 115
19238.35 118
19239.67 100
19240.98 118
19242.29 98
19243.60 103
19244.91 114
19246.22 114
19247.54 100
19248.85 92
19250.16 95
19251.47 104
19252.78 103
19254.10 95
19255.41 75
19256.72 102
19258.03 92
19259.34 116
19260.66 122
19261.97 98
19263.28 129
19264.59 122
19265.91 112
19267.22 99
19268.53 100
19269.84 117
19271.16 97
19272.47 121
19273.78 97
19275.10 108
19276.41 88
19277.72 90
19279.03 103
19280.35 127
19281.66 102
19282.97 112
19284.29 116
19285.60 92
19286.91 145
19288.23 130
19289.54 113
19290.85 116
19292.17 103
19293.48 100
19294.79 83
19296.11 104
19297.42 101
19298.73 114
19300.05 104
19301.36 113
19302.67 99
19303.99 115
19305.30 119
19306.62 104
19307.93 133
19309.24 106
19310.56 124
19311.87 122
19313.19 106
19314.50 110
19315.81 101
19317.13 111
19318.44 111
19319.76 117
19321.07 143
19322.39 123
19323.70 116
19325.01 107
19326.33 95
19327.64 117
19328.96 133
19330.27 118
19331.59 94
19332.90 88
19334.22 106
19335.53 104
19336.85 79
19338.16 88
19339.48 110
19340.79 113
19342.11 112
19343.42 108
19344.74 95
19346.05 120
19347.37 99
19348.68 119
19350.00 93
19351.31 114
19352.63 119
19353.94 111
19355.26 102
19356.58 107
19357.89 107
19359.21 104
19360.52 94
19361.84 99
19363.15 118
19364.47 80
19365.79 96
19367.10 117
19368.42 136
19369.73 121
19371.05 106
19372.37 112
19373.68 110
19375.00 114
19376.31 86
19377.63 91
19378.95 97
19380.26 130
19381.58 95
19382.90 88
19384.21 100
19385.53 102
19386.85 91
19388.16 91
19389.48 117
19390.80 101
19392.11 123
19393.43 95
19394.75 113
19396.06 131
19397.38 126
19398.70 104
19400.01 117
19401.33 102
19402.65 96
19403.97 103
19405.28 103
19406.60 102
19407.92 114
19409.23 103
19410.55 92
19411.87 96
19413.19 93
19414.50 117
19415.82 119
19417.14 112
19418.46 110
19419.77 97
19421.09 115
19422.41 130
19423.73 116
19425.05 104
19426.36 94
19427.68 120
19429.00 99
19430.32 132
19431.64 102
19432.95 102
19434.27 82
19435.59 104
19436.91 98
19438.23 80
19439.55 111
19440.86 115
19442.18 119
19443.50 113
19444.82 113
19446.14 118
19447.46 114
19448.78 124
19450.09 126
19451.41 123
19452.73 101
19454.05 99
19455.37 94
19456.69 97
19458.01 112
19459.33 120
19460.65 116
19461.97 113
19463.28 91
19464.60 110
19465.92 98
19467.24 117
19468.56 114
19469.88 120
19471.20 95
19472.52 98
19473.84 83
19475.16 118
19476.48 94
19477.80 64
19479.12 103
19480.44 100
19481.76 98
19483.08 105
19484.40 94
19485.72 123
19487.04 123
19488.36 89
19489.68 98
19491.00 99
19492.32 145
19493.64 128
19494.96 101
19496.28 89
19497.60 110
19498.92 134
19500.24 104
19501.56 95
19502.88 104
19504.20 129
19505.52 122
19506.84 120
19508.16 106
19509.49 126
19510.81 110
19512.13 112
19513.45 117
19514.77 99
19516.09 146
19517.41 111
19518.73 98
19520.05 112
19521.37 103
19522.70 92
19524.02 95
19525.34 108
19526.66 107
19527.98 120
19529.30 99
19530.62 102
19531.95 101
19533.27 91
19534.59 89
19535.91 114
19537.23 131
19538.55 129
19539.88 108
19541.20 98
19542.52 109
19543.84 103
19545.16 90
19546.49 121
19547.81 111
19549.13 97
19550.45 104
19551.77 90
19553.10 98
19554.42 101
19555.74 104
19557.06 104
19558.39 97
19559.71 90
19561.03 83
19562.35 83
19563.68 96
19565.00 95
19566.32 96
19567.64 86
19568.97 105
19570.29 79
19571.61 85
19572.94 93
19574.26 109
19575.58 91
19576.90 116
19578.23 112
19579.55 103
19580.87 97
19582.20 111
19583.52 110
19584.84 90
19586.17 103
19587.49 96
19588.81 107
19590.14 90
19591.46 89
19592.78 100
19594.11 95
19595.43 77
19596.76 80
19598.08 92
19599.40 96
19600.73 107
19602.05 101
19603.37 97
19604.70 122
19606.02 107
19607.35 111
19608.67 98
19610.00 103
19611.32 92
19612.64 120
19613.97 118
19615.29 111
19616.62 85
19617.94 141
19619.27 98
19620.59 94
19621.92 116
19623.24 95
19624.56 108
19625.89 82
19627.21 87
19628.54 78
19629.86 80
19631.19 90
19632.51 87
19633.84 103
19635.16 84
19636.49 119
19637.81 104
19639.14 102
19640.46 89
19641.79 105
19643.11 93
19644.44 96
19645.77 92
19647.09 81
19648.42 117
19649.74 90
19651.07 77
19652.39 104
19653.72 97
19655.04 73
19656.37 105
19657.70 135
19659.02 117
19660.35 116
19661.67 76
19663.00 87
19664.33 104
19665.65 111
19666.98 114
19668.30 93
19669.63 91
19670.96 82
19672.28 91
19673.61 106
19674.94 86
19676.26 92
19677.59 104
19678.92 103
19680.24 95
19681.57 107
19682.90 98
19684.22 96
19685.55 109
19686.88 87
19688.20 98
19689.53 118
19690.86 101
19692.18 104
19693.51 104
19694.84 125
19696.16 128
19697.49 112
19698.82 102
19700.15 107
19701.47 114
19702.80 133
19704.13 110
19705.46 91
19706.78 102
19708.11 107
19709.44 95
19710.77 91
19712.09 95
19713.42 123
19714.75 97
19716.08 107
19717.40 116
19718.73 93
19720.06 109
19721.39 108
19722.72 112
19724.04 81
19725.37 114
19726.70 110
19728.03 105
19729.36 96
19730.68 101
19732.01 118
19733.34 111
19734.67 95
19736.00 116
19737.33 76
19738.66 93
19739.98 77
19741.31 115
19742.64 83
19743.97 86
19745.30 105
19746.63 111
19747.96 104
19749.29 96
19750.61 96
19751.94 104
19753.27 109
19754.60 115
19755.93 80
19757.26 99
19758.59 94
19759.92 74
19761.25 94
19762.58 86
19763.91 105
19765.24 86
19766.57 85
19767.89 103
19769.22 101
19770.55 104
19771.88 89
19773.21 112
19774.54 118
19775.87 102
19777.20 127
19778.53 116
19779.86 117
19781.19 120
19782.52 72
19783.85 93
19785.18 89
19786.51 85
19787.84 104
19789.17 99
19790.50 128
19791.83 90
19793.16 100
19794.49 90
19795.83 87
19797.16 105
19798.49 112
19799.82 82
19801.15 79
19802.48 104
19803.81 101
19805.14 82
19806.47 73
19807.80 88
19809.13 85
19810.46 99
19811.79 92
19813.13 102
19814.46 90
19815.79 99
19817.12 113
19818.45 93
19819.78 87
19821.11 92
19822.44 76
19823.78 109
19825.11 116
19826.44 134
19827.77 120
19829.10 96
19830.43 102
19831.77 91
19833.10 97
19834.43 96
19835.76 115
19837.09 118
19838.42 92
19839.76 97
19841.09 115
19842.42 93
19843.75 76
19845.08 74
19846.42 111
19847.75 95
19849.08 90
19850.41 91
19851.75 105
19853.08 104
19854.41 85
19855.74 103
19857.08 76
19858.41 85
19859.74 101
19861.07 100
19862.41 92
19863.74 84
19865.07 97
19866.41 105
19867.74 107
19869.07 97
19870.40 119
19871.74 78
19873.07 85
19874.40 86
19875.74 69
19877.07 95
19878.40 97
19879.74 94
19881.07 94
19882.40 89
19883.74 97
19885.07 87
19886.40 99
19887.74 110
19889.07 83
19890.40 99
19891.74 116
19893.07 106
19894.41 111
19895.74 101
19897.07 84
19898.41 83
19899.74 101
19901.08 107
19902.41 101
19903.74 107
19905.08 111
19906.41 91
19907.75 100
19909.08 101
19910.41 77
19911.75 112
19913.08 97
19914.42 83
19915.75 94
19917.09 111
19918.42 79
19919.76 78
19921.09 90
19922.43 96
19923.76 85
19925.10 87
19926.43 73
19927.77 89
19929.10 128
19930.44 114
19931.77 114
19933.11 111
19934.44 87
19935.78 101
19937.11 121
19938.45 87
19939.78 93
19941.12 95
19942.45 100
19943.79 118
19945.12 99
19946.46 90
19947.79 99
19949.13 112
19950.47 108
19951.80 85
19953.14 78
19954.47 88
19955.81 93
19957.15 106
19958.48 77
19959.82 85
19961.15 98
19962.49 99
19963.83 90
19965.16 93
19966.50 107
19967.83 88
19969.17 103
19970.51 72
19971.84 93
19973.18 92
19974.52 106
19975.85 123
19977.19 90
19978.53 92
19979.86 92
19981.20 93
19982.54 99
19983.87 82
19985.21 74
19986.55 69
19987.88 89
19989.22 103
19990.56 90
19991.89 97
19993.23 103
19994.57 122
19995.91 114
19997.24 89
19998.58 93
19999.92 114
20001.26 97
20002.59 103
20003.93 90
20005.27 85
20006.61 96
20007.94 90
20009.28 97
20010.62 110
20011.96 101
20013.29 85
20014.63 105
20015.97 113
20017.31 118
20018.65 100
20019.98 100
20021.32 109
20022.66 111
20024.00 113
20025.34 103
20026.67 112
20028.01 118
20029.35 103
20030.69 95
20032.03 115
20033.37 100
20034.71 106
20036.04 120
20037.38 111
20038.72 91
20040.06 90
20041.40 107
20042.74 92
20044.08 94
20045.42 106
20046.75 84
20048.09 96
20049.43 121
20050.77 99
20052.11 95
20053.45 96
20054.79 105
20056.13 76
20057.47 96
20058.81 80
20060.15 83
20061.49 81
20062.82 89
20064.16 95
20065.50 74
20066.84 77
20068.18 99
20069.52 97
20070.86 90
20072.20 103
20073.54 112
20074.88 101
20076.22 92
20077.56 108
20078.90 114
20080.24 104
20081.58 121
20082.92 110
20084.26 93
20085.60 90
20086.94 88
20088.28 115
20089.62 101
20090.96 98
20092.30 99
20093.64 80
20094.99 118
20096.33 88
20097.67 109
20099.01 95
20100.35 110
20101.69 93
20103.03 96
20104.37 98
20105.71 93
20107.05 102
20108.39 103
20109.73 101
20111.08 121
20112.42 100
20113.76 96
20115.10 90
20116.44 89
20117.78 88
20119.12 101
20120.46 121
20121.81 121
20123.15 102
20124.49 104
20125.83 92
20127.17 97
20128.51 95
20129.86 105
20131.20 74
20132.54 87
20133.88 87
20135.22 96
20136.56 102
20137.91 121
20139.25 85
