# Supplementary material for: MALDI-TOF MS typing enables the classification of brewing yeasts of the genus Saccharomyces to major beer styles
Source: PLoS One. 2017 Aug 9;12(8):e0181694. doi: 10.1371/journal.pone.0181694 (PMC5549903; doi:10.1371/journal.pone.0181694)
Supplement: S11 File — The directory includes 90 raw files and was zipped to “.zip”; the folder has three strains with 30 spectra per strain; S1 Text explains the raw files with an example and Table 1 represents the yeast strains used within the experiment. (ZIP) [file pone.0181694.s014.zip › 31-33/30339-506-OG-Ale-Ale-YPG-18h-E-E_2015-08-07_1_0_D4_1.dat]

2000.64 4761
2001.06 4734
2001.49 5340
2001.91 4887
2002.33 4815
2002.75 4749
2003.17 4853
2003.60 4794
2004.02 4475
2004.44 4785
2004.86 4601
2005.28 4497
2005.70 4325
2006.13 4294
2006.55 4341
2006.97 4441
2007.39 4403
2007.82 4794
2008.24 4519
2008.66 4612
2009.08 4595
2009.51 4769
2009.93 4617
2010.35 4513
2010.77 4546
2011.20 4495
2011.62 4474
2012.04 4330
2012.46 4517
2012.89 4329
2013.31 4195
2013.73 4055
2014.15 4122
2014.58 4374
2015.00 4212
2015.42 4543
2015.85 4218
2016.27 4293
2016.69 4391
2017.12 4445
2017.54 4213
2017.96 4433
2018.39 4563
2018.81 4504
2019.23 4419
2019.66 4405
2020.08 4460
2020.50 4120
2020.93 4511
2021.35 4453
2021.78 4397
2022.20 4538
2022.62 4211
2023.05 4195
2023.47 4380
2023.89 4583
2024.32 4426
2024.74 4409
2025.17 4621
2025.59 4577
2026.01 4353
2026.44 4382
2026.86 4528
2027.29 4450
2027.71 4239
2028.14 4305
2028.56 4282
2028.99 4381
2029.41 4206
2029.83 4186
2030.26 4188
2030.68 4045
2031.11 4198
2031.53 4006
2031.96 4144
2032.38 4071
2032.81 3879
2033.23 4584
2033.66 4400
2034.08 4464
2034.51 4802
2034.93 4390
2035.36 4327
2035.78 4377
2036.21 4465
2036.63 4313
2037.06 4537
2037.48 4653
2037.91 4670
2038.33 4658
2038.76 4226
2039.19 4606
2039.61 4776
2040.04 4669
2040.46 4732
2040.89 4696
2041.31 4590
2041.74 4639
2042.17 4638
2042.59 4455
2043.02 4373
2043.44 4520
2043.87 4453
2044.30 4426
2044.72 4307
2045.15 4171
2045.57 4111
2046.00 4438
2046.43 4558
2046.85 4607
2047.28 4862
2047.71 4726
2048.13 4675
2048.56 4698
2048.99 4602
2049.41 4344
2049.84 4287
2050.27 4420
2050.69 4482
2051.12 4543
2051.55 4321
2051.97 4285
2052.40 4066
2052.83 4195
2053.25 4259
2053.68 4282
2054.11 3865
2054.54 3925
2054.96 3853
2055.39 3863
2055.82 4081
2056.24 4053
2056.67 4158
2057.10 3994
2057.53 4118
2057.95 4227
2058.38 4228
2058.81 4138
2059.24 4201
2059.66 4348
2060.09 3957
2060.52 3920
2060.95 4133
2061.38 4200
2061.80 4048
2062.23 3924
2062.66 4095
2063.09 4022
2063.52 4109
2063.94 4292
2064.37 4431
2064.80 4300
2065.23 4340
2065.66 4763
2066.09 4624
2066.51 4744
2066.94 5036
2067.37 4919
2067.80 5131
2068.23 5080
2068.66 4964
2069.08 4945
2069.51 4868
2069.94 4762
2070.37 4533
2070.80 4733
2071.23 4523
2071.66 4852
2072.09 4526
2072.52 4454
2072.94 4465
2073.37 4386
2073.80 4439
2074.23 4552
2074.66 4588
2075.09 4570
2075.52 4657
2075.95 4405
2076.38 4502
2076.81 4594
2077.24 4533
2077.67 4540
2078.10 4643
2078.53 4761
2078.96 4604
2079.39 4738
2079.82 4759
2080.25 4864
2080.68 4658
2081.11 4851
2081.54 4948
2081.97 5009
2082.40 5134
2082.83 5253
2083.26 5019
2083.69 4711
2084.12 4867
2084.55 4703
2084.98 4521
2085.41 4637
2085.84 4588
2086.27 4191
2086.70 4149
2087.13 4174
2087.56 4258
2087.99 4057
2088.42 4210
2088.85 4344
2089.28 4228
2089.71 4114
2090.14 4128
2090.57 4408
2091.01 4379
2091.44 4392
2091.87 4330
2092.30 4349
2092.73 4685
2093.16 4382
2093.59 4454
2094.02 4030
2094.45 4049
2094.89 4412
2095.32 4226
2095.75 4475
2096.18 4244
2096.61 4006
2097.04 4041
2097.47 4218
2097.91 3986
2098.34 4277
2098.77 4151
2099.20 3978
2099.63 4023
2100.07 4220
2100.50 4321
2100.93 4296
2101.36 4297
2101.79 4015
2102.23 4215
2102.66 4365
2103.09 4236
2103.52 4437
2103.95 4155
2104.39 3952
2104.82 4159
2105.25 4305
2105.68 4298
2106.12 4335
2106.55 4239
2106.98 4235
2107.41 4103
2107.85 4387
2108.28 4597
2108.71 4587
2109.14 4625
2109.58 4644
2110.01 4501
2110.44 4686
2110.88 4389
2111.31 4443
2111.74 4385
2112.18 4398
2112.61 4307
2113.04 4138
2113.48 4377
2113.91 4201
2114.34 4233
2114.78 4103
2115.21 4290
2115.64 4046
2116.08 4121
2116.51 3975
2116.94 3770
2117.38 3776
2117.81 3974
2118.24 3890
2118.68 3838
2119.11 3809
2119.55 3917
2119.98 4081
2120.41 3847
2120.85 3840
2121.28 3865
2121.72 3887
2122.15 4197
2122.58 4326
2123.02 4138
2123.45 4091
2123.89 4407
2124.32 4282
2124.75 3990
2125.19 4172
2125.62 4280
2126.06 4083
2126.49 4191
2126.93 4128
2127.36 4065
2127.80 4002
2128.23 4102
2128.67 4002
2129.10 4023
2129.54 3919
2129.97 3920
2130.41 4131
2130.84 4213
2131.28 3903
2131.71 4141
2132.15 4058
2132.58 4232
2133.02 4339
2133.45 4302
2133.89 4357
2134.32 4216
2134.76 4060
2135.19 4047
2135.63 4052
2136.06 4051
2136.50 4010
2136.94 4347
2137.37 4375
2137.81 4462
2138.24 4538
2138.68 4245
2139.12 4254
2139.55 4594
2139.99 4356
2140.42 4363
2140.86 4380
2141.30 4146
2141.73 4009
2142.17 3940
2142.60 3823
2143.04 3939
2143.48 4268
2143.91 4335
2144.35 4132
2144.79 4006
2145.22 3896
2145.66 3967
2146.09 3952
2146.53 3884
2146.97 3854
2147.40 3898
2147.84 3877
2148.28 3834
2148.72 3992
2149.15 4114
2149.59 4055
2150.03 4355
2150.46 4761
2150.90 4813
2151.34 4939
2151.77 5001
2152.21 5236
2152.65 4895
2153.09 5082
2153.52 5043
2153.96 4909
2154.40 4751
2154.84 4589
2155.27 4497
2155.71 4590
2156.15 4584
2156.59 4347
2157.02 4310
2157.46 4168
2157.90 4081
2158.34 4390
2158.78 4303
2159.21 4253
2159.65 4150
2160.09 4021
2160.53 4389
2160.97 4324
2161.40 4281
2161.84 4591
2162.28 4171
2162.72 4152
2163.16 4363
2163.59 4209
2164.03 4233
2164.47 4239
2164.91 4045
2165.35 4049
2165.79 4321
2166.23 4228
2166.66 4314
2167.10 4247
2167.54 4100
2167.98 4090
2168.42 4236
2168.86 4306
2169.30 4213
2169.74 4305
2170.18 4363
2170.61 4419
2171.05 4467
2171.49 4518
2171.93 4732
2172.37 4727
2172.81 4608
2173.25 4424
2173.69 4655
2174.13 4633
2174.57 4544
2175.01 4896
2175.45 4830
2175.89 5112
2176.33 4937
2176.77 5010
2177.21 4980
2177.65 5117
2178.09 5139
2178.53 4846
2178.97 4659
2179.41 4893
2179.85 4910
2180.29 4629
2180.73 4488
2181.17 4373
2181.61 4313
2182.05 4543
2182.49 4158
2182.93 4304
2183.37 4414
2183.81 4122
2184.25 4064
2184.69 3902
2185.13 3887
2185.57 3826
2186.01 4065
2186.45 4190
2186.89 4147
2187.33 4136
2187.77 4172
2188.21 4374
2188.65 4149
2189.10 4539
2189.54 4525
2189.98 4497
2190.42 4431
2190.86 4775
2191.30 4592
2191.74 4707
2192.18 4866
2192.62 4600
2193.07 4324
2193.51 4508
2193.95 4484
2194.39 4454
2194.83 4672
2195.27 4829
2195.71 4647
2196.16 4447
2196.60 4832
2197.04 4801
2197.48 4459
2197.92 4702
2198.37 4884
2198.81 4613
2199.25 4359
2199.69 4312
2200.13 4551
2200.58 4328
2201.02 4300
2201.46 4496
2201.90 4277
2202.34 4216
2202.79 4109
2203.23 4342
2203.67 4270
2204.11 4131
2204.56 4063
2205.00 4138
2205.44 4371
2205.88 4293
2206.33 4323
2206.77 4011
2207.21 4264
2207.65 4394
2208.10 4300
2208.54 4418
2208.98 4521
2209.43 4642
2209.87 4650
2210.31 4541
2210.76 4505
2211.20 4366
2211.64 4623
2212.09 4652
2212.53 4361
2212.97 4630
2213.42 4475
2213.86 4500
2214.30 4551
2214.75 4550
2215.19 4341
2215.63 4177
2216.08 4249
2216.52 3938
2216.96 4313
2217.41 4169
2217.85 4057
2218.30 4028
2218.74 4084
2219.18 4028
2219.63 3876
2220.07 3818
2220.52 4056
2220.96 4188
2221.40 4386
2221.85 4639
2222.29 4454
2222.74 4288
2223.18 4346
2223.63 4548
2224.07 4477
2224.51 4963
2224.96 4934
2225.40 4396
2225.85 4680
2226.29 4748
2226.74 5002
2227.18 5030
2227.63 4870
2228.07 4769
2228.52 4692
2228.96 4719
2229.41 4668
2229.85 5077
2230.30 4936
2230.74 4726
2231.19 4635
2231.63 4580
2232.08 4730
2232.52 4546
2232.97 4786
2233.41 4600
2233.86 4438
2234.30 4485
2234.75 4735
2235.20 4869
2235.64 4709
2236.09 4745
2236.53 4835
2236.98 4780
2237.42 4430
2237.87 4364
2238.32 4651
2238.76 4376
2239.21 4342
2239.65 4267
2240.10 4144
2240.55 4460
2240.99 4459
2241.44 4384
2241.88 4118
2242.33 4320
2242.78 4384
2243.22 4201
2243.67 3906
2244.12 4228
2244.56 4241
2245.01 4085
2245.46 4126
2245.90 3860
2246.35 3800
2246.80 3789
2247.24 3988
2247.69 4077
2248.14 4111
2248.58 4428
2249.03 4281
2249.48 4238
2249.92 4419
2250.37 4332
2250.82 4252
2251.27 4184
2251.71 4315
2252.16 4563
2252.61 4336
2253.05 4250
2253.50 4303
2253.95 3986
2254.40 4128
2254.84 4143
2255.29 4171
2255.74 4019
2256.19 3986
2256.64 4095
2257.08 3888
2257.53 3858
2257.98 4033
2258.43 3789
2258.87 3890
2259.32 3756
2259.77 3701
2260.22 3853
2260.67 3906
2261.11 4157
2261.56 4384
2262.01 4308
2262.46 4492
2262.91 4767
2263.36 4454
2263.80 4942
2264.25 5059
2264.70 5000
2265.15 4967
2265.60 5001
2266.05 4953
2266.50 5013
2266.94 4951
2267.39 4899
2267.84 4887
2268.29 4958
2268.74 4595
2269.19 4674
2269.64 4679
2270.09 5074
2270.54 5241
2270.99 5223
2271.43 4949
2271.88 4951
2272.33 5024
2272.78 5127
2273.23 4989
2273.68 4795
2274.13 4522
2274.58 4806
2275.03 4923
2275.48 4714
2275.93 4396
2276.38 4240
2276.83 4427
2277.28 4240
2277.73 4183
2278.18 4193
2278.63 4100
2279.08 4284
2279.53 4186
2279.98 4300
2280.43 4342
2280.88 4216
2281.33 4245
2281.78 4730
2282.23 4630
2282.68 4459
2283.13 4830
2283.58 4467
2284.03 4367
2284.48 4603
2284.93 4436
2285.38 4226
2285.83 4202
2286.28 4287
2286.73 4005
2287.18 4089
2287.63 4431
2288.08 4310
2288.54 4526
2288.99 4537
2289.44 4828
2289.89 5249
2290.34 5809
2290.79 6111
2291.24 6332
2291.69 6590
2292.14 7149
2292.60 7367
2293.05 7216
2293.50 6965
2293.95 6686
2294.40 6732
2294.85 6131
2295.30 5782
2295.76 5501
2296.21 5715
2296.66 5259
2297.11 4921
2297.56 4605
2298.01 4647
2298.47 4569
2298.92 4157
2299.37 4208
2299.82 4266
2300.27 4327
2300.73 4115
2301.18 4343
2301.63 4096
2302.08 3934
2302.53 4025
2302.99 3785
2303.44 3974
2303.89 4074
2304.34 4109
2304.80 3826
2305.25 3585
2305.70 4026
2306.15 4042
2306.61 4151
2307.06 4388
2307.51 4352
2307.96 4104
2308.42 4356
2308.87 4383
2309.32 4196
2309.78 4751
2310.23 4846
2310.68 4898
2311.14 5070
2311.59 5294
2312.04 5199
2312.49 5252
2312.95 5143
2313.40 4976
2313.85 4924
2314.31 4952
2314.76 4737
2315.22 4349
2315.67 4238
2316.12 4379
2316.58 4393
2317.03 4403
2317.48 4141
2317.94 4415
2318.39 4536
2318.84 4317
2319.30 4148
2319.75 4354
2320.21 4354
2320.66 4539
2321.11 4774
2321.57 4340
2322.02 4366
2322.48 4469
2322.93 4621
2323.39 4726
2323.84 4511
2324.29 4432
2324.75 4802
2325.20 4607
2325.66 4873
2326.11 4770
2326.57 4827
2327.02 5052
2327.48 4941
2327.93 4622
2328.39 4816
2328.84 4930
2329.30 5154
2329.75 4942
2330.21 5069
2330.66 5003
2331.12 4860
2331.57 5273
2332.03 5234
2332.48 5401
2332.94 5083
2333.39 4873
2333.85 4716
2334.30 4450
2334.76 4434
2335.21 4204
2335.67 4182
2336.12 4328
2336.58 4445
2337.03 4514
2337.49 4396
2337.95 4302
2338.40 4434
2338.86 4573
2339.31 4675
2339.77 4619
2340.23 4905
2340.68 4882
2341.14 5062
2341.59 5041
2342.05 5152
2342.51 5222
2342.96 4973
2343.42 4944
2343.87 4934
2344.33 4913
2344.79 4858
2345.24 4654
2345.70 4660
2346.16 4625
2346.61 4617
2347.07 4468
2347.53 4647
2347.98 4856
2348.44 4520
2348.90 4308
2349.35 4644
2349.81 4517
2350.27 4375
2350.72 4403
2351.18 4238
2351.64 3900
2352.10 3898
2352.55 3797
2353.01 4170
2353.47 4137
2353.92 4201
2354.38 4183
2354.84 4085
2355.30 4161
2355.75 4320
2356.21 4095
2356.67 3836
2357.13 4096
2357.58 4276
2358.04 4125
2358.50 3995
2358.96 4255
2359.41 4030
2359.87 4057
2360.33 3941
2360.79 4164
2361.25 4064
2361.70 4245
2362.16 4113
2362.62 3936
2363.08 3998
2363.54 4175
2363.99 4333
2364.45 4491
2364.91 4288
2365.37 4314
2365.83 4462
2366.29 4530
2366.75 4658
2367.20 4485
2367.66 4579
2368.12 4565
2368.58 4683
2369.04 4776
2369.50 4658
2369.96 4677
2370.42 4792
2370.87 5097
2371.33 5194
2371.79 4979
2372.25 5349
2372.71 4920
2373.17 4800
2373.63 5039
2374.09 4944
2374.55 4707
2375.01 4693
2375.47 4710
2375.92 4957
2376.38 5002
2376.84 4868
2377.30 4627
2377.76 5033
2378.22 4870
2378.68 4582
2379.14 4785
2379.60 4929
2380.06 4750
2380.52 4825
2380.98 4745
2381.44 4823
2381.90 5038
2382.36 4871
2382.82 4690
2383.28 4963
2383.74 5033
2384.20 4843
2384.66 4918
2385.12 4849
2385.58 4987
2386.04 4929
2386.50 4377
2386.96 4650
2387.42 4173
2387.88 4021
2388.35 4402
2388.81 4317
2389.27 4130
2389.73 4362
2390.19 4065
2390.65 4004
2391.11 4238
2391.57 4398
2392.03 4265
2392.49 4294
2392.95 4669
2393.42 4555
2393.88 4453
2394.34 4467
2394.80 4424
2395.26 4250
2395.72 4255
2396.18 4112
2396.64 4176
2397.11 4107
2397.57 4014
2398.03 4056
2398.49 4097
2398.95 3907
2399.41 3829
2399.88 3986
2400.34 3911
2400.80 4055
2401.26 4122
2401.72 4081
2402.18 4129
2402.65 4088
2403.11 3940
2403.57 3741
2404.03 3863
2404.49 3727
2404.96 3714
2405.42 3931
2405.88 3928
2406.34 3955
2406.81 4188
2407.27 3940
2407.73 4032
2408.19 4211
2408.66 4141
2409.12 4103
2409.58 4306
2410.04 4053
2410.51 3870
2410.97 3838
2411.43 3883
2411.90 3900
2412.36 4156
2412.82 4070
2413.28 3960
2413.75 3853
2414.21 4117
2414.67 3922
2415.14 3773
2415.60 4138
2416.06 4129
2416.53 4240
2416.99 4356
2417.45 4386
2417.92 4852
2418.38 4673
2418.84 4703
2419.31 4883
2419.77 4810
2420.23 4879
2420.70 5019
2421.16 4846
2421.63 5085
2422.09 5087
2422.55 5126
2423.02 4807
2423.48 4630
2423.95 4878
2424.41 4699
2424.87 4833
2425.34 4967
2425.80 4762
2426.27 5043
2426.73 4884
2427.20 4743
2427.66 4730
2428.12 4889
2428.59 5007
2429.05 4875
2429.52 4931
2429.98 4826
2430.45 4901
2430.91 4726
2431.38 4622
2431.84 4294
2432.31 4227
2432.77 4371
2433.24 4524
2433.70 4164
2434.17 4152
2434.63 4246
2435.10 4713
2435.56 4675
2436.03 4519
2436.49 4507
2436.96 4238
2437.42 4218
2437.89 4275
2438.35 4403
2438.82 4323
2439.28 4496
2439.75 4791
2440.21 4706
2440.68 4746
2441.15 5116
2441.61 5197
2442.08 5235
2442.54 5258
2443.01 5254
2443.48 5120
2443.94 5287
2444.41 5192
2444.87 5030
2445.34 4938
2445.81 4541
2446.27 4570
2446.74 4429
2447.20 4162
2447.67 4162
2448.14 4171
2448.60 3909
2449.07 4039
2449.54 4086
2450.00 4203
2450.47 3846
2450.94 3883
2451.40 3945
2451.87 4004
2452.34 4044
2452.80 4090
2453.27 3824
2453.74 3903
2454.20 3890
2454.67 3694
2455.14 4117
2455.60 4063
2456.07 3909
2456.54 4160
2457.01 4130
2457.47 4100
2457.94 4010
2458.41 3685
2458.87 3865
2459.34 3888
2459.81 4009
2460.28 3863
2460.74 3749
2461.21 3784
2461.68 3813
2462.15 3919
2462.62 3815
2463.08 4074
2463.55 3990
2464.02 3808
2464.49 3884
2464.95 3841
2465.42 3860
2465.89 3962
2466.36 4157
2466.83 4200
2467.29 4188
2467.76 4154
2468.23 4104
2468.70 4050
2469.17 4076
2469.64 4196
2470.10 3992
2470.57 4225
2471.04 4190
2471.51 4351
2471.98 3931
2472.45 4102
2472.92 3921
2473.39 3963
2473.85 3943
2474.32 3775
2474.79 3869
2475.26 3786
2475.73 3615
2476.20 3757
2476.67 3918
2477.14 4011
2477.61 4095
2478.08 3835
2478.54 3863
2479.01 3860
2479.48 3734
2479.95 4019
2480.42 4006
2480.89 4171
2481.36 3903
2481.83 3732
2482.30 3818
2482.77 4168
2483.24 4103
2483.71 4089
2484.18 3867
2484.65 4092
2485.12 4064
2485.59 4193
2486.06 4245
2486.53 4071
2487.00 3829
2487.47 3769
2487.94 3960
2488.41 4249
2488.88 4319
2489.35 4428
2489.82 3972
2490.29 3871
2490.76 4098
2491.23 4205
2491.70 4225
2492.17 4385
2492.64 4501
2493.11 4377
2493.58 4426
2494.05 4362
2494.52 4332
2495.00 4416
2495.47 4426
2495.94 4481
2496.41 4629
2496.88 4457
2497.35 4399
2497.82 4345
2498.29 4085
2498.76 4288
2499.23 4066
2499.71 4077
2500.18 3940
2500.65 4099
2501.12 3946
2501.59 3880
2502.06 3830
2502.53 3648
2503.01 3879
2503.48 3673
2503.95 3767
2504.42 3601
2504.89 3649
2505.36 3867
2505.84 3795
2506.31 3809
2506.78 3978
2507.25 4071
2507.72 4127
2508.20 4174
2508.67 4488
2509.14 4796
2509.61 4689
2510.08 4698
2510.56 4582
2511.03 4524
2511.50 4682
2511.97 4747
2512.45 4911
2512.92 4779
2513.39 4878
2513.86 4750
2514.34 4624
2514.81 4677
2515.28 4914
2515.75 4665
2516.23 4147
2516.70 4294
2517.17 4175
2517.65 4357
2518.12 4024
2518.59 3975
2519.07 4326
2519.54 4256
2520.01 4331
2520.48 4051
2520.96 4064
2521.43 4097
2521.90 3988
2522.38 3827
2522.85 4011
2523.32 4073
2523.80 4001
2524.27 4143
2524.75 4252
2525.22 4207
2525.69 3864
2526.17 3898
2526.64 3973
2527.11 4204
2527.59 4149
2528.06 4126
2528.54 4517
2529.01 4396
2529.48 4179
2529.96 4267
2530.43 4249
2530.91 4134
2531.38 4196
2531.85 4045
2532.33 4133
2532.80 4177
2533.28 3955
2533.75 4315
2534.23 4483
2534.70 4223
2535.18 4144
2535.65 4250
2536.12 4035
2536.60 4087
2537.07 4223
2537.55 4044
2538.02 3793
2538.50 4115
2538.97 4176
2539.45 4120
2539.92 3995
2540.40 3980
2540.87 4253
2541.35 3916
2541.82 4188
2542.30 4131
2542.77 4304
2543.25 4097
2543.73 4295
2544.20 4200
2544.68 4076
2545.15 4417
2545.63 4479
2546.10 4357
2546.58 4532
2547.05 4410
2547.53 4538
2548.01 4823
2548.48 4733
2548.96 4625
2549.43 4491
2549.91 4849
2550.39 5056
2550.86 4877
2551.34 4832
2551.81 5006
2552.29 4746
2552.77 4825
2553.24 4807
2553.72 4901
2554.20 4742
2554.67 4695
2555.15 4977
2555.62 5138
2556.10 5039
2556.58 5029
2557.05 4957
2557.53 5127
2558.01 5046
2558.48 4949
2558.96 4976
2559.44 4829
2559.91 4803
2560.39 4607
2560.87 4458
2561.35 4305
2561.82 4264
2562.30 4211
2562.78 4006
2563.25 3942
2563.73 3873
2564.21 3751
2564.69 3889
2565.16 3968
2565.64 4151
2566.12 4020
2566.60 3995
2567.07 3731
2567.55 3755
2568.03 3782
2568.51 3533
2568.98 3684
2569.46 3843
2569.94 3967
2570.42 3797
2570.90 3843
2571.37 3732
2571.85 3647
2572.33 3744
2572.81 3820
2573.29 3821
2573.76 3652
2574.24 3769
2574.72 3838
2575.20 3640
2575.68 3796
2576.16 3739
2576.63 3728
2577.11 3647
2577.59 3532
2578.07 3569
2578.55 3742
2579.03 3680
2579.51 3863
2579.98 3703
2580.46 3664
2580.94 3460
2581.42 3787
2581.90 3885
2582.38 3979
2582.86 3714
2583.34 3631
2583.82 3732
2584.30 3595
2584.77 3737
2585.25 3869
2585.73 3929
2586.21 3898
2586.69 4004
2587.17 3906
2587.65 3821
2588.13 3822
2588.61 3880
2589.09 4065
2589.57 4029
2590.05 4053
2590.53 4004
2591.01 3684
2591.49 3849
2591.97 3775
2592.45 3715
2592.93 3907
2593.41 3952
2593.89 4007
2594.37 3953
2594.85 3875
2595.33 4070
2595.81 4018
2596.29 3858
2596.77 4229
2597.25 4030
2597.73 4003
2598.21 4237
2598.69 4170
2599.17 3987
2599.65 3981
2600.13 4068
2600.61 3759
2601.09 3691
2601.57 3963
2602.06 3801
2602.54 3681
2603.02 3642
2603.50 3684
2603.98 3528
2604.46 3256
2604.94 3454
2605.42 3655
2605.90 3625
2606.38 3616
2606.87 3798
2607.35 3522
2607.83 3640
2608.31 3702
2608.79 3756
2609.27 3790
2609.75 3804
2610.24 4068
2610.72 3807
2611.20 3860
2611.68 3992
2612.16 4272
2612.64 3932
2613.13 4057
2613.61 3940
2614.09 3832
2614.57 4105
2615.05 4147
2615.54 4067
2616.02 3972
2616.50 4063
2616.98 3997
2617.46 3757
2617.95 3852
2618.43 3726
2618.91 3973
2619.39 3963
2619.88 3934
2620.36 3756
2620.84 3874
2621.32 3754
2621.81 4054
2622.29 3710
2622.77 3884
2623.26 3831
2623.74 3720
2624.22 4002
2624.70 3881
2625.19 3623
2625.67 4020
2626.15 3830
2626.64 3685
2627.12 3468
2627.60 3694
2628.09 3950
2628.57 3915
2629.05 3704
2629.54 3554
2630.02 3652
2630.50 3650
2630.99 3795
2631.47 3732
2631.95 4030
2632.44 4139
2632.92 4201
2633.40 4019
2633.89 4152
2634.37 3925
2634.85 3929
2635.34 3993
2635.82 4107
2636.31 3857
2636.79 3719
2637.27 3784
2637.76 3948
2638.24 4018
2638.73 3777
2639.21 3808
2639.70 3948
2640.18 3866
2640.66 3851
2641.15 3906
2641.63 4019
2642.12 3917
2642.60 4045
2643.09 4133
2643.57 4043
2644.06 3932
2644.54 3665
2645.03 3609
2645.51 3817
2646.00 3813
2646.48 3649
2646.97 3767
2647.45 3653
2647.94 3814
2648.42 3919
2648.91 3710
2649.39 3868
2649.88 3814
2650.36 3942
2650.85 3723
2651.33 3617
2651.82 3760
2652.30 3901
2652.79 3951
2653.27 3778
2653.76 3854
2654.24 4019
2654.73 3775
2655.22 3751
2655.70 3756
2656.19 4004
2656.67 3612
2657.16 3652
2657.65 3748
2658.13 3790
2658.62 3554
2659.10 3918
2659.59 3904
2660.08 3635
2660.56 3582
2661.05 3535
2661.53 3600
2662.02 3813
2662.51 3830
2662.99 3889
2663.48 4148
2663.97 3909
2664.45 3796
2664.94 3695
2665.43 3893
2665.91 3946
2666.40 3936
2666.89 3785
2667.37 3942
2667.86 4031
2668.35 3884
2668.83 3624
2669.32 3779
2669.81 3874
2670.29 3956
2670.78 3974
2671.27 3980
2671.76 3728
2672.24 3805
2672.73 4504
2673.22 4608
2673.71 4543
2674.19 4860
2674.68 4832
2675.17 4919
2675.66 5121
2676.14 5449
2676.63 5354
2677.12 5324
2677.61 5193
2678.09 5199
2678.58 4951
2679.07 4788
2679.56 4693
2680.05 4557
2680.53 4374
2681.02 4390
2681.51 4562
2682.00 4376
2682.49 4406
2682.97 4359
2683.46 4428
2683.95 4487
2684.44 4550
2684.93 4530
2685.42 4305
2685.91 4700
2686.39 4431
2686.88 4561
2687.37 4441
2687.86 4302
2688.35 4451
2688.84 4191
2689.33 4250
2689.81 4254
2690.30 4048
2690.79 4020
2691.28 4015
2691.77 3885
2692.26 3703
2692.75 4015
2693.24 3980
2693.73 3886
2694.22 3847
2694.71 3530
2695.20 3659
2695.68 3719
2696.17 3833
2696.66 3892
2697.15 3794
2697.64 3939
2698.13 3872
2698.62 3973
2699.11 3830
2699.60 3855
2700.09 3927
2700.58 4080
2701.07 3897
2701.56 3988
2702.05 3775
2702.54 3907
2703.03 3991
2703.52 3924
2704.01 3970
2704.50 3953
2704.99 4015
2705.48 4059
2705.97 4049
2706.46 4030
2706.95 3755
2707.44 3660
2707.93 3825
2708.42 3648
2708.92 3958
2709.41 3938
2709.90 3705
2710.39 3770
2710.88 3731
2711.37 3737
2711.86 3575
2712.35 3532
2712.84 3753
2713.33 3721
2713.82 3982
2714.31 4101
2714.81 4009
2715.30 3944
2715.79 3822
2716.28 4138
2716.77 3928
2717.26 3730
2717.75 3813
2718.24 4046
2718.74 3721
2719.23 3696
2719.72 3541
2720.21 3422
2720.70 3864
2721.19 3771
2721.69 3430
2722.18 3766
2722.67 4247
2723.16 4193
2723.65 4006
2724.15 4470
2724.64 4094
2725.13 4025
2725.62 4045
2726.11 3886
2726.61 3963
2727.10 3996
2727.59 3747
2728.08 3926
2728.58 3724
2729.07 3498
2729.56 3811
2730.05 3801
2730.55 3535
2731.04 3579
2731.53 3443
2732.02 3871
2732.52 3822
2733.01 3848
2733.50 4004
2733.99 4038
2734.49 4315
2734.98 4315
2735.47 4223
2735.97 4242
2736.46 4444
2736.95 4364
2737.45 4437
2737.94 4668
2738.43 4459
2738.93 4196
2739.42 4422
2739.91 4176
2740.41 4028
2740.90 4220
2741.39 4220
2741.89 4070
2742.38 3908
2742.87 3762
2743.37 3576
2743.86 3735
2744.36 4006
2744.85 3539
2745.34 3540
2745.84 3875
2746.33 3627
2746.82 3810
2747.32 3736
2747.81 3596
2748.31 3515
2748.80 3688
2749.30 3847
2749.79 3895
2750.28 3696
2750.78 3813
2751.27 4075
2751.77 3817
2752.26 3838
2752.76 3958
2753.25 3784
2753.75 3739
2754.24 3777
2754.74 3896
2755.23 4165
2755.72 3791
2756.22 3950
2756.71 4175
2757.21 3912
2757.70 3970
2758.20 3914
2758.69 4049
2759.19 3898
2759.69 3763
2760.18 3756
2760.68 3903
2761.17 4039
2761.67 3742
2762.16 3771
2762.66 3665
2763.15 3731
2763.65 3518
2764.14 3662
2764.64 3991
2765.14 3964
2765.63 3797
2766.13 3866
2766.62 3994
2767.12 3640
2767.61 3758
2768.11 3794
2768.61 3567
2769.10 3640
2769.60 3698
2770.09 3880
2770.59 3956
2771.09 3816
2771.58 3752
2772.08 3588
2772.58 3850
2773.07 3977
2773.57 4154
2774.06 4309
2774.56 4394
2775.06 4248
2775.55 4447
2776.05 4511
2776.55 4440
2777.04 4515
2777.54 4891
2778.04 5073
2778.54 4829
2779.03 4591
2779.53 4723
2780.03 4824
2780.52 4402
2781.02 4408
2781.52 4337
2782.01 3954
2782.51 4063
2783.01 3763
2783.51 3688
2784.00 3774
2784.50 3538
2785.00 3884
2785.50 4020
2785.99 4047
2786.49 3767
2786.99 4062
2787.49 4015
2787.98 3785
2788.48 3611
2788.98 3556
2789.48 3665
2789.98 3774
2790.47 3742
2790.97 3675
2791.47 3536
2791.97 3561
2792.47 3653
2792.96 3577
2793.46 3655
2793.96 3593
2794.46 3735
2794.96 3969
2795.46 3952
2795.95 4305
2796.45 4731
2796.95 4792
2797.45 5281
2797.95 5190
2798.45 5476
2798.95 5497
2799.44 5358
2799.94 5492
2800.44 5420
2800.94 5046
2801.44 5021
2801.94 5159
2802.44 4776
2802.94 4654
2803.44 4707
2803.93 4319
2804.43 4253
2804.93 4626
2805.43 4589
2805.93 4161
2806.43 4654
2806.93 4960
2807.43 4936
2807.93 5543
2808.43 5829
2808.93 6037
2809.43 6143
2809.93 6445
2810.43 6330
2810.93 6428
2811.43 6087
2811.93 5822
2812.43 5575
2812.93 5444
2813.43 5107
2813.93 5073
2814.43 4531
2814.93 4444
2815.43 4280
2815.93 4532
2816.43 4779
2816.93 4597
2817.43 4579
2817.93 4597
2818.43 4604
2818.93 4767
2819.43 4329
2819.93 4522
2820.43 4468
2820.93 4190
2821.43 3963
2821.93 3908
2822.43 3751
2822.94 3753
2823.44 4059
2823.94 3869
2824.44 3892
2824.94 3729
2825.44 3916
2825.94 4044
2826.44 4239
2826.94 4185
2827.44 3955
2827.95 4014
2828.45 3880
2828.95 3843
2829.45 3794
2829.95 3847
2830.45 4058
2830.95 3856
2831.46 3777
2831.96 3698
2832.46 3939
2832.96 3769
2833.46 3628
2833.97 3740
2834.47 3750
2834.97 4142
2835.47 3961
2835.97 3950
2836.47 3823
2836.98 4073
2837.48 4167
2837.98 4031
2838.48 4152
2838.99 4282
2839.49 4140
2839.99 4041
2840.49 4294
2841.00 4291
2841.50 4104
2842.00 4187
2842.50 4053
2843.01 3825
2843.51 3923
2844.01 4047
2844.51 3949
2845.02 3732
2845.52 4123
2846.02 4042
2846.52 4316
2847.03 4065
2847.53 4111
2848.03 4225
2848.54 4468
2849.04 4551
2849.54 4352
2850.05 4420
2850.55 4301
2851.05 4377
2851.56 4415
2852.06 4201
2852.56 3955
2853.07 3981
2853.57 3623
2854.07 4095
2854.58 3757
2855.08 3972
2855.59 3748
2856.09 3731
2856.59 3581
2857.10 3549
2857.60 3803
2858.10 3598
2858.61 3865
2859.11 4041
2859.62 3847
2860.12 3710
2860.63 3891
2861.13 3699
2861.63 3819
2862.14 3976
2862.64 3922
2863.15 3835
2863.65 3671
2864.16 3852
2864.66 3829
2865.16 3588
2865.67 3505
2866.17 3482
2866.68 3523
2867.18 3650
2867.69 3724
2868.19 3414
2868.70 3693
2869.20 3700
2869.71 3706
2870.21 3731
2870.72 3836
2871.22 3946
2871.73 3855
2872.23 3964
2872.74 3995
2873.24 3774
2873.75 3805
2874.25 3793
2874.76 3735
2875.27 3977
2875.77 3806
2876.28 3693
2876.78 3697
2877.29 3982
2877.79 3903
2878.30 4135
2878.81 4139
2879.31 4012
2879.82 3706
2880.32 3963
2880.83 4073
2881.33 4218
2881.84 4423
2882.35 4363
2882.85 4052
2883.36 4391
2883.87 4262
2884.37 4186
2884.88 4395
2885.38 4451
2885.89 4522
2886.40 4636
2886.90 4593
2887.41 4642
2887.92 4790
2888.42 4864
2888.93 4672
2889.44 4779
2889.94 4702
2890.45 4635
2890.96 4672
2891.46 4310
2891.97 4248
2892.48 4425
2892.98 4379
2893.49 4272
2894.00 3943
2894.51 4092
2895.01 4276
2895.52 4139
2896.03 4099
2896.54 4511
2897.04 4416
2897.55 4447
2898.06 4672
2898.57 4700
2899.07 4534
2899.58 4377
2900.09 4233
2900.60 4471
2901.10 4554
2901.61 4335
2902.12 4323
2902.63 4259
2903.13 4243
2903.64 4241
2904.15 4177
2904.66 4373
2905.17 4845
2905.68 4656
2906.18 4775
2906.69 4737
2907.20 4600
2907.71 4757
2908.22 5122
2908.72 4798
2909.23 4543
2909.74 4515
2910.25 4422
2910.76 4242
2911.27 4020
2911.78 3988
2912.28 4091
2912.79 3935
2913.30 3873
2913.81 4154
2914.32 3945
2914.83 3912
2915.34 3795
2915.85 3999
2916.36 4157
2916.87 4250
2917.37 4592
2917.88 4426
2918.39 4329
2918.90 4299
2919.41 4569
2919.92 4395
2920.43 4383
2920.94 4516
2921.45 4146
2921.96 4300
2922.47 4428
2922.98 4430
2923.49 4407
2924.00 4653
2924.51 4814
2925.02 5143
2925.53 5567
2926.04 5655
2926.55 5851
2927.06 6182
2927.57 6011
2928.08 6036
2928.59 6082
2929.10 5882
2929.61 5420
2930.12 5255
2930.63 5082
2931.14 4740
2931.65 4399
2932.16 4249
2932.67 3992
2933.18 4041
2933.69 3797
2934.20 3993
2934.71 4029
2935.22 3908
2935.73 3786
2936.24 3843
2936.76 3827
2937.27 3886
2937.78 3961
2938.29 4028
2938.80 4021
2939.31 3788
2939.82 3669
2940.33 3814
2940.84 3927
2941.36 3922
2941.87 3826
2942.38 3839
2942.89 3581
2943.40 3907
2943.91 3836
2944.42 4069
2944.94 4456
2945.45 4528
2945.96 4420
2946.47 4574
2946.98 4656
2947.49 4819
2948.01 4829
2948.52 4888
2949.03 4793
2949.54 4623
2950.05 4822
2950.57 4311
2951.08 4308
2951.59 4137
2952.10 4129
2952.61 4238
2953.13 4164
2953.64 4059
2954.15 3819
2954.66 4114
2955.18 4043
2955.69 3904
2956.20 3887
2956.71 3698
2957.23 3696
2957.74 3944
2958.25 3567
2958.76 3456
2959.28 3868
2959.79 3939
2960.30 3922
2960.82 3865
2961.33 3899
2961.84 4065
2962.36 4144
2962.87 4186
2963.38 4115
2963.89 4096
2964.41 4141
2964.92 4208
2965.43 3956
2965.95 3971
2966.46 3905
2966.97 3803
2967.49 3746
2968.00 3886
2968.52 3689
2969.03 3736
2969.54 3659
2970.06 3834
2970.57 3642
2971.08 3459
2971.60 3682
2972.11 3702
2972.63 3761
2973.14 3517
2973.65 3434
2974.17 3658
2974.68 3829
2975.20 3810
2975.71 3559
2976.23 3580
2976.74 3775
2977.25 3781
2977.77 3715
2978.28 3554
2978.80 3498
2979.31 3757
2979.83 3796
2980.34 3826
2980.86 3786
2981.37 3600
2981.89 3777
2982.40 3782
2982.91 4069
2983.43 3750
2983.94 4103
2984.46 3860
2984.97 3547
2985.49 3981
2986.00 4132
2986.52 3834
2987.04 3757
2987.55 4067
2988.07 4365
2988.58 4303
2989.10 4078
2989.61 4035
2990.13 4196
2990.64 4428
2991.16 4305
2991.67 4337
2992.19 4356
2992.71 4507
2993.22 4635
2993.74 4474
2994.25 4491
2994.77 4690
2995.28 4572
2995.80 4367
2996.32 4486
2996.83 4610
2997.35 4684
2997.87 5058
2998.38 5120
2998.90 5056
2999.41 5181
2999.93 5183
3000.45 5190
3000.96 5060
3001.48 4814
3002.00 4887
3002.51 5105
3003.03 4765
3003.55 5028
3004.06 5406
3004.58 5710
3005.10 5965
3005.61 5929
3006.13 6130
3006.65 6165
3007.16 6598
3007.68 6441
3008.20 6404
3008.71 6029
3009.23 6003
3009.75 5363
3010.27 5146
3010.78 4789
3011.30 4609
3011.82 4369
3012.34 4259
3012.85 4261
3013.37 4467
3013.89 4461
3014.41 4243
3014.92 4068
3015.44 4267
3015.96 4488
3016.48 4458
3016.99 4459
3017.51 4396
3018.03 4750
3018.55 4630
3019.07 4922
3019.58 4682
3020.10 4739
3020.62 4550
3021.14 4777
3021.66 4742
3022.17 4649
3022.69 4410
3023.21 4365
3023.73 4326
3024.25 4544
3024.77 4472
3025.28 4332
3025.80 4645
3026.32 4647
3026.84 4508
3027.36 4794
3027.88 4711
3028.40 4664
3028.92 4494
3029.43 4465
3029.95 4268
3030.47 4231
3030.99 4340
3031.51 4811
3032.03 4735
3032.55 4422
3033.07 4334
3033.59 4730
3034.11 4788
3034.63 4850
3035.15 5062
3035.66 5092
3036.18 4911
3036.70 4998
3037.22 4936
3037.74 5027
3038.26 4877
3038.78 4764
3039.30 4774
3039.82 4495
3040.34 4291
3040.86 4291
3041.38 4387
3041.90 4300
3042.42 4231
3042.94 4221
3043.46 3904
3043.98 4043
3044.50 3995
3045.02 3927
3045.54 4045
3046.06 4263
3046.58 4188
3047.10 4276
3047.62 4000
3048.14 4070
3048.66 4116
3049.18 3920
3049.71 4065
3050.23 3996
3050.75 4166
3051.27 4225
3051.79 4195
3052.31 4075
3052.83 4358
3053.35 4368
3053.87 4207
3054.39 4094
3054.91 3802
3055.43 4103
3055.96 4206
3056.48 4214
3057.00 4145
3057.52 3837
3058.04 3797
3058.56 3920
3059.08 3896
3059.61 3684
3060.13 3878
3060.65 4110
3061.17 3917
3061.69 3933
3062.21 3835
3062.73 3797
3063.26 3855
3063.78 4106
3064.30 4239
3064.82 4084
3065.34 3888
3065.87 4160
3066.39 4107
3066.91 4134
3067.43 4037
3067.95 4139
3068.48 4129
3069.00 4054
3069.52 4211
3070.04 4137
3070.57 4068
3071.09 4082
3071.61 3984
3072.13 4014
3072.66 4225
3073.18 3898
3073.70 4246
3074.22 4119
3074.75 4122
3075.27 4254
3075.79 4172
3076.32 4153
3076.84 4432
3077.36 4280
3077.88 4318
3078.41 4435
3078.93 4338
3079.45 4337
3079.98 4378
3080.50 4419
3081.02 4491
3081.55 4615
3082.07 4790
3082.59 4920
3083.12 4803
3083.64 4800
3084.16 4808
3084.69 4833
3085.21 4852
3085.73 5019
3086.26 4956
3086.78 4803
3087.31 4621
3087.83 4709
3088.35 4585
3088.88 4154
3089.40 4709
3089.93 4613
3090.45 4386
3090.97 4500
3091.50 4449
3092.02 4428
3092.55 4479
3093.07 4643
3093.60 4680
3094.12 4348
3094.64 4230
3095.17 4430
3095.69 4621
3096.22 4574
3096.74 4753
3097.27 4769
3097.79 4885
3098.32 5006
3098.84 5089
3099.37 5203
3099.89 4908
3100.42 5052
3100.94 5506
3101.47 6086
3101.99 6423
3102.52 7301
3103.04 8551
3103.57 9602
3104.09 10443
3104.62 11143
3105.14 11983
3105.67 12361
3106.19 11896
3106.72 11675
3107.24 10549
3107.77 9021
3108.29 8226
3108.82 7473
3109.35 6615
3109.87 6295
3110.40 6254
3110.92 6388
3111.45 6202
3111.98 6186
3112.50 6432
3113.03 6638
3113.55 6364
3114.08 6590
3114.61 6581
3115.13 6124
3115.66 5572
3116.18 5270
3116.71 5388
3117.24 5099
3117.76 5052
3118.29 4997
3118.82 4631
3119.34 4421
3119.87 4650
3120.40 4348
3120.92 4359
3121.45 4627
3121.98 4624
3122.50 4522
3123.03 4896
3123.56 4925
3124.08 5303
3124.61 5041
3125.14 4739
3125.66 4801
3126.19 4756
3126.72 4706
3127.25 4646
3127.77 4704
3128.30 4774
3128.83 4506
3129.36 4658
3129.88 4690
3130.41 4590
3130.94 4498
3131.46 4609
3131.99 4681
3132.52 4449
3133.05 4161
3133.58 4011
3134.10 4164
3134.63 4193
3135.16 4035
3135.69 4075
3136.21 3960
3136.74 4080
3137.27 3919
3137.80 3720
3138.33 4176
3138.86 3982
3139.38 4029
3139.91 3891
3140.44 3895
3140.97 4085
3141.50 3866
3142.03 3953
3142.55 3926
3143.08 3934
3143.61 4173
3144.14 3880
3144.67 3844
3145.20 4036
3145.73 4139
3146.25 4003
3146.78 4007
3147.31 4284
3147.84 4429
3148.37 4720
3148.90 4494
3149.43 4568
3149.96 4664
3150.49 4585
3151.02 4631
3151.54 4542
3152.07 4575
3152.60 4183
3153.13 4322
3153.66 4405
3154.19 4359
3154.72 4158
3155.25 4094
3155.78 4228
3156.31 4302
3156.84 4478
3157.37 4213
3157.90 4173
3158.43 4434
3158.96 4548
3159.49 4655
3160.02 4628
3160.55 4833
3161.08 4720
3161.61 4355
3162.14 4293
3162.67 4688
3163.20 4569
3163.73 4698
3164.26 4496
3164.79 4444
3165.32 4090
3165.85 3992
3166.38 4093
3166.91 4158
3167.44 4037
3167.97 3889
3168.50 3827
3169.03 3826
3169.57 3791
3170.10 3646
3170.63 3656
3171.16 3835
3171.69 3820
3172.22 3838
3172.75 3963
3173.28 4047
3173.81 4078
3174.34 3719
3174.88 3913
3175.41 4141
3175.94 4057
3176.47 4033
3177.00 4193
3177.53 4225
3178.06 4317
3178.60 4342
3179.13 4414
3179.66 4201
3180.19 4254
3180.72 4529
3181.25 4640
3181.79 4161
3182.32 4210
3182.85 4308
3183.38 4412
3183.91 4182
3184.44 3763
3184.98 3863
3185.51 4067
3186.04 3931
3186.57 4095
3187.11 3851
3187.64 3781
3188.17 3879
3188.70 4104
3189.24 3971
3189.77 3801
3190.30 4083
3190.83 3910
3191.37 3533
3191.90 3727
3192.43 3962
3192.96 3820
3193.50 3887
3194.03 3606
3194.56 3693
3195.09 3455
3195.63 3663
3196.16 3865
3196.69 3881
3197.23 3829
3197.76 3933
3198.29 4189
3198.83 4287
3199.36 4050
3199.89 4110
3200.43 4366
3200.96 4509
3201.49 4314
3202.03 4516
3202.56 4783
3203.09 4720
3203.63 4650
3204.16 4783
3204.69 4748
3205.23 4769
3205.76 4578
3206.30 4532
3206.83 4462
3207.36 4492
3207.90 4135
3208.43 4207
3208.97 3995
3209.50 4081
3210.03 4337
3210.57 4460
3211.10 4633
3211.64 4802
3212.17 4924
3212.70 4729
3213.24 5119
3213.77 5107
3214.31 5125
3214.84 4937
3215.38 4794
3215.91 4586
3216.45 4567
3216.98 4488
3217.52 4309
3218.05 3830
3218.59 3899
3219.12 4055
3219.66 4085
3220.19 3800
3220.73 3964
3221.26 3970
3221.80 4076
3222.33 4065
3222.87 4271
3223.40 4312
3223.94 4366
3224.47 4411
3225.01 4434
3225.54 4731
3226.08 4660
3226.61 4502
3227.15 4417
3227.69 4669
3228.22 4477
3228.76 4546
3229.29 4590
3229.83 4137
3230.36 4270
3230.90 4046
3231.44 4251
3231.97 4189
3232.51 3953
3233.04 3977
3233.58 3913
3234.12 4171
3234.65 3805
3235.19 4134
3235.72 4058
3236.26 4012
3236.80 3865
3237.33 4066
3237.87 4001
3238.41 3964
3238.94 4059
3239.48 4096
3240.02 4061
3240.55 4369
3241.09 4287
3241.63 4445
3242.16 3974
3242.70 4057
3243.24 4453
3243.77 4343
3244.31 3909
3244.85 3801
3245.39 3970
3245.92 3970
3246.46 3822
3247.00 3791
3247.53 4103
3248.07 3957
3248.61 4111
3249.15 4016
3249.68 4144
3250.22 4204
3250.76 4219
3251.30 4045
3251.83 4226
3252.37 4030
3252.91 4025
3253.45 4240
3253.98 4224
3254.52 4112
3255.06 4361
3255.60 4564
3256.14 4808
3256.67 4828
3257.21 4603
3257.75 4858
3258.29 4787
3258.83 4713
3259.37 4740
3259.90 4767
3260.44 4821
3260.98 5545
3261.52 5657
3262.06 5805
3262.60 6068
3263.13 6247
3263.67 6693
3264.21 7120
3264.75 7380
3265.29 7631
3265.83 8197
3266.37 8413
3266.91 8750
3267.44 8872
3267.98 9107
3268.52 9313
3269.06 9710
3269.60 9619
3270.14 9132
3270.68 8616
3271.22 8301
3271.76 7475
3272.30 6991
3272.84 6304
3273.38 5911
3273.91 5195
3274.45 4984
3274.99 5241
3275.53 4815
3276.07 4794
3276.61 5023
3277.15 4894
3277.69 4735
3278.23 4650
3278.77 4725
3279.31 4902
3279.85 4895
3280.39 5106
3280.93 5336
3281.47 5062
3282.01 5119
3282.55 5297
3283.09 5387
3283.63 5371
3284.17 5145
3284.71 5233
3285.25 5313
3285.79 5489
3286.33 5806
3286.87 5784
3287.42 6142
3287.96 6263
3288.50 6451
3289.04 6392
3289.58 6194
3290.12 5897
3290.66 5676
3291.20 5489
3291.74 5480
3292.28 5486
3292.82 5284
3293.36 5163
3293.91 5270
3294.45 5258
3294.99 5106
3295.53 5782
3296.07 5829
3296.61 6207
3297.15 6149
3297.69 6191
3298.24 6541
3298.78 6434
3299.32 6579
3299.86 6531
3300.40 6017
3300.94 5403
3301.49 5324
3302.03 5291
3302.57 4948
3303.11 4927
3303.65 4845
3304.19 4687
3304.74 4724
3305.28 4766
3305.82 4769
3306.36 4891
3306.90 5098
3307.45 5043
3307.99 4822
3308.53 4824
3309.07 4885
3309.62 4816
3310.16 4669
3310.70 4476
3311.24 4466
3311.79 4539
3312.33 4947
3312.87 4801
3313.41 4556
3313.96 4555
3314.50 4887
3315.04 4964
3315.59 5166
3316.13 4954
3316.67 4959
3317.21 5203
3317.76 5365
3318.30 5214
3318.84 5242
3319.39 4966
3319.93 5077
3320.47 4752
3321.02 4756
3321.56 4540
3322.10 4403
3322.65 4290
3323.19 4260
3323.73 4429
3324.28 4596
3324.82 4207
3325.36 4145
3325.91 4463
3326.45 4550
3327.00 4475
3327.54 4325
3328.08 4274
3328.63 4217
3329.17 4089
3329.72 4110
3330.26 4258
3330.80 4383
3331.35 4344
3331.89 4523
3332.44 4571
3332.98 4546
3333.53 4713
3334.07 4699
3334.61 4706
3335.16 4531
3335.70 4600
3336.25 4895
3336.79 4861
3337.34 4701
3337.88 4801
3338.43 4983
3338.97 4703
3339.52 4446
3340.06 4657
3340.61 4705
3341.15 4337
3341.70 4393
3342.24 4481
3342.79 4465
3343.33 4304
3343.88 3893
3344.42 3898
3344.97 3800
3345.51 4157
3346.06 4062
3346.60 3941
3347.15 4048
3347.69 3894
3348.24 3760
3348.78 4006
3349.33 3923
3349.88 4089
3350.42 4023
3350.97 3880
3351.51 3980
3352.06 4109
3352.61 4072
3353.15 4106
3353.70 4112
3354.24 4114
3354.79 4187
3355.34 4253
3355.88 4088
3356.43 4199
3356.97 4315
3357.52 4495
3358.07 4186
3358.61 4337
3359.16 4212
3359.71 4108
3360.25 3968
3360.80 4084
3361.35 4006
3361.89 3902
3362.44 3593
3362.99 3782
3363.53 3673
3364.08 3416
3364.63 3301
3365.17 3523
3365.72 3464
3366.27 3444
3366.81 3455
3367.36 3450
3367.91 3694
3368.46 3621
3369.00 3412
3369.55 3385
3370.10 3544
3370.64 3600
3371.19 3534
3371.74 3639
3372.29 3639
3372.83 3788
3373.38 3726
3373.93 3628
3374.48 3458
3375.03 3436
3375.57 3561
3376.12 3520
3376.67 3433
3377.22 3466
3377.76 3361
3378.31 3440
3378.86 3164
3379.41 3231
3379.96 3306
3380.50 3398
3381.05 3497
3381.60 3382
3382.15 3206
3382.70 3343
3383.25 3188
3383.79 3451
3384.34 3206
3384.89 3450
3385.44 3366
3385.99 3190
3386.54 3104
3387.09 3566
3387.64 3670
3388.18 3344
3388.73 3439
3389.28 3302
3389.83 3358
3390.38 3231
3390.93 3294
3391.48 3429
3392.03 3463
3392.58 3616
3393.13 3591
3393.67 3517
3394.22 3662
3394.77 3430
3395.32 3296
3395.87 3321
3396.42 3484
3396.97 3524
3397.52 3069
3398.07 3137
3398.62 3304
3399.17 3341
3399.72 3251
3400.27 3159
3400.82 3187
3401.37 3260
3401.92 3281
3402.47 3181
3403.02 3289
3403.57 3300
3404.12 3377
3404.67 3280
3405.22 3399
3405.77 3421
3406.32 3541
3406.87 3431
3407.42 3306
3407.97 3552
3408.52 3377
3409.07 3246
3409.62 3300
3410.17 3417
3410.72 3327
3411.27 3200
3411.82 3374
3412.38 3518
3412.93 3382
3413.48 3563
3414.03 3507
3414.58 3377
3415.13 3260
3415.68 3345
3416.23 3268
3416.78 3595
3417.33 3489
3417.89 3468
3418.44 3614
3418.99 3454
3419.54 3294
3420.09 3398
3420.64 3739
3421.19 3536
3421.74 3301
3422.30 3308
3422.85 3506
3423.40 3589
3423.95 3724
3424.50 3690
3425.05 4090
3425.61 4511
3426.16 4508
3426.71 4271
3427.26 4160
3427.81 4116
3428.37 4126
3428.92 4087
3429.47 3879
3430.02 3768
3430.58 3755
3431.13 3908
3431.68 3761
3432.23 3692
3432.78 3845
3433.34 3652
3433.89 3658
3434.44 3746
3434.99 4005
3435.55 3894
3436.10 3777
3436.65 4056
3437.21 3806
3437.76 3662
3438.31 3770
3438.86 3822
3439.42 3912
3439.97 3761
3440.52 3930
3441.08 4025
3441.63 4137
3442.18 4222
3442.74 4034
3443.29 4014
3443.84 4353
3444.40 4389
3444.95 4211
3445.50 4463
3446.06 4427
3446.61 4532
3447.16 4221
3447.72 4184
3448.27 4065
3448.82 3818
3449.38 3729
3449.93 3838
3450.48 3451
3451.04 3722
3451.59 3761
3452.15 3675
3452.70 3738
3453.25 3647
3453.81 3549
3454.36 3373
3454.92 3408
3455.47 3507
3456.03 3203
3456.58 3278
3457.13 3458
3457.69 3437
3458.24 3370
3458.80 3603
3459.35 3525
3459.91 3373
3460.46 3524
3461.02 3480
3461.57 3427
3462.13 3487
3462.68 3476
3463.24 3559
3463.79 3498
3464.34 3618
3464.90 3278
3465.46 3617
3466.01 3697
3466.57 3635
3467.12 3578
3467.68 3519
3468.23 3709
3468.79 3848
3469.34 3558
3469.90 3575
3470.45 3542
3471.01 3811
3471.56 3696
3472.12 3842
3472.67 3867
3473.23 3911
3473.79 3844
3474.34 3856
3474.90 3941
3475.45 3903
3476.01 3969
3476.56 4040
3477.12 4011
3477.68 3995
3478.23 3667
3478.79 3876
3479.35 4057
3479.90 3899
3480.46 3998
3481.01 4087
3481.57 4185
3482.13 4254
3482.68 4263
3483.24 4420
3483.80 4526
3484.35 4280
3484.91 4122
3485.47 4225
3486.02 4198
3486.58 3992
3487.14 4170
3487.69 4166
3488.25 4116
3488.81 4202
3489.36 4676
3489.92 4772
3490.48 5201
3491.03 5655
3491.59 6096
3492.15 6615
3492.71 7239
3493.26 7620
3493.82 8380
3494.38 8841
3494.94 9041
3495.49 8780
3496.05 8249
3496.61 7870
3497.17 7782
3497.72 7413
3498.28 7167
3498.84 7585
3499.40 7954
3499.95 8759
3500.51 9821
3501.07 9926
3501.63 10648
3502.19 10877
3502.74 10733
3503.30 10064
3503.86 9650
3504.42 9601
3504.98 9125
3505.53 8672
3506.09 8386
3506.65 8356
3507.21 7783
3507.77 8062
3508.33 8096
3508.88 7552
3509.44 7512
3510.00 7285
3510.56 6859
3511.12 6379
3511.68 5730
3512.24 5631
3512.80 5432
3513.35 5053
3513.91 5060
3514.47 4857
3515.03 4704
3515.59 4738
3516.15 4662
3516.71 4253
3517.27 4368
3517.83 4362
3518.39 4621
3518.95 4576
3519.50 4444
3520.06 4634
3520.62 4748
3521.18 4785
3521.74 4807
3522.30 4896
3522.86 4886
3523.42 4714
3523.98 5184
3524.54 4960
3525.10 5141
3525.66 5145
3526.22 4696
3526.78 4571
3527.34 4624
3527.90 4517
3528.46 4545
3529.02 4218
3529.58 3910
3530.14 4328
3530.70 4206
3531.26 4075
3531.82 3917
3532.38 3811
3532.94 3968
3533.50 4030
3534.06 3962
3534.62 4073
3535.18 4066
3535.75 3931
3536.31 3812
3536.87 3895
3537.43 4136
3537.99 4400
3538.55 4228
3539.11 4152
3539.67 4182
3540.23 4397
3540.79 4470
3541.35 4373
3541.92 4466
3542.48 4422
3543.04 4360
3543.60 4226
3544.16 4259
3544.72 4248
3545.28 4113
3545.84 4350
3546.41 4347
3546.97 3972
3547.53 3931
3548.09 4100
3548.65 3971
3549.21 3912
3549.78 3782
3550.34 3692
3550.90 3684
3551.46 3766
3552.02 3896
3552.59 3917
3553.15 3862
3553.71 3731
3554.27 3845
3554.83 3877
3555.40 3950
3555.96 3793
3556.52 3778
3557.08 3943
3557.65 3971
3558.21 3842
3558.77 3740
3559.33 3789
3559.90 3622
3560.46 3758
3561.02 3878
3561.58 4033
3562.15 4056
3562.71 3891
3563.27 3720
3563.83 3629
3564.40 3749
3564.96 3721
3565.52 3742
3566.09 3699
3566.65 3827
3567.21 3603
3567.78 3356
3568.34 3652
3568.90 3454
3569.47 3513
3570.03 3579
3570.59 3445
3571.16 3476
3571.72 3503
3572.28 3302
3572.85 3208
3573.41 3338
3573.97 3491
3574.54 3345
3575.10 3723
3575.66 3480
3576.23 3178
3576.79 3369
3577.36 3388
3577.92 3634
3578.48 3744
3579.05 3662
3579.61 3466
3580.18 3820
3580.74 3745
3581.31 3629
3581.87 3674
3582.43 3552
3583.00 3540
3583.56 3500
3584.13 3522
3584.69 3504
3585.26 3462
3585.82 3419
3586.39 3402
3586.95 3369
3587.52 3628
3588.08 3529
3588.64 3219
3589.21 3406
3589.77 3315
3590.34 3305
3590.90 3335
3591.47 3494
3592.03 3397
3592.60 3291
3593.17 3331
3593.73 3513
3594.30 3523
3594.86 3344
3595.43 3407
3595.99 3349
3596.56 3218
3597.12 3354
3597.69 3430
3598.25 3607
3598.82 3510
3599.39 3381
3599.95 3609
3600.52 3646
3601.08 3547
3601.65 3495
3602.21 3461
3602.78 3374
3603.35 3521
3603.91 3650
3604.48 3332
3605.04 3522
3605.61 3558
3606.18 3379
3606.74 3397
3607.31 3272
3607.88 3323
3608.44 3197
3609.01 3137
3609.57 3142
3610.14 3270
3610.71 3271
3611.27 3239
3611.84 3219
3612.41 3247
3612.97 3048
3613.54 3213
3614.11 3298
3614.68 3353
3615.24 3651
3615.81 4005
3616.38 4426
3616.94 4943
3617.51 5627
3618.08 5893
3618.64 6699
3619.21 7581
3619.78 7768
3620.35 8019
3620.91 8524
3621.48 8320
3622.05 7659
3622.62 7080
3623.18 6530
3623.75 5867
3624.32 5342
3624.89 4829
3625.45 4361
3626.02 3858
3626.59 3589
3627.16 3426
3627.73 3312
3628.29 3213
3628.86 3288
3629.43 3026
3630.00 3292
3630.57 3378
3631.13 3096
3631.70 3059
3632.27 3048
3632.84 3072
3633.41 3152
3633.98 2950
3634.54 2983
3635.11 3042
3635.68 2891
3636.25 3017
3636.82 3097
3637.39 2889
3637.96 3043
3638.52 3099
3639.09 3081
3639.66 2834
3640.23 3107
3640.80 3330
3641.37 3267
3641.94 3350
3642.51 3424
3643.08 3373
3643.65 3412
3644.21 3539
3644.78 3551
3645.35 3681
3645.92 3784
3646.49 3798
3647.06 3709
3647.63 3735
3648.20 3696
3648.77 3737
3649.34 3683
3649.91 3714
3650.48 3561
3651.05 3586
3651.62 3716
3652.19 3649
3652.76 3932
3653.33 3939
3653.90 3847
3654.47 3933
3655.04 3986
3655.61 4015
3656.18 3903
3656.75 3981
3657.32 3817
3657.89 3785
3658.46 3861
3659.03 3725
3659.60 3768
3660.17 3812
3660.74 3928
3661.31 3628
3661.88 3594
3662.45 3770
3663.02 3667
3663.59 3345
3664.16 3324
3664.74 3494
3665.31 3458
3665.88 3442
3666.45 3711
3667.02 3702
3667.59 3852
3668.16 3980
3668.73 3852
3669.30 3898
3669.87 3809
3670.45 3663
3671.02 3746
3671.59 3627
3672.16 3573
3672.73 3532
3673.30 3536
3673.87 3492
3674.45 3767
3675.02 3475
3675.59 3616
3676.16 3623
3676.73 3727
3677.30 3570
3677.88 3707
3678.45 3576
3679.02 3647
3679.59 3361
3680.16 3403
3680.74 3586
3681.31 3513
3681.88 3627
3682.45 3265
3683.02 3223
3683.60 3337
3684.17 3250
3684.74 3331
3685.31 3201
3685.89 3227
3686.46 3238
3687.03 3327
3687.60 3175
3688.18 3109
3688.75 3323
3689.32 3431
3689.89 3438
3690.47 3378
3691.04 3346
3691.61 3326
3692.19 3358
3692.76 3622
3693.33 3582
3693.91 3678
3694.48 3591
3695.05 3645
3695.62 3465
3696.20 3396
3696.77 3381
3697.34 3370
3697.92 3451
3698.49 3567
3699.06 3670
3699.64 3612
3700.21 3780
3700.79 3527
3701.36 3358
3701.93 3563
3702.51 3916
3703.08 3710
3703.65 3419
3704.23 3458
3704.80 3366
3705.38 3224
3705.95 3403
3706.52 3173
3707.10 3338
3707.67 3358
3708.25 3259
3708.82 3152
3709.39 3337
3709.97 3471
3710.54 3642
3711.12 3534
3711.69 3406
3712.27 3468
3712.84 3529
3713.42 3500
3713.99 3414
3714.57 3619
3715.14 3616
3715.71 3434
3716.29 3365
3716.86 3467
3717.44 3369
3718.01 3573
3718.59 3636
3719.16 3546
3719.74 3774
3720.31 3741
3720.89 3662
3721.47 3920
3722.04 4029
3722.62 3827
3723.19 3898
3723.77 4248
3724.34 3950
3724.92 4418
3725.49 4572
3726.07 4442
3726.64 4537
3727.22 4079
3727.80 4155
3728.37 4161
3728.95 3992
3729.52 3999
3730.10 3865
3730.67 3912
3731.25 3893
3731.83 4077
3732.40 4325
3732.98 4442
3733.55 4988
3734.13 4994
3734.71 5555
3735.28 5826
3735.86 6017
3736.44 5960
3737.01 5965
3737.59 5477
3738.17 5465
3738.74 5023
3739.32 4537
3739.90 4265
3740.47 4262
3741.05 4133
3741.63 4090
3742.20 4216
3742.78 3850
3743.36 3593
3743.93 3702
3744.51 3873
3745.09 3819
3745.66 3443
3746.24 3508
3746.82 3670
3747.40 3912
3747.97 3708
3748.55 3512
3749.13 3673
3749.70 3576
3750.28 3615
3750.86 3654
3751.44 3569
3752.02 3336
3752.59 3536
3753.17 3478
3753.75 3628
3754.33 3855
3754.90 3769
3755.48 3629
3756.06 3599
3756.64 3344
3757.22 3525
3757.79 3462
3758.37 3513
3758.95 3395
3759.53 3281
3760.11 3278
3760.68 3350
3761.26 3530
3761.84 3870
3762.42 3952
3763.00 3760
3763.58 3776
3764.15 3820
3764.73 3685
3765.31 3825
3765.89 3665
3766.47 3674
3767.05 3746
3767.63 3730
3768.21 3824
3768.78 3811
3769.36 3689
3769.94 3731
3770.52 3938
3771.10 4219
3771.68 4407
3772.26 4453
3772.84 4622
3773.42 4974
3774.00 4652
3774.58 4723
3775.15 4680
3775.73 4470
3776.31 4543
3776.89 4173
3777.47 3999
3778.05 3640
3778.63 3564
3779.21 3555
3779.79 3679
3780.37 3507
3780.95 3581
3781.53 3746
3782.11 3746
3782.69 3799
3783.27 3401
3783.85 3646
3784.43 3643
3785.01 3437
3785.59 3634
3786.17 3660
3786.75 3694
3787.33 3609
3787.91 3569
3788.49 3687
3789.07 3839
3789.65 3551
3790.23 3646
3790.81 3595
3791.39 3473
3791.98 3657
3792.56 3445
3793.14 3396
3793.72 3651
3794.30 3498
3794.88 3390
3795.46 3590
3796.04 3726
3796.62 3473
3797.20 3372
3797.78 3493
3798.37 3592
3798.95 3376
3799.53 3554
3800.11 3493
3800.69 3522
3801.27 3458
3801.85 3688
3802.43 3771
3803.02 3994
3803.60 4044
3804.18 4026
3804.76 3961
3805.34 3799
3805.92 3971
3806.51 3999
3807.09 3861
3807.67 3912
3808.25 4058
3808.83 3936
3809.42 4028
3810.00 4172
3810.58 4455
3811.16 4488
3811.74 4325
3812.33 4229
3812.91 4224
3813.49 4130
3814.07 4089
3814.66 4264
3815.24 4357
3815.82 4371
3816.40 4269
3816.99 4418
3817.57 4531
3818.15 4237
3818.73 4232
3819.32 4052
3819.90 4312
3820.48 3881
3821.06 3806
3821.65 3705
3822.23 3725
3822.81 3539
3823.40 3353
3823.98 3503
3824.56 3385
3825.15 3506
3825.73 3489
3826.31 3365
3826.90 3345
3827.48 3258
3828.06 3349
3828.65 3088
3829.23 3207
3829.81 3182
3830.40 3243
3830.98 3391
3831.56 3390
3832.15 3149
3832.73 3231
3833.32 3535
3833.90 3352
3834.48 3035
3835.07 3268
3835.65 3173
3836.23 3169
3836.82 3218
3837.40 3377
3837.99 3318
3838.57 3215
3839.16 3368
3839.74 3032
3840.32 3029
3840.91 3144
3841.49 2962
3842.08 3388
3842.66 3131
3843.25 2997
3843.83 2983
3844.42 3100
3845.00 3251
3845.59 3069
3846.17 3133
3846.76 3260
3847.34 3111
3847.92 3359
3848.51 3187
3849.09 3087
3849.68 3388
3850.27 3251
3850.85 3218
3851.44 3058
3852.02 3106
3852.61 3318
3853.19 3404
3853.78 3271
3854.36 3051
3854.95 3268
3855.53 3368
3856.12 3205
3856.70 3354
3857.29 3369
3857.88 3357
3858.46 3486
3859.05 3650
3859.63 3747
3860.22 4127
3860.80 4693
3861.39 5010
3861.98 5181
3862.56 5356
3863.15 6086
3863.73 6171
3864.32 6205
3864.91 6453
3865.49 6468
3866.08 6301
3866.67 6010
3867.25 5591
3867.84 5527
3868.43 5254
3869.01 4805
3869.60 4707
3870.19 4322
3870.77 4357
3871.36 4177
3871.95 3992
3872.53 4237
3873.12 4266
3873.71 4412
3874.29 4273
3874.88 4461
3875.47 4862
3876.05 5143
3876.64 5087
3877.23 5670
3877.82 5756
3878.40 5850
3878.99 5961
3879.58 5750
3880.16 6127
3880.75 5911
3881.34 5431
3881.93 5311
3882.51 4871
3883.10 4607
3883.69 4232
3884.28 4190
3884.87 4262
3885.45 4231
3886.04 4036
3886.63 4136
3887.22 3994
3887.80 4008
3888.39 3972
3888.98 3957
3889.57 3994
3890.16 3973
3890.74 4038
3891.33 4179
3891.92 4022
3892.51 3838
3893.10 3840
3893.69 4042
3894.27 3904
3894.86 3853
3895.45 3910
3896.04 3781
3896.63 3554
3897.22 3890
3897.81 3761
3898.40 3649
3898.98 3541
3899.57 3499
3900.16 3470
3900.75 3640
3901.34 3607
3901.93 3532
3902.52 3800
3903.11 3823
3903.70 3546
3904.29 3398
3904.87 3485
3905.46 3443
3906.05 3415
3906.64 3429
3907.23 3137
3907.82 3145
3908.41 3202
3909.00 2919
3909.59 3012
3910.18 3127
3910.77 3103
3911.36 3111
3911.95 3057
3912.54 2922
3913.13 3029
3913.72 3083
3914.31 3082
3914.90 3136
3915.49 3037
3916.08 2905
3916.67 2921
3917.26 3147
3917.85 2922
3918.44 3043
3919.03 3169
3919.62 3118
3920.21 3065
3920.80 3085
3921.39 3058
3921.98 3133
3922.57 3050
3923.16 3326
3923.75 3067
3924.34 2932
3924.94 2997
3925.53 3196
3926.12 3108
3926.71 2978
3927.30 3103
3927.89 2957
3928.48 2878
3929.07 3015
3929.66 2890
3930.25 2966
3930.85 3075
3931.44 2999
3932.03 2736
3932.62 2705
3933.21 2916
3933.80 2945
3934.39 2843
3934.99 2992
3935.58 2919
3936.17 2988
3936.76 2855
3937.35 2834
3937.94 2778
3938.54 2879
3939.13 2914
3939.72 3053
3940.31 3000
3940.90 2873
3941.49 2990
3942.09 2997
3942.68 3048
3943.27 3114
3943.86 3296
3944.46 3316
3945.05 3144
3945.64 3209
3946.23 3002
3946.82 3048
3947.42 3217
3948.01 3159
3948.60 2992
3949.20 2763
3949.79 3004
3950.38 3018
3950.97 2916
3951.57 2864
3952.16 2883
3952.75 2884
3953.34 2801
3953.94 2763
3954.53 2634
3955.12 2822
3955.72 3035
3956.31 3176
3956.90 3083
3957.50 3087
3958.09 3023
3958.68 3298
3959.28 3126
3959.87 3244
3960.46 3372
3961.06 3613
3961.65 3286
3962.24 2991
3962.84 3130
3963.43 3111
3964.02 3036
3964.62 2982
3965.21 2930
3965.81 2973
3966.40 3188
3966.99 3170
3967.59 2960
3968.18 3098
3968.78 3167
3969.37 2898
3969.96 3065
3970.56 3125
3971.15 3092
3971.75 2971
3972.34 2927
3972.94 2841
3973.53 2980
3974.12 3031
3974.72 3025
3975.31 3093
3975.91 3165
3976.50 3114
3977.10 3092
3977.69 3064
3978.29 3151
3978.88 3230
3979.48 3394
3980.07 3302
3980.67 3222
3981.26 3237
3981.86 3103
3982.45 2987
3983.05 3030
3983.64 2966
3984.24 2934
3984.83 3008
3985.43 2955
3986.02 2993
3986.62 3082
3987.21 3051
3987.81 2911
3988.40 2880
3989.00 2883
3989.60 2932
3990.19 3030
3990.79 3009
3991.38 3049
3991.98 2925
3992.57 3079
3993.17 3105
3993.77 3162
3994.36 3364
3994.96 3199
3995.55 3155
3996.15 3018
3996.75 3306
3997.34 3362
3997.94 3398
3998.54 3388
3999.13 3467
3999.73 3344
4000.32 3261
4000.92 3387
4001.52 3130
4002.11 3041
4002.71 3046
4003.31 3169
4003.90 3110
4004.50 3130
4005.10 3123
4005.69 3237
4006.29 3393
4006.89 3617
4007.49 3457
4008.08 3260
4008.68 3475
4009.28 3505
4009.87 3359
4010.47 3468
4011.07 3437
4011.67 3274
4012.26 3206
4012.86 3239
4013.46 3265
4014.05 3412
4014.65 3227
4015.25 3328
4015.85 3485
4016.44 3375
4017.04 3479
4017.64 3360
4018.24 3699
4018.84 3774
4019.43 3574
4020.03 3671
4020.63 3555
4021.23 3485
4021.83 3416
4022.42 3300
4023.02 3197
4023.62 3245
4024.22 3114
4024.82 3208
4025.41 3305
4026.01 3489
4026.61 3600
4027.21 3892
4027.81 3838
4028.41 4102
4029.01 4031
4029.60 4113
4030.20 4472
4030.80 4457
4031.40 4638
4032.00 4641
4032.60 4447
4033.20 4488
4033.80 4495
4034.39 4236
4034.99 4026
4035.59 3914
4036.19 3827
4036.79 3565
4037.39 3422
4037.99 3332
4038.59 3333
4039.19 3397
4039.79 3330
4040.39 3236
4040.99 3161
4041.59 3102
4042.18 3153
4042.78 3362
4043.38 3215
4043.98 3001
4044.58 3049
4045.18 3035
4045.78 3190
4046.38 3224
4046.98 3432
4047.58 3442
4048.18 3241
4048.78 3350
4049.38 3484
4049.98 3333
4050.58 3371
4051.18 3427
4051.78 3282
4052.38 3266
4052.98 3060
4053.58 3195
4054.19 3406
4054.79 3422
4055.39 3246
4055.99 3168
4056.59 3178
4057.19 2981
4057.79 3138
4058.39 3262
4058.99 3096
4059.59 3027
4060.19 3032
4060.79 3102
4061.39 2883
4061.99 2804
4062.60 2869
4063.20 3039
4063.80 3124
4064.40 3039
4065.00 3085
4065.60 3112
4066.20 2754
4066.80 2911
4067.41 3228
4068.01 3013
4068.61 3037
4069.21 3143
4069.81 3114
4070.41 3124
4071.02 3096
4071.62 3115
4072.22 3000
4072.82 3084
4073.42 2836
4074.02 2934
4074.63 2990
4075.23 2926
4075.83 2900
4076.43 2995
4077.03 2925
4077.64 2790
4078.24 2794
4078.84 2799
4079.44 2818
4080.05 3024
4080.65 2840
4081.25 2793
4081.85 2867
4082.46 2853
4083.06 2843
4083.66 3019
4084.26 2938
4084.87 2918
4085.47 2908
4086.07 2821
4086.67 2932
4087.28 2980
4087.88 3072
4088.48 2944
4089.09 2775
4089.69 2729
4090.29 2817
4090.90 2915
4091.50 2828
4092.10 2771
4092.71 2792
4093.31 2736
4093.91 2572
4094.52 2574
4095.12 2771
4095.72 2769
4096.33 3025
4096.93 2893
4097.53 2698
4098.14 2883
4098.74 2843
4099.34 2802
4099.95 2669
4100.55 2680
4101.16 2778
4101.76 2877
4102.36 2880
4102.97 2736
4103.57 2679
4104.18 2600
4104.78 2588
4105.38 2768
4105.99 2788
4106.59 2793
4107.20 2746
4107.80 2791
4108.41 2787
4109.01 2684
4109.62 2710
4110.22 2737
4110.82 2802
4111.43 2909
4112.03 2634
4112.64 2746
4113.24 2842
4113.85 2935
4114.45 3084
4115.06 2899
4115.66 2587
4116.27 2696
4116.87 2740
4117.48 2613
4118.08 2699
4118.69 2743
4119.29 2855
4119.90 2714
4120.50 2698
4121.11 2545
4121.72 2622
4122.32 2792
4122.93 2760
4123.53 2645
4124.14 2769
4124.74 2820
4125.35 2859
4125.95 2895
4126.56 2887
4127.17 2876
4127.77 2654
4128.38 2806
4128.98 2729
4129.59 2741
4130.20 2743
4130.80 2785
4131.41 2721
4132.01 2716
4132.62 2799
4133.23 2817
4133.83 2822
4134.44 2906
4135.05 3029
4135.65 2961
4136.26 2891
4136.87 2975
4137.47 2820
4138.08 2757
4138.69 2934
4139.29 2989
4139.90 3171
4140.51 3238
4141.11 3283
4141.72 3496
4142.33 3351
4142.93 3529
4143.54 3495
4144.15 3378
4144.75 3634
4145.36 3534
4145.97 3332
4146.58 3210
4147.18 3122
4147.79 3031
4148.40 3169
4149.01 3104
4149.61 2891
4150.22 2947
4150.83 2755
4151.44 2688
4152.04 2831
4152.65 2998
4153.26 2811
4153.87 2831
4154.47 2670
4155.08 2885
4155.69 2901
4156.30 2877
4156.91 2888
4157.51 2943
4158.12 2768
4158.73 2804
4159.34 2789
4159.95 2739
4160.56 2801
4161.16 2850
4161.77 2835
4162.38 2744
4162.99 2710
4163.60 2918
4164.21 2816
4164.81 2784
4165.42 2836
4166.03 2988
4166.64 3099
4167.25 3069
4167.86 3059
4168.47 3137
4169.08 3155
4169.69 3073
4170.29 3037
4170.90 2911
4171.51 2813
4172.12 3049
4172.73 2914
4173.34 2745
4173.95 2803
4174.56 2904
4175.17 2990
4175.78 3170
4176.39 3118
4177.00 2950
4177.61 3013
4178.22 3186
4178.82 3049
4179.43 3001
4180.04 3193
4180.65 3262
4181.26 3390
4181.87 3112
4182.48 2956
4183.09 3137
4183.70 2904
4184.31 2929
4184.92 2928
4185.53 2916
4186.14 2839
4186.75 2761
4187.36 2740
4187.97 2815
4188.58 2683
4189.19 2866
4189.81 2855
4190.42 3006
4191.03 3057
4191.64 3184
4192.25 3309
4192.86 3242
4193.47 3326
4194.08 3520
4194.69 3544
4195.30 3654
4195.91 3665
4196.52 3881
4197.13 3645
4197.74 3651
4198.36 3641
4198.97 3736
4199.58 3732
4200.19 3598
4200.80 3617
4201.41 3635
4202.02 3576
4202.63 3449
4203.25 3308
4203.86 3249
4204.47 3134
4205.08 3483
4205.69 3305
4206.30 3217
4206.92 3291
4207.53 3257
4208.14 3256
4208.75 3228
4209.36 3270
4209.97 3339
4210.59 3368
4211.20 3301
4211.81 3400
4212.42 3456
4213.03 3452
4213.65 3431
4214.26 3350
4214.87 3350
4215.48 3449
4216.10 3459
4216.71 3465
4217.32 3477
4217.93 3495
4218.55 3688
4219.16 3719
4219.77 3958
4220.38 4079
4221.00 4169
4221.61 4458
4222.22 4841
4222.83 4749
4223.45 4788
4224.06 4842
4224.67 5235
4225.29 5467
4225.90 5994
4226.51 6414
4227.13 6957
4227.74 7638
4228.35 8645
4228.96 9484
4229.58 10426
4230.19 10829
4230.80 11639
4231.42 11549
4232.03 10827
4232.65 9863
4233.26 8762
4233.87 8085
4234.49 7156
4235.10 6240
4235.71 5453
4236.33 5305
4236.94 5285
4237.56 4957
4238.17 4839
4238.78 4582
4239.40 4642
4240.01 4576
4240.63 4330
4241.24 4682
4241.85 4622
4242.47 4492
4243.08 4375
4243.70 4529
4244.31 4374
4244.93 4255
4245.54 4296
4246.15 4367
4246.77 4421
4247.38 4343
4248.00 4262
4248.61 4395
4249.23 4422
4249.84 4462
4250.46 4657
4251.07 4397
4251.69 4317
4252.30 4123
4252.92 4285
4253.53 4231
4254.15 4177
4254.76 4430
4255.38 4365
4255.99 4229
4256.61 4025
4257.22 3855
4257.84 3739
4258.45 3785
4259.07 3934
4259.69 3927
4260.30 3793
4260.92 3752
4261.53 3637
4262.15 3518
4262.76 3729
4263.38 3715
4263.99 3725
4264.61 3629
4265.23 3594
4265.84 3576
4266.46 3743
4267.07 3746
4267.69 3953
4268.31 4140
4268.92 3856
4269.54 4063
4270.16 4160
4270.77 4226
4271.39 4272
4272.00 3925
4272.62 3742
4273.24 3691
4273.85 3725
4274.47 3678
4275.09 3521
4275.70 3857
4276.32 3896
4276.94 3705
4277.55 3777
4278.17 3908
4278.79 3996
4279.40 3981
4280.02 4259
4280.64 4043
4281.26 3825
4281.87 3881
4282.49 3656
4283.11 3724
4283.72 3629
4284.34 3552
4284.96 3253
4285.58 3111
4286.19 3218
4286.81 3298
4287.43 3305
4288.05 3234
4288.66 3212
4289.28 3229
4289.90 3016
4290.52 3096
4291.13 3109
4291.75 3157
4292.37 3007
4292.99 3064
4293.61 3280
4294.22 3170
4294.84 3313
4295.46 3103
4296.08 2923
4296.70 3121
4297.31 3067
4297.93 2897
4298.55 2918
4299.17 3048
4299.79 2968
4300.41 3149
4301.03 3213
4301.64 3146
4302.26 3066
4302.88 3151
4303.50 3298
4304.12 3176
4304.74 2990
4305.36 3061
4305.97 3240
4306.59 3146
4307.21 3017
4307.83 3120
4308.45 3168
4309.07 3082
4309.69 2901
4310.31 3142
4310.93 3101
4311.55 2858
4312.17 2918
4312.78 2983
4313.40 2908
4314.02 3109
4314.64 2908
4315.26 2949
4315.88 2988
4316.50 2947
4317.12 3018
4317.74 3001
4318.36 3165
4318.98 3166
4319.60 2940
4320.22 2829
4320.84 2766
4321.46 2919
4322.08 2937
4322.70 3138
4323.32 3148
4323.94 3005
4324.56 2975
4325.18 3159
4325.80 3201
4326.42 3089
4327.04 3221
4327.66 2984
4328.28 2877
4328.90 3161
4329.52 3344
4330.14 3303
4330.76 3192
4331.39 3243
4332.01 3156
4332.63 3040
4333.25 2920
4333.87 2948
4334.49 2890
4335.11 2964
4335.73 3110
4336.35 3278
4336.97 3247
4337.59 3345
4338.22 3398
4338.84 3504
4339.46 3410
4340.08 3341
4340.70 3629
4341.32 3670
4341.94 3920
4342.57 3676
4343.19 3412
4343.81 3706
4344.43 3709
4345.05 4123
4345.67 4488
4346.29 4736
4346.92 4976
4347.54 5534
4348.16 6233
4348.78 6921
4349.40 6914
4350.03 6773
4350.65 6356
4351.27 6331
4351.89 5546
4352.51 5093
4353.14 4619
4353.76 3979
4354.38 3815
4355.00 3801
4355.63 3431
4356.25 3337
4356.87 3372
4357.49 3225
4358.12 3368
4358.74 3164
4359.36 3321
4359.98 3404
4360.61 3245
4361.23 3427
4361.85 3268
4362.48 3216
4363.10 3231
4363.72 3295
4364.34 3339
4364.97 3417
4365.59 3290
4366.21 3093
4366.84 3339
4367.46 3309
4368.08 3278
4368.71 3350
4369.33 2993
4369.95 2999
4370.58 2923
4371.20 3021
4371.82 2948
4372.45 2938
4373.07 2804
4373.70 2842
4374.32 2846
4374.94 3032
4375.57 2915
4376.19 2710
4376.81 2690
4377.44 2800
4378.06 3145
4378.69 3045
4379.31 3081
4379.94 3245
4380.56 3213
4381.18 3106
4381.81 3068
4382.43 3071
4383.06 3229
4383.68 3136
4384.31 3069
4384.93 3080
4385.55 3095
4386.18 3212
4386.80 3171
4387.43 2941
4388.05 3085
4388.68 3172
4389.30 3091
4389.93 3270
4390.55 3291
4391.18 3070
4391.80 3249
4392.43 3428
4393.05 3361
4393.68 3418
4394.30 3480
4394.93 3262
4395.55 3486
4396.18 3478
4396.80 3567
4397.43 3854
4398.05 3724
4398.68 3684
4399.31 3986
4399.93 3988
4400.56 3876
4401.18 3627
4401.81 3709
4402.43 3778
4403.06 3883
4403.69 3875
4404.31 3824
4404.94 3801
4405.56 3626
4406.19 3723
4406.82 4070
4407.44 4214
4408.07 4062
4408.69 3893
4409.32 3839
4409.95 3945
4410.57 3705
4411.20 3651
4411.83 3592
4412.45 3471
4413.08 3553
4413.71 3517
4414.33 3615
4414.96 3615
4415.59 3714
4416.21 3558
4416.84 3698
4417.47 3545
4418.09 3395
4418.72 3356
4419.35 3114
4419.97 3137
4420.60 3273
4421.23 3184
4421.85 3262
4422.48 3413
4423.11 3368
4423.74 3270
4424.36 3179
4424.99 3425
4425.62 3028
4426.25 2889
4426.87 2932
4427.50 2889
4428.13 2729
4428.76 2706
4429.38 2695
4430.01 2720
4430.64 2636
4431.27 2885
4431.89 2782
4432.52 2705
4433.15 2684
4433.78 2569
4434.41 2812
4435.03 2914
4435.66 2968
4436.29 2841
4436.92 2981
4437.55 2906
4438.18 2824
4438.80 3044
4439.43 2740
4440.06 2819
4440.69 2792
4441.32 2779
4441.95 2898
4442.57 2649
4443.20 2673
4443.83 2679
4444.46 2657
4445.09 2615
4445.72 2680
4446.35 2810
4446.98 2486
4447.61 2522
4448.23 2851
4448.86 2682
4449.49 2566
4450.12 2722
4450.75 2927
4451.38 2717
4452.01 2726
4452.64 2692
4453.27 2666
4453.90 2644
4454.53 2538
4455.16 2518
4455.79 2695
4456.42 2657
4457.05 2791
4457.67 2836
4458.30 2831
4458.93 2854
4459.56 2720
4460.19 2750
4460.82 2934
4461.45 2997
4462.08 2808
4462.71 2732
4463.34 2772
4463.97 2704
4464.60 2667
4465.23 2531
4465.86 2682
4466.49 2441
4467.13 2546
4467.76 2388
4468.39 2380
4469.02 2449
4469.65 2373
4470.28 2565
4470.91 2712
4471.54 2500
4472.17 2494
4472.80 2375
4473.43 2380
4474.06 2382
4474.69 2368
4475.32 2490
4475.95 2283
4476.59 2219
4477.22 2453
4477.85 2476
4478.48 2447
4479.11 2468
4479.74 2455
4480.37 2458
4481.00 2558
4481.64 2391
4482.27 2336
4482.90 2404
4483.53 2414
4484.16 2583
4484.79 2673
4485.42 2483
4486.06 2558
4486.69 2372
4487.32 2385
4487.95 2477
4488.58 2567
4489.22 2497
4489.85 2601
4490.48 2522
4491.11 2528
4491.74 2464
4492.38 2709
4493.01 2427
4493.64 2597
4494.27 2562
4494.90 2411
4495.54 2533
4496.17 2693
4496.80 2540
4497.43 2470
4498.07 2518
4498.70 2462
4499.33 2700
4499.96 2585
4500.60 2622
4501.23 2756
4501.86 2877
4502.50 2835
4503.13 3075
4503.76 3275
4504.39 3194
4505.03 3326
4505.66 3106
4506.29 3048
4506.93 2996
4507.56 2967
4508.19 3153
4508.83 3028
4509.46 2854
4510.09 2872
4510.73 2837
4511.36 2781
4511.99 2585
4512.63 2666
4513.26 2641
4513.89 2641
4514.53 2582
4515.16 2629
4515.80 2700
4516.43 2568
4517.06 2603
4517.70 2545
4518.33 2525
4518.97 2589
4519.60 2638
4520.23 2603
4520.87 2591
4521.50 2800
4522.14 2598
4522.77 2438
4523.40 2431
4524.04 2621
4524.67 2583
4525.31 2657
4525.94 2827
4526.58 2948
4527.21 2947
4527.85 3131
4528.48 3286
4529.12 3169
4529.75 3410
4530.38 3977
4531.02 4324
4531.65 4643
4532.29 5177
4532.92 5687
4533.56 5959
4534.19 6139
4534.83 6458
4535.46 6204
4536.10 5701
4536.74 5315
4537.37 4933
4538.01 4325
4538.64 4009
4539.28 3783
4539.91 3549
4540.55 3228
4541.18 3063
4541.82 2927
4542.45 2737
4543.09 2624
4543.73 2700
4544.36 2608
4545.00 2567
4545.63 2705
4546.27 2807
4546.91 2501
4547.54 2522
4548.18 2639
4548.81 2487
4549.45 2426
4550.09 2433
4550.72 2635
4551.36 2606
4551.99 2305
4552.63 2571
4553.27 2677
4553.90 2608
4554.54 2732
4555.18 2581
4555.81 2405
4556.45 2491
4557.09 2626
4557.72 2532
4558.36 2395
4559.00 2448
4559.63 2485
4560.27 2536
4560.91 2660
4561.54 2658
4562.18 2569
4562.82 2587
4563.46 2566
4564.09 2547
4564.73 2694
4565.37 2674
4566.00 2609
4566.64 2675
4567.28 2769
4567.92 2680
4568.55 2785
4569.19 2747
4569.83 2862
4570.47 2868
4571.10 2773
4571.74 2816
4572.38 2767
4573.02 2816
4573.66 2851
4574.29 2898
4574.93 2852
4575.57 2753
4576.21 2361
4576.85 2413
4577.48 2429
4578.12 2420
4578.76 2480
4579.40 2529
4580.04 2530
4580.67 2484
4581.31 2324
4581.95 2432
4582.59 2598
4583.23 2682
4583.87 2812
4584.51 2735
4585.14 2537
4585.78 2608
4586.42 2706
4587.06 2633
4587.70 2694
4588.34 2466
4588.98 2540
4589.62 2675
4590.26 2803
4590.89 2774
4591.53 2870
4592.17 2724
4592.81 2899
4593.45 2873
4594.09 2748
4594.73 2827
4595.37 2845
4596.01 2845
4596.65 2615
4597.29 2708
4597.93 2627
4598.57 2751
4599.21 2452
4599.85 2598
4600.49 2597
4601.12 2776
4601.76 2680
4602.40 2763
4603.04 2991
4603.68 2945
4604.32 2975
4604.96 2888
4605.60 2908
4606.24 2928
4606.88 2932
4607.52 2933
4608.17 2794
4608.81 2822
4609.45 2942
4610.09 2981
4610.73 2907
4611.37 2831
4612.01 3086
4612.65 2894
4613.29 2960
4613.93 2663
4614.57 2646
4615.21 2771
4615.85 2702
4616.49 2576
4617.13 2820
4617.77 2767
4618.41 2661
4619.06 2606
4619.70 2442
4620.34 2547
4620.98 2587
4621.62 2476
4622.26 2484
4622.90 2634
4623.54 2491
4624.19 2390
4624.83 2499
4625.47 2490
4626.11 2575
4626.75 2538
4627.39 2507
4628.03 2414
4628.68 2364
4629.32 2525
4629.96 2456
4630.60 2496
4631.24 2656
4631.89 2411
4632.53 2632
4633.17 2423
4633.81 2490
4634.45 2516
4635.10 2702
4635.74 2667
4636.38 2685
4637.02 2648
4637.66 2774
4638.31 2847
4638.95 2860
4639.59 2933
4640.23 3058
4640.88 3285
4641.52 2921
4642.16 2845
4642.80 3104
4643.45 3016
4644.09 3038
4644.73 2928
4645.38 2740
4646.02 2761
4646.66 2713
4647.30 2686
4647.95 2639
4648.59 2671
4649.23 2747
4649.88 2587
4650.52 2673
4651.16 2772
4651.81 2532
4652.45 2580
4653.09 2750
4653.74 2918
4654.38 2918
4655.02 3049
4655.67 2951
4656.31 2881
4656.95 2709
4657.60 2846
4658.24 2628
4658.89 2619
4659.53 2659
4660.17 2444
4660.82 2355
4661.46 2367
4662.10 2523
4662.75 2510
4663.39 2418
4664.04 2415
4664.68 2324
4665.33 2233
4665.97 2428
4666.61 2537
4667.26 2338
4667.90 2352
4668.55 2408
4669.19 2374
4669.84 2327
4670.48 2317
4671.12 2595
4671.77 2535
4672.41 2454
4673.06 2318
4673.70 2437
4674.35 2417
4674.99 2359
4675.64 2376
4676.28 2329
4676.93 2281
4677.57 2319
4678.22 2427
4678.86 2457
4679.51 2472
4680.15 2435
4680.80 2546
4681.44 2508
4682.09 2563
4682.74 2700
4683.38 2810
4684.03 2770
4684.67 2707
4685.32 2766
4685.96 2691
4686.61 2678
4687.25 2701
4687.90 2651
4688.55 2762
4689.19 2505
4689.84 2519
4690.48 2654
4691.13 2582
4691.78 2484
4692.42 2354
4693.07 2262
4693.71 2532
4694.36 2629
4695.01 2577
4695.65 2679
4696.30 2750
4696.95 2849
4697.59 2810
4698.24 2997
4698.89 2867
4699.53 3008
4700.18 3266
4700.83 3241
4701.47 3553
4702.12 3862
4702.77 3731
4703.41 3523
4704.06 3284
4704.71 3099
4705.35 2806
4706.00 2846
4706.65 2890
4707.29 2623
4707.94 2728
4708.59 2750
4709.24 2784
4709.88 2830
4710.53 2871
4711.18 2854
4711.83 2764
4712.47 2882
4713.12 2957
4713.77 2867
4714.42 2923
4715.06 3093
4715.71 2812
4716.36 2822
4717.01 2722
4717.65 2601
4718.30 2705
4718.95 2636
4719.60 2810
4720.25 2771
4720.89 2758
4721.54 2710
4722.19 2618
4722.84 2733
4723.49 2892
4724.13 2803
4724.78 2778
4725.43 2860
4726.08 2906
4726.73 2840
4727.38 2998
4728.03 3081
4728.67 3267
4729.32 3228
4729.97 3072
4730.62 3038
4731.27 3256
4731.92 3312
4732.57 3098
4733.22 2682
4733.86 2655
4734.51 2774
4735.16 2473
4735.81 2600
4736.46 2685
4737.11 2697
4737.76 2705
4738.41 2827
4739.06 2697
4739.71 2701
4740.36 2597
4741.01 2629
4741.65 2533
4742.30 2494
4742.95 2620
4743.60 2977
4744.25 3009
4744.90 2735
4745.55 2884
4746.20 2841
4746.85 2668
4747.50 2724
4748.15 2847
4748.80 3020
4749.45 2842
4750.10 2814
4750.75 2702
4751.40 2813
4752.05 2855
4752.70 3047
4753.35 3206
4754.00 3270
4754.65 3350
4755.30 3179
4755.95 3321
4756.61 3314
4757.26 3173
4757.91 3055
4758.56 2987
4759.21 2810
4759.86 2808
4760.51 3065
4761.16 2829
4761.81 2669
4762.46 2588
4763.11 2582
4763.76 2623
4764.41 2823
4765.07 2810
4765.72 2904
4766.37 3043
4767.02 3126
4767.67 3280
4768.32 3531
4768.97 3920
4769.62 3788
4770.28 3678
4770.93 3475
4771.58 3398
4772.23 3387
4772.88 3112
4773.53 2908
4774.19 2830
4774.84 2868
4775.49 2845
4776.14 2633
4776.79 2745
4777.44 2686
4778.10 2643
4778.75 2715
4779.40 2641
4780.05 2712
4780.70 2822
4781.36 2937
4782.01 3007
4782.66 2865
4783.31 2779
4783.97 3103
4784.62 2993
4785.27 2819
4785.92 2808
4786.58 2726
4787.23 2758
4787.88 2747
4788.53 2678
4789.19 2687
4789.84 2695
4790.49 2685
4791.15 2692
4791.80 2543
4792.45 2415
4793.10 2641
4793.76 2676
4794.41 2366
4795.06 2465
4795.72 2505
4796.37 2405
4797.02 2451
4797.68 2633
4798.33 2489
4798.98 2484
4799.64 2504
4800.29 2515
4800.94 2565
4801.60 2491
4802.25 2541
4802.90 2398
4803.56 2465
4804.21 2466
4804.87 2395
4805.52 2435
4806.17 2520
4806.83 2489
4807.48 2412
4808.14 2476
4808.79 2539
4809.44 2483
4810.10 2319
4810.75 2330
4811.41 2398
4812.06 2495
4812.71 2437
4813.37 2488
4814.02 2368
4814.68 2349
4815.33 2427
4815.99 2591
4816.64 2510
4817.30 2532
4817.95 2594
4818.61 2802
4819.26 2761
4819.92 2760
4820.57 2925
4821.23 2977
4821.88 2843
4822.53 3268
4823.19 3126
4823.85 2969
4824.50 2983
4825.16 2941
4825.81 3051
4826.47 3073
4827.12 3048
4827.78 3278
4828.43 3277
4829.09 3029
4829.74 3058
4830.40 2900
4831.05 2938
4831.71 2921
4832.37 2860
4833.02 2770
4833.68 2816
4834.33 3049
4834.99 2980
4835.64 3221
4836.30 3097
4836.96 3172
4837.61 3268
4838.27 3375
4838.92 3438
4839.58 3407
4840.24 3244
4840.89 3466
4841.55 3200
4842.21 3274
4842.86 3404
4843.52 3609
4844.18 3404
4844.83 3413
4845.49 3375
4846.14 3242
4846.80 3309
4847.46 3253
4848.11 3369
4848.77 3569
4849.43 3512
4850.09 3525
4850.74 3682
4851.40 4032
4852.06 4078
4852.71 4173
4853.37 4250
4854.03 4343
4854.68 4225
4855.34 4207
4856.00 4152
4856.66 3849
4857.31 3799
4857.97 3654
4858.63 3796
4859.29 3464
4859.94 3634
4860.60 3530
4861.26 3715
4861.92 3864
4862.57 3624
4863.23 3600
4863.89 3643
4864.55 3717
4865.21 3714
4865.86 3729
4866.52 3457
4867.18 3423
4867.84 3467
4868.50 3548
4869.15 3640
4869.81 3565
4870.47 3565
4871.13 3412
4871.79 3338
4872.45 3319
4873.10 3189
4873.76 3235
4874.42 3227
4875.08 3260
4875.74 3324
4876.40 3191
4877.06 3079
4877.71 3326
4878.37 3456
4879.03 3386
4879.69 3315
4880.35 3255
4881.01 3173
4881.67 3101
4882.33 3227
4882.99 3301
4883.65 3160
4884.30 3069
4884.96 2982
4885.62 3021
4886.28 2852
4886.94 2838
4887.60 2986
4888.26 2981
4888.92 2990
4889.58 3201
4890.24 3418
4890.90 3505
4891.56 3368
4892.22 3547
4892.88 3655
4893.54 3668
4894.20 3856
4894.86 3868
4895.52 3496
4896.18 3387
4896.84 3368
4897.50 3205
4898.16 3093
4898.82 2910
4899.48 3058
4900.14 3005
4900.80 3142
4901.46 3394
4902.12 3432
4902.78 3264
4903.44 3549
4904.10 3274
4904.76 3328
4905.42 3410
4906.08 3225
4906.74 2957
4907.40 2904
4908.06 3023
4908.73 3042
4909.39 2844
4910.05 2804
4910.71 2627
4911.37 2826
4912.03 2739
4912.69 2877
4913.35 2988
4914.01 2616
4914.68 2581
4915.34 2644
4916.00 2659
4916.66 2635
4917.32 2584
4917.98 2647
4918.64 2617
4919.31 2684
4919.97 2678
4920.63 2518
4921.29 2452
4921.95 2397
4922.61 2439
4923.28 2486
4923.94 2482
4924.60 2678
4925.26 2597
4925.92 2524
4926.59 2391
4927.25 2549
4927.91 2751
4928.57 2708
4929.23 2686
4929.90 2818
4930.56 2746
4931.22 3041
4931.88 3022
4932.55 2954
4933.21 3045
4933.87 2934
4934.53 3237
4935.20 3231
4935.86 3309
4936.52 3040
4937.18 2960
4937.85 3038
4938.51 2907
4939.17 2809
4939.84 2770
4940.50 2715
4941.16 2702
4941.82 2633
4942.49 2619
4943.15 2585
4943.81 2620
4944.48 2699
4945.14 2614
4945.80 2446
4946.47 2671
4947.13 2540
4947.79 2574
4948.46 2608
4949.12 2644
4949.79 2512
4950.45 2429
4951.11 2431
4951.78 2409
4952.44 2462
4953.10 2432
4953.77 2324
4954.43 2492
4955.10 2373
4955.76 2394
4956.42 2445
4957.09 2506
4957.75 2312
4958.42 2375
4959.08 2747
4959.74 2637
4960.41 2605
4961.07 2568
4961.74 2639
4962.40 2763
4963.07 2946
4963.73 2994
4964.40 3337
4965.06 3458
4965.73 3554
4966.39 3598
4967.05 3613
4967.72 3596
4968.38 3747
4969.05 3576
4969.71 3398
4970.38 3101
4971.04 3033
4971.71 2860
4972.37 2679
4973.04 2824
4973.70 2862
4974.37 2877
4975.04 2943
4975.70 2818
4976.37 2786
4977.03 2963
4977.70 2913
4978.36 2770
4979.03 2885
4979.69 2895
4980.36 2718
4981.03 2813
4981.69 2685
4982.36 2806
4983.02 2987
4983.69 2884
4984.35 2896
4985.02 2899
4985.69 2808
4986.35 2970
4987.02 3157
4987.68 3062
4988.35 3364
4989.02 3387
4989.68 3674
4990.35 4140
4991.02 4159
4991.68 4343
4992.35 4343
4993.02 4115
4993.68 3880
4994.35 3631
4995.02 3472
4995.68 3263
4996.35 3091
4997.02 2926
4997.68 2787
4998.35 2845
4999.02 2503
4999.68 2425
5000.35 2416
5001.02 2392
5001.68 2490
5002.35 2388
5003.02 2328
5003.69 2228
5004.35 2181
5005.02 2220
5005.69 2210
5006.35 2095
5007.02 2137
5007.69 2277
5008.36 2324
5009.02 2168
5009.69 2172
5010.36 2393
5011.03 2304
5011.70 2263
5012.36 2226
5013.03 2351
5013.70 2403
5014.37 2170
5015.04 2237
5015.70 2371
5016.37 2382
5017.04 2266
5017.71 2195
5018.38 2228
5019.04 2317
5019.71 2358
5020.38 2306
5021.05 2536
5021.72 2532
5022.39 2553
5023.05 2514
5023.72 2683
5024.39 2733
5025.06 2771
5025.73 2665
5026.40 2801
5027.07 2829
5027.74 2718
5028.40 2620
5029.07 2655
5029.74 2722
5030.41 2569
5031.08 2451
5031.75 2440
5032.42 2362
5033.09 2387
5033.76 2399
5034.43 2351
5035.10 2324
5035.76 2388
5036.43 2207
5037.10 2160
5037.77 2289
5038.44 2308
5039.11 2075
5039.78 2126
5040.45 2288
5041.12 2329
5041.79 2278
5042.46 2418
5043.13 2253
5043.80 2343
5044.47 2302
5045.14 2258
5045.81 2216
5046.48 2279
5047.15 2383
5047.82 2306
5048.49 2237
5049.16 2241
5049.83 2334
5050.50 2211
5051.17 2272
5051.84 2287
5052.51 2334
5053.18 2398
5053.85 2410
5054.52 2543
5055.20 2321
5055.87 2274
5056.54 2219
5057.21 2225
5057.88 2295
5058.55 2367
5059.22 2334
5059.89 2213
5060.56 2222
5061.23 2103
5061.90 2178
5062.58 2280
5063.25 2190
5063.92 2156
5064.59 2084
5065.26 2249
5065.93 2164
5066.60 2021
5067.27 2118
5067.95 2308
5068.62 2257
5069.29 2188
5069.96 2072
5070.63 2200
5071.30 2276
5071.98 2105
5072.65 1958
5073.32 2045
5073.99 2067
5074.66 2017
5075.34 1987
5076.01 2142
5076.68 1993
5077.35 2084
5078.02 2082
5078.70 2298
5079.37 2273
5080.04 2369
5080.71 2520
5081.39 2382
5082.06 2338
5082.73 2408
5083.40 2375
5084.08 2161
5084.75 2318
5085.42 2246
5086.09 2427
5086.77 2396
5087.44 2265
5088.11 2263
5088.79 2291
5089.46 2302
5090.13 2333
5090.80 2329
5091.48 2396
5092.15 2154
5092.82 2447
5093.50 2595
5094.17 2545
5094.84 2685
5095.52 2655
5096.19 2579
5096.86 2528
5097.54 2693
5098.21 2514
5098.88 2413
5099.56 2309
5100.23 2116
5100.90 2226
5101.58 2126
5102.25 2205
5102.93 2387
5103.60 2323
5104.27 2446
5104.95 2501
5105.62 2623
5106.30 2817
5106.97 2760
5107.64 2913
5108.32 2618
5108.99 2714
5109.67 2673
5110.34 2477
5111.02 2511
5111.69 2535
5112.36 2288
5113.04 2439
5113.71 2243
5114.39 2218
5115.06 2257
5115.74 2183
5116.41 2194
5117.09 2105
5117.76 1982
5118.44 1995
5119.11 2169
5119.79 2259
5120.46 2267
5121.14 2390
5121.81 2369
5122.49 2300
5123.16 2221
5123.84 2159
5124.51 2306
5125.19 2252
5125.86 2221
5126.54 2113
5127.21 2160
5127.89 2337
5128.56 2373
5129.24 2250
5129.92 2251
5130.59 2235
5131.27 2272
5131.94 2339
5132.62 2236
5133.29 2233
5133.97 2183
5134.65 2290
5135.32 2219
5136.00 2265
5136.67 2246
5137.35 2260
5138.03 2455
5138.70 2272
5139.38 2215
5140.05 2301
5140.73 2321
5141.41 2395
5142.08 2337
5142.76 2350
5143.44 2229
5144.11 2281
5144.79 2371
5145.47 2314
5146.14 2357
5146.82 2190
5147.50 2023
5148.17 2094
5148.85 2289
5149.53 2197
5150.20 2148
5150.88 2289
5151.56 2144
5152.24 2184
5152.91 2250
5153.59 2129
5154.27 2061
5154.94 1974
5155.62 2015
5156.30 1987
5156.98 1941
5157.65 2148
5158.33 2017
5159.01 2119
5159.69 2104
5160.36 2018
5161.04 1982
5161.72 2037
5162.40 2128
5163.07 2132
5163.75 1975
5164.43 1937
5165.11 1960
5165.79 2011
5166.46 2142
5167.14 2244
5167.82 2258
5168.50 2097
5169.18 2076
5169.86 2030
5170.53 2233
5171.21 2240
5171.89 2050
5172.57 2055
5173.25 2069
5173.93 2034
5174.60 1935
5175.28 1939
5175.96 2099
5176.64 2128
5177.32 2249
5178.00 2158
5178.68 2113
5179.36 2075
5180.03 2169
5180.71 2236
5181.39 2057
5182.07 2134
5182.75 2104
5183.43 2190
5184.11 2096
5184.79 2107
5185.47 2111
5186.15 2207
5186.83 2155
5187.51 2040
5188.18 1906
5188.86 2020
5189.54 1994
5190.22 1919
5190.90 1842
5191.58 1978
5192.26 1924
5192.94 1882
5193.62 1882
5194.30 2076
5194.98 2139
5195.66 2191
5196.34 1967
5197.02 1918
5197.70 1939
5198.38 1883
5199.06 2115
5199.74 2062
5200.42 1924
5201.10 1958
5201.78 1961
5202.46 2022
5203.14 2040
5203.82 2074
5204.50 1954
5205.19 1891
5205.87 2103
5206.55 2118
5207.23 2072
5207.91 1933
5208.59 2082
5209.27 2186
5209.95 2331
5210.63 2298
5211.31 2597
5211.99 2549
5212.67 2629
5213.36 2561
5214.04 2532
5214.72 2457
5215.40 2599
5216.08 2436
5216.76 2376
5217.44 2184
5218.12 2081
5218.81 2097
5219.49 2222
5220.17 2214
5220.85 2146
5221.53 2328
5222.21 2083
5222.90 2151
5223.58 2198
5224.26 2205
5224.94 2191
5225.62 2271
5226.30 2103
5226.99 2240
5227.67 2284
5228.35 2169
5229.03 2137
5229.71 2133
5230.40 2048
5231.08 2097
5231.76 2116
5232.44 2163
5233.13 2211
5233.81 2167
5234.49 2187
5235.17 2082
5235.86 2045
5236.54 2260
5237.22 2211
5237.90 2283
5238.59 2142
5239.27 2122
5239.95 2127
5240.64 2199
5241.32 2341
5242.00 2262
5242.68 2182
5243.37 2100
5244.05 2065
5244.73 2160
5245.42 2250
5246.10 2054
5246.78 2033
5247.47 2167
5248.15 2193
5248.83 2116
5249.52 2111
5250.20 2171
5250.88 2184
5251.57 2274
5252.25 2269
5252.93 2124
5253.62 2240
5254.30 2368
5254.99 2277
5255.67 2398
5256.35 2262
5257.04 2139
5257.72 2051
5258.41 2038
5259.09 1887
5259.77 1970
5260.46 2099
5261.14 2117
5261.83 2124
5262.51 2126
5263.20 2131
5263.88 2203
5264.56 2165
5265.25 2282
5265.93 2160
5266.62 2204
5267.30 2262
5267.99 2275
5268.67 2257
5269.36 2229
5270.04 2268
5270.73 2149
5271.41 2153
5272.10 2094
5272.78 2004
5273.47 2141
5274.15 2192
5274.84 2066
5275.52 2119
5276.21 2070
5276.89 2032
5277.58 2010
5278.26 2049
5278.95 2094
5279.63 2357
5280.32 2125
5281.00 2301
5281.69 2317
5282.38 2426
5283.06 2365
5283.75 2444
5284.43 2545
5285.12 2622
5285.80 2545
5286.49 2462
5287.18 2385
5287.86 2388
5288.55 2174
5289.23 2282
5289.92 2196
5290.61 2164
5291.29 2097
5291.98 2098
5292.66 2208
5293.35 2261
5294.04 2170
5294.72 2335
5295.41 2370
5296.10 2258
5296.78 2153
5297.47 2028
5298.16 2145
5298.84 2249
5299.53 2151
5300.22 2293
5300.90 2088
5301.59 2121
5302.28 2266
5302.96 2172
5303.65 2067
5304.34 2217
5305.03 2318
5305.71 2288
5306.40 2151
5307.09 2272
5307.77 2440
5308.46 2203
5309.15 2238
5309.84 2272
5310.52 2398
5311.21 2320
5311.90 2198
5312.59 2320
5313.27 2359
5313.96 2365
5314.65 2418
5315.34 2428
5316.02 2205
5316.71 2079
5317.40 2096
5318.09 2269
5318.78 2362
5319.46 2210
5320.15 2187
5320.84 2229
5321.53 2461
5322.22 2429
5322.90 2370
5323.59 2458
5324.28 2478
5324.97 2572
5325.66 2505
5326.35 2314
5327.04 2307
5327.72 2264
5328.41 2268
5329.10 2195
5329.79 2097
5330.48 2487
5331.17 2506
5331.86 2510
5332.54 2480
5333.23 2382
5333.92 2582
5334.61 2550
5335.30 2439
5335.99 2380
5336.68 2444
5337.37 2518
5338.06 2418
5338.75 2502
5339.44 2521
5340.12 2316
5340.81 2177
5341.50 2103
5342.19 2142
5342.88 2228
5343.57 2458
5344.26 2317
5344.95 2250
5345.64 2242
5346.33 2351
5347.02 2484
5347.71 2576
5348.40 2744
5349.09 2726
5349.78 2940
5350.47 3200
5351.16 3146
5351.85 3347
5352.54 3435
5353.23 3737
5353.92 3728
5354.61 3748
5355.30 3912
5355.99 3523
5356.68 3169
5357.37 3207
5358.06 2950
5358.75 2757
5359.44 2686
5360.14 2391
5360.83 2503
5361.52 2414
5362.21 2255
5362.90 2282
5363.59 2254
5364.28 2355
5364.97 2295
5365.66 2449
5366.35 2203
5367.04 2336
5367.74 2356
5368.43 2353
5369.12 2376
5369.81 2198
5370.50 2129
5371.19 2292
5371.88 2174
5372.57 2130
5373.27 2158
5373.96 2303
5374.65 2253
5375.34 2231
5376.03 2188
5376.72 2265
5377.42 2223
5378.11 2191
5378.80 2222
5379.49 2441
5380.18 2540
5380.88 2546
5381.57 2647
5382.26 2588
5382.95 2768
5383.64 2862
5384.34 2864
5385.03 2860
5385.72 2775
5386.41 2707
5387.11 2800
5387.80 2511
5388.49 2445
5389.18 2470
5389.88 2319
5390.57 2249
5391.26 2394
5391.95 2301
5392.65 2346
5393.34 2402
5394.03 2173
5394.72 2348
5395.42 2143
5396.11 2230
5396.80 2238
5397.50 2145
5398.19 2169
5398.88 2120
5399.58 2295
5400.27 2190
5400.96 1992
5401.66 1959
5402.35 2068
5403.04 1967
5403.74 2012
5404.43 2110
5405.12 2035
5405.82 2137
5406.51 2119
5407.20 2000
5407.90 2111
5408.59 2111
5409.28 2090
5409.98 2154
5410.67 2094
5411.37 2047
5412.06 2173
5412.75 2067
5413.45 2132
5414.14 2202
5414.84 2185
5415.53 2124
5416.23 2078
5416.92 2100
5417.61 1992
5418.31 1991
5419.00 2045
5419.70 2010
5420.39 2057
5421.09 1901
5421.78 2039
5422.48 2086
5423.17 2240
5423.87 2244
5424.56 2127
5425.25 2217
5425.95 2133
5426.64 2139
5427.34 2090
5428.03 2058
5428.73 2029
5429.42 1887
5430.12 1999
5430.82 2100
5431.51 2075
5432.21 2190
5432.90 2118
5433.60 2055
5434.29 2215
5434.99 2136
5435.68 2135
5436.38 2214
5437.07 2222
5437.77 2339
5438.47 2508
5439.16 2460
5439.86 2584
5440.55 2608
5441.25 2380
5441.94 2493
5442.64 2313
5443.34 2337
5444.03 2426
5444.73 2330
5445.42 2381
5446.12 2718
5446.82 2730
5447.51 2692
5448.21 2944
5448.91 3145
5449.60 3113
5450.30 3085
5450.99 3172
5451.69 3198
5452.39 3258
5453.08 3093
5453.78 3037
5454.48 2707
5455.17 2749
5455.87 2621
5456.57 2454
5457.27 2466
5457.96 2416
5458.66 2332
5459.36 2145
5460.05 2203
5460.75 2286
5461.45 2535
5462.14 2638
5462.84 2385
5463.54 2455
5464.24 2496
5464.93 2340
5465.63 2440
5466.33 2618
5467.03 2489
5467.72 2555
5468.42 2546
5469.12 2473
5469.82 2459
5470.51 2310
5471.21 2331
5471.91 2386
5472.61 2628
5473.31 2517
5474.00 2632
5474.70 2504
5475.40 2408
5476.10 2511
5476.80 2422
5477.49 2463
5478.19 2590
5478.89 2659
5479.59 2818
5480.29 2891
5480.99 2848
5481.68 2921
5482.38 3200
5483.08 3293
5483.78 3253
5484.48 3185
5485.18 3222
5485.88 3264
5486.57 3025
5487.27 2882
5487.97 2894
5488.67 3017
5489.37 2865
5490.07 2891
5490.77 2946
5491.47 2807
5492.17 2781
5492.87 2609
5493.56 2821
5494.26 3014
5494.96 3047
5495.66 2900
5496.36 2834
5497.06 3039
5497.76 2923
5498.46 3033
5499.16 3084
5499.86 3204
5500.56 3159
5501.26 3502
5501.96 4041
5502.66 4326
5503.36 4452
5504.06 4544
5504.76 4578
5505.46 4676
5506.16 4296
5506.86 3999
5507.56 4025
5508.26 3620
5508.96 3314
5509.66 3282
5510.36 3214
5511.06 3219
5511.76 3119
5512.46 3100
5513.16 3190
5513.86 3101
5514.56 2935
5515.26 2708
5515.96 2797
5516.66 2881
5517.36 2680
5518.07 2768
5518.77 2719
5519.47 2703
5520.17 2655
5520.87 2663
5521.57 2618
5522.27 2611
5522.97 2498
5523.67 2508
5524.37 2500
5525.08 2601
5525.78 2624
5526.48 2456
5527.18 2326
5527.88 2408
5528.58 2539
5529.28 2434
5529.99 2326
5530.69 2236
5531.39 2175
5532.09 2217
5532.79 2175
5533.49 2272
5534.20 2283
5534.90 2163
5535.60 2252
5536.30 2212
5537.00 2187
5537.70 2253
5538.41 2200
5539.11 2192
5539.81 2174
5540.51 2026
5541.22 1985
5541.92 2044
5542.62 2025
5543.32 2030
5544.02 2092
5544.73 2284
5545.43 2256
5546.13 2232
5546.84 2156
5547.54 2162
5548.24 2274
5548.94 2366
5549.65 2280
5550.35 2251
5551.05 2136
5551.75 2188
5552.46 2302
5553.16 2282
5553.86 2265
5554.57 2285
5555.27 2155
5555.97 2025
5556.68 2023
5557.38 2166
5558.08 2022
5558.79 2077
5559.49 2043
5560.19 2172
5560.90 2022
5561.60 2030
5562.30 2194
5563.01 2064
5563.71 2068
5564.41 2147
5565.12 2137
5565.82 2145
5566.53 2291
5567.23 2311
5567.93 2277
5568.64 2217
5569.34 2141
5570.05 2226
5570.75 2150
5571.45 2067
5572.16 2105
5572.86 2059
5573.57 2125
5574.27 1970
5574.98 2165
5575.68 2187
5576.38 2019
5577.09 2063
5577.79 2003
5578.50 2058
5579.20 2091
5579.91 2255
5580.61 2301
5581.32 2301
5582.02 2150
5582.73 2146
5583.43 2143
5584.14 2103
5584.84 2096
5585.55 2175
5586.25 2095
5586.96 2139
5587.66 2158
5588.37 2067
5589.07 2081
5589.78 2020
5590.48 2040
5591.19 2229
5591.89 2359
5592.60 2008
5593.31 2082
5594.01 1974
5594.72 2023
5595.42 2081
5596.13 2067
5596.83 2101
5597.54 2049
5598.25 2004
5598.95 2092
5599.66 2001
5600.36 1911
5601.07 2010
5601.78 1992
5602.48 1940
5603.19 1846
5603.89 1819
5604.60 1992
5605.31 2114
5606.01 1902
5606.72 1836
5607.43 1920
5608.13 2050
5608.84 1939
5609.54 1839
5610.25 2091
5610.96 2111
5611.66 1914
5612.37 1926
5613.08 2024
5613.79 1892
5614.49 2010
5615.20 2010
5615.91 1842
5616.61 1880
5617.32 1954
5618.03 1829
5618.73 1959
5619.44 1853
5620.15 1753
5620.86 1809
5621.56 1853
5622.27 1797
5622.98 1923
5623.69 1886
5624.39 2011
5625.10 2030
5625.81 1809
5626.52 2026
5627.22 2112
5627.93 2122
5628.64 1971
5629.35 1966
5630.05 2033
5630.76 1994
5631.47 1920
5632.18 2036
5632.89 2211
5633.59 2117
5634.30 2003
5635.01 1948
5635.72 2038
5636.43 2108
5637.14 2072
5637.84 2016
5638.55 2118
5639.26 1973
5639.97 2138
5640.68 2064
5641.39 2143
5642.10 2377
5642.80 2275
5643.51 2287
5644.22 2406
5644.93 2364
5645.64 2252
5646.35 2137
5647.06 2307
5647.77 2119
5648.47 2058
5649.18 2029
5649.89 1980
5650.60 2066
5651.31 2070
5652.02 1980
5652.73 1963
5653.44 2060
5654.15 2002
5654.86 2064
5655.57 2107
5656.28 2067
5656.99 2122
5657.70 2280
5658.41 2220
5659.12 2416
5659.83 2332
5660.54 2326
5661.24 2376
5661.95 2229
5662.66 2238
5663.37 2232
5664.08 2304
5664.79 2114
5665.50 2142
5666.21 2039
5666.93 2137
5667.64 2073
5668.35 2097
5669.06 2245
5669.77 2226
5670.48 2249
5671.19 2167
5671.90 2171
5672.61 2233
5673.32 2196
5674.03 2273
5674.74 2268
5675.45 2176
5676.16 2206
5676.87 2161
5677.58 2055
5678.29 2019
5679.01 1921
5679.72 1947
5680.43 1967
5681.14 1946
5681.85 1983
5682.56 1888
5683.27 2081
5683.98 1911
5684.69 1951
5685.41 2064
5686.12 1844
5686.83 1792
5687.54 1828
5688.25 1993
5688.96 2047
5689.67 1947
5690.39 2026
5691.10 2030
5691.81 2006
5692.52 1956
5693.23 2013
5693.95 2033
5694.66 1969
5695.37 1859
5696.08 1875
5696.79 1916
5697.51 1827
5698.22 1931
5698.93 1879
5699.64 1941
5700.35 2000
5701.07 1855
5701.78 1940
5702.49 1838
5703.20 1840
5703.92 1902
5704.63 1920
5705.34 1743
5706.05 1845
5706.77 1873
5707.48 1854
5708.19 1877
5708.90 1910
5709.62 1887
5710.33 1901
5711.04 1972
5711.76 1894
5712.47 1809
5713.18 1874
5713.90 1935
5714.61 1816
5715.32 1862
5716.04 1880
5716.75 1855
5717.46 1946
5718.18 1893
5718.89 1759
5719.60 1806
5720.32 1973
5721.03 1789
5721.74 1804
5722.46 1818
5723.17 1916
5723.88 1837
5724.60 1948
5725.31 1877
5726.03 2128
5726.74 1957
5727.45 2008
5728.17 2106
5728.88 2219
5729.60 2340
5730.31 2302
5731.02 2251
5731.74 2192
5732.45 2232
5733.17 2175
5733.88 2090
5734.60 2265
5735.31 2134
5736.02 1955
5736.74 2034
5737.45 2177
5738.17 2071
5738.88 2113
5739.60 2059
5740.31 1974
5741.03 1990
5741.74 2087
5742.46 1999
5743.17 2017
5743.89 2048
5744.60 2091
5745.32 1986
5746.03 1928
5746.75 1982
5747.46 2081
5748.18 1974
5748.89 2115
5749.61 2076
5750.32 2126
5751.04 2153
5751.76 2229
5752.47 2280
5753.19 2094
5753.90 2442
5754.62 2433
5755.33 2378
5756.05 2347
5756.77 2640
5757.48 2651
5758.20 2591
5758.91 2559
5759.63 2510
5760.34 2448
5761.06 2387
5761.78 2462
5762.49 2419
5763.21 2394
5763.93 2343
5764.64 2413
5765.36 2269
5766.07 2449
5766.79 2596
5767.51 2618
5768.22 2567
5768.94 2513
5769.66 2580
5770.37 2445
5771.09 2415
5771.81 2375
5772.52 2403
5773.24 2377
5773.96 2534
5774.67 2460
5775.39 2414
5776.11 2581
5776.83 2581
5777.54 2785
5778.26 2841
5778.98 2754
5779.69 2730
5780.41 2754
5781.13 3012
5781.85 3052
5782.56 2874
5783.28 2891
5784.00 2856
5784.72 2851
5785.43 2885
5786.15 2807
5786.87 2865
5787.59 2884
5788.30 2920
5789.02 3118
5789.74 3007
5790.46 3085
5791.18 2988
5791.89 3041
5792.61 3314
5793.33 3431
5794.05 3283
5794.77 3506
5795.48 3646
5796.20 3614
5796.92 3702
5797.64 3754
5798.36 3823
5799.08 4162
5799.80 4362
5800.51 4497
5801.23 5184
5801.95 5777
5802.67 6403
5803.39 7062
5804.11 7388
5804.83 7181
5805.54 6828
5806.26 6207
5806.98 5952
5807.70 5750
5808.42 5121
5809.14 4919
5809.86 4839
5810.58 4926
5811.30 4969
5812.02 4847
5812.74 4823
5813.45 5453
5814.17 5347
5814.89 5059
5815.61 5314
5816.33 6114
5817.05 6865
5817.77 8110
5818.49 9378
5819.21 10200
5819.93 11736
5820.65 12530
5821.37 12688
5822.09 11889
5822.81 11283
5823.53 10027
5824.25 9159
5824.97 7683
5825.69 6808
5826.41 6368
5827.13 6180
5827.85 5998
5828.57 6205
5829.29 6099
5830.01 5851
5830.73 5445
5831.45 5397
5832.17 5391
5832.89 5449
5833.61 5460
5834.33 5513
5835.06 5376
5835.78 4910
5836.50 5054
5837.22 5016
5837.94 4903
5838.66 4753
5839.38 4799
5840.10 4961
5840.82 4798
5841.54 4710
5842.26 4467
5842.99 4146
5843.71 4184
5844.43 4217
5845.15 3743
5845.87 3640
5846.59 3529
5847.31 3392
5848.04 3399
5848.76 3424
5849.48 3312
5850.20 3386
5850.92 3425
5851.64 3201
5852.36 3183
5853.09 3058
5853.81 3051
5854.53 3184
5855.25 3175
5855.97 3109
5856.70 3098
5857.42 3121
5858.14 3105
5858.86 3065
5859.58 3111
5860.31 3109
5861.03 3030
5861.75 3063
5862.47 2988
5863.20 2986
5863.92 3043
5864.64 2966
5865.36 2860
5866.09 2925
5866.81 2815
5867.53 2809
5868.25 2817
5868.98 2807
5869.70 2867
5870.42 2813
5871.15 2871
5871.87 2741
5872.59 2583
5873.31 2643
5874.04 2639
5874.76 2619
5875.48 2623
5876.21 2777
5876.93 2674
5877.65 2613
5878.38 2785
5879.10 2769
5879.82 2807
5880.55 2746
5881.27 2690
5881.99 2797
5882.72 2841
5883.44 2738
5884.17 2646
5884.89 2678
5885.61 2590
5886.34 2496
5887.06 2567
5887.78 2628
5888.51 2670
5889.23 2669
5889.96 2634
5890.68 2590
5891.41 2684
5892.13 2525
5892.85 2466
5893.58 2620
5894.30 2670
5895.03 2656
5895.75 2522
5896.48 2567
5897.20 2602
5897.92 2458
5898.65 2313
5899.37 2310
5900.10 2320
5900.82 2310
5901.55 2411
5902.27 2498
5903.00 2364
5903.72 2564
5904.45 2325
5905.17 2466
5905.90 2430
5906.62 2458
5907.35 2476
5908.07 2457
5908.80 2509
5909.52 2412
5910.25 2339
5910.97 2295
5911.70 2388
5912.43 2396
5913.15 2524
5913.88 2380
5914.60 2337
5915.33 2246
5916.05 2444
5916.78 2528
5917.50 2522
5918.23 2486
5918.96 2524
5919.68 2368
5920.41 2391
5921.13 2447
5921.86 2404
5922.59 2322
5923.31 2207
5924.04 2261
5924.76 2250
5925.49 2184
5926.22 2181
5926.94 2272
5927.67 2297
5928.40 2356
5929.12 2225
5929.85 2374
5930.58 2372
5931.30 2339
5932.03 2389
5932.76 2391
5933.48 2272
5934.21 2305
5934.94 2414
5935.66 2409
5936.39 2421
5937.12 2448
5937.84 2454
5938.57 2395
5939.30 2543
5940.02 2576
5940.75 2665
5941.48 2602
5942.21 2560
5942.93 2534
5943.66 2623
5944.39 2580
5945.12 2554
5945.84 2559
5946.57 2521
5947.30 2540
5948.03 2592
5948.75 2608
5949.48 2493
5950.21 2600
5950.94 2760
5951.67 2672
5952.39 2727
5953.12 2891
5953.85 2956
5954.58 3119
5955.31 3013
5956.03 3094
5956.76 3101
5957.49 3046
5958.22 2894
5958.95 2920
5959.67 3087
5960.40 3052
5961.13 2926
5961.86 3022
5962.59 3158
5963.32 3149
5964.05 3101
5964.77 3158
5965.50 3116
5966.23 3212
5966.96 3415
5967.69 3610
5968.42 3876
5969.15 4078
5969.88 4312
5970.61 4368
5971.33 4277
5972.06 4251
5972.79 3946
5973.52 3760
5974.25 3467
5974.98 3430
5975.71 3140
5976.44 3365
5977.17 3357
5977.90 3187
5978.63 3362
5979.36 3279
5980.09 3242
5980.82 3399
5981.55 3422
5982.28 3528
5983.01 3422
5983.74 3529
5984.46 3660
5985.19 3591
5985.92 3525
5986.65 3412
5987.38 3433
5988.11 3568
5988.85 3549
5989.58 3523
5990.31 3394
5991.04 3627
5991.77 3621
5992.50 3736
5993.23 3624
5993.96 3544
5994.69 3651
5995.42 3780
5996.15 3680
5996.88 3712
5997.61 3640
5998.34 3796
5999.07 3818
5999.80 3568
6000.53 3645
6001.26 3536
6002.00 3667
6002.73 3743
6003.46 3698
6004.19 3629
6004.92 3521
6005.65 3477
6006.38 3477
6007.11 3511
6007.84 3394
6008.58 3498
6009.31 3737
6010.04 4045
6010.77 4381
6011.50 4775
6012.23 5083
6012.96 5829
6013.70 6177
6014.43 6485
6015.16 6656
6015.89 7197
6016.62 7328
6017.36 7208
6018.09 6887
6018.82 6447
6019.55 5791
6020.28 5029
6021.02 4839
6021.75 4532
6022.48 4157
6023.21 3660
6023.94 3676
6024.68 3489
6025.41 3431
6026.14 3224
6026.87 3072
6027.61 3009
6028.34 3036
6029.07 3092
6029.80 3095
6030.54 3057
6031.27 3079
6032.00 3145
6032.73 2996
6033.47 2986
6034.20 3062
6034.93 3009
6035.67 2993
6036.40 3048
6037.13 2898
6037.87 2960
6038.60 2843
6039.33 2818
6040.07 2954
6040.80 3062
6041.53 3069
6042.27 3211
6043.00 3236
6043.73 3204
6044.47 3074
6045.20 3145
6045.93 3265
6046.67 3102
6047.40 3340
6048.13 3411
6048.87 3278
6049.60 3428
6050.34 3458
6051.07 3469
6051.80 3459
6052.54 3516
6053.27 3627
6054.01 3815
6054.74 3875
6055.47 4094
6056.21 4407
6056.94 4326
6057.68 3995
6058.41 3849
6059.15 3534
6059.88 3526
6060.61 3421
6061.35 3243
6062.08 3313
6062.82 3258
6063.55 3273
6064.29 3175
6065.02 3076
6065.76 3138
6066.49 3192
6067.23 3096
6067.96 3148
6068.70 3133
6069.43 3128
6070.17 3052
6070.90 3008
6071.64 3069
6072.37 3077
6073.11 2995
6073.84 3000
6074.58 2926
6075.31 2787
6076.05 2814
6076.78 2810
6077.52 2788
6078.26 2920
6078.99 2678
6079.73 2849
6080.46 2903
6081.20 2767
6081.93 2791
6082.67 2809
6083.41 2664
6084.14 2620
6084.88 2760
6085.61 2859
6086.35 2802
6087.09 2868
6087.82 2708
6088.56 2805
6089.30 2812
6090.03 2680
6090.77 2763
6091.50 2864
6092.24 2932
6092.98 2905
6093.71 2911
6094.45 2846
6095.19 2891
6095.92 3014
6096.66 3032
6097.40 2859
6098.13 2805
6098.87 2852
6099.61 2782
6100.34 2689
6101.08 2647
6101.82 2612
6102.56 2644
6103.29 2691
6104.03 2693
6104.77 2574
6105.50 2704
6106.24 2651
6106.98 2634
6107.72 2657
6108.45 2610
6109.19 2581
6109.93 2599
6110.67 2392
6111.40 2635
6112.14 2683
6112.88 2644
6113.62 2619
6114.35 2766
6115.09 2655
6115.83 2589
6116.57 2676
6117.31 2683
6118.04 2653
6118.78 2812
6119.52 2747
6120.26 2624
6121.00 2654
6121.73 2661
6122.47 2783
6123.21 2995
6123.95 2773
6124.69 2776
6125.43 2710
6126.16 2844
6126.90 2910
6127.64 2912
6128.38 2924
6129.12 2902
6129.86 2904
6130.60 2849
6131.33 2728
6132.07 2756
6132.81 2990
6133.55 2859
6134.29 2927
6135.03 2931
6135.77 2989
6136.51 2822
6137.25 2950
6137.99 2787
6138.73 2925
6139.46 2806
6140.20 2824
6140.94 2780
6141.68 2869
6142.42 2964
6143.16 2870
6143.90 2933
6144.64 2966
6145.38 2863
6146.12 2854
6146.86 2888
6147.60 2893
6148.34 2760
6149.08 2953
6149.82 2988
6150.56 3020
6151.30 3059
6152.04 3036
6152.78 3086
6153.52 3107
6154.26 2904
6155.00 3080
6155.74 3148
6156.48 3205
6157.22 3081
6157.96 3087
6158.70 3239
6159.44 3420
6160.18 3118
6160.92 3155
6161.66 3332
6162.40 3110
6163.15 3159
6163.89 3480
6164.63 3421
6165.37 3470
6166.11 3386
6166.85 3628
6167.59 3826
6168.33 4109
6169.07 4291
6169.81 4064
6170.55 4199
6171.30 4173
6172.04 4153
6172.78 4150
6173.52 4216
6174.26 4107
6175.00 4114
6175.74 4146
6176.49 4125
6177.23 4249
6177.97 4174
6178.71 4128
6179.45 4022
6180.19 4014
6180.94 3997
6181.68 3951
6182.42 3907
6183.16 4008
6183.90 3977
6184.65 4007
6185.39 3865
6186.13 3934
6186.87 4030
6187.61 4126
6188.36 4062
6189.10 4112
6189.84 3999
6190.58 4167
6191.33 4176
6192.07 4158
6192.81 4274
6193.55 4458
6194.30 4441
6195.04 4769
6195.78 4796
6196.52 4718
6197.27 4839
6198.01 5080
6198.75 5071
6199.49 4998
6200.24 5042
6200.98 4892
6201.72 4815
6202.47 4917
6203.21 5028
6203.95 4949
6204.70 4968
6205.44 5262
6206.18 5820
6206.93 6331
6207.67 7195
6208.41 8117
6209.16 9740
6209.90 11720
6210.64 13954
6211.39 16190
6212.13 17932
6212.87 18562
6213.62 18113
6214.36 17238
6215.11 15637
6215.85 14052
6216.59 12244
6217.34 10669
6218.08 9105
6218.83 7946
6219.57 6914
6220.31 6060
6221.06 5700
6221.80 5285
6222.55 5038
6223.29 4919
6224.04 5159
6224.78 5352
6225.52 5554
6226.27 6007
6227.01 6327
6227.76 6381
6228.50 6304
6229.25 6238
6229.99 6181
6230.74 5746
6231.48 5388
6232.23 4870
6232.97 4641
6233.72 4412
6234.46 3985
6235.21 3810
6235.95 3590
6236.70 3647
6237.44 3715
6238.19 3709
6238.93 3761
6239.68 3892
6240.42 3908
6241.17 3838
6241.91 3957
6242.66 3938
6243.40 3994
6244.15 4065
6244.90 4164
6245.64 4017
6246.39 4008
6247.13 4163
6247.88 4278
6248.62 4304
6249.37 4544
6250.12 4724
6250.86 4949
6251.61 5138
6252.35 5110
6253.10 5313
6253.85 5194
6254.59 5025
6255.34 4732
6256.09 4460
6256.83 4129
6257.58 4182
6258.32 4259
6259.07 4167
6259.82 4360
6260.56 4340
6261.31 4398
6262.06 4197
6262.80 4094
6263.55 4208
6264.30 4236
6265.04 3964
6265.79 3954
6266.54 4063
6267.29 4063
6268.03 3782
6268.78 3780
6269.53 3851
6270.27 3925
6271.02 3921
6271.77 3856
6272.52 3626
6273.26 3804
6274.01 3786
6274.76 3610
6275.50 3760
6276.25 3785
6277.00 3680
6277.75 3621
6278.49 3875
6279.24 3751
6279.99 3738
6280.74 3802
6281.49 3599
6282.23 3616
6282.98 3414
6283.73 3524
6284.48 3445
6285.23 3449
6285.97 3408
6286.72 3427
6287.47 3524
6288.22 3531
6288.97 3705
6289.71 3841
6290.46 3936
6291.21 4166
6291.96 4269
6292.71 4195
6293.46 3992
6294.21 3837
6294.95 3674
6295.70 3603
6296.45 3598
6297.20 3401
6297.95 3183
6298.70 3248
6299.45 3184
6300.20 3169
6300.94 3176
6301.69 3201
6302.44 3184
6303.19 3130
6303.94 3146
6304.69 2978
6305.44 3021
6306.19 2958
6306.94 2959
6307.69 2931
6308.44 2865
6309.19 3090
6309.94 3168
6310.69 3208
6311.43 3072
6312.18 3256
6312.93 3128
6313.68 3128
6314.43 3202
6315.18 3208
6315.93 3240
6316.68 3229
6317.43 3248
6318.18 3294
6318.93 3168
6319.68 3165
6320.43 3202
6321.18 3341
6321.93 3213
6322.68 3036
6323.43 3046
6324.18 3039
6324.94 3105
6325.69 2865
6326.44 2808
6327.19 2874
6327.94 2725
6328.69 2824
6329.44 3019
6330.19 2932
6330.94 2979
6331.69 3094
6332.44 2871
6333.19 2793
6333.94 2902
6334.69 2975
6335.45 2788
6336.20 2640
6336.95 2795
6337.70 2837
6338.45 2797
6339.20 2748
6339.95 2577
6340.70 2505
6341.46 2530
6342.21 2564
6342.96 2617
6343.71 2689
6344.46 2653
6345.21 2515
6345.96 2548
6346.72 2637
6347.47 2677
6348.22 2719
6348.97 2586
6349.72 2555
6350.48 2761
6351.23 2628
6351.98 2703
6352.73 2953
6353.48 2779
6354.24 2672
6354.99 2763
6355.74 2876
6356.49 2874
6357.24 2831
6358.00 2841
6358.75 2827
6359.50 2780
6360.25 2773
6361.01 2794
6361.76 2755
6362.51 2724
6363.26 2666
6364.02 2832
6364.77 2699
6365.52 2609
6366.28 2520
6367.03 2638
6367.78 2712
6368.53 2710
6369.29 2779
6370.04 2602
6370.79 2668
6371.55 2607
6372.30 2656
6373.05 2704
6373.81 2550
6374.56 2670
6375.31 2758
6376.07 2548
6376.82 2603
6377.57 2612
6378.33 2633
6379.08 2440
6379.83 2516
6380.59 2616
6381.34 2652
6382.10 2571
6382.85 2593
6383.60 2642
6384.36 2607
6385.11 2604
6385.87 2785
6386.62 2726
6387.37 2648
6388.13 2545
6388.88 2558
6389.64 2498
6390.39 2536
6391.14 2462
6391.90 2614
6392.65 2624
6393.41 2621
6394.16 2675
6394.92 2609
6395.67 2546
6396.43 2559
6397.18 2562
6397.94 2412
6398.69 2643
6399.45 2545
6400.20 2605
6400.96 2522
6401.71 2431
6402.47 2454
6403.22 2495
6403.98 2541
6404.73 2494
6405.49 2384
6406.24 2311
6407.00 2392
6407.75 2388
6408.51 2427
6409.26 2579
6410.02 2494
6410.77 2425
6411.53 2472
6412.28 2414
6413.04 2344
6413.80 2391
6414.55 2565
6415.31 2488
6416.06 2366
6416.82 2429
6417.57 2454
6418.33 2460
6419.09 2311
6419.84 2592
6420.60 2611
6421.35 2513
6422.11 2531
6422.87 2663
6423.62 2703
6424.38 2739
6425.14 2788
6425.89 3042
6426.65 3183
6427.40 3413
6428.16 3337
6428.92 3199
6429.67 3204
6430.43 3012
6431.19 2810
6431.94 2773
6432.70 2747
6433.46 2595
6434.22 2486
6434.97 2420
6435.73 2546
6436.49 2540
6437.24 2455
6438.00 2424
6438.76 2548
6439.51 2397
6440.27 2558
6441.03 2546
6441.79 2707
6442.54 2494
6443.30 2495
6444.06 2433
6444.82 2466
6445.57 2491
6446.33 2437
6447.09 2390
6447.85 2382
6448.60 2305
6449.36 2330
6450.12 2272
6450.88 2283
6451.64 2407
6452.39 2392
6453.15 2559
6453.91 2467
6454.67 2376
6455.43 2337
6456.18 2390
6456.94 2387
6457.70 2495
6458.46 2390
6459.22 2509
6459.98 2597
6460.73 2525
6461.49 2554
6462.25 2471
6463.01 2461
6463.77 2480
6464.53 2485
6465.29 2523
6466.04 2489
6466.80 2506
6467.56 2516
6468.32 2644
6469.08 2515
6469.84 2644
6470.60 2503
6471.36 2637
6472.12 2655
6472.87 2597
6473.63 2518
6474.39 2629
6475.15 2782
6475.91 2732
6476.67 2729
6477.43 2759
6478.19 2651
6478.95 2704
6479.71 2817
6480.47 2673
6481.23 2769
6481.99 2805
6482.75 2882
6483.51 2880
6484.27 2842
6485.03 2954
6485.79 2941
6486.55 2952
6487.31 2915
6488.07 2973
6488.83 2995
6489.59 2855
6490.35 3102
6491.11 3169
6491.87 3024
6492.63 3178
6493.39 3245
6494.15 3213
6494.91 3380
6495.67 3452
6496.43 3514
6497.19 3449
6497.95 3515
6498.71 3643
6499.47 3800
6500.23 3686
6500.99 3602
6501.76 3608
6502.52 3841
6503.28 3765
6504.04 3709
6504.80 3742
6505.56 3641
6506.32 3484
6507.08 3531
6507.84 3733
6508.61 3683
6509.37 3684
6510.13 3789
6510.89 3805
6511.65 3981
6512.41 3892
6513.17 4238
6513.94 4234
6514.70 4259
6515.46 4136
6516.22 4081
6516.98 4353
6517.74 4127
6518.51 4020
6519.27 4176
6520.03 4247
6520.79 4375
6521.55 4338
6522.32 4581
6523.08 4480
6523.84 4771
6524.60 4847
6525.36 4894
6526.13 5190
6526.89 5585
6527.65 5971
6528.41 6368
6529.18 6647
6529.94 7078
6530.70 7064
6531.46 7218
6532.23 7333
6532.99 7119
6533.75 6839
6534.51 7063
6535.28 7132
6536.04 7621
6536.80 8400
6537.57 9579
6538.33 11118
6539.09 12157
6539.85 13195
6540.62 13409
6541.38 12445
6542.14 12035
6542.91 10511
6543.67 9143
6544.43 8089
6545.20 7040
6545.96 6152
6546.72 5385
6547.49 5162
6548.25 4696
6549.02 4334
6549.78 4223
6550.54 4244
6551.31 3999
6552.07 3871
6552.83 3952
6553.60 3950
6554.36 4040
6555.13 3791
6555.89 3811
6556.65 3919
6557.42 3922
6558.18 3807
6558.95 3791
6559.71 3725
6560.47 3782
6561.24 3757
6562.00 3954
6562.77 3847
6563.53 4066
6564.30 4098
6565.06 4244
6565.83 4493
6566.59 4687
6567.36 4602
6568.12 4653
6568.88 4745
6569.65 4757
6570.41 4665
6571.18 4528
6571.94 4422
6572.71 4424
6573.47 4235
6574.24 4378
6575.00 4444
6575.77 4461
6576.53 4750
6577.30 4860
6578.07 4805
6578.83 4955
6579.60 4902
6580.36 5048
6581.13 5213
6581.89 5598
6582.66 5658
6583.42 5640
6584.19 5778
6584.96 5669
6585.72 5363
6586.49 5337
6587.25 5003
6588.02 4591
6588.78 4654
6589.55 4789
6590.32 4781
6591.08 4638
6591.85 4702
6592.61 4937
6593.38 5311
6594.15 5506
6594.91 5830
6595.68 6269
6596.45 6459
6597.21 6689
6597.98 6853
6598.75 6799
6599.51 6851
6600.28 6615
6601.05 6373
6601.81 5914
6602.58 5384
6603.35 5105
6604.11 4687
6604.88 4661
6605.65 4542
6606.41 4292
6607.18 4430
6607.95 4142
6608.71 4249
6609.48 4335
6610.25 4330
6611.02 4274
6611.78 4372
6612.55 4468
6613.32 4353
6614.09 4462
6614.85 4365
6615.62 4450
6616.39 4392
6617.16 4127
6617.92 4109
6618.69 3979
6619.46 3888
6620.23 4047
6620.99 3865
6621.76 4023
6622.53 3895
6623.30 3934
6624.07 4008
6624.83 4001
6625.60 3964
6626.37 4091
6627.14 3947
6627.91 4100
6628.67 4064
6629.44 3859
6630.21 3925
6630.98 3879
6631.75 3896
6632.52 4032
6633.29 4144
6634.05 4208
6634.82 4241
6635.59 4403
6636.36 4689
6637.13 5080
6637.90 5411
6638.67 5164
6639.43 5228
6640.20 5165
6640.97 4900
6641.74 4671
6642.51 4166
6643.28 4079
6644.05 4018
6644.82 3932
6645.59 3946
6646.36 3823
6647.13 3717
6647.90 3722
6648.66 3807
6649.43 3625
6650.20 3758
6650.97 3719
6651.74 3957
6652.51 3836
6653.28 3815
6654.05 3956
6654.82 4059
6655.59 3987
6656.36 3707
6657.13 3737
6657.90 3826
6658.67 3734
6659.44 3785
6660.21 3693
6660.98 3649
6661.75 3721
6662.52 3820
6663.29 3733
6664.06 3923
6664.83 4110
6665.60 4302
6666.37 4478
6667.14 4651
6667.91 4855
6668.69 5054
6669.46 4985
6670.23 4891
6671.00 4831
6671.77 4399
6672.54 4437
6673.31 4192
6674.08 4007
6674.85 3827
6675.62 3706
6676.39 3630
6677.16 3654
6677.94 3675
6678.71 3676
6679.48 3459
6680.25 3481
6681.02 3581
6681.79 3610
6682.56 3469
6683.33 3392
6684.11 3656
6684.88 3694
6685.65 3650
6686.42 3824
6687.19 3969
6687.96 4063
6688.74 3826
6689.51 3949
6690.28 3713
6691.05 3804
6691.82 3603
6692.60 3578
6693.37 3549
6694.14 3217
6694.91 3295
6695.68 3374
6696.46 3353
6697.23 3205
6698.00 3057
6698.77 3124
6699.55 3162
6700.32 3194
6701.09 3108
6701.86 3072
6702.64 3155
6703.41 3184
6704.18 3140
6704.95 3023
6705.73 3108
6706.50 3134
6707.27 3031
6708.04 3070
6708.82 3190
6709.59 3192
6710.36 3029
6711.14 3018
6711.91 2995
6712.68 3085
6713.46 2995
6714.23 2918
6715.00 2900
6715.78 2794
6716.55 2882
6717.32 2779
6718.10 2815
6718.87 2881
6719.64 2859
6720.42 2869
6721.19 2768
6721.96 2692
6722.74 2761
6723.51 2824
6724.28 2822
6725.06 2708
6725.83 2752
6726.61 2790
6727.38 2883
6728.15 2875
6728.93 2822
6729.70 2865
6730.48 2723
6731.25 2697
6732.02 2655
6732.80 2845
6733.57 2934
6734.35 2907
6735.12 2885
6735.90 2866
6736.67 2868
6737.45 2763
6738.22 2892
6738.99 2996
6739.77 2939
6740.54 3003
6741.32 2714
6742.09 2916
6742.87 2880
6743.64 3019
6744.42 2929
6745.19 2830
6745.97 2839
6746.74 2806
6747.52 2760
6748.29 2776
6749.07 2724
6749.84 2899
6750.62 2924
6751.40 2867
6752.17 3049
6752.95 3251
6753.72 3264
6754.50 3300
6755.27 3275
6756.05 3177
6756.82 3281
6757.60 3244
6758.38 3098
6759.15 3038
6759.93 2778
6760.70 2806
6761.48 2743
6762.25 2766
6763.03 2609
6763.81 2712
6764.58 2677
6765.36 2571
6766.14 2678
6766.91 2625
6767.69 2721
6768.46 2688
6769.24 2634
6770.02 2606
6770.79 2604
6771.57 2727
6772.35 2642
6773.12 2696
6773.90 2506
6774.68 2598
6775.45 2653
6776.23 2586
6777.01 2611
6777.78 2533
6778.56 2563
6779.34 2622
6780.11 2593
6780.89 2569
6781.67 2646
6782.45 2535
6783.22 2467
6784.00 2623
6784.78 2546
6785.56 2624
6786.33 2588
6787.11 2482
6787.89 2465
6788.66 2378
6789.44 2495
6790.22 2555
6791.00 2493
6791.78 2457
6792.55 2466
6793.33 2453
6794.11 2391
6794.89 2555
6795.66 2439
6796.44 2502
6797.22 2395
6798.00 2447
6798.78 2449
6799.55 2333
6800.33 2311
6801.11 2370
6801.89 2520
6802.67 2363
6803.45 2379
6804.22 2535
6805.00 2555
6805.78 2668
6806.56 2673
6807.34 2585
6808.12 2684
6808.90 2642
6809.67 2543
6810.45 2685
6811.23 2653
6812.01 2617
6812.79 2539
6813.57 2487
6814.35 2548
6815.13 2431
6815.91 2489
6816.68 2460
6817.46 2438
6818.24 2429
6819.02 2539
6819.80 2441
6820.58 2529
6821.36 2550
6822.14 2424
6822.92 2545
6823.70 2505
6824.48 2520
6825.26 2427
6826.04 2509
6826.82 2493
6827.60 2550
6828.38 2413
6829.16 2523
6829.94 2525
6830.72 2435
6831.50 2480
6832.28 2435
6833.06 2494
6833.84 2451
6834.62 2486
6835.40 2631
6836.18 2585
6836.96 2462
6837.74 2474
6838.52 2483
6839.30 2587
6840.08 2658
6840.86 2468
6841.64 2462
6842.42 2362
6843.20 2301
6843.98 2518
6844.76 2514
6845.54 2329
6846.32 2464
6847.10 2402
6847.89 2464
6848.67 2402
6849.45 2636
6850.23 2743
6851.01 2996
6851.79 3345
6852.57 3820
6853.35 4053
6854.13 4326
6854.92 4429
6855.70 4604
6856.48 4125
6857.26 4096
6858.04 3731
6858.82 3455
6859.60 3210
6860.39 2888
6861.17 2757
6861.95 2775
6862.73 2586
6863.51 2550
6864.29 2475
6865.08 2632
6865.86 2734
6866.64 2709
6867.42 2765
6868.20 2814
6868.99 2926
6869.77 2977
6870.55 3121
6871.33 3037
6872.12 2899
6872.90 2936
6873.68 2822
6874.46 2944
6875.24 2724
6876.03 2777
6876.81 2591
6877.59 2631
6878.38 2610
6879.16 2614
6879.94 2640
6880.72 2667
6881.51 2632
6882.29 2763
6883.07 2837
6883.85 2728
6884.64 2955
6885.42 2771
6886.20 2849
6886.99 3012
6887.77 2976
6888.55 3015
6889.34 3254
6890.12 3549
6890.90 3583
6891.69 3875
6892.47 3948
6893.25 3655
6894.04 3487
6894.82 3369
6895.60 3151
6896.39 3096
6897.17 2989
6897.96 3125
6898.74 3302
6899.52 3204
6900.31 3068
6901.09 3068
6901.88 3153
6902.66 3233
6903.44 3121
6904.23 3656
6905.01 3611
6905.80 3939
6906.58 3881
6907.36 3888
6908.15 3716
6908.93 3546
6909.72 3553
6910.50 3377
6911.29 3144
6912.07 3019
6912.86 3027
6913.64 2925
6914.42 2921
6915.21 3088
6915.99 3302
6916.78 3002
6917.56 2889
6918.35 3013
6919.13 3056
6919.92 2872
6920.70 2984
6921.49 3106
6922.27 3001
6923.06 2747
6923.84 2881
6924.63 2870
6925.42 2929
6926.20 2988
6926.99 2974
6927.77 2894
6928.56 2903
6929.34 3019
6930.13 2984
6930.91 2862
6931.70 2947
6932.48 2928
6933.27 2961
6934.06 2859
6934.84 2761
6935.63 2920
6936.41 3148
6937.20 3031
6937.99 3009
6938.77 3090
6939.56 3164
6940.34 3163
6941.13 3080
6941.92 3177
6942.70 3055
6943.49 3197
6944.28 3202
6945.06 3393
6945.85 3371
6946.64 3356
6947.42 3501
6948.21 3450
6949.00 3490
6949.78 3607
6950.57 3677
6951.36 3570
6952.14 3593
6952.93 3744
6953.72 3834
6954.50 3844
6955.29 3566
6956.08 3568
6956.86 3594
6957.65 3779
6958.44 3628
6959.23 3655
6960.01 3830
6960.80 3759
6961.59 3788
6962.38 3694
6963.16 3762
6963.95 3796
6964.74 3853
6965.53 3794
6966.31 3817
6967.10 3836
6967.89 3850
6968.68 3817
6969.46 3932
6970.25 3831
6971.04 4163
6971.83 4117
6972.62 4172
6973.40 4251
6974.19 4178
6974.98 4314
6975.77 4227
6976.56 4289
6977.34 4392
6978.13 4335
6978.92 4418
6979.71 4314
6980.50 4505
6981.29 4562
6982.08 4565
6982.86 4818
6983.65 5182
6984.44 5784
6985.23 6213
6986.02 6879
6986.81 7685
6987.60 8926
6988.39 10051
6989.17 10474
6989.96 10606
6990.75 10612
6991.54 10225
6992.33 9319
6993.12 8387
6993.91 7578
6994.70 6978
6995.49 6460
6996.28 6107
6997.07 5742
6997.86 5685
6998.64 5912
6999.43 6300
7000.22 7292
7001.01 8374
7001.80 9389
7002.59 10509
7003.38 11787
7004.17 12123
7004.96 11578
7005.75 10936
7006.54 9762
7007.33 8792
7008.12 7672
7008.91 6736
7009.70 5771
7010.49 5208
7011.28 4722
7012.07 4405
7012.86 4266
7013.65 4129
7014.44 4090
7015.23 4212
7016.02 4147
7016.81 4337
7017.61 4365
7018.40 4433
7019.19 4212
7019.98 4154
7020.77 4269
7021.56 4191
7022.35 3910
7023.14 3702
7023.93 3605
7024.72 3772
7025.51 3840
7026.30 3760
7027.10 3749
7027.89 3702
7028.68 3768
7029.47 3735
7030.26 3703
7031.05 3874
7031.84 3988
7032.63 3781
7033.43 3741
7034.22 3710
7035.01 3642
7035.80 3418
7036.59 3449
7037.38 3598
7038.18 3556
7038.97 3510
7039.76 3476
7040.55 3766
7041.34 3862
7042.13 3825
7042.93 4024
7043.72 3928
7044.51 3949
7045.30 4045
7046.09 4019
7046.89 4084
7047.68 3951
7048.47 3741
7049.26 3755
7050.06 3896
7050.85 4117
7051.64 4154
7052.43 4513
7053.23 4626
7054.02 4880
7054.81 4849
7055.60 4809
7056.40 4361
7057.19 4197
7057.98 3995
7058.77 3857
7059.57 3772
7060.36 3619
7061.15 3611
7061.95 3511
7062.74 3387
7063.53 3370
7064.33 3532
7065.12 3494
7065.91 3438
7066.71 3539
7067.50 3554
7068.29 3520
7069.09 3598
7069.88 3520
7070.67 3450
7071.47 3312
7072.26 3411
7073.05 3465
7073.85 3520
7074.64 3486
7075.44 3563
7076.23 3619
7077.02 3436
7077.82 3458
7078.61 3421
7079.41 3336
7080.20 3224
7080.99 3215
7081.79 3192
7082.58 3089
7083.38 3284
7084.17 3314
7084.96 3207
7085.76 3294
7086.55 3271
7087.35 3320
7088.14 3326
7088.94 3446
7089.73 3461
7090.53 3640
7091.32 3720
7092.12 3839
7092.91 3670
7093.71 3618
7094.50 3562
7095.29 3351
7096.09 3226
7096.88 3114
7097.68 2942
7098.48 2848
7099.27 2643
7100.07 2631
7100.86 2735
7101.66 2796
7102.45 2731
7103.25 2732
7104.04 2686
7104.84 2530
7105.63 2508
7106.43 2621
7107.22 2656
7108.02 2569
7108.82 2511
7109.61 2502
7110.41 2436
7111.20 2473
7112.00 2378
7112.79 2350
7113.59 2382
7114.39 2414
7115.18 2466
7115.98 2409
7116.77 2413
7117.57 2427
7118.37 2515
7119.16 2433
7119.96 2317
7120.76 2523
7121.55 2488
7122.35 2504
7123.15 2389
7123.94 2414
7124.74 2495
7125.53 2663
7126.33 2685
7127.13 2508
7127.93 2339
7128.72 2448
7129.52 2358
7130.32 2298
7131.11 2481
7131.91 2376
7132.71 2376
7133.50 2347
7134.30 2354
7135.10 2261
7135.90 2473
7136.69 2468
7137.49 2452
7138.29 2356
7139.08 2322
7139.88 2346
7140.68 2354
7141.48 2375
7142.27 2334
7143.07 2367
7143.87 2366
7144.67 2318
7145.46 2396
7146.26 2500
7147.06 2503
7147.86 2441
7148.66 2465
7149.45 2393
7150.25 2228
7151.05 2251
7151.85 2221
7152.65 2202
7153.44 2154
7154.24 2195
7155.04 2184
7155.84 2110
7156.64 2102
7157.44 2118
7158.23 2017
7159.03 2083
7159.83 2071
7160.63 2097
7161.43 2151
7162.23 2079
7163.03 2178
7163.83 2052
7164.62 2081
7165.42 2131
7166.22 2017
7167.02 2130
7167.82 2165
7168.62 2063
7169.42 2013
7170.22 2144
7171.02 2023
7171.82 2158
7172.61 2094
7173.41 2062
7174.21 2115
7175.01 2087
7175.81 2011
7176.61 1969
7177.41 1908
7178.21 1872
7179.01 1894
7179.81 1925
7180.61 1944
7181.41 1853
7182.21 1822
7183.01 1848
7183.81 2145
7184.61 2027
7185.41 1965
7186.21 1976
7187.01 2133
7187.81 2081
7188.61 2013
7189.41 1969
7190.21 2052
7191.01 1844
7191.81 1904
7192.61 1888
7193.41 1821
7194.21 1877
7195.01 1853
7195.81 1830
7196.61 1856
7197.41 1804
7198.21 1925
7199.01 1866
7199.82 1870
7200.62 1924
7201.42 1808
7202.22 1726
7203.02 1790
7203.82 1911
7204.62 1868
7205.42 1698
7206.22 1774
7207.02 1727
7207.83 1760
7208.63 1732
7209.43 1697
7210.23 1659
7211.03 1697
7211.83 1637
7212.63 1692
7213.44 1758
7214.24 1681
7215.04 1711
7215.84 1780
7216.64 1783
7217.44 1773
7218.25 1837
7219.05 1780
7219.85 1893
7220.65 1810
7221.45 1760
7222.26 1613
7223.06 1728
7223.86 1800
7224.66 1765
7225.46 1771
7226.27 1798
7227.07 1765
7227.87 1808
7228.67 1772
7229.48 1854
7230.28 1822
7231.08 1875
7231.88 1747
7232.69 1749
7233.49 1772
7234.29 1732
7235.09 1664
7235.90 1646
7236.70 1738
7237.50 1912
7238.30 1747
7239.11 1674
7239.91 1711
7240.71 1751
7241.52 1636
7242.32 1735
7243.12 1738
7243.93 1752
7244.73 1767
7245.53 1760
7246.34 1802
7247.14 1733
7247.94 1622
7248.75 1700
7249.55 1625
7250.35 1544
7251.16 1600
7251.96 1635
7252.76 1640
7253.57 1588
7254.37 1666
7255.18 1637
7255.98 1676
7256.78 1611
7257.59 1569
7258.39 1578
7259.20 1687
7260.00 1645
7260.80 1611
7261.61 1612
7262.41 1616
7263.22 1661
7264.02 1781
7264.83 1754
7265.63 1833
7266.43 1791
7267.24 1736
7268.04 1634
7268.85 1662
7269.65 1702
7270.46 1750
7271.26 1793
7272.07 1710
7272.87 1697
7273.68 1778
7274.48 1620
7275.29 1635
7276.09 1817
7276.90 1705
7277.70 1663
7278.51 1744
7279.31 1739
7280.12 1767
7280.92 1660
7281.73 1688
7282.53 1761
7283.34 1717
7284.14 1673
7284.95 1798
7285.76 1920
7286.56 2005
7287.37 2068
7288.17 2193
7288.98 2082
7289.78 1983
7290.59 1976
7291.40 1988
7292.20 1952
7293.01 1821
7293.81 1740
7294.62 1749
7295.43 1751
7296.23 1700
7297.04 1780
7297.84 1729
7298.65 1736
7299.46 1768
7300.26 1854
7301.07 1884
7301.88 1840
7302.68 1775
7303.49 1852
7304.30 1874
7305.10 2035
7305.91 1890
7306.72 1857
7307.52 1786
7308.33 1821
7309.14 1811
7309.94 1870
7310.75 1767
7311.56 1767
7312.36 1813
7313.17 1686
7313.98 1765
7314.79 1942
7315.59 1865
7316.40 1959
7317.21 1951
7318.01 2089
7318.82 2082
7319.63 2014
7320.44 2154
7321.24 2210
7322.05 2350
7322.86 2365
7323.67 2355
7324.47 2412
7325.28 2369
7326.09 2315
7326.90 2146
7327.71 2090
7328.51 2076
7329.32 2015
7330.13 1982
7330.94 1940
7331.75 1946
7332.55 1903
7333.36 1942
7334.17 1945
7334.98 1884
7335.79 1883
7336.60 1909
7337.40 2012
7338.21 2029
7339.02 2010
7339.83 1889
7340.64 1953
7341.45 1895
7342.26 1931
7343.06 1958
7343.87 1845
7344.68 1968
7345.49 1902
7346.30 1893
7347.11 1874
7347.92 1916
7348.73 1970
7349.54 1948
7350.34 1942
7351.15 1900
7351.96 1839
7352.77 1782
7353.58 1887
7354.39 1870
7355.20 1819
7356.01 1812
7356.82 1803
7357.63 1758
7358.44 1817
7359.25 1851
7360.06 1776
7360.87 2008
7361.68 1917
7362.49 1873
7363.30 1925
7364.11 1884
7364.92 1877
7365.73 2023
7366.54 2027
7367.35 1963
7368.16 1884
7368.97 1880
7369.78 2019
7370.59 1988
7371.40 2010
7372.21 1963
7373.02 1901
7373.83 1886
7374.64 1924
7375.45 1891
7376.26 1920
7377.07 1957
7377.88 2033
7378.69 2064
7379.50 2079
7380.31 2115
7381.12 2150
7381.94 2137
7382.75 2145
7383.56 2243
7384.37 2157
7385.18 2200
7385.99 2231
7386.80 2194
7387.61 2328
7388.42 2205
7389.23 2101
7390.05 2257
7390.86 2145
7391.67 2275
7392.48 2295
7393.29 2359
7394.10 2413
7394.92 2733
7395.73 2525
7396.54 2546
7397.35 2535
7398.16 2759
7398.97 2958
7399.79 3309
7400.60 3565
7401.41 4088
7402.22 4303
7403.03 4754
7403.85 4917
7404.66 4627
7405.47 4361
7406.28 4032
7407.09 3897
7407.91 3833
7408.72 3343
7409.53 3090
7410.34 2965
7411.16 2857
7411.97 2853
7412.78 2662
7413.59 2806
7414.41 2754
7415.22 2760
7416.03 2784
7416.84 2691
7417.66 2775
7418.47 2762
7419.28 2709
7420.10 2635
7420.91 2625
7421.72 2579
7422.54 2639
7423.35 2426
7424.16 2547
7424.97 2427
7425.79 2312
7426.60 2439
7427.41 2414
7428.23 2341
7429.04 2369
7429.86 2247
7430.67 2241
7431.48 2214
7432.30 2430
7433.11 2364
7433.92 2351
7434.74 2422
7435.55 2455
7436.36 2433
7437.18 2486
7437.99 2452
7438.81 2510
7439.62 2515
7440.43 2451
7441.25 2649
7442.06 2561
7442.88 2584
7443.69 2705
7444.51 2702
7445.32 2578
7446.13 2659
7446.95 2856
7447.76 3034
7448.58 3345
7449.39 3556
7450.21 3958
7451.02 4254
7451.84 4396
7452.65 4350
7453.47 4267
7454.28 3980
7455.10 3826
7455.91 3525
7456.73 3454
7457.54 3184
7458.36 2867
7459.17 2857
7459.99 2824
7460.80 2712
7461.62 2777
7462.43 2791
7463.25 2811
7464.06 2666
7464.88 2643
7465.69 2698
7466.51 2717
7467.32 2809
7468.14 2916
7468.96 2934
7469.77 3215
7470.59 3440
7471.40 3701
7472.22 3929
7473.03 3887
7473.85 3845
7474.67 3917
7475.48 3744
7476.30 3610
7477.11 3604
7477.93 3329
7478.75 3292
7479.56 3126
7480.38 2897
7481.20 2578
7482.01 2635
7482.83 2622
7483.65 2499
7484.46 2506
7485.28 2398
7486.09 2430
7486.91 2444
7487.73 2627
7488.54 2507
7489.36 2436
7490.18 2540
7491.00 2414
7491.81 2357
7492.63 2266
7493.45 2282
7494.26 2220
7495.08 2318
7495.90 2267
7496.71 2273
7497.53 2258
7498.35 2200
7499.17 2209
7499.98 2213
7500.80 2129
7501.62 2077
7502.44 2139
7503.25 2184
7504.07 2157
7504.89 2225
7505.71 2288
7506.52 2150
7507.34 2119
7508.16 2281
7508.98 2332
7509.80 2270
7510.61 2316
7511.43 2246
7512.25 2216
7513.07 2351
7513.89 2332
7514.70 2167
7515.52 2247
7516.34 2253
7517.16 2259
7517.98 2172
7518.79 2045
7519.61 2076
7520.43 2195
7521.25 2247
7522.07 2174
7522.89 2287
7523.71 2325
7524.52 2196
7525.34 2175
7526.16 2278
7526.98 2319
7527.80 2180
7528.62 2335
7529.44 2252
7530.26 2350
7531.08 2362
7531.89 2417
7532.71 2478
7533.53 2356
7534.35 2413
7535.17 2469
7535.99 2324
7536.81 2341
7537.63 2389
7538.45 2364
7539.27 2378
7540.09 2351
7540.91 2505
7541.73 2374
7542.55 2355
7543.37 2537
7544.19 2663
7545.01 2887
7545.83 3105
7546.65 3239
7547.47 3379
7548.29 3482
7549.11 3600
7549.93 3568
7550.75 3324
7551.57 3235
7552.39 3013
7553.21 2785
7554.03 2578
7554.85 2500
7555.67 2451
7556.49 2343
7557.31 2366
7558.13 2248
7558.95 2325
7559.77 2253
7560.59 2149
7561.41 2223
7562.23 2308
7563.05 2289
7563.87 2340
7564.69 2384
7565.52 2303
7566.34 2361
7567.16 2253
7567.98 2253
7568.80 2392
7569.62 2216
7570.44 2199
7571.26 2309
7572.08 2376
7572.91 2413
7573.73 2467
7574.55 2371
7575.37 2403
7576.19 2349
7577.01 2357
7577.83 2248
7578.66 2161
7579.48 2151
7580.30 1963
7581.12 2059
7581.94 2179
7582.77 2112
7583.59 2164
7584.41 2229
7585.23 2111
7586.05 1974
7586.88 2067
7587.70 2111
7588.52 2265
7589.34 2213
7590.16 2207
7590.99 2223
7591.81 2293
7592.63 2203
7593.45 2225
7594.28 2206
7595.10 2140
7595.92 2131
7596.74 2058
7597.57 2088
7598.39 2057
7599.21 2113
7600.03 2180
7600.86 2177
7601.68 2311
7602.50 2261
7603.33 2268
7604.15 2423
7604.97 2431
7605.80 2347
7606.62 2624
7607.44 2681
7608.26 2771
7609.09 2728
7609.91 2894
7610.73 2823
7611.56 2490
7612.38 2570
7613.21 2458
7614.03 2379
7614.85 2306
7615.68 2307
7616.50 2352
7617.32 2298
7618.15 2267
7618.97 2372
7619.80 2492
7620.62 2529
7621.44 2461
7622.27 2405
7623.09 2405
7623.92 2483
7624.74 2401
7625.56 2565
7626.39 2355
7627.21 2319
7628.04 2322
7628.86 2293
7629.68 2344
7630.51 2288
7631.33 2317
7632.16 2464
7632.98 2688
7633.81 2841
7634.63 2843
7635.46 2931
7636.28 3001
7637.11 3013
7637.93 2872
7638.76 2775
7639.58 2562
7640.41 2462
7641.23 2277
7642.06 2099
7642.88 2030
7643.71 2171
7644.53 2101
7645.36 1885
7646.18 1896
7647.01 1909
7647.83 2035
7648.66 2005
7649.48 1983
7650.31 1944
7651.14 1886
7651.96 2005
7652.79 2035
7653.61 1860
7654.44 1952
7655.26 1809
7656.09 1835
7656.92 1736
7657.74 1715
7658.57 1728
7659.39 1723
7660.22 1721
7661.05 1662
7661.87 1707
7662.70 1828
7663.52 1691
7664.35 1752
7665.18 1800
7666.00 1705
7666.83 1668
7667.66 1564
7668.48 1596
7669.31 1732
7670.14 1616
7670.96 1657
7671.79 1770
7672.62 1740
7673.44 1727
7674.27 1744
7675.10 1724
7675.92 1680
7676.75 1601
7677.58 1649
7678.40 1701
7679.23 1645
7680.06 1618
7680.89 1645
7681.71 1670
7682.54 1690
7683.37 1597
7684.19 1578
7685.02 1592
7685.85 1656
7686.68 1675
7687.50 1688
7688.33 1610
7689.16 1626
7689.99 1651
7690.81 1640
7691.64 1718
7692.47 1631
7693.30 1595
7694.13 1714
7694.95 1680
7695.78 1607
7696.61 1665
7697.44 1604
7698.27 1596
7699.09 1801
7699.92 1783
7700.75 1615
7701.58 1648
7702.41 1684
7703.24 1791
7704.06 1727
7704.89 1741
7705.72 1720
7706.55 1746
7707.38 1735
7708.21 1819
7709.04 1777
7709.86 1726
7710.69 1809
7711.52 1751
7712.35 1757
7713.18 1676
7714.01 1666
7714.84 1666
7715.67 1735
7716.50 1757
7717.32 1733
7718.15 1748
7718.98 1670
7719.81 1735
7720.64 1663
7721.47 1574
7722.30 1765
7723.13 1691
7723.96 1651
7724.79 1729
7725.62 1759
7726.45 1668
7727.28 1683
7728.11 1742
7728.94 1785
7729.77 1662
7730.60 1787
7731.43 1724
7732.26 1725
7733.09 1738
7733.92 1599
7734.75 1624
7735.58 1675
7736.41 1798
7737.24 1627
7738.07 1743
7738.90 1679
7739.73 1658
7740.56 1682
7741.39 1701
7742.22 1744
7743.05 1658
7743.88 1757
7744.71 1830
7745.54 1871
7746.37 1863
7747.20 2017
7748.03 2298
7748.87 2497
7749.70 2736
7750.53 2945
7751.36 3167
7752.19 3279
7753.02 3060
7753.85 2946
7754.68 2881
7755.51 2721
7756.34 2514
7757.18 2325
7758.01 2115
7758.84 1967
7759.67 1810
7760.50 1724
7761.33 1719
7762.16 1815
7763.00 1701
7763.83 1783
7764.66 1792
7765.49 1837
7766.32 1899
7767.16 1883
7767.99 2005
7768.82 2027
7769.65 1764
7770.48 1846
7771.31 1745
7772.15 1613
7772.98 1652
7773.81 1611
7774.64 1564
7775.48 1573
7776.31 1586
7777.14 1574
7777.97 1594
7778.81 1647
7779.64 1566
7780.47 1674
7781.30 1706
7782.14 1708
7782.97 1665
7783.80 1611
7784.63 1604
7785.47 1596
7786.30 1591
7787.13 1621
7787.97 1760
7788.80 1717
7789.63 1645
7790.46 1654
7791.30 1721
7792.13 1698
7792.96 1565
7793.80 1647
7794.63 1669
7795.46 1582
7796.30 1550
7797.13 1561
7797.96 1518
7798.80 1553
7799.63 1530
7800.46 1615
7801.30 1587
7802.13 1694
7802.97 1579
7803.80 1637
7804.63 1696
7805.47 1669
7806.30 1641
7807.13 1718
7807.97 1610
7808.80 1683
7809.64 1744
7810.47 1671
7811.31 1775
7812.14 1776
7812.97 1741
7813.81 1809
7814.64 1864
7815.48 1862
7816.31 1861
7817.15 1793
7817.98 1872
7818.82 1790
7819.65 1713
7820.48 1850
7821.32 1750
7822.15 1648
7822.99 1710
7823.82 1728
7824.66 1801
7825.49 1882
7826.33 1827
7827.16 1709
7828.00 1845
7828.83 1816
7829.67 1747
7830.50 1807
7831.34 1978
7832.17 1972
7833.01 1939
7833.85 1799
7834.68 1817
7835.52 1805
7836.35 1753
7837.19 1765
7838.02 1884
7838.86 1844
7839.69 1768
7840.53 1816
7841.37 1782
7842.20 1916
7843.04 2003
7843.87 1872
7844.71 1870
7845.55 1836
7846.38 1799
7847.22 1800
7848.05 1837
7848.89 1804
7849.73 1754
7850.56 1719
7851.40 1769
7852.24 1667
7853.07 1596
7853.91 1659
7854.74 1683
7855.58 1743
7856.42 1748
7857.25 1740
7858.09 1747
7858.93 1682
7859.76 1698
7860.60 1809
7861.44 1872
7862.28 1971
7863.11 1949
7863.95 1996
7864.79 1960
7865.62 1883
7866.46 1973
7867.30 1895
7868.14 1801
7868.97 1699
7869.81 1676
7870.65 1756
7871.48 1870
7872.32 1981
7873.16 1806
7874.00 1809
7874.83 1870
7875.67 1812
7876.51 1745
7877.35 1770
7878.19 1866
7879.02 1907
7879.86 2045
7880.70 2125
7881.54 2248
7882.37 2162
7883.21 2108
7884.05 2037
7884.89 1936
7885.73 2073
7886.57 2016
7887.40 1836
7888.24 1847
7889.08 1849
7889.92 1855
7890.76 1876
7891.60 1893
7892.43 1934
7893.27 1918
7894.11 1922
7894.95 2010
7895.79 1946
7896.63 1980
7897.47 1896
7898.30 1775
7899.14 1814
7899.98 1779
7900.82 1801
7901.66 1975
7902.50 1870
7903.34 1980
7904.18 2002
7905.02 1953
7905.86 1952
7906.70 1913
7907.54 1927
7908.37 1885
7909.21 1867
7910.05 1767
7910.89 1806
7911.73 1770
7912.57 1701
7913.41 1768
7914.25 1780
7915.09 1798
7915.93 1800
7916.77 2110
7917.61 2270
7918.45 2219
7919.29 2433
7920.13 2576
7920.97 2695
7921.81 2689
7922.65 2805
7923.49 2629
7924.33 2500
7925.17 2411
7926.01 2193
7926.85 2014
7927.69 1911
7928.53 1862
7929.37 1806
7930.21 1707
7931.05 1625
7931.90 1709
7932.74 1755
7933.58 1730
7934.42 1588
7935.26 1601
7936.10 1600
7936.94 1566
7937.78 1608
7938.62 1686
7939.46 1598
7940.30 1600
7941.14 1574
7941.99 1583
7942.83 1601
7943.67 1599
7944.51 1535
7945.35 1618
7946.19 1639
7947.03 1677
7947.88 1759
7948.72 1653
7949.56 1704
7950.40 1736
7951.24 1728
7952.08 1695
7952.93 1649
7953.77 1605
7954.61 1814
7955.45 1764
7956.29 1634
7957.13 1552
7957.98 1590
7958.82 1640
7959.66 1631
7960.50 1586
7961.35 1619
7962.19 1642
7963.03 1655
7963.87 1620
7964.71 1684
7965.56 1646
7966.40 1682
7967.24 1713
7968.08 1818
7968.93 1800
7969.77 1804
7970.61 1772
7971.45 1843
7972.30 1840
7973.14 1800
7973.98 1631
7974.83 1612
7975.67 1620
7976.51 1633
7977.36 1569
7978.20 1610
7979.04 1600
7979.88 1673
7980.73 1576
7981.57 1667
7982.41 1706
7983.26 1642
7984.10 1724
7984.94 1754
7985.79 1759
7986.63 1721
7987.47 1611
7988.32 1605
7989.16 1609
7990.01 1608
7990.85 1532
7991.69 1592
7992.54 1536
7993.38 1482
7994.23 1565
7995.07 1481
7995.91 1518
7996.76 1536
7997.60 1519
7998.45 1486
7999.29 1445
8000.13 1492
8000.98 1396
8001.82 1467
8002.67 1501
8003.51 1422
8004.36 1590
8005.20 1402
8006.04 1462
8006.89 1429
8007.73 1544
8008.58 1550
8009.42 1513
8010.27 1606
8011.11 1584
8011.96 1486
8012.80 1420
8013.65 1484
8014.49 1433
8015.34 1404
8016.18 1427
8017.03 1351
8017.87 1325
8018.72 1382
8019.56 1323
8020.41 1425
8021.25 1475
8022.10 1425
8022.95 1394
8023.79 1498
8024.64 1474
8025.48 1397
8026.33 1514
8027.17 1381
8028.02 1319
8028.86 1360
8029.71 1319
8030.56 1340
8031.40 1344
8032.25 1355
8033.09 1302
8033.94 1323
8034.79 1380
8035.63 1396
8036.48 1360
8037.32 1363
8038.17 1551
8039.02 1537
8039.86 1476
8040.71 1529
8041.56 1466
8042.40 1524
8043.25 1453
8044.10 1413
8044.94 1384
8045.79 1366
8046.64 1434
8047.48 1435
8048.33 1423
8049.18 1352
8050.02 1415
8050.87 1507
8051.72 1378
8052.56 1351
8053.41 1394
8054.26 1437
8055.11 1325
8055.95 1307
8056.80 1372
8057.65 1332
8058.49 1406
8059.34 1444
8060.19 1331
8061.04 1389
8061.88 1330
8062.73 1309
8063.58 1322
8064.43 1438
8065.27 1427
8066.12 1355
8066.97 1333
8067.82 1380
8068.67 1352
8069.51 1352
8070.36 1360
8071.21 1360
8072.06 1248
8072.91 1206
8073.75 1306
8074.60 1348
8075.45 1354
8076.30 1324
8077.15 1319
8078.00 1363
8078.84 1349
8079.69 1329
8080.54 1359
8081.39 1320
8082.24 1223
8083.09 1224
8083.94 1275
8084.78 1306
8085.63 1289
8086.48 1329
8087.33 1303
8088.18 1343
8089.03 1348
8089.88 1282
8090.73 1195
8091.58 1285
8092.42 1418
8093.27 1329
8094.12 1320
8094.97 1255
8095.82 1266
8096.67 1280
8097.52 1201
8098.37 1213
8099.22 1301
8100.07 1270
8100.92 1280
8101.77 1259
8102.62 1273
8103.47 1229
8104.32 1241
8105.17 1245
8106.02 1286
8106.87 1232
8107.72 1287
8108.57 1355
8109.42 1188
8110.27 1235
8111.12 1438
8111.97 1391
8112.82 1278
8113.67 1248
8114.52 1245
8115.37 1216
8116.22 1154
8117.07 1360
8117.92 1315
8118.77 1362
8119.62 1358
8120.47 1434
8121.32 1482
8122.17 1418
8123.02 1438
8123.87 1480
8124.72 1355
8125.57 1429
8126.43 1331
8127.28 1428
8128.13 1425
8128.98 1405
8129.83 1330
8130.68 1352
8131.53 1361
8132.38 1281
8133.23 1317
8134.09 1413
8134.94 1460
8135.79 1433
8136.64 1419
8137.49 1361
8138.34 1258
8139.19 1422
8140.05 1469
8140.90 1419
8141.75 1427
8142.60 1403
8143.45 1330
8144.30 1426
8145.16 1522
8146.01 1642
8146.86 1567
8147.71 1633
8148.56 1576
8149.42 1481
8150.27 1601
8151.12 1612
8151.97 1545
8152.83 1650
8153.68 1745
8154.53 1644
8155.38 1619
8156.24 1709
8157.09 1797
8157.94 1757
8158.79 1822
8159.65 1811
8160.50 1811
8161.35 1671
8162.20 1679
8163.06 1661
8163.91 1704
8164.76 1616
8165.62 1734
8166.47 1612
8167.32 1690
8168.17 1759
8169.03 1562
8169.88 1540
8170.73 1572
8171.59 1550
8172.44 1549
8173.29 1577
8174.15 1652
8175.00 1629
8175.85 1560
8176.71 1465
8177.56 1521
8178.42 1443
8179.27 1435
8180.12 1481
8180.98 1458
8181.83 1439
8182.68 1346
8183.54 1347
8184.39 1393
8185.25 1288
8186.10 1292
8186.95 1275
8187.81 1351
8188.66 1382
8189.52 1270
8190.37 1253
8191.22 1332
8192.08 1401
8192.93 1331
8193.79 1258
8194.64 1320
8195.50 1258
8196.35 1288
8197.21 1369
8198.06 1340
8198.92 1261
8199.77 1333
8200.63 1229
8201.48 1330
8202.33 1278
8203.19 1344
8204.04 1321
8204.90 1320
8205.75 1379
8206.61 1457
8207.47 1303
8208.32 1278
8209.18 1249
8210.03 1319
8210.89 1367
8211.74 1360
8212.60 1389
8213.45 1299
8214.31 1374
8215.16 1370
8216.02 1349
8216.87 1358
8217.73 1292
8218.59 1306
8219.44 1360
8220.30 1241
8221.15 1297
8222.01 1368
8222.87 1311
8223.72 1396
8224.58 1441
8225.43 1472
8226.29 1500
8227.15 1511
8228.00 1535
8228.86 1541
8229.71 1420
8230.57 1374
8231.43 1477
8232.28 1436
8233.14 1373
8234.00 1457
8234.85 1358
8235.71 1338
8236.57 1295
8237.42 1280
8238.28 1304
8239.14 1194
8239.99 1245
8240.85 1309
8241.71 1308
8242.56 1344
8243.42 1343
8244.28 1326
8245.14 1400
8245.99 1333
8246.85 1276
8247.71 1328
8248.56 1256
8249.42 1299
8250.28 1267
8251.14 1342
8251.99 1295
8252.85 1265
8253.71 1263
8254.57 1323
8255.42 1411
8256.28 1311
8257.14 1269
8258.00 1398
8258.86 1352
8259.71 1278
8260.57 1295
8261.43 1347
8262.29 1237
8263.15 1191
8264.00 1241
8264.86 1244
8265.72 1220
8266.58 1222
8267.44 1272
8268.29 1309
8269.15 1297
8270.01 1344
8270.87 1361
8271.73 1311
8272.59 1310
8273.45 1295
8274.30 1313
8275.16 1334
8276.02 1245
8276.88 1355
8277.74 1267
8278.60 1340
8279.46 1344
8280.32 1395
8281.18 1302
8282.03 1281
8282.89 1295
8283.75 1383
8284.61 1306
8285.47 1408
8286.33 1268
8287.19 1344
8288.05 1398
8288.91 1404
8289.77 1341
8290.63 1402
8291.49 1343
8292.35 1333
8293.21 1504
8294.07 1420
8294.93 1369
8295.78 1400
8296.64 1433
8297.50 1504
8298.36 1510
8299.22 1447
8300.08 1383
8300.94 1373
8301.80 1330
8302.66 1337
8303.52 1351
8304.38 1368
8305.25 1388
8306.11 1518
8306.97 1459
8307.83 1503
8308.69 1487
8309.55 1394
8310.41 1367
8311.27 1407
8312.13 1414
8312.99 1431
8313.85 1463
8314.71 1424
8315.57 1345
8316.43 1288
8317.29 1381
8318.15 1408
8319.02 1419
8319.88 1480
8320.74 1500
8321.60 1547
8322.46 1551
8323.32 1454
8324.18 1514
8325.04 1545
8325.90 1485
8326.77 1411
8327.63 1426
8328.49 1451
8329.35 1416
8330.21 1417
8331.07 1412
8331.93 1404
8332.80 1335
8333.66 1352
8334.52 1382
8335.38 1427
8336.24 1351
8337.11 1481
8337.97 1435
8338.83 1416
8339.69 1380
8340.55 1421
8341.42 1422
8342.28 1457
8343.14 1499
8344.00 1355
8344.86 1357
8345.73 1410
8346.59 1402
8347.45 1484
8348.31 1530
8349.18 1446
8350.04 1546
8350.90 1542
8351.76 1509
8352.63 1476
8353.49 1521
8354.35 1478
8355.22 1423
8356.08 1487
8356.94 1451
8357.80 1465
8358.67 1443
8359.53 1533
8360.39 1529
8361.26 1509
8362.12 1602
8362.98 1507
8363.85 1466
8364.71 1482
8365.57 1559
8366.44 1506
8367.30 1562
8368.16 1528
8369.03 1569
8369.89 1484
8370.75 1583
8371.62 1619
8372.48 1708
8373.35 1701
8374.21 1676
8375.07 1684
8375.94 1790
8376.80 1774
8377.67 1705
8378.53 1713
8379.39 1763
8380.26 1727
8381.12 1759
8381.99 1914
8382.85 1780
8383.71 1713
8384.58 1643
8385.44 1717
8386.31 1886
8387.17 1761
8388.04 1825
8388.90 1938
8389.77 2025
8390.63 1972
8391.50 1859
8392.36 1942
8393.22 1850
8394.09 1826
8394.95 1892
8395.82 1837
8396.68 1797
8397.55 1961
8398.41 2038
8399.28 1984
8400.14 1957
8401.01 1953
8401.88 1993
8402.74 2106
8403.61 2097
8404.47 2048
8405.34 2090
8406.20 2107
8407.07 2081
8407.93 1977
8408.80 2072
8409.66 2175
8410.53 2091
8411.40 2132
8412.26 2182
8413.13 2144
8413.99 2307
8414.86 2339
8415.73 2419
8416.59 2502
8417.46 2476
8418.32 2536
8419.19 2304
8420.06 2236
8420.92 2299
8421.79 2390
8422.65 2379
8423.52 2379
8424.39 2378
8425.25 2489
8426.12 2489
8426.99 2586
8427.85 2732
8428.72 2587
8429.59 2652
8430.45 2617
8431.32 2628
8432.19 2746
8433.05 2765
8433.92 2842
8434.79 2790
8435.65 2867
8436.52 2912
8437.39 2988
8438.26 2977
8439.12 3146
8439.99 3251
8440.86 3343
8441.73 3480
8442.59 3569
8443.46 3621
8444.33 3784
8445.19 3924
8446.06 4020
8446.93 4130
8447.80 3979
8448.67 3884
8449.53 3971
8450.40 3902
8451.27 3911
8452.14 3778
8453.00 3848
8453.87 4044
8454.74 4413
8455.61 5062
8456.48 5934
8457.34 7370
8458.21 9296
8459.08 11172
8459.95 12798
8460.82 13810
8461.69 13993
8462.55 13383
8463.42 12002
8464.29 10617
8465.16 8883
8466.03 7562
8466.90 6336
8467.77 5410
8468.63 4563
8469.50 4104
8470.37 3773
8471.24 3330
8472.11 3228
8472.98 3099
8473.85 3066
8474.72 3083
8475.58 2918
8476.45 2869
8477.32 2843
8478.19 2764
8479.06 2769
8479.93 2664
8480.80 2665
8481.67 2602
8482.54 2624
8483.41 2564
8484.28 2533
8485.15 2509
8486.02 2631
8486.89 2613
8487.76 2708
8488.63 2806
8489.50 2660
8490.37 2798
8491.24 2743
8492.11 2632
8492.98 2733
8493.85 2672
8494.72 2731
8495.59 2749
8496.46 2882
8497.33 3112
8498.20 3315
8499.07 3325
8499.94 3453
8500.81 3261
8501.68 3152
8502.55 2951
8503.42 2747
8504.29 2732
8505.16 2615
8506.03 2456
8506.90 2455
8507.77 2481
8508.64 2405
8509.51 2294
8510.38 2349
8511.25 2452
8512.13 2354
8513.00 2406
8513.87 2385
8514.74 2432
8515.61 2534
8516.48 2527
8517.35 2533
8518.22 2642
8519.09 2522
8519.97 2690
8520.84 2718
8521.71 2718
8522.58 2649
8523.45 2591
8524.32 2726
8525.19 2731
8526.07 2686
8526.94 2784
8527.81 2716
8528.68 2717
8529.55 2794
8530.43 2759
8531.30 2752
8532.17 2788
8533.04 2763
8533.91 2816
8534.79 2840
8535.66 2939
8536.53 2917
8537.40 2857
8538.27 2896
8539.15 2927
8540.02 2891
8540.89 2735
8541.76 2727
8542.64 2689
8543.51 2670
8544.38 2552
8545.25 2497
8546.13 2436
8547.00 2475
8547.87 2430
8548.74 2310
8549.62 2341
8550.49 2333
8551.36 2280
8552.24 2339
8553.11 2216
8553.98 2396
8554.86 2509
8555.73 2638
8556.60 2907
8557.48 3040
8558.35 3073
8559.22 3052
8560.10 2840
8560.97 2832
8561.84 2726
8562.72 2602
8563.59 2389
8564.46 2224
8565.34 2242
8566.21 2195
8567.08 2068
8567.96 2100
8568.83 2103
8569.71 2119
8570.58 2184
8571.45 2153
8572.33 1999
8573.20 1963
8574.08 1975
8574.95 2042
8575.82 2068
8576.70 1939
8577.57 1891
8578.45 1965
8579.32 1978
8580.20 1919
8581.07 1821
8581.94 1893
8582.82 1867
8583.69 1777
8584.57 1822
8585.44 1775
8586.32 1779
8587.19 1783
8588.07 1668
8588.94 1806
8589.82 1713
8590.69 1666
8591.57 1784
8592.44 1782
8593.32 1807
8594.19 1777
8595.07 1746
8595.94 1822
8596.82 1885
8597.69 1799
8598.57 1805
8599.44 1785
8600.32 1871
8601.19 1791
8602.07 1753
8602.95 1891
8603.82 1810
8604.70 1829
8605.57 1821
8606.45 1817
8607.32 1879
8608.20 1790
8609.08 1804
8609.95 1755
8610.83 1905
8611.70 1775
8612.58 1836
8613.46 1902
8614.33 2018
8615.21 1989
8616.08 1975
8616.96 1902
8617.84 1924
8618.71 1838
8619.59 1773
8620.47 1766
8621.34 1729
8622.22 1773
8623.10 1807
8623.97 1782
8624.85 1746
8625.73 1729
8626.60 1698
8627.48 1726
8628.36 1777
8629.23 1813
8630.11 1674
8630.99 1640
8631.87 1816
8632.74 1950
8633.62 1971
8634.50 1815
8635.37 1950
8636.25 1912
8637.13 1907
8638.01 1798
8638.88 1763
8639.76 1786
8640.64 1818
8641.52 1819
8642.39 1720
8643.27 1801
8644.15 1772
8645.03 1800
8645.90 1803
8646.78 1856
8647.66 1955
8648.54 1895
8649.42 1952
8650.29 1950
8651.17 2075
8652.05 1971
8652.93 2003
8653.81 1972
8654.68 1963
8655.56 2069
8656.44 2106
8657.32 2088
8658.20 1996
8659.08 1825
8659.95 1983
8660.83 1880
8661.71 1897
8662.59 1896
8663.47 1865
8664.35 1914
8665.23 1930
8666.10 1908
8666.98 2034
8667.86 2030
8668.74 1968
8669.62 2038
8670.50 1976
8671.38 2030
8672.26 2028
8673.14 2085
8674.02 2120
8674.90 2191
8675.77 2336
8676.65 2332
8677.53 2437
8678.41 2502
8679.29 2599
8680.17 2595
8681.05 2516
8681.93 2502
8682.81 2396
8683.69 2419
8684.57 2330
8685.45 2338
8686.33 2288
8687.21 2248
8688.09 2275
8688.97 2318
8689.85 2348
8690.73 2561
8691.61 2801
8692.49 2953
8693.37 3213
8694.25 3536
8695.13 4111
8696.01 4596
8696.89 4992
8697.77 5130
8698.65 4912
8699.53 4737
8700.41 4382
8701.29 3857
8702.17 3351
8703.05 3042
8703.94 2865
8704.82 2529
8705.70 2226
8706.58 2251
8707.46 2218
8708.34 2060
8709.22 2134
8710.10 2024
8710.98 1942
8711.86 1936
8712.75 1816
8713.63 1864
8714.51 1824
8715.39 1721
8716.27 1749
8717.15 1780
8718.03 1744
8718.91 1691
8719.80 1676
8720.68 1666
8721.56 1819
8722.44 1846
8723.32 1740
8724.20 1838
8725.09 1928
8725.97 1836
8726.85 1789
8727.73 1809
8728.61 1833
8729.50 1839
8730.38 1912
8731.26 1878
8732.14 1805
8733.02 1846
8733.91 1993
8734.79 2081
8735.67 1933
8736.55 1977
8737.44 1859
8738.32 1782
8739.20 1982
8740.08 1857
8740.97 1852
8741.85 1893
8742.73 1779
8743.61 1764
8744.50 1825
8745.38 1731
8746.26 1831
8747.15 1759
8748.03 1817
8748.91 1860
8749.79 1857
8750.68 1885
8751.56 1829
8752.44 1857
8753.33 1813
8754.21 1914
8755.09 1894
8755.98 1961
8756.86 1908
8757.74 1900
8758.63 1973
8759.51 1943
8760.39 2168
8761.28 2299
8762.16 2208
8763.05 2257
8763.93 2324
8764.81 2302
8765.70 2166
8766.58 2134
8767.46 2136
8768.35 2086
8769.23 2154
8770.12 2142
8771.00 2230
8771.89 2257
8772.77 2185
8773.65 2223
8774.54 2247
8775.42 2187
8776.31 2251
8777.19 2357
8778.08 2259
8778.96 2338
8779.84 2435
8780.73 2347
8781.61 2309
8782.50 2260
8783.38 2255
8784.27 2386
8785.15 2380
8786.04 2382
8786.92 2380
8787.81 2280
8788.69 2199
8789.58 2312
8790.46 2371
8791.35 2290
8792.23 2393
8793.12 2485
8794.00 2553
8794.89 2680
8795.77 2849
8796.66 3014
8797.55 3082
8798.43 2927
8799.32 2833
8800.20 2868
8801.09 2710
8801.97 2705
8802.86 2455
8803.74 2391
8804.63 2304
8805.52 2249
8806.40 2177
8807.29 2237
8808.17 2245
8809.06 2382
8809.95 2468
8810.83 2664
8811.72 2604
8812.60 2739
8813.49 2679
8814.38 2646
8815.26 2599
8816.15 2417
8817.04 2463
8817.92 2372
8818.81 2325
8819.70 2169
8820.58 2060
8821.47 2014
8822.36 2074
8823.24 2029
8824.13 2098
8825.02 2139
8825.90 2175
8826.79 2265
8827.68 2357
8828.56 2175
8829.45 2207
8830.34 2161
8831.23 2078
8832.11 2108
8833.00 1974
8833.89 1966
8834.77 1954
8835.66 1901
8836.55 1883
8837.44 1865
8838.32 1795
8839.21 1804
8840.10 1773
8840.99 1767
8841.88 1953
8842.76 1882
8843.65 1869
8844.54 1934
8845.43 1953
8846.31 1777
8847.20 1844
8848.09 1847
8848.98 1734
8849.87 1895
8850.75 1852
8851.64 1753
8852.53 1610
8853.42 1752
8854.31 1673
8855.20 1694
8856.08 1750
8856.97 1713
8857.86 1650
8858.75 1649
8859.64 1796
8860.53 1701
8861.42 1573
8862.30 1599
8863.19 1659
8864.08 1608
8864.97 1626
8865.86 1552
8866.75 1536
8867.64 1576
8868.53 1592
8869.42 1615
8870.30 1443
8871.19 1522
8872.08 1569
8872.97 1630
8873.86 1493
8874.75 1587
8875.64 1556
8876.53 1527
8877.42 1522
8878.31 1592
8879.20 1598
8880.09 1502
8880.98 1483
8881.87 1509
8882.76 1502
8883.65 1497
8884.54 1467
8885.43 1457
8886.32 1405
8887.21 1396
8888.10 1353
8888.99 1393
8889.88 1377
8890.77 1366
8891.66 1399
8892.55 1547
8893.44 1399
8894.33 1397
8895.22 1427
8896.11 1435
8897.00 1444
8897.89 1322
8898.78 1243
8899.67 1325
8900.56 1303
8901.45 1309
8902.34 1366
8903.23 1364
8904.12 1348
8905.02 1298
8905.91 1414
8906.80 1337
8907.69 1253
8908.58 1269
8909.47 1302
8910.36 1309
8911.25 1311
8912.14 1315
8913.04 1313
8913.93 1346
8914.82 1318
8915.71 1265
8916.60 1256
8917.49 1295
8918.38 1276
8919.28 1258
8920.17 1183
8921.06 1315
8921.95 1257
8922.84 1244
8923.73 1244
8924.63 1271
8925.52 1172
8926.41 1193
8927.30 1165
8928.19 1250
8929.09 1264
8929.98 1207
8930.87 1224
8931.76 1293
8932.65 1277
8933.55 1256
8934.44 1264
8935.33 1160
8936.22 1163
8937.12 1198
8938.01 1245
8938.90 1252
8939.79 1213
8940.69 1131
8941.58 1156
8942.47 1170
8943.37 1196
8944.26 1192
8945.15 1167
8946.04 1098
8946.94 1054
8947.83 1183
8948.72 1191
8949.62 1183
8950.51 1150
8951.40 1161
8952.30 1148
8953.19 1159
8954.08 1143
8954.98 1146
8955.87 1122
8956.76 1150
8957.66 1119
8958.55 1053
8959.44 1147
8960.34 1056
8961.23 1010
8962.12 1026
8963.02 1116
8963.91 1179
8964.81 1192
8965.70 1110
8966.59 1068
8967.49 1131
8968.38 1122
8969.28 1082
8970.17 1100
8971.06 1050
8971.96 1099
8972.85 1118
8973.75 1075
8974.64 1156
8975.54 1088
8976.43 1064
8977.32 1083
8978.22 1054
8979.11 1055
8980.01 1104
8980.90 1040
8981.80 1051
8982.69 1134
8983.59 1142
8984.48 1144
8985.38 1181
8986.27 1072
8987.17 1045
8988.06 1076
8988.96 1081
8989.85 1031
8990.75 949
8991.64 1078
8992.54 998
8993.43 1027
8994.33 947
8995.22 931
8996.12 1049
8997.01 1104
8997.91 1116
8998.81 1060
8999.70 1024
9000.60 1029
9001.49 986
9002.39 1018
9003.28 1028
9004.18 1007
9005.08 966
9005.97 1015
9006.87 985
9007.76 916
9008.66 1008
9009.56 983
9010.45 1048
9011.35 1030
9012.24 1015
9013.14 1031
9014.04 983
9014.93 1003
9015.83 941
9016.73 999
9017.62 1049
9018.52 977
9019.42 989
9020.31 901
9021.21 902
9022.11 970
9023.00 923
9023.90 1076
9024.80 1105
9025.69 1062
9026.59 916
9027.49 974
9028.38 1023
9029.28 1010
9030.18 993
9031.08 962
9031.97 956
9032.87 931
9033.77 897
9034.66 942
9035.56 926
9036.46 950
9037.36 1006
9038.25 894
9039.15 956
9040.05 918
9040.95 916
9041.85 906
9042.74 870
9043.64 912
9044.54 926
9045.44 935
9046.33 942
9047.23 893
9048.13 890
9049.03 908
9049.93 856
9050.82 990
9051.72 1007
9052.62 1004
9053.52 990
9054.42 977
9055.32 994
9056.21 1052
9057.11 937
9058.01 866
9058.91 950
9059.81 995
9060.71 995
9061.61 911
9062.50 921
9063.40 926
9064.30 955
9065.20 945
9066.10 1005
9067.00 1038
9067.90 980
9068.80 1003
9069.70 862
9070.60 965
9071.49 1009
9072.39 1049
9073.29 1067
9074.19 957
9075.09 949
9075.99 922
9076.89 906
9077.79 880
9078.69 845
9079.59 944
9080.49 998
9081.39 1035
9082.29 920
9083.19 925
9084.09 923
9084.99 922
9085.89 925
9086.79 928
9087.69 859
9088.59 888
9089.49 945
9090.39 968
9091.29 1014
9092.19 937
9093.09 922
9093.99 1000
9094.89 929
9095.79 948
9096.69 914
9097.59 938
9098.49 979
9099.39 897
9100.29 908
9101.19 931
9102.09 923
9102.99 987
9103.90 868
9104.80 887
9105.70 908
9106.60 943
9107.50 894
9108.40 905
9109.30 918
9110.20 979
9111.10 971
9112.00 986
9112.91 974
9113.81 901
9114.71 926
9115.61 918
9116.51 970
9117.41 819
9118.31 905
9119.22 906
9120.12 931
9121.02 922
9121.92 972
9122.82 955
9123.72 895
9124.63 876
9125.53 820
9126.43 926
9127.33 968
9128.23 905
9129.14 884
9130.04 895
9130.94 960
9131.84 911
9132.74 930
9133.65 996
9134.55 927
9135.45 853
9136.35 916
9137.26 920
9138.16 915
9139.06 810
9139.96 892
9140.87 974
9141.77 955
9142.67 911
9143.57 975
9144.48 923
9145.38 960
9146.28 847
9147.19 940
9148.09 918
9148.99 935
9149.90 875
9150.80 901
9151.70 870
9152.60 867
9153.51 827
9154.41 871
9155.31 929
9156.22 835
9157.12 892
9158.02 956
9158.93 950
9159.83 902
9160.74 887
9161.64 875
9162.54 890
9163.45 878
9164.35 917
9165.25 878
9166.16 868
9167.06 849
9167.97 825
9168.87 836
9169.77 892
9170.68 913
9171.58 867
9172.49 986
9173.39 847
9174.30 882
9175.20 892
9176.10 915
9177.01 856
9177.91 852
9178.82 889
9179.72 912
9180.63 930
9181.53 934
9182.44 879
9183.34 920
9184.25 862
9185.15 912
9186.05 951
9186.96 972
9187.86 929
9188.77 903
9189.67 897
9190.58 961
9191.48 877
9192.39 915
9193.30 860
9194.20 934
9195.11 908
9196.01 1024
9196.92 965
9197.82 983
9198.73 935
9199.63 901
9200.54 918
9201.44 1018
9202.35 985
9203.26 967
9204.16 953
9205.07 1019
9205.97 1003
9206.88 1002
9207.78 957
9208.69 947
9209.60 906
9210.50 956
9211.41 970
9212.32 1018
9213.22 974
9214.13 961
9215.03 1028
9215.94 998
9216.85 912
9217.75 939
9218.66 915
9219.57 924
9220.47 882
9221.38 986
9222.29 1010
9223.19 989
9224.10 990
9225.01 1042
9225.91 977
9226.82 1068
9227.73 878
9228.63 909
9229.54 970
9230.45 965
9231.36 955
9232.26 976
9233.17 908
9234.08 848
9234.98 836
9235.89 836
9236.80 879
9237.71 921
9238.61 922
9239.52 912
9240.43 888
9241.34 897
9242.24 903
9243.15 919
9244.06 942
9244.97 926
9245.87 868
9246.78 832
9247.69 890
9248.60 911
9249.51 869
9250.41 884
9251.32 850
9252.23 921
9253.14 850
9254.05 840
9254.96 838
9255.86 820
9256.77 798
9257.68 777
9258.59 812
9259.50 888
9260.41 894
9261.31 905
9262.22 976
9263.13 917
9264.04 901
9264.95 915
9265.86 845
9266.77 902
9267.68 841
9268.58 905
9269.49 921
9270.40 907
9271.31 917
9272.22 903
9273.13 883
9274.04 848
9274.95 843
9275.86 894
9276.77 960
9277.68 970
9278.59 946
9279.50 951
9280.40 891
9281.31 932
9282.22 945
9283.13 928
9284.04 970
9284.95 905
9285.86 924
9286.77 989
9287.68 935
9288.59 904
9289.50 888
9290.41 887
9291.32 903
9292.23 897
9293.14 885
9294.05 941
9294.96 851
9295.87 920
9296.78 999
9297.69 972
9298.60 1029
9299.52 972
9300.43 955
9301.34 914
9302.25 982
9303.16 1017
9304.07 1023
9304.98 980
9305.89 994
9306.80 1035
9307.71 1038
9308.62 1029
9309.53 1030
9310.44 1057
9311.36 1084
9312.27 1059
9313.18 1023
9314.09 1128
9315.00 1149
9315.91 1232
9316.82 1217
9317.73 1097
9318.64 1068
9319.56 1009
9320.47 1033
9321.38 1061
9322.29 1095
9323.20 971
9324.11 991
9325.03 1065
9325.94 1110
9326.85 996
9327.76 1084
9328.67 1042
9329.59 995
9330.50 1018
9331.41 991
9332.32 1066
9333.23 1096
9334.15 1015
9335.06 1043
9335.97 973
9336.88 1032
9337.79 1024
9338.71 967
9339.62 969
9340.53 1013
9341.44 991
9342.36 1073
9343.27 1202
9344.18 1097
9345.09 1151
9346.01 1138
9346.92 1197
9347.83 1220
9348.75 1092
9349.66 1098
9350.57 1067
9351.48 1045
9352.40 1049
9353.31 974
9354.22 997
9355.14 977
9356.05 985
9356.96 1011
9357.88 1002
9358.79 1028
9359.70 1188
9360.62 1092
9361.53 936
9362.44 866
9363.36 984
9364.27 999
9365.19 971
9366.10 987
9367.01 985
9367.93 926
9368.84 989
9369.75 996
9370.67 932
9371.58 992
9372.50 930
9373.41 940
9374.32 893
9375.24 964
9376.15 997
9377.07 927
9377.98 987
9378.90 1000
9379.81 1010
9380.72 978
9381.64 981
9382.55 1108
9383.47 1085
9384.38 1134
9385.30 1158
9386.21 1073
9387.13 1031
9388.04 1028
9388.96 1090
9389.87 1104
9390.79 1116
9391.70 1068
9392.62 1156
9393.53 1127
9394.45 1223
9395.36 1184
9396.28 1246
9397.19 1248
9398.11 1324
9399.02 1333
9399.94 1251
9400.85 1234
9401.77 1303
9402.68 1326
9403.60 1269
9404.52 1211
9405.43 1216
9406.35 1194
9407.26 1108
9408.18 1100
9409.09 1220
9410.01 1265
9410.93 1183
9411.84 1215
9412.76 1208
9413.67 1173
9414.59 1157
9415.51 1160
9416.42 1040
9417.34 1104
9418.26 1090
9419.17 1087
9420.09 1097
9421.00 1116
9421.92 1123
9422.84 1217
9423.75 1125
9424.67 1219
9425.59 1196
9426.50 1072
9427.42 1093
9428.34 1035
9429.25 1156
9430.17 1235
9431.09 1202
9432.00 1138
9432.92 1108
9433.84 1206
9434.76 1174
9435.67 1132
9436.59 1227
9437.51 1192
9438.42 1173
9439.34 1176
9440.26 1190
9441.18 1174
9442.09 1207
9443.01 1263
9443.93 1260
9444.85 1196
9445.76 1155
9446.68 1167
9447.60 1189
9448.52 1141
9449.43 1176
9450.35 1273
9451.27 1202
9452.19 1230
9453.11 1246
9454.02 1272
9454.94 1391
9455.86 1390
9456.78 1484
9457.70 1668
9458.62 1687
9459.53 1526
9460.45 1437
9461.37 1457
9462.29 1439
9463.21 1405
9464.13 1403
9465.04 1277
9465.96 1197
9466.88 1282
9467.80 1242
9468.72 1210
9469.64 1127
9470.56 1178
9471.48 1181
9472.39 1159
9473.31 1165
9474.23 1206
9475.15 1233
9476.07 1217
9476.99 1175
9477.91 1140
9478.83 1253
9479.75 1238
9480.67 1282
9481.59 1249
9482.51 1299
9483.42 1253
9484.34 1278
9485.26 1315
9486.18 1283
9487.10 1445
9488.02 1435
9488.94 1369
9489.86 1301
9490.78 1289
9491.70 1286
9492.62 1248
9493.54 1236
9494.46 1244
9495.38 1184
9496.30 1226
9497.22 1177
9498.14 1198
9499.06 1223
9499.98 1278
9500.90 1243
9501.82 1136
9502.74 1150
9503.66 1154
9504.58 1193
9505.50 1138
9506.43 1212
9507.35 1163
9508.27 1261
9509.19 1217
9510.11 1237
9511.03 1254
9511.95 1228
9512.87 1245
9513.79 1343
9514.71 1221
9515.63 1176
9516.55 1249
9517.48 1293
9518.40 1327
9519.32 1308
9520.24 1283
9521.16 1365
9522.08 1378
9523.00 1391
9523.92 1280
9524.85 1306
9525.77 1312
9526.69 1340
9527.61 1338
9528.53 1366
9529.45 1352
9530.38 1396
9531.30 1455
9532.22 1467
9533.14 1555
9534.06 1742
9534.98 1846
9535.91 1938
9536.83 2081
9537.75 2240
9538.67 2264
9539.60 2200
9540.52 2041
9541.44 1980
9542.36 1875
9543.28 1693
9544.21 1650
9545.13 1586
9546.05 1492
9546.97 1492
9547.90 1365
9548.82 1379
9549.74 1362
9550.66 1348
9551.59 1216
9552.51 1308
9553.43 1283
9554.36 1181
9555.28 1319
9556.20 1313
9557.13 1340
9558.05 1275
9558.97 1276
9559.89 1284
9560.82 1363
9561.74 1325
9562.66 1391
9563.59 1447
9564.51 1392
9565.43 1475
9566.36 1483
9567.28 1386
9568.20 1389
9569.13 1298
9570.05 1338
9570.98 1232
9571.90 1293
9572.82 1318
9573.75 1349
9574.67 1346
9575.60 1336
9576.52 1280
9577.44 1272
9578.37 1215
9579.29 1214
9580.22 1318
9581.14 1197
9582.06 1260
9582.99 1238
9583.91 1209
9584.84 1214
9585.76 1162
9586.69 1125
9587.61 1183
9588.53 1180
9589.46 1153
9590.38 1156
9591.31 1224
9592.23 1194
9593.16 1264
9594.08 1186
9595.01 1177
9595.93 1221
9596.86 1229
9597.78 1212
9598.71 1249
9599.63 1301
9600.56 1255
9601.48 1265
9602.41 1270
9603.33 1294
9604.26 1365
9605.18 1278
9606.11 1287
9607.03 1300
9607.96 1316
9608.89 1243
9609.81 1303
9610.74 1338
9611.66 1283
9612.59 1298
9613.51 1378
9614.44 1330
9615.37 1312
9616.29 1339
9617.22 1352
9618.14 1345
9619.07 1338
9620.00 1364
9620.92 1425
9621.85 1317
9622.77 1354
9623.70 1332
9624.63 1365
9625.55 1425
9626.48 1365
9627.41 1413
9628.33 1355
9629.26 1397
9630.19 1379
9631.11 1384
9632.04 1413
9632.97 1468
9633.89 1407
9634.82 1437
9635.75 1445
9636.67 1483
9637.60 1438
9638.53 1511
9639.45 1524
9640.38 1605
9641.31 1672
9642.23 1709
9643.16 1645
9644.09 1734
9645.02 1638
9645.94 1692
9646.87 1746
9647.80 1750
9648.73 1802
9649.65 1816
9650.58 1769
9651.51 1868
9652.44 1963
9653.36 2029
9654.29 2136
9655.22 2136
9656.15 2181
9657.08 2031
9658.00 1983
9658.93 1947
9659.86 1823
9660.79 1871
9661.72 1725
9662.64 1730
9663.57 1690
9664.50 1712
9665.43 1633
9666.36 1749
9667.28 1772
9668.21 1682
9669.14 1741
9670.07 1745
9671.00 1720
9671.93 1761
9672.86 1645
9673.78 1602
9674.71 1660
9675.64 1759
9676.57 1723
9677.50 1772
9678.43 1755
9679.36 1742
9680.29 1688
9681.21 1708
9682.14 1763
9683.07 1755
9684.00 1700
9684.93 1821
9685.86 1764
9686.79 1844
9687.72 1947
9688.65 1938
9689.58 1923
9690.51 1847
9691.44 1845
9692.37 1868
9693.30 1923
9694.23 1916
9695.16 1978
9696.09 1922
9697.02 2008
9697.94 1969
9698.87 2068
9699.80 2007
9700.73 2058
9701.66 2272
9702.59 2363
9703.52 2437
9704.45 2389
9705.39 2474
9706.32 2341
9707.25 2229
9708.18 2289
9709.11 2172
9710.04 2067
9710.97 1977
9711.90 1886
9712.83 1846
9713.76 1917
9714.69 1917
9715.62 1809
9716.55 1840
9717.48 1784
9718.41 1847
9719.34 1813
9720.27 1824
9721.21 1768
9722.14 1745
9723.07 1770
9724.00 1709
9724.93 1709
9725.86 1753
9726.79 1650
9727.72 1639
9728.65 1643
9729.59 1677
9730.52 1636
9731.45 1577
9732.38 1571
9733.31 1677
9734.24 1655
9735.17 1565
9736.11 1633
9737.04 1631
9737.97 1569
9738.90 1582
9739.83 1611
9740.77 1576
9741.70 1655
9742.63 1605
9743.56 1563
9744.49 1571
9745.43 1541
9746.36 1583
9747.29 1435
9748.22 1576
9749.15 1557
9750.09 1532
9751.02 1624
9751.95 1566
9752.88 1577
9753.82 1530
9754.75 1566
9755.68 1488
9756.61 1555
9757.55 1583
9758.48 1512
9759.41 1495
9760.35 1475
9761.28 1472
9762.21 1454
9763.14 1460
9764.08 1535
9765.01 1600
9765.94 1615
9766.88 1531
9767.81 1502
9768.74 1532
9769.68 1586
9770.61 1566
9771.54 1524
9772.48 1582
9773.41 1713
9774.34 1614
9775.28 1598
9776.21 1600
9777.14 1664
9778.08 1614
9779.01 1726
9779.94 1767
9780.88 1774
9781.81 1814
9782.75 1789
9783.68 1895
9784.61 1935
9785.55 1948
9786.48 1928
9787.42 2029
9788.35 1957
9789.28 1914
9790.22 1955
9791.15 1797
9792.09 1783
9793.02 1659
9793.96 1673
9794.89 1665
9795.83 1586
9796.76 1652
9797.69 1488
9798.63 1535
9799.56 1687
9800.50 1580
9801.43 1614
9802.37 1712
9803.30 1734
9804.24 1661
9805.17 1651
9806.11 1646
9807.04 1605
9807.98 1619
9808.91 1485
9809.85 1469
9810.78 1476
9811.72 1404
9812.65 1389
9813.59 1410
9814.53 1343
9815.46 1434
9816.40 1360
9817.33 1386
9818.27 1407
9819.20 1335
9820.14 1355
9821.07 1383
9822.01 1373
9822.95 1323
9823.88 1296
9824.82 1258
9825.75 1277
9826.69 1344
9827.63 1298
9828.56 1259
9829.50 1260
9830.43 1318
9831.37 1312
9832.31 1287
9833.24 1207
9834.18 1186
9835.12 1295
9836.05 1291
9836.99 1164
9837.93 1221
9838.86 1286
9839.80 1349
9840.73 1353
9841.67 1299
9842.61 1331
9843.55 1342
9844.48 1372
9845.42 1264
9846.36 1250
9847.29 1322
9848.23 1301
9849.17 1234
9850.10 1322
9851.04 1265
9851.98 1336
9852.92 1316
9853.85 1257
9854.79 1317
9855.73 1308
9856.67 1301
9857.60 1259
9858.54 1281
9859.48 1377
9860.42 1373
9861.35 1401
9862.29 1391
9863.23 1357
9864.17 1428
9865.10 1382
9866.04 1379
9866.98 1443
9867.92 1350
9868.86 1337
9869.79 1338
9870.73 1368
9871.67 1300
9872.61 1196
9873.55 1238
9874.48 1239
9875.42 1245
9876.36 1167
9877.30 1223
9878.24 1333
9879.18 1318
9880.12 1326
9881.05 1368
9881.99 1301
9882.93 1367
9883.87 1375
9884.81 1235
9885.75 1326
9886.69 1255
9887.63 1226
9888.56 1243
9889.50 1309
9890.44 1344
9891.38 1239
9892.32 1225
9893.26 1383
9894.20 1373
9895.14 1288
9896.08 1213
9897.02 1251
9897.96 1301
9898.90 1251
9899.84 1253
9900.77 1241
9901.71 1215
9902.65 1294
9903.59 1171
9904.53 1231
9905.47 1228
9906.41 1237
9907.35 1322
9908.29 1276
9909.23 1231
9910.17 1260
9911.11 1317
9912.05 1272
9912.99 1281
9913.93 1340
9914.87 1325
9915.81 1271
9916.75 1269
9917.69 1367
9918.63 1283
9919.57 1323
9920.52 1377
9921.46 1338
9922.40 1306
9923.34 1426
9924.28 1456
9925.22 1432
9926.16 1554
9927.10 1624
9928.04 1897
9928.98 2084
9929.92 2374
9930.86 2657
9931.80 2651
9932.75 2751
9933.69 2815
9934.63 2660
9935.57 2502
9936.51 2207
9937.45 2008
9938.39 1810
9939.33 1735
9940.28 1593
9941.22 1426
9942.16 1417
9943.10 1331
9944.04 1367
9944.98 1405
9945.92 1462
9946.87 1393
9947.81 1405
9948.75 1315
9949.69 1270
9950.63 1272
9951.58 1350
9952.52 1259
9953.46 1283
9954.40 1267
9955.34 1253
9956.29 1203
9957.23 1178
9958.17 1294
9959.11 1320
9960.06 1239
9961.00 1233
9961.94 1262
9962.88 1237
9963.83 1230
9964.77 1176
9965.71 1168
9966.65 1159
9967.60 1142
9968.54 1180
9969.48 1168
9970.42 1211
9971.37 1178
9972.31 1167
9973.25 1200
9974.20 1139
9975.14 1115
9976.08 1124
9977.03 1067
9977.97 1114
9978.91 1214
9979.86 1160
9980.80 1177
9981.74 1141
9982.69 1101
9983.63 1119
9984.57 1065
9985.52 1120
9986.46 1106
9987.40 1089
9988.35 1116
9989.29 1080
9990.23 1036
9991.18 1091
9992.12 994
9993.07 958
9994.01 1074
9994.95 998
9995.90 936
9996.84 962
9997.79 1026
9998.73 1062
9999.67 1081
10000.62 1046
10001.56 1089
10002.51 1107
10003.45 1089
10004.40 1036
10005.34 1028
10006.29 1076
10007.23 1090
10008.17 1101
10009.12 1130
10010.06 1104
10011.01 1126
10011.95 1198
10012.90 1111
10013.84 1103
10014.79 1053
10015.73 1068
10016.68 1015
10017.62 1019
10018.57 1013
10019.51 1069
10020.46 1032
10021.40 974
10022.35 1042
10023.29 1001
10024.24 969
10025.19 1021
10026.13 1100
10027.08 1036
10028.02 1023
10028.97 1064
10029.91 984
10030.86 1047
10031.80 1042
10032.75 1010
10033.70 1069
10034.64 1035
10035.59 1016
10036.53 971
10037.48 937
10038.43 955
10039.37 940
10040.32 1024
10041.26 1074
10042.21 1023
10043.16 1005
10044.10 994
10045.05 965
10046.00 820
10046.94 975
10047.89 921
10048.84 963
10049.78 937
10050.73 987
10051.68 1016
10052.62 1022
10053.57 972
10054.52 927
10055.46 912
10056.41 958
10057.36 910
10058.30 900
10059.25 954
10060.20 932
10061.15 921
10062.09 935
10063.04 945
10063.99 888
10064.93 933
10065.88 911
10066.83 930
10067.78 905
10068.72 944
10069.67 955
10070.62 887
10071.57 873
10072.51 906
10073.46 905
10074.41 878
10075.36 874
10076.31 869
10077.25 937
10078.20 894
10079.15 909
10080.10 895
10081.05 918
10081.99 898
10082.94 867
10083.89 869
10084.84 787
10085.79 891
10086.74 898
10087.68 904
10088.63 886
10089.58 901
10090.53 916
10091.48 916
10092.43 807
10093.37 850
10094.32 860
10095.27 849
10096.22 872
10097.17 790
10098.12 828
10099.07 880
10100.02 856
10100.97 870
10101.91 802
10102.86 821
10103.81 840
10104.76 886
10105.71 912
10106.66 806
10107.61 850
10108.56 884
10109.51 883
10110.46 865
10111.41 821
10112.36 811
10113.31 789
10114.26 878
10115.21 863
10116.16 809
10117.11 853
10118.06 865
10119.01 907
10119.96 861
10120.91 831
10121.86 831
10122.81 820
10123.76 818
10124.71 821
10125.66 812
10126.61 888
10127.56 894
10128.51 843
10129.46 787
10130.41 879
10131.36 807
10132.31 817
10133.26 782
10134.21 838
10135.16 828
10136.11 803
10137.06 836
10138.01 830
10138.96 812
10139.91 801
10140.86 834
10141.82 728
10142.77 792
10143.72 817
10144.67 746
10145.62 784
10146.57 819
10147.52 851
10148.47 851
10149.42 742
10150.38 818
10151.33 796
10152.28 841
10153.23 894
10154.18 802
10155.13 810
10156.09 809
10157.04 857
10157.99 798
10158.94 819
10159.89 832
10160.84 826
10161.80 855
10162.75 880
10163.70 873
10164.65 853
10165.60 759
10166.56 833
10167.51 842
10168.46 926
10169.41 828
10170.36 892
10171.32 878
10172.27 898
10173.22 827
10174.17 862
10175.13 815
10176.08 798
10177.03 826
10177.98 849
10178.94 925
10179.89 856
10180.84 838
10181.80 877
10182.75 933
10183.70 893
10184.65 873
10185.61 868
10186.56 936
10187.51 906
10188.47 887
10189.42 944
10190.37 862
10191.33 883
10192.28 1026
10193.23 951
10194.19 875
10195.14 949
10196.09 931
10197.05 982
10198.00 902
10198.95 907
10199.91 968
10200.86 984
10201.82 983
10202.77 969
10203.72 955
10204.68 1002
10205.63 1013
10206.58 971
10207.54 1086
10208.49 1045
10209.45 1095
10210.40 1186
10211.36 1193
10212.31 1194
10213.26 1114
10214.22 1115
10215.17 1175
10216.13 1163
10217.08 1100
10218.04 1142
10218.99 1061
10219.94 1024
10220.90 979
10221.85 1005
10222.81 1056
10223.76 997
10224.72 1018
10225.67 942
10226.63 1017
10227.58 1051
10228.54 972
10229.49 1005
10230.45 992
10231.40 913
10232.36 905
10233.31 1003
10234.27 994
10235.22 1071
10236.18 1045
10237.14 1099
10238.09 1015
10239.05 1093
10240.00 1167
10240.96 1149
10241.91 1081
10242.87 1088
10243.82 1150
10244.78 1045
10245.74 1009
10246.69 1036
10247.65 991
10248.60 917
10249.56 918
10250.52 882
10251.47 903
10252.43 965
10253.38 937
10254.34 902
10255.30 897
10256.25 862
10257.21 886
10258.17 907
10259.12 862
10260.08 873
10261.04 856
10261.99 886
10262.95 863
10263.91 841
10264.86 862
10265.82 893
10266.78 875
10267.73 813
10268.69 836
10269.65 868
10270.60 873
10271.56 819
10272.52 817
10273.47 815
10274.43 804
10275.39 921
10276.35 932
10277.30 828
10278.26 855
10279.22 792
10280.18 840
10281.13 933
10282.09 802
10283.05 807
10284.01 794
10284.96 890
10285.92 754
10286.88 811
10287.84 851
10288.79 784
10289.75 794
10290.71 860
10291.67 920
10292.63 747
10293.58 807
10294.54 844
10295.50 893
10296.46 878
10297.42 829
10298.38 803
10299.33 866
10300.29 926
10301.25 960
10302.21 862
10303.17 900
10304.13 897
10305.08 922
10306.04 862
10307.00 771
10307.96 821
10308.92 861
10309.88 898
10310.84 795
10311.80 851
10312.75 822
10313.71 830
10314.67 795
10315.63 835
10316.59 847
10317.55 820
10318.51 770
10319.47 777
10320.43 788
10321.39 778
10322.35 782
10323.31 799
10324.27 851
10325.23 775
10326.18 787
10327.14 730
10328.10 813
10329.06 849
10330.02 723
10330.98 754
10331.94 760
10332.90 806
10333.86 747
10334.82 775
10335.78 772
10336.74 813
10337.70 819
10338.66 813
10339.62 855
10340.58 849
10341.54 771
10342.50 779
10343.46 787
10344.43 733
10345.39 726
10346.35 751
10347.31 749
10348.27 810
10349.23 821
10350.19 769
10351.15 841
10352.11 812
10353.07 794
10354.03 789
10354.99 775
10355.95 769
10356.91 766
10357.88 756
10358.84 849
10359.80 814
10360.76 799
10361.72 769
10362.68 774
10363.64 737
10364.60 766
10365.57 799
10366.53 757
10367.49 716
10368.45 786
10369.41 780
10370.37 771
10371.34 734
10372.30 740
10373.26 824
10374.22 824
10375.18 734
10376.14 811
10377.11 837
10378.07 794
10379.03 844
10379.99 776
10380.95 756
10381.92 842
10382.88 795
10383.84 832
10384.80 817
10385.77 796
10386.73 769
10387.69 790
10388.65 821
10389.62 753
10390.58 851
10391.54 856
10392.50 801
10393.47 820
10394.43 790
10395.39 771
10396.35 794
10397.32 825
10398.28 845
10399.24 845
10400.21 860
10401.17 819
10402.13 819
10403.10 727
10404.06 782
10405.02 879
10405.99 874
10406.95 857
10407.91 867
10408.88 855
10409.84 895
10410.80 842
10411.77 861
10412.73 895
10413.69 859
10414.66 841
10415.62 845
10416.58 847
10417.55 906
10418.51 976
10419.48 928
10420.44 996
10421.40 1138
10422.37 1246
10423.33 1241
10424.30 1262
10425.26 1229
10426.23 1293
10427.19 1190
10428.15 1140
10429.12 1142
10430.08 1077
10431.05 939
10432.01 882
10432.98 912
10433.94 779
10434.91 836
10435.87 813
10436.83 801
10437.80 831
10438.76 828
10439.73 843
10440.69 795
10441.66 796
10442.62 802
10443.59 785
10444.55 745
10445.52 690
10446.48 670
10447.45 748
10448.41 736
10449.38 719
10450.35 767
10451.31 813
10452.28 764
10453.24 778
10454.21 760
10455.17 768
10456.14 734
10457.10 725
10458.07 700
10459.04 802
10460.00 784
10460.97 856
10461.93 827
10462.90 738
10463.87 817
10464.83 763
10465.80 797
10466.76 712
10467.73 692
10468.70 805
10469.66 803
10470.63 740
10471.59 777
10472.56 726
10473.53 673
10474.49 699
10475.46 729
10476.43 739
10477.39 750
10478.36 639
10479.33 707
10480.29 713
10481.26 728
10482.23 704
10483.19 665
10484.16 761
10485.13 618
10486.09 737
10487.06 686
10488.03 710
10489.00 713
10489.96 704
10490.93 722
10491.90 755
10492.87 740
10493.83 727
10494.80 713
10495.77 727
10496.73 815
10497.70 844
10498.67 803
10499.64 762
10500.61 817
10501.57 752
10502.54 718
10503.51 736
10504.48 817
10505.44 754
10506.41 698
10507.38 724
10508.35 751
10509.32 777
10510.28 745
10511.25 732
10512.22 750
10513.19 739
10514.16 696
10515.13 735
10516.09 784
10517.06 720
10518.03 696
10519.00 786
10519.97 753
10520.94 771
10521.91 765
10522.87 749
10523.84 692
10524.81 664
10525.78 702
10526.75 758
10527.72 758
10528.69 766
10529.66 704
10530.63 646
10531.59 693
10532.56 695
10533.53 727
10534.50 761
10535.47 757
10536.44 719
10537.41 663
10538.38 672
10539.35 721
10540.32 755
10541.29 724
10542.26 753
10543.23 731
10544.20 762
10545.17 733
10546.14 747
10547.11 783
10548.08 736
10549.05 744
10550.02 732
10550.99 710
10551.96 735
10552.93 760
10553.90 741
10554.87 796
10555.84 690
10556.81 698
10557.78 735
10558.75 829
10559.72 805
10560.69 848
10561.66 770
10562.63 870
10563.60 811
10564.57 860
10565.54 908
10566.51 903
10567.48 921
10568.45 925
10569.42 887
10570.40 839
10571.37 852
10572.34 866
10573.31 801
10574.28 736
10575.25 701
10576.22 736
10577.19 730
10578.16 730
10579.14 767
10580.11 815
10581.08 767
10582.05 739
10583.02 708
10583.99 700
10584.96 692
10585.94 681
10586.91 782
10587.88 756
10588.85 715
10589.82 762
10590.79 863
10591.77 783
10592.74 839
10593.71 802
10594.68 771
10595.65 781
10596.63 791
10597.60 698
10598.57 774
10599.54 730
10600.52 708
10601.49 679
10602.46 729
10603.43 686
10604.41 671
10605.38 773
10606.35 698
10607.32 692
10608.30 686
10609.27 709
10610.24 704
10611.21 719
10612.19 739
10613.16 727
10614.13 696
10615.11 751
10616.08 708
10617.05 661
10618.02 744
10619.00 722
10619.97 670
10620.94 684
10621.92 689
10622.89 730
10623.86 745
10624.84 732
10625.81 752
10626.78 757
10627.76 824
10628.73 745
10629.71 744
10630.68 751
10631.65 809
10632.63 738
10633.60 725
10634.57 730
10635.55 729
10636.52 676
10637.50 735
10638.47 732
10639.44 734
10640.42 758
10641.39 770
10642.37 794
10643.34 770
10644.31 764
10645.29 831
10646.26 855
10647.24 804
10648.21 808
10649.19 805
10650.16 722
10651.14 773
10652.11 758
10653.09 720
10654.06 702
10655.04 697
10656.01 712
10656.98 697
10657.96 681
10658.93 683
10659.91 672
10660.88 780
10661.86 698
10662.84 708
10663.81 668
10664.79 680
10665.76 641
10666.74 598
10667.71 663
10668.69 745
10669.66 711
10670.64 633
10671.61 689
10672.59 688
10673.56 724
10674.54 590
10675.52 661
10676.49 650
10677.47 656
10678.44 679
10679.42 648
10680.40 702
10681.37 740
10682.35 730
10683.32 746
10684.30 739
10685.28 687
10686.25 688
10687.23 673
10688.20 720
10689.18 697
10690.16 625
10691.13 643
10692.11 651
10693.09 640
10694.06 670
10695.04 717
10696.02 686
10696.99 646
10697.97 657
10698.95 637
10699.92 618
10700.90 629
10701.88 632
10702.85 631
10703.83 706
10704.81 675
10705.79 656
10706.76 632
10707.74 646
10708.72 694
10709.70 655
10710.67 611
10711.65 659
10712.63 639
10713.60 624
10714.58 586
10715.56 593
10716.54 600
10717.52 627
10718.49 622
10719.47 632
10720.45 649
10721.43 617
10722.40 659
10723.38 695
10724.36 690
10725.34 608
10726.32 619
10727.29 674
10728.27 630
10729.25 612
10730.23 620
10731.21 619
10732.19 666
10733.16 625
10734.14 587
10735.12 564
10736.10 661
10737.08 645
10738.06 663
10739.03 633
10740.01 572
10740.99 600
10741.97 587
10742.95 592
10743.93 603
10744.91 630
10745.89 591
10746.87 585
10747.84 594
10748.82 580
10749.80 627
10750.78 618
10751.76 641
10752.74 642
10753.72 595
10754.70 647
10755.68 627
10756.66 637
10757.64 655
10758.62 600
10759.60 656
10760.58 631
10761.56 574
10762.54 545
10763.52 584
10764.50 613
10765.48 646
10766.45 631
10767.43 582
10768.41 613
10769.39 603
10770.38 605
10771.36 575
10772.34 624
10773.32 593
10774.30 635
10775.28 617
10776.26 579
10777.24 596
10778.22 611
10779.20 617
10780.18 659
10781.16 600
10782.14 637
10783.12 637
10784.10 596
10785.08 658
10786.06 637
10787.04 589
10788.02 641
10789.00 577
10789.99 637
10790.97 650
10791.95 532
10792.93 610
10793.91 568
10794.89 619
10795.87 579
10796.85 604
10797.84 611
10798.82 641
10799.80 608
10800.78 615
10801.76 673
10802.74 640
10803.72 607
10804.71 638
10805.69 577
10806.67 592
10807.65 617
10808.63 624
10809.61 575
10810.60 671
10811.58 620
10812.56 631
10813.54 612
10814.52 624
10815.51 651
10816.49 606
10817.47 653
10818.45 589
10819.44 629
10820.42 647
10821.40 599
10822.38 623
10823.37 608
10824.35 615
10825.33 626
10826.31 648
10827.30 694
10828.28 620
10829.26 661
10830.24 708
10831.23 662
10832.21 574
10833.19 601
10834.18 646
10835.16 653
10836.14 580
10837.13 614
10838.11 575
10839.09 597
10840.07 600
10841.06 585
10842.04 616
10843.02 649
10844.01 661
10844.99 592
10845.98 624
10846.96 714
10847.94 717
10848.93 639
10849.91 610
10850.89 607
10851.88 670
10852.86 644
10853.84 667
10854.83 650
10855.81 653
10856.80 630
10857.78 694
10858.77 612
10859.75 613
10860.73 668
10861.72 664
10862.70 610
10863.69 595
10864.67 618
10865.66 667
10866.64 704
10867.62 646
10868.61 671
10869.59 692
10870.58 704
10871.56 697
10872.55 583
10873.53 687
10874.52 666
10875.50 650
10876.49 698
10877.47 592
10878.46 637
10879.44 689
10880.43 678
10881.41 718
10882.40 731
10883.38 699
10884.37 687
10885.35 712
10886.34 723
10887.32 723
10888.31 695
10889.29 718
10890.28 771
10891.27 702
10892.25 737
10893.24 796
10894.22 821
10895.21 841
10896.19 821
10897.18 744
10898.17 743
10899.15 755
10900.14 732
10901.12 751
10902.11 760
10903.10 730
10904.08 760
10905.07 762
10906.05 715
10907.04 778
10908.03 756
10909.01 776
10910.00 814
10910.99 766
10911.97 833
10912.96 858
10913.95 742
10914.93 790
10915.92 791
10916.91 788
10917.89 787
10918.88 872
10919.87 803
10920.85 822
10921.84 879
10922.83 793
10923.81 788
10924.80 822
10925.79 848
10926.78 862
10927.76 814
10928.75 822
10929.74 819
10930.73 823
10931.71 764
10932.70 813
10933.69 824
10934.68 807
10935.66 811
10936.65 829
10937.64 862
10938.63 817
10939.61 893
10940.60 870
10941.59 870
10942.58 911
10943.57 910
10944.55 919
10945.54 945
10946.53 1039
10947.52 963
10948.51 917
10949.49 963
10950.48 887
10951.47 971
10952.46 910
10953.45 961
10954.44 954
10955.42 996
10956.41 1048
10957.40 1080
10958.39 997
10959.38 1076
10960.37 1120
10961.36 1135
10962.34 1166
10963.33 1335
10964.32 1311
10965.31 1227
10966.30 1188
10967.29 1267
10968.28 1243
10969.27 1229
10970.26 1084
10971.25 1053
10972.24 925
10973.22 984
10974.21 1023
10975.20 1079
10976.19 1026
10977.18 979
10978.17 1045
10979.16 1072
10980.15 1060
10981.14 1013
10982.13 998
10983.12 1025
10984.11 1113
10985.10 1129
10986.09 1177
10987.08 1080
10988.07 1005
10989.06 1041
10990.05 1103
10991.04 1011
10992.03 1021
10993.02 1072
10994.01 1046
10995.00 1030
10995.99 1098
10996.98 1142
10997.97 1104
10998.96 1177
10999.95 1237
11000.94 1241
11001.93 1338
11002.92 1422
11003.92 1573
11004.91 1542
11005.90 1636
11006.89 1589
11007.88 1451
11008.87 1454
11009.86 1412
11010.85 1326
11011.84 1394
11012.83 1260
11013.82 1110
11014.82 1128
11015.81 1056
11016.80 1039
11017.79 1055
11018.78 1052
11019.77 989
11020.76 952
11021.76 1050
11022.75 1035
11023.74 929
11024.73 918
11025.72 901
11026.71 914
11027.70 924
11028.70 925
11029.69 931
11030.68 1013
11031.67 952
11032.66 929
11033.66 953
11034.65 958
11035.64 933
11036.63 932
11037.62 932
11038.62 873
11039.61 835
11040.60 860
11041.59 947
11042.59 832
11043.58 846
11044.57 886
11045.56 936
11046.56 908
11047.55 899
11048.54 886
11049.53 851
11050.53 847
11051.52 789
11052.51 795
11053.51 863
11054.50 819
11055.49 816
11056.49 732
11057.48 752
11058.47 785
11059.46 881
11060.46 875
11061.45 823
11062.44 774
11063.44 753
11064.43 801
11065.42 838
11066.42 792
11067.41 776
11068.41 762
11069.40 760
11070.39 781
11071.39 788
11072.38 824
11073.37 851
11074.37 822
11075.36 756
11076.36 764
11077.35 777
11078.34 777
11079.34 765
11080.33 801
11081.33 808
11082.32 807
11083.31 788
11084.31 760
11085.30 783
11086.30 795
11087.29 793
11088.29 806
11089.28 824
11090.28 787
11091.27 760
11092.27 750
11093.26 735
11094.25 714
11095.25 775
11096.24 773
11097.24 743
11098.23 767
11099.23 816
11100.22 822
11101.22 812
11102.21 781
11103.21 785
11104.20 795
11105.20 874
11106.20 926
11107.19 772
11108.19 741
11109.18 797
11110.18 812
11111.17 839
11112.17 776
11113.16 801
11114.16 827
11115.15 781
11116.15 778
11117.15 807
11118.14 793
11119.14 761
11120.13 726
11121.13 811
11122.13 783
11123.12 780
11124.12 834
11125.11 852
11126.11 904
11127.11 878
11128.10 804
11129.10 846
11130.10 868
11131.09 925
11132.09 969
11133.09 928
11134.08 926
11135.08 1015
11136.07 987
11137.07 899
11138.07 885
11139.07 865
11140.06 833
11141.06 907
11142.06 808
11143.05 839
11144.05 824
11145.05 786
11146.04 830
11147.04 805
11148.04 781
11149.04 854
11150.03 796
11151.03 712
11152.03 761
11153.02 727
11154.02 739
11155.02 793
11156.02 792
11157.01 768
11158.01 774
11159.01 803
11160.01 804
11161.01 758
11162.00 752
11163.00 729
11164.00 798
11165.00 797
11165.99 716
11166.99 720
11167.99 755
11168.99 763
11169.99 774
11170.99 803
11171.98 805
11172.98 764
11173.98 749
11174.98 692
11175.98 716
11176.98 739
11177.97 789
11178.97 760
11179.97 736
11180.97 713
11181.97 707
11182.97 721
11183.97 674
11184.96 747
11185.96 721
11186.96 724
11187.96 734
11188.96 704
11189.96 693
11190.96 653
11191.96 767
11192.96 809
11193.96 737
11194.96 708
11195.96 749
11196.95 734
11197.95 687
11198.95 724
11199.95 718
11200.95 769
11201.95 757
11202.95 749
11203.95 682
11204.95 745
11205.95 763
11206.95 686
11207.95 679
11208.95 735
11209.95 753
11210.95 711
11211.95 742
11212.95 786
11213.95 842
11214.95 735
11215.95 712
11216.95 742
11217.95 680
11218.95 700
11219.95 795
11220.95 774
11221.95 705
11222.95 729
11223.95 716
11224.95 701
11225.96 796
11226.96 729
11227.96 653
11228.96 656
11229.96 749
11230.96 730
11231.96 707
11232.96 772
11233.96 770
11234.96 709
11235.96 709
11236.97 750
11237.97 753
11238.97 753
11239.97 672
11240.97 749
11241.97 722
11242.97 678
11243.98 752
11244.98 777
11245.98 686
11246.98 728
11247.98 709
11248.98 758
11249.98 722
11250.99 738
11251.99 730
11252.99 701
11253.99 697
11254.99 686
11256.00 742
11257.00 793
11258.00 760
11259.00 717
11260.00 718
11261.01 712
11262.01 715
11263.01 794
11264.01 738
11265.02 781
11266.02 786
11267.02 809
11268.02 807
11269.03 810
11270.03 777
11271.03 767
11272.03 743
11273.04 760
11274.04 791
11275.04 752
11276.05 832
11277.05 798
11278.05 782
11279.05 776
11280.06 879
11281.06 843
11282.06 836
11283.07 888
11284.07 910
11285.07 941
11286.08 924
11287.08 858
11288.08 837
11289.09 843
11290.09 779
11291.09 776
11292.10 739
11293.10 747
11294.11 761
11295.11 754
11296.11 809
11297.12 755
11298.12 713
11299.13 750
11300.13 803
11301.13 774
11302.14 728
11303.14 746
11304.15 704
11305.15 705
11306.15 750
11307.16 735
11308.16 728
11309.17 680
11310.17 707
11311.18 736
11312.18 743
11313.18 776
11314.19 779
11315.19 754
11316.20 760
11317.20 765
11318.21 803
11319.21 808
11320.22 847
11321.22 895
11322.23 896
11323.23 848
11324.24 790
11325.24 837
11326.25 741
11327.25 689
11328.26 708
11329.26 657
11330.27 680
11331.27 698
11332.28 723
11333.29 724
11334.29 708
11335.30 746
11336.30 744
11337.31 678
11338.31 691
11339.32 712
11340.33 728
11341.33 764
11342.34 776
11343.34 804
11344.35 756
11345.35 686
11346.36 691
11347.37 764
11348.37 744
11349.38 715
11350.39 705
11351.39 678
11352.40 667
11353.40 676
11354.41 703
11355.42 711
11356.42 668
11357.43 734
11358.44 730
11359.44 698
11360.45 672
11361.46 689
11362.46 662
11363.47 705
11364.48 665
11365.48 666
11366.49 733
11367.50 734
11368.50 747
11369.51 676
11370.52 653
11371.53 668
11372.53 649
11373.54 661
11374.55 630
11375.56 696
11376.56 692
11377.57 724
11378.58 730
11379.59 680
11380.59 705
11381.60 677
11382.61 694
11383.62 681
11384.62 717
11385.63 716
11386.64 678
11387.65 654
11388.65 641
11389.66 659
11390.67 706
11391.68 626
11392.69 642
11393.69 700
11394.70 701
11395.71 683
11396.72 627
11397.73 699
11398.74 651
11399.74 637
11400.75 676
11401.76 641
11402.77 668
11403.78 673
11404.79 658
11405.80 689
11406.80 690
11407.81 676
11408.82 665
11409.83 684
11410.84 695
11411.85 701
11412.86 670
11413.87 661
11414.88 705
11415.89 696
11416.89 681
11417.90 690
11418.91 759
11419.92 648
11420.93 707
11421.94 650
11422.95 666
11423.96 675
11424.97 718
11425.98 723
11426.99 733
11428.00 651
11429.01 697
11430.02 720
11431.03 716
11432.04 727
11433.05 721
11434.06 778
11435.07 733
11436.08 803
11437.09 692
11438.10 683
11439.11 674
11440.12 761
11441.13 684
11442.14 711
11443.15 674
11444.16 673
11445.17 698
11446.18 700
11447.19 677
11448.20 742
11449.21 673
11450.22 711
11451.23 699
11452.24 717
11453.25 751
11454.27 687
11455.28 760
11456.29 738
11457.30 794
11458.31 860
11459.32 752
11460.33 772
11461.34 812
11462.35 766
11463.36 811
11464.38 780
11465.39 789
11466.40 730
11467.41 771
11468.42 779
11469.43 811
11470.44 783
11471.46 700
11472.47 735
11473.48 790
11474.49 769
11475.50 763
11476.52 776
11477.53 815
11478.54 887
11479.55 800
11480.56 820
11481.57 836
11482.59 900
11483.60 831
11484.61 834
11485.62 781
11486.64 785
11487.65 824
11488.66 815
11489.67 835
11490.69 870
11491.70 884
11492.71 828
11493.72 825
11494.74 833
11495.75 800
11496.76 846
11497.77 808
11498.79 792
11499.80 767
11500.81 835
11501.83 849
11502.84 816
11503.85 904
11504.86 828
11505.88 828
11506.89 890
11507.90 951
11508.92 856
11509.93 824
11510.94 908
11511.96 985
11512.97 869
11513.98 887
11515.00 990
11516.01 1032
11517.02 929
11518.04 867
11519.05 922
11520.07 950
11521.08 933
11522.09 954
11523.11 980
11524.12 904
11525.13 980
11526.15 1009
11527.16 950
11528.18 941
11529.19 1016
11530.21 1039
11531.22 1013
11532.23 934
11533.25 988
11534.26 992
11535.28 1002
11536.29 1023
11537.31 1021
11538.32 1039
11539.34 1021
11540.35 1110
11541.36 1062
11542.38 1103
11543.39 1041
11544.41 1139
11545.42 1115
11546.44 1075
11547.45 1044
11548.47 1059
11549.48 1081
11550.50 1102
11551.51 1127
11552.53 1167
11553.54 1150
11554.56 1168
11555.57 1201
11556.59 1180
11557.61 1244
11558.62 1280
11559.64 1220
11560.65 1155
11561.67 1233
11562.68 1274
11563.70 1249
11564.71 1328
11565.73 1231
11566.75 1277
11567.76 1250
11568.78 1322
11569.79 1253
11570.81 1304
11571.83 1306
11572.84 1317
11573.86 1346
11574.87 1423
11575.89 1390
11576.91 1465
11577.92 1517
11578.94 1501
11579.96 1540
11580.97 1568
11581.99 1522
11583.00 1724
11584.02 1617
11585.04 1659
11586.05 1725
11587.07 1764
11588.09 1812
11589.10 1766
11590.12 1819
11591.14 1910
11592.16 1975
11593.17 2009
11594.19 1986
11595.21 2017
11596.22 2160
11597.24 2326
11598.26 2432
11599.28 2498
11600.29 2625
11601.31 2824
11602.33 3057
11603.34 3261
11604.36 3379
11605.38 3404
11606.40 3428
11607.41 3432
11608.43 3405
11609.45 3176
11610.47 3055
11611.49 2853
11612.50 2659
11613.52 2643
11614.54 2629
11615.56 2531
11616.58 2530
11617.59 2634
11618.61 2669
11619.63 2620
11620.65 2522
11621.67 2667
11622.68 2672
11623.70 2791
11624.72 2680
11625.74 2676
11626.76 2835
11627.78 2895
11628.79 2934
11629.81 2921
11630.83 3144
11631.85 3287
11632.87 3513
11633.89 3741
11634.91 4193
11635.93 4696
11636.94 4970
11637.96 5469
11638.98 5620
11640.00 5556
11641.02 5516
11642.04 5348
11643.06 5091
11644.08 4660
11645.10 4247
11646.12 3851
11647.14 3403
11648.16 3121
11649.17 2835
11650.19 2686
11651.21 2605
11652.23 2422
11653.25 2425
11654.27 2364
11655.29 2286
11656.31 2191
11657.33 2277
11658.35 2266
11659.37 2113
11660.39 2100
11661.41 2102
11662.43 1990
11663.45 2010
11664.47 1932
11665.49 1837
11666.51 1866
11667.53 1931
11668.55 1868
11669.57 1786
11670.59 1761
11671.61 1731
11672.63 1758
11673.65 1822
11674.67 1748
11675.70 1771
11676.72 1694
11677.74 1684
11678.76 1814
11679.78 1708
11680.80 1716
11681.82 1690
11682.84 1619
11683.86 1600
11684.88 1480
11685.90 1489
11686.92 1480
11687.95 1450
11688.97 1508
11689.99 1534
11691.01 1427
11692.03 1404
11693.05 1414
11694.07 1384
11695.10 1410
11696.12 1431
11697.14 1487
11698.16 1458
11699.18 1413
11700.20 1448
11701.22 1463
11702.25 1504
11703.27 1421
11704.29 1440
11705.31 1465
11706.33 1398
11707.36 1345
11708.38 1403
11709.40 1369
11710.42 1419
11711.44 1406
11712.47 1478
11713.49 1517
11714.51 1437
11715.53 1465
11716.56 1455
11717.58 1503
11718.60 1482
11719.62 1469
11720.65 1514
11721.67 1518
11722.69 1530
11723.71 1452
11724.74 1504
11725.76 1418
11726.78 1477
11727.80 1436
11728.83 1446
11729.85 1396
11730.87 1403
11731.90 1416
11732.92 1352
11733.94 1408
11734.97 1378
11735.99 1360
11737.01 1384
11738.04 1401
11739.06 1364
11740.08 1329
11741.11 1407
11742.13 1322
11743.15 1401
11744.18 1408
11745.20 1296
11746.22 1311
11747.25 1292
11748.27 1247
11749.30 1283
11750.32 1236
11751.34 1212
11752.37 1298
11753.39 1232
11754.42 1242
11755.44 1240
11756.46 1169
11757.49 1233
11758.51 1217
11759.54 1151
11760.56 1140
11761.58 1126
11762.61 1130
11763.63 1143
11764.66 1077
11765.68 1056
11766.71 1185
11767.73 1058
11768.76 1129
11769.78 1064
11770.81 1051
11771.83 994
11772.86 1015
11773.88 1052
11774.91 1042
11775.93 993
11776.96 1013
11777.98 1013
11779.01 1006
11780.03 1019
11781.06 1016
11782.08 997
11783.11 1035
11784.13 1074
11785.16 1087
11786.18 1044
11787.21 1015
11788.23 1011
11789.26 1008
11790.28 1034
11791.31 1023
11792.34 1055
11793.36 1015
11794.39 1044
11795.41 983
11796.44 979
11797.47 1019
11798.49 1039
11799.52 1006
11800.54 952
11801.57 975
11802.60 934
11803.62 907
11804.65 992
11805.67 1050
11806.70 955
11807.73 965
11808.75 898
11809.78 958
11810.81 933
11811.83 961
11812.86 883
11813.89 862
11814.91 887
11815.94 901
11816.97 862
11817.99 821
11819.02 861
11820.05 907
11821.07 891
11822.10 853
11823.13 904
11824.16 818
11825.18 865
11826.21 861
11827.24 869
11828.26 862
11829.29 910
11830.32 984
11831.35 942
11832.37 897
11833.40 920
11834.43 928
11835.46 923
11836.48 882
11837.51 887
11838.54 933
11839.57 849
11840.59 900
11841.62 825
11842.65 799
11843.68 805
11844.71 801
11845.73 760
11846.76 814
11847.79 791
11848.82 778
11849.85 842
11850.88 775
11851.90 734
11852.93 801
11853.96 799
11854.99 751
11856.02 745
11857.05 720
11858.07 767
11859.10 717
11860.13 810
11861.16 751
11862.19 707
11863.22 739
11864.25 748
11865.28 761
11866.30 763
11867.33 813
11868.36 785
11869.39 817
11870.42 777
11871.45 765
11872.48 748
11873.51 769
11874.54 736
11875.57 743
11876.60 790
11877.63 772
11878.65 782
11879.68 747
11880.71 727
11881.74 721
11882.77 706
11883.80 727
11884.83 786
11885.86 773
11886.89 783
11887.92 748
11888.95 740
11889.98 787
11891.01 768
11892.04 787
11893.07 830
11894.10 831
11895.13 797
11896.16 784
11897.19 774
11898.22 763
11899.25 747
11900.28 707
11901.31 868
11902.34 884
11903.38 804
11904.41 924
11905.44 822
11906.47 819
11907.50 865
11908.53 879
11909.56 858
11910.59 903
11911.62 895
11912.65 871
11913.68 824
11914.71 832
11915.75 831
11916.78 842
11917.81 819
11918.84 804
11919.87 807
11920.90 827
11921.93 789
11922.96 794
11924.00 817
11925.03 825
11926.06 821
11927.09 841
11928.12 893
11929.15 860
11930.18 852
11931.22 873
11932.25 900
11933.28 901
11934.31 972
11935.34 1009
11936.38 1030
11937.41 1042
11938.44 1063
11939.47 1053
11940.50 990
11941.54 1012
11942.57 953
11943.60 899
11944.63 901
11945.67 898
11946.70 843
11947.73 840
11948.76 788
11949.80 757
11950.83 752
11951.86 760
11952.89 731
11953.93 700
11954.96 823
11955.99 696
11957.02 750
11958.06 766
11959.09 787
11960.12 786
11961.16 768
11962.19 689
11963.22 653
11964.26 742
11965.29 678
11966.32 660
11967.36 670
11968.39 710
11969.42 681
11970.46 697
11971.49 707
11972.52 713
11973.56 736
11974.59 691
11975.62 694
11976.66 666
11977.69 675
11978.73 760
11979.76 713
11980.79 671
11981.83 678
11982.86 662
11983.89 706
11984.93 720
11985.96 696
11987.00 608
11988.03 654
11989.07 669
11990.10 695
11991.13 658
11992.17 686
11993.20 680
11994.24 670
11995.27 700
11996.31 715
11997.34 692
11998.38 699
11999.41 692
12000.45 699
12001.48 730
12002.51 639
12003.55 712
12004.58 777
12005.62 706
12006.65 685
12007.69 730
12008.72 690
12009.76 683
12010.80 682
12011.83 706
12012.87 644
12013.90 664
12014.94 711
12015.97 739
12017.01 726
12018.04 685
12019.08 715
12020.11 787
12021.15 755
12022.19 770
12023.22 698
12024.26 792
12025.29 755
12026.33 753
12027.36 770
12028.40 782
12029.44 779
12030.47 725
12031.51 686
12032.54 661
12033.58 725
12034.62 776
12035.65 793
12036.69 764
12037.73 700
12038.76 693
12039.80 765
12040.84 787
12041.87 790
12042.91 837
12043.94 752
12044.98 664
12046.02 682
12047.06 806
12048.09 801
12049.13 790
12050.17 824
12051.20 828
12052.24 830
12053.28 821
12054.31 773
12055.35 745
12056.39 746
12057.43 774
12058.46 765
12059.50 735
12060.54 798
12061.57 778
12062.61 777
12063.65 771
12064.69 816
12065.72 812
12066.76 780
12067.80 793
12068.84 785
12069.88 813
12070.91 785
12071.95 773
12072.99 821
12074.03 843
12075.06 769
12076.10 785
12077.14 729
12078.18 855
12079.22 788
12080.26 763
12081.29 788
12082.33 718
12083.37 777
12084.41 785
12085.45 860
12086.49 870
12087.52 823
12088.56 741
12089.60 803
12090.64 779
12091.68 821
12092.72 836
12093.76 839
12094.79 880
12095.83 885
12096.87 876
12097.91 840
12098.95 834
12099.99 870
12101.03 881
12102.07 888
12103.11 821
12104.15 864
12105.19 932
12106.22 1000
12107.26 952
12108.30 937
12109.34 975
12110.38 1006
12111.42 960
12112.46 978
12113.50 945
12114.54 896
12115.58 886
12116.62 866
12117.66 857
12118.70 866
12119.74 777
12120.78 764
12121.82 746
12122.86 729
12123.90 782
12124.94 791
12125.98 779
12127.02 760
12128.06 744
12129.10 705
12130.14 741
12131.18 737
12132.22 728
12133.26 664
12134.30 702
12135.34 760
12136.38 738
12137.42 735
12138.47 694
12139.51 688
12140.55 757
12141.59 682
12142.63 699
12143.67 672
12144.71 688
12145.75 718
12146.79 746
12147.83 690
12148.87 695
12149.92 676
12150.96 732
12152.00 649
12153.04 693
12154.08 719
12155.12 700
12156.16 678
12157.21 722
12158.25 720
12159.29 677
12160.33 633
12161.37 651
12162.41 660
12163.46 604
12164.50 696
12165.54 665
12166.58 676
12167.62 624
12168.67 656
12169.71 623
12170.75 641
12171.79 649
12172.83 715
12173.88 715
12174.92 714
12175.96 661
12177.00 702
12178.05 655
12179.09 663
12180.13 670
12181.17 714
12182.22 704
12183.26 638
12184.30 647
12185.34 642
12186.39 698
12187.43 713
12188.47 655
12189.51 643
12190.56 671
12191.60 679
12192.64 653
12193.69 634
12194.73 626
12195.77 691
12196.82 653
12197.86 689
12198.90 678
12199.95 714
12200.99 682
12202.03 649
12203.08 630
12204.12 654
12205.16 643
12206.21 711
12207.25 716
12208.29 632
12209.34 619
12210.38 615
12211.43 666
12212.47 705
12213.51 727
12214.56 721
12215.60 673
12216.65 682
12217.69 623
12218.73 613
12219.78 659
12220.82 686
12221.87 654
12222.91 637
12223.96 669
12225.00 706
12226.04 721
12227.09 646
12228.13 669
12229.18 634
12230.22 617
12231.27 631
12232.31 643
12233.36 657
12234.40 685
12235.45 640
12236.49 648
12237.54 655
12238.58 678
12239.63 648
12240.67 627
12241.72 617
12242.76 619
12243.81 642
12244.85 709
12245.90 657
12246.94 676
12247.99 660
12249.03 700
12250.08 733
12251.12 679
12252.17 743
12253.22 749
12254.26 708
12255.31 749
12256.35 659
12257.40 713
12258.44 717
12259.49 699
12260.54 680
12261.58 680
12262.63 669
12263.67 659
12264.72 630
12265.77 616
12266.81 663
12267.86 666
12268.91 654
12269.95 671
12271.00 601
12272.04 622
12273.09 608
12274.14 626
12275.18 623
12276.23 585
12277.28 572
12278.32 593
12279.37 571
12280.42 626
12281.46 633
12282.51 586
12283.56 563
12284.61 642
12285.65 612
12286.70 569
12287.75 589
12288.79 582
12289.84 605
12290.89 626
12291.94 632
12292.98 598
12294.03 604
12295.08 620
12296.13 583
12297.17 584
12298.22 565
12299.27 623
12300.32 588
12301.36 621
12302.41 610
12303.46 545
12304.51 620
12305.55 586
12306.60 558
12307.65 553
12308.70 565
12309.75 608
12310.79 534
12311.84 577
12312.89 553
12313.94 597
12314.99 621
12316.04 588
12317.08 597
12318.13 535
12319.18 584
12320.23 611
12321.28 523
12322.33 595
12323.37 583
12324.42 539
12325.47 536
12326.52 527
12327.57 533
12328.62 510
12329.67 587
12330.72 581
12331.77 547
12332.81 525
12333.86 546
12334.91 565
12335.96 570
12337.01 545
12338.06 500
12339.11 514
12340.16 537
12341.21 540
12342.26 543
12343.31 539
12344.36 576
12345.41 549
12346.46 505
12347.51 530
12348.56 489
12349.61 516
12350.65 514
12351.70 523
12352.75 555
12353.80 576
12354.85 518
12355.90 507
12356.95 500
12358.00 539
12359.05 550
12360.11 490
12361.16 535
12362.21 608
12363.26 578
12364.31 555
12365.36 541
12366.41 521
12367.46 509
12368.51 553
12369.56 523
12370.61 493
12371.66 499
12372.71 526
12373.76 543
12374.81 584
12375.86 499
12376.91 604
12377.97 546
12379.02 552
12380.07 571
12381.12 529
12382.17 538
12383.22 586
12384.27 597
12385.32 569
12386.37 599
12387.43 562
12388.48 535
12389.53 503
12390.58 545
12391.63 545
12392.68 536
12393.74 533
12394.79 539
12395.84 525
12396.89 544
12397.94 532
12398.99 508
12400.05 546
12401.10 544
12402.15 567
12403.20 561
12404.25 526
12405.31 550
12406.36 605
12407.41 589
12408.46 606
12409.51 572
12410.57 596
12411.62 599
12412.67 570
12413.72 575
12414.78 594
12415.83 571
12416.88 556
12417.93 587
12418.99 541
12420.04 605
12421.09 547
12422.15 615
12423.20 563
12424.25 591
12425.30 596
12426.36 605
12427.41 568
12428.46 557
12429.52 576
12430.57 605
12431.62 587
12432.68 589
12433.73 575
12434.78 568
12435.84 569
12436.89 544
12437.94 555
12439.00 565
12440.05 593
12441.10 597
12442.16 588
12443.21 600
12444.27 609
12445.32 651
12446.37 632
12447.43 625
12448.48 556
12449.54 540
12450.59 551
12451.64 595
12452.70 593
12453.75 602
12454.81 587
12455.86 545
12456.91 581
12457.97 609
12459.02 559
12460.08 556
12461.13 582
12462.19 546
12463.24 591
12464.30 545
12465.35 564
12466.41 562
12467.46 603
12468.52 546
12469.57 607
12470.63 569
12471.68 592
12472.73 601
12473.79 624
12474.85 556
12475.90 578
12476.96 616
12478.01 654
12479.07 623
12480.12 607
12481.18 608
12482.23 589
12483.29 641
12484.34 657
12485.40 623
12486.45 658
12487.51 631
12488.57 632
12489.62 746
12490.68 693
12491.73 689
12492.79 665
12493.84 728
12494.90 788
12495.96 823
12497.01 818
12498.07 924
12499.12 935
12500.18 1020
12501.24 1102
12502.29 968
12503.35 976
12504.41 998
12505.46 864
12506.52 873
12507.57 809
12508.63 882
12509.69 808
12510.74 751
12511.80 732
12512.86 732
12513.91 766
12514.97 728
12516.03 702
12517.08 666
12518.14 616
12519.20 655
12520.26 645
12521.31 675
12522.37 566
12523.43 578
12524.48 647
12525.54 594
12526.60 615
12527.66 599
12528.71 596
12529.77 576
12530.83 601
12531.89 670
12532.94 665
12534.00 683
12535.06 697
12536.12 648
12537.17 626
12538.23 621
12539.29 642
12540.35 611
12541.41 635
12542.46 625
12543.52 603
12544.58 615
12545.64 642
12546.70 595
12547.75 575
12548.81 562
12549.87 604
12550.93 644
12551.99 628
12553.05 592
12554.10 612
12555.16 645
12556.22 571
12557.28 630
12558.34 577
12559.40 597
12560.46 603
12561.51 612
12562.57 693
12563.63 693
12564.69 680
12565.75 609
12566.81 639
12567.87 619
12568.93 666
12569.99 658
12571.04 716
12572.10 719
12573.16 727
12574.22 779
12575.28 743
12576.34 832
12577.40 890
12578.46 842
12579.52 926
12580.58 985
12581.64 1062
12582.70 1002
12583.76 969
12584.82 1015
12585.88 990
12586.94 910
12588.00 864
12589.06 824
12590.12 801
12591.18 786
12592.24 729
12593.30 709
12594.36 688
12595.42 679
12596.48 756
12597.54 704
12598.60 677
12599.66 612
12600.72 656
12601.78 631
12602.84 636
12603.90 611
12604.96 679
12606.02 611
12607.08 661
12608.14 679
12609.20 698
12610.27 645
12611.33 634
12612.39 660
12613.45 655
12614.51 672
12615.57 660
12616.63 656
12617.69 608
12618.75 632
12619.81 659
12620.88 641
12621.94 656
12623.00 638
12624.06 666
12625.12 595
12626.18 647
12627.24 637
12628.31 615
12629.37 573
12630.43 606
12631.49 609
12632.55 625
12633.61 693
12634.68 601
12635.74 597
12636.80 562
12637.86 581
12638.92 594
12639.99 594
12641.05 589
12642.11 583
12643.17 587
12644.23 578
12645.30 629
12646.36 657
12647.42 563
12648.48 554
12649.55 586
12650.61 641
12651.67 612
12652.73 645
12653.80 653
12654.86 607
12655.92 655
12656.99 731
12658.05 758
12659.11 738
12660.17 706
12661.24 722
12662.30 737
12663.36 736
12664.43 700
12665.49 715
12666.55 684
12667.62 729
12668.68 686
12669.74 640
12670.81 648
12671.87 673
12672.93 620
12674.00 607
12675.06 610
12676.12 667
12677.19 629
12678.25 634
12679.31 581
12680.38 621
12681.44 649
12682.51 577
12683.57 635
12684.63 599
12685.70 562
12686.76 636
12687.83 647
12688.89 559
12689.95 597
12691.02 605
12692.08 641
12693.15 583
12694.21 647
12695.28 578
12696.34 619
12697.40 566
12698.47 602
12699.53 584
12700.60 641
12701.66 626
12702.73 600
12703.79 607
12704.86 596
12705.92 609
12706.99 577
12708.05 566
12709.12 549
12710.18 601
12711.25 608
12712.31 627
12713.38 546
12714.44 554
12715.51 591
12716.57 603
12717.64 576
12718.70 588
12719.77 522
12720.83 610
12721.90 587
12722.97 560
12724.03 604
12725.10 594
12726.16 622
12727.23 530
12728.29 574
12729.36 606
12730.43 573
12731.49 595
12732.56 602
12733.62 612
12734.69 604
12735.76 557
12736.82 582
12737.89 659
12738.95 573
12740.02 576
12741.09 610
12742.15 587
12743.22 574
12744.29 523
12745.35 520
12746.42 570
12747.49 573
12748.55 590
12749.62 505
12750.69 533
12751.75 572
12752.82 552
12753.89 538
12754.95 578
12756.02 583
12757.09 501
12758.15 548
12759.22 484
12760.29 548
12761.36 562
12762.42 538
12763.49 524
12764.56 522
12765.62 521
12766.69 499
12767.76 541
12768.83 526
12769.89 499
12770.96 518
12772.03 487
12773.10 510
12774.17 508
12775.23 489
12776.30 432
12777.37 508
12778.44 512
12779.50 427
12780.57 468
12781.64 503
12782.71 507
12783.78 480
12784.84 491
12785.91 523
12786.98 498
12788.05 476
12789.12 497
12790.19 535
12791.25 474
12792.32 495
12793.39 514
12794.46 460
12795.53 457
12796.60 493
12797.67 466
12798.73 495
12799.80 465
12800.87 483
12801.94 477
12803.01 514
12804.08 463
12805.15 453
12806.22 488
12807.29 472
12808.36 487
12809.42 452
12810.49 466
12811.56 477
12812.63 515
12813.70 511
12814.77 511
12815.84 477
12816.91 534
12817.98 483
12819.05 463
12820.12 463
12821.19 471
12822.26 457
12823.33 447
12824.40 516
12825.47 461
12826.54 501
12827.61 498
12828.68 441
12829.75 444
12830.82 431
12831.89 464
12832.96 489
12834.03 441
12835.10 448
12836.17 469
12837.24 421
12838.31 465
12839.38 475
12840.45 413
12841.52 418
12842.59 435
12843.66 399
12844.73 440
12845.80 450
12846.87 434
12847.95 443
12849.02 464
12850.09 511
12851.16 437
12852.23 434
12853.30 446
12854.37 459
12855.44 448
12856.51 446
12857.58 426
12858.66 432
12859.73 460
12860.80 462
12861.87 469
12862.94 437
12864.01 432
12865.08 452
12866.16 520
12867.23 433
12868.30 421
12869.37 451
12870.44 423
12871.51 422
12872.59 478
12873.66 455
12874.73 452
12875.80 463
12876.87 455
12877.95 438
12879.02 437
12880.09 432
12881.16 414
12882.23 453
12883.31 486
12884.38 405
12885.45 440
12886.52 410
12887.60 418
12888.67 457
12889.74 460
12890.81 438
12891.89 402
12892.96 470
12894.03 451
12895.11 438
12896.18 464
12897.25 454
12898.32 428
12899.40 430
12900.47 424
12901.54 407
12902.62 436
12903.69 415
12904.76 430
12905.84 416
12906.91 411
12907.98 416
12909.06 414
12910.13 419
12911.20 467
12912.28 411
12913.35 405
12914.42 431
12915.50 417
12916.57 408
12917.64 390
12918.72 404
12919.79 390
12920.87 420
12921.94 398
12923.01 410
12924.09 426
12925.16 461
12926.24 440
12927.31 444
12928.38 468
12929.46 400
12930.53 397
12931.61 395
12932.68 369
12933.76 376
12934.83 413
12935.90 432
12936.98 396
12938.05 413
12939.13 387
12940.20 375
12941.28 391
12942.35 398
12943.43 403
12944.50 427
12945.58 401
12946.65 444
12947.73 404
12948.80 350
12949.88 393
12950.95 360
12952.03 380
12953.10 387
12954.18 405
12955.25 427
12956.33 424
12957.40 460
12958.48 437
12959.55 443
12960.63 444
12961.70 420
12962.78 443
12963.86 445
12964.93 381
12966.01 395
12967.08 373
12968.16 407
12969.24 454
12970.31 417
12971.39 417
12972.46 398
12973.54 365
12974.62 405
12975.69 388
12976.77 391
12977.84 418
12978.92 455
12980.00 426
12981.07 400
12982.15 426
12983.23 380
12984.30 416
12985.38 379
12986.46 402
12987.53 443
12988.61 475
12989.69 406
12990.76 390
12991.84 432
12992.92 420
12993.99 411
12995.07 456
12996.15 477
12997.22 448
12998.30 424
12999.38 406
13000.45 408
13001.53 426
13002.61 437
13003.69 463
13004.76 428
13005.84 417
13006.92 412
13008.00 367
13009.07 397
13010.15 409
13011.23 386
13012.31 381
13013.38 439
13014.46 398
13015.54 431
13016.62 507
13017.70 470
13018.77 437
13019.85 425
13020.93 384
13022.01 433
13023.09 425
13024.16 397
13025.24 418
13026.32 443
13027.40 463
13028.48 449
13029.56 420
13030.63 403
13031.71 414
13032.79 390
13033.87 408
13034.95 415
13036.03 422
13037.11 419
13038.18 424
13039.26 449
13040.34 417
13041.42 376
13042.50 450
13043.58 467
13044.66 433
13045.74 391
13046.82 460
13047.89 474
13048.97 423
13050.05 409
13051.13 397
13052.21 413
13053.29 444
13054.37 414
13055.45 437
13056.53 414
13057.61 409
13058.69 409
13059.77 431
13060.85 411
13061.93 409
13063.01 416
13064.09 426
13065.17 411
13066.25 465
13067.33 449
13068.41 426
13069.49 384
13070.57 455
13071.65 460
13072.73 444
13073.81 424
13074.89 428
13075.97 414
13077.05 432
13078.13 424
13079.21 459
13080.29 453
13081.37 438
13082.45 478
13083.53 441
13084.61 427
13085.69 434
13086.77 413
13087.85 367
13088.94 379
13090.02 400
13091.10 451
13092.18 411
13093.26 404
13094.34 425
13095.42 416
13096.50 416
13097.58 452
13098.66 455
13099.75 431
13100.83 405
13101.91 375
13102.99 426
13104.07 426
13105.15 428
13106.23 388
13107.32 378
13108.40 414
13109.48 433
13110.56 469
13111.64 396
13112.72 414
13113.81 431
13114.89 371
13115.97 381
13117.05 401
13118.13 420
13119.22 444
13120.30 398
13121.38 426
13122.46 455
13123.55 428
13124.63 415
13125.71 405
13126.79 417
13127.88 364
13128.96 407
13130.04 400
13131.12 411
13132.21 433
13133.29 376
13134.37 429
13135.45 429
13136.54 424
13137.62 474
13138.70 423
13139.79 431
13140.87 434
13141.95 410
13143.03 441
13144.12 400
13145.20 489
13146.28 438
13147.37 435
13148.45 424
13149.53 425
13150.62 366
13151.70 412
13152.78 450
13153.87 450
13154.95 450
13156.03 412
13157.12 423
13158.20 437
13159.29 418
13160.37 393
13161.45 429
13162.54 425
13163.62 426
13164.71 394
13165.79 389
13166.87 460
13167.96 458
13169.04 431
13170.13 437
13171.21 429
13172.29 425
13173.38 434
13174.46 435
13175.55 381
13176.63 437
13177.72 425
13178.80 431
13179.89 452
13180.97 462
13182.06 454
13183.14 412
13184.22 373
13185.31 417
13186.39 455
13187.48 464
13188.56 437
13189.65 356
13190.73 390
13191.82 443
13192.90 447
13193.99 406
13195.07 419
13196.16 453
13197.25 391
13198.33 425
13199.42 418
13200.50 422
13201.59 438
13202.67 432
13203.76 398
13204.84 446
13205.93 448
13207.02 430
13208.10 405
13209.19 430
13210.27 401
13211.36 381
13212.44 420
13213.53 412
13214.62 464
13215.70 394
13216.79 412
13217.88 450
13218.96 447
13220.05 424
13221.13 432
13222.22 427
13223.31 433
13224.39 439
13225.48 461
13226.57 463
13227.65 429
13228.74 459
13229.83 409
13230.91 455
13232.00 459
13233.09 484
13234.17 399
13235.26 390
13236.35 463
13237.43 428
13238.52 446
13239.61 390
13240.70 391
13241.78 411
13242.87 425
13243.96 424
13245.04 430
13246.13 421
13247.22 430
13248.31 458
13249.39 432
13250.48 498
13251.57 440
13252.66 426
13253.74 443
13254.83 443
13255.92 415
13257.01 444
13258.10 447
13259.18 416
13260.27 420
13261.36 437
13262.45 480
13263.54 484
13264.62 460
13265.71 521
13266.80 443
13267.89 450
13268.98 457
13270.06 451
13271.15 463
13272.24 457
13273.33 458
13274.42 451
13275.51 459
13276.60 521
13277.68 466
13278.77 460
13279.86 458
13280.95 469
13282.04 447
13283.13 441
13284.22 431
13285.31 423
13286.39 448
13287.48 476
13288.57 556
13289.66 505
13290.75 476
13291.84 473
13292.93 449
13294.02 489
13295.11 529
13296.20 522
13297.29 457
13298.38 465
13299.47 460
13300.56 463
13301.65 452
13302.73 494
13303.82 443
13304.91 414
13306.00 415
13307.09 437
13308.18 503
13309.27 479
13310.36 482
13311.45 472
13312.54 479
13313.63 496
13314.72 509
13315.81 507
13316.90 484
13318.00 476
13319.09 491
13320.18 461
13321.27 489
13322.36 483
13323.45 489
13324.54 463
13325.63 451
13326.72 490
13327.81 479
13328.90 507
13329.99 491
13331.08 493
13332.17 471
13333.26 451
13334.35 449
13335.45 452
13336.54 469
13337.63 500
13338.72 477
13339.81 481
13340.90 441
13341.99 484
13343.08 498
13344.18 522
13345.27 477
13346.36 535
13347.45 541
13348.54 479
13349.63 515
13350.72 436
13351.82 466
13352.91 433
13354.00 455
13355.09 486
13356.18 533
13357.28 477
13358.37 511
13359.46 508
13360.55 533
13361.64 549
13362.74 521
13363.83 498
13364.92 484
13366.01 527
13367.10 525
13368.20 533
13369.29 533
13370.38 528
13371.47 593
13372.57 552
13373.66 495
13374.75 523
13375.84 514
13376.94 484
13378.03 516
13379.12 517
13380.22 491
13381.31 512
13382.40 489
13383.49 502
13384.59 483
13385.68 492
13386.77 555
13387.87 470
13388.96 459
13390.05 448
13391.15 459
13392.24 501
13393.33 492
13394.43 411
13395.52 457
13396.61 476
13397.71 473
13398.80 474
13399.90 509
13400.99 449
13402.08 434
13403.18 475
13404.27 466
13405.36 417
13406.46 406
13407.55 438
13408.65 435
13409.74 404
13410.83 472
13411.93 523
13413.02 423
13414.12 417
13415.21 440
13416.31 480
13417.40 465
13418.49 517
13419.59 460
13420.68 499
13421.78 494
13422.87 497
13423.97 426
13425.06 444
13426.16 498
13427.25 450
13428.35 445
13429.44 492
13430.54 496
13431.63 480
13432.73 467
13433.82 449
13434.92 501
13436.01 502
13437.11 510
13438.20 438
13439.30 432
13440.39 443
13441.49 432
13442.58 442
13443.68 416
13444.77 435
13445.87 475
13446.96 467
13448.06 481
13449.16 474
13450.25 443
13451.35 458
13452.44 413
13453.54 411
13454.64 439
13455.73 454
13456.83 477
13457.92 512
13459.02 491
13460.12 445
13461.21 484
13462.31 455
13463.40 465
13464.50 466
13465.60 488
13466.69 528
13467.79 510
13468.89 465
13469.98 437
13471.08 492
13472.18 477
13473.27 463
13474.37 462
13475.47 493
13476.56 493
13477.66 520
13478.76 526
13479.85 474
13480.95 500
13482.05 497
13483.14 484
13484.24 508
13485.34 516
13486.44 552
13487.53 551
13488.63 489
13489.73 523
13490.83 494
13491.92 525
13493.02 492
13494.12 499
13495.21 581
13496.31 602
13497.41 518
13498.51 522
13499.61 529
13500.70 523
13501.80 588
13502.90 597
13504.00 580
13505.10 576
13506.19 611
13507.29 584
13508.39 608
13509.49 594
13510.59 636
13511.68 599
13512.78 591
13513.88 597
13514.98 505
13516.08 564
13517.18 530
13518.27 467
13519.37 480
13520.47 568
13521.57 544
13522.67 511
13523.77 461
13524.87 447
13525.96 462
13527.06 462
13528.16 465
13529.26 459
13530.36 465
13531.46 485
13532.56 469
13533.66 432
13534.76 442
13535.86 452
13536.96 444
13538.05 532
13539.15 447
13540.25 433
13541.35 384
13542.45 421
13543.55 489
13544.65 469
13545.75 405
13546.85 444
13547.95 447
13549.05 417
13550.15 417
13551.25 431
13552.35 417
13553.45 447
13554.55 434
13555.65 424
13556.75 409
13557.85 402
13558.95 425
13560.05 452
13561.15 466
13562.25 397
13563.35 404
13564.45 402
13565.55 404
13566.65 412
13567.75 437
13568.85 422
13569.95 436
13571.05 450
13572.16 435
13573.26 406
13574.36 402
13575.46 436
13576.56 442
13577.66 440
13578.76 407
13579.86 426
13580.96 459
13582.06 437
13583.16 421
13584.27 458
13585.37 470
13586.47 439
13587.57 479
13588.67 473
13589.77 453
13590.87 448
13591.98 457
13593.08 458
13594.18 444
13595.28 438
13596.38 402
13597.48 446
13598.59 417
13599.69 404
13600.79 468
13601.89 461
13602.99 447
13604.10 413
13605.20 414
13606.30 417
13607.40 441
13608.50 385
13609.61 448
13610.71 439
13611.81 448
13612.91 449
13614.02 399
13615.12 433
13616.22 441
13617.32 436
13618.43 416
13619.53 416
13620.63 433
13621.73 428
13622.84 412
13623.94 385
13625.04 436
13626.14 399
13627.25 418
13628.35 418
13629.45 420
13630.56 427
13631.66 425
13632.76 372
13633.87 410
13634.97 424
13636.07 416
13637.18 430
13638.28 436
13639.38 463
13640.49 429
13641.59 464
13642.69 450
13643.80 431
13644.90 472
13646.00 473
13647.11 472
13648.21 408
13649.32 371
13650.42 426
13651.52 430
13652.63 410
13653.73 440
13654.84 442
13655.94 470
13657.04 497
13658.15 433
13659.25 444
13660.36 459
13661.46 489
13662.57 444
13663.67 434
13664.77 431
13665.88 417
13666.98 450
13668.09 411
13669.19 381
13670.30 393
13671.40 395
13672.51 453
13673.61 455
13674.72 444
13675.82 453
13676.93 483
13678.03 437
13679.14 370
13680.24 419
13681.35 422
13682.45 442
13683.56 468
13684.66 461
13685.77 431
13686.87 409
13687.98 431
13689.08 395
13690.19 446
13691.29 435
13692.40 452
13693.51 397
13694.61 452
13695.72 436
13696.82 436
13697.93 454
13699.03 401
13700.14 409
13701.25 437
13702.35 410
13703.46 438
13704.56 465
13705.67 430
13706.78 397
13707.88 446
13708.99 447
13710.10 447
13711.20 409
13712.31 452
13713.41 504
13714.52 481
13715.63 442
13716.73 433
13717.84 485
13718.95 458
13720.05 449
13721.16 423
13722.27 429
13723.37 429
13724.48 501
13725.59 485
13726.70 437
13727.80 458
13728.91 483
13730.02 466
13731.12 538
13732.23 466
13733.34 471
13734.45 476
13735.55 498
13736.66 485
13737.77 483
13738.87 464
13739.98 458
13741.09 467
13742.20 481
13743.31 489
13744.41 477
13745.52 450
13746.63 501
13747.74 500
13748.84 497
13749.95 530
13751.06 514
13752.17 487
13753.28 533
13754.38 530
13755.49 558
13756.60 514
13757.71 515
13758.82 566
13759.93 561
13761.03 545
13762.14 570
13763.25 574
13764.36 592
13765.47 549
13766.58 553
13767.68 591
13768.79 575
13769.90 602
13771.01 615
13772.12 616
13773.23 652
13774.34 648
13775.45 632
13776.56 671
13777.66 744
13778.77 786
13779.88 717
13780.99 688
13782.10 688
13783.21 635
13784.32 694
13785.43 640
13786.54 685
13787.65 679
13788.76 705
13789.87 641
13790.98 627
13792.09 584
13793.20 609
13794.31 651
13795.42 595
13796.52 555
13797.63 546
13798.74 587
13799.85 607
13800.96 582
13802.07 593
13803.18 603
13804.29 608
13805.40 609
13806.51 590
13807.63 636
13808.74 667
13809.85 637
13810.96 635
13812.07 644
13813.18 643
13814.29 620
13815.40 651
13816.51 622
13817.62 640
13818.73 611
13819.84 550
13820.95 593
13822.06 547
13823.17 527
13824.28 524
13825.40 546
13826.51 519
13827.62 547
13828.73 560
13829.84 595
13830.95 561
13832.06 564
13833.17 481
13834.28 523
13835.40 521
13836.51 527
13837.62 539
13838.73 490
13839.84 471
13840.95 518
13842.06 489
13843.18 484
13844.29 473
13845.40 561
13846.51 569
13847.62 536
13848.74 516
13849.85 443
13850.96 495
13852.07 509
13853.18 462
13854.30 472
13855.41 495
13856.52 552
13857.63 534
13858.74 539
13859.86 526
13860.97 492
13862.08 583
13863.19 572
13864.31 582
13865.42 517
13866.53 464
13867.64 516
13868.76 520
13869.87 521
13870.98 556
13872.10 517
13873.21 519
13874.32 465
13875.43 497
13876.55 516
13877.66 531
13878.77 473
13879.89 495
13881.00 495
13882.11 489
13883.23 505
13884.34 532
13885.45 492
13886.57 486
13887.68 532
13888.79 515
13889.91 515
13891.02 473
13892.13 537
13893.25 534
13894.36 590
13895.48 576
13896.59 527
13897.70 563
13898.82 562
13899.93 541
13901.05 590
13902.16 591
13903.27 552
13904.39 566
13905.50 574
13906.62 581
13907.73 516
13908.85 474
13909.96 508
13911.07 572
13912.19 497
13913.30 508
13914.42 532
13915.53 530
13916.65 464
13917.76 475
13918.88 527
13919.99 473
13921.11 497
13922.22 491
13923.34 467
13924.45 484
13925.57 470
13926.68 461
13927.80 513
13928.91 535
13930.03 521
13931.14 525
13932.26 532
13933.37 470
13934.49 454
13935.60 474
13936.72 459
13937.83 496
13938.95 472
13940.06 444
13941.18 477
13942.30 481
13943.41 483
13944.53 483
13945.64 432
13946.76 447
13947.87 470
13948.99 440
13950.11 424
13951.22 496
13952.34 457
13953.45 458
13954.57 446
13955.69 445
13956.80 475
13957.92 446
13959.04 465
13960.15 457
13961.27 429
13962.39 446
13963.50 399
13964.62 441
13965.73 489
13966.85 476
13967.97 524
13969.08 443
13970.20 416
13971.32 425
13972.44 438
13973.55 476
13974.67 473
13975.79 478
13976.90 427
13978.02 443
13979.14 449
13980.25 480
13981.37 475
13982.49 492
13983.61 434
13984.72 432
13985.84 504
13986.96 479
13988.08 420
13989.19 426
13990.31 488
13991.43 435
13992.55 424
13993.66 428
13994.78 442
13995.90 462
13997.02 465
13998.14 466
13999.25 460
14000.37 486
14001.49 468
14002.61 477
14003.73 432
14004.84 440
14005.96 434
14007.08 438
14008.20 456
14009.32 427
14010.44 454
14011.55 430
14012.67 445
14013.79 492
14014.91 439
14016.03 430
14017.15 411
14018.27 435
14019.38 417
14020.50 429
14021.62 420
14022.74 469
14023.86 466
14024.98 446
14026.10 426
14027.22 439
14028.34 464
14029.46 455
14030.57 446
14031.69 474
14032.81 491
14033.93 477
14035.05 523
14036.17 464
14037.29 474
14038.41 477
14039.53 432
14040.65 455
14041.77 457
14042.89 439
14044.01 502
14045.13 481
14046.25 462
14047.37 482
14048.49 492
14049.61 476
14050.73 451
14051.85 509
14052.97 496
14054.09 515
14055.21 519
14056.33 495
14057.45 464
14058.57 501
14059.69 514
14060.81 548
14061.93 542
14063.05 484
14064.17 537
14065.29 546
14066.41 532
14067.53 505
14068.65 520
14069.78 510
14070.90 563
14072.02 527
14073.14 574
14074.26 555
14075.38 524
14076.50 564
14077.62 589
14078.74 525
14079.86 528
14080.99 574
14082.11 555
14083.23 576
14084.35 550
14085.47 630
14086.59 580
14087.71 611
14088.84 623
14089.96 598
14091.08 607
14092.20 616
14093.32 683
14094.44 625
14095.57 668
14096.69 707
14097.81 618
14098.93 602
14100.05 628
14101.18 686
14102.30 704
14103.42 723
14104.54 715
14105.66 743
14106.79 737
14107.91 767
14109.03 706
14110.15 647
14111.28 689
14112.40 771
14113.52 639
14114.64 622
14115.77 572
14116.89 562
14118.01 594
14119.13 581
14120.26 543
14121.38 590
14122.50 588
14123.63 558
14124.75 532
14125.87 533
14126.99 527
14128.12 506
14129.24 503
14130.36 476
14131.49 508
14132.61 483
14133.73 516
14134.86 508
14135.98 528
14137.10 487
14138.23 473
14139.35 461
14140.47 566
14141.60 507
14142.72 505
14143.85 510
14144.97 552
14146.09 495
14147.22 486
14148.34 498
14149.47 537
14150.59 481
14151.71 523
14152.84 492
14153.96 513
14155.09 473
14156.21 483
14157.33 509
14158.46 474
14159.58 512
14160.71 502
14161.83 486
14162.96 476
14164.08 444
14165.21 449
14166.33 442
14167.45 494
14168.58 486
14169.70 502
14170.83 458
14171.95 485
14173.08 500
14174.20 504
14175.33 473
14176.45 483
14177.58 484
14178.70 518
14179.83 506
14180.95 474
14182.08 485
14183.20 469
14184.33 485
14185.46 450
14186.58 449
14187.71 506
14188.83 474
14189.96 495
14191.08 455
14192.21 461
14193.33 460
14194.46 491
14195.59 505
14196.71 419
14197.84 473
14198.96 478
14200.09 467
14201.22 485
14202.34 483
14203.47 474
14204.59 423
14205.72 481
14206.85 485
14207.97 458
14209.10 415
14210.23 447
14211.35 454
14212.48 420
14213.61 451
14214.73 437
14215.86 400
14216.99 432
14218.11 435
14219.24 409
14220.37 426
14221.49 431
14222.62 415
14223.75 436
14224.87 432
14226.00 406
14227.13 445
14228.25 407
14229.38 388
14230.51 377
14231.64 396
14232.76 418
14233.89 376
14235.02 402
14236.14 387
14237.27 394
14238.40 390
14239.53 393
14240.66 425
14241.78 412
14242.91 416
14244.04 417
14245.17 432
14246.29 468
14247.42 404
14248.55 434
14249.68 371
14250.81 387
14251.93 388
14253.06 432
14254.19 434
14255.32 412
14256.45 401
14257.57 375
14258.70 412
14259.83 406
14260.96 381
14262.09 391
14263.22 416
14264.34 382
14265.47 381
14266.60 406
14267.73 417
14268.86 407
14269.99 446
14271.12 378
14272.25 370
14273.37 352
14274.50 341
14275.63 382
14276.76 371
14277.89 387
14279.02 342
14280.15 357
14281.28 320
14282.41 360
14283.54 391
14284.67 352
14285.80 334
14286.92 412
14288.05 426
14289.18 398
14290.31 376
14291.44 365
14292.57 352
14293.70 373
14294.83 376
14295.96 332
14297.09 318
14298.22 347
14299.35 341
14300.48 342
14301.61 337
14302.74 347
14303.87 361
14305.00 378
14306.13 381
14307.26 368
14308.39 346
14309.52 387
14310.65 385
14311.78 364
14312.91 322
14314.04 349
14315.18 345
14316.31 323
14317.44 376
14318.57 353
14319.70 309
14320.83 380
14321.96 345
14323.09 322
14324.22 379
14325.35 367
14326.48 376
14327.61 346
14328.75 376
14329.88 375
14331.01 377
14332.14 332
14333.27 343
14334.40 322
14335.53 296
14336.66 359
14337.80 371
14338.93 336
14340.06 322
14341.19 336
14342.32 364
14343.45 334
14344.59 328
14345.72 323
14346.85 318
14347.98 377
14349.11 339
14350.24 319
14351.38 332
14352.51 346
14353.64 386
14354.77 334
14355.91 337
14357.04 376
14358.17 343
14359.30 341
14360.43 291
14361.57 333
14362.70 332
14363.83 326
14364.96 336
14366.10 308
14367.23 293
14368.36 306
14369.49 303
14370.63 323
14371.76 347
14372.89 312
14374.03 294
14375.16 303
14376.29 314
14377.42 317
14378.56 348
14379.69 349
14380.82 338
14381.96 345
14383.09 299
14384.22 300
14385.36 310
14386.49 297
14387.62 321
14388.76 320
14389.89 318
14391.02 291
14392.16 274
14393.29 273
14394.43 327
14395.56 312
14396.69 308
14397.83 297
14398.96 307
14400.09 316
14401.23 321
14402.36 294
14403.50 311
14404.63 341
14405.76 334
14406.90 310
14408.03 327
14409.17 327
14410.30 272
14411.44 278
14412.57 296
14413.70 341
14414.84 321
14415.97 348
14417.11 338
14418.24 355
14419.38 303
14420.51 336
14421.65 343
14422.78 351
14423.92 300
14425.05 355
14426.19 334
14427.32 323
14428.46 304
14429.59 300
14430.73 277
14431.86 310
14433.00 336
14434.13 308
14435.27 286
14436.40 300
14437.54 341
14438.67 332
14439.81 313
14440.95 312
14442.08 322
14443.22 341
14444.35 352
14445.49 325
14446.62 320
14447.76 329
14448.90 308
14450.03 294
14451.17 302
14452.30 289
14453.44 341
14454.58 335
14455.71 315
14456.85 343
14457.98 295
14459.12 287
14460.26 329
14461.39 320
14462.53 308
14463.67 300
14464.80 349
14465.94 319
14467.07 321
14468.21 279
14469.35 280
14470.48 296
14471.62 272
14472.76 305
14473.90 319
14475.03 286
14476.17 268
14477.31 316
14478.44 306
14479.58 292
14480.72 351
14481.85 313
14482.99 294
14484.13 298
14485.27 305
14486.40 322
14487.54 314
14488.68 332
14489.82 360
14490.95 319
14492.09 302
14493.23 337
14494.37 319
14495.50 311
14496.64 254
14497.78 275
14498.92 266
14500.05 277
14501.19 325
14502.33 317
14503.47 314
14504.61 278
14505.74 302
14506.88 334
14508.02 290
14509.16 335
14510.30 313
14511.44 322
14512.57 309
14513.71 320
14514.85 321
14515.99 328
14517.13 317
14518.27 312
14519.41 289
14520.54 334
14521.68 338
14522.82 304
14523.96 329
14525.10 305
14526.24 285
14527.38 296
14528.52 305
14529.65 320
14530.79 292
14531.93 329
14533.07 305
14534.21 345
14535.35 350
14536.49 313
14537.63 352
14538.77 320
14539.91 295
14541.05 299
14542.19 310
14543.33 285
14544.47 294
14545.61 297
14546.75 317
14547.89 293
14549.02 319
14550.16 276
14551.30 313
14552.44 277
14553.58 275
14554.72 267
14555.86 276
14557.00 275
14558.14 373
14559.29 341
14560.43 296
14561.57 305
14562.71 354
14563.85 338
14564.99 311
14566.13 317
14567.27 363
14568.41 331
14569.55 335
14570.69 294
14571.83 320
14572.97 343
14574.11 312
14575.25 324
14576.39 316
14577.53 286
14578.68 337
14579.82 359
14580.96 339
14582.10 299
14583.24 313
14584.38 296
14585.52 324
14586.66 321
14587.80 308
14588.95 330
14590.09 361
14591.23 381
14592.37 319
14593.51 332
14594.65 345
14595.79 362
14596.94 339
14598.08 340
14599.22 329
14600.36 389
14601.50 332
14602.65 313
14603.79 341
14604.93 328
14606.07 313
14607.21 314
14608.36 347
14609.50 378
14610.64 338
14611.78 356
14612.92 369
14614.07 364
14615.21 362
14616.35 380
14617.49 342
14618.64 400
14619.78 420
14620.92 340
14622.06 345
14623.21 392
14624.35 368
14625.49 364
14626.64 363
14627.78 348
14628.92 385
14630.06 355
14631.21 345
14632.35 383
14633.49 415
14634.64 356
14635.78 333
14636.92 360
14638.07 382
14639.21 392
14640.35 385
14641.50 385
14642.64 397
14643.78 370
14644.93 423
14646.07 406
14647.21 443
14648.36 406
14649.50 400
14650.65 377
14651.79 402
14652.93 381
14654.08 358
14655.22 354
14656.37 440
14657.51 411
14658.65 343
14659.80 315
14660.94 353
14662.09 373
14663.23 357
14664.37 374
14665.52 324
14666.66 350
14667.81 399
14668.95 403
14670.10 360
14671.24 337
14672.39 337
14673.53 385
14674.68 361
14675.82 356
14676.97 358
14678.11 353
14679.25 376
14680.40 351
14681.54 347
14682.69 363
14683.83 398
14684.98 332
14686.13 305
14687.27 351
14688.42 347
14689.56 353
14690.71 362
14691.85 348
14693.00 328
14694.14 357
14695.29 357
14696.43 356
14697.58 315
14698.72 352
14699.87 345
14701.02 340
14702.16 362
14703.31 368
14704.45 347
14705.60 329
14706.75 349
14707.89 334
14709.04 298
14710.18 337
14711.33 354
14712.48 379
14713.62 368
14714.77 372
14715.92 348
14717.06 320
14718.21 345
14719.35 361
14720.50 349
14721.65 342
14722.79 341
14723.94 369
14725.09 341
14726.23 382
14727.38 359
14728.53 362
14729.67 393
14730.82 372
14731.97 396
14733.12 367
14734.26 391
14735.41 417
14736.56 339
14737.70 374
14738.85 400
14740.00 399
14741.15 409
14742.29 413
14743.44 392
14744.59 408
14745.74 399
14746.88 420
14748.03 400
14749.18 426
14750.33 460
14751.47 434
14752.62 378
14753.77 425
14754.92 467
14756.07 451
14757.21 421
14758.36 427
14759.51 449
14760.66 445
14761.81 472
14762.95 443
14764.10 490
14765.25 521
14766.40 498
14767.55 501
14768.70 528
14769.84 497
14770.99 468
14772.14 481
14773.29 533
14774.44 516
14775.59 568
14776.74 551
14777.88 511
14779.03 579
14780.18 591
14781.33 681
14782.48 627
14783.63 596
14784.78 581
14785.93 624
14787.08 645
14788.22 665
14789.37 679
14790.52 720
14791.67 670
14792.82 713
14793.97 680
14795.12 664
14796.27 727
14797.42 751
14798.57 792
14799.72 746
14800.87 773
14802.02 816
14803.17 762
14804.32 818
14805.47 853
14806.62 834
14807.77 747
14808.92 739
14810.07 767
14811.22 734
14812.37 697
14813.52 650
14814.67 679
14815.82 605
14816.97 586
14818.12 555
14819.27 544
14820.42 560
14821.57 546
14822.72 562
14823.87 568
14825.02 578
14826.17 525
14827.32 545
14828.47 543
14829.62 532
14830.78 520
14831.93 444
14833.08 516
14834.23 486
14835.38 501
14836.53 452
14837.68 449
14838.83 491
14839.98 477
14841.13 468
14842.29 461
14843.44 432
14844.59 412
14845.74 404
14846.89 354
14848.04 407
14849.19 418
14850.35 384
14851.50 382
14852.65 352
14853.80 399
14854.95 372
14856.10 410
14857.26 372
14858.41 378
14859.56 374
14860.71 368
14861.86 403
14863.02 357
14864.17 305
14865.32 349
14866.47 405
14867.63 343
14868.78 342
14869.93 347
14871.08 375
14872.23 382
14873.39 356
14874.54 357
14875.69 323
14876.84 381
14878.00 329
14879.15 301
14880.30 326
14881.46 335
14882.61 388
14883.76 380
14884.91 348
14886.07 385
14887.22 364
14888.37 328
14889.53 341
14890.68 356
14891.83 358
14892.99 318
14894.14 315
14895.29 321
14896.45 309
14897.60 332
14898.75 326
14899.91 338
14901.06 374
14902.21 372
14903.37 377
14904.52 373
14905.67 331
14906.83 325
14907.98 366
14909.14 395
14910.29 373
14911.44 386
14912.60 369
14913.75 365
14914.91 341
14916.06 343
14917.21 323
14918.37 364
14919.52 374
14920.68 350
14921.83 294
14922.99 308
14924.14 300
14925.30 299
14926.45 356
14927.60 346
14928.76 348
14929.91 350
14931.07 345
14932.22 317
14933.38 301
14934.53 282
14935.69 303
14936.84 323
14938.00 305
14939.15 336
14940.31 322
14941.46 317
14942.62 315
14943.77 320
14944.93 297
14946.08 312
14947.24 338
14948.39 305
14949.55 333
14950.71 313
14951.86 338
14953.02 301
14954.17 301
14955.33 315
14956.48 335
14957.64 275
14958.80 299
14959.95 285
14961.11 325
14962.26 327
14963.42 301
14964.57 300
14965.73 317
14966.89 316
14968.04 345
14969.20 339
14970.36 340
14971.51 335
14972.67 341
14973.82 283
14974.98 359
14976.14 280
14977.29 307
14978.45 313
14979.61 324
14980.76 321
14981.92 326
14983.08 269
14984.23 299
14985.39 293
14986.55 268
14987.70 299
14988.86 324
14990.02 290
14991.18 268
14992.33 311
14993.49 303
14994.65 295
14995.80 252
14996.96 253
14998.12 279
14999.28 270
15000.43 294
15001.59 249
15002.75 268
15003.91 262
15005.06 251
15006.22 251
15007.38 266
15008.54 309
15009.69 282
15010.85 248
15012.01 256
15013.17 282
15014.33 265
15015.48 249
15016.64 267
15017.80 270
15018.96 214
15020.12 285
15021.27 316
15022.43 270
15023.59 236
15024.75 224
15025.91 211
15027.07 236
15028.23 272
15029.38 264
15030.54 246
15031.70 280
15032.86 275
15034.02 238
15035.18 250
15036.34 249
15037.49 275
15038.65 266
15039.81 230
15040.97 274
15042.13 252
15043.29 239
15044.45 208
15045.61 224
15046.77 236
15047.93 253
15049.09 257
15050.24 269
15051.40 246
15052.56 207
15053.72 307
15054.88 270
15056.04 275
15057.20 254
15058.36 211
15059.52 254
15060.68 229
15061.84 217
15063.00 232
15064.16 233
15065.32 265
15066.48 285
15067.64 273
15068.80 236
15069.96 208
15071.12 225
15072.28 253
15073.44 222
15074.60 248
15075.76 260
15076.92 253
15078.08 276
15079.24 231
15080.40 236
15081.56 245
15082.72 240
15083.89 226
15085.05 252
15086.21 236
15087.37 269
15088.53 212
15089.69 221
15090.85 232
15092.01 234
15093.17 228
15094.33 232
15095.49 192
15096.66 232
15097.82 252
15098.98 245
15100.14 234
15101.30 258
15102.46 228
15103.62 230
15104.78 236
15105.95 235
15107.11 226
15108.27 256
15109.43 233
15110.59 204
15111.75 223
15112.92 234
15114.08 268
15115.24 211
15116.40 207
15117.56 191
15118.73 190
15119.89 201
15121.05 225
15122.21 217
15123.37 226
15124.54 233
15125.70 224
15126.86 239
15128.02 217
15129.19 225
15130.35 256
15131.51 248
15132.67 228
15133.84 219
15135.00 220
15136.16 195
15137.32 219
15138.49 212
15139.65 198
15140.81 203
15141.97 236
15143.14 208
15144.30 221
15145.46 210
15146.63 221
15147.79 247
15148.95 192
15150.12 204
15151.28 228
15152.44 213
15153.61 212
15154.77 206
15155.93 227
15157.10 227
15158.26 198
15159.42 249
15160.59 233
15161.75 235
15162.91 229
15164.08 232
15165.24 215
15166.41 216
15167.57 195
15168.73 221
15169.90 242
15171.06 197
15172.23 226
15173.39 247
15174.55 219
15175.72 217
15176.88 226
15178.05 234
15179.21 275
15180.38 264
15181.54 233
15182.70 231
15183.87 242
15185.03 277
15186.20 215
15187.36 223
15188.53 213
15189.69 245
15190.86 240
15192.02 214
15193.19 221
15194.35 210
15195.52 239
15196.68 249
15197.85 216
15199.01 231
15200.18 244
15201.34 235
15202.51 237
15203.67 244
15204.84 216
15206.00 219
15207.17 220
15208.33 213
15209.50 214
15210.66 209
15211.83 223
15213.00 246
15214.16 216
15215.33 211
15216.49 253
15217.66 239
15218.82 249
15219.99 249
15221.16 245
15222.32 229
15223.49 222
15224.65 205
15225.82 240
15226.99 233
15228.15 227
15229.32 241
15230.49 231
15231.65 241
15232.82 229
15233.98 232
15235.15 217
15236.32 229
15237.48 246
15238.65 247
15239.82 224
15240.98 224
15242.15 252
15243.32 237
15244.48 214
15245.65 227
15246.82 224
15247.98 253
15249.15 309
15250.32 272
15251.49 256
15252.65 220
15253.82 240
15254.99 240
15256.16 223
15257.32 229
15258.49 223
15259.66 251
15260.82 210
15261.99 215
15263.16 228
15264.33 227
15265.49 225
15266.66 231
15267.83 243
15269.00 294
15270.17 251
15271.33 260
15272.50 273
15273.67 224
15274.84 263
15276.01 242
15277.17 213
15278.34 273
15279.51 244
15280.68 256
15281.85 226
15283.01 221
15284.18 214
15285.35 235
15286.52 217
15287.69 228
15288.86 223
15290.03 238
15291.19 228
15292.36 234
15293.53 249
15294.70 233
15295.87 231
15297.04 218
15298.21 191
15299.38 202
15300.54 189
15301.71 237
15302.88 215
15304.05 253
15305.22 264
15306.39 235
15307.56 216
15308.73 197
15309.90 215
15311.07 229
15312.24 246
15313.41 208
15314.58 262
15315.75 191
15316.92 216
15318.09 239
15319.25 199
15320.42 247
15321.59 228
15322.76 219
15323.93 208
15325.10 215
15326.27 193
15327.44 231
15328.61 251
15329.78 208
15330.95 191
15332.12 246
15333.29 227
15334.46 244
15335.64 222
15336.81 232
15337.98 234
15339.15 241
15340.32 215
15341.49 241
15342.66 222
15343.83 246
15345.00 227
15346.17 221
15347.34 230
15348.51 212
15349.68 225
15350.85 223
15352.02 219
15353.20 208
15354.37 188
15355.54 200
15356.71 234
15357.88 194
15359.05 207
15360.22 213
15361.39 234
15362.57 251
15363.74 228
15364.91 211
15366.08 212
15367.25 202
15368.42 207
15369.59 219
15370.77 222
15371.94 197
15373.11 199
15374.28 228
15375.45 212
15376.63 216
15377.80 191
15378.97 199
15380.14 217
15381.31 220
15382.49 241
15383.66 229
15384.83 242
15386.00 258
15387.17 228
15388.35 250
15389.52 254
15390.69 224
15391.86 224
15393.04 212
15394.21 267
15395.38 261
15396.55 224
15397.73 212
15398.90 212
15400.07 230
15401.25 242
15402.42 223
15403.59 215
15404.76 224
15405.94 207
15407.11 234
15408.28 218
15409.46 235
15410.63 230
15411.80 193
15412.98 241
15414.15 218
15415.32 240
15416.50 238
15417.67 248
15418.84 256
15420.02 242
15421.19 240
15422.36 201
15423.54 232
15424.71 215
15425.89 228
15427.06 227
15428.23 219
15429.41 220
15430.58 191
15431.76 227
15432.93 217
15434.10 238
15435.28 260
15436.45 206
15437.63 206
15438.80 207
15439.97 203
15441.15 232
15442.32 239
15443.50 247
15444.67 212
15445.85 198
15447.02 211
15448.20 222
15449.37 234
15450.55 240
15451.72 200
15452.89 234
15454.07 248
15455.24 247
15456.42 252
15457.59 205
15458.77 213
15459.94 233
15461.12 202
15462.30 200
15463.47 210
15464.65 210
15465.82 212
15467.00 204
15468.17 212
15469.35 253
15470.52 200
15471.70 216
15472.87 209
15474.05 217
15475.22 255
15476.40 245
15477.58 227
15478.75 240
15479.93 208
15481.10 215
15482.28 227
15483.46 243
15484.63 208
15485.81 210
15486.98 203
15488.16 201
15489.34 222
15490.51 186
15491.69 203
15492.87 206
15494.04 202
15495.22 221
15496.39 256
15497.57 240
15498.75 210
15499.92 241
15501.10 219
15502.28 203
15503.45 230
15504.63 226
15505.81 236
15506.98 200
15508.16 212
15509.34 226
15510.52 191
15511.69 217
15512.87 197
15514.05 172
15515.22 209
15516.40 225
15517.58 218
15518.76 214
15519.93 221
15521.11 233
15522.29 227
15523.47 196
15524.64 192
15525.82 227
15527.00 231
15528.18 227
15529.35 201
15530.53 232
15531.71 228
15532.89 226
15534.07 205
15535.24 221
15536.42 219
15537.60 206
15538.78 219
15539.96 212
15541.13 222
15542.31 248
15543.49 220
15544.67 255
15545.85 213
15547.03 212
15548.20 227
15549.38 228
15550.56 217
15551.74 229
15552.92 232
15554.10 208
15555.28 200
15556.45 207
15557.63 227
15558.81 239
15559.99 215
15561.17 220
15562.35 222
15563.53 212
15564.71 226
15565.89 254
15567.07 290
15568.24 227
15569.42 183
15570.60 218
15571.78 230
15572.96 218
15574.14 200
15575.32 237
15576.50 185
15577.68 218
15578.86 211
15580.04 233
15581.22 230
15582.40 193
15583.58 213
15584.76 246
15585.94 212
15587.12 222
15588.30 239
15589.48 250
15590.66 238
15591.84 233
15593.02 245
15594.20 215
15595.38 248
15596.56 237
15597.74 230
15598.92 254
15600.10 252
15601.28 241
15602.46 228
15603.64 235
15604.82 252
15606.00 236
15607.18 209
15608.36 230
15609.55 237
15610.73 215
15611.91 221
15613.09 245
15614.27 257
15615.45 268
15616.63 201
15617.81 239
15618.99 233
15620.17 244
15621.36 223
15622.54 210
15623.72 251
15624.90 273
15626.08 255
15627.26 257
15628.44 261
15629.63 275
15630.81 264
15631.99 244
15633.17 263
15634.35 230
15635.53 266
15636.72 294
15637.90 246
15639.08 224
15640.26 242
15641.44 275
15642.63 289
15643.81 303
15644.99 289
15646.17 279
15647.35 255
15648.54 245
15649.72 282
15650.90 327
15652.08 290
15653.27 293
15654.45 282
15655.63 288
15656.81 267
15658.00 292
15659.18 296
15660.36 287
15661.54 302
15662.73 286
15663.91 314
15665.09 289
15666.28 296
15667.46 279
15668.64 293
15669.82 250
15671.01 261
15672.19 262
15673.37 282
15674.56 287
15675.74 263
15676.92 316
15678.11 265
15679.29 317
15680.47 285
15681.66 279
15682.84 299
15684.03 347
15685.21 248
15686.39 291
15687.58 284
15688.76 303
15689.94 291
15691.13 268
15692.31 246
15693.50 302
15694.68 312
15695.86 283
15697.05 275
15698.23 280
15699.42 306
15700.60 292
15701.78 280
15702.97 280
15704.15 291
15705.34 295
15706.52 305
15707.71 327
15708.89 284
15710.08 308
15711.26 354
15712.45 341
15713.63 345
15714.81 360
15716.00 341
15717.18 323
15718.37 317
15719.55 316
15720.74 308
15721.92 362
15723.11 347
15724.29 300
15725.48 336
15726.66 335
15727.85 396
15729.04 355
15730.22 376
15731.41 381
15732.59 408
15733.78 346
15734.96 378
15736.15 338
15737.33 361
15738.52 376
15739.71 360
15740.89 314
15742.08 348
15743.26 351
15744.45 336
15745.63 406
15746.82 330
15748.01 319
15749.19 362
15750.38 338
15751.56 328
15752.75 336
15753.94 351
15755.12 330
15756.31 307
15757.50 344
15758.68 314
15759.87 334
15761.06 311
15762.24 363
15763.43 392
15764.62 325
15765.80 380
15766.99 346
15768.18 314
15769.36 354
15770.55 338
15771.74 356
15772.92 332
15774.11 297
15775.30 298
15776.48 328
15777.67 333
15778.86 376
15780.05 320
15781.23 362
15782.42 351
15783.61 335
15784.80 342
15785.98 342
15787.17 323
15788.36 338
15789.55 311
15790.73 323
15791.92 345
15793.11 305
15794.30 299
15795.48 306
15796.67 331
15797.86 284
15799.05 312
15800.24 304
15801.42 267
15802.61 252
15803.80 231
15804.99 279
15806.18 284
15807.37 300
15808.55 289
15809.74 278
15810.93 255
15812.12 254
15813.31 269
15814.50 262
15815.68 272
15816.87 274
15818.06 313
15819.25 285
15820.44 270
15821.63 283
15822.82 286
15824.01 285
15825.19 249
15826.38 275
15827.57 272
15828.76 276
15829.95 260
15831.14 257
15832.33 268
15833.52 226
15834.71 231
15835.90 244
15837.09 220
15838.28 236
15839.47 236
15840.66 272
15841.84 269
15843.03 245
15844.22 266
15845.41 277
15846.60 261
15847.79 229
15848.98 241
15850.17 258
15851.36 226
15852.55 220
15853.74 232
15854.93 238
15856.12 272
15857.31 264
15858.50 229
15859.69 210
15860.88 233
15862.07 246
15863.26 264
15864.46 288
15865.65 252
15866.84 255
15868.03 278
15869.22 262
15870.41 265
15871.60 258
15872.79 250
15873.98 276
15875.17 258
15876.36 230
15877.55 283
15878.74 251
15879.94 237
15881.13 238
15882.32 249
15883.51 224
15884.70 237
15885.89 303
15887.08 252
15888.27 258
15889.46 228
15890.66 258
15891.85 265
15893.04 272
15894.23 255
15895.42 191
15896.61 256
15897.81 231
15899.00 221
15900.19 230
15901.38 263
15902.57 270
15903.76 216
15904.96 234
15906.15 239
15907.34 256
15908.53 269
15909.72 266
15910.92 245
15912.11 290
15913.30 257
15914.49 296
15915.69 258
15916.88 248
15918.07 277
15919.26 280
15920.46 282
15921.65 252
15922.84 258
15924.03 249
15925.23 232
15926.42 244
15927.61 221
15928.81 234
15930.00 247
15931.19 276
15932.38 215
15933.58 271
15934.77 278
15935.96 315
15937.16 275
15938.35 231
15939.54 282
15940.74 281
15941.93 282
15943.12 255
15944.32 227
15945.51 219
15946.70 249
15947.90 272
15949.09 222
15950.28 247
15951.48 240
15952.67 248
15953.87 210
15955.06 221
15956.25 240
15957.45 194
15958.64 241
15959.84 220
15961.03 231
15962.22 222
15963.42 208
15964.61 230
15965.81 213
15967.00 229
15968.19 244
15969.39 258
15970.58 219
15971.78 225
15972.97 242
15974.17 236
15975.36 258
15976.56 196
15977.75 248
15978.95 199
15980.14 197
15981.34 217
15982.53 187
15983.72 206
15984.92 271
15986.11 233
15987.31 213
15988.50 201
15989.70 215
15990.90 221
15992.09 208
15993.29 169
15994.48 202
15995.68 241
15996.87 221
15998.07 202
15999.26 200
16000.46 235
16001.65 222
16002.85 204
16004.05 207
16005.24 195
16006.44 232
16007.63 215
16008.83 224
16010.02 204
16011.22 212
16012.42 196
16013.61 216
16014.81 209
16016.00 205
16017.20 211
16018.40 194
16019.59 218
16020.79 232
16021.99 226
16023.18 189
16024.38 191
16025.58 184
16026.77 200
16027.97 204
16029.16 212
16030.36 212
16031.56 215
16032.76 225
16033.95 194
16035.15 183
16036.35 190
16037.54 196
16038.74 216
16039.94 202
16041.13 188
16042.33 188
16043.53 172
16044.73 206
16045.92 213
16047.12 196
16048.32 198
16049.51 195
16050.71 212
16051.91 186
16053.11 211
16054.30 183
16055.50 169
16056.70 210
16057.90 186
16059.10 186
16060.29 184
16061.49 206
16062.69 197
16063.89 192
16065.08 212
16066.28 206
16067.48 189
16068.68 210
16069.88 205
16071.07 192
16072.27 207
16073.47 188
16074.67 207
16075.87 201
16077.07 211
16078.26 224
16079.46 206
16080.66 220
16081.86 218
16083.06 199
16084.26 192
16085.46 205
16086.66 187
16087.85 194
16089.05 234
16090.25 222
16091.45 191
16092.65 205
16093.85 179
16095.05 191
16096.25 181
16097.45 190
16098.65 193
16099.84 186
16101.04 216
16102.24 211
16103.44 205
16104.64 203
16105.84 160
16107.04 173
16108.24 208
16109.44 216
16110.64 225
16111.84 199
16113.04 186
16114.24 170
16115.44 191
16116.64 183
16117.84 175
16119.04 196
16120.24 190
16121.44 194
16122.64 202
16123.84 195
16125.04 190
16126.24 194
16127.44 219
16128.64 195
16129.84 189
16131.04 189
16132.24 174
16133.44 184
16134.64 187
16135.84 193
16137.04 196
16138.25 216
16139.45 194
16140.65 177
16141.85 175
16143.05 231
16144.25 219
16145.45 200
16146.65 186
16147.85 194
16149.05 167
16150.25 180
16151.46 202
16152.66 180
16153.86 171
16155.06 178
16156.26 218
16157.46 194
16158.66 191
16159.87 175
16161.07 213
16162.27 182
16163.47 185
16164.67 214
16165.87 224
16167.08 217
16168.28 174
16169.48 205
16170.68 166
16171.88 179
16173.09 142
16174.29 176
16175.49 196
16176.69 190
16177.89 199
16179.10 211
16180.30 182
16181.50 205
16182.70 187
16183.91 187
16185.11 184
16186.31 183
16187.51 169
16188.72 207
16189.92 162
16191.12 195
16192.32 193
16193.53 195
16194.73 177
16195.93 198
16197.13 206
16198.34 196
16199.54 177
16200.74 160
16201.95 176
16203.15 207
16204.35 239
16205.56 203
16206.76 183
16207.96 214
16209.17 215
16210.37 156
16211.57 178
16212.78 192
16213.98 221
16215.18 209
16216.39 206
16217.59 202
16218.79 203
16220.00 198
16221.20 179
16222.41 182
16223.61 193
16224.81 185
16226.02 175
16227.22 178
16228.43 188
16229.63 187
16230.83 182
16232.04 172
16233.24 195
16234.45 190
16235.65 204
16236.86 209
16238.06 213
16239.26 201
16240.47 206
16241.67 203
16242.88 205
16244.08 206
16245.29 203
16246.49 195
16247.70 222
16248.90 197
16250.11 218
16251.31 189
16252.52 184
16253.72 172
16254.93 206
16256.13 217
16257.34 205
16258.54 225
16259.75 215
16260.95 215
16262.16 239
16263.36 215
16264.57 198
16265.77 191
16266.98 202
16268.19 215
16269.39 256
16270.60 222
16271.80 217
16273.01 222
16274.21 235
16275.42 229
16276.63 226
16277.83 248
16279.04 229
16280.24 232
16281.45 238
16282.66 216
16283.86 202
16285.07 234
16286.27 205
16287.48 227
16288.69 212
16289.89 235
16291.10 216
16292.31 226
16293.51 240
16294.72 221
16295.93 217
16297.13 276
16298.34 265
16299.55 250
16300.75 274
16301.96 277
16303.17 241
16304.37 237
16305.58 245
16306.79 223
16307.99 209
16309.20 227
16310.41 257
16311.62 254
16312.82 246
16314.03 242
16315.24 227
16316.44 258
16317.65 235
16318.86 283
16320.07 279
16321.27 288
16322.48 262
16323.69 276
16324.90 261
16326.10 242
16327.31 232
16328.52 250
16329.73 257
16330.94 261
16332.14 255
16333.35 215
16334.56 286
16335.77 245
16336.98 258
16338.18 227
16339.39 243
16340.60 263
16341.81 235
16343.02 228
16344.23 218
16345.43 225
16346.64 247
16347.85 254
16349.06 243
16350.27 242
16351.48 241
16352.69 234
16353.89 214
16355.10 242
16356.31 233
16357.52 188
16358.73 180
16359.94 201
16361.15 198
16362.36 188
16363.57 187
16364.77 225
16365.98 208
16367.19 182
16368.40 189
16369.61 202
16370.82 188
16372.03 210
16373.24 211
16374.45 202
16375.66 221
16376.87 195
16378.08 183
16379.29 203
16380.50 182
16381.71 185
16382.92 178
16384.13 172
16385.34 185
16386.55 176
16387.76 203
16388.97 203
16390.18 230
16391.39 191
16392.60 174
16393.81 165
16395.02 208
16396.23 181
16397.44 170
16398.65 190
16399.86 192
16401.07 176
16402.28 172
16403.49 185
16404.70 192
16405.91 201
16407.12 195
16408.33 189
16409.54 196
16410.76 187
16411.97 182
16413.18 165
16414.39 208
16415.60 183
16416.81 202
16418.02 196
16419.23 189
16420.44 192
16421.66 205
16422.87 187
16424.08 185
16425.29 198
16426.50 206
16427.71 201
16428.92 159
16430.14 183
16431.35 181
16432.56 160
16433.77 165
16434.98 176
16436.19 175
16437.41 166
16438.62 162
16439.83 182
16441.04 197
16442.25 177
16443.47 185
16444.68 189
16445.89 169
16447.10 190
16448.31 161
16449.53 174
16450.74 213
16451.95 182
16453.16 156
16454.38 169
16455.59 188
16456.80 220
16458.01 210
16459.23 219
16460.44 176
16461.65 182
16462.86 219
16464.08 204
16465.29 158
16466.50 182
16467.72 209
16468.93 164
16470.14 172
16471.35 155
16472.57 181
16473.78 150
16474.99 160
16476.21 160
16477.42 177
16478.63 154
16479.85 198
16481.06 182
16482.27 151
16483.49 187
16484.70 179
16485.92 168
16487.13 168
16488.34 164
16489.56 152
16490.77 166
16491.98 179
16493.20 176
16494.41 198
16495.63 178
16496.84 171
16498.05 158
16499.27 167
16500.48 163
16501.70 188
16502.91 233
16504.13 179
16505.34 170
16506.55 167
16507.77 164
16508.98 139
16510.20 172
16511.41 150
16512.63 174
16513.84 157
16515.06 201
16516.27 179
16517.49 137
16518.70 158
16519.92 162
16521.13 203
16522.35 163
16523.56 139
16524.78 175
16525.99 182
16527.21 188
16528.42 172
16529.64 155
16530.85 166
16532.07 161
16533.28 176
16534.50 141
16535.71 152
16536.93 182
16538.14 165
16539.36 172
16540.58 154
16541.79 178
16543.01 184
16544.22 171
16545.44 165
16546.65 146
16547.87 148
16549.09 161
16550.30 165
16551.52 146
16552.73 151
16553.95 170
16555.17 140
16556.38 146
16557.60 145
16558.82 162
16560.03 167
16561.25 147
16562.46 140
16563.68 166
16564.90 161
16566.11 154
16567.33 205
16568.55 157
16569.76 155
16570.98 158
16572.20 179
16573.41 179
16574.63 152
16575.85 145
16577.07 145
16578.28 179
16579.50 149
16580.72 137
16581.93 178
16583.15 187
16584.37 193
16585.59 168
16586.80 161
16588.02 175
16589.24 143
16590.46 156
16591.67 155
16592.89 153
16594.11 165
16595.33 139
16596.54 159
16597.76 158
16598.98 127
16600.20 158
16601.41 174
16602.63 134
16603.85 144
16605.07 165
16606.29 173
16607.50 130
16608.72 149
16609.94 149
16611.16 169
16612.38 162
16613.60 156
16614.81 133
16616.03 153
16617.25 146
16618.47 158
16619.69 171
16620.91 186
16622.13 170
16623.34 173
16624.56 149
16625.78 146
16627.00 185
16628.22 148
16629.44 141
16630.66 171
16631.88 161
16633.10 163
16634.31 178
16635.53 133
16636.75 161
16637.97 171
16639.19 125
16640.41 143
16641.63 135
16642.85 146
16644.07 136
16645.29 167
16646.51 152
16647.73 162
16648.95 146
16650.17 175
16651.39 157
16652.61 125
16653.83 147
16655.05 142
16656.27 172
16657.49 159
16658.71 174
16659.93 174
16661.15 171
16662.37 146
16663.59 166
16664.81 158
16666.03 144
16667.25 146
16668.47 148
16669.69 137
16670.91 150
16672.13 178
16673.35 175
16674.57 165
16675.79 150
16677.01 159
16678.23 191
16679.45 185
16680.67 155
16681.89 151
16683.12 184
16684.34 162
16685.56 150
16686.78 166
16688.00 159
16689.22 132
16690.44 163
16691.66 166
16692.88 183
16694.11 161
16695.33 169
16696.55 137
16697.77 183
16698.99 156
16700.21 215
16701.43 165
16702.66 138
16703.88 165
16705.10 159
16706.32 175
16707.54 148
16708.77 195
16709.99 171
16711.21 169
16712.43 122
16713.65 137
16714.87 164
16716.10 148
16717.32 151
16718.54 184
16719.76 173
16720.99 149
16722.21 154
16723.43 144
16724.65 135
16725.88 153
16727.10 132
16728.32 171
16729.54 173
16730.77 146
16731.99 159
16733.21 179
16734.43 162
16735.66 173
16736.88 173
16738.10 162
16739.33 176
16740.55 172
16741.77 196
16742.99 173
16744.22 160
16745.44 189
16746.66 173
16747.89 174
16749.11 156
16750.33 165
16751.56 170
16752.78 174
16754.00 169
16755.23 183
16756.45 176
16757.68 178
16758.90 176
16760.12 161
16761.35 171
16762.57 185
16763.79 184
16765.02 192
16766.24 186
16767.47 151
16768.69 139
16769.91 155
16771.14 157
16772.36 152
16773.59 186
16774.81 200
16776.04 181
16777.26 181
16778.48 178
16779.71 174
16780.93 183
16782.16 183
16783.38 159
16784.61 144
16785.83 158
16787.06 153
16788.28 180
16789.51 162
16790.73 145
16791.96 183
16793.18 201
16794.41 147
16795.63 177
16796.86 175
16798.08 162
16799.31 163
16800.53 168
16801.76 158
16802.98 159
16804.21 164
16805.43 181
16806.66 175
16807.88 153
16809.11 154
16810.33 167
16811.56 203
16812.79 146
16814.01 142
16815.24 173
16816.46 151
16817.69 163
16818.91 191
16820.14 145
16821.37 167
16822.59 165
16823.82 150
16825.04 144
16826.27 135
16827.50 144
16828.72 146
16829.95 168
16831.18 130
16832.40 148
16833.63 159
16834.86 169
16836.08 154
16837.31 143
16838.53 130
16839.76 132
16840.99 170
16842.21 147
16843.44 165
16844.67 146
16845.90 170
16847.12 192
16848.35 167
16849.58 158
16850.80 164
16852.03 157
16853.26 160
16854.48 164
16855.71 188
16856.94 197
16858.17 173
16859.39 158
16860.62 170
16861.85 177
16863.08 194
16864.30 181
16865.53 165
16866.76 173
16867.99 191
16869.21 201
16870.44 207
16871.67 169
16872.90 161
16874.13 171
16875.35 182
16876.58 178
16877.81 160
16879.04 167
16880.27 206
16881.49 202
16882.72 181
16883.95 168
16885.18 176
16886.41 175
16887.64 193
16888.86 174
16890.09 197
16891.32 223
16892.55 233
16893.78 186
16895.01 165
16896.24 185
16897.46 195
16898.69 214
16899.92 172
16901.15 166
16902.38 174
16903.61 185
16904.84 165
16906.07 160
16907.30 175
16908.53 171
16909.75 184
16910.98 180
16912.21 187
16913.44 192
16914.67 176
16915.90 201
16917.13 184
16918.36 184
16919.59 186
16920.82 179
16922.05 173
16923.28 164
16924.51 197
16925.74 199
16926.97 188
16928.20 199
16929.43 161
16930.66 152
16931.89 157
16933.12 149
16934.35 155
16935.58 155
16936.81 168
16938.04 186
16939.27 159
16940.50 174
16941.73 160
16942.96 125
16944.19 174
16945.42 150
16946.65 130
16947.88 156
16949.11 170
16950.34 187
16951.57 179
16952.80 175
16954.04 160
16955.27 138
16956.50 149
16957.73 167
16958.96 154
16960.19 148
16961.42 182
16962.65 170
16963.88 152
16965.11 160
16966.35 146
16967.58 181
16968.81 170
16970.04 154
16971.27 155
16972.50 177
16973.73 156
16974.97 175
16976.20 171
16977.43 163
16978.66 183
16979.89 161
16981.12 142
16982.36 143
16983.59 151
16984.82 178
16986.05 143
16987.28 151
16988.52 167
16989.75 172
16990.98 193
16992.21 161
16993.45 158
16994.68 147
16995.91 155
16997.14 155
16998.37 136
16999.61 159
17000.84 146
17002.07 175
17003.31 153
17004.54 150
17005.77 139
17007.00 124
17008.24 112
17009.47 167
17010.70 139
17011.93 153
17013.17 124
17014.40 153
17015.63 156
17016.87 176
17018.10 157
17019.33 164
17020.57 149
17021.80 161
17023.03 166
17024.27 167
17025.50 154
17026.73 167
17027.97 156
17029.20 139
17030.43 168
17031.67 179
17032.90 172
17034.14 135
17035.37 150
17036.60 181
17037.84 183
17039.07 192
17040.30 151
17041.54 140
17042.77 138
17044.01 126
17045.24 131
17046.47 149
17047.71 136
17048.94 159
17050.18 179
17051.41 138
17052.65 138
17053.88 157
17055.12 144
17056.35 149
17057.58 135
17058.82 136
17060.05 141
17061.29 166
17062.52 151
17063.76 111
17064.99 121
17066.23 157
17067.46 161
17068.70 171
17069.93 165
17071.17 133
17072.40 134
17073.64 159
17074.87 145
17076.11 121
17077.34 121
17078.58 127
17079.81 132
17081.05 138
17082.29 140
17083.52 146
17084.76 161
17085.99 176
17087.23 118
17088.46 140
17089.70 114
17090.94 166
17092.17 114
17093.41 126
17094.64 118
17095.88 142
17097.12 129
17098.35 112
17099.59 133
17100.82 133
17102.06 146
17103.30 167
17104.53 144
17105.77 149
17107.00 145
17108.24 152
17109.48 133
17110.71 136
17111.95 128
17113.19 127
17114.42 128
17115.66 152
17116.90 136
17118.13 137
17119.37 133
17120.61 149
17121.85 125
17123.08 153
17124.32 143
17125.56 158
17126.79 152
17128.03 159
17129.27 139
17130.50 135
17131.74 118
17132.98 108
17134.22 143
17135.45 115
17136.69 112
17137.93 147
17139.17 151
17140.40 124
17141.64 128
17142.88 123
17144.12 108
17145.36 151
17146.59 163
17147.83 135
17149.07 152
17150.31 131
17151.54 138
17152.78 132
17154.02 118
17155.26 141
17156.50 142
17157.74 118
17158.97 125
17160.21 134
17161.45 117
17162.69 122
17163.93 108
17165.17 123
17166.40 133
17167.64 146
17168.88 152
17170.12 145
17171.36 131
17172.60 126
17173.84 132
17175.08 117
17176.31 124
17177.55 117
17178.79 133
17180.03 130
17181.27 147
17182.51 103
17183.75 125
17184.99 143
17186.23 131
17187.47 132
17188.71 134
17189.94 135
17191.18 148
17192.42 110
17193.66 117
17194.90 130
17196.14 144
17197.38 154
17198.62 134
17199.86 149
17201.10 151
17202.34 132
17203.58 145
17204.82 135
17206.06 134
17207.30 154
17208.54 140
17209.78 148
17211.02 117
17212.26 117
17213.50 121
17214.74 136
17215.98 149
17217.22 148
17218.46 148
17219.70 121
17220.94 144
17222.18 126
17223.43 128
17224.67 151
17225.91 144
17227.15 154
17228.39 157
17229.63 124
17230.87 126
17232.11 133
17233.35 116
17234.59 138
17235.83 141
17237.08 110
17238.32 126
17239.56 128
17240.80 105
17242.04 125
17243.28 134
17244.52 133
17245.76 146
17247.01 142
17248.25 126
17249.49 123
17250.73 137
17251.97 169
17253.21 139
17254.46 111
17255.70 113
17256.94 117
17258.18 138
17259.42 119
17260.66 131
17261.91 114
17263.15 136
17264.39 118
17265.63 130
17266.87 96
17268.12 129
17269.36 124
17270.60 117
17271.84 116
17273.09 119
17274.33 129
17275.57 127
17276.81 138
17278.06 119
17279.30 123
17280.54 112
17281.78 128
17283.03 139
17284.27 132
17285.51 137
17286.76 147
17288.00 149
17289.24 108
17290.48 125
17291.73 113
17292.97 147
17294.21 128
17295.46 130
17296.70 131
17297.94 139
17299.19 156
17300.43 128
17301.67 129
17302.92 138
17304.16 153
17305.40 123
17306.65 112
17307.89 115
17309.14 153
17310.38 155
17311.62 98
17312.87 133
17314.11 138
17315.35 139
17316.60 121
17317.84 109
17319.09 128
17320.33 112
17321.58 121
17322.82 124
17324.06 97
17325.31 115
17326.55 154
17327.80 130
17329.04 134
17330.29 120
17331.53 118
17332.77 117
17334.02 149
17335.26 136
17336.51 116
17337.75 123
17339.00 138
17340.24 179
17341.49 118
17342.73 119
17343.98 111
17345.22 129
17346.47 145
17347.71 122
17348.96 102
17350.20 126
17351.45 144
17352.69 105
17353.94 110
17355.18 110
17356.43 145
17357.68 115
17358.92 119
17360.17 120
17361.41 121
17362.66 107
17363.90 137
17365.15 122
17366.39 118
17367.64 118
17368.89 117
17370.13 124
17371.38 99
17372.62 130
17373.87 140
17375.12 123
17376.36 168
17377.61 131
17378.85 127
17380.10 138
17381.35 147
17382.59 119
17383.84 118
17385.09 125
17386.33 135
17387.58 131
17388.83 143
17390.07 142
17391.32 134
17392.57 103
17393.81 102
17395.06 98
17396.31 116
17397.55 133
17398.80 127
17400.05 123
17401.29 131
17402.54 129
17403.79 163
17405.04 130
17406.28 99
17407.53 119
17408.78 146
17410.02 144
17411.27 119
17412.52 133
17413.77 139
17415.01 151
17416.26 128
17417.51 131
17418.76 113
17420.00 153
17421.25 132
17422.50 126
17423.75 128
17425.00 141
17426.24 131
17427.49 169
17428.74 122
17429.99 122
17431.24 111
17432.48 131
17433.73 122
17434.98 96
17436.23 104
17437.48 117
17438.73 123
17439.97 127
17441.22 107
17442.47 119
17443.72 134
17444.97 135
17446.22 114
17447.47 127
17448.71 153
17449.96 132
17451.21 130
17452.46 109
17453.71 115
17454.96 135
17456.21 135
17457.46 110
17458.71 123
17459.95 124
17461.20 145
17462.45 114
17463.70 112
17464.95 126
17466.20 113
17467.45 141
17468.70 143
17469.95 113
17471.20 139
17472.45 181
17473.70 140
17474.95 134
17476.20 103
17477.45 130
17478.70 150
17479.95 133
17481.20 121
17482.45 111
17483.70 89
17484.95 99
17486.20 135
17487.45 134
17488.70 123
17489.95 122
17491.20 138
17492.45 130
17493.70 105
17494.95 127
17496.20 137
17497.45 137
17498.70 111
17499.95 102
17501.20 131
17502.45 139
17503.70 119
17504.95 121
17506.20 121
17507.46 140
17508.71 101
17509.96 97
17511.21 121
17512.46 113
17513.71 127
17514.96 111
17516.21 140
17517.46 148
17518.71 124
17519.97 121
17521.22 112
17522.47 117
17523.72 113
17524.97 153
17526.22 133
17527.47 122
17528.73 109
17529.98 92
17531.23 122
17532.48 159
17533.73 122
17534.99 136
17536.24 136
17537.49 138
17538.74 104
17539.99 117
17541.25 137
17542.50 142
17543.75 155
17545.00 132
17546.25 125
17547.51 121
17548.76 141
17550.01 116
17551.26 119
17552.52 144
17553.77 133
17555.02 155
17556.27 153
17557.53 140
17558.78 122
17560.03 141
17561.28 117
17562.54 105
17563.79 121
17565.04 114
17566.30 124
17567.55 132
17568.80 133
17570.05 111
17571.31 121
17572.56 143
17573.81 132
17575.07 148
17576.32 123
17577.57 134
17578.83 134
17580.08 137
17581.33 109
17582.59 140
17583.84 141
17585.10 114
17586.35 127
17587.60 115
17588.86 122
17590.11 99
17591.36 151
17592.62 129
17593.87 138
17595.13 119
17596.38 118
17597.63 160
17598.89 118
17600.14 131
17601.40 98
17602.65 115
17603.90 134
17605.16 135
17606.41 154
17607.67 150
17608.92 126
17610.18 102
17611.43 125
17612.69 126
17613.94 132
17615.20 116
17616.45 142
17617.71 157
17618.96 128
17620.21 110
17621.47 112
17622.72 120
17623.98 139
17625.23 111
17626.49 145
17627.75 129
17629.00 145
17630.26 138
17631.51 121
17632.77 139
17634.02 116
17635.28 140
17636.53 146
17637.79 121
17639.04 125
17640.30 148
17641.55 137
17642.81 94
17644.07 119
17645.32 133
17646.58 135
17647.83 117
17649.09 122
17650.35 119
17651.60 121
17652.86 145
17654.11 126
17655.37 114
17656.63 102
17657.88 119
17659.14 109
17660.39 113
17661.65 121
17662.91 124
17664.16 125
17665.42 112
17666.68 111
17667.93 145
17669.19 111
17670.45 114
17671.70 127
17672.96 103
17674.22 113
17675.47 129
17676.73 122
17677.99 122
17679.24 102
17680.50 115
17681.76 121
17683.02 119
17684.27 131
17685.53 126
17686.79 134
17688.05 132
17689.30 137
17690.56 105
17691.82 119
17693.07 102
17694.33 117
17695.59 152
17696.85 120
17698.11 114
17699.36 124
17700.62 151
17701.88 119
17703.14 127
17704.39 118
17705.65 138
17706.91 117
17708.17 118
17709.43 102
17710.68 82
17711.94 101
17713.20 120
17714.46 121
17715.72 98
17716.98 107
17718.23 96
17719.49 119
17720.75 117
17722.01 88
17723.27 110
17724.53 126
17725.79 126
17727.04 161
17728.30 103
17729.56 113
17730.82 104
17732.08 114
17733.34 119
17734.60 107
17735.86 117
17737.12 135
17738.37 123
17739.63 119
17740.89 104
17742.15 123
17743.41 114
17744.67 108
17745.93 119
17747.19 97
17748.45 107
17749.71 116
17750.97 110
17752.23 110
17753.49 111
17754.75 138
17756.01 132
17757.27 129
17758.53 139
17759.79 140
17761.05 133
17762.31 109
17763.57 102
17764.83 129
17766.09 116
17767.35 109
17768.61 110
17769.87 124
17771.13 136
17772.39 120
17773.65 112
17774.91 144
17776.17 137
17777.43 120
17778.69 110
17779.95 125
17781.21 115
17782.47 108
17783.73 117
17784.99 126
17786.25 143
17787.51 102
17788.78 116
17790.04 127
17791.30 136
17792.56 129
17793.82 133
17795.08 136
17796.34 103
17797.60 142
17798.86 95
17800.13 107
17801.39 115
17802.65 118
17803.91 123
17805.17 127
17806.43 132
17807.69 140
17808.96 112
17810.22 102
17811.48 130
17812.74 121
17814.00 90
17815.26 136
17816.53 122
17817.79 132
17819.05 129
17820.31 108
17821.57 113
17822.84 115
17824.10 127
17825.36 117
17826.62 140
17827.89 138
17829.15 107
17830.41 102
17831.67 117
17832.93 116
17834.20 120
17835.46 163
17836.72 130
17837.99 139
17839.25 134
17840.51 131
17841.77 143
17843.04 114
17844.30 132
17845.56 164
17846.82 122
17848.09 119
17849.35 102
17850.61 100
17851.88 118
17853.14 129
17854.40 120
17855.67 99
17856.93 108
17858.19 137
17859.46 131
17860.72 107
17861.98 122
17863.25 112
17864.51 128
17865.77 141
17867.04 97
17868.30 126
17869.57 132
17870.83 110
17872.09 124
17873.36 128
17874.62 120
17875.89 156
17877.15 98
17878.41 117
17879.68 123
17880.94 138
17882.21 122
17883.47 113
17884.73 155
17886.00 140
17887.26 129
17888.53 116
17889.79 135
17891.06 96
17892.32 138
17893.59 128
17894.85 128
17896.12 111
17897.38 92
17898.65 111
17899.91 123
17901.17 127
17902.44 133
17903.70 86
17904.97 108
17906.23 138
17907.50 118
17908.77 137
17910.03 104
17911.30 119
17912.56 123
17913.83 111
17915.09 122
17916.36 111
17917.62 111
17918.89 110
17920.15 107
17921.42 84
17922.68 111
17923.95 130
17925.22 119
17926.48 95
17927.75 106
17929.01 96
17930.28 107
17931.55 106
17932.81 99
17934.08 97
17935.34 113
17936.61 103
17937.88 135
17939.14 122
17940.41 105
17941.68 88
17942.94 102
17944.21 129
17945.47 116
17946.74 114
17948.01 106
17949.27 117
17950.54 97
17951.81 101
17953.07 114
17954.34 131
17955.61 111
17956.87 135
17958.14 112
17959.41 126
17960.68 116
17961.94 114
17963.21 124
17964.48 102
17965.74 99
17967.01 101
17968.28 124
17969.55 109
17970.81 103
17972.08 114
17973.35 124
17974.62 106
17975.88 100
17977.15 108
17978.42 140
17979.69 118
17980.95 93
17982.22 113
17983.49 98
17984.76 116
17986.03 125
17987.29 131
17988.56 94
17989.83 96
17991.10 114
17992.37 103
17993.63 124
17994.90 102
17996.17 120
17997.44 127
17998.71 108
17999.98 82
18001.24 126
18002.51 105
18003.78 121
18005.05 96
18006.32 85
18007.59 113
18008.86 106
18010.12 77
18011.39 113
18012.66 133
18013.93 120
18015.20 121
18016.47 126
18017.74 140
18019.01 115
18020.28 113
18021.54 88
18022.81 92
18024.08 116
18025.35 111
18026.62 120
18027.89 113
18029.16 128
18030.43 106
18031.70 103
18032.97 115
18034.24 114
18035.51 112
18036.78 128
18038.05 83
18039.32 90
18040.59 94
18041.86 105
18043.13 115
18044.40 93
18045.67 103
18046.94 112
18048.21 125
18049.48 116
18050.75 115
18052.02 106
18053.29 108
18054.56 101
18055.83 104
18057.10 82
18058.37 116
18059.64 96
18060.91 99
18062.18 125
18063.45 115
18064.72 87
18065.99 123
18067.26 130
18068.54 104
18069.81 107
18071.08 113
18072.35 92
18073.62 107
18074.89 112
18076.16 129
18077.43 143
18078.70 132
18079.97 141
18081.25 91
18082.52 94
18083.79 117
18085.06 118
18086.33 127
18087.60 138
18088.87 87
18090.15 128
18091.42 118
18092.69 117
18093.96 100
18095.23 138
18096.50 124
18097.78 125
18099.05 117
18100.32 78
18101.59 115
18102.86 109
18104.14 133
18105.41 113
18106.68 112
18107.95 117
18109.23 105
18110.50 103
18111.77 112
18113.04 111
18114.31 115
18115.59 95
18116.86 114
18118.13 126
18119.40 122
18120.68 148
18121.95 123
18123.22 136
18124.50 108
18125.77 127
18127.04 119
18128.31 119
18129.59 102
18130.86 91
18132.13 125
18133.41 122
18134.68 90
18135.95 105
18137.23 105
18138.50 86
18139.77 110
18141.05 115
18142.32 129
18143.59 122
18144.87 119
18146.14 108
18147.41 97
18148.69 108
18149.96 122
18151.23 126
18152.51 97
18153.78 140
18155.06 134
18156.33 117
18157.60 127
18158.88 121
18160.15 112
18161.43 135
18162.70 111
18163.97 139
18165.25 119
18166.52 108
18167.80 113
18169.07 103
18170.35 109
18171.62 101
18172.90 125
18174.17 110
18175.44 101
18176.72 98
18177.99 101
18179.27 101
18180.54 136
18181.82 97
18183.09 80
18184.37 100
18185.64 95
18186.92 79
18188.19 108
18189.47 119
18190.74 101
18192.02 101
18193.29 134
18194.57 120
18195.84 107
18197.12 103
18198.39 117
18199.67 120
18200.95 130
18202.22 132
18203.50 112
18204.77 133
18206.05 115
18207.32 112
18208.60 99
18209.88 104
18211.15 118
18212.43 136
18213.70 96
18214.98 110
18216.26 95
18217.53 108
18218.81 105
18220.08 84
18221.36 102
18222.64 87
18223.91 104
18225.19 110
18226.47 112
18227.74 112
18229.02 90
18230.29 90
18231.57 102
18232.85 107
18234.12 115
18235.40 112
18236.68 118
18237.95 108
18239.23 106
18240.51 104
18241.79 109
18243.06 95
18244.34 107
18245.62 113
18246.89 102
18248.17 107
18249.45 105
18250.73 106
18252.00 110
18253.28 98
18254.56 102
18255.83 132
18257.11 114
18258.39 118
18259.67 111
18260.94 123
18262.22 125
18263.50 107
18264.78 101
18266.06 117
18267.33 114
18268.61 142
18269.89 106
18271.17 145
18272.45 122
18273.72 99
18275.00 104
18276.28 132
18277.56 123
18278.84 122
18280.11 118
18281.39 118
18282.67 110
18283.95 94
18285.23 104
18286.51 119
18287.78 151
18289.06 123
18290.34 119
18291.62 107
18292.90 106
18294.18 107
18295.46 134
18296.74 117
18298.01 103
18299.29 104
18300.57 122
18301.85 115
18303.13 91
18304.41 79
18305.69 112
18306.97 121
18308.25 97
18309.53 139
18310.81 106
18312.09 106
18313.37 109
18314.64 119
18315.92 147
18317.20 116
18318.48 105
18319.76 87
18321.04 77
18322.32 99
18323.60 102
18324.88 109
18326.16 90
18327.44 109
18328.72 106
18330.00 115
18331.28 110
18332.56 136
18333.84 131
18335.12 147
18336.40 113
18337.68 134
18338.96 98
18340.24 112
18341.52 104
18342.80 119
18344.09 89
18345.37 83
18346.65 103
18347.93 107
18349.21 114
18350.49 105
18351.77 116
18353.05 108
18354.33 120
18355.61 144
18356.89 122
18358.17 122
18359.46 124
18360.74 89
18362.02 101
18363.30 121
18364.58 91
18365.86 112
18367.14 102
18368.42 108
18369.71 95
18370.99 95
18372.27 86
18373.55 100
18374.83 98
18376.11 99
18377.39 129
18378.68 122
18379.96 98
18381.24 106
18382.52 99
18383.80 99
18385.09 130
18386.37 121
18387.65 106
18388.93 131
18390.21 102
18391.50 114
18392.78 116
18394.06 113
18395.34 127
18396.63 97
18397.91 115
18399.19 86
18400.47 112
18401.76 123
18403.04 98
18404.32 89
18405.60 97
18406.89 122
18408.17 97
18409.45 90
18410.73 115
18412.02 121
18413.30 111
18414.58 97
18415.87 97
18417.15 94
18418.43 88
18419.72 69
18421.00 104
18422.28 95
18423.57 98
18424.85 70
18426.13 98
18427.42 116
18428.70 96
18429.98 85
18431.27 122
18432.55 123
18433.83 78
18435.12 88
18436.40 115
18437.68 116
18438.97 88
18440.25 107
18441.54 109
18442.82 117
18444.10 95
18445.39 85
18446.67 80
18447.96 96
18449.24 81
18450.53 84
18451.81 108
18453.09 97
18454.38 86
18455.66 136
18456.95 119
18458.23 100
18459.52 104
18460.80 95
18462.09 107
18463.37 107
18464.65 129
18465.94 102
18467.22 98
18468.51 95
18469.79 73
18471.08 103
18472.36 106
18473.65 95
18474.93 102
18476.22 105
18477.50 102
18478.79 102
18480.08 111
18481.36 100
18482.65 126
18483.93 118
18485.22 106
18486.50 105
18487.79 91
18489.07 97
18490.36 101
18491.64 117
18492.93 96
18494.22 80
18495.50 77
18496.79 98
18498.07 88
18499.36 112
18500.65 112
18501.93 106
18503.22 108
18504.50 102
18505.79 99
18507.08 103
18508.36 100
18509.65 106
18510.94 92
18512.22 95
18513.51 89
18514.80 91
18516.08 100
18517.37 110
18518.65 96
18519.94 91
18521.23 95
18522.51 100
18523.80 92
18525.09 97
18526.38 104
18527.66 121
18528.95 112
18530.24 97
18531.52 120
18532.81 132
18534.10 101
18535.39 101
18536.67 102
18537.96 100
18539.25 113
18540.53 87
18541.82 107
18543.11 126
18544.40 101
18545.68 111
18546.97 108
18548.26 126
18549.55 108
18550.84 90
18552.12 92
18553.41 109
18554.70 91
18555.99 98
18557.27 122
18558.56 106
18559.85 113
18561.14 95
18562.43 121
18563.72 111
18565.00 112
18566.29 125
18567.58 115
18568.87 117
18570.16 110
18571.45 114
18572.73 115
18574.02 92
18575.31 96
18576.60 137
18577.89 111
18579.18 136
18580.47 129
18581.75 123
18583.04 133
18584.33 133
18585.62 113
18586.91 114
18588.20 108
18589.49 116
18590.78 119
18592.07 112
18593.36 123
18594.65 141
18595.93 118
18597.22 151
18598.51 132
18599.80 134
18601.09 124
18602.38 117
18603.67 111
18604.96 132
18606.25 122
18607.54 120
18608.83 134
18610.12 144
18611.41 166
18612.70 118
18613.99 123
18615.28 118
18616.57 126
18617.86 113
18619.15 124
18620.44 119
18621.73 119
18623.02 171
18624.31 143
18625.60 124
18626.89 117
18628.18 124
18629.47 122
18630.76 131
18632.05 130
18633.34 117
18634.64 128
18635.93 139
18637.22 136
18638.51 124
18639.80 126
18641.09 134
18642.38 148
18643.67 141
18644.96 117
18646.25 108
18647.54 130
18648.84 130
18650.13 132
18651.42 120
18652.71 116
18654.00 121
18655.29 122
18656.58 114
18657.88 102
18659.17 101
18660.46 90
18661.75 122
18663.04 123
18664.33 104
18665.63 137
18666.92 156
18668.21 120
18669.50 115
18670.79 124
18672.08 132
18673.38 148
18674.67 104
18675.96 101
18677.25 92
18678.55 95
18679.84 85
18681.13 119
18682.42 127
18683.71 84
18685.01 92
18686.30 102
18687.59 89
18688.88 104
18690.18 124
18691.47 115
18692.76 128
18694.06 100
18695.35 108
18696.64 132
18697.93 112
18699.23 97
18700.52 115
18701.81 97
18703.11 90
18704.40 129
18705.69 124
18706.99 107
18708.28 125
18709.57 112
18710.86 108
18712.16 130
18713.45 136
18714.75 114
18716.04 98
18717.33 74
18718.63 110
18719.92 123
18721.21 138
18722.51 103
18723.80 92
18725.09 122
18726.39 135
18727.68 117
18728.98 130
18730.27 88
18731.56 123
18732.86 106
18734.15 106
18735.45 115
18736.74 101
18738.04 105
18739.33 130
18740.62 103
18741.92 118
18743.21 114
18744.51 145
18745.80 95
18747.10 121
18748.39 114
18749.69 103
18750.98 108
18752.27 107
18753.57 113
18754.86 108
18756.16 101
18757.45 105
18758.75 117
18760.04 106
18761.34 110
18762.63 127
18763.93 125
18765.23 126
18766.52 100
18767.82 108
18769.11 125
18770.41 123
18771.70 118
18773.00 105
18774.29 92
18775.59 124
18776.88 135
18778.18 127
18779.48 109
18780.77 103
18782.07 101
18783.36 112
18784.66 120
18785.95 138
18787.25 123
18788.55 129
18789.84 121
18791.14 123
18792.43 116
18793.73 124
18795.03 108
18796.32 111
18797.62 108
18798.92 115
18800.21 110
18801.51 118
18802.81 106
18804.10 118
18805.40 138
18806.70 149
18807.99 107
18809.29 118
18810.59 97
18811.88 114
18813.18 98
18814.48 92
18815.77 99
18817.07 92
18818.37 114
18819.66 137
18820.96 101
18822.26 103
18823.56 119
18824.85 116
18826.15 117
18827.45 102
18828.75 109
18830.04 123
18831.34 116
18832.64 118
18833.94 116
18835.23 122
18836.53 110
18837.83 108
18839.13 93
18840.42 115
18841.72 128
18843.02 115
18844.32 114
18845.62 110
18846.91 118
18848.21 118
18849.51 104
18850.81 107
18852.11 95
18853.40 123
18854.70 115
18856.00 96
18857.30 87
18858.60 122
18859.90 107
18861.20 111
18862.49 115
18863.79 129
18865.09 118
18866.39 127
18867.69 108
18868.99 93
18870.29 101
18871.59 126
18872.88 118
18874.18 116
18875.48 126
18876.78 106
18878.08 112
18879.38 92
18880.68 107
18881.98 88
18883.28 105
18884.58 88
18885.88 78
18887.18 98
18888.47 118
18889.77 94
18891.07 93
18892.37 110
18893.67 109
18894.97 106
18896.27 102
18897.57 94
18898.87 107
18900.17 91
18901.47 97
18902.77 108
18904.07 103
18905.37 104
18906.67 93
18907.97 105
18909.27 142
18910.57 116
18911.87 93
18913.17 118
18914.47 113
18915.77 110
18917.07 88
18918.38 105
18919.68 108
18920.98 105
18922.28 111
18923.58 94
18924.88 97
18926.18 106
18927.48 115
18928.78 94
18930.08 94
18931.38 77
18932.68 83
18933.98 109
18935.29 70
18936.59 91
18937.89 85
18939.19 96
18940.49 87
18941.79 107
18943.09 112
18944.39 102
18945.70 91
18947.00 87
18948.30 95
18949.60 90
18950.90 96
18952.20 112
18953.51 80
18954.81 70
18956.11 96
18957.41 116
18958.71 100
18960.02 79
18961.32 86
18962.62 120
18963.92 101
18965.22 95
18966.53 100
18967.83 88
18969.13 93
18970.43 82
18971.73 86
18973.04 106
18974.34 104
18975.64 112
18976.94 119
18978.25 123
18979.55 100
18980.85 92
18982.16 87
18983.46 98
18984.76 80
18986.06 84
18987.37 91
18988.67 102
18989.97 106
18991.28 93
18992.58 100
18993.88 98
18995.18 112
18996.49 93
18997.79 97
18999.09 81
19000.40 109
19001.70 126
19003.00 89
19004.31 122
19005.61 96
19006.92 104
19008.22 99
19009.52 105
19010.83 91
19012.13 77
19013.43 78
19014.74 103
19016.04 82
19017.35 85
19018.65 89
19019.95 101
19021.26 93
19022.56 93
19023.87 99
19025.17 95
19026.47 78
19027.78 93
19029.08 70
19030.39 91
19031.69 121
19033.00 92
19034.30 100
19035.61 102
19036.91 96
19038.21 105
19039.52 110
19040.82 110
19042.13 90
19043.43 76
19044.74 84
19046.04 100
19047.35 78
19048.65 78
19049.96 74
19051.26 103
19052.57 113
19053.87 120
19055.18 107
19056.48 110
19057.79 119
19059.09 115
19060.40 86
19061.71 91
19063.01 112
19064.32 80
19065.62 85
19066.93 127
19068.23 100
19069.54 112
19070.85 105
19072.15 99
19073.46 101
19074.76 81
19076.07 88
19077.37 102
19078.68 113
19079.99 100
19081.29 95
19082.60 82
19083.91 108
19085.21 107
19086.52 94
19087.82 113
19089.13 95
19090.44 106
19091.74 87
19093.05 105
19094.36 88
19095.66 96
19096.97 105
19098.28 110
19099.58 78
19100.89 96
19102.20 100
19103.50 109
19104.81 87
19106.12 118
19107.42 109
19108.73 92
19110.04 92
19111.35 83
19112.65 89
19113.96 98
19115.27 96
19116.58 87
19117.88 90
19119.19 116
19120.50 86
19121.81 102
19123.11 114
19124.42 84
19125.73 85
19127.04 79
19128.34 98
19129.65 87
19130.96 96
19132.27 101
19133.57 94
19134.88 87
19136.19 101
19137.50 128
19138.81 99
19140.12 91
19141.42 90
19142.73 119
19144.04 104
19145.35 94
19146.66 79
19147.97 89
19149.27 101
19150.58 102
19151.89 99
19153.20 96
19154.51 104
19155.82 110
19157.13 114
19158.43 81
19159.74 97
19161.05 114
19162.36 91
19163.67 73
19164.98 103
19166.29 110
19167.60 99
19168.91 95
19170.22 71
19171.52 89
19172.83 93
19174.14 98
19175.45 97
19176.76 87
19178.07 86
19179.38 87
19180.69 81
19182.00 93
19183.31 102
19184.62 100
19185.93 114
19187.24 100
19188.55 84
19189.86 105
19191.17 124
19192.48 101
19193.79 103
19195.10 100
19196.41 87
19197.72 98
19199.03 84
19200.34 93
19201.65 144
19202.96 108
19204.27 77
19205.58 101
19206.89 93
19208.20 95
19209.51 137
19210.82 113
19212.13 97
19213.44 101
19214.75 117
19216.06 110
19217.38 99
19218.69 105
19220.00 86
19221.31 100
19222.62 121
19223.93 77
19225.24 91
19226.55 73
19227.86 86
19229.17 94
19230.49 110
19231.80 77
19233.11 90
19234.42 106
19235.73 96
19237.04 97
19238.35 105
19239.67 91
19240.98 105
19242.29 91
19243.60 85
19244.91 111
19246.22 102
19247.54 77
19248.85 72
19250.16 74
19251.47 89
19252.78 104
19254.10 88
19255.41 103
19256.72 94
19258.03 97
19259.34 105
19260.66 102
19261.97 87
19263.28 82
19264.59 99
19265.91 86
19267.22 77
19268.53 73
19269.84 80
19271.16 83
19272.47 73
19273.78 84
19275.10 97
19276.41 108
19277.72 82
19279.03 84
19280.35 76
19281.66 96
19282.97 111
19284.29 89
19285.60 95
19286.91 94
19288.23 78
19289.54 92
19290.85 85
19292.17 102
19293.48 72
19294.79 89
19296.11 96
19297.42 97
19298.73 83
19300.05 98
19301.36 82
19302.67 125
19303.99 106
19305.30 85
19306.62 88
19307.93 82
19309.24 102
19310.56 90
19311.87 96
19313.19 91
19314.50 88
19315.81 78
19317.13 104
19318.44 86
19319.76 88
19321.07 81
19322.39 111
19323.70 106
19325.01 103
19326.33 64
19327.64 76
19328.96 91
19330.27 77
19331.59 78
19332.90 96
19334.22 88
19335.53 89
19336.85 103
19338.16 101
19339.48 88
19340.79 83
19342.11 71
19343.42 90
19344.74 74
19346.05 97
19347.37 107
19348.68 78
19350.00 83
19351.31 91
19352.63 73
19353.94 86
19355.26 77
19356.58 93
19357.89 91
19359.21 96
19360.52 87
19361.84 93
19363.15 87
19364.47 103
19365.79 91
19367.10 70
19368.42 68
19369.73 107
19371.05 87
19372.37 89
19373.68 98
19375.00 98
19376.31 102
19377.63 98
19378.95 81
19380.26 74
19381.58 79
19382.90 81
19384.21 104
19385.53 100
19386.85 96
19388.16 108
19389.48 92
19390.80 74
19392.11 70
19393.43 89
19394.75 69
19396.06 98
19397.38 98
19398.70 75
19400.01 77
19401.33 104
19402.65 89
19403.97 95
19405.28 115
19406.60 103
19407.92 101
19409.23 86
19410.55 78
19411.87 94
19413.19 118
19414.50 114
19415.82 97
19417.14 92
19418.46 88
19419.77 86
19421.09 85
19422.41 92
19423.73 91
19425.05 99
19426.36 98
19427.68 94
19429.00 89
19430.32 70
19431.64 87
19432.95 101
19434.27 74
19435.59 82
19436.91 79
19438.23 109
19439.55 87
19440.86 72
19442.18 96
19443.50 67
19444.82 75
19446.14 96
19447.46 92
19448.78 94
19450.09 81
19451.41 83
19452.73 83
19454.05 84
19455.37 102
19456.69 88
19458.01 71
19459.33 89
19460.65 104
19461.97 71
19463.28 66
19464.60 97
19465.92 94
19467.24 71
19468.56 73
19469.88 80
19471.20 91
19472.52 94
19473.84 80
19475.16 80
19476.48 106
19477.80 97
19479.12 87
19480.44 88
19481.76 95
19483.08 85
19484.40 78
19485.72 75
19487.04 78
19488.36 97
19489.68 84
19491.00 79
19492.32 104
19493.64 113
19494.96 106
19496.28 71
19497.60 82
19498.92 100
19500.24 114
19501.56 77
19502.88 91
19504.20 93
19505.52 112
19506.84 109
19508.16 100
19509.49 62
19510.81 87
19512.13 110
19513.45 113
19514.77 83
19516.09 62
19517.41 81
19518.73 105
19520.05 78
19521.37 87
19522.70 87
19524.02 81
19525.34 84
19526.66 80
19527.98 107
19529.30 77
19530.62 85
19531.95 80
19533.27 89
19534.59 72
19535.91 75
19537.23 92
19538.55 77
19539.88 87
19541.20 76
19542.52 109
19543.84 91
19545.16 93
19546.49 92
19547.81 93
19549.13 78
19550.45 109
19551.77 92
19553.10 101
19554.42 77
19555.74 79
19557.06 91
19558.39 93
19559.71 88
19561.03 101
19562.35 94
19563.68 73
19565.00 92
19566.32 92
19567.64 119
19568.97 132
19570.29 94
19571.61 81
19572.94 87
19574.26 73
19575.58 78
19576.90 74
19578.23 105
19579.55 105
19580.87 77
19582.20 83
19583.52 68
19584.84 80
19586.17 108
19587.49 91
19588.81 90
19590.14 109
19591.46 98
19592.78 98
19594.11 85
19595.43 83
19596.76 88
19598.08 98
19599.40 104
19600.73 104
19602.05 84
19603.37 84
19604.70 85
19606.02 80
19607.35 94
19608.67 90
19610.00 85
19611.32 94
19612.64 105
19613.97 75
19615.29 86
19616.62 96
19617.94 78
19619.27 85
19620.59 81
19621.92 77
19623.24 75
19624.56 92
19625.89 91
19627.21 76
19628.54 95
19629.86 92
19631.19 86
19632.51 62
19633.84 70
19635.16 62
19636.49 103
19637.81 110
19639.14 89
19640.46 117
19641.79 72
19643.11 71
19644.44 88
19645.77 95
19647.09 89
19648.42 91
19649.74 96
19651.07 89
19652.39 127
19653.72 84
19655.04 89
19656.37 107
19657.70 97
19659.02 96
19660.35 104
19661.67 100
19663.00 85
19664.33 78
19665.65 66
19666.98 87
19668.30 87
19669.63 110
19670.96 72
19672.28 74
19673.61 59
19674.94 88
19676.26 111
19677.59 68
19678.92 66
19680.24 77
19681.57 86
19682.90 82
19684.22 76
19685.55 75
19686.88 101
19688.20 83
19689.53 65
19690.86 100
19692.18 103
19693.51 81
19694.84 90
19696.16 77
19697.49 91
19698.82 88
19700.15 85
19701.47 94
19702.80 83
19704.13 66
19705.46 102
19706.78 104
19708.11 93
19709.44 87
19710.77 87
19712.09 112
19713.42 78
19714.75 81
19716.08 77
19717.40 64
19718.73 71
19720.06 112
19721.39 93
19722.72 75
19724.04 83
19725.37 82
19726.70 72
19728.03 96
19729.36 91
19730.68 84
19732.01 82
19733.34 86
19734.67 97
19736.00 82
19737.33 80
19738.66 78
19739.98 75
19741.31 76
19742.64 90
19743.97 82
19745.30 100
19746.63 105
19747.96 74
19749.29 78
19750.61 95
19751.94 94
19753.27 76
19754.60 97
19755.93 75
19757.26 60
19758.59 64
19759.92 72
19761.25 87
19762.58 77
19763.91 65
19765.24 97
19766.57 73
19767.89 69
19769.22 68
19770.55 78
19771.88 86
19773.21 107
19774.54 81
19775.87 68
19777.20 83
19778.53 52
19779.86 84
19781.19 116
19782.52 57
19783.85 79
19785.18 72
19786.51 70
19787.84 78
19789.17 100
19790.50 66
19791.83 80
19793.16 73
19794.49 78
19795.83 66
19797.16 79
19798.49 90
19799.82 83
19801.15 75
19802.48 81
19803.81 91
19805.14 90
19806.47 75
19807.80 70
19809.13 73
19810.46 68
19811.79 94
19813.13 85
19814.46 93
19815.79 79
19817.12 88
19818.45 85
19819.78 114
19821.11 87
19822.44 85
19823.78 97
19825.11 69
19826.44 80
19827.77 82
19829.10 88
19830.43 72
19831.77 95
19833.10 84
19834.43 74
19835.76 90
19837.09 90
19838.42 91
19839.76 87
19841.09 103
19842.42 99
19843.75 82
19845.08 88
19846.42 90
19847.75 92
19849.08 100
19850.41 98
19851.75 97
19853.08 92
19854.41 86
19855.74 91
19857.08 72
19858.41 88
19859.74 88
19861.07 94
19862.41 98
19863.74 81
19865.07 95
19866.41 90
19867.74 94
19869.07 84
19870.40 81
19871.74 98
19873.07 68
19874.40 84
19875.74 88
19877.07 85
19878.40 88
19879.74 67
19881.07 85
19882.40 98
19883.74 77
19885.07 67
19886.40 72
19887.74 73
19889.07 75
19890.40 81
19891.74 74
19893.07 76
19894.41 77
19895.74 85
19897.07 74
19898.41 96
19899.74 83
19901.08 78
19902.41 62
19903.74 84
19905.08 74
19906.41 86
19907.75 92
19909.08 75
19910.41 78
19911.75 80
19913.08 85
19914.42 80
19915.75 65
19917.09 79
19918.42 94
19919.76 77
19921.09 62
19922.43 66
19923.76 80
19925.10 69
19926.43 86
19927.77 73
19929.10 88
19930.44 61
19931.77 86
19933.11 104
19934.44 81
19935.78 91
19937.11 80
19938.45 97
19939.78 69
19941.12 79
19942.45 75
19943.79 105
19945.12 87
19946.46 96
19947.79 76
19949.13 88
19950.47 116
19951.80 92
19953.14 91
19954.47 95
19955.81 95
19957.15 74
19958.48 80
19959.82 85
19961.15 73
19962.49 81
19963.83 78
19965.16 81
19966.50 83
19967.83 87
19969.17 104
19970.51 77
19971.84 97
19973.18 89
19974.52 78
19975.85 65
19977.19 83
19978.53 90
19979.86 60
19981.20 78
19982.54 70
19983.87 74
19985.21 96
19986.55 77
19987.88 79
19989.22 101
19990.56 102
19991.89 82
19993.23 88
19994.57 92
19995.91 85
19997.24 98
19998.58 77
19999.92 80
20001.26 82
20002.59 90
20003.93 98
20005.27 91
20006.61 117
20007.94 92
20009.28 91
20010.62 83
20011.96 94
20013.29 113
20014.63 90
20015.97 77
20017.31 83
20018.65 88
20019.98 82
20021.32 77
20022.66 94
20024.00 77
20025.34 73
20026.67 94
20028.01 93
20029.35 58
20030.69 104
20032.03 92
20033.37 80
20034.71 77
20036.04 90
20037.38 79
20038.72 109
20040.06 106
20041.40 93
20042.74 74
20044.08 82
20045.42 86
20046.75 109
20048.09 99
20049.43 98
20050.77 92
20052.11 107
20053.45 99
20054.79 96
20056.13 109
20057.47 90
20058.81 78
20060.15 81
20061.49 100
20062.82 82
20064.16 95
20065.50 108
20066.84 94
20068.18 98
20069.52 91
20070.86 83
20072.20 87
20073.54 83
20074.88 79
20076.22 70
20077.56 70
20078.90 77
20080.24 89
20081.58 90
20082.92 78
20084.26 86
20085.60 77
20086.94 75
20088.28 67
20089.62 80
20090.96 89
20092.30 91
20093.64 76
20094.99 71
20096.33 79
20097.67 89
20099.01 85
20100.35 105
20101.69 104
20103.03 106
20104.37 76
20105.71 84
20107.05 79
20108.39 64
20109.73 90
20111.08 77
20112.42 77
20113.76 78
20115.10 76
20116.44 80
20117.78 83
20119.12 70
20120.46 100
20121.81 82
20123.15 81
20124.49 88
20125.83 98
20127.17 78
20128.51 100
20129.86 86
20131.20 95
20132.54 98
20133.88 86
20135.22 108
20136.56 95
20137.91 103
20139.25 109
