# Supplementary material for: MALDI-TOF MS typing enables the classification of brewing yeasts of the genus Saccharomyces to major beer styles
Source: PLoS One. 2017 Aug 9;12(8):e0181694. doi: 10.1371/journal.pone.0181694 (PMC5549903; doi:10.1371/journal.pone.0181694)
Supplement: S11 File — The directory includes 90 raw files and was zipped to “.zip”; the folder has three strains with 30 spectra per strain; S1 Text explains the raw files with an example and Table 1 represents the yeast strains used within the experiment. (ZIP) [file pone.0181694.s014.zip › 31-33/30339-506-OG-Ale-Ale-YPG-18h-E-E_2015-07-29_3_0_A6_1.dat]

2000.00 3256
2000.42 3627
2000.85 3749
2001.27 3611
2001.69 3646
2002.11 3304
2002.53 3314
2002.95 3301
2003.38 3061
2003.80 2990
2004.22 3123
2004.64 3086
2005.07 2915
2005.49 3082
2005.91 3310
2006.33 3060
2006.75 3239
2007.18 3008
2007.60 3068
2008.02 3345
2008.44 3434
2008.87 3125
2009.29 3076
2009.71 3117
2010.13 3016
2010.56 3061
2010.98 2848
2011.40 2769
2011.83 2884
2012.25 3086
2012.67 2988
2013.09 2914
2013.52 2762
2013.94 2877
2014.36 2701
2014.79 2663
2015.21 2824
2015.63 2991
2016.06 2817
2016.48 2668
2016.90 2769
2017.33 3004
2017.75 2974
2018.17 3084
2018.60 3126
2019.02 3151
2019.44 3109
2019.87 3094
2020.29 3094
2020.72 3351
2021.14 3498
2021.56 3565
2021.99 3316
2022.41 3421
2022.83 3094
2023.26 3150
2023.68 3004
2024.11 2910
2024.53 2964
2024.96 3141
2025.38 3032
2025.80 2972
2026.23 2928
2026.65 3032
2027.08 2737
2027.50 2794
2027.93 2782
2028.35 2794
2028.78 2968
2029.20 3100
2029.63 2999
2030.05 2751
2030.47 2753
2030.90 2899
2031.32 2795
2031.75 2822
2032.17 2977
2032.60 2962
2033.02 2918
2033.45 3291
2033.87 3267
2034.30 3029
2034.73 2988
2035.15 3049
2035.58 2954
2036.00 2837
2036.43 3046
2036.85 3035
2037.28 3224
2037.70 3275
2038.13 3246
2038.55 3195
2038.98 3310
2039.41 3392
2039.83 3282
2040.26 3180
2040.68 3178
2041.11 3185
2041.54 2979
2041.96 3160
2042.39 3447
2042.81 3095
2043.24 3042
2043.67 3039
2044.09 3097
2044.52 2989
2044.94 2933
2045.37 2919
2045.80 3073
2046.22 3144
2046.65 3336
2047.08 3097
2047.50 3154
2047.93 3377
2048.36 3251
2048.78 3187
2049.21 2934
2049.64 3146
2050.06 3134
2050.49 3080
2050.92 2950
2051.34 2692
2051.77 2768
2052.20 3066
2052.63 3084
2053.05 2954
2053.48 2694
2053.91 2887
2054.33 2977
2054.76 2831
2055.19 2745
2055.62 2902
2056.04 2706
2056.47 2654
2056.90 2830
2057.33 2964
2057.75 3015
2058.18 3010
2058.61 2771
2059.04 2718
2059.47 2877
2059.89 2888
2060.32 2878
2060.75 2833
2061.18 2794
2061.61 2893
2062.03 2974
2062.46 2919
2062.89 2704
2063.32 2938
2063.75 2969
2064.18 3366
2064.60 3404
2065.03 3307
2065.46 3191
2065.89 3461
2066.32 3486
2066.75 3496
2067.17 3368
2067.60 3436
2068.03 3415
2068.46 3315
2068.89 3352
2069.32 3104
2069.75 2894
2070.18 3130
2070.61 3187
2071.03 3144
2071.46 3244
2071.89 3259
2072.32 3321
2072.75 2999
2073.18 3031
2073.61 3119
2074.04 3150
2074.47 2863
2074.90 3113
2075.33 3142
2075.76 3099
2076.19 3086
2076.62 2975
2077.05 3227
2077.48 3336
2077.90 3534
2078.33 3490
2078.76 3425
2079.19 3452
2079.62 3579
2080.05 3446
2080.48 3474
2080.91 3541
2081.34 4018
2081.77 3397
2082.20 3206
2082.64 3423
2083.07 3479
2083.50 3517
2083.93 3309
2084.36 3337
2084.79 3465
2085.22 3217
2085.65 3052
2086.08 3220
2086.51 3060
2086.94 3206
2087.37 3230
2087.80 3045
2088.23 2899
2088.66 2884
2089.09 2853
2089.52 2804
2089.96 2808
2090.39 2957
2090.82 3161
2091.25 3133
2091.68 3289
2092.11 3207
2092.54 3218
2092.97 3069
2093.41 3041
2093.84 2843
2094.27 2990
2094.70 3026
2095.13 2740
2095.56 2737
2095.99 2694
2096.43 2877
2096.86 2780
2097.29 2755
2097.72 2780
2098.15 2906
2098.59 2828
2099.02 2828
2099.45 2877
2099.88 2935
2100.31 2909
2100.75 3056
2101.18 3038
2101.61 3063
2102.04 2935
2102.47 2904
2102.91 2997
2103.34 2750
2103.77 2892
2104.20 2961
2104.64 2824
2105.07 2585
2105.50 2769
2105.93 2885
2106.37 2812
2106.80 2838
2107.23 2917
2107.66 3145
2108.10 3034
2108.53 3044
2108.96 3080
2109.40 3272
2109.83 3125
2110.26 3067
2110.70 2988
2111.13 3020
2111.56 3072
2112.00 2938
2112.43 3105
2112.86 2769
2113.30 2693
2113.73 2780
2114.16 2652
2114.60 2793
2115.03 2957
2115.46 3003
2115.90 2700
2116.33 2834
2116.76 2646
2117.20 2503
2117.63 2440
2118.07 2450
2118.50 2746
2118.93 2641
2119.37 2759
2119.80 2702
2120.24 2933
2120.67 2936
2121.10 2901
2121.54 2856
2121.97 2842
2122.41 3131
2122.84 3014
2123.28 2924
2123.71 3217
2124.14 2928
2124.58 2850
2125.01 3157
2125.45 2766
2125.88 2887
2126.32 2878
2126.75 2745
2127.19 2500
2127.62 2599
2128.06 2959
2128.49 2930
2128.93 3002
2129.36 2951
2129.80 2886
2130.23 2886
2130.67 2930
2131.10 2955
2131.54 3113
2131.97 3067
2132.41 2937
2132.84 2948
2133.28 3017
2133.72 3152
2134.15 3208
2134.59 3224
2135.02 3037
2135.46 3085
2135.89 3067
2136.33 3008
2136.77 3059
2137.20 2806
2137.64 2828
2138.07 3047
2138.51 2996
2138.94 3047
2139.38 3022
2139.82 3285
2140.25 3083
2140.69 2952
2141.13 2799
2141.56 2828
2142.00 3036
2142.43 2961
2142.87 2741
2143.31 2752
2143.74 2863
2144.18 2711
2144.62 2668
2145.05 2680
2145.49 2643
2145.93 2636
2146.36 2808
2146.80 2933
2147.24 2941
2147.67 2912
2148.11 2947
2148.55 2924
2148.99 3052
2149.42 3155
2149.86 3267
2150.30 3633
2150.73 3613
2151.17 3545
2151.61 3582
2152.05 3542
2152.48 3541
2152.92 3558
2153.36 3294
2153.80 3109
2154.23 2991
2154.67 2893
2155.11 2926
2155.55 2925
2155.98 3130
2156.42 3001
2156.86 2997
2157.30 3004
2157.74 2865
2158.17 2855
2158.61 3092
2159.05 3116
2159.49 3096
2159.93 2952
2160.36 3053
2160.80 3262
2161.24 2998
2161.68 2924
2162.12 2886
2162.56 2807
2162.99 2875
2163.43 2832
2163.87 2727
2164.31 2971
2164.75 2973
2165.19 2822
2165.63 2798
2166.06 2792
2166.50 2814
2166.94 2873
2167.38 2932
2167.82 2931
2168.26 2938
2168.70 2855
2169.14 3022
2169.58 2924
2170.02 3145
2170.46 3380
2170.89 3377
2171.33 3162
2171.77 2994
2172.21 3269
2172.65 3450
2173.09 3553
2173.53 3430
2173.97 3421
2174.41 3700
2174.85 3849
2175.29 3928
2175.73 3870
2176.17 3471
2176.61 3676
2177.05 3873
2177.49 3718
2177.93 3578
2178.37 3324
2178.81 3230
2179.25 3317
2179.69 3117
2180.13 3261
2180.57 3468
2181.01 3442
2181.45 3162
2181.89 3052
2182.33 2964
2182.77 2817
2183.21 2692
2183.65 2907
2184.09 3104
2184.53 2844
2184.97 2785
2185.42 2812
2185.86 2819
2186.30 2826
2186.74 3131
2187.18 3174
2187.62 3262
2188.06 3224
2188.50 3262
2188.94 3292
2189.38 3721
2189.83 3323
2190.27 3133
2190.71 3175
2191.15 3252
2191.59 3400
2192.03 3301
2192.47 3133
2192.91 3015
2193.36 3117
2193.80 2917
2194.24 3057
2194.68 3160
2195.12 3241
2195.56 3275
2196.01 3444
2196.45 3367
2196.89 3389
2197.33 3521
2197.77 3302
2198.22 3189
2198.66 3205
2199.10 3002
2199.54 3152
2199.98 3210
2200.43 3124
2200.87 3148
2201.31 3032
2201.75 3081
2202.20 3133
2202.64 2868
2203.08 2834
2203.52 3088
2203.97 2874
2204.41 3085
2204.85 2981
2205.29 2769
2205.74 3047
2206.18 3044
2206.62 3166
2207.07 3119
2207.51 3123
2207.95 3094
2208.40 2883
2208.84 3002
2209.28 3068
2209.72 3084
2210.17 3017
2210.61 3242
2211.05 3041
2211.50 3075
2211.94 3169
2212.38 3345
2212.83 3275
2213.27 3224
2213.72 3244
2214.16 3184
2214.60 3096
2215.05 3017
2215.49 2896
2215.93 2993
2216.38 3084
2216.82 2946
2217.27 3263
2217.71 3082
2218.15 2890
2218.60 2965
2219.04 2911
2219.49 2678
2219.93 2884
2220.37 2604
2220.82 2963
2221.26 3218
2221.71 3238
2222.15 3118
2222.60 3000
2223.04 3359
2223.49 3381
2223.93 3190
2224.37 3330
2224.82 3510
2225.26 3765
2225.71 3393
2226.15 3401
2226.60 3447
2227.04 3562
2227.49 3447
2227.93 3757
2228.38 3565
2228.82 3377
2229.27 3403
2229.71 3178
2230.16 3204
2230.60 3351
2231.05 3624
2231.50 3400
2231.94 3429
2232.39 3429
2232.83 3385
2233.28 3596
2233.72 3576
2234.17 3523
2234.61 3141
2235.06 3562
2235.51 3403
2235.95 3121
2236.40 3140
2236.84 3055
2237.29 3356
2237.73 3003
2238.18 3124
2238.63 3222
2239.07 3074
2239.52 3038
2239.97 3317
2240.41 2990
2240.86 2801
2241.30 2904
2241.75 2978
2242.20 2888
2242.64 2879
2243.09 2793
2243.54 2740
2243.98 2978
2244.43 2688
2244.88 2644
2245.32 2811
2245.77 2867
2246.22 2752
2246.66 2755
2247.11 2824
2247.56 2888
2248.00 2767
2248.45 2681
2248.90 2924
2249.35 3028
2249.79 2932
2250.24 2966
2250.69 2987
2251.14 2842
2251.58 2985
2252.03 3129
2252.48 2893
2252.92 2881
2253.37 2735
2253.82 2868
2254.27 2952
2254.72 3088
2255.16 3013
2255.61 2841
2256.06 2793
2256.51 2879
2256.95 2762
2257.40 2800
2257.85 2578
2258.30 2721
2258.75 2709
2259.19 2624
2259.64 2641
2260.09 2786
2260.54 2975
2260.99 3098
2261.44 3254
2261.88 3021
2262.33 3277
2262.78 3500
2263.23 3337
2263.68 3281
2264.13 3500
2264.58 3285
2265.02 3151
2265.47 3261
2265.92 3442
2266.37 3559
2266.82 3290
2267.27 3367
2267.72 3279
2268.17 3448
2268.62 3480
2269.06 3553
2269.51 3792
2269.96 3689
2270.41 3305
2270.86 3233
2271.31 3482
2271.76 3512
2272.21 3347
2272.66 3523
2273.11 3415
2273.56 3013
2274.01 3107
2274.46 3033
2274.91 3151
2275.36 3051
2275.81 3136
2276.26 3287
2276.71 2962
2277.16 2697
2277.61 2925
2278.06 2755
2278.51 2796
2278.96 3093
2279.41 2875
2279.86 3029
2280.31 3291
2280.76 3048
2281.21 3109
2281.66 3334
2282.11 3134
2282.56 3233
2283.01 3193
2283.46 3145
2283.91 3088
2284.36 2950
2284.81 2830
2285.26 2911
2285.71 2982
2286.16 3086
2286.61 3092
2287.07 3107
2287.52 3077
2287.97 3398
2288.42 3473
2288.87 4091
2289.32 3939
2289.77 4235
2290.22 4213
2290.67 4618
2291.13 4591
2291.58 4738
2292.03 4725
2292.48 4914
2292.93 4703
2293.38 4789
2293.83 4190
2294.29 3964
2294.74 3783
2295.19 3820
2295.64 3513
2296.09 3354
2296.54 3261
2297.00 3084
2297.45 3116
2297.90 3112
2298.35 2934
2298.80 2943
2299.26 3040
2299.71 2964
2300.16 2850
2300.61 2892
2301.06 2840
2301.52 3078
2301.97 2850
2302.42 3053
2302.87 2997
2303.33 2795
2303.78 2802
2304.23 2662
2304.68 2890
2305.14 3075
2305.59 2875
2306.04 2930
2306.50 3209
2306.95 3183
2307.40 3161
2307.85 3073
2308.31 3495
2308.76 3463
2309.21 3669
2309.67 3772
2310.12 3736
2310.57 3609
2311.03 3599
2311.48 3986
2311.93 3880
2312.39 3766
2312.84 3682
2313.29 3660
2313.75 3374
2314.20 3194
2314.65 3225
2315.11 3154
2315.56 3088
2316.01 3302
2316.47 3177
2316.92 3127
2317.38 3142
2317.83 3393
2318.28 3376
2318.74 3253
2319.19 3257
2319.65 3457
2320.10 3436
2320.55 3234
2321.01 3268
2321.46 3312
2321.92 3171
2322.37 3184
2322.83 3126
2323.28 3348
2323.73 3245
2324.19 3516
2324.64 3791
2325.10 3697
2325.55 3607
2326.01 3504
2326.46 3431
2326.92 3606
2327.37 3529
2327.83 3360
2328.28 3552
2328.74 3538
2329.19 3368
2329.65 3705
2330.10 3788
2330.56 3674
2331.01 3788
2331.47 3686
2331.92 3573
2332.38 3617
2332.83 3455
2333.29 3423
2333.74 3319
2334.20 3029
2334.66 2925
2335.11 2914
2335.57 2876
2336.02 3156
2336.48 3155
2336.93 3002
2337.39 3315
2337.85 3334
2338.30 3345
2338.76 3619
2339.21 3813
2339.67 3467
2340.13 3489
2340.58 3471
2341.04 3467
2341.49 3396
2341.95 3295
2342.41 3330
2342.86 3305
2343.32 3223
2343.78 3279
2344.23 3534
2344.69 3354
2345.15 3275
2345.60 3616
2346.06 3379
2346.52 3239
2346.97 3315
2347.43 3388
2347.89 3396
2348.34 3299
2348.80 3290
2349.26 3412
2349.71 3350
2350.17 3173
2350.63 3045
2351.09 3120
2351.54 2953
2352.00 2760
2352.46 2971
2352.91 2935
2353.37 2808
2353.83 2805
2354.29 3129
2354.74 3002
2355.20 2896
2355.66 2813
2356.12 2808
2356.58 2931
2357.03 2828
2357.49 2807
2357.95 2839
2358.41 2933
2358.86 3065
2359.32 2951
2359.78 3114
2360.24 2985
2360.70 3162
2361.15 2954
2361.61 3067
2362.07 2882
2362.53 2994
2362.99 3210
2363.45 3204
2363.90 3123
2364.36 3317
2364.82 3209
2365.28 3093
2365.74 3115
2366.20 3229
2366.66 2952
2367.11 3168
2367.57 3252
2368.03 3322
2368.49 3250
2368.95 3398
2369.41 3513
2369.87 3525
2370.33 3552
2370.79 3497
2371.24 3630
2371.70 3552
2372.16 3292
2372.62 2992
2373.08 3062
2373.54 3112
2374.00 2961
2374.46 3236
2374.92 3321
2375.38 3162
2375.84 3157
2376.30 3383
2376.76 3390
2377.22 3324
2377.68 3197
2378.14 3391
2378.60 3199
2379.06 3285
2379.52 3328
2379.98 3281
2380.44 3242
2380.90 3403
2381.36 3464
2381.82 3167
2382.28 3532
2382.74 3523
2383.20 3146
2383.66 3282
2384.12 3272
2384.58 3167
2385.04 3166
2385.50 3277
2385.96 3106
2386.42 3041
2386.88 3197
2387.34 2993
2387.80 2996
2388.26 2963
2388.72 3060
2389.19 2964
2389.65 2998
2390.11 3094
2390.57 3281
2391.03 3465
2391.49 3154
2391.95 2914
2392.41 3132
2392.87 2975
2393.33 2872
2393.80 2981
2394.26 2979
2394.72 2727
2395.18 2775
2395.64 2741
2396.10 2767
2396.56 2873
2397.03 2557
2397.49 2553
2397.95 2635
2398.41 2931
2398.87 3027
2399.34 3039
2399.80 2838
2400.26 2774
2400.72 2674
2401.18 2771
2401.65 2650
2402.11 2634
2402.57 2514
2403.03 2478
2403.49 2709
2403.96 2942
2404.42 2834
2404.88 2878
2405.34 2959
2405.81 3075
2406.27 2975
2406.73 2857
2407.19 2844
2407.66 2801
2408.12 2715
2408.58 2837
2409.04 2728
2409.51 2677
2409.97 2885
2410.43 2942
2410.90 2727
2411.36 2600
2411.82 2795
2412.28 3056
2412.75 2863
2413.21 2761
2413.67 2782
2414.14 2909
2414.60 3073
2415.06 2956
2415.53 3074
2415.99 2914
2416.45 3164
2416.92 3453
2417.38 3511
2417.85 3379
2418.31 3646
2418.77 3697
2419.24 3517
2419.70 3636
2420.16 3556
2420.63 3420
2421.09 3548
2421.56 3663
2422.02 3659
2422.48 3374
2422.95 3391
2423.41 3293
2423.88 3302
2424.34 3289
2424.80 3401
2425.27 3362
2425.73 3311
2426.20 3492
2426.66 3557
2427.13 3192
2427.59 3331
2428.06 3418
2428.52 3357
2428.99 3308
2429.45 3342
2429.91 3103
2430.38 3115
2430.84 3274
2431.31 3045
2431.77 2908
2432.24 3081
2432.70 2887
2433.17 2844
2433.63 3049
2434.10 3187
2434.56 3064
2435.03 3008
2435.50 3051
2435.96 3267
2436.43 3357
2436.89 3104
2437.36 3155
2437.82 3349
2438.29 3224
2438.75 3326
2439.22 3133
2439.69 3389
2440.15 3623
2440.62 3707
2441.08 3600
2441.55 3769
2442.01 3936
2442.48 3663
2442.95 3463
2443.41 3267
2443.88 3319
2444.34 3083
2444.81 2973
2445.28 3048
2445.74 2873
2446.21 2768
2446.68 2783
2447.14 2868
2447.61 2838
2448.08 2755
2448.54 2496
2449.01 2550
2449.48 2757
2449.94 2799
2450.41 2732
2450.88 2706
2451.34 2822
2451.81 2706
2452.28 2885
2452.74 2789
2453.21 2991
2453.68 3085
2454.14 2913
2454.61 2884
2455.08 2727
2455.55 2659
2456.01 2722
2456.48 2631
2456.95 2893
2457.42 2859
2457.88 2881
2458.35 2924
2458.82 2697
2459.29 2700
2459.75 2365
2460.22 2541
2460.69 2649
2461.16 2684
2461.62 2678
2462.09 2809
2462.56 2575
2463.03 2651
2463.50 2536
2463.96 2598
2464.43 2705
2464.90 2652
2465.37 2543
2465.84 2707
2466.30 2712
2466.77 2748
2467.24 2807
2467.71 3001
2468.18 2829
2468.65 2751
2469.11 3062
2469.58 2795
2470.05 2790
2470.52 2688
2470.99 2833
2471.46 2797
2471.93 2709
2472.40 2712
2472.86 2539
2473.33 2533
2473.80 2545
2474.27 2462
2474.74 2669
2475.21 2708
2475.68 2631
2476.15 2680
2476.62 2652
2477.09 2569
2477.56 2719
2478.02 2737
2478.49 2876
2478.96 2900
2479.43 2847
2479.90 2849
2480.37 2969
2480.84 2915
2481.31 2970
2481.78 2952
2482.25 2943
2482.72 2787
2483.19 2845
2483.66 2754
2484.13 2633
2484.60 2725
2485.07 2845
2485.54 3177
2486.01 3152
2486.48 2982
2486.95 3100
2487.42 3006
2487.89 2951
2488.36 3222
2488.83 3136
2489.30 3034
2489.77 3086
2490.24 3193
2490.71 3122
2491.18 2990
2491.66 3085
2492.13 3084
2492.60 3088
2493.07 3090
2493.54 3069
2494.01 3171
2494.48 3112
2494.95 3050
2495.42 2948
2495.89 3038
2496.36 3087
2496.84 2852
2497.31 2904
2497.78 3138
2498.25 3031
2498.72 3031
2499.19 2913
2499.66 2812
2500.13 2709
2500.61 2713
2501.08 2707
2501.55 2489
2502.02 2536
2502.49 2690
2502.96 2821
2503.44 2586
2503.91 2530
2504.38 2708
2504.85 2753
2505.32 2550
2505.80 2874
2506.27 2780
2506.74 2787
2507.21 2948
2507.68 3149
2508.16 3080
2508.63 3283
2509.10 3343
2509.57 3236
2510.05 3335
2510.52 3495
2510.99 3509
2511.46 3728
2511.94 3512
2512.41 3494
2512.88 3674
2513.35 3771
2513.83 3567
2514.30 3501
2514.77 3600
2515.24 3361
2515.72 3200
2516.19 3246
2516.66 3112
2517.14 3248
2517.61 3049
2518.08 3007
2518.56 3203
2519.03 3067
2519.50 3070
2519.98 3106
2520.45 3145
2520.92 3240
2521.40 3026
2521.87 3068
2522.34 3259
2522.82 3053
2523.29 3071
2523.76 2877
2524.24 2776
2524.71 2836
2525.19 3032
2525.66 2908
2526.13 3063
2526.61 3127
2527.08 3142
2527.55 2980
2528.03 2787
2528.50 2886
2528.98 3055
2529.45 2990
2529.93 2907
2530.40 2951
2530.87 2885
2531.35 2835
2531.82 2915
2532.30 2885
2532.77 3264
2533.25 2864
2533.72 2833
2534.20 2890
2534.67 2956
2535.15 2900
2535.62 2981
2536.09 2808
2536.57 2731
2537.04 2829
2537.52 2990
2537.99 2906
2538.47 2852
2538.94 2966
2539.42 2858
2539.90 3042
2540.37 3169
2540.85 3036
2541.32 2923
2541.80 2998
2542.27 2857
2542.75 3069
2543.22 3173
2543.70 2918
2544.17 2988
2544.65 2878
2545.13 2820
2545.60 2969
2546.08 2959
2546.55 3139
2547.03 3277
2547.50 3220
2547.98 3270
2548.46 3600
2548.93 3562
2549.41 3478
2549.88 3470
2550.36 3556
2550.84 3744
2551.31 3640
2551.79 3109
2552.27 3227
2552.74 3536
2553.22 3433
2553.70 3508
2554.17 3437
2554.65 3516
2555.12 3369
2555.60 3540
2556.08 3700
2556.55 3977
2557.03 3752
2557.51 3552
2557.99 3475
2558.46 3226
2558.94 3087
2559.42 3054
2559.89 3055
2560.37 2792
2560.85 2828
2561.32 2781
2561.80 2790
2562.28 2710
2562.76 2599
2563.23 2670
2563.71 2729
2564.19 2682
2564.67 2682
2565.14 2841
2565.62 2804
2566.10 2865
2566.58 2667
2567.05 2718
2567.53 2897
2568.01 2662
2568.49 2592
2568.97 2456
2569.44 2540
2569.92 2632
2570.40 2672
2570.88 2625
2571.36 2701
2571.83 2989
2572.31 2897
2572.79 2757
2573.27 2749
2573.75 2727
2574.23 3072
2574.70 2681
2575.18 2863
2575.66 2670
2576.14 2643
2576.62 2580
2577.10 2675
2577.58 2569
2578.05 2727
2578.53 2725
2579.01 2592
2579.49 2610
2579.97 2691
2580.45 2619
2580.93 2647
2581.41 2551
2581.89 2610
2582.37 2565
2582.84 2542
2583.32 2640
2583.80 2639
2584.28 2711
2584.76 2786
2585.24 2683
2585.72 2701
2586.20 2609
2586.68 2701
2587.16 2689
2587.64 2711
2588.12 2798
2588.60 2714
2589.08 2634
2589.56 2833
2590.04 2742
2590.52 2633
2591.00 2669
2591.48 2678
2591.96 2647
2592.44 2540
2592.92 2903
2593.40 2762
2593.88 3039
2594.36 2924
2594.84 3014
2595.32 2993
2595.80 2760
2596.28 2756
2596.76 2844
2597.24 3046
2597.72 2929
2598.20 2672
2598.68 2994
2599.16 2630
2599.64 2671
2600.13 2759
2600.61 2698
2601.09 2825
2601.57 2644
2602.05 2746
2602.53 2819
2603.01 2745
2603.49 2651
2603.97 2608
2604.45 2416
2604.94 2411
2605.42 2603
2605.90 2593
2606.38 2572
2606.86 2609
2607.34 2944
2607.82 2747
2608.31 2642
2608.79 2720
2609.27 2791
2609.75 2709
2610.23 2951
2610.71 2955
2611.20 2738
2611.68 2861
2612.16 3102
2612.64 2847
2613.12 3014
2613.61 2936
2614.09 2959
2614.57 3088
2615.05 2967
2615.53 2965
2616.02 2772
2616.50 3148
2616.98 2961
2617.46 2940
2617.95 2918
2618.43 2719
2618.91 2867
2619.39 2811
2619.88 2756
2620.36 2731
2620.84 2834
2621.32 2857
2621.81 2770
2622.29 2756
2622.77 2614
2623.26 2726
2623.74 2800
2624.22 2839
2624.70 2844
2625.19 2794
2625.67 2804
2626.15 2881
2626.64 2852
2627.12 2545
2627.60 2590
2628.09 2582
2628.57 2692
2629.05 2576
2629.54 2634
2630.02 2596
2630.50 2680
2630.99 2923
2631.47 2752
2631.96 2953
2632.44 2897
2632.92 2725
2633.41 3039
2633.89 3018
2634.38 2916
2634.86 2797
2635.34 2609
2635.83 2726
2636.31 2772
2636.80 2791
2637.28 2819
2637.76 2894
2638.25 2890
2638.73 2996
2639.22 3161
2639.70 2954
2640.19 2906
2640.67 2954
2641.16 2829
2641.64 2631
2642.12 2772
2642.61 3009
2643.09 2845
2643.58 2883
2644.06 2981
2644.55 2771
2645.03 2642
2645.52 2528
2646.00 2763
2646.49 2752
2646.97 2661
2647.46 2764
2647.94 2647
2648.43 2514
2648.91 2620
2649.40 2474
2649.89 2545
2650.37 2651
2650.86 2504
2651.34 2371
2651.83 2648
2652.31 2737
2652.80 2625
2653.28 2749
2653.77 2719
2654.26 2716
2654.74 2723
2655.23 2679
2655.71 2766
2656.20 2729
2656.69 2646
2657.17 2554
2657.66 2649
2658.14 2631
2658.63 2820
2659.12 2717
2659.60 2777
2660.09 2726
2660.58 2695
2661.06 2683
2661.55 2805
2662.03 2980
2662.52 2714
2663.01 2710
2663.49 2772
2663.98 2821
2664.47 3002
2664.95 2852
2665.44 2783
2665.93 2815
2666.42 2989
2666.90 2717
2667.39 2923
2667.88 2999
2668.36 2740
2668.85 2854
2669.34 2627
2669.82 2523
2670.31 2692
2670.80 2638
2671.29 2778
2671.77 2775
2672.26 3117
2672.75 3302
2673.24 3236
2673.72 3516
2674.21 3556
2674.70 3454
2675.19 3624
2675.67 3999
2676.16 3753
2676.65 3810
2677.14 3895
2677.63 3778
2678.11 3627
2678.60 3444
2679.09 3347
2679.58 3402
2680.07 3303
2680.55 3165
2681.04 3089
2681.53 3332
2682.02 3229
2682.51 3086
2683.00 3152
2683.48 3080
2683.97 3217
2684.46 3245
2684.95 3271
2685.44 3431
2685.93 3105
2686.42 2990
2686.90 3031
2687.39 3050
2687.88 2936
2688.37 2894
2688.86 3019
2689.35 2836
2689.84 2656
2690.33 2699
2690.82 2739
2691.31 2551
2691.79 2537
2692.28 2790
2692.77 2768
2693.26 2678
2693.75 2653
2694.24 2658
2694.73 2611
2695.22 2718
2695.71 2901
2696.20 2587
2696.69 2598
2697.18 2854
2697.67 2712
2698.16 2773
2698.65 2776
2699.14 2936
2699.63 2984
2700.12 2975
2700.61 3074
2701.10 2906
2701.59 2975
2702.08 3072
2702.57 2928
2703.06 2899
2703.55 2958
2704.04 2980
2704.53 2818
2705.02 2894
2705.51 2845
2706.00 2805
2706.49 2692
2706.98 2593
2707.47 2567
2707.96 2564
2708.45 2567
2708.95 2604
2709.44 2588
2709.93 2591
2710.42 2639
2710.91 2512
2711.40 2690
2711.89 2721
2712.38 2506
2712.87 2593
2713.36 2631
2713.86 2819
2714.35 2785
2714.84 2917
2715.33 2940
2715.82 2593
2716.31 2560
2716.80 2584
2717.30 2515
2717.79 2546
2718.28 2523
2718.77 2678
2719.26 2882
2719.75 2809
2720.25 2651
2720.74 2730
2721.23 2642
2721.72 2842
2722.21 2869
2722.70 3202
2723.20 3184
2723.69 3048
2724.18 2940
2724.67 2935
2725.17 2978
2725.66 2950
2726.15 3040
2726.64 2833
2727.14 2668
2727.63 2726
2728.12 2706
2728.61 2550
2729.11 2639
2729.60 2763
2730.09 2591
2730.58 2835
2731.08 2860
2731.57 2607
2732.06 2975
2732.55 2917
2733.05 2864
2733.54 2666
2734.03 2916
2734.53 2761
2735.02 2814
2735.51 2925
2736.01 3054
2736.50 2985
2736.99 3208
2737.49 3165
2737.98 2978
2738.47 3153
2738.97 2881
2739.46 2925
2739.95 2851
2740.45 2744
2740.94 2904
2741.43 2593
2741.93 2871
2742.42 2733
2742.92 2588
2743.41 2828
2743.90 2835
2744.40 2717
2744.89 2795
2745.39 2502
2745.88 2580
2746.37 2412
2746.87 2526
2747.36 2736
2747.86 2821
2748.35 2794
2748.85 2822
2749.34 2692
2749.83 2753
2750.33 2607
2750.82 2623
2751.32 2552
2751.81 2616
2752.31 2811
2752.80 2509
2753.30 2581
2753.79 2649
2754.29 2624
2754.78 2702
2755.28 2786
2755.77 2808
2756.27 2760
2756.76 2476
2757.26 2490
2757.75 2666
2758.25 2445
2758.74 2901
2759.24 2859
2759.73 2802
2760.23 2582
2760.72 2612
2761.22 2723
2761.71 2642
2762.21 2783
2762.71 2559
2763.20 2749
2763.70 2839
2764.19 2676
2764.69 2640
2765.18 2637
2765.68 2577
2766.18 2424
2766.67 2522
2767.17 2556
2767.66 2755
2768.16 2582
2768.66 2630
2769.15 2745
2769.65 2627
2770.15 2737
2770.64 2736
2771.14 2831
2771.63 2565
2772.13 2812
2772.63 2925
2773.12 2784
2773.62 2797
2774.12 3017
2774.61 3187
2775.11 3313
2775.61 3163
2776.10 3323
2776.60 3425
2777.10 3181
2777.60 3000
2778.09 3193
2778.59 3290
2779.09 3420
2779.58 3233
2780.08 2896
2780.58 2877
2781.08 3022
2781.57 2740
2782.07 2699
2782.57 2793
2783.06 2541
2783.56 2807
2784.06 2941
2784.56 2754
2785.06 2878
2785.55 2916
2786.05 3056
2786.55 2786
2787.05 2748
2787.54 2684
2788.04 2676
2788.54 2647
2789.04 2633
2789.54 2599
2790.03 2646
2790.53 2693
2791.03 2509
2791.53 2322
2792.03 2423
2792.52 2420
2793.02 2676
2793.52 2750
2794.02 2726
2794.52 2689
2795.02 2952
2795.52 3094
2796.01 3220
2796.51 3435
2797.01 3588
2797.51 3483
2798.01 3750
2798.51 3687
2799.01 3529
2799.51 3420
2800.00 3438
2800.50 3396
2801.00 3441
2801.50 3142
2802.00 3011
2802.50 2850
2803.00 2883
2803.50 3047
2804.00 3088
2804.50 3033
2805.00 3313
2805.50 3362
2806.00 3428
2806.50 3605
2806.99 3784
2807.49 3904
2807.99 3969
2808.49 4021
2808.99 4227
2809.49 4236
2809.99 4242
2810.49 3877
2810.99 4006
2811.49 3824
2811.99 3833
2812.49 3513
2812.99 3109
2813.49 3075
2813.99 2915
2814.49 3171
2814.99 3332
2815.49 3200
2815.99 3225
2816.50 3261
2817.00 3205
2817.50 3235
2818.00 3235
2818.50 3103
2819.00 3142
2819.50 3001
2820.00 2830
2820.50 3032
2821.00 2908
2821.50 2944
2822.00 2796
2822.50 2851
2823.00 3104
2823.51 2828
2824.01 2844
2824.51 2755
2825.01 2669
2825.51 2775
2826.01 2640
2826.51 2597
2827.01 2612
2827.52 2561
2828.02 2822
2828.52 2642
2829.02 2714
2829.52 2686
2830.02 2926
2830.53 2745
2831.03 2577
2831.53 2769
2832.03 2914
2832.53 2689
2833.03 2571
2833.54 2466
2834.04 2562
2834.54 2582
2835.04 2641
2835.54 2737
2836.05 2902
2836.55 2741
2837.05 2947
2837.55 2819
2838.06 2795
2838.56 2794
2839.06 3052
2839.56 2791
2840.07 2837
2840.57 2885
2841.07 2972
2841.57 2925
2842.08 2884
2842.58 2621
2843.08 2957
2843.58 2827
2844.09 2798
2844.59 2817
2845.09 2665
2845.60 2843
2846.10 2914
2846.60 2986
2847.11 3112
2847.61 3045
2848.11 2958
2848.62 3117
2849.12 3169
2849.62 3191
2850.13 2824
2850.63 2929
2851.13 2969
2851.64 2797
2852.14 2827
2852.64 2852
2853.15 2864
2853.65 2620
2854.15 2493
2854.66 2682
2855.16 2600
2855.67 2511
2856.17 2594
2856.67 2485
2857.18 2830
2857.68 2554
2858.19 2566
2858.69 2782
2859.19 2723
2859.70 2840
2860.20 2772
2860.71 2978
2861.21 2691
2861.72 2769
2862.22 2766
2862.73 2804
2863.23 2535
2863.73 2548
2864.24 2761
2864.74 2511
2865.25 2690
2865.75 2669
2866.26 2459
2866.76 2675
2867.27 2526
2867.77 2615
2868.28 2570
2868.78 2591
2869.29 2860
2869.79 2771
2870.30 2760
2870.80 2698
2871.31 2842
2871.81 2725
2872.32 2830
2872.83 2701
2873.33 2841
2873.84 3013
2874.34 2867
2874.85 3029
2875.35 3203
2875.86 2891
2876.36 2822
2876.87 2926
2877.38 2953
2877.88 3043
2878.39 2915
2878.89 2634
2879.40 2992
2879.91 3031
2880.41 2826
2880.92 2648
2881.42 2781
2881.93 3007
2882.44 2978
2882.94 3217
2883.45 3348
2883.96 3208
2884.46 3025
2884.97 3346
2885.48 3293
2885.98 3096
2886.49 3283
2886.99 3549
2887.50 3321
2888.01 3462
2888.52 3747
2889.02 3438
2889.53 3535
2890.04 3587
2890.54 3753
2891.05 3436
2891.56 3580
2892.06 3255
2892.57 3091
2893.08 2790
2893.59 3107
2894.09 3069
2894.60 3217
2895.11 3495
2895.62 3266
2896.12 3416
2896.63 3442
2897.14 3649
2897.65 3608
2898.15 3321
2898.66 3266
2899.17 3345
2899.68 3553
2900.18 3661
2900.69 3331
2901.20 3145
2901.71 3285
2902.22 3134
2902.72 3104
2903.23 3309
2903.74 3612
2904.25 3525
2904.76 3549
2905.26 3662
2905.77 3456
2906.28 3444
2906.79 3422
2907.30 3415
2907.81 3251
2908.32 3033
2908.82 3033
2909.33 3055
2909.84 2942
2910.35 2664
2910.86 2600
2911.37 2748
2911.88 2585
2912.38 2672
2912.89 2666
2913.40 2664
2913.91 2899
2914.42 2739
2914.93 2597
2915.44 2873
2915.95 2994
2916.46 3141
2916.97 3266
2917.48 3196
2917.99 3266
2918.50 3318
2919.00 3193
2919.51 3052
2920.02 3052
2920.53 3073
2921.04 2798
2921.55 2953
2922.06 2977
2922.57 3266
2923.08 3443
2923.59 3400
2924.10 3705
2924.61 3794
2925.12 3861
2925.63 3832
2926.14 3936
2926.65 4197
2927.16 4191
2927.67 4131
2928.18 3918
2928.69 3931
2929.20 3462
2929.71 3348
2930.22 3104
2930.73 2929
2931.25 3137
2931.76 2775
2932.27 2910
2932.78 2753
2933.29 2586
2933.80 2832
2934.31 3025
2934.82 2997
2935.33 2998
2935.84 2655
2936.35 2823
2936.86 2885
2937.38 2847
2937.89 3005
2938.40 2734
2938.91 2813
2939.42 2942
2939.93 2678
2940.44 2775
2940.95 2803
2941.47 2743
2941.98 2880
2942.49 2794
2943.00 2970
2943.51 3064
2944.02 3086
2944.53 3157
2945.05 3362
2945.56 3437
2946.07 3402
2946.58 3544
2947.09 3670
2947.61 3642
2948.12 3833
2948.63 3771
2949.14 3510
2949.65 3344
2950.17 3144
2950.68 3102
2951.19 3252
2951.70 3001
2952.22 2800
2952.73 2735
2953.24 2808
2953.75 2769
2954.27 2829
2954.78 2644
2955.29 2798
2955.80 2601
2956.32 2472
2956.83 2579
2957.34 2567
2957.85 2618
2958.37 2596
2958.88 2600
2959.39 2531
2959.91 2797
2960.42 2752
2960.93 2740
2961.45 2911
2961.96 2887
2962.47 2827
2962.99 2842
2963.50 2930
2964.01 2912
2964.53 3012
2965.04 2842
2965.55 2870
2966.07 2716
2966.58 2650
2967.09 2521
2967.61 2539
2968.12 2657
2968.63 2584
2969.15 2607
2969.66 2541
2970.18 2474
2970.69 2413
2971.20 2526
2971.72 2649
2972.23 2623
2972.75 2562
2973.26 2747
2973.78 2657
2974.29 2796
2974.80 2856
2975.32 2825
2975.83 2910
2976.35 2677
2976.86 2907
2977.38 2576
2977.89 2662
2978.41 2824
2978.92 2804
2979.43 2568
2979.95 2548
2980.46 2973
2980.98 3106
2981.49 2963
2982.01 2883
2982.52 3028
2983.04 3336
2983.55 3090
2984.07 3179
2984.58 3355
2985.10 3199
2985.61 3027
2986.13 3128
2986.65 2969
2987.16 3053
2987.68 3134
2988.19 3381
2988.71 3116
2989.22 3291
2989.74 3214
2990.25 3268
2990.77 3272
2991.29 3189
2991.80 3313
2992.32 3263
2992.83 3162
2993.35 3193
2993.86 3158
2994.38 3361
2994.90 3293
2995.41 3311
2995.93 3178
2996.45 3382
2996.96 3476
2997.48 3726
2997.99 3818
2998.51 3601
2999.03 3840
2999.54 3929
3000.06 3965
3000.58 4073
3001.09 4149
3001.61 4088
3002.13 4168
3002.64 4733
3003.16 5112
3003.68 5681
3004.19 5874
3004.71 5922
3005.23 6776
3005.74 7119
3006.26 6721
3006.78 6730
3007.30 6013
3007.81 6468
3008.33 5787
3008.85 5442
3009.36 4501
3009.88 4156
3010.40 3819
3010.92 3638
3011.43 3767
3011.95 3459
3012.47 3464
3012.99 3333
3013.50 3307
3014.02 3233
3014.54 3444
3015.06 3491
3015.58 3653
3016.09 3300
3016.61 3254
3017.13 3371
3017.65 3484
3018.17 3659
3018.68 3584
3019.20 3580
3019.72 3140
3020.24 3470
3020.76 3544
3021.28 3435
3021.79 3290
3022.31 3223
3022.83 3206
3023.35 3504
3023.87 3433
3024.39 3251
3024.90 3135
3025.42 3532
3025.94 3386
3026.46 3518
3026.98 3271
3027.50 3415
3028.02 3319
3028.54 3392
3029.06 3288
3029.57 3047
3030.09 3256
3030.61 3116
3031.13 3087
3031.65 3113
3032.17 3065
3032.69 3078
3033.21 3366
3033.73 3567
3034.25 3547
3034.77 3582
3035.29 3561
3035.81 3729
3036.33 3698
3036.85 3646
3037.37 3571
3037.89 3460
3038.40 3457
3038.92 3295
3039.44 3169
3039.96 3002
3040.48 3151
3041.00 3212
3041.52 3110
3042.04 2917
3042.56 2894
3043.09 2928
3043.61 2783
3044.13 2985
3044.65 2945
3045.17 2967
3045.69 2905
3046.21 2849
3046.73 2894
3047.25 2983
3047.77 2926
3048.29 2893
3048.81 3110
3049.33 2851
3049.85 2900
3050.37 2700
3050.89 2811
3051.41 2928
3051.94 2789
3052.46 2812
3052.98 2762
3053.50 2709
3054.02 2525
3054.54 2897
3055.06 2884
3055.58 2862
3056.10 2778
3056.63 2487
3057.15 2809
3057.67 2750
3058.19 2661
3058.71 2766
3059.23 2612
3059.76 2752
3060.28 2900
3060.80 2774
3061.32 2776
3061.84 2561
3062.36 2695
3062.89 2691
3063.41 2811
3063.93 2783
3064.45 2779
3064.97 2809
3065.50 2910
3066.02 3137
3066.54 2930
3067.06 2965
3067.58 3133
3068.11 2930
3068.63 3063
3069.15 3119
3069.67 2904
3070.20 2791
3070.72 2870
3071.24 2947
3071.76 3024
3072.29 2887
3072.81 2851
3073.33 3035
3073.86 3094
3074.38 3088
3074.90 2820
3075.42 2853
3075.95 3022
3076.47 3401
3076.99 3213
3077.52 3031
3078.04 2904
3078.56 3158
3079.09 3364
3079.61 3444
3080.13 3770
3080.66 3452
3081.18 3412
3081.70 3438
3082.23 3760
3082.75 3724
3083.27 3553
3083.80 3485
3084.32 3318
3084.85 3197
3085.37 3623
3085.89 3525
3086.42 3349
3086.94 3342
3087.46 3154
3087.99 3336
3088.51 3255
3089.04 3190
3089.56 3313
3090.09 3333
3090.61 3127
3091.13 2946
3091.66 3121
3092.18 3114
3092.71 3126
3093.23 3151
3093.76 3365
3094.28 3276
3094.81 3147
3095.33 3404
3095.85 3391
3096.38 3371
3096.90 3526
3097.43 3615
3097.95 3383
3098.48 3376
3099.00 3733
3099.53 4081
3100.05 4598
3100.58 4783
3101.10 5580
3101.63 6846
3102.15 7553
3102.68 7678
3103.21 8790
3103.73 9867
3104.26 10008
3104.78 9985
3105.31 9962
3105.83 9190
3106.36 8021
3106.88 7206
3107.41 6227
3107.94 5620
3108.46 4577
3108.99 4432
3109.51 4258
3110.04 4105
3110.56 4403
3111.09 4523
3111.62 4325
3112.14 4315
3112.67 4524
3113.19 4424
3113.72 4088
3114.25 3735
3114.77 3638
3115.30 3538
3115.83 3332
3116.35 3388
3116.88 3264
3117.41 3274
3117.93 3202
3118.46 3054
3118.99 3272
3119.51 3189
3120.04 3059
3120.57 3055
3121.09 3215
3121.62 3420
3122.15 3172
3122.67 3394
3123.20 3281
3123.73 3199
3124.25 3506
3124.78 3443
3125.31 3554
3125.84 3592
3126.36 3165
3126.89 3088
3127.42 3001
3127.95 3191
3128.47 2989
3129.00 3240
3129.53 3354
3130.06 3141
3130.58 2957
3131.11 3028
3131.64 3209
3132.17 2917
3132.69 2779
3133.22 2834
3133.75 2761
3134.28 2640
3134.81 2679
3135.33 2615
3135.86 2563
3136.39 2959
3136.92 2623
3137.45 2780
3137.97 2755
3138.50 2522
3139.03 2550
3139.56 2596
3140.09 2707
3140.62 2621
3141.15 2641
3141.67 2646
3142.20 2638
3142.73 2648
3143.26 2835
3143.79 2672
3144.32 2719
3144.85 2942
3145.38 2721
3145.90 3025
3146.43 2933
3146.96 2948
3147.49 3041
3148.02 3185
3148.55 3371
3149.08 3123
3149.61 3283
3150.14 3310
3150.67 3160
3151.20 3124
3151.73 3133
3152.25 2858
3152.78 2863
3153.31 3010
3153.84 2976
3154.37 2920
3154.90 2938
3155.43 2885
3155.96 3095
3156.49 2987
3157.02 3117
3157.55 3207
3158.08 3349
3158.61 3520
3159.14 3696
3159.67 3601
3160.20 3284
3160.73 3233
3161.26 3175
3161.79 3179
3162.32 3089
3162.85 2968
3163.38 2916
3163.91 2859
3164.44 2885
3164.98 2980
3165.51 2970
3166.04 2705
3166.57 2556
3167.10 2537
3167.63 2732
3168.16 2629
3168.69 2730
3169.22 2735
3169.75 2695
3170.28 2783
3170.81 2686
3171.35 2528
3171.88 2782
3172.41 2755
3172.94 2852
3173.47 2827
3174.00 2783
3174.53 2824
3175.06 2973
3175.60 3097
3176.13 2928
3176.66 3143
3177.19 3008
3177.72 3122
3178.25 3212
3178.78 2943
3179.32 3119
3179.85 3231
3180.38 3119
3180.91 2947
3181.44 3047
3181.98 2933
3182.51 2873
3183.04 2849
3183.57 2639
3184.10 2795
3184.64 2732
3185.17 2579
3185.70 2751
3186.23 2838
3186.77 2615
3187.30 2435
3187.83 2842
3188.36 3012
3188.90 2861
3189.43 2768
3189.96 2677
3190.49 2617
3191.03 2691
3191.56 2830
3192.09 2653
3192.62 2654
3193.16 2727
3193.69 2738
3194.22 2614
3194.76 2676
3195.29 2789
3195.82 2771
3196.36 2816
3196.89 2724
3197.42 2747
3197.96 2801
3198.49 2948
3199.02 3224
3199.56 3056
3200.09 2892
3200.62 2936
3201.16 3199
3201.69 3230
3202.22 3440
3202.76 3413
3203.29 3282
3203.82 3345
3204.36 3394
3204.89 3366
3205.43 3277
3205.96 3259
3206.49 3019
3207.03 3018
3207.56 3030
3208.10 2850
3208.63 2925
3209.16 3038
3209.70 3164
3210.23 3036
3210.77 2985
3211.30 3294
3211.84 3248
3212.37 3128
3212.91 3173
3213.44 3030
3213.97 2939
3214.51 2940
3215.04 2701
3215.58 2775
3216.11 2909
3216.65 2936
3217.18 2932
3217.72 2623
3218.25 2626
3218.79 2856
3219.32 2803
3219.86 2676
3220.39 2862
3220.93 2811
3221.46 2766
3222.00 2797
3222.53 2940
3223.07 3104
3223.61 3157
3224.14 3192
3224.68 2994
3225.21 3071
3225.75 3114
3226.28 3400
3226.82 3112
3227.36 3118
3227.89 3028
3228.43 2892
3228.96 2946
3229.50 2872
3230.03 2896
3230.57 2972
3231.11 3005
3231.64 3020
3232.18 3014
3232.71 2960
3233.25 3023
3233.79 2854
3234.32 3001
3234.86 2904
3235.40 2952
3235.93 2860
3236.47 2816
3237.01 3207
3237.54 3240
3238.08 3144
3238.62 3108
3239.15 3297
3239.69 3303
3240.23 3269
3240.76 3256
3241.30 3292
3241.84 3161
3242.37 3059
3242.91 3142
3243.45 2933
3243.99 2892
3244.52 2822
3245.06 2827
3245.60 3077
3246.13 2910
3246.67 2696
3247.21 2632
3247.75 2905
3248.28 3034
3248.82 2962
3249.36 2989
3249.90 2826
3250.43 2749
3250.97 2936
3251.51 2852
3252.05 2993
3252.59 3199
3253.12 3114
3253.66 3063
3254.20 3272
3254.74 3305
3255.28 3347
3255.81 3671
3256.35 3521
3256.89 3718
3257.43 3672
3257.97 3742
3258.50 3931
3259.04 4037
3259.58 4013
3260.12 4247
3260.66 4475
3261.20 4571
3261.74 5046
3262.27 4928
3262.81 5086
3263.35 5465
3263.89 6150
3264.43 6563
3264.97 7000
3265.51 7247
3266.05 7764
3266.58 8090
3267.12 8310
3267.66 8970
3268.20 8824
3268.74 8888
3269.28 8620
3269.82 7816
3270.36 6996
3270.90 6464
3271.44 5917
3271.98 4831
3272.52 4027
3273.06 3919
3273.60 3886
3274.14 3793
3274.67 3595
3275.21 3467
3275.75 3567
3276.29 3520
3276.83 3474
3277.37 3535
3277.91 3608
3278.45 3444
3278.99 3550
3279.53 3446
3280.07 3502
3280.61 3807
3281.15 3833
3281.69 3740
3282.23 3460
3282.78 3805
3283.32 3615
3283.86 3611
3284.40 3699
3284.94 3822
3285.48 3793
3286.02 3918
3286.56 3969
3287.10 3765
3287.64 3861
3288.18 3883
3288.72 3741
3289.26 3485
3289.80 3515
3290.34 3564
3290.89 3673
3291.43 3774
3291.97 3615
3292.51 3857
3293.05 3875
3293.59 4027
3294.13 4199
3294.67 4424
3295.22 4759
3295.76 5046
3296.30 5207
3296.84 5297
3297.38 5341
3297.92 4911
3298.46 5075
3299.01 4603
3299.55 4292
3300.09 3964
3300.63 3801
3301.17 3726
3301.71 3542
3302.26 3314
3302.80 3692
3303.34 3408
3303.88 3572
3304.42 3603
3304.97 3557
3305.51 3384
3306.05 3541
3306.59 3506
3307.14 3577
3307.68 3357
3308.22 3743
3308.76 3774
3309.31 3412
3309.85 3457
3310.39 3232
3310.93 3173
3311.48 3264
3312.02 3135
3312.56 3179
3313.10 3303
3313.65 3235
3314.19 3359
3314.73 3380
3315.28 3384
3315.82 3757
3316.36 3754
3316.91 3841
3317.45 3657
3317.99 3602
3318.54 3283
3319.08 3014
3319.62 2995
3320.17 3028
3320.71 3214
3321.25 3122
3321.80 3171
3322.34 2923
3322.88 2883
3323.43 3043
3323.97 2985
3324.51 3098
3325.06 3029
3325.60 2755
3326.15 2942
3326.69 3094
3327.23 2887
3327.78 2831
3328.32 2974
3328.87 3172
3329.41 3023
3329.95 3022
3330.50 3101
3331.04 3167
3331.59 3158
3332.13 3023
3332.68 2999
3333.22 3247
3333.77 3420
3334.31 3436
3334.85 3430
3335.40 3315
3335.94 3286
3336.49 3349
3337.03 3536
3337.58 3775
3338.12 3712
3338.67 3541
3339.21 3411
3339.76 3719
3340.30 3293
3340.85 3411
3341.39 3286
3341.94 3136
3342.48 3021
3343.03 3044
3343.57 2797
3344.12 2732
3344.66 2830
3345.21 2763
3345.76 2736
3346.30 2800
3346.85 2740
3347.39 2625
3347.94 2617
3348.48 2751
3349.03 2633
3349.58 2739
3350.12 2745
3350.67 2829
3351.21 2656
3351.76 2698
3352.31 2825
3352.85 2840
3353.40 2874
3353.94 2930
3354.49 2761
3355.04 2762
3355.58 3010
3356.13 3184
3356.68 2929
3357.22 2954
3357.77 2724
3358.31 2704
3358.86 2800
3359.41 2815
3359.95 2693
3360.50 2551
3361.05 2515
3361.59 2596
3362.14 2508
3362.69 2347
3363.24 2487
3363.78 2338
3364.33 2444
3364.88 2500
3365.42 2611
3365.97 2615
3366.52 2356
3367.06 2450
3367.61 2442
3368.16 2626
3368.71 2614
3369.25 2654
3369.80 2703
3370.35 2615
3370.90 2328
3371.44 2551
3371.99 2611
3372.54 2626
3373.09 2579
3373.64 2416
3374.18 2513
3374.73 2554
3375.28 2373
3375.83 2347
3376.37 2489
3376.92 2227
3377.47 2404
3378.02 2231
3378.57 2341
3379.12 2360
3379.66 2346
3380.21 2498
3380.76 2475
3381.31 2301
3381.86 2196
3382.41 2344
3382.95 2321
3383.50 2461
3384.05 2314
3384.60 2239
3385.15 2234
3385.70 2274
3386.25 2293
3386.80 2382
3387.34 2436
3387.89 2489
3388.44 2449
3388.99 2370
3389.54 2313
3390.09 2358
3390.64 2483
3391.19 2338
3391.74 2290
3392.29 2379
3392.84 2370
3393.38 2369
3393.93 2229
3394.48 2307
3395.03 2267
3395.58 2316
3396.13 2296
3396.68 2422
3397.23 2276
3397.78 2351
3398.33 2397
3398.88 2230
3399.43 2239
3399.98 2229
3400.53 2194
3401.08 2316
3401.63 2163
3402.18 2053
3402.73 2246
3403.28 2249
3403.83 2365
3404.38 2324
3404.93 2415
3405.48 2354
3406.03 2455
3406.58 2496
3407.13 2440
3407.68 2400
3408.23 2348
3408.79 2555
3409.34 2273
3409.89 2276
3410.44 2452
3410.99 2674
3411.54 2490
3412.09 2210
3412.64 2244
3413.19 2269
3413.74 2264
3414.29 2381
3414.84 2557
3415.40 2462
3415.95 2618
3416.50 2392
3417.05 2292
3417.60 2238
3418.15 2364
3418.70 2522
3419.26 2517
3419.81 2413
3420.36 2372
3420.91 2389
3421.46 2538
3422.01 2730
3422.57 2863
3423.12 2963
3423.67 3436
3424.22 3384
3424.77 3517
3425.32 3612
3425.88 3359
3426.43 3252
3426.98 3158
3427.53 3186
3428.08 3031
3428.64 2908
3429.19 2706
3429.74 2622
3430.29 2534
3430.85 2546
3431.40 2566
3431.95 2757
3432.50 2711
3433.06 2512
3433.61 2629
3434.16 2583
3434.71 2580
3435.27 2834
3435.82 2595
3436.37 2661
3436.93 2785
3437.48 2974
3438.03 2767
3438.58 2791
3439.14 2785
3439.69 2676
3440.24 2783
3440.80 2823
3441.35 2865
3441.90 2728
3442.46 2852
3443.01 3127
3443.56 3153
3444.12 2853
3444.67 2715
3445.22 2734
3445.78 2513
3446.33 2634
3446.89 2707
3447.44 2661
3447.99 2677
3448.55 2477
3449.10 2563
3449.65 2433
3450.21 2583
3450.76 2574
3451.32 2606
3451.87 2590
3452.42 2495
3452.98 2622
3453.53 2453
3454.09 2269
3454.64 2331
3455.20 2431
3455.75 2488
3456.30 2383
3456.86 2389
3457.41 2338
3457.97 2517
3458.52 2391
3459.08 2473
3459.63 2562
3460.19 2391
3460.74 2385
3461.30 2389
3461.85 2471
3462.41 2425
3462.96 2739
3463.52 2624
3464.07 2621
3464.63 2557
3465.18 2538
3465.74 2465
3466.29 2492
3466.85 2518
3467.40 2597
3467.96 2598
3468.51 2625
3469.07 2646
3469.63 2540
3470.18 2694
3470.74 2567
3471.29 2603
3471.85 2702
3472.40 2686
3472.96 2688
3473.52 2790
3474.07 2645
3474.63 2742
3475.18 2672
3475.74 2384
3476.29 2398
3476.85 2638
3477.41 2869
3477.96 2860
3478.52 2839
3479.08 2958
3479.63 2916
3480.19 3040
3480.74 3261
3481.30 3172
3481.86 3072
3482.41 2897
3482.97 3043
3483.53 3046
3484.08 2892
3484.64 2889
3485.20 2850
3485.75 2818
3486.31 2887
3486.87 2959
3487.43 2844
3487.98 3101
3488.54 3361
3489.10 3567
3489.65 3814
3490.21 4541
3490.77 4780
3491.33 5460
3491.88 5956
3492.44 6205
3493.00 6567
3493.55 6650
3494.11 6704
3494.67 6460
3495.23 6212
3495.78 6231
3496.34 6120
3496.90 6166
3497.46 5955
3498.02 6499
3498.57 6711
3499.13 7305
3499.69 8002
3500.25 7990
3500.81 7947
3501.36 7887
3501.92 7578
3502.48 7033
3503.04 6934
3503.60 6090
3504.15 5845
3504.71 5456
3505.27 5506
3505.83 5589
3506.39 5184
3506.95 5404
3507.50 5126
3508.06 4936
3508.62 4773
3509.18 4668
3509.74 4616
3510.30 4224
3510.86 4239
3511.42 3896
3511.97 3462
3512.53 3538
3513.09 3234
3513.65 3156
3514.21 2979
3514.77 3116
3515.33 3150
3515.89 3192
3516.45 2937
3517.01 3000
3517.57 2972
3518.13 3049
3518.69 3229
3519.24 3287
3519.80 3189
3520.36 3168
3520.92 3336
3521.48 3314
3522.04 3267
3522.60 3241
3523.16 3303
3523.72 3429
3524.28 3360
3524.84 3364
3525.40 3419
3525.96 3197
3526.52 3090
3527.08 3064
3527.64 2940
3528.20 2912
3528.76 2804
3529.32 2698
3529.88 2591
3530.44 2509
3531.00 2724
3531.56 2781
3532.13 2825
3532.69 2472
3533.25 2779
3533.81 2791
3534.37 2953
3534.93 2900
3535.49 2884
3536.05 2859
3536.61 2964
3537.17 2771
3537.73 2817
3538.29 2777
3538.85 2862
3539.42 2895
3539.98 2881
3540.54 2999
3541.10 2825
3541.66 2803
3542.22 2745
3542.78 2930
3543.34 2993
3543.91 2715
3544.47 2869
3545.03 3117
3545.59 2990
3546.15 2918
3546.71 2872
3547.28 2791
3547.84 2843
3548.40 2714
3548.96 2495
3549.52 2651
3550.09 2643
3550.65 2637
3551.21 2661
3551.77 2605
3552.33 2547
3552.90 2585
3553.46 2645
3554.02 2702
3554.58 3032
3555.14 2927
3555.71 2733
3556.27 2674
3556.83 2733
3557.39 2762
3557.96 2561
3558.52 2587
3559.08 2652
3559.64 2800
3560.21 2892
3560.77 2694
3561.33 2546
3561.90 2791
3562.46 2966
3563.02 2913
3563.58 2840
3564.15 2594
3564.71 2630
3565.27 2619
3565.84 2447
3566.40 2476
3566.96 2296
3567.53 2541
3568.09 2333
3568.65 2326
3569.22 2687
3569.78 2547
3570.34 2431
3570.91 2359
3571.47 2289
3572.04 2300
3572.60 2393
3573.16 2584
3573.73 2412
3574.29 2312
3574.85 2259
3575.42 2473
3575.98 2549
3576.55 2488
3577.11 2622
3577.67 2615
3578.24 2496
3578.80 2367
3579.37 2369
3579.93 2417
3580.50 2247
3581.06 2332
3581.62 2310
3582.19 2454
3582.75 2519
3583.32 2517
3583.88 2489
3584.45 2417
3585.01 2524
3585.58 2618
3586.14 2412
3586.71 2336
3587.27 2507
3587.84 2451
3588.40 2387
3588.97 2346
3589.53 2441
3590.10 2489
3590.66 2484
3591.23 2490
3591.79 2469
3592.36 2559
3592.92 2437
3593.49 2305
3594.05 2381
3594.62 2442
3595.18 2354
3595.75 2349
3596.32 2384
3596.88 2507
3597.45 2367
3598.01 2292
3598.58 2370
3599.14 2395
3599.71 2289
3600.28 2411
3600.84 2317
3601.41 2287
3601.97 2284
3602.54 2356
3603.11 2605
3603.67 2533
3604.24 2441
3604.80 2502
3605.37 2331
3605.94 2252
3606.50 2247
3607.07 2153
3607.64 2236
3608.20 2280
3608.77 2080
3609.34 2101
3609.90 2093
3610.47 2204
3611.04 2225
3611.60 2194
3612.17 2089
3612.74 2123
3613.30 2336
3613.87 2311
3614.44 2494
3615.00 2938
3615.57 3255
3616.14 3417
3616.71 3658
3617.27 3821
3617.84 4088
3618.41 4285
3618.98 4623
3619.54 4962
3620.11 4885
3620.68 4877
3621.25 4377
3621.81 4238
3622.38 3830
3622.95 3578
3623.52 3102
3624.08 2960
3624.65 2604
3625.22 2417
3625.79 2468
3626.36 2461
3626.92 2291
3627.49 2356
3628.06 2316
3628.63 2288
3629.20 2253
3629.76 2234
3630.33 2048
3630.90 2162
3631.47 2292
3632.04 2296
3632.61 2335
3633.17 2221
3633.74 2284
3634.31 2318
3634.88 2181
3635.45 2050
3636.02 2158
3636.59 2174
3637.15 2159
3637.72 2261
3638.29 2242
3638.86 2151
3639.43 2299
3640.00 2369
3640.57 2369
3641.14 2240
3641.71 2362
3642.28 2449
3642.84 2589
3643.41 2481
3643.98 2531
3644.55 2672
3645.12 2520
3645.69 2714
3646.26 2596
3646.83 2367
3647.40 2479
3647.97 2409
3648.54 2521
3649.11 2681
3649.68 2518
3650.25 2592
3650.82 2969
3651.39 2736
3651.96 2729
3652.53 2883
3653.10 2936
3653.67 2609
3654.24 2822
3654.81 2765
3655.38 2812
3655.95 2865
3656.52 2729
3657.09 2737
3657.66 2998
3658.23 2862
3658.80 3059
3659.37 2897
3659.94 3304
3660.51 3218
3661.08 3177
3661.65 2950
3662.23 2998
3662.80 2899
3663.37 2792
3663.94 2653
3664.51 2763
3665.08 2811
3665.65 2909
3666.22 3087
3666.79 3016
3667.36 3071
3667.94 2956
3668.51 2967
3669.08 3058
3669.65 2718
3670.22 2533
3670.79 2575
3671.36 2638
3671.94 2421
3672.51 2610
3673.08 2704
3673.65 2654
3674.22 2665
3674.79 2776
3675.37 2626
3675.94 2586
3676.51 2634
3677.08 2813
3677.65 2673
3678.22 2605
3678.80 2445
3679.37 2426
3679.94 2496
3680.51 2398
3681.09 2550
3681.66 2337
3682.23 2208
3682.80 2355
3683.37 2388
3683.95 2285
3684.52 2287
3685.09 2309
3685.66 2315
3686.24 2415
3686.81 2461
3687.38 2449
3687.96 2391
3688.53 2375
3689.10 2651
3689.67 2603
3690.25 2507
3690.82 2611
3691.39 2788
3691.97 2777
3692.54 2645
3693.11 2515
3693.69 2507
3694.26 2638
3694.83 2660
3695.41 2595
3695.98 2344
3696.55 2508
3697.13 2569
3697.70 2514
3698.27 2552
3698.85 2630
3699.42 2612
3699.99 2641
3700.57 2433
3701.14 2401
3701.72 2508
3702.29 2616
3702.86 2542
3703.44 2634
3704.01 2557
3704.59 2664
3705.16 2617
3705.73 2353
3706.31 2300
3706.88 2527
3707.46 2690
3708.03 2540
3708.60 2507
3709.18 2529
3709.75 2622
3710.33 2431
3710.90 2298
3711.48 2668
3712.05 2770
3712.63 2414
3713.20 2270
3713.78 2467
3714.35 2482
3714.93 2455
3715.50 2303
3716.08 2221
3716.65 2253
3717.23 2169
3717.80 2378
3718.38 2396
3718.95 2597
3719.53 2549
3720.10 2641
3720.68 2610
3721.25 2660
3721.83 2769
3722.40 2830
3722.98 2902
3723.55 3223
3724.13 3294
3724.71 3278
3725.28 2954
3725.86 2968
3726.43 2835
3727.01 2802
3727.58 2698
3728.16 2597
3728.74 2830
3729.31 2782
3729.89 2902
3730.46 2921
3731.04 2713
3731.62 3059
3732.19 3471
3732.77 3696
3733.34 3600
3733.92 3708
3734.50 3813
3735.07 3918
3735.65 4032
3736.23 3919
3736.80 3850
3737.38 3852
3737.96 3393
3738.53 3201
3739.11 2935
3739.69 2721
3740.26 2720
3740.84 2771
3741.42 2699
3741.99 2454
3742.57 2459
3743.15 2603
3743.73 2623
3744.30 2436
3744.88 2441
3745.46 2382
3746.03 2507
3746.61 2338
3747.19 2471
3747.77 2389
3748.34 2465
3748.92 2453
3749.50 2186
3750.08 2391
3750.65 2473
3751.23 2563
3751.81 2519
3752.39 2421
3752.96 2539
3753.54 2417
3754.12 2340
3754.70 2258
3755.28 2378
3755.85 2237
3756.43 2221
3757.01 2437
3757.59 2629
3758.17 2339
3758.74 2257
3759.32 2560
3759.90 2541
3760.48 2586
3761.06 2618
3761.64 2690
3762.22 2804
3762.79 2845
3763.37 2573
3763.95 2633
3764.53 2697
3765.11 2833
3765.69 2611
3766.27 2651
3766.84 2617
3767.42 2666
3768.00 2759
3768.58 2730
3769.16 2963
3769.74 3177
3770.32 3018
3770.90 3273
3771.48 3628
3772.06 3549
3772.64 3686
3773.22 3711
3773.79 3473
3774.37 3496
3774.95 3439
3775.53 3066
3776.11 3106
3776.69 2719
3777.27 2973
3777.85 2656
3778.43 2400
3779.01 2432
3779.59 2461
3780.17 2478
3780.75 2394
3781.33 2380
3781.91 2312
3782.49 2629
3783.07 2729
3783.65 2701
3784.23 2588
3784.81 2579
3785.39 2658
3785.97 2579
3786.55 2636
3787.13 2757
3787.71 2549
3788.29 2547
3788.87 2550
3789.46 2463
3790.04 2587
3790.62 2575
3791.20 2537
3791.78 2526
3792.36 2573
3792.94 2489
3793.52 2410
3794.10 2261
3794.68 2410
3795.26 2572
3795.84 2408
3796.43 2355
3797.01 2423
3797.59 2353
3798.17 2354
3798.75 2401
3799.33 2345
3799.91 2321
3800.50 2363
3801.08 2443
3801.66 2625
3802.24 2583
3802.82 2436
3803.40 2764
3803.98 2726
3804.57 2622
3805.15 2550
3805.73 2780
3806.31 2747
3806.89 2685
3807.48 2780
3808.06 2796
3808.64 2785
3809.22 2925
3809.80 2842
3810.39 2780
3810.97 2949
3811.55 3050
3812.13 2931
3812.72 2984
3813.30 2919
3813.88 2943
3814.46 2965
3815.05 2965
3815.63 3062
3816.21 3163
3816.79 2681
3817.38 2696
3817.96 2698
3818.54 2512
3819.13 2452
3819.71 2605
3820.29 2606
3820.87 2336
3821.46 2363
3822.04 2393
3822.62 2320
3823.21 2370
3823.79 2155
3824.37 2322
3824.96 2373
3825.54 2330
3826.12 2296
3826.71 2105
3827.29 2163
3827.87 2375
3828.46 2285
3829.04 2319
3829.62 2225
3830.21 2240
3830.79 2167
3831.38 2167
3831.96 2218
3832.54 2232
3833.13 2094
3833.71 2184
3834.30 2296
3834.88 2295
3835.46 2151
3836.05 1976
3836.63 2044
3837.22 1955
3837.80 2074
3838.38 2061
3838.97 2034
3839.55 2027
3840.14 1947
3840.72 2060
3841.31 1983
3841.89 1952
3842.48 2198
3843.06 2047
3843.65 1928
3844.23 2062
3844.82 2155
3845.40 2040
3845.99 2120
3846.57 2344
3847.16 2301
3847.74 2292
3848.33 2258
3848.91 2246
3849.50 2354
3850.08 2058
3850.67 2091
3851.25 2218
3851.84 1954
3852.42 2149
3853.01 2199
3853.59 1952
3854.18 2181
3854.76 2435
3855.35 2354
3855.94 2128
3856.52 2087
3857.11 2261
3857.69 2387
3858.28 2558
3858.87 2742
3859.45 2733
3860.04 3054
3860.62 3146
3861.21 3173
3861.80 3534
3862.38 3965
3862.97 3894
3863.55 4025
3864.14 4026
3864.73 3810
3865.31 3847
3865.90 3746
3866.49 3323
3867.07 3079
3867.66 3157
3868.25 3150
3868.83 2967
3869.42 2769
3870.01 2842
3870.59 2911
3871.18 3079
3871.77 2818
3872.35 3233
3872.94 3010
3873.53 3105
3874.11 3594
3874.70 3835
3875.29 3829
3875.88 3966
3876.46 3889
3877.05 3944
3877.64 3998
3878.22 3937
3878.81 3878
3879.40 3767
3879.99 3632
3880.57 3579
3881.16 3219
3881.75 3036
3882.34 2928
3882.93 2785
3883.51 2627
3884.10 2393
3884.69 2559
3885.28 2782
3885.86 2697
3886.45 2453
3887.04 2532
3887.63 2578
3888.22 2489
3888.81 2678
3889.39 2605
3889.98 2752
3890.57 2664
3891.16 2587
3891.75 2683
3892.34 2584
3892.92 2573
3893.51 2341
3894.10 2529
3894.69 2527
3895.28 2486
3895.87 2510
3896.46 2478
3897.04 2486
3897.63 2392
3898.22 2463
3898.81 2332
3899.40 2625
3899.99 2432
3900.58 2423
3901.17 2491
3901.76 2549
3902.35 2488
3902.93 2595
3903.52 2367
3904.11 2486
3904.70 2296
3905.29 2138
3905.88 2428
3906.47 2325
3907.06 2389
3907.65 2598
3908.24 2475
3908.83 2544
3909.42 2398
3910.01 2629
3910.60 2369
3911.19 2388
3911.78 2302
3912.37 2126
3912.96 1977
3913.55 1971
3914.14 2140
3914.73 1998
3915.32 2122
3915.91 2043
3916.50 2089
3917.09 2312
3917.68 2265
3918.27 2385
3918.86 2402
3919.45 2399
3920.04 2315
3920.63 2285
3921.22 2262
3921.81 2416
3922.40 2459
3923.00 2380
3923.59 2237
3924.18 2345
3924.77 2263
3925.36 2188
3925.95 2253
3926.54 2320
3927.13 2194
3927.72 2240
3928.31 2137
3928.91 2083
3929.50 2237
3930.09 2202
3930.68 2130
3931.27 2301
3931.86 2143
3932.45 2016
3933.05 2054
3933.64 1869
3934.23 1814
3934.82 1906
3935.41 2108
3936.00 2136
3936.60 2243
3937.19 2050
3937.78 2042
3938.37 2155
3938.96 2103
3939.55 2127
3940.15 2348
3940.74 2201
3941.33 2166
3941.92 2121
3942.52 2166
3943.11 2054
3943.70 2245
3944.29 2440
3944.89 2194
3945.48 2027
3946.07 1909
3946.66 2059
3947.26 2032
3947.85 2116
3948.44 1946
3949.03 2041
3949.63 2011
3950.22 2187
3950.81 2086
3951.40 2118
3952.00 2134
3952.59 2126
3953.18 1825
3953.78 2236
3954.37 2047
3954.96 2113
3955.56 2206
3956.15 2191
3956.74 1971
3957.34 2277
3957.93 2380
3958.52 2372
3959.12 2223
3959.71 2407
3960.30 2516
3960.90 2422
3961.49 2378
3962.08 2247
3962.68 2336
3963.27 2090
3963.87 2269
3964.46 2188
3965.05 2181
3965.65 2086
3966.24 2173
3966.84 2060
3967.43 2078
3968.02 2301
3968.62 2361
3969.21 2505
3969.81 2357
3970.40 2284
3971.00 2412
3971.59 2193
3972.18 2252
3972.78 2216
3973.37 2270
3973.97 2277
3974.56 2313
3975.16 2099
3975.75 2184
3976.35 2327
3976.94 2333
3977.54 2453
3978.13 2551
3978.73 2589
3979.32 2745
3979.92 2643
3980.51 2644
3981.11 2561
3981.70 2197
3982.30 2319
3982.89 2223
3983.49 2234
3984.08 2052
3984.68 2198
3985.27 2155
3985.87 2028
3986.46 2194
3987.06 2276
3987.66 2315
3988.25 2213
3988.85 2270
3989.44 2332
3990.04 2280
3990.63 2131
3991.23 2180
3991.83 2275
3992.42 2356
3993.02 2259
3993.61 2096
3994.21 2008
3994.81 2159
3995.40 2351
3996.00 2360
3996.60 2443
3997.19 2241
3997.79 2241
3998.38 2236
3998.98 2263
3999.58 2187
4000.17 2139
4000.77 2200
4001.37 2121
4001.96 2149
4002.56 2242
4003.16 2110
4003.75 2241
4004.35 2226
4004.95 2243
4005.54 2320
4006.14 2347
4006.74 2341
4007.34 2397
4007.93 2475
4008.53 2316
4009.13 2275
4009.72 2235
4010.32 2331
4010.92 2292
4011.52 2340
4012.11 2472
4012.71 2330
4013.31 2341
4013.91 2228
4014.50 2238
4015.10 2355
4015.70 2281
4016.30 2312
4016.90 2583
4017.49 2551
4018.09 2384
4018.69 2385
4019.29 2487
4019.89 2394
4020.48 2439
4021.08 2414
4021.68 2375
4022.28 2233
4022.88 2199
4023.47 2195
4024.07 2155
4024.67 2139
4025.27 2363
4025.87 2566
4026.47 2558
4027.06 2547
4027.66 2538
4028.26 2445
4028.86 2582
4029.46 2511
4030.06 2614
4030.66 2488
4031.26 2479
4031.85 2650
4032.45 2794
4033.05 2901
4033.65 2628
4034.25 2650
4034.85 2803
4035.45 2503
4036.05 2643
4036.65 2841
4037.25 2699
4037.85 2608
4038.45 2350
4039.05 2164
4039.64 2064
4040.24 2217
4040.84 2012
4041.44 1854
4042.04 2150
4042.64 2085
4043.24 2031
4043.84 2053
4044.44 2139
4045.04 2052
4045.64 2039
4046.24 2281
4046.84 2388
4047.44 2455
4048.04 2516
4048.64 2450
4049.24 2599
4049.84 2595
4050.44 2322
4051.04 2375
4051.64 2429
4052.24 2320
4052.84 2410
4053.45 2349
4054.05 2241
4054.65 2325
4055.25 2266
4055.85 2213
4056.45 2291
4057.05 2199
4057.65 2183
4058.25 2218
4058.85 2200
4059.45 2181
4060.05 2011
4060.66 1965
4061.26 1943
4061.86 2084
4062.46 2028
4063.06 1967
4063.66 1778
4064.26 1928
4064.86 2086
4065.47 2033
4066.07 2081
4066.67 2137
4067.27 1883
4067.87 1922
4068.47 2102
4069.07 1988
4069.68 1970
4070.28 1882
4070.88 1869
4071.48 1900
4072.08 2219
4072.69 2160
4073.29 2114
4073.89 2044
4074.49 2107
4075.09 2017
4075.70 2020
4076.30 1961
4076.90 2000
4077.50 2089
4078.11 2153
4078.71 1966
4079.31 2104
4079.91 2017
4080.51 2045
4081.12 2048
4081.72 2053
4082.32 2048
4082.93 2068
4083.53 2094
4084.13 2234
4084.73 2062
4085.34 2147
4085.94 2165
4086.54 1990
4087.15 1979
4087.75 2054
4088.35 2040
4088.95 2036
4089.56 2157
4090.16 2095
4090.76 2033
4091.37 1957
4091.97 1893
4092.57 1955
4093.18 1945
4093.78 1923
4094.39 1854
4094.99 1781
4095.59 1908
4096.20 2056
4096.80 2051
4097.40 2020
4098.01 1832
4098.61 1872
4099.22 2000
4099.82 2026
4100.42 1752
4101.03 1786
4101.63 1821
4102.24 1995
4102.84 1969
4103.44 1753
4104.05 1906
4104.65 1874
4105.26 1912
4105.86 1990
4106.47 1832
4107.07 1929
4107.67 1876
4108.28 1926
4108.88 1962
4109.49 2002
4110.09 1920
4110.70 1916
4111.30 1981
4111.91 2035
4112.51 2106
4113.12 2130
4113.72 2226
4114.33 1983
4114.93 2008
4115.54 1996
4116.14 1998
4116.75 1980
4117.35 1935
4117.96 1964
4118.56 1959
4119.17 1836
4119.77 1833
4120.38 2005
4120.99 1926
4121.59 1828
4122.20 1897
4122.80 1946
4123.41 1835
4124.01 1855
4124.62 1902
4125.23 2135
4125.83 1995
4126.44 2111
4127.04 1979
4127.65 1895
4128.26 1843
4128.86 1855
4129.47 1992
4130.07 1890
4130.68 1920
4131.29 1809
4131.89 1714
4132.50 1740
4133.11 1839
4133.71 2002
4134.32 1911
4134.92 2098
4135.53 2129
4136.14 2089
4136.74 2058
4137.35 2089
4137.96 2100
4138.56 2083
4139.17 2113
4139.78 2117
4140.39 2228
4140.99 2267
4141.60 2089
4142.21 2286
4142.81 2220
4143.42 2158
4144.03 2318
4144.64 2374
4145.24 2258
4145.85 2219
4146.46 2286
4147.06 2237
4147.67 2078
4148.28 2046
4148.89 2008
4149.49 2063
4150.10 2147
4150.71 1883
4151.32 1869
4151.93 1898
4152.53 1853
4153.14 1853
4153.75 1936
4154.36 2034
4154.97 1943
4155.57 1991
4156.18 1826
4156.79 1729
4157.40 1892
4158.01 2083
4158.61 1964
4159.22 1894
4159.83 1788
4160.44 1831
4161.05 1867
4161.66 2063
4162.26 2002
4162.87 2002
4163.48 2116
4164.09 2076
4164.70 2076
4165.31 2239
4165.92 2295
4166.53 2250
4167.13 2340
4167.74 2408
4168.35 2291
4168.96 2175
4169.57 2135
4170.18 2146
4170.79 2168
4171.40 2261
4172.01 2036
4172.62 2110
4173.23 2068
4173.84 2045
4174.44 2069
4175.05 2129
4175.66 2322
4176.27 2139
4176.88 2237
4177.49 2278
4178.10 2353
4178.71 2265
4179.32 2256
4179.93 2237
4180.54 2273
4181.15 2067
4181.76 2132
4182.37 2044
4182.98 1945
4183.59 1915
4184.20 1974
4184.81 2140
4185.42 1964
4186.03 2192
4186.64 2076
4187.25 2022
4187.86 1945
4188.47 1935
4189.08 2057
4189.70 2221
4190.31 2177
4190.92 2054
4191.53 2093
4192.14 2321
4192.75 2419
4193.36 2461
4193.97 2552
4194.58 2477
4195.19 2496
4195.80 2533
4196.41 2522
4197.03 2608
4197.64 2502
4198.25 2689
4198.86 2539
4199.47 2590
4200.08 2427
4200.69 2427
4201.30 2519
4201.92 2421
4202.53 2204
4203.14 2108
4203.75 2143
4204.36 2166
4204.97 2192
4205.58 2069
4206.20 2070
4206.81 1994
4207.42 1911
4208.03 1918
4208.64 2148
4209.26 2118
4209.87 2031
4210.48 2123
4211.09 2143
4211.70 2251
4212.32 2100
4212.93 2343
4213.54 2376
4214.15 2356
4214.77 2258
4215.38 2336
4215.99 2363
4216.60 2451
4217.22 2601
4217.83 2444
4218.44 2591
4219.05 2736
4219.67 2765
4220.28 3030
4220.89 3042
4221.50 3141
4222.12 3369
4222.73 3677
4223.34 3903
4223.96 3939
4224.57 4262
4225.18 4463
4225.80 5036
4226.41 5264
4227.02 5735
4227.64 6529
4228.25 6952
4228.86 7442
4229.48 7900
4230.09 7729
4230.70 7377
4231.32 6997
4231.93 6269
4232.54 5578
4233.16 4959
4233.77 4304
4234.39 3928
4235.00 3880
4235.61 3454
4236.23 3348
4236.84 3141
4237.45 3461
4238.07 3265
4238.68 3045
4239.30 3094
4239.91 3207
4240.53 3123
4241.14 3096
4241.75 3158
4242.37 3069
4242.98 2861
4243.60 2919
4244.21 2933
4244.83 2874
4245.44 2838
4246.06 2918
4246.67 2944
4247.29 2938
4247.90 3007
4248.51 2799
4249.13 2638
4249.74 3035
4250.36 2922
4250.97 2907
4251.59 2988
4252.20 2885
4252.82 2878
4253.44 2923
4254.05 2896
4254.67 2997
4255.28 2868
4255.90 2908
4256.51 2761
4257.13 2731
4257.74 2795
4258.36 2613
4258.97 2537
4259.59 2528
4260.21 2692
4260.82 2635
4261.44 2636
4262.05 2315
4262.67 2359
4263.28 2619
4263.90 2464
4264.52 2575
4265.13 2444
4265.75 2309
4266.36 2533
4266.98 2587
4267.60 2798
4268.21 2790
4268.83 2646
4269.45 2674
4270.06 2645
4270.68 2495
4271.29 2383
4271.91 2346
4272.53 2266
4273.14 2273
4273.76 2346
4274.38 2641
4274.99 2603
4275.61 2295
4276.23 2468
4276.85 2327
4277.46 2528
4278.08 2648
4278.70 2516
4279.31 2396
4279.93 2478
4280.55 2417
4281.16 2341
4281.78 2184
4282.40 2186
4283.02 2309
4283.63 2187
4284.25 2050
4284.87 2118
4285.49 2104
4286.10 2094
4286.72 2239
4287.34 2338
4287.96 2154
4288.57 2112
4289.19 2288
4289.81 2402
4290.43 2253
4291.05 2214
4291.66 2272
4292.28 2344
4292.90 2078
4293.52 2103
4294.14 2101
4294.75 2186
4295.37 2206
4295.99 2231
4296.61 2157
4297.23 2107
4297.85 2073
4298.46 2168
4299.08 2038
4299.70 2163
4300.32 2101
4300.94 2119
4301.56 1924
4302.18 2141
4302.79 2091
4303.41 2399
4304.03 2204
4304.65 2204
4305.27 2095
4305.89 2320
4306.51 2382
4307.13 2239
4307.75 2101
4308.36 2093
4308.98 2101
4309.60 2094
4310.22 2056
4310.84 1963
4311.46 1802
4312.08 1859
4312.70 1967
4313.32 1937
4313.94 2101
4314.56 2237
4315.18 2154
4315.80 2392
4316.42 2371
4317.04 2277
4317.66 2180
4318.28 2098
4318.90 2175
4319.52 1956
4320.14 2279
4320.76 2312
4321.38 2163
4322.00 2053
4322.62 2337
4323.24 2290
4323.86 2241
4324.48 2160
4325.10 2145
4325.72 2049
4326.34 2255
4326.96 2233
4327.58 2270
4328.20 2409
4328.82 2323
4329.44 2277
4330.06 2149
4330.68 2217
4331.30 2327
4331.93 2301
4332.55 2430
4333.17 2295
4333.79 2413
4334.41 2531
4335.03 2644
4335.65 2858
4336.27 3154
4336.89 3319
4337.51 3301
4338.14 3367
4338.76 3520
4339.38 3753
4340.00 3767
4340.62 3357
4341.24 3349
4341.86 3427
4342.49 3400
4343.11 3389
4343.73 3610
4344.35 3607
4344.97 4027
4345.60 4550
4346.22 5181
4346.84 5474
4347.46 5681
4348.08 5923
4348.70 5730
4349.33 5648
4349.95 5300
4350.57 4574
4351.19 4392
4351.82 3831
4352.44 3243
4353.06 3323
4353.68 2955
4354.31 2872
4354.93 2680
4355.55 2690
4356.17 2490
4356.80 2453
4357.42 2513
4358.04 2598
4358.66 2513
4359.29 2481
4359.91 2616
4360.53 2583
4361.16 2731
4361.78 2375
4362.40 2446
4363.02 2394
4363.65 2488
4364.27 2334
4364.89 2326
4365.52 2232
4366.14 2149
4366.76 2366
4367.39 2278
4368.01 2426
4368.63 2345
4369.26 2151
4369.88 2251
4370.50 2444
4371.13 2210
4371.75 2100
4372.38 2252
4373.00 2221
4373.62 2107
4374.25 2150
4374.87 2119
4375.49 2248
4376.12 2251
4376.74 2195
4377.37 2331
4377.99 2349
4378.62 2391
4379.24 2373
4379.86 2373
4380.49 2495
4381.11 2605
4381.74 2486
4382.36 2515
4382.99 2517
4383.61 2472
4384.24 2689
4384.86 2531
4385.48 2376
4386.11 2407
4386.73 2299
4387.36 2373
4387.98 2450
4388.61 2436
4389.23 2585
4389.86 2747
4390.48 2743
4391.11 2527
4391.73 2544
4392.36 2732
4392.98 2744
4393.61 2721
4394.23 2846
4394.86 3137
4395.49 3350
4396.11 3766
4396.74 3603
4397.36 3589
4397.99 3528
4398.61 3653
4399.24 3520
4399.86 3756
4400.49 3489
4401.12 3386
4401.74 3368
4402.37 3036
4402.99 2895
4403.62 2846
4404.25 3040
4404.87 3197
4405.50 2953
4406.12 3099
4406.75 3188
4407.38 2880
4408.00 2642
4408.63 2977
4409.25 2690
4409.88 2634
4410.51 2560
4411.13 2509
4411.76 2727
4412.39 2863
4413.01 2862
4413.64 2877
4414.27 2416
4414.89 2615
4415.52 2462
4416.15 2523
4416.77 2405
4417.40 2347
4418.03 2441
4418.66 2393
4419.28 2413
4419.91 2398
4420.54 2291
4421.16 2184
4421.79 2335
4422.42 2499
4423.05 2309
4423.67 2150
4424.30 2232
4424.93 2047
4425.56 2087
4426.18 2324
4426.81 2151
4427.44 1959
4428.07 1959
4428.69 2064
4429.32 2166
4429.95 1959
4430.58 2027
4431.21 2088
4431.83 1933
4432.46 1871
4433.09 2092
4433.72 2039
4434.35 2206
4434.97 2105
4435.60 2300
4436.23 2370
4436.86 2226
4437.49 2327
4438.12 2308
4438.74 2167
4439.37 2160
4440.00 2167
4440.63 2155
4441.26 2239
4441.89 1963
4442.52 1958
4443.14 2013
4443.77 1931
4444.40 1966
4445.03 1939
4445.66 1970
4446.29 1874
4446.92 1892
4447.55 1814
4448.18 1896
4448.81 2204
4449.44 1963
4450.06 2044
4450.69 2106
4451.32 2017
4451.95 2072
4452.58 2075
4453.21 2033
4453.84 2015
4454.47 1813
4455.10 2083
4455.73 2282
4456.36 2151
4456.99 2034
4457.62 2202
4458.25 2280
4458.88 2360
4459.51 2052
4460.14 1990
4460.77 2266
4461.40 1991
4462.03 1918
4462.66 1859
4463.29 1841
4463.92 1931
4464.55 1803
4465.18 1779
4465.81 1832
4466.44 1836
4467.07 1865
4467.70 1803
4468.33 1897
4468.96 1944
4469.59 1983
4470.22 1887
4470.86 1941
4471.49 1793
4472.12 1766
4472.75 1801
4473.38 1685
4474.01 1714
4474.64 1678
4475.27 1651
4475.90 1816
4476.53 1785
4477.16 1884
4477.80 1873
4478.43 1885
4479.06 1753
4479.69 1842
4480.32 1843
4480.95 1676
4481.58 1899
4482.22 1878
4482.85 1844
4483.48 1861
4484.11 2071
4484.74 1951
4485.37 1973
4486.01 2034
4486.64 2105
4487.27 2073
4487.90 2048
4488.53 2039
4489.17 1935
4489.80 1900
4490.43 2012
4491.06 1969
4491.69 1977
4492.33 1933
4492.96 1849
4493.59 1911
4494.22 1810
4494.86 1781
4495.49 1776
4496.12 2020
4496.75 2014
4497.39 1945
4498.02 1890
4498.65 2080
4499.28 2138
4499.92 2191
4500.55 2285
4501.18 2293
4501.82 2374
4502.45 2139
4503.08 2386
4503.71 2386
4504.35 2593
4504.98 2459
4505.61 2280
4506.25 2254
4506.88 2348
4507.51 2120
4508.15 2043
4508.78 1948
4509.41 2001
4510.05 1964
4510.68 1925
4511.31 2019
4511.95 2020
4512.58 1987
4513.22 1961
4513.85 1841
4514.48 2006
4515.12 1988
4515.75 1968
4516.39 1909
4517.02 1878
4517.65 1988
4518.29 1861
4518.92 1922
4519.56 1840
4520.19 1687
4520.82 1895
4521.46 1818
4522.09 1814
4522.73 1778
4523.36 1773
4524.00 1792
4524.63 1687
4525.27 1764
4525.90 1954
4526.53 2079
4527.17 2046
4527.80 2152
4528.44 2190
4529.07 2372
4529.71 2639
4530.34 2977
4530.98 3198
4531.61 3540
4532.25 3778
4532.88 3792
4533.52 3753
4534.15 3503
4534.79 3550
4535.42 3509
4536.06 3050
4536.69 2925
4537.33 2866
4537.97 2599
4538.60 2351
4539.24 2195
4539.87 1996
4540.51 1949
4541.14 1919
4541.78 1784
4542.42 1862
4543.05 1907
4543.69 1829
4544.32 1810
4544.96 1873
4545.59 1834
4546.23 1861
4546.87 1921
4547.50 1989
4548.14 2040
4548.78 1912
4549.41 1876
4550.05 1762
4550.68 1765
4551.32 1776
4551.96 1863
4552.59 1873
4553.23 1847
4553.87 1831
4554.50 1795
4555.14 1822
4555.78 1690
4556.41 1769
4557.05 1888
4557.69 1753
4558.32 1812
4558.96 1768
4559.60 1641
4560.24 1730
4560.87 1831
4561.51 1832
4562.15 1732
4562.78 1801
4563.42 1734
4564.06 1690
4564.70 1669
4565.33 1703
4565.97 1664
4566.61 1980
4567.25 1867
4567.88 1782
4568.52 1876
4569.16 1986
4569.80 1998
4570.43 1885
4571.07 1942
4571.71 1832
4572.35 1967
4572.98 1918
4573.62 1732
4574.26 1793
4574.90 1745
4575.54 1885
4576.18 1977
4576.81 1948
4577.45 1784
4578.09 1717
4578.73 1609
4579.37 1800
4580.00 1958
4580.64 1915
4581.28 1811
4581.92 1825
4582.56 1884
4583.20 1996
4583.84 1954
4584.47 2068
4585.11 2016
4585.75 1995
4586.39 1920
4587.03 1949
4587.67 1920
4588.31 1951
4588.95 2040
4589.59 2117
4590.23 2177
4590.86 2273
4591.50 2230
4592.14 2267
4592.78 2165
4593.42 2245
4594.06 2275
4594.70 2332
4595.34 1948
4595.98 2086
4596.62 2148
4597.26 1929
4597.90 2144
4598.54 2162
4599.18 2064
4599.82 1946
4600.46 2092
4601.10 2353
4601.74 2495
4602.38 2594
4603.02 2525
4603.66 2286
4604.30 2307
4604.94 2125
4605.58 2091
4606.22 2203
4606.86 2298
4607.50 2150
4608.14 2082
4608.78 2211
4609.42 2164
4610.06 2049
4610.70 2012
4611.34 2053
4611.98 2071
4612.62 2063
4613.26 1965
4613.90 2059
4614.54 1928
4615.19 1933
4615.83 2053
4616.47 1901
4617.11 1872
4617.75 1793
4618.39 1784
4619.03 1763
4619.67 1782
4620.31 1913
4620.96 1889
4621.60 1774
4622.24 1908
4622.88 1841
4623.52 1938
4624.16 1859
4624.80 1881
4625.45 1889
4626.09 1644
4626.73 1772
4627.37 1742
4628.01 1602
4628.65 1743
4629.30 1877
4629.94 1996
4630.58 1988
4631.22 1899
4631.86 1991
4632.51 2068
4633.15 1890
4633.79 1918
4634.43 1811
4635.07 1976
4635.72 2056
4636.36 1996
4637.00 2268
4637.64 2155
4638.29 2241
4638.93 2256
4639.57 2301
4640.21 2570
4640.86 2522
4641.50 2251
4642.14 2410
4642.78 2381
4643.43 2380
4644.07 2132
4644.71 2069
4645.36 2152
4646.00 2175
4646.64 2068
4647.29 2002
4647.93 1873
4648.57 2034
4649.21 2030
4649.86 1995
4650.50 1985
4651.14 2072
4651.79 2076
4652.43 2138
4653.07 2191
4653.72 2074
4654.36 2066
4655.01 2118
4655.65 2106
4656.29 2044
4656.94 1881
4657.58 1923
4658.22 1861
4658.87 1770
4659.51 1637
4660.16 1700
4660.80 1861
4661.44 1759
4662.09 1695
4662.73 1743
4663.38 1727
4664.02 1839
4664.67 1868
4665.31 1818
4665.95 1696
4666.60 1635
4667.24 1714
4667.89 1769
4668.53 1691
4669.18 1647
4669.82 1823
4670.47 1693
4671.11 1675
4671.76 1625
4672.40 1815
4673.04 1675
4673.69 1639
4674.33 1725
4674.98 1798
4675.62 1842
4676.27 2011
4676.92 1778
4677.56 1663
4678.21 1726
4678.85 1710
4679.50 1838
4680.14 1830
4680.79 1873
4681.43 1766
4682.08 1860
4682.72 1981
4683.37 2216
4684.01 1913
4684.66 1842
4685.31 1873
4685.95 1912
4686.60 1850
4687.24 1891
4687.89 1875
4688.54 1831
4689.18 1731
4689.83 1827
4690.47 1708
4691.12 1737
4691.77 1802
4692.41 1917
4693.06 1886
4693.70 1939
4694.35 1819
4695.00 1953
4695.64 1818
4696.29 2013
4696.94 2454
4697.58 2374
4698.23 2524
4698.88 2689
4699.52 2527
4700.17 2714
4700.82 2717
4701.46 2526
4702.11 2690
4702.76 2393
4703.40 2217
4704.05 2207
4704.70 2077
4705.35 2058
4705.99 1930
4706.64 2043
4707.29 1932
4707.93 1948
4708.58 1940
4709.23 1995
4709.88 2233
4710.52 2015
4711.17 2106
4711.82 2046
4712.47 1943
4713.11 2023
4713.76 2058
4714.41 2165
4715.06 1957
4715.70 2027
4716.35 1904
4717.00 1941
4717.65 1904
4718.30 2099
4718.94 1918
4719.59 1870
4720.24 1754
4720.89 1762
4721.54 1908
4722.19 2094
4722.83 1933
4723.48 1956
4724.13 2038
4724.78 2040
4725.43 2126
4726.08 2131
4726.72 1969
4727.37 2124
4728.02 1958
4728.67 2005
4729.32 2192
4729.97 2252
4730.62 2077
4731.27 1912
4731.91 1811
4732.56 1993
4733.21 1828
4733.86 1823
4734.51 1763
4735.16 1772
4735.81 1723
4736.46 1832
4737.11 1946
4737.76 1755
4738.41 2008
4739.06 1984
4739.70 1820
4740.35 1709
4741.00 1850
4741.65 1956
4742.30 1865
4742.95 1882
4743.60 1913
4744.25 1817
4744.90 1707
4745.55 1881
4746.20 1800
4746.85 1915
4747.50 1853
4748.15 1819
4748.80 1854
4749.45 1973
4750.10 1996
4750.75 2095
4751.40 2157
4752.05 2025
4752.70 2183
4753.35 2284
4754.00 2166
4754.65 2258
4755.31 2211
4755.96 2186
4756.61 2195
4757.26 2049
4757.91 1942
4758.56 1981
4759.21 1937
4759.86 1904
4760.51 1702
4761.16 1703
4761.81 1824
4762.46 1861
4763.11 1910
4763.77 2016
4764.42 2088
4765.07 2076
4765.72 2076
4766.37 2317
4767.02 2381
4767.67 2746
4768.33 2635
4768.98 2532
4769.63 2620
4770.28 2515
4770.93 2300
4771.58 1941
4772.23 1996
4772.89 2028
4773.54 1929
4774.19 1984
4774.84 1745
4775.49 1838
4776.15 1658
4776.80 1724
4777.45 1936
4778.10 1880
4778.75 1890
4779.41 2102
4780.06 1974
4780.71 2058
4781.36 2065
4782.02 2094
4782.67 2133
4783.32 2132
4783.97 1984
4784.63 2000
4785.28 1961
4785.93 1987
4786.58 1935
4787.24 1873
4787.89 1858
4788.54 1908
4789.19 1944
4789.85 1711
4790.50 1669
4791.15 1749
4791.81 1859
4792.46 1779
4793.11 1595
4793.77 1773
4794.42 1787
4795.07 1755
4795.72 1809
4796.38 1711
4797.03 1737
4797.69 1668
4798.34 1795
4798.99 1742
4799.65 1656
4800.30 1660
4800.95 1596
4801.61 1925
4802.26 1796
4802.91 1722
4803.57 1701
4804.22 1748
4804.88 1770
4805.53 1748
4806.18 1732
4806.84 2018
4807.49 1926
4808.15 1797
4808.80 1835
4809.45 1859
4810.11 1685
4810.76 1645
4811.42 1619
4812.07 1742
4812.73 1724
4813.38 1718
4814.04 1759
4814.69 1760
4815.34 1785
4816.00 1857
4816.65 1905
4817.31 1883
4817.96 1911
4818.62 1909
4819.27 1926
4819.93 1943
4820.58 2041
4821.24 1961
4821.89 1969
4822.55 2063
4823.20 2234
4823.86 2379
4824.51 2360
4825.17 2374
4825.82 2333
4826.48 2477
4827.14 2375
4827.79 2468
4828.45 2575
4829.10 2393
4829.76 2323
4830.41 2235
4831.07 2155
4831.72 2094
4832.38 2075
4833.04 2238
4833.69 2213
4834.35 2167
4835.00 2427
4835.66 2606
4836.32 2682
4836.97 2535
4837.63 2720
4838.28 2748
4838.94 2693
4839.60 2717
4840.25 2622
4840.91 2683
4841.57 2851
4842.22 2549
4842.88 2547
4843.54 2390
4844.19 2421
4844.85 2567
4845.51 2575
4846.16 2667
4846.82 2588
4847.48 2623
4848.13 2782
4848.79 2820
4849.45 3177
4850.10 3367
4850.76 3406
4851.42 3351
4852.07 3222
4852.73 3373
4853.39 3579
4854.05 3640
4854.70 3556
4855.36 3558
4856.02 3373
4856.68 3532
4857.33 3464
4857.99 3404
4858.65 3500
4859.31 3392
4859.96 3401
4860.62 3497
4861.28 3424
4861.94 3351
4862.59 3106
4863.25 3186
4863.91 3007
4864.57 2865
4865.23 2841
4865.88 2773
4866.54 2591
4867.20 2678
4867.86 2840
4868.52 2793
4869.18 2929
4869.83 2781
4870.49 2989
4871.15 2705
4871.81 2641
4872.47 2848
4873.13 2867
4873.78 2708
4874.44 2645
4875.10 2756
4875.76 2488
4876.42 2577
4877.08 2563
4877.74 2628
4878.40 2749
4879.06 2675
4879.71 2722
4880.37 2583
4881.03 2761
4881.69 2621
4882.35 2543
4883.01 2320
4883.67 2406
4884.33 2449
4884.99 2083
4885.65 2270
4886.31 2314
4886.97 2192
4887.63 2251
4888.29 2298
4888.94 2373
4889.60 2492
4890.26 2497
4890.92 2549
4891.58 2580
4892.24 2831
4892.90 2842
4893.56 2806
4894.22 2654
4894.88 2692
4895.54 2563
4896.20 2585
4896.86 2455
4897.52 2343
4898.18 2238
4898.84 2244
4899.50 2257
4900.17 2383
4900.83 2464
4901.49 2338
4902.15 2369
4902.81 2308
4903.47 2470
4904.13 2230
4904.79 2186
4905.45 2169
4906.11 2314
4906.77 2198
4907.43 1973
4908.09 2167
4908.75 2076
4909.42 1978
4910.08 2113
4910.74 2160
4911.40 2036
4912.06 1849
4912.72 1954
4913.38 1929
4914.04 1940
4914.70 1863
4915.37 1903
4916.03 1926
4916.69 1974
4917.35 1903
4918.01 1800
4918.67 1795
4919.34 1813
4920.00 1765
4920.66 1816
4921.32 1740
4921.98 1908
4922.64 1807
4923.31 1800
4923.97 1867
4924.63 1736
4925.29 1882
4925.95 2047
4926.62 2084
4927.28 1941
4927.94 1883
4928.60 1973
4929.27 1915
4929.93 1932
4930.59 2102
4931.25 2262
4931.92 2159
4932.58 2194
4933.24 2295
4933.90 2217
4934.57 2302
4935.23 2194
4935.89 2141
4936.55 1965
4937.22 2015
4937.88 2009
4938.54 1908
4939.21 1933
4939.87 2025
4940.53 1917
4941.20 1975
4941.86 1933
4942.52 2062
4943.19 2004
4943.85 1874
4944.51 1791
4945.18 1700
4945.84 1823
4946.50 1873
4947.17 1876
4947.83 1740
4948.49 1867
4949.16 1734
4949.82 1700
4950.48 1736
4951.15 1686
4951.81 1765
4952.48 1748
4953.14 1667
4953.80 1631
4954.47 1663
4955.13 1687
4955.80 1721
4956.46 1591
4957.12 1775
4957.79 1778
4958.45 1702
4959.12 1789
4959.78 1894
4960.45 1924
4961.11 1886
4961.78 1986
4962.44 2199
4963.10 2228
4963.77 2359
4964.43 2355
4965.10 2534
4965.76 2580
4966.43 2749
4967.09 2318
4967.76 2190
4968.42 2187
4969.09 2140
4969.75 2018
4970.42 2012
4971.08 1913
4971.75 1834
4972.41 1988
4973.08 2081
4973.74 1920
4974.41 1915
4975.08 1800
4975.74 1869
4976.41 1827
4977.07 1686
4977.74 1756
4978.40 1915
4979.07 1914
4979.73 1889
4980.40 1995
4981.07 1897
4981.73 1920
4982.40 1982
4983.06 1703
4983.73 1638
4984.40 1745
4985.06 1987
4985.73 2018
4986.39 1972
4987.06 2181
4987.73 2202
4988.39 2269
4989.06 2418
4989.73 2536
4990.39 2504
4991.06 2439
4991.73 2467
4992.39 2401
4993.06 2288
4993.73 2141
4994.39 2043
4995.06 1939
4995.73 1822
4996.39 1806
4997.06 1674
4997.73 1766
4998.39 1623
4999.06 1580
4999.73 1559
5000.39 1554
5001.06 1684
5001.73 1705
5002.40 1648
5003.06 1706
5003.73 1687
5004.40 1670
5005.07 1776
5005.73 1766
5006.40 1778
5007.07 1645
5007.74 1545
5008.40 1755
5009.07 1623
5009.74 1644
5010.41 1633
5011.07 1634
5011.74 1614
5012.41 1657
5013.08 1589
5013.75 1625
5014.41 1640
5015.08 1601
5015.75 1590
5016.42 1625
5017.09 1773
5017.75 1875
5018.42 1720
5019.09 1747
5019.76 1783
5020.43 1729
5021.10 1842
5021.77 1872
5022.43 1859
5023.10 2203
5023.77 2071
5024.44 2057
5025.11 2044
5025.78 1982
5026.45 1898
5027.12 1828
5027.78 2001
5028.45 2033
5029.12 1861
5029.79 1740
5030.46 1662
5031.13 1715
5031.80 1524
5032.47 1620
5033.14 1630
5033.81 1621
5034.48 1642
5035.15 1738
5035.82 1651
5036.48 1479
5037.15 1612
5037.82 1549
5038.49 1510
5039.16 1716
5039.83 1611
5040.50 1629
5041.17 1695
5041.84 1569
5042.51 1685
5043.18 1709
5043.85 1636
5044.52 1552
5045.19 1657
5045.86 1640
5046.53 1619
5047.20 1602
5047.87 1542
5048.54 1540
5049.21 1659
5049.88 1847
5050.55 1840
5051.23 1627
5051.90 1741
5052.57 1774
5053.24 1707
5053.91 1737
5054.58 1788
5055.25 1807
5055.92 1563
5056.59 1704
5057.26 1746
5057.93 1594
5058.60 1601
5059.27 1579
5059.95 1446
5060.62 1472
5061.29 1513
5061.96 1656
5062.63 1447
5063.30 1346
5063.97 1446
5064.64 1674
5065.32 1582
5065.99 1519
5066.66 1597
5067.33 1495
5068.00 1505
5068.67 1621
5069.35 1457
5070.02 1372
5070.69 1558
5071.36 1512
5072.03 1597
5072.70 1510
5073.38 1467
5074.05 1595
5074.72 1542
5075.39 1585
5076.07 1453
5076.74 1457
5077.41 1550
5078.08 1617
5078.75 1664
5079.43 1683
5080.10 1776
5080.77 1811
5081.44 1718
5082.12 1708
5082.79 1929
5083.46 1883
5084.13 1746
5084.81 1761
5085.48 1675
5086.15 1577
5086.83 1759
5087.50 1691
5088.17 1630
5088.84 1691
5089.52 1607
5090.19 1568
5090.86 1665
5091.54 1793
5092.21 1822
5092.88 1877
5093.56 1732
5094.23 1745
5094.90 1832
5095.58 1664
5096.25 1668
5096.92 1695
5097.60 1677
5098.27 1720
5098.94 1589
5099.62 1606
5100.29 1576
5100.97 1773
5101.64 1714
5102.31 1791
5102.99 1940
5103.66 1838
5104.34 1896
5105.01 2101
5105.68 2273
5106.36 1980
5107.03 2217
5107.71 2170
5108.38 2037
5109.06 1944
5109.73 1716
5110.40 1750
5111.08 1906
5111.75 1715
5112.43 1606
5113.10 1509
5113.78 1609
5114.45 1807
5115.13 1782
5115.80 1490
5116.48 1674
5117.15 1698
5117.83 1804
5118.50 1938
5119.18 1979
5119.85 1908
5120.53 1930
5121.20 1887
5121.88 1940
5122.55 1968
5123.23 1775
5123.90 1488
5124.58 1484
5125.25 1695
5125.93 1664
5126.60 1693
5127.28 1800
5127.95 1759
5128.63 1982
5129.31 1800
5129.98 1680
5130.66 1608
5131.33 1626
5132.01 1602
5132.69 1759
5133.36 1705
5134.04 1805
5134.71 1763
5135.39 1710
5136.07 1827
5136.74 1708
5137.42 1678
5138.09 1705
5138.77 1526
5139.45 1721
5140.12 1641
5140.80 1632
5141.48 1665
5142.15 1634
5142.83 1695
5143.51 1594
5144.18 1655
5144.86 1723
5145.54 1523
5146.21 1674
5146.89 1504
5147.57 1483
5148.24 1601
5148.92 1621
5149.60 1749
5150.27 1566
5150.95 1501
5151.63 1425
5152.31 1607
5152.98 1532
5153.66 1467
5154.34 1481
5155.01 1558
5155.69 1528
5156.37 1341
5157.05 1379
5157.72 1398
5158.40 1324
5159.08 1302
5159.76 1424
5160.44 1415
5161.11 1397
5161.79 1441
5162.47 1417
5163.15 1391
5163.82 1393
5164.50 1503
5165.18 1612
5165.86 1445
5166.54 1491
5167.21 1588
5167.89 1714
5168.57 1632
5169.25 1473
5169.93 1522
5170.61 1425
5171.28 1420
5171.96 1516
5172.64 1388
5173.32 1415
5174.00 1418
5174.68 1399
5175.36 1499
5176.04 1541
5176.71 1700
5177.39 1498
5178.07 1333
5178.75 1468
5179.43 1537
5180.11 1554
5180.79 1531
5181.47 1609
5182.15 1683
5182.83 1682
5183.50 1637
5184.18 1509
5184.86 1614
5185.54 1616
5186.22 1438
5186.90 1389
5187.58 1467
5188.26 1530
5188.94 1400
5189.62 1478
5190.30 1259
5190.98 1277
5191.66 1471
5192.34 1335
5193.02 1326
5193.70 1437
5194.38 1331
5195.06 1468
5195.74 1431
5196.42 1446
5197.10 1478
5197.78 1504
5198.46 1330
5199.14 1445
5199.82 1576
5200.50 1437
5201.18 1371
5201.86 1434
5202.54 1523
5203.22 1580
5203.90 1506
5204.58 1491
5205.26 1565
5205.94 1555
5206.63 1565
5207.31 1575
5207.99 1416
5208.67 1702
5209.35 1677
5210.03 1639
5210.71 1762
5211.39 1822
5212.07 1780
5212.75 1801
5213.44 1889
5214.12 1797
5214.80 1811
5215.48 1674
5216.16 1585
5216.84 1493
5217.52 1615
5218.20 1665
5218.89 1719
5219.57 1820
5220.25 1701
5220.93 1732
5221.61 1699
5222.29 1577
5222.98 1639
5223.66 1577
5224.34 1452
5225.02 1573
5225.70 1611
5226.39 1593
5227.07 1616
5227.75 1597
5228.43 1632
5229.12 1594
5229.80 1565
5230.48 1473
5231.16 1461
5231.84 1621
5232.53 1689
5233.21 1607
5233.89 1601
5234.57 1596
5235.26 1525
5235.94 1648
5236.62 1627
5237.31 1652
5237.99 1671
5238.67 1749
5239.35 1669
5240.04 1602
5240.72 1674
5241.40 1675
5242.09 1694
5242.77 1746
5243.45 1675
5244.14 1666
5244.82 1577
5245.50 1587
5246.19 1489
5246.87 1438
5247.55 1601
5248.24 1696
5248.92 1699
5249.60 1649
5250.29 1640
5250.97 1878
5251.65 1785
5252.34 1788
5253.02 1829
5253.71 1883
5254.39 1864
5255.07 1731
5255.76 1669
5256.44 1627
5257.12 1565
5257.81 1548
5258.49 1704
5259.18 1532
5259.86 1713
5260.55 1630
5261.23 1523
5261.91 1738
5262.60 1779
5263.28 1600
5263.97 1684
5264.65 1570
5265.34 1596
5266.02 1658
5266.71 1651
5267.39 1760
5268.08 1615
5268.76 1638
5269.45 1547
5270.13 1526
5270.82 1615
5271.50 1586
5272.19 1615
5272.87 1646
5273.56 1516
5274.24 1549
5274.93 1659
5275.61 1635
5276.30 1500
5276.98 1475
5277.67 1573
5278.35 1560
5279.04 1606
5279.72 1669
5280.41 1778
5281.09 1931
5281.78 2120
5282.47 2149
5283.15 2048
5283.84 2047
5284.52 1999
5285.21 1944
5285.90 1854
5286.58 1821
5287.27 1722
5287.95 1568
5288.64 1648
5289.33 1745
5290.01 1715
5290.70 1586
5291.38 1558
5292.07 1576
5292.76 1643
5293.44 1685
5294.13 1487
5294.82 1595
5295.50 1689
5296.19 1686
5296.88 1640
5297.56 1642
5298.25 1708
5298.94 1813
5299.62 1676
5300.31 1658
5301.00 1644
5301.68 1595
5302.37 1499
5303.06 1483
5303.75 1572
5304.43 1616
5305.12 1683
5305.81 1656
5306.49 1720
5307.18 1763
5307.87 1683
5308.56 1698
5309.24 1831
5309.93 1754
5310.62 1765
5311.31 1767
5311.99 1946
5312.68 1798
5313.37 1814
5314.06 1852
5314.74 1829
5315.43 1701
5316.12 1625
5316.81 1695
5317.50 1675
5318.18 1759
5318.87 1807
5319.56 1750
5320.25 1940
5320.94 1977
5321.63 1998
5322.31 2036
5323.00 1972
5323.69 1842
5324.38 1738
5325.07 1767
5325.76 1713
5326.44 1742
5327.13 1740
5327.82 1629
5328.51 1703
5329.20 1756
5329.89 1681
5330.58 1786
5331.27 1755
5331.95 1706
5332.64 1743
5333.33 1775
5334.02 1810
5334.71 1796
5335.40 1781
5336.09 1701
5336.78 1698
5337.47 1736
5338.16 1740
5338.85 1715
5339.54 1631
5340.22 1706
5340.91 1790
5341.60 1610
5342.29 1649
5342.98 1556
5343.67 1606
5344.36 1706
5345.05 1810
5345.74 1773
5346.43 1830
5347.12 1798
5347.81 1816
5348.50 1860
5349.19 1870
5349.88 2011
5350.57 2031
5351.26 2229
5351.95 2394
5352.64 2401
5353.33 2427
5354.02 2412
5354.71 2270
5355.40 2222
5356.09 2070
5356.79 1960
5357.48 1835
5358.17 1736
5358.86 1595
5359.55 1662
5360.24 1657
5360.93 1591
5361.62 1553
5362.31 1580
5363.00 1536
5363.69 1759
5364.38 1551
5365.07 1494
5365.77 1447
5366.46 1560
5367.15 1494
5367.84 1456
5368.53 1487
5369.22 1634
5369.91 1533
5370.60 1447
5371.30 1354
5371.99 1462
5372.68 1608
5373.37 1597
5374.06 1654
5374.75 1580
5375.45 1471
5376.14 1521
5376.83 1636
5377.52 1609
5378.21 1531
5378.91 1597
5379.60 1699
5380.29 1897
5380.98 1740
5381.67 1902
5382.37 2005
5383.06 2113
5383.75 1915
5384.44 1821
5385.13 1914
5385.83 1745
5386.52 1690
5387.21 1704
5387.90 1775
5388.60 1701
5389.29 1678
5389.98 1577
5390.68 1782
5391.37 1755
5392.06 1722
5392.75 1678
5393.45 1561
5394.14 1506
5394.83 1545
5395.53 1373
5396.22 1438
5396.91 1417
5397.60 1442
5398.30 1571
5398.99 1510
5399.68 1435
5400.38 1447
5401.07 1385
5401.76 1392
5402.46 1366
5403.15 1428
5403.85 1439
5404.54 1418
5405.23 1533
5405.93 1573
5406.62 1479
5407.31 1516
5408.01 1550
5408.70 1579
5409.40 1545
5410.09 1604
5410.78 1540
5411.48 1644
5412.17 1519
5412.87 1489
5413.56 1645
5414.25 1615
5414.95 1492
5415.64 1519
5416.34 1449
5417.03 1450
5417.73 1420
5418.42 1404
5419.11 1553
5419.81 1548
5420.50 1553
5421.20 1628
5421.89 1523
5422.59 1670
5423.28 1640
5423.98 1547
5424.67 1392
5425.37 1578
5426.06 1490
5426.76 1430
5427.45 1425
5428.15 1673
5428.84 1567
5429.54 1584
5430.23 1524
5430.93 1516
5431.62 1540
5432.32 1529
5433.01 1469
5433.71 1577
5434.41 1609
5435.10 1635
5435.80 1676
5436.49 1666
5437.19 1686
5437.88 1679
5438.58 1775
5439.28 1857
5439.97 1731
5440.67 1707
5441.36 1715
5442.06 1858
5442.76 1919
5443.45 1964
5444.15 1956
5444.84 1941
5445.54 1970
5446.24 2086
5446.93 2239
5447.63 2228
5448.33 2285
5449.02 2398
5449.72 2512
5450.42 2312
5451.11 2436
5451.81 2219
5452.51 2172
5453.20 2116
5453.90 2090
5454.60 1911
5455.29 1823
5455.99 1825
5456.69 1755
5457.38 1812
5458.08 1757
5458.78 1703
5459.47 1854
5460.17 1749
5460.87 1756
5461.57 1778
5462.26 1859
5462.96 1818
5463.66 1816
5464.36 1906
5465.05 1871
5465.75 1881
5466.45 1760
5467.15 1894
5467.84 1903
5468.54 1705
5469.24 1752
5469.94 1721
5470.63 1991
5471.33 1900
5472.03 1892
5472.73 1822
5473.43 1920
5474.12 2081
5474.82 2082
5475.52 2022
5476.22 2009
5476.92 2042
5477.62 2067
5478.31 2456
5479.01 2365
5479.71 2402
5480.41 2623
5481.11 2768
5481.81 2867
5482.50 2976
5483.20 2982
5483.90 2836
5484.60 2816
5485.30 2650
5486.00 2450
5486.70 2415
5487.40 2489
5488.09 2111
5488.79 2357
5489.49 2328
5490.19 2157
5490.89 2327
5491.59 2313
5492.29 2285
5492.99 2371
5493.69 2397
5494.39 2242
5495.09 2346
5495.79 2451
5496.49 2532
5497.19 2448
5497.88 2570
5498.58 2711
5499.28 2840
5499.98 3250
5500.68 3664
5501.38 4107
5502.08 4403
5502.78 4493
5503.48 4288
5504.18 4125
5504.88 3790
5505.58 3686
5506.28 3139
5506.98 2853
5507.68 2761
5508.38 2613
5509.08 2635
5509.78 2466
5510.48 2327
5511.19 2284
5511.89 2272
5512.59 2336
5513.29 2188
5513.99 2172
5514.69 2101
5515.39 2252
5516.09 2326
5516.79 2305
5517.49 2214
5518.19 2227
5518.89 1970
5519.59 1892
5520.29 2016
5521.00 1906
5521.70 1921
5522.40 1959
5523.10 1936
5523.80 1790
5524.50 1827
5525.20 1771
5525.90 1837
5526.61 1851
5527.31 1718
5528.01 1770
5528.71 1834
5529.41 1787
5530.11 1700
5530.82 1800
5531.52 1711
5532.22 1606
5532.92 1671
5533.62 1611
5534.32 1559
5535.03 1590
5535.73 1586
5536.43 1617
5537.13 1713
5537.83 1766
5538.54 1685
5539.24 1627
5539.94 1803
5540.64 1703
5541.35 1630
5542.05 1587
5542.75 1670
5543.45 1630
5544.16 1564
5544.86 1419
5545.56 1583
5546.26 1559
5546.97 1489
5547.67 1550
5548.37 1734
5549.07 1646
5549.78 1705
5550.48 1673
5551.18 1678
5551.89 1599
5552.59 1424
5553.29 1501
5554.00 1532
5554.70 1543
5555.40 1420
5556.11 1487
5556.81 1519
5557.51 1391
5558.22 1523
5558.92 1497
5559.62 1428
5560.33 1518
5561.03 1567
5561.73 1484
5562.44 1536
5563.14 1564
5563.84 1643
5564.55 1534
5565.25 1527
5565.96 1637
5566.66 1735
5567.36 1637
5568.07 1495
5568.77 1497
5569.48 1548
5570.18 1559
5570.88 1384
5571.59 1567
5572.29 1493
5573.00 1450
5573.70 1352
5574.41 1391
5575.11 1487
5575.81 1553
5576.52 1710
5577.22 1615
5577.93 1567
5578.63 1481
5579.34 1513
5580.04 1624
5580.75 1699
5581.45 1565
5582.16 1566
5582.86 1566
5583.57 1463
5584.27 1466
5584.98 1477
5585.68 1577
5586.39 1489
5587.09 1504
5587.80 1506
5588.50 1630
5589.21 1509
5589.91 1441
5590.62 1614
5591.33 1560
5592.03 1621
5592.74 1565
5593.44 1589
5594.15 1486
5594.85 1558
5595.56 1477
5596.27 1429
5596.97 1534
5597.68 1538
5598.38 1340
5599.09 1401
5599.80 1469
5600.50 1390
5601.21 1393
5601.91 1351
5602.62 1330
5603.33 1460
5604.03 1474
5604.74 1475
5605.45 1369
5606.15 1517
5606.86 1516
5607.56 1436
5608.27 1401
5608.98 1468
5609.68 1458
5610.39 1385
5611.10 1460
5611.80 1387
5612.51 1372
5613.22 1376
5613.93 1423
5614.63 1330
5615.34 1397
5616.05 1401
5616.75 1423
5617.46 1451
5618.17 1307
5618.88 1314
5619.58 1388
5620.29 1344
5621.00 1355
5621.70 1360
5622.41 1264
5623.12 1252
5623.83 1384
5624.53 1447
5625.24 1401
5625.95 1543
5626.66 1471
5627.37 1470
5628.07 1443
5628.78 1502
5629.49 1389
5630.20 1542
5630.91 1556
5631.61 1541
5632.32 1568
5633.03 1503
5633.74 1431
5634.45 1409
5635.15 1368
5635.86 1517
5636.57 1565
5637.28 1532
5637.99 1400
5638.70 1414
5639.40 1683
5640.11 1531
5640.82 1524
5641.53 1606
5642.24 1745
5642.95 1651
5643.66 1663
5644.37 1680
5645.07 1429
5645.78 1518
5646.49 1647
5647.20 1551
5647.91 1453
5648.62 1433
5649.33 1410
5650.04 1384
5650.75 1283
5651.46 1420
5652.17 1372
5652.88 1453
5653.59 1480
5654.29 1575
5655.00 1647
5655.71 1597
5656.42 1736
5657.13 1661
5657.84 1732
5658.55 1856
5659.26 1824
5659.97 1904
5660.68 1869
5661.39 1810
5662.10 1675
5662.81 1735
5663.52 1641
5664.23 1656
5664.94 1586
5665.65 1551
5666.36 1492
5667.07 1637
5667.78 1669
5668.49 1725
5669.20 1617
5669.91 1537
5670.62 1587
5671.34 1527
5672.05 1709
5672.76 1570
5673.47 1627
5674.18 1642
5674.89 1552
5675.60 1609
5676.31 1529
5677.02 1448
5677.73 1392
5678.44 1370
5679.15 1523
5679.87 1397
5680.58 1427
5681.29 1305
5682.00 1412
5682.71 1408
5683.42 1404
5684.13 1467
5684.84 1483
5685.56 1448
5686.27 1492
5686.98 1466
5687.69 1388
5688.40 1362
5689.11 1517
5689.83 1392
5690.54 1467
5691.25 1489
5691.96 1414
5692.67 1369
5693.38 1359
5694.10 1252
5694.81 1392
5695.52 1279
5696.23 1358
5696.94 1352
5697.66 1209
5698.37 1273
5699.08 1407
5699.79 1319
5700.51 1400
5701.22 1337
5701.93 1365
5702.64 1401
5703.36 1423
5704.07 1357
5704.78 1427
5705.49 1268
5706.21 1336
5706.92 1413
5707.63 1212
5708.35 1341
5709.06 1316
5709.77 1355
5710.48 1416
5711.20 1560
5711.91 1412
5712.62 1298
5713.34 1286
5714.05 1351
5714.76 1333
5715.48 1262
5716.19 1299
5716.90 1246
5717.62 1267
5718.33 1294
5719.04 1342
5719.76 1410
5720.47 1453
5721.18 1361
5721.90 1400
5722.61 1463
5723.33 1279
5724.04 1259
5724.75 1396
5725.47 1577
5726.18 1536
5726.90 1494
5727.61 1496
5728.32 1612
5729.04 1754
5729.75 1644
5730.47 1686
5731.18 1802
5731.90 1639
5732.61 1686
5733.32 1663
5734.04 1532
5734.75 1462
5735.47 1556
5736.18 1500
5736.90 1461
5737.61 1430
5738.33 1466
5739.04 1531
5739.76 1485
5740.47 1367
5741.19 1325
5741.90 1423
5742.62 1354
5743.33 1415
5744.05 1442
5744.76 1506
5745.48 1521
5746.19 1526
5746.91 1519
5747.62 1398
5748.34 1455
5749.05 1508
5749.77 1434
5750.48 1514
5751.20 1612
5751.91 1526
5752.63 1735
5753.35 1666
5754.06 1677
5754.78 1811
5755.49 1867
5756.21 1712
5756.93 1709
5757.64 1775
5758.36 1794
5759.07 1661
5759.79 1654
5760.51 1657
5761.22 1530
5761.94 1510
5762.65 1512
5763.37 1707
5764.09 1681
5764.80 1663
5765.52 1618
5766.24 1605
5766.95 1656
5767.67 1746
5768.39 1796
5769.10 1657
5769.82 1667
5770.54 1706
5771.25 1564
5771.97 1622
5772.69 1732
5773.40 1635
5774.12 1629
5774.84 1724
5775.55 1695
5776.27 1794
5776.99 1668
5777.71 1861
5778.42 1814
5779.14 1741
5779.86 1723
5780.57 1801
5781.29 1868
5782.01 1795
5782.73 1779
5783.44 1837
5784.16 1920
5784.88 1727
5785.60 1778
5786.32 1910
5787.03 1947
5787.75 1993
5788.47 1801
5789.19 1908
5789.90 2034
5790.62 2008
5791.34 2090
5792.06 2102
5792.78 2137
5793.50 2051
5794.21 2247
5794.93 2258
5795.65 2525
5796.37 2325
5797.09 2506
5797.81 2562
5798.52 2858
5799.24 3297
5799.96 3653
5800.68 4237
5801.40 4766
5802.12 4732
5802.84 5112
5803.55 4700
5804.27 4267
5804.99 3856
5805.71 3541
5806.43 3343
5807.15 2998
5807.87 2723
5808.59 2753
5809.31 2894
5810.03 2975
5810.74 3039
5811.46 3030
5812.18 3053
5812.90 3105
5813.62 3248
5814.34 3457
5815.06 3606
5815.78 4577
5816.50 5213
5817.22 6118
5817.94 7044
5818.66 8032
5819.38 8202
5820.10 8033
5820.82 7646
5821.54 7160
5822.26 6075
5822.98 5013
5823.70 4327
5824.42 3888
5825.14 3657
5825.86 3517
5826.58 3376
5827.30 3364
5828.02 3504
5828.74 3483
5829.46 3159
5830.18 3195
5830.90 3221
5831.62 3135
5832.34 3045
5833.06 3327
5833.78 3298
5834.50 3244
5835.23 3173
5835.95 3151
5836.67 2945
5837.39 2852
5838.11 2975
5838.83 3064
5839.55 2985
5840.27 2781
5840.99 2827
5841.71 2649
5842.44 2549
5843.16 2280
5843.88 2351
5844.60 2327
5845.32 2150
5846.04 2234
5846.76 2188
5847.49 2221
5848.21 2067
5848.93 1933
5849.65 2084
5850.37 1972
5851.09 1856
5851.82 2042
5852.54 1952
5853.26 1870
5853.98 1942
5854.70 2014
5855.43 2078
5856.15 2005
5856.87 2002
5857.59 2088
5858.31 2016
5859.04 2103
5859.76 1910
5860.48 1823
5861.20 1897
5861.93 1853
5862.65 1832
5863.37 1912
5864.09 1761
5864.82 1819
5865.54 1841
5866.26 1678
5866.98 1715
5867.71 1762
5868.43 1901
5869.15 1957
5869.87 1836
5870.60 1880
5871.32 1816
5872.04 1769
5872.77 1805
5873.49 1805
5874.21 1820
5874.94 1864
5875.66 1899
5876.38 1864
5877.11 1892
5877.83 1898
5878.55 1872
5879.28 2087
5880.00 1928
5880.72 1708
5881.45 1733
5882.17 1830
5882.89 1774
5883.62 1737
5884.34 1748
5885.07 1807
5885.79 1866
5886.51 1845
5887.24 1867
5887.96 1795
5888.69 1662
5889.41 1865
5890.13 1885
5890.86 1685
5891.58 1818
5892.31 1849
5893.03 1811
5893.76 1766
5894.48 1815
5895.20 1733
5895.93 1688
5896.65 1689
5897.38 1651
5898.10 1671
5898.83 1677
5899.55 1624
5900.28 1781
5901.00 1700
5901.73 1611
5902.45 1725
5903.18 1651
5903.90 1769
5904.63 1884
5905.35 1795
5906.08 1643
5906.80 1748
5907.53 1836
5908.25 1771
5908.98 1660
5909.70 1665
5910.43 1690
5911.15 1716
5911.88 1579
5912.60 1589
5913.33 1650
5914.06 1693
5914.78 1741
5915.51 1693
5916.23 1752
5916.96 1687
5917.68 1680
5918.41 1742
5919.14 1790
5919.86 1719
5920.59 1706
5921.31 1656
5922.04 1594
5922.77 1691
5923.49 1801
5924.22 1800
5924.95 1683
5925.67 1673
5926.40 1472
5927.12 1558
5927.85 1648
5928.58 1705
5929.30 1578
5930.03 1776
5930.76 1745
5931.48 1843
5932.21 1880
5932.94 1838
5933.66 1843
5934.39 1783
5935.12 1808
5935.85 1896
5936.57 1919
5937.30 1876
5938.03 1917
5938.75 1751
5939.48 1875
5940.21 1873
5940.94 1964
5941.66 1849
5942.39 1871
5943.12 1942
5943.85 1935
5944.57 2002
5945.30 1907
5946.03 1937
5946.76 1998
5947.48 2119
5948.21 2169
5948.94 2202
5949.67 2406
5950.39 2384
5951.12 2333
5951.85 2353
5952.58 2442
5953.31 2717
5954.03 2800
5954.76 2730
5955.49 2716
5956.22 2729
5956.95 2632
5957.68 2541
5958.40 2664
5959.13 2784
5959.86 2832
5960.59 2646
5961.32 2616
5962.05 2632
5962.77 2661
5963.50 2657
5964.23 2706
5964.96 2924
5965.69 3111
5966.42 3468
5967.15 3874
5967.88 4220
5968.61 4139
5969.33 3992
5970.06 4054
5970.79 3851
5971.52 3744
5972.25 3675
5972.98 3325
5973.71 3068
5974.44 3009
5975.17 3074
5975.90 2931
5976.63 2844
5977.36 2961
5978.09 3030
5978.82 3073
5979.54 3171
5980.27 3293
5981.00 3209
5981.73 3274
5982.46 3384
5983.19 3562
5983.92 3271
5984.65 3510
5985.38 3625
5986.11 3549
5986.84 3702
5987.57 3451
5988.30 3696
5989.03 3395
5989.76 3453
5990.49 3363
5991.23 3441
5991.96 3477
5992.69 3457
5993.42 3480
5994.15 3527
5994.88 3535
5995.61 3462
5996.34 3575
5997.07 3593
5997.80 3606
5998.53 3929
5999.26 3813
5999.99 3857
6000.72 3759
6001.45 3736
6002.19 3798
6002.92 3895
6003.65 3794
6004.38 3603
6005.11 3705
6005.84 3735
6006.57 3675
6007.30 3720
6008.04 4015
6008.77 4226
6009.50 4736
6010.23 5001
6010.96 5551
6011.69 6594
6012.42 7320
6013.16 8254
6013.89 9628
6014.62 10137
6015.35 10205
6016.08 10553
6016.82 10070
6017.55 9705
6018.28 8935
6019.01 7822
6019.74 6573
6020.48 5902
6021.21 5126
6021.94 4502
6022.67 4130
6023.40 3762
6024.14 3515
6024.87 3322
6025.60 3173
6026.33 3130
6027.07 2840
6027.80 2980
6028.53 2954
6029.27 3004
6030.00 2914
6030.73 2843
6031.46 2928
6032.20 2990
6032.93 2840
6033.66 2621
6034.40 2826
6035.13 2906
6035.86 2705
6036.59 2739
6037.33 2921
6038.06 2883
6038.79 2673
6039.53 2771
6040.26 2956
6040.99 2844
6041.73 2691
6042.46 2833
6043.19 2989
6043.93 3010
6044.66 3014
6045.40 2995
6046.13 3007
6046.86 3141
6047.60 3088
6048.33 3256
6049.06 3341
6049.80 3388
6050.53 3399
6051.27 3823
6052.00 4012
6052.73 4403
6053.47 4623
6054.20 4747
6054.94 4792
6055.67 4756
6056.41 4526
6057.14 4454
6057.87 4048
6058.61 3788
6059.34 3577
6060.08 3302
6060.81 3223
6061.55 3262
6062.28 3180
6063.02 2982
6063.75 3118
6064.49 3146
6065.22 3064
6065.96 3039
6066.69 3054
6067.43 2862
6068.16 2811
6068.90 2702
6069.63 2590
6070.37 2731
6071.10 2595
6071.84 2757
6072.57 2710
6073.31 2734
6074.04 2582
6074.78 2584
6075.51 2734
6076.25 2745
6076.98 2509
6077.72 2534
6078.46 2566
6079.19 2399
6079.93 2436
6080.66 2404
6081.40 2384
6082.13 2430
6082.87 2368
6083.61 2466
6084.34 2243
6085.08 2330
6085.81 2310
6086.55 2237
6087.29 2265
6088.02 2220
6088.76 2280
6089.50 2195
6090.23 2403
6090.97 2254
6091.71 2346
6092.44 2312
6093.18 2428
6093.92 2371
6094.65 2245
6095.39 2288
6096.13 2316
6096.86 2304
6097.60 2266
6098.34 2166
6099.07 2221
6099.81 2370
6100.55 2275
6101.28 2231
6102.02 2209
6102.76 2249
6103.49 2318
6104.23 2219
6104.97 2244
6105.71 2078
6106.44 1992
6107.18 2021
6107.92 2150
6108.66 2126
6109.39 2156
6110.13 2267
6110.87 2154
6111.61 2189
6112.34 2156
6113.08 2268
6113.82 2081
6114.56 2067
6115.30 2155
6116.03 2112
6116.77 2188
6117.51 2219
6118.25 2295
6118.99 2201
6119.72 2213
6120.46 2159
6121.20 2206
6121.94 2332
6122.68 2240
6123.42 2189
6124.15 2194
6124.89 2422
6125.63 2576
6126.37 2332
6127.11 2327
6127.85 2318
6128.59 2300
6129.32 2429
6130.06 2400
6130.80 2457
6131.54 2348
6132.28 2360
6133.02 2397
6133.76 2326
6134.50 2375
6135.24 2273
6135.97 2418
6136.71 2493
6137.45 2441
6138.19 2500
6138.93 2428
6139.67 2456
6140.41 2471
6141.15 2309
6141.89 2350
6142.63 2415
6143.37 2358
6144.11 2314
6144.85 2383
6145.59 2349
6146.33 2305
6147.07 2268
6147.81 2268
6148.55 2262
6149.29 2435
6150.03 2319
6150.77 2173
6151.51 2504
6152.25 2388
6152.99 2340
6153.73 2413
6154.47 2566
6155.21 2479
6155.95 2355
6156.69 2461
6157.43 2521
6158.17 2483
6158.91 2516
6159.65 2583
6160.39 2449
6161.13 2507
6161.87 2375
6162.61 2413
6163.35 2383
6164.10 2602
6164.84 2756
6165.58 2783
6166.32 2999
6167.06 3272
6167.80 3240
6168.54 3046
6169.28 3198
6170.02 3385
6170.76 3258
6171.51 3205
6172.25 3255
6172.99 3134
6173.73 3223
6174.47 3365
6175.21 3264
6175.95 3135
6176.70 3150
6177.44 3101
6178.18 2867
6178.92 2796
6179.66 2818
6180.41 2939
6181.15 2969
6181.89 2909
6182.63 2915
6183.37 2852
6184.11 2864
6184.86 2941
6185.60 2967
6186.34 3062
6187.08 3129
6187.83 3100
6188.57 3157
6189.31 3381
6190.05 3343
6190.80 3304
6191.54 3409
6192.28 3478
6193.02 3526
6193.77 3727
6194.51 3852
6195.25 3928
6195.99 3888
6196.74 3884
6197.48 3824
6198.22 3782
6198.97 3958
6199.71 3981
6200.45 3880
6201.19 3813
6201.94 4023
6202.68 4021
6203.42 3979
6204.17 4237
6204.91 4687
6205.65 5193
6206.40 5924
6207.14 7343
6207.88 8992
6208.63 10616
6209.37 13145
6210.11 15291
6210.86 16686
6211.60 17906
6212.35 17192
6213.09 16094
6213.83 14988
6214.58 13146
6215.32 11092
6216.06 9278
6216.81 7709
6217.55 6671
6218.30 5465
6219.04 4825
6219.79 4507
6220.53 3999
6221.27 3839
6222.02 3784
6222.76 3865
6223.51 3694
6224.25 3894
6225.00 4078
6225.74 4151
6226.49 3989
6227.23 4152
6227.97 4188
6228.72 4018
6229.46 3897
6230.21 3587
6230.95 3156
6231.70 3124
6232.44 2863
6233.19 2683
6233.93 2494
6234.68 2572
6235.42 2643
6236.17 2446
6236.91 2679
6237.66 2701
6238.40 2766
6239.15 2629
6239.90 2651
6240.64 2605
6241.39 2539
6242.13 2753
6242.88 2843
6243.62 2843
6244.37 2943
6245.11 3020
6245.86 3206
6246.61 3216
6247.35 3269
6248.10 3742
6248.84 3970
6249.59 4023
6250.34 4079
6251.08 4119
6251.83 3933
6252.57 3908
6253.32 3709
6254.07 3427
6254.81 3214
6255.56 3246
6256.30 3156
6257.05 2996
6257.80 2998
6258.54 3073
6259.29 3040
6260.04 3033
6260.78 2988
6261.53 2891
6262.28 2866
6263.02 2901
6263.77 2979
6264.52 3001
6265.26 2868
6266.01 2887
6266.76 2654
6267.51 2708
6268.25 2700
6269.00 2809
6269.75 2832
6270.49 2839
6271.24 2782
6271.99 2729
6272.74 2737
6273.48 2820
6274.23 2716
6274.98 2776
6275.73 2587
6276.47 2658
6277.22 2662
6277.97 2751
6278.72 2749
6279.46 2723
6280.21 2694
6280.96 2607
6281.71 2541
6282.46 2706
6283.20 2695
6283.95 2649
6284.70 2564
6285.45 2524
6286.20 2466
6286.94 2652
6287.69 2884
6288.44 2847
6289.19 2992
6289.94 3091
6290.69 3236
6291.43 3242
6292.18 3105
6292.93 3081
6293.68 2767
6294.43 2605
6295.18 2548
6295.93 2428
6296.68 2391
6297.42 2192
6298.17 2394
6298.92 2425
6299.67 2345
6300.42 2404
6301.17 2301
6301.92 2299
6302.67 2361
6303.42 2330
6304.17 2328
6304.91 2298
6305.66 2296
6306.41 2371
6307.16 2418
6307.91 2336
6308.66 2384
6309.41 2283
6310.16 2262
6310.91 2367
6311.66 2451
6312.41 2568
6313.16 2468
6313.91 2377
6314.66 2430
6315.41 2545
6316.16 2604
6316.91 2481
6317.66 2526
6318.41 2494
6319.16 2366
6319.91 2415
6320.66 2480
6321.41 2355
6322.16 2552
6322.91 2406
6323.66 2393
6324.41 2183
6325.16 2248
6325.91 2211
6326.66 2188
6327.41 2254
6328.16 2371
6328.91 2310
6329.67 2327
6330.42 2540
6331.17 2438
6331.92 2242
6332.67 2229
6333.42 2258
6334.17 2259
6334.92 2160
6335.67 2165
6336.42 2054
6337.18 1882
6337.93 1949
6338.68 2152
6339.43 1981
6340.18 2087
6340.93 2040
6341.68 1989
6342.44 2070
6343.19 2126
6343.94 2156
6344.69 2014
6345.44 2108
6346.19 2198
6346.95 2120
6347.70 2338
6348.45 2274
6349.20 2214
6349.95 2290
6350.70 2312
6351.46 2348
6352.21 2496
6352.96 2417
6353.71 2411
6354.47 2549
6355.22 2488
6355.97 2572
6356.72 2597
6357.47 2493
6358.23 2416
6358.98 2449
6359.73 2316
6360.48 2281
6361.24 2319
6361.99 2304
6362.74 2220
6363.50 2153
6364.25 2215
6365.00 2363
6365.75 2262
6366.51 2329
6367.26 2291
6368.01 2310
6368.77 2274
6369.52 2238
6370.27 2353
6371.03 2460
6371.78 2252
6372.53 2128
6373.29 2228
6374.04 2174
6374.79 2010
6375.55 2286
6376.30 2190
6377.05 2239
6377.81 2149
6378.56 2130
6379.31 2176
6380.07 2101
6380.82 2168
6381.57 1990
6382.33 2088
6383.08 1980
6383.84 2002
6384.59 1976
6385.34 2105
6386.10 2120
6386.85 2046
6387.61 2112
6388.36 1967
6389.12 1891
6389.87 1939
6390.62 1837
6391.38 1870
6392.13 1996
6392.89 2050
6393.64 1927
6394.40 1974
6395.15 1888
6395.91 1744
6396.66 1852
6397.42 2034
6398.17 2005
6398.92 2042
6399.68 1859
6400.43 2007
6401.19 1864
6401.94 1824
6402.70 1794
6403.45 1799
6404.21 1866
6404.97 1740
6405.72 1837
6406.48 1861
6407.23 1881
6407.99 1902
6408.74 1871
6409.50 1872
6410.25 2050
6411.01 2011
6411.76 2041
6412.52 1986
6413.28 1994
6414.03 1817
6414.79 1903
6415.54 2038
6416.30 1850
6417.05 1787
6417.81 1869
6418.57 1712
6419.32 1722
6420.08 1852
6420.83 1973
6421.59 2130
6422.35 2113
6423.10 1934
6423.86 1938
6424.62 2119
6425.37 2265
6426.13 2017
6426.89 2017
6427.64 2085
6428.40 2046
6429.16 1960
6429.91 1942
6430.67 1852
6431.43 1928
6432.18 1838
6432.94 1739
6433.70 1743
6434.45 1752
6435.21 1779
6435.97 1876
6436.72 1832
6437.48 1893
6438.24 1783
6439.00 1816
6439.75 1896
6440.51 1862
6441.27 1872
6442.02 1851
6442.78 1742
6443.54 1822
6444.30 1893
6445.05 1826
6445.81 1746
6446.57 1763
6447.33 1865
6448.09 1834
6448.84 1806
6449.60 1857
6450.36 1884
6451.12 1786
6451.87 1836
6452.63 1817
6453.39 1705
6454.15 1731
6454.91 1866
6455.67 1892
6456.42 1889
6457.18 1778
6457.94 1858
6458.70 1757
6459.46 1761
6460.22 1789
6460.97 1875
6461.73 1949
6462.49 1828
6463.25 1771
6464.01 1916
6464.77 2065
6465.53 1898
6466.28 1813
6467.04 1855
6467.80 1851
6468.56 1932
6469.32 1827
6470.08 1919
6470.84 1954
6471.60 1866
6472.36 1888
6473.12 1830
6473.88 1955
6474.63 2004
6475.39 1948
6476.15 2012
6476.91 2068
6477.67 2087
6478.43 1999
6479.19 2048
6479.95 2010
6480.71 1933
6481.47 2066
6482.23 2110
6482.99 2149
6483.75 2161
6484.51 2335
6485.27 2196
6486.03 2139
6486.79 2162
6487.55 2241
6488.31 2216
6489.07 2437
6489.83 2337
6490.59 2375
6491.35 2325
6492.11 2289
6492.87 2499
6493.63 2573
6494.39 2633
6495.15 2505
6495.91 2698
6496.67 2871
6497.43 2749
6498.20 2875
6498.96 2937
6499.72 2892
6500.48 2685
6501.24 2631
6502.00 2819
6502.76 2869
6503.52 2713
6504.28 2667
6505.04 2676
6505.80 2727
6506.57 2705
6507.33 2744
6508.09 2855
6508.85 2941
6509.61 2998
6510.37 3041
6511.13 3073
6511.90 3078
6512.66 3212
6513.42 3249
6514.18 3126
6514.94 3259
6515.70 3454
6516.47 3326
6517.23 3303
6517.99 3177
6518.75 3248
6519.51 3224
6520.28 3450
6521.04 3555
6521.80 3599
6522.56 3850
6523.32 3818
6524.09 3999
6524.85 4272
6525.61 4531
6526.37 4957
6527.13 5115
6527.90 5273
6528.66 5686
6529.42 5818
6530.18 5959
6530.95 5708
6531.71 5706
6532.47 5783
6533.24 5872
6534.00 6392
6534.76 7139
6535.52 8317
6536.29 9658
6537.05 11700
6537.81 12904
6538.58 13601
6539.34 13975
6540.10 13654
6540.87 12329
6541.63 10693
6542.39 9067
6543.16 7589
6543.92 6393
6544.68 5110
6545.45 4549
6546.21 4059
6546.97 3800
6547.74 3537
6548.50 3197
6549.26 3148
6550.03 3100
6550.79 3157
6551.55 3144
6552.32 3045
6553.08 2961
6553.85 2941
6554.61 2945
6555.37 2934
6556.14 2982
6556.90 2830
6557.67 2828
6558.43 2869
6559.20 2613
6559.96 2725
6560.72 2694
6561.49 2781
6562.25 2809
6563.02 2952
6563.78 3108
6564.55 3235
6565.31 3150
6566.08 3225
6566.84 3211
6567.61 3155
6568.37 3273
6569.13 3219
6569.90 3259
6570.66 3297
6571.43 3206
6572.19 3124
6572.96 3174
6573.72 3262
6574.49 3292
6575.26 3461
6576.02 3751
6576.79 3643
6577.55 3741
6578.32 4012
6579.08 3826
6579.85 3813
6580.61 3788
6581.38 3751
6582.14 3899
6582.91 3808
6583.68 3808
6584.44 3838
6585.21 3818
6585.97 3724
6586.74 3501
6587.50 3431
6588.27 3359
6589.04 3314
6589.80 3246
6590.57 3621
6591.33 3769
6592.10 3875
6592.87 4188
6593.63 4456
6594.40 4584
6595.17 5156
6595.93 5477
6596.70 5572
6597.47 5598
6598.23 5482
6599.00 5483
6599.77 5180
6600.53 4647
6601.30 4192
6602.07 3966
6602.83 3707
6603.60 3453
6604.37 3430
6605.13 3547
6605.90 3226
6606.67 3193
6607.43 3008
6608.20 3084
6608.97 3289
6609.74 3159
6610.50 3220
6611.27 3255
6612.04 3241
6612.80 3464
6613.57 3339
6614.34 3076
6615.11 3059
6615.87 2978
6616.64 2831
6617.41 2762
6618.18 2782
6618.95 2637
6619.71 2736
6620.48 2742
6621.25 2748
6622.02 2780
6622.78 2751
6623.55 2833
6624.32 2712
6625.09 2675
6625.86 2797
6626.63 2645
6627.39 2738
6628.16 2680
6628.93 2646
6629.70 2654
6630.47 2599
6631.24 2758
6632.00 2874
6632.77 2835
6633.54 2937
6634.31 3069
6635.08 3432
6635.85 3527
6636.62 3813
6637.38 3900
6638.15 3758
6638.92 3616
6639.69 3391
6640.46 3311
6641.23 3070
6642.00 3056
6642.77 2969
6643.54 2780
6644.31 2813
6645.08 2669
6645.84 2548
6646.61 2674
6647.38 2646
6648.15 2687
6648.92 2756
6649.69 2640
6650.46 2805
6651.23 2828
6652.00 2669
6652.77 2957
6653.54 2868
6654.31 2813
6655.08 3019
6655.85 2974
6656.62 2999
6657.39 3049
6658.16 3018
6658.93 2896
6659.70 2955
6660.47 3008
6661.24 3052
6662.01 2835
6662.78 2931
6663.55 3029
6664.32 3095
6665.09 3466
6665.86 3489
6666.63 3615
6667.40 3579
6668.17 3703
6668.94 3484
6669.72 3180
6670.49 3130
6671.26 3154
6672.03 3080
6672.80 2909
6673.57 2945
6674.34 2944
6675.11 2941
6675.88 2836
6676.65 2863
6677.42 2693
6678.20 2528
6678.97 2773
6679.74 2607
6680.51 2624
6681.28 2539
6682.05 2787
6682.82 2889
6683.60 3059
6684.37 3071
6685.14 3100
6685.91 3471
6686.68 3479
6687.45 3514
6688.23 3384
6689.00 3440
6689.77 3371
6690.54 2978
6691.31 2948
6692.08 2828
6692.86 2698
6693.63 2605
6694.40 2509
6695.17 2443
6695.95 2328
6696.72 2446
6697.49 2434
6698.26 2373
6699.03 2484
6699.81 2544
6700.58 2582
6701.35 2453
6702.12 2334
6702.90 2520
6703.67 2400
6704.44 2442
6705.22 2508
6705.99 2347
6706.76 2534
6707.53 2472
6708.31 2510
6709.08 2375
6709.85 2267
6710.63 2246
6711.40 2305
6712.17 2241
6712.94 2282
6713.72 2365
6714.49 2320
6715.26 2207
6716.04 2099
6716.81 2217
6717.58 2193
6718.36 2189
6719.13 2195
6719.91 2261
6720.68 2199
6721.45 2155
6722.23 2163
6723.00 2286
6723.77 2132
6724.55 2155
6725.32 2258
6726.10 2233
6726.87 2153
6727.64 2257
6728.42 2314
6729.19 2150
6729.97 2210
6730.74 2376
6731.51 2214
6732.29 2189
6733.06 2085
6733.84 1988
6734.61 2205
6735.39 2225
6736.16 2197
6736.94 2129
6737.71 2326
6738.49 2322
6739.26 2215
6740.03 2242
6740.81 2198
6741.58 2269
6742.36 2439
6743.13 2315
6743.91 2438
6744.68 2288
6745.46 2283
6746.23 2340
6747.01 2418
6747.78 2420
6748.56 2560
6749.34 2428
6750.11 2510
6750.89 2623
6751.66 2932
6752.44 3096
6753.21 3166
6753.99 3224
6754.76 3307
6755.54 3392
6756.31 3198
6757.09 2951
6757.87 2775
6758.64 2519
6759.42 2380
6760.19 2250
6760.97 2342
6761.75 2300
6762.52 2275
6763.30 2279
6764.07 2206
6764.85 2167
6765.63 2038
6766.40 2220
6767.18 2290
6767.96 2117
6768.73 2237
6769.51 2173
6770.28 2329
6771.06 2167
6771.84 1989
6772.61 2016
6773.39 2069
6774.17 2161
6774.94 2171
6775.72 2072
6776.50 2052
6777.27 2053
6778.05 2111
6778.83 2085
6779.61 2176
6780.38 2157
6781.16 2186
6781.94 2110
6782.71 2085
6783.49 2025
6784.27 2191
6785.05 1981
6785.82 1965
6786.60 2010
6787.38 1975
6788.16 2047
6788.93 2001
6789.71 1945
6790.49 1894
6791.27 1984
6792.04 2025
6792.82 1978
6793.60 1860
6794.38 1930
6795.16 2013
6795.93 2035
6796.71 1925
6797.49 1911
6798.27 1926
6799.05 1938
6799.82 1857
6800.60 1906
6801.38 2100
6802.16 2174
6802.94 2114
6803.72 2055
6804.49 2181
6805.27 2266
6806.05 2357
6806.83 2386
6807.61 2459
6808.39 2235
6809.17 2239
6809.94 2127
6810.72 2021
6811.50 2106
6812.28 2169
6813.06 2213
6813.84 2083
6814.62 2087
6815.40 2059
6816.18 1945
6816.96 2005
6817.73 2185
6818.51 2031
6819.29 2010
6820.07 2054
6820.85 1985
6821.63 2048
6822.41 2091
6823.19 2036
6823.97 2111
6824.75 2160
6825.53 2008
6826.31 1958
6827.09 2014
6827.87 2016
6828.65 2077
6829.43 2174
6830.21 2094
6830.99 2031
6831.77 2027
6832.55 2049
6833.33 2091
6834.11 1932
6834.89 1958
6835.67 2064
6836.45 2158
6837.23 1902
6838.01 1962
6838.79 1892
6839.57 1930
6840.35 1932
6841.13 1848
6841.91 1835
6842.69 2003
6843.47 1887
6844.25 1770
6845.04 1790
6845.82 1870
6846.60 1980
6847.38 2156
6848.16 2160
6848.94 2414
6849.72 2850
6850.50 3311
6851.28 3875
6852.06 3968
6852.85 4338
6853.63 4437
6854.41 4584
6855.19 4005
6855.97 3732
6856.75 3300
6857.53 3117
6858.32 2823
6859.10 2614
6859.88 2340
6860.66 2213
6861.44 2053
6862.22 2095
6863.01 1987
6863.79 1920
6864.57 2023
6865.35 2018
6866.13 2101
6866.92 2338
6867.70 2460
6868.48 2322
6869.26 2412
6870.04 2317
6870.83 2315
6871.61 2341
6872.39 2264
6873.17 2065
6873.96 2202
6874.74 1977
6875.52 2006
6876.30 2222
6877.09 2097
6877.87 2129
6878.65 2193
6879.43 2258
6880.22 2271
6881.00 2416
6881.78 2363
6882.56 2368
6883.35 2431
6884.13 2389
6884.91 2416
6885.70 2566
6886.48 2733
6887.26 2832
6888.05 3106
6888.83 3114
6889.61 3401
6890.40 3845
6891.18 3680
6891.96 3266
6892.75 2931
6893.53 2871
6894.31 2696
6895.10 2604
6895.88 2658
6896.67 2603
6897.45 2636
6898.23 2730
6899.02 2672
6899.80 2611
6900.58 2649
6901.37 2706
6902.15 2974
6902.94 3240
6903.72 3474
6904.50 3432
6905.29 3436
6906.07 3388
6906.86 3341
6907.64 3180
6908.43 2681
6909.21 2804
6910.00 2652
6910.78 2582
6911.56 2633
6912.35 2379
6913.13 2317
6913.92 2311
6914.70 2365
6915.49 2372
6916.27 2462
6917.06 2419
6917.84 2394
6918.63 2486
6919.41 2485
6920.20 2486
6920.98 2535
6921.77 2405
6922.55 2524
6923.34 2479
6924.12 2345
6924.91 2302
6925.69 2416
6926.48 2593
6927.26 2422
6928.05 2399
6928.84 2364
6929.62 2354
6930.41 2254
6931.19 2219
6931.98 2227
6932.76 2323
6933.55 2515
6934.34 2413
6935.12 2492
6935.91 2410
6936.69 2477
6937.48 2449
6938.27 2462
6939.05 2399
6939.84 2581
6940.62 2433
6941.41 2460
6942.20 2477
6942.98 2507
6943.77 2710
6944.56 2810
6945.34 2821
6946.13 2874
6946.92 2883
6947.70 2984
6948.49 3007
6949.28 3150
6950.06 3377
6950.85 3163
6951.64 3293
6952.42 3242
6953.21 2982
6954.00 2842
6954.78 2871
6955.57 2828
6956.36 2852
6957.15 2860
6957.93 2877
6958.72 2825
6959.51 2866
6960.29 2958
6961.08 2915
6961.87 2978
6962.66 2914
6963.44 2878
6964.23 2864
6965.02 3183
6965.81 3084
6966.59 3129
6967.38 3147
6968.17 3169
6968.96 3294
6969.75 3278
6970.53 3166
6971.32 3317
6972.11 3358
6972.90 3383
6973.69 3417
6974.47 3321
6975.26 3293
6976.05 3278
6976.84 3375
6977.63 3488
6978.42 3397
6979.20 3495
6979.99 3489
6980.78 3520
6981.57 3802
6982.36 4009
6983.15 4558
6983.94 5112
6984.72 5912
6985.51 6983
6986.30 8225
6987.09 9024
6987.88 9693
6988.67 9817
6989.46 9334
6990.25 8884
6991.04 7836
6991.82 6920
6992.61 6493
6993.40 5927
6994.19 5306
6994.98 4707
6995.77 4685
6996.56 4817
6997.35 4957
6998.14 5607
6998.93 6433
6999.72 7642
7000.51 8430
7001.30 9399
7002.09 10158
7002.88 10231
7003.67 9572
7004.46 9089
7005.25 8093
7006.04 6998
7006.83 6000
7007.62 5177
7008.41 4477
7009.20 3931
7009.99 3532
7010.78 3321
7011.57 3155
7012.36 3169
7013.15 3114
7013.94 3060
7014.73 3107
7015.52 3299
7016.31 3041
7017.10 3041
7017.89 3193
7018.68 3042
7019.47 2904
7020.26 2795
7021.05 2916
7021.84 2883
7022.64 2778
7023.43 2799
7024.22 2797
7025.01 2830
7025.80 3081
7026.59 2999
7027.38 2989
7028.17 3084
7028.96 3082
7029.75 3001
7030.55 3014
7031.34 2942
7032.13 2837
7032.92 2801
7033.71 2645
7034.50 2660
7035.29 2759
7036.09 2549
7036.88 2514
7037.67 2690
7038.46 2804
7039.25 2929
7040.05 2876
7040.84 3021
7041.63 3177
7042.42 3170
7043.21 3135
7044.01 3133
7044.80 3193
7045.59 3120
7046.38 3043
7047.17 2964
7047.97 3141
7048.76 3167
7049.55 3344
7050.34 3747
7051.14 3987
7051.93 4201
7052.72 4291
7053.51 4116
7054.31 3877
7055.10 3722
7055.89 3330
7056.68 3202
7057.48 3093
7058.27 2896
7059.06 2753
7059.86 2750
7060.65 2813
7061.44 2719
7062.24 2750
7063.03 2611
7063.82 2760
7064.61 2715
7065.41 2766
7066.20 2766
7066.99 2758
7067.79 2666
7068.58 2765
7069.37 2733
7070.17 2685
7070.96 2701
7071.76 2588
7072.55 2658
7073.34 2750
7074.14 2671
7074.93 2600
7075.72 2633
7076.52 2571
7077.31 2437
7078.11 2366
7078.90 2440
7079.69 2409
7080.49 2404
7081.28 2423
7082.08 2384
7082.87 2461
7083.67 2504
7084.46 2444
7085.25 2397
7086.05 2555
7086.84 2565
7087.64 2627
7088.43 2767
7089.23 2806
7090.02 2763
7090.82 2857
7091.61 2721
7092.41 2623
7093.20 2591
7094.00 2462
7094.79 2362
7095.59 2244
7096.38 2274
7097.18 2159
7097.97 2263
7098.77 2062
7099.56 2020
7100.36 2251
7101.15 2073
7101.95 2032
7102.74 2070
7103.54 2006
7104.33 1988
7105.13 1916
7105.92 1970
7106.72 1955
7107.52 1964
7108.31 1931
7109.11 1945
7109.90 1861
7110.70 1818
7111.49 1811
7112.29 1823
7113.09 1768
7113.88 1850
7114.68 1815
7115.47 1871
7116.27 1859
7117.07 1879
7117.86 1962
7118.66 1975
7119.45 1943
7120.25 2049
7121.05 1986
7121.84 1940
7122.64 2034
7123.44 1954
7124.23 1964
7125.03 2085
7125.83 2090
7126.62 2026
7127.42 1873
7128.22 1840
7129.01 1783
7129.81 1910
7130.61 1811
7131.40 1741
7132.20 1914
7133.00 1960
7133.80 1828
7134.59 1872
7135.39 1793
7136.19 1798
7136.98 1690
7137.78 1747
7138.58 1774
7139.38 1763
7140.17 1829
7140.97 1815
7141.77 1693
7142.57 1727
7143.36 1675
7144.16 1862
7144.96 1884
7145.76 1867
7146.56 1822
7147.35 1685
7148.15 1678
7148.95 1769
7149.75 1868
7150.55 1813
7151.34 1804
7152.14 1716
7152.94 1630
7153.74 1803
7154.54 1662
7155.33 1672
7156.13 1752
7156.93 1688
7157.73 1644
7158.53 1737
7159.33 1768
7160.13 1716
7160.92 1698
7161.72 1604
7162.52 1634
7163.32 1543
7164.12 1589
7164.92 1526
7165.72 1573
7166.52 1587
7167.31 1653
7168.11 1572
7168.91 1498
7169.71 1563
7170.51 1610
7171.31 1592
7172.11 1584
7172.91 1530
7173.71 1548
7174.51 1568
7175.31 1659
7176.11 1623
7176.91 1486
7177.71 1500
7178.51 1415
7179.31 1515
7180.10 1423
7180.90 1466
7181.70 1550
7182.50 1595
7183.30 1729
7184.10 1745
7184.90 1869
7185.70 1742
7186.50 1717
7187.30 1756
7188.10 1718
7188.90 1659
7189.70 1685
7190.50 1604
7191.31 1540
7192.11 1504
7192.91 1534
7193.71 1460
7194.51 1414
7195.31 1442
7196.11 1357
7196.91 1325
7197.71 1409
7198.51 1459
7199.31 1540
7200.11 1610
7200.91 1450
7201.71 1483
7202.51 1556
7203.32 1547
7204.12 1466
7204.92 1486
7205.72 1416
7206.52 1377
7207.32 1406
7208.12 1440
7208.92 1454
7209.73 1400
7210.53 1431
7211.33 1429
7212.13 1318
7212.93 1406
7213.73 1394
7214.53 1415
7215.34 1441
7216.14 1385
7216.94 1348
7217.74 1451
7218.54 1453
7219.34 1439
7220.15 1538
7220.95 1541
7221.75 1521
7222.55 1413
7223.35 1300
7224.16 1419
7224.96 1467
7225.76 1549
7226.56 1450
7227.37 1463
7228.17 1470
7228.97 1452
7229.77 1431
7230.58 1430
7231.38 1362
7232.18 1287
7232.98 1332
7233.79 1322
7234.59 1341
7235.39 1359
7236.19 1340
7237.00 1353
7237.80 1449
7238.60 1409
7239.41 1442
7240.21 1435
7241.01 1343
7241.82 1410
7242.62 1423
7243.42 1381
7244.23 1251
7245.03 1349
7245.83 1233
7246.64 1349
7247.44 1470
7248.24 1453
7249.05 1435
7249.85 1364
7250.65 1308
7251.46 1235
7252.26 1277
7253.06 1290
7253.87 1390
7254.67 1404
7255.48 1360
7256.28 1397
7257.08 1391
7257.89 1462
7258.69 1453
7259.50 1479
7260.30 1367
7261.10 1398
7261.91 1399
7262.71 1370
7263.52 1337
7264.32 1408
7265.13 1395
7265.93 1353
7266.73 1469
7267.54 1504
7268.34 1455
7269.15 1430
7269.95 1451
7270.76 1439
7271.56 1431
7272.37 1444
7273.17 1507
7273.98 1389
7274.78 1462
7275.59 1492
7276.39 1502
7277.20 1543
7278.00 1444
7278.81 1449
7279.61 1515
7280.42 1599
7281.22 1521
7282.03 1490
7282.83 1665
7283.64 1780
7284.45 2039
7285.25 2197
7286.06 2156
7286.86 2364
7287.67 2367
7288.47 2148
7289.28 2024
7290.09 1989
7290.89 1878
7291.70 1811
7292.50 1793
7293.31 1700
7294.12 1730
7294.92 1690
7295.73 1696
7296.53 1763
7297.34 1706
7298.15 1635
7298.95 1607
7299.76 1514
7300.57 1587
7301.37 1747
7302.18 1686
7302.98 1739
7303.79 1776
7304.60 1806
7305.40 1680
7306.21 1653
7307.02 1701
7307.82 1655
7308.63 1697
7309.44 1784
7310.25 1718
7311.05 1896
7311.86 1994
7312.67 1975
7313.47 1810
7314.28 1865
7315.09 2001
7315.90 1919
7316.70 2121
7317.51 2293
7318.32 2345
7319.12 2695
7319.93 3085
7320.74 3333
7321.55 3333
7322.35 3390
7323.16 3402
7323.97 3034
7324.78 2798
7325.59 2843
7326.39 2588
7327.20 2544
7328.01 2435
7328.82 2229
7329.62 2198
7330.43 2115
7331.24 1886
7332.05 1972
7332.86 2059
7333.67 2012
7334.47 2045
7335.28 2021
7336.09 1896
7336.90 2038
7337.71 1952
7338.52 1930
7339.32 1948
7340.13 1838
7340.94 1941
7341.75 1893
7342.56 1913
7343.37 1860
7344.18 1785
7344.99 1767
7345.79 1718
7346.60 1659
7347.41 1686
7348.22 1726
7349.03 1596
7349.84 1598
7350.65 1614
7351.46 1671
7352.27 1666
7353.08 1609
7353.89 1594
7354.70 1607
7355.50 1563
7356.31 1698
7357.12 1641
7357.93 1692
7358.74 1625
7359.55 1737
7360.36 1639
7361.17 1565
7361.98 1622
7362.79 1692
7363.60 1641
7364.41 1651
7365.22 1633
7366.03 1683
7366.84 1685
7367.65 1609
7368.46 1617
7369.27 1639
7370.08 1601
7370.89 1629
7371.70 1612
7372.51 1555
7373.32 1645
7374.13 1608
7374.94 1672
7375.75 1729
7376.57 1698
7377.38 1703
7378.19 1728
7379.00 1752
7379.81 1834
7380.62 1819
7381.43 1852
7382.24 1893
7383.05 1895
7383.86 1958
7384.67 1868
7385.48 1918
7386.30 1858
7387.11 1927
7387.92 1816
7388.73 1830
7389.54 1895
7390.35 1945
7391.16 1986
7391.98 2051
7392.79 2122
7393.60 2031
7394.41 2088
7395.22 2100
7396.03 2211
7396.84 2384
7397.66 2450
7398.47 2732
7399.28 3162
7400.09 3534
7400.90 3636
7401.72 3905
7402.53 4132
7403.34 3779
7404.15 3680
7404.96 3517
7405.78 3176
7406.59 2893
7407.40 2778
7408.21 2584
7409.03 2436
7409.84 2272
7410.65 2293
7411.46 2309
7412.28 2230
7413.09 2282
7413.90 2364
7414.71 2400
7415.53 2353
7416.34 2231
7417.15 2123
7417.96 2033
7418.78 2011
7419.59 2043
7420.40 1928
7421.22 1872
7422.03 1929
7422.84 1920
7423.66 1724
7424.47 1795
7425.28 1806
7426.10 1871
7426.91 1753
7427.72 1769
7428.54 1748
7429.35 1801
7430.16 1837
7430.98 1807
7431.79 1800
7432.60 1830
7433.42 1855
7434.23 1972
7435.05 1995
7435.86 1874
7436.67 1862
7437.49 1949
7438.30 1913
7439.11 2150
7439.93 2033
7440.74 1993
7441.56 1995
7442.37 2016
7443.19 2132
7444.00 2080
7444.81 2168
7445.63 2334
7446.44 2541
7447.26 2800
7448.07 3004
7448.89 3241
7449.70 3497
7450.52 3562
7451.33 3391
7452.15 3467
7452.96 3183
7453.78 2769
7454.59 2776
7455.40 2637
7456.22 2498
7457.03 2342
7457.85 2198
7458.66 2228
7459.48 2198
7460.30 2110
7461.11 1974
7461.93 2176
7462.74 2104
7463.56 2113
7464.37 2133
7465.19 2209
7466.00 2384
7466.82 2413
7467.63 2763
7468.45 2922
7469.27 2828
7470.08 3042
7470.90 3103
7471.71 3200
7472.53 3192
7473.34 3125
7474.16 3051
7474.98 3017
7475.79 3109
7476.61 3025
7477.42 2907
7478.24 2612
7479.06 2420
7479.87 2278
7480.69 2218
7481.51 2189
7482.32 2063
7483.14 2042
7483.96 1956
7484.77 1973
7485.59 2060
7486.40 2012
7487.22 1930
7488.04 1938
7488.85 1916
7489.67 1936
7490.49 1953
7491.31 1884
7492.12 1962
7492.94 1783
7493.76 1725
7494.57 1709
7495.39 1736
7496.21 1787
7497.02 1662
7497.84 1711
7498.66 1707
7499.48 1684
7500.29 1665
7501.11 1758
7501.93 1668
7502.75 1692
7503.56 1799
7504.38 1795
7505.20 1724
7506.02 1759
7506.83 1831
7507.65 1828
7508.47 1883
7509.29 1893
7510.11 1864
7510.92 1753
7511.74 1747
7512.56 1841
7513.38 1773
7514.20 1856
7515.01 1957
7515.83 1895
7516.65 1943
7517.47 1800
7518.29 1735
7519.11 1760
7519.92 1866
7520.74 1711
7521.56 1748
7522.38 1855
7523.20 1755
7524.02 1818
7524.84 1880
7525.65 1951
7526.47 1867
7527.29 1841
7528.11 1908
7528.93 1911
7529.75 1892
7530.57 2001
7531.39 1883
7532.21 1814
7533.03 1902
7533.85 1965
7534.66 1854
7535.48 1937
7536.30 1874
7537.12 1959
7537.94 2006
7538.76 1991
7539.58 2112
7540.40 2048
7541.22 2106
7542.04 2163
7542.86 2369
7543.68 2529
7544.50 2729
7545.32 2886
7546.14 2973
7546.96 3091
7547.78 3166
7548.60 3051
7549.42 2687
7550.24 2613
7551.06 2436
7551.88 2227
7552.70 2153
7553.52 1998
7554.34 1884
7555.16 1885
7555.98 1774
7556.80 1740
7557.62 1789
7558.44 1895
7559.26 1839
7560.08 1784
7560.90 1681
7561.72 1677
7562.55 1678
7563.37 1671
7564.19 1726
7565.01 1661
7565.83 1715
7566.65 1644
7567.47 1594
7568.29 1754
7569.11 1722
7569.93 1800
7570.76 1896
7571.58 1930
7572.40 2049
7573.22 2049
7574.04 2049
7574.86 1953
7575.68 1942
7576.51 1958
7577.33 1718
7578.15 1593
7578.97 1643
7579.79 1646
7580.61 1568
7581.44 1494
7582.26 1580
7583.08 1584
7583.90 1590
7584.72 1663
7585.55 1594
7586.37 1625
7587.19 1548
7588.01 1573
7588.83 1696
7589.66 1709
7590.48 1640
7591.30 1676
7592.12 1651
7592.95 1603
7593.77 1612
7594.59 1638
7595.41 1602
7596.24 1506
7597.06 1603
7597.88 1724
7598.70 1737
7599.53 1669
7600.35 1621
7601.17 1625
7601.99 1716
7602.82 1650
7603.64 1825
7604.46 1829
7605.29 1871
7606.11 1992
7606.93 2046
7607.76 2081
7608.58 2037
7609.40 1842
7610.23 1893
7611.05 1867
7611.87 1903
7612.70 1865
7613.52 1838
7614.34 1773
7615.17 1853
7615.99 1790
7616.81 1838
7617.64 1946
7618.46 2095
7619.29 2030
7620.11 2170
7620.93 2192
7621.76 2137
7622.58 2046
7623.41 1906
7624.23 1941
7625.05 1783
7625.88 1813
7626.70 1901
7627.53 1785
7628.35 1807
7629.18 1965
7630.00 1963
7630.82 1840
7631.65 1945
7632.47 2125
7633.30 2281
7634.12 2132
7634.95 2160
7635.77 2174
7636.60 2094
7637.42 1943
7638.25 1803
7639.07 1779
7639.90 1656
7640.72 1601
7641.55 1531
7642.37 1556
7643.20 1523
7644.02 1446
7644.85 1486
7645.67 1405
7646.50 1462
7647.32 1556
7648.15 1353
7648.97 1456
7649.80 1537
7650.63 1460
7651.45 1454
7652.28 1490
7653.10 1495
7653.93 1482
7654.75 1391
7655.58 1451
7656.41 1492
7657.23 1419
7658.06 1395
7658.88 1400
7659.71 1410
7660.54 1454
7661.36 1370
7662.19 1326
7663.01 1265
7663.84 1312
7664.67 1372
7665.49 1319
7666.32 1298
7667.15 1337
7667.97 1390
7668.80 1351
7669.63 1387
7670.45 1345
7671.28 1382
7672.11 1375
7672.93 1308
7673.76 1395
7674.59 1256
7675.41 1241
7676.24 1213
7677.07 1300
7677.89 1304
7678.72 1277
7679.55 1311
7680.37 1319
7681.20 1340
7682.03 1294
7682.86 1272
7683.68 1278
7684.51 1219
7685.34 1259
7686.17 1232
7686.99 1258
7687.82 1268
7688.65 1292
7689.48 1283
7690.30 1323
7691.13 1364
7691.96 1420
7692.79 1373
7693.62 1298
7694.44 1321
7695.27 1325
7696.10 1344
7696.93 1399
7697.76 1347
7698.58 1389
7699.41 1424
7700.24 1445
7701.07 1594
7701.90 1508
7702.72 1492
7703.55 1580
7704.38 1498
7705.21 1409
7706.04 1437
7706.87 1295
7707.70 1358
7708.52 1416
7709.35 1322
7710.18 1286
7711.01 1214
7711.84 1339
7712.67 1324
7713.50 1362
7714.33 1326
7715.16 1318
7715.98 1322
7716.81 1278
7717.64 1303
7718.47 1285
7719.30 1266
7720.13 1357
7720.96 1291
7721.79 1303
7722.62 1286
7723.45 1262
7724.28 1242
7725.11 1291
7725.94 1377
7726.77 1252
7727.60 1257
7728.43 1312
7729.26 1274
7730.09 1279
7730.92 1281
7731.75 1411
7732.58 1454
7733.41 1373
7734.24 1442
7735.07 1413
7735.90 1344
7736.73 1306
7737.56 1320
7738.39 1446
7739.22 1276
7740.05 1384
7740.88 1384
7741.71 1336
7742.54 1388
7743.37 1394
7744.20 1287
7745.03 1390
7745.86 1610
7746.69 1747
7747.52 2084
7748.35 2300
7749.18 2596
7750.02 2824
7750.85 2721
7751.68 2539
7752.51 2488
7753.34 2197
7754.17 1994
7755.00 1872
7755.83 1706
7756.66 1468
7757.50 1491
7758.33 1398
7759.16 1441
7759.99 1356
7760.82 1349
7761.65 1486
7762.48 1412
7763.32 1279
7764.15 1377
7764.98 1470
7765.81 1514
7766.64 1429
7767.47 1381
7768.31 1419
7769.14 1419
7769.97 1292
7770.80 1293
7771.63 1246
7772.47 1268
7773.30 1328
7774.13 1304
7774.96 1289
7775.80 1338
7776.63 1280
7777.46 1359
7778.29 1424
7779.12 1460
7779.96 1363
7780.79 1390
7781.62 1299
7782.46 1258
7783.29 1282
7784.12 1285
7784.95 1390
7785.79 1373
7786.62 1290
7787.45 1378
7788.28 1541
7789.12 1569
7789.95 1366
7790.78 1326
7791.62 1388
7792.45 1402
7793.28 1398
7794.12 1377
7794.95 1311
7795.78 1388
7796.62 1381
7797.45 1323
7798.28 1277
7799.12 1291
7799.95 1269
7800.78 1411
7801.62 1361
7802.45 1322
7803.29 1374
7804.12 1460
7804.95 1465
7805.79 1448
7806.62 1426
7807.46 1452
7808.29 1473
7809.12 1338
7809.96 1374
7810.79 1377
7811.63 1553
7812.46 1669
7813.29 1561
7814.13 1564
7814.96 1651
7815.80 1736
7816.63 1723
7817.47 1768
7818.30 1731
7819.14 1664
7819.97 1762
7820.81 1657
7821.64 1544
7822.47 1554
7823.31 1616
7824.14 1510
7824.98 1609
7825.81 1680
7826.65 1687
7827.48 1756
7828.32 1741
7829.15 1807
7829.99 1735
7830.83 1700
7831.66 1767
7832.50 1708
7833.33 1682
7834.17 1672
7835.00 1636
7835.84 1620
7836.67 1708
7837.51 1626
7838.34 1712
7839.18 1698
7840.02 1705
7840.85 1748
7841.69 1688
7842.52 1621
7843.36 1728
7844.19 1672
7845.03 1620
7845.87 1517
7846.70 1552
7847.54 1511
7848.38 1524
7849.21 1437
7850.05 1523
7850.88 1425
7851.72 1415
7852.56 1491
7853.39 1483
7854.23 1644
7855.07 1541
7855.90 1520
7856.74 1618
7857.58 1533
7858.41 1603
7859.25 1600
7860.09 1646
7860.92 1770
7861.76 1763
7862.60 1867
7863.43 1823
7864.27 1594
7865.11 1579
7865.95 1589
7866.78 1624
7867.62 1663
7868.46 1555
7869.29 1591
7870.13 1622
7870.97 1583
7871.81 1641
7872.64 1693
7873.48 1640
7874.32 1666
7875.16 1758
7875.99 1833
7876.83 1871
7877.67 1795
7878.51 1937
7879.34 2089
7880.18 2164
7881.02 2122
7881.86 1986
7882.70 1835
7883.53 1745
7884.37 1804
7885.21 1659
7886.05 1682
7886.89 1648
7887.73 1789
7888.56 1735
7889.40 1773
7890.24 1785
7891.08 1588
7891.92 1755
7892.76 1953
7893.59 1923
7894.43 1678
7895.27 1664
7896.11 1703
7896.95 1683
7897.79 1645
7898.63 1751
7899.47 1829
7900.31 1807
7901.14 1786
7901.98 1677
7902.82 1742
7903.66 1809
7904.50 1692
7905.34 1649
7906.18 1668
7907.02 1691
7907.86 1597
7908.70 1587
7909.54 1595
7910.38 1468
7911.22 1536
7912.05 1657
7912.89 1591
7913.73 1637
7914.57 1740
7915.41 1725
7916.25 1893
7917.09 2131
7917.93 2294
7918.77 2600
7919.61 2512
7920.45 2553
7921.29 2580
7922.13 2539
7922.97 2464
7923.81 2334
7924.65 2106
7925.49 1946
7926.33 1786
7927.17 1700
7928.02 1538
7928.86 1468
7929.70 1472
7930.54 1466
7931.38 1500
7932.22 1549
7933.06 1426
7933.90 1366
7934.74 1416
7935.58 1398
7936.42 1326
7937.26 1371
7938.10 1332
7938.94 1264
7939.79 1324
7940.63 1291
7941.47 1465
7942.31 1448
7943.15 1518
7943.99 1580
7944.83 1591
7945.67 1552
7946.52 1624
7947.36 1626
7948.20 1648
7949.04 1557
7949.88 1568
7950.72 1600
7951.56 1634
7952.41 1651
7953.25 1605
7954.09 1544
7954.93 1506
7955.77 1555
7956.62 1520
7957.46 1550
7958.30 1656
7959.14 1553
7959.98 1559
7960.83 1574
7961.67 1607
7962.51 1542
7963.35 1559
7964.20 1598
7965.04 1613
7965.88 1631
7966.72 1570
7967.56 1713
7968.41 1702
7969.25 1711
7970.09 1724
7970.94 1753
7971.78 1697
7972.62 1692
7973.46 1721
7974.31 1462
7975.15 1507
7975.99 1491
7976.84 1375
7977.68 1402
7978.52 1444
7979.36 1403
7980.21 1471
7981.05 1476
7981.89 1474
7982.74 1447
7983.58 1370
7984.42 1325
7985.27 1416
7986.11 1395
7986.96 1457
7987.80 1367
7988.64 1289
7989.49 1328
7990.33 1317
7991.17 1298
7992.02 1358
7992.86 1261
7993.71 1297
7994.55 1278
7995.39 1221
7996.24 1271
7997.08 1224
7997.93 1217
7998.77 1259
7999.61 1258
8000.46 1297
8001.30 1187
8002.15 1199
8002.99 1294
8003.84 1236
8004.68 1248
8005.52 1198
8006.37 1164
8007.21 1137
8008.06 1173
8008.90 1243
8009.75 1224
8010.59 1210
8011.44 1163
8012.28 1247
8013.13 1179
8013.97 1197
8014.82 1112
8015.66 1155
8016.51 1197
8017.35 1193
8018.20 1173
8019.04 1197
8019.89 1164
8020.73 1174
8021.58 1274
8022.42 1158
8023.27 1121
8024.12 1158
8024.96 1150
8025.81 1207
8026.65 1111
8027.50 1183
8028.34 1169
8029.19 1125
8030.03 1181
8030.88 1153
8031.73 1138
8032.57 1120
8033.42 1162
8034.26 1122
8035.11 1128
8035.96 1116
8036.80 1193
8037.65 1115
8038.50 1223
8039.34 1257
8040.19 1173
8041.03 1208
8041.88 1238
8042.73 1169
8043.57 1209
8044.42 1130
8045.27 1154
8046.11 1160
8046.96 1109
8047.81 1090
8048.65 1116
8049.50 1101
8050.35 1117
8051.19 1174
8052.04 1086
8052.89 1218
8053.74 1252
8054.58 1082
8055.43 1177
8056.28 1105
8057.12 1047
8057.97 1160
8058.82 1195
8059.67 1152
8060.51 1100
8061.36 1139
8062.21 1183
8063.06 1233
8063.90 1164
8064.75 1140
8065.60 1187
8066.45 1223
8067.29 1111
8068.14 1105
8068.99 1161
8069.84 1158
8070.69 1052
8071.53 1118
8072.38 1019
8073.23 1099
8074.08 1083
8074.93 1042
8075.78 1036
8076.62 1127
8077.47 1171
8078.32 1173
8079.17 1058
8080.02 1042
8080.87 990
8081.71 1052
8082.56 1000
8083.41 991
8084.26 1065
8085.11 1001
8085.96 1119
8086.81 1074
8087.66 1069
8088.50 1077
8089.35 1144
8090.20 1105
8091.05 1139
8091.90 1107
8092.75 1022
8093.60 1139
8094.45 1131
8095.30 1060
8096.15 1057
8097.00 1070
8097.84 1156
8098.69 1142
8099.54 1032
8100.39 1072
8101.24 1163
8102.09 1138
8102.94 1087
8103.79 1051
8104.64 1029
8105.49 1010
8106.34 1065
8107.19 1092
8108.04 1161
8108.89 1120
8109.74 1115
8110.59 1067
8111.44 1060
8112.29 1070
8113.14 1109
8113.99 1090
8114.84 1053
8115.69 1004
8116.54 1054
8117.39 1088
8118.24 1078
8119.09 1181
8119.94 1160
8120.80 1201
8121.65 1209
8122.50 1221
8123.35 1210
8124.20 1217
8125.05 1200
8125.90 1264
8126.75 1186
8127.60 1128
8128.45 1037
8129.30 1096
8130.15 1138
8131.01 1175
8131.86 1123
8132.71 1174
8133.56 1108
8134.41 1155
8135.26 1162
8136.11 1128
8136.97 1204
8137.82 1206
8138.67 1195
8139.52 1101
8140.37 1214
8141.22 1213
8142.07 1287
8142.93 1389
8143.78 1225
8144.63 1221
8145.48 1329
8146.33 1268
8147.19 1299
8148.04 1285
8148.89 1258
8149.74 1271
8150.59 1255
8151.45 1216
8152.30 1249
8153.15 1247
8154.00 1256
8154.86 1296
8155.71 1378
8156.56 1573
8157.41 1471
8158.27 1483
8159.12 1536
8159.97 1448
8160.82 1341
8161.68 1336
8162.53 1271
8163.38 1288
8164.23 1307
8165.09 1379
8165.94 1425
8166.79 1284
8167.65 1220
8168.50 1242
8169.35 1255
8170.21 1213
8171.06 1146
8171.91 1186
8172.77 1163
8173.62 1108
8174.47 1142
8175.33 1136
8176.18 1121
8177.03 1138
8177.89 1085
8178.74 1124
8179.59 1170
8180.45 1163
8181.30 1262
8182.16 1191
8183.01 1163
8183.86 1055
8184.72 1041
8185.57 1121
8186.43 1102
8187.28 1030
8188.13 1064
8188.99 1043
8189.84 1118
8190.70 1055
8191.55 1126
8192.40 1023
8193.26 1070
8194.11 1054
8194.97 1066
8195.82 1057
8196.68 1042
8197.53 1095
8198.39 1034
8199.24 1090
8200.10 1084
8200.95 1031
8201.81 1078
8202.66 981
8203.52 1023
8204.37 1110
8205.23 1095
8206.08 964
8206.94 988
8207.79 1033
8208.65 1044
8209.50 1015
8210.36 1121
8211.21 1213
8212.07 1152
8212.92 1100
8213.78 1100
8214.63 1049
8215.49 1108
8216.34 1135
8217.20 1153
8218.06 1117
8218.91 1190
8219.77 1203
8220.62 1127
8221.48 1177
8222.33 1198
8223.19 1197
8224.05 1222
8224.90 1337
8225.76 1358
8226.62 1300
8227.47 1240
8228.33 1222
8229.18 1304
8230.04 1316
8230.90 1236
8231.75 1256
8232.61 1163
8233.47 1163
8234.32 1040
8235.18 1048
8236.04 1081
8236.89 1086
8237.75 1147
8238.61 1136
8239.46 1100
8240.32 1088
8241.18 1103
8242.03 1033
8242.89 1025
8243.75 1086
8244.60 1071
8245.46 1160
8246.32 1117
8247.18 1006
8248.03 1084
8248.89 1141
8249.75 1070
8250.60 1126
8251.46 1166
8252.32 1137
8253.18 1293
8254.03 1142
8254.89 1045
8255.75 1074
8256.61 1061
8257.47 1061
8258.32 1084
8259.18 1135
8260.04 1066
8260.90 1019
8261.75 1058
8262.61 1144
8263.47 1136
8264.33 1147
8265.19 1085
8266.05 1016
8266.90 1093
8267.76 1059
8268.62 1014
8269.48 1107
8270.34 1043
8271.20 1043
8272.05 1069
8272.91 1021
8273.77 1102
8274.63 1119
8275.49 1060
8276.35 1076
8277.21 1015
8278.06 1123
8278.92 1136
8279.78 1080
8280.64 1131
8281.50 1152
8282.36 1103
8283.22 1133
8284.08 1201
8284.94 1253
8285.80 1084
8286.66 1156
8287.51 1202
8288.37 1267
8289.23 1274
8290.09 1246
8290.95 1104
8291.81 1123
8292.67 1109
8293.53 1198
8294.39 1101
8295.25 1215
8296.11 1239
8296.97 1278
8297.83 1243
8298.69 1153
8299.55 1150
8300.41 1173
8301.27 1181
8302.13 1239
8302.99 1191
8303.85 1237
8304.71 1187
8305.57 1192
8306.43 1261
8307.29 1234
8308.15 1130
8309.01 1113
8309.87 1161
8310.73 1158
8311.59 1133
8312.45 1226
8313.31 1102
8314.18 1154
8315.04 1202
8315.90 1209
8316.76 1194
8317.62 1248
8318.48 1235
8319.34 1208
8320.20 1193
8321.06 1258
8321.92 1160
8322.78 1110
8323.65 1071
8324.51 1119
8325.37 1161
8326.23 1119
8327.09 1140
8327.95 1125
8328.81 1117
8329.68 1126
8330.54 1146
8331.40 1157
8332.26 1134
8333.12 1128
8333.98 1181
8334.85 1184
8335.71 1125
8336.57 1187
8337.43 1136
8338.29 1171
8339.15 1155
8340.02 1214
8340.88 1220
8341.74 1132
8342.60 1220
8343.47 1189
8344.33 1230
8345.19 1262
8346.05 1254
8346.91 1279
8347.78 1224
8348.64 1213
8349.50 1200
8350.36 1109
8351.23 1212
8352.09 1258
8352.95 1143
8353.82 1186
8354.68 1157
8355.54 1214
8356.40 1235
8357.27 1167
8358.13 1174
8358.99 1234
8359.86 1266
8360.72 1161
8361.58 1237
8362.44 1260
8363.31 1265
8364.17 1166
8365.03 1160
8365.90 1121
8366.76 1235
8367.62 1248
8368.49 1168
8369.35 1201
8370.22 1212
8371.08 1201
8371.94 1232
8372.81 1269
8373.67 1167
8374.53 1213
8375.40 1260
8376.26 1149
8377.13 1356
8377.99 1304
8378.85 1323
8379.72 1311
8380.58 1313
8381.45 1308
8382.31 1301
8383.17 1318
8384.04 1394
8384.90 1384
8385.77 1345
8386.63 1391
8387.50 1421
8388.36 1427
8389.23 1469
8390.09 1411
8390.96 1421
8391.82 1468
8392.68 1323
8393.55 1266
8394.41 1413
8395.28 1482
8396.14 1502
8397.01 1510
8397.87 1519
8398.74 1407
8399.60 1359
8400.47 1434
8401.33 1455
8402.20 1468
8403.07 1603
8403.93 1484
8404.80 1434
8405.66 1479
8406.53 1505
8407.39 1561
8408.26 1618
8409.12 1608
8409.99 1535
8410.85 1543
8411.72 1504
8412.59 1571
8413.45 1701
8414.32 1685
8415.18 1770
8416.05 1678
8416.92 1690
8417.78 1772
8418.65 1617
8419.51 1734
8420.38 1711
8421.25 1706
8422.11 1728
8422.98 1841
8423.85 1797
8424.71 1849
8425.58 1750
8426.44 1768
8427.31 1936
8428.18 1937
8429.04 1955
8429.91 1932
8430.78 1939
8431.64 1869
8432.51 1920
8433.38 2078
8434.25 1979
8435.11 1967
8435.98 2089
8436.85 2102
8437.71 2126
8438.58 2228
8439.45 2408
8440.31 2507
8441.18 2569
8442.05 2700
8442.92 2791
8443.78 2977
8444.65 3086
8445.52 2965
8446.39 2812
8447.25 2734
8448.12 2776
8448.99 2813
8449.86 2695
8450.72 2718
8451.59 2670
8452.46 2921
8453.33 3182
8454.20 3604
8455.06 4329
8455.93 5775
8456.80 7475
8457.67 9131
8458.54 9798
8459.40 10278
8460.27 10250
8461.14 9174
8462.01 7870
8462.88 6737
8463.75 5797
8464.61 4907
8465.48 4054
8466.35 3512
8467.22 3011
8468.09 2687
8468.96 2498
8469.83 2288
8470.70 2122
8471.56 2154
8472.43 2029
8473.30 1997
8474.17 2048
8475.04 2040
8475.91 2100
8476.78 2036
8477.65 1873
8478.52 1944
8479.39 1822
8480.25 1824
8481.12 1688
8481.99 1705
8482.86 1746
8483.73 1721
8484.60 1692
8485.47 1735
8486.34 1852
8487.21 1870
8488.08 1980
8488.95 1959
8489.82 1890
8490.69 1815
8491.56 1871
8492.43 1887
8493.30 1859
8494.17 1896
8495.04 2176
8495.91 2348
8496.78 2230
8497.65 2162
8498.52 2309
8499.39 2258
8500.26 2076
8501.13 2017
8502.00 1905
8502.87 1766
8503.74 1775
8504.61 1662
8505.48 1749
8506.35 1632
8507.22 1659
8508.09 1695
8508.97 1681
8509.84 1709
8510.71 1749
8511.58 1755
8512.45 1743
8513.32 1846
8514.19 1782
8515.06 1705
8515.93 1705
8516.80 1735
8517.68 1695
8518.55 1667
8519.42 1797
8520.29 1822
8521.16 1822
8522.03 1800
8522.90 1871
8523.77 1817
8524.65 1866
8525.52 1920
8526.39 1929
8527.26 1826
8528.13 1784
8529.00 1819
8529.88 1834
8530.75 1790
8531.62 1860
8532.49 1886
8533.36 1907
8534.24 2005
8535.11 1977
8535.98 1964
8536.85 1999
8537.72 1892
8538.60 1871
8539.47 1806
8540.34 1881
8541.21 1876
8542.09 1715
8542.96 1647
8543.83 1648
8544.70 1577
8545.58 1540
8546.45 1682
8547.32 1670
8548.19 1595
8549.07 1574
8549.94 1571
8550.81 1626
8551.69 1522
8552.56 1568
8553.43 1634
8554.31 1652
8555.18 1737
8556.05 1873
8556.92 1704
8557.80 1728
8558.67 1763
8559.54 1842
8560.42 1790
8561.29 1678
8562.16 1574
8563.04 1627
8563.91 1570
8564.79 1478
8565.66 1456
8566.53 1439
8567.41 1444
8568.28 1400
8569.15 1432
8570.03 1371
8570.90 1463
8571.78 1456
8572.65 1423
8573.52 1445
8574.40 1458
8575.27 1405
8576.15 1378
8577.02 1305
8577.89 1244
8578.77 1302
8579.64 1309
8580.52 1369
8581.39 1321
8582.27 1318
8583.14 1324
8584.02 1304
8584.89 1277
8585.77 1286
8586.64 1356
8587.51 1383
8588.39 1379
8589.26 1359
8590.14 1230
8591.01 1270
8591.89 1329
8592.76 1406
8593.64 1344
8594.51 1299
8595.39 1314
8596.26 1375
8597.14 1338
8598.02 1342
8598.89 1336
8599.77 1287
8600.64 1427
8601.52 1461
8602.39 1333
8603.27 1388
8604.14 1384
8605.02 1381
8605.89 1380
8606.77 1313
8607.65 1366
8608.52 1379
8609.40 1327
8610.27 1391
8611.15 1500
8612.03 1505
8612.90 1496
8613.78 1497
8614.65 1470
8615.53 1488
8616.41 1435
8617.28 1439
8618.16 1470
8619.04 1392
8619.91 1327
8620.79 1373
8621.66 1459
8622.54 1325
8623.42 1330
8624.29 1320
8625.17 1328
8626.05 1281
8626.92 1379
8627.80 1447
8628.68 1412
8629.56 1362
8630.43 1527
8631.31 1529
8632.19 1555
8633.06 1556
8633.94 1496
8634.82 1481
8635.69 1488
8636.57 1528
8637.45 1457
8638.33 1612
8639.20 1545
8640.08 1599
8640.96 1531
8641.84 1616
8642.71 1611
8643.59 1681
8644.47 1639
8645.35 1746
8646.22 1685
8647.10 1615
8647.98 1575
8648.86 1641
8649.74 1700
8650.61 1740
8651.49 1695
8652.37 1809
8653.25 1643
8654.13 1621
8655.00 1651
8655.88 1761
8656.76 1743
8657.64 1686
8658.52 1727
8659.40 1641
8660.27 1666
8661.15 1745
8662.03 1746
8662.91 1703
8663.79 1669
8664.67 1656
8665.55 1785
8666.43 1774
8667.30 1847
8668.18 1854
8669.06 1778
8669.94 1841
8670.82 1960
8671.70 2166
8672.58 2162
8673.46 2343
8674.34 2687
8675.22 2872
8676.09 3151
8676.97 3213
8677.85 3238
8678.73 3192
8679.61 3065
8680.49 2789
8681.37 2797
8682.25 2470
8683.13 2371
8684.01 2213
8684.89 2161
8685.77 2053
8686.65 2026
8687.53 2152
8688.41 2133
8689.29 2355
8690.17 2522
8691.05 2663
8691.93 3260
8692.81 3810
8693.69 4277
8694.57 4826
8695.45 4881
8696.33 4930
8697.21 4564
8698.09 4083
8698.97 3669
8699.85 3122
8700.73 2712
8701.61 2516
8702.49 2375
8703.37 2123
8704.26 1994
8705.14 1878
8706.02 1913
8706.90 1732
8707.78 1714
8708.66 1704
8709.54 1699
8710.42 1716
8711.30 1738
8712.18 1646
8713.06 1664
8713.95 1644
8714.83 1709
8715.71 1598
8716.59 1596
8717.47 1590
8718.35 1564
8719.23 1669
8720.12 1603
8721.00 1510
8721.88 1620
8722.76 1627
8723.64 1529
8724.52 1580
8725.41 1621
8726.29 1560
8727.17 1654
8728.05 1659
8728.93 1654
8729.81 1708
8730.70 1569
8731.58 1683
8732.46 1744
8733.34 1807
8734.23 1735
8735.11 1706
8735.99 1687
8736.87 1809
8737.75 1777
8738.64 1628
8739.52 1572
8740.40 1573
8741.28 1650
8742.17 1589
8743.05 1605
8743.93 1761
8744.82 1673
8745.70 1654
8746.58 1731
8747.46 1800
8748.35 1792
8749.23 1763
8750.11 1697
8751.00 1752
8751.88 1830
8752.76 1742
8753.65 1715
8754.53 1817
8755.41 1864
8756.30 1756
8757.18 1929
8758.06 2108
8758.95 2144
8759.83 2168
8760.71 2221
8761.60 2262
8762.48 2418
8763.36 2275
8764.25 2165
8765.13 2193
8766.01 2148
8766.90 2087
8767.78 1994
8768.67 1927
8769.55 2047
8770.43 1971
8771.32 1891
8772.20 2113
8773.09 2073
8773.97 2152
8774.86 2151
8775.74 2073
8776.62 2200
8777.51 2167
8778.39 2237
8779.28 2271
8780.16 2185
8781.05 2182
8781.93 2189
8782.82 2266
8783.70 2330
8784.59 2322
8785.47 2372
8786.36 2344
8787.24 2269
8788.12 2218
8789.01 2245
8789.89 2259
8790.78 2450
8791.67 2675
8792.55 3044
8793.44 3220
8794.32 3401
8795.21 3477
8796.09 3422
8796.98 3336
8797.86 3236
8798.75 2909
8799.63 2768
8800.52 2563
8801.40 2362
8802.29 2278
8803.18 2199
8804.06 2175
8804.95 2101
8805.83 2078
8806.72 2164
8807.60 2190
8808.49 2196
8809.38 2166
8810.26 2270
8811.15 2402
8812.04 2413
8812.92 2217
8813.81 2061
8814.69 2043
8815.58 1967
8816.47 1913
8817.35 1821
8818.24 1830
8819.13 1795
8820.01 1749
8820.90 1733
8821.79 1832
8822.67 1854
8823.56 1882
8824.45 1775
8825.33 1776
8826.22 1825
8827.11 1831
8827.99 1817
8828.88 1781
8829.77 1769
8830.65 1743
8831.54 1661
8832.43 1680
8833.32 1593
8834.20 1554
8835.09 1618
8835.98 1611
8836.87 1506
8837.75 1463
8838.64 1494
8839.53 1562
8840.42 1489
8841.30 1489
8842.19 1555
8843.08 1520
8843.97 1529
8844.85 1551
8845.74 1563
8846.63 1500
8847.52 1507
8848.41 1530
8849.29 1509
8850.18 1571
8851.07 1537
8851.96 1418
8852.85 1346
8853.73 1432
8854.62 1458
8855.51 1368
8856.40 1304
8857.29 1374
8858.18 1328
8859.06 1434
8859.95 1431
8860.84 1400
8861.73 1390
8862.62 1361
8863.51 1299
8864.40 1333
8865.29 1410
8866.17 1346
8867.06 1362
8867.95 1464
8868.84 1339
8869.73 1274
8870.62 1282
8871.51 1335
8872.40 1308
8873.29 1221
8874.18 1318
8875.07 1281
8875.96 1282
8876.84 1318
8877.73 1299
8878.62 1297
8879.51 1251
8880.40 1301
8881.29 1216
8882.18 1185
8883.07 1168
8883.96 1239
8884.85 1261
8885.74 1236
8886.63 1223
8887.52 1261
8888.41 1243
8889.30 1172
8890.19 1104
8891.08 1115
8891.97 1145
8892.86 1178
8893.75 1138
8894.64 1161
8895.53 1092
8896.42 1221
8897.31 1132
8898.20 1111
8899.09 1084
8899.98 1076
8900.88 1069
8901.77 1082
8902.66 1083
8903.55 1106
8904.44 1041
8905.33 1012
8906.22 1052
8907.11 1093
8908.00 1057
8908.89 1141
8909.78 1127
8910.68 1007
8911.57 1054
8912.46 995
8913.35 1104
8914.24 1103
8915.13 1038
8916.02 1060
8916.91 1033
8917.81 1094
8918.70 1025
8919.59 1036
8920.48 993
8921.37 1014
8922.26 985
8923.16 1095
8924.05 1026
8924.94 984
8925.83 938
8926.72 985
8927.61 1068
8928.51 1029
8929.40 981
8930.29 1016
8931.18 1070
8932.07 980
8932.97 995
8933.86 992
8934.75 1038
8935.64 1020
8936.54 957
8937.43 978
8938.32 1001
8939.21 1085
8940.11 1020
8941.00 975
8941.89 941
8942.78 998
8943.68 949
8944.57 1015
8945.46 961
8946.36 936
8947.25 946
8948.14 966
8949.03 1023
8949.93 918
8950.82 969
8951.71 1000
8952.61 1015
8953.50 1015
8954.39 1022
8955.29 991
8956.18 970
8957.07 994
8957.97 908
8958.86 961
8959.75 1018
8960.65 977
8961.54 941
8962.44 952
8963.33 944
8964.22 961
8965.12 1020
8966.01 965
8966.90 969
8967.80 1007
8968.69 1002
8969.59 999
8970.48 1056
8971.37 1019
8972.27 970
8973.16 978
8974.06 921
8974.95 939
8975.85 903
8976.74 932
8977.64 934
8978.53 946
8979.42 968
8980.32 964
8981.21 926
8982.11 1009
8983.00 976
8983.90 931
8984.79 924
8985.69 884
8986.58 846
8987.48 873
8988.37 913
8989.27 856
8990.16 760
8991.06 847
8991.95 840
8992.85 816
8993.74 834
8994.64 863
8995.53 856
8996.43 794
8997.32 760
8998.22 870
8999.12 944
9000.01 928
9000.91 940
9001.80 869
9002.70 776
9003.59 811
9004.49 819
9005.39 810
9006.28 865
9007.18 819
9008.07 864
9008.97 828
9009.87 783
9010.76 762
9011.66 882
9012.55 904
9013.45 788
9014.35 774
9015.24 873
9016.14 782
9017.04 790
9017.93 893
9018.83 771
9019.72 831
9020.62 839
9021.52 784
9022.41 853
9023.31 921
9024.21 843
9025.11 845
9026.00 812
9026.90 741
9027.80 725
9028.69 804
9029.59 799
9030.49 814
9031.38 834
9032.28 817
9033.18 829
9034.08 823
9034.97 811
9035.87 746
9036.77 830
9037.67 800
9038.56 776
9039.46 803
9040.36 804
9041.26 787
9042.15 754
9043.05 724
9043.95 703
9044.85 752
9045.74 828
9046.64 903
9047.54 839
9048.44 829
9049.34 823
9050.23 871
9051.13 783
9052.03 827
9052.93 801
9053.83 854
9054.73 847
9055.62 831
9056.52 851
9057.42 869
9058.32 851
9059.22 812
9060.12 865
9061.01 837
9061.91 845
9062.81 817
9063.71 767
9064.61 785
9065.51 834
9066.41 738
9067.31 756
9068.21 835
9069.10 797
9070.00 806
9070.90 843
9071.80 863
9072.70 880
9073.60 833
9074.50 904
9075.40 792
9076.30 870
9077.20 812
9078.10 817
9079.00 862
9079.90 802
9080.80 814
9081.70 865
9082.59 897
9083.49 844
9084.39 825
9085.29 835
9086.19 909
9087.09 867
9087.99 881
9088.89 816
9089.79 846
9090.69 950
9091.59 987
9092.49 944
9093.39 904
9094.29 936
9095.19 908
9096.10 883
9097.00 924
9097.90 912
9098.80 814
9099.70 865
9100.60 849
9101.50 837
9102.40 805
9103.30 828
9104.20 809
9105.10 784
9106.00 795
9106.90 779
9107.80 761
9108.70 790
9109.61 756
9110.51 792
9111.41 843
9112.31 849
9113.21 794
9114.11 764
9115.01 782
9115.91 758
9116.82 684
9117.72 781
9118.62 842
9119.52 831
9120.42 689
9121.32 824
9122.22 737
9123.13 801
9124.03 810
9124.93 813
9125.83 814
9126.73 851
9127.64 791
9128.54 790
9129.44 829
9130.34 888
9131.24 868
9132.15 896
9133.05 807
9133.95 804
9134.85 843
9135.76 838
9136.66 796
9137.56 797
9138.46 823
9139.36 759
9140.27 791
9141.17 847
9142.07 790
9142.98 739
9143.88 740
9144.78 731
9145.68 808
9146.59 831
9147.49 817
9148.39 818
9149.30 812
9150.20 767
9151.10 784
9152.00 783
9152.91 804
9153.81 729
9154.71 785
9155.62 789
9156.52 809
9157.42 767
9158.33 803
9159.23 866
9160.13 792
9161.04 743
9161.94 762
9162.85 813
9163.75 737
9164.65 793
9165.56 827
9166.46 786
9167.36 757
9168.27 775
9169.17 758
9170.08 836
9170.98 818
9171.88 797
9172.79 750
9173.69 801
9174.60 768
9175.50 812
9176.41 877
9177.31 875
9178.21 848
9179.12 782
9180.02 779
9180.93 790
9181.83 751
9182.74 819
9183.64 806
9184.55 767
9185.45 784
9186.36 761
9187.26 753
9188.17 777
9189.07 760
9189.98 822
9190.88 832
9191.79 747
9192.69 780
9193.60 748
9194.50 774
9195.41 734
9196.31 784
9197.22 785
9198.12 730
9199.03 792
9199.93 814
9200.84 836
9201.74 863
9202.65 778
9203.56 859
9204.46 915
9205.37 871
9206.27 804
9207.18 855
9208.09 850
9208.99 836
9209.90 902
9210.80 851
9211.71 784
9212.62 756
9213.52 796
9214.43 808
9215.33 816
9216.24 884
9217.15 855
9218.05 861
9218.96 892
9219.87 875
9220.77 870
9221.68 934
9222.59 932
9223.49 888
9224.40 825
9225.31 810
9226.21 910
9227.12 771
9228.03 830
9228.93 869
9229.84 807
9230.75 812
9231.65 802
9232.56 824
9233.47 718
9234.38 688
9235.28 744
9236.19 773
9237.10 807
9238.00 732
9238.91 688
9239.82 743
9240.73 785
9241.63 786
9242.54 746
9243.45 689
9244.36 799
9245.27 794
9246.17 722
9247.08 792
9247.99 825
9248.90 774
9249.80 772
9250.71 758
9251.62 777
9252.53 805
9253.44 807
9254.34 796
9255.25 768
9256.16 814
9257.07 858
9257.98 735
9258.89 745
9259.79 740
9260.70 742
9261.61 783
9262.52 807
9263.43 740
9264.34 785
9265.25 813
9266.16 694
9267.06 744
9267.97 775
9268.88 777
9269.79 775
9270.70 751
9271.61 733
9272.52 786
9273.43 855
9274.34 854
9275.25 773
9276.15 815
9277.06 762
9277.97 795
9278.88 801
9279.79 799
9280.70 821
9281.61 760
9282.52 761
9283.43 785
9284.34 829
9285.25 764
9286.16 774
9287.07 801
9287.98 774
9288.89 796
9289.80 800
9290.71 859
9291.62 780
9292.53 792
9293.44 808
9294.35 820
9295.26 854
9296.17 808
9297.08 767
9297.99 819
9298.90 823
9299.81 912
9300.72 916
9301.63 890
9302.54 853
9303.45 915
9304.36 907
9305.27 826
9306.18 929
9307.10 995
9308.01 971
9308.92 948
9309.83 970
9310.74 983
9311.65 1010
9312.56 1119
9313.47 1071
9314.38 1076
9315.29 975
9316.21 936
9317.12 937
9318.03 966
9318.94 909
9319.85 1022
9320.76 1006
9321.67 995
9322.58 891
9323.50 890
9324.41 907
9325.32 882
9326.23 891
9327.14 890
9328.05 902
9328.97 834
9329.88 818
9330.79 890
9331.70 880
9332.61 847
9333.53 854
9334.44 764
9335.35 794
9336.26 837
9337.18 894
9338.09 878
9339.00 872
9339.91 890
9340.82 942
9341.74 912
9342.65 982
9343.56 928
9344.47 852
9345.39 912
9346.30 868
9347.21 843
9348.13 781
9349.04 796
9349.95 855
9350.86 810
9351.78 814
9352.69 809
9353.60 835
9354.52 795
9355.43 757
9356.34 869
9357.26 860
9358.17 924
9359.08 882
9360.00 879
9360.91 842
9361.82 783
9362.74 820
9363.65 797
9364.56 897
9365.48 832
9366.39 827
9367.30 768
9368.22 839
9369.13 830
9370.05 776
9370.96 793
9371.87 826
9372.79 862
9373.70 867
9374.62 845
9375.53 836
9376.44 875
9377.36 855
9378.27 883
9379.19 967
9380.10 947
9381.02 896
9381.93 881
9382.84 829
9383.76 856
9384.67 793
9385.59 945
9386.50 909
9387.42 858
9388.33 899
9389.25 913
9390.16 938
9391.08 948
9391.99 968
9392.91 987
9393.82 985
9394.74 964
9395.65 994
9396.57 1032
9397.48 1030
9398.40 1062
9399.31 1048
9400.23 988
9401.14 978
9402.06 969
9402.97 897
9403.89 995
9404.80 915
9405.72 910
9406.64 813
9407.55 859
9408.47 850
9409.38 869
9410.30 929
9411.21 902
9412.13 830
9413.05 895
9413.96 851
9414.88 870
9415.79 787
9416.71 872
9417.63 892
9418.54 839
9419.46 865
9420.38 852
9421.29 886
9422.21 877
9423.12 949
9424.04 859
9424.96 908
9425.87 896
9426.79 874
9427.71 903
9428.62 831
9429.54 932
9430.46 909
9431.37 941
9432.29 877
9433.21 852
9434.13 892
9435.04 904
9435.96 894
9436.88 931
9437.79 880
9438.71 882
9439.63 899
9440.55 1008
9441.46 1045
9442.38 908
9443.30 929
9444.22 1035
9445.13 911
9446.05 897
9446.97 853
9447.89 833
9448.80 895
9449.72 938
9450.64 865
9451.56 907
9452.47 1001
9453.39 1068
9454.31 1278
9455.23 1226
9456.15 1348
9457.06 1253
9457.98 1216
9458.90 1121
9459.82 1132
9460.74 1103
9461.66 1105
9462.57 1007
9463.49 979
9464.41 1003
9465.33 976
9466.25 1001
9467.17 982
9468.09 998
9469.00 982
9469.92 877
9470.84 892
9471.76 924
9472.68 917
9473.60 913
9474.52 905
9475.44 928
9476.35 926
9477.27 942
9478.19 953
9479.11 971
9480.03 982
9480.95 1032
9481.87 1029
9482.79 986
9483.71 990
9484.63 1010
9485.55 1043
9486.47 1031
9487.39 1003
9488.31 1055
9489.23 983
9490.15 1012
9491.07 1021
9491.98 923
9492.90 959
9493.82 950
9494.74 929
9495.66 971
9496.58 942
9497.50 912
9498.42 908
9499.34 955
9500.27 909
9501.19 893
9502.11 860
9503.03 967
9503.95 985
9504.87 941
9505.79 918
9506.71 922
9507.63 936
9508.55 967
9509.47 911
9510.39 915
9511.31 1027
9512.23 1006
9513.15 1049
9514.07 1054
9514.99 1028
9515.92 1031
9516.84 1007
9517.76 1009
9518.68 993
9519.60 1052
9520.52 1047
9521.44 1087
9522.36 1012
9523.28 1002
9524.21 953
9525.13 961
9526.05 1064
9526.97 1060
9527.89 1060
9528.81 1088
9529.73 1217
9530.66 1229
9531.58 1291
9532.50 1417
9533.42 1522
9534.34 1621
9535.27 1629
9536.19 1751
9537.11 1756
9538.03 1544
9538.95 1507
9539.88 1440
9540.80 1366
9541.72 1281
9542.64 1090
9543.56 1145
9544.49 1091
9545.41 1094
9546.33 1083
9547.25 1062
9548.18 1040
9549.10 1039
9550.02 1006
9550.94 1018
9551.87 970
9552.79 1013
9553.71 1070
9554.64 1058
9555.56 1056
9556.48 1048
9557.40 990
9558.33 986
9559.25 1135
9560.17 997
9561.10 1001
9562.02 1058
9562.94 1107
9563.87 1125
9564.79 1105
9565.71 1116
9566.64 1013
9567.56 1018
9568.48 966
9569.41 1044
9570.33 966
9571.25 983
9572.18 1046
9573.10 1035
9574.02 971
9574.95 982
9575.87 1003
9576.80 953
9577.72 944
9578.64 962
9579.57 996
9580.49 963
9581.42 946
9582.34 998
9583.26 910
9584.19 943
9585.11 956
9586.04 950
9586.96 991
9587.89 968
9588.81 923
9589.74 913
9590.66 1012
9591.58 994
9592.51 967
9593.43 968
9594.36 958
9595.28 1038
9596.21 1062
9597.13 1000
9598.06 978
9598.98 1015
9599.91 1033
9600.83 1035
9601.76 976
9602.68 1094
9603.61 1116
9604.53 1032
9605.46 975
9606.38 991
9607.31 1085
9608.24 995
9609.16 1060
9610.09 1077
9611.01 998
9611.94 938
9612.86 969
9613.79 1073
9614.71 1114
9615.64 1080
9616.57 1162
9617.49 1165
9618.42 1121
9619.34 1121
9620.27 1089
9621.20 1073
9622.12 1131
9623.05 1101
9623.97 1106
9624.90 1163
9625.83 1162
9626.75 1185
9627.68 1165
9628.61 1149
9629.53 1194
9630.46 1102
9631.39 1123
9632.31 1233
9633.24 1219
9634.17 1259
9635.09 1406
9636.02 1346
9636.95 1340
9637.87 1375
9638.80 1398
9639.73 1418
9640.65 1424
9641.58 1482
9642.51 1420
9643.43 1376
9644.36 1279
9645.29 1384
9646.22 1493
9647.14 1414
9648.07 1559
9649.00 1647
9649.93 1664
9650.85 1837
9651.78 1891
9652.71 1832
9653.64 1834
9654.56 1829
9655.49 1792
9656.42 1644
9657.35 1692
9658.27 1576
9659.20 1541
9660.13 1565
9661.06 1459
9661.99 1496
9662.91 1462
9663.84 1440
9664.77 1510
9665.70 1462
9666.63 1523
9667.56 1581
9668.48 1509
9669.41 1476
9670.34 1469
9671.27 1506
9672.20 1460
9673.13 1523
9674.05 1537
9674.98 1490
9675.91 1547
9676.84 1615
9677.77 1679
9678.70 1621
9679.63 1706
9680.56 1799
9681.48 1761
9682.41 1678
9683.34 1618
9684.27 1634
9685.20 1719
9686.13 1674
9687.06 1746
9687.99 1625
9688.92 1675
9689.85 1678
9690.78 1711
9691.71 1734
9692.64 1731
9693.57 1744
9694.49 1702
9695.42 1769
9696.35 1782
9697.28 1832
9698.21 1811
9699.14 1827
9700.07 1849
9701.00 1965
9701.93 2033
9702.86 1978
9703.79 2071
9704.72 1983
9705.65 1963
9706.58 1915
9707.51 1931
9708.44 1859
9709.37 1846
9710.30 1838
9711.23 1787
9712.16 1737
9713.10 1684
9714.03 1736
9714.96 1748
9715.89 1747
9716.82 1837
9717.75 1954
9718.68 1844
9719.61 1720
9720.54 1673
9721.47 1559
9722.40 1559
9723.33 1506
9724.26 1487
9725.20 1477
9726.13 1386
9727.06 1384
9727.99 1326
9728.92 1312
9729.85 1297
9730.78 1294
9731.71 1351
9732.65 1388
9733.58 1371
9734.51 1356
9735.44 1283
9736.37 1303
9737.30 1289
9738.23 1302
9739.17 1211
9740.10 1180
9741.03 1251
9741.96 1266
9742.89 1232
9743.83 1197
9744.76 1211
9745.69 1211
9746.62 1280
9747.55 1272
9748.49 1231
9749.42 1234
9750.35 1234
9751.28 1195
9752.22 1220
9753.15 1260
9754.08 1174
9755.01 1194
9755.95 1176
9756.88 1275
9757.81 1314
9758.74 1180
9759.68 1126
9760.61 1158
9761.54 1201
9762.47 1144
9763.41 1074
9764.34 1177
9765.27 1193
9766.21 1257
9767.14 1282
9768.07 1270
9769.01 1293
9769.94 1246
9770.87 1137
9771.80 1200
9772.74 1173
9773.67 1257
9774.60 1219
9775.54 1181
9776.47 1224
9777.41 1234
9778.34 1185
9779.27 1318
9780.21 1395
9781.14 1328
9782.07 1299
9783.01 1476
9783.94 1497
9784.88 1543
9785.81 1467
9786.74 1440
9787.68 1420
9788.61 1436
9789.55 1365
9790.48 1264
9791.41 1258
9792.35 1293
9793.28 1249
9794.22 1206
9795.15 1211
9796.09 1149
9797.02 1123
9797.95 1218
9798.89 1221
9799.82 1235
9800.76 1254
9801.69 1288
9802.63 1300
9803.56 1353
9804.50 1307
9805.43 1263
9806.37 1222
9807.30 1154
9808.24 1050
9809.17 1062
9810.11 1039
9811.04 1027
9811.98 1006
9812.91 1031
9813.85 1040
9814.78 960
9815.72 1032
9816.65 1018
9817.59 1049
9818.53 1018
9819.46 1046
9820.40 1061
9821.33 1052
9822.27 994
9823.20 1044
9824.14 1075
9825.08 1074
9826.01 1031
9826.95 976
9827.88 1012
9828.82 935
9829.76 980
9830.69 957
9831.63 1008
9832.56 1011
9833.50 1060
9834.44 973
9835.37 959
9836.31 999
9837.25 1007
9838.18 932
9839.12 970
9840.06 1007
9840.99 1072
9841.93 1103
9842.86 1051
9843.80 1021
9844.74 977
9845.68 986
9846.61 1012
9847.55 1014
9848.49 1059
9849.42 998
9850.36 1052
9851.30 1054
9852.23 1051
9853.17 1004
9854.11 1080
9855.05 997
9855.98 1060
9856.92 1033
9857.86 1071
9858.80 1095
9859.73 1064
9860.67 1068
9861.61 1115
9862.55 1188
9863.48 1126
9864.42 1067
9865.36 1104
9866.30 1020
9867.23 1020
9868.17 1046
9869.11 966
9870.05 1061
9870.99 1014
9871.92 1024
9872.86 984
9873.80 1017
9874.74 953
9875.68 940
9876.62 950
9877.55 982
9878.49 982
9879.43 1086
9880.37 1027
9881.31 1000
9882.25 972
9883.18 1007
9884.12 958
9885.06 911
9886.00 978
9886.94 967
9887.88 1029
9888.82 1015
9889.76 1006
9890.69 994
9891.63 909
9892.57 915
9893.51 924
9894.45 967
9895.39 1001
9896.33 961
9897.27 940
9898.21 895
9899.15 963
9900.09 983
9901.03 927
9901.97 966
9902.91 947
9903.84 893
9904.78 949
9905.72 995
9906.66 1061
9907.60 1003
9908.54 1032
9909.48 981
9910.42 956
9911.36 990
9912.30 1065
9913.24 1014
9914.18 1062
9915.12 1104
9916.06 1101
9917.00 1061
9917.94 1033
9918.88 1023
9919.82 997
9920.77 974
9921.71 975
9922.65 1019
9923.59 1169
9924.53 1284
9925.47 1326
9926.41 1579
9927.35 1799
9928.29 2044
9929.23 2121
9930.17 2248
9931.11 2126
9932.05 2066
9932.99 1930
9933.94 1795
9934.88 1612
9935.82 1454
9936.76 1333
9937.70 1194
9938.64 1095
9939.58 1111
9940.52 1057
9941.46 960
9942.41 1050
9943.35 1036
9944.29 1025
9945.23 960
9946.17 1050
9947.11 1001
9948.06 1026
9949.00 1015
9949.94 1060
9950.88 1056
9951.82 1042
9952.76 1006
9953.71 968
9954.65 972
9955.59 963
9956.53 964
9957.47 1030
9958.42 1002
9959.36 1035
9960.30 1014
9961.24 943
9962.19 946
9963.13 975
9964.07 972
9965.01 957
9965.96 992
9966.90 988
9967.84 1092
9968.78 1097
9969.73 1044
9970.67 952
9971.61 956
9972.56 960
9973.50 935
9974.44 920
9975.38 996
9976.33 996
9977.27 1018
9978.21 932
9979.16 928
9980.10 900
9981.04 953
9981.99 965
9982.93 905
9983.87 903
9984.82 888
9985.76 891
9986.70 886
9987.65 883
9988.59 840
9989.53 878
9990.48 899
9991.42 821
9992.37 850
9993.31 870
9994.25 917
9995.20 932
9996.14 923
9997.08 899
9998.03 820
9998.97 847
9999.92 822
10000.86 846
10001.81 929
10002.75 982
10003.69 906
10004.64 926
10005.58 929
10006.53 948
10007.47 887
10008.42 997
10009.36 991
10010.31 928
10011.25 974
10012.19 935
10013.14 950
10014.08 923
10015.03 886
10015.97 880
10016.92 870
10017.86 903
10018.81 941
10019.75 820
10020.70 770
10021.64 824
10022.59 866
10023.54 890
10024.48 897
10025.43 867
10026.37 855
10027.32 833
10028.26 826
10029.21 828
10030.15 852
10031.10 820
10032.04 872
10032.99 829
10033.94 800
10034.88 839
10035.83 809
10036.77 813
10037.72 814
10038.67 825
10039.61 824
10040.56 765
10041.50 794
10042.45 791
10043.40 827
10044.34 833
10045.29 763
10046.23 755
10047.18 839
10048.13 796
10049.07 783
10050.02 760
10050.97 773
10051.91 744
10052.86 786
10053.81 816
10054.75 742
10055.70 722
10056.65 692
10057.59 710
10058.54 753
10059.49 789
10060.43 822
10061.38 755
10062.33 711
10063.28 753
10064.22 777
10065.17 773
10066.12 757
10067.07 800
10068.01 722
10068.96 759
10069.91 740
10070.85 764
10071.80 734
10072.75 699
10073.70 764
10074.65 764
10075.59 749
10076.54 698
10077.49 691
10078.44 763
10079.38 747
10080.33 801
10081.28 748
10082.23 763
10083.18 791
10084.12 751
10085.07 698
10086.02 730
10086.97 724
10087.92 730
10088.87 747
10089.81 785
10090.76 736
10091.71 720
10092.66 747
10093.61 757
10094.56 735
10095.51 773
10096.45 800
10097.40 733
10098.35 742
10099.30 730
10100.25 686
10101.20 773
10102.15 744
10103.10 754
10104.05 745
10104.99 741
10105.94 737
10106.89 738
10107.84 734
10108.79 667
10109.74 710
10110.69 698
10111.64 736
10112.59 712
10113.54 651
10114.49 733
10115.44 675
10116.39 717
10117.34 738
10118.29 734
10119.24 773
10120.19 710
10121.14 714
10122.09 689
10123.04 675
10123.99 745
10124.94 681
10125.89 703
10126.84 689
10127.79 722
10128.74 662
10129.69 704
10130.64 762
10131.59 748
10132.54 716
10133.49 771
10134.44 718
10135.39 766
10136.34 756
10137.29 710
10138.24 696
10139.19 714
10140.14 727
10141.09 737
10142.04 774
10143.00 674
10143.95 680
10144.90 757
10145.85 719
10146.80 722
10147.75 742
10148.70 769
10149.65 728
10150.60 743
10151.56 754
10152.51 729
10153.46 710
10154.41 796
10155.36 774
10156.31 822
10157.26 679
10158.22 750
10159.17 777
10160.12 819
10161.07 685
10162.02 778
10162.97 770
10163.93 747
10164.88 705
10165.83 750
10166.78 734
10167.73 745
10168.69 809
10169.64 832
10170.59 725
10171.54 788
10172.49 840
10173.45 822
10174.40 754
10175.35 771
10176.30 802
10177.26 833
10178.21 845
10179.16 795
10180.11 773
10181.07 767
10182.02 813
10182.97 846
10183.93 791
10184.88 859
10185.83 863
10186.78 833
10187.74 828
10188.69 944
10189.64 881
10190.60 869
10191.55 874
10192.50 945
10193.46 788
10194.41 872
10195.36 871
10196.32 915
10197.27 898
10198.22 914
10199.18 1036
10200.13 1015
10201.08 960
10202.04 976
10202.99 970
10203.94 1074
10204.90 1055
10205.85 1026
10206.81 1068
10207.76 1146
10208.71 1163
10209.67 1262
10210.62 1259
10211.58 1211
10212.53 1209
10213.48 1129
10214.44 1092
10215.39 1029
10216.35 1072
10217.30 1087
10218.26 1002
10219.21 1000
10220.17 948
10221.12 903
10222.07 906
10223.03 973
10223.98 934
10224.94 936
10225.89 929
10226.85 835
10227.80 881
10228.76 920
10229.71 916
10230.67 954
10231.62 964
10232.58 953
10233.53 883
10234.49 956
10235.44 1029
10236.40 1103
10237.35 1162
10238.31 1136
10239.27 1092
10240.22 1090
10241.18 1095
10242.13 1035
10243.09 1013
10244.04 1013
10245.00 931
10245.95 951
10246.91 929
10247.87 860
10248.82 824
10249.78 781
10250.73 804
10251.69 792
10252.65 871
10253.60 857
10254.56 787
10255.51 788
10256.47 837
10257.43 874
10258.38 835
10259.34 804
10260.30 779
10261.25 787
10262.21 708
10263.16 698
10264.12 760
10265.08 760
10266.03 728
10266.99 744
10267.95 755
10268.90 780
10269.86 749
10270.82 725
10271.78 729
10272.73 723
10273.69 785
10274.65 782
10275.60 709
10276.56 768
10277.52 755
10278.48 681
10279.43 770
10280.39 768
10281.35 773
10282.30 811
10283.26 772
10284.22 764
10285.18 683
10286.13 734
10287.09 769
10288.05 695
10289.01 737
10289.97 772
10290.92 692
10291.88 733
10292.84 779
10293.80 728
10294.75 713
10295.71 750
10296.67 693
10297.63 605
10298.59 674
10299.55 791
10300.50 816
10301.46 815
10302.42 837
10303.38 765
10304.34 831
10305.30 709
10306.25 680
10307.21 673
10308.17 689
10309.13 723
10310.09 685
10311.05 715
10312.01 696
10312.97 717
10313.92 755
10314.88 769
10315.84 711
10316.80 698
10317.76 673
10318.72 676
10319.68 693
10320.64 781
10321.60 757
10322.56 652
10323.52 669
10324.47 700
10325.43 686
10326.39 724
10327.35 692
10328.31 748
10329.27 724
10330.23 688
10331.19 645
10332.15 640
10333.11 694
10334.07 720
10335.03 730
10335.99 767
10336.95 764
10337.91 807
10338.87 818
10339.83 732
10340.79 722
10341.75 748
10342.71 759
10343.67 762
10344.63 703
10345.59 690
10346.55 695
10347.51 724
10348.47 673
10349.43 720
10350.40 660
10351.36 715
10352.32 688
10353.28 668
10354.24 689
10355.20 715
10356.16 695
10357.12 716
10358.08 813
10359.04 693
10360.00 740
10360.96 693
10361.93 768
10362.89 778
10363.85 753
10364.81 782
10365.77 771
10366.73 763
10367.69 702
10368.65 679
10369.62 681
10370.58 692
10371.54 698
10372.50 732
10373.46 684
10374.42 715
10375.39 664
10376.35 683
10377.31 711
10378.27 685
10379.23 694
10380.20 703
10381.16 711
10382.12 655
10383.08 695
10384.04 736
10385.01 741
10385.97 673
10386.93 665
10387.89 669
10388.86 697
10389.82 617
10390.78 649
10391.74 711
10392.71 681
10393.67 725
10394.63 667
10395.59 670
10396.56 651
10397.52 698
10398.48 721
10399.44 689
10400.41 736
10401.37 742
10402.33 732
10403.30 780
10404.26 736
10405.22 725
10406.19 755
10407.15 716
10408.11 681
10409.08 718
10410.04 762
10411.00 681
10411.97 681
10412.93 661
10413.89 748
10414.86 753
10415.82 781
10416.78 814
10417.75 878
10418.71 887
10419.67 1023
10420.64 987
10421.60 1027
10422.57 1020
10423.53 975
10424.49 1009
10425.46 970
10426.42 939
10427.39 826
10428.35 804
10429.32 841
10430.28 788
10431.24 732
10432.21 702
10433.17 685
10434.14 660
10435.10 635
10436.07 631
10437.03 664
10438.00 671
10438.96 700
10439.93 617
10440.89 693
10441.85 688
10442.82 647
10443.78 686
10444.75 683
10445.71 642
10446.68 601
10447.64 564
10448.61 583
10449.58 621
10450.54 647
10451.51 602
10452.47 685
10453.44 656
10454.40 636
10455.37 687
10456.33 672
10457.30 673
10458.26 636
10459.23 683
10460.20 691
10461.16 763
10462.13 671
10463.09 690
10464.06 703
10465.02 698
10465.99 615
10466.96 641
10467.92 718
10468.89 697
10469.85 605
10470.82 602
10471.79 609
10472.75 624
10473.72 663
10474.69 685
10475.65 671
10476.62 672
10477.59 619
10478.55 513
10479.52 562
10480.48 604
10481.45 615
10482.42 600
10483.38 657
10484.35 642
10485.32 650
10486.29 702
10487.25 638
10488.22 587
10489.19 628
10490.15 653
10491.12 675
10492.09 629
10493.06 607
10494.02 610
10494.99 602
10495.96 650
10496.92 605
10497.89 625
10498.86 641
10499.83 726
10500.79 611
10501.76 566
10502.73 659
10503.70 660
10504.66 621
10505.63 623
10506.60 643
10507.57 600
10508.54 611
10509.50 601
10510.47 620
10511.44 638
10512.41 621
10513.38 657
10514.34 681
10515.31 611
10516.28 615
10517.25 667
10518.22 620
10519.19 647
10520.15 723
10521.12 666
10522.09 702
10523.06 604
10524.03 590
10525.00 622
10525.97 620
10526.94 629
10527.90 588
10528.87 628
10529.84 647
10530.81 645
10531.78 604
10532.75 577
10533.72 604
10534.69 648
10535.66 650
10536.63 645
10537.59 627
10538.56 608
10539.53 647
10540.50 655
10541.47 626
10542.44 671
10543.41 671
10544.38 630
10545.35 608
10546.32 680
10547.29 662
10548.26 661
10549.23 640
10550.20 726
10551.17 663
10552.14 670
10553.11 670
10554.08 591
10555.05 606
10556.02 705
10556.99 606
10557.96 637
10558.93 681
10559.90 712
10560.87 738
10561.84 743
10562.81 823
10563.78 856
10564.75 887
10565.72 887
10566.69 839
10567.66 827
10568.63 807
10569.61 750
10570.58 701
10571.55 673
10572.52 716
10573.49 712
10574.46 599
10575.43 677
10576.40 704
10577.37 648
10578.34 629
10579.32 675
10580.29 674
10581.26 656
10582.23 677
10583.20 684
10584.17 708
10585.14 721
10586.11 676
10587.09 668
10588.06 718
10589.03 659
10590.00 683
10590.97 734
10591.94 737
10592.92 729
10593.89 744
10594.86 724
10595.83 708
10596.80 670
10597.78 634
10598.75 662
10599.72 680
10600.69 619
10601.66 631
10602.64 664
10603.61 633
10604.58 687
10605.55 710
10606.53 709
10607.50 637
10608.47 599
10609.44 621
10610.42 608
10611.39 677
10612.36 669
10613.33 642
10614.31 624
10615.28 621
10616.25 584
10617.23 582
10618.20 615
10619.17 612
10620.15 663
10621.12 668
10622.09 699
10623.06 721
10624.04 712
10625.01 700
10625.98 692
10626.96 735
10627.93 677
10628.90 666
10629.88 696
10630.85 649
10631.83 666
10632.80 667
10633.77 662
10634.75 681
10635.72 661
10636.69 680
10637.67 698
10638.64 700
10639.62 779
10640.59 804
10641.56 791
10642.54 833
10643.51 828
10644.49 814
10645.46 785
10646.43 780
10647.41 707
10648.38 641
10649.36 687
10650.33 644
10651.31 623
10652.28 609
10653.26 685
10654.23 694
10655.20 631
10656.18 660
10657.15 684
10658.13 647
10659.10 665
10660.08 628
10661.05 669
10662.03 643
10663.00 668
10663.98 693
10664.95 663
10665.93 625
10666.90 692
10667.88 664
10668.86 673
10669.83 660
10670.81 654
10671.78 664
10672.76 629
10673.73 612
10674.71 610
10675.68 659
10676.66 665
10677.63 707
10678.61 655
10679.59 606
10680.56 666
10681.54 625
10682.51 634
10683.49 662
10684.47 673
10685.44 669
10686.42 625
10687.39 630
10688.37 596
10689.35 617
10690.32 666
10691.30 664
10692.28 670
10693.25 631
10694.23 595
10695.20 616
10696.18 618
10697.16 640
10698.13 644
10699.11 549
10700.09 592
10701.06 550
10702.04 585
10703.02 578
10704.00 611
10704.97 620
10705.95 643
10706.93 609
10707.90 566
10708.88 553
10709.86 577
10710.83 568
10711.81 595
10712.79 545
10713.77 607
10714.74 636
10715.72 563
10716.70 619
10717.68 591
10718.65 575
10719.63 594
10720.61 597
10721.59 612
10722.57 627
10723.54 625
10724.52 634
10725.50 608
10726.48 534
10727.45 549
10728.43 543
10729.41 570
10730.39 570
10731.37 582
10732.35 595
10733.32 600
10734.30 576
10735.28 543
10736.26 571
10737.24 535
10738.22 567
10739.19 576
10740.17 554
10741.15 614
10742.13 584
10743.11 571
10744.09 550
10745.07 609
10746.04 637
10747.02 585
10748.00 559
10748.98 517
10749.96 570
10750.94 565
10751.92 610
10752.90 596
10753.88 623
10754.86 593
10755.84 611
10756.81 579
10757.79 545
10758.77 567
10759.75 576
10760.73 579
10761.71 616
10762.69 623
10763.67 603
10764.65 639
10765.63 542
10766.61 581
10767.59 629
10768.57 622
10769.55 589
10770.53 588
10771.51 617
10772.49 527
10773.47 590
10774.45 537
10775.43 591
10776.41 582
10777.39 553
10778.37 632
10779.35 649
10780.33 714
10781.31 665
10782.29 678
10783.27 689
10784.25 634
10785.23 626
10786.21 577
10787.20 599
10788.18 576
10789.16 610
10790.14 610
10791.12 666
10792.10 613
10793.08 585
10794.06 596
10795.04 623
10796.02 577
10797.01 499
10797.99 554
10798.97 582
10799.95 624
10800.93 612
10801.91 541
10802.89 600
10803.87 532
10804.86 555
10805.84 541
10806.82 616
10807.80 595
10808.78 609
10809.76 551
10810.75 580
10811.73 559
10812.71 546
10813.69 528
10814.67 597
10815.66 588
10816.64 559
10817.62 517
10818.60 527
10819.58 555
10820.57 591
10821.55 646
10822.53 567
10823.51 583
10824.50 617
10825.48 635
10826.46 594
10827.44 571
10828.43 608
10829.41 514
10830.39 530
10831.37 556
10832.36 579
10833.34 595
10834.32 557
10835.30 569
10836.29 533
10837.27 618
10838.25 614
10839.24 606
10840.22 648
10841.20 606
10842.19 566
10843.17 548
10844.15 559
10845.14 551
10846.12 541
10847.10 596
10848.09 640
10849.07 601
10850.05 585
10851.04 544
10852.02 571
10853.00 633
10853.99 607
10854.97 603
10855.96 571
10856.94 597
10857.92 623
10858.91 609
10859.89 589
10860.88 653
10861.86 604
10862.84 651
10863.83 625
10864.81 630
10865.80 665
10866.78 617
10867.77 599
10868.75 614
10869.73 661
10870.72 609
10871.70 637
10872.69 649
10873.67 600
10874.66 576
10875.64 659
10876.63 605
10877.61 653
10878.60 703
10879.58 679
10880.57 633
10881.55 642
10882.54 695
10883.52 679
10884.51 681
10885.49 643
10886.48 672
10887.46 724
10888.45 753
10889.43 708
10890.42 707
10891.40 714
10892.39 754
10893.37 697
10894.36 703
10895.35 736
10896.33 716
10897.32 723
10898.30 735
10899.29 685
10900.27 702
10901.26 707
10902.25 746
10903.23 706
10904.22 731
10905.20 666
10906.19 683
10907.18 667
10908.16 738
10909.15 706
10910.14 662
10911.12 735
10912.11 728
10913.09 722
10914.08 743
10915.07 776
10916.05 750
10917.04 763
10918.03 766
10919.01 810
10920.00 772
10920.99 777
10921.97 743
10922.96 763
10923.95 744
10924.94 783
10925.92 801
10926.91 824
10927.90 758
10928.88 753
10929.87 812
10930.86 783
10931.85 752
10932.83 761
10933.82 791
10934.81 837
10935.79 807
10936.78 777
10937.77 781
10938.76 782
10939.75 755
10940.73 755
10941.72 756
10942.71 772
10943.70 806
10944.68 822
10945.67 888
10946.66 900
10947.65 847
10948.64 883
10949.62 883
10950.61 909
10951.60 899
10952.59 950
10953.58 915
10954.56 988
10955.55 1010
10956.54 1039
10957.53 1058
10958.52 1186
10959.51 1288
10960.50 1250
10961.48 1196
10962.47 1269
10963.46 1226
10964.45 1198
10965.44 1204
10966.43 1186
10967.42 1080
10968.41 1080
10969.39 1072
10970.38 1034
10971.37 951
10972.36 986
10973.35 1016
10974.34 931
10975.33 882
10976.32 928
10977.31 999
10978.30 964
10979.29 1003
10980.28 968
10981.27 1025
10982.26 1048
10983.25 1031
10984.23 974
10985.22 1027
10986.21 1065
10987.20 1146
10988.19 1102
10989.18 1018
10990.17 1051
10991.16 1119
10992.15 1065
10993.14 1058
10994.13 1119
10995.12 1176
10996.11 1247
10997.10 1359
10998.09 1321
10999.08 1427
11000.08 1628
11001.07 1739
11002.06 1744
11003.05 1694
11004.04 1739
11005.03 1654
11006.02 1519
11007.01 1536
11008.00 1474
11008.99 1279
11009.98 1164
11010.97 1077
11011.96 1035
11012.95 1029
11013.94 980
11014.94 903
11015.93 909
11016.92 928
11017.91 923
11018.90 966
11019.89 986
11020.88 1000
11021.87 936
11022.87 938
11023.86 882
11024.85 834
11025.84 861
11026.83 884
11027.82 823
11028.82 867
11029.81 827
11030.80 770
11031.79 770
11032.78 756
11033.77 759
11034.77 846
11035.76 811
11036.75 809
11037.74 791
11038.73 827
11039.73 850
11040.72 875
11041.71 823
11042.70 805
11043.70 916
11044.69 825
11045.68 797
11046.67 772
11047.67 763
11048.66 850
11049.65 792
11050.64 737
11051.64 744
11052.63 705
11053.62 714
11054.61 820
11055.61 768
11056.60 710
11057.59 701
11058.59 739
11059.58 687
11060.57 733
11061.56 704
11062.56 728
11063.55 759
11064.54 757
11065.54 673
11066.53 736
11067.52 700
11068.52 748
11069.51 752
11070.51 757
11071.50 713
11072.49 765
11073.49 742
11074.48 693
11075.47 675
11076.47 734
11077.46 767
11078.45 705
11079.45 733
11080.44 715
11081.44 712
11082.43 704
11083.43 736
11084.42 753
11085.41 772
11086.41 758
11087.40 708
11088.40 705
11089.39 679
11090.39 684
11091.38 697
11092.37 749
11093.37 749
11094.36 709
11095.36 651
11096.35 684
11097.35 689
11098.34 741
11099.34 712
11100.33 699
11101.33 708
11102.32 761
11103.32 651
11104.31 744
11105.31 734
11106.30 730
11107.30 699
11108.29 722
11109.29 749
11110.28 730
11111.28 713
11112.27 690
11113.27 730
11114.26 688
11115.26 745
11116.26 689
11117.25 682
11118.25 683
11119.24 658
11120.24 675
11121.23 749
11122.23 755
11123.23 679
11124.22 680
11125.22 679
11126.21 732
11127.21 631
11128.21 700
11129.20 690
11130.20 700
11131.20 691
11132.19 697
11133.19 693
11134.18 678
11135.18 775
11136.18 725
11137.17 724
11138.17 686
11139.17 650
11140.16 700
11141.16 698
11142.16 631
11143.15 636
11144.15 651
11145.15 673
11146.14 696
11147.14 668
11148.14 663
11149.14 700
11150.13 665
11151.13 679
11152.13 668
11153.12 685
11154.12 702
11155.12 652
11156.12 688
11157.11 738
11158.11 703
11159.11 704
11160.11 691
11161.10 720
11162.10 655
11163.10 686
11164.10 621
11165.09 647
11166.09 639
11167.09 752
11168.09 677
11169.09 683
11170.08 642
11171.08 707
11172.08 719
11173.08 683
11174.08 738
11175.07 701
11176.07 762
11177.07 761
11178.07 728
11179.07 716
11180.07 736
11181.07 784
11182.06 713
11183.06 694
11184.06 748
11185.06 699
11186.06 687
11187.06 751
11188.06 742
11189.05 714
11190.05 775
11191.05 754
11192.05 761
11193.05 805
11194.05 758
11195.05 717
11196.05 687
11197.05 706
11198.05 702
11199.05 697
11200.05 669
11201.04 636
11202.04 663
11203.04 682
11204.04 688
11205.04 671
11206.04 677
11207.04 703
11208.04 732
11209.04 689
11210.04 739
11211.04 712
11212.04 677
11213.04 722
11214.04 702
11215.04 668
11216.04 727
11217.04 675
11218.04 696
11219.04 689
11220.04 658
11221.04 708
11222.04 696
11223.04 692
11224.04 672
11225.04 690
11226.04 660
11227.04 689
11228.04 692
11229.05 690
11230.05 697
11231.05 659
11232.05 635
11233.05 582
11234.05 611
11235.05 590
11236.05 636
11237.05 643
11238.05 570
11239.05 590
11240.06 655
11241.06 684
11242.06 621
11243.06 580
11244.06 619
11245.06 652
11246.06 675
11247.06 678
11248.07 663
11249.07 691
11250.07 674
11251.07 664
11252.07 679
11253.07 722
11254.08 684
11255.08 616
11256.08 623
11257.08 652
11258.08 692
11259.09 605
11260.09 597
11261.09 673
11262.09 690
11263.09 628
11264.10 635
11265.10 647
11266.10 668
11267.10 686
11268.11 663
11269.11 685
11270.11 707
11271.11 656
11272.12 747
11273.12 670
11274.12 686
11275.12 659
11276.13 650
11277.13 686
11278.13 734
11279.13 762
11280.14 727
11281.14 739
11282.14 725
11283.15 738
11284.15 749
11285.15 696
11286.16 697
11287.16 684
11288.16 709
11289.17 712
11290.17 714
11291.17 674
11292.18 641
11293.18 619
11294.18 665
11295.19 657
11296.19 640
11297.19 665
11298.20 670
11299.20 637
11300.21 641
11301.21 660
11302.21 625
11303.22 674
11304.22 655
11305.23 700
11306.23 674
11307.23 627
11308.24 681
11309.24 719
11310.25 733
11311.25 808
11312.25 721
11313.26 684
11314.26 713
11315.27 746
11316.27 767
11317.28 833
11318.28 826
11319.29 844
11320.29 752
11321.30 682
11322.30 701
11323.31 707
11324.31 713
11325.32 689
11326.32 664
11327.33 661
11328.33 631
11329.34 632
11330.34 631
11331.35 668
11332.35 655
11333.36 624
11334.36 649
11335.37 628
11336.37 599
11337.38 592
11338.38 641
11339.39 630
11340.39 637
11341.40 654
11342.41 624
11343.41 672
11344.42 662
11345.42 662
11346.43 665
11347.44 634
11348.44 656
11349.45 679
11350.45 637
11351.46 686
11352.47 658
11353.47 629
11354.48 588
11355.48 631
11356.49 649
11357.50 645
11358.50 597
11359.51 634
11360.52 638
11361.52 639
11362.53 624
11363.54 598
11364.54 583
11365.55 589
11366.56 618
11367.56 658
11368.57 612
11369.58 599
11370.58 587
11371.59 644
11372.60 594
11373.61 620
11374.61 609
11375.62 626
11376.63 625
11377.63 590
11378.64 561
11379.65 587
11380.66 567
11381.66 588
11382.67 643
11383.68 642
11384.69 585
11385.69 593
11386.70 580
11387.71 648
11388.72 629
11389.72 604
11390.73 590
11391.74 613
11392.75 600
11393.76 606
11394.76 581
11395.77 594
11396.78 612
11397.79 591
11398.80 528
11399.80 530
11400.81 575
11401.82 619
11402.83 578
11403.84 601
11404.85 655
11405.86 593
11406.86 622
11407.87 608
11408.88 572
11409.89 556
11410.90 578
11411.91 624
11412.92 653
11413.92 592
11414.93 631
11415.94 642
11416.95 588
11417.96 583
11418.97 592
11419.98 638
11420.99 599
11422.00 592
11423.01 609
11424.02 619
11425.03 557
11426.03 602
11427.04 572
11428.05 604
11429.06 668
11430.07 636
11431.08 635
11432.09 694
11433.10 678
11434.11 568
11435.12 620
11436.13 641
11437.14 610
11438.15 605
11439.16 636
11440.17 615
11441.18 612
11442.19 590
11443.20 637
11444.21 629
11445.22 584
11446.23 579
11447.24 640
11448.25 715
11449.26 650
11450.27 593
11451.28 603
11452.30 677
11453.31 642
11454.32 628
11455.33 642
11456.34 614
11457.35 661
11458.36 687
11459.37 659
11460.38 640
11461.39 597
11462.40 666
11463.41 720
11464.43 681
11465.44 670
11466.45 693
11467.46 651
11468.47 687
11469.48 689
11470.49 678
11471.50 647
11472.52 678
11473.53 667
11474.54 628
11475.55 722
11476.56 643
11477.57 649
11478.59 596
11479.60 573
11480.61 685
11481.62 669
11482.63 664
11483.65 631
11484.66 609
11485.67 676
11486.68 681
11487.69 696
11488.71 680
11489.72 727
11490.73 673
11491.74 619
11492.75 697
11493.77 722
11494.78 731
11495.79 675
11496.80 699
11497.82 699
11498.83 670
11499.84 720
11500.86 747
11501.87 695
11502.88 695
11503.89 764
11504.91 710
11505.92 752
11506.93 739
11507.95 683
11508.96 706
11509.97 633
11510.98 681
11512.00 681
11513.01 740
11514.02 738
11515.04 700
11516.05 701
11517.06 711
11518.08 734
11519.09 686
11520.11 709
11521.12 660
11522.13 685
11523.15 729
11524.16 745
11525.17 725
11526.19 661
11527.20 772
11528.22 776
11529.23 745
11530.24 730
11531.26 666
11532.27 721
11533.29 774
11534.30 761
11535.31 694
11536.33 801
11537.34 793
11538.36 805
11539.37 808
11540.39 784
11541.40 795
11542.41 817
11543.43 773
11544.44 759
11545.46 859
11546.47 794
11547.49 837
11548.50 849
11549.52 811
11550.53 854
11551.55 857
11552.56 831
11553.58 813
11554.59 792
11555.61 850
11556.62 863
11557.64 951
11558.65 943
11559.67 873
11560.68 856
11561.70 869
11562.72 921
11563.73 886
11564.75 905
11565.76 921
11566.78 938
11567.79 952
11568.81 930
11569.82 955
11570.84 934
11571.86 1014
11572.87 998
11573.89 992
11574.90 993
11575.92 1010
11576.94 1081
11577.95 1132
11578.97 1106
11579.98 1117
11581.00 1161
11582.02 1156
11583.03 1197
11584.05 1284
11585.07 1266
11586.08 1241
11587.10 1222
11588.12 1303
11589.13 1380
11590.15 1409
11591.17 1374
11592.18 1459
11593.20 1457
11594.22 1495
11595.23 1634
11596.25 1773
11597.27 1909
11598.28 2137
11599.30 2166
11600.32 2290
11601.34 2434
11602.35 2459
11603.37 2502
11604.39 2477
11605.40 2412
11606.42 2280
11607.44 2096
11608.46 1970
11609.47 1917
11610.49 1837
11611.51 1789
11612.53 1692
11613.54 1800
11614.56 1711
11615.58 1710
11616.60 1840
11617.62 1785
11618.63 1812
11619.65 1884
11620.67 1890
11621.69 1928
11622.71 1889
11623.72 1909
11624.74 1964
11625.76 1885
11626.78 1896
11627.80 2041
11628.82 2221
11629.83 2384
11630.85 2562
11631.87 2895
11632.89 3330
11633.91 3564
11634.93 3825
11635.94 3964
11636.96 4176
11637.98 4051
11639.00 3775
11640.02 3529
11641.04 3146
11642.06 2814
11643.08 2519
11644.10 2283
11645.11 2003
11646.13 1903
11647.15 1767
11648.17 1690
11649.19 1599
11650.21 1544
11651.23 1456
11652.25 1440
11653.27 1448
11654.29 1445
11655.31 1399
11656.33 1425
11657.35 1338
11658.37 1303
11659.39 1349
11660.41 1301
11661.43 1212
11662.45 1162
11663.47 1203
11664.49 1220
11665.51 1244
11666.53 1226
11667.55 1265
11668.57 1342
11669.59 1298
11670.61 1191
11671.63 1251
11672.65 1232
11673.67 1219
11674.69 1196
11675.71 1151
11676.73 1206
11677.75 1159
11678.77 1254
11679.79 1083
11680.81 1078
11681.83 1121
11682.85 1087
11683.87 1116
11684.89 1073
11685.91 1056
11686.93 1003
11687.96 991
11688.98 995
11690.00 1032
11691.02 1044
11692.04 1021
11693.06 1035
11694.08 1053
11695.10 1015
11696.13 1007
11697.15 996
11698.17 1010
11699.19 1028
11700.21 1021
11701.23 993
11702.25 975
11703.28 978
11704.30 1008
11705.32 994
11706.34 1007
11707.36 1084
11708.38 986
11709.41 1018
11710.43 1047
11711.45 1032
11712.47 1007
11713.49 1096
11714.52 1073
11715.54 1096
11716.56 1078
11717.58 1083
11718.61 1023
11719.63 1048
11720.65 1098
11721.67 1093
11722.69 1015
11723.72 1080
11724.74 1023
11725.76 979
11726.78 978
11727.81 1037
11728.83 1015
11729.85 1010
11730.88 961
11731.90 953
11732.92 993
11733.94 941
11734.97 902
11735.99 931
11737.01 972
11738.04 986
11739.06 909
11740.08 973
11741.11 923
11742.13 979
11743.15 880
11744.18 834
11745.20 938
11746.22 921
11747.25 877
11748.27 848
11749.29 814
11750.32 862
11751.34 756
11752.37 870
11753.39 846
11754.41 854
11755.44 850
11756.46 849
11757.49 906
11758.51 794
11759.53 798
11760.56 780
11761.58 820
11762.61 756
11763.63 754
11764.65 733
11765.68 768
11766.70 771
11767.73 835
11768.75 833
11769.78 796
11770.80 762
11771.83 780
11772.85 789
11773.87 734
11774.90 738
11775.92 803
11776.95 778
11777.97 757
11779.00 786
11780.02 765
11781.05 778
11782.07 786
11783.10 764
11784.12 775
11785.15 701
11786.17 746
11787.20 806
11788.23 743
11789.25 683
11790.28 793
11791.30 715
11792.33 769
11793.35 736
11794.38 759
11795.40 780
11796.43 722
11797.46 750
11798.48 749
11799.51 746
11800.53 790
11801.56 712
11802.58 718
11803.61 688
11804.64 698
11805.66 733
11806.69 745
11807.72 711
11808.74 696
11809.77 715
11810.79 709
11811.82 731
11812.85 679
11813.87 725
11814.90 735
11815.93 709
11816.95 724
11817.98 691
11819.01 717
11820.03 639
11821.06 641
11822.09 665
11823.11 722
11824.14 683
11825.17 719
11826.19 695
11827.22 701
11828.25 726
11829.28 738
11830.30 781
11831.33 779
11832.36 702
11833.38 748
11834.41 709
11835.44 788
11836.47 700
11837.49 681
11838.52 684
11839.55 648
11840.58 615
11841.60 660
11842.63 659
11843.66 653
11844.69 645
11845.72 660
11846.74 646
11847.77 674
11848.80 654
11849.83 641
11850.85 611
11851.88 647
11852.91 614
11853.94 685
11854.97 680
11856.00 612
11857.02 644
11858.05 649
11859.08 613
11860.11 651
11861.14 687
11862.17 659
11863.20 638
11864.22 689
11865.25 700
11866.28 678
11867.31 648
11868.34 677
11869.37 753
11870.40 723
11871.43 727
11872.45 698
11873.48 672
11874.51 606
11875.54 696
11876.57 673
11877.60 656
11878.63 667
11879.66 710
11880.69 689
11881.72 655
11882.75 714
11883.78 644
11884.81 667
11885.84 642
11886.86 640
11887.89 647
11888.92 717
11889.95 729
11890.98 688
11892.01 747
11893.04 719
11894.07 738
11895.10 768
11896.13 714
11897.16 734
11898.19 759
11899.22 810
11900.25 747
11901.28 778
11902.31 834
11903.34 903
11904.38 856
11905.41 880
11906.44 878
11907.47 806
11908.50 864
11909.53 885
11910.56 789
11911.59 755
11912.62 713
11913.65 789
11914.68 775
11915.71 787
11916.74 796
11917.77 835
11918.81 816
11919.84 741
11920.87 705
11921.90 771
11922.93 737
11923.96 803
11924.99 804
11926.02 821
11927.06 823
11928.09 912
11929.12 859
11930.15 913
11931.18 964
11932.21 1092
11933.24 1157
11934.28 1058
11935.31 1118
11936.34 1139
11937.37 1121
11938.40 1048
11939.43 966
11940.47 921
11941.50 871
11942.53 763
11943.56 851
11944.60 848
11945.63 746
11946.66 767
11947.69 703
11948.72 683
11949.76 696
11950.79 755
11951.82 772
11952.85 737
11953.89 697
11954.92 647
11955.95 725
11956.98 654
11958.02 650
11959.05 664
11960.08 699
11961.12 699
11962.15 677
11963.18 712
11964.21 724
11965.25 736
11966.28 756
11967.31 745
11968.35 680
11969.38 709
11970.41 726
11971.45 705
11972.48 687
11973.51 715
11974.55 684
11975.58 645
11976.61 658
11977.65 673
11978.68 652
11979.71 720
11980.75 743
11981.78 645
11982.82 688
11983.85 659
11984.88 722
11985.92 677
11986.95 646
11987.98 703
11989.02 662
11990.05 719
11991.09 711
11992.12 697
11993.16 709
11994.19 746
11995.22 733
11996.26 690
11997.29 663
11998.33 692
11999.36 635
12000.40 676
12001.43 658
12002.47 655
12003.50 691
12004.53 736
12005.57 711
12006.60 703
12007.64 712
12008.67 694
12009.71 711
12010.74 740
12011.78 720
12012.81 760
12013.85 754
12014.88 726
12015.92 722
12016.95 706
12017.99 750
12019.03 770
12020.06 789
12021.10 810
12022.13 805
12023.17 811
12024.20 807
12025.24 828
12026.27 788
12027.31 789
12028.35 773
12029.38 754
12030.42 815
12031.45 805
12032.49 803
12033.53 730
12034.56 771
12035.60 810
12036.63 850
12037.67 773
12038.71 777
12039.74 769
12040.78 756
12041.81 751
12042.85 767
12043.89 790
12044.92 837
12045.96 765
12047.00 856
12048.03 799
12049.07 802
12050.11 804
12051.14 788
12052.18 845
12053.22 802
12054.25 834
12055.29 774
12056.33 800
12057.36 830
12058.40 809
12059.44 817
12060.48 877
12061.51 878
12062.55 846
12063.59 835
12064.62 806
12065.66 830
12066.70 809
12067.74 832
12068.77 912
12069.81 919
12070.85 928
12071.89 891
12072.93 799
12073.96 853
12075.00 844
12076.04 849
12077.08 850
12078.11 877
12079.15 829
12080.19 825
12081.23 847
12082.27 879
12083.30 858
12084.34 892
12085.38 941
12086.42 923
12087.46 874
12088.50 859
12089.53 907
12090.57 941
12091.61 924
12092.65 946
12093.69 962
12094.73 897
12095.77 916
12096.80 959
12097.84 904
12098.88 976
12099.92 977
12100.96 1046
12102.00 1120
12103.04 1128
12104.08 1170
12105.12 1183
12106.15 1185
12107.19 1237
12108.23 1316
12109.27 1213
12110.31 1127
12111.35 1063
12112.39 1051
12113.43 962
12114.47 958
12115.51 903
12116.55 938
12117.59 858
12118.63 850
12119.67 869
12120.71 845
12121.75 783
12122.79 835
12123.83 823
12124.87 785
12125.91 788
12126.95 731
12127.99 797
12129.03 771
12130.07 767
12131.11 746
12132.15 742
12133.19 727
12134.23 736
12135.27 704
12136.31 699
12137.35 711
12138.39 761
12139.43 675
12140.47 684
12141.51 723
12142.55 748
12143.59 752
12144.63 731
12145.67 761
12146.71 730
12147.75 728
12148.80 737
12149.84 691
12150.88 702
12151.92 745
12152.96 729
12154.00 644
12155.04 662
12156.08 709
12157.12 654
12158.17 694
12159.21 655
12160.25 688
12161.29 717
12162.33 627
12163.37 628
12164.42 647
12165.46 701
12166.50 711
12167.54 689
12168.58 694
12169.62 705
12170.67 672
12171.71 663
12172.75 735
12173.79 688
12174.83 692
12175.88 677
12176.92 653
12177.96 643
12179.00 714
12180.04 700
12181.09 697
12182.13 646
12183.17 598
12184.21 572
12185.26 662
12186.30 697
12187.34 690
12188.38 660
12189.43 662
12190.47 701
12191.51 653
12192.56 632
12193.60 649
12194.64 678
12195.68 728
12196.73 679
12197.77 632
12198.81 694
12199.86 730
12200.90 749
12201.94 780
12202.99 781
12204.03 656
12205.07 668
12206.12 669
12207.16 666
12208.20 669
12209.25 625
12210.29 679
12211.33 684
12212.38 703
12213.42 743
12214.46 702
12215.51 688
12216.55 686
12217.60 713
12218.64 693
12219.68 612
12220.73 667
12221.77 669
12222.82 693
12223.86 666
12224.90 660
12225.95 719
12226.99 733
12228.04 649
12229.08 625
12230.13 692
12231.17 642
12232.22 662
12233.26 670
12234.30 643
12235.35 666
12236.39 711
12237.44 679
12238.48 660
12239.53 646
12240.57 664
12241.62 661
12242.66 667
12243.71 698
12244.75 731
12245.80 760
12246.84 665
12247.89 703
12248.93 711
12249.98 695
12251.02 749
12252.07 732
12253.12 746
12254.16 696
12255.21 669
12256.25 696
12257.30 710
12258.34 727
12259.39 652
12260.43 618
12261.48 656
12262.53 630
12263.57 570
12264.62 563
12265.66 676
12266.71 587
12267.76 567
12268.80 611
12269.85 614
12270.89 560
12271.94 600
12272.99 615
12274.03 589
12275.08 578
12276.13 594
12277.17 659
12278.22 624
12279.26 621
12280.31 600
12281.36 606
12282.40 609
12283.45 637
12284.50 608
12285.55 628
12286.59 617
12287.64 636
12288.69 651
12289.73 626
12290.78 578
12291.83 616
12292.87 566
12293.92 579
12294.97 519
12296.02 526
12297.06 564
12298.11 550
12299.16 559
12300.20 543
12301.25 558
12302.30 549
12303.35 582
12304.40 618
12305.44 588
12306.49 611
12307.54 621
12308.59 630
12309.63 612
12310.68 612
12311.73 614
12312.78 593
12313.83 554
12314.87 573
12315.92 633
12316.97 609
12318.02 565
12319.07 557
12320.11 566
12321.16 575
12322.21 572
12323.26 578
12324.31 581
12325.36 577
12326.40 538
12327.45 586
12328.50 546
12329.55 576
12330.60 613
12331.65 552
12332.70 543
12333.75 555
12334.79 547
12335.84 530
12336.89 535
12337.94 587
12338.99 565
12340.04 513
12341.09 557
12342.14 529
12343.19 556
12344.24 550
12345.29 553
12346.34 512
12347.39 481
12348.43 500
12349.48 562
12350.53 531
12351.58 545
12352.63 530
12353.68 563
12354.73 568
12355.78 561
12356.83 525
12357.88 493
12358.93 530
12359.98 548
12361.03 552
12362.08 505
12363.13 512
12364.18 526
12365.23 552
12366.28 546
12367.33 544
12368.38 528
12369.43 574
12370.48 558
12371.53 537
12372.58 562
12373.64 523
12374.69 551
12375.74 617
12376.79 508
12377.84 554
12378.89 592
12379.94 592
12380.99 542
12382.04 548
12383.09 598
12384.14 570
12385.19 515
12386.25 518
12387.30 541
12388.35 528
12389.40 568
12390.45 576
12391.50 599
12392.55 563
12393.60 588
12394.66 583
12395.71 568
12396.76 573
12397.81 550
12398.86 542
12399.91 546
12400.97 548
12402.02 560
12403.07 539
12404.12 609
12405.17 613
12406.22 605
12407.28 564
12408.33 558
12409.38 539
12410.43 543
12411.49 562
12412.54 559
12413.59 579
12414.64 592
12415.69 592
12416.75 575
12417.80 542
12418.85 562
12419.90 560
12420.96 527
12422.01 572
12423.06 626
12424.11 606
12425.17 579
12426.22 526
12427.27 599
12428.33 562
12429.38 550
12430.43 597
12431.48 585
12432.54 608
12433.59 576
12434.64 604
12435.70 646
12436.75 641
12437.80 525
12438.86 608
12439.91 639
12440.96 608
12442.02 584
12443.07 611
12444.12 562
12445.18 573
12446.23 574
12447.29 593
12448.34 513
12449.39 505
12450.45 581
12451.50 488
12452.55 541
12453.61 574
12454.66 514
12455.72 548
12456.77 561
12457.82 577
12458.88 583
12459.93 594
12460.99 614
12462.04 576
12463.10 502
12464.15 525
12465.20 537
12466.26 535
12467.31 605
12468.37 583
12469.42 568
12470.48 593
12471.53 635
12472.59 582
12473.64 579
12474.70 599
12475.75 607
12476.81 639
12477.86 621
12478.92 603
12479.97 654
12481.03 628
12482.08 633
12483.14 652
12484.19 609
12485.25 607
12486.30 654
12487.36 685
12488.41 680
12489.47 640
12490.52 733
12491.58 776
12492.64 780
12493.69 854
12494.75 881
12495.80 927
12496.86 951
12497.91 1021
12498.97 984
12500.03 967
12501.08 966
12502.14 942
12503.19 832
12504.25 859
12505.31 789
12506.36 724
12507.42 721
12508.48 726
12509.53 686
12510.59 644
12511.64 622
12512.70 670
12513.76 651
12514.81 624
12515.87 643
12516.93 598
12517.98 587
12519.04 613
12520.10 676
12521.15 662
12522.21 591
12523.27 586
12524.33 663
12525.38 652
12526.44 612
12527.50 666
12528.55 680
12529.61 609
12530.67 565
12531.72 564
12532.78 601
12533.84 619
12534.90 624
12535.95 606
12537.01 627
12538.07 647
12539.13 612
12540.18 599
12541.24 592
12542.30 573
12543.36 566
12544.42 621
12545.47 636
12546.53 604
12547.59 602
12548.65 594
12549.71 577
12550.76 610
12551.82 627
12552.88 591
12553.94 582
12555.00 600
12556.05 622
12557.11 626
12558.17 600
12559.23 613
12560.29 640
12561.35 630
12562.40 638
12563.46 714
12564.52 666
12565.58 716
12566.64 700
12567.70 693
12568.76 667
12569.82 712
12570.88 783
12571.93 781
12572.99 856
12574.05 836
12575.11 888
12576.17 887
12577.23 1013
12578.29 977
12579.35 957
12580.41 940
12581.47 923
12582.53 947
12583.59 910
12584.65 926
12585.70 840
12586.76 788
12587.82 704
12588.88 724
12589.94 698
12591.00 695
12592.06 652
12593.12 671
12594.18 670
12595.24 672
12596.30 678
12597.36 657
12598.42 662
12599.48 665
12600.54 694
12601.60 635
12602.66 638
12603.72 604
12604.78 613
12605.84 672
12606.90 638
12607.97 638
12609.03 629
12610.09 633
12611.15 671
12612.21 696
12613.27 680
12614.33 683
12615.39 767
12616.45 655
12617.51 703
12618.57 657
12619.63 703
12620.69 729
12621.76 754
12622.82 710
12623.88 636
12624.94 711
12626.00 669
12627.06 674
12628.12 669
12629.18 674
12630.25 668
12631.31 641
12632.37 606
12633.43 629
12634.49 678
12635.55 610
12636.62 659
12637.68 589
12638.74 608
12639.80 573
12640.86 562
12641.92 588
12642.99 674
12644.05 625
12645.11 659
12646.17 712
12647.23 679
12648.30 663
12649.36 704
12650.42 729
12651.48 680
12652.55 729
12653.61 728
12654.67 735
12655.73 732
12656.80 802
12657.86 787
12658.92 785
12659.98 761
12661.05 725
12662.11 810
12663.17 747
12664.23 674
12665.30 701
12666.36 798
12667.42 735
12668.49 746
12669.55 732
12670.61 774
12671.68 756
12672.74 666
12673.80 695
12674.87 662
12675.93 682
12676.99 758
12678.06 657
12679.12 672
12680.18 655
12681.25 638
12682.31 672
12683.37 718
12684.44 727
12685.50 661
12686.57 670
12687.63 670
12688.69 718
12689.76 673
12690.82 739
12691.88 741
12692.95 753
12694.01 778
12695.08 772
12696.14 740
12697.21 770
12698.27 786
12699.33 729
12700.40 725
12701.46 770
12702.53 746
12703.59 769
12704.66 825
12705.72 803
12706.79 841
12707.85 753
12708.92 754
12709.98 790
12711.04 737
12712.11 744
12713.17 760
12714.24 744
12715.30 773
12716.37 734
12717.43 731
12718.50 759
12719.56 711
12720.63 689
12721.70 692
12722.76 763
12723.83 693
12724.89 746
12725.96 723
12727.02 686
12728.09 756
12729.15 766
12730.22 727
12731.28 752
12732.35 707
12733.42 662
12734.48 665
12735.55 725
12736.61 734
12737.68 694
12738.75 737
12739.81 762
12740.88 703
12741.94 655
12743.01 667
12744.08 696
12745.14 621
12746.21 657
12747.28 644
12748.34 661
12749.41 660
12750.47 608
12751.54 620
12752.61 670
12753.67 723
12754.74 685
12755.81 634
12756.87 627
12757.94 661
12759.01 596
12760.07 666
12761.14 645
12762.21 621
12763.28 595
12764.34 600
12765.41 610
12766.48 629
12767.54 588
12768.61 627
12769.68 617
12770.75 625
12771.81 596
12772.88 596
12773.95 596
12775.02 560
12776.08 591
12777.15 598
12778.22 625
12779.29 558
12780.35 633
12781.42 617
12782.49 561
12783.56 562
12784.63 564
12785.69 590
12786.76 595
12787.83 536
12788.90 567
12789.97 623
12791.03 530
12792.10 593
12793.17 515
12794.24 543
12795.31 575
12796.38 535
12797.44 536
12798.51 529
12799.58 535
12800.65 555
12801.72 543
12802.79 551
12803.86 541
12804.92 568
12805.99 505
12807.06 532
12808.13 493
12809.20 549
12810.27 546
12811.34 483
12812.41 537
12813.48 513
12814.55 559
12815.61 594
12816.68 503
12817.75 551
12818.82 578
12819.89 592
12820.96 582
12822.03 533
12823.10 521
12824.17 557
12825.24 578
12826.31 528
12827.38 523
12828.45 561
12829.52 563
12830.59 524
12831.66 600
12832.73 545
12833.80 541
12834.87 551
12835.94 544
12837.01 511
12838.08 516
12839.15 558
12840.22 517
12841.29 493
12842.36 528
12843.43 556
12844.50 565
12845.57 518
12846.64 500
12847.71 530
12848.78 534
12849.85 510
12850.92 488
12851.99 506
12853.06 539
12854.14 503
12855.21 555
12856.28 553
12857.35 544
12858.42 523
12859.49 484
12860.56 517
12861.63 527
12862.70 454
12863.77 490
12864.85 497
12865.92 481
12866.99 488
12868.06 516
12869.13 522
12870.20 479
12871.27 470
12872.35 441
12873.42 477
12874.49 469
12875.56 501
12876.63 500
12877.70 481
12878.78 468
12879.85 488
12880.92 438
12881.99 465
12883.06 494
12884.14 448
12885.21 481
12886.28 451
12887.35 468
12888.43 498
12889.50 449
12890.57 484
12891.64 461
12892.71 509
12893.79 490
12894.86 477
12895.93 470
12897.00 492
12898.08 456
12899.15 485
12900.22 449
12901.30 466
12902.37 462
12903.44 460
12904.51 499
12905.59 494
12906.66 444
12907.73 467
12908.81 474
12909.88 438
12910.95 443
12912.03 478
12913.10 469
12914.17 457
12915.25 457
12916.32 501
12917.39 484
12918.47 467
12919.54 478
12920.61 467
12921.69 448
12922.76 465
12923.83 455
12924.91 448
12925.98 441
12927.06 432
12928.13 431
12929.20 465
12930.28 460
12931.35 456
12932.43 448
12933.50 482
12934.57 466
12935.65 428
12936.72 461
12937.80 444
12938.87 461
12939.95 503
12941.02 461
12942.09 453
12943.17 458
12944.24 464
12945.32 437
12946.39 438
12947.47 470
12948.54 435
12949.62 428
12950.69 421
12951.77 439
12952.84 412
12953.92 478
12954.99 449
12956.07 447
12957.14 451
12958.22 440
12959.29 442
12960.37 450
12961.44 445
12962.52 416
12963.59 469
12964.67 467
12965.74 429
12966.82 435
12967.90 458
12968.97 434
12970.05 481
12971.12 459
12972.20 447
12973.27 448
12974.35 440
12975.43 471
12976.50 425
12977.58 425
12978.65 469
12979.73 459
12980.81 443
12981.88 436
12982.96 436
12984.03 442
12985.11 437
12986.19 449
12987.26 478
12988.34 425
12989.42 388
12990.49 467
12991.57 456
12992.65 441
12993.72 451
12994.80 451
12995.88 444
12996.95 423
12998.03 436
12999.11 434
13000.18 476
13001.26 431
13002.34 469
13003.41 455
13004.49 475
13005.57 461
13006.65 447
13007.72 458
13008.80 475
13009.88 472
13010.95 465
13012.03 465
13013.11 471
13014.19 446
13015.26 455
13016.34 477
13017.42 441
13018.50 445
13019.58 420
13020.65 452
13021.73 442
13022.81 431
13023.89 461
13024.96 424
13026.04 451
13027.12 456
13028.20 455
13029.28 450
13030.35 477
13031.43 478
13032.51 464
13033.59 518
13034.67 486
13035.75 440
13036.82 441
13037.90 424
13038.98 464
13040.06 479
13041.14 469
13042.22 512
13043.30 488
13044.37 487
13045.45 556
13046.53 462
13047.61 482
13048.69 474
13049.77 456
13050.85 451
13051.93 434
13053.01 462
13054.09 468
13055.16 500
13056.24 476
13057.32 442
13058.40 432
13059.48 486
13060.56 492
13061.64 422
13062.72 482
13063.80 425
13064.88 418
13065.96 466
13067.04 458
13068.12 436
13069.20 428
13070.28 435
13071.36 452
13072.44 461
13073.52 443
13074.60 534
13075.68 449
13076.76 434
13077.84 460
13078.92 489
13080.00 450
13081.08 451
13082.16 465
13083.24 440
13084.32 461
13085.40 435
13086.48 381
13087.56 413
13088.64 437
13089.72 467
13090.80 471
13091.88 496
13092.96 467
13094.05 462
13095.13 463
13096.21 418
13097.29 434
13098.37 438
13099.45 453
13100.53 489
13101.61 428
13102.69 450
13103.77 458
13104.86 466
13105.94 503
13107.02 472
13108.10 442
13109.18 466
13110.26 425
13111.34 467
13112.43 433
13113.51 463
13114.59 426
13115.67 467
13116.75 497
13117.83 415
13118.92 447
13120.00 497
13121.08 484
13122.16 447
13123.24 446
13124.33 455
13125.41 416
13126.49 452
13127.57 478
13128.65 523
13129.74 454
13130.82 446
13131.90 481
13132.98 465
13134.07 437
13135.15 403
13136.23 437
13137.31 432
13138.40 450
13139.48 420
13140.56 452
13141.64 462
13142.73 440
13143.81 435
13144.89 403
13145.98 431
13147.06 450
13148.14 449
13149.23 435
13150.31 470
13151.39 430
13152.47 439
13153.56 488
13154.64 481
13155.72 451
13156.81 435
13157.89 399
13158.97 387
13160.06 436
13161.14 420
13162.23 446
13163.31 434
13164.39 450
13165.48 442
13166.56 411
13167.64 419
13168.73 430
13169.81 428
13170.90 428
13171.98 444
13173.06 436
13174.15 450
13175.23 451
13176.32 415
13177.40 448
13178.48 432
13179.57 441
13180.65 442
13181.74 392
13182.82 430
13183.91 483
13184.99 445
13186.08 441
13187.16 432
13188.25 410
13189.33 483
13190.42 471
13191.50 434
13192.58 448
13193.67 414
13194.75 430
13195.84 433
13196.92 433
13198.01 444
13199.09 474
13200.18 480
13201.27 457
13202.35 471
13203.44 476
13204.52 439
13205.61 417
13206.69 414
13207.78 428
13208.86 404
13209.95 446
13211.03 430
13212.12 475
13213.21 501
13214.29 506
13215.38 457
13216.46 405
13217.55 390
13218.63 436
13219.72 418
13220.81 481
13221.89 485
13222.98 441
13224.07 437
13225.15 446
13226.24 424
13227.32 437
13228.41 421
13229.50 446
13230.58 418
13231.67 415
13232.76 427
13233.84 459
13234.93 451
13236.02 461
13237.10 432
13238.19 452
13239.28 447
13240.36 457
13241.45 443
13242.54 430
13243.62 448
13244.71 449
13245.80 464
13246.89 476
13247.97 488
13249.06 429
13250.15 452
13251.23 435
13252.32 415
13253.41 468
13254.50 478
13255.58 464
13256.67 493
13257.76 523
13258.85 517
13259.93 515
13261.02 512
13262.11 518
13263.20 498
13264.28 476
13265.37 459
13266.46 492
13267.55 486
13268.64 477
13269.72 480
13270.81 482
13271.90 495
13272.99 502
13274.08 545
13275.17 527
13276.25 465
13277.34 492
13278.43 483
13279.52 515
13280.61 486
13281.70 514
13282.78 490
13283.87 457
13284.96 480
13286.05 506
13287.14 489
13288.23 480
13289.32 512
13290.41 513
13291.49 513
13292.58 520
13293.67 517
13294.76 567
13295.85 566
13296.94 560
13298.03 539
13299.12 522
13300.21 550
13301.30 527
13302.39 538
13303.48 549
13304.57 531
13305.66 595
13306.74 582
13307.83 570
13308.92 618
13310.01 635
13311.10 592
13312.19 579
13313.28 605
13314.37 640
13315.46 552
13316.55 526
13317.64 579
13318.73 627
13319.82 606
13320.91 578
13322.00 564
13323.09 599
13324.18 560
13325.27 618
13326.36 522
13327.45 579
13328.55 580
13329.64 557
13330.73 547
13331.82 519
13332.91 523
13334.00 571
13335.09 567
13336.18 546
13337.27 564
13338.36 568
13339.45 605
13340.54 563
13341.63 562
13342.73 613
13343.82 584
13344.91 606
13346.00 545
13347.09 530
13348.18 538
13349.27 600
13350.36 591
13351.46 590
13352.55 561
13353.64 584
13354.73 608
13355.82 586
13356.91 603
13358.00 601
13359.10 596
13360.19 652
13361.28 639
13362.37 637
13363.46 636
13364.56 641
13365.65 638
13366.74 715
13367.83 687
13368.92 690
13370.02 675
13371.11 674
13372.20 669
13373.29 642
13374.38 679
13375.48 702
13376.57 703
13377.66 655
13378.75 600
13379.85 592
13380.94 611
13382.03 609
13383.13 547
13384.22 574
13385.31 595
13386.40 553
13387.50 537
13388.59 586
13389.68 544
13390.78 529
13391.87 581
13392.96 519
13394.05 562
13395.15 626
13396.24 583
13397.33 546
13398.43 487
13399.52 543
13400.61 489
13401.71 524
13402.80 519
13403.89 505
13404.99 536
13406.08 557
13407.18 539
13408.27 537
13409.36 550
13410.46 532
13411.55 560
13412.64 553
13413.74 508
13414.83 498
13415.93 538
13417.02 566
13418.12 520
13419.21 555
13420.30 571
13421.40 577
13422.49 536
13423.59 550
13424.68 551
13425.78 539
13426.87 549
13427.96 548
13429.06 534
13430.15 560
13431.25 553
13432.34 539
13433.44 563
13434.53 569
13435.63 562
13436.72 587
13437.82 565
13438.91 537
13440.01 536
13441.10 555
13442.20 580
13443.29 588
13444.39 576
13445.48 566
13446.58 568
13447.67 540
13448.77 557
13449.86 620
13450.96 619
13452.06 598
13453.15 605
13454.25 587
13455.34 565
13456.44 559
13457.53 542
13458.63 589
13459.73 598
13460.82 663
13461.92 616
13463.01 612
13464.11 608
13465.20 616
13466.30 621
13467.40 660
13468.49 612
13469.59 614
13470.69 574
13471.78 575
13472.88 570
13473.98 595
13475.07 642
13476.17 686
13477.26 589
13478.36 582
13479.46 653
13480.55 623
13481.65 593
13482.75 595
13483.84 650
13484.94 664
13486.04 639
13487.14 684
13488.23 609
13489.33 656
13490.43 650
13491.52 662
13492.62 669
13493.72 692
13494.82 653
13495.91 712
13497.01 678
13498.11 659
13499.20 652
13500.30 746
13501.40 730
13502.50 729
13503.60 780
13504.69 765
13505.79 709
13506.89 779
13507.99 784
13509.08 757
13510.18 693
13511.28 750
13512.38 744
13513.48 706
13514.57 678
13515.67 666
13516.77 642
13517.87 604
13518.97 611
13520.06 635
13521.16 566
13522.26 600
13523.36 587
13524.46 592
13525.56 609
13526.66 589
13527.75 575
13528.85 576
13529.95 573
13531.05 516
13532.15 565
13533.25 521
13534.35 537
13535.45 545
13536.54 538
13537.64 537
13538.74 541
13539.84 502
13540.94 507
13542.04 513
13543.14 493
13544.24 512
13545.34 540
13546.44 486
13547.54 473
13548.64 527
13549.74 494
13550.83 494
13551.93 476
13553.03 460
13554.13 453
13555.23 473
13556.33 476
13557.43 485
13558.53 482
13559.63 502
13560.73 513
13561.83 510
13562.93 464
13564.03 487
13565.13 486
13566.23 489
13567.33 484
13568.43 474
13569.53 453
13570.63 509
13571.73 526
13572.84 547
13573.94 473
13575.04 538
13576.14 500
13577.24 514
13578.34 516
13579.44 497
13580.54 520
13581.64 498
13582.74 490
13583.84 476
13584.94 541
13586.04 567
13587.14 598
13588.25 580
13589.35 514
13590.45 560
13591.55 512
13592.65 561
13593.75 508
13594.85 518
13595.95 534
13597.06 513
13598.16 561
13599.26 528
13600.36 491
13601.46 468
13602.56 483
13603.67 545
13604.77 549
13605.87 551
13606.97 556
13608.07 536
13609.17 536
13610.28 512
13611.38 510
13612.48 550
13613.58 520
13614.68 506
13615.79 521
13616.89 554
13617.99 521
13619.09 541
13620.20 499
13621.30 487
13622.40 563
13623.50 535
13624.61 547
13625.71 606
13626.81 512
13627.91 574
13629.02 540
13630.12 557
13631.22 567
13632.33 533
13633.43 567
13634.53 531
13635.63 532
13636.74 503
13637.84 554
13638.94 585
13640.05 541
13641.15 549
13642.25 507
13643.36 546
13644.46 497
13645.56 504
13646.67 590
13647.77 523
13648.87 513
13649.98 522
13651.08 480
13652.18 505
13653.29 457
13654.39 466
13655.50 498
13656.60 495
13657.70 498
13658.81 512
13659.91 484
13661.02 501
13662.12 446
13663.22 466
13664.33 484
13665.43 527
13666.54 476
13667.64 459
13668.74 492
13669.85 452
13670.95 483
13672.06 453
13673.16 480
13674.27 516
13675.37 499
13676.48 458
13677.58 460
13678.69 453
13679.79 493
13680.90 497
13682.00 505
13683.10 489
13684.21 494
13685.31 518
13686.42 502
13687.52 457
13688.63 492
13689.74 451
13690.84 502
13691.95 482
13693.05 483
13694.16 447
13695.26 477
13696.37 445
13697.47 469
13698.58 477
13699.68 433
13700.79 462
13701.90 472
13703.00 456
13704.11 470
13705.21 451
13706.32 476
13707.42 548
13708.53 525
13709.64 509
13710.74 480
13711.85 493
13712.95 501
13714.06 493
13715.17 462
13716.27 480
13717.38 464
13718.49 493
13719.59 498
13720.70 489
13721.81 500
13722.91 487
13724.02 528
13725.12 531
13726.23 514
13727.34 534
13728.44 569
13729.55 542
13730.66 556
13731.77 577
13732.87 537
13733.98 542
13735.09 525
13736.19 540
13737.30 544
13738.41 537
13739.51 540
13740.62 593
13741.73 543
13742.84 575
13743.94 645
13745.05 535
13746.16 557
13747.27 556
13748.37 548
13749.48 560
13750.59 617
13751.70 634
13752.80 583
13753.91 597
13755.02 612
13756.13 620
13757.24 575
13758.34 544
13759.45 621
13760.56 621
13761.67 627
13762.78 638
13763.88 661
13764.99 655
13766.10 684
13767.21 764
13768.32 736
13769.43 800
13770.53 749
13771.64 813
13772.75 806
13773.86 845
13774.97 829
13776.08 843
13777.19 846
13778.29 831
13779.40 802
13780.51 828
13781.62 825
13782.73 726
13783.84 731
13784.95 743
13786.06 719
13787.17 695
13788.28 694
13789.38 711
13790.49 652
13791.60 657
13792.71 707
13793.82 693
13794.93 622
13796.04 660
13797.15 739
13798.26 765
13799.37 698
13800.48 705
13801.59 758
13802.70 755
13803.81 756
13804.92 754
13806.03 740
13807.14 781
13808.25 771
13809.36 744
13810.47 770
13811.58 742
13812.69 711
13813.80 670
13814.91 632
13816.02 661
13817.13 674
13818.24 637
13819.35 591
13820.46 577
13821.57 658
13822.68 613
13823.79 584
13824.90 577
13826.01 585
13827.12 625
13828.24 654
13829.35 594
13830.46 590
13831.57 596
13832.68 618
13833.79 530
13834.90 558
13836.01 571
13837.12 566
13838.23 598
13839.35 561
13840.46 539
13841.57 548
13842.68 541
13843.79 592
13844.90 627
13846.01 526
13847.13 510
13848.24 549
13849.35 564
13850.46 581
13851.57 625
13852.68 564
13853.80 627
13854.91 582
13856.02 556
13857.13 583
13858.24 554
13859.36 523
13860.47 535
13861.58 598
13862.69 575
13863.80 533
13864.92 640
13866.03 577
13867.14 588
13868.25 565
13869.37 584
13870.48 580
13871.59 589
13872.70 577
13873.82 601
13874.93 565
13876.04 546
13877.15 568
13878.27 566
13879.38 599
13880.49 582
13881.61 558
13882.72 551
13883.83 599
13884.94 586
13886.06 601
13887.17 658
13888.28 568
13889.40 559
13890.51 610
13891.62 606
13892.74 608
13893.85 628
13894.96 664
13896.08 660
13897.19 683
13898.30 666
13899.42 671
13900.53 587
13901.65 686
13902.76 653
13903.87 635
13904.99 614
13906.10 583
13907.21 542
13908.33 564
13909.44 606
13910.56 554
13911.67 538
13912.79 558
13913.90 606
13915.01 526
13916.13 592
13917.24 573
13918.36 564
13919.47 540
13920.59 537
13921.70 539
13922.81 571
13923.93 533
13925.04 556
13926.16 488
13927.27 525
13928.39 491
13929.50 510
13930.62 527
13931.73 523
13932.85 542
13933.96 532
13935.08 552
13936.19 541
13937.31 508
13938.42 551
13939.54 544
13940.65 540
13941.77 549
13942.88 479
13944.00 533
13945.12 510
13946.23 525
13947.35 555
13948.46 496
13949.58 489
13950.69 507
13951.81 501
13952.93 542
13954.04 552
13955.16 510
13956.27 487
13957.39 535
13958.50 508
13959.62 459
13960.74 478
13961.85 510
13962.97 504
13964.09 528
13965.20 556
13966.32 488
13967.43 486
13968.55 506
13969.67 510
13970.78 543
13971.90 591
13973.02 493
13974.13 500
13975.25 520
13976.37 524
13977.48 502
13978.60 544
13979.72 524
13980.83 493
13981.95 459
13983.07 469
13984.19 488
13985.30 471
13986.42 465
13987.54 487
13988.65 517
13989.77 541
13990.89 491
13992.01 470
13993.12 444
13994.24 490
13995.36 452
13996.48 492
13997.59 485
13998.71 494
13999.83 474
14000.95 492
14002.06 510
14003.18 536
14004.30 511
14005.42 482
14006.54 499
14007.65 513
14008.77 515
14009.89 496
14011.01 529
14012.13 491
14013.24 514
14014.36 481
14015.48 458
14016.60 454
14017.72 470
14018.84 504
14019.95 509
14021.07 551
14022.19 438
14023.31 517
14024.43 540
14025.55 563
14026.67 513
14027.79 460
14028.90 482
14030.02 522
14031.14 516
14032.26 503
14033.38 475
14034.50 459
14035.62 473
14036.74 455
14037.86 435
14038.98 474
14040.09 481
14041.21 510
14042.33 585
14043.45 564
14044.57 565
14045.69 532
14046.81 530
14047.93 561
14049.05 570
14050.17 564
14051.29 550
14052.41 569
14053.53 538
14054.65 528
14055.77 551
14056.89 601
14058.01 583
14059.13 610
14060.25 599
14061.37 586
14062.49 554
14063.61 551
14064.73 559
14065.85 583
14066.97 588
14068.09 628
14069.21 639
14070.33 591
14071.45 580
14072.57 635
14073.69 555
14074.81 581
14075.94 604
14077.06 639
14078.18 657
14079.30 663
14080.42 617
14081.54 591
14082.66 601
14083.78 670
14084.90 667
14086.02 630
14087.14 655
14088.27 678
14089.39 661
14090.51 636
14091.63 700
14092.75 738
14093.87 797
14094.99 742
14096.12 766
14097.24 811
14098.36 856
14099.48 802
14100.60 797
14101.72 801
14102.85 782
14103.97 791
14105.09 779
14106.21 767
14107.33 776
14108.46 770
14109.58 721
14110.70 704
14111.82 661
14112.94 693
14114.07 693
14115.19 675
14116.31 622
14117.43 612
14118.56 609
14119.68 650
14120.80 591
14121.92 578
14123.05 597
14124.17 622
14125.29 605
14126.41 551
14127.54 581
14128.66 599
14129.78 564
14130.90 587
14132.03 579
14133.15 554
14134.27 540
14135.40 530
14136.52 597
14137.64 562
14138.77 541
14139.89 597
14141.01 559
14142.14 542
14143.26 603
14144.38 558
14145.51 596
14146.63 544
14147.75 527
14148.88 559
14150.00 572
14151.12 553
14152.25 560
14153.37 563
14154.50 567
14155.62 530
14156.74 536
14157.87 534
14158.99 492
14160.12 521
14161.24 526
14162.36 554
14163.49 538
14164.61 522
14165.74 534
14166.86 556
14167.99 485
14169.11 566
14170.23 556
14171.36 551
14172.48 555
14173.61 568
14174.73 579
14175.86 488
14176.98 502
14178.11 572
14179.23 567
14180.36 524
14181.48 529
14182.61 518
14183.73 500
14184.86 497
14185.98 486
14187.11 485
14188.23 527
14189.36 534
14190.48 486
14191.61 506
14192.73 496
14193.86 521
14194.98 464
14196.11 462
14197.24 505
14198.36 546
14199.49 500
14200.61 519
14201.74 523
14202.86 524
14203.99 469
14205.12 458
14206.24 463
14207.37 486
14208.49 492
14209.62 486
14210.75 511
14211.87 482
14213.00 462
14214.12 484
14215.25 504
14216.38 492
14217.50 452
14218.63 473
14219.76 477
14220.88 432
14222.01 477
14223.14 448
14224.26 498
14225.39 472
14226.52 458
14227.64 498
14228.77 447
14229.90 487
14231.02 456
14232.15 452
14233.28 455
14234.40 505
14235.53 452
14236.66 468
14237.78 502
14238.91 483
14240.04 463
14241.17 474
14242.29 506
14243.42 447
14244.55 446
14245.68 474
14246.80 433
14247.93 427
14249.06 473
14250.19 553
14251.31 479
14252.44 453
14253.57 445
14254.70 457
14255.83 449
14256.95 427
14258.08 476
14259.21 424
14260.34 432
14261.47 450
14262.59 443
14263.72 456
14264.85 435
14265.98 439
14267.11 410
14268.23 455
14269.36 471
14270.49 432
14271.62 407
14272.75 428
14273.88 460
14275.01 431
14276.13 437
14277.26 418
14278.39 418
14279.52 413
14280.65 402
14281.78 405
14282.91 429
14284.04 425
14285.17 423
14286.29 398
14287.42 406
14288.55 385
14289.68 410
14290.81 431
14291.94 444
14293.07 415
14294.20 446
14295.33 412
14296.46 400
14297.59 377
14298.72 401
14299.85 407
14300.98 384
14302.11 374
14303.24 358
14304.37 407
14305.50 432
14306.63 390
14307.76 404
14308.89 386
14310.02 386
14311.15 397
14312.28 428
14313.41 401
14314.54 376
14315.67 390
14316.80 399
14317.93 357
14319.06 402
14320.19 354
14321.32 388
14322.45 397
14323.58 387
14324.71 382
14325.84 377
14326.97 385
14328.10 398
14329.23 393
14330.36 390
14331.49 392
14332.63 428
14333.76 372
14334.89 384
14336.02 397
14337.15 414
14338.28 387
14339.41 388
14340.54 380
14341.67 359
14342.81 335
14343.94 356
14345.07 377
14346.20 366
14347.33 418
14348.46 354
14349.59 360
14350.73 353
14351.86 405
14352.99 382
14354.12 380
14355.25 418
14356.39 400
14357.52 365
14358.65 353
14359.78 392
14360.91 366
14362.05 386
14363.18 356
14364.31 348
14365.44 356
14366.57 388
14367.71 377
14368.84 324
14369.97 356
14371.10 433
14372.24 374
14373.37 365
14374.50 336
14375.63 365
14376.77 367
14377.90 356
14379.03 341
14380.16 349
14381.30 371
14382.43 360
14383.56 399
14384.70 375
14385.83 417
14386.96 391
14388.10 336
14389.23 336
14390.36 388
14391.49 366
14392.63 339
14393.76 383
14394.89 350
14396.03 343
14397.16 353
14398.30 358
14399.43 355
14400.56 350
14401.70 361
14402.83 397
14403.96 382
14405.10 369
14406.23 390
14407.37 391
14408.50 377
14409.63 408
14410.77 359
14411.90 376
14413.04 392
14414.17 360
14415.30 356
14416.44 400
14417.57 385
14418.71 386
14419.84 430
14420.98 380
14422.11 343
14423.24 355
14424.38 378
14425.51 369
14426.65 411
14427.78 391
14428.92 403
14430.05 393
14431.19 404
14432.32 362
14433.46 354
14434.59 371
14435.73 403
14436.86 405
14438.00 427
14439.13 409
14440.27 369
14441.40 360
14442.54 362
14443.67 373
14444.81 405
14445.94 394
14447.08 388
14448.21 357
14449.35 380
14450.49 369
14451.62 387
14452.76 373
14453.89 388
14455.03 397
14456.16 399
14457.30 391
14458.44 367
14459.57 336
14460.71 358
14461.84 342
14462.98 380
14464.12 370
14465.25 361
14466.39 392
14467.52 399
14468.66 398
14469.80 390
14470.93 361
14472.07 378
14473.21 344
14474.34 358
14475.48 340
14476.62 401
14477.75 386
14478.89 371
14480.03 346
14481.16 354
14482.30 392
14483.44 394
14484.57 365
14485.71 358
14486.85 381
14487.98 366
14489.12 372
14490.26 338
14491.40 378
14492.53 380
14493.67 363
14494.81 372
14495.94 370
14497.08 342
14498.22 366
14499.36 391
14500.49 359
14501.63 338
14502.77 333
14503.91 349
14505.05 388
14506.18 349
14507.32 363
14508.46 390
14509.60 348
14510.73 356
14511.87 341
14513.01 358
14514.15 376
14515.29 360
14516.43 388
14517.56 364
14518.70 396
14519.84 396
14520.98 390
14522.12 359
14523.25 353
14524.39 352
14525.53 367
14526.67 388
14527.81 361
14528.95 366
14530.09 383
14531.23 395
14532.36 366
14533.50 388
14534.64 357
14535.78 379
14536.92 384
14538.06 393
14539.20 373
14540.34 378
14541.48 390
14542.62 403
14543.75 453
14544.89 412
14546.03 375
14547.17 403
14548.31 385
14549.45 380
14550.59 377
14551.73 389
14552.87 364
14554.01 377
14555.15 343
14556.29 386
14557.43 378
14558.57 408
14559.71 386
14560.85 388
14561.99 403
14563.13 384
14564.27 412
14565.41 379
14566.55 412
14567.69 402
14568.83 437
14569.97 422
14571.11 394
14572.25 410
14573.39 453
14574.53 450
14575.67 404
14576.81 396
14577.95 394
14579.09 430
14580.23 434
14581.37 428
14582.52 437
14583.66 427
14584.80 404
14585.94 447
14587.08 438
14588.22 450
14589.36 454
14590.50 446
14591.64 429
14592.78 412
14593.93 487
14595.07 446
14596.21 478
14597.35 495
14598.49 435
14599.63 459
14600.77 422
14601.92 475
14603.06 442
14604.20 409
14605.34 475
14606.48 491
14607.62 454
14608.77 453
14609.91 468
14611.05 487
14612.19 486
14613.33 468
14614.47 475
14615.62 523
14616.76 526
14617.90 483
14619.04 477
14620.19 481
14621.33 464
14622.47 509
14623.61 537
14624.76 524
14625.90 521
14627.04 553
14628.18 571
14629.33 582
14630.47 600
14631.61 568
14632.75 617
14633.90 580
14635.04 562
14636.18 642
14637.32 577
14638.47 654
14639.61 636
14640.75 637
14641.90 606
14643.04 627
14644.18 607
14645.33 599
14646.47 608
14647.61 579
14648.76 549
14649.90 557
14651.04 568
14652.19 478
14653.33 523
14654.47 553
14655.62 535
14656.76 501
14657.90 471
14659.05 455
14660.19 447
14661.34 441
14662.48 470
14663.62 451
14664.77 471
14665.91 515
14667.06 482
14668.20 471
14669.34 465
14670.49 493
14671.63 489
14672.78 496
14673.92 501
14675.07 477
14676.21 473
14677.35 411
14678.50 423
14679.64 449
14680.79 473
14681.93 445
14683.08 432
14684.22 450
14685.37 450
14686.51 437
14687.66 418
14688.80 408
14689.95 418
14691.09 411
14692.24 447
14693.38 426
14694.53 440
14695.67 483
14696.82 474
14697.96 450
14699.11 403
14700.25 418
14701.40 425
14702.54 425
14703.69 448
14704.84 458
14705.98 414
14707.13 436
14708.27 474
14709.42 437
14710.56 427
14711.71 445
14712.86 419
14714.00 405
14715.15 434
14716.29 443
14717.44 441
14718.59 407
14719.73 406
14720.88 438
14722.02 449
14723.17 432
14724.32 472
14725.46 489
14726.61 433
14727.76 414
14728.90 442
14730.05 402
14731.20 442
14732.34 444
14733.49 451
14734.64 464
14735.78 454
14736.93 463
14738.08 488
14739.22 437
14740.37 462
14741.52 503
14742.66 509
14743.81 498
14744.96 447
14746.11 470
14747.25 460
14748.40 443
14749.55 476
14750.69 482
14751.84 453
14752.99 498
14754.14 473
14755.28 501
14756.43 475
14757.58 505
14758.73 480
14759.87 490
14761.02 488
14762.17 521
14763.32 523
14764.47 506
14765.61 494
14766.76 498
14767.91 558
14769.06 582
14770.21 579
14771.35 596
14772.50 643
14773.65 541
14774.80 612
14775.95 594
14777.10 592
14778.24 640
14779.39 623
14780.54 706
14781.69 676
14782.84 662
14783.99 672
14785.14 658
14786.28 676
14787.43 696
14788.58 666
14789.73 704
14790.88 731
14792.03 724
14793.18 723
14794.33 766
14795.48 835
14796.62 818
14797.77 809
14798.92 815
14800.07 796
14801.22 800
14802.37 782
14803.52 765
14804.67 700
14805.82 729
14806.97 713
14808.12 668
14809.27 671
14810.42 676
14811.57 630
14812.72 637
14813.87 570
14815.02 567
14816.17 576
14817.32 593
14818.47 533
14819.62 523
14820.77 546
14821.92 561
14823.07 534
14824.22 553
14825.37 531
14826.52 549
14827.67 545
14828.82 511
14829.97 536
14831.12 567
14832.27 534
14833.42 514
14834.57 473
14835.72 505
14836.87 533
14838.02 476
14839.17 464
14840.33 483
14841.48 460
14842.63 445
14843.78 409
14844.93 433
14846.08 439
14847.23 408
14848.38 418
14849.53 463
14850.68 425
14851.84 484
14852.99 447
14854.14 434
14855.29 383
14856.44 417
14857.59 393
14858.74 391
14859.90 419
14861.05 383
14862.20 391
14863.35 406
14864.50 393
14865.65 357
14866.81 425
14867.96 389
14869.11 400
14870.26 430
14871.41 440
14872.57 417
14873.72 388
14874.87 415
14876.02 415
14877.18 415
14878.33 449
14879.48 431
14880.63 433
14881.79 416
14882.94 441
14884.09 464
14885.24 406
14886.40 416
14887.55 406
14888.70 361
14889.85 384
14891.01 368
14892.16 387
14893.31 417
14894.47 470
14895.62 401
14896.77 458
14897.92 449
14899.08 394
14900.23 381
14901.38 344
14902.54 399
14903.69 397
14904.84 403
14906.00 422
14907.15 376
14908.30 387
14909.46 380
14910.61 429
14911.76 394
14912.92 369
14914.07 397
14915.23 439
14916.38 394
14917.53 397
14918.69 412
14919.84 434
14921.00 460
14922.15 435
14923.30 426
14924.46 381
14925.61 438
14926.77 434
14927.92 400
14929.07 418
14930.23 423
14931.38 449
14932.54 437
14933.69 408
14934.85 431
14936.00 402
14937.16 416
14938.31 397
14939.46 354
14940.62 385
14941.77 400
14942.93 421
14944.08 408
14945.24 394
14946.39 411
14947.55 409
14948.70 436
14949.86 408
14951.01 379
14952.17 405
14953.32 377
14954.48 438
14955.63 411
14956.79 407
14957.95 396
14959.10 367
14960.26 401
14961.41 429
14962.57 400
14963.72 406
14964.88 399
14966.03 392
14967.19 418
14968.35 387
14969.50 392
14970.66 400
14971.81 357
14972.97 419
14974.13 406
14975.28 411
14976.44 408
14977.59 388
14978.75 405
14979.91 386
14981.06 382
14982.22 392
14983.38 412
14984.53 383
14985.69 350
14986.85 359
14988.00 399
14989.16 365
14990.32 349
14991.47 369
14992.63 384
14993.79 343
14994.94 334
14996.10 334
14997.26 395
14998.41 361
14999.57 376
15000.73 367
15001.88 383
15003.04 312
15004.20 309
15005.36 324
15006.51 354
15007.67 345
15008.83 333
15009.99 372
15011.14 356
15012.30 328
15013.46 329
15014.62 324
15015.77 346
15016.93 308
15018.09 344
15019.25 337
15020.40 321
15021.56 326
15022.72 323
15023.88 346
15025.04 313
15026.19 317
15027.35 346
15028.51 288
15029.67 284
15030.83 322
15031.98 327
15033.14 285
15034.30 330
15035.46 305
15036.62 295
15037.78 310
15038.94 333
15040.09 326
15041.25 315
15042.41 316
15043.57 290
15044.73 289
15045.89 308
15047.05 317
15048.21 313
15049.36 284
15050.52 300
15051.68 333
15052.84 322
15054.00 338
15055.16 373
15056.32 337
15057.48 288
15058.64 286
15059.80 288
15060.96 288
15062.12 297
15063.27 310
15064.43 289
15065.59 272
15066.75 287
15067.91 323
15069.07 325
15070.23 310
15071.39 318
15072.55 293
15073.71 312
15074.87 338
15076.03 317
15077.19 318
15078.35 307
15079.51 326
15080.67 317
15081.83 281
15082.99 304
15084.15 305
15085.31 318
15086.47 310
15087.63 305
15088.79 271
15089.96 306
15091.12 288
15092.28 282
15093.44 333
15094.60 289
15095.76 309
15096.92 311
15098.08 304
15099.24 325
15100.40 304
15101.56 323
15102.72 313
15103.88 351
15105.05 331
15106.21 296
15107.37 274
15108.53 310
15109.69 290
15110.85 282
15112.01 303
15113.17 292
15114.34 338
15115.50 306
15116.66 289
15117.82 315
15118.98 295
15120.14 336
15121.31 299
15122.47 265
15123.63 289
15124.79 287
15125.95 323
15127.11 332
15128.28 262
15129.44 257
15130.60 288
15131.76 286
15132.93 252
15134.09 242
15135.25 275
15136.41 282
15137.57 287
15138.74 299
15139.90 299
15141.06 301
15142.22 278
15143.39 297
15144.55 296
15145.71 263
15146.87 280
15148.04 311
15149.20 290
15150.36 278
15151.53 289
15152.69 332
15153.85 317
15155.01 304
15156.18 286
15157.34 269
15158.50 286
15159.67 280
15160.83 297
15161.99 273
15163.16 279
15164.32 333
15165.48 342
15166.65 306
15167.81 317
15168.97 331
15170.14 323
15171.30 345
15172.47 317
15173.63 290
15174.79 313
15175.96 326
15177.12 339
15178.28 333
15179.45 320
15180.61 326
15181.78 348
15182.94 303
15184.10 273
15185.27 338
15186.43 334
15187.60 313
15188.76 315
15189.93 337
15191.09 320
15192.25 312
15193.42 307
15194.58 303
15195.75 309
15196.91 295
15198.08 301
15199.24 298
15200.41 343
15201.57 309
15202.74 300
15203.90 284
15205.07 293
15206.23 334
15207.40 326
15208.56 297
15209.73 318
15210.89 281
15212.06 310
15213.22 301
15214.39 341
15215.55 308
15216.72 323
15217.88 325
15219.05 300
15220.22 276
15221.38 300
15222.55 331
15223.71 336
15224.88 353
15226.04 366
15227.21 356
15228.37 325
15229.54 357
15230.71 422
15231.87 387
15233.04 370
15234.20 349
15235.37 353
15236.54 325
15237.70 308
15238.87 349
15240.04 364
15241.20 356
15242.37 351
15243.53 357
15244.70 341
15245.87 338
15247.03 336
15248.20 317
15249.37 342
15250.53 349
15251.70 339
15252.87 295
15254.03 301
15255.20 318
15256.37 339
15257.54 352
15258.70 335
15259.87 354
15261.04 350
15262.20 337
15263.37 310
15264.54 318
15265.71 346
15266.87 325
15268.04 303
15269.21 321
15270.37 321
15271.54 334
15272.71 310
15273.88 327
15275.05 324
15276.21 310
15277.38 270
15278.55 287
15279.72 300
15280.88 249
15282.05 318
15283.22 330
15284.39 318
15285.56 313
15286.72 317
15287.89 311
15289.06 295
15290.23 329
15291.40 280
15292.56 316
15293.73 291
15294.90 296
15296.07 296
15297.24 297
15298.41 286
15299.58 282
15300.74 316
15301.91 346
15303.08 296
15304.25 341
15305.42 284
15306.59 290
15307.76 286
15308.93 319
15310.09 294
15311.26 309
15312.43 305
15313.60 284
15314.77 289
15315.94 310
15317.11 285
15318.28 281
15319.45 331
15320.62 318
15321.79 311
15322.96 288
15324.13 296
15325.30 298
15326.46 330
15327.63 298
15328.80 287
15329.97 312
15331.14 289
15332.31 286
15333.48 302
15334.65 308
15335.82 323
15336.99 312
15338.16 297
15339.33 293
15340.50 335
15341.67 323
15342.84 320
15344.01 303
15345.18 272
15346.35 297
15347.53 302
15348.70 304
15349.87 323
15351.04 333
15352.21 315
15353.38 312
15354.55 272
15355.72 281
15356.89 308
15358.06 285
15359.23 311
15360.40 309
15361.57 316
15362.74 308
15363.92 296
15365.09 311
15366.26 278
15367.43 264
15368.60 324
15369.77 304
15370.94 286
15372.11 313
15373.29 295
15374.46 314
15375.63 287
15376.80 272
15377.97 285
15379.14 310
15380.31 292
15381.49 302
15382.66 299
15383.83 327
15385.00 325
15386.17 294
15387.35 293
15388.52 330
15389.69 316
15390.86 325
15392.03 270
15393.21 256
15394.38 331
15395.55 318
15396.72 301
15397.89 331
15399.07 321
15400.24 359
15401.41 323
15402.58 323
15403.76 293
15404.93 311
15406.10 312
15407.28 351
15408.45 292
15409.62 255
15410.79 245
15411.97 293
15413.14 286
15414.31 307
15415.49 285
15416.66 314
15417.83 310
15419.00 314
15420.18 263
15421.35 281
15422.52 299
15423.70 258
15424.87 301
15426.04 302
15427.22 291
15428.39 264
15429.56 303
15430.74 322
15431.91 326
15433.09 307
15434.26 334
15435.43 295
15436.61 262
15437.78 287
15438.95 300
15440.13 268
15441.30 313
15442.48 299
15443.65 283
15444.82 226
15446.00 262
15447.17 297
15448.35 273
15449.52 278
15450.70 269
15451.87 274
15453.04 284
15454.22 269
15455.39 289
15456.57 303
15457.74 303
15458.92 261
15460.09 296
15461.27 317
15462.44 276
15463.62 288
15464.79 320
15465.97 288
15467.14 268
15468.32 262
15469.49 278
15470.67 289
15471.84 275
15473.02 276
15474.19 297
15475.37 299
15476.54 268
15477.72 261
15478.89 255
15480.07 263
15481.24 284
15482.42 288
15483.60 247
15484.77 273
15485.95 320
15487.12 284
15488.30 273
15489.47 267
15490.65 242
15491.83 269
15493.00 268
15494.18 260
15495.35 282
15496.53 289
15497.71 251
15498.88 258
15500.06 289
15501.24 312
15502.41 289
15503.59 274
15504.76 286
15505.94 283
15507.12 262
15508.29 248
15509.47 288
15510.65 267
15511.82 264
15513.00 295
15514.18 274
15515.35 282
15516.53 271
15517.71 279
15518.88 272
15520.06 280
15521.24 273
15522.42 279
15523.59 284
15524.77 269
15525.95 317
15527.12 289
15528.30 282
15529.48 300
15530.66 293
15531.83 286
15533.01 258
15534.19 262
15535.37 276
15536.54 307
15537.72 293
15538.90 293
15540.08 255
15541.25 273
15542.43 260
15543.61 280
15544.79 267
15545.97 270
15547.14 297
15548.32 270
15549.50 269
15550.68 287
15551.86 298
15553.04 315
15554.21 279
15555.39 277
15556.57 284
15557.75 315
15558.93 281
15560.11 308
15561.28 289
15562.46 273
15563.64 295
15564.82 306
15566.00 319
15567.18 279
15568.36 293
15569.54 323
15570.71 299
15571.89 279
15573.07 270
15574.25 317
15575.43 302
15576.61 291
15577.79 303
15578.97 319
15580.15 287
15581.33 314
15582.51 279
15583.69 343
15584.86 348
15586.04 325
15587.22 295
15588.40 353
15589.58 335
15590.76 283
15591.94 299
15593.12 343
15594.30 291
15595.48 285
15596.66 322
15597.84 366
15599.02 355
15600.20 397
15601.38 351
15602.56 328
15603.74 347
15604.92 341
15606.10 316
15607.28 334
15608.46 310
15609.64 366
15610.82 324
15612.00 350
15613.18 333
15614.37 330
15615.55 359
15616.73 366
15617.91 342
15619.09 317
15620.27 312
15621.45 330
15622.63 349
15623.81 346
15624.99 369
15626.17 346
15627.35 355
15628.54 347
15629.72 350
15630.90 377
15632.08 380
15633.26 359
15634.44 320
15635.62 330
15636.80 345
15637.99 341
15639.17 370
15640.35 376
15641.53 354
15642.71 321
15643.89 365
15645.08 365
15646.26 410
15647.44 388
15648.62 390
15649.80 391
15650.98 366
15652.17 342
15653.35 360
15654.53 365
15655.71 390
15656.90 407
15658.08 445
15659.26 390
15660.44 373
15661.62 379
15662.81 391
15663.99 414
15665.17 440
15666.35 436
15667.54 413
15668.72 409
15669.90 415
15671.08 424
15672.27 378
15673.45 367
15674.63 346
15675.82 370
15677.00 378
15678.18 391
15679.37 372
15680.55 381
15681.73 417
15682.91 435
15684.10 378
15685.28 386
15686.46 423
15687.65 390
15688.83 419
15690.01 370
15691.20 350
15692.38 402
15693.57 402
15694.75 387
15695.93 376
15697.12 397
15698.30 400
15699.48 378
15700.67 385
15701.85 410
15703.04 442
15704.22 400
15705.40 417
15706.59 412
15707.77 434
15708.96 438
15710.14 415
15711.32 401
15712.51 421
15713.69 485
15714.88 423
15716.06 398
15717.25 417
15718.43 388
15719.61 427
15720.80 458
15721.98 514
15723.17 463
15724.35 437
15725.54 458
15726.72 423
15727.91 440
15729.09 454
15730.28 426
15731.46 468
15732.65 503
15733.83 515
15735.02 461
15736.20 443
15737.39 471
15738.57 437
15739.76 429
15740.94 454
15742.13 441
15743.32 404
15744.50 412
15745.69 464
15746.87 465
15748.06 440
15749.24 472
15750.43 464
15751.61 486
15752.80 475
15753.99 486
15755.17 518
15756.36 457
15757.54 472
15758.73 441
15759.92 472
15761.10 533
15762.29 458
15763.47 454
15764.66 500
15765.85 473
15767.03 452
15768.22 451
15769.41 478
15770.59 430
15771.78 401
15772.97 420
15774.15 445
15775.34 424
15776.53 397
15777.71 440
15778.90 421
15780.09 418
15781.27 439
15782.46 441
15783.65 396
15784.83 431
15786.02 448
15787.21 410
15788.40 405
15789.58 419
15790.77 391
15791.96 370
15793.14 374
15794.33 355
15795.52 389
15796.71 347
15797.89 400
15799.08 364
15800.27 381
15801.46 361
15802.64 351
15803.83 333
15805.02 367
15806.21 401
15807.40 348
15808.58 365
15809.77 379
15810.96 377
15812.15 323
15813.34 315
15814.52 349
15815.71 327
15816.90 333
15818.09 339
15819.28 329
15820.47 326
15821.65 329
15822.84 352
15824.03 367
15825.22 379
15826.41 372
15827.60 369
15828.79 370
15829.97 355
15831.16 361
15832.35 345
15833.54 367
15834.73 331
15835.92 341
15837.11 323
15838.30 298
15839.49 314
15840.67 338
15841.86 307
15843.05 331
15844.24 339
15845.43 360
15846.62 338
15847.81 313
15849.00 368
15850.19 344
15851.38 355
15852.57 344
15853.76 346
15854.95 348
15856.14 378
15857.33 360
15858.52 370
15859.71 332
15860.90 305
15862.09 293
15863.28 344
15864.47 367
15865.66 329
15866.85 324
15868.04 316
15869.23 337
15870.42 330
15871.61 347
15872.80 350
15873.99 366
15875.18 349
15876.37 339
15877.56 322
15878.75 324
15879.94 327
15881.13 322
15882.32 320
15883.51 349
15884.70 337
15885.89 351
15887.08 349
15888.28 323
15889.47 331
15890.66 324
15891.85 343
15893.04 302
15894.23 322
15895.42 348
15896.61 325
15897.80 342
15899.00 368
15900.19 363
15901.38 379
15902.57 392
15903.76 350
15904.95 358
15906.14 321
15907.34 364
15908.53 336
15909.72 346
15910.91 354
15912.10 368
15913.30 383
15914.49 386
15915.68 342
15916.87 391
15918.06 341
15919.26 381
15920.45 361
15921.64 388
15922.83 404
15924.02 340
15925.22 354
15926.41 403
15927.60 386
15928.79 348
15929.99 435
15931.18 386
15932.37 429
15933.56 375
15934.76 386
15935.95 402
15937.14 364
15938.33 367
15939.53 394
15940.72 383
15941.91 343
15943.11 345
15944.30 362
15945.49 351
15946.69 350
15947.88 335
15949.07 330
15950.26 340
15951.46 319
15952.65 372
15953.84 285
15955.04 302
15956.23 327
15957.43 276
15958.62 287
15959.81 313
15961.01 300
15962.20 299
15963.39 292
15964.59 305
15965.78 353
15966.97 320
15968.17 281
15969.36 320
15970.56 306
15971.75 302
15972.94 296
15974.14 308
15975.33 288
15976.53 296
15977.72 289
15978.92 258
15980.11 276
15981.30 267
15982.50 270
15983.69 262
15984.89 288
15986.08 290
15987.28 287
15988.47 293
15989.67 307
15990.86 279
15992.06 285
15993.25 280
15994.45 276
15995.64 278
15996.84 280
15998.03 242
15999.23 266
16000.42 289
16001.62 308
16002.81 313
16004.01 273
16005.20 307
16006.40 275
16007.59 278
16008.79 304
16009.98 263
16011.18 280
16012.38 295
16013.57 270
16014.77 276
16015.96 272
16017.16 249
16018.35 274
16019.55 274
16020.75 323
16021.94 273
16023.14 288
16024.33 270
16025.53 262
16026.73 252
16027.92 278
16029.12 272
16030.31 257
16031.51 261
16032.71 255
16033.90 278
16035.10 270
16036.30 247
16037.49 262
16038.69 273
16039.89 268
16041.08 276
16042.28 274
16043.48 291
16044.67 269
16045.87 260
16047.07 279
16048.26 245
16049.46 259
16050.66 248
16051.85 269
16053.05 305
16054.25 249
16055.45 261
16056.64 268
16057.84 230
16059.04 229
16060.23 223
16061.43 233
16062.63 261
16063.83 287
16065.02 281
16066.22 274
16067.42 287
16068.62 274
16069.82 272
16071.01 256
16072.21 238
16073.41 257
16074.61 273
16075.80 291
16077.00 229
16078.20 277
16079.40 243
16080.60 262
16081.79 247
16082.99 226
16084.19 238
16085.39 249
16086.59 242
16087.79 253
16088.98 253
16090.18 298
16091.38 285
16092.58 258
16093.78 229
16094.98 237
16096.18 262
16097.37 279
16098.57 244
16099.77 226
16100.97 244
16102.17 257
16103.37 278
16104.57 274
16105.77 244
16106.97 279
16108.17 269
16109.36 289
16110.56 281
16111.76 257
16112.96 242
16114.16 251
16115.36 269
16116.56 247
16117.76 260
16118.96 280
16120.16 263
16121.36 241
16122.56 260
16123.76 234
16124.96 281
16126.16 283
16127.36 249
16128.56 263
16129.76 267
16130.96 217
16132.16 236
16133.36 250
16134.56 267
16135.76 259
16136.96 234
16138.16 257
16139.36 251
16140.56 256
16141.76 270
16142.96 255
16144.16 268
16145.36 247
16146.56 230
16147.76 220
16148.96 241
16150.16 235
16151.36 267
16152.57 231
16153.77 234
16154.97 234
16156.17 240
16157.37 277
16158.57 265
16159.77 236
16160.97 246
16162.17 268
16163.37 254
16164.58 251
16165.78 229
16166.98 255
16168.18 218
16169.38 245
16170.58 248
16171.78 244
16172.99 263
16174.19 235
16175.39 263
16176.59 254
16177.79 249
16178.99 300
16180.20 265
16181.40 269
16182.60 281
16183.80 303
16185.00 264
16186.21 271
16187.41 226
16188.61 267
16189.81 252
16191.02 274
16192.22 246
16193.42 264
16194.62 259
16195.82 258
16197.03 279
16198.23 250
16199.43 285
16200.63 263
16201.84 236
16203.04 252
16204.24 232
16205.45 257
16206.65 242
16207.85 250
16209.05 251
16210.26 255
16211.46 290
16212.66 279
16213.87 251
16215.07 233
16216.27 247
16217.48 254
16218.68 258
16219.88 249
16221.09 260
16222.29 295
16223.49 264
16224.70 270
16225.90 259
16227.10 255
16228.31 237
16229.51 262
16230.71 247
16231.92 291
16233.12 279
16234.33 259
16235.53 247
16236.73 265
16237.94 289
16239.14 283
16240.35 291
16241.55 293
16242.75 280
16243.96 276
16245.16 264
16246.37 247
16247.57 262
16248.78 281
16249.98 260
16251.18 246
16252.39 247
16253.59 256
16254.80 276
16256.00 297
16257.21 283
16258.41 274
16259.62 288
16260.82 288
16262.03 315
16263.23 294
16264.44 264
16265.64 271
16266.85 276
16268.05 293
16269.26 280
16270.46 254
16271.67 287
16272.87 245
16274.08 265
16275.28 273
16276.49 274
16277.69 300
16278.90 289
16280.11 285
16281.31 337
16282.52 284
16283.72 285
16284.93 295
16286.13 280
16287.34 295
16288.55 304
16289.75 289
16290.96 282
16292.16 316
16293.37 326
16294.58 300
16295.78 311
16296.99 321
16298.19 280
16299.40 278
16300.61 292
16301.81 293
16303.02 337
16304.23 350
16305.43 329
16306.64 309
16307.85 301
16309.05 282
16310.26 328
16311.47 302
16312.67 298
16313.88 344
16315.09 293
16316.29 311
16317.50 302
16318.71 332
16319.91 302
16321.12 330
16322.33 335
16323.54 306
16324.74 316
16325.95 325
16327.16 299
16328.36 263
16329.57 275
16330.78 294
16331.99 286
16333.19 282
16334.40 287
16335.61 292
16336.82 282
16338.02 303
16339.23 290
16340.44 294
16341.65 302
16342.86 310
16344.06 280
16345.27 287
16346.48 262
16347.69 261
16348.90 288
16350.10 288
16351.31 232
16352.52 273
16353.73 287
16354.94 271
16356.15 246
16357.35 290
16358.56 273
16359.77 259
16360.98 241
16362.19 278
16363.40 281
16364.61 266
16365.81 266
16367.02 258
16368.23 251
16369.44 257
16370.65 252
16371.86 282
16373.07 283
16374.28 272
16375.49 284
16376.69 299
16377.90 265
16379.11 244
16380.32 271
16381.53 288
16382.74 265
16383.95 259
16385.16 240
16386.37 260
16387.58 233
16388.79 237
16390.00 214
16391.21 240
16392.42 255
16393.63 229
16394.84 259
16396.05 267
16397.26 267
16398.47 251
16399.68 232
16400.89 247
16402.10 237
16403.31 227
16404.52 227
16405.73 225
16406.94 246
16408.15 249
16409.36 259
16410.57 270
16411.78 288
16412.99 245
16414.20 261
16415.41 266
16416.62 257
16417.83 232
16419.04 229
16420.25 252
16421.46 267
16422.68 242
16423.89 228
16425.10 241
16426.31 272
16427.52 288
16428.73 237
16429.94 253
16431.15 256
16432.36 240
16433.57 225
16434.79 230
16436.00 201
16437.21 237
16438.42 253
16439.63 242
16440.84 225
16442.05 219
16443.27 267
16444.48 262
16445.69 269
16446.90 257
16448.11 242
16449.33 258
16450.54 254
16451.75 217
16452.96 223
16454.17 234
16455.39 265
16456.60 268
16457.81 229
16459.02 263
16460.23 273
16461.45 277
16462.66 255
16463.87 234
16465.08 237
16466.30 249
16467.51 233
16468.72 213
16469.93 235
16471.15 269
16472.36 225
16473.57 268
16474.78 270
16476.00 261
16477.21 251
16478.42 234
16479.64 238
16480.85 210
16482.06 228
16483.27 271
16484.49 246
16485.70 235
16486.91 215
16488.13 203
16489.34 243
16490.55 239
16491.77 241
16492.98 231
16494.19 236
16495.41 269
16496.62 251
16497.84 261
16499.05 250
16500.26 214
16501.48 225
16502.69 205
16503.90 227
16505.12 255
16506.33 220
16507.55 228
16508.76 228
16509.97 228
16511.19 209
16512.40 230
16513.62 230
16514.83 220
16516.04 244
16517.26 224
16518.47 248
16519.69 257
16520.90 245
16522.12 230
16523.33 254
16524.55 208
16525.76 219
16526.98 234
16528.19 228
16529.40 205
16530.62 229
16531.83 227
16533.05 261
16534.26 243
16535.48 232
16536.69 234
16537.91 254
16539.12 227
16540.34 237
16541.56 209
16542.77 216
16543.99 225
16545.20 218
16546.42 248
16547.63 211
16548.85 217
16550.06 241
16551.28 237
16552.49 211
16553.71 209
16554.93 226
16556.14 248
16557.36 222
16558.57 244
16559.79 261
16561.00 261
16562.22 236
16563.44 224
16564.65 254
16565.87 248
16567.09 255
16568.30 243
16569.52 227
16570.73 254
16571.95 278
16573.17 268
16574.38 235
16575.60 261
16576.82 267
16578.03 279
16579.25 271
16580.47 194
16581.68 214
16582.90 261
16584.12 254
16585.33 203
16586.55 228
16587.77 255
16588.98 241
16590.20 246
16591.42 232
16592.64 268
16593.85 233
16595.07 265
16596.29 255
16597.50 236
16598.72 236
16599.94 258
16601.16 223
16602.37 230
16603.59 224
16604.81 225
16606.03 255
16607.24 231
16608.46 243
16609.68 228
16610.90 200
16612.12 221
16613.33 214
16614.55 238
16615.77 216
16616.99 204
16618.20 211
16619.42 231
16620.64 209
16621.86 226
16623.08 212
16624.30 222
16625.51 234
16626.73 211
16627.95 207
16629.17 206
16630.39 207
16631.61 204
16632.83 211
16634.04 219
16635.26 211
16636.48 211
16637.70 204
16638.92 240
16640.14 243
16641.36 206
16642.58 231
16643.79 247
16645.01 231
16646.23 242
16647.45 209
16648.67 219
16649.89 244
16651.11 210
16652.33 226
16653.55 202
16654.77 225
16655.99 226
16657.21 208
16658.43 226
16659.65 235
16660.86 241
16662.08 210
16663.30 215
16664.52 222
16665.74 195
16666.96 204
16668.18 178
16669.40 236
16670.62 232
16671.84 226
16673.06 217
16674.28 214
16675.50 213
16676.72 227
16677.94 223
16679.16 212
16680.38 216
16681.61 223
16682.83 231
16684.05 224
16685.27 218
16686.49 238
16687.71 203
16688.93 218
16690.15 220
16691.37 213
16692.59 204
16693.81 222
16695.03 203
16696.25 204
16697.47 191
16698.70 218
16699.92 203
16701.14 234
16702.36 234
16703.58 217
16704.80 217
16706.02 222
16707.24 227
16708.47 248
16709.69 218
16710.91 202
16712.13 200
16713.35 238
16714.57 239
16715.79 238
16717.02 214
16718.24 229
16719.46 218
16720.68 244
16721.90 212
16723.12 202
16724.35 218
16725.57 244
16726.79 232
16728.01 223
16729.24 209
16730.46 247
16731.68 233
16732.90 228
16734.12 240
16735.35 223
16736.57 243
16737.79 217
16739.01 230
16740.24 240
16741.46 214
16742.68 216
16743.90 205
16745.13 226
16746.35 214
16747.57 212
16748.80 200
16750.02 202
16751.24 215
16752.46 224
16753.69 193
16754.91 205
16756.13 232
16757.36 255
16758.58 211
16759.80 222
16761.03 202
16762.25 227
16763.47 214
16764.70 219
16765.92 208
16767.14 251
16768.37 181
16769.59 208
16770.81 195
16772.04 217
16773.26 204
16774.49 227
16775.71 237
16776.93 228
16778.16 207
16779.38 203
16780.61 236
16781.83 216
16783.05 224
16784.28 198
16785.50 203
16786.73 185
16787.95 231
16789.17 214
16790.40 254
16791.62 243
16792.85 224
16794.07 224
16795.30 207
16796.52 209
16797.75 236
16798.97 212
16800.20 203
16801.42 198
16802.64 240
16803.87 231
16805.09 198
16806.32 203
16807.54 212
16808.77 216
16809.99 220
16811.22 216
16812.45 212
16813.67 245
16814.90 232
16816.12 195
16817.35 203
16818.57 227
16819.80 262
16821.02 249
16822.25 234
16823.47 203
16824.70 200
16825.92 220
16827.15 222
16828.38 227
16829.60 239
16830.83 214
16832.05 217
16833.28 230
16834.51 253
16835.73 236
16836.96 224
16838.18 248
16839.41 253
16840.64 214
16841.86 225
16843.09 230
16844.32 210
16845.54 193
16846.77 225
16847.99 251
16849.22 248
16850.45 259
16851.67 220
16852.90 231
16854.13 236
16855.35 220
16856.58 233
16857.81 208
16859.03 222
16860.26 229
16861.49 242
16862.72 225
16863.94 271
16865.17 270
16866.40 285
16867.62 277
16868.85 225
16870.08 264
16871.31 294
16872.53 284
16873.76 261
16874.99 253
16876.22 234
16877.44 271
16878.67 298
16879.90 296
16881.13 272
16882.35 310
16883.58 263
16884.81 309
16886.04 310
16887.27 300
16888.49 303
16889.72 304
16890.95 288
16892.18 272
16893.41 284
16894.63 292
16895.86 264
16897.09 261
16898.32 251
16899.55 274
16900.78 277
16902.00 263
16903.23 225
16904.46 234
16905.69 253
16906.92 239
16908.15 282
16909.38 240
16910.60 247
16911.83 254
16913.06 273
16914.29 287
16915.52 238
16916.75 233
16917.98 221
16919.21 261
16920.44 225
16921.67 213
16922.89 237
16924.12 196
16925.35 221
16926.58 227
16927.81 239
16929.04 247
16930.27 233
16931.50 256
16932.73 233
16933.96 251
16935.19 225
16936.42 228
16937.65 226
16938.88 229
16940.11 237
16941.34 208
16942.57 214
16943.80 230
16945.03 250
16946.26 225
16947.49 199
16948.72 235
16949.95 187
16951.18 219
16952.41 234
16953.64 238
16954.87 226
16956.10 229
16957.33 242
16958.56 231
16959.79 229
16961.02 216
16962.25 203
16963.48 204
16964.71 192
16965.94 211
16967.18 208
16968.41 242
16969.64 238
16970.87 217
16972.10 228
16973.33 193
16974.56 227
16975.79 207
16977.02 225
16978.25 190
16979.49 196
16980.72 201
16981.95 247
16983.18 217
16984.41 219
16985.64 222
16986.87 218
16988.11 211
16989.34 222
16990.57 206
16991.80 200
16993.03 280
16994.26 281
16995.50 235
16996.73 241
16997.96 229
16999.19 233
17000.42 222
17001.66 207
17002.89 235
17004.12 206
17005.35 205
17006.59 217
17007.82 238
17009.05 231
17010.28 207
17011.51 192
17012.75 227
17013.98 246
17015.21 211
17016.44 245
17017.68 239
17018.91 216
17020.14 242
17021.38 204
17022.61 208
17023.84 176
17025.07 228
17026.31 243
17027.54 210
17028.77 189
17030.01 210
17031.24 230
17032.47 237
17033.71 196
17034.94 199
17036.17 195
17037.41 209
17038.64 217
17039.87 192
17041.11 236
17042.34 201
17043.57 217
17044.81 222
17046.04 223
17047.27 202
17048.51 199
17049.74 196
17050.98 218
17052.21 163
17053.44 193
17054.68 204
17055.91 225
17057.15 203
17058.38 182
17059.61 214
17060.85 205
17062.08 206
17063.32 189
17064.55 178
17065.79 198
17067.02 216
17068.26 196
17069.49 214
17070.72 196
17071.96 204
17073.19 200
17074.43 182
17075.66 172
17076.90 200
17078.13 208
17079.37 200
17080.60 229
17081.84 220
17083.07 214
17084.31 228
17085.54 231
17086.78 216
17088.01 198
17089.25 163
17090.48 230
17091.72 238
17092.95 213
17094.19 182
17095.43 172
17096.66 201
17097.90 201
17099.13 189
17100.37 178
17101.60 210
17102.84 222
17104.07 201
17105.31 209
17106.55 201
17107.78 212
17109.02 198
17110.25 170
17111.49 164
17112.73 183
17113.96 192
17115.20 172
17116.44 184
17117.67 170
17118.91 190
17120.14 214
17121.38 194
17122.62 198
17123.85 193
17125.09 187
17126.33 211
17127.56 206
17128.80 207
17130.04 183
17131.27 180
17132.51 175
17133.75 180
17134.98 202
17136.22 192
17137.46 193
17138.70 179
17139.93 178
17141.17 199
17142.41 209
17143.64 199
17144.88 201
17146.12 223
17147.36 195
17148.59 181
17149.83 172
17151.07 191
17152.31 185
17153.54 185
17154.78 229
17156.02 192
17157.26 203
17158.49 184
17159.73 186
17160.97 202
17162.21 159
17163.45 215
17164.68 201
17165.92 178
17167.16 199
17168.40 174
17169.64 203
17170.87 167
17172.11 184
17173.35 218
17174.59 195
17175.83 185
17177.07 195
17178.30 194
17179.54 179
17180.78 156
17182.02 179
17183.26 210
17184.50 207
17185.74 205
17186.98 177
17188.21 194
17189.45 186
17190.69 194
17191.93 189
17193.17 248
17194.41 176
17195.65 182
17196.89 208
17198.13 223
17199.37 206
17200.60 186
17201.84 215
17203.08 188
17204.32 178
17205.56 192
17206.80 219
17208.04 189
17209.28 189
17210.52 206
17211.76 200
17213.00 204
17214.24 168
17215.48 182
17216.72 156
17217.96 171
17219.20 201
17220.44 189
17221.68 195
17222.92 183
17224.16 202
17225.40 175
17226.64 178
17227.88 185
17229.12 227
17230.36 208
17231.60 168
17232.84 167
17234.08 177
17235.32 190
17236.56 202
17237.80 193
17239.04 188
17240.29 215
17241.53 188
17242.77 190
17244.01 171
17245.25 205
17246.49 179
17247.73 192
17248.97 224
17250.21 181
17251.45 189
17252.70 192
17253.94 197
17255.18 198
17256.42 215
17257.66 174
17258.90 178
17260.14 196
17261.38 194
17262.63 175
17263.87 182
17265.11 181
17266.35 202
17267.59 180
17268.83 200
17270.08 193
17271.32 198
17272.56 195
17273.80 176
17275.04 192
17276.29 185
17277.53 167
17278.77 196
17280.01 198
17281.25 169
17282.50 184
17283.74 158
17284.98 167
17286.22 176
17287.47 202
17288.71 215
17289.95 186
17291.19 190
17292.44 180
17293.68 201
17294.92 193
17296.16 193
17297.41 181
17298.65 182
17299.89 199
17301.14 200
17302.38 150
17303.62 181
17304.86 201
17306.11 185
17307.35 181
17308.59 177
17309.84 198
17311.08 176
17312.32 196
17313.57 176
17314.81 172
17316.05 169
17317.30 205
17318.54 220
17319.78 166
17321.03 176
17322.27 236
17323.52 211
17324.76 178
17326.00 190
17327.25 197
17328.49 185
17329.74 175
17330.98 184
17332.22 187
17333.47 200
17334.71 201
17335.96 199
17337.20 166
17338.44 169
17339.69 184
17340.93 201
17342.18 168
17343.42 209
17344.67 197
17345.91 180
17347.16 197
17348.40 225
17349.64 205
17350.89 201
17352.13 168
17353.38 174
17354.62 181
17355.87 221
17357.11 196
17358.36 186
17359.60 212
17360.85 200
17362.09 240
17363.34 185
17364.58 165
17365.83 183
17367.07 205
17368.32 200
17369.57 186
17370.81 162
17372.06 205
17373.30 168
17374.55 172
17375.79 171
17377.04 170
17378.28 178
17379.53 171
17380.78 192
17382.02 156
17383.27 176
17384.51 199
17385.76 188
17387.01 169
17388.25 185
17389.50 173
17390.74 190
17391.99 179
17393.24 184
17394.48 191
17395.73 181
17396.97 176
17398.22 167
17399.47 184
17400.71 193
17401.96 188
17403.21 192
17404.45 186
17405.70 194
17406.95 180
17408.19 193
17409.44 211
17410.69 186
17411.93 189
17413.18 188
17414.43 180
17415.68 181
17416.92 153
17418.17 157
17419.42 151
17420.66 191
17421.91 190
17423.16 191
17424.41 196
17425.65 165
17426.90 190
17428.15 189
17429.40 205
17430.64 180
17431.89 187
17433.14 201
17434.39 191
17435.63 188
17436.88 182
17438.13 202
17439.38 181
17440.63 197
17441.87 192
17443.12 183
17444.37 188
17445.62 184
17446.87 193
17448.11 176
17449.36 197
17450.61 174
17451.86 182
17453.11 194
17454.36 225
17455.60 186
17456.85 193
17458.10 183
17459.35 193
17460.60 232
17461.85 190
17463.10 200
17464.35 193
17465.59 203
17466.84 206
17468.09 186
17469.34 165
17470.59 162
17471.84 188
17473.09 195
17474.34 203
17475.59 200
17476.84 179
17478.08 206
17479.33 190
17480.58 194
17481.83 174
17483.08 193
17484.33 191
17485.58 175
17486.83 205
17488.08 197
17489.33 201
17490.58 208
17491.83 180
17493.08 165
17494.33 174
17495.58 206
17496.83 217
17498.08 219
17499.33 206
17500.58 188
17501.83 176
17503.08 178
17504.33 197
17505.58 179
17506.83 195
17508.08 169
17509.33 168
17510.58 189
17511.83 202
17513.08 221
17514.33 199
17515.58 178
17516.83 179
17518.09 179
17519.34 167
17520.59 188
17521.84 171
17523.09 237
17524.34 200
17525.59 166
17526.84 203
17528.09 185
17529.34 189
17530.59 195
17531.85 212
17533.10 190
17534.35 205
17535.60 176
17536.85 199
17538.10 207
17539.35 188
17540.61 204
17541.86 227
17543.11 245
17544.36 175
17545.61 189
17546.86 194
17548.12 193
17549.37 196
17550.62 185
17551.87 173
17553.12 201
17554.38 212
17555.63 209
17556.88 219
17558.13 205
17559.38 189
17560.64 192
17561.89 183
17563.14 184
17564.39 187
17565.65 188
17566.90 205
17568.15 203
17569.40 203
17570.66 183
17571.91 204
17573.16 212
17574.41 172
17575.67 192
17576.92 191
17578.17 197
17579.42 193
17580.68 190
17581.93 203
17583.18 191
17584.44 191
17585.69 189
17586.94 182
17588.20 196
17589.45 206
17590.70 207
17591.96 204
17593.21 216
17594.46 197
17595.72 211
17596.97 188
17598.22 196
17599.48 215
17600.73 199
17601.98 203
17603.24 192
17604.49 209
17605.75 185
17607.00 196
17608.25 222
17609.51 214
17610.76 207
17612.02 203
17613.27 208
17614.52 189
17615.78 174
17617.03 193
17618.29 200
17619.54 185
17620.80 180
17622.05 240
17623.30 226
17624.56 206
17625.81 228
17627.07 201
17628.32 233
17629.58 177
17630.83 158
17632.09 198
17633.34 174
17634.60 190
17635.85 203
17637.11 197
17638.36 205
17639.62 207
17640.87 198
17642.13 198
17643.38 228
17644.64 208
17645.89 184
17647.15 221
17648.40 200
17649.66 190
17650.91 204
17652.17 198
17653.43 181
17654.68 176
17655.94 204
17657.19 188
17658.45 189
17659.70 178
17660.96 171
17662.22 187
17663.47 192
17664.73 187
17665.98 199
17667.24 191
17668.50 192
17669.75 200
17671.01 209
17672.26 178
17673.52 199
17674.78 181
17676.03 187
17677.29 184
17678.55 156
17679.80 188
17681.06 199
17682.32 177
17683.57 182
17684.83 170
17686.09 187
17687.34 192
17688.60 187
17689.86 208
17691.11 173
17692.37 174
17693.63 194
17694.88 168
17696.14 185
17697.40 160
17698.66 171
17699.91 168
17701.17 161
17702.43 182
17703.68 176
17704.94 171
17706.20 177
17707.46 159
17708.71 174
17709.97 160
17711.23 186
17712.49 189
17713.74 199
17715.00 157
17716.26 193
17717.52 169
17718.78 156
17720.03 179
17721.29 158
17722.55 205
17723.81 202
17725.07 185
17726.32 177
17727.58 160
17728.84 190
17730.10 209
17731.36 187
17732.62 181
17733.87 172
17735.13 217
17736.39 205
17737.65 166
17738.91 161
17740.17 197
17741.43 166
17742.68 163
17743.94 180
17745.20 193
17746.46 187
17747.72 200
17748.98 202
17750.24 178
17751.50 184
17752.76 209
17754.01 171
17755.27 158
17756.53 160
17757.79 177
17759.05 171
17760.31 191
17761.57 192
17762.83 218
17764.09 197
17765.35 194
17766.61 178
17767.87 165
17769.13 181
17770.39 209
17771.65 203
17772.91 179
17774.17 188
17775.43 216
17776.69 178
17777.95 193
17779.21 193
17780.47 173
17781.73 172
17782.99 171
17784.25 184
17785.51 162
17786.77 163
17788.03 186
17789.29 196
17790.55 189
17791.81 181
17793.07 201
17794.33 205
17795.59 170
17796.85 180
17798.11 187
17799.37 178
17800.63 154
17801.90 186
17803.16 184
17804.42 176
17805.68 171
17806.94 180
17808.20 190
17809.46 181
17810.72 202
17811.98 216
17813.24 192
17814.51 182
17815.77 184
17817.03 196
17818.29 204
17819.55 196
17820.81 160
17822.07 158
17823.34 182
17824.60 201
17825.86 179
17827.12 156
17828.38 159
17829.65 173
17830.91 177
17832.17 192
17833.43 151
17834.69 155
17835.95 175
17837.22 174
17838.48 178
17839.74 201
17841.00 197
17842.27 191
17843.53 201
17844.79 148
17846.05 162
17847.32 171
17848.58 194
17849.84 190
17851.10 168
17852.37 151
17853.63 163
17854.89 155
17856.15 165
17857.42 167
17858.68 195
17859.94 180
17861.21 179
17862.47 166
17863.73 161
17864.99 183
17866.26 172
17867.52 191
17868.78 184
17870.05 182
17871.31 191
17872.57 141
17873.84 153
17875.10 144
17876.36 147
17877.63 174
17878.89 197
17880.15 141
17881.42 173
17882.68 177
17883.95 159
17885.21 177
17886.47 197
17887.74 166
17889.00 163
17890.27 161
17891.53 159
17892.79 164
17894.06 197
17895.32 187
17896.59 165
17897.85 152
17899.11 161
17900.38 185
17901.64 167
17902.91 174
17904.17 155
17905.44 161
17906.70 179
17907.97 175
17909.23 170
17910.50 156
17911.76 187
17913.02 172
17914.29 161
17915.55 163
17916.82 170
17918.08 157
17919.35 168
17920.61 161
17921.88 160
17923.14 183
17924.41 194
17925.67 165
17926.94 130
17928.21 148
17929.47 142
17930.74 178
17932.00 165
17933.27 154
17934.53 173
17935.80 179
17937.06 154
17938.33 157
17939.60 178
17940.86 140
17942.13 147
17943.39 170
17944.66 164
17945.92 158
17947.19 168
17948.46 172
17949.72 165
17950.99 190
17952.26 189
17953.52 197
17954.79 152
17956.05 164
17957.32 171
17958.59 153
17959.85 163
17961.12 161
17962.39 167
17963.65 146
17964.92 187
17966.19 185
17967.45 187
17968.72 155
17969.99 204
17971.25 184
17972.52 178
17973.79 155
17975.05 186
17976.32 162
17977.59 159
17978.85 164
17980.12 152
17981.39 162
17982.66 162
17983.92 159
17985.19 147
17986.46 166
17987.73 157
17988.99 143
17990.26 149
17991.53 161
17992.80 152
17994.06 175
17995.33 179
17996.60 180
17997.87 173
17999.13 159
18000.40 166
18001.67 205
18002.94 185
18004.21 156
18005.47 169
18006.74 182
18008.01 154
18009.28 178
18010.55 155
18011.82 158
18013.08 184
18014.35 156
18015.62 177
18016.89 175
18018.16 151
18019.43 165
18020.69 161
18021.96 167
18023.23 186
18024.50 140
18025.77 155
18027.04 148
18028.31 144
18029.58 155
18030.85 179
18032.11 173
18033.38 180
18034.65 193
18035.92 195
18037.19 165
18038.46 147
18039.73 176
18041.00 183
18042.27 142
18043.54 158
18044.81 154
18046.08 155
18047.35 152
18048.62 157
18049.88 163
18051.15 170
18052.42 171
18053.69 165
18054.96 176
18056.23 151
18057.50 199
18058.77 206
18060.04 189
18061.31 161
18062.58 172
18063.85 185
18065.12 170
18066.39 124
18067.66 171
18068.93 148
18070.20 161
18071.48 172
18072.75 174
18074.02 152
18075.29 187
18076.56 169
18077.83 165
18079.10 164
18080.37 152
18081.64 175
18082.91 182
18084.18 166
18085.45 146
18086.72 151
18087.99 150
18089.27 151
18090.54 163
18091.81 182
18093.08 214
18094.35 195
18095.62 188
18096.89 164
18098.16 179
18099.43 182
18100.71 167
18101.98 167
18103.25 190
18104.52 175
18105.79 176
18107.06 171
18108.34 167
18109.61 148
18110.88 147
18112.15 191
18113.42 188
18114.69 168
18115.97 175
18117.24 175
18118.51 161
18119.78 142
18121.06 159
18122.33 165
18123.60 171
18124.87 172
18126.14 176
18127.42 190
18128.69 169
18129.96 155
18131.23 169
18132.51 164
18133.78 191
18135.05 174
18136.32 167
18137.60 159
18138.87 189
18140.14 188
18141.42 172
18142.69 171
18143.96 175
18145.23 169
18146.51 195
18147.78 202
18149.05 152
18150.33 171
18151.60 223
18152.87 176
18154.15 160
18155.42 157
18156.69 182
18157.97 189
18159.24 183
18160.51 157
18161.79 158
18163.06 169
18164.33 165
18165.61 168
18166.88 170
18168.16 152
18169.43 159
18170.70 192
18171.98 194
18173.25 156
18174.53 177
18175.80 161
18177.07 173
18178.35 137
18179.62 166
18180.90 178
18182.17 187
18183.44 165
18184.72 170
18185.99 169
18187.27 183
18188.54 153
18189.82 178
18191.09 182
18192.37 177
18193.64 181
18194.92 153
18196.19 161
18197.46 174
18198.74 198
18200.01 205
18201.29 190
18202.56 186
18203.84 146
18205.11 168
18206.39 162
18207.67 171
18208.94 175
18210.22 165
18211.49 186
18212.77 162
18214.04 181
18215.32 198
18216.59 172
18217.87 154
18219.14 165
18220.42 164
18221.70 143
18222.97 177
18224.25 158
18225.52 169
18226.80 209
18228.07 191
18229.35 158
18230.63 187
18231.90 169
18233.18 163
18234.45 155
18235.73 143
18237.01 188
18238.28 147
18239.56 176
18240.84 189
18242.11 171
18243.39 147
18244.66 188
18245.94 172
18247.22 203
18248.49 176
18249.77 227
18251.05 174
18252.32 163
18253.60 138
18254.88 168
18256.16 193
18257.43 175
18258.71 169
18259.99 160
18261.26 147
18262.54 170
18263.82 186
18265.09 171
18266.37 153
18267.65 156
18268.93 174
18270.20 183
18271.48 178
18272.76 191
18274.04 165
18275.31 155
18276.59 179
18277.87 174
18279.15 174
18280.42 159
18281.70 175
18282.98 180
18284.26 167
18285.54 162
18286.81 152
18288.09 166
18289.37 164
18290.65 164
18291.93 142
18293.20 162
18294.48 196
18295.76 176
18297.04 170
18298.32 156
18299.60 160
18300.87 155
18302.15 173
18303.43 167
18304.71 143
18305.99 149
18307.27 174
18308.55 189
18309.82 165
18311.10 141
18312.38 182
18313.66 179
18314.94 157
18316.22 155
18317.50 183
18318.78 151
18320.06 149
18321.34 171
18322.61 157
18323.89 189
18325.17 165
18326.45 182
18327.73 145
18329.01 158
18330.29 171
18331.57 161
18332.85 148
18334.13 174
18335.41 145
18336.69 173
18337.97 152
18339.25 180
18340.53 206
18341.81 202
18343.09 193
18344.37 191
18345.65 180
18346.93 155
18348.21 160
18349.49 173
18350.77 162
18352.05 148
18353.33 169
18354.61 174
18355.89 164
18357.17 181
18358.45 177
18359.73 176
18361.01 170
18362.29 191
18363.57 185
18364.85 166
18366.13 159
18367.42 154
18368.70 169
18369.98 137
18371.26 156
18372.54 161
18373.82 153
18375.10 140
18376.38 151
18377.66 153
18378.94 166
18380.23 163
18381.51 177
18382.79 165
18384.07 164
18385.35 178
18386.63 170
18387.91 184
18389.20 171
18390.48 162
18391.76 187
18393.04 169
18394.32 160
18395.60 181
18396.89 181
18398.17 175
18399.45 157
18400.73 159
18402.01 171
18403.30 150
18404.58 168
18405.86 167
18407.14 159
18408.42 161
18409.71 166
18410.99 192
18412.27 163
18413.55 178
18414.84 184
18416.12 179
18417.40 179
18418.68 171
18419.97 166
18421.25 185
18422.53 158
18423.81 167
18425.10 155
18426.38 174
18427.66 153
18428.95 177
18430.23 173
18431.51 171
18432.79 178
18434.08 158
18435.36 174
18436.64 172
18437.93 171
18439.21 155
18440.49 151
18441.78 164
18443.06 157
18444.34 182
18445.63 180
18446.91 170
18448.19 161
18449.48 164
18450.76 159
18452.05 169
18453.33 183
18454.61 178
18455.90 173
18457.18 166
18458.47 147
18459.75 152
18461.03 180
18462.32 180
18463.60 205
18464.89 178
18466.17 151
18467.45 156
18468.74 159
18470.02 131
18471.31 152
18472.59 159
18473.88 170
18475.16 161
18476.45 158
18477.73 166
18479.01 151
18480.30 159
18481.58 157
18482.87 183
18484.15 159
18485.44 191
18486.72 187
18488.01 173
18489.29 163
18490.58 160
18491.86 160
18493.15 162
18494.43 165
18495.72 166
18497.00 183
18498.29 167
18499.58 166
18500.86 173
18502.15 163
18503.43 159
18504.72 165
18506.00 178
18507.29 176
18508.57 154
18509.86 189
18511.15 192
18512.43 173
18513.72 166
18515.00 170
18516.29 185
18517.58 169
18518.86 153
18520.15 174
18521.43 179
18522.72 188
18524.01 161
18525.29 151
18526.58 157
18527.87 179
18529.15 182
18530.44 185
18531.73 180
18533.01 198
18534.30 180
18535.59 178
18536.87 156
18538.16 160
18539.45 190
18540.73 186
18542.02 165
18543.31 178
18544.59 168
18545.88 179
18547.17 172
18548.45 197
18549.74 163
18551.03 170
18552.32 196
18553.60 187
18554.89 167
18556.18 145
18557.46 163
18558.75 206
18560.04 199
18561.33 166
18562.62 177
18563.90 197
18565.19 200
18566.48 176
18567.77 171
18569.05 197
18570.34 219
18571.63 193
18572.92 150
18574.21 146
18575.49 140
18576.78 178
18578.07 182
18579.36 183
18580.65 177
18581.93 170
18583.22 176
18584.51 180
18585.80 179
18587.09 181
18588.38 199
18589.66 213
18590.95 191
18592.24 210
18593.53 178
18594.82 186
18596.11 203
18597.40 201
18598.69 182
18599.97 217
18601.26 200
18602.55 192
18603.84 165
18605.13 193
18606.42 186
18607.71 186
18609.00 191
18610.29 203
18611.58 206
18612.87 207
18614.16 232
18615.44 210
18616.73 219
18618.02 207
18619.31 211
18620.60 202
18621.89 190
18623.18 186
18624.47 217
18625.76 169
18627.05 213
18628.34 197
18629.63 198
18630.92 192
18632.21 196
18633.50 195
18634.79 215
18636.08 193
18637.37 182
18638.66 228
18639.95 209
18641.24 187
18642.53 190
18643.82 197
18645.11 207
18646.40 210
18647.70 180
18648.99 171
18650.28 199
18651.57 196
18652.86 216
18654.15 213
18655.44 187
18656.73 199
18658.02 223
18659.31 223
18660.60 190
18661.89 157
18663.19 211
18664.48 202
18665.77 184
18667.06 156
18668.35 183
18669.64 195
18670.93 167
18672.22 165
18673.52 182
18674.81 177
18676.10 158
18677.39 190
18678.68 166
18679.97 159
18681.27 158
18682.56 204
18683.85 172
18685.14 162
18686.43 179
18687.72 188
18689.02 163
18690.31 162
18691.60 169
18692.89 143
18694.18 184
18695.48 157
18696.77 159
18698.06 182
18699.35 170
18700.65 154
18701.94 194
18703.23 188
18704.52 175
18705.82 155
18707.11 185
18708.40 171
18709.69 193
18710.99 172
18712.28 190
18713.57 195
18714.87 177
18716.16 147
18717.45 172
18718.74 155
18720.04 166
18721.33 161
18722.62 172
18723.92 191
18725.21 191
18726.50 187
18727.80 156
18729.09 204
18730.38 185
18731.68 175
18732.97 197
18734.26 183
18735.56 194
18736.85 166
18738.15 170
18739.44 190
18740.73 193
18742.03 177
18743.32 194
18744.61 193
18745.91 177
18747.20 162
18748.50 192
18749.79 173
18751.08 188
18752.38 173
18753.67 164
18754.97 195
18756.26 168
18757.56 171
18758.85 166
18760.14 151
18761.44 164
18762.73 157
18764.03 187
18765.32 175
18766.62 200
18767.91 156
18769.21 218
18770.50 176
18771.80 157
18773.09 141
18774.39 152
18775.68 158
18776.98 162
18778.27 167
18779.57 160
18780.86 168
18782.16 185
18783.45 188
18784.75 195
18786.04 171
18787.34 157
18788.63 159
18789.93 151
18791.23 155
18792.52 145
18793.82 165
18795.11 176
18796.41 223
18797.70 158
18799.00 160
18800.29 181
18801.59 171
18802.89 141
18804.18 171
18805.48 160
18806.77 208
18808.07 187
18809.37 161
18810.66 128
18811.96 157
18813.26 199
18814.55 187
18815.85 171
18817.14 146
18818.44 163
18819.74 152
18821.03 174
18822.33 167
18823.63 178
18824.92 183
18826.22 165
18827.52 160
18828.81 171
18830.11 171
18831.41 183
18832.71 147
18834.00 171
18835.30 181
18836.60 161
18837.89 153
18839.19 144
18840.49 147
18841.79 159
18843.08 188
18844.38 163
18845.68 167
18846.98 174
18848.27 151
18849.57 187
18850.87 184
18852.17 147
18853.46 155
18854.76 175
18856.06 157
18857.36 139
18858.65 144
18859.95 171
18861.25 153
18862.55 166
18863.85 167
18865.14 136
18866.44 162
18867.74 158
18869.04 171
18870.34 191
18871.64 181
18872.93 159
18874.23 174
18875.53 148
18876.83 167
18878.13 150
18879.43 163
18880.72 161
18882.02 169
18883.32 168
18884.62 171
18885.92 155
18887.22 149
18888.52 153
18889.82 149
18891.12 142
18892.41 156
18893.71 161
18895.01 171
18896.31 173
18897.61 140
18898.91 154
18900.21 146
18901.51 131
18902.81 158
18904.11 158
18905.41 147
18906.71 147
18908.01 146
18909.31 150
18910.61 163
18911.90 172
18913.20 151
18914.50 164
18915.80 165
18917.10 170
18918.40 168
18919.70 158
18921.00 167
18922.30 181
18923.60 155
18924.90 154
18926.20 154
18927.50 149
18928.80 137
18930.11 129
18931.41 158
18932.71 163
18934.01 150
18935.31 164
18936.61 155
18937.91 174
18939.21 171
18940.51 179
18941.81 182
18943.11 169
18944.41 169
18945.71 139
18947.01 152
18948.31 125
18949.62 156
18950.92 149
18952.22 155
18953.52 133
18954.82 141
18956.12 135
18957.42 146
18958.72 153
18960.03 145
18961.33 155
18962.63 159
18963.93 150
18965.23 148
18966.53 127
18967.83 152
18969.14 133
18970.44 165
18971.74 163
18973.04 150
18974.34 149
18975.64 168
18976.95 155
18978.25 139
18979.55 156
18980.85 141
18982.15 145
18983.46 158
18984.76 154
18986.06 135
18987.36 119
18988.67 132
18989.97 145
18991.27 137
18992.57 149
18993.88 164
18995.18 158
18996.48 133
18997.78 130
18999.09 142
19000.39 153
19001.69 152
19002.99 169
19004.30 160
19005.60 134
19006.90 140
19008.21 142
19009.51 160
19010.81 149
19012.12 171
19013.42 161
19014.72 154
19016.03 147
19017.33 143
19018.63 152
19019.94 187
19021.24 154
19022.54 138
19023.85 165
19025.15 176
19026.45 157
19027.76 114
19029.06 143
19030.36 138
19031.67 140
19032.97 130
19034.28 125
19035.58 116
19036.88 138
19038.19 145
19039.49 133
19040.80 161
19042.10 153
19043.40 137
19044.71 152
19046.01 167
19047.32 156
19048.62 148
19049.93 161
19051.23 161
19052.54 137
19053.84 127
19055.14 134
19056.45 163
19057.75 141
19059.06 139
19060.36 124
19061.67 162
19062.97 165
19064.28 143
19065.58 155
19066.89 131
19068.19 153
19069.50 140
19070.80 134
19072.11 138
19073.41 168
19074.72 154
19076.03 149
19077.33 125
19078.64 137
19079.94 184
19081.25 149
19082.55 159
19083.86 142
19085.16 145
19086.47 143
19087.78 146
19089.08 113
19090.39 140
19091.69 149
19093.00 151
19094.30 137
19095.61 152
19096.92 144
19098.22 179
19099.53 176
19100.84 166
19102.14 155
19103.45 161
19104.75 161
19106.06 166
19107.37 159
19108.67 152
19109.98 166
19111.29 147
19112.59 159
19113.90 150
19115.21 157
19116.51 163
19117.82 126
19119.13 127
19120.43 148
19121.74 178
19123.05 148
19124.35 144
19125.66 163
19126.97 171
19128.28 133
19129.58 156
19130.89 137
19132.20 144
19133.50 144
19134.81 149
19136.12 161
19137.43 146
19138.73 134
19140.04 134
19141.35 172
19142.66 153
19143.96 165
19145.27 192
19146.58 159
19147.89 157
19149.20 118
19150.50 139
19151.81 163
19153.12 169
19154.43 162
19155.74 134
19157.04 161
19158.35 163
19159.66 167
19160.97 172
19162.28 132
19163.59 145
19164.89 157
19166.20 135
19167.51 142
19168.82 141
19170.13 138
19171.44 142
19172.74 165
19174.05 161
19175.36 160
19176.67 136
19177.98 154
19179.29 183
19180.60 173
19181.91 158
19183.22 190
19184.52 143
19185.83 132
19187.14 163
19188.45 163
19189.76 159
19191.07 179
19192.38 150
19193.69 165
19195.00 151
19196.31 167
19197.62 176
19198.93 155
19200.24 169
19201.55 161
19202.86 148
19204.17 172
19205.48 142
19206.79 135
19208.10 152
19209.41 145
19210.72 173
19212.03 156
19213.34 152
19214.65 127
19215.96 157
19217.27 144
19218.58 144
19219.89 129
19221.20 134
19222.51 133
19223.82 144
19225.13 126
19226.44 139
19227.75 167
19229.06 182
19230.37 154
19231.68 152
19232.99 168
19234.30 149
19235.61 135
19236.92 156
19238.23 153
19239.55 148
19240.86 136
19242.17 130
19243.48 124
19244.79 137
19246.10 133
19247.41 163
19248.72 148
19250.04 130
19251.35 145
19252.66 148
19253.97 138
19255.28 149
19256.59 160
19257.90 163
19259.22 157
19260.53 162
19261.84 171
19263.15 137
19264.46 154
19265.77 149
19267.09 142
19268.40 147
19269.71 141
19271.02 145
19272.33 171
19273.65 162
19274.96 184
19276.27 145
19277.58 151
19278.90 140
19280.21 137
19281.52 178
19282.83 152
19284.14 139
19285.46 144
19286.77 152
19288.08 132
19289.40 137
19290.71 119
19292.02 174
19293.33 203
19294.65 163
19295.96 134
19297.27 195
19298.58 170
19299.90 153
19301.21 151
19302.52 150
19303.84 150
19305.15 174
19306.46 153
19307.78 132
19309.09 152
19310.40 155
19311.72 144
19313.03 145
19314.34 151
19315.66 126
19316.97 140
19318.28 146
19319.60 136
19320.91 157
19322.23 135
19323.54 147
19324.85 143
19326.17 173
19327.48 133
19328.80 128
19330.11 141
19331.42 158
19332.74 146
19334.05 151
19335.37 168
19336.68 146
19337.99 147
19339.31 160
19340.62 127
19341.94 146
19343.25 140
19344.57 139
19345.88 149
19347.20 127
19348.51 147
19349.83 143
19351.14 155
19352.45 153
19353.77 167
19355.08 170
19356.40 160
19357.71 149
19359.03 148
19360.34 119
19361.66 134
19362.97 153
19364.29 120
19365.61 151
19366.92 195
19368.24 176
19369.55 147
19370.87 144
19372.18 182
19373.50 124
19374.81 149
19376.13 139
19377.44 151
19378.76 158
19380.08 152
19381.39 125
19382.71 141
19384.02 143
19385.34 139
19386.66 132
19387.97 132
19389.29 145
19390.60 133
19391.92 149
19393.24 146
19394.55 124
19395.87 144
19397.18 140
19398.50 150
19399.82 126
19401.13 144
19402.45 130
19403.77 133
19405.08 140
19406.40 159
19407.72 147
19409.03 124
19410.35 157
19411.67 168
19412.98 143
19414.30 133
19415.62 132
19416.94 143
19418.25 152
19419.57 150
19420.89 139
19422.20 145
19423.52 162
19424.84 156
19426.16 146
19427.47 149
19428.79 163
19430.11 128
19431.43 150
19432.74 179
19434.06 158
19435.38 135
19436.70 125
19438.01 131
19439.33 130
19440.65 164
19441.97 166
19443.28 144
19444.60 124
19445.92 129
19447.24 153
19448.56 139
19449.87 130
19451.19 135
19452.51 133
19453.83 128
19455.15 139
19456.47 159
19457.78 156
19459.10 136
19460.42 143
19461.74 150
19463.06 136
19464.38 137
19465.70 141
19467.01 147
19468.33 122
19469.65 127
19470.97 143
19472.29 138
19473.61 133
19474.93 135
19476.25 128
19477.57 165
19478.88 168
19480.20 166
19481.52 143
19482.84 136
19484.16 146
19485.48 150
19486.80 131
19488.12 133
19489.44 131
19490.76 132
19492.08 124
19493.40 148
19494.72 154
19496.04 132
19497.36 126
19498.68 145
19500.00 144
19501.32 143
19502.64 160
19503.96 143
19505.28 155
19506.60 148
19507.92 126
19509.24 137
19510.56 146
19511.88 108
19513.20 130
19514.52 148
19515.84 135
19517.16 142
19518.48 134
19519.80 145
19521.12 148
19522.44 131
19523.76 120
19525.08 116
19526.40 129
19527.72 143
19529.04 133
19530.36 156
19531.69 126
19533.01 115
19534.33 136
19535.65 134
19536.97 124
19538.29 151
19539.61 150
19540.93 148
19542.25 145
19543.58 157
19544.90 155
19546.22 134
19547.54 138
19548.86 114
19550.18 119
19551.50 150
19552.83 133
19554.15 151
19555.47 152
19556.79 135
19558.11 137
19559.43 151
19560.76 156
19562.08 140
19563.40 135
19564.72 148
19566.04 126
19567.37 135
19568.69 134
19570.01 139
19571.33 116
19572.66 143
19573.98 138
19575.30 131
19576.62 158
19577.95 138
19579.27 149
19580.59 162
19581.91 158
19583.24 156
19584.56 137
19585.88 116
19587.20 144
19588.53 161
19589.85 130
19591.17 124
19592.50 120
19593.82 128
19595.14 150
19596.46 131
19597.79 129
19599.11 117
19600.43 128
19601.76 145
19603.08 163
19604.40 147
19605.73 135
19607.05 125
19608.37 158
19609.70 158
19611.02 150
19612.35 122
19613.67 125
19614.99 131
19616.32 120
19617.64 151
19618.96 113
19620.29 117
19621.61 132
19622.94 127
19624.26 158
19625.58 138
19626.91 144
19628.23 153
19629.56 167
19630.88 137
19632.21 145
19633.53 145
19634.85 153
19636.18 136
19637.50 157
19638.83 150
19640.15 158
19641.48 146
19642.80 150
19644.13 145
19645.45 140
19646.78 137
19648.10 145
19649.43 168
19650.75 150
19652.08 126
19653.40 160
19654.73 155
19656.05 145
19657.38 153
19658.70 141
19660.03 144
19661.35 154
19662.68 150
19664.00 159
19665.33 130
19666.65 145
19667.98 165
19669.30 131
19670.63 139
19671.96 155
19673.28 158
19674.61 125
19675.93 137
19677.26 135
19678.58 158
19679.91 163
19681.24 135
19682.56 145
19683.89 130
19685.21 135
19686.54 130
19687.87 168
19689.19 135
19690.52 147
19691.85 150
19693.17 172
19694.50 147
19695.82 110
19697.15 134
19698.48 135
19699.80 142
19701.13 121
19702.46 142
19703.78 141
19705.11 141
19706.44 144
19707.76 135
19709.09 123
19710.42 134
19711.75 142
19713.07 134
19714.40 156
19715.73 128
19717.05 157
19718.38 146
19719.71 143
19721.04 151
19722.36 130
19723.69 118
19725.02 149
19726.35 122
19727.67 170
19729.00 152
19730.33 124
19731.66 144
19732.98 167
19734.31 119
19735.64 127
19736.97 170
19738.29 149
19739.62 165
19740.95 119
19742.28 143
19743.61 157
19744.93 138
19746.26 155
19747.59 142
19748.92 127
19750.25 137
19751.58 141
19752.90 144
19754.23 136
19755.56 143
19756.89 190
19758.22 170
19759.55 161
19760.88 131
19762.20 145
19763.53 135
19764.86 129
19766.19 137
19767.52 135
19768.85 141
19770.18 142
19771.51 144
19772.84 153
19774.16 150
19775.49 113
19776.82 124
19778.15 134
19779.48 166
19780.81 136
19782.14 175
19783.47 125
19784.80 134
19786.13 116
19787.46 143
19788.79 136
19790.12 120
19791.45 133
19792.78 140
19794.11 140
19795.44 143
19796.77 142
19798.10 128
19799.43 138
19800.76 158
19802.09 176
19803.42 119
19804.75 135
19806.08 128
19807.41 159
19808.74 137
19810.07 128
19811.40 160
19812.73 141
19814.06 120
19815.39 129
19816.72 137
19818.05 123
19819.38 133
19820.71 140
19822.04 156
19823.37 169
19824.70 134
19826.03 114
19827.37 118
19828.70 127
19830.03 138
19831.36 128
19832.69 140
19834.02 140
19835.35 144
19836.68 155
19838.01 143
19839.35 155
19840.68 147
19842.01 126
19843.34 118
19844.67 124
19846.00 126
19847.33 148
19848.67 130
19850.00 144
19851.33 148
19852.66 127
19853.99 133
19855.32 127
19856.66 147
19857.99 145
19859.32 144
19860.65 119
19861.98 137
19863.32 131
19864.65 119
19865.98 133
19867.31 134
19868.65 107
19869.98 113
19871.31 157
19872.64 136
19873.98 123
19875.31 134
19876.64 177
19877.97 167
19879.31 139
19880.64 116
19881.97 134
19883.30 154
19884.64 140
19885.97 133
19887.30 144
19888.64 138
19889.97 158
19891.30 144
19892.63 139
19893.97 153
19895.30 166
19896.63 159
19897.97 134
19899.30 107
19900.63 120
19901.97 139
19903.30 130
19904.63 127
19905.97 131
19907.30 132
19908.64 117
19909.97 131
19911.30 117
19912.64 145
19913.97 144
19915.30 159
19916.64 159
19917.97 136
19919.31 127
19920.64 127
19921.97 122
19923.31 132
19924.64 136
19925.98 150
19927.31 133
19928.65 140
19929.98 135
19931.31 139
19932.65 140
19933.98 145
19935.32 133
19936.65 133
19937.99 115
19939.32 134
19940.66 131
19941.99 167
19943.33 147
19944.66 144
19946.00 137
19947.33 145
19948.67 140
19950.00 125
19951.34 150
19952.67 130
19954.01 127
19955.34 106
19956.68 144
19958.01 137
19959.35 121
19960.68 134
19962.02 161
19963.35 138
19964.69 138
19966.02 105
19967.36 116
19968.70 142
19970.03 125
19971.37 141
19972.70 148
19974.04 145
19975.37 129
19976.71 132
19978.05 107
19979.38 129
19980.72 130
19982.05 159
19983.39 168
19984.73 142
19986.06 142
19987.40 149
19988.74 151
19990.07 153
19991.41 124
19992.74 136
19994.08 166
19995.42 141
19996.75 160
19998.09 158
19999.43 130
20000.76 154
20002.10 161
20003.44 152
20004.77 150
20006.11 149
20007.45 151
20008.79 140
20010.12 132
20011.46 151
20012.80 143
20014.13 139
20015.47 141
20016.81 135
20018.15 142
20019.48 143
20020.82 147
20022.16 166
20023.50 128
20024.83 157
20026.17 176
20027.51 151
20028.85 151
20030.18 150
20031.52 151
20032.86 147
20034.20 142
20035.53 152
20036.87 154
20038.21 145
20039.55 149
20040.89 168
20042.22 170
20043.56 131
20044.90 140
20046.24 157
20047.58 139
20048.92 144
20050.25 155
20051.59 151
20052.93 147
20054.27 144
20055.61 149
20056.95 137
20058.29 155
20059.62 159
20060.96 154
20062.30 140
20063.64 153
20064.98 120
20066.32 134
20067.66 104
20069.00 118
20070.34 150
20071.67 163
20073.01 154
20074.35 138
20075.69 130
20077.03 149
20078.37 171
20079.71 159
20081.05 113
20082.39 135
20083.73 141
20085.07 154
20086.41 165
20087.75 154
20089.09 147
20090.43 153
20091.77 144
20093.11 136
20094.45 139
20095.79 151
20097.13 119
20098.47 133
20099.81 146
20101.15 151
20102.49 130
20103.83 130
20105.17 146
20106.51 157
20107.85 117
20109.19 121
20110.53 116
20111.87 133
20113.21 132
20114.55 141
20115.89 141
20117.23 174
20118.57 141
20119.91 146
20121.25 169
20122.59 128
20123.93 139
20125.28 128
20126.62 139
20127.96 119
20129.30 127
20130.64 148
20131.98 138
20133.32 136
20134.66 119
20136.00 134
