# Supplementary material for: MALDI-TOF MS typing enables the classification of brewing yeasts of the genus Saccharomyces to major beer styles
Source: PLoS One. 2017 Aug 9;12(8):e0181694. doi: 10.1371/journal.pone.0181694 (PMC5549903; doi:10.1371/journal.pone.0181694)
Supplement: S11 File — The directory includes 90 raw files and was zipped to “.zip”; the folder has three strains with 30 spectra per strain; S1 Text explains the raw files with an example and Table 1 represents the yeast strains used within the experiment. (ZIP) [file pone.0181694.s014.zip › 31-33/30339-506-OG-Ale-Ale-YPG-18h-E-E_2015-08-10__0_D4_1.dat]

2000.98 6134
2001.40 6167
2001.82 6109
2002.25 5723
2002.67 5624
2003.09 5779
2003.51 5872
2003.93 5721
2004.35 5905
2004.78 5830
2005.20 6000
2005.62 5859
2006.04 5705
2006.47 5754
2006.89 5844
2007.31 6031
2007.73 6000
2008.16 5868
2008.58 5921
2009.00 6037
2009.42 6154
2009.85 5838
2010.27 5734
2010.69 6074
2011.11 6060
2011.54 5860
2011.96 5696
2012.38 5624
2012.80 5686
2013.23 5674
2013.65 5720
2014.07 5723
2014.50 5546
2014.92 5346
2015.34 5631
2015.77 5594
2016.19 5517
2016.61 5609
2017.04 5618
2017.46 5858
2017.88 5829
2018.31 5688
2018.73 5691
2019.15 5898
2019.58 5880
2020.00 5990
2020.42 6128
2020.85 5990
2021.27 5712
2021.70 5678
2022.12 5756
2022.54 5931
2022.97 6097
2023.39 5825
2023.82 5490
2024.24 5631
2024.66 5805
2025.09 5932
2025.51 5795
2025.94 5677
2026.36 5815
2026.79 5950
2027.21 5810
2027.63 5726
2028.06 5536
2028.48 5455
2028.91 5527
2029.33 5552
2029.76 5600
2030.18 5759
2030.61 5746
2031.03 5657
2031.46 5670
2031.88 5460
2032.31 5539
2032.73 5337
2033.16 5778
2033.58 5783
2034.01 5830
2034.43 5515
2034.86 5824
2035.28 5702
2035.71 5886
2036.13 5913
2036.56 5949
2036.98 5893
2037.41 6000
2037.84 6131
2038.26 6130
2038.69 5900
2039.11 5836
2039.54 5864
2039.96 5900
2040.39 5869
2040.82 5712
2041.24 6106
2041.67 5914
2042.09 5688
2042.52 6147
2042.95 6020
2043.37 6038
2043.80 6014
2044.22 5908
2044.65 5809
2045.08 5943
2045.50 5717
2045.93 6100
2046.36 5956
2046.78 5943
2047.21 6168
2047.64 6208
2048.06 6378
2048.49 6158
2048.92 6370
2049.34 6242
2049.77 5943
2050.20 5919
2050.62 6066
2051.05 6118
2051.48 5897
2051.90 5737
2052.33 5892
2052.76 6067
2053.18 6135
2053.61 6039
2054.04 5928
2054.47 5904
2054.89 5661
2055.32 5792
2055.75 5922
2056.18 6032
2056.60 5873
2057.03 5938
2057.46 5685
2057.89 5577
2058.31 5769
2058.74 6030
2059.17 5974
2059.60 5600
2060.03 5689
2060.45 5847
2060.88 5722
2061.31 6040
2061.74 5789
2062.17 5922
2062.59 5807
2063.02 5519
2063.45 5575
2063.88 5620
2064.31 5683
2064.73 6030
2065.16 6206
2065.59 6136
2066.02 6345
2066.45 6122
2066.88 6424
2067.31 6533
2067.73 6924
2068.16 6513
2068.59 6390
2069.02 6509
2069.45 6349
2069.88 6193
2070.31 6183
2070.74 6193
2071.17 5809
2071.59 5706
2072.02 5979
2072.45 5757
2072.88 5536
2073.31 5848
2073.74 5978
2074.17 6086
2074.60 5879
2075.03 6335
2075.46 6394
2075.89 6100
2076.32 6083
2076.75 5989
2077.18 6383
2077.61 6335
2078.04 6286
2078.47 6200
2078.89 6171
2079.32 6389
2079.75 6384
2080.18 5796
2080.61 6272
2081.04 6350
2081.47 6155
2081.90 6041
2082.34 6087
2082.77 6049
2083.20 6326
2083.63 5914
2084.06 6049
2084.49 5835
2084.92 6013
2085.35 5914
2085.78 5843
2086.21 6083
2086.64 6042
2087.07 5862
2087.50 5849
2087.93 6111
2088.36 6159
2088.79 5698
2089.22 5501
2089.65 5627
2090.09 5300
2090.52 5414
2090.95 5624
2091.38 5742
2091.81 5716
2092.24 5591
2092.67 5310
2093.10 5736
2093.54 5576
2093.97 5692
2094.40 5865
2094.83 5758
2095.26 6036
2095.69 5898
2096.12 5685
2096.56 5617
2096.99 5452
2097.42 5502
2097.85 5740
2098.28 5655
2098.71 5343
2099.15 5870
2099.58 5621
2100.01 5368
2100.44 5459
2100.87 5398
2101.31 5341
2101.74 5225
2102.17 5455
2102.60 5249
2103.04 5480
2103.47 5217
2103.90 5380
2104.33 5543
2104.77 5661
2105.20 5424
2105.63 5487
2106.06 5567
2106.50 5532
2106.93 5559
2107.36 5503
2107.79 5620
2108.23 5901
2108.66 5584
2109.09 5895
2109.53 5730
2109.96 5713
2110.39 5910
2110.82 5895
2111.26 5716
2111.69 5894
2112.12 5667
2112.56 5768
2112.99 5696
2113.42 5573
2113.86 5649
2114.29 5516
2114.72 5465
2115.16 5324
2115.59 5242
2116.03 5110
2116.46 5322
2116.89 5568
2117.33 5510
2117.76 5573
2118.19 5477
2118.63 5348
2119.06 5382
2119.50 5311
2119.93 4879
2120.36 4797
2120.80 5045
2121.23 5331
2121.67 5296
2122.10 5286
2122.54 5257
2122.97 5412
2123.40 5329
2123.84 5281
2124.27 5338
2124.71 5219
2125.14 5295
2125.58 5635
2126.01 5571
2126.45 5458
2126.88 5392
2127.32 5395
2127.75 5399
2128.19 5445
2128.62 5435
2129.06 5299
2129.49 5181
2129.93 5606
2130.36 5622
2130.80 5646
2131.23 5483
2131.67 5711
2132.10 5582
2132.54 5772
2132.97 5691
2133.41 5936
2133.84 6073
2134.28 5881
2134.71 5677
2135.15 5442
2135.59 5730
2136.02 5636
2136.46 5601
2136.89 5496
2137.33 5417
2137.76 5520
2138.20 5480
2138.64 5346
2139.07 5311
2139.51 5534
2139.94 5651
2140.38 5579
2140.82 5509
2141.25 5364
2141.69 5543
2142.13 5482
2142.56 5283
2143.00 5504
2143.43 5280
2143.87 5446
2144.31 5254
2144.74 5270
2145.18 5529
2145.62 5361
2146.05 5239
2146.49 5222
2146.93 4932
2147.36 5112
2147.80 5153
2148.24 5227
2148.68 5332
2149.11 5330
2149.55 5524
2149.99 5486
2150.42 5432
2150.86 5560
2151.30 5949
2151.74 6060
2152.17 5944
2152.61 6233
2153.05 6249
2153.49 6265
2153.92 6302
2154.36 6392
2154.80 6303
2155.24 5822
2155.67 5525
2156.11 5820
2156.55 5707
2156.99 5751
2157.42 5817
2157.86 5694
2158.30 5539
2158.74 5474
2159.18 5179
2159.61 5433
2160.05 5717
2160.49 5923
2160.93 5760
2161.37 5528
2161.81 5421
2162.24 5393
2162.68 5433
2163.12 5455
2163.56 5403
2164.00 5411
2164.44 5745
2164.87 5530
2165.31 5333
2165.75 5436
2166.19 5354
2166.63 5355
2167.07 5369
2167.51 5062
2167.95 5392
2168.39 5586
2168.82 5770
2169.26 5378
2169.70 5693
2170.14 5657
2170.58 5500
2171.02 5462
2171.46 5375
2171.90 6015
2172.34 5776
2172.78 5908
2173.22 5974
2173.66 5939
2174.10 5887
2174.54 5903
2174.98 5978
2175.42 5815
2175.85 5830
2176.29 5802
2176.73 5785
2177.17 5802
2177.61 6275
2178.05 5881
2178.49 5822
2178.93 6128
2179.37 5790
2179.81 5902
2180.25 5675
2180.69 5955
2181.14 6108
2181.58 5681
2182.02 5409
2182.46 5485
2182.90 5528
2183.34 5710
2183.78 5974
2184.22 5697
2184.66 5369
2185.10 5428
2185.54 5356
2185.98 5189
2186.42 5424
2186.86 5538
2187.30 5615
2187.74 5323
2188.19 5220
2188.63 5434
2189.07 5414
2189.51 5254
2189.95 5388
2190.39 5447
2190.83 5597
2191.27 5710
2191.72 5766
2192.16 6090
2192.60 5700
2193.04 5634
2193.48 5809
2193.92 5635
2194.36 5559
2194.81 5750
2195.25 5848
2195.69 6415
2196.13 6157
2196.57 5990
2197.01 5932
2197.46 6147
2197.90 6293
2198.34 5977
2198.78 6087
2199.22 5900
2199.67 6186
2200.11 5911
2200.55 5607
2200.99 5450
2201.44 5508
2201.88 5546
2202.32 5571
2202.76 5545
2203.21 5894
2203.65 5735
2204.09 5659
2204.53 5664
2204.98 5698
2205.42 5687
2205.86 5987
2206.30 5911
2206.75 5579
2207.19 5777
2207.63 6071
2208.08 5884
2208.52 6160
2208.96 6059
2209.41 5879
2209.85 5804
2210.29 5818
2210.73 6044
2211.18 5865
2211.62 5709
2212.06 5679
2212.51 5824
2212.95 5798
2213.40 5963
2213.84 5758
2214.28 5500
2214.73 5600
2215.17 5733
2215.61 5772
2216.06 5749
2216.50 5781
2216.95 5571
2217.39 5359
2217.83 5304
2218.28 5239
2218.72 5370
2219.17 5657
2219.61 5364
2220.05 5153
2220.50 5312
2220.94 5602
2221.39 5593
2221.83 5632
2222.28 5707
2222.72 5628
2223.16 5715
2223.61 5508
2224.05 5721
2224.50 5813
2224.94 5998
2225.39 5822
2225.83 5720
2226.28 6120
2226.72 5960
2227.17 5993
2227.61 5859
2228.06 5982
2228.50 5862
2228.95 6173
2229.39 5930
2229.84 5861
2230.28 5830
2230.73 6133
2231.17 6256
2231.62 6047
2232.06 5930
2232.51 5673
2232.95 5942
2233.40 5872
2233.85 5681
2234.29 5575
2234.74 5649
2235.18 5897
2235.63 6132
2236.07 5754
2236.52 5635
2236.97 5803
2237.41 5948
2237.86 5661
2238.30 5443
2238.75 5781
2239.20 5441
2239.64 5499
2240.09 5321
2240.53 5363
2240.98 5487
2241.43 5670
2241.87 5387
2242.32 5431
2242.77 5287
2243.21 5230
2243.66 5287
2244.11 5239
2244.55 5275
2245.00 5535
2245.45 5412
2245.89 5272
2246.34 5372
2246.79 5528
2247.23 5266
2247.68 5379
2248.13 5352
2248.57 5219
2249.02 5374
2249.47 5299
2249.92 5595
2250.36 5627
2250.81 5490
2251.26 5512
2251.70 5309
2252.15 5232
2252.60 5361
2253.05 5385
2253.49 5506
2253.94 5305
2254.39 5291
2254.84 5696
2255.28 5226
2255.73 5092
2256.18 5333
2256.63 5223
2257.08 5374
2257.52 5325
2257.97 5193
2258.42 4970
2258.87 5111
2259.32 5223
2259.76 5077
2260.21 5402
2260.66 5533
2261.11 5571
2261.56 5579
2262.01 5225
2262.45 5406
2262.90 5615
2263.35 5837
2263.80 5679
2264.25 5860
2264.70 6176
2265.15 5947
2265.59 5927
2266.04 6108
2266.49 5937
2266.94 6104
2267.39 6110
2267.84 5914
2268.29 5798
2268.74 5855
2269.19 5993
2269.63 5700
2270.08 5674
2270.53 5830
2270.98 5747
2271.43 6048
2271.88 5967
2272.33 5779
2272.78 6214
2273.23 6069
2273.68 5985
2274.13 5864
2274.58 5943
2275.03 5875
2275.48 6039
2275.93 5906
2276.38 5481
2276.83 5666
2277.28 5486
2277.73 5352
2278.18 5434
2278.63 5432
2279.08 5364
2279.53 5030
2279.98 5263
2280.43 5360
2280.88 5128
2281.33 5210
2281.78 5505
2282.23 5478
2282.68 5329
2283.13 5437
2283.58 5724
2284.03 5444
2284.48 5520
2284.93 5655
2285.38 5549
2285.83 5540
2286.28 5337
2286.73 5464
2287.19 5690
2287.64 5203
2288.09 5388
2288.54 5582
2288.99 5712
2289.44 5997
2289.89 6083
2290.34 6475
2290.79 6806
2291.25 7329
2291.70 7852
2292.15 8378
2292.60 8765
2293.05 8804
2293.50 8903
2293.95 8861
2294.41 8655
2294.86 8440
2295.31 8290
2295.76 8287
2296.21 7796
2296.66 7501
2297.12 7213
2297.57 6792
2298.02 6630
2298.47 6471
2298.92 6010
2299.38 5840
2299.83 5691
2300.28 5881
2300.73 5860
2301.18 5658
2301.64 5933
2302.09 5937
2302.54 5581
2302.99 5356
2303.45 5373
2303.90 5347
2304.35 5435
2304.80 5375
2305.26 5129
2305.71 5341
2306.16 5290
2306.61 5208
2307.07 5239
2307.52 5048
2307.97 5485
2308.43 5545
2308.88 5372
2309.33 5583
2309.79 5893
2310.24 5752
2310.69 5643
2311.15 5863
2311.60 5935
2312.05 6158
2312.51 6396
2312.96 6302
2313.41 6504
2313.87 6352
2314.32 6382
2314.77 6472
2315.23 6013
2315.68 5581
2316.13 5921
2316.59 5996
2317.04 5997
2317.49 5798
2317.95 5674
2318.40 5833
2318.86 5965
2319.31 5974
2319.76 5804
2320.22 5712
2320.67 5939
2321.13 5783
2321.58 5802
2322.04 5790
2322.49 6054
2322.94 6118
2323.40 5619
2323.85 5528
2324.31 5928
2324.76 6244
2325.22 5716
2325.67 5740
2326.13 5806
2326.58 5788
2327.04 5894
2327.49 5718
2327.95 5929
2328.40 5971
2328.86 5895
2329.31 5582
2329.77 5891
2330.22 6035
2330.68 5895
2331.13 6054
2331.59 6526
2332.04 6681
2332.50 6388
2332.95 6461
2333.41 6263
2333.86 6147
2334.32 6245
2334.77 6139
2335.23 6189
2335.69 6030
2336.14 6081
2336.60 5887
2337.05 5540
2337.51 5806
2337.96 6072
2338.42 5728
2338.88 5691
2339.33 5824
2339.79 6028
2340.24 5857
2340.70 5861
2341.16 5705
2341.61 5639
2342.07 5961
2342.52 6129
2342.98 5969
2343.44 5893
2343.89 6109
2344.35 6101
2344.81 5908
2345.26 5745
2345.72 5976
2346.18 6059
2346.63 5679
2347.09 5999
2347.55 6068
2348.00 5923
2348.46 5733
2348.92 5714
2349.37 5781
2349.83 5590
2350.29 5653
2350.75 5716
2351.20 5712
2351.66 5747
2352.12 5550
2352.57 5486
2353.03 5446
2353.49 5670
2353.95 5536
2354.40 5277
2354.86 5345
2355.32 5261
2355.78 5584
2356.23 5404
2356.69 5361
2357.15 5179
2357.61 5381
2358.07 5323
2358.52 5296
2358.98 5357
2359.44 5214
2359.90 5500
2360.36 5164
2360.81 5050
2361.27 5122
2361.73 5319
2362.19 5457
2362.65 5583
2363.10 5489
2363.56 5158
2364.02 5416
2364.48 5303
2364.94 5160
2365.40 5377
2365.86 5273
2366.31 5456
2366.77 5206
2367.23 5382
2367.69 5424
2368.15 5619
2368.61 5599
2369.07 5563
2369.53 5411
2369.98 5716
2370.44 5520
2370.90 5533
2371.36 5946
2371.82 5987
2372.28 5764
2372.74 5660
2373.20 5565
2373.66 5566
2374.12 5826
2374.58 5498
2375.04 5481
2375.50 5705
2375.95 5930
2376.41 5906
2376.87 5772
2377.33 5609
2377.79 5647
2378.25 5950
2378.71 5978
2379.17 5666
2379.63 5554
2380.09 5751
2380.55 5564
2381.01 5512
2381.47 5483
2381.93 5536
2382.39 5686
2382.85 5740
2383.31 5649
2383.77 5593
2384.23 5424
2384.69 5583
2385.15 5684
2385.62 5552
2386.08 5690
2386.54 5847
2387.00 5748
2387.46 5764
2387.92 5512
2388.38 5467
2388.84 5538
2389.30 5349
2389.76 5340
2390.22 5481
2390.68 5353
2391.14 5301
2391.61 5525
2392.07 5562
2392.53 5724
2392.99 5360
2393.45 5845
2393.91 5884
2394.37 5424
2394.83 5459
2395.30 5597
2395.76 5546
2396.22 5728
2396.68 5439
2397.14 5523
2397.60 5345
2398.07 5335
2398.53 5144
2398.99 5362
2399.45 5064
2399.91 4979
2400.37 5173
2400.84 5340
2401.30 5328
2401.76 5257
2402.22 5400
2402.68 5111
2403.15 5234
2403.61 5388
2404.07 5459
2404.53 5492
2405.00 5087
2405.46 5406
2405.92 5456
2406.38 5349
2406.85 5217
2407.31 5163
2407.77 5277
2408.23 5213
2408.70 5250
2409.16 4955
2409.62 5294
2410.08 5469
2410.55 5464
2411.01 4954
2411.47 5065
2411.94 5298
2412.40 5158
2412.86 5066
2413.33 5047
2413.79 5313
2414.25 5338
2414.72 5491
2415.18 5436
2415.64 5291
2416.11 5325
2416.57 5381
2417.03 5559
2417.50 5318
2417.96 5403
2418.42 5485
2418.89 5769
2419.35 5610
2419.81 5767
2420.28 6106
2420.74 6144
2421.21 6320
2421.67 6287
2422.13 6126
2422.60 5965
2423.06 6252
2423.53 6198
2423.99 5818
2424.45 5756
2424.92 5832
2425.38 5610
2425.85 5504
2426.31 5689
2426.78 5665
2427.24 5799
2427.71 5786
2428.17 5478
2428.63 5617
2429.10 5659
2429.56 5847
2430.03 5856
2430.49 6000
2430.96 5661
2431.42 5597
2431.89 5674
2432.35 5464
2432.82 5551
2433.28 5735
2433.75 5383
2434.21 5230
2434.68 5085
2435.14 5502
2435.61 5121
2436.07 5294
2436.54 5638
2437.01 5497
2437.47 5406
2437.94 5298
2438.40 5525
2438.87 5452
2439.33 5391
2439.80 5175
2440.26 5190
2440.73 5162
2441.20 5483
2441.66 5659
2442.13 5734
2442.59 5792
2443.06 5978
2443.53 5667
2443.99 5896
2444.46 5552
2444.92 5726
2445.39 5653
2445.86 5447
2446.32 5371
2446.79 5381
2447.26 5458
2447.72 5370
2448.19 5344
2448.66 5492
2449.12 5268
2449.59 5476
2450.05 5094
2450.52 4965
2450.99 5080
2451.46 5416
2451.92 5241
2452.39 5162
2452.86 5208
2453.32 4993
2453.79 5299
2454.26 5011
2454.72 4935
2455.19 4961
2455.66 5182
2456.13 5148
2456.59 4883
2457.06 5237
2457.53 5100
2458.00 4823
2458.46 4924
2458.93 5074
2459.40 5033
2459.87 4983
2460.33 4871
2460.80 4852
2461.27 4948
2461.74 5270
2462.20 4821
2462.67 4974
2463.14 4718
2463.61 4736
2464.08 4914
2464.54 4764
2465.01 4838
2465.48 4906
2465.95 5299
2466.42 4994
2466.88 5229
2467.35 5199
2467.82 5007
2468.29 5273
2468.76 5312
2469.23 4991
2469.70 5080
2470.16 5427
2470.63 5250
2471.10 5126
2471.57 5288
2472.04 5396
2472.51 5139
2472.98 4827
2473.44 4950
2473.91 4908
2474.38 4967
2474.85 4969
2475.32 4812
2475.79 4734
2476.26 4736
2476.73 5146
2477.20 4895
2477.67 4923
2478.14 4820
2478.61 5040
2479.08 4874
2479.54 4805
2480.01 5066
2480.48 5166
2480.95 4912
2481.42 4979
2481.89 4818
2482.36 4747
2482.83 4896
2483.30 5081
2483.77 4773
2484.24 4892
2484.71 4844
2485.18 4857
2485.65 5061
2486.12 5032
2486.59 4941
2487.06 5026
2487.53 5295
2488.00 4982
2488.47 5005
2488.94 5266
2489.41 5465
2489.88 5364
2490.35 5412
2490.83 5513
2491.30 5567
2491.77 5546
2492.24 5427
2492.71 5306
2493.18 5391
2493.65 5379
2494.12 5560
2494.59 5563
2495.06 5351
2495.53 5363
2496.00 5399
2496.48 5220
2496.95 5562
2497.42 5522
2497.89 5542
2498.36 5473
2498.83 5483
2499.30 5243
2499.77 5027
2500.25 5315
2500.72 5488
2501.19 5211
2501.66 4896
2502.13 4877
2502.60 4959
2503.07 4823
2503.55 4715
2504.02 4972
2504.49 4971
2504.96 4760
2505.43 4514
2505.91 4518
2506.38 4944
2506.85 4889
2507.32 4734
2507.79 4988
2508.27 5081
2508.74 5248
2509.21 5108
2509.68 4932
2510.16 4782
2510.63 5138
2511.10 5431
2511.57 5050
2512.05 5296
2512.52 5500
2512.99 5469
2513.46 5352
2513.94 5613
2514.41 5430
2514.88 5695
2515.35 5583
2515.83 5522
2516.30 5457
2516.77 5398
2517.25 5241
2517.72 5282
2518.19 5176
2518.67 5083
2519.14 5206
2519.61 4941
2520.09 4927
2520.56 4965
2521.03 5010
2521.51 5120
2521.98 5211
2522.45 5280
2522.93 5130
2523.40 5276
2523.87 4995
2524.35 5204
2524.82 5143
2525.29 5137
2525.77 5041
2526.24 5157
2526.72 5499
2527.19 5107
2527.66 5082
2528.14 5277
2528.61 5267
2529.09 4982
2529.56 5306
2530.03 5491
2530.51 5782
2530.98 5597
2531.46 5236
2531.93 5496
2532.41 5724
2532.88 5611
2533.36 5563
2533.83 5356
2534.31 5095
2534.78 5279
2535.25 5231
2535.73 5502
2536.20 5157
2536.68 4919
2537.15 5134
2537.63 4958
2538.10 5214
2538.58 5082
2539.05 5101
2539.53 5093
2540.00 5166
2540.48 5227
2540.95 5198
2541.43 5349
2541.91 5159
2542.38 5347
2542.86 5227
2543.33 5352
2543.81 5226
2544.28 5007
2544.76 4912
2545.23 5157
2545.71 5307
2546.19 5264
2546.66 5288
2547.14 5155
2547.61 5382
2548.09 5501
2548.56 5433
2549.04 5825
2549.52 5670
2549.99 5852
2550.47 5897
2550.95 5805
2551.42 5570
2551.90 5802
2552.37 5964
2552.85 5883
2553.33 5868
2553.80 5711
2554.28 5802
2554.76 5818
2555.23 5854
2555.71 6143
2556.19 5991
2556.66 5655
2557.14 5346
2557.62 5248
2558.09 5461
2558.57 5635
2559.05 5888
2559.52 5290
2560.00 5269
2560.48 5397
2560.96 5663
2561.43 5458
2561.91 5477
2562.39 5270
2562.86 5472
2563.34 5248
2563.82 4981
2564.30 5152
2564.77 4993
2565.25 5106
2565.73 5083
2566.21 5363
2566.68 5115
2567.16 5050
2567.64 4970
2568.12 4889
2568.60 5130
2569.07 5058
2569.55 5063
2570.03 5421
2570.51 5056
2570.99 4849
2571.46 4994
2571.94 4708
2572.42 4827
2572.90 4937
2573.38 5032
2573.85 5083
2574.33 5039
2574.81 5135
2575.29 4991
2575.77 4824
2576.25 4996
2576.73 4828
2577.20 4829
2577.68 4957
2578.16 4748
2578.64 4761
2579.12 4962
2579.60 4973
2580.08 4703
2580.56 4810
2581.04 4773
2581.51 4938
2581.99 4953
2582.47 4928
2582.95 4794
2583.43 4622
2583.91 4649
2584.39 4885
2584.87 4895
2585.35 5014
2585.83 5084
2586.31 5053
2586.79 4988
2587.27 4910
2587.75 4849
2588.23 4978
2588.71 4879
2589.18 4799
2589.66 4866
2590.14 4775
2590.62 4960
2591.10 5007
2591.58 4737
2592.06 4802
2592.54 4967
2593.02 5028
2593.50 5108
2593.98 5083
2594.47 4896
2594.95 4859
2595.43 4950
2595.91 5076
2596.39 5207
2596.87 5168
2597.35 5011
2597.83 5155
2598.31 4986
2598.79 4901
2599.27 5069
2599.75 5054
2600.23 4834
2600.71 5005
2601.19 4958
2601.67 4821
2602.16 4903
2602.64 4876
2603.12 4836
2603.60 5052
2604.08 5003
2604.56 4950
2605.04 4805
2605.52 4856
2606.00 4735
2606.49 4737
2606.97 4792
2607.45 4658
2607.93 5097
2608.41 4835
2608.89 4651
2609.37 4782
2609.86 4825
2610.34 4950
2610.82 5032
2611.30 4703
2611.78 4662
2612.27 4786
2612.75 4896
2613.23 4787
2613.71 4814
2614.19 4585
2614.68 5010
2615.16 4938
2615.64 5026
2616.12 5209
2616.60 5239
2617.09 4942
2617.57 4962
2618.05 5109
2618.53 5362
2619.02 5471
2619.50 5129
2619.98 5049
2620.46 5134
2620.95 5106
2621.43 5096
2621.91 4998
2622.40 4568
2622.88 4896
2623.36 4984
2623.84 4989
2624.33 5000
2624.81 5034
2625.29 4969
2625.78 4858
2626.26 4812
2626.74 4948
2627.23 4862
2627.71 4860
2628.19 4977
2628.68 5104
2629.16 5113
2629.64 4909
2630.13 4804
2630.61 4851
2631.09 4875
2631.58 4871
2632.06 5079
2632.54 5161
2633.03 5263
2633.51 5144
2634.00 5131
2634.48 5311
2634.96 5238
2635.45 5195
2635.93 5434
2636.42 5437
2636.90 5360
2637.38 5215
2637.87 4895
2638.35 4979
2638.84 4936
2639.32 4979
2639.81 5006
2640.29 4835
2640.78 4792
2641.26 4876
2641.74 5022
2642.23 4743
2642.71 4859
2643.20 5011
2643.68 4969
2644.17 4731
2644.65 4678
2645.14 4817
2645.62 4770
2646.11 4710
2646.59 4825
2647.08 4897
2647.56 4669
2648.05 4738
2648.53 4809
2649.02 5256
2649.50 5196
2649.99 5012
2650.48 4869
2650.96 4776
2651.45 5090
2651.93 5280
2652.42 5034
2652.90 4836
2653.39 4982
2653.87 4734
2654.36 4814
2654.85 4929
2655.33 5009
2655.82 4821
2656.30 4924
2656.79 4956
2657.28 5073
2657.76 4930
2658.25 4735
2658.73 4728
2659.22 4861
2659.71 4960
2660.19 4759
2660.68 4888
2661.17 5127
2661.65 4881
2662.14 4974
2662.62 4987
2663.11 4997
2663.60 5258
2664.08 5176
2664.57 5213
2665.06 5229
2665.55 5295
2666.03 5327
2666.52 5113
2667.01 5128
2667.49 5232
2667.98 5590
2668.47 5302
2668.95 5147
2669.44 5158
2669.93 5124
2670.42 5118
2670.90 5167
2671.39 5044
2671.88 5297
2672.36 5136
2672.85 5167
2673.34 5427
2673.83 5590
2674.31 5570
2674.80 5571
2675.29 6151
2675.78 6398
2676.27 6582
2676.75 6684
2677.24 6773
2677.73 7113
2678.22 7262
2678.71 7044
2679.19 7159
2679.68 6612
2680.17 6260
2680.66 5925
2681.15 5803
2681.63 5634
2682.12 5544
2682.61 5534
2683.10 5784
2683.59 5628
2684.08 5629
2684.56 5369
2685.05 5475
2685.54 5298
2686.03 5568
2686.52 5313
2687.01 5525
2687.50 5467
2687.99 5499
2688.47 5425
2688.96 5389
2689.45 5478
2689.94 5235
2690.43 5243
2690.92 5237
2691.41 4880
2691.90 4905
2692.39 5021
2692.88 5056
2693.37 4896
2693.85 4900
2694.34 5111
2694.83 5117
2695.32 5098
2695.81 5008
2696.30 5248
2696.79 5213
2697.28 4879
2697.77 4979
2698.26 4870
2698.75 5038
2699.24 5275
2699.73 5328
2700.22 5305
2700.71 5298
2701.20 5236
2701.69 5164
2702.18 5200
2702.67 5020
2703.16 5075
2703.65 5205
2704.14 5288
2704.63 5470
2705.12 5360
2705.61 5337
2706.10 5283
2706.59 5039
2707.08 5123
2707.58 5139
2708.07 5049
2708.56 5101
2709.05 5144
2709.54 4917
2710.03 4821
2710.52 4631
2711.01 4847
2711.50 4953
2711.99 4872
2712.48 4727
2712.98 4769
2713.47 5170
2713.96 4994
2714.45 4769
2714.94 4794
2715.43 4902
2715.92 4783
2716.41 4974
2716.91 4639
2717.40 4712
2717.89 4538
2718.38 4530
2718.87 4794
2719.36 4776
2719.86 4754
2720.35 4810
2720.84 5128
2721.33 5143
2721.82 4865
2722.31 5097
2722.81 5200
2723.30 4994
2723.79 5239
2724.28 5115
2724.77 5440
2725.27 5396
2725.76 5163
2726.25 5321
2726.74 5532
2727.24 5281
2727.73 5333
2728.22 5388
2728.71 5259
2729.21 4806
2729.70 5038
2730.19 5029
2730.68 4867
2731.18 4715
2731.67 4663
2732.16 4825
2732.66 5003
2733.15 4666
2733.64 4957
2734.13 5100
2734.63 5283
2735.12 5146
2735.61 5014
2736.11 5193
2736.60 5137
2737.09 5110
2737.59 5113
2738.08 5091
2738.57 5559
2739.07 5393
2739.56 5095
2740.05 5002
2740.55 5483
2741.04 5131
2741.54 4951
2742.03 4990
2742.52 5261
2743.02 5174
2743.51 5281
2744.00 5024
2744.50 4902
2744.99 5021
2745.49 5302
2745.98 5087
2746.47 4865
2746.97 5109
2747.46 4935
2747.96 4976
2748.45 5172
2748.95 5324
2749.44 5318
2749.93 5498
2750.43 5299
2750.92 5128
2751.42 5076
2751.91 5199
2752.41 4927
2752.90 4820
2753.40 5018
2753.89 5029
2754.39 4938
2754.88 4961
2755.38 4984
2755.87 4779
2756.37 4812
2756.86 4948
2757.36 4955
2757.85 4752
2758.35 4769
2758.84 5050
2759.34 4882
2759.83 4879
2760.33 4932
2760.82 4639
2761.32 4871
2761.81 4765
2762.31 4967
2762.81 4906
2763.30 4772
2763.80 4974
2764.29 4859
2764.79 4876
2765.28 5101
2765.78 5125
2766.28 4760
2766.77 4845
2767.27 4586
2767.76 4650
2768.26 4785
2768.76 4955
2769.25 4969
2769.75 4809
2770.25 4966
2770.74 4856
2771.24 4645
2771.73 4858
2772.23 4956
2772.73 4883
2773.22 4533
2773.72 4908
2774.22 4932
2774.71 4923
2775.21 5156
2775.71 5250
2776.20 5240
2776.70 5598
2777.20 5754
2777.69 5889
2778.19 5922
2778.69 6081
2779.19 6203
2779.68 5974
2780.18 5865
2780.68 5657
2781.17 5880
2781.67 5771
2782.17 5700
2782.67 5387
2783.16 5094
2783.66 5111
2784.16 5135
2784.66 4925
2785.15 5019
2785.65 5095
2786.15 4991
2786.65 5027
2787.15 4949
2787.64 4702
2788.14 4831
2788.64 4881
2789.14 4843
2789.63 4854
2790.13 4926
2790.63 4829
2791.13 4570
2791.63 4662
2792.13 4838
2792.62 4651
2793.12 4481
2793.62 4741
2794.12 4845
2794.62 4973
2795.12 4995
2795.61 4844
2796.11 4796
2796.61 5099
2797.11 5146
2797.61 5447
2798.11 5496
2798.61 5755
2799.11 5828
2799.60 6028
2800.10 6026
2800.60 6448
2801.10 6157
2801.60 6023
2802.10 5643
2802.60 5621
2803.10 5861
2803.60 5654
2804.10 5116
2804.60 5124
2805.10 5042
2805.59 5276
2806.09 5408
2806.59 5293
2807.09 5454
2807.59 5506
2808.09 5558
2808.59 6127
2809.09 6610
2809.59 6414
2810.09 6417
2810.59 6640
2811.09 6534
2811.59 6653
2812.09 6390
2812.59 6163
2813.09 6351
2813.59 5969
2814.09 5660
2814.59 5632
2815.09 5523
2815.59 5387
2816.09 5363
2816.59 5419
2817.09 5429
2817.59 5567
2818.09 5518
2818.60 5413
2819.10 5130
2819.60 5412
2820.10 5483
2820.60 4927
2821.10 4855
2821.60 5179
2822.10 5061
2822.60 4891
2823.10 4885
2823.60 4896
2824.10 4915
2824.61 4628
2825.11 4707
2825.61 4669
2826.11 4902
2826.61 4836
2827.11 4889
2827.61 5042
2828.12 5193
2828.62 5077
2829.12 5021
2829.62 5048
2830.12 5118
2830.62 4866
2831.12 5027
2831.63 5040
2832.13 4600
2832.63 4874
2833.13 4837
2833.63 4645
2834.14 4518
2834.64 4675
2835.14 4608
2835.64 4872
2836.14 4915
2836.65 4758
2837.15 5123
2837.65 5035
2838.15 5003
2838.66 5024
2839.16 4929
2839.66 5098
2840.16 5209
2840.67 5162
2841.17 4861
2841.67 4995
2842.17 5081
2842.68 5156
2843.18 5037
2843.68 5254
2844.18 5118
2844.69 5016
2845.19 5195
2845.69 5087
2846.20 4801
2846.70 5018
2847.20 5014
2847.71 5026
2848.21 5154
2848.71 5229
2849.22 5262
2849.72 5343
2850.22 5473
2850.73 5338
2851.23 5029
2851.73 5280
2852.24 5472
2852.74 5562
2853.24 5218
2853.75 4971
2854.25 5247
2854.75 5042
2855.26 4718
2855.76 4653
2856.27 4781
2856.77 4805
2857.27 4667
2857.78 4718
2858.28 4928
2858.79 4892
2859.29 4584
2859.80 4831
2860.30 4701
2860.80 4527
2861.31 4630
2861.81 4802
2862.32 4615
2862.82 4663
2863.33 4842
2863.83 4977
2864.34 4680
2864.84 4840
2865.34 4822
2865.85 4563
2866.35 4526
2866.86 4587
2867.36 4723
2867.87 4662
2868.37 4557
2868.88 4465
2869.38 4499
2869.89 4863
2870.39 4731
2870.90 4547
2871.41 4965
2871.91 5048
2872.42 5057
2872.92 4939
2873.43 4834
2873.93 4991
2874.44 5070
2874.94 5063
2875.45 5276
2875.95 5516
2876.46 5591
2876.97 5439
2877.47 5323
2877.98 5194
2878.48 5230
2878.99 5004
2879.50 5317
2880.00 5370
2880.51 4972
2881.01 5455
2881.52 5248
2882.03 4931
2882.53 5257
2883.04 5322
2883.54 5287
2884.05 5130
2884.56 5460
2885.06 5367
2885.57 5300
2886.08 5353
2886.58 5514
2887.09 5305
2887.60 5400
2888.10 5138
2888.61 5430
2889.12 5231
2889.62 5429
2890.13 5433
2890.64 5519
2891.15 5405
2891.65 5530
2892.16 5538
2892.67 5184
2893.17 5374
2893.68 5240
2894.19 5126
2894.70 5283
2895.20 5343
2895.71 5362
2896.22 5637
2896.73 5587
2897.23 5820
2897.74 5736
2898.25 5662
2898.76 5836
2899.26 5906
2899.77 5733
2900.28 5694
2900.79 5684
2901.29 5688
2901.80 5891
2902.31 5419
2902.82 5421
2903.33 5397
2903.83 5213
2904.34 5388
2904.85 5510
2905.36 5576
2905.87 5605
2906.38 5552
2906.88 5495
2907.39 5461
2907.90 5374
2908.41 5397
2908.92 5465
2909.43 5373
2909.94 5425
2910.44 5309
2910.95 5359
2911.46 5162
2911.97 5412
2912.48 5050
2912.99 5040
2913.50 5109
2914.01 4916
2914.52 5190
2915.02 5187
2915.53 5214
2916.04 4934
2916.55 5093
2917.06 5196
2917.57 4852
2918.08 5028
2918.59 5208
2919.10 5186
2919.61 5265
2920.12 5141
2920.63 5093
2921.14 5317
2921.65 5091
2922.16 5118
2922.67 5153
2923.18 5212
2923.69 5089
2924.20 4880
2924.71 5212
2925.22 5604
2925.73 5778
2926.24 5849
2926.75 5910
2927.26 6065
2927.77 6460
2928.28 6263
2928.79 5912
2929.30 5954
2929.81 6165
2930.32 5967
2930.83 6040
2931.34 5685
2931.85 5482
2932.36 5433
2932.87 5085
2933.38 5059
2933.89 4723
2934.40 4561
2934.91 4782
2935.42 4800
2935.94 4762
2936.45 4847
2936.96 5079
2937.47 4805
2937.98 4456
2938.49 4966
2939.00 5060
2939.51 5064
2940.02 4913
2940.54 4875
2941.05 5144
2941.56 5263
2942.07 5054
2942.58 4880
2943.09 4885
2943.61 4989
2944.12 5175
2944.63 4934
2945.14 4771
2945.65 4834
2946.16 4757
2946.68 4776
2947.19 5128
2947.70 5058
2948.21 5154
2948.72 5211
2949.24 5189
2949.75 5332
2950.26 4964
2950.77 5180
2951.28 5120
2951.80 5334
2952.31 5194
2952.82 5151
2953.33 4940
2953.85 4845
2954.36 4831
2954.87 5061
2955.38 4870
2955.90 4811
2956.41 4853
2956.92 5024
2957.43 4962
2957.95 4803
2958.46 4894
2958.97 4792
2959.49 4731
2960.00 4742
2960.51 5019
2961.03 4755
2961.54 4763
2962.05 4923
2962.57 4896
2963.08 4835
2963.59 4745
2964.11 4849
2964.62 5079
2965.13 5156
2965.65 4986
2966.16 4707
2966.67 4994
2967.19 5028
2967.70 5001
2968.21 4791
2968.73 4685
2969.24 4721
2969.76 4626
2970.27 4726
2970.78 4593
2971.30 4675
2971.81 4611
2972.33 4681
2972.84 4420
2973.35 4449
2973.87 4467
2974.38 4630
2974.90 4462
2975.41 4788
2975.92 4738
2976.44 4597
2976.95 4719
2977.47 4796
2977.98 4474
2978.50 4630
2979.01 4595
2979.53 4675
2980.04 4517
2980.56 4683
2981.07 4595
2981.59 4541
2982.10 4663
2982.62 4912
2983.13 4886
2983.65 5217
2984.16 5049
2984.68 4989
2985.19 4757
2985.71 4803
2986.22 4850
2986.74 4921
2987.25 4764
2987.77 4919
2988.28 4986
2988.80 4961
2989.31 5112
2989.83 5193
2990.35 5139
2990.86 4716
2991.38 4901
2991.89 4947
2992.41 4922
2992.92 4989
2993.44 4765
2993.96 5099
2994.47 4886
2994.99 5128
2995.50 5247
2996.02 5175
2996.54 5414
2997.05 5323
2997.57 5531
2998.09 5278
2998.60 5591
2999.12 5175
2999.64 5609
3000.15 5859
3000.67 5698
3001.18 5685
3001.70 5931
3002.22 5796
3002.73 5795
3003.25 5994
3003.77 5815
3004.29 6233
3004.80 6289
3005.32 6551
3005.84 6663
3006.35 6454
3006.87 6589
3007.39 6640
3007.90 6774
3008.42 6635
3008.94 6305
3009.46 6334
3009.97 5991
3010.49 5773
3011.01 5790
3011.53 5869
3012.04 5181
3012.56 5181
3013.08 5155
3013.60 4951
3014.11 5110
3014.63 5290
3015.15 5287
3015.67 5325
3016.18 5222
3016.70 5505
3017.22 5291
3017.74 5402
3018.26 5411
3018.77 5165
3019.29 5221
3019.81 5478
3020.33 5731
3020.85 6042
3021.37 6024
3021.88 5769
3022.40 5975
3022.92 5658
3023.44 5940
3023.96 5727
3024.48 5632
3025.00 5630
3025.51 5563
3026.03 5330
3026.55 5475
3027.07 5390
3027.59 5221
3028.11 5255
3028.63 5149
3029.15 5160
3029.67 5232
3030.18 5228
3030.70 5043
3031.22 5303
3031.74 5405
3032.26 5349
3032.78 5330
3033.30 5496
3033.82 5523
3034.34 5365
3034.86 5392
3035.38 5404
3035.90 5435
3036.42 5340
3036.94 5452
3037.46 5523
3037.98 5427
3038.50 5367
3039.02 5557
3039.54 5589
3040.06 5178
3040.58 5199
3041.10 5413
3041.62 5321
3042.14 4985
3042.66 5116
3043.18 5048
3043.70 5031
3044.22 4985
3044.74 5073
3045.26 5105
3045.78 5329
3046.30 5069
3046.82 5143
3047.34 5126
3047.86 4951
3048.38 5073
3048.90 5132
3049.42 4882
3049.94 4857
3050.46 5180
3050.98 4993
3051.50 4919
3052.03 4885
3052.55 4930
3053.07 4773
3053.59 4659
3054.11 4988
3054.63 4884
3055.15 5010
3055.67 4868
3056.19 5118
3056.72 4984
3057.24 4884
3057.76 4807
3058.28 5302
3058.80 5120
3059.32 5079
3059.84 5005
3060.37 5034
3060.89 4941
3061.41 4829
3061.93 4789
3062.45 5085
3062.98 5156
3063.50 4931
3064.02 5041
3064.54 5193
3065.06 5256
3065.59 5184
3066.11 5366
3066.63 5249
3067.15 5626
3067.67 5631
3068.20 5530
3068.72 5366
3069.24 5600
3069.76 5468
3070.29 5191
3070.81 5310
3071.33 5285
3071.85 5209
3072.38 5439
3072.90 5339
3073.42 5410
3073.95 5333
3074.47 5351
3074.99 5345
3075.51 5421
3076.04 5266
3076.56 5310
3077.08 5415
3077.61 5365
3078.13 5057
3078.65 5376
3079.18 5834
3079.70 5810
3080.22 5950
3080.75 5751
3081.27 5846
3081.79 6143
3082.32 5941
3082.84 6128
3083.36 6209
3083.89 6395
3084.41 6596
3084.93 6430
3085.46 6568
3085.98 6747
3086.51 6669
3087.03 6826
3087.55 6536
3088.08 6141
3088.60 6450
3089.13 6582
3089.65 6281
3090.17 6146
3090.70 5985
3091.22 6259
3091.75 6367
3092.27 6246
3092.80 6195
3093.32 5986
3093.85 6065
3094.37 6203
3094.89 6142
3095.42 6108
3095.94 6226
3096.47 6438
3096.99 6142
3097.52 6197
3098.04 6595
3098.57 6729
3099.09 6720
3099.62 6527
3100.14 6584
3100.67 6932
3101.19 7110
3101.72 7524
3102.24 8188
3102.77 8619
3103.29 9541
3103.82 10155
3104.34 11258
3104.87 12571
3105.40 13838
3105.92 14240
3106.45 14763
3106.97 14847
3107.50 14451
3108.02 13799
3108.55 12864
3109.08 12345
3109.60 10951
3110.13 10038
3110.65 9687
3111.18 9328
3111.70 8795
3112.23 8800
3112.76 8828
3113.28 9160
3113.81 9504
3114.34 9061
3114.86 9004
3115.39 9329
3115.91 9313
3116.44 8765
3116.97 8132
3117.49 7663
3118.02 7498
3118.55 7611
3119.07 6994
3119.60 6583
3120.13 6515
3120.65 6916
3121.18 6757
3121.71 6554
3122.23 6484
3122.76 6769
3123.29 6560
3123.82 6450
3124.34 6404
3124.87 6526
3125.40 6657
3125.92 6586
3126.45 6678
3126.98 6338
3127.51 6477
3128.03 6682
3128.56 6536
3129.09 6425
3129.62 6250
3130.14 6279
3130.67 6429
3131.20 6385
3131.73 6376
3132.25 6390
3132.78 6356
3133.31 6292
3133.84 6031
3134.37 5801
3134.89 5933
3135.42 5801
3135.95 5544
3136.48 5661
3137.01 5472
3137.53 5626
3138.06 5748
3138.59 5606
3139.12 5659
3139.65 5775
3140.18 5233
3140.70 5363
3141.23 5425
3141.76 5321
3142.29 5531
3142.82 5281
3143.35 5399
3143.88 5489
3144.40 5108
3144.93 5334
3145.46 5468
3145.99 5396
3146.52 5336
3147.05 5503
3147.58 5163
3148.11 5523
3148.64 5755
3149.17 5808
3149.70 5678
3150.22 5450
3150.75 5807
3151.28 5803
3151.81 5940
3152.34 5951
3152.87 6024
3153.40 5700
3153.93 5603
3154.46 5713
3154.99 5631
3155.52 5567
3156.05 5647
3156.58 5537
3157.11 5326
3157.64 5424
3158.17 5543
3158.70 5812
3159.23 5894
3159.76 5641
3160.29 5677
3160.82 5534
3161.35 5978
3161.88 5837
3162.41 5682
3162.94 5704
3163.47 5595
3164.00 5662
3164.53 5428
3165.06 5517
3165.59 5606
3166.12 5570
3166.65 5545
3167.18 5236
3167.72 5225
3168.25 5101
3168.78 5202
3169.31 4980
3169.84 4812
3170.37 4863
3170.90 4833
3171.43 4759
3171.96 4872
3172.49 5110
3173.03 4854
3173.56 5052
3174.09 5121
3174.62 4948
3175.15 4986
3175.68 5262
3176.21 5454
3176.74 5373
3177.28 5351
3177.81 5231
3178.34 5038
3178.87 5286
3179.40 5408
3179.93 5200
3180.47 5420
3181.00 5596
3181.53 5546
3182.06 5719
3182.59 5617
3183.13 5326
3183.66 5538
3184.19 5269
3184.72 5536
3185.25 5501
3185.79 5408
3186.32 5328
3186.85 5204
3187.38 5139
3187.92 5402
3188.45 5205
3188.98 5016
3189.51 4984
3190.05 5174
3190.58 5093
3191.11 5067
3191.64 4958
3192.18 4749
3192.71 4792
3193.24 5065
3193.78 4989
3194.31 5228
3194.84 5104
3195.38 4956
3195.91 4783
3196.44 4928
3196.97 5067
3197.51 5031
3198.04 5082
3198.57 5365
3199.11 5325
3199.64 5407
3200.17 5489
3200.71 5847
3201.24 5654
3201.78 5593
3202.31 5606
3202.84 5716
3203.38 5592
3203.91 5767
3204.44 5627
3204.98 5721
3205.51 6184
3206.05 6370
3206.58 6117
3207.11 6206
3207.65 5896
3208.18 5810
3208.72 5864
3209.25 5513
3209.78 5434
3210.32 5622
3210.85 5573
3211.39 5497
3211.92 5576
3212.46 5651
3212.99 5812
3213.53 5945
3214.06 6283
3214.59 6373
3215.13 6115
3215.66 6025
3216.20 6119
3216.73 5852
3217.27 5768
3217.80 5812
3218.34 5589
3218.87 5355
3219.41 5234
3219.94 5062
3220.48 4990
3221.01 5159
3221.55 5249
3222.08 5294
3222.62 5201
3223.16 5118
3223.69 5561
3224.23 5788
3224.76 5363
3225.30 5403
3225.83 5617
3226.37 5539
3226.90 5783
3227.44 6083
3227.98 5796
3228.51 5701
3229.05 5718
3229.58 5916
3230.12 5596
3230.66 5543
3231.19 5618
3231.73 5336
3232.26 5585
3232.80 5482
3233.34 5416
3233.87 5173
3234.41 5362
3234.95 5280
3235.48 5219
3236.02 5152
3236.55 5206
3237.09 5317
3237.63 5399
3238.16 5238
3238.70 5357
3239.24 5721
3239.77 5686
3240.31 5291
3240.85 5475
3241.38 5471
3241.92 5383
3242.46 5680
3243.00 5688
3243.53 5632
3244.07 5316
3244.61 5586
3245.14 5625
3245.68 5472
3246.22 5443
3246.76 5412
3247.29 5181
3247.83 4931
3248.37 5415
3248.91 5324
3249.44 5580
3249.98 5567
3250.52 5624
3251.06 5513
3251.59 5362
3252.13 5528
3252.67 5594
3253.21 5569
3253.75 5751
3254.28 5821
3254.82 5609
3255.36 5518
3255.90 5568
3256.44 5932
3256.97 5776
3257.51 6030
3258.05 6153
3258.59 6120
3259.13 5930
3259.67 6297
3260.20 6503
3260.74 6373
3261.28 6681
3261.82 6922
3262.36 7187
3262.90 7340
3263.44 7691
3263.97 7526
3264.51 7663
3265.05 7504
3265.59 7709
3266.13 7922
3266.67 8047
3267.21 8130
3267.75 8072
3268.29 8374
3268.83 8384
3269.36 8249
3269.90 7892
3270.44 7808
3270.98 8123
3271.52 7693
3272.06 7377
3272.60 7483
3273.14 7288
3273.68 6704
3274.22 6408
3274.76 6467
3275.30 6211
3275.84 5819
3276.38 5628
3276.92 5793
3277.46 5686
3278.00 5854
3278.54 6118
3279.08 6055
3279.62 5928
3280.16 6133
3280.70 6095
3281.24 6075
3281.78 6190
3282.32 6109
3282.86 6291
3283.40 6051
3283.94 6307
3284.48 6280
3285.02 6179
3285.56 6358
3286.10 6464
3286.64 6870
3287.18 6616
3287.72 6801
3288.26 6683
3288.81 7013
3289.35 7025
3289.89 6977
3290.43 6982
3290.97 7006
3291.51 6928
3292.05 6781
3292.59 6958
3293.13 6558
3293.67 6243
3294.22 6370
3294.76 6657
3295.30 6488
3295.84 6638
3296.38 7087
3296.92 6797
3297.46 7106
3298.01 7014
3298.55 7389
3299.09 7462
3299.63 7462
3300.17 7337
3300.71 7104
3301.26 6699
3301.80 6702
3302.34 6509
3302.88 6359
3303.42 6439
3303.97 6105
3304.51 6087
3305.05 6635
3305.59 6569
3306.13 6180
3306.68 6191
3307.22 6075
3307.76 5725
3308.30 5965
3308.85 6018
3309.39 6140
3309.93 5812
3310.47 5533
3311.02 5668
3311.56 5527
3312.10 5995
3312.64 5748
3313.19 5936
3313.73 6125
3314.27 5960
3314.82 6006
3315.36 6020
3315.90 5911
3316.45 6102
3316.99 6142
3317.53 6373
3318.07 6513
3318.62 6242
3319.16 6423
3319.70 6480
3320.25 6348
3320.79 6444
3321.34 6184
3321.88 6159
3322.42 6170
3322.97 5882
3323.51 5773
3324.05 5988
3324.60 5689
3325.14 5722
3325.68 5907
3326.23 5729
3326.77 5770
3327.32 5691
3327.86 5559
3328.40 5386
3328.95 5423
3329.49 5216
3330.04 5194
3330.58 5551
3331.13 5365
3331.67 5231
3332.21 5204
3332.76 5367
3333.30 5317
3333.85 5444
3334.39 5544
3334.94 5408
3335.48 5465
3336.03 5455
3336.57 5533
3337.12 5302
3337.66 5287
3338.21 5409
3338.75 5455
3339.30 5466
3339.84 5353
3340.39 5229
3340.93 5576
3341.48 5375
3342.02 5357
3342.57 5693
3343.11 5796
3343.66 5815
3344.20 5282
3344.75 5602
3345.29 5496
3345.84 5066
3346.38 5053
3346.93 5214
3347.47 5016
3348.02 5170
3348.57 5425
3349.11 5322
3349.66 5378
3350.20 5438
3350.75 5488
3351.30 5586
3351.84 5453
3352.39 5341
3352.93 5466
3353.48 5419
3354.03 5632
3354.57 5449
3355.12 5857
3355.66 5841
3356.21 5434
3356.76 5665
3357.30 5649
3357.85 5402
3358.40 5581
3358.94 5385
3359.49 5565
3360.04 5499
3360.58 5154
3361.13 5171
3361.68 5088
3362.22 5136
3362.77 5101
3363.32 5039
3363.86 4773
3364.41 4671
3364.96 4709
3365.50 4844
3366.05 4892
3366.60 4964
3367.15 5004
3367.69 5010
3368.24 4973
3368.79 5102
3369.34 5202
3369.88 5033
3370.43 4846
3370.98 4933
3371.53 4936
3372.07 5139
3372.62 4926
3373.17 4799
3373.72 4808
3374.26 4768
3374.81 4749
3375.36 4882
3375.91 5014
3376.46 4815
3377.00 4889
3377.55 4773
3378.10 4827
3378.65 4658
3379.20 4858
3379.74 4504
3380.29 4905
3380.84 4513
3381.39 4669
3381.94 4601
3382.49 4421
3383.04 4482
3383.58 4504
3384.13 4632
3384.68 4793
3385.23 4618
3385.78 4582
3386.33 4584
3386.88 4563
3387.43 4596
3387.97 4846
3388.52 4726
3389.07 4752
3389.62 4593
3390.17 4738
3390.72 4932
3391.27 4984
3391.82 4747
3392.37 4594
3392.92 4696
3393.47 4658
3394.01 4708
3394.56 4699
3395.11 4743
3395.66 4857
3396.21 4700
3396.76 4606
3397.31 4686
3397.86 4789
3398.41 4510
3398.96 4365
3399.51 4360
3400.06 4523
3400.61 4459
3401.16 4424
3401.71 4458
3402.26 4415
3402.81 4447
3403.36 4575
3403.91 4531
3404.46 4621
3405.01 4730
3405.56 4680
3406.11 4968
3406.66 4990
3407.21 4827
3407.76 4549
3408.32 4388
3408.87 4438
3409.42 4514
3409.97 4497
3410.52 4596
3411.07 4650
3411.62 4452
3412.17 4387
3412.72 4383
3413.27 4576
3413.82 4492
3414.37 4614
3414.93 4618
3415.48 4523
3416.03 4634
3416.58 4579
3417.13 4433
3417.68 4510
3418.23 4642
3418.78 4510
3419.34 4510
3419.89 4522
3420.44 4349
3420.99 4413
3421.54 4645
3422.09 4701
3422.65 4409
3423.20 4751
3423.75 4762
3424.30 4795
3424.85 4977
3425.40 4812
3425.96 5082
3426.51 5144
3427.06 5267
3427.61 5353
3428.17 5104
3428.72 5306
3429.27 5453
3429.82 5385
3430.37 5043
3430.93 5156
3431.48 5098
3432.03 5412
3432.58 5116
3433.14 5008
3433.69 4860
3434.24 5042
3434.79 5119
3435.35 4940
3435.90 5074
3436.45 5015
3437.01 5180
3437.56 5130
3438.11 4921
3438.66 5049
3439.22 5072
3439.77 4863
3440.32 5039
3440.88 4883
3441.43 4927
3441.98 5102
3442.54 5175
3443.09 5337
3443.64 5546
3444.20 5085
3444.75 5234
3445.30 4982
3445.86 5254
3446.41 5570
3446.97 5059
3447.52 5252
3448.07 5354
3448.63 5385
3449.18 5123
3449.73 5017
3450.29 4809
3450.84 4849
3451.40 4776
3451.95 4857
3452.50 4767
3453.06 4705
3453.61 4893
3454.17 4825
3454.72 4803
3455.28 4696
3455.83 4952
3456.38 5100
3456.94 4739
3457.49 4746
3458.05 4746
3458.60 4824
3459.16 4834
3459.71 4808
3460.27 4963
3460.82 4879
3461.38 5079
3461.93 4977
3462.49 5099
3463.04 5000
3463.60 5183
3464.15 5238
3464.71 5234
3465.26 5114
3465.82 5299
3466.37 5484
3466.93 4984
3467.48 5175
3468.04 5246
3468.59 5239
3469.15 5238
3469.70 5202
3470.26 5332
3470.82 5170
3471.37 5173
3471.93 5491
3472.48 5627
3473.04 5372
3473.59 5683
3474.15 5587
3474.71 5497
3475.26 5420
3475.82 5511
3476.37 5740
3476.93 5712
3477.49 5830
3478.04 5664
3478.60 5392
3479.16 5303
3479.71 5764
3480.27 5755
3480.82 5822
3481.38 6101
3481.94 6275
3482.49 5944
3483.05 6112
3483.61 6500
3484.16 6191
3484.72 6372
3485.28 6434
3485.83 6097
3486.39 5990
3486.95 5786
3487.50 6053
3488.06 5963
3488.62 6168
3489.18 6454
3489.73 6402
3490.29 6711
3490.85 7157
3491.40 7513
3491.96 7942
3492.52 9098
3493.08 9567
3493.63 9752
3494.19 10042
3494.75 11016
3495.31 11350
3495.86 11311
3496.42 11735
3496.98 11681
3497.54 11356
3498.09 11057
3498.65 10915
3499.21 10977
3499.77 11033
3500.33 11150
3500.88 11872
3501.44 12529
3502.00 13248
3502.56 13457
3503.12 13536
3503.67 13881
3504.23 13902
3504.79 13805
3505.35 13712
3505.91 13236
3506.47 13187
3507.03 13083
3507.58 13329
3508.14 13071
3508.70 12603
3509.26 12710
3509.82 12989
3510.38 12215
3510.94 11656
3511.49 10893
3512.05 10508
3512.61 10139
3513.17 9281
3513.73 8558
3514.29 8087
3514.85 8138
3515.41 8051
3515.97 7489
3516.53 7367
3517.09 6983
3517.64 6762
3518.20 6689
3518.76 6609
3519.32 6349
3519.88 6567
3520.44 6808
3521.00 6372
3521.56 6590
3522.12 6408
3522.68 6673
3523.24 6277
3523.80 6623
3524.36 6766
3524.92 6716
3525.48 6953
3526.04 6541
3526.60 6547
3527.16 6622
3527.72 6277
3528.28 6241
3528.84 6163
3529.40 6021
3529.96 5822
3530.52 5818
3531.08 5750
3531.64 5791
3532.20 5425
3532.76 5622
3533.32 5505
3533.89 5566
3534.45 5710
3535.01 5540
3535.57 5649
3536.13 5932
3536.69 5873
3537.25 5667
3537.81 5506
3538.37 5729
3538.93 5576
3539.49 5739
3540.06 5758
3540.62 5525
3541.18 5600
3541.74 5506
3542.30 5728
3542.86 5839
3543.42 5786
3543.98 5831
3544.55 5614
3545.11 5702
3545.67 5305
3546.23 5719
3546.79 5552
3547.35 5530
3547.92 5649
3548.48 5621
3549.04 5564
3549.60 5603
3550.16 5553
3550.72 5461
3551.29 5181
3551.85 5279
3552.41 5254
3552.97 5283
3553.54 5175
3554.10 5234
3554.66 5203
3555.22 5316
3555.78 5310
3556.35 5242
3556.91 4928
3557.47 4708
3558.03 4803
3558.60 4977
3559.16 5052
3559.72 5107
3560.29 5109
3560.85 4943
3561.41 4920
3561.97 5100
3562.54 5020
3563.10 5121
3563.66 4824
3564.23 4884
3564.79 4996
3565.35 4779
3565.91 4822
3566.48 5123
3567.04 4868
3567.60 4636
3568.17 5017
3568.73 4854
3569.29 4670
3569.86 4670
3570.42 4824
3570.99 4607
3571.55 4686
3572.11 4653
3572.68 4713
3573.24 4763
3573.80 4791
3574.37 4897
3574.93 4782
3575.50 4953
3576.06 4826
3576.62 4791
3577.19 4891
3577.75 4975
3578.32 5106
3578.88 5268
3579.44 5342
3580.01 5121
3580.57 5057
3581.14 5048
3581.70 5128
3582.27 4911
3582.83 4668
3583.40 4815
3583.96 4992
3584.52 4976
3585.09 4645
3585.65 4768
3586.22 4717
3586.78 4492
3587.35 4642
3587.91 4824
3588.48 4828
3589.04 4716
3589.61 4509
3590.17 4455
3590.74 4342
3591.30 4595
3591.87 4648
3592.43 4501
3593.00 4733
3593.56 4736
3594.13 4517
3594.70 4517
3595.26 4564
3595.83 4576
3596.39 4561
3596.96 4706
3597.52 4477
3598.09 4794
3598.65 4847
3599.22 4772
3599.79 4703
3600.35 4589
3600.92 4645
3601.48 4846
3602.05 4786
3602.62 4589
3603.18 4829
3603.75 4675
3604.32 4774
3604.88 4748
3605.45 4571
3606.01 4657
3606.58 4639
3607.15 4594
3607.71 4676
3608.28 4629
3608.85 4476
3609.41 4326
3609.98 4491
3610.55 4417
3611.11 4358
3611.68 4400
3612.25 4268
3612.81 4210
3613.38 4168
3613.95 4224
3614.51 4414
3615.08 4577
3615.65 4665
3616.22 4921
3616.78 5168
3617.35 5490
3617.92 5721
3618.48 6107
3619.05 6567
3619.62 7039
3620.19 7547
3620.75 7924
3621.32 8437
3621.89 8545
3622.46 8710
3623.02 9388
3623.59 8917
3624.16 8096
3624.73 7200
3625.30 6674
3625.86 6362
3626.43 5843
3627.00 5580
3627.57 5103
3628.14 4855
3628.70 4727
3629.27 4690
3629.84 4574
3630.41 4432
3630.98 4590
3631.55 4199
3632.11 4344
3632.68 4297
3633.25 4370
3633.82 4152
3634.39 4197
3634.96 4192
3635.52 4272
3636.09 4204
3636.66 4437
3637.23 4338
3637.80 4197
3638.37 4288
3638.94 4202
3639.51 4297
3640.08 4387
3640.64 4446
3641.21 4463
3641.78 4505
3642.35 4615
3642.92 4485
3643.49 4710
3644.06 4725
3644.63 4794
3645.20 4428
3645.77 4719
3646.34 4961
3646.91 5031
3647.48 4877
3648.05 4868
3648.62 4952
3649.19 5149
3649.76 5326
3650.33 5149
3650.90 4984
3651.47 5188
3652.03 5146
3652.60 4986
3653.17 5084
3653.75 4971
3654.32 4969
3654.89 5127
3655.46 5270
3656.03 5285
3656.60 5199
3657.17 5019
3657.74 4883
3658.31 4968
3658.88 5265
3659.45 5139
3660.02 4858
3660.59 4991
3661.16 5046
3661.73 4908
3662.30 4903
3662.87 5082
3663.44 4877
3664.01 4759
3664.59 4750
3665.16 4881
3665.73 4946
3666.30 4891
3666.87 5244
3667.44 5158
3668.01 5280
3668.58 5246
3669.15 5223
3669.73 5068
3670.30 5040
3670.87 5033
3671.44 4975
3672.01 4941
3672.58 4865
3673.15 4723
3673.73 4618
3674.30 4745
3674.87 5028
3675.44 5004
3676.01 4725
3676.58 4639
3677.16 4945
3677.73 4970
3678.30 4936
3678.87 4872
3679.44 4774
3680.02 4891
3680.59 4735
3681.16 4904
3681.73 4853
3682.31 4594
3682.88 4581
3683.45 4489
3684.02 4570
3684.60 4652
3685.17 4511
3685.74 4523
3686.31 4292
3686.89 4608
3687.46 4592
3688.03 4386
3688.60 4342
3689.18 4458
3689.75 4467
3690.32 4443
3690.90 4694
3691.47 4745
3692.04 4672
3692.61 4674
3693.19 4652
3693.76 4735
3694.33 4868
3694.91 4601
3695.48 4564
3696.05 4509
3696.63 4402
3697.20 4582
3697.77 4489
3698.35 4283
3698.92 4467
3699.50 4655
3700.07 4779
3700.64 4866
3701.22 4852
3701.79 4669
3702.36 4648
3702.94 4537
3703.51 4889
3704.09 4960
3704.66 4777
3705.23 4821
3705.81 4654
3706.38 4465
3706.96 4668
3707.53 4459
3708.11 4686
3708.68 4586
3709.25 4634
3709.83 4428
3710.40 4658
3710.98 4805
3711.55 4696
3712.13 4783
3712.70 4867
3713.28 4929
3713.85 4807
3714.43 4811
3715.00 4638
3715.58 4734
3716.15 4708
3716.73 4820
3717.30 4727
3717.88 4641
3718.45 4905
3719.03 4834
3719.60 4713
3720.18 4650
3720.75 4804
3721.33 4784
3721.90 4751
3722.48 4968
3723.05 5232
3723.63 5099
3724.20 5132
3724.78 5431
3725.36 5246
3725.93 5090
3726.51 5207
3727.08 4984
3727.66 5207
3728.23 5277
3728.81 5315
3729.39 4981
3729.96 5081
3730.54 5104
3731.11 5144
3731.69 5374
3732.27 5106
3732.84 5358
3733.42 5307
3734.00 5068
3734.57 5577
3735.15 5821
3735.72 6107
3736.30 6263
3736.88 6078
3737.45 6382
3738.03 6221
3738.61 6375
3739.18 6177
3739.76 6044
3740.34 5728
3740.92 5646
3741.49 5605
3742.07 5682
3742.65 5486
3743.22 5384
3743.80 5075
3744.38 4969
3744.95 4876
3745.53 4731
3746.11 4638
3746.69 4658
3747.26 4815
3747.84 5099
3748.42 4810
3749.00 4694
3749.57 4666
3750.15 5035
3750.73 5012
3751.31 5123
3751.88 4834
3752.46 4645
3753.04 4532
3753.62 4659
3754.19 4815
3754.77 4630
3755.35 4601
3755.93 4465
3756.51 4520
3757.08 4353
3757.66 4415
3758.24 4576
3758.82 4712
3759.40 4508
3759.98 4618
3760.55 4491
3761.13 4428
3761.71 4379
3762.29 4667
3762.87 4564
3763.45 4437
3764.03 4893
3764.60 4904
3765.18 4857
3765.76 5001
3766.34 5115
3766.92 5003
3767.50 5045
3768.08 4892
3768.66 4861
3769.24 4886
3769.81 4808
3770.39 4887
3770.97 5003
3771.55 5272
3772.13 5216
3772.71 4955
3773.29 5219
3773.87 5506
3774.45 5343
3775.03 5313
3775.61 5290
3776.19 5405
3776.77 5118
3777.35 5121
3777.93 5067
3778.51 4830
3779.09 4996
3779.67 4739
3780.25 4789
3780.83 4973
3781.41 4850
3781.99 4877
3782.57 4733
3783.15 4546
3783.73 4672
3784.31 4596
3784.89 4875
3785.47 4696
3786.05 4672
3786.63 4770
3787.21 4889
3787.79 4784
3788.37 4658
3788.95 4864
3789.53 4816
3790.11 4542
3790.69 4655
3791.27 4934
3791.85 4746
3792.43 4468
3793.01 4689
3793.59 4666
3794.18 4787
3794.76 4820
3795.34 4826
3795.92 4611
3796.50 4770
3797.08 4640
3797.66 4504
3798.24 4500
3798.83 4716
3799.41 4870
3799.99 4795
3800.57 4844
3801.15 4693
3801.73 4611
3802.31 4738
3802.90 5007
3803.48 5026
3804.06 4841
3804.64 4927
3805.22 5021
3805.80 5021
3806.39 4916
3806.97 4941
3807.55 4968
3808.13 5226
3808.71 5165
3809.30 5114
3809.88 5191
3810.46 5031
3811.04 5135
3811.63 5433
3812.21 5681
3812.79 5534
3813.37 5693
3813.95 5422
3814.54 5427
3815.12 5518
3815.70 5462
3816.29 5347
3816.87 5435
3817.45 5137
3818.03 5210
3818.62 5025
3819.20 5100
3819.78 5077
3820.36 5257
3820.95 5245
3821.53 5083
3822.11 4954
3822.70 4483
3823.28 4618
3823.86 4591
3824.45 4611
3825.03 4468
3825.61 4569
3826.20 4590
3826.78 4557
3827.36 4365
3827.95 4357
3828.53 4610
3829.11 4252
3829.70 4343
3830.28 4540
3830.87 4500
3831.45 4589
3832.03 4393
3832.62 4590
3833.20 4174
3833.79 4036
3834.37 4168
3834.95 4460
3835.54 4309
3836.12 4255
3836.71 4417
3837.29 4388
3837.87 4402
3838.46 4369
3839.04 4562
3839.63 4205
3840.21 4330
3840.80 4332
3841.38 4270
3841.97 4365
3842.55 4397
3843.13 4220
3843.72 4047
3844.30 4139
3844.89 4350
3845.47 4262
3846.06 4346
3846.64 4417
3847.23 4423
3847.81 4259
3848.40 4333
3848.98 4478
3849.57 4310
3850.15 4413
3850.74 4371
3851.33 4077
3851.91 4195
3852.50 4312
3853.08 4075
3853.67 4215
3854.25 4399
3854.84 4353
3855.42 4257
3856.01 4226
3856.60 4311
3857.18 4309
3857.77 4319
3858.35 4384
3858.94 4174
3859.52 4456
3860.11 4833
3860.70 5020
3861.28 4944
3861.87 5294
3862.45 5583
3863.04 5813
3863.63 6138
3864.21 6539
3864.80 6802
3865.39 7173
3865.97 7303
3866.56 7148
3867.15 6956
3867.73 6660
3868.32 6488
3868.91 6020
3869.49 5717
3870.08 5560
3870.67 5445
3871.25 5087
3871.84 4849
3872.43 4768
3873.01 4610
3873.60 4455
3874.19 4622
3874.77 4791
3875.36 4629
3875.95 4608
3876.54 4728
3877.12 4781
3877.71 4841
3878.30 4932
3878.89 4898
3879.47 4975
3880.06 5112
3880.65 5025
3881.24 5034
3881.82 4959
3882.41 4901
3883.00 4890
3883.59 4583
3884.17 4537
3884.76 4570
3885.35 4561
3885.94 4433
3886.53 4369
3887.11 4393
3887.70 4449
3888.29 4411
3888.88 4485
3889.47 4470
3890.05 4542
3890.64 4346
3891.23 4313
3891.82 4353
3892.41 4450
3893.00 4649
3893.59 4631
3894.17 4433
3894.76 4618
3895.35 4364
3895.94 4289
3896.53 4494
3897.12 4439
3897.71 4651
3898.30 4642
3898.88 4388
3899.47 4451
3900.06 4393
3900.65 4463
3901.24 4940
3901.83 4868
3902.42 4913
3903.01 4735
3903.60 4538
3904.19 4488
3904.78 4442
3905.37 4662
3905.95 4553
3906.54 4314
3907.13 4525
3907.72 4614
3908.31 4381
3908.90 4384
3909.49 4381
3910.08 4144
3910.67 4281
3911.26 4121
3911.85 4251
3912.44 4208
3913.03 4141
3913.62 3982
3914.21 4087
3914.80 4044
3915.39 3976
3915.98 4023
3916.57 4009
3917.16 4098
3917.75 3982
3918.34 4013
3918.93 4094
3919.52 4317
3920.12 4046
3920.71 4014
3921.30 4185
3921.89 4108
3922.48 4108
3923.07 4086
3923.66 4190
3924.25 4361
3924.84 4231
3925.43 4367
3926.02 4209
3926.61 4243
3927.20 4161
3927.80 4046
3928.39 3950
3928.98 4205
3929.57 4098
3930.16 3879
3930.75 3959
3931.34 3888
3931.94 3993
3932.53 3835
3933.12 3758
3933.71 3742
3934.30 3922
3934.89 3805
3935.48 3981
3936.08 3912
3936.67 3903
3937.26 3831
3937.85 3876
3938.44 3908
3939.04 4020
3939.63 3857
3940.22 4206
3940.81 4254
3941.40 4327
3942.00 4040
3942.59 4128
3943.18 4386
3943.77 4306
3944.37 4274
3944.96 4428
3945.55 4485
3946.14 4262
3946.74 4617
3947.33 4479
3947.92 4221
3948.51 4266
3949.11 4341
3949.70 4166
3950.29 3936
3950.88 3914
3951.48 4129
3952.07 4110
3952.66 3948
3953.26 3869
3953.85 4008
3954.44 3883
3955.04 3870
3955.63 3870
3956.22 4125
3956.82 3890
3957.41 3937
3958.00 4074
3958.60 3929
3959.19 3873
3959.78 3986
3960.38 4173
3960.97 4130
3961.56 3945
3962.16 3975
3962.75 4021
3963.34 3971
3963.94 3951
3964.53 3978
3965.13 3991
3965.72 4008
3966.31 4100
3966.91 4165
3967.50 4300
3968.10 4232
3968.69 4199
3969.28 4186
3969.88 4329
3970.47 4108
3971.07 4246
3971.66 4285
3972.26 4291
3972.85 4313
3973.45 4176
3974.04 4134
3974.63 4099
3975.23 4368
3975.82 4382
3976.42 4375
3977.01 4195
3977.61 4237
3978.20 4315
3978.80 4339
3979.39 4441
3979.99 4516
3980.58 4625
3981.18 4478
3981.77 4745
3982.37 4808
3982.96 4486
3983.56 4512
3984.15 4472
3984.75 4540
3985.35 4541
3985.94 4313
3986.54 4511
3987.13 4618
3987.73 4323
3988.32 4474
3988.92 4405
3989.51 4493
3990.11 4443
3990.71 4048
3991.30 4304
3991.90 4237
3992.49 4278
3993.09 4319
3993.69 4446
3994.28 4550
3994.88 4638
3995.47 4603
3996.07 4253
3996.67 4186
3997.26 4339
3997.86 4435
3998.46 4531
3999.05 4580
3999.65 4551
4000.25 4636
4000.84 4229
4001.44 4376
4002.04 4504
4002.63 4535
4003.23 4484
4003.83 4592
4004.42 4484
4005.02 4285
4005.62 4199
4006.21 4351
4006.81 4245
4007.41 4338
4008.01 4377
4008.60 4474
4009.20 4444
4009.80 4482
4010.39 4426
4010.99 4331
4011.59 4353
4012.19 4532
4012.78 4347
4013.38 4376
4013.98 4167
4014.58 4266
4015.17 4481
4015.77 4586
4016.37 4440
4016.97 4456
4017.57 4578
4018.16 4699
4018.76 4642
4019.36 4718
4019.96 4710
4020.56 4682
4021.15 4651
4021.75 4465
4022.35 4490
4022.95 4530
4023.55 4467
4024.14 4515
4024.74 4532
4025.34 4550
4025.94 4536
4026.54 4596
4027.14 4688
4027.74 4810
4028.33 4813
4028.93 4893
4029.53 5046
4030.13 5200
4030.73 5228
4031.33 5608
4031.93 5629
4032.53 5788
4033.12 5586
4033.72 5606
4034.32 5422
4034.92 5564
4035.52 5165
4036.12 5142
4036.72 5008
4037.32 4876
4037.92 4619
4038.52 4407
4039.12 4369
4039.72 4315
4040.32 4205
4040.92 4034
4041.52 4122
4042.12 4047
4042.71 4096
4043.31 4193
4043.91 4053
4044.51 4148
4045.11 4148
4045.71 4046
4046.31 4097
4046.91 4128
4047.51 4078
4048.11 4306
4048.71 4135
4049.31 4125
4049.91 4285
4050.52 4482
4051.12 4422
4051.72 4271
4052.32 4254
4052.92 4215
4053.52 4491
4054.12 4198
4054.72 4124
4055.32 4310
4055.92 4133
4056.52 4103
4057.12 4331
4057.72 4068
4058.32 4168
4058.92 4337
4059.52 4187
4060.13 4177
4060.73 4232
4061.33 4330
4061.93 4200
4062.53 3920
4063.13 4007
4063.73 4260
4064.33 4246
4064.94 4140
4065.54 4147
4066.14 4011
4066.74 3926
4067.34 4124
4067.94 3949
4068.54 3873
4069.15 4123
4069.75 3989
4070.35 4051
4070.95 4218
4071.55 4166
4072.16 4090
4072.76 4070
4073.36 4181
4073.96 3926
4074.56 3924
4075.17 3961
4075.77 3873
4076.37 3892
4076.97 3903
4077.57 4067
4078.18 3803
4078.78 3832
4079.38 3939
4079.98 3876
4080.59 3767
4081.19 3879
4081.79 3887
4082.39 3935
4083.00 3750
4083.60 3689
4084.20 3783
4084.81 4145
4085.41 3978
4086.01 3944
4086.61 4006
4087.22 4159
4087.82 4043
4088.42 3879
4089.03 3805
4089.63 3882
4090.23 4059
4090.84 3864
4091.44 3799
4092.04 3734
4092.65 3800
4093.25 3735
4093.85 3710
4094.46 3742
4095.06 3625
4095.66 3840
4096.27 3866
4096.87 3896
4097.48 4216
4098.08 3793
4098.68 3731
4099.29 3765
4099.89 3746
4100.49 3711
4101.10 3721
4101.70 3720
4102.31 3737
4102.91 3792
4103.52 3942
4104.12 3739
4104.72 3756
4105.33 3582
4105.93 3712
4106.54 4000
4107.14 3865
4107.75 3774
4108.35 3864
4108.96 4022
4109.56 3892
4110.16 3943
4110.77 3912
4111.37 3986
4111.98 3787
4112.58 3952
4113.19 3821
4113.79 3901
4114.40 3980
4115.00 3738
4115.61 4200
4116.21 4438
4116.82 4137
4117.42 4099
4118.03 3957
4118.64 3958
4119.24 3939
4119.85 4062
4120.45 3768
4121.06 3957
4121.66 3971
4122.27 3739
4122.87 3711
4123.48 3787
4124.09 3929
4124.69 3930
4125.30 3886
4125.90 4014
4126.51 4127
4127.11 4108
4127.72 4199
4128.33 4212
4128.93 4219
4129.54 4067
4130.14 3863
4130.75 3802
4131.36 3939
4131.96 3630
4132.57 3728
4133.18 4122
4133.78 3739
4134.39 3712
4135.00 3738
4135.60 4030
4136.21 4024
4136.82 3800
4137.42 4043
4138.03 4143
4138.64 4131
4139.24 4301
4139.85 4297
4140.46 4217
4141.06 4148
4141.67 4281
4142.28 4149
4142.88 4316
4143.49 4334
4144.10 4361
4144.71 4451
4145.31 4724
4145.92 4702
4146.53 4499
4147.14 4510
4147.74 4397
4148.35 4241
4148.96 4238
4149.57 3874
4150.17 3896
4150.78 3980
4151.39 3871
4152.00 3895
4152.60 3781
4153.21 3908
4153.82 3774
4154.43 3687
4155.04 3741
4155.64 3908
4156.25 3967
4156.86 3957
4157.47 3818
4158.08 3767
4158.69 3896
4159.29 3543
4159.90 3632
4160.51 3839
4161.12 3860
4161.73 3721
4162.34 3707
4162.94 3904
4163.55 3849
4164.16 3928
4164.77 4022
4165.38 3949
4165.99 3712
4166.60 4035
4167.21 3908
4167.81 4005
4168.42 4240
4169.03 4451
4169.64 4106
4170.25 4292
4170.86 4275
4171.47 4072
4172.08 4072
4172.69 4058
4173.30 4296
4173.91 4326
4174.52 4135
4175.13 4146
4175.74 4180
4176.34 4241
4176.95 4370
4177.56 4307
4178.17 4183
4178.78 4214
4179.39 4675
4180.00 4552
4180.61 4565
4181.22 4563
4181.83 4323
4182.44 4218
4183.05 4085
4183.66 4270
4184.27 4329
4184.88 4219
4185.49 4197
4186.10 4307
4186.71 4140
4187.32 4032
4187.93 4023
4188.55 4116
4189.16 4095
4189.77 4101
4190.38 3911
4190.99 3956
4191.60 3928
4192.21 4034
4192.82 4083
4193.43 4255
4194.04 4482
4194.65 4799
4195.26 4579
4195.87 4555
4196.49 4818
4197.10 5092
4197.71 5118
4198.32 5226
4198.93 5355
4199.54 5454
4200.15 5221
4200.76 5146
4201.38 5028
4201.99 4798
4202.60 4781
4203.21 4673
4203.82 4519
4204.43 4422
4205.04 4542
4205.66 4610
4206.27 4390
4206.88 4356
4207.49 4401
4208.10 4436
4208.72 4264
4209.33 4179
4209.94 4386
4210.55 4304
4211.16 4095
4211.78 4321
4212.39 4447
4213.00 4513
4213.61 4566
4214.22 4439
4214.84 4459
4215.45 4595
4216.06 4449
4216.67 4351
4217.29 4563
4217.90 4457
4218.51 4429
4219.13 4595
4219.74 4729
4220.35 4665
4220.96 4915
4221.58 4955
4222.19 5116
4222.80 5585
4223.42 5616
4224.03 5490
4224.64 5434
4225.25 5543
4225.87 5829
4226.48 6269
4227.09 6311
4227.71 6386
4228.32 6796
4228.93 7193
4229.55 7993
4230.16 8260
4230.77 8497
4231.39 8881
4232.00 9289
4232.62 9255
4233.23 9068
4233.84 8590
4234.46 8188
4235.07 7705
4235.68 7283
4236.30 6525
4236.91 5907
4237.53 5902
4238.14 5863
4238.75 5736
4239.37 5590
4239.98 5667
4240.60 5706
4241.21 5579
4241.83 5554
4242.44 5099
4243.05 5394
4243.67 5628
4244.28 5550
4244.90 5288
4245.51 5074
4246.13 5290
4246.74 5438
4247.36 5326
4247.97 5105
4248.59 5175
4249.20 5212
4249.82 5305
4250.43 5354
4251.05 5272
4251.66 5173
4252.28 5307
4252.89 5431
4253.51 5455
4254.12 5164
4254.74 4949
4255.35 5062
4255.97 5155
4256.58 5025
4257.20 5039
4257.81 5056
4258.43 5112
4259.05 4845
4259.66 4802
4260.28 4599
4260.89 4735
4261.51 4685
4262.12 4700
4262.74 4737
4263.36 4694
4263.97 4460
4264.59 4448
4265.20 4739
4265.82 4641
4266.44 4749
4267.05 4843
4267.67 4963
4268.28 4990
4268.90 4949
4269.52 4902
4270.13 5154
4270.75 5206
4271.37 5164
4271.98 5240
4272.60 5044
4273.22 5000
4273.83 5108
4274.45 4945
4275.07 4778
4275.68 4610
4276.30 4516
4276.92 4597
4277.53 4683
4278.15 4736
4278.77 5159
4279.38 5214
4280.00 5210
4280.62 5262
4281.24 5384
4281.85 5133
4282.47 5235
4283.09 5200
4283.70 4798
4284.32 4965
4284.94 4755
4285.56 4802
4286.17 4496
4286.79 4409
4287.41 4449
4288.03 4530
4288.65 4491
4289.26 4476
4289.88 4459
4290.50 4406
4291.12 4431
4291.73 4230
4292.35 4371
4292.97 4456
4293.59 4541
4294.21 4446
4294.83 4059
4295.44 4324
4296.06 4301
4296.68 4370
4297.30 4166
4297.92 4312
4298.54 4402
4299.15 4286
4299.77 4206
4300.39 4396
4301.01 4127
4301.63 4501
4302.25 4379
4302.87 4103
4303.48 4276
4304.10 4292
4304.72 4475
4305.34 4525
4305.96 4439
4306.58 4339
4307.20 4314
4307.82 4666
4308.44 4795
4309.06 4518
4309.67 4532
4310.29 4464
4310.91 4555
4311.53 4424
4312.15 4507
4312.77 4488
4313.39 4254
4314.01 4134
4314.63 4117
4315.25 4303
4315.87 4419
4316.49 4315
4317.11 4241
4317.73 4353
4318.35 4058
4318.97 4097
4319.59 4187
4320.21 4165
4320.83 4243
4321.45 4418
4322.07 4428
4322.69 4310
4323.31 4411
4323.93 4456
4324.55 4348
4325.17 4144
4325.79 4117
4326.41 4458
4327.03 4631
4327.65 4553
4328.27 4461
4328.89 4550
4329.51 4669
4330.13 4861
4330.76 4574
4331.38 4815
4332.00 4823
4332.62 4818
4333.24 4717
4333.86 4652
4334.48 4556
4335.10 4648
4335.72 4496
4336.34 4896
4336.97 5133
4337.59 5051
4338.21 5166
4338.83 5044
4339.45 5231
4340.07 5456
4340.69 5503
4341.31 5683
4341.94 5593
4342.56 5582
4343.18 5941
4343.80 6021
4344.42 6061
4345.04 6060
4345.67 6131
4346.29 6389
4346.91 7129
4347.53 7809
4348.15 8753
4348.78 9462
4349.40 9907
4350.02 10140
4350.64 10522
4351.26 10244
4351.89 10916
4352.51 10061
4353.13 8547
4353.75 8256
4354.38 7723
4355.00 7042
4355.62 6323
4356.24 6118
4356.87 5681
4357.49 5279
4358.11 5592
4358.74 5330
4359.36 5140
4359.98 5252
4360.60 5178
4361.23 5225
4361.85 5123
4362.47 5270
4363.10 5308
4363.72 5291
4364.34 5176
4364.97 5126
4365.59 4981
4366.21 5117
4366.83 4742
4367.46 4638
4368.08 4562
4368.71 4711
4369.33 4938
4369.95 4725
4370.58 4572
4371.20 4500
4371.82 4578
4372.45 4239
4373.07 4306
4373.69 4508
4374.32 4447
4374.94 4167
4375.57 4249
4376.19 4261
4376.81 4022
4377.44 3820
4378.06 4316
4378.69 4189
4379.31 4297
4379.94 4269
4380.56 4088
4381.18 4161
4381.81 4058
4382.43 4147
4383.06 4239
4383.68 4220
4384.31 4326
4384.93 4438
4385.56 4421
4386.18 4294
4386.81 4352
4387.43 4352
4388.05 4096
4388.68 4082
4389.30 3953
4389.93 3880
4390.55 3815
4391.18 3855
4391.81 3945
4392.43 4026
4393.06 4056
4393.68 4143
4394.31 3898
4394.93 3740
4395.56 3865
4396.18 3806
4396.81 3869
4397.43 3858
4398.06 3806
4398.68 3852
4399.31 3937
4399.94 3693
4400.56 3680
4401.19 3967
4401.81 3982
4402.44 3843
4403.06 3876
4403.69 4015
4404.32 3791
4404.94 3982
4405.57 3950
4406.20 3930
4406.82 3962
4407.45 3870
4408.07 3665
4408.70 3563
4409.33 3838
4409.95 4139
4410.58 4042
4411.21 3872
4411.83 3781
4412.46 3857
4413.09 3949
4413.71 3940
4414.34 3855
4414.97 3884
4415.59 3956
4416.22 3922
4416.85 3872
4417.47 4008
4418.10 3794
4418.73 3796
4419.35 3814
4419.98 4001
4420.61 4148
4421.24 3720
4421.86 3768
4422.49 3827
4423.12 3679
4423.75 3642
4424.37 3728
4425.00 3738
4425.63 3829
4426.26 3762
4426.88 3787
4427.51 3738
4428.14 3506
4428.77 3587
4429.39 3722
4430.02 3649
4430.65 3760
4431.28 3552
4431.91 3593
4432.53 3697
4433.16 3595
4433.79 3656
4434.42 3680
4435.05 3724
4435.67 3686
4436.30 3617
4436.93 3566
4437.56 3826
4438.19 3847
4438.82 3709
4439.44 3846
4440.07 3748
4440.70 3649
4441.33 3651
4441.96 3656
4442.59 3686
4443.22 3451
4443.85 3613
4444.47 3707
4445.10 3541
4445.73 3621
4446.36 3500
4446.99 3637
4447.62 3527
4448.25 3460
4448.88 3682
4449.51 3665
4450.14 3585
4450.77 3524
4451.39 3694
4452.02 3857
4452.65 3538
4453.28 3776
4453.91 3802
4454.54 3724
4455.17 3896
4455.80 3818
4456.43 3803
4457.06 3835
4457.69 3822
4458.32 3830
4458.95 3639
4459.58 3917
4460.21 3674
4460.84 3799
4461.47 3926
4462.10 3958
4462.73 3681
4463.36 3663
4463.99 3724
4464.62 3908
4465.25 3684
4465.88 3576
4466.51 3468
4467.14 3585
4467.77 3466
4468.40 3583
4469.03 3357
4469.67 3357
4470.30 3293
4470.93 3281
4471.56 3432
4472.19 3554
4472.82 3352
4473.45 3499
4474.08 3365
4474.71 3386
4475.34 3326
4475.97 3618
4476.61 3536
4477.24 3481
4477.87 3567
4478.50 3534
4479.13 3615
4479.76 3484
4480.39 3569
4481.02 3638
4481.66 3609
4482.29 3476
4482.92 3558
4483.55 3675
4484.18 3645
4484.81 3606
4485.45 3571
4486.08 3542
4486.71 3735
4487.34 3565
4487.97 3751
4488.61 3608
4489.24 3484
4489.87 3758
4490.50 3762
4491.13 3708
4491.77 3819
4492.40 3746
4493.03 3591
4493.66 3838
4494.30 3799
4494.93 4033
4495.56 3699
4496.19 3760
4496.83 3970
4497.46 3781
4498.09 3566
4498.72 3713
4499.36 3709
4499.99 3907
4500.62 3899
4501.25 3794
4501.89 3959
4502.52 4407
4503.15 4592
4503.79 4188
4504.42 4206
4505.05 4436
4505.69 4700
4506.32 4669
4506.95 4689
4507.59 4694
4508.22 4739
4508.85 4755
4509.49 4414
4510.12 4326
4510.75 4113
4511.39 4122
4512.02 4066
4512.65 4012
4513.29 3959
4513.92 4081
4514.56 4055
4515.19 3996
4515.82 3991
4516.46 3999
4517.09 4039
4517.73 3872
4518.36 3652
4518.99 3656
4519.63 3776
4520.26 3764
4520.90 3990
4521.53 3976
4522.16 3878
4522.80 3759
4523.43 3879
4524.07 4011
4524.70 3935
4525.34 4065
4525.97 3951
4526.61 4021
4527.24 3943
4527.88 3883
4528.51 4263
4529.15 4292
4529.78 4448
4530.42 4420
4531.05 4963
4531.69 4998
4532.32 5607
4532.96 6420
4533.59 6820
4534.23 7400
4534.86 7231
4535.50 7562
4536.13 7673
4536.77 7791
4537.40 7587
4538.04 7254
4538.67 6787
4539.31 6374
4539.94 5601
4540.58 5248
4541.22 4970
4541.85 4679
4542.49 4476
4543.12 4190
4543.76 3926
4544.40 3876
4545.03 3878
4545.67 3809
4546.30 3801
4546.94 3648
4547.58 3725
4548.21 3653
4548.85 3750
4549.48 3649
4550.12 3657
4550.76 3707
4551.39 3604
4552.03 3656
4552.67 3970
4553.30 3789
4553.94 3665
4554.58 3641
4555.21 3552
4555.85 3550
4556.49 3483
4557.12 3644
4557.76 3685
4558.40 3546
4559.03 3941
4559.67 3869
4560.31 3940
4560.94 3795
4561.58 3943
4562.22 3953
4562.86 3717
4563.49 3778
4564.13 4138
4564.77 4118
4565.41 3999
4566.04 3804
4566.68 3638
4567.32 3805
4567.96 3856
4568.59 3875
4569.23 3985
4569.87 4081
4570.51 4138
4571.14 4333
4571.78 4293
4572.42 4242
4573.06 4250
4573.70 4130
4574.33 4124
4574.97 4125
4575.61 3977
4576.25 3966
4576.89 3920
4577.52 3885
4578.16 3964
4578.80 3982
4579.44 3598
4580.08 3723
4580.72 3810
4581.35 3866
4581.99 3871
4582.63 3842
4583.27 3879
4583.91 3862
4584.55 3771
4585.19 3872
4585.83 3909
4586.46 3706
4587.10 3686
4587.74 3745
4588.38 3885
4589.02 3841
4589.66 3965
4590.30 3851
4590.94 3886
4591.58 3796
4592.22 4003
4592.85 4177
4593.49 4078
4594.13 4231
4594.77 4246
4595.41 4124
4596.05 4164
4596.69 4091
4597.33 4246
4597.97 4118
4598.61 4011
4599.25 3914
4599.89 4006
4600.53 4148
4601.17 3890
4601.81 4113
4602.45 4372
4603.09 4192
4603.73 4177
4604.37 4345
4605.01 4209
4605.65 4333
4606.29 4173
4606.93 4390
4607.57 4525
4608.21 4234
4608.85 3958
4609.49 3869
4610.13 3861
4610.77 4110
4611.41 4111
4612.05 4024
4612.70 3953
4613.34 3996
4613.98 3936
4614.62 3825
4615.26 3699
4615.90 4070
4616.54 3927
4617.18 3905
4617.82 3994
4618.46 4057
4619.10 4023
4619.75 3938
4620.39 3923
4621.03 3545
4621.67 3779
4622.31 3731
4622.95 3704
4623.59 3584
4624.24 3476
4624.88 3675
4625.52 3818
4626.16 3699
4626.80 3757
4627.44 3672
4628.09 3571
4628.73 3563
4629.37 3588
4630.01 3571
4630.65 3734
4631.29 3713
4631.94 3691
4632.58 3564
4633.22 3725
4633.86 3691
4634.51 3717
4635.15 3916
4635.79 3996
4636.43 3912
4637.07 4046
4637.72 4111
4638.36 4039
4639.00 4038
4639.64 4119
4640.29 4063
4640.93 3768
4641.57 3921
4642.21 4013
4642.86 4019
4643.50 4190
4644.14 4002
4644.79 4035
4645.43 4114
4646.07 4005
4646.72 3922
4647.36 4069
4648.00 3798
4648.64 3764
4649.29 3908
4649.93 4026
4650.57 3686
4651.22 3562
4651.86 3821
4652.50 3976
4653.15 3652
4653.79 3835
4654.44 3868
4655.08 4034
4655.72 3859
4656.37 3954
4657.01 4164
4657.65 3936
4658.30 3821
4658.94 4079
4659.59 3833
4660.23 3694
4660.87 3468
4661.52 3515
4662.16 3722
4662.81 3607
4663.45 3753
4664.09 3520
4664.74 3753
4665.38 3719
4666.03 3452
4666.67 3477
4667.32 3804
4667.96 3660
4668.61 3458
4669.25 3385
4669.89 3477
4670.54 3551
4671.18 3686
4671.83 3739
4672.47 3390
4673.12 3554
4673.76 3584
4674.41 3544
4675.05 3368
4675.70 3555
4676.34 3550
4676.99 3460
4677.63 3573
4678.28 3434
4678.92 3460
4679.57 3560
4680.22 3436
4680.86 3647
4681.51 3582
4682.15 3617
4682.80 3863
4683.44 3635
4684.09 3578
4684.73 3863
4685.38 3657
4686.03 3738
4686.67 3777
4687.32 3896
4687.96 3618
4688.61 3616
4689.25 3790
4689.90 3933
4690.55 3655
4691.19 3806
4691.84 3728
4692.49 3804
4693.13 3674
4693.78 3432
4694.42 3589
4695.07 3863
4695.72 3721
4696.36 4036
4697.01 4199
4697.66 3980
4698.30 4211
4698.95 4312
4699.60 4254
4700.24 4556
4700.89 4700
4701.54 4775
4702.18 4993
4702.83 4987
4703.48 5211
4704.12 4972
4704.77 4662
4705.42 4545
4706.07 4437
4706.71 4427
4707.36 4457
4708.01 4349
4708.66 4271
4709.30 4177
4709.95 4167
4710.60 4342
4711.24 4204
4711.89 4090
4712.54 4107
4713.19 4104
4713.84 4386
4714.48 4410
4715.13 4298
4715.78 4255
4716.43 4535
4717.07 4247
4717.72 4216
4718.37 4141
4719.02 4100
4719.67 4381
4720.31 4261
4720.96 4115
4721.61 4151
4722.26 4209
4722.91 4248
4723.56 4344
4724.20 4470
4724.85 4449
4725.50 4306
4726.15 4376
4726.80 4483
4727.45 4312
4728.10 4575
4728.74 4766
4729.39 4966
4730.04 4754
4730.69 4822
4731.34 4898
4731.99 4867
4732.64 4880
4733.29 4550
4733.94 4467
4734.58 4589
4735.23 4336
4735.88 4279
4736.53 4197
4737.18 4246
4737.83 4230
4738.48 3872
4739.13 3820
4739.78 3777
4740.43 4012
4741.08 4021
4741.73 3986
4742.38 4236
4743.03 4122
4743.68 4105
4744.33 4138
4744.98 4298
4745.63 4377
4746.28 3908
4746.93 3975
4747.58 4073
4748.23 4098
4748.88 4111
4749.53 4089
4750.18 3896
4750.83 4050
4751.48 4032
4752.13 4204
4752.78 4289
4753.43 4527
4754.08 4657
4754.73 4578
4755.38 4712
4756.03 4555
4756.68 4611
4757.33 4605
4757.98 4696
4758.63 4550
4759.28 4276
4759.93 4048
4760.59 3944
4761.24 3949
4761.89 4007
4762.54 3907
4763.19 3899
4763.84 3485
4764.49 3674
4765.14 3676
4765.79 3827
4766.45 3822
4767.10 3796
4767.75 3900
4768.40 3949
4769.05 4067
4769.70 4122
4770.35 3819
4771.01 4099
4771.66 4113
4772.31 3941
4772.96 3901
4773.61 4057
4774.26 4161
4774.92 3729
4775.57 3560
4776.22 3683
4776.87 3892
4777.52 3670
4778.18 3752
4778.83 3642
4779.48 3390
4780.13 3616
4780.79 3653
4781.44 3885
4782.09 3936
4782.74 3774
4783.40 3678
4784.05 3742
4784.70 3672
4785.35 3553
4786.01 3740
4786.66 3738
4787.31 3678
4787.96 3614
4788.62 3589
4789.27 3646
4789.92 3578
4790.58 3743
4791.23 3582
4791.88 3579
4792.53 3674
4793.19 3722
4793.84 3737
4794.49 3610
4795.15 3659
4795.80 3617
4796.45 3388
4797.11 3525
4797.76 3727
4798.41 3644
4799.07 3504
4799.72 3697
4800.37 3614
4801.03 3482
4801.68 3438
4802.34 3404
4802.99 3501
4803.64 3638
4804.30 3819
4804.95 3698
4805.61 3875
4806.26 3647
4806.91 3397
4807.57 3523
4808.22 3636
4808.88 3728
4809.53 3598
4810.18 3561
4810.84 3686
4811.49 3621
4812.15 3534
4812.80 3481
4813.46 3419
4814.11 3402
4814.77 3520
4815.42 3637
4816.07 3855
4816.73 3713
4817.38 3669
4818.04 3729
4818.69 3729
4819.35 3681
4820.00 3651
4820.66 3684
4821.31 3767
4821.97 3658
4822.62 3926
4823.28 3819
4823.93 3887
4824.59 3990
4825.24 3827
4825.90 3767
4826.56 3733
4827.21 4070
4827.87 4267
4828.52 4007
4829.18 4116
4829.83 3959
4830.49 4117
4831.14 4130
4831.80 4151
4832.46 3934
4833.11 3813
4833.77 3839
4834.42 3909
4835.08 4085
4835.74 3939
4836.39 3877
4837.05 3860
4837.70 3775
4838.36 4035
4839.02 4192
4839.67 4177
4840.33 4081
4840.99 4027
4841.64 4131
4842.30 3973
4842.96 4220
4843.61 4367
4844.27 4361
4844.92 4293
4845.58 4152
4846.24 4145
4846.90 4157
4847.55 4237
4848.21 4219
4848.87 4059
4849.52 4155
4850.18 4052
4850.84 3954
4851.49 4247
4852.15 4366
4852.81 4348
4853.47 4423
4854.12 4334
4854.78 4339
4855.44 4283
4856.09 4402
4856.75 4474
4857.41 4125
4858.07 4068
4858.72 4240
4859.38 4065
4860.04 4140
4860.70 4292
4861.36 4283
4862.01 4185
4862.67 3955
4863.33 3957
4863.99 4039
4864.64 4035
4865.30 4295
4865.96 4224
4866.62 4279
4867.28 4264
4867.94 4521
4868.59 4340
4869.25 4336
4869.91 4466
4870.57 4437
4871.23 4278
4871.89 4230
4872.54 4299
4873.20 4278
4873.86 4232
4874.52 4149
4875.18 3923
4875.84 4116
4876.50 4241
4877.16 4225
4877.81 4103
4878.47 3941
4879.13 4223
4879.79 4368
4880.45 4168
4881.11 4095
4881.77 4308
4882.43 4125
4883.09 4303
4883.75 4193
4884.41 4297
4885.06 4410
4885.72 4280
4886.38 4028
4887.04 4119
4887.70 4089
4888.36 3959
4889.02 3846
4889.68 4178
4890.34 4189
4891.00 4138
4891.66 4133
4892.32 4219
4892.98 4283
4893.64 3991
4894.30 4085
4894.96 4294
4895.62 4328
4896.28 4351
4896.94 4266
4897.60 4146
4898.26 4131
4898.92 4104
4899.58 4108
4900.24 4127
4900.90 4147
4901.56 4101
4902.22 4196
4902.88 4206
4903.54 3981
4904.21 4128
4904.87 4044
4905.53 4104
4906.19 4152
4906.85 3788
4907.51 3746
4908.17 3964
4908.83 3852
4909.49 3752
4910.15 3695
4910.81 3671
4911.48 3782
4912.14 3872
4912.80 3669
4913.46 3691
4914.12 3743
4914.78 3698
4915.44 3768
4916.11 3716
4916.77 3647
4917.43 3443
4918.09 3735
4918.75 3650
4919.41 3575
4920.07 3407
4920.74 3598
4921.40 3446
4922.06 3507
4922.72 3376
4923.38 3567
4924.05 3741
4924.71 3621
4925.37 3620
4926.03 3560
4926.69 3674
4927.36 3727
4928.02 3715
4928.68 3630
4929.34 3580
4930.01 3632
4930.67 3711
4931.33 3639
4931.99 3631
4932.66 3465
4933.32 3395
4933.98 3560
4934.64 3656
4935.31 3549
4935.97 3674
4936.63 3578
4937.30 3461
4937.96 3667
4938.62 3620
4939.28 3672
4939.95 3684
4940.61 3707
4941.27 3530
4941.94 3565
4942.60 3615
4943.26 3671
4943.93 3659
4944.59 3445
4945.25 3596
4945.92 3469
4946.58 3477
4947.24 3441
4947.91 3574
4948.57 3621
4949.23 3658
4949.90 3610
4950.56 3526
4951.23 3441
4951.89 3492
4952.55 3392
4953.22 3392
4953.88 3484
4954.55 3326
4955.21 3458
4955.87 3424
4956.54 3592
4957.20 3457
4957.87 3500
4958.53 3645
4959.20 3559
4959.86 3678
4960.52 3618
4961.19 3475
4961.85 3461
4962.52 3505
4963.18 3643
4963.85 3697
4964.51 3851
4965.18 4063
4965.84 4118
4966.51 4060
4967.17 4333
4967.84 4711
4968.50 4612
4969.17 4431
4969.83 4110
4970.50 4200
4971.16 4259
4971.83 4098
4972.49 3989
4973.16 4116
4973.82 3971
4974.49 4063
4975.15 3967
4975.82 4116
4976.48 4161
4977.15 3893
4977.82 3992
4978.48 4122
4979.15 4238
4979.81 4164
4980.48 4192
4981.14 4045
4981.81 4056
4982.48 4082
4983.14 4000
4983.81 4133
4984.47 4009
4985.14 3821
4985.81 4027
4986.47 3866
4987.14 3922
4987.81 4265
4988.47 4209
4989.14 4251
4989.80 4453
4990.47 4570
4991.14 4728
4991.80 4815
4992.47 4968
4993.14 5076
4993.80 5125
4994.47 5288
4995.14 4901
4995.80 4689
4996.47 4731
4997.14 4526
4997.80 4268
4998.47 4060
4999.14 3851
4999.81 3915
5000.47 3635
5001.14 3462
5001.81 3622
5002.47 3482
5003.14 3419
5003.81 3227
5004.48 3292
5005.14 3431
5005.81 3432
5006.48 3266
5007.15 3365
5007.81 3346
5008.48 3275
5009.15 3281
5009.82 3232
5010.49 3225
5011.15 3357
5011.82 3400
5012.49 3369
5013.16 3356
5013.83 3457
5014.49 3528
5015.16 3363
5015.83 3464
5016.50 3312
5017.17 3346
5017.83 3481
5018.50 3313
5019.17 3293
5019.84 3259
5020.51 3340
5021.18 3340
5021.84 3300
5022.51 3497
5023.18 3519
5023.85 3383
5024.52 3538
5025.19 3694
5025.86 3581
5026.53 3573
5027.19 3649
5027.86 3369
5028.53 3314
5029.20 3477
5029.87 3645
5030.54 3692
5031.21 3555
5031.88 3482
5032.55 3740
5033.22 3716
5033.89 3386
5034.56 3502
5035.23 3345
5035.89 3456
5036.56 3248
5037.23 3280
5037.90 3390
5038.57 3370
5039.24 3167
5039.91 3219
5040.58 3234
5041.25 3397
5041.92 3411
5042.59 3440
5043.26 3077
5043.93 3173
5044.60 3296
5045.27 3246
5045.94 3451
5046.61 3392
5047.28 3446
5047.95 3403
5048.62 3256
5049.29 3323
5049.96 3275
5050.63 3412
5051.31 3342
5051.98 3448
5052.65 3263
5053.32 3252
5053.99 3304
5054.66 3437
5055.33 3268
5056.00 3407
5056.67 3415
5057.34 3194
5058.01 3187
5058.68 3347
5059.35 3416
5060.03 3262
5060.70 3447
5061.37 3339
5062.04 3000
5062.71 3352
5063.38 3449
5064.05 3228
5064.72 3197
5065.40 3217
5066.07 3179
5066.74 3410
5067.41 3307
5068.08 3353
5068.75 3279
5069.43 3420
5070.10 3398
5070.77 3186
5071.44 3275
5072.11 3302
5072.79 3267
5073.46 3275
5074.13 2874
5074.80 3114
5075.47 3436
5076.15 3186
5076.82 3084
5077.49 3148
5078.16 3190
5078.83 3233
5079.51 3320
5080.18 3316
5080.85 3415
5081.52 3389
5082.20 3490
5082.87 3651
5083.54 3465
5084.22 3445
5084.89 3439
5085.56 3351
5086.23 3501
5086.91 3481
5087.58 3413
5088.25 3506
5088.93 3405
5089.60 3289
5090.27 3301
5090.94 3412
5091.62 3539
5092.29 3386
5092.96 3602
5093.64 3537
5094.31 3614
5094.98 3700
5095.66 3676
5096.33 3791
5097.00 3737
5097.68 3767
5098.35 3712
5099.03 3553
5099.70 3642
5100.37 3476
5101.05 3470
5101.72 3551
5102.39 3312
5103.07 3225
5103.74 3355
5104.42 3386
5105.09 3566
5105.77 3537
5106.44 3459
5107.11 3747
5107.79 3745
5108.46 3581
5109.14 3803
5109.81 3761
5110.49 3574
5111.16 3645
5111.83 3632
5112.51 3671
5113.18 3414
5113.86 3438
5114.53 3369
5115.21 3320
5115.88 3333
5116.56 3336
5117.23 3347
5117.91 3371
5118.58 3282
5119.26 3619
5119.93 3657
5120.61 3626
5121.28 3447
5121.96 3567
5122.63 3878
5123.31 4002
5123.98 3711
5124.66 3863
5125.33 3702
5126.01 3776
5126.69 3745
5127.36 3764
5128.04 3792
5128.71 3583
5129.39 3545
5130.06 3533
5130.74 3630
5131.42 3631
5132.09 3823
5132.77 3713
5133.44 3557
5134.12 3700
5134.79 3612
5135.47 3668
5136.15 3409
5136.82 3346
5137.50 3323
5138.18 3422
5138.85 3371
5139.53 3346
5140.20 3476
5140.88 3371
5141.56 3456
5142.23 3605
5142.91 3488
5143.59 3475
5144.26 3461
5144.94 3487
5145.62 3238
5146.29 3217
5146.97 3176
5147.65 3167
5148.33 3072
5149.00 3189
5149.68 3128
5150.36 3128
5151.03 3104
5151.71 3209
5152.39 3034
5153.06 3083
5153.74 3315
5154.42 3212
5155.10 3250
5155.77 3236
5156.45 3119
5157.13 3074
5157.81 3034
5158.48 3100
5159.16 3043
5159.84 3157
5160.52 3197
5161.20 3133
5161.87 3074
5162.55 3116
5163.23 3162
5163.91 3163
5164.58 3067
5165.26 2931
5165.94 2926
5166.62 3194
5167.30 3026
5167.98 3077
5168.65 3055
5169.33 3143
5170.01 3187
5170.69 3059
5171.37 2822
5172.05 2950
5172.72 2872
5173.40 3042
5174.08 3073
5174.76 3008
5175.44 3001
5176.12 3128
5176.80 2893
5177.48 2974
5178.15 3070
5178.83 3122
5179.51 3136
5180.19 3199
5180.87 3020
5181.55 3015
5182.23 3123
5182.91 3153
5183.59 3077
5184.27 2981
5184.95 3127
5185.63 3177
5186.30 3114
5186.98 3030
5187.66 3001
5188.34 2818
5189.02 2907
5189.70 3020
5190.38 3005
5191.06 2975
5191.74 2919
5192.42 3009
5193.10 3127
5193.78 3039
5194.46 3103
5195.14 2967
5195.82 3039
5196.50 2873
5197.18 3097
5197.86 3002
5198.54 3036
5199.22 3042
5199.90 2960
5200.58 2875
5201.26 3127
5201.94 3056
5202.62 2972
5203.31 3027
5203.99 3112
5204.67 3311
5205.35 3133
5206.03 3040
5206.71 3075
5207.39 3047
5208.07 3200
5208.75 3148
5209.43 3029
5210.11 3207
5210.79 3318
5211.48 3321
5212.16 3278
5212.84 3505
5213.52 3452
5214.20 3336
5214.88 3511
5215.56 3306
5216.24 3372
5216.93 3518
5217.61 3407
5218.29 3246
5218.97 3423
5219.65 3392
5220.33 3281
5221.02 3333
5221.70 3289
5222.38 3239
5223.06 3246
5223.74 3289
5224.42 3362
5225.11 3512
5225.79 3384
5226.47 3214
5227.15 3217
5227.83 3326
5228.52 3355
5229.20 3420
5229.88 3206
5230.56 3126
5231.25 3011
5231.93 3223
5232.61 3105
5233.29 3118
5233.98 3248
5234.66 3199
5235.34 3283
5236.02 3148
5236.71 3106
5237.39 3293
5238.07 3355
5238.76 3373
5239.44 3365
5240.12 3262
5240.80 3154
5241.49 3351
5242.17 3419
5242.85 3439
5243.54 3247
5244.22 3280
5244.90 3243
5245.59 3216
5246.27 3192
5246.95 3337
5247.64 3356
5248.32 3441
5249.00 3250
5249.69 3147
5250.37 3224
5251.05 3193
5251.74 3203
5252.42 3479
5253.11 3385
5253.79 3587
5254.47 3600
5255.16 3504
5255.84 3509
5256.53 3301
5257.21 3409
5257.89 3454
5258.58 3230
5259.26 3324
5259.95 3437
5260.63 3197
5261.32 3226
5262.00 3479
5262.68 3414
5263.37 3249
5264.05 3205
5264.74 3354
5265.42 3334
5266.11 3311
5266.79 3540
5267.48 3550
5268.16 3420
5268.85 3393
5269.53 3634
5270.22 3568
5270.90 3364
5271.59 3295
5272.27 3552
5272.96 3530
5273.64 3432
5274.33 3414
5275.01 3201
5275.70 3575
5276.38 3579
5277.07 3333
5277.75 3419
5278.44 3470
5279.12 3476
5279.81 3204
5280.49 3154
5281.18 3179
5281.87 3394
5282.55 3311
5283.24 3438
5283.92 3564
5284.61 3627
5285.30 3475
5285.98 3547
5286.67 3666
5287.35 3594
5288.04 3554
5288.73 3524
5289.41 3647
5290.10 3423
5290.78 3495
5291.47 3372
5292.16 3329
5292.84 3279
5293.53 3243
5294.22 3150
5294.90 3118
5295.59 3427
5296.28 3339
5296.96 3289
5297.65 3369
5298.34 3247
5299.02 3301
5299.71 3296
5300.40 3319
5301.08 3270
5301.77 3490
5302.46 3428
5303.14 3476
5303.83 3418
5304.52 3446
5305.21 3500
5305.89 3365
5306.58 3405
5307.27 3429
5307.96 3313
5308.64 3193
5309.33 3237
5310.02 3364
5310.71 3405
5311.39 3329
5312.08 3483
5312.77 3808
5313.46 3720
5314.14 3448
5314.83 3360
5315.52 3617
5316.21 3663
5316.89 3407
5317.58 3542
5318.27 3632
5318.96 3647
5319.65 3518
5320.34 3508
5321.02 3639
5321.71 3686
5322.40 3659
5323.09 3659
5323.78 3652
5324.47 3851
5325.15 3973
5325.84 3814
5326.53 3686
5327.22 3625
5327.91 3471
5328.60 3397
5329.29 3481
5329.97 3642
5330.66 3635
5331.35 3623
5332.04 3434
5332.73 3412
5333.42 3564
5334.11 3759
5334.80 3702
5335.49 3740
5336.18 3904
5336.87 3684
5337.55 3501
5338.24 3680
5338.93 3750
5339.62 3540
5340.31 3294
5341.00 3499
5341.69 3551
5342.38 3646
5343.07 3552
5343.76 3324
5344.45 3278
5345.14 3491
5345.83 3461
5346.52 3627
5347.21 3692
5347.90 3527
5348.59 3624
5349.28 3674
5349.97 3766
5350.66 3671
5351.35 3826
5352.04 4005
5352.73 3996
5353.42 4002
5354.11 3962
5354.80 4261
5355.49 4431
5356.18 4529
5356.87 4112
5357.56 4159
5358.25 3977
5358.94 4009
5359.64 3660
5360.33 3572
5361.02 3582
5361.71 3629
5362.40 3360
5363.09 3289
5363.78 3296
5364.47 3358
5365.16 3537
5365.85 3573
5366.55 3609
5367.24 3667
5367.93 3464
5368.62 3381
5369.31 3335
5370.00 3530
5370.69 3504
5371.38 3414
5372.08 3561
5372.77 3500
5373.46 3340
5374.15 3302
5374.84 3315
5375.53 3595
5376.23 3659
5376.92 3456
5377.61 3510
5378.30 3522
5378.99 3477
5379.69 3402
5380.38 3336
5381.07 3333
5381.76 3410
5382.45 3625
5383.15 3536
5383.84 3664
5384.53 3599
5385.22 3755
5385.92 3786
5386.61 3532
5387.30 3706
5387.99 3387
5388.69 3653
5389.38 3672
5390.07 3360
5390.76 3614
5391.46 3383
5392.15 3358
5392.84 3289
5393.54 3375
5394.23 3438
5394.92 3322
5395.61 3371
5396.31 3334
5397.00 3212
5397.69 3157
5398.39 3211
5399.08 3315
5399.77 3293
5400.47 3382
5401.16 3357
5401.85 3198
5402.55 3245
5403.24 3364
5403.93 3298
5404.63 3257
5405.32 3235
5406.02 3327
5406.71 3310
5407.40 3303
5408.10 3304
5408.79 3232
5409.48 3374
5410.18 3536
5410.87 3557
5411.57 3504
5412.26 3451
5412.95 3529
5413.65 3307
5414.34 3329
5415.04 3472
5415.73 3349
5416.43 3165
5417.12 3270
5417.82 3541
5418.51 3471
5419.20 3443
5419.90 3195
5420.59 3259
5421.29 3565
5421.98 3242
5422.68 3226
5423.37 3262
5424.07 3180
5424.76 3234
5425.46 3315
5426.15 3468
5426.85 3282
5427.54 3043
5428.24 3326
5428.93 3152
5429.63 3231
5430.32 3284
5431.02 3354
5431.71 3244
5432.41 3423
5433.10 3513
5433.80 3434
5434.50 3266
5435.19 3315
5435.89 3432
5436.58 3249
5437.28 3489
5437.97 3417
5438.67 3580
5439.37 3564
5440.06 3505
5440.76 3553
5441.45 3820
5442.15 3738
5442.85 3712
5443.54 3844
5444.24 3792
5444.93 3676
5445.63 3702
5446.33 3563
5447.02 3664
5447.72 3801
5448.42 3796
5449.11 3897
5449.81 3950
5450.51 4090
5451.20 4222
5451.90 4238
5452.60 4190
5453.29 4548
5453.99 4548
5454.69 4499
5455.38 4231
5456.08 4192
5456.78 4064
5457.47 3896
5458.17 3930
5458.87 3888
5459.57 3972
5460.26 3929
5460.96 3822
5461.66 3977
5462.35 3764
5463.05 3544
5463.75 3732
5464.45 3993
5465.14 4014
5465.84 3928
5466.54 3949
5467.24 4170
5467.93 4067
5468.63 4120
5469.33 4143
5470.03 4169
5470.73 4096
5471.42 4054
5472.12 4047
5472.82 4130
5473.52 4087
5474.22 4148
5474.91 4205
5475.61 4034
5476.31 4072
5477.01 4076
5477.71 4189
5478.40 4321
5479.10 4354
5479.80 4447
5480.50 4517
5481.20 4871
5481.90 4928
5482.60 4911
5483.29 5172
5483.99 5548
5484.69 5569
5485.39 5598
5486.09 5558
5486.79 5468
5487.49 5616
5488.19 5538
5488.89 5271
5489.58 4927
5490.28 4869
5490.98 4973
5491.68 4812
5492.38 4994
5493.08 5160
5493.78 4882
5494.48 4831
5495.18 4929
5495.88 4966
5496.58 4863
5497.28 5032
5497.98 5313
5498.68 5435
5499.38 5162
5500.08 5106
5500.78 5245
5501.48 5404
5502.18 5780
5502.88 6238
5503.58 6826
5504.28 7146
5504.98 7517
5505.68 7614
5506.38 7619
5507.08 7509
5507.78 6932
5508.48 6131
5509.18 6055
5509.88 6035
5510.58 5533
5511.28 5351
5511.98 5186
5512.68 5402
5513.38 5389
5514.08 5389
5514.78 5344
5515.48 5408
5516.18 5131
5516.88 5038
5517.58 5067
5518.28 4796
5518.99 4936
5519.69 5077
5520.39 5019
5521.09 4806
5521.79 4557
5522.49 4344
5523.19 4226
5523.89 4326
5524.59 4221
5525.30 4131
5526.00 4087
5526.70 4198
5527.40 4266
5528.10 4156
5528.80 4079
5529.50 4073
5530.21 3950
5530.91 3783
5531.61 3852
5532.31 3715
5533.01 3847
5533.72 3695
5534.42 3690
5535.12 3651
5535.82 3549
5536.52 3692
5537.23 3709
5537.93 3684
5538.63 3516
5539.33 3534
5540.03 3614
5540.74 3557
5541.44 3728
5542.14 3543
5542.84 3574
5543.55 3582
5544.25 3710
5544.95 3473
5545.65 3543
5546.36 3440
5547.06 3513
5547.76 3424
5548.47 3400
5549.17 3381
5549.87 3595
5550.57 3522
5551.28 3452
5551.98 3376
5552.68 3437
5553.39 3549
5554.09 3527
5554.79 3312
5555.50 3446
5556.20 3506
5556.90 3460
5557.61 3419
5558.31 3271
5559.01 3257
5559.72 3168
5560.42 3284
5561.12 3375
5561.83 3299
5562.53 3229
5563.23 3329
5563.94 3455
5564.64 3597
5565.35 3479
5566.05 3456
5566.75 3452
5567.46 3475
5568.16 3616
5568.87 3696
5569.57 3547
5570.27 3374
5570.98 3296
5571.68 3515
5572.39 3435
5573.09 3394
5573.80 3324
5574.50 3331
5575.21 3495
5575.91 3467
5576.61 3330
5577.32 3259
5578.02 3442
5578.73 3314
5579.43 3364
5580.14 3479
5580.84 3370
5581.55 3234
5582.25 3169
5582.96 3402
5583.66 3416
5584.37 3414
5585.07 3214
5585.78 3209
5586.48 3138
5587.19 3277
5587.89 3129
5588.60 3117
5589.30 3439
5590.01 3159
5590.72 3366
5591.42 3258
5592.13 3326
5592.83 3433
5593.54 3125
5594.24 3112
5594.95 3267
5595.66 3338
5596.36 3306
5597.07 3253
5597.77 3208
5598.48 3287
5599.18 3237
5599.89 3146
5600.60 3154
5601.30 3271
5602.01 3210
5602.72 3116
5603.42 3040
5604.13 3064
5604.83 3018
5605.54 3300
5606.25 3219
5606.95 3271
5607.66 3091
5608.37 3102
5609.07 3190
5609.78 3118
5610.49 3280
5611.19 3184
5611.90 3086
5612.61 3108
5613.31 2952
5614.02 3150
5614.73 3315
5615.44 3184
5616.14 3039
5616.85 3091
5617.56 2995
5618.26 3078
5618.97 2943
5619.68 2970
5620.39 2865
5621.09 3016
5621.80 3064
5622.51 2998
5623.22 2942
5623.92 3071
5624.63 3158
5625.34 3007
5626.05 2972
5626.75 3073
5627.46 3094
5628.17 3080
5628.88 3106
5629.59 2925
5630.29 2942
5631.00 3015
5631.71 3116
5632.42 3133
5633.13 3209
5633.83 3007
5634.54 3045
5635.25 3175
5635.96 3227
5636.67 2984
5637.38 2913
5638.08 3081
5638.79 3072
5639.50 2949
5640.21 3058
5640.92 3174
5641.63 3177
5642.34 3141
5643.05 3337
5643.75 3482
5644.46 3307
5645.17 3344
5645.88 3346
5646.59 3358
5647.30 3148
5648.01 3261
5648.72 3336
5649.43 3376
5650.14 3369
5650.85 3274
5651.55 3205
5652.26 3225
5652.97 3119
5653.68 3133
5654.39 3114
5655.10 3034
5655.81 3194
5656.52 3133
5657.23 3169
5657.94 3179
5658.65 3225
5659.36 3211
5660.07 3267
5660.78 3445
5661.49 3466
5662.20 3534
5662.91 3465
5663.62 3523
5664.33 3519
5665.04 3512
5665.75 3368
5666.46 3163
5667.17 3246
5667.88 3336
5668.59 3410
5669.30 3329
5670.01 3290
5670.72 3158
5671.43 3216
5672.14 3379
5672.85 3264
5673.57 3256
5674.28 3199
5674.99 3299
5675.70 3219
5676.41 3370
5677.12 3268
5677.83 3344
5678.54 3107
5679.25 3179
5679.96 3088
5680.68 2974
5681.39 3011
5682.10 2991
5682.81 3113
5683.52 3133
5684.23 2984
5684.94 3174
5685.65 3250
5686.37 3182
5687.08 3180
5687.79 3155
5688.50 3080
5689.21 3207
5689.92 3234
5690.64 3020
5691.35 3042
5692.06 3035
5692.77 3123
5693.48 2978
5694.20 3099
5694.91 3121
5695.62 3166
5696.33 3146
5697.04 2945
5697.76 2905
5698.47 3011
5699.18 3108
5699.89 3086
5700.61 2956
5701.32 3032
5702.03 2904
5702.74 2804
5703.46 3085
5704.17 3150
5704.88 3102
5705.59 3051
5706.31 3168
5707.02 3176
5707.73 3055
5708.45 2972
5709.16 3034
5709.87 2967
5710.58 2950
5711.30 3026
5712.01 2861
5712.72 3001
5713.44 2908
5714.15 2892
5714.86 2953
5715.58 3015
5716.29 2926
5717.00 2833
5717.72 2875
5718.43 2826
5719.14 2895
5719.86 2829
5720.57 2840
5721.28 2830
5722.00 2931
5722.71 2858
5723.43 2899
5724.14 2976
5724.85 3016
5725.57 2997
5726.28 2731
5727.00 2740
5727.71 2781
5728.42 2956
5729.14 3009
5729.85 2983
5730.57 3127
5731.28 3101
5732.00 3117
5732.71 3063
5733.42 3063
5734.14 3131
5734.85 3102
5735.57 3069
5736.28 3023
5737.00 2941
5737.71 2969
5738.43 3006
5739.14 3088
5739.86 3094
5740.57 3048
5741.29 2958
5742.00 2937
5742.72 2907
5743.43 3078
5744.15 3108
5744.86 2995
5745.58 2987
5746.29 2969
5747.01 2928
5747.72 2937
5748.44 3028
5749.15 3032
5749.87 2965
5750.58 2923
5751.30 2965
5752.02 2969
5752.73 2968
5753.45 3100
5754.16 3079
5754.88 3057
5755.59 2965
5756.31 2999
5757.03 3083
5757.74 3316
5758.46 3322
5759.17 3212
5759.89 3300
5760.61 3255
5761.32 3150
5762.04 3083
5762.76 3127
5763.47 3193
5764.19 3053
5764.90 3032
5765.62 3196
5766.34 3141
5767.05 3095
5767.77 3031
5768.49 3037
5769.20 2943
5769.92 2991
5770.64 3041
5771.35 3156
5772.07 3151
5772.79 3014
5773.51 3155
5774.22 3162
5774.94 3004
5775.66 2984
5776.37 3038
5777.09 3000
5777.81 2986
5778.53 3024
5779.24 3010
5779.96 3100
5780.68 3300
5781.39 3286
5782.11 3285
5782.83 3133
5783.55 3059
5784.26 3126
5784.98 3251
5785.70 3295
5786.42 3320
5787.14 3268
5787.85 3330
5788.57 3464
5789.29 3261
5790.01 3262
5790.73 3241
5791.44 3408
5792.16 3528
5792.88 3486
5793.60 3492
5794.32 3557
5795.03 3535
5795.75 3487
5796.47 3577
5797.19 3852
5797.91 3705
5798.63 3743
5799.35 3527
5800.06 3649
5800.78 3722
5801.50 3995
5802.22 4010
5802.94 4135
5803.66 4520
5804.38 4680
5805.10 4661
5805.81 4628
5806.53 4616
5807.25 4550
5807.97 4604
5808.69 4347
5809.41 4220
5810.13 3928
5810.85 4198
5811.57 4210
5812.29 4285
5813.01 4039
5813.73 3966
5814.45 4076
5815.17 4153
5815.88 4202
5816.60 4330
5817.32 4328
5818.04 4478
5818.76 4608
5819.48 4964
5820.20 5485
5820.92 5675
5821.64 6057
5822.36 6362
5823.08 6366
5823.80 6220
5824.52 5903
5825.24 5638
5825.96 5281
5826.68 5128
5827.40 4948
5828.12 4963
5828.84 4513
5829.57 4398
5830.29 4544
5831.01 4463
5831.73 4522
5832.45 4334
5833.17 4416
5833.89 4368
5834.61 4307
5835.33 4140
5836.05 4333
5836.77 4387
5837.49 4394
5838.21 4019
5838.94 3970
5839.66 4129
5840.38 4013
5841.10 3832
5841.82 3901
5842.54 4012
5843.26 3969
5843.98 3752
5844.70 3843
5845.43 3816
5846.15 3853
5846.87 3996
5847.59 3761
5848.31 3717
5849.03 3836
5849.76 3656
5850.48 3453
5851.20 3550
5851.92 3479
5852.64 3469
5853.36 3587
5854.09 3552
5854.81 3636
5855.53 3551
5856.25 3459
5856.97 3598
5857.70 3425
5858.42 3507
5859.14 3335
5859.86 3454
5860.59 3446
5861.31 3406
5862.03 3617
5862.75 3614
5863.48 3525
5864.20 3483
5864.92 3507
5865.64 3411
5866.37 3474
5867.09 3339
5867.81 3291
5868.54 3170
5869.26 3306
5869.98 3432
5870.70 3436
5871.43 3315
5872.15 3350
5872.87 3413
5873.60 3417
5874.32 3456
5875.04 3490
5875.77 3466
5876.49 3353
5877.21 3284
5877.94 3283
5878.66 3456
5879.38 3332
5880.11 3185
5880.83 3333
5881.55 3219
5882.28 3433
5883.00 3392
5883.73 3533
5884.45 3512
5885.17 3444
5885.90 3318
5886.62 3376
5887.34 3543
5888.07 3397
5888.79 3296
5889.52 3478
5890.24 3451
5890.97 3596
5891.69 3470
5892.41 3452
5893.14 3446
5893.86 3434
5894.59 3382
5895.31 3462
5896.04 3436
5896.76 3358
5897.49 3243
5898.21 3304
5898.93 3366
5899.66 3394
5900.38 3277
5901.11 3293
5901.83 3334
5902.56 3337
5903.28 3208
5904.01 3377
5904.73 3400
5905.46 3630
5906.18 3520
5906.91 3428
5907.64 3423
5908.36 3415
5909.09 3604
5909.81 3470
5910.54 3538
5911.26 3481
5911.99 3396
5912.71 3523
5913.44 3535
5914.16 3571
5914.89 3603
5915.62 3527
5916.34 3596
5917.07 3531
5917.79 3451
5918.52 3531
5919.25 3606
5919.97 3563
5920.70 3511
5921.42 3615
5922.15 3660
5922.88 3599
5923.60 3657
5924.33 3650
5925.05 3551
5925.78 3665
5926.51 3679
5927.23 3657
5927.96 3572
5928.69 3662
5929.41 3638
5930.14 3684
5930.87 3762
5931.59 3741
5932.32 3637
5933.05 3784
5933.77 3800
5934.50 3798
5935.23 3798
5935.95 3805
5936.68 3786
5937.41 3873
5938.14 3949
5938.86 4079
5939.59 4004
5940.32 3988
5941.04 4125
5941.77 4090
5942.50 4077
5943.23 4094
5943.95 4155
5944.68 3918
5945.41 3893
5946.14 4190
5946.87 4179
5947.59 4309
5948.32 4218
5949.05 4251
5949.78 4234
5950.50 4374
5951.23 4498
5951.96 4278
5952.69 4502
5953.42 4693
5954.14 5166
5954.87 5139
5955.60 4967
5956.33 5313
5957.06 5270
5957.79 5445
5958.51 5468
5959.24 5390
5959.97 5136
5960.70 5026
5961.43 5102
5962.16 5016
5962.88 5235
5963.61 5054
5964.34 5158
5965.07 5223
5965.80 5330
5966.53 5287
5967.26 5642
5967.99 5652
5968.72 5913
5969.44 6259
5970.17 6303
5970.90 6540
5971.63 7137
5972.36 7190
5973.09 7320
5973.82 6899
5974.55 6644
5975.28 6299
5976.01 6048
5976.74 6052
5977.47 6105
5978.20 5944
5978.93 5962
5979.66 5841
5980.39 5849
5981.12 5990
5981.85 5950
5982.58 5773
5983.31 5911
5984.04 5878
5984.77 5998
5985.50 6040
5986.23 6140
5986.96 6231
5987.69 6159
5988.42 5975
5989.15 6052
5989.88 6058
5990.61 5674
5991.34 5794
5992.07 5672
5992.80 6080
5993.53 5931
5994.26 5909
5994.99 6005
5995.72 5906
5996.45 5835
5997.18 5782
5997.91 5706
5998.64 5745
5999.37 6016
6000.11 5943
6000.84 5899
6001.57 5674
6002.30 5484
6003.03 5504
6003.76 5704
6004.49 5819
6005.22 5620
6005.95 5573
6006.69 5534
6007.42 5750
6008.15 5756
6008.88 5809
6009.61 5949
6010.34 5902
6011.07 5977
6011.81 6138
6012.54 6833
6013.27 7159
6014.00 7222
6014.73 7566
6015.46 8049
6016.20 8227
6016.93 8262
6017.66 8146
6018.39 8190
6019.12 7929
6019.86 7609
6020.59 7446
6021.32 6973
6022.05 6592
6022.79 6302
6023.52 6293
6024.25 5790
6024.98 5394
6025.72 5379
6026.45 5512
6027.18 5340
6027.91 5192
6028.65 5258
6029.38 5140
6030.11 5152
6030.84 5224
6031.58 5028
6032.31 5039
6033.04 5115
6033.78 5211
6034.51 5246
6035.24 4995
6035.98 4871
6036.71 4964
6037.44 5084
6038.17 4911
6038.91 5064
6039.64 4998
6040.37 5043
6041.11 5297
6041.84 5171
6042.58 5028
6043.31 5212
6044.04 5231
6044.78 5282
6045.51 5102
6046.24 5466
6046.98 5390
6047.71 5245
6048.44 5226
6049.18 5292
6049.91 5280
6050.65 5401
6051.38 5304
6052.11 5308
6052.85 5363
6053.58 5509
6054.32 5421
6055.05 5560
6055.79 5577
6056.52 5498
6057.25 5649
6057.99 5799
6058.72 5522
6059.46 5574
6060.19 5379
6060.93 5196
6061.66 5311
6062.40 5218
6063.13 5130
6063.87 5091
6064.60 5173
6065.34 5229
6066.07 5188
6066.81 5421
6067.54 5307
6068.28 5248
6069.01 5131
6069.75 5101
6070.48 4988
6071.22 5051
6071.95 4924
6072.69 5064
6073.42 5014
6074.16 4981
6074.89 4748
6075.63 4903
6076.36 4930
6077.10 4788
6077.84 4673
6078.57 4719
6079.31 4844
6080.04 4772
6080.78 4682
6081.51 4637
6082.25 4653
6082.99 4834
6083.72 4721
6084.46 4640
6085.20 4753
6085.93 4797
6086.67 4726
6087.40 4679
6088.14 4929
6088.88 5027
6089.61 4712
6090.35 4761
6091.09 4649
6091.82 4631
6092.56 4557
6093.30 4603
6094.03 4747
6094.77 4628
6095.51 4795
6096.24 4768
6096.98 4812
6097.72 4958
6098.45 4946
6099.19 4885
6099.93 5002
6100.66 5004
6101.40 4657
6102.14 4804
6102.87 4729
6103.61 4775
6104.35 4678
6105.09 4617
6105.82 4637
6106.56 4629
6107.30 4758
6108.04 4407
6108.77 4527
6109.51 4662
6110.25 4622
6110.99 4713
6111.72 4549
6112.46 4671
6113.20 4611
6113.94 4738
6114.68 4762
6115.41 4720
6116.15 4887
6116.89 4687
6117.63 4667
6118.37 4623
6119.10 4390
6119.84 4380
6120.58 4745
6121.32 4738
6122.06 4779
6122.80 4888
6123.53 4738
6124.27 4968
6125.01 5167
6125.75 5121
6126.49 5124
6127.23 5200
6127.97 5174
6128.70 5169
6129.44 5080
6130.18 5054
6130.92 5020
6131.66 5136
6132.40 5087
6133.14 5203
6133.88 5145
6134.62 5169
6135.35 5325
6136.09 5289
6136.83 5165
6137.57 5239
6138.31 5312
6139.05 5347
6139.79 5335
6140.53 5475
6141.27 5632
6142.01 5720
6142.75 5522
6143.49 5575
6144.23 5387
6144.97 5319
6145.71 5347
6146.45 5524
6147.19 5639
6147.93 5656
6148.67 5537
6149.41 5766
6150.15 5815
6150.89 5755
6151.63 5772
6152.37 5785
6153.11 5750
6153.85 5845
6154.59 5897
6155.33 5999
6156.07 6084
6156.81 5971
6157.55 6078
6158.29 6003
6159.03 6181
6159.77 6232
6160.51 6134
6161.25 6428
6161.99 6356
6162.73 6330
6163.47 6339
6164.22 6468
6164.96 6407
6165.70 6727
6166.44 6855
6167.18 6936
6167.92 7203
6168.66 7511
6169.40 7475
6170.14 7692
6170.89 8364
6171.63 8227
6172.37 8300
6173.11 8630
6173.85 8900
6174.59 8653
6175.33 8293
6176.08 8159
6176.82 8155
6177.56 8214
6178.30 8263
6179.04 7886
6179.78 7724
6180.53 7783
6181.27 7986
6182.01 7894
6182.75 7819
6183.49 8023
6184.24 8000
6184.98 8027
6185.72 8445
6186.46 8473
6187.20 8335
6187.95 8704
6188.69 8641
6189.43 8786
6190.17 8590
6190.92 8912
6191.66 8722
6192.40 8977
6193.14 8950
6193.89 8988
6194.63 9189
6195.37 9146
6196.12 9340
6196.86 9656
6197.60 9810
6198.34 10145
6199.09 10158
6199.83 10298
6200.57 10363
6201.32 10521
6202.06 10635
6202.80 10298
6203.55 10391
6204.29 10314
6205.03 10262
6205.78 10341
6206.52 10239
6207.26 10644
6208.01 11170
6208.75 11858
6209.49 13315
6210.24 15364
6210.98 17909
6211.72 21042
6212.47 24098
6213.21 26878
6213.96 29295
6214.70 30015
6215.44 29736
6216.19 28994
6216.93 27379
6217.68 25164
6218.42 22445
6219.16 19638
6219.91 17059
6220.65 14943
6221.40 13216
6222.14 12263
6222.89 11222
6223.63 10775
6224.37 10573
6225.12 10333
6225.86 10549
6226.61 10614
6227.35 11498
6228.10 12177
6228.84 12945
6229.59 13100
6230.33 12977
6231.08 13211
6231.82 12856
6232.57 12188
6233.31 11703
6234.06 10627
6234.80 9856
6235.55 9230
6236.29 8555
6237.04 8317
6237.78 8069
6238.53 7737
6239.27 7552
6240.02 7533
6240.76 7627
6241.51 7749
6242.26 7606
6243.00 7644
6243.75 7934
6244.49 8150
6245.24 8089
6245.98 7974
6246.73 8282
6247.48 8441
6248.22 8211
6248.97 8000
6249.71 8291
6250.46 8532
6251.21 8346
6251.95 8730
6252.70 9112
6253.44 9213
6254.19 9206
6254.94 8950
6255.68 9134
6256.43 8864
6257.18 8681
6257.92 8246
6258.67 8093
6259.42 8086
6260.16 8454
6260.91 8333
6261.66 8156
6262.40 8120
6263.15 8178
6263.90 8095
6264.64 8251
6265.39 8193
6266.14 7784
6266.88 7688
6267.63 7666
6268.38 7521
6269.13 7330
6269.87 7207
6270.62 7272
6271.37 7129
6272.11 7116
6272.86 7189
6273.61 6992
6274.36 6906
6275.10 7208
6275.85 7141
6276.60 7076
6277.35 7005
6278.10 6526
6278.84 6783
6279.59 6636
6280.34 6657
6281.09 6724
6281.83 6747
6282.58 6479
6283.33 6367
6284.08 6164
6284.83 6132
6285.57 6223
6286.32 6082
6287.07 6244
6287.82 5963
6288.57 5958
6289.32 6197
6290.06 6206
6290.81 6141
6291.56 6330
6292.31 6358
6293.06 6321
6293.81 6627
6294.56 6380
6295.30 6411
6296.05 5982
6296.80 5979
6297.55 5938
6298.30 6012
6299.05 5755
6299.80 5544
6300.55 5463
6301.30 5490
6302.05 5467
6302.79 5419
6303.54 5587
6304.29 5414
6305.04 5531
6305.79 5530
6306.54 5509
6307.29 5469
6308.04 5408
6308.79 5382
6309.54 5366
6310.29 5438
6311.04 5515
6311.79 5349
6312.54 5518
6313.29 5524
6314.04 5467
6314.79 5480
6315.54 5496
6316.29 5559
6317.04 5728
6317.79 5847
6318.54 5765
6319.29 5530
6320.04 5377
6320.79 5482
6321.54 5294
6322.29 5315
6323.04 5215
6323.79 5170
6324.54 5098
6325.29 5257
6326.04 5039
6326.79 4803
6327.54 4900
6328.29 4891
6329.04 4775
6329.79 4726
6330.55 4720
6331.30 4892
6332.05 4942
6332.80 4856
6333.55 4877
6334.30 4613
6335.05 4730
6335.80 4745
6336.55 4815
6337.30 4683
6338.06 4623
6338.81 4576
6339.56 4536
6340.31 4639
6341.06 4622
6341.81 4626
6342.56 4456
6343.32 4676
6344.07 4517
6344.82 4394
6345.57 4577
6346.32 4609
6347.07 4647
6347.83 4478
6348.58 4456
6349.33 4596
6350.08 4642
6350.83 4469
6351.59 4489
6352.34 4483
6353.09 4746
6353.84 4773
6354.60 4764
6355.35 4629
6356.10 4801
6356.85 4879
6357.61 4885
6358.36 5140
6359.11 4962
6359.86 5150
6360.62 4907
6361.37 4987
6362.12 4804
6362.87 4766
6363.63 4821
6364.38 4649
6365.13 4586
6365.88 4477
6366.64 4654
6367.39 4724
6368.14 4605
6368.90 4664
6369.65 4678
6370.40 4738
6371.16 4538
6371.91 4417
6372.66 4657
6373.42 4600
6374.17 4801
6374.92 4680
6375.68 4615
6376.43 4331
6377.18 4324
6377.94 4432
6378.69 4429
6379.45 4308
6380.20 4064
6380.95 4251
6381.71 4265
6382.46 4448
6383.21 4344
6383.97 4268
6384.72 4358
6385.48 4542
6386.23 4491
6386.98 4370
6387.74 4444
6388.49 4321
6389.25 4525
6390.00 4327
6390.76 4322
6391.51 4245
6392.27 4243
6393.02 4275
6393.77 4409
6394.53 4391
6395.28 4477
6396.04 4252
6396.79 4180
6397.55 4016
6398.30 4226
6399.06 4334
6399.81 4287
6400.57 4310
6401.32 4281
6402.08 4046
6402.83 4218
6403.59 4170
6404.34 4199
6405.10 4251
6405.85 4010
6406.61 4243
6407.36 4243
6408.12 4261
6408.88 4150
6409.63 4371
6410.39 4250
6411.14 4152
6411.90 4190
6412.65 4365
6413.41 4386
6414.16 4143
6414.92 4300
6415.68 4380
6416.43 4215
6417.19 4335
6417.94 4447
6418.70 4329
6419.46 4481
6420.21 4098
6420.97 4052
6421.73 4009
6422.48 4304
6423.24 4421
6423.99 4521
6424.75 4532
6425.51 4524
6426.26 4634
6427.02 4583
6427.78 4624
6428.53 4803
6429.29 4785
6430.05 4872
6430.80 4797
6431.56 4742
6432.32 4584
6433.07 4457
6433.83 4351
6434.59 4286
6435.34 4210
6436.10 4457
6436.86 4336
6437.62 4289
6438.37 4251
6439.13 4142
6439.89 4283
6440.65 4235
6441.40 4098
6442.16 4219
6442.92 4437
6443.68 4275
6444.43 4420
6445.19 4435
6445.95 4377
6446.71 4362
6447.46 4229
6448.22 4246
6448.98 4223
6449.74 4314
6450.49 4179
6451.25 4294
6452.01 4108
6452.77 4141
6453.53 4138
6454.29 3967
6455.04 4135
6455.80 4322
6456.56 4321
6457.32 4157
6458.08 4108
6458.84 4195
6459.59 4289
6460.35 4302
6461.11 4340
6461.87 4345
6462.63 4333
6463.39 4561
6464.15 4498
6464.90 4319
6465.66 4337
6466.42 4476
6467.18 4538
6467.94 4562
6468.70 4625
6469.46 4575
6470.22 4592
6470.98 4468
6471.73 4555
6472.49 4610
6473.25 4677
6474.01 4674
6474.77 4604
6475.53 4726
6476.29 4772
6477.05 4531
6477.81 4610
6478.57 4721
6479.33 4726
6480.09 4765
6480.85 4748
6481.61 4756
6482.37 4950
6483.13 4959
6483.89 4805
6484.65 5089
6485.41 4958
6486.17 4999
6486.93 4993
6487.69 5007
6488.45 5060
6489.21 5081
6489.97 5194
6490.73 5089
6491.49 5198
6492.25 5360
6493.01 5398
6493.77 5457
6494.53 5521
6495.29 5466
6496.05 5488
6496.81 5494
6497.57 5682
6498.33 5893
6499.10 5861
6499.86 5956
6500.62 6075
6501.38 6274
6502.14 5931
6502.90 6018
6503.66 6077
6504.42 6154
6505.18 6228
6505.94 6082
6506.71 6377
6507.47 6099
6508.23 6187
6508.99 6214
6509.75 6117
6510.51 6323
6511.27 6255
6512.04 6337
6512.80 6542
6513.56 6546
6514.32 6694
6515.08 6618
6515.84 6601
6516.61 6675
6517.37 6613
6518.13 6637
6518.89 6517
6519.65 6547
6520.42 6434
6521.18 6692
6521.94 6755
6522.70 6699
6523.46 6584
6524.23 6845
6524.99 7222
6525.75 7564
6526.51 7600
6527.28 7969
6528.04 8483
6528.80 8840
6529.56 8939
6530.33 9413
6531.09 9547
6531.85 9970
6532.61 9934
6533.38 9687
6534.14 9626
6534.90 9298
6535.67 8778
6536.43 8767
6537.19 8616
6537.95 8647
6538.72 9348
6539.48 10211
6540.24 10888
6541.01 11363
6541.77 11800
6542.53 12030
6543.30 12036
6544.06 11589
6544.82 10966
6545.59 10258
6546.35 9312
6547.11 8585
6547.88 7794
6548.64 7343
6549.41 7169
6550.17 6837
6550.93 6695
6551.70 6559
6552.46 6226
6553.22 6241
6553.99 6277
6554.75 6314
6555.52 6158
6556.28 6366
6557.05 6194
6557.81 6172
6558.57 6463
6559.34 6443
6560.10 6388
6560.87 6431
6561.63 6428
6562.40 6410
6563.16 6451
6563.92 6551
6564.69 6384
6565.45 6568
6566.22 6732
6566.98 6694
6567.75 6888
6568.51 6909
6569.28 7092
6570.04 7038
6570.81 7185
6571.57 7158
6572.34 7229
6573.10 7077
6573.87 6991
6574.63 7042
6575.40 6860
6576.16 6693
6576.93 6927
6577.69 7191
6578.46 7112
6579.23 7323
6579.99 7434
6580.76 7478
6581.52 7609
6582.29 7613
6583.05 7789
6583.82 7927
6584.59 8096
6585.35 8173
6586.12 8328
6586.88 8156
6587.65 8013
6588.41 7905
6589.18 7867
6589.95 7832
6590.71 7664
6591.48 7604
6592.25 7597
6593.01 7447
6593.78 7856
6594.54 7890
6595.31 8297
6596.08 8847
6596.84 9081
6597.61 9056
6598.38 9513
6599.14 9628
6599.91 9721
6600.68 9463
6601.44 9020
6602.21 8730
6602.98 8556
6603.74 8226
6604.51 7911
6605.28 7598
6606.05 7317
6606.81 7051
6607.58 7077
6608.35 6968
6609.11 6964
6609.88 6805
6610.65 6811
6611.42 6954
6612.18 7252
6612.95 7336
6613.72 7226
6614.49 7315
6615.25 7474
6616.02 7624
6616.79 7614
6617.56 7530
6618.32 7149
6619.09 6862
6619.86 6971
6620.63 6729
6621.40 6735
6622.16 6669
6622.93 6749
6623.70 6799
6624.47 6628
6625.24 6718
6626.00 6733
6626.77 6759
6627.54 6819
6628.31 6918
6629.08 6682
6629.85 6532
6630.61 6535
6631.38 6429
6632.15 6410
6632.92 6419
6633.69 6329
6634.46 6295
6635.23 6559
6635.99 6747
6636.76 6834
6637.53 7281
6638.30 7492
6639.07 7981
6639.84 8047
6640.61 8192
6641.38 8267
6642.15 7979
6642.92 7560
6643.68 7350
6644.45 7165
6645.22 7287
6645.99 6943
6646.76 6582
6647.53 6551
6648.30 6238
6649.07 6101
6649.84 6420
6650.61 6144
6651.38 6185
6652.15 6280
6652.92 6325
6653.69 6344
6654.46 6282
6655.23 6187
6656.00 6261
6656.77 6334
6657.54 6345
6658.31 6476
6659.08 6158
6659.85 6411
6660.62 6137
6661.39 5929
6662.16 6028
6662.93 5872
6663.70 5887
6664.47 6015
6665.24 6103
6666.01 5941
6666.78 6165
6667.55 6319
6668.32 6482
6669.09 6519
6669.86 6650
6670.64 6710
6671.41 6942
6672.18 6883
6672.95 6510
6673.72 6458
6674.49 6315
6675.26 6265
6676.03 6120
6676.80 6154
6677.57 5953
6678.35 5864
6679.12 6010
6679.89 6065
6680.66 5622
6681.43 5556
6682.20 5651
6682.97 5768
6683.75 5781
6684.52 5475
6685.29 5640
6686.06 5631
6686.83 5636
6687.60 6036
6688.38 6089
6689.15 6078
6689.92 6113
6690.69 6076
6691.46 6155
6692.24 6034
6693.01 5999
6693.78 5947
6694.55 5758
6695.32 5516
6696.10 5535
6696.87 5556
6697.64 5518
6698.41 5344
6699.19 5382
6699.96 5230
6700.73 5189
6701.50 5109
6702.28 4959
6703.05 4976
6703.82 4990
6704.59 5124
6705.37 4971
6706.14 5062
6706.91 4971
6707.69 5124
6708.46 5169
6709.23 5067
6710.00 5071
6710.78 5033
6711.55 4839
6712.32 4874
6713.10 4953
6713.87 4875
6714.64 4916
6715.42 4875
6716.19 5076
6716.96 4945
6717.74 4871
6718.51 5193
6719.28 4939
6720.06 4772
6720.83 4888
6721.61 4764
6722.38 4752
6723.15 4851
6723.93 4931
6724.70 4823
6725.47 4649
6726.25 4642
6727.02 4640
6727.80 4716
6728.57 4670
6729.35 4561
6730.12 4568
6730.89 4647
6731.67 4627
6732.44 4803
6733.22 4857
6733.99 4661
6734.77 4754
6735.54 4664
6736.31 4694
6737.09 4711
6737.86 4604
6738.64 4805
6739.41 4607
6740.19 4716
6740.96 4725
6741.74 4658
6742.51 4870
6743.29 4666
6744.06 4732
6744.84 4751
6745.61 4781
6746.39 4708
6747.16 4675
6747.94 4600
6748.71 4783
6749.49 4752
6750.26 4717
6751.04 4700
6751.82 4759
6752.59 4937
6753.37 4917
6754.14 5096
6754.92 5119
6755.69 5197
6756.47 5245
6757.25 5253
6758.02 5219
6758.80 5100
6759.57 5003
6760.35 5005
6761.12 4844
6761.90 4549
6762.68 4565
6763.45 4518
6764.23 4469
6765.01 4488
6765.78 4445
6766.56 4521
6767.33 4469
6768.11 4548
6768.89 4545
6769.66 4415
6770.44 4426
6771.22 4431
6771.99 4609
6772.77 4528
6773.55 4512
6774.32 4366
6775.10 4473
6775.88 4578
6776.65 4541
6777.43 4521
6778.21 4348
6778.99 4405
6779.76 4282
6780.54 4189
6781.32 4335
6782.09 4347
6782.87 4312
6783.65 4564
6784.43 4465
6785.20 4510
6785.98 4503
6786.76 4332
6787.54 4363
6788.31 4441
6789.09 4341
6789.87 4473
6790.65 4395
6791.42 4434
6792.20 4260
6792.98 4397
6793.76 4286
6794.54 4389
6795.31 4301
6796.09 4380
6796.87 4357
6797.65 4193
6798.43 4185
6799.20 4168
6799.98 4257
6800.76 4312
6801.54 4482
6802.32 4182
6803.10 4208
6803.87 4440
6804.65 4251
6805.43 4196
6806.21 4481
6806.99 4320
6807.77 4385
6808.55 4468
6809.32 4411
6810.10 4605
6810.88 4471
6811.66 4268
6812.44 4285
6813.22 4397
6814.00 4452
6814.78 4350
6815.56 4419
6816.34 4491
6817.11 4278
6817.89 4310
6818.67 4440
6819.45 4295
6820.23 4419
6821.01 4412
6821.79 4326
6822.57 4336
6823.35 4183
6824.13 4177
6824.91 4349
6825.69 4257
6826.47 4248
6827.25 4279
6828.03 4199
6828.81 4185
6829.59 4293
6830.37 4382
6831.15 4264
6831.93 4295
6832.71 4413
6833.49 4348
6834.27 4266
6835.05 4258
6835.83 4272
6836.61 4110
6837.39 4254
6838.17 4299
6838.95 4230
6839.73 4235
6840.51 4211
6841.29 4325
6842.07 4360
6842.85 4443
6843.63 4120
6844.42 4161
6845.20 4267
6845.98 4261
6846.76 4311
6847.54 4314
6848.32 4387
6849.10 4209
6849.88 4265
6850.66 4419
6851.44 4526
6852.23 4706
6853.01 4951
6853.79 5439
6854.57 5940
6855.35 6169
6856.13 6432
6856.91 6900
6857.70 6864
6858.48 6624
6859.26 6467
6860.04 6082
6860.82 5650
6861.60 5408
6862.39 5092
6863.17 4903
6863.95 4846
6864.73 4844
6865.51 4621
6866.30 4575
6867.08 4742
6867.86 4826
6868.64 4933
6869.42 5200
6870.21 5362
6870.99 5366
6871.77 5469
6872.55 5631
6873.34 5611
6874.12 5322
6874.90 5478
6875.68 5193
6876.47 5333
6877.25 5343
6878.03 4925
6878.81 4979
6879.60 4717
6880.38 4839
6881.16 4788
6881.95 4651
6882.73 4857
6883.51 5208
6884.29 5297
6885.08 5203
6885.86 5143
6886.64 5443
6887.43 5516
6888.21 5603
6888.99 5592
6889.78 5681
6890.56 5723
6891.34 5963
6892.13 6296
6892.91 6287
6893.69 6238
6894.48 6462
6895.26 6306
6896.05 6248
6896.83 6226
6897.61 5914
6898.40 5870
6899.18 5775
6899.97 5725
6900.75 5964
6901.53 5834
6902.32 5737
6903.10 5720
6903.89 5926
6904.67 6168
6905.45 6187
6906.24 6321
6907.02 6589
6907.81 6581
6908.59 6670
6909.38 6933
6910.16 6621
6910.95 6533
6911.73 6663
6912.51 6313
6913.30 6065
6914.08 5968
6914.87 5876
6915.65 5889
6916.44 5830
6917.22 5664
6918.01 5725
6918.79 5832
6919.58 5993
6920.36 5960
6921.15 6164
6921.93 6135
6922.72 5757
6923.50 6080
6924.29 6079
6925.08 5980
6925.86 6258
6926.65 6135
6927.43 6295
6928.22 6240
6929.00 5976
6929.79 6093
6930.57 5893
6931.36 6141
6932.15 6145
6932.93 6148
6933.72 6253
6934.50 6214
6935.29 6275
6936.08 6365
6936.86 6312
6937.65 6454
6938.43 6403
6939.22 6333
6940.01 6635
6940.79 6497
6941.58 6215
6942.37 6443
6943.15 6452
6943.94 6867
6944.72 6850
6945.51 6891
6946.30 6863
6947.08 7376
6947.87 7466
6948.66 7194
6949.44 7311
6950.23 7882
6951.02 7984
6951.80 7858
6952.59 8207
6953.38 8482
6954.17 8384
6954.95 8153
6955.74 8301
6956.53 8177
6957.31 7809
6958.10 7906
6958.89 8131
6959.68 8201
6960.46 7852
6961.25 8204
6962.04 8333
6962.83 8374
6963.61 8144
6964.40 8279
6965.19 8308
6965.98 8345
6966.76 8400
6967.55 8547
6968.34 8352
6969.13 8416
6969.92 8479
6970.70 8502
6971.49 8682
6972.28 8865
6973.07 9043
6973.86 9266
6974.64 9089
6975.43 8916
6976.22 9318
6977.01 9358
6977.80 9159
6978.59 9278
6979.37 9245
6980.16 9235
6980.95 9314
6981.74 9393
6982.53 9428
6983.32 9433
6984.11 9702
6984.90 10044
6985.68 10537
6986.47 11275
6987.26 11980
6988.05 13792
6988.84 15461
6989.63 17084
6990.42 18685
6991.21 19660
6992.00 20257
6992.79 20088
6993.57 19641
6994.36 18347
6995.15 16333
6995.94 15332
6996.73 14046
6997.52 12968
6998.31 12176
6999.10 11826
6999.89 11639
7000.68 12035
7001.47 12898
7002.26 13954
7003.05 15746
7003.84 17531
7004.63 19143
7005.42 20704
7006.21 21309
7007.00 21109
7007.79 20180
7008.58 18558
7009.37 16940
7010.16 15068
7010.95 13150
7011.74 11744
7012.53 10869
7013.32 9880
7014.11 9002
7014.90 8613
7015.69 8347
7016.48 8424
7017.27 8459
7018.06 8574
7018.85 8699
7019.65 8764
7020.44 9104
7021.23 9299
7022.02 8937
7022.81 8842
7023.60 8528
7024.39 8426
7025.18 8031
7025.97 7536
7026.76 7516
7027.56 7240
7028.35 7178
7029.14 7356
7029.93 7443
7030.72 7503
7031.51 7663
7032.30 7724
7033.09 7726
7033.89 7514
7034.68 7377
7035.47 7592
7036.26 7495
7037.05 7127
7037.84 6804
7038.64 6835
7039.43 7120
7040.22 6894
7041.01 6912
7041.80 6976
7042.60 7184
7043.39 7278
7044.18 7213
7044.97 7349
7045.76 7468
7046.56 7574
7047.35 7569
7048.14 7579
7048.93 7550
7049.73 7174
7050.52 7459
7051.31 7569
7052.10 7474
7052.90 8039
7053.69 8046
7054.48 8121
7055.27 8625
7056.07 8947
7056.86 9012
7057.65 8778
7058.45 8533
7059.24 8116
7060.03 7548
7060.83 7366
7061.62 6847
7062.41 6739
7063.20 6884
7064.00 6817
7064.79 6604
7065.58 6622
7066.38 6615
7067.17 6842
7067.96 6666
7068.76 6656
7069.55 6819
7070.35 6814
7071.14 6693
7071.93 6494
7072.73 6498
7073.52 6436
7074.31 6310
7075.11 6205
7075.90 6422
7076.70 6277
7077.49 6304
7078.28 6349
7079.08 6396
7079.87 6308
7080.67 6325
7081.46 5894
7082.25 5801
7083.05 5720
7083.84 5782
7084.64 5741
7085.43 5904
7086.23 5923
7087.02 5668
7087.82 5687
7088.61 5576
7089.41 5474
7090.20 5417
7090.99 5427
7091.79 5720
7092.58 5695
7093.38 5863
7094.17 5782
7094.97 5836
7095.76 5566
7096.56 5470
7097.35 5349
7098.15 5200
7098.94 5349
7099.74 5321
7100.54 4954
7101.33 4878
7102.13 4715
7102.92 4603
7103.72 4737
7104.51 4681
7105.31 4825
7106.10 4902
7106.90 4884
7107.70 4667
7108.49 4623
7109.29 4567
7110.08 4659
7110.88 4524
7111.67 4312
7112.47 4549
7113.27 4590
7114.06 4409
7114.86 4473
7115.65 4229
7116.45 4542
7117.25 4312
7118.04 4392
7118.84 4249
7119.64 4585
7120.43 4486
7121.23 4355
7122.03 4345
7122.82 4501
7123.62 4330
7124.41 4345
7125.21 4442
7126.01 4367
7126.81 4186
7127.60 4450
7128.40 4418
7129.20 4312
7129.99 4134
7130.79 4335
7131.59 4225
7132.38 4183
7133.18 4198
7133.98 4275
7134.78 4319
7135.57 4310
7136.37 4248
7137.17 4208
7137.96 4097
7138.76 4285
7139.56 4274
7140.36 4215
7141.15 4073
7141.95 4020
7142.75 3980
7143.55 4007
7144.35 4082
7145.14 4137
7145.94 4156
7146.74 4072
7147.54 4126
7148.33 4176
7149.13 4212
7149.93 4084
7150.73 4164
7151.53 4223
7152.33 4183
7153.12 4053
7153.92 3969
7154.72 3792
7155.52 3683
7156.32 3734
7157.12 3762
7157.91 3717
7158.71 3735
7159.51 3895
7160.31 3810
7161.11 3788
7161.91 3977
7162.71 3831
7163.50 3738
7164.30 3774
7165.10 3748
7165.90 3662
7166.70 3645
7167.50 3641
7168.30 3571
7169.10 3521
7169.90 3484
7170.70 3565
7171.50 3669
7172.29 3500
7173.09 3431
7173.89 3439
7174.69 3506
7175.49 3507
7176.29 3560
7177.09 3539
7177.89 3590
7178.69 3397
7179.49 3330
7180.29 3344
7181.09 3446
7181.89 3339
7182.69 3401
7183.49 3362
7184.29 3330
7185.09 3424
7185.89 3491
7186.69 3548
7187.49 3410
7188.29 3325
7189.09 3303
7189.89 3457
7190.69 3492
7191.49 3504
7192.29 3490
7193.09 3385
7193.89 3244
7194.69 3270
7195.49 3183
7196.29 3167
7197.10 3202
7197.90 3182
7198.70 3150
7199.50 3112
7200.30 3041
7201.10 3154
7201.90 3058
7202.70 3062
7203.50 2909
7204.30 3122
7205.11 3211
7205.91 3162
7206.71 3092
7207.51 3038
7208.31 2974
7209.11 3119
7209.91 3120
7210.71 3181
7211.52 2993
7212.32 2891
7213.12 2977
7213.92 2943
7214.72 2960
7215.52 2931
7216.33 2871
7217.13 2919
7217.93 2905
7218.73 2930
7219.53 3139
7220.34 3001
7221.14 3024
7221.94 3085
7222.74 3111
7223.54 3089
7224.35 3014
7225.15 3016
7225.95 3062
7226.75 2895
7227.56 3062
7228.36 3000
7229.16 3085
7229.96 3044
7230.77 3001
7231.57 3009
7232.37 3072
7233.17 3024
7233.98 2878
7234.78 3028
7235.58 3065
7236.38 3043
7237.19 2986
7237.99 3075
7238.79 2980
7239.60 2928
7240.40 2992
7241.20 3087
7242.01 3011
7242.81 2801
7243.61 2810
7244.42 3014
7245.22 2943
7246.02 2931
7246.83 2918
7247.63 2903
7248.43 2873
7249.24 2844
7250.04 2898
7250.84 2804
7251.65 2840
7252.45 2727
7253.26 2821
7254.06 2859
7254.86 2785
7255.67 2744
7256.47 2819
7257.28 2808
7258.08 2797
7258.88 2873
7259.69 2973
7260.49 3023
7261.30 2954
7262.10 2793
7262.90 2807
7263.71 2878
7264.51 2924
7265.32 2970
7266.12 2743
7266.93 2826
7267.73 2804
7268.54 2741
7269.34 2768
7270.15 3011
7270.95 2877
7271.76 2781
7272.56 2854
7273.37 2855
7274.17 2811
7274.98 2810
7275.78 2815
7276.59 2780
7277.39 2849
7278.20 2984
7279.00 2941
7279.81 2953
7280.61 2901
7281.42 2890
7282.22 2918
7283.03 3049
7283.83 3045
7284.64 3025
7285.45 3026
7286.25 2946
7287.06 3041
7287.86 3150
7288.67 3034
7289.47 3055
7290.28 3055
7291.09 3097
7291.89 3234
7292.70 3235
7293.50 3069
7294.31 3275
7295.12 3101
7295.92 3091
7296.73 3073
7297.53 3006
7298.34 3150
7299.15 3106
7299.95 3009
7300.76 3074
7301.57 3094
7302.37 2999
7303.18 2995
7303.99 3002
7304.79 3132
7305.60 3148
7306.41 3155
7307.21 3184
7308.02 3220
7308.83 3227
7309.63 3151
7310.44 3124
7311.25 3215
7312.06 3168
7312.86 3262
7313.67 3284
7314.48 3385
7315.28 3403
7316.09 3280
7316.90 3423
7317.71 3501
7318.51 3513
7319.32 3267
7320.13 3365
7320.94 3597
7321.74 3570
7322.55 3795
7323.36 3900
7324.17 4208
7324.97 4070
7325.78 4123
7326.59 4004
7327.40 4092
7328.21 3836
7329.01 3775
7329.82 3751
7330.63 3697
7331.44 3503
7332.25 3553
7333.06 3646
7333.86 3580
7334.67 3627
7335.48 3475
7336.29 3536
7337.10 3476
7337.91 3614
7338.71 3747
7339.52 3687
7340.33 3501
7341.14 3533
7341.95 3542
7342.76 3509
7343.57 3529
7344.38 3528
7345.18 3421
7345.99 3446
7346.80 3411
7347.61 3410
7348.42 3427
7349.23 3455
7350.04 3350
7350.85 3256
7351.66 3509
7352.47 3294
7353.28 3183
7354.09 3184
7354.89 3232
7355.70 3315
7356.51 3298
7357.32 3310
7358.13 3331
7358.94 3303
7359.75 3292
7360.56 3163
7361.37 3254
7362.18 3245
7362.99 3219
7363.80 3346
7364.61 3401
7365.42 3343
7366.23 3305
7367.04 3427
7367.85 3348
7368.66 3301
7369.47 3189
7370.28 3310
7371.09 3422
7371.90 3264
7372.71 3270
7373.52 3454
7374.33 3375
7375.15 3430
7375.96 3304
7376.77 3293
7377.58 3342
7378.39 3375
7379.20 3380
7380.01 3316
7380.82 3506
7381.63 3453
7382.44 3533
7383.25 3437
7384.06 3337
7384.88 3412
7385.69 3624
7386.50 3583
7387.31 3468
7388.12 3504
7388.93 3565
7389.74 3479
7390.55 3595
7391.37 3653
7392.18 3744
7392.99 3739
7393.80 3768
7394.61 3717
7395.42 3555
7396.24 3733
7397.05 3882
7397.86 3839
7398.67 3926
7399.48 4215
7400.30 4125
7401.11 4308
7401.92 4638
7402.73 4884
7403.54 5023
7404.36 5348
7405.17 5796
7405.98 6145
7406.79 6232
7407.60 6199
7408.42 6039
7409.23 5932
7410.04 5621
7410.85 5233
7411.67 4968
7412.48 4631
7413.29 4499
7414.11 4453
7414.92 4307
7415.73 4208
7416.54 4196
7417.36 4272
7418.17 4352
7418.98 4225
7419.80 4154
7420.61 4310
7421.42 4319
7422.23 4238
7423.05 4052
7423.86 4191
7424.67 4091
7425.49 3978
7426.30 3944
7427.11 3801
7427.93 3849
7428.74 3760
7429.56 3828
7430.37 3945
7431.18 3846
7432.00 3875
7432.81 3825
7433.62 4042
7434.44 4061
7435.25 4151
7436.07 4157
7436.88 4079
7437.69 3929
7438.51 4143
7439.32 4007
7440.14 3920
7440.95 3924
7441.76 4037
7442.58 4052
7443.39 3960
7444.21 4066
7445.02 4063
7445.84 4138
7446.65 4181
7447.46 4267
7448.28 4202
7449.09 4478
7449.91 4851
7450.72 5057
7451.54 5125
7452.35 5418
7453.17 5783
7453.98 6086
7454.80 6019
7455.61 5897
7456.43 5673
7457.24 5437
7458.06 5161
7458.87 4693
7459.69 4769
7460.50 4678
7461.32 4473
7462.13 4373
7462.95 4144
7463.77 4339
7464.58 4228
7465.40 4299
7466.21 4215
7467.03 4146
7467.84 4163
7468.66 4115
7469.47 4362
7470.29 4501
7471.11 4381
7471.92 4377
7472.74 4560
7473.55 4733
7474.37 4723
7475.19 4743
7476.00 4825
7476.82 4823
7477.63 5093
7478.45 5203
7479.27 5330
7480.08 5120
7480.90 5153
7481.72 5039
7482.53 4703
7483.35 4600
7484.17 4542
7484.98 4320
7485.80 4137
7486.62 4140
7487.43 4114
7488.25 4020
7489.07 3964
7489.88 3950
7490.70 3952
7491.52 4094
7492.33 4104
7493.15 3944
7493.97 3851
7494.78 3722
7495.60 3730
7496.42 3823
7497.24 3695
7498.05 3619
7498.87 3694
7499.69 3478
7500.51 3424
7501.32 3608
7502.14 3816
7502.96 3725
7503.78 3635
7504.59 3654
7505.41 3685
7506.23 3661
7507.05 3705
7507.86 3735
7508.68 3733
7509.50 3833
7510.32 3706
7511.14 3647
7511.95 3667
7512.77 3740
7513.59 3626
7514.41 3693
7515.23 3765
7516.05 3628
7516.86 3587
7517.68 3771
7518.50 3795
7519.32 3747
7520.14 3858
7520.96 3881
7521.78 3845
7522.59 3778
7523.41 3740
7524.23 3608
7525.05 3697
7525.87 3740
7526.69 3801
7527.51 3660
7528.33 3775
7529.14 3891
7529.96 3906
7530.78 3973
7531.60 4016
7532.42 3751
7533.24 3920
7534.06 3987
7534.88 3944
7535.70 3998
7536.52 3862
7537.34 3985
7538.16 3899
7538.98 3950
7539.80 3927
7540.62 4036
7541.44 3914
7542.25 4161
7543.07 4008
7543.89 3987
7544.71 4095
7545.53 4252
7546.35 4226
7547.17 4458
7547.99 4495
7548.81 4646
7549.63 4971
7550.45 4870
7551.27 5008
7552.09 4973
7552.92 4913
7553.74 4751
7554.56 4746
7555.38 4515
7556.20 4177
7557.02 4063
7557.84 3805
7558.66 3936
7559.48 3807
7560.30 3940
7561.12 3922
7561.94 3683
7562.76 3778
7563.58 3761
7564.40 3915
7565.23 3852
7566.05 3933
7566.87 3886
7567.69 3932
7568.51 3904
7569.33 3883
7570.15 3960
7570.97 3976
7571.79 3922
7572.62 3707
7573.44 3817
7574.26 4031
7575.08 4067
7575.90 4065
7576.72 4128
7577.55 4068
7578.37 4161
7579.19 3969
7580.01 4139
7580.83 4092
7581.65 4017
7582.48 3965
7583.30 3663
7584.12 3609
7584.94 3543
7585.76 3592
7586.59 3392
7587.41 3447
7588.23 3643
7589.05 3597
7589.88 3390
7590.70 3582
7591.52 3742
7592.34 3794
7593.16 3702
7593.99 3587
7594.81 3590
7595.63 3673
7596.46 3720
7597.28 3698
7598.10 3846
7598.92 3627
7599.75 3548
7600.57 3510
7601.39 3650
7602.22 3500
7603.04 3646
7603.86 3715
7604.68 3783
7605.51 3846
7606.33 3819
7607.15 3756
7607.98 3739
7608.80 3896
7609.62 4030
7610.45 4220
7611.27 4259
7612.09 4167
7612.92 4063
7613.74 4051
7614.57 3846
7615.39 3729
7616.21 3504
7617.04 3711
7617.86 3695
7618.68 3836
7619.51 3923
7620.33 3885
7621.16 3869
7621.98 4035
7622.80 4241
7623.63 4180
7624.45 4205
7625.28 4131
7626.10 3839
7626.93 3852
7627.75 3844
7628.57 3771
7629.40 3844
7630.22 3681
7631.05 3499
7631.87 3636
7632.70 3654
7633.52 3608
7634.35 3852
7635.17 3840
7636.00 3966
7636.82 3988
7637.65 4036
7638.47 4205
7639.30 4126
7640.12 4051
7640.95 3944
7641.77 3884
7642.60 3741
7643.42 3654
7644.25 3544
7645.07 3415
7645.90 3297
7646.72 3222
7647.55 3271
7648.37 3169
7649.20 3336
7650.02 3184
7650.85 3314
7651.68 3338
7652.50 3280
7653.33 3347
7654.15 3403
7654.98 3239
7655.81 3124
7656.63 3067
7657.46 3106
7658.28 3151
7659.11 3032
7659.94 3005
7660.76 2991
7661.59 2931
7662.41 3044
7663.24 2915
7664.07 2768
7664.89 2892
7665.72 2893
7666.55 2887
7667.37 2851
7668.20 2870
7669.03 2856
7669.85 2931
7670.68 2806
7671.51 2846
7672.33 2843
7673.16 2795
7673.99 2854
7674.81 2846
7675.64 2873
7676.47 2840
7677.29 2682
7678.12 2835
7678.95 2746
7679.78 2783
7680.60 2784
7681.43 2743
7682.26 2715
7683.08 2816
7683.91 2872
7684.74 2709
7685.57 2490
7686.39 2609
7687.22 2620
7688.05 2837
7688.88 2727
7689.70 2675
7690.53 2625
7691.36 2776
7692.19 2812
7693.02 2841
7693.84 2775
7694.67 2832
7695.50 2756
7696.33 2708
7697.16 2698
7697.98 2747
7698.81 2721
7699.64 2655
7700.47 2721
7701.30 2764
7702.13 2709
7702.95 2801
7703.78 2821
7704.61 2781
7705.44 2840
7706.27 2846
7707.10 2822
7707.93 2815
7708.75 2762
7709.58 2821
7710.41 2842
7711.24 2748
7712.07 2605
7712.90 2748
7713.73 2544
7714.56 2685
7715.39 2609
7716.22 2498
7717.04 2577
7717.87 2540
7718.70 2586
7719.53 2665
7720.36 2693
7721.19 2687
7722.02 2721
7722.85 2615
7723.68 2638
7724.51 2577
7725.34 2638
7726.17 2581
7727.00 2803
7727.83 2715
7728.66 2520
7729.49 2591
7730.32 2496
7731.15 2600
7731.98 2663
7732.81 2582
7733.64 2600
7734.47 2687
7735.30 2726
7736.13 2580
7736.96 2589
7737.79 2486
7738.62 2551
7739.45 2554
7740.28 2451
7741.11 2556
7741.94 2533
7742.77 2498
7743.60 2437
7744.43 2582
7745.26 2428
7746.09 2436
7746.93 2522
7747.76 2496
7748.59 2472
7749.42 2573
7750.25 2636
7751.08 2753
7751.91 2801
7752.74 2962
7753.57 2940
7754.40 3018
7755.24 2914
7756.07 2910
7756.90 2853
7757.73 2798
7758.56 2802
7759.39 2643
7760.22 2590
7761.06 2598
7761.89 2479
7762.72 2669
7763.55 2665
7764.38 2580
7765.21 2600
7766.05 2563
7766.88 2529
7767.71 2592
7768.54 2594
7769.37 2682
7770.21 2813
7771.04 2666
7771.87 2722
7772.70 2552
7773.53 2526
7774.37 2484
7775.20 2593
7776.03 2529
7776.86 2344
7777.70 2404
7778.53 2522
7779.36 2525
7780.19 2504
7781.03 2499
7781.86 2531
7782.69 2788
7783.52 2655
7784.36 2588
7785.19 2577
7786.02 2637
7786.86 2628
7787.69 2639
7788.52 2555
7789.36 2687
7790.19 2633
7791.02 2664
7791.85 2521
7792.69 2566
7793.52 2629
7794.35 2745
7795.19 2827
7796.02 2634
7796.86 2586
7797.69 2609
7798.52 2613
7799.36 2761
7800.19 2791
7801.02 2588
7801.86 2679
7802.69 2773
7803.52 2772
7804.36 2727
7805.19 2711
7806.03 2713
7806.86 2746
7807.69 2678
7808.53 2742
7809.36 2670
7810.20 2763
7811.03 2812
7811.87 2825
7812.70 2794
7813.53 2757
7814.37 2776
7815.20 2860
7816.04 2999
7816.87 2922
7817.71 2821
7818.54 2807
7819.38 2939
7820.21 2989
7821.05 2676
7821.88 2614
7822.72 2842
7823.55 2902
7824.39 2948
7825.22 2982
7826.06 2885
7826.89 2854
7827.73 2814
7828.56 2961
7829.40 2862
7830.23 3048
7831.07 3187
7831.90 3210
7832.74 3268
7833.57 3404
7834.41 3199
7835.24 3185
7836.08 3275
7836.91 3180
7837.75 3265
7838.59 3055
7839.42 3075
7840.26 3216
7841.09 3113
7841.93 3153
7842.77 3279
7843.60 3266
7844.44 3225
7845.27 3241
7846.11 3175
7846.95 3299
7847.78 3165
7848.62 3147
7849.45 3215
7850.29 3144
7851.13 3196
7851.96 2984
7852.80 3156
7853.64 3119
7854.47 2990
7855.31 2952
7856.15 3060
7856.98 3009
7857.82 3112
7858.66 3104
7859.49 3123
7860.33 3083
7861.17 3010
7862.00 3032
7862.84 3221
7863.68 3395
7864.52 3362
7865.35 3316
7866.19 3398
7867.03 3351
7867.86 3370
7868.70 3228
7869.54 3269
7870.38 3283
7871.21 3252
7872.05 3170
7872.89 3145
7873.73 2999
7874.56 3070
7875.40 3134
7876.24 3192
7877.08 3228
7877.92 3135
7878.75 3103
7879.59 3384
7880.43 3616
7881.27 3308
7882.10 3514
7882.94 3828
7883.78 3761
7884.62 3729
7885.46 3707
7886.30 3755
7887.13 3631
7887.97 3522
7888.81 3395
7889.65 3318
7890.49 3338
7891.33 3318
7892.16 3286
7893.00 3359
7893.84 3315
7894.68 3363
7895.52 3302
7896.36 3392
7897.20 3437
7898.04 3409
7898.88 3501
7899.71 3443
7900.55 3402
7901.39 3400
7902.23 3210
7903.07 3421
7903.91 3365
7904.75 3330
7905.59 3364
7906.43 3379
7907.27 3360
7908.11 3398
7908.95 3353
7909.79 3268
7910.62 3215
7911.46 3116
7912.30 3167
7913.14 3132
7913.98 3131
7914.82 3004
7915.66 2933
7916.50 3077
7917.34 2955
7918.18 3021
7919.02 3152
7919.86 3040
7920.70 3002
7921.54 3000
7922.38 3130
7923.22 3148
7924.06 3176
7924.90 3143
7925.74 3095
7926.58 3053
7927.43 3079
7928.27 2879
7929.11 2789
7929.95 2793
7930.79 2842
7931.63 2766
7932.47 2767
7933.31 2711
7934.15 2710
7934.99 2777
7935.83 2914
7936.67 2868
7937.51 2716
7938.36 2744
7939.20 2822
7940.04 2758
7940.88 2791
7941.72 2719
7942.56 2672
7943.40 2719
7944.24 2638
7945.09 2721
7945.93 2819
7946.77 2798
7947.61 2786
7948.45 2668
7949.29 2715
7950.13 2730
7950.98 2649
7951.82 2549
7952.66 2631
7953.50 2753
7954.34 2775
7955.19 2845
7956.03 2799
7956.87 2732
7957.71 2768
7958.55 2745
7959.40 2747
7960.24 2743
7961.08 2873
7961.92 2768
7962.76 2733
7963.61 2808
7964.45 2825
7965.29 2638
7966.13 2633
7966.98 2698
7967.82 2742
7968.66 2963
7969.50 2880
7970.35 2809
7971.19 2880
7972.03 2866
7972.88 3061
7973.72 3036
7974.56 3046
7975.40 3055
7976.25 2913
7977.09 2954
7977.93 2890
7978.78 2811
7979.62 2811
7980.46 2646
7981.31 2649
7982.15 2707
7982.99 2793
7983.84 2834
7984.68 2799
7985.52 2882
7986.37 2832
7987.21 2721
7988.06 2708
7988.90 2653
7989.74 2691
7990.59 2702
7991.43 2672
7992.27 2574
7993.12 2494
7993.96 2547
7994.81 2551
7995.65 2670
7996.49 2656
7997.34 2547
7998.18 2486
7999.03 2470
7999.87 2541
8000.72 2496
8001.56 2541
8002.40 2485
8003.25 2445
8004.09 2379
8004.94 2488
8005.78 2568
8006.63 2538
8007.47 2451
8008.32 2497
8009.16 2636
8010.01 2638
8010.85 2547
8011.70 2348
8012.54 2288
8013.39 2366
8014.23 2302
8015.08 2437
8015.92 2417
8016.77 2387
8017.61 2311
8018.46 2455
8019.30 2407
8020.15 2408
8020.99 2333
8021.84 2401
8022.68 2378
8023.53 2361
8024.38 2370
8025.22 2365
8026.07 2434
8026.91 2262
8027.76 2273
8028.60 2299
8029.45 2296
8030.30 2339
8031.14 2212
8031.99 2181
8032.83 2231
8033.68 2299
8034.53 2411
8035.37 2245
8036.22 2319
8037.06 2338
8037.91 2369
8038.76 2338
8039.60 2298
8040.45 2350
8041.30 2336
8042.14 2438
8042.99 2444
8043.84 2343
8044.68 2225
8045.53 2455
8046.38 2380
8047.22 2435
8048.07 2394
8048.92 2432
8049.76 2309
8050.61 2181
8051.46 2398
8052.30 2350
8053.15 2327
8054.00 2223
8054.85 2276
8055.69 2354
8056.54 2292
8057.39 2290
8058.24 2283
8059.08 2466
8059.93 2337
8060.78 2243
8061.63 2282
8062.47 2168
8063.32 2125
8064.17 2170
8065.02 2315
8065.86 2241
8066.71 2270
8067.56 2264
8068.41 2186
8069.26 2196
8070.10 2171
8070.95 2243
8071.80 2276
8072.65 2322
8073.50 2091
8074.34 2188
8075.19 2151
8076.04 2182
8076.89 2196
8077.74 2146
8078.59 2221
8079.43 2168
8080.28 2293
8081.13 2262
8081.98 2159
8082.83 2189
8083.68 2269
8084.53 2114
8085.37 2238
8086.22 2170
8087.07 2047
8087.92 2043
8088.77 2102
8089.62 2163
8090.47 2137
8091.32 2137
8092.17 2071
8093.02 2031
8093.87 2116
8094.71 2144
8095.56 2206
8096.41 2239
8097.26 2092
8098.11 2167
8098.96 2099
8099.81 2105
8100.66 2264
8101.51 2111
8102.36 2171
8103.21 2101
8104.06 2168
8104.91 2191
8105.76 2093
8106.61 2071
8107.46 2206
8108.31 2221
8109.16 2180
8110.01 2211
8110.86 2245
8111.71 2154
8112.56 2194
8113.41 2253
8114.26 2183
8115.11 2190
8115.96 2125
8116.81 2128
8117.66 2120
8118.51 2119
8119.36 2224
8120.21 2250
8121.06 2237
8121.92 2223
8122.77 2236
8123.62 2239
8124.47 2159
8125.32 2313
8126.17 2282
8127.02 2251
8127.87 2274
8128.72 2336
8129.57 2303
8130.43 2171
8131.28 2103
8132.13 2177
8132.98 2256
8133.83 2256
8134.68 2273
8135.53 2367
8136.38 2196
8137.24 2147
8138.09 2298
8138.94 2315
8139.79 2331
8140.64 2285
8141.49 2380
8142.35 2329
8143.20 2359
8144.05 2335
8144.90 2301
8145.75 2281
8146.61 2446
8147.46 2475
8148.31 2362
8149.16 2387
8150.01 2432
8150.87 2351
8151.72 2446
8152.57 2431
8153.42 2459
8154.28 2389
8155.13 2437
8155.98 2363
8156.83 2484
8157.69 2552
8158.54 2570
8159.39 2595
8160.24 2666
8161.10 2757
8161.95 2727
8162.80 2734
8163.66 2704
8164.51 2634
8165.36 2623
8166.21 2516
8167.07 2644
8167.92 2535
8168.77 2509
8169.63 2496
8170.48 2468
8171.33 2505
8172.19 2508
8173.04 2584
8173.89 2553
8174.75 2465
8175.60 2371
8176.46 2473
8177.31 2304
8178.16 2347
8179.02 2226
8179.87 2259
8180.72 2332
8181.58 2315
8182.43 2457
8183.29 2344
8184.14 2194
8184.99 2233
8185.85 2312
8186.70 2288
8187.56 2264
8188.41 2208
8189.26 2347
8190.12 2223
8190.97 2165
8191.83 2252
8192.68 2270
8193.54 2326
8194.39 2304
8195.25 2259
8196.10 2197
8196.95 2221
8197.81 2172
8198.66 2167
8199.52 2135
8200.37 2220
8201.23 2226
8202.08 2273
8202.94 2138
8203.79 2056
8204.65 2102
8205.50 2194
8206.36 2316
8207.21 2253
8208.07 2062
8208.92 2122
8209.78 2141
8210.64 2143
8211.49 2168
8212.35 2154
8213.20 2205
8214.06 2292
8214.91 2320
8215.77 2274
8216.62 2233
8217.48 2219
8218.34 2106
8219.19 2248
8220.05 2192
8220.90 2195
8221.76 2063
8222.61 2181
8223.47 2285
8224.33 2243
8225.18 2330
8226.04 2421
8226.90 2620
8227.75 2536
8228.61 2401
8229.46 2583
8230.32 2673
8231.18 2591
8232.03 2488
8232.89 2370
8233.75 2361
8234.60 2441
8235.46 2326
8236.32 2159
8237.17 2317
8238.03 2294
8238.89 2250
8239.74 2232
8240.60 2266
8241.46 2271
8242.32 2127
8243.17 2243
8244.03 2355
8244.89 2294
8245.74 2203
8246.60 2210
8247.46 2195
8248.32 2224
8249.17 2229
8250.03 2214
8250.89 2205
8251.75 2190
8252.60 2223
8253.46 2248
8254.32 2285
8255.18 2306
8256.03 2359
8256.89 2256
8257.75 2302
8258.61 2353
8259.47 2242
8260.32 2250
8261.18 2265
8262.04 2169
8262.90 2126
8263.76 2215
8264.61 2260
8265.47 2232
8266.33 2148
8267.19 2170
8268.05 2143
8268.91 2118
8269.76 2208
8270.62 2220
8271.48 2158
8272.34 2124
8273.20 2162
8274.06 2107
8274.92 2154
8275.77 2098
8276.63 2144
8277.49 2199
8278.35 2153
8279.21 2176
8280.07 2206
8280.93 2350
8281.79 2259
8282.65 2220
8283.51 2194
8284.36 2199
8285.22 2173
8286.08 2283
8286.94 2349
8287.80 2245
8288.66 2244
8289.52 2327
8290.38 2341
8291.24 2382
8292.10 2358
8292.96 2324
8293.82 2285
8294.68 2259
8295.54 2355
8296.40 2428
8297.26 2412
8298.12 2377
8298.98 2458
8299.84 2494
8300.70 2445
8301.56 2383
8302.42 2412
8303.28 2395
8304.14 2297
8305.00 2343
8305.86 2471
8306.72 2353
8307.58 2349
8308.44 2371
8309.30 2222
8310.16 2300
8311.02 2311
8311.88 2407
8312.74 2298
8313.60 2302
8314.46 2225
8315.33 2291
8316.19 2341
8317.05 2251
8317.91 2260
8318.77 2181
8319.63 2187
8320.49 2399
8321.35 2316
8322.21 2350
8323.08 2431
8323.94 2445
8324.80 2490
8325.66 2362
8326.52 2365
8327.38 2318
8328.24 2447
8329.10 2333
8329.97 2423
8330.83 2429
8331.69 2322
8332.55 2249
8333.41 2275
8334.28 2366
8335.14 2350
8336.00 2202
8336.86 2288
8337.72 2477
8338.58 2225
8339.45 2306
8340.31 2383
8341.17 2514
8342.03 2385
8342.90 2438
8343.76 2321
8344.62 2237
8345.48 2342
8346.35 2280
8347.21 2422
8348.07 2376
8348.93 2404
8349.80 2452
8350.66 2398
8351.52 2370
8352.38 2275
8353.25 2486
8354.11 2361
8354.97 2412
8355.83 2502
8356.70 2506
8357.56 2479
8358.42 2412
8359.29 2521
8360.15 2410
8361.01 2458
8361.88 2514
8362.74 2485
8363.60 2464
8364.47 2538
8365.33 2581
8366.19 2492
8367.06 2604
8367.92 2489
8368.78 2521
8369.65 2652
8370.51 2593
8371.38 2584
8372.24 2602
8373.10 2640
8373.97 2629
8374.83 2612
8375.69 2663
8376.56 2759
8377.42 2666
8378.29 2674
8379.15 2780
8380.01 2736
8380.88 2709
8381.74 2736
8382.61 2647
8383.47 2814
8384.34 2821
8385.20 2762
8386.07 2896
8386.93 2723
8387.79 2750
8388.66 2821
8389.52 2903
8390.39 3016
8391.25 3093
8392.12 2949
8392.98 2992
8393.85 2950
8394.71 2919
8395.58 2917
8396.44 2937
8397.31 2954
8398.17 2947
8399.04 2994
8399.90 2994
8400.77 3070
8401.63 3037
8402.50 3047
8403.36 3115
8404.23 3056
8405.10 3288
8405.96 3129
8406.83 3021
8407.69 3059
8408.56 3074
8409.42 3108
8410.29 3189
8411.15 3277
8412.02 3375
8412.89 3362
8413.75 3321
8414.62 3358
8415.48 3361
8416.35 3351
8417.22 3441
8418.08 3401
8418.95 3434
8419.82 3591
8420.68 3726
8421.55 3595
8422.41 3567
8423.28 3578
8424.15 3620
8425.01 3634
8425.88 3620
8426.75 3677
8427.61 3653
8428.48 3803
8429.35 3870
8430.21 3927
8431.08 3930
8431.95 3872
8432.81 3848
8433.68 3941
8434.55 4113
8435.41 4160
8436.28 4219
8437.15 4170
8438.02 4164
8438.88 4247
8439.75 4134
8440.62 4309
8441.49 4231
8442.35 4442
8443.22 4575
8444.09 4674
8444.96 4779
8445.82 4851
8446.69 5060
8447.56 5019
8448.43 5283
8449.29 5166
8450.16 5262
8451.03 5374
8451.90 5174
8452.77 5076
8453.63 5158
8454.50 5250
8455.37 5193
8456.24 5163
8457.11 5356
8457.97 5820
8458.84 6618
8459.71 8020
8460.58 9593
8461.45 11091
8462.32 12800
8463.18 13646
8464.05 13729
8464.92 13500
8465.79 12327
8466.66 11015
8467.53 9686
8468.40 8308
8469.26 7232
8470.13 6374
8471.00 5690
8471.87 5467
8472.74 4989
8473.61 4636
8474.48 4405
8475.35 4381
8476.22 4343
8477.09 4339
8477.95 4243
8478.82 4230
8479.69 4052
8480.56 4138
8481.43 3996
8482.30 4024
8483.17 4020
8484.04 3951
8484.91 3767
8485.78 3851
8486.65 3716
8487.52 3803
8488.39 3831
8489.26 3906
8490.13 3977
8491.00 4121
8491.87 4094
8492.74 4176
8493.61 4101
8494.48 4062
8495.35 4174
8496.22 4129
8497.09 4065
8497.96 4159
8498.83 4094
8499.70 4218
8500.57 4151
8501.44 4316
8502.31 4205
8503.18 4372
8504.05 4240
8504.92 4207
8505.79 4033
8506.66 3825
8507.53 3883
8508.41 3784
8509.28 3630
8510.15 3680
8511.02 3713
8511.89 3834
8512.76 3800
8513.63 3853
8514.50 3960
8515.37 3855
8516.24 3877
8517.12 3852
8517.99 3897
8518.86 4002
8519.73 4022
8520.60 4070
8521.47 4131
8522.34 4144
8523.22 4184
8524.09 4213
8524.96 4180
8525.83 4236
8526.70 4400
8527.57 4282
8528.45 4378
8529.32 4334
8530.19 4267
8531.06 4311
8531.93 4361
8532.81 4193
8533.68 4312
8534.55 4324
8535.42 4339
8536.29 4313
8537.17 4309
8538.04 4296
8538.91 4293
8539.78 4210
8540.66 4237
8541.53 4342
8542.40 4336
8543.27 4165
8544.15 4180
8545.02 4195
8545.89 4128
8546.76 4071
8547.64 4001
8548.51 3970
8549.38 3762
8550.26 3729
8551.13 3885
8552.00 3786
8552.87 3730
8553.75 3626
8554.62 3607
8555.49 3899
8556.37 3871
8557.24 4087
8558.11 4205
8558.99 4336
8559.86 4672
8560.73 4852
8561.61 4864
8562.48 4656
8563.36 4682
8564.23 4552
8565.10 4272
8565.98 4073
8566.85 4034
8567.72 3798
8568.60 3572
8569.47 3576
8570.35 3559
8571.22 3580
8572.09 3493
8572.97 3482
8573.84 3437
8574.72 3349
8575.59 3428
8576.46 3404
8577.34 3476
8578.21 3360
8579.09 3376
8579.96 3365
8580.84 3337
8581.71 3129
8582.59 3116
8583.46 3221
8584.34 3137
8585.21 3199
8586.08 3328
8586.96 3165
8587.83 3138
8588.71 3185
8589.58 3293
8590.46 3244
8591.33 3214
8592.21 3310
8593.08 3246
8593.96 3145
8594.83 3141
8595.71 3139
8596.59 3385
8597.46 3224
8598.34 3142
8599.21 3254
8600.09 3180
8600.96 3280
8601.84 3228
8602.71 3275
8603.59 3325
8604.46 3255
8605.34 3381
8606.22 3352
8607.09 3346
8607.97 3395
8608.84 3362
8609.72 3272
8610.60 3348
8611.47 3425
8612.35 3412
8613.22 3447
8614.10 3474
8614.98 3564
8615.85 3649
8616.73 3703
8617.61 3669
8618.48 3791
8619.36 3635
8620.24 3519
8621.11 3567
8621.99 3403
8622.87 3437
8623.74 3550
8624.62 3529
8625.50 3501
8626.37 3344
8627.25 3502
8628.13 3384
8629.00 3481
8629.88 3399
8630.76 3416
8631.63 3424
8632.51 3480
8633.39 3495
8634.27 3565
8635.14 3544
8636.02 3538
8636.90 3572
8637.77 3525
8638.65 3595
8639.53 3670
8640.41 3647
8641.28 3631
8642.16 3609
8643.04 3703
8643.92 3529
8644.80 3625
8645.67 3723
8646.55 3693
8647.43 3671
8648.31 3763
8649.19 3806
8650.06 3846
8650.94 3880
8651.82 3914
8652.70 4124
8653.58 4217
8654.45 4166
8655.33 4265
8656.21 4199
8657.09 4213
8657.97 4258
8658.85 4138
8659.72 4216
8660.60 4287
8661.48 4320
8662.36 4103
8663.24 4216
8664.12 4117
8665.00 4210
8665.88 4348
8666.75 4401
8667.63 4416
8668.51 4359
8669.39 4300
8670.27 4285
8671.15 4337
8672.03 4389
8672.91 4493
8673.79 4552
8674.67 4547
8675.55 4573
8676.42 4767
8677.30 4962
8678.18 5277
8679.06 5252
8679.94 5404
8680.82 5633
8681.70 5612
8682.58 5625
8683.46 5597
8684.34 5536
8685.22 5473
8686.10 5281
8686.98 5228
8687.86 5318
8688.74 5024
8689.62 4991
8690.50 4865
8691.38 4917
8692.26 5072
8693.14 5334
8694.02 5808
8694.90 6318
8695.78 7085
8696.66 8013
8697.54 9261
8698.42 10428
8699.30 11207
8700.18 11244
8701.07 10875
8701.95 10346
8702.83 9589
8703.71 8507
8704.59 7607
8705.47 6819
8706.35 5949
8707.23 5339
8708.11 4962
8708.99 4621
8709.87 4374
8710.75 4085
8711.64 4031
8712.52 3921
8713.40 3866
8714.28 3877
8715.16 3691
8716.04 3753
8716.92 3809
8717.81 3613
8718.69 3582
8719.57 3496
8720.45 3449
8721.33 3350
8722.21 3307
8723.10 3282
8723.98 3409
8724.86 3418
8725.74 3370
8726.62 3333
8727.50 3556
8728.39 3492
8729.27 3537
8730.15 3435
8731.03 3206
8731.91 3293
8732.80 3430
8733.68 3312
8734.56 3382
8735.44 3333
8736.33 3343
8737.21 3347
8738.09 3339
8738.97 3280
8739.86 3271
8740.74 3438
8741.62 3268
8742.50 3211
8743.39 3205
8744.27 3157
8745.15 3019
8746.04 2919
8746.92 3086
8747.80 3066
8748.68 2911
8749.57 2981
8750.45 3172
8751.33 2981
8752.22 3022
8753.10 2975
8753.98 3107
8754.87 3168
8755.75 3034
8756.63 3094
8757.52 3134
8758.40 3083
8759.28 3112
8760.17 3171
8761.05 3255
8761.94 3204
8762.82 3240
8763.70 3315
8764.59 3290
8765.47 3376
8766.36 3256
8767.24 3212
8768.12 3218
8769.01 3207
8769.89 3203
8770.78 3395
8771.66 3275
8772.54 3260
8773.43 3282
8774.31 3335
8775.20 3231
8776.08 3233
8776.97 3301
8777.85 3148
8778.73 2930
8779.62 3067
8780.50 2957
8781.39 3015
8782.27 2829
8783.16 2964
8784.04 2885
8784.93 2913
8785.81 2896
8786.70 2919
8787.58 2815
8788.47 2755
8789.35 2882
8790.24 2851
8791.12 2876
8792.01 2816
8792.89 2793
8793.78 2718
8794.66 2826
8795.55 2672
8796.44 2701
8797.32 2697
8798.21 2690
8799.09 2631
8799.98 2632
8800.86 2711
8801.75 2796
8802.63 2777
8803.52 2693
8804.41 2651
8805.29 2574
8806.18 2665
8807.06 2690
8807.95 2707
8808.84 2697
8809.72 2677
8810.61 2614
8811.49 2553
8812.38 2564
8813.27 2620
8814.15 2603
8815.04 2557
8815.93 2693
8816.81 2526
8817.70 2440
8818.59 2470
8819.47 2454
8820.36 2419
8821.25 2491
8822.13 2377
8823.02 2401
8823.91 2481
8824.79 2450
8825.68 2363
8826.57 2324
8827.45 2383
8828.34 2422
8829.23 2402
8830.12 2285
8831.00 2360
8831.89 2337
8832.78 2398
8833.66 2493
8834.55 2428
8835.44 2414
8836.33 2349
8837.21 2174
8838.10 2263
8838.99 2287
8839.88 2282
8840.76 2343
8841.65 2334
8842.54 2298
8843.43 2317
8844.32 2316
8845.20 2314
8846.09 2298
8846.98 2210
8847.87 2245
8848.76 2247
8849.64 2371
8850.53 2245
8851.42 2183
8852.31 2283
8853.20 2308
8854.09 2234
8854.97 2230
8855.86 2250
8856.75 2126
8857.64 2144
8858.53 2155
8859.42 2191
8860.30 2089
8861.19 2154
8862.08 2085
8862.97 2077
8863.86 2015
8864.75 2066
8865.64 2000
8866.53 1963
8867.42 2047
8868.30 2104
8869.19 2107
8870.08 2101
8870.97 2130
8871.86 2090
8872.75 2237
8873.64 2209
8874.53 2079
8875.42 2042
8876.31 2055
8877.20 2127
8878.09 2048
8878.98 2002
8879.87 2019
8880.76 1968
8881.65 1916
8882.54 1985
8883.43 1928
8884.32 1952
8885.21 1938
8886.10 1983
8886.99 1994
8887.88 1980
8888.77 2051
8889.66 2059
8890.55 1985
8891.44 2056
8892.33 2025
8893.22 2043
8894.11 1957
8895.00 1886
8895.89 1874
8896.78 1947
8897.67 1883
8898.56 1885
8899.45 1980
8900.34 1863
8901.23 1816
8902.12 1873
8903.01 1891
8903.90 1872
8904.79 1842
8905.69 1900
8906.58 1903
8907.47 1856
8908.36 1916
8909.25 1872
8910.14 1802
8911.03 1818
8911.92 1913
8912.82 1911
8913.71 1807
8914.60 1767
8915.49 1812
8916.38 1791
8917.27 1779
8918.16 1838
8919.06 1805
8919.95 1717
8920.84 1886
8921.73 1920
8922.62 1787
8923.51 1872
8924.41 1856
8925.30 1872
8926.19 1917
8927.08 1802
8927.97 1860
8928.87 1807
8929.76 1787
8930.65 1827
8931.54 1865
8932.43 1771
8933.33 1839
8934.22 1857
8935.11 1758
8936.00 1719
8936.90 1758
8937.79 1889
8938.68 1784
8939.57 1736
8940.47 1729
8941.36 1693
8942.25 1775
8943.15 1794
8944.04 1711
8944.93 1780
8945.82 1742
8946.72 1830
8947.61 1765
8948.50 1698
8949.40 1751
8950.29 1792
8951.18 1799
8952.08 1734
8952.97 1744
8953.86 1870
8954.76 1787
8955.65 1829
8956.54 1791
8957.44 1769
8958.33 1711
8959.22 1750
8960.12 1725
8961.01 1833
8961.91 1797
8962.80 1830
8963.69 1717
8964.59 1678
8965.48 1709
8966.37 1638
8967.27 1758
8968.16 1754
8969.06 1678
8969.95 1757
8970.85 1689
8971.74 1755
8972.63 1745
8973.53 1790
8974.42 1812
8975.32 1914
8976.21 1840
8977.11 1749
8978.00 1678
8978.90 1760
8979.79 1779
8980.68 1729
8981.58 1789
8982.47 1706
8983.37 1718
8984.26 1629
8985.16 1667
8986.05 1703
8986.95 1713
8987.84 1702
8988.74 1614
8989.63 1779
8990.53 1776
8991.42 1819
8992.32 1737
8993.22 1688
8994.11 1705
8995.01 1663
8995.90 1764
8996.80 1717
8997.69 1753
8998.59 1730
8999.48 1620
9000.38 1769
9001.28 1780
9002.17 1730
9003.07 1713
9003.96 1673
9004.86 1727
9005.75 1725
9006.65 1657
9007.55 1669
9008.44 1711
9009.34 1641
9010.23 1595
9011.13 1623
9012.03 1594
9012.92 1597
9013.82 1649
9014.72 1727
9015.61 1625
9016.51 1679
9017.41 1590
9018.30 1600
9019.20 1704
9020.10 1666
9020.99 1670
9021.89 1647
9022.79 1686
9023.68 1686
9024.58 1577
9025.48 1689
9026.37 1703
9027.27 1619
9028.17 1635
9029.06 1705
9029.96 1640
9030.86 1645
9031.76 1692
9032.65 1673
9033.55 1642
9034.45 1710
9035.35 1682
9036.24 1669
9037.14 1626
9038.04 1664
9038.94 1656
9039.83 1621
9040.73 1686
9041.63 1643
9042.53 1683
9043.42 1696
9044.32 1673
9045.22 1700
9046.12 1635
9047.02 1672
9047.91 1661
9048.81 1610
9049.71 1615
9050.61 1694
9051.51 1761
9052.41 1653
9053.30 1627
9054.20 1765
9055.10 1588
9056.00 1618
9056.90 1617
9057.80 1657
9058.69 1641
9059.59 1606
9060.49 1616
9061.39 1609
9062.29 1666
9063.19 1616
9064.09 1640
9064.99 1794
9065.88 1704
9066.78 1659
9067.68 1761
9068.58 1747
9069.48 1791
9070.38 1822
9071.28 1700
9072.18 1610
9073.08 1705
9073.98 1728
9074.88 1582
9075.78 1663
9076.68 1677
9077.58 1725
9078.47 1668
9079.37 1566
9080.27 1676
9081.17 1680
9082.07 1640
9082.97 1680
9083.87 1749
9084.77 1713
9085.67 1671
9086.57 1676
9087.47 1661
9088.37 1659
9089.27 1655
9090.17 1705
9091.07 1809
9091.97 1726
9092.87 1705
9093.77 1636
9094.67 1662
9095.58 1681
9096.48 1744
9097.38 1668
9098.28 1675
9099.18 1741
9100.08 1694
9100.98 1652
9101.88 1720
9102.78 1544
9103.68 1636
9104.58 1670
9105.48 1663
9106.38 1651
9107.28 1799
9108.19 1673
9109.09 1743
9109.99 1625
9110.89 1678
9111.79 1631
9112.69 1600
9113.59 1636
9114.49 1645
9115.40 1611
9116.30 1728
9117.20 1601
9118.10 1550
9119.00 1556
9119.90 1619
9120.81 1651
9121.71 1738
9122.61 1635
9123.51 1580
9124.41 1633
9125.31 1544
9126.22 1600
9127.12 1661
9128.02 1646
9128.92 1670
9129.82 1611
9130.73 1638
9131.63 1677
9132.53 1552
9133.43 1612
9134.34 1612
9135.24 1611
9136.14 1554
9137.04 1603
9137.95 1648
9138.85 1702
9139.75 1688
9140.65 1663
9141.56 1748
9142.46 1648
9143.36 1607
9144.26 1584
9145.17 1548
9146.07 1600
9146.97 1609
9147.88 1573
9148.78 1543
9149.68 1578
9150.59 1637
9151.49 1762
9152.39 1706
9153.29 1547
9154.20 1717
9155.10 1635
9156.01 1647
9156.91 1691
9157.81 1602
9158.72 1586
9159.62 1601
9160.52 1700
9161.43 1689
9162.33 1571
9163.23 1557
9164.14 1533
9165.04 1536
9165.95 1656
9166.85 1575
9167.75 1572
9168.66 1539
9169.56 1608
9170.47 1560
9171.37 1542
9172.27 1632
9173.18 1553
9174.08 1657
9174.99 1695
9175.89 1603
9176.80 1466
9177.70 1658
9178.60 1583
9179.51 1628
9180.41 1577
9181.32 1631
9182.22 1578
9183.13 1592
9184.03 1569
9184.94 1605
9185.84 1672
9186.75 1655
9187.65 1620
9188.56 1591
9189.46 1667
9190.37 1554
9191.27 1508
9192.18 1587
9193.08 1550
9193.99 1626
9194.89 1635
9195.80 1667
9196.71 1715
9197.61 1637
9198.52 1611
9199.42 1629
9200.33 1530
9201.23 1581
9202.14 1714
9203.04 1667
9203.95 1663
9204.86 1682
9205.76 1674
9206.67 1771
9207.57 1718
9208.48 1722
9209.39 1797
9210.29 1791
9211.20 1797
9212.10 1719
9213.01 1674
9213.92 1694
9214.82 1683
9215.73 1758
9216.64 1678
9217.54 1671
9218.45 1705
9219.36 1666
9220.26 1575
9221.17 1609
9222.08 1686
9222.98 1635
9223.89 1689
9224.80 1769
9225.70 1699
9226.61 1716
9227.52 1714
9228.42 1734
9229.33 1675
9230.24 1672
9231.14 1737
9232.05 1695
9232.96 1594
9233.87 1631
9234.77 1587
9235.68 1607
9236.59 1628
9237.50 1672
9238.40 1774
9239.31 1610
9240.22 1585
9241.13 1673
9242.03 1514
9242.94 1580
9243.85 1624
9244.76 1726
9245.66 1601
9246.57 1522
9247.48 1516
9248.39 1638
9249.30 1657
9250.20 1691
9251.11 1666
9252.02 1644
9252.93 1571
9253.84 1610
9254.75 1574
9255.65 1604
9256.56 1608
9257.47 1736
9258.38 1622
9259.29 1603
9260.20 1623
9261.10 1584
9262.01 1635
9262.92 1609
9263.83 1652
9264.74 1631
9265.65 1586
9266.56 1616
9267.47 1587
9268.37 1583
9269.28 1615
9270.19 1596
9271.10 1598
9272.01 1579
9272.92 1661
9273.83 1674
9274.74 1635
9275.65 1609
9276.56 1630
9277.47 1564
9278.38 1613
9279.29 1655
9280.20 1719
9281.11 1664
9282.01 1685
9282.92 1608
9283.83 1653
9284.74 1613
9285.65 1681
9286.56 1804
9287.47 1715
9288.38 1665
9289.29 1750
9290.20 1740
9291.11 1717
9292.02 1672
9292.93 1727
9293.84 1681
9294.75 1631
9295.66 1710
9296.57 1727
9297.49 1731
9298.40 1739
9299.31 1768
9300.22 1673
9301.13 1802
9302.04 1730
9302.95 1677
9303.86 1641
9304.77 1712
9305.68 1707
9306.59 1785
9307.50 1873
9308.41 1845
9309.32 1809
9310.24 1663
9311.15 1782
9312.06 1923
9312.97 1992
9313.88 1886
9314.79 1894
9315.70 1895
9316.61 1957
9317.53 2023
9318.44 1952
9319.35 1966
9320.26 1954
9321.17 1937
9322.08 1831
9322.99 1861
9323.91 1878
9324.82 1829
9325.73 1851
9326.64 1899
9327.55 1753
9328.46 1823
9329.38 2003
9330.29 1928
9331.20 1841
9332.11 1810
9333.03 1853
9333.94 1919
9334.85 1855
9335.76 1725
9336.67 1751
9337.59 1798
9338.50 1813
9339.41 1734
9340.32 1715
9341.24 1769
9342.15 1800
9343.06 1819
9343.97 1715
9344.89 1879
9345.80 1859
9346.71 1938
9347.63 1832
9348.54 1933
9349.45 1925
9350.36 1905
9351.28 1901
9352.19 1891
9353.10 1857
9354.02 1865
9354.93 1752
9355.84 1823
9356.76 1855
9357.67 1825
9358.58 1778
9359.50 1757
9360.41 1797
9361.32 1781
9362.24 1771
9363.15 1846
9364.06 1921
9364.98 1826
9365.89 1828
9366.81 1740
9367.72 1732
9368.63 1794
9369.55 1910
9370.46 1820
9371.38 1834
9372.29 1880
9373.20 1889
9374.12 1789
9375.03 1868
9375.95 1898
9376.86 1868
9377.77 1899
9378.69 1936
9379.60 1810
9380.52 1875
9381.43 1863
9382.35 1877
9383.26 1931
9384.18 1994
9385.09 1890
9386.01 1929
9386.92 2028
9387.83 2021
9388.75 1976
9389.66 1967
9390.58 1971
9391.49 2016
9392.41 1984
9393.32 2129
9394.24 2085
9395.16 2033
9396.07 1990
9396.99 2176
9397.90 2377
9398.82 2267
9399.73 2335
9400.65 2231
9401.56 2233
9402.48 2275
9403.39 2370
9404.31 2162
9405.22 2199
9406.14 2234
9407.06 2192
9407.97 2114
9408.89 2120
9409.80 2160
9410.72 2158
9411.64 2143
9412.55 2087
9413.47 2111
9414.38 2074
9415.30 2176
9416.22 2162
9417.13 2178
9418.05 2066
9418.97 2031
9419.88 1982
9420.80 2167
9421.71 2091
9422.63 2186
9423.55 2031
9424.46 2148
9425.38 2061
9426.30 2133
9427.21 2152
9428.13 2006
9429.05 2065
9429.96 2149
9430.88 2128
9431.80 2047
9432.72 2214
9433.63 2214
9434.55 2136
9435.47 2090
9436.38 2211
9437.30 2059
9438.22 2142
9439.14 2158
9440.05 2168
9440.97 2249
9441.89 2373
9442.81 2253
9443.72 2364
9444.64 2402
9445.56 2348
9446.48 2351
9447.39 2252
9448.31 2425
9449.23 2402
9450.15 2336
9451.07 2263
9451.98 2268
9452.90 2323
9453.82 2312
9454.74 2427
9455.66 2463
9456.57 2701
9457.49 2786
9458.41 2996
9459.33 3112
9460.25 3080
9461.16 3279
9462.08 3217
9463.00 3059
9463.92 2978
9464.84 2815
9465.76 2738
9466.68 2681
9467.59 2607
9468.51 2512
9469.43 2444
9470.35 2346
9471.27 2333
9472.19 2142
9473.11 2219
9474.03 2286
9474.95 2200
9475.87 2287
9476.78 2236
9477.70 2224
9478.62 2178
9479.54 2211
9480.46 2203
9481.38 2155
9482.30 2163
9483.22 2173
9484.14 2200
9485.06 2276
9485.98 2206
9486.90 2409
9487.82 2445
9488.74 2439
9489.66 2419
9490.58 2286
9491.50 2324
9492.42 2265
9493.34 2264
9494.26 2241
9495.18 2337
9496.10 2354
9497.02 2205
9497.94 2178
9498.86 2040
9499.78 2280
9500.70 2206
9501.62 2024
9502.54 2076
9503.46 2139
9504.38 1961
9505.30 2079
9506.22 2210
9507.14 2110
9508.06 2087
9508.98 2185
9509.90 2139
9510.82 1992
9511.75 2024
9512.67 2038
9513.59 2016
9514.51 2026
9515.43 1987
9516.35 2112
9517.27 2113
9518.19 2149
9519.11 2143
9520.03 2087
9520.96 2146
9521.88 2209
9522.80 2151
9523.72 2147
9524.64 2219
9525.56 2191
9526.48 2165
9527.41 2216
9528.33 2143
9529.25 2149
9530.17 2180
9531.09 2184
9532.02 2162
9532.94 2198
9533.86 2177
9534.78 2267
9535.70 2214
9536.63 2337
9537.55 2398
9538.47 2629
9539.39 2482
9540.31 2478
9541.24 2474
9542.16 2473
9543.08 2459
9544.00 2465
9544.93 2474
9545.85 2308
9546.77 2312
9547.69 2240
9548.62 2191
9549.54 2171
9550.46 2212
9551.38 2118
9552.31 2146
9553.23 2237
9554.15 2195
9555.08 2146
9556.00 2131
9556.92 2110
9557.84 2135
9558.77 2190
9559.69 2084
9560.61 2117
9561.54 2034
9562.46 2115
9563.38 2061
9564.31 2084
9565.23 2045
9566.15 2152
9567.08 2001
9568.00 2034
9568.93 1971
9569.85 2058
9570.77 2084
9571.70 2136
9572.62 2103
9573.54 2170
9574.47 2056
9575.39 2200
9576.32 2087
9577.24 2104
9578.16 2141
9579.09 2092
9580.01 2058
9580.94 2031
9581.86 2033
9582.78 2124
9583.71 1996
9584.63 2045
9585.56 2111
9586.48 2039
9587.41 2015
9588.33 1937
9589.26 1971
9590.18 2013
9591.11 2062
9592.03 1948
9592.96 2024
9593.88 2045
9594.80 2118
9595.73 2083
9596.65 1956
9597.58 2078
9598.50 2124
9599.43 2142
9600.35 2094
9601.28 2153
9602.21 2188
9603.13 2134
9604.06 2083
9604.98 2050
9605.91 2122
9606.83 2083
9607.76 2166
9608.68 2056
9609.61 2094
9610.53 2122
9611.46 2290
9612.39 2232
9613.31 2149
9614.24 2206
9615.16 2252
9616.09 2237
9617.02 2186
9617.94 2216
9618.87 2175
9619.79 2234
9620.72 2202
9621.65 2173
9622.57 2170
9623.50 2241
9624.42 2229
9625.35 2086
9626.28 2260
9627.20 2214
9628.13 2206
9629.06 2259
9629.98 2280
9630.91 2285
9631.84 2349
9632.76 2189
9633.69 2293
9634.62 2398
9635.54 2272
9636.47 2376
9637.40 2442
9638.32 2407
9639.25 2484
9640.18 2533
9641.11 2617
9642.03 2510
9642.96 2563
9643.89 2643
9644.81 2715
9645.74 2899
9646.67 2719
9647.60 2634
9648.52 2676
9649.45 2559
9650.38 2626
9651.31 2611
9652.23 2706
9653.16 2727
9654.09 2779
9655.02 2922
9655.95 3013
9656.87 2952
9657.80 3036
9658.73 2957
9659.66 3009
9660.58 3065
9661.51 2931
9662.44 2773
9663.37 2785
9664.30 2639
9665.23 2725
9666.15 2641
9667.08 2492
9668.01 2533
9668.94 2544
9669.87 2509
9670.80 2582
9671.73 2699
9672.65 2598
9673.58 2557
9674.51 2541
9675.44 2520
9676.37 2567
9677.30 2591
9678.23 2574
9679.16 2569
9680.08 2636
9681.01 2699
9681.94 2672
9682.87 2757
9683.80 2654
9684.73 2660
9685.66 2622
9686.59 2728
9687.52 2693
9688.45 2672
9689.38 2725
9690.31 2761
9691.24 2738
9692.17 2639
9693.09 2714
9694.02 2722
9694.95 2698
9695.88 2699
9696.81 2597
9697.74 2625
9698.67 2718
9699.60 2730
9700.53 2714
9701.46 2786
9702.39 2808
9703.32 2691
9704.25 2921
9705.18 2929
9706.11 2888
9707.04 2857
9707.97 2954
9708.91 2926
9709.84 2925
9710.77 2849
9711.70 2863
9712.63 2678
9713.56 2609
9714.49 2537
9715.42 2510
9716.35 2496
9717.28 2461
9718.21 2447
9719.14 2409
9720.07 2428
9721.00 2485
9721.93 2454
9722.87 2531
9723.80 2477
9724.73 2449
9725.66 2543
9726.59 2531
9727.52 2483
9728.45 2427
9729.38 2351
9730.32 2343
9731.25 2384
9732.18 2459
9733.11 2381
9734.04 2491
9734.97 2411
9735.91 2455
9736.84 2470
9737.77 2391
9738.70 2379
9739.63 2418
9740.56 2462
9741.50 2316
9742.43 2307
9743.36 2366
9744.29 2380
9745.22 2416
9746.16 2463
9747.09 2404
9748.02 2392
9748.95 2376
9749.89 2366
9750.82 2363
9751.75 2360
9752.68 2361
9753.62 2348
9754.55 2262
9755.48 2363
9756.41 2310
9757.35 2356
9758.28 2302
9759.21 2282
9760.14 2320
9761.08 2362
9762.01 2374
9762.94 2314
9763.88 2278
9764.81 2404
9765.74 2374
9766.68 2218
9767.61 2191
9768.54 2318
9769.48 2422
9770.41 2306
9771.34 2198
9772.28 2307
9773.21 2364
9774.14 2321
9775.08 2358
9776.01 2323
9776.94 2287
9777.88 2391
9778.81 2414
9779.74 2340
9780.68 2363
9781.61 2400
9782.55 2338
9783.48 2489
9784.41 2506
9785.35 2459
9786.28 2435
9787.22 2391
9788.15 2510
9789.08 2431
9790.02 2543
9790.95 2578
9791.89 2509
9792.82 2552
9793.76 2497
9794.69 2434
9795.63 2418
9796.56 2438
9797.49 2311
9798.43 2362
9799.36 2420
9800.30 2308
9801.23 2311
9802.17 2254
9803.10 2283
9804.04 2341
9804.97 2307
9805.91 2385
9806.84 2513
9807.78 2415
9808.71 2413
9809.65 2375
9810.58 2343
9811.52 2261
9812.45 2231
9813.39 2255
9814.33 2192
9815.26 2158
9816.20 2164
9817.13 2294
9818.07 2109
9819.00 2052
9819.94 2117
9820.87 2155
9821.81 2107
9822.75 2119
9823.68 2208
9824.62 2205
9825.55 2154
9826.49 2166
9827.43 2078
9828.36 2169
9829.30 2210
9830.23 2164
9831.17 2046
9832.11 2115
9833.04 2085
9833.98 2062
9834.92 2083
9835.85 1978
9836.79 2067
9837.73 2103
9838.66 2034
9839.60 2111
9840.54 2121
9841.47 2052
9842.41 2103
9843.35 2085
9844.28 2148
9845.22 2136
9846.16 2105
9847.09 2196
9848.03 2119
9848.97 2148
9849.90 2154
9850.84 2280
9851.78 2317
9852.72 2185
9853.65 2097
9854.59 2132
9855.53 2198
9856.47 2206
9857.40 2250
9858.34 2241
9859.28 2234
9860.22 2271
9861.15 2170
9862.09 2160
9863.03 2198
9863.97 2244
9864.90 2125
9865.84 2144
9866.78 2177
9867.72 2204
9868.66 2164
9869.59 2189
9870.53 2094
9871.47 2084
9872.41 2117
9873.35 2148
9874.29 2152
9875.22 2290
9876.16 2100
9877.10 2188
9878.04 2103
9878.98 2189
9879.92 2224
9880.85 2278
9881.79 2291
9882.73 2232
9883.67 2253
9884.61 2382
9885.55 2354
9886.49 2354
9887.43 2288
9888.37 2266
9889.30 2146
9890.24 2235
9891.18 2276
9892.12 2196
9893.06 2327
9894.00 2308
9894.94 2200
9895.88 2216
9896.82 2377
9897.76 2202
9898.70 2229
9899.64 2251
9900.58 2235
9901.52 2202
9902.45 2174
9903.39 2339
9904.33 2215
9905.27 2133
9906.21 2281
9907.15 2224
9908.09 2206
9909.03 2221
9909.97 2230
9910.91 2343
9911.85 2342
9912.79 2270
9913.73 2404
9914.67 2333
9915.61 2309
9916.55 2290
9917.49 2317
9918.44 2365
9919.38 2466
9920.32 2371
9921.26 2392
9922.20 2369
9923.14 2395
9924.08 2378
9925.02 2388
9925.96 2425
9926.90 2544
9927.84 2615
9928.78 2679
9929.72 2703
9930.66 2958
9931.61 3233
9932.55 3616
9933.49 3782
9934.43 4014
9935.37 4113
9936.31 4090
9937.25 3882
9938.19 3738
9939.14 3308
9940.08 3170
9941.02 3071
9941.96 2915
9942.90 2719
9943.84 2629
9944.78 2605
9945.73 2567
9946.67 2479
9947.61 2447
9948.55 2522
9949.49 2603
9950.44 2738
9951.38 2712
9952.32 2690
9953.26 2771
9954.20 2552
9955.15 2469
9956.09 2513
9957.03 2416
9957.97 2356
9958.91 2407
9959.86 2356
9960.80 2296
9961.74 2210
9962.68 2297
9963.63 2373
9964.57 2375
9965.51 2253
9966.45 2170
9967.40 2169
9968.34 2223
9969.28 2257
9970.23 2191
9971.17 2148
9972.11 2184
9973.05 2163
9974.00 2156
9974.94 2178
9975.88 2293
9976.83 2258
9977.77 2103
9978.71 2138
9979.66 2129
9980.60 2074
9981.54 2153
9982.49 2244
9983.43 2141
9984.37 2087
9985.32 2106
9986.26 2200
9987.20 2145
9988.15 2090
9989.09 2037
9990.04 1994
9990.98 2067
9991.92 2078
9992.87 2125
9993.81 2116
9994.76 2022
9995.70 2080
9996.64 2035
9997.59 2086
9998.53 2112
9999.48 1932
10000.42 2014
10001.36 2047
10002.31 2070
10003.25 2104
10004.20 2009
10005.14 2027
10006.09 1959
10007.03 2025
10007.98 2115
10008.92 2024
10009.87 2046
10010.81 2124
10011.76 2159
10012.70 2042
10013.64 2159
10014.59 2222
10015.53 2177
10016.48 2080
10017.43 2057
10018.37 2103
10019.32 2139
10020.26 2123
10021.21 2032
10022.15 2090
10023.10 2063
10024.04 2067
10024.99 2012
10025.93 2056
10026.88 2091
10027.82 1955
10028.77 2049
10029.72 1992
10030.66 1999
10031.61 2075
10032.55 2061
10033.50 2112
10034.44 1983
10035.39 1988
10036.34 1991
10037.28 1907
10038.23 2037
10039.17 2029
10040.12 2029
10041.07 1962
10042.01 1991
10042.96 1877
10043.91 1849
10044.85 1942
10045.80 2022
10046.74 1900
10047.69 1957
10048.64 1943
10049.58 1996
10050.53 1998
10051.48 1810
10052.42 1906
10053.37 1887
10054.32 1859
10055.27 1820
10056.21 1840
10057.16 1876
10058.11 1774
10059.05 1799
10060.00 1748
10060.95 1848
10061.89 1758
10062.84 1717
10063.79 1837
10064.74 1864
10065.68 1855
10066.63 1785
10067.58 1785
10068.53 1729
10069.47 1779
10070.42 1795
10071.37 1788
10072.32 1740
10073.26 1786
10074.21 1771
10075.16 1766
10076.11 1762
10077.06 1754
10078.00 1707
10078.95 1757
10079.90 1716
10080.85 1704
10081.80 1698
10082.74 1826
10083.69 1725
10084.64 1734
10085.59 1781
10086.54 1757
10087.49 1767
10088.43 1692
10089.38 1706
10090.33 1758
10091.28 1783
10092.23 1768
10093.18 1657
10094.13 1697
10095.07 1589
10096.02 1689
10096.97 1695
10097.92 1724
10098.87 1713
10099.82 1683
10100.77 1626
10101.72 1662
10102.67 1671
10103.61 1722
10104.56 1629
10105.51 1730
10106.46 1714
10107.41 1674
10108.36 1726
10109.31 1657
10110.26 1670
10111.21 1644
10112.16 1620
10113.11 1696
10114.06 1777
10115.01 1766
10115.96 1735
10116.91 1701
10117.86 1581
10118.81 1764
10119.76 1689
10120.71 1644
10121.66 1654
10122.61 1744
10123.56 1654
10124.51 1641
10125.46 1697
10126.41 1714
10127.36 1681
10128.31 1656
10129.26 1659
10130.21 1619
10131.16 1647
10132.11 1579
10133.06 1628
10134.01 1676
10134.96 1665
10135.91 1563
10136.86 1627
10137.81 1702
10138.76 1530
10139.72 1650
10140.67 1689
10141.62 1585
10142.57 1637
10143.52 1623
10144.47 1554
10145.42 1615
10146.37 1641
10147.32 1609
10148.28 1668
10149.23 1611
10150.18 1590
10151.13 1664
10152.08 1726
10153.03 1575
10153.98 1577
10154.94 1555
10155.89 1614
10156.84 1708
10157.79 1628
10158.74 1553
10159.69 1671
10160.65 1608
10161.60 1631
10162.55 1700
10163.50 1673
10164.45 1711
10165.41 1702
10166.36 1795
10167.31 1746
10168.26 1729
10169.21 1715
10170.17 1629
10171.12 1737
10172.07 1751
10173.02 1637
10173.98 1695
10174.93 1763
10175.88 1837
10176.83 1685
10177.79 1714
10178.74 1779
10179.69 1701
10180.64 1831
10181.60 1771
10182.55 1826
10183.50 1768
10184.46 1740
10185.41 1804
10186.36 1748
10187.32 1864
10188.27 1894
10189.22 1864
10190.18 1783
10191.13 1810
10192.08 1827
10193.03 1783
10193.99 1857
10194.94 1863
10195.90 1902
10196.85 1893
10197.80 1891
10198.76 1908
10199.71 1847
10200.66 1902
10201.62 1848
10202.57 1831
10203.52 1874
10204.48 1946
10205.43 1954
10206.39 1939
10207.34 2022
10208.29 1975
10209.25 2072
10210.20 2122
10211.16 2074
10212.11 2081
10213.07 2176
10214.02 2127
10214.97 2304
10215.93 2375
10216.88 2380
10217.84 2407
10218.79 2212
10219.75 2107
10220.70 2185
10221.66 2026
10222.61 2006
10223.57 1919
10224.52 1994
10225.48 2002
10226.43 2021
10227.39 1961
10228.34 2034
10229.30 1963
10230.25 1998
10231.21 2069
10232.16 2021
10233.12 1976
10234.07 2039
10235.03 1989
10235.98 2028
10236.94 2027
10237.89 2066
10238.85 1988
10239.80 2045
10240.76 2164
10241.72 2090
10242.67 2163
10243.63 2285
10244.58 2314
10245.54 2278
10246.49 2213
10247.45 2150
10248.41 2061
10249.36 2019
10250.32 1963
10251.27 1987
10252.23 1969
10253.19 1975
10254.14 1935
10255.10 1740
10256.06 1908
10257.01 1862
10257.97 1865
10258.92 1878
10259.88 1765
10260.84 1883
10261.79 1965
10262.75 1890
10263.71 1845
10264.66 1849
10265.62 1737
10266.58 1779
10267.53 1784
10268.49 1705
10269.45 1715
10270.41 1721
10271.36 1740
10272.32 1721
10273.28 1676
10274.23 1701
10275.19 1690
10276.15 1628
10277.11 1726
10278.06 1720
10279.02 1749
10279.98 1717
10280.94 1741
10281.89 1685
10282.85 1651
10283.81 1683
10284.77 1544
10285.72 1622
10286.68 1575
10287.64 1523
10288.60 1627
10289.55 1681
10290.51 1703
10291.47 1647
10292.43 1615
10293.39 1656
10294.34 1707
10295.30 1670
10296.26 1686
10297.22 1760
10298.18 1666
10299.14 1679
10300.09 1653
10301.05 1694
10302.01 1752
10302.97 1642
10303.93 1642
10304.89 1601
10305.85 1654
10306.80 1643
10307.76 1667
10308.72 1656
10309.68 1588
10310.64 1640
10311.60 1627
10312.56 1531
10313.52 1525
10314.47 1605
10315.43 1614
10316.39 1562
10317.35 1550
10318.31 1611
10319.27 1589
10320.23 1604
10321.19 1621
10322.15 1538
10323.11 1634
10324.07 1565
10325.03 1568
10325.99 1556
10326.95 1604
10327.91 1425
10328.87 1464
10329.83 1546
10330.79 1539
10331.75 1561
10332.71 1579
10333.67 1552
10334.63 1580
10335.59 1544
10336.55 1561
10337.51 1553
10338.47 1609
10339.43 1522
10340.39 1523
10341.35 1503
10342.31 1473
10343.27 1469
10344.23 1560
10345.19 1425
10346.15 1449
10347.11 1476
10348.07 1410
10349.03 1504
10349.99 1531
10350.95 1461
10351.91 1432
10352.87 1520
10353.83 1460
10354.79 1500
10355.76 1530
10356.72 1550
10357.68 1477
10358.64 1462
10359.60 1516
10360.56 1548
10361.52 1526
10362.48 1435
10363.45 1496
10364.41 1443
10365.37 1428
10366.33 1421
10367.29 1520
10368.25 1523
10369.21 1434
10370.18 1452
10371.14 1524
10372.10 1497
10373.06 1516
10374.02 1532
10374.98 1518
10375.95 1396
10376.91 1418
10377.87 1481
10378.83 1439
10379.79 1486
10380.76 1482
10381.72 1477
10382.68 1454
10383.64 1469
10384.61 1560
10385.57 1575
10386.53 1553
10387.49 1550
10388.46 1445
10389.42 1424
10390.38 1442
10391.34 1475
10392.31 1459
10393.27 1454
10394.23 1459
10395.19 1527
10396.16 1574
10397.12 1428
10398.08 1450
10399.05 1506
10400.01 1486
10400.97 1482
10401.93 1440
10402.90 1451
10403.86 1418
10404.82 1498
10405.79 1596
10406.75 1459
10407.71 1491
10408.68 1481
10409.64 1487
10410.60 1521
10411.57 1472
10412.53 1530
10413.50 1529
10414.46 1519
10415.42 1444
10416.39 1548
10417.35 1631
10418.31 1614
10419.28 1608
10420.24 1639
10421.21 1679
10422.17 1713
10423.13 1658
10424.10 1734
10425.06 1847
10426.03 1962
10426.99 1909
10427.96 1940
10428.92 2019
10429.88 1870
10430.85 1864
10431.81 1848
10432.78 1786
10433.74 1581
10434.71 1602
10435.67 1644
10436.64 1546
10437.60 1515
10438.57 1508
10439.53 1506
10440.50 1595
10441.46 1524
10442.43 1487
10443.39 1448
10444.36 1481
10445.32 1426
10446.29 1404
10447.25 1464
10448.22 1456
10449.18 1445
10450.15 1478
10451.11 1412
10452.08 1460
10453.04 1456
10454.01 1378
10454.97 1433
10455.94 1393
10456.91 1468
10457.87 1407
10458.84 1402
10459.80 1486
10460.77 1403
10461.73 1423
10462.70 1409
10463.67 1395
10464.63 1489
10465.60 1418
10466.56 1378
10467.53 1427
10468.50 1406
10469.46 1335
10470.43 1445
10471.40 1409
10472.36 1371
10473.33 1338
10474.30 1370
10475.26 1479
10476.23 1493
10477.19 1420
10478.16 1352
10479.13 1430
10480.09 1513
10481.06 1378
10482.03 1362
10483.00 1350
10483.96 1330
10484.93 1339
10485.90 1393
10486.86 1414
10487.83 1450
10488.80 1411
10489.76 1393
10490.73 1376
10491.70 1317
10492.67 1389
10493.63 1415
10494.60 1381
10495.57 1419
10496.54 1454
10497.50 1352
10498.47 1304
10499.44 1384
10500.41 1419
10501.37 1308
10502.34 1362
10503.31 1344
10504.28 1377
10505.25 1429
10506.21 1455
10507.18 1424
10508.15 1381
10509.12 1335
10510.09 1457
10511.05 1422
10512.02 1459
10512.99 1445
10513.96 1437
10514.93 1416
10515.90 1391
10516.86 1336
10517.83 1406
10518.80 1426
10519.77 1356
10520.74 1416
10521.71 1404
10522.68 1449
10523.64 1429
10524.61 1359
10525.58 1347
10526.55 1369
10527.52 1379
10528.49 1443
10529.46 1407
10530.43 1411
10531.40 1430
10532.36 1450
10533.33 1409
10534.30 1411
10535.27 1385
10536.24 1468
10537.21 1385
10538.18 1268
10539.15 1341
10540.12 1426
10541.09 1336
10542.06 1267
10543.03 1388
10544.00 1421
10544.97 1471
10545.94 1392
10546.91 1423
10547.88 1380
10548.85 1357
10549.82 1434
10550.79 1487
10551.76 1380
10552.73 1393
10553.70 1382
10554.67 1451
10555.64 1420
10556.61 1401
10557.58 1460
10558.55 1460
10559.52 1492
10560.49 1433
10561.46 1395
10562.43 1462
10563.40 1488
10564.37 1418
10565.34 1524
10566.31 1512
10567.28 1567
10568.25 1672
10569.23 1617
10570.20 1528
10571.17 1580
10572.14 1610
10573.11 1530
10574.08 1532
10575.05 1530
10576.02 1486
10576.99 1466
10577.96 1505
10578.94 1513
10579.91 1442
10580.88 1549
10581.85 1499
10582.82 1513
10583.79 1484
10584.76 1496
10585.74 1443
10586.71 1485
10587.68 1466
10588.65 1499
10589.62 1509
10590.60 1471
10591.57 1434
10592.54 1371
10593.51 1494
10594.48 1455
10595.45 1511
10596.43 1436
10597.40 1466
10598.37 1521
10599.34 1462
10600.32 1517
10601.29 1517
10602.26 1450
10603.23 1447
10604.21 1444
10605.18 1498
10606.15 1472
10607.12 1386
10608.10 1433
10609.07 1424
10610.04 1403
10611.01 1466
10611.99 1488
10612.96 1426
10613.93 1464
10614.91 1413
10615.88 1394
10616.85 1444
10617.82 1415
10618.80 1476
10619.77 1452
10620.74 1458
10621.72 1416
10622.69 1434
10623.66 1454
10624.64 1469
10625.61 1393
10626.58 1474
10627.56 1586
10628.53 1540
10629.51 1548
10630.48 1481
10631.45 1549
10632.43 1519
10633.40 1459
10634.37 1522
10635.35 1432
10636.32 1404
10637.30 1416
10638.27 1435
10639.24 1482
10640.22 1479
10641.19 1468
10642.17 1477
10643.14 1480
10644.11 1519
10645.09 1545
10646.06 1568
10647.04 1666
10648.01 1597
10648.99 1637
10649.96 1648
10650.94 1581
10651.91 1552
10652.89 1508
10653.86 1518
10654.83 1454
10655.81 1443
10656.78 1471
10657.76 1478
10658.73 1449
10659.71 1446
10660.68 1417
10661.66 1516
10662.63 1483
10663.61 1458
10664.59 1430
10665.56 1464
10666.54 1434
10667.51 1405
10668.49 1434
10669.46 1407
10670.44 1361
10671.41 1305
10672.39 1490
10673.36 1409
10674.34 1446
10675.32 1388
10676.29 1446
10677.27 1436
10678.24 1339
10679.22 1352
10680.19 1355
10681.17 1339
10682.15 1449
10683.12 1358
10684.10 1303
10685.08 1324
10686.05 1355
10687.03 1341
10688.00 1408
10688.98 1416
10689.96 1411
10690.93 1397
10691.91 1371
10692.89 1369
10693.86 1371
10694.84 1426
10695.82 1398
10696.79 1328
10697.77 1296
10698.75 1346
10699.72 1387
10700.70 1296
10701.68 1209
10702.65 1227
10703.63 1325
10704.61 1283
10705.59 1259
10706.56 1278
10707.54 1382
10708.52 1302
10709.49 1242
10710.47 1305
10711.45 1311
10712.43 1370
10713.40 1371
10714.38 1302
10715.36 1375
10716.34 1263
10717.31 1306
10718.29 1390
10719.27 1259
10720.25 1232
10721.22 1358
10722.20 1333
10723.18 1362
10724.16 1302
10725.14 1315
10726.11 1388
10727.09 1304
10728.07 1265
10729.05 1242
10730.03 1371
10731.01 1341
10731.98 1274
10732.96 1301
10733.94 1308
10734.92 1236
10735.90 1249
10736.88 1248
10737.85 1338
10738.83 1332
10739.81 1418
10740.79 1345
10741.77 1307
10742.75 1348
10743.73 1377
10744.71 1263
10745.69 1307
10746.66 1279
10747.64 1314
10748.62 1326
10749.60 1248
10750.58 1305
10751.56 1282
10752.54 1290
10753.52 1305
10754.50 1227
10755.48 1287
10756.46 1258
10757.44 1299
10758.42 1241
10759.39 1322
10760.37 1266
10761.35 1223
10762.33 1276
10763.31 1265
10764.29 1299
10765.27 1239
10766.25 1316
10767.23 1275
10768.21 1253
10769.19 1295
10770.17 1328
10771.15 1313
10772.13 1274
10773.11 1242
10774.09 1314
10775.07 1295
10776.05 1261
10777.03 1314
10778.02 1347
10779.00 1340
10779.98 1379
10780.96 1391
10781.94 1388
10782.92 1244
10783.90 1320
10784.88 1322
10785.86 1357
10786.84 1376
10787.82 1369
10788.80 1317
10789.78 1264
10790.76 1333
10791.75 1299
10792.73 1252
10793.71 1315
10794.69 1291
10795.67 1218
10796.65 1358
10797.63 1293
10798.61 1239
10799.60 1276
10800.58 1351
10801.56 1323
10802.54 1333
10803.52 1336
10804.50 1314
10805.49 1329
10806.47 1395
10807.45 1328
10808.43 1327
10809.41 1375
10810.39 1389
10811.38 1387
10812.36 1348
10813.34 1304
10814.32 1285
10815.30 1235
10816.29 1356
10817.27 1346
10818.25 1331
10819.23 1345
10820.22 1399
10821.20 1320
10822.18 1384
10823.16 1374
10824.15 1326
10825.13 1390
10826.11 1448
10827.09 1372
10828.08 1387
10829.06 1433
10830.04 1405
10831.02 1394
10832.01 1380
10832.99 1441
10833.97 1352
10834.96 1391
10835.94 1414
10836.92 1430
10837.91 1368
10838.89 1324
10839.87 1374
10840.85 1420
10841.84 1383
10842.82 1386
10843.81 1357
10844.79 1476
10845.77 1414
10846.76 1432
10847.74 1430
10848.72 1456
10849.71 1538
10850.69 1507
10851.67 1475
10852.66 1479
10853.64 1424
10854.63 1389
10855.61 1453
10856.59 1402
10857.58 1456
10858.56 1420
10859.55 1526
10860.53 1505
10861.51 1459
10862.50 1471
10863.48 1567
10864.47 1508
10865.45 1471
10866.44 1410
10867.42 1452
10868.41 1514
10869.39 1595
10870.37 1590
10871.36 1531
10872.34 1576
10873.33 1485
10874.31 1513
10875.30 1536
10876.28 1579
10877.27 1583
10878.25 1588
10879.24 1613
10880.22 1553
10881.21 1633
10882.19 1569
10883.18 1553
10884.16 1583
10885.15 1572
10886.13 1594
10887.12 1647
10888.11 1628
10889.09 1566
10890.08 1678
10891.06 1682
10892.05 1731
10893.03 1726
10894.02 1704
10895.00 1672
10895.99 1726
10896.98 1706
10897.96 1676
10898.95 1814
10899.93 1819
10900.92 1804
10901.91 1725
10902.89 1770
10903.88 1760
10904.86 1795
10905.85 1817
10906.84 1720
10907.82 1753
10908.81 1781
10909.80 1791
10910.78 1887
10911.77 1798
10912.76 1840
10913.74 1898
10914.73 1835
10915.72 1973
10916.70 2009
10917.69 1888
10918.68 1906
10919.66 1884
10920.65 1847
10921.64 1902
10922.62 1955
10923.61 2048
10924.60 1961
10925.58 1946
10926.57 2022
10927.56 1998
10928.55 2042
10929.53 2108
10930.52 2016
10931.51 1949
10932.50 2006
10933.48 2060
10934.47 2076
10935.46 2005
10936.45 2127
10937.43 2018
10938.42 2029
10939.41 2036
10940.40 1982
10941.38 2181
10942.37 2135
10943.36 2152
10944.35 2123
10945.34 2097
10946.32 2241
10947.31 2169
10948.30 2231
10949.29 2193
10950.28 2243
10951.27 2299
10952.25 2310
10953.24 2265
10954.23 2265
10955.22 2238
10956.21 2278
10957.20 2377
10958.18 2371
10959.17 2361
10960.16 2427
10961.15 2474
10962.14 2470
10963.13 2593
10964.12 2674
10965.11 2736
10966.10 2911
10967.08 2875
10968.07 2837
10969.06 2828
10970.05 3001
10971.04 2849
10972.03 2815
10973.02 2704
10974.01 2745
10975.00 2690
10975.99 2725
10976.98 2561
10977.97 2428
10978.96 2407
10979.95 2457
10980.94 2557
10981.92 2579
10982.91 2512
10983.90 2498
10984.89 2367
10985.88 2513
10986.87 2488
10987.86 2587
10988.85 2526
10989.84 2571
10990.83 2673
10991.82 2465
10992.81 2512
10993.80 2587
10994.79 2558
10995.78 2519
10996.78 2388
10997.77 2637
10998.76 2629
10999.75 2674
11000.74 2666
11001.73 2781
11002.72 2866
11003.71 2948
11004.70 3100
11005.69 3358
11006.68 3466
11007.67 3633
11008.66 3659
11009.65 3636
11010.64 3621
11011.64 3513
11012.63 3256
11013.62 3195
11014.61 2997
11015.60 2730
11016.59 2690
11017.58 2532
11018.57 2583
11019.57 2522
11020.56 2567
11021.55 2565
11022.54 2526
11023.53 2418
11024.52 2547
11025.51 2442
11026.51 2411
11027.50 2406
11028.49 2339
11029.48 2340
11030.47 2329
11031.47 2325
11032.46 2316
11033.45 2296
11034.44 2221
11035.43 2167
11036.43 2253
11037.42 2249
11038.41 2185
11039.40 2243
11040.39 2116
11041.39 2077
11042.38 2166
11043.37 2181
11044.36 2143
11045.36 2139
11046.35 2041
11047.34 2063
11048.34 2044
11049.33 2068
11050.32 2017
11051.31 2015
11052.31 2002
11053.30 1957
11054.29 1919
11055.29 1962
11056.28 1988
11057.27 2014
11058.26 1961
11059.26 1905
11060.25 1943
11061.24 1827
11062.24 1856
11063.23 1865
11064.22 1911
11065.22 1823
11066.21 1774
11067.20 1838
11068.20 1874
11069.19 1805
11070.19 1784
11071.18 1827
11072.17 1783
11073.17 1864
11074.16 1937
11075.15 1870
11076.15 1856
11077.14 1860
11078.14 1899
11079.13 1876
11080.12 1894
11081.12 1837
11082.11 1836
11083.11 1821
11084.10 1892
11085.10 1776
11086.09 1821
11087.08 1820
11088.08 1763
11089.07 1794
11090.07 1803
11091.06 1800
11092.06 1790
11093.05 1898
11094.05 1854
11095.04 1872
11096.04 1792
11097.03 1899
11098.03 1850
11099.02 1815
11100.02 1734
11101.01 1864
11102.01 1846
11103.00 1787
11104.00 1784
11104.99 1766
11105.99 1776
11106.98 1803
11107.98 1791
11108.97 1768
11109.97 1745
11110.96 1728
11111.96 1739
11112.95 1837
11113.95 1744
11114.95 1720
11115.94 1783
11116.94 1744
11117.93 1736
11118.93 1711
11119.93 1785
11120.92 1698
11121.92 1735
11122.91 1698
11123.91 1593
11124.91 1675
11125.90 1694
11126.90 1745
11127.89 1778
11128.89 1716
11129.89 1704
11130.88 1720
11131.88 1735
11132.88 1794
11133.87 1700
11134.87 1725
11135.87 1757
11136.86 1708
11137.86 1790
11138.86 1872
11139.85 1762
11140.85 1745
11141.85 1687
11142.84 1711
11143.84 1644
11144.84 1668
11145.83 1623
11146.83 1697
11147.83 1641
11148.83 1682
11149.82 1680
11150.82 1632
11151.82 1716
11152.82 1682
11153.81 1687
11154.81 1685
11155.81 1696
11156.80 1739
11157.80 1717
11158.80 1662
11159.80 1559
11160.80 1582
11161.79 1679
11162.79 1552
11163.79 1468
11164.79 1560
11165.78 1542
11166.78 1650
11167.78 1579
11168.78 1456
11169.78 1570
11170.78 1543
11171.77 1500
11172.77 1583
11173.77 1509
11174.77 1625
11175.77 1618
11176.77 1539
11177.76 1531
11178.76 1658
11179.76 1675
11180.76 1542
11181.76 1596
11182.76 1601
11183.76 1574
11184.75 1569
11185.75 1582
11186.75 1635
11187.75 1517
11188.75 1619
11189.75 1656
11190.75 1551
11191.75 1551
11192.75 1568
11193.75 1583
11194.75 1495
11195.74 1498
11196.74 1601
11197.74 1612
11198.74 1464
11199.74 1521
11200.74 1518
11201.74 1531
11202.74 1587
11203.74 1532
11204.74 1578
11205.74 1604
11206.74 1521
11207.74 1521
11208.74 1544
11209.74 1598
11210.74 1543
11211.74 1603
11212.74 1506
11213.74 1563
11214.74 1603
11215.74 1595
11216.74 1596
11217.74 1584
11218.74 1589
11219.74 1558
11220.74 1519
11221.74 1474
11222.74 1495
11223.74 1507
11224.74 1457
11225.74 1490
11226.74 1504
11227.75 1503
11228.75 1451
11229.75 1416
11230.75 1469
11231.75 1533
11232.75 1472
11233.75 1423
11234.75 1468
11235.75 1523
11236.75 1511
11237.76 1400
11238.76 1440
11239.76 1482
11240.76 1435
11241.76 1440
11242.76 1445
11243.76 1455
11244.76 1420
11245.77 1400
11246.77 1361
11247.77 1416
11248.77 1520
11249.77 1483
11250.77 1432
11251.78 1481
11252.78 1331
11253.78 1389
11254.78 1430
11255.78 1403
11256.79 1486
11257.79 1472
11258.79 1369
11259.79 1473
11260.79 1498
11261.80 1440
11262.80 1498
11263.80 1472
11264.80 1401
11265.81 1470
11266.81 1458
11267.81 1406
11268.81 1502
11269.82 1447
11270.82 1387
11271.82 1466
11272.82 1537
11273.83 1468
11274.83 1425
11275.83 1465
11276.84 1559
11277.84 1565
11278.84 1465
11279.85 1432
11280.85 1423
11281.85 1436
11282.85 1508
11283.86 1538
11284.86 1554
11285.86 1551
11286.87 1567
11287.87 1639
11288.87 1653
11289.88 1683
11290.88 1610
11291.89 1467
11292.89 1577
11293.89 1548
11294.90 1461
11295.90 1470
11296.90 1429
11297.91 1398
11298.91 1359
11299.92 1366
11300.92 1387
11301.92 1361
11302.93 1399
11303.93 1336
11304.94 1499
11305.94 1444
11306.94 1395
11307.95 1478
11308.95 1399
11309.96 1373
11310.96 1414
11311.97 1446
11312.97 1420
11313.98 1420
11314.98 1391
11315.98 1426
11316.99 1463
11317.99 1468
11319.00 1508
11320.00 1574
11321.01 1447
11322.01 1390
11323.02 1419
11324.02 1542
11325.03 1551
11326.03 1523
11327.04 1431
11328.04 1412
11329.05 1482
11330.05 1431
11331.06 1437
11332.07 1363
11333.07 1389
11334.08 1378
11335.08 1427
11336.09 1360
11337.09 1352
11338.10 1344
11339.10 1349
11340.11 1303
11341.12 1326
11342.12 1331
11343.13 1368
11344.13 1291
11345.14 1326
11346.15 1324
11347.15 1388
11348.16 1376
11349.16 1354
11350.17 1321
11351.18 1357
11352.18 1323
11353.19 1312
11354.20 1322
11355.20 1312
11356.21 1375
11357.21 1339
11358.22 1372
11359.23 1299
11360.23 1299
11361.24 1366
11362.25 1337
11363.25 1325
11364.26 1385
11365.27 1313
11366.28 1237
11367.28 1270
11368.29 1309
11369.30 1283
11370.30 1347
11371.31 1357
11372.32 1311
11373.32 1350
11374.33 1360
11375.34 1312
11376.35 1238
11377.35 1307
11378.36 1357
11379.37 1382
11380.38 1210
11381.38 1357
11382.39 1377
11383.40 1320
11384.41 1284
11385.41 1382
11386.42 1332
11387.43 1335
11388.44 1309
11389.45 1265
11390.45 1298
11391.46 1261
11392.47 1279
11393.48 1296
11394.49 1329
11395.49 1365
11396.50 1269
11397.51 1269
11398.52 1382
11399.53 1330
11400.54 1286
11401.55 1245
11402.55 1335
11403.56 1285
11404.57 1248
11405.58 1230
11406.59 1214
11407.60 1253
11408.61 1293
11409.61 1307
11410.62 1283
11411.63 1303
11412.64 1256
11413.65 1304
11414.66 1267
11415.67 1293
11416.68 1271
11417.69 1261
11418.70 1266
11419.71 1249
11420.71 1319
11421.72 1267
11422.73 1291
11423.74 1248
11424.75 1203
11425.76 1264
11426.77 1173
11427.78 1240
11428.79 1284
11429.80 1265
11430.81 1341
11431.82 1340
11432.83 1242
11433.84 1215
11434.85 1273
11435.86 1341
11436.87 1286
11437.88 1288
11438.89 1239
11439.90 1283
11440.91 1319
11441.92 1286
11442.93 1323
11443.94 1363
11444.95 1423
11445.96 1324
11446.97 1266
11447.98 1245
11448.99 1315
11450.00 1288
11451.01 1298
11452.03 1289
11453.04 1329
11454.05 1240
11455.06 1274
11456.07 1292
11457.08 1256
11458.09 1282
11459.10 1268
11460.11 1310
11461.12 1407
11462.14 1292
11463.15 1275
11464.16 1261
11465.17 1293
11466.18 1304
11467.19 1283
11468.20 1255
11469.21 1288
11470.23 1283
11471.24 1292
11472.25 1238
11473.26 1306
11474.27 1321
11475.28 1220
11476.30 1276
11477.31 1287
11478.32 1325
11479.33 1301
11480.34 1340
11481.36 1337
11482.37 1226
11483.38 1294
11484.39 1367
11485.40 1365
11486.42 1257
11487.43 1266
11488.44 1299
11489.45 1255
11490.47 1263
11491.48 1260
11492.49 1260
11493.50 1289
11494.52 1288
11495.53 1337
11496.54 1411
11497.55 1315
11498.57 1326
11499.58 1315
11500.59 1353
11501.61 1371
11502.62 1299
11503.63 1310
11504.64 1417
11505.66 1364
11506.67 1323
11507.68 1317
11508.70 1420
11509.71 1432
11510.72 1331
11511.74 1408
11512.75 1327
11513.76 1355
11514.78 1376
11515.79 1346
11516.80 1300
11517.82 1300
11518.83 1320
11519.84 1357
11520.86 1300
11521.87 1365
11522.89 1391
11523.90 1325
11524.91 1347
11525.93 1311
11526.94 1402
11527.96 1451
11528.97 1304
11529.98 1347
11531.00 1304
11532.01 1358
11533.03 1380
11534.04 1314
11535.06 1273
11536.07 1289
11537.08 1341
11538.10 1403
11539.11 1419
11540.13 1345
11541.14 1330
11542.16 1470
11543.17 1413
11544.19 1469
11545.20 1459
11546.22 1425
11547.23 1460
11548.25 1367
11549.26 1344
11550.28 1456
11551.29 1453
11552.31 1348
11553.32 1397
11554.34 1375
11555.35 1466
11556.37 1504
11557.38 1526
11558.40 1529
11559.41 1439
11560.43 1429
11561.45 1548
11562.46 1519
11563.48 1483
11564.49 1520
11565.51 1463
11566.52 1529
11567.54 1590
11568.56 1478
11569.57 1543
11570.59 1503
11571.60 1553
11572.62 1484
11573.64 1541
11574.65 1575
11575.67 1566
11576.68 1586
11577.70 1572
11578.72 1590
11579.73 1675
11580.75 1655
11581.77 1620
11582.78 1672
11583.80 1682
11584.82 1746
11585.83 1811
11586.85 1760
11587.87 1676
11588.88 1789
11589.90 1743
11590.92 1695
11591.93 1725
11592.95 1766
11593.97 1847
11594.98 1912
11596.00 1991
11597.02 1920
11598.03 1932
11599.05 1893
11600.07 2090
11601.09 2071
11602.10 2089
11603.12 2143
11604.14 2100
11605.16 2239
11606.17 2353
11607.19 2398
11608.21 2508
11609.23 2488
11610.24 2532
11611.26 2406
11612.28 2375
11613.30 2370
11614.32 2343
11615.33 2191
11616.35 2143
11617.37 2183
11618.39 2192
11619.41 2150
11620.42 2125
11621.44 2153
11622.46 2094
11623.48 2136
11624.50 2225
11625.51 2196
11626.53 2254
11627.55 2172
11628.57 2199
11629.59 2204
11630.61 2261
11631.63 2210
11632.64 2298
11633.66 2357
11634.68 2419
11635.70 2539
11636.72 2568
11637.74 2677
11638.76 2826
11639.78 2917
11640.80 3187
11641.81 3197
11642.83 3217
11643.85 3232
11644.87 3164
11645.89 3079
11646.91 3007
11647.93 2833
11648.95 2719
11649.97 2461
11650.99 2390
11652.01 2226
11653.03 2166
11654.05 2180
11655.07 2146
11656.09 2062
11657.11 2090
11658.13 2039
11659.15 2057
11660.17 1910
11661.19 1980
11662.21 1911
11663.23 1897
11664.25 1954
11665.27 1889
11666.29 1874
11667.31 1758
11668.33 1877
11669.35 1775
11670.37 1709
11671.39 1780
11672.41 1837
11673.43 1833
11674.45 1758
11675.47 1764
11676.49 1774
11677.51 1721
11678.53 1799
11679.55 1770
11680.57 1768
11681.59 1659
11682.61 1736
11683.64 1717
11684.66 1725
11685.68 1696
11686.70 1629
11687.72 1631
11688.74 1665
11689.76 1657
11690.78 1595
11691.80 1658
11692.83 1663
11693.85 1655
11694.87 1606
11695.89 1702
11696.91 1679
11697.93 1636
11698.95 1605
11699.98 1652
11701.00 1673
11702.02 1563
11703.04 1574
11704.06 1576
11705.08 1543
11706.11 1586
11707.13 1544
11708.15 1620
11709.17 1688
11710.19 1632
11711.22 1575
11712.24 1656
11713.26 1656
11714.28 1666
11715.31 1594
11716.33 1668
11717.35 1756
11718.37 1687
11719.40 1625
11720.42 1568
11721.44 1664
11722.46 1644
11723.49 1574
11724.51 1691
11725.53 1712
11726.55 1777
11727.58 1663
11728.60 1661
11729.62 1666
11730.65 1708
11731.67 1659
11732.69 1661
11733.71 1707
11734.74 1669
11735.76 1668
11736.78 1638
11737.81 1615
11738.83 1664
11739.85 1635
11740.88 1589
11741.90 1582
11742.92 1545
11743.95 1557
11744.97 1685
11746.00 1595
11747.02 1583
11748.04 1531
11749.07 1606
11750.09 1551
11751.11 1575
11752.14 1545
11753.16 1561
11754.19 1542
11755.21 1502
11756.23 1530
11757.26 1642
11758.28 1644
11759.31 1638
11760.33 1528
11761.36 1478
11762.38 1550
11763.40 1565
11764.43 1525
11765.45 1505
11766.48 1628
11767.50 1516
11768.53 1487
11769.55 1462
11770.58 1453
11771.60 1467
11772.63 1471
11773.65 1460
11774.68 1423
11775.70 1521
11776.73 1496
11777.75 1577
11778.78 1499
11779.80 1534
11780.83 1487
11781.85 1450
11782.88 1496
11783.90 1438
11784.93 1476
11785.95 1481
11786.98 1544
11788.00 1545
11789.03 1445
11790.05 1360
11791.08 1505
11792.11 1408
11793.13 1435
11794.16 1461
11795.18 1469
11796.21 1447
11797.23 1324
11798.26 1395
11799.29 1469
11800.31 1461
11801.34 1437
11802.36 1433
11803.39 1437
11804.42 1459
11805.44 1439
11806.47 1378
11807.50 1484
11808.52 1522
11809.55 1432
11810.57 1432
11811.60 1447
11812.63 1377
11813.65 1439
11814.68 1480
11815.71 1392
11816.73 1457
11817.76 1423
11818.79 1438
11819.81 1435
11820.84 1463
11821.87 1481
11822.90 1370
11823.92 1384
11824.95 1389
11825.98 1369
11827.00 1478
11828.03 1462
11829.06 1523
11830.09 1433
11831.11 1377
11832.14 1503
11833.17 1535
11834.20 1479
11835.22 1491
11836.25 1605
11837.28 1507
11838.31 1510
11839.33 1483
11840.36 1510
11841.39 1516
11842.42 1545
11843.45 1438
11844.47 1481
11845.50 1514
11846.53 1421
11847.56 1399
11848.59 1515
11849.61 1543
11850.64 1455
11851.67 1576
11852.70 1503
11853.73 1490
11854.75 1486
11855.78 1439
11856.81 1437
11857.84 1461
11858.87 1553
11859.90 1480
11860.93 1523
11861.95 1544
11862.98 1479
11864.01 1494
11865.04 1452
11866.07 1449
11867.10 1505
11868.13 1505
11869.16 1544
11870.19 1595
11871.21 1589
11872.24 1646
11873.27 1542
11874.30 1581
11875.33 1594
11876.36 1590
11877.39 1612
11878.42 1591
11879.45 1529
11880.48 1590
11881.51 1591
11882.54 1614
11883.57 1591
11884.60 1530
11885.63 1559
11886.66 1621
11887.69 1615
11888.72 1640
11889.75 1591
11890.78 1673
11891.81 1584
11892.84 1577
11893.87 1707
11894.90 1736
11895.93 1722
11896.96 1741
11897.99 1702
11899.02 1655
11900.05 1692
11901.08 1755
11902.11 1723
11903.14 1830
11904.17 1720
11905.20 1692
11906.23 1767
11907.26 1772
11908.29 1789
11909.32 1906
11910.35 1882
11911.38 1895
11912.42 1967
11913.45 1989
11914.48 1911
11915.51 1845
11916.54 1919
11917.57 1876
11918.60 1824
11919.63 1832
11920.66 1800
11921.70 1813
11922.73 1854
11923.76 1846
11924.79 1857
11925.82 1897
11926.85 1871
11927.88 1843
11928.92 1893
11929.95 1847
11930.98 1832
11932.01 1890
11933.04 1909
11934.07 1989
11935.11 2025
11936.14 2107
11937.17 2092
11938.20 2073
11939.23 2250
11940.27 2344
11941.30 2423
11942.33 2345
11943.36 2341
11944.40 2307
11945.43 2336
11946.46 2177
11947.49 2090
11948.53 2015
11949.56 1953
11950.59 1940
11951.62 1828
11952.66 1827
11953.69 1801
11954.72 1787
11955.75 1788
11956.79 1821
11957.82 1738
11958.85 1709
11959.88 1721
11960.92 1689
11961.95 1726
11962.98 1753
11964.02 1739
11965.05 1687
11966.08 1696
11967.12 1724
11968.15 1661
11969.18 1697
11970.22 1626
11971.25 1665
11972.28 1609
11973.32 1604
11974.35 1632
11975.38 1618
11976.42 1610
11977.45 1621
11978.49 1521
11979.52 1553
11980.55 1582
11981.59 1529
11982.62 1509
11983.66 1584
11984.69 1582
11985.72 1605
11986.76 1611
11987.79 1546
11988.83 1601
11989.86 1592
11990.89 1515
11991.93 1492
11992.96 1657
11994.00 1517
11995.03 1473
11996.07 1617
11997.10 1560
11998.14 1545
11999.17 1546
12000.20 1602
12001.24 1576
12002.27 1521
12003.31 1511
12004.34 1508
12005.38 1623
12006.41 1594
12007.45 1607
12008.48 1558
12009.52 1566
12010.55 1544
12011.59 1547
12012.62 1525
12013.66 1609
12014.70 1579
12015.73 1576
12016.77 1652
12017.80 1537
12018.84 1617
12019.87 1656
12020.91 1678
12021.94 1630
12022.98 1661
12024.02 1651
12025.05 1568
12026.09 1606
12027.12 1575
12028.16 1635
12029.19 1617
12030.23 1647
12031.27 1617
12032.30 1565
12033.34 1686
12034.37 1604
12035.41 1628
12036.45 1595
12037.48 1649
12038.52 1567
12039.56 1561
12040.59 1564
12041.63 1528
12042.67 1554
12043.70 1628
12044.74 1663
12045.78 1570
12046.81 1571
12047.85 1602
12048.89 1642
12049.92 1633
12050.96 1647
12052.00 1533
12053.03 1505
12054.07 1606
12055.11 1604
12056.14 1653
12057.18 1647
12058.22 1584
12059.26 1584
12060.29 1586
12061.33 1550
12062.37 1609
12063.41 1651
12064.44 1619
12065.48 1545
12066.52 1516
12067.56 1546
12068.59 1648
12069.63 1551
12070.67 1576
12071.71 1563
12072.74 1555
12073.78 1484
12074.82 1498
12075.86 1537
12076.90 1539
12077.93 1513
12078.97 1578
12080.01 1568
12081.05 1591
12082.09 1531
12083.13 1580
12084.16 1509
12085.20 1536
12086.24 1512
12087.28 1432
12088.32 1510
12089.36 1407
12090.39 1444
12091.43 1496
12092.47 1513
12093.51 1441
12094.55 1428
12095.59 1505
12096.63 1443
12097.67 1553
12098.70 1477
12099.74 1563
12100.78 1548
12101.82 1486
12102.86 1429
12103.90 1463
12104.94 1461
12105.98 1515
12107.02 1551
12108.06 1482
12109.10 1511
12110.14 1606
12111.18 1515
12112.22 1664
12113.25 1678
12114.29 1482
12115.33 1495
12116.37 1505
12117.41 1422
12118.45 1503
12119.49 1413
12120.53 1441
12121.57 1492
12122.61 1500
12123.65 1421
12124.69 1403
12125.73 1443
12126.77 1491
12127.81 1354
12128.85 1398
12129.89 1362
12130.93 1381
12131.97 1313
12133.02 1344
12134.06 1232
12135.10 1273
12136.14 1407
12137.18 1412
12138.22 1373
12139.26 1248
12140.30 1376
12141.34 1297
12142.38 1324
12143.42 1340
12144.46 1316
12145.50 1326
12146.54 1302
12147.59 1267
12148.63 1285
12149.67 1279
12150.71 1332
12151.75 1322
12152.79 1313
12153.83 1330
12154.87 1266
12155.92 1289
12156.96 1307
12158.00 1241
12159.04 1324
12160.08 1335
12161.12 1345
12162.17 1292
12163.21 1334
12164.25 1319
12165.29 1279
12166.33 1247
12167.37 1228
12168.42 1226
12169.46 1225
12170.50 1245
12171.54 1307
12172.58 1327
12173.63 1344
12174.67 1262
12175.71 1286
12176.75 1275
12177.80 1304
12178.84 1282
12179.88 1329
12180.92 1233
12181.97 1245
12183.01 1243
12184.05 1201
12185.09 1287
12186.14 1298
12187.18 1283
12188.22 1288
12189.26 1263
12190.31 1285
12191.35 1214
12192.39 1253
12193.44 1342
12194.48 1293
12195.52 1245
12196.57 1232
12197.61 1220
12198.65 1342
12199.70 1300
12200.74 1308
12201.78 1292
12202.83 1289
12203.87 1290
12204.91 1326
12205.96 1254
12207.00 1338
12208.04 1287
12209.09 1255
12210.13 1266
12211.17 1301
12212.22 1376
12213.26 1370
12214.31 1357
12215.35 1331
12216.39 1295
12217.44 1305
12218.48 1229
12219.53 1213
12220.57 1145
12221.61 1229
12222.66 1299
12223.70 1317
12224.75 1369
12225.79 1352
12226.84 1298
12227.88 1276
12228.93 1309
12229.97 1278
12231.01 1229
12232.06 1271
12233.10 1262
12234.15 1280
12235.19 1254
12236.24 1299
12237.28 1314
12238.33 1345
12239.37 1340
12240.42 1246
12241.46 1228
12242.51 1279
12243.55 1365
12244.60 1303
12245.64 1237
12246.69 1288
12247.74 1311
12248.78 1323
12249.83 1305
12250.87 1286
12251.92 1317
12252.96 1362
12254.01 1364
12255.05 1324
12256.10 1268
12257.15 1294
12258.19 1301
12259.24 1290
12260.28 1300
12261.33 1309
12262.37 1324
12263.42 1296
12264.47 1254
12265.51 1296
12266.56 1264
12267.61 1207
12268.65 1207
12269.70 1217
12270.74 1228
12271.79 1190
12272.84 1193
12273.88 1275
12274.93 1212
12275.98 1171
12277.02 1242
12278.07 1230
12279.12 1145
12280.16 1186
12281.21 1253
12282.26 1222
12283.30 1233
12284.35 1235
12285.40 1265
12286.44 1194
12287.49 1168
12288.54 1190
12289.59 1217
12290.63 1155
12291.68 1264
12292.73 1281
12293.77 1208
12294.82 1276
12295.87 1252
12296.92 1200
12297.96 1224
12299.01 1250
12300.06 1222
12301.11 1195
12302.15 1237
12303.20 1222
12304.25 1200
12305.30 1261
12306.35 1194
12307.39 1220
12308.44 1117
12309.49 1207
12310.54 1189
12311.59 1196
12312.63 1153
12313.68 1155
12314.73 1234
12315.78 1185
12316.83 1226
12317.88 1246
12318.92 1211
12319.97 1241
12321.02 1223
12322.07 1191
12323.12 1157
12324.17 1203
12325.21 1225
12326.26 1141
12327.31 1171
12328.36 1163
12329.41 1154
12330.46 1225
12331.51 1139
12332.56 1130
12333.61 1138
12334.65 1185
12335.70 1131
12336.75 1212
12337.80 1191
12338.85 1143
12339.90 1159
12340.95 1140
12342.00 1168
12343.05 1260
12344.10 1203
12345.15 1151
12346.20 1188
12347.25 1168
12348.30 1166
12349.35 1198
12350.40 1178
12351.45 1140
12352.50 1221
12353.55 1237
12354.60 1194
12355.65 1127
12356.70 1233
12357.75 1246
12358.80 1198
12359.85 1158
12360.90 1103
12361.95 1196
12363.00 1250
12364.05 1186
12365.10 1159
12366.15 1195
12367.20 1164
12368.25 1150
12369.30 1159
12370.35 1112
12371.40 1213
12372.45 1227
12373.50 1179
12374.55 1132
12375.60 1120
12376.65 1145
12377.70 1150
12378.76 1218
12379.81 1213
12380.86 1201
12381.91 1204
12382.96 1103
12384.01 1141
12385.06 1182
12386.11 1203
12387.17 1149
12388.22 1124
12389.27 1260
12390.32 1157
12391.37 1175
12392.42 1153
12393.47 1173
12394.53 1237
12395.58 1195
12396.63 1203
12397.68 1159
12398.73 1170
12399.78 1253
12400.84 1145
12401.89 1220
12402.94 1163
12403.99 1141
12405.04 1167
12406.10 1174
12407.15 1228
12408.20 1166
12409.25 1217
12410.31 1258
12411.36 1214
12412.41 1202
12413.46 1212
12414.51 1248
12415.57 1296
12416.62 1258
12417.67 1206
12418.72 1213
12419.78 1178
12420.83 1166
12421.88 1195
12422.94 1205
12423.99 1200
12425.04 1286
12426.09 1227
12427.15 1262
12428.20 1263
12429.25 1260
12430.31 1256
12431.36 1201
12432.41 1184
12433.47 1322
12434.52 1283
12435.57 1253
12436.63 1259
12437.68 1253
12438.73 1310
12439.79 1359
12440.84 1301
12441.89 1340
12442.95 1252
12444.00 1228
12445.06 1271
12446.11 1272
12447.16 1267
12448.22 1283
12449.27 1280
12450.33 1253
12451.38 1238
12452.43 1329
12453.49 1298
12454.54 1355
12455.60 1300
12456.65 1359
12457.70 1355
12458.76 1288
12459.81 1242
12460.87 1268
12461.92 1256
12462.98 1282
12464.03 1299
12465.09 1213
12466.14 1194
12467.19 1228
12468.25 1248
12469.30 1316
12470.36 1268
12471.41 1271
12472.47 1273
12473.52 1302
12474.58 1272
12475.63 1266
12476.69 1307
12477.74 1291
12478.80 1285
12479.85 1365
12480.91 1341
12481.97 1314
12483.02 1301
12484.08 1402
12485.13 1392
12486.19 1378
12487.24 1439
12488.30 1423
12489.35 1447
12490.41 1410
12491.47 1483
12492.52 1399
12493.58 1461
12494.63 1507
12495.69 1515
12496.74 1616
12497.80 1626
12498.86 1681
12499.91 1735
12500.97 1795
12502.03 1826
12503.08 1900
12504.14 1894
12505.19 2007
12506.25 1983
12507.31 1990
12508.36 1978
12509.42 1963
12510.48 1819
12511.53 1712
12512.59 1774
12513.65 1605
12514.70 1593
12515.76 1576
12516.82 1495
12517.87 1429
12518.93 1444
12519.99 1366
12521.04 1349
12522.10 1436
12523.16 1383
12524.22 1436
12525.27 1435
12526.33 1355
12527.39 1374
12528.44 1378
12529.50 1322
12530.56 1327
12531.62 1420
12532.67 1379
12533.73 1404
12534.79 1367
12535.85 1309
12536.90 1335
12537.96 1322
12539.02 1338
12540.08 1361
12541.14 1350
12542.19 1253
12543.25 1313
12544.31 1321
12545.37 1372
12546.43 1355
12547.48 1296
12548.54 1323
12549.60 1388
12550.66 1304
12551.72 1347
12552.77 1304
12553.83 1288
12554.89 1285
12555.95 1252
12557.01 1336
12558.07 1315
12559.13 1332
12560.18 1348
12561.24 1424
12562.30 1319
12563.36 1362
12564.42 1422
12565.48 1371
12566.54 1369
12567.60 1411
12568.65 1350
12569.71 1393
12570.77 1310
12571.83 1340
12572.89 1321
12573.95 1391
12575.01 1414
12576.07 1435
12577.13 1459
12578.19 1448
12579.25 1519
12580.31 1514
12581.37 1571
12582.43 1635
12583.49 1656
12584.55 1638
12585.60 1651
12586.66 1675
12587.72 1647
12588.78 1676
12589.84 1665
12590.90 1691
12591.96 1538
12593.02 1560
12594.08 1567
12595.14 1476
12596.20 1442
12597.26 1448
12598.32 1314
12599.39 1438
12600.45 1452
12601.51 1496
12602.57 1479
12603.63 1413
12604.69 1397
12605.75 1520
12606.81 1441
12607.87 1417
12608.93 1437
12609.99 1455
12611.05 1386
12612.11 1388
12613.17 1367
12614.23 1378
12615.30 1441
12616.36 1435
12617.42 1403
12618.48 1383
12619.54 1486
12620.60 1490
12621.66 1468
12622.72 1390
12623.78 1394
12624.85 1405
12625.91 1420
12626.97 1315
12628.03 1425
12629.09 1447
12630.15 1417
12631.22 1401
12632.28 1374
12633.34 1473
12634.40 1347
12635.46 1304
12636.52 1383
12637.59 1328
12638.65 1289
12639.71 1245
12640.77 1338
12641.83 1353
12642.90 1243
12643.96 1314
12645.02 1355
12646.08 1322
12647.14 1221
12648.21 1378
12649.27 1344
12650.33 1250
12651.39 1277
12652.46 1265
12653.52 1377
12654.58 1303
12655.65 1367
12656.71 1374
12657.77 1375
12658.83 1346
12659.90 1374
12660.96 1311
12662.02 1328
12663.09 1379
12664.15 1381
12665.21 1313
12666.27 1397
12667.34 1465
12668.40 1377
12669.46 1336
12670.53 1346
12671.59 1325
12672.65 1360
12673.72 1317
12674.78 1360
12675.84 1413
12676.91 1367
12677.97 1322
12679.04 1289
12680.10 1304
12681.16 1310
12682.23 1289
12683.29 1340
12684.35 1274
12685.42 1291
12686.48 1276
12687.55 1272
12688.61 1339
12689.67 1338
12690.74 1300
12691.80 1297
12692.87 1299
12693.93 1324
12695.00 1358
12696.06 1291
12697.12 1311
12698.19 1326
12699.25 1333
12700.32 1330
12701.38 1325
12702.45 1269
12703.51 1312
12704.58 1313
12705.64 1260
12706.71 1261
12707.77 1376
12708.84 1409
12709.90 1301
12710.97 1320
12712.03 1342
12713.10 1332
12714.16 1296
12715.23 1269
12716.29 1285
12717.36 1268
12718.42 1267
12719.49 1328
12720.55 1358
12721.62 1308
12722.68 1287
12723.75 1331
12724.81 1283
12725.88 1265
12726.95 1265
12728.01 1263
12729.08 1266
12730.14 1275
12731.21 1297
12732.28 1213
12733.34 1228
12734.41 1297
12735.47 1255
12736.54 1240
12737.61 1295
12738.67 1236
12739.74 1221
12740.80 1281
12741.87 1293
12742.94 1234
12744.00 1249
12745.07 1235
12746.14 1246
12747.20 1168
12748.27 1156
12749.34 1210
12750.40 1237
12751.47 1244
12752.54 1213
12753.60 1277
12754.67 1183
12755.74 1148
12756.80 1172
12757.87 1133
12758.94 1218
12760.00 1135
12761.07 1217
12762.14 1174
12763.21 1194
12764.27 1165
12765.34 1181
12766.41 1146
12767.47 1179
12768.54 1186
12769.61 1154
12770.68 1190
12771.74 1264
12772.81 1175
12773.88 1180
12774.95 1167
12776.02 1207
12777.08 1159
12778.15 1122
12779.22 1119
12780.29 1140
12781.35 1103
12782.42 1110
12783.49 1081
12784.56 1069
12785.63 1045
12786.70 1060
12787.76 1102
12788.83 1091
12789.90 1047
12790.97 1073
12792.04 1014
12793.11 1112
12794.17 1135
12795.24 1122
12796.31 1180
12797.38 1143
12798.45 1108
12799.52 1180
12800.59 1148
12801.65 1138
12802.72 1078
12803.79 1150
12804.86 1148
12805.93 1101
12807.00 1139
12808.07 1074
12809.14 1085
12810.21 1162
12811.28 1121
12812.34 1064
12813.41 1043
12814.48 988
12815.55 1059
12816.62 1097
12817.69 1069
12818.76 1111
12819.83 1029
12820.90 1091
12821.97 1117
12823.04 1106
12824.11 1211
12825.18 1084
12826.25 1108
12827.32 1100
12828.39 1185
12829.46 1108
12830.53 1055
12831.60 1134
12832.67 1102
12833.74 999
12834.81 1111
12835.88 1059
12836.95 1125
12838.02 1034
12839.09 1024
12840.16 1096
12841.23 1050
12842.30 1123
12843.37 1137
12844.44 1106
12845.51 1126
12846.58 1059
12847.66 1064
12848.73 1063
12849.80 1081
12850.87 1058
12851.94 1079
12853.01 998
12854.08 992
12855.15 1070
12856.22 1069
12857.29 999
12858.36 953
12859.44 1045
12860.51 988
12861.58 1053
12862.65 1012
12863.72 991
12864.79 1028
12865.86 1046
12866.94 1075
12868.01 1045
12869.08 1021
12870.15 1072
12871.22 984
12872.29 1051
12873.37 1050
12874.44 989
12875.51 1054
12876.58 1017
12877.65 1011
12878.73 1048
12879.80 1085
12880.87 985
12881.94 1013
12883.01 1031
12884.09 1051
12885.16 991
12886.23 1057
12887.30 978
12888.38 960
12889.45 988
12890.52 1045
12891.59 957
12892.67 1024
12893.74 1024
12894.81 1039
12895.88 995
12896.96 1018
12898.03 1000
12899.10 977
12900.18 937
12901.25 1008
12902.32 1070
12903.39 1029
12904.47 985
12905.54 933
12906.61 967
12907.69 916
12908.76 969
12909.83 1009
12910.91 1002
12911.98 1002
12913.05 973
12914.13 944
12915.20 1004
12916.28 987
12917.35 1022
12918.42 963
12919.50 994
12920.57 1028
12921.64 1005
12922.72 1004
12923.79 1001
12924.87 1046
12925.94 941
12927.01 971
12928.09 938
12929.16 1008
12930.24 961
12931.31 944
12932.38 968
12933.46 984
12934.53 947
12935.61 987
12936.68 991
12937.76 984
12938.83 1005
12939.91 919
12940.98 953
12942.05 959
12943.13 987
12944.20 932
12945.28 972
12946.35 1020
12947.43 958
12948.50 951
12949.58 876
12950.65 929
12951.73 929
12952.80 951
12953.88 962
12954.95 1001
12956.03 921
12957.10 1008
12958.18 975
12959.26 945
12960.33 923
12961.41 946
12962.48 1013
12963.56 1029
12964.63 998
12965.71 976
12966.78 956
12967.86 982
12968.94 1009
12970.01 966
12971.09 979
12972.16 961
12973.24 1007
12974.32 955
12975.39 974
12976.47 983
12977.54 959
12978.62 974
12979.70 923
12980.77 866
12981.85 997
12982.93 956
12984.00 972
12985.08 989
12986.15 907
12987.23 918
12988.31 935
12989.38 928
12990.46 922
12991.54 985
12992.61 977
12993.69 1036
12994.77 1055
12995.85 962
12996.92 942
12998.00 968
12999.08 1010
13000.15 979
13001.23 992
13002.31 914
13003.38 863
13004.46 974
13005.54 947
13006.62 1008
13007.69 1024
13008.77 1049
13009.85 1050
13010.93 965
13012.00 940
13013.08 908
13014.16 927
13015.24 905
13016.32 962
13017.39 1027
13018.47 1005
13019.55 1000
13020.63 901
13021.70 944
13022.78 993
13023.86 1006
13024.94 981
13026.02 959
13027.10 948
13028.17 975
13029.25 919
13030.33 934
13031.41 990
13032.49 962
13033.57 903
13034.64 975
13035.72 992
13036.80 960
13037.88 977
13038.96 987
13040.04 1002
13041.12 917
13042.19 907
13043.27 991
13044.35 949
13045.43 896
13046.51 994
13047.59 937
13048.67 935
13049.75 958
13050.83 985
13051.91 937
13052.99 932
13054.06 1028
13055.14 1012
13056.22 901
13057.30 916
13058.38 978
13059.46 908
13060.54 931
13061.62 1009
13062.70 979
13063.78 904
13064.86 930
13065.94 989
13067.02 961
13068.10 884
13069.18 1000
13070.26 954
13071.34 933
13072.42 956
13073.50 954
13074.58 916
13075.66 852
13076.74 850
13077.82 893
13078.90 938
13079.98 1006
13081.06 1029
13082.14 1001
13083.22 947
13084.30 981
13085.38 972
13086.47 915
13087.55 939
13088.63 911
13089.71 968
13090.79 917
13091.87 1014
13092.95 890
13094.03 875
13095.11 911
13096.19 975
13097.27 921
13098.36 875
13099.44 958
13100.52 947
13101.60 895
13102.68 853
13103.76 948
13104.84 954
13105.93 941
13107.01 974
13108.09 933
13109.17 962
13110.25 1011
13111.33 951
13112.42 932
13113.50 947
13114.58 926
13115.66 958
13116.74 898
13117.82 896
13118.91 861
13119.99 912
13121.07 941
13122.15 960
13123.23 894
13124.32 906
13125.40 875
13126.48 854
13127.56 862
13128.65 913
13129.73 906
13130.81 949
13131.89 942
13132.98 874
13134.06 934
13135.14 941
13136.22 916
13137.31 959
13138.39 904
13139.47 958
13140.56 921
13141.64 898
13142.72 950
13143.81 914
13144.89 936
13145.97 887
13147.05 888
13148.14 922
13149.22 911
13150.30 870
13151.39 853
13152.47 924
13153.55 891
13154.64 868
13155.72 948
13156.81 929
13157.89 947
13158.97 926
13160.06 950
13161.14 902
13162.22 907
13163.31 894
13164.39 895
13165.48 899
13166.56 901
13167.64 935
13168.73 903
13169.81 905
13170.90 865
13171.98 913
13173.06 968
13174.15 935
13175.23 913
13176.32 912
13177.40 899
13178.49 975
13179.57 891
13180.66 924
13181.74 892
13182.82 905
13183.91 810
13184.99 937
13186.08 1006
13187.16 939
13188.25 1055
13189.33 950
13190.42 918
13191.50 912
13192.59 939
13193.67 867
13194.76 862
13195.84 906
13196.93 953
13198.01 939
13199.10 894
13200.19 919
13201.27 939
13202.36 918
13203.44 887
13204.53 951
13205.61 913
13206.70 907
13207.78 959
13208.87 963
13209.96 939
13211.04 1001
13212.13 995
13213.21 967
13214.30 899
13215.38 929
13216.47 982
13217.56 965
13218.64 938
13219.73 931
13220.82 982
13221.90 999
13222.99 1012
13224.07 898
13225.16 899
13226.25 886
13227.33 870
13228.42 878
13229.51 977
13230.59 1018
13231.68 950
13232.77 882
13233.85 960
13234.94 892
13236.03 968
13237.11 918
13238.20 969
13239.29 970
13240.38 991
13241.46 1022
13242.55 1054
13243.64 991
13244.72 929
13245.81 910
13246.90 915
13247.99 937
13249.07 941
13250.16 932
13251.25 915
13252.34 940
13253.42 902
13254.51 1000
13255.60 975
13256.69 920
13257.77 967
13258.86 998
13259.95 946
13261.04 948
13262.13 983
13263.21 987
13264.30 952
13265.39 992
13266.48 981
13267.57 946
13268.65 950
13269.74 932
13270.83 977
13271.92 940
13273.01 985
13274.10 989
13275.18 1001
13276.27 972
13277.36 960
13278.45 1003
13279.54 1065
13280.63 923
13281.72 998
13282.80 1027
13283.89 954
13284.98 1043
13286.07 972
13287.16 965
13288.25 926
13289.34 1008
13290.43 1030
13291.52 976
13292.61 946
13293.69 1002
13294.78 1048
13295.87 1008
13296.96 991
13298.05 1105
13299.14 1144
13300.23 1048
13301.32 1046
13302.41 1048
13303.50 1040
13304.59 1029
13305.68 1020
13306.77 1008
13307.86 1032
13308.95 1010
13310.04 1034
13311.13 1017
13312.22 1043
13313.31 1034
13314.40 1089
13315.49 1051
13316.58 1115
13317.67 1084
13318.76 1086
13319.85 1083
13320.94 1058
13322.03 1010
13323.12 1035
13324.21 1056
13325.30 1053
13326.39 1095
13327.48 1071
13328.57 1048
13329.66 1022
13330.75 1014
13331.85 1061
13332.94 1060
13334.03 1008
13335.12 1019
13336.21 1072
13337.30 1124
13338.39 1094
13339.48 1055
13340.57 1090
13341.66 1034
13342.76 1031
13343.85 1076
13344.94 1015
13346.03 1047
13347.12 1022
13348.21 1081
13349.30 1079
13350.40 1098
13351.49 1110
13352.58 1002
13353.67 975
13354.76 1010
13355.85 1025
13356.95 1060
13358.04 1065
13359.13 1114
13360.22 1103
13361.31 1057
13362.41 1027
13363.50 1062
13364.59 1036
13365.68 1063
13366.77 1053
13367.87 1105
13368.96 1081
13370.05 1101
13371.14 1200
13372.24 1103
13373.33 1160
13374.42 1158
13375.51 1123
13376.61 1157
13377.70 1123
13378.79 1132
13379.88 1078
13380.98 1091
13382.07 1059
13383.16 1157
13384.26 1154
13385.35 1113
13386.44 1041
13387.54 1067
13388.63 1093
13389.72 1056
13390.81 1055
13391.91 1006
13393.00 1018
13394.09 1087
13395.19 1121
13396.28 1058
13397.37 1094
13398.47 1039
13399.56 1065
13400.66 962
13401.75 1027
13402.84 1041
13403.94 1037
13405.03 1021
13406.12 1083
13407.22 1075
13408.31 1060
13409.41 1088
13410.50 1017
13411.59 1010
13412.69 982
13413.78 1010
13414.88 1050
13415.97 1001
13417.07 984
13418.16 942
13419.25 1022
13420.35 1000
13421.44 951
13422.54 1011
13423.63 1049
13424.73 1016
13425.82 1022
13426.92 1041
13428.01 1017
13429.11 972
13430.20 1046
13431.29 993
13432.39 981
13433.48 949
13434.58 1036
13435.67 1033
13436.77 1086
13437.86 1037
13438.96 1040
13440.06 1067
13441.15 1030
13442.25 1111
13443.34 1068
13444.44 1106
13445.53 1128
13446.63 1111
13447.72 1090
13448.82 1090
13449.91 1043
13451.01 1065
13452.11 1102
13453.20 1013
13454.30 1049
13455.39 1095
13456.49 1050
13457.59 1111
13458.68 1082
13459.78 1047
13460.87 1126
13461.97 1158
13463.07 1151
13464.16 1146
13465.26 1214
13466.35 1127
13467.45 1079
13468.55 1095
13469.64 1052
13470.74 1052
13471.84 1121
13472.93 1154
13474.03 1188
13475.13 1095
13476.22 1127
13477.32 1227
13478.42 1180
13479.51 1090
13480.61 1144
13481.71 1115
13482.80 1166
13483.90 1134
13485.00 1133
13486.10 1177
13487.19 1148
13488.29 1159
13489.39 1140
13490.48 1171
13491.58 1143
13492.68 1128
13493.78 1150
13494.87 1167
13495.97 1050
13497.07 1143
13498.17 1198
13499.26 1163
13500.36 1108
13501.46 1111
13502.56 1125
13503.65 1230
13504.75 1188
13505.85 1229
13506.95 1193
13508.05 1156
13509.14 1148
13510.24 1142
13511.34 1162
13512.44 1164
13513.54 1239
13514.64 1249
13515.73 1247
13516.83 1283
13517.93 1276
13519.03 1173
13520.13 1104
13521.23 1161
13522.32 1177
13523.42 1124
13524.52 1045
13525.62 1060
13526.72 1103
13527.82 1120
13528.92 1051
13530.02 1041
13531.12 1066
13532.21 1086
13533.31 1064
13534.41 1034
13535.51 1072
13536.61 1083
13537.71 1036
13538.81 1055
13539.91 1080
13541.01 1079
13542.11 1024
13543.21 1073
13544.31 1086
13545.41 1073
13546.50 1111
13547.60 1053
13548.70 1091
13549.80 1053
13550.90 1074
13552.00 1130
13553.10 1071
13554.20 966
13555.30 1002
13556.40 1047
13557.50 1044
13558.60 1066
13559.70 1024
13560.80 1060
13561.90 1048
13563.00 962
13564.10 1021
13565.20 1014
13566.30 994
13567.41 1054
13568.51 1072
13569.61 1037
13570.71 1049
13571.81 991
13572.91 979
13574.01 1040
13575.11 1055
13576.21 1094
13577.31 1091
13578.41 1079
13579.51 1019
13580.61 1101
13581.71 1144
13582.82 1121
13583.92 1114
13585.02 1040
13586.12 991
13587.22 977
13588.32 1009
13589.42 1041
13590.52 1023
13591.63 1115
13592.73 1120
13593.83 1056
13594.93 988
13596.03 1042
13597.13 1057
13598.24 1085
13599.34 1093
13600.44 1058
13601.54 1069
13602.64 1115
13603.74 1125
13604.85 1085
13605.95 1092
13607.05 1117
13608.15 1109
13609.25 1070
13610.36 1001
13611.46 1160
13612.56 1104
13613.66 1048
13614.77 1132
13615.87 1166
13616.97 1111
13618.07 1080
13619.18 1084
13620.28 1089
13621.38 1064
13622.48 1137
13623.59 1091
13624.69 1074
13625.79 1011
13626.89 1042
13628.00 1111
13629.10 1064
13630.20 1052
13631.31 1067
13632.41 1116
13633.51 1068
13634.62 1076
13635.72 1050
13636.82 1167
13637.93 1174
13639.03 1141
13640.13 1081
13641.24 1090
13642.34 1060
13643.44 1085
13644.55 1071
13645.65 1144
13646.75 1174
13647.86 1104
13648.96 1050
13650.06 1003
13651.17 1094
13652.27 1119
13653.38 1136
13654.48 1039
13655.58 1031
13656.69 1066
13657.79 1109
13658.90 1070
13660.00 1012
13661.10 1078
13662.21 1171
13663.31 1143
13664.42 1147
13665.52 1055
13666.63 1101
13667.73 1050
13668.84 1060
13669.94 1064
13671.04 1068
13672.15 1108
13673.25 1053
13674.36 1091
13675.46 1118
13676.57 1091
13677.67 1103
13678.78 1113
13679.88 1115
13680.99 1050
13682.09 1039
13683.20 1055
13684.30 1098
13685.41 1080
13686.51 1112
13687.62 1069
13688.72 1105
13689.83 1140
13690.94 1162
13692.04 1201
13693.15 1179
13694.25 1183
13695.36 1092
13696.46 1087
13697.57 1092
13698.67 1155
13699.78 1179
13700.89 1223
13701.99 1239
13703.10 1149
13704.20 1159
13705.31 1184
13706.42 1206
13707.52 1185
13708.63 1114
13709.73 1114
13710.84 1135
13711.95 1160
13713.05 1235
13714.16 1127
13715.27 1156
13716.37 1208
13717.48 1199
13718.59 1167
13719.69 1176
13720.80 1217
13721.91 1229
13723.01 1231
13724.12 1176
13725.23 1225
13726.33 1237
13727.44 1221
13728.55 1204
13729.65 1230
13730.76 1228
13731.87 1239
13732.98 1242
13734.08 1279
13735.19 1285
13736.30 1298
13737.40 1295
13738.51 1298
13739.62 1353
13740.73 1320
13741.83 1352
13742.94 1323
13744.05 1336
13745.16 1255
13746.26 1324
13747.37 1259
13748.48 1308
13749.59 1316
13750.70 1309
13751.80 1297
13752.91 1404
13754.02 1391
13755.13 1422
13756.24 1378
13757.34 1359
13758.45 1401
13759.56 1357
13760.67 1363
13761.78 1460
13762.88 1502
13763.99 1508
13765.10 1472
13766.21 1420
13767.32 1440
13768.43 1430
13769.54 1466
13770.64 1476
13771.75 1505
13772.86 1599
13773.97 1599
13775.08 1570
13776.19 1525
13777.30 1597
13778.41 1604
13779.52 1631
13780.62 1724
13781.73 1698
13782.84 1667
13783.95 1707
13785.06 1720
13786.17 1826
13787.28 1714
13788.39 1727
13789.50 1714
13790.61 1609
13791.72 1685
13792.83 1723
13793.94 1616
13795.05 1657
13796.16 1690
13797.27 1556
13798.38 1560
13799.49 1576
13800.60 1639
13801.71 1638
13802.82 1544
13803.93 1629
13805.04 1630
13806.15 1612
13807.26 1613
13808.37 1688
13809.48 1670
13810.59 1717
13811.70 1719
13812.81 1719
13813.92 1736
13815.03 1806
13816.14 1771
13817.25 1773
13818.36 1660
13819.47 1653
13820.58 1683
13821.69 1599
13822.80 1565
13823.91 1606
13825.02 1592
13826.13 1611
13827.25 1643
13828.36 1546
13829.47 1466
13830.58 1496
13831.69 1569
13832.80 1511
13833.91 1533
13835.02 1536
13836.13 1521
13837.25 1463
13838.36 1491
13839.47 1416
13840.58 1485
13841.69 1465
13842.80 1428
13843.91 1483
13845.03 1505
13846.14 1486
13847.25 1545
13848.36 1494
13849.47 1367
13850.59 1466
13851.70 1479
13852.81 1573
13853.92 1457
13855.03 1466
13856.15 1419
13857.26 1477
13858.37 1501
13859.48 1446
13860.59 1498
13861.71 1475
13862.82 1471
13863.93 1491
13865.04 1505
13866.16 1479
13867.27 1549
13868.38 1524
13869.49 1471
13870.61 1455
13871.72 1525
13872.83 1525
13873.95 1493
13875.06 1498
13876.17 1448
13877.28 1561
13878.40 1483
13879.51 1498
13880.62 1510
13881.74 1605
13882.85 1580
13883.96 1533
13885.08 1542
13886.19 1565
13887.30 1538
13888.42 1552
13889.53 1529
13890.64 1547
13891.76 1486
13892.87 1561
13893.98 1557
13895.10 1529
13896.21 1584
13897.33 1585
13898.44 1577
13899.55 1621
13900.67 1549
13901.78 1549
13902.89 1646
13904.01 1582
13905.12 1646
13906.24 1635
13907.35 1745
13908.47 1769
13909.58 1727
13910.69 1672
13911.81 1626
13912.92 1636
13914.04 1624
13915.15 1587
13916.27 1553
13917.38 1518
13918.50 1552
13919.61 1553
13920.72 1562
13921.84 1462
13922.95 1501
13924.07 1532
13925.18 1506
13926.30 1506
13927.41 1513
13928.53 1489
13929.64 1535
13930.76 1499
13931.87 1429
13932.99 1445
13934.10 1470
13935.22 1510
13936.34 1443
13937.45 1476
13938.57 1505
13939.68 1500
13940.80 1499
13941.91 1503
13943.03 1477
13944.14 1428
13945.26 1438
13946.38 1531
13947.49 1471
13948.61 1394
13949.72 1392
13950.84 1423
13951.95 1479
13953.07 1434
13954.19 1461
13955.30 1395
13956.42 1429
13957.53 1389
13958.65 1413
13959.77 1339
13960.88 1344
13962.00 1384
13963.12 1448
13964.23 1441
13965.35 1399
13966.47 1322
13967.58 1285
13968.70 1315
13969.82 1330
13970.93 1330
13972.05 1339
13973.17 1349
13974.28 1300
13975.40 1334
13976.52 1342
13977.63 1366
13978.75 1346
13979.87 1370
13980.99 1317
13982.10 1319
13983.22 1338
13984.34 1332
13985.45 1299
13986.57 1436
13987.69 1350
13988.81 1316
13989.92 1280
13991.04 1324
13992.16 1371
13993.28 1409
13994.39 1392
13995.51 1385
13996.63 1255
13997.75 1325
13998.87 1339
13999.98 1343
14001.10 1306
14002.22 1331
14003.34 1371
14004.46 1311
14005.57 1395
14006.69 1342
14007.81 1306
14008.93 1330
14010.05 1406
14011.16 1326
14012.28 1310
14013.40 1270
14014.52 1320
14015.64 1308
14016.76 1336
14017.88 1370
14018.99 1381
14020.11 1326
14021.23 1309
14022.35 1337
14023.47 1355
14024.59 1394
14025.71 1304
14026.83 1327
14027.94 1385
14029.06 1393
14030.18 1390
14031.30 1356
14032.42 1385
14033.54 1339
14034.66 1389
14035.78 1436
14036.90 1361
14038.02 1295
14039.14 1295
14040.26 1277
14041.38 1322
14042.50 1329
14043.62 1243
14044.74 1305
14045.86 1382
14046.97 1372
14048.09 1382
14049.21 1404
14050.33 1415
14051.45 1443
14052.57 1418
14053.69 1338
14054.81 1399
14055.93 1502
14057.05 1431
14058.17 1432
14059.30 1359
14060.42 1371
14061.54 1445
14062.66 1452
14063.78 1478
14064.90 1438
14066.02 1466
14067.14 1438
14068.26 1404
14069.38 1519
14070.50 1468
14071.62 1521
14072.74 1527
14073.86 1491
14074.98 1479
14076.10 1472
14077.23 1496
14078.35 1499
14079.47 1429
14080.59 1487
14081.71 1531
14082.83 1538
14083.95 1599
14085.07 1486
14086.19 1518
14087.32 1525
14088.44 1473
14089.56 1536
14090.68 1652
14091.80 1687
14092.92 1702
14094.05 1724
14095.17 1663
14096.29 1546
14097.41 1495
14098.53 1652
14099.65 1701
14100.78 1767
14101.90 1773
14103.02 1817
14104.14 1803
14105.26 1775
14106.39 1811
14107.51 1806
14108.63 1901
14109.75 1903
14110.88 1759
14112.00 1785
14113.12 1842
14114.24 1831
14115.37 1731
14116.49 1744
14117.61 1708
14118.73 1735
14119.86 1580
14120.98 1644
14122.10 1655
14123.22 1604
14124.35 1553
14125.47 1583
14126.59 1470
14127.72 1441
14128.84 1483
14129.96 1436
14131.09 1382
14132.21 1406
14133.33 1427
14134.45 1435
14135.58 1477
14136.70 1415
14137.82 1421
14138.95 1372
14140.07 1330
14141.20 1396
14142.32 1438
14143.44 1513
14144.57 1375
14145.69 1360
14146.81 1476
14147.94 1346
14149.06 1372
14150.19 1378
14151.31 1340
14152.43 1407
14153.56 1441
14154.68 1352
14155.81 1363
14156.93 1422
14158.05 1418
14159.18 1457
14160.30 1415
14161.43 1419
14162.55 1419
14163.68 1234
14164.80 1346
14165.92 1308
14167.05 1332
14168.17 1374
14169.30 1328
14170.42 1301
14171.55 1319
14172.67 1294
14173.80 1366
14174.92 1298
14176.05 1361
14177.17 1295
14178.30 1342
14179.42 1306
14180.55 1239
14181.67 1307
14182.80 1289
14183.92 1243
14185.05 1289
14186.17 1257
14187.30 1293
14188.42 1267
14189.55 1231
14190.67 1256
14191.80 1331
14192.93 1291
14194.05 1284
14195.18 1290
14196.30 1307
14197.43 1350
14198.55 1283
14199.68 1250
14200.81 1218
14201.93 1247
14203.06 1273
14204.18 1170
14205.31 1251
14206.44 1196
14207.56 1222
14208.69 1241
14209.82 1284
14210.94 1242
14212.07 1238
14213.19 1261
14214.32 1221
14215.45 1195
14216.57 1257
14217.70 1232
14218.83 1266
14219.95 1232
14221.08 1229
14222.21 1204
14223.33 1216
14224.46 1171
14225.59 1201
14226.71 1247
14227.84 1217
14228.97 1117
14230.10 1199
14231.22 1181
14232.35 1262
14233.48 1202
14234.60 1191
14235.73 1154
14236.86 1210
14237.99 1268
14239.11 1196
14240.24 1058
14241.37 1135
14242.50 1152
14243.62 1148
14244.75 1085
14245.88 1089
14247.01 1161
14248.13 1183
14249.26 1134
14250.39 1141
14251.52 1081
14252.65 1130
14253.77 1135
14254.90 1103
14256.03 1136
14257.16 1170
14258.29 1171
14259.42 1127
14260.54 1066
14261.67 1053
14262.80 1160
14263.93 1110
14265.06 1046
14266.19 1055
14267.31 1102
14268.44 1107
14269.57 1109
14270.70 1019
14271.83 1029
14272.96 1044
14274.09 1046
14275.22 1109
14276.34 1039
14277.47 1057
14278.60 1099
14279.73 1099
14280.86 1006
14281.99 1038
14283.12 1017
14284.25 1097
14285.38 1065
14286.51 1008
14287.64 1031
14288.76 1043
14289.89 1046
14291.02 1018
14292.15 1059
14293.28 1022
14294.41 1018
14295.54 963
14296.67 952
14297.80 984
14298.93 978
14300.06 1017
14301.19 1007
14302.32 971
14303.45 1016
14304.58 946
14305.71 982
14306.84 1017
14307.97 1039
14309.10 1001
14310.23 948
14311.36 955
14312.49 949
14313.62 979
14314.75 991
14315.88 1023
14317.01 989
14318.15 963
14319.28 983
14320.41 1000
14321.54 981
14322.67 930
14323.80 961
14324.93 945
14326.06 939
14327.19 980
14328.32 921
14329.45 945
14330.58 867
14331.72 907
14332.85 914
14333.98 965
14335.11 931
14336.24 900
14337.37 890
14338.50 953
14339.63 987
14340.77 943
14341.90 902
14343.03 945
14344.16 950
14345.29 888
14346.42 926
14347.56 892
14348.69 929
14349.82 932
14350.95 916
14352.08 977
14353.21 876
14354.35 892
14355.48 916
14356.61 965
14357.74 878
14358.88 905
14360.01 852
14361.14 865
14362.27 974
14363.40 917
14364.54 886
14365.67 974
14366.80 931
14367.93 931
14369.07 951
14370.20 900
14371.33 956
14372.46 870
14373.60 891
14374.73 838
14375.86 838
14377.00 948
14378.13 887
14379.26 873
14380.39 922
14381.53 910
14382.66 917
14383.79 889
14384.93 922
14386.06 927
14387.19 870
14388.33 857
14389.46 877
14390.59 908
14391.73 851
14392.86 841
14393.99 905
14395.13 889
14396.26 912
14397.40 917
14398.53 871
14399.66 877
14400.80 833
14401.93 885
14403.06 971
14404.20 890
14405.33 881
14406.47 922
14407.60 876
14408.74 857
14409.87 868
14411.00 874
14412.14 823
14413.27 883
14414.41 890
14415.54 915
14416.68 866
14417.81 898
14418.94 876
14420.08 838
14421.21 875
14422.35 864
14423.48 904
14424.62 884
14425.75 873
14426.89 846
14428.02 880
14429.16 913
14430.29 912
14431.43 873
14432.56 906
14433.70 920
14434.83 863
14435.97 906
14437.10 900
14438.24 867
14439.37 858
14440.51 828
14441.64 880
14442.78 866
14443.92 871
14445.05 882
14446.19 876
14447.32 899
14448.46 931
14449.59 924
14450.73 868
14451.87 865
14453.00 837
14454.14 910
14455.27 873
14456.41 916
14457.55 852
14458.68 898
14459.82 903
14460.95 877
14462.09 917
14463.23 940
14464.36 887
14465.50 813
14466.64 828
14467.77 891
14468.91 882
14470.05 847
14471.18 866
14472.32 827
14473.46 907
14474.59 866
14475.73 849
14476.87 883
14478.00 894
14479.14 883
14480.28 884
14481.41 841
14482.55 824
14483.69 843
14484.83 827
14485.96 902
14487.10 882
14488.24 853
14489.37 834
14490.51 870
14491.65 863
14492.79 846
14493.92 910
14495.06 869
14496.20 910
14497.34 869
14498.47 903
14499.61 910
14500.75 889
14501.89 868
14503.03 876
14504.16 860
14505.30 835
14506.44 832
14507.58 880
14508.72 867
14509.85 875
14510.99 879
14512.13 861
14513.27 818
14514.41 833
14515.55 909
14516.68 854
14517.82 854
14518.96 898
14520.10 903
14521.24 891
14522.38 841
14523.51 842
14524.65 829
14525.79 844
14526.93 841
14528.07 833
14529.21 836
14530.35 834
14531.49 865
14532.63 876
14533.76 878
14534.90 879
14536.04 851
14537.18 849
14538.32 898
14539.46 896
14540.60 948
14541.74 900
14542.88 912
14544.02 876
14545.16 891
14546.30 909
14547.44 845
14548.58 872
14549.72 925
14550.86 897
14552.00 905
14553.14 877
14554.28 906
14555.42 876
14556.56 888
14557.70 903
14558.84 878
14559.98 882
14561.12 877
14562.26 950
14563.40 897
14564.54 898
14565.68 932
14566.82 944
14567.96 910
14569.10 891
14570.24 866
14571.38 934
14572.52 926
14573.66 881
14574.80 889
14575.94 959
14577.08 913
14578.22 981
14579.36 918
14580.51 946
14581.65 1009
14582.79 948
14583.93 900
14585.07 964
14586.21 973
14587.35 935
14588.49 895
14589.63 1015
14590.78 936
14591.92 903
14593.06 957
14594.20 949
14595.34 955
14596.48 960
14597.62 990
14598.77 963
14599.91 961
14601.05 957
14602.19 1006
14603.33 983
14604.48 979
14605.62 995
14606.76 990
14607.90 1023
14609.04 976
14610.19 1002
14611.33 995
14612.47 985
14613.61 1015
14614.75 1053
14615.90 1027
14617.04 1022
14618.18 1071
14619.32 1047
14620.47 1009
14621.61 1028
14622.75 979
14623.89 1100
14625.04 1095
14626.18 1115
14627.32 1045
14628.46 1052
14629.61 985
14630.75 1061
14631.89 1095
14633.04 1070
14634.18 1062
14635.32 1075
14636.47 1062
14637.61 1079
14638.75 1094
14639.89 1106
14641.04 1076
14642.18 1109
14643.32 1089
14644.47 1085
14645.61 1136
14646.76 1174
14647.90 1200
14649.04 1217
14650.19 1137
14651.33 1152
14652.47 1108
14653.62 1108
14654.76 1097
14655.90 1117
14657.05 1096
14658.19 1111
14659.34 1095
14660.48 1022
14661.62 1076
14662.77 1069
14663.91 1057
14665.06 1025
14666.20 1012
14667.35 1049
14668.49 1002
14669.63 1006
14670.78 955
14671.92 979
14673.07 979
14674.21 988
14675.36 986
14676.50 971
14677.65 1008
14678.79 961
14679.94 977
14681.08 950
14682.23 991
14683.37 1011
14684.52 1031
14685.66 1030
14686.81 1023
14687.95 998
14689.10 964
14690.24 947
14691.39 927
14692.53 1004
14693.68 1015
14694.82 975
14695.97 908
14697.11 928
14698.26 938
14699.41 937
14700.55 959
14701.70 959
14702.84 910
14703.99 967
14705.13 947
14706.28 915
14707.43 969
14708.57 968
14709.72 965
14710.86 908
14712.01 906
14713.16 896
14714.30 962
14715.45 988
14716.59 1018
14717.74 944
14718.89 970
14720.03 1021
14721.18 942
14722.33 971
14723.47 961
14724.62 939
14725.77 940
14726.91 972
14728.06 976
14729.21 944
14730.35 970
14731.50 1034
14732.65 1009
14733.79 908
14734.94 943
14736.09 1019
14737.23 934
14738.38 936
14739.53 917
14740.68 997
14741.82 981
14742.97 988
14744.12 962
14745.26 938
14746.41 920
14747.56 991
14748.71 989
14749.85 964
14751.00 963
14752.15 989
14753.30 989
14754.45 989
14755.59 996
14756.74 967
14757.89 995
14759.04 1017
14760.18 1004
14761.33 963
14762.48 985
14763.63 1017
14764.78 1014
14765.92 996
14767.07 1022
14768.22 1057
14769.37 986
14770.52 1042
14771.67 1030
14772.81 1030
14773.96 1000
14775.11 1115
14776.26 1149
14777.41 1136
14778.56 1118
14779.71 1072
14780.86 1102
14782.00 1136
14783.15 1151
14784.30 1107
14785.45 1157
14786.60 1113
14787.75 1184
14788.90 1160
14790.05 1177
14791.20 1171
14792.35 1162
14793.49 1208
14794.64 1158
14795.79 1104
14796.94 1144
14798.09 1166
14799.24 1146
14800.39 1186
14801.54 1234
14802.69 1236
14803.84 1250
14804.99 1221
14806.14 1215
14807.29 1247
14808.44 1189
14809.59 1304
14810.74 1239
14811.89 1202
14813.04 1158
14814.19 1188
14815.34 1154
14816.49 1170
14817.64 1163
14818.79 1134
14819.94 1143
14821.09 1069
14822.24 1172
14823.39 1043
14824.54 1125
14825.69 1119
14826.84 1127
14827.99 1073
14829.14 1108
14830.29 1093
14831.44 1085
14832.60 1022
14833.75 1014
14834.90 1047
14836.05 1066
14837.20 1059
14838.35 975
14839.50 955
14840.65 936
14841.80 976
14842.95 939
14844.11 972
14845.26 945
14846.41 965
14847.56 930
14848.71 946
14849.86 881
14851.01 905
14852.17 970
14853.32 895
14854.47 894
14855.62 907
14856.77 876
14857.92 872
14859.08 955
14860.23 903
14861.38 886
14862.53 893
14863.68 901
14864.84 865
14865.99 810
14867.14 825
14868.29 842
14869.44 837
14870.60 837
14871.75 824
14872.90 840
14874.05 831
14875.21 860
14876.36 805
14877.51 809
14878.66 775
14879.82 784
14880.97 854
14882.12 857
14883.27 827
14884.43 835
14885.58 848
14886.73 779
14887.89 829
14889.04 848
14890.19 775
14891.34 847
14892.50 827
14893.65 831
14894.80 840
14895.96 820
14897.11 880
14898.26 834
14899.42 820
14900.57 861
14901.72 839
14902.88 796
14904.03 846
14905.18 827
14906.34 834
14907.49 822
14908.65 825
14909.80 794
14910.95 815
14912.11 827
14913.26 774
14914.41 832
14915.57 868
14916.72 791
14917.88 816
14919.03 832
14920.18 825
14921.34 797
14922.49 798
14923.65 819
14924.80 797
14925.96 837
14927.11 772
14928.27 789
14929.42 846
14930.57 803
14931.73 808
14932.88 874
14934.04 874
14935.19 843
14936.35 733
14937.50 758
14938.66 806
14939.81 767
14940.97 859
14942.12 865
14943.28 847
14944.43 814
14945.59 866
14946.74 768
14947.90 752
14949.05 818
14950.21 804
14951.36 782
14952.52 766
14953.68 743
14954.83 761
14955.99 812
14957.14 771
14958.30 794
14959.45 751
14960.61 816
14961.77 827
14962.92 788
14964.08 786
14965.23 839
14966.39 798
14967.54 723
14968.70 760
14969.86 789
14971.01 728
14972.17 718
14973.33 734
14974.48 729
14975.64 720
14976.79 787
14977.95 697
14979.11 702
14980.26 718
14981.42 769
14982.58 759
14983.73 734
14984.89 730
14986.05 683
14987.20 768
14988.36 724
14989.52 711
14990.67 703
14991.83 721
14992.99 747
14994.15 693
14995.30 709
14996.46 660
14997.62 749
14998.77 734
14999.93 720
15001.09 681
15002.25 643
15003.40 713
15004.56 741
15005.72 644
15006.88 700
15008.03 711
15009.19 680
15010.35 654
15011.51 626
15012.66 712
15013.82 714
15014.98 656
15016.14 670
15017.30 727
15018.45 723
15019.61 714
15020.77 689
15021.93 696
15023.09 697
15024.24 676
15025.40 634
15026.56 666
15027.72 633
15028.88 680
15030.04 650
15031.19 683
15032.35 610
15033.51 593
15034.67 667
15035.83 654
15036.99 626
15038.15 661
15039.30 658
15040.46 588
15041.62 620
15042.78 647
15043.94 609
15045.10 614
15046.26 625
15047.42 592
15048.58 635
15049.74 673
15050.90 695
15052.05 620
15053.21 673
15054.37 618
15055.53 660
15056.69 637
15057.85 622
15059.01 654
15060.17 663
15061.33 694
15062.49 643
15063.65 603
15064.81 642
15065.97 704
15067.13 702
15068.29 636
15069.45 666
15070.61 649
15071.77 667
15072.93 596
15074.09 632
15075.25 700
15076.41 694
15077.57 628
15078.73 657
15079.89 680
15081.05 667
15082.21 673
15083.37 668
15084.53 674
15085.69 682
15086.85 665
15088.01 661
15089.18 681
15090.34 603
15091.50 615
15092.66 670
15093.82 637
15094.98 636
15096.14 605
15097.30 663
15098.46 659
15099.62 625
15100.78 668
15101.95 632
15103.11 614
15104.27 620
15105.43 647
15106.59 622
15107.75 602
15108.91 620
15110.08 571
15111.24 632
15112.40 694
15113.56 644
15114.72 649
15115.88 632
15117.05 614
15118.21 641
15119.37 665
15120.53 616
15121.69 598
15122.86 604
15124.02 663
15125.18 688
15126.34 658
15127.50 643
15128.67 635
15129.83 632
15130.99 621
15132.15 610
15133.32 626
15134.48 624
15135.64 624
15136.80 617
15137.97 615
15139.13 622
15140.29 618
15141.45 640
15142.62 637
15143.78 649
15144.94 608
15146.11 673
15147.27 709
15148.43 617
15149.59 630
15150.76 615
15151.92 660
15153.08 647
15154.25 625
15155.41 660
15156.57 624
15157.74 581
15158.90 582
15160.06 624
15161.23 622
15162.39 615
15163.55 640
15164.72 659
15165.88 665
15167.05 657
15168.21 633
15169.37 663
15170.54 616
15171.70 660
15172.86 604
15174.03 635
15175.19 667
15176.36 628
15177.52 658
15178.69 656
15179.85 652
15181.01 607
15182.18 624
15183.34 675
15184.51 636
15185.67 630
15186.84 647
15188.00 655
15189.16 686
15190.33 616
15191.49 618
15192.66 608
15193.82 629
15194.99 598
15196.15 622
15197.32 628
15198.48 620
15199.65 674
15200.81 647
15201.98 702
15203.14 651
15204.31 670
15205.47 639
15206.64 665
15207.80 630
15208.97 633
15210.13 650
15211.30 683
15212.47 622
15213.63 671
15214.80 666
15215.96 636
15217.13 621
15218.29 662
15219.46 641
15220.62 617
15221.79 659
15222.96 647
15224.12 668
15225.29 635
15226.45 689
15227.62 678
15228.79 703
15229.95 734
15231.12 735
15232.29 667
15233.45 628
15234.62 619
15235.78 638
15236.95 670
15238.12 671
15239.28 702
15240.45 681
15241.62 694
15242.78 706
15243.95 674
15245.12 706
15246.28 692
15247.45 651
15248.62 684
15249.78 681
15250.95 720
15252.12 705
15253.28 676
15254.45 708
15255.62 706
15256.79 656
15257.95 654
15259.12 677
15260.29 669
15261.46 672
15262.62 661
15263.79 658
15264.96 655
15266.13 672
15267.29 676
15268.46 651
15269.63 656
15270.80 586
15271.96 561
15273.13 582
15274.30 635
15275.47 654
15276.64 642
15277.80 659
15278.97 600
15280.14 637
15281.31 608
15282.48 601
15283.64 598
15284.81 597
15285.98 658
15287.15 659
15288.32 616
15289.49 617
15290.65 631
15291.82 671
15292.99 636
15294.16 616
15295.33 607
15296.50 621
15297.67 625
15298.83 650
15300.00 651
15301.17 654
15302.34 666
15303.51 685
15304.68 684
15305.85 721
15307.02 646
15308.19 641
15309.36 661
15310.52 610
15311.69 653
15312.86 615
15314.03 618
15315.20 629
15316.37 641
15317.54 640
15318.71 603
15319.88 613
15321.05 618
15322.22 621
15323.39 672
15324.56 616
15325.73 630
15326.90 586
15328.07 634
15329.24 644
15330.41 627
15331.58 652
15332.75 651
15333.92 643
15335.09 650
15336.26 670
15337.43 646
15338.60 676
15339.77 632
15340.94 625
15342.11 625
15343.28 663
15344.45 631
15345.62 648
15346.79 627
15347.96 629
15349.13 666
15350.31 585
15351.48 594
15352.65 629
15353.82 610
15354.99 627
15356.16 585
15357.33 642
15358.50 625
15359.67 659
15360.84 584
15362.02 604
15363.19 597
15364.36 589
15365.53 588
15366.70 577
15367.87 567
15369.04 645
15370.21 637
15371.39 609
15372.56 607
15373.73 613
15374.90 609
15376.07 632
15377.24 608
15378.42 577
15379.59 607
15380.76 566
15381.93 707
15383.10 665
15384.28 644
15385.45 588
15386.62 604
15387.79 628
15388.97 629
15390.14 614
15391.31 649
15392.48 637
15393.65 626
15394.83 608
15396.00 658
15397.17 683
15398.34 665
15399.52 610
15400.69 616
15401.86 619
15403.04 604
15404.21 636
15405.38 608
15406.55 590
15407.73 685
15408.90 676
15410.07 642
15411.25 653
15412.42 690
15413.59 649
15414.77 625
15415.94 620
15417.11 617
15418.29 649
15419.46 676
15420.63 595
15421.81 638
15422.98 660
15424.15 676
15425.33 585
15426.50 624
15427.67 594
15428.85 621
15430.02 631
15431.20 636
15432.37 633
15433.54 619
15434.72 647
15435.89 643
15437.07 639
15438.24 651
15439.41 637
15440.59 613
15441.76 618
15442.94 593
15444.11 630
15445.29 676
15446.46 657
15447.63 658
15448.81 628
15449.98 598
15451.16 672
15452.33 552
15453.51 580
15454.68 665
15455.86 642
15457.03 638
15458.21 627
15459.38 579
15460.56 602
15461.73 627
15462.91 609
15464.08 621
15465.26 633
15466.43 599
15467.61 628
15468.78 649
15469.96 586
15471.13 582
15472.31 582
15473.48 656
15474.66 636
15475.83 657
15477.01 569
15478.19 604
15479.36 628
15480.54 589
15481.71 608
15482.89 604
15484.06 581
15485.24 638
15486.42 664
15487.59 625
15488.77 576
15489.94 606
15491.12 585
15492.30 608
15493.47 590
15494.65 616
15495.83 591
15497.00 606
15498.18 595
15499.36 628
15500.53 617
15501.71 620
15502.88 578
15504.06 638
15505.24 595
15506.41 594
15507.59 632
15508.77 598
15509.95 663
15511.12 629
15512.30 637
15513.48 652
15514.65 646
15515.83 593
15517.01 641
15518.18 649
15519.36 636
15520.54 620
15521.72 585
15522.89 644
15524.07 661
15525.25 666
15526.43 597
15527.60 610
15528.78 665
15529.96 622
15531.14 648
15532.31 628
15533.49 669
15534.67 735
15535.85 657
15537.03 652
15538.20 621
15539.38 667
15540.56 639
15541.74 623
15542.92 681
15544.09 631
15545.27 645
15546.45 684
15547.63 668
15548.81 640
15549.98 614
15551.16 670
15552.34 659
15553.52 680
15554.70 666
15555.88 681
15557.06 725
15558.23 669
15559.41 647
15560.59 619
15561.77 625
15562.95 649
15564.13 633
15565.31 684
15566.49 720
15567.67 704
15568.84 689
15570.02 639
15571.20 647
15572.38 686
15573.56 689
15574.74 705
15575.92 681
15577.10 702
15578.28 722
15579.46 661
15580.64 690
15581.82 726
15583.00 716
15584.18 717
15585.36 698
15586.54 694
15587.72 712
15588.90 716
15590.08 677
15591.26 723
15592.44 718
15593.62 688
15594.80 715
15595.98 755
15597.16 729
15598.34 709
15599.52 734
15600.70 721
15601.88 755
15603.06 744
15604.24 702
15605.42 743
15606.60 732
15607.78 718
15608.96 726
15610.14 782
15611.32 705
15612.50 702
15613.68 706
15614.86 752
15616.05 766
15617.23 771
15618.41 790
15619.59 691
15620.77 758
15621.95 848
15623.13 768
15624.31 757
15625.49 802
15626.68 785
15627.86 817
15629.04 802
15630.22 762
15631.40 805
15632.58 754
15633.76 858
15634.95 795
15636.13 776
15637.31 834
15638.49 852
15639.67 812
15640.85 796
15642.04 782
15643.22 847
15644.40 891
15645.58 883
15646.76 833
15647.95 819
15649.13 854
15650.31 831
15651.49 802
15652.67 840
15653.86 863
15655.04 847
15656.22 879
15657.40 946
15658.59 947
15659.77 842
15660.95 845
15662.13 871
15663.32 859
15664.50 896
15665.68 958
15666.87 889
15668.05 883
15669.23 887
15670.41 892
15671.60 928
15672.78 877
15673.96 848
15675.15 960
15676.33 920
15677.51 885
15678.70 849
15679.88 916
15681.06 925
15682.25 879
15683.43 889
15684.61 907
15685.80 901
15686.98 874
15688.16 897
15689.35 891
15690.53 864
15691.72 892
15692.90 951
15694.08 935
15695.27 856
15696.45 926
15697.63 918
15698.82 920
15700.00 927
15701.19 887
15702.37 872
15703.56 880
15704.74 930
15705.92 952
15707.11 924
15708.29 940
15709.48 887
15710.66 954
15711.85 934
15713.03 962
15714.21 942
15715.40 1001
15716.58 1044
15717.77 1039
15718.95 945
15720.14 950
15721.32 1011
15722.51 995
15723.69 1021
15724.88 960
15726.06 957
15727.25 1026
15728.43 1010
15729.62 1007
15730.80 1029
15731.99 1057
15733.17 1074
15734.36 1060
15735.55 1083
15736.73 1007
15737.92 998
15739.10 1062
15740.29 1023
15741.47 1004
15742.66 1045
15743.84 1056
15745.03 1038
15746.22 1024
15747.40 1004
15748.59 991
15749.77 1001
15750.96 1030
15752.15 1037
15753.33 1026
15754.52 987
15755.70 1044
15756.89 1086
15758.08 1062
15759.26 1013
15760.45 1081
15761.64 1094
15762.82 1101
15764.01 1046
15765.20 1012
15766.38 1050
15767.57 1114
15768.76 1066
15769.94 1027
15771.13 1053
15772.32 1131
15773.50 1072
15774.69 1095
15775.88 1058
15777.06 1046
15778.25 1048
15779.44 1045
15780.62 1018
15781.81 1054
15783.00 1081
15784.19 1105
15785.37 1057
15786.56 1024
15787.75 953
15788.94 1050
15790.12 1075
15791.31 1047
15792.50 1008
15793.69 944
15794.87 1009
15796.06 1024
15797.25 976
15798.44 946
15799.62 1013
15800.81 925
15802.00 947
15803.19 942
15804.38 930
15805.56 955
15806.75 968
15807.94 952
15809.13 848
15810.32 890
15811.50 894
15812.69 1004
15813.88 1005
15815.07 881
15816.26 885
15817.45 938
15818.64 877
15819.82 876
15821.01 823
15822.20 857
15823.39 822
15824.58 830
15825.77 851
15826.96 857
15828.15 830
15829.33 778
15830.52 924
15831.71 851
15832.90 831
15834.09 831
15835.28 751
15836.47 823
15837.66 867
15838.85 818
15840.04 834
15841.23 918
15842.42 928
15843.61 875
15844.79 811
15845.98 788
15847.17 781
15848.36 791
15849.55 818
15850.74 772
15851.93 788
15853.12 717
15854.31 760
15855.50 855
15856.69 781
15857.88 807
15859.07 760
15860.26 793
15861.45 840
15862.64 783
15863.83 762
15865.02 761
15866.21 804
15867.40 745
15868.60 793
15869.79 844
15870.98 774
15872.17 746
15873.36 770
15874.55 739
15875.74 771
15876.93 750
15878.12 810
15879.31 808
15880.50 761
15881.69 799
15882.88 777
15884.07 775
15885.27 760
15886.46 820
15887.65 810
15888.84 773
15890.03 785
15891.22 767
15892.41 764
15893.60 795
15894.80 787
15895.99 779
15897.18 741
15898.37 780
15899.56 770
15900.75 778
15901.95 816
15903.14 849
15904.33 780
15905.52 820
15906.71 836
15907.90 795
15909.10 766
15910.29 742
15911.48 746
15912.67 723
15913.86 785
15915.06 825
15916.25 821
15917.44 759
15918.63 823
15919.83 844
15921.02 773
15922.21 745
15923.40 781
15924.60 798
15925.79 762
15926.98 757
15928.17 784
15929.37 848
15930.56 857
15931.75 817
15932.94 812
15934.14 781
15935.33 765
15936.52 769
15937.72 821
15938.91 787
15940.10 792
15941.30 776
15942.49 738
15943.68 777
15944.88 797
15946.07 781
15947.26 741
15948.46 751
15949.65 767
15950.84 754
15952.04 728
15953.23 740
15954.42 719
15955.62 720
15956.81 717
15958.01 741
15959.20 727
15960.39 709
15961.59 704
15962.78 706
15963.97 754
15965.17 720
15966.36 716
15967.56 694
15968.75 706
15969.95 688
15971.14 667
15972.33 655
15973.53 681
15974.72 684
15975.92 727
15977.11 704
15978.31 681
15979.50 718
15980.70 707
15981.89 687
15983.09 685
15984.28 699
15985.47 668
15986.67 648
15987.86 629
15989.06 603
15990.25 633
15991.45 663
15992.64 649
15993.84 688
15995.03 678
15996.23 679
15997.43 667
15998.62 641
15999.82 635
16001.01 626
16002.21 648
16003.40 678
16004.60 635
16005.79 631
16006.99 617
16008.18 613
16009.38 609
16010.58 669
16011.77 627
16012.97 652
16014.16 628
16015.36 634
16016.56 668
16017.75 622
16018.95 641
16020.14 668
16021.34 630
16022.54 603
16023.73 658
16024.93 584
16026.13 659
16027.32 647
16028.52 658
16029.71 637
16030.91 642
16032.11 605
16033.30 644
16034.50 631
16035.70 615
16036.89 648
16038.09 615
16039.29 629
16040.49 608
16041.68 638
16042.88 638
16044.08 611
16045.27 613
16046.47 616
16047.67 625
16048.86 608
16050.06 640
16051.26 626
16052.46 650
16053.65 575
16054.85 576
16056.05 611
16057.25 656
16058.44 631
16059.64 594
16060.84 630
16062.04 600
16063.23 606
16064.43 613
16065.63 582
16066.83 606
16068.03 586
16069.22 561
16070.42 618
16071.62 633
16072.82 580
16074.02 594
16075.21 619
16076.41 624
16077.61 618
16078.81 590
16080.01 582
16081.21 529
16082.40 543
16083.60 579
16084.80 604
16086.00 620
16087.20 577
16088.40 571
16089.60 575
16090.79 574
16091.99 615
16093.19 585
16094.39 562
16095.59 576
16096.79 562
16097.99 560
16099.19 567
16100.39 570
16101.59 602
16102.78 613
16103.98 580
16105.18 568
16106.38 588
16107.58 577
16108.78 498
16109.98 569
16111.18 590
16112.38 593
16113.58 587
16114.78 567
16115.98 562
16117.18 581
16118.38 592
16119.58 575
16120.78 569
16121.98 562
16123.18 622
16124.38 592
16125.58 603
16126.78 564
16127.98 562
16129.18 552
16130.38 552
16131.58 550
16132.78 562
16133.98 603
16135.18 636
16136.38 548
16137.58 589
16138.78 568
16139.98 609
16141.18 573
16142.38 586
16143.58 577
16144.79 558
16145.99 586
16147.19 588
16148.39 532
16149.59 527
16150.79 556
16151.99 527
16153.19 491
16154.39 532
16155.59 536
16156.80 517
16158.00 535
16159.20 566
16160.40 520
16161.60 544
16162.80 535
16164.00 542
16165.21 573
16166.41 559
16167.61 591
16168.81 550
16170.01 536
16171.21 553
16172.42 609
16173.62 587
16174.82 615
16176.02 543
16177.22 505
16178.43 571
16179.63 550
16180.83 542
16182.03 568
16183.23 546
16184.44 567
16185.64 597
16186.84 606
16188.04 561
16189.25 534
16190.45 606
16191.65 555
16192.85 566
16194.06 595
16195.26 562
16196.46 553
16197.66 550
16198.87 546
16200.07 615
16201.27 611
16202.48 593
16203.68 593
16204.88 616
16206.09 569
16207.29 564
16208.49 553
16209.69 579
16210.90 562
16212.10 559
16213.30 632
16214.51 543
16215.71 536
16216.91 587
16218.12 568
16219.32 555
16220.53 593
16221.73 617
16222.93 582
16224.14 569
16225.34 561
16226.54 586
16227.75 561
16228.95 601
16230.16 643
16231.36 685
16232.56 645
16233.77 569
16234.97 621
16236.18 647
16237.38 608
16238.59 592
16239.79 631
16240.99 640
16242.20 588
16243.40 611
16244.61 674
16245.81 655
16247.02 605
16248.22 635
16249.43 617
16250.63 598
16251.84 616
16253.04 634
16254.24 633
16255.45 654
16256.65 596
16257.86 588
16259.06 584
16260.27 614
16261.48 597
16262.68 670
16263.89 586
16265.09 599
16266.30 618
16267.50 642
16268.71 636
16269.91 664
16271.12 637
16272.32 620
16273.53 632
16274.73 663
16275.94 633
16277.15 643
16278.35 599
16279.56 651
16280.76 637
16281.97 668
16283.18 719
16284.38 672
16285.59 644
16286.79 608
16288.00 622
16289.21 649
16290.41 615
16291.62 659
16292.82 692
16294.03 664
16295.24 696
16296.44 660
16297.65 704
16298.86 647
16300.06 637
16301.27 614
16302.48 657
16303.68 635
16304.89 688
16306.10 638
16307.30 681
16308.51 708
16309.72 707
16310.92 701
16312.13 682
16313.34 703
16314.55 694
16315.75 643
16316.96 658
16318.17 699
16319.37 659
16320.58 706
16321.79 743
16323.00 680
16324.20 699
16325.41 714
16326.62 642
16327.83 666
16329.03 704
16330.24 662
16331.45 676
16332.66 657
16333.87 664
16335.07 729
16336.28 695
16337.49 655
16338.70 717
16339.90 686
16341.11 653
16342.32 606
16343.53 650
16344.74 657
16345.95 628
16347.15 576
16348.36 636
16349.57 627
16350.78 594
16351.99 632
16353.20 598
16354.40 617
16355.61 627
16356.82 608
16358.03 592
16359.24 580
16360.45 575
16361.66 573
16362.87 581
16364.08 520
16365.28 560
16366.49 608
16367.70 623
16368.91 568
16370.12 531
16371.33 594
16372.54 619
16373.75 674
16374.96 589
16376.17 556
16377.38 577
16378.59 605
16379.80 576
16381.01 552
16382.21 525
16383.42 550
16384.63 586
16385.84 532
16387.05 542
16388.26 577
16389.47 594
16390.68 543
16391.89 519
16393.10 527
16394.31 528
16395.52 568
16396.73 559
16397.94 536
16399.15 532
16400.36 526
16401.57 546
16402.79 567
16404.00 547
16405.21 556
16406.42 534
16407.63 534
16408.84 551
16410.05 576
16411.26 560
16412.47 529
16413.68 557
16414.89 541
16416.10 543
16417.31 529
16418.52 506
16419.74 504
16420.95 540
16422.16 515
16423.37 560
16424.58 527
16425.79 528
16427.00 567
16428.21 546
16429.42 528
16430.64 525
16431.85 565
16433.06 597
16434.27 585
16435.48 543
16436.69 600
16437.91 538
16439.12 540
16440.33 562
16441.54 569
16442.75 544
16443.96 587
16445.18 575
16446.39 555
16447.60 549
16448.81 512
16450.02 553
16451.24 511
16452.45 545
16453.66 576
16454.87 543
16456.09 511
16457.30 524
16458.51 514
16459.72 512
16460.94 553
16462.15 546
16463.36 569
16464.57 532
16465.79 506
16467.00 567
16468.21 541
16469.43 529
16470.64 501
16471.85 519
16473.06 534
16474.28 535
16475.49 502
16476.70 526
16477.92 490
16479.13 551
16480.34 525
16481.56 575
16482.77 528
16483.98 504
16485.20 485
16486.41 509
16487.62 496
16488.84 489
16490.05 522
16491.26 525
16492.48 496
16493.69 492
16494.91 528
16496.12 525
16497.33 535
16498.55 517
16499.76 563
16500.97 557
16502.19 553
16503.40 516
16504.62 559
16505.83 557
16507.05 558
16508.26 539
16509.47 499
16510.69 502
16511.90 516
16513.12 552
16514.33 563
16515.55 514
16516.76 516
16517.98 541
16519.19 522
16520.41 531
16521.62 494
16522.83 527
16524.05 573
16525.26 530
16526.48 515
16527.69 521
16528.91 498
16530.12 520
16531.34 529
16532.55 453
16533.77 485
16534.99 499
16536.20 484
16537.42 491
16538.63 458
16539.85 486
16541.06 524
16542.28 519
16543.49 486
16544.71 483
16545.92 531
16547.14 553
16548.36 525
16549.57 506
16550.79 528
16552.00 495
16553.22 494
16554.44 486
16555.65 511
16556.87 483
16558.08 523
16559.30 495
16560.52 539
16561.73 513
16562.95 489
16564.17 502
16565.38 492
16566.60 495
16567.81 513
16569.03 465
16570.25 509
16571.46 531
16572.68 499
16573.90 460
16575.11 512
16576.33 539
16577.55 536
16578.76 534
16579.98 517
16581.20 539
16582.42 506
16583.63 516
16584.85 531
16586.07 515
16587.28 512
16588.50 483
16589.72 534
16590.94 561
16592.15 559
16593.37 530
16594.59 544
16595.81 515
16597.02 539
16598.24 515
16599.46 515
16600.68 504
16601.89 526
16603.11 510
16604.33 538
16605.55 487
16606.77 544
16607.98 562
16609.20 519
16610.42 522
16611.64 465
16612.86 505
16614.07 524
16615.29 529
16616.51 535
16617.73 490
16618.95 546
16620.17 533
16621.38 449
16622.60 467
16623.82 501
16625.04 485
16626.26 488
16627.48 447
16628.70 497
16629.91 553
16631.13 533
16632.35 481
16633.57 471
16634.79 525
16636.01 479
16637.23 509
16638.45 498
16639.67 491
16640.89 477
16642.10 501
16643.32 503
16644.54 460
16645.76 502
16646.98 476
16648.20 483
16649.42 533
16650.64 534
16651.86 540
16653.08 519
16654.30 457
16655.52 533
16656.74 551
16657.96 535
16659.18 532
16660.40 453
16661.62 455
16662.84 493
16664.06 498
16665.28 496
16666.50 523
16667.72 523
16668.94 455
16670.16 481
16671.38 561
16672.60 509
16673.82 437
16675.04 477
16676.26 486
16677.48 483
16678.70 468
16679.92 511
16681.14 496
16682.36 492
16683.58 514
16684.80 529
16686.03 488
16687.25 445
16688.47 491
16689.69 493
16690.91 485
16692.13 454
16693.35 455
16694.57 487
16695.79 494
16697.02 456
16698.24 474
16699.46 495
16700.68 489
16701.90 535
16703.12 528
16704.34 502
16705.57 514
16706.79 495
16708.01 491
16709.23 493
16710.45 495
16711.67 521
16712.90 565
16714.12 517
16715.34 505
16716.56 535
16717.78 506
16719.01 463
16720.23 469
16721.45 472
16722.67 455
16723.89 465
16725.12 499
16726.34 504
16727.56 452
16728.78 496
16730.01 509
16731.23 484
16732.45 462
16733.67 479
16734.90 491
16736.12 483
16737.34 461
16738.56 429
16739.79 496
16741.01 514
16742.23 455
16743.46 438
16744.68 444
16745.90 538
16747.12 495
16748.35 499
16749.57 492
16750.79 512
16752.02 514
16753.24 492
16754.46 479
16755.69 529
16756.91 549
16758.13 521
16759.36 492
16760.58 478
16761.80 495
16763.03 512
16764.25 514
16765.48 553
16766.70 502
16767.92 500
16769.15 494
16770.37 531
16771.60 477
16772.82 520
16774.04 520
16775.27 507
16776.49 535
16777.72 519
16778.94 498
16780.16 505
16781.39 541
16782.61 532
16783.84 504
16785.06 515
16786.29 535
16787.51 513
16788.74 484
16789.96 546
16791.18 493
16792.41 486
16793.63 510
16794.86 522
16796.08 549
16797.31 476
16798.53 490
16799.76 534
16800.98 506
16802.21 508
16803.43 533
16804.66 471
16805.88 516
16807.11 513
16808.33 491
16809.56 495
16810.79 462
16812.01 460
16813.24 483
16814.46 519
16815.69 478
16816.91 443
16818.14 457
16819.36 480
16820.59 488
16821.82 497
16823.04 533
16824.27 526
16825.49 504
16826.72 488
16827.95 471
16829.17 465
16830.40 487
16831.62 469
16832.85 524
16834.08 525
16835.30 529
16836.53 541
16837.76 463
16838.98 497
16840.21 484
16841.44 550
16842.66 513
16843.89 468
16845.11 453
16846.34 475
16847.57 516
16848.80 528
16850.02 504
16851.25 503
16852.48 504
16853.70 514
16854.93 521
16856.16 522
16857.38 461
16858.61 493
16859.84 506
16861.07 483
16862.29 501
16863.52 461
16864.75 502
16865.97 541
16867.20 491
16868.43 487
16869.66 481
16870.89 445
16872.11 454
16873.34 481
16874.57 528
16875.80 503
16877.02 527
16878.25 520
16879.48 556
16880.71 503
16881.94 575
16883.16 539
16884.39 529
16885.62 515
16886.85 545
16888.08 478
16889.30 496
16890.53 538
16891.76 595
16892.99 595
16894.22 500
16895.45 574
16896.67 556
16897.90 525
16899.13 542
16900.36 594
16901.59 587
16902.82 547
16904.05 546
16905.28 565
16906.50 518
16907.73 518
16908.96 523
16910.19 506
16911.42 515
16912.65 514
16913.88 514
16915.11 492
16916.34 515
16917.57 504
16918.80 522
16920.03 523
16921.26 517
16922.48 518
16923.71 513
16924.94 498
16926.17 478
16927.40 462
16928.63 477
16929.86 466
16931.09 474
16932.32 453
16933.55 522
16934.78 485
16936.01 523
16937.24 500
16938.47 504
16939.70 463
16940.93 481
16942.16 482
16943.39 432
16944.62 472
16945.85 541
16947.08 521
16948.31 468
16949.54 438
16950.78 450
16952.01 439
16953.24 452
16954.47 461
16955.70 502
16956.93 524
16958.16 458
16959.39 465
16960.62 461
16961.85 486
16963.08 480
16964.31 435
16965.54 443
16966.78 478
16968.01 435
16969.24 427
16970.47 442
16971.70 440
16972.93 436
16974.16 445
16975.39 440
16976.63 427
16977.86 461
16979.09 507
16980.32 461
16981.55 426
16982.78 414
16984.02 478
16985.25 472
16986.48 491
16987.71 469
16988.94 475
16990.18 468
16991.41 432
16992.64 464
16993.87 519
16995.10 484
16996.34 472
16997.57 495
16998.80 504
17000.03 473
17001.26 436
17002.50 423
17003.73 457
17004.96 447
17006.19 438
17007.43 488
17008.66 478
17009.89 433
17011.12 431
17012.36 432
17013.59 475
17014.82 468
17016.06 433
17017.29 456
17018.52 470
17019.76 508
17020.99 437
17022.22 463
17023.45 460
17024.69 493
17025.92 474
17027.15 424
17028.39 433
17029.62 491
17030.85 476
17032.09 460
17033.32 447
17034.55 444
17035.79 445
17037.02 418
17038.26 442
17039.49 452
17040.72 451
17041.96 453
17043.19 484
17044.43 450
17045.66 422
17046.89 429
17048.13 462
17049.36 467
17050.60 425
17051.83 443
17053.06 421
17054.30 436
17055.53 414
17056.77 438
17058.00 441
17059.24 442
17060.47 420
17061.70 477
17062.94 465
17064.17 446
17065.41 425
17066.64 446
17067.88 445
17069.11 390
17070.35 399
17071.58 420
17072.82 440
17074.05 428
17075.29 433
17076.52 429
17077.76 452
17078.99 439
17080.23 422
17081.46 439
17082.70 348
17083.93 371
17085.17 442
17086.41 412
17087.64 434
17088.88 381
17090.11 388
17091.35 410
17092.58 441
17093.82 407
17095.05 390
17096.29 391
17097.53 404
17098.76 393
17100.00 385
17101.23 412
17102.47 398
17103.71 396
17104.94 394
17106.18 426
17107.41 388
17108.65 406
17109.89 435
17111.12 422
17112.36 384
17113.60 382
17114.83 426
17116.07 417
17117.31 393
17118.54 389
17119.78 416
17121.02 437
17122.25 389
17123.49 421
17124.73 422
17125.96 458
17127.20 416
17128.44 416
17129.67 410
17130.91 413
17132.15 392
17133.39 425
17134.62 409
17135.86 387
17137.10 385
17138.33 393
17139.57 402
17140.81 392
17142.05 415
17143.28 432
17144.52 449
17145.76 390
17147.00 402
17148.23 460
17149.47 423
17150.71 418
17151.95 422
17153.19 394
17154.42 425
17155.66 402
17156.90 404
17158.14 395
17159.38 388
17160.61 439
17161.85 440
17163.09 397
17164.33 403
17165.57 391
17166.81 418
17168.04 452
17169.28 419
17170.52 402
17171.76 372
17173.00 429
17174.24 368
17175.47 347
17176.71 374
17177.95 383
17179.19 417
17180.43 408
17181.67 422
17182.91 371
17184.15 349
17185.39 380
17186.62 363
17187.86 398
17189.10 402
17190.34 414
17191.58 423
17192.82 406
17194.06 418
17195.30 391
17196.54 364
17197.78 358
17199.02 409
17200.26 414
17201.50 371
17202.74 358
17203.98 437
17205.22 412
17206.46 409
17207.70 401
17208.94 400
17210.18 400
17211.42 374
17212.66 392
17213.90 410
17215.14 380
17216.38 371
17217.62 378
17218.86 399
17220.10 419
17221.34 389
17222.58 397
17223.82 413
17225.06 372
17226.30 407
17227.54 400
17228.78 368
17230.02 378
17231.26 382
17232.50 374
17233.74 390
17234.98 422
17236.22 439
17237.47 419
17238.71 380
17239.95 388
17241.19 375
17242.43 373
17243.67 376
17244.91 421
17246.15 390
17247.39 401
17248.64 390
17249.88 373
17251.12 388
17252.36 363
17253.60 389
17254.84 388
17256.08 345
17257.33 351
17258.57 373
17259.81 385
17261.05 390
17262.29 355
17263.54 366
17264.78 370
17266.02 406
17267.26 380
17268.50 415
17269.75 349
17270.99 383
17272.23 385
17273.47 388
17274.71 413
17275.96 380
17277.20 349
17278.44 349
17279.68 335
17280.93 378
17282.17 385
17283.41 354
17284.65 350
17285.90 394
17287.14 413
17288.38 409
17289.62 399
17290.87 368
17292.11 327
17293.35 325
17294.60 375
17295.84 333
17297.08 345
17298.33 353
17299.57 324
17300.81 395
17302.05 405
17303.30 338
17304.54 360
17305.78 361
17307.03 363
17308.27 350
17309.52 378
17310.76 352
17312.00 326
17313.25 386
17314.49 332
17315.73 367
17316.98 376
17318.22 364
17319.47 377
17320.71 383
17321.95 359
17323.20 380
17324.44 345
17325.69 390
17326.93 370
17328.17 377
17329.42 392
17330.66 374
17331.91 370
17333.15 310
17334.40 366
17335.64 367
17336.88 363
17338.13 372
17339.37 380
17340.62 359
17341.86 327
17343.11 395
17344.35 398
17345.60 366
17346.84 360
17348.09 381
17349.33 364
17350.58 350
17351.82 309
17353.07 359
17354.31 367
17355.56 312
17356.80 378
17358.05 388
17359.29 369
17360.54 410
17361.78 377
17363.03 368
17364.27 354
17365.52 364
17366.77 388
17368.01 327
17369.26 335
17370.50 404
17371.75 419
17372.99 398
17374.24 412
17375.49 415
17376.73 394
17377.98 361
17379.22 361
17380.47 370
17381.72 349
17382.96 386
17384.21 378
17385.45 414
17386.70 362
17387.95 402
17389.19 400
17390.44 373
17391.69 364
17392.93 363
17394.18 361
17395.43 387
17396.67 379
17397.92 364
17399.17 372
17400.41 378
17401.66 355
17402.91 356
17404.15 402
17405.40 363
17406.65 356
17407.89 320
17409.14 352
17410.39 366
17411.64 384
17412.88 370
17414.13 381
17415.38 387
17416.63 369
17417.87 373
17419.12 362
17420.37 361
17421.62 344
17422.86 361
17424.11 323
17425.36 382
17426.61 367
17427.85 417
17429.10 418
17430.35 388
17431.60 397
17432.85 368
17434.09 386
17435.34 355
17436.59 392
17437.84 352
17439.09 330
17440.33 368
17441.58 351
17442.83 365
17444.08 381
17445.33 396
17446.58 376
17447.82 377
17449.07 369
17450.32 368
17451.57 393
17452.82 397
17454.07 373
17455.32 366
17456.57 378
17457.81 356
17459.06 342
17460.31 368
17461.56 397
17462.81 398
17464.06 383
17465.31 402
17466.56 394
17467.81 411
17469.06 355
17470.30 343
17471.55 364
17472.80 362
17474.05 391
17475.30 367
17476.55 357
17477.80 385
17479.05 419
17480.30 419
17481.55 389
17482.80 351
17484.05 379
17485.30 349
17486.55 391
17487.80 381
17489.05 418
17490.30 418
17491.55 373
17492.80 419
17494.05 375
17495.30 366
17496.55 348
17497.80 366
17499.05 349
17500.30 359
17501.55 342
17502.80 359
17504.05 366
17505.30 396
17506.55 415
17507.80 385
17509.06 375
17510.31 385
17511.56 364
17512.81 379
17514.06 394
17515.31 403
17516.56 374
17517.81 366
17519.06 354
17520.31 310
17521.56 368
17522.82 356
17524.07 348
17525.32 405
17526.57 376
17527.82 404
17529.07 396
17530.32 379
17531.58 379
17532.83 378
17534.08 389
17535.33 413
17536.58 383
17537.83 351
17539.09 386
17540.34 394
17541.59 381
17542.84 363
17544.09 364
17545.35 415
17546.60 405
17547.85 365
17549.10 340
17550.35 339
17551.61 368
17552.86 375
17554.11 366
17555.36 370
17556.62 388
17557.87 358
17559.12 400
17560.37 399
17561.63 375
17562.88 370
17564.13 395
17565.38 380
17566.64 388
17567.89 389
17569.14 373
17570.39 390
17571.65 396
17572.90 389
17574.15 394
17575.41 420
17576.66 419
17577.91 393
17579.17 408
17580.42 404
17581.67 364
17582.93 359
17584.18 382
17585.43 371
17586.69 367
17587.94 395
17589.19 412
17590.45 387
17591.70 359
17592.95 374
17594.21 428
17595.46 425
17596.72 402
17597.97 395
17599.22 413
17600.48 378
17601.73 384
17602.99 386
17604.24 384
17605.49 371
17606.75 378
17608.00 401
17609.26 394
17610.51 387
17611.76 409
17613.02 393
17614.27 363
17615.53 404
17616.78 341
17618.04 366
17619.29 364
17620.55 375
17621.80 370
17623.06 397
17624.31 373
17625.57 389
17626.82 352
17628.08 335
17629.33 354
17630.59 391
17631.84 416
17633.10 382
17634.35 390
17635.61 429
17636.86 401
17638.12 397
17639.37 407
17640.63 379
17641.88 389
17643.14 374
17644.39 365
17645.65 370
17646.91 381
17648.16 373
17649.42 398
17650.67 392
17651.93 345
17653.18 380
17654.44 395
17655.70 376
17656.95 386
17658.21 358
17659.46 374
17660.72 397
17661.98 386
17663.23 346
17664.49 382
17665.75 402
17667.00 352
17668.26 320
17669.51 367
17670.77 337
17672.03 346
17673.28 344
17674.54 377
17675.80 382
17677.05 351
17678.31 362
17679.57 362
17680.82 369
17682.08 379
17683.34 369
17684.60 342
17685.85 381
17687.11 405
17688.37 346
17689.62 327
17690.88 360
17692.14 313
17693.40 356
17694.65 341
17695.91 335
17697.17 341
17698.42 331
17699.68 353
17700.94 363
17702.20 323
17703.46 357
17704.71 344
17705.97 339
17707.23 351
17708.49 346
17709.74 355
17711.00 345
17712.26 340
17713.52 391
17714.78 345
17716.03 358
17717.29 339
17718.55 387
17719.81 369
17721.07 336
17722.33 342
17723.58 369
17724.84 358
17726.10 339
17727.36 348
17728.62 296
17729.88 345
17731.13 326
17732.39 318
17733.65 355
17734.91 353
17736.17 360
17737.43 345
17738.69 332
17739.95 333
17741.21 330
17742.46 336
17743.72 324
17744.98 359
17746.24 400
17747.50 387
17748.76 350
17750.02 327
17751.28 334
17752.54 326
17753.80 375
17755.06 377
17756.32 359
17757.58 351
17758.84 342
17760.10 348
17761.36 318
17762.61 361
17763.87 347
17765.13 310
17766.39 327
17767.65 357
17768.91 378
17770.17 332
17771.43 315
17772.69 360
17773.95 364
17775.21 355
17776.48 313
17777.74 323
17779.00 346
17780.26 327
17781.52 356
17782.78 313
17784.04 337
17785.30 357
17786.56 333
17787.82 350
17789.08 337
17790.34 368
17791.60 354
17792.86 339
17794.12 339
17795.38 309
17796.65 335
17797.91 364
17799.17 348
17800.43 338
17801.69 350
17802.95 364
17804.21 391
17805.47 364
17806.73 401
17808.00 381
17809.26 317
17810.52 351
17811.78 309
17813.04 331
17814.30 345
17815.56 347
17816.83 367
17818.09 359
17819.35 324
17820.61 319
17821.87 350
17823.14 361
17824.40 364
17825.66 361
17826.92 350
17828.18 317
17829.45 355
17830.71 349
17831.97 337
17833.23 336
17834.49 310
17835.76 309
17837.02 328
17838.28 347
17839.54 347
17840.81 340
17842.07 328
17843.33 343
17844.59 312
17845.86 307
17847.12 326
17848.38 364
17849.65 363
17850.91 323
17852.17 313
17853.43 356
17854.70 324
17855.96 314
17857.22 337
17858.49 334
17859.75 378
17861.01 326
17862.28 343
17863.54 383
17864.80 418
17866.07 345
17867.33 328
17868.59 325
17869.86 342
17871.12 318
17872.38 365
17873.65 332
17874.91 350
17876.18 351
17877.44 326
17878.70 362
17879.97 358
17881.23 347
17882.50 343
17883.76 320
17885.02 363
17886.29 355
17887.55 327
17888.82 308
17890.08 326
17891.35 312
17892.61 315
17893.87 333
17895.14 347
17896.40 343
17897.67 302
17898.93 306
17900.20 299
17901.46 306
17902.73 365
17903.99 321
17905.26 341
17906.52 333
17907.79 322
17909.05 331
17910.32 314
17911.58 294
17912.85 354
17914.11 309
17915.38 351
17916.64 353
17917.91 333
17919.17 315
17920.44 353
17921.70 372
17922.97 357
17924.23 325
17925.50 312
17926.76 329
17928.03 369
17929.30 355
17930.56 326
17931.83 339
17933.09 313
17934.36 347
17935.62 340
17936.89 323
17938.16 337
17939.42 315
17940.69 328
17941.96 318
17943.22 340
17944.49 318
17945.75 309
17947.02 333
17948.29 350
17949.55 320
17950.82 316
17952.09 340
17953.35 334
17954.62 314
17955.89 343
17957.15 344
17958.42 312
17959.69 331
17960.95 348
17962.22 298
17963.49 356
17964.75 308
17966.02 309
17967.29 362
17968.55 332
17969.82 335
17971.09 325
17972.36 349
17973.62 335
17974.89 335
17976.16 326
17977.42 310
17978.69 323
17979.96 301
17981.23 295
17982.49 314
17983.76 310
17985.03 307
17986.30 324
17987.57 308
17988.83 334
17990.10 320
17991.37 360
17992.64 366
17993.90 343
17995.17 379
17996.44 328
17997.71 317
17998.98 294
18000.25 315
18001.51 316
18002.78 320
18004.05 329
18005.32 329
18006.59 318
18007.86 315
18009.12 343
18010.39 337
18011.66 325
18012.93 300
18014.20 317
18015.47 306
18016.74 311
18018.00 325
18019.27 364
18020.54 357
18021.81 313
18023.08 337
18024.35 326
18025.62 330
18026.89 331
18028.16 353
18029.43 287
18030.69 309
18031.96 274
18033.23 334
18034.50 371
18035.77 367
18037.04 369
18038.31 352
18039.58 336
18040.85 339
18042.12 317
18043.39 309
18044.66 325
18045.93 348
18047.20 352
18048.47 343
18049.74 326
18051.01 330
18052.28 312
18053.55 341
18054.82 326
18056.09 351
18057.36 346
18058.63 357
18059.90 288
18061.17 323
18062.44 312
18063.71 335
18064.98 329
18066.25 351
18067.52 327
18068.79 289
18070.06 289
18071.33 336
18072.61 336
18073.88 330
18075.15 363
18076.42 310
18077.69 329
18078.96 360
18080.23 336
18081.50 359
18082.77 355
18084.04 319
18085.32 343
18086.59 352
18087.86 333
18089.13 313
18090.40 318
18091.67 315
18092.94 322
18094.22 302
18095.49 307
18096.76 331
18098.03 331
18099.30 343
18100.57 315
18101.85 357
18103.12 397
18104.39 356
18105.66 330
18106.93 337
18108.20 347
18109.48 362
18110.75 323
18112.02 322
18113.29 341
18114.57 319
18115.84 341
18117.11 322
18118.38 321
18119.65 354
18120.93 331
18122.20 335
18123.47 314
18124.74 330
18126.02 308
18127.29 316
18128.56 357
18129.84 299
18131.11 319
18132.38 344
18133.65 335
18134.93 333
18136.20 318
18137.47 339
18138.75 346
18140.02 320
18141.29 329
18142.57 324
18143.84 308
18145.11 346
18146.39 317
18147.66 306
18148.93 307
18150.21 325
18151.48 391
18152.75 326
18154.03 322
18155.30 282
18156.57 332
18157.85 335
18159.12 316
18160.40 352
18161.67 334
18162.94 322
18164.22 312
18165.49 300
18166.77 306
18168.04 315
18169.31 337
18170.59 347
18171.86 313
18173.14 333
18174.41 348
18175.68 335
18176.96 352
18178.23 317
18179.51 344
18180.78 305
18182.06 351
18183.33 314
18184.61 316
18185.88 354
18187.16 344
18188.43 310
18189.71 317
18190.98 293
18192.26 347
18193.53 344
18194.81 321
18196.08 333
18197.36 309
18198.63 336
18199.91 332
18201.18 353
18202.46 355
18203.73 350
18205.01 312
18206.28 315
18207.56 317
18208.83 314
18210.11 280
18211.39 346
18212.66 323
18213.94 292
18215.21 307
18216.49 318
18217.76 303
18219.04 313
18220.32 325
18221.59 313
18222.87 302
18224.14 291
18225.42 320
18226.70 310
18227.97 339
18229.25 318
18230.53 331
18231.80 342
18233.08 309
18234.35 308
18235.63 309
18236.91 315
18238.18 348
18239.46 324
18240.74 329
18242.01 337
18243.29 317
18244.57 348
18245.84 390
18247.12 321
18248.40 285
18249.68 340
18250.95 347
18252.23 359
18253.51 310
18254.78 335
18256.06 306
18257.34 331
18258.62 320
18259.89 296
18261.17 287
18262.45 320
18263.72 323
18265.00 304
18266.28 295
18267.56 331
18268.84 322
18270.11 335
18271.39 305
18272.67 294
18273.95 298
18275.22 291
18276.50 331
18277.78 333
18279.06 324
18280.34 368
18281.61 366
18282.89 327
18284.17 300
18285.45 331
18286.73 293
18288.01 318
18289.28 337
18290.56 286
18291.84 329
18293.12 337
18294.40 319
18295.68 337
18296.95 335
18298.23 315
18299.51 322
18300.79 291
18302.07 280
18303.35 285
18304.63 315
18305.91 352
18307.19 325
18308.46 299
18309.74 296
18311.02 329
18312.30 307
18313.58 331
18314.86 330
18316.14 313
18317.42 349
18318.70 327
18319.98 293
18321.26 334
18322.54 323
18323.82 335
18325.10 321
18326.38 307
18327.66 329
18328.94 338
18330.22 355
18331.50 300
18332.77 334
18334.05 354
18335.33 302
18336.61 308
18337.90 304
18339.18 327
18340.46 314
18341.74 329
18343.02 359
18344.30 321
18345.58 307
18346.86 349
18348.14 309
18349.42 338
18350.70 331
18351.98 340
18353.26 363
18354.54 350
18355.82 332
18357.10 347
18358.38 353
18359.66 312
18360.94 296
18362.22 324
18363.51 284
18364.79 312
18366.07 316
18367.35 320
18368.63 336
18369.91 317
18371.19 315
18372.47 315
18373.76 317
18375.04 354
18376.32 318
18377.60 339
18378.88 322
18380.16 343
18381.44 341
18382.73 292
18384.01 343
18385.29 344
18386.57 318
18387.85 327
18389.13 335
18390.42 321
18391.70 302
18392.98 319
18394.26 355
18395.54 341
18396.83 340
18398.11 376
18399.39 332
18400.67 346
18401.96 321
18403.24 371
18404.52 339
18405.80 328
18407.09 384
18408.37 341
18409.65 307
18410.93 307
18412.22 321
18413.50 364
18414.78 349
18416.06 347
18417.35 330
18418.63 332
18419.91 320
18421.20 336
18422.48 345
18423.76 336
18425.05 319
18426.33 340
18427.61 325
18428.89 326
18430.18 319
18431.46 322
18432.74 319
18434.03 322
18435.31 296
18436.60 298
18437.88 307
18439.16 314
18440.45 325
18441.73 353
18443.01 343
18444.30 324
18445.58 322
18446.87 318
18448.15 328
18449.43 330
18450.72 323
18452.00 293
18453.29 362
18454.57 347
18455.85 317
18457.14 350
18458.42 346
18459.71 337
18460.99 308
18462.28 337
18463.56 307
18464.84 347
18466.13 295
18467.41 304
18468.70 331
18469.98 304
18471.27 341
18472.55 323
18473.84 273
18475.12 282
18476.41 306
18477.69 338
18478.98 315
18480.26 320
18481.55 351
18482.83 340
18484.12 304
18485.40 295
18486.69 316
18487.97 314
18489.26 341
18490.54 314
18491.83 341
18493.11 304
18494.40 326
18495.69 331
18496.97 321
18498.26 362
18499.54 290
18500.83 351
18502.11 328
18503.40 289
18504.69 326
18505.97 318
18507.26 330
18508.54 327
18509.83 318
18511.12 330
18512.40 342
18513.69 346
18514.98 338
18516.26 354
18517.55 339
18518.83 337
18520.12 294
18521.41 331
18522.69 316
18523.98 356
18525.27 369
18526.55 339
18527.84 346
18529.13 285
18530.41 317
18531.70 295
18532.99 338
18534.27 307
18535.56 309
18536.85 313
18538.14 331
18539.42 329
18540.71 326
18542.00 322
18543.28 305
18544.57 372
18545.86 359
18547.15 384
18548.43 348
18549.72 356
18551.01 337
18552.30 337
18553.58 365
18554.87 335
18556.16 320
18557.45 334
18558.73 326
18560.02 313
18561.31 341
18562.60 329
18563.89 348
18565.17 368
18566.46 387
18567.75 347
18569.04 322
18570.33 358
18571.62 347
18572.90 366
18574.19 364
18575.48 356
18576.77 372
18578.06 378
18579.35 334
18580.63 328
18581.92 317
18583.21 318
18584.50 315
18585.79 320
18587.08 362
18588.37 361
18589.66 335
18590.94 375
18592.23 344
18593.52 348
18594.81 327
18596.10 368
18597.39 361
18598.68 399
18599.97 376
18601.26 348
18602.55 388
18603.84 383
18605.13 384
18606.41 401
18607.70 437
18608.99 354
18610.28 360
18611.57 371
18612.86 370
18614.15 362
18615.44 381
18616.73 371
18618.02 397
18619.31 427
18620.60 399
18621.89 354
18623.18 382
18624.47 398
18625.76 398
18627.05 426
18628.34 406
18629.63 458
18630.92 404
18632.21 442
18633.50 411
18634.79 421
18636.08 420
18637.37 450
18638.67 423
18639.96 374
18641.25 344
18642.54 369
18643.83 412
18645.12 406
18646.41 388
18647.70 349
18648.99 395
18650.28 419
18651.57 382
18652.86 374
18654.16 361
18655.45 366
18656.74 373
18658.03 355
18659.32 386
18660.61 403
18661.90 420
18663.19 395
18664.49 365
18665.78 362
18667.07 386
18668.36 369
18669.65 375
18670.94 381
18672.24 340
18673.53 399
18674.82 359
18676.11 323
18677.40 336
18678.70 335
18679.99 384
18681.28 358
18682.57 331
18683.86 366
18685.16 316
18686.45 350
18687.74 371
18689.03 366
18690.33 382
18691.62 342
18692.91 367
18694.20 325
18695.50 351
18696.79 376
18698.08 373
18699.37 311
18700.67 328
18701.96 399
18703.25 350
18704.54 320
18705.84 321
18707.13 332
18708.42 301
18709.72 344
18711.01 350
18712.30 380
18713.60 348
18714.89 340
18716.18 368
18717.48 359
18718.77 363
18720.06 338
18721.36 366
18722.65 348
18723.94 358
18725.24 348
18726.53 342
18727.82 288
18729.12 321
18730.41 339
18731.70 363
18733.00 357
18734.29 373
18735.59 355
18736.88 322
18738.17 368
18739.47 322
18740.76 346
18742.06 362
18743.35 363
18744.64 347
18745.94 357
18747.23 373
18748.53 321
18749.82 345
18751.12 368
18752.41 324
18753.71 344
18755.00 345
18756.30 333
18757.59 307
18758.88 339
18760.18 331
18761.47 344
18762.77 359
18764.06 306
18765.36 304
18766.65 340
18767.95 307
18769.24 312
18770.54 320
18771.83 326
18773.13 331
18774.43 353
18775.72 321
18777.02 328
18778.31 326
18779.61 320
18780.90 348
18782.20 375
18783.49 365
18784.79 329
18786.08 320
18787.38 338
18788.68 326
18789.97 323
18791.27 302
18792.56 362
18793.86 383
18795.16 320
18796.45 342
18797.75 330
18799.04 343
18800.34 334
18801.64 329
18802.93 303
18804.23 319
18805.53 338
18806.82 308
18808.12 341
18809.41 335
18810.71 316
18812.01 323
18813.30 301
18814.60 329
18815.90 326
18817.19 312
18818.49 323
18819.79 301
18821.09 303
18822.38 310
18823.68 315
18824.98 334
18826.27 341
18827.57 330
18828.87 326
18830.16 282
18831.46 298
18832.76 290
18834.06 285
18835.35 304
18836.65 297
18837.95 300
18839.25 295
18840.54 301
18841.84 308
18843.14 280
18844.44 329
18845.73 336
18847.03 317
18848.33 346
18849.63 300
18850.93 292
18852.22 303
18853.52 310
18854.82 303
18856.12 343
18857.42 313
18858.71 298
18860.01 337
18861.31 331
18862.61 316
18863.91 320
18865.21 329
18866.50 312
18867.80 354
18869.10 296
18870.40 326
18871.70 322
18873.00 314
18874.30 299
18875.60 322
18876.89 315
18878.19 315
18879.49 321
18880.79 277
18882.09 310
18883.39 315
18884.69 285
18885.99 262
18887.29 319
18888.59 309
18889.88 304
18891.18 329
18892.48 362
18893.78 339
18895.08 327
18896.38 324
18897.68 313
18898.98 339
18900.28 353
18901.58 308
18902.88 310
18904.18 359
18905.48 339
18906.78 298
18908.08 346
18909.38 332
18910.68 312
18911.98 308
18913.28 347
18914.58 337
18915.88 326
18917.18 296
18918.48 325
18919.78 301
18921.08 292
18922.38 318
18923.68 303
18924.98 313
18926.28 306
18927.58 315
18928.88 358
18930.18 322
18931.49 284
18932.79 316
18934.09 352
18935.39 324
18936.69 321
18937.99 332
18939.29 316
18940.59 303
18941.89 347
18943.19 306
18944.49 288
18945.80 284
18947.10 270
18948.40 316
18949.70 295
18951.00 291
18952.30 298
18953.60 313
18954.91 304
18956.21 283
18957.51 296
18958.81 322
18960.11 314
18961.41 279
18962.72 312
18964.02 302
18965.32 319
18966.62 325
18967.92 314
18969.23 306
18970.53 289
18971.83 299
18973.13 323
18974.43 310
18975.74 314
18977.04 300
18978.34 282
18979.64 319
18980.95 340
18982.25 314
18983.55 309
18984.85 274
18986.16 284
18987.46 293
18988.76 282
18990.06 305
18991.37 281
18992.67 312
18993.97 293
18995.28 293
18996.58 307
18997.88 315
18999.18 283
19000.49 283
19001.79 264
19003.09 306
19004.40 309
19005.70 287
19007.00 303
19008.31 289
19009.61 328
19010.91 283
19012.22 286
19013.52 294
19014.82 278
19016.13 292
19017.43 273
19018.74 306
19020.04 317
19021.34 297
19022.65 294
19023.95 321
19025.25 268
19026.56 261
19027.86 314
19029.17 310
19030.47 293
19031.77 308
19033.08 321
19034.38 299
19035.69 273
19036.99 254
19038.30 265
19039.60 293
19040.91 344
19042.21 282
19043.51 260
19044.82 267
19046.12 287
19047.43 302
19048.73 287
19050.04 255
19051.34 261
19052.65 315
19053.95 280
19055.26 321
19056.56 295
19057.87 262
19059.17 274
19060.48 286
19061.78 295
19063.09 266
19064.39 266
19065.70 285
19067.00 256
19068.31 284
19069.62 269
19070.92 277
19072.23 305
19073.53 271
19074.84 297
19076.14 264
19077.45 281
19078.75 308
19080.06 303
19081.37 283
19082.67 317
19083.98 325
19085.28 304
19086.59 309
19087.90 288
19089.20 278
19090.51 303
19091.82 279
19093.12 270
19094.43 272
19095.73 288
19097.04 342
19098.35 296
19099.65 286
19100.96 284
19102.27 303
19103.57 302
19104.88 294
19106.19 282
19107.49 274
19108.80 273
19110.11 297
19111.41 323
19112.72 302
19114.03 297
19115.33 325
19116.64 309
19117.95 278
19119.26 299
19120.56 293
19121.87 311
19123.18 302
19124.49 313
19125.79 310
19127.10 282
19128.41 296
19129.72 335
19131.02 330
19132.33 273
19133.64 303
19134.95 300
19136.25 294
19137.56 340
19138.87 326
19140.18 310
19141.49 311
19142.79 278
19144.10 308
19145.41 306
19146.72 311
19148.03 308
19149.33 319
19150.64 313
19151.95 270
19153.26 295
19154.57 291
19155.88 320
19157.18 258
19158.49 273
19159.80 283
19161.11 267
19162.42 305
19163.73 303
19165.04 291
19166.34 313
19167.65 318
19168.96 300
19170.27 256
19171.58 285
19172.89 268
19174.20 289
19175.51 330
19176.82 319
19178.13 346
19179.43 305
19180.74 301
19182.05 284
19183.36 290
19184.67 292
19185.98 290
19187.29 281
19188.60 301
19189.91 324
19191.22 306
19192.53 306
19193.84 285
19195.15 308
19196.46 318
19197.77 330
19199.08 296
19200.39 286
19201.70 292
19203.01 321
19204.32 298
19205.63 318
19206.94 278
19208.25 285
19209.56 277
19210.87 282
19212.18 303
19213.49 318
19214.80 314
19216.11 328
19217.42 335
19218.73 291
19220.04 273
19221.35 307
19222.66 301
19223.98 285
19225.29 283
19226.60 309
19227.91 313
19229.22 316
19230.53 287
19231.84 320
19233.15 294
19234.46 302
19235.77 276
19237.09 314
19238.40 372
19239.71 280
19241.02 297
19242.33 310
19243.64 268
19244.95 313
19246.27 301
19247.58 284
19248.89 309
19250.20 303
19251.51 310
19252.82 312
19254.14 289
19255.45 282
19256.76 303
19258.07 329
19259.38 281
19260.70 280
19262.01 335
19263.32 292
19264.63 298
19265.94 286
19267.26 300
19268.57 306
19269.88 306
19271.19 307
19272.51 264
19273.82 293
19275.13 266
19276.44 293
19277.76 262
19279.07 285
19280.38 293
19281.69 289
19283.01 281
19284.32 302
19285.63 310
19286.94 344
19288.26 288
19289.57 299
19290.88 291
19292.20 255
19293.51 310
19294.82 295
19296.14 266
19297.45 326
19298.76 310
19300.08 271
19301.39 241
19302.70 290
19304.02 276
19305.33 290
19306.64 309
19307.96 315
19309.27 257
19310.59 296
19311.90 298
19313.21 300
19314.53 284
19315.84 293
19317.15 271
19318.47 261
19319.78 289
19321.10 295
19322.41 313
19323.72 302
19325.04 299
19326.35 316
19327.67 299
19328.98 284
19330.30 308
19331.61 300
19332.93 265
19334.24 293
19335.55 312
19336.87 283
19338.18 305
19339.50 292
19340.81 329
19342.13 305
19343.44 288
19344.76 282
19346.07 329
19347.39 279
19348.70 278
19350.02 283
19351.33 300
19352.65 256
19353.96 299
19355.28 333
19356.59 349
19357.91 314
19359.22 301
19360.54 285
19361.86 286
19363.17 305
19364.49 282
19365.80 277
19367.12 251
19368.43 264
19369.75 302
19371.06 310
19372.38 278
19373.70 323
19375.01 278
19376.33 266
19377.64 252
19378.96 256
19380.28 284
19381.59 263
19382.91 281
19384.23 277
19385.54 300
19386.86 270
19388.17 285
19389.49 280
19390.81 278
19392.12 269
19393.44 266
19394.76 266
19396.07 272
19397.39 264
19398.71 276
19400.02 308
19401.34 314
19402.66 289
19403.97 288
19405.29 303
19406.61 290
19407.93 258
19409.24 293
19410.56 324
19411.88 288
19413.19 242
19414.51 278
19415.83 298
19417.15 313
19418.46 303
19419.78 306
19421.10 298
19422.42 275
19423.73 313
19425.05 292
19426.37 279
19427.69 297
19429.00 256
19430.32 311
19431.64 284
19432.96 265
19434.28 271
19435.59 296
19436.91 309
19438.23 292
19439.55 287
19440.87 264
19442.18 306
19443.50 312
19444.82 273
19446.14 303
19447.46 262
19448.78 279
19450.09 284
19451.41 276
19452.73 283
19454.05 297
19455.37 296
19456.69 290
19458.01 281
19459.33 286
19460.64 249
19461.96 270
19463.28 255
19464.60 291
19465.92 287
19467.24 280
19468.56 279
19469.88 321
19471.20 248
19472.52 275
19473.83 292
19475.15 257
19476.47 270
19477.79 286
19479.11 294
19480.43 288
19481.75 247
19483.07 276
19484.39 307
19485.71 278
19487.03 283
19488.35 288
19489.67 258
19490.99 270
19492.31 291
19493.63 260
19494.95 285
19496.27 283
19497.59 268
19498.91 296
19500.23 269
19501.55 251
19502.87 282
19504.19 276
19505.51 274
19506.83 271
19508.15 302
19509.47 271
19510.79 229
19512.11 238
19513.43 286
19514.75 282
19516.08 267
19517.40 263
19518.72 259
19520.04 269
19521.36 286
19522.68 300
19524.00 306
19525.32 291
19526.64 283
19527.96 302
19529.29 283
19530.61 278
19531.93 316
19533.25 300
19534.57 290
19535.89 291
19537.21 294
19538.53 296
19539.86 311
19541.18 312
19542.50 285
19543.82 262
19545.14 282
19546.46 298
19547.79 339
19549.11 287
19550.43 257
19551.75 259
19553.07 267
19554.40 254
19555.72 304
19557.04 291
19558.36 270
19559.68 262
19561.01 273
19562.33 285
19563.65 296
19564.97 318
19566.30 286
19567.62 279
19568.94 303
19570.26 280
19571.59 261
19572.91 250
19574.23 229
19575.55 268
19576.88 324
19578.20 292
19579.52 227
19580.85 249
19582.17 297
19583.49 305
19584.82 243
19586.14 280
19587.46 266
19588.78 284
19590.11 273
19591.43 322
19592.75 300
19594.08 318
19595.40 323
19596.72 304
19598.05 291
19599.37 274
19600.70 295
19602.02 285
19603.34 266
19604.67 268
19605.99 278
19607.31 294
19608.64 285
19609.96 285
19611.29 294
19612.61 292
19613.93 284
19615.26 292
19616.58 299
19617.91 269
19619.23 278
19620.55 308
19621.88 314
19623.20 259
19624.53 278
19625.85 236
19627.18 278
19628.50 300
19629.83 242
19631.15 280
19632.48 293
19633.80 284
19635.12 306
19636.45 304
19637.77 264
19639.10 266
19640.42 263
19641.75 257
19643.07 266
19644.40 252
19645.72 269
19647.05 294
19648.37 279
19649.70 290
19651.03 297
19652.35 274
19653.68 276
19655.00 303
19656.33 277
19657.65 283
19658.98 315
19660.30 262
19661.63 267
19662.96 297
19664.28 321
19665.61 272
19666.93 276
19668.26 294
19669.58 281
19670.91 272
19672.24 282
19673.56 252
19674.89 278
19676.21 277
19677.54 289
19678.87 312
19680.19 292
19681.52 286
19682.85 246
19684.17 258
19685.50 289
19686.83 287
19688.15 288
19689.48 285
19690.81 329
19692.13 278
19693.46 265
19694.79 266
19696.11 262
19697.44 306
19698.77 283
19700.09 256
19701.42 287
19702.75 273
19704.07 247
19705.40 254
19706.73 267
19708.06 297
19709.38 300
19710.71 291
19712.04 302
19713.37 290
19714.69 271
19716.02 272
19717.35 276
19718.68 262
19720.00 278
19721.33 294
19722.66 264
19723.99 273
19725.31 300
19726.64 288
19727.97 300
19729.30 302
19730.63 274
19731.95 264
19733.28 300
19734.61 262
19735.94 265
19737.27 266
19738.59 251
19739.92 279
19741.25 289
19742.58 288
19743.91 280
19745.24 279
19746.57 293
19747.89 287
19749.22 269
19750.55 263
19751.88 259
19753.21 261
19754.54 242
19755.87 251
19757.20 263
19758.52 267
19759.85 271
19761.18 272
19762.51 253
19763.84 263
19765.17 286
19766.50 277
19767.83 269
19769.16 290
19770.49 269
19771.82 258
19773.15 245
19774.47 319
19775.80 284
19777.13 279
19778.46 274
19779.79 306
19781.12 322
19782.45 267
19783.78 268
19785.11 266
19786.44 305
19787.77 301
19789.10 297
19790.43 270
19791.76 281
19793.09 310
19794.42 324
19795.75 288
19797.08 278
19798.41 284
19799.74 288
19801.07 287
19802.40 278
19803.73 280
19805.07 292
19806.40 303
19807.73 297
19809.06 264
19810.39 280
19811.72 294
19813.05 296
19814.38 264
19815.71 333
19817.04 283
19818.37 321
19819.70 277
19821.03 233
19822.37 248
19823.70 238
19825.03 277
19826.36 259
19827.69 244
19829.02 268
19830.35 275
19831.68 297
19833.02 297
19834.35 301
19835.68 258
19837.01 283
19838.34 269
19839.67 275
19841.01 261
19842.34 293
19843.67 337
19845.00 289
19846.33 261
19847.67 219
19849.00 273
19850.33 267
19851.66 294
19852.99 270
19854.33 280
19855.66 256
19856.99 272
19858.32 285
19859.65 270
19860.99 291
19862.32 261
19863.65 266
19864.98 271
19866.32 270
19867.65 280
19868.98 296
19870.32 276
19871.65 326
19872.98 308
19874.31 313
19875.65 283
19876.98 256
19878.31 217
19879.65 256
19880.98 286
19882.31 275
19883.64 263
19884.98 265
19886.31 242
19887.64 252
19888.98 246
19890.31 280
19891.64 311
19892.98 284
19894.31 275
19895.65 288
19896.98 304
19898.31 259
19899.65 298
19900.98 291
19902.31 295
19903.65 272
19904.98 267
19906.32 245
19907.65 271
19908.98 300
19910.32 283
19911.65 263
19912.99 258
19914.32 285
19915.65 305
19916.99 302
19918.32 276
19919.66 269
19920.99 262
19922.33 282
19923.66 268
19924.99 270
19926.33 265
19927.66 291
19929.00 306
19930.33 280
19931.67 269
19933.00 299
19934.34 261
19935.67 280
19937.01 274
19938.34 268
19939.68 287
19941.01 286
19942.35 260
19943.68 261
19945.02 298
19946.35 289
19947.69 276
19949.02 251
19950.36 276
19951.70 264
19953.03 285
19954.37 275
19955.70 254
19957.04 275
19958.37 282
19959.71 302
19961.04 292
19962.38 262
19963.72 288
19965.05 281
19966.39 241
19967.72 285
19969.06 310
19970.40 281
19971.73 286
19973.07 294
19974.40 294
19975.74 285
19977.08 259
19978.41 252
19979.75 268
19981.09 281
19982.42 299
19983.76 300
19985.10 295
19986.43 289
19987.77 308
19989.11 306
19990.44 342
19991.78 297
19993.12 245
19994.45 280
19995.79 304
19997.13 290
19998.46 303
19999.80 332
20001.14 271
20002.48 287
20003.81 298
20005.15 319
20006.49 332
20007.82 292
20009.16 276
20010.50 297
20011.84 295
20013.17 297
20014.51 308
20015.85 317
20017.19 291
20018.52 295
20019.86 291
20021.20 313
20022.54 307
20023.88 300
20025.21 279
20026.55 277
20027.89 289
20029.23 298
20030.57 348
20031.90 280
20033.24 318
20034.58 312
20035.92 317
20037.26 294
20038.60 284
20039.93 287
20041.27 305
20042.61 336
20043.95 304
20045.29 320
20046.63 280
20047.97 289
20049.30 303
20050.64 287
20051.98 313
20053.32 313
20054.66 309
20056.00 301
20057.34 297
20058.68 305
20060.02 317
20061.35 326
20062.69 306
20064.03 324
20065.37 317
20066.71 316
20068.05 315
20069.39 329
20070.73 316
20072.07 279
20073.41 285
20074.75 324
20076.09 326
20077.43 295
20078.77 298
20080.11 266
20081.45 275
20082.79 335
20084.13 327
20085.47 291
20086.81 286
20088.15 337
20089.49 301
20090.83 264
20092.17 287
20093.51 315
20094.85 335
20096.19 304
20097.53 284
20098.87 308
20100.21 302
20101.55 308
20102.89 284
20104.23 268
20105.57 308
20106.91 325
20108.25 357
20109.59 305
20110.93 322
20112.27 322
20113.62 339
20114.96 298
20116.30 291
20117.64 260
20118.98 308
20120.32 346
20121.66 321
20123.00 284
20124.34 262
20125.69 305
20127.03 296
20128.37 285
20129.71 292
20131.05 290
20132.39 328
20133.73 292
20135.08 276
20136.42 317
20137.76 322
20139.10 336
20140.44 322
