# Supplementary material for: MALDI-TOF MS typing enables the classification of brewing yeasts of the genus Saccharomyces to major beer styles
Source: PLoS One. 2017 Aug 9;12(8):e0181694. doi: 10.1371/journal.pone.0181694 (PMC5549903; doi:10.1371/journal.pone.0181694)
Supplement: S11 File — The directory includes 90 raw files and was zipped to “.zip”; the folder has three strains with 30 spectra per strain; S1 Text explains the raw files with an example and Table 1 represents the yeast strains used within the experiment. (ZIP) [file pone.0181694.s014.zip › 31-33/30339-506-OG-Ale-Ale-YPG-18h-E-E_2015-08-06_2_0_D5_1.dat]

2000.64 3242
2001.06 3396
2001.49 3367
2001.91 3350
2002.33 3229
2002.75 3311
2003.17 3521
2003.60 3522
2004.02 3426
2004.44 3233
2004.86 3381
2005.28 3165
2005.70 3092
2006.13 3110
2006.55 3308
2006.97 3212
2007.39 3144
2007.82 3076
2008.24 3011
2008.66 3401
2009.08 3390
2009.51 3335
2009.93 3213
2010.35 3363
2010.77 3320
2011.20 3394
2011.62 3484
2012.04 3150
2012.46 3134
2012.89 3126
2013.31 3086
2013.73 2957
2014.15 3176
2014.58 3334
2015.00 3215
2015.42 3179
2015.85 3253
2016.27 3140
2016.69 2999
2017.12 3127
2017.54 3073
2017.96 2987
2018.39 2995
2018.81 3046
2019.23 3167
2019.66 3421
2020.08 3428
2020.50 3433
2020.93 3186
2021.35 3321
2021.78 3183
2022.20 3149
2022.62 3196
2023.05 3186
2023.47 3246
2023.89 3135
2024.32 3217
2024.74 3056
2025.17 3084
2025.59 3172
2026.01 3016
2026.44 3309
2026.86 3269
2027.29 3502
2027.71 3429
2028.14 3172
2028.56 3089
2028.99 2960
2029.41 3015
2029.83 3177
2030.26 2948
2030.68 3191
2031.11 3190
2031.53 3075
2031.96 3056
2032.38 2973
2032.81 2968
2033.23 3206
2033.66 3079
2034.08 3068
2034.51 3320
2034.93 3185
2035.36 3154
2035.78 3178
2036.21 3242
2036.63 3201
2037.06 3045
2037.48 3118
2037.91 3243
2038.33 3345
2038.76 3490
2039.19 3355
2039.61 3376
2040.04 3493
2040.46 3325
2040.89 3198
2041.31 3340
2041.74 3328
2042.17 3338
2042.59 3122
2043.02 3027
2043.44 3188
2043.87 3124
2044.30 3229
2044.72 3501
2045.15 3541
2045.57 3285
2046.00 2992
2046.43 3043
2046.85 3155
2047.28 3282
2047.71 3058
2048.13 3173
2048.56 3378
2048.99 3163
2049.41 3217
2049.84 3017
2050.27 2965
2050.69 3100
2051.12 3226
2051.55 3277
2051.97 3342
2052.40 3056
2052.83 3121
2053.25 2802
2053.68 2887
2054.11 3037
2054.54 2980
2054.96 3090
2055.39 3104
2055.82 3199
2056.24 3113
2056.67 3186
2057.10 3101
2057.53 3037
2057.95 3073
2058.38 2782
2058.81 2899
2059.24 2889
2059.66 3107
2060.09 3458
2060.52 3050
2060.95 2959
2061.38 2896
2061.80 3112
2062.23 3044
2062.66 3034
2063.09 3024
2063.52 3008
2063.94 3144
2064.37 3349
2064.80 3251
2065.23 3485
2065.66 3424
2066.09 3412
2066.51 3771
2066.94 3401
2067.37 3447
2067.80 3668
2068.23 3822
2068.66 3685
2069.08 3404
2069.51 3629
2069.94 3617
2070.37 3181
2070.80 3186
2071.23 3134
2071.66 3239
2072.09 3294
2072.52 3411
2072.94 3224
2073.37 3570
2073.80 3629
2074.23 3468
2074.66 3468
2075.09 3402
2075.52 3239
2075.95 3293
2076.38 3523
2076.81 3577
2077.24 3596
2077.67 3120
2078.10 3252
2078.53 3265
2078.96 3287
2079.39 3315
2079.82 3287
2080.25 3260
2080.68 3466
2081.11 3565
2081.54 3567
2081.97 3468
2082.40 3495
2082.83 3523
2083.26 3232
2083.69 3147
2084.12 3207
2084.55 3380
2084.98 3153
2085.41 3183
2085.84 3605
2086.27 3618
2086.70 3240
2087.13 3334
2087.56 3442
2087.99 3029
2088.42 2858
2088.85 2972
2089.28 3074
2089.71 3057
2090.14 3143
2090.57 3246
2091.01 3067
2091.44 3185
2091.87 2930
2092.30 3160
2092.73 3228
2093.16 3146
2093.59 3272
2094.02 3270
2094.45 3260
2094.89 3092
2095.32 3193
2095.75 3097
2096.18 3086
2096.61 3116
2097.04 2959
2097.47 3103
2097.91 3009
2098.34 2870
2098.77 2809
2099.20 2979
2099.63 3047
2100.07 2927
2100.50 3028
2100.93 3121
2101.36 3187
2101.79 3234
2102.23 3209
2102.66 3123
2103.09 3404
2103.52 3364
2103.95 3209
2104.39 3108
2104.82 3002
2105.25 3051
2105.68 2883
2106.12 2773
2106.55 2792
2106.98 2902
2107.41 3010
2107.85 3154
2108.28 3053
2108.71 3103
2109.14 3316
2109.58 3256
2110.01 3232
2110.44 2942
2110.88 2885
2111.31 2776
2111.74 3041
2112.18 3285
2112.61 3111
2113.04 2889
2113.48 3104
2113.91 3140
2114.34 2931
2114.78 2948
2115.21 3120
2115.64 3153
2116.08 2777
2116.51 2957
2116.94 3040
2117.38 2959
2117.81 2859
2118.24 2999
2118.68 2911
2119.11 3010
2119.55 2865
2119.98 2997
2120.41 3190
2120.85 2888
2121.28 2916
2121.72 2894
2122.15 3086
2122.58 3030
2123.02 2801
2123.45 3030
2123.89 3056
2124.32 3078
2124.75 2944
2125.19 3231
2125.62 3102
2126.06 2830
2126.49 2792
2126.93 3056
2127.36 3204
2127.80 2955
2128.23 3042
2128.67 3065
2129.10 3134
2129.54 3144
2129.97 3024
2130.41 2760
2130.84 3023
2131.28 3147
2131.71 3235
2132.15 3273
2132.58 3364
2133.02 3173
2133.45 3193
2133.89 3100
2134.32 3082
2134.76 2978
2135.19 3106
2135.63 3051
2136.06 3012
2136.50 3080
2136.94 2911
2137.37 3210
2137.81 3400
2138.24 3462
2138.68 3381
2139.12 3313
2139.55 3354
2139.99 3351
2140.42 3336
2140.86 3426
2141.30 3195
2141.73 3151
2142.17 3167
2142.60 3127
2143.04 3115
2143.48 3008
2143.91 3019
2144.35 3069
2144.79 3010
2145.22 2747
2145.66 3009
2146.09 2896
2146.53 3110
2146.97 3078
2147.40 3098
2147.84 2903
2148.28 2860
2148.72 3091
2149.15 3231
2149.59 3428
2150.03 3326
2150.46 3244
2150.90 3413
2151.34 3418
2151.77 3442
2152.21 3586
2152.65 3305
2153.09 3317
2153.52 3117
2153.96 3203
2154.40 3248
2154.84 3352
2155.27 3350
2155.71 3584
2156.15 3289
2156.59 3012
2157.02 3147
2157.46 3253
2157.90 3177
2158.34 3123
2158.78 3184
2159.21 3253
2159.65 3175
2160.09 2993
2160.53 3051
2160.97 3218
2161.40 3099
2161.84 3099
2162.28 3140
2162.72 3196
2163.16 3294
2163.59 3311
2164.03 2978
2164.47 3139
2164.91 3246
2165.35 3115
2165.79 3048
2166.23 3171
2166.66 3254
2167.10 3124
2167.54 2974
2167.98 3165
2168.42 3183
2168.86 3311
2169.30 3048
2169.74 3144
2170.18 3281
2170.61 3334
2171.05 3285
2171.49 3228
2171.93 2928
2172.37 3317
2172.81 3306
2173.25 3109
2173.69 3247
2174.13 3119
2174.57 3324
2175.01 3512
2175.45 3430
2175.89 3540
2176.33 3475
2176.77 3367
2177.21 3339
2177.65 3655
2178.09 3495
2178.53 3427
2178.97 3275
2179.41 3225
2179.85 3076
2180.29 3130
2180.73 3169
2181.17 3148
2181.61 3153
2182.05 3257
2182.49 3084
2182.93 3112
2183.37 3134
2183.81 2862
2184.25 3168
2184.69 3212
2185.13 3024
2185.57 3093
2186.01 3092
2186.45 2908
2186.89 2825
2187.33 3025
2187.77 3039
2188.21 3183
2188.65 3314
2189.10 3444
2189.54 3415
2189.98 3367
2190.42 3476
2190.86 3118
2191.30 3468
2191.74 3399
2192.18 3384
2192.62 3312
2193.07 3282
2193.51 3374
2193.95 3251
2194.39 3123
2194.83 3520
2195.27 3199
2195.71 3257
2196.16 3347
2196.60 3461
2197.04 3415
2197.48 3329
2197.92 3354
2198.37 3389
2198.81 3396
2199.25 3550
2199.69 3275
2200.13 3337
2200.58 3206
2201.02 3360
2201.46 3134
2201.90 3151
2202.34 3274
2202.79 3049
2203.23 3124
2203.67 3185
2204.11 3016
2204.56 3138
2205.00 3069
2205.44 2939
2205.88 2996
2206.33 3009
2206.77 3331
2207.21 3393
2207.65 3281
2208.10 3290
2208.54 3347
2208.98 3264
2209.43 3222
2209.87 3350
2210.31 3443
2210.76 3442
2211.20 3266
2211.64 3242
2212.09 3383
2212.53 3188
2212.97 3248
2213.42 3366
2213.86 3164
2214.30 3294
2214.75 3338
2215.19 3163
2215.63 3288
2216.08 3313
2216.52 3408
2216.96 3311
2217.41 3348
2217.85 3395
2218.30 3322
2218.74 3227
2219.18 3051
2219.63 3115
2220.07 3151
2220.52 2872
2220.96 3096
2221.40 3136
2221.85 2941
2222.29 2923
2222.74 3221
2223.18 3346
2223.63 2982
2224.07 3144
2224.51 3429
2224.96 3639
2225.40 3595
2225.85 3541
2226.29 3486
2226.74 3751
2227.18 3642
2227.63 3462
2228.07 3352
2228.52 3626
2228.96 3576
2229.41 3393
2229.85 3448
2230.30 3735
2230.74 3726
2231.19 3477
2231.63 3429
2232.08 3262
2232.52 3566
2232.97 3541
2233.41 3398
2233.86 3421
2234.30 3384
2234.75 3404
2235.20 3387
2235.64 3530
2236.09 3541
2236.53 3302
2236.98 3171
2237.42 3373
2237.87 3450
2238.32 3327
2238.76 3315
2239.21 3212
2239.65 3209
2240.10 3290
2240.55 3227
2240.99 3253
2241.44 3162
2241.88 3298
2242.33 3278
2242.78 3242
2243.22 3050
2243.67 2991
2244.12 3232
2244.56 3194
2245.01 2914
2245.46 2931
2245.90 3017
2246.35 2976
2246.80 2989
2247.24 2933
2247.69 2860
2248.14 3011
2248.58 3204
2249.03 3089
2249.48 3015
2249.92 3148
2250.37 3180
2250.82 3123
2251.27 3170
2251.71 2939
2252.16 2788
2252.61 3092
2253.05 3325
2253.50 3266
2253.95 3452
2254.40 3214
2254.84 3163
2255.29 3132
2255.74 2931
2256.19 3117
2256.64 2844
2257.08 2913
2257.53 3016
2257.98 2873
2258.43 3090
2258.87 2991
2259.32 3070
2259.77 3037
2260.22 3103
2260.67 3164
2261.11 3101
2261.56 3165
2262.01 3258
2262.46 3484
2262.91 3415
2263.36 3268
2263.80 3212
2264.25 3302
2264.70 3486
2265.15 3613
2265.60 3625
2266.05 3636
2266.50 3239
2266.94 3429
2267.39 3238
2267.84 3457
2268.29 3478
2268.74 3385
2269.19 3383
2269.64 3340
2270.09 3379
2270.54 3600
2270.99 3481
2271.43 3491
2271.88 3483
2272.33 3336
2272.78 3470
2273.23 3676
2273.68 3517
2274.13 3400
2274.58 3480
2275.03 3339
2275.48 3228
2275.93 3099
2276.38 3252
2276.83 3073
2277.28 3210
2277.73 3108
2278.18 3053
2278.63 2961
2279.08 3212
2279.53 3149
2279.98 3205
2280.43 3143
2280.88 3176
2281.33 3358
2281.78 3239
2282.23 3151
2282.68 3140
2283.13 3196
2283.58 3138
2284.03 3006
2284.48 3105
2284.93 3222
2285.38 3069
2285.83 3089
2286.28 3224
2286.73 3007
2287.18 3181
2287.63 3210
2288.08 3346
2288.54 3319
2288.99 3541
2289.44 3692
2289.89 3788
2290.34 4251
2290.79 4345
2291.24 4448
2291.69 4419
2292.14 4360
2292.60 4689
2293.05 4726
2293.50 4622
2293.95 4403
2294.40 4421
2294.85 4614
2295.30 4392
2295.76 4303
2296.21 4005
2296.66 3727
2297.11 3620
2297.56 3468
2298.01 3693
2298.47 3455
2298.92 3183
2299.37 3322
2299.82 3635
2300.27 3284
2300.73 3203
2301.18 2953
2301.63 3119
2302.08 3112
2302.53 3081
2302.99 3124
2303.44 3060
2303.89 3286
2304.34 3096
2304.80 3035
2305.25 3066
2305.70 3126
2306.15 3077
2306.61 3172
2307.06 3308
2307.51 3518
2307.96 3099
2308.42 3196
2308.87 3510
2309.32 3611
2309.78 3522
2310.23 3700
2310.68 3666
2311.14 3627
2311.59 3816
2312.04 3879
2312.49 3786
2312.95 3755
2313.40 3494
2313.85 3542
2314.31 3508
2314.76 3572
2315.22 3379
2315.67 3526
2316.12 3455
2316.58 3422
2317.03 3361
2317.48 3256
2317.94 3233
2318.39 3344
2318.84 3259
2319.30 3162
2319.75 3162
2320.21 3328
2320.66 3420
2321.11 3448
2321.57 3224
2322.02 3116
2322.48 3331
2322.93 3140
2323.39 3094
2323.84 3389
2324.29 3216
2324.75 3263
2325.20 3041
2325.66 3137
2326.11 3227
2326.57 3620
2327.02 3459
2327.48 3526
2327.93 3649
2328.39 3597
2328.84 3786
2329.30 4008
2329.75 3689
2330.21 3464
2330.66 3634
2331.12 3861
2331.57 3710
2332.03 3677
2332.48 3610
2332.94 3664
2333.39 3605
2333.85 3586
2334.30 3484
2334.76 3360
2335.21 3086
2335.67 3386
2336.12 3184
2336.58 3093
2337.03 2979
2337.49 3157
2337.95 3433
2338.40 3345
2338.86 3312
2339.31 3449
2339.77 3376
2340.23 3481
2340.68 3471
2341.14 3551
2341.59 3769
2342.05 3402
2342.51 3642
2342.96 3851
2343.42 3381
2343.87 3151
2344.33 3413
2344.79 3304
2345.24 3276
2345.70 3437
2346.16 3648
2346.61 3739
2347.07 3450
2347.53 3435
2347.98 3312
2348.44 3454
2348.90 3290
2349.35 3401
2349.81 3331
2350.27 3360
2350.72 3322
2351.18 3265
2351.64 3506
2352.10 3533
2352.55 3298
2353.01 3127
2353.47 2952
2353.92 3116
2354.38 3108
2354.84 3175
2355.30 3310
2355.75 3272
2356.21 2949
2356.67 3069
2357.13 3262
2357.58 2995
2358.04 2967
2358.50 3119
2358.96 3117
2359.41 3187
2359.87 3099
2360.33 3115
2360.79 3184
2361.25 3164
2361.70 3340
2362.16 3238
2362.62 3134
2363.08 3339
2363.54 3321
2363.99 3090
2364.45 3111
2364.91 2999
2365.37 3180
2365.83 3346
2366.29 3051
2366.75 3171
2367.20 3325
2367.66 3428
2368.12 3493
2368.58 3433
2369.04 3575
2369.50 3454
2369.96 3833
2370.42 3489
2370.87 3477
2371.33 3389
2371.79 3542
2372.25 3463
2372.71 3444
2373.17 3446
2373.63 3544
2374.09 3337
2374.55 3134
2375.01 3255
2375.47 3304
2375.92 3409
2376.38 3445
2376.84 3514
2377.30 3432
2377.76 3420
2378.22 3433
2378.68 3509
2379.14 3209
2379.60 3356
2380.06 3041
2380.52 3166
2380.98 3330
2381.44 3584
2381.90 3651
2382.36 3470
2382.82 3530
2383.28 3572
2383.74 3477
2384.20 3359
2384.66 3427
2385.12 3383
2385.58 3435
2386.04 3284
2386.50 3288
2386.96 3223
2387.42 3125
2387.88 3320
2388.35 3261
2388.81 3220
2389.27 3073
2389.73 3239
2390.19 3197
2390.65 2995
2391.11 3047
2391.57 3207
2392.03 3400
2392.49 3444
2392.95 3214
2393.42 3273
2393.88 3289
2394.34 3305
2394.80 3075
2395.26 3121
2395.72 3075
2396.18 3132
2396.64 3200
2397.11 3034
2397.57 2985
2398.03 3010
2398.49 3101
2398.95 3087
2399.41 3110
2399.88 3059
2400.34 3058
2400.80 2862
2401.26 2938
2401.72 3050
2402.18 3047
2402.65 2914
2403.11 3149
2403.57 2938
2404.03 3229
2404.49 3051
2404.96 3027
2405.42 2956
2405.88 2781
2406.34 2999
2406.81 3163
2407.27 2913
2407.73 3076
2408.19 3211
2408.66 3122
2409.12 2973
2409.58 3243
2410.04 2990
2410.51 2925
2410.97 2930
2411.43 3085
2411.90 3192
2412.36 2990
2412.82 3188
2413.28 3147
2413.75 3081
2414.21 3174
2414.67 3045
2415.14 3077
2415.60 3137
2416.06 2948
2416.53 3073
2416.99 3156
2417.45 3452
2417.92 3536
2418.38 3385
2418.84 3442
2419.31 3509
2419.77 3347
2420.23 3726
2420.70 3740
2421.16 3613
2421.63 3611
2422.09 3618
2422.55 3646
2423.02 3499
2423.48 3304
2423.95 3441
2424.41 3668
2424.87 3642
2425.34 3512
2425.80 3441
2426.27 3450
2426.73 3617
2427.20 3229
2427.66 3354
2428.12 3649
2428.59 3650
2429.05 3142
2429.52 3355
2429.98 3501
2430.45 3420
2430.91 3180
2431.38 3258
2431.84 3271
2432.31 3225
2432.77 3269
2433.24 3418
2433.70 3235
2434.17 3033
2434.63 2950
2435.10 3203
2435.56 3442
2436.03 3311
2436.49 3318
2436.96 3175
2437.42 3307
2437.89 3357
2438.35 3229
2438.82 3192
2439.28 3446
2439.75 3337
2440.21 3415
2440.68 3605
2441.15 3777
2441.61 3646
2442.08 3537
2442.54 3631
2443.01 3667
2443.48 3639
2443.94 3668
2444.41 3317
2444.87 3423
2445.34 3469
2445.81 3542
2446.27 3387
2446.74 3170
2447.20 3029
2447.67 3081
2448.14 3058
2448.60 2977
2449.07 3025
2449.54 3083
2450.00 3115
2450.47 3143
2450.94 3142
2451.40 2888
2451.87 2843
2452.34 2909
2452.80 3044
2453.27 3087
2453.74 3203
2454.20 3128
2454.67 2878
2455.14 3145
2455.60 3167
2456.07 2947
2456.54 3276
2457.01 3318
2457.47 3378
2457.94 3337
2458.41 3211
2458.87 3148
2459.34 3218
2459.81 3008
2460.28 3288
2460.74 2904
2461.21 2991
2461.68 3027
2462.15 2979
2462.62 2843
2463.08 2828
2463.55 3199
2464.02 3172
2464.49 3155
2464.95 3116
2465.42 3100
2465.89 3122
2466.36 2990
2466.83 3188
2467.29 3020
2467.76 3057
2468.23 3147
2468.70 3028
2469.17 3311
2469.64 3286
2470.10 3253
2470.57 3251
2471.04 3105
2471.51 2972
2471.98 3101
2472.45 2961
2472.92 2864
2473.39 3203
2473.85 3023
2474.32 2892
2474.79 3130
2475.26 3057
2475.73 3006
2476.20 2997
2476.67 3040
2477.14 2976
2477.61 2860
2478.08 2893
2478.54 2873
2479.01 2892
2479.48 2933
2479.95 3052
2480.42 3061
2480.89 3122
2481.36 3143
2481.83 3199
2482.30 3032
2482.77 3084
2483.24 2989
2483.71 3046
2484.18 3001
2484.65 3136
2485.12 3135
2485.59 3055
2486.06 3033
2486.53 3200
2487.00 3301
2487.47 3253
2487.94 3267
2488.41 3272
2488.88 3175
2489.35 3276
2489.82 3410
2490.29 3403
2490.76 3341
2491.23 3246
2491.70 3182
2492.17 3198
2492.64 3232
2493.11 3269
2493.58 3295
2494.05 3363
2494.52 3187
2495.00 3275
2495.47 3397
2495.94 3414
2496.41 3496
2496.88 3157
2497.35 3224
2497.82 3114
2498.29 3062
2498.76 3077
2499.23 3082
2499.71 3209
2500.18 3139
2500.65 3017
2501.12 2718
2501.59 2759
2502.06 2944
2502.53 2931
2503.01 2906
2503.48 2996
2503.95 3151
2504.42 2831
2504.89 2830
2505.36 2977
2505.84 3025
2506.31 3253
2506.78 3079
2507.25 3130
2507.72 2975
2508.20 3177
2508.67 3294
2509.14 3419
2509.61 3647
2510.08 3514
2510.56 3606
2511.03 3330
2511.50 3205
2511.97 3424
2512.45 3607
2512.92 3497
2513.39 3638
2513.86 3742
2514.34 3673
2514.81 3567
2515.28 3689
2515.75 3324
2516.23 3162
2516.70 3306
2517.17 3170
2517.65 3128
2518.12 3289
2518.59 3166
2519.07 3133
2519.54 3367
2520.01 3270
2520.48 3344
2520.96 3245
2521.43 3254
2521.90 3064
2522.38 3141
2522.85 2965
2523.32 2935
2523.80 3090
2524.27 3020
2524.75 3124
2525.22 3294
2525.69 3364
2526.17 3414
2526.64 3315
2527.11 3238
2527.59 3122
2528.06 3158
2528.54 3198
2529.01 3238
2529.48 3135
2529.96 3334
2530.43 3040
2530.91 3066
2531.38 3094
2531.85 3136
2532.33 3049
2532.80 3331
2533.28 3297
2533.75 3323
2534.23 3417
2534.70 3156
2535.18 3155
2535.65 3176
2536.12 3293
2536.60 3298
2537.07 3150
2537.55 2976
2538.02 3028
2538.50 3249
2538.97 3087
2539.45 3056
2539.92 3006
2540.40 3265
2540.87 3266
2541.35 3319
2541.82 3333
2542.30 3079
2542.77 3050
2543.25 3077
2543.73 3122
2544.20 3285
2544.68 3331
2545.15 3263
2545.63 3442
2546.10 3303
2546.58 3377
2547.05 3224
2547.53 3474
2548.01 3650
2548.48 3654
2548.96 3554
2549.43 3530
2549.91 3729
2550.39 3807
2550.86 3908
2551.34 4019
2551.81 3503
2552.29 3853
2552.77 3859
2553.24 3772
2553.72 3638
2554.20 3508
2554.67 3766
2555.15 3678
2555.62 3514
2556.10 3557
2556.58 3613
2557.05 3788
2557.53 3494
2558.01 3254
2558.48 3422
2558.96 3467
2559.44 3465
2559.91 3447
2560.39 3209
2560.87 3088
2561.35 3165
2561.82 3135
2562.30 3020
2562.78 2960
2563.25 2751
2563.73 3171
2564.21 3059
2564.69 3204
2565.16 3187
2565.64 3512
2566.12 3349
2566.60 3023
2567.07 3149
2567.55 3200
2568.03 3088
2568.51 2918
2568.98 2911
2569.46 3023
2569.94 3129
2570.42 3110
2570.90 3083
2571.37 3077
2571.85 3179
2572.33 3076
2572.81 3128
2573.29 3076
2573.76 2862
2574.24 3102
2574.72 3022
2575.20 3172
2575.68 3106
2576.16 2924
2576.63 2900
2577.11 3159
2577.59 3167
2578.07 3146
2578.55 2926
2579.03 3149
2579.51 3029
2579.98 3274
2580.46 3147
2580.94 3013
2581.42 2947
2581.90 3026
2582.38 2945
2582.86 3022
2583.34 2924
2583.82 2784
2584.30 2989
2584.77 3161
2585.25 3009
2585.73 3005
2586.21 2951
2586.69 3045
2587.17 2985
2587.65 3105
2588.13 3048
2588.61 3367
2589.09 3226
2589.57 3070
2590.05 2910
2590.53 3033
2591.01 3018
2591.49 3184
2591.97 3031
2592.45 3242
2592.93 3066
2593.41 2838
2593.89 2976
2594.37 3106
2594.85 3195
2595.33 3026
2595.81 3112
2596.29 3036
2596.77 3030
2597.25 3019
2597.73 3103
2598.21 3086
2598.69 3103
2599.17 3169
2599.65 2964
2600.13 3283
2600.61 3016
2601.09 3008
2601.57 2897
2602.06 2840
2602.54 2965
2603.02 2912
2603.50 2757
2603.98 2848
2604.46 3075
2604.94 3048
2605.42 2966
2605.90 2978
2606.38 2824
2606.87 2826
2607.35 2731
2607.83 2960
2608.31 2814
2608.79 2915
2609.27 2839
2609.75 2972
2610.24 2928
2610.72 3010
2611.20 3181
2611.68 3008
2612.16 2953
2612.64 3066
2613.13 3083
2613.61 3078
2614.09 3254
2614.57 3390
2615.05 3313
2615.54 3234
2616.02 3205
2616.50 3285
2616.98 3318
2617.46 2985
2617.95 2988
2618.43 2880
2618.91 2855
2619.39 2962
2619.88 3030
2620.36 2887
2620.84 2861
2621.32 3013
2621.81 2800
2622.29 2929
2622.77 2824
2623.26 2869
2623.74 2973
2624.22 2986
2624.70 3095
2625.19 2983
2625.67 2954
2626.15 3000
2626.64 2978
2627.12 2995
2627.60 3045
2628.09 2999
2628.57 2795
2629.05 3020
2629.54 3088
2630.02 2959
2630.50 3247
2630.99 3127
2631.47 3057
2631.95 2924
2632.44 2960
2632.92 3142
2633.40 3082
2633.89 2960
2634.37 3119
2634.85 2957
2635.34 3008
2635.82 2853
2636.31 3209
2636.79 3068
2637.27 2915
2637.76 3136
2638.24 3076
2638.73 3176
2639.21 2983
2639.70 3085
2640.18 3073
2640.66 3002
2641.15 3109
2641.63 3548
2642.12 3392
2642.60 3116
2643.09 2825
2643.57 3093
2644.06 3304
2644.54 3422
2645.03 3175
2645.51 2977
2646.00 3019
2646.48 2973
2646.97 2920
2647.45 3042
2647.94 3283
2648.42 3226
2648.91 3013
2649.39 3121
2649.88 3186
2650.36 2881
2650.85 2917
2651.33 2961
2651.82 3160
2652.30 2984
2652.79 3077
2653.27 3075
2653.76 2944
2654.24 3049
2654.73 2961
2655.22 2877
2655.70 2893
2656.19 2868
2656.67 2998
2657.16 3003
2657.65 2915
2658.13 2934
2658.62 2831
2659.10 2825
2659.59 2947
2660.08 3036
2660.56 2807
2661.05 2760
2661.53 3054
2662.02 3192
2662.51 3306
2662.99 3151
2663.48 3001
2663.97 2791
2664.45 3056
2664.94 2899
2665.43 3113
2665.91 2999
2666.40 2921
2666.89 3002
2667.37 2932
2667.86 2919
2668.35 2840
2668.83 2905
2669.32 3004
2669.81 2871
2670.29 2921
2670.78 3006
2671.27 3194
2671.76 3309
2672.24 3181
2672.73 3000
2673.22 3226
2673.71 3520
2674.19 3667
2674.68 3551
2675.17 3594
2675.66 3648
2676.14 3928
2676.63 3890
2677.12 3635
2677.61 3537
2678.09 3614
2678.58 3648
2679.07 3622
2679.56 3469
2680.05 3252
2680.53 3408
2681.02 3545
2681.51 3425
2682.00 3131
2682.49 3116
2682.97 3044
2683.46 3284
2683.95 3404
2684.44 3249
2684.93 3130
2685.42 3070
2685.91 3062
2686.39 2959
2686.88 3184
2687.37 3156
2687.86 3146
2688.35 3132
2688.84 3019
2689.33 3201
2689.81 3082
2690.30 2695
2690.79 2813
2691.28 2921
2691.77 2888
2692.26 2824
2692.75 2834
2693.24 2849
2693.73 2995
2694.22 2944
2694.71 2963
2695.20 3002
2695.68 2858
2696.17 2981
2696.66 2918
2697.15 3267
2697.64 3155
2698.13 2966
2698.62 3056
2699.11 2977
2699.60 3093
2700.09 3135
2700.58 3186
2701.07 3197
2701.56 2880
2702.05 3123
2702.54 2987
2703.03 3065
2703.52 3097
2704.01 2963
2704.50 3106
2704.99 3114
2705.48 3205
2705.97 3244
2706.46 3212
2706.95 2911
2707.44 2953
2707.93 3010
2708.42 2786
2708.92 2848
2709.41 2760
2709.90 2784
2710.39 2869
2710.88 2835
2711.37 2838
2711.86 3061
2712.35 3050
2712.84 2918
2713.33 2783
2713.82 2790
2714.31 2893
2714.81 2843
2715.30 2793
2715.79 2974
2716.28 2989
2716.77 3025
2717.26 3169
2717.75 2972
2718.24 3052
2718.74 2927
2719.23 2792
2719.72 2758
2720.21 2990
2720.70 2908
2721.19 3097
2721.69 2986
2722.18 3031
2722.67 3228
2723.16 3436
2723.65 3303
2724.15 3230
2724.64 3145
2725.13 3108
2725.62 3052
2726.11 3312
2726.61 3245
2727.10 3115
2727.59 3066
2728.08 2959
2728.58 2881
2729.07 2967
2729.56 2842
2730.05 2778
2730.55 2995
2731.04 2789
2731.53 3104
2732.02 3103
2732.52 3043
2733.01 3045
2733.50 3032
2733.99 3226
2734.49 3407
2734.98 3286
2735.47 3343
2735.97 3279
2736.46 3234
2736.95 3175
2737.45 3310
2737.94 3376
2738.43 3347
2738.93 3210
2739.42 3127
2739.91 3326
2740.41 3071
2740.90 2887
2741.39 2875
2741.89 3170
2742.38 3139
2742.87 2837
2743.37 3078
2743.86 2952
2744.36 2907
2744.85 2974
2745.34 2996
2745.84 3011
2746.33 2935
2746.82 3062
2747.32 2918
2747.81 3142
2748.31 2891
2748.80 2927
2749.30 2971
2749.79 3021
2750.28 2962
2750.78 3159
2751.27 3069
2751.77 2967
2752.26 3022
2752.76 2997
2753.25 2980
2753.75 2845
2754.24 2767
2754.74 2862
2755.23 2859
2755.72 2964
2756.22 2956
2756.71 2787
2757.21 2905
2757.70 2895
2758.20 2973
2758.69 3116
2759.19 3113
2759.69 2959
2760.18 2906
2760.68 3199
2761.17 3043
2761.67 2805
2762.16 2923
2762.66 2934
2763.15 3119
2763.65 2945
2764.14 2866
2764.64 2934
2765.14 2944
2765.63 2833
2766.13 2863
2766.62 2684
2767.12 2846
2767.61 3002
2768.11 2838
2768.61 2938
2769.10 3002
2769.60 2955
2770.09 3011
2770.59 3042
2771.09 3004
2771.58 3186
2772.08 3021
2772.58 3078
2773.07 3168
2773.57 3226
2774.06 3088
2774.56 3181
2775.06 3387
2775.55 3247
2776.05 3133
2776.55 3355
2777.04 3478
2777.54 3394
2778.04 3298
2778.54 3369
2779.03 3386
2779.53 3249
2780.03 3295
2780.52 3294
2781.02 3436
2781.52 3298
2782.01 3078
2782.51 2904
2783.01 2876
2783.51 3063
2784.00 3145
2784.50 2899
2785.00 2935
2785.50 3042
2785.99 3000
2786.49 2896
2786.99 2853
2787.49 2904
2787.98 3065
2788.48 3147
2788.98 2855
2789.48 2962
2789.98 2862
2790.47 2889
2790.97 2815
2791.47 2925
2791.97 3078
2792.47 3059
2792.96 2834
2793.46 2985
2793.96 3263
2794.46 3168
2794.96 3275
2795.46 3208
2795.95 3330
2796.45 3514
2796.95 3529
2797.45 3493
2797.95 3443
2798.45 3642
2798.95 3810
2799.44 3779
2799.94 3731
2800.44 3635
2800.94 3707
2801.44 3701
2801.94 3458
2802.44 3357
2802.94 3251
2803.44 2987
2803.93 2974
2804.43 3264
2804.93 3380
2805.43 3307
2805.93 3211
2806.43 3390
2806.93 3711
2807.43 3749
2807.93 3747
2808.43 3818
2808.93 4141
2809.43 4021
2809.93 4154
2810.43 4178
2810.93 4189
2811.43 4122
2811.93 4079
2812.43 3783
2812.93 3659
2813.43 3384
2813.93 3281
2814.43 3216
2814.93 3204
2815.43 3619
2815.93 3557
2816.43 3405
2816.93 3446
2817.43 3423
2817.93 3309
2818.43 3602
2818.93 3616
2819.43 3436
2819.93 3399
2820.43 3129
2820.93 3083
2821.43 3217
2821.93 3078
2822.43 3103
2822.94 3215
2823.44 3025
2823.94 3150
2824.44 3032
2824.94 3308
2825.44 3208
2825.94 2984
2826.44 3123
2826.94 3206
2827.44 3039
2827.95 2978
2828.45 2957
2828.95 3135
2829.45 3215
2829.95 3037
2830.45 2989
2830.95 3120
2831.46 3077
2831.96 3002
2832.46 2977
2832.96 2854
2833.46 2837
2833.97 2871
2834.47 2909
2834.97 3087
2835.47 2980
2835.97 2894
2836.47 2989
2836.98 3134
2837.48 3204
2837.98 3038
2838.48 3181
2838.99 3150
2839.49 3175
2839.99 3284
2840.49 3239
2841.00 3158
2841.50 2974
2842.00 3049
2842.50 3349
2843.01 3160
2843.51 3086
2844.01 3177
2844.51 3127
2845.02 3144
2845.52 3203
2846.02 3070
2846.52 2976
2847.03 3241
2847.53 3294
2848.03 3134
2848.54 3445
2849.04 3131
2849.54 3183
2850.05 3255
2850.55 3216
2851.05 3193
2851.56 3214
2852.06 3139
2852.56 3184
2853.07 3057
2853.57 3019
2854.07 2921
2854.58 2864
2855.08 3011
2855.59 2939
2856.09 2967
2856.59 2962
2857.10 2892
2857.60 2787
2858.10 3084
2858.61 2965
2859.11 3000
2859.62 2955
2860.12 2990
2860.63 2962
2861.13 3053
2861.63 3000
2862.14 3037
2862.64 3023
2863.15 3071
2863.65 2803
2864.16 3049
2864.66 3209
2865.16 3006
2865.67 2880
2866.17 3065
2866.68 3034
2867.18 2925
2867.69 2938
2868.19 2961
2868.70 2973
2869.20 3037
2869.71 2794
2870.21 2934
2870.72 2942
2871.22 2818
2871.73 2938
2872.23 2924
2872.74 2913
2873.24 2860
2873.75 3012
2874.25 3129
2874.76 3088
2875.27 2951
2875.77 3243
2876.28 3165
2876.78 2978
2877.29 2934
2877.79 3044
2878.30 3116
2878.81 3081
2879.31 3061
2879.82 2978
2880.32 3214
2880.83 3364
2881.33 3175
2881.84 2946
2882.35 3145
2882.85 3179
2883.36 3252
2883.87 3247
2884.37 3234
2884.88 3212
2885.38 3146
2885.89 3370
2886.40 3153
2886.90 3212
2887.41 3397
2887.92 3257
2888.42 3215
2888.93 3341
2889.44 3549
2889.94 3503
2890.45 3366
2890.96 3514
2891.46 3442
2891.97 3480
2892.48 3423
2892.98 3270
2893.49 3307
2894.00 3039
2894.51 3246
2895.01 3386
2895.52 3331
2896.03 3354
2896.54 3538
2897.04 3474
2897.55 3398
2898.06 3356
2898.57 3547
2899.07 3456
2899.58 3394
2900.09 3366
2900.60 3545
2901.10 3571
2901.61 3299
2902.12 3475
2902.63 3580
2903.13 3619
2903.64 3600
2904.15 3659
2904.66 3406
2905.17 3597
2905.68 3482
2906.18 3519
2906.69 3665
2907.20 3671
2907.71 3479
2908.22 3861
2908.72 3646
2909.23 3503
2909.74 3495
2910.25 3392
2910.76 3443
2911.27 3107
2911.78 3166
2912.28 3206
2912.79 2973
2913.30 2943
2913.81 3225
2914.32 3344
2914.83 3056
2915.34 2819
2915.85 3143
2916.36 3166
2916.87 3136
2917.37 3131
2917.88 3330
2918.39 3344
2918.90 3212
2919.41 3168
2919.92 3173
2920.43 3201
2920.94 3265
2921.45 3140
2921.96 3266
2922.47 3063
2922.98 3122
2923.49 3166
2924.00 3180
2924.51 3193
2925.02 3422
2925.53 3772
2926.04 3982
2926.55 3852
2927.06 3638
2927.57 3629
2928.08 3780
2928.59 4034
2929.10 4065
2929.61 3711
2930.12 3389
2930.63 3483
2931.14 3388
2931.65 3139
2932.16 3127
2932.67 3243
2933.18 3020
2933.69 2999
2934.20 2887
2934.71 3073
2935.22 3159
2935.73 3211
2936.24 3233
2936.76 3253
2937.27 3168
2937.78 3112
2938.29 3035
2938.80 3265
2939.31 3355
2939.82 3392
2940.33 3262
2940.84 3172
2941.36 2867
2941.87 2933
2942.38 3093
2942.89 3369
2943.40 3238
2943.91 3265
2944.42 3434
2944.94 3621
2945.45 3449
2945.96 3409
2946.47 3443
2946.98 3356
2947.49 3510
2948.01 3360
2948.52 3438
2949.03 3722
2949.54 3447
2950.05 3187
2950.57 3415
2951.08 3268
2951.59 3228
2952.10 3249
2952.61 2968
2953.13 3156
2953.64 3111
2954.15 2976
2954.66 2982
2955.18 3067
2955.69 3087
2956.20 3052
2956.71 3126
2957.23 2890
2957.74 2922
2958.25 2888
2958.76 2968
2959.28 3026
2959.79 3111
2960.30 3182
2960.82 3164
2961.33 3269
2961.84 3277
2962.36 3106
2962.87 3403
2963.38 3463
2963.89 3290
2964.41 3217
2964.92 3416
2965.43 3434
2965.95 3366
2966.46 3222
2966.97 3024
2967.49 3035
2968.00 2913
2968.52 2870
2969.03 2987
2969.54 2939
2970.06 3128
2970.57 3197
2971.08 2965
2971.60 2821
2972.11 2908
2972.63 2983
2973.14 2946
2973.65 2986
2974.17 3026
2974.68 3014
2975.20 3140
2975.71 3140
2976.23 3222
2976.74 3178
2977.25 3018
2977.77 2966
2978.28 2787
2978.80 2802
2979.31 2739
2979.83 2794
2980.34 2869
2980.86 2980
2981.37 3044
2981.89 3054
2982.40 3044
2982.91 3216
2983.43 3473
2983.94 3077
2984.46 3267
2984.97 3382
2985.49 3176
2986.00 3049
2986.52 3173
2987.04 3366
2987.55 3322
2988.07 3399
2988.58 3333
2989.10 3327
2989.61 3189
2990.13 3030
2990.64 3071
2991.16 3394
2991.67 3531
2992.19 3260
2992.71 3333
2993.22 3375
2993.74 3244
2994.25 3162
2994.77 3647
2995.28 3520
2995.80 3439
2996.32 3456
2996.83 3419
2997.35 3373
2997.87 3401
2998.38 3406
2998.90 3421
2999.41 3534
2999.93 3663
3000.45 3685
3000.96 3494
3001.48 3441
3002.00 3449
3002.51 3485
3003.03 3438
3003.55 3318
3004.06 3610
3004.58 3681
3005.10 3613
3005.61 3724
3006.13 3774
3006.65 3613
3007.16 3585
3007.68 3521
3008.20 3944
3008.71 3521
3009.23 3367
3009.75 3203
3010.27 3293
3010.78 3192
3011.30 3132
3011.82 3022
3012.34 3043
3012.85 3185
3013.37 3238
3013.89 3075
3014.41 3115
3014.92 3191
3015.44 3395
3015.96 3400
3016.48 3332
3016.99 3218
3017.51 3378
3018.03 3158
3018.55 3189
3019.07 3306
3019.58 3399
3020.10 3443
3020.62 3546
3021.14 3386
3021.66 3330
3022.17 3420
3022.69 3598
3023.21 3410
3023.73 3512
3024.25 3428
3024.77 3375
3025.28 3357
3025.80 3374
3026.32 3177
3026.84 3507
3027.36 3363
3027.88 3201
3028.40 3348
3028.92 3366
3029.43 3338
3029.95 3129
3030.47 3227
3030.99 3263
3031.51 3197
3032.03 3294
3032.55 3456
3033.07 3410
3033.59 3467
3034.11 3579
3034.63 3543
3035.15 3760
3035.66 3691
3036.18 3522
3036.70 3657
3037.22 3523
3037.74 3700
3038.26 3636
3038.78 3389
3039.30 3427
3039.82 3414
3040.34 3317
3040.86 3310
3041.38 3215
3041.90 3452
3042.42 3290
3042.94 3079
3043.46 3216
3043.98 3323
3044.50 3167
3045.02 3121
3045.54 3233
3046.06 3212
3046.58 3265
3047.10 3191
3047.62 3218
3048.14 3316
3048.66 3110
3049.18 3221
3049.71 3180
3050.23 3039
3050.75 3211
3051.27 3200
3051.79 3228
3052.31 3298
3052.83 3284
3053.35 3077
3053.87 3217
3054.39 3316
3054.91 3412
3055.43 3273
3055.96 3105
3056.48 3135
3057.00 3396
3057.52 3080
3058.04 3186
3058.56 3154
3059.08 3184
3059.61 2765
3060.13 2985
3060.65 2954
3061.17 2947
3061.69 2918
3062.21 3217
3062.73 3137
3063.26 3111
3063.78 3202
3064.30 3073
3064.82 3305
3065.34 3017
3065.87 3174
3066.39 3317
3066.91 3256
3067.43 3326
3067.95 3372
3068.48 3281
3069.00 3199
3069.52 3181
3070.04 3251
3070.57 3137
3071.09 3127
3071.61 3181
3072.13 3238
3072.66 3293
3073.18 3262
3073.70 3366
3074.22 3223
3074.75 3409
3075.27 3374
3075.79 3473
3076.32 3364
3076.84 3317
3077.36 3325
3077.88 3487
3078.41 3514
3078.93 3535
3079.45 3518
3079.98 3621
3080.50 3742
3081.02 3633
3081.55 3616
3082.07 3777
3082.59 3948
3083.12 3712
3083.64 3683
3084.16 3370
3084.69 3702
3085.21 3823
3085.73 3616
3086.26 3562
3086.78 3594
3087.31 3447
3087.83 3530
3088.35 3575
3088.88 3579
3089.40 3731
3089.93 3417
3090.45 3484
3090.97 3361
3091.50 3437
3092.02 3396
3092.55 3377
3093.07 3573
3093.60 3262
3094.12 3344
3094.64 3673
3095.17 3546
3095.69 3702
3096.22 3688
3096.74 3801
3097.27 3978
3097.79 3745
3098.32 3558
3098.84 3664
3099.37 3741
3099.89 3809
3100.42 3983
3100.94 4252
3101.47 4535
3101.99 4701
3102.52 5341
3103.04 5971
3103.57 6148
3104.09 6640
3104.62 7104
3105.14 6863
3105.67 7105
3106.19 6910
3106.72 6545
3107.24 6288
3107.77 5853
3108.29 5183
3108.82 4799
3109.35 4268
3109.87 4297
3110.40 4415
3110.92 4273
3111.45 4367
3111.98 4329
3112.50 4356
3113.03 4410
3113.55 4467
3114.08 4170
3114.61 3985
3115.13 4026
3115.66 3969
3116.18 3566
3116.71 3631
3117.24 3825
3117.76 3613
3118.29 3584
3118.82 3464
3119.34 3298
3119.87 3293
3120.40 3601
3120.92 3614
3121.45 3374
3121.98 3553
3122.50 3550
3123.03 3844
3123.56 3882
3124.08 3842
3124.61 3796
3125.14 3758
3125.66 3685
3126.19 3584
3126.72 3750
3127.25 3621
3127.77 3608
3128.30 3754
3128.83 3266
3129.36 3220
3129.88 3333
3130.41 3445
3130.94 3630
3131.46 3374
3131.99 3223
3132.52 3363
3133.05 3502
3133.58 3499
3134.10 3322
3134.63 2967
3135.16 3132
3135.69 3102
3136.21 3005
3136.74 3074
3137.27 3121
3137.80 2844
3138.33 3026
3138.86 3200
3139.38 3154
3139.91 2882
3140.44 3061
3140.97 2991
3141.50 3060
3142.03 2831
3142.55 2902
3143.08 2879
3143.61 3070
3144.14 3253
3144.67 3175
3145.20 3130
3145.73 3237
3146.25 3224
3146.78 3090
3147.31 3162
3147.84 3194
3148.37 3356
3148.90 3424
3149.43 3382
3149.96 3668
3150.49 3399
3151.02 3277
3151.54 3280
3152.07 3463
3152.60 3325
3153.13 3364
3153.66 3284
3154.19 3229
3154.72 3092
3155.25 3211
3155.78 3421
3156.31 3291
3156.84 3321
3157.37 3228
3157.90 3050
3158.43 3198
3158.96 3237
3159.49 3412
3160.02 3389
3160.55 3466
3161.08 3269
3161.61 3239
3162.14 3316
3162.67 3260
3163.20 3478
3163.73 3382
3164.26 3234
3164.79 3254
3165.32 3267
3165.85 3247
3166.38 3272
3166.91 2903
3167.44 3089
3167.97 3039
3168.50 3119
3169.03 2891
3169.57 2822
3170.10 3042
3170.63 2985
3171.16 2858
3171.69 3064
3172.22 3017
3172.75 3008
3173.28 2997
3173.81 2870
3174.34 2869
3174.88 2828
3175.41 2939
3175.94 3038
3176.47 3061
3177.00 3417
3177.53 3398
3178.06 3177
3178.60 3179
3179.13 3336
3179.66 3396
3180.19 3195
3180.72 3243
3181.25 3126
3181.79 3246
3182.32 3125
3182.85 3160
3183.38 3202
3183.91 2903
3184.44 3125
3184.98 3142
3185.51 3145
3186.04 3182
3186.57 3377
3187.11 3048
3187.64 2966
3188.17 2996
3188.70 2953
3189.24 3045
3189.77 2963
3190.30 3027
3190.83 2966
3191.37 2948
3191.90 2921
3192.43 2978
3192.96 3031
3193.50 2850
3194.03 2962
3194.56 2965
3195.09 2939
3195.63 2983
3196.16 3024
3196.69 3156
3197.23 3098
3197.76 3233
3198.29 3049
3198.83 2910
3199.36 2922
3199.89 3135
3200.43 3180
3200.96 3195
3201.49 3246
3202.03 3378
3202.56 3226
3203.09 3259
3203.63 3261
3204.16 3207
3204.69 3363
3205.23 3427
3205.76 3280
3206.30 3287
3206.83 3392
3207.36 3213
3207.90 3174
3208.43 3335
3208.97 3231
3209.50 3156
3210.03 3377
3210.57 3352
3211.10 3700
3211.64 3266
3212.17 3361
3212.70 3415
3213.24 3439
3213.77 3579
3214.31 3457
3214.84 3380
3215.38 3146
3215.91 3219
3216.45 3299
3216.98 3267
3217.52 3084
3218.05 3331
3218.59 3199
3219.12 2917
3219.66 3048
3220.19 3012
3220.73 3012
3221.26 2918
3221.80 2955
3222.33 2992
3222.87 3302
3223.40 3194
3223.94 3341
3224.47 3449
3225.01 3443
3225.54 3439
3226.08 3391
3226.61 3358
3227.15 3431
3227.69 3565
3228.22 3490
3228.76 3322
3229.29 3236
3229.83 3270
3230.36 3132
3230.90 3259
3231.44 3166
3231.97 3073
3232.51 2886
3233.04 3040
3233.58 3207
3234.12 3135
3234.65 3271
3235.19 3124
3235.72 3175
3236.26 2976
3236.80 3077
3237.33 3025
3237.87 3426
3238.41 3382
3238.94 3378
3239.48 3437
3240.02 3262
3240.55 3382
3241.09 3266
3241.63 3247
3242.16 3294
3242.70 3354
3243.24 3204
3243.77 3080
3244.31 3070
3244.85 3064
3245.39 2934
3245.92 3033
3246.46 3383
3247.00 3321
3247.53 2912
3248.07 3326
3248.61 3095
3249.15 3168
3249.68 3295
3250.22 3297
3250.76 3086
3251.30 3112
3251.83 3217
3252.37 3076
3252.91 3023
3253.45 3267
3253.98 3467
3254.52 3430
3255.06 3432
3255.60 3463
3256.14 3653
3256.67 3464
3257.21 3485
3257.75 3546
3258.29 3704
3258.83 3941
3259.37 4024
3259.90 3792
3260.44 3551
3260.98 3856
3261.52 4049
3262.06 4208
3262.60 4172
3263.13 4149
3263.67 4130
3264.21 4306
3264.75 4737
3265.29 4808
3265.83 5074
3266.37 5321
3266.91 5462
3267.44 5466
3267.98 5668
3268.52 5876
3269.06 5905
3269.60 5646
3270.14 5881
3270.68 5500
3271.22 5127
3271.76 4745
3272.30 4439
3272.84 4270
3273.38 3871
3273.91 3686
3274.45 3773
3274.99 3687
3275.53 3746
3276.07 3717
3276.61 3489
3277.15 3501
3277.69 3533
3278.23 3369
3278.77 3812
3279.31 3870
3279.85 3576
3280.39 3667
3280.93 3610
3281.47 3758
3282.01 3659
3282.55 3702
3283.09 3683
3283.63 3502
3284.17 3710
3284.71 3563
3285.25 3753
3285.79 3920
3286.33 4047
3286.87 3969
3287.42 3943
3287.96 4034
3288.50 4168
3289.04 4015
3289.58 3872
3290.12 4035
3290.66 3876
3291.20 3528
3291.74 3743
3292.28 3568
3292.82 3641
3293.36 3785
3293.91 3777
3294.45 3783
3294.99 4033
3295.53 3906
3296.07 3988
3296.61 4138
3297.15 4088
3297.69 4244
3298.24 4357
3298.78 4264
3299.32 3968
3299.86 3729
3300.40 3799
3300.94 3738
3301.49 3611
3302.03 3382
3302.57 3555
3303.11 3409
3303.65 3444
3304.19 3509
3304.74 3457
3305.28 3619
3305.82 3669
3306.36 3560
3306.90 3386
3307.45 3339
3307.99 3479
3308.53 3539
3309.07 3646
3309.62 3649
3310.16 3501
3310.70 3321
3311.24 3452
3311.79 3474
3312.33 3360
3312.87 3275
3313.41 3272
3313.96 3251
3314.50 3425
3315.04 3544
3315.59 3311
3316.13 3498
3316.67 3657
3317.21 3494
3317.76 3714
3318.30 3492
3318.84 3400
3319.39 3499
3319.93 3306
3320.47 3409
3321.02 3388
3321.56 3358
3322.10 3404
3322.65 3230
3323.19 3294
3323.73 3388
3324.28 3455
3324.82 3449
3325.36 3283
3325.91 3405
3326.45 3522
3327.00 3437
3327.54 3167
3328.08 3490
3328.63 3277
3329.17 3092
3329.72 3074
3330.26 3146
3330.80 3118
3331.35 3211
3331.89 3390
3332.44 3158
3332.98 3184
3333.53 3296
3334.07 3515
3334.61 3409
3335.16 3529
3335.70 3388
3336.25 3138
3336.79 3287
3337.34 3403
3337.88 3521
3338.43 3530
3338.97 3468
3339.52 3308
3340.06 3390
3340.61 3459
3341.15 3453
3341.70 3239
3342.24 3267
3342.79 3157
3343.33 3039
3343.88 3135
3344.42 3277
3344.97 3046
3345.51 3099
3346.06 2992
3346.60 2876
3347.15 3039
3347.69 3230
3348.24 3123
3348.78 3098
3349.33 3169
3349.88 3113
3350.42 3142
3350.97 3225
3351.51 3067
3352.06 2864
3352.61 3067
3353.15 3311
3353.70 3073
3354.24 2868
3354.79 2929
3355.34 3141
3355.88 2988
3356.43 3116
3356.97 3104
3357.52 3031
3358.07 3264
3358.61 3290
3359.16 3123
3359.71 2979
3360.25 2940
3360.80 2904
3361.35 2990
3361.89 2966
3362.44 2855
3362.99 2677
3363.53 2610
3364.08 2716
3364.63 2781
3365.17 2951
3365.72 2723
3366.27 2835
3366.81 2904
3367.36 2823
3367.91 2768
3368.46 2845
3369.00 2661
3369.55 2722
3370.10 2864
3370.64 2724
3371.19 2793
3371.74 2795
3372.29 2855
3372.83 2805
3373.38 2789
3373.93 2927
3374.48 2686
3375.03 2828
3375.57 3090
3376.12 2773
3376.67 2799
3377.22 2711
3377.76 2805
3378.31 2797
3378.86 2592
3379.41 2637
3379.96 2622
3380.50 2737
3381.05 2766
3381.60 2639
3382.15 2560
3382.70 2525
3383.25 2643
3383.79 2689
3384.34 2661
3384.89 2678
3385.44 2690
3385.99 2661
3386.54 2802
3387.09 2617
3387.64 2704
3388.18 2765
3388.73 2765
3389.28 2568
3389.83 2508
3390.38 2518
3390.93 2813
3391.48 2878
3392.03 2801
3392.58 2809
3393.13 2760
3393.67 2748
3394.22 2796
3394.77 2772
3395.32 2776
3395.87 2905
3396.42 2728
3396.97 2512
3397.52 2538
3398.07 2533
3398.62 2486
3399.17 2534
3399.72 2656
3400.27 2496
3400.82 2531
3401.37 2771
3401.92 2663
3402.47 2666
3403.02 2489
3403.57 2503
3404.12 2670
3404.67 2666
3405.22 2852
3405.77 2733
3406.32 2791
3406.87 2767
3407.42 2674
3407.97 2544
3408.52 2662
3409.07 2889
3409.62 2818
3410.17 2823
3410.72 2769
3411.27 2711
3411.82 2622
3412.38 2715
3412.93 2787
3413.48 2728
3414.03 2833
3414.58 2849
3415.13 2746
3415.68 2815
3416.23 2787
3416.78 2755
3417.33 2694
3417.89 2823
3418.44 2752
3418.99 2572
3419.54 2688
3420.09 2603
3420.64 2682
3421.19 2760
3421.74 2901
3422.30 2907
3422.85 2786
3423.40 2729
3423.95 3010
3424.50 3057
3425.05 3055
3425.61 3097
3426.16 3122
3426.71 3144
3427.26 2992
3427.81 3213
3428.37 3138
3428.92 3092
3429.47 3128
3430.02 3135
3430.58 3075
3431.13 2839
3431.68 2935
3432.23 2955
3432.78 3004
3433.34 3020
3433.89 3049
3434.44 3059
3434.99 3091
3435.55 3226
3436.10 3078
3436.65 2952
3437.21 3044
3437.76 2884
3438.31 2878
3438.86 2956
3439.42 3023
3439.97 2912
3440.52 3319
3441.08 3287
3441.63 3125
3442.18 3163
3442.74 3134
3443.29 3223
3443.84 3284
3444.40 3056
3444.95 3177
3445.50 3397
3446.06 3213
3446.61 3172
3447.16 3047
3447.72 3166
3448.27 2969
3448.82 2848
3449.38 3003
3449.93 2968
3450.48 2914
3451.04 2914
3451.59 2922
3452.15 2948
3452.70 3034
3453.25 2973
3453.81 2756
3454.36 2741
3454.92 2853
3455.47 2786
3456.03 2734
3456.58 2663
3457.13 2708
3457.69 2689
3458.24 2848
3458.80 2614
3459.35 2594
3459.91 2657
3460.46 2706
3461.02 2855
3461.57 2844
3462.13 2926
3462.68 3026
3463.24 2865
3463.79 3012
3464.34 2876
3464.90 2850
3465.46 3050
3466.01 2961
3466.57 2780
3467.12 2854
3467.68 2865
3468.23 2801
3468.79 2723
3469.34 2891
3469.90 2964
3470.45 2982
3471.01 2998
3471.56 3108
3472.12 2972
3472.67 2998
3473.23 3158
3473.79 3136
3474.34 3090
3474.90 3023
3475.45 2918
3476.01 3041
3476.56 3076
3477.12 3097
3477.68 3035
3478.23 2982
3478.79 2945
3479.35 3113
3479.90 3146
3480.46 3318
3481.01 3518
3481.57 3384
3482.13 3384
3482.68 3216
3483.24 3278
3483.80 3372
3484.35 3222
3484.91 3231
3485.47 3427
3486.02 3472
3486.58 3370
3487.14 3298
3487.69 3361
3488.25 3321
3488.81 3570
3489.36 3526
3489.92 3545
3490.48 4111
3491.03 4189
3491.59 4388
3492.15 4640
3492.71 4939
3493.26 4951
3493.82 5210
3494.38 5584
3494.94 5726
3495.49 5370
3496.05 5304
3496.61 5173
3497.17 5123
3497.72 5181
3498.28 5373
3498.84 5685
3499.40 5919
3499.95 6049
3500.51 6532
3501.07 6529
3501.63 6472
3502.19 6359
3502.74 6261
3503.30 6202
3503.86 5721
3504.42 5681
3504.98 5644
3505.53 5462
3506.09 5261
3506.65 5327
3507.21 5733
3507.77 5744
3508.33 5579
3508.88 5419
3509.44 5071
3510.00 4974
3510.56 4787
3511.12 4520
3511.68 4479
3512.24 4207
3512.80 3907
3513.35 3621
3513.91 3636
3514.47 3871
3515.03 3745
3515.59 3673
3516.15 3578
3516.71 3358
3517.27 3421
3517.83 3339
3518.39 3353
3518.95 3461
3519.50 3410
3520.06 3321
3520.62 3569
3521.18 3574
3521.74 3669
3522.30 3365
3522.86 3465
3523.42 3391
3523.98 3545
3524.54 3616
3525.10 3665
3525.66 3576
3526.22 3370
3526.78 3278
3527.34 3442
3527.90 3380
3528.46 3255
3529.02 3176
3529.58 3282
3530.14 3239
3530.70 3184
3531.26 3130
3531.82 3124
3532.38 2868
3532.94 2971
3533.50 3061
3534.06 3222
3534.62 3270
3535.18 3234
3535.75 2996
3536.31 3185
3536.87 3264
3537.43 3246
3537.99 3078
3538.55 3023
3539.11 3114
3539.67 3291
3540.23 3183
3540.79 3356
3541.35 3333
3541.92 3172
3542.48 3444
3543.04 3343
3543.60 3511
3544.16 3224
3544.72 3127
3545.28 3151
3545.84 3326
3546.41 3348
3546.97 3083
3547.53 3171
3548.09 3139
3548.65 2934
3549.21 2986
3549.78 3076
3550.34 2875
3550.90 2926
3551.46 3099
3552.02 2749
3552.59 2756
3553.15 2751
3553.71 2851
3554.27 2795
3554.83 2917
3555.40 2740
3555.96 3022
3556.52 3017
3557.08 3030
3557.65 2881
3558.21 2932
3558.77 2952
3559.33 3088
3559.90 3044
3560.46 2992
3561.02 3189
3561.58 3136
3562.15 3001
3562.71 2786
3563.27 2902
3563.83 2814
3564.40 2857
3564.96 2891
3565.52 2838
3566.09 2867
3566.65 2742
3567.21 2707
3567.78 2831
3568.34 2845
3568.90 2948
3569.47 2816
3570.03 2603
3570.59 2763
3571.16 2754
3571.72 2580
3572.28 2710
3572.85 2834
3573.41 2874
3573.97 2850
3574.54 2736
3575.10 2905
3575.66 2899
3576.23 2938
3576.79 3059
3577.36 3011
3577.92 2878
3578.48 2759
3579.05 2827
3579.61 2994
3580.18 3130
3580.74 3117
3581.31 2939
3581.87 2813
3582.43 2820
3583.00 2936
3583.56 2884
3584.13 2809
3584.69 2800
3585.26 2719
3585.82 2645
3586.39 2782
3586.95 2863
3587.52 2903
3588.08 2739
3588.64 2793
3589.21 2798
3589.77 2662
3590.34 2698
3590.90 2781
3591.47 2758
3592.03 2847
3592.60 2736
3593.17 2682
3593.73 2802
3594.30 2610
3594.86 2587
3595.43 2796
3595.99 2569
3596.56 2689
3597.12 2975
3597.69 2797
3598.25 2722
3598.82 2811
3599.39 2745
3599.95 2821
3600.52 2872
3601.08 2793
3601.65 2872
3602.21 2705
3602.78 2773
3603.35 2869
3603.91 2558
3604.48 2632
3605.04 2673
3605.61 2805
3606.18 2746
3606.74 2699
3607.31 2707
3607.88 2699
3608.44 2649
3609.01 2702
3609.57 2498
3610.14 2618
3610.71 2508
3611.27 2529
3611.84 2572
3612.41 2444
3612.97 2518
3613.54 2498
3614.11 2522
3614.68 2584
3615.24 2653
3615.81 2988
3616.38 3073
3616.94 3160
3617.51 3515
3618.08 3703
3618.64 4165
3619.21 4370
3619.78 4693
3620.35 4326
3620.91 4170
3621.48 4378
3622.05 4216
3622.62 4025
3623.18 3542
3623.75 3569
3624.32 3474
3624.89 3375
3625.45 3009
3626.02 2823
3626.59 2763
3627.16 2488
3627.73 2743
3628.29 2599
3628.86 2533
3629.43 2578
3630.00 2592
3630.57 2484
3631.13 2666
3631.70 2687
3632.27 2639
3632.84 2281
3633.41 2428
3633.98 2407
3634.54 2475
3635.11 2582
3635.68 2239
3636.25 2230
3636.82 2492
3637.39 2502
3637.96 2430
3638.52 2441
3639.09 2392
3639.66 2533
3640.23 2511
3640.80 2613
3641.37 2816
3641.94 2714
3642.51 2588
3643.08 2525
3643.65 2791
3644.21 2871
3644.78 2720
3645.35 2842
3645.92 2748
3646.49 2766
3647.06 2943
3647.63 2906
3648.20 2843
3648.77 2842
3649.34 2785
3649.91 2828
3650.48 3037
3651.05 2853
3651.62 2845
3652.19 2832
3652.76 2797
3653.33 2883
3653.90 2892
3654.47 2935
3655.04 3033
3655.61 2943
3656.18 3098
3656.75 3157
3657.32 2975
3657.89 3007
3658.46 2908
3659.03 3000
3659.60 3165
3660.17 2967
3660.74 2932
3661.31 3006
3661.88 3009
3662.45 2981
3663.02 2887
3663.59 2896
3664.16 2757
3664.74 2922
3665.31 2822
3665.88 2654
3666.45 2727
3667.02 2998
3667.59 3161
3668.16 2986
3668.73 2869
3669.30 2673
3669.87 2946
3670.45 2950
3671.02 2746
3671.59 2713
3672.16 2819
3672.73 2913
3673.30 2610
3673.87 2511
3674.45 2759
3675.02 2815
3675.59 2743
3676.16 2670
3676.73 2882
3677.30 2938
3677.88 2968
3678.45 2898
3679.02 2758
3679.59 2739
3680.16 3099
3680.74 2719
3681.31 2799
3681.88 2767
3682.45 2719
3683.02 2606
3683.60 2614
3684.17 2816
3684.74 2569
3685.31 2600
3685.89 2779
3686.46 2653
3687.03 2595
3687.60 2708
3688.18 2763
3688.75 2763
3689.32 2896
3689.89 2778
3690.47 2931
3691.04 3049
3691.61 2960
3692.19 2712
3692.76 2689
3693.33 2749
3693.91 3189
3694.48 3174
3695.05 3023
3695.62 2696
3696.20 2612
3696.77 2762
3697.34 2731
3697.92 2683
3698.49 2548
3699.06 2708
3699.64 2898
3700.21 3059
3700.79 2873
3701.36 2716
3701.93 2744
3702.51 2850
3703.08 2836
3703.65 2915
3704.23 2710
3704.80 2638
3705.38 2423
3705.95 2638
3706.52 2761
3707.10 2736
3707.67 2780
3708.25 2730
3708.82 2957
3709.39 2876
3709.97 2783
3710.54 2663
3711.12 2535
3711.69 2854
3712.27 2800
3712.84 2963
3713.42 2843
3713.99 2861
3714.57 2894
3715.14 2794
3715.71 2746
3716.29 2867
3716.86 2894
3717.44 2877
3718.01 3075
3718.59 2741
3719.16 2701
3719.74 2920
3720.31 2853
3720.89 2828
3721.47 2963
3722.04 3082
3722.62 3075
3723.19 3077
3723.77 3132
3724.34 3115
3724.92 3143
3725.49 3019
3726.07 3169
3726.64 3292
3727.22 3374
3727.80 3272
3728.37 3228
3728.95 3100
3729.52 3045
3730.10 3083
3730.67 3313
3731.25 3146
3731.83 3138
3732.40 3325
3732.98 3520
3733.55 3428
3734.13 3568
3734.71 3624
3735.28 3790
3735.86 3781
3736.44 3545
3737.01 3638
3737.59 3461
3738.17 3476
3738.74 3246
3739.32 3228
3739.90 3284
3740.47 3096
3741.05 2991
3741.63 2994
3742.20 2890
3742.78 3023
3743.36 3037
3743.93 3084
3744.51 2903
3745.09 2800
3745.66 2740
3746.24 2733
3746.82 2660
3747.40 2778
3747.97 2815
3748.55 2824
3749.13 2749
3749.70 2625
3750.28 2700
3750.86 2819
3751.44 2802
3752.02 2763
3752.59 2736
3753.17 2757
3753.75 2866
3754.33 2662
3754.90 2629
3755.48 2743
3756.06 2576
3756.64 2914
3757.22 2809
3757.79 2891
3758.37 2734
3758.95 2735
3759.53 2629
3760.11 2770
3760.68 3001
3761.26 3002
3761.84 2750
3762.42 2920
3763.00 2866
3763.58 2989
3764.15 2987
3764.73 3243
3765.31 3224
3765.89 3162
3766.47 3175
3767.05 3023
3767.63 3152
3768.21 3185
3768.78 3171
3769.36 3022
3769.94 3213
3770.52 3213
3771.10 3216
3771.68 3581
3772.26 3500
3772.84 3688
3773.42 3800
3774.00 3425
3774.58 3371
3775.15 3258
3775.73 3243
3776.31 3128
3776.89 3140
3777.47 3093
3778.05 2874
3778.63 2937
3779.21 2923
3779.79 2859
3780.37 2643
3780.95 2705
3781.53 2729
3782.11 2636
3782.69 2609
3783.27 2713
3783.85 2643
3784.43 3066
3785.01 2934
3785.59 2789
3786.17 2859
3786.75 3124
3787.33 3058
3787.91 2810
3788.49 3066
3789.07 3098
3789.65 2759
3790.23 2778
3790.81 2933
3791.39 2642
3791.98 2812
3792.56 2826
3793.14 2841
3793.72 2667
3794.30 2811
3794.88 2849
3795.46 2764
3796.04 2548
3796.62 2609
3797.20 2660
3797.78 2776
3798.37 2866
3798.95 2755
3799.53 2826
3800.11 2761
3800.69 2748
3801.27 2948
3801.85 2961
3802.43 2944
3803.02 2682
3803.60 3134
3804.18 3280
3804.76 3132
3805.34 2885
3805.92 2909
3806.51 2832
3807.09 2849
3807.67 2891
3808.25 3118
3808.83 3045
3809.42 3068
3810.00 2953
3810.58 2913
3811.16 3206
3811.74 3223
3812.33 3057
3812.91 3084
3813.49 3117
3814.07 3177
3814.66 3059
3815.24 3070
3815.82 2970
3816.40 2845
3816.99 3036
3817.57 3226
3818.15 3039
3818.73 3036
3819.32 2733
3819.90 2746
3820.48 2921
3821.06 2709
3821.65 2726
3822.23 2704
3822.81 2636
3823.40 2546
3823.98 2579
3824.56 2596
3825.15 2693
3825.73 2714
3826.31 2425
3826.90 2419
3827.48 2563
3828.06 2688
3828.65 2491
3829.23 2469
3829.81 2593
3830.40 2521
3830.98 2504
3831.56 2521
3832.15 2593
3832.73 2730
3833.32 2696
3833.90 2699
3834.48 2542
3835.07 2650
3835.65 2835
3836.23 2570
3836.82 2616
3837.40 2612
3837.99 2498
3838.57 2469
3839.16 2477
3839.74 2573
3840.32 2572
3840.91 2645
3841.49 2408
3842.08 2456
3842.66 2553
3843.25 2561
3843.83 2653
3844.42 2541
3845.00 2724
3845.59 2669
3846.17 2426
3846.76 2394
3847.34 2360
3847.92 2632
3848.51 2489
3849.09 2561
3849.68 2515
3850.27 2343
3850.85 2680
3851.44 2574
3852.02 2484
3852.61 2476
3853.19 2497
3853.78 2353
3854.36 2485
3854.95 2519
3855.53 2617
3856.12 2481
3856.70 2521
3857.29 2585
3857.88 2615
3858.46 2861
3859.05 2760
3859.63 2816
3860.22 2923
3860.80 2938
3861.39 3030
3861.98 3253
3862.56 3600
3863.15 3868
3863.73 3634
3864.32 3760
3864.91 3904
3865.49 3814
3866.08 3471
3866.67 3321
3867.25 3396
3867.84 3269
3868.43 3091
3869.01 3188
3869.60 3048
3870.19 3157
3870.77 2968
3871.36 2750
3871.95 3067
3872.53 2977
3873.12 2961
3873.71 3179
3874.29 3017
3874.88 3279
3875.47 3197
3876.05 3244
3876.64 3463
3877.23 3330
3877.82 3438
3878.40 3511
3878.99 3649
3879.58 3304
3880.16 3433
3880.75 3450
3881.34 3253
3881.93 2996
3882.51 3082
3883.10 3008
3883.69 2907
3884.28 2699
3884.87 2672
3885.45 2780
3886.04 2786
3886.63 2669
3887.22 2847
3887.80 2868
3888.39 3021
3888.98 2875
3889.57 2827
3890.16 2917
3890.74 3012
3891.33 2903
3891.92 2928
3892.51 2844
3893.10 2968
3893.69 2832
3894.27 2776
3894.86 2730
3895.45 2846
3896.04 2925
3896.63 2755
3897.22 2687
3897.81 2626
3898.40 2640
3898.98 2757
3899.57 2846
3900.16 2665
3900.75 2656
3901.34 2867
3901.93 2848
3902.52 2837
3903.11 2737
3903.70 2702
3904.29 2905
3904.87 2664
3905.46 2733
3906.05 2575
3906.64 2782
3907.23 2528
3907.82 2617
3908.41 2542
3909.00 2510
3909.59 2601
3910.18 2536
3910.77 2618
3911.36 2614
3911.95 2630
3912.54 2581
3913.13 2553
3913.72 2473
3914.31 2493
3914.90 2573
3915.49 2547
3916.08 2483
3916.67 2340
3917.26 2359
3917.85 2547
3918.44 2436
3919.03 2334
3919.62 2480
3920.21 2358
3920.80 2340
3921.39 2586
3921.98 2545
3922.57 2489
3923.16 2438
3923.75 2512
3924.34 2462
3924.94 2529
3925.53 2441
3926.12 2456
3926.71 2510
3927.30 2297
3927.89 2402
3928.48 2436
3929.07 2422
3929.66 2383
3930.25 2268
3930.85 2387
3931.44 2411
3932.03 2369
3932.62 2379
3933.21 2389
3933.80 2352
3934.39 2375
3934.99 2363
3935.58 2460
3936.17 2231
3936.76 2457
3937.35 2448
3937.94 2365
3938.54 2335
3939.13 2439
3939.72 2439
3940.31 2455
3940.90 2527
3941.49 2448
3942.09 2542
3942.68 2464
3943.27 2440
3943.86 2241
3944.46 2343
3945.05 2516
3945.64 2565
3946.23 2580
3946.82 2362
3947.42 2567
3948.01 2448
3948.60 2380
3949.20 2326
3949.79 2426
3950.38 2274
3950.97 2307
3951.57 2602
3952.16 2488
3952.75 2509
3953.34 2491
3953.94 2585
3954.53 2369
3955.12 2282
3955.72 2524
3956.31 2557
3956.90 2472
3957.50 2431
3958.09 2625
3958.68 2570
3959.28 2586
3959.87 2505
3960.46 2537
3961.06 2427
3961.65 2219
3962.24 2342
3962.84 2377
3963.43 2434
3964.02 2427
3964.62 2385
3965.21 2352
3965.81 2526
3966.40 2408
3966.99 2550
3967.59 2403
3968.18 2331
3968.78 2401
3969.37 2498
3969.96 2579
3970.56 2548
3971.15 2554
3971.75 2475
3972.34 2500
3972.94 2551
3973.53 2490
3974.12 2366
3974.72 2312
3975.31 2419
3975.91 2354
3976.50 2394
3977.10 2600
3977.69 2514
3978.29 2511
3978.88 2473
3979.48 2559
3980.07 2643
3980.67 2466
3981.26 2476
3981.86 2614
3982.45 2601
3983.05 2550
3983.64 2493
3984.24 2564
3984.83 2473
3985.43 2389
3986.02 2434
3986.62 2563
3987.21 2686
3987.81 2534
3988.40 2604
3989.00 2566
3989.60 2295
3990.19 2448
3990.79 2543
3991.38 2501
3991.98 2401
3992.57 2520
3993.17 2495
3993.77 2455
3994.36 2362
3994.96 2319
3995.55 2356
3996.15 2552
3996.75 2551
3997.34 2532
3997.94 2751
3998.54 2669
3999.13 2548
3999.73 2525
4000.32 2663
4000.92 2575
4001.52 2488
4002.11 2511
4002.71 2456
4003.31 2611
4003.90 2595
4004.50 2559
4005.10 2477
4005.69 2498
4006.29 2644
4006.89 2671
4007.49 2696
4008.08 2633
4008.68 2634
4009.28 2687
4009.87 2513
4010.47 2382
4011.07 2526
4011.67 2548
4012.26 2652
4012.86 2701
4013.46 2395
4014.05 2421
4014.65 2507
4015.25 2624
4015.85 2607
4016.44 2379
4017.04 2505
4017.64 2570
4018.24 2535
4018.84 2598
4019.43 2501
4020.03 2726
4020.63 2722
4021.23 2652
4021.83 2627
4022.42 2553
4023.02 2389
4023.62 2593
4024.22 2704
4024.82 2596
4025.41 2398
4026.01 2510
4026.61 2685
4027.21 2497
4027.81 2799
4028.41 3035
4029.01 2819
4029.60 2868
4030.20 3065
4030.80 3046
4031.40 3055
4032.00 2994
4032.60 2881
4033.20 2866
4033.80 2984
4034.39 2829
4034.99 2770
4035.59 2662
4036.19 2798
4036.79 2709
4037.39 2518
4037.99 2546
4038.59 2435
4039.19 2421
4039.79 2401
4040.39 2409
4040.99 2346
4041.59 2472
4042.18 2420
4042.78 2418
4043.38 2390
4043.98 2314
4044.58 2432
4045.18 2403
4045.78 2365
4046.38 2405
4046.98 2699
4047.58 2587
4048.18 2598
4048.78 2684
4049.38 2658
4049.98 2586
4050.58 2530
4051.18 2616
4051.78 2600
4052.38 2477
4052.98 2524
4053.58 2428
4054.19 2420
4054.79 2492
4055.39 2628
4055.99 2585
4056.59 2509
4057.19 2465
4057.79 2500
4058.39 2437
4058.99 2432
4059.59 2355
4060.19 2359
4060.79 2310
4061.39 2366
4061.99 2367
4062.60 2220
4063.20 2314
4063.80 2314
4064.40 2588
4065.00 2378
4065.60 2432
4066.20 2242
4066.80 2400
4067.41 2342
4068.01 2180
4068.61 2335
4069.21 2260
4069.81 2398
4070.41 2242
4071.02 2382
4071.62 2359
4072.22 2344
4072.82 2316
4073.42 2311
4074.02 2401
4074.63 2481
4075.23 2243
4075.83 2157
4076.43 2252
4077.03 2231
4077.64 2156
4078.24 2423
4078.84 2352
4079.44 2214
4080.05 2322
4080.65 2369
4081.25 2179
4081.85 2263
4082.46 2279
4083.06 2210
4083.66 2205
4084.26 2338
4084.87 2383
4085.47 2327
4086.07 2239
4086.67 2221
4087.28 2334
4087.88 2355
4088.48 2353
4089.09 2323
4089.69 2346
4090.29 2376
4090.90 2269
4091.50 2308
4092.10 2361
4092.71 2431
4093.31 2522
4093.91 2261
4094.52 2102
4095.12 2158
4095.72 2139
4096.33 2228
4096.93 2333
4097.53 2189
4098.14 2388
4098.74 2398
4099.34 2274
4099.95 2343
4100.55 2278
4101.16 2135
4101.76 2256
4102.36 2244
4102.97 2391
4103.57 2308
4104.18 2112
4104.78 2238
4105.38 2265
4105.99 2157
4106.59 2117
4107.20 2263
4107.80 2179
4108.41 2285
4109.01 2030
4109.62 2017
4110.22 2228
4110.82 2206
4111.43 2269
4112.03 2320
4112.64 2383
4113.24 2169
4113.85 2142
4114.45 2029
4115.06 2079
4115.66 2289
4116.27 2338
4116.87 2313
4117.48 2094
4118.08 2043
4118.69 2176
4119.29 2235
4119.90 2335
4120.50 2258
4121.11 2389
4121.72 2283
4122.32 2180
4122.93 2262
4123.53 2288
4124.14 2161
4124.74 2231
4125.35 2258
4125.95 2150
4126.56 2190
4127.17 2264
4127.77 2055
4128.38 2209
4128.98 2228
4129.59 2348
4130.20 2380
4130.80 2333
4131.41 2195
4132.01 2179
4132.62 2157
4133.23 2270
4133.83 2153
4134.44 2194
4135.05 2303
4135.65 2428
4136.26 2380
4136.87 2339
4137.47 2400
4138.08 2408
4138.69 2329
4139.29 2518
4139.90 2484
4140.51 2467
4141.11 2381
4141.72 2376
4142.33 2433
4142.93 2438
4143.54 2666
4144.15 2438
4144.75 2358
4145.36 2567
4145.97 2515
4146.58 2403
4147.18 2258
4147.79 2385
4148.40 2528
4149.01 2345
4149.61 2271
4150.22 2186
4150.83 2241
4151.44 2136
4152.04 2154
4152.65 2220
4153.26 2195
4153.87 2299
4154.47 2250
4155.08 2093
4155.69 2137
4156.30 2151
4156.91 2185
4157.51 2329
4158.12 2299
4158.73 2328
4159.34 2203
4159.95 2022
4160.56 2129
4161.16 2123
4161.77 2368
4162.38 2385
4162.99 2212
4163.60 2302
4164.21 2308
4164.81 2190
4165.42 2340
4166.03 2478
4166.64 2472
4167.25 2505
4167.86 2506
4168.47 2537
4169.08 2571
4169.69 2613
4170.29 2580
4170.90 2464
4171.51 2282
4172.12 2414
4172.73 2302
4173.34 2457
4173.95 2494
4174.56 2390
4175.17 2189
4175.78 2388
4176.39 2592
4177.00 2429
4177.61 2453
4178.22 2470
4178.82 2399
4179.43 2406
4180.04 2385
4180.65 2257
4181.26 2385
4181.87 2341
4182.48 2298
4183.09 2316
4183.70 2290
4184.31 2451
4184.92 2317
4185.53 2444
4186.14 2309
4186.75 2299
4187.36 2368
4187.97 2442
4188.58 2296
4189.19 2315
4189.81 2283
4190.42 2231
4191.03 2349
4191.64 2504
4192.25 2541
4192.86 2540
4193.47 2662
4194.08 2615
4194.69 2847
4195.30 2857
4195.91 3044
4196.52 2798
4197.13 2648
4197.74 2655
4198.36 2711
4198.97 2739
4199.58 2676
4200.19 2786
4200.80 2620
4201.41 2634
4202.02 2535
4202.63 2683
4203.25 2556
4203.86 2646
4204.47 2505
4205.08 2444
4205.69 2515
4206.30 2723
4206.92 2543
4207.53 2418
4208.14 2396
4208.75 2402
4209.36 2489
4209.97 2584
4210.59 2758
4211.20 2603
4211.81 2576
4212.42 2368
4213.03 2544
4213.65 2580
4214.26 2762
4214.87 2636
4215.48 2706
4216.10 2654
4216.71 2523
4217.32 2657
4217.93 2613
4218.55 2676
4219.16 3158
4219.77 2876
4220.38 2985
4221.00 3169
4221.61 3252
4222.22 3477
4222.83 3350
4223.45 3593
4224.06 3591
4224.67 3807
4225.29 3764
4225.90 3835
4226.51 4141
4227.13 4432
4227.74 4978
4228.35 5212
4228.96 5497
4229.58 6095
4230.19 6482
4230.80 6104
4231.42 5829
4232.03 5684
4232.65 5324
4233.26 4852
4233.87 4535
4234.49 3813
4235.10 3716
4235.71 3430
4236.33 3121
4236.94 3347
4237.56 3330
4238.17 3227
4238.78 3104
4239.40 3302
4240.01 3437
4240.63 3316
4241.24 3202
4241.85 3233
4242.47 3273
4243.08 3074
4243.70 3140
4244.31 3050
4244.93 3082
4245.54 3155
4246.15 2922
4246.77 3029
4247.38 3029
4248.00 3095
4248.61 3142
4249.23 3345
4249.84 3381
4250.46 3275
4251.07 3114
4251.69 2988
4252.30 3113
4252.92 2903
4253.53 3069
4254.15 2987
4254.76 3003
4255.38 3003
4255.99 2903
4256.61 2883
4257.22 2764
4257.84 2954
4258.45 2904
4259.07 2814
4259.69 2800
4260.30 2877
4260.92 2805
4261.53 2708
4262.15 2847
4262.76 2783
4263.38 2857
4263.99 2812
4264.61 2845
4265.23 2894
4265.84 2791
4266.46 2893
4267.07 2847
4267.69 2799
4268.31 2977
4268.92 3086
4269.54 3029
4270.16 2979
4270.77 2948
4271.39 2803
4272.00 2822
4272.62 2824
4273.24 2846
4273.85 2767
4274.47 2646
4275.09 2680
4275.70 2838
4276.32 2885
4276.94 2929
4277.55 2776
4278.17 2641
4278.79 2694
4279.40 2803
4280.02 2699
4280.64 2742
4281.26 2641
4281.87 2605
4282.49 2598
4283.11 2589
4283.72 2462
4284.34 2457
4284.96 2426
4285.58 2427
4286.19 2538
4286.81 2481
4287.43 2389
4288.05 2526
4288.66 2635
4289.28 2640
4289.90 2497
4290.52 2450
4291.13 2403
4291.75 2304
4292.37 2343
4292.99 2271
4293.61 2420
4294.22 2472
4294.84 2299
4295.46 2282
4296.08 2432
4296.70 2307
4297.31 2222
4297.93 2254
4298.55 2358
4299.17 2359
4299.79 2403
4300.41 2342
4301.03 2458
4301.64 2488
4302.26 2427
4302.88 2365
4303.50 2441
4304.12 2440
4304.74 2464
4305.36 2412
4305.97 2326
4306.59 2475
4307.21 2480
4307.83 2396
4308.45 2522
4309.07 2481
4309.69 2546
4310.31 2302
4310.93 2267
4311.55 2127
4312.17 2200
4312.78 2372
4313.40 2286
4314.02 2366
4314.64 2419
4315.26 2222
4315.88 2322
4316.50 2251
4317.12 2497
4317.74 2554
4318.36 2182
4318.98 2192
4319.60 2326
4320.22 2362
4320.84 2317
4321.46 2377
4322.08 2253
4322.70 2245
4323.32 2385
4323.94 2302
4324.56 2311
4325.18 2557
4325.80 2406
4326.42 2456
4327.04 2349
4327.66 2454
4328.28 2633
4328.90 2390
4329.52 2515
4330.14 2582
4330.76 2543
4331.39 2476
4332.01 2438
4332.63 2268
4333.25 2298
4333.87 2256
4334.49 2421
4335.11 2468
4335.73 2466
4336.35 2490
4336.97 2660
4337.59 2663
4338.22 2804
4338.84 2786
4339.46 2736
4340.08 2918
4340.70 3011
4341.32 2825
4341.94 2912
4342.57 2842
4343.19 2797
4343.81 3118
4344.43 2961
4345.05 3163
4345.67 3371
4346.29 3574
4346.92 3845
4347.54 4063
4348.16 4237
4348.78 4316
4349.40 4442
4350.03 4297
4350.65 4089
4351.27 3889
4351.89 3921
4352.51 3526
4353.14 3095
4353.76 2995
4354.38 2892
4355.00 2714
4355.63 2609
4356.25 2696
4356.87 2811
4357.49 2634
4358.12 2752
4358.74 2661
4359.36 2690
4359.98 2629
4360.61 2710
4361.23 2567
4361.85 2709
4362.48 2626
4363.10 2686
4363.72 2664
4364.34 2638
4364.97 2791
4365.59 2698
4366.21 2617
4366.84 2586
4367.46 2701
4368.08 2541
4368.71 2609
4369.33 2752
4369.95 2649
4370.58 2548
4371.20 2360
4371.82 2495
4372.45 2569
4373.07 2362
4373.70 2393
4374.32 2302
4374.94 2340
4375.57 2321
4376.19 2349
4376.81 2332
4377.44 2371
4378.06 2452
4378.69 2394
4379.31 2348
4379.94 2420
4380.56 2587
4381.18 2425
4381.81 2611
4382.43 2651
4383.06 2602
4383.68 2474
4384.31 2503
4384.93 2707
4385.55 2469
4386.18 2390
4386.80 2556
4387.43 2502
4388.05 2429
4388.68 2418
4389.30 2461
4389.93 2406
4390.55 2670
4391.18 2576
4391.80 2378
4392.43 2587
4393.05 2702
4393.68 2712
4394.30 2660
4394.93 2598
4395.55 2801
4396.18 2749
4396.80 2674
4397.43 2762
4398.05 2766
4398.68 2857
4399.31 2875
4399.93 3154
4400.56 2937
4401.18 2852
4401.81 2942
4402.43 2783
4403.06 2993
4403.69 2675
4404.31 2770
4404.94 2852
4405.56 2987
4406.19 3021
4406.82 3238
4407.44 2891
4408.07 2949
4408.69 2849
4409.32 2803
4409.95 2936
4410.57 2786
4411.20 2715
4411.83 2639
4412.45 2830
4413.08 2852
4413.71 2839
4414.33 3009
4414.96 2779
4415.59 2629
4416.21 2827
4416.84 2836
4417.47 2643
4418.09 2579
4418.72 2630
4419.35 2675
4419.97 2697
4420.60 2663
4421.23 2544
4421.85 2555
4422.48 2576
4423.11 2578
4423.74 2832
4424.36 2468
4424.99 2449
4425.62 2347
4426.25 2349
4426.87 2263
4427.50 2357
4428.13 2291
4428.76 2234
4429.38 2330
4430.01 2264
4430.64 2225
4431.27 2356
4431.89 2301
4432.52 2167
4433.15 2194
4433.78 2281
4434.41 2282
4435.03 2224
4435.66 2134
4436.29 2264
4436.92 2414
4437.55 2229
4438.18 2335
4438.80 2396
4439.43 2234
4440.06 2131
4440.69 2144
4441.32 2090
4441.95 2076
4442.57 2316
4443.20 2345
4443.83 2204
4444.46 2327
4445.09 2345
4445.72 2189
4446.35 2059
4446.98 2120
4447.61 2182
4448.23 2204
4448.86 2231
4449.49 2151
4450.12 2119
4450.75 2225
4451.38 2163
4452.01 2234
4452.64 2246
4453.27 2310
4453.90 2473
4454.53 2280
4455.16 2182
4455.79 2295
4456.42 2080
4457.05 2179
4457.67 2211
4458.30 2204
4458.93 2096
4459.56 2243
4460.19 2285
4460.82 2187
4461.45 2169
4462.08 2122
4462.71 2115
4463.34 2075
4463.97 2232
4464.60 1989
4465.23 1943
4465.86 1927
4466.49 2068
4467.13 2101
4467.76 2131
4468.39 2162
4469.02 1931
4469.65 2037
4470.28 1965
4470.91 1887
4471.54 2061
4472.17 2227
4472.80 2077
4473.43 1946
4474.06 1880
4474.69 1952
4475.32 1950
4475.95 2079
4476.59 2080
4477.22 1986
4477.85 2051
4478.48 2075
4479.11 2127
4479.74 2011
4480.37 1989
4481.00 2052
4481.64 1972
4482.27 2100
4482.90 2273
4483.53 2118
4484.16 2266
4484.79 2089
4485.42 2123
4486.06 2129
4486.69 1904
4487.32 2032
4487.95 2130
4488.58 2122
4489.22 1971
4489.85 2087
4490.48 2138
4491.11 2151
4491.74 2016
4492.38 2121
4493.01 2162
4493.64 2112
4494.27 2210
4494.90 2207
4495.54 2224
4496.17 2037
4496.80 2017
4497.43 2035
4498.07 2072
4498.70 2046
4499.33 1860
4499.96 2112
4500.60 2065
4501.23 2290
4501.86 2206
4502.50 2245
4503.13 2141
4503.76 2207
4504.39 2486
4505.03 2562
4505.66 2578
4506.29 2504
4506.93 2382
4507.56 2333
4508.19 2365
4508.83 2324
4509.46 2260
4510.09 2154
4510.73 2262
4511.36 2137
4511.99 2068
4512.63 2345
4513.26 2238
4513.89 2265
4514.53 2252
4515.16 2075
4515.80 2101
4516.43 2152
4517.06 2132
4517.70 2064
4518.33 1968
4518.97 1948
4519.60 1903
4520.23 2051
4520.87 2097
4521.50 2232
4522.14 2192
4522.77 2184
4523.40 2151
4524.04 2075
4524.67 2093
4525.31 2091
4525.94 2115
4526.58 2270
4527.21 2209
4527.85 2158
4528.48 2325
4529.12 2528
4529.75 2759
4530.38 2651
4531.02 2946
4531.65 3231
4532.29 3274
4532.92 3360
4533.56 3653
4534.19 3927
4534.83 3524
4535.46 3288
4536.10 3305
4536.74 3074
4537.37 2995
4538.01 2918
4538.64 2553
4539.28 2504
4539.91 2232
4540.55 2250
4541.18 2167
4541.82 2186
4542.45 2046
4543.09 2150
4543.73 2252
4544.36 2011
4545.00 2112
4545.63 2207
4546.27 2163
4546.91 1966
4547.54 1954
4548.18 2097
4548.81 2070
4549.45 1949
4550.09 2056
4550.72 2125
4551.36 2059
4551.99 2126
4552.63 2047
4553.27 2039
4553.90 1997
4554.54 2127
4555.18 1918
4555.81 1958
4556.45 2188
4557.09 2280
4557.72 1970
4558.36 2041
4559.00 2117
4559.63 2111
4560.27 2000
4560.91 1972
4561.54 2095
4562.18 2158
4562.82 2164
4563.46 2017
4564.09 2066
4564.73 2235
4565.37 2183
4566.00 2069
4566.64 1997
4567.28 2270
4567.92 2147
4568.55 2136
4569.19 2361
4569.83 2140
4570.47 2363
4571.10 2339
4571.74 2443
4572.38 2286
4573.02 2268
4573.66 2375
4574.29 2122
4574.93 2187
4575.57 2213
4576.21 2192
4576.85 2126
4577.48 1969
4578.12 1892
4578.76 1991
4579.40 2170
4580.04 1917
4580.67 2020
4581.31 2071
4581.95 2024
4582.59 1930
4583.23 1923
4583.87 1973
4584.51 2043
4585.14 2233
4585.78 2156
4586.42 2264
4587.06 2103
4587.70 2101
4588.34 1995
4588.98 1976
4589.62 2079
4590.26 2131
4590.89 2079
4591.53 2093
4592.17 2229
4592.81 2327
4593.45 2299
4594.09 2280
4594.73 2348
4595.37 2147
4596.01 2171
4596.65 2207
4597.29 2043
4597.93 2005
4598.57 1955
4599.21 2156
4599.85 2236
4600.49 2143
4601.12 2191
4601.76 2216
4602.40 2193
4603.04 2316
4603.68 2345
4604.32 2248
4604.96 2188
4605.60 2195
4606.24 2295
4606.88 2208
4607.52 2332
4608.17 2493
4608.81 2315
4609.45 2269
4610.09 2103
4610.73 2200
4611.37 2233
4612.01 2058
4612.65 2043
4613.29 2022
4613.93 2039
4614.57 2146
4615.21 2120
4615.85 2233
4616.49 2124
4617.13 2152
4617.77 2197
4618.41 2043
4619.06 1953
4619.70 1889
4620.34 1996
4620.98 2046
4621.62 1935
4622.26 2078
4622.90 2004
4623.54 1975
4624.19 2114
4624.83 2134
4625.47 1931
4626.11 1995
4626.75 2000
4627.39 2085
4628.03 2036
4628.68 1987
4629.32 2041
4629.96 2110
4630.60 2056
4631.24 1916
4631.89 1957
4632.53 2008
4633.17 1955
4633.81 2023
4634.45 1925
4635.10 2050
4635.74 2287
4636.38 2149
4637.02 2049
4637.66 2123
4638.31 2338
4638.95 2397
4639.59 2347
4640.23 2399
4640.88 2412
4641.52 2468
4642.16 2470
4642.80 2283
4643.45 2150
4644.09 2299
4644.73 2304
4645.38 1994
4646.02 2049
4646.66 2046
4647.30 2109
4647.95 2009
4648.59 2058
4649.23 1931
4649.88 2209
4650.52 2188
4651.16 2070
4651.81 2176
4652.45 2182
4653.09 2080
4653.74 2201
4654.38 2171
4655.02 2114
4655.67 2158
4656.31 2118
4656.95 2123
4657.60 2094
4658.24 2097
4658.89 2026
4659.53 2051
4660.17 2040
4660.82 1947
4661.46 2062
4662.10 2028
4662.75 1873
4663.39 2060
4664.04 1992
4664.68 1985
4665.33 1989
4665.97 1879
4666.61 1782
4667.26 2006
4667.90 2013
4668.55 1946
4669.19 1905
4669.84 1885
4670.48 2003
4671.12 2015
4671.77 2139
4672.41 1880
4673.06 1828
4673.70 2067
4674.35 2008
4674.99 1903
4675.64 1921
4676.28 2118
4676.93 1950
4677.57 1957
4678.22 2033
4678.86 1999
4679.51 2040
4680.15 2105
4680.80 2171
4681.44 2174
4682.09 2021
4682.74 1931
4683.38 2013
4684.03 2165
4684.67 2180
4685.32 2312
4685.96 2250
4686.61 2162
4687.25 2133
4687.90 2046
4688.55 1996
4689.19 2041
4689.84 2226
4690.48 2078
4691.13 2003
4691.78 2123
4692.42 2079
4693.07 1996
4693.71 1951
4694.36 1915
4695.01 2062
4695.65 2101
4696.30 2154
4696.95 2193
4697.59 2160
4698.24 2528
4698.89 2401
4699.53 2245
4700.18 2408
4700.83 2434
4701.47 2413
4702.12 2312
4702.77 2409
4703.41 2523
4704.06 2418
4704.71 2210
4705.35 2045
4706.00 2062
4706.65 2081
4707.29 2051
4707.94 2163
4708.59 2122
4709.24 2118
4709.88 2186
4710.53 2143
4711.18 2314
4711.83 2195
4712.47 1970
4713.12 2107
4713.77 2222
4714.42 2228
4715.06 2345
4715.71 2144
4716.36 1924
4717.01 2021
4717.65 2092
4718.30 2133
4718.95 2048
4719.60 1925
4720.25 2027
4720.89 2020
4721.54 2034
4722.19 2115
4722.84 2231
4723.49 2192
4724.13 2253
4724.78 2407
4725.43 2276
4726.08 2133
4726.73 2186
4727.38 2109
4728.03 2192
4728.67 2243
4729.32 2160
4729.97 2197
4730.62 2164
4731.27 2217
4731.92 2104
4732.57 2062
4733.22 2065
4733.86 2070
4734.51 2094
4735.16 1954
4735.81 2018
4736.46 2081
4737.11 2035
4737.76 2136
4738.41 2199
4739.06 2283
4739.71 2207
4740.36 1914
4741.01 1907
4741.65 1987
4742.30 2088
4742.95 2107
4743.60 2098
4744.25 2094
4744.90 2097
4745.55 2088
4746.20 2070
4746.85 2010
4747.50 2277
4748.15 2274
4748.80 2173
4749.45 2126
4750.10 2281
4750.75 2299
4751.40 2320
4752.05 2301
4752.70 2430
4753.35 2242
4754.00 2332
4754.65 2305
4755.30 2370
4755.95 2340
4756.61 2286
4757.26 2196
4757.91 2104
4758.56 2117
4759.21 2112
4759.86 2154
4760.51 2211
4761.16 2039
4761.81 1986
4762.46 2067
4763.11 2233
4763.76 2159
4764.41 2119
4765.07 2219
4765.72 2181
4766.37 2302
4767.02 2309
4767.67 2385
4768.32 2481
4768.97 2327
4769.62 2249
4770.28 2360
4770.93 2287
4771.58 2340
4772.23 2223
4772.88 1991
4773.53 2273
4774.19 1998
4774.84 2019
4775.49 1932
4776.14 2126
4776.79 2066
4777.44 2042
4778.10 1983
4778.75 2082
4779.40 2142
4780.05 2181
4780.70 2086
4781.36 2228
4782.01 2098
4782.66 2164
4783.31 2241
4783.97 2128
4784.62 2130
4785.27 2085
4785.92 2198
4786.58 2140
4787.23 1909
4787.88 2042
4788.53 2037
4789.19 1935
4789.84 2047
4790.49 1961
4791.15 1946
4791.80 2048
4792.45 1964
4793.10 1916
4793.76 1848
4794.41 2013
4795.06 2079
4795.72 1906
4796.37 1864
4797.02 1926
4797.68 1888
4798.33 1998
4798.98 2046
4799.64 2024
4800.29 2047
4800.94 1891
4801.60 2079
4802.25 1891
4802.90 1846
4803.56 1944
4804.21 1832
4804.87 1969
4805.52 2062
4806.17 2198
4806.83 2099
4807.48 1926
4808.14 1955
4808.79 2051
4809.44 2121
4810.10 1967
4810.75 1970
4811.41 2028
4812.06 1979
4812.71 1890
4813.37 2141
4814.02 2076
4814.68 2123
4815.33 1962
4815.99 1851
4816.64 1963
4817.30 2022
4817.95 2107
4818.61 2052
4819.26 2101
4819.92 2210
4820.57 2186
4821.23 2075
4821.88 2243
4822.53 2215
4823.19 2238
4823.85 2170
4824.50 2061
4825.16 2167
4825.81 2330
4826.47 2281
4827.12 2388
4827.78 2333
4828.43 2236
4829.09 2199
4829.74 2242
4830.40 2190
4831.05 2228
4831.71 2215
4832.37 2180
4833.02 2247
4833.68 2352
4834.33 2356
4834.99 2149
4835.64 2279
4836.30 2285
4836.96 2338
4837.61 2275
4838.27 2578
4838.92 2409
4839.58 2332
4840.24 2328
4840.89 2287
4841.55 2405
4842.21 2236
4842.86 2253
4843.52 2247
4844.18 2412
4844.83 2348
4845.49 2453
4846.14 2361
4846.80 2374
4847.46 2362
4848.11 2207
4848.77 2475
4849.43 2532
4850.09 2484
4850.74 2611
4851.40 2513
4852.06 2595
4852.71 2620
4853.37 2692
4854.03 2700
4854.68 2547
4855.34 2514
4856.00 2340
4856.66 2309
4857.31 2275
4857.97 2328
4858.63 2392
4859.29 2518
4859.94 2477
4860.60 2509
4861.26 2487
4861.92 2580
4862.57 2526
4863.23 2452
4863.89 2434
4864.55 2289
4865.21 2422
4865.86 2482
4866.52 2503
4867.18 2547
4867.84 2539
4868.50 2283
4869.15 2326
4869.81 2533
4870.47 2336
4871.13 2360
4871.79 2301
4872.45 2467
4873.10 2486
4873.76 2373
4874.42 2440
4875.08 2336
4875.74 2283
4876.40 2442
4877.06 2435
4877.71 2299
4878.37 2338
4879.03 2451
4879.69 2400
4880.35 2423
4881.01 2270
4881.67 2264
4882.33 2319
4882.99 2265
4883.65 2325
4884.30 2202
4884.96 2213
4885.62 2221
4886.28 2141
4886.94 2297
4887.60 2232
4888.26 2135
4888.92 2058
4889.58 2174
4890.24 2395
4890.90 2428
4891.56 2421
4892.22 2427
4892.88 2314
4893.54 2439
4894.20 2311
4894.86 2392
4895.52 2335
4896.18 2458
4896.84 2388
4897.50 2275
4898.16 2354
4898.82 2359
4899.48 2182
4900.14 2361
4900.80 2303
4901.46 2304
4902.12 2261
4902.78 2251
4903.44 2246
4904.10 2374
4904.76 2315
4905.42 2192
4906.08 2181
4906.74 2308
4907.40 2323
4908.06 2113
4908.73 2035
4909.39 2005
4910.05 2330
4910.71 2214
4911.37 2098
4912.03 2053
4912.69 2134
4913.35 2118
4914.01 2109
4914.68 1940
4915.34 1941
4916.00 2123
4916.66 2050
4917.32 1916
4917.98 1924
4918.64 1835
4919.31 1970
4919.97 2011
4920.63 2015
4921.29 1912
4921.95 1968
4922.61 2032
4923.28 1940
4923.94 2067
4924.60 2003
4925.26 1838
4925.92 1764
4926.59 1951
4927.25 2023
4927.91 2027
4928.57 2067
4929.23 2098
4929.90 2137
4930.56 2016
4931.22 1985
4931.88 2158
4932.55 2301
4933.21 2362
4933.87 2289
4934.53 2161
4935.20 2183
4935.86 2104
4936.52 2197
4937.18 2087
4937.85 2159
4938.51 2126
4939.17 2086
4939.84 2011
4940.50 2074
4941.16 2018
4941.82 1991
4942.49 2105
4943.15 2070
4943.81 1937
4944.48 1921
4945.14 2075
4945.80 2037
4946.47 2148
4947.13 2006
4947.79 1869
4948.46 1909
4949.12 1873
4949.79 1832
4950.45 1938
4951.11 1915
4951.78 1999
4952.44 2121
4953.10 1906
4953.77 1836
4954.43 1786
4955.10 1781
4955.76 1685
4956.42 1861
4957.09 1679
4957.75 1775
4958.42 1972
4959.08 1953
4959.74 1830
4960.41 1899
4961.07 1911
4961.74 2031
4962.40 1936
4963.07 1999
4963.73 1969
4964.40 2193
4965.06 2240
4965.73 2370
4966.39 2261
4967.05 2122
4967.72 2150
4968.38 2048
4969.05 2143
4969.71 2177
4970.38 2022
4971.04 2079
4971.71 2195
4972.37 2158
4973.04 2024
4973.70 2062
4974.37 1961
4975.04 2167
4975.70 2321
4976.37 2190
4977.03 2089
4977.70 2103
4978.36 2084
4979.03 2324
4979.69 2139
4980.36 2170
4981.03 2088
4981.69 2068
4982.36 2032
4983.02 2097
4983.69 2039
4984.35 2071
4985.02 1984
4985.69 1879
4986.35 2187
4987.02 2229
4987.68 2227
4988.35 2366
4989.02 2211
4989.68 2249
4990.35 2355
4991.02 2372
4991.68 2418
4992.35 2336
4993.02 2431
4993.68 2358
4994.35 2309
4995.02 2254
4995.68 2414
4996.35 2231
4997.02 1964
4997.68 1846
4998.35 1859
4999.02 2044
4999.68 1987
5000.35 2047
5001.02 1825
5001.68 1852
5002.35 1913
5003.02 1841
5003.69 1740
5004.35 1846
5005.02 1836
5005.69 1833
5006.35 1829
5007.02 1692
5007.69 1707
5008.36 1894
5009.02 1901
5009.69 1947
5010.36 1914
5011.03 1861
5011.70 1802
5012.36 1970
5013.03 1896
5013.70 1859
5014.37 1820
5015.04 1761
5015.70 1727
5016.37 1886
5017.04 1834
5017.71 1847
5018.38 1864
5019.04 1999
5019.71 1928
5020.38 1947
5021.05 1885
5021.72 1898
5022.39 1914
5023.05 2007
5023.72 2088
5024.39 2161
5025.06 2175
5025.73 2130
5026.40 2131
5027.07 2024
5027.74 2126
5028.40 2076
5029.07 2094
5029.74 2147
5030.41 2033
5031.08 2068
5031.75 2092
5032.42 1998
5033.09 1953
5033.76 1897
5034.43 1850
5035.10 1873
5035.76 1772
5036.43 1792
5037.10 1885
5037.77 1815
5038.44 1918
5039.11 1865
5039.78 1871
5040.45 1792
5041.12 1762
5041.79 1782
5042.46 1836
5043.13 1830
5043.80 1850
5044.47 1886
5045.14 1928
5045.81 1839
5046.48 1772
5047.15 1953
5047.82 1946
5048.49 1877
5049.16 2020
5049.83 1860
5050.50 1884
5051.17 1849
5051.84 1861
5052.51 1873
5053.18 1955
5053.85 1854
5054.52 1762
5055.20 1789
5055.87 1798
5056.54 1814
5057.21 1936
5057.88 1914
5058.55 1843
5059.22 1863
5059.89 1833
5060.56 1849
5061.23 1837
5061.90 1911
5062.58 1823
5063.25 1872
5063.92 1852
5064.59 1913
5065.26 1871
5065.93 1606
5066.60 1730
5067.27 1820
5067.95 1791
5068.62 1867
5069.29 1719
5069.96 1767
5070.63 1699
5071.30 1696
5071.98 1789
5072.65 1633
5073.32 1673
5073.99 1746
5074.66 1848
5075.34 1697
5076.01 1755
5076.68 1773
5077.35 1851
5078.02 1843
5078.70 1775
5079.37 1799
5080.04 1753
5080.71 1843
5081.39 1845
5082.06 1771
5082.73 1948
5083.40 1951
5084.08 1893
5084.75 1885
5085.42 1746
5086.09 1760
5086.77 1806
5087.44 1806
5088.11 1846
5088.79 1905
5089.46 1909
5090.13 1775
5090.80 2016
5091.48 2001
5092.15 1833
5092.82 2022
5093.50 2045
5094.17 2082
5094.84 2004
5095.52 2023
5096.19 1829
5096.86 1821
5097.54 1888
5098.21 1891
5098.88 1954
5099.56 1895
5100.23 1862
5100.90 1871
5101.58 2003
5102.25 1777
5102.93 1945
5103.60 2038
5104.27 1981
5104.95 2118
5105.62 2096
5106.30 1978
5106.97 2111
5107.64 2138
5108.32 2117
5108.99 2189
5109.67 2081
5110.34 1900
5111.02 1894
5111.69 1777
5112.36 1773
5113.04 1724
5113.71 1814
5114.39 1825
5115.06 1846
5115.74 1741
5116.41 1944
5117.09 1968
5117.76 1958
5118.44 1988
5119.11 1899
5119.79 2078
5120.46 2082
5121.14 1914
5121.81 2143
5122.49 2154
5123.16 2014
5123.84 2061
5124.51 1912
5125.19 1912
5125.86 1947
5126.54 2035
5127.21 1888
5127.89 1926
5128.56 1966
5129.24 2089
5129.92 1821
5130.59 1805
5131.27 1968
5131.94 1865
5132.62 1872
5133.29 1725
5133.97 1854
5134.65 1917
5135.32 1823
5136.00 1870
5136.67 1856
5137.35 1939
5138.03 1900
5138.70 1977
5139.38 1859
5140.05 1848
5140.73 1756
5141.41 1957
5142.08 1889
5142.76 1948
5143.44 1830
5144.11 1851
5144.79 1892
5145.47 1808
5146.14 1780
5146.82 1716
5147.50 1761
5148.17 1767
5148.85 1714
5149.53 1690
5150.20 1838
5150.88 1722
5151.56 1774
5152.24 1776
5152.91 1853
5153.59 1709
5154.27 1576
5154.94 1663
5155.62 1708
5156.30 1745
5156.98 1795
5157.65 1761
5158.33 1694
5159.01 1787
5159.69 1682
5160.36 1747
5161.04 1692
5161.72 1663
5162.40 1794
5163.07 1796
5163.75 1614
5164.43 1728
5165.11 1781
5165.79 1846
5166.46 1816
5167.14 1664
5167.82 1665
5168.50 1764
5169.18 1860
5169.86 1719
5170.53 1740
5171.21 1679
5171.89 1644
5172.57 1688
5173.25 1801
5173.93 1670
5174.60 1682
5175.28 1667
5175.96 1637
5176.64 1709
5177.32 1611
5178.00 1724
5178.68 1691
5179.36 1695
5180.03 1601
5180.71 1713
5181.39 1837
5182.07 1775
5182.75 1891
5183.43 1702
5184.11 1710
5184.79 1673
5185.47 1765
5186.15 1634
5186.83 1763
5187.51 1653
5188.18 1727
5188.86 1454
5189.54 1480
5190.22 1704
5190.90 1711
5191.58 1670
5192.26 1658
5192.94 1578
5193.62 1655
5194.30 1608
5194.98 1583
5195.66 1597
5196.34 1642
5197.02 1628
5197.70 1569
5198.38 1623
5199.06 1759
5199.74 1699
5200.42 1752
5201.10 1802
5201.78 1705
5202.46 1684
5203.14 1802
5203.82 1659
5204.50 1728
5205.19 1917
5205.87 1762
5206.55 1688
5207.23 1659
5207.91 1690
5208.59 1880
5209.27 1832
5209.95 1797
5210.63 1858
5211.31 1886
5211.99 1962
5212.67 1766
5213.36 1754
5214.04 1918
5214.72 1850
5215.40 1764
5216.08 1746
5216.76 1845
5217.44 1837
5218.12 1827
5218.81 1794
5219.49 1832
5220.17 1829
5220.85 1879
5221.53 1713
5222.21 1596
5222.90 1758
5223.58 1786
5224.26 1813
5224.94 1919
5225.62 1834
5226.30 1841
5226.99 1893
5227.67 1651
5228.35 1688
5229.03 1657
5229.71 1662
5230.40 1715
5231.08 1686
5231.76 1715
5232.44 1791
5233.13 1819
5233.81 1710
5234.49 1661
5235.17 1772
5235.86 1831
5236.54 1775
5237.22 1771
5237.90 1778
5238.59 1751
5239.27 1664
5239.95 1648
5240.64 1798
5241.32 1753
5242.00 1849
5242.68 1765
5243.37 1913
5244.05 1780
5244.73 1663
5245.42 1736
5246.10 1706
5246.78 1765
5247.47 1749
5248.15 1730
5248.83 1741
5249.52 1757
5250.20 1862
5250.88 1815
5251.57 1740
5252.25 1867
5252.93 1810
5253.62 1813
5254.30 1952
5254.99 1834
5255.67 1779
5256.35 1851
5257.04 1747
5257.72 1720
5258.41 1599
5259.09 1608
5259.77 1714
5260.46 1672
5261.14 1798
5261.83 1662
5262.51 1703
5263.20 1855
5263.88 1774
5264.56 1876
5265.25 1799
5265.93 1705
5266.62 1759
5267.30 1814
5267.99 1846
5268.67 1769
5269.36 1746
5270.04 1816
5270.73 1774
5271.41 1908
5272.10 1831
5272.78 1745
5273.47 1800
5274.15 1811
5274.84 1779
5275.52 1767
5276.21 1782
5276.89 1725
5277.58 1778
5278.26 1806
5278.95 1744
5279.63 1810
5280.32 1869
5281.00 1821
5281.69 1934
5282.38 1909
5283.06 2039
5283.75 2006
5284.43 2125
5285.12 2115
5285.80 1982
5286.49 1944
5287.18 1783
5287.86 1902
5288.55 1919
5289.23 1876
5289.92 1725
5290.61 1810
5291.29 1698
5291.98 1664
5292.66 1714
5293.35 1834
5294.04 1802
5294.72 1772
5295.41 1793
5296.10 1675
5296.78 1704
5297.47 1738
5298.16 1744
5298.84 1687
5299.53 1647
5300.22 1822
5300.90 1941
5301.59 1774
5302.28 1820
5302.96 1668
5303.65 1726
5304.34 1812
5305.03 1785
5305.71 1894
5306.40 1787
5307.09 1728
5307.77 1800
5308.46 1844
5309.15 1935
5309.84 1869
5310.52 1828
5311.21 1762
5311.90 1848
5312.59 1991
5313.27 2034
5313.96 1894
5314.65 1789
5315.34 1895
5316.02 1904
5316.71 1910
5317.40 1780
5318.09 1826
5318.78 1906
5319.46 1881
5320.15 1860
5320.84 1887
5321.53 1829
5322.22 2116
5322.90 1929
5323.59 1802
5324.28 1774
5324.97 1880
5325.66 1923
5326.35 1941
5327.04 1838
5327.72 1771
5328.41 1921
5329.10 1786
5329.79 1694
5330.48 1751
5331.17 1865
5331.86 1911
5332.54 1840
5333.23 2029
5333.92 1988
5334.61 2085
5335.30 1935
5335.99 1838
5336.68 1922
5337.37 1746
5338.06 1766
5338.75 1816
5339.44 1912
5340.12 1861
5340.81 1833
5341.50 1809
5342.19 1820
5342.88 1905
5343.57 1975
5344.26 1822
5344.95 1844
5345.64 1908
5346.33 1859
5347.02 1896
5347.71 1951
5348.40 1959
5349.09 1981
5349.78 1960
5350.47 2119
5351.16 2065
5351.85 2200
5352.54 2171
5353.23 2202
5353.92 2238
5354.61 2144
5355.30 2144
5355.99 2117
5356.68 2159
5357.37 2046
5358.06 1936
5358.75 1814
5359.44 1801
5360.14 1955
5360.83 1999
5361.52 1829
5362.21 1835
5362.90 1827
5363.59 1638
5364.28 1678
5364.97 1727
5365.66 1852
5366.35 1798
5367.04 1821
5367.74 1827
5368.43 1834
5369.12 1840
5369.81 1916
5370.50 1887
5371.19 1713
5371.88 1751
5372.57 1824
5373.27 1836
5373.96 1838
5374.65 1850
5375.34 1751
5376.03 1706
5376.72 1747
5377.42 1582
5378.11 1607
5378.80 1660
5379.49 1721
5380.18 1642
5380.88 1888
5381.57 1891
5382.26 1922
5382.95 1885
5383.64 1838
5384.34 1758
5385.03 1758
5385.72 1897
5386.41 1892
5387.11 1863
5387.80 1690
5388.49 1672
5389.18 1744
5389.88 1750
5390.57 1755
5391.26 1590
5391.95 1685
5392.65 1828
5393.34 1732
5394.03 1706
5394.72 1858
5395.42 1792
5396.11 1758
5396.80 1763
5397.50 1803
5398.19 1720
5398.88 1799
5399.58 1731
5400.27 1620
5400.96 1670
5401.66 1755
5402.35 1861
5403.04 1848
5403.74 1658
5404.43 1755
5405.12 1833
5405.82 1663
5406.51 1627
5407.20 1624
5407.90 1695
5408.59 1603
5409.28 1583
5409.98 1571
5410.67 1479
5411.37 1623
5412.06 1758
5412.75 1741
5413.45 1735
5414.14 1734
5414.84 1756
5415.53 1767
5416.23 1674
5416.92 1624
5417.61 1607
5418.31 1759
5419.00 1654
5419.70 1741
5420.39 1758
5421.09 1750
5421.78 1756
5422.48 1752
5423.17 1736
5423.87 1684
5424.56 1704
5425.25 1865
5425.95 1846
5426.64 1864
5427.34 1748
5428.03 1721
5428.73 1854
5429.42 1689
5430.12 1734
5430.82 1812
5431.51 1662
5432.21 1715
5432.90 1746
5433.60 1797
5434.29 1871
5434.99 1713
5435.68 1860
5436.38 1878
5437.07 1822
5437.77 1847
5438.47 1914
5439.16 1854
5439.86 1869
5440.55 1938
5441.25 1868
5441.94 1846
5442.64 1871
5443.34 1837
5444.03 1736
5444.73 1906
5445.42 1945
5446.12 1951
5446.82 2010
5447.51 2045
5448.21 2113
5448.91 2296
5449.60 2371
5450.30 2397
5450.99 2342
5451.69 2219
5452.39 2200
5453.08 2271
5453.78 2078
5454.48 2151
5455.17 2089
5455.87 2017
5456.57 1975
5457.27 1876
5457.96 1769
5458.66 1895
5459.36 1964
5460.05 1891
5460.75 1852
5461.45 1813
5462.14 1761
5462.84 1973
5463.54 1883
5464.24 1991
5464.93 2040
5465.63 2220
5466.33 1937
5467.03 1904
5467.72 1988
5468.42 2041
5469.12 1946
5469.82 1947
5470.51 1862
5471.21 1984
5471.91 1863
5472.61 1836
5473.31 1908
5474.00 2063
5474.70 2039
5475.40 1974
5476.10 1989
5476.80 1985
5477.49 2095
5478.19 1947
5478.89 2125
5479.59 2051
5480.29 2290
5480.99 2244
5481.68 2196
5482.38 2462
5483.08 2414
5483.78 2389
5484.48 2380
5485.18 2321
5485.88 2183
5486.57 2251
5487.27 2357
5487.97 2222
5488.67 2327
5489.37 2131
5490.07 2106
5490.77 2329
5491.47 2352
5492.17 2352
5492.87 2233
5493.56 2233
5494.26 2326
5494.96 2359
5495.66 2133
5496.36 2201
5497.06 2311
5497.76 2194
5498.46 2350
5499.16 2343
5499.86 2281
5500.56 2417
5501.26 2649
5501.96 2968
5502.66 2957
5503.36 3168
5504.06 3272
5504.76 3030
5505.46 2934
5506.16 2731
5506.86 2646
5507.56 2545
5508.26 2304
5508.96 2385
5509.66 2337
5510.36 2370
5511.06 2385
5511.76 2230
5512.46 2309
5513.16 2385
5513.86 2265
5514.56 2137
5515.26 2100
5515.96 2194
5516.66 2169
5517.36 2154
5518.07 1979
5518.77 2031
5519.47 1979
5520.17 1900
5520.87 2038
5521.57 2046
5522.27 2082
5522.97 2214
5523.67 2016
5524.37 2004
5525.08 1847
5525.78 1726
5526.48 1792
5527.18 1724
5527.88 1792
5528.58 1773
5529.28 1846
5529.99 1863
5530.69 1824
5531.39 1732
5532.09 1838
5532.79 1814
5533.49 1680
5534.20 1917
5534.90 1851
5535.60 1747
5536.30 1707
5537.00 1733
5537.70 1750
5538.41 1733
5539.11 1683
5539.81 1851
5540.51 1817
5541.22 1798
5541.92 1864
5542.62 1908
5543.32 1702
5544.02 1779
5544.73 1802
5545.43 1656
5546.13 1663
5546.84 1865
5547.54 1748
5548.24 1774
5548.94 1842
5549.65 1715
5550.35 1702
5551.05 1726
5551.75 1718
5552.46 1699
5553.16 1676
5553.86 1637
5554.57 1744
5555.27 1703
5555.97 1637
5556.68 1676
5557.38 1575
5558.08 1607
5558.79 1683
5559.49 1701
5560.19 1601
5560.90 1600
5561.60 1662
5562.30 1610
5563.01 1582
5563.71 1512
5564.41 1755
5565.12 1702
5565.82 1661
5566.53 1719
5567.23 1686
5567.93 1845
5568.64 1617
5569.34 1627
5570.05 1761
5570.75 1656
5571.45 1682
5572.16 1730
5572.86 1701
5573.57 1665
5574.27 1697
5574.98 1795
5575.68 1625
5576.38 1683
5577.09 1675
5577.79 1702
5578.50 1681
5579.20 1773
5579.91 1650
5580.61 1617
5581.32 1647
5582.02 1595
5582.73 1540
5583.43 1687
5584.14 1659
5584.84 1702
5585.55 1597
5586.25 1641
5586.96 1668
5587.66 1603
5588.37 1669
5589.07 1637
5589.78 1581
5590.48 1698
5591.19 1561
5591.89 1682
5592.60 1596
5593.31 1579
5594.01 1693
5594.72 1553
5595.42 1569
5596.13 1665
5596.83 1724
5597.54 1631
5598.25 1585
5598.95 1587
5599.66 1520
5600.36 1559
5601.07 1613
5601.78 1556
5602.48 1543
5603.19 1578
5603.89 1575
5604.60 1639
5605.31 1634
5606.01 1753
5606.72 1715
5607.43 1736
5608.13 1760
5608.84 1672
5609.54 1487
5610.25 1523
5610.96 1490
5611.66 1462
5612.37 1489
5613.08 1652
5613.79 1536
5614.49 1629
5615.20 1555
5615.91 1439
5616.61 1566
5617.32 1555
5618.03 1502
5618.73 1479
5619.44 1596
5620.15 1593
5620.86 1508
5621.56 1511
5622.27 1560
5622.98 1371
5623.69 1512
5624.39 1639
5625.10 1618
5625.81 1664
5626.52 1730
5627.22 1666
5627.93 1597
5628.64 1673
5629.35 1639
5630.05 1623
5630.76 1624
5631.47 1622
5632.18 1660
5632.89 1634
5633.59 1652
5634.30 1654
5635.01 1648
5635.72 1702
5636.43 1660
5637.14 1616
5637.84 1646
5638.55 1685
5639.26 1684
5639.97 1689
5640.68 1668
5641.39 1510
5642.10 1621
5642.80 1821
5643.51 1652
5644.22 1545
5644.93 1676
5645.64 1577
5646.35 1607
5647.06 1669
5647.77 1560
5648.47 1600
5649.18 1619
5649.89 1635
5650.60 1681
5651.31 1589
5652.02 1600
5652.73 1581
5653.44 1525
5654.15 1570
5654.86 1607
5655.57 1728
5656.28 1722
5656.99 1689
5657.70 1673
5658.41 1772
5659.12 1772
5659.83 1840
5660.54 1770
5661.24 1785
5661.95 1754
5662.66 1806
5663.37 1730
5664.08 1711
5664.79 1628
5665.50 1778
5666.21 1757
5666.93 1636
5667.64 1544
5668.35 1535
5669.06 1787
5669.77 1698
5670.48 1649
5671.19 1712
5671.90 1666
5672.61 1605
5673.32 1792
5674.03 1748
5674.74 1701
5675.45 1702
5676.16 1564
5676.87 1640
5677.58 1676
5678.29 1661
5679.01 1485
5679.72 1565
5680.43 1699
5681.14 1738
5681.85 1644
5682.56 1610
5683.27 1618
5683.98 1631
5684.69 1516
5685.41 1523
5686.12 1421
5686.83 1504
5687.54 1533
5688.25 1657
5688.96 1484
5689.67 1512
5690.39 1525
5691.10 1572
5691.81 1588
5692.52 1572
5693.23 1549
5693.95 1554
5694.66 1632
5695.37 1591
5696.08 1605
5696.79 1540
5697.51 1558
5698.22 1514
5698.93 1471
5699.64 1613
5700.35 1554
5701.07 1444
5701.78 1526
5702.49 1507
5703.20 1531
5703.92 1662
5704.63 1572
5705.34 1589
5706.05 1501
5706.77 1499
5707.48 1446
5708.19 1533
5708.90 1511
5709.62 1577
5710.33 1413
5711.04 1352
5711.76 1554
5712.47 1600
5713.18 1535
5713.90 1520
5714.61 1564
5715.32 1443
5716.04 1480
5716.75 1486
5717.46 1570
5718.18 1483
5718.89 1544
5719.60 1636
5720.32 1547
5721.03 1505
5721.74 1533
5722.46 1551
5723.17 1614
5723.88 1591
5724.60 1565
5725.31 1612
5726.03 1672
5726.74 1681
5727.45 1573
5728.17 1659
5728.88 1695
5729.60 1688
5730.31 1714
5731.02 1794
5731.74 1799
5732.45 1825
5733.17 1673
5733.88 1632
5734.60 1764
5735.31 1770
5736.02 1708
5736.74 1645
5737.45 1663
5738.17 1670
5738.88 1685
5739.60 1625
5740.31 1554
5741.03 1520
5741.74 1529
5742.46 1589
5743.17 1650
5743.89 1577
5744.60 1684
5745.32 1667
5746.03 1597
5746.75 1615
5747.46 1660
5748.18 1667
5748.89 1760
5749.61 1625
5750.32 1522
5751.04 1619
5751.76 1706
5752.47 1809
5753.19 1669
5753.90 1608
5754.62 1768
5755.33 1766
5756.05 1938
5756.77 1964
5757.48 1886
5758.20 1834
5758.91 1729
5759.63 1810
5760.34 1885
5761.06 1715
5761.78 1807
5762.49 1888
5763.21 1834
5763.93 1730
5764.64 1718
5765.36 1708
5766.07 1820
5766.79 1832
5767.51 1890
5768.22 1893
5768.94 1829
5769.66 1852
5770.37 1766
5771.09 1858
5771.81 1781
5772.52 1771
5773.24 1873
5773.96 1852
5774.67 1844
5775.39 1873
5776.11 1860
5776.83 1685
5777.54 1769
5778.26 1897
5778.98 1791
5779.69 1887
5780.41 1898
5781.13 2028
5781.85 2039
5782.56 2118
5783.28 2011
5784.00 1970
5784.72 2047
5785.43 1964
5786.15 1884
5786.87 1910
5787.59 1905
5788.30 2057
5789.02 2089
5789.74 1960
5790.46 2078
5791.18 2063
5791.89 2018
5792.61 2163
5793.33 2224
5794.05 2240
5794.77 2130
5795.48 2340
5796.20 2360
5796.92 2299
5797.64 2450
5798.36 2472
5799.08 2401
5799.80 2798
5800.51 2873
5801.23 2959
5801.95 3247
5802.67 3336
5803.39 3374
5804.11 3353
5804.83 3362
5805.54 3222
5806.26 2709
5806.98 2650
5807.70 2688
5808.42 2574
5809.14 2622
5809.86 2569
5810.58 2705
5811.30 2723
5812.02 2793
5812.74 2744
5813.45 2792
5814.17 2797
5814.89 2782
5815.61 3041
5816.33 3337
5817.05 3590
5817.77 3884
5818.49 4275
5819.21 4759
5819.93 5162
5820.65 5012
5821.37 4828
5822.09 4860
5822.81 4536
5823.53 4047
5824.25 3543
5824.97 3471
5825.69 3139
5826.41 2984
5827.13 3009
5827.85 3032
5828.57 2989
5829.29 2945
5830.01 3163
5830.73 2988
5831.45 2769
5832.17 3125
5832.89 2957
5833.61 2712
5834.33 2838
5835.06 2937
5835.78 2934
5836.50 2825
5837.22 2869
5837.94 2859
5838.66 2899
5839.38 2678
5840.10 2675
5840.82 2791
5841.54 2786
5842.26 2608
5842.99 2571
5843.71 2426
5844.43 2346
5845.15 2342
5845.87 2309
5846.59 2318
5847.31 2239
5848.04 2288
5848.76 2243
5849.48 2093
5850.20 2094
5850.92 2149
5851.64 2256
5852.36 2139
5853.09 1924
5853.81 1958
5854.53 2065
5855.25 2049
5855.97 2110
5856.70 2035
5857.42 1980
5858.14 2059
5858.86 2073
5859.58 2054
5860.31 1922
5861.03 2009
5861.75 2059
5862.47 1945
5863.20 1984
5863.92 2000
5864.64 2091
5865.36 1811
5866.09 1935
5866.81 1957
5867.53 1947
5868.25 1898
5868.98 1980
5869.70 1938
5870.42 1899
5871.15 1908
5871.87 1809
5872.59 1816
5873.31 1975
5874.04 1836
5874.76 1872
5875.48 2000
5876.21 1980
5876.93 2027
5877.65 2052
5878.38 2030
5879.10 1895
5879.82 1869
5880.55 1896
5881.27 1881
5881.99 1831
5882.72 1840
5883.44 1980
5884.17 1955
5884.89 1938
5885.61 1910
5886.34 1951
5887.06 1805
5887.78 1836
5888.51 1836
5889.23 1854
5889.96 1841
5890.68 1833
5891.41 1875
5892.13 1822
5892.85 1959
5893.58 2002
5894.30 1851
5895.03 1816
5895.75 1844
5896.48 1763
5897.20 1854
5897.92 1859
5898.65 1785
5899.37 1668
5900.10 1749
5900.82 1827
5901.55 1930
5902.27 1845
5903.00 1761
5903.72 1829
5904.45 1885
5905.17 1941
5905.90 1897
5906.62 1755
5907.35 1859
5908.07 1926
5908.80 1714
5909.52 1699
5910.25 1850
5910.97 1836
5911.70 1767
5912.43 1858
5913.15 1821
5913.88 1911
5914.60 1895
5915.33 1908
5916.05 1823
5916.78 1828
5917.50 1882
5918.23 1856
5918.96 1886
5919.68 1757
5920.41 1878
5921.13 1809
5921.86 1889
5922.59 1757
5923.31 1667
5924.04 1755
5924.76 1788
5925.49 1646
5926.22 1796
5926.94 1758
5927.67 1773
5928.40 1740
5929.12 1798
5929.85 1803
5930.58 1925
5931.30 1846
5932.03 1944
5932.76 1796
5933.48 1891
5934.21 1975
5934.94 1810
5935.66 1686
5936.39 1784
5937.12 1873
5937.84 1923
5938.57 2036
5939.30 2072
5940.02 1876
5940.75 1978
5941.48 2042
5942.21 2030
5942.93 2184
5943.66 2188
5944.39 2138
5945.12 2028
5945.84 2020
5946.57 2074
5947.30 2108
5948.03 2051
5948.75 2052
5949.48 2150
5950.21 2139
5950.94 2110
5951.67 2154
5952.39 2119
5953.12 2312
5953.85 2316
5954.58 2183
5955.31 2214
5956.03 2230
5956.76 2273
5957.49 2298
5958.22 2279
5958.95 2313
5959.67 2218
5960.40 2121
5961.13 2161
5961.86 2224
5962.59 2248
5963.32 2449
5964.05 2299
5964.77 2245
5965.50 2277
5966.23 2405
5966.96 2488
5967.69 2636
5968.42 2683
5969.15 2684
5969.88 2746
5970.61 2795
5971.33 2765
5972.06 2605
5972.79 2661
5973.52 2544
5974.25 2462
5974.98 2472
5975.71 2359
5976.44 2376
5977.17 2349
5977.90 2336
5978.63 2420
5979.36 2552
5980.09 2392
5980.82 2425
5981.55 2456
5982.28 2520
5983.01 2535
5983.74 2609
5984.46 2578
5985.19 2559
5985.92 2569
5986.65 2519
5987.38 2402
5988.11 2572
5988.85 2554
5989.58 2518
5990.31 2706
5991.04 2593
5991.77 2484
5992.50 2446
5993.23 2467
5993.96 2557
5994.69 2534
5995.42 2485
5996.15 2441
5996.88 2435
5997.61 2339
5998.34 2459
5999.07 2465
5999.80 2386
6000.53 2561
6001.26 2586
6002.00 2331
6002.73 2511
6003.46 2569
6004.19 2428
6004.92 2334
6005.65 2478
6006.38 2463
6007.11 2491
6007.84 2513
6008.58 2624
6009.31 2602
6010.04 2733
6010.77 2969
6011.50 3151
6012.23 3244
6012.96 3445
6013.70 3584
6014.43 3472
6015.16 3335
6015.89 3435
6016.62 3496
6017.36 3464
6018.09 3331
6018.82 3188
6019.55 2850
6020.28 2962
6021.02 2834
6021.75 2691
6022.48 2423
6023.21 2436
6023.94 2374
6024.68 2436
6025.41 2355
6026.14 2260
6026.87 2299
6027.61 2449
6028.34 2305
6029.07 2219
6029.80 2267
6030.54 2255
6031.27 2309
6032.00 2242
6032.73 2197
6033.47 2236
6034.20 2306
6034.93 2290
6035.67 2166
6036.40 2264
6037.13 2442
6037.87 2378
6038.60 2369
6039.33 2188
6040.07 2154
6040.80 2171
6041.53 2226
6042.27 2236
6043.00 2253
6043.73 2348
6044.47 2322
6045.20 2475
6045.93 2539
6046.67 2417
6047.40 2374
6048.13 2456
6048.87 2545
6049.60 2543
6050.34 2418
6051.07 2583
6051.80 2589
6052.54 2625
6053.27 2609
6054.01 2715
6054.74 2739
6055.47 2789
6056.21 2903
6056.94 2565
6057.68 2553
6058.41 2651
6059.15 2458
6059.88 2386
6060.61 2429
6061.35 2315
6062.08 2325
6062.82 2316
6063.55 2229
6064.29 2275
6065.02 2300
6065.76 2315
6066.49 2335
6067.23 2339
6067.96 2215
6068.70 2337
6069.43 2242
6070.17 2275
6070.90 2153
6071.64 2294
6072.37 2189
6073.11 2295
6073.84 2358
6074.58 2150
6075.31 2141
6076.05 2225
6076.78 2232
6077.52 2192
6078.26 2143
6078.99 2070
6079.73 2012
6080.46 2115
6081.20 2228
6081.93 2244
6082.67 2222
6083.41 2283
6084.14 2196
6084.88 2168
6085.61 2160
6086.35 2110
6087.09 2216
6087.82 2130
6088.56 1961
6089.30 1956
6090.03 2122
6090.77 2177
6091.50 2271
6092.24 2286
6092.98 2227
6093.71 2218
6094.45 2067
6095.19 2197
6095.92 2347
6096.66 2157
6097.40 2344
6098.13 2285
6098.87 2234
6099.61 2197
6100.34 2219
6101.08 2180
6101.82 2228
6102.56 2144
6103.29 2088
6104.03 2090
6104.77 2079
6105.50 2036
6106.24 2078
6106.98 2056
6107.72 2042
6108.45 2106
6109.19 2144
6109.93 2095
6110.67 2073
6111.40 2088
6112.14 2171
6112.88 2151
6113.62 2090
6114.35 2064
6115.09 2303
6115.83 2227
6116.57 2177
6117.31 2223
6118.04 2223
6118.78 2167
6119.52 2267
6120.26 2214
6121.00 2252
6121.73 2189
6122.47 2265
6123.21 2244
6123.95 2234
6124.69 2258
6125.43 2377
6126.16 2387
6126.90 2343
6127.64 2293
6128.38 2297
6129.12 2308
6129.86 2262
6130.60 2312
6131.33 2262
6132.07 2268
6132.81 2200
6133.55 2281
6134.29 2334
6135.03 2344
6135.77 2423
6136.51 2355
6137.25 2274
6137.99 2363
6138.73 2411
6139.46 2285
6140.20 2487
6140.94 2523
6141.68 2472
6142.42 2264
6143.16 2269
6143.90 2242
6144.64 2346
6145.38 2477
6146.12 2403
6146.86 2450
6147.60 2265
6148.34 2316
6149.08 2369
6149.82 2385
6150.56 2582
6151.30 2519
6152.04 2530
6152.78 2563
6153.52 2637
6154.26 2589
6155.00 2568
6155.74 2604
6156.48 2657
6157.22 2750
6157.96 2746
6158.70 2788
6159.44 2774
6160.18 2740
6160.92 2727
6161.66 2777
6162.40 2731
6163.15 2809
6163.89 2756
6164.63 2824
6165.37 2963
6166.11 3008
6166.85 3093
6167.59 3226
6168.33 3228
6169.07 3120
6169.81 3403
6170.55 3409
6171.30 3382
6172.04 3341
6172.78 3449
6173.52 3368
6174.26 3316
6175.00 3300
6175.74 3236
6176.49 3216
6177.23 3135
6177.97 3187
6178.71 3222
6179.45 3241
6180.19 3197
6180.94 3123
6181.68 3297
6182.42 3166
6183.16 3334
6183.90 3226
6184.65 3355
6185.39 3137
6186.13 3197
6186.87 3315
6187.61 3237
6188.36 3532
6189.10 3360
6189.84 3235
6190.58 3312
6191.33 3193
6192.07 3324
6192.81 3573
6193.55 3614
6194.30 3639
6195.04 3584
6195.78 3939
6196.52 3776
6197.27 3756
6198.01 3919
6198.75 3802
6199.49 3851
6200.24 3758
6200.98 3774
6201.72 3692
6202.47 3785
6203.21 3947
6203.95 3939
6204.70 4011
6205.44 4229
6206.18 4494
6206.93 4752
6207.67 5330
6208.41 6126
6209.16 7149
6209.90 8464
6210.64 9368
6211.39 9650
6212.13 10408
6212.87 11035
6213.62 10726
6214.36 9922
6215.11 9241
6215.85 8577
6216.59 6984
6217.34 6166
6218.08 5471
6218.83 4942
6219.57 4354
6220.31 3753
6221.06 3603
6221.80 3648
6222.55 3678
6223.29 3694
6224.04 3719
6224.78 3882
6225.52 3876
6226.27 4144
6227.01 4201
6227.76 4161
6228.50 4174
6229.25 4231
6229.99 4321
6230.74 3997
6231.48 3664
6232.23 3473
6232.97 3269
6233.72 3115
6234.46 2980
6235.21 2991
6235.95 2922
6236.70 2884
6237.44 2737
6238.19 2873
6238.93 2829
6239.68 2926
6240.42 3007
6241.17 3093
6241.91 3199
6242.66 3084
6243.40 3186
6244.15 3246
6244.90 3181
6245.64 3316
6246.39 3321
6247.13 3366
6247.88 3356
6248.62 3445
6249.37 3544
6250.12 3714
6250.86 3862
6251.61 4002
6252.35 3879
6253.10 3924
6253.85 3691
6254.59 3549
6255.34 3377
6256.09 3171
6256.83 3269
6257.58 3132
6258.32 3237
6259.07 3389
6259.82 3192
6260.56 3206
6261.31 3155
6262.06 3176
6262.80 3084
6263.55 3014
6264.30 3005
6265.04 2990
6265.79 2999
6266.54 3025
6267.29 2786
6268.03 2833
6268.78 2789
6269.53 2762
6270.27 2841
6271.02 2774
6271.77 2813
6272.52 2890
6273.26 2753
6274.01 2677
6274.76 2756
6275.50 2766
6276.25 2756
6277.00 2718
6277.75 2598
6278.49 2736
6279.24 2705
6279.99 2548
6280.74 2661
6281.49 2700
6282.23 2724
6282.98 2596
6283.73 2529
6284.48 2590
6285.23 2711
6285.97 2673
6286.72 2603
6287.47 2771
6288.22 2863
6288.97 2735
6289.71 3011
6290.46 2936
6291.21 2878
6291.96 2943
6292.71 2940
6293.46 2795
6294.21 2673
6294.95 2577
6295.70 2647
6296.45 2606
6297.20 2468
6297.95 2471
6298.70 2452
6299.45 2433
6300.20 2436
6300.94 2302
6301.69 2378
6302.44 2417
6303.19 2408
6303.94 2360
6304.69 2335
6305.44 2316
6306.19 2400
6306.94 2353
6307.69 2447
6308.44 2372
6309.19 2379
6309.94 2266
6310.69 2422
6311.43 2504
6312.18 2438
6312.93 2367
6313.68 2506
6314.43 2508
6315.18 2500
6315.93 2365
6316.68 2333
6317.43 2338
6318.18 2358
6318.93 2266
6319.68 2162
6320.43 2220
6321.18 2298
6321.93 2225
6322.68 2214
6323.43 2229
6324.18 2225
6324.94 2223
6325.69 2247
6326.44 2159
6327.19 2197
6327.94 2176
6328.69 2186
6329.44 2370
6330.19 2334
6330.94 2342
6331.69 2320
6332.44 2232
6333.19 2117
6333.94 2163
6334.69 2140
6335.45 2233
6336.20 2017
6336.95 1910
6337.70 1975
6338.45 1990
6339.20 2083
6339.95 2115
6340.70 1856
6341.46 1901
6342.21 2127
6342.96 2080
6343.71 2101
6344.46 2092
6345.21 2093
6345.96 2202
6346.72 2073
6347.47 2157
6348.22 2176
6348.97 2132
6349.72 2171
6350.48 2423
6351.23 2221
6351.98 2212
6352.73 2149
6353.48 2319
6354.24 2193
6354.99 2317
6355.74 2356
6356.49 2425
6357.24 2444
6358.00 2287
6358.75 2296
6359.50 2306
6360.25 2275
6361.01 2171
6361.76 2250
6362.51 2080
6363.26 1978
6364.02 2020
6364.77 2037
6365.52 2034
6366.28 2147
6367.03 2045
6367.78 2079
6368.53 2139
6369.29 1925
6370.04 2047
6370.79 2120
6371.55 2017
6372.30 1951
6373.05 2009
6373.81 2019
6374.56 1948
6375.31 2048
6376.07 2117
6376.82 2068
6377.57 2022
6378.33 2057
6379.08 1998
6379.83 2056
6380.59 1986
6381.34 1949
6382.10 1895
6382.85 1956
6383.60 1999
6384.36 1912
6385.11 1941
6385.87 1982
6386.62 2055
6387.37 1988
6388.13 2092
6388.88 1960
6389.64 1944
6390.39 1922
6391.14 1973
6391.90 1875
6392.65 1873
6393.41 1998
6394.16 1914
6394.92 1920
6395.67 1807
6396.43 1884
6397.18 2089
6397.94 2090
6398.69 1913
6399.45 1818
6400.20 1955
6400.96 1997
6401.71 1839
6402.47 1892
6403.22 1948
6403.98 1967
6404.73 1966
6405.49 2068
6406.24 2054
6407.00 1896
6407.75 1802
6408.51 2004
6409.26 2077
6410.02 1941
6410.77 1925
6411.53 1857
6412.28 1923
6413.04 1855
6413.80 1839
6414.55 1910
6415.31 2062
6416.06 1977
6416.82 1832
6417.57 1839
6418.33 2030
6419.09 1900
6419.84 1889
6420.60 1857
6421.35 1946
6422.11 1950
6422.87 1991
6423.62 1958
6424.38 1982
6425.14 1951
6425.89 2038
6426.65 2046
6427.40 2017
6428.16 1968
6428.92 1978
6429.67 2056
6430.43 1931
6431.19 1745
6431.94 1763
6432.70 1851
6433.46 1860
6434.22 1894
6434.97 1870
6435.73 1981
6436.49 1899
6437.24 1835
6438.00 1899
6438.76 1991
6439.51 1937
6440.27 2000
6441.03 1888
6441.79 1960
6442.54 1904
6443.30 1876
6444.06 1918
6444.82 1940
6445.57 1799
6446.33 1953
6447.09 2059
6447.85 1876
6448.60 1997
6449.36 1960
6450.12 1820
6450.88 2021
6451.64 1969
6452.39 1950
6453.15 1949
6453.91 1906
6454.67 1909
6455.43 2031
6456.18 2080
6456.94 2002
6457.70 2023
6458.46 2087
6459.22 2237
6459.98 2121
6460.73 2015
6461.49 2011
6462.25 2056
6463.01 2150
6463.77 1994
6464.53 2066
6465.29 2085
6466.04 2162
6466.80 2075
6467.56 2157
6468.32 2116
6469.08 2141
6469.84 2048
6470.60 2243
6471.36 2256
6472.12 2050
6472.87 2147
6473.63 2115
6474.39 2063
6475.15 2084
6475.91 2301
6476.67 2235
6477.43 2195
6478.19 2110
6478.95 2153
6479.71 2244
6480.47 2286
6481.23 2192
6481.99 2240
6482.75 2270
6483.51 2129
6484.27 2198
6485.03 2223
6485.79 2192
6486.55 2316
6487.31 2359
6488.07 2375
6488.83 2353
6489.59 2426
6490.35 2350
6491.11 2319
6491.87 2391
6492.63 2328
6493.39 2494
6494.15 2465
6494.91 2558
6495.67 2574
6496.43 2686
6497.19 2603
6497.95 2609
6498.71 2751
6499.47 2721
6500.23 2660
6500.99 2703
6501.76 2812
6502.52 2707
6503.28 2655
6504.04 2610
6504.80 2680
6505.56 2522
6506.32 2674
6507.08 2747
6507.84 2750
6508.61 2774
6509.37 2769
6510.13 2851
6510.89 2867
6511.65 2988
6512.41 3101
6513.17 3120
6513.94 3060
6514.70 3036
6515.46 2962
6516.22 3142
6516.98 2998
6517.74 2908
6518.51 2918
6519.27 3090
6520.03 3044
6520.79 3012
6521.55 3117
6522.32 3151
6523.08 3409
6523.84 3393
6524.60 3465
6525.36 3516
6526.13 3480
6526.89 3659
6527.65 3661
6528.41 3746
6529.18 4089
6529.94 4086
6530.70 3981
6531.46 3890
6532.23 4123
6532.99 3760
6533.75 3953
6534.51 4195
6535.28 4495
6536.04 4841
6536.80 5445
6537.57 6204
6538.33 7057
6539.09 7582
6539.85 7876
6540.62 7464
6541.38 7253
6542.14 6751
6542.91 6038
6543.67 5356
6544.43 4729
6545.20 4096
6545.96 3801
6546.72 3458
6547.49 3126
6548.25 3030
6549.02 3016
6549.78 2902
6550.54 2957
6551.31 2970
6552.07 2924
6552.83 2942
6553.60 2867
6554.36 2885
6555.13 2860
6555.89 2991
6556.65 2845
6557.42 2922
6558.18 2773
6558.95 2701
6559.71 2687
6560.47 2833
6561.24 2764
6562.00 2734
6562.77 2728
6563.53 2891
6564.30 2872
6565.06 3071
6565.83 3062
6566.59 3130
6567.36 3058
6568.12 3107
6568.88 3288
6569.65 3253
6570.41 3065
6571.18 3104
6571.94 3085
6572.71 3155
6573.47 3223
6574.24 3122
6575.00 3085
6575.77 3180
6576.53 3392
6577.30 3448
6578.07 3432
6578.83 3557
6579.60 3707
6580.36 3710
6581.13 3619
6581.89 3400
6582.66 3403
6583.42 3389
6584.19 3375
6584.96 3290
6585.72 3265
6586.49 3304
6587.25 3202
6588.02 3255
6588.78 3189
6589.55 3128
6590.32 3150
6591.08 3115
6591.85 3048
6592.61 3243
6593.38 3331
6594.15 3607
6594.91 3676
6595.68 3642
6596.45 3616
6597.21 3765
6597.98 3634
6598.75 3686
6599.51 3728
6600.28 3675
6601.05 3345
6601.81 3366
6602.58 3148
6603.35 3113
6604.11 3114
6604.88 2972
6605.65 2972
6606.41 2859
6607.18 2832
6607.95 2863
6608.71 2833
6609.48 2897
6610.25 3023
6611.02 2956
6611.78 3039
6612.55 3136
6613.32 3161
6614.09 3219
6614.85 3116
6615.62 3167
6616.39 2970
6617.16 3008
6617.92 2915
6618.69 2780
6619.46 2757
6620.23 2737
6620.99 2807
6621.76 2834
6622.53 2702
6623.30 2862
6624.07 2614
6624.83 2791
6625.60 2675
6626.37 2662
6627.14 2686
6627.91 2712
6628.67 2661
6629.44 2676
6630.21 2601
6630.98 2695
6631.75 2631
6632.52 2611
6633.29 2783
6634.05 2900
6634.82 2811
6635.59 3047
6636.36 3213
6637.13 3194
6637.90 3139
6638.67 3190
6639.43 3086
6640.20 2941
6640.97 2911
6641.74 2765
6642.51 2668
6643.28 2542
6644.05 2584
6644.82 2581
6645.59 2397
6646.36 2446
6647.13 2426
6647.90 2558
6648.66 2566
6649.43 2422
6650.20 2389
6650.97 2567
6651.74 2554
6652.51 2510
6653.28 2632
6654.05 2656
6654.82 2682
6655.59 2518
6656.36 2478
6657.13 2605
6657.90 2600
6658.67 2441
6659.44 2501
6660.21 2582
6660.98 2531
6661.75 2509
6662.52 2534
6663.29 2471
6664.06 2588
6664.83 2718
6665.60 2740
6666.37 2812
6667.14 2748
6667.91 2837
6668.69 2774
6669.46 2875
6670.23 2882
6671.00 2873
6671.77 2722
6672.54 2633
6673.31 2485
6674.08 2591
6674.85 2449
6675.62 2465
6676.39 2428
6677.16 2438
6677.94 2574
6678.71 2470
6679.48 2572
6680.25 2414
6681.02 2333
6681.79 2403
6682.56 2377
6683.33 2449
6684.11 2455
6684.88 2492
6685.65 2578
6686.42 2441
6687.19 2532
6687.96 2600
6688.74 2503
6689.51 2475
6690.28 2571
6691.05 2499
6691.82 2443
6692.60 2418
6693.37 2330
6694.14 2217
6694.91 2198
6695.68 2193
6696.46 2238
6697.23 2253
6698.00 2224
6698.77 2146
6699.55 2206
6700.32 2154
6701.09 2122
6701.86 2312
6702.64 2266
6703.41 2259
6704.18 2223
6704.95 2129
6705.73 2208
6706.50 2200
6707.27 2106
6708.04 2208
6708.82 2116
6709.59 2139
6710.36 2021
6711.14 2082
6711.91 2154
6712.68 2088
6713.46 2080
6714.23 2090
6715.00 2049
6715.78 2123
6716.55 2154
6717.32 2126
6718.10 1979
6718.87 1985
6719.64 2072
6720.42 2007
6721.19 2002
6721.96 2053
6722.74 1953
6723.51 1950
6724.28 2055
6725.06 1967
6725.83 1924
6726.61 2003
6727.38 1950
6728.15 1965
6728.93 1934
6729.70 2054
6730.48 1931
6731.25 1915
6732.02 1996
6732.80 1863
6733.57 1927
6734.35 1976
6735.12 1966
6735.90 2037
6736.67 2111
6737.45 1980
6738.22 1970
6738.99 1998
6739.77 2000
6740.54 2128
6741.32 2045
6742.09 2112
6742.87 2032
6743.64 1905
6744.42 1980
6745.19 1885
6745.97 1977
6746.74 1997
6747.52 1955
6748.29 1991
6749.07 1988
6749.84 2081
6750.62 2140
6751.40 2218
6752.17 2169
6752.95 2179
6753.72 2291
6754.50 2142
6755.27 2169
6756.05 2226
6756.82 2130
6757.60 2104
6758.38 2085
6759.15 2067
6759.93 1816
6760.70 1893
6761.48 1991
6762.25 1982
6763.03 1846
6763.81 1843
6764.58 1912
6765.36 1976
6766.14 1872
6766.91 1786
6767.69 1897
6768.46 1908
6769.24 2104
6770.02 1992
6770.79 1961
6771.57 1933
6772.35 1823
6773.12 1849
6773.90 1875
6774.68 1896
6775.45 1796
6776.23 1825
6777.01 1917
6777.78 1918
6778.56 1907
6779.34 2022
6780.11 1872
6780.89 1929
6781.67 2060
6782.45 2040
6783.22 2064
6784.00 2008
6784.78 2042
6785.56 2044
6786.33 1857
6787.11 1925
6787.89 1822
6788.66 1822
6789.44 1898
6790.22 1838
6791.00 1917
6791.78 1921
6792.55 1830
6793.33 1967
6794.11 1986
6794.89 1934
6795.66 1812
6796.44 1781
6797.22 1808
6798.00 1829
6798.78 1869
6799.55 1921
6800.33 1820
6801.11 1921
6801.89 1955
6802.67 1980
6803.45 1963
6804.22 1955
6805.00 1899
6805.78 1975
6806.56 2011
6807.34 1929
6808.12 2056
6808.90 2069
6809.67 1915
6810.45 1927
6811.23 1860
6812.01 1939
6812.79 1787
6813.57 1849
6814.35 1889
6815.13 2030
6815.91 1878
6816.68 1927
6817.46 1815
6818.24 1985
6819.02 2043
6819.80 2014
6820.58 2109
6821.36 2055
6822.14 2012
6822.92 2001
6823.70 1974
6824.48 2050
6825.26 2168
6826.04 1952
6826.82 1987
6827.60 1886
6828.38 2093
6829.16 1948
6829.94 2053
6830.72 1939
6831.50 1924
6832.28 1931
6833.06 1861
6833.84 1885
6834.62 1950
6835.40 1900
6836.18 1872
6836.96 1724
6837.74 1850
6838.52 1850
6839.30 1816
6840.08 1877
6840.86 1892
6841.64 1933
6842.42 1842
6843.20 1849
6843.98 1924
6844.76 1814
6845.54 1836
6846.32 1829
6847.10 1895
6847.89 1916
6848.67 1875
6849.45 2045
6850.23 2218
6851.01 2441
6851.79 2646
6852.57 2744
6853.35 2819
6854.13 3045
6854.92 3006
6855.70 2955
6856.48 2792
6857.26 2648
6858.04 2450
6858.82 2294
6859.60 2162
6860.39 2124
6861.17 2037
6861.95 2063
6862.73 1968
6863.51 1941
6864.29 1954
6865.08 2102
6865.86 1933
6866.64 2034
6867.42 2128
6868.20 2300
6868.99 2404
6869.77 2286
6870.55 2287
6871.33 2405
6872.12 2337
6872.90 2332
6873.68 2085
6874.46 2035
6875.24 2077
6876.03 2099
6876.81 2020
6877.59 2071
6878.38 2099
6879.16 2083
6879.94 2092
6880.72 2104
6881.51 2192
6882.29 2228
6883.07 2218
6883.85 2168
6884.64 2314
6885.42 2245
6886.20 2219
6886.99 2251
6887.77 2294
6888.55 2368
6889.34 2441
6890.12 2504
6890.90 2691
6891.69 2599
6892.47 2646
6893.25 2393
6894.04 2524
6894.82 2461
6895.60 2436
6896.39 2350
6897.17 2439
6897.96 2482
6898.74 2348
6899.52 2482
6900.31 2410
6901.09 2360
6901.88 2367
6902.66 2514
6903.44 2410
6904.23 2473
6905.01 2624
6905.80 2631
6906.58 2698
6907.36 2689
6908.15 2597
6908.93 2713
6909.72 2601
6910.50 2473
6911.29 2462
6912.07 2239
6912.86 2342
6913.64 2442
6914.42 2286
6915.21 2278
6915.99 2445
6916.78 2292
6917.56 2172
6918.35 2195
6919.13 2332
6919.92 2440
6920.70 2283
6921.49 2334
6922.27 2263
6923.06 2256
6923.84 2209
6924.63 2359
6925.42 2368
6926.20 2375
6926.99 2247
6927.77 2437
6928.56 2408
6929.34 2403
6930.13 2318
6930.91 2269
6931.70 2312
6932.48 2318
6933.27 2379
6934.06 2250
6934.84 2444
6935.63 2428
6936.41 2328
6937.20 2518
6937.99 2616
6938.77 2445
6939.56 2426
6940.34 2415
6941.13 2440
6941.92 2522
6942.70 2531
6943.49 2624
6944.28 2509
6945.06 2693
6945.85 2626
6946.64 2734
6947.42 2775
6948.21 2704
6949.00 2894
6949.78 2854
6950.57 2929
6951.36 3071
6952.14 2893
6952.93 2970
6953.72 2810
6954.50 2891
6955.29 2864
6956.08 2849
6956.86 2886
6957.65 2804
6958.44 2802
6959.23 2929
6960.01 3013
6960.80 3072
6961.59 2935
6962.38 3013
6963.16 2938
6963.95 2853
6964.74 2849
6965.53 2801
6966.31 2871
6967.10 2928
6967.89 2894
6968.68 2891
6969.46 3025
6970.25 3066
6971.04 3253
6971.83 3324
6972.62 3369
6973.40 3408
6974.19 3215
6974.98 3220
6975.77 3293
6976.56 3166
6977.34 3286
6978.13 3321
6978.92 3229
6979.71 3163
6980.50 3322
6981.29 3404
6982.08 3264
6982.86 3471
6983.65 3852
6984.44 4126
6985.23 4461
6986.02 4972
6986.81 5502
6987.60 6215
6988.39 6434
6989.17 6775
6989.96 6970
6990.75 6409
6991.54 6150
6992.33 5636
6993.12 4904
6993.91 4707
6994.70 4337
6995.49 4310
6996.28 3945
6997.07 3976
6997.86 3974
6998.64 4155
6999.43 4476
7000.22 4815
7001.01 5304
7001.80 6000
7002.59 6696
7003.38 7068
7004.17 6973
7004.96 6630
7005.75 6261
7006.54 5772
7007.33 5080
7008.12 4471
7008.91 4245
7009.70 3535
7010.49 3346
7011.28 3122
7012.07 2932
7012.86 2783
7013.65 2866
7014.44 2851
7015.23 2816
7016.02 2966
7016.81 3032
7017.61 3053
7018.40 3111
7019.19 3085
7019.98 3050
7020.77 2962
7021.56 2860
7022.35 2867
7023.14 2774
7023.93 2674
7024.72 2598
7025.51 2666
7026.30 2741
7027.10 2702
7027.89 2815
7028.68 2885
7029.47 2821
7030.26 2727
7031.05 2848
7031.84 2860
7032.63 2668
7033.43 2740
7034.22 2744
7035.01 2550
7035.80 2591
7036.59 2663
7037.38 2663
7038.18 2664
7038.97 2622
7039.76 2706
7040.55 2839
7041.34 2778
7042.13 2869
7042.93 2949
7043.72 3010
7044.51 2834
7045.30 2860
7046.09 2823
7046.89 2765
7047.68 2733
7048.47 2700
7049.26 2718
7050.06 2611
7050.85 2664
7051.64 2790
7052.43 2929
7053.23 3002
7054.02 3071
7054.81 3138
7055.60 3159
7056.40 2749
7057.19 2756
7057.98 2809
7058.77 2539
7059.57 2432
7060.36 2509
7061.15 2456
7061.95 2447
7062.74 2548
7063.53 2504
7064.33 2429
7065.12 2498
7065.91 2401
7066.71 2579
7067.50 2394
7068.29 2429
7069.09 2443
7069.88 2415
7070.67 2310
7071.47 2319
7072.26 2426
7073.05 2162
7073.85 2207
7074.64 2212
7075.44 2199
7076.23 2350
7077.02 2358
7077.82 2361
7078.61 2355
7079.41 2429
7080.20 2305
7080.99 2289
7081.79 2203
7082.58 2176
7083.38 2117
7084.17 2205
7084.96 2211
7085.76 2238
7086.55 2195
7087.35 2224
7088.14 2308
7088.94 2161
7089.73 2245
7090.53 2417
7091.32 2421
7092.12 2270
7092.91 2167
7093.71 2379
7094.50 2267
7095.29 2235
7096.09 2117
7096.88 1944
7097.68 1930
7098.48 1980
7099.27 1871
7100.07 2031
7100.86 2033
7101.66 1952
7102.45 1846
7103.25 1919
7104.04 1865
7104.84 1830
7105.63 1767
7106.43 1871
7107.22 1896
7108.02 1865
7108.82 1869
7109.61 1780
7110.41 1767
7111.20 1775
7112.00 1802
7112.79 1822
7113.59 1824
7114.39 1784
7115.18 1861
7115.98 1783
7116.77 1749
7117.57 1793
7118.37 1839
7119.16 1832
7119.96 1824
7120.76 1793
7121.55 1829
7122.35 1820
7123.15 1791
7123.94 1828
7124.74 1956
7125.53 1759
7126.33 1685
7127.13 1752
7127.93 1773
7128.72 1709
7129.52 1720
7130.32 1680
7131.11 1766
7131.91 1785
7132.71 1781
7133.50 1767
7134.30 1696
7135.10 1663
7135.90 1846
7136.69 1755
7137.49 1615
7138.29 1690
7139.08 1727
7139.88 1702
7140.68 1639
7141.48 1643
7142.27 1703
7143.07 1685
7143.87 1613
7144.67 1658
7145.46 1678
7146.26 1729
7147.06 1662
7147.86 1532
7148.66 1690
7149.45 1578
7150.25 1545
7151.05 1642
7151.85 1682
7152.65 1572
7153.44 1577
7154.24 1523
7155.04 1519
7155.84 1421
7156.64 1590
7157.44 1504
7158.23 1583
7159.03 1543
7159.83 1564
7160.63 1515
7161.43 1503
7162.23 1552
7163.03 1526
7163.83 1536
7164.62 1556
7165.42 1623
7166.22 1575
7167.02 1516
7167.82 1529
7168.62 1537
7169.42 1532
7170.22 1547
7171.02 1541
7171.82 1524
7172.61 1572
7173.41 1515
7174.21 1475
7175.01 1536
7175.81 1556
7176.61 1586
7177.41 1495
7178.21 1470
7179.01 1380
7179.81 1466
7180.61 1480
7181.41 1464
7182.21 1538
7183.01 1535
7183.81 1552
7184.61 1369
7185.41 1473
7186.21 1545
7187.01 1559
7187.81 1564
7188.61 1571
7189.41 1484
7190.21 1484
7191.01 1461
7191.81 1423
7192.61 1400
7193.41 1414
7194.21 1402
7195.01 1475
7195.81 1377
7196.61 1389
7197.41 1292
7198.21 1307
7199.01 1301
7199.82 1274
7200.62 1339
7201.42 1324
7202.22 1343
7203.02 1289
7203.82 1400
7204.62 1445
7205.42 1378
7206.22 1266
7207.02 1279
7207.83 1310
7208.63 1360
7209.43 1266
7210.23 1198
7211.03 1294
7211.83 1427
7212.63 1310
7213.44 1294
7214.24 1383
7215.04 1367
7215.84 1289
7216.64 1379
7217.44 1336
7218.25 1428
7219.05 1338
7219.85 1249
7220.65 1400
7221.45 1335
7222.26 1350
7223.06 1383
7223.86 1363
7224.66 1327
7225.46 1350
7226.27 1419
7227.07 1413
7227.87 1386
7228.67 1372
7229.48 1320
7230.28 1349
7231.08 1414
7231.88 1403
7232.69 1372
7233.49 1427
7234.29 1542
7235.09 1380
7235.90 1287
7236.70 1337
7237.50 1335
7238.30 1314
7239.11 1294
7239.91 1235
7240.71 1388
7241.52 1329
7242.32 1312
7243.12 1296
7243.93 1385
7244.73 1438
7245.53 1368
7246.34 1454
7247.14 1347
7247.94 1317
7248.75 1353
7249.55 1422
7250.35 1367
7251.16 1381
7251.96 1409
7252.76 1386
7253.57 1256
7254.37 1314
7255.18 1315
7255.98 1342
7256.78 1329
7257.59 1353
7258.39 1295
7259.20 1397
7260.00 1373
7260.80 1265
7261.61 1276
7262.41 1360
7263.22 1393
7264.02 1242
7264.83 1280
7265.63 1363
7266.43 1466
7267.24 1339
7268.04 1349
7268.85 1409
7269.65 1310
7270.46 1321
7271.26 1427
7272.07 1394
7272.87 1366
7273.68 1388
7274.48 1498
7275.29 1395
7276.09 1394
7276.90 1370
7277.70 1441
7278.51 1426
7279.31 1481
7280.12 1456
7280.92 1434
7281.73 1467
7282.53 1458
7283.34 1388
7284.14 1448
7284.95 1594
7285.76 1583
7286.56 1717
7287.37 1861
7288.17 1852
7288.98 1949
7289.78 1776
7290.59 1672
7291.40 1514
7292.20 1557
7293.01 1491
7293.81 1378
7294.62 1379
7295.43 1452
7296.23 1404
7297.04 1445
7297.84 1393
7298.65 1321
7299.46 1370
7300.26 1418
7301.07 1524
7301.88 1402
7302.68 1540
7303.49 1610
7304.30 1506
7305.10 1513
7305.91 1490
7306.72 1475
7307.52 1465
7308.33 1392
7309.14 1439
7309.94 1451
7310.75 1468
7311.56 1478
7312.36 1500
7313.17 1634
7313.98 1600
7314.79 1696
7315.59 1574
7316.40 1644
7317.21 1592
7318.01 1649
7318.82 1713
7319.63 1800
7320.44 1942
7321.24 1937
7322.05 1851
7322.86 1975
7323.67 2031
7324.47 2013
7325.28 1987
7326.09 1855
7326.90 1930
7327.71 1801
7328.51 1639
7329.32 1644
7330.13 1726
7330.94 1640
7331.75 1598
7332.55 1507
7333.36 1593
7334.17 1578
7334.98 1551
7335.79 1572
7336.60 1580
7337.40 1572
7338.21 1479
7339.02 1570
7339.83 1623
7340.64 1627
7341.45 1615
7342.26 1598
7343.06 1555
7343.87 1688
7344.68 1598
7345.49 1537
7346.30 1526
7347.11 1477
7347.92 1562
7348.73 1504
7349.54 1496
7350.34 1534
7351.15 1500
7351.96 1538
7352.77 1595
7353.58 1584
7354.39 1548
7355.20 1600
7356.01 1600
7356.82 1560
7357.63 1525
7358.44 1490
7359.25 1533
7360.06 1543
7360.87 1552
7361.68 1592
7362.49 1440
7363.30 1436
7364.11 1507
7364.92 1500
7365.73 1538
7366.54 1502
7367.35 1512
7368.16 1529
7368.97 1521
7369.78 1517
7370.59 1629
7371.40 1643
7372.21 1607
7373.02 1627
7373.83 1553
7374.64 1610
7375.45 1632
7376.26 1528
7377.07 1663
7377.88 1571
7378.69 1561
7379.50 1566
7380.31 1613
7381.12 1567
7381.94 1650
7382.75 1670
7383.56 1578
7384.37 1648
7385.18 1678
7385.99 1689
7386.80 1679
7387.61 1758
7388.42 1650
7389.23 1745
7390.05 1707
7390.86 1705
7391.67 1812
7392.48 1742
7393.29 1873
7394.10 1759
7394.92 1857
7395.73 1885
7396.54 2058
7397.35 2102
7398.16 2083
7398.97 2170
7399.79 2262
7400.60 2510
7401.41 2812
7402.22 2841
7403.03 3007
7403.85 2953
7404.66 2856
7405.47 2732
7406.28 2584
7407.09 2498
7407.91 2357
7408.72 2191
7409.53 2152
7410.34 2055
7411.16 1933
7411.97 1888
7412.78 1839
7413.59 1897
7414.41 2072
7415.22 2027
7416.03 2090
7416.84 2027
7417.66 1797
7418.47 1851
7419.28 1978
7420.10 1961
7420.91 1831
7421.72 1883
7422.54 1962
7423.35 1982
7424.16 1932
7424.97 1761
7425.79 1713
7426.60 1725
7427.41 1856
7428.23 1851
7429.04 1836
7429.86 1772
7430.67 1797
7431.48 1955
7432.30 1915
7433.11 1915
7433.92 1822
7434.74 1969
7435.55 1922
7436.36 1945
7437.18 1889
7437.99 1786
7438.81 1883
7439.62 1979
7440.43 2137
7441.25 2005
7442.06 1966
7442.88 2016
7443.69 1971
7444.51 2003
7445.32 2047
7446.13 2154
7446.95 2203
7447.76 2365
7448.58 2724
7449.39 2833
7450.21 2975
7451.02 3052
7451.84 3049
7452.65 3006
7453.47 3005
7454.28 2826
7455.10 2734
7455.91 2471
7456.73 2262
7457.54 2243
7458.36 2114
7459.17 2078
7459.99 2137
7460.80 2101
7461.62 1912
7462.43 1910
7463.25 1797
7464.06 1862
7464.88 1817
7465.69 1917
7466.51 1989
7467.32 1963
7468.14 2090
7468.96 2172
7469.77 2193
7470.59 2221
7471.40 2375
7472.22 2512
7473.03 2400
7473.85 2471
7474.67 2444
7475.48 2385
7476.30 2524
7477.11 2316
7477.93 2298
7478.75 2355
7479.56 2244
7480.38 2176
7481.20 2060
7482.01 1923
7482.83 1905
7483.65 1882
7484.46 1988
7485.28 1879
7486.09 1845
7486.91 1883
7487.73 1917
7488.54 1968
7489.36 1971
7490.18 1903
7491.00 1817
7491.81 1756
7492.63 1800
7493.45 1809
7494.26 1878
7495.08 1818
7495.90 1752
7496.71 1660
7497.53 1765
7498.35 1816
7499.17 1739
7499.98 1664
7500.80 1637
7501.62 1683
7502.44 1623
7503.25 1670
7504.07 1770
7504.89 1794
7505.71 1696
7506.52 1788
7507.34 1756
7508.16 1753
7508.98 1746
7509.80 1834
7510.61 1826
7511.43 1738
7512.25 1837
7513.07 1837
7513.89 1789
7514.70 1769
7515.52 1802
7516.34 1823
7517.16 1804
7517.98 1882
7518.79 1830
7519.61 1736
7520.43 1801
7521.25 1850
7522.07 1807
7522.89 1669
7523.71 1720
7524.52 1793
7525.34 1804
7526.16 1778
7526.98 1904
7527.80 1902
7528.62 1900
7529.44 1875
7530.26 1833
7531.08 1957
7531.89 1969
7532.71 1760
7533.53 1799
7534.35 1916
7535.17 1900
7535.99 1776
7536.81 1801
7537.63 1907
7538.45 1940
7539.27 1809
7540.09 1862
7540.91 1905
7541.73 1912
7542.55 1903
7543.37 2019
7544.19 2100
7545.01 2248
7545.83 2347
7546.65 2253
7547.47 2466
7548.29 2469
7549.11 2503
7549.93 2465
7550.75 2328
7551.57 2291
7552.39 1958
7553.21 1977
7554.03 2063
7554.85 1798
7555.67 1751
7556.49 1881
7557.31 1754
7558.13 1756
7558.95 1701
7559.77 1662
7560.59 1601
7561.41 1762
7562.23 1703
7563.05 1733
7563.87 1818
7564.69 1727
7565.52 1766
7566.34 1761
7567.16 1760
7567.98 1638
7568.80 1661
7569.62 1660
7570.44 1684
7571.26 1742
7572.08 1767
7572.91 1693
7573.73 1680
7574.55 1824
7575.37 1836
7576.19 1784
7577.01 1765
7577.83 1700
7578.66 1638
7579.48 1680
7580.30 1764
7581.12 1627
7581.94 1596
7582.77 1595
7583.59 1596
7584.41 1596
7585.23 1635
7586.05 1662
7586.88 1677
7587.70 1622
7588.52 1658
7589.34 1704
7590.16 1670
7590.99 1746
7591.81 1635
7592.63 1704
7593.45 1630
7594.28 1683
7595.10 1699
7595.92 1688
7596.74 1684
7597.57 1565
7598.39 1609
7599.21 1638
7600.03 1569
7600.86 1615
7601.68 1551
7602.50 1576
7603.33 1564
7604.15 1753
7604.97 1803
7605.80 1780
7606.62 1784
7607.44 1759
7608.26 1634
7609.09 1721
7609.91 1790
7610.73 1846
7611.56 1750
7612.38 1723
7613.21 1756
7614.03 1722
7614.85 1729
7615.68 1707
7616.50 1704
7617.32 1646
7618.15 1689
7618.97 1772
7619.80 1793
7620.62 1800
7621.44 1874
7622.27 1781
7623.09 1666
7623.92 1789
7624.74 1717
7625.56 1700
7626.39 1656
7627.21 1714
7628.04 1625
7628.86 1516
7629.68 1549
7630.51 1651
7631.33 1699
7632.16 1626
7632.98 1678
7633.81 1790
7634.63 1818
7635.46 1869
7636.28 1864
7637.11 1806
7637.93 1855
7638.76 1617
7639.58 1558
7640.41 1467
7641.23 1394
7642.06 1498
7642.88 1474
7643.71 1459
7644.53 1385
7645.36 1443
7646.18 1383
7647.01 1417
7647.83 1434
7648.66 1545
7649.48 1493
7650.31 1463
7651.14 1414
7651.96 1364
7652.79 1281
7653.61 1241
7654.44 1302
7655.26 1219
7656.09 1180
7656.92 1202
7657.74 1270
7658.57 1325
7659.39 1348
7660.22 1316
7661.05 1307
7661.87 1199
7662.70 1256
7663.52 1284
7664.35 1360
7665.18 1324
7666.00 1275
7666.83 1281
7667.66 1244
7668.48 1380
7669.31 1438
7670.14 1355
7670.96 1268
7671.79 1298
7672.62 1264
7673.44 1242
7674.27 1280
7675.10 1289
7675.92 1258
7676.75 1297
7677.58 1245
7678.40 1221
7679.23 1285
7680.06 1268
7680.89 1326
7681.71 1304
7682.54 1302
7683.37 1258
7684.19 1200
7685.02 1215
7685.85 1246
7686.68 1177
7687.50 1300
7688.33 1247
7689.16 1227
7689.99 1271
7690.81 1322
7691.64 1173
7692.47 1235
7693.30 1277
7694.13 1182
7694.95 1248
7695.78 1305
7696.61 1302
7697.44 1318
7698.27 1239
7699.09 1204
7699.92 1263
7700.75 1273
7701.58 1480
7702.41 1289
7703.24 1294
7704.06 1329
7704.89 1296
7705.72 1287
7706.55 1293
7707.38 1379
7708.21 1365
7709.04 1279
7709.86 1142
7710.69 1273
7711.52 1274
7712.35 1232
7713.18 1209
7714.01 1272
7714.84 1286
7715.67 1247
7716.50 1252
7717.32 1190
7718.15 1223
7718.98 1230
7719.81 1324
7720.64 1330
7721.47 1242
7722.30 1197
7723.13 1238
7723.96 1231
7724.79 1341
7725.62 1267
7726.45 1260
7727.28 1283
7728.11 1155
7728.94 1234
7729.77 1250
7730.60 1260
7731.43 1201
7732.26 1216
7733.09 1247
7733.92 1215
7734.75 1306
7735.58 1379
7736.41 1293
7737.24 1291
7738.07 1385
7738.90 1292
7739.73 1275
7740.56 1231
7741.39 1240
7742.22 1284
7743.05 1184
7743.88 1196
7744.71 1292
7745.54 1306
7746.37 1231
7747.20 1420
7748.03 1421
7748.87 1443
7749.70 1628
7750.53 1761
7751.36 1885
7752.19 1932
7753.02 1868
7753.85 1813
7754.68 1598
7755.51 1504
7756.34 1526
7757.18 1370
7758.01 1265
7758.84 1324
7759.67 1341
7760.50 1320
7761.33 1262
7762.16 1319
7763.00 1323
7763.83 1258
7764.66 1254
7765.49 1331
7766.32 1326
7767.16 1380
7767.99 1210
7768.82 1292
7769.65 1212
7770.48 1237
7771.31 1242
7772.15 1240
7772.98 1226
7773.81 1165
7774.64 1134
7775.48 1169
7776.31 1170
7777.14 1280
7777.97 1262
7778.81 1190
7779.64 1212
7780.47 1147
7781.30 1182
7782.14 1295
7782.97 1185
7783.80 1202
7784.63 1195
7785.47 1275
7786.30 1349
7787.13 1222
7787.97 1242
7788.80 1250
7789.63 1371
7790.46 1375
7791.30 1336
7792.13 1305
7792.96 1173
7793.80 1245
7794.63 1134
7795.46 1237
7796.30 1271
7797.13 1247
7797.96 1157
7798.80 1190
7799.63 1269
7800.46 1154
7801.30 1251
7802.13 1194
7802.97 1191
7803.80 1197
7804.63 1259
7805.47 1290
7806.30 1307
7807.13 1326
7807.97 1296
7808.80 1289
7809.64 1298
7810.47 1286
7811.31 1401
7812.14 1395
7812.97 1267
7813.81 1320
7814.64 1443
7815.48 1423
7816.31 1458
7817.15 1452
7817.98 1360
7818.82 1310
7819.65 1276
7820.48 1374
7821.32 1418
7822.15 1456
7822.99 1358
7823.82 1380
7824.66 1307
7825.49 1448
7826.33 1427
7827.16 1389
7828.00 1509
7828.83 1419
7829.67 1448
7830.50 1524
7831.34 1438
7832.17 1344
7833.01 1302
7833.85 1321
7834.68 1461
7835.52 1434
7836.35 1284
7837.19 1317
7838.02 1416
7838.86 1373
7839.69 1366
7840.53 1406
7841.37 1455
7842.20 1439
7843.04 1455
7843.87 1402
7844.71 1347
7845.55 1330
7846.38 1352
7847.22 1406
7848.05 1309
7848.89 1408
7849.73 1355
7850.56 1339
7851.40 1339
7852.24 1315
7853.07 1266
7853.91 1350
7854.74 1305
7855.58 1301
7856.42 1343
7857.25 1350
7858.09 1377
7858.93 1389
7859.76 1343
7860.60 1415
7861.44 1480
7862.28 1452
7863.11 1478
7863.95 1539
7864.79 1575
7865.62 1414
7866.46 1446
7867.30 1399
7868.14 1283
7868.97 1408
7869.81 1412
7870.65 1347
7871.48 1334
7872.32 1422
7873.16 1409
7874.00 1396
7874.83 1333
7875.67 1455
7876.51 1509
7877.35 1452
7878.19 1415
7879.02 1486
7879.86 1537
7880.70 1543
7881.54 1593
7882.37 1594
7883.21 1451
7884.05 1513
7884.89 1466
7885.73 1424
7886.57 1416
7887.40 1341
7888.24 1486
7889.08 1397
7889.92 1399
7890.76 1456
7891.60 1446
7892.43 1303
7893.27 1438
7894.11 1502
7894.95 1469
7895.79 1412
7896.63 1369
7897.47 1379
7898.30 1370
7899.14 1377
7899.98 1450
7900.82 1485
7901.66 1453
7902.50 1441
7903.34 1465
7904.18 1570
7905.02 1527
7905.86 1497
7906.70 1462
7907.54 1373
7908.37 1443
7909.21 1379
7910.05 1380
7910.89 1345
7911.73 1357
7912.57 1445
7913.41 1330
7914.25 1366
7915.09 1395
7915.93 1372
7916.77 1490
7917.61 1538
7918.45 1621
7919.29 1716
7920.13 1761
7920.97 1836
7921.81 1827
7922.65 1708
7923.49 1696
7924.33 1690
7925.17 1662
7926.01 1570
7926.85 1321
7927.69 1383
7928.53 1363
7929.37 1328
7930.21 1298
7931.05 1306
7931.90 1208
7932.74 1228
7933.58 1237
7934.42 1211
7935.26 1221
7936.10 1294
7936.94 1301
7937.78 1262
7938.62 1326
7939.46 1267
7940.30 1247
7941.14 1232
7941.99 1324
7942.83 1195
7943.67 1205
7944.51 1327
7945.35 1423
7946.19 1401
7947.03 1352
7947.88 1343
7948.72 1281
7949.56 1313
7950.40 1253
7951.24 1298
7952.08 1267
7952.93 1278
7953.77 1392
7954.61 1299
7955.45 1286
7956.29 1316
7957.13 1372
7957.98 1506
7958.82 1324
7959.66 1305
7960.50 1287
7961.35 1347
7962.19 1253
7963.03 1247
7963.87 1303
7964.71 1328
7965.56 1224
7966.40 1272
7967.24 1281
7968.08 1301
7968.93 1252
7969.77 1293
7970.61 1328
7971.45 1328
7972.30 1378
7973.14 1272
7973.98 1182
7974.83 1250
7975.67 1225
7976.51 1270
7977.36 1315
7978.20 1306
7979.04 1236
7979.88 1109
7980.73 1252
7981.57 1237
7982.41 1223
7983.26 1231
7984.10 1250
7984.94 1274
7985.79 1233
7986.63 1277
7987.47 1220
7988.32 1219
7989.16 1262
7990.01 1188
7990.85 1174
7991.69 1108
7992.54 1197
7993.38 1173
7994.23 1239
7995.07 1177
7995.91 1159
7996.76 1198
7997.60 1160
7998.45 1201
7999.29 1129
8000.13 1168
8000.98 1146
8001.82 1104
8002.67 1155
8003.51 1242
8004.36 1103
8005.20 1091
8006.04 1138
8006.89 1051
8007.73 1011
8008.58 1103
8009.42 1116
8010.27 1045
8011.11 1134
8011.96 1117
8012.80 1096
8013.65 1096
8014.49 1141
8015.34 1106
8016.18 1032
8017.03 1032
8017.87 1093
8018.72 1070
8019.56 1012
8020.41 1021
8021.25 1021
8022.10 1051
8022.95 1167
8023.79 1152
8024.64 1127
8025.48 1119
8026.33 1078
8027.17 1066
8028.02 998
8028.86 1055
8029.71 1085
8030.56 1060
8031.40 1113
8032.25 1040
8033.09 1101
8033.94 1109
8034.79 1043
8035.63 1060
8036.48 1019
8037.32 1029
8038.17 1107
8039.02 1005
8039.86 1121
8040.71 1109
8041.56 1022
8042.40 993
8043.25 1074
8044.10 1020
8044.94 998
8045.79 1035
8046.64 1119
8047.48 1024
8048.33 1060
8049.18 1032
8050.02 1084
8050.87 1029
8051.72 1058
8052.56 1048
8053.41 1101
8054.26 1000
8055.11 1081
8055.95 1020
8056.80 1079
8057.65 976
8058.49 1003
8059.34 1000
8060.19 974
8061.04 1057
8061.88 996
8062.73 962
8063.58 1039
8064.43 1069
8065.27 1099
8066.12 1017
8066.97 1012
8067.82 1102
8068.67 1104
8069.51 1027
8070.36 1049
8071.21 1107
8072.06 1071
8072.91 1057
8073.75 1025
8074.60 1060
8075.45 1049
8076.30 1006
8077.15 991
8078.00 949
8078.84 1012
8079.69 1031
8080.54 1035
8081.39 941
8082.24 1000
8083.09 1030
8083.94 1026
8084.78 993
8085.63 939
8086.48 959
8087.33 1046
8088.18 1016
8089.03 998
8089.88 902
8090.73 931
8091.58 1000
8092.42 1033
8093.27 1038
8094.12 1013
8094.97 1084
8095.82 1082
8096.67 1003
8097.52 1021
8098.37 899
8099.22 944
8100.07 1020
8100.92 1032
8101.77 1033
8102.62 1031
8103.47 980
8104.32 975
8105.17 966
8106.02 955
8106.87 1041
8107.72 1112
8108.57 1098
8109.42 1026
8110.27 1019
8111.12 976
8111.97 1017
8112.82 992
8113.67 952
8114.52 972
8115.37 971
8116.22 998
8117.07 1025
8117.92 990
8118.77 999
8119.62 1040
8120.47 1120
8121.32 1016
8122.17 1026
8123.02 999
8123.87 1053
8124.72 1055
8125.57 1075
8126.43 1107
8127.28 1099
8128.13 1113
8128.98 1020
8129.83 1084
8130.68 1038
8131.53 1059
8132.38 991
8133.23 1054
8134.09 1088
8134.94 966
8135.79 1000
8136.64 1047
8137.49 1169
8138.34 1054
8139.19 1161
8140.05 1047
8140.90 1048
8141.75 1035
8142.60 1111
8143.45 1084
8144.30 1170
8145.16 1192
8146.01 1104
8146.86 1175
8147.71 1125
8148.56 1117
8149.42 1151
8150.27 1202
8151.12 1113
8151.97 1060
8152.83 1074
8153.68 1006
8154.53 980
8155.38 1029
8156.24 1098
8157.09 1213
8157.94 1256
8158.79 1191
8159.65 1194
8160.50 1245
8161.35 1143
8162.20 1090
8163.06 1106
8163.91 1058
8164.76 1149
8165.62 1115
8166.47 1103
8167.32 1095
8168.17 1049
8169.03 1057
8169.88 1085
8170.73 1106
8171.59 1086
8172.44 1113
8173.29 1138
8174.15 1162
8175.00 1140
8175.85 1109
8176.71 1085
8177.56 1135
8178.42 1093
8179.27 994
8180.12 1018
8180.98 964
8181.83 1016
8182.68 1020
8183.54 1037
8184.39 1069
8185.25 987
8186.10 984
8186.95 941
8187.81 963
8188.66 997
8189.52 1071
8190.37 1065
8191.22 1000
8192.08 860
8192.93 855
8193.79 1016
8194.64 974
8195.50 1058
8196.35 923
8197.21 859
8198.06 950
8198.92 916
8199.77 940
8200.63 988
8201.48 998
8202.33 975
8203.19 996
8204.04 1009
8204.90 968
8205.75 1000
8206.61 990
8207.47 977
8208.32 988
8209.18 1022
8210.03 1081
8210.89 1037
8211.74 1050
8212.60 1101
8213.45 1053
8214.31 982
8215.16 991
8216.02 1077
8216.87 1079
8217.73 1029
8218.59 1039
8219.44 1022
8220.30 1027
8221.15 1001
8222.01 1068
8222.87 1100
8223.72 1087
8224.58 1031
8225.43 1049
8226.29 1138
8227.15 1237
8228.00 1096
8228.86 986
8229.71 981
8230.57 1100
8231.43 1059
8232.28 1014
8233.14 990
8234.00 1008
8234.85 999
8235.71 978
8236.57 1058
8237.42 992
8238.28 958
8239.14 998
8239.99 1024
8240.85 998
8241.71 979
8242.56 1089
8243.42 1011
8244.28 1022
8245.14 1028
8245.99 1012
8246.85 1029
8247.71 1026
8248.56 946
8249.42 1077
8250.28 1003
8251.14 957
8251.99 961
8252.85 983
8253.71 1059
8254.57 966
8255.42 998
8256.28 1045
8257.14 1050
8258.00 958
8258.86 916
8259.71 983
8260.57 1045
8261.43 1000
8262.29 937
8263.15 1068
8264.00 1019
8264.86 928
8265.72 999
8266.58 1024
8267.44 1069
8268.29 957
8269.15 973
8270.01 963
8270.87 930
8271.73 909
8272.59 996
8273.45 1053
8274.30 1017
8275.16 932
8276.02 936
8276.88 958
8277.74 957
8278.60 940
8279.46 938
8280.32 999
8281.18 1065
8282.03 1062
8282.89 1114
8283.75 1009
8284.61 1027
8285.47 988
8286.33 1111
8287.19 1060
8288.05 1024
8288.91 1076
8289.77 1068
8290.63 1111
8291.49 1039
8292.35 1083
8293.21 1009
8294.07 1072
8294.93 1016
8295.78 1121
8296.64 1171
8297.50 1038
8298.36 1065
8299.22 1056
8300.08 1064
8300.94 1040
8301.80 1131
8302.66 1073
8303.52 1062
8304.38 1068
8305.25 1156
8306.11 1116
8306.97 1162
8307.83 1128
8308.69 1053
8309.55 1071
8310.41 1096
8311.27 1106
8312.13 1038
8312.99 1057
8313.85 1078
8314.71 1128
8315.57 1107
8316.43 1006
8317.29 1087
8318.15 1113
8319.02 1170
8319.88 1047
8320.74 1062
8321.60 1033
8322.46 1044
8323.32 1119
8324.18 1102
8325.04 1033
8325.90 1009
8326.77 981
8327.63 1029
8328.49 943
8329.35 979
8330.21 1019
8331.07 1014
8331.93 1088
8332.80 1103
8333.66 1051
8334.52 1043
8335.38 995
8336.24 968
8337.11 1089
8337.97 1106
8338.83 1118
8339.69 1082
8340.55 1086
8341.42 1103
8342.28 1074
8343.14 1040
8344.00 1101
8344.86 1125
8345.73 1183
8346.59 1059
8347.45 1135
8348.31 1159
8349.18 1201
8350.04 1147
8350.90 1159
8351.76 1156
8352.63 1201
8353.49 1093
8354.35 1130
8355.22 1116
8356.08 1103
8356.94 1130
8357.80 1200
8358.67 1200
8359.53 1143
8360.39 1150
8361.26 1109
8362.12 1172
8362.98 1150
8363.85 1184
8364.71 1192
8365.57 1139
8366.44 1184
8367.30 1231
8368.16 1344
8369.03 1238
8369.89 1235
8370.75 1273
8371.62 1322
8372.48 1281
8373.35 1234
8374.21 1196
8375.07 1218
8375.94 1265
8376.80 1231
8377.67 1240
8378.53 1327
8379.39 1269
8380.26 1303
8381.12 1316
8381.99 1310
8382.85 1302
8383.71 1343
8384.58 1365
8385.44 1255
8386.31 1272
8387.17 1356
8388.04 1339
8388.90 1359
8389.77 1345
8390.63 1372
8391.50 1344
8392.36 1305
8393.22 1316
8394.09 1340
8394.95 1422
8395.82 1375
8396.68 1407
8397.55 1383
8398.41 1452
8399.28 1392
8400.14 1389
8401.01 1470
8401.88 1436
8402.74 1512
8403.61 1486
8404.47 1446
8405.34 1454
8406.20 1520
8407.07 1471
8407.93 1542
8408.80 1525
8409.66 1473
8410.53 1558
8411.40 1576
8412.26 1613
8413.13 1554
8413.99 1596
8414.86 1635
8415.73 1601
8416.59 1661
8417.46 1726
8418.32 1704
8419.19 1651
8420.06 1719
8420.92 1621
8421.79 1647
8422.65 1736
8423.52 1714
8424.39 1705
8425.25 1700
8426.12 1807
8426.99 1875
8427.85 1954
8428.72 1970
8429.59 1894
8430.45 1866
8431.32 1927
8432.19 1998
8433.05 2033
8433.92 1979
8434.79 2033
8435.65 2100
8436.52 2038
8437.39 2038
8438.26 2025
8439.12 2011
8439.99 2139
8440.86 2107
8441.73 2280
8442.59 2318
8443.46 2416
8444.33 2400
8445.19 2604
8446.06 2701
8446.93 2667
8447.80 2599
8448.67 2516
8449.53 2388
8450.40 2390
8451.27 2456
8452.14 2516
8453.00 2560
8453.87 2567
8454.74 2655
8455.61 3032
8456.48 3655
8457.34 4367
8458.21 5212
8459.08 6222
8459.95 7054
8460.82 7140
8461.69 7127
8462.55 6787
8463.42 5953
8464.29 4944
8465.16 4511
8466.03 3865
8466.90 3313
8467.77 2877
8468.63 2551
8469.50 2311
8470.37 2096
8471.24 2110
8472.11 1976
8472.98 1963
8473.85 1970
8474.72 1867
8475.58 1947
8476.45 1950
8477.32 1928
8478.19 1842
8479.06 1911
8479.93 1984
8480.80 1875
8481.67 1804
8482.54 1796
8483.41 1786
8484.28 1664
8485.15 1748
8486.02 1823
8486.89 1831
8487.76 1870
8488.63 1879
8489.50 2129
8490.37 2021
8491.24 1957
8492.11 1878
8492.98 1820
8493.85 1907
8494.72 2042
8495.59 2137
8496.46 2312
8497.33 2477
8498.20 2502
8499.07 2510
8499.94 2483
8500.81 2357
8501.68 2196
8502.55 2139
8503.42 2034
8504.29 1775
8505.16 1839
8506.03 1917
8506.90 1856
8507.77 1749
8508.64 1715
8509.51 1652
8510.38 1765
8511.25 1780
8512.13 1813
8513.00 1698
8513.87 1703
8514.74 1742
8515.61 1844
8516.48 1785
8517.35 1881
8518.22 1932
8519.09 1871
8519.97 1902
8520.84 1846
8521.71 1977
8522.58 1856
8523.45 1898
8524.32 1794
8525.19 1852
8526.07 1942
8526.94 1817
8527.81 1881
8528.68 1925
8529.55 1907
8530.43 1881
8531.30 1942
8532.17 1939
8533.04 2011
8533.91 2067
8534.79 2124
8535.66 2047
8536.53 2057
8537.40 2035
8538.27 1972
8539.15 1885
8540.02 1893
8540.89 1921
8541.76 1956
8542.64 1882
8543.51 1816
8544.38 1846
8545.25 1793
8546.13 1687
8547.00 1766
8547.87 1732
8548.74 1656
8549.62 1629
8550.49 1633
8551.36 1619
8552.24 1560
8553.11 1592
8553.98 1535
8554.86 1645
8555.73 1691
8556.60 1729
8557.48 1737
8558.35 1636
8559.22 1712
8560.10 1657
8560.97 1733
8561.84 1653
8562.72 1574
8563.59 1567
8564.46 1548
8565.34 1522
8566.21 1484
8567.08 1376
8567.96 1375
8568.83 1348
8569.71 1434
8570.58 1531
8571.45 1576
8572.33 1493
8573.20 1504
8574.08 1452
8574.95 1448
8575.82 1467
8576.70 1405
8577.57 1449
8578.45 1441
8579.32 1417
8580.20 1434
8581.07 1337
8581.94 1329
8582.82 1291
8583.69 1296
8584.57 1267
8585.44 1333
8586.32 1420
8587.19 1399
8588.07 1337
8588.94 1330
8589.82 1298
8590.69 1313
8591.57 1340
8592.44 1401
8593.32 1407
8594.19 1257
8595.07 1172
8595.94 1274
8596.82 1326
8597.69 1367
8598.57 1290
8599.44 1353
8600.32 1297
8601.19 1299
8602.07 1325
8602.95 1352
8603.82 1345
8604.70 1436
8605.57 1287
8606.45 1387
8607.32 1393
8608.20 1409
8609.08 1324
8609.95 1326
8610.83 1430
8611.70 1420
8612.58 1387
8613.46 1367
8614.33 1399
8615.21 1377
8616.08 1370
8616.96 1386
8617.84 1405
8618.71 1299
8619.59 1374
8620.47 1403
8621.34 1317
8622.22 1324
8623.10 1373
8623.97 1366
8624.85 1358
8625.73 1374
8626.60 1296
8627.48 1321
8628.36 1316
8629.23 1351
8630.11 1334
8630.99 1359
8631.87 1359
8632.74 1468
8633.62 1543
8634.50 1493
8635.37 1439
8636.25 1350
8637.13 1401
8638.01 1460
8638.88 1418
8639.76 1405
8640.64 1341
8641.52 1328
8642.39 1373
8643.27 1433
8644.15 1426
8645.03 1475
8645.90 1424
8646.78 1437
8647.66 1469
8648.54 1512
8649.42 1606
8650.29 1525
8651.17 1559
8652.05 1565
8652.93 1473
8653.81 1604
8654.68 1563
8655.56 1527
8656.44 1487
8657.32 1474
8658.20 1604
8659.08 1559
8659.95 1498
8660.83 1458
8661.71 1422
8662.59 1440
8663.47 1472
8664.35 1552
8665.23 1519
8666.10 1437
8666.98 1556
8667.86 1533
8668.74 1465
8669.62 1490
8670.50 1593
8671.38 1650
8672.26 1725
8673.14 1670
8674.02 1749
8674.90 1755
8675.77 1849
8676.65 1884
8677.53 1985
8678.41 2073
8679.29 1993
8680.17 1937
8681.05 1926
8681.93 1757
8682.81 1811
8683.69 1916
8684.57 1689
8685.45 1795
8686.33 1831
8687.21 1738
8688.09 1747
8688.97 1712
8689.85 1738
8690.73 1986
8691.61 1926
8692.49 2046
8693.37 2393
8694.25 2673
8695.13 2810
8696.01 3123
8696.89 3236
8697.77 3097
8698.65 3091
8699.53 2824
8700.41 2591
8701.29 2376
8702.17 2201
8703.05 1951
8703.94 1775
8704.82 1669
8705.70 1575
8706.58 1498
8707.46 1473
8708.34 1588
8709.22 1497
8710.10 1529
8710.98 1553
8711.86 1525
8712.75 1502
8713.63 1425
8714.51 1331
8715.39 1399
8716.27 1340
8717.15 1468
8718.03 1462
8718.91 1394
8719.80 1456
8720.68 1404
8721.56 1428
8722.44 1498
8723.32 1555
8724.20 1517
8725.09 1461
8725.97 1525
8726.85 1541
8727.73 1450
8728.61 1399
8729.50 1484
8730.38 1452
8731.26 1474
8732.14 1444
8733.02 1530
8733.91 1480
8734.79 1511
8735.67 1518
8736.55 1589
8737.44 1491
8738.32 1451
8739.20 1364
8740.08 1397
8740.97 1395
8741.85 1458
8742.73 1439
8743.61 1451
8744.50 1408
8745.38 1401
8746.26 1464
8747.15 1427
8748.03 1422
8748.91 1456
8749.79 1405
8750.68 1409
8751.56 1456
8752.44 1470
8753.33 1521
8754.21 1566
8755.09 1442
8755.98 1521
8756.86 1558
8757.74 1682
8758.63 1581
8759.51 1683
8760.39 1599
8761.28 1604
8762.16 1628
8763.05 1669
8763.93 1678
8764.81 1640
8765.70 1544
8766.58 1667
8767.46 1517
8768.35 1598
8769.23 1603
8770.12 1528
8771.00 1672
8771.89 1637
8772.77 1631
8773.65 1537
8774.54 1603
8775.42 1559
8776.31 1651
8777.19 1624
8778.08 1668
8778.96 1741
8779.84 1814
8780.73 1653
8781.61 1674
8782.50 1736
8783.38 1632
8784.27 1705
8785.15 1738
8786.04 1698
8786.92 1583
8787.81 1685
8788.69 1685
8789.58 1656
8790.46 1643
8791.35 1631
8792.23 1887
8793.12 1838
8794.00 1934
8794.89 1894
8795.77 2043
8796.66 1961
8797.55 2058
8798.43 1968
8799.32 1997
8800.20 1898
8801.09 1813
8801.97 1827
8802.86 1754
8803.74 1621
8804.63 1561
8805.52 1568
8806.40 1605
8807.29 1564
8808.17 1695
8809.06 1757
8809.95 1760
8810.83 1888
8811.72 1913
8812.60 1808
8813.49 1799
8814.38 1903
8815.26 1767
8816.15 1625
8817.04 1701
8817.92 1690
8818.81 1576
8819.70 1504
8820.58 1434
8821.47 1526
8822.36 1582
8823.24 1542
8824.13 1519
8825.02 1562
8825.90 1493
8826.79 1554
8827.68 1610
8828.56 1600
8829.45 1591
8830.34 1600
8831.23 1551
8832.11 1423
8833.00 1445
8833.89 1404
8834.77 1494
8835.66 1389
8836.55 1338
8837.44 1416
8838.32 1433
8839.21 1463
8840.10 1444
8840.99 1394
8841.88 1399
8842.76 1391
8843.65 1398
8844.54 1360
8845.43 1348
8846.31 1355
8847.20 1413
8848.09 1417
8848.98 1399
8849.87 1376
8850.75 1350
8851.64 1389
8852.53 1379
8853.42 1204
8854.31 1278
8855.20 1281
8856.08 1240
8856.97 1256
8857.86 1287
8858.75 1341
8859.64 1258
8860.53 1238
8861.42 1234
8862.30 1218
8863.19 1196
8864.08 1178
8864.97 1204
8865.86 1239
8866.75 1295
8867.64 1255
8868.53 1222
8869.42 1149
8870.30 1286
8871.19 1229
8872.08 1216
8872.97 1162
8873.86 1141
8874.75 1120
8875.64 1217
8876.53 1208
8877.42 1173
8878.31 1190
8879.20 1080
8880.09 1150
8880.98 1130
8881.87 1125
8882.76 1142
8883.65 1104
8884.54 1035
8885.43 1077
8886.32 1146
8887.21 1154
8888.10 1072
8888.99 1082
8889.88 1058
8890.77 1099
8891.66 1094
8892.55 1141
8893.44 1024
8894.33 1072
8895.22 1096
8896.11 1035
8897.00 988
8897.89 1041
8898.78 1144
8899.67 1043
8900.56 1074
8901.45 1063
8902.34 1061
8903.23 1060
8904.12 1069
8905.02 1068
8905.91 982
8906.80 1000
8907.69 985
8908.58 1009
8909.47 950
8910.36 943
8911.25 1044
8912.14 938
8913.04 918
8913.93 1000
8914.82 906
8915.71 918
8916.60 941
8917.49 1002
8918.38 979
8919.28 975
8920.17 1050
8921.06 948
8921.95 917
8922.84 901
8923.73 917
8924.63 968
8925.52 952
8926.41 1021
8927.30 1008
8928.19 1007
8929.09 894
8929.98 835
8930.87 941
8931.76 896
8932.65 884
8933.55 822
8934.44 862
8935.33 929
8936.22 902
8937.12 928
8938.01 928
8938.90 900
8939.79 889
8940.69 917
8941.58 880
8942.47 918
8943.37 940
8944.26 883
8945.15 944
8946.04 961
8946.94 1003
8947.83 932
8948.72 835
8949.62 855
8950.51 854
8951.40 883
8952.30 860
8953.19 864
8954.08 871
8954.98 784
8955.87 781
8956.76 867
8957.66 815
8958.55 789
8959.44 825
8960.34 868
8961.23 872
8962.12 858
8963.02 858
8963.91 895
8964.81 874
8965.70 781
8966.59 782
8967.49 814
8968.38 870
8969.28 889
8970.17 816
8971.06 832
8971.96 758
8972.85 852
8973.75 822
8974.64 845
8975.54 799
8976.43 789
8977.32 786
8978.22 838
8979.11 781
8980.01 824
8980.90 741
8981.80 715
8982.69 777
8983.59 790
8984.48 748
8985.38 762
8986.27 776
8987.17 801
8988.06 804
8988.96 758
8989.85 736
8990.75 711
8991.64 805
8992.54 760
8993.43 758
8994.33 681
8995.22 752
8996.12 790
8997.01 791
8997.91 752
8998.81 787
8999.70 783
9000.60 723
9001.49 777
9002.39 717
9003.28 701
9004.18 757
9005.08 770
9005.97 677
9006.87 669
9007.76 720
9008.66 743
9009.56 705
9010.45 706
9011.35 674
9012.24 738
9013.14 728
9014.04 716
9014.93 701
9015.83 736
9016.73 738
9017.62 761
9018.52 732
9019.42 750
9020.31 796
9021.21 806
9022.11 773
9023.00 766
9023.90 689
9024.80 701
9025.69 715
9026.59 725
9027.49 667
9028.38 711
9029.28 736
9030.18 744
9031.08 705
9031.97 634
9032.87 687
9033.77 702
9034.66 809
9035.56 771
9036.46 733
9037.36 713
9038.25 704
9039.15 731
9040.05 727
9040.95 687
9041.85 710
9042.74 673
9043.64 719
9044.54 755
9045.44 710
9046.33 720
9047.23 644
9048.13 645
9049.03 680
9049.93 722
9050.82 683
9051.72 694
9052.62 655
9053.52 751
9054.42 764
9055.32 719
9056.21 792
9057.11 742
9058.01 771
9058.91 663
9059.81 717
9060.71 651
9061.61 720
9062.50 698
9063.40 707
9064.30 775
9065.20 765
9066.10 727
9067.00 649
9067.90 673
9068.80 698
9069.70 665
9070.60 681
9071.49 713
9072.39 729
9073.29 681
9074.19 669
9075.09 670
9075.99 736
9076.89 782
9077.79 716
9078.69 724
9079.59 680
9080.49 629
9081.39 733
9082.29 746
9083.19 691
9084.09 730
9084.99 714
9085.89 730
9086.79 716
9087.69 704
9088.59 796
9089.49 697
9090.39 658
9091.29 743
9092.19 771
9093.09 694
9093.99 749
9094.89 674
9095.79 689
9096.69 789
9097.59 807
9098.49 779
9099.39 770
9100.29 748
9101.19 722
9102.09 721
9102.99 689
9103.90 744
9104.80 684
9105.70 672
9106.60 670
9107.50 674
9108.40 687
9109.30 661
9110.20 658
9111.10 710
9112.00 672
9112.91 626
9113.81 697
9114.71 720
9115.61 682
9116.51 675
9117.41 664
9118.31 681
9119.22 741
9120.12 762
9121.02 679
9121.92 748
9122.82 700
9123.72 689
9124.63 731
9125.53 747
9126.43 713
9127.33 680
9128.23 736
9129.14 693
9130.04 716
9130.94 676
9131.84 659
9132.74 712
9133.65 682
9134.55 628
9135.45 638
9136.35 723
9137.26 720
9138.16 664
9139.06 652
9139.96 633
9140.87 677
9141.77 663
9142.67 691
9143.57 681
9144.48 672
9145.38 703
9146.28 664
9147.19 692
9148.09 708
9148.99 618
9149.90 663
9150.80 650
9151.70 697
9152.60 681
9153.51 665
9154.41 644
9155.31 686
9156.22 725
9157.12 737
9158.02 692
9158.93 649
9159.83 672
9160.74 675
9161.64 663
9162.54 650
9163.45 674
9164.35 647
9165.25 681
9166.16 654
9167.06 654
9167.97 657
9168.87 638
9169.77 608
9170.68 624
9171.58 624
9172.49 696
9173.39 650
9174.30 639
9175.20 683
9176.10 667
9177.01 612
9177.91 636
9178.82 622
9179.72 595
9180.63 651
9181.53 645
9182.44 694
9183.34 678
9184.25 639
9185.15 649
9186.05 632
9186.96 694
9187.86 662
9188.77 622
9189.67 626
9190.58 695
9191.48 651
9192.39 627
9193.30 666
9194.20 697
9195.11 721
9196.01 732
9196.92 719
9197.82 712
9198.73 649
9199.63 629
9200.54 645
9201.44 642
9202.35 655
9203.26 680
9204.16 712
9205.07 701
9205.97 667
9206.88 695
9207.78 759
9208.69 692
9209.60 683
9210.50 697
9211.41 737
9212.32 671
9213.22 654
9214.13 640
9215.03 662
9215.94 636
9216.85 659
9217.75 705
9218.66 744
9219.57 683
9220.47 696
9221.38 761
9222.29 780
9223.19 745
9224.10 708
9225.01 706
9225.91 670
9226.82 703
9227.73 676
9228.63 744
9229.54 748
9230.45 657
9231.36 606
9232.26 639
9233.17 705
9234.08 668
9234.98 623
9235.89 647
9236.80 682
9237.71 701
9238.61 645
9239.52 618
9240.43 690
9241.34 672
9242.24 682
9243.15 701
9244.06 658
9244.97 638
9245.87 645
9246.78 662
9247.69 650
9248.60 692
9249.51 732
9250.41 692
9251.32 638
9252.23 639
9253.14 701
9254.05 652
9254.96 647
9255.86 655
9256.77 654
9257.68 657
9258.59 657
9259.50 657
9260.41 714
9261.31 723
9262.22 677
9263.13 750
9264.04 611
9264.95 646
9265.86 632
9266.77 630
9267.68 670
9268.58 678
9269.49 700
9270.40 585
9271.31 607
9272.22 659
9273.13 658
9274.04 669
9274.95 628
9275.86 593
9276.77 646
9277.68 681
9278.59 659
9279.50 740
9280.40 676
9281.31 723
9282.22 730
9283.13 620
9284.04 629
9284.95 645
9285.86 648
9286.77 641
9287.68 691
9288.59 685
9289.50 747
9290.41 744
9291.32 648
9292.23 681
9293.14 651
9294.05 648
9294.96 689
9295.87 690
9296.78 662
9297.69 655
9298.60 702
9299.52 706
9300.43 734
9301.34 690
9302.25 740
9303.16 693
9304.07 779
9304.98 676
9305.89 705
9306.80 746
9307.71 758
9308.62 725
9309.53 814
9310.44 790
9311.36 783
9312.27 761
9313.18 799
9314.09 813
9315.00 813
9315.91 791
9316.82 796
9317.73 839
9318.64 820
9319.56 751
9320.47 762
9321.38 731
9322.29 702
9323.20 720
9324.11 678
9325.03 721
9325.94 760
9326.85 683
9327.76 697
9328.67 722
9329.59 768
9330.50 729
9331.41 712
9332.32 716
9333.23 682
9334.15 674
9335.06 731
9335.97 750
9336.88 669
9337.79 682
9338.71 683
9339.62 718
9340.53 709
9341.44 733
9342.36 785
9343.27 842
9344.18 823
9345.09 723
9346.01 729
9346.92 770
9347.83 715
9348.75 789
9349.66 707
9350.57 687
9351.48 726
9352.40 708
9353.31 703
9354.22 713
9355.14 757
9356.05 743
9356.96 758
9357.88 751
9358.79 720
9359.70 672
9360.62 707
9361.53 752
9362.44 722
9363.36 817
9364.27 769
9365.19 735
9366.10 697
9367.01 627
9367.93 645
9368.84 732
9369.75 747
9370.67 706
9371.58 738
9372.50 740
9373.41 755
9374.32 734
9375.24 753
9376.15 766
9377.07 723
9377.98 788
9378.90 750
9379.81 796
9380.72 768
9381.64 704
9382.55 681
9383.47 759
9384.38 672
9385.30 774
9386.21 721
9387.13 693
9388.04 717
9388.96 822
9389.87 727
9390.79 728
9391.70 753
9392.62 818
9393.53 803
9394.45 835
9395.36 806
9396.28 808
9397.19 831
9398.11 847
9399.02 756
9399.94 821
9400.85 797
9401.77 722
9402.68 784
9403.60 750
9404.52 814
9405.43 786
9406.35 810
9407.26 844
9408.18 818
9409.09 806
9410.01 758
9410.93 791
9411.84 781
9412.76 740
9413.67 784
9414.59 814
9415.51 753
9416.42 702
9417.34 743
9418.26 752
9419.17 814
9420.09 792
9421.00 821
9421.92 791
9422.84 772
9423.75 797
9424.67 820
9425.59 759
9426.50 779
9427.42 781
9428.34 795
9429.25 766
9430.17 776
9431.09 799
9432.00 818
9432.92 801
9433.84 808
9434.76 757
9435.67 755
9436.59 816
9437.51 785
9438.42 732
9439.34 777
9440.26 807
9441.18 874
9442.09 820
9443.01 797
9443.93 738
9444.85 784
9445.76 798
9446.68 766
9447.60 807
9448.52 875
9449.43 799
9450.35 792
9451.27 784
9452.19 786
9453.11 874
9454.02 893
9454.94 863
9455.86 974
9456.78 950
9457.70 1051
9458.62 970
9459.53 920
9460.45 977
9461.37 907
9462.29 854
9463.21 817
9464.13 831
9465.04 791
9465.96 812
9466.88 787
9467.80 732
9468.72 777
9469.64 788
9470.56 844
9471.48 846
9472.39 883
9473.31 850
9474.23 758
9475.15 778
9476.07 859
9476.99 848
9477.91 801
9478.83 721
9479.75 756
9480.67 837
9481.59 854
9482.51 828
9483.42 873
9484.34 845
9485.26 855
9486.18 898
9487.10 875
9488.02 856
9488.94 863
9489.86 845
9490.78 845
9491.70 889
9492.62 792
9493.54 838
9494.46 784
9495.38 766
9496.30 759
9497.22 791
9498.14 824
9499.06 803
9499.98 784
9500.90 821
9501.82 827
9502.74 783
9503.66 830
9504.58 821
9505.50 871
9506.43 788
9507.35 779
9508.27 787
9509.19 903
9510.11 781
9511.03 741
9511.95 826
9512.87 856
9513.79 831
9514.71 865
9515.63 796
9516.55 883
9517.48 898
9518.40 961
9519.32 838
9520.24 815
9521.16 841
9522.08 859
9523.00 863
9523.92 886
9524.85 875
9525.77 872
9526.69 841
9527.61 828
9528.53 836
9529.45 899
9530.38 917
9531.30 982
9532.22 1006
9533.14 973
9534.06 1018
9534.98 1034
9535.91 1006
9536.83 1042
9537.75 1133
9538.67 1158
9539.60 1081
9540.52 1045
9541.44 1042
9542.36 1015
9543.28 940
9544.21 938
9545.13 943
9546.05 883
9546.97 990
9547.90 996
9548.82 858
9549.74 839
9550.66 849
9551.59 828
9552.51 840
9553.43 946
9554.36 892
9555.28 968
9556.20 848
9557.13 811
9558.05 826
9558.97 810
9559.89 906
9560.82 922
9561.74 935
9562.66 875
9563.59 879
9564.51 896
9565.43 943
9566.36 958
9567.28 925
9568.20 906
9569.13 860
9570.05 914
9570.98 889
9571.90 956
9572.82 910
9573.75 842
9574.67 829
9575.60 874
9576.52 874
9577.44 921
9578.37 875
9579.29 796
9580.22 881
9581.14 862
9582.06 866
9582.99 757
9583.91 804
9584.84 837
9585.76 786
9586.69 859
9587.61 878
9588.53 829
9589.46 785
9590.38 833
9591.31 894
9592.23 865
9593.16 841
9594.08 805
9595.01 841
9595.93 817
9596.86 927
9597.78 868
9598.71 929
9599.63 941
9600.56 910
9601.48 920
9602.41 875
9603.33 855
9604.26 886
9605.18 939
9606.11 866
9607.03 935
9607.96 890
9608.89 932
9609.81 925
9610.74 917
9611.66 919
9612.59 918
9613.51 899
9614.44 890
9615.37 897
9616.29 922
9617.22 911
9618.14 962
9619.07 959
9620.00 979
9620.92 929
9621.85 943
9622.77 871
9623.70 885
9624.63 894
9625.55 923
9626.48 959
9627.41 994
9628.33 931
9629.26 945
9630.19 1012
9631.11 955
9632.04 940
9632.97 1002
9633.89 1014
9634.82 1010
9635.75 1019
9636.67 1013
9637.60 1010
9638.53 1033
9639.45 1101
9640.38 1015
9641.31 1030
9642.23 1070
9643.16 1122
9644.09 1055
9645.02 1077
9645.94 1142
9646.87 1115
9647.80 1109
9648.73 1184
9649.65 1117
9650.58 1164
9651.51 1219
9652.44 1209
9653.36 1290
9654.29 1256
9655.22 1264
9656.15 1353
9657.08 1307
9658.00 1223
9658.93 1152
9659.86 1109
9660.79 1136
9661.72 1104
9662.64 1068
9663.57 1044
9664.50 1023
9665.43 1064
9666.36 1081
9667.28 1105
9668.21 1112
9669.14 1047
9670.07 1006
9671.00 1091
9671.93 1084
9672.86 1131
9673.78 1103
9674.71 1187
9675.64 1162
9676.57 1103
9677.50 1140
9678.43 1077
9679.36 1124
9680.29 1126
9681.21 1161
9682.14 1126
9683.07 1159
9684.00 1179
9684.93 1151
9685.86 1193
9686.79 1174
9687.72 1127
9688.65 1220
9689.58 1180
9690.51 1208
9691.44 1228
9692.37 1118
9693.30 1177
9694.23 1214
9695.16 1211
9696.09 1170
9697.02 1233
9697.94 1151
9698.87 1123
9699.80 1112
9700.73 1052
9701.66 1191
9702.59 1162
9703.52 1183
9704.45 1286
9705.39 1308
9706.32 1245
9707.25 1270
9708.18 1204
9709.11 1169
9710.04 1176
9710.97 1070
9711.90 1125
9712.83 1131
9713.76 1108
9714.69 1117
9715.62 1145
9716.55 1109
9717.48 1128
9718.41 1142
9719.34 1118
9720.27 1146
9721.21 1073
9722.14 1072
9723.07 1037
9724.00 1066
9724.93 1088
9725.86 1035
9726.79 1107
9727.72 1067
9728.65 945
9729.59 932
9730.52 994
9731.45 993
9732.38 1110
9733.31 1061
9734.24 1036
9735.17 1038
9736.11 973
9737.04 974
9737.97 1028
9738.90 1020
9739.83 978
9740.77 966
9741.70 1003
9742.63 1000
9743.56 949
9744.49 932
9745.43 944
9746.36 1033
9747.29 946
9748.22 994
9749.15 1040
9750.09 1016
9751.02 944
9751.95 955
9752.88 949
9753.82 983
9754.75 923
9755.68 954
9756.61 926
9757.55 961
9758.48 949
9759.41 891
9760.35 994
9761.28 1014
9762.21 1044
9763.14 1015
9764.08 979
9765.01 957
9765.94 903
9766.88 912
9767.81 958
9768.74 1020
9769.68 1026
9770.61 992
9771.54 956
9772.48 932
9773.41 950
9774.34 1024
9775.28 993
9776.21 969
9777.14 953
9778.08 974
9779.01 939
9779.94 996
9780.88 997
9781.81 970
9782.75 1045
9783.68 1018
9784.61 988
9785.55 1063
9786.48 1033
9787.42 1049
9788.35 1084
9789.28 1057
9790.22 999
9791.15 1039
9792.09 1078
9793.02 1009
9793.96 941
9794.89 897
9795.83 924
9796.76 971
9797.69 908
9798.63 870
9799.56 928
9800.50 966
9801.43 989
9802.37 944
9803.30 1033
9804.24 1073
9805.17 988
9806.11 945
9807.04 944
9807.98 951
9808.91 870
9809.85 845
9810.78 828
9811.72 848
9812.65 809
9813.59 820
9814.53 823
9815.46 870
9816.40 879
9817.33 810
9818.27 831
9819.20 888
9820.14 893
9821.07 848
9822.01 865
9822.95 829
9823.88 770
9824.82 777
9825.75 791
9826.69 861
9827.63 803
9828.56 782
9829.50 809
9830.43 800
9831.37 736
9832.31 840
9833.24 879
9834.18 809
9835.12 812
9836.05 775
9836.99 742
9837.93 751
9838.86 793
9839.80 744
9840.73 766
9841.67 737
9842.61 801
9843.55 762
9844.48 805
9845.42 831
9846.36 832
9847.29 797
9848.23 830
9849.17 854
9850.10 884
9851.04 781
9851.98 806
9852.92 840
9853.85 848
9854.79 807
9855.73 798
9856.67 859
9857.60 877
9858.54 846
9859.48 858
9860.42 899
9861.35 876
9862.29 1016
9863.23 890
9864.17 868
9865.10 893
9866.04 987
9866.98 870
9867.92 820
9868.86 818
9869.79 853
9870.73 843
9871.67 871
9872.61 857
9873.55 814
9874.48 768
9875.42 789
9876.36 764
9877.30 831
9878.24 850
9879.18 843
9880.12 885
9881.05 824
9881.99 849
9882.93 818
9883.87 803
9884.81 796
9885.75 890
9886.69 824
9887.63 822
9888.56 802
9889.50 849
9890.44 841
9891.38 824
9892.32 838
9893.26 835
9894.20 810
9895.14 767
9896.08 814
9897.02 764
9897.96 819
9898.90 840
9899.84 875
9900.77 837
9901.71 880
9902.65 911
9903.59 795
9904.53 747
9905.47 743
9906.41 733
9907.35 838
9908.29 770
9909.23 729
9910.17 751
9911.11 763
9912.05 797
9912.99 828
9913.93 873
9914.87 857
9915.81 910
9916.75 887
9917.69 884
9918.63 854
9919.57 858
9920.52 891
9921.46 892
9922.40 853
9923.34 872
9924.28 833
9925.22 794
9926.16 882
9927.10 923
9928.04 1009
9928.98 1083
9929.92 1244
9930.86 1291
9931.80 1364
9932.75 1335
9933.69 1366
9934.63 1279
9935.57 1194
9936.51 1133
9937.45 1044
9938.39 902
9939.33 881
9940.28 848
9941.22 826
9942.16 865
9943.10 870
9944.04 870
9944.98 814
9945.92 787
9946.87 803
9947.81 898
9948.75 836
9949.69 867
9950.63 908
9951.58 844
9952.52 773
9953.46 783
9954.40 802
9955.34 814
9956.29 803
9957.23 808
9958.17 794
9959.11 810
9960.06 825
9961.00 808
9961.94 815
9962.88 820
9963.83 837
9964.77 850
9965.71 888
9966.65 799
9967.60 760
9968.54 766
9969.48 751
9970.42 808
9971.37 784
9972.31 791
9973.25 870
9974.20 764
9975.14 781
9976.08 744
9977.03 824
9977.97 888
9978.91 777
9979.86 775
9980.80 743
9981.74 747
9982.69 779
9983.63 759
9984.57 821
9985.52 780
9986.46 868
9987.40 779
9988.35 693
9989.29 697
9990.23 696
9991.18 760
9992.12 675
9993.07 765
9994.01 787
9994.95 742
9995.90 709
9996.84 682
9997.79 701
9998.73 759
9999.67 691
10000.62 665
10001.56 713
10002.51 696
10003.45 728
10004.40 725
10005.34 766
10006.29 767
10007.23 740
10008.17 799
10009.12 743
10010.06 748
10011.01 723
10011.95 736
10012.90 767
10013.84 742
10014.79 691
10015.73 713
10016.68 748
10017.62 718
10018.57 708
10019.51 791
10020.46 707
10021.40 678
10022.35 663
10023.29 724
10024.24 745
10025.19 683
10026.13 754
10027.08 756
10028.02 709
10028.97 670
10029.91 698
10030.86 653
10031.80 695
10032.75 667
10033.70 688
10034.64 697
10035.59 699
10036.53 677
10037.48 650
10038.43 672
10039.37 633
10040.32 659
10041.26 654
10042.21 602
10043.16 676
10044.10 713
10045.05 673
10046.00 691
10046.94 723
10047.89 676
10048.84 667
10049.78 713
10050.73 641
10051.68 651
10052.62 606
10053.57 649
10054.52 650
10055.46 677
10056.41 649
10057.36 659
10058.30 665
10059.25 625
10060.20 604
10061.15 645
10062.09 615
10063.04 605
10063.99 621
10064.93 688
10065.88 566
10066.83 575
10067.78 601
10068.72 647
10069.67 588
10070.62 605
10071.57 643
10072.51 649
10073.46 647
10074.41 604
10075.36 599
10076.31 651
10077.25 645
10078.20 632
10079.15 626
10080.10 595
10081.05 629
10081.99 599
10082.94 609
10083.89 581
10084.84 553
10085.79 610
10086.74 629
10087.68 663
10088.63 674
10089.58 593
10090.53 600
10091.48 606
10092.43 623
10093.37 582
10094.32 575
10095.27 560
10096.22 626
10097.17 615
10098.12 625
10099.07 569
10100.02 632
10100.97 647
10101.91 605
10102.86 601
10103.81 591
10104.76 651
10105.71 634
10106.66 615
10107.61 590
10108.56 606
10109.51 582
10110.46 586
10111.41 554
10112.36 537
10113.31 614
10114.26 584
10115.21 614
10116.16 570
10117.11 579
10118.06 604
10119.01 586
10119.96 589
10120.91 592
10121.86 568
10122.81 581
10123.76 582
10124.71 591
10125.66 552
10126.61 621
10127.56 564
10128.51 556
10129.46 602
10130.41 615
10131.36 627
10132.31 586
10133.26 528
10134.21 575
10135.16 582
10136.11 622
10137.06 580
10138.01 608
10138.96 615
10139.91 565
10140.86 618
10141.82 640
10142.77 612
10143.72 638
10144.67 604
10145.62 613
10146.57 574
10147.52 599
10148.47 561
10149.42 580
10150.38 605
10151.33 603
10152.28 602
10153.23 601
10154.18 635
10155.13 603
10156.09 544
10157.04 663
10157.99 691
10158.94 679
10159.89 674
10160.84 628
10161.80 619
10162.75 578
10163.70 600
10164.65 615
10165.60 628
10166.56 668
10167.51 649
10168.46 665
10169.41 693
10170.36 621
10171.32 641
10172.27 650
10173.22 679
10174.17 614
10175.13 609
10176.08 647
10177.03 680
10177.98 645
10178.94 618
10179.89 641
10180.84 605
10181.80 620
10182.75 668
10183.70 639
10184.65 666
10185.61 697
10186.56 733
10187.51 671
10188.47 677
10189.42 704
10190.37 727
10191.33 669
10192.28 706
10193.23 686
10194.19 680
10195.14 704
10196.09 690
10197.05 658
10198.00 747
10198.95 705
10199.91 702
10200.86 708
10201.82 698
10202.77 718
10203.72 753
10204.68 789
10205.63 723
10206.58 771
10207.54 828
10208.49 825
10209.45 739
10210.40 832
10211.36 848
10212.31 793
10213.26 835
10214.22 803
10215.17 805
10216.13 748
10217.08 727
10218.04 753
10218.99 718
10219.94 725
10220.90 734
10221.85 727
10222.81 756
10223.76 689
10224.72 733
10225.67 738
10226.63 710
10227.58 713
10228.54 689
10229.49 713
10230.45 719
10231.40 747
10232.36 724
10233.31 653
10234.27 623
10235.22 755
10236.18 764
10237.14 720
10238.09 674
10239.05 697
10240.00 765
10240.96 847
10241.91 791
10242.87 785
10243.82 815
10244.78 711
10245.74 696
10246.69 661
10247.65 715
10248.60 683
10249.56 655
10250.52 668
10251.47 622
10252.43 642
10253.38 639
10254.34 714
10255.30 697
10256.25 712
10257.21 681
10258.17 658
10259.12 634
10260.08 651
10261.04 659
10261.99 599
10262.95 632
10263.91 659
10264.86 589
10265.82 612
10266.78 637
10267.73 664
10268.69 639
10269.65 609
10270.60 576
10271.56 582
10272.52 588
10273.47 626
10274.43 613
10275.39 580
10276.35 582
10277.30 650
10278.26 613
10279.22 621
10280.18 577
10281.13 565
10282.09 625
10283.05 558
10284.01 609
10284.96 623
10285.92 622
10286.88 622
10287.84 639
10288.79 584
10289.75 571
10290.71 563
10291.67 554
10292.63 556
10293.58 615
10294.54 550
10295.50 558
10296.46 532
10297.42 540
10298.38 536
10299.33 594
10300.29 593
10301.25 560
10302.21 598
10303.17 574
10304.13 564
10305.08 563
10306.04 586
10307.00 556
10307.96 532
10308.92 523
10309.88 536
10310.84 551
10311.80 607
10312.75 611
10313.71 541
10314.67 526
10315.63 584
10316.59 618
10317.55 648
10318.51 601
10319.47 553
10320.43 555
10321.39 553
10322.35 588
10323.31 520
10324.27 548
10325.23 530
10326.18 539
10327.14 559
10328.10 579
10329.06 581
10330.02 533
10330.98 524
10331.94 488
10332.90 600
10333.86 567
10334.82 538
10335.78 554
10336.74 511
10337.70 553
10338.66 582
10339.62 602
10340.58 510
10341.54 544
10342.50 553
10343.46 504
10344.43 565
10345.39 524
10346.35 571
10347.31 500
10348.27 520
10349.23 590
10350.19 575
10351.15 578
10352.11 593
10353.07 558
10354.03 532
10354.99 517
10355.95 523
10356.91 560
10357.88 498
10358.84 525
10359.80 556
10360.76 553
10361.72 540
10362.68 574
10363.64 493
10364.60 526
10365.57 559
10366.53 558
10367.49 567
10368.45 588
10369.41 588
10370.37 504
10371.34 495
10372.30 477
10373.26 536
10374.22 561
10375.18 546
10376.14 519
10377.11 516
10378.07 542
10379.03 529
10379.99 489
10380.95 479
10381.92 504
10382.88 495
10383.84 555
10384.80 586
10385.77 549
10386.73 569
10387.69 549
10388.65 552
10389.62 537
10390.58 487
10391.54 514
10392.50 538
10393.47 582
10394.43 512
10395.39 507
10396.35 569
10397.32 577
10398.28 536
10399.24 576
10400.21 543
10401.17 495
10402.13 511
10403.10 519
10404.06 523
10405.02 494
10405.99 574
10406.95 542
10407.91 562
10408.88 578
10409.84 549
10410.80 534
10411.77 589
10412.73 597
10413.69 543
10414.66 538
10415.62 597
10416.58 567
10417.55 563
10418.51 573
10419.48 586
10420.44 661
10421.40 678
10422.37 717
10423.33 659
10424.30 687
10425.26 675
10426.23 725
10427.19 698
10428.15 671
10429.12 613
10430.08 612
10431.05 598
10432.01 535
10432.98 561
10433.94 551
10434.91 523
10435.87 527
10436.83 496
10437.80 601
10438.76 542
10439.73 539
10440.69 496
10441.66 543
10442.62 531
10443.59 522
10444.55 462
10445.52 508
10446.48 508
10447.45 498
10448.41 510
10449.38 501
10450.35 569
10451.31 573
10452.28 533
10453.24 497
10454.21 495
10455.17 569
10456.14 537
10457.10 463
10458.07 467
10459.04 522
10460.00 501
10460.97 486
10461.93 537
10462.90 529
10463.87 554
10464.83 508
10465.80 511
10466.76 569
10467.73 560
10468.70 488
10469.66 491
10470.63 453
10471.59 456
10472.56 503
10473.53 493
10474.49 494
10475.46 492
10476.43 526
10477.39 504
10478.36 477
10479.33 499
10480.29 501
10481.26 526
10482.23 492
10483.19 488
10484.16 475
10485.13 491
10486.09 480
10487.06 470
10488.03 450
10489.00 490
10489.96 522
10490.93 534
10491.90 515
10492.87 503
10493.83 480
10494.80 485
10495.77 483
10496.73 479
10497.70 514
10498.67 518
10499.64 518
10500.61 474
10501.57 456
10502.54 443
10503.51 481
10504.48 500
10505.44 516
10506.41 445
10507.38 492
10508.35 510
10509.32 538
10510.28 548
10511.25 493
10512.22 516
10513.19 507
10514.16 464
10515.13 544
10516.09 506
10517.06 502
10518.03 490
10519.00 468
10519.97 518
10520.94 512
10521.91 515
10522.87 556
10523.84 500
10524.81 573
10525.78 572
10526.75 564
10527.72 461
10528.69 482
10529.66 512
10530.63 550
10531.59 502
10532.56 505
10533.53 483
10534.50 437
10535.47 503
10536.44 558
10537.41 571
10538.38 534
10539.35 487
10540.32 506
10541.29 501
10542.26 513
10543.23 508
10544.20 485
10545.17 477
10546.14 490
10547.11 479
10548.08 498
10549.05 522
10550.02 513
10550.99 551
10551.96 521
10552.93 540
10553.90 508
10554.87 551
10555.84 539
10556.81 548
10557.78 517
10558.75 477
10559.72 494
10560.69 522
10561.66 567
10562.63 564
10563.60 597
10564.57 657
10565.54 606
10566.51 617
10567.48 623
10568.45 589
10569.42 621
10570.40 590
10571.37 582
10572.34 581
10573.31 534
10574.28 548
10575.25 539
10576.22 484
10577.19 541
10578.16 537
10579.14 531
10580.11 457
10581.08 484
10582.05 488
10583.02 471
10583.99 560
10584.96 557
10585.94 545
10586.91 486
10587.88 510
10588.85 517
10589.82 501
10590.79 560
10591.77 569
10592.74 506
10593.71 548
10594.68 515
10595.65 462
10596.63 524
10597.60 596
10598.57 552
10599.54 534
10600.52 548
10601.49 496
10602.46 530
10603.43 584
10604.41 524
10605.38 506
10606.35 519
10607.32 536
10608.30 544
10609.27 502
10610.24 541
10611.21 518
10612.19 494
10613.16 566
10614.13 544
10615.11 540
10616.08 528
10617.05 546
10618.02 521
10619.00 558
10619.97 515
10620.94 544
10621.92 508
10622.89 534
10623.86 546
10624.84 513
10625.81 504
10626.78 516
10627.76 524
10628.73 524
10629.71 519
10630.68 522
10631.65 489
10632.63 492
10633.60 518
10634.57 513
10635.55 490
10636.52 470
10637.50 500
10638.47 538
10639.44 583
10640.42 544
10641.39 554
10642.37 541
10643.34 597
10644.31 622
10645.29 601
10646.26 538
10647.24 554
10648.21 602
10649.19 543
10650.16 516
10651.14 502
10652.11 519
10653.09 492
10654.06 479
10655.04 566
10656.01 551
10656.98 509
10657.96 456
10658.93 452
10659.91 507
10660.88 477
10661.86 531
10662.84 481
10663.81 536
10664.79 513
10665.76 526
10666.74 484
10667.71 472
10668.69 487
10669.66 499
10670.64 520
10671.61 478
10672.59 491
10673.56 475
10674.54 449
10675.52 472
10676.49 498
10677.47 524
10678.44 530
10679.42 506
10680.40 527
10681.37 507
10682.35 497
10683.32 492
10684.30 534
10685.28 562
10686.25 498
10687.23 518
10688.20 493
10689.18 482
10690.16 474
10691.13 460
10692.11 456
10693.09 497
10694.06 456
10695.04 437
10696.02 436
10696.99 476
10697.97 436
10698.95 430
10699.92 490
10700.90 483
10701.88 443
10702.85 453
10703.83 465
10704.81 513
10705.79 482
10706.76 461
10707.74 484
10708.72 532
10709.70 499
10710.67 458
10711.65 420
10712.63 434
10713.60 475
10714.58 446
10715.56 443
10716.54 434
10717.52 485
10718.49 491
10719.47 469
10720.45 517
10721.43 490
10722.40 493
10723.38 512
10724.36 478
10725.34 437
10726.32 487
10727.29 494
10728.27 470
10729.25 453
10730.23 439
10731.21 474
10732.19 487
10733.16 431
10734.14 466
10735.12 465
10736.10 428
10737.08 375
10738.06 414
10739.03 492
10740.01 475
10740.99 461
10741.97 462
10742.95 456
10743.93 395
10744.91 433
10745.89 486
10746.87 466
10747.84 423
10748.82 469
10749.80 445
10750.78 464
10751.76 479
10752.74 523
10753.72 472
10754.70 490
10755.68 451
10756.66 424
10757.64 476
10758.62 429
10759.60 445
10760.58 438
10761.56 428
10762.54 464
10763.52 521
10764.50 507
10765.48 447
10766.45 488
10767.43 453
10768.41 462
10769.39 445
10770.38 455
10771.36 462
10772.34 456
10773.32 482
10774.30 447
10775.28 415
10776.26 427
10777.24 440
10778.22 426
10779.20 489
10780.18 442
10781.16 482
10782.14 548
10783.12 489
10784.10 496
10785.08 480
10786.06 487
10787.04 471
10788.02 504
10789.00 434
10789.99 451
10790.97 427
10791.95 462
10792.93 419
10793.91 431
10794.89 459
10795.87 423
10796.85 428
10797.84 454
10798.82 475
10799.80 442
10800.78 445
10801.76 476
10802.74 467
10803.72 467
10804.71 477
10805.69 445
10806.67 455
10807.65 425
10808.63 410
10809.61 489
10810.60 472
10811.58 472
10812.56 451
10813.54 425
10814.52 496
10815.51 436
10816.49 431
10817.47 450
10818.45 469
10819.44 454
10820.42 465
10821.40 453
10822.38 438
10823.37 464
10824.35 438
10825.33 496
10826.31 497
10827.30 474
10828.28 488
10829.26 450
10830.24 480
10831.23 509
10832.21 455
10833.19 455
10834.18 443
10835.16 445
10836.14 421
10837.13 446
10838.11 464
10839.09 432
10840.07 426
10841.06 495
10842.04 479
10843.02 502
10844.01 511
10844.99 528
10845.98 527
10846.96 474
10847.94 465
10848.93 493
10849.91 517
10850.89 486
10851.88 534
10852.86 523
10853.84 536
10854.83 456
10855.81 481
10856.80 503
10857.78 471
10858.77 447
10859.75 478
10860.73 477
10861.72 461
10862.70 500
10863.69 522
10864.67 503
10865.66 461
10866.64 474
10867.62 471
10868.61 440
10869.59 444
10870.58 459
10871.56 488
10872.55 499
10873.53 456
10874.52 429
10875.50 472
10876.49 534
10877.47 528
10878.46 532
10879.44 524
10880.43 575
10881.41 488
10882.40 490
10883.38 539
10884.37 541
10885.35 606
10886.34 523
10887.32 491
10888.31 514
10889.29 518
10890.28 527
10891.27 531
10892.25 561
10893.24 571
10894.22 638
10895.21 631
10896.19 563
10897.18 575
10898.17 577
10899.15 510
10900.14 499
10901.12 541
10902.11 515
10903.10 640
10904.08 561
10905.07 524
10906.05 566
10907.04 550
10908.03 555
10909.01 531
10910.00 525
10910.99 507
10911.97 525
10912.96 594
10913.95 525
10914.93 571
10915.92 545
10916.91 617
10917.89 574
10918.88 566
10919.87 567
10920.85 579
10921.84 598
10922.83 661
10923.81 603
10924.80 554
10925.79 593
10926.78 631
10927.76 626
10928.75 582
10929.74 639
10930.73 621
10931.71 629
10932.70 607
10933.69 610
10934.68 580
10935.66 626
10936.65 608
10937.64 573
10938.63 612
10939.61 600
10940.60 599
10941.59 598
10942.58 645
10943.57 620
10944.55 683
10945.54 623
10946.53 687
10947.52 629
10948.51 648
10949.49 606
10950.48 612
10951.47 672
10952.46 666
10953.45 680
10954.44 716
10955.42 767
10956.41 685
10957.40 680
10958.39 684
10959.38 784
10960.37 744
10961.36 758
10962.34 806
10963.33 877
10964.32 806
10965.31 848
10966.30 846
10967.29 801
10968.28 766
10969.27 720
10970.26 790
10971.25 764
10972.24 761
10973.22 701
10974.21 736
10975.20 726
10976.19 740
10977.18 707
10978.17 742
10979.16 724
10980.15 676
10981.14 678
10982.13 701
10983.12 714
10984.11 711
10985.10 705
10986.09 751
10987.08 697
10988.07 678
10989.06 729
10990.05 683
10991.04 701
10992.03 664
10993.02 678
10994.01 772
10995.00 682
10995.99 686
10996.98 723
10997.97 757
10998.96 768
10999.95 858
11000.94 804
11001.93 820
11002.92 941
11003.92 938
11004.91 953
11005.90 983
11006.89 949
11007.88 869
11008.87 839
11009.86 866
11010.85 798
11011.84 798
11012.83 750
11013.82 743
11014.82 657
11015.81 727
11016.80 637
11017.79 674
11018.78 666
11019.77 730
11020.76 671
11021.76 660
11022.75 689
11023.74 674
11024.73 704
11025.72 652
11026.71 707
11027.70 697
11028.70 710
11029.69 651
11030.68 611
11031.67 655
11032.66 632
11033.66 591
11034.65 665
11035.64 605
11036.63 631
11037.62 685
11038.62 651
11039.61 604
11040.60 571
11041.59 624
11042.59 634
11043.58 625
11044.57 610
11045.56 602
11046.56 588
11047.55 572
11048.54 593
11049.53 637
11050.53 636
11051.52 649
11052.51 622
11053.51 541
11054.50 585
11055.49 546
11056.49 585
11057.48 564
11058.47 589
11059.46 528
11060.46 554
11061.45 601
11062.44 522
11063.44 543
11064.43 522
11065.42 543
11066.42 545
11067.41 557
11068.41 576
11069.40 554
11070.39 601
11071.39 576
11072.38 565
11073.37 558
11074.37 542
11075.36 586
11076.36 573
11077.35 545
11078.34 538
11079.34 553
11080.33 593
11081.33 545
11082.32 552
11083.31 553
11084.31 580
11085.30 550
11086.30 567
11087.29 546
11088.29 565
11089.28 568
11090.28 598
11091.27 577
11092.27 548
11093.26 553
11094.25 536
11095.25 549
11096.24 505
11097.24 559
11098.23 550
11099.23 526
11100.22 561
11101.22 588
11102.21 535
11103.21 506
11104.20 556
11105.20 560
11106.20 535
11107.19 580
11108.19 576
11109.18 502
11110.18 533
11111.17 536
11112.17 512
11113.16 503
11114.16 526
11115.15 517
11116.15 536
11117.15 482
11118.14 498
11119.14 491
11120.13 506
11121.13 546
11122.13 505
11123.12 547
11124.12 492
11125.11 512
11126.11 503
11127.11 550
11128.10 538
11129.10 546
11130.10 507
11131.09 537
11132.09 535
11133.09 558
11134.08 534
11135.08 543
11136.07 569
11137.07 539
11138.07 538
11139.07 550
11140.06 486
11141.06 532
11142.06 557
11143.05 540
11144.05 547
11145.05 525
11146.04 511
11147.04 609
11148.04 577
11149.04 560
11150.03 532
11151.03 502
11152.03 550
11153.02 572
11154.02 513
11155.02 515
11156.02 522
11157.01 553
11158.01 536
11159.01 542
11160.01 512
11161.01 513
11162.00 513
11163.00 458
11164.00 529
11165.00 495
11165.99 518
11166.99 539
11167.99 483
11168.99 552
11169.99 522
11170.99 580
11171.98 549
11172.98 482
11173.98 489
11174.98 517
11175.98 521
11176.98 553
11177.97 562
11178.97 512
11179.97 496
11180.97 526
11181.97 543
11182.97 562
11183.97 531
11184.96 504
11185.96 434
11186.96 468
11187.96 532
11188.96 542
11189.96 501
11190.96 518
11191.96 535
11192.96 521
11193.96 567
11194.96 528
11195.96 459
11196.95 513
11197.95 551
11198.95 483
11199.95 529
11200.95 470
11201.95 520
11202.95 496
11203.95 567
11204.95 566
11205.95 524
11206.95 489
11207.95 541
11208.95 526
11209.95 549
11210.95 481
11211.95 535
11212.95 539
11213.95 501
11214.95 538
11215.95 516
11216.95 523
11217.95 499
11218.95 524
11219.95 483
11220.95 487
11221.95 463
11222.95 453
11223.95 462
11224.95 481
11225.96 461
11226.96 480
11227.96 498
11228.96 532
11229.96 491
11230.96 540
11231.96 552
11232.96 528
11233.96 500
11234.96 469
11235.96 463
11236.97 503
11237.97 521
11238.97 570
11239.97 515
11240.97 407
11241.97 517
11242.97 523
11243.98 478
11244.98 449
11245.98 488
11246.98 537
11247.98 524
11248.98 547
11249.98 482
11250.99 486
11251.99 495
11252.99 566
11253.99 570
11254.99 524
11256.00 508
11257.00 525
11258.00 460
11259.00 515
11260.00 498
11261.01 437
11262.01 469
11263.01 478
11264.01 483
11265.02 510
11266.02 519
11267.02 526
11268.02 547
11269.03 541
11270.03 519
11271.03 490
11272.03 541
11273.04 485
11274.04 529
11275.04 541
11276.05 598
11277.05 492
11278.05 494
11279.05 547
11280.06 514
11281.06 523
11282.06 522
11283.07 576
11284.07 563
11285.07 594
11286.08 513
11287.08 506
11288.08 505
11289.09 574
11290.09 564
11291.09 553
11292.10 513
11293.10 447
11294.11 430
11295.11 493
11296.11 507
11297.12 449
11298.12 484
11299.13 515
11300.13 518
11301.13 510
11302.14 531
11303.14 528
11304.15 462
11305.15 411
11306.15 460
11307.16 497
11308.16 489
11309.17 478
11310.17 513
11311.18 445
11312.18 492
11313.18 490
11314.19 494
11315.19 475
11316.20 508
11317.20 512
11318.21 558
11319.21 571
11320.22 577
11321.22 585
11322.23 536
11323.23 529
11324.24 508
11325.24 513
11326.25 523
11327.25 487
11328.26 471
11329.26 413
11330.27 458
11331.27 484
11332.28 472
11333.29 519
11334.29 468
11335.30 476
11336.30 449
11337.31 477
11338.31 464
11339.32 478
11340.33 460
11341.33 465
11342.34 539
11343.34 472
11344.35 497
11345.35 518
11346.36 476
11347.37 476
11348.37 459
11349.38 514
11350.39 534
11351.39 514
11352.40 454
11353.40 461
11354.41 407
11355.42 468
11356.42 500
11357.43 476
11358.44 483
11359.44 462
11360.45 468
11361.46 469
11362.46 510
11363.47 467
11364.48 495
11365.48 496
11366.49 526
11367.50 458
11368.50 429
11369.51 457
11370.52 509
11371.53 420
11372.53 475
11373.54 456
11374.55 392
11375.56 420
11376.56 454
11377.57 491
11378.58 518
11379.59 511
11380.59 457
11381.60 463
11382.61 458
11383.62 493
11384.62 470
11385.63 464
11386.64 445
11387.65 463
11388.65 490
11389.66 481
11390.67 484
11391.68 474
11392.69 483
11393.69 552
11394.70 480
11395.71 464
11396.72 496
11397.73 411
11398.74 455
11399.74 463
11400.75 450
11401.76 464
11402.77 435
11403.78 500
11404.79 508
11405.80 495
11406.80 482
11407.81 446
11408.82 425
11409.83 453
11410.84 475
11411.85 447
11412.86 490
11413.87 479
11414.88 470
11415.89 466
11416.89 458
11417.90 478
11418.91 493
11419.92 469
11420.93 487
11421.94 432
11422.95 440
11423.96 495
11424.97 445
11425.98 481
11426.99 469
11428.00 471
11429.01 473
11430.02 481
11431.03 468
11432.04 453
11433.05 462
11434.06 504
11435.07 455
11436.08 464
11437.09 526
11438.10 541
11439.11 499
11440.12 495
11441.13 556
11442.14 509
11443.15 479
11444.16 472
11445.17 488
11446.18 460
11447.19 451
11448.20 454
11449.21 464
11450.22 455
11451.23 482
11452.24 553
11453.25 518
11454.27 483
11455.28 474
11456.29 514
11457.30 546
11458.31 583
11459.32 541
11460.33 517
11461.34 554
11462.35 504
11463.36 490
11464.38 461
11465.39 520
11466.40 492
11467.41 512
11468.42 495
11469.43 507
11470.44 510
11471.46 529
11472.47 507
11473.48 557
11474.49 559
11475.50 556
11476.52 519
11477.53 563
11478.54 518
11479.55 530
11480.56 515
11481.57 531
11482.59 530
11483.60 520
11484.61 505
11485.62 530
11486.64 517
11487.65 506
11488.66 506
11489.67 517
11490.69 583
11491.70 556
11492.71 524
11493.72 532
11494.74 579
11495.75 584
11496.76 576
11497.77 551
11498.79 573
11499.80 588
11500.81 545
11501.83 514
11502.84 532
11503.85 554
11504.86 576
11505.88 557
11506.89 576
11507.90 542
11508.92 571
11509.93 576
11510.94 602
11511.96 610
11512.97 551
11513.98 566
11515.00 587
11516.01 600
11517.02 589
11518.04 569
11519.05 611
11520.07 568
11521.08 549
11522.09 569
11523.11 611
11524.12 612
11525.13 599
11526.15 606
11527.16 626
11528.18 603
11529.19 583
11530.21 598
11531.22 582
11532.23 625
11533.25 645
11534.26 608
11535.28 623
11536.29 657
11537.31 612
11538.32 653
11539.34 600
11540.35 603
11541.36 665
11542.38 622
11543.39 631
11544.41 647
11545.42 666
11546.44 695
11547.45 660
11548.47 670
11549.48 691
11550.50 753
11551.51 618
11552.53 674
11553.54 668
11554.56 667
11555.57 699
11556.59 695
11557.61 712
11558.62 661
11559.64 662
11560.65 726
11561.67 736
11562.68 746
11563.70 766
11564.71 743
11565.73 662
11566.75 654
11567.76 652
11568.78 733
11569.79 765
11570.81 815
11571.83 767
11572.84 806
11573.86 771
11574.87 727
11575.89 783
11576.91 783
11577.92 799
11578.94 790
11579.96 838
11580.97 874
11581.99 905
11583.00 857
11584.02 834
11585.04 888
11586.05 947
11587.07 938
11588.09 967
11589.10 873
11590.12 924
11591.14 977
11592.16 937
11593.17 1026
11594.19 1006
11595.21 983
11596.22 1029
11597.24 1078
11598.26 1047
11599.28 1151
11600.29 1105
11601.31 1194
11602.33 1329
11603.34 1330
11604.36 1415
11605.38 1426
11606.40 1498
11607.41 1428
11608.43 1372
11609.45 1324
11610.47 1260
11611.49 1216
11612.50 1245
11613.52 1145
11614.54 1128
11615.56 1112
11616.58 1103
11617.59 1097
11618.61 1068
11619.63 1187
11620.65 1180
11621.67 1211
11622.68 1200
11623.70 1243
11624.72 1220
11625.74 1217
11626.76 1214
11627.78 1199
11628.79 1242
11629.81 1285
11630.83 1293
11631.85 1359
11632.87 1378
11633.89 1512
11634.91 1623
11635.93 1753
11636.94 1840
11637.96 2036
11638.98 2113
11640.00 2094
11641.02 2051
11642.04 2040
11643.06 1894
11644.08 1717
11645.10 1585
11646.12 1424
11647.14 1428
11648.16 1278
11649.17 1184
11650.19 1160
11651.21 1040
11652.23 1001
11653.25 1038
11654.27 1085
11655.29 1043
11656.31 957
11657.33 1041
11658.35 1055
11659.37 984
11660.39 890
11661.41 921
11662.43 951
11663.45 891
11664.47 918
11665.49 883
11666.51 932
11667.53 927
11668.55 1021
11669.57 956
11670.59 864
11671.61 937
11672.63 966
11673.65 903
11674.67 956
11675.70 919
11676.72 917
11677.74 908
11678.76 912
11679.78 916
11680.80 894
11681.82 879
11682.84 814
11683.86 832
11684.88 828
11685.90 912
11686.92 857
11687.95 795
11688.97 887
11689.99 811
11691.01 829
11692.03 840
11693.05 866
11694.07 809
11695.10 843
11696.12 837
11697.14 763
11698.16 767
11699.18 846
11700.20 831
11701.22 772
11702.25 789
11703.27 848
11704.29 867
11705.31 804
11706.33 809
11707.36 764
11708.38 803
11709.40 822
11710.42 859
11711.44 847
11712.47 833
11713.49 853
11714.51 891
11715.53 883
11716.56 892
11717.58 834
11718.60 814
11719.62 826
11720.65 842
11721.67 800
11722.69 757
11723.71 809
11724.74 783
11725.76 763
11726.78 784
11727.80 756
11728.83 761
11729.85 779
11730.87 789
11731.90 785
11732.92 735
11733.94 738
11734.97 828
11735.99 729
11737.01 674
11738.04 692
11739.06 743
11740.08 810
11741.11 851
11742.13 733
11743.15 700
11744.18 706
11745.20 698
11746.22 697
11747.25 669
11748.27 719
11749.30 716
11750.32 696
11751.34 710
11752.37 724
11753.39 685
11754.42 723
11755.44 694
11756.46 658
11757.49 675
11758.51 652
11759.54 644
11760.56 619
11761.58 622
11762.61 638
11763.63 671
11764.66 681
11765.68 654
11766.71 571
11767.73 607
11768.76 626
11769.78 611
11770.81 633
11771.83 661
11772.86 593
11773.88 563
11774.91 585
11775.93 594
11776.96 610
11777.98 577
11779.01 631
11780.03 638
11781.06 605
11782.08 671
11783.11 629
11784.13 658
11785.16 576
11786.18 570
11787.21 600
11788.23 609
11789.26 607
11790.28 602
11791.31 575
11792.34 623
11793.36 541
11794.39 590
11795.41 597
11796.44 568
11797.47 563
11798.49 572
11799.52 541
11800.54 549
11801.57 521
11802.60 550
11803.62 585
11804.65 586
11805.67 526
11806.70 600
11807.73 586
11808.75 577
11809.78 561
11810.81 584
11811.83 605
11812.86 514
11813.89 543
11814.91 530
11815.94 523
11816.97 521
11817.99 533
11819.02 526
11820.05 591
11821.07 570
11822.10 506
11823.13 500
11824.16 483
11825.18 510
11826.21 457
11827.24 539
11828.26 558
11829.29 562
11830.32 543
11831.35 515
11832.37 527
11833.40 536
11834.43 579
11835.46 536
11836.48 496
11837.51 503
11838.54 531
11839.57 515
11840.59 503
11841.62 531
11842.65 568
11843.68 595
11844.71 482
11845.73 473
11846.76 525
11847.79 522
11848.82 532
11849.85 541
11850.88 526
11851.90 480
11852.93 495
11853.96 498
11854.99 483
11856.02 551
11857.05 547
11858.07 524
11859.10 509
11860.13 512
11861.16 541
11862.19 526
11863.22 497
11864.25 473
11865.28 509
11866.30 522
11867.33 483
11868.36 545
11869.39 525
11870.42 467
11871.45 480
11872.48 547
11873.51 569
11874.54 551
11875.57 524
11876.60 501
11877.63 486
11878.65 480
11879.68 514
11880.71 509
11881.74 482
11882.77 455
11883.80 489
11884.83 481
11885.86 547
11886.89 503
11887.92 518
11888.95 503
11889.98 507
11891.01 525
11892.04 490
11893.07 502
11894.10 511
11895.13 503
11896.16 474
11897.19 470
11898.22 496
11899.25 510
11900.28 529
11901.31 549
11902.34 554
11903.38 571
11904.41 572
11905.44 584
11906.47 568
11907.50 516
11908.53 625
11909.56 542
11910.59 507
11911.62 582
11912.65 553
11913.68 551
11914.71 535
11915.75 526
11916.78 546
11917.81 539
11918.84 528
11919.87 594
11920.90 513
11921.93 522
11922.96 534
11924.00 516
11925.03 502
11926.06 517
11927.09 482
11928.12 493
11929.15 565
11930.18 574
11931.22 615
11932.25 601
11933.28 592
11934.31 603
11935.34 565
11936.38 618
11937.41 693
11938.44 740
11939.47 761
11940.50 664
11941.54 626
11942.57 573
11943.60 604
11944.63 620
11945.67 552
11946.70 562
11947.73 592
11948.76 526
11949.80 554
11950.83 544
11951.86 532
11952.89 485
11953.93 482
11954.96 527
11955.99 497
11957.02 512
11958.06 515
11959.09 482
11960.12 479
11961.16 496
11962.19 470
11963.22 497
11964.26 517
11965.29 498
11966.32 525
11967.36 535
11968.39 536
11969.42 459
11970.46 508
11971.49 512
11972.52 541
11973.56 501
11974.59 527
11975.62 475
11976.66 466
11977.69 486
11978.73 489
11979.76 480
11980.79 495
11981.83 466
11982.86 492
11983.89 453
11984.93 468
11985.96 483
11987.00 501
11988.03 530
11989.07 439
11990.10 443
11991.13 497
11992.17 494
11993.20 524
11994.24 483
11995.27 460
11996.31 445
11997.34 494
11998.38 554
11999.41 488
12000.45 531
12001.48 527
12002.51 503
12003.55 513
12004.58 509
12005.62 457
12006.65 522
12007.69 492
12008.72 540
12009.76 527
12010.80 514
12011.83 524
12012.87 505
12013.90 475
12014.94 536
12015.97 512
12017.01 464
12018.04 457
12019.08 462
12020.11 498
12021.15 507
12022.19 586
12023.22 593
12024.26 511
12025.29 513
12026.33 577
12027.36 510
12028.40 516
12029.44 555
12030.47 516
12031.51 531
12032.54 531
12033.58 505
12034.62 559
12035.65 550
12036.69 507
12037.73 495
12038.76 522
12039.80 544
12040.84 551
12041.87 575
12042.91 540
12043.94 519
12044.98 464
12046.02 488
12047.06 525
12048.09 469
12049.13 544
12050.17 487
12051.20 522
12052.24 503
12053.28 556
12054.31 561
12055.35 505
12056.39 548
12057.43 545
12058.46 577
12059.50 561
12060.54 552
12061.57 535
12062.61 499
12063.65 501
12064.69 512
12065.72 517
12066.76 484
12067.80 486
12068.84 501
12069.88 515
12070.91 579
12071.95 523
12072.99 536
12074.03 516
12075.06 509
12076.10 534
12077.14 498
12078.18 520
12079.22 551
12080.26 516
12081.29 563
12082.33 588
12083.37 544
12084.41 516
12085.45 502
12086.49 494
12087.52 555
12088.56 558
12089.60 552
12090.64 529
12091.68 545
12092.72 581
12093.76 566
12094.79 517
12095.83 524
12096.87 545
12097.91 548
12098.95 526
12099.99 518
12101.03 585
12102.07 541
12103.11 567
12104.15 593
12105.19 554
12106.22 584
12107.26 574
12108.30 551
12109.34 587
12110.38 597
12111.42 583
12112.46 584
12113.50 588
12114.54 566
12115.58 549
12116.62 560
12117.66 543
12118.70 528
12119.74 460
12120.78 506
12121.82 497
12122.86 512
12123.90 505
12124.94 548
12125.98 520
12127.02 486
12128.06 526
12129.10 448
12130.14 448
12131.18 483
12132.22 468
12133.26 451
12134.30 459
12135.34 486
12136.38 494
12137.42 478
12138.47 473
12139.51 492
12140.55 438
12141.59 481
12142.63 520
12143.67 457
12144.71 464
12145.75 502
12146.79 487
12147.83 500
12148.87 449
12149.92 506
12150.96 472
12152.00 459
12153.04 447
12154.08 464
12155.12 455
12156.16 462
12157.21 470
12158.25 445
12159.29 454
12160.33 472
12161.37 451
12162.41 476
12163.46 469
12164.50 500
12165.54 490
12166.58 469
12167.62 443
12168.67 462
12169.71 453
12170.75 490
12171.79 449
12172.83 439
12173.88 460
12174.92 473
12175.96 468
12177.00 446
12178.05 433
12179.09 424
12180.13 409
12181.17 443
12182.22 490
12183.26 430
12184.30 419
12185.34 474
12186.39 490
12187.43 455
12188.47 488
12189.51 492
12190.56 529
12191.60 493
12192.64 495
12193.69 435
12194.73 455
12195.77 455
12196.82 433
12197.86 466
12198.90 442
12199.95 471
12200.99 470
12202.03 459
12203.08 458
12204.12 435
12205.16 416
12206.21 429
12207.25 493
12208.29 476
12209.34 444
12210.38 458
12211.43 416
12212.47 431
12213.51 421
12214.56 428
12215.60 451
12216.65 486
12217.69 471
12218.73 426
12219.78 458
12220.82 491
12221.87 483
12222.91 484
12223.96 452
12225.00 423
12226.04 475
12227.09 472
12228.13 375
12229.18 425
12230.22 431
12231.27 420
12232.31 461
12233.36 420
12234.40 393
12235.45 418
12236.49 464
12237.54 483
12238.58 427
12239.63 416
12240.67 401
12241.72 441
12242.76 443
12243.81 435
12244.85 480
12245.90 428
12246.94 468
12247.99 460
12249.03 441
12250.08 441
12251.12 495
12252.17 453
12253.22 442
12254.26 517
12255.31 475
12256.35 460
12257.40 449
12258.44 428
12259.49 412
12260.54 454
12261.58 458
12262.63 472
12263.67 466
12264.72 430
12265.77 419
12266.81 455
12267.86 452
12268.91 457
12269.95 451
12271.00 429
12272.04 395
12273.09 411
12274.14 435
12275.18 429
12276.23 475
12277.28 490
12278.32 406
12279.37 429
12280.42 412
12281.46 471
12282.51 432
12283.56 444
12284.61 465
12285.65 411
12286.70 479
12287.75 461
12288.79 430
12289.84 413
12290.89 402
12291.94 413
12292.98 398
12294.03 417
12295.08 382
12296.13 431
12297.17 435
12298.22 381
12299.27 369
12300.32 412
12301.36 448
12302.41 409
12303.46 414
12304.51 430
12305.55 458
12306.60 418
12307.65 435
12308.70 388
12309.75 396
12310.79 389
12311.84 401
12312.89 406
12313.94 417
12314.99 445
12316.04 418
12317.08 463
12318.13 439
12319.18 434
12320.23 403
12321.28 390
12322.33 436
12323.37 388
12324.42 371
12325.47 409
12326.52 405
12327.57 369
12328.62 362
12329.67 383
12330.72 397
12331.77 383
12332.81 405
12333.86 411
12334.91 376
12335.96 361
12337.01 385
12338.06 403
12339.11 416
12340.16 349
12341.21 339
12342.26 364
12343.31 430
12344.36 358
12345.41 395
12346.46 383
12347.51 367
12348.56 386
12349.61 387
12350.65 381
12351.70 415
12352.75 442
12353.80 376
12354.85 379
12355.90 360
12356.95 400
12358.00 369
12359.05 398
12360.11 342
12361.16 373
12362.21 444
12363.26 377
12364.31 378
12365.36 404
12366.41 380
12367.46 367
12368.51 352
12369.56 377
12370.61 376
12371.66 381
12372.71 394
12373.76 390
12374.81 411
12375.86 407
12376.91 361
12377.97 392
12379.02 456
12380.07 408
12381.12 374
12382.17 391
12383.22 357
12384.27 408
12385.32 392
12386.37 399
12387.43 392
12388.48 404
12389.53 373
12390.58 426
12391.63 418
12392.68 405
12393.74 408
12394.79 380
12395.84 409
12396.89 402
12397.94 409
12398.99 409
12400.05 379
12401.10 402
12402.15 414
12403.20 414
12404.25 411
12405.31 409
12406.36 357
12407.41 389
12408.46 450
12409.51 385
12410.57 406
12411.62 415
12412.67 417
12413.72 450
12414.78 444
12415.83 410
12416.88 375
12417.93 409
12418.99 403
12420.04 379
12421.09 406
12422.15 438
12423.20 407
12424.25 362
12425.30 367
12426.36 426
12427.41 397
12428.46 368
12429.52 399
12430.57 433
12431.62 441
12432.68 410
12433.73 409
12434.78 443
12435.84 406
12436.89 419
12437.94 425
12439.00 379
12440.05 379
12441.10 360
12442.16 394
12443.21 447
12444.27 430
12445.32 363
12446.37 403
12447.43 440
12448.48 444
12449.54 454
12450.59 442
12451.64 429
12452.70 400
12453.75 401
12454.81 440
12455.86 424
12456.91 433
12457.97 390
12459.02 386
12460.08 446
12461.13 396
12462.19 415
12463.24 449
12464.30 466
12465.35 442
12466.41 425
12467.46 427
12468.52 432
12469.57 407
12470.63 404
12471.68 419
12472.73 409
12473.79 404
12474.85 427
12475.90 432
12476.96 475
12478.01 469
12479.07 414
12480.12 442
12481.18 492
12482.23 448
12483.29 474
12484.34 481
12485.40 484
12486.45 454
12487.51 495
12488.57 510
12489.62 460
12490.68 456
12491.73 517
12492.79 509
12493.84 501
12494.90 522
12495.96 499
12497.01 560
12498.07 575
12499.12 647
12500.18 619
12501.24 645
12502.29 649
12503.35 697
12504.41 622
12505.46 610
12506.52 541
12507.57 537
12508.63 541
12509.69 491
12510.74 510
12511.80 501
12512.86 503
12513.91 482
12514.97 437
12516.03 431
12517.08 491
12518.14 447
12519.20 396
12520.26 425
12521.31 438
12522.37 432
12523.43 402
12524.48 451
12525.54 393
12526.60 356
12527.66 403
12528.71 430
12529.77 416
12530.83 410
12531.89 444
12532.94 489
12534.00 464
12535.06 449
12536.12 451
12537.17 471
12538.23 489
12539.29 400
12540.35 436
12541.41 405
12542.46 393
12543.52 445
12544.58 472
12545.64 462
12546.70 446
12547.75 466
12548.81 392
12549.87 385
12550.93 359
12551.99 411
12553.05 438
12554.10 395
12555.16 432
12556.22 464
12557.28 445
12558.34 420
12559.40 428
12560.46 496
12561.51 515
12562.57 480
12563.63 450
12564.69 483
12565.75 504
12566.81 500
12567.87 508
12568.93 503
12569.99 496
12571.04 523
12572.10 505
12573.16 568
12574.22 508
12575.28 514
12576.34 549
12577.40 568
12578.46 603
12579.52 601
12580.58 668
12581.64 702
12582.70 619
12583.76 622
12584.82 648
12585.88 645
12586.94 611
12588.00 604
12589.06 536
12590.12 542
12591.18 692
12592.24 536
12593.30 506
12594.36 475
12595.42 516
12596.48 502
12597.54 481
12598.60 454
12599.66 475
12600.72 493
12601.78 480
12602.84 475
12603.90 479
12604.96 487
12606.02 418
12607.08 445
12608.14 413
12609.20 419
12610.27 482
12611.33 546
12612.39 495
12613.45 469
12614.51 465
12615.57 456
12616.63 484
12617.69 468
12618.75 501
12619.81 519
12620.88 452
12621.94 513
12623.00 495
12624.06 470
12625.12 487
12626.18 493
12627.24 525
12628.31 431
12629.37 419
12630.43 455
12631.49 423
12632.55 425
12633.61 394
12634.68 457
12635.74 451
12636.80 450
12637.86 427
12638.92 425
12639.99 453
12641.05 464
12642.11 431
12643.17 450
12644.23 419
12645.30 399
12646.36 432
12647.42 440
12648.48 445
12649.55 405
12650.61 464
12651.67 486
12652.73 439
12653.80 437
12654.86 459
12655.92 463
12656.99 494
12658.05 498
12659.11 506
12660.17 504
12661.24 533
12662.30 528
12663.36 482
12664.43 471
12665.49 478
12666.55 473
12667.62 512
12668.68 522
12669.74 441
12670.81 448
12671.87 452
12672.93 455
12674.00 421
12675.06 443
12676.12 451
12677.19 409
12678.25 433
12679.31 419
12680.38 401
12681.44 402
12682.51 439
12683.57 468
12684.63 464
12685.70 475
12686.76 437
12687.83 451
12688.89 430
12689.95 433
12691.02 425
12692.08 475
12693.15 444
12694.21 386
12695.28 446
12696.34 462
12697.40 459
12698.47 450
12699.53 420
12700.60 421
12701.66 439
12702.73 472
12703.79 479
12704.86 462
12705.92 406
12706.99 474
12708.05 484
12709.12 457
12710.18 445
12711.25 443
12712.31 413
12713.38 465
12714.44 398
12715.51 398
12716.57 417
12717.64 448
12718.70 425
12719.77 426
12720.83 390
12721.90 442
12722.97 469
12724.03 425
12725.10 442
12726.16 432
12727.23 476
12728.29 447
12729.36 412
12730.43 410
12731.49 425
12732.56 400
12733.62 401
12734.69 425
12735.76 462
12736.82 441
12737.89 433
12738.95 415
12740.02 398
12741.09 385
12742.15 399
12743.22 409
12744.29 430
12745.35 430
12746.42 400
12747.49 395
12748.55 392
12749.62 409
12750.69 406
12751.75 439
12752.82 393
12753.89 351
12754.95 388
12756.02 383
12757.09 420
12758.15 469
12759.22 373
12760.29 356
12761.36 361
12762.42 399
12763.49 382
12764.56 382
12765.62 414
12766.69 402
12767.76 370
12768.83 399
12769.89 380
12770.96 414
12772.03 386
12773.10 376
12774.17 395
12775.23 405
12776.30 354
12777.37 349
12778.44 346
12779.50 370
12780.57 345
12781.64 353
12782.71 386
12783.78 393
12784.84 367
12785.91 358
12786.98 389
12788.05 372
12789.12 359
12790.19 366
12791.25 347
12792.32 354
12793.39 387
12794.46 336
12795.53 378
12796.60 334
12797.67 355
12798.73 356
12799.80 332
12800.87 325
12801.94 359
12803.01 356
12804.08 364
12805.15 362
12806.22 374
12807.29 338
12808.36 313
12809.42 316
12810.49 346
12811.56 361
12812.63 313
12813.70 312
12814.77 335
12815.84 346
12816.91 350
12817.98 346
12819.05 318
12820.12 383
12821.19 324
12822.26 336
12823.33 370
12824.40 331
12825.47 409
12826.54 362
12827.61 341
12828.68 313
12829.75 365
12830.82 353
12831.89 361
12832.96 359
12834.03 334
12835.10 291
12836.17 310
12837.24 317
12838.31 324
12839.38 313
12840.45 313
12841.52 358
12842.59 346
12843.66 326
12844.73 293
12845.80 297
12846.87 291
12847.95 326
12849.02 340
12850.09 317
12851.16 300
12852.23 343
12853.30 334
12854.37 316
12855.44 348
12856.51 355
12857.58 332
12858.66 326
12859.73 326
12860.80 342
12861.87 367
12862.94 319
12864.01 326
12865.08 289
12866.16 297
12867.23 305
12868.30 336
12869.37 338
12870.44 320
12871.51 298
12872.59 336
12873.66 278
12874.73 302
12875.80 309
12876.87 313
12877.95 317
12879.02 297
12880.09 291
12881.16 315
12882.23 286
12883.31 313
12884.38 369
12885.45 332
12886.52 325
12887.60 313
12888.67 283
12889.74 332
12890.81 312
12891.89 304
12892.96 283
12894.03 321
12895.11 306
12896.18 285
12897.25 277
12898.32 302
12899.40 300
12900.47 302
12901.54 296
12902.62 296
12903.69 310
12904.76 351
12905.84 314
12906.91 309
12907.98 283
12909.06 271
12910.13 295
12911.20 304
12912.28 304
12913.35 281
12914.42 308
12915.50 344
12916.57 289
12917.64 276
12918.72 298
12919.79 291
12920.87 309
12921.94 306
12923.01 317
12924.09 344
12925.16 315
12926.24 301
12927.31 318
12928.38 337
12929.46 288
12930.53 301
12931.61 287
12932.68 311
12933.76 326
12934.83 288
12935.90 327
12936.98 321
12938.05 306
12939.13 322
12940.20 331
12941.28 293
12942.35 309
12943.43 294
12944.50 330
12945.58 324
12946.65 293
12947.73 328
12948.80 306
12949.88 283
12950.95 278
12952.03 275
12953.10 288
12954.18 280
12955.25 292
12956.33 298
12957.40 294
12958.48 281
12959.55 302
12960.63 316
12961.70 284
12962.78 326
12963.86 321
12964.93 266
12966.01 268
12967.08 286
12968.16 287
12969.24 257
12970.31 287
12971.39 368
12972.46 333
12973.54 286
12974.62 265
12975.69 317
12976.77 303
12977.84 283
12978.92 321
12980.00 290
12981.07 301
12982.15 302
12983.23 309
12984.30 307
12985.38 283
12986.46 316
12987.53 319
12988.61 306
12989.69 259
12990.76 299
12991.84 304
12992.92 293
12993.99 289
12995.07 259
12996.15 258
12997.22 277
12998.30 291
12999.38 287
13000.45 301
13001.53 300
13002.61 320
13003.69 326
13004.76 253
13005.84 263
13006.92 280
13008.00 287
13009.07 285
13010.15 278
13011.23 313
13012.31 325
13013.38 299
13014.46 314
13015.54 298
13016.62 276
13017.70 281
13018.77 288
13019.85 346
13020.93 305
13022.01 299
13023.09 303
13024.16 289
13025.24 302
13026.32 293
13027.40 307
13028.48 330
13029.56 274
13030.63 273
13031.71 316
13032.79 314
13033.87 330
13034.95 298
13036.03 313
13037.11 278
13038.18 298
13039.26 326
13040.34 314
13041.42 308
13042.50 337
13043.58 314
13044.66 301
13045.74 316
13046.82 310
13047.89 295
13048.97 290
13050.05 340
13051.13 315
13052.21 297
13053.29 311
13054.37 322
13055.45 315
13056.53 311
13057.61 302
13058.69 315
13059.77 294
13060.85 292
13061.93 303
13063.01 313
13064.09 303
13065.17 273
13066.25 329
13067.33 295
13068.41 310
13069.49 300
13070.57 290
13071.65 291
13072.73 319
13073.81 265
13074.89 273
13075.97 295
13077.05 296
13078.13 272
13079.21 270
13080.29 267
13081.37 299
13082.45 308
13083.53 268
13084.61 287
13085.69 269
13086.77 358
13087.85 336
13088.94 330
13090.02 286
13091.10 287
13092.18 314
13093.26 292
13094.34 304
13095.42 294
13096.50 262
13097.58 258
13098.66 301
13099.75 324
13100.83 257
13101.91 290
13102.99 304
13104.07 300
13105.15 297
13106.23 282
13107.32 284
13108.40 291
13109.48 286
13110.56 275
13111.64 272
13112.72 288
13113.81 306
13114.89 326
13115.97 310
13117.05 292
13118.13 306
13119.22 320
13120.30 315
13121.38 275
13122.46 278
13123.55 266
13124.63 293
13125.71 279
13126.79 291
13127.88 308
13128.96 299
13130.04 280
13131.12 313
13132.21 282
13133.29 295
13134.37 275
13135.45 287
13136.54 274
13137.62 300
13138.70 316
13139.79 276
13140.87 290
13141.95 315
13143.03 314
13144.12 315
13145.20 256
13146.28 277
13147.37 309
13148.45 281
13149.53 252
13150.62 304
13151.70 284
13152.78 267
13153.87 315
13154.95 298
13156.03 271
13157.12 263
13158.20 298
13159.29 289
13160.37 288
13161.45 284
13162.54 253
13163.62 308
13164.71 326
13165.79 300
13166.87 290
13167.96 322
13169.04 306
13170.13 298
13171.21 285
13172.29 347
13173.38 295
13174.46 296
13175.55 285
13176.63 270
13177.72 270
13178.80 289
13179.89 306
13180.97 277
13182.06 274
13183.14 257
13184.22 271
13185.31 254
13186.39 239
13187.48 303
13188.56 320
13189.65 270
13190.73 288
13191.82 261
13192.90 298
13193.99 286
13195.07 294
13196.16 294
13197.25 252
13198.33 299
13199.42 258
13200.50 275
13201.59 278
13202.67 286
13203.76 262
13204.84 285
13205.93 313
13207.02 300
13208.10 275
13209.19 293
13210.27 277
13211.36 252
13212.44 290
13213.53 289
13214.62 309
13215.70 266
13216.79 239
13217.88 263
13218.96 285
13220.05 322
13221.13 319
13222.22 275
13223.31 287
13224.39 315
13225.48 303
13226.57 301
13227.65 286
13228.74 296
13229.83 286
13230.91 305
13232.00 305
13233.09 256
13234.17 281
13235.26 298
13236.35 310
13237.43 287
13238.52 280
13239.61 284
13240.70 286
13241.78 274
13242.87 301
13243.96 305
13245.04 332
13246.13 334
13247.22 256
13248.31 275
13249.39 270
13250.48 268
13251.57 314
13252.66 299
13253.74 272
13254.83 301
13255.92 306
13257.01 276
13258.10 297
13259.18 320
13260.27 295
13261.36 286
13262.45 297
13263.54 301
13264.62 276
13265.71 295
13266.80 336
13267.89 302
13268.98 266
13270.06 295
13271.15 290
13272.24 304
13273.33 306
13274.42 314
13275.51 342
13276.60 295
13277.68 290
13278.77 272
13279.86 312
13280.95 288
13282.04 258
13283.13 260
13284.22 308
13285.31 298
13286.39 313
13287.48 305
13288.57 299
13289.66 335
13290.75 345
13291.84 314
13292.93 254
13294.02 276
13295.11 317
13296.20 318
13297.29 332
13298.38 342
13299.47 339
13300.56 339
13301.65 272
13302.73 321
13303.82 304
13304.91 314
13306.00 325
13307.09 340
13308.18 321
13309.27 302
13310.36 293
13311.45 315
13312.54 334
13313.63 334
13314.72 314
13315.81 318
13316.90 306
13318.00 311
13319.09 322
13320.18 339
13321.27 304
13322.36 330
13323.45 338
13324.54 324
13325.63 306
13326.72 290
13327.81 302
13328.90 329
13329.99 353
13331.08 330
13332.17 340
13333.26 326
13334.35 297
13335.45 312
13336.54 322
13337.63 338
13338.72 330
13339.81 332
13340.90 360
13341.99 336
13343.08 306
13344.18 339
13345.27 375
13346.36 347
13347.45 389
13348.54 345
13349.63 325
13350.72 296
13351.82 294
13352.91 324
13354.00 321
13355.09 318
13356.18 313
13357.28 358
13358.37 381
13359.46 323
13360.55 316
13361.64 334
13362.74 304
13363.83 308
13364.92 324
13366.01 374
13367.10 326
13368.20 368
13369.29 314
13370.38 291
13371.47 318
13372.57 349
13373.66 336
13374.75 314
13375.84 323
13376.94 341
13378.03 351
13379.12 340
13380.22 313
13381.31 316
13382.40 372
13383.49 334
13384.59 305
13385.68 290
13386.77 342
13387.87 309
13388.96 311
13390.05 297
13391.15 305
13392.24 309
13393.33 290
13394.43 283
13395.52 259
13396.61 308
13397.71 288
13398.80 327
13399.90 300
13400.99 310
13402.08 256
13403.18 302
13404.27 334
13405.36 337
13406.46 304
13407.55 326
13408.65 320
13409.74 308
13410.83 272
13411.93 338
13413.02 316
13414.12 298
13415.21 313
13416.31 302
13417.40 333
13418.49 316
13419.59 274
13420.68 306
13421.78 317
13422.87 341
13423.97 283
13425.06 304
13426.16 288
13427.25 304
13428.35 340
13429.44 290
13430.54 263
13431.63 292
13432.73 284
13433.82 319
13434.92 283
13436.01 323
13437.11 318
13438.20 345
13439.30 345
13440.39 314
13441.49 307
13442.58 328
13443.68 361
13444.77 311
13445.87 310
13446.96 332
13448.06 294
13449.16 287
13450.25 328
13451.35 339
13452.44 310
13453.54 290
13454.64 320
13455.73 358
13456.83 282
13457.92 326
13459.02 303
13460.12 314
13461.21 313
13462.31 373
13463.40 351
13464.50 366
13465.60 335
13466.69 333
13467.79 306
13468.89 291
13469.98 310
13471.08 308
13472.18 280
13473.27 331
13474.37 304
13475.47 307
13476.56 321
13477.66 340
13478.76 335
13479.85 314
13480.95 328
13482.05 337
13483.14 323
13484.24 354
13485.34 357
13486.44 305
13487.53 309
13488.63 298
13489.73 290
13490.83 294
13491.92 291
13493.02 312
13494.12 324
13495.21 304
13496.31 318
13497.41 343
13498.51 357
13499.61 346
13500.70 311
13501.80 291
13502.90 294
13504.00 344
13505.10 342
13506.19 343
13507.29 361
13508.39 352
13509.49 342
13510.59 350
13511.68 366
13512.78 356
13513.88 334
13514.98 332
13516.08 322
13517.18 352
13518.27 321
13519.37 327
13520.47 321
13521.57 322
13522.67 308
13523.77 312
13524.87 297
13525.96 307
13527.06 345
13528.16 311
13529.26 331
13530.36 342
13531.46 326
13532.56 326
13533.66 298
13534.76 295
13535.86 299
13536.96 319
13538.05 331
13539.15 324
13540.25 360
13541.35 352
13542.45 285
13543.55 292
13544.65 295
13545.75 314
13546.85 324
13547.95 290
13549.05 305
13550.15 316
13551.25 282
13552.35 311
13553.45 306
13554.55 244
13555.65 263
13556.75 320
13557.85 355
13558.95 325
13560.05 309
13561.15 312
13562.25 264
13563.35 348
13564.45 325
13565.55 321
13566.65 352
13567.75 337
13568.85 297
13569.95 312
13571.05 360
13572.16 343
13573.26 338
13574.36 311
13575.46 313
13576.56 309
13577.66 304
13578.76 280
13579.86 293
13580.96 313
13582.06 304
13583.16 277
13584.27 245
13585.37 316
13586.47 330
13587.57 303
13588.67 296
13589.77 308
13590.87 278
13591.98 279
13593.08 288
13594.18 280
13595.28 272
13596.38 323
13597.48 324
13598.59 303
13599.69 311
13600.79 353
13601.89 362
13602.99 314
13604.10 341
13605.20 330
13606.30 301
13607.40 279
13608.50 312
13609.61 313
13610.71 331
13611.81 328
13612.91 346
13614.02 338
13615.12 321
13616.22 316
13617.32 350
13618.43 342
13619.53 348
13620.63 345
13621.73 313
13622.84 282
13623.94 293
13625.04 290
13626.14 337
13627.25 351
13628.35 308
13629.45 321
13630.56 326
13631.66 303
13632.76 296
13633.87 319
13634.97 342
13636.07 298
13637.18 303
13638.28 326
13639.38 293
13640.49 339
13641.59 302
13642.69 312
13643.80 302
13644.90 316
13646.00 334
13647.11 319
13648.21 314
13649.32 319
13650.42 321
13651.52 307
13652.63 310
13653.73 318
13654.84 321
13655.94 330
13657.04 290
13658.15 304
13659.25 293
13660.36 274
13661.46 331
13662.57 337
13663.67 349
13664.77 355
13665.88 336
13666.98 318
13668.09 262
13669.19 326
13670.30 366
13671.40 262
13672.51 272
13673.61 326
13674.72 269
13675.82 304
13676.93 289
13678.03 269
13679.14 286
13680.24 314
13681.35 286
13682.45 290
13683.56 315
13684.66 286
13685.77 338
13686.87 355
13687.98 375
13689.08 283
13690.19 315
13691.29 307
13692.40 294
13693.51 302
13694.61 300
13695.72 362
13696.82 306
13697.93 308
13699.03 310
13700.14 318
13701.25 335
13702.35 351
13703.46 340
13704.56 355
13705.67 345
13706.78 291
13707.88 325
13708.99 320
13710.10 321
13711.20 308
13712.31 300
13713.41 332
13714.52 333
13715.63 306
13716.73 296
13717.84 343
13718.95 308
13720.05 322
13721.16 339
13722.27 346
13723.37 333
13724.48 334
13725.59 315
13726.70 343
13727.80 349
13728.91 333
13730.02 319
13731.12 353
13732.23 302
13733.34 277
13734.45 356
13735.55 336
13736.66 333
13737.77 357
13738.87 324
13739.98 353
13741.09 343
13742.20 342
13743.31 340
13744.41 369
13745.52 363
13746.63 336
13747.74 356
13748.84 361
13749.95 341
13751.06 384
13752.17 364
13753.28 355
13754.38 356
13755.49 326
13756.60 311
13757.71 343
13758.82 390
13759.93 354
13761.03 376
13762.14 368
13763.25 379
13764.36 365
13765.47 384
13766.58 368
13767.68 433
13768.79 414
13769.90 366
13771.01 425
13772.12 371
13773.23 410
13774.34 409
13775.45 424
13776.56 453
13777.66 456
13778.77 406
13779.88 446
13780.99 479
13782.10 424
13783.21 417
13784.32 420
13785.43 426
13786.54 439
13787.65 416
13788.76 380
13789.87 381
13790.98 350
13792.09 339
13793.20 363
13794.31 420
13795.42 437
13796.52 429
13797.63 408
13798.74 386
13799.85 399
13800.96 408
13802.07 409
13803.18 396
13804.29 406
13805.40 480
13806.51 415
13807.63 358
13808.74 400
13809.85 440
13810.96 475
13812.07 475
13813.18 396
13814.29 416
13815.40 424
13816.51 380
13817.62 386
13818.73 368
13819.84 331
13820.95 382
13822.06 373
13823.17 407
13824.28 377
13825.40 390
13826.51 357
13827.62 391
13828.73 368
13829.84 329
13830.95 366
13832.06 344
13833.17 362
13834.28 348
13835.40 385
13836.51 345
13837.62 374
13838.73 384
13839.84 348
13840.95 365
13842.06 360
13843.18 407
13844.29 344
13845.40 355
13846.51 365
13847.62 330
13848.74 388
13849.85 406
13850.96 338
13852.07 393
13853.18 382
13854.30 361
13855.41 361
13856.52 351
13857.63 344
13858.74 396
13859.86 348
13860.97 356
13862.08 335
13863.19 357
13864.31 340
13865.42 332
13866.53 376
13867.64 383
13868.76 395
13869.87 369
13870.98 353
13872.10 346
13873.21 326
13874.32 375
13875.43 358
13876.55 347
13877.66 363
13878.77 385
13879.89 400
13881.00 325
13882.11 346
13883.23 366
13884.34 340
13885.45 419
13886.57 372
13887.68 357
13888.79 366
13889.91 390
13891.02 361
13892.13 354
13893.25 363
13894.36 375
13895.48 373
13896.59 351
13897.70 371
13898.82 358
13899.93 346
13901.05 395
13902.16 403
13903.27 345
13904.39 345
13905.50 371
13906.62 380
13907.73 380
13908.85 366
13909.96 347
13911.07 336
13912.19 385
13913.30 375
13914.42 329
13915.53 346
13916.65 337
13917.76 351
13918.88 352
13919.99 330
13921.11 350
13922.22 326
13923.34 318
13924.45 334
13925.57 336
13926.68 331
13927.80 366
13928.91 353
13930.03 323
13931.14 354
13932.26 305
13933.37 320
13934.49 344
13935.60 357
13936.72 356
13937.83 332
13938.95 323
13940.06 319
13941.18 287
13942.30 340
13943.41 304
13944.53 339
13945.64 358
13946.76 330
13947.87 324
13948.99 335
13950.11 309
13951.22 353
13952.34 364
13953.45 328
13954.57 350
13955.69 357
13956.80 301
13957.92 357
13959.04 363
13960.15 326
13961.27 319
13962.39 348
13963.50 324
13964.62 310
13965.73 315
13966.85 310
13967.97 344
13969.08 339
13970.20 378
13971.32 329
13972.44 333
13973.55 298
13974.67 340
13975.79 366
13976.90 311
13978.02 336
13979.14 322
13980.25 304
13981.37 287
13982.49 331
13983.61 356
13984.72 303
13985.84 373
13986.96 395
13988.08 315
13989.19 333
13990.31 339
13991.43 329
13992.55 321
13993.66 309
13994.78 285
13995.90 332
13997.02 323
13998.14 309
13999.25 310
14000.37 309
14001.49 301
14002.61 336
14003.73 299
14004.84 250
14005.96 323
14007.08 306
14008.20 322
14009.32 298
14010.44 295
14011.55 282
14012.67 301
14013.79 300
14014.91 324
14016.03 318
14017.15 320
14018.27 331
14019.38 348
14020.50 302
14021.62 293
14022.74 320
14023.86 315
14024.98 311
14026.10 325
14027.22 321
14028.34 345
14029.46 333
14030.57 335
14031.69 310
14032.81 326
14033.93 322
14035.05 316
14036.17 304
14037.29 302
14038.41 303
14039.53 293
14040.65 312
14041.77 320
14042.89 297
14044.01 297
14045.13 315
14046.25 307
14047.37 371
14048.49 353
14049.61 325
14050.73 351
14051.85 359
14052.97 383
14054.09 290
14055.21 274
14056.33 321
14057.45 370
14058.57 367
14059.69 331
14060.81 324
14061.93 359
14063.05 383
14064.17 369
14065.29 364
14066.41 346
14067.53 383
14068.65 335
14069.78 360
14070.90 360
14072.02 320
14073.14 350
14074.26 365
14075.38 344
14076.50 305
14077.62 364
14078.74 364
14079.86 370
14080.99 376
14082.11 384
14083.23 351
14084.35 353
14085.47 345
14086.59 410
14087.71 373
14088.84 374
14089.96 349
14091.08 413
14092.20 365
14093.32 367
14094.44 412
14095.57 383
14096.69 395
14097.81 402
14098.93 359
14100.05 408
14101.18 481
14102.30 426
14103.42 463
14104.54 435
14105.66 441
14106.79 473
14107.91 450
14109.03 440
14110.15 385
14111.28 411
14112.40 423
14113.52 381
14114.64 369
14115.77 371
14116.89 394
14118.01 391
14119.13 385
14120.26 348
14121.38 396
14122.50 377
14123.63 314
14124.75 354
14125.87 350
14126.99 355
14128.12 349
14129.24 346
14130.36 353
14131.49 355
14132.61 317
14133.73 323
14134.86 366
14135.98 309
14137.10 324
14138.23 312
14139.35 303
14140.47 303
14141.60 301
14142.72 355
14143.85 366
14144.97 321
14146.09 331
14147.22 348
14148.34 344
14149.47 369
14150.59 338
14151.71 339
14152.84 336
14153.96 359
14155.09 351
14156.21 318
14157.33 358
14158.46 343
14159.58 280
14160.71 333
14161.83 313
14162.96 331
14164.08 292
14165.21 284
14166.33 302
14167.45 280
14168.58 335
14169.70 317
14170.83 306
14171.95 294
14173.08 320
14174.20 309
14175.33 326
14176.45 324
14177.58 358
14178.70 344
14179.83 298
14180.95 307
14182.08 323
14183.20 302
14184.33 335
14185.46 308
14186.58 325
14187.71 361
14188.83 348
14189.96 309
14191.08 283
14192.21 302
14193.33 310
14194.46 285
14195.59 301
14196.71 330
14197.84 330
14198.96 361
14200.09 285
14201.22 322
14202.34 334
14203.47 338
14204.59 315
14205.72 321
14206.85 304
14207.97 293
14209.10 292
14210.23 276
14211.35 317
14212.48 336
14213.61 316
14214.73 337
14215.86 302
14216.99 345
14218.11 299
14219.24 321
14220.37 287
14221.49 253
14222.62 263
14223.75 294
14224.87 299
14226.00 300
14227.13 280
14228.25 306
14229.38 316
14230.51 333
14231.64 244
14232.76 272
14233.89 246
14235.02 257
14236.14 268
14237.27 282
14238.40 308
14239.53 280
14240.66 266
14241.78 255
14242.91 290
14244.04 238
14245.17 261
14246.29 273
14247.42 261
14248.55 247
14249.68 300
14250.81 267
14251.93 286
14253.06 258
14254.19 258
14255.32 289
14256.45 271
14257.57 237
14258.70 288
14259.83 251
14260.96 244
14262.09 227
14263.22 274
14264.34 256
14265.47 277
14266.60 288
14267.73 286
14268.86 271
14269.99 261
14271.12 260
14272.25 258
14273.37 236
14274.50 255
14275.63 245
14276.76 254
14277.89 248
14279.02 267
14280.15 266
14281.28 262
14282.41 237
14283.54 245
14284.67 286
14285.80 277
14286.92 261
14288.05 230
14289.18 244
14290.31 232
14291.44 244
14292.57 279
14293.70 263
14294.83 226
14295.96 258
14297.09 248
14298.22 244
14299.35 251
14300.48 247
14301.61 256
14302.74 235
14303.87 237
14305.00 210
14306.13 248
14307.26 275
14308.39 241
14309.52 236
14310.65 237
14311.78 229
14312.91 233
14314.04 228
14315.18 273
14316.31 228
14317.44 235
14318.57 234
14319.70 264
14320.83 238
14321.96 238
14323.09 232
14324.22 225
14325.35 219
14326.48 210
14327.61 252
14328.75 244
14329.88 230
14331.01 230
14332.14 224
14333.27 237
14334.40 219
14335.53 229
14336.66 214
14337.80 239
14338.93 206
14340.06 241
14341.19 259
14342.32 217
14343.45 217
14344.59 196
14345.72 212
14346.85 238
14347.98 275
14349.11 228
14350.24 245
14351.38 243
14352.51 246
14353.64 256
14354.77 211
14355.91 226
14357.04 213
14358.17 257
14359.30 224
14360.43 257
14361.57 206
14362.70 205
14363.83 218
14364.96 222
14366.10 259
14367.23 225
14368.36 218
14369.49 224
14370.63 213
14371.76 183
14372.89 204
14374.03 216
14375.16 222
14376.29 216
14377.42 236
14378.56 208
14379.69 224
14380.82 219
14381.96 245
14383.09 233
14384.22 193
14385.36 217
14386.49 213
14387.62 203
14388.76 213
14389.89 236
14391.02 224
14392.16 227
14393.29 236
14394.43 222
14395.56 232
14396.69 221
14397.83 208
14398.96 207
14400.09 232
14401.23 214
14402.36 197
14403.50 232
14404.63 220
14405.76 213
14406.90 229
14408.03 248
14409.17 212
14410.30 205
14411.44 241
14412.57 229
14413.70 210
14414.84 222
14415.97 223
14417.11 226
14418.24 222
14419.38 236
14420.51 203
14421.65 220
14422.78 236
14423.92 243
14425.05 236
14426.19 251
14427.32 219
14428.46 206
14429.59 209
14430.73 219
14431.86 233
14433.00 233
14434.13 221
14435.27 227
14436.40 219
14437.54 236
14438.67 243
14439.81 216
14440.95 222
14442.08 230
14443.22 214
14444.35 220
14445.49 226
14446.62 263
14447.76 223
14448.90 225
14450.03 217
14451.17 224
14452.30 237
14453.44 244
14454.58 224
14455.71 225
14456.85 226
14457.98 217
14459.12 208
14460.26 230
14461.39 212
14462.53 208
14463.67 175
14464.80 182
14465.94 225
14467.07 234
14468.21 222
14469.35 264
14470.48 276
14471.62 213
14472.76 212
14473.90 166
14475.03 179
14476.17 194
14477.31 226
14478.44 230
14479.58 210
14480.72 205
14481.85 235
14482.99 209
14484.13 244
14485.27 250
14486.40 221
14487.54 225
14488.68 232
14489.82 235
14490.95 218
14492.09 193
14493.23 214
14494.37 244
14495.50 237
14496.64 220
14497.78 231
14498.92 240
14500.05 225
14501.19 205
14502.33 219
14503.47 220
14504.61 240
14505.74 234
14506.88 213
14508.02 218
14509.16 216
14510.30 224
14511.44 213
14512.57 217
14513.71 225
14514.85 210
14515.99 197
14517.13 227
14518.27 233
14519.41 224
14520.54 246
14521.68 241
14522.82 222
14523.96 218
14525.10 203
14526.24 209
14527.38 230
14528.52 244
14529.65 254
14530.79 244
14531.93 254
14533.07 221
14534.21 215
14535.35 238
14536.49 231
14537.63 226
14538.77 223
14539.91 205
14541.05 228
14542.19 233
14543.33 254
14544.47 196
14545.61 198
14546.75 222
14547.89 210
14549.02 216
14550.16 240
14551.30 211
14552.44 233
14553.58 275
14554.72 278
14555.86 252
14557.00 226
14558.14 214
14559.29 239
14560.43 287
14561.57 247
14562.71 247
14563.85 252
14564.99 221
14566.13 224
14567.27 231
14568.41 250
14569.55 246
14570.69 234
14571.83 242
14572.97 231
14574.11 224
14575.25 222
14576.39 217
14577.53 217
14578.68 220
14579.82 249
14580.96 221
14582.10 246
14583.24 240
14584.38 236
14585.52 239
14586.66 250
14587.80 272
14588.95 249
14590.09 236
14591.23 215
14592.37 238
14593.51 251
14594.65 228
14595.79 265
14596.94 254
14598.08 264
14599.22 254
14600.36 267
14601.50 265
14602.65 250
14603.79 250
14604.93 255
14606.07 237
14607.21 232
14608.36 279
14609.50 281
14610.64 254
14611.78 250
14612.92 259
14614.07 251
14615.21 251
14616.35 259
14617.49 266
14618.64 238
14619.78 267
14620.92 279
14622.06 317
14623.21 280
14624.35 236
14625.49 260
14626.64 280
14627.78 276
14628.92 272
14630.06 267
14631.21 271
14632.35 273
14633.49 282
14634.64 273
14635.78 271
14636.92 298
14638.07 292
14639.21 269
14640.35 259
14641.50 307
14642.64 324
14643.78 337
14644.93 312
14646.07 303
14647.21 310
14648.36 292
14649.50 303
14650.65 274
14651.79 283
14652.93 286
14654.08 278
14655.22 283
14656.37 291
14657.51 277
14658.65 285
14659.80 274
14660.94 237
14662.09 219
14663.23 272
14664.37 267
14665.52 273
14666.66 290
14667.81 301
14668.95 256
14670.10 247
14671.24 243
14672.39 246
14673.53 245
14674.68 248
14675.82 268
14676.97 293
14678.11 251
14679.25 257
14680.40 327
14681.54 276
14682.69 286
14683.83 248
14684.98 253
14686.13 252
14687.27 253
14688.42 237
14689.56 258
14690.71 264
14691.85 226
14693.00 256
14694.14 261
14695.29 239
14696.43 272
14697.58 260
14698.72 278
14699.87 264
14701.02 246
14702.16 241
14703.31 273
14704.45 265
14705.60 247
14706.75 253
14707.89 256
14709.04 249
14710.18 255
14711.33 274
14712.48 283
14713.62 290
14714.77 296
14715.92 240
14717.06 270
14718.21 271
14719.35 256
14720.50 255
14721.65 259
14722.79 278
14723.94 272
14725.09 276
14726.23 263
14727.38 263
14728.53 268
14729.67 274
14730.82 260
14731.97 268
14733.12 284
14734.26 288
14735.41 296
14736.56 297
14737.70 309
14738.85 279
14740.00 269
14741.15 298
14742.29 299
14743.44 282
14744.59 249
14745.74 289
14746.88 272
14748.03 273
14749.18 282
14750.33 307
14751.47 307
14752.62 290
14753.77 331
14754.92 302
14756.07 315
14757.21 319
14758.36 344
14759.51 345
14760.66 324
14761.81 335
14762.95 314
14764.10 320
14765.25 341
14766.40 312
14767.55 330
14768.70 354
14769.84 358
14770.99 331
14772.14 339
14773.29 325
14774.44 354
14775.59 361
14776.74 386
14777.88 399
14779.03 333
14780.18 373
14781.33 365
14782.48 347
14783.63 391
14784.78 389
14785.93 388
14787.08 379
14788.22 399
14789.37 431
14790.52 395
14791.67 407
14792.82 464
14793.97 426
14795.12 422
14796.27 434
14797.42 425
14798.57 455
14799.72 423
14800.87 452
14802.02 505
14803.17 500
14804.32 441
14805.47 460
14806.62 447
14807.77 477
14808.92 467
14810.07 423
14811.22 417
14812.37 446
14813.52 395
14814.67 377
14815.82 341
14816.97 374
14818.12 353
14819.27 343
14820.42 319
14821.57 331
14822.72 309
14823.87 304
14825.02 309
14826.17 343
14827.32 305
14828.47 289
14829.62 297
14830.78 322
14831.93 302
14833.08 313
14834.23 307
14835.38 354
14836.53 336
14837.68 302
14838.83 286
14839.98 325
14841.13 332
14842.29 328
14843.44 289
14844.59 326
14845.74 328
14846.89 287
14848.04 247
14849.19 251
14850.35 288
14851.50 268
14852.65 251
14853.80 247
14854.95 272
14856.10 287
14857.26 256
14858.41 288
14859.56 253
14860.71 223
14861.86 245
14863.02 262
14864.17 251
14865.32 237
14866.47 232
14867.63 209
14868.78 274
14869.93 249
14871.08 258
14872.23 255
14873.39 262
14874.54 281
14875.69 254
14876.84 259
14878.00 262
14879.15 278
14880.30 248
14881.46 262
14882.61 234
14883.76 232
14884.91 230
14886.07 231
14887.22 215
14888.37 197
14889.53 271
14890.68 253
14891.83 238
14892.99 214
14894.14 221
14895.29 252
14896.45 256
14897.60 287
14898.75 293
14899.91 292
14901.06 270
14902.21 253
14903.37 264
14904.52 206
14905.67 213
14906.83 237
14907.98 230
14909.14 202
14910.29 232
14911.44 244
14912.60 261
14913.75 243
14914.91 231
14916.06 264
14917.21 229
14918.37 242
14919.52 267
14920.68 215
14921.83 255
14922.99 251
14924.14 218
14925.30 248
14926.45 240
14927.60 234
14928.76 269
14929.91 256
14931.07 237
14932.22 236
14933.38 275
14934.53 261
14935.69 242
14936.84 237
14938.00 262
14939.15 263
14940.31 265
14941.46 211
14942.62 241
14943.77 238
14944.93 219
14946.08 235
14947.24 290
14948.39 261
14949.55 251
14950.71 250
14951.86 229
14953.02 202
14954.17 195
14955.33 252
14956.48 222
14957.64 211
14958.80 251
14959.95 228
14961.11 225
14962.26 253
14963.42 249
14964.57 230
14965.73 230
14966.89 262
14968.04 223
14969.20 186
14970.36 218
14971.51 251
14972.67 214
14973.82 231
14974.98 203
14976.14 247
14977.29 224
14978.45 230
14979.61 229
14980.76 203
14981.92 213
14983.08 217
14984.23 209
14985.39 183
14986.55 198
14987.70 201
14988.86 222
14990.02 200
14991.18 237
14992.33 306
14993.49 235
14994.65 229
14995.80 198
14996.96 244
14998.12 226
14999.28 202
15000.43 173
15001.59 222
15002.75 223
15003.91 186
15005.06 205
15006.22 198
15007.38 215
15008.54 187
15009.69 213
15010.85 208
15012.01 195
15013.17 193
15014.33 198
15015.48 197
15016.64 214
15017.80 164
15018.96 189
15020.12 256
15021.27 216
15022.43 222
15023.59 190
15024.75 179
15025.91 177
15027.07 203
15028.23 187
15029.38 166
15030.54 230
15031.70 212
15032.86 183
15034.02 217
15035.18 188
15036.34 183
15037.49 175
15038.65 172
15039.81 185
15040.97 193
15042.13 216
15043.29 168
15044.45 161
15045.61 184
15046.77 209
15047.93 245
15049.09 201
15050.24 193
15051.40 215
15052.56 184
15053.72 172
15054.88 182
15056.04 191
15057.20 172
15058.36 197
15059.52 206
15060.68 168
15061.84 195
15063.00 203
15064.16 189
15065.32 159
15066.48 149
15067.64 167
15068.80 183
15069.96 184
15071.12 159
15072.28 157
15073.44 182
15074.60 186
15075.76 202
15076.92 154
15078.08 185
15079.24 154
15080.40 206
15081.56 197
15082.72 209
15083.89 168
15085.05 194
15086.21 209
15087.37 176
15088.53 200
15089.69 175
15090.85 212
15092.01 184
15093.17 167
15094.33 138
15095.49 180
15096.66 194
15097.82 170
15098.98 167
15100.14 208
15101.30 186
15102.46 148
15103.62 159
15104.78 131
15105.95 141
15107.11 165
15108.27 163
15109.43 178
15110.59 176
15111.75 179
15112.92 172
15114.08 162
15115.24 163
15116.40 168
15117.56 170
15118.73 170
15119.89 140
15121.05 167
15122.21 181
15123.37 204
15124.54 169
15125.70 173
15126.86 155
15128.02 179
15129.19 151
15130.35 178
15131.51 192
15132.67 177
15133.84 182
15135.00 144
15136.16 159
15137.32 201
15138.49 202
15139.65 187
15140.81 174
15141.97 166
15143.14 175
15144.30 137
15145.46 161
15146.63 159
15147.79 167
15148.95 174
15150.12 143
15151.28 160
15152.44 154
15153.61 156
15154.77 149
15155.93 195
15157.10 169
15158.26 180
15159.42 168
15160.59 147
15161.75 162
15162.91 179
15164.08 146
15165.24 206
15166.41 178
15167.57 143
15168.73 181
15169.90 180
15171.06 162
15172.23 135
15173.39 170
15174.55 168
15175.72 184
15176.88 167
15178.05 180
15179.21 163
15180.38 189
15181.54 176
15182.70 149
15183.87 164
15185.03 179
15186.20 171
15187.36 167
15188.53 138
15189.69 154
15190.86 163
15192.02 155
15193.19 174
15194.35 169
15195.52 156
15196.68 151
15197.85 176
15199.01 194
15200.18 195
15201.34 194
15202.51 173
15203.67 184
15204.84 190
15206.00 193
15207.17 180
15208.33 173
15209.50 214
15210.66 184
15211.83 156
15213.00 215
15214.16 194
15215.33 183
15216.49 143
15217.66 159
15218.82 164
15219.99 168
15221.16 173
15222.32 156
15223.49 179
15224.65 149
15225.82 203
15226.99 196
15228.15 205
15229.32 161
15230.49 191
15231.65 195
15232.82 202
15233.98 197
15235.15 168
15236.32 179
15237.48 177
15238.65 168
15239.82 189
15240.98 160
15242.15 186
15243.32 182
15244.48 167
15245.65 169
15246.82 151
15247.98 209
15249.15 196
15250.32 172
15251.49 182
15252.65 168
15253.82 158
15254.99 188
15256.16 171
15257.32 214
15258.49 159
15259.66 168
15260.82 186
15261.99 147
15263.16 175
15264.33 167
15265.49 185
15266.66 153
15267.83 175
15269.00 168
15270.17 176
15271.33 166
15272.50 171
15273.67 190
15274.84 146
15276.01 155
15277.17 159
15278.34 169
15279.51 156
15280.68 143
15281.85 172
15283.01 164
15284.18 142
15285.35 141
15286.52 165
15287.69 189
15288.86 159
15290.03 207
15291.19 195
15292.36 170
15293.53 173
15294.70 172
15295.87 172
15297.04 167
15298.21 147
15299.38 138
15300.54 154
15301.71 183
15302.88 180
15304.05 170
15305.22 126
15306.39 190
15307.56 188
15308.73 203
15309.90 176
15311.07 167
15312.24 167
15313.41 153
15314.58 133
15315.75 167
15316.92 150
15318.09 153
15319.25 160
15320.42 181
15321.59 202
15322.76 172
15323.93 162
15325.10 153
15326.27 162
15327.44 160
15328.61 177
15329.78 183
15330.95 178
15332.12 185
15333.29 151
15334.46 166
15335.64 185
15336.81 183
15337.98 185
15339.15 177
15340.32 173
15341.49 151
15342.66 178
15343.83 165
15345.00 151
15346.17 191
15347.34 163
15348.51 171
15349.68 167
15350.85 179
15352.02 168
15353.20 152
15354.37 162
15355.54 173
15356.71 187
15357.88 177
15359.05 155
15360.22 162
15361.39 172
15362.57 186
15363.74 169
15364.91 143
15366.08 132
15367.25 170
15368.42 169
15369.59 147
15370.77 175
15371.94 194
15373.11 198
15374.28 177
15375.45 180
15376.63 131
15377.80 160
15378.97 169
15380.14 188
15381.31 157
15382.49 135
15383.66 166
15384.83 151
15386.00 150
15387.17 183
15388.35 164
15389.52 156
15390.69 150
15391.86 159
15393.04 148
15394.21 175
15395.38 179
15396.55 151
15397.73 147
15398.90 162
15400.07 181
15401.25 155
15402.42 146
15403.59 200
15404.76 184
15405.94 186
15407.11 209
15408.28 207
15409.46 189
15410.63 226
15411.80 205
15412.98 190
15414.15 149
15415.32 170
15416.50 169
15417.67 156
15418.84 168
15420.02 168
15421.19 153
15422.36 147
15423.54 184
15424.71 166
15425.89 198
15427.06 148
15428.23 201
15429.41 162
15430.58 175
15431.76 192
15432.93 167
15434.10 186
15435.28 174
15436.45 152
15437.63 168
15438.80 183
15439.97 165
15441.15 162
15442.32 200
15443.50 154
15444.67 168
15445.85 143
15447.02 159
15448.20 195
15449.37 175
15450.55 148
15451.72 181
15452.89 165
15454.07 149
15455.24 165
15456.42 146
15457.59 147
15458.77 141
15459.94 138
15461.12 149
15462.30 123
15463.47 183
15464.65 191
15465.82 177
15467.00 154
15468.17 151
15469.35 155
15470.52 160
15471.70 157
15472.87 198
15474.05 154
15475.22 160
15476.40 138
15477.58 162
15478.75 160
15479.93 134
15481.10 176
15482.28 187
15483.46 157
15484.63 155
15485.81 170
15486.98 191
15488.16 180
15489.34 177
15490.51 166
15491.69 180
15492.87 164
15494.04 154
15495.22 144
15496.39 155
15497.57 161
15498.75 173
15499.92 129
15501.10 148
15502.28 164
15503.45 179
15504.63 175
15505.81 141
15506.98 165
15508.16 142
15509.34 171
15510.52 147
15511.69 184
15512.87 165
15514.05 176
15515.22 151
15516.40 186
15517.58 161
15518.76 163
15519.93 167
15521.11 133
15522.29 141
15523.47 172
15524.64 150
15525.82 161
15527.00 163
15528.18 184
15529.35 176
15530.53 162
15531.71 192
15532.89 208
15534.07 178
15535.24 160
15536.42 148
15537.60 170
15538.78 152
15539.96 160
15541.13 154
15542.31 159
15543.49 132
15544.67 186
15545.85 163
15547.03 181
15548.20 169
15549.38 139
15550.56 148
15551.74 160
15552.92 146
15554.10 197
15555.28 159
15556.45 132
15557.63 155
15558.81 169
15559.99 154
15561.17 161
15562.35 149
15563.53 170
15564.71 178
15565.89 166
15567.07 175
15568.24 166
15569.42 169
15570.60 156
15571.78 159
15572.96 160
15574.14 176
15575.32 163
15576.50 185
15577.68 145
15578.86 153
15580.04 179
15581.22 198
15582.40 200
15583.58 176
15584.76 154
15585.94 154
15587.12 196
15588.30 158
15589.48 205
15590.66 168
15591.84 171
15593.02 158
15594.20 176
15595.38 173
15596.56 189
15597.74 178
15598.92 212
15600.10 161
15601.28 164
15602.46 194
15603.64 179
15604.82 178
15606.00 185
15607.18 156
15608.36 170
15609.55 170
15610.73 182
15611.91 175
15613.09 170
15614.27 177
15615.45 212
15616.63 189
15617.81 186
15618.99 219
15620.17 172
15621.36 166
15622.54 186
15623.72 173
15624.90 188
15626.08 202
15627.26 177
15628.44 208
15629.63 220
15630.81 239
15631.99 185
15633.17 183
15634.35 185
15635.53 188
15636.72 181
15637.90 192
15639.08 210
15640.26 180
15641.44 211
15642.63 229
15643.81 212
15644.99 200
15646.17 196
15647.35 204
15648.54 182
15649.72 211
15650.90 206
15652.08 222
15653.27 202
15654.45 233
15655.63 185
15656.81 190
15658.00 223
15659.18 181
15660.36 177
15661.54 191
15662.73 221
15663.91 199
15665.09 217
15666.28 204
15667.46 215
15668.64 206
15669.82 221
15671.01 224
15672.19 196
15673.37 212
15674.56 226
15675.74 201
15676.92 187
15678.11 235
15679.29 219
15680.47 219
15681.66 208
15682.84 210
15684.03 193
15685.21 237
15686.39 236
15687.58 184
15688.76 212
15689.94 224
15691.13 201
15692.31 232
15693.50 213
15694.68 200
15695.86 223
15697.05 228
15698.23 221
15699.42 179
15700.60 186
15701.78 211
15702.97 237
15704.15 274
15705.34 206
15706.52 162
15707.71 218
15708.89 253
15710.08 215
15711.26 204
15712.45 223
15713.63 226
15714.81 210
15716.00 278
15717.18 260
15718.37 254
15719.55 270
15720.74 222
15721.92 228
15723.11 257
15724.29 266
15725.48 264
15726.66 291
15727.85 256
15729.04 227
15730.22 218
15731.41 228
15732.59 238
15733.78 240
15734.96 221
15736.15 264
15737.33 239
15738.52 224
15739.71 184
15740.89 201
15742.08 223
15743.26 212
15744.45 229
15745.63 281
15746.82 237
15748.01 219
15749.19 236
15750.38 222
15751.56 225
15752.75 272
15753.94 246
15755.12 219
15756.31 251
15757.50 282
15758.68 253
15759.87 254
15761.06 261
15762.24 261
15763.43 271
15764.62 267
15765.80 236
15766.99 271
15768.18 233
15769.36 252
15770.55 257
15771.74 219
15772.92 213
15774.11 234
15775.30 218
15776.48 191
15777.67 228
15778.86 250
15780.05 258
15781.23 265
15782.42 237
15783.61 263
15784.80 191
15785.98 259
15787.17 229
15788.36 234
15789.55 249
15790.73 236
15791.92 256
15793.11 246
15794.30 233
15795.48 190
15796.67 238
15797.86 209
15799.05 242
15800.24 221
15801.42 223
15802.61 224
15803.80 189
15804.99 232
15806.18 214
15807.37 234
15808.55 224
15809.74 215
15810.93 225
15812.12 231
15813.31 223
15814.50 208
15815.68 194
15816.87 207
15818.06 207
15819.25 177
15820.44 163
15821.63 172
15822.82 180
15824.01 208
15825.19 230
15826.38 180
15827.57 194
15828.76 222
15829.95 195
15831.14 218
15832.33 177
15833.52 190
15834.71 187
15835.90 241
15837.09 192
15838.28 202
15839.47 178
15840.66 154
15841.84 161
15843.03 190
15844.22 171
15845.41 189
15846.60 180
15847.79 148
15848.98 172
15850.17 230
15851.36 213
15852.55 187
15853.74 190
15854.93 205
15856.12 171
15857.31 161
15858.50 182
15859.69 192
15860.88 188
15862.07 194
15863.26 200
15864.46 205
15865.65 160
15866.84 176
15868.03 171
15869.22 190
15870.41 176
15871.60 216
15872.79 181
15873.98 169
15875.17 191
15876.36 155
15877.55 169
15878.74 173
15879.94 196
15881.13 167
15882.32 176
15883.51 196
15884.70 180
15885.89 173
15887.08 177
15888.27 174
15889.46 182
15890.66 198
15891.85 164
15893.04 215
15894.23 224
15895.42 211
15896.61 209
15897.81 152
15899.00 188
15900.19 180
15901.38 201
15902.57 177
15903.76 192
15904.96 167
15906.15 181
15907.34 205
15908.53 191
15909.72 191
15910.92 178
15912.11 201
15913.30 180
15914.49 171
15915.69 169
15916.88 186
15918.07 200
15919.26 234
15920.46 228
15921.65 212
15922.84 238
15924.03 233
15925.23 201
15926.42 191
15927.61 169
15928.81 171
15930.00 182
15931.19 202
15932.38 190
15933.58 170
15934.77 174
15935.96 176
15937.16 217
15938.35 217
15939.54 162
15940.74 177
15941.93 197
15943.12 183
15944.32 185
15945.51 191
15946.70 206
15947.90 202
15949.09 196
15950.28 166
15951.48 204
15952.67 174
15953.87 180
15955.06 172
15956.25 173
15957.45 173
15958.64 173
15959.84 161
15961.03 172
15962.22 169
15963.42 120
15964.61 171
15965.81 178
15967.00 174
15968.19 167
15969.39 170
15970.58 147
15971.78 159
15972.97 172
15974.17 166
15975.36 159
15976.56 164
15977.75 193
15978.95 176
15980.14 159
15981.34 158
15982.53 164
15983.72 170
15984.92 165
15986.11 169
15987.31 168
15988.50 149
15989.70 157
15990.90 160
15992.09 143
15993.29 136
15994.48 172
15995.68 161
15996.87 162
15998.07 150
15999.26 168
16000.46 183
16001.65 183
16002.85 136
16004.05 159
16005.24 148
16006.44 153
16007.63 125
16008.83 131
16010.02 148
16011.22 135
16012.42 171
16013.61 167
16014.81 172
16016.00 161
16017.20 149
16018.40 152
16019.59 135
16020.79 132
16021.99 161
16023.18 133
16024.38 141
16025.58 156
16026.77 147
16027.97 172
16029.16 154
16030.36 148
16031.56 162
16032.76 160
16033.95 153
16035.15 187
16036.35 158
16037.54 146
16038.74 170
16039.94 161
16041.13 143
16042.33 145
16043.53 142
16044.73 121
16045.92 159
16047.12 130
16048.32 129
16049.51 144
16050.71 179
16051.91 166
16053.11 133
16054.30 128
16055.50 155
16056.70 169
16057.90 164
16059.10 146
16060.29 150
16061.49 163
16062.69 130
16063.89 145
16065.08 138
16066.28 131
16067.48 140
16068.68 139
16069.88 148
16071.07 127
16072.27 153
16073.47 128
16074.67 112
16075.87 149
16077.07 142
16078.26 166
16079.46 142
16080.66 151
16081.86 140
16083.06 159
16084.26 137
16085.46 130
16086.66 164
16087.85 137
16089.05 129
16090.25 136
16091.45 151
16092.65 136
16093.85 127
16095.05 132
16096.25 148
16097.45 129
16098.65 128
16099.84 111
16101.04 134
16102.24 136
16103.44 153
16104.64 151
16105.84 158
16107.04 159
16108.24 142
16109.44 158
16110.64 126
16111.84 139
16113.04 138
16114.24 149
16115.44 151
16116.64 155
16117.84 141
16119.04 140
16120.24 125
16121.44 126
16122.64 153
16123.84 121
16125.04 151
16126.24 109
16127.44 112
16128.64 135
16129.84 156
16131.04 115
16132.24 134
16133.44 126
16134.64 108
16135.84 137
16137.04 131
16138.25 158
16139.45 127
16140.65 132
16141.85 135
16143.05 154
16144.25 134
16145.45 157
16146.65 166
16147.85 120
16149.05 142
16150.25 132
16151.46 105
16152.66 120
16153.86 148
16155.06 157
16156.26 127
16157.46 142
16158.66 133
16159.87 152
16161.07 122
16162.27 116
16163.47 112
16164.67 94
16165.87 118
16167.08 136
16168.28 120
16169.48 132
16170.68 139
16171.88 119
16173.09 139
16174.29 150
16175.49 118
16176.69 123
16177.89 151
16179.10 128
16180.30 124
16181.50 146
16182.70 140
16183.91 117
16185.11 121
16186.31 113
16187.51 99
16188.72 141
16189.92 124
16191.12 106
16192.32 125
16193.53 97
16194.73 134
16195.93 138
16197.13 116
16198.34 130
16199.54 133
16200.74 118
16201.95 146
16203.15 145
16204.35 144
16205.56 156
16206.76 144
16207.96 132
16209.17 130
16210.37 124
16211.57 141
16212.78 138
16213.98 132
16215.18 142
16216.39 162
16217.59 169
16218.79 157
16220.00 149
16221.20 136
16222.41 130
16223.61 160
16224.81 143
16226.02 149
16227.22 135
16228.43 149
16229.63 129
16230.83 129
16232.04 140
16233.24 124
16234.45 119
16235.65 126
16236.86 141
16238.06 127
16239.26 134
16240.47 134
16241.67 131
16242.88 108
16244.08 121
16245.29 137
16246.49 121
16247.70 137
16248.90 127
16250.11 135
16251.31 136
16252.52 141
16253.72 147
16254.93 147
16256.13 144
16257.34 153
16258.54 129
16259.75 128
16260.95 158
16262.16 119
16263.36 160
16264.57 161
16265.77 137
16266.98 150
16268.19 141
16269.39 161
16270.60 158
16271.80 164
16273.01 139
16274.21 151
16275.42 156
16276.63 147
16277.83 164
16279.04 161
16280.24 157
16281.45 156
16282.66 161
16283.86 159
16285.07 140
16286.27 163
16287.48 185
16288.69 134
16289.89 142
16291.10 139
16292.31 183
16293.51 127
16294.72 140
16295.93 132
16297.13 161
16298.34 172
16299.55 160
16300.75 146
16301.96 148
16303.17 158
16304.37 142
16305.58 144
16306.79 159
16307.99 150
16309.20 132
16310.41 167
16311.62 138
16312.82 142
16314.03 133
16315.24 135
16316.44 151
16317.65 164
16318.86 169
16320.07 143
16321.27 176
16322.48 148
16323.69 140
16324.90 146
16326.10 152
16327.31 167
16328.52 174
16329.73 194
16330.94 173
16332.14 153
16333.35 140
16334.56 154
16335.77 147
16336.98 177
16338.18 135
16339.39 174
16340.60 157
16341.81 143
16343.02 157
16344.23 168
16345.43 167
16346.64 143
16347.85 140
16349.06 150
16350.27 137
16351.48 132
16352.69 118
16353.89 140
16355.10 135
16356.31 128
16357.52 186
16358.73 163
16359.94 160
16361.15 140
16362.36 143
16363.57 135
16364.77 134
16365.98 155
16367.19 153
16368.40 140
16369.61 133
16370.82 136
16372.03 132
16373.24 148
16374.45 158
16375.66 116
16376.87 131
16378.08 142
16379.29 123
16380.50 131
16381.71 124
16382.92 142
16384.13 135
16385.34 127
16386.55 118
16387.76 149
16388.97 134
16390.18 142
16391.39 124
16392.60 128
16393.81 143
16395.02 144
16396.23 158
16397.44 164
16398.65 138
16399.86 125
16401.07 143
16402.28 127
16403.49 134
16404.70 172
16405.91 109
16407.12 107
16408.33 153
16409.54 124
16410.76 125
16411.97 116
16413.18 137
16414.39 128
16415.60 114
16416.81 124
16418.02 131
16419.23 129
16420.44 138
16421.66 112
16422.87 122
16424.08 147
16425.29 138
16426.50 133
16427.71 116
16428.92 112
16430.14 134
16431.35 129
16432.56 117
16433.77 128
16434.98 124
16436.19 112
16437.41 138
16438.62 135
16439.83 120
16441.04 124
16442.25 124
16443.47 153
16444.68 131
16445.89 120
16447.10 134
16448.31 120
16449.53 128
16450.74 120
16451.95 138
16453.16 117
16454.38 127
16455.59 118
16456.80 131
16458.01 121
16459.23 121
16460.44 140
16461.65 124
16462.86 121
16464.08 134
16465.29 115
16466.50 120
16467.72 98
16468.93 121
16470.14 117
16471.35 138
16472.57 101
16473.78 118
16474.99 115
16476.21 102
16477.42 142
16478.63 100
16479.85 103
16481.06 118
16482.27 110
16483.49 135
16484.70 131
16485.92 118
16487.13 108
16488.34 144
16489.56 128
16490.77 124
16491.98 110
16493.20 149
16494.41 124
16495.63 114
16496.84 89
16498.05 111
16499.27 106
16500.48 119
16501.70 112
16502.91 111
16504.13 122
16505.34 112
16506.55 115
16507.77 117
16508.98 118
16510.20 137
16511.41 105
16512.63 126
16513.84 115
16515.06 107
16516.27 116
16517.49 135
16518.70 134
16519.92 105
16521.13 108
16522.35 123
16523.56 145
16524.78 122
16525.99 123
16527.21 121
16528.42 117
16529.64 128
16530.85 95
16532.07 119
16533.28 121
16534.50 109
16535.71 125
16536.93 105
16538.14 115
16539.36 128
16540.58 111
16541.79 101
16543.01 132
16544.22 112
16545.44 105
16546.65 113
16547.87 100
16549.09 105
16550.30 90
16551.52 137
16552.73 125
16553.95 116
16555.17 131
16556.38 120
16557.60 119
16558.82 104
16560.03 118
16561.25 116
16562.46 129
16563.68 146
16564.90 155
16566.11 100
16567.33 109
16568.55 115
16569.76 116
16570.98 129
16572.20 104
16573.41 123
16574.63 140
16575.85 124
16577.07 97
16578.28 112
16579.50 131
16580.72 117
16581.93 125
16583.15 101
16584.37 102
16585.59 104
16586.80 115
16588.02 111
16589.24 93
16590.46 106
16591.67 101
16592.89 115
16594.11 115
16595.33 119
16596.54 118
16597.76 140
16598.98 100
16600.20 96
16601.41 93
16602.63 115
16603.85 103
16605.07 99
16606.29 111
16607.50 100
16608.72 108
16609.94 94
16611.16 106
16612.38 115
16613.60 107
16614.81 102
16616.03 143
16617.25 131
16618.47 94
16619.69 108
16620.91 126
16622.13 122
16623.34 118
16624.56 107
16625.78 106
16627.00 113
16628.22 101
16629.44 97
16630.66 89
16631.88 97
16633.10 130
16634.31 167
16635.53 123
16636.75 138
16637.97 113
16639.19 122
16640.41 141
16641.63 91
16642.85 86
16644.07 116
16645.29 139
16646.51 110
16647.73 117
16648.95 130
16650.17 97
16651.39 76
16652.61 88
16653.83 86
16655.05 96
16656.27 103
16657.49 109
16658.71 108
16659.93 110
16661.15 135
16662.37 124
16663.59 107
16664.81 110
16666.03 96
16667.25 103
16668.47 96
16669.69 76
16670.91 106
16672.13 110
16673.35 137
16674.57 83
16675.79 79
16677.01 104
16678.23 102
16679.45 114
16680.67 89
16681.89 95
16683.12 112
16684.34 127
16685.56 121
16686.78 119
16688.00 120
16689.22 132
16690.44 132
16691.66 126
16692.88 120
16694.11 127
16695.33 104
16696.55 134
16697.77 118
16698.99 109
16700.21 97
16701.43 124
16702.66 141
16703.88 124
16705.10 109
16706.32 139
16707.54 109
16708.77 107
16709.99 115
16711.21 114
16712.43 135
16713.65 137
16714.87 108
16716.10 116
16717.32 109
16718.54 113
16719.76 96
16720.99 93
16722.21 109
16723.43 100
16724.65 88
16725.88 117
16727.10 116
16728.32 79
16729.54 115
16730.77 114
16731.99 105
16733.21 104
16734.43 103
16735.66 135
16736.88 128
16738.10 108
16739.33 118
16740.55 111
16741.77 104
16742.99 114
16744.22 109
16745.44 131
16746.66 119
16747.89 126
16749.11 119
16750.33 116
16751.56 125
16752.78 129
16754.00 130
16755.23 142
16756.45 130
16757.68 104
16758.90 125
16760.12 127
16761.35 119
16762.57 114
16763.79 97
16765.02 110
16766.24 138
16767.47 111
16768.69 91
16769.91 109
16771.14 110
16772.36 128
16773.59 112
16774.81 111
16776.04 133
16777.26 121
16778.48 132
16779.71 116
16780.93 123
16782.16 113
16783.38 123
16784.61 114
16785.83 104
16787.06 117
16788.28 124
16789.51 135
16790.73 111
16791.96 89
16793.18 118
16794.41 126
16795.63 110
16796.86 97
16798.08 121
16799.31 111
16800.53 109
16801.76 115
16802.98 101
16804.21 109
16805.43 106
16806.66 96
16807.88 118
16809.11 97
16810.33 103
16811.56 119
16812.79 105
16814.01 141
16815.24 99
16816.46 103
16817.69 123
16818.91 86
16820.14 83
16821.37 106
16822.59 103
16823.82 128
16825.04 99
16826.27 114
16827.50 116
16828.72 105
16829.95 105
16831.18 110
16832.40 119
16833.63 96
16834.86 118
16836.08 109
16837.31 137
16838.53 104
16839.76 126
16840.99 88
16842.21 115
16843.44 101
16844.67 105
16845.90 118
16847.12 100
16848.35 105
16849.58 114
16850.80 105
16852.03 108
16853.26 120
16854.48 121
16855.71 116
16856.94 103
16858.17 117
16859.39 106
16860.62 119
16861.85 121
16863.08 135
16864.30 123
16865.53 106
16866.76 107
16867.99 119
16869.21 106
16870.44 114
16871.67 132
16872.90 172
16874.13 134
16875.35 112
16876.58 141
16877.81 140
16879.04 149
16880.27 128
16881.49 163
16882.72 130
16883.95 129
16885.18 151
16886.41 132
16887.64 129
16888.86 121
16890.09 155
16891.32 185
16892.55 141
16893.78 122
16895.01 142
16896.24 167
16897.46 159
16898.69 181
16899.92 131
16901.15 126
16902.38 136
16903.61 139
16904.84 132
16906.07 123
16907.30 125
16908.53 127
16909.75 104
16910.98 114
16912.21 128
16913.44 114
16914.67 130
16915.90 103
16917.13 122
16918.36 139
16919.59 137
16920.82 110
16922.05 127
16923.28 126
16924.51 128
16925.74 112
16926.97 126
16928.20 144
16929.43 139
16930.66 120
16931.89 130
16933.12 109
16934.35 135
16935.58 120
16936.81 120
16938.04 108
16939.27 114
16940.50 112
16941.73 99
16942.96 116
16944.19 123
16945.42 124
16946.65 134
16947.88 100
16949.11 102
16950.34 138
16951.57 122
16952.80 120
16954.04 102
16955.27 103
16956.50 82
16957.73 106
16958.96 102
16960.19 90
16961.42 107
16962.65 87
16963.88 116
16965.11 119
16966.35 107
16967.58 107
16968.81 132
16970.04 99
16971.27 122
16972.50 130
16973.73 127
16974.97 132
16976.20 119
16977.43 110
16978.66 99
16979.89 99
16981.12 84
16982.36 118
16983.59 112
16984.82 109
16986.05 115
16987.28 100
16988.52 111
16989.75 85
16990.98 97
16992.21 108
16993.45 77
16994.68 79
16995.91 122
16997.14 130
16998.37 117
16999.61 127
17000.84 118
17002.07 106
17003.31 112
17004.54 97
17005.77 110
17007.00 92
17008.24 129
17009.47 109
17010.70 86
17011.93 106
17013.17 97
17014.40 94
17015.63 107
17016.87 125
17018.10 118
17019.33 115
17020.57 132
17021.80 111
17023.03 116
17024.27 81
17025.50 88
17026.73 118
17027.97 107
17029.20 91
17030.43 69
17031.67 88
17032.90 111
17034.14 101
17035.37 100
17036.60 94
17037.84 88
17039.07 111
17040.30 109
17041.54 94
17042.77 76
17044.01 101
17045.24 116
17046.47 94
17047.71 82
17048.94 89
17050.18 99
17051.41 120
17052.65 111
17053.88 107
17055.12 133
17056.35 150
17057.58 97
17058.82 86
17060.05 115
17061.29 112
17062.52 109
17063.76 105
17064.99 100
17066.23 79
17067.46 83
17068.70 89
17069.93 82
17071.17 66
17072.40 87
17073.64 97
17074.87 104
17076.11 109
17077.34 107
17078.58 85
17079.81 89
17081.05 100
17082.29 101
17083.52 115
17084.76 106
17085.99 72
17087.23 72
17088.46 70
17089.70 80
17090.94 108
17092.17 127
17093.41 105
17094.64 98
17095.88 97
17097.12 89
17098.35 102
17099.59 93
17100.82 103
17102.06 100
17103.30 102
17104.53 85
17105.77 63
17107.00 91
17108.24 72
17109.48 73
17110.71 92
17111.95 82
17113.19 78
17114.42 88
17115.66 80
17116.90 79
17118.13 93
17119.37 77
17120.61 82
17121.85 101
17123.08 107
17124.32 73
17125.56 82
17126.79 96
17128.03 99
17129.27 95
17130.50 84
17131.74 90
17132.98 90
17134.22 57
17135.45 94
17136.69 88
17137.93 76
17139.17 87
17140.40 93
17141.64 116
17142.88 85
17144.12 99
17145.36 96
17146.59 100
17147.83 74
17149.07 86
17150.31 97
17151.54 78
17152.78 88
17154.02 91
17155.26 86
17156.50 105
17157.74 107
17158.97 99
17160.21 88
17161.45 86
17162.69 83
17163.93 99
17165.17 94
17166.40 101
17167.64 82
17168.88 86
17170.12 84
17171.36 98
17172.60 104
17173.84 92
17175.08 75
17176.31 82
17177.55 114
17178.79 86
17180.03 87
17181.27 88
17182.51 111
17183.75 90
17184.99 82
17186.23 81
17187.47 103
17188.71 115
17189.94 97
17191.18 101
17192.42 71
17193.66 83
17194.90 95
17196.14 94
17197.38 89
17198.62 59
17199.86 91
17201.10 96
17202.34 75
17203.58 101
17204.82 80
17206.06 102
17207.30 91
17208.54 94
17209.78 92
17211.02 67
17212.26 84
17213.50 86
17214.74 99
17215.98 87
17217.22 104
17218.46 83
17219.70 95
17220.94 58
17222.18 83
17223.43 85
17224.67 98
17225.91 109
17227.15 65
17228.39 101
17229.63 84
17230.87 94
17232.11 78
17233.35 90
17234.59 79
17235.83 93
17237.08 79
17238.32 78
17239.56 83
17240.80 86
17242.04 91
17243.28 100
17244.52 91
17245.76 87
17247.01 77
17248.25 67
17249.49 65
17250.73 75
17251.97 88
17253.21 94
17254.46 71
17255.70 51
17256.94 69
17258.18 88
17259.42 74
17260.66 82
17261.91 54
17263.15 71
17264.39 111
17265.63 101
17266.87 88
17268.12 79
17269.36 92
17270.60 82
17271.84 76
17273.09 115
17274.33 114
17275.57 91
17276.81 67
17278.06 90
17279.30 84
17280.54 77
17281.78 95
17283.03 65
17284.27 116
17285.51 120
17286.76 95
17288.00 78
17289.24 60
17290.48 81
17291.73 89
17292.97 92
17294.21 91
17295.46 87
17296.70 100
17297.94 97
17299.19 84
17300.43 75
17301.67 99
17302.92 80
17304.16 105
17305.40 103
17306.65 91
17307.89 86
17309.14 84
17310.38 111
17311.62 90
17312.87 89
17314.11 93
17315.35 62
17316.60 81
17317.84 87
17319.09 82
17320.33 67
17321.58 87
17322.82 85
17324.06 69
17325.31 87
17326.55 71
17327.80 86
17329.04 72
17330.29 75
17331.53 62
17332.77 67
17334.02 80
17335.26 99
17336.51 90
17337.75 75
17339.00 71
17340.24 100
17341.49 75
17342.73 71
17343.98 76
17345.22 102
17346.47 79
17347.71 83
17348.96 81
17350.20 86
17351.45 106
17352.69 78
17353.94 93
17355.18 107
17356.43 91
17357.68 70
17358.92 93
17360.17 62
17361.41 77
17362.66 78
17363.90 79
17365.15 55
17366.39 71
17367.64 95
17368.89 81
17370.13 88
17371.38 72
17372.62 97
17373.87 89
17375.12 77
17376.36 85
17377.61 80
17378.85 84
17380.10 95
17381.35 79
17382.59 63
17383.84 70
17385.09 73
17386.33 78
17387.58 57
17388.83 82
17390.07 62
17391.32 83
17392.57 91
17393.81 82
17395.06 90
17396.31 53
17397.55 98
17398.80 90
17400.05 96
17401.29 77
17402.54 93
17403.79 88
17405.04 71
17406.28 62
17407.53 72
17408.78 94
17410.02 97
17411.27 76
17412.52 101
17413.77 74
17415.01 90
17416.26 101
17417.51 85
17418.76 78
17420.00 70
17421.25 81
17422.50 88
17423.75 71
17425.00 84
17426.24 106
17427.49 88
17428.74 78
17429.99 84
17431.24 73
17432.48 84
17433.73 77
17434.98 92
17436.23 120
17437.48 101
17438.73 116
17439.97 95
17441.22 73
17442.47 81
17443.72 80
17444.97 71
17446.22 62
17447.47 97
17448.71 101
17449.96 99
17451.21 85
17452.46 74
17453.71 93
17454.96 89
17456.21 98
17457.46 90
17458.71 74
17459.95 88
17461.20 84
17462.45 77
17463.70 58
17464.95 59
17466.20 65
17467.45 76
17468.70 91
17469.95 75
17471.20 94
17472.45 73
17473.70 73
17474.95 72
17476.20 88
17477.45 76
17478.70 77
17479.95 87
17481.20 77
17482.45 111
17483.70 75
17484.95 85
17486.20 78
17487.45 96
17488.70 83
17489.95 84
17491.20 65
17492.45 108
17493.70 97
17494.95 84
17496.20 76
17497.45 86
17498.70 79
17499.95 85
17501.20 91
17502.45 75
17503.70 88
17504.95 82
17506.20 82
17507.46 80
17508.71 104
17509.96 81
17511.21 106
17512.46 82
17513.71 76
17514.96 92
17516.21 81
17517.46 67
17518.71 111
17519.97 91
17521.22 103
17522.47 104
17523.72 94
17524.97 101
17526.22 86
17527.47 91
17528.73 102
17529.98 84
17531.23 62
17532.48 87
17533.73 108
17534.99 89
17536.24 90
17537.49 99
17538.74 114
17539.99 108
17541.25 89
17542.50 78
17543.75 88
17545.00 87
17546.25 96
17547.51 90
17548.76 98
17550.01 83
17551.26 88
17552.52 69
17553.77 83
17555.02 87
17556.27 75
17557.53 62
17558.78 72
17560.03 100
17561.28 113
17562.54 120
17563.79 93
17565.04 78
17566.30 80
17567.55 76
17568.80 86
17570.05 76
17571.31 88
17572.56 94
17573.81 92
17575.07 92
17576.32 91
17577.57 90
17578.83 95
17580.08 74
17581.33 79
17582.59 90
17583.84 97
17585.10 117
17586.35 87
17587.60 99
17588.86 88
17590.11 84
17591.36 93
17592.62 73
17593.87 68
17595.13 77
17596.38 78
17597.63 62
17598.89 68
17600.14 75
17601.40 96
17602.65 87
17603.90 106
17605.16 121
17606.41 87
17607.67 89
17608.92 99
17610.18 94
17611.43 84
17612.69 109
17613.94 62
17615.20 86
17616.45 82
17617.71 94
17618.96 95
17620.21 88
17621.47 86
17622.72 72
17623.98 78
17625.23 71
17626.49 93
17627.75 83
17629.00 99
17630.26 78
17631.51 79
17632.77 90
17634.02 68
17635.28 91
17636.53 115
17637.79 81
17639.04 80
17640.30 95
17641.55 91
17642.81 109
17644.07 103
17645.32 105
17646.58 87
17647.83 72
17649.09 70
17650.35 91
17651.60 65
17652.86 108
17654.11 99
17655.37 85
17656.63 91
17657.88 107
17659.14 97
17660.39 89
17661.65 105
17662.91 109
17664.16 97
17665.42 87
17666.68 74
17667.93 88
17669.19 76
17670.45 88
17671.70 78
17672.96 73
17674.22 102
17675.47 109
17676.73 77
17677.99 66
17679.24 92
17680.50 83
17681.76 73
17683.02 119
17684.27 79
17685.53 109
17686.79 112
17688.05 87
17689.30 47
17690.56 69
17691.82 83
17693.07 82
17694.33 70
17695.59 85
17696.85 75
17698.11 84
17699.36 77
17700.62 74
17701.88 99
17703.14 78
17704.39 72
17705.65 61
17706.91 94
17708.17 83
17709.43 69
17710.68 61
17711.94 53
17713.20 79
17714.46 100
17715.72 94
17716.98 78
17718.23 76
17719.49 72
17720.75 68
17722.01 82
17723.27 80
17724.53 96
17725.79 96
17727.04 74
17728.30 60
17729.56 78
17730.82 100
17732.08 78
17733.34 92
17734.60 73
17735.86 88
17737.12 94
17738.37 77
17739.63 85
17740.89 68
17742.15 68
17743.41 85
17744.67 76
17745.93 79
17747.19 72
17748.45 66
17749.71 81
17750.97 79
17752.23 66
17753.49 87
17754.75 91
17756.01 77
17757.27 54
17758.53 68
17759.79 65
17761.05 90
17762.31 78
17763.57 63
17764.83 58
17766.09 85
17767.35 66
17768.61 65
17769.87 66
17771.13 83
17772.39 81
17773.65 94
17774.91 69
17776.17 69
17777.43 77
17778.69 107
17779.95 76
17781.21 69
17782.47 74
17783.73 82
17784.99 80
17786.25 77
17787.51 97
17788.78 72
17790.04 74
17791.30 76
17792.56 69
17793.82 71
17795.08 66
17796.34 70
17797.60 83
17798.86 90
17800.13 63
17801.39 98
17802.65 93
17803.91 70
17805.17 74
17806.43 83
17807.69 65
17808.96 72
17810.22 71
17811.48 77
17812.74 67
17814.00 69
17815.26 91
17816.53 85
17817.79 68
17819.05 76
17820.31 87
17821.57 96
17822.84 92
17824.10 56
17825.36 57
17826.62 86
17827.89 99
17829.15 82
17830.41 78
17831.67 81
17832.93 80
17834.20 79
17835.46 71
17836.72 68
17837.99 87
17839.25 75
17840.51 83
17841.77 72
17843.04 75
17844.30 84
17845.56 80
17846.82 64
17848.09 67
17849.35 74
17850.61 117
17851.88 107
17853.14 88
17854.40 79
17855.67 59
17856.93 75
17858.19 73
17859.46 87
17860.72 85
17861.98 80
17863.25 102
17864.51 77
17865.77 85
17867.04 77
17868.30 86
17869.57 93
17870.83 80
17872.09 68
17873.36 67
17874.62 87
17875.89 76
17877.15 66
17878.41 84
17879.68 76
17880.94 67
17882.21 61
17883.47 70
17884.73 60
17886.00 97
17887.26 62
17888.53 77
17889.79 74
17891.06 71
17892.32 71
17893.59 79
17894.85 77
17896.12 65
17897.38 51
17898.65 95
17899.91 75
17901.17 97
17902.44 88
17903.70 75
17904.97 70
17906.23 71
17907.50 71
17908.77 65
17910.03 69
17911.30 79
17912.56 79
17913.83 63
17915.09 67
17916.36 77
17917.62 75
17918.89 66
17920.15 75
17921.42 88
17922.68 73
17923.95 78
17925.22 75
17926.48 71
17927.75 71
17929.01 67
17930.28 88
17931.55 109
17932.81 78
17934.08 91
17935.34 69
17936.61 68
17937.88 91
17939.14 67
17940.41 75
17941.68 78
17942.94 65
17944.21 74
17945.47 75
17946.74 76
17948.01 66
17949.27 77
17950.54 64
17951.81 90
17953.07 94
17954.34 73
17955.61 74
17956.87 83
17958.14 97
17959.41 73
17960.68 83
17961.94 85
17963.21 78
17964.48 60
17965.74 93
17967.01 95
17968.28 101
17969.55 98
17970.81 67
17972.08 68
17973.35 71
17974.62 69
17975.88 92
17977.15 80
17978.42 70
17979.69 55
17980.95 64
17982.22 67
17983.49 75
17984.76 63
17986.03 82
17987.29 79
17988.56 81
17989.83 83
17991.10 59
17992.37 71
17993.63 76
17994.90 64
17996.17 78
17997.44 64
17998.71 74
17999.98 83
18001.24 75
18002.51 75
18003.78 88
18005.05 61
18006.32 85
18007.59 80
18008.86 74
18010.12 83
18011.39 71
18012.66 72
18013.93 81
18015.20 71
18016.47 64
18017.74 64
18019.01 94
18020.28 92
18021.54 86
18022.81 69
18024.08 62
18025.35 80
18026.62 84
18027.89 81
18029.16 71
18030.43 75
18031.70 66
18032.97 90
18034.24 88
18035.51 74
18036.78 83
18038.05 60
18039.32 83
18040.59 84
18041.86 68
18043.13 60
18044.40 82
18045.67 63
18046.94 84
18048.21 99
18049.48 82
18050.75 96
18052.02 85
18053.29 108
18054.56 86
18055.83 90
18057.10 95
18058.37 94
18059.64 59
18060.91 72
18062.18 70
18063.45 67
18064.72 55
18065.99 80
18067.26 95
18068.54 72
18069.81 71
18071.08 68
18072.35 78
18073.62 106
18074.89 86
18076.16 73
18077.43 87
18078.70 77
18079.97 81
18081.25 65
18082.52 98
18083.79 83
18085.06 85
18086.33 70
18087.60 48
18088.87 82
18090.15 77
18091.42 78
18092.69 68
18093.96 65
18095.23 56
18096.50 52
18097.78 72
18099.05 70
18100.32 76
18101.59 66
18102.86 85
18104.14 112
18105.41 100
18106.68 66
18107.95 67
18109.23 83
18110.50 103
18111.77 64
18113.04 68
18114.31 80
18115.59 87
18116.86 70
18118.13 81
18119.40 81
18120.68 62
18121.95 63
18123.22 66
18124.50 74
18125.77 79
18127.04 78
18128.31 82
18129.59 75
18130.86 91
18132.13 81
18133.41 109
18134.68 85
18135.95 83
18137.23 76
18138.50 64
18139.77 98
18141.05 80
18142.32 79
18143.59 90
18144.87 85
18146.14 76
18147.41 73
18148.69 68
18149.96 57
18151.23 78
18152.51 77
18153.78 83
18155.06 76
18156.33 61
18157.60 71
18158.88 102
18160.15 78
18161.43 90
18162.70 74
18163.97 95
18165.25 53
18166.52 60
18167.80 73
18169.07 84
18170.35 72
18171.62 85
18172.90 75
18174.17 69
18175.44 75
18176.72 85
18177.99 69
18179.27 77
18180.54 81
18181.82 87
18183.09 96
18184.37 88
18185.64 60
18186.92 75
18188.19 81
18189.47 67
18190.74 70
18192.02 99
18193.29 67
18194.57 82
18195.84 87
18197.12 88
18198.39 103
18199.67 84
18200.95 72
18202.22 75
18203.50 77
18204.77 90
18206.05 85
18207.32 60
18208.60 60
18209.88 80
18211.15 75
18212.43 96
18213.70 77
18214.98 83
18216.26 79
18217.53 86
18218.81 84
18220.08 76
18221.36 80
18222.64 78
18223.91 83
18225.19 83
18226.47 86
18227.74 70
18229.02 65
18230.29 81
18231.57 104
18232.85 102
18234.12 79
18235.40 84
18236.68 87
18237.95 71
18239.23 75
18240.51 73
18241.79 63
18243.06 68
18244.34 81
18245.62 72
18246.89 76
18248.17 69
18249.45 66
18250.73 74
18252.00 68
18253.28 85
18254.56 70
18255.83 88
18257.11 109
18258.39 89
18259.67 79
18260.94 76
18262.22 56
18263.50 76
18264.78 89
18266.06 81
18267.33 98
18268.61 84
18269.89 82
18271.17 66
18272.45 81
18273.72 83
18275.00 81
18276.28 91
18277.56 97
18278.84 91
18280.11 86
18281.39 88
18282.67 76
18283.95 83
18285.23 68
18286.51 97
18287.78 92
18289.06 67
18290.34 60
18291.62 58
18292.90 56
18294.18 71
18295.46 85
18296.74 91
18298.01 65
18299.29 48
18300.57 88
18301.85 79
18303.13 52
18304.41 98
18305.69 63
18306.97 65
18308.25 60
18309.53 69
18310.81 57
18312.09 48
18313.37 73
18314.64 57
18315.92 59
18317.20 81
18318.48 80
18319.76 73
18321.04 84
18322.32 87
18323.60 92
18324.88 67
18326.16 73
18327.44 85
18328.72 81
18330.00 81
18331.28 54
18332.56 58
18333.84 56
18335.12 71
18336.40 58
18337.68 50
18338.96 66
18340.24 68
18341.52 61
18342.80 66
18344.09 69
18345.37 67
18346.65 59
18347.93 73
18349.21 98
18350.49 65
18351.77 95
18353.05 86
18354.33 100
18355.61 80
18356.89 68
18358.17 71
18359.46 59
18360.74 68
18362.02 71
18363.30 72
18364.58 67
18365.86 86
18367.14 43
18368.42 58
18369.71 83
18370.99 83
18372.27 72
18373.55 69
18374.83 62
18376.11 77
18377.39 71
18378.68 85
18379.96 90
18381.24 62
18382.52 85
18383.80 88
18385.09 66
18386.37 69
18387.65 77
18388.93 78
18390.21 70
18391.50 72
18392.78 60
18394.06 74
18395.34 71
18396.63 82
18397.91 107
18399.19 77
18400.47 75
18401.76 64
18403.04 64
18404.32 60
18405.60 64
18406.89 71
18408.17 69
18409.45 78
18410.73 74
18412.02 91
18413.30 59
18414.58 63
18415.87 79
18417.15 107
18418.43 74
18419.72 68
18421.00 81
18422.28 85
18423.57 79
18424.85 58
18426.13 57
18427.42 57
18428.70 90
18429.98 79
18431.27 64
18432.55 40
18433.83 73
18435.12 72
18436.40 69
18437.68 65
18438.97 79
18440.25 57
18441.54 83
18442.82 82
18444.10 54
18445.39 76
18446.67 73
18447.96 74
18449.24 66
18450.53 72
18451.81 63
18453.09 80
18454.38 91
18455.66 67
18456.95 68
18458.23 75
18459.52 73
18460.80 69
18462.09 65
18463.37 78
18464.65 75
18465.94 100
18467.22 64
18468.51 89
18469.79 69
18471.08 95
18472.36 70
18473.65 72
18474.93 80
18476.22 83
18477.50 80
18478.79 59
18480.08 75
18481.36 84
18482.65 66
18483.93 83
18485.22 66
18486.50 90
18487.79 76
18489.07 63
18490.36 54
18491.64 61
18492.93 74
18494.22 71
18495.50 84
18496.79 80
18498.07 79
18499.36 77
18500.65 79
18501.93 71
18503.22 82
18504.50 72
18505.79 66
18507.08 84
18508.36 81
18509.65 68
18510.94 73
18512.22 67
18513.51 64
18514.80 75
18516.08 78
18517.37 65
18518.65 57
18519.94 68
18521.23 67
18522.51 77
18523.80 93
18525.09 85
18526.38 73
18527.66 83
18528.95 87
18530.24 84
18531.52 73
18532.81 82
18534.10 76
18535.39 75
18536.67 92
18537.96 81
18539.25 81
18540.53 77
18541.82 71
18543.11 69
18544.40 67
18545.68 67
18546.97 85
18548.26 70
18549.55 76
18550.84 100
18552.12 84
18553.41 84
18554.70 89
18555.99 92
18557.27 97
18558.56 69
18559.85 77
18561.14 82
18562.43 85
18563.72 67
18565.00 69
18566.29 65
18567.58 55
18568.87 62
18570.16 64
18571.45 92
18572.73 83
18574.02 60
18575.31 93
18576.60 67
18577.89 95
18579.18 89
18580.47 75
18581.75 76
18583.04 77
18584.33 91
18585.62 78
18586.91 67
18588.20 73
18589.49 86
18590.78 77
18592.07 78
18593.36 89
18594.65 82
18595.93 85
18597.22 85
18598.51 85
18599.80 109
18601.09 99
18602.38 103
18603.67 79
18604.96 81
18606.25 70
18607.54 95
18608.83 82
18610.12 104
18611.41 71
18612.70 99
18613.99 105
18615.28 124
18616.57 86
18617.86 90
18619.15 85
18620.44 91
18621.73 73
18623.02 88
18624.31 115
18625.60 106
18626.89 86
18628.18 56
18629.47 61
18630.76 85
18632.05 108
18633.34 103
18634.64 75
18635.93 88
18637.22 73
18638.51 90
18639.80 81
18641.09 93
18642.38 88
18643.67 108
18644.96 72
18646.25 93
18647.54 91
18648.84 73
18650.13 62
18651.42 79
18652.71 80
18654.00 77
18655.29 61
18656.58 77
18657.88 88
18659.17 98
18660.46 93
18661.75 94
18663.04 82
18664.33 72
18665.63 64
18666.92 54
18668.21 69
18669.50 82
18670.79 75
18672.08 74
18673.38 75
18674.67 76
18675.96 62
18677.25 62
18678.55 81
18679.84 77
18681.13 81
18682.42 91
18683.71 75
18685.01 58
18686.30 70
18687.59 71
18688.88 88
18690.18 97
18691.47 86
18692.76 86
18694.06 76
18695.35 76
18696.64 93
18697.93 63
18699.23 88
18700.52 90
18701.81 74
18703.11 117
18704.40 81
18705.69 80
18706.99 74
18708.28 57
18709.57 58
18710.86 93
18712.16 104
18713.45 78
18714.75 59
18716.04 95
18717.33 93
18718.63 87
18719.92 66
18721.21 77
18722.51 63
18723.80 68
18725.09 86
18726.39 97
18727.68 76
18728.98 111
18730.27 80
18731.56 84
18732.86 84
18734.15 54
18735.45 72
18736.74 64
18738.04 90
18739.33 75
18740.62 72
18741.92 80
18743.21 87
18744.51 82
18745.80 70
18747.10 64
18748.39 57
18749.69 86
18750.98 91
18752.27 69
18753.57 74
18754.86 85
18756.16 85
18757.45 78
18758.75 78
18760.04 71
18761.34 68
18762.63 82
18763.93 96
18765.23 75
18766.52 76
18767.82 84
18769.11 84
18770.41 61
18771.70 58
18773.00 68
18774.29 74
18775.59 80
18776.88 75
18778.18 74
18779.48 66
18780.77 78
18782.07 60
18783.36 58
18784.66 73
18785.95 76
18787.25 78
18788.55 71
18789.84 68
18791.14 71
18792.43 66
18793.73 96
18795.03 85
18796.32 86
18797.62 82
18798.92 64
18800.21 95
18801.51 74
18802.81 74
18804.10 82
18805.40 84
18806.70 73
18807.99 75
18809.29 97
18810.59 66
18811.88 91
18813.18 93
18814.48 99
18815.77 79
18817.07 89
18818.37 93
18819.66 83
18820.96 80
18822.26 63
18823.56 79
18824.85 75
18826.15 96
18827.45 73
18828.75 77
18830.04 82
18831.34 64
18832.64 70
18833.94 81
18835.23 70
18836.53 80
18837.83 82
18839.13 72
18840.42 65
18841.72 75
18843.02 55
18844.32 66
18845.62 80
18846.91 56
18848.21 71
18849.51 97
18850.81 85
18852.11 75
18853.40 98
18854.70 88
18856.00 92
18857.30 86
18858.60 84
18859.90 66
18861.20 80
18862.49 79
18863.79 76
18865.09 82
18866.39 61
18867.69 70
18868.99 82
18870.29 85
18871.59 67
18872.88 86
18874.18 81
18875.48 78
18876.78 77
18878.08 76
18879.38 68
18880.68 79
18881.98 61
18883.28 73
18884.58 63
18885.88 70
18887.18 66
18888.47 58
18889.77 67
18891.07 63
18892.37 78
18893.67 73
18894.97 92
18896.27 57
18897.57 58
18898.87 46
18900.17 91
18901.47 58
18902.77 59
18904.07 80
18905.37 70
18906.67 72
18907.97 63
18909.27 74
18910.57 74
18911.87 75
18913.17 72
18914.47 95
18915.77 83
18917.07 86
18918.38 94
18919.68 73
18920.98 77
18922.28 80
18923.58 68
18924.88 81
18926.18 85
18927.48 66
18928.78 75
18930.08 90
18931.38 99
18932.68 76
18933.98 67
18935.29 83
18936.59 74
18937.89 71
18939.19 66
18940.49 78
18941.79 76
18943.09 62
18944.39 54
18945.70 70
18947.00 65
18948.30 85
18949.60 69
18950.90 70
18952.20 56
18953.51 74
18954.81 76
18956.11 73
18957.41 49
18958.71 83
18960.02 61
18961.32 69
18962.62 62
18963.92 58
18965.22 60
18966.53 65
18967.83 77
18969.13 76
18970.43 75
18971.73 84
18973.04 71
18974.34 73
18975.64 80
18976.94 93
18978.25 69
18979.55 69
18980.85 60
18982.16 71
18983.46 82
18984.76 83
18986.06 57
18987.37 77
18988.67 65
18989.97 57
18991.28 70
18992.58 67
18993.88 63
18995.18 71
18996.49 61
18997.79 77
18999.09 71
19000.40 67
19001.70 70
19003.00 47
19004.31 66
19005.61 56
19006.92 71
19008.22 60
19009.52 72
19010.83 62
19012.13 64
19013.43 69
19014.74 64
19016.04 57
19017.35 61
19018.65 51
19019.95 72
19021.26 65
19022.56 76
19023.87 57
19025.17 70
19026.47 56
19027.78 79
19029.08 50
19030.39 57
19031.69 85
19033.00 72
19034.30 67
19035.61 67
19036.91 78
19038.21 71
19039.52 67
19040.82 72
19042.13 79
19043.43 54
19044.74 96
19046.04 89
19047.35 81
19048.65 74
19049.96 62
19051.26 58
19052.57 83
19053.87 74
19055.18 53
19056.48 47
19057.79 49
19059.09 65
19060.40 77
19061.71 59
19063.01 70
19064.32 65
19065.62 55
19066.93 70
19068.23 59
19069.54 52
19070.85 61
19072.15 74
19073.46 54
19074.76 60
19076.07 67
19077.37 64
19078.68 76
19079.99 71
19081.29 49
19082.60 62
19083.91 72
19085.21 66
19086.52 80
19087.82 75
19089.13 96
19090.44 64
19091.74 60
19093.05 80
19094.36 79
19095.66 66
19096.97 66
19098.28 70
19099.58 62
19100.89 68
19102.20 61
19103.50 90
19104.81 54
19106.12 72
19107.42 71
19108.73 62
19110.04 54
19111.35 74
19112.65 76
19113.96 69
19115.27 63
19116.58 71
19117.88 66
19119.19 57
19120.50 48
19121.81 49
19123.11 71
19124.42 79
19125.73 57
19127.04 65
19128.34 54
19129.65 62
19130.96 53
19132.27 75
19133.57 77
19134.88 56
19136.19 64
19137.50 71
19138.81 60
19140.12 70
19141.42 60
19142.73 71
19144.04 54
19145.35 53
19146.66 62
19147.97 56
19149.27 53
19150.58 69
19151.89 73
19153.20 82
19154.51 92
19155.82 56
19157.13 68
19158.43 71
19159.74 55
19161.05 90
19162.36 93
19163.67 64
19164.98 72
19166.29 67
19167.60 40
19168.91 50
19170.22 57
19171.52 57
19172.83 45
19174.14 41
19175.45 57
19176.76 59
19178.07 82
19179.38 54
19180.69 53
19182.00 73
19183.31 72
19184.62 83
19185.93 51
19187.24 66
19188.55 69
19189.86 67
19191.17 56
19192.48 68
19193.79 62
19195.10 62
19196.41 81
19197.72 73
19199.03 66
19200.34 62
19201.65 49
19202.96 66
19204.27 56
19205.58 56
19206.89 62
19208.20 68
19209.51 81
19210.82 57
19212.13 79
19213.44 65
19214.75 72
19216.06 64
19217.38 64
19218.69 66
19220.00 67
19221.31 77
19222.62 54
19223.93 60
19225.24 73
19226.55 72
19227.86 69
19229.17 70
19230.49 50
19231.80 79
19233.11 95
19234.42 85
19235.73 57
19237.04 54
19238.35 64
19239.67 65
19240.98 77
19242.29 71
19243.60 62
19244.91 59
19246.22 84
19247.54 53
19248.85 51
19250.16 89
19251.47 90
19252.78 79
19254.10 86
19255.41 72
19256.72 60
19258.03 59
19259.34 55
19260.66 78
19261.97 77
19263.28 63
19264.59 60
19265.91 60
19267.22 65
19268.53 69
19269.84 76
19271.16 74
19272.47 92
19273.78 61
19275.10 57
19276.41 80
19277.72 64
19279.03 54
19280.35 79
19281.66 70
19282.97 63
19284.29 57
19285.60 59
19286.91 69
19288.23 65
19289.54 66
19290.85 73
19292.17 65
19293.48 75
19294.79 72
19296.11 68
19297.42 71
19298.73 77
19300.05 61
19301.36 62
19302.67 57
19303.99 57
19305.30 66
19306.62 61
19307.93 71
19309.24 72
19310.56 66
19311.87 72
19313.19 70
19314.50 60
19315.81 73
19317.13 54
19318.44 72
19319.76 69
19321.07 57
19322.39 67
19323.70 58
19325.01 46
19326.33 61
19327.64 52
19328.96 52
19330.27 48
19331.59 60
19332.90 77
19334.22 63
19335.53 53
19336.85 59
19338.16 78
19339.48 68
19340.79 55
19342.11 49
19343.42 64
19344.74 62
19346.05 78
19347.37 66
19348.68 66
19350.00 63
19351.31 59
19352.63 59
19353.94 63
19355.26 72
19356.58 74
19357.89 72
19359.21 67
19360.52 73
19361.84 57
19363.15 55
19364.47 52
19365.79 60
19367.10 55
19368.42 65
19369.73 68
19371.05 69
19372.37 76
19373.68 65
19375.00 68
19376.31 71
19377.63 63
19378.95 57
19380.26 56
19381.58 42
19382.90 43
19384.21 50
19385.53 51
19386.85 61
19388.16 68
19389.48 74
19390.80 71
19392.11 62
19393.43 61
19394.75 74
19396.06 66
19397.38 68
19398.70 69
19400.01 68
19401.33 71
19402.65 83
19403.97 50
19405.28 67
19406.60 42
19407.92 73
19409.23 66
19410.55 70
19411.87 60
19413.19 62
19414.50 70
19415.82 65
19417.14 63
19418.46 40
19419.77 68
19421.09 52
19422.41 58
19423.73 72
19425.05 63
19426.36 75
19427.68 56
19429.00 72
19430.32 63
19431.64 65
19432.95 77
19434.27 70
19435.59 39
19436.91 68
19438.23 79
19439.55 73
19440.86 64
19442.18 89
19443.50 68
19444.82 77
19446.14 75
19447.46 58
19448.78 55
19450.09 68
19451.41 66
19452.73 73
19454.05 71
19455.37 41
19456.69 67
19458.01 64
19459.33 60
19460.65 55
19461.97 52
19463.28 64
19464.60 74
19465.92 62
19467.24 65
19468.56 58
19469.88 49
19471.20 61
19472.52 77
19473.84 78
19475.16 69
19476.48 79
19477.80 51
19479.12 58
19480.44 48
19481.76 57
19483.08 61
19484.40 58
19485.72 61
19487.04 54
19488.36 66
19489.68 67
19491.00 78
19492.32 71
19493.64 66
19494.96 61
19496.28 81
19497.60 84
19498.92 68
19500.24 48
19501.56 53
19502.88 70
19504.20 57
19505.52 64
19506.84 62
19508.16 46
19509.49 64
19510.81 60
19512.13 56
19513.45 53
19514.77 53
19516.09 85
19517.41 76
19518.73 72
19520.05 68
19521.37 58
19522.70 75
19524.02 54
19525.34 65
19526.66 58
19527.98 68
19529.30 66
19530.62 85
19531.95 62
19533.27 73
19534.59 56
19535.91 65
19537.23 61
19538.55 62
19539.88 72
19541.20 65
19542.52 48
19543.84 56
19545.16 70
19546.49 53
19547.81 60
19549.13 74
19550.45 75
19551.77 70
19553.10 88
19554.42 73
19555.74 42
19557.06 50
19558.39 50
19559.71 69
19561.03 87
19562.35 59
19563.68 56
19565.00 75
19566.32 77
19567.64 59
19568.97 61
19570.29 74
19571.61 62
19572.94 59
19574.26 58
19575.58 88
19576.90 69
19578.23 70
19579.55 54
19580.87 80
19582.20 62
19583.52 77
19584.84 77
19586.17 69
19587.49 74
19588.81 81
19590.14 108
19591.46 55
19592.78 81
19594.11 65
19595.43 57
19596.76 58
19598.08 56
19599.40 64
19600.73 75
19602.05 70
19603.37 74
19604.70 69
19606.02 63
19607.35 58
19608.67 57
19610.00 49
19611.32 61
19612.64 66
19613.97 72
19615.29 43
19616.62 37
19617.94 64
19619.27 63
19620.59 80
19621.92 72
19623.24 57
19624.56 55
19625.89 69
19627.21 78
19628.54 79
19629.86 53
19631.19 46
19632.51 54
19633.84 46
19635.16 79
19636.49 57
19637.81 61
19639.14 51
19640.46 45
19641.79 43
19643.11 52
19644.44 54
19645.77 60
19647.09 58
19648.42 73
19649.74 59
19651.07 83
19652.39 61
19653.72 57
19655.04 67
19656.37 70
19657.70 72
19659.02 51
19660.35 67
19661.67 54
19663.00 71
19664.33 64
19665.65 64
19666.98 51
19668.30 51
19669.63 65
19670.96 66
19672.28 61
19673.61 60
19674.94 82
19676.26 79
19677.59 66
19678.92 78
19680.24 60
19681.57 66
19682.90 55
19684.22 62
19685.55 67
19686.88 48
19688.20 35
19689.53 51
19690.86 50
19692.18 52
19693.51 67
19694.84 50
19696.16 50
19697.49 50
19698.82 63
19700.15 62
19701.47 56
19702.80 64
19704.13 66
19705.46 55
19706.78 69
19708.11 63
19709.44 58
19710.77 55
19712.09 63
19713.42 72
19714.75 78
19716.08 62
19717.40 64
19718.73 84
19720.06 62
19721.39 60
19722.72 65
19724.04 74
19725.37 67
19726.70 82
19728.03 89
19729.36 44
19730.68 69
19732.01 63
19733.34 40
19734.67 36
19736.00 66
19737.33 76
19738.66 75
19739.98 79
19741.31 58
19742.64 49
19743.97 64
19745.30 80
19746.63 85
19747.96 76
19749.29 82
19750.61 67
19751.94 54
19753.27 73
19754.60 89
19755.93 81
19757.26 55
19758.59 66
19759.92 50
19761.25 46
19762.58 57
19763.91 70
19765.24 70
19766.57 71
19767.89 64
19769.22 65
19770.55 57
19771.88 52
19773.21 76
19774.54 67
19775.87 45
19777.20 57
19778.53 64
19779.86 61
19781.19 68
19782.52 53
19783.85 59
19785.18 65
19786.51 69
19787.84 74
19789.17 56
19790.50 55
19791.83 70
19793.16 63
19794.49 38
19795.83 53
19797.16 66
19798.49 54
19799.82 69
19801.15 57
19802.48 51
19803.81 66
19805.14 50
19806.47 50
19807.80 51
19809.13 80
19810.46 61
19811.79 55
19813.13 58
19814.46 54
19815.79 54
19817.12 45
19818.45 66
19819.78 71
19821.11 58
19822.44 52
19823.78 58
19825.11 65
19826.44 46
19827.77 48
19829.10 47
19830.43 39
19831.77 63
19833.10 48
19834.43 54
19835.76 51
19837.09 43
19838.42 57
19839.76 45
19841.09 68
19842.42 48
19843.75 67
19845.08 73
19846.42 65
19847.75 59
19849.08 61
19850.41 57
19851.75 62
19853.08 64
19854.41 46
19855.74 63
19857.08 59
19858.41 68
19859.74 67
19861.07 68
19862.41 49
19863.74 57
19865.07 58
19866.41 65
19867.74 62
19869.07 60
19870.40 46
19871.74 59
19873.07 60
19874.40 64
19875.74 67
19877.07 57
19878.40 68
19879.74 62
19881.07 51
19882.40 72
19883.74 84
19885.07 58
19886.40 56
19887.74 58
19889.07 69
19890.40 64
19891.74 71
19893.07 53
19894.41 50
19895.74 81
19897.07 85
19898.41 60
19899.74 55
19901.08 41
19902.41 63
19903.74 65
19905.08 52
19906.41 58
19907.75 47
19909.08 75
19910.41 51
19911.75 49
19913.08 46
19914.42 53
19915.75 63
19917.09 45
19918.42 53
19919.76 59
19921.09 55
19922.43 65
19923.76 58
19925.10 74
19926.43 62
19927.77 58
19929.10 55
19930.44 60
19931.77 64
19933.11 59
19934.44 77
19935.78 59
19937.11 58
19938.45 47
19939.78 60
19941.12 46
19942.45 55
19943.79 39
19945.12 53
19946.46 81
19947.79 56
19949.13 62
19950.47 62
19951.80 70
19953.14 62
19954.47 74
19955.81 66
19957.15 60
19958.48 71
19959.82 75
19961.15 56
19962.49 47
19963.83 62
19965.16 78
19966.50 84
19967.83 70
19969.17 68
19970.51 74
19971.84 56
19973.18 59
19974.52 47
19975.85 67
19977.19 56
19978.53 54
19979.86 55
19981.20 46
19982.54 49
19983.87 51
19985.21 62
19986.55 43
19987.88 53
19989.22 70
19990.56 56
19991.89 59
19993.23 53
19994.57 58
19995.91 61
19997.24 47
19998.58 78
19999.92 55
20001.26 52
20002.59 48
20003.93 46
20005.27 59
20006.61 56
20007.94 58
20009.28 66
20010.62 52
20011.96 68
20013.29 57
20014.63 60
20015.97 64
20017.31 51
20018.65 41
20019.98 52
20021.32 69
20022.66 69
20024.00 69
20025.34 59
20026.67 72
20028.01 56
20029.35 65
20030.69 88
20032.03 47
20033.37 81
20034.71 57
20036.04 52
20037.38 79
20038.72 57
20040.06 56
20041.40 50
20042.74 76
20044.08 77
20045.42 67
20046.75 58
20048.09 70
20049.43 80
20050.77 49
20052.11 49
20053.45 81
20054.79 57
20056.13 59
20057.47 80
20058.81 74
20060.15 55
20061.49 56
20062.82 67
20064.16 52
20065.50 66
20066.84 51
20068.18 48
20069.52 60
20070.86 68
20072.20 65
20073.54 61
20074.88 52
20076.22 66
20077.56 85
20078.90 68
20080.24 44
20081.58 73
20082.92 61
20084.26 65
20085.60 60
20086.94 66
20088.28 68
20089.62 59
20090.96 66
20092.30 94
20093.64 58
20094.99 60
20096.33 65
20097.67 53
20099.01 49
20100.35 66
20101.69 49
20103.03 76
20104.37 72
20105.71 59
20107.05 44
20108.39 56
20109.73 40
20111.08 64
20112.42 61
20113.76 74
20115.10 67
20116.44 69
20117.78 66
20119.12 54
20120.46 59
20121.81 49
20123.15 41
20124.49 43
20125.83 47
20127.17 34
20128.51 41
20129.86 70
20131.20 52
20132.54 49
20133.88 66
20135.22 69
20136.56 65
20137.91 41
20139.25 42
