# Supplementary material for: MALDI-TOF MS typing enables the classification of brewing yeasts of the genus Saccharomyces to major beer styles
Source: PLoS One. 2017 Aug 9;12(8):e0181694. doi: 10.1371/journal.pone.0181694 (PMC5549903; doi:10.1371/journal.pone.0181694)
Supplement: S11 File — The directory includes 90 raw files and was zipped to “.zip”; the folder has three strains with 30 spectra per strain; S1 Text explains the raw files with an example and Table 1 represents the yeast strains used within the experiment. (ZIP) [file pone.0181694.s014.zip › 31-33/30339-506-OG-Ale-Ale-YPG-18h-E-E_2015-07-27_3_0_A6_1.dat]

2000.14 2829
2000.56 2757
2000.98 2823
2001.40 2821
2001.83 2553
2002.25 2636
2002.67 2613
2003.09 2599
2003.51 2655
2003.93 2555
2004.36 2564
2004.78 2629
2005.20 2641
2005.62 2738
2006.05 2561
2006.47 2522
2006.89 2465
2007.31 2572
2007.73 2631
2008.16 2788
2008.58 2754
2009.00 2779
2009.42 2718
2009.85 2608
2010.27 2361
2010.69 2561
2011.12 2575
2011.54 2464
2011.96 2499
2012.38 2422
2012.81 2455
2013.23 2446
2013.65 2322
2014.08 2136
2014.50 2402
2014.92 2275
2015.35 2309
2015.77 2320
2016.19 2431
2016.62 2517
2017.04 2523
2017.46 2570
2017.89 2744
2018.31 2792
2018.73 2614
2019.16 2813
2019.58 3038
2020.00 2911
2020.43 2954
2020.85 2792
2021.27 2905
2021.70 2883
2022.12 2774
2022.55 2731
2022.97 2775
2023.39 2524
2023.82 2664
2024.24 2813
2024.67 2640
2025.09 2513
2025.52 2657
2025.94 2525
2026.36 2638
2026.79 2669
2027.21 2481
2027.64 2569
2028.06 2532
2028.49 2650
2028.91 2303
2029.34 2459
2029.76 2331
2030.19 2430
2030.61 2472
2031.03 2722
2031.46 2533
2031.88 2711
2032.31 2652
2032.73 2811
2033.16 2697
2033.58 2736
2034.01 2863
2034.44 2725
2034.86 2931
2035.29 2792
2035.71 2919
2036.14 2698
2036.56 2860
2036.99 2718
2037.41 2851
2037.84 2884
2038.26 2674
2038.69 2744
2039.12 2838
2039.54 2703
2039.97 2691
2040.39 2665
2040.82 2993
2041.24 2950
2041.67 2642
2042.10 2611
2042.52 2630
2042.95 2665
2043.37 2492
2043.80 2422
2044.23 2565
2044.65 2477
2045.08 2662
2045.51 2572
2045.93 2808
2046.36 2749
2046.79 2612
2047.21 2594
2047.64 2507
2048.07 2669
2048.49 2553
2048.92 2528
2049.35 2706
2049.77 2566
2050.20 2387
2050.63 2315
2051.05 2401
2051.48 2309
2051.91 2489
2052.33 2578
2052.76 2405
2053.19 2596
2053.62 2343
2054.04 2294
2054.47 2465
2054.90 2493
2055.32 2565
2055.75 2520
2056.18 2249
2056.61 2517
2057.03 2521
2057.46 2365
2057.89 2396
2058.32 2586
2058.75 2462
2059.17 2465
2059.60 2605
2060.03 2424
2060.46 2380
2060.88 2534
2061.31 2577
2061.74 2560
2062.17 2623
2062.60 2630
2063.02 2534
2063.45 2781
2063.88 2620
2064.31 2761
2064.74 2671
2065.17 2907
2065.59 3112
2066.02 3228
2066.45 3089
2066.88 2904
2067.31 3043
2067.74 2944
2068.17 2702
2068.60 2654
2069.02 2673
2069.45 2699
2069.88 2710
2070.31 2563
2070.74 2875
2071.17 2952
2071.60 2608
2072.03 2838
2072.46 2770
2072.89 2639
2073.31 2673
2073.74 2649
2074.17 2796
2074.60 2836
2075.03 2634
2075.46 2643
2075.89 2609
2076.32 2657
2076.75 2739
2077.18 2512
2077.61 2772
2078.04 2907
2078.47 2923
2078.90 2687
2079.33 2742
2079.76 2955
2080.19 3094
2080.62 3139
2081.05 3157
2081.48 2909
2081.91 2943
2082.34 3051
2082.77 2890
2083.20 2685
2083.63 2612
2084.06 2673
2084.49 2730
2084.92 2768
2085.35 2666
2085.78 2493
2086.21 2448
2086.64 2640
2087.07 2881
2087.50 2701
2087.94 2452
2088.37 2592
2088.80 2601
2089.23 2536
2089.66 2589
2090.09 2723
2090.52 2675
2090.95 2498
2091.38 2555
2091.81 2602
2092.25 2495
2092.68 2515
2093.11 2566
2093.54 2438
2093.97 2539
2094.40 2705
2094.83 2437
2095.27 2662
2095.70 2485
2096.13 2379
2096.56 2641
2096.99 2453
2097.42 2287
2097.86 2239
2098.29 2363
2098.72 2401
2099.15 2527
2099.58 2470
2100.01 2475
2100.45 2429
2100.88 2231
2101.31 2407
2101.74 2423
2102.18 2440
2102.61 2570
2103.04 2292
2103.47 2543
2103.90 2681
2104.34 2303
2104.77 2418
2105.20 2521
2105.63 2503
2106.07 2800
2106.50 2686
2106.93 2813
2107.37 2859
2107.80 2446
2108.23 2378
2108.66 2571
2109.10 2604
2109.53 2711
2109.96 2411
2110.40 2712
2110.83 2683
2111.26 2521
2111.70 2405
2112.13 2427
2112.56 2436
2113.00 2316
2113.43 2365
2113.86 2672
2114.30 2436
2114.73 2391
2115.16 2402
2115.60 2363
2116.03 2208
2116.46 2315
2116.90 2273
2117.33 2470
2117.77 2610
2118.20 2371
2118.63 2459
2119.07 2304
2119.50 2167
2119.94 2398
2120.37 2439
2120.80 2301
2121.24 2550
2121.67 2555
2122.11 2420
2122.54 2361
2122.97 2439
2123.41 2516
2123.84 2354
2124.28 2359
2124.71 2315
2125.15 2303
2125.58 2139
2126.02 2166
2126.45 2288
2126.89 2463
2127.32 2351
2127.76 2444
2128.19 2691
2128.63 2358
2129.06 2432
2129.50 2575
2129.93 2747
2130.37 2621
2130.80 2681
2131.24 2699
2131.67 2680
2132.11 2692
2132.54 2540
2132.98 2663
2133.41 2540
2133.85 2511
2134.28 2420
2134.72 2623
2135.16 2726
2135.59 2707
2136.03 2416
2136.46 2446
2136.90 2444
2137.33 2578
2137.77 2574
2138.21 2403
2138.64 2587
2139.08 2546
2139.51 2444
2139.95 2437
2140.39 2660
2140.82 2495
2141.26 2328
2141.69 2233
2142.13 2386
2142.57 2265
2143.00 2402
2143.44 2349
2143.88 2381
2144.31 2450
2144.75 2251
2145.19 2341
2145.62 2360
2146.06 2423
2146.50 2308
2146.93 2322
2147.37 2525
2147.81 2502
2148.24 2764
2148.68 2803
2149.12 2649
2149.56 2901
2149.99 3047
2150.43 3027
2150.87 3167
2151.30 3259
2151.74 3110
2152.18 2946
2152.62 2838
2153.05 2675
2153.49 2772
2153.93 2727
2154.37 2580
2154.80 2644
2155.24 2495
2155.68 2396
2156.12 2384
2156.55 2440
2156.99 2612
2157.43 2477
2157.87 2597
2158.31 2553
2158.74 2567
2159.18 2813
2159.62 2634
2160.06 2701
2160.50 2634
2160.93 2447
2161.37 2345
2161.81 2374
2162.25 2192
2162.69 2510
2163.13 2528
2163.57 2489
2164.00 2620
2164.44 2488
2164.88 2289
2165.32 2461
2165.76 2255
2166.20 2259
2166.64 2477
2167.07 2381
2167.51 2491
2167.95 2450
2168.39 2707
2168.83 2466
2169.27 2518
2169.71 2634
2170.15 2684
2170.59 2677
2171.03 2571
2171.47 2905
2171.91 2759
2172.34 2760
2172.78 3162
2173.22 3168
2173.66 3177
2174.10 3048
2174.54 3193
2174.98 3377
2175.42 3319
2175.86 3366
2176.30 3255
2176.74 3163
2177.18 3252
2177.62 3040
2178.06 2839
2178.50 2836
2178.94 2902
2179.38 2806
2179.82 2536
2180.26 2773
2180.70 2564
2181.14 2425
2181.58 2334
2182.02 2411
2182.46 2671
2182.90 2619
2183.34 2480
2183.78 2371
2184.22 2436
2184.67 2303
2185.11 2453
2185.55 2520
2185.99 2603
2186.43 2610
2186.87 2478
2187.31 2571
2187.75 2550
2188.19 2790
2188.63 2890
2189.07 3019
2189.52 2991
2189.96 2793
2190.40 2619
2190.84 2665
2191.28 2569
2191.72 2740
2192.16 2438
2192.60 2649
2193.05 2816
2193.49 2656
2193.93 2744
2194.37 2704
2194.81 2846
2195.25 2887
2195.70 2979
2196.14 2793
2196.58 2625
2197.02 2860
2197.46 2818
2197.91 2798
2198.35 2577
2198.79 2584
2199.23 2732
2199.67 2649
2200.12 2553
2200.56 2545
2201.00 2668
2201.44 2682
2201.89 2355
2202.33 2434
2202.77 2598
2203.21 2623
2203.66 2346
2204.10 2503
2204.54 2604
2204.98 2429
2205.43 2523
2205.87 2627
2206.31 2688
2206.75 2247
2207.20 2507
2207.64 2627
2208.08 2636
2208.53 2723
2208.97 2749
2209.41 2672
2209.86 2688
2210.30 2603
2210.74 2590
2211.19 2581
2211.63 2760
2212.07 2803
2212.52 2503
2212.96 2453
2213.40 2802
2213.85 2704
2214.29 2586
2214.73 2743
2215.18 2629
2215.62 2769
2216.06 2471
2216.51 2370
2216.95 2358
2217.40 2501
2217.84 2516
2218.28 2449
2218.73 2383
2219.17 2476
2219.62 2621
2220.06 2220
2220.51 2316
2220.95 2361
2221.39 2509
2221.84 2501
2222.28 2734
2222.73 2770
2223.17 2746
2223.62 2725
2224.06 2853
2224.51 3027
2224.95 3056
2225.39 2828
2225.84 3006
2226.28 3093
2226.73 3046
2227.17 2977
2227.62 3052
2228.06 2885
2228.51 2957
2228.95 2797
2229.40 2864
2229.84 2745
2230.29 2561
2230.73 2902
2231.18 2661
2231.63 3063
2232.07 3041
2232.52 2923
2232.96 2934
2233.41 2764
2233.85 2880
2234.30 2999
2234.74 2943
2235.19 2632
2235.64 2619
2236.08 2637
2236.53 2669
2236.97 2742
2237.42 2780
2237.87 2846
2238.31 2789
2238.76 2542
2239.20 2479
2239.65 2513
2240.10 2575
2240.54 2614
2240.99 2500
2241.43 2557
2241.88 2431
2242.33 2430
2242.77 2390
2243.22 2596
2243.67 2315
2244.11 2270
2244.56 2210
2245.01 2270
2245.45 2211
2245.90 2335
2246.35 2219
2246.79 2346
2247.24 2504
2247.69 2401
2248.13 2316
2248.58 2303
2249.03 2368
2249.48 2285
2249.92 2500
2250.37 2405
2250.82 2337
2251.27 2612
2251.71 2666
2252.16 2504
2252.61 2318
2253.05 2286
2253.50 2627
2253.95 2560
2254.40 2517
2254.85 2453
2255.29 2182
2255.74 2375
2256.19 2321
2256.64 2244
2257.08 2295
2257.53 2372
2257.98 2192
2258.43 2412
2258.88 2512
2259.32 2459
2259.77 2478
2260.22 2681
2260.67 2517
2261.12 2461
2261.57 2638
2262.01 2710
2262.46 2776
2262.91 2641
2263.36 2654
2263.81 2923
2264.26 2953
2264.71 2994
2265.15 2620
2265.60 2706
2266.05 3077
2266.50 2951
2266.95 2953
2267.40 2779
2267.85 2725
2268.30 2914
2268.75 2891
2269.19 2709
2269.64 2604
2270.09 2664
2270.54 2770
2270.99 3029
2271.44 3110
2271.89 2974
2272.34 2851
2272.79 2988
2273.24 2687
2273.69 2707
2274.14 2843
2274.59 2679
2275.04 2686
2275.49 2520
2275.94 2549
2276.39 2408
2276.84 2396
2277.29 2386
2277.74 2459
2278.19 2465
2278.64 2476
2279.09 2417
2279.54 2483
2279.99 2468
2280.44 2516
2280.89 2719
2281.34 2900
2281.79 2696
2282.24 2533
2282.69 2545
2283.14 2704
2283.59 2657
2284.04 2467
2284.49 2549
2284.94 2425
2285.39 2415
2285.84 2484
2286.29 2646
2286.74 2730
2287.19 2955
2287.65 3034
2288.10 3147
2288.55 3300
2289.00 3639
2289.45 3526
2289.90 3880
2290.35 4055
2290.80 4146
2291.25 4388
2291.71 4622
2292.16 4290
2292.61 4280
2293.06 4021
2293.51 3695
2293.96 3508
2294.41 3435
2294.87 3226
2295.32 3199
2295.77 3149
2296.22 2788
2296.67 2778
2297.12 2902
2297.58 2650
2298.03 2599
2298.48 2475
2298.93 2430
2299.38 2544
2299.84 2381
2300.29 2327
2300.74 2323
2301.19 2363
2301.65 2779
2302.10 2636
2302.55 2333
2303.00 2346
2303.46 2434
2303.91 2362
2304.36 2365
2304.81 2202
2305.27 2341
2305.72 2566
2306.17 2697
2306.62 2623
2307.08 2611
2307.53 2711
2307.98 2900
2308.44 2838
2308.89 2908
2309.34 2960
2309.79 3100
2310.25 3042
2310.70 3102
2311.15 3063
2311.61 3234
2312.06 3304
2312.51 3019
2312.97 3011
2313.42 2827
2313.87 2606
2314.33 2505
2314.78 2545
2315.24 2620
2315.69 2637
2316.14 2528
2316.60 2660
2317.05 2516
2317.50 2503
2317.96 2720
2318.41 2759
2318.87 2917
2319.32 2737
2319.77 2829
2320.23 2679
2320.68 2549
2321.14 2538
2321.59 2753
2322.05 2556
2322.50 2649
2322.95 2754
2323.41 2714
2323.86 2738
2324.32 2781
2324.77 2838
2325.23 3005
2325.68 2764
2326.14 2760
2326.59 3186
2327.05 3117
2327.50 3040
2327.96 3023
2328.41 3084
2328.86 3153
2329.32 3399
2329.78 3295
2330.23 3117
2330.69 2921
2331.14 3146
2331.60 3141
2332.05 3011
2332.51 2899
2332.96 2823
2333.42 2652
2333.87 2729
2334.33 2686
2334.78 2611
2335.24 2564
2335.69 2861
2336.15 2817
2336.61 2619
2337.06 2840
2337.52 2593
2337.97 2705
2338.43 2778
2338.89 2862
2339.34 2776
2339.80 2801
2340.25 3154
2340.71 3020
2341.17 3187
2341.62 2926
2342.08 3003
2342.53 2977
2342.99 2865
2343.45 2919
2343.90 2729
2344.36 2847
2344.82 2747
2345.27 2705
2345.73 2809
2346.19 2831
2346.64 2899
2347.10 2942
2347.56 3281
2348.01 3070
2348.47 2940
2348.93 2686
2349.38 2789
2349.84 2829
2350.30 2700
2350.76 2659
2351.21 2733
2351.67 2787
2352.13 2700
2352.58 2638
2353.04 2575
2353.50 2556
2353.96 2344
2354.41 2347
2354.87 2361
2355.33 2475
2355.79 2489
2356.24 2574
2356.70 2348
2357.16 2528
2357.62 2462
2358.08 2602
2358.53 2599
2358.99 2355
2359.45 2704
2359.91 2880
2360.37 2799
2360.82 2855
2361.28 2811
2361.74 2945
2362.20 2759
2362.66 2691
2363.11 2683
2363.57 2640
2364.03 2657
2364.49 3028
2364.95 2825
2365.41 2818
2365.86 2654
2366.32 2593
2366.78 2751
2367.24 2824
2367.70 2963
2368.16 2861
2368.62 2888
2369.08 2837
2369.54 2864
2369.99 3218
2370.45 3366
2370.91 3064
2371.37 2895
2371.83 3049
2372.29 2917
2372.75 2779
2373.21 2756
2373.67 2691
2374.13 2867
2374.59 2926
2375.05 2848
2375.51 2639
2375.96 2705
2376.42 3045
2376.88 2717
2377.34 2887
2377.80 3029
2378.26 2782
2378.72 2811
2379.18 2918
2379.64 2890
2380.10 2783
2380.56 2854
2381.02 2661
2381.48 2515
2381.94 2923
2382.40 2890
2382.86 2691
2383.32 2605
2383.78 2715
2384.24 2581
2384.70 2646
2385.17 2870
2385.63 2836
2386.09 2551
2386.55 2441
2387.01 2435
2387.47 2437
2387.93 2480
2388.39 2721
2388.85 2737
2389.31 2648
2389.77 2518
2390.23 2586
2390.69 2666
2391.15 2629
2391.62 2432
2392.08 2436
2392.54 2273
2393.00 2397
2393.46 2418
2393.92 2471
2394.38 2543
2394.84 2554
2395.31 2559
2395.77 2509
2396.23 2469
2396.69 2517
2397.15 2484
2397.61 2398
2398.08 2387
2398.54 2412
2399.00 2464
2399.46 2476
2399.92 2424
2400.38 2581
2400.85 2356
2401.31 2302
2401.77 2357
2402.23 2287
2402.69 2507
2403.16 2474
2403.62 2245
2404.08 2251
2404.54 2422
2405.01 2532
2405.47 2565
2405.93 2561
2406.39 2697
2406.86 2485
2407.32 2469
2407.78 2575
2408.24 2613
2408.71 2440
2409.17 2393
2409.63 2485
2410.09 2445
2410.56 2411
2411.02 2422
2411.48 2351
2411.95 2143
2412.41 2355
2412.87 2488
2413.34 2428
2413.80 2296
2414.26 2514
2414.73 2525
2415.19 2756
2415.65 2651
2416.12 2740
2416.58 2809
2417.04 3016
2417.51 2833
2417.97 3088
2418.43 3367
2418.90 3194
2419.36 3221
2419.82 3128
2420.29 3074
2420.75 3311
2421.22 3285
2421.68 3260
2422.14 3034
2422.61 2957
2423.07 3097
2423.54 3005
2424.00 2800
2424.47 2841
2424.93 2795
2425.39 2803
2425.86 2852
2426.32 2682
2426.79 2899
2427.25 2796
2427.72 2650
2428.18 2744
2428.65 2722
2429.11 2573
2429.57 2579
2430.04 2641
2430.50 2652
2430.97 2566
2431.43 2475
2431.90 2455
2432.36 2652
2432.83 2588
2433.29 2615
2433.76 2689
2434.22 2565
2434.69 2567
2435.15 2618
2435.62 2690
2436.09 2801
2436.55 2473
2437.02 2589
2437.48 2779
2437.95 2676
2438.41 2580
2438.88 2655
2439.34 2743
2439.81 2981
2440.28 2919
2440.74 2996
2441.21 3179
2441.67 2933
2442.14 2781
2442.60 2917
2443.07 2801
2443.54 2648
2444.00 2547
2444.47 2564
2444.94 2626
2445.40 2618
2445.87 2294
2446.33 2356
2446.80 2395
2447.27 2230
2447.73 2501
2448.20 2341
2448.67 2237
2449.13 2306
2449.60 2264
2450.07 2395
2450.53 2544
2451.00 2483
2451.47 2417
2451.93 2377
2452.40 2483
2452.87 2397
2453.33 2459
2453.80 2360
2454.27 2269
2454.74 2445
2455.20 2195
2455.67 2412
2456.14 2470
2456.60 2328
2457.07 2378
2457.54 2520
2458.01 2406
2458.47 2493
2458.94 2597
2459.41 2305
2459.88 2424
2460.34 2311
2460.81 2252
2461.28 2231
2461.75 2360
2462.21 2483
2462.68 2388
2463.15 2587
2463.62 2342
2464.09 2438
2464.55 2319
2465.02 2410
2465.49 2412
2465.96 2491
2466.43 2610
2466.90 2615
2467.36 2743
2467.83 2692
2468.30 2593
2468.77 2668
2469.24 2580
2469.71 2542
2470.17 2771
2470.64 2318
2471.11 2385
2471.58 2365
2472.05 2359
2472.52 2313
2472.99 2384
2473.46 2187
2473.93 2267
2474.39 2300
2474.86 2212
2475.33 2257
2475.80 2061
2476.27 2358
2476.74 2387
2477.21 2481
2477.68 2463
2478.15 2576
2478.62 2407
2479.09 2617
2479.56 2515
2480.03 2637
2480.49 2614
2480.96 2541
2481.43 2685
2481.90 2513
2482.37 2633
2482.84 2363
2483.31 2390
2483.78 2557
2484.25 2500
2484.72 2307
2485.19 2535
2485.66 2571
2486.13 2577
2486.60 2624
2487.07 2562
2487.54 2642
2488.01 2675
2488.48 2680
2488.95 2853
2489.43 2915
2489.90 2714
2490.37 2804
2490.84 2688
2491.31 2557
2491.78 2606
2492.25 2454
2492.72 2297
2493.19 2378
2493.66 2456
2494.13 2721
2494.60 2635
2495.07 2750
2495.54 2775
2496.02 2566
2496.49 2738
2496.96 2664
2497.43 2430
2497.90 2367
2498.37 2423
2498.84 2371
2499.31 2299
2499.79 2382
2500.26 2164
2500.73 2037
2501.20 2093
2501.67 2091
2502.14 2157
2502.61 2205
2503.09 2328
2503.56 2176
2504.03 2135
2504.50 2398
2504.97 2356
2505.45 2295
2505.92 2473
2506.39 2591
2506.86 2482
2507.33 2553
2507.81 2727
2508.28 2832
2508.75 2623
2509.22 2791
2509.69 2981
2510.17 2705
2510.64 2588
2511.11 2889
2511.58 3031
2512.06 2881
2512.53 3032
2513.00 2875
2513.47 3466
2513.95 3168
2514.42 3052
2514.89 2966
2515.37 3037
2515.84 2779
2516.31 2464
2516.78 2618
2517.26 2370
2517.73 2218
2518.20 2638
2518.68 2582
2519.15 2863
2519.62 2797
2520.10 2678
2520.57 2624
2521.04 2627
2521.52 2443
2521.99 2295
2522.46 2559
2522.94 2771
2523.41 2571
2523.89 2583
2524.36 2617
2524.83 2432
2525.31 2369
2525.78 2408
2526.25 2378
2526.73 2375
2527.20 2403
2527.68 2330
2528.15 2610
2528.62 2509
2529.10 2343
2529.57 2339
2530.05 2509
2530.52 2457
2531.00 2298
2531.47 2376
2531.94 2167
2532.42 2308
2532.89 2429
2533.37 2502
2533.84 2535
2534.32 2488
2534.79 2569
2535.27 2596
2535.74 2250
2536.22 2337
2536.69 2465
2537.17 2528
2537.64 2639
2538.12 2599
2538.59 2613
2539.07 2548
2539.54 2338
2540.02 2490
2540.49 2451
2540.97 2488
2541.44 2473
2541.92 2509
2542.39 2537
2542.87 2471
2543.34 2693
2543.82 2610
2544.29 2553
2544.77 2533
2545.25 2527
2545.72 2560
2546.20 2837
2546.67 2927
2547.15 2960
2547.62 3110
2548.10 3258
2548.58 3112
2549.05 3098
2549.53 3106
2550.00 3029
2550.48 3011
2550.96 2895
2551.43 3025
2551.91 2983
2552.39 2945
2552.86 3018
2553.34 3018
2553.82 2894
2554.29 3176
2554.77 3054
2555.24 2735
2555.72 2914
2556.20 2884
2556.67 2941
2557.15 2848
2557.63 2923
2558.11 2773
2558.58 2638
2559.06 2644
2559.54 2490
2560.01 2353
2560.49 2598
2560.97 2700
2561.44 2545
2561.92 2380
2562.40 2606
2562.88 2544
2563.35 2357
2563.83 2190
2564.31 2298
2564.79 2418
2565.26 2195
2565.74 2375
2566.22 2468
2566.70 2394
2567.17 2243
2567.65 2138
2568.13 2098
2568.61 1986
2569.09 2323
2569.56 2239
2570.04 2242
2570.52 2487
2571.00 2273
2571.48 2366
2571.95 2258
2572.43 2251
2572.91 2263
2573.39 2392
2573.87 2547
2574.35 2406
2574.82 2339
2575.30 2272
2575.78 2160
2576.26 2210
2576.74 2189
2577.22 1962
2577.70 2262
2578.17 2206
2578.65 2261
2579.13 2264
2579.61 2318
2580.09 2300
2580.57 2295
2581.05 2179
2581.53 2053
2582.01 2040
2582.48 2164
2582.96 2113
2583.44 2218
2583.92 2172
2584.40 2183
2584.88 2493
2585.36 2465
2585.84 2473
2586.32 2266
2586.80 2528
2587.28 2376
2587.76 2271
2588.24 2522
2588.72 2683
2589.20 2492
2589.68 2399
2590.16 2381
2590.64 2401
2591.12 2247
2591.60 2418
2592.08 2603
2592.56 2485
2593.04 2524
2593.52 2341
2594.00 2603
2594.48 2449
2594.96 2256
2595.44 2388
2595.92 2427
2596.40 2437
2596.88 2306
2597.36 2430
2597.84 2449
2598.32 2386
2598.80 2110
2599.28 2440
2599.76 2582
2600.24 2633
2600.72 2325
2601.21 2291
2601.69 2248
2602.17 2099
2602.65 2057
2603.13 2057
2603.61 2104
2604.09 2254
2604.57 2502
2605.05 2177
2605.54 2299
2606.02 2211
2606.50 2294
2606.98 2537
2607.46 2374
2607.94 2322
2608.42 2439
2608.91 2615
2609.39 2461
2609.87 2344
2610.35 2360
2610.83 2567
2611.31 2400
2611.80 2416
2612.28 2338
2612.76 2653
2613.24 2455
2613.72 2314
2614.21 2228
2614.69 2277
2615.17 2339
2615.65 2450
2616.13 2493
2616.62 2374
2617.10 2537
2617.58 2525
2618.06 2365
2618.55 2311
2619.03 2367
2619.51 2287
2619.99 2319
2620.48 2202
2620.96 2200
2621.44 2273
2621.92 2311
2622.41 2356
2622.89 2584
2623.37 2609
2623.86 2445
2624.34 2434
2624.82 2337
2625.31 2435
2625.79 2263
2626.27 2307
2626.75 2353
2627.24 2162
2627.72 2287
2628.20 2331
2628.69 2463
2629.17 2312
2629.66 2411
2630.14 2515
2630.62 2562
2631.11 2509
2631.59 2132
2632.07 2262
2632.56 2559
2633.04 2587
2633.52 2472
2634.01 2325
2634.49 2452
2634.98 2526
2635.46 2394
2635.94 2508
2636.43 2469
2636.91 2509
2637.40 2483
2637.88 2263
2638.37 2426
2638.85 2450
2639.33 2474
2639.82 2361
2640.30 2355
2640.79 2495
2641.27 2349
2641.76 2177
2642.24 2354
2642.73 2311
2643.21 2345
2643.70 2404
2644.18 2323
2644.67 2329
2645.15 2246
2645.64 2118
2646.12 2336
2646.61 2337
2647.09 2452
2647.58 2484
2648.06 2207
2648.55 2210
2649.03 2238
2649.52 2377
2650.00 2216
2650.49 2353
2650.97 2329
2651.46 2197
2651.94 2244
2652.43 2358
2652.92 2363
2653.40 2207
2653.89 2358
2654.37 2256
2654.86 2208
2655.34 2150
2655.83 2211
2656.32 2386
2656.80 2166
2657.29 2189
2657.77 2132
2658.26 2257
2658.75 2219
2659.23 2343
2659.72 2470
2660.21 2356
2660.69 2554
2661.18 2386
2661.66 2554
2662.15 2640
2662.64 2391
2663.12 2366
2663.61 2264
2664.10 2290
2664.58 2105
2665.07 2328
2665.56 2536
2666.04 2365
2666.53 2172
2667.02 2309
2667.50 2273
2667.99 2232
2668.48 2284
2668.97 2194
2669.45 2179
2669.94 2215
2670.43 2416
2670.91 2433
2671.40 2489
2671.89 2578
2672.38 2425
2672.86 2355
2673.35 2648
2673.84 2934
2674.33 2866
2674.81 2982
2675.30 3020
2675.79 3088
2676.28 2958
2676.77 2788
2677.25 2771
2677.74 2790
2678.23 2688
2678.72 2984
2679.21 2848
2679.69 2804
2680.18 2851
2680.67 2617
2681.16 2544
2681.65 2806
2682.13 2825
2682.62 2493
2683.11 2621
2683.60 2622
2684.09 2658
2684.58 2645
2685.07 2658
2685.55 2643
2686.04 2500
2686.53 2333
2687.02 2440
2687.51 2333
2688.00 2659
2688.49 2277
2688.98 2191
2689.46 2394
2689.95 2366
2690.44 2241
2690.93 2344
2691.42 2368
2691.91 2265
2692.40 2265
2692.89 2317
2693.38 2069
2693.87 2198
2694.36 2238
2694.85 2332
2695.34 2078
2695.83 2169
2696.31 2255
2696.80 2471
2697.29 2440
2697.78 2333
2698.27 2319
2698.76 2264
2699.25 2355
2699.74 2424
2700.23 2464
2700.72 2540
2701.21 2539
2701.70 2604
2702.19 2586
2702.68 2517
2703.17 2435
2703.66 2456
2704.15 2442
2704.64 2244
2705.13 2372
2705.63 2464
2706.12 2539
2706.61 2469
2707.10 2292
2707.59 2293
2708.08 2486
2708.57 2235
2709.06 2264
2709.55 2392
2710.04 2330
2710.53 2348
2711.02 2360
2711.51 2165
2712.01 2177
2712.50 2191
2712.99 2501
2713.48 2551
2713.97 2265
2714.46 2219
2714.95 2210
2715.44 2256
2715.93 2488
2716.43 2439
2716.92 2282
2717.41 2197
2717.90 2157
2718.39 2244
2718.88 2362
2719.38 2278
2719.87 2241
2720.36 2239
2720.85 2424
2721.34 2287
2721.83 2402
2722.33 2567
2722.82 2663
2723.31 2700
2723.80 2644
2724.30 2508
2724.79 2343
2725.28 2577
2725.77 2445
2726.26 2336
2726.76 2218
2727.25 2177
2727.74 2347
2728.23 2275
2728.73 2401
2729.22 2486
2729.71 2441
2730.20 2557
2730.70 2480
2731.19 2346
2731.68 2487
2732.18 2484
2732.67 2497
2733.16 2590
2733.65 2760
2734.15 2686
2734.64 2739
2735.13 2666
2735.63 2579
2736.12 2634
2736.61 2577
2737.11 2693
2737.60 2598
2738.09 2391
2738.59 2367
2739.08 2415
2739.57 2330
2740.07 2423
2740.56 2327
2741.05 2102
2741.55 2066
2742.04 2188
2742.54 2274
2743.03 2227
2743.52 2082
2744.02 2219
2744.51 2249
2745.00 2304
2745.50 2390
2745.99 2285
2746.49 2314
2746.98 2229
2747.48 2535
2747.97 2505
2748.46 2331
2748.96 2214
2749.45 2326
2749.95 2235
2750.44 2194
2750.94 2196
2751.43 2097
2751.93 2031
2752.42 2221
2752.91 2426
2753.41 2112
2753.90 2169
2754.40 2157
2754.89 2373
2755.39 2348
2755.88 2303
2756.38 2277
2756.87 2259
2757.37 2204
2757.86 2208
2758.36 2136
2758.85 2209
2759.35 2152
2759.85 2281
2760.34 2312
2760.84 2498
2761.33 2397
2761.83 2385
2762.32 2249
2762.82 2259
2763.31 2384
2763.81 2332
2764.31 2273
2764.80 2172
2765.30 2312
2765.79 2125
2766.29 2266
2766.78 2197
2767.28 2202
2767.78 2312
2768.27 1983
2768.77 2242
2769.27 2211
2769.76 2205
2770.26 2374
2770.75 2421
2771.25 2394
2771.75 2475
2772.24 2637
2772.74 2591
2773.24 2591
2773.73 2413
2774.23 2477
2774.73 2600
2775.22 2617
2775.72 2512
2776.22 2514
2776.71 2627
2777.21 2601
2777.71 2590
2778.20 2343
2778.70 2340
2779.20 2384
2779.70 2402
2780.19 2532
2780.69 2424
2781.19 2447
2781.68 2576
2782.18 2392
2782.68 2232
2783.18 2333
2783.67 2321
2784.17 2265
2784.67 2328
2785.17 2286
2785.66 2252
2786.16 2230
2786.66 2262
2787.16 2241
2787.66 2148
2788.15 2306
2788.65 2422
2789.15 2164
2789.65 2215
2790.14 2083
2790.64 2181
2791.14 2204
2791.64 2309
2792.14 2165
2792.64 2143
2793.13 2078
2793.63 2315
2794.13 2385
2794.63 2546
2795.13 2653
2795.63 2572
2796.12 2616
2796.62 2684
2797.12 2857
2797.62 3017
2798.12 3213
2798.62 3061
2799.12 2929
2799.62 2895
2800.12 2586
2800.61 2500
2801.11 2337
2801.61 2508
2802.11 2351
2802.61 2322
2803.11 2409
2803.61 2468
2804.11 2574
2804.61 2669
2805.11 2966
2805.61 2962
2806.11 3090
2806.61 3163
2807.11 3324
2807.60 3520
2808.10 3516
2808.60 3417
2809.10 3530
2809.60 3522
2810.10 3485
2810.60 3545
2811.10 3478
2811.60 3164
2812.10 2970
2812.60 2863
2813.10 2773
2813.60 2761
2814.10 2960
2814.60 2622
2815.10 2628
2815.60 2795
2816.10 2864
2816.61 2725
2817.11 2728
2817.61 2634
2818.11 2717
2818.61 2685
2819.11 2421
2819.61 2520
2820.11 2650
2820.61 2465
2821.11 2377
2821.61 2205
2822.11 2464
2822.61 2313
2823.11 2168
2823.62 2335
2824.12 2391
2824.62 2382
2825.12 2455
2825.62 2399
2826.12 2477
2826.62 2523
2827.12 2237
2827.63 2394
2828.13 2331
2828.63 2212
2829.13 2107
2829.63 2297
2830.13 2340
2830.63 2291
2831.14 2272
2831.64 2420
2832.14 2275
2832.64 2233
2833.14 2289
2833.65 2277
2834.15 2306
2834.65 2242
2835.15 2354
2835.65 2453
2836.16 2309
2836.66 2390
2837.16 2530
2837.66 2666
2838.16 2593
2838.67 2428
2839.17 2441
2839.67 2424
2840.17 2573
2840.68 2349
2841.18 2565
2841.68 2365
2842.19 2326
2842.69 2194
2843.19 2175
2843.69 2367
2844.20 2407
2844.70 2381
2845.20 2600
2845.71 2434
2846.21 2735
2846.71 2723
2847.21 2597
2847.72 2711
2848.22 2668
2848.72 2578
2849.23 2491
2849.73 2631
2850.23 2476
2850.74 2387
2851.24 2470
2851.74 2374
2852.25 2180
2852.75 2211
2853.26 2228
2853.76 2244
2854.26 2047
2854.77 2180
2855.27 2295
2855.77 2384
2856.28 2396
2856.78 2121
2857.29 2131
2857.79 2145
2858.29 2122
2858.80 2170
2859.30 2104
2859.81 2263
2860.31 2445
2860.82 2452
2861.32 2410
2861.82 2389
2862.33 2252
2862.83 2502
2863.34 2364
2863.84 2265
2864.35 2236
2864.85 2258
2865.36 2243
2865.86 2167
2866.37 2190
2866.87 2120
2867.38 2124
2867.88 2136
2868.39 2190
2868.89 2186
2869.40 2318
2869.90 2200
2870.41 2263
2870.91 2341
2871.42 2279
2871.92 2281
2872.43 2377
2872.93 2436
2873.44 2452
2873.94 2497
2874.45 2400
2874.95 2273
2875.46 2383
2875.97 2616
2876.47 2499
2876.98 2334
2877.48 2369
2877.99 2403
2878.49 2413
2879.00 2285
2879.51 2338
2880.01 2337
2880.52 2503
2881.03 2470
2881.53 2334
2882.04 2531
2882.54 2448
2883.05 2369
2883.56 2718
2884.06 2700
2884.57 2659
2885.08 2577
2885.58 2583
2886.09 2783
2886.60 2936
2887.10 3024
2887.61 2990
2888.12 3077
2888.62 3159
2889.13 2973
2889.64 2959
2890.14 3085
2890.65 2996
2891.16 2731
2891.66 2721
2892.17 2488
2892.68 2595
2893.18 2600
2893.69 2528
2894.20 2619
2894.71 2914
2895.21 3023
2895.72 3187
2896.23 3019
2896.74 2979
2897.24 2949
2897.75 2992
2898.26 2839
2898.77 2896
2899.27 2637
2899.78 2646
2900.29 2657
2900.80 2672
2901.31 2540
2901.81 2562
2902.32 2842
2902.83 2746
2903.34 2773
2903.85 2964
2904.35 2740
2904.86 2925
2905.37 2975
2905.88 3170
2906.39 3074
2906.90 3041
2907.40 2902
2907.91 2796
2908.42 2590
2908.93 2598
2909.44 2459
2909.95 2478
2910.46 2645
2910.96 2399
2911.47 2384
2911.98 2390
2912.49 2363
2913.00 2490
2913.51 2398
2914.02 2652
2914.53 2629
2915.04 2517
2915.54 2631
2916.05 2589
2916.56 2796
2917.07 2764
2917.58 2584
2918.09 2598
2918.60 2576
2919.11 2777
2919.62 2758
2920.13 2578
2920.64 2575
2921.15 2492
2921.66 2587
2922.17 2850
2922.68 2638
2923.19 2794
2923.70 2751
2924.21 2934
2924.72 2976
2925.23 3248
2925.74 3386
2926.25 3565
2926.76 3560
2927.27 3230
2927.78 2914
2928.29 2981
2928.80 3001
2929.31 2761
2929.82 2599
2930.33 2653
2930.84 2748
2931.35 2552
2931.86 2409
2932.37 2296
2932.88 2340
2933.39 2308
2933.90 2475
2934.41 2463
2934.92 2596
2935.44 2442
2935.95 2497
2936.46 2399
2936.97 2496
2937.48 2527
2937.99 2445
2938.50 2622
2939.01 2563
2939.52 2372
2940.04 2502
2940.55 2690
2941.06 2538
2941.57 2466
2942.08 2318
2942.59 2474
2943.10 2575
2943.62 2600
2944.13 2780
2944.64 2765
2945.15 2931
2945.66 3247
2946.17 3193
2946.69 3092
2947.20 2958
2947.71 2959
2948.22 2771
2948.73 2841
2949.25 2875
2949.76 2801
2950.27 2717
2950.78 2565
2951.29 2478
2951.81 2452
2952.32 2639
2952.83 2376
2953.34 2304
2953.86 2397
2954.37 2217
2954.88 2263
2955.39 2367
2955.91 2081
2956.42 2106
2956.93 2163
2957.45 2245
2957.96 2390
2958.47 2555
2958.98 2380
2959.50 2527
2960.01 2399
2960.52 2339
2961.04 2512
2961.55 2507
2962.06 2631
2962.58 2537
2963.09 2433
2963.60 2215
2964.12 2582
2964.63 2657
2965.14 2602
2965.66 2386
2966.17 2229
2966.68 2404
2967.20 2336
2967.71 2195
2968.22 2132
2968.74 2170
2969.25 2179
2969.77 2190
2970.28 2164
2970.79 2184
2971.31 2373
2971.82 2424
2972.34 2436
2972.85 2259
2973.36 2306
2973.88 2281
2974.39 2106
2974.91 2181
2975.42 2228
2975.94 2182
2976.45 2374
2976.96 2337
2977.48 2466
2977.99 2458
2978.51 2453
2979.02 2257
2979.54 2248
2980.05 2381
2980.57 2419
2981.08 2341
2981.60 2411
2982.11 2510
2982.63 2521
2983.14 2555
2983.66 2412
2984.17 2372
2984.69 2425
2985.20 2599
2985.72 2560
2986.23 2543
2986.75 2695
2987.26 2551
2987.78 2676
2988.29 2903
2988.81 2965
2989.32 2844
2989.84 2768
2990.36 2571
2990.87 2666
2991.39 2915
2991.90 2974
2992.42 2896
2992.94 2833
2993.45 2601
2993.97 2678
2994.48 3005
2995.00 3051
2995.51 2993
2996.03 2783
2996.55 2755
2997.06 2869
2997.58 3014
2998.10 2975
2998.61 3141
2999.13 3306
2999.65 3490
3000.16 3141
3000.68 3471
3001.19 3500
3001.71 3649
3002.23 3708
3002.74 3864
3003.26 4188
3003.78 4790
3004.30 5328
3004.81 5119
3005.33 5136
3005.85 5373
3006.36 5223
3006.88 5091
3007.40 4715
3007.91 4170
3008.43 3814
3008.95 3553
3009.47 3248
3009.98 3186
3010.50 2934
3011.02 2752
3011.54 2732
3012.05 2968
3012.57 2833
3013.09 2781
3013.61 2794
3014.12 2835
3014.64 2949
3015.16 2824
3015.68 3051
3016.19 3042
3016.71 3058
3017.23 2827
3017.75 2801
3018.27 3040
3018.78 3184
3019.30 2846
3019.82 3231
3020.34 2849
3020.86 2795
3021.38 2892
3021.89 2874
3022.41 2986
3022.93 2983
3023.45 2806
3023.97 2836
3024.49 2739
3025.01 2813
3025.52 2827
3026.04 2648
3026.56 2849
3027.08 2900
3027.60 2857
3028.12 2859
3028.64 2913
3029.16 2719
3029.67 2576
3030.19 2570
3030.71 2670
3031.23 2592
3031.75 2689
3032.27 2755
3032.79 2644
3033.31 2776
3033.83 2966
3034.35 2920
3034.87 2976
3035.39 3309
3035.91 3219
3036.43 3001
3036.95 3026
3037.47 3171
3037.99 3072
3038.50 3000
3039.02 2800
3039.54 2863
3040.06 2614
3040.58 2553
3041.10 2516
3041.62 2366
3042.14 2636
3042.66 2323
3043.18 2347
3043.70 2596
3044.23 2361
3044.75 2514
3045.27 2411
3045.79 2651
3046.31 2619
3046.83 2646
3047.35 2513
3047.87 2466
3048.39 2533
3048.91 2343
3049.43 2497
3049.95 2519
3050.47 2603
3050.99 2687
3051.51 2641
3052.03 2457
3052.56 2412
3053.08 2332
3053.60 2386
3054.12 2374
3054.64 2449
3055.16 2443
3055.68 2425
3056.20 2361
3056.72 2286
3057.25 2308
3057.77 2506
3058.29 2371
3058.81 2357
3059.33 2393
3059.85 2555
3060.38 2286
3060.90 2396
3061.42 2199
3061.94 2247
3062.46 2339
3062.98 2438
3063.51 2742
3064.03 2496
3064.55 2397
3065.07 2382
3065.59 2627
3066.12 2430
3066.64 2449
3067.16 2520
3067.68 2327
3068.21 2387
3068.73 2234
3069.25 2325
3069.77 2576
3070.30 2557
3070.82 2326
3071.34 2552
3071.86 2507
3072.39 2446
3072.91 2516
3073.43 2557
3073.95 2393
3074.48 2379
3075.00 2600
3075.52 2633
3076.05 2723
3076.57 2559
3077.09 2758
3077.61 2788
3078.14 2913
3078.66 2839
3079.18 2688
3079.71 2724
3080.23 2966
3080.75 2998
3081.28 3051
3081.80 2976
3082.32 2990
3082.85 2820
3083.37 2723
3083.90 2942
3084.42 2963
3084.94 2878
3085.47 2822
3085.99 2972
3086.51 2976
3087.04 3048
3087.56 2815
3088.09 2928
3088.61 2738
3089.13 2609
3089.66 2543
3090.18 2536
3090.71 2610
3091.23 2474
3091.76 2340
3092.28 2529
3092.80 2560
3093.33 2721
3093.85 2735
3094.38 2777
3094.90 2840
3095.43 2808
3095.95 2899
3096.48 2786
3097.00 2738
3097.53 2898
3098.05 3001
3098.58 3274
3099.10 3312
3099.63 3736
3100.15 4094
3100.68 4816
3101.20 5148
3101.73 5794
3102.25 6650
3102.78 7310
3103.30 7509
3103.83 7734
3104.35 7783
3104.88 7102
3105.40 6576
3105.93 6255
3106.45 5249
3106.98 4901
3107.51 4025
3108.03 3627
3108.56 3381
3109.08 3189
3109.61 3512
3110.13 3434
3110.66 3128
3111.19 3419
3111.71 3337
3112.24 3465
3112.76 3526
3113.29 3261
3113.82 3152
3114.34 2936
3114.87 2862
3115.40 2885
3115.92 2743
3116.45 2467
3116.98 2662
3117.50 2518
3118.03 2482
3118.55 2596
3119.08 2611
3119.61 2703
3120.13 2474
3120.66 2811
3121.19 2990
3121.72 2916
3122.24 2711
3122.77 2841
3123.30 2905
3123.82 2590
3124.35 2663
3124.88 2734
3125.40 2667
3125.93 2625
3126.46 2697
3126.99 2664
3127.51 2665
3128.04 2564
3128.57 2454
3129.10 2465
3129.62 2614
3130.15 2677
3130.68 2598
3131.21 2460
3131.73 2504
3132.26 2380
3132.79 2402
3133.32 2237
3133.85 2333
3134.37 2475
3134.90 2190
3135.43 2211
3135.96 2354
3136.49 2369
3137.01 2263
3137.54 2320
3138.07 2414
3138.60 2308
3139.13 2415
3139.65 2435
3140.18 2304
3140.71 2426
3141.24 2289
3141.77 2621
3142.30 2510
3142.83 2458
3143.35 2535
3143.88 2519
3144.41 2458
3144.94 2385
3145.47 2670
3146.00 2551
3146.53 2478
3147.06 2504
3147.59 2669
3148.11 2671
3148.64 2830
3149.17 2775
3149.70 2841
3150.23 2756
3150.76 2783
3151.29 2661
3151.82 2662
3152.35 2504
3152.88 2593
3153.41 2674
3153.94 2513
3154.47 2567
3155.00 2595
3155.53 2637
3156.06 2521
3156.59 2300
3157.12 2628
3157.65 2877
3158.18 2855
3158.71 2745
3159.24 2689
3159.77 2780
3160.30 2714
3160.83 2553
3161.36 2657
3161.89 2621
3162.42 2551
3162.95 2533
3163.48 2388
3164.01 2448
3164.54 2488
3165.07 2323
3165.60 2336
3166.13 2254
3166.66 2431
3167.19 2356
3167.72 2364
3168.25 2220
3168.78 2064
3169.31 2274
3169.85 2184
3170.38 2202
3170.91 2353
3171.44 2277
3171.97 2318
3172.50 2419
3173.03 2351
3173.56 2315
3174.09 2623
3174.63 2317
3175.16 2470
3175.69 2430
3176.22 2512
3176.75 2437
3177.28 2166
3177.81 2446
3178.35 2776
3178.88 2793
3179.41 2757
3179.94 2703
3180.47 2802
3181.00 2555
3181.54 2401
3182.07 2318
3182.60 2299
3183.13 2350
3183.66 2642
3184.20 2586
3184.73 2433
3185.26 2406
3185.79 2371
3186.33 2275
3186.86 2148
3187.39 2338
3187.92 2305
3188.46 2335
3188.99 2242
3189.52 2433
3190.05 2427
3190.59 2302
3191.12 2290
3191.65 2200
3192.18 2183
3192.72 2309
3193.25 2295
3193.78 2344
3194.32 2350
3194.85 2120
3195.38 2084
3195.91 2363
3196.45 2184
3196.98 2301
3197.51 2378
3198.05 2509
3198.58 2448
3199.11 2402
3199.65 2371
3200.18 2665
3200.71 2693
3201.25 2877
3201.78 2818
3202.32 2777
3202.85 2933
3203.38 2777
3203.92 2772
3204.45 2936
3204.98 2619
3205.52 2516
3206.05 2481
3206.59 2283
3207.12 2389
3207.65 2411
3208.19 2409
3208.72 2433
3209.26 2612
3209.79 2929
3210.32 3022
3210.86 2691
3211.39 2921
3211.93 3003
3212.46 2887
3213.00 2889
3213.53 2954
3214.07 2792
3214.60 2686
3215.14 2669
3215.67 2565
3216.20 2466
3216.74 2433
3217.27 2363
3217.81 2438
3218.34 2270
3218.88 2355
3219.41 2080
3219.95 2189
3220.48 2433
3221.02 2443
3221.56 2581
3222.09 2434
3222.63 2630
3223.16 2618
3223.70 2755
3224.23 2608
3224.77 2667
3225.30 2761
3225.84 2627
3226.37 2560
3226.91 2784
3227.45 2557
3227.98 2656
3228.52 2574
3229.05 2580
3229.59 2445
3230.12 2362
3230.66 2432
3231.20 2394
3231.73 2410
3232.27 2285
3232.81 2293
3233.34 2402
3233.88 2425
3234.41 2467
3234.95 2178
3235.49 2270
3236.02 2456
3236.56 2618
3237.10 2774
3237.63 2830
3238.17 2660
3238.71 2923
3239.24 2651
3239.78 2597
3240.32 2696
3240.85 2601
3241.39 2323
3241.93 2619
3242.46 2580
3243.00 2532
3243.54 2429
3244.07 2538
3244.61 2576
3245.15 2519
3245.69 2532
3246.22 2292
3246.76 2466
3247.30 2412
3247.84 2365
3248.37 2390
3248.91 2373
3249.45 2537
3249.99 2362
3250.52 2479
3251.06 2550
3251.60 2553
3252.14 2791
3252.67 2663
3253.21 2513
3253.75 2541
3254.29 2887
3254.83 2685
3255.36 2774
3255.90 3008
3256.44 3090
3256.98 2965
3257.52 2986
3258.05 2938
3258.59 2848
3259.13 3014
3259.67 3149
3260.21 3686
3260.75 4039
3261.29 3942
3261.82 4278
3262.36 4528
3262.90 4734
3263.44 5228
3263.98 5415
3264.52 5891
3265.06 6309
3265.60 6294
3266.13 6658
3266.67 6957
3267.21 7164
3267.75 7434
3268.29 7022
3268.83 6370
3269.37 5896
3269.91 5751
3270.45 5197
3270.99 4415
3271.53 3758
3272.07 3226
3272.60 3317
3273.14 3187
3273.68 3050
3274.22 2821
3274.76 2889
3275.30 2918
3275.84 2971
3276.38 2889
3276.92 3068
3277.46 3153
3278.00 3193
3278.54 2876
3279.08 3019
3279.62 3084
3280.16 3188
3280.70 3392
3281.24 3340
3281.78 3253
3282.32 3294
3282.86 3347
3283.40 3202
3283.94 3113
3284.48 3301
3285.02 3147
3285.56 3534
3286.11 3591
3286.65 3214
3287.19 3221
3287.73 3126
3288.27 3173
3288.81 3303
3289.35 2956
3289.89 2866
3290.43 2874
3290.97 2992
3291.51 3096
3292.05 3025
3292.60 3132
3293.14 3241
3293.68 3222
3294.22 3612
3294.76 3537
3295.30 3964
3295.84 4079
3296.38 4139
3296.93 4085
3297.47 4106
3298.01 3780
3298.55 3758
3299.09 3558
3299.63 3320
3300.18 3278
3300.72 3113
3301.26 3147
3301.80 3132
3302.34 2903
3302.89 2937
3303.43 3062
3303.97 2744
3304.51 2921
3305.05 2742
3305.60 2863
3306.14 2794
3306.68 2850
3307.22 2945
3307.76 3016
3308.31 2827
3308.85 2600
3309.39 2697
3309.93 2627
3310.48 2677
3311.02 2591
3311.56 2733
3312.11 2577
3312.65 2498
3313.19 2715
3313.73 2699
3314.28 2862
3314.82 2939
3315.36 2801
3315.91 2777
3316.45 2891
3316.99 2843
3317.53 2857
3318.08 3038
3318.62 2944
3319.16 2670
3319.71 2393
3320.25 2601
3320.79 2596
3321.34 2419
3321.88 2243
3322.43 2537
3322.97 2631
3323.51 2651
3324.06 2466
3324.60 2430
3325.14 2544
3325.69 2440
3326.23 2387
3326.78 2272
3327.32 2157
3327.86 2303
3328.41 2393
3328.95 2530
3329.50 2530
3330.04 2557
3330.58 2445
3331.13 2590
3331.67 2617
3332.22 2584
3332.76 2653
3333.31 2585
3333.85 2727
3334.39 2770
3334.94 2973
3335.48 2983
3336.03 2934
3336.57 3059
3337.12 3456
3337.66 3353
3338.21 3003
3338.75 2862
3339.30 2864
3339.84 2858
3340.39 2731
3340.93 2506
3341.48 2440
3342.02 2685
3342.57 2712
3343.11 2716
3343.66 2751
3344.20 2496
3344.75 2461
3345.29 2331
3345.84 2396
3346.39 2267
3346.93 2198
3347.48 2155
3348.02 2119
3348.57 2278
3349.11 2509
3349.66 2238
3350.21 2177
3350.75 2334
3351.30 2483
3351.84 2603
3352.39 2545
3352.94 2511
3353.48 2491
3354.03 2532
3354.57 2447
3355.12 2571
3355.67 2270
3356.21 2315
3356.76 2259
3357.31 2277
3357.85 2454
3358.40 2233
3358.94 2066
3359.49 2306
3360.04 1974
3360.58 1916
3361.13 1987
3361.68 1941
3362.22 1993
3362.77 2142
3363.32 1947
3363.87 2046
3364.41 2144
3364.96 2037
3365.51 2101
3366.05 2196
3366.60 2108
3367.15 1970
3367.70 1952
3368.24 2141
3368.79 2175
3369.34 2161
3369.88 2211
3370.43 2189
3370.98 2269
3371.53 2091
3372.07 2053
3372.62 2010
3373.17 1961
3373.72 2081
3374.27 2090
3374.81 2051
3375.36 2060
3375.91 2098
3376.46 2048
3377.01 2183
3377.55 1988
3378.10 1968
3378.65 1940
3379.20 1880
3379.75 2086
3380.29 2029
3380.84 1971
3381.39 2009
3381.94 1932
3382.49 1923
3383.04 1917
3383.58 1869
3384.13 1974
3384.68 2020
3385.23 1876
3385.78 1977
3386.33 1984
3386.88 1873
3387.43 1807
3387.97 1928
3388.52 2031
3389.07 2152
3389.62 2066
3390.17 2056
3390.72 1944
3391.27 2054
3391.82 2175
3392.37 2075
3392.92 2027
3393.47 2047
3394.02 1991
3394.56 1852
3395.11 1857
3395.66 1955
3396.21 2002
3396.76 2073
3397.31 1845
3397.86 1733
3398.41 1806
3398.96 1954
3399.51 1914
3400.06 1873
3400.61 1976
3401.16 1864
3401.71 1771
3402.26 1899
3402.81 2002
3403.36 1971
3403.91 2073
3404.46 2114
3405.01 1922
3405.56 1864
3406.11 1994
3406.66 1995
3407.21 1959
3407.76 2021
3408.32 1911
3408.87 1863
3409.42 1964
3409.97 1911
3410.52 2033
3411.07 2130
3411.62 1880
3412.17 2040
3412.72 2083
3413.27 1921
3413.82 1962
3414.37 1924
3414.93 1871
3415.48 2018
3416.03 2013
3416.58 2014
3417.13 2166
3417.68 1889
3418.23 2056
3418.78 1900
3419.34 1934
3419.89 1940
3420.44 1874
3420.99 1988
3421.54 2175
3422.09 2293
3422.65 2384
3423.20 2452
3423.75 2605
3424.30 2687
3424.85 2619
3425.40 2685
3425.96 2529
3426.51 2450
3427.06 2442
3427.61 2305
3428.16 2315
3428.72 2063
3429.27 1960
3429.82 2278
3430.37 2318
3430.93 2336
3431.48 2167
3432.03 2219
3432.58 2188
3433.14 1983
3433.69 2174
3434.24 2211
3434.79 2263
3435.35 2349
3435.90 2282
3436.45 2323
3437.00 2259
3437.56 2113
3438.11 2027
3438.66 2357
3439.22 2381
3439.77 2273
3440.32 2501
3440.88 2378
3441.43 2200
3441.98 2420
3442.54 2414
3443.09 2407
3443.64 2314
3444.20 2271
3444.75 2355
3445.30 2433
3445.86 2280
3446.41 2147
3446.96 2110
3447.52 2258
3448.07 2090
3448.63 2128
3449.18 2042
3449.73 1901
3450.29 1945
3450.84 1996
3451.39 2075
3451.95 1895
3452.50 1911
3453.06 2005
3453.61 2014
3454.17 1954
3454.72 1974
3455.27 1944
3455.83 1995
3456.38 1910
3456.94 1904
3457.49 1986
3458.05 2193
3458.60 2117
3459.16 2012
3459.71 2131
3460.27 2043
3460.82 1801
3461.37 1791
3461.93 1985
3462.48 2055
3463.04 2113
3463.59 1997
3464.15 2175
3464.70 2102
3465.26 2055
3465.82 2096
3466.37 2032
3466.93 2276
3467.48 2202
3468.04 2126
3468.59 2178
3469.15 2177
3469.70 2088
3470.26 2168
3470.81 2206
3471.37 2264
3471.92 2239
3472.48 2307
3473.04 2282
3473.59 2143
3474.15 2318
3474.70 2212
3475.26 2146
3475.82 2186
3476.37 2287
3476.93 2181
3477.48 2451
3478.04 2444
3478.60 2424
3479.15 2435
3479.71 2481
3480.27 2484
3480.82 2713
3481.38 2710
3481.93 2518
3482.49 2488
3483.05 2458
3483.60 2648
3484.16 2702
3484.72 2439
3485.27 2509
3485.83 2573
3486.39 2739
3486.94 2651
3487.50 2867
3488.06 2875
3488.62 3400
3489.17 3621
3489.73 3785
3490.29 3951
3490.84 4451
3491.40 4620
3491.96 4838
3492.52 5325
3493.07 5804
3493.63 5568
3494.19 5637
3494.75 5389
3495.30 5361
3495.86 4939
3496.42 4961
3496.98 5036
3497.53 5246
3498.09 5255
3498.65 5842
3499.21 6488
3499.76 6879
3500.32 6648
3500.88 6807
3501.44 6091
3502.00 6124
3502.56 5496
3503.11 5151
3503.67 5075
3504.23 4620
3504.79 4608
3505.35 4328
3505.90 4264
3506.46 3981
3507.02 4022
3507.58 3985
3508.14 3845
3508.70 3889
3509.26 3639
3509.81 3335
3510.37 3193
3510.93 3333
3511.49 3063
3512.05 3051
3512.61 2907
3513.17 2883
3513.73 2887
3514.29 2673
3514.84 2792
3515.40 2353
3515.96 2404
3516.52 2819
3517.08 2535
3517.64 2520
3518.20 2630
3518.76 2749
3519.32 2766
3519.88 2924
3520.44 2836
3521.00 2768
3521.56 2757
3522.12 2874
3522.68 2688
3523.24 2676
3523.80 2888
3524.36 2899
3524.92 2738
3525.48 2657
3526.04 2689
3526.60 2594
3527.16 2469
3527.72 2424
3528.28 2448
3528.84 2520
3529.40 2283
3529.96 2297
3530.52 2252
3531.08 2279
3531.64 2445
3532.20 2384
3532.76 2374
3533.32 2457
3533.88 2343
3534.44 2202
3535.00 2384
3535.56 2363
3536.12 2383
3536.68 2378
3537.25 2517
3537.81 2509
3538.37 2489
3538.93 2425
3539.49 2508
3540.05 2557
3540.61 2410
3541.17 2486
3541.73 2569
3542.30 2501
3542.86 2436
3543.42 2424
3543.98 2298
3544.54 2295
3545.10 2337
3545.66 2217
3546.23 2351
3546.79 2328
3547.35 2276
3547.91 2220
3548.47 2286
3549.03 2179
3549.60 2168
3550.16 2125
3550.72 2162
3551.28 2123
3551.84 2022
3552.41 2141
3552.97 2273
3553.53 2265
3554.09 2190
3554.65 2339
3555.22 2444
3555.78 2487
3556.34 2460
3556.90 2339
3557.47 2349
3558.03 2346
3558.59 2314
3559.15 2228
3559.72 2235
3560.28 2354
3560.84 2381
3561.41 2289
3561.97 2304
3562.53 2432
3563.09 2264
3563.66 2255
3564.22 2364
3564.78 2344
3565.35 2278
3565.91 2167
3566.47 1927
3567.04 2006
3567.60 1956
3568.16 2099
3568.73 2067
3569.29 2031
3569.85 2116
3570.42 2111
3570.98 2209
3571.54 1996
3572.11 2046
3572.67 2149
3573.23 2202
3573.80 1991
3574.36 2119
3574.93 2176
3575.49 2148
3576.05 2112
3576.62 2075
3577.18 2138
3577.75 2077
3578.31 2133
3578.87 2158
3579.44 2112
3580.00 2123
3580.57 2215
3581.13 2148
3581.70 2270
3582.26 2375
3582.82 2321
3583.39 2206
3583.95 2057
3584.52 1973
3585.08 2103
3585.65 2072
3586.21 2083
3586.78 2005
3587.34 1941
3587.91 1958
3588.47 1869
3589.04 1876
3589.60 1852
3590.17 1986
3590.73 2135
3591.30 2040
3591.86 1976
3592.43 1990
3592.99 2129
3593.56 2147
3594.12 2116
3594.69 2046
3595.25 1915
3595.82 2034
3596.39 2029
3596.95 1979
3597.52 1988
3598.08 2080
3598.65 1975
3599.21 2016
3599.78 1992
3600.35 1938
3600.91 1950
3601.48 2079
3602.04 2109
3602.61 2051
3603.18 2001
3603.74 2070
3604.31 2027
3604.87 2058
3605.44 1898
3606.01 1827
3606.57 1827
3607.14 1968
3607.71 1844
3608.27 1829
3608.84 1660
3609.41 1798
3609.97 1882
3610.54 1803
3611.11 1782
3611.67 1742
3612.24 1795
3612.81 1847
3613.37 1916
3613.94 2197
3614.51 2353
3615.07 2256
3615.64 2624
3616.21 2829
3616.77 3214
3617.34 3353
3617.91 3384
3618.48 3758
3619.04 3627
3619.61 3653
3620.18 3500
3620.75 3297
3621.31 2885
3621.88 2831
3622.45 2636
3623.02 2555
3623.58 2311
3624.15 2157
3624.72 2126
3625.29 2067
3625.86 1819
3626.42 1776
3626.99 2038
3627.56 1920
3628.13 1815
3628.70 1729
3629.26 1756
3629.83 1817
3630.40 1756
3630.97 1709
3631.54 1934
3632.10 1718
3632.67 1684
3633.24 1749
3633.81 1752
3634.38 1720
3634.95 1846
3635.52 1708
3636.08 1843
3636.65 1950
3637.22 1801
3637.79 1643
3638.36 1780
3638.93 1870
3639.50 1817
3640.07 1831
3640.64 1724
3641.20 1955
3641.77 2091
3642.34 2108
3642.91 2087
3643.48 2109
3644.05 2092
3644.62 2032
3645.19 2029
3645.76 1998
3646.33 1981
3646.90 2099
3647.47 2049
3648.04 2171
3648.61 2223
3649.18 2269
3649.75 2237
3650.32 2252
3650.89 2048
3651.46 2190
3652.03 2251
3652.60 2095
3653.17 2263
3653.74 2352
3654.31 2254
3654.88 2328
3655.45 2179
3656.02 2359
3656.59 2515
3657.16 2455
3657.73 2562
3658.30 2417
3658.87 2550
3659.44 2349
3660.01 2372
3660.58 2218
3661.15 2532
3661.72 2332
3662.29 2088
3662.86 2026
3663.43 2182
3664.00 2364
3664.58 2294
3665.15 2149
3665.72 2314
3666.29 2291
3666.86 2347
3667.43 2364
3668.00 2136
3668.57 2366
3669.14 2293
3669.72 2119
3670.29 1913
3670.86 2044
3671.43 2301
3672.00 2245
3672.57 2050
3673.14 2193
3673.72 2169
3674.29 1945
3674.86 1964
3675.43 2104
3676.00 2108
3676.57 2292
3677.15 2118
3677.72 1988
3678.29 2043
3678.86 2103
3679.43 2154
3680.01 1990
3680.58 2022
3681.15 1944
3681.72 1993
3682.29 2227
3682.87 2013
3683.44 1939
3684.01 1875
3684.58 2035
3685.16 2066
3685.73 1846
3686.30 2056
3686.87 1961
3687.45 1894
3688.02 2077
3688.59 2173
3689.17 2288
3689.74 2376
3690.31 2257
3690.88 2299
3691.46 2338
3692.03 2125
3692.60 2016
3693.18 2105
3693.75 2187
3694.32 2118
3694.90 2080
3695.47 2058
3696.04 1966
3696.62 2114
3697.19 2190
3697.76 2158
3698.34 2132
3698.91 2145
3699.48 2068
3700.06 2103
3700.63 2211
3701.21 2135
3701.78 2085
3702.35 2114
3702.93 2136
3703.50 2099
3704.07 1973
3704.65 1940
3705.22 1806
3705.80 1923
3706.37 1897
3706.95 1885
3707.52 2070
3708.09 2299
3708.67 2159
3709.24 2151
3709.82 2079
3710.39 1860
3710.97 1986
3711.54 2057
3712.11 1889
3712.69 2013
3713.26 2061
3713.84 1879
3714.41 1958
3714.99 2133
3715.56 2048
3716.14 2061
3716.71 2042
3717.29 2005
3717.86 1989
3718.44 1994
3719.01 2041
3719.59 2160
3720.16 2037
3720.74 1933
3721.31 2220
3721.89 2386
3722.47 2302
3723.04 2314
3723.62 2483
3724.19 2275
3724.77 2485
3725.34 2289
3725.92 2248
3726.49 2139
3727.07 2218
3727.65 2209
3728.22 2347
3728.80 2400
3729.37 2293
3729.95 2214
3730.53 2236
3731.10 2435
3731.68 2528
3732.25 2644
3732.83 2944
3733.41 2973
3733.98 3077
3734.56 2944
3735.14 2840
3735.71 2784
3736.29 2772
3736.86 2933
3737.44 2534
3738.02 2288
3738.59 2368
3739.17 2286
3739.75 2109
3740.32 1926
3740.90 2139
3741.48 2243
3742.06 2112
3742.63 2167
3743.21 2264
3743.79 2090
3744.36 2127
3744.94 2052
3745.52 2009
3746.09 1927
3746.67 1976
3747.25 2086
3747.83 2012
3748.40 1871
3748.98 1975
3749.56 1959
3750.14 1962
3750.71 1889
3751.29 1912
3751.87 1893
3752.45 1927
3753.03 1960
3753.60 1903
3754.18 1849
3754.76 1901
3755.34 1921
3755.91 1948
3756.49 1888
3757.07 1988
3757.65 1874
3758.23 1884
3758.81 2035
3759.38 2162
3759.96 1912
3760.54 1965
3761.12 2074
3761.70 2084
3762.28 2076
3762.85 2297
3763.43 2304
3764.01 2239
3764.59 2285
3765.17 2320
3765.75 2348
3766.33 2486
3766.90 2423
3767.48 2341
3768.06 2419
3768.64 2592
3769.22 2669
3769.80 2667
3770.38 2797
3770.96 2753
3771.54 2786
3772.12 2880
3772.70 2787
3773.27 2781
3773.85 2454
3774.43 2574
3775.01 2518
3775.59 2236
3776.17 2099
3776.75 2023
3777.33 2118
3777.91 2166
3778.49 2050
3779.07 2044
3779.65 1902
3780.23 2081
3780.81 1992
3781.39 1945
3781.97 2017
3782.55 1979
3783.13 2070
3783.71 1999
3784.29 2059
3784.87 2047
3785.45 1971
3786.03 2081
3786.61 2212
3787.19 2351
3787.77 2055
3788.35 2296
3788.93 2042
3789.51 2085
3790.09 1990
3790.67 1923
3791.26 1848
3791.84 1915
3792.42 1807
3793.00 1896
3793.58 1971
3794.16 1939
3794.74 1904
3795.32 1956
3795.90 1889
3796.48 1916
3797.07 1958
3797.65 1896
3798.23 1954
3798.81 2019
3799.39 1931
3799.97 2057
3800.55 2078
3801.13 2053
3801.72 2138
3802.30 2266
3802.88 2091
3803.46 2164
3804.04 2261
3804.62 2189
3805.21 2174
3805.79 2097
3806.37 2087
3806.95 2121
3807.53 2007
3808.12 2352
3808.70 2375
3809.28 2395
3809.86 2359
3810.44 2465
3811.03 2254
3811.61 2254
3812.19 2487
3812.77 2487
3813.36 2240
3813.94 2302
3814.52 2332
3815.10 2327
3815.69 2556
3816.27 2509
3816.85 2287
3817.43 2403
3818.02 2265
3818.60 2120
3819.18 2055
3819.76 2017
3820.35 1884
3820.93 1829
3821.51 1883
3822.10 2044
3822.68 1973
3823.26 1892
3823.85 1673
3824.43 1872
3825.01 2011
3825.60 1839
3826.18 1869
3826.76 1869
3827.35 1995
3827.93 2041
3828.51 1922
3829.10 1841
3829.68 1890
3830.26 1902
3830.85 1941
3831.43 1794
3832.02 1694
3832.60 1913
3833.18 1872
3833.77 1915
3834.35 1861
3834.93 1762
3835.52 1789
3836.10 1952
3836.69 1933
3837.27 1961
3837.86 1737
3838.44 1708
3839.02 1758
3839.61 1723
3840.19 1809
3840.78 1963
3841.36 1674
3841.95 1729
3842.53 1650
3843.12 1780
3843.70 1621
3844.29 1756
3844.87 1875
3845.46 1759
3846.04 1823
3846.63 1856
3847.21 1967
3847.80 1859
3848.38 1706
3848.97 1883
3849.55 1925
3850.14 1819
3850.72 1817
3851.31 1732
3851.89 1630
3852.48 1724
3853.06 1644
3853.65 1708
3854.23 1731
3854.82 1700
3855.40 1694
3855.99 1864
3856.58 1980
3857.16 1979
3857.75 2164
3858.33 2263
3858.92 2311
3859.50 2397
3860.09 2501
3860.68 2670
3861.26 2856
3861.85 2890
3862.43 2931
3863.02 2963
3863.61 2944
3864.19 2836
3864.78 2727
3865.37 2774
3865.95 3097
3866.54 2838
3867.13 2600
3867.71 2297
3868.30 2193
3868.89 2232
3869.47 2227
3870.06 2235
3870.65 2394
3871.23 2218
3871.82 2288
3872.41 2273
3872.99 2536
3873.58 2598
3874.17 2881
3874.75 3223
3875.34 3023
3875.93 2835
3876.52 2970
3877.10 3360
3877.69 3254
3878.28 2818
3878.86 2652
3879.45 2736
3880.04 2780
3880.63 2697
3881.21 2426
3881.80 2129
3882.39 1877
3882.98 1956
3883.57 2075
3884.15 1957
3884.74 1911
3885.33 1897
3885.92 1852
3886.50 1876
3887.09 1972
3887.68 2061
3888.27 1959
3888.86 2157
3889.45 2043
3890.03 2180
3890.62 2100
3891.21 2206
3891.80 2200
3892.39 2112
3892.98 2019
3893.56 2117
3894.15 1987
3894.74 2084
3895.33 1954
3895.92 1961
3896.51 1988
3897.10 1831
3897.68 2024
3898.27 2104
3898.86 1985
3899.45 1873
3900.04 1973
3900.63 1946
3901.22 1864
3901.81 2026
3902.40 1992
3902.99 1926
3903.57 1997
3904.16 2024
3904.75 2049
3905.34 1910
3905.93 1970
3906.52 1896
3907.11 1852
3907.70 1948
3908.29 2146
3908.88 1997
3909.47 1969
3910.06 1743
3910.65 1759
3911.24 1691
3911.83 1722
3912.42 1742
3913.01 1594
3913.60 1736
3914.19 1796
3914.78 1862
3915.37 1778
3915.96 1790
3916.55 1922
3917.14 1782
3917.73 1737
3918.32 1753
3918.91 1765
3919.50 1614
3920.09 1768
3920.68 1865
3921.27 1684
3921.86 1677
3922.45 1844
3923.05 1778
3923.64 1618
3924.23 1740
3924.82 1813
3925.41 1761
3926.00 1742
3926.59 1859
3927.18 1740
3927.77 1717
3928.36 1737
3928.95 1613
3929.55 1735
3930.14 1638
3930.73 1660
3931.32 1633
3931.91 1607
3932.50 1674
3933.09 1617
3933.69 1619
3934.28 1809
3934.87 1863
3935.46 1725
3936.05 1687
3936.64 1612
3937.24 1651
3937.83 1706
3938.42 1782
3939.01 1765
3939.60 1836
3940.20 1858
3940.79 2029
3941.38 1833
3941.97 1723
3942.56 1760
3943.16 1780
3943.75 2026
3944.34 1996
3944.93 1890
3945.53 1805
3946.12 1939
3946.71 1854
3947.30 1833
3947.90 1788
3948.49 1760
3949.08 1873
3949.67 1724
3950.27 1642
3950.86 1566
3951.45 1744
3952.05 1784
3952.64 1741
3953.23 1678
3953.82 1798
3954.42 1806
3955.01 1703
3955.60 1622
3956.20 1897
3956.79 2038
3957.38 2083
3957.98 1958
3958.57 2003
3959.16 2002
3959.76 1928
3960.35 1813
3960.94 1853
3961.54 1735
3962.13 1834
3962.73 1805
3963.32 1863
3963.91 1853
3964.51 1745
3965.10 1730
3965.69 1762
3966.29 1765
3966.88 1836
3967.48 1772
3968.07 1778
3968.66 1969
3969.26 1912
3969.85 1808
3970.45 1982
3971.04 1733
3971.64 1786
3972.23 1893
3972.82 1801
3973.42 1716
3974.01 1902
3974.61 2095
3975.20 2085
3975.80 1917
3976.39 1909
3976.99 2023
3977.58 2100
3978.18 2076
3978.77 2058
3979.37 1953
3979.96 2053
3980.56 2121
3981.15 1811
3981.75 1765
3982.34 1876
3982.94 1783
3983.53 1755
3984.13 1713
3984.72 1951
3985.32 2011
3985.91 1937
3986.51 1836
3987.11 1742
3987.70 1730
3988.30 1895
3988.89 1746
3989.49 1769
3990.08 1758
3990.68 1924
3991.28 1811
3991.87 1744
3992.47 1832
3993.06 1800
3993.66 1830
3994.26 1863
3994.85 1914
3995.45 1805
3996.04 1796
3996.64 1800
3997.24 1853
3997.83 1922
3998.43 1818
3999.03 1964
3999.62 1807
4000.22 1796
4000.81 1911
4001.41 1902
4002.01 1914
4002.60 1834
4003.20 1843
4003.80 1777
4004.40 1933
4004.99 2009
4005.59 1894
4006.19 1836
4006.78 1784
4007.38 1902
4007.98 2011
4008.57 1920
4009.17 1885
4009.77 1950
4010.37 1713
4010.96 1781
4011.56 1872
4012.16 2031
4012.76 1934
4013.35 1856
4013.95 1883
4014.55 1832
4015.15 2095
4015.74 1976
4016.34 2058
4016.94 2097
4017.54 1907
4018.13 2085
4018.73 1907
4019.33 1795
4019.93 1951
4020.53 1967
4021.12 1963
4021.72 1922
4022.32 1937
4022.92 1809
4023.52 1852
4024.12 1951
4024.71 1941
4025.31 2069
4025.91 1957
4026.51 2031
4027.11 2097
4027.71 2250
4028.30 2204
4028.90 2201
4029.50 2320
4030.10 2192
4030.70 2062
4031.30 2356
4031.90 2388
4032.50 2356
4033.10 2259
4033.69 2270
4034.29 2258
4034.89 2213
4035.49 1971
4036.09 2165
4036.69 2185
4037.29 1987
4037.89 1971
4038.49 1775
4039.09 1882
4039.69 1767
4040.29 1825
4040.89 1673
4041.49 1856
4042.08 1731
4042.68 1795
4043.28 1832
4043.88 1868
4044.48 1800
4045.08 1892
4045.68 1892
4046.28 1851
4046.88 2020
4047.48 2121
4048.08 2098
4048.68 2042
4049.28 1944
4049.88 1913
4050.48 1823
4051.08 1995
4051.69 1932
4052.29 1917
4052.89 1952
4053.49 1880
4054.09 1846
4054.69 1878
4055.29 1932
4055.89 1846
4056.49 1687
4057.09 1544
4057.69 1707
4058.29 1614
4058.89 1653
4059.49 1625
4060.09 1759
4060.70 1719
4061.30 1813
4061.90 1843
4062.50 1699
4063.10 1614
4063.70 1511
4064.30 1564
4064.90 1520
4065.51 1700
4066.11 1760
4066.71 1769
4067.31 1663
4067.91 1676
4068.51 1695
4069.11 1797
4069.72 1708
4070.32 1670
4070.92 1789
4071.52 1787
4072.12 1605
4072.73 1652
4073.33 1711
4073.93 1525
4074.53 1640
4075.13 1727
4075.74 1634
4076.34 1579
4076.94 1688
4077.54 1714
4078.14 1633
4078.75 1651
4079.35 1593
4079.95 1501
4080.55 1646
4081.16 1651
4081.76 1693
4082.36 1552
4082.96 1721
4083.57 1797
4084.17 1677
4084.77 1684
4085.38 1725
4085.98 1676
4086.58 1775
4087.18 1692
4087.79 1747
4088.39 1717
4088.99 1542
4089.60 1573
4090.20 1534
4090.80 1643
4091.41 1652
4092.01 1557
4092.61 1649
4093.22 1587
4093.82 1577
4094.42 1575
4095.03 1680
4095.63 1591
4096.23 1489
4096.84 1568
4097.44 1766
4098.05 1797
4098.65 1551
4099.25 1650
4099.86 1827
4100.46 1768
4101.06 1704
4101.67 1796
4102.27 1526
4102.88 1399
4103.48 1458
4104.09 1424
4104.69 1554
4105.29 1479
4105.90 1387
4106.50 1572
4107.11 1565
4107.71 1593
4108.32 1592
4108.92 1618
4109.53 1759
4110.13 1685
4110.74 1525
4111.34 1592
4111.94 1766
4112.55 1718
4113.15 1762
4113.76 1512
4114.36 1537
4114.97 1517
4115.57 1516
4116.18 1556
4116.78 1500
4117.39 1523
4118.00 1430
4118.60 1473
4119.21 1384
4119.81 1473
4120.42 1518
4121.02 1589
4121.63 1623
4122.23 1789
4122.84 1643
4123.44 1731
4124.05 1636
4124.66 1630
4125.26 1703
4125.87 1724
4126.47 1730
4127.08 1651
4127.68 1670
4128.29 1616
4128.90 1588
4129.50 1582
4130.11 1552
4130.72 1651
4131.32 1658
4131.93 1407
4132.53 1361
4133.14 1536
4133.75 1571
4134.35 1630
4134.96 1568
4135.57 1597
4136.17 1737
4136.78 1776
4137.39 1734
4137.99 1777
4138.60 1711
4139.21 1672
4139.81 1783
4140.42 1638
4141.03 1785
4141.63 1801
4142.24 1945
4142.85 1907
4143.46 1793
4144.06 1804
4144.67 1639
4145.28 1628
4145.88 1637
4146.49 1727
4147.10 1771
4147.71 1587
4148.31 1518
4148.92 1525
4149.53 1342
4150.14 1546
4150.74 1545
4151.35 1501
4151.96 1630
4152.57 1684
4153.18 1529
4153.78 1493
4154.39 1461
4155.00 1490
4155.61 1506
4156.22 1655
4156.82 1707
4157.43 1586
4158.04 1524
4158.65 1480
4159.26 1462
4159.86 1499
4160.47 1586
4161.08 1489
4161.69 1626
4162.30 1725
4162.91 1652
4163.52 1695
4164.12 1732
4164.73 1828
4165.34 1660
4165.95 1828
4166.56 1855
4167.17 1732
4167.78 1605
4168.39 1694
4168.99 1749
4169.60 1649
4170.21 1653
4170.82 1606
4171.43 1546
4172.04 1693
4172.65 1842
4173.26 1697
4173.87 1699
4174.48 1782
4175.09 1725
4175.70 1772
4176.31 1816
4176.92 1800
4177.53 1788
4178.13 1718
4178.74 1820
4179.35 1770
4179.96 1724
4180.57 1759
4181.18 1714
4181.79 1563
4182.40 1500
4183.01 1599
4183.62 1666
4184.23 1477
4184.84 1432
4185.45 1669
4186.06 1615
4186.67 1555
4187.29 1629
4187.90 1656
4188.51 1557
4189.12 1715
4189.73 1711
4190.34 1773
4190.95 1711
4191.56 1630
4192.17 1768
4192.78 2019
4193.39 1873
4194.00 1957
4194.61 1909
4195.22 2134
4195.83 2057
4196.45 1952
4197.06 1977
4197.67 2150
4198.28 1980
4198.89 1801
4199.50 1847
4200.11 1769
4200.72 1984
4201.33 1990
4201.95 1873
4202.56 1860
4203.17 1813
4203.78 1794
4204.39 1794
4205.00 2010
4205.62 1892
4206.23 1675
4206.84 1686
4207.45 1898
4208.06 1816
4208.67 1773
4209.29 1786
4209.90 1662
4210.51 1538
4211.12 1670
4211.73 1825
4212.35 1746
4212.96 1864
4213.57 1851
4214.18 1874
4214.80 1877
4215.41 1945
4216.02 2025
4216.63 2210
4217.25 2049
4217.86 2000
4218.47 2246
4219.08 2214
4219.70 2352
4220.31 2368
4220.92 2739
4221.53 2743
4222.15 2976
4222.76 3060
4223.37 2991
4223.99 3075
4224.60 3549
4225.21 4214
4225.83 4298
4226.44 4423
4227.05 5219
4227.66 5662
4228.28 5987
4228.89 6005
4229.51 6286
4230.12 5719
4230.73 5345
4231.35 4711
4231.96 4226
4232.57 3693
4233.19 3165
4233.80 3121
4234.41 2888
4235.03 2696
4235.64 2488
4236.26 2535
4236.87 2495
4237.48 2495
4238.10 2553
4238.71 2611
4239.33 2502
4239.94 2528
4240.55 2375
4241.17 2397
4241.78 2468
4242.40 2243
4243.01 2305
4243.63 2216
4244.24 2248
4244.85 2191
4245.47 2302
4246.08 2472
4246.70 2355
4247.31 2375
4247.93 2451
4248.54 2560
4249.16 2380
4249.77 2492
4250.39 2408
4251.00 2490
4251.62 2223
4252.23 2365
4252.85 2336
4253.46 2249
4254.08 2175
4254.69 2308
4255.31 2259
4255.92 2153
4256.54 2211
4257.15 2256
4257.77 2106
4258.39 2138
4259.00 2152
4259.62 1975
4260.23 1991
4260.85 1973
4261.46 2016
4262.08 1818
4262.69 1977
4263.31 2010
4263.93 2036
4264.54 2132
4265.16 2066
4265.77 2181
4266.39 2030
4267.01 2118
4267.62 2090
4268.24 2322
4268.86 2147
4269.47 2077
4270.09 2085
4270.70 2094
4271.32 1945
4271.94 2122
4272.55 1968
4273.17 1926
4273.79 1875
4274.40 2068
4275.02 1974
4275.64 1920
4276.25 1962
4276.87 2125
4277.49 2189
4278.10 2000
4278.72 1913
4279.34 1897
4279.96 2077
4280.57 1939
4281.19 1924
4281.81 1702
4282.42 1811
4283.04 1933
4283.66 1869
4284.28 1747
4284.89 1716
4285.51 1890
4286.13 1798
4286.75 1778
4287.36 1849
4287.98 1753
4288.60 1642
4289.22 1827
4289.83 1845
4290.45 1921
4291.07 1869
4291.69 1696
4292.31 1895
4292.92 1802
4293.54 1752
4294.16 1780
4294.78 1665
4295.40 1609
4296.01 1624
4296.63 1617
4297.25 1711
4297.87 1896
4298.49 1909
4299.11 1820
4299.72 1840
4300.34 1813
4300.96 1807
4301.58 1821
4302.20 1732
4302.82 1692
4303.44 1828
4304.06 1678
4304.67 1685
4305.29 1794
4305.91 1698
4306.53 1783
4307.15 1878
4307.77 1671
4308.39 1734
4309.01 1948
4309.63 1612
4310.25 1530
4310.86 1698
4311.48 1810
4312.10 1662
4312.72 1669
4313.34 1726
4313.96 1698
4314.58 1607
4315.20 1676
4315.82 1626
4316.44 1938
4317.06 1824
4317.68 1713
4318.30 1814
4318.92 1763
4319.54 1818
4320.16 1748
4320.78 1587
4321.40 1641
4322.02 1827
4322.64 1673
4323.26 1826
4323.88 1778
4324.50 1829
4325.12 1929
4325.74 1863
4326.36 1906
4326.98 1723
4327.60 1915
4328.22 1903
4328.84 1903
4329.46 1776
4330.08 1835
4330.71 1960
4331.33 1866
4331.95 1860
4332.57 2021
4333.19 2195
4333.81 2119
4334.43 2185
4335.05 2244
4335.67 2258
4336.29 2482
4336.91 2525
4337.54 2547
4338.16 2546
4338.78 2813
4339.40 2748
4340.02 2838
4340.64 2642
4341.26 2532
4341.89 2478
4342.51 2529
4343.13 2965
4343.75 3001
4344.37 3087
4344.99 3729
4345.62 3819
4346.24 4193
4346.86 4431
4347.48 4611
4348.10 4430
4348.73 4317
4349.35 3903
4349.97 3505
4350.59 3154
4351.21 2676
4351.84 2409
4352.46 2337
4353.08 2323
4353.70 2015
4354.33 2086
4354.95 2010
4355.57 2144
4356.19 2082
4356.82 2023
4357.44 2033
4358.06 1923
4358.68 2014
4359.31 1852
4359.93 1865
4360.55 1764
4361.17 1992
4361.80 2040
4362.42 2032
4363.04 1877
4363.67 1931
4364.29 1915
4364.91 1956
4365.54 1911
4366.16 1895
4366.78 2032
4367.41 1865
4368.03 1822
4368.65 1754
4369.28 1795
4369.90 1742
4370.52 1763
4371.15 1957
4371.77 1804
4372.39 1674
4373.02 1750
4373.64 1703
4374.27 1750
4374.89 1639
4375.51 1873
4376.14 1941
4376.76 1962
4377.39 1884
4378.01 1969
4378.63 1973
4379.26 2028
4379.88 1875
4380.51 2005
4381.13 2056
4381.75 2142
4382.38 1891
4383.00 1979
4383.63 1930
4384.25 2088
4384.88 1911
4385.50 1963
4386.13 2010
4386.75 2003
4387.38 2022
4388.00 2125
4388.63 2068
4389.25 2036
4389.88 2137
4390.50 2287
4391.13 2179
4391.75 2140
4392.38 2317
4393.00 2358
4393.63 2467
4394.25 2639
4394.88 2734
4395.50 2896
4396.13 2739
4396.75 2877
4397.38 2951
4398.00 2956
4398.63 2715
4399.26 2774
4399.88 2422
4400.51 2461
4401.13 2466
4401.76 2474
4402.38 2223
4403.01 2351
4403.64 2358
4404.26 2404
4404.89 2444
4405.51 2382
4406.14 2341
4406.77 2326
4407.39 2396
4408.02 2181
4408.64 2084
4409.27 2042
4409.90 2069
4410.52 2055
4411.15 2127
4411.78 2161
4412.40 2014
4413.03 2081
4413.66 2032
4414.28 2064
4414.91 2133
4415.54 2017
4416.16 1973
4416.79 1947
4417.42 1896
4418.04 2051
4418.67 1912
4419.30 1831
4419.93 1942
4420.55 2040
4421.18 1851
4421.81 1813
4422.43 1673
4423.06 1748
4423.69 1846
4424.32 1825
4424.94 1684
4425.57 1626
4426.20 1653
4426.83 1584
4427.45 1536
4428.08 1637
4428.71 1595
4429.34 1482
4429.96 1622
4430.59 1516
4431.22 1436
4431.85 1570
4432.48 1714
4433.10 1801
4433.73 1656
4434.36 1708
4434.99 1699
4435.62 1779
4436.24 1622
4436.87 1601
4437.50 1820
4438.13 1850
4438.76 1770
4439.39 1772
4440.02 1646
4440.64 1564
4441.27 1559
4441.90 1656
4442.53 1578
4443.16 1679
4443.79 1756
4444.42 1647
4445.04 1667
4445.67 1638
4446.30 1486
4446.93 1490
4447.56 1592
4448.19 1642
4448.82 1683
4449.45 1560
4450.08 1603
4450.71 1580
4451.34 1604
4451.97 1626
4452.59 1584
4453.22 1769
4453.85 1791
4454.48 1623
4455.11 1624
4455.74 1558
4456.37 1629
4457.00 1618
4457.63 1649
4458.26 1676
4458.89 1725
4459.52 1645
4460.15 1686
4460.78 1691
4461.41 1660
4462.04 1604
4462.67 1460
4463.30 1506
4463.93 1578
4464.56 1515
4465.19 1504
4465.82 1580
4466.45 1479
4467.08 1340
4467.71 1365
4468.34 1462
4468.97 1484
4469.61 1450
4470.24 1449
4470.87 1307
4471.50 1338
4472.13 1379
4472.76 1486
4473.39 1502
4474.02 1517
4474.65 1506
4475.28 1303
4475.91 1366
4476.54 1390
4477.18 1382
4477.81 1430
4478.44 1403
4479.07 1367
4479.70 1464
4480.33 1424
4480.96 1382
4481.59 1404
4482.23 1705
4482.86 1636
4483.49 1747
4484.12 1582
4484.75 1553
4485.38 1485
4486.02 1719
4486.65 1602
4487.28 1578
4487.91 1673
4488.54 1534
4489.18 1569
4489.81 1486
4490.44 1573
4491.07 1592
4491.70 1706
4492.34 1689
4492.97 1563
4493.60 1409
4494.23 1494
4494.87 1489
4495.50 1444
4496.13 1380
4496.76 1490
4497.40 1538
4498.03 1532
4498.66 1565
4499.29 1578
4499.93 1823
4500.56 1743
4501.19 1851
4501.82 1857
4502.46 1872
4503.09 1872
4503.72 1860
4504.36 1981
4504.99 1748
4505.62 1914
4506.26 1804
4506.89 1630
4507.52 1735
4508.16 1667
4508.79 1650
4509.42 1636
4510.06 1689
4510.69 1534
4511.32 1511
4511.96 1477
4512.59 1545
4513.22 1529
4513.86 1568
4514.49 1504
4515.13 1590
4515.76 1615
4516.39 1577
4517.03 1378
4517.66 1446
4518.30 1347
4518.93 1284
4519.56 1325
4520.20 1257
4520.83 1394
4521.47 1514
4522.10 1503
4522.73 1346
4523.37 1381
4524.00 1616
4524.64 1702
4525.27 1573
4525.91 1535
4526.54 1804
4527.18 1870
4527.81 1750
4528.45 1905
4529.08 2083
4529.72 2283
4530.35 2300
4530.99 2427
4531.62 2451
4532.26 2726
4532.89 2775
4533.53 2588
4534.16 2473
4534.80 2315
4535.43 2141
4536.07 2005
4536.70 2076
4537.34 1837
4537.97 1642
4538.61 1758
4539.24 1752
4539.88 1569
4540.51 1546
4541.15 1423
4541.79 1437
4542.42 1409
4543.06 1467
4543.69 1523
4544.33 1419
4544.96 1543
4545.60 1438
4546.24 1411
4546.87 1483
4547.51 1445
4548.14 1372
4548.78 1367
4549.42 1375
4550.05 1453
4550.69 1475
4551.33 1417
4551.96 1534
4552.60 1526
4553.24 1475
4553.87 1467
4554.51 1380
4555.15 1594
4555.78 1523
4556.42 1437
4557.06 1395
4557.69 1467
4558.33 1292
4558.97 1392
4559.60 1505
4560.24 1452
4560.88 1345
4561.51 1258
4562.15 1315
4562.79 1382
4563.43 1375
4564.06 1372
4564.70 1395
4565.34 1456
4565.97 1575
4566.61 1542
4567.25 1461
4567.89 1477
4568.52 1622
4569.16 1626
4569.80 1598
4570.44 1535
4571.07 1532
4571.71 1606
4572.35 1530
4572.99 1479
4573.63 1330
4574.26 1465
4574.90 1419
4575.54 1478
4576.18 1423
4576.82 1424
4577.45 1515
4578.09 1487
4578.73 1451
4579.37 1519
4580.01 1387
4580.65 1392
4581.28 1471
4581.92 1490
4582.56 1440
4583.20 1507
4583.84 1734
4584.48 1441
4585.12 1482
4585.76 1675
4586.39 1478
4587.03 1445
4587.67 1359
4588.31 1336
4588.95 1512
4589.59 1550
4590.23 1523
4590.87 1653
4591.51 1711
4592.15 1837
4592.78 1672
4593.42 1679
4594.06 1695
4594.70 1583
4595.34 1444
4595.98 1521
4596.62 1576
4597.26 1531
4597.90 1540
4598.54 1541
4599.18 1491
4599.82 1662
4600.46 1780
4601.10 1815
4601.74 1841
4602.38 1584
4603.02 1786
4603.66 1734
4604.30 1668
4604.94 1703
4605.58 1748
4606.22 1779
4606.86 1951
4607.50 1717
4608.14 1661
4608.78 1578
4609.42 1656
4610.06 1594
4610.70 1651
4611.34 1640
4611.98 1540
4612.62 1419
4613.26 1424
4613.90 1534
4614.55 1491
4615.19 1520
4615.83 1492
4616.47 1544
4617.11 1592
4617.75 1426
4618.39 1469
4619.03 1490
4619.67 1563
4620.31 1449
4620.96 1324
4621.60 1390
4622.24 1439
4622.88 1492
4623.52 1495
4624.16 1464
4624.80 1626
4625.44 1547
4626.09 1528
4626.73 1547
4627.37 1553
4628.01 1501
4628.65 1415
4629.29 1405
4629.94 1604
4630.58 1559
4631.22 1569
4631.86 1471
4632.50 1452
4633.15 1625
4633.79 1647
4634.43 1638
4635.07 1632
4635.72 1661
4636.36 1703
4637.00 1807
4637.64 1822
4638.28 1854
4638.93 1832
4639.57 1989
4640.21 1887
4640.85 1800
4641.50 1861
4642.14 1859
4642.78 1726
4643.43 1565
4644.07 1565
4644.71 1576
4645.35 1553
4646.00 1631
4646.64 1477
4647.28 1448
4647.93 1469
4648.57 1544
4649.21 1477
4649.86 1624
4650.50 1637
4651.14 1635
4651.79 1600
4652.43 1706
4653.07 1667
4653.72 1719
4654.36 1681
4655.00 1577
4655.65 1445
4656.29 1410
4656.93 1444
4657.58 1456
4658.22 1399
4658.87 1357
4659.51 1363
4660.15 1373
4660.80 1298
4661.44 1190
4662.09 1237
4662.73 1337
4663.37 1252
4664.02 1338
4664.66 1448
4665.31 1450
4665.95 1377
4666.59 1307
4667.24 1356
4667.88 1515
4668.53 1466
4669.17 1291
4669.82 1185
4670.46 1302
4671.11 1367
4671.75 1381
4672.40 1489
4673.04 1354
4673.69 1328
4674.33 1323
4674.98 1439
4675.62 1469
4676.27 1351
4676.91 1452
4677.56 1487
4678.20 1423
4678.85 1380
4679.49 1379
4680.14 1466
4680.78 1562
4681.43 1589
4682.07 1570
4682.72 1480
4683.36 1633
4684.01 1473
4684.66 1399
4685.30 1602
4685.95 1622
4686.59 1718
4687.24 1631
4687.88 1427
4688.53 1361
4689.18 1414
4689.82 1373
4690.47 1464
4691.11 1485
4691.76 1377
4692.41 1296
4693.05 1510
4693.70 1554
4694.34 1527
4694.99 1490
4695.64 1619
4696.28 1654
4696.93 1815
4697.58 1785
4698.22 1950
4698.87 1961
4699.52 2061
4700.16 2057
4700.81 2015
4701.46 2110
4702.10 1882
4702.75 1667
4703.40 1721
4704.04 1645
4704.69 1713
4705.34 1603
4705.99 1477
4706.63 1370
4707.28 1472
4707.93 1570
4708.57 1396
4709.22 1546
4709.87 1565
4710.52 1434
4711.16 1546
4711.81 1615
4712.46 1400
4713.11 1438
4713.75 1381
4714.40 1403
4715.05 1640
4715.70 1628
4716.35 1549
4716.99 1616
4717.64 1538
4718.29 1421
4718.94 1460
4719.58 1641
4720.23 1640
4720.88 1435
4721.53 1563
4722.18 1693
4722.83 1628
4723.47 1742
4724.12 1660
4724.77 1721
4725.42 1767
4726.07 1628
4726.72 1765
4727.36 1762
4728.01 1836
4728.66 1758
4729.31 1657
4729.96 1524
4730.61 1565
4731.26 1679
4731.91 1504
4732.55 1588
4733.20 1585
4733.85 1517
4734.50 1441
4735.15 1531
4735.80 1478
4736.45 1427
4737.10 1468
4737.75 1446
4738.40 1524
4739.05 1372
4739.70 1647
4740.35 1601
4740.99 1546
4741.64 1516
4742.29 1465
4742.94 1607
4743.59 1559
4744.24 1646
4744.89 1675
4745.54 1559
4746.19 1580
4746.84 1479
4747.49 1740
4748.14 1504
4748.79 1484
4749.44 1841
4750.09 1580
4750.74 1766
4751.39 1949
4752.04 1709
4752.69 1766
4753.34 1985
4753.99 1953
4754.64 1928
4755.29 1859
4755.95 1817
4756.60 1663
4757.25 1686
4757.90 1696
4758.55 1566
4759.20 1576
4759.85 1575
4760.50 1515
4761.15 1387
4761.80 1448
4762.45 1511
4763.10 1507
4763.75 1545
4764.41 1661
4765.06 1738
4765.71 1776
4766.36 1836
4767.01 2035
4767.66 1956
4768.31 1854
4768.97 1707
4769.62 1638
4770.27 1663
4770.92 1611
4771.57 1462
4772.22 1469
4772.87 1555
4773.53 1489
4774.18 1420
4774.83 1469
4775.48 1565
4776.13 1483
4776.79 1447
4777.44 1564
4778.09 1605
4778.74 1531
4779.39 1513
4780.05 1543
4780.70 1506
4781.35 1552
4782.00 1408
4782.65 1690
4783.31 1590
4783.96 1503
4784.61 1538
4785.26 1497
4785.92 1600
4786.57 1614
4787.22 1530
4787.88 1519
4788.53 1564
4789.18 1515
4789.83 1425
4790.49 1561
4791.14 1401
4791.79 1466
4792.45 1594
4793.10 1460
4793.75 1402
4794.40 1480
4795.06 1470
4795.71 1467
4796.36 1434
4797.02 1404
4797.67 1313
4798.32 1350
4798.98 1457
4799.63 1405
4800.29 1437
4800.94 1321
4801.59 1292
4802.25 1428
4802.90 1432
4803.55 1419
4804.21 1456
4804.86 1422
4805.52 1421
4806.17 1386
4806.82 1446
4807.48 1457
4808.13 1349
4808.79 1312
4809.44 1350
4810.09 1398
4810.75 1455
4811.40 1394
4812.06 1346
4812.71 1342
4813.37 1334
4814.02 1470
4814.67 1386
4815.33 1404
4815.98 1416
4816.64 1455
4817.29 1532
4817.95 1551
4818.60 1493
4819.26 1567
4819.91 1692
4820.57 1703
4821.22 1642
4821.88 1844
4822.53 1734
4823.19 1708
4823.84 1835
4824.50 1773
4825.15 1861
4825.81 1643
4826.46 1671
4827.12 1733
4827.77 1824
4828.43 1907
4829.09 1823
4829.74 1715
4830.40 1830
4831.05 1639
4831.71 1693
4832.36 1801
4833.02 1733
4833.68 1723
4834.33 1687
4834.99 2009
4835.64 1883
4836.30 1969
4836.96 1962
4837.61 2058
4838.27 2117
4838.92 2112
4839.58 1911
4840.24 2048
4840.89 2009
4841.55 2006
4842.21 1856
4842.86 1946
4843.52 2052
4844.17 2129
4844.83 1969
4845.49 2134
4846.14 2220
4846.80 2001
4847.46 2120
4848.11 2245
4848.77 2478
4849.43 2351
4850.09 2681
4850.74 2706
4851.40 2770
4852.06 2790
4852.71 2672
4853.37 2682
4854.03 2649
4854.69 2449
4855.34 2550
4856.00 2686
4856.66 2764
4857.31 2580
4857.97 2758
4858.63 2679
4859.29 2732
4859.94 2744
4860.60 2684
4861.26 2549
4861.92 2384
4862.58 2330
4863.23 2230
4863.89 2377
4864.55 2162
4865.21 2079
4865.87 2130
4866.52 2051
4867.18 2103
4867.84 2168
4868.50 2134
4869.16 2245
4869.81 2043
4870.47 2106
4871.13 2043
4871.79 2126
4872.45 2157
4873.11 2103
4873.77 2097
4874.42 2072
4875.08 2116
4875.74 1927
4876.40 2175
4877.06 2275
4877.72 2342
4878.38 2062
4879.03 2093
4879.69 2106
4880.35 2193
4881.01 1934
4881.67 1842
4882.33 1849
4882.99 1902
4883.65 1788
4884.31 1674
4884.97 1607
4885.63 1756
4886.29 1735
4886.95 1925
4887.60 2049
4888.26 2166
4888.92 2210
4889.58 2024
4890.24 2000
4890.90 2179
4891.56 2138
4892.22 1840
4892.88 1959
4893.54 1991
4894.20 1891
4894.86 1866
4895.52 1737
4896.18 1902
4896.84 1962
4897.50 1816
4898.16 1925
4898.82 1904
4899.48 1883
4900.14 1659
4900.80 1686
4901.46 1768
4902.12 1742
4902.79 1803
4903.45 1749
4904.11 1759
4904.77 1730
4905.43 1548
4906.09 1510
4906.75 1566
4907.41 1606
4908.07 1551
4908.73 1618
4909.39 1475
4910.05 1520
4910.71 1464
4911.38 1590
4912.04 1541
4912.70 1610
4913.36 1631
4914.02 1531
4914.68 1544
4915.34 1478
4916.00 1442
4916.67 1418
4917.33 1364
4917.99 1372
4918.65 1338
4919.31 1265
4919.97 1266
4920.64 1497
4921.30 1519
4921.96 1390
4922.62 1346
4923.28 1456
4923.94 1530
4924.61 1420
4925.27 1373
4925.93 1465
4926.59 1411
4927.26 1491
4927.92 1484
4928.58 1622
4929.24 1516
4929.90 1491
4930.57 1611
4931.23 1601
4931.89 1578
4932.55 1766
4933.22 1642
4933.88 1657
4934.54 1719
4935.20 1486
4935.87 1492
4936.53 1517
4937.19 1592
4937.86 1530
4938.52 1531
4939.18 1714
4939.84 1515
4940.51 1462
4941.17 1561
4941.83 1547
4942.50 1507
4943.16 1412
4943.82 1464
4944.49 1382
4945.15 1324
4945.81 1282
4946.48 1362
4947.14 1434
4947.80 1495
4948.47 1276
4949.13 1222
4949.79 1288
4950.46 1356
4951.12 1260
4951.79 1302
4952.45 1383
4953.11 1165
4953.78 1245
4954.44 1110
4955.11 1167
4955.77 1162
4956.43 1215
4957.10 1263
4957.76 1294
4958.43 1298
4959.09 1364
4959.76 1389
4960.42 1514
4961.08 1643
4961.75 1687
4962.41 1707
4963.08 1677
4963.74 1748
4964.41 1946
4965.07 1896
4965.74 1842
4966.40 1695
4967.07 1796
4967.73 1753
4968.40 1625
4969.06 1447
4969.73 1385
4970.39 1373
4971.06 1565
4971.72 1424
4972.39 1520
4973.05 1575
4973.72 1478
4974.38 1447
4975.05 1320
4975.71 1417
4976.38 1579
4977.04 1615
4977.71 1516
4978.37 1591
4979.04 1507
4979.71 1532
4980.37 1353
4981.04 1364
4981.70 1497
4982.37 1568
4983.04 1530
4983.70 1488
4984.37 1668
4985.03 1634
4985.70 1519
4986.37 1470
4987.03 1729
4987.70 1889
4988.36 1761
4989.03 1698
4989.70 1993
4990.36 1998
4991.03 1895
4991.70 1762
4992.36 1667
4993.03 1702
4993.70 1615
4994.36 1557
4995.03 1450
4995.70 1442
4996.36 1422
4997.03 1440
4997.70 1413
4998.36 1247
4999.03 1285
4999.70 1348
5000.36 1330
5001.03 1336
5001.70 1357
5002.37 1326
5003.03 1278
5003.70 1223
5004.37 1356
5005.03 1382
5005.70 1368
5006.37 1270
5007.04 1339
5007.70 1280
5008.37 1202
5009.04 1377
5009.71 1280
5010.38 1276
5011.04 1275
5011.71 1301
5012.38 1440
5013.05 1335
5013.71 1157
5014.38 1182
5015.05 1193
5015.72 1286
5016.39 1255
5017.06 1244
5017.72 1247
5018.39 1266
5019.06 1406
5019.73 1440
5020.40 1457
5021.07 1660
5021.73 1743
5022.40 1523
5023.07 1529
5023.74 1544
5024.41 1746
5025.08 1626
5025.75 1521
5026.41 1477
5027.08 1607
5027.75 1458
5028.42 1520
5029.09 1427
5029.76 1445
5030.43 1329
5031.10 1218
5031.77 1294
5032.44 1395
5033.10 1219
5033.77 1291
5034.44 1167
5035.11 1134
5035.78 1282
5036.45 1326
5037.12 1189
5037.79 1110
5038.46 1375
5039.13 1243
5039.80 1198
5040.47 1353
5041.14 1338
5041.81 1256
5042.48 1276
5043.15 1423
5043.82 1445
5044.49 1390
5045.16 1273
5045.83 1261
5046.50 1377
5047.17 1323
5047.84 1366
5048.51 1260
5049.18 1286
5049.85 1271
5050.52 1282
5051.19 1328
5051.86 1294
5052.53 1465
5053.20 1358
5053.87 1237
5054.54 1327
5055.21 1472
5055.89 1387
5056.56 1374
5057.23 1288
5057.90 1314
5058.57 1484
5059.24 1408
5059.91 1485
5060.58 1249
5061.25 1273
5061.92 1199
5062.60 1239
5063.27 1279
5063.94 1281
5064.61 1290
5065.28 1370
5065.95 1286
5066.62 1129
5067.30 1211
5067.97 1329
5068.64 1211
5069.31 1221
5069.98 1224
5070.65 1217
5071.33 1290
5072.00 1215
5072.67 1124
5073.34 1290
5074.01 1267
5074.68 1206
5075.36 1169
5076.03 1170
5076.70 1137
5077.37 1185
5078.05 1338
5078.72 1331
5079.39 1408
5080.06 1356
5080.73 1398
5081.41 1460
5082.08 1459
5082.75 1388
5083.42 1245
5084.10 1206
5084.77 1328
5085.44 1365
5086.12 1288
5086.79 1239
5087.46 1389
5088.13 1427
5088.81 1429
5089.48 1426
5090.15 1421
5090.83 1433
5091.50 1590
5092.17 1601
5092.85 1699
5093.52 1676
5094.19 1626
5094.87 1517
5095.54 1391
5096.21 1389
5096.89 1401
5097.56 1238
5098.23 1298
5098.91 1317
5099.58 1297
5100.25 1365
5100.93 1357
5101.60 1393
5102.28 1506
5102.95 1469
5103.62 1545
5104.30 1631
5104.97 1621
5105.65 1701
5106.32 1517
5106.99 1407
5107.67 1478
5108.34 1465
5109.02 1377
5109.69 1463
5110.36 1336
5111.04 1223
5111.71 1203
5112.39 1246
5113.06 1172
5113.74 1203
5114.41 1282
5115.09 1241
5115.76 1334
5116.44 1332
5117.11 1414
5117.79 1566
5118.46 1424
5119.14 1399
5119.81 1377
5120.49 1444
5121.16 1455
5121.84 1468
5122.51 1480
5123.19 1399
5123.86 1203
5124.54 1223
5125.21 1211
5125.89 1465
5126.56 1622
5127.24 1281
5127.91 1302
5128.59 1379
5129.27 1321
5129.94 1230
5130.62 1306
5131.29 1373
5131.97 1361
5132.64 1318
5133.32 1389
5134.00 1361
5134.67 1248
5135.35 1292
5136.02 1328
5136.70 1409
5137.38 1480
5138.05 1296
5138.73 1383
5139.40 1336
5140.08 1401
5140.76 1419
5141.43 1272
5142.11 1376
5142.79 1362
5143.46 1434
5144.14 1380
5144.82 1276
5145.49 1222
5146.17 1353
5146.85 1258
5147.52 1305
5148.20 1202
5148.88 1167
5149.55 1349
5150.23 1362
5150.91 1210
5151.59 1277
5152.26 1179
5152.94 1157
5153.62 1221
5154.29 1183
5154.97 1226
5155.65 1189
5156.33 1215
5157.00 1160
5157.68 1086
5158.36 1237
5159.04 1230
5159.71 1217
5160.39 1262
5161.07 1153
5161.75 1200
5162.42 1199
5163.10 1201
5163.78 1195
5164.46 1313
5165.14 1257
5165.81 1151
5166.49 1175
5167.17 1261
5167.85 1282
5168.53 1306
5169.21 1170
5169.88 1267
5170.56 1292
5171.24 1223
5171.92 1150
5172.60 1204
5173.28 1098
5173.95 1197
5174.63 1303
5175.31 1230
5175.99 1145
5176.67 1188
5177.35 1191
5178.03 1156
5178.71 1299
5179.38 1338
5180.06 1182
5180.74 1166
5181.42 1150
5182.10 1284
5182.78 1301
5183.46 1251
5184.14 1271
5184.82 1190
5185.50 1167
5186.18 1268
5186.86 1279
5187.53 1247
5188.21 1184
5188.89 1064
5189.57 1093
5190.25 1097
5190.93 1189
5191.61 1124
5192.29 1182
5192.97 1344
5193.65 1124
5194.33 1180
5195.01 1094
5195.69 1138
5196.37 1072
5197.05 1113
5197.73 1070
5198.41 1088
5199.09 1222
5199.77 1087
5200.45 1168
5201.13 1286
5201.81 1164
5202.49 1240
5203.17 1206
5203.86 1238
5204.54 1176
5205.22 1131
5205.90 1146
5206.58 1181
5207.26 1279
5207.94 1338
5208.62 1402
5209.30 1247
5209.98 1347
5210.66 1390
5211.34 1366
5212.02 1320
5212.71 1296
5213.39 1237
5214.07 1273
5214.75 1419
5215.43 1317
5216.11 1331
5216.79 1401
5217.47 1495
5218.16 1404
5218.84 1368
5219.52 1379
5220.20 1247
5220.88 1146
5221.56 1182
5222.25 1307
5222.93 1369
5223.61 1223
5224.29 1332
5224.97 1413
5225.66 1282
5226.34 1109
5227.02 1082
5227.70 1193
5228.38 1287
5229.07 1346
5229.75 1269
5230.43 1275
5231.11 1299
5231.79 1334
5232.48 1137
5233.16 1075
5233.84 1245
5234.52 1265
5235.21 1401
5235.89 1463
5236.57 1209
5237.26 1215
5237.94 1162
5238.62 1289
5239.30 1225
5239.99 1270
5240.67 1394
5241.35 1305
5242.04 1224
5242.72 1318
5243.40 1274
5244.08 1223
5244.77 1302
5245.45 1224
5246.13 1220
5246.82 1360
5247.50 1366
5248.18 1315
5248.87 1367
5249.55 1327
5250.24 1396
5250.92 1557
5251.60 1362
5252.29 1417
5252.97 1271
5253.65 1318
5254.34 1344
5255.02 1376
5255.71 1372
5256.39 1242
5257.07 1154
5257.76 1137
5258.44 1207
5259.13 1242
5259.81 1230
5260.49 1287
5261.18 1350
5261.86 1368
5262.55 1290
5263.23 1331
5263.92 1290
5264.60 1331
5265.28 1404
5265.97 1222
5266.65 1224
5267.34 1293
5268.02 1262
5268.71 1142
5269.39 1238
5270.08 1223
5270.76 1341
5271.45 1273
5272.13 1263
5272.82 1235
5273.50 1224
5274.19 1143
5274.87 1226
5275.56 1321
5276.24 1236
5276.93 1267
5277.61 1447
5278.30 1334
5278.98 1393
5279.67 1441
5280.36 1439
5281.04 1496
5281.73 1598
5282.41 1661
5283.10 1566
5283.78 1285
5284.47 1457
5285.16 1434
5285.84 1415
5286.53 1392
5287.21 1372
5287.90 1382
5288.59 1394
5289.27 1360
5289.96 1325
5290.64 1351
5291.33 1431
5292.02 1251
5292.70 1136
5293.39 1138
5294.08 1213
5294.76 1257
5295.45 1231
5296.13 1254
5296.82 1315
5297.51 1347
5298.19 1348
5298.88 1275
5299.57 1322
5300.25 1286
5300.94 1356
5301.63 1290
5302.32 1388
5303.00 1389
5303.69 1273
5304.38 1268
5305.06 1297
5305.75 1384
5306.44 1382
5307.13 1484
5307.81 1445
5308.50 1376
5309.19 1461
5309.87 1415
5310.56 1467
5311.25 1449
5311.94 1384
5312.62 1403
5313.31 1401
5314.00 1337
5314.69 1445
5315.38 1370
5316.06 1337
5316.75 1449
5317.44 1350
5318.13 1419
5318.82 1342
5319.50 1580
5320.19 1411
5320.88 1545
5321.57 1625
5322.26 1561
5322.94 1599
5323.63 1500
5324.32 1359
5325.01 1125
5325.70 1215
5326.39 1203
5327.07 1242
5327.76 1334
5328.45 1279
5329.14 1222
5329.83 1344
5330.52 1394
5331.21 1436
5331.90 1446
5332.58 1391
5333.27 1410
5333.96 1359
5334.65 1465
5335.34 1544
5336.03 1390
5336.72 1260
5337.41 1227
5338.10 1303
5338.79 1327
5339.48 1333
5340.17 1403
5340.86 1405
5341.54 1417
5342.23 1368
5342.92 1225
5343.61 1285
5344.30 1394
5344.99 1363
5345.68 1423
5346.37 1445
5347.06 1496
5347.75 1629
5348.44 1525
5349.13 1660
5349.82 1751
5350.51 1728
5351.20 1794
5351.89 1770
5352.58 1728
5353.27 1712
5353.96 1785
5354.65 1649
5355.34 1488
5356.03 1408
5356.72 1348
5357.42 1380
5358.11 1394
5358.80 1277
5359.49 1324
5360.18 1284
5360.87 1302
5361.56 1271
5362.25 1388
5362.94 1290
5363.63 1241
5364.32 1295
5365.01 1277
5365.70 1274
5366.40 1211
5367.09 1121
5367.78 1334
5368.47 1292
5369.16 1218
5369.85 1265
5370.54 1284
5371.23 1212
5371.93 1155
5372.62 1144
5373.31 1175
5374.00 1185
5374.69 1152
5375.38 1234
5376.08 1185
5376.77 1212
5377.46 1218
5378.15 1135
5378.84 1266
5379.53 1339
5380.23 1420
5380.92 1377
5381.61 1333
5382.30 1486
5383.00 1618
5383.69 1498
5384.38 1449
5385.07 1348
5385.76 1300
5386.46 1483
5387.15 1453
5387.84 1299
5388.53 1260
5389.23 1343
5389.92 1436
5390.61 1421
5391.30 1261
5392.00 1164
5392.69 1221
5393.38 1172
5394.08 1263
5394.77 1187
5395.46 1171
5396.15 1279
5396.85 1140
5397.54 1234
5398.23 1291
5398.93 1144
5399.62 1019
5400.31 1099
5401.01 1120
5401.70 1111
5402.39 1166
5403.09 1172
5403.78 1208
5404.47 1226
5405.17 1292
5405.86 1234
5406.56 1120
5407.25 1176
5407.94 1289
5408.64 1182
5409.33 1181
5410.02 1118
5410.72 1070
5411.41 1278
5412.11 1231
5412.80 1219
5413.49 1201
5414.19 1206
5414.88 1142
5415.58 1149
5416.27 1177
5416.97 1148
5417.66 1076
5418.35 1123
5419.05 1272
5419.74 1262
5420.44 1261
5421.13 1194
5421.83 1169
5422.52 1191
5423.22 1292
5423.91 1152
5424.61 1111
5425.30 1126
5426.00 1245
5426.69 1260
5427.39 1253
5428.08 1293
5428.78 1303
5429.47 1181
5430.17 1272
5430.86 1223
5431.56 1282
5432.25 1282
5432.95 1152
5433.64 1203
5434.34 1280
5435.03 1318
5435.73 1264
5436.43 1246
5437.12 1290
5437.82 1241
5438.51 1312
5439.21 1215
5439.90 1214
5440.60 1363
5441.30 1325
5441.99 1434
5442.69 1393
5443.38 1380
5444.08 1396
5444.78 1804
5445.47 1654
5446.17 1768
5446.86 1884
5447.56 1889
5448.26 1897
5448.95 1984
5449.65 2076
5450.35 1942
5451.04 1804
5451.74 1699
5452.44 1579
5453.13 1479
5453.83 1362
5454.53 1272
5455.22 1284
5455.92 1243
5456.62 1333
5457.31 1294
5458.01 1249
5458.71 1304
5459.40 1258
5460.10 1325
5460.80 1282
5461.50 1371
5462.19 1420
5462.89 1468
5463.59 1559
5464.29 1626
5464.98 1593
5465.68 1430
5466.38 1489
5467.08 1444
5467.77 1541
5468.47 1533
5469.17 1372
5469.87 1397
5470.56 1323
5471.26 1349
5471.96 1505
5472.66 1439
5473.36 1366
5474.05 1544
5474.75 1520
5475.45 1483
5476.15 1472
5476.85 1541
5477.54 1617
5478.24 1713
5478.94 1658
5479.64 1750
5480.34 2089
5481.04 2073
5481.73 2023
5482.43 2097
5483.13 2100
5483.83 2008
5484.53 1717
5485.23 1810
5485.93 1913
5486.62 1858
5487.32 1845
5488.02 1602
5488.72 1642
5489.42 1659
5490.12 1760
5490.82 1712
5491.52 1682
5492.22 1901
5492.92 1923
5493.62 1866
5494.31 1884
5495.01 1819
5495.71 1823
5496.41 1919
5497.11 1982
5497.81 1958
5498.51 2196
5499.21 2373
5499.91 2636
5500.61 2837
5501.31 2871
5502.01 2879
5502.71 2989
5503.41 2795
5504.11 2585
5504.81 2271
5505.51 2158
5506.21 2040
5506.91 1940
5507.61 1897
5508.31 1808
5509.01 1866
5509.71 1747
5510.41 1870
5511.11 1664
5511.81 1657
5512.51 1775
5513.21 1717
5513.91 1733
5514.61 1667
5515.31 1701
5516.01 1691
5516.72 1589
5517.42 1622
5518.12 1478
5518.82 1558
5519.52 1660
5520.22 1445
5520.92 1432
5521.62 1479
5522.32 1619
5523.02 1455
5523.73 1362
5524.43 1458
5525.13 1521
5525.83 1496
5526.53 1360
5527.23 1244
5527.93 1256
5528.63 1466
5529.34 1389
5530.04 1389
5530.74 1433
5531.44 1360
5532.14 1409
5532.84 1372
5533.55 1352
5534.25 1341
5534.95 1212
5535.65 1263
5536.35 1328
5537.06 1291
5537.76 1410
5538.46 1423
5539.16 1199
5539.86 1320
5540.57 1279
5541.27 1271
5541.97 1211
5542.67 1242
5543.38 1164
5544.08 1178
5544.78 1206
5545.48 1211
5546.19 1387
5546.89 1196
5547.59 1279
5548.29 1269
5549.00 1296
5549.70 1245
5550.40 1138
5551.11 1163
5551.81 1187
5552.51 1206
5553.21 1283
5553.92 1195
5554.62 1161
5555.32 1313
5556.03 1156
5556.73 1177
5557.43 1251
5558.14 1284
5558.84 1219
5559.54 1194
5560.25 1275
5560.95 1144
5561.65 1063
5562.36 1110
5563.06 1075
5563.77 1183
5564.47 1156
5565.17 1201
5565.88 1130
5566.58 1117
5567.28 1114
5567.99 1061
5568.69 1132
5569.40 1147
5570.10 1110
5570.80 1156
5571.51 1061
5572.21 1101
5572.92 1164
5573.62 1303
5574.33 1234
5575.03 1155
5575.73 1231
5576.44 1243
5577.14 1293
5577.85 1259
5578.55 1037
5579.26 1276
5579.96 1248
5580.67 1193
5581.37 1154
5582.08 1145
5582.78 1242
5583.49 1109
5584.19 1025
5584.90 1051
5585.60 1120
5586.31 1167
5587.01 1125
5587.72 1149
5588.42 1239
5589.13 1270
5589.83 1168
5590.54 1155
5591.24 1202
5591.95 1240
5592.66 1111
5593.36 1101
5594.07 1083
5594.77 1134
5595.48 1126
5596.18 1120
5596.89 1164
5597.60 1158
5598.30 1138
5599.01 1212
5599.71 1211
5600.42 1194
5601.13 1152
5601.83 1199
5602.54 1231
5603.24 1096
5603.95 1145
5604.66 1160
5605.36 1184
5606.07 1127
5606.78 1071
5607.48 1155
5608.19 1153
5608.89 1081
5609.60 985
5610.31 1069
5611.01 1162
5611.72 1156
5612.43 1094
5613.14 1035
5613.84 1043
5614.55 1001
5615.26 1115
5615.96 1119
5616.67 1075
5617.38 1164
5618.08 1112
5618.79 1138
5619.50 986
5620.21 1071
5620.91 1096
5621.62 1314
5622.33 1124
5623.04 1033
5623.74 1072
5624.45 1112
5625.16 1102
5625.87 1044
5626.57 1108
5627.28 1176
5627.99 1108
5628.70 1191
5629.40 1176
5630.11 1040
5630.82 1142
5631.53 1152
5632.24 1184
5632.94 1214
5633.65 1291
5634.36 1223
5635.07 1181
5635.78 1166
5636.49 1226
5637.19 1170
5637.90 1150
5638.61 1348
5639.32 1343
5640.03 1276
5640.74 1189
5641.44 1235
5642.15 1216
5642.86 1185
5643.57 1316
5644.28 1180
5644.99 1158
5645.70 1057
5646.41 1095
5647.12 1165
5647.82 1039
5648.53 1152
5649.24 1124
5649.95 1129
5650.66 1338
5651.37 1376
5652.08 1219
5652.79 1185
5653.50 1293
5654.21 1266
5654.92 1220
5655.63 1130
5656.34 1319
5657.05 1457
5657.76 1370
5658.46 1414
5659.17 1341
5659.88 1399
5660.59 1302
5661.30 1209
5662.01 1136
5662.72 1237
5663.43 1270
5664.14 1041
5664.85 1240
5665.56 1206
5666.27 1192
5666.98 1273
5667.69 1342
5668.40 1321
5669.12 1245
5669.83 1317
5670.54 1354
5671.25 1294
5671.96 1272
5672.67 1226
5673.38 1293
5674.09 1287
5674.80 1187
5675.51 1194
5676.22 1165
5676.93 1140
5677.64 1137
5678.35 1114
5679.06 1133
5679.78 1137
5680.49 1155
5681.20 1225
5681.91 1183
5682.62 1236
5683.33 1175
5684.04 1199
5684.75 1116
5685.47 1138
5686.18 1079
5686.89 1170
5687.60 1300
5688.31 1126
5689.02 1181
5689.73 1097
5690.45 1121
5691.16 1158
5691.87 1115
5692.58 1171
5693.29 1246
5694.01 1073
5694.72 1030
5695.43 1203
5696.14 1109
5696.85 1103
5697.57 1101
5698.28 1040
5698.99 956
5699.70 957
5700.41 978
5701.13 1042
5701.84 1086
5702.55 1020
5703.26 1087
5703.98 1100
5704.69 1007
5705.40 951
5706.11 1107
5706.83 996
5707.54 987
5708.25 999
5708.97 960
5709.68 1079
5710.39 1055
5711.10 1072
5711.82 1021
5712.53 1098
5713.24 1004
5713.96 1055
5714.67 1131
5715.38 1085
5716.10 1027
5716.81 1041
5717.52 1141
5718.24 1069
5718.95 1114
5719.66 1123
5720.38 1042
5721.09 1072
5721.80 1082
5722.52 1052
5723.23 1003
5723.95 1163
5724.66 1167
5725.37 1126
5726.09 1152
5726.80 1200
5727.52 1187
5728.23 1186
5728.94 1373
5729.66 1360
5730.37 1190
5731.09 1243
5731.80 1232
5732.51 1162
5733.23 1145
5733.94 1131
5734.66 1155
5735.37 1090
5736.09 1123
5736.80 1124
5737.52 1172
5738.23 1178
5738.95 1159
5739.66 1059
5740.38 1094
5741.09 1065
5741.81 1023
5742.52 1079
5743.24 1075
5743.95 1040
5744.67 1097
5745.38 1104
5746.10 1127
5746.81 1152
5747.53 1123
5748.24 1134
5748.96 1145
5749.67 1212
5750.39 1186
5751.10 1207
5751.82 1255
5752.53 1387
5753.25 1357
5753.97 1381
5754.68 1498
5755.40 1402
5756.11 1533
5756.83 1512
5757.54 1454
5758.26 1283
5758.98 1249
5759.69 1216
5760.41 1364
5761.12 1258
5761.84 1459
5762.56 1386
5763.27 1210
5763.99 1237
5764.71 1243
5765.42 1502
5766.14 1452
5766.85 1352
5767.57 1359
5768.29 1352
5769.00 1328
5769.72 1390
5770.44 1401
5771.15 1306
5771.87 1285
5772.59 1337
5773.30 1378
5774.02 1488
5774.74 1474
5775.46 1298
5776.17 1391
5776.89 1384
5777.61 1411
5778.32 1506
5779.04 1485
5779.76 1546
5780.48 1547
5781.19 1374
5781.91 1505
5782.63 1512
5783.35 1481
5784.06 1449
5784.78 1405
5785.50 1485
5786.22 1521
5786.93 1406
5787.65 1494
5788.37 1515
5789.09 1576
5789.80 1535
5790.52 1494
5791.24 1498
5791.96 1625
5792.68 1682
5793.39 1666
5794.11 1747
5794.83 1904
5795.55 1799
5796.27 1883
5796.99 2250
5797.70 2473
5798.42 2645
5799.14 2858
5799.86 3128
5800.58 3489
5801.30 3795
5802.02 3634
5802.73 3439
5803.45 3226
5804.17 2771
5804.89 2595
5805.61 2507
5806.33 2343
5807.05 2252
5807.77 2158
5808.49 2220
5809.20 2269
5809.92 2506
5810.64 2318
5811.36 2344
5812.08 2561
5812.80 2822
5813.52 3079
5814.24 3575
5814.96 4147
5815.68 4628
5816.40 5161
5817.12 5970
5817.84 6258
5818.56 6172
5819.28 6122
5820.00 5644
5820.72 4940
5821.44 4263
5822.16 4021
5822.88 3294
5823.60 2994
5824.32 2915
5825.04 2838
5825.76 2858
5826.48 2689
5827.20 2545
5827.92 2551
5828.64 2572
5829.36 2531
5830.08 2536
5830.80 2406
5831.52 2637
5832.24 2667
5832.96 2811
5833.68 2533
5834.40 2653
5835.12 2705
5835.84 2642
5836.56 2443
5837.28 2368
5838.00 2383
5838.73 2334
5839.45 2255
5840.17 2239
5840.89 2065
5841.61 1960
5842.33 2108
5843.05 1987
5843.77 1813
5844.49 1645
5845.22 1743
5845.94 1861
5846.66 1760
5847.38 1708
5848.10 1591
5848.82 1898
5849.54 1775
5850.27 1558
5850.99 1556
5851.71 1562
5852.43 1545
5853.15 1580
5853.88 1698
5854.60 1615
5855.32 1628
5856.04 1721
5856.76 1674
5857.49 1633
5858.21 1625
5858.93 1645
5859.65 1688
5860.37 1518
5861.10 1483
5861.82 1556
5862.54 1618
5863.26 1526
5863.99 1420
5864.71 1431
5865.43 1534
5866.15 1499
5866.88 1413
5867.60 1568
5868.32 1560
5869.04 1546
5869.77 1509
5870.49 1313
5871.21 1451
5871.94 1585
5872.66 1502
5873.38 1532
5874.11 1655
5874.83 1563
5875.55 1421
5876.27 1387
5877.00 1498
5877.72 1597
5878.44 1525
5879.17 1533
5879.89 1451
5880.62 1463
5881.34 1429
5882.06 1507
5882.79 1450
5883.51 1372
5884.23 1418
5884.96 1510
5885.68 1484
5886.40 1430
5887.13 1458
5887.85 1350
5888.58 1417
5889.30 1406
5890.02 1407
5890.75 1434
5891.47 1470
5892.20 1478
5892.92 1367
5893.65 1386
5894.37 1438
5895.09 1417
5895.82 1443
5896.54 1357
5897.27 1380
5897.99 1478
5898.72 1426
5899.44 1485
5900.17 1458
5900.89 1337
5901.62 1445
5902.34 1484
5903.07 1363
5903.79 1467
5904.52 1514
5905.24 1484
5905.97 1438
5906.69 1358
5907.42 1432
5908.14 1419
5908.87 1328
5909.59 1320
5910.32 1362
5911.04 1266
5911.77 1397
5912.49 1376
5913.22 1378
5913.94 1370
5914.67 1342
5915.40 1447
5916.12 1524
5916.85 1292
5917.57 1340
5918.30 1429
5919.02 1333
5919.75 1302
5920.48 1218
5921.20 1241
5921.93 1285
5922.65 1224
5923.38 1335
5924.11 1367
5924.83 1398
5925.56 1403
5926.29 1275
5927.01 1373
5927.74 1402
5928.47 1397
5929.19 1398
5929.92 1314
5930.64 1349
5931.37 1446
5932.10 1323
5932.82 1376
5933.55 1354
5934.28 1449
5935.01 1534
5935.73 1408
5936.46 1524
5937.19 1492
5937.91 1439
5938.64 1474
5939.37 1498
5940.09 1509
5940.82 1488
5941.55 1671
5942.28 1679
5943.00 1710
5943.73 1640
5944.46 1629
5945.19 1734
5945.91 1715
5946.64 1592
5947.37 1661
5948.10 1614
5948.82 1658
5949.55 1756
5950.28 1862
5951.01 1969
5951.73 2054
5952.46 2025
5953.19 2149
5953.92 1964
5954.65 1948
5955.38 2107
5956.10 1935
5956.83 2084
5957.56 1939
5958.29 2003
5959.02 2169
5959.74 2314
5960.47 2087
5961.20 2053
5961.93 2251
5962.66 2200
5963.39 2224
5964.12 2328
5964.84 2565
5965.57 2695
5966.30 3078
5967.03 3279
5967.76 3142
5968.49 3146
5969.22 3039
5969.95 2955
5970.68 2780
5971.40 2711
5972.13 2457
5972.86 2395
5973.59 2388
5974.32 2259
5975.05 2429
5975.78 2268
5976.51 2289
5977.24 2509
5977.97 2373
5978.70 2548
5979.43 2489
5980.16 2506
5980.89 2592
5981.62 2648
5982.35 2644
5983.08 2841
5983.81 2779
5984.54 2669
5985.27 2690
5986.00 2707
5986.73 2578
5987.46 2713
5988.19 2859
5988.92 2604
5989.65 2623
5990.38 2533
5991.11 2701
5991.84 2660
5992.57 2671
5993.30 2534
5994.03 2829
5994.76 3037
5995.49 2733
5996.22 2747
5996.95 2849
5997.68 2838
5998.41 2793
5999.14 2857
5999.87 2968
6000.60 3039
6001.34 2979
6002.07 2900
6002.80 3060
6003.53 2892
6004.26 2833
6004.99 2733
6005.72 2801
6006.45 3000
6007.18 3119
6007.92 3434
6008.65 3755
6009.38 4215
6010.11 4933
6010.84 5525
6011.57 6036
6012.30 6938
6013.04 7637
6013.77 7832
6014.50 7846
6015.23 7901
6015.96 7499
6016.69 6758
6017.43 6533
6018.16 5624
6018.89 4811
6019.62 4360
6020.35 3858
6021.09 3573
6021.82 3053
6022.55 2828
6023.28 2593
6024.02 2540
6024.75 2359
6025.48 2385
6026.21 2534
6026.94 2510
6027.68 2428
6028.41 2442
6029.14 2292
6029.88 2231
6030.61 2229
6031.34 2204
6032.07 2211
6032.81 2184
6033.54 2191
6034.27 2198
6035.01 2287
6035.74 2203
6036.47 2054
6037.20 2061
6037.94 2242
6038.67 2268
6039.40 2265
6040.14 2185
6040.87 2319
6041.60 2366
6042.34 2468
6043.07 2457
6043.80 2442
6044.54 2482
6045.27 2430
6046.00 2611
6046.74 2597
6047.47 2494
6048.21 2841
6048.94 3044
6049.67 2993
6050.41 3051
6051.14 3382
6051.88 3617
6052.61 3667
6053.34 3802
6054.08 3702
6054.81 3806
6055.55 3537
6056.28 3462
6057.01 3079
6057.75 2765
6058.48 2550
6059.22 2503
6059.95 2611
6060.69 2469
6061.42 2498
6062.16 2575
6062.89 2492
6063.63 2524
6064.36 2363
6065.09 2220
6065.83 2346
6066.56 2371
6067.30 2306
6068.03 2294
6068.77 2330
6069.50 2275
6070.24 2114
6070.97 2303
6071.71 2063
6072.45 2207
6073.18 2265
6073.92 2107
6074.65 2042
6075.39 2081
6076.12 2103
6076.86 1945
6077.59 1897
6078.33 1973
6079.06 1907
6079.80 1791
6080.54 1887
6081.27 1916
6082.01 1998
6082.74 1987
6083.48 2053
6084.21 1890
6084.95 1748
6085.69 1845
6086.42 1708
6087.16 1876
6087.90 1921
6088.63 1895
6089.37 1804
6090.10 1903
6090.84 1862
6091.58 1870
6092.31 1952
6093.05 1942
6093.79 1882
6094.52 1925
6095.26 1907
6096.00 1757
6096.73 1842
6097.47 1731
6098.21 1747
6098.94 1797
6099.68 1671
6100.42 1633
6101.15 1692
6101.89 1725
6102.63 1747
6103.37 1776
6104.10 1693
6104.84 1688
6105.58 1623
6106.31 1552
6107.05 1689
6107.79 1742
6108.53 1643
6109.26 1685
6110.00 1759
6110.74 1805
6111.48 1668
6112.21 1573
6112.95 1669
6113.69 1660
6114.43 1778
6115.17 1701
6115.90 1692
6116.64 1710
6117.38 1685
6118.12 1632
6118.85 1621
6119.59 1733
6120.33 1789
6121.07 1699
6121.81 1735
6122.55 1756
6123.28 1776
6124.02 1913
6124.76 1853
6125.50 1769
6126.24 1919
6126.98 1788
6127.71 1866
6128.45 1800
6129.19 1742
6129.93 1810
6130.67 1850
6131.41 1880
6132.15 1814
6132.89 1735
6133.63 1843
6134.36 1880
6135.10 1809
6135.84 1734
6136.58 1917
6137.32 1924
6138.06 1898
6138.80 1773
6139.54 1772
6140.28 1839
6141.02 1828
6141.76 1742
6142.50 1792
6143.24 1703
6143.97 1745
6144.71 1736
6145.45 1733
6146.19 1619
6146.93 1646
6147.67 1715
6148.41 1863
6149.15 1877
6149.89 1769
6150.63 1848
6151.37 1875
6152.11 1948
6152.85 1971
6153.59 1853
6154.33 2041
6155.07 2101
6155.81 1978
6156.55 2030
6157.29 2019
6158.03 1992
6158.78 1989
6159.52 1922
6160.26 1834
6161.00 2090
6161.74 2005
6162.48 2011
6163.22 2075
6163.96 2125
6164.70 2294
6165.44 2501
6166.18 2503
6166.92 2609
6167.66 2482
6168.41 2671
6169.15 2633
6169.89 2582
6170.63 2509
6171.37 2377
6172.11 2602
6172.85 2582
6173.59 2511
6174.34 2383
6175.08 2340
6175.82 2224
6176.56 2162
6177.30 2264
6178.04 2265
6178.78 2279
6179.53 2130
6180.27 2264
6181.01 2235
6181.75 2434
6182.49 2406
6183.24 2567
6183.98 2480
6184.72 2433
6185.46 2525
6186.20 2525
6186.95 2516
6187.69 2457
6188.43 2553
6189.17 2618
6189.91 2400
6190.66 2448
6191.40 2570
6192.14 2690
6192.88 2846
6193.63 2818
6194.37 2796
6195.11 2845
6195.85 2893
6196.60 2920
6197.34 2917
6198.08 3092
6198.83 3164
6199.57 3164
6200.31 3024
6201.05 3133
6201.80 3164
6202.54 3242
6203.28 3557
6204.03 3691
6204.77 4270
6205.51 5264
6206.26 6195
6207.00 7720
6207.74 9592
6208.49 11134
6209.23 12776
6209.97 13279
6210.72 13637
6211.46 13595
6212.21 12205
6212.95 10876
6213.69 9159
6214.44 7828
6215.18 6911
6215.92 5839
6216.67 4852
6217.41 4083
6218.16 3639
6218.90 3392
6219.64 3328
6220.39 3099
6221.13 3092
6221.88 3016
6222.62 2983
6223.37 3150
6224.11 3277
6224.85 3443
6225.60 3522
6226.34 3440
6227.09 3208
6227.83 3147
6228.58 3028
6229.32 2842
6230.07 2780
6230.81 2481
6231.56 2399
6232.30 2332
6233.05 2237
6233.79 2131
6234.54 2092
6235.28 2130
6236.03 2241
6236.77 2261
6237.52 2237
6238.26 2157
6239.01 2075
6239.75 2221
6240.50 2316
6241.24 2370
6241.99 2248
6242.73 2236
6243.48 2454
6244.22 2550
6244.97 2746
6245.72 2916
6246.46 3176
6247.21 3425
6247.95 3531
6248.70 3523
6249.45 3668
6250.19 3588
6250.94 3162
6251.68 3252
6252.43 3199
6253.18 2932
6253.92 2733
6254.67 2549
6255.41 2446
6256.16 2406
6256.91 2591
6257.65 2570
6258.40 2443
6259.15 2443
6259.89 2357
6260.64 2534
6261.39 2524
6262.13 2439
6262.88 2437
6263.63 2357
6264.37 2365
6265.12 2325
6265.87 2379
6266.61 2379
6267.36 2298
6268.11 2245
6268.85 2152
6269.60 2430
6270.35 2286
6271.10 2215
6271.84 2267
6272.59 2285
6273.34 2188
6274.08 2205
6274.83 2121
6275.58 2288
6276.33 2326
6277.07 2099
6277.82 2152
6278.57 2240
6279.32 2359
6280.07 2201
6280.81 2057
6281.56 2069
6282.31 2149
6283.06 2100
6283.80 2016
6284.55 2069
6285.30 2210
6286.05 2360
6286.80 2244
6287.54 2428
6288.29 2587
6289.04 2380
6289.79 2537
6290.54 2452
6291.29 2236
6292.03 2131
6292.78 2226
6293.53 2023
6294.28 2016
6295.03 1924
6295.78 1846
6296.53 1901
6297.28 1717
6298.02 1742
6298.77 1862
6299.52 1886
6300.27 1915
6301.02 1875
6301.77 1831
6302.52 1913
6303.27 1810
6304.02 1812
6304.77 1841
6305.51 1686
6306.26 1825
6307.01 1953
6307.76 1916
6308.51 2033
6309.26 1959
6310.01 1905
6310.76 1963
6311.51 1956
6312.26 1950
6313.01 1963
6313.76 1838
6314.51 2128
6315.26 2077
6316.01 1992
6316.76 2052
6317.51 2049
6318.26 1995
6319.01 1939
6319.76 1996
6320.51 1744
6321.26 1886
6322.01 1808
6322.76 1816
6323.51 1736
6324.26 1701
6325.01 1752
6325.76 1800
6326.51 1724
6327.26 1872
6328.01 1827
6328.76 1811
6329.51 1978
6330.26 2002
6331.02 1843
6331.77 1780
6332.52 1730
6333.27 1643
6334.02 1695
6334.77 1685
6335.52 1643
6336.27 1635
6337.02 1530
6337.77 1603
6338.53 1507
6339.28 1580
6340.03 1554
6340.78 1635
6341.53 1725
6342.28 1674
6343.03 1585
6343.78 1773
6344.54 1643
6345.29 1653
6346.04 1750
6346.79 1830
6347.54 1730
6348.29 1873
6349.05 1746
6349.80 1779
6350.55 1859
6351.30 2057
6352.05 2078
6352.81 1947
6353.56 2043
6354.31 2109
6355.06 1940
6355.82 2003
6356.57 1922
6357.32 2133
6358.07 2025
6358.82 1845
6359.58 1780
6360.33 1815
6361.08 1802
6361.83 1798
6362.59 1812
6363.34 1803
6364.09 1664
6364.85 1837
6365.60 1863
6366.35 1642
6367.10 1754
6367.86 1778
6368.61 1709
6369.36 1616
6370.12 1675
6370.87 1699
6371.62 1620
6372.38 1578
6373.13 1693
6373.88 1695
6374.64 1771
6375.39 1753
6376.14 1709
6376.90 1645
6377.65 1659
6378.40 1625
6379.16 1665
6379.91 1723
6380.66 1541
6381.42 1522
6382.17 1636
6382.92 1635
6383.68 1751
6384.43 1594
6385.19 1662
6385.94 1576
6386.69 1564
6387.45 1484
6388.20 1561
6388.96 1519
6389.71 1533
6390.47 1570
6391.22 1597
6391.97 1559
6392.73 1539
6393.48 1479
6394.24 1404
6394.99 1374
6395.75 1508
6396.50 1440
6397.26 1548
6398.01 1540
6398.77 1471
6399.52 1385
6400.28 1389
6401.03 1508
6401.79 1515
6402.54 1503
6403.30 1489
6404.05 1370
6404.81 1468
6405.56 1471
6406.32 1517
6407.07 1569
6407.83 1568
6408.58 1491
6409.34 1486
6410.09 1447
6410.85 1503
6411.60 1583
6412.36 1397
6413.11 1512
6413.87 1481
6414.63 1555
6415.38 1537
6416.14 1500
6416.89 1597
6417.65 1489
6418.41 1516
6419.16 1547
6419.92 1541
6420.67 1583
6421.43 1656
6422.19 1613
6422.94 1555
6423.70 1646
6424.45 1640
6425.21 1680
6425.97 1693
6426.72 1701
6427.48 1621
6428.24 1553
6428.99 1643
6429.75 1614
6430.51 1491
6431.26 1515
6432.02 1505
6432.78 1497
6433.53 1393
6434.29 1334
6435.05 1475
6435.80 1307
6436.56 1365
6437.32 1347
6438.08 1472
6438.83 1437
6439.59 1447
6440.35 1394
6441.10 1470
6441.86 1474
6442.62 1485
6443.38 1480
6444.13 1396
6444.89 1371
6445.65 1365
6446.41 1339
6447.16 1439
6447.92 1489
6448.68 1486
6449.44 1428
6450.19 1400
6450.95 1412
6451.71 1501
6452.47 1498
6453.23 1427
6453.98 1421
6454.74 1414
6455.50 1464
6456.26 1535
6457.02 1504
6457.78 1386
6458.53 1398
6459.29 1492
6460.05 1428
6460.81 1443
6461.57 1510
6462.33 1604
6463.08 1607
6463.84 1570
6464.60 1574
6465.36 1536
6466.12 1563
6466.88 1602
6467.64 1537
6468.40 1575
6469.15 1534
6469.91 1510
6470.67 1633
6471.43 1562
6472.19 1516
6472.95 1578
6473.71 1532
6474.47 1613
6475.23 1621
6475.99 1642
6476.75 1730
6477.51 1753
6478.26 1714
6479.02 1599
6479.78 1669
6480.54 1702
6481.30 1661
6482.06 1692
6482.82 1768
6483.58 1837
6484.34 1954
6485.10 1847
6485.86 1945
6486.62 1820
6487.38 1984
6488.14 1921
6488.90 1909
6489.66 1894
6490.42 1876
6491.18 1845
6491.94 2023
6492.70 2071
6493.46 2232
6494.22 2263
6494.98 2169
6495.74 2256
6496.51 2342
6497.27 2365
6498.03 2427
6498.79 2225
6499.55 2198
6500.31 2406
6501.07 2319
6501.83 2334
6502.59 2283
6503.35 2224
6504.11 2243
6504.87 2486
6505.64 2505
6506.40 2441
6507.16 2495
6507.92 2542
6508.68 2569
6509.44 2494
6510.20 2580
6510.96 2647
6511.73 2681
6512.49 2821
6513.25 2750
6514.01 2738
6514.77 2707
6515.53 2696
6516.29 2788
6517.06 2769
6517.82 2677
6518.58 2831
6519.34 3034
6520.10 3081
6520.87 3152
6521.63 3224
6522.39 3299
6523.15 3519
6523.91 3632
6524.68 3801
6525.44 3942
6526.20 4279
6526.96 4700
6527.73 4928
6528.49 4939
6529.25 4996
6530.01 4837
6530.78 4843
6531.54 4826
6532.30 5317
6533.06 5976
6533.83 6788
6534.59 7618
6535.35 9287
6536.11 10435
6536.88 11729
6537.64 12391
6538.40 12378
6539.17 11594
6539.93 10322
6540.69 8606
6541.46 7067
6542.22 6188
6542.98 5223
6543.74 4315
6544.51 3899
6545.27 3446
6546.04 3070
6546.80 2973
6547.56 2844
6548.33 2644
6549.09 2471
6549.85 2506
6550.62 2590
6551.38 2582
6552.14 2480
6552.91 2582
6553.67 2456
6554.44 2396
6555.20 2524
6555.96 2432
6556.73 2455
6557.49 2262
6558.26 2181
6559.02 2309
6559.78 2226
6560.55 2230
6561.31 2449
6562.08 2505
6562.84 2452
6563.61 2307
6564.37 2688
6565.14 2864
6565.90 2693
6566.66 2661
6567.43 2584
6568.19 2585
6568.96 2668
6569.72 2803
6570.49 2903
6571.25 2881
6572.02 2826
6572.78 2820
6573.55 3080
6574.31 3444
6575.08 3393
6575.84 3402
6576.61 3701
6577.37 3497
6578.14 3504
6578.90 3567
6579.67 3381
6580.44 3367
6581.20 3345
6581.97 3117
6582.73 3196
6583.50 3135
6584.26 3028
6585.03 2953
6585.79 2877
6586.56 2773
6587.33 2830
6588.09 2694
6588.86 2880
6589.62 3017
6590.39 3268
6591.16 3353
6591.92 3534
6592.69 3664
6593.45 3994
6594.22 4432
6594.99 4612
6595.75 4627
6596.52 4563
6597.29 4270
6598.05 4057
6598.82 3807
6599.59 3591
6600.35 3357
6601.12 3104
6601.89 3002
6602.65 2815
6603.42 2874
6604.19 2629
6604.95 2597
6605.72 2583
6606.49 2517
6607.25 2566
6608.02 2657
6608.79 2809
6609.55 2767
6610.32 2766
6611.09 2828
6611.86 2709
6612.62 2845
6613.39 2646
6614.16 2672
6614.93 2540
6615.69 2337
6616.46 2174
6617.23 2189
6618.00 2119
6618.76 2207
6619.53 2234
6620.30 2170
6621.07 2366
6621.83 2304
6622.60 2176
6623.37 2138
6624.14 2092
6624.91 2285
6625.67 2068
6626.44 2079
6627.21 2147
6627.98 2133
6628.75 2190
6629.52 2209
6630.28 2301
6631.05 2359
6631.82 2472
6632.59 2672
6633.36 2834
6634.13 2902
6634.90 2916
6635.66 3095
6636.43 3035
6637.20 2902
6637.97 2705
6638.74 2614
6639.51 2561
6640.28 2515
6641.05 2277
6641.81 2213
6642.58 2270
6643.35 2211
6644.12 1998
6644.89 2110
6645.66 2256
6646.43 2188
6647.20 2168
6647.97 2056
6648.74 2295
6649.51 2360
6650.28 2273
6651.05 2361
6651.82 2315
6652.59 2325
6653.35 2299
6654.12 2224
6654.89 2292
6655.66 2391
6656.43 2355
6657.20 2328
6657.97 2118
6658.74 2078
6659.51 2111
6660.28 2085
6661.05 2121
6661.82 2313
6662.59 2352
6663.36 2308
6664.13 2466
6664.91 2434
6665.68 2657
6666.45 2659
6667.22 2688
6667.99 2605
6668.76 2520
6669.53 2494
6670.30 2270
6671.07 2194
6671.84 2338
6672.61 2167
6673.38 2397
6674.15 2407
6674.92 2133
6675.69 1983
6676.47 2107
6677.24 2207
6678.01 2196
6678.78 2143
6679.55 2184
6680.32 2223
6681.09 2193
6681.86 2301
6682.64 2366
6683.41 2435
6684.18 2577
6684.95 2554
6685.72 2605
6686.49 2610
6687.26 2738
6688.04 2471
6688.81 2431
6689.58 2275
6690.35 2187
6691.12 2015
6691.90 1937
6692.67 2106
6693.44 1972
6694.21 1875
6694.98 1851
6695.76 1890
6696.53 1831
6697.30 1848
6698.07 1800
6698.84 1855
6699.62 1812
6700.39 1848
6701.16 1934
6701.93 2076
6702.71 2006
6703.48 1985
6704.25 2018
6705.02 2053
6705.80 1912
6706.57 1840
6707.34 1868
6708.12 1798
6708.89 1854
6709.66 1963
6710.43 1941
6711.21 1825
6711.98 1885
6712.75 1757
6713.53 1663
6714.30 1692
6715.07 1686
6715.85 1826
6716.62 1668
6717.39 1735
6718.17 1678
6718.94 1732
6719.71 1677
6720.49 1660
6721.26 1631
6722.03 1623
6722.81 1740
6723.58 1777
6724.36 1696
6725.13 1748
6725.90 1652
6726.68 1642
6727.45 1677
6728.23 1711
6729.00 1713
6729.77 1537
6730.55 1621
6731.32 1710
6732.10 1838
6732.87 1772
6733.64 1799
6734.42 1726
6735.19 1690
6735.97 1822
6736.74 1758
6737.52 1668
6738.29 1746
6739.07 1752
6739.84 1703
6740.62 1686
6741.39 1660
6742.16 1816
6742.94 1797
6743.71 1902
6744.49 1759
6745.26 1855
6746.04 1801
6746.81 1955
6747.59 1888
6748.36 1970
6749.14 2107
6749.92 2082
6750.69 2209
6751.47 2229
6752.24 2369
6753.02 2453
6753.79 2566
6754.57 2478
6755.34 2266
6756.12 2083
6756.89 1966
6757.67 1997
6758.45 1868
6759.22 1784
6760.00 1701
6760.77 1726
6761.55 1703
6762.33 1644
6763.10 1617
6763.88 1709
6764.65 1726
6765.43 1706
6766.21 1698
6766.98 1759
6767.76 1783
6768.53 1775
6769.31 1608
6770.09 1640
6770.86 1681
6771.64 1770
6772.42 1681
6773.19 1664
6773.97 1647
6774.75 1614
6775.52 1654
6776.30 1701
6777.08 1687
6777.85 1583
6778.63 1480
6779.41 1572
6780.18 1678
6780.96 1641
6781.74 1671
6782.52 1503
6783.29 1629
6784.07 1697
6784.85 1563
6785.62 1496
6786.40 1444
6787.18 1448
6787.96 1417
6788.73 1491
6789.51 1489
6790.29 1595
6791.07 1504
6791.84 1538
6792.62 1642
6793.40 1551
6794.18 1430
6794.96 1415
6795.73 1425
6796.51 1526
6797.29 1555
6798.07 1465
6798.85 1617
6799.62 1538
6800.40 1581
6801.18 1583
6801.96 1630
6802.74 1565
6803.51 1713
6804.29 1912
6805.07 1769
6805.85 1746
6806.63 1769
6807.41 1765
6808.19 1656
6808.96 1745
6809.74 1742
6810.52 1696
6811.30 1720
6812.08 1591
6812.86 1594
6813.64 1541
6814.42 1639
6815.20 1742
6815.97 1616
6816.75 1526
6817.53 1603
6818.31 1607
6819.09 1688
6819.87 1524
6820.65 1580
6821.43 1581
6822.21 1603
6822.99 1606
6823.77 1609
6824.55 1445
6825.33 1606
6826.11 1678
6826.89 1615
6827.67 1717
6828.44 1722
6829.22 1606
6830.00 1556
6830.78 1579
6831.56 1562
6832.34 1631
6833.12 1591
6833.90 1597
6834.68 1734
6835.46 1537
6836.24 1543
6837.03 1496
6837.81 1401
6838.59 1509
6839.37 1506
6840.15 1563
6840.93 1456
6841.71 1479
6842.49 1518
6843.27 1431
6844.05 1453
6844.83 1523
6845.61 1541
6846.39 1645
6847.17 1684
6847.95 1920
6848.73 2321
6849.52 2631
6850.30 2877
6851.08 3046
6851.86 3180
6852.64 3191
6853.42 3039
6854.20 2938
6854.98 2779
6855.76 2505
6856.55 2272
6857.33 2057
6858.11 1908
6858.89 1744
6859.67 1704
6860.45 1662
6861.23 1668
6862.02 1581
6862.80 1635
6863.58 1665
6864.36 1765
6865.14 1728
6865.93 1664
6866.71 1718
6867.49 1743
6868.27 1839
6869.05 1853
6869.84 1700
6870.62 1790
6871.40 1727
6872.18 1629
6872.96 1691
6873.75 1668
6874.53 1572
6875.31 1513
6876.09 1582
6876.88 1710
6877.66 1618
6878.44 1616
6879.22 1614
6880.01 1830
6880.79 1873
6881.57 1823
6882.36 1812
6883.14 1875
6883.92 1778
6884.70 1872
6885.49 1972
6886.27 2156
6887.05 2313
6887.84 2378
6888.62 2467
6889.40 2695
6890.19 2475
6890.97 2438
6891.75 2280
6892.54 2113
6893.32 1981
6894.10 2010
6894.89 2023
6895.67 2018
6896.45 1986
6897.24 1951
6898.02 1920
6898.81 1995
6899.59 1945
6900.37 2099
6901.16 2260
6901.94 2540
6902.73 2548
6903.51 2545
6904.29 2481
6905.08 2415
6905.86 2337
6906.65 2153
6907.43 2040
6908.21 2054
6909.00 1965
6909.78 1933
6910.57 1896
6911.35 1869
6912.14 1900
6912.92 1827
6913.71 1732
6914.49 1783
6915.27 1873
6916.06 1963
6916.84 1919
6917.63 1879
6918.41 1827
6919.20 1848
6919.98 1887
6920.77 1819
6921.55 1872
6922.34 1906
6923.12 1793
6923.91 1904
6924.69 1821
6925.48 1810
6926.27 1857
6927.05 1783
6927.84 1842
6928.62 1806
6929.41 1803
6930.19 1781
6930.98 1835
6931.76 1704
6932.55 1780
6933.34 1832
6934.12 1870
6934.91 1877
6935.69 1943
6936.48 1871
6937.26 1840
6938.05 1896
6938.84 2080
6939.62 2081
6940.41 2050
6941.20 2016
6941.98 2153
6942.77 2132
6943.55 2130
6944.34 2180
6945.13 2212
6945.91 2372
6946.70 2406
6947.49 2302
6948.27 2338
6949.06 2444
6949.85 2490
6950.63 2545
6951.42 2381
6952.21 2211
6952.99 2334
6953.78 2220
6954.57 2348
6955.35 2300
6956.14 2222
6956.93 2264
6957.72 2320
6958.50 2305
6959.29 2413
6960.08 2495
6960.86 2372
6961.65 2400
6962.44 2412
6963.23 2398
6964.01 2495
6964.80 2531
6965.59 2446
6966.38 2415
6967.16 2380
6967.95 2502
6968.74 2618
6969.53 2733
6970.32 2742
6971.10 2793
6971.89 2754
6972.68 2744
6973.47 2632
6974.26 2640
6975.04 2641
6975.83 2742
6976.62 2822
6977.41 2781
6978.20 2675
6978.98 2799
6979.77 2994
6980.56 3352
6981.35 3687
6982.14 3977
6982.93 4953
6983.72 5513
6984.50 6272
6985.29 7151
6986.08 7703
6986.87 8252
6987.66 8114
6988.45 7497
6989.24 7348
6990.03 6622
6990.81 5652
6991.60 5008
6992.39 4369
6993.18 3903
6993.97 3904
6994.76 3869
6995.55 4010
6996.34 4461
6997.13 4913
6997.92 6129
6998.71 7045
6999.50 8019
7000.29 8439
7001.08 8504
7001.87 8585
7002.65 8122
7003.44 7242
7004.23 6380
7005.02 5556
7005.81 4650
7006.60 4053
7007.39 3293
7008.18 3008
7008.97 2749
7009.76 2635
7010.55 2536
7011.34 2599
7012.13 2485
7012.92 2520
7013.71 2568
7014.50 2616
7015.30 2556
7016.09 2617
7016.88 2728
7017.67 2761
7018.46 2633
7019.25 2654
7020.04 2437
7020.83 2156
7021.62 2260
7022.41 2301
7023.20 2381
7023.99 2567
7024.78 2595
7025.57 2722
7026.37 2534
7027.16 2581
7027.95 2707
7028.74 2468
7029.53 2385
7030.32 2426
7031.11 2213
7031.90 2211
7032.69 2233
7033.49 2291
7034.28 2223
7035.07 2185
7035.86 2325
7036.65 2404
7037.44 2576
7038.24 2588
7039.03 2626
7039.82 2763
7040.61 2759
7041.40 2565
7042.19 2734
7042.99 2663
7043.78 2556
7044.57 2612
7045.36 2484
7046.15 2466
7046.95 2664
7047.74 2653
7048.53 2777
7049.32 2949
7050.12 3368
7050.91 3510
7051.70 3421
7052.49 3144
7053.29 2833
7054.08 2638
7054.87 2558
7055.66 2459
7056.46 2387
7057.25 2246
7058.04 2270
7058.83 2433
7059.63 2273
7060.42 2340
7061.21 2374
7062.01 2164
7062.80 2270
7063.59 2274
7064.39 2337
7065.18 2259
7065.97 2228
7066.77 2281
7067.56 2217
7068.35 2206
7069.15 2161
7069.94 2098
7070.73 2035
7071.53 2144
7072.32 2118
7073.11 2096
7073.91 2139
7074.70 2153
7075.49 1998
7076.29 2046
7077.08 2035
7077.88 2080
7078.67 2043
7079.46 2164
7080.26 2009
7081.05 1892
7081.85 1895
7082.64 1966
7083.43 1990
7084.23 1982
7085.02 2079
7085.82 2009
7086.61 2060
7087.41 2078
7088.20 2244
7089.00 2058
7089.79 2049
7090.58 1942
7091.38 1937
7092.17 1869
7092.97 1955
7093.76 1788
7094.56 1731
7095.35 1839
7096.15 1791
7096.94 1680
7097.74 1678
7098.53 1777
7099.33 1759
7100.12 1655
7100.92 1637
7101.71 1568
7102.51 1694
7103.30 1620
7104.10 1603
7104.89 1601
7105.69 1422
7106.49 1545
7107.28 1523
7108.08 1581
7108.87 1543
7109.67 1577
7110.46 1553
7111.26 1466
7112.06 1625
7112.85 1681
7113.65 1527
7114.44 1572
7115.24 1557
7116.04 1580
7116.83 1627
7117.63 1750
7118.42 1678
7119.22 1560
7120.02 1637
7120.81 1587
7121.61 1557
7122.41 1545
7123.20 1513
7124.00 1599
7124.79 1633
7125.59 1643
7126.39 1585
7127.18 1509
7127.98 1509
7128.78 1483
7129.57 1516
7130.37 1511
7131.17 1540
7131.97 1438
7132.76 1496
7133.56 1423
7134.36 1574
7135.15 1446
7135.95 1404
7136.75 1465
7137.55 1552
7138.34 1518
7139.14 1550
7139.94 1526
7140.73 1475
7141.53 1381
7142.33 1438
7143.13 1525
7143.92 1450
7144.72 1494
7145.52 1406
7146.32 1372
7147.12 1467
7147.91 1426
7148.71 1416
7149.51 1433
7150.31 1410
7151.11 1419
7151.90 1377
7152.70 1400
7153.50 1287
7154.30 1276
7155.10 1364
7155.89 1384
7156.69 1343
7157.49 1334
7158.29 1405
7159.09 1380
7159.89 1431
7160.68 1384
7161.48 1324
7162.28 1282
7163.08 1275
7163.88 1274
7164.68 1341
7165.48 1382
7166.28 1278
7167.07 1395
7167.87 1330
7168.67 1260
7169.47 1227
7170.27 1292
7171.07 1233
7171.87 1264
7172.67 1322
7173.47 1185
7174.27 1175
7175.07 1237
7175.87 1300
7176.67 1102
7177.46 1267
7178.26 1184
7179.06 1195
7179.86 1275
7180.66 1262
7181.46 1295
7182.26 1253
7183.06 1323
7183.86 1306
7184.66 1407
7185.46 1426
7186.26 1352
7187.06 1356
7187.86 1243
7188.66 1152
7189.46 1221
7190.26 1159
7191.06 1235
7191.86 1158
7192.66 1137
7193.46 1190
7194.26 1138
7195.06 1212
7195.86 1272
7196.67 1282
7197.47 1075
7198.27 1217
7199.07 1256
7199.87 1275
7200.67 1203
7201.47 1141
7202.27 1151
7203.07 1094
7203.87 1126
7204.67 1153
7205.47 1143
7206.28 1109
7207.08 1095
7207.88 1034
7208.68 1003
7209.48 1105
7210.28 1242
7211.08 1181
7211.88 1139
7212.69 1222
7213.49 1220
7214.29 1110
7215.09 1111
7215.89 1084
7216.69 1169
7217.50 1269
7218.30 1153
7219.10 1172
7219.90 1081
7220.70 1167
7221.50 1102
7222.31 1119
7223.11 1012
7223.91 1135
7224.71 1119
7225.51 993
7226.32 1052
7227.12 1218
7227.92 1229
7228.72 1165
7229.53 1047
7230.33 1081
7231.13 1097
7231.93 1089
7232.74 1110
7233.54 1095
7234.34 1110
7235.14 1108
7235.95 1153
7236.75 1063
7237.55 1137
7238.36 1064
7239.16 1099
7239.96 997
7240.76 1004
7241.57 1120
7242.37 1184
7243.17 1065
7243.98 1106
7244.78 1012
7245.58 1076
7246.39 1083
7247.19 1101
7247.99 1213
7248.80 1097
7249.60 1034
7250.40 1172
7251.21 1092
7252.01 1051
7252.81 1041
7253.62 999
7254.42 966
7255.23 1130
7256.03 1060
7256.83 1045
7257.64 976
7258.44 1077
7259.25 1033
7260.05 1090
7260.85 1118
7261.66 1119
7262.46 1038
7263.27 1061
7264.07 1108
7264.87 1032
7265.68 1096
7266.48 1173
7267.29 1148
7268.09 1015
7268.90 1182
7269.70 1178
7270.51 1184
7271.31 1166
7272.12 1151
7272.92 1123
7273.73 1117
7274.53 1166
7275.34 1134
7276.14 1121
7276.95 1101
7277.75 1240
7278.56 1149
7279.36 1236
7280.17 1163
7280.97 1261
7281.78 1302
7282.58 1510
7283.39 1631
7284.19 1760
7285.00 1816
7285.80 1848
7286.61 1748
7287.41 1706
7288.22 1667
7289.03 1481
7289.83 1452
7290.64 1364
7291.44 1353
7292.25 1253
7293.06 1266
7293.86 1335
7294.67 1285
7295.47 1223
7296.28 1194
7297.09 1278
7297.89 1232
7298.70 1257
7299.50 1288
7300.31 1334
7301.12 1350
7301.92 1234
7302.73 1282
7303.54 1314
7304.34 1259
7305.15 1273
7305.96 1344
7306.76 1324
7307.57 1270
7308.38 1382
7309.18 1398
7309.99 1407
7310.80 1410
7311.60 1517
7312.41 1556
7313.22 1644
7314.02 1641
7314.83 1569
7315.64 1720
7316.45 1885
7317.25 1945
7318.06 2067
7318.87 2330
7319.67 2449
7320.48 2438
7321.29 2558
7322.10 2312
7322.90 2207
7323.71 2076
7324.52 2001
7325.33 1969
7326.14 1843
7326.94 1703
7327.75 1547
7328.56 1407
7329.37 1456
7330.17 1407
7330.98 1378
7331.79 1423
7332.60 1515
7333.41 1462
7334.22 1461
7335.02 1471
7335.83 1545
7336.64 1523
7337.45 1489
7338.26 1564
7339.07 1490
7339.87 1476
7340.68 1322
7341.49 1275
7342.30 1389
7343.11 1319
7343.92 1400
7344.73 1404
7345.53 1419
7346.34 1318
7347.15 1363
7347.96 1414
7348.77 1261
7349.58 1212
7350.39 1212
7351.20 1200
7352.01 1202
7352.82 1309
7353.62 1253
7354.43 1350
7355.24 1330
7356.05 1292
7356.86 1298
7357.67 1308
7358.48 1271
7359.29 1284
7360.10 1332
7360.91 1314
7361.72 1253
7362.53 1314
7363.34 1234
7364.15 1362
7364.96 1261
7365.77 1296
7366.58 1316
7367.39 1183
7368.20 1226
7369.01 1253
7369.82 1236
7370.63 1242
7371.44 1346
7372.25 1307
7373.06 1338
7373.87 1331
7374.68 1317
7375.49 1334
7376.30 1352
7377.11 1349
7377.92 1384
7378.73 1439
7379.54 1408
7380.36 1494
7381.17 1531
7381.98 1494
7382.79 1569
7383.60 1453
7384.41 1494
7385.22 1460
7386.03 1460
7386.84 1424
7387.65 1433
7388.46 1538
7389.28 1576
7390.09 1609
7390.90 1546
7391.71 1532
7392.52 1688
7393.33 1664
7394.14 1699
7394.96 1770
7395.77 1876
7396.58 1973
7397.39 2366
7398.20 2698
7399.01 2884
7399.83 3108
7400.64 3131
7401.45 2963
7402.26 2916
7403.07 2622
7403.89 2357
7404.70 2333
7405.51 2050
7406.32 1913
7407.13 1714
7407.95 1761
7408.76 1719
7409.57 1629
7410.38 1606
7411.20 1686
7412.01 1672
7412.82 1748
7413.63 1764
7414.45 1653
7415.26 1645
7416.07 1516
7416.88 1546
7417.70 1594
7418.51 1482
7419.32 1592
7420.14 1495
7420.95 1491
7421.76 1393
7422.57 1346
7423.39 1375
7424.20 1359
7425.01 1374
7425.83 1335
7426.64 1407
7427.45 1417
7428.27 1434
7429.08 1373
7429.89 1443
7430.71 1378
7431.52 1429
7432.33 1364
7433.15 1444
7433.96 1449
7434.78 1454
7435.59 1480
7436.40 1540
7437.22 1594
7438.03 1542
7438.84 1511
7439.66 1481
7440.47 1505
7441.29 1571
7442.10 1600
7442.91 1628
7443.73 1605
7444.54 1817
7445.36 1926
7446.17 2196
7446.99 2376
7447.80 2513
7448.62 2573
7449.43 2596
7450.24 2454
7451.06 2294
7451.87 2090
7452.69 1980
7453.50 1868
7454.32 1857
7455.13 1821
7455.95 1813
7456.76 1615
7457.58 1734
7458.39 1543
7459.21 1578
7460.02 1611
7460.84 1476
7461.65 1435
7462.47 1585
7463.28 1678
7464.10 1520
7464.91 1658
7465.73 1788
7466.54 1909
7467.36 2009
7468.18 2120
7468.99 2265
7469.81 2237
7470.62 2171
7471.44 2166
7472.25 2204
7473.07 2131
7473.89 2169
7474.70 2045
7475.52 1975
7476.33 1805
7477.15 1720
7477.97 1698
7478.78 1633
7479.60 1633
7480.41 1581
7481.23 1577
7482.05 1378
7482.86 1414
7483.68 1379
7484.50 1375
7485.31 1504
7486.13 1436
7486.95 1401
7487.76 1408
7488.58 1541
7489.40 1465
7490.21 1329
7491.03 1286
7491.85 1320
7492.66 1352
7493.48 1280
7494.30 1384
7495.11 1234
7495.93 1242
7496.75 1335
7497.57 1314
7498.38 1357
7499.20 1375
7500.02 1453
7500.83 1446
7501.65 1427
7502.47 1349
7503.29 1434
7504.10 1372
7504.92 1399
7505.74 1398
7506.56 1513
7507.37 1533
7508.19 1410
7509.01 1383
7509.83 1369
7510.65 1391
7511.46 1353
7512.28 1332
7513.10 1365
7513.92 1266
7514.74 1323
7515.55 1450
7516.37 1295
7517.19 1319
7518.01 1453
7518.83 1381
7519.64 1255
7520.46 1312
7521.28 1370
7522.10 1316
7522.92 1365
7523.74 1358
7524.56 1469
7525.37 1493
7526.19 1475
7527.01 1503
7527.83 1477
7528.65 1519
7529.47 1500
7530.29 1466
7531.11 1476
7531.93 1465
7532.74 1450
7533.56 1488
7534.38 1439
7535.20 1516
7536.02 1477
7536.84 1444
7537.66 1486
7538.48 1517
7539.30 1619
7540.12 1680
7540.94 1659
7541.76 1812
7542.58 2035
7543.40 2418
7544.22 2429
7545.04 2518
7545.86 2508
7546.68 2351
7547.50 2254
7548.32 2157
7549.14 2043
7549.96 1846
7550.78 1650
7551.60 1422
7552.42 1486
7553.24 1414
7554.06 1437
7554.88 1306
7555.70 1307
7556.52 1370
7557.34 1464
7558.16 1512
7558.98 1385
7559.80 1386
7560.62 1427
7561.44 1361
7562.26 1330
7563.08 1331
7563.90 1391
7564.72 1372
7565.54 1327
7566.36 1275
7567.19 1353
7568.01 1358
7568.83 1487
7569.65 1456
7570.47 1576
7571.29 1516
7572.11 1568
7572.93 1529
7573.76 1479
7574.58 1369
7575.40 1450
7576.22 1344
7577.04 1348
7577.86 1273
7578.68 1271
7579.51 1305
7580.33 1381
7581.15 1361
7581.97 1213
7582.79 1180
7583.61 1355
7584.44 1286
7585.26 1285
7586.08 1316
7586.90 1341
7587.72 1328
7588.55 1318
7589.37 1255
7590.19 1190
7591.01 1243
7591.83 1283
7592.66 1255
7593.48 1238
7594.30 1262
7595.12 1203
7595.95 1211
7596.77 1172
7597.59 1206
7598.41 1224
7599.24 1228
7600.06 1405
7600.88 1373
7601.71 1390
7602.53 1371
7603.35 1631
7604.17 1610
7605.00 1654
7605.82 1709
7606.64 1519
7607.47 1455
7608.29 1504
7609.11 1451
7609.94 1500
7610.76 1448
7611.58 1524
7612.41 1347
7613.23 1440
7614.05 1469
7614.88 1418
7615.70 1510
7616.52 1565
7617.35 1612
7618.17 1677
7619.00 1730
7619.82 1626
7620.64 1564
7621.47 1571
7622.29 1587
7623.11 1428
7623.94 1321
7624.76 1417
7625.59 1369
7626.41 1424
7627.24 1400
7628.06 1435
7628.88 1560
7629.71 1674
7630.53 1699
7631.36 1674
7632.18 1619
7633.01 1745
7633.83 1635
7634.66 1623
7635.48 1500
7636.30 1563
7637.13 1386
7637.95 1339
7638.78 1328
7639.60 1297
7640.43 1234
7641.25 1121
7642.08 1202
7642.90 1246
7643.73 1289
7644.55 1199
7645.38 1152
7646.20 1216
7647.03 1242
7647.85 1231
7648.68 1227
7649.51 1204
7650.33 1210
7651.16 1092
7651.98 1124
7652.81 1086
7653.63 1097
7654.46 1061
7655.28 1077
7656.11 1142
7656.94 1176
7657.76 1050
7658.59 1032
7659.41 1078
7660.24 1101
7661.07 1088
7661.89 1058
7662.72 1016
7663.54 916
7664.37 995
7665.20 998
7666.02 1066
7666.85 1123
7667.68 1066
7668.50 1056
7669.33 1086
7670.16 1099
7670.98 1046
7671.81 1050
7672.64 1147
7673.46 1045
7674.29 952
7675.12 1012
7675.94 1022
7676.77 1081
7677.60 1043
7678.42 984
7679.25 967
7680.08 925
7680.90 1048
7681.73 1035
7682.56 1021
7683.39 1026
7684.21 1142
7685.04 1052
7685.87 1072
7686.69 964
7687.52 963
7688.35 1026
7689.18 1160
7690.01 1070
7690.83 1054
7691.66 1045
7692.49 1049
7693.32 1065
7694.14 1027
7694.97 1088
7695.80 1118
7696.63 1205
7697.46 1176
7698.28 1162
7699.11 1165
7699.94 1206
7700.77 1173
7701.60 1198
7702.42 1122
7703.25 1129
7704.08 1151
7704.91 1082
7705.74 1036
7706.57 1086
7707.39 1096
7708.22 1114
7709.05 1139
7709.88 1028
7710.71 1038
7711.54 1023
7712.37 1050
7713.20 1132
7714.02 977
7714.85 1066
7715.68 1075
7716.51 1079
7717.34 1051
7718.17 1059
7719.00 1090
7719.83 1210
7720.66 1101
7721.49 1081
7722.32 985
7723.15 1042
7723.97 1121
7724.80 1097
7725.63 1093
7726.46 1065
7727.29 1028
7728.12 1019
7728.95 1090
7729.78 1076
7730.61 1044
7731.44 1115
7732.27 1090
7733.10 1121
7733.93 995
7734.76 1006
7735.59 1103
7736.42 1006
7737.25 957
7738.08 1043
7738.91 1106
7739.74 1092
7740.57 1054
7741.40 1101
7742.23 1031
7743.06 1192
7743.89 1140
7744.72 1237
7745.56 1510
7746.39 1883
7747.22 1903
7748.05 2004
7748.88 1993
7749.71 1996
7750.54 1904
7751.37 1874
7752.20 1589
7753.03 1517
7753.86 1379
7754.69 1175
7755.53 1170
7756.36 1107
7757.19 1086
7758.02 1002
7758.85 1040
7759.68 1113
7760.51 1017
7761.35 1052
7762.18 1030
7763.01 1081
7763.84 1121
7764.67 1094
7765.50 1139
7766.33 1095
7767.17 1028
7768.00 992
7768.83 994
7769.66 1006
7770.49 979
7771.33 942
7772.16 980
7772.99 993
7773.82 1032
7774.65 959
7775.49 939
7776.32 1024
7777.15 997
7777.98 1007
7778.82 981
7779.65 926
7780.48 883
7781.31 947
7782.15 998
7782.98 1009
7783.81 1071
7784.64 1091
7785.48 1103
7786.31 1039
7787.14 1090
7787.97 1115
7788.81 1024
7789.64 1055
7790.47 1084
7791.31 1154
7792.14 1093
7792.97 1063
7793.81 1056
7794.64 1027
7795.47 985
7796.31 1003
7797.14 1003
7797.97 976
7798.81 1055
7799.64 1074
7800.47 1008
7801.31 989
7802.14 1086
7802.97 1094
7803.81 1086
7804.64 1081
7805.47 1076
7806.31 1138
7807.14 1100
7807.98 1056
7808.81 1136
7809.64 1224
7810.48 1156
7811.31 1134
7812.15 1261
7812.98 1222
7813.82 1154
7814.65 1268
7815.48 1298
7816.32 1365
7817.15 1285
7817.99 1349
7818.82 1305
7819.66 1285
7820.49 1322
7821.33 1265
7822.16 1163
7822.99 1200
7823.83 1146
7824.66 1274
7825.50 1362
7826.33 1309
7827.17 1330
7828.00 1419
7828.84 1335
7829.67 1369
7830.51 1278
7831.34 1351
7832.18 1302
7833.02 1284
7833.85 1303
7834.69 1261
7835.52 1246
7836.36 1205
7837.19 1379
7838.03 1294
7838.86 1247
7839.70 1343
7840.53 1311
7841.37 1243
7842.21 1333
7843.04 1206
7843.88 1206
7844.71 1277
7845.55 1238
7846.39 1172
7847.22 1125
7848.06 1091
7848.89 1185
7849.73 1122
7850.57 1048
7851.40 1119
7852.24 1124
7853.08 1154
7853.91 1135
7854.75 1155
7855.58 1186
7856.42 1179
7857.26 1219
7858.09 1246
7858.93 1237
7859.77 1369
7860.60 1437
7861.44 1359
7862.28 1359
7863.11 1186
7863.95 1187
7864.79 1232
7865.63 1246
7866.46 1146
7867.30 1101
7868.14 1132
7868.97 1213
7869.81 1250
7870.65 1125
7871.49 1041
7872.32 1139
7873.16 1225
7874.00 1180
7874.84 1217
7875.67 1271
7876.51 1275
7877.35 1444
7878.19 1554
7879.02 1541
7879.86 1356
7880.70 1324
7881.54 1280
7882.38 1214
7883.21 1200
7884.05 1068
7884.89 1160
7885.73 1238
7886.57 1209
7887.40 1215
7888.24 1252
7889.08 1187
7889.92 1360
7890.76 1443
7891.59 1332
7892.43 1311
7893.27 1283
7894.11 1307
7894.95 1319
7895.79 1286
7896.63 1289
7897.47 1335
7898.30 1302
7899.14 1245
7899.98 1276
7900.82 1222
7901.66 1199
7902.50 1193
7903.34 1269
7904.18 1253
7905.02 1138
7905.85 1112
7906.69 1177
7907.53 1148
7908.37 1206
7909.21 1215
7910.05 1140
7910.89 1053
7911.73 1118
7912.57 1147
7913.41 1234
7914.25 1431
7915.09 1537
7915.93 1666
7916.77 1765
7917.61 1895
7918.45 1878
7919.29 1859
7920.13 1798
7920.97 1670
7921.81 1530
7922.65 1445
7923.49 1429
7924.33 1420
7925.17 1391
7926.01 1240
7926.85 1177
7927.69 1207
7928.53 1144
7929.37 1052
7930.21 1153
7931.05 987
7931.89 1075
7932.73 1106
7933.57 1048
7934.41 1059
7935.25 1045
7936.09 1124
7936.93 1140
7937.78 1039
7938.62 1014
7939.46 1093
7940.30 1090
7941.14 1093
7941.98 1148
7942.82 1160
7943.66 1138
7944.50 1162
7945.35 1187
7946.19 1149
7947.03 1176
7947.87 1186
7948.71 1286
7949.55 1257
7950.39 1149
7951.24 1164
7952.08 1149
7952.92 1175
7953.76 1182
7954.60 1238
7955.44 1150
7956.29 1254
7957.13 1251
7957.97 1267
7958.81 1210
7959.65 1251
7960.50 1254
7961.34 1238
7962.18 1154
7963.02 1162
7963.86 1129
7964.71 1121
7965.55 1244
7966.39 1317
7967.23 1271
7968.08 1330
7968.92 1330
7969.76 1336
7970.60 1234
7971.45 1281
7972.29 1170
7973.13 1137
7973.97 1158
7974.82 1200
7975.66 1112
7976.50 1046
7977.35 1074
7978.19 1106
7979.03 1086
7979.87 1078
7980.72 1067
7981.56 1186
7982.40 1227
7983.25 1149
7984.09 1055
7984.93 991
7985.78 1003
7986.62 1132
7987.46 1067
7988.31 1053
7989.15 1021
7990.00 1017
7990.84 1057
7991.68 1006
7992.53 918
7993.37 925
7994.21 973
7995.06 998
7995.90 965
7996.75 974
7997.59 922
7998.43 878
7999.28 1000
8000.12 1117
8000.97 959
8001.81 918
8002.65 952
8003.50 1004
8004.34 960
8005.19 995
8006.03 970
8006.88 943
8007.72 961
8008.57 982
8009.41 940
8010.26 888
8011.10 1056
8011.95 965
8012.79 936
8013.63 963
8014.48 988
8015.32 853
8016.17 961
8017.01 909
8017.86 789
8018.70 869
8019.55 973
8020.40 842
8021.24 878
8022.09 894
8022.93 806
8023.78 857
8024.62 752
8025.47 841
8026.31 914
8027.16 845
8028.00 891
8028.85 897
8029.70 832
8030.54 837
8031.39 853
8032.23 859
8033.08 886
8033.92 860
8034.77 925
8035.62 826
8036.46 850
8037.31 912
8038.16 909
8039.00 829
8039.85 818
8040.69 806
8041.54 956
8042.39 915
8043.23 906
8044.08 901
8044.93 932
8045.77 986
8046.62 1032
8047.47 886
8048.31 836
8049.16 820
8050.01 810
8050.85 910
8051.70 898
8052.55 881
8053.39 809
8054.24 863
8055.09 833
8055.94 818
8056.78 862
8057.63 885
8058.48 885
8059.32 887
8060.17 857
8061.02 893
8061.87 914
8062.71 911
8063.56 892
8064.41 930
8065.26 890
8066.10 884
8066.95 923
8067.80 863
8068.65 836
8069.49 796
8070.34 857
8071.19 893
8072.04 911
8072.89 855
8073.73 895
8074.58 842
8075.43 887
8076.28 906
8077.13 862
8077.98 816
8078.82 807
8079.67 893
8080.52 875
8081.37 830
8082.22 805
8083.07 859
8083.91 780
8084.76 898
8085.61 891
8086.46 894
8087.31 881
8088.16 866
8089.01 814
8089.86 800
8090.70 854
8091.55 835
8092.40 866
8093.25 760
8094.10 795
8094.95 815
8095.80 855
8096.65 833
8097.50 805
8098.35 747
8099.20 809
8100.05 910
8100.90 810
8101.74 789
8102.59 842
8103.44 863
8104.29 863
8105.14 859
8105.99 797
8106.84 819
8107.69 778
8108.54 812
8109.39 832
8110.24 850
8111.09 846
8111.94 796
8112.79 831
8113.64 809
8114.49 807
8115.34 838
8116.19 837
8117.04 850
8117.89 885
8118.74 842
8119.59 893
8120.45 909
8121.30 857
8122.15 875
8123.00 869
8123.85 934
8124.70 887
8125.55 814
8126.40 827
8127.25 868
8128.10 879
8128.95 824
8129.80 819
8130.65 849
8131.51 856
8132.36 821
8133.21 872
8134.06 995
8134.91 847
8135.76 856
8136.61 910
8137.46 904
8138.32 887
8139.17 948
8140.02 981
8140.87 1054
8141.72 982
8142.57 875
8143.43 1045
8144.28 1016
8145.13 977
8145.98 1105
8146.83 1048
8147.68 982
8148.54 944
8149.39 970
8150.24 1005
8151.09 969
8151.94 1041
8152.80 935
8153.65 996
8154.50 1032
8155.35 1146
8156.21 1198
8157.06 1074
8157.91 1006
8158.76 1099
8159.62 1035
8160.47 1049
8161.32 961
8162.17 996
8163.03 1009
8163.88 951
8164.73 934
8165.59 964
8166.44 928
8167.29 951
8168.14 1059
8169.00 982
8169.85 953
8170.70 1044
8171.56 983
8172.41 1005
8173.26 1016
8174.12 1027
8174.97 930
8175.82 991
8176.68 925
8177.53 871
8178.38 780
8179.24 861
8180.09 876
8180.94 873
8181.80 970
8182.65 896
8183.51 831
8184.36 848
8185.21 860
8186.07 791
8186.92 789
8187.78 823
8188.63 849
8189.48 841
8190.34 869
8191.19 879
8192.05 868
8192.90 903
8193.75 841
8194.61 848
8195.46 893
8196.32 859
8197.17 873
8198.03 883
8198.88 702
8199.74 711
8200.59 793
8201.45 917
8202.30 874
8203.16 769
8204.01 775
8204.87 781
8205.72 817
8206.57 817
8207.43 766
8208.29 821
8209.14 829
8210.00 819
8210.85 798
8211.71 831
8212.56 862
8213.42 900
8214.27 884
8215.13 858
8215.98 880
8216.84 914
8217.69 972
8218.55 926
8219.41 895
8220.26 1001
8221.12 1054
8221.97 1064
8222.83 1055
8223.68 1011
8224.54 1127
8225.40 1067
8226.25 1047
8227.11 939
8227.96 988
8228.82 928
8229.68 951
8230.53 940
8231.39 905
8232.25 841
8233.10 875
8233.96 870
8234.82 810
8235.67 895
8236.53 836
8237.38 821
8238.24 928
8239.10 883
8239.95 849
8240.81 814
8241.67 873
8242.53 861
8243.38 823
8244.24 886
8245.10 826
8245.95 832
8246.81 880
8247.67 835
8248.52 807
8249.38 815
8250.24 911
8251.10 954
8251.95 881
8252.81 944
8253.67 938
8254.53 884
8255.38 860
8256.24 870
8257.10 877
8257.96 838
8258.81 891
8259.67 899
8260.53 841
8261.39 816
8262.25 843
8263.10 806
8263.96 813
8264.82 820
8265.68 852
8266.54 820
8267.39 857
8268.25 856
8269.11 910
8269.97 852
8270.83 837
8271.69 928
8272.54 820
8273.40 840
8274.26 802
8275.12 763
8275.98 763
8276.84 807
8277.70 824
8278.55 858
8279.41 801
8280.27 803
8281.13 814
8281.99 848
8282.85 861
8283.71 923
8284.57 895
8285.43 1042
8286.29 954
8287.14 905
8288.00 954
8288.86 988
8289.72 919
8290.58 956
8291.44 955
8292.30 945
8293.16 894
8294.02 938
8294.88 945
8295.74 912
8296.60 895
8297.46 959
8298.32 872
8299.18 929
8300.04 877
8300.90 987
8301.76 1015
8302.62 979
8303.48 895
8304.34 904
8305.20 977
8306.06 995
8306.92 950
8307.78 938
8308.64 981
8309.50 971
8310.36 979
8311.22 918
8312.08 905
8312.94 842
8313.80 911
8314.66 936
8315.52 986
8316.38 971
8317.24 945
8318.11 948
8318.97 969
8319.83 926
8320.69 940
8321.55 892
8322.41 961
8323.27 1045
8324.13 903
8324.99 907
8325.85 865
8326.72 860
8327.58 874
8328.44 909
8329.30 888
8330.16 887
8331.02 900
8331.88 908
8332.75 903
8333.61 932
8334.47 919
8335.33 835
8336.19 852
8337.05 962
8337.92 852
8338.78 838
8339.64 956
8340.50 926
8341.36 933
8342.23 965
8343.09 986
8343.95 953
8344.81 916
8345.67 947
8346.54 945
8347.40 1040
8348.26 998
8349.12 931
8349.99 994
8350.85 945
8351.71 908
8352.57 957
8353.44 884
8354.30 962
8355.16 933
8356.03 927
8356.89 930
8357.75 892
8358.61 919
8359.48 1018
8360.34 1011
8361.20 1001
8362.07 880
8362.93 929
8363.79 964
8364.66 930
8365.52 959
8366.38 927
8367.25 915
8368.11 940
8368.97 984
8369.84 940
8370.70 983
8371.56 1032
8372.43 922
8373.29 1022
8374.15 1013
8375.02 1021
8375.88 1108
8376.74 1053
8377.61 965
8378.47 1001
8379.34 1050
8380.20 1000
8381.06 1069
8381.93 1039
8382.79 1024
8383.66 1123
8384.52 1179
8385.39 1196
8386.25 1242
8387.11 1177
8387.98 1182
8388.84 1083
8389.71 1079
8390.57 1221
8391.44 1143
8392.30 1078
8393.17 1182
8394.03 1094
8394.90 1186
8395.76 1146
8396.63 1290
8397.49 1186
8398.36 1164
8399.22 1214
8400.09 1158
8400.95 1225
8401.82 1251
8402.68 1212
8403.55 1232
8404.41 1245
8405.28 1328
8406.14 1229
8407.01 1235
8407.87 1211
8408.74 1299
8409.60 1338
8410.47 1246
8411.34 1342
8412.20 1357
8413.07 1375
8413.93 1381
8414.80 1292
8415.66 1348
8416.53 1365
8417.40 1391
8418.26 1336
8419.13 1374
8419.99 1316
8420.86 1415
8421.73 1523
8422.59 1417
8423.46 1422
8424.32 1524
8425.19 1472
8426.06 1516
8426.92 1574
8427.79 1552
8428.66 1680
8429.52 1654
8430.39 1727
8431.26 1601
8432.12 1669
8432.99 1672
8433.86 1743
8434.72 1683
8435.59 1702
8436.46 1798
8437.32 2024
8438.19 1941
8439.06 2080
8439.93 2087
8440.79 2175
8441.66 2284
8442.53 2333
8443.39 2559
8444.26 2437
8445.13 2354
8446.00 2441
8446.86 2345
8447.73 2296
8448.60 2218
8449.47 2184
8450.33 2347
8451.20 2637
8452.07 3112
8452.94 3813
8453.81 4920
8454.67 6161
8455.54 7693
8456.41 8698
8457.28 9205
8458.15 8936
8459.01 8170
8459.88 7151
8460.75 6040
8461.62 5036
8462.49 4181
8463.35 3571
8464.22 3081
8465.09 2688
8465.96 2264
8466.83 2101
8467.70 1966
8468.57 1821
8469.43 1786
8470.30 1852
8471.17 1725
8472.04 1725
8472.91 1771
8473.78 1749
8474.65 1632
8475.52 1645
8476.38 1554
8477.25 1532
8478.12 1465
8478.99 1484
8479.86 1478
8480.73 1455
8481.60 1438
8482.47 1563
8483.34 1574
8484.21 1630
8485.08 1674
8485.95 1671
8486.82 1591
8487.69 1567
8488.55 1625
8489.42 1481
8490.29 1614
8491.16 1719
8492.03 1812
8492.90 1929
8493.77 2156
8494.64 2240
8495.51 2280
8496.38 2184
8497.25 2025
8498.12 1917
8498.99 1929
8499.86 1706
8500.73 1582
8501.60 1623
8502.47 1464
8503.34 1523
8504.22 1434
8505.09 1442
8505.96 1428
8506.83 1449
8507.70 1328
8508.57 1287
8509.44 1373
8510.31 1494
8511.18 1435
8512.05 1451
8512.92 1489
8513.79 1481
8514.66 1504
8515.53 1557
8516.41 1511
8517.28 1535
8518.15 1523
8519.02 1535
8519.89 1547
8520.76 1559
8521.63 1507
8522.50 1583
8523.38 1535
8524.25 1475
8525.12 1504
8525.99 1565
8526.86 1574
8527.73 1549
8528.60 1667
8529.48 1689
8530.35 1623
8531.22 1780
8532.09 1821
8532.96 1793
8533.84 1834
8534.71 1884
8535.58 1710
8536.45 1733
8537.32 1670
8538.20 1562
8539.07 1603
8539.94 1615
8540.81 1533
8541.68 1495
8542.56 1378
8543.43 1372
8544.30 1289
8545.17 1258
8546.05 1306
8546.92 1290
8547.79 1156
8548.67 1249
8549.54 1259
8550.41 1361
8551.28 1417
8552.16 1401
8553.03 1443
8553.90 1657
8554.78 1713
8555.65 1752
8556.52 1653
8557.39 1573
8558.27 1498
8559.14 1460
8560.01 1408
8560.89 1366
8561.76 1321
8562.63 1183
8563.51 1197
8564.38 1288
8565.25 1271
8566.13 1231
8567.00 1168
8567.88 1143
8568.75 1170
8569.62 1260
8570.50 1244
8571.37 1257
8572.24 1226
8573.12 1231
8573.99 1154
8574.87 1089
8575.74 1195
8576.61 1167
8577.49 1037
8578.36 1136
8579.24 1100
8580.11 1054
8580.99 1104
8581.86 1047
8582.73 1108
8583.61 1131
8584.48 1137
8585.36 1164
8586.23 1213
8587.11 1168
8587.98 1066
8588.86 1066
8589.73 1119
8590.61 1088
8591.48 1079
8592.36 1107
8593.23 1056
8594.11 1097
8594.98 1147
8595.86 1185
8596.73 1159
8597.61 1139
8598.48 1023
8599.36 1104
8600.23 1168
8601.11 1192
8601.98 1203
8602.86 1207
8603.73 1170
8604.61 1072
8605.49 1100
8606.36 1212
8607.24 1218
8608.11 1287
8608.99 1294
8609.86 1246
8610.74 1222
8611.62 1280
8612.49 1300
8613.37 1176
8614.24 1103
8615.12 1112
8616.00 1116
8616.87 1099
8617.75 1154
8618.62 1154
8619.50 1142
8620.38 1067
8621.25 1138
8622.13 1185
8623.01 1171
8623.88 1172
8624.76 1167
8625.64 1190
8626.51 1201
8627.39 1204
8628.27 1288
8629.14 1297
8630.02 1301
8630.90 1226
8631.77 1228
8632.65 1262
8633.53 1280
8634.40 1252
8635.28 1266
8636.16 1307
8637.04 1212
8637.91 1286
8638.79 1208
8639.67 1231
8640.55 1325
8641.42 1237
8642.30 1365
8643.18 1371
8644.06 1369
8644.93 1393
8645.81 1362
8646.69 1430
8647.57 1354
8648.44 1398
8649.32 1435
8650.20 1441
8651.08 1407
8651.96 1317
8652.83 1341
8653.71 1360
8654.59 1441
8655.47 1439
8656.35 1388
8657.22 1393
8658.10 1319
8658.98 1360
8659.86 1384
8660.74 1405
8661.62 1359
8662.49 1390
8663.37 1498
8664.25 1509
8665.13 1558
8666.01 1517
8666.89 1453
8667.77 1463
8668.64 1565
8669.52 1665
8670.40 1785
8671.28 1894
8672.16 2044
8673.04 2316
8673.92 2477
8674.80 2587
8675.68 2640
8676.56 2489
8677.44 2453
8678.31 2244
8679.19 2197
8680.07 2089
8680.95 1842
8681.83 1821
8682.71 1681
8683.59 1693
8684.47 1718
8685.35 1650
8686.23 1665
8687.11 1804
8687.99 1934
8688.87 2293
8689.75 2549
8690.63 3052
8691.51 3479
8692.39 4047
8693.27 4155
8694.15 3919
8695.03 3920
8695.91 3701
8696.79 3203
8697.67 2784
8698.55 2441
8699.43 2162
8700.31 2024
8701.19 1727
8702.07 1606
8702.95 1552
8703.83 1496
8704.71 1398
8705.59 1422
8706.48 1383
8707.36 1454
8708.24 1432
8709.12 1345
8710.00 1388
8710.88 1297
8711.76 1386
8712.64 1469
8713.52 1357
8714.40 1278
8715.28 1345
8716.17 1306
8717.05 1355
8717.93 1247
8718.81 1210
8719.69 1337
8720.57 1252
8721.45 1318
8722.34 1358
8723.22 1228
8724.10 1301
8724.98 1413
8725.86 1300
8726.74 1352
8727.63 1277
8728.51 1368
8729.39 1478
8730.27 1495
8731.15 1462
8732.04 1491
8732.92 1563
8733.80 1540
8734.68 1430
8735.56 1326
8736.45 1347
8737.33 1315
8738.21 1345
8739.09 1359
8739.98 1440
8740.86 1361
8741.74 1327
8742.62 1433
8743.51 1504
8744.39 1394
8745.27 1446
8746.15 1405
8747.04 1420
8747.92 1464
8748.80 1393
8749.69 1445
8750.57 1497
8751.45 1449
8752.33 1410
8753.22 1496
8754.10 1447
8754.98 1616
8755.87 1663
8756.75 1797
8757.63 1776
8758.52 1848
8759.40 1767
8760.28 1917
8761.17 1883
8762.05 1775
8762.93 1781
8763.82 1661
8764.70 1595
8765.59 1540
8766.47 1523
8767.35 1565
8768.24 1634
8769.12 1726
8770.00 1678
8770.89 1665
8771.77 1673
8772.66 1751
8773.54 1676
8774.42 1810
8775.31 1807
8776.19 1845
8777.08 1775
8777.96 1737
8778.85 1841
8779.73 1866
8780.62 1720
8781.50 1758
8782.38 1938
8783.27 1976
8784.15 1927
8785.04 1852
8785.92 1837
8786.81 1909
8787.69 1966
8788.58 2195
8789.46 2303
8790.35 2476
8791.23 2634
8792.12 2783
8793.00 2722
8793.89 2607
8794.77 2737
8795.66 2648
8796.54 2573
8797.43 2426
8798.31 2157
8799.20 2067
8800.08 2000
8800.97 1885
8801.86 1751
8802.74 1770
8803.63 1794
8804.51 1739
8805.40 1777
8806.28 1873
8807.17 1928
8808.06 1984
8808.94 2106
8809.83 2086
8810.71 1941
8811.60 1808
8812.49 1812
8813.37 1714
8814.26 1611
8815.14 1514
8816.03 1556
8816.92 1509
8817.80 1438
8818.69 1436
8819.58 1415
8820.46 1315
8821.35 1433
8822.24 1514
8823.12 1575
8824.01 1608
8824.90 1532
8825.78 1443
8826.67 1523
8827.56 1496
8828.44 1476
8829.33 1626
8830.22 1498
8831.10 1481
8831.99 1490
8832.88 1440
8833.77 1351
8834.65 1330
8835.54 1339
8836.43 1312
8837.31 1244
8838.20 1247
8839.09 1307
8839.98 1317
8840.86 1198
8841.75 1217
8842.64 1216
8843.53 1271
8844.41 1302
8845.30 1300
8846.19 1308
8847.08 1205
8847.97 1219
8848.85 1226
8849.74 1240
8850.63 1195
8851.52 1176
8852.41 1171
8853.29 1151
8854.18 1134
8855.07 1191
8855.96 1134
8856.85 1203
8857.74 1169
8858.62 1212
8859.51 1127
8860.40 1127
8861.29 1200
8862.18 1089
8863.07 1134
8863.95 1193
8864.84 1143
8865.73 1051
8866.62 1051
8867.51 1131
8868.40 1136
8869.29 1116
8870.18 1054
8871.07 1058
8871.95 1073
8872.84 1115
8873.73 1018
8874.62 1005
8875.51 1020
8876.40 1026
8877.29 990
8878.18 1024
8879.07 1051
8879.96 1006
8880.85 995
8881.74 1060
8882.63 1059
8883.52 1016
8884.41 951
8885.30 969
8886.19 1037
8887.08 1011
8887.97 837
8888.86 882
8889.75 881
8890.64 946
8891.53 937
8892.42 907
8893.31 938
8894.20 948
8895.09 968
8895.98 973
8896.87 961
8897.76 890
8898.65 863
8899.54 842
8900.43 831
8901.32 855
8902.21 837
8903.10 924
8903.99 885
8904.88 822
8905.77 835
8906.66 880
8907.55 870
8908.45 873
8909.34 883
8910.23 818
8911.12 818
8912.01 822
8912.90 774
8913.79 822
8914.68 806
8915.57 821
8916.47 820
8917.36 885
8918.25 947
8919.14 821
8920.03 885
8920.92 892
8921.81 869
8922.71 874
8923.60 809
8924.49 818
8925.38 823
8926.27 845
8927.16 895
8928.06 855
8928.95 856
8929.84 838
8930.73 810
8931.62 798
8932.52 822
8933.41 862
8934.30 797
8935.19 872
8936.09 828
8936.98 776
8937.87 824
8938.76 811
8939.65 816
8940.55 854
8941.44 758
8942.33 695
8943.23 820
8944.12 775
8945.01 804
8945.90 727
8946.80 812
8947.69 768
8948.58 768
8949.47 722
8950.37 692
8951.26 789
8952.15 747
8953.05 804
8953.94 802
8954.83 747
8955.73 847
8956.62 811
8957.51 818
8958.41 798
8959.30 737
8960.19 784
8961.09 777
8961.98 761
8962.87 762
8963.77 839
8964.66 771
8965.56 811
8966.45 752
8967.34 771
8968.24 755
8969.13 789
8970.03 723
8970.92 723
8971.81 728
8972.71 708
8973.60 721
8974.50 731
8975.39 670
8976.28 725
8977.18 800
8978.07 773
8978.97 783
8979.86 737
8980.76 797
8981.65 810
8982.55 779
8983.44 751
8984.33 740
8985.23 755
8986.12 701
8987.02 684
8987.91 618
8988.81 642
8989.70 622
8990.60 658
8991.49 618
8992.39 679
8993.28 669
8994.18 669
8995.07 689
8995.97 662
8996.87 622
8997.76 645
8998.66 675
8999.55 661
9000.45 702
9001.34 611
9002.24 666
9003.13 650
9004.03 656
9004.93 649
9005.82 731
9006.72 629
9007.61 601
9008.51 666
9009.40 652
9010.30 692
9011.20 592
9012.09 620
9012.99 588
9013.88 643
9014.78 679
9015.68 684
9016.57 635
9017.47 684
9018.37 631
9019.26 676
9020.16 651
9021.06 643
9021.95 605
9022.85 577
9023.75 626
9024.64 671
9025.54 696
9026.44 656
9027.33 593
9028.23 601
9029.13 627
9030.02 644
9030.92 712
9031.82 675
9032.71 675
9033.61 612
9034.51 610
9035.41 635
9036.30 656
9037.20 641
9038.10 729
9039.00 696
9039.89 630
9040.79 674
9041.69 633
9042.59 635
9043.48 663
9044.38 685
9045.28 641
9046.18 670
9047.07 656
9047.97 594
9048.87 601
9049.77 664
9050.67 635
9051.56 564
9052.46 602
9053.36 573
9054.26 588
9055.16 607
9056.06 678
9056.95 642
9057.85 676
9058.75 655
9059.65 615
9060.55 621
9061.45 653
9062.34 659
9063.24 683
9064.14 699
9065.04 638
9065.94 649
9066.84 717
9067.74 705
9068.64 676
9069.53 651
9070.43 624
9071.33 677
9072.23 670
9073.13 657
9074.03 645
9074.93 703
9075.83 646
9076.73 729
9077.63 701
9078.53 620
9079.43 645
9080.33 643
9081.23 687
9082.12 655
9083.02 663
9083.92 729
9084.82 737
9085.72 704
9086.62 668
9087.52 650
9088.42 691
9089.32 688
9090.22 631
9091.12 614
9092.02 643
9092.92 709
9093.82 713
9094.72 615
9095.62 677
9096.52 659
9097.42 672
9098.32 728
9099.22 690
9100.13 645
9101.03 644
9101.93 625
9102.83 588
9103.73 619
9104.63 623
9105.53 609
9106.43 650
9107.33 605
9108.23 622
9109.13 644
9110.03 695
9110.93 638
9111.84 605
9112.74 600
9113.64 617
9114.54 593
9115.44 665
9116.34 693
9117.24 616
9118.14 591
9119.05 561
9119.95 666
9120.85 598
9121.75 585
9122.65 570
9123.55 586
9124.45 588
9125.36 620
9126.26 664
9127.16 622
9128.06 596
9128.96 599
9129.87 558
9130.77 595
9131.67 611
9132.57 553
9133.47 557
9134.38 555
9135.28 551
9136.18 594
9137.08 560
9137.98 563
9138.89 585
9139.79 650
9140.69 682
9141.59 627
9142.50 589
9143.40 608
9144.30 628
9145.21 639
9146.11 631
9147.01 609
9147.91 580
9148.82 622
9149.72 662
9150.62 637
9151.53 627
9152.43 648
9153.33 601
9154.23 613
9155.14 671
9156.04 678
9156.94 627
9157.85 638
9158.75 687
9159.65 641
9160.56 624
9161.46 698
9162.36 692
9163.27 639
9164.17 627
9165.08 631
9165.98 615
9166.88 646
9167.79 705
9168.69 627
9169.59 624
9170.50 682
9171.40 600
9172.31 617
9173.21 629
9174.11 569
9175.02 574
9175.92 555
9176.83 641
9177.73 633
9178.64 617
9179.54 608
9180.44 580
9181.35 583
9182.25 576
9183.16 594
9184.06 611
9184.97 548
9185.87 648
9186.78 566
9187.68 619
9188.59 654
9189.49 584
9190.40 589
9191.30 639
9192.21 579
9193.11 656
9194.02 652
9194.92 571
9195.83 610
9196.73 578
9197.64 680
9198.54 622
9199.45 598
9200.35 603
9201.26 647
9202.16 677
9203.07 590
9203.98 590
9204.88 605
9205.79 605
9206.69 659
9207.60 610
9208.50 652
9209.41 606
9210.32 614
9211.22 557
9212.13 582
9213.03 635
9213.94 659
9214.85 633
9215.75 674
9216.66 723
9217.57 710
9218.47 649
9219.38 598
9220.28 625
9221.19 572
9222.10 619
9223.00 584
9223.91 613
9224.82 665
9225.72 638
9226.63 625
9227.54 568
9228.44 573
9229.35 619
9230.26 641
9231.16 644
9232.07 673
9232.98 557
9233.89 646
9234.79 638
9235.70 623
9236.61 600
9237.51 619
9238.42 626
9239.33 592
9240.24 579
9241.14 622
9242.05 602
9242.96 545
9243.87 581
9244.77 587
9245.68 575
9246.59 547
9247.50 617
9248.40 573
9249.31 582
9250.22 565
9251.13 577
9252.04 635
9252.94 658
9253.85 581
9254.76 614
9255.67 612
9256.58 564
9257.48 571
9258.39 544
9259.30 539
9260.21 567
9261.12 585
9262.03 545
9262.94 556
9263.84 603
9264.75 549
9265.66 552
9266.57 602
9267.48 612
9268.39 524
9269.30 521
9270.20 534
9271.11 547
9272.02 561
9272.93 648
9273.84 602
9274.75 579
9275.66 563
9276.57 587
9277.48 582
9278.39 629
9279.30 634
9280.21 608
9281.11 619
9282.02 557
9282.93 572
9283.84 637
9284.75 654
9285.66 552
9286.57 598
9287.48 593
9288.39 561
9289.30 572
9290.21 625
9291.12 667
9292.03 599
9292.94 599
9293.85 601
9294.76 581
9295.67 638
9296.58 632
9297.49 677
9298.40 665
9299.31 619
9300.22 583
9301.13 672
9302.04 690
9302.95 704
9303.86 656
9304.77 623
9305.69 680
9306.60 730
9307.51 709
9308.42 714
9309.33 800
9310.24 792
9311.15 848
9312.06 772
9312.97 717
9313.88 755
9314.79 737
9315.70 651
9316.62 698
9317.53 696
9318.44 668
9319.35 590
9320.26 589
9321.17 595
9322.08 646
9322.99 666
9323.91 760
9324.82 662
9325.73 674
9326.64 672
9327.55 616
9328.46 642
9329.38 701
9330.29 589
9331.20 618
9332.11 633
9333.02 610
9333.94 651
9334.85 692
9335.76 647
9336.67 615
9337.58 709
9338.50 727
9339.41 701
9340.32 716
9341.23 708
9342.15 688
9343.06 708
9343.97 661
9344.88 648
9345.80 722
9346.71 620
9347.62 655
9348.53 640
9349.45 641
9350.36 645
9351.27 610
9352.18 631
9353.10 670
9354.01 656
9354.92 657
9355.84 675
9356.75 616
9357.66 636
9358.58 629
9359.49 659
9360.40 633
9361.32 603
9362.23 676
9363.14 663
9364.06 598
9364.97 628
9365.88 608
9366.80 655
9367.71 625
9368.62 649
9369.54 605
9370.45 639
9371.37 623
9372.28 634
9373.19 703
9374.11 631
9375.02 672
9375.94 696
9376.85 620
9377.76 605
9378.68 683
9379.59 744
9380.51 641
9381.42 635
9382.33 626
9383.25 596
9384.16 613
9385.08 691
9385.99 672
9386.91 675
9387.82 644
9388.74 697
9389.65 736
9390.57 706
9391.48 677
9392.40 701
9393.31 766
9394.23 761
9395.14 697
9396.06 764
9396.97 752
9397.89 833
9398.80 648
9399.72 662
9400.63 715
9401.55 760
9402.46 650
9403.38 631
9404.29 675
9405.21 649
9406.12 642
9407.04 659
9407.95 606
9408.87 667
9409.79 675
9410.70 680
9411.62 630
9412.53 645
9413.45 634
9414.36 670
9415.28 671
9416.20 688
9417.11 673
9418.03 604
9418.95 638
9419.86 726
9420.78 714
9421.69 695
9422.61 675
9423.53 678
9424.44 629
9425.36 690
9426.28 695
9427.19 680
9428.11 692
9429.03 754
9429.94 706
9430.86 784
9431.78 737
9432.69 670
9433.61 720
9434.53 675
9435.44 744
9436.36 803
9437.28 756
9438.19 739
9439.11 730
9440.03 703
9440.95 709
9441.86 703
9442.78 666
9443.70 726
9444.62 694
9445.53 714
9446.45 756
9447.37 738
9448.29 794
9449.20 761
9450.12 882
9451.04 935
9451.96 1034
9452.87 1007
9453.79 970
9454.71 874
9455.63 966
9456.55 958
9457.46 869
9458.38 867
9459.30 865
9460.22 815
9461.14 728
9462.05 758
9462.97 806
9463.89 687
9464.81 727
9465.73 766
9466.65 751
9467.56 762
9468.48 765
9469.40 711
9470.32 678
9471.24 649
9472.16 710
9473.08 658
9473.99 689
9474.91 683
9475.83 721
9476.75 747
9477.67 702
9478.59 717
9479.51 769
9480.43 725
9481.35 753
9482.27 775
9483.19 890
9484.10 832
9485.02 845
9485.94 815
9486.86 743
9487.78 712
9488.70 772
9489.62 782
9490.54 802
9491.46 708
9492.38 735
9493.30 730
9494.22 776
9495.14 703
9496.06 659
9496.98 691
9497.90 720
9498.82 768
9499.74 697
9500.66 683
9501.58 674
9502.50 745
9503.42 715
9504.34 711
9505.26 642
9506.18 698
9507.10 683
9508.02 681
9508.94 746
9509.86 659
9510.78 699
9511.70 673
9512.63 699
9513.55 750
9514.47 728
9515.39 792
9516.31 744
9517.23 754
9518.15 763
9519.07 703
9519.99 720
9520.91 748
9521.83 687
9522.76 690
9523.68 774
9524.60 821
9525.52 787
9526.44 878
9527.36 757
9528.28 820
9529.21 905
9530.13 1019
9531.05 1112
9531.97 1242
9532.89 1250
9533.81 1295
9534.74 1209
9535.66 1174
9536.58 1117
9537.50 1013
9538.42 953
9539.35 885
9540.27 976
9541.19 855
9542.11 783
9543.03 795
9543.96 769
9544.88 862
9545.80 866
9546.72 819
9547.64 858
9548.57 795
9549.49 742
9550.41 783
9551.33 727
9552.26 711
9553.18 741
9554.10 832
9555.03 813
9555.95 791
9556.87 792
9557.79 782
9558.72 793
9559.64 887
9560.56 970
9561.49 895
9562.41 858
9563.33 820
9564.26 806
9565.18 696
9566.10 735
9567.03 728
9567.95 685
9568.87 752
9569.80 784
9570.72 747
9571.64 753
9572.57 803
9573.49 742
9574.41 710
9575.34 768
9576.26 755
9577.18 751
9578.11 730
9579.03 754
9579.96 758
9580.88 682
9581.80 780
9582.73 766
9583.65 697
9584.58 662
9585.50 709
9586.43 717
9587.35 748
9588.27 712
9589.20 803
9590.12 800
9591.05 808
9591.97 771
9592.90 685
9593.82 730
9594.75 746
9595.67 733
9596.60 716
9597.52 748
9598.45 767
9599.37 799
9600.29 761
9601.22 777
9602.14 757
9603.07 819
9604.00 806
9604.92 840
9605.85 890
9606.77 793
9607.70 850
9608.62 767
9609.55 868
9610.47 854
9611.40 811
9612.32 807
9613.25 810
9614.17 794
9615.10 764
9616.03 833
9616.95 921
9617.88 822
9618.80 792
9619.73 839
9620.65 899
9621.58 857
9622.51 868
9623.43 872
9624.36 938
9625.29 897
9626.21 941
9627.14 868
9628.06 913
9628.99 962
9629.92 961
9630.84 939
9631.77 907
9632.70 995
9633.62 1016
9634.55 997
9635.48 984
9636.40 1030
9637.33 1006
9638.26 1039
9639.18 1124
9640.11 982
9641.04 1065
9641.96 1084
9642.89 1071
9643.82 1090
9644.74 1201
9645.67 1159
9646.60 1176
9647.53 1262
9648.45 1318
9649.38 1292
9650.31 1324
9651.24 1335
9652.16 1316
9653.09 1342
9654.02 1180
9654.95 1212
9655.87 1143
9656.80 1160
9657.73 1143
9658.66 1135
9659.58 1043
9660.51 1095
9661.44 1130
9662.37 1017
9663.30 991
9664.22 1078
9665.15 1092
9666.08 1041
9667.01 1094
9667.94 1162
9668.86 1123
9669.79 1123
9670.72 1173
9671.65 1255
9672.58 1219
9673.51 1183
9674.43 1153
9675.36 1232
9676.29 1162
9677.22 1166
9678.15 1259
9679.08 1254
9680.01 1196
9680.94 1226
9681.86 1219
9682.79 1295
9683.72 1281
9684.65 1301
9685.58 1375
9686.51 1414
9687.44 1331
9688.37 1304
9689.30 1331
9690.23 1304
9691.16 1276
9692.08 1326
9693.01 1276
9693.94 1274
9694.87 1333
9695.80 1356
9696.73 1429
9697.66 1516
9698.59 1583
9699.52 1664
9700.45 1674
9701.38 1722
9702.31 1731
9703.24 1587
9704.17 1531
9705.10 1445
9706.03 1523
9706.96 1437
9707.89 1407
9708.82 1352
9709.75 1296
9710.68 1279
9711.61 1236
9712.54 1318
9713.47 1344
9714.40 1346
9715.33 1432
9716.26 1484
9717.19 1335
9718.12 1278
9719.06 1254
9719.99 1160
9720.92 1242
9721.85 1144
9722.78 1141
9723.71 1027
9724.64 1056
9725.57 1012
9726.50 998
9727.43 1106
9728.36 1046
9729.30 1061
9730.23 1041
9731.16 943
9732.09 895
9733.02 995
9733.95 943
9734.88 1008
9735.81 1050
9736.75 1025
9737.68 982
9738.61 968
9739.54 982
9740.47 1046
9741.40 1072
9742.34 1053
9743.27 1053
9744.20 1030
9745.13 979
9746.06 987
9747.00 933
9747.93 961
9748.86 930
9749.79 869
9750.72 918
9751.66 940
9752.59 937
9753.52 999
9754.45 950
9755.39 925
9756.32 931
9757.25 888
9758.18 977
9759.12 941
9760.05 932
9760.98 927
9761.91 942
9762.85 923
9763.78 1044
9764.71 930
9765.64 934
9766.58 918
9767.51 912
9768.44 936
9769.38 948
9770.31 1031
9771.24 1024
9772.18 1102
9773.11 960
9774.04 947
9774.98 984
9775.91 1054
9776.84 1010
9777.78 973
9778.71 1097
9779.64 1202
9780.58 1178
9781.51 1156
9782.44 1164
9783.38 1145
9784.31 1132
9785.25 1100
9786.18 1059
9787.11 1027
9788.05 1014
9788.98 969
9789.92 984
9790.85 990
9791.78 943
9792.72 945
9793.65 1042
9794.59 911
9795.52 897
9796.46 957
9797.39 968
9798.32 1036
9799.26 957
9800.19 938
9801.13 1013
9802.06 894
9803.00 784
9803.93 859
9804.87 818
9805.80 836
9806.74 822
9807.67 837
9808.61 780
9809.54 804
9810.48 852
9811.41 861
9812.35 846
9813.28 744
9814.22 849
9815.15 790
9816.09 806
9817.02 765
9817.96 795
9818.89 843
9819.83 841
9820.76 813
9821.70 766
9822.64 786
9823.57 793
9824.51 796
9825.44 884
9826.38 799
9827.31 760
9828.25 744
9829.19 753
9830.12 774
9831.06 742
9831.99 748
9832.93 738
9833.87 763
9834.80 738
9835.74 741
9836.68 771
9837.61 730
9838.55 760
9839.48 793
9840.42 745
9841.36 809
9842.29 751
9843.23 776
9844.17 718
9845.10 731
9846.04 815
9846.98 736
9847.91 714
9848.85 719
9849.79 778
9850.72 765
9851.66 795
9852.60 768
9853.54 750
9854.47 772
9855.41 751
9856.35 807
9857.28 815
9858.22 875
9859.16 783
9860.10 739
9861.03 818
9861.97 803
9862.91 783
9863.85 741
9864.78 758
9865.72 762
9866.66 731
9867.60 788
9868.54 835
9869.47 754
9870.41 729
9871.35 781
9872.29 803
9873.22 780
9874.16 771
9875.10 819
9876.04 769
9876.98 763
9877.92 834
9878.85 795
9879.79 741
9880.73 754
9881.67 865
9882.61 874
9883.55 787
9884.48 781
9885.42 693
9886.36 780
9887.30 694
9888.24 760
9889.18 722
9890.12 648
9891.06 644
9891.99 649
9892.93 754
9893.87 694
9894.81 739
9895.75 716
9896.69 671
9897.63 711
9898.57 701
9899.51 752
9900.45 719
9901.39 721
9902.33 728
9903.27 770
9904.20 728
9905.14 692
9906.08 716
9907.02 814
9907.96 778
9908.90 727
9909.84 774
9910.78 774
9911.72 785
9912.66 774
9913.60 774
9914.54 738
9915.48 729
9916.42 719
9917.36 814
9918.30 773
9919.24 830
9920.18 855
9921.12 872
9922.06 905
9923.00 956
9923.94 1070
9924.88 1314
9925.83 1415
9926.77 1554
9927.71 1556
9928.65 1556
9929.59 1488
9930.53 1451
9931.47 1304
9932.41 1149
9933.35 994
9934.29 931
9935.23 908
9936.17 864
9937.12 776
9938.06 769
9939.00 837
9939.94 798
9940.88 787
9941.82 740
9942.76 775
9943.70 776
9944.65 778
9945.59 730
9946.53 733
9947.47 740
9948.41 784
9949.35 762
9950.29 686
9951.24 708
9952.18 760
9953.12 749
9954.06 722
9955.00 776
9955.95 866
9956.89 772
9957.83 784
9958.77 811
9959.71 784
9960.66 721
9961.60 744
9962.54 832
9963.48 839
9964.43 782
9965.37 778
9966.31 769
9967.25 800
9968.20 767
9969.14 806
9970.08 726
9971.02 712
9971.97 689
9972.91 695
9973.85 711
9974.79 753
9975.74 742
9976.68 706
9977.62 665
9978.57 689
9979.51 666
9980.45 687
9981.40 707
9982.34 732
9983.28 716
9984.23 615
9985.17 668
9986.11 682
9987.06 645
9988.00 666
9988.94 649
9989.89 695
9990.83 699
9991.77 634
9992.72 673
9993.66 686
9994.60 619
9995.55 680
9996.49 701
9997.44 694
9998.38 753
9999.32 654
10000.27 668
10001.21 661
10002.16 744
10003.10 726
10004.04 745
10004.99 722
10005.93 690
10006.88 698
10007.82 724
10008.77 689
10009.71 647
10010.66 670
10011.60 719
10012.54 707
10013.49 638
10014.43 685
10015.38 645
10016.32 650
10017.27 570
10018.21 600
10019.16 637
10020.10 665
10021.05 651
10021.99 684
10022.94 627
10023.88 612
10024.83 675
10025.77 654
10026.72 633
10027.67 596
10028.61 593
10029.56 599
10030.50 594
10031.45 568
10032.39 568
10033.34 596
10034.28 588
10035.23 564
10036.18 641
10037.12 647
10038.07 632
10039.01 591
10039.96 603
10040.90 646
10041.85 643
10042.80 603
10043.74 586
10044.69 547
10045.64 567
10046.58 650
10047.53 627
10048.47 616
10049.42 631
10050.37 601
10051.31 565
10052.26 560
10053.21 569
10054.15 586
10055.10 582
10056.05 585
10056.99 602
10057.94 537
10058.89 572
10059.83 558
10060.78 551
10061.73 567
10062.67 615
10063.62 560
10064.57 555
10065.52 563
10066.46 588
10067.41 567
10068.36 548
10069.30 558
10070.25 611
10071.20 611
10072.15 607
10073.09 581
10074.04 564
10074.99 536
10075.94 534
10076.88 577
10077.83 578
10078.78 592
10079.73 552
10080.68 571
10081.62 540
10082.57 532
10083.52 589
10084.47 601
10085.42 556
10086.36 561
10087.31 571
10088.26 584
10089.21 563
10090.16 534
10091.11 512
10092.05 479
10093.00 520
10093.95 568
10094.90 612
10095.85 567
10096.80 478
10097.75 563
10098.69 569
10099.64 570
10100.59 548
10101.54 571
10102.49 596
10103.44 538
10104.39 523
10105.34 545
10106.28 527
10107.23 489
10108.18 547
10109.13 582
10110.08 549
10111.03 528
10111.98 604
10112.93 574
10113.88 519
10114.83 492
10115.78 501
10116.73 502
10117.68 533
10118.63 526
10119.58 554
10120.53 554
10121.48 514
10122.43 506
10123.38 570
10124.33 533
10125.28 557
10126.23 590
10127.18 537
10128.13 564
10129.08 599
10130.03 517
10130.98 509
10131.93 525
10132.88 556
10133.83 577
10134.78 514
10135.73 479
10136.68 475
10137.63 503
10138.58 509
10139.53 561
10140.48 540
10141.43 485
10142.38 552
10143.33 580
10144.28 501
10145.23 580
10146.19 539
10147.14 504
10148.09 491
10149.04 544
10149.99 588
10150.94 550
10151.89 586
10152.84 506
10153.79 536
10154.75 560
10155.70 572
10156.65 563
10157.60 574
10158.55 574
10159.50 583
10160.46 589
10161.41 606
10162.36 616
10163.31 594
10164.26 536
10165.21 527
10166.17 549
10167.12 567
10168.07 561
10169.02 501
10169.97 606
10170.93 613
10171.88 557
10172.83 600
10173.78 614
10174.73 616
10175.69 597
10176.64 608
10177.59 659
10178.54 635
10179.50 612
10180.45 651
10181.40 563
10182.35 565
10183.31 638
10184.26 611
10185.21 682
10186.17 650
10187.12 644
10188.07 636
10189.02 624
10189.98 699
10190.93 683
10191.88 703
10192.84 704
10193.79 685
10194.74 710
10195.70 641
10196.65 629
10197.60 679
10198.56 716
10199.51 652
10200.46 707
10201.42 710
10202.37 734
10203.32 697
10204.28 751
10205.23 909
10206.18 918
10207.14 869
10208.09 790
10209.05 806
10210.00 779
10210.95 777
10211.91 735
10212.86 737
10213.82 725
10214.77 709
10215.72 745
10216.68 788
10217.63 759
10218.59 638
10219.54 660
10220.50 722
10221.45 643
10222.41 687
10223.36 747
10224.31 686
10225.27 634
10226.22 753
10227.18 774
10228.13 623
10229.09 621
10230.04 621
10231.00 714
10231.95 681
10232.91 684
10233.86 791
10234.82 788
10235.77 756
10236.73 755
10237.68 854
10238.64 804
10239.59 751
10240.55 690
10241.50 716
10242.46 648
10243.42 613
10244.37 651
10245.33 653
10246.28 624
10247.24 588
10248.19 578
10249.15 611
10250.11 645
10251.06 571
10252.02 590
10252.97 509
10253.93 523
10254.89 589
10255.84 601
10256.80 619
10257.75 622
10258.71 505
10259.67 537
10260.62 556
10261.58 585
10262.54 513
10263.49 521
10264.45 532
10265.40 562
10266.36 583
10267.32 555
10268.27 558
10269.23 580
10270.19 539
10271.14 526
10272.10 539
10273.06 520
10274.02 556
10274.97 536
10275.93 522
10276.89 518
10277.84 524
10278.80 545
10279.76 539
10280.71 547
10281.67 567
10282.63 564
10283.59 563
10284.54 535
10285.50 523
10286.46 567
10287.42 533
10288.37 550
10289.33 524
10290.29 478
10291.25 563
10292.21 485
10293.16 503
10294.12 553
10295.08 582
10296.04 638
10296.99 575
10297.95 561
10298.91 624
10299.87 518
10300.83 521
10301.79 572
10302.74 598
10303.70 494
10304.66 530
10305.62 581
10306.58 548
10307.54 510
10308.49 525
10309.45 503
10310.41 542
10311.37 559
10312.33 553
10313.29 558
10314.25 545
10315.21 519
10316.16 502
10317.12 506
10318.08 586
10319.04 536
10320.00 545
10320.96 524
10321.92 529
10322.88 523
10323.84 547
10324.80 496
10325.76 526
10326.71 557
10327.67 512
10328.63 508
10329.59 576
10330.55 621
10331.51 562
10332.47 568
10333.43 588
10334.39 537
10335.35 551
10336.31 563
10337.27 468
10338.23 466
10339.19 504
10340.15 501
10341.11 518
10342.07 498
10343.03 516
10343.99 507
10344.95 530
10345.91 514
10346.87 512
10347.83 615
10348.79 572
10349.75 527
10350.71 485
10351.67 466
10352.63 496
10353.60 545
10354.56 505
10355.52 449
10356.48 480
10357.44 511
10358.40 522
10359.36 504
10360.32 441
10361.28 557
10362.24 569
10363.20 558
10364.17 512
10365.13 579
10366.09 539
10367.05 561
10368.01 546
10368.97 520
10369.93 507
10370.89 516
10371.86 513
10372.82 415
10373.78 461
10374.74 482
10375.70 523
10376.66 527
10377.63 476
10378.59 438
10379.55 484
10380.51 513
10381.47 459
10382.44 461
10383.40 459
10384.36 477
10385.32 470
10386.28 515
10387.25 477
10388.21 490
10389.17 461
10390.13 483
10391.10 579
10392.06 455
10393.02 469
10393.98 458
10394.94 523
10395.91 502
10396.87 476
10397.83 545
10398.80 521
10399.76 506
10400.72 455
10401.68 522
10402.65 556
10403.61 546
10404.57 517
10405.54 426
10406.50 426
10407.46 544
10408.43 533
10409.39 508
10410.35 507
10411.32 454
10412.28 534
10413.24 565
10414.21 567
10415.17 552
10416.13 630
10417.10 670
10418.06 737
10419.02 748
10419.99 711
10420.95 679
10421.91 703
10422.88 633
10423.84 586
10424.81 549
10425.77 532
10426.73 553
10427.70 571
10428.66 488
10429.63 480
10430.59 528
10431.56 509
10432.52 489
10433.48 471
10434.45 518
10435.41 522
10436.38 488
10437.34 499
10438.31 467
10439.27 456
10440.24 494
10441.20 489
10442.16 518
10443.13 477
10444.09 491
10445.06 482
10446.02 482
10446.99 499
10447.95 516
10448.92 482
10449.88 539
10450.85 490
10451.81 517
10452.78 497
10453.75 486
10454.71 500
10455.68 552
10456.64 453
10457.61 532
10458.57 497
10459.54 477
10460.50 456
10461.47 481
10462.43 459
10463.40 464
10464.37 458
10465.33 497
10466.30 494
10467.26 489
10468.23 498
10469.20 497
10470.16 502
10471.13 451
10472.09 451
10473.06 438
10474.03 440
10474.99 500
10475.96 464
10476.93 472
10477.89 433
10478.86 452
10479.82 520
10480.79 497
10481.76 448
10482.72 493
10483.69 429
10484.66 410
10485.62 419
10486.59 464
10487.56 495
10488.52 479
10489.49 510
10490.46 436
10491.43 448
10492.39 483
10493.36 500
10494.33 528
10495.29 528
10496.26 466
10497.23 476
10498.20 483
10499.16 506
10500.13 466
10501.10 426
10502.07 538
10503.03 525
10504.00 500
10504.97 494
10505.94 454
10506.90 511
10507.87 457
10508.84 435
10509.81 477
10510.78 461
10511.74 463
10512.71 510
10513.68 420
10514.65 454
10515.62 479
10516.58 453
10517.55 498
10518.52 501
10519.49 475
10520.46 469
10521.43 444
10522.39 516
10523.36 484
10524.33 443
10525.30 476
10526.27 471
10527.24 486
10528.21 487
10529.17 449
10530.14 385
10531.11 414
10532.08 467
10533.05 420
10534.02 441
10534.99 444
10535.96 469
10536.93 492
10537.90 464
10538.86 464
10539.83 472
10540.80 440
10541.77 441
10542.74 491
10543.71 502
10544.68 482
10545.65 443
10546.62 513
10547.59 470
10548.56 401
10549.53 473
10550.50 543
10551.47 517
10552.44 495
10553.41 451
10554.38 462
10555.35 501
10556.32 507
10557.29 592
10558.26 597
10559.23 628
10560.20 661
10561.17 690
10562.14 614
10563.11 584
10564.08 609
10565.05 582
10566.02 592
10566.99 585
10567.96 555
10568.93 493
10569.90 522
10570.87 515
10571.84 555
10572.82 512
10573.79 509
10574.76 475
10575.73 544
10576.70 536
10577.67 546
10578.64 434
10579.61 515
10580.58 534
10581.55 506
10582.53 523
10583.50 513
10584.47 485
10585.44 499
10586.41 493
10587.38 551
10588.35 504
10589.33 474
10590.30 437
10591.27 439
10592.24 500
10593.21 466
10594.18 563
10595.16 532
10596.13 506
10597.10 466
10598.07 409
10599.04 443
10600.01 449
10600.99 534
10601.96 504
10602.93 476
10603.90 493
10604.88 506
10605.85 529
10606.82 456
10607.79 430
10608.77 514
10609.74 483
10610.71 478
10611.68 450
10612.66 487
10613.63 448
10614.60 508
10615.57 481
10616.55 514
10617.52 519
10618.49 568
10619.46 532
10620.44 521
10621.41 483
10622.38 507
10623.36 515
10624.33 530
10625.30 573
10626.28 542
10627.25 513
10628.22 472
10629.20 508
10630.17 530
10631.14 494
10632.12 490
10633.09 509
10634.06 537
10635.04 636
10636.01 588
10636.99 519
10637.96 608
10638.93 595
10639.91 595
10640.88 598
10641.85 569
10642.83 538
10643.80 550
10644.78 561
10645.75 556
10646.72 557
10647.70 563
10648.67 496
10649.65 472
10650.62 485
10651.60 440
10652.57 476
10653.55 478
10654.52 521
10655.49 516
10656.47 478
10657.44 451
10658.42 517
10659.39 507
10660.37 486
10661.34 464
10662.32 442
10663.29 446
10664.27 482
10665.24 518
10666.22 458
10667.19 484
10668.17 490
10669.14 442
10670.12 497
10671.09 477
10672.07 433
10673.04 463
10674.02 463
10675.00 500
10675.97 457
10676.95 444
10677.92 500
10678.90 545
10679.87 570
10680.85 529
10681.82 548
10682.80 452
10683.78 463
10684.75 487
10685.73 544
10686.70 476
10687.68 457
10688.66 488
10689.63 458
10690.61 470
10691.58 413
10692.56 397
10693.54 414
10694.51 433
10695.49 436
10696.47 465
10697.44 419
10698.42 452
10699.40 465
10700.37 478
10701.35 435
10702.33 431
10703.30 391
10704.28 386
10705.26 394
10706.23 424
10707.21 390
10708.19 370
10709.16 449
10710.14 406
10711.12 445
10712.10 453
10713.07 412
10714.05 459
10715.03 433
10716.01 442
10716.98 532
10717.96 449
10718.94 487
10719.91 436
10720.89 441
10721.87 417
10722.85 374
10723.83 380
10724.80 446
10725.78 449
10726.76 411
10727.74 440
10728.71 435
10729.69 447
10730.67 473
10731.65 444
10732.63 398
10733.60 405
10734.58 459
10735.56 411
10736.54 391
10737.52 445
10738.50 444
10739.47 448
10740.45 482
10741.43 533
10742.41 454
10743.39 445
10744.37 390
10745.35 390
10746.32 408
10747.30 426
10748.28 464
10749.26 445
10750.24 403
10751.22 407
10752.20 424
10753.18 468
10754.16 470
10755.14 459
10756.11 378
10757.09 440
10758.07 465
10759.05 418
10760.03 422
10761.01 410
10761.99 441
10762.97 429
10763.95 445
10764.93 422
10765.91 407
10766.89 452
10767.87 448
10768.85 373
10769.83 400
10770.81 425
10771.79 428
10772.77 386
10773.75 363
10774.73 394
10775.71 433
10776.69 450
10777.67 469
10778.65 446
10779.63 412
10780.61 426
10781.59 435
10782.57 469
10783.55 430
10784.53 422
10785.51 462
10786.49 444
10787.47 432
10788.45 430
10789.43 419
10790.41 453
10791.39 463
10792.38 456
10793.36 456
10794.34 404
10795.32 440
10796.30 502
10797.28 399
10798.26 415
10799.24 431
10800.22 407
10801.21 413
10802.19 428
10803.17 433
10804.15 418
10805.13 427
10806.11 420
10807.09 424
10808.07 376
10809.06 448
10810.04 425
10811.02 407
10812.00 411
10812.98 426
10813.97 391
10814.95 429
10815.93 440
10816.91 407
10817.89 426
10818.87 404
10819.86 428
10820.84 428
10821.82 435
10822.80 438
10823.79 442
10824.77 445
10825.75 455
10826.73 467
10827.72 474
10828.70 482
10829.68 429
10830.66 410
10831.65 444
10832.63 460
10833.61 399
10834.59 432
10835.58 435
10836.56 460
10837.54 428
10838.52 425
10839.51 493
10840.49 469
10841.47 419
10842.46 431
10843.44 447
10844.42 446
10845.41 400
10846.39 376
10847.37 428
10848.36 403
10849.34 418
10850.32 421
10851.31 435
10852.29 456
10853.27 462
10854.26 445
10855.24 459
10856.23 391
10857.21 441
10858.19 494
10859.18 497
10860.16 515
10861.14 460
10862.13 460
10863.11 480
10864.10 488
10865.08 431
10866.07 444
10867.05 413
10868.03 462
10869.02 464
10870.00 506
10870.99 465
10871.97 495
10872.96 476
10873.94 405
10874.92 406
10875.91 500
10876.89 483
10877.88 489
10878.86 497
10879.85 466
10880.83 497
10881.82 452
10882.80 485
10883.79 495
10884.77 503
10885.76 488
10886.74 502
10887.73 566
10888.71 529
10889.70 527
10890.68 523
10891.67 510
10892.65 529
10893.64 489
10894.63 506
10895.61 518
10896.60 510
10897.58 490
10898.57 496
10899.55 495
10900.54 477
10901.53 539
10902.51 504
10903.50 499
10904.48 460
10905.47 488
10906.46 486
10907.44 510
10908.43 529
10909.41 573
10910.40 543
10911.39 486
10912.37 547
10913.36 504
10914.34 537
10915.33 586
10916.32 535
10917.30 545
10918.29 618
10919.28 600
10920.26 563
10921.25 562
10922.24 579
10923.22 582
10924.21 524
10925.20 534
10926.18 551
10927.17 520
10928.16 618
10929.15 564
10930.13 571
10931.12 649
10932.11 549
10933.09 600
10934.08 556
10935.07 563
10936.06 612
10937.04 586
10938.03 541
10939.02 540
10940.01 608
10940.99 638
10941.98 621
10942.97 660
10943.96 661
10944.94 618
10945.93 650
10946.92 666
10947.91 683
10948.90 710
10949.88 706
10950.87 699
10951.86 653
10952.85 688
10953.84 716
10954.82 780
10955.81 876
10956.80 856
10957.79 839
10958.78 906
10959.77 905
10960.75 887
10961.74 865
10962.73 793
10963.72 783
10964.71 783
10965.70 807
10966.69 766
10967.68 704
10968.66 713
10969.65 734
10970.64 711
10971.63 670
10972.62 669
10973.61 681
10974.60 653
10975.59 760
10976.58 724
10977.57 724
10978.55 708
10979.54 757
10980.53 764
10981.52 714
10982.51 755
10983.50 754
10984.49 790
10985.48 787
10986.47 735
10987.46 774
10988.45 800
10989.44 789
10990.43 848
10991.42 799
10992.41 823
10993.40 884
10994.39 864
10995.38 887
10996.37 1017
10997.36 1162
10998.35 1202
10999.34 1311
11000.33 1322
11001.32 1216
11002.31 1184
11003.30 1184
11004.29 1005
11005.28 968
11006.27 926
11007.26 890
11008.25 792
11009.24 777
11010.24 692
11011.23 743
11012.22 703
11013.21 614
11014.20 651
11015.19 688
11016.18 650
11017.17 702
11018.16 689
11019.15 621
11020.14 650
11021.14 638
11022.13 634
11023.12 648
11024.11 675
11025.10 723
11026.09 669
11027.08 658
11028.08 700
11029.07 615
11030.06 615
11031.05 624
11032.04 582
11033.03 615
11034.03 582
11035.02 644
11036.01 622
11037.00 691
11037.99 689
11038.99 639
11039.98 671
11040.97 577
11041.96 641
11042.95 605
11043.95 583
11044.94 566
11045.93 535
11046.92 551
11047.92 532
11048.91 524
11049.90 522
11050.89 511
11051.89 538
11052.88 502
11053.87 480
11054.86 540
11055.86 538
11056.85 488
11057.84 529
11058.83 510
11059.83 468
11060.82 516
11061.81 528
11062.81 440
11063.80 488
11064.79 512
11065.79 448
11066.78 497
11067.77 533
11068.77 535
11069.76 485
11070.75 566
11071.75 537
11072.74 515
11073.73 524
11074.73 532
11075.72 491
11076.71 561
11077.71 568
11078.70 553
11079.70 554
11080.69 549
11081.68 550
11082.68 554
11083.67 535
11084.67 548
11085.66 456
11086.65 510
11087.65 526
11088.64 541
11089.64 536
11090.63 505
11091.63 516
11092.62 533
11093.61 482
11094.61 447
11095.60 481
11096.60 543
11097.59 553
11098.59 506
11099.58 503
11100.58 524
11101.57 518
11102.57 520
11103.56 554
11104.56 493
11105.55 493
11106.55 528
11107.54 467
11108.54 425
11109.53 451
11110.53 492
11111.52 496
11112.52 519
11113.51 494
11114.51 509
11115.50 488
11116.50 491
11117.49 526
11118.49 481
11119.49 481
11120.48 484
11121.48 534
11122.47 538
11123.47 527
11124.46 582
11125.46 561
11126.46 556
11127.45 473
11128.45 517
11129.44 510
11130.44 483
11131.44 497
11132.43 570
11133.43 485
11134.43 479
11135.42 446
11136.42 450
11137.41 499
11138.41 491
11139.41 481
11140.40 418
11141.40 446
11142.40 535
11143.39 548
11144.39 490
11145.39 438
11146.38 399
11147.38 454
11148.38 517
11149.38 513
11150.37 514
11151.37 495
11152.37 528
11153.36 544
11154.36 519
11155.36 516
11156.36 465
11157.35 495
11158.35 484
11159.35 507
11160.34 461
11161.34 503
11162.34 529
11163.34 507
11164.33 444
11165.33 490
11166.33 497
11167.33 490
11168.33 510
11169.32 496
11170.32 475
11171.32 497
11172.32 525
11173.32 517
11174.31 474
11175.31 475
11176.31 511
11177.31 544
11178.31 578
11179.30 482
11180.30 502
11181.30 497
11182.30 545
11183.30 508
11184.30 480
11185.30 462
11186.29 453
11187.29 494
11188.29 505
11189.29 545
11190.29 482
11191.29 509
11192.29 543
11193.29 488
11194.28 532
11195.28 516
11196.28 511
11197.28 527
11198.28 447
11199.28 475
11200.28 436
11201.28 501
11202.28 506
11203.28 530
11204.28 627
11205.28 513
11206.28 549
11207.28 525
11208.28 474
11209.27 535
11210.27 561
11211.27 491
11212.27 498
11213.27 489
11214.27 504
11215.27 480
11216.27 457
11217.27 474
11218.27 455
11219.27 453
11220.27 464
11221.27 459
11222.27 423
11223.27 486
11224.27 487
11225.28 418
11226.28 436
11227.28 434
11228.28 436
11229.28 456
11230.28 457
11231.28 494
11232.28 455
11233.28 469
11234.28 461
11235.28 415
11236.28 436
11237.28 502
11238.28 444
11239.28 499
11240.29 476
11241.29 520
11242.29 454
11243.29 494
11244.29 527
11245.29 458
11246.29 500
11247.29 528
11248.30 526
11249.30 471
11250.30 493
11251.30 473
11252.30 489
11253.30 519
11254.31 497
11255.31 443
11256.31 479
11257.31 514
11258.31 509
11259.31 449
11260.32 442
11261.32 491
11262.32 462
11263.32 461
11264.32 448
11265.33 488
11266.33 486
11267.33 526
11268.33 476
11269.34 508
11270.34 473
11271.34 487
11272.34 507
11273.35 529
11274.35 508
11275.35 518
11276.35 533
11277.36 520
11278.36 559
11279.36 513
11280.36 556
11281.37 558
11282.37 553
11283.37 518
11284.38 522
11285.38 548
11286.38 530
11287.38 528
11288.39 490
11289.39 471
11290.39 462
11291.40 491
11292.40 481
11293.40 508
11294.41 528
11295.41 499
11296.41 536
11297.42 502
11298.42 511
11299.43 538
11300.43 493
11301.43 486
11302.44 525
11303.44 480
11304.44 460
11305.45 532
11306.45 505
11307.46 548
11308.46 523
11309.47 530
11310.47 524
11311.47 600
11312.48 578
11313.48 567
11314.49 609
11315.49 619
11316.50 543
11317.50 499
11318.50 511
11319.51 519
11320.51 513
11321.52 549
11322.52 536
11323.53 467
11324.53 499
11325.54 521
11326.54 471
11327.55 471
11328.55 474
11329.56 491
11330.56 494
11331.57 490
11332.57 386
11333.58 474
11334.58 465
11335.59 449
11336.59 478
11337.60 479
11338.60 522
11339.61 507
11340.61 492
11341.62 530
11342.63 499
11343.63 472
11344.64 485
11345.64 444
11346.65 499
11347.65 505
11348.66 487
11349.67 448
11350.67 479
11351.68 471
11352.68 515
11353.69 443
11354.70 444
11355.70 467
11356.71 452
11357.72 466
11358.72 453
11359.73 443
11360.73 484
11361.74 487
11362.75 537
11363.75 494
11364.76 501
11365.77 483
11366.77 450
11367.78 481
11368.79 436
11369.79 441
11370.80 471
11371.81 495
11372.81 492
11373.82 459
11374.83 445
11375.84 445
11376.84 456
11377.85 409
11378.86 490
11379.86 441
11380.87 398
11381.88 424
11382.89 457
11383.89 518
11384.90 480
11385.91 520
11386.92 479
11387.92 437
11388.93 427
11389.94 425
11390.95 447
11391.95 423
11392.96 443
11393.97 474
11394.98 506
11395.99 450
11396.99 429
11398.00 406
11399.01 392
11400.02 461
11401.03 405
11402.03 432
11403.04 421
11404.05 403
11405.06 461
11406.07 474
11407.08 407
11408.09 440
11409.09 436
11410.10 429
11411.11 477
11412.12 453
11413.13 423
11414.14 422
11415.15 454
11416.15 441
11417.16 433
11418.17 499
11419.18 511
11420.19 487
11421.20 442
11422.21 448
11423.22 484
11424.23 467
11425.24 464
11426.25 460
11427.26 457
11428.26 436
11429.27 433
11430.28 515
11431.29 509
11432.30 463
11433.31 462
11434.32 496
11435.33 444
11436.34 486
11437.35 516
11438.36 462
11439.37 463
11440.38 458
11441.39 462
11442.40 428
11443.41 446
11444.42 428
11445.43 465
11446.44 459
11447.45 439
11448.46 503
11449.47 514
11450.48 466
11451.49 472
11452.50 450
11453.51 467
11454.52 521
11455.53 501
11456.55 513
11457.56 485
11458.57 567
11459.58 507
11460.59 506
11461.60 536
11462.61 522
11463.62 522
11464.63 509
11465.64 533
11466.65 538
11467.67 526
11468.68 515
11469.69 477
11470.70 509
11471.71 482
11472.72 526
11473.73 530
11474.74 496
11475.76 506
11476.77 517
11477.78 552
11478.79 506
11479.80 546
11480.81 562
11481.83 509
11482.84 477
11483.85 518
11484.86 565
11485.87 517
11486.89 540
11487.90 551
11488.91 470
11489.92 489
11490.93 517
11491.95 492
11492.96 477
11493.97 495
11494.98 538
11496.00 530
11497.01 547
11498.02 532
11499.03 575
11500.05 488
11501.06 531
11502.07 551
11503.08 575
11504.10 550
11505.11 541
11506.12 573
11507.13 618
11508.15 512
11509.16 528
11510.17 528
11511.19 513
11512.20 515
11513.21 546
11514.23 538
11515.24 542
11516.25 492
11517.27 543
11518.28 560
11519.29 587
11520.31 578
11521.32 551
11522.33 538
11523.35 531
11524.36 613
11525.37 594
11526.39 548
11527.40 611
11528.42 583
11529.43 556
11530.44 521
11531.46 525
11532.47 643
11533.48 645
11534.50 607
11535.51 616
11536.53 601
11537.54 641
11538.56 654
11539.57 620
11540.58 584
11541.60 577
11542.61 587
11543.63 691
11544.64 658
11545.66 608
11546.67 644
11547.69 598
11548.70 630
11549.72 686
11550.73 653
11551.75 637
11552.76 665
11553.78 657
11554.79 697
11555.81 640
11556.82 761
11557.84 725
11558.85 669
11559.87 648
11560.88 677
11561.90 688
11562.91 666
11563.93 742
11564.94 746
11565.96 711
11566.97 771
11567.99 733
11569.00 760
11570.02 780
11571.04 757
11572.05 823
11573.07 817
11574.08 839
11575.10 820
11576.11 847
11577.13 885
11578.15 887
11579.16 909
11580.18 923
11581.20 999
11582.21 944
11583.23 932
11584.24 935
11585.26 1017
11586.28 1058
11587.29 1131
11588.31 1169
11589.33 1140
11590.34 1282
11591.36 1148
11592.38 1210
11593.39 1321
11594.41 1397
11595.43 1690
11596.44 1622
11597.46 1839
11598.48 1950
11599.49 1913
11600.51 1926
11601.53 1885
11602.54 1898
11603.56 1690
11604.58 1560
11605.60 1447
11606.61 1419
11607.63 1379
11608.65 1417
11609.67 1369
11610.68 1400
11611.70 1362
11612.72 1361
11613.74 1482
11614.75 1483
11615.77 1465
11616.79 1471
11617.81 1453
11618.82 1407
11619.84 1459
11620.86 1535
11621.88 1557
11622.90 1567
11623.91 1654
11624.93 1706
11625.95 1696
11626.97 2015
11627.99 2126
11629.00 2303
11630.02 2740
11631.04 2824
11632.06 3080
11633.08 3402
11634.10 3366
11635.11 3410
11636.13 3204
11637.15 2892
11638.17 2611
11639.19 2268
11640.21 1918
11641.23 1750
11642.25 1681
11643.26 1578
11644.28 1446
11645.30 1335
11646.32 1359
11647.34 1252
11648.36 1165
11649.38 1125
11650.40 1111
11651.42 1115
11652.44 1144
11653.46 1132
11654.47 1139
11655.49 1174
11656.51 1045
11657.53 1006
11658.55 1034
11659.57 1076
11660.59 1122
11661.61 959
11662.63 927
11663.65 952
11664.67 956
11665.69 1062
11666.71 1041
11667.73 966
11668.75 952
11669.77 1045
11670.79 1027
11671.81 1141
11672.83 1127
11673.85 1062
11674.87 1041
11675.89 1036
11676.91 1002
11677.93 947
11678.95 935
11679.97 892
11680.99 882
11682.01 844
11683.03 826
11684.06 815
11685.08 832
11686.10 796
11687.12 858
11688.14 842
11689.16 816
11690.18 825
11691.20 783
11692.22 726
11693.24 826
11694.26 811
11695.29 771
11696.31 796
11697.33 820
11698.35 772
11699.37 738
11700.39 823
11701.41 823
11702.43 822
11703.46 803
11704.48 846
11705.50 895
11706.52 864
11707.54 806
11708.56 898
11709.59 896
11710.61 955
11711.63 923
11712.65 862
11713.67 872
11714.70 928
11715.72 869
11716.74 899
11717.76 882
11718.78 806
11719.81 810
11720.83 772
11721.85 847
11722.87 772
11723.90 781
11724.92 816
11725.94 853
11726.96 823
11727.99 785
11729.01 764
11730.03 727
11731.05 726
11732.08 715
11733.10 723
11734.12 727
11735.15 751
11736.17 781
11737.19 786
11738.21 747
11739.24 757
11740.26 697
11741.28 699
11742.31 730
11743.33 714
11744.35 729
11745.38 731
11746.40 715
11747.42 816
11748.45 704
11749.47 713
11750.49 749
11751.52 705
11752.54 693
11753.56 671
11754.59 726
11755.61 682
11756.64 640
11757.66 633
11758.68 636
11759.71 669
11760.73 708
11761.76 655
11762.78 632
11763.80 599
11764.83 611
11765.85 615
11766.88 602
11767.90 635
11768.93 594
11769.95 631
11770.97 663
11772.00 606
11773.02 613
11774.05 636
11775.07 611
11776.10 630
11777.12 598
11778.15 642
11779.17 639
11780.20 636
11781.22 657
11782.25 665
11783.27 611
11784.30 557
11785.32 616
11786.35 609
11787.37 664
11788.40 656
11789.42 627
11790.45 626
11791.47 597
11792.50 521
11793.52 517
11794.55 587
11795.57 536
11796.60 541
11797.63 572
11798.65 519
11799.68 504
11800.70 556
11801.73 523
11802.75 652
11803.78 582
11804.81 560
11805.83 640
11806.86 589
11807.88 579
11808.91 532
11809.94 550
11810.96 540
11811.99 510
11813.02 508
11814.04 558
11815.07 510
11816.09 517
11817.12 527
11818.15 517
11819.17 557
11820.20 532
11821.23 544
11822.25 549
11823.28 528
11824.31 607
11825.33 566
11826.36 544
11827.39 571
11828.42 587
11829.44 621
11830.47 572
11831.50 624
11832.52 617
11833.55 535
11834.58 545
11835.61 551
11836.63 527
11837.66 501
11838.69 495
11839.71 545
11840.74 537
11841.77 547
11842.80 490
11843.83 536
11844.85 503
11845.88 487
11846.91 527
11847.94 513
11848.96 488
11849.99 526
11851.02 511
11852.05 442
11853.08 433
11854.10 466
11855.13 453
11856.16 489
11857.19 538
11858.22 559
11859.24 523
11860.27 486
11861.30 524
11862.33 558
11863.36 488
11864.39 453
11865.42 485
11866.44 497
11867.47 499
11868.50 505
11869.53 508
11870.56 480
11871.59 523
11872.62 525
11873.65 490
11874.67 463
11875.70 526
11876.73 491
11877.76 455
11878.79 504
11879.82 540
11880.85 559
11881.88 511
11882.91 567
11883.94 533
11884.97 506
11886.00 546
11887.03 570
11888.06 539
11889.09 540
11890.11 565
11891.14 546
11892.17 589
11893.20 573
11894.23 509
11895.26 609
11896.29 632
11897.32 566
11898.35 638
11899.38 657
11900.41 640
11901.44 628
11902.47 607
11903.50 610
11904.53 645
11905.56 642
11906.59 628
11907.63 613
11908.66 586
11909.69 588
11910.72 629
11911.75 605
11912.78 556
11913.81 559
11914.84 589
11915.87 619
11916.90 605
11917.93 611
11918.96 622
11919.99 675
11921.02 645
11922.06 572
11923.09 635
11924.12 628
11925.15 695
11926.18 738
11927.21 714
11928.24 793
11929.27 847
11930.31 901
11931.34 893
11932.37 887
11933.40 939
11934.43 822
11935.46 814
11936.49 772
11937.53 770
11938.56 692
11939.59 689
11940.62 646
11941.65 566
11942.69 598
11943.72 627
11944.75 632
11945.78 550
11946.81 574
11947.85 578
11948.88 575
11949.91 525
11950.94 529
11951.97 535
11953.01 495
11954.04 515
11955.07 574
11956.10 507
11957.14 528
11958.17 519
11959.20 534
11960.24 543
11961.27 578
11962.30 535
11963.33 523
11964.37 489
11965.40 523
11966.43 554
11967.47 536
11968.50 553
11969.53 588
11970.56 597
11971.60 557
11972.63 520
11973.66 515
11974.70 544
11975.73 504
11976.76 518
11977.80 501
11978.83 491
11979.86 508
11980.90 534
11981.93 554
11982.97 507
11984.00 510
11985.03 499
11986.07 506
11987.10 583
11988.13 514
11989.17 495
11990.20 508
11991.24 494
11992.27 548
11993.30 504
11994.34 499
11995.37 563
11996.41 520
11997.44 483
11998.48 489
11999.51 522
12000.54 521
12001.58 538
12002.61 566
12003.65 564
12004.68 557
12005.72 532
12006.75 566
12007.79 582
12008.82 556
12009.86 579
12010.89 621
12011.93 604
12012.96 595
12014.00 559
12015.03 568
12016.07 577
12017.10 639
12018.14 608
12019.17 624
12020.21 573
12021.24 564
12022.28 598
12023.31 620
12024.35 681
12025.38 621
12026.42 664
12027.46 631
12028.49 638
12029.53 550
12030.56 621
12031.60 602
12032.63 620
12033.67 612
12034.71 575
12035.74 627
12036.78 625
12037.81 608
12038.85 622
12039.89 666
12040.92 617
12041.96 626
12042.99 632
12044.03 600
12045.07 600
12046.10 624
12047.14 589
12048.18 586
12049.21 578
12050.25 600
12051.29 578
12052.32 631
12053.36 653
12054.40 648
12055.43 687
12056.47 718
12057.51 682
12058.54 678
12059.58 651
12060.62 599
12061.65 660
12062.69 688
12063.73 682
12064.77 658
12065.80 636
12066.84 605
12067.88 613
12068.92 621
12069.95 617
12070.99 709
12072.03 623
12073.07 655
12074.10 633
12075.14 675
12076.18 640
12077.22 631
12078.25 625
12079.29 662
12080.33 667
12081.37 648
12082.41 646
12083.44 633
12084.48 664
12085.52 642
12086.56 647
12087.60 723
12088.63 692
12089.67 747
12090.71 723
12091.75 689
12092.79 733
12093.83 775
12094.86 736
12095.90 814
12096.94 783
12097.98 841
12099.02 899
12100.06 887
12101.10 931
12102.13 985
12103.17 929
12104.21 999
12105.25 908
12106.29 934
12107.33 849
12108.37 838
12109.41 785
12110.45 732
12111.49 719
12112.53 682
12113.56 669
12114.60 696
12115.64 628
12116.68 610
12117.72 603
12118.76 624
12119.80 582
12120.84 541
12121.88 562
12122.92 557
12123.96 628
12125.00 603
12126.04 605
12127.08 596
12128.12 528
12129.16 537
12130.20 600
12131.24 566
12132.28 595
12133.32 623
12134.36 566
12135.40 585
12136.44 574
12137.48 544
12138.52 558
12139.56 554
12140.60 515
12141.64 541
12142.68 533
12143.72 590
12144.76 568
12145.81 593
12146.85 516
12147.89 542
12148.93 547
12149.97 504
12151.01 503
12152.05 470
12153.09 465
12154.13 496
12155.17 533
12156.21 519
12157.26 518
12158.30 504
12159.34 501
12160.38 477
12161.42 489
12162.46 498
12163.50 537
12164.55 509
12165.59 503
12166.63 543
12167.67 521
12168.71 469
12169.75 466
12170.80 485
12171.84 464
12172.88 492
12173.92 482
12174.96 511
12176.00 484
12177.05 493
12178.09 506
12179.13 560
12180.17 524
12181.22 483
12182.26 547
12183.30 541
12184.34 482
12185.38 487
12186.43 494
12187.47 481
12188.51 457
12189.55 464
12190.60 464
12191.64 504
12192.68 472
12193.72 486
12194.77 529
12195.81 558
12196.85 564
12197.90 530
12198.94 512
12199.98 510
12201.03 514
12202.07 545
12203.11 525
12204.15 550
12205.20 487
12206.24 491
12207.28 499
12208.33 499
12209.37 477
12210.41 536
12211.46 483
12212.50 525
12213.55 514
12214.59 493
12215.63 487
12216.68 489
12217.72 459
12218.76 463
12219.81 466
12220.85 538
12221.90 492
12222.94 482
12223.98 534
12225.03 496
12226.07 528
12227.12 509
12228.16 500
12229.20 521
12230.25 520
12231.29 467
12232.34 540
12233.38 485
12234.43 532
12235.47 480
12236.52 495
12237.56 510
12238.61 533
12239.65 542
12240.69 528
12241.74 583
12242.78 517
12243.83 527
12244.87 535
12245.92 519
12246.96 531
12248.01 541
12249.05 527
12250.10 515
12251.14 542
12252.19 483
12253.24 491
12254.28 483
12255.33 511
12256.37 467
12257.42 469
12258.46 442
12259.51 447
12260.55 448
12261.60 481
12262.64 499
12263.69 469
12264.74 494
12265.78 498
12266.83 497
12267.87 481
12268.92 500
12269.97 471
12271.01 471
12272.06 471
12273.10 482
12274.15 484
12275.20 456
12276.24 455
12277.29 499
12278.34 490
12279.38 487
12280.43 457
12281.47 459
12282.52 495
12283.57 490
12284.61 458
12285.66 398
12286.71 455
12287.75 487
12288.80 468
12289.85 440
12290.90 427
12291.94 430
12292.99 447
12294.04 432
12295.08 420
12296.13 403
12297.18 432
12298.22 476
12299.27 417
12300.32 422
12301.37 415
12302.41 472
12303.46 460
12304.51 461
12305.56 481
12306.60 455
12307.65 455
12308.70 460
12309.75 408
12310.79 375
12311.84 447
12312.89 462
12313.94 394
12314.99 395
12316.03 423
12317.08 394
12318.13 406
12319.18 420
12320.23 427
12321.27 414
12322.32 402
12323.37 445
12324.42 470
12325.47 387
12326.52 392
12327.56 415
12328.61 382
12329.66 456
12330.71 398
12331.76 430
12332.81 412
12333.86 392
12334.91 390
12335.95 436
12337.00 386
12338.05 485
12339.10 375
12340.15 346
12341.20 390
12342.25 426
12343.30 400
12344.35 443
12345.40 387
12346.44 387
12347.49 413
12348.54 415
12349.59 419
12350.64 398
12351.69 392
12352.74 399
12353.79 423
12354.84 397
12355.89 365
12356.94 358
12357.99 456
12359.04 462
12360.09 408
12361.14 360
12362.19 424
12363.24 440
12364.29 409
12365.34 359
12366.39 401
12367.44 407
12368.49 401
12369.54 445
12370.59 370
12371.64 389
12372.69 383
12373.74 441
12374.79 447
12375.84 412
12376.89 429
12377.94 464
12378.99 416
12380.05 393
12381.10 422
12382.15 442
12383.20 408
12384.25 441
12385.30 445
12386.35 413
12387.40 422
12388.45 404
12389.50 407
12390.55 409
12391.61 410
12392.66 406
12393.71 445
12394.76 392
12395.81 390
12396.86 431
12397.91 406
12398.97 433
12400.02 452
12401.07 458
12402.12 445
12403.17 394
12404.22 408
12405.28 421
12406.33 420
12407.38 465
12408.43 452
12409.48 442
12410.53 441
12411.59 419
12412.64 423
12413.69 427
12414.74 434
12415.80 450
12416.85 419
12417.90 445
12418.95 468
12420.00 448
12421.06 423
12422.11 433
12423.16 455
12424.21 430
12425.27 421
12426.32 412
12427.37 442
12428.43 442
12429.48 472
12430.53 442
12431.58 453
12432.64 416
12433.69 438
12434.74 464
12435.80 455
12436.85 482
12437.90 457
12438.96 479
12440.01 450
12441.06 419
12442.12 412
12443.17 408
12444.22 416
12445.28 381
12446.33 423
12447.38 391
12448.44 413
12449.49 383
12450.54 409
12451.60 401
12452.65 441
12453.71 462
12454.76 447
12455.81 402
12456.87 391
12457.92 424
12458.98 400
12460.03 438
12461.08 438
12462.14 409
12463.19 413
12464.25 401
12465.30 367
12466.35 385
12467.41 432
12468.46 500
12469.52 455
12470.57 505
12471.63 437
12472.68 413
12473.74 414
12474.79 415
12475.85 444
12476.90 490
12477.96 452
12479.01 500
12480.07 466
12481.12 460
12482.18 459
12483.23 499
12484.29 559
12485.34 516
12486.40 525
12487.45 547
12488.51 569
12489.56 599
12490.62 637
12491.67 733
12492.73 737
12493.78 783
12494.84 784
12495.90 700
12496.95 807
12498.01 719
12499.06 665
12500.12 623
12501.17 616
12502.23 609
12503.29 532
12504.34 521
12505.40 519
12506.45 501
12507.51 481
12508.57 519
12509.62 501
12510.68 495
12511.73 482
12512.79 462
12513.85 438
12514.90 432
12515.96 461
12517.02 446
12518.07 446
12519.13 458
12520.19 468
12521.24 394
12522.30 450
12523.36 446
12524.41 435
12525.47 449
12526.53 496
12527.58 498
12528.64 536
12529.70 570
12530.76 503
12531.81 450
12532.87 447
12533.93 482
12534.98 521
12536.04 478
12537.10 495
12538.16 444
12539.21 460
12540.27 408
12541.33 443
12542.39 516
12543.44 431
12544.50 399
12545.56 390
12546.62 390
12547.68 436
12548.73 473
12549.79 488
12550.85 484
12551.91 484
12552.96 481
12554.02 498
12555.08 518
12556.14 501
12557.20 488
12558.26 561
12559.31 560
12560.37 486
12561.43 472
12562.49 486
12563.55 535
12564.61 489
12565.66 584
12566.72 631
12567.78 630
12568.84 643
12569.90 705
12570.96 692
12572.02 709
12573.08 759
12574.13 806
12575.19 771
12576.25 743
12577.31 761
12578.37 723
12579.43 621
12580.49 592
12581.55 633
12582.61 588
12583.67 569
12584.73 559
12585.79 498
12586.85 501
12587.91 464
12588.96 507
12590.02 521
12591.08 551
12592.14 500
12593.20 492
12594.26 491
12595.32 454
12596.38 471
12597.44 449
12598.50 454
12599.56 487
12600.62 482
12601.68 463
12602.74 441
12603.80 455
12604.86 476
12605.92 507
12606.98 440
12608.04 466
12609.10 511
12610.17 519
12611.23 515
12612.29 503
12613.35 479
12614.41 514
12615.47 491
12616.53 503
12617.59 511
12618.65 469
12619.71 476
12620.77 510
12621.83 492
12622.89 486
12623.95 486
12625.02 521
12626.08 474
12627.14 495
12628.20 481
12629.26 509
12630.32 507
12631.38 494
12632.44 455
12633.51 429
12634.57 460
12635.63 439
12636.69 485
12637.75 495
12638.81 472
12639.88 466
12640.94 460
12642.00 488
12643.06 481
12644.12 517
12645.18 505
12646.25 513
12647.31 544
12648.37 553
12649.43 526
12650.50 587
12651.56 566
12652.62 579
12653.68 586
12654.74 567
12655.81 636
12656.87 587
12657.93 563
12658.99 576
12660.06 531
12661.12 516
12662.18 534
12663.24 505
12664.31 567
12665.37 521
12666.43 539
12667.50 491
12668.56 565
12669.62 533
12670.68 518
12671.75 505
12672.81 488
12673.87 509
12674.94 489
12676.00 495
12677.06 442
12678.13 523
12679.19 483
12680.25 515
12681.32 503
12682.38 509
12683.44 485
12684.51 500
12685.57 481
12686.63 488
12687.70 526
12688.76 582
12689.83 552
12690.89 570
12691.95 542
12693.02 524
12694.08 529
12695.15 519
12696.21 544
12697.27 551
12698.34 568
12699.40 578
12700.47 602
12701.53 602
12702.60 617
12703.66 588
12704.72 563
12705.79 552
12706.85 551
12707.92 580
12708.98 533
12710.05 561
12711.11 516
12712.18 570
12713.24 516
12714.31 537
12715.37 594
12716.44 548
12717.50 550
12718.57 558
12719.63 542
12720.70 507
12721.76 532
12722.83 513
12723.89 527
12724.96 547
12726.02 538
12727.09 518
12728.15 549
12729.22 520
12730.28 483
12731.35 437
12732.41 468
12733.48 441
12734.55 467
12735.61 459
12736.68 492
12737.74 521
12738.81 525
12739.88 485
12740.94 496
12742.01 545
12743.07 417
12744.14 434
12745.21 485
12746.27 467
12747.34 475
12748.40 517
12749.47 476
12750.54 435
12751.60 463
12752.67 448
12753.74 427
12754.80 428
12755.87 433
12756.94 394
12758.00 435
12759.07 448
12760.14 445
12761.20 450
12762.27 399
12763.34 403
12764.40 418
12765.47 429
12766.54 434
12767.60 425
12768.67 436
12769.74 384
12770.81 363
12771.87 386
12772.94 446
12774.01 451
12775.08 404
12776.14 422
12777.21 415
12778.28 423
12779.35 421
12780.41 409
12781.48 420
12782.55 387
12783.62 410
12784.68 384
12785.75 389
12786.82 408
12787.89 432
12788.96 409
12790.02 376
12791.09 391
12792.16 387
12793.23 382
12794.30 471
12795.36 417
12796.43 417
12797.50 452
12798.57 468
12799.64 420
12800.71 350
12801.77 340
12802.84 389
12803.91 381
12804.98 407
12806.05 434
12807.12 389
12808.19 424
12809.25 403
12810.32 405
12811.39 378
12812.46 364
12813.53 362
12814.60 393
12815.67 378
12816.74 434
12817.81 396
12818.88 416
12819.95 456
12821.01 434
12822.08 409
12823.15 380
12824.22 350
12825.29 398
12826.36 384
12827.43 419
12828.50 371
12829.57 403
12830.64 388
12831.71 401
12832.78 401
12833.85 340
12834.92 354
12835.99 328
12837.06 356
12838.13 398
12839.20 393
12840.27 412
12841.34 411
12842.41 427
12843.48 329
12844.55 354
12845.62 410
12846.69 363
12847.76 413
12848.83 375
12849.90 326
12850.97 405
12852.04 408
12853.11 392
12854.19 397
12855.26 376
12856.33 363
12857.40 363
12858.47 383
12859.54 351
12860.61 379
12861.68 394
12862.75 299
12863.82 371
12864.89 370
12865.97 327
12867.04 360
12868.11 389
12869.18 368
12870.25 356
12871.32 342
12872.39 331
12873.47 377
12874.54 399
12875.61 340
12876.68 347
12877.75 414
12878.82 364
12879.90 358
12880.97 381
12882.04 374
12883.11 372
12884.18 351
12885.25 368
12886.33 396
12887.40 413
12888.47 368
12889.54 408
12890.62 390
12891.69 372
12892.76 383
12893.83 315
12894.90 344
12895.98 320
12897.05 364
12898.12 391
12899.19 345
12900.27 329
12901.34 344
12902.41 362
12903.49 325
12904.56 302
12905.63 333
12906.70 362
12907.78 341
12908.85 340
12909.92 392
12911.00 343
12912.07 303
12913.14 330
12914.22 355
12915.29 321
12916.36 366
12917.44 346
12918.51 318
12919.58 314
12920.66 306
12921.73 317
12922.80 322
12923.88 299
12924.95 302
12926.02 291
12927.10 343
12928.17 353
12929.24 405
12930.32 415
12931.39 332
12932.47 316
12933.54 321
12934.61 312
12935.69 299
12936.76 342
12937.84 334
12938.91 363
12939.99 301
12941.06 314
12942.13 327
12943.21 321
12944.28 301
12945.36 276
12946.43 294
12947.51 327
12948.58 294
12949.66 358
12950.73 306
12951.81 348
12952.88 342
12953.95 299
12955.03 309
12956.10 347
12957.18 328
12958.25 331
12959.33 365
12960.40 361
12961.48 340
12962.56 335
12963.63 321
12964.71 319
12965.78 333
12966.86 326
12967.93 368
12969.01 353
12970.08 351
12971.16 346
12972.23 319
12973.31 352
12974.39 343
12975.46 340
12976.54 336
12977.61 352
12978.69 371
12979.76 343
12980.84 361
12981.92 326
12982.99 330
12984.07 341
12985.14 332
12986.22 324
12987.30 380
12988.37 326
12989.45 300
12990.53 310
12991.60 299
12992.68 311
12993.76 354
12994.83 307
12995.91 327
12996.99 321
12998.06 333
12999.14 349
13000.22 306
13001.29 350
13002.37 324
13003.45 344
13004.52 335
13005.60 338
13006.68 324
13007.75 315
13008.83 312
13009.91 323
13010.99 299
13012.06 319
13013.14 336
13014.22 320
13015.30 340
13016.37 337
13017.45 333
13018.53 341
13019.61 338
13020.68 311
13021.76 334
13022.84 341
13023.92 335
13024.99 313
13026.07 364
13027.15 339
13028.23 351
13029.31 340
13030.38 367
13031.46 363
13032.54 350
13033.62 324
13034.70 363
13035.77 397
13036.85 354
13037.93 346
13039.01 314
13040.09 318
13041.17 353
13042.24 322
13043.32 344
13044.40 301
13045.48 354
13046.56 346
13047.64 324
13048.72 293
13049.80 295
13050.87 302
13051.95 322
13053.03 343
13054.11 331
13055.19 354
13056.27 337
13057.35 329
13058.43 319
13059.51 302
13060.59 324
13061.67 295
13062.74 345
13063.82 323
13064.90 313
13065.98 345
13067.06 344
13068.14 335
13069.22 350
13070.30 313
13071.38 329
13072.46 321
13073.54 305
13074.62 325
13075.70 327
13076.78 331
13077.86 310
13078.94 319
13080.02 314
13081.10 328
13082.18 306
13083.26 346
13084.34 343
13085.42 369
13086.50 313
13087.58 291
13088.66 283
13089.74 306
13090.82 336
13091.90 373
13092.99 314
13094.07 286
13095.15 320
13096.23 299
13097.31 334
13098.39 382
13099.47 342
13100.55 337
13101.63 293
13102.71 302
13103.79 311
13104.88 388
13105.96 350
13107.04 313
13108.12 353
13109.20 348
13110.28 310
13111.36 361
13112.44 347
13113.53 316
13114.61 332
13115.69 289
13116.77 291
13117.85 292
13118.93 304
13120.02 298
13121.10 303
13122.18 322
13123.26 309
13124.34 312
13125.42 299
13126.51 306
13127.59 333
13128.67 294
13129.75 323
13130.84 311
13131.92 318
13133.00 333
13134.08 296
13135.16 298
13136.25 303
13137.33 304
13138.41 311
13139.49 309
13140.58 279
13141.66 317
13142.74 347
13143.82 353
13144.91 302
13145.99 290
13147.07 330
13148.16 329
13149.24 316
13150.32 290
13151.41 282
13152.49 314
13153.57 348
13154.65 327
13155.74 356
13156.82 347
13157.90 344
13158.99 355
13160.07 300
13161.15 342
13162.24 341
13163.32 278
13164.40 295
13165.49 273
13166.57 292
13167.66 319
13168.74 291
13169.82 292
13170.91 257
13171.99 276
13173.08 304
13174.16 313
13175.24 314
13176.33 286
13177.41 322
13178.50 320
13179.58 341
13180.66 310
13181.75 306
13182.83 286
13183.92 299
13185.00 305
13186.09 305
13187.17 315
13188.25 327
13189.34 335
13190.42 319
13191.51 301
13192.59 292
13193.68 299
13194.76 309
13195.85 286
13196.93 288
13198.02 330
13199.10 334
13200.19 307
13201.27 325
13202.36 313
13203.44 322
13204.53 327
13205.61 316
13206.70 339
13207.78 333
13208.87 319
13209.96 326
13211.04 305
13212.13 312
13213.21 368
13214.30 334
13215.38 310
13216.47 298
13217.55 299
13218.64 347
13219.73 321
13220.81 300
13221.90 315
13222.98 317
13224.07 357
13225.16 295
13226.24 316
13227.33 325
13228.41 315
13229.50 342
13230.59 334
13231.67 384
13232.76 367
13233.85 338
13234.93 335
13236.02 279
13237.11 305
13238.19 293
13239.28 314
13240.37 336
13241.45 337
13242.54 328
13243.63 294
13244.71 331
13245.80 313
13246.89 355
13247.97 310
13249.06 322
13250.15 332
13251.24 346
13252.32 301
13253.41 305
13254.50 312
13255.58 370
13256.67 342
13257.76 329
13258.85 331
13259.93 322
13261.02 344
13262.11 350
13263.20 332
13264.28 379
13265.37 371
13266.46 342
13267.55 352
13268.64 341
13269.72 339
13270.81 370
13271.90 335
13272.99 332
13274.08 355
13275.16 398
13276.25 361
13277.34 381
13278.43 374
13279.52 393
13280.61 362
13281.69 386
13282.78 339
13283.87 349
13284.96 389
13286.05 397
13287.14 376
13288.23 405
13289.31 348
13290.40 374
13291.49 406
13292.58 392
13293.67 383
13294.76 424
13295.85 392
13296.94 375
13298.03 378
13299.11 360
13300.20 353
13301.29 450
13302.38 399
13303.47 428
13304.56 414
13305.65 406
13306.74 385
13307.83 382
13308.92 378
13310.01 390
13311.10 411
13312.19 420
13313.28 407
13314.37 376
13315.46 402
13316.55 396
13317.64 373
13318.73 421
13319.82 384
13320.91 396
13322.00 423
13323.09 369
13324.18 355
13325.27 369
13326.36 403
13327.45 420
13328.54 433
13329.63 404
13330.72 365
13331.81 371
13332.90 429
13333.99 387
13335.08 391
13336.17 448
13337.26 410
13338.35 419
13339.44 405
13340.53 398
13341.62 378
13342.72 372
13343.81 409
13344.90 435
13345.99 383
13347.08 411
13348.17 436
13349.26 428
13350.35 443
13351.44 414
13352.54 449
13353.63 448
13354.72 428
13355.81 413
13356.90 403
13357.99 431
13359.08 444
13360.18 434
13361.27 449
13362.36 444
13363.45 486
13364.54 484
13365.63 508
13366.73 489
13367.82 525
13368.91 518
13370.00 466
13371.09 411
13372.19 400
13373.28 465
13374.37 479
13375.46 429
13376.56 456
13377.65 413
13378.74 426
13379.83 402
13380.93 432
13382.02 450
13383.11 391
13384.20 420
13385.30 415
13386.39 418
13387.48 389
13388.57 401
13389.67 383
13390.76 373
13391.85 473
13392.95 433
13394.04 368
13395.13 377
13396.22 357
13397.32 366
13398.41 408
13399.50 408
13400.60 413
13401.69 384
13402.78 360
13403.88 358
13404.97 447
13406.06 392
13407.16 357
13408.25 362
13409.35 399
13410.44 392
13411.53 351
13412.63 389
13413.72 368
13414.81 398
13415.91 355
13417.00 382
13418.10 364
13419.19 388
13420.28 351
13421.38 381
13422.47 379
13423.57 385
13424.66 345
13425.76 390
13426.85 400
13427.94 369
13429.04 360
13430.13 382
13431.23 380
13432.32 346
13433.42 399
13434.51 380
13435.61 342
13436.70 382
13437.80 384
13438.89 369
13439.99 423
13441.08 459
13442.18 397
13443.27 425
13444.37 433
13445.46 405
13446.56 399
13447.65 389
13448.75 417
13449.84 403
13450.94 417
13452.03 439
13453.13 444
13454.22 435
13455.32 459
13456.41 464
13457.51 412
13458.61 419
13459.70 416
13460.80 461
13461.89 484
13462.99 465
13464.08 424
13465.18 415
13466.28 425
13467.37 408
13468.47 443
13469.56 439
13470.66 435
13471.76 425
13472.85 471
13473.95 493
13475.05 472
13476.14 442
13477.24 446
13478.33 442
13479.43 406
13480.53 447
13481.62 469
13482.72 457
13483.82 476
13484.91 435
13486.01 471
13487.11 485
13488.20 457
13489.30 457
13490.40 451
13491.50 451
13492.59 474
13493.69 478
13494.79 505
13495.88 475
13496.98 556
13498.08 551
13499.18 488
13500.27 512
13501.37 533
13502.47 580
13503.57 586
13504.66 514
13505.76 539
13506.86 457
13507.96 508
13509.05 490
13510.15 517
13511.25 501
13512.35 436
13513.44 460
13514.54 477
13515.64 432
13516.74 443
13517.84 442
13518.93 410
13520.03 405
13521.13 367
13522.23 424
13523.33 432
13524.43 423
13525.52 418
13526.62 410
13527.72 401
13528.82 442
13529.92 440
13531.02 420
13532.12 416
13533.21 385
13534.31 379
13535.41 409
13536.51 439
13537.61 414
13538.71 386
13539.81 358
13540.91 377
13542.01 362
13543.10 372
13544.20 347
13545.30 355
13546.40 371
13547.50 347
13548.60 356
13549.70 370
13550.80 341
13551.90 369
13553.00 377
13554.10 348
13555.20 349
13556.30 361
13557.40 330
13558.50 351
13559.60 355
13560.70 354
13561.80 348
13562.90 339
13564.00 361
13565.10 363
13566.20 372
13567.30 330
13568.40 297
13569.50 354
13570.60 363
13571.70 422
13572.80 355
13573.90 358
13575.00 374
13576.10 408
13577.20 342
13578.30 321
13579.40 320
13580.50 333
13581.60 325
13582.70 317
13583.80 319
13584.90 370
13586.00 347
13587.10 340
13588.21 337
13589.31 323
13590.41 377
13591.51 398
13592.61 376
13593.71 355
13594.81 358
13595.91 348
13597.01 380
13598.12 397
13599.22 353
13600.32 349
13601.42 378
13602.52 370
13603.62 360
13604.72 342
13605.83 352
13606.93 333
13608.03 357
13609.13 350
13610.23 344
13611.34 379
13612.44 388
13613.54 362
13614.64 366
13615.74 361
13616.85 342
13617.95 364
13619.05 331
13620.15 328
13621.25 341
13622.36 399
13623.46 315
13624.56 372
13625.66 383
13626.77 398
13627.87 367
13628.97 355
13630.07 384
13631.18 376
13632.28 374
13633.38 424
13634.48 380
13635.59 386
13636.69 409
13637.79 362
13638.90 357
13640.00 360
13641.10 380
13642.21 381
13643.31 322
13644.41 302
13645.52 346
13646.62 374
13647.72 385
13648.83 394
13649.93 382
13651.03 376
13652.14 344
13653.24 356
13654.34 354
13655.45 346
13656.55 326
13657.65 347
13658.76 389
13659.86 366
13660.97 398
13662.07 383
13663.17 335
13664.28 342
13665.38 304
13666.49 330
13667.59 325
13668.69 318
13669.80 339
13670.90 350
13672.01 342
13673.11 369
13674.22 369
13675.32 384
13676.42 349
13677.53 313
13678.63 319
13679.74 317
13680.84 349
13681.95 361
13683.05 355
13684.16 351
13685.26 302
13686.37 331
13687.47 318
13688.58 358
13689.68 377
13690.79 354
13691.89 321
13693.00 356
13694.10 337
13695.21 364
13696.31 330
13697.42 344
13698.52 302
13699.63 310
13700.73 337
13701.84 285
13702.95 330
13704.05 372
13705.16 358
13706.26 339
13707.37 362
13708.47 359
13709.58 361
13710.69 320
13711.79 340
13712.90 403
13714.00 358
13715.11 329
13716.22 318
13717.32 348
13718.43 347
13719.53 318
13720.64 406
13721.75 299
13722.85 364
13723.96 371
13725.07 366
13726.17 394
13727.28 395
13728.39 353
13729.49 394
13730.60 376
13731.71 399
13732.81 357
13733.92 342
13735.03 410
13736.13 377
13737.24 386
13738.35 388
13739.46 411
13740.56 400
13741.67 426
13742.78 394
13743.88 394
13744.99 405
13746.10 444
13747.21 430
13748.31 425
13749.42 418
13750.53 383
13751.64 420
13752.74 416
13753.85 468
13754.96 420
13756.07 464
13757.17 450
13758.28 448
13759.39 487
13760.50 467
13761.61 441
13762.71 500
13763.82 509
13764.93 507
13766.04 501
13767.15 512
13768.25 568
13769.36 546
13770.47 511
13771.58 545
13772.69 584
13773.80 566
13774.90 570
13776.01 482
13777.12 509
13778.23 496
13779.34 565
13780.45 511
13781.56 480
13782.67 580
13783.77 498
13784.88 472
13785.99 453
13787.10 469
13788.21 430
13789.32 434
13790.43 500
13791.54 496
13792.65 495
13793.76 508
13794.86 475
13795.97 476
13797.08 496
13798.19 474
13799.30 519
13800.41 564
13801.52 520
13802.63 538
13803.74 619
13804.85 569
13805.96 518
13807.07 529
13808.18 522
13809.29 486
13810.40 466
13811.51 426
13812.62 437
13813.73 402
13814.84 425
13815.95 448
13817.06 465
13818.17 406
13819.28 387
13820.39 376
13821.50 376
13822.61 438
13823.72 442
13824.83 396
13825.94 399
13827.05 420
13828.16 347
13829.27 394
13830.39 347
13831.50 325
13832.61 324
13833.72 353
13834.83 400
13835.94 405
13837.05 412
13838.16 408
13839.27 420
13840.38 407
13841.50 393
13842.61 405
13843.72 413
13844.83 387
13845.94 434
13847.05 400
13848.16 432
13849.27 375
13850.39 373
13851.50 362
13852.61 378
13853.72 428
13854.83 365
13855.94 355
13857.06 356
13858.17 396
13859.28 408
13860.39 395
13861.50 402
13862.62 439
13863.73 410
13864.84 414
13865.95 395
13867.06 388
13868.18 411
13869.29 409
13870.40 393
13871.51 394
13872.63 383
13873.74 370
13874.85 425
13875.96 399
13877.08 432
13878.19 407
13879.30 423
13880.41 412
13881.53 394
13882.64 381
13883.75 449
13884.87 424
13885.98 387
13887.09 415
13888.20 389
13889.32 430
13890.43 504
13891.54 444
13892.66 444
13893.77 439
13894.88 457
13896.00 437
13897.11 444
13898.22 451
13899.34 433
13900.45 403
13901.56 403
13902.68 383
13903.79 421
13904.91 451
13906.02 382
13907.13 404
13908.25 413
13909.36 403
13910.48 399
13911.59 351
13912.70 412
13913.82 420
13914.93 403
13916.05 398
13917.16 371
13918.27 378
13919.39 362
13920.50 377
13921.62 398
13922.73 423
13923.85 396
13924.96 349
13926.08 355
13927.19 341
13928.30 319
13929.42 357
13930.53 369
13931.65 378
13932.76 333
13933.88 376
13934.99 363
13936.11 410
13937.22 379
13938.34 371
13939.45 390
13940.57 360
13941.68 360
13942.80 345
13943.91 362
13945.03 358
13946.15 401
13947.26 350
13948.38 349
13949.49 350
13950.61 368
13951.72 365
13952.84 338
13953.95 343
13955.07 414
13956.19 371
13957.30 417
13958.42 375
13959.53 326
13960.65 394
13961.77 351
13962.88 342
13964.00 360
13965.11 342
13966.23 341
13967.35 332
13968.46 339
13969.58 343
13970.69 359
13971.81 369
13972.93 389
13974.04 345
13975.16 397
13976.28 392
13977.39 323
13978.51 382
13979.63 335
13980.74 343
13981.86 336
13982.98 329
13984.09 360
13985.21 340
13986.33 318
13987.45 328
13988.56 328
13989.68 327
13990.80 334
13991.91 361
13993.03 368
13994.15 379
13995.27 349
13996.38 334
13997.50 326
13998.62 353
13999.74 362
14000.85 351
14001.97 344
14003.09 354
14004.21 349
14005.32 345
14006.44 352
14007.56 371
14008.68 373
14009.80 353
14010.91 335
14012.03 328
14013.15 313
14014.27 311
14015.39 333
14016.50 320
14017.62 336
14018.74 319
14019.86 366
14020.98 336
14022.10 340
14023.21 338
14024.33 369
14025.45 354
14026.57 394
14027.69 345
14028.81 357
14029.93 365
14031.04 328
14032.16 407
14033.28 377
14034.40 370
14035.52 369
14036.64 388
14037.76 377
14038.88 365
14040.00 370
14041.12 359
14042.23 355
14043.35 360
14044.47 376
14045.59 371
14046.71 360
14047.83 421
14048.95 373
14050.07 396
14051.19 368
14052.31 378
14053.43 394
14054.55 398
14055.67 391
14056.79 371
14057.91 399
14059.03 405
14060.15 364
14061.27 391
14062.39 400
14063.51 369
14064.63 401
14065.75 373
14066.87 382
14067.99 443
14069.11 424
14070.23 460
14071.35 452
14072.47 444
14073.59 455
14074.71 446
14075.83 460
14076.95 429
14078.07 425
14079.19 431
14080.31 445
14081.44 474
14082.56 464
14083.68 477
14084.80 467
14085.92 471
14087.04 519
14088.16 530
14089.28 536
14090.40 550
14091.52 545
14092.65 557
14093.77 608
14094.89 549
14096.01 558
14097.13 550
14098.25 586
14099.37 594
14100.50 607
14101.62 536
14102.74 597
14103.86 575
14104.98 529
14106.10 518
14107.23 534
14108.35 481
14109.47 475
14110.59 465
14111.71 489
14112.84 491
14113.96 425
14115.08 426
14116.20 428
14117.32 425
14118.45 447
14119.57 435
14120.69 452
14121.81 392
14122.94 421
14124.06 408
14125.18 405
14126.30 398
14127.43 388
14128.55 380
14129.67 388
14130.79 431
14131.92 387
14133.04 373
14134.16 378
14135.29 394
14136.41 409
14137.53 383
14138.66 402
14139.78 399
14140.90 446
14142.02 405
14143.15 412
14144.27 416
14145.39 357
14146.52 435
14147.64 392
14148.76 368
14149.89 434
14151.01 424
14152.14 400
14153.26 388
14154.38 361
14155.51 358
14156.63 361
14157.75 368
14158.88 348
14160.00 381
14161.13 390
14162.25 394
14163.37 370
14164.50 427
14165.62 375
14166.75 385
14167.87 366
14168.99 352
14170.12 349
14171.24 377
14172.37 377
14173.49 367
14174.62 389
14175.74 371
14176.87 372
14177.99 428
14179.12 335
14180.24 373
14181.36 341
14182.49 307
14183.61 362
14184.74 327
14185.86 379
14186.99 423
14188.11 396
14189.24 426
14190.36 333
14191.49 369
14192.62 389
14193.74 363
14194.87 344
14195.99 327
14197.12 366
14198.24 341
14199.37 377
14200.49 371
14201.62 340
14202.74 339
14203.87 330
14205.00 370
14206.12 393
14207.25 336
14208.37 317
14209.50 297
14210.62 325
14211.75 321
14212.88 281
14214.00 345
14215.13 318
14216.26 330
14217.38 329
14218.51 297
14219.63 278
14220.76 319
14221.89 340
14223.01 323
14224.14 300
14225.27 331
14226.39 318
14227.52 333
14228.65 314
14229.77 329
14230.90 300
14232.03 326
14233.15 300
14234.28 304
14235.41 334
14236.53 288
14237.66 288
14238.79 315
14239.91 338
14241.04 329
14242.17 308
14243.30 350
14244.42 342
14245.55 354
14246.68 325
14247.81 312
14248.93 355
14250.06 345
14251.19 359
14252.32 355
14253.44 314
14254.57 327
14255.70 348
14256.83 353
14257.95 313
14259.08 307
14260.21 335
14261.34 289
14262.47 348
14263.59 343
14264.72 309
14265.85 322
14266.98 296
14268.11 286
14269.23 301
14270.36 302
14271.49 306
14272.62 325
14273.75 339
14274.88 312
14276.01 270
14277.13 297
14278.26 303
14279.39 341
14280.52 337
14281.65 303
14282.78 305
14283.91 295
14285.04 284
14286.16 276
14287.29 322
14288.42 300
14289.55 269
14290.68 263
14291.81 275
14292.94 300
14294.07 295
14295.20 299
14296.33 287
14297.46 274
14298.59 312
14299.71 279
14300.84 289
14301.97 297
14303.10 253
14304.23 288
14305.36 295
14306.49 253
14307.62 251
14308.75 274
14309.88 274
14311.01 281
14312.14 247
14313.27 285
14314.40 301
14315.53 247
14316.66 218
14317.79 258
14318.92 289
14320.05 328
14321.18 292
14322.31 272
14323.44 254
14324.57 279
14325.70 299
14326.84 248
14327.97 246
14329.10 272
14330.23 268
14331.36 255
14332.49 268
14333.62 251
14334.75 242
14335.88 262
14337.01 288
14338.14 293
14339.27 275
14340.41 258
14341.54 244
14342.67 278
14343.80 288
14344.93 289
14346.06 287
14347.19 293
14348.32 240
14349.46 252
14350.59 249
14351.72 239
14352.85 223
14353.98 262
14355.11 284
14356.25 263
14357.38 269
14358.51 266
14359.64 287
14360.77 263
14361.90 255
14363.04 249
14364.17 272
14365.30 288
14366.43 272
14367.56 251
14368.70 229
14369.83 242
14370.96 266
14372.09 299
14373.23 250
14374.36 267
14375.49 279
14376.62 288
14377.76 273
14378.89 257
14380.02 268
14381.15 259
14382.29 263
14383.42 270
14384.55 262
14385.69 240
14386.82 278
14387.95 294
14389.08 232
14390.22 267
14391.35 246
14392.48 244
14393.62 258
14394.75 269
14395.88 295
14397.02 261
14398.15 256
14399.28 257
14400.42 234
14401.55 273
14402.68 263
14403.82 264
14404.95 284
14406.08 274
14407.22 242
14408.35 236
14409.49 243
14410.62 265
14411.75 293
14412.89 281
14414.02 284
14415.16 276
14416.29 260
14417.42 250
14418.56 256
14419.69 254
14420.83 294
14421.96 230
14423.10 238
14424.23 266
14425.36 291
14426.50 295
14427.63 305
14428.77 302
14429.90 277
14431.04 278
14432.17 261
14433.31 262
14434.44 253
14435.58 282
14436.71 263
14437.85 269
14438.98 267
14440.12 252
14441.25 286
14442.39 261
14443.52 220
14444.66 245
14445.79 254
14446.93 276
14448.06 290
14449.20 243
14450.33 257
14451.47 294
14452.60 255
14453.74 226
14454.87 240
14456.01 249
14457.15 267
14458.28 288
14459.42 274
14460.55 271
14461.69 271
14462.83 251
14463.96 260
14465.10 209
14466.23 285
14467.37 264
14468.51 252
14469.64 293
14470.78 251
14471.91 235
14473.05 263
14474.19 302
14475.32 275
14476.46 218
14477.60 224
14478.73 239
14479.87 240
14481.01 286
14482.14 244
14483.28 264
14484.42 289
14485.55 258
14486.69 231
14487.83 241
14488.96 231
14490.10 241
14491.24 252
14492.37 255
14493.51 252
14494.65 257
14495.79 242
14496.92 277
14498.06 242
14499.20 232
14500.34 270
14501.47 247
14502.61 210
14503.75 266
14504.89 267
14506.02 272
14507.16 278
14508.30 260
14509.44 267
14510.57 238
14511.71 227
14512.85 232
14513.99 296
14515.13 248
14516.26 265
14517.40 253
14518.54 250
14519.68 259
14520.82 290
14521.95 282
14523.09 254
14524.23 249
14525.37 226
14526.51 240
14527.65 285
14528.78 274
14529.92 282
14531.06 258
14532.20 250
14533.34 260
14534.48 282
14535.62 278
14536.76 277
14537.89 275
14539.03 316
14540.17 318
14541.31 280
14542.45 267
14543.59 269
14544.73 257
14545.87 287
14547.01 275
14548.15 256
14549.29 282
14550.42 251
14551.56 241
14552.70 206
14553.84 284
14554.98 283
14556.12 277
14557.26 272
14558.40 269
14559.54 291
14560.68 285
14561.82 250
14562.96 280
14564.10 281
14565.24 291
14566.38 284
14567.52 291
14568.66 285
14569.80 281
14570.94 259
14572.08 251
14573.22 281
14574.36 282
14575.50 299
14576.64 298
14577.78 269
14578.92 279
14580.06 302
14581.20 286
14582.35 300
14583.49 329
14584.63 279
14585.77 297
14586.91 301
14588.05 294
14589.19 303
14590.33 299
14591.47 308
14592.61 318
14593.75 312
14594.89 289
14596.04 321
14597.18 321
14598.32 288
14599.46 288
14600.60 312
14601.74 326
14602.88 313
14604.03 314
14605.17 348
14606.31 326
14607.45 332
14608.59 338
14609.73 351
14610.87 347
14612.02 328
14613.16 355
14614.30 365
14615.44 320
14616.58 366
14617.73 356
14618.87 375
14620.01 354
14621.15 364
14622.29 345
14623.44 375
14624.58 426
14625.72 423
14626.86 426
14628.01 361
14629.15 390
14630.29 404
14631.43 401
14632.58 380
14633.72 406
14634.86 406
14636.00 430
14637.15 408
14638.29 424
14639.43 412
14640.58 384
14641.72 435
14642.86 390
14644.00 346
14645.15 387
14646.29 354
14647.43 330
14648.58 368
14649.72 381
14650.86 348
14652.01 323
14653.15 338
14654.29 302
14655.44 346
14656.58 322
14657.72 334
14658.87 308
14660.01 304
14661.16 302
14662.30 319
14663.44 328
14664.59 323
14665.73 329
14666.87 323
14668.02 358
14669.16 344
14670.31 329
14671.45 330
14672.59 323
14673.74 307
14674.88 300
14676.03 328
14677.17 313
14678.32 279
14679.46 290
14680.60 342
14681.75 328
14682.89 339
14684.04 253
14685.18 291
14686.33 282
14687.47 327
14688.62 336
14689.76 306
14690.91 297
14692.05 279
14693.20 307
14694.34 308
14695.49 277
14696.63 261
14697.78 286
14698.92 287
14700.07 266
14701.21 271
14702.36 285
14703.50 268
14704.65 318
14705.79 317
14706.94 283
14708.09 282
14709.23 273
14710.38 308
14711.52 308
14712.67 337
14713.81 332
14714.96 303
14716.11 313
14717.25 266
14718.40 299
14719.54 307
14720.69 311
14721.84 315
14722.98 298
14724.13 289
14725.27 329
14726.42 307
14727.57 308
14728.71 328
14729.86 344
14731.01 305
14732.15 271
14733.30 297
14734.45 321
14735.59 310
14736.74 345
14737.88 321
14739.03 372
14740.18 322
14741.33 339
14742.47 352
14743.62 314
14744.77 343
14745.91 364
14747.06 363
14748.21 355
14749.35 345
14750.50 367
14751.65 368
14752.80 359
14753.94 342
14755.09 345
14756.24 375
14757.39 368
14758.53 382
14759.68 389
14760.83 377
14761.98 440
14763.12 406
14764.27 399
14765.42 405
14766.57 419
14767.71 464
14768.86 404
14770.01 390
14771.16 424
14772.31 480
14773.45 483
14774.60 453
14775.75 427
14776.90 476
14778.05 505
14779.20 519
14780.34 492
14781.49 481
14782.64 527
14783.79 564
14784.94 544
14786.09 536
14787.24 505
14788.38 542
14789.53 576
14790.68 599
14791.83 555
14792.98 609
14794.13 603
14795.28 601
14796.43 615
14797.57 589
14798.72 602
14799.87 548
14801.02 522
14802.17 512
14803.32 547
14804.47 522
14805.62 482
14806.77 525
14807.92 488
14809.07 436
14810.22 404
14811.37 427
14812.52 424
14813.67 431
14814.82 451
14815.97 460
14817.12 474
14818.26 420
14819.41 411
14820.56 396
14821.71 434
14822.86 400
14824.01 432
14825.16 387
14826.31 396
14827.47 411
14828.62 375
14829.77 414
14830.92 344
14832.07 360
14833.22 377
14834.37 390
14835.52 313
14836.67 333
14837.82 358
14838.97 320
14840.12 323
14841.27 291
14842.42 304
14843.57 338
14844.72 313
14845.87 323
14847.03 302
14848.18 247
14849.33 296
14850.48 304
14851.63 279
14852.78 269
14853.93 292
14855.08 316
14856.23 311
14857.39 316
14858.54 301
14859.69 302
14860.84 320
14861.99 277
14863.14 296
14864.29 293
14865.45 276
14866.60 289
14867.75 315
14868.90 297
14870.05 328
14871.21 311
14872.36 268
14873.51 289
14874.66 296
14875.81 286
14876.97 323
14878.12 266
14879.27 282
14880.42 284
14881.57 303
14882.73 325
14883.88 298
14885.03 297
14886.18 288
14887.34 280
14888.49 257
14889.64 280
14890.79 297
14891.95 309
14893.10 292
14894.25 254
14895.41 294
14896.56 316
14897.71 281
14898.86 271
14900.02 261
14901.17 283
14902.32 320
14903.48 304
14904.63 285
14905.78 282
14906.94 301
14908.09 297
14909.24 269
14910.40 296
14911.55 264
14912.70 285
14913.86 283
14915.01 268
14916.16 306
14917.32 275
14918.47 266
14919.63 249
14920.78 255
14921.93 270
14923.09 319
14924.24 283
14925.39 269
14926.55 290
14927.70 268
14928.86 320
14930.01 306
14931.17 283
14932.32 255
14933.47 260
14934.63 268
14935.78 288
14936.94 295
14938.09 300
14939.25 289
14940.40 256
14941.56 294
14942.71 272
14943.86 295
14945.02 282
14946.17 266
14947.33 255
14948.48 271
14949.64 278
14950.79 293
14951.95 284
14953.10 269
14954.26 276
14955.41 271
14956.57 290
14957.72 275
14958.88 332
14960.04 300
14961.19 308
14962.35 290
14963.50 240
14964.66 270
14965.81 298
14966.97 299
14968.12 263
14969.28 261
14970.44 274
14971.59 257
14972.75 260
14973.90 292
14975.06 292
14976.21 253
14977.37 243
14978.53 239
14979.68 288
14980.84 245
14981.99 272
14983.15 215
14984.31 250
14985.46 257
14986.62 255
14987.78 223
14988.93 260
14990.09 250
14991.25 224
14992.40 233
14993.56 231
14994.72 232
14995.87 257
14997.03 270
14998.19 216
14999.34 251
15000.50 237
15001.66 236
15002.81 263
15003.97 238
15005.13 230
15006.29 220
15007.44 237
15008.60 263
15009.76 274
15010.91 234
15012.07 255
15013.23 232
15014.39 228
15015.54 210
15016.70 245
15017.86 241
15019.02 246
15020.17 238
15021.33 220
15022.49 250
15023.65 259
15024.81 245
15025.96 201
15027.12 274
15028.28 219
15029.44 216
15030.59 208
15031.75 249
15032.91 227
15034.07 215
15035.23 235
15036.39 227
15037.54 219
15038.70 230
15039.86 217
15041.02 211
15042.18 192
15043.34 223
15044.50 204
15045.65 231
15046.81 212
15047.97 186
15049.13 227
15050.29 211
15051.45 232
15052.61 221
15053.77 194
15054.92 196
15056.08 201
15057.24 188
15058.40 189
15059.56 241
15060.72 237
15061.88 255
15063.04 219
15064.20 204
15065.36 182
15066.52 207
15067.68 222
15068.84 228
15070.00 203
15071.16 225
15072.32 224
15073.47 226
15074.63 204
15075.79 207
15076.95 224
15078.11 209
15079.27 202
15080.43 191
15081.59 220
15082.75 249
15083.91 219
15085.07 212
15086.23 240
15087.39 227
15088.56 215
15089.72 220
15090.88 198
15092.04 215
15093.20 188
15094.36 167
15095.52 194
15096.68 230
15097.84 214
15099.00 243
15100.16 218
15101.32 216
15102.48 211
15103.64 203
15104.80 210
15105.97 247
15107.13 222
15108.29 199
15109.45 169
15110.61 218
15111.77 208
15112.93 199
15114.09 208
15115.25 206
15116.42 189
15117.58 232
15118.74 226
15119.90 178
15121.06 179
15122.22 189
15123.39 210
15124.55 205
15125.71 205
15126.87 198
15128.03 205
15129.19 203
15130.36 183
15131.52 169
15132.68 232
15133.84 222
15135.00 210
15136.17 196
15137.33 179
15138.49 204
15139.65 191
15140.82 191
15141.98 197
15143.14 204
15144.30 212
15145.46 210
15146.63 164
15147.79 178
15148.95 188
15150.12 175
15151.28 198
15152.44 182
15153.60 203
15154.77 223
15155.93 201
15157.09 167
15158.26 200
15159.42 244
15160.58 191
15161.74 219
15162.91 182
15164.07 184
15165.23 200
15166.40 189
15167.56 195
15168.72 208
15169.89 172
15171.05 182
15172.21 206
15173.38 213
15174.54 237
15175.71 211
15176.87 209
15178.03 209
15179.20 164
15180.36 203
15181.52 208
15182.69 206
15183.85 223
15185.02 227
15186.18 206
15187.34 198
15188.51 207
15189.67 226
15190.84 220
15192.00 237
15193.17 219
15194.33 256
15195.49 220
15196.66 224
15197.82 227
15198.99 226
15200.15 231
15201.32 243
15202.48 235
15203.65 225
15204.81 198
15205.98 216
15207.14 226
15208.31 190
15209.47 243
15210.64 255
15211.80 279
15212.97 257
15214.13 263
15215.30 242
15216.46 238
15217.63 202
15218.79 207
15219.96 259
15221.12 245
15222.29 255
15223.45 218
15224.62 212
15225.78 253
15226.95 211
15228.12 235
15229.28 264
15230.45 232
15231.61 259
15232.78 250
15233.95 250
15235.11 240
15236.28 241
15237.44 272
15238.61 275
15239.78 240
15240.94 228
15242.11 253
15243.27 263
15244.44 247
15245.61 205
15246.77 216
15247.94 243
15249.11 258
15250.27 226
15251.44 237
15252.61 219
15253.77 216
15254.94 214
15256.11 198
15257.27 219
15258.44 207
15259.61 198
15260.77 188
15261.94 209
15263.11 200
15264.27 201
15265.44 225
15266.61 270
15267.78 247
15268.94 206
15270.11 235
15271.28 230
15272.44 263
15273.61 204
15274.78 223
15275.95 229
15277.11 214
15278.28 232
15279.45 231
15280.62 228
15281.79 225
15282.95 214
15284.12 213
15285.29 207
15286.46 229
15287.62 217
15288.79 226
15289.96 220
15291.13 241
15292.30 228
15293.47 206
15294.63 259
15295.80 241
15296.97 254
15298.14 243
15299.31 247
15300.48 245
15301.64 218
15302.81 233
15303.98 219
15305.15 249
15306.32 236
15307.49 212
15308.66 214
15309.82 221
15310.99 208
15312.16 199
15313.33 250
15314.50 208
15315.67 188
15316.84 226
15318.01 221
15319.18 203
15320.35 178
15321.51 194
15322.68 221
15323.85 228
15325.02 213
15326.19 216
15327.36 178
15328.53 179
15329.70 203
15330.87 187
15332.04 227
15333.21 209
15334.38 196
15335.55 220
15336.72 173
15337.89 195
15339.06 211
15340.23 220
15341.40 206
15342.57 212
15343.74 206
15344.91 216
15346.08 214
15347.25 207
15348.42 216
15349.59 247
15350.76 245
15351.93 237
15353.10 219
15354.27 219
15355.44 256
15356.61 224
15357.78 215
15358.95 203
15360.13 191
15361.30 207
15362.47 202
15363.64 225
15364.81 227
15365.98 202
15367.15 253
15368.32 218
15369.49 212
15370.66 216
15371.84 223
15373.01 183
15374.18 228
15375.35 215
15376.52 212
15377.69 220
15378.86 233
15380.03 216
15381.21 195
15382.38 202
15383.55 202
15384.72 205
15385.89 202
15387.06 203
15388.24 235
15389.41 201
15390.58 187
15391.75 226
15392.92 254
15394.10 248
15395.27 208
15396.44 242
15397.61 246
15398.78 255
15399.96 254
15401.13 218
15402.30 209
15403.47 215
15404.65 216
15405.82 234
15406.99 237
15408.16 260
15409.34 235
15410.51 207
15411.68 194
15412.85 182
15414.03 185
15415.20 223
15416.37 215
15417.55 217
15418.72 184
15419.89 185
15421.06 213
15422.24 202
15423.41 235
15424.58 211
15425.76 214
15426.93 207
15428.10 204
15429.28 193
15430.45 215
15431.62 190
15432.80 214
15433.97 222
15435.15 241
15436.32 195
15437.49 218
15438.67 233
15439.84 206
15441.01 183
15442.19 194
15443.36 207
15444.54 194
15445.71 178
15446.88 208
15448.06 204
15449.23 189
15450.41 176
15451.58 187
15452.75 189
15453.93 200
15455.10 194
15456.28 196
15457.45 226
15458.63 204
15459.80 184
15460.98 238
15462.15 219
15463.32 210
15464.50 204
15465.67 190
15466.85 205
15468.02 189
15469.20 202
15470.37 220
15471.55 213
15472.72 176
15473.90 176
15475.07 200
15476.25 198
15477.42 195
15478.60 200
15479.77 184
15480.95 197
15482.13 191
15483.30 218
15484.48 198
15485.65 169
15486.83 177
15488.00 193
15489.18 201
15490.35 201
15491.53 185
15492.71 162
15493.88 180
15495.06 190
15496.23 193
15497.41 227
15498.59 221
15499.76 200
15500.94 198
15502.11 194
15503.29 211
15504.47 204
15505.64 196
15506.82 200
15508.00 217
15509.17 207
15510.35 201
15511.52 205
15512.70 181
15513.88 182
15515.05 179
15516.23 182
15517.41 193
15518.58 189
15519.76 189
15520.94 179
15522.12 208
15523.29 199
15524.47 181
15525.65 175
15526.82 188
15528.00 185
15529.18 202
15530.35 205
15531.53 190
15532.71 205
15533.89 181
15535.06 198
15536.24 203
15537.42 182
15538.60 205
15539.77 177
15540.95 229
15542.13 217
15543.31 179
15544.48 186
15545.66 195
15546.84 187
15548.02 190
15549.20 206
15550.37 231
15551.55 226
15552.73 205
15553.91 215
15555.09 172
15556.26 196
15557.44 200
15558.62 208
15559.80 198
15560.98 197
15562.16 162
15563.34 188
15564.51 181
15565.69 198
15566.87 207
15568.05 205
15569.23 209
15570.41 234
15571.59 201
15572.76 186
15573.94 234
15575.12 178
15576.30 187
15577.48 202
15578.66 208
15579.84 233
15581.02 205
15582.20 185
15583.38 206
15584.56 227
15585.73 194
15586.91 200
15588.09 218
15589.27 201
15590.45 180
15591.63 218
15592.81 230
15593.99 197
15595.17 229
15596.35 215
15597.53 199
15598.71 215
15599.89 249
15601.07 222
15602.25 245
15603.43 212
15604.61 203
15605.79 228
15606.97 229
15608.15 228
15609.33 217
15610.51 253
15611.69 256
15612.87 237
15614.05 240
15615.23 231
15616.41 207
15617.59 255
15618.77 186
15619.95 229
15621.14 225
15622.32 249
15623.50 247
15624.68 228
15625.86 229
15627.04 227
15628.22 235
15629.40 229
15630.58 259
15631.76 234
15632.94 257
15634.13 241
15635.31 269
15636.49 236
15637.67 231
15638.85 253
15640.03 290
15641.21 264
15642.39 247
15643.58 266
15644.76 255
15645.94 271
15647.12 266
15648.30 264
15649.48 294
15650.67 262
15651.85 298
15653.03 297
15654.21 274
15655.39 283
15656.58 279
15657.76 268
15658.94 286
15660.12 248
15661.30 225
15662.49 238
15663.67 219
15664.85 245
15666.03 245
15667.22 234
15668.40 269
15669.58 269
15670.76 291
15671.95 288
15673.13 297
15674.31 271
15675.49 310
15676.68 309
15677.86 278
15679.04 244
15680.23 294
15681.41 245
15682.59 265
15683.77 265
15684.96 282
15686.14 302
15687.32 254
15688.51 290
15689.69 298
15690.87 304
15692.06 273
15693.24 318
15694.42 286
15695.61 279
15696.79 262
15697.97 269
15699.16 319
15700.34 325
15701.53 289
15702.71 274
15703.89 294
15705.08 308
15706.26 331
15707.44 296
15708.63 318
15709.81 302
15711.00 273
15712.18 288
15713.36 328
15714.55 306
15715.73 351
15716.92 326
15718.10 309
15719.29 354
15720.47 378
15721.66 318
15722.84 335
15724.02 300
15725.21 304
15726.39 293
15727.58 277
15728.76 311
15729.95 319
15731.13 301
15732.32 338
15733.50 334
15734.69 338
15735.87 292
15737.06 306
15738.24 319
15739.43 301
15740.61 288
15741.80 313
15742.98 321
15744.17 356
15745.35 358
15746.54 321
15747.72 308
15748.91 315
15750.10 322
15751.28 326
15752.47 346
15753.65 362
15754.84 341
15756.02 322
15757.21 307
15758.40 339
15759.58 319
15760.77 334
15761.95 331
15763.14 302
15764.33 305
15765.51 333
15766.70 328
15767.88 276
15769.07 316
15770.26 300
15771.44 307
15772.63 297
15773.82 313
15775.00 267
15776.19 238
15777.38 270
15778.56 279
15779.75 275
15780.94 276
15782.12 336
15783.31 305
15784.50 306
15785.68 252
15786.87 261
15788.06 277
15789.24 276
15790.43 271
15791.62 268
15792.81 281
15793.99 279
15795.18 297
15796.37 309
15797.55 281
15798.74 266
15799.93 256
15801.12 271
15802.30 229
15803.49 255
15804.68 250
15805.87 235
15807.05 253
15808.24 244
15809.43 242
15810.62 268
15811.81 219
15812.99 241
15814.18 235
15815.37 232
15816.56 200
15817.75 253
15818.93 235
15820.12 266
15821.31 230
15822.50 255
15823.69 229
15824.88 246
15826.06 244
15827.25 252
15828.44 232
15829.63 243
15830.82 274
15832.01 219
15833.20 201
15834.38 235
15835.57 246
15836.76 224
15837.95 183
15839.14 253
15840.33 239
15841.52 229
15842.71 246
15843.90 232
15845.08 218
15846.27 198
15847.46 204
15848.65 233
15849.84 198
15851.03 250
15852.22 259
15853.41 238
15854.60 218
15855.79 220
15856.98 231
15858.17 229
15859.36 249
15860.55 266
15861.74 263
15862.93 208
15864.12 235
15865.31 277
15866.50 256
15867.69 239
15868.88 219
15870.07 243
15871.26 241
15872.45 223
15873.64 231
15874.83 232
15876.02 255
15877.21 268
15878.40 316
15879.59 247
15880.78 253
15881.97 251
15883.16 232
15884.35 240
15885.54 234
15886.73 296
15887.92 226
15889.11 244
15890.30 237
15891.50 243
15892.69 249
15893.88 231
15895.07 247
15896.26 261
15897.45 243
15898.64 248
15899.83 274
15901.02 271
15902.22 253
15903.41 251
15904.60 262
15905.79 273
15906.98 277
15908.17 249
15909.36 241
15910.56 256
15911.75 254
15912.94 248
15914.13 262
15915.32 266
15916.51 251
15917.71 290
15918.90 274
15920.09 255
15921.28 232
15922.47 277
15923.67 264
15924.86 268
15926.05 254
15927.24 255
15928.43 266
15929.63 245
15930.82 240
15932.01 297
15933.20 266
15934.40 274
15935.59 261
15936.78 265
15937.97 256
15939.17 225
15940.36 222
15941.55 256
15942.75 243
15943.94 213
15945.13 206
15946.32 228
15947.52 225
15948.71 238
15949.90 197
15951.10 208
15952.29 232
15953.48 219
15954.68 215
15955.87 218
15957.06 220
15958.26 230
15959.45 216
15960.64 211
15961.84 219
15963.03 223
15964.22 233
15965.42 182
15966.61 267
15967.80 252
15969.00 193
15970.19 191
15971.39 207
15972.58 206
15973.77 216
15974.97 175
15976.16 220
15977.36 192
15978.55 186
15979.74 195
15980.94 182
15982.13 184
15983.33 200
15984.52 207
15985.72 210
15986.91 189
15988.10 203
15989.30 182
15990.49 201
15991.69 185
15992.88 205
15994.08 206
15995.27 227
15996.47 205
15997.66 217
15998.86 212
16000.05 169
16001.25 163
16002.44 236
16003.64 197
16004.83 166
16006.03 186
16007.22 212
16008.42 185
16009.61 195
16010.81 201
16012.00 208
16013.20 186
16014.40 190
16015.59 174
16016.79 213
16017.98 198
16019.18 209
16020.37 186
16021.57 166
16022.76 182
16023.96 165
16025.16 190
16026.35 188
16027.55 195
16028.74 166
16029.94 165
16031.14 179
16032.33 200
16033.53 172
16034.73 170
16035.92 181
16037.12 199
16038.31 210
16039.51 197
16040.71 179
16041.90 202
16043.10 214
16044.30 157
16045.49 170
16046.69 149
16047.89 168
16049.08 194
16050.28 176
16051.48 193
16052.67 175
16053.87 182
16055.07 161
16056.27 192
16057.46 186
16058.66 185
16059.86 175
16061.05 183
16062.25 170
16063.45 191
16064.65 170
16065.84 178
16067.04 166
16068.24 158
16069.44 157
16070.63 210
16071.83 190
16073.03 176
16074.23 197
16075.42 175
16076.62 181
16077.82 174
16079.02 162
16080.22 178
16081.41 178
16082.61 183
16083.81 172
16085.01 136
16086.21 154
16087.40 198
16088.60 164
16089.80 194
16091.00 175
16092.20 195
16093.40 183
16094.59 161
16095.79 180
16096.99 161
16098.19 151
16099.39 169
16100.59 154
16101.79 158
16102.99 189
16104.18 185
16105.38 185
16106.58 145
16107.78 151
16108.98 178
16110.18 190
16111.38 155
16112.58 176
16113.78 193
16114.98 170
16116.17 178
16117.37 186
16118.57 190
16119.77 193
16120.97 211
16122.17 175
16123.37 148
16124.57 159
16125.77 158
16126.97 171
16128.17 191
16129.37 146
16130.57 181
16131.77 170
16132.97 184
16134.17 159
16135.37 157
16136.57 163
16137.77 199
16138.97 189
16140.17 157
16141.37 167
16142.57 174
16143.77 148
16144.97 183
16146.17 179
16147.37 201
16148.57 173
16149.77 158
16150.97 164
16152.17 187
16153.37 175
16154.58 150
16155.78 159
16156.98 170
16158.18 181
16159.38 172
16160.58 180
16161.78 176
16162.98 159
16164.18 151
16165.38 187
16166.59 180
16167.79 162
16168.99 169
16170.19 191
16171.39 189
16172.59 185
16173.79 155
16174.99 180
16176.20 171
16177.40 193
16178.60 167
16179.80 202
16181.00 185
16182.20 168
16183.41 182
16184.61 177
16185.81 164
16187.01 177
16188.21 182
16189.42 195
16190.62 166
16191.82 151
16193.02 164
16194.22 213
16195.43 169
16196.63 145
16197.83 139
16199.03 193
16200.24 225
16201.44 197
16202.64 191
16203.84 196
16205.05 188
16206.25 144
16207.45 168
16208.65 188
16209.86 185
16211.06 183
16212.26 191
16213.47 177
16214.67 180
16215.87 200
16217.07 208
16218.28 181
16219.48 182
16220.68 199
16221.89 193
16223.09 182
16224.29 174
16225.50 162
16226.70 169
16227.90 177
16229.11 159
16230.31 150
16231.51 171
16232.72 178
16233.92 215
16235.13 226
16236.33 190
16237.53 188
16238.74 191
16239.94 170
16241.15 187
16242.35 177
16243.55 189
16244.76 194
16245.96 189
16247.17 167
16248.37 171
16249.57 221
16250.78 200
16251.98 176
16253.19 183
16254.39 161
16255.60 175
16256.80 187
16258.01 174
16259.21 211
16260.41 198
16261.62 194
16262.82 210
16264.03 218
16265.23 185
16266.44 210
16267.64 203
16268.85 233
16270.05 211
16271.26 203
16272.46 210
16273.67 167
16274.87 180
16276.08 175
16277.28 225
16278.49 212
16279.70 208
16280.90 199
16282.11 228
16283.31 228
16284.52 200
16285.72 186
16286.93 196
16288.13 224
16289.34 235
16290.55 230
16291.75 202
16292.96 195
16294.16 234
16295.37 240
16296.58 195
16297.78 191
16298.99 203
16300.19 251
16301.40 215
16302.61 211
16303.81 208
16305.02 231
16306.22 215
16307.43 213
16308.64 204
16309.84 200
16311.05 241
16312.26 192
16313.46 194
16314.67 220
16315.88 211
16317.08 209
16318.29 219
16319.50 198
16320.70 210
16321.91 193
16323.12 177
16324.33 207
16325.53 218
16326.74 182
16327.95 185
16329.15 187
16330.36 178
16331.57 218
16332.78 196
16333.98 193
16335.19 187
16336.40 182
16337.61 159
16338.81 167
16340.02 183
16341.23 191
16342.44 162
16343.64 213
16344.85 198
16346.06 203
16347.27 179
16348.48 179
16349.68 195
16350.89 163
16352.10 201
16353.31 198
16354.52 190
16355.72 201
16356.93 183
16358.14 181
16359.35 177
16360.56 172
16361.77 163
16362.97 202
16364.18 181
16365.39 182
16366.60 148
16367.81 149
16369.02 151
16370.23 225
16371.43 193
16372.64 197
16373.85 149
16375.06 163
16376.27 160
16377.48 177
16378.69 173
16379.90 168
16381.11 188
16382.32 168
16383.52 167
16384.73 134
16385.94 156
16387.15 200
16388.36 220
16389.57 179
16390.78 171
16391.99 136
16393.20 159
16394.41 162
16395.62 185
16396.83 160
16398.04 149
16399.25 188
16400.46 150
16401.67 181
16402.88 147
16404.09 142
16405.30 174
16406.51 181
16407.72 147
16408.93 133
16410.14 151
16411.35 156
16412.56 140
16413.77 132
16414.98 141
16416.19 178
16417.40 143
16418.61 151
16419.82 151
16421.03 175
16422.24 142
16423.45 127
16424.67 133
16425.88 142
16427.09 167
16428.30 175
16429.51 185
16430.72 179
16431.93 161
16433.14 192
16434.35 168
16435.56 153
16436.78 142
16437.99 148
16439.20 167
16440.41 174
16441.62 155
16442.83 151
16444.04 144
16445.25 153
16446.47 197
16447.68 161
16448.89 156
16450.10 192
16451.31 176
16452.52 139
16453.74 137
16454.95 165
16456.16 170
16457.37 168
16458.58 173
16459.80 153
16461.01 171
16462.22 150
16463.43 185
16464.65 167
16465.86 148
16467.07 139
16468.28 166
16469.49 160
16470.71 168
16471.92 179
16473.13 175
16474.34 190
16475.56 147
16476.77 145
16477.98 155
16479.20 138
16480.41 188
16481.62 166
16482.83 145
16484.05 169
16485.26 164
16486.47 143
16487.69 168
16488.90 160
16490.11 165
16491.33 164
16492.54 153
16493.75 131
16494.97 129
16496.18 169
16497.39 129
16498.61 162
16499.82 155
16501.03 123
16502.25 160
16503.46 176
16504.67 146
16505.89 170
16507.10 169
16508.32 160
16509.53 167
16510.74 170
16511.96 148
16513.17 152
16514.39 122
16515.60 160
16516.81 137
16518.03 142
16519.24 149
16520.46 151
16521.67 150
16522.88 144
16524.10 158
16525.31 165
16526.53 164
16527.74 154
16528.96 153
16530.17 139
16531.39 124
16532.60 149
16533.82 144
16535.03 174
16536.25 138
16537.46 141
16538.68 149
16539.89 140
16541.11 146
16542.32 148
16543.54 141
16544.75 164
16545.97 163
16547.18 142
16548.40 144
16549.61 154
16550.83 172
16552.04 165
16553.26 145
16554.47 159
16555.69 182
16556.91 168
16558.12 136
16559.34 177
16560.55 169
16561.77 157
16562.98 149
16564.20 174
16565.42 136
16566.63 157
16567.85 172
16569.06 149
16570.28 156
16571.50 132
16572.71 178
16573.93 152
16575.15 134
16576.36 144
16577.58 171
16578.79 179
16580.01 146
16581.23 160
16582.44 184
16583.66 157
16584.88 148
16586.09 156
16587.31 144
16588.53 143
16589.74 155
16590.96 132
16592.18 145
16593.40 170
16594.61 155
16595.83 140
16597.05 167
16598.26 136
16599.48 152
16600.70 166
16601.92 164
16603.13 170
16604.35 166
16605.57 172
16606.78 171
16608.00 161
16609.22 166
16610.44 135
16611.66 141
16612.87 146
16614.09 162
16615.31 143
16616.53 141
16617.74 147
16618.96 138
16620.18 142
16621.40 142
16622.62 134
16623.83 138
16625.05 125
16626.27 130
16627.49 135
16628.71 155
16629.93 162
16631.14 141
16632.36 142
16633.58 135
16634.80 147
16636.02 166
16637.24 130
16638.45 146
16639.67 156
16640.89 159
16642.11 186
16643.33 195
16644.55 162
16645.77 128
16646.99 149
16648.21 138
16649.42 142
16650.64 165
16651.86 152
16653.08 139
16654.30 148
16655.52 135
16656.74 144
16657.96 139
16659.18 149
16660.40 115
16661.62 132
16662.84 157
16664.06 132
16665.28 175
16666.50 130
16667.72 127
16668.93 134
16670.15 142
16671.37 158
16672.59 139
16673.81 118
16675.03 120
16676.25 118
16677.47 137
16678.69 141
16679.91 158
16681.13 141
16682.36 135
16683.58 154
16684.80 145
16686.02 105
16687.24 125
16688.46 152
16689.68 148
16690.90 176
16692.12 155
16693.34 149
16694.56 163
16695.78 168
16697.00 177
16698.22 164
16699.44 154
16700.66 154
16701.89 141
16703.11 109
16704.33 130
16705.55 148
16706.77 184
16707.99 170
16709.21 154
16710.43 147
16711.65 153
16712.88 156
16714.10 134
16715.32 139
16716.54 133
16717.76 159
16718.98 159
16720.20 117
16721.43 114
16722.65 137
16723.87 164
16725.09 150
16726.31 114
16727.54 134
16728.76 127
16729.98 167
16731.20 154
16732.42 136
16733.65 133
16734.87 131
16736.09 143
16737.31 142
16738.53 145
16739.76 162
16740.98 157
16742.20 137
16743.42 137
16744.65 132
16745.87 141
16747.09 137
16748.31 147
16749.54 117
16750.76 110
16751.98 126
16753.21 154
16754.43 135
16755.65 128
16756.87 149
16758.10 155
16759.32 131
16760.54 137
16761.77 149
16762.99 139
16764.21 139
16765.44 151
16766.66 156
16767.88 180
16769.11 170
16770.33 130
16771.55 159
16772.78 157
16774.00 136
16775.22 122
16776.45 142
16777.67 143
16778.90 160
16780.12 141
16781.34 144
16782.57 141
16783.79 146
16785.02 166
16786.24 130
16787.46 128
16788.69 151
16789.91 130
16791.14 141
16792.36 118
16793.58 186
16794.81 154
16796.03 128
16797.26 139
16798.48 130
16799.71 136
16800.93 140
16802.16 133
16803.38 115
16804.61 115
16805.83 146
16807.06 146
16808.28 127
16809.50 124
16810.73 145
16811.95 115
16813.18 146
16814.40 156
16815.63 146
16816.86 129
16818.08 124
16819.31 147
16820.53 155
16821.76 150
16822.98 143
16824.21 136
16825.43 166
16826.66 166
16827.88 167
16829.11 135
16830.33 151
16831.56 144
16832.79 118
16834.01 158
16835.24 141
16836.46 159
16837.69 161
16838.92 171
16840.14 147
16841.37 173
16842.59 156
16843.82 178
16845.05 168
16846.27 151
16847.50 182
16848.73 185
16849.95 136
16851.18 152
16852.40 153
16853.63 169
16854.86 153
16856.08 148
16857.31 150
16858.54 140
16859.76 143
16860.99 160
16862.22 165
16863.44 202
16864.67 196
16865.90 174
16867.13 198
16868.35 181
16869.58 196
16870.81 174
16872.03 174
16873.26 171
16874.49 208
16875.72 217
16876.94 174
16878.17 161
16879.40 176
16880.63 202
16881.85 208
16883.08 201
16884.31 181
16885.54 155
16886.76 176
16887.99 178
16889.22 193
16890.45 172
16891.68 192
16892.90 184
16894.13 173
16895.36 163
16896.59 141
16897.82 145
16899.04 150
16900.27 161
16901.50 158
16902.73 173
16903.96 178
16905.18 155
16906.41 180
16907.64 177
16908.87 164
16910.10 166
16911.33 181
16912.56 164
16913.78 165
16915.01 156
16916.24 168
16917.47 148
16918.70 167
16919.93 185
16921.16 163
16922.39 164
16923.62 161
16924.85 153
16926.07 156
16927.30 176
16928.53 147
16929.76 132
16930.99 153
16932.22 148
16933.45 150
16934.68 147
16935.91 165
16937.14 171
16938.37 166
16939.60 176
16940.83 158
16942.06 154
16943.29 124
16944.52 166
16945.75 169
16946.98 130
16948.21 169
16949.44 145
16950.67 155
16951.90 153
16953.13 147
16954.36 137
16955.59 145
16956.82 137
16958.05 152
16959.28 139
16960.51 132
16961.74 133
16962.97 140
16964.20 123
16965.43 130
16966.66 144
16967.89 120
16969.12 138
16970.35 150
16971.58 114
16972.82 132
16974.05 155
16975.28 142
16976.51 158
16977.74 140
16978.97 134
16980.20 163
16981.43 153
16982.66 148
16983.90 162
16985.13 141
16986.36 164
16987.59 121
16988.82 138
16990.05 153
16991.28 155
16992.52 181
16993.75 143
16994.98 138
16996.21 145
16997.44 164
16998.67 139
16999.91 113
17001.14 131
17002.37 156
17003.60 128
17004.83 126
17006.07 138
17007.30 164
17008.53 131
17009.76 146
17010.99 107
17012.23 135
17013.46 125
17014.69 154
17015.92 147
17017.16 131
17018.39 152
17019.62 164
17020.85 159
17022.09 131
17023.32 129
17024.55 140
17025.78 165
17027.02 160
17028.25 137
17029.48 142
17030.72 164
17031.95 164
17033.18 138
17034.42 109
17035.65 128
17036.88 162
17038.11 155
17039.35 113
17040.58 132
17041.81 145
17043.05 140
17044.28 156
17045.52 134
17046.75 137
17047.98 126
17049.22 154
17050.45 158
17051.68 137
17052.92 167
17054.15 153
17055.38 132
17056.62 126
17057.85 121
17059.09 124
17060.32 146
17061.55 148
17062.79 151
17064.02 129
17065.26 148
17066.49 150
17067.73 137
17068.96 134
17070.19 131
17071.43 152
17072.66 165
17073.90 139
17075.13 115
17076.37 127
17077.60 158
17078.84 119
17080.07 128
17081.31 128
17082.54 133
17083.78 130
17085.01 138
17086.25 124
17087.48 130
17088.72 136
17089.95 131
17091.19 136
17092.42 156
17093.66 146
17094.89 160
17096.13 131
17097.36 122
17098.60 127
17099.83 148
17101.07 151
17102.30 131
17103.54 99
17104.78 134
17106.01 152
17107.25 133
17108.48 151
17109.72 136
17110.95 152
17112.19 150
17113.43 117
17114.66 116
17115.90 164
17117.13 158
17118.37 122
17119.61 141
17120.84 127
17122.08 107
17123.32 123
17124.55 129
17125.79 120
17127.02 133
17128.26 127
17129.50 126
17130.73 106
17131.97 126
17133.21 131
17134.44 152
17135.68 123
17136.92 149
17138.15 120
17139.39 136
17140.63 118
17141.87 131
17143.10 129
17144.34 117
17145.58 130
17146.81 135
17148.05 146
17149.29 110
17150.53 103
17151.76 135
17153.00 141
17154.24 137
17155.48 116
17156.71 125
17157.95 115
17159.19 139
17160.43 148
17161.66 142
17162.90 156
17164.14 111
17165.38 122
17166.62 117
17167.85 142
17169.09 127
17170.33 138
17171.57 136
17172.81 113
17174.04 113
17175.28 118
17176.52 118
17177.76 120
17179.00 137
17180.23 128
17181.47 107
17182.71 132
17183.95 132
17185.19 124
17186.43 115
17187.67 154
17188.90 157
17190.14 141
17191.38 142
17192.62 138
17193.86 120
17195.10 123
17196.34 120
17197.58 150
17198.82 132
17200.05 109
17201.29 148
17202.53 122
17203.77 125
17205.01 93
17206.25 108
17207.49 130
17208.73 130
17209.97 126
17211.21 117
17212.45 109
17213.69 134
17214.93 105
17216.17 125
17217.41 147
17218.65 124
17219.89 116
17221.13 112
17222.37 124
17223.61 127
17224.85 151
17226.09 125
17227.33 106
17228.57 101
17229.81 125
17231.05 112
17232.29 126
17233.53 102
17234.77 116
17236.01 122
17237.25 146
17238.49 143
17239.73 123
17240.97 136
17242.21 135
17243.45 130
17244.69 107
17245.93 99
17247.17 107
17248.41 124
17249.66 114
17250.90 135
17252.14 132
17253.38 168
17254.62 140
17255.86 115
17257.10 107
17258.34 116
17259.58 127
17260.83 131
17262.07 132
17263.31 99
17264.55 108
17265.79 116
17267.03 119
17268.27 101
17269.52 142
17270.76 155
17272.00 157
17273.24 140
17274.48 153
17275.72 145
17276.97 147
17278.21 119
17279.45 135
17280.69 133
17281.93 133
17283.18 111
17284.42 133
17285.66 99
17286.90 101
17288.15 141
17289.39 126
17290.63 137
17291.87 108
17293.11 101
17294.36 111
17295.60 134
17296.84 99
17298.08 111
17299.33 110
17300.57 117
17301.81 122
17303.06 123
17304.30 128
17305.54 113
17306.78 112
17308.03 123
17309.27 137
17310.51 109
17311.76 123
17313.00 133
17314.24 140
17315.49 129
17316.73 129
17317.97 111
17319.22 96
17320.46 105
17321.70 99
17322.95 107
17324.19 143
17325.43 126
17326.68 118
17327.92 127
17329.17 96
17330.41 126
17331.65 114
17332.90 119
17334.14 103
17335.38 126
17336.63 124
17337.87 98
17339.12 114
17340.36 122
17341.61 132
17342.85 113
17344.09 115
17345.34 123
17346.58 126
17347.83 133
17349.07 128
17350.32 130
17351.56 125
17352.80 131
17354.05 130
17355.29 124
17356.54 102
17357.78 121
17359.03 123
17360.27 138
17361.52 119
17362.76 111
17364.01 117
17365.25 121
17366.50 138
17367.74 113
17368.99 89
17370.23 126
17371.48 142
17372.72 126
17373.97 112
17375.22 119
17376.46 121
17377.71 101
17378.95 112
17380.20 112
17381.44 126
17382.69 136
17383.93 143
17385.18 117
17386.43 127
17387.67 124
17388.92 122
17390.16 133
17391.41 147
17392.66 120
17393.90 131
17395.15 137
17396.39 126
17397.64 128
17398.89 130
17400.13 140
17401.38 156
17402.63 131
17403.87 112
17405.12 109
17406.37 90
17407.61 117
17408.86 103
17410.11 142
17411.35 144
17412.60 138
17413.85 159
17415.09 130
17416.34 110
17417.59 151
17418.83 143
17420.08 126
17421.33 129
17422.57 93
17423.82 154
17425.07 125
17426.32 129
17427.56 138
17428.81 133
17430.06 125
17431.31 112
17432.55 113
17433.80 132
17435.05 117
17436.30 108
17437.54 133
17438.79 111
17440.04 144
17441.29 142
17442.53 115
17443.78 113
17445.03 118
17446.28 110
17447.53 137
17448.77 111
17450.02 128
17451.27 133
17452.52 136
17453.77 109
17455.01 116
17456.26 104
17457.51 123
17458.76 112
17460.01 103
17461.26 112
17462.51 107
17463.75 127
17465.00 165
17466.25 106
17467.50 85
17468.75 113
17470.00 127
17471.25 129
17472.50 123
17473.74 114
17474.99 112
17476.24 136
17477.49 129
17478.74 140
17479.99 160
17481.24 137
17482.49 152
17483.74 119
17484.99 114
17486.24 110
17487.49 151
17488.74 155
17489.98 126
17491.23 131
17492.48 152
17493.73 156
17494.98 126
17496.23 138
17497.48 161
17498.73 132
17499.98 110
17501.23 137
17502.48 123
17503.73 141
17504.98 128
17506.23 132
17507.48 118
17508.73 96
17509.98 122
17511.23 130
17512.48 129
17513.73 137
17514.98 103
17516.24 121
17517.49 146
17518.74 154
17519.99 157
17521.24 142
17522.49 133
17523.74 126
17524.99 124
17526.24 147
17527.49 127
17528.74 112
17529.99 121
17531.24 114
17532.50 134
17533.75 126
17535.00 134
17536.25 135
17537.50 129
17538.75 121
17540.00 139
17541.25 126
17542.51 117
17543.76 164
17545.01 129
17546.26 114
17547.51 127
17548.76 136
17550.01 101
17551.27 157
17552.52 145
17553.77 118
17555.02 149
17556.27 132
17557.53 135
17558.78 118
17560.03 136
17561.28 142
17562.53 148
17563.79 147
17565.04 131
17566.29 147
17567.54 157
17568.80 149
17570.05 133
17571.30 137
17572.55 137
17573.81 130
17575.06 130
17576.31 119
17577.56 162
17578.82 127
17580.07 136
17581.32 150
17582.57 132
17583.83 131
17585.08 126
17586.33 141
17587.59 126
17588.84 132
17590.09 142
17591.35 112
17592.60 146
17593.85 152
17595.11 139
17596.36 141
17597.61 138
17598.87 143
17600.12 136
17601.37 125
17602.63 137
17603.88 171
17605.13 159
17606.39 141
17607.64 156
17608.89 133
17610.15 137
17611.40 143
17612.66 130
17613.91 132
17615.16 132
17616.42 123
17617.67 114
17618.93 155
17620.18 135
17621.43 160
17622.69 109
17623.94 142
17625.20 112
17626.45 109
17627.71 119
17628.96 128
17630.22 140
17631.47 133
17632.72 94
17633.98 132
17635.23 128
17636.49 166
17637.74 128
17639.00 128
17640.25 145
17641.51 135
17642.76 142
17644.02 142
17645.27 124
17646.53 143
17647.78 140
17649.04 144
17650.29 126
17651.55 159
17652.80 152
17654.06 151
17655.32 133
17656.57 112
17657.83 106
17659.08 158
17660.34 159
17661.59 124
17662.85 107
17664.11 116
17665.36 126
17666.62 118
17667.87 126
17669.13 108
17670.38 134
17671.64 150
17672.90 113
17674.15 114
17675.41 122
17676.67 107
17677.92 122
17679.18 123
17680.43 118
17681.69 91
17682.95 125
17684.20 133
17685.46 134
17686.72 155
17687.97 147
17689.23 107
17690.49 116
17691.74 94
17693.00 89
17694.26 115
17695.51 95
17696.77 125
17698.03 118
17699.28 135
17700.54 114
17701.80 119
17703.06 118
17704.31 114
17705.57 125
17706.83 115
17708.08 122
17709.34 134
17710.60 119
17711.86 127
17713.11 112
17714.37 133
17715.63 136
17716.89 117
17718.14 131
17719.40 123
17720.66 138
17721.92 126
17723.18 111
17724.43 120
17725.69 125
17726.95 117
17728.21 113
17729.47 115
17730.72 134
17731.98 111
17733.24 115
17734.50 127
17735.76 127
17737.02 133
17738.27 135
17739.53 120
17740.79 131
17742.05 114
17743.31 126
17744.57 126
17745.83 104
17747.08 118
17748.34 134
17749.60 137
17750.86 135
17752.12 142
17753.38 115
17754.64 105
17755.90 127
17757.16 117
17758.41 129
17759.67 99
17760.93 124
17762.19 128
17763.45 134
17764.71 125
17765.97 107
17767.23 124
17768.49 123
17769.75 140
17771.01 149
17772.27 133
17773.53 139
17774.79 128
17776.05 104
17777.31 118
17778.57 125
17779.83 96
17781.09 134
17782.35 113
17783.61 130
17784.87 124
17786.13 117
17787.39 107
17788.65 98
17789.91 111
17791.17 120
17792.43 109
17793.69 153
17794.95 117
17796.21 117
17797.47 102
17798.73 111
17799.99 110
17801.25 114
17802.51 101
17803.77 104
17805.03 107
17806.29 94
17807.55 103
17808.82 108
17810.08 104
17811.34 106
17812.60 133
17813.86 108
17815.12 106
17816.38 106
17817.64 113
17818.90 106
17820.17 130
17821.43 143
17822.69 126
17823.95 116
17825.21 116
17826.47 102
17827.73 86
17829.00 108
17830.26 93
17831.52 120
17832.78 124
17834.04 128
17835.31 141
17836.57 129
17837.83 116
17839.09 119
17840.35 113
17841.61 113
17842.88 110
17844.14 118
17845.40 109
17846.66 107
17847.93 118
17849.19 131
17850.45 119
17851.71 136
17852.98 121
17854.24 112
17855.50 127
17856.76 131
17858.03 130
17859.29 87
17860.55 132
17861.81 113
17863.08 105
17864.34 110
17865.60 113
17866.87 114
17868.13 103
17869.39 104
17870.65 102
17871.92 113
17873.18 92
17874.44 87
17875.71 112
17876.97 96
17878.23 87
17879.50 115
17880.76 108
17882.02 92
17883.29 86
17884.55 104
17885.82 98
17887.08 93
17888.34 96
17889.61 114
17890.87 139
17892.13 129
17893.40 98
17894.66 108
17895.93 105
17897.19 122
17898.45 120
17899.72 102
17900.98 105
17902.25 134
17903.51 140
17904.78 135
17906.04 99
17907.30 117
17908.57 127
17909.83 121
17911.10 133
17912.36 112
17913.63 105
17914.89 139
17916.16 137
17917.42 105
17918.69 97
17919.95 106
17921.22 127
17922.48 102
17923.75 99
17925.01 119
17926.28 110
17927.54 123
17928.81 124
17930.07 109
17931.34 102
17932.60 91
17933.87 112
17935.13 107
17936.40 129
17937.66 127
17938.93 129
17940.19 120
17941.46 108
17942.73 115
17943.99 113
17945.26 119
17946.52 141
17947.79 102
17949.05 127
17950.32 123
17951.59 103
17952.85 126
17954.12 91
17955.38 100
17956.65 111
17957.92 110
17959.18 99
17960.45 140
17961.72 120
17962.98 137
17964.25 129
17965.52 118
17966.78 125
17968.05 109
17969.31 95
17970.58 116
17971.85 99
17973.11 117
17974.38 105
17975.65 119
17976.92 110
17978.18 108
17979.45 118
17980.72 131
17981.98 117
17983.25 105
17984.52 120
17985.78 124
17987.05 113
17988.32 147
17989.59 136
17990.85 123
17992.12 124
17993.39 127
17994.66 104
17995.92 107
17997.19 108
17998.46 86
17999.73 101
18000.99 104
18002.26 90
18003.53 100
18004.80 104
18006.07 105
18007.33 99
18008.60 103
18009.87 123
18011.14 104
18012.41 99
18013.67 88
18014.94 99
18016.21 119
18017.48 116
18018.75 111
18020.02 91
18021.28 116
18022.55 119
18023.82 116
18025.09 84
18026.36 96
18027.63 99
18028.90 100
18030.16 108
18031.43 116
18032.70 95
18033.97 112
18035.24 103
18036.51 100
18037.78 94
18039.05 102
18040.32 113
18041.58 131
18042.85 125
18044.12 113
18045.39 132
18046.66 116
18047.93 126
18049.20 126
18050.47 108
18051.74 105
18053.01 123
18054.28 117
18055.55 93
18056.82 125
18058.09 113
18059.36 110
18060.63 112
18061.90 108
18063.17 102
18064.44 143
18065.71 122
18066.98 99
18068.25 121
18069.52 127
18070.79 132
18072.06 122
18073.33 107
18074.60 98
18075.87 126
18077.14 132
18078.41 112
18079.68 121
18080.95 104
18082.22 120
18083.49 112
18084.76 123
18086.03 116
18087.30 109
18088.57 123
18089.85 113
18091.12 119
18092.39 100
18093.66 131
18094.93 130
18096.20 108
18097.47 97
18098.74 121
18100.01 107
18101.29 113
18102.56 100
18103.83 99
18105.10 107
18106.37 110
18107.64 93
18108.91 98
18110.19 102
18111.46 101
18112.73 114
18114.00 103
18115.27 122
18116.54 109
18117.82 112
18119.09 96
18120.36 110
18121.63 113
18122.90 97
18124.18 105
18125.45 141
18126.72 112
18127.99 109
18129.26 108
18130.54 89
18131.81 122
18133.08 141
18134.35 99
18135.63 118
18136.90 123
18138.17 124
18139.44 103
18140.72 135
18141.99 125
18143.26 120
18144.53 98
18145.81 105
18147.08 122
18148.35 123
18149.63 116
18150.90 128
18152.17 118
18153.45 128
18154.72 119
18155.99 125
18157.26 127
18158.54 126
18159.81 107
18161.08 108
18162.36 110
18163.63 103
18164.91 124
18166.18 133
18167.45 109
18168.73 112
18170.00 123
18171.27 103
18172.55 124
18173.82 133
18175.09 108
18176.37 122
18177.64 107
18178.92 109
18180.19 104
18181.46 104
18182.74 109
18184.01 116
18185.29 107
18186.56 126
18187.84 115
18189.11 141
18190.38 135
18191.66 98
18192.93 110
18194.21 127
18195.48 109
18196.76 111
18198.03 123
18199.31 125
18200.58 108
18201.86 119
18203.13 106
18204.41 100
18205.68 115
18206.96 94
18208.23 126
18209.51 112
18210.78 123
18212.06 135
18213.33 121
18214.61 102
18215.88 128
18217.16 113
18218.43 113
18219.71 114
18220.98 133
18222.26 99
18223.53 113
18224.81 152
18226.09 106
18227.36 120
18228.64 143
18229.91 129
18231.19 111
18232.46 94
18233.74 117
18235.02 96
18236.29 130
18237.57 120
18238.84 114
18240.12 117
18241.40 103
18242.67 104
18243.95 104
18245.23 89
18246.50 102
18247.78 96
18249.05 108
18250.33 123
18251.61 137
18252.88 108
18254.16 117
18255.44 118
18256.71 100
18257.99 101
18259.27 101
18260.54 147
18261.82 104
18263.10 95
18264.38 124
18265.65 117
18266.93 94
18268.21 127
18269.48 113
18270.76 101
18272.04 85
18273.32 108
18274.59 143
18275.87 135
18277.15 114
18278.43 98
18279.70 127
18280.98 125
18282.26 132
18283.54 118
18284.81 120
18286.09 126
18287.37 142
18288.65 117
18289.92 100
18291.20 101
18292.48 106
18293.76 104
18295.04 107
18296.31 104
18297.59 126
18298.87 94
18300.15 104
18301.43 96
18302.71 135
18303.98 105
18305.26 107
18306.54 111
18307.82 115
18309.10 115
18310.38 110
18311.66 97
18312.93 99
18314.21 110
18315.49 111
18316.77 134
18318.05 113
18319.33 93
18320.61 94
18321.89 137
18323.17 128
18324.44 101
18325.72 96
18327.00 95
18328.28 89
18329.56 110
18330.84 111
18332.12 96
18333.40 102
18334.68 107
18335.96 128
18337.24 121
18338.52 111
18339.80 118
18341.08 127
18342.36 121
18343.64 118
18344.92 126
18346.20 118
18347.48 124
18348.76 117
18350.04 98
18351.32 105
18352.60 94
18353.88 90
18355.16 117
18356.44 108
18357.72 102
18359.00 120
18360.28 114
18361.56 110
18362.84 123
18364.12 120
18365.40 108
18366.68 96
18367.96 103
18369.24 99
18370.52 107
18371.80 110
18373.08 138
18374.36 128
18375.64 94
18376.93 108
18378.21 125
18379.49 125
18380.77 132
18382.05 110
18383.33 100
18384.61 104
18385.89 120
18387.17 131
18388.46 109
18389.74 112
18391.02 104
18392.30 99
18393.58 108
18394.86 116
18396.15 92
18397.43 137
18398.71 145
18399.99 107
18401.27 92
18402.55 108
18403.84 111
18405.12 101
18406.40 133
18407.68 105
18408.96 115
18410.25 100
18411.53 113
18412.81 111
18414.09 111
18415.37 119
18416.66 90
18417.94 100
18419.22 134
18420.50 122
18421.79 127
18423.07 102
18424.35 139
18425.63 157
18426.92 142
18428.20 109
18429.48 102
18430.77 91
18432.05 119
18433.33 137
18434.61 122
18435.90 81
18437.18 111
18438.46 145
18439.75 92
18441.03 108
18442.31 148
18443.60 134
18444.88 144
18446.16 112
18447.45 100
18448.73 125
18450.01 139
18451.30 116
18452.58 93
18453.86 91
18455.15 90
18456.43 112
18457.71 103
18459.00 98
18460.28 93
18461.57 106
18462.85 135
18464.13 119
18465.42 99
18466.70 109
18467.99 93
18469.27 127
18470.55 117
18471.84 98
18473.12 85
18474.41 96
18475.69 94
18476.98 116
18478.26 115
18479.55 120
18480.83 126
18482.11 108
18483.40 103
18484.68 114
18485.97 131
18487.25 119
18488.54 102
18489.82 106
18491.11 106
18492.39 108
18493.68 104
18494.96 117
18496.25 120
18497.53 99
18498.82 109
18500.10 108
18501.39 106
18502.67 109
18503.96 92
18505.24 114
18506.53 105
18507.82 103
18509.10 108
18510.39 125
18511.67 111
18512.96 114
18514.24 119
18515.53 111
18516.82 99
18518.10 113
18519.39 113
18520.67 129
18521.96 99
18523.25 115
18524.53 129
18525.82 115
18527.10 109
18528.39 91
18529.68 108
18530.96 118
18532.25 111
18533.54 97
18534.82 98
18536.11 110
18537.39 114
18538.68 102
18539.97 110
18541.25 108
18542.54 97
18543.83 102
18545.11 117
18546.40 136
18547.69 104
18548.98 91
18550.26 119
18551.55 136
18552.84 113
18554.12 119
18555.41 111
18556.70 122
18557.99 100
18559.27 127
18560.56 119
18561.85 122
18563.13 139
18564.42 111
18565.71 110
18567.00 124
18568.28 120
18569.57 110
18570.86 139
18572.15 111
18573.44 121
18574.72 136
18576.01 130
18577.30 116
18578.59 108
18579.88 114
18581.16 135
18582.45 105
18583.74 108
18585.03 129
18586.32 140
18587.60 116
18588.89 121
18590.18 130
18591.47 131
18592.76 144
18594.05 136
18595.33 128
18596.62 150
18597.91 138
18599.20 147
18600.49 125
18601.78 134
18603.07 137
18604.36 141
18605.64 141
18606.93 116
18608.22 132
18609.51 150
18610.80 115
18612.09 132
18613.38 149
18614.67 124
18615.96 124
18617.25 124
18618.54 140
18619.83 114
18621.12 126
18622.40 133
18623.69 128
18624.98 114
18626.27 131
18627.56 139
18628.85 140
18630.14 114
18631.43 119
18632.72 125
18634.01 111
18635.30 123
18636.59 133
18637.88 128
18639.17 139
18640.46 147
18641.75 135
18643.04 124
18644.33 110
18645.62 138
18646.91 112
18648.20 116
18649.49 114
18650.78 118
18652.08 112
18653.37 134
18654.66 115
18655.95 115
18657.24 101
18658.53 109
18659.82 128
18661.11 120
18662.40 140
18663.69 124
18664.98 114
18666.27 103
18667.56 111
18668.86 94
18670.15 123
18671.44 118
18672.73 132
18674.02 142
18675.31 128
18676.60 136
18677.90 101
18679.19 101
18680.48 108
18681.77 106
18683.06 119
18684.35 115
18685.64 101
18686.94 108
18688.23 113
18689.52 134
18690.81 87
18692.10 119
18693.40 137
18694.69 122
18695.98 109
18697.27 120
18698.56 102
18699.86 92
18701.15 106
18702.44 102
18703.73 95
18705.03 104
18706.32 90
18707.61 101
18708.90 113
18710.19 108
18711.49 100
18712.78 117
18714.07 113
18715.37 126
18716.66 127
18717.95 115
18719.24 97
18720.54 122
18721.83 101
18723.12 100
18724.42 101
18725.71 115
18727.00 110
18728.30 117
18729.59 108
18730.88 139
18732.17 140
18733.47 126
18734.76 127
18736.05 114
18737.35 121
18738.64 118
18739.94 102
18741.23 115
18742.52 141
18743.82 117
18745.11 101
18746.40 103
18747.70 112
18748.99 99
18750.29 110
18751.58 111
18752.87 107
18754.17 98
18755.46 134
18756.76 128
18758.05 102
18759.34 108
18760.64 125
18761.93 134
18763.23 111
18764.52 109
18765.82 115
18767.11 129
18768.41 102
18769.70 112
18770.99 114
18772.29 117
18773.58 120
18774.88 115
18776.17 115
18777.47 104
18778.76 108
18780.06 98
18781.35 92
18782.65 91
18783.94 120
18785.24 115
18786.53 94
18787.83 103
18789.12 97
18790.42 120
18791.71 124
18793.01 117
18794.31 98
18795.60 98
18796.90 114
18798.19 103
18799.49 80
18800.78 97
18802.08 130
18803.37 116
18804.67 113
18805.97 103
18807.26 100
18808.56 115
18809.85 122
18811.15 118
18812.45 98
18813.74 96
18815.04 108
18816.34 114
18817.63 126
18818.93 135
18820.22 113
18821.52 111
18822.82 110
18824.11 69
18825.41 147
18826.71 119
18828.00 121
18829.30 105
18830.60 107
18831.89 97
18833.19 128
18834.49 121
18835.78 131
18837.08 111
18838.38 107
18839.67 104
18840.97 123
18842.27 104
18843.57 127
18844.86 131
18846.16 127
18847.46 124
18848.75 99
18850.05 119
18851.35 106
18852.65 124
18853.94 106
18855.24 102
18856.54 94
18857.84 128
18859.13 123
18860.43 94
18861.73 120
18863.03 122
18864.33 120
18865.62 139
18866.92 109
18868.22 116
18869.52 110
18870.82 140
18872.11 116
18873.41 113
18874.71 123
18876.01 111
18877.31 115
18878.61 109
18879.90 101
18881.20 111
18882.50 93
18883.80 98
18885.10 90
18886.40 86
18887.70 111
18888.99 128
18890.29 92
18891.59 92
18892.89 107
18894.19 113
18895.49 99
18896.79 118
18898.09 92
18899.39 104
18900.68 114
18901.98 101
18903.28 117
18904.58 103
18905.88 114
18907.18 115
18908.48 112
18909.78 99
18911.08 107
18912.38 91
18913.68 102
18914.98 116
18916.28 121
18917.58 109
18918.88 103
18920.18 92
18921.48 115
18922.78 114
18924.08 114
18925.38 101
18926.68 123
18927.98 103
18929.28 111
18930.58 126
18931.88 98
18933.18 74
18934.48 109
18935.78 122
18937.08 89
18938.38 109
18939.68 100
18940.98 103
18942.28 110
18943.58 102
18944.88 88
18946.18 104
18947.48 102
18948.78 96
18950.08 115
18951.39 87
18952.69 89
18953.99 85
18955.29 98
18956.59 112
18957.89 107
18959.19 119
18960.49 99
18961.79 96
18963.09 94
18964.40 100
18965.70 124
18967.00 105
18968.30 91
18969.60 106
18970.90 95
18972.21 107
18973.51 115
18974.81 102
18976.11 82
18977.41 98
18978.71 79
18980.02 100
18981.32 83
18982.62 101
18983.92 88
18985.22 92
18986.53 94
18987.83 100
18989.13 105
18990.43 93
18991.73 95
18993.04 118
18994.34 120
18995.64 86
18996.94 97
18998.25 84
18999.55 77
19000.85 87
19002.15 87
19003.46 93
19004.76 115
19006.06 106
19007.36 84
19008.67 108
19009.97 98
19011.27 86
19012.58 91
19013.88 91
19015.18 93
19016.49 116
19017.79 87
19019.09 78
19020.40 96
19021.70 103
19023.00 99
19024.31 96
19025.61 96
19026.91 93
19028.22 93
19029.52 76
19030.82 101
19032.13 102
19033.43 126
19034.73 87
19036.04 101
19037.34 73
19038.65 85
19039.95 106
19041.25 91
19042.56 81
19043.86 66
19045.17 92
19046.47 125
19047.77 107
19049.08 133
19050.38 106
19051.69 123
19052.99 107
19054.30 107
19055.60 107
19056.90 83
19058.21 103
19059.51 105
19060.82 93
19062.12 111
19063.43 101
19064.73 94
19066.04 98
19067.34 102
19068.65 79
19069.95 80
19071.26 102
19072.56 104
19073.87 99
19075.17 103
19076.48 94
19077.78 105
19079.09 97
19080.39 109
19081.70 92
19083.00 85
19084.31 96
19085.61 147
19086.92 97
19088.23 97
19089.53 89
19090.84 113
19092.14 106
19093.45 101
19094.75 92
19096.06 93
19097.37 108
19098.67 100
19099.98 119
19101.28 99
19102.59 106
19103.90 85
19105.20 95
19106.51 89
19107.81 83
19109.12 80
19110.43 96
19111.73 92
19113.04 103
19114.35 99
19115.65 122
19116.96 111
19118.27 98
19119.57 97
19120.88 115
19122.19 116
19123.49 121
19124.80 112
19126.11 112
19127.41 69
19128.72 85
19130.03 103
19131.33 106
19132.64 88
19133.95 103
19135.26 113
19136.56 97
19137.87 88
19139.18 80
19140.49 118
19141.79 105
19143.10 130
19144.41 97
19145.71 89
19147.02 90
19148.33 121
19149.64 117
19150.95 108
19152.25 129
19153.56 104
19154.87 111
19156.18 104
19157.48 89
19158.79 103
19160.10 110
19161.41 80
19162.72 95
19164.03 84
19165.33 102
19166.64 85
19167.95 100
19169.26 82
19170.57 109
19171.88 129
19173.18 107
19174.49 98
19175.80 112
19177.11 100
19178.42 88
19179.73 96
19181.04 113
19182.34 112
19183.65 95
19184.96 102
19186.27 100
19187.58 91
19188.89 114
19190.20 101
19191.51 111
19192.82 105
19194.13 97
19195.43 85
19196.74 108
19198.05 97
19199.36 88
19200.67 109
19201.98 110
19203.29 97
19204.60 113
19205.91 99
19207.22 86
19208.53 96
19209.84 86
19211.15 95
19212.46 93
19213.77 81
19215.08 96
19216.39 84
19217.70 97
19219.01 115
19220.32 104
19221.63 87
19222.94 106
19224.25 131
19225.56 79
19226.87 94
19228.18 91
19229.49 82
19230.80 89
19232.11 84
19233.42 100
19234.73 110
19236.04 120
19237.35 103
19238.67 81
19239.98 85
19241.29 96
19242.60 87
19243.91 88
19245.22 98
19246.53 106
19247.84 81
19249.15 96
19250.46 106
19251.77 76
19253.09 104
19254.40 99
19255.71 75
19257.02 84
19258.33 97
19259.64 115
19260.95 102
19262.27 109
19263.58 115
19264.89 95
19266.20 98
19267.51 82
19268.82 73
19270.14 92
19271.45 109
19272.76 95
19274.07 120
19275.38 104
19276.70 113
19278.01 106
19279.32 108
19280.63 105
19281.94 106
19283.26 77
19284.57 74
19285.88 85
19287.19 80
19288.51 103
19289.82 107
19291.13 93
19292.44 91
19293.76 107
19295.07 116
19296.38 88
19297.69 101
19299.01 119
19300.32 95
19301.63 117
19302.95 106
19304.26 102
19305.57 93
19306.88 99
19308.20 107
19309.51 99
19310.82 90
19312.14 93
19313.45 72
19314.76 95
19316.08 92
19317.39 93
19318.70 92
19320.02 93
19321.33 117
19322.64 109
19323.96 100
19325.27 95
19326.59 85
19327.90 112
19329.21 126
19330.53 92
19331.84 116
19333.15 109
19334.47 107
19335.78 108
19337.10 86
19338.41 100
19339.73 114
19341.04 117
19342.35 104
19343.67 99
19344.98 102
19346.30 96
19347.61 103
19348.93 79
19350.24 97
19351.55 111
19352.87 104
19354.18 118
19355.50 101
19356.81 99
19358.13 118
19359.44 112
19360.76 87
19362.07 81
19363.39 117
19364.70 79
19366.02 89
19367.33 82
19368.65 111
19369.96 91
19371.28 77
19372.59 81
19373.91 113
19375.22 85
19376.54 95
19377.86 88
19379.17 104
19380.49 87
19381.80 88
19383.12 80
19384.43 102
19385.75 86
19387.07 124
19388.38 93
19389.70 74
19391.01 98
19392.33 90
19393.65 83
19394.96 71
19396.28 107
19397.59 101
19398.91 91
19400.23 90
19401.54 77
19402.86 78
19404.17 85
19405.49 105
19406.81 97
19408.12 86
19409.44 93
19410.76 90
19412.07 104
19413.39 94
19414.71 96
19416.02 80
19417.34 96
19418.66 119
19419.97 81
19421.29 95
19422.61 105
19423.93 115
19425.24 142
19426.56 106
19427.88 88
19429.19 85
19430.51 92
19431.83 110
19433.15 90
19434.46 88
19435.78 74
19437.10 93
19438.42 111
19439.73 86
19441.05 111
19442.37 76
19443.69 93
19445.00 100
19446.32 108
19447.64 85
19448.96 106
19450.28 83
19451.59 69
19452.91 99
19454.23 86
19455.55 123
19456.87 97
19458.18 99
19459.50 85
19460.82 95
19462.14 103
19463.46 96
19464.78 101
19466.09 111
19467.41 85
19468.73 104
19470.05 94
19471.37 99
19472.69 109
19474.01 90
19475.33 89
19476.64 83
19477.96 99
19479.28 139
19480.60 120
19481.92 109
19483.24 85
19484.56 94
19485.88 96
19487.20 108
19488.52 89
19489.83 95
19491.15 74
19492.47 87
19493.79 133
19495.11 89
19496.43 77
19497.75 85
19499.07 77
19500.39 85
19501.71 117
19503.03 96
19504.35 94
19505.67 102
19506.99 109
19508.31 95
19509.63 95
19510.95 97
19512.27 103
19513.59 98
19514.91 96
19516.23 74
19517.55 96
19518.87 114
19520.19 93
19521.51 118
19522.83 106
19524.15 94
19525.47 91
19526.79 104
19528.11 97
19529.43 89
19530.75 100
19532.08 106
19533.40 95
19534.72 102
19536.04 90
19537.36 74
19538.68 76
19540.00 87
19541.32 102
19542.64 101
19543.96 105
19545.29 91
19546.61 84
19547.93 86
19549.25 94
19550.57 74
19551.89 77
19553.21 84
19554.53 89
19555.86 77
19557.18 104
19558.50 94
19559.82 80
19561.14 117
19562.46 95
19563.79 95
19565.11 85
19566.43 82
19567.75 88
19569.07 102
19570.40 110
19571.72 79
19573.04 82
19574.36 70
19575.68 96
19577.01 105
19578.33 74
19579.65 83
19580.97 96
19582.30 87
19583.62 97
19584.94 79
19586.26 88
19587.59 96
19588.91 91
19590.23 69
19591.55 71
19592.88 85
19594.20 94
19595.52 107
19596.85 120
19598.17 80
19599.49 79
19600.81 82
19602.14 100
19603.46 105
19604.78 83
19606.11 102
19607.43 97
19608.75 100
19610.08 95
19611.40 78
19612.72 90
19614.05 75
19615.37 101
19616.69 105
19618.02 80
19619.34 95
19620.67 87
19621.99 75
19623.31 76
19624.64 100
19625.96 91
19627.29 87
19628.61 98
19629.93 94
19631.26 103
19632.58 81
19633.91 83
19635.23 85
19636.55 99
19637.88 90
19639.20 109
19640.53 92
19641.85 72
19643.18 90
19644.50 73
19645.82 87
19647.15 93
19648.47 92
19649.80 71
19651.12 78
19652.45 102
19653.77 103
19655.10 109
19656.42 81
19657.75 108
19659.07 81
19660.40 88
19661.72 87
19663.05 102
19664.37 114
19665.70 85
19667.02 93
19668.35 97
19669.67 92
19671.00 89
19672.33 108
19673.65 100
19674.98 120
19676.30 103
19677.63 102
19678.95 105
19680.28 111
19681.61 107
19682.93 96
19684.26 87
19685.58 91
19686.91 69
19688.23 84
19689.56 94
19690.89 99
19692.21 100
19693.54 95
19694.87 85
19696.19 96
19697.52 81
19698.84 92
19700.17 112
19701.50 118
19702.82 81
19704.15 80
19705.48 82
19706.80 97
19708.13 81
19709.46 94
19710.78 104
19712.11 88
19713.44 114
19714.76 90
19716.09 80
19717.42 63
19718.75 94
19720.07 97
19721.40 103
19722.73 98
19724.05 102
19725.38 101
19726.71 98
19728.04 83
19729.36 100
19730.69 81
19732.02 90
19733.35 101
19734.67 86
19736.00 94
19737.33 93
19738.66 100
19739.98 83
19741.31 98
19742.64 103
19743.97 95
19745.30 92
19746.62 87
19747.95 91
19749.28 114
19750.61 97
19751.94 81
19753.26 107
19754.59 91
19755.92 107
19757.25 86
19758.58 86
19759.91 98
19761.23 59
19762.56 98
19763.89 109
19765.22 101
19766.55 93
19767.88 94
19769.21 97
19770.53 91
19771.86 88
19773.19 91
19774.52 84
19775.85 85
19777.18 81
19778.51 95
19779.84 93
19781.17 80
19782.50 94
19783.83 97
19785.15 89
19786.48 92
19787.81 83
19789.14 75
19790.47 94
19791.80 86
19793.13 78
19794.46 79
19795.79 100
19797.12 90
19798.45 78
19799.78 85
19801.11 93
19802.44 100
19803.77 88
19805.10 81
19806.43 87
19807.76 114
19809.09 112
19810.42 74
19811.75 89
19813.08 86
19814.41 99
19815.74 96
19817.07 96
19818.40 106
19819.73 96
19821.06 95
19822.39 91
19823.72 94
19825.05 99
19826.38 108
19827.71 72
19829.05 92
19830.38 73
19831.71 107
19833.04 94
19834.37 70
19835.70 87
19837.03 91
19838.36 98
19839.69 101
19841.02 107
19842.36 102
19843.69 88
19845.02 102
19846.35 94
19847.68 103
19849.01 71
19850.34 89
19851.68 92
19853.01 101
19854.34 97
19855.67 107
19857.00 107
19858.33 78
19859.67 82
19861.00 86
19862.33 86
19863.66 80
19864.99 98
19866.32 83
19867.66 95
19868.99 82
19870.32 70
19871.65 84
19872.99 86
19874.32 86
19875.65 96
19876.98 79
19878.32 71
19879.65 107
19880.98 98
19882.31 81
19883.65 80
19884.98 82
19886.31 78
19887.64 104
19888.98 85
19890.31 71
19891.64 74
19892.97 109
19894.31 98
19895.64 81
19896.97 72
19898.31 93
19899.64 81
19900.97 88
19902.31 74
19903.64 86
19904.97 91
19906.31 78
19907.64 71
19908.97 78
19910.31 90
19911.64 102
19912.97 93
19914.31 100
19915.64 97
19916.97 78
19918.31 82
19919.64 83
19920.98 93
19922.31 87
19923.64 82
19924.98 91
19926.31 73
19927.65 81
19928.98 87
19930.31 84
19931.65 93
19932.98 103
19934.32 85
19935.65 73
19936.99 81
19938.32 102
19939.65 80
19940.99 84
19942.32 76
19943.66 96
19944.99 82
19946.33 68
19947.66 86
19949.00 97
19950.33 75
19951.67 77
19953.00 79
19954.34 69
19955.67 82
19957.01 78
19958.34 91
19959.68 90
19961.01 81
19962.35 104
19963.68 81
19965.02 82
19966.35 79
19967.69 82
19969.02 83
19970.36 95
19971.70 89
19973.03 86
19974.37 106
19975.70 87
19977.04 83
19978.37 86
19979.71 88
19981.05 89
19982.38 98
19983.72 85
19985.05 87
19986.39 75
19987.73 77
19989.06 87
19990.40 93
19991.73 89
19993.07 88
19994.41 74
19995.74 100
19997.08 98
19998.42 86
19999.75 76
20001.09 97
20002.43 86
20003.76 108
20005.10 107
20006.44 105
20007.77 110
20009.11 100
20010.45 87
20011.78 80
20013.12 82
20014.46 81
20015.79 110
20017.13 113
20018.47 113
20019.81 85
20021.14 92
20022.48 111
20023.82 115
20025.15 129
20026.49 84
20027.83 100
20029.17 85
20030.50 74
20031.84 75
20033.18 83
20034.52 86
20035.85 69
20037.19 103
20038.53 106
20039.87 83
20041.21 109
20042.54 103
20043.88 83
20045.22 79
20046.56 108
20047.90 99
20049.23 98
20050.57 93
20051.91 94
20053.25 86
20054.59 81
20055.93 105
20057.26 97
20058.60 92
20059.94 86
20061.28 96
20062.62 90
20063.96 97
20065.30 67
20066.63 107
20067.97 95
20069.31 114
20070.65 75
20071.99 77
20073.33 75
20074.67 75
20076.01 76
20077.35 103
20078.68 95
20080.02 84
20081.36 73
20082.70 89
20084.04 76
20085.38 79
20086.72 98
20088.06 99
20089.40 99
20090.74 72
20092.08 81
20093.42 70
20094.76 91
20096.10 82
20097.44 109
20098.78 94
20100.12 111
20101.46 73
20102.80 74
20104.14 83
20105.48 80
20106.82 100
20108.16 86
20109.50 80
20110.84 114
20112.18 104
20113.52 79
20114.86 71
20116.20 99
20117.54 98
20118.88 88
20120.22 72
20121.56 82
20122.90 90
20124.24 87
20125.58 93
20126.92 79
20128.26 100
20129.61 100
20130.95 70
20132.29 61
20133.63 74
20134.97 92
20136.31 80
20137.65 91
20138.99 90
20140.33 90
20141.67 76
20143.02 104
