# Supplementary material for: MALDI-TOF MS typing enables the classification of brewing yeasts of the genus Saccharomyces to major beer styles
Source: PLoS One. 2017 Aug 9;12(8):e0181694. doi: 10.1371/journal.pone.0181694 (PMC5549903; doi:10.1371/journal.pone.0181694)
Supplement: S11 File — The directory includes 90 raw files and was zipped to “.zip”; the folder has three strains with 30 spectra per strain; S1 Text explains the raw files with an example and Table 1 represents the yeast strains used within the experiment. (ZIP) [file pone.0181694.s014.zip › 31-33/30338-503-OG-Ale-Ale-YPG-18h-E-E_2015-08-19__0_B7_1.dat]

1998.76 4730
1999.18 4595
1999.60 4416
2000.02 4440
2000.44 4739
2000.87 4524
2001.29 4470
2001.71 4231
2002.13 4292
2002.55 4361
2002.97 4181
2003.40 4373
2003.82 4415
2004.24 4246
2004.66 4171
2005.08 4084
2005.50 4113
2005.93 4150
2006.35 4177
2006.77 4369
2007.19 4153
2007.62 4018
2008.04 4261
2008.46 4257
2008.88 4200
2009.30 4341
2009.73 4583
2010.15 4685
2010.57 4797
2010.99 4884
2011.42 4789
2011.84 4621
2012.26 4811
2012.68 4997
2013.11 4817
2013.53 4931
2013.95 4660
2014.38 4732
2014.80 4713
2015.22 4368
2015.64 4683
2016.07 4666
2016.49 4497
2016.91 4424
2017.34 4403
2017.76 4198
2018.18 4512
2018.61 4497
2019.03 4140
2019.45 4271
2019.88 4066
2020.30 4245
2020.72 4188
2021.15 4153
2021.57 4057
2021.99 4176
2022.42 4148
2022.84 4151
2023.27 4388
2023.69 4124
2024.11 4331
2024.54 4188
2024.96 4104
2025.39 4223
2025.81 4341
2026.23 4518
2026.66 4555
2027.08 4367
2027.51 4491
2027.93 4573
2028.36 4589
2028.78 4299
2029.20 4578
2029.63 4489
2030.05 4493
2030.48 4419
2030.90 4249
2031.33 4347
2031.75 4320
2032.18 4244
2032.60 4359
2033.03 4320
2033.45 4307
2033.88 4341
2034.30 4408
2034.73 4332
2035.15 4195
2035.58 4249
2036.00 4125
2036.43 4191
2036.85 4098
2037.28 4360
2037.70 4442
2038.13 4208
2038.55 4283
2038.98 4015
2039.40 4070
2039.83 3964
2040.25 3985
2040.68 4180
2041.11 4145
2041.53 4236
2041.96 4107
2042.38 4198
2042.81 4120
2043.23 4070
2043.66 4087
2044.09 4107
2044.51 4166
2044.94 4302
2045.37 4116
2045.79 4388
2046.22 4542
2046.64 4562
2047.07 4689
2047.50 4592
2047.92 4536
2048.35 4591
2048.78 4518
2049.20 4421
2049.63 4561
2050.06 4516
2050.48 4396
2050.91 4400
2051.34 4205
2051.76 4311
2052.19 4460
2052.62 4537
2053.04 4485
2053.47 4265
2053.90 4519
2054.32 4495
2054.75 4580
2055.18 4680
2055.61 4594
2056.03 4722
2056.46 4822
2056.89 4440
2057.31 4740
2057.74 4520
2058.17 4375
2058.60 4137
2059.02 3903
2059.45 3968
2059.88 4114
2060.31 3983
2060.73 3999
2061.16 4099
2061.59 3948
2062.02 3927
2062.45 4015
2062.87 3931
2063.30 4032
2063.73 3858
2064.16 4150
2064.59 4338
2065.01 4182
2065.44 4271
2065.87 4320
2066.30 4203
2066.73 4267
2067.16 4431
2067.58 4365
2068.01 4353
2068.44 4247
2068.87 4163
2069.30 4101
2069.73 4156
2070.16 4278
2070.58 4425
2071.01 4161
2071.44 4096
2071.87 4269
2072.30 4420
2072.73 4375
2073.16 4055
2073.59 4250
2074.02 4247
2074.45 4398
2074.87 4132
2075.30 4104
2075.73 4096
2076.16 3865
2076.59 3954
2077.02 4027
2077.45 4045
2077.88 4179
2078.31 4146
2078.74 4135
2079.17 4327
2079.60 4159
2080.03 4255
2080.46 4464
2080.89 4054
2081.32 4131
2081.75 4331
2082.18 4162
2082.61 4109
2083.04 4002
2083.47 4206
2083.90 4220
2084.33 4075
2084.76 4353
2085.19 4297
2085.62 4221
2086.05 4114
2086.48 4206
2086.91 4055
2087.34 4038
2087.77 4010
2088.20 4081
2088.63 3923
2089.06 3778
2089.49 3822
2089.92 3687
2090.35 3937
2090.79 3899
2091.22 4058
2091.65 3987
2092.08 3925
2092.51 3920
2092.94 3731
2093.37 3957
2093.80 4073
2094.23 4113
2094.66 4124
2095.10 3944
2095.53 3937
2095.96 4043
2096.39 3972
2096.82 4098
2097.25 4075
2097.68 3991
2098.12 4085
2098.55 4181
2098.98 4364
2099.41 4127
2099.84 3975
2100.27 4093
2100.71 4063
2101.14 3980
2101.57 4056
2102.00 3908
2102.43 3886
2102.87 4006
2103.30 3917
2103.73 3990
2104.16 3862
2104.60 4036
2105.03 3976
2105.46 4030
2105.89 3978
2106.32 3599
2106.76 3882
2107.19 3678
2107.62 3647
2108.05 3915
2108.49 4092
2108.92 4215
2109.35 4046
2109.79 3940
2110.22 4066
2110.65 4049
2111.08 4054
2111.52 4203
2111.95 3967
2112.38 4062
2112.82 4248
2113.25 4139
2113.68 3872
2114.12 4379
2114.55 4168
2114.98 4113
2115.42 4193
2115.85 4059
2116.28 4202
2116.72 3970
2117.15 4199
2117.58 4130
2118.02 3897
2118.45 4039
2118.88 3942
2119.32 3904
2119.75 3955
2120.19 3924
2120.62 4151
2121.05 4109
2121.49 3939
2121.92 3873
2122.36 4066
2122.79 3840
2123.22 3938
2123.66 4013
2124.09 3909
2124.53 3947
2124.96 3963
2125.40 3944
2125.83 4021
2126.26 4055
2126.70 4166
2127.13 3899
2127.57 3891
2128.00 4199
2128.44 4255
2128.87 3964
2129.31 3827
2129.74 3987
2130.18 4124
2130.61 4099
2131.05 3966
2131.48 3979
2131.92 4072
2132.35 3807
2132.79 3850
2133.22 3803
2133.66 3585
2134.09 3617
2134.53 3765
2134.96 3586
2135.40 3877
2135.83 4125
2136.27 3969
2136.70 3842
2137.14 3852
2137.58 3632
2138.01 3756
2138.45 3839
2138.88 3780
2139.32 3918
2139.75 3769
2140.19 4012
2140.63 3960
2141.06 3995
2141.50 4080
2141.93 4004
2142.37 3838
2142.81 3984
2143.24 3915
2143.68 3946
2144.12 3809
2144.55 4023
2144.99 3860
2145.43 3683
2145.86 3713
2146.30 3976
2146.73 3876
2147.17 3872
2147.61 4039
2148.04 3961
2148.48 3990
2148.92 3831
2149.35 3979
2149.79 3965
2150.23 4020
2150.67 3958
2151.10 3966
2151.54 4035
2151.98 3990
2152.41 3903
2152.85 3946
2153.29 3673
2153.73 3857
2154.16 3999
2154.60 4252
2155.04 3814
2155.48 3684
2155.91 3629
2156.35 3711
2156.79 4024
2157.23 3952
2157.66 3891
2158.10 3784
2158.54 3779
2158.98 3944
2159.41 3803
2159.85 3747
2160.29 3652
2160.73 3696
2161.17 3819
2161.60 3964
2162.04 3909
2162.48 3961
2162.92 3829
2163.36 3731
2163.80 3837
2164.23 3839
2164.67 3951
2165.11 3801
2165.55 3940
2165.99 3947
2166.43 4046
2166.86 3967
2167.30 3994
2167.74 3948
2168.18 4219
2168.62 4231
2169.06 4127
2169.50 4236
2169.94 4016
2170.38 4045
2170.81 4120
2171.25 4057
2171.69 4015
2172.13 4064
2172.57 3861
2173.01 3836
2173.45 3750
2173.89 3650
2174.33 3768
2174.77 4094
2175.21 3879
2175.65 3878
2176.09 4038
2176.53 3689
2176.96 3711
2177.40 3705
2177.84 3700
2178.28 3746
2178.72 3853
2179.16 3668
2179.60 3788
2180.04 3793
2180.48 3951
2180.92 4045
2181.36 3973
2181.80 4014
2182.24 4086
2182.68 4048
2183.12 4103
2183.56 4144
2184.01 4265
2184.45 4275
2184.89 4212
2185.33 4176
2185.77 4082
2186.21 3992
2186.65 3872
2187.09 3812
2187.53 4154
2187.97 3982
2188.41 4030
2188.85 3904
2189.29 4118
2189.73 3963
2190.17 4060
2190.62 4064
2191.06 3861
2191.50 3685
2191.94 3853
2192.38 3985
2192.82 3706
2193.26 3809
2193.70 3700
2194.15 3841
2194.59 3791
2195.03 3825
2195.47 3824
2195.91 3845
2196.35 4005
2196.79 3966
2197.24 3897
2197.68 3907
2198.12 3780
2198.56 3818
2199.00 3977
2199.45 4033
2199.89 3949
2200.33 3958
2200.77 3690
2201.21 3844
2201.66 3956
2202.10 3911
2202.54 4050
2202.98 3971
2203.42 3745
2203.87 3843
2204.31 4011
2204.75 3841
2205.19 4038
2205.64 4131
2206.08 4223
2206.52 3884
2206.96 4137
2207.41 4097
2207.85 3995
2208.29 4038
2208.74 3989
2209.18 3970
2209.62 4008
2210.06 3930
2210.51 3861
2210.95 3716
2211.39 3685
2211.84 3706
2212.28 3763
2212.72 3767
2213.17 3816
2213.61 3615
2214.05 3848
2214.50 3768
2214.94 3633
2215.38 3619
2215.83 3535
2216.27 3710
2216.71 3604
2217.16 3786
2217.60 3781
2218.05 3588
2218.49 3479
2218.93 3495
2219.38 3490
2219.82 3565
2220.26 3863
2220.71 3779
2221.15 3646
2221.60 3557
2222.04 3679
2222.49 3799
2222.93 3575
2223.37 3482
2223.82 3814
2224.26 3822
2224.71 3763
2225.15 3763
2225.60 3689
2226.04 3757
2226.49 3621
2226.93 3619
2227.37 3745
2227.82 3861
2228.26 3718
2228.71 3820
2229.15 3561
2229.60 3640
2230.04 3840
2230.49 3525
2230.93 3680
2231.38 3462
2231.82 3544
2232.27 3749
2232.71 3738
2233.16 3396
2233.61 3635
2234.05 3579
2234.50 3557
2234.94 3656
2235.39 3580
2235.83 3627
2236.28 3674
2236.72 3526
2237.17 3542
2237.61 3633
2238.06 3482
2238.51 3598
2238.95 3439
2239.40 3524
2239.84 3496
2240.29 3642
2240.74 3785
2241.18 3703
2241.63 3757
2242.07 3795
2242.52 3852
2242.97 3764
2243.41 3620
2243.86 3632
2244.31 3864
2244.75 3804
2245.20 3809
2245.65 3749
2246.09 3584
2246.54 3495
2246.99 3744
2247.43 3832
2247.88 3752
2248.33 3703
2248.77 3624
2249.22 3635
2249.67 3449
2250.11 3483
2250.56 3482
2251.01 3499
2251.45 3513
2251.90 3689
2252.35 3559
2252.80 3588
2253.24 3475
2253.69 3381
2254.14 3348
2254.59 3551
2255.03 3488
2255.48 3466
2255.93 3526
2256.38 3625
2256.82 3681
2257.27 3739
2257.72 3579
2258.17 3593
2258.61 3660
2259.06 3712
2259.51 3486
2259.96 3662
2260.41 3821
2260.85 3828
2261.30 3847
2261.75 3755
2262.20 3469
2262.65 3761
2263.09 3824
2263.54 3729
2263.99 3731
2264.44 3797
2264.89 3438
2265.34 3581
2265.79 3788
2266.23 3743
2266.68 3737
2267.13 3845
2267.58 3626
2268.03 3485
2268.48 3533
2268.93 3754
2269.38 3711
2269.82 3574
2270.27 3504
2270.72 3582
2271.17 3475
2271.62 3587
2272.07 3717
2272.52 3557
2272.97 3507
2273.42 3475
2273.87 3439
2274.32 3397
2274.77 3419
2275.21 3269
2275.66 3271
2276.11 3427
2276.56 3484
2277.01 3661
2277.46 3343
2277.91 3434
2278.36 3473
2278.81 3849
2279.26 3727
2279.71 3922
2280.16 3863
2280.61 3817
2281.06 3936
2281.51 3837
2281.96 3895
2282.41 3741
2282.86 3737
2283.31 3647
2283.76 3842
2284.21 3878
2284.66 3695
2285.11 3666
2285.56 3616
2286.02 3574
2286.47 3528
2286.92 3651
2287.37 3683
2287.82 3455
2288.27 3362
2288.72 3427
2289.17 3631
2289.62 3613
2290.07 3643
2290.52 3513
2290.97 3406
2291.42 3310
2291.88 3374
2292.33 3651
2292.78 3710
2293.23 3615
2293.68 3572
2294.13 3676
2294.58 3606
2295.04 3657
2295.49 3790
2295.94 3520
2296.39 3862
2296.84 3822
2297.29 3625
2297.74 3752
2298.20 3473
2298.65 3535
2299.10 3569
2299.55 3523
2300.00 3722
2300.46 3884
2300.91 3457
2301.36 3553
2301.81 3612
2302.26 3792
2302.72 3628
2303.17 3563
2303.62 3689
2304.07 3662
2304.53 3468
2304.98 3461
2305.43 3302
2305.88 3291
2306.33 3498
2306.79 3539
2307.24 3522
2307.69 3441
2308.15 3367
2308.60 3339
2309.05 3656
2309.50 3697
2309.96 3406
2310.41 3449
2310.86 3566
2311.32 3610
2311.77 3565
2312.22 3547
2312.68 3392
2313.13 3353
2313.58 3459
2314.03 3470
2314.49 3424
2314.94 3476
2315.39 3668
2315.85 3592
2316.30 3638
2316.76 3553
2317.21 3545
2317.66 3520
2318.12 3579
2318.57 3420
2319.02 3259
2319.48 3440
2319.93 3437
2320.39 3616
2320.84 3684
2321.29 3501
2321.75 3342
2322.20 3492
2322.66 3448
2323.11 3463
2323.56 3457
2324.02 3699
2324.47 3762
2324.93 3665
2325.38 3526
2325.84 3460
2326.29 3349
2326.74 3431
2327.20 3327
2327.65 3464
2328.11 3379
2328.56 3498
2329.02 3582
2329.47 3467
2329.93 3325
2330.38 3482
2330.84 3454
2331.29 3293
2331.75 3471
2332.20 3255
2332.66 3151
2333.11 3294
2333.57 3350
2334.02 3427
2334.48 3313
2334.93 3368
2335.39 3541
2335.84 3533
2336.30 3298
2336.76 3380
2337.21 3451
2337.67 3445
2338.12 3420
2338.58 3368
2339.03 3411
2339.49 3367
2339.95 3340
2340.40 3286
2340.86 3307
2341.31 3362
2341.77 3365
2342.23 3243
2342.68 3197
2343.14 3170
2343.59 3459
2344.05 3398
2344.51 3305
2344.96 3333
2345.42 3310
2345.88 3309
2346.33 3438
2346.79 3404
2347.24 3400
2347.70 3071
2348.16 3227
2348.61 3290
2349.07 3312
2349.53 3328
2349.99 3292
2350.44 3327
2350.90 3288
2351.36 3183
2351.81 3042
2352.27 3309
2352.73 3444
2353.18 3475
2353.64 3349
2354.10 3385
2354.56 3353
2355.01 3231
2355.47 3047
2355.93 3140
2356.38 3110
2356.84 3094
2357.30 3329
2357.76 3260
2358.22 3151
2358.67 2970
2359.13 3096
2359.59 3237
2360.05 3455
2360.50 3468
2360.96 3256
2361.42 3265
2361.88 3052
2362.34 3112
2362.79 3260
2363.25 3233
2363.71 3215
2364.17 3350
2364.63 3224
2365.08 3312
2365.54 3083
2366.00 3034
2366.46 3426
2366.92 3267
2367.38 3366
2367.84 3183
2368.29 3489
2368.75 3150
2369.21 3229
2369.67 3126
2370.13 3227
2370.59 3328
2371.05 3171
2371.50 3213
2371.96 3268
2372.42 3244
2372.88 3101
2373.34 3023
2373.80 3278
2374.26 3303
2374.72 3182
2375.18 3039
2375.64 3080
2376.10 3187
2376.56 3297
2377.02 3238
2377.47 3139
2377.93 3074
2378.39 3306
2378.85 3261
2379.31 2987
2379.77 3016
2380.23 3077
2380.69 3194
2381.15 3227
2381.61 3370
2382.07 3383
2382.53 3423
2382.99 3171
2383.45 3101
2383.91 3405
2384.37 3373
2384.83 3156
2385.29 3454
2385.75 3544
2386.21 3404
2386.67 3229
2387.13 3089
2387.59 3129
2388.05 3174
2388.52 3053
2388.98 3043
2389.44 3194
2389.90 2948
2390.36 3191
2390.82 3152
2391.28 3142
2391.74 3211
2392.20 3221
2392.66 2939
2393.12 3090
2393.58 3299
2394.05 3308
2394.51 3237
2394.97 2996
2395.43 3119
2395.89 3224
2396.35 3143
2396.81 3109
2397.27 3194
2397.74 3456
2398.20 3228
2398.66 3147
2399.12 3297
2399.58 3178
2400.04 3119
2400.50 3280
2400.97 3137
2401.43 3033
2401.89 3082
2402.35 3005
2402.81 3060
2403.28 3192
2403.74 3104
2404.20 3214
2404.66 3210
2405.12 3123
2405.59 3120
2406.05 3147
2406.51 3199
2406.97 3197
2407.44 3004
2407.90 3013
2408.36 3086
2408.82 3088
2409.29 3260
2409.75 3133
2410.21 3107
2410.67 3173
2411.14 3173
2411.60 3233
2412.06 3293
2412.52 2934
2412.99 3026
2413.45 3091
2413.91 2984
2414.38 2989
2414.84 2969
2415.30 3136
2415.77 3053
2416.23 3295
2416.69 2944
2417.16 3091
2417.62 3237
2418.08 3116
2418.55 2983
2419.01 3013
2419.47 2925
2419.94 3057
2420.40 3070
2420.86 3065
2421.33 3206
2421.79 3287
2422.25 3298
2422.72 3092
2423.18 3100
2423.65 3105
2424.11 2945
2424.57 3111
2425.04 3076
2425.50 3139
2425.97 3217
2426.43 3185
2426.90 3012
2427.36 2987
2427.82 3054
2428.29 2931
2428.75 3068
2429.22 3151
2429.68 3213
2430.15 3257
2430.61 3104
2431.08 2866
2431.54 2923
2432.00 2949
2432.47 2961
2432.93 2974
2433.40 3059
2433.86 3053
2434.33 3101
2434.79 3112
2435.26 3221
2435.72 3351
2436.19 3146
2436.65 2945
2437.12 3113
2437.58 3164
2438.05 3096
2438.52 2996
2438.98 2999
2439.45 2924
2439.91 2959
2440.38 2942
2440.84 3028
2441.31 3274
2441.77 3127
2442.24 3125
2442.71 2804
2443.17 3055
2443.64 2993
2444.10 3101
2444.57 3245
2445.03 3092
2445.50 3042
2445.97 3056
2446.43 3063
2446.90 3066
2447.37 2977
2447.83 2950
2448.30 3103
2448.76 3022
2449.23 2923
2449.70 3002
2450.16 3029
2450.63 3114
2451.10 2884
2451.56 2810
2452.03 2905
2452.50 2922
2452.96 2984
2453.43 2983
2453.90 3121
2454.36 2981
2454.83 3088
2455.30 3014
2455.76 3091
2456.23 3262
2456.70 3148
2457.17 2985
2457.63 3150
2458.10 3255
2458.57 3092
2459.03 3010
2459.50 3053
2459.97 3004
2460.44 2865
2460.90 2991
2461.37 2934
2461.84 2965
2462.31 2989
2462.77 2924
2463.24 3088
2463.71 3121
2464.18 3183
2464.65 3016
2465.11 3032
2465.58 2935
2466.05 2914
2466.52 2956
2466.99 3068
2467.45 2987
2467.92 2860
2468.39 2929
2468.86 2864
2469.33 2987
2469.79 2854
2470.26 2897
2470.73 2934
2471.20 2963
2471.67 2926
2472.14 2826
2472.61 2878
2473.07 3132
2473.54 3071
2474.01 3021
2474.48 3147
2474.95 3079
2475.42 2922
2475.89 2755
2476.36 2956
2476.82 3054
2477.29 2831
2477.76 2950
2478.23 3028
2478.70 3088
2479.17 3085
2479.64 2980
2480.11 3024
2480.58 2947
2481.05 2909
2481.52 2983
2481.99 2919
2482.46 2928
2482.93 3174
2483.40 2964
2483.87 2994
2484.33 3198
2484.80 2971
2485.27 2786
2485.74 3160
2486.21 2989
2486.68 2943
2487.15 2947
2487.62 2965
2488.09 2889
2488.56 2781
2489.03 2818
2489.50 2965
2489.97 2701
2490.44 2797
2490.92 2875
2491.39 2965
2491.86 2951
2492.33 2821
2492.80 3009
2493.27 3030
2493.74 2894
2494.21 2868
2494.68 2709
2495.15 2877
2495.62 3164
2496.09 2957
2496.56 2992
2497.03 2887
2497.50 2897
2497.98 2763
2498.45 2949
2498.92 2993
2499.39 2745
2499.86 2753
2500.33 2885
2500.80 2882
2501.27 2805
2501.75 2591
2502.22 2623
2502.69 2752
2503.16 2898
2503.63 2767
2504.10 2868
2504.57 3073
2505.05 2887
2505.52 2722
2505.99 3184
2506.46 2935
2506.93 2654
2507.40 2917
2507.88 2883
2508.35 2907
2508.82 2962
2509.29 2857
2509.76 3027
2510.24 2893
2510.71 2925
2511.18 2926
2511.65 2914
2512.13 2906
2512.60 2944
2513.07 2756
2513.54 2989
2514.02 2854
2514.49 2632
2514.96 2785
2515.43 2770
2515.91 2734
2516.38 2654
2516.85 2820
2517.32 2776
2517.80 2851
2518.27 2778
2518.74 2865
2519.22 2849
2519.69 2848
2520.16 2588
2520.64 2621
2521.11 2874
2521.58 2845
2522.06 2842
2522.53 2585
2523.00 2624
2523.48 2651
2523.95 2768
2524.42 2902
2524.90 3074
2525.37 2914
2525.84 2690
2526.32 2712
2526.79 2690
2527.26 2833
2527.74 2935
2528.21 2820
2528.69 2868
2529.16 2953
2529.63 3101
2530.11 3001
2530.58 2669
2531.06 2838
2531.53 2811
2532.00 2834
2532.48 3075
2532.95 2978
2533.43 2864
2533.90 2999
2534.38 2886
2534.85 2779
2535.32 2854
2535.80 2802
2536.27 2930
2536.75 2804
2537.22 2674
2537.70 2678
2538.17 2742
2538.65 2697
2539.12 2944
2539.60 2973
2540.07 2763
2540.55 2918
2541.02 2853
2541.50 2841
2541.97 2772
2542.45 2740
2542.92 2908
2543.40 2790
2543.87 2844
2544.35 2858
2544.82 2916
2545.30 2877
2545.78 2776
2546.25 2811
2546.73 2844
2547.20 2905
2547.68 2939
2548.15 2820
2548.63 2772
2549.10 2827
2549.58 2854
2550.06 2744
2550.53 2661
2551.01 2873
2551.48 2870
2551.96 2882
2552.44 3129
2552.91 2932
2553.39 2699
2553.87 2829
2554.34 2930
2554.82 2771
2555.29 2847
2555.77 2756
2556.25 2803
2556.72 2806
2557.20 2810
2557.68 2802
2558.15 2699
2558.63 2969
2559.11 3002
2559.58 2778
2560.06 2663
2560.54 2739
2561.01 2633
2561.49 2684
2561.97 2544
2562.45 2613
2562.92 2698
2563.40 2634
2563.88 2607
2564.35 2626
2564.83 2572
2565.31 2771
2565.79 2924
2566.26 2870
2566.74 2702
2567.22 2758
2567.70 2759
2568.17 2852
2568.65 2906
2569.13 2782
2569.61 2713
2570.08 2874
2570.56 2597
2571.04 2552
2571.52 2551
2572.00 2905
2572.47 2832
2572.95 2797
2573.43 2685
2573.91 2710
2574.39 2825
2574.86 2552
2575.34 2733
2575.82 2618
2576.30 2562
2576.78 2408
2577.26 2634
2577.73 2756
2578.21 2626
2578.69 2755
2579.17 3015
2579.65 2790
2580.13 2859
2580.61 2884
2581.08 2730
2581.56 2734
2582.04 2945
2582.52 2780
2583.00 2787
2583.48 2817
2583.96 2689
2584.44 2753
2584.92 2790
2585.40 2945
2585.87 2841
2586.35 2549
2586.83 2557
2587.31 2727
2587.79 2824
2588.27 2625
2588.75 2757
2589.23 2767
2589.71 2702
2590.19 2720
2590.67 2812
2591.15 2705
2591.63 2609
2592.11 2585
2592.59 2722
2593.07 2774
2593.55 2766
2594.03 2707
2594.51 2684
2594.99 2686
2595.47 2619
2595.95 2610
2596.43 2647
2596.91 2767
2597.39 2750
2597.87 2736
2598.35 2704
2598.83 2798
2599.31 2656
2599.79 2514
2600.27 2623
2600.75 2647
2601.23 2719
2601.71 2692
2602.20 2784
2602.68 2756
2603.16 2543
2603.64 2635
2604.12 2696
2604.60 2559
2605.08 2614
2605.56 2476
2606.04 2489
2606.52 2647
2607.00 2578
2607.49 2657
2607.97 2687
2608.45 2582
2608.93 2728
2609.41 2669
2609.89 2695
2610.37 2744
2610.86 2706
2611.34 2653
2611.82 2621
2612.30 2494
2612.78 2745
2613.26 2669
2613.75 2584
2614.23 2564
2614.71 2715
2615.19 2685
2615.67 2592
2616.16 2481
2616.64 2515
2617.12 2523
2617.60 2586
2618.08 2623
2618.57 2471
2619.05 2522
2619.53 2500
2620.01 2646
2620.50 2631
2620.98 2461
2621.46 2441
2621.94 2520
2622.43 2562
2622.91 2572
2623.39 2347
2623.87 2646
2624.36 2623
2624.84 2489
2625.32 2352
2625.81 2453
2626.29 2541
2626.77 2533
2627.25 2482
2627.74 2634
2628.22 2676
2628.70 2473
2629.19 2563
2629.67 2565
2630.15 2310
2630.64 2443
2631.12 2585
2631.60 2519
2632.09 2518
2632.57 2707
2633.05 2640
2633.54 2502
2634.02 2451
2634.51 2502
2634.99 2533
2635.47 2613
2635.96 2576
2636.44 2458
2636.93 2469
2637.41 2487
2637.89 2501
2638.38 2462
2638.86 2458
2639.35 2587
2639.83 2489
2640.31 2639
2640.80 2638
2641.28 2521
2641.77 2431
2642.25 2507
2642.74 2480
2643.22 2590
2643.71 2670
2644.19 2498
2644.67 2520
2645.16 2415
2645.64 2364
2646.13 2609
2646.61 2576
2647.10 2575
2647.58 2522
2648.07 2677
2648.55 2618
2649.04 2580
2649.52 2548
2650.01 2507
2650.49 2469
2650.98 2547
2651.46 2666
2651.95 2491
2652.43 2555
2652.92 2455
2653.41 2448
2653.89 2557
2654.38 2551
2654.86 2415
2655.35 2305
2655.83 2266
2656.32 2363
2656.81 2292
2657.29 2507
2657.78 2358
2658.26 2412
2658.75 2325
2659.23 2306
2659.72 2708
2660.21 2675
2660.69 2486
2661.18 2486
2661.67 2481
2662.15 2468
2662.64 2482
2663.12 2293
2663.61 2475
2664.10 2453
2664.58 2533
2665.07 2325
2665.56 2404
2666.04 2552
2666.53 2464
2667.02 2623
2667.50 2573
2667.99 2447
2668.48 2469
2668.96 2695
2669.45 2417
2669.94 2311
2670.42 2469
2670.91 2554
2671.40 2626
2671.89 2500
2672.37 2558
2672.86 2466
2673.35 2511
2673.83 2413
2674.32 2582
2674.81 2683
2675.30 2494
2675.78 2440
2676.27 2579
2676.76 2537
2677.25 2483
2677.74 2506
2678.22 2517
2678.71 2465
2679.20 2429
2679.69 2381
2680.17 2455
2680.66 2426
2681.15 2334
2681.64 2489
2682.13 2408
2682.61 2537
2683.10 2386
2683.59 2391
2684.08 2440
2684.57 2511
2685.06 2466
2685.54 2516
2686.03 2540
2686.52 2540
2687.01 2417
2687.50 2414
2687.99 2481
2688.48 2226
2688.96 2224
2689.45 2269
2689.94 2184
2690.43 2372
2690.92 2490
2691.41 2314
2691.90 2340
2692.39 2346
2692.88 2228
2693.36 2302
2693.85 2409
2694.34 2392
2694.83 2292
2695.32 2330
2695.81 2300
2696.30 2364
2696.79 2279
2697.28 2284
2697.77 2404
2698.26 2377
2698.75 2173
2699.24 2310
2699.73 2364
2700.22 2516
2700.71 2408
2701.20 2306
2701.69 2403
2702.18 2394
2702.67 2353
2703.16 2336
2703.65 2350
2704.14 2245
2704.63 2191
2705.12 2349
2705.61 2352
2706.10 2190
2706.59 2281
2707.08 2350
2707.57 2302
2708.06 2321
2708.55 2356
2709.04 2230
2709.53 2358
2710.02 2346
2710.51 2458
2711.00 2365
2711.49 2361
2711.98 2385
2712.47 2418
2712.97 2228
2713.46 2219
2713.95 2126
2714.44 2340
2714.93 2312
2715.42 2221
2715.91 2446
2716.40 2549
2716.89 2373
2717.39 2299
2717.88 2249
2718.37 2123
2718.86 2146
2719.35 2270
2719.84 2204
2720.33 2272
2720.83 2185
2721.32 2242
2721.81 2481
2722.30 2404
2722.79 2152
2723.28 2432
2723.78 2185
2724.27 2315
2724.76 2178
2725.25 2300
2725.74 2268
2726.24 2297
2726.73 2219
2727.22 2341
2727.71 2417
2728.20 2326
2728.70 2218
2729.19 2391
2729.68 2326
2730.17 2342
2730.67 2226
2731.16 2171
2731.65 2168
2732.14 2238
2732.64 2234
2733.13 2247
2733.62 2196
2734.12 2328
2734.61 2184
2735.10 2238
2735.59 2292
2736.09 2267
2736.58 2115
2737.07 2176
2737.57 2170
2738.06 2193
2738.55 2338
2739.05 2499
2739.54 2247
2740.03 2160
2740.53 2299
2741.02 2288
2741.51 2319
2742.01 2251
2742.50 2386
2742.99 2447
2743.49 2506
2743.98 2465
2744.47 2648
2744.97 2539
2745.46 2424
2745.96 2432
2746.45 2346
2746.94 2408
2747.44 2287
2747.93 2305
2748.43 2356
2748.92 2328
2749.41 2149
2749.91 2376
2750.40 2250
2750.90 2238
2751.39 2248
2751.89 2352
2752.38 2316
2752.87 2203
2753.37 2296
2753.86 2286
2754.36 2223
2754.85 2110
2755.35 2156
2755.84 2058
2756.34 2287
2756.83 2296
2757.33 2278
2757.82 2312
2758.32 2239
2758.81 2103
2759.31 2331
2759.80 2270
2760.30 2342
2760.79 2357
2761.29 2243
2761.78 2355
2762.28 2078
2762.77 2076
2763.27 2188
2763.76 2107
2764.26 2253
2764.76 2192
2765.25 2191
2765.75 2180
2766.24 2072
2766.74 2134
2767.23 2375
2767.73 2418
2768.23 2258
2768.72 2162
2769.22 2397
2769.71 2288
2770.21 2283
2770.71 2314
2771.20 2312
2771.70 2320
2772.19 2174
2772.69 2171
2773.19 2203
2773.68 2181
2774.18 2179
2774.68 2288
2775.17 2298
2775.67 2183
2776.17 2134
2776.66 2115
2777.16 2159
2777.66 1954
2778.15 2104
2778.65 2173
2779.15 2103
2779.64 2334
2780.14 2237
2780.64 2087
2781.13 2082
2781.63 2280
2782.13 2380
2782.63 2212
2783.12 2078
2783.62 2203
2784.12 2247
2784.61 2198
2785.11 2226
2785.61 2175
2786.11 2207
2786.60 2183
2787.10 2062
2787.60 2089
2788.10 2218
2788.59 2425
2789.09 2135
2789.59 1976
2790.09 2219
2790.59 2262
2791.08 2146
2791.58 2130
2792.08 2068
2792.58 2175
2793.08 2112
2793.57 2028
2794.07 2210
2794.57 2217
2795.07 2269
2795.57 2234
2796.07 2232
2796.56 2290
2797.06 2165
2797.56 2219
2798.06 2363
2798.56 2250
2799.06 2359
2799.56 2254
2800.05 2329
2800.55 2630
2801.05 2599
2801.55 2453
2802.05 2477
2802.55 2597
2803.05 2498
2803.55 2428
2804.05 2340
2804.54 2257
2805.04 2304
2805.54 2238
2806.04 2216
2806.54 2157
2807.04 2239
2807.54 2209
2808.04 2139
2808.54 1916
2809.04 2107
2809.54 2245
2810.04 2067
2810.54 2279
2811.04 2158
2811.54 2014
2812.04 2064
2812.54 2157
2813.04 2075
2813.54 2035
2814.04 2070
2814.54 2113
2815.04 2181
2815.54 2210
2816.04 2059
2816.54 1932
2817.04 2105
2817.54 2147
2818.04 2079
2818.54 2080
2819.04 2149
2819.54 2078
2820.04 1966
2820.54 1860
2821.04 2010
2821.54 2199
2822.04 1999
2822.54 1994
2823.04 1953
2823.54 1974
2824.04 2024
2824.55 2021
2825.05 2131
2825.55 2043
2826.05 1871
2826.55 1902
2827.05 1792
2827.55 1894
2828.05 1937
2828.55 1957
2829.06 1950
2829.56 2017
2830.06 2043
2830.56 2012
2831.06 1879
2831.56 1926
2832.06 2141
2832.57 2019
2833.07 1988
2833.57 2044
2834.07 2115
2834.57 2152
2835.07 2049
2835.58 2078
2836.08 2029
2836.58 1963
2837.08 2078
2837.58 2106
2838.09 1948
2838.59 1906
2839.09 2055
2839.59 1973
2840.10 2087
2840.60 2080
2841.10 2116
2841.60 2101
2842.11 1903
2842.61 1957
2843.11 1941
2843.61 1918
2844.12 1839
2844.62 1890
2845.12 1887
2845.62 1825
2846.13 1939
2846.63 2127
2847.13 1877
2847.64 2025
2848.14 1965
2848.64 1885
2849.14 1986
2849.65 1983
2850.15 2113
2850.65 2221
2851.16 2108
2851.66 2019
2852.16 1948
2852.67 1961
2853.17 1884
2853.67 2101
2854.18 2020
2854.68 1945
2855.18 2002
2855.69 2051
2856.19 1949
2856.70 1882
2857.20 1942
2857.70 2013
2858.21 1818
2858.71 1950
2859.22 1965
2859.72 1913
2860.22 1965
2860.73 2077
2861.23 1989
2861.74 1969
2862.24 2003
2862.74 2109
2863.25 2078
2863.75 1847
2864.26 2080
2864.76 2141
2865.27 2002
2865.77 2196
2866.28 2194
2866.78 2017
2867.28 2039
2867.79 2007
2868.29 1887
2868.80 2013
2869.30 2094
2869.81 2020
2870.31 1922
2870.82 1991
2871.32 1773
2871.83 2019
2872.33 2103
2872.84 2077
2873.34 2129
2873.85 2055
2874.36 1996
2874.86 1970
2875.37 2154
2875.87 1945
2876.38 1885
2876.88 1968
2877.39 1866
2877.89 2042
2878.40 2018
2878.90 2110
2879.41 1965
2879.92 1936
2880.42 2034
2880.93 2106
2881.43 2123
2881.94 1957
2882.45 1981
2882.95 2022
2883.46 2084
2883.96 2113
2884.47 1932
2884.98 1886
2885.48 1945
2885.99 2095
2886.50 2120
2887.00 1959
2887.51 2003
2888.02 2043
2888.52 1850
2889.03 1801
2889.53 1982
2890.04 1985
2890.55 1948
2891.06 1866
2891.56 2019
2892.07 2019
2892.58 2050
2893.08 1915
2893.59 1979
2894.10 1996
2894.60 2143
2895.11 2001
2895.62 2058
2896.13 2140
2896.63 2060
2897.14 2023
2897.65 2133
2898.15 2190
2898.66 2278
2899.17 2182
2899.68 2035
2900.18 2259
2900.69 2348
2901.20 2072
2901.71 2076
2902.22 2101
2902.72 2027
2903.23 2149
2903.74 1995
2904.25 1939
2904.75 2089
2905.26 2022
2905.77 2091
2906.28 1976
2906.79 1926
2907.30 1916
2907.80 2031
2908.31 1936
2908.82 1954
2909.33 1850
2909.84 1896
2910.35 1925
2910.85 1805
2911.36 1971
2911.87 2035
2912.38 2011
2912.89 2107
2913.40 2077
2913.91 1889
2914.41 1920
2914.92 2138
2915.43 2153
2915.94 2010
2916.45 2148
2916.96 1974
2917.47 1883
2917.98 1814
2918.49 1878
2919.00 1907
2919.51 1948
2920.01 1843
2920.52 1740
2921.03 1740
2921.54 1735
2922.05 1914
2922.56 1924
2923.07 1720
2923.58 1824
2924.09 1917
2924.60 2031
2925.11 2007
2925.62 1904
2926.13 1842
2926.64 1890
2927.15 1821
2927.66 1879
2928.17 1958
2928.68 1997
2929.19 1934
2929.70 2070
2930.21 1925
2930.72 1829
2931.23 1913
2931.74 1942
2932.25 1886
2932.76 1846
2933.27 1816
2933.78 1904
2934.29 2014
2934.80 1946
2935.31 1864
2935.83 1886
2936.34 1871
2936.85 1972
2937.36 1955
2937.87 1933
2938.38 1891
2938.89 1810
2939.40 1807
2939.91 1856
2940.42 1965
2940.94 1894
2941.45 1953
2941.96 1947
2942.47 1907
2942.98 1982
2943.49 1991
2944.00 1888
2944.51 1934
2945.03 1834
2945.54 1939
2946.05 1862
2946.56 1944
2947.07 1953
2947.58 1875
2948.10 1728
2948.61 1991
2949.12 2102
2949.63 1747
2950.14 1870
2950.66 1891
2951.17 1716
2951.68 2056
2952.19 2067
2952.70 2018
2953.22 1819
2953.73 1725
2954.24 1754
2954.75 1793
2955.26 1685
2955.78 1714
2956.29 1816
2956.80 1768
2957.31 1860
2957.83 1963
2958.34 1822
2958.85 1802
2959.37 1802
2959.88 1812
2960.39 1831
2960.90 1847
2961.42 1854
2961.93 1654
2962.44 1712
2962.96 1772
2963.47 1919
2963.98 1909
2964.50 1746
2965.01 1791
2965.52 1860
2966.04 1805
2966.55 1879
2967.06 1794
2967.58 1730
2968.09 1808
2968.60 1717
2969.12 1852
2969.63 1913
2970.14 1893
2970.66 1756
2971.17 1829
2971.68 1913
2972.20 1874
2972.71 1803
2973.23 1896
2973.74 1864
2974.25 1920
2974.77 1869
2975.28 1934
2975.80 1881
2976.31 1774
2976.83 1770
2977.34 1832
2977.85 1782
2978.37 1803
2978.88 1971
2979.40 1751
2979.91 1614
2980.43 1710
2980.94 1741
2981.46 1783
2981.97 1674
2982.48 1778
2983.00 1793
2983.51 1907
2984.03 1825
2984.54 1769
2985.06 1753
2985.57 1679
2986.09 1682
2986.60 1663
2987.12 1795
2987.63 1874
2988.15 1763
2988.67 1769
2989.18 1691
2989.70 1599
2990.21 1608
2990.73 1783
2991.24 1891
2991.76 1980
2992.27 1767
2992.79 1898
2993.30 1909
2993.82 1954
2994.34 1886
2994.85 1884
2995.37 1956
2995.88 1807
2996.40 1857
2996.92 1760
2997.43 1676
2997.95 1842
2998.46 1775
2998.98 1823
2999.50 1820
3000.01 1720
3000.53 1871
3001.05 1811
3001.56 1808
3002.08 1892
3002.59 1906
3003.11 1943
3003.63 1936
3004.14 1947
3004.66 1956
3005.18 2032
3005.69 1938
3006.21 1942
3006.73 2016
3007.24 2089
3007.76 1923
3008.28 1910
3008.80 1921
3009.31 1986
3009.83 1935
3010.35 1839
3010.86 1945
3011.38 1727
3011.90 1800
3012.42 1741
3012.93 1832
3013.45 1825
3013.97 1790
3014.49 1818
3015.00 1800
3015.52 1830
3016.04 1722
3016.56 1751
3017.07 1745
3017.59 1661
3018.11 1614
3018.63 1579
3019.15 1559
3019.66 1660
3020.18 1812
3020.70 1847
3021.22 1729
3021.74 1757
3022.25 1764
3022.77 1736
3023.29 1765
3023.81 1695
3024.33 1744
3024.85 1767
3025.36 1801
3025.88 1851
3026.40 1812
3026.92 1722
3027.44 1711
3027.96 1852
3028.48 1896
3028.99 1699
3029.51 1696
3030.03 1713
3030.55 1802
3031.07 1726
3031.59 1642
3032.11 1680
3032.63 1772
3033.15 1745
3033.66 1839
3034.18 1833
3034.70 1747
3035.22 1730
3035.74 1747
3036.26 1859
3036.78 1837
3037.30 1776
3037.82 1681
3038.34 1687
3038.86 1689
3039.38 1774
3039.90 1716
3040.42 1627
3040.94 1696
3041.46 1906
3041.98 1826
3042.50 1658
3043.02 1662
3043.54 1697
3044.06 1723
3044.58 1734
3045.10 1753
3045.62 1871
3046.14 1747
3046.66 1834
3047.18 1826
3047.70 1697
3048.22 1697
3048.74 1690
3049.26 1813
3049.78 1752
3050.30 1600
3050.82 1794
3051.34 1779
3051.86 1746
3052.38 1794
3052.90 1809
3053.43 1892
3053.95 1818
3054.47 1623
3054.99 1713
3055.51 1820
3056.03 1845
3056.55 1665
3057.07 1650
3057.59 1613
3058.12 1740
3058.64 1674
3059.16 1637
3059.68 1689
3060.20 1684
3060.72 1706
3061.24 1736
3061.77 1839
3062.29 1774
3062.81 1641
3063.33 1707
3063.85 1667
3064.37 1635
3064.90 1623
3065.42 1714
3065.94 1748
3066.46 1585
3066.98 1584
3067.51 1645
3068.03 1690
3068.55 1689
3069.07 1657
3069.59 1839
3070.12 1644
3070.64 1641
3071.16 1576
3071.68 1607
3072.21 1723
3072.73 1801
3073.25 1720
3073.77 1772
3074.30 1764
3074.82 1669
3075.34 1680
3075.86 1738
3076.39 1641
3076.91 1641
3077.43 1662
3077.96 1717
3078.48 1656
3079.00 1751
3079.52 1684
3080.05 1639
3080.57 1520
3081.09 1663
3081.62 1639
3082.14 1691
3082.66 1648
3083.19 1630
3083.71 1803
3084.23 1675
3084.76 1698
3085.28 1659
3085.80 1707
3086.33 1733
3086.85 1777
3087.38 1771
3087.90 1674
3088.42 1739
3088.95 1688
3089.47 1642
3090.00 1622
3090.52 1594
3091.04 1625
3091.57 1773
3092.09 1598
3092.62 1523
3093.14 1631
3093.66 1672
3094.19 1760
3094.71 1589
3095.24 1704
3095.76 1699
3096.29 1788
3096.81 1825
3097.34 1769
3097.86 1733
3098.38 1693
3098.91 1740
3099.43 1610
3099.96 1593
3100.48 1697
3101.01 1852
3101.53 1782
3102.06 1850
3102.58 1917
3103.11 2012
3103.63 1997
3104.16 2184
3104.68 2158
3105.21 2193
3105.73 2223
3106.26 2256
3106.79 2332
3107.31 2236
3107.84 2025
3108.36 2098
3108.89 2156
3109.41 2131
3109.94 1999
3110.46 2026
3110.99 2165
3111.52 2155
3112.04 2148
3112.57 2286
3113.09 2272
3113.62 2309
3114.15 2438
3114.67 2419
3115.20 2207
3115.72 2355
3116.25 2145
3116.78 1962
3117.30 1930
3117.83 1993
3118.35 1933
3118.88 1808
3119.41 1900
3119.93 1860
3120.46 1732
3120.99 1743
3121.51 1971
3122.04 2073
3122.57 2092
3123.09 1947
3123.62 1948
3124.15 1890
3124.67 1833
3125.20 1794
3125.73 1802
3126.26 1879
3126.78 1920
3127.31 1854
3127.84 1725
3128.36 1568
3128.89 1745
3129.42 1812
3129.95 1880
3130.47 1760
3131.00 1772
3131.53 1709
3132.06 1816
3132.58 1807
3133.11 1762
3133.64 1628
3134.17 1625
3134.69 1763
3135.22 1794
3135.75 1919
3136.28 1759
3136.81 1664
3137.33 1609
3137.86 1648
3138.39 1626
3138.92 1765
3139.45 1715
3139.97 1706
3140.50 1692
3141.03 1690
3141.56 1560
3142.09 1780
3142.62 1662
3143.14 1648
3143.67 1509
3144.20 1625
3144.73 1598
3145.26 1632
3145.79 1740
3146.32 1670
3146.84 1651
3147.37 1644
3147.90 1658
3148.43 1663
3148.96 1686
3149.49 1871
3150.02 1729
3150.55 1532
3151.08 1541
3151.61 1664
3152.13 1490
3152.66 1573
3153.19 1654
3153.72 1721
3154.25 1654
3154.78 1588
3155.31 1815
3155.84 1779
3156.37 1717
3156.90 1804
3157.43 1788
3157.96 1672
3158.49 1545
3159.02 1688
3159.55 1731
3160.08 1619
3160.61 1680
3161.14 1716
3161.67 1660
3162.20 1692
3162.73 1715
3163.26 1657
3163.79 1700
3164.32 1663
3164.85 1590
3165.38 1644
3165.91 1711
3166.44 1708
3166.97 1611
3167.50 1756
3168.03 1622
3168.56 1610
3169.09 1513
3169.62 1581
3170.15 1666
3170.69 1701
3171.22 1613
3171.75 1591
3172.28 1747
3172.81 1690
3173.34 1838
3173.87 1785
3174.40 1821
3174.93 1634
3175.46 1601
3176.00 1623
3176.53 1612
3177.06 1694
3177.59 1663
3178.12 1612
3178.65 1504
3179.18 1667
3179.72 1690
3180.25 1690
3180.78 1678
3181.31 1600
3181.84 1424
3182.37 1555
3182.91 1657
3183.44 1679
3183.97 1627
3184.50 1639
3185.03 1592
3185.56 1545
3186.10 1583
3186.63 1617
3187.16 1743
3187.69 1534
3188.23 1560
3188.76 1624
3189.29 1514
3189.82 1434
3190.36 1605
3190.89 1572
3191.42 1543
3191.95 1581
3192.49 1452
3193.02 1605
3193.55 1656
3194.08 1536
3194.62 1469
3195.15 1484
3195.68 1619
3196.21 1519
3196.75 1779
3197.28 1699
3197.81 1608
3198.35 1676
3198.88 1590
3199.41 1661
3199.95 1653
3200.48 1759
3201.01 1699
3201.55 1678
3202.08 1597
3202.61 1609
3203.15 1511
3203.68 1513
3204.21 1738
3204.75 1685
3205.28 1479
3205.81 1467
3206.35 1579
3206.88 1505
3207.42 1590
3207.95 1511
3208.48 1474
3209.02 1468
3209.55 1464
3210.09 1407
3210.62 1503
3211.15 1552
3211.69 1472
3212.22 1472
3212.76 1500
3213.29 1659
3213.83 1510
3214.36 1447
3214.89 1497
3215.43 1385
3215.96 1402
3216.50 1527
3217.03 1642
3217.57 1562
3218.10 1615
3218.64 1571
3219.17 1488
3219.71 1566
3220.24 1457
3220.78 1502
3221.31 1564
3221.85 1574
3222.38 1449
3222.92 1483
3223.45 1525
3223.99 1321
3224.52 1394
3225.06 1480
3225.59 1425
3226.13 1523
3226.66 1471
3227.20 1475
3227.73 1564
3228.27 1541
3228.81 1586
3229.34 1617
3229.88 1509
3230.41 1497
3230.95 1510
3231.48 1589
3232.02 1501
3232.56 1426
3233.09 1441
3233.63 1573
3234.16 1379
3234.70 1508
3235.24 1590
3235.77 1433
3236.31 1527
3236.85 1549
3237.38 1353
3237.92 1521
3238.45 1537
3238.99 1549
3239.53 1569
3240.06 1497
3240.60 1494
3241.14 1497
3241.67 1551
3242.21 1727
3242.75 1479
3243.28 1562
3243.82 1582
3244.36 1536
3244.90 1452
3245.43 1457
3245.97 1562
3246.51 1686
3247.04 1530
3247.58 1500
3248.12 1505
3248.66 1458
3249.19 1387
3249.73 1516
3250.27 1546
3250.81 1469
3251.34 1554
3251.88 1583
3252.42 1522
3252.96 1450
3253.49 1547
3254.03 1557
3254.57 1447
3255.11 1475
3255.64 1479
3256.18 1465
3256.72 1518
3257.26 1547
3257.80 1568
3258.33 1599
3258.87 1640
3259.41 1772
3259.95 1694
3260.49 1664
3261.03 1608
3261.56 1694
3262.10 1750
3262.64 1878
3263.18 2024
3263.72 1929
3264.26 1804
3264.79 1827
3265.33 1818
3265.87 1919
3266.41 2028
3266.95 2014
3267.49 2151
3268.03 2349
3268.57 2412
3269.10 2335
3269.64 2295
3270.18 2159
3270.72 2252
3271.26 2233
3271.80 2216
3272.34 2141
3272.88 1866
3273.42 1825
3273.96 1650
3274.50 1684
3275.04 1572
3275.58 1732
3276.12 1489
3276.66 1578
3277.19 1672
3277.73 1655
3278.27 1607
3278.81 1441
3279.35 1484
3279.89 1558
3280.43 1479
3280.97 1729
3281.51 1666
3282.05 1700
3282.59 1794
3283.13 1665
3283.67 1629
3284.21 1631
3284.75 1767
3285.29 1645
3285.83 1660
3286.38 1575
3286.92 1480
3287.46 1518
3288.00 1602
3288.54 1629
3289.08 1740
3289.62 1649
3290.16 1610
3290.70 1637
3291.24 1534
3291.78 1539
3292.32 1452
3292.86 1442
3293.40 1583
3293.95 1595
3294.49 1680
3295.03 1696
3295.57 1777
3296.11 1894
3296.65 1912
3297.19 1832
3297.73 1958
3298.28 1963
3298.82 1967
3299.36 1966
3299.90 1866
3300.44 1807
3300.98 1835
3301.52 1749
3302.07 1607
3302.61 1507
3303.15 1471
3303.69 1672
3304.23 1671
3304.77 1498
3305.32 1618
3305.86 1606
3306.40 1607
3306.94 1632
3307.49 1504
3308.03 1709
3308.57 1645
3309.11 1675
3309.65 1547
3310.20 1590
3310.74 1652
3311.28 1430
3311.82 1668
3312.37 1616
3312.91 1589
3313.45 1559
3313.99 1637
3314.54 1612
3315.08 1595
3315.62 1625
3316.17 1717
3316.71 1755
3317.25 1558
3317.79 1632
3318.34 1766
3318.88 1709
3319.42 1993
3319.97 1765
3320.51 1628
3321.05 1725
3321.60 1812
3322.14 1672
3322.68 1618
3323.23 1668
3323.77 1632
3324.31 1599
3324.86 1581
3325.40 1516
3325.94 1498
3326.49 1617
3327.03 1735
3327.58 1594
3328.12 1574
3328.66 1571
3329.21 1735
3329.75 1684
3330.29 1494
3330.84 1349
3331.38 1460
3331.93 1699
3332.47 1529
3333.02 1429
3333.56 1596
3334.10 1659
3334.65 1538
3335.19 1643
3335.74 1557
3336.28 1485
3336.83 1652
3337.37 1826
3337.92 1853
3338.46 1709
3339.00 1764
3339.55 1933
3340.09 1800
3340.64 1916
3341.18 1911
3341.73 1698
3342.27 1646
3342.82 1622
3343.36 1540
3343.91 1699
3344.45 1624
3345.00 1444
3345.54 1366
3346.09 1501
3346.64 1508
3347.18 1521
3347.73 1501
3348.27 1538
3348.82 1407
3349.36 1629
3349.91 1485
3350.45 1483
3351.00 1510
3351.55 1459
3352.09 1630
3352.64 1567
3353.18 1451
3353.73 1495
3354.27 1578
3354.82 1720
3355.37 1657
3355.91 1605
3356.46 1516
3357.00 1561
3357.55 1542
3358.10 1493
3358.64 1462
3359.19 1523
3359.74 1506
3360.28 1609
3360.83 1657
3361.38 1520
3361.92 1537
3362.47 1439
3363.02 1345
3363.56 1493
3364.11 1531
3364.66 1465
3365.20 1475
3365.75 1507
3366.30 1516
3366.84 1513
3367.39 1456
3367.94 1594
3368.48 1507
3369.03 1425
3369.58 1429
3370.13 1349
3370.67 1455
3371.22 1336
3371.77 1445
3372.32 1437
3372.86 1488
3373.41 1461
3373.96 1467
3374.51 1482
3375.05 1272
3375.60 1445
3376.15 1441
3376.70 1487
3377.24 1485
3377.79 1538
3378.34 1507
3378.89 1397
3379.44 1467
3379.98 1508
3380.53 1417
3381.08 1403
3381.63 1414
3382.18 1392
3382.73 1415
3383.27 1383
3383.82 1410
3384.37 1345
3384.92 1409
3385.47 1502
3386.02 1534
3386.56 1434
3387.11 1451
3387.66 1395
3388.21 1315
3388.76 1236
3389.31 1287
3389.86 1225
3390.41 1175
3390.95 1367
3391.50 1381
3392.05 1388
3392.60 1381
3393.15 1319
3393.70 1272
3394.25 1403
3394.80 1397
3395.35 1391
3395.90 1322
3396.45 1347
3397.00 1337
3397.55 1190
3398.10 1268
3398.64 1404
3399.19 1432
3399.74 1406
3400.29 1218
3400.84 1200
3401.39 1244
3401.94 1323
3402.49 1407
3403.04 1408
3403.59 1420
3404.14 1445
3404.69 1366
3405.24 1460
3405.79 1453
3406.34 1361
3406.89 1407
3407.44 1378
3407.99 1400
3408.54 1436
3409.09 1383
3409.65 1418
3410.20 1315
3410.75 1438
3411.30 1370
3411.85 1366
3412.40 1297
3412.95 1421
3413.50 1539
3414.05 1507
3414.60 1435
3415.15 1381
3415.70 1486
3416.25 1332
3416.81 1357
3417.36 1421
3417.91 1412
3418.46 1481
3419.01 1477
3419.56 1551
3420.11 1554
3420.66 1404
3421.22 1322
3421.77 1400
3422.32 1372
3422.87 1316
3423.42 1264
3423.97 1372
3424.52 1489
3425.08 1490
3425.63 1402
3426.18 1383
3426.73 1489
3427.28 1447
3427.84 1435
3428.39 1371
3428.94 1258
3429.49 1358
3430.04 1425
3430.60 1422
3431.15 1361
3431.70 1421
3432.25 1406
3432.80 1374
3433.36 1384
3433.91 1400
3434.46 1291
3435.01 1413
3435.57 1326
3436.12 1421
3436.67 1375
3437.22 1334
3437.78 1406
3438.33 1287
3438.88 1379
3439.44 1339
3439.99 1289
3440.54 1237
3441.09 1341
3441.65 1235
3442.20 1216
3442.75 1257
3443.31 1274
3443.86 1367
3444.41 1452
3444.97 1293
3445.52 1350
3446.07 1455
3446.63 1404
3447.18 1373
3447.73 1408
3448.29 1471
3448.84 1348
3449.40 1383
3449.95 1277
3450.50 1257
3451.06 1359
3451.61 1463
3452.16 1440
3452.72 1382
3453.27 1348
3453.83 1339
3454.38 1310
3454.93 1302
3455.49 1232
3456.04 1403
3456.60 1348
3457.15 1280
3457.71 1366
3458.26 1293
3458.81 1333
3459.37 1316
3459.92 1376
3460.48 1344
3461.03 1300
3461.59 1336
3462.14 1416
3462.70 1327
3463.25 1292
3463.81 1346
3464.36 1231
3464.92 1219
3465.47 1291
3466.03 1355
3466.58 1345
3467.14 1283
3467.69 1311
3468.25 1272
3468.80 1218
3469.36 1154
3469.91 1252
3470.47 1233
3471.02 1287
3471.58 1347
3472.13 1201
3472.69 1342
3473.24 1322
3473.80 1242
3474.36 1302
3474.91 1307
3475.47 1425
3476.02 1319
3476.58 1327
3477.13 1293
3477.69 1420
3478.25 1476
3478.80 1422
3479.36 1391
3479.91 1514
3480.47 1536
3481.03 1331
3481.58 1334
3482.14 1443
3482.70 1378
3483.25 1388
3483.81 1374
3484.37 1391
3484.92 1467
3485.48 1390
3486.04 1360
3486.59 1385
3487.15 1492
3487.71 1321
3488.26 1361
3488.82 1366
3489.38 1583
3489.93 1545
3490.49 1516
3491.05 1406
3491.60 1450
3492.16 1528
3492.72 1620
3493.27 1621
3493.83 1796
3494.39 1772
3494.95 1866
3495.50 2000
3496.06 1883
3496.62 1736
3497.18 1754
3497.73 1785
3498.29 1718
3498.85 1649
3499.41 1729
3499.96 1757
3500.52 1875
3501.08 1903
3501.64 2037
3502.20 2079
3502.75 2054
3503.31 2120
3503.87 2096
3504.43 2150
3504.99 1992
3505.54 1890
3506.10 1915
3506.66 1945
3507.22 1955
3507.78 1788
3508.34 2037
3508.89 2025
3509.45 1986
3510.01 1947
3510.57 1713
3511.13 1781
3511.69 1796
3512.25 1827
3512.80 1610
3513.36 1479
3513.92 1598
3514.48 1669
3515.04 1419
3515.60 1286
3516.16 1394
3516.72 1399
3517.28 1404
3517.83 1494
3518.39 1489
3518.95 1607
3519.51 1425
3520.07 1341
3520.63 1487
3521.19 1471
3521.75 1451
3522.31 1393
3522.87 1392
3523.43 1425
3523.99 1381
3524.55 1387
3525.11 1391
3525.67 1403
3526.23 1447
3526.79 1335
3527.35 1456
3527.91 1486
3528.47 1491
3529.03 1453
3529.59 1435
3530.15 1512
3530.71 1470
3531.27 1527
3531.83 1315
3532.39 1316
3532.95 1204
3533.51 1284
3534.07 1266
3534.63 1365
3535.19 1400
3535.75 1268
3536.31 1323
3536.87 1328
3537.43 1286
3537.99 1391
3538.55 1333
3539.12 1356
3539.68 1316
3540.24 1248
3540.80 1292
3541.36 1343
3541.92 1546
3542.48 1427
3543.04 1386
3543.60 1609
3544.16 1663
3544.73 1493
3545.29 1519
3545.85 1561
3546.41 1401
3546.97 1443
3547.53 1483
3548.09 1544
3548.66 1508
3549.22 1493
3549.78 1429
3550.34 1359
3550.90 1286
3551.46 1367
3552.03 1430
3552.59 1438
3553.15 1346
3553.71 1389
3554.27 1486
3554.84 1509
3555.40 1315
3555.96 1342
3556.52 1312
3557.09 1274
3557.65 1360
3558.21 1280
3558.77 1354
3559.33 1343
3559.90 1342
3560.46 1352
3561.02 1384
3561.58 1267
3562.15 1192
3562.71 1290
3563.27 1294
3563.84 1216
3564.40 1297
3564.96 1227
3565.52 1297
3566.09 1212
3566.65 1146
3567.21 1218
3567.78 1232
3568.34 1349
3568.90 1379
3569.47 1344
3570.03 1314
3570.59 1382
3571.16 1316
3571.72 1142
3572.28 1183
3572.85 1263
3573.41 1271
3573.97 1202
3574.54 1168
3575.10 1216
3575.66 1305
3576.23 1180
3576.79 1234
3577.36 1205
3577.92 1289
3578.48 1233
3579.05 1259
3579.61 1110
3580.18 1317
3580.74 1243
3581.30 1312
3581.87 1240
3582.43 1230
3583.00 1264
3583.56 1407
3584.13 1359
3584.69 1348
3585.25 1310
3585.82 1227
3586.38 1155
3586.95 1134
3587.51 1220
3588.08 1165
3588.64 1224
3589.21 1352
3589.77 1177
3590.34 1221
3590.90 1247
3591.47 1182
3592.03 1076
3592.60 1125
3593.16 1246
3593.73 1241
3594.29 1327
3594.86 1216
3595.42 1188
3595.99 1168
3596.55 1233
3597.12 1268
3597.68 1205
3598.25 1337
3598.82 1243
3599.38 1212
3599.95 1301
3600.51 1430
3601.08 1237
3601.64 1268
3602.21 1289
3602.78 1284
3603.34 1267
3603.91 1272
3604.47 1311
3605.04 1208
3605.61 1299
3606.17 1236
3606.74 1199
3607.30 1329
3607.87 1355
3608.44 1225
3609.00 1049
3609.57 1152
3610.14 1217
3610.70 1214
3611.27 1122
3611.84 1155
3612.40 1127
3612.97 1083
3613.54 1083
3614.10 1190
3614.67 1179
3615.24 1304
3615.80 1155
3616.37 1151
3616.94 1308
3617.50 1293
3618.07 1313
3618.64 1514
3619.21 1364
3619.77 1329
3620.34 1462
3620.91 1467
3621.47 1497
3622.04 1445
3622.61 1458
3623.18 1398
3623.74 1417
3624.31 1361
3624.88 1423
3625.45 1274
3626.01 1312
3626.58 1320
3627.15 1325
3627.72 1180
3628.29 1149
3628.85 1127
3629.42 1251
3629.99 1092
3630.56 1200
3631.13 1337
3631.69 1276
3632.26 1154
3632.83 1166
3633.40 1198
3633.97 1152
3634.54 1333
3635.10 1203
3635.67 1138
3636.24 1314
3636.81 1263
3637.38 1235
3637.95 1211
3638.52 1176
3639.08 1274
3639.65 1247
3640.22 1145
3640.79 1179
3641.36 1314
3641.93 1134
3642.50 1261
3643.07 1293
3643.64 1253
3644.20 1212
3644.77 1351
3645.34 1428
3645.91 1319
3646.48 1333
3647.05 1353
3647.62 1284
3648.19 1312
3648.76 1334
3649.33 1417
3649.90 1338
3650.47 1338
3651.04 1278
3651.61 1262
3652.18 1247
3652.75 1192
3653.32 1107
3653.89 1150
3654.46 1281
3655.03 1203
3655.60 1175
3656.17 1199
3656.74 1215
3657.31 1230
3657.88 1276
3658.45 1170
3659.02 1168
3659.59 1307
3660.16 1336
3660.73 1430
3661.30 1381
3661.87 1429
3662.44 1362
3663.01 1430
3663.58 1494
3664.15 1387
3664.72 1324
3665.29 1421
3665.86 1386
3666.43 1313
3667.01 1302
3667.58 1240
3668.15 1342
3668.72 1370
3669.29 1370
3669.86 1460
3670.43 1467
3671.00 1400
3671.57 1382
3672.15 1348
3672.72 1349
3673.29 1185
3673.86 1308
3674.43 1295
3675.00 1226
3675.57 1297
3676.15 1306
3676.72 1340
3677.29 1293
3677.86 1300
3678.43 1216
3679.00 1110
3679.58 1113
3680.15 1326
3680.72 1302
3681.29 1244
3681.86 1233
3682.44 1229
3683.01 1177
3683.58 1115
3684.15 1095
3684.73 1112
3685.30 1091
3685.87 1036
3686.44 1192
3687.02 1254
3687.59 1227
3688.16 1183
3688.73 1045
3689.31 1130
3689.88 1210
3690.45 1077
3691.02 1149
3691.60 1120
3692.17 1172
3692.74 1254
3693.32 1164
3693.89 1159
3694.46 1109
3695.03 1168
3695.61 1191
3696.18 1160
3696.75 1100
3697.33 1210
3697.90 1191
3698.47 1248
3699.05 1157
3699.62 1243
3700.19 1225
3700.77 1206
3701.34 1197
3701.91 1228
3702.49 1134
3703.06 1150
3703.64 1189
3704.21 1184
3704.78 1208
3705.36 1146
3705.93 1226
3706.51 1192
3707.08 1210
3707.65 1161
3708.23 1094
3708.80 1181
3709.38 1169
3709.95 1118
3710.52 1167
3711.10 1155
3711.67 1019
3712.25 1039
3712.82 1164
3713.40 1155
3713.97 1187
3714.55 1230
3715.12 1170
3715.69 1138
3716.27 1183
3716.84 1297
3717.42 1273
3717.99 1119
3718.57 1058
3719.14 1147
3719.72 1242
3720.29 1032
3720.87 1054
3721.44 1101
3722.02 1150
3722.59 1015
3723.17 1088
3723.75 1040
3724.32 1034
3724.90 1077
3725.47 1164
3726.05 1091
3726.62 956
3727.20 1160
3727.77 1216
3728.35 1117
3728.92 1199
3729.50 1330
3730.08 1312
3730.65 1206
3731.23 1187
3731.80 1316
3732.38 1237
3732.96 1186
3733.53 1238
3734.11 1210
3734.68 1250
3735.26 1360
3735.84 1299
3736.41 1296
3736.99 1286
3737.57 1278
3738.14 1366
3738.72 1342
3739.30 1346
3739.87 1139
3740.45 1195
3741.03 1178
3741.60 1102
3742.18 1050
3742.76 1157
3743.33 1172
3743.91 1119
3744.49 1183
3745.06 1110
3745.64 1074
3746.22 1210
3746.79 1183
3747.37 1087
3747.95 1045
3748.53 1095
3749.10 1145
3749.68 1034
3750.26 1057
3750.83 1058
3751.41 1065
3751.99 1093
3752.57 1016
3753.14 1074
3753.72 1057
3754.30 1117
3754.88 1074
3755.46 1054
3756.03 1241
3756.61 1138
3757.19 1170
3757.77 1215
3758.35 1080
3758.92 1043
3759.50 1129
3760.08 1128
3760.66 1091
3761.24 1069
3761.81 1083
3762.39 1071
3762.97 1143
3763.55 1063
3764.13 1093
3764.71 1059
3765.28 1130
3765.86 1036
3766.44 1080
3767.02 1041
3767.60 1051
3768.18 1116
3768.76 1108
3769.34 1156
3769.91 1121
3770.49 1111
3771.07 1071
3771.65 1118
3772.23 1183
3772.81 1112
3773.39 1055
3773.97 1148
3774.55 1031
3775.13 1107
3775.71 1046
3776.28 1045
3776.86 1051
3777.44 1074
3778.02 1113
3778.60 1154
3779.18 1232
3779.76 1135
3780.34 1080
3780.92 1058
3781.50 1067
3782.08 1084
3782.66 1080
3783.24 1094
3783.82 1133
3784.40 1158
3784.98 1263
3785.56 1127
3786.14 971
3786.72 1015
3787.30 1114
3787.88 1085
3788.46 1064
3789.04 998
3789.62 1149
3790.20 1115
3790.78 1118
3791.36 1013
3791.94 1025
3792.53 940
3793.11 986
3793.69 1079
3794.27 1114
3794.85 1108
3795.43 1082
3796.01 996
3796.59 1031
3797.17 1135
3797.75 1103
3798.33 1067
3798.91 1002
3799.50 1072
3800.08 1019
3800.66 1072
3801.24 1056
3801.82 1023
3802.40 1090
3802.98 1226
3803.57 1224
3804.15 1122
3804.73 1077
3805.31 1076
3805.89 1157
3806.47 1233
3807.05 1082
3807.64 1002
3808.22 1110
3808.80 1099
3809.38 1087
3809.96 1073
3810.55 1199
3811.13 1243
3811.71 1232
3812.29 1201
3812.87 1239
3813.46 1224
3814.04 1227
3814.62 1296
3815.20 1333
3815.79 1191
3816.37 1145
3816.95 1165
3817.53 1111
3818.12 1082
3818.70 1146
3819.28 1133
3819.86 1105
3820.45 1006
3821.03 1142
3821.61 1189
3822.20 1085
3822.78 1138
3823.36 1081
3823.94 1127
3824.53 1172
3825.11 1194
3825.69 1135
3826.28 1193
3826.86 1295
3827.44 1194
3828.03 1241
3828.61 1107
3829.19 1072
3829.78 1097
3830.36 1074
3830.94 1081
3831.53 1128
3832.11 1146
3832.69 1061
3833.28 1146
3833.86 1187
3834.45 1143
3835.03 1179
3835.61 1259
3836.20 1146
3836.78 1159
3837.37 1150
3837.95 1329
3838.53 1169
3839.12 1073
3839.70 1100
3840.29 1042
3840.87 1118
3841.46 1103
3842.04 1055
3842.62 1084
3843.21 1062
3843.79 1113
3844.38 1054
3844.96 992
3845.55 1168
3846.13 1213
3846.72 1093
3847.30 1122
3847.89 1238
3848.47 1202
3849.06 1247
3849.64 1151
3850.23 1334
3850.81 1235
3851.40 1177
3851.98 1235
3852.57 1204
3853.15 1193
3853.74 1325
3854.32 1190
3854.91 1169
3855.49 1186
3856.08 1302
3856.66 1290
3857.25 1357
3857.84 1416
3858.42 1384
3859.01 1326
3859.59 1359
3860.18 1365
3860.76 1353
3861.35 1424
3861.94 1519
3862.52 1646
3863.11 1739
3863.69 1793
3864.28 1829
3864.87 1997
3865.45 2104
3866.04 2209
3866.62 2537
3867.21 2648
3867.80 2809
3868.38 2821
3868.97 2674
3869.56 2634
3870.14 2610
3870.73 2828
3871.32 2789
3871.90 2670
3872.49 2715
3873.08 2886
3873.66 2915
3874.25 2520
3874.84 2806
3875.42 2567
3876.01 2421
3876.60 2432
3877.19 2259
3877.77 1975
3878.36 1948
3878.95 1864
3879.53 1860
3880.12 1990
3880.71 2040
3881.30 1774
3881.88 1720
3882.47 1776
3883.06 1772
3883.65 1808
3884.23 1771
3884.82 1693
3885.41 1559
3886.00 1508
3886.58 1552
3887.17 1560
3887.76 1582
3888.35 1705
3888.94 1617
3889.52 1545
3890.11 1495
3890.70 1549
3891.29 1504
3891.88 1505
3892.46 1524
3893.05 1570
3893.64 1507
3894.23 1534
3894.82 1517
3895.41 1349
3895.99 1533
3896.58 1557
3897.17 1424
3897.76 1463
3898.35 1387
3898.94 1565
3899.53 1414
3900.12 1415
3900.70 1477
3901.29 1389
3901.88 1352
3902.47 1322
3903.06 1302
3903.65 1373
3904.24 1403
3904.83 1496
3905.42 1542
3906.01 1422
3906.60 1315
3907.18 1405
3907.77 1453
3908.36 1416
3908.95 1479
3909.54 1565
3910.13 1372
3910.72 1399
3911.31 1279
3911.90 1322
3912.49 1381
3913.08 1288
3913.67 1252
3914.26 1116
3914.85 1175
3915.44 1161
3916.03 1276
3916.62 1257
3917.21 1066
3917.80 1177
3918.39 1296
3918.98 1246
3919.57 1407
3920.16 1356
3920.75 1234
3921.34 1356
3921.93 1466
3922.52 1284
3923.11 1385
3923.70 1311
3924.30 1228
3924.89 1226
3925.48 1230
3926.07 1306
3926.66 1261
3927.25 1247
3927.84 1252
3928.43 1214
3929.02 1260
3929.61 1197
3930.20 1283
3930.80 1387
3931.39 1231
3931.98 1274
3932.57 1203
3933.16 1254
3933.75 1283
3934.34 1251
3934.93 1109
3935.53 1082
3936.12 1219
3936.71 1187
3937.30 1192
3937.89 1325
3938.48 1298
3939.08 1226
3939.67 1177
3940.26 1224
3940.85 1173
3941.44 1124
3942.04 1158
3942.63 1156
3943.22 1135
3943.81 1022
3944.40 1101
3945.00 1169
3945.59 1078
3946.18 1079
3946.77 1198
3947.36 1268
3947.96 1195
3948.55 1058
3949.14 1078
3949.73 1081
3950.33 1088
3950.92 1111
3951.51 1112
3952.11 1053
3952.70 1136
3953.29 1180
3953.88 1115
3954.48 1110
3955.07 1127
3955.66 1132
3956.26 1074
3956.85 1079
3957.44 1058
3958.04 1027
3958.63 1077
3959.22 1155
3959.81 1247
3960.41 1115
3961.00 1146
3961.60 1082
3962.19 1117
3962.78 1192
3963.38 1088
3963.97 1045
3964.56 1030
3965.16 1045
3965.75 1163
3966.34 1176
3966.94 1015
3967.53 1119
3968.13 1000
3968.72 1013
3969.31 1075
3969.91 1116
3970.50 980
3971.10 1032
3971.69 1044
3972.28 1130
3972.88 1144
3973.47 1079
3974.07 1105
3974.66 1070
3975.26 1035
3975.85 1080
3976.45 1116
3977.04 1076
3977.63 1145
3978.23 1105
3978.82 937
3979.42 938
3980.01 1028
3980.61 1138
3981.20 1048
3981.80 1015
3982.39 1096
3982.99 1191
3983.58 1138
3984.18 1092
3984.77 1066
3985.37 1058
3985.96 1106
3986.56 969
3987.16 983
3987.75 1088
3988.35 1125
3988.94 1132
3989.54 1080
3990.13 1066
3990.73 1117
3991.32 1060
3991.92 1004
3992.52 1082
3993.11 1006
3993.71 1032
3994.30 1091
3994.90 986
3995.50 1060
3996.09 1100
3996.69 1162
3997.28 1100
3997.88 1078
3998.48 1042
3999.07 1050
3999.67 1001
4000.26 1149
4000.86 1143
4001.46 1085
4002.05 1036
4002.65 1062
4003.25 1108
4003.84 1037
4004.44 1139
4005.04 1053
4005.63 1095
4006.23 1072
4006.83 1002
4007.42 933
4008.02 983
4008.62 1003
4009.21 1043
4009.81 983
4010.41 1011
4011.01 1002
4011.60 1005
4012.20 1030
4012.80 1053
4013.40 1027
4013.99 997
4014.59 984
4015.19 1009
4015.78 1024
4016.38 1035
4016.98 1141
4017.58 1077
4018.18 1037
4018.77 968
4019.37 1032
4019.97 1003
4020.57 1017
4021.16 982
4021.76 1032
4022.36 1044
4022.96 1039
4023.56 1033
4024.15 863
4024.75 992
4025.35 1024
4025.95 1032
4026.55 1030
4027.15 952
4027.74 1039
4028.34 987
4028.94 1034
4029.54 1049
4030.14 1099
4030.74 1086
4031.34 1018
4031.93 1079
4032.53 1074
4033.13 999
4033.73 1099
4034.33 1041
4034.93 1039
4035.53 1101
4036.13 1026
4036.73 984
4037.32 976
4037.92 1014
4038.52 1139
4039.12 1224
4039.72 1086
4040.32 951
4040.92 1110
4041.52 1080
4042.12 943
4042.72 1051
4043.32 966
4043.92 930
4044.52 909
4045.12 958
4045.72 903
4046.32 962
4046.92 1027
4047.52 951
4048.12 1074
4048.72 981
4049.32 855
4049.92 961
4050.52 966
4051.12 907
4051.72 988
4052.32 1005
4052.92 964
4053.52 992
4054.12 966
4054.72 953
4055.32 979
4055.92 959
4056.52 1000
4057.12 961
4057.72 923
4058.32 923
4058.92 934
4059.52 993
4060.12 916
4060.72 822
4061.33 738
4061.93 836
4062.53 983
4063.13 860
4063.73 914
4064.33 961
4064.93 1043
4065.53 959
4066.13 824
4066.74 912
4067.34 916
4067.94 912
4068.54 1002
4069.14 921
4069.74 912
4070.34 953
4070.95 985
4071.55 1047
4072.15 1014
4072.75 967
4073.35 892
4073.95 803
4074.56 888
4075.16 911
4075.76 1031
4076.36 909
4076.96 1029
4077.57 975
4078.17 923
4078.77 879
4079.37 855
4079.97 913
4080.58 842
4081.18 1009
4081.78 985
4082.38 987
4082.99 996
4083.59 967
4084.19 991
4084.79 936
4085.40 1046
4086.00 957
4086.60 931
4087.21 976
4087.81 1005
4088.41 997
4089.01 871
4089.62 888
4090.22 817
4090.82 827
4091.43 793
4092.03 951
4092.63 928
4093.24 882
4093.84 947
4094.44 865
4095.05 918
4095.65 962
4096.25 978
4096.86 944
4097.46 950
4098.06 1054
4098.67 1006
4099.27 922
4099.87 1021
4100.48 1006
4101.08 1065
4101.69 1010
4102.29 924
4102.89 956
4103.50 931
4104.10 866
4104.71 930
4105.31 1025
4105.91 913
4106.52 851
4107.12 887
4107.73 891
4108.33 1027
4108.94 934
4109.54 965
4110.14 957
4110.75 855
4111.35 944
4111.96 956
4112.56 871
4113.17 1024
4113.77 999
4114.38 944
4114.98 952
4115.59 846
4116.19 848
4116.80 890
4117.40 889
4118.01 866
4118.61 887
4119.22 915
4119.82 914
4120.43 890
4121.03 849
4121.64 907
4122.24 915
4122.85 950
4123.46 930
4124.06 899
4124.67 905
4125.27 912
4125.88 828
4126.48 786
4127.09 905
4127.69 921
4128.30 806
4128.91 860
4129.51 853
4130.12 869
4130.72 935
4131.33 910
4131.94 884
4132.54 956
4133.15 829
4133.76 894
4134.36 915
4134.97 895
4135.57 921
4136.18 843
4136.79 992
4137.39 967
4138.00 947
4138.61 925
4139.21 970
4139.82 911
4140.43 931
4141.03 943
4141.64 1014
4142.25 1028
4142.85 1031
4143.46 1044
4144.07 1033
4144.67 912
4145.28 946
4145.89 905
4146.50 927
4147.10 1016
4147.71 988
4148.32 968
4148.93 895
4149.53 892
4150.14 864
4150.75 919
4151.36 886
4151.96 990
4152.57 931
4153.18 982
4153.79 917
4154.39 986
4155.00 781
4155.61 832
4156.22 943
4156.82 1051
4157.43 928
4158.04 955
4158.65 948
4159.26 973
4159.87 998
4160.47 881
4161.08 850
4161.69 828
4162.30 871
4162.91 916
4163.52 899
4164.12 901
4164.73 939
4165.34 851
4165.95 885
4166.56 917
4167.17 993
4167.78 986
4168.38 983
4168.99 1082
4169.60 920
4170.21 906
4170.82 912
4171.43 958
4172.04 873
4172.65 837
4173.26 907
4173.86 942
4174.47 947
4175.08 853
4175.69 922
4176.30 916
4176.91 871
4177.52 890
4178.13 951
4178.74 924
4179.35 909
4179.96 938
4180.57 812
4181.18 793
4181.79 817
4182.40 798
4183.01 734
4183.62 826
4184.23 951
4184.84 998
4185.45 967
4186.06 904
4186.67 825
4187.28 804
4187.89 911
4188.50 953
4189.11 871
4189.72 943
4190.33 918
4190.94 911
4191.55 863
4192.16 878
4192.77 859
4193.38 905
4193.99 871
4194.60 933
4195.21 943
4195.82 911
4196.44 982
4197.05 883
4197.66 858
4198.27 883
4198.88 886
4199.49 920
4200.10 836
4200.71 849
4201.32 899
4201.94 962
4202.55 906
4203.16 973
4203.77 957
4204.38 917
4204.99 864
4205.60 821
4206.21 861
4206.83 927
4207.44 931
4208.05 913
4208.66 891
4209.27 804
4209.89 837
4210.50 963
4211.11 868
4211.72 831
4212.33 876
4212.94 955
4213.56 919
4214.17 822
4214.78 875
4215.39 1023
4216.01 938
4216.62 871
4217.23 876
4217.84 908
4218.46 936
4219.07 879
4219.68 952
4220.29 868
4220.91 892
4221.52 862
4222.13 941
4222.74 931
4223.36 881
4223.97 980
4224.58 1059
4225.19 950
4225.81 1051
4226.42 1058
4227.03 931
4227.65 1015
4228.26 1108
4228.87 1107
4229.49 1152
4230.10 1121
4230.71 1006
4231.33 1015
4231.94 1000
4232.55 1065
4233.17 1062
4233.78 1089
4234.39 1041
4235.01 903
4235.62 942
4236.23 941
4236.85 1095
4237.46 1040
4238.08 1008
4238.69 1019
4239.30 966
4239.92 919
4240.53 893
4241.15 817
4241.76 965
4242.37 1053
4242.99 917
4243.60 963
4244.22 904
4244.83 807
4245.45 882
4246.06 893
4246.67 894
4247.29 974
4247.90 790
4248.52 785
4249.13 829
4249.75 936
4250.36 924
4250.98 842
4251.59 888
4252.21 854
4252.82 934
4253.44 903
4254.05 894
4254.67 891
4255.28 905
4255.90 852
4256.51 838
4257.13 869
4257.74 817
4258.36 874
4258.97 852
4259.59 741
4260.20 819
4260.82 944
4261.44 766
4262.05 870
4262.67 962
4263.28 875
4263.90 883
4264.51 908
4265.13 833
4265.75 814
4266.36 885
4266.98 823
4267.59 857
4268.21 782
4268.83 781
4269.44 971
4270.06 954
4270.67 908
4271.29 885
4271.91 917
4272.52 860
4273.14 956
4273.76 923
4274.37 911
4274.99 878
4275.61 903
4276.22 979
4276.84 855
4277.46 912
4278.07 966
4278.69 975
4279.31 998
4279.92 1059
4280.54 899
4281.16 886
4281.77 1026
4282.39 920
4283.01 910
4283.63 943
4284.24 897
4284.86 948
4285.48 940
4286.09 904
4286.71 910
4287.33 930
4287.95 990
4288.56 974
4289.18 796
4289.80 778
4290.42 821
4291.03 818
4291.65 756
4292.27 833
4292.89 948
4293.51 867
4294.12 934
4294.74 906
4295.36 842
4295.98 943
4296.60 865
4297.21 877
4297.83 768
4298.45 805
4299.07 898
4299.69 888
4300.31 923
4300.92 821
4301.54 875
4302.16 893
4302.78 940
4303.40 964
4304.02 806
4304.63 847
4305.25 986
4305.87 909
4306.49 893
4307.11 906
4307.73 914
4308.35 864
4308.97 908
4309.59 911
4310.20 868
4310.82 855
4311.44 831
4312.06 876
4312.68 846
4313.30 833
4313.92 931
4314.54 861
4315.16 861
4315.78 880
4316.40 887
4317.02 883
4317.64 844
4318.26 812
4318.88 860
4319.50 850
4320.12 920
4320.74 894
4321.36 807
4321.98 782
4322.60 778
4323.22 818
4323.84 810
4324.46 739
4325.08 795
4325.70 874
4326.32 857
4326.94 926
4327.56 916
4328.18 852
4328.80 928
4329.42 919
4330.04 963
4330.66 909
4331.28 910
4331.90 851
4332.52 830
4333.14 749
4333.76 867
4334.38 883
4335.00 798
4335.63 851
4336.25 895
4336.87 908
4337.49 921
4338.11 851
4338.73 919
4339.35 859
4339.97 841
4340.59 849
4341.22 846
4341.84 851
4342.46 931
4343.08 874
4343.70 833
4344.32 898
4344.94 899
4345.57 867
4346.19 983
4346.81 983
4347.43 1049
4348.05 1068
4348.67 1175
4349.30 1267
4349.92 1171
4350.54 1295
4351.16 1176
4351.78 1167
4352.41 1145
4353.03 956
4353.65 1063
4354.27 954
4354.90 927
4355.52 975
4356.14 1032
4356.76 926
4357.38 864
4358.01 917
4358.63 972
4359.25 861
4359.87 884
4360.50 842
4361.12 899
4361.74 845
4362.37 803
4362.99 870
4363.61 903
4364.23 1012
4364.86 831
4365.48 889
4366.10 889
4366.73 945
4367.35 937
4367.97 901
4368.60 948
4369.22 898
4369.84 900
4370.47 856
4371.09 863
4371.71 925
4372.34 964
4372.96 904
4373.58 882
4374.21 885
4374.83 866
4375.46 979
4376.08 814
4376.70 902
4377.33 913
4377.95 830
4378.57 882
4379.20 859
4379.82 764
4380.45 928
4381.07 942
4381.70 951
4382.32 950
4382.94 890
4383.57 855
4384.19 828
4384.82 800
4385.44 843
4386.07 855
4386.69 825
4387.32 894
4387.94 856
4388.56 772
4389.19 862
4389.81 869
4390.44 827
4391.06 782
4391.69 836
4392.31 861
4392.94 861
4393.56 861
4394.19 897
4394.81 981
4395.44 999
4396.06 949
4396.69 962
4397.31 912
4397.94 880
4398.57 919
4399.19 855
4399.82 917
4400.44 883
4401.07 843
4401.69 968
4402.32 959
4402.94 982
4403.57 971
4404.20 975
4404.82 892
4405.45 928
4406.07 924
4406.70 846
4407.33 902
4407.95 916
4408.58 906
4409.20 833
4409.83 998
4410.46 1102
4411.08 952
4411.71 899
4412.34 956
4412.96 973
4413.59 953
4414.21 974
4414.84 972
4415.47 903
4416.09 874
4416.72 852
4417.35 836
4417.97 890
4418.60 876
4419.23 853
4419.86 982
4420.48 954
4421.11 925
4421.74 830
4422.36 951
4422.99 969
4423.62 869
4424.25 830
4424.87 876
4425.50 800
4426.13 864
4426.75 880
4427.38 896
4428.01 842
4428.64 847
4429.26 923
4429.89 897
4430.52 845
4431.15 919
4431.78 1005
4432.40 894
4433.03 870
4433.66 853
4434.29 895
4434.91 1097
4435.54 983
4436.17 906
4436.80 868
4437.43 904
4438.06 959
4438.68 938
4439.31 885
4439.94 920
4440.57 837
4441.20 890
4441.83 865
4442.45 821
4443.08 894
4443.71 827
4444.34 877
4444.97 824
4445.60 842
4446.23 855
4446.86 824
4447.48 867
4448.11 855
4448.74 852
4449.37 930
4450.00 881
4450.63 913
4451.26 878
4451.89 841
4452.52 845
4453.15 779
4453.78 743
4454.40 773
4455.03 722
4455.66 789
4456.29 872
4456.92 857
4457.55 914
4458.18 894
4458.81 750
4459.44 809
4460.07 898
4460.70 905
4461.33 768
4461.96 825
4462.59 783
4463.22 791
4463.85 899
4464.48 907
4465.11 803
4465.74 827
4466.37 800
4467.00 870
4467.63 812
4468.26 842
4468.89 845
4469.52 755
4470.15 908
4470.78 917
4471.41 848
4472.04 835
4472.68 802
4473.31 774
4473.94 814
4474.57 859
4475.20 888
4475.83 869
4476.46 733
4477.09 775
4477.72 832
4478.35 821
4478.98 826
4479.62 681
4480.25 794
4480.88 865
4481.51 835
4482.14 817
4482.77 811
4483.40 878
4484.04 851
4484.67 887
4485.30 871
4485.93 894
4486.56 810
4487.19 834
4487.82 872
4488.46 922
4489.09 922
4489.72 838
4490.35 936
4490.98 835
4491.62 887
4492.25 868
4492.88 915
4493.51 847
4494.14 921
4494.78 867
4495.41 922
4496.04 906
4496.67 979
4497.31 940
4497.94 893
4498.57 929
4499.20 916
4499.84 884
4500.47 848
4501.10 890
4501.73 1006
4502.37 1039
4503.00 1010
4503.63 929
4504.27 888
4504.90 871
4505.53 929
4506.16 849
4506.80 836
4507.43 807
4508.06 758
4508.70 739
4509.33 747
4509.96 877
4510.60 872
4511.23 825
4511.86 894
4512.50 878
4513.13 883
4513.76 821
4514.40 798
4515.03 784
4515.66 756
4516.30 828
4516.93 856
4517.57 824
4518.20 895
4518.83 846
4519.47 809
4520.10 902
4520.74 836
4521.37 856
4522.00 812
4522.64 785
4523.27 857
4523.91 852
4524.54 858
4525.18 878
4525.81 766
4526.44 853
4527.08 981
4527.71 899
4528.35 866
4528.98 856
4529.62 1018
4530.25 1112
4530.89 1093
4531.52 1293
4532.16 1293
4532.79 1442
4533.43 1581
4534.06 1680
4534.70 1784
4535.33 1733
4535.97 1618
4536.60 1680
4537.24 1485
4537.87 1344
4538.51 1269
4539.14 1122
4539.78 1135
4540.41 1090
4541.05 918
4541.68 882
4542.32 908
4542.96 853
4543.59 855
4544.23 821
4544.86 816
4545.50 840
4546.13 849
4546.77 823
4547.41 841
4548.04 904
4548.68 901
4549.31 811
4549.95 798
4550.59 797
4551.22 792
4551.86 774
4552.50 819
4553.13 872
4553.77 838
4554.40 867
4555.04 891
4555.68 840
4556.31 954
4556.95 944
4557.59 911
4558.22 903
4558.86 929
4559.50 882
4560.13 845
4560.77 944
4561.41 893
4562.04 944
4562.68 936
4563.32 853
4563.96 856
4564.59 881
4565.23 938
4565.87 812
4566.50 816
4567.14 818
4567.78 864
4568.42 905
4569.05 981
4569.69 842
4570.33 856
4570.97 862
4571.60 792
4572.24 764
4572.88 843
4573.52 854
4574.16 893
4574.79 899
4575.43 941
4576.07 857
4576.71 840
4577.34 1044
4577.98 982
4578.62 1040
4579.26 995
4579.90 961
4580.54 993
4581.17 970
4581.81 993
4582.45 971
4583.09 966
4583.73 940
4584.37 972
4585.00 894
4585.64 892
4586.28 908
4586.92 825
4587.56 865
4588.20 886
4588.84 863
4589.48 761
4590.11 790
4590.75 790
4591.39 874
4592.03 865
4592.67 856
4593.31 826
4593.95 883
4594.59 853
4595.23 814
4595.87 800
4596.51 768
4597.15 782
4597.79 749
4598.42 788
4599.06 872
4599.70 834
4600.34 889
4600.98 911
4601.62 924
4602.26 791
4602.90 878
4603.54 911
4604.18 997
4604.82 976
4605.46 808
4606.10 785
4606.74 903
4607.38 833
4608.02 821
4608.66 745
4609.30 752
4609.94 811
4610.58 901
4611.22 958
4611.86 881
4612.50 880
4613.15 857
4613.79 858
4614.43 792
4615.07 791
4615.71 806
4616.35 822
4616.99 786
4617.63 773
4618.27 788
4618.91 838
4619.55 813
4620.19 855
4620.83 821
4621.48 754
4622.12 725
4622.76 812
4623.40 782
4624.04 851
4624.68 831
4625.32 885
4625.96 894
4626.61 823
4627.25 729
4627.89 756
4628.53 839
4629.17 831
4629.81 821
4630.46 797
4631.10 764
4631.74 779
4632.38 845
4633.02 877
4633.66 867
4634.31 778
4634.95 821
4635.59 876
4636.23 927
4636.88 863
4637.52 928
4638.16 869
4638.80 812
4639.44 761
4640.09 838
4640.73 849
4641.37 808
4642.01 750
4642.66 834
4643.30 916
4643.94 860
4644.58 815
4645.23 806
4645.87 951
4646.51 891
4647.16 807
4647.80 744
4648.44 792
4649.08 799
4649.73 824
4650.37 817
4651.01 830
4651.66 847
4652.30 926
4652.94 858
4653.59 808
4654.23 852
4654.87 915
4655.52 890
4656.16 882
4656.80 957
4657.45 856
4658.09 906
4658.74 901
4659.38 986
4660.02 929
4660.67 830
4661.31 923
4661.95 931
4662.60 904
4663.24 907
4663.89 811
4664.53 777
4665.17 769
4665.82 830
4666.46 841
4667.11 880
4667.75 798
4668.40 763
4669.04 855
4669.68 866
4670.33 901
4670.97 864
4671.62 804
4672.26 889
4672.91 893
4673.55 902
4674.20 812
4674.84 739
4675.49 877
4676.13 836
4676.78 820
4677.42 855
4678.07 759
4678.71 849
4679.36 832
4680.00 809
4680.65 796
4681.29 807
4681.94 808
4682.58 722
4683.23 766
4683.87 794
4684.52 829
4685.16 750
4685.81 790
4686.46 851
4687.10 851
4687.75 845
4688.39 867
4689.04 914
4689.68 929
4690.33 827
4690.98 823
4691.62 883
4692.27 860
4692.91 740
4693.56 728
4694.21 833
4694.85 763
4695.50 807
4696.15 829
4696.79 770
4697.44 781
4698.08 856
4698.73 811
4699.38 864
4700.02 870
4700.67 854
4701.32 750
4701.96 766
4702.61 831
4703.26 874
4703.90 813
4704.55 822
4705.20 851
4705.84 812
4706.49 882
4707.14 892
4707.79 744
4708.43 712
4709.08 854
4709.73 887
4710.37 815
4711.02 810
4711.67 820
4712.32 858
4712.96 854
4713.61 784
4714.26 807
4714.91 917
4715.55 999
4716.20 864
4716.85 805
4717.50 826
4718.14 775
4718.79 792
4719.44 831
4720.09 819
4720.74 797
4721.38 821
4722.03 852
4722.68 865
4723.33 805
4723.98 764
4724.62 856
4725.27 919
4725.92 864
4726.57 895
4727.22 834
4727.87 913
4728.52 875
4729.16 826
4729.81 899
4730.46 958
4731.11 923
4731.76 957
4732.41 886
4733.06 939
4733.70 912
4734.35 800
4735.00 839
4735.65 895
4736.30 790
4736.95 883
4737.60 891
4738.25 779
4738.90 741
4739.55 778
4740.20 892
4740.84 838
4741.49 700
4742.14 795
4742.79 801
4743.44 787
4744.09 915
4744.74 799
4745.39 778
4746.04 721
4746.69 796
4747.34 903
4747.99 861
4748.64 788
4749.29 788
4749.94 837
4750.59 808
4751.24 788
4751.89 853
4752.54 832
4753.19 864
4753.84 821
4754.49 886
4755.14 846
4755.79 865
4756.44 807
4757.09 781
4757.74 831
4758.39 713
4759.04 791
4759.70 859
4760.35 766
4761.00 692
4761.65 837
4762.30 853
4762.95 802
4763.60 806
4764.25 845
4764.90 836
4765.55 962
4766.20 890
4766.86 895
4767.51 864
4768.16 892
4768.81 980
4769.46 895
4770.11 850
4770.76 943
4771.41 917
4772.07 1027
4772.72 899
4773.37 942
4774.02 834
4774.67 827
4775.32 887
4775.98 843
4776.63 757
4777.28 794
4777.93 862
4778.58 838
4779.24 719
4779.89 815
4780.54 793
4781.19 755
4781.84 855
4782.50 898
4783.15 764
4783.80 750
4784.45 769
4785.10 851
4785.76 838
4786.41 809
4787.06 846
4787.71 801
4788.37 808
4789.02 831
4789.67 782
4790.33 813
4790.98 786
4791.63 706
4792.28 759
4792.94 862
4793.59 781
4794.24 796
4794.90 817
4795.55 777
4796.20 758
4796.86 775
4797.51 836
4798.16 716
4798.81 741
4799.47 750
4800.12 777
4800.78 838
4801.43 787
4802.08 679
4802.74 792
4803.39 803
4804.04 799
4804.70 778
4805.35 751
4806.00 826
4806.66 835
4807.31 749
4807.97 792
4808.62 776
4809.27 875
4809.93 877
4810.58 825
4811.24 742
4811.89 768
4812.54 836
4813.20 802
4813.85 789
4814.51 835
4815.16 776
4815.82 814
4816.47 833
4817.13 787
4817.78 704
4818.44 720
4819.09 697
4819.74 771
4820.40 865
4821.05 825
4821.71 740
4822.36 850
4823.02 955
4823.67 832
4824.33 850
4824.98 824
4825.64 811
4826.29 868
4826.95 777
4827.60 777
4828.26 716
4828.92 788
4829.57 820
4830.23 819
4830.88 745
4831.54 809
4832.19 841
4832.85 831
4833.50 810
4834.16 890
4834.82 819
4835.47 843
4836.13 919
4836.78 872
4837.44 897
4838.10 929
4838.75 978
4839.41 926
4840.06 902
4840.72 861
4841.38 835
4842.03 968
4842.69 920
4843.34 926
4844.00 886
4844.66 894
4845.31 840
4845.97 869
4846.63 856
4847.28 789
4847.94 862
4848.60 840
4849.25 838
4849.91 858
4850.57 832
4851.22 913
4851.88 898
4852.54 889
4853.20 809
4853.85 813
4854.51 854
4855.17 791
4855.82 839
4856.48 872
4857.14 904
4857.80 857
4858.45 833
4859.11 874
4859.77 786
4860.43 790
4861.08 844
4861.74 862
4862.40 805
4863.06 871
4863.71 788
4864.37 820
4865.03 801
4865.69 873
4866.34 864
4867.00 851
4867.66 875
4868.32 844
4868.98 821
4869.63 888
4870.29 897
4870.95 893
4871.61 891
4872.27 867
4872.93 846
4873.58 768
4874.24 793
4874.90 844
4875.56 872
4876.22 855
4876.88 885
4877.54 906
4878.19 887
4878.85 765
4879.51 837
4880.17 875
4880.83 838
4881.49 834
4882.15 904
4882.81 859
4883.47 821
4884.13 806
4884.78 789
4885.44 743
4886.10 778
4886.76 785
4887.42 725
4888.08 749
4888.74 875
4889.40 806
4890.06 833
4890.72 854
4891.38 737
4892.04 797
4892.70 845
4893.36 849
4894.02 880
4894.68 857
4895.34 824
4896.00 724
4896.66 747
4897.32 777
4897.98 800
4898.64 818
4899.30 807
4899.96 770
4900.62 778
4901.28 843
4901.94 815
4902.60 727
4903.26 711
4903.92 844
4904.58 754
4905.24 735
4905.90 809
4906.56 719
4907.22 845
4907.88 817
4908.54 849
4909.20 815
4909.87 724
4910.53 845
4911.19 799
4911.85 778
4912.51 785
4913.17 776
4913.83 730
4914.49 738
4915.15 713
4915.81 794
4916.48 781
4917.14 758
4917.80 797
4918.46 826
4919.12 786
4919.78 832
4920.44 865
4921.11 796
4921.77 751
4922.43 774
4923.09 844
4923.75 838
4924.41 769
4925.08 664
4925.74 656
4926.40 640
4927.06 692
4927.72 706
4928.39 812
4929.05 749
4929.71 741
4930.37 736
4931.04 779
4931.70 675
4932.36 783
4933.02 778
4933.69 794
4934.35 810
4935.01 705
4935.67 730
4936.34 820
4937.00 798
4937.66 723
4938.32 798
4938.99 746
4939.65 788
4940.31 850
4940.98 773
4941.64 687
4942.30 708
4942.96 763
4943.63 710
4944.29 804
4944.95 739
4945.62 828
4946.28 782
4946.94 746
4947.61 734
4948.27 806
4948.93 812
4949.60 812
4950.26 795
4950.92 806
4951.59 733
4952.25 771
4952.92 804
4953.58 770
4954.24 810
4954.91 794
4955.57 845
4956.24 913
4956.90 859
4957.56 775
4958.23 820
4958.89 740
4959.56 808
4960.22 827
4960.88 859
4961.55 787
4962.21 784
4962.88 773
4963.54 872
4964.21 902
4964.87 860
4965.54 854
4966.20 920
4966.86 1049
4967.53 961
4968.19 1017
4968.86 943
4969.52 923
4970.19 796
4970.85 905
4971.52 898
4972.18 831
4972.85 818
4973.51 889
4974.18 914
4974.84 890
4975.51 859
4976.17 924
4976.84 901
4977.51 886
4978.17 907
4978.84 818
4979.50 761
4980.17 815
4980.83 818
4981.50 774
4982.16 794
4982.83 892
4983.50 914
4984.16 804
4984.83 881
4985.49 917
4986.16 956
4986.83 1084
4987.49 1090
4988.16 1072
4988.82 1063
4989.49 969
4990.16 949
4990.82 986
4991.49 881
4992.16 845
4992.82 793
4993.49 898
4994.16 887
4994.82 892
4995.49 798
4996.15 823
4996.82 783
4997.49 876
4998.16 888
4998.82 821
4999.49 785
5000.16 831
5000.82 846
5001.49 835
5002.16 753
5002.82 762
5003.49 736
5004.16 705
5004.83 724
5005.49 741
5006.16 731
5006.83 749
5007.49 712
5008.16 730
5008.83 748
5009.50 732
5010.16 723
5010.83 758
5011.50 729
5012.17 735
5012.84 764
5013.50 743
5014.17 694
5014.84 692
5015.51 754
5016.17 773
5016.84 744
5017.51 797
5018.18 805
5018.85 773
5019.52 775
5020.18 727
5020.85 721
5021.52 737
5022.19 825
5022.86 770
5023.53 783
5024.19 782
5024.86 770
5025.53 757
5026.20 746
5026.87 774
5027.54 767
5028.21 761
5028.88 804
5029.54 805
5030.21 816
5030.88 768
5031.55 825
5032.22 848
5032.89 784
5033.56 694
5034.23 633
5034.90 637
5035.57 750
5036.24 775
5036.90 725
5037.57 702
5038.24 743
5038.91 716
5039.58 705
5040.25 773
5040.92 788
5041.59 756
5042.26 772
5042.93 795
5043.60 744
5044.27 782
5044.94 732
5045.61 791
5046.28 874
5046.95 799
5047.62 846
5048.29 806
5048.96 758
5049.63 716
5050.30 766
5050.97 797
5051.64 825
5052.31 798
5052.98 777
5053.65 764
5054.32 715
5054.99 740
5055.66 701
5056.34 700
5057.01 776
5057.68 867
5058.35 771
5059.02 670
5059.69 675
5060.36 733
5061.03 762
5061.70 727
5062.37 705
5063.04 730
5063.72 719
5064.39 696
5065.06 706
5065.73 696
5066.40 608
5067.07 629
5067.74 672
5068.42 677
5069.09 694
5069.76 761
5070.43 750
5071.10 797
5071.77 731
5072.44 651
5073.12 704
5073.79 680
5074.46 706
5075.13 705
5075.80 637
5076.48 635
5077.15 678
5077.82 788
5078.49 710
5079.16 666
5079.84 711
5080.51 714
5081.18 623
5081.85 686
5082.53 735
5083.20 708
5083.87 791
5084.54 755
5085.22 736
5085.89 729
5086.56 725
5087.23 698
5087.91 793
5088.58 782
5089.25 721
5089.93 639
5090.60 696
5091.27 693
5091.94 680
5092.62 801
5093.29 734
5093.96 713
5094.64 747
5095.31 757
5095.98 768
5096.66 742
5097.33 715
5098.00 754
5098.68 789
5099.35 712
5100.02 726
5100.70 756
5101.37 749
5102.04 762
5102.72 679
5103.39 697
5104.07 818
5104.74 760
5105.41 706
5106.09 717
5106.76 743
5107.44 776
5108.11 801
5108.78 804
5109.46 740
5110.13 732
5110.81 751
5111.48 679
5112.16 721
5112.83 798
5113.50 744
5114.18 664
5114.85 679
5115.53 682
5116.20 663
5116.88 744
5117.55 676
5118.23 719
5118.90 799
5119.58 758
5120.25 713
5120.93 764
5121.60 712
5122.28 747
5122.95 756
5123.63 741
5124.30 763
5124.98 745
5125.65 735
5126.33 666
5127.00 720
5127.68 735
5128.35 803
5129.03 672
5129.70 723
5130.38 711
5131.06 783
5131.73 876
5132.41 885
5133.08 871
5133.76 874
5134.43 864
5135.11 796
5135.79 784
5136.46 795
5137.14 859
5137.81 796
5138.49 808
5139.17 752
5139.84 792
5140.52 776
5141.20 745
5141.87 705
5142.55 691
5143.22 695
5143.90 772
5144.58 774
5145.25 743
5145.93 728
5146.61 750
5147.28 667
5147.96 695
5148.64 673
5149.31 770
5149.99 742
5150.67 748
5151.34 667
5152.02 694
5152.70 715
5153.38 719
5154.05 704
5154.73 685
5155.41 668
5156.08 711
5156.76 706
5157.44 719
5158.12 684
5158.79 664
5159.47 677
5160.15 676
5160.83 722
5161.50 664
5162.18 742
5162.86 776
5163.54 742
5164.22 658
5164.89 564
5165.57 621
5166.25 710
5166.93 667
5167.61 667
5168.28 706
5168.96 671
5169.64 612
5170.32 635
5171.00 752
5171.67 644
5172.35 656
5173.03 774
5173.71 726
5174.39 637
5175.07 680
5175.74 641
5176.42 612
5177.10 705
5177.78 742
5178.46 752
5179.14 701
5179.82 689
5180.50 769
5181.17 777
5181.85 742
5182.53 700
5183.21 654
5183.89 648
5184.57 674
5185.25 722
5185.93 671
5186.61 689
5187.29 671
5187.97 681
5188.65 649
5189.33 684
5190.00 613
5190.68 602
5191.36 583
5192.04 678
5192.72 680
5193.40 746
5194.08 721
5194.76 770
5195.44 684
5196.12 709
5196.80 663
5197.48 693
5198.16 677
5198.84 690
5199.52 606
5200.20 567
5200.88 602
5201.56 633
5202.24 669
5202.92 718
5203.60 672
5204.28 708
5204.96 632
5205.65 652
5206.33 670
5207.01 605
5207.69 588
5208.37 656
5209.05 636
5209.73 599
5210.41 633
5211.09 686
5211.77 724
5212.45 684
5213.13 654
5213.82 750
5214.50 675
5215.18 749
5215.86 754
5216.54 732
5217.22 755
5217.90 761
5218.58 683
5219.27 715
5219.95 805
5220.63 734
5221.31 760
5221.99 762
5222.67 679
5223.35 741
5224.04 667
5224.72 687
5225.40 757
5226.08 778
5226.76 742
5227.45 657
5228.13 655
5228.81 707
5229.49 669
5230.17 660
5230.86 717
5231.54 735
5232.22 682
5232.90 777
5233.58 711
5234.27 684
5234.95 622
5235.63 728
5236.31 682
5237.00 655
5237.68 693
5238.36 732
5239.05 753
5239.73 662
5240.41 650
5241.09 699
5241.78 694
5242.46 669
5243.14 651
5243.83 728
5244.51 607
5245.19 670
5245.87 674
5246.56 664
5247.24 654
5247.92 655
5248.61 636
5249.29 618
5249.97 739
5250.66 722
5251.34 714
5252.03 692
5252.71 734
5253.39 741
5254.08 723
5254.76 700
5255.44 697
5256.13 656
5256.81 766
5257.50 722
5258.18 682
5258.86 691
5259.55 701
5260.23 658
5260.92 613
5261.60 668
5262.28 680
5262.97 621
5263.65 648
5264.34 656
5265.02 706
5265.71 742
5266.39 672
5267.07 656
5267.76 683
5268.44 677
5269.13 737
5269.81 706
5270.50 696
5271.18 705
5271.87 691
5272.55 749
5273.24 623
5273.92 721
5274.61 711
5275.29 700
5275.98 691
5276.66 728
5277.35 667
5278.03 661
5278.72 693
5279.40 774
5280.09 689
5280.77 692
5281.46 673
5282.15 677
5282.83 657
5283.52 639
5284.20 676
5284.89 630
5285.57 628
5286.26 731
5286.95 711
5287.63 639
5288.32 708
5289.00 658
5289.69 671
5290.38 654
5291.06 646
5291.75 673
5292.43 677
5293.12 734
5293.81 783
5294.49 707
5295.18 746
5295.87 710
5296.55 680
5297.24 667
5297.92 729
5298.61 602
5299.30 561
5299.98 644
5300.67 656
5301.36 713
5302.04 691
5302.73 659
5303.42 677
5304.11 696
5304.79 715
5305.48 612
5306.17 601
5306.85 619
5307.54 710
5308.23 689
5308.92 747
5309.60 690
5310.29 730
5310.98 687
5311.66 656
5312.35 617
5313.04 559
5313.73 628
5314.41 692
5315.10 651
5315.79 638
5316.48 618
5317.17 676
5317.85 654
5318.54 675
5319.23 673
5319.92 692
5320.61 764
5321.29 736
5321.98 765
5322.67 756
5323.36 806
5324.05 848
5324.73 746
5325.42 739
5326.11 766
5326.80 694
5327.49 720
5328.18 733
5328.87 716
5329.55 724
5330.24 732
5330.93 722
5331.62 767
5332.31 689
5333.00 767
5333.69 755
5334.38 710
5335.06 700
5335.75 726
5336.44 656
5337.13 672
5337.82 684
5338.51 670
5339.20 750
5339.89 760
5340.58 673
5341.27 767
5341.96 750
5342.65 685
5343.33 721
5344.02 761
5344.71 769
5345.40 806
5346.09 797
5346.78 747
5347.47 678
5348.16 723
5348.85 814
5349.54 916
5350.23 927
5350.92 909
5351.61 892
5352.30 1043
5352.99 1104
5353.68 1050
5354.37 1124
5355.06 1186
5355.75 1188
5356.44 1067
5357.13 1055
5357.82 1011
5358.51 892
5359.21 823
5359.90 796
5360.59 734
5361.28 727
5361.97 725
5362.66 708
5363.35 709
5364.04 707
5364.73 711
5365.42 716
5366.11 737
5366.80 794
5367.49 826
5368.19 779
5368.88 876
5369.57 837
5370.26 853
5370.95 880
5371.64 947
5372.33 981
5373.02 823
5373.72 798
5374.41 823
5375.10 780
5375.79 723
5376.48 652
5377.17 664
5377.87 631
5378.56 659
5379.25 724
5379.94 775
5380.63 702
5381.33 672
5382.02 639
5382.71 647
5383.40 714
5384.09 671
5384.79 635
5385.48 640
5386.17 698
5386.86 552
5387.55 617
5388.25 632
5388.94 663
5389.63 612
5390.32 679
5391.02 670
5391.71 688
5392.40 606
5393.09 625
5393.79 632
5394.48 627
5395.17 729
5395.87 774
5396.56 652
5397.25 627
5397.95 651
5398.64 679
5399.33 673
5400.02 657
5400.72 698
5401.41 613
5402.10 610
5402.80 613
5403.49 712
5404.18 647
5404.88 665
5405.57 630
5406.26 653
5406.96 659
5407.65 665
5408.35 736
5409.04 680
5409.73 655
5410.43 659
5411.12 638
5411.81 632
5412.51 586
5413.20 669
5413.90 623
5414.59 664
5415.28 698
5415.98 648
5416.67 644
5417.37 630
5418.06 599
5418.76 609
5419.45 575
5420.14 570
5420.84 662
5421.53 700
5422.23 680
5422.92 650
5423.62 678
5424.31 682
5425.01 661
5425.70 588
5426.40 654
5427.09 723
5427.79 642
5428.48 685
5429.18 650
5429.87 610
5430.57 631
5431.26 612
5431.96 616
5432.65 627
5433.35 665
5434.04 654
5434.74 588
5435.43 634
5436.13 673
5436.82 575
5437.52 633
5438.22 680
5438.91 646
5439.61 697
5440.30 696
5441.00 700
5441.69 738
5442.39 691
5443.09 633
5443.78 640
5444.48 651
5445.17 646
5445.87 689
5446.57 649
5447.26 734
5447.96 742
5448.66 676
5449.35 661
5450.05 664
5450.74 691
5451.44 736
5452.14 796
5452.83 779
5453.53 654
5454.23 670
5454.92 677
5455.62 725
5456.32 688
5457.01 757
5457.71 668
5458.41 613
5459.10 669
5459.80 674
5460.50 667
5461.20 666
5461.89 696
5462.59 833
5463.29 799
5463.98 659
5464.68 634
5465.38 672
5466.08 691
5466.77 701
5467.47 669
5468.17 689
5468.87 643
5469.56 719
5470.26 706
5470.96 582
5471.66 601
5472.35 640
5473.05 700
5473.75 682
5474.45 686
5475.15 635
5475.84 675
5476.54 682
5477.24 730
5477.94 707
5478.64 724
5479.34 762
5480.03 655
5480.73 720
5481.43 653
5482.13 735
5482.83 797
5483.53 724
5484.22 662
5484.92 648
5485.62 737
5486.32 754
5487.02 605
5487.72 647
5488.42 641
5489.11 688
5489.81 684
5490.51 695
5491.21 699
5491.91 706
5492.61 628
5493.31 753
5494.01 641
5494.71 688
5495.41 665
5496.11 667
5496.81 635
5497.50 616
5498.20 612
5498.90 628
5499.60 757
5500.30 739
5501.00 631
5501.70 674
5502.40 746
5503.10 730
5503.80 746
5504.50 760
5505.20 784
5505.90 811
5506.60 704
5507.30 731
5508.00 749
5508.70 664
5509.40 694
5510.10 692
5510.80 753
5511.50 738
5512.20 817
5512.90 723
5513.60 747
5514.30 706
5515.00 724
5515.70 638
5516.40 678
5517.11 709
5517.81 720
5518.51 684
5519.21 715
5519.91 792
5520.61 683
5521.31 707
5522.01 706
5522.71 737
5523.41 654
5524.11 623
5524.82 693
5525.52 591
5526.22 624
5526.92 652
5527.62 674
5528.32 700
5529.02 666
5529.72 647
5530.43 666
5531.13 622
5531.83 688
5532.53 615
5533.23 672
5533.93 629
5534.64 670
5535.34 631
5536.04 635
5536.74 618
5537.44 636
5538.15 655
5538.85 562
5539.55 643
5540.25 659
5540.95 708
5541.66 696
5542.36 660
5543.06 652
5543.76 685
5544.47 585
5545.17 657
5545.87 598
5546.57 619
5547.28 646
5547.98 659
5548.68 653
5549.38 553
5550.09 606
5550.79 661
5551.49 641
5552.19 693
5552.90 681
5553.60 625
5554.30 621
5555.01 608
5555.71 664
5556.41 746
5557.12 681
5557.82 612
5558.52 618
5559.23 655
5559.93 629
5560.63 628
5561.34 654
5562.04 599
5562.74 603
5563.45 589
5564.15 666
5564.85 649
5565.56 660
5566.26 630
5566.96 676
5567.67 628
5568.37 608
5569.08 754
5569.78 742
5570.48 637
5571.19 669
5571.89 737
5572.60 709
5573.30 632
5574.01 602
5574.71 711
5575.41 826
5576.12 727
5576.82 706
5577.53 696
5578.23 746
5578.94 749
5579.64 785
5580.35 650
5581.05 732
5581.76 715
5582.46 733
5583.16 702
5583.87 671
5584.57 711
5585.28 664
5585.98 704
5586.69 604
5587.39 654
5588.10 660
5588.81 586
5589.51 655
5590.22 689
5590.92 677
5591.63 708
5592.33 608
5593.04 622
5593.74 585
5594.45 606
5595.15 739
5595.86 720
5596.57 685
5597.27 601
5597.98 635
5598.68 667
5599.39 677
5600.09 668
5600.80 620
5601.51 612
5602.21 602
5602.92 644
5603.62 681
5604.33 693
5605.04 703
5605.74 652
5606.45 645
5607.16 618
5607.86 606
5608.57 541
5609.27 630
5609.98 718
5610.69 710
5611.39 631
5612.10 625
5612.81 651
5613.51 590
5614.22 582
5614.93 590
5615.64 678
5616.34 631
5617.05 581
5617.76 636
5618.46 591
5619.17 652
5619.88 603
5620.58 597
5621.29 673
5622.00 586
5622.71 552
5623.41 566
5624.12 552
5624.83 575
5625.54 630
5626.24 621
5626.95 640
5627.66 634
5628.37 642
5629.07 574
5629.78 544
5630.49 589
5631.20 642
5631.91 649
5632.61 615
5633.32 654
5634.03 627
5634.74 564
5635.45 660
5636.15 682
5636.86 693
5637.57 641
5638.28 692
5638.99 678
5639.70 659
5640.40 695
5641.11 584
5641.82 653
5642.53 683
5643.24 705
5643.95 709
5644.66 630
5645.36 649
5646.07 790
5646.78 738
5647.49 704
5648.20 751
5648.91 716
5649.62 660
5650.33 628
5651.04 742
5651.75 714
5652.45 678
5653.16 664
5653.87 669
5654.58 698
5655.29 714
5656.00 669
5656.71 781
5657.42 689
5658.13 739
5658.84 717
5659.55 731
5660.26 661
5660.97 686
5661.68 682
5662.39 701
5663.10 785
5663.81 771
5664.52 777
5665.23 745
5665.94 632
5666.65 722
5667.36 705
5668.07 716
5668.78 642
5669.49 652
5670.20 680
5670.91 666
5671.62 670
5672.33 668
5673.04 690
5673.75 684
5674.46 727
5675.17 749
5675.88 753
5676.59 922
5677.31 718
5678.02 630
5678.73 657
5679.44 688
5680.15 706
5680.86 747
5681.57 712
5682.28 754
5682.99 735
5683.70 721
5684.42 819
5685.13 672
5685.84 684
5686.55 710
5687.26 728
5687.97 764
5688.68 746
5689.39 786
5690.11 742
5690.82 691
5691.53 748
5692.24 678
5692.95 602
5693.67 583
5694.38 632
5695.09 680
5695.80 619
5696.51 657
5697.22 630
5697.94 650
5698.65 650
5699.36 644
5700.07 577
5700.79 658
5701.50 669
5702.21 667
5702.92 698
5703.63 725
5704.35 713
5705.06 742
5705.77 659
5706.48 658
5707.20 687
5707.91 690
5708.62 695
5709.34 683
5710.05 597
5710.76 706
5711.47 670
5712.19 704
5712.90 693
5713.61 667
5714.33 614
5715.04 631
5715.75 668
5716.47 708
5717.18 664
5717.89 640
5718.61 699
5719.32 628
5720.03 625
5720.75 682
5721.46 698
5722.17 686
5722.89 616
5723.60 707
5724.31 689
5725.03 596
5725.74 667
5726.46 646
5727.17 649
5727.88 761
5728.60 790
5729.31 743
5730.03 697
5730.74 706
5731.45 800
5732.17 768
5732.88 743
5733.60 827
5734.31 753
5735.03 818
5735.74 832
5736.45 822
5737.17 820
5737.88 785
5738.60 804
5739.31 935
5740.03 886
5740.74 786
5741.46 746
5742.17 780
5742.89 793
5743.60 760
5744.32 658
5745.03 715
5745.75 884
5746.46 801
5747.18 823
5747.89 741
5748.61 732
5749.32 796
5750.04 836
5750.75 920
5751.47 877
5752.18 804
5752.90 838
5753.62 819
5754.33 856
5755.05 869
5755.76 794
5756.48 915
5757.19 964
5757.91 848
5758.63 863
5759.34 891
5760.06 934
5760.77 955
5761.49 945
5762.21 917
5762.92 870
5763.64 932
5764.35 948
5765.07 964
5765.79 905
5766.50 898
5767.22 839
5767.94 941
5768.65 901
5769.37 980
5770.08 1007
5770.80 956
5771.52 929
5772.23 1036
5772.95 1076
5773.67 1053
5774.39 1071
5775.10 1139
5775.82 1095
5776.54 1142
5777.25 1080
5777.97 1080
5778.69 1116
5779.40 1165
5780.12 1327
5780.84 1304
5781.56 1239
5782.27 1361
5782.99 1300
5783.71 1273
5784.43 1359
5785.14 1386
5785.86 1233
5786.58 1333
5787.30 1356
5788.01 1357
5788.73 1312
5789.45 1404
5790.17 1516
5790.88 1511
5791.60 1540
5792.32 1757
5793.04 1791
5793.76 1690
5794.47 1779
5795.19 1925
5795.91 1895
5796.63 2072
5797.35 2171
5798.07 2172
5798.78 2408
5799.50 2756
5800.22 3269
5800.94 4168
5801.66 5195
5802.38 5787
5803.10 6680
5803.81 7198
5804.53 7522
5805.25 6988
5805.97 6488
5806.69 6054
5807.41 5625
5808.13 5348
5808.85 5145
5809.56 5450
5810.28 6239
5811.00 6789
5811.72 7229
5812.44 7215
5813.16 7034
5813.88 6354
5814.60 5592
5815.32 4977
5816.04 4534
5816.76 3925
5817.48 3721
5818.20 3342
5818.92 3133
5819.64 2969
5820.36 2992
5821.08 2940
5821.80 2954
5822.51 2890
5823.23 2717
5823.95 2686
5824.67 2732
5825.39 2624
5826.11 2694
5826.83 2646
5827.55 2515
5828.28 2423
5829.00 2306
5829.72 2288
5830.44 2139
5831.16 1966
5831.88 1852
5832.60 1858
5833.32 1795
5834.04 1657
5834.76 1630
5835.48 1625
5836.20 1669
5836.92 1712
5837.64 1570
5838.36 1606
5839.08 1558
5839.80 1559
5840.53 1540
5841.25 1523
5841.97 1522
5842.69 1571
5843.41 1530
5844.13 1536
5844.85 1467
5845.57 1536
5846.29 1460
5847.02 1326
5847.74 1387
5848.46 1433
5849.18 1421
5849.90 1349
5850.62 1366
5851.34 1320
5852.07 1352
5852.79 1203
5853.51 1291
5854.23 1262
5854.95 1247
5855.68 1224
5856.40 1207
5857.12 1178
5857.84 1235
5858.56 1251
5859.29 1162
5860.01 1254
5860.73 1336
5861.45 1228
5862.17 1207
5862.90 1208
5863.62 1142
5864.34 1217
5865.06 1147
5865.79 1206
5866.51 1252
5867.23 1213
5867.95 1231
5868.68 1190
5869.40 1217
5870.12 1213
5870.84 1226
5871.57 1204
5872.29 1229
5873.01 1198
5873.74 1297
5874.46 1275
5875.18 1370
5875.91 1387
5876.63 1356
5877.35 1354
5878.08 1311
5878.80 1419
5879.52 1433
5880.25 1310
5880.97 1387
5881.69 1382
5882.42 1453
5883.14 1349
5883.86 1399
5884.59 1404
5885.31 1359
5886.03 1474
5886.76 1388
5887.48 1384
5888.21 1425
5888.93 1429
5889.65 1412
5890.38 1503
5891.10 1409
5891.83 1341
5892.55 1331
5893.27 1310
5894.00 1353
5894.72 1296
5895.45 1427
5896.17 1375
5896.90 1390
5897.62 1298
5898.35 1307
5899.07 1234
5899.79 1261
5900.52 1278
5901.24 1173
5901.97 1199
5902.69 1058
5903.42 1024
5904.14 1134
5904.87 1099
5905.59 1062
5906.32 1108
5907.04 1062
5907.77 1007
5908.49 1024
5909.22 1031
5909.94 1090
5910.67 943
5911.39 914
5912.12 1004
5912.84 1031
5913.57 1033
5914.30 1024
5915.02 878
5915.75 907
5916.47 981
5917.20 1002
5917.92 992
5918.65 879
5919.38 812
5920.10 920
5920.83 875
5921.55 964
5922.28 931
5923.01 894
5923.73 877
5924.46 894
5925.18 903
5925.91 831
5926.64 952
5927.36 907
5928.09 856
5928.81 815
5929.54 734
5930.27 795
5930.99 857
5931.72 796
5932.45 825
5933.17 847
5933.90 866
5934.63 873
5935.35 875
5936.08 805
5936.81 728
5937.53 784
5938.26 826
5938.99 910
5939.72 834
5940.44 953
5941.17 925
5941.90 834
5942.62 827
5943.35 830
5944.08 816
5944.81 871
5945.53 818
5946.26 794
5946.99 876
5947.72 903
5948.44 883
5949.17 796
5949.90 783
5950.63 860
5951.35 844
5952.08 837
5952.81 845
5953.54 815
5954.27 829
5954.99 855
5955.72 824
5956.45 911
5957.18 846
5957.91 906
5958.64 905
5959.36 848
5960.09 794
5960.82 788
5961.55 823
5962.28 860
5963.01 939
5963.73 951
5964.46 879
5965.19 799
5965.92 904
5966.65 948
5967.38 902
5968.11 865
5968.83 928
5969.56 926
5970.29 896
5971.02 960
5971.75 860
5972.48 850
5973.21 865
5973.94 856
5974.67 836
5975.40 863
5976.13 964
5976.86 910
5977.58 823
5978.31 843
5979.04 865
5979.77 918
5980.50 859
5981.23 879
5981.96 903
5982.69 812
5983.42 829
5984.15 856
5984.88 920
5985.61 899
5986.34 921
5987.07 1004
5987.80 873
5988.53 843
5989.26 879
5989.99 821
5990.72 881
5991.45 860
5992.18 848
5992.91 859
5993.64 909
5994.37 899
5995.10 787
5995.83 819
5996.56 813
5997.29 842
5998.03 797
5998.76 734
5999.49 796
6000.22 817
6000.95 797
6001.68 818
6002.41 836
6003.14 824
6003.87 793
6004.60 795
6005.33 853
6006.07 845
6006.80 829
6007.53 778
6008.26 883
6008.99 877
6009.72 895
6010.45 947
6011.18 933
6011.92 1032
6012.65 1062
6013.38 1071
6014.11 1107
6014.84 1229
6015.57 1200
6016.31 1168
6017.04 1152
6017.77 1159
6018.50 1073
6019.23 1018
6019.96 941
6020.70 1006
6021.43 905
6022.16 885
6022.89 899
6023.63 771
6024.36 791
6025.09 737
6025.82 730
6026.55 740
6027.29 755
6028.02 731
6028.75 760
6029.48 754
6030.22 756
6030.95 732
6031.68 730
6032.42 773
6033.15 752
6033.88 681
6034.61 679
6035.35 803
6036.08 802
6036.81 832
6037.55 710
6038.28 789
6039.01 728
6039.74 679
6040.48 796
6041.21 804
6041.94 718
6042.68 740
6043.41 793
6044.14 777
6044.88 772
6045.61 725
6046.35 721
6047.08 726
6047.81 760
6048.55 677
6049.28 766
6050.01 796
6050.75 813
6051.48 803
6052.22 731
6052.95 675
6053.68 748
6054.42 754
6055.15 774
6055.89 777
6056.62 782
6057.35 764
6058.09 731
6058.82 730
6059.56 743
6060.29 730
6061.03 738
6061.76 715
6062.50 690
6063.23 717
6063.96 720
6064.70 724
6065.43 733
6066.17 668
6066.90 684
6067.64 755
6068.37 772
6069.11 729
6069.84 739
6070.58 671
6071.31 684
6072.05 704
6072.78 698
6073.52 720
6074.25 616
6074.99 637
6075.72 678
6076.46 673
6077.20 618
6077.93 673
6078.67 710
6079.40 725
6080.14 636
6080.87 679
6081.61 686
6082.35 726
6083.08 586
6083.82 639
6084.55 730
6085.29 689
6086.02 738
6086.76 760
6087.50 622
6088.23 626
6088.97 714
6089.71 661
6090.44 768
6091.18 710
6091.91 683
6092.65 686
6093.39 704
6094.12 767
6094.86 714
6095.60 667
6096.33 664
6097.07 736
6097.81 683
6098.54 671
6099.28 625
6100.02 689
6100.75 712
6101.49 709
6102.23 683
6102.96 596
6103.70 656
6104.44 662
6105.18 671
6105.91 711
6106.65 683
6107.39 658
6108.12 650
6108.86 683
6109.60 617
6110.34 693
6111.07 681
6111.81 679
6112.55 618
6113.29 568
6114.03 649
6114.76 645
6115.50 671
6116.24 704
6116.98 736
6117.71 664
6118.45 641
6119.19 757
6119.93 766
6120.67 741
6121.40 690
6122.14 673
6122.88 656
6123.62 730
6124.36 665
6125.10 731
6125.83 739
6126.57 733
6127.31 643
6128.05 646
6128.79 695
6129.53 668
6130.27 749
6131.00 721
6131.74 716
6132.48 754
6133.22 689
6133.96 736
6134.70 705
6135.44 801
6136.18 811
6136.92 731
6137.65 744
6138.39 648
6139.13 670
6139.87 704
6140.61 695
6141.35 714
6142.09 724
6142.83 772
6143.57 713
6144.31 701
6145.05 670
6145.79 704
6146.53 686
6147.27 663
6148.01 747
6148.75 700
6149.49 690
6150.23 680
6150.97 681
6151.71 720
6152.45 693
6153.19 725
6153.93 674
6154.67 699
6155.41 751
6156.15 776
6156.89 747
6157.63 679
6158.37 672
6159.11 689
6159.85 719
6160.59 679
6161.33 748
6162.07 673
6162.81 708
6163.55 711
6164.29 760
6165.03 761
6165.77 779
6166.51 834
6167.26 806
6168.00 713
6168.74 809
6169.48 848
6170.22 824
6170.96 816
6171.70 854
6172.44 901
6173.18 887
6173.93 825
6174.67 751
6175.41 774
6176.15 726
6176.89 715
6177.63 755
6178.37 836
6179.12 816
6179.86 811
6180.60 823
6181.34 778
6182.08 811
6182.82 786
6183.57 840
6184.31 980
6185.05 944
6185.79 944
6186.53 870
6187.28 804
6188.02 836
6188.76 810
6189.50 865
6190.25 891
6190.99 867
6191.73 814
6192.47 796
6193.21 845
6193.96 895
6194.70 828
6195.44 834
6196.19 861
6196.93 788
6197.67 883
6198.41 889
6199.16 837
6199.90 818
6200.64 858
6201.38 922
6202.13 929
6202.87 895
6203.61 905
6204.36 931
6205.10 1014
6205.84 881
6206.59 938
6207.33 1021
6208.07 1074
6208.82 1254
6209.56 1353
6210.30 1475
6211.05 1685
6211.79 1986
6212.53 2155
6213.28 2342
6214.02 2344
6214.77 2162
6215.51 1975
6216.25 2022
6217.00 1860
6217.74 1645
6218.48 1459
6219.23 1271
6219.97 1178
6220.72 1084
6221.46 1110
6222.21 1116
6222.95 1085
6223.69 1096
6224.44 1164
6225.18 1391
6225.93 1504
6226.67 1586
6227.42 1889
6228.16 1920
6228.91 1978
6229.65 1971
6230.39 1920
6231.14 1853
6231.88 1754
6232.63 1640
6233.37 1437
6234.12 1373
6234.86 1178
6235.61 1111
6236.35 1091
6237.10 1023
6237.84 1038
6238.59 1074
6239.33 1026
6240.08 1073
6240.82 1069
6241.57 1137
6242.32 1193
6243.06 1162
6243.81 1339
6244.55 1351
6245.30 1307
6246.04 1250
6246.79 1196
6247.53 1104
6248.28 1063
6249.03 1098
6249.77 1062
6250.52 1064
6251.26 1092
6252.01 1086
6252.76 1012
6253.50 925
6254.25 948
6254.99 914
6255.74 917
6256.49 958
6257.23 919
6257.98 862
6258.73 868
6259.47 860
6260.22 851
6260.97 979
6261.71 929
6262.46 902
6263.21 861
6263.95 818
6264.70 878
6265.45 783
6266.19 814
6266.94 860
6267.69 857
6268.43 854
6269.18 929
6269.93 1008
6270.67 1004
6271.42 987
6272.17 996
6272.92 1061
6273.66 1121
6274.41 1100
6275.16 1029
6275.91 1005
6276.65 1029
6277.40 974
6278.15 971
6278.90 917
6279.64 911
6280.39 877
6281.14 822
6281.89 807
6282.63 816
6283.38 758
6284.13 796
6284.88 772
6285.63 746
6286.37 831
6287.12 749
6287.87 819
6288.62 815
6289.37 827
6290.11 844
6290.86 832
6291.61 801
6292.36 796
6293.11 731
6293.86 754
6294.60 760
6295.35 754
6296.10 846
6296.85 908
6297.60 802
6298.35 766
6299.10 819
6299.85 815
6300.59 800
6301.34 850
6302.09 764
6302.84 740
6303.59 748
6304.34 686
6305.09 761
6305.84 805
6306.59 721
6307.34 762
6308.09 670
6308.84 703
6309.58 724
6310.33 675
6311.08 673
6311.83 753
6312.58 743
6313.33 711
6314.08 704
6314.83 736
6315.58 693
6316.33 668
6317.08 807
6317.83 769
6318.58 733
6319.33 731
6320.08 770
6320.83 716
6321.58 721
6322.33 670
6323.08 687
6323.83 717
6324.58 795
6325.33 737
6326.08 634
6326.83 623
6327.58 648
6328.33 657
6329.09 674
6329.84 658
6330.59 678
6331.34 648
6332.09 672
6332.84 708
6333.59 733
6334.34 655
6335.09 667
6335.84 641
6336.59 626
6337.34 619
6338.10 598
6338.85 603
6339.60 581
6340.35 604
6341.10 600
6341.85 660
6342.60 628
6343.36 648
6344.11 720
6344.86 636
6345.61 614
6346.36 628
6347.11 686
6347.86 655
6348.62 596
6349.37 556
6350.12 644
6350.87 641
6351.62 663
6352.38 609
6353.13 649
6353.88 654
6354.63 648
6355.38 648
6356.14 694
6356.89 670
6357.64 596
6358.39 657
6359.15 683
6359.90 660
6360.65 592
6361.40 611
6362.16 675
6362.91 674
6363.66 692
6364.41 649
6365.17 641
6365.92 609
6366.67 594
6367.42 575
6368.18 597
6368.93 584
6369.68 581
6370.44 638
6371.19 652
6371.94 625
6372.70 635
6373.45 648
6374.20 688
6374.96 681
6375.71 628
6376.46 646
6377.22 632
6377.97 628
6378.72 610
6379.48 626
6380.23 641
6380.98 672
6381.74 596
6382.49 608
6383.24 653
6384.00 650
6384.75 679
6385.51 673
6386.26 706
6387.01 654
6387.77 746
6388.52 664
6389.28 672
6390.03 639
6390.79 734
6391.54 677
6392.29 674
6393.05 668
6393.80 689
6394.56 667
6395.31 596
6396.07 628
6396.82 638
6397.58 603
6398.33 621
6399.08 610
6399.84 582
6400.59 627
6401.35 742
6402.10 734
6402.86 732
6403.61 625
6404.37 615
6405.12 619
6405.88 596
6406.63 667
6407.39 668
6408.15 616
6408.90 702
6409.66 693
6410.41 655
6411.17 619
6411.92 630
6412.68 658
6413.43 648
6414.19 567
6414.94 669
6415.70 629
6416.46 535
6417.21 542
6417.97 566
6418.72 584
6419.48 537
6420.24 576
6420.99 575
6421.75 584
6422.50 551
6423.26 569
6424.02 627
6424.77 590
6425.53 592
6426.28 586
6427.04 642
6427.80 615
6428.55 561
6429.31 630
6430.07 647
6430.82 648
6431.58 590
6432.34 610
6433.09 633
6433.85 588
6434.61 543
6435.36 512
6436.12 545
6436.88 628
6437.64 632
6438.39 544
6439.15 590
6439.91 579
6440.66 580
6441.42 609
6442.18 545
6442.94 557
6443.69 674
6444.45 598
6445.21 531
6445.97 570
6446.72 577
6447.48 570
6448.24 550
6449.00 596
6449.75 558
6450.51 531
6451.27 560
6452.03 524
6452.79 545
6453.54 511
6454.30 518
6455.06 591
6455.82 637
6456.58 528
6457.33 591
6458.09 611
6458.85 610
6459.61 634
6460.37 583
6461.12 648
6461.88 632
6462.64 611
6463.40 594
6464.16 583
6464.92 526
6465.68 546
6466.44 599
6467.19 630
6467.95 600
6468.71 551
6469.47 570
6470.23 624
6470.99 622
6471.75 607
6472.51 596
6473.27 647
6474.02 691
6474.78 586
6475.54 600
6476.30 618
6477.06 547
6477.82 638
6478.58 589
6479.34 600
6480.10 612
6480.86 651
6481.62 681
6482.38 646
6483.14 593
6483.90 580
6484.66 616
6485.42 676
6486.18 658
6486.94 667
6487.70 654
6488.46 597
6489.22 602
6489.98 650
6490.74 587
6491.50 601
6492.26 650
6493.02 668
6493.78 701
6494.54 670
6495.30 693
6496.06 680
6496.82 672
6497.58 683
6498.34 725
6499.10 655
6499.86 643
6500.62 660
6501.38 666
6502.14 703
6502.91 715
6503.67 730
6504.43 729
6505.19 670
6505.95 741
6506.71 740
6507.47 688
6508.23 718
6508.99 701
6509.76 740
6510.52 738
6511.28 697
6512.04 788
6512.80 713
6513.56 780
6514.32 807
6515.09 723
6515.85 735
6516.61 682
6517.37 694
6518.13 683
6518.89 720
6519.66 759
6520.42 758
6521.18 731
6521.94 815
6522.70 887
6523.47 911
6524.23 933
6524.99 893
6525.75 995
6526.51 1033
6527.28 1053
6528.04 1144
6528.80 1104
6529.56 1178
6530.33 1059
6531.09 1100
6531.85 1075
6532.61 1048
6533.38 954
6534.14 890
6534.90 1032
6535.66 1105
6536.43 1242
6537.19 1370
6537.95 1639
6538.72 1719
6539.48 1970
6540.24 2209
6541.01 2223
6541.77 2109
6542.53 2139
6543.29 1885
6544.06 1512
6544.82 1402
6545.58 1288
6546.35 1136
6547.11 1002
6547.87 926
6548.64 877
6549.40 852
6550.17 813
6550.93 767
6551.69 793
6552.46 752
6553.22 743
6553.98 745
6554.75 761
6555.51 787
6556.28 788
6557.04 824
6557.80 852
6558.57 780
6559.33 741
6560.10 711
6560.86 800
6561.63 728
6562.39 820
6563.15 836
6563.92 821
6564.68 762
6565.45 822
6566.21 843
6566.98 804
6567.74 831
6568.51 837
6569.27 851
6570.04 875
6570.80 790
6571.57 764
6572.33 749
6573.09 780
6573.86 799
6574.63 721
6575.39 748
6576.16 765
6576.92 827
6577.69 782
6578.45 818
6579.22 823
6579.98 738
6580.75 845
6581.51 845
6582.28 821
6583.04 713
6583.81 844
6584.57 876
6585.34 803
6586.11 799
6586.87 795
6587.64 863
6588.40 801
6589.17 809
6589.94 891
6590.70 886
6591.47 1005
6592.23 1151
6593.00 1179
6593.77 1201
6594.53 1261
6595.30 1316
6596.06 1423
6596.83 1379
6597.60 1284
6598.36 1212
6599.13 1183
6599.90 1134
6600.66 1059
6601.43 969
6602.20 936
6602.96 866
6603.73 904
6604.50 807
6605.26 746
6606.03 769
6606.80 822
6607.56 772
6608.33 755
6609.10 808
6609.87 749
6610.63 770
6611.40 724
6612.17 695
6612.93 754
6613.70 726
6614.47 717
6615.24 786
6616.00 751
6616.77 673
6617.54 683
6618.31 758
6619.07 715
6619.84 677
6620.61 710
6621.38 723
6622.15 715
6622.91 723
6623.68 783
6624.45 794
6625.22 779
6625.99 755
6626.75 775
6627.52 771
6628.29 758
6629.06 726
6629.83 809
6630.59 757
6631.36 752
6632.13 809
6632.90 757
6633.67 830
6634.44 795
6635.21 881
6635.97 958
6636.74 949
6637.51 1095
6638.28 1151
6639.05 1098
6639.82 1030
6640.59 962
6641.36 1009
6642.12 982
6642.89 971
6643.66 881
6644.43 790
6645.20 775
6645.97 776
6646.74 725
6647.51 713
6648.28 744
6649.05 714
6649.82 755
6650.59 802
6651.36 801
6652.13 799
6652.89 879
6653.66 883
6654.43 898
6655.20 840
6655.97 908
6656.74 900
6657.51 899
6658.28 877
6659.05 824
6659.82 745
6660.59 718
6661.36 743
6662.13 669
6662.90 651
6663.67 632
6664.44 672
6665.21 674
6665.98 672
6666.76 647
6667.53 659
6668.30 712
6669.07 676
6669.84 609
6670.61 692
6671.38 657
6672.15 659
6672.92 656
6673.69 666
6674.46 614
6675.23 637
6676.00 644
6676.77 630
6677.55 706
6678.32 675
6679.09 617
6679.86 610
6680.63 638
6681.40 690
6682.17 670
6682.94 714
6683.72 663
6684.49 736
6685.26 763
6686.03 701
6686.80 648
6687.57 723
6688.34 719
6689.12 614
6689.89 686
6690.66 726
6691.43 701
6692.20 701
6692.98 714
6693.75 739
6694.52 753
6695.29 749
6696.06 812
6696.84 712
6697.61 721
6698.38 639
6699.15 688
6699.92 672
6700.70 671
6701.47 645
6702.24 626
6703.01 628
6703.79 606
6704.56 644
6705.33 637
6706.11 631
6706.88 670
6707.65 672
6708.42 634
6709.20 683
6709.97 645
6710.74 658
6711.52 663
6712.29 616
6713.06 634
6713.83 617
6714.61 588
6715.38 652
6716.15 625
6716.93 618
6717.70 639
6718.47 627
6719.25 685
6720.02 633
6720.79 576
6721.57 669
6722.34 727
6723.12 654
6723.89 622
6724.66 618
6725.44 627
6726.21 662
6726.98 579
6727.76 624
6728.53 682
6729.31 612
6730.08 550
6730.85 564
6731.63 642
6732.40 555
6733.18 543
6733.95 576
6734.73 607
6735.50 686
6736.27 614
6737.05 637
6737.82 645
6738.60 690
6739.37 673
6740.15 714
6740.92 652
6741.70 642
6742.47 673
6743.25 693
6744.02 632
6744.80 609
6745.57 654
6746.35 564
6747.12 628
6747.90 669
6748.67 629
6749.45 592
6750.22 667
6751.00 654
6751.77 619
6752.55 671
6753.32 638
6754.10 635
6754.87 704
6755.65 617
6756.43 619
6757.20 619
6757.98 596
6758.75 662
6759.53 620
6760.30 658
6761.08 653
6761.86 607
6762.63 600
6763.41 587
6764.18 614
6764.96 610
6765.74 639
6766.51 573
6767.29 608
6768.06 599
6768.84 595
6769.62 594
6770.39 625
6771.17 608
6771.95 555
6772.72 568
6773.50 567
6774.28 577
6775.05 565
6775.83 544
6776.61 583
6777.38 553
6778.16 519
6778.94 520
6779.71 561
6780.49 561
6781.27 542
6782.05 544
6782.82 565
6783.60 595
6784.38 669
6785.15 639
6785.93 606
6786.71 615
6787.49 539
6788.26 610
6789.04 649
6789.82 644
6790.60 580
6791.37 602
6792.15 560
6792.93 560
6793.71 628
6794.48 641
6795.26 635
6796.04 673
6796.82 650
6797.60 621
6798.37 587
6799.15 597
6799.93 671
6800.71 621
6801.49 579
6802.26 510
6803.04 573
6803.82 586
6804.60 581
6805.38 608
6806.16 568
6806.93 548
6807.71 503
6808.49 525
6809.27 485
6810.05 538
6810.83 578
6811.61 624
6812.39 543
6813.16 528
6813.94 549
6814.72 499
6815.50 594
6816.28 594
6817.06 544
6817.84 541
6818.62 590
6819.40 564
6820.18 645
6820.96 566
6821.73 633
6822.51 623
6823.29 561
6824.07 530
6824.85 537
6825.63 556
6826.41 571
6827.19 562
6827.97 507
6828.75 595
6829.53 658
6830.31 554
6831.09 535
6831.87 581
6832.65 528
6833.43 546
6834.21 511
6834.99 508
6835.77 553
6836.55 572
6837.33 539
6838.11 526
6838.89 511
6839.67 528
6840.45 599
6841.23 617
6842.01 517
6842.79 467
6843.57 501
6844.35 631
6845.14 576
6845.92 565
6846.70 558
6847.48 574
6848.26 509
6849.04 478
6849.82 502
6850.60 556
6851.38 551
6852.16 569
6852.94 629
6853.73 630
6854.51 645
6855.29 658
6856.07 616
6856.85 568
6857.63 522
6858.41 555
6859.20 628
6859.98 614
6860.76 546
6861.54 510
6862.32 547
6863.10 581
6863.89 585
6864.67 550
6865.45 553
6866.23 556
6867.01 520
6867.79 536
6868.58 639
6869.36 695
6870.14 657
6870.92 690
6871.71 639
6872.49 647
6873.27 656
6874.05 626
6874.83 587
6875.62 563
6876.40 556
6877.18 534
6877.96 513
6878.75 504
6879.53 599
6880.31 564
6881.10 603
6881.88 680
6882.66 614
6883.44 598
6884.23 638
6885.01 629
6885.79 630
6886.58 634
6887.36 632
6888.14 615
6888.92 650
6889.71 662
6890.49 735
6891.27 710
6892.06 604
6892.84 577
6893.62 613
6894.41 658
6895.19 542
6895.98 544
6896.76 603
6897.54 588
6898.33 534
6899.11 560
6899.89 606
6900.68 579
6901.46 644
6902.25 709
6903.03 668
6903.81 589
6904.60 636
6905.38 617
6906.17 580
6906.95 631
6907.73 613
6908.52 599
6909.30 632
6910.09 606
6910.87 557
6911.66 518
6912.44 544
6913.23 587
6914.01 573
6914.79 522
6915.58 542
6916.36 509
6917.15 541
6917.93 531
6918.72 494
6919.50 573
6920.29 566
6921.07 567
6921.86 527
6922.64 576
6923.43 588
6924.21 622
6925.00 523
6925.78 571
6926.57 569
6927.36 567
6928.14 566
6928.93 558
6929.71 558
6930.50 592
6931.28 548
6932.07 573
6932.85 617
6933.64 602
6934.43 540
6935.21 589
6936.00 559
6936.78 677
6937.57 601
6938.36 602
6939.14 544
6939.93 529
6940.71 629
6941.50 617
6942.29 607
6943.07 606
6943.86 625
6944.64 660
6945.43 694
6946.22 716
6947.00 724
6947.79 628
6948.58 676
6949.36 635
6950.15 610
6950.94 707
6951.72 752
6952.51 739
6953.30 716
6954.08 705
6954.87 702
6955.66 739
6956.45 754
6957.23 705
6958.02 687
6958.81 716
6959.59 675
6960.38 747
6961.17 782
6961.96 811
6962.74 744
6963.53 759
6964.32 751
6965.11 744
6965.89 730
6966.68 688
6967.47 707
6968.26 748
6969.04 703
6969.83 712
6970.62 776
6971.41 776
6972.20 725
6972.98 715
6973.77 776
6974.56 733
6975.35 760
6976.14 769
6976.92 815
6977.71 789
6978.50 775
6979.29 705
6980.08 652
6980.87 673
6981.65 717
6982.44 745
6983.23 692
6984.02 790
6984.81 828
6985.60 866
6986.39 971
6987.17 1176
6987.96 1255
6988.75 1522
6989.54 1570
6990.33 1606
6991.12 1568
6991.91 1420
6992.70 1337
6993.49 1193
6994.28 1229
6995.06 1082
6995.85 1014
6996.64 982
6997.43 908
6998.22 864
6999.01 955
6999.80 1071
7000.59 1118
7001.38 1263
7002.17 1407
7002.96 1728
7003.75 1867
7004.54 1913
7005.33 1865
7006.12 1902
7006.91 1700
7007.70 1612
7008.49 1440
7009.28 1279
7010.07 1207
7010.86 1152
7011.65 932
7012.44 854
7013.23 879
7014.02 872
7014.81 893
7015.60 890
7016.39 976
7017.18 1059
7017.97 1153
7018.76 1199
7019.55 1247
7020.34 1279
7021.13 1152
7021.92 1141
7022.71 1041
7023.51 963
7024.30 917
7025.09 796
7025.88 767
7026.67 800
7027.46 707
7028.25 614
7029.04 678
7029.83 659
7030.63 645
7031.42 688
7032.21 679
7033.00 755
7033.79 790
7034.58 701
7035.37 674
7036.16 676
7036.96 668
7037.75 660
7038.54 585
7039.33 658
7040.12 654
7040.92 657
7041.71 704
7042.50 599
7043.29 675
7044.08 706
7044.87 751
7045.67 720
7046.46 655
7047.25 690
7048.04 670
7048.84 654
7049.63 637
7050.42 680
7051.21 638
7052.00 661
7052.80 672
7053.59 702
7054.38 732
7055.18 712
7055.97 643
7056.76 726
7057.55 774
7058.35 664
7059.14 713
7059.93 749
7060.72 716
7061.52 672
7062.31 709
7063.10 803
7063.90 682
7064.69 623
7065.48 666
7066.28 670
7067.07 622
7067.86 657
7068.66 651
7069.45 706
7070.24 626
7071.04 674
7071.83 688
7072.62 699
7073.42 712
7074.21 696
7075.00 685
7075.80 718
7076.59 711
7077.39 612
7078.18 724
7078.97 667
7079.77 597
7080.56 660
7081.36 711
7082.15 660
7082.94 614
7083.74 657
7084.53 644
7085.33 668
7086.12 619
7086.92 718
7087.71 788
7088.50 802
7089.30 830
7090.09 949
7090.89 1028
7091.68 1115
7092.48 1209
7093.27 1141
7094.07 949
7094.86 961
7095.66 959
7096.45 881
7097.25 778
7098.04 721
7098.84 701
7099.63 720
7100.43 613
7101.22 610
7102.02 613
7102.81 607
7103.61 698
7104.40 745
7105.20 801
7105.99 809
7106.79 725
7107.59 792
7108.38 784
7109.18 799
7109.97 779
7110.77 798
7111.56 727
7112.36 690
7113.16 623
7113.95 585
7114.75 598
7115.54 535
7116.34 556
7117.14 544
7117.93 558
7118.73 553
7119.52 597
7120.32 646
7121.12 599
7121.91 588
7122.71 649
7123.51 594
7124.30 613
7125.10 567
7125.90 547
7126.69 593
7127.49 593
7128.29 604
7129.08 588
7129.88 537
7130.68 585
7131.47 645
7132.27 564
7133.07 548
7133.86 617
7134.66 570
7135.46 542
7136.26 582
7137.05 578
7137.85 556
7138.65 522
7139.44 545
7140.24 553
7141.04 561
7141.84 617
7142.63 615
7143.43 595
7144.23 557
7145.03 559
7145.83 585
7146.62 612
7147.42 548
7148.22 578
7149.02 561
7149.81 548
7150.61 553
7151.41 580
7152.21 567
7153.01 564
7153.80 580
7154.60 580
7155.40 541
7156.20 584
7157.00 558
7157.80 587
7158.59 635
7159.39 575
7160.19 635
7160.99 591
7161.79 504
7162.59 585
7163.39 563
7164.18 530
7164.98 575
7165.78 565
7166.58 579
7167.38 510
7168.18 537
7168.98 530
7169.78 515
7170.58 555
7171.38 580
7172.17 573
7172.97 563
7173.77 514
7174.57 540
7175.37 508
7176.17 497
7176.97 511
7177.77 529
7178.57 545
7179.37 499
7180.17 463
7180.97 506
7181.77 509
7182.57 497
7183.37 501
7184.17 547
7184.97 583
7185.77 520
7186.57 486
7187.37 486
7188.17 470
7188.97 533
7189.77 569
7190.57 529
7191.37 478
7192.17 509
7192.97 506
7193.77 468
7194.57 526
7195.37 519
7196.17 510
7196.97 497
7197.77 465
7198.57 471
7199.37 519
7200.17 489
7200.97 519
7201.77 467
7202.58 472
7203.38 478
7204.18 473
7204.98 446
7205.78 462
7206.58 415
7207.38 453
7208.18 517
7208.98 502
7209.79 406
7210.59 487
7211.39 580
7212.19 486
7212.99 516
7213.79 507
7214.59 509
7215.40 508
7216.20 571
7217.00 524
7217.80 564
7218.60 563
7219.40 527
7220.21 524
7221.01 474
7221.81 448
7222.61 424
7223.41 444
7224.22 422
7225.02 450
7225.82 451
7226.62 458
7227.43 471
7228.23 488
7229.03 507
7229.83 515
7230.63 459
7231.44 414
7232.24 529
7233.04 452
7233.84 449
7234.65 462
7235.45 431
7236.25 473
7237.06 451
7237.86 454
7238.66 497
7239.46 464
7240.27 485
7241.07 491
7241.87 491
7242.68 422
7243.48 456
7244.28 468
7245.09 484
7245.89 466
7246.69 487
7247.50 526
7248.30 477
7249.10 517
7249.91 489
7250.71 422
7251.51 390
7252.32 408
7253.12 435
7253.92 499
7254.73 440
7255.53 451
7256.34 416
7257.14 423
7257.94 455
7258.75 487
7259.55 448
7260.36 489
7261.16 455
7261.96 451
7262.77 491
7263.57 489
7264.38 526
7265.18 452
7265.99 455
7266.79 490
7267.59 454
7268.40 490
7269.20 451
7270.01 483
7270.81 507
7271.62 485
7272.42 492
7273.23 528
7274.03 501
7274.84 533
7275.64 512
7276.45 488
7277.25 462
7278.06 499
7278.86 521
7279.67 518
7280.47 458
7281.28 491
7282.08 455
7282.89 501
7283.69 501
7284.50 536
7285.30 589
7286.11 629
7286.92 674
7287.72 690
7288.53 710
7289.33 697
7290.14 736
7290.94 715
7291.75 703
7292.56 710
7293.36 717
7294.17 595
7294.97 528
7295.78 515
7296.59 538
7297.39 553
7298.20 535
7299.00 450
7299.81 498
7300.62 526
7301.42 524
7302.23 537
7303.04 519
7303.84 491
7304.65 560
7305.46 532
7306.26 638
7307.07 533
7307.88 544
7308.68 595
7309.49 540
7310.30 580
7311.10 563
7311.91 535
7312.72 547
7313.52 524
7314.33 517
7315.14 533
7315.95 526
7316.75 579
7317.56 497
7318.37 552
7319.18 595
7319.98 610
7320.79 588
7321.60 601
7322.40 681
7323.21 758
7324.02 846
7324.83 832
7325.64 833
7326.44 845
7327.25 880
7328.06 849
7328.87 808
7329.67 722
7330.48 681
7331.29 636
7332.10 599
7332.91 569
7333.71 591
7334.52 619
7335.33 642
7336.14 599
7336.95 629
7337.76 651
7338.56 715
7339.37 668
7340.18 690
7340.99 720
7341.80 695
7342.61 714
7343.42 675
7344.22 648
7345.03 643
7345.84 640
7346.65 589
7347.46 556
7348.27 574
7349.08 567
7349.89 588
7350.70 550
7351.51 542
7352.31 547
7353.12 551
7353.93 516
7354.74 552
7355.55 599
7356.36 555
7357.17 557
7357.98 487
7358.79 512
7359.60 480
7360.41 475
7361.22 496
7362.03 456
7362.84 476
7363.65 512
7364.46 490
7365.27 506
7366.08 474
7366.89 445
7367.70 422
7368.51 470
7369.32 451
7370.13 496
7370.94 469
7371.75 474
7372.56 462
7373.37 497
7374.18 520
7374.99 502
7375.80 465
7376.61 413
7377.42 419
7378.23 461
7379.04 487
7379.85 411
7380.66 457
7381.48 452
7382.29 457
7383.10 492
7383.91 516
7384.72 492
7385.53 530
7386.34 490
7387.15 478
7387.96 499
7388.77 454
7389.59 487
7390.40 497
7391.21 528
7392.02 519
7392.83 503
7393.64 456
7394.45 515
7395.27 528
7396.08 485
7396.89 555
7397.70 509
7398.51 543
7399.32 501
7400.14 504
7400.95 539
7401.76 551
7402.57 535
7403.38 520
7404.20 547
7405.01 476
7405.82 487
7406.63 534
7407.44 458
7408.26 510
7409.07 524
7409.88 505
7410.69 485
7411.51 542
7412.32 492
7413.13 414
7413.94 414
7414.76 391
7415.57 456
7416.38 474
7417.19 433
7418.01 431
7418.82 444
7419.63 406
7420.45 414
7421.26 464
7422.07 480
7422.88 449
7423.70 435
7424.51 421
7425.32 450
7426.14 482
7426.95 423
7427.76 442
7428.58 429
7429.39 456
7430.20 458
7431.02 439
7431.83 460
7432.64 461
7433.46 426
7434.27 425
7435.09 450
7435.90 398
7436.71 460
7437.53 409
7438.34 374
7439.16 410
7439.97 412
7440.78 433
7441.60 374
7442.41 382
7443.23 422
7444.04 434
7444.85 404
7445.67 401
7446.48 379
7447.30 425
7448.11 473
7448.93 418
7449.74 434
7450.56 388
7451.37 398
7452.18 487
7453.00 456
7453.81 416
7454.63 414
7455.44 450
7456.26 416
7457.07 444
7457.89 426
7458.70 463
7459.52 457
7460.33 440
7461.15 441
7461.96 419
7462.78 429
7463.59 399
7464.41 415
7465.23 447
7466.04 418
7466.86 432
7467.67 475
7468.49 445
7469.30 407
7470.12 387
7470.93 435
7471.75 418
7472.57 431
7473.38 460
7474.20 463
7475.01 400
7475.83 469
7476.65 378
7477.46 405
7478.28 405
7479.09 388
7479.91 413
7480.73 408
7481.54 424
7482.36 439
7483.18 473
7483.99 431
7484.81 444
7485.62 441
7486.44 445
7487.26 415
7488.07 404
7488.89 404
7489.71 414
7490.52 426
7491.34 419
7492.16 426
7492.98 412
7493.79 375
7494.61 363
7495.43 414
7496.24 427
7497.06 470
7497.88 398
7498.70 439
7499.51 423
7500.33 384
7501.15 357
7501.96 405
7502.78 392
7503.60 369
7504.42 412
7505.23 376
7506.05 411
7506.87 390
7507.69 371
7508.51 363
7509.32 377
7510.14 367
7510.96 380
7511.78 409
7512.59 388
7513.41 385
7514.23 434
7515.05 361
7515.87 363
7516.69 401
7517.50 402
7518.32 370
7519.14 368
7519.96 403
7520.78 405
7521.60 362
7522.41 338
7523.23 393
7524.05 421
7524.87 401
7525.69 375
7526.51 408
7527.33 415
7528.14 380
7528.96 367
7529.78 373
7530.60 336
7531.42 354
7532.24 413
7533.06 381
7533.88 410
7534.70 384
7535.52 401
7536.34 395
7537.16 431
7537.97 363
7538.79 396
7539.61 372
7540.43 390
7541.25 422
7542.07 412
7542.89 378
7543.71 402
7544.53 408
7545.35 370
7546.17 390
7546.99 399
7547.81 425
7548.63 390
7549.45 382
7550.27 347
7551.09 408
7551.91 367
7552.73 345
7553.55 377
7554.37 398
7555.19 406
7556.01 364
7556.83 356
7557.65 383
7558.47 385
7559.29 391
7560.11 407
7560.93 365
7561.76 421
7562.58 385
7563.40 390
7564.22 396
7565.04 376
7565.86 386
7566.68 384
7567.50 361
7568.32 390
7569.14 377
7569.96 331
7570.79 365
7571.61 359
7572.43 342
7573.25 361
7574.07 401
7574.89 394
7575.71 413
7576.54 403
7577.36 408
7578.18 363
7579.00 404
7579.82 359
7580.64 371
7581.46 422
7582.29 438
7583.11 375
7583.93 392
7584.75 361
7585.57 397
7586.40 404
7587.22 399
7588.04 357
7588.86 381
7589.68 385
7590.51 367
7591.33 418
7592.15 357
7592.97 405
7593.80 397
7594.62 395
7595.44 372
7596.26 373
7597.09 415
7597.91 414
7598.73 404
7599.55 384
7600.38 416
7601.20 346
7602.02 406
7602.85 409
7603.67 423
7604.49 414
7605.31 464
7606.14 509
7606.96 417
7607.78 424
7608.61 403
7609.43 453
7610.25 397
7611.08 418
7611.90 452
7612.72 420
7613.55 429
7614.37 426
7615.19 367
7616.02 367
7616.84 405
7617.67 434
7618.49 392
7619.31 412
7620.14 429
7620.96 451
7621.78 455
7622.61 469
7623.43 516
7624.26 487
7625.08 485
7625.91 475
7626.73 506
7627.55 466
7628.38 452
7629.20 512
7630.03 494
7630.85 480
7631.68 464
7632.50 444
7633.32 384
7634.15 419
7634.97 450
7635.80 440
7636.62 445
7637.45 448
7638.27 437
7639.10 399
7639.92 420
7640.75 473
7641.57 446
7642.40 430
7643.22 390
7644.05 407
7644.87 396
7645.70 367
7646.52 402
7647.35 451
7648.17 423
7649.00 396
7649.82 410
7650.65 476
7651.48 541
7652.30 496
7653.13 487
7653.95 440
7654.78 433
7655.60 386
7656.43 388
7657.26 402
7658.08 438
7658.91 396
7659.73 401
7660.56 422
7661.39 378
7662.21 410
7663.04 395
7663.86 384
7664.69 398
7665.52 390
7666.34 393
7667.17 372
7668.00 379
7668.82 391
7669.65 403
7670.48 404
7671.30 444
7672.13 437
7672.96 406
7673.78 432
7674.61 375
7675.44 378
7676.26 387
7677.09 334
7677.92 355
7678.74 351
7679.57 380
7680.40 392
7681.22 384
7682.05 413
7682.88 368
7683.71 352
7684.53 361
7685.36 383
7686.19 379
7687.02 419
7687.84 425
7688.67 419
7689.50 409
7690.33 394
7691.15 421
7691.98 429
7692.81 420
7693.64 413
7694.47 425
7695.29 452
7696.12 448
7696.95 382
7697.78 382
7698.61 411
7699.43 402
7700.26 379
7701.09 430
7701.92 359
7702.75 415
7703.57 376
7704.40 386
7705.23 392
7706.06 373
7706.89 423
7707.72 413
7708.55 353
7709.37 349
7710.20 360
7711.03 371
7711.86 404
7712.69 366
7713.52 376
7714.35 464
7715.18 417
7716.01 399
7716.83 378
7717.66 354
7718.49 431
7719.32 384
7720.15 410
7720.98 418
7721.81 384
7722.64 444
7723.47 429
7724.30 458
7725.13 385
7725.96 441
7726.79 399
7727.62 383
7728.45 368
7729.28 374
7730.11 397
7730.94 407
7731.77 412
7732.60 409
7733.42 443
7734.25 439
7735.09 451
7735.92 420
7736.75 453
7737.58 401
7738.41 456
7739.24 473
7740.07 468
7740.90 409
7741.73 452
7742.56 478
7743.39 436
7744.22 400
7745.05 425
7745.88 413
7746.71 424
7747.54 442
7748.37 505
7749.20 452
7750.03 521
7750.86 593
7751.70 587
7752.53 611
7753.36 526
7754.19 515
7755.02 598
7755.85 585
7756.68 570
7757.51 554
7758.34 496
7759.18 517
7760.01 532
7760.84 580
7761.67 561
7762.50 582
7763.33 537
7764.16 549
7765.00 563
7765.83 589
7766.66 573
7767.49 598
7768.32 597
7769.16 559
7769.99 499
7770.82 483
7771.65 509
7772.48 485
7773.32 475
7774.15 507
7774.98 469
7775.81 526
7776.64 535
7777.48 505
7778.31 601
7779.14 692
7779.97 669
7780.81 763
7781.64 782
7782.47 766
7783.30 815
7784.14 765
7784.97 740
7785.80 662
7786.64 621
7787.47 560
7788.30 555
7789.13 542
7789.97 504
7790.80 530
7791.63 541
7792.47 552
7793.30 550
7794.13 623
7794.97 692
7795.80 756
7796.63 845
7797.47 891
7798.30 843
7799.13 752
7799.97 789
7800.80 705
7801.63 659
7802.47 627
7803.30 560
7804.13 560
7804.97 495
7805.80 525
7806.64 454
7807.47 476
7808.30 454
7809.14 487
7809.97 535
7810.81 561
7811.64 549
7812.47 551
7813.31 669
7814.14 582
7814.98 599
7815.81 541
7816.65 549
7817.48 541
7818.32 499
7819.15 490
7819.98 468
7820.82 522
7821.65 454
7822.49 433
7823.32 418
7824.16 427
7824.99 396
7825.83 456
7826.66 467
7827.50 499
7828.33 470
7829.17 463
7830.00 446
7830.84 477
7831.67 454
7832.51 438
7833.34 402
7834.18 398
7835.02 415
7835.85 407
7836.69 363
7837.52 413
7838.36 457
7839.19 440
7840.03 448
7840.86 450
7841.70 460
7842.54 453
7843.37 423
7844.21 379
7845.04 416
7845.88 382
7846.72 412
7847.55 445
7848.39 416
7849.22 396
7850.06 406
7850.90 411
7851.73 432
7852.57 450
7853.41 428
7854.24 440
7855.08 484
7855.92 456
7856.75 407
7857.59 450
7858.43 465
7859.26 389
7860.10 378
7860.94 422
7861.77 457
7862.61 456
7863.45 423
7864.28 477
7865.12 438
7865.96 416
7866.79 430
7867.63 423
7868.47 452
7869.31 473
7870.14 490
7870.98 427
7871.82 439
7872.66 423
7873.49 438
7874.33 419
7875.17 443
7876.01 442
7876.84 443
7877.68 481
7878.52 461
7879.36 445
7880.19 437
7881.03 456
7881.87 455
7882.71 456
7883.55 420
7884.38 361
7885.22 401
7886.06 397
7886.90 414
7887.74 487
7888.57 473
7889.41 439
7890.25 483
7891.09 482
7891.93 423
7892.77 443
7893.61 411
7894.44 387
7895.28 477
7896.12 490
7896.96 480
7897.80 446
7898.64 449
7899.48 483
7900.32 452
7901.15 430
7901.99 499
7902.83 454
7903.67 459
7904.51 447
7905.35 443
7906.19 444
7907.03 416
7907.87 399
7908.71 411
7909.55 460
7910.39 415
7911.22 437
7912.06 459
7912.90 446
7913.74 422
7914.58 426
7915.42 417
7916.26 401
7917.10 414
7917.94 407
7918.78 420
7919.62 483
7920.46 449
7921.30 456
7922.14 493
7922.98 521
7923.82 492
7924.66 439
7925.50 498
7926.34 438
7927.18 430
7928.02 432
7928.86 358
7929.70 433
7930.55 432
7931.39 378
7932.23 400
7933.07 409
7933.91 418
7934.75 402
7935.59 405
7936.43 371
7937.27 360
7938.11 371
7938.95 444
7939.79 388
7940.63 445
7941.48 415
7942.32 423
7943.16 442
7944.00 422
7944.84 387
7945.68 382
7946.52 383
7947.36 394
7948.21 389
7949.05 397
7949.89 404
7950.73 437
7951.57 376
7952.41 415
7953.26 354
7954.10 409
7954.94 413
7955.78 415
7956.62 393
7957.47 383
7958.31 379
7959.15 383
7959.99 380
7960.83 407
7961.68 368
7962.52 398
7963.36 400
7964.20 427
7965.04 425
7965.89 399
7966.73 410
7967.57 458
7968.41 425
7969.26 415
7970.10 410
7970.94 411
7971.78 464
7972.63 429
7973.47 398
7974.31 432
7975.16 357
7976.00 425
7976.84 423
7977.68 399
7978.53 369
7979.37 327
7980.21 393
7981.06 405
7981.90 392
7982.74 352
7983.59 379
7984.43 346
7985.27 358
7986.12 380
7986.96 422
7987.80 428
7988.65 392
7989.49 402
7990.34 408
7991.18 431
7992.02 424
7992.87 395
7993.71 327
7994.55 340
7995.40 398
7996.24 403
7997.09 407
7997.93 445
7998.77 347
7999.62 399
8000.46 399
8001.31 379
8002.15 388
8003.00 399
8003.84 404
8004.68 464
8005.53 438
8006.37 461
8007.22 470
8008.06 365
8008.91 371
8009.75 388
8010.60 339
8011.44 361
8012.29 349
8013.13 371
8013.98 339
8014.82 364
8015.67 345
8016.51 368
8017.36 362
8018.20 392
8019.05 424
8019.89 357
8020.74 436
8021.58 379
8022.43 341
8023.27 372
8024.12 354
8024.96 387
8025.81 359
8026.66 322
8027.50 277
8028.35 345
8029.19 359
8030.04 325
8030.88 349
8031.73 359
8032.58 389
8033.42 400
8034.27 321
8035.11 350
8035.96 333
8036.81 292
8037.65 309
8038.50 279
8039.35 295
8040.19 310
8041.04 348
8041.88 340
8042.73 286
8043.58 332
8044.42 349
8045.27 340
8046.12 358
8046.96 368
8047.81 349
8048.66 354
8049.50 332
8050.35 314
8051.20 347
8052.04 362
8052.89 344
8053.74 303
8054.59 357
8055.43 357
8056.28 366
8057.13 349
8057.97 315
8058.82 324
8059.67 340
8060.52 299
8061.36 346
8062.21 336
8063.06 315
8063.91 310
8064.75 365
8065.60 324
8066.45 360
8067.30 327
8068.15 357
8068.99 318
8069.84 326
8070.69 332
8071.54 332
8072.38 286
8073.23 297
8074.08 336
8074.93 339
8075.78 352
8076.63 346
8077.47 361
8078.32 358
8079.17 269
8080.02 292
8080.87 314
8081.72 313
8082.56 327
8083.41 312
8084.26 336
8085.11 307
8085.96 332
8086.81 357
8087.66 326
8088.51 329
8089.35 380
8090.20 354
8091.05 323
8091.90 353
8092.75 310
8093.60 291
8094.45 353
8095.30 316
8096.15 321
8097.00 308
8097.85 328
8098.70 306
8099.55 265
8100.39 300
8101.24 340
8102.09 281
8102.94 279
8103.79 311
8104.64 326
8105.49 292
8106.34 309
8107.19 372
8108.04 309
8108.89 314
8109.74 291
8110.59 305
8111.44 339
8112.29 314
8113.14 314
8113.99 298
8114.84 294
8115.69 307
8116.54 321
8117.39 308
8118.24 315
8119.09 287
8119.95 307
8120.80 331
8121.65 288
8122.50 317
8123.35 356
8124.20 308
8125.05 276
8125.90 300
8126.75 285
8127.60 345
8128.45 356
8129.30 304
8130.15 312
8131.01 309
8131.86 302
8132.71 295
8133.56 335
8134.41 320
8135.26 277
8136.11 314
8136.96 351
8137.82 305
8138.67 312
8139.52 317
8140.37 320
8141.22 319
8142.07 294
8142.93 313
8143.78 300
8144.63 309
8145.48 322
8146.33 307
8147.19 241
8148.04 290
8148.89 304
8149.74 314
8150.59 277
8151.45 294
8152.30 301
8153.15 335
8154.00 371
8154.85 322
8155.71 292
8156.56 275
8157.41 361
8158.26 353
8159.12 321
8159.97 334
8160.82 310
8161.68 319
8162.53 312
8163.38 340
8164.23 363
8165.09 353
8165.94 379
8166.79 340
8167.65 350
8168.50 343
8169.35 308
8170.20 303
8171.06 338
8171.91 374
8172.76 316
8173.62 300
8174.47 349
8175.32 326
8176.18 325
8177.03 354
8177.89 330
8178.74 324
8179.59 358
8180.45 325
8181.30 318
8182.15 279
8183.01 275
8183.86 269
8184.72 321
8185.57 279
8186.42 287
8187.28 326
8188.13 337
8188.99 349
8189.84 314
8190.69 319
8191.55 347
8192.40 333
8193.26 336
8194.11 312
8194.97 362
8195.82 317
8196.68 318
8197.53 282
8198.38 299
8199.24 318
8200.09 312
8200.95 269
8201.80 289
8202.66 307
8203.51 304
8204.37 288
8205.22 276
8206.08 292
8206.93 285
8207.79 309
8208.64 300
8209.50 335
8210.35 330
8211.21 293
8212.06 333
8212.92 293
8213.78 334
8214.63 343
8215.49 341
8216.34 314
8217.20 323
8218.05 321
8218.91 337
8219.76 351
8220.62 325
8221.48 315
8222.33 309
8223.19 366
8224.04 362
8224.90 369
8225.76 323
8226.61 314
8227.47 315
8228.32 301
8229.18 346
8230.04 324
8230.89 294
8231.75 316
8232.61 301
8233.46 306
8234.32 357
8235.18 318
8236.03 283
8236.89 277
8237.75 315
8238.60 328
8239.46 262
8240.32 289
8241.17 293
8242.03 293
8242.89 268
8243.74 265
8244.60 275
8245.46 248
8246.31 266
8247.17 327
8248.03 321
8248.89 279
8249.74 316
8250.60 260
8251.46 277
8252.32 258
8253.17 274
8254.03 313
8254.89 278
8255.75 258
8256.60 283
8257.46 273
8258.32 262
8259.18 259
8260.04 265
8260.89 274
8261.75 297
8262.61 275
8263.47 269
8264.33 305
8265.18 277
8266.04 289
8266.90 335
8267.76 310
8268.62 303
8269.47 293
8270.33 278
8271.19 297
8272.05 317
8272.91 296
8273.77 312
8274.63 262
8275.48 298
8276.34 327
8277.20 284
8278.06 286
8278.92 287
8279.78 281
8280.64 311
8281.50 305
8282.36 313
8283.21 276
8284.07 245
8284.93 273
8285.79 310
8286.65 276
8287.51 238
8288.37 263
8289.23 273
8290.09 287
8290.95 291
8291.81 279
8292.67 292
8293.53 290
8294.39 322
8295.25 303
8296.11 250
8296.97 251
8297.82 300
8298.68 291
8299.54 300
8300.40 242
8301.26 245
8302.12 268
8302.98 304
8303.84 292
8304.71 329
8305.57 311
8306.43 314
8307.29 273
8308.15 271
8309.01 240
8309.87 224
8310.73 286
8311.59 289
8312.45 246
8313.31 280
8314.17 304
8315.03 287
8315.89 259
8316.75 285
8317.61 295
8318.47 289
8319.33 298
8320.20 299
8321.06 277
8321.92 284
8322.78 320
8323.64 296
8324.50 338
8325.36 282
8326.22 284
8327.09 325
8327.95 270
8328.81 260
8329.67 234
8330.53 252
8331.39 268
8332.25 305
8333.12 325
8333.98 305
8334.84 308
8335.70 264
8336.56 231
8337.42 236
8338.29 275
8339.15 289
8340.01 253
8340.87 242
8341.73 258
8342.60 278
8343.46 275
8344.32 256
8345.18 260
8346.05 273
8346.91 301
8347.77 327
8348.63 271
8349.50 315
8350.36 276
8351.22 294
8352.08 293
8352.95 306
8353.81 279
8354.67 279
8355.53 291
8356.40 326
8357.26 320
8358.12 318
8358.99 311
8359.85 286
8360.71 290
8361.58 298
8362.44 287
8363.30 268
8364.17 251
8365.03 285
8365.89 306
8366.76 342
8367.62 325
8368.48 299
8369.35 309
8370.21 330
8371.07 309
8371.94 312
8372.80 250
8373.66 282
8374.53 284
8375.39 275
8376.26 271
8377.12 290
8377.98 301
8378.85 316
8379.71 292
8380.58 295
8381.44 313
8382.30 287
8383.17 253
8384.03 276
8384.90 286
8385.76 279
8386.63 247
8387.49 257
8388.35 232
8389.22 259
8390.08 261
8390.95 269
8391.81 303
8392.68 284
8393.54 253
8394.41 264
8395.27 303
8396.14 301
8397.00 277
8397.87 267
8398.73 245
8399.60 246
8400.46 276
8401.33 296
8402.19 326
8403.06 311
8403.92 259
8404.79 320
8405.65 297
8406.52 284
8407.39 299
8408.25 282
8409.12 278
8409.98 279
8410.85 278
8411.71 286
8412.58 253
8413.44 251
8414.31 235
8415.18 248
8416.04 277
8416.91 274
8417.77 310
8418.64 278
8419.51 296
8420.37 280
8421.24 260
8422.11 269
8422.97 254
8423.84 266
8424.70 282
8425.57 291
8426.44 293
8427.30 309
8428.17 320
8429.04 302
8429.90 297
8430.77 291
8431.64 300
8432.50 292
8433.37 282
8434.24 308
8435.10 286
8435.97 277
8436.84 311
8437.71 305
8438.57 335
8439.44 297
8440.31 305
8441.17 294
8442.04 307
8442.91 318
8443.78 297
8444.64 280
8445.51 338
8446.38 321
8447.25 302
8448.11 297
8448.98 302
8449.85 320
8450.72 326
8451.58 343
8452.45 334
8453.32 339
8454.19 320
8455.06 348
8455.92 328
8456.79 367
8457.66 373
8458.53 414
8459.40 443
8460.27 445
8461.13 423
8462.00 417
8462.87 429
8463.74 399
8464.61 428
8465.48 383
8466.34 322
8467.21 323
8468.08 309
8468.95 289
8469.82 290
8470.69 319
8471.56 334
8472.42 324
8473.29 366
8474.16 356
8475.03 363
8475.90 333
8476.77 300
8477.64 332
8478.51 315
8479.38 299
8480.25 314
8481.12 303
8481.99 275
8482.85 301
8483.72 294
8484.59 323
8485.46 282
8486.33 274
8487.20 283
8488.07 297
8488.94 306
8489.81 324
8490.68 286
8491.55 280
8492.42 278
8493.29 281
8494.16 287
8495.03 271
8495.90 279
8496.77 292
8497.64 281
8498.51 290
8499.38 267
8500.25 266
8501.12 289
8501.99 265
8502.86 301
8503.73 354
8504.60 289
8505.47 266
8506.34 247
8507.22 272
8508.09 281
8508.96 306
8509.83 283
8510.70 283
8511.57 306
8512.44 281
8513.31 258
8514.18 250
8515.05 262
8515.92 310
8516.80 363
8517.67 299
8518.54 283
8519.41 281
8520.28 289
8521.15 306
8522.02 274
8522.89 287
8523.77 286
8524.64 309
8525.51 281
8526.38 270
8527.25 243
8528.12 290
8529.00 329
8529.87 322
8530.74 294
8531.61 279
8532.48 305
8533.36 307
8534.23 301
8535.10 246
8535.97 272
8536.84 352
8537.72 319
8538.59 282
8539.46 328
8540.33 305
8541.21 307
8542.08 335
8542.95 301
8543.82 317
8544.70 307
8545.57 311
8546.44 321
8547.31 295
8548.19 331
8549.06 323
8549.93 309
8550.80 257
8551.68 322
8552.55 293
8553.42 293
8554.30 328
8555.17 324
8556.04 330
8556.92 334
8557.79 362
8558.66 387
8559.54 389
8560.41 379
8561.28 369
8562.16 322
8563.03 357
8563.90 336
8564.78 291
8565.65 262
8566.52 250
8567.40 260
8568.27 301
8569.15 324
8570.02 296
8570.89 276
8571.77 348
8572.64 335
8573.51 355
8574.39 341
8575.26 270
8576.14 304
8577.01 340
8577.89 306
8578.76 232
8579.63 281
8580.51 237
8581.38 254
8582.26 261
8583.13 277
8584.01 284
8584.88 299
8585.76 292
8586.63 270
8587.51 270
8588.38 244
8589.26 296
8590.13 301
8591.00 305
8591.88 304
8592.75 258
8593.63 243
8594.51 261
8595.38 280
8596.26 282
8597.13 255
8598.01 275
8598.88 295
8599.76 272
8600.63 301
8601.51 257
8602.38 265
8603.26 263
8604.13 263
8605.01 255
8605.89 282
8606.76 294
8607.64 325
8608.51 282
8609.39 318
8610.26 303
8611.14 276
8612.02 302
8612.89 314
8613.77 266
8614.65 247
8615.52 270
8616.40 280
8617.27 305
8618.15 293
8619.03 247
8619.90 274
8620.78 331
8621.66 302
8622.53 253
8623.41 268
8624.29 249
8625.16 300
8626.04 283
8626.92 300
8627.79 262
8628.67 295
8629.55 304
8630.42 262
8631.30 234
8632.18 265
8633.05 271
8633.93 244
8634.81 283
8635.69 272
8636.56 311
8637.44 293
8638.32 302
8639.20 289
8640.07 313
8640.95 274
8641.83 277
8642.71 320
8643.58 314
8644.46 267
8645.34 291
8646.22 310
8647.09 303
8647.97 270
8648.85 310
8649.73 334
8650.61 319
8651.48 291
8652.36 277
8653.24 324
8654.12 313
8655.00 258
8655.87 299
8656.75 309
8657.63 306
8658.51 296
8659.39 286
8660.27 300
8661.14 320
8662.02 283
8662.90 292
8663.78 308
8664.66 302
8665.54 241
8666.42 320
8667.30 339
8668.17 321
8669.05 316
8669.93 298
8670.81 323
8671.69 343
8672.57 333
8673.45 312
8674.33 343
8675.21 377
8676.09 356
8676.97 380
8677.84 361
8678.72 334
8679.60 340
8680.48 300
8681.36 375
8682.24 362
8683.12 345
8684.00 343
8684.88 352
8685.76 373
8686.64 364
8687.52 316
8688.40 317
8689.28 324
8690.16 329
8691.04 302
8691.92 360
8692.80 385
8693.68 419
8694.56 485
8695.44 529
8696.32 540
8697.20 535
8698.08 484
8698.96 506
8699.84 510
8700.72 458
8701.60 358
8702.48 372
8703.37 394
8704.25 336
8705.13 295
8706.01 288
8706.89 284
8707.77 291
8708.65 307
8709.53 249
8710.41 305
8711.29 299
8712.17 276
8713.06 321
8713.94 279
8714.82 273
8715.70 290
8716.58 300
8717.46 300
8718.34 321
8719.22 311
8720.11 287
8720.99 292
8721.87 299
8722.75 323
8723.63 279
8724.51 296
8725.40 310
8726.28 292
8727.16 300
8728.04 350
8728.92 367
8729.81 320
8730.69 280
8731.57 253
8732.45 276
8733.33 302
8734.22 320
8735.10 317
8735.98 269
8736.86 255
8737.75 301
8738.63 250
8739.51 263
8740.39 292
8741.28 263
8742.16 246
8743.04 295
8743.92 269
8744.81 308
8745.69 345
8746.57 284
8747.46 256
8748.34 285
8749.22 324
8750.10 284
8750.99 272
8751.87 250
8752.75 308
8753.64 303
8754.52 260
8755.40 277
8756.29 292
8757.17 277
8758.05 262
8758.94 305
8759.82 290
8760.70 298
8761.59 293
8762.47 294
8763.35 306
8764.24 291
8765.12 320
8766.01 293
8766.89 265
8767.77 299
8768.66 316
8769.54 311
8770.43 294
8771.31 305
8772.19 286
8773.08 309
8773.96 332
8774.85 370
8775.73 329
8776.62 277
8777.50 315
8778.38 323
8779.27 353
8780.15 316
8781.04 315
8781.92 322
8782.81 344
8783.69 297
8784.58 328
8785.46 325
8786.35 349
8787.23 298
8788.12 322
8789.00 346
8789.89 335
8790.77 333
8791.66 304
8792.54 336
8793.43 342
8794.31 352
8795.20 318
8796.08 312
8796.97 291
8797.85 310
8798.74 352
8799.62 356
8800.51 294
8801.40 287
8802.28 324
8803.17 363
8804.05 339
8804.94 331
8805.82 300
8806.71 314
8807.60 281
8808.48 258
8809.37 327
8810.25 264
8811.14 297
8812.03 313
8812.91 291
8813.80 323
8814.69 300
8815.57 270
8816.46 264
8817.34 293
8818.23 317
8819.12 366
8820.00 324
8820.89 295
8821.78 296
8822.66 303
8823.55 303
8824.44 288
8825.32 284
8826.21 270
8827.10 259
8827.99 296
8828.87 290
8829.76 289
8830.65 286
8831.53 243
8832.42 289
8833.31 319
8834.20 277
8835.08 306
8835.97 324
8836.86 286
8837.74 306
8838.63 305
8839.52 320
8840.41 342
8841.30 309
8842.18 290
8843.07 264
8843.96 285
8844.85 278
8845.73 275
8846.62 278
8847.51 327
8848.40 344
8849.29 311
8850.17 290
8851.06 309
8851.95 288
8852.84 295
8853.73 296
8854.61 281
8855.50 282
8856.39 278
8857.28 300
8858.17 249
8859.06 261
8859.95 258
8860.83 293
8861.72 318
8862.61 300
8863.50 273
8864.39 271
8865.28 317
8866.17 281
8867.06 271
8867.94 274
8868.83 307
8869.72 265
8870.61 267
8871.50 255
8872.39 266
8873.28 240
8874.17 281
8875.06 307
8875.95 266
8876.84 267
8877.73 276
8878.62 262
8879.51 259
8880.40 261
8881.28 284
8882.17 277
8883.06 299
8883.95 257
8884.84 235
8885.73 287
8886.62 310
8887.51 270
8888.40 259
8889.29 288
8890.18 219
8891.07 260
8891.96 216
8892.85 249
8893.74 246
8894.63 251
8895.53 230
8896.42 236
8897.31 250
8898.20 244
8899.09 259
8899.98 250
8900.87 237
8901.76 235
8902.65 236
8903.54 271
8904.43 294
8905.32 277
8906.21 214
8907.10 243
8907.99 266
8908.89 284
8909.78 268
8910.67 275
8911.56 271
8912.45 312
8913.34 273
8914.23 285
8915.12 283
8916.02 264
8916.91 272
8917.80 270
8918.69 303
8919.58 265
8920.47 228
8921.36 280
8922.26 277
8923.15 248
8924.04 238
8924.93 264
8925.82 269
8926.72 252
8927.61 270
8928.50 276
8929.39 245
8930.28 230
8931.18 236
8932.07 237
8932.96 240
8933.85 235
8934.75 215
8935.64 224
8936.53 229
8937.42 209
8938.31 199
8939.21 219
8940.10 242
8940.99 240
8941.89 236
8942.78 211
8943.67 211
8944.56 227
8945.46 234
8946.35 249
8947.24 239
8948.14 259
8949.03 239
8949.92 240
8950.81 229
8951.71 250
8952.60 239
8953.49 268
8954.39 222
8955.28 230
8956.17 216
8957.07 232
8957.96 253
8958.85 268
8959.75 229
8960.64 220
8961.54 244
8962.43 241
8963.32 209
8964.22 239
8965.11 220
8966.00 219
8966.90 204
8967.79 212
8968.69 205
8969.58 207
8970.47 226
8971.37 220
8972.26 249
8973.16 201
8974.05 242
8974.95 205
8975.84 208
8976.73 221
8977.63 251
8978.52 241
8979.42 235
8980.31 240
8981.21 223
8982.10 205
8983.00 237
8983.89 212
8984.79 229
8985.68 229
8986.58 189
8987.47 228
8988.37 244
8989.26 253
8990.16 212
8991.05 233
8991.95 193
8992.84 237
8993.74 234
8994.63 192
8995.53 221
8996.42 215
8997.32 212
8998.21 222
8999.11 213
9000.01 244
9000.90 243
9001.80 206
9002.69 242
9003.59 237
9004.48 213
9005.38 230
9006.28 266
9007.17 235
9008.07 215
9008.96 196
9009.86 205
9010.76 236
9011.65 234
9012.55 237
9013.45 202
9014.34 239
9015.24 213
9016.13 215
9017.03 238
9017.93 257
9018.82 209
9019.72 220
9020.62 222
9021.51 222
9022.41 203
9023.31 208
9024.20 205
9025.10 191
9026.00 204
9026.89 216
9027.79 237
9028.69 207
9029.59 202
9030.48 212
9031.38 214
9032.28 228
9033.17 197
9034.07 229
9034.97 250
9035.87 245
9036.76 236
9037.66 225
9038.56 213
9039.46 224
9040.35 192
9041.25 201
9042.15 198
9043.05 190
9043.94 199
9044.84 239
9045.74 201
9046.64 191
9047.54 201
9048.43 214
9049.33 188
9050.23 199
9051.13 232
9052.03 229
9052.92 227
9053.82 238
9054.72 201
9055.62 194
9056.52 219
9057.42 211
9058.32 275
9059.21 259
9060.11 206
9061.01 244
9061.91 234
9062.81 235
9063.71 212
9064.61 239
9065.50 228
9066.40 222
9067.30 229
9068.20 229
9069.10 199
9070.00 207
9070.90 213
9071.80 238
9072.70 231
9073.60 232
9074.50 225
9075.40 228
9076.29 184
9077.19 209
9078.09 219
9078.99 234
9079.89 245
9080.79 243
9081.69 247
9082.59 229
9083.49 283
9084.39 258
9085.29 242
9086.19 243
9087.09 204
9087.99 200
9088.89 205
9089.79 219
9090.69 236
9091.59 201
9092.49 207
9093.39 202
9094.29 197
9095.19 190
9096.09 189
9096.99 195
9097.89 180
9098.79 217
9099.69 214
9100.60 205
9101.50 182
9102.40 218
9103.30 289
9104.20 203
9105.10 217
9106.00 204
9106.90 192
9107.80 224
9108.70 190
9109.60 217
9110.50 220
9111.41 256
9112.31 226
9113.21 214
9114.11 224
9115.01 202
9115.91 189
9116.81 209
9117.72 212
9118.62 217
9119.52 196
9120.42 220
9121.32 198
9122.22 224
9123.12 210
9124.03 216
9124.93 206
9125.83 244
9126.73 246
9127.63 234
9128.54 228
9129.44 207
9130.34 241
9131.24 224
9132.14 225
9133.05 218
9133.95 227
9134.85 215
9135.75 211
9136.66 213
9137.56 228
9138.46 232
9139.36 214
9140.27 192
9141.17 224
9142.07 207
9142.97 176
9143.88 187
9144.78 208
9145.68 203
9146.59 216
9147.49 208
9148.39 227
9149.29 220
9150.20 196
9151.10 213
9152.00 229
9152.91 243
9153.81 215
9154.71 230
9155.62 219
9156.52 205
9157.42 198
9158.33 221
9159.23 215
9160.13 215
9161.04 209
9161.94 196
9162.84 241
9163.75 200
9164.65 209
9165.56 194
9166.46 215
9167.36 216
9168.27 213
9169.17 214
9170.08 224
9170.98 211
9171.88 215
9172.79 203
9173.69 242
9174.60 244
9175.50 204
9176.41 242
9177.31 218
9178.21 198
9179.12 176
9180.02 192
9180.93 210
9181.83 192
9182.74 203
9183.64 189
9184.55 192
9185.45 158
9186.36 163
9187.26 179
9188.17 203
9189.07 206
9189.98 250
9190.88 215
9191.79 214
9192.69 184
9193.60 234
9194.50 195
9195.41 208
9196.31 229
9197.22 235
9198.12 240
9199.03 218
9199.93 251
9200.84 269
9201.75 290
9202.65 292
9203.56 293
9204.46 270
9205.37 307
9206.27 278
9207.18 313
9208.09 273
9208.99 265
9209.90 247
9210.80 236
9211.71 213
9212.62 236
9213.52 246
9214.43 215
9215.34 191
9216.24 207
9217.15 229
9218.05 200
9218.96 226
9219.87 188
9220.77 235
9221.68 249
9222.59 261
9223.49 204
9224.40 212
9225.31 223
9226.21 188
9227.12 180
9228.03 196
9228.93 195
9229.84 201
9230.75 220
9231.66 177
9232.56 197
9233.47 206
9234.38 218
9235.28 204
9236.19 220
9237.10 180
9238.01 200
9238.91 203
9239.82 226
9240.73 209
9241.64 190
9242.54 212
9243.45 217
9244.36 219
9245.27 183
9246.18 189
9247.08 198
9247.99 197
9248.90 218
9249.81 240
9250.71 223
9251.62 222
9252.53 211
9253.44 194
9254.35 205
9255.26 193
9256.16 189
9257.07 202
9257.98 198
9258.89 181
9259.80 191
9260.71 165
9261.61 172
9262.52 179
9263.43 230
9264.34 206
9265.25 211
9266.16 228
9267.07 209
9267.98 179
9268.88 207
9269.79 236
9270.70 228
9271.61 210
9272.52 184
9273.43 203
9274.34 195
9275.25 208
9276.16 223
9277.07 247
9277.98 222
9278.89 202
9279.80 221
9280.70 219
9281.61 205
9282.52 228
9283.43 204
9284.34 218
9285.25 212
9286.16 211
9287.07 247
9287.98 244
9288.89 191
9289.80 210
9290.71 233
9291.62 206
9292.53 209
9293.44 206
9294.35 215
9295.26 209
9296.17 203
9297.08 209
9297.99 211
9298.90 211
9299.81 197
9300.73 212
9301.64 197
9302.55 197
9303.46 203
9304.37 193
9305.28 201
9306.19 202
9307.10 160
9308.01 201
9308.92 188
9309.83 212
9310.74 185
9311.65 194
9312.57 203
9313.48 236
9314.39 210
9315.30 169
9316.21 205
9317.12 189
9318.03 191
9318.94 193
9319.86 209
9320.77 203
9321.68 237
9322.59 179
9323.50 217
9324.41 197
9325.33 206
9326.24 213
9327.15 199
9328.06 211
9328.97 169
9329.88 186
9330.80 220
9331.71 233
9332.62 178
9333.53 239
9334.44 224
9335.36 206
9336.27 191
9337.18 205
9338.09 213
9339.01 211
9339.92 201
9340.83 194
9341.74 195
9342.66 203
9343.57 198
9344.48 204
9345.39 227
9346.31 178
9347.22 187
9348.13 219
9349.05 202
9349.96 170
9350.87 185
9351.78 185
9352.70 196
9353.61 213
9354.52 227
9355.44 221
9356.35 190
9357.26 184
9358.18 200
9359.09 181
9360.00 182
9360.92 177
9361.83 194
9362.74 191
9363.66 176
9364.57 193
9365.48 196
9366.40 196
9367.31 196
9368.23 210
9369.14 212
9370.05 198
9370.97 212
9371.88 182
9372.80 199
9373.71 198
9374.62 191
9375.54 191
9376.45 180
9377.37 192
9378.28 199
9379.19 161
9380.11 196
9381.02 180
9381.94 185
9382.85 207
9383.77 196
9384.68 176
9385.60 164
9386.51 200
9387.43 192
9388.34 189
9389.26 169
9390.17 194
9391.09 183
9392.00 174
9392.91 205
9393.83 202
9394.75 198
9395.66 228
9396.58 225
9397.49 187
9398.41 229
9399.32 211
9400.24 192
9401.15 232
9402.07 188
9402.98 186
9403.90 199
9404.81 197
9405.73 226
9406.65 192
9407.56 209
9408.48 183
9409.39 201
9410.31 191
9411.22 182
9412.14 186
9413.06 196
9413.97 204
9414.89 204
9415.80 206
9416.72 227
9417.64 222
9418.55 212
9419.47 193
9420.39 219
9421.30 214
9422.22 225
9423.14 203
9424.05 195
9424.97 174
9425.88 181
9426.80 234
9427.72 232
9428.64 221
9429.55 219
9430.47 214
9431.39 216
9432.30 190
9433.22 180
9434.14 218
9435.05 224
9435.97 199
9436.89 228
9437.81 230
9438.72 221
9439.64 214
9440.56 186
9441.47 249
9442.39 216
9443.31 192
9444.23 194
9445.14 196
9446.06 209
9446.98 196
9447.90 183
9448.81 211
9449.73 211
9450.65 232
9451.57 215
9452.49 189
9453.40 204
9454.32 216
9455.24 292
9456.16 260
9457.08 275
9457.99 295
9458.91 272
9459.83 262
9460.75 265
9461.67 273
9462.59 297
9463.50 255
9464.42 267
9465.34 230
9466.26 220
9467.18 234
9468.10 204
9469.02 181
9469.94 202
9470.85 184
9471.77 238
9472.69 226
9473.61 211
9474.53 230
9475.45 185
9476.37 218
9477.29 188
9478.21 199
9479.13 186
9480.04 199
9480.96 187
9481.88 178
9482.80 197
9483.72 207
9484.64 221
9485.56 229
9486.48 220
9487.40 194
9488.32 228
9489.24 240
9490.16 196
9491.08 229
9492.00 248
9492.92 205
9493.84 233
9494.76 210
9495.68 206
9496.60 213
9497.52 208
9498.44 217
9499.36 221
9500.28 207
9501.20 190
9502.12 214
9503.04 201
9503.96 236
9504.88 185
9505.80 203
9506.72 199
9507.64 154
9508.56 157
9509.48 161
9510.41 171
9511.33 208
9512.25 216
9513.17 189
9514.09 203
9515.01 160
9515.93 176
9516.85 188
9517.77 189
9518.69 225
9519.61 217
9520.54 216
9521.46 225
9522.38 199
9523.30 176
9524.22 210
9525.14 239
9526.06 231
9526.99 204
9527.91 188
9528.83 237
9529.75 197
9530.67 239
9531.59 242
9532.52 244
9533.44 252
9534.36 226
9535.28 232
9536.20 267
9537.13 254
9538.05 243
9538.97 249
9539.89 289
9540.81 277
9541.74 255
9542.66 240
9543.58 232
9544.50 235
9545.43 206
9546.35 214
9547.27 218
9548.19 198
9549.12 193
9550.04 162
9550.96 168
9551.88 191
9552.81 235
9553.73 209
9554.65 190
9555.58 229
9556.50 177
9557.42 190
9558.34 247
9559.27 217
9560.19 179
9561.11 202
9562.04 230
9562.96 212
9563.88 201
9564.81 203
9565.73 221
9566.65 222
9567.58 205
9568.50 222
9569.43 190
9570.35 226
9571.27 210
9572.20 221
9573.12 217
9574.04 226
9574.97 226
9575.89 220
9576.82 230
9577.74 196
9578.66 221
9579.59 216
9580.51 189
9581.44 194
9582.36 186
9583.28 188
9584.21 197
9585.13 178
9586.06 209
9586.98 192
9587.91 226
9588.83 234
9589.76 235
9590.68 214
9591.60 202
9592.53 176
9593.45 184
9594.38 207
9595.30 186
9596.23 189
9597.15 174
9598.08 209
9599.00 230
9599.93 198
9600.85 175
9601.78 161
9602.70 230
9603.63 188
9604.55 178
9605.48 207
9606.41 208
9607.33 218
9608.26 215
9609.18 204
9610.11 217
9611.03 234
9611.96 189
9612.88 224
9613.81 221
9614.74 196
9615.66 206
9616.59 191
9617.51 235
9618.44 231
9619.37 251
9620.29 225
9621.22 219
9622.14 189
9623.07 242
9624.00 235
9624.92 242
9625.85 210
9626.78 163
9627.70 173
9628.63 197
9629.55 233
9630.48 265
9631.41 227
9632.33 204
9633.26 211
9634.19 222
9635.11 252
9636.04 243
9636.97 203
9637.90 216
9638.82 220
9639.75 241
9640.68 281
9641.60 268
9642.53 243
9643.46 261
9644.38 244
9645.31 256
9646.24 215
9647.17 242
9648.09 212
9649.02 248
9649.95 237
9650.88 252
9651.80 262
9652.73 248
9653.66 265
9654.59 255
9655.51 256
9656.44 286
9657.37 297
9658.30 251
9659.23 256
9660.15 242
9661.08 256
9662.01 297
9662.94 265
9663.87 214
9664.80 236
9665.72 254
9666.65 270
9667.58 229
9668.51 242
9669.44 272
9670.37 268
9671.29 304
9672.22 305
9673.15 264
9674.08 275
9675.01 265
9675.94 274
9676.87 289
9677.79 264
9678.72 263
9679.65 237
9680.58 243
9681.51 252
9682.44 255
9683.37 231
9684.30 259
9685.23 257
9686.16 258
9687.09 274
9688.01 272
9688.94 231
9689.87 263
9690.80 238
9691.73 213
9692.66 247
9693.59 239
9694.52 264
9695.45 263
9696.38 241
9697.31 254
9698.24 297
9699.17 254
9700.10 246
9701.03 257
9701.96 297
9702.89 268
9703.82 256
9704.75 275
9705.68 242
9706.61 253
9707.54 223
9708.47 253
9709.40 238
9710.33 224
9711.26 234
9712.19 274
9713.12 250
9714.05 254
9714.98 249
9715.92 226
9716.85 239
9717.78 263
9718.71 267
9719.64 242
9720.57 242
9721.50 210
9722.43 244
9723.36 244
9724.29 231
9725.22 241
9726.16 217
9727.09 244
9728.02 252
9728.95 228
9729.88 246
9730.81 254
9731.74 300
9732.67 304
9733.61 226
9734.54 275
9735.47 249
9736.40 245
9737.33 240
9738.26 242
9739.20 243
9740.13 261
9741.06 270
9741.99 257
9742.92 233
9743.86 205
9744.79 239
9745.72 243
9746.65 225
9747.58 225
9748.52 206
9749.45 206
9750.38 220
9751.31 260
9752.25 244
9753.18 258
9754.11 240
9755.04 271
9755.98 237
9756.91 241
9757.84 249
9758.77 271
9759.71 256
9760.64 223
9761.57 238
9762.51 252
9763.44 250
9764.37 247
9765.30 202
9766.24 194
9767.17 240
9768.10 251
9769.04 207
9769.97 204
9770.90 204
9771.84 247
9772.77 225
9773.70 223
9774.64 230
9775.57 212
9776.50 238
9777.44 188
9778.37 211
9779.31 246
9780.24 265
9781.17 222
9782.11 229
9783.04 240
9783.97 251
9784.91 266
9785.84 200
9786.78 219
9787.71 232
9788.64 218
9789.58 225
9790.51 227
9791.45 217
9792.38 231
9793.32 241
9794.25 215
9795.19 196
9796.12 244
9797.05 238
9797.99 229
9798.92 232
9799.86 195
9800.79 219
9801.73 249
9802.66 260
9803.60 227
9804.53 226
9805.47 235
9806.40 229
9807.34 218
9808.27 222
9809.21 233
9810.14 210
9811.08 233
9812.01 230
9812.95 196
9813.88 210
9814.82 209
9815.75 224
9816.69 208
9817.63 224
9818.56 207
9819.50 188
9820.43 219
9821.37 179
9822.30 178
9823.24 174
9824.18 201
9825.11 184
9826.05 216
9826.98 234
9827.92 230
9828.86 195
9829.79 208
9830.73 214
9831.66 218
9832.60 180
9833.54 164
9834.47 198
9835.41 190
9836.35 214
9837.28 210
9838.22 242
9839.16 214
9840.09 244
9841.03 231
9841.97 223
9842.90 196
9843.84 195
9844.78 220
9845.71 190
9846.65 197
9847.59 180
9848.52 208
9849.46 236
9850.40 204
9851.34 208
9852.27 204
9853.21 210
9854.15 221
9855.08 214
9856.02 182
9856.96 182
9857.90 246
9858.83 205
9859.77 171
9860.71 208
9861.65 208
9862.58 224
9863.52 222
9864.46 183
9865.40 207
9866.34 197
9867.27 171
9868.21 196
9869.15 217
9870.09 208
9871.03 243
9871.96 202
9872.90 230
9873.84 216
9874.78 216
9875.72 197
9876.66 210
9877.59 182
9878.53 206
9879.47 243
9880.41 186
9881.35 213
9882.29 204
9883.23 175
9884.16 207
9885.10 214
9886.04 217
9886.98 213
9887.92 215
9888.86 208
9889.80 226
9890.74 232
9891.68 223
9892.61 248
9893.55 184
9894.49 206
9895.43 177
9896.37 218
9897.31 206
9898.25 196
9899.19 222
9900.13 215
9901.07 217
9902.01 213
9902.95 235
9903.89 214
9904.83 214
9905.77 185
9906.71 206
9907.65 226
9908.59 221
9909.53 214
9910.47 212
9911.41 221
9912.35 228
9913.29 237
9914.23 261
9915.17 231
9916.11 203
9917.05 238
9917.99 219
9918.93 208
9919.87 248
9920.81 246
9921.75 207
9922.69 221
9923.63 209
9924.57 254
9925.51 283
9926.45 277
9927.39 302
9928.33 358
9929.28 373
9930.22 368
9931.16 426
9932.10 398
9933.04 348
9933.98 350
9934.92 339
9935.86 334
9936.80 315
9937.74 312
9938.69 307
9939.63 278
9940.57 268
9941.51 282
9942.45 272
9943.39 253
9944.34 306
9945.28 305
9946.22 306
9947.16 315
9948.10 304
9949.04 315
9949.99 305
9950.93 270
9951.87 274
9952.81 290
9953.75 295
9954.70 273
9955.64 256
9956.58 278
9957.52 248
9958.46 252
9959.41 244
9960.35 243
9961.29 237
9962.23 238
9963.18 252
9964.12 231
9965.06 199
9966.00 203
9966.95 223
9967.89 242
9968.83 216
9969.77 210
9970.72 217
9971.66 220
9972.60 244
9973.55 235
9974.49 221
9975.43 214
9976.38 221
9977.32 208
9978.26 273
9979.21 248
9980.15 224
9981.09 226
9982.04 207
9982.98 221
9983.92 233
9984.87 232
9985.81 258
9986.75 229
9987.70 203
9988.64 230
9989.58 212
9990.53 228
9991.47 212
9992.42 180
9993.36 209
9994.30 221
9995.25 227
9996.19 203
9997.14 189
9998.08 211
9999.02 195
9999.97 198
10000.91 198
10001.86 186
10002.80 192
10003.75 209
10004.69 202
10005.63 219
10006.58 202
10007.52 217
10008.47 231
10009.41 221
10010.36 194
10011.30 197
10012.25 249
10013.19 244
10014.14 225
10015.08 188
10016.03 199
10016.97 180
10017.92 205
10018.86 175
10019.81 181
10020.75 205
10021.70 218
10022.64 182
10023.59 201
10024.53 187
10025.48 203
10026.42 215
10027.37 198
10028.32 181
10029.26 193
10030.21 222
10031.15 193
10032.10 205
10033.04 197
10033.99 180
10034.94 227
10035.88 224
10036.83 215
10037.77 201
10038.72 202
10039.67 231
10040.61 199
10041.56 209
10042.50 221
10043.45 192
10044.40 192
10045.34 177
10046.29 194
10047.24 160
10048.18 167
10049.13 162
10050.08 176
10051.02 215
10051.97 200
10052.92 194
10053.86 199
10054.81 182
10055.76 215
10056.70 222
10057.65 192
10058.60 169
10059.54 175
10060.49 208
10061.44 166
10062.39 167
10063.33 146
10064.28 190
10065.23 183
10066.17 180
10067.12 157
10068.07 138
10069.02 171
10069.96 202
10070.91 188
10071.86 206
10072.81 183
10073.76 203
10074.70 196
10075.65 199
10076.60 247
10077.55 217
10078.49 235
10079.44 192
10080.39 166
10081.34 196
10082.29 224
10083.23 164
10084.18 209
10085.13 216
10086.08 255
10087.03 224
10087.98 208
10088.92 169
10089.87 218
10090.82 220
10091.77 194
10092.72 184
10093.67 208
10094.62 193
10095.56 215
10096.51 198
10097.46 204
10098.41 233
10099.36 207
10100.31 182
10101.26 197
10102.21 222
10103.16 185
10104.11 198
10105.05 213
10106.00 224
10106.95 186
10107.90 195
10108.85 199
10109.80 222
10110.75 181
10111.70 182
10112.65 190
10113.60 185
10114.55 215
10115.50 197
10116.45 188
10117.40 177
10118.35 168
10119.30 189
10120.25 172
10121.20 174
10122.15 166
10123.10 174
10124.05 200
10125.00 183
10125.95 187
10126.90 152
10127.85 189
10128.80 208
10129.75 155
10130.70 199
10131.65 210
10132.60 171
10133.55 172
10134.50 172
10135.45 178
10136.40 194
10137.35 168
10138.30 183
10139.26 183
10140.21 181
10141.16 177
10142.11 195
10143.06 170
10144.01 179
10144.96 178
10145.91 166
10146.86 177
10147.81 197
10148.77 176
10149.72 175
10150.67 176
10151.62 215
10152.57 194
10153.52 150
10154.47 175
10155.43 167
10156.38 181
10157.33 187
10158.28 173
10159.23 175
10160.18 156
10161.14 203
10162.09 199
10163.04 181
10163.99 180
10164.94 193
10165.90 192
10166.85 179
10167.80 157
10168.75 202
10169.70 190
10170.66 169
10171.61 185
10172.56 181
10173.51 186
10174.47 170
10175.42 194
10176.37 188
10177.32 193
10178.28 193
10179.23 175
10180.18 175
10181.14 189
10182.09 196
10183.04 215
10183.99 184
10184.95 160
10185.90 171
10186.85 213
10187.81 213
10188.76 208
10189.71 216
10190.67 218
10191.62 188
10192.57 199
10193.53 187
10194.48 206
10195.43 208
10196.39 209
10197.34 200
10198.29 163
10199.25 174
10200.20 222
10201.15 202
10202.11 178
10203.06 188
10204.02 195
10204.97 169
10205.92 188
10206.88 187
10207.83 208
10208.79 236
10209.74 217
10210.69 202
10211.65 215
10212.60 189
10213.56 208
10214.51 220
10215.46 200
10216.42 212
10217.37 216
10218.33 184
10219.28 216
10220.24 200
10221.19 185
10222.15 192
10223.10 192
10224.06 200
10225.01 207
10225.97 211
10226.92 238
10227.88 213
10228.83 189
10229.79 261
10230.74 259
10231.70 229
10232.65 181
10233.61 213
10234.56 196
10235.52 233
10236.47 214
10237.43 228
10238.38 247
10239.34 258
10240.29 240
10241.25 226
10242.21 233
10243.16 215
10244.12 253
10245.07 247
10246.03 224
10246.98 223
10247.94 191
10248.90 212
10249.85 230
10250.81 247
10251.76 213
10252.72 197
10253.68 238
10254.63 231
10255.59 252
10256.55 269
10257.50 277
10258.46 265
10259.41 239
10260.37 199
10261.33 225
10262.28 254
10263.24 233
10264.20 213
10265.15 216
10266.11 240
10267.07 249
10268.02 239
10268.98 226
10269.94 213
10270.90 235
10271.85 256
10272.81 285
10273.77 220
10274.72 240
10275.68 265
10276.64 232
10277.60 230
10278.55 237
10279.51 246
10280.47 291
10281.43 255
10282.38 198
10283.34 195
10284.30 220
10285.26 257
10286.21 241
10287.17 204
10288.13 227
10289.09 235
10290.04 237
10291.00 191
10291.96 201
10292.92 207
10293.88 242
10294.83 208
10295.79 190
10296.75 215
10297.71 215
10298.67 183
10299.63 201
10300.58 182
10301.54 211
10302.50 189
10303.46 185
10304.42 173
10305.38 204
10306.34 171
10307.29 186
10308.25 189
10309.21 186
10310.17 202
10311.13 175
10312.09 176
10313.05 178
10314.01 164
10314.97 175
10315.92 211
10316.88 205
10317.84 207
10318.80 174
10319.76 166
10320.72 171
10321.68 187
10322.64 178
10323.60 195
10324.56 221
10325.52 197
10326.48 177
10327.44 170
10328.40 170
10329.36 165
10330.32 152
10331.28 167
10332.24 161
10333.20 184
10334.16 167
10335.12 181
10336.08 174
10337.04 156
10338.00 189
10338.96 180
10339.92 183
10340.88 157
10341.84 171
10342.80 181
10343.76 179
10344.72 164
10345.68 201
10346.64 191
10347.60 215
10348.56 166
10349.52 140
10350.48 154
10351.44 174
10352.40 197
10353.36 199
10354.32 179
10355.29 149
10356.25 159
10357.21 153
10358.17 171
10359.13 169
10360.09 176
10361.05 192
10362.01 184
10362.97 205
10363.94 166
10364.90 185
10365.86 175
10366.82 202
10367.78 198
10368.74 190
10369.70 185
10370.67 193
10371.63 206
10372.59 148
10373.55 167
10374.51 167
10375.47 183
10376.44 238
10377.40 179
10378.36 150
10379.32 165
10380.28 159
10381.25 196
10382.21 201
10383.17 190
10384.13 174
10385.10 187
10386.06 184
10387.02 180
10387.98 175
10388.95 223
10389.91 194
10390.87 151
10391.83 171
10392.80 161
10393.76 175
10394.72 183
10395.68 157
10396.65 163
10397.61 164
10398.57 202
10399.54 176
10400.50 152
10401.46 161
10402.43 164
10403.39 204
10404.35 148
10405.31 176
10406.28 188
10407.24 167
10408.20 148
10409.17 155
10410.13 187
10411.10 152
10412.06 135
10413.02 160
10413.99 160
10414.95 173
10415.91 166
10416.88 174
10417.84 178
10418.80 159
10419.77 170
10420.73 204
10421.70 192
10422.66 178
10423.63 179
10424.59 169
10425.55 174
10426.52 182
10427.48 169
10428.45 180
10429.41 200
10430.37 190
10431.34 186
10432.30 194
10433.27 175
10434.23 174
10435.20 166
10436.16 133
10437.13 170
10438.09 159
10439.06 146
10440.02 151
10440.99 149
10441.95 162
10442.92 192
10443.88 182
10444.85 171
10445.81 183
10446.78 186
10447.74 195
10448.71 174
10449.67 171
10450.64 149
10451.60 153
10452.57 155
10453.53 156
10454.50 152
10455.47 156
10456.43 186
10457.40 207
10458.36 164
10459.33 159
10460.29 166
10461.26 157
10462.23 159
10463.19 143
10464.16 157
10465.12 191
10466.09 163
10467.06 182
10468.02 196
10468.99 170
10469.95 154
10470.92 151
10471.89 157
10472.85 168
10473.82 188
10474.79 135
10475.75 130
10476.72 139
10477.69 148
10478.65 163
10479.62 154
10480.59 117
10481.55 161
10482.52 175
10483.49 159
10484.45 132
10485.42 158
10486.39 162
10487.35 169
10488.32 132
10489.29 131
10490.26 131
10491.22 138
10492.19 177
10493.16 135
10494.13 139
10495.09 143
10496.06 128
10497.03 132
10497.99 163
10498.96 153
10499.93 149
10500.90 163
10501.87 176
10502.83 161
10503.80 148
10504.77 147
10505.74 156
10506.70 142
10507.67 135
10508.64 163
10509.61 159
10510.58 152
10511.55 123
10512.51 162
10513.48 148
10514.45 128
10515.42 150
10516.39 135
10517.36 158
10518.32 183
10519.29 167
10520.26 153
10521.23 143
10522.20 125
10523.17 156
10524.14 137
10525.10 140
10526.07 145
10527.04 136
10528.01 153
10528.98 145
10529.95 143
10530.92 141
10531.89 170
10532.86 147
10533.83 124
10534.79 140
10535.76 145
10536.73 149
10537.70 174
10538.67 166
10539.64 157
10540.61 158
10541.58 181
10542.55 143
10543.52 149
10544.49 159
10545.46 145
10546.43 161
10547.40 165
10548.37 137
10549.34 132
10550.31 134
10551.28 148
10552.25 164
10553.22 164
10554.19 164
10555.16 183
10556.13 151
10557.10 132
10558.07 137
10559.04 130
10560.01 169
10560.98 150
10561.95 169
10562.92 164
10563.89 144
10564.86 165
10565.83 155
10566.81 150
10567.78 135
10568.75 160
10569.72 149
10570.69 157
10571.66 150
10572.63 148
10573.60 117
10574.57 152
10575.54 141
10576.51 152
10577.49 144
10578.46 155
10579.43 148
10580.40 142
10581.37 163
10582.34 163
10583.31 140
10584.29 148
10585.26 193
10586.23 172
10587.20 181
10588.17 161
10589.14 155
10590.12 148
10591.09 158
10592.06 139
10593.03 136
10594.00 121
10594.98 173
10595.95 172
10596.92 138
10597.89 158
10598.86 156
10599.84 146
10600.81 156
10601.78 187
10602.75 150
10603.73 131
10604.70 151
10605.67 152
10606.64 166
10607.62 149
10608.59 139
10609.56 146
10610.53 137
10611.51 143
10612.48 163
10613.45 143
10614.43 157
10615.40 151
10616.37 163
10617.34 157
10618.32 159
10619.29 158
10620.26 180
10621.24 187
10622.21 193
10623.18 165
10624.16 152
10625.13 145
10626.10 161
10627.08 160
10628.05 157
10629.02 172
10630.00 164
10630.97 162
10631.95 163
10632.92 167
10633.89 171
10634.87 153
10635.84 130
10636.81 145
10637.79 188
10638.76 210
10639.74 233
10640.71 210
10641.69 200
10642.66 188
10643.63 204
10644.61 207
10645.58 186
10646.56 209
10647.53 195
10648.51 177
10649.48 186
10650.45 184
10651.43 166
10652.40 176
10653.38 156
10654.35 169
10655.33 177
10656.30 182
10657.28 201
10658.25 172
10659.23 189
10660.20 219
10661.18 193
10662.15 207
10663.13 197
10664.10 196
10665.08 174
10666.05 173
10667.03 183
10668.00 190
10668.98 179
10669.96 168
10670.93 157
10671.91 152
10672.88 130
10673.86 160
10674.83 169
10675.81 159
10676.79 170
10677.76 126
10678.74 155
10679.71 186
10680.69 167
10681.66 173
10682.64 167
10683.62 145
10684.59 173
10685.57 178
10686.55 198
10687.52 156
10688.50 178
10689.47 212
10690.45 178
10691.43 197
10692.40 162
10693.38 173
10694.36 159
10695.33 156
10696.31 172
10697.29 161
10698.26 139
10699.24 162
10700.22 160
10701.19 166
10702.17 148
10703.15 159
10704.13 134
10705.10 149
10706.08 161
10707.06 146
10708.03 155
10709.01 132
10709.99 143
10710.97 153
10711.94 168
10712.92 127
10713.90 132
10714.88 142
10715.85 149
10716.83 160
10717.81 155
10718.79 153
10719.76 155
10720.74 146
10721.72 149
10722.70 149
10723.68 152
10724.65 142
10725.63 149
10726.61 153
10727.59 134
10728.57 153
10729.54 156
10730.52 148
10731.50 146
10732.48 154
10733.46 147
10734.44 137
10735.41 155
10736.39 131
10737.37 141
10738.35 137
10739.33 159
10740.31 176
10741.29 154
10742.26 152
10743.24 170
10744.22 140
10745.20 154
10746.18 161
10747.16 141
10748.14 126
10749.12 163
10750.10 173
10751.08 139
10752.05 147
10753.03 155
10754.01 140
10754.99 132
10755.97 152
10756.95 147
10757.93 158
10758.91 160
10759.89 154
10760.87 159
10761.85 160
10762.83 128
10763.81 172
10764.79 195
10765.77 188
10766.75 151
10767.73 180
10768.71 142
10769.69 140
10770.67 165
10771.65 145
10772.63 145
10773.61 137
10774.59 156
10775.57 166
10776.55 174
10777.53 154
10778.51 142
10779.49 162
10780.47 159
10781.45 124
10782.43 131
10783.41 137
10784.39 163
10785.38 156
10786.36 131
10787.34 143
10788.32 137
10789.30 150
10790.28 151
10791.26 173
10792.24 173
10793.22 139
10794.20 153
10795.19 149
10796.17 154
10797.15 129
10798.13 154
10799.11 131
10800.09 147
10801.07 131
10802.05 160
10803.04 162
10804.02 153
10805.00 164
10805.98 154
10806.96 146
10807.94 143
10808.93 155
10809.91 157
10810.89 151
10811.87 157
10812.85 164
10813.84 142
10814.82 125
10815.80 133
10816.78 138
10817.77 146
10818.75 143
10819.73 107
10820.71 162
10821.69 142
10822.68 148
10823.66 134
10824.64 149
10825.62 180
10826.61 146
10827.59 137
10828.57 149
10829.56 137
10830.54 156
10831.52 168
10832.50 126
10833.49 137
10834.47 161
10835.45 178
10836.44 131
10837.42 133
10838.40 138
10839.39 151
10840.37 169
10841.35 169
10842.34 163
10843.32 131
10844.30 164
10845.29 123
10846.27 143
10847.25 123
10848.24 138
10849.22 140
10850.20 137
10851.19 139
10852.17 161
10853.16 179
10854.14 194
10855.12 154
10856.11 133
10857.09 151
10858.08 170
10859.06 177
10860.04 147
10861.03 161
10862.01 145
10863.00 176
10863.98 134
10864.96 128
10865.95 131
10866.93 141
10867.92 121
10868.90 140
10869.89 134
10870.87 154
10871.86 147
10872.84 143
10873.83 154
10874.81 153
10875.80 150
10876.78 143
10877.77 150
10878.75 120
10879.74 139
10880.72 141
10881.71 161
10882.69 181
10883.68 145
10884.66 145
10885.65 140
10886.63 164
10887.62 162
10888.60 156
10889.59 160
10890.57 170
10891.56 172
10892.55 144
10893.53 150
10894.52 145
10895.50 183
10896.49 180
10897.47 157
10898.46 148
10899.45 167
10900.43 190
10901.42 162
10902.40 159
10903.39 177
10904.38 186
10905.36 190
10906.35 173
10907.34 168
10908.32 161
10909.31 176
10910.29 181
10911.28 131
10912.27 156
10913.25 184
10914.24 169
10915.23 199
10916.21 175
10917.20 160
10918.19 173
10919.17 190
10920.16 200
10921.15 191
10922.14 160
10923.12 147
10924.11 170
10925.10 149
10926.08 180
10927.07 167
10928.06 155
10929.05 188
10930.03 185
10931.02 165
10932.01 169
10933.00 160
10933.98 150
10934.97 174
10935.96 164
10936.95 153
10937.93 168
10938.92 170
10939.91 166
10940.90 153
10941.88 138
10942.87 181
10943.86 167
10944.85 194
10945.84 206
10946.82 161
10947.81 188
10948.80 184
10949.79 209
10950.78 174
10951.77 158
10952.75 143
10953.74 155
10954.73 162
10955.72 150
10956.71 158
10957.70 175
10958.69 155
10959.67 157
10960.66 148
10961.65 196
10962.64 193
10963.63 203
10964.62 185
10965.61 164
10966.60 173
10967.58 185
10968.57 187
10969.56 160
10970.55 144
10971.54 158
10972.53 164
10973.52 196
10974.51 152
10975.50 145
10976.49 170
10977.48 152
10978.47 162
10979.46 161
10980.45 159
10981.44 154
10982.43 182
10983.42 179
10984.41 171
10985.40 186
10986.38 163
10987.37 158
10988.36 180
10989.35 178
10990.34 162
10991.34 166
10992.33 188
10993.32 188
10994.31 176
10995.30 189
10996.29 176
10997.28 182
10998.27 172
10999.26 181
11000.25 173
11001.24 178
11002.23 213
11003.22 191
11004.21 188
11005.20 192
11006.19 178
11007.18 183
11008.17 159
11009.16 173
11010.16 185
11011.15 166
11012.14 158
11013.13 164
11014.12 183
11015.11 171
11016.10 198
11017.09 194
11018.08 206
11019.08 197
11020.07 213
11021.06 241
11022.05 228
11023.04 201
11024.03 182
11025.03 159
11026.02 160
11027.01 177
11028.00 175
11028.99 184
11029.98 186
11030.98 165
11031.97 154
11032.96 173
11033.95 165
11034.94 186
11035.94 197
11036.93 168
11037.92 180
11038.91 160
11039.91 152
11040.90 184
11041.89 178
11042.88 186
11043.87 168
11044.87 142
11045.86 158
11046.85 172
11047.85 181
11048.84 162
11049.83 149
11050.82 152
11051.82 175
11052.81 180
11053.80 165
11054.80 167
11055.79 177
11056.78 160
11057.77 182
11058.77 185
11059.76 164
11060.75 146
11061.75 160
11062.74 172
11063.73 174
11064.73 142
11065.72 164
11066.71 171
11067.71 180
11068.70 140
11069.70 144
11070.69 140
11071.68 137
11072.68 153
11073.67 165
11074.66 145
11075.66 166
11076.65 172
11077.65 158
11078.64 181
11079.63 150
11080.63 160
11081.62 149
11082.62 135
11083.61 130
11084.61 151
11085.60 155
11086.59 164
11087.59 159
11088.58 148
11089.58 154
11090.57 155
11091.57 151
11092.56 164
11093.56 180
11094.55 147
11095.55 149
11096.54 150
11097.54 144
11098.53 164
11099.53 163
11100.52 168
11101.52 185
11102.51 172
11103.51 182
11104.50 152
11105.50 143
11106.49 154
11107.49 163
11108.48 176
11109.48 191
11110.47 178
11111.47 163
11112.46 171
11113.46 148
11114.46 187
11115.45 122
11116.45 132
11117.44 158
11118.44 151
11119.43 156
11120.43 190
11121.43 158
11122.42 134
11123.42 169
11124.41 184
11125.41 193
11126.41 173
11127.40 163
11128.40 168
11129.40 211
11130.39 189
11131.39 188
11132.39 186
11133.38 196
11134.38 189
11135.37 180
11136.37 206
11137.37 199
11138.37 182
11139.36 184
11140.36 173
11141.36 168
11142.35 167
11143.35 170
11144.35 185
11145.34 190
11146.34 212
11147.34 192
11148.33 179
11149.33 161
11150.33 156
11151.33 196
11152.32 202
11153.32 188
11154.32 188
11155.32 211
11156.31 176
11157.31 189
11158.31 179
11159.31 201
11160.30 186
11161.30 177
11162.30 160
11163.30 194
11164.30 186
11165.29 194
11166.29 184
11167.29 188
11168.29 163
11169.29 183
11170.28 192
11171.28 168
11172.28 192
11173.28 178
11174.28 185
11175.28 152
11176.27 178
11177.27 176
11178.27 199
11179.27 188
11180.27 185
11181.27 169
11182.27 175
11183.26 194
11184.26 179
11185.26 192
11186.26 180
11187.26 208
11188.26 178
11189.26 183
11190.26 166
11191.26 183
11192.26 168
11193.25 163
11194.25 164
11195.25 183
11196.25 214
11197.25 202
11198.25 200
11199.25 173
11200.25 180
11201.25 173
11202.25 164
11203.25 146
11204.25 176
11205.25 173
11206.25 158
11207.25 133
11208.25 195
11209.25 165
11210.25 172
11211.25 174
11212.25 141
11213.25 175
11214.25 169
11215.25 150
11216.25 156
11217.25 178
11218.25 167
11219.25 176
11220.25 154
11221.25 152
11222.25 158
11223.25 153
11224.25 163
11225.25 145
11226.25 143
11227.25 154
11228.25 158
11229.26 149
11230.26 143
11231.26 158
11232.26 189
11233.26 152
11234.26 154
11235.26 181
11236.26 170
11237.26 155
11238.27 154
11239.27 152
11240.27 183
11241.27 194
11242.27 161
11243.27 155
11244.27 153
11245.27 162
11246.28 156
11247.28 177
11248.28 136
11249.28 159
11250.28 166
11251.28 159
11252.29 159
11253.29 167
11254.29 199
11255.29 198
11256.29 207
11257.30 167
11258.30 150
11259.30 180
11260.30 205
11261.31 180
11262.31 172
11263.31 155
11264.31 154
11265.31 186
11266.32 195
11267.32 181
11268.32 163
11269.32 160
11270.33 184
11271.33 174
11272.33 174
11273.34 159
11274.34 137
11275.34 179
11276.34 172
11277.35 174
11278.35 173
11279.35 174
11280.36 207
11281.36 196
11282.36 149
11283.37 178
11284.37 230
11285.37 200
11286.38 218
11287.38 209
11288.38 201
11289.39 223
11290.39 209
11291.39 215
11292.40 166
11293.40 158
11294.40 196
11295.41 175
11296.41 192
11297.42 204
11298.42 187
11299.42 197
11300.43 208
11301.43 193
11302.44 218
11303.44 193
11304.44 199
11305.45 202
11306.45 194
11307.46 171
11308.46 217
11309.47 186
11310.47 201
11311.47 189
11312.48 189
11313.48 209
11314.49 214
11315.49 206
11316.50 217
11317.50 223
11318.51 209
11319.51 234
11320.52 196
11321.52 210
11322.53 236
11323.53 224
11324.54 223
11325.54 191
11326.55 174
11327.55 211
11328.56 228
11329.56 205
11330.57 242
11331.57 227
11332.58 215
11333.58 204
11334.59 214
11335.60 242
11336.60 198
11337.61 198
11338.61 230
11339.62 203
11340.62 185
11341.63 208
11342.64 198
11343.64 235
11344.65 257
11345.65 211
11346.66 223
11347.67 200
11348.67 173
11349.68 182
11350.68 198
11351.69 181
11352.70 194
11353.70 230
11354.71 214
11355.72 205
11356.72 207
11357.73 224
11358.74 214
11359.74 195
11360.75 207
11361.76 226
11362.76 216
11363.77 218
11364.78 227
11365.78 186
11366.79 198
11367.80 178
11368.80 203
11369.81 203
11370.82 220
11371.83 183
11372.83 183
11373.84 163
11374.85 182
11375.85 195
11376.86 225
11377.87 218
11378.88 201
11379.88 190
11380.89 182
11381.90 168
11382.91 183
11383.92 195
11384.92 181
11385.93 205
11386.94 201
11387.95 186
11388.95 174
11389.96 176
11390.97 191
11391.98 205
11392.99 218
11393.99 240
11395.00 173
11396.01 211
11397.02 190
11398.03 188
11399.04 207
11400.04 180
11401.05 188
11402.06 196
11403.07 188
11404.08 180
11405.09 186
11406.10 224
11407.11 195
11408.11 191
11409.12 177
11410.13 211
11411.14 194
11412.15 200
11413.16 214
11414.17 200
11415.18 219
11416.19 164
11417.19 200
11418.20 231
11419.21 224
11420.22 228
11421.23 216
11422.24 198
11423.25 187
11424.26 179
11425.27 191
11426.28 205
11427.29 242
11428.30 221
11429.31 260
11430.32 234
11431.33 205
11432.34 197
11433.35 228
11434.36 225
11435.37 225
11436.38 216
11437.39 206
11438.40 221
11439.41 230
11440.42 228
11441.43 226
11442.44 216
11443.45 240
11444.46 228
11445.47 253
11446.48 257
11447.49 249
11448.50 254
11449.51 230
11450.52 244
11451.53 270
11452.54 242
11453.56 244
11454.57 276
11455.58 305
11456.59 251
11457.60 244
11458.61 249
11459.62 287
11460.63 245
11461.64 278
11462.65 306
11463.67 313
11464.68 291
11465.69 283
11466.70 298
11467.71 300
11468.72 310
11469.73 285
11470.75 295
11471.76 277
11472.77 289
11473.78 290
11474.79 316
11475.80 280
11476.82 317
11477.83 282
11478.84 269
11479.85 307
11480.86 318
11481.88 296
11482.89 289
11483.90 273
11484.91 269
11485.92 277
11486.94 306
11487.95 320
11488.96 311
11489.97 308
11490.99 293
11492.00 295
11493.01 288
11494.02 283
11495.04 298
11496.05 315
11497.06 309
11498.08 341
11499.09 311
11500.10 298
11501.11 299
11502.13 307
11503.14 325
11504.15 303
11505.17 327
11506.18 313
11507.19 297
11508.21 309
11509.22 323
11510.23 314
11511.25 342
11512.26 343
11513.27 370
11514.29 344
11515.30 316
11516.31 334
11517.33 320
11518.34 340
11519.35 323
11520.37 340
11521.38 389
11522.40 370
11523.41 366
11524.42 350
11525.44 381
11526.45 369
11527.47 375
11528.48 364
11529.49 378
11530.51 401
11531.52 408
11532.54 416
11533.55 374
11534.56 401
11535.58 412
11536.59 453
11537.61 437
11538.62 468
11539.64 417
11540.65 418
11541.67 449
11542.68 449
11543.70 520
11544.71 515
11545.73 495
11546.74 495
11547.76 461
11548.77 477
11549.79 526
11550.80 550
11551.82 549
11552.83 582
11553.85 591
11554.86 605
11555.88 629
11556.89 607
11557.91 613
11558.92 622
11559.94 689
11560.95 678
11561.97 719
11562.99 744
11564.00 742
11565.02 672
11566.03 742
11567.05 743
11568.06 776
11569.08 755
11570.10 749
11571.11 824
11572.13 853
11573.14 818
11574.16 870
11575.18 864
11576.19 903
11577.21 882
11578.23 932
11579.24 934
11580.26 940
11581.27 1028
11582.29 1030
11583.31 1101
11584.32 1167
11585.34 1147
11586.36 1143
11587.37 1278
11588.39 1323
11589.41 1363
11590.42 1402
11591.44 1437
11592.46 1461
11593.48 1629
11594.49 1667
11595.51 1689
11596.53 1983
11597.54 2136
11598.56 2366
11599.58 2658
11600.60 2998
11601.61 3107
11602.63 3353
11603.65 3500
11604.67 3637
11605.68 3633
11606.70 3507
11607.72 3383
11608.74 3119
11609.75 2920
11610.77 2831
11611.79 2791
11612.81 2719
11613.82 2644
11614.84 2669
11615.86 2739
11616.88 2931
11617.90 3011
11618.91 3155
11619.93 3214
11620.95 3175
11621.97 3156
11622.99 2975
11624.01 2811
11625.02 2603
11626.04 2480
11627.06 2261
11628.08 1965
11629.10 1836
11630.12 1649
11631.14 1655
11632.15 1576
11633.17 1479
11634.19 1344
11635.21 1282
11636.23 1178
11637.25 1148
11638.27 1106
11639.29 1039
11640.31 1016
11641.32 980
11642.34 965
11643.36 997
11644.38 954
11645.40 902
11646.42 941
11647.44 941
11648.46 892
11649.48 824
11650.50 806
11651.52 825
11652.54 779
11653.56 767
11654.58 749
11655.60 760
11656.62 728
11657.64 692
11658.66 718
11659.68 730
11660.70 745
11661.72 700
11662.74 683
11663.76 657
11664.78 679
11665.80 671
11666.82 683
11667.84 663
11668.86 668
11669.88 671
11670.90 657
11671.92 648
11672.94 663
11673.96 699
11674.98 713
11676.00 697
11677.02 719
11678.04 693
11679.06 704
11680.08 764
11681.10 686
11682.12 722
11683.15 790
11684.17 744
11685.19 730
11686.21 738
11687.23 723
11688.25 713
11689.27 736
11690.29 720
11691.31 702
11692.34 732
11693.36 765
11694.38 703
11695.40 748
11696.42 719
11697.44 758
11698.46 762
11699.49 754
11700.51 693
11701.53 705
11702.55 710
11703.57 679
11704.60 704
11705.62 716
11706.64 716
11707.66 680
11708.68 711
11709.71 712
11710.73 642
11711.75 645
11712.77 678
11713.79 644
11714.82 658
11715.84 661
11716.86 671
11717.88 628
11718.91 645
11719.93 625
11720.95 652
11721.97 654
11723.00 600
11724.02 630
11725.04 636
11726.06 608
11727.09 558
11728.11 572
11729.13 568
11730.16 609
11731.18 615
11732.20 572
11733.23 579
11734.25 573
11735.27 523
11736.30 542
11737.32 541
11738.34 593
11739.37 606
11740.39 563
11741.41 596
11742.44 592
11743.46 549
11744.48 566
11745.51 595
11746.53 607
11747.55 569
11748.58 595
11749.60 608
11750.63 577
11751.65 613
11752.67 582
11753.70 637
11754.72 634
11755.75 610
11756.77 593
11757.79 600
11758.82 611
11759.84 595
11760.87 588
11761.89 551
11762.92 630
11763.94 594
11764.96 599
11765.99 638
11767.01 619
11768.04 599
11769.06 603
11770.09 634
11771.11 583
11772.14 569
11773.16 594
11774.19 597
11775.21 556
11776.24 552
11777.26 572
11778.29 563
11779.31 503
11780.34 517
11781.36 536
11782.39 542
11783.41 509
11784.44 461
11785.46 494
11786.49 568
11787.52 479
11788.54 502
11789.57 524
11790.59 485
11791.62 450
11792.64 496
11793.67 486
11794.69 469
11795.72 440
11796.75 456
11797.77 438
11798.80 393
11799.82 437
11800.85 439
11801.88 415
11802.90 361
11803.93 404
11804.96 419
11805.98 410
11807.01 403
11808.03 405
11809.06 378
11810.09 414
11811.11 446
11812.14 378
11813.17 344
11814.19 324
11815.22 376
11816.25 349
11817.27 373
11818.30 362
11819.33 327
11820.35 364
11821.38 355
11822.41 334
11823.44 312
11824.46 340
11825.49 353
11826.52 355
11827.54 332
11828.57 354
11829.60 309
11830.63 324
11831.65 317
11832.68 340
11833.71 331
11834.74 335
11835.76 318
11836.79 282
11837.82 281
11838.85 301
11839.87 312
11840.90 290
11841.93 286
11842.96 314
11843.99 379
11845.01 323
11846.04 312
11847.07 287
11848.10 306
11849.13 305
11850.15 322
11851.18 305
11852.21 307
11853.24 303
11854.27 311
11855.30 292
11856.33 285
11857.35 275
11858.38 269
11859.41 259
11860.44 262
11861.47 271
11862.50 290
11863.53 297
11864.55 294
11865.58 287
11866.61 269
11867.64 275
11868.67 289
11869.70 312
11870.73 255
11871.76 280
11872.79 264
11873.82 282
11874.85 283
11875.88 247
11876.90 245
11877.93 240
11878.96 304
11879.99 286
11881.02 279
11882.05 278
11883.08 299
11884.11 278
11885.14 257
11886.17 261
11887.20 272
11888.23 290
11889.26 264
11890.29 266
11891.32 263
11892.35 253
11893.38 278
11894.41 324
11895.44 277
11896.47 268
11897.50 269
11898.53 253
11899.56 254
11900.59 276
11901.62 266
11902.65 261
11903.68 262
11904.71 295
11905.75 273
11906.78 266
11907.81 319
11908.84 273
11909.87 284
11910.90 266
11911.93 229
11912.96 255
11913.99 302
11915.02 271
11916.05 292
11917.09 248
11918.12 251
11919.15 242
11920.18 252
11921.21 258
11922.24 271
11923.27 233
11924.30 253
11925.34 262
11926.37 244
11927.40 256
11928.43 270
11929.46 264
11930.49 265
11931.53 237
11932.56 264
11933.59 265
11934.62 253
11935.65 281
11936.69 297
11937.72 264
11938.75 264
11939.78 281
11940.81 263
11941.85 266
11942.88 248
11943.91 226
11944.94 234
11945.98 247
11947.01 271
11948.04 241
11949.07 247
11950.11 250
11951.14 258
11952.17 266
11953.20 258
11954.24 284
11955.27 270
11956.30 244
11957.34 240
11958.37 271
11959.40 224
11960.43 228
11961.47 231
11962.50 244
11963.53 223
11964.57 210
11965.60 253
11966.63 220
11967.67 250
11968.70 240
11969.73 206
11970.77 221
11971.80 231
11972.83 212
11973.87 197
11974.90 207
11975.93 205
11976.97 220
11978.00 225
11979.04 209
11980.07 208
11981.10 221
11982.14 274
11983.17 224
11984.21 210
11985.24 175
11986.27 223
11987.31 223
11988.34 210
11989.38 230
11990.41 249
11991.45 235
11992.48 237
11993.51 244
11994.55 215
11995.58 224
11996.62 249
11997.65 242
11998.69 205
11999.72 231
12000.76 206
12001.79 243
12002.83 223
12003.86 234
12004.90 228
12005.93 233
12006.97 244
12008.00 216
12009.04 229
12010.07 219
12011.11 231
12012.14 248
12013.18 218
12014.21 226
12015.25 252
12016.28 233
12017.32 260
12018.35 236
12019.39 229
12020.43 249
12021.46 218
12022.50 243
12023.53 242
12024.57 235
12025.60 243
12026.64 251
12027.68 248
12028.71 244
12029.75 211
12030.78 245
12031.82 236
12032.86 234
12033.89 221
12034.93 223
12035.97 237
12037.00 243
12038.04 232
12039.07 255
12040.11 275
12041.15 259
12042.18 233
12043.22 237
12044.26 250
12045.29 236
12046.33 259
12047.37 255
12048.40 235
12049.44 250
12050.48 230
12051.52 233
12052.55 230
12053.59 247
12054.63 235
12055.66 201
12056.70 207
12057.74 229
12058.78 243
12059.81 226
12060.85 221
12061.89 217
12062.92 223
12063.96 230
12065.00 210
12066.04 203
12067.07 249
12068.11 230
12069.15 245
12070.19 221
12071.23 225
12072.26 225
12073.30 228
12074.34 227
12075.38 219
12076.42 232
12077.45 220
12078.49 219
12079.53 232
12080.57 222
12081.61 237
12082.64 243
12083.68 214
12084.72 228
12085.76 219
12086.80 255
12087.84 232
12088.88 228
12089.91 222
12090.95 212
12091.99 193
12093.03 232
12094.07 224
12095.11 218
12096.15 225
12097.19 220
12098.22 242
12099.26 242
12100.30 215
12101.34 212
12102.38 220
12103.42 209
12104.46 209
12105.50 208
12106.54 210
12107.58 223
12108.62 253
12109.66 228
12110.70 221
12111.74 216
12112.78 250
12113.81 221
12114.85 194
12115.89 209
12116.93 199
12117.97 188
12119.01 224
12120.05 206
12121.09 199
12122.13 214
12123.17 198
12124.21 219
12125.25 218
12126.29 197
12127.33 187
12128.37 188
12129.42 213
12130.46 185
12131.50 196
12132.54 184
12133.58 203
12134.62 191
12135.66 213
12136.70 198
12137.74 218
12138.78 182
12139.82 187
12140.86 198
12141.90 185
12142.94 223
12143.98 209
12145.03 177
12146.07 228
12147.11 233
12148.15 219
12149.19 192
12150.23 190
12151.27 211
12152.31 205
12153.35 184
12154.40 147
12155.44 214
12156.48 190
12157.52 188
12158.56 186
12159.60 192
12160.65 192
12161.69 177
12162.73 182
12163.77 199
12164.81 199
12165.85 191
12166.90 192
12167.94 225
12168.98 188
12170.02 171
12171.06 197
12172.11 163
12173.15 163
12174.19 170
12175.23 170
12176.28 164
12177.32 176
12178.36 186
12179.40 176
12180.45 199
12181.49 181
12182.53 150
12183.57 161
12184.62 169
12185.66 177
12186.70 166
12187.74 154
12188.79 189
12189.83 203
12190.87 192
12191.92 194
12192.96 178
12194.00 166
12195.05 177
12196.09 192
12197.13 163
12198.18 166
12199.22 179
12200.26 161
12201.31 178
12202.35 178
12203.39 185
12204.44 189
12205.48 163
12206.52 160
12207.57 157
12208.61 217
12209.65 184
12210.70 153
12211.74 154
12212.79 151
12213.83 149
12214.87 171
12215.92 182
12216.96 147
12218.01 187
12219.05 148
12220.09 168
12221.14 194
12222.18 161
12223.23 164
12224.27 176
12225.32 173
12226.36 167
12227.41 155
12228.45 168
12229.49 207
12230.54 164
12231.58 156
12232.63 154
12233.67 169
12234.72 182
12235.76 149
12236.81 153
12237.85 158
12238.90 157
12239.94 157
12240.99 164
12242.03 156
12243.08 170
12244.12 183
12245.17 172
12246.21 162
12247.26 172
12248.31 164
12249.35 170
12250.40 191
12251.44 166
12252.49 179
12253.53 192
12254.58 200
12255.62 202
12256.67 197
12257.72 179
12258.76 192
12259.81 178
12260.85 198
12261.90 192
12262.95 175
12263.99 168
12265.04 155
12266.08 163
12267.13 159
12268.18 191
12269.22 169
12270.27 163
12271.32 164
12272.36 165
12273.41 164
12274.46 165
12275.50 168
12276.55 188
12277.60 167
12278.64 134
12279.69 156
12280.74 173
12281.78 163
12282.83 151
12283.88 151
12284.92 152
12285.97 174
12287.02 157
12288.07 152
12289.11 145
12290.16 140
12291.21 157
12292.25 168
12293.30 143
12294.35 136
12295.40 147
12296.44 157
12297.49 126
12298.54 156
12299.59 157
12300.63 148
12301.68 153
12302.73 147
12303.78 155
12304.83 134
12305.87 139
12306.92 143
12307.97 135
12309.02 136
12310.07 123
12311.11 146
12312.16 156
12313.21 131
12314.26 134
12315.31 143
12316.35 141
12317.40 141
12318.45 146
12319.50 156
12320.55 179
12321.60 156
12322.65 126
12323.69 137
12324.74 146
12325.79 154
12326.84 169
12327.89 141
12328.94 129
12329.99 138
12331.04 130
12332.09 127
12333.13 140
12334.18 150
12335.23 166
12336.28 151
12337.33 118
12338.38 142
12339.43 155
12340.48 152
12341.53 172
12342.58 149
12343.63 163
12344.68 153
12345.73 138
12346.78 144
12347.83 134
12348.88 145
12349.93 146
12350.98 145
12352.03 129
12353.07 117
12354.12 137
12355.17 148
12356.22 142
12357.28 146
12358.33 153
12359.38 138
12360.43 121
12361.48 139
12362.53 130
12363.58 127
12364.63 136
12365.68 139
12366.73 140
12367.78 120
12368.83 147
12369.88 166
12370.93 142
12371.98 143
12373.03 120
12374.08 135
12375.13 121
12376.18 110
12377.24 126
12378.29 158
12379.34 161
12380.39 151
12381.44 132
12382.49 141
12383.54 159
12384.59 142
12385.64 142
12386.70 124
12387.75 135
12388.80 124
12389.85 158
12390.90 155
12391.95 131
12393.00 120
12394.06 145
12395.11 141
12396.16 133
12397.21 115
12398.26 120
12399.32 140
12400.37 145
12401.42 119
12402.47 124
12403.52 118
12404.58 133
12405.63 137
12406.68 133
12407.73 132
12408.78 118
12409.84 130
12410.89 127
12411.94 133
12412.99 106
12414.05 135
12415.10 161
12416.15 136
12417.20 138
12418.26 128
12419.31 139
12420.36 121
12421.42 141
12422.47 134
12423.52 123
12424.57 138
12425.63 128
12426.68 127
12427.73 117
12428.79 140
12429.84 122
12430.89 124
12431.95 118
12433.00 122
12434.05 140
12435.11 148
12436.16 125
12437.21 142
12438.27 128
12439.32 123
12440.37 111
12441.43 138
12442.48 114
12443.54 132
12444.59 129
12445.64 120
12446.70 119
12447.75 102
12448.80 129
12449.86 153
12450.91 117
12451.97 127
12453.02 126
12454.08 120
12455.13 98
12456.18 117
12457.24 137
12458.29 114
12459.35 107
12460.40 117
12461.46 121
12462.51 150
12463.57 149
12464.62 124
12465.67 132
12466.73 127
12467.78 138
12468.84 153
12469.89 115
12470.95 108
12472.00 104
12473.06 127
12474.11 133
12475.17 113
12476.22 113
12477.28 141
12478.33 127
12479.39 121
12480.45 115
12481.50 115
12482.56 118
12483.61 135
12484.67 157
12485.72 133
12486.78 128
12487.83 142
12488.89 144
12489.95 139
12491.00 129
12492.06 128
12493.11 127
12494.17 131
12495.22 135
12496.28 136
12497.34 133
12498.39 152
12499.45 163
12500.50 144
12501.56 150
12502.62 153
12503.67 158
12504.73 122
12505.79 138
12506.84 137
12507.90 133
12508.96 150
12510.01 144
12511.07 139
12512.13 141
12513.18 129
12514.24 126
12515.30 107
12516.35 115
12517.41 115
12518.47 132
12519.52 120
12520.58 110
12521.64 106
12522.70 110
12523.75 121
12524.81 103
12525.87 100
12526.92 126
12527.98 109
12529.04 111
12530.10 109
12531.15 114
12532.21 125
12533.27 119
12534.33 106
12535.38 106
12536.44 102
12537.50 115
12538.56 115
12539.62 99
12540.67 111
12541.73 126
12542.79 125
12543.85 113
12544.91 119
12545.96 108
12547.02 124
12548.08 135
12549.14 91
12550.20 94
12551.25 116
12552.31 111
12553.37 102
12554.43 116
12555.49 111
12556.55 113
12557.61 115
12558.66 120
12559.72 89
12560.78 110
12561.84 99
12562.90 128
12563.96 146
12565.02 111
12566.08 122
12567.14 113
12568.19 134
12569.25 111
12570.31 84
12571.37 115
12572.43 113
12573.49 118
12574.55 111
12575.61 97
12576.67 122
12577.73 114
12578.79 131
12579.85 120
12580.91 127
12581.97 145
12583.03 111
12584.09 123
12585.15 107
12586.20 117
12587.26 116
12588.32 125
12589.38 106
12590.44 117
12591.50 146
12592.56 115
12593.62 108
12594.69 102
12595.75 111
12596.81 131
12597.87 121
12598.93 96
12599.99 111
12601.05 108
12602.11 116
12603.17 102
12604.23 118
12605.29 113
12606.35 125
12607.41 112
12608.47 124
12609.53 99
12610.59 96
12611.65 94
12612.71 107
12613.78 118
12614.84 90
12615.90 98
12616.96 98
12618.02 110
12619.08 112
12620.14 122
12621.20 101
12622.27 100
12623.33 102
12624.39 116
12625.45 113
12626.51 111
12627.57 104
12628.63 109
12629.70 102
12630.76 110
12631.82 108
12632.88 102
12633.94 126
12635.00 104
12636.07 114
12637.13 120
12638.19 103
12639.25 102
12640.31 111
12641.38 102
12642.44 94
12643.50 91
12644.56 104
12645.63 99
12646.69 96
12647.75 100
12648.81 98
12649.88 104
12650.94 92
12652.00 104
12653.06 107
12654.13 101
12655.19 91
12656.25 114
12657.31 121
12658.38 123
12659.44 114
12660.50 98
12661.57 103
12662.63 90
12663.69 123
12664.76 120
12665.82 104
12666.88 92
12667.95 96
12669.01 91
12670.07 100
12671.14 117
12672.20 109
12673.26 98
12674.33 112
12675.39 132
12676.45 107
12677.52 94
12678.58 112
12679.64 96
12680.71 89
12681.77 95
12682.84 121
12683.90 90
12684.96 83
12686.03 89
12687.09 111
12688.16 97
12689.22 91
12690.28 109
12691.35 113
12692.41 104
12693.48 93
12694.54 125
12695.61 91
12696.67 81
12697.74 116
12698.80 108
12699.86 92
12700.93 84
12701.99 110
12703.06 104
12704.12 97
12705.19 100
12706.25 103
12707.32 100
12708.38 80
12709.45 102
12710.51 109
12711.58 90
12712.64 118
12713.71 101
12714.77 99
12715.84 91
12716.90 105
12717.97 118
12719.03 100
12720.10 106
12721.17 106
12722.23 105
12723.30 117
12724.36 109
12725.43 109
12726.49 103
12727.56 114
12728.63 95
12729.69 100
12730.76 107
12731.82 84
12732.89 86
12733.96 82
12735.02 87
12736.09 104
12737.15 96
12738.22 96
12739.29 79
12740.35 101
12741.42 107
12742.49 95
12743.55 95
12744.62 86
12745.68 86
12746.75 100
12747.82 76
12748.88 89
12749.95 77
12751.02 84
12752.09 89
12753.15 91
12754.22 95
12755.29 91
12756.35 83
12757.42 94
12758.49 90
12759.55 99
12760.62 97
12761.69 84
12762.76 89
12763.82 105
12764.89 114
12765.96 113
12767.03 102
12768.09 94
12769.16 107
12770.23 101
12771.30 92
12772.36 97
12773.43 96
12774.50 97
12775.57 108
12776.63 89
12777.70 86
12778.77 82
12779.84 93
12780.91 75
12781.97 76
12783.04 96
12784.11 96
12785.18 89
12786.25 102
12787.31 106
12788.38 105
12789.45 99
12790.52 85
12791.59 77
12792.66 115
12793.73 118
12794.79 97
12795.86 92
12796.93 93
12798.00 106
12799.07 100
12800.14 100
12801.21 90
12802.28 98
12803.34 83
12804.41 95
12805.48 115
12806.55 91
12807.62 94
12808.69 88
12809.76 89
12810.83 86
12811.90 93
12812.97 83
12814.04 98
12815.11 86
12816.18 93
12817.25 92
12818.31 99
12819.38 91
12820.45 91
12821.52 65
12822.59 92
12823.66 82
12824.73 81
12825.80 78
12826.87 89
12827.94 85
12829.01 104
12830.08 80
12831.15 73
12832.22 71
12833.29 74
12834.36 88
12835.43 102
12836.50 82
12837.57 71
12838.65 93
12839.72 84
12840.79 75
12841.86 87
12842.93 88
12844.00 85
12845.07 99
12846.14 101
12847.21 82
12848.28 98
12849.35 94
12850.42 97
12851.49 91
12852.57 93
12853.64 86
12854.71 89
12855.78 77
12856.85 97
12857.92 116
12858.99 109
12860.06 106
12861.13 76
12862.21 74
12863.28 89
12864.35 113
12865.42 99
12866.49 66
12867.56 74
12868.64 86
12869.71 84
12870.78 92
12871.85 65
12872.92 92
12874.00 98
12875.07 100
12876.14 103
12877.21 68
12878.28 97
12879.36 123
12880.43 84
12881.50 83
12882.57 80
12883.64 86
12884.72 75
12885.79 96
12886.86 86
12887.93 82
12889.01 84
12890.08 79
12891.15 86
12892.22 80
12893.30 87
12894.37 76
12895.44 81
12896.52 75
12897.59 81
12898.66 84
12899.73 86
12900.81 84
12901.88 81
12902.95 86
12904.03 79
12905.10 83
12906.17 85
12907.25 81
12908.32 91
12909.39 70
12910.47 95
12911.54 95
12912.61 73
12913.69 70
12914.76 79
12915.83 79
12916.91 67
12917.98 86
12919.06 92
12920.13 80
12921.20 89
12922.28 73
12923.35 79
12924.43 90
12925.50 79
12926.57 79
12927.65 68
12928.72 77
12929.80 70
12930.87 82
12931.95 88
12933.02 86
12934.09 109
12935.17 99
12936.24 82
12937.32 89
12938.39 88
12939.47 84
12940.54 92
12941.62 69
12942.69 85
12943.77 83
12944.84 89
12945.92 86
12946.99 101
12948.07 83
12949.14 78
12950.22 75
12951.29 77
12952.37 87
12953.44 103
12954.52 79
12955.59 77
12956.67 84
12957.74 87
12958.82 91
12959.89 72
12960.97 91
12962.04 81
12963.12 79
12964.20 94
12965.27 79
12966.35 77
12967.42 94
12968.50 69
12969.58 81
12970.65 75
12971.73 77
12972.80 77
12973.88 81
12974.96 77
12976.03 94
12977.11 85
12978.18 80
12979.26 80
12980.34 94
12981.41 87
12982.49 90
12983.57 86
12984.64 91
12985.72 88
12986.80 71
12987.87 73
12988.95 71
12990.03 104
12991.10 76
12992.18 77
12993.26 79
12994.33 65
12995.41 80
12996.49 110
12997.56 121
12998.64 100
12999.72 82
13000.80 77
13001.87 90
13002.95 67
13004.03 71
13005.11 78
13006.18 85
13007.26 87
13008.34 82
13009.42 68
13010.49 73
13011.57 91
13012.65 92
13013.73 91
13014.80 79
13015.88 73
13016.96 77
13018.04 85
13019.12 79
13020.19 77
13021.27 85
13022.35 92
13023.43 76
13024.51 69
13025.58 94
13026.66 89
13027.74 90
13028.82 70
13029.90 68
13030.98 91
13032.05 89
13033.13 104
13034.21 81
13035.29 74
13036.37 81
13037.45 82
13038.53 74
13039.61 76
13040.68 86
13041.76 84
13042.84 70
13043.92 72
13045.00 74
13046.08 77
13047.16 81
13048.24 82
13049.32 64
13050.40 71
13051.48 79
13052.55 84
13053.63 79
13054.71 67
13055.79 83
13056.87 81
13057.95 97
13059.03 78
13060.11 64
13061.19 82
13062.27 87
13063.35 75
13064.43 61
13065.51 81
13066.59 83
13067.67 75
13068.75 72
13069.83 80
13070.91 90
13071.99 69
13073.07 100
13074.15 92
13075.23 84
13076.31 97
13077.39 87
13078.47 79
13079.55 73
13080.63 94
13081.71 91
13082.79 100
13083.88 67
13084.96 89
13086.04 86
13087.12 82
13088.20 69
13089.28 87
13090.36 77
13091.44 74
13092.52 72
13093.60 81
13094.68 81
13095.77 65
13096.85 63
13097.93 72
13099.01 84
13100.09 71
13101.17 87
13102.25 97
13103.34 67
13104.42 54
13105.50 90
13106.58 82
13107.66 89
13108.74 79
13109.82 72
13110.91 80
13111.99 88
13113.07 67
13114.15 94
13115.23 81
13116.32 81
13117.40 70
13118.48 73
13119.56 82
13120.64 90
13121.73 78
13122.81 75
13123.89 84
13124.97 96
13126.06 68
13127.14 100
13128.22 86
13129.30 105
13130.39 78
13131.47 81
13132.55 85
13133.63 77
13134.72 86
13135.80 84
13136.88 83
13137.97 82
13139.05 73
13140.13 87
13141.21 83
13142.30 77
13143.38 77
13144.46 82
13145.55 72
13146.63 73
13147.71 72
13148.80 68
13149.88 76
13150.96 91
13152.05 70
13153.13 84
13154.21 98
13155.30 100
13156.38 83
13157.47 61
13158.55 72
13159.63 70
13160.72 79
13161.80 73
13162.88 71
13163.97 79
13165.05 67
13166.14 70
13167.22 80
13168.31 96
13169.39 94
13170.47 75
13171.56 101
13172.64 90
13173.73 80
13174.81 97
13175.90 84
13176.98 71
13178.06 75
13179.15 84
13180.23 81
13181.32 101
13182.40 74
13183.49 60
13184.57 79
13185.66 82
13186.74 77
13187.83 71
13188.91 70
13190.00 66
13191.08 76
13192.17 90
13193.25 73
13194.34 66
13195.42 75
13196.51 87
13197.59 79
13198.68 91
13199.77 82
13200.85 80
13201.94 86
13203.02 86
13204.11 88
13205.19 70
13206.28 86
13207.36 74
13208.45 69
13209.54 74
13210.62 84
13211.71 82
13212.79 79
13213.88 79
13214.97 76
13216.05 70
13217.14 86
13218.22 78
13219.31 66
13220.40 78
13221.48 84
13222.57 84
13223.66 68
13224.74 79
13225.83 89
13226.92 84
13228.00 82
13229.09 92
13230.18 69
13231.26 81
13232.35 88
13233.44 69
13234.52 73
13235.61 91
13236.70 90
13237.78 77
13238.87 87
13239.96 77
13241.05 97
13242.13 89
13243.22 101
13244.31 82
13245.39 75
13246.48 86
13247.57 74
13248.66 79
13249.74 83
13250.83 77
13251.92 84
13253.01 99
13254.10 97
13255.18 85
13256.27 88
13257.36 86
13258.45 110
13259.53 80
13260.62 79
13261.71 85
13262.80 88
13263.89 74
13264.97 85
13266.06 82
13267.15 86
13268.24 73
13269.33 69
13270.42 73
13271.50 59
13272.59 83
13273.68 87
13274.77 76
13275.86 81
13276.95 62
13278.04 76
13279.12 76
13280.21 74
13281.30 77
13282.39 81
13283.48 92
13284.57 82
13285.66 80
13286.75 90
13287.84 73
13288.93 66
13290.01 78
13291.10 73
13292.19 75
13293.28 70
13294.37 77
13295.46 69
13296.55 77
13297.64 92
13298.73 85
13299.82 73
13300.91 74
13302.00 87
13303.09 99
13304.18 91
13305.27 74
13306.36 77
13307.45 86
13308.54 94
13309.63 88
13310.72 84
13311.81 69
13312.90 71
13313.99 88
13315.08 114
13316.17 90
13317.26 79
13318.35 77
13319.44 98
13320.53 63
13321.62 84
13322.71 100
13323.80 95
13324.89 86
13325.98 85
13327.07 91
13328.16 105
13329.25 90
13330.35 93
13331.44 63
13332.53 54
13333.62 88
13334.71 104
13335.80 83
13336.89 78
13337.98 73
13339.07 83
13340.16 89
13341.26 81
13342.35 87
13343.44 101
13344.53 83
13345.62 92
13346.71 94
13347.80 87
13348.90 78
13349.99 76
13351.08 101
13352.17 76
13353.26 66
13354.36 73
13355.45 90
13356.54 86
13357.63 89
13358.72 82
13359.81 82
13360.91 97
13362.00 84
13363.09 92
13364.18 93
13365.28 111
13366.37 90
13367.46 87
13368.55 64
13369.65 81
13370.74 78
13371.83 92
13372.92 85
13374.02 109
13375.11 81
13376.20 73
13377.29 78
13378.39 88
13379.48 99
13380.57 101
13381.67 98
13382.76 87
13383.85 93
13384.94 93
13386.04 76
13387.13 81
13388.22 90
13389.32 89
13390.41 88
13391.50 102
13392.60 101
13393.69 73
13394.78 79
13395.88 82
13396.97 110
13398.06 82
13399.16 80
13400.25 85
13401.35 72
13402.44 81
13403.53 82
13404.63 81
13405.72 88
13406.82 86
13407.91 114
13409.00 77
13410.10 67
13411.19 72
13412.29 86
13413.38 77
13414.47 88
13415.57 86
13416.66 63
13417.76 78
13418.85 78
13419.95 80
13421.04 79
13422.14 70
13423.23 94
13424.33 93
13425.42 73
13426.51 95
13427.61 92
13428.70 90
13429.80 84
13430.89 77
13431.99 72
13433.08 82
13434.18 88
13435.27 72
13436.37 74
13437.46 75
13438.56 89
13439.66 78
13440.75 79
13441.85 83
13442.94 66
13444.04 60
13445.13 79
13446.23 80
13447.32 87
13448.42 77
13449.52 65
13450.61 74
13451.71 74
13452.80 75
13453.90 82
13454.99 60
13456.09 70
13457.19 90
13458.28 86
13459.38 75
13460.48 85
13461.57 93
13462.67 65
13463.76 82
13464.86 85
13465.96 78
13467.05 73
13468.15 82
13469.25 91
13470.34 89
13471.44 65
13472.54 74
13473.63 74
13474.73 76
13475.83 71
13476.92 82
13478.02 86
13479.12 75
13480.21 88
13481.31 92
13482.41 95
13483.50 81
13484.60 87
13485.70 92
13486.80 93
13487.89 91
13488.99 90
13490.09 86
13491.19 80
13492.28 83
13493.38 95
13494.48 85
13495.58 74
13496.67 94
13497.77 86
13498.87 86
13499.97 95
13501.06 89
13502.16 96
13503.26 92
13504.36 103
13505.46 68
13506.55 83
13507.65 82
13508.75 68
13509.85 90
13510.95 79
13512.05 75
13513.14 86
13514.24 82
13515.34 88
13516.44 81
13517.54 48
13518.64 65
13519.73 80
13520.83 76
13521.93 63
13523.03 86
13524.13 83
13525.23 71
13526.33 90
13527.43 73
13528.53 73
13529.62 85
13530.72 72
13531.82 75
13532.92 84
13534.02 81
13535.12 66
13536.22 78
13537.32 80
13538.42 82
13539.52 75
13540.62 86
13541.72 85
13542.82 86
13543.92 95
13545.01 90
13546.11 113
13547.21 90
13548.31 99
13549.41 69
13550.51 72
13551.61 76
13552.71 77
13553.81 86
13554.91 83
13556.01 79
13557.11 85
13558.21 70
13559.31 60
13560.41 70
13561.51 68
13562.61 98
13563.72 87
13564.82 75
13565.92 88
13567.02 88
13568.12 70
13569.22 68
13570.32 71
13571.42 71
13572.52 71
13573.62 65
13574.72 70
13575.82 72
13576.92 107
13578.02 72
13579.13 76
13580.23 81
13581.33 82
13582.43 63
13583.53 84
13584.63 74
13585.73 79
13586.83 104
13587.94 80
13589.04 84
13590.14 77
13591.24 68
13592.34 70
13593.44 93
13594.54 76
13595.65 72
13596.75 69
13597.85 83
13598.95 97
13600.05 77
13601.16 87
13602.26 82
13603.36 81
13604.46 102
13605.56 99
13606.67 74
13607.77 79
13608.87 83
13609.97 81
13611.07 74
13612.18 62
13613.28 73
13614.38 67
13615.48 89
13616.59 68
13617.69 76
13618.79 92
13619.89 95
13621.00 68
13622.10 64
13623.20 81
13624.31 86
13625.41 88
13626.51 95
13627.61 77
13628.72 89
13629.82 118
13630.92 78
13632.03 80
13633.13 93
13634.23 61
13635.34 76
13636.44 55
13637.54 80
13638.65 71
13639.75 79
13640.85 79
13641.96 72
13643.06 82
13644.16 85
13645.27 90
13646.37 83
13647.48 90
13648.58 80
13649.68 74
13650.79 84
13651.89 79
13653.00 65
13654.10 102
13655.20 81
13656.31 68
13657.41 61
13658.52 70
13659.62 83
13660.72 74
13661.83 77
13662.93 74
13664.04 88
13665.14 75
13666.25 89
13667.35 69
13668.46 62
13669.56 83
13670.67 89
13671.77 64
13672.88 75
13673.98 92
13675.09 83
13676.19 82
13677.30 86
13678.40 62
13679.51 70
13680.61 74
13681.72 70
13682.82 78
13683.93 69
13685.03 82
13686.14 78
13687.24 77
13688.35 77
13689.45 72
13690.56 71
13691.66 78
13692.77 87
13693.88 86
13694.98 82
13696.09 71
13697.19 94
13698.30 99
13699.40 101
13700.51 72
13701.62 89
13702.72 73
13703.83 78
13704.93 76
13706.04 97
13707.15 87
13708.25 87
13709.36 95
13710.47 85
13711.57 84
13712.68 80
13713.79 90
13714.89 97
13716.00 87
13717.11 86
13718.21 81
13719.32 73
13720.43 72
13721.53 75
13722.64 74
13723.75 67
13724.85 84
13725.96 90
13727.07 69
13728.17 73
13729.28 70
13730.39 82
13731.50 78
13732.60 103
13733.71 87
13734.82 91
13735.92 74
13737.03 78
13738.14 71
13739.25 68
13740.35 76
13741.46 79
13742.57 87
13743.68 67
13744.79 73
13745.89 75
13747.00 90
13748.11 72
13749.22 93
13750.32 73
13751.43 80
13752.54 78
13753.65 94
13754.76 74
13755.87 84
13756.97 67
13758.08 81
13759.19 82
13760.30 78
13761.41 66
13762.52 78
13763.62 99
13764.73 78
13765.84 83
13766.95 94
13768.06 91
13769.17 83
13770.28 113
13771.38 88
13772.49 103
13773.60 83
13774.71 99
13775.82 90
13776.93 77
13778.04 73
13779.15 80
13780.26 99
13781.37 108
13782.48 97
13783.58 90
13784.69 74
13785.80 76
13786.91 102
13788.02 83
13789.13 95
13790.24 90
13791.35 85
13792.46 71
13793.57 76
13794.68 97
13795.79 97
13796.90 106
13798.01 79
13799.12 83
13800.23 84
13801.34 91
13802.45 96
13803.56 88
13804.67 87
13805.78 85
13806.89 108
13808.00 104
13809.11 95
13810.22 75
13811.33 85
13812.44 96
13813.55 99
13814.66 104
13815.77 101
13816.88 92
13818.00 91
13819.11 86
13820.22 80
13821.33 82
13822.44 97
13823.55 76
13824.66 79
13825.77 84
13826.88 87
13827.99 79
13829.10 82
13830.22 76
13831.33 69
13832.44 72
13833.55 88
13834.66 90
13835.77 72
13836.88 94
13838.00 81
13839.11 86
13840.22 89
13841.33 86
13842.44 115
13843.55 92
13844.67 98
13845.78 97
13846.89 96
13848.00 82
13849.11 85
13850.23 76
13851.34 82
13852.45 95
13853.56 140
13854.67 105
13855.79 95
13856.90 86
13858.01 70
13859.12 79
13860.24 85
13861.35 74
13862.46 74
13863.57 93
13864.69 88
13865.80 96
13866.91 78
13868.02 86
13869.14 71
13870.25 100
13871.36 71
13872.47 87
13873.59 87
13874.70 97
13875.81 100
13876.93 99
13878.04 105
13879.15 108
13880.27 98
13881.38 110
13882.49 99
13883.61 99
13884.72 91
13885.83 71
13886.95 112
13888.06 96
13889.17 96
13890.29 88
13891.40 108
13892.51 77
13893.63 101
13894.74 110
13895.86 101
13896.97 103
13898.08 103
13899.20 103
13900.31 92
13901.43 83
13902.54 103
13903.65 115
13904.77 103
13905.88 102
13907.00 105
13908.11 88
13909.23 100
13910.34 94
13911.45 91
13912.57 102
13913.68 72
13914.80 85
13915.91 91
13917.03 94
13918.14 93
13919.26 75
13920.37 117
13921.49 98
13922.60 95
13923.72 72
13924.83 115
13925.95 108
13927.06 102
13928.18 83
13929.29 102
13930.41 97
13931.52 89
13932.64 99
13933.75 79
13934.87 79
13935.98 77
13937.10 89
13938.21 87
13939.33 84
13940.45 75
13941.56 88
13942.68 90
13943.79 92
13944.91 99
13946.03 115
13947.14 89
13948.26 92
13949.37 82
13950.49 79
13951.60 105
13952.72 80
13953.84 99
13954.95 89
13956.07 82
13957.19 88
13958.30 89
13959.42 69
13960.54 89
13961.65 85
13962.77 82
13963.88 77
13965.00 86
13966.12 85
13967.23 80
13968.35 87
13969.47 88
13970.59 66
13971.70 63
13972.82 84
13973.94 84
13975.05 91
13976.17 80
13977.29 81
13978.40 77
13979.52 103
13980.64 86
13981.76 86
13982.87 87
13983.99 94
13985.11 88
13986.23 62
13987.34 73
13988.46 87
13989.58 83
13990.70 72
13991.81 78
13992.93 75
13994.05 85
13995.17 92
13996.29 94
13997.40 79
13998.52 98
13999.64 83
14000.76 88
14001.88 89
14002.99 79
14004.11 95
14005.23 88
14006.35 67
14007.47 66
14008.58 93
14009.70 93
14010.82 80
14011.94 91
14013.06 85
14014.18 84
14015.30 74
14016.41 87
14017.53 82
14018.65 69
14019.77 92
14020.89 100
14022.01 69
14023.13 64
14024.25 81
14025.37 84
14026.48 82
14027.60 83
14028.72 81
14029.84 88
14030.96 61
14032.08 83
14033.20 74
14034.32 89
14035.44 94
14036.56 86
14037.68 96
14038.80 94
14039.92 64
14041.04 90
14042.16 73
14043.28 74
14044.40 75
14045.52 78
14046.64 90
14047.76 65
14048.88 77
14050.00 58
14051.12 84
14052.24 95
14053.36 81
14054.48 92
14055.60 94
14056.72 89
14057.84 83
14058.96 92
14060.08 81
14061.20 80
14062.32 74
14063.44 95
14064.56 69
14065.68 80
14066.80 65
14067.92 80
14069.04 85
14070.16 77
14071.28 99
14072.41 81
14073.53 76
14074.65 65
14075.77 74
14076.89 70
14078.01 91
14079.13 76
14080.25 72
14081.37 82
14082.50 89
14083.62 90
14084.74 78
14085.86 73
14086.98 73
14088.10 102
14089.23 97
14090.35 75
14091.47 92
14092.59 95
14093.71 90
14094.83 92
14095.96 95
14097.08 106
14098.20 78
14099.32 96
14100.44 95
14101.57 101
14102.69 78
14103.81 80
14104.93 88
14106.05 89
14107.18 77
14108.30 84
14109.42 73
14110.54 79
14111.67 81
14112.79 72
14113.91 82
14115.03 83
14116.16 90
14117.28 71
14118.40 97
14119.53 87
14120.65 106
14121.77 91
14122.89 103
14124.02 86
14125.14 78
14126.26 88
14127.39 85
14128.51 112
14129.63 114
14130.76 98
14131.88 69
14133.00 100
14134.13 68
14135.25 77
14136.37 76
14137.50 69
14138.62 70
14139.74 82
14140.87 74
14141.99 86
14143.11 89
14144.24 72
14145.36 86
14146.49 71
14147.61 85
14148.73 71
14149.86 79
14150.98 85
14152.11 76
14153.23 66
14154.35 78
14155.48 73
14156.60 81
14157.73 84
14158.85 71
14159.98 66
14161.10 73
14162.23 83
14163.35 105
14164.47 97
14165.60 74
14166.72 75
14167.85 75
14168.97 70
14170.10 75
14171.22 65
14172.35 59
14173.47 82
14174.60 95
14175.72 80
14176.85 68
14177.97 65
14179.10 61
14180.22 73
14181.35 75
14182.47 88
14183.60 79
14184.72 58
14185.85 77
14186.98 86
14188.10 80
14189.23 79
14190.35 83
14191.48 69
14192.60 81
14193.73 82
14194.86 90
14195.98 71
14197.11 81
14198.23 82
14199.36 87
14200.49 80
14201.61 72
14202.74 104
14203.86 103
14204.99 80
14206.12 82
14207.24 82
14208.37 82
14209.50 79
14210.62 68
14211.75 70
14212.87 66
14214.00 74
14215.13 63
14216.25 66
14217.38 86
14218.51 68
14219.63 66
14220.76 68
14221.89 89
14223.02 77
14224.14 91
14225.27 79
14226.40 50
14227.52 70
14228.65 89
14229.78 74
14230.91 65
14232.03 59
14233.16 79
14234.29 66
14235.41 84
14236.54 66
14237.67 47
14238.80 61
14239.92 74
14241.05 71
14242.18 65
14243.31 69
14244.44 77
14245.56 88
14246.69 94
14247.82 71
14248.95 67
14250.08 71
14251.20 95
14252.33 65
14253.46 84
14254.59 80
14255.72 87
14256.84 96
14257.97 56
14259.10 57
14260.23 67
14261.36 71
14262.49 65
14263.62 63
14264.74 70
14265.87 81
14267.00 61
14268.13 64
14269.26 67
14270.39 69
14271.52 64
14272.65 72
14273.77 63
14274.90 61
14276.03 87
14277.16 65
14278.29 62
14279.42 60
14280.55 75
14281.68 72
14282.81 77
14283.94 68
14285.07 48
14286.20 76
14287.33 61
14288.45 83
14289.58 73
14290.71 65
14291.84 70
14292.97 55
14294.10 81
14295.23 80
14296.36 68
14297.49 69
14298.62 72
14299.75 59
14300.88 55
14302.01 70
14303.14 67
14304.27 74
14305.40 80
14306.53 72
14307.66 57
14308.79 65
14309.92 63
14311.05 67
14312.19 72
14313.32 66
14314.45 68
14315.58 63
14316.71 70
14317.84 66
14318.97 71
14320.10 71
14321.23 71
14322.36 55
14323.49 49
14324.62 45
14325.75 50
14326.89 56
14328.02 69
14329.15 73
14330.28 73
14331.41 65
14332.54 68
14333.67 51
14334.80 52
14335.94 79
14337.07 80
14338.20 91
14339.33 90
14340.46 91
14341.59 67
14342.73 68
14343.86 65
14344.99 65
14346.12 56
14347.25 56
14348.38 69
14349.52 73
14350.65 62
14351.78 53
14352.91 91
14354.04 79
14355.18 66
14356.31 66
14357.44 70
14358.57 75
14359.71 82
14360.84 76
14361.97 74
14363.10 64
14364.24 62
14365.37 65
14366.50 59
14367.63 49
14368.77 52
14369.90 65
14371.03 62
14372.16 60
14373.30 55
14374.43 52
14375.56 71
14376.70 65
14377.83 55
14378.96 51
14380.10 59
14381.23 69
14382.36 71
14383.50 61
14384.63 63
14385.76 59
14386.90 65
14388.03 76
14389.16 56
14390.30 80
14391.43 70
14392.56 83
14393.70 53
14394.83 69
14395.97 84
14397.10 66
14398.23 61
14399.37 63
14400.50 59
14401.63 61
14402.77 68
14403.90 54
14405.04 63
14406.17 57
14407.31 78
14408.44 74
14409.57 58
14410.71 41
14411.84 68
14412.98 65
14414.11 51
14415.25 68
14416.38 51
14417.52 64
14418.65 54
14419.79 57
14420.92 55
14422.05 73
14423.19 57
14424.32 85
14425.46 58
14426.59 56
14427.73 76
14428.86 72
14430.00 72
14431.14 50
14432.27 47
14433.41 69
14434.54 65
14435.68 60
14436.81 69
14437.95 72
14439.08 76
14440.22 75
14441.35 67
14442.49 66
14443.63 69
14444.76 73
14445.90 71
14447.03 70
14448.17 64
14449.30 55
14450.44 64
14451.58 60
14452.71 52
14453.85 57
14454.98 51
14456.12 57
14457.26 55
14458.39 58
14459.53 51
14460.67 77
14461.80 51
14462.94 65
14464.08 66
14465.21 88
14466.35 69
14467.48 71
14468.62 77
14469.76 53
14470.90 58
14472.03 67
14473.17 66
14474.31 60
14475.44 47
14476.58 66
14477.72 86
14478.85 62
14479.99 55
14481.13 71
14482.27 73
14483.40 66
14484.54 81
14485.68 84
14486.81 78
14487.95 79
14489.09 76
14490.23 78
14491.36 56
14492.50 43
14493.64 68
14494.78 68
14495.92 71
14497.05 65
14498.19 49
14499.33 57
14500.47 64
14501.60 66
14502.74 69
14503.88 71
14505.02 73
14506.16 67
14507.30 55
14508.43 50
14509.57 67
14510.71 57
14511.85 76
14512.99 54
14514.13 56
14515.26 48
14516.40 67
14517.54 67
14518.68 56
14519.82 50
14520.96 68
14522.10 58
14523.23 62
14524.37 68
14525.51 66
14526.65 52
14527.79 61
14528.93 82
14530.07 87
14531.21 69
14532.35 59
14533.49 59
14534.63 48
14535.76 60
14536.90 58
14538.04 64
14539.18 63
14540.32 77
14541.46 71
14542.60 59
14543.74 52
14544.88 51
14546.02 56
14547.16 42
14548.30 62
14549.44 59
14550.58 61
14551.72 50
14552.86 77
14554.00 56
14555.14 54
14556.28 66
14557.42 48
14558.56 53
14559.70 71
14560.84 68
14561.98 57
14563.12 61
14564.26 69
14565.40 50
14566.54 49
14567.68 64
14568.82 66
14569.96 69
14571.11 60
14572.25 65
14573.39 45
14574.53 74
14575.67 62
14576.81 70
14577.95 65
14579.09 69
14580.23 66
14581.37 67
14582.52 63
14583.66 77
14584.80 85
14585.94 66
14587.08 61
14588.22 58
14589.36 75
14590.50 74
14591.65 80
14592.79 72
14593.93 76
14595.07 62
14596.21 59
14597.35 59
14598.50 44
14599.64 60
14600.78 41
14601.92 72
14603.06 46
14604.21 67
14605.35 55
14606.49 69
14607.63 55
14608.77 62
14609.92 52
14611.06 57
14612.20 59
14613.34 54
14614.49 54
14615.63 51
14616.77 72
14617.91 54
14619.06 52
14620.20 50
14621.34 71
14622.48 38
14623.63 63
14624.77 75
14625.91 59
14627.06 49
14628.20 57
14629.34 45
14630.48 58
14631.63 63
14632.77 52
14633.91 54
14635.06 37
14636.20 51
14637.34 57
14638.49 61
14639.63 43
14640.77 58
14641.92 50
14643.06 58
14644.20 57
14645.35 61
14646.49 51
14647.64 52
14648.78 56
14649.92 72
14651.07 79
14652.21 67
14653.35 51
14654.50 70
14655.64 93
14656.79 63
14657.93 74
14659.07 49
14660.22 58
14661.36 63
14662.51 49
14663.65 53
14664.80 52
14665.94 61
14667.09 52
14668.23 56
14669.37 61
14670.52 43
14671.66 75
14672.81 72
14673.95 64
14675.10 71
14676.24 53
14677.39 72
14678.53 48
14679.68 67
14680.82 47
14681.97 57
14683.11 63
14684.26 48
14685.40 53
14686.55 40
14687.69 56
14688.84 59
14689.98 69
14691.13 70
14692.27 61
14693.42 66
14694.57 60
14695.71 72
14696.86 58
14698.00 48
14699.15 51
14700.29 77
14701.44 65
14702.59 57
14703.73 52
14704.88 50
14706.02 48
14707.17 51
14708.32 58
14709.46 61
14710.61 58
14711.75 55
14712.90 46
14714.05 44
14715.19 51
14716.34 79
14717.49 70
14718.63 62
14719.78 73
14720.93 51
14722.07 52
14723.22 62
14724.37 96
14725.51 82
14726.66 60
14727.81 66
14728.95 53
14730.10 41
14731.25 54
14732.39 55
14733.54 49
14734.69 50
14735.84 48
14736.98 47
14738.13 56
14739.28 39
14740.42 44
14741.57 38
14742.72 46
14743.87 44
14745.01 54
14746.16 62
14747.31 63
14748.46 53
14749.61 40
14750.75 77
14751.90 58
14753.05 55
14754.20 58
14755.34 69
14756.49 61
14757.64 52
14758.79 47
14759.94 53
14761.08 60
14762.23 44
14763.38 49
14764.53 58
14765.68 54
14766.83 54
14767.97 60
14769.12 70
14770.27 57
14771.42 44
14772.57 62
14773.72 84
14774.87 62
14776.01 48
14777.16 41
14778.31 62
14779.46 67
14780.61 64
14781.76 57
14782.91 62
14784.06 49
14785.21 63
14786.36 72
14787.50 51
14788.65 70
14789.80 67
14790.95 52
14792.10 49
14793.25 51
14794.40 62
14795.55 63
14796.70 38
14797.85 46
14799.00 59
14800.15 70
14801.30 58
14802.45 66
14803.60 59
14804.75 49
14805.90 56
14807.05 57
14808.20 60
14809.35 57
14810.50 59
14811.65 68
14812.80 57
14813.95 55
14815.10 83
14816.25 44
14817.40 52
14818.55 43
14819.70 52
14820.85 58
14822.00 54
14823.15 50
14824.30 53
14825.45 60
14826.60 63
14827.75 50
14828.91 54
14830.06 59
14831.21 67
14832.36 61
14833.51 87
14834.66 76
14835.81 61
14836.96 52
14838.11 58
14839.26 73
14840.42 59
14841.57 62
14842.72 55
14843.87 52
14845.02 59
14846.17 63
14847.32 44
14848.48 59
14849.63 63
14850.78 58
14851.93 52
14853.08 31
14854.23 35
14855.39 57
14856.54 64
14857.69 54
14858.84 48
14859.99 50
14861.15 49
14862.30 50
14863.45 46
14864.60 47
14865.75 47
14866.91 63
14868.06 59
14869.21 54
14870.36 60
14871.52 57
14872.67 66
14873.82 56
14874.97 61
14876.13 58
14877.28 63
14878.43 53
14879.59 46
14880.74 29
14881.89 62
14883.04 65
14884.20 58
14885.35 48
14886.50 58
14887.66 49
14888.81 54
14889.96 49
14891.12 60
14892.27 61
14893.42 60
14894.58 51
14895.73 39
14896.88 55
14898.04 44
14899.19 51
14900.34 53
14901.50 63
14902.65 60
14903.80 66
14904.96 55
14906.11 51
14907.27 52
14908.42 58
14909.57 43
14910.73 55
14911.88 40
14913.04 53
14914.19 60
14915.34 51
14916.50 63
14917.65 52
14918.81 72
14919.96 66
14921.11 68
14922.27 57
14923.42 61
14924.58 53
14925.73 58
14926.89 53
14928.04 73
14929.20 68
14930.35 72
14931.51 63
14932.66 55
14933.82 52
14934.97 62
14936.13 60
14937.28 57
14938.44 59
14939.59 46
14940.75 71
14941.90 60
14943.06 65
14944.21 48
14945.37 61
14946.52 66
14947.68 59
14948.83 56
14949.99 45
14951.14 58
14952.30 61
14953.46 38
14954.61 41
14955.77 60
14956.92 60
14958.08 53
14959.24 63
14960.39 66
14961.55 58
14962.70 47
14963.86 48
14965.02 45
14966.17 43
14967.33 49
14968.48 64
14969.64 64
14970.80 58
14971.95 69
14973.11 44
14974.27 48
14975.42 47
14976.58 50
14977.74 38
14978.89 48
14980.05 43
14981.21 57
14982.36 65
14983.52 65
14984.68 35
14985.83 55
14986.99 58
14988.15 60
14989.30 52
14990.46 63
14991.62 46
14992.77 46
14993.93 57
14995.09 70
14996.25 40
14997.40 66
14998.56 44
14999.72 38
15000.88 49
15002.03 47
15003.19 61
15004.35 32
15005.51 48
15006.66 51
15007.82 39
15008.98 55
15010.14 44
15011.30 57
15012.45 48
15013.61 49
15014.77 69
15015.93 39
15017.09 50
15018.24 45
15019.40 57
15020.56 54
15021.72 51
15022.88 48
15024.04 41
15025.19 39
15026.35 43
15027.51 50
15028.67 50
15029.83 44
15030.99 41
15032.15 53
15033.30 38
15034.46 46
15035.62 42
15036.78 36
15037.94 58
15039.10 36
15040.26 41
15041.42 55
15042.58 50
15043.73 47
15044.89 45
15046.05 52
15047.21 49
15048.37 56
15049.53 56
15050.69 45
15051.85 44
15053.01 39
15054.17 49
15055.33 46
15056.49 43
15057.65 41
15058.81 51
15059.97 49
15061.13 46
15062.29 47
15063.45 44
15064.61 51
15065.77 58
15066.93 55
15068.09 48
15069.25 38
15070.41 44
15071.57 52
15072.73 57
15073.89 41
15075.05 57
15076.21 51
15077.37 48
15078.53 47
15079.69 40
15080.85 70
15082.01 47
15083.17 39
15084.33 41
15085.49 51
15086.65 32
15087.82 45
15088.98 44
15090.14 56
15091.30 43
15092.46 50
15093.62 36
15094.78 42
15095.94 47
15097.10 57
15098.27 47
15099.43 38
15100.59 38
15101.75 50
15102.91 43
15104.07 50
15105.23 48
15106.40 47
15107.56 42
15108.72 26
15109.88 40
15111.04 44
15112.20 42
15113.37 54
15114.53 64
15115.69 53
15116.85 53
15118.01 56
15119.18 35
15120.34 54
15121.50 48
15122.66 45
15123.82 59
15124.99 58
15126.15 38
15127.31 40
15128.47 59
15129.64 45
15130.80 42
15131.96 38
15133.12 42
15134.29 47
15135.45 53
15136.61 35
15137.77 47
15138.94 38
15140.10 48
15141.26 57
15142.43 41
15143.59 30
15144.75 32
15145.92 41
15147.08 43
15148.24 25
15149.41 44
15150.57 35
15151.73 50
15152.90 34
15154.06 32
15155.22 35
15156.39 51
15157.55 53
15158.71 50
15159.88 51
15161.04 36
15162.20 43
15163.37 48
15164.53 50
15165.70 56
15166.86 35
15168.02 54
15169.19 46
15170.35 45
15171.52 39
15172.68 46
15173.84 44
15175.01 55
15176.17 36
15177.34 40
15178.50 40
15179.66 39
15180.83 48
15181.99 49
15183.16 40
15184.32 42
15185.49 30
15186.65 50
15187.82 52
15188.98 40
15190.15 39
15191.31 47
15192.48 29
15193.64 33
15194.81 51
15195.97 32
15197.14 51
15198.30 34
15199.47 31
15200.63 40
15201.80 36
15202.96 37
15204.13 35
15205.29 61
15206.46 51
15207.62 53
15208.79 44
15209.96 50
15211.12 43
15212.29 43
15213.45 35
15214.62 54
15215.78 46
15216.95 42
15218.12 47
15219.28 53
15220.45 40
15221.61 34
15222.78 39
15223.95 47
15225.11 37
15226.28 39
15227.44 34
15228.61 53
15229.78 50
15230.94 40
15232.11 55
15233.28 38
15234.44 46
15235.61 40
15236.78 45
15237.94 35
15239.11 41
15240.28 55
15241.44 47
15242.61 55
15243.78 49
15244.94 27
15246.11 43
15247.28 43
15248.44 50
15249.61 38
15250.78 59
15251.95 41
15253.11 58
15254.28 45
15255.45 56
15256.61 45
15257.78 45
15258.95 56
15260.12 63
15261.28 29
15262.45 37
15263.62 45
15264.79 49
15265.95 44
15267.12 53
15268.29 50
15269.46 51
15270.63 38
15271.79 39
15272.96 36
15274.13 49
15275.30 50
15276.47 46
15277.63 47
15278.80 64
15279.97 40
15281.14 41
15282.31 29
15283.48 29
15284.64 40
15285.81 45
15286.98 47
15288.15 30
15289.32 47
15290.49 44
15291.66 48
15292.82 36
15293.99 49
15295.16 55
15296.33 56
15297.50 45
15298.67 43
15299.84 33
15301.01 52
15302.18 44
15303.35 44
15304.51 52
15305.68 56
15306.85 41
15308.02 46
15309.19 33
15310.36 37
15311.53 42
15312.70 48
15313.87 51
15315.04 47
15316.21 35
15317.38 39
15318.55 27
15319.72 31
15320.89 39
15322.06 44
15323.23 39
15324.40 55
15325.57 49
15326.74 35
15327.91 42
15329.08 40
15330.25 45
15331.42 40
15332.59 51
15333.76 46
15334.93 47
15336.10 38
15337.27 53
15338.44 43
15339.61 51
15340.78 34
15341.95 39
15343.12 40
15344.29 46
15345.47 47
15346.64 46
15347.81 60
15348.98 46
15350.15 40
15351.32 54
15352.49 39
15353.66 46
15354.83 37
15356.00 53
15357.18 47
15358.35 55
15359.52 61
15360.69 37
15361.86 56
15363.03 63
15364.20 44
15365.38 48
15366.55 49
15367.72 45
15368.89 35
15370.06 40
15371.23 26
15372.41 31
15373.58 45
15374.75 53
15375.92 54
15377.09 44
15378.26 49
15379.44 40
15380.61 34
15381.78 50
15382.95 39
15384.13 42
15385.30 46
15386.47 44
15387.64 50
15388.82 46
15389.99 45
15391.16 38
15392.33 38
15393.51 35
15394.68 44
15395.85 62
15397.02 48
15398.20 32
15399.37 34
15400.54 37
15401.71 37
15402.89 46
15404.06 32
15405.23 52
15406.41 40
15407.58 36
15408.75 55
15409.93 48
15411.10 37
15412.27 65
15413.45 44
15414.62 49
15415.79 42
15416.97 49
15418.14 55
15419.31 36
15420.49 50
15421.66 44
15422.84 35
15424.01 31
15425.18 36
15426.36 32
15427.53 31
15428.70 49
15429.88 52
15431.05 46
15432.23 35
15433.40 39
15434.57 45
15435.75 35
15436.92 50
15438.10 50
15439.27 45
15440.45 42
15441.62 35
15442.80 27
15443.97 33
15445.14 41
15446.32 41
15447.49 53
15448.67 34
15449.84 38
15451.02 43
15452.19 41
15453.37 29
15454.54 35
15455.72 50
15456.89 51
15458.07 40
15459.24 38
15460.42 49
15461.59 56
15462.77 44
15463.94 45
15465.12 36
15466.29 41
15467.47 62
15468.65 37
15469.82 57
15471.00 52
15472.17 47
15473.35 38
15474.52 53
15475.70 35
15476.88 29
15478.05 34
15479.23 37
15480.40 47
15481.58 44
15482.76 38
15483.93 42
15485.11 46
15486.28 46
15487.46 27
15488.64 45
15489.81 52
15490.99 54
15492.16 47
15493.34 49
15494.52 41
15495.69 43
15496.87 36
15498.05 36
15499.22 49
15500.40 46
15501.58 52
15502.75 36
15503.93 38
15505.11 48
15506.28 51
15507.46 46
15508.64 33
15509.82 36
15510.99 42
15512.17 42
15513.35 49
15514.52 30
15515.70 31
15516.88 36
15518.06 51
15519.23 39
15520.41 50
15521.59 42
15522.77 40
15523.94 44
15525.12 45
15526.30 34
15527.48 39
15528.65 34
15529.83 38
15531.01 41
15532.19 46
15533.37 52
15534.54 45
15535.72 36
15536.90 37
15538.08 33
15539.26 32
15540.44 48
15541.61 31
15542.79 51
15543.97 45
15545.15 49
15546.33 46
15547.51 43
15548.68 35
15549.86 31
15551.04 42
15552.22 46
15553.40 38
15554.58 36
15555.76 46
15556.93 47
15558.11 40
15559.29 25
15560.47 29
15561.65 37
15562.83 44
15564.01 30
15565.19 35
15566.37 37
15567.55 49
15568.73 47
15569.91 41
15571.08 40
15572.26 39
15573.44 34
15574.62 47
15575.80 37
15576.98 35
15578.16 58
15579.34 57
15580.52 47
15581.70 41
15582.88 42
15584.06 30
15585.24 46
15586.42 44
15587.60 27
15588.78 45
15589.96 42
15591.14 52
15592.32 46
15593.50 35
15594.68 36
15595.86 47
15597.04 60
15598.22 37
15599.40 36
15600.58 54
15601.76 46
15602.95 45
15604.13 55
15605.31 42
15606.49 49
15607.67 50
15608.85 42
15610.03 48
15611.21 43
15612.39 42
15613.57 54
15614.75 36
15615.93 46
15617.12 40
15618.30 52
15619.48 53
15620.66 44
15621.84 41
15623.02 37
15624.20 52
15625.38 46
15626.57 61
15627.75 42
15628.93 50
15630.11 50
15631.29 48
15632.47 42
15633.66 55
15634.84 40
15636.02 43
15637.20 41
15638.38 48
15639.57 44
15640.75 40
15641.93 42
15643.11 40
15644.29 42
15645.48 41
15646.66 41
15647.84 48
15649.02 41
15650.21 38
15651.39 57
15652.57 42
15653.75 49
15654.94 50
15656.12 45
15657.30 50
15658.48 51
15659.67 56
15660.85 36
15662.03 43
15663.22 48
15664.40 44
15665.58 55
15666.76 54
15667.95 42
15669.13 54
15670.31 54
15671.50 48
15672.68 39
15673.86 38
15675.05 51
15676.23 43
15677.41 42
15678.60 46
15679.78 33
15680.96 43
15682.15 44
15683.33 47
15684.51 51
15685.70 51
15686.88 46
15688.07 39
15689.25 38
15690.43 38
15691.62 47
15692.80 47
15693.99 56
15695.17 53
15696.35 46
15697.54 44
15698.72 51
15699.91 38
15701.09 43
15702.28 62
15703.46 39
15704.64 40
15705.83 47
15707.01 38
15708.20 49
15709.38 53
15710.57 46
15711.75 53
15712.94 56
15714.12 63
15715.31 42
15716.49 48
15717.68 51
15718.86 46
15720.05 50
15721.23 55
15722.42 41
15723.60 55
15724.79 49
15725.97 50
15727.16 50
15728.34 46
15729.53 41
15730.71 56
15731.90 56
15733.08 40
15734.27 46
15735.46 49
15736.64 47
15737.83 39
15739.01 56
15740.20 46
15741.39 58
15742.57 57
15743.76 53
15744.94 68
15746.13 52
15747.31 48
15748.50 62
15749.69 52
15750.87 51
15752.06 64
15753.25 43
15754.43 57
15755.62 40
15756.81 42
15757.99 56
15759.18 46
15760.36 49
15761.55 53
15762.74 50
15763.92 46
15765.11 50
15766.30 62
15767.49 66
15768.67 51
15769.86 58
15771.05 47
15772.23 50
15773.42 55
15774.61 42
15775.79 57
15776.98 54
15778.17 54
15779.36 65
15780.54 48
15781.73 49
15782.92 59
15784.11 74
15785.29 48
15786.48 46
15787.67 50
15788.86 47
15790.04 61
15791.23 62
15792.42 34
15793.61 62
15794.79 48
15795.98 48
15797.17 59
15798.36 50
15799.55 56
15800.73 70
15801.92 71
15803.11 52
15804.30 65
15805.49 62
15806.68 54
15807.86 49
15809.05 53
15810.24 56
15811.43 51
15812.62 56
15813.81 51
15815.00 61
15816.18 59
15817.37 46
15818.56 53
15819.75 54
15820.94 46
15822.13 44
15823.32 47
15824.51 36
15825.70 38
15826.88 56
15828.07 58
15829.26 58
15830.45 53
15831.64 33
15832.83 39
15834.02 38
15835.21 32
15836.40 50
15837.59 34
15838.78 33
15839.97 41
15841.16 45
15842.35 54
15843.54 42
15844.73 41
15845.92 53
15847.11 53
15848.30 51
15849.49 42
15850.68 63
15851.87 42
15853.06 61
15854.25 41
15855.44 44
15856.63 40
15857.82 33
15859.01 38
15860.20 33
15861.39 28
15862.58 56
15863.77 44
15864.96 44
15866.15 51
15867.34 51
15868.53 59
15869.72 92
15870.91 32
15872.10 32
15873.29 41
15874.48 40
15875.68 44
15876.87 47
15878.06 45
15879.25 44
15880.44 50
15881.63 37
15882.82 40
15884.01 33
15885.20 31
15886.40 41
15887.59 39
15888.78 36
15889.97 49
15891.16 42
15892.35 38
15893.54 44
15894.74 44
15895.93 44
15897.12 51
15898.31 40
15899.50 51
15900.70 48
15901.89 43
15903.08 42
15904.27 47
15905.46 59
15906.66 48
15907.85 51
15909.04 35
15910.23 27
15911.42 58
15912.62 53
15913.81 65
15915.00 49
15916.19 37
15917.39 39
15918.58 60
15919.77 48
15920.96 39
15922.16 61
15923.35 48
15924.54 50
15925.73 41
15926.93 73
15928.12 48
15929.31 49
15930.51 46
15931.70 41
15932.89 40
15934.09 59
15935.28 52
15936.47 45
15937.67 44
15938.86 35
15940.05 34
15941.25 38
15942.44 47
15943.63 57
15944.83 39
15946.02 44
15947.21 50
15948.41 47
15949.60 33
15950.79 34
15951.99 41
15953.18 36
15954.38 42
15955.57 41
15956.76 36
15957.96 55
15959.15 54
15960.35 48
15961.54 61
15962.73 60
15963.93 42
15965.12 52
15966.32 47
15967.51 48
15968.71 47
15969.90 47
15971.09 50
15972.29 45
15973.48 39
15974.68 46
15975.87 36
15977.07 32
15978.26 40
15979.46 57
15980.65 63
15981.85 89
15983.04 59
15984.24 43
15985.43 36
15986.63 51
15987.82 69
15989.02 60
15990.21 44
15991.41 35
15992.60 36
15993.80 32
15994.99 32
15996.19 34
15997.39 43
15998.58 46
15999.78 50
16000.97 40
16002.17 35
16003.36 43
16004.56 46
16005.76 46
16006.95 34
16008.15 35
16009.34 54
16010.54 50
16011.73 56
16012.93 35
16014.13 45
16015.32 53
16016.52 61
16017.72 44
16018.91 47
16020.11 37
16021.30 50
16022.50 51
16023.70 39
16024.89 55
16026.09 38
16027.29 51
16028.48 40
16029.68 37
16030.88 33
16032.07 42
16033.27 50
16034.47 43
16035.67 47
16036.86 51
16038.06 37
16039.26 27
16040.45 41
16041.65 41
16042.85 49
16044.04 39
16045.24 39
16046.44 29
16047.64 45
16048.83 42
16050.03 40
16051.23 38
16052.43 39
16053.62 35
16054.82 32
16056.02 29
16057.22 42
16058.42 39
16059.61 52
16060.81 36
16062.01 37
16063.21 42
16064.41 40
16065.60 46
16066.80 42
16068.00 31
16069.20 44
16070.40 53
16071.59 40
16072.79 30
16073.99 25
16075.19 36
16076.39 43
16077.59 56
16078.78 34
16079.98 39
16081.18 38
16082.38 43
16083.58 56
16084.78 57
16085.98 47
16087.18 38
16088.37 45
16089.57 39
16090.77 32
16091.97 39
16093.17 43
16094.37 36
16095.57 32
16096.77 28
16097.97 29
16099.17 22
16100.37 33
16101.57 27
16102.77 26
16103.96 33
16105.16 34
16106.36 32
16107.56 33
16108.76 41
16109.96 39
16111.16 37
16112.36 39
16113.56 42
16114.76 27
16115.96 30
16117.16 40
16118.36 41
16119.56 34
16120.76 39
16121.96 29
16123.16 42
16124.36 44
16125.56 35
16126.76 32
16127.96 35
16129.16 33
16130.37 50
16131.57 37
16132.77 24
16133.97 36
16135.17 40
16136.37 42
16137.57 33
16138.77 30
16139.97 37
16141.17 30
16142.37 37
16143.57 31
16144.77 39
16145.98 28
16147.18 38
16148.38 32
16149.58 33
16150.78 26
16151.98 33
16153.18 51
16154.38 36
16155.59 32
16156.79 42
16157.99 28
16159.19 37
16160.39 31
16161.59 40
16162.80 43
16164.00 44
16165.20 33
16166.40 35
16167.60 25
16168.80 36
16170.01 49
16171.21 42
16172.41 36
16173.61 27
16174.81 23
16176.02 28
16177.22 30
16178.42 31
16179.62 28
16180.83 35
16182.03 42
16183.23 26
16184.43 35
16185.64 35
16186.84 37
16188.04 36
16189.24 44
16190.45 32
16191.65 36
16192.85 32
16194.06 32
16195.26 27
16196.46 28
16197.66 37
16198.87 44
16200.07 28
16201.27 39
16202.48 50
16203.68 46
16204.88 38
16206.09 38
16207.29 36
16208.49 23
16209.70 38
16210.90 36
16212.10 28
16213.31 38
16214.51 35
16215.71 54
16216.92 47
16218.12 29
16219.33 36
16220.53 34
16221.73 29
16222.94 27
16224.14 28
16225.35 50
16226.55 41
16227.75 32
16228.96 36
16230.16 48
16231.37 43
16232.57 45
16233.77 30
16234.98 42
16236.18 33
16237.39 47
16238.59 41
16239.80 37
16241.00 28
16242.21 29
16243.41 27
16244.62 35
16245.82 31
16247.03 48
16248.23 36
16249.44 25
16250.64 33
16251.85 36
16253.05 44
16254.26 24
16255.46 18
16256.67 37
16257.87 30
16259.08 30
16260.28 27
16261.49 34
16262.69 40
16263.90 41
16265.10 34
16266.31 31
16267.51 32
16268.72 44
16269.93 25
16271.13 30
16272.34 27
16273.54 36
16274.75 30
16275.96 46
16277.16 34
16278.37 35
16279.57 39
16280.78 32
16281.99 37
16283.19 38
16284.40 44
16285.60 40
16286.81 50
16288.02 53
16289.22 41
16290.43 29
16291.64 30
16292.84 24
16294.05 27
16295.26 29
16296.46 39
16297.67 41
16298.88 38
16300.08 40
16301.29 51
16302.50 45
16303.70 29
16304.91 33
16306.12 35
16307.32 37
16308.53 40
16309.74 50
16310.95 38
16312.15 36
16313.36 40
16314.57 44
16315.78 29
16316.98 33
16318.19 50
16319.40 30
16320.61 42
16321.81 30
16323.02 36
16324.23 37
16325.44 45
16326.64 39
16327.85 38
16329.06 25
16330.27 30
16331.48 23
16332.68 26
16333.89 39
16335.10 46
16336.31 32
16337.52 42
16338.72 45
16339.93 41
16341.14 36
16342.35 35
16343.56 40
16344.77 20
16345.98 36
16347.18 32
16348.39 41
16349.60 29
16350.81 30
16352.02 24
16353.23 43
16354.44 49
16355.65 22
16356.85 33
16358.06 30
16359.27 45
16360.48 50
16361.69 36
16362.90 37
16364.11 30
16365.32 33
16366.53 46
16367.74 56
16368.95 26
16370.16 35
16371.36 35
16372.57 34
16373.78 38
16374.99 38
16376.20 28
16377.41 30
16378.62 29
16379.83 27
16381.04 29
16382.25 29
16383.46 29
16384.67 24
16385.88 33
16387.09 31
16388.30 28
16389.51 34
16390.72 30
16391.93 45
16393.14 31
16394.35 31
16395.56 37
16396.77 36
16397.98 28
16399.19 33
16400.41 40
16401.62 33
16402.83 26
16404.04 31
16405.25 31
16406.46 31
16407.67 42
16408.88 33
16410.09 41
16411.30 44
16412.51 36
16413.72 34
16414.94 30
16416.15 32
16417.36 36
16418.57 37
16419.78 22
16420.99 46
16422.20 35
16423.41 28
16424.63 25
16425.84 31
16427.05 32
16428.26 34
16429.47 42
16430.68 33
16431.90 51
16433.11 33
16434.32 45
16435.53 36
16436.74 40
16437.95 38
16439.17 27
16440.38 28
16441.59 37
16442.80 24
16444.01 51
16445.23 37
16446.44 26
16447.65 31
16448.86 27
16450.08 44
16451.29 27
16452.50 32
16453.71 30
16454.93 36
16456.14 33
16457.35 29
16458.56 32
16459.78 27
16460.99 34
16462.20 27
16463.42 20
16464.63 27
16465.84 36
16467.05 35
16468.27 42
16469.48 22
16470.69 31
16471.91 37
16473.12 43
16474.33 26
16475.55 31
16476.76 35
16477.97 37
16479.19 23
16480.40 24
16481.61 31
16482.83 31
16484.04 41
16485.25 30
16486.47 28
16487.68 31
16488.90 45
16490.11 33
16491.32 34
16492.54 27
16493.75 32
16494.97 30
16496.18 25
16497.39 35
16498.61 42
16499.82 35
16501.04 33
16502.25 32
16503.47 33
16504.68 34
16505.89 25
16507.11 24
16508.32 41
16509.54 33
16510.75 30
16511.97 26
16513.18 24
16514.40 25
16515.61 40
16516.83 35
16518.04 29
16519.26 33
16520.47 38
16521.69 29
16522.90 37
16524.12 32
16525.33 31
16526.55 35
16527.76 26
16528.98 36
16530.19 24
16531.41 39
16532.62 27
16533.84 35
16535.05 42
16536.27 21
16537.49 27
16538.70 36
16539.92 30
16541.13 40
16542.35 26
16543.56 38
16544.78 33
16546.00 41
16547.21 32
16548.43 38
16549.64 36
16550.86 35
16552.08 40
16553.29 40
16554.51 42
16555.73 24
16556.94 32
16558.16 25
16559.37 32
16560.59 32
16561.81 24
16563.02 31
16564.24 36
16565.46 33
16566.67 42
16567.89 33
16569.11 33
16570.32 30
16571.54 40
16572.76 40
16573.98 30
16575.19 27
16576.41 34
16577.63 39
16578.84 36
16580.06 26
16581.28 42
16582.50 35
16583.71 31
16584.93 46
16586.15 42
16587.36 35
16588.58 43
16589.80 44
16591.02 36
16592.24 39
16593.45 33
16594.67 32
16595.89 34
16597.11 31
16598.32 37
16599.54 36
16600.76 28
16601.98 25
16603.20 32
16604.41 44
16605.63 32
16606.85 32
16608.07 34
16609.29 29
16610.51 25
16611.72 33
16612.94 33
16614.16 34
16615.38 40
16616.60 37
16617.82 34
16619.03 46
16620.25 29
16621.47 38
16622.69 26
16623.91 27
16625.13 30
16626.35 13
16627.57 34
16628.79 42
16630.00 38
16631.22 28
16632.44 29
16633.66 35
16634.88 28
16636.10 48
16637.32 33
16638.54 28
16639.76 38
16640.98 41
16642.20 42
16643.42 40
16644.64 30
16645.86 28
16647.08 37
16648.30 29
16649.51 19
16650.73 34
16651.95 32
16653.17 37
16654.39 36
16655.61 26
16656.83 32
16658.05 36
16659.27 46
16660.49 35
16661.71 37
16662.93 31
16664.16 29
16665.38 38
16666.60 35
16667.82 19
16669.04 23
16670.26 35
16671.48 32
16672.70 21
16673.92 30
16675.14 41
16676.36 42
16677.58 32
16678.80 33
16680.02 30
16681.24 21
16682.46 28
16683.69 26
16684.91 29
16686.13 29
16687.35 26
16688.57 23
16689.79 30
16691.01 38
16692.23 29
16693.46 34
16694.68 37
16695.90 29
16697.12 26
16698.34 29
16699.56 32
16700.78 31
16702.01 30
16703.23 33
16704.45 34
16705.67 20
16706.89 27
16708.12 39
16709.34 46
16710.56 20
16711.78 27
16713.00 28
16714.23 21
16715.45 36
16716.67 54
16717.89 40
16719.11 29
16720.34 43
16721.56 23
16722.78 27
16724.00 38
16725.23 35
16726.45 37
16727.67 33
16728.89 29
16730.12 36
16731.34 43
16732.56 29
16733.79 24
16735.01 39
16736.23 39
16737.45 37
16738.68 25
16739.90 34
16741.12 29
16742.35 26
16743.57 27
16744.79 31
16746.02 31
16747.24 34
16748.46 31
16749.69 31
16750.91 31
16752.13 25
16753.36 36
16754.58 37
16755.80 30
16757.03 28
16758.25 29
16759.48 31
16760.70 32
16761.92 33
16763.15 26
16764.37 27
16765.60 36
16766.82 27
16768.04 31
16769.27 23
16770.49 36
16771.72 32
16772.94 34
16774.16 23
16775.39 29
16776.61 45
16777.84 39
16779.06 25
16780.29 43
16781.51 33
16782.74 19
16783.96 30
16785.19 34
16786.41 31
16787.64 22
16788.86 26
16790.09 40
16791.31 26
16792.54 32
16793.76 24
16794.99 30
16796.21 27
16797.44 39
16798.66 31
16799.89 29
16801.11 25
16802.34 23
16803.56 31
16804.79 39
16806.01 30
16807.24 36
16808.46 27
16809.69 25
16810.92 18
16812.14 27
16813.37 40
16814.59 25
16815.82 20
16817.04 23
16818.27 19
16819.50 24
16820.72 24
16821.95 34
16823.17 38
16824.40 24
16825.63 18
16826.85 33
16828.08 40
16829.31 34
16830.53 39
16831.76 19
16832.99 16
16834.21 33
16835.44 21
16836.67 23
16837.89 29
16839.12 29
16840.35 24
16841.57 33
16842.80 41
16844.03 38
16845.25 35
16846.48 40
16847.71 27
16848.93 31
16850.16 20
16851.39 30
16852.62 38
16853.84 35
16855.07 41
16856.30 29
16857.52 45
16858.75 33
16859.98 37
16861.21 31
16862.43 34
16863.66 28
16864.89 32
16866.12 30
16867.35 32
16868.57 26
16869.80 29
16871.03 22
16872.26 32
16873.48 44
16874.71 33
16875.94 29
16877.17 22
16878.40 36
16879.63 28
16880.85 49
16882.08 37
16883.31 38
16884.54 41
16885.77 43
16887.00 44
16888.22 40
16889.45 23
16890.68 27
16891.91 43
16893.14 30
16894.37 39
16895.60 41
16896.82 35
16898.05 27
16899.28 32
16900.51 33
16901.74 32
16902.97 43
16904.20 32
16905.43 18
16906.66 32
16907.89 36
16909.12 36
16910.34 37
16911.57 31
16912.80 55
16914.03 35
16915.26 23
16916.49 23
16917.72 43
16918.95 30
16920.18 28
16921.41 36
16922.64 24
16923.87 32
16925.10 25
16926.33 33
16927.56 41
16928.79 39
16930.02 24
16931.25 45
16932.48 41
16933.71 39
16934.94 29
16936.17 37
16937.40 35
16938.63 30
16939.86 28
16941.09 28
16942.32 25
16943.55 25
16944.78 29
16946.01 27
16947.24 38
16948.48 25
16949.71 29
16950.94 32
16952.17 26
16953.40 42
16954.63 39
16955.86 22
16957.09 28
16958.32 23
16959.55 30
16960.79 33
16962.02 20
16963.25 23
16964.48 24
16965.71 30
16966.94 21
16968.17 22
16969.40 23
16970.64 32
16971.87 33
16973.10 44
16974.33 26
16975.56 24
16976.79 29
16978.03 32
16979.26 23
16980.49 33
16981.72 41
16982.95 33
16984.19 28
16985.42 23
16986.65 34
16987.88 25
16989.11 40
16990.35 23
16991.58 35
16992.81 22
16994.04 32
16995.28 20
16996.51 29
16997.74 37
16998.97 29
17000.21 31
17001.44 23
17002.67 26
17003.90 22
17005.14 45
17006.37 22
17007.60 19
17008.84 27
17010.07 30
17011.30 32
17012.53 35
17013.77 29
17015.00 24
17016.23 30
17017.47 27
17018.70 37
17019.93 24
17021.17 19
17022.40 29
17023.63 33
17024.87 30
17026.10 26
17027.33 22
17028.57 28
17029.80 28
17031.04 16
17032.27 19
17033.50 31
17034.74 35
17035.97 36
17037.20 34
17038.44 27
17039.67 30
17040.91 26
17042.14 25
17043.37 32
17044.61 26
17045.84 32
17047.08 29
17048.31 21
17049.55 26
17050.78 15
17052.02 26
17053.25 25
17054.48 35
17055.72 32
17056.95 37
17058.19 31
17059.42 27
17060.66 29
17061.89 42
17063.13 32
17064.36 20
17065.60 33
17066.83 39
17068.07 30
17069.30 22
17070.54 25
17071.77 37
17073.01 41
17074.24 36
17075.48 22
17076.71 34
17077.95 35
17079.19 37
17080.42 31
17081.66 36
17082.89 36
17084.13 34
17085.36 20
17086.60 30
17087.83 27
17089.07 21
17090.31 23
17091.54 25
17092.78 26
17094.01 21
17095.25 26
17096.49 21
17097.72 25
17098.96 24
17100.19 25
17101.43 21
17102.67 33
17103.90 30
17105.14 33
17106.38 29
17107.61 34
17108.85 26
17110.09 36
17111.32 36
17112.56 37
17113.80 25
17115.03 22
17116.27 24
17117.51 15
17118.74 30
17119.98 43
17121.22 18
17122.45 16
17123.69 22
17124.93 31
17126.17 26
17127.40 23
17128.64 25
17129.88 28
17131.12 28
17132.35 28
17133.59 31
17134.83 33
17136.07 33
17137.30 36
17138.54 33
17139.78 18
17141.02 28
17142.25 35
17143.49 46
17144.73 32
17145.97 28
17147.20 38
17148.44 29
17149.68 19
17150.92 22
17152.16 16
17153.40 34
17154.63 34
17155.87 36
17157.11 57
17158.35 25
17159.59 39
17160.83 32
17162.06 26
17163.30 24
17164.54 24
17165.78 27
17167.02 30
17168.26 22
17169.50 26
17170.73 37
17171.97 30
17173.21 26
17174.45 38
17175.69 39
17176.93 33
17178.17 26
17179.41 30
17180.65 28
17181.89 28
17183.12 23
17184.36 24
17185.60 41
17186.84 41
17188.08 35
17189.32 28
17190.56 36
17191.80 45
17193.04 35
17194.28 32
17195.52 27
17196.76 19
17198.00 18
17199.24 30
17200.48 36
17201.72 26
17202.96 27
17204.20 20
17205.44 31
17206.68 30
17207.92 28
17209.16 21
17210.40 29
17211.64 26
17212.88 31
17214.12 23
17215.36 25
17216.60 28
17217.84 23
17219.08 26
17220.32 24
17221.56 24
17222.80 23
17224.04 31
17225.29 19
17226.53 21
17227.77 33
17229.01 44
17230.25 21
17231.49 16
17232.73 18
17233.97 21
17235.21 26
17236.45 26
17237.70 21
17238.94 15
17240.18 20
17241.42 39
17242.66 33
17243.90 23
17245.14 30
17246.39 25
17247.63 28
17248.87 21
17250.11 27
17251.35 19
17252.59 17
17253.84 33
17255.08 30
17256.32 39
17257.56 40
17258.80 37
17260.05 28
17261.29 25
17262.53 18
17263.77 38
17265.01 22
17266.26 19
17267.50 25
17268.74 23
17269.98 23
17271.23 23
17272.47 20
17273.71 20
17274.95 31
17276.20 31
17277.44 28
17278.68 17
17279.92 23
17281.17 22
17282.41 38
17283.65 22
17284.90 16
17286.14 29
17287.38 36
17288.62 31
17289.87 29
17291.11 22
17292.35 19
17293.60 26
17294.84 25
17296.08 24
17297.33 27
17298.57 32
17299.81 33
17301.06 29
17302.30 19
17303.54 25
17304.79 23
17306.03 30
17307.28 28
17308.52 21
17309.76 28
17311.01 42
17312.25 30
17313.49 24
17314.74 43
17315.98 33
17317.23 33
17318.47 18
17319.72 24
17320.96 25
17322.20 32
17323.45 28
17324.69 29
17325.94 29
17327.18 31
17328.43 29
17329.67 26
17330.91 30
17332.16 25
17333.40 27
17334.65 26
17335.89 34
17337.14 26
17338.38 29
17339.63 18
17340.87 38
17342.12 37
17343.36 19
17344.61 29
17345.85 27
17347.10 30
17348.34 28
17349.59 31
17350.83 29
17352.08 31
17353.33 28
17354.57 22
17355.82 27
17357.06 26
17358.31 14
17359.55 22
17360.80 26
17362.04 30
17363.29 21
17364.54 23
17365.78 28
17367.03 25
17368.27 23
17369.52 27
17370.77 35
17372.01 18
17373.26 25
17374.50 28
17375.75 24
17377.00 16
17378.24 33
17379.49 27
17380.74 21
17381.98 30
17383.23 21
17384.47 31
17385.72 29
17386.97 12
17388.21 21
17389.46 29
17390.71 15
17391.95 25
17393.20 22
17394.45 30
17395.70 24
17396.94 29
17398.19 20
17399.44 21
17400.68 39
17401.93 32
17403.18 25
17404.42 17
17405.67 25
17406.92 22
17408.17 21
17409.41 34
17410.66 25
17411.91 22
17413.16 35
17414.40 27
17415.65 24
17416.90 20
17418.15 34
17419.40 32
17420.64 35
17421.89 36
17423.14 33
17424.39 37
17425.63 26
17426.88 29
17428.13 21
17429.38 35
17430.63 18
17431.88 29
17433.12 27
17434.37 36
17435.62 18
17436.87 33
17438.12 27
17439.37 21
17440.61 30
17441.86 24
17443.11 24
17444.36 24
17445.61 17
17446.86 23
17448.11 22
17449.36 26
17450.60 23
17451.85 24
17453.10 31
17454.35 21
17455.60 31
17456.85 22
17458.10 25
17459.35 27
17460.60 15
17461.85 30
17463.10 26
17464.34 30
17465.59 22
17466.84 17
17468.09 26
17469.34 31
17470.59 34
17471.84 26
17473.09 18
17474.34 29
17475.59 26
17476.84 18
17478.09 23
17479.34 27
17480.59 25
17481.84 32
17483.09 18
17484.34 35
17485.59 20
17486.84 27
17488.09 33
17489.34 27
17490.59 23
17491.84 34
17493.09 22
17494.34 23
17495.59 16
17496.84 30
17498.10 22
17499.35 34
17500.60 36
17501.85 27
17503.10 24
17504.35 21
17505.60 15
17506.85 23
17508.10 29
17509.35 33
17510.60 30
17511.86 24
17513.11 23
17514.36 28
17515.61 31
17516.86 22
17518.11 12
17519.36 28
17520.61 29
17521.87 25
17523.12 28
17524.37 38
17525.62 28
17526.87 27
17528.12 37
17529.38 23
17530.63 33
17531.88 32
17533.13 22
17534.38 26
17535.63 27
17536.89 32
17538.14 37
17539.39 30
17540.64 26
17541.89 33
17543.15 26
17544.40 27
17545.65 24
17546.90 31
17548.16 35
17549.41 27
17550.66 26
17551.91 23
17553.17 23
17554.42 23
17555.67 30
17556.92 29
17558.18 26
17559.43 33
17560.68 24
17561.94 20
17563.19 21
17564.44 22
17565.69 22
17566.95 25
17568.20 30
17569.45 30
17570.71 28
17571.96 29
17573.21 34
17574.47 25
17575.72 26
17576.97 16
17578.23 16
17579.48 20
17580.73 15
17581.99 24
17583.24 27
17584.50 22
17585.75 14
17587.00 20
17588.26 21
17589.51 22
17590.76 18
17592.02 19
17593.27 19
17594.53 26
17595.78 17
17597.04 20
17598.29 15
17599.54 26
17600.80 18
17602.05 24
17603.31 19
17604.56 18
17605.82 28
17607.07 20
17608.32 21
17609.58 12
17610.83 19
17612.09 19
17613.34 19
17614.60 14
17615.85 18
17617.11 21
17618.36 28
17619.62 18
17620.87 24
17622.13 22
17623.38 36
17624.64 16
17625.89 25
17627.15 26
17628.40 23
17629.66 31
17630.91 18
17632.17 27
17633.43 14
17634.68 23
17635.94 14
17637.19 28
17638.45 29
17639.70 34
17640.96 28
17642.21 14
17643.47 25
17644.73 27
17645.98 17
17647.24 11
17648.49 21
17649.75 27
17651.01 25
17652.26 18
17653.52 14
17654.77 24
17656.03 36
17657.29 26
17658.54 27
17659.80 21
17661.06 33
17662.31 30
17663.57 18
17664.83 32
17666.08 16
17667.34 21
17668.60 19
17669.85 25
17671.11 24
17672.37 31
17673.62 24
17674.88 18
17676.14 21
17677.39 18
17678.65 27
17679.91 27
17681.17 20
17682.42 14
17683.68 31
17684.94 15
17686.19 27
17687.45 28
17688.71 47
17689.97 21
17691.22 16
17692.48 11
17693.74 30
17695.00 30
17696.26 36
17697.51 25
17698.77 19
17700.03 28
17701.29 38
17702.54 26
17703.80 18
17705.06 22
17706.32 29
17707.58 22
17708.83 21
17710.09 19
17711.35 29
17712.61 37
17713.87 34
17715.13 21
17716.38 16
17717.64 18
17718.90 25
17720.16 28
17721.42 28
17722.68 23
17723.94 31
17725.19 26
17726.45 28
17727.71 31
17728.97 29
17730.23 17
17731.49 25
17732.75 18
17734.01 33
17735.27 20
17736.53 28
17737.78 24
17739.04 22
17740.30 28
17741.56 27
17742.82 31
17744.08 21
17745.34 21
17746.60 14
17747.86 27
17749.12 26
17750.38 25
17751.64 20
17752.90 19
17754.16 40
17755.42 26
17756.68 27
17757.94 23
17759.20 20
17760.46 28
17761.72 26
17762.98 35
17764.24 33
17765.50 29
17766.76 29
17768.02 23
17769.28 25
17770.54 25
17771.80 18
17773.06 28
17774.32 29
17775.58 35
17776.84 24
17778.10 26
17779.36 26
17780.62 16
17781.88 19
17783.15 15
17784.41 15
17785.67 27
17786.93 28
17788.19 29
17789.45 17
17790.71 19
17791.97 24
17793.23 20
17794.49 15
17795.76 19
17797.02 22
17798.28 15
17799.54 22
17800.80 20
17802.06 29
17803.32 19
17804.59 26
17805.85 26
17807.11 38
17808.37 29
17809.63 34
17810.89 20
17812.16 22
17813.42 23
17814.68 15
17815.94 22
17817.20 13
17818.47 12
17819.73 13
17820.99 20
17822.25 28
17823.51 23
17824.78 23
17826.04 28
17827.30 15
17828.56 27
17829.83 27
17831.09 27
17832.35 17
17833.61 20
17834.88 28
17836.14 24
17837.40 24
17838.67 32
17839.93 29
17841.19 23
17842.45 20
17843.72 24
17844.98 26
17846.24 29
17847.51 28
17848.77 16
17850.03 28
17851.30 31
17852.56 29
17853.82 22
17855.09 25
17856.35 23
17857.61 22
17858.88 22
17860.14 18
17861.40 19
17862.67 17
17863.93 28
17865.19 11
17866.46 18
17867.72 21
17868.99 16
17870.25 19
17871.51 14
17872.78 16
17874.04 25
17875.31 17
17876.57 13
17877.83 26
17879.10 28
17880.36 28
17881.63 30
17882.89 30
17884.15 14
17885.42 32
17886.68 22
17887.95 30
17889.21 26
17890.48 30
17891.74 23
17893.01 28
17894.27 23
17895.54 17
17896.80 22
17898.07 17
17899.33 17
17900.60 17
17901.86 22
17903.13 20
17904.39 21
17905.66 25
17906.92 35
17908.19 12
17909.45 16
17910.72 15
17911.98 21
17913.25 30
17914.51 24
17915.78 22
17917.05 24
17918.31 32
17919.58 21
17920.84 22
17922.11 19
17923.37 16
17924.64 19
17925.91 19
17927.17 20
17928.44 21
17929.70 18
17930.97 14
17932.24 13
17933.50 21
17934.77 14
17936.03 18
17937.30 29
17938.57 23
17939.83 17
17941.10 19
17942.37 20
17943.63 20
17944.90 19
17946.17 21
17947.43 19
17948.70 18
17949.97 15
17951.23 35
17952.50 26
17953.77 18
17955.03 18
17956.30 13
17957.57 16
17958.83 13
17960.10 24
17961.37 29
17962.64 14
17963.90 33
17965.17 16
17966.44 23
17967.70 11
17968.97 14
17970.24 15
17971.51 26
17972.77 25
17974.04 16
17975.31 15
17976.58 35
17977.85 31
17979.11 18
17980.38 25
17981.65 24
17982.92 18
17984.18 11
17985.45 21
17986.72 16
17987.99 15
17989.26 18
17990.52 31
17991.79 31
17993.06 22
17994.33 14
17995.60 25
17996.87 23
17998.13 26
17999.40 20
18000.67 20
18001.94 26
18003.21 20
18004.48 16
18005.75 15
18007.02 27
18008.28 25
18009.55 22
18010.82 13
18012.09 12
18013.36 25
18014.63 22
18015.90 15
18017.17 15
18018.44 13
18019.71 24
18020.97 29
18022.24 19
18023.51 20
18024.78 19
18026.05 27
18027.32 17
18028.59 23
18029.86 20
18031.13 15
18032.40 25
18033.67 23
18034.94 16
18036.21 20
18037.48 25
18038.75 12
18040.02 19
18041.29 23
18042.56 31
18043.83 36
18045.10 26
18046.37 29
18047.64 23
18048.91 34
18050.18 22
18051.45 21
18052.72 27
18053.99 22
18055.26 23
18056.53 17
18057.80 15
18059.07 14
18060.34 27
18061.61 23
18062.88 22
18064.16 12
18065.43 27
18066.70 39
18067.97 26
18069.24 24
18070.51 23
18071.78 23
18073.05 28
18074.32 14
18075.59 24
18076.87 27
18078.14 23
18079.41 18
18080.68 22
18081.95 17
18083.22 16
18084.49 12
18085.77 17
18087.04 17
18088.31 19
18089.58 22
18090.85 33
18092.12 26
18093.40 22
18094.67 17
18095.94 25
18097.21 16
18098.48 26
18099.76 22
18101.03 17
18102.30 19
18103.57 26
18104.84 20
18106.12 20
18107.39 22
18108.66 30
18109.93 13
18111.21 30
18112.48 19
18113.75 19
18115.02 23
18116.30 21
18117.57 20
18118.84 28
18120.11 22
18121.39 23
18122.66 15
18123.93 18
18125.21 33
18126.48 26
18127.75 19
18129.02 32
18130.30 23
18131.57 35
18132.84 23
18134.12 23
18135.39 21
18136.66 24
18137.94 15
18139.21 26
18140.48 24
18141.76 24
18143.03 21
18144.31 19
18145.58 17
18146.85 19
18148.13 15
18149.40 20
18150.67 22
18151.95 23
18153.22 22
18154.50 20
18155.77 39
18157.04 18
18158.32 24
18159.59 19
18160.87 23
18162.14 24
18163.41 15
18164.69 23
18165.96 25
18167.24 24
18168.51 12
18169.79 24
18171.06 28
18172.34 26
18173.61 16
18174.89 29
18176.16 38
18177.43 33
18178.71 25
18179.98 23
18181.26 28
18182.53 34
18183.81 34
18185.08 32
18186.36 15
18187.63 22
18188.91 13
18190.18 26
18191.46 15
18192.74 19
18194.01 18
18195.29 29
18196.56 9
18197.84 6
18199.11 14
18200.39 30
18201.66 22
18202.94 13
18204.22 24
18205.49 17
18206.77 21
18208.04 26
18209.32 19
18210.59 17
18211.87 14
18213.15 21
18214.42 15
18215.70 20
18216.97 16
18218.25 19
18219.53 22
18220.80 20
18222.08 31
18223.36 26
18224.63 21
18225.91 12
18227.19 19
18228.46 26
18229.74 16
18231.02 21
18232.29 26
18233.57 32
18234.85 39
18236.12 18
18237.40 24
18238.68 23
18239.95 21
18241.23 23
18242.51 27
18243.78 22
18245.06 28
18246.34 36
18247.62 31
18248.89 25
18250.17 15
18251.45 23
18252.73 37
18254.00 28
18255.28 27
18256.56 15
18257.84 15
18259.11 29
18260.39 21
18261.67 20
18262.95 22
18264.22 23
18265.50 25
18266.78 20
18268.06 19
18269.34 11
18270.61 28
18271.89 23
18273.17 24
18274.45 27
18275.73 25
18277.01 22
18278.28 22
18279.56 27
18280.84 16
18282.12 17
18283.40 24
18284.68 30
18285.95 26
18287.23 11
18288.51 24
18289.79 24
18291.07 29
18292.35 29
18293.63 15
18294.91 20
18296.19 23
18297.46 17
18298.74 21
18300.02 17
18301.30 18
18302.58 29
18303.86 35
18305.14 25
18306.42 16
18307.70 25
18308.98 29
18310.26 29
18311.54 16
18312.82 15
18314.10 22
18315.37 23
18316.65 26
18317.93 17
18319.21 23
18320.49 22
18321.77 24
18323.05 29
18324.33 31
18325.61 24
18326.89 21
18328.17 30
18329.45 13
18330.73 31
18332.01 25
18333.29 28
18334.57 22
18335.86 20
18337.14 22
18338.42 21
18339.70 22
18340.98 36
18342.26 29
18343.54 15
18344.82 23
18346.10 16
18347.38 20
18348.66 23
18349.94 22
18351.22 19
18352.50 20
18353.78 21
18355.07 20
18356.35 16
18357.63 22
18358.91 16
18360.19 31
18361.47 26
18362.75 21
18364.03 28
18365.32 21
18366.60 17
18367.88 15
18369.16 14
18370.44 15
18371.72 20
18373.00 12
18374.29 16
18375.57 21
18376.85 22
18378.13 18
18379.41 21
18380.70 22
18381.98 11
18383.26 15
18384.54 28
18385.82 20
18387.11 22
18388.39 19
18389.67 14
18390.95 18
18392.23 17
18393.52 18
18394.80 15
18396.08 29
18397.36 34
18398.65 28
18399.93 19
18401.21 29
18402.50 18
18403.78 14
18405.06 18
18406.34 17
18407.63 17
18408.91 15
18410.19 21
18411.48 21
18412.76 32
18414.04 27
18415.32 22
18416.61 26
18417.89 18
18419.17 14
18420.46 22
18421.74 18
18423.02 25
18424.31 20
18425.59 23
18426.87 14
18428.16 22
18429.44 28
18430.73 18
18432.01 19
18433.29 26
18434.58 27
18435.86 30
18437.14 13
18438.43 27
18439.71 32
18441.00 29
18442.28 29
18443.56 18
18444.85 14
18446.13 30
18447.42 25
18448.70 24
18449.99 16
18451.27 18
18452.56 27
18453.84 18
18455.12 18
18456.41 20
18457.69 21
18458.98 14
18460.26 22
18461.55 16
18462.83 39
18464.12 44
18465.40 29
18466.69 22
18467.97 17
18469.26 15
18470.54 29
18471.83 19
18473.11 20
18474.40 22
18475.68 19
18476.97 25
18478.25 15
18479.54 17
18480.82 24
18482.11 20
18483.40 27
18484.68 26
18485.97 19
18487.25 18
18488.54 15
18489.82 23
18491.11 21
18492.39 14
18493.68 21
18494.97 27
18496.25 20
18497.54 20
18498.82 28
18500.11 42
18501.40 26
18502.68 33
18503.97 33
18505.26 18
18506.54 23
18507.83 32
18509.11 36
18510.40 22
18511.69 29
18512.97 18
18514.26 23
18515.55 22
18516.83 23
18518.12 13
18519.41 24
18520.69 29
18521.98 28
18523.27 28
18524.56 17
18525.84 24
18527.13 25
18528.42 21
18529.70 13
18530.99 24
18532.28 16
18533.57 29
18534.85 24
18536.14 27
18537.43 28
18538.71 32
18540.00 25
18541.29 26
18542.58 21
18543.86 30
18545.15 23
18546.44 29
18547.73 27
18549.02 30
18550.30 29
18551.59 22
18552.88 21
18554.17 21
18555.46 19
18556.74 19
18558.03 24
18559.32 28
18560.61 26
18561.90 25
18563.18 15
18564.47 22
18565.76 17
18567.05 26
18568.34 26
18569.63 28
18570.92 19
18572.20 17
18573.49 18
18574.78 30
18576.07 29
18577.36 23
18578.65 14
18579.94 25
18581.23 26
18582.51 14
18583.80 26
18585.09 21
18586.38 26
18587.67 29
18588.96 37
18590.25 28
18591.54 20
18592.83 20
18594.12 17
18595.41 25
18596.70 25
18597.99 17
18599.28 29
18600.57 23
18601.85 17
18603.14 29
18604.43 21
18605.72 32
18607.01 26
18608.30 18
18609.59 19
18610.88 29
18612.17 29
18613.46 32
18614.75 33
18616.04 23
18617.33 28
18618.62 28
18619.91 23
18621.20 14
18622.50 23
18623.79 35
18625.08 25
18626.37 22
18627.66 24
18628.95 25
18630.24 20
18631.53 19
18632.82 28
18634.11 21
18635.40 19
18636.69 10
18637.98 21
18639.27 25
18640.57 37
18641.86 34
18643.15 15
18644.44 20
18645.73 24
18647.02 15
18648.31 32
18649.60 20
18650.89 21
18652.19 26
18653.48 25
18654.77 25
18656.06 29
18657.35 29
18658.64 36
18659.94 33
18661.23 25
18662.52 24
18663.81 40
18665.10 18
18666.39 24
18667.69 16
18668.98 32
18670.27 22
18671.56 18
18672.85 22
18674.15 21
18675.44 20
18676.73 29
18678.02 20
18679.32 17
18680.61 25
18681.90 22
18683.19 26
18684.49 12
18685.78 26
18687.07 22
18688.36 29
18689.66 22
18690.95 29
18692.24 24
18693.53 23
18694.83 12
18696.12 17
18697.41 17
18698.71 19
18700.00 28
18701.29 20
18702.59 18
18703.88 20
18705.17 12
18706.47 19
18707.76 17
18709.05 20
18710.35 16
18711.64 19
18712.93 15
18714.23 27
18715.52 15
18716.81 23
18718.11 27
18719.40 23
18720.70 20
18721.99 27
18723.28 21
18724.58 26
18725.87 16
18727.16 25
18728.46 21
18729.75 21
18731.05 14
18732.34 16
18733.64 34
18734.93 28
18736.22 20
18737.52 33
18738.81 19
18740.11 15
18741.40 19
18742.70 20
18743.99 16
18745.29 13
18746.58 17
18747.87 27
18749.17 21
18750.46 16
18751.76 28
18753.05 22
18754.35 25
18755.64 23
18756.94 13
18758.23 21
18759.53 26
18760.82 22
18762.12 20
18763.42 27
18764.71 29
18766.01 22
18767.30 10
18768.60 26
18769.89 29
18771.19 25
18772.48 26
18773.78 30
18775.07 25
18776.37 15
18777.67 19
18778.96 19
18780.26 13
18781.55 9
18782.85 24
18784.15 24
18785.44 23
18786.74 28
18788.03 19
18789.33 15
18790.63 22
18791.92 25
18793.22 25
18794.52 33
18795.81 36
18797.11 29
18798.40 32
18799.70 20
18801.00 16
18802.29 24
18803.59 13
18804.89 17
18806.18 24
18807.48 20
18808.78 26
18810.07 18
18811.37 21
18812.67 22
18813.97 24
18815.26 15
18816.56 19
18817.86 20
18819.15 27
18820.45 19
18821.75 35
18823.05 14
18824.34 16
18825.64 19
18826.94 28
18828.24 18
18829.53 12
18830.83 15
18832.13 19
18833.43 24
18834.72 28
18836.02 26
18837.32 28
18838.62 18
18839.92 12
18841.21 15
18842.51 15
18843.81 16
18845.11 20
18846.41 21
18847.70 17
18849.00 21
18850.30 29
18851.60 19
18852.90 26
18854.20 16
18855.49 19
18856.79 21
18858.09 20
18859.39 25
18860.69 26
18861.99 8
18863.29 25
18864.58 21
18865.88 20
18867.18 12
18868.48 13
18869.78 13
18871.08 29
18872.38 19
18873.68 21
18874.98 33
18876.28 25
18877.57 19
18878.87 16
18880.17 18
18881.47 18
18882.77 25
18884.07 19
18885.37 17
18886.67 16
18887.97 21
18889.27 19
18890.57 26
18891.87 34
18893.17 25
18894.47 41
18895.77 13
18897.07 11
18898.37 17
18899.67 19
18900.97 17
18902.27 19
18903.57 18
18904.87 28
18906.17 24
18907.47 20
18908.77 18
18910.07 21
18911.37 20
18912.67 26
18913.97 25
18915.27 13
18916.57 30
18917.87 24
18919.17 23
18920.47 10
18921.78 22
18923.08 30
18924.38 25
18925.68 20
18926.98 24
18928.28 30
18929.58 35
18930.88 24
18932.18 21
18933.48 17
18934.79 35
18936.09 26
18937.39 23
18938.69 22
18939.99 13
18941.29 22
18942.59 24
18943.90 24
18945.20 16
18946.50 22
18947.80 25
18949.10 19
18950.40 22
18951.71 20
18953.01 19
18954.31 24
18955.61 15
18956.91 17
18958.21 13
18959.52 13
18960.82 23
18962.12 20
18963.42 24
18964.73 24
18966.03 13
18967.33 15
18968.63 18
18969.93 25
18971.24 31
18972.54 24
18973.84 18
18975.14 21
18976.45 23
18977.75 21
18979.05 12
18980.36 20
18981.66 15
18982.96 20
18984.26 20
18985.57 22
18986.87 60
18988.17 24
18989.48 17
18990.78 22
18992.08 10
18993.39 29
18994.69 23
18995.99 23
18997.30 25
18998.60 22
18999.90 22
19001.21 20
19002.51 30
19003.81 13
19005.12 20
19006.42 18
19007.72 32
19009.03 25
19010.33 20
19011.64 24
19012.94 22
19014.24 21
19015.55 27
19016.85 28
19018.16 18
19019.46 20
19020.76 27
19022.07 30
19023.37 18
19024.68 21
19025.98 27
19027.29 24
19028.59 14
19029.89 20
19031.20 15
19032.50 21
19033.81 20
19035.11 25
19036.42 23
19037.72 16
19039.03 19
19040.33 24
19041.64 30
19042.94 17
19044.25 23
19045.55 21
19046.86 15
19048.16 20
19049.47 21
19050.77 10
19052.08 22
19053.38 22
19054.69 38
19055.99 16
19057.30 21
19058.60 20
19059.91 27
19061.22 19
19062.52 12
19063.83 22
19065.13 26
19066.44 34
19067.74 17
19069.05 17
19070.36 22
19071.66 26
19072.97 26
19074.27 14
19075.58 19
19076.89 16
19078.19 18
19079.50 26
19080.80 16
19082.11 16
19083.42 15
19084.72 25
19086.03 25
19087.34 11
19088.64 14
19089.95 20
19091.26 18
19092.56 21
19093.87 18
19095.18 15
19096.48 18
19097.79 12
19099.10 16
19100.40 17
19101.71 16
19103.02 20
19104.32 24
19105.63 17
19106.94 22
19108.25 25
19109.55 19
19110.86 18
19112.17 14
19113.48 20
19114.78 22
19116.09 13
19117.40 17
19118.71 19
19120.01 20
19121.32 36
19122.63 18
19123.94 12
19125.24 17
19126.55 12
19127.86 22
19129.17 16
19130.47 20
19131.78 20
19133.09 22
19134.40 14
19135.71 21
19137.02 15
19138.32 28
19139.63 34
19140.94 18
19142.25 21
19143.56 12
19144.87 12
19146.17 27
19147.48 21
19148.79 17
19150.10 16
19151.41 14
19152.72 26
19154.03 20
19155.33 20
19156.64 19
19157.95 21
19159.26 19
19160.57 28
19161.88 18
19163.19 35
19164.50 18
19165.81 15
19167.12 20
19168.42 17
19169.73 21
19171.04 15
19172.35 27
19173.66 24
19174.97 18
19176.28 19
19177.59 21
19178.90 14
19180.21 20
19181.52 24
19182.83 12
19184.14 16
19185.45 13
19186.76 28
19188.07 21
19189.38 18
19190.69 11
19192.00 20
19193.31 27
19194.62 27
19195.93 13
19197.24 23
19198.55 31
19199.86 30
19201.17 31
19202.48 11
19203.79 15
19205.10 20
19206.41 25
19207.72 20
19209.03 20
19210.34 19
19211.66 34
19212.97 26
19214.28 24
19215.59 20
19216.90 34
19218.21 22
19219.52 24
19220.83 16
19222.14 19
19223.45 23
19224.77 30
19226.08 20
19227.39 22
19228.70 21
19230.01 25
19231.32 27
19232.63 18
19233.94 18
19235.26 20
19236.57 45
19237.88 17
19239.19 26
19240.50 22
19241.81 24
19243.13 25
19244.44 12
19245.75 26
19247.06 21
19248.37 24
19249.69 21
19251.00 16
19252.31 12
19253.62 12
19254.93 17
19256.25 22
19257.56 30
19258.87 20
19260.18 28
19261.50 27
19262.81 24
19264.12 19
19265.43 18
19266.75 17
19268.06 22
19269.37 19
19270.68 20
19272.00 20
19273.31 15
19274.62 14
19275.94 21
19277.25 19
19278.56 19
19279.88 18
19281.19 24
19282.50 31
19283.81 28
19285.13 23
19286.44 15
19287.75 16
19289.07 19
19290.38 20
19291.70 25
19293.01 19
19294.32 16
19295.64 14
19296.95 14
19298.26 19
19299.58 19
19300.89 25
19302.20 27
19303.52 34
19304.83 20
19306.15 21
19307.46 15
19308.77 14
19310.09 23
19311.40 16
19312.72 14
19314.03 25
19315.35 24
19316.66 9
19317.97 20
19319.29 14
19320.60 13
19321.92 17
19323.23 25
19324.55 21
19325.86 12
19327.18 18
19328.49 19
19329.81 30
19331.12 22
19332.44 18
19333.75 6
19335.07 18
19336.38 25
19337.70 23
19339.01 21
19340.33 12
19341.64 16
19342.96 19
19344.27 19
19345.59 24
19346.90 19
19348.22 10
19349.53 27
19350.85 28
19352.16 15
19353.48 10
19354.79 13
19356.11 21
19357.43 27
19358.74 19
19360.06 15
19361.37 16
19362.69 20
19364.01 19
19365.32 17
19366.64 15
19367.95 12
19369.27 26
19370.59 23
19371.90 32
19373.22 10
19374.53 21
19375.85 17
19377.17 27
19378.48 16
19379.80 24
19381.12 14
19382.43 14
19383.75 24
19385.07 31
19386.38 17
19387.70 30
19389.02 20
19390.33 22
19391.65 14
19392.97 16
19394.28 17
19395.60 18
19396.92 27
19398.24 25
19399.55 19
19400.87 14
19402.19 27
19403.50 15
19404.82 24
19406.14 16
19407.46 34
19408.77 22
19410.09 23
19411.41 24
19412.73 24
19414.04 21
19415.36 19
19416.68 21
19418.00 19
19419.32 15
19420.63 8
19421.95 17
19423.27 17
19424.59 23
19425.91 23
19427.22 24
19428.54 19
19429.86 22
19431.18 30
19432.50 20
19433.82 12
19435.13 17
19436.45 24
19437.77 19
19439.09 25
19440.41 24
19441.73 17
19443.04 26
19444.36 26
19445.68 16
19447.00 24
19448.32 26
19449.64 19
19450.96 12
19452.28 12
19453.60 24
19454.91 19
19456.23 30
19457.55 18
19458.87 16
19460.19 17
19461.51 19
19462.83 17
19464.15 23
19465.47 17
19466.79 25
19468.11 26
19469.43 26
19470.75 21
19472.07 15
19473.39 14
19474.71 18
19476.03 32
19477.35 27
19478.67 26
19479.99 18
19481.30 16
19482.62 15
19483.94 23
19485.27 20
19486.59 18
19487.91 27
19489.23 31
19490.55 28
19491.87 22
19493.19 22
19494.51 28
19495.83 17
19497.15 19
19498.47 26
19499.79 15
19501.11 22
19502.43 22
19503.75 23
19505.07 15
19506.39 27
19507.71 24
19509.03 32
19510.36 20
19511.68 22
19513.00 22
19514.32 15
19515.64 20
19516.96 12
19518.28 15
19519.60 17
19520.92 16
19522.25 12
19523.57 17
19524.89 20
19526.21 14
19527.53 16
19528.85 17
19530.17 19
19531.50 24
19532.82 22
19534.14 33
19535.46 29
19536.78 19
19538.11 22
19539.43 28
19540.75 23
19542.07 9
19543.39 21
19544.72 23
19546.04 22
19547.36 22
19548.68 29
19550.00 21
19551.33 18
19552.65 8
19553.97 20
19555.29 21
19556.62 20
19557.94 24
19559.26 25
19560.58 18
19561.91 20
19563.23 15
19564.55 11
19565.88 17
19567.20 29
19568.52 20
19569.84 22
19571.17 29
19572.49 19
19573.81 31
19575.14 22
19576.46 28
19577.78 15
19579.11 10
19580.43 13
19581.75 29
19583.08 19
19584.40 8
19585.72 16
19587.05 20
19588.37 13
19589.69 18
19591.02 24
19592.34 17
19593.67 10
19594.99 14
19596.31 23
19597.64 11
19598.96 15
19600.28 11
19601.61 9
19602.93 15
19604.26 7
19605.58 11
19606.91 15
19608.23 14
19609.55 13
19610.88 14
19612.20 18
19613.53 22
19614.85 9
19616.18 20
19617.50 24
19618.83 8
19620.15 22
19621.47 17
19622.80 18
19624.12 11
19625.45 14
19626.77 13
19628.10 12
19629.42 15
19630.75 13
19632.07 11
19633.40 18
19634.72 18
19636.05 12
19637.37 12
19638.70 22
19640.03 17
19641.35 11
19642.68 10
19644.00 15
19645.33 6
19646.65 9
19647.98 25
19649.30 14
19650.63 13
19651.96 18
19653.28 26
19654.61 11
19655.93 12
19657.26 12
19658.58 16
19659.91 18
19661.24 27
19662.56 23
19663.89 13
19665.22 17
19666.54 28
19667.87 19
19669.19 15
19670.52 10
19671.85 9
19673.17 11
19674.50 21
19675.83 21
19677.15 12
19678.48 11
19679.81 22
19681.13 13
19682.46 17
19683.79 14
19685.11 22
19686.44 25
19687.77 18
19689.09 10
19690.42 19
19691.75 13
19693.08 16
19694.40 16
19695.73 22
19697.06 9
19698.39 13
19699.71 17
19701.04 27
19702.37 14
19703.69 16
19705.02 19
19706.35 14
19707.68 14
19709.01 15
19710.33 21
19711.66 16
19712.99 14
19714.32 9
19715.64 31
19716.97 34
19718.30 15
19719.63 20
19720.96 22
19722.28 20
19723.61 26
19724.94 32
19726.27 13
19727.60 13
19728.93 26
19730.25 21
19731.58 35
19732.91 14
19734.24 10
19735.57 15
19736.90 13
19738.23 20
19739.55 16
19740.88 17
19742.21 11
19743.54 14
19744.87 21
19746.20 21
19747.53 10
19748.86 18
19750.19 10
19751.51 14
19752.84 18
19754.17 31
19755.50 29
19756.83 14
19758.16 16
19759.49 18
19760.82 13
19762.15 17
19763.48 12
19764.81 12
19766.14 27
19767.47 31
19768.80 12
19770.13 12
19771.46 9
19772.79 17
19774.12 15
19775.45 23
19776.78 16
19778.11 11
19779.44 12
19780.77 17
19782.10 10
19783.43 20
19784.76 18
19786.09 30
19787.42 16
19788.75 21
19790.08 17
19791.41 16
19792.74 15
19794.07 14
19795.40 23
19796.73 16
19798.06 14
19799.39 14
19800.72 11
19802.05 18
19803.39 22
19804.72 16
19806.05 18
19807.38 14
19808.71 23
19810.04 15
19811.37 10
19812.70 24
19814.03 13
19815.37 23
19816.70 14
19818.03 9
19819.36 22
19820.69 31
19822.02 20
19823.35 11
19824.69 18
19826.02 25
19827.35 27
19828.68 25
19830.01 13
19831.34 20
19832.68 19
19834.01 35
19835.34 18
19836.67 11
19838.00 20
19839.34 15
19840.67 12
19842.00 16
19843.33 23
19844.67 14
19846.00 18
19847.33 11
19848.66 19
19849.99 14
19851.33 14
19852.66 26
19853.99 11
19855.32 16
19856.66 17
19857.99 15
19859.32 16
19860.66 15
19861.99 14
19863.32 18
19864.65 26
19865.99 13
19867.32 14
19868.65 16
19869.99 18
19871.32 21
19872.65 18
19873.99 22
19875.32 27
19876.65 19
19877.99 20
19879.32 22
19880.65 16
19881.99 19
19883.32 29
19884.65 16
19885.99 13
19887.32 29
19888.66 15
19889.99 13
19891.32 17
19892.66 8
19893.99 13
19895.32 16
19896.66 25
19897.99 26
19899.33 23
19900.66 18
19902.00 8
19903.33 15
19904.66 14
19906.00 25
19907.33 30
19908.67 19
19910.00 14
19911.34 17
19912.67 9
19914.01 15
19915.34 17
19916.67 17
19918.01 12
19919.34 11
19920.68 8
19922.01 22
19923.35 17
19924.68 15
19926.02 22
19927.35 21
19928.69 22
19930.02 20
19931.36 22
19932.69 13
19934.03 13
19935.37 18
19936.70 9
19938.04 16
19939.37 11
19940.71 12
19942.04 5
19943.38 13
19944.71 19
19946.05 16
19947.39 13
19948.72 8
19950.06 13
19951.39 24
19952.73 12
19954.06 12
19955.40 12
19956.74 17
19958.07 20
19959.41 14
19960.74 22
19962.08 16
19963.42 16
19964.75 10
19966.09 20
19967.43 13
19968.76 12
19970.10 17
19971.44 20
19972.77 13
19974.11 8
19975.45 21
19976.78 15
19978.12 14
19979.46 25
19980.79 19
19982.13 14
19983.47 19
19984.80 14
19986.14 22
19987.48 16
19988.82 15
19990.15 12
19991.49 13
19992.83 16
19994.16 15
19995.50 19
19996.84 18
19998.18 12
19999.51 20
20000.85 15
20002.19 23
20003.53 15
20004.86 16
20006.20 15
20007.54 18
20008.88 28
20010.22 18
20011.55 13
20012.89 19
20014.23 15
20015.57 24
20016.91 19
20018.24 21
20019.58 15
20020.92 23
20022.26 18
20023.60 20
20024.93 19
20026.27 24
20027.61 25
20028.95 16
20030.29 18
20031.63 24
20032.97 21
20034.30 15
20035.64 20
20036.98 11
20038.32 19
20039.66 24
20041.00 25
20042.34 30
20043.68 21
20045.01 16
20046.35 21
20047.69 14
20049.03 10
20050.37 28
20051.71 30
20053.05 22
20054.39 6
20055.73 15
20057.07 25
20058.41 26
20059.75 14
20061.09 19
20062.43 23
20063.77 23
20065.11 20
20066.45 26
20067.79 15
20069.12 14
20070.46 24
20071.80 15
20073.14 26
20074.48 10
20075.82 23
20077.16 31
20078.50 23
20079.85 10
20081.19 12
20082.53 19
20083.87 15
20085.21 23
20086.55 16
20087.89 10
20089.23 28
20090.57 26
20091.91 14
20093.25 14
20094.59 20
20095.93 18
20097.27 18
20098.61 14
20099.95 17
20101.29 26
20102.64 19
20103.98 16
20105.32 14
20106.66 21
20108.00 21
20109.34 26
20110.68 13
20112.02 8
20113.36 13
20114.71 14
20116.05 23
20117.39 13
20118.73 12
20120.07 24
20121.41 26
20122.75 20
20124.10 15
20125.44 16
20126.78 15
20128.12 12
20129.46 14
