# Supplementary material for: MALDI-TOF MS typing enables the classification of brewing yeasts of the genus Saccharomyces to major beer styles
Source: PLoS One. 2017 Aug 9;12(8):e0181694. doi: 10.1371/journal.pone.0181694 (PMC5549903; doi:10.1371/journal.pone.0181694)
Supplement: S11 File — The directory includes 90 raw files and was zipped to “.zip”; the folder has three strains with 30 spectra per strain; S1 Text explains the raw files with an example and Table 1 represents the yeast strains used within the experiment. (ZIP) [file pone.0181694.s014.zip › 31-33/30337-338-OG-Alt-Alt-YPG-18h-E-E_2015-08-07__0_E8_1.dat]

2000.64 2447
2001.06 2568
2001.49 2661
2001.91 2662
2002.33 2867
2002.75 2537
2003.17 2571
2003.60 2472
2004.02 2572
2004.44 2578
2004.86 2424
2005.28 2267
2005.70 2383
2006.13 2262
2006.55 2343
2006.97 2483
2007.39 2092
2007.82 2174
2008.24 2205
2008.66 2407
2009.08 2142
2009.51 2291
2009.93 2288
2010.35 2385
2010.77 2487
2011.20 2351
2011.62 2273
2012.04 2186
2012.46 2255
2012.89 2114
2013.31 2004
2013.73 2128
2014.15 1998
2014.58 2103
2015.00 2054
2015.42 2053
2015.85 2157
2016.27 2134
2016.69 2039
2017.12 2049
2017.54 2105
2017.96 2101
2018.39 2393
2018.81 2176
2019.23 2121
2019.66 2426
2020.08 2484
2020.50 2304
2020.93 2151
2021.35 2291
2021.78 2348
2022.20 2262
2022.62 2305
2023.05 2281
2023.47 2285
2023.89 2406
2024.32 2161
2024.74 1962
2025.17 2161
2025.59 2112
2026.01 2050
2026.44 1849
2026.86 2006
2027.29 2017
2027.71 2030
2028.14 2089
2028.56 2005
2028.99 1845
2029.41 1852
2029.83 1838
2030.26 1737
2030.68 1901
2031.11 1865
2031.53 1922
2031.96 1962
2032.38 1911
2032.81 2074
2033.23 2123
2033.66 2160
2034.08 2056
2034.51 2097
2034.93 2054
2035.36 2091
2035.78 2111
2036.21 2115
2036.63 2038
2037.06 2060
2037.48 2241
2037.91 2265
2038.33 2284
2038.76 2244
2039.19 2080
2039.61 2205
2040.04 2189
2040.46 2223
2040.89 2212
2041.31 2247
2041.74 2497
2042.17 2368
2042.59 2263
2043.02 2313
2043.44 2299
2043.87 2058
2044.30 2126
2044.72 2190
2045.15 2291
2045.57 2141
2046.00 1968
2046.43 2232
2046.85 2248
2047.28 2292
2047.71 2281
2048.13 2035
2048.56 2212
2048.99 2259
2049.41 2149
2049.84 2018
2050.27 2238
2050.69 2170
2051.12 2028
2051.55 2351
2051.97 2308
2052.40 2267
2052.83 2224
2053.25 2202
2053.68 2167
2054.11 2132
2054.54 2271
2054.96 2095
2055.39 2089
2055.82 1994
2056.24 1870
2056.67 1934
2057.10 2107
2057.53 1803
2057.95 2030
2058.38 2053
2058.81 2177
2059.24 2284
2059.66 2031
2060.09 2053
2060.52 2053
2060.95 1951
2061.38 2216
2061.80 2087
2062.23 2127
2062.66 2246
2063.09 2175
2063.52 1905
2063.94 1972
2064.37 2083
2064.80 2207
2065.23 2150
2065.66 2237
2066.09 2225
2066.51 2344
2066.94 2128
2067.37 2216
2067.80 2218
2068.23 2340
2068.66 2550
2069.08 2340
2069.51 2353
2069.94 2275
2070.37 2480
2070.80 2383
2071.23 2371
2071.66 2466
2072.09 2475
2072.52 2468
2072.94 2338
2073.37 2162
2073.80 2186
2074.23 2307
2074.66 2566
2075.09 2389
2075.52 2255
2075.95 2357
2076.38 2271
2076.81 2321
2077.24 2476
2077.67 2498
2078.10 2346
2078.53 2497
2078.96 2631
2079.39 2807
2079.82 2968
2080.25 2923
2080.68 3047
2081.11 2899
2081.54 3030
2081.97 3138
2082.40 3177
2082.83 3041
2083.26 2849
2083.69 2702
2084.12 2600
2084.55 2562
2084.98 2677
2085.41 2368
2085.84 2341
2086.27 2242
2086.70 2257
2087.13 2136
2087.56 2210
2087.99 2190
2088.42 2067
2088.85 2145
2089.28 2335
2089.71 2327
2090.14 2261
2090.57 2155
2091.01 2139
2091.44 2213
2091.87 2154
2092.30 2002
2092.73 2225
2093.16 2270
2093.59 2261
2094.02 1968
2094.45 2110
2094.89 2198
2095.32 2104
2095.75 2175
2096.18 2204
2096.61 2202
2097.04 2141
2097.47 2027
2097.91 2196
2098.34 2208
2098.77 2141
2099.20 1929
2099.63 1974
2100.07 2001
2100.50 1867
2100.93 1968
2101.36 2086
2101.79 1927
2102.23 1984
2102.66 2070
2103.09 2066
2103.52 2161
2103.95 2050
2104.39 1945
2104.82 2031
2105.25 2097
2105.68 2244
2106.12 2282
2106.55 2277
2106.98 2237
2107.41 2261
2107.85 2295
2108.28 2328
2108.71 2437
2109.14 2741
2109.58 2609
2110.01 2496
2110.44 2386
2110.88 2269
2111.31 2337
2111.74 2325
2112.18 2208
2112.61 2181
2113.04 2215
2113.48 2251
2113.91 2343
2114.34 1949
2114.78 2082
2115.21 2401
2115.64 2299
2116.08 2173
2116.51 2332
2116.94 2171
2117.38 2048
2117.81 1991
2118.24 2007
2118.68 2074
2119.11 2031
2119.55 2177
2119.98 2214
2120.41 2301
2120.85 2510
2121.28 2422
2121.72 2219
2122.15 2266
2122.58 2319
2123.02 2202
2123.45 2161
2123.89 2138
2124.32 2169
2124.75 2269
2125.19 2210
2125.62 2129
2126.06 2098
2126.49 2105
2126.93 2101
2127.36 2141
2127.80 2061
2128.23 2107
2128.67 2269
2129.10 2028
2129.54 2163
2129.97 2173
2130.41 2136
2130.84 1899
2131.28 2116
2131.71 2227
2132.15 2071
2132.58 2139
2133.02 2232
2133.45 1990
2133.89 2005
2134.32 2226
2134.76 2229
2135.19 2082
2135.63 2073
2136.06 2163
2136.50 2266
2136.94 2605
2137.37 2208
2137.81 2296
2138.24 2392
2138.68 2400
2139.12 2284
2139.55 2379
2139.99 2303
2140.42 2264
2140.86 2338
2141.30 2394
2141.73 2294
2142.17 2196
2142.60 2242
2143.04 2074
2143.48 2034
2143.91 2106
2144.35 2036
2144.79 2141
2145.22 1951
2145.66 1999
2146.09 1787
2146.53 1899
2146.97 2049
2147.40 2037
2147.84 2039
2148.28 1982
2148.72 2291
2149.15 2423
2149.59 2311
2150.03 2400
2150.46 2358
2150.90 2785
2151.34 2574
2151.77 2845
2152.21 2786
2152.65 2829
2153.09 2834
2153.52 2800
2153.96 2644
2154.40 2646
2154.84 2452
2155.27 2177
2155.71 2375
2156.15 2267
2156.59 2210
2157.02 2175
2157.46 2353
2157.90 2441
2158.34 2446
2158.78 2360
2159.21 2420
2159.65 2507
2160.09 2295
2160.53 2102
2160.97 2085
2161.40 2042
2161.84 2065
2162.28 2181
2162.72 2099
2163.16 2165
2163.59 2148
2164.03 2166
2164.47 2026
2164.91 2008
2165.35 2148
2165.79 2274
2166.23 2136
2166.66 2118
2167.10 2040
2167.54 2039
2167.98 2297
2168.42 2315
2168.86 2502
2169.30 2605
2169.74 2477
2170.18 2402
2170.61 2390
2171.05 2363
2171.49 2285
2171.93 2430
2172.37 2429
2172.81 2449
2173.25 2302
2173.69 2088
2174.13 2131
2174.57 2320
2175.01 2273
2175.45 2173
2175.89 2515
2176.33 2503
2176.77 2474
2177.21 2291
2177.65 2388
2178.09 2758
2178.53 2796
2178.97 2594
2179.41 2555
2179.85 2709
2180.29 2911
2180.73 2655
2181.17 2638
2181.61 2556
2182.05 2687
2182.49 2474
2182.93 2497
2183.37 2399
2183.81 2358
2184.25 2203
2184.69 2319
2185.13 2118
2185.57 2051
2186.01 2041
2186.45 2031
2186.89 1868
2187.33 1920
2187.77 2075
2188.21 2227
2188.65 2350
2189.10 2400
2189.54 2194
2189.98 2289
2190.42 2586
2190.86 2454
2191.30 2454
2191.74 2642
2192.18 2623
2192.62 2409
2193.07 2334
2193.51 2483
2193.95 2219
2194.39 2257
2194.83 2270
2195.27 2236
2195.71 2247
2196.16 2250
2196.60 2281
2197.04 2293
2197.48 2232
2197.92 2426
2198.37 2443
2198.81 2261
2199.25 2632
2199.69 2387
2200.13 2461
2200.58 2352
2201.02 2104
2201.46 2226
2201.90 2234
2202.34 2105
2202.79 2133
2203.23 2211
2203.67 2152
2204.11 2085
2204.56 2036
2205.00 2184
2205.44 2248
2205.88 2198
2206.33 2249
2206.77 2302
2207.21 2385
2207.65 2347
2208.10 2282
2208.54 2327
2208.98 2342
2209.43 2531
2209.87 2427
2210.31 2312
2210.76 2353
2211.20 2500
2211.64 2575
2212.09 2579
2212.53 2572
2212.97 2294
2213.42 2182
2213.86 2326
2214.30 2163
2214.75 2144
2215.19 2289
2215.63 2267
2216.08 2310
2216.52 2172
2216.96 2216
2217.41 2319
2217.85 2150
2218.30 2210
2218.74 2137
2219.18 2282
2219.63 2078
2220.07 2137
2220.52 2327
2220.96 2059
2221.40 2012
2221.85 2085
2222.29 2227
2222.74 2240
2223.18 2065
2223.63 2076
2224.07 2197
2224.51 2129
2224.96 2292
2225.40 2664
2225.85 2359
2226.29 2365
2226.74 2303
2227.18 2540
2227.63 2651
2228.07 2471
2228.52 2578
2228.96 2716
2229.41 2582
2229.85 2442
2230.30 2268
2230.74 2243
2231.19 2340
2231.63 2334
2232.08 2289
2232.52 2386
2232.97 2361
2233.41 2373
2233.86 2421
2234.30 2326
2234.75 2584
2235.20 2559
2235.64 2252
2236.09 2335
2236.53 2284
2236.98 2331
2237.42 2453
2237.87 2390
2238.32 2225
2238.76 2293
2239.21 2469
2239.65 2375
2240.10 2273
2240.55 2379
2240.99 2306
2241.44 2310
2241.88 2500
2242.33 2363
2242.78 2268
2243.22 2170
2243.67 2181
2244.12 2242
2244.56 2165
2245.01 2244
2245.46 2075
2245.90 2079
2246.35 2083
2246.80 2137
2247.24 2168
2247.69 2108
2248.14 2143
2248.58 1995
2249.03 2023
2249.48 2097
2249.92 2273
2250.37 2234
2250.82 2165
2251.27 2141
2251.71 2085
2252.16 2103
2252.61 2206
2253.05 2211
2253.50 2133
2253.95 2063
2254.40 2268
2254.84 2277
2255.29 2175
2255.74 2149
2256.19 1985
2256.64 2066
2257.08 2110
2257.53 1992
2257.98 1990
2258.43 1838
2258.87 2111
2259.32 1977
2259.77 1968
2260.22 2140
2260.67 2147
2261.11 2338
2261.56 2240
2262.01 2223
2262.46 2163
2262.91 2514
2263.36 2545
2263.80 2871
2264.25 3043
2264.70 2831
2265.15 2970
2265.60 3020
2266.05 2951
2266.50 3086
2266.94 3090
2267.39 3321
2267.84 3211
2268.29 3342
2268.74 3415
2269.19 3316
2269.64 3268
2270.09 3186
2270.54 3133
2270.99 2975
2271.43 2875
2271.88 3111
2272.33 3079
2272.78 2837
2273.23 2731
2273.68 2577
2274.13 2610
2274.58 2542
2275.03 2409
2275.48 2194
2275.93 2317
2276.38 2629
2276.83 2472
2277.28 2256
2277.73 2234
2278.18 2381
2278.63 2381
2279.08 2150
2279.53 2138
2279.98 2185
2280.43 2196
2280.88 2304
2281.33 2439
2281.78 2702
2282.23 2773
2282.68 2660
2283.13 2762
2283.58 2749
2284.03 2786
2284.48 2640
2284.93 2593
2285.38 2565
2285.83 2500
2286.28 2352
2286.73 2240
2287.18 2272
2287.63 2417
2288.08 2512
2288.54 2630
2288.99 2681
2289.44 2502
2289.89 2556
2290.34 2689
2290.79 2736
2291.24 3236
2291.69 3547
2292.14 3725
2292.60 3660
2293.05 3349
2293.50 3562
2293.95 3579
2294.40 3605
2294.85 3645
2295.30 3675
2295.76 3549
2296.21 3548
2296.66 3297
2297.11 3130
2297.56 3058
2298.01 2892
2298.47 2613
2298.92 2793
2299.37 2648
2299.82 2340
2300.27 2262
2300.73 2291
2301.18 2440
2301.63 2289
2302.08 2271
2302.53 2190
2302.99 2360
2303.44 2317
2303.89 2252
2304.34 2243
2304.80 2323
2305.25 2513
2305.70 2399
2306.15 2515
2306.61 2620
2307.06 2631
2307.51 2576
2307.96 2534
2308.42 2465
2308.87 2694
2309.32 2748
2309.78 2606
2310.23 2763
2310.68 2617
2311.14 2788
2311.59 2779
2312.04 2739
2312.49 3067
2312.95 2996
2313.40 2643
2313.85 2491
2314.31 2605
2314.76 2701
2315.22 2653
2315.67 2664
2316.12 2417
2316.58 2295
2317.03 2302
2317.48 2477
2317.94 2280
2318.39 2259
2318.84 2202
2319.30 2101
2319.75 2300
2320.21 2365
2320.66 2303
2321.11 2321
2321.57 2469
2322.02 2385
2322.48 2460
2322.93 2490
2323.39 2494
2323.84 2436
2324.29 2506
2324.75 2508
2325.20 2368
2325.66 2392
2326.11 2505
2326.57 2425
2327.02 2342
2327.48 2467
2327.93 2431
2328.39 2601
2328.84 2608
2329.30 2571
2329.75 2526
2330.21 2574
2330.66 2560
2331.12 2681
2331.57 2630
2332.03 2661
2332.48 2839
2332.94 2934
2333.39 2827
2333.85 2616
2334.30 2453
2334.76 2788
2335.21 2692
2335.67 2372
2336.12 2346
2336.58 2364
2337.03 2511
2337.49 2573
2337.95 2606
2338.40 2775
2338.86 2808
2339.31 3032
2339.77 3234
2340.23 3531
2340.68 3802
2341.14 3793
2341.59 3798
2342.05 4438
2342.51 4558
2342.96 4339
2343.42 4538
2343.87 4325
2344.33 4212
2344.79 4109
2345.24 3874
2345.70 3596
2346.16 3654
2346.61 3607
2347.07 3549
2347.53 3567
2347.98 3401
2348.44 3712
2348.90 3537
2349.35 3183
2349.81 2944
2350.27 2922
2350.72 3047
2351.18 2803
2351.64 2659
2352.10 2651
2352.55 2554
2353.01 2458
2353.47 2694
2353.92 2701
2354.38 2604
2354.84 2587
2355.30 2348
2355.75 2473
2356.21 2522
2356.67 2455
2357.13 2319
2357.58 2307
2358.04 2236
2358.50 2503
2358.96 2362
2359.41 2489
2359.87 2595
2360.33 2626
2360.79 2763
2361.25 2523
2361.70 2505
2362.16 2468
2362.62 2417
2363.08 2413
2363.54 2366
2363.99 2546
2364.45 2535
2364.91 2582
2365.37 2564
2365.83 2588
2366.29 2552
2366.75 2467
2367.20 2654
2367.66 2596
2368.12 2793
2368.58 2923
2369.04 2929
2369.50 2806
2369.96 2724
2370.42 2776
2370.87 2974
2371.33 2884
2371.79 2858
2372.25 2911
2372.71 2948
2373.17 2644
2373.63 2497
2374.09 2652
2374.55 2757
2375.01 2729
2375.47 2730
2375.92 2478
2376.38 2539
2376.84 2386
2377.30 2399
2377.76 2614
2378.22 2573
2378.68 2530
2379.14 2797
2379.60 2906
2380.06 2934
2380.52 2881
2380.98 3088
2381.44 3185
2381.90 3227
2382.36 3129
2382.82 3131
2383.28 3385
2383.74 3381
2384.20 3070
2384.66 3044
2385.12 2792
2385.58 2867
2386.04 2865
2386.50 2684
2386.96 2662
2387.42 2556
2387.88 2534
2388.35 2456
2388.81 2488
2389.27 2311
2389.73 2291
2390.19 2241
2390.65 2451
2391.11 2385
2391.57 2395
2392.03 2337
2392.49 2423
2392.95 2506
2393.42 2239
2393.88 2348
2394.34 2356
2394.80 2380
2395.26 2464
2395.72 2427
2396.18 2389
2396.64 2394
2397.11 2512
2397.57 2361
2398.03 2345
2398.49 2425
2398.95 2475
2399.41 2345
2399.88 2288
2400.34 2291
2400.80 2242
2401.26 2289
2401.72 2293
2402.18 2155
2402.65 2307
2403.11 2410
2403.57 2086
2404.03 2059
2404.49 1911
2404.96 2065
2405.42 2201
2405.88 2397
2406.34 2306
2406.81 2174
2407.27 2468
2407.73 2491
2408.19 2431
2408.66 2517
2409.12 2535
2409.58 2403
2410.04 2361
2410.51 2380
2410.97 2365
2411.43 2257
2411.90 2266
2412.36 2153
2412.82 2212
2413.28 2093
2413.75 2210
2414.21 2292
2414.67 2242
2415.14 2208
2415.60 2110
2416.06 2253
2416.53 2373
2416.99 2369
2417.45 2396
2417.92 2637
2418.38 2723
2418.84 2978
2419.31 3184
2419.77 3022
2420.23 3082
2420.70 3156
2421.16 3078
2421.63 3099
2422.09 3185
2422.55 3029
2423.02 2836
2423.48 2689
2423.95 2790
2424.41 2880
2424.87 2955
2425.34 2838
2425.80 2797
2426.27 2740
2426.73 2819
2427.20 2800
2427.66 2754
2428.12 2711
2428.59 2730
2429.05 2442
2429.52 2590
2429.98 2933
2430.45 2593
2430.91 2555
2431.38 2552
2431.84 2645
2432.31 2474
2432.77 2542
2433.24 2396
2433.70 2351
2434.17 2308
2434.63 2409
2435.10 2518
2435.56 2664
2436.03 2772
2436.49 2700
2436.96 2750
2437.42 2561
2437.89 2540
2438.35 2680
2438.82 2820
2439.28 3011
2439.75 3139
2440.21 3384
2440.68 3587
2441.15 3889
2441.61 4300
2442.08 4223
2442.54 4340
2443.01 4445
2443.48 4107
2443.94 4007
2444.41 3580
2444.87 3430
2445.34 3140
2445.81 2882
2446.27 2634
2446.74 2553
2447.20 2382
2447.67 2447
2448.14 2281
2448.60 2331
2449.07 2280
2449.54 2095
2450.00 2122
2450.47 2253
2450.94 2153
2451.40 2291
2451.87 2297
2452.34 2225
2452.80 2217
2453.27 2413
2453.74 2327
2454.20 2316
2454.67 2299
2455.14 2480
2455.60 2475
2456.07 2453
2456.54 2195
2457.01 2311
2457.47 2406
2457.94 2462
2458.41 2362
2458.87 2310
2459.34 2420
2459.81 2477
2460.28 2486
2460.74 2392
2461.21 2458
2461.68 2477
2462.15 2454
2462.62 2229
2463.08 2357
2463.55 2386
2464.02 2586
2464.49 2501
2464.95 2412
2465.42 2194
2465.89 2292
2466.36 2142
2466.83 2224
2467.29 2267
2467.76 2384
2468.23 2388
2468.70 2552
2469.17 2520
2469.64 2439
2470.10 2423
2470.57 2435
2471.04 2548
2471.51 2378
2471.98 2563
2472.45 2367
2472.92 2436
2473.39 2475
2473.85 2237
2474.32 2326
2474.79 2193
2475.26 2174
2475.73 2181
2476.20 2084
2476.67 2139
2477.14 2158
2477.61 2376
2478.08 2452
2478.54 2609
2479.01 2622
2479.48 2780
2479.95 2981
2480.42 3251
2480.89 3226
2481.36 3274
2481.83 3593
2482.30 3488
2482.77 3398
2483.24 3075
2483.71 3127
2484.18 2855
2484.65 2845
2485.12 2758
2485.59 2642
2486.06 2483
2486.53 2492
2487.00 2321
2487.47 2391
2487.94 2369
2488.41 2477
2488.88 2521
2489.35 2416
2489.82 2299
2490.29 2369
2490.76 2386
2491.23 2422
2491.70 2500
2492.17 2267
2492.64 2374
2493.11 2383
2493.58 2320
2494.05 2407
2494.52 2506
2495.00 2687
2495.47 2758
2495.94 2534
2496.41 2618
2496.88 2651
2497.35 2567
2497.82 2505
2498.29 2592
2498.76 2500
2499.23 2507
2499.71 2394
2500.18 2404
2500.65 2356
2501.12 2349
2501.59 2246
2502.06 2230
2502.53 2275
2503.01 2012
2503.48 1963
2503.95 2112
2504.42 2180
2504.89 2295
2505.36 2164
2505.84 2140
2506.31 2153
2506.78 2157
2507.25 2315
2507.72 2612
2508.20 2502
2508.67 2638
2509.14 2819
2509.61 2862
2510.08 2830
2510.56 2882
2511.03 2901
2511.50 2866
2511.97 2838
2512.45 2797
2512.92 2787
2513.39 3047
2513.86 3015
2514.34 2737
2514.81 2827
2515.28 2784
2515.75 2760
2516.23 2403
2516.70 2302
2517.17 2370
2517.65 2498
2518.12 2309
2518.59 2562
2519.07 2465
2519.54 2335
2520.01 2286
2520.48 2312
2520.96 2476
2521.43 2335
2521.90 2343
2522.38 2363
2522.85 2336
2523.32 2354
2523.80 2383
2524.27 2268
2524.75 2292
2525.22 2424
2525.69 2469
2526.17 2260
2526.64 2232
2527.11 2260
2527.59 2294
2528.06 2425
2528.54 2496
2529.01 2491
2529.48 2414
2529.96 2405
2530.43 2429
2530.91 2318
2531.38 2263
2531.85 2245
2532.33 2299
2532.80 2287
2533.28 2419
2533.75 2424
2534.23 2357
2534.70 2302
2535.18 2211
2535.65 2248
2536.12 2329
2536.60 2266
2537.07 2338
2537.55 2278
2538.02 2292
2538.50 2344
2538.97 2197
2539.45 2276
2539.92 2345
2540.40 2310
2540.87 2381
2541.35 2278
2541.82 2322
2542.30 2311
2542.77 2347
2543.25 2355
2543.73 2125
2544.20 2371
2544.68 2185
2545.15 2243
2545.63 2240
2546.10 2217
2546.58 2530
2547.05 2623
2547.53 2563
2548.01 2828
2548.48 2859
2548.96 3021
2549.43 3079
2549.91 3128
2550.39 3145
2550.86 3233
2551.34 3095
2551.81 3107
2552.29 3099
2552.77 3128
2553.24 3012
2553.72 3235
2554.20 3229
2554.67 3333
2555.15 3912
2555.62 3871
2556.10 3836
2556.58 4232
2557.05 4208
2557.53 4426
2558.01 4615
2558.48 4210
2558.96 4484
2559.44 4125
2559.91 3708
2560.39 3538
2560.87 3260
2561.35 3200
2561.82 2959
2562.30 2741
2562.78 2783
2563.25 2540
2563.73 2615
2564.21 2292
2564.69 2309
2565.16 2155
2565.64 2401
2566.12 2431
2566.60 2375
2567.07 2338
2567.55 2134
2568.03 2271
2568.51 2231
2568.98 2101
2569.46 2121
2569.94 2083
2570.42 2232
2570.90 2136
2571.37 2326
2571.85 2124
2572.33 2062
2572.81 2149
2573.29 2131
2573.76 2222
2574.24 2126
2574.72 1944
2575.20 2251
2575.68 2300
2576.16 2201
2576.63 2278
2577.11 2257
2577.59 2304
2578.07 2370
2578.55 2354
2579.03 2487
2579.51 2434
2579.98 2403
2580.46 2371
2580.94 2311
2581.42 2297
2581.90 2125
2582.38 2128
2582.86 2325
2583.34 2271
2583.82 2309
2584.30 2554
2584.77 2303
2585.25 2378
2585.73 2178
2586.21 2221
2586.69 2217
2587.17 2291
2587.65 2267
2588.13 2354
2588.61 2265
2589.09 2341
2589.57 2458
2590.05 2188
2590.53 2200
2591.01 2369
2591.49 2335
2591.97 2335
2592.45 2468
2592.93 2504
2593.41 2582
2593.89 2390
2594.37 2505
2594.85 2727
2595.33 2838
2595.81 2961
2596.29 3107
2596.77 3012
2597.25 2869
2597.73 2885
2598.21 2896
2598.69 2978
2599.17 2875
2599.65 2695
2600.13 2661
2600.61 2693
2601.09 2595
2601.57 2326
2602.06 2327
2602.54 2354
2603.02 2207
2603.50 2121
2603.98 2328
2604.46 2263
2604.94 2233
2605.42 1985
2605.90 2221
2606.38 2241
2606.87 2189
2607.35 2274
2607.83 2369
2608.31 2451
2608.79 2349
2609.27 2382
2609.75 2517
2610.24 2842
2610.72 2909
2611.20 2863
2611.68 3155
2612.16 3270
2612.64 2939
2613.13 2986
2613.61 3085
2614.09 2873
2614.57 2775
2615.05 3015
2615.54 2797
2616.02 2532
2616.50 2634
2616.98 2435
2617.46 2360
2617.95 2441
2618.43 2428
2618.91 2244
2619.39 2251
2619.88 2147
2620.36 2326
2620.84 2198
2621.32 2247
2621.81 2461
2622.29 2336
2622.77 2130
2623.26 1860
2623.74 2095
2624.22 2201
2624.70 2251
2625.19 2242
2625.67 2226
2626.15 2284
2626.64 2344
2627.12 2087
2627.60 2049
2628.09 2165
2628.57 2141
2629.05 2442
2629.54 2298
2630.02 2111
2630.50 2261
2630.99 2244
2631.47 2200
2631.95 2205
2632.44 2251
2632.92 2348
2633.40 2324
2633.89 2286
2634.37 2188
2634.85 2305
2635.34 2164
2635.82 2208
2636.31 2389
2636.79 2562
2637.27 2356
2637.76 2192
2638.24 2232
2638.73 2143
2639.21 2117
2639.70 2204
2640.18 2128
2640.66 2126
2641.15 2191
2641.63 2461
2642.12 2418
2642.60 2305
2643.09 2243
2643.57 2263
2644.06 2237
2644.54 2063
2645.03 2173
2645.51 2134
2646.00 2039
2646.48 2132
2646.97 2197
2647.45 2145
2647.94 2256
2648.42 2223
2648.91 2094
2649.39 2224
2649.88 2050
2650.36 2258
2650.85 2178
2651.33 2223
2651.82 2371
2652.30 2194
2652.79 2383
2653.27 2272
2653.76 2201
2654.24 2247
2654.73 2137
2655.22 2121
2655.70 2179
2656.19 2256
2656.67 2308
2657.16 2303
2657.65 2213
2658.13 2164
2658.62 2347
2659.10 2196
2659.59 2109
2660.08 2005
2660.56 2008
2661.05 2004
2661.53 2053
2662.02 2178
2662.51 2118
2662.99 2139
2663.48 2091
2663.97 1894
2664.45 1985
2664.94 2314
2665.43 2246
2665.91 2204
2666.40 2133
2666.89 2371
2667.37 2454
2667.86 2128
2668.35 2265
2668.83 2254
2669.32 2197
2669.81 2356
2670.29 2245
2670.78 2286
2671.27 2414
2671.76 2238
2672.24 2414
2672.73 2529
2673.22 2567
2673.71 2533
2674.19 2727
2674.68 2938
2675.17 3005
2675.66 2767
2676.14 2980
2676.63 3163
2677.12 3247
2677.61 3089
2678.09 3304
2678.58 3020
2679.07 2958
2679.56 2961
2680.05 2938
2680.53 3065
2681.02 3258
2681.51 3274
2682.00 3396
2682.49 3633
2682.97 3612
2683.46 3777
2683.95 3887
2684.44 4134
2684.93 4147
2685.42 4139
2685.91 4493
2686.39 4351
2686.88 4071
2687.37 3921
2687.86 3844
2688.35 3672
2688.84 3488
2689.33 3047
2689.81 2793
2690.30 2870
2690.79 2561
2691.28 2398
2691.77 2418
2692.26 2537
2692.75 2348
2693.24 2295
2693.73 2167
2694.22 2677
2694.71 2701
2695.20 2444
2695.68 2561
2696.17 2489
2696.66 2784
2697.15 2872
2697.64 2662
2698.13 2803
2698.62 2505
2699.11 2614
2699.60 2788
2700.09 2661
2700.58 2764
2701.07 2642
2701.56 2734
2702.05 3031
2702.54 2827
2703.03 2842
2703.52 2707
2704.01 2761
2704.50 2808
2704.99 2567
2705.48 2655
2705.97 2549
2706.46 2634
2706.95 2557
2707.44 2672
2707.93 2674
2708.42 2502
2708.92 2566
2709.41 2347
2709.90 2297
2710.39 2118
2710.88 2155
2711.37 2226
2711.86 2164
2712.35 2225
2712.84 2392
2713.33 2506
2713.82 2256
2714.31 2384
2714.81 2525
2715.30 2307
2715.79 2304
2716.28 2187
2716.77 2312
2717.26 2213
2717.75 2213
2718.24 2149
2718.74 2142
2719.23 2170
2719.72 2346
2720.21 2292
2720.70 2424
2721.19 2433
2721.69 2421
2722.18 2504
2722.67 2581
2723.16 2611
2723.65 2878
2724.15 2802
2724.64 2613
2725.13 2988
2725.62 2847
2726.11 2890
2726.61 2712
2727.10 2562
2727.59 2586
2728.08 2560
2728.58 2435
2729.07 2311
2729.56 2395
2730.05 2365
2730.55 2330
2731.04 2104
2731.53 2158
2732.02 2352
2732.52 2412
2733.01 2298
2733.50 2293
2733.99 2237
2734.49 2269
2734.98 2448
2735.47 2387
2735.97 2622
2736.46 2485
2736.95 2372
2737.45 2380
2737.94 2412
2738.43 2471
2738.93 2604
2739.42 2442
2739.91 2557
2740.41 2338
2740.90 2372
2741.39 2337
2741.89 2557
2742.38 2408
2742.87 2309
2743.37 2259
2743.86 2291
2744.36 2313
2744.85 2205
2745.34 2353
2745.84 2069
2746.33 2103
2746.82 2041
2747.32 2086
2747.81 2066
2748.31 2164
2748.80 2189
2749.30 2004
2749.79 1992
2750.28 2085
2750.78 2067
2751.27 2041
2751.77 2018
2752.26 1962
2752.76 2076
2753.25 2234
2753.75 2269
2754.24 2052
2754.74 2318
2755.23 2336
2755.72 2344
2756.22 2425
2756.71 2299
2757.21 2164
2757.70 2141
2758.20 2152
2758.69 2204
2759.19 2328
2759.69 2309
2760.18 2332
2760.68 2341
2761.17 2285
2761.67 2376
2762.16 2270
2762.66 2236
2763.15 2051
2763.65 2146
2764.14 2119
2764.64 2109
2765.14 2263
2765.63 2262
2766.13 2077
2766.62 2013
2767.12 2044
2767.61 2149
2768.11 2306
2768.61 2327
2769.10 2241
2769.60 2089
2770.09 2162
2770.59 2160
2771.09 2253
2771.58 2233
2772.08 2210
2772.58 2111
2773.07 2406
2773.57 2391
2774.06 2347
2774.56 2334
2775.06 2489
2775.55 2417
2776.05 2396
2776.55 2275
2777.04 2522
2777.54 2523
2778.04 2344
2778.54 2368
2779.03 2282
2779.53 2559
2780.03 2554
2780.52 2679
2781.02 2652
2781.52 2456
2782.01 2412
2782.51 2551
2783.01 2450
2783.51 2284
2784.00 2409
2784.50 2406
2785.00 2469
2785.50 2654
2785.99 2493
2786.49 2333
2786.99 2304
2787.49 2294
2787.98 2292
2788.48 2276
2788.98 2191
2789.48 2426
2789.98 2248
2790.47 2196
2790.97 2110
2791.47 2350
2791.97 2323
2792.47 2318
2792.96 2400
2793.46 2472
2793.96 2185
2794.46 2165
2794.96 2623
2795.46 2919
2795.95 3084
2796.45 3302
2796.95 3700
2797.45 4331
2797.95 4556
2798.45 4853
2798.95 4982
2799.44 5201
2799.94 5465
2800.44 5194
2800.94 4854
2801.44 4529
2801.94 4248
2802.44 4055
2802.94 3816
2803.44 3397
2803.93 3105
2804.43 3140
2804.93 3126
2805.43 3015
2805.93 3018
2806.43 3352
2806.93 3556
2807.43 3912
2807.93 4129
2808.43 4385
2808.93 4935
2809.43 5011
2809.93 5206
2810.43 5400
2810.93 5583
2811.43 5842
2811.93 5614
2812.43 5491
2812.93 5140
2813.43 4539
2813.93 4095
2814.43 3767
2814.93 3448
2815.43 3278
2815.93 2955
2816.43 2738
2816.93 2826
2817.43 2737
2817.93 2435
2818.43 2625
2818.93 2880
2819.43 2853
2819.93 2698
2820.43 2979
2820.93 2889
2821.43 2786
2821.93 2948
2822.43 3091
2822.94 2906
2823.44 2947
2823.94 2588
2824.44 2466
2824.94 2486
2825.44 2499
2825.94 2516
2826.44 2666
2826.94 2647
2827.44 2755
2827.95 2493
2828.45 2501
2828.95 2555
2829.45 2753
2829.95 2455
2830.45 2601
2830.95 2448
2831.46 2416
2831.96 2351
2832.46 2419
2832.96 2541
2833.46 2464
2833.97 2259
2834.47 2267
2834.97 2562
2835.47 2643
2835.97 2567
2836.47 2766
2836.98 2667
2837.48 2719
2837.98 2734
2838.48 2759
2838.99 2900
2839.49 2598
2839.99 2715
2840.49 2609
2841.00 2613
2841.50 2523
2842.00 2576
2842.50 2518
2843.01 2401
2843.51 2300
2844.01 2558
2844.51 2606
2845.02 2476
2845.52 2391
2846.02 2518
2846.52 2694
2847.03 2657
2847.53 2626
2848.03 2749
2848.54 3090
2849.04 2985
2849.54 3152
2850.05 2988
2850.55 2838
2851.05 2808
2851.56 2844
2852.06 2747
2852.56 2564
2853.07 2292
2853.57 2293
2854.07 2436
2854.58 2225
2855.08 2229
2855.59 2305
2856.09 2234
2856.59 2247
2857.10 2256
2857.60 2323
2858.10 2375
2858.61 2389
2859.11 2477
2859.62 2406
2860.12 2517
2860.63 2350
2861.13 2379
2861.63 2415
2862.14 2178
2862.64 2315
2863.15 2267
2863.65 2238
2864.16 2415
2864.66 2312
2865.16 2210
2865.67 2355
2866.17 2220
2866.68 2236
2867.18 2379
2867.69 2193
2868.19 2152
2868.70 2318
2869.20 2167
2869.71 2389
2870.21 2473
2870.72 2378
2871.22 2412
2871.73 2447
2872.23 2404
2872.74 2351
2873.24 2384
2873.75 2443
2874.25 2365
2874.76 2446
2875.27 2777
2875.77 2873
2876.28 2599
2876.78 2609
2877.29 2467
2877.79 2492
2878.30 2729
2878.81 2813
2879.31 2858
2879.82 2801
2880.32 2801
2880.83 2937
2881.33 3237
2881.84 3265
2882.35 3366
2882.85 3650
2883.36 3504
2883.87 4071
2884.37 4163
2884.88 4163
2885.38 4159
2885.89 4275
2886.40 4365
2886.90 4062
2887.41 4250
2887.92 4307
2888.42 4711
2888.93 4891
2889.44 4885
2889.94 4562
2890.45 4622
2890.96 4682
2891.46 4110
2891.97 3599
2892.48 3262
2892.98 3108
2893.49 3189
2894.00 2944
2894.51 2783
2895.01 2761
2895.52 2910
2896.03 2920
2896.54 2783
2897.04 2817
2897.55 2832
2898.06 2841
2898.57 2715
2899.07 2755
2899.58 2812
2900.09 2976
2900.60 2921
2901.10 2755
2901.61 2836
2902.12 2769
2902.63 2663
2903.13 2504
2903.64 2559
2904.15 2868
2904.66 2729
2905.17 2616
2905.68 2708
2906.18 2742
2906.69 2762
2907.20 2652
2907.71 2780
2908.22 2601
2908.72 2545
2909.23 2990
2909.74 2710
2910.25 2524
2910.76 2701
2911.27 2585
2911.78 2457
2912.28 2516
2912.79 2637
2913.30 2457
2913.81 2571
2914.32 2653
2914.83 2572
2915.34 2729
2915.85 2795
2916.36 2813
2916.87 2755
2917.37 2608
2917.88 2621
2918.39 2587
2918.90 2599
2919.41 2577
2919.92 2565
2920.43 2845
2920.94 2888
2921.45 2812
2921.96 2972
2922.47 3099
2922.98 3132
2923.49 3397
2924.00 3975
2924.51 4202
2925.02 4461
2925.53 4928
2926.04 5474
2926.55 5585
2927.06 5743
2927.57 5983
2928.08 6036
2928.59 5716
2929.10 5498
2929.61 5204
2930.12 4763
2930.63 3995
2931.14 3681
2931.65 3479
2932.16 3173
2932.67 2754
2933.18 2579
2933.69 2406
2934.20 2452
2934.71 2478
2935.22 2372
2935.73 2296
2936.24 2150
2936.76 2329
2937.27 2349
2937.78 2194
2938.29 2362
2938.80 2338
2939.31 2493
2939.82 2324
2940.33 2266
2940.84 2683
2941.36 2462
2941.87 2406
2942.38 2651
2942.89 2488
2943.40 2587
2943.91 2642
2944.42 2501
2944.94 2710
2945.45 2836
2945.96 3060
2946.47 3095
2946.98 3084
2947.49 3010
2948.01 3295
2948.52 3364
2949.03 3563
2949.54 3347
2950.05 3412
2950.57 3416
2951.08 3099
2951.59 2830
2952.10 2673
2952.61 2915
2953.13 2632
2953.64 2630
2954.15 2836
2954.66 2619
2955.18 2655
2955.69 2636
2956.20 2654
2956.71 2781
2957.23 2783
2957.74 2723
2958.25 2786
2958.76 2690
2959.28 2687
2959.79 2688
2960.30 2839
2960.82 2936
2961.33 2904
2961.84 2893
2962.36 2990
2962.87 3163
2963.38 3219
2963.89 3228
2964.41 3120
2964.92 3123
2965.43 3137
2965.95 3218
2966.46 2966
2966.97 2984
2967.49 3050
2968.00 2872
2968.52 2669
2969.03 2494
2969.54 2465
2970.06 2454
2970.57 2410
2971.08 2284
2971.60 2295
2972.11 2478
2972.63 2222
2973.14 2304
2973.65 2212
2974.17 2258
2974.68 2354
2975.20 2282
2975.71 2070
2976.23 2203
2976.74 2348
2977.25 2217
2977.77 2196
2978.28 2257
2978.80 2179
2979.31 2147
2979.83 2284
2980.34 2262
2980.86 2401
2981.37 2578
2981.89 2541
2982.40 2394
2982.91 2487
2983.43 2704
2983.94 2677
2984.46 2323
2984.97 2389
2985.49 2533
2986.00 2580
2986.52 2593
2987.04 2659
2987.55 2571
2988.07 2733
2988.58 2797
2989.10 2743
2989.61 2738
2990.13 2512
2990.64 2751
2991.16 2836
2991.67 2415
2992.19 2650
2992.71 2760
2993.22 2767
2993.74 2910
2994.25 2945
2994.77 2976
2995.28 3048
2995.80 3195
2996.32 3118
2996.83 3115
2997.35 3515
2997.87 3393
2998.38 3523
2998.90 3564
2999.41 3665
2999.93 3771
3000.45 3845
3000.96 3726
3001.48 3680
3002.00 3554
3002.51 3480
3003.03 3670
3003.55 3574
3004.06 3388
3004.58 3665
3005.10 3701
3005.61 3706
3006.13 3405
3006.65 3752
3007.16 3946
3007.68 3749
3008.20 3353
3008.71 3342
3009.23 3416
3009.75 3259
3010.27 2889
3010.78 2866
3011.30 2836
3011.82 2704
3012.34 2600
3012.85 2498
3013.37 2394
3013.89 2376
3014.41 2443
3014.92 2510
3015.44 2488
3015.96 2329
3016.48 2366
3016.99 2524
3017.51 2566
3018.03 2581
3018.55 2627
3019.07 2738
3019.58 2721
3020.10 2631
3020.62 2831
3021.14 2818
3021.66 2966
3022.17 2984
3022.69 2897
3023.21 2877
3023.73 2937
3024.25 3189
3024.77 3520
3025.28 3403
3025.80 3567
3026.32 3636
3026.84 3625
3027.36 3822
3027.88 3532
3028.40 3401
3028.92 3195
3029.43 3146
3029.95 2960
3030.47 2858
3030.99 2931
3031.51 2950
3032.03 2612
3032.55 2585
3033.07 2602
3033.59 2481
3034.11 2908
3034.63 2964
3035.15 2798
3035.66 2727
3036.18 2650
3036.70 2793
3037.22 2954
3037.74 2924
3038.26 2845
3038.78 2928
3039.30 2974
3039.82 2828
3040.34 2720
3040.86 2736
3041.38 2702
3041.90 2539
3042.42 2427
3042.94 2487
3043.46 2370
3043.98 2396
3044.50 2272
3045.02 2313
3045.54 2594
3046.06 2497
3046.58 2417
3047.10 2402
3047.62 2395
3048.14 2460
3048.66 2363
3049.18 2356
3049.71 2360
3050.23 2418
3050.75 2503
3051.27 2344
3051.79 2319
3052.31 2228
3052.83 2321
3053.35 2419
3053.87 2272
3054.39 2323
3054.91 2555
3055.43 2300
3055.96 2372
3056.48 2447
3057.00 2326
3057.52 2327
3058.04 2268
3058.56 2229
3059.08 2364
3059.61 2313
3060.13 2282
3060.65 2136
3061.17 2273
3061.69 2396
3062.21 2408
3062.73 2358
3063.26 2219
3063.78 2340
3064.30 2391
3064.82 2422
3065.34 2498
3065.87 2526
3066.39 2502
3066.91 2622
3067.43 2431
3067.95 2430
3068.48 2552
3069.00 2676
3069.52 2629
3070.04 2634
3070.57 2680
3071.09 2674
3071.61 2481
3072.13 2545
3072.66 2496
3073.18 2362
3073.70 2575
3074.22 2717
3074.75 2616
3075.27 2462
3075.79 2414
3076.32 2525
3076.84 2470
3077.36 2607
3077.88 2533
3078.41 2580
3078.93 2665
3079.45 2544
3079.98 2734
3080.50 2792
3081.02 2790
3081.55 2705
3082.07 2631
3082.59 2562
3083.12 2748
3083.64 2818
3084.16 2792
3084.69 2463
3085.21 2394
3085.73 2583
3086.26 2412
3086.78 2466
3087.31 2501
3087.83 2392
3088.35 2446
3088.88 2643
3089.40 2694
3089.93 2609
3090.45 2672
3090.97 2572
3091.50 2528
3092.02 2355
3092.55 2330
3093.07 2304
3093.60 2381
3094.12 2479
3094.64 2385
3095.17 2313
3095.69 2325
3096.22 2379
3096.74 2427
3097.27 2669
3097.79 2479
3098.32 2726
3098.84 2798
3099.37 2866
3099.89 2925
3100.42 3053
3100.94 3354
3101.47 3584
3101.99 3806
3102.52 3904
3103.04 4612
3103.57 4745
3104.09 5073
3104.62 5460
3105.14 5974
3105.67 5927
3106.19 5330
3106.72 5190
3107.24 4970
3107.77 4486
3108.29 3961
3108.82 3528
3109.35 3239
3109.87 3115
3110.40 3254
3110.92 3120
3111.45 2880
3111.98 2968
3112.50 2970
3113.03 3032
3113.55 3371
3114.08 3162
3114.61 2921
3115.13 3106
3115.66 2975
3116.18 2725
3116.71 2581
3117.24 2569
3117.76 2495
3118.29 2442
3118.82 2427
3119.34 2355
3119.87 2379
3120.40 2357
3120.92 2223
3121.45 2282
3121.98 2240
3122.50 2414
3123.03 2536
3123.56 2441
3124.08 2516
3124.61 2532
3125.14 2507
3125.66 2456
3126.19 2420
3126.72 2422
3127.25 2356
3127.77 2503
3128.30 2572
3128.83 2441
3129.36 2424
3129.88 2231
3130.41 2376
3130.94 2283
3131.46 2184
3131.99 2165
3132.52 2193
3133.05 2269
3133.58 2071
3134.10 2076
3134.63 2006
3135.16 2021
3135.69 2022
3136.21 2119
3136.74 2185
3137.27 2244
3137.80 2280
3138.33 2274
3138.86 2321
3139.38 2386
3139.91 2382
3140.44 2287
3140.97 2272
3141.50 2329
3142.03 2327
3142.55 2219
3143.08 2068
3143.61 2011
3144.14 2105
3144.67 2078
3145.20 2062
3145.73 2159
3146.25 2255
3146.78 2173
3147.31 2289
3147.84 2307
3148.37 2627
3148.90 2628
3149.43 2532
3149.96 2449
3150.49 2571
3151.02 2501
3151.54 2642
3152.07 2754
3152.60 2759
3153.13 2562
3153.66 2560
3154.19 2298
3154.72 2339
3155.25 2244
3155.78 2508
3156.31 2431
3156.84 2357
3157.37 2325
3157.90 2329
3158.43 2562
3158.96 2536
3159.49 2435
3160.02 2221
3160.55 2462
3161.08 2524
3161.61 2506
3162.14 2197
3162.67 2419
3163.20 2256
3163.73 2249
3164.26 2248
3164.79 2183
3165.32 2202
3165.85 2170
3166.38 2175
3166.91 2149
3167.44 2247
3167.97 2341
3168.50 2067
3169.03 2063
3169.57 2253
3170.10 2299
3170.63 2234
3171.16 2104
3171.69 2210
3172.22 2283
3172.75 2114
3173.28 2079
3173.81 2107
3174.34 2171
3174.88 2181
3175.41 2219
3175.94 2264
3176.47 2339
3177.00 2310
3177.53 2264
3178.06 2221
3178.60 2290
3179.13 2295
3179.66 2261
3180.19 2272
3180.72 2155
3181.25 2173
3181.79 2212
3182.32 1961
3182.85 2143
3183.38 2354
3183.91 2308
3184.44 2334
3184.98 2336
3185.51 2310
3186.04 2158
3186.57 2103
3187.11 2106
3187.64 2126
3188.17 2104
3188.70 2183
3189.24 2161
3189.77 2226
3190.30 2311
3190.83 2053
3191.37 2072
3191.90 2210
3192.43 2365
3192.96 2172
3193.50 2137
3194.03 2167
3194.56 2288
3195.09 2159
3195.63 2044
3196.16 2089
3196.69 2154
3197.23 2198
3197.76 2167
3198.29 2373
3198.83 2373
3199.36 2459
3199.89 2357
3200.43 2536
3200.96 2358
3201.49 2248
3202.03 2343
3202.56 2528
3203.09 2702
3203.63 2529
3204.16 2709
3204.69 2940
3205.23 2850
3205.76 2854
3206.30 2878
3206.83 2761
3207.36 2635
3207.90 2658
3208.43 2553
3208.97 2402
3209.50 2477
3210.03 2572
3210.57 2704
3211.10 2468
3211.64 2618
3212.17 2754
3212.70 2784
3213.24 2593
3213.77 2734
3214.31 2760
3214.84 2738
3215.38 2730
3215.91 2591
3216.45 2415
3216.98 2468
3217.52 2505
3218.05 2131
3218.59 2273
3219.12 2267
3219.66 2180
3220.19 2186
3220.73 2337
3221.26 2209
3221.80 2128
3222.33 2089
3222.87 2214
3223.40 2241
3223.94 2340
3224.47 2230
3225.01 2378
3225.54 2566
3226.08 2437
3226.61 2382
3227.15 2468
3227.69 2675
3228.22 2616
3228.76 2435
3229.29 2357
3229.83 2392
3230.36 2435
3230.90 2178
3231.44 2162
3231.97 2304
3232.51 2375
3233.04 2121
3233.58 2236
3234.12 2195
3234.65 1980
3235.19 2084
3235.72 2029
3236.26 2129
3236.80 2435
3237.33 2316
3237.87 2242
3238.41 2157
3238.94 2261
3239.48 2340
3240.02 2371
3240.55 2564
3241.09 2428
3241.63 2502
3242.16 2615
3242.70 2637
3243.24 2518
3243.77 2230
3244.31 2267
3244.85 2300
3245.39 2248
3245.92 2348
3246.46 2372
3247.00 2522
3247.53 2357
3248.07 2280
3248.61 2472
3249.15 2461
3249.68 2328
3250.22 2374
3250.76 2420
3251.30 2346
3251.83 2400
3252.37 2336
3252.91 2141
3253.45 2198
3253.98 2408
3254.52 2253
3255.06 2388
3255.60 2468
3256.14 2372
3256.67 2408
3257.21 2437
3257.75 2369
3258.29 2499
3258.83 2516
3259.37 2376
3259.90 2251
3260.44 2309
3260.98 2263
3261.52 2592
3262.06 2594
3262.60 2816
3263.13 2971
3263.67 3361
3264.21 3469
3264.75 3622
3265.29 3630
3265.83 3993
3266.37 4199
3266.91 4287
3267.44 4657
3267.98 5219
3268.52 5054
3269.06 5415
3269.60 5484
3270.14 5611
3270.68 5312
3271.22 4802
3271.76 4296
3272.30 3799
3272.84 3481
3273.38 3411
3273.91 3059
3274.45 2945
3274.99 2735
3275.53 2588
3276.07 2759
3276.61 2737
3277.15 2751
3277.69 2602
3278.23 2519
3278.77 2788
3279.31 2874
3279.85 2970
3280.39 2839
3280.93 2946
3281.47 2856
3282.01 2946
3282.55 2941
3283.09 3018
3283.63 2939
3284.17 2910
3284.71 2879
3285.25 3024
3285.79 3255
3286.33 3144
3286.87 3141
3287.42 3197
3287.96 3453
3288.50 3458
3289.04 3365
3289.58 3118
3290.12 3192
3290.66 3084
3291.20 3027
3291.74 2910
3292.28 2950
3292.82 2994
3293.36 2856
3293.91 3043
3294.45 3230
3294.99 3252
3295.53 3512
3296.07 3815
3296.61 3922
3297.15 3889
3297.69 3889
3298.24 3876
3298.78 4195
3299.32 4177
3299.86 3658
3300.40 3317
3300.94 3270
3301.49 3410
3302.03 3056
3302.57 3017
3303.11 2920
3303.65 2902
3304.19 2652
3304.74 2707
3305.28 2827
3305.82 2686
3306.36 2633
3306.90 2637
3307.45 2827
3307.99 2701
3308.53 2524
3309.07 2491
3309.62 2665
3310.16 2402
3310.70 2415
3311.24 2401
3311.79 2503
3312.33 2629
3312.87 2466
3313.41 2584
3313.96 2456
3314.50 2565
3315.04 2481
3315.59 2699
3316.13 2692
3316.67 2731
3317.21 2834
3317.76 2949
3318.30 2979
3318.84 2816
3319.39 2878
3319.93 2815
3320.47 2906
3321.02 3056
3321.56 2873
3322.10 2863
3322.65 3053
3323.19 3151
3323.73 3172
3324.28 3310
3324.82 3137
3325.36 3027
3325.91 3029
3326.45 3100
3327.00 2861
3327.54 2926
3328.08 3110
3328.63 2707
3329.17 2762
3329.72 2631
3330.26 2773
3330.80 2606
3331.35 2462
3331.89 2620
3332.44 2829
3332.98 3160
3333.53 3364
3334.07 3652
3334.61 3890
3335.16 4620
3335.70 5226
3336.25 6697
3336.79 7233
3337.34 7709
3337.88 8013
3338.43 8492
3338.97 8108
3339.52 8168
3340.06 7527
3340.61 6801
3341.15 6040
3341.70 5169
3342.24 4616
3342.79 4038
3343.33 3648
3343.88 3384
3344.42 3280
3344.97 2900
3345.51 2670
3346.06 2639
3346.60 2700
3347.15 2671
3347.69 2590
3348.24 2694
3348.78 2552
3349.33 2540
3349.88 2711
3350.42 2540
3350.97 2716
3351.51 2785
3352.06 2600
3352.61 2509
3353.15 2808
3353.70 3052
3354.24 2961
3354.79 2988
3355.34 3123
3355.88 3341
3356.43 3308
3356.97 3138
3357.52 3072
3358.07 3195
3358.61 3136
3359.16 3063
3359.71 2977
3360.25 2843
3360.80 2559
3361.35 2461
3361.89 2641
3362.44 2597
3362.99 2400
3363.53 2380
3364.08 2309
3364.63 2251
3365.17 2451
3365.72 2408
3366.27 2232
3366.81 2475
3367.36 2506
3367.91 2518
3368.46 2426
3369.00 2436
3369.55 2281
3370.10 2308
3370.64 2227
3371.19 2303
3371.74 2275
3372.29 2415
3372.83 2352
3373.38 2406
3373.93 2375
3374.48 2560
3375.03 2555
3375.57 2656
3376.12 2655
3376.67 2744
3377.22 2839
3377.76 2768
3378.31 2653
3378.86 2497
3379.41 2466
3379.96 2486
3380.50 2235
3381.05 2145
3381.60 2210
3382.15 2245
3382.70 2196
3383.25 2111
3383.79 2254
3384.34 2195
3384.89 2101
3385.44 2184
3385.99 2212
3386.54 2235
3387.09 2183
3387.64 2137
3388.18 2225
3388.73 2170
3389.28 2363
3389.83 2315
3390.38 2331
3390.93 2227
3391.48 2130
3392.03 2336
3392.58 2300
3393.13 2299
3393.67 2305
3394.22 2364
3394.77 2284
3395.32 2299
3395.87 2297
3396.42 2126
3396.97 2232
3397.52 2250
3398.07 2310
3398.62 2225
3399.17 1988
3399.72 2011
3400.27 1999
3400.82 1954
3401.37 1823
3401.92 1797
3402.47 1932
3403.02 1975
3403.57 2057
3404.12 2005
3404.67 1952
3405.22 1772
3405.77 1881
3406.32 1832
3406.87 1785
3407.42 1802
3407.97 1910
3408.52 1999
3409.07 1861
3409.62 1797
3410.17 1899
3410.72 1880
3411.27 2002
3411.82 1873
3412.38 1992
3412.93 1913
3413.48 2056
3414.03 2274
3414.58 2131
3415.13 2216
3415.68 2208
3416.23 2262
3416.78 2160
3417.33 2015
3417.89 2037
3418.44 2161
3418.99 2086
3419.54 1984
3420.09 1992
3420.64 2000
3421.19 2054
3421.74 1913
3422.30 1893
3422.85 2113
3423.40 2043
3423.95 2165
3424.50 2016
3425.05 2187
3425.61 2049
3426.16 2096
3426.71 2051
3427.26 2127
3427.81 2260
3428.37 2067
3428.92 2078
3429.47 2041
3430.02 2055
3430.58 1972
3431.13 2082
3431.68 1985
3432.23 1927
3432.78 1979
3433.34 1974
3433.89 1941
3434.44 1988
3434.99 1974
3435.55 1872
3436.10 2073
3436.65 2105
3437.21 1961
3437.76 1889
3438.31 2058
3438.86 1939
3439.42 1907
3439.97 2012
3440.52 2168
3441.08 2115
3441.63 1920
3442.18 1872
3442.74 2206
3443.29 2260
3443.84 2080
3444.40 2132
3444.95 2111
3445.50 1786
3446.06 1892
3446.61 2036
3447.16 1967
3447.72 2087
3448.27 2023
3448.82 2053
3449.38 2108
3449.93 1959
3450.48 2107
3451.04 2013
3451.59 1851
3452.15 1832
3452.70 1802
3453.25 1734
3453.81 1865
3454.36 1821
3454.92 1933
3455.47 1921
3456.03 1835
3456.58 1774
3457.13 1958
3457.69 1905
3458.24 1821
3458.80 1984
3459.35 1907
3459.91 1867
3460.46 1882
3461.02 1978
3461.57 1959
3462.13 1889
3462.68 1846
3463.24 1884
3463.79 1793
3464.34 1883
3464.90 1952
3465.46 1929
3466.01 1906
3466.57 1868
3467.12 1962
3467.68 2068
3468.23 2044
3468.79 1850
3469.34 1798
3469.90 2017
3470.45 2029
3471.01 1869
3471.56 1955
3472.12 2005
3472.67 1977
3473.23 2052
3473.79 2007
3474.34 2165
3474.90 2117
3475.45 2068
3476.01 1999
3476.56 2079
3477.12 2003
3477.68 2027
3478.23 2060
3478.79 1994
3479.35 2137
3479.90 2261
3480.46 2169
3481.01 2245
3481.57 2267
3482.13 2442
3482.68 2378
3483.24 2310
3483.80 2294
3484.35 2286
3484.91 2193
3485.47 2207
3486.02 2225
3486.58 2078
3487.14 2224
3487.69 2434
3488.25 2369
3488.81 2348
3489.36 2313
3489.92 2583
3490.48 2530
3491.03 2799
3491.59 3118
3492.15 3120
3492.71 3579
3493.26 4008
3493.82 4140
3494.38 4262
3494.94 4364
3495.49 4521
3496.05 4239
3496.61 3974
3497.17 3786
3497.72 3750
3498.28 3483
3498.84 3603
3499.40 3871
3499.95 4137
3500.51 4640
3501.07 5302
3501.63 5292
3502.19 5517
3502.74 5539
3503.30 5124
3503.86 4858
3504.42 4675
3504.98 4593
3505.53 4208
3506.09 3950
3506.65 3931
3507.21 3698
3507.77 3554
3508.33 3599
3508.88 3452
3509.44 3278
3510.00 3215
3510.56 3153
3511.12 3018
3511.68 3057
3512.24 2858
3512.80 2750
3513.35 2581
3513.91 2704
3514.47 2498
3515.03 2429
3515.59 2472
3516.15 2409
3516.71 2503
3517.27 2285
3517.83 2391
3518.39 2480
3518.95 2472
3519.50 2473
3520.06 2376
3520.62 2460
3521.18 2649
3521.74 2641
3522.30 2722
3522.86 2979
3523.42 2826
3523.98 2757
3524.54 2970
3525.10 3095
3525.66 3049
3526.22 3090
3526.78 3093
3527.34 2941
3527.90 2807
3528.46 2527
3529.02 2548
3529.58 2529
3530.14 2286
3530.70 2267
3531.26 2320
3531.82 2302
3532.38 2217
3532.94 2233
3533.50 2083
3534.06 2146
3534.62 2174
3535.18 2268
3535.75 2087
3536.31 2146
3536.87 2286
3537.43 2266
3537.99 2176
3538.55 2345
3539.11 2275
3539.67 2435
3540.23 2364
3540.79 2490
3541.35 2660
3541.92 2456
3542.48 2547
3543.04 3016
3543.60 2741
3544.16 2742
3544.72 2852
3545.28 3036
3545.84 3349
3546.41 3121
3546.97 2860
3547.53 2677
3548.09 2555
3548.65 2590
3549.21 2190
3549.78 2031
3550.34 2070
3550.90 2120
3551.46 2030
3552.02 2035
3552.59 2216
3553.15 2203
3553.71 2155
3554.27 1943
3554.83 2021
3555.40 2133
3555.96 2104
3556.52 2083
3557.08 1917
3557.65 2120
3558.21 1892
3558.77 2044
3559.33 1934
3559.90 2066
3560.46 1941
3561.02 1928
3561.58 1997
3562.15 2223
3562.71 2301
3563.27 2165
3563.83 2424
3564.40 2060
3564.96 2187
3565.52 2095
3566.09 2188
3566.65 2165
3567.21 2103
3567.78 2239
3568.34 2127
3568.90 1984
3569.47 2094
3570.03 1921
3570.59 1964
3571.16 2022
3571.72 1949
3572.28 1938
3572.85 1848
3573.41 1960
3573.97 1872
3574.54 1893
3575.10 1892
3575.66 1956
3576.23 2092
3576.79 2013
3577.36 1884
3577.92 1961
3578.48 1959
3579.05 1967
3579.61 2090
3580.18 2012
3580.74 1931
3581.31 1876
3581.87 1975
3582.43 1937
3583.00 1917
3583.56 1967
3584.13 1992
3584.69 1929
3585.26 1765
3585.82 1860
3586.39 1888
3586.95 1863
3587.52 1977
3588.08 1945
3588.64 1876
3589.21 1943
3589.77 1985
3590.34 1856
3590.90 1961
3591.47 1887
3592.03 1977
3592.60 2033
3593.17 1883
3593.73 1907
3594.30 1931
3594.86 1900
3595.43 1979
3595.99 1946
3596.56 1811
3597.12 1807
3597.69 2014
3598.25 2116
3598.82 2021
3599.39 2077
3599.95 2294
3600.52 2327
3601.08 2245
3601.65 2162
3602.21 2116
3602.78 2262
3603.35 2233
3603.91 2179
3604.48 2145
3605.04 2304
3605.61 2240
3606.18 2093
3606.74 2072
3607.31 2064
3607.88 1934
3608.44 2045
3609.01 1989
3609.57 1802
3610.14 1849
3610.71 1844
3611.27 1891
3611.84 1923
3612.41 1936
3612.97 1906
3613.54 1939
3614.11 1948
3614.68 2215
3615.24 2507
3615.81 2798
3616.38 3185
3616.94 3701
3617.51 4198
3618.08 4777
3618.64 5607
3619.21 6359
3619.78 6822
3620.35 6962
3620.91 7121
3621.48 7154
3622.05 6643
3622.62 6024
3623.18 5553
3623.75 4948
3624.32 4176
3624.89 3438
3625.45 3151
3626.02 2883
3626.59 2392
3627.16 2242
3627.73 2217
3628.29 2082
3628.86 2118
3629.43 2085
3630.00 1988
3630.57 1912
3631.13 1991
3631.70 1986
3632.27 2045
3632.84 1952
3633.41 2074
3633.98 1829
3634.54 1930
3635.11 2018
3635.68 1770
3636.25 1714
3636.82 1687
3637.39 1871
3637.96 1880
3638.52 1699
3639.09 1840
3639.66 2046
3640.23 2032
3640.80 2125
3641.37 2181
3641.94 1866
3642.51 2088
3643.08 2340
3643.65 2440
3644.21 2370
3644.78 2556
3645.35 2454
3645.92 2353
3646.49 2397
3647.06 2403
3647.63 2452
3648.20 2487
3648.77 2574
3649.34 2497
3649.91 2549
3650.48 2434
3651.05 2320
3651.62 2555
3652.19 2447
3652.76 2440
3653.33 2321
3653.90 2488
3654.47 2497
3655.04 2529
3655.61 2753
3656.18 2602
3656.75 2707
3657.32 2798
3657.89 2772
3658.46 2823
3659.03 2793
3659.60 2930
3660.17 2949
3660.74 2824
3661.31 2827
3661.88 2840
3662.45 2811
3663.02 2830
3663.59 2667
3664.16 2423
3664.74 2455
3665.31 2378
3665.88 2264
3666.45 2124
3667.02 2172
3667.59 2185
3668.16 2342
3668.73 2194
3669.30 2109
3669.87 2192
3670.45 2092
3671.02 2021
3671.59 2011
3672.16 2195
3672.73 2149
3673.30 2100
3673.87 2031
3674.45 2019
3675.02 2215
3675.59 2342
3676.16 2282
3676.73 2389
3677.30 2296
3677.88 2164
3678.45 2221
3679.02 2332
3679.59 2172
3680.16 2302
3680.74 2329
3681.31 2258
3681.88 2121
3682.45 1970
3683.02 2130
3683.60 2280
3684.17 2142
3684.74 2106
3685.31 1981
3685.89 2089
3686.46 2274
3687.03 2161
3687.60 2119
3688.18 2236
3688.75 2668
3689.32 2655
3689.89 2767
3690.47 2919
3691.04 3090
3691.61 3190
3692.19 2892
3692.76 2823
3693.33 2971
3693.91 2936
3694.48 2782
3695.05 2670
3695.62 2517
3696.20 2472
3696.77 2497
3697.34 2488
3697.92 2338
3698.49 2149
3699.06 2043
3699.64 2124
3700.21 2119
3700.79 2096
3701.36 2053
3701.93 1853
3702.51 1953
3703.08 2193
3703.65 1983
3704.23 1901
3704.80 1986
3705.38 2201
3705.95 2290
3706.52 2091
3707.10 2148
3707.67 2163
3708.25 1980
3708.82 2071
3709.39 1957
3709.97 1895
3710.54 2021
3711.12 1843
3711.69 1917
3712.27 1918
3712.84 1933
3713.42 2177
3713.99 2136
3714.57 1972
3715.14 1940
3715.71 2178
3716.29 2190
3716.86 2149
3717.44 2117
3718.01 2015
3718.59 2258
3719.16 2283
3719.74 2177
3720.31 1985
3720.89 2056
3721.47 2054
3722.04 1830
3722.62 1870
3723.19 1941
3723.77 1954
3724.34 2017
3724.92 1885
3725.49 1747
3726.07 1707
3726.64 1893
3727.22 1812
3727.80 1829
3728.37 1906
3728.95 2008
3729.52 2127
3730.10 2120
3730.67 2309
3731.25 2506
3731.83 2558
3732.40 2580
3732.98 2859
3733.55 3232
3734.13 3422
3734.71 3583
3735.28 3621
3735.86 3746
3736.44 3729
3737.01 3691
3737.59 3653
3738.17 3219
3738.74 2921
3739.32 2527
3739.90 2497
3740.47 2512
3741.05 2359
3741.63 2169
3742.20 2279
3742.78 2107
3743.36 1890
3743.93 1968
3744.51 1861
3745.09 1875
3745.66 1726
3746.24 1953
3746.82 2067
3747.40 1910
3747.97 2047
3748.55 2055
3749.13 2075
3749.70 2008
3750.28 1944
3750.86 1878
3751.44 2026
3752.02 1957
3752.59 1880
3753.17 1808
3753.75 1976
3754.33 1955
3754.90 2024
3755.48 1854
3756.06 1836
3756.64 1739
3757.22 1687
3757.79 1745
3758.37 1650
3758.95 1776
3759.53 1608
3760.11 1736
3760.68 1776
3761.26 2038
3761.84 1885
3762.42 2172
3763.00 2151
3763.58 1953
3764.15 2053
3764.73 2130
3765.31 2062
3765.89 2044
3766.47 2083
3767.05 2051
3767.63 2026
3768.21 2061
3768.78 2031
3769.36 1962
3769.94 1969
3770.52 1982
3771.10 2104
3771.68 2137
3772.26 2134
3772.84 1987
3773.42 2076
3774.00 2347
3774.58 2162
3775.15 1980
3775.73 1916
3776.31 2063
3776.89 2092
3777.47 2004
3778.05 1998
3778.63 1745
3779.21 1721
3779.79 1819
3780.37 1707
3780.95 1770
3781.53 1826
3782.11 1862
3782.69 1751
3783.27 1690
3783.85 1647
3784.43 1653
3785.01 1794
3785.59 1758
3786.17 1787
3786.75 1624
3787.33 1632
3787.91 1724
3788.49 1830
3789.07 1905
3789.65 1910
3790.23 1707
3790.81 1759
3791.39 1808
3791.98 1831
3792.56 1821
3793.14 1740
3793.72 1721
3794.30 1643
3794.88 1668
3795.46 1700
3796.04 1746
3796.62 1711
3797.20 1968
3797.78 1706
3798.37 1760
3798.95 1652
3799.53 1580
3800.11 1645
3800.69 1567
3801.27 1818
3801.85 1825
3802.43 1768
3803.02 1675
3803.60 1771
3804.18 1781
3804.76 1776
3805.34 2001
3805.92 1878
3806.51 1866
3807.09 1880
3807.67 1869
3808.25 1929
3808.83 1957
3809.42 2126
3810.00 2193
3810.58 2048
3811.16 2183
3811.74 2245
3812.33 2121
3812.91 2244
3813.49 2120
3814.07 2157
3814.66 2159
3815.24 2206
3815.82 2152
3816.40 1985
3816.99 1958
3817.57 1962
3818.15 1839
3818.73 1823
3819.32 1731
3819.90 1860
3820.48 1952
3821.06 1811
3821.65 1837
3822.23 1738
3822.81 1776
3823.40 1682
3823.98 1696
3824.56 1782
3825.15 1813
3825.73 1756
3826.31 1788
3826.90 1767
3827.48 1648
3828.06 1703
3828.65 1706
3829.23 1811
3829.81 1926
3830.40 2024
3830.98 1997
3831.56 2092
3832.15 1881
3832.73 2009
3833.32 2029
3833.90 2007
3834.48 2097
3835.07 1991
3835.65 2053
3836.23 1890
3836.82 1767
3837.40 1839
3837.99 1888
3838.57 1981
3839.16 1848
3839.74 1888
3840.32 1842
3840.91 1860
3841.49 1715
3842.08 1717
3842.66 1821
3843.25 1801
3843.83 1878
3844.42 1940
3845.00 1793
3845.59 1896
3846.17 2016
3846.76 1926
3847.34 2012
3847.92 2105
3848.51 2089
3849.09 2011
3849.68 1783
3850.27 1853
3850.85 1880
3851.44 1835
3852.02 1813
3852.61 1981
3853.19 1871
3853.78 1914
3854.36 2044
3854.95 2074
3855.53 2027
3856.12 2008
3856.70 2147
3857.29 2345
3857.88 2333
3858.46 2557
3859.05 2795
3859.63 2883
3860.22 3442
3860.80 4051
3861.39 4480
3861.98 4899
3862.56 5559
3863.15 6437
3863.73 6775
3864.32 6797
3864.91 6705
3865.49 6348
3866.08 6059
3866.67 5603
3867.25 5263
3867.84 4359
3868.43 3969
3869.01 3676
3869.60 3308
3870.19 2918
3870.77 2750
3871.36 2338
3871.95 2423
3872.53 2339
3873.12 2327
3873.71 2436
3874.29 2382
3874.88 2212
3875.47 2441
3876.05 2559
3876.64 2538
3877.23 2578
3877.82 2345
3878.40 2218
3878.99 2108
3879.58 2147
3880.16 2220
3880.75 2083
3881.34 2040
3881.93 2126
3882.51 2013
3883.10 2032
3883.69 2016
3884.28 1902
3884.87 2104
3885.45 1939
3886.04 2005
3886.63 2003
3887.22 1893
3887.80 2044
3888.39 2297
3888.98 2235
3889.57 2173
3890.16 2137
3890.74 2395
3891.33 2424
3891.92 2672
3892.51 2773
3893.10 2566
3893.69 2559
3894.27 2686
3894.86 2719
3895.45 2337
3896.04 2370
3896.63 2586
3897.22 2322
3897.81 2355
3898.40 2436
3898.98 2426
3899.57 2388
3900.16 2584
3900.75 2863
3901.34 2638
3901.93 2917
3902.52 2926
3903.11 3117
3903.70 2760
3904.29 2706
3904.87 2662
3905.46 2656
3906.05 2353
3906.64 2365
3907.23 2218
3907.82 2199
3908.41 2341
3909.00 2336
3909.59 2146
3910.18 2064
3910.77 1934
3911.36 1946
3911.95 1974
3912.54 1961
3913.13 1945
3913.72 1856
3914.31 1824
3914.90 1758
3915.49 1787
3916.08 1923
3916.67 1993
3917.26 1820
3917.85 1754
3918.44 1770
3919.03 1988
3919.62 2142
3920.21 1838
3920.80 1866
3921.39 2003
3921.98 1875
3922.57 1784
3923.16 1843
3923.75 1843
3924.34 1993
3924.94 1774
3925.53 1905
3926.12 1909
3926.71 1799
3927.30 1718
3927.89 1876
3928.48 1913
3929.07 1950
3929.66 1980
3930.25 1923
3930.85 1972
3931.44 1920
3932.03 2045
3932.62 2161
3933.21 2139
3933.80 2118
3934.39 2101
3934.99 2049
3935.58 2006
3936.17 1870
3936.76 1832
3937.35 1890
3937.94 1940
3938.54 1862
3939.13 1872
3939.72 1901
3940.31 2051
3940.90 1932
3941.49 1911
3942.09 1886
3942.68 1992
3943.27 1839
3943.86 1901
3944.46 1832
3945.05 1644
3945.64 1652
3946.23 1734
3946.82 1684
3947.42 1741
3948.01 1703
3948.60 1750
3949.20 1630
3949.79 1748
3950.38 1630
3950.97 1653
3951.57 1693
3952.16 1732
3952.75 1565
3953.34 1928
3953.94 1839
3954.53 1638
3955.12 1719
3955.72 1666
3956.31 1555
3956.90 1603
3957.50 1720
3958.09 1592
3958.68 1703
3959.28 1728
3959.87 1729
3960.46 1777
3961.06 1785
3961.65 1667
3962.24 1685
3962.84 1822
3963.43 1825
3964.02 1649
3964.62 1695
3965.21 1855
3965.81 1911
3966.40 1654
3966.99 1670
3967.59 1822
3968.18 1895
3968.78 1934
3969.37 1980
3969.96 1800
3970.56 1854
3971.15 1917
3971.75 1762
3972.34 1738
3972.94 1687
3973.53 1663
3974.12 1701
3974.72 1673
3975.31 1634
3975.91 1706
3976.50 1887
3977.10 1922
3977.69 1797
3978.29 1977
3978.88 1941
3979.48 1891
3980.07 2007
3980.67 1837
3981.26 1799
3981.86 1799
3982.45 1876
3983.05 1867
3983.64 1873
3984.24 1768
3984.83 1756
3985.43 1725
3986.02 1646
3986.62 1661
3987.21 1769
3987.81 1734
3988.40 1782
3989.00 1743
3989.60 1844
3990.19 1814
3990.79 1704
3991.38 1778
3991.98 1781
3992.57 1890
3993.17 1757
3993.77 1631
3994.36 1732
3994.96 1792
3995.55 1762
3996.15 1657
3996.75 1768
3997.34 1896
3997.94 1813
3998.54 1836
3999.13 1806
3999.73 1845
4000.32 1747
4000.92 1868
4001.52 1868
4002.11 1937
4002.71 1933
4003.31 1916
4003.90 2049
4004.50 1941
4005.10 1806
4005.69 1811
4006.29 1927
4006.89 2004
4007.49 1956
4008.08 2038
4008.68 2139
4009.28 1985
4009.87 1838
4010.47 1959
4011.07 2012
4011.67 2228
4012.26 2013
4012.86 2112
4013.46 2347
4014.05 2315
4014.65 2522
4015.25 2557
4015.85 2667
4016.44 2979
4017.04 3187
4017.64 3372
4018.24 3504
4018.84 3862
4019.43 3639
4020.03 3688
4020.63 3713
4021.23 3482
4021.83 3135
4022.42 2848
4023.02 2658
4023.62 2586
4024.22 2349
4024.82 2319
4025.41 2092
4026.01 2182
4026.61 2210
4027.21 2157
4027.81 2372
4028.41 2502
4029.01 2443
4029.60 2522
4030.20 2498
4030.80 2282
4031.40 2609
4032.00 2428
4032.60 2398
4033.20 2239
4033.80 2216
4034.39 2348
4034.99 2303
4035.59 2391
4036.19 2049
4036.79 2106
4037.39 2237
4037.99 2100
4038.59 2136
4039.19 2083
4039.79 1962
4040.39 1950
4040.99 2014
4041.59 1906
4042.18 1905
4042.78 1845
4043.38 1853
4043.98 1842
4044.58 1947
4045.18 1809
4045.78 1862
4046.38 1936
4046.98 1968
4047.58 2143
4048.18 2221
4048.78 1996
4049.38 1868
4049.98 1868
4050.58 1966
4051.18 2011
4051.78 2094
4052.38 2014
4052.98 1953
4053.58 1945
4054.19 2010
4054.79 2029
4055.39 2094
4055.99 2095
4056.59 1818
4057.19 2021
4057.79 2268
4058.39 2036
4058.99 1834
4059.59 1667
4060.19 1818
4060.79 1842
4061.39 1717
4061.99 1741
4062.60 1640
4063.20 1642
4063.80 1627
4064.40 1517
4065.00 1801
4065.60 1671
4066.20 1719
4066.80 1762
4067.41 1705
4068.01 1615
4068.61 1612
4069.21 1726
4069.81 1676
4070.41 1731
4071.02 1725
4071.62 1666
4072.22 1728
4072.82 1563
4073.42 1535
4074.02 1618
4074.63 1512
4075.23 1621
4075.83 1676
4076.43 1734
4077.03 1756
4077.64 1772
4078.24 1809
4078.84 1624
4079.44 1688
4080.05 1737
4080.65 1658
4081.25 1644
4081.85 1532
4082.46 1498
4083.06 1721
4083.66 1551
4084.26 1464
4084.87 1493
4085.47 1651
4086.07 1659
4086.67 1555
4087.28 1689
4087.88 1632
4088.48 1639
4089.09 1622
4089.69 1557
4090.29 1564
4090.90 1620
4091.50 1658
4092.10 1685
4092.71 1735
4093.31 1684
4093.91 1682
4094.52 1745
4095.12 1807
4095.72 1815
4096.33 1943
4096.93 1907
4097.53 1958
4098.14 1909
4098.74 1924
4099.34 1871
4099.95 1907
4100.55 1648
4101.16 1602
4101.76 1653
4102.36 1698
4102.97 1573
4103.57 1668
4104.18 1649
4104.78 1624
4105.38 1666
4105.99 1588
4106.59 1627
4107.20 1574
4107.80 1662
4108.41 1665
4109.01 1622
4109.62 1589
4110.22 1538
4110.82 1543
4111.43 1400
4112.03 1684
4112.64 1487
4113.24 1449
4113.85 1548
4114.45 1528
4115.06 1395
4115.66 1470
4116.27 1542
4116.87 1521
4117.48 1587
4118.08 1600
4118.69 1448
4119.29 1477
4119.90 1365
4120.50 1610
4121.11 1544
4121.72 1545
4122.32 1540
4122.93 1636
4123.53 1641
4124.14 1664
4124.74 1530
4125.35 1559
4125.95 1556
4126.56 1666
4127.17 1524
4127.77 1567
4128.38 1661
4128.98 1643
4129.59 1727
4130.20 1579
4130.80 1597
4131.41 1557
4132.01 1493
4132.62 1720
4133.23 1680
4133.83 1611
4134.44 1672
4135.05 1617
4135.65 1662
4136.26 1742
4136.87 1828
4137.47 1940
4138.08 1881
4138.69 1992
4139.29 1828
4139.90 2064
4140.51 2103
4141.11 2017
4141.72 1839
4142.33 1972
4142.93 2206
4143.54 1890
4144.15 1837
4144.75 1890
4145.36 1877
4145.97 1901
4146.58 1766
4147.18 1708
4147.79 1721
4148.40 1629
4149.01 1561
4149.61 1620
4150.22 1670
4150.83 1624
4151.44 1603
4152.04 1522
4152.65 1501
4153.26 1526
4153.87 1331
4154.47 1395
4155.08 1374
4155.69 1390
4156.30 1527
4156.91 1480
4157.51 1411
4158.12 1531
4158.73 1511
4159.34 1575
4159.95 1457
4160.56 1545
4161.16 1475
4161.77 1518
4162.38 1505
4162.99 1511
4163.60 1494
4164.21 1656
4164.81 1627
4165.42 1703
4166.03 1710
4166.64 1798
4167.25 1809
4167.86 1755
4168.47 1595
4169.08 1697
4169.69 1678
4170.29 1706
4170.90 1586
4171.51 1576
4172.12 1587
4172.73 1620
4173.34 1640
4173.95 1604
4174.56 1493
4175.17 1505
4175.78 1752
4176.39 1685
4177.00 1589
4177.61 1631
4178.22 1651
4178.82 1763
4179.43 1716
4180.04 1666
4180.65 1636
4181.26 1680
4181.87 1595
4182.48 1556
4183.09 1578
4183.70 1701
4184.31 1539
4184.92 1467
4185.53 1538
4186.14 1541
4186.75 1447
4187.36 1464
4187.97 1404
4188.58 1459
4189.19 1717
4189.81 1627
4190.42 1595
4191.03 1444
4191.64 1397
4192.25 1591
4192.86 1579
4193.47 1662
4194.08 1648
4194.69 1754
4195.30 1760
4195.91 1586
4196.52 1687
4197.13 1870
4197.74 1888
4198.36 1907
4198.97 1804
4199.58 1716
4200.19 1673
4200.80 1712
4201.41 1628
4202.02 1611
4202.63 1603
4203.25 1686
4203.86 1559
4204.47 1630
4205.08 1698
4205.69 1627
4206.30 1584
4206.92 1626
4207.53 1735
4208.14 1626
4208.75 1694
4209.36 1763
4209.97 1643
4210.59 1761
4211.20 1723
4211.81 1931
4212.42 1866
4213.03 1830
4213.65 1930
4214.26 1767
4214.87 1796
4215.48 1736
4216.10 1879
4216.71 1886
4217.32 1717
4217.93 2020
4218.55 2014
4219.16 2023
4219.77 2238
4220.38 2538
4221.00 2632
4221.61 2857
4222.22 3011
4222.83 3424
4223.45 4026
4224.06 4019
4224.67 4519
4225.29 4737
4225.90 4563
4226.51 4470
4227.13 4240
4227.74 4188
4228.35 4015
4228.96 3872
4229.58 3646
4230.19 3404
4230.80 3333
4231.42 3087
4232.03 3105
4232.65 3159
4233.26 3135
4233.87 3184
4234.49 3308
4235.10 2980
4235.71 3073
4236.33 3250
4236.94 3217
4237.56 2947
4238.17 2821
4238.78 2997
4239.40 2832
4240.01 2746
4240.63 2551
4241.24 2285
4241.85 2326
4242.47 2308
4243.08 2177
4243.70 2192
4244.31 1973
4244.93 1819
4245.54 2011
4246.15 1788
4246.77 2013
4247.38 1970
4248.00 1863
4248.61 1834
4249.23 1910
4249.84 1993
4250.46 1948
4251.07 2017
4251.69 1951
4252.30 1979
4252.92 2053
4253.53 2023
4254.15 2003
4254.76 2121
4255.38 2043
4255.99 2049
4256.61 1877
4257.22 1983
4257.84 1971
4258.45 1949
4259.07 1941
4259.69 2011
4260.30 2047
4260.92 2022
4261.53 1961
4262.15 2098
4262.76 2000
4263.38 2025
4263.99 2024
4264.61 2010
4265.23 2066
4265.84 1889
4266.46 2055
4267.07 2154
4267.69 1996
4268.31 1884
4268.92 1976
4269.54 1900
4270.16 2018
4270.77 1926
4271.39 1776
4272.00 1772
4272.62 1863
4273.24 2002
4273.85 1812
4274.47 1847
4275.09 1823
4275.70 1713
4276.32 1849
4276.94 1743
4277.55 1848
4278.17 1916
4278.79 1765
4279.40 1843
4280.02 1793
4280.64 1733
4281.26 1807
4281.87 1633
4282.49 1687
4283.11 1593
4283.72 1563
4284.34 1692
4284.96 1540
4285.58 1429
4286.19 1519
4286.81 1560
4287.43 1648
4288.05 1700
4288.66 1577
4289.28 1559
4289.90 1534
4290.52 1509
4291.13 1616
4291.75 1608
4292.37 1654
4292.99 1583
4293.61 1644
4294.22 1597
4294.84 1454
4295.46 1652
4296.08 1555
4296.70 1538
4297.31 1557
4297.93 1526
4298.55 1605
4299.17 1583
4299.79 1630
4300.41 1502
4301.03 1578
4301.64 1517
4302.26 1625
4302.88 1677
4303.50 1475
4304.12 1430
4304.74 1537
4305.36 1630
4305.97 1646
4306.59 1636
4307.21 1515
4307.83 1657
4308.45 1602
4309.07 1594
4309.69 1549
4310.31 1529
4310.93 1482
4311.55 1574
4312.17 1628
4312.78 1641
4313.40 1748
4314.02 1660
4314.64 1648
4315.26 1705
4315.88 1645
4316.50 1706
4317.12 1683
4317.74 1702
4318.36 1636
4318.98 1640
4319.60 1668
4320.22 1648
4320.84 1708
4321.46 1816
4322.08 1780
4322.70 1670
4323.32 1696
4323.94 1797
4324.56 1878
4325.18 1786
4325.80 1849
4326.42 1846
4327.04 1866
4327.66 1771
4328.28 1664
4328.90 1685
4329.52 1798
4330.14 1794
4330.76 1766
4331.39 1721
4332.01 1857
4332.63 1660
4333.25 1645
4333.87 1721
4334.49 1657
4335.11 1915
4335.73 2063
4336.35 1945
4336.97 2131
4337.59 2223
4338.22 2404
4338.84 2404
4339.46 2522
4340.08 2691
4340.70 2732
4341.32 2627
4341.94 2526
4342.57 2448
4343.19 2340
4343.81 2263
4344.43 2303
4345.05 2297
4345.67 2418
4346.29 2581
4346.92 2812
4347.54 3128
4348.16 3139
4348.78 3302
4349.40 3474
4350.03 3127
4350.65 3452
4351.27 3109
4351.89 2950
4352.51 2731
4353.14 2466
4353.76 2358
4354.38 2236
4355.00 2051
4355.63 1941
4356.25 2035
4356.87 1974
4357.49 1847
4358.12 1897
4358.74 1869
4359.36 1902
4359.98 1763
4360.61 1850
4361.23 1698
4361.85 1833
4362.48 1924
4363.10 1775
4363.72 1801
4364.34 1761
4364.97 1872
4365.59 1567
4366.21 1645
4366.84 1829
4367.46 1814
4368.08 1694
4368.71 1681
4369.33 1621
4369.95 1715
4370.58 1601
4371.20 1597
4371.82 1568
4372.45 1577
4373.07 1561
4373.70 1538
4374.32 1518
4374.94 1513
4375.57 1627
4376.19 1661
4376.81 1464
4377.44 1512
4378.06 1633
4378.69 1788
4379.31 1794
4379.94 1716
4380.56 1581
4381.18 1566
4381.81 1501
4382.43 1513
4383.06 1560
4383.68 1653
4384.31 1638
4384.93 1547
4385.55 1486
4386.18 1514
4386.80 1521
4387.43 1514
4388.05 1586
4388.68 1583
4389.30 1627
4389.93 1576
4390.55 1537
4391.18 1540
4391.80 1544
4392.43 1432
4393.05 1548
4393.68 1619
4394.30 1556
4394.93 1493
4395.55 1512
4396.18 1603
4396.80 1622
4397.43 1648
4398.05 1630
4398.68 1673
4399.31 1626
4399.93 1703
4400.56 1663
4401.18 1608
4401.81 1604
4402.43 1656
4403.06 1725
4403.69 1596
4404.31 1591
4404.94 1534
4405.56 1607
4406.19 1849
4406.82 1704
4407.44 1652
4408.07 1744
4408.69 1844
4409.32 1752
4409.95 1771
4410.57 1824
4411.20 1868
4411.83 1805
4412.45 1767
4413.08 1878
4413.71 1732
4414.33 1742
4414.96 1670
4415.59 1540
4416.21 1604
4416.84 1556
4417.47 1675
4418.09 1623
4418.72 1694
4419.35 1636
4419.97 1679
4420.60 1732
4421.23 1764
4421.85 1804
4422.48 1700
4423.11 1764
4423.74 1788
4424.36 1816
4424.99 1677
4425.62 1621
4426.25 1559
4426.87 1640
4427.50 1694
4428.13 1606
4428.76 1490
4429.38 1381
4430.01 1563
4430.64 1450
4431.27 1428
4431.89 1325
4432.52 1301
4433.15 1394
4433.78 1424
4434.41 1509
4435.03 1513
4435.66 1488
4436.29 1396
4436.92 1400
4437.55 1474
4438.18 1494
4438.80 1517
4439.43 1458
4440.06 1327
4440.69 1339
4441.32 1506
4441.95 1446
4442.57 1385
4443.20 1386
4443.83 1511
4444.46 1494
4445.09 1438
4445.72 1388
4446.35 1472
4446.98 1473
4447.61 1471
4448.23 1463
4448.86 1374
4449.49 1552
4450.12 1625
4450.75 1492
4451.38 1379
4452.01 1354
4452.64 1586
4453.27 1584
4453.90 1458
4454.53 1347
4455.16 1476
4455.79 1524
4456.42 1740
4457.05 1683
4457.67 1645
4458.30 1653
4458.93 1594
4459.56 1699
4460.19 1523
4460.82 1479
4461.45 1418
4462.08 1598
4462.71 1437
4463.34 1511
4463.97 1585
4464.60 1450
4465.23 1353
4465.86 1330
4466.49 1354
4467.13 1272
4467.76 1435
4468.39 1542
4469.02 1454
4469.65 1409
4470.28 1379
4470.91 1398
4471.54 1370
4472.17 1437
4472.80 1378
4473.43 1382
4474.06 1507
4474.69 1511
4475.32 1306
4475.95 1419
4476.59 1470
4477.22 1467
4477.85 1344
4478.48 1355
4479.11 1497
4479.74 1446
4480.37 1451
4481.00 1394
4481.64 1299
4482.27 1449
4482.90 1564
4483.53 1426
4484.16 1364
4484.79 1393
4485.42 1534
4486.06 1560
4486.69 1504
4487.32 1430
4487.95 1430
4488.58 1436
4489.22 1454
4489.85 1553
4490.48 1511
4491.11 1677
4491.74 1559
4492.38 1627
4493.01 1591
4493.64 1703
4494.27 1532
4494.90 1510
4495.54 1547
4496.17 1416
4496.80 1475
4497.43 1643
4498.07 1568
4498.70 1527
4499.33 1696
4499.96 1539
4500.60 1437
4501.23 1557
4501.86 1605
4502.50 1689
4503.13 1876
4503.76 1818
4504.39 1730
4505.03 1705
4505.66 1885
4506.29 1795
4506.93 1662
4507.56 1871
4508.19 1714
4508.83 1570
4509.46 1645
4510.09 1679
4510.73 1634
4511.36 1690
4511.99 1658
4512.63 1774
4513.26 1652
4513.89 1720
4514.53 1689
4515.16 1626
4515.80 1644
4516.43 1575
4517.06 1622
4517.70 1754
4518.33 1599
4518.97 1516
4519.60 1480
4520.23 1490
4520.87 1523
4521.50 1618
4522.14 1752
4522.77 1710
4523.40 1716
4524.04 1789
4524.67 1799
4525.31 1904
4525.94 1834
4526.58 2082
4527.21 1985
4527.85 1980
4528.48 2357
4529.12 2747
4529.75 3092
4530.38 3384
4531.02 4013
4531.65 4554
4532.29 5430
4532.92 5594
4533.56 6341
4534.19 6656
4534.83 6840
4535.46 6523
4536.10 5749
4536.74 5090
4537.37 4606
4538.01 3947
4538.64 3207
4539.28 3031
4539.91 2550
4540.55 2309
4541.18 2095
4541.82 1848
4542.45 1830
4543.09 1762
4543.73 1863
4544.36 1682
4545.00 1595
4545.63 1762
4546.27 1956
4546.91 1990
4547.54 2074
4548.18 2096
4548.81 2263
4549.45 2359
4550.09 2537
4550.72 2605
4551.36 2590
4551.99 2605
4552.63 2663
4553.27 2451
4553.90 2239
4554.54 2262
4555.18 2070
4555.81 1951
4556.45 1726
4557.09 1717
4557.72 1842
4558.36 1821
4559.00 1818
4559.63 1693
4560.27 1520
4560.91 1868
4561.54 1982
4562.18 1745
4562.82 1780
4563.46 1958
4564.09 1993
4564.73 1852
4565.37 1799
4566.00 1812
4566.64 1950
4567.28 1915
4567.92 1899
4568.55 1985
4569.19 2114
4569.83 2217
4570.47 2190
4571.10 2192
4571.74 2151
4572.38 2272
4573.02 2189
4573.66 2232
4574.29 2125
4574.93 1860
4575.57 1940
4576.21 1880
4576.85 1674
4577.48 1716
4578.12 1851
4578.76 1774
4579.40 1665
4580.04 1756
4580.67 1685
4581.31 1553
4581.95 1584
4582.59 1716
4583.23 1630
4583.87 1675
4584.51 1725
4585.14 1754
4585.78 1787
4586.42 1671
4587.06 1708
4587.70 1770
4588.34 1624
4588.98 1753
4589.62 1781
4590.26 1873
4590.89 1904
4591.53 1867
4592.17 1741
4592.81 1695
4593.45 1911
4594.09 1941
4594.73 1800
4595.37 1866
4596.01 1750
4596.65 1834
4597.29 1574
4597.93 1477
4598.57 1506
4599.21 1629
4599.85 1565
4600.49 1493
4601.12 1517
4601.76 1513
4602.40 1677
4603.04 1593
4603.68 1611
4604.32 1668
4604.96 1645
4605.60 1725
4606.24 1783
4606.88 1753
4607.52 1858
4608.17 1801
4608.81 1812
4609.45 1790
4610.09 1844
4610.73 1745
4611.37 1763
4612.01 1866
4612.65 1983
4613.29 1648
4613.93 1661
4614.57 1632
4615.21 1542
4615.85 1548
4616.49 1661
4617.13 1735
4617.77 1799
4618.41 1732
4619.06 1684
4619.70 1639
4620.34 1627
4620.98 1579
4621.62 1737
4622.26 1709
4622.90 1538
4623.54 1478
4624.19 1522
4624.83 1565
4625.47 1565
4626.11 1614
4626.75 1482
4627.39 1531
4628.03 1535
4628.68 1462
4629.32 1524
4629.96 1414
4630.60 1441
4631.24 1406
4631.89 1560
4632.53 1566
4633.17 1660
4633.81 1582
4634.45 1325
4635.10 1429
4635.74 1412
4636.38 1539
4637.02 1562
4637.66 1605
4638.31 1650
4638.95 1853
4639.59 1790
4640.23 1926
4640.88 1997
4641.52 1858
4642.16 1858
4642.80 1782
4643.45 1775
4644.09 1818
4644.73 1705
4645.38 1642
4646.02 1575
4646.66 1637
4647.30 1591
4647.95 1673
4648.59 1706
4649.23 1608
4649.88 1751
4650.52 1646
4651.16 1556
4651.81 1705
4652.45 1858
4653.09 1973
4653.74 2120
4654.38 2052
4655.02 2186
4655.67 2059
4656.31 1958
4656.95 2191
4657.60 1864
4658.24 1664
4658.89 1401
4659.53 1489
4660.17 1466
4660.82 1512
4661.46 1451
4662.10 1501
4662.75 1448
4663.39 1374
4664.04 1408
4664.68 1503
4665.33 1493
4665.97 1440
4666.61 1278
4667.26 1447
4667.90 1472
4668.55 1269
4669.19 1244
4669.84 1440
4670.48 1528
4671.12 1325
4671.77 1319
4672.41 1340
4673.06 1345
4673.70 1407
4674.35 1437
4674.99 1362
4675.64 1302
4676.28 1399
4676.93 1446
4677.57 1341
4678.22 1418
4678.86 1497
4679.51 1447
4680.15 1581
4680.80 1452
4681.44 1510
4682.09 1446
4682.74 1452
4683.38 1487
4684.03 1500
4684.67 1523
4685.32 1435
4685.96 1572
4686.61 1481
4687.25 1462
4687.90 1521
4688.55 1499
4689.19 1422
4689.84 1482
4690.48 1494
4691.13 1544
4691.78 1624
4692.42 1608
4693.07 1451
4693.71 1451
4694.36 1508
4695.01 1440
4695.65 1429
4696.30 1485
4696.95 1521
4697.59 1375
4698.24 1524
4698.89 1458
4699.53 1564
4700.18 1693
4700.83 1557
4701.47 1588
4702.12 1636
4702.77 1570
4703.41 1495
4704.06 1504
4704.71 1532
4705.35 1604
4706.00 1383
4706.65 1292
4707.29 1327
4707.94 1406
4708.59 1372
4709.24 1372
4709.88 1544
4710.53 1393
4711.18 1359
4711.83 1467
4712.47 1377
4713.12 1420
4713.77 1482
4714.42 1436
4715.06 1515
4715.71 1624
4716.36 1607
4717.01 1619
4717.65 1388
4718.30 1368
4718.95 1537
4719.60 1665
4720.25 1617
4720.89 1589
4721.54 1639
4722.19 1682
4722.84 1748
4723.49 1902
4724.13 1837
4724.78 2036
4725.43 2054
4726.08 2064
4726.73 1910
4727.38 1990
4728.03 1949
4728.67 1905
4729.32 2059
4729.97 1780
4730.62 1721
4731.27 1621
4731.92 1520
4732.57 1552
4733.22 1495
4733.86 1460
4734.51 1513
4735.16 1436
4735.81 1380
4736.46 1401
4737.11 1404
4737.76 1452
4738.41 1402
4739.06 1394
4739.71 1456
4740.36 1426
4741.01 1502
4741.65 1606
4742.30 1667
4742.95 1609
4743.60 1537
4744.25 1629
4744.90 1525
4745.55 1522
4746.20 1612
4746.85 1614
4747.50 1470
4748.15 1495
4748.80 1627
4749.45 1440
4750.10 1623
4750.75 1727
4751.40 1589
4752.05 1571
4752.70 1799
4753.35 1745
4754.00 1690
4754.65 1808
4755.30 1850
4755.95 1639
4756.61 1683
4757.26 1639
4757.91 1515
4758.56 1629
4759.21 1533
4759.86 1546
4760.51 1708
4761.16 1623
4761.81 1614
4762.46 1680
4763.11 1748
4763.76 1839
4764.41 1871
4765.07 1755
4765.72 1771
4766.37 1871
4767.02 2072
4767.67 2017
4768.32 1919
4768.97 1923
4769.62 1803
4770.28 1648
4770.93 1615
4771.58 1495
4772.23 1382
4772.88 1386
4773.53 1409
4774.19 1475
4774.84 1306
4775.49 1339
4776.14 1351
4776.79 1370
4777.44 1347
4778.10 1428
4778.75 1402
4779.40 1354
4780.05 1255
4780.70 1395
4781.36 1393
4782.01 1362
4782.66 1382
4783.31 1405
4783.97 1425
4784.62 1378
4785.27 1465
4785.92 1484
4786.58 1433
4787.23 1300
4787.88 1436
4788.53 1439
4789.19 1402
4789.84 1391
4790.49 1423
4791.15 1427
4791.80 1400
4792.45 1364
4793.10 1427
4793.76 1315
4794.41 1434
4795.06 1497
4795.72 1420
4796.37 1443
4797.02 1482
4797.68 1441
4798.33 1515
4798.98 1372
4799.64 1465
4800.29 1403
4800.94 1383
4801.60 1503
4802.25 1432
4802.90 1332
4803.56 1451
4804.21 1600
4804.87 1502
4805.52 1469
4806.17 1460
4806.83 1478
4807.48 1438
4808.14 1428
4808.79 1369
4809.44 1365
4810.10 1439
4810.75 1320
4811.41 1322
4812.06 1405
4812.71 1319
4813.37 1368
4814.02 1358
4814.68 1298
4815.33 1356
4815.99 1373
4816.64 1409
4817.30 1321
4817.95 1504
4818.61 1439
4819.26 1510
4819.92 1591
4820.57 1782
4821.23 1819
4821.88 1673
4822.53 1637
4823.19 1764
4823.85 1798
4824.50 1859
4825.16 1707
4825.81 1681
4826.47 1582
4827.12 1602
4827.78 1529
4828.43 1690
4829.09 1680
4829.74 1736
4830.40 1608
4831.05 1576
4831.71 1622
4832.37 1702
4833.02 1577
4833.68 1478
4834.33 1513
4834.99 1698
4835.64 1863
4836.30 1870
4836.96 1924
4837.61 2133
4838.27 2241
4838.92 2364
4839.58 2417
4840.24 2540
4840.89 2423
4841.55 2491
4842.21 2374
4842.86 2228
4843.52 2106
4844.18 1956
4844.83 1894
4845.49 1818
4846.14 1817
4846.80 1687
4847.46 1679
4848.11 1728
4848.77 1770
4849.43 1701
4850.09 1885
4850.74 1959
4851.40 1944
4852.06 1870
4852.71 1971
4853.37 1796
4854.03 1940
4854.68 1931
4855.34 1836
4856.00 2085
4856.66 2046
4857.31 2078
4857.97 1958
4858.63 1982
4859.29 2116
4859.94 2205
4860.60 2245
4861.26 2240
4861.92 2145
4862.57 2153
4863.23 2091
4863.89 1959
4864.55 1854
4865.21 2005
4865.86 1896
4866.52 2011
4867.18 2111
4867.84 2140
4868.50 2188
4869.15 2289
4869.81 2097
4870.47 2196
4871.13 2256
4871.79 1937
4872.45 2088
4873.10 2021
4873.76 1846
4874.42 2010
4875.08 2136
4875.74 2215
4876.40 1849
4877.06 1766
4877.71 1783
4878.37 1956
4879.03 2105
4879.69 2042
4880.35 2109
4881.01 1994
4881.67 1906
4882.33 2060
4882.99 1966
4883.65 1940
4884.30 1813
4884.96 1603
4885.62 1806
4886.28 1873
4886.94 1738
4887.60 1719
4888.26 1709
4888.92 1691
4889.58 1829
4890.24 1784
4890.90 1643
4891.56 1581
4892.22 1555
4892.88 1525
4893.54 1638
4894.20 1535
4894.86 1639
4895.52 1524
4896.18 1579
4896.84 1635
4897.50 1612
4898.16 1513
4898.82 1599
4899.48 1486
4900.14 1459
4900.80 1396
4901.46 1437
4902.12 1463
4902.78 1358
4903.44 1451
4904.10 1488
4904.76 1497
4905.42 1408
4906.08 1439
4906.74 1482
4907.40 1394
4908.06 1377
4908.73 1415
4909.39 1302
4910.05 1334
4910.71 1180
4911.37 1321
4912.03 1383
4912.69 1456
4913.35 1482
4914.01 1387
4914.68 1432
4915.34 1422
4916.00 1384
4916.66 1483
4917.32 1536
4917.98 1417
4918.64 1329
4919.31 1401
4919.97 1165
4920.63 1285
4921.29 1175
4921.95 1158
4922.61 1286
4923.28 1133
4923.94 1154
4924.60 1249
4925.26 1101
4925.92 1179
4926.59 1265
4927.25 1349
4927.91 1411
4928.57 1454
4929.23 1334
4929.90 1373
4930.56 1378
4931.22 1300
4931.88 1263
4932.55 1251
4933.21 1229
4933.87 1199
4934.53 1332
4935.20 1358
4935.86 1372
4936.52 1254
4937.18 1393
4937.85 1272
4938.51 1322
4939.17 1319
4939.84 1341
4940.50 1383
4941.16 1293
4941.82 1272
4942.49 1287
4943.15 1370
4943.81 1427
4944.48 1344
4945.14 1162
4945.80 1183
4946.47 1291
4947.13 1427
4947.79 1322
4948.46 1260
4949.12 1336
4949.79 1281
4950.45 1203
4951.11 1198
4951.78 1296
4952.44 1148
4953.10 1173
4953.77 1170
4954.43 1099
4955.10 1092
4955.76 1284
4956.42 1232
4957.09 1078
4957.75 1095
4958.42 1152
4959.08 1158
4959.74 1184
4960.41 1095
4961.07 1121
4961.74 1134
4962.40 1077
4963.07 1197
4963.73 1206
4964.40 1222
4965.06 1309
4965.73 1258
4966.39 1255
4967.05 1226
4967.72 1260
4968.38 1263
4969.05 1277
4969.71 1328
4970.38 1134
4971.04 1156
4971.71 1276
4972.37 1274
4973.04 1167
4973.70 1234
4974.37 1279
4975.04 1328
4975.70 1245
4976.37 1303
4977.03 1341
4977.70 1109
4978.36 1133
4979.03 1143
4979.69 1071
4980.36 1263
4981.03 1264
4981.69 1120
4982.36 1178
4983.02 1255
4983.69 1320
4984.35 1365
4985.02 1191
4985.69 1206
4986.35 1347
4987.02 1517
4987.68 1384
4988.35 1469
4989.02 1451
4989.68 1325
4990.35 1348
4991.02 1264
4991.68 1255
4992.35 1301
4993.02 1274
4993.68 1183
4994.35 1264
4995.02 1223
4995.68 1203
4996.35 1218
4997.02 1199
4997.68 1258
4998.35 1274
4999.02 1205
4999.68 1162
5000.35 1194
5001.02 1228
5001.68 1238
5002.35 1252
5003.02 1159
5003.69 1218
5004.35 1301
5005.02 1258
5005.69 1230
5006.35 1278
5007.02 1446
5007.69 1363
5008.36 1375
5009.02 1385
5009.69 1368
5010.36 1407
5011.03 1434
5011.70 1340
5012.36 1364
5013.03 1305
5013.70 1329
5014.37 1291
5015.04 1270
5015.70 1368
5016.37 1219
5017.04 1249
5017.71 1355
5018.38 1289
5019.04 1373
5019.71 1445
5020.38 1591
5021.05 1798
5021.72 1800
5022.39 1944
5023.05 2134
5023.72 2272
5024.39 2407
5025.06 2587
5025.73 2706
5026.40 2598
5027.07 2460
5027.74 2338
5028.40 2148
5029.07 2012
5029.74 1888
5030.41 1725
5031.08 1521
5031.75 1482
5032.42 1505
5033.09 1380
5033.76 1288
5034.43 1413
5035.10 1294
5035.76 1295
5036.43 1302
5037.10 1261
5037.77 1267
5038.44 1256
5039.11 1276
5039.78 1333
5040.45 1286
5041.12 1356
5041.79 1320
5042.46 1222
5043.13 1148
5043.80 1259
5044.47 1242
5045.14 1324
5045.81 1412
5046.48 1395
5047.15 1355
5047.82 1244
5048.49 1236
5049.16 1305
5049.83 1213
5050.50 1215
5051.17 1220
5051.84 1240
5052.51 1170
5053.18 1269
5053.85 1260
5054.52 1307
5055.20 1280
5055.87 1279
5056.54 1219
5057.21 1218
5057.88 1115
5058.55 1258
5059.22 1218
5059.89 1288
5060.56 1281
5061.23 1253
5061.90 1360
5062.58 1341
5063.25 1259
5063.92 1430
5064.59 1282
5065.26 1241
5065.93 1345
5066.60 1221
5067.27 1283
5067.95 1209
5068.62 1269
5069.29 1298
5069.96 1128
5070.63 1147
5071.30 1192
5071.98 1157
5072.65 1196
5073.32 1175
5073.99 1200
5074.66 1207
5075.34 1148
5076.01 1197
5076.68 1151
5077.35 1185
5078.02 1199
5078.70 1343
5079.37 1271
5080.04 1278
5080.71 1265
5081.39 1199
5082.06 1364
5082.73 1303
5083.40 1262
5084.08 1336
5084.75 1276
5085.42 1253
5086.09 1214
5086.77 1198
5087.44 1250
5088.11 1202
5088.79 1187
5089.46 1459
5090.13 1447
5090.80 1331
5091.48 1285
5092.15 1514
5092.82 1444
5093.50 1492
5094.17 1538
5094.84 1372
5095.52 1411
5096.19 1439
5096.86 1344
5097.54 1388
5098.21 1279
5098.88 1304
5099.56 1262
5100.23 1353
5100.90 1242
5101.58 1157
5102.25 1288
5102.93 1413
5103.60 1344
5104.27 1286
5104.95 1207
5105.62 1324
5106.30 1397
5106.97 1319
5107.64 1349
5108.32 1324
5108.99 1446
5109.67 1344
5110.34 1312
5111.02 1271
5111.69 1201
5112.36 1285
5113.04 1254
5113.71 1214
5114.39 1274
5115.06 1219
5115.74 1127
5116.41 1218
5117.09 1206
5117.76 1271
5118.44 1249
5119.11 1236
5119.79 1241
5120.46 1349
5121.14 1223
5121.81 1306
5122.49 1372
5123.16 1158
5123.84 1201
5124.51 1173
5125.19 1228
5125.86 1188
5126.54 1231
5127.21 1264
5127.89 1202
5128.56 1153
5129.24 1181
5129.92 1189
5130.59 1186
5131.27 1215
5131.94 1192
5132.62 1156
5133.29 1221
5133.97 1254
5134.65 1258
5135.32 1263
5136.00 1199
5136.67 1172
5137.35 1181
5138.03 1307
5138.70 1325
5139.38 1174
5140.05 1299
5140.73 1349
5141.41 1476
5142.08 1248
5142.76 1243
5143.44 1156
5144.11 1236
5144.79 1230
5145.47 1088
5146.14 1098
5146.82 1002
5147.50 1115
5148.17 1196
5148.85 1197
5149.53 1149
5150.20 1182
5150.88 1320
5151.56 1211
5152.24 1158
5152.91 1222
5153.59 1180
5154.27 1109
5154.94 1139
5155.62 1079
5156.30 1162
5156.98 1073
5157.65 1039
5158.33 1099
5159.01 1014
5159.69 1124
5160.36 1121
5161.04 1187
5161.72 1177
5162.40 1146
5163.07 1152
5163.75 1059
5164.43 1078
5165.11 1158
5165.79 1152
5166.46 1314
5167.14 1229
5167.82 1250
5168.50 1196
5169.18 1260
5169.86 1199
5170.53 1258
5171.21 1288
5171.89 1144
5172.57 1138
5173.25 1146
5173.93 1108
5174.60 1119
5175.28 1192
5175.96 1175
5176.64 1175
5177.32 1158
5178.00 1213
5178.68 1101
5179.36 1149
5180.03 1279
5180.71 1197
5181.39 1231
5182.07 1174
5182.75 1060
5183.43 1132
5184.11 1188
5184.79 1190
5185.47 1138
5186.15 1128
5186.83 1183
5187.51 1152
5188.18 1180
5188.86 1136
5189.54 996
5190.22 1030
5190.90 1139
5191.58 1076
5192.26 1088
5192.94 977
5193.62 1038
5194.30 999
5194.98 1112
5195.66 1167
5196.34 1091
5197.02 1212
5197.70 1276
5198.38 1251
5199.06 1140
5199.74 1107
5200.42 1074
5201.10 1023
5201.78 1046
5202.46 956
5203.14 1121
5203.82 1169
5204.50 1180
5205.19 1145
5205.87 1215
5206.55 1247
5207.23 1200
5207.91 1182
5208.59 1159
5209.27 1146
5209.95 1131
5210.63 1170
5211.31 1259
5211.99 1241
5212.67 1275
5213.36 1418
5214.04 1388
5214.72 1326
5215.40 1110
5216.08 1123
5216.76 1327
5217.44 1214
5218.12 1067
5218.81 1076
5219.49 1177
5220.17 1215
5220.85 1205
5221.53 1235
5222.21 1190
5222.90 1118
5223.58 1205
5224.26 1229
5224.94 1282
5225.62 1174
5226.30 1179
5226.99 1114
5227.67 1123
5228.35 1099
5229.03 1143
5229.71 1152
5230.40 1152
5231.08 1151
5231.76 1152
5232.44 1102
5233.13 1128
5233.81 1024
5234.49 1112
5235.17 1124
5235.86 1107
5236.54 1086
5237.22 1175
5237.90 1126
5238.59 1191
5239.27 1103
5239.95 1155
5240.64 1264
5241.32 1301
5242.00 1247
5242.68 1117
5243.37 1071
5244.05 1093
5244.73 1124
5245.42 1212
5246.10 1242
5246.78 1120
5247.47 1154
5248.15 1126
5248.83 1171
5249.52 1236
5250.20 1343
5250.88 1416
5251.57 1425
5252.25 1420
5252.93 1476
5253.62 1334
5254.30 1391
5254.99 1348
5255.67 1239
5256.35 1212
5257.04 1224
5257.72 1117
5258.41 1082
5259.09 1100
5259.77 1116
5260.46 1130
5261.14 1020
5261.83 1139
5262.51 1135
5263.20 1177
5263.88 1227
5264.56 1217
5265.25 1179
5265.93 1190
5266.62 1251
5267.30 1224
5267.99 1170
5268.67 1171
5269.36 1182
5270.04 1186
5270.73 1200
5271.41 1282
5272.10 1286
5272.78 1127
5273.47 1142
5274.15 1164
5274.84 1212
5275.52 1218
5276.21 1192
5276.89 1131
5277.58 1169
5278.26 1133
5278.95 1168
5279.63 1293
5280.32 1342
5281.00 1331
5281.69 1248
5282.38 1262
5283.06 1176
5283.75 1386
5284.43 1339
5285.12 1252
5285.80 1293
5286.49 1268
5287.18 1377
5287.86 1269
5288.55 1350
5289.23 1226
5289.92 1176
5290.61 1095
5291.29 1167
5291.98 1241
5292.66 1256
5293.35 1241
5294.04 1213
5294.72 1204
5295.41 1183
5296.10 1131
5296.78 1141
5297.47 1245
5298.16 1221
5298.84 1205
5299.53 1220
5300.22 1270
5300.90 1327
5301.59 1338
5302.28 1379
5302.96 1346
5303.65 1312
5304.34 1466
5305.03 1362
5305.71 1354
5306.40 1382
5307.09 1464
5307.77 1286
5308.46 1316
5309.15 1367
5309.84 1335
5310.52 1177
5311.21 1302
5311.90 1260
5312.59 1325
5313.27 1258
5313.96 1215
5314.65 1244
5315.34 1338
5316.02 1360
5316.71 1289
5317.40 1311
5318.09 1210
5318.78 1290
5319.46 1254
5320.15 1287
5320.84 1327
5321.53 1403
5322.22 1411
5322.90 1526
5323.59 1597
5324.28 1420
5324.97 1431
5325.66 1476
5326.35 1432
5327.04 1333
5327.72 1316
5328.41 1400
5329.10 1396
5329.79 1385
5330.48 1441
5331.17 1458
5331.86 1416
5332.54 1542
5333.23 1517
5333.92 1539
5334.61 1481
5335.30 1479
5335.99 1564
5336.68 1591
5337.37 1479
5338.06 1618
5338.75 1616
5339.44 1628
5340.12 1726
5340.81 1696
5341.50 1714
5342.19 1700
5342.88 1671
5343.57 1684
5344.26 1614
5344.95 1635
5345.64 1762
5346.33 1717
5347.02 1722
5347.71 1740
5348.40 1888
5349.09 2132
5349.78 2462
5350.47 2798
5351.16 3211
5351.85 3692
5352.54 4159
5353.23 4455
5353.92 4564
5354.61 4474
5355.30 4434
5355.99 3929
5356.68 3419
5357.37 3055
5358.06 2580
5358.75 2373
5359.44 2050
5360.14 1855
5360.83 1678
5361.52 1596
5362.21 1508
5362.90 1520
5363.59 1400
5364.28 1486
5364.97 1483
5365.66 1426
5366.35 1394
5367.04 1505
5367.74 1452
5368.43 1401
5369.12 1326
5369.81 1234
5370.50 1322
5371.19 1367
5371.88 1352
5372.57 1461
5373.27 1310
5373.96 1178
5374.65 1221
5375.34 1234
5376.03 1123
5376.72 1206
5377.42 1307
5378.11 1356
5378.80 1410
5379.49 1327
5380.18 1424
5380.88 1403
5381.57 1396
5382.26 1375
5382.95 1296
5383.64 1278
5384.34 1345
5385.03 1355
5385.72 1341
5386.41 1363
5387.11 1430
5387.80 1374
5388.49 1373
5389.18 1495
5389.88 1577
5390.57 1594
5391.26 1521
5391.95 1638
5392.65 1594
5393.34 1508
5394.03 1618
5394.72 1605
5395.42 1547
5396.11 1480
5396.80 1472
5397.50 1494
5398.19 1340
5398.88 1377
5399.58 1321
5400.27 1436
5400.96 1343
5401.66 1196
5402.35 1270
5403.04 1380
5403.74 1309
5404.43 1258
5405.12 1370
5405.82 1323
5406.51 1215
5407.20 1241
5407.90 1313
5408.59 1316
5409.28 1311
5409.98 1316
5410.67 1468
5411.37 1460
5412.06 1416
5412.75 1306
5413.45 1247
5414.14 1317
5414.84 1414
5415.53 1173
5416.23 1287
5416.92 1279
5417.61 1261
5418.31 1290
5419.00 1207
5419.70 1284
5420.39 1305
5421.09 1273
5421.78 1330
5422.48 1234
5423.17 1224
5423.87 1232
5424.56 1250
5425.25 1267
5425.95 1290
5426.64 1279
5427.34 1220
5428.03 1202
5428.73 1344
5429.42 1302
5430.12 1220
5430.82 1286
5431.51 1320
5432.21 1355
5432.90 1390
5433.60 1342
5434.29 1304
5434.99 1220
5435.68 1213
5436.38 1194
5437.07 1357
5437.77 1502
5438.47 1437
5439.16 1364
5439.86 1493
5440.55 1319
5441.25 1392
5441.94 1353
5442.64 1427
5443.34 1462
5444.03 1341
5444.73 1353
5445.42 1350
5446.12 1444
5446.82 1510
5447.51 1510
5448.21 1520
5448.91 1688
5449.60 1739
5450.30 1717
5450.99 1862
5451.69 1825
5452.39 1755
5453.08 1734
5453.78 1579
5454.48 1525
5455.17 1356
5455.87 1370
5456.57 1430
5457.27 1390
5457.96 1367
5458.66 1375
5459.36 1413
5460.05 1430
5460.75 1396
5461.45 1349
5462.14 1453
5462.84 1527
5463.54 1634
5464.24 1583
5464.93 1817
5465.63 1839
5466.33 1969
5467.03 1915
5467.72 2051
5468.42 1775
5469.12 1791
5469.82 1905
5470.51 1729
5471.21 1607
5471.91 1637
5472.61 1601
5473.31 1477
5474.00 1446
5474.70 1539
5475.40 1503
5476.10 1529
5476.80 1624
5477.49 1519
5478.19 1480
5478.89 1541
5479.59 1533
5480.29 1705
5480.99 1561
5481.68 1578
5482.38 1653
5483.08 1900
5483.78 1879
5484.48 1883
5485.18 1747
5485.88 1692
5486.57 1641
5487.27 1498
5487.97 1587
5488.67 1525
5489.37 1530
5490.07 1452
5490.77 1524
5491.47 1464
5492.17 1515
5492.87 1617
5493.56 1621
5494.26 1637
5494.96 1543
5495.66 1515
5496.36 1588
5497.06 1560
5497.76 1627
5498.46 1817
5499.16 1823
5499.86 2010
5500.56 2197
5501.26 2103
5501.96 2307
5502.66 2282
5503.36 2641
5504.06 2590
5504.76 2587
5505.46 2481
5506.16 2289
5506.86 2142
5507.56 1897
5508.26 1790
5508.96 1683
5509.66 1630
5510.36 1593
5511.06 1609
5511.76 1685
5512.46 1614
5513.16 1526
5513.86 1557
5514.56 1564
5515.26 1490
5515.96 1534
5516.66 1620
5517.36 1547
5518.07 1482
5518.77 1564
5519.47 1554
5520.17 1563
5520.87 1585
5521.57 1720
5522.27 1668
5522.97 1685
5523.67 1696
5524.37 1694
5525.08 1553
5525.78 1576
5526.48 1444
5527.18 1470
5527.88 1364
5528.58 1419
5529.28 1333
5529.99 1353
5530.69 1378
5531.39 1393
5532.09 1313
5532.79 1261
5533.49 1316
5534.20 1206
5534.90 1306
5535.60 1216
5536.30 1156
5537.00 1189
5537.70 1303
5538.41 1172
5539.11 1163
5539.81 1344
5540.51 1333
5541.22 1363
5541.92 1250
5542.62 1234
5543.32 1285
5544.02 1249
5544.73 1274
5545.43 1357
5546.13 1200
5546.84 1214
5547.54 1273
5548.24 1535
5548.94 1421
5549.65 1370
5550.35 1463
5551.05 1462
5551.75 1462
5552.46 1336
5553.16 1317
5553.86 1392
5554.57 1340
5555.27 1156
5555.97 1197
5556.68 1181
5557.38 1187
5558.08 1143
5558.79 1194
5559.49 1185
5560.19 1164
5560.90 1321
5561.60 1192
5562.30 1067
5563.01 1122
5563.71 1274
5564.41 1302
5565.12 1261
5565.82 1243
5566.53 1286
5567.23 1262
5567.93 1226
5568.64 1182
5569.34 1183
5570.05 1346
5570.75 1295
5571.45 1256
5572.16 1201
5572.86 1164
5573.57 1279
5574.27 1265
5574.98 1277
5575.68 1318
5576.38 1338
5577.09 1338
5577.79 1171
5578.50 1260
5579.20 1185
5579.91 1231
5580.61 1311
5581.32 1223
5582.02 1273
5582.73 1126
5583.43 1183
5584.14 1158
5584.84 1218
5585.55 1237
5586.25 1179
5586.96 1188
5587.66 1108
5588.37 1148
5589.07 1150
5589.78 1122
5590.48 1153
5591.19 1116
5591.89 1036
5592.60 972
5593.31 1032
5594.01 1151
5594.72 1096
5595.42 1083
5596.13 1106
5596.83 1081
5597.54 1075
5598.25 1079
5598.95 1032
5599.66 1130
5600.36 1137
5601.07 1061
5601.78 1144
5602.48 1139
5603.19 1218
5603.89 1186
5604.60 1110
5605.31 1026
5606.01 1046
5606.72 1100
5607.43 1002
5608.13 1012
5608.84 1059
5609.54 1081
5610.25 1034
5610.96 964
5611.66 1104
5612.37 1074
5613.08 1082
5613.79 1157
5614.49 1086
5615.20 1098
5615.91 1164
5616.61 1084
5617.32 1103
5618.03 989
5618.73 1077
5619.44 1086
5620.15 1017
5620.86 1061
5621.56 1069
5622.27 1027
5622.98 1106
5623.69 1186
5624.39 1034
5625.10 1107
5625.81 1028
5626.52 1039
5627.22 1010
5627.93 1011
5628.64 1034
5629.35 956
5630.05 1028
5630.76 1014
5631.47 1064
5632.18 1111
5632.89 1174
5633.59 1052
5634.30 1056
5635.01 1017
5635.72 1032
5636.43 1074
5637.14 1014
5637.84 1141
5638.55 1108
5639.26 1101
5639.97 1121
5640.68 1060
5641.39 1092
5642.10 1126
5642.80 1097
5643.51 1172
5644.22 1175
5644.93 1135
5645.64 1196
5646.35 1132
5647.06 1101
5647.77 1136
5648.47 1296
5649.18 1196
5649.89 1132
5650.60 1163
5651.31 1179
5652.02 1107
5652.73 1149
5653.44 1194
5654.15 1170
5654.86 1101
5655.57 1102
5656.28 1161
5656.99 1171
5657.70 1251
5658.41 1115
5659.12 1141
5659.83 1244
5660.54 1172
5661.24 1191
5661.95 1177
5662.66 1226
5663.37 1237
5664.08 1203
5664.79 1307
5665.50 1283
5666.21 1117
5666.93 1136
5667.64 1195
5668.35 1329
5669.06 1271
5669.77 1216
5670.48 1286
5671.19 1245
5671.90 1388
5672.61 1439
5673.32 1396
5674.03 1442
5674.74 1343
5675.45 1435
5676.16 1383
5676.87 1322
5677.58 1378
5678.29 1206
5679.01 1219
5679.72 1187
5680.43 1105
5681.14 1233
5681.85 1231
5682.56 1204
5683.27 1180
5683.98 1158
5684.69 1155
5685.41 1183
5686.12 1169
5686.83 1181
5687.54 1216
5688.25 1388
5688.96 1249
5689.67 1295
5690.39 1134
5691.10 1227
5691.81 1261
5692.52 1230
5693.23 1263
5693.95 1236
5694.66 1174
5695.37 1157
5696.08 1229
5696.79 1234
5697.51 1157
5698.22 1080
5698.93 1061
5699.64 1054
5700.35 995
5701.07 959
5701.78 1038
5702.49 1219
5703.20 1111
5703.92 1050
5704.63 998
5705.34 999
5706.05 1035
5706.77 1008
5707.48 1002
5708.19 1070
5708.90 1099
5709.62 1085
5710.33 1161
5711.04 1173
5711.76 1139
5712.47 1175
5713.18 1156
5713.90 1024
5714.61 1004
5715.32 1095
5716.04 1010
5716.75 1080
5717.46 1023
5718.18 1104
5718.89 1087
5719.60 1084
5720.32 1075
5721.03 1120
5721.74 1175
5722.46 1155
5723.17 1140
5723.88 1124
5724.60 1056
5725.31 1137
5726.03 1154
5726.74 1288
5727.45 1226
5728.17 1203
5728.88 1272
5729.60 1206
5730.31 1308
5731.02 1267
5731.74 1308
5732.45 1337
5733.17 1357
5733.88 1351
5734.60 1285
5735.31 1125
5736.02 1136
5736.74 1120
5737.45 1138
5738.17 1236
5738.88 1291
5739.60 1157
5740.31 1343
5741.03 1289
5741.74 1261
5742.46 1190
5743.17 1168
5743.89 1214
5744.60 1180
5745.32 1167
5746.03 1157
5746.75 1210
5747.46 1200
5748.18 1334
5748.89 1222
5749.61 1121
5750.32 1271
5751.04 1273
5751.76 1406
5752.47 1398
5753.19 1499
5753.90 1463
5754.62 1736
5755.33 1888
5756.05 2043
5756.77 2258
5757.48 2323
5758.20 2328
5758.91 2216
5759.63 2146
5760.34 2048
5761.06 1840
5761.78 1731
5762.49 1557
5763.21 1577
5763.93 1482
5764.64 1465
5765.36 1401
5766.07 1264
5766.79 1340
5767.51 1364
5768.22 1295
5768.94 1414
5769.66 1332
5770.37 1389
5771.09 1319
5771.81 1383
5772.52 1423
5773.24 1384
5773.96 1386
5774.67 1458
5775.39 1407
5776.11 1350
5776.83 1372
5777.54 1384
5778.26 1357
5778.98 1466
5779.69 1481
5780.41 1480
5781.13 1593
5781.85 1593
5782.56 1584
5783.28 1632
5784.00 1538
5784.72 1507
5785.43 1559
5786.15 1563
5786.87 1520
5787.59 1576
5788.30 1603
5789.02 1628
5789.74 1772
5790.46 1636
5791.18 1626
5791.89 1739
5792.61 1848
5793.33 1878
5794.05 1980
5794.77 2047
5795.48 2053
5796.20 2001
5796.92 2054
5797.64 2028
5798.36 2183
5799.08 2317
5799.80 2799
5800.51 3149
5801.23 3636
5801.95 4309
5802.67 4866
5803.39 5325
5804.11 5262
5804.83 4923
5805.54 4674
5806.26 3833
5806.98 3355
5807.70 2864
5808.42 2553
5809.14 2321
5809.86 2261
5810.58 2231
5811.30 2147
5812.02 2079
5812.74 2104
5813.45 2057
5814.17 2162
5814.89 2197
5815.61 2125
5816.33 2199
5817.05 2226
5817.77 2116
5818.49 2158
5819.21 2155
5819.93 2085
5820.65 1942
5821.37 2027
5822.09 2119
5822.81 1921
5823.53 2117
5824.25 2036
5824.97 1938
5825.69 1859
5826.41 1738
5827.13 1632
5827.85 1673
5828.57 1622
5829.29 1707
5830.01 1533
5830.73 1617
5831.45 1582
5832.17 1587
5832.89 1600
5833.61 1493
5834.33 1525
5835.06 1541
5835.78 1527
5836.50 1471
5837.22 1467
5837.94 1498
5838.66 1435
5839.38 1464
5840.10 1390
5840.82 1473
5841.54 1457
5842.26 1481
5842.99 1440
5843.71 1580
5844.43 1586
5845.15 1494
5845.87 1549
5846.59 1392
5847.31 1417
5848.04 1356
5848.76 1460
5849.48 1510
5850.20 1470
5850.92 1423
5851.64 1418
5852.36 1447
5853.09 1313
5853.81 1272
5854.53 1311
5855.25 1360
5855.97 1484
5856.70 1473
5857.42 1306
5858.14 1304
5858.86 1398
5859.58 1330
5860.31 1309
5861.03 1207
5861.75 1165
5862.47 1241
5863.20 1276
5863.92 1212
5864.64 1349
5865.36 1238
5866.09 1281
5866.81 1418
5867.53 1312
5868.25 1332
5868.98 1275
5869.70 1243
5870.42 1273
5871.15 1184
5871.87 1300
5872.59 1299
5873.31 1233
5874.04 1306
5874.76 1281
5875.48 1234
5876.21 1237
5876.93 1269
5877.65 1218
5878.38 1305
5879.10 1231
5879.82 1251
5880.55 1403
5881.27 1259
5881.99 1312
5882.72 1347
5883.44 1287
5884.17 1322
5884.89 1351
5885.61 1327
5886.34 1241
5887.06 1265
5887.78 1217
5888.51 1286
5889.23 1317
5889.96 1241
5890.68 1233
5891.41 1208
5892.13 1214
5892.85 1264
5893.58 1239
5894.30 1296
5895.03 1316
5895.75 1291
5896.48 1255
5897.20 1219
5897.92 1172
5898.65 1167
5899.37 1276
5900.10 1307
5900.82 1226
5901.55 1159
5902.27 1167
5903.00 1120
5903.72 1288
5904.45 1257
5905.17 1242
5905.90 1213
5906.62 1151
5907.35 1162
5908.07 1088
5908.80 1246
5909.52 1291
5910.25 1254
5910.97 1245
5911.70 1077
5912.43 1169
5913.15 1161
5913.88 1231
5914.60 1195
5915.33 1145
5916.05 1247
5916.78 1269
5917.50 1274
5918.23 1332
5918.96 1297
5919.68 1310
5920.41 1168
5921.13 1203
5921.86 1316
5922.59 1246
5923.31 1243
5924.04 1313
5924.76 1371
5925.49 1270
5926.22 1318
5926.94 1344
5927.67 1355
5928.40 1310
5929.12 1291
5929.85 1345
5930.58 1342
5931.30 1242
5932.03 1283
5932.76 1259
5933.48 1309
5934.21 1491
5934.94 1450
5935.66 1394
5936.39 1444
5937.12 1464
5937.84 1492
5938.57 1550
5939.30 1570
5940.02 1604
5940.75 1472
5941.48 1595
5942.21 1622
5942.93 1734
5943.66 1653
5944.39 1665
5945.12 1564
5945.84 1442
5946.57 1591
5947.30 1739
5948.03 1667
5948.75 1591
5949.48 1631
5950.21 1749
5950.94 1802
5951.67 1752
5952.39 1904
5953.12 1904
5953.85 2148
5954.58 2059
5955.31 2012
5956.03 2099
5956.76 2011
5957.49 2155
5958.22 1973
5958.95 2057
5959.67 2004
5960.40 1944
5961.13 2173
5961.86 2135
5962.59 2140
5963.32 1860
5964.05 1988
5964.77 2179
5965.50 2318
5966.23 2227
5966.96 2484
5967.69 2656
5968.42 2899
5969.15 3109
5969.88 3074
5970.61 3192
5971.33 3366
5972.06 3110
5972.79 2842
5973.52 2563
5974.25 2494
5974.98 2402
5975.71 2265
5976.44 2291
5977.17 2257
5977.90 2100
5978.63 2217
5979.36 2376
5980.09 2421
5980.82 2348
5981.55 2406
5982.28 2437
5983.01 2439
5983.74 2412
5984.46 2470
5985.19 2604
5985.92 2523
5986.65 2445
5987.38 2532
5988.11 2550
5988.85 2459
5989.58 2557
5990.31 2485
5991.04 2461
5991.77 2364
5992.50 2540
5993.23 2642
5993.96 2552
5994.69 2545
5995.42 2548
5996.15 2488
5996.88 2562
5997.61 2688
5998.34 2676
5999.07 2641
5999.80 2765
6000.53 2790
6001.26 2782
6002.00 2680
6002.73 2611
6003.46 2741
6004.19 2532
6004.92 2508
6005.65 2497
6006.38 2624
6007.11 2533
6007.84 2580
6008.58 2773
6009.31 2694
6010.04 2990
6010.77 3168
6011.50 3505
6012.23 4069
6012.96 4585
6013.70 4923
6014.43 5469
6015.16 5655
6015.89 6104
6016.62 6383
6017.36 6174
6018.09 5753
6018.82 5317
6019.55 4927
6020.28 4469
6021.02 3963
6021.75 3615
6022.48 3262
6023.21 2966
6023.94 2644
6024.68 2525
6025.41 2381
6026.14 2246
6026.87 2094
6027.61 2149
6028.34 2135
6029.07 2032
6029.80 1960
6030.54 2123
6031.27 2208
6032.00 2157
6032.73 2078
6033.47 1963
6034.20 2087
6034.93 2044
6035.67 1911
6036.40 2065
6037.13 2146
6037.87 2078
6038.60 1914
6039.33 2087
6040.07 2099
6040.80 2144
6041.53 2076
6042.27 2029
6043.00 2093
6043.73 2093
6044.47 2160
6045.20 2314
6045.93 2311
6046.67 2260
6047.40 2287
6048.13 2401
6048.87 2540
6049.60 2570
6050.34 2451
6051.07 2454
6051.80 2591
6052.54 2701
6053.27 2959
6054.01 3049
6054.74 3343
6055.47 3432
6056.21 3478
6056.94 3231
6057.68 3018
6058.41 2879
6059.15 2851
6059.88 2572
6060.61 2301
6061.35 2366
6062.08 2296
6062.82 2158
6063.55 2311
6064.29 2227
6065.02 2248
6065.76 2286
6066.49 2289
6067.23 2200
6067.96 2243
6068.70 2203
6069.43 2183
6070.17 2062
6070.90 2055
6071.64 1982
6072.37 2109
6073.11 2090
6073.84 2005
6074.58 1878
6075.31 2005
6076.05 1999
6076.78 1891
6077.52 1906
6078.26 1898
6078.99 1930
6079.73 1757
6080.46 1759
6081.20 1811
6081.93 1923
6082.67 1785
6083.41 1807
6084.14 1938
6084.88 1830
6085.61 1820
6086.35 1813
6087.09 1655
6087.82 1811
6088.56 1870
6089.30 1819
6090.03 1794
6090.77 1865
6091.50 1798
6092.24 1957
6092.98 1952
6093.71 1967
6094.45 1924
6095.19 1839
6095.92 2067
6096.66 1925
6097.40 1785
6098.13 1806
6098.87 1726
6099.61 1752
6100.34 1757
6101.08 1757
6101.82 1586
6102.56 1590
6103.29 1622
6104.03 1575
6104.77 1563
6105.50 1610
6106.24 1562
6106.98 1522
6107.72 1656
6108.45 1733
6109.19 1649
6109.93 1668
6110.67 1665
6111.40 1705
6112.14 1674
6112.88 1565
6113.62 1466
6114.35 1525
6115.09 1663
6115.83 1631
6116.57 1588
6117.31 1624
6118.04 1718
6118.78 1569
6119.52 1510
6120.26 1587
6121.00 1559
6121.73 1612
6122.47 1667
6123.21 1603
6123.95 1752
6124.69 1556
6125.43 1590
6126.16 1570
6126.90 1641
6127.64 1719
6128.38 1721
6129.12 1729
6129.86 1626
6130.60 1743
6131.33 1761
6132.07 1675
6132.81 1722
6133.55 1681
6134.29 1761
6135.03 1840
6135.77 1878
6136.51 1779
6137.25 1645
6137.99 1619
6138.73 1584
6139.46 1562
6140.20 1703
6140.94 1689
6141.68 1734
6142.42 1788
6143.16 1685
6143.90 1646
6144.64 1783
6145.38 1720
6146.12 1774
6146.86 1699
6147.60 1641
6148.34 1703
6149.08 1670
6149.82 1718
6150.56 1718
6151.30 1905
6152.04 1893
6152.78 1877
6153.52 1820
6154.26 1754
6155.00 1813
6155.74 1677
6156.48 1830
6157.22 1819
6157.96 1842
6158.70 1976
6159.44 2015
6160.18 1963
6160.92 1898
6161.66 1940
6162.40 1804
6163.15 1901
6163.89 1954
6164.63 1891
6165.37 2039
6166.11 2228
6166.85 2094
6167.59 2446
6168.33 2519
6169.07 2472
6169.81 2548
6170.55 2569
6171.30 2658
6172.04 2634
6172.78 2497
6173.52 2480
6174.26 2410
6175.00 2382
6175.74 2350
6176.49 2289
6177.23 2233
6177.97 2067
6178.71 2131
6179.45 2168
6180.19 2204
6180.94 2252
6181.68 2285
6182.42 2328
6183.16 2286
6183.90 2518
6184.65 2319
6185.39 2354
6186.13 2455
6186.87 2326
6187.61 2346
6188.36 2319
6189.10 2371
6189.84 2287
6190.58 2515
6191.33 2512
6192.07 2579
6192.81 2720
6193.55 2698
6194.30 2752
6195.04 2699
6195.78 2843
6196.52 2894
6197.27 3046
6198.01 3054
6198.75 3012
6199.49 3007
6200.24 2959
6200.98 2949
6201.72 2957
6202.47 2894
6203.21 2887
6203.95 2757
6204.70 3011
6205.44 3163
6206.18 3331
6206.93 3791
6207.67 4107
6208.41 4876
6209.16 6216
6209.90 7517
6210.64 8845
6211.39 10053
6212.13 10736
6212.87 11000
6213.62 10755
6214.36 10494
6215.11 9103
6215.85 8045
6216.59 6595
6217.34 5503
6218.08 4612
6218.83 4145
6219.57 3372
6220.31 3176
6221.06 2922
6221.80 2759
6222.55 2502
6223.29 2544
6224.04 2614
6224.78 2553
6225.52 2691
6226.27 2852
6227.01 2802
6227.76 2842
6228.50 2924
6229.25 2812
6229.99 2720
6230.74 2543
6231.48 2491
6232.23 2384
6232.97 2298
6233.72 2267
6234.46 2095
6235.21 1996
6235.95 1985
6236.70 1990
6237.44 2010
6238.19 1993
6238.93 2018
6239.68 1979
6240.42 2151
6241.17 2131
6241.91 2104
6242.66 2161
6243.40 2115
6244.15 2242
6244.90 2336
6245.64 2260
6246.39 2300
6247.13 2367
6247.88 2676
6248.62 2834
6249.37 2948
6250.12 3151
6250.86 3431
6251.61 3456
6252.35 3598
6253.10 3426
6253.85 3069
6254.59 2865
6255.34 2657
6256.09 2377
6256.83 2377
6257.58 2303
6258.32 2370
6259.07 2249
6259.82 2305
6260.56 2285
6261.31 2239
6262.06 2133
6262.80 2244
6263.55 2311
6264.30 2307
6265.04 2264
6265.79 2203
6266.54 2335
6267.29 2285
6268.03 2319
6268.78 2267
6269.53 2261
6270.27 2248
6271.02 2322
6271.77 2220
6272.52 2309
6273.26 2286
6274.01 2214
6274.76 2215
6275.50 2257
6276.25 2386
6277.00 2459
6277.75 2593
6278.49 2860
6279.24 2773
6279.99 3029
6280.74 2820
6281.49 2603
6282.23 2697
6282.98 2671
6283.73 2565
6284.48 2355
6285.23 2173
6285.97 2062
6286.72 2084
6287.47 1973
6288.22 1872
6288.97 1993
6289.71 2019
6290.46 1945
6291.21 2142
6291.96 2138
6292.71 2040
6293.46 2036
6294.21 1954
6294.95 1875
6295.70 1790
6296.45 1849
6297.20 1906
6297.95 1752
6298.70 1762
6299.45 1803
6300.20 1816
6300.94 1807
6301.69 1723
6302.44 1715
6303.19 1758
6303.94 1742
6304.69 1726
6305.44 1903
6306.19 1799
6306.94 1900
6307.69 1608
6308.44 1724
6309.19 1943
6309.94 1853
6310.69 1882
6311.43 1808
6312.18 1744
6312.93 1775
6313.68 1824
6314.43 1772
6315.18 1703
6315.93 1812
6316.68 1780
6317.43 1791
6318.18 1752
6318.93 1890
6319.68 1872
6320.43 1796
6321.18 1921
6321.93 1730
6322.68 1705
6323.43 1749
6324.18 1825
6324.94 1775
6325.69 1602
6326.44 1599
6327.19 1683
6327.94 1686
6328.69 1538
6329.44 1516
6330.19 1562
6330.94 1603
6331.69 1514
6332.44 1458
6333.19 1440
6333.94 1567
6334.69 1604
6335.45 1581
6336.20 1524
6336.95 1481
6337.70 1504
6338.45 1366
6339.20 1358
6339.95 1517
6340.70 1489
6341.46 1437
6342.21 1536
6342.96 1529
6343.71 1423
6344.46 1503
6345.21 1415
6345.96 1426
6346.72 1432
6347.47 1422
6348.22 1375
6348.97 1439
6349.72 1475
6350.48 1490
6351.23 1601
6351.98 1560
6352.73 1612
6353.48 1759
6354.24 1682
6354.99 1625
6355.74 1697
6356.49 1690
6357.24 1550
6358.00 1539
6358.75 1519
6359.50 1642
6360.25 1554
6361.01 1590
6361.76 1538
6362.51 1515
6363.26 1497
6364.02 1551
6364.77 1442
6365.52 1536
6366.28 1558
6367.03 1440
6367.78 1455
6368.53 1411
6369.29 1411
6370.04 1419
6370.79 1421
6371.55 1349
6372.30 1441
6373.05 1515
6373.81 1433
6374.56 1533
6375.31 1435
6376.07 1361
6376.82 1410
6377.57 1401
6378.33 1449
6379.08 1494
6379.83 1583
6380.59 1504
6381.34 1500
6382.10 1531
6382.85 1413
6383.60 1464
6384.36 1498
6385.11 1526
6385.87 1494
6386.62 1403
6387.37 1486
6388.13 1591
6388.88 1485
6389.64 1606
6390.39 1683
6391.14 1561
6391.90 1621
6392.65 1578
6393.41 1537
6394.16 1719
6394.92 1726
6395.67 1645
6396.43 1608
6397.18 1430
6397.94 1386
6398.69 1403
6399.45 1493
6400.20 1440
6400.96 1335
6401.71 1373
6402.47 1396
6403.22 1341
6403.98 1353
6404.73 1325
6405.49 1186
6406.24 1389
6407.00 1423
6407.75 1338
6408.51 1464
6409.26 1512
6410.02 1412
6410.77 1408
6411.53 1369
6412.28 1401
6413.04 1541
6413.80 1522
6414.55 1343
6415.31 1432
6416.06 1322
6416.82 1307
6417.57 1242
6418.33 1288
6419.09 1277
6419.84 1332
6420.60 1440
6421.35 1396
6422.11 1404
6422.87 1321
6423.62 1315
6424.38 1442
6425.14 1511
6425.89 1433
6426.65 1373
6427.40 1490
6428.16 1334
6428.92 1255
6429.67 1405
6430.43 1320
6431.19 1319
6431.94 1415
6432.70 1354
6433.46 1370
6434.22 1366
6434.97 1404
6435.73 1343
6436.49 1413
6437.24 1438
6438.00 1424
6438.76 1465
6439.51 1453
6440.27 1460
6441.03 1332
6441.79 1383
6442.54 1457
6443.30 1374
6444.06 1355
6444.82 1296
6445.57 1352
6446.33 1448
6447.09 1337
6447.85 1302
6448.60 1442
6449.36 1398
6450.12 1358
6450.88 1385
6451.64 1490
6452.39 1442
6453.15 1418
6453.91 1345
6454.67 1399
6455.43 1252
6456.18 1307
6456.94 1407
6457.70 1549
6458.46 1505
6459.22 1466
6459.98 1490
6460.73 1537
6461.49 1466
6462.25 1395
6463.01 1532
6463.77 1548
6464.53 1531
6465.29 1601
6466.04 1578
6466.80 1487
6467.56 1535
6468.32 1489
6469.08 1445
6469.84 1635
6470.60 1595
6471.36 1643
6472.12 1694
6472.87 1605
6473.63 1683
6474.39 1717
6475.15 1648
6475.91 1577
6476.67 1608
6477.43 1698
6478.19 1725
6478.95 1713
6479.71 1768
6480.47 1782
6481.23 1732
6481.99 1737
6482.75 1724
6483.51 1736
6484.27 1782
6485.03 1710
6485.79 1729
6486.55 1859
6487.31 1878
6488.07 1942
6488.83 1828
6489.59 1776
6490.35 1890
6491.11 1984
6491.87 2016
6492.63 1972
6493.39 2026
6494.15 2105
6494.91 2126
6495.67 2106
6496.43 2413
6497.19 2428
6497.95 2335
6498.71 2436
6499.47 2389
6500.23 2501
6500.99 2343
6501.76 2381
6502.52 2461
6503.28 2467
6504.04 2409
6504.80 2332
6505.56 2407
6506.32 2541
6507.08 2578
6507.84 2469
6508.61 2625
6509.37 2702
6510.13 2713
6510.89 2816
6511.65 2827
6512.41 2872
6513.17 2773
6513.94 2825
6514.70 3001
6515.46 2989
6516.22 2847
6516.98 2915
6517.74 2908
6518.51 2782
6519.27 2792
6520.03 2854
6520.79 2988
6521.55 3006
6522.32 3204
6523.08 3262
6523.84 3276
6524.60 3255
6525.36 3577
6526.13 3660
6526.89 3535
6527.65 3902
6528.41 4063
6529.18 4070
6529.94 4113
6530.70 4187
6531.46 4393
6532.23 4214
6532.99 4237
6533.75 4469
6534.51 4769
6535.28 5417
6536.04 6456
6536.80 7778
6537.57 9618
6538.33 11213
6539.09 12490
6539.85 13349
6540.62 13135
6541.38 12704
6542.14 11602
6542.91 9899
6543.67 8379
6544.43 6699
6545.20 5384
6545.96 4726
6546.72 4026
6547.49 3647
6548.25 3280
6549.02 3050
6549.78 2913
6550.54 2894
6551.31 2729
6552.07 2802
6552.83 2643
6553.60 2644
6554.36 2537
6555.13 2503
6555.89 2462
6556.65 2568
6557.42 2286
6558.18 2306
6558.95 2316
6559.71 2333
6560.47 2180
6561.24 2184
6562.00 2231
6562.77 2298
6563.53 2288
6564.30 2337
6565.06 2527
6565.83 2398
6566.59 2672
6567.36 2689
6568.12 2745
6568.88 2885
6569.65 2681
6570.41 2732
6571.18 2806
6571.94 2791
6572.71 2675
6573.47 2828
6574.24 2852
6575.00 3044
6575.77 3057
6576.53 3259
6577.30 3509
6578.07 3707
6578.83 3669
6579.60 3660
6580.36 3686
6581.13 3686
6581.89 3556
6582.66 3329
6583.42 3421
6584.19 3308
6584.96 3193
6585.72 3217
6586.49 3308
6587.25 3085
6588.02 2872
6588.78 2795
6589.55 2872
6590.32 2709
6591.08 2776
6591.85 2855
6592.61 2819
6593.38 3009
6594.15 3153
6594.91 3370
6595.68 3668
6596.45 3821
6597.21 3956
6597.98 3987
6598.75 4087
6599.51 3861
6600.28 3820
6601.05 3603
6601.81 3418
6602.58 3196
6603.35 2935
6604.11 2868
6604.88 2713
6605.65 2740
6606.41 2775
6607.18 2531
6607.95 2489
6608.71 2424
6609.48 2404
6610.25 2355
6611.02 2364
6611.78 2371
6612.55 2446
6613.32 2469
6614.09 2517
6614.85 2523
6615.62 2607
6616.39 2597
6617.16 2369
6617.92 2454
6618.69 2483
6619.46 2213
6620.23 2173
6620.99 2220
6621.76 2241
6622.53 2315
6623.30 2143
6624.07 2132
6624.83 2145
6625.60 2153
6626.37 2133
6627.14 2032
6627.91 2019
6628.67 2043
6629.44 2083
6630.21 2152
6630.98 2067
6631.75 2166
6632.52 2131
6633.29 2205
6634.05 2261
6634.82 2475
6635.59 2745
6636.36 2951
6637.13 2901
6637.90 2981
6638.67 2982
6639.43 2910
6640.20 2838
6640.97 2666
6641.74 2520
6642.51 2383
6643.28 2332
6644.05 2269
6644.82 2040
6645.59 1924
6646.36 2003
6647.13 1909
6647.90 1923
6648.66 1924
6649.43 1976
6650.20 2005
6650.97 1961
6651.74 2056
6652.51 1980
6653.28 1881
6654.05 1886
6654.82 1920
6655.59 1957
6656.36 1956
6657.13 1995
6657.90 1995
6658.67 1951
6659.44 2035
6660.21 1911
6660.98 1742
6661.75 1771
6662.52 1763
6663.29 1834
6664.06 1751
6664.83 1861
6665.60 1732
6666.37 1766
6667.14 1849
6667.91 1869
6668.69 1820
6669.46 1798
6670.23 1780
6671.00 1728
6671.77 1708
6672.54 1828
6673.31 1809
6674.08 1911
6674.85 1973
6675.62 2015
6676.39 2021
6677.16 1947
6677.94 1884
6678.71 1920
6679.48 1863
6680.25 1876
6681.02 1898
6681.79 1893
6682.56 1803
6683.33 1825
6684.11 1949
6684.88 1941
6685.65 2052
6686.42 2154
6687.19 2242
6687.96 2241
6688.74 2232
6689.51 2278
6690.28 2268
6691.05 2035
6691.82 1937
6692.60 1823
6693.37 1870
6694.14 1768
6694.91 1670
6695.68 1687
6696.46 1739
6697.23 1696
6698.00 1667
6698.77 1785
6699.55 1685
6700.32 1744
6701.09 1656
6701.86 1602
6702.64 1687
6703.41 1604
6704.18 1695
6704.95 1765
6705.73 1633
6706.50 1638
6707.27 1768
6708.04 1712
6708.82 1682
6709.59 1643
6710.36 1623
6711.14 1677
6711.91 1690
6712.68 1632
6713.46 1594
6714.23 1569
6715.00 1547
6715.78 1619
6716.55 1631
6717.32 1574
6718.10 1606
6718.87 1603
6719.64 1488
6720.42 1587
6721.19 1512
6721.96 1462
6722.74 1428
6723.51 1522
6724.28 1492
6725.06 1461
6725.83 1520
6726.61 1607
6727.38 1460
6728.15 1533
6728.93 1508
6729.70 1508
6730.48 1521
6731.25 1489
6732.02 1533
6732.80 1467
6733.57 1474
6734.35 1533
6735.12 1500
6735.90 1367
6736.67 1553
6737.45 1656
6738.22 1563
6738.99 1532
6739.77 1468
6740.54 1561
6741.32 1509
6742.09 1470
6742.87 1562
6743.64 1511
6744.42 1414
6745.19 1568
6745.97 1721
6746.74 1558
6747.52 1569
6748.29 1612
6749.07 1546
6749.84 1505
6750.62 1505
6751.40 1699
6752.17 1702
6752.95 1728
6753.72 1724
6754.50 1948
6755.27 1996
6756.05 1978
6756.82 2014
6757.60 1919
6758.38 1886
6759.15 1718
6759.93 1640
6760.70 1626
6761.48 1549
6762.25 1587
6763.03 1375
6763.81 1402
6764.58 1439
6765.36 1446
6766.14 1459
6766.91 1420
6767.69 1485
6768.46 1503
6769.24 1497
6770.02 1500
6770.79 1474
6771.57 1458
6772.35 1469
6773.12 1495
6773.90 1557
6774.68 1511
6775.45 1489
6776.23 1366
6777.01 1369
6777.78 1343
6778.56 1393
6779.34 1490
6780.11 1519
6780.89 1339
6781.67 1341
6782.45 1357
6783.22 1329
6784.00 1374
6784.78 1366
6785.56 1448
6786.33 1371
6787.11 1331
6787.89 1390
6788.66 1353
6789.44 1323
6790.22 1347
6791.00 1350
6791.78 1387
6792.55 1341
6793.33 1372
6794.11 1355
6794.89 1323
6795.66 1364
6796.44 1353
6797.22 1249
6798.00 1365
6798.78 1331
6799.55 1238
6800.33 1292
6801.11 1343
6801.89 1310
6802.67 1316
6803.45 1328
6804.22 1336
6805.00 1395
6805.78 1336
6806.56 1411
6807.34 1373
6808.12 1397
6808.90 1419
6809.67 1457
6810.45 1330
6811.23 1345
6812.01 1419
6812.79 1343
6813.57 1363
6814.35 1380
6815.13 1273
6815.91 1338
6816.68 1359
6817.46 1366
6818.24 1285
6819.02 1341
6819.80 1420
6820.58 1358
6821.36 1343
6822.14 1419
6822.92 1310
6823.70 1255
6824.48 1327
6825.26 1391
6826.04 1466
6826.82 1493
6827.60 1392
6828.38 1458
6829.16 1321
6829.94 1382
6830.72 1432
6831.50 1352
6832.28 1284
6833.06 1442
6833.84 1281
6834.62 1286
6835.40 1331
6836.18 1364
6836.96 1386
6837.74 1321
6838.52 1270
6839.30 1342
6840.08 1383
6840.86 1387
6841.64 1319
6842.42 1327
6843.20 1349
6843.98 1322
6844.76 1534
6845.54 1428
6846.32 1380
6847.10 1394
6847.89 1477
6848.67 1544
6849.45 1521
6850.23 1670
6851.01 1963
6851.79 2227
6852.57 2341
6853.35 2748
6854.13 2857
6854.92 2722
6855.70 2739
6856.48 2697
6857.26 2401
6858.04 2251
6858.82 2139
6859.60 1919
6860.39 1786
6861.17 1680
6861.95 1688
6862.73 1450
6863.51 1453
6864.29 1457
6865.08 1597
6865.86 1601
6866.64 1569
6867.42 1551
6868.20 1595
6868.99 1744
6869.77 1732
6870.55 1703
6871.33 1692
6872.12 1668
6872.90 1710
6873.68 1649
6874.46 1549
6875.24 1600
6876.03 1487
6876.81 1574
6877.59 1533
6878.38 1480
6879.16 1491
6879.94 1549
6880.72 1526
6881.51 1603
6882.29 1708
6883.07 1775
6883.85 1712
6884.64 1725
6885.42 1749
6886.20 1798
6886.99 1929
6887.77 1897
6888.55 2105
6889.34 2474
6890.12 2573
6890.90 2718
6891.69 2741
6892.47 2756
6893.25 2794
6894.04 2442
6894.82 2223
6895.60 2098
6896.39 2022
6897.17 1906
6897.96 1838
6898.74 1843
6899.52 1890
6900.31 1926
6901.09 1886
6901.88 2004
6902.66 1993
6903.44 1938
6904.23 1893
6905.01 2006
6905.80 1957
6906.58 1976
6907.36 1886
6908.15 1874
6908.93 2160
6909.72 2051
6910.50 1929
6911.29 1862
6912.07 1850
6912.86 1844
6913.64 1903
6914.42 1864
6915.21 1651
6915.99 1690
6916.78 1820
6917.56 1830
6918.35 1729
6919.13 1765
6919.92 1712
6920.70 1666
6921.49 1713
6922.27 1800
6923.06 1876
6923.84 1798
6924.63 1737
6925.42 1878
6926.20 1866
6926.99 1924
6927.77 1829
6928.56 1929
6929.34 1973
6930.13 1831
6930.91 1888
6931.70 2023
6932.48 1952
6933.27 1975
6934.06 2115
6934.84 2129
6935.63 2253
6936.41 2238
6937.20 2334
6937.99 2174
6938.77 2140
6939.56 2027
6940.34 1987
6941.13 2085
6941.92 2106
6942.70 2139
6943.49 2131
6944.28 2239
6945.06 2218
6945.85 2207
6946.64 2160
6947.42 2238
6948.21 2291
6949.00 2349
6949.78 2349
6950.57 2468
6951.36 2297
6952.14 2392
6952.93 2519
6953.72 2384
6954.50 2355
6955.29 2377
6956.08 2365
6956.86 2498
6957.65 2455
6958.44 2411
6959.23 2621
6960.01 2610
6960.80 2793
6961.59 2539
6962.38 2525
6963.16 2579
6963.95 2519
6964.74 2472
6965.53 2598
6966.31 2501
6967.10 2538
6967.89 2567
6968.68 2668
6969.46 2667
6970.25 2813
6971.04 2871
6971.83 2818
6972.62 3031
6973.40 3086
6974.19 3128
6974.98 3119
6975.77 3025
6976.56 2930
6977.34 2950
6978.13 2889
6978.92 2956
6979.71 2991
6980.50 3120
6981.29 3209
6982.08 3252
6982.86 3513
6983.65 3742
6984.44 3964
6985.23 4711
6986.02 5310
6986.81 5925
6987.60 7117
6988.39 8027
6989.17 8557
6989.96 8707
6990.75 8387
6991.54 7721
6992.33 6993
6993.12 5971
6993.91 5369
6994.70 4788
6995.49 4232
6996.28 4078
6997.07 4029
6997.86 3869
6998.64 4183
6999.43 4636
7000.22 5393
7001.01 6336
7001.80 7458
7002.59 8122
7003.38 8506
7004.17 8619
7004.96 8018
7005.75 7573
7006.54 6620
7007.33 5658
7008.12 5027
7008.91 4261
7009.70 3791
7010.49 3206
7011.28 3028
7012.07 2843
7012.86 2704
7013.65 2835
7014.44 2807
7015.23 2892
7016.02 3053
7016.81 3016
7017.61 2958
7018.40 2899
7019.19 2738
7019.98 2828
7020.77 2759
7021.56 2679
7022.35 2617
7023.14 2383
7023.93 2389
7024.72 2426
7025.51 2416
7026.30 2540
7027.10 2716
7027.89 2592
7028.68 2623
7029.47 2809
7030.26 2596
7031.05 2586
7031.84 2578
7032.63 2524
7033.43 2444
7034.22 2342
7035.01 2313
7035.80 2351
7036.59 2307
7037.38 2367
7038.18 2462
7038.97 2440
7039.76 2630
7040.55 2761
7041.34 2676
7042.13 2642
7042.93 2747
7043.72 2528
7044.51 2593
7045.30 2555
7046.09 2505
7046.89 2521
7047.68 2378
7048.47 2334
7049.26 2412
7050.06 2357
7050.85 2429
7051.64 2549
7052.43 2633
7053.23 2724
7054.02 2605
7054.81 2694
7055.60 2765
7056.40 2636
7057.19 2539
7057.98 2433
7058.77 2325
7059.57 2298
7060.36 2300
7061.15 2282
7061.95 2372
7062.74 2318
7063.53 2448
7064.33 2432
7065.12 2400
7065.91 2449
7066.71 2400
7067.50 2423
7068.29 2443
7069.09 2500
7069.88 2416
7070.67 2362
7071.47 2483
7072.26 2522
7073.05 2473
7073.85 2497
7074.64 2538
7075.44 2471
7076.23 2517
7077.02 2617
7077.82 2506
7078.61 2552
7079.41 2541
7080.20 2321
7080.99 2405
7081.79 2470
7082.58 2505
7083.38 2453
7084.17 2468
7084.96 2583
7085.76 2650
7086.55 2815
7087.35 3130
7088.14 3348
7088.94 3697
7089.73 4309
7090.53 4813
7091.32 5122
7092.12 5072
7092.91 4580
7093.71 4522
7094.50 4122
7095.29 3554
7096.09 3070
7096.88 2784
7097.68 2568
7098.48 2226
7099.27 2293
7100.07 2300
7100.86 2096
7101.66 1915
7102.45 1961
7103.25 2033
7104.04 2002
7104.84 1847
7105.63 1894
7106.43 1906
7107.22 1952
7108.02 1924
7108.82 1896
7109.61 1818
7110.41 1750
7111.20 1630
7112.00 1652
7112.79 1655
7113.59 1618
7114.39 1710
7115.18 1575
7115.98 1628
7116.77 1587
7117.57 1682
7118.37 1735
7119.16 1767
7119.96 1804
7120.76 1812
7121.55 1762
7122.35 1735
7123.15 1707
7123.94 1585
7124.74 1594
7125.53 1692
7126.33 1663
7127.13 1758
7127.93 1744
7128.72 1840
7129.52 1814
7130.32 1809
7131.11 1830
7131.91 1741
7132.71 1754
7133.50 1750
7134.30 1770
7135.10 1783
7135.90 1714
7136.69 1643
7137.49 1562
7138.29 1559
7139.08 1476
7139.88 1526
7140.68 1479
7141.48 1560
7142.27 1597
7143.07 1571
7143.87 1639
7144.67 1605
7145.46 1594
7146.26 1586
7147.06 1575
7147.86 1602
7148.66 1672
7149.45 1679
7150.25 1700
7151.05 1492
7151.85 1535
7152.65 1620
7153.44 1490
7154.24 1607
7155.04 1538
7155.84 1550
7156.64 1465
7157.44 1447
7158.23 1507
7159.03 1527
7159.83 1482
7160.63 1527
7161.43 1488
7162.23 1370
7163.03 1350
7163.83 1452
7164.62 1396
7165.42 1411
7166.22 1452
7167.02 1371
7167.82 1459
7168.62 1463
7169.42 1433
7170.22 1448
7171.02 1533
7171.82 1589
7172.61 1428
7173.41 1311
7174.21 1304
7175.01 1315
7175.81 1372
7176.61 1272
7177.41 1236
7178.21 1227
7179.01 1230
7179.81 1349
7180.61 1368
7181.41 1343
7182.21 1395
7183.01 1232
7183.81 1315
7184.61 1427
7185.41 1466
7186.21 1483
7187.01 1509
7187.81 1464
7188.61 1458
7189.41 1356
7190.21 1361
7191.01 1290
7191.81 1242
7192.61 1217
7193.41 1198
7194.21 1196
7195.01 1197
7195.81 1151
7196.61 1107
7197.41 1157
7198.21 1206
7199.01 1240
7199.82 1250
7200.62 1146
7201.42 1249
7202.22 1227
7203.02 1257
7203.82 1153
7204.62 1151
7205.42 1185
7206.22 1197
7207.02 1100
7207.83 1103
7208.63 1203
7209.43 1109
7210.23 1054
7211.03 1047
7211.83 1106
7212.63 1101
7213.44 1099
7214.24 1102
7215.04 1111
7215.84 1055
7216.64 1108
7217.44 1200
7218.25 1124
7219.05 1104
7219.85 1088
7220.65 1165
7221.45 1154
7222.26 1117
7223.06 1179
7223.86 1109
7224.66 1116
7225.46 1070
7226.27 1119
7227.07 1102
7227.87 1096
7228.67 1072
7229.48 1219
7230.28 1227
7231.08 1109
7231.88 1120
7232.69 1177
7233.49 1182
7234.29 1147
7235.09 1189
7235.90 1218
7236.70 1162
7237.50 1207
7238.30 1125
7239.11 1198
7239.91 1288
7240.71 1233
7241.52 1323
7242.32 1331
7243.12 1226
7243.93 1247
7244.73 1277
7245.53 1294
7246.34 1268
7247.14 1246
7247.94 1168
7248.75 1180
7249.55 1084
7250.35 1129
7251.16 1193
7251.96 1175
7252.76 1131
7253.57 1179
7254.37 1152
7255.18 1141
7255.98 1186
7256.78 1284
7257.59 1245
7258.39 1144
7259.20 1268
7260.00 1224
7260.80 1185
7261.61 1209
7262.41 1270
7263.22 1280
7264.02 1235
7264.83 1213
7265.63 1204
7266.43 1276
7267.24 1255
7268.04 1201
7268.85 1257
7269.65 1395
7270.46 1356
7271.26 1382
7272.07 1330
7272.87 1320
7273.68 1344
7274.48 1471
7275.29 1477
7276.09 1392
7276.90 1381
7277.70 1386
7278.51 1461
7279.31 1333
7280.12 1302
7280.92 1517
7281.73 1568
7282.53 1478
7283.34 1550
7284.14 1789
7284.95 2011
7285.76 2171
7286.56 2429
7287.37 2623
7288.17 2709
7288.98 2933
7289.78 2711
7290.59 2540
7291.40 2178
7292.20 2121
7293.01 1956
7293.81 1781
7294.62 1658
7295.43 1549
7296.23 1473
7297.04 1540
7297.84 1553
7298.65 1522
7299.46 1597
7300.26 1594
7301.07 1572
7301.88 1503
7302.68 1470
7303.49 1587
7304.30 1514
7305.10 1582
7305.91 1533
7306.72 1618
7307.52 1523
7308.33 1629
7309.14 1663
7309.94 1758
7310.75 1672
7311.56 1811
7312.36 2005
7313.17 1958
7313.98 1919
7314.79 1906
7315.59 1887
7316.40 2018
7317.21 1929
7318.01 1865
7318.82 1946
7319.63 2257
7320.44 2430
7321.24 2647
7322.05 2950
7322.86 2943
7323.67 2907
7324.47 2993
7325.28 2955
7326.09 3009
7326.90 2664
7327.71 2443
7328.51 2196
7329.32 2133
7330.13 2017
7330.94 1936
7331.75 1846
7332.55 1640
7333.36 1617
7334.17 1609
7334.98 1621
7335.79 1553
7336.60 1601
7337.40 1614
7338.21 1560
7339.02 1625
7339.83 1479
7340.64 1541
7341.45 1574
7342.26 1653
7343.06 1704
7343.87 1675
7344.68 1606
7345.49 1518
7346.30 1530
7347.11 1496
7347.92 1541
7348.73 1496
7349.54 1547
7350.34 1636
7351.15 1614
7351.96 1522
7352.77 1435
7353.58 1471
7354.39 1430
7355.20 1524
7356.01 1540
7356.82 1509
7357.63 1471
7358.44 1448
7359.25 1478
7360.06 1538
7360.87 1533
7361.68 1514
7362.49 1660
7363.30 1493
7364.11 1581
7364.92 1537
7365.73 1563
7366.54 1509
7367.35 1534
7368.16 1557
7368.97 1555
7369.78 1446
7370.59 1532
7371.40 1574
7372.21 1534
7373.02 1511
7373.83 1545
7374.64 1597
7375.45 1514
7376.26 1531
7377.07 1539
7377.88 1504
7378.69 1511
7379.50 1595
7380.31 1691
7381.12 1710
7381.94 1821
7382.75 1978
7383.56 2291
7384.37 2288
7385.18 2326
7385.99 2243
7386.80 2254
7387.61 2104
7388.42 1874
7389.23 1853
7390.05 1798
7390.86 1619
7391.67 1500
7392.48 1558
7393.29 1515
7394.10 1449
7394.92 1396
7395.73 1398
7396.54 1495
7397.35 1454
7398.16 1528
7398.97 1540
7399.79 1583
7400.60 1669
7401.41 1746
7402.22 1767
7403.03 1763
7403.85 1717
7404.66 1731
7405.47 1779
7406.28 1835
7407.09 1763
7407.91 1699
7408.72 1631
7409.53 1627
7410.34 1589
7411.16 1686
7411.97 1591
7412.78 1574
7413.59 1534
7414.41 1508
7415.22 1531
7416.03 1460
7416.84 1413
7417.66 1422
7418.47 1403
7419.28 1386
7420.10 1303
7420.91 1340
7421.72 1303
7422.54 1312
7423.35 1309
7424.16 1253
7424.97 1223
7425.79 1249
7426.60 1262
7427.41 1313
7428.23 1299
7429.04 1248
7429.86 1218
7430.67 1184
7431.48 1178
7432.30 1207
7433.11 1246
7433.92 1143
7434.74 1201
7435.55 1167
7436.36 1212
7437.18 1140
7437.99 1111
7438.81 1157
7439.62 1184
7440.43 1215
7441.25 1179
7442.06 1203
7442.88 1208
7443.69 1216
7444.51 1186
7445.32 1230
7446.13 1147
7446.95 1224
7447.76 1202
7448.58 1174
7449.39 1132
7450.21 1188
7451.02 1155
7451.84 1222
7452.65 1116
7453.47 1146
7454.28 1112
7455.10 1075
7455.91 1074
7456.73 1125
7457.54 1169
7458.36 1100
7459.17 1142
7459.99 1213
7460.80 1123
7461.62 1089
7462.43 1117
7463.25 1146
7464.06 1134
7464.88 1113
7465.69 1056
7466.51 1135
7467.32 1069
7468.14 1073
7468.96 1108
7469.77 1125
7470.59 1075
7471.40 1138
7472.22 1154
7473.03 1178
7473.85 1191
7474.67 1118
7475.48 1125
7476.30 1113
7477.11 1153
7477.93 1124
7478.75 1014
7479.56 1087
7480.38 1081
7481.20 1109
7482.01 1074
7482.83 1042
7483.65 1082
7484.46 1038
7485.28 1076
7486.09 1098
7486.91 1093
7487.73 1024
7488.54 1013
7489.36 1056
7490.18 952
7491.00 1008
7491.81 1057
7492.63 979
7493.45 1038
7494.26 922
7495.08 1036
7495.90 988
7496.71 965
7497.53 1012
7498.35 978
7499.17 984
7499.98 998
7500.80 956
7501.62 1028
7502.44 928
7503.25 912
7504.07 962
7504.89 987
7505.71 935
7506.52 912
7507.34 907
7508.16 906
7508.98 935
7509.80 971
7510.61 794
7511.43 898
7512.25 968
7513.07 933
7513.89 938
7514.70 935
7515.52 1013
7516.34 1018
7517.16 931
7517.98 920
7518.79 889
7519.61 897
7520.43 970
7521.25 892
7522.07 929
7522.89 905
7523.71 832
7524.52 828
7525.34 891
7526.16 847
7526.98 886
7527.80 931
7528.62 846
7529.44 919
7530.26 831
7531.08 785
7531.89 826
7532.71 798
7533.53 903
7534.35 884
7535.17 853
7535.99 931
7536.81 883
7537.63 873
7538.45 848
7539.27 883
7540.09 867
7540.91 910
7541.73 905
7542.55 886
7543.37 881
7544.19 881
7545.01 917
7545.83 839
7546.65 873
7547.47 978
7548.29 973
7549.11 900
7549.93 874
7550.75 875
7551.57 881
7552.39 822
7553.21 919
7554.03 960
7554.85 901
7555.67 927
7556.49 877
7557.31 792
7558.13 822
7558.95 909
7559.77 897
7560.59 926
7561.41 842
7562.23 878
7563.05 877
7563.87 887
7564.69 834
7565.52 812
7566.34 852
7567.16 916
7567.98 939
7568.80 836
7569.62 765
7570.44 876
7571.26 889
7572.08 881
7572.91 849
7573.73 786
7574.55 824
7575.37 874
7576.19 891
7577.01 849
7577.83 937
7578.66 897
7579.48 879
7580.30 805
7581.12 852
7581.94 882
7582.77 911
7583.59 937
7584.41 866
7585.23 843
7586.05 854
7586.88 852
7587.70 802
7588.52 836
7589.34 833
7590.16 896
7590.99 909
7591.81 916
7592.63 944
7593.45 934
7594.28 883
7595.10 936
7595.92 943
7596.74 909
7597.57 903
7598.39 857
7599.21 925
7600.03 858
7600.86 842
7601.68 910
7602.50 1000
7603.33 912
7604.15 962
7604.97 838
7605.80 869
7606.62 932
7607.44 932
7608.26 1021
7609.09 1099
7609.91 921
7610.73 957
7611.56 987
7612.38 956
7613.21 951
7614.03 1005
7614.85 1028
7615.68 960
7616.50 933
7617.32 983
7618.15 980
7618.97 1008
7619.80 1059
7620.62 1123
7621.44 1149
7622.27 1097
7623.09 1175
7623.92 1056
7624.74 997
7625.56 1084
7626.39 1046
7627.21 1020
7628.04 1030
7628.86 1030
7629.68 1055
7630.51 1072
7631.33 1047
7632.16 1174
7632.98 1164
7633.81 1112
7634.63 1101
7635.46 1061
7636.28 943
7637.11 1088
7637.93 953
7638.76 987
7639.58 924
7640.41 930
7641.23 905
7642.06 841
7642.88 940
7643.71 912
7644.53 871
7645.36 833
7646.18 816
7647.01 823
7647.83 879
7648.66 832
7649.48 942
7650.31 1019
7651.14 959
7651.96 904
7652.79 858
7653.61 902
7654.44 929
7655.26 875
7656.09 883
7656.92 887
7657.74 870
7658.57 936
7659.39 913
7660.22 893
7661.05 901
7661.87 806
7662.70 868
7663.52 844
7664.35 903
7665.18 921
7666.00 806
7666.83 819
7667.66 817
7668.48 820
7669.31 815
7670.14 871
7670.96 960
7671.79 999
7672.62 835
7673.44 839
7674.27 916
7675.10 849
7675.92 845
7676.75 837
7677.58 879
7678.40 891
7679.23 857
7680.06 816
7680.89 765
7681.71 801
7682.54 867
7683.37 823
7684.19 804
7685.02 774
7685.85 775
7686.68 756
7687.50 862
7688.33 860
7689.16 841
7689.99 833
7690.81 842
7691.64 862
7692.47 905
7693.30 850
7694.13 824
7694.95 755
7695.78 782
7696.61 855
7697.44 854
7698.27 873
7699.09 864
7699.92 861
7700.75 845
7701.58 979
7702.41 964
7703.24 885
7704.06 923
7704.89 942
7705.72 925
7706.55 886
7707.38 879
7708.21 867
7709.04 892
7709.86 821
7710.69 936
7711.52 996
7712.35 840
7713.18 801
7714.01 796
7714.84 855
7715.67 892
7716.50 836
7717.32 823
7718.15 811
7718.98 841
7719.81 909
7720.64 845
7721.47 827
7722.30 857
7723.13 905
7723.96 917
7724.79 821
7725.62 853
7726.45 841
7727.28 836
7728.11 871
7728.94 943
7729.77 982
7730.60 934
7731.43 911
7732.26 808
7733.09 867
7733.92 873
7734.75 876
7735.58 862
7736.41 893
7737.24 966
7738.07 983
7738.90 970
7739.73 924
7740.56 871
7741.39 842
7742.22 913
7743.05 845
7743.88 933
7744.71 920
7745.54 987
7746.37 1024
7747.20 1079
7748.03 1181
7748.87 1234
7749.70 1310
7750.53 1570
7751.36 1559
7752.19 1484
7753.02 1483
7753.85 1322
7754.68 1311
7755.51 1169
7756.34 1178
7757.18 1048
7758.01 981
7758.84 943
7759.67 1062
7760.50 1071
7761.33 994
7762.16 1045
7763.00 1007
7763.83 1025
7764.66 985
7765.49 1008
7766.32 1058
7767.16 1055
7767.99 961
7768.82 913
7769.65 935
7770.48 941
7771.31 849
7772.15 918
7772.98 973
7773.81 953
7774.64 866
7775.48 825
7776.31 856
7777.14 865
7777.97 928
7778.81 840
7779.64 896
7780.47 933
7781.30 890
7782.14 881
7782.97 859
7783.80 919
7784.63 844
7785.47 817
7786.30 919
7787.13 818
7787.97 889
7788.80 974
7789.63 934
7790.46 884
7791.30 857
7792.13 877
7792.96 898
7793.80 880
7794.63 909
7795.46 844
7796.30 856
7797.13 938
7797.96 892
7798.80 963
7799.63 949
7800.46 881
7801.30 946
7802.13 940
7802.97 904
7803.80 904
7804.63 880
7805.47 844
7806.30 868
7807.13 942
7807.97 965
7808.80 1008
7809.64 941
7810.47 971
7811.31 1008
7812.14 1004
7812.97 929
7813.81 959
7814.64 1083
7815.48 1030
7816.31 1116
7817.15 977
7817.98 1101
7818.82 1079
7819.65 1043
7820.48 1057
7821.32 1180
7822.15 1068
7822.99 938
7823.82 975
7824.66 994
7825.49 1027
7826.33 1115
7827.16 1073
7828.00 1079
7828.83 1071
7829.67 1121
7830.50 1103
7831.34 1142
7832.17 1067
7833.01 1061
7833.85 1074
7834.68 1128
7835.52 1121
7836.35 1190
7837.19 1062
7838.02 1122
7838.86 1117
7839.69 1018
7840.53 1107
7841.37 1129
7842.20 995
7843.04 1037
7843.87 1113
7844.71 1077
7845.55 1040
7846.38 982
7847.22 1075
7848.05 985
7848.89 1012
7849.73 941
7850.56 904
7851.40 973
7852.24 1011
7853.07 1022
7853.91 909
7854.74 884
7855.58 920
7856.42 943
7857.25 1020
7858.09 961
7858.93 1084
7859.76 1026
7860.60 974
7861.44 1081
7862.28 992
7863.11 976
7863.95 986
7864.79 975
7865.62 939
7866.46 976
7867.30 1000
7868.14 942
7868.97 902
7869.81 934
7870.65 966
7871.48 913
7872.32 984
7873.16 929
7874.00 975
7874.83 1037
7875.67 968
7876.51 953
7877.35 955
7878.19 1005
7879.02 967
7879.86 1020
7880.70 1073
7881.54 1097
7882.37 1181
7883.21 1044
7884.05 999
7884.89 994
7885.73 1042
7886.57 1036
7887.40 1027
7888.24 1012
7889.08 943
7889.92 994
7890.76 1110
7891.60 1103
7892.43 1048
7893.27 1083
7894.11 1087
7894.95 1032
7895.79 1074
7896.63 1059
7897.47 1063
7898.30 981
7899.14 994
7899.98 1090
7900.82 1102
7901.66 1110
7902.50 1201
7903.34 1362
7904.18 1308
7905.02 1316
7905.86 1242
7906.70 1185
7907.54 1069
7908.37 1044
7909.21 1010
7910.05 956
7910.89 967
7911.73 949
7912.57 948
7913.41 981
7914.25 947
7915.09 966
7915.93 999
7916.77 1070
7917.61 1087
7918.45 1222
7919.29 1290
7920.13 1330
7920.97 1355
7921.81 1363
7922.65 1363
7923.49 1361
7924.33 1203
7925.17 1187
7926.01 1125
7926.85 1097
7927.69 957
7928.53 904
7929.37 934
7930.21 954
7931.05 918
7931.90 910
7932.74 929
7933.58 995
7934.42 958
7935.26 936
7936.10 892
7936.94 878
7937.78 799
7938.62 799
7939.46 878
7940.30 932
7941.14 926
7941.99 943
7942.83 904
7943.67 976
7944.51 840
7945.35 882
7946.19 874
7947.03 912
7947.88 863
7948.72 864
7949.56 925
7950.40 974
7951.24 970
7952.08 889
7952.93 952
7953.77 953
7954.61 911
7955.45 910
7956.29 998
7957.13 1010
7957.98 937
7958.82 851
7959.66 898
7960.50 984
7961.35 918
7962.19 916
7963.03 891
7963.87 973
7964.71 932
7965.56 841
7966.40 971
7967.24 962
7968.08 913
7968.93 958
7969.77 962
7970.61 1003
7971.45 1027
7972.30 1032
7973.14 934
7973.98 1020
7974.83 969
7975.67 928
7976.51 891
7977.36 872
7978.20 880
7979.04 813
7979.88 899
7980.73 927
7981.57 881
7982.41 942
7983.26 913
7984.10 832
7984.94 912
7985.79 950
7986.63 829
7987.47 864
7988.32 876
7989.16 888
7990.01 823
7990.85 882
7991.69 881
7992.54 828
7993.38 787
7994.23 797
7995.07 790
7995.91 773
7996.76 734
7997.60 736
7998.45 772
7999.29 813
8000.13 736
8000.98 744
8001.82 833
8002.67 811
8003.51 788
8004.36 838
8005.20 816
8006.04 795
8006.89 838
8007.73 888
8008.58 832
8009.42 893
8010.27 766
8011.11 754
8011.96 801
8012.80 781
8013.65 796
8014.49 825
8015.34 752
8016.18 782
8017.03 813
8017.87 728
8018.72 832
8019.56 834
8020.41 766
8021.25 705
8022.10 731
8022.95 781
8023.79 764
8024.64 759
8025.48 713
8026.33 719
8027.17 718
8028.02 743
8028.86 739
8029.71 729
8030.56 739
8031.40 720
8032.25 745
8033.09 730
8033.94 823
8034.79 776
8035.63 735
8036.48 783
8037.32 764
8038.17 770
8039.02 811
8039.86 693
8040.71 706
8041.56 759
8042.40 735
8043.25 773
8044.10 753
8044.94 676
8045.79 701
8046.64 733
8047.48 737
8048.33 777
8049.18 766
8050.02 712
8050.87 713
8051.72 690
8052.56 735
8053.41 763
8054.26 665
8055.11 729
8055.95 711
8056.80 708
8057.65 689
8058.49 760
8059.34 726
8060.19 740
8061.04 714
8061.88 687
8062.73 734
8063.58 783
8064.43 826
8065.27 786
8066.12 663
8066.97 614
8067.82 693
8068.67 702
8069.51 687
8070.36 619
8071.21 622
8072.06 701
8072.91 744
8073.75 812
8074.60 701
8075.45 740
8076.30 787
8077.15 744
8078.00 772
8078.84 740
8079.69 643
8080.54 622
8081.39 677
8082.24 672
8083.09 646
8083.94 710
8084.78 758
8085.63 694
8086.48 686
8087.33 698
8088.18 708
8089.03 625
8089.88 611
8090.73 690
8091.58 686
8092.42 660
8093.27 658
8094.12 720
8094.97 719
8095.82 672
8096.67 696
8097.52 733
8098.37 738
8099.22 644
8100.07 689
8100.92 746
8101.77 705
8102.62 640
8103.47 608
8104.32 709
8105.17 818
8106.02 769
8106.87 694
8107.72 636
8108.57 638
8109.42 706
8110.27 723
8111.12 616
8111.97 658
8112.82 748
8113.67 703
8114.52 713
8115.37 727
8116.22 637
8117.07 712
8117.92 717
8118.77 672
8119.62 665
8120.47 725
8121.32 736
8122.17 715
8123.02 760
8123.87 762
8124.72 749
8125.57 722
8126.43 703
8127.28 685
8128.13 730
8128.98 751
8129.83 744
8130.68 747
8131.53 729
8132.38 730
8133.23 710
8134.09 698
8134.94 710
8135.79 663
8136.64 659
8137.49 692
8138.34 678
8139.19 720
8140.05 704
8140.90 705
8141.75 754
8142.60 743
8143.45 657
8144.30 718
8145.16 770
8146.01 795
8146.86 835
8147.71 736
8148.56 751
8149.42 734
8150.27 808
8151.12 751
8151.97 717
8152.83 725
8153.68 700
8154.53 780
8155.38 768
8156.24 791
8157.09 823
8157.94 822
8158.79 801
8159.65 819
8160.50 848
8161.35 794
8162.20 826
8163.06 751
8163.91 710
8164.76 680
8165.62 789
8166.47 768
8167.32 723
8168.17 701
8169.03 728
8169.88 779
8170.73 700
8171.59 705
8172.44 745
8173.29 764
8174.15 715
8175.00 676
8175.85 815
8176.71 770
8177.56 701
8178.42 724
8179.27 760
8180.12 683
8180.98 733
8181.83 698
8182.68 797
8183.54 741
8184.39 740
8185.25 712
8186.10 653
8186.95 683
8187.81 674
8188.66 663
8189.52 697
8190.37 776
8191.22 718
8192.08 699
8192.93 700
8193.79 691
8194.64 646
8195.50 655
8196.35 674
8197.21 641
8198.06 640
8198.92 641
8199.77 675
8200.63 726
8201.48 686
8202.33 717
8203.19 642
8204.04 652
8204.90 649
8205.75 673
8206.61 633
8207.47 672
8208.32 677
8209.18 705
8210.03 699
8210.89 688
8211.74 658
8212.60 671
8213.45 709
8214.31 689
8215.16 642
8216.02 593
8216.87 683
8217.73 653
8218.59 646
8219.44 679
8220.30 677
8221.15 731
8222.01 725
8222.87 671
8223.72 800
8224.58 679
8225.43 675
8226.29 822
8227.15 820
8228.00 683
8228.86 744
8229.71 760
8230.57 686
8231.43 774
8232.28 687
8233.14 694
8234.00 764
8234.85 686
8235.71 652
8236.57 641
8237.42 721
8238.28 741
8239.14 693
8239.99 647
8240.85 630
8241.71 668
8242.56 680
8243.42 683
8244.28 645
8245.14 653
8245.99 685
8246.85 735
8247.71 694
8248.56 665
8249.42 703
8250.28 692
8251.14 729
8251.99 715
8252.85 711
8253.71 691
8254.57 718
8255.42 683
8256.28 657
8257.14 647
8258.00 752
8258.86 749
8259.71 735
8260.57 715
8261.43 699
8262.29 696
8263.15 703
8264.00 715
8264.86 695
8265.72 818
8266.58 721
8267.44 738
8268.29 784
8269.15 788
8270.01 750
8270.87 667
8271.73 710
8272.59 746
8273.45 677
8274.30 674
8275.16 753
8276.02 714
8276.88 676
8277.74 692
8278.60 714
8279.46 753
8280.32 739
8281.18 665
8282.03 640
8282.89 726
8283.75 821
8284.61 672
8285.47 705
8286.33 749
8287.19 700
8288.05 811
8288.91 793
8289.77 812
8290.63 826
8291.49 813
8292.35 769
8293.21 855
8294.07 825
8294.93 842
8295.78 892
8296.64 880
8297.50 934
8298.36 854
8299.22 884
8300.08 895
8300.94 843
8301.80 812
8302.66 750
8303.52 830
8304.38 817
8305.25 749
8306.11 810
8306.97 764
8307.83 817
8308.69 767
8309.55 812
8310.41 722
8311.27 808
8312.13 751
8312.99 689
8313.85 725
8314.71 690
8315.57 788
8316.43 842
8317.29 754
8318.15 776
8319.02 780
8319.88 778
8320.74 798
8321.60 756
8322.46 721
8323.32 688
8324.18 792
8325.04 788
8325.90 765
8326.77 770
8327.63 785
8328.49 760
8329.35 741
8330.21 752
8331.07 621
8331.93 706
8332.80 759
8333.66 709
8334.52 828
8335.38 749
8336.24 774
8337.11 725
8337.97 824
8338.83 798
8339.69 815
8340.55 719
8341.42 687
8342.28 718
8343.14 696
8344.00 755
8344.86 705
8345.73 761
8346.59 829
8347.45 831
8348.31 723
8349.18 803
8350.04 848
8350.90 762
8351.76 733
8352.63 747
8353.49 752
8354.35 788
8355.22 733
8356.08 673
8356.94 693
8357.80 720
8358.67 748
8359.53 823
8360.39 817
8361.26 778
8362.12 824
8362.98 809
8363.85 740
8364.71 756
8365.57 752
8366.44 810
8367.30 818
8368.16 820
8369.03 758
8369.89 715
8370.75 811
8371.62 774
8372.48 774
8373.35 724
8374.21 781
8375.07 761
8375.94 785
8376.80 790
8377.67 782
8378.53 809
8379.39 779
8380.26 814
8381.12 765
8381.99 747
8382.85 769
8383.71 763
8384.58 790
8385.44 801
8386.31 788
8387.17 745
8388.04 768
8388.90 848
8389.77 849
8390.63 866
8391.50 800
8392.36 831
8393.22 817
8394.09 805
8394.95 925
8395.82 892
8396.68 909
8397.55 911
8398.41 903
8399.28 890
8400.14 824
8401.01 869
8401.88 783
8402.74 878
8403.61 897
8404.47 903
8405.34 868
8406.20 876
8407.07 903
8407.93 864
8408.80 874
8409.66 863
8410.53 833
8411.40 857
8412.26 863
8413.13 879
8413.99 983
8414.86 1003
8415.73 934
8416.59 943
8417.46 957
8418.32 966
8419.19 963
8420.06 957
8420.92 922
8421.79 906
8422.65 934
8423.52 1050
8424.39 1012
8425.25 939
8426.12 1009
8426.99 1026
8427.85 1015
8428.72 1059
8429.59 1061
8430.45 1056
8431.32 1114
8432.19 1133
8433.05 1155
8433.92 1203
8434.79 1103
8435.65 1114
8436.52 1067
8437.39 1162
8438.26 1259
8439.12 1192
8439.99 1173
8440.86 1226
8441.73 1286
8442.59 1286
8443.46 1348
8444.33 1450
8445.19 1390
8446.06 1456
8446.93 1511
8447.80 1480
8448.67 1497
8449.53 1526
8450.40 1396
8451.27 1452
8452.14 1504
8453.00 1461
8453.87 1397
8454.74 1446
8455.61 1643
8456.48 1687
8457.34 1838
8458.21 2196
8459.08 2408
8459.95 2707
8460.82 2719
8461.69 2701
8462.55 2600
8463.42 2467
8464.29 2400
8465.16 2127
8466.03 1986
8466.90 1826
8467.77 1679
8468.63 1663
8469.50 1817
8470.37 1973
8471.24 2426
8472.11 3016
8472.98 3365
8473.85 3816
8474.72 4010
8475.58 3778
8476.45 3608
8477.32 3359
8478.19 3071
8479.06 2552
8479.93 2098
8480.80 1813
8481.67 1710
8482.54 1530
8483.41 1404
8484.28 1344
8485.15 1308
8486.02 1337
8486.89 1293
8487.76 1269
8488.63 1238
8489.50 1311
8490.37 1276
8491.24 1303
8492.11 1299
8492.98 1253
8493.85 1218
8494.72 1243
8495.59 1257
8496.46 1227
8497.33 1208
8498.20 1142
8499.07 1171
8499.94 1210
8500.81 1292
8501.68 1295
8502.55 1203
8503.42 1243
8504.29 1235
8505.16 1156
8506.03 1125
8506.90 1136
8507.77 1149
8508.64 1189
8509.51 1316
8510.38 1392
8511.25 1376
8512.13 1404
8513.00 1498
8513.87 1404
8514.74 1462
8515.61 1310
8516.48 1220
8517.35 1172
8518.22 1204
8519.09 1263
8519.97 1184
8520.84 1108
8521.71 1150
8522.58 1093
8523.45 1159
8524.32 1138
8525.19 1069
8526.07 1070
8526.94 1125
8527.81 1136
8528.68 1081
8529.55 1189
8530.43 1238
8531.30 1270
8532.17 1194
8533.04 1148
8533.91 1196
8534.79 1231
8535.66 1316
8536.53 1304
8537.40 1277
8538.27 1265
8539.15 1266
8540.02 1150
8540.89 1233
8541.76 1299
8542.64 1301
8543.51 1220
8544.38 1229
8545.25 1196
8546.13 1156
8547.00 1216
8547.87 1172
8548.74 1225
8549.62 1284
8550.49 1212
8551.36 1326
8552.24 1230
8553.11 1264
8553.98 1295
8554.86 1268
8555.73 1297
8556.60 1298
8557.48 1299
8558.35 1336
8559.22 1206
8560.10 1185
8560.97 1216
8561.84 1130
8562.72 1092
8563.59 1126
8564.46 1052
8565.34 1040
8566.21 1126
8567.08 1081
8567.96 1026
8568.83 1088
8569.71 1028
8570.58 1005
8571.45 987
8572.33 1149
8573.20 1090
8574.08 1057
8574.95 1102
8575.82 1064
8576.70 1048
8577.57 1000
8578.45 977
8579.32 1021
8580.20 979
8581.07 921
8581.94 935
8582.82 1039
8583.69 965
8584.57 911
8585.44 913
8586.32 950
8587.19 1035
8588.07 1070
8588.94 1007
8589.82 1002
8590.69 991
8591.57 1011
8592.44 1061
8593.32 1072
8594.19 1003
8595.07 974
8595.94 1030
8596.82 964
8597.69 1019
8598.57 976
8599.44 979
8600.32 953
8601.19 983
8602.07 999
8602.95 1077
8603.82 986
8604.70 898
8605.57 970
8606.45 1017
8607.32 954
8608.20 935
8609.08 1030
8609.95 1050
8610.83 1035
8611.70 939
8612.58 954
8613.46 1003
8614.33 1009
8615.21 1041
8616.08 1071
8616.96 1099
8617.84 1061
8618.71 1105
8619.59 1187
8620.47 1085
8621.34 1039
8622.22 1029
8623.10 1087
8623.97 1073
8624.85 1071
8625.73 1117
8626.60 1154
8627.48 1110
8628.36 1123
8629.23 1198
8630.11 1140
8630.99 1129
8631.87 1169
8632.74 1138
8633.62 1099
8634.50 1228
8635.37 1244
8636.25 1227
8637.13 1154
8638.01 1256
8638.88 1312
8639.76 1212
8640.64 1241
8641.52 1238
8642.39 1315
8643.27 1280
8644.15 1213
8645.03 1298
8645.90 1317
8646.78 1291
8647.66 1310
8648.54 1362
8649.42 1278
8650.29 1290
8651.17 1408
8652.05 1320
8652.93 1247
8653.81 1356
8654.68 1448
8655.56 1368
8656.44 1409
8657.32 1508
8658.20 1438
8659.08 1426
8659.95 1491
8660.83 1434
8661.71 1408
8662.59 1470
8663.47 1454
8664.35 1491
8665.23 1500
8666.10 1426
8666.98 1424
8667.86 1402
8668.74 1455
8669.62 1352
8670.50 1463
8671.38 1590
8672.26 1696
8673.14 1671
8674.02 1935
8674.90 2160
8675.77 2341
8676.65 2667
8677.53 2821
8678.41 2938
8679.29 2965
8680.17 2938
8681.05 2867
8681.93 2709
8682.81 2482
8683.69 2073
8684.57 1827
8685.45 1830
8686.33 1758
8687.21 1564
8688.09 1493
8688.97 1570
8689.85 1594
8690.73 1667
8691.61 1832
8692.49 2056
8693.37 2469
8694.25 2587
8695.13 2983
8696.01 3153
8696.89 3386
8697.77 3385
8698.65 3249
8699.53 3031
8700.41 2594
8701.29 2305
8702.17 1990
8703.05 1783
8703.94 1628
8704.82 1520
8705.70 1384
8706.58 1345
8707.46 1329
8708.34 1274
8709.22 1272
8710.10 1238
8710.98 1320
8711.86 1218
8712.75 1296
8713.63 1243
8714.51 1202
8715.39 1144
8716.27 1259
8717.15 1242
8718.03 1231
8718.91 1171
8719.80 1140
8720.68 1218
8721.56 1106
8722.44 1143
8723.32 1191
8724.20 1212
8725.09 1215
8725.97 1142
8726.85 1131
8727.73 1119
8728.61 1229
8729.50 1195
8730.38 1242
8731.26 1246
8732.14 1322
8733.02 1336
8733.91 1309
8734.79 1359
8735.67 1306
8736.55 1326
8737.44 1286
8738.32 1315
8739.20 1277
8740.08 1164
8740.97 1133
8741.85 1117
8742.73 1057
8743.61 1138
8744.50 1091
8745.38 1055
8746.26 1128
8747.15 1083
8748.03 1160
8748.91 1157
8749.79 1177
8750.68 1160
8751.56 1140
8752.44 1176
8753.33 1250
8754.21 1204
8755.09 1172
8755.98 1152
8756.86 1286
8757.74 1272
8758.63 1230
8759.51 1203
8760.39 1091
8761.28 1126
8762.16 1231
8763.05 1219
8763.93 1145
8764.81 1136
8765.70 1181
8766.58 1114
8767.46 1096
8768.35 1122
8769.23 1126
8770.12 1050
8771.00 1165
8771.89 1230
8772.77 1179
8773.65 1196
8774.54 1193
8775.42 1164
8776.31 1185
8777.19 1113
8778.08 1240
8778.96 1126
8779.84 1138
8780.73 1119
8781.61 1103
8782.50 1128
8783.38 1224
8784.27 1078
8785.15 1161
8786.04 1246
8786.92 1229
8787.81 1159
8788.69 1149
8789.58 1132
8790.46 1140
8791.35 1103
8792.23 1205
8793.12 1266
8794.00 1249
8794.89 1317
8795.77 1243
8796.66 1263
8797.55 1267
8798.43 1291
8799.32 1178
8800.20 1166
8801.09 1195
8801.97 1103
8802.86 1042
8803.74 1002
8804.63 1050
8805.52 1101
8806.40 1029
8807.29 1100
8808.17 1042
8809.06 1077
8809.95 1116
8810.83 1039
8811.72 1086
8812.60 1125
8813.49 1100
8814.38 1035
8815.26 1043
8816.15 1017
8817.04 985
8817.92 1020
8818.81 1006
8819.70 1027
8820.58 929
8821.47 1044
8822.36 986
8823.24 980
8824.13 943
8825.02 1058
8825.90 981
8826.79 954
8827.68 901
8828.56 990
8829.45 977
8830.34 931
8831.23 883
8832.11 922
8833.00 959
8833.89 865
8834.77 893
8835.66 934
8836.55 889
8837.44 850
8838.32 808
8839.21 873
8840.10 882
8840.99 853
8841.88 890
8842.76 888
8843.65 821
8844.54 844
8845.43 850
8846.31 808
8847.20 800
8848.09 822
8848.98 816
8849.87 777
8850.75 794
8851.64 819
8852.53 798
8853.42 822
8854.31 837
8855.20 785
8856.08 830
8856.97 860
8857.86 789
8858.75 815
8859.64 832
8860.53 803
8861.42 774
8862.30 779
8863.19 797
8864.08 823
8864.97 737
8865.86 807
8866.75 771
8867.64 723
8868.53 701
8869.42 776
8870.30 759
8871.19 775
8872.08 781
8872.97 727
8873.86 775
8874.75 813
8875.64 748
8876.53 776
8877.42 766
8878.31 777
8879.20 782
8880.09 770
8880.98 723
8881.87 757
8882.76 728
8883.65 685
8884.54 749
8885.43 793
8886.32 712
8887.21 731
8888.10 799
8888.99 748
8889.88 786
8890.77 812
8891.66 775
8892.55 741
8893.44 758
8894.33 716
8895.22 695
8896.11 754
8897.00 690
8897.89 700
8898.78 668
8899.67 675
8900.56 712
8901.45 752
8902.34 774
8903.23 711
8904.12 645
8905.02 680
8905.91 724
8906.80 733
8907.69 778
8908.58 720
8909.47 671
8910.36 721
8911.25 652
8912.14 702
8913.04 701
8913.93 744
8914.82 721
8915.71 735
8916.60 715
8917.49 717
8918.38 795
8919.28 678
8920.17 665
8921.06 634
8921.95 677
8922.84 685
8923.73 677
8924.63 645
8925.52 654
8926.41 674
8927.30 637
8928.19 616
8929.09 618
8929.98 667
8930.87 679
8931.76 647
8932.65 624
8933.55 627
8934.44 633
8935.33 688
8936.22 654
8937.12 719
8938.01 590
8938.90 626
8939.79 667
8940.69 701
8941.58 745
8942.47 718
8943.37 692
8944.26 660
8945.15 618
8946.04 578
8946.94 614
8947.83 642
8948.72 573
8949.62 550
8950.51 613
8951.40 636
8952.30 639
8953.19 589
8954.08 575
8954.98 587
8955.87 653
8956.76 675
8957.66 673
8958.55 587
8959.44 635
8960.34 568
8961.23 634
8962.12 637
8963.02 635
8963.91 623
8964.81 649
8965.70 631
8966.59 644
8967.49 652
8968.38 655
8969.28 613
8970.17 619
8971.06 652
8971.96 617
8972.85 667
8973.75 610
8974.64 614
8975.54 594
8976.43 608
8977.32 638
8978.22 581
8979.11 557
8980.01 566
8980.90 613
8981.80 658
8982.69 703
8983.59 631
8984.48 662
8985.38 603
8986.27 630
8987.17 598
8988.06 634
8988.96 636
8989.85 601
8990.75 582
8991.64 598
8992.54 595
8993.43 628
8994.33 593
8995.22 625
8996.12 596
8997.01 559
8997.91 584
8998.81 597
8999.70 605
9000.60 528
9001.49 578
9002.39 579
9003.28 661
9004.18 606
9005.08 542
9005.97 615
9006.87 616
9007.76 617
9008.66 573
9009.56 563
9010.45 579
9011.35 650
9012.24 588
9013.14 564
9014.04 619
9014.93 602
9015.83 565
9016.73 529
9017.62 568
9018.52 568
9019.42 558
9020.31 586
9021.21 600
9022.11 644
9023.00 546
9023.90 531
9024.80 563
9025.69 578
9026.59 658
9027.49 619
9028.38 582
9029.28 525
9030.18 565
9031.08 490
9031.97 501
9032.87 571
9033.77 583
9034.66 601
9035.56 577
9036.46 539
9037.36 551
9038.25 558
9039.15 586
9040.05 548
9040.95 572
9041.85 595
9042.74 580
9043.64 554
9044.54 604
9045.44 587
9046.33 533
9047.23 602
9048.13 577
9049.03 608
9049.93 571
9050.82 610
9051.72 547
9052.62 532
9053.52 552
9054.42 558
9055.32 560
9056.21 516
9057.11 545
9058.01 560
9058.91 641
9059.81 616
9060.71 585
9061.61 556
9062.50 600
9063.40 570
9064.30 530
9065.20 548
9066.10 567
9067.00 614
9067.90 614
9068.80 612
9069.70 679
9070.60 648
9071.49 639
9072.39 617
9073.29 678
9074.19 618
9075.09 615
9075.99 609
9076.89 564
9077.79 565
9078.69 589
9079.59 556
9080.49 635
9081.39 654
9082.29 630
9083.19 554
9084.09 571
9084.99 577
9085.89 638
9086.79 566
9087.69 567
9088.59 606
9089.49 597
9090.39 609
9091.29 603
9092.19 585
9093.09 609
9093.99 623
9094.89 606
9095.79 607
9096.69 584
9097.59 637
9098.49 542
9099.39 537
9100.29 599
9101.19 621
9102.09 582
9102.99 633
9103.90 621
9104.80 577
9105.70 555
9106.60 598
9107.50 591
9108.40 598
9109.30 546
9110.20 556
9111.10 616
9112.00 552
9112.91 550
9113.81 530
9114.71 583
9115.61 620
9116.51 592
9117.41 572
9118.31 555
9119.22 545
9120.12 567
9121.02 526
9121.92 592
9122.82 512
9123.72 541
9124.63 557
9125.53 598
9126.43 547
9127.33 569
9128.23 641
9129.14 593
9130.04 551
9130.94 507
9131.84 521
9132.74 499
9133.65 535
9134.55 568
9135.45 534
9136.35 531
9137.26 610
9138.16 547
9139.06 513
9139.96 469
9140.87 568
9141.77 548
9142.67 496
9143.57 537
9144.48 560
9145.38 575
9146.28 557
9147.19 565
9148.09 608
9148.99 563
9149.90 583
9150.80 542
9151.70 559
9152.60 570
9153.51 584
9154.41 641
9155.31 607
9156.22 585
9157.12 566
9158.02 587
9158.93 609
9159.83 539
9160.74 563
9161.64 583
9162.54 539
9163.45 531
9164.35 597
9165.25 539
9166.16 646
9167.06 623
9167.97 585
9168.87 595
9169.77 547
9170.68 515
9171.58 550
9172.49 536
9173.39 564
9174.30 605
9175.20 559
9176.10 518
9177.01 522
9177.91 572
9178.82 614
9179.72 618
9180.63 573
9181.53 602
9182.44 652
9183.34 561
9184.25 538
9185.15 593
9186.05 595
9186.96 527
9187.86 512
9188.77 510
9189.67 493
9190.58 552
9191.48 597
9192.39 556
9193.30 536
9194.20 588
9195.11 580
9196.01 603
9196.92 627
9197.82 584
9198.73 592
9199.63 590
9200.54 525
9201.44 565
9202.35 627
9203.26 609
9204.16 616
9205.07 631
9205.97 594
9206.88 518
9207.78 593
9208.69 557
9209.60 573
9210.50 571
9211.41 575
9212.32 578
9213.22 534
9214.13 552
9215.03 521
9215.94 536
9216.85 574
9217.75 591
9218.66 639
9219.57 554
9220.47 645
9221.38 696
9222.29 678
9223.19 626
9224.10 619
9225.01 701
9225.91 673
9226.82 616
9227.73 620
9228.63 575
9229.54 539
9230.45 555
9231.36 513
9232.26 553
9233.17 555
9234.08 526
9234.98 551
9235.89 528
9236.80 497
9237.71 541
9238.61 541
9239.52 556
9240.43 572
9241.34 455
9242.24 535
9243.15 537
9244.06 522
9244.97 537
9245.87 550
9246.78 532
9247.69 545
9248.60 484
9249.51 522
9250.41 563
9251.32 554
9252.23 566
9253.14 589
9254.05 570
9254.96 535
9255.86 560
9256.77 603
9257.68 592
9258.59 523
9259.50 606
9260.41 588
9261.31 550
9262.22 541
9263.13 547
9264.04 540
9264.95 487
9265.86 465
9266.77 533
9267.68 584
9268.58 608
9269.49 511
9270.40 520
9271.31 546
9272.22 595
9273.13 546
9274.04 590
9274.95 599
9275.86 557
9276.77 640
9277.68 558
9278.59 622
9279.50 597
9280.40 508
9281.31 509
9282.22 482
9283.13 500
9284.04 506
9284.95 495
9285.86 605
9286.77 586
9287.68 565
9288.59 585
9289.50 567
9290.41 595
9291.32 605
9292.23 576
9293.14 638
9294.05 605
9294.96 638
9295.87 615
9296.78 561
9297.69 576
9298.60 532
9299.52 535
9300.43 555
9301.34 542
9302.25 534
9303.16 556
9304.07 590
9304.98 583
9305.89 569
9306.80 575
9307.71 588
9308.62 635
9309.53 632
9310.44 558
9311.36 650
9312.27 664
9313.18 652
9314.09 723
9315.00 695
9315.91 617
9316.82 597
9317.73 652
9318.64 639
9319.56 578
9320.47 631
9321.38 633
9322.29 549
9323.20 537
9324.11 548
9325.03 533
9325.94 611
9326.85 647
9327.76 561
9328.67 562
9329.59 560
9330.50 611
9331.41 644
9332.32 555
9333.23 576
9334.15 491
9335.06 508
9335.97 553
9336.88 536
9337.79 554
9338.71 530
9339.62 570
9340.53 561
9341.44 562
9342.36 625
9343.27 573
9344.18 581
9345.09 522
9346.01 524
9346.92 610
9347.83 556
9348.75 537
9349.66 606
9350.57 560
9351.48 609
9352.40 642
9353.31 572
9354.22 583
9355.14 600
9356.05 599
9356.96 563
9357.88 617
9358.79 627
9359.70 594
9360.62 584
9361.53 606
9362.44 544
9363.36 579
9364.27 623
9365.19 458
9366.10 612
9367.01 550
9367.93 620
9368.84 644
9369.75 545
9370.67 456
9371.58 528
9372.50 551
9373.41 572
9374.32 579
9375.24 574
9376.15 614
9377.07 550
9377.98 576
9378.90 583
9379.81 572
9380.72 578
9381.64 581
9382.55 565
9383.47 594
9384.38 575
9385.30 601
9386.21 649
9387.13 574
9388.04 561
9388.96 547
9389.87 586
9390.79 636
9391.70 570
9392.62 585
9393.53 664
9394.45 648
9395.36 592
9396.28 612
9397.19 641
9398.11 633
9399.02 653
9399.94 668
9400.85 664
9401.77 628
9402.68 642
9403.60 687
9404.52 706
9405.43 622
9406.35 636
9407.26 633
9408.18 617
9409.09 577
9410.01 636
9410.93 660
9411.84 635
9412.76 616
9413.67 626
9414.59 707
9415.51 640
9416.42 685
9417.34 631
9418.26 627
9419.17 610
9420.09 601
9421.00 586
9421.92 650
9422.84 693
9423.75 664
9424.67 641
9425.59 634
9426.50 644
9427.42 639
9428.34 652
9429.25 629
9430.17 626
9431.09 627
9432.00 644
9432.92 555
9433.84 645
9434.76 639
9435.67 645
9436.59 631
9437.51 688
9438.42 663
9439.34 718
9440.26 680
9441.18 673
9442.09 687
9443.01 636
9443.93 654
9444.85 677
9445.76 747
9446.68 724
9447.60 647
9448.52 727
9449.43 665
9450.35 688
9451.27 698
9452.19 681
9453.11 723
9454.02 826
9454.94 846
9455.86 947
9456.78 983
9457.70 1036
9458.62 1051
9459.53 1020
9460.45 1026
9461.37 974
9462.29 885
9463.21 835
9464.13 837
9465.04 679
9465.96 711
9466.88 653
9467.80 700
9468.72 726
9469.64 650
9470.56 656
9471.48 732
9472.39 713
9473.31 703
9474.23 641
9475.15 642
9476.07 658
9476.99 653
9477.91 680
9478.83 679
9479.75 638
9480.67 726
9481.59 753
9482.51 656
9483.42 651
9484.34 684
9485.26 687
9486.18 735
9487.10 733
9488.02 697
9488.94 675
9489.86 672
9490.78 713
9491.70 712
9492.62 695
9493.54 680
9494.46 658
9495.38 622
9496.30 625
9497.22 661
9498.14 703
9499.06 728
9499.98 633
9500.90 671
9501.82 731
9502.74 635
9503.66 660
9504.58 677
9505.50 648
9506.43 591
9507.35 698
9508.27 653
9509.19 601
9510.11 653
9511.03 638
9511.95 672
9512.87 700
9513.79 681
9514.71 597
9515.63 650
9516.55 685
9517.48 703
9518.40 667
9519.32 683
9520.24 696
9521.16 691
9522.08 630
9523.00 654
9523.92 715
9524.85 767
9525.77 743
9526.69 695
9527.61 724
9528.53 731
9529.45 746
9530.38 726
9531.30 737
9532.22 715
9533.14 768
9534.06 831
9534.98 845
9535.91 888
9536.83 893
9537.75 957
9538.67 1033
9539.60 870
9540.52 804
9541.44 814
9542.36 771
9543.28 774
9544.21 784
9545.13 729
9546.05 724
9546.97 709
9547.90 686
9548.82 667
9549.74 653
9550.66 679
9551.59 640
9552.51 674
9553.43 679
9554.36 669
9555.28 636
9556.20 657
9557.13 678
9558.05 754
9558.97 682
9559.89 710
9560.82 791
9561.74 760
9562.66 754
9563.59 830
9564.51 763
9565.43 745
9566.36 790
9567.28 751
9568.20 704
9569.13 659
9570.05 804
9570.98 746
9571.90 720
9572.82 653
9573.75 675
9574.67 675
9575.60 642
9576.52 657
9577.44 688
9578.37 632
9579.29 723
9580.22 723
9581.14 639
9582.06 682
9582.99 720
9583.91 787
9584.84 782
9585.76 657
9586.69 678
9587.61 637
9588.53 698
9589.46 701
9590.38 698
9591.31 679
9592.23 711
9593.16 678
9594.08 684
9595.01 717
9595.93 720
9596.86 702
9597.78 705
9598.71 736
9599.63 696
9600.56 726
9601.48 781
9602.41 707
9603.33 769
9604.26 797
9605.18 809
9606.11 817
9607.03 756
9607.96 768
9608.89 837
9609.81 788
9610.74 771
9611.66 786
9612.59 676
9613.51 737
9614.44 810
9615.37 796
9616.29 773
9617.22 771
9618.14 751
9619.07 795
9620.00 779
9620.92 800
9621.85 823
9622.77 796
9623.70 846
9624.63 832
9625.55 841
9626.48 824
9627.41 845
9628.33 850
9629.26 812
9630.19 872
9631.11 858
9632.04 837
9632.97 854
9633.89 840
9634.82 815
9635.75 865
9636.67 949
9637.60 911
9638.53 959
9639.45 888
9640.38 893
9641.31 939
9642.23 860
9643.16 846
9644.09 938
9645.02 919
9645.94 947
9646.87 896
9647.80 921
9648.73 895
9649.65 960
9650.58 1017
9651.51 1083
9652.44 999
9653.36 1080
9654.29 1108
9655.22 1095
9656.15 1066
9657.08 1096
9658.00 1038
9658.93 1038
9659.86 1049
9660.79 996
9661.72 1118
9662.64 1021
9663.57 1006
9664.50 959
9665.43 966
9666.36 993
9667.28 979
9668.21 1015
9669.14 1034
9670.07 1039
9671.00 963
9671.93 1018
9672.86 1038
9673.78 1002
9674.71 1082
9675.64 1101
9676.57 1094
9677.50 1048
9678.43 1095
9679.36 1074
9680.29 1138
9681.21 1130
9682.14 1101
9683.07 1061
9684.00 1068
9684.93 1086
9685.86 1136
9686.79 1148
9687.72 1103
9688.65 1221
9689.58 1235
9690.51 1238
9691.44 1193
9692.37 1231
9693.30 1133
9694.23 1119
9695.16 1141
9696.09 1173
9697.02 1181
9697.94 1117
9698.87 1197
9699.80 1271
9700.73 1320
9701.66 1435
9702.59 1405
9703.52 1428
9704.45 1471
9705.39 1462
9706.32 1382
9707.25 1381
9708.18 1312
9709.11 1289
9710.04 1302
9710.97 1221
9711.90 1211
9712.83 1178
9713.76 1201
9714.69 1268
9715.62 1255
9716.55 1334
9717.48 1438
9718.41 1474
9719.34 1361
9720.27 1405
9721.21 1427
9722.14 1332
9723.07 1360
9724.00 1258
9724.93 1198
9725.86 1149
9726.79 1139
9727.72 1089
9728.65 1031
9729.59 1051
9730.52 1120
9731.45 1148
9732.38 1164
9733.31 1153
9734.24 1130
9735.17 1212
9736.11 1153
9737.04 1190
9737.97 1257
9738.90 1188
9739.83 1114
9740.77 1091
9741.70 1017
9742.63 1054
9743.56 1035
9744.49 1085
9745.43 988
9746.36 936
9747.29 861
9748.22 982
9749.15 960
9750.09 952
9751.02 968
9751.95 994
9752.88 985
9753.82 977
9754.75 987
9755.68 1000
9756.61 955
9757.55 964
9758.48 888
9759.41 882
9760.35 840
9761.28 907
9762.21 913
9763.14 899
9764.08 946
9765.01 955
9765.94 885
9766.88 913
9767.81 883
9768.74 770
9769.68 873
9770.61 851
9771.54 888
9772.48 822
9773.41 850
9774.34 910
9775.28 872
9776.21 854
9777.14 874
9778.08 866
9779.01 892
9779.94 877
9780.88 907
9781.81 939
9782.75 1002
9783.68 911
9784.61 890
9785.55 904
9786.48 876
9787.42 1028
9788.35 955
9789.28 929
9790.22 875
9791.15 808
9792.09 862
9793.02 898
9793.96 878
9794.89 866
9795.83 786
9796.76 838
9797.69 821
9798.63 851
9799.56 799
9800.50 802
9801.43 778
9802.37 805
9803.30 795
9804.24 861
9805.17 901
9806.11 841
9807.04 791
9807.98 808
9808.91 795
9809.85 799
9810.78 755
9811.72 729
9812.65 724
9813.59 749
9814.53 743
9815.46 736
9816.40 776
9817.33 804
9818.27 732
9819.20 702
9820.14 739
9821.07 699
9822.01 712
9822.95 664
9823.88 732
9824.82 745
9825.75 668
9826.69 642
9827.63 669
9828.56 731
9829.50 733
9830.43 622
9831.37 701
9832.31 726
9833.24 717
9834.18 718
9835.12 725
9836.05 647
9836.99 687
9837.93 736
9838.86 713
9839.80 669
9840.73 718
9841.67 737
9842.61 719
9843.55 725
9844.48 708
9845.42 709
9846.36 707
9847.29 699
9848.23 731
9849.17 640
9850.10 685
9851.04 732
9851.98 714
9852.92 740
9853.85 668
9854.79 643
9855.73 701
9856.67 734
9857.60 710
9858.54 662
9859.48 682
9860.42 640
9861.35 639
9862.29 613
9863.23 662
9864.17 656
9865.10 703
9866.04 672
9866.98 662
9867.92 637
9868.86 631
9869.79 605
9870.73 633
9871.67 647
9872.61 581
9873.55 609
9874.48 704
9875.42 626
9876.36 602
9877.30 665
9878.24 652
9879.18 696
9880.12 691
9881.05 660
9881.99 670
9882.93 659
9883.87 613
9884.81 604
9885.75 602
9886.69 640
9887.63 585
9888.56 609
9889.50 579
9890.44 614
9891.38 655
9892.32 640
9893.26 617
9894.20 679
9895.14 700
9896.08 676
9897.02 669
9897.96 663
9898.90 640
9899.84 594
9900.77 568
9901.71 538
9902.65 573
9903.59 599
9904.53 557
9905.47 590
9906.41 617
9907.35 590
9908.29 668
9909.23 673
9910.17 581
9911.11 610
9912.05 617
9912.99 586
9913.93 597
9914.87 593
9915.81 592
9916.75 555
9917.69 615
9918.63 552
9919.57 536
9920.52 612
9921.46 621
9922.40 624
9923.34 603
9924.28 627
9925.22 653
9926.16 607
9927.10 669
9928.04 766
9928.98 779
9929.92 779
9930.86 802
9931.80 874
9932.75 864
9933.69 836
9934.63 835
9935.57 738
9936.51 769
9937.45 743
9938.39 661
9939.33 649
9940.28 715
9941.22 687
9942.16 608
9943.10 616
9944.04 557
9944.98 595
9945.92 610
9946.87 650
9947.81 586
9948.75 600
9949.69 616
9950.63 586
9951.58 600
9952.52 640
9953.46 603
9954.40 641
9955.34 613
9956.29 629
9957.23 578
9958.17 637
9959.11 643
9960.06 655
9961.00 611
9961.94 585
9962.88 564
9963.83 641
9964.77 639
9965.71 665
9966.65 561
9967.60 629
9968.54 653
9969.48 603
9970.42 639
9971.37 699
9972.31 636
9973.25 652
9974.20 648
9975.14 644
9976.08 580
9977.03 618
9977.97 582
9978.91 572
9979.86 644
9980.80 590
9981.74 617
9982.69 581
9983.63 558
9984.57 558
9985.52 619
9986.46 633
9987.40 590
9988.35 539
9989.29 574
9990.23 558
9991.18 534
9992.12 594
9993.07 613
9994.01 576
9994.95 584
9995.90 553
9996.84 575
9997.79 563
9998.73 613
9999.67 565
10000.62 591
10001.56 569
10002.51 587
10003.45 551
10004.40 603
10005.34 579
10006.29 569
10007.23 564
10008.17 559
10009.12 630
10010.06 570
10011.01 571
10011.95 571
10012.90 576
10013.84 554
10014.79 512
10015.73 503
10016.68 567
10017.62 526
10018.57 506
10019.51 568
10020.46 583
10021.40 563
10022.35 590
10023.29 532
10024.24 533
10025.19 563
10026.13 537
10027.08 563
10028.02 542
10028.97 510
10029.91 534
10030.86 573
10031.80 565
10032.75 517
10033.70 552
10034.64 541
10035.59 506
10036.53 574
10037.48 560
10038.43 567
10039.37 490
10040.32 534
10041.26 587
10042.21 568
10043.16 585
10044.10 640
10045.05 575
10046.00 555
10046.94 557
10047.89 500
10048.84 532
10049.78 563
10050.73 556
10051.68 510
10052.62 529
10053.57 535
10054.52 536
10055.46 497
10056.41 558
10057.36 604
10058.30 502
10059.25 466
10060.20 509
10061.15 531
10062.09 514
10063.04 468
10063.99 504
10064.93 497
10065.88 458
10066.83 518
10067.78 529
10068.72 544
10069.67 503
10070.62 474
10071.57 511
10072.51 550
10073.46 500
10074.41 532
10075.36 478
10076.31 494
10077.25 519
10078.20 493
10079.15 509
10080.10 534
10081.05 506
10081.99 517
10082.94 485
10083.89 550
10084.84 488
10085.79 508
10086.74 519
10087.68 515
10088.63 475
10089.58 513
10090.53 549
10091.48 524
10092.43 493
10093.37 542
10094.32 538
10095.27 485
10096.22 479
10097.17 496
10098.12 481
10099.07 552
10100.02 526
10100.97 500
10101.91 457
10102.86 480
10103.81 487
10104.76 504
10105.71 514
10106.66 478
10107.61 507
10108.56 482
10109.51 511
10110.46 519
10111.41 482
10112.36 521
10113.31 509
10114.26 489
10115.21 517
10116.16 527
10117.11 523
10118.06 473
10119.01 487
10119.96 523
10120.91 494
10121.86 499
10122.81 463
10123.76 477
10124.71 500
10125.66 510
10126.61 515
10127.56 511
10128.51 476
10129.46 465
10130.41 494
10131.36 540
10132.31 589
10133.26 516
10134.21 521
10135.16 562
10136.11 484
10137.06 545
10138.01 501
10138.96 534
10139.91 512
10140.86 511
10141.82 539
10142.77 585
10143.72 533
10144.67 522
10145.62 518
10146.57 539
10147.52 523
10148.47 488
10149.42 501
10150.38 519
10151.33 535
10152.28 558
10153.23 559
10154.18 573
10155.13 533
10156.09 518
10157.04 565
10157.99 535
10158.94 509
10159.89 523
10160.84 545
10161.80 505
10162.75 483
10163.70 519
10164.65 503
10165.60 513
10166.56 527
10167.51 585
10168.46 509
10169.41 547
10170.36 557
10171.32 581
10172.27 576
10173.22 531
10174.17 512
10175.13 546
10176.08 537
10177.03 546
10177.98 551
10178.94 561
10179.89 523
10180.84 533
10181.80 569
10182.75 507
10183.70 502
10184.65 569
10185.61 626
10186.56 626
10187.51 654
10188.47 563
10189.42 587
10190.37 560
10191.33 556
10192.28 622
10193.23 610
10194.19 644
10195.14 631
10196.09 568
10197.05 572
10198.00 596
10198.95 583
10199.91 587
10200.86 594
10201.82 592
10202.77 578
10203.72 595
10204.68 587
10205.63 606
10206.58 610
10207.54 622
10208.49 657
10209.45 662
10210.40 644
10211.36 742
10212.31 687
10213.26 670
10214.22 671
10215.17 675
10216.13 646
10217.08 638
10218.04 637
10218.99 552
10219.94 600
10220.90 651
10221.85 617
10222.81 591
10223.76 610
10224.72 596
10225.67 613
10226.63 604
10227.58 683
10228.54 610
10229.49 588
10230.45 601
10231.40 556
10232.36 579
10233.31 530
10234.27 628
10235.22 630
10236.18 684
10237.14 618
10238.09 615
10239.05 682
10240.00 639
10240.96 665
10241.91 691
10242.87 729
10243.82 663
10244.78 639
10245.74 603
10246.69 604
10247.65 625
10248.60 602
10249.56 559
10250.52 554
10251.47 553
10252.43 504
10253.38 534
10254.34 540
10255.30 556
10256.25 518
10257.21 514
10258.17 526
10259.12 577
10260.08 530
10261.04 545
10261.99 548
10262.95 528
10263.91 513
10264.86 515
10265.82 581
10266.78 583
10267.73 528
10268.69 546
10269.65 514
10270.60 508
10271.56 542
10272.52 557
10273.47 580
10274.43 516
10275.39 558
10276.35 536
10277.30 482
10278.26 516
10279.22 532
10280.18 514
10281.13 506
10282.09 500
10283.05 507
10284.01 526
10284.96 525
10285.92 511
10286.88 502
10287.84 545
10288.79 502
10289.75 513
10290.71 496
10291.67 555
10292.63 525
10293.58 537
10294.54 573
10295.50 547
10296.46 527
10297.42 582
10298.38 494
10299.33 520
10300.29 555
10301.25 529
10302.21 527
10303.17 510
10304.13 454
10305.08 470
10306.04 508
10307.00 471
10307.96 487
10308.92 469
10309.88 467
10310.84 466
10311.80 513
10312.75 518
10313.71 560
10314.67 530
10315.63 473
10316.59 545
10317.55 517
10318.51 552
10319.47 538
10320.43 551
10321.39 581
10322.35 521
10323.31 497
10324.27 503
10325.23 484
10326.18 491
10327.14 489
10328.10 522
10329.06 508
10330.02 494
10330.98 513
10331.94 578
10332.90 622
10333.86 624
10334.82 601
10335.78 559
10336.74 560
10337.70 580
10338.66 557
10339.62 533
10340.58 546
10341.54 549
10342.50 538
10343.46 525
10344.43 498
10345.39 510
10346.35 479
10347.31 503
10348.27 479
10349.23 469
10350.19 498
10351.15 545
10352.11 515
10353.07 519
10354.03 526
10354.99 500
10355.95 475
10356.91 537
10357.88 525
10358.84 500
10359.80 438
10360.76 503
10361.72 533
10362.68 511
10363.64 452
10364.60 475
10365.57 499
10366.53 467
10367.49 450
10368.45 476
10369.41 447
10370.37 472
10371.34 489
10372.30 518
10373.26 503
10374.22 507
10375.18 532
10376.14 511
10377.11 489
10378.07 457
10379.03 478
10379.99 467
10380.95 519
10381.92 485
10382.88 460
10383.84 459
10384.80 440
10385.77 462
10386.73 462
10387.69 501
10388.65 472
10389.62 439
10390.58 500
10391.54 497
10392.50 484
10393.47 442
10394.43 441
10395.39 477
10396.35 468
10397.32 483
10398.28 504
10399.24 544
10400.21 507
10401.17 477
10402.13 493
10403.10 509
10404.06 483
10405.02 504
10405.99 483
10406.95 503
10407.91 506
10408.88 505
10409.84 515
10410.80 548
10411.77 506
10412.73 471
10413.69 507
10414.66 485
10415.62 505
10416.58 488
10417.55 479
10418.51 551
10419.48 545
10420.44 576
10421.40 611
10422.37 600
10423.33 659
10424.30 709
10425.26 654
10426.23 592
10427.19 618
10428.15 668
10429.12 603
10430.08 629
10431.05 549
10432.01 517
10432.98 540
10433.94 535
10434.91 507
10435.87 527
10436.83 540
10437.80 516
10438.76 481
10439.73 499
10440.69 505
10441.66 538
10442.62 486
10443.59 471
10444.55 453
10445.52 526
10446.48 496
10447.45 479
10448.41 530
10449.38 479
10450.35 421
10451.31 415
10452.28 469
10453.24 509
10454.21 440
10455.17 462
10456.14 441
10457.10 422
10458.07 432
10459.04 437
10460.00 438
10460.97 430
10461.93 456
10462.90 499
10463.87 476
10464.83 443
10465.80 462
10466.76 437
10467.73 446
10468.70 437
10469.66 479
10470.63 428
10471.59 423
10472.56 419
10473.53 477
10474.49 444
10475.46 458
10476.43 492
10477.39 472
10478.36 450
10479.33 392
10480.29 397
10481.26 465
10482.23 467
10483.19 436
10484.16 476
10485.13 451
10486.09 455
10487.06 461
10488.03 456
10489.00 463
10489.96 429
10490.93 467
10491.90 525
10492.87 469
10493.83 441
10494.80 483
10495.77 470
10496.73 547
10497.70 484
10498.67 484
10499.64 427
10500.61 474
10501.57 493
10502.54 496
10503.51 465
10504.48 457
10505.44 480
10506.41 488
10507.38 521
10508.35 450
10509.32 489
10510.28 456
10511.25 471
10512.22 499
10513.19 521
10514.16 479
10515.13 500
10516.09 456
10517.06 470
10518.03 514
10519.00 421
10519.97 404
10520.94 465
10521.91 515
10522.87 503
10523.84 493
10524.81 456
10525.78 478
10526.75 466
10527.72 472
10528.69 435
10529.66 502
10530.63 489
10531.59 489
10532.56 445
10533.53 493
10534.50 459
10535.47 451
10536.44 478
10537.41 452
10538.38 457
10539.35 483
10540.32 475
10541.29 462
10542.26 498
10543.23 466
10544.20 476
10545.17 520
10546.14 465
10547.11 477
10548.08 474
10549.05 538
10550.02 497
10550.99 463
10551.96 441
10552.93 504
10553.90 512
10554.87 423
10555.84 450
10556.81 503
10557.78 492
10558.75 530
10559.72 509
10560.69 457
10561.66 534
10562.63 568
10563.60 567
10564.57 593
10565.54 607
10566.51 570
10567.48 594
10568.45 637
10569.42 611
10570.40 537
10571.37 577
10572.34 564
10573.31 484
10574.28 451
10575.25 443
10576.22 476
10577.19 493
10578.16 475
10579.14 508
10580.11 509
10581.08 480
10582.05 506
10583.02 542
10583.99 521
10584.96 493
10585.94 472
10586.91 466
10587.88 485
10588.85 488
10589.82 542
10590.79 547
10591.77 518
10592.74 530
10593.71 508
10594.68 485
10595.65 489
10596.63 496
10597.60 487
10598.57 562
10599.54 578
10600.52 529
10601.49 495
10602.46 528
10603.43 536
10604.41 481
10605.38 431
10606.35 515
10607.32 480
10608.30 479
10609.27 486
10610.24 479
10611.21 554
10612.19 488
10613.16 524
10614.13 488
10615.11 492
10616.08 486
10617.05 510
10618.02 522
10619.00 468
10619.97 504
10620.94 465
10621.92 477
10622.89 511
10623.86 510
10624.84 519
10625.81 539
10626.78 515
10627.76 570
10628.73 521
10629.71 510
10630.68 567
10631.65 541
10632.63 550
10633.60 555
10634.57 485
10635.55 482
10636.52 472
10637.50 539
10638.47 531
10639.44 597
10640.42 581
10641.39 617
10642.37 611
10643.34 615
10644.31 646
10645.29 636
10646.26 619
10647.24 580
10648.21 585
10649.19 608
10650.16 613
10651.14 588
10652.11 521
10653.09 501
10654.06 507
10655.04 530
10656.01 475
10656.98 489
10657.96 462
10658.93 488
10659.91 510
10660.88 541
10661.86 494
10662.84 503
10663.81 425
10664.79 484
10665.76 474
10666.74 480
10667.71 497
10668.69 499
10669.66 457
10670.64 470
10671.61 552
10672.59 508
10673.56 494
10674.54 510
10675.52 489
10676.49 494
10677.47 536
10678.44 469
10679.42 530
10680.40 472
10681.37 468
10682.35 530
10683.32 535
10684.30 507
10685.28 504
10686.25 532
10687.23 575
10688.20 562
10689.18 562
10690.16 439
10691.13 479
10692.11 437
10693.09 409
10694.06 442
10695.04 484
10696.02 440
10696.99 404
10697.97 422
10698.95 434
10699.92 461
10700.90 500
10701.88 457
10702.85 488
10703.83 518
10704.81 436
10705.79 410
10706.76 435
10707.74 436
10708.72 400
10709.70 417
10710.67 455
10711.65 468
10712.63 481
10713.60 438
10714.58 437
10715.56 472
10716.54 443
10717.52 480
10718.49 446
10719.47 412
10720.45 455
10721.43 497
10722.40 479
10723.38 482
10724.36 476
10725.34 459
10726.32 463
10727.29 483
10728.27 474
10729.25 507
10730.23 435
10731.21 495
10732.19 488
10733.16 490
10734.14 490
10735.12 484
10736.10 465
10737.08 452
10738.06 430
10739.03 483
10740.01 524
10740.99 450
10741.97 426
10742.95 444
10743.93 452
10744.91 444
10745.89 460
10746.87 472
10747.84 459
10748.82 469
10749.80 475
10750.78 481
10751.76 494
10752.74 431
10753.72 416
10754.70 458
10755.68 456
10756.66 445
10757.64 468
10758.62 473
10759.60 463
10760.58 491
10761.56 491
10762.54 422
10763.52 469
10764.50 459
10765.48 420
10766.45 412
10767.43 488
10768.41 443
10769.39 468
10770.38 427
10771.36 438
10772.34 463
10773.32 416
10774.30 439
10775.28 503
10776.26 499
10777.24 447
10778.22 444
10779.20 464
10780.18 486
10781.16 439
10782.14 507
10783.12 477
10784.10 503
10785.08 441
10786.06 491
10787.04 431
10788.02 448
10789.00 484
10789.99 496
10790.97 466
10791.95 471
10792.93 411
10793.91 432
10794.89 496
10795.87 418
10796.85 442
10797.84 446
10798.82 439
10799.80 453
10800.78 442
10801.76 449
10802.74 502
10803.72 476
10804.71 458
10805.69 458
10806.67 477
10807.65 548
10808.63 500
10809.61 457
10810.60 481
10811.58 514
10812.56 455
10813.54 408
10814.52 445
10815.51 433
10816.49 493
10817.47 471
10818.45 477
10819.44 462
10820.42 485
10821.40 429
10822.38 452
10823.37 481
10824.35 414
10825.33 479
10826.31 453
10827.30 517
10828.28 468
10829.26 465
10830.24 447
10831.23 456
10832.21 481
10833.19 490
10834.18 439
10835.16 455
10836.14 420
10837.13 438
10838.11 470
10839.09 472
10840.07 449
10841.06 502
10842.04 490
10843.02 470
10844.01 454
10844.99 447
10845.98 463
10846.96 466
10847.94 502
10848.93 485
10849.91 480
10850.89 517
10851.88 525
10852.86 508
10853.84 478
10854.83 464
10855.81 489
10856.80 515
10857.78 494
10858.77 479
10859.75 535
10860.73 529
10861.72 471
10862.70 514
10863.69 513
10864.67 474
10865.66 494
10866.64 512
10867.62 476
10868.61 500
10869.59 529
10870.58 498
10871.56 518
10872.55 481
10873.53 494
10874.52 494
10875.50 542
10876.49 548
10877.47 574
10878.46 536
10879.44 571
10880.43 522
10881.41 499
10882.40 502
10883.38 513
10884.37 513
10885.35 516
10886.34 504
10887.32 533
10888.31 570
10889.29 543
10890.28 573
10891.27 592
10892.25 541
10893.24 571
10894.22 584
10895.21 553
10896.19 577
10897.18 610
10898.17 605
10899.15 562
10900.14 561
10901.12 641
10902.11 585
10903.10 503
10904.08 587
10905.07 544
10906.05 583
10907.04 587
10908.03 582
10909.01 621
10910.00 569
10910.99 576
10911.97 637
10912.96 664
10913.95 639
10914.93 621
10915.92 583
10916.91 576
10917.89 629
10918.88 656
10919.87 542
10920.85 576
10921.84 623
10922.83 626
10923.81 606
10924.80 607
10925.79 633
10926.78 657
10927.76 696
10928.75 647
10929.74 644
10930.73 616
10931.71 619
10932.70 639
10933.69 672
10934.68 657
10935.66 628
10936.65 629
10937.64 652
10938.63 667
10939.61 681
10940.60 655
10941.59 675
10942.58 663
10943.57 708
10944.55 701
10945.54 738
10946.53 766
10947.52 744
10948.51 757
10949.49 727
10950.48 711
10951.47 755
10952.46 707
10953.45 685
10954.44 711
10955.42 732
10956.41 755
10957.40 815
10958.39 800
10959.38 792
10960.37 774
10961.36 833
10962.34 872
10963.33 933
10964.32 884
10965.31 994
10966.30 942
10967.29 888
10968.28 835
10969.27 839
10970.26 833
10971.25 759
10972.24 832
10973.22 743
10974.21 704
10975.20 770
10976.19 756
10977.18 679
10978.17 725
10979.16 676
10980.15 647
10981.14 680
10982.13 707
10983.12 752
10984.11 637
10985.10 718
10986.09 764
10987.08 818
10988.07 848
10989.06 804
10990.05 790
10991.04 790
10992.03 724
10993.02 763
10994.01 712
10995.00 768
10995.99 782
10996.98 842
10997.97 856
10998.96 880
10999.95 960
11000.94 1082
11001.93 1051
11002.92 1158
11003.92 1243
11004.91 1319
11005.90 1368
11006.89 1219
11007.88 1132
11008.87 1121
11009.86 1013
11010.85 1028
11011.84 907
11012.83 859
11013.82 703
11014.82 709
11015.81 734
11016.80 742
11017.79 716
11018.78 715
11019.77 639
11020.76 665
11021.76 722
11022.75 687
11023.74 684
11024.73 684
11025.72 661
11026.71 676
11027.70 669
11028.70 629
11029.69 687
11030.68 731
11031.67 712
11032.66 654
11033.66 687
11034.65 650
11035.64 649
11036.63 637
11037.62 693
11038.62 699
11039.61 685
11040.60 641
11041.59 646
11042.59 678
11043.58 658
11044.57 725
11045.56 607
11046.56 646
11047.55 602
11048.54 608
11049.53 578
11050.53 599
11051.52 630
11052.51 598
11053.51 557
11054.50 584
11055.49 573
11056.49 550
11057.48 545
11058.47 554
11059.46 549
11060.46 519
11061.45 547
11062.44 630
11063.44 594
11064.43 637
11065.42 592
11066.42 558
11067.41 555
11068.41 560
11069.40 567
11070.39 598
11071.39 587
11072.38 623
11073.37 649
11074.37 650
11075.36 620
11076.36 551
11077.35 557
11078.34 612
11079.34 577
11080.33 572
11081.33 539
11082.32 586
11083.31 621
11084.31 590
11085.30 568
11086.30 598
11087.29 620
11088.29 652
11089.28 572
11090.28 587
11091.27 568
11092.27 570
11093.26 532
11094.25 595
11095.25 586
11096.24 545
11097.24 561
11098.23 594
11099.23 551
11100.22 576
11101.22 563
11102.21 592
11103.21 563
11104.20 523
11105.20 538
11106.20 508
11107.19 554
11108.19 598
11109.18 585
11110.18 573
11111.17 571
11112.17 555
11113.16 567
11114.16 560
11115.15 540
11116.15 500
11117.15 525
11118.14 490
11119.14 512
11120.13 571
11121.13 547
11122.13 584
11123.12 588
11124.12 608
11125.11 566
11126.11 562
11127.11 536
11128.10 562
11129.10 529
11130.10 546
11131.09 514
11132.09 514
11133.09 549
11134.08 564
11135.08 511
11136.07 492
11137.07 518
11138.07 546
11139.07 550
11140.06 513
11141.06 489
11142.06 597
11143.05 557
11144.05 573
11145.05 573
11146.04 520
11147.04 565
11148.04 546
11149.04 502
11150.03 527
11151.03 530
11152.03 551
11153.02 557
11154.02 514
11155.02 484
11156.02 509
11157.01 500
11158.01 548
11159.01 469
11160.01 496
11161.01 511
11162.00 556
11163.00 539
11164.00 528
11165.00 511
11165.99 533
11166.99 546
11167.99 530
11168.99 580
11169.99 515
11170.99 502
11171.98 516
11172.98 489
11173.98 521
11174.98 551
11175.98 537
11176.98 485
11177.97 520
11178.97 516
11179.97 519
11180.97 547
11181.97 595
11182.97 559
11183.97 536
11184.96 560
11185.96 525
11186.96 540
11187.96 587
11188.96 531
11189.96 519
11190.96 544
11191.96 557
11192.96 519
11193.96 545
11194.96 523
11195.96 515
11196.95 600
11197.95 535
11198.95 558
11199.95 585
11200.95 551
11201.95 578
11202.95 531
11203.95 544
11204.95 507
11205.95 528
11206.95 537
11207.95 502
11208.95 521
11209.95 530
11210.95 542
11211.95 599
11212.95 556
11213.95 544
11214.95 523
11215.95 590
11216.95 572
11217.95 535
11218.95 537
11219.95 493
11220.95 487
11221.95 507
11222.95 556
11223.95 496
11224.95 488
11225.96 487
11226.96 490
11227.96 506
11228.96 500
11229.96 537
11230.96 503
11231.96 450
11232.96 513
11233.96 488
11234.96 524
11235.96 552
11236.97 520
11237.97 502
11238.97 537
11239.97 503
11240.97 523
11241.97 615
11242.97 549
11243.98 524
11244.98 583
11245.98 556
11246.98 484
11247.98 479
11248.98 504
11249.98 551
11250.99 450
11251.99 427
11252.99 492
11253.99 509
11254.99 477
11256.00 457
11257.00 460
11258.00 497
11259.00 486
11260.00 517
11261.01 479
11262.01 468
11263.01 533
11264.01 455
11265.02 456
11266.02 497
11267.02 515
11268.02 451
11269.03 500
11270.03 559
11271.03 509
11272.03 513
11273.04 516
11274.04 549
11275.04 510
11276.05 506
11277.05 553
11278.05 508
11279.05 486
11280.06 503
11281.06 524
11282.06 558
11283.07 548
11284.07 535
11285.07 574
11286.08 535
11287.08 533
11288.08 522
11289.09 540
11290.09 519
11291.09 519
11292.10 612
11293.10 566
11294.11 539
11295.11 539
11296.11 517
11297.12 512
11298.12 531
11299.13 529
11300.13 573
11301.13 567
11302.14 497
11303.14 499
11304.15 508
11305.15 532
11306.15 482
11307.16 476
11308.16 452
11309.17 477
11310.17 563
11311.18 535
11312.18 548
11313.18 542
11314.19 558
11315.19 527
11316.20 565
11317.20 583
11318.21 506
11319.21 579
11320.22 594
11321.22 590
11322.23 611
11323.23 598
11324.24 562
11325.24 591
11326.25 546
11327.25 583
11328.26 569
11329.26 574
11330.27 503
11331.27 502
11332.28 553
11333.29 581
11334.29 604
11335.30 559
11336.30 505
11337.31 558
11338.31 577
11339.32 531
11340.33 634
11341.33 516
11342.34 607
11343.34 618
11344.35 581
11345.35 581
11346.36 627
11347.37 676
11348.37 693
11349.38 556
11350.39 545
11351.39 574
11352.40 545
11353.40 559
11354.41 610
11355.42 565
11356.42 568
11357.43 563
11358.44 494
11359.44 465
11360.45 500
11361.46 563
11362.46 539
11363.47 523
11364.48 541
11365.48 522
11366.49 488
11367.50 501
11368.50 550
11369.51 510
11370.52 510
11371.53 531
11372.53 523
11373.54 491
11374.55 541
11375.56 487
11376.56 552
11377.57 515
11378.58 494
11379.59 479
11380.59 536
11381.60 563
11382.61 559
11383.62 555
11384.62 517
11385.63 485
11386.64 490
11387.65 524
11388.65 504
11389.66 560
11390.67 527
11391.68 567
11392.69 546
11393.69 526
11394.70 530
11395.71 540
11396.72 544
11397.73 502
11398.74 530
11399.74 485
11400.75 508
11401.76 497
11402.77 531
11403.78 503
11404.79 486
11405.80 510
11406.80 549
11407.81 540
11408.82 560
11409.83 475
11410.84 481
11411.85 532
11412.86 529
11413.87 475
11414.88 529
11415.89 528
11416.89 554
11417.90 565
11418.91 518
11419.92 576
11420.93 518
11421.94 468
11422.95 496
11423.96 570
11424.97 547
11425.98 588
11426.99 534
11428.00 487
11429.01 487
11430.02 524
11431.03 593
11432.04 563
11433.05 565
11434.06 562
11435.07 555
11436.08 532
11437.09 613
11438.10 572
11439.11 567
11440.12 586
11441.13 590
11442.14 598
11443.15 559
11444.16 512
11445.17 540
11446.18 495
11447.19 541
11448.20 530
11449.21 584
11450.22 595
11451.23 543
11452.24 538
11453.25 518
11454.27 532
11455.28 558
11456.29 555
11457.30 539
11458.31 590
11459.32 597
11460.33 589
11461.34 506
11462.35 502
11463.36 564
11464.38 547
11465.39 552
11466.40 563
11467.41 596
11468.42 566
11469.43 530
11470.44 567
11471.46 549
11472.47 546
11473.48 609
11474.49 600
11475.50 601
11476.52 586
11477.53 589
11478.54 626
11479.55 612
11480.56 588
11481.57 606
11482.59 619
11483.60 551
11484.61 583
11485.62 612
11486.64 611
11487.65 587
11488.66 599
11489.67 606
11490.69 655
11491.70 655
11492.71 620
11493.72 627
11494.74 608
11495.75 603
11496.76 614
11497.77 600
11498.79 575
11499.80 566
11500.81 590
11501.83 658
11502.84 637
11503.85 648
11504.86 669
11505.88 671
11506.89 612
11507.90 607
11508.92 629
11509.93 569
11510.94 650
11511.96 652
11512.97 627
11513.98 625
11515.00 633
11516.01 583
11517.02 584
11518.04 626
11519.05 641
11520.07 580
11521.08 646
11522.09 611
11523.11 630
11524.12 700
11525.13 649
11526.15 659
11527.16 654
11528.18 676
11529.19 684
11530.21 674
11531.22 635
11532.23 643
11533.25 680
11534.26 688
11535.28 712
11536.29 652
11537.31 687
11538.32 704
11539.34 655
11540.35 702
11541.36 671
11542.38 704
11543.39 739
11544.41 738
11545.42 751
11546.44 771
11547.45 766
11548.47 774
11549.48 810
11550.50 812
11551.51 794
11552.53 777
11553.54 760
11554.56 748
11555.57 770
11556.59 817
11557.61 832
11558.62 800
11559.64 847
11560.65 836
11561.67 834
11562.68 814
11563.70 898
11564.71 931
11565.73 949
11566.75 945
11567.76 899
11568.78 908
11569.79 872
11570.81 922
11571.83 915
11572.84 956
11573.86 970
11574.87 931
11575.89 1006
11576.91 1008
11577.92 996
11578.94 1024
11579.96 1019
11580.97 1107
11581.99 1174
11583.00 1236
11584.02 1165
11585.04 1273
11586.05 1246
11587.07 1325
11588.09 1405
11589.10 1426
11590.12 1397
11591.14 1407
11592.16 1418
11593.17 1455
11594.19 1481
11595.21 1500
11596.22 1616
11597.24 1826
11598.26 2100
11599.28 2182
11600.29 2345
11601.31 2719
11602.33 3070
11603.34 3358
11604.36 3585
11605.38 3729
11606.40 3627
11607.41 3668
11608.43 3259
11609.45 2962
11610.47 2525
11611.49 2242
11612.50 2043
11613.52 1876
11614.54 1666
11615.56 1482
11616.58 1397
11617.59 1384
11618.61 1302
11619.63 1253
11620.65 1247
11621.67 1199
11622.68 1224
11623.70 1140
11624.72 1148
11625.74 1086
11626.76 1049
11627.78 1070
11628.79 1062
11629.81 1052
11630.83 970
11631.85 1089
11632.87 1123
11633.89 1021
11634.91 926
11635.93 993
11636.94 952
11637.96 1054
11638.98 1062
11640.00 1129
11641.02 1015
11642.04 1040
11643.06 1060
11644.08 1051
11645.10 972
11646.12 1013
11647.14 1007
11648.16 963
11649.17 887
11650.19 804
11651.21 826
11652.23 807
11653.25 879
11654.27 849
11655.29 768
11656.31 821
11657.33 839
11658.35 800
11659.37 767
11660.39 824
11661.41 786
11662.43 848
11663.45 783
11664.47 801
11665.49 789
11666.51 795
11667.53 835
11668.55 845
11669.57 837
11670.59 798
11671.61 802
11672.63 882
11673.65 806
11674.67 839
11675.70 914
11676.72 904
11677.74 870
11678.76 873
11679.78 880
11680.80 866
11681.82 831
11682.84 814
11683.86 954
11684.88 988
11685.90 965
11686.92 898
11687.95 902
11688.97 893
11689.99 944
11691.01 894
11692.03 887
11693.05 849
11694.07 825
11695.10 848
11696.12 842
11697.14 871
11698.16 886
11699.18 891
11700.20 857
11701.22 837
11702.25 811
11703.27 820
11704.29 805
11705.31 830
11706.33 800
11707.36 820
11708.38 817
11709.40 767
11710.42 795
11711.44 770
11712.47 751
11713.49 788
11714.51 786
11715.53 765
11716.56 806
11717.58 714
11718.60 726
11719.62 754
11720.65 766
11721.67 708
11722.69 744
11723.71 699
11724.74 686
11725.76 717
11726.78 667
11727.80 689
11728.83 710
11729.85 683
11730.87 705
11731.90 732
11732.92 691
11733.94 643
11734.97 648
11735.99 676
11737.01 677
11738.04 673
11739.06 611
11740.08 597
11741.11 606
11742.13 639
11743.15 560
11744.18 630
11745.20 697
11746.22 628
11747.25 647
11748.27 684
11749.30 707
11750.32 673
11751.34 650
11752.37 647
11753.39 631
11754.42 664
11755.44 712
11756.46 673
11757.49 666
11758.51 619
11759.54 613
11760.56 673
11761.58 642
11762.61 625
11763.63 583
11764.66 643
11765.68 714
11766.71 612
11767.73 602
11768.76 583
11769.78 592
11770.81 642
11771.83 630
11772.86 625
11773.88 659
11774.91 627
11775.93 631
11776.96 567
11777.98 643
11779.01 590
11780.03 544
11781.06 545
11782.08 585
11783.11 578
11784.13 550
11785.16 544
11786.18 603
11787.21 558
11788.23 540
11789.26 563
11790.28 589
11791.31 557
11792.34 583
11793.36 578
11794.39 583
11795.41 571
11796.44 514
11797.47 608
11798.49 512
11799.52 520
11800.54 565
11801.57 563
11802.60 522
11803.62 531
11804.65 537
11805.67 529
11806.70 529
11807.73 576
11808.75 597
11809.78 598
11810.81 578
11811.83 546
11812.86 549
11813.89 531
11814.91 482
11815.94 507
11816.97 501
11817.99 533
11819.02 540
11820.05 530
11821.07 506
11822.10 514
11823.13 537
11824.16 497
11825.18 528
11826.21 528
11827.24 540
11828.26 571
11829.29 540
11830.32 552
11831.35 526
11832.37 555
11833.40 579
11834.43 566
11835.46 587
11836.48 581
11837.51 504
11838.54 535
11839.57 546
11840.59 548
11841.62 525
11842.65 498
11843.68 547
11844.71 518
11845.73 561
11846.76 544
11847.79 576
11848.82 543
11849.85 577
11850.88 520
11851.90 553
11852.93 547
11853.96 547
11854.99 559
11856.02 520
11857.05 522
11858.07 560
11859.10 583
11860.13 556
11861.16 589
11862.19 553
11863.22 562
11864.25 558
11865.28 640
11866.30 588
11867.33 496
11868.36 520
11869.39 585
11870.42 619
11871.45 600
11872.48 603
11873.51 591
11874.54 593
11875.57 542
11876.60 582
11877.63 617
11878.65 612
11879.68 581
11880.71 534
11881.74 539
11882.77 581
11883.80 567
11884.83 592
11885.86 610
11886.89 593
11887.92 614
11888.95 581
11889.98 549
11891.01 576
11892.04 561
11893.07 622
11894.10 637
11895.13 652
11896.16 625
11897.19 600
11898.22 609
11899.25 685
11900.28 651
11901.31 622
11902.34 663
11903.38 711
11904.41 627
11905.44 625
11906.47 701
11907.50 734
11908.53 754
11909.56 732
11910.59 768
11911.62 713
11912.65 720
11913.68 731
11914.71 662
11915.75 694
11916.78 702
11917.81 670
11918.84 696
11919.87 740
11920.90 670
11921.93 642
11922.96 659
11924.00 660
11925.03 662
11926.06 701
11927.09 687
11928.12 708
11929.15 686
11930.18 763
11931.22 794
11932.25 850
11933.28 863
11934.31 856
11935.34 943
11936.38 941
11937.41 949
11938.44 946
11939.47 986
11940.50 994
11941.54 938
11942.57 856
11943.60 801
11944.63 774
11945.67 760
11946.70 733
11947.73 642
11948.76 638
11949.80 654
11950.83 672
11951.86 679
11952.89 700
11953.93 584
11954.96 601
11955.99 595
11957.02 595
11958.06 598
11959.09 603
11960.12 570
11961.16 587
11962.19 600
11963.22 598
11964.26 661
11965.29 614
11966.32 623
11967.36 612
11968.39 579
11969.42 662
11970.46 644
11971.49 624
11972.52 617
11973.56 641
11974.59 591
11975.62 611
11976.66 640
11977.69 638
11978.73 616
11979.76 593
11980.79 595
11981.83 569
11982.86 656
11983.89 606
11984.93 546
11985.96 570
11987.00 576
11988.03 613
11989.07 521
11990.10 600
11991.13 580
11992.17 587
11993.20 617
11994.24 584
11995.27 598
11996.31 576
11997.34 594
11998.38 603
11999.41 599
12000.45 606
12001.48 591
12002.51 568
12003.55 537
12004.58 595
12005.62 656
12006.65 617
12007.69 597
12008.72 642
12009.76 639
12010.80 629
12011.83 579
12012.87 572
12013.90 591
12014.94 690
12015.97 655
12017.01 654
12018.04 600
12019.08 635
12020.11 610
12021.15 685
12022.19 737
12023.22 736
12024.26 654
12025.29 700
12026.33 664
12027.36 653
12028.40 639
12029.44 632
12030.47 662
12031.51 653
12032.54 618
12033.58 635
12034.62 648
12035.65 626
12036.69 651
12037.73 721
12038.76 699
12039.80 659
12040.84 624
12041.87 670
12042.91 677
12043.94 685
12044.98 669
12046.02 683
12047.06 729
12048.09 680
12049.13 674
12050.17 662
12051.20 672
12052.24 652
12053.28 653
12054.31 719
12055.35 680
12056.39 698
12057.43 683
12058.46 715
12059.50 765
12060.54 700
12061.57 701
12062.61 650
12063.65 688
12064.69 690
12065.72 647
12066.76 734
12067.80 693
12068.84 681
12069.88 653
12070.91 681
12071.95 702
12072.99 705
12074.03 676
12075.06 714
12076.10 717
12077.14 712
12078.18 724
12079.22 725
12080.26 718
12081.29 668
12082.33 697
12083.37 735
12084.41 675
12085.45 659
12086.49 732
12087.52 720
12088.56 727
12089.60 701
12090.64 747
12091.68 854
12092.72 758
12093.76 725
12094.79 756
12095.83 768
12096.87 792
12097.91 808
12098.95 756
12099.99 817
12101.03 797
12102.07 859
12103.11 918
12104.15 909
12105.19 902
12106.22 942
12107.26 1025
12108.30 1038
12109.34 999
12110.38 1027
12111.42 1037
12112.46 952
12113.50 907
12114.54 854
12115.58 881
12116.62 821
12117.66 745
12118.70 692
12119.74 671
12120.78 675
12121.82 632
12122.86 654
12123.90 665
12124.94 679
12125.98 652
12127.02 636
12128.06 643
12129.10 606
12130.14 626
12131.18 596
12132.22 599
12133.26 563
12134.30 590
12135.34 574
12136.38 601
12137.42 650
12138.47 643
12139.51 595
12140.55 655
12141.59 651
12142.63 610
12143.67 587
12144.71 608
12145.75 620
12146.79 591
12147.83 614
12148.87 594
12149.92 597
12150.96 554
12152.00 565
12153.04 566
12154.08 591
12155.12 532
12156.16 560
12157.21 574
12158.25 566
12159.29 585
12160.33 595
12161.37 617
12162.41 538
12163.46 593
12164.50 556
12165.54 523
12166.58 531
12167.62 512
12168.67 556
12169.71 579
12170.75 560
12171.79 559
12172.83 596
12173.88 519
12174.92 553
12175.96 606
12177.00 594
12178.05 560
12179.09 558
12180.13 535
12181.17 551
12182.22 560
12183.26 576
12184.30 572
12185.34 598
12186.39 565
12187.43 579
12188.47 532
12189.51 536
12190.56 546
12191.60 576
12192.64 568
12193.69 578
12194.73 563
12195.77 517
12196.82 550
12197.86 581
12198.90 591
12199.95 602
12200.99 548
12202.03 537
12203.08 569
12204.12 530
12205.16 530
12206.21 533
12207.25 578
12208.29 546
12209.34 504
12210.38 532
12211.43 542
12212.47 544
12213.51 521
12214.56 531
12215.60 501
12216.65 528
12217.69 568
12218.73 548
12219.78 521
12220.82 529
12221.87 575
12222.91 557
12223.96 531
12225.00 483
12226.04 505
12227.09 512
12228.13 490
12229.18 555
12230.22 517
12231.27 508
12232.31 562
12233.36 476
12234.40 501
12235.45 496
12236.49 505
12237.54 488
12238.58 521
12239.63 514
12240.67 533
12241.72 534
12242.76 517
12243.81 489
12244.85 532
12245.90 513
12246.94 459
12247.99 512
12249.03 467
12250.08 521
12251.12 503
12252.17 480
12253.22 492
12254.26 493
12255.31 520
12256.35 445
12257.40 440
12258.44 505
12259.49 476
12260.54 481
12261.58 477
12262.63 469
12263.67 527
12264.72 481
12265.77 443
12266.81 408
12267.86 449
12268.91 458
12269.95 462
12271.00 440
12272.04 550
12273.09 503
12274.14 459
12275.18 477
12276.23 516
12277.28 470
12278.32 446
12279.37 425
12280.42 532
12281.46 466
12282.51 501
12283.56 485
12284.61 469
12285.65 445
12286.70 484
12287.75 486
12288.79 484
12289.84 448
12290.89 487
12291.94 484
12292.98 503
12294.03 434
12295.08 422
12296.13 448
12297.17 432
12298.22 433
12299.27 469
12300.32 448
12301.36 450
12302.41 455
12303.46 450
12304.51 421
12305.55 480
12306.60 503
12307.65 484
12308.70 484
12309.75 509
12310.79 506
12311.84 441
12312.89 433
12313.94 528
12314.99 460
12316.04 453
12317.08 438
12318.13 409
12319.18 418
12320.23 439
12321.28 439
12322.33 428
12323.37 455
12324.42 461
12325.47 461
12326.52 460
12327.57 464
12328.62 468
12329.67 449
12330.72 476
12331.77 409
12332.81 412
12333.86 460
12334.91 428
12335.96 423
12337.01 428
12338.06 442
12339.11 425
12340.16 444
12341.21 378
12342.26 417
12343.31 439
12344.36 447
12345.41 423
12346.46 438
12347.51 461
12348.56 448
12349.61 452
12350.65 475
12351.70 481
12352.75 494
12353.80 441
12354.85 423
12355.90 389
12356.95 400
12358.00 420
12359.05 471
12360.11 470
12361.16 446
12362.21 438
12363.26 448
12364.31 477
12365.36 470
12366.41 487
12367.46 394
12368.51 448
12369.56 503
12370.61 477
12371.66 467
12372.71 416
12373.76 463
12374.81 480
12375.86 500
12376.91 448
12377.97 464
12379.02 468
12380.07 458
12381.12 469
12382.17 448
12383.22 472
12384.27 481
12385.32 424
12386.37 448
12387.43 488
12388.48 428
12389.53 414
12390.58 462
12391.63 441
12392.68 449
12393.74 456
12394.79 421
12395.84 447
12396.89 463
12397.94 510
12398.99 454
12400.05 418
12401.10 466
12402.15 459
12403.20 481
12404.25 452
12405.31 507
12406.36 456
12407.41 413
12408.46 478
12409.51 481
12410.57 485
12411.62 508
12412.67 492
12413.72 463
12414.78 486
12415.83 490
12416.88 491
12417.93 463
12418.99 506
12420.04 464
12421.09 441
12422.15 427
12423.20 419
12424.25 461
12425.30 521
12426.36 440
12427.41 506
12428.46 505
12429.52 481
12430.57 482
12431.62 458
12432.68 489
12433.73 463
12434.78 466
12435.84 434
12436.89 421
12437.94 550
12439.00 518
12440.05 510
12441.10 460
12442.16 472
12443.21 467
12444.27 444
12445.32 442
12446.37 414
12447.43 485
12448.48 502
12449.54 495
12450.59 486
12451.64 493
12452.70 479
12453.75 469
12454.81 506
12455.86 492
12456.91 507
12457.97 506
12459.02 440
12460.08 518
12461.13 485
12462.19 472
12463.24 504
12464.30 485
12465.35 438
12466.41 473
12467.46 483
12468.52 479
12469.57 492
12470.63 447
12471.68 481
12472.73 522
12473.79 456
12474.85 464
12475.90 517
12476.96 543
12478.01 536
12479.07 525
12480.12 540
12481.18 558
12482.23 550
12483.29 539
12484.34 503
12485.40 536
12486.45 508
12487.51 577
12488.57 545
12489.62 535
12490.68 607
12491.73 621
12492.79 649
12493.84 693
12494.90 728
12495.96 726
12497.01 766
12498.07 890
12499.12 888
12500.18 980
12501.24 1057
12502.29 993
12503.35 1025
12504.41 957
12505.46 865
12506.52 892
12507.57 804
12508.63 672
12509.69 692
12510.74 640
12511.80 632
12512.86 577
12513.91 585
12514.97 586
12516.03 517
12517.08 520
12518.14 531
12519.20 517
12520.26 515
12521.31 499
12522.37 525
12523.43 498
12524.48 508
12525.54 474
12526.60 482
12527.66 571
12528.71 497
12529.77 526
12530.83 474
12531.89 505
12532.94 491
12534.00 503
12535.06 540
12536.12 538
12537.17 501
12538.23 524
12539.29 555
12540.35 533
12541.41 552
12542.46 576
12543.52 544
12544.58 551
12545.64 501
12546.70 486
12547.75 506
12548.81 520
12549.87 461
12550.93 475
12551.99 498
12553.05 472
12554.10 518
12555.16 513
12556.22 520
12557.28 492
12558.34 515
12559.40 514
12560.46 503
12561.51 510
12562.57 489
12563.63 550
12564.69 508
12565.75 517
12566.81 445
12567.87 486
12568.93 515
12569.99 534
12571.04 585
12572.10 552
12573.16 554
12574.22 620
12575.28 631
12576.34 650
12577.40 628
12578.46 637
12579.52 699
12580.58 656
12581.64 647
12582.70 686
12583.76 599
12584.82 624
12585.88 615
12586.94 572
12588.00 571
12589.06 565
12590.12 608
12591.18 580
12592.24 569
12593.30 574
12594.36 521
12595.42 545
12596.48 560
12597.54 548
12598.60 555
12599.66 550
12600.72 548
12601.78 507
12602.84 508
12603.90 547
12604.96 531
12606.02 512
12607.08 480
12608.14 442
12609.20 455
12610.27 502
12611.33 484
12612.39 501
12613.45 486
12614.51 462
12615.57 507
12616.63 486
12617.69 462
12618.75 462
12619.81 505
12620.88 514
12621.94 490
12623.00 484
12624.06 476
12625.12 525
12626.18 476
12627.24 490
12628.31 478
12629.37 528
12630.43 520
12631.49 472
12632.55 499
12633.61 472
12634.68 470
12635.74 506
12636.80 491
12637.86 468
12638.92 446
12639.99 425
12641.05 454
12642.11 465
12643.17 488
12644.23 502
12645.30 507
12646.36 468
12647.42 443
12648.48 467
12649.55 449
12650.61 480
12651.67 508
12652.73 497
12653.80 495
12654.86 520
12655.92 530
12656.99 532
12658.05 526
12659.11 516
12660.17 499
12661.24 519
12662.30 476
12663.36 488
12664.43 492
12665.49 480
12666.55 479
12667.62 433
12668.68 488
12669.74 478
12670.81 456
12671.87 440
12672.93 369
12674.00 441
12675.06 448
12676.12 478
12677.19 483
12678.25 447
12679.31 455
12680.38 463
12681.44 468
12682.51 483
12683.57 480
12684.63 424
12685.70 435
12686.76 420
12687.83 384
12688.89 442
12689.95 469
12691.02 457
12692.08 472
12693.15 457
12694.21 478
12695.28 446
12696.34 469
12697.40 474
12698.47 436
12699.53 452
12700.60 494
12701.66 457
12702.73 482
12703.79 453
12704.86 464
12705.92 457
12706.99 465
12708.05 420
12709.12 488
12710.18 423
12711.25 460
12712.31 415
12713.38 377
12714.44 422
12715.51 487
12716.57 482
12717.64 404
12718.70 443
12719.77 450
12720.83 488
12721.90 440
12722.97 451
12724.03 451
12725.10 438
12726.16 424
12727.23 425
12728.29 418
12729.36 445
12730.43 447
12731.49 419
12732.56 431
12733.62 422
12734.69 409
12735.76 429
12736.82 410
12737.89 482
12738.95 457
12740.02 413
12741.09 415
12742.15 395
12743.22 370
12744.29 404
12745.35 432
12746.42 438
12747.49 439
12748.55 436
12749.62 457
12750.69 431
12751.75 438
12752.82 436
12753.89 451
12754.95 406
12756.02 381
12757.09 418
12758.15 396
12759.22 404
12760.29 449
12761.36 439
12762.42 383
12763.49 379
12764.56 407
12765.62 427
12766.69 415
12767.76 453
12768.83 399
12769.89 412
12770.96 429
12772.03 382
12773.10 361
12774.17 386
12775.23 428
12776.30 422
12777.37 412
12778.44 391
12779.50 414
12780.57 450
12781.64 429
12782.71 410
12783.78 450
12784.84 401
12785.91 419
12786.98 434
12788.05 395
12789.12 402
12790.19 421
12791.25 464
12792.32 387
12793.39 391
12794.46 405
12795.53 451
12796.60 447
12797.67 454
12798.73 387
12799.80 359
12800.87 353
12801.94 391
12803.01 410
12804.08 398
12805.15 396
12806.22 368
12807.29 416
12808.36 402
12809.42 397
12810.49 357
12811.56 384
12812.63 385
12813.70 401
12814.77 405
12815.84 407
12816.91 404
12817.98 366
12819.05 391
12820.12 372
12821.19 364
12822.26 358
12823.33 403
12824.40 379
12825.47 414
12826.54 418
12827.61 392
12828.68 386
12829.75 390
12830.82 402
12831.89 412
12832.96 398
12834.03 430
12835.10 414
12836.17 384
12837.24 379
12838.31 373
12839.38 375
12840.45 351
12841.52 410
12842.59 414
12843.66 408
12844.73 370
12845.80 373
12846.87 348
12847.95 355
12849.02 377
12850.09 358
12851.16 360
12852.23 365
12853.30 359
12854.37 368
12855.44 399
12856.51 348
12857.58 343
12858.66 376
12859.73 395
12860.80 399
12861.87 357
12862.94 362
12864.01 382
12865.08 376
12866.16 413
12867.23 416
12868.30 387
12869.37 364
12870.44 356
12871.51 384
12872.59 410
12873.66 382
12874.73 406
12875.80 349
12876.87 388
12877.95 380
12879.02 346
12880.09 366
12881.16 346
12882.23 368
12883.31 395
12884.38 397
12885.45 366
12886.52 336
12887.60 349
12888.67 377
12889.74 338
12890.81 363
12891.89 336
12892.96 333
12894.03 342
12895.11 346
12896.18 336
12897.25 373
12898.32 353
12899.40 347
12900.47 324
12901.54 332
12902.62 367
12903.69 347
12904.76 338
12905.84 364
12906.91 324
12907.98 367
12909.06 332
12910.13 348
12911.20 371
12912.28 365
12913.35 378
12914.42 346
12915.50 357
12916.57 378
12917.64 376
12918.72 323
12919.79 362
12920.87 340
12921.94 288
12923.01 323
12924.09 342
12925.16 324
12926.24 355
12927.31 352
12928.38 357
12929.46 363
12930.53 345
12931.61 337
12932.68 386
12933.76 338
12934.83 352
12935.90 348
12936.98 406
12938.05 321
12939.13 356
12940.20 342
12941.28 319
12942.35 295
12943.43 298
12944.50 372
12945.58 356
12946.65 342
12947.73 355
12948.80 312
12949.88 342
12950.95 346
12952.03 320
12953.10 329
12954.18 346
12955.25 327
12956.33 314
12957.40 340
12958.48 385
12959.55 345
12960.63 378
12961.70 409
12962.78 359
12963.86 351
12964.93 309
12966.01 311
12967.08 320
12968.16 328
12969.24 357
12970.31 368
12971.39 363
12972.46 357
12973.54 338
12974.62 286
12975.69 312
12976.77 302
12977.84 313
12978.92 325
12980.00 323
12981.07 337
12982.15 322
12983.23 312
12984.30 321
12985.38 355
12986.46 352
12987.53 322
12988.61 349
12989.69 346
12990.76 326
12991.84 303
12992.92 322
12993.99 333
12995.07 356
12996.15 327
12997.22 327
12998.30 349
12999.38 353
13000.45 370
13001.53 352
13002.61 353
13003.69 343
13004.76 349
13005.84 334
13006.92 349
13008.00 376
13009.07 325
13010.15 353
13011.23 354
13012.31 380
13013.38 347
13014.46 336
13015.54 341
13016.62 373
13017.70 352
13018.77 343
13019.85 308
13020.93 318
13022.01 389
13023.09 322
13024.16 347
13025.24 371
13026.32 322
13027.40 350
13028.48 330
13029.56 348
13030.63 341
13031.71 367
13032.79 369
13033.87 360
13034.95 373
13036.03 377
13037.11 354
13038.18 395
13039.26 350
13040.34 364
13041.42 387
13042.50 350
13043.58 352
13044.66 343
13045.74 325
13046.82 347
13047.89 349
13048.97 357
13050.05 374
13051.13 384
13052.21 363
13053.29 389
13054.37 334
13055.45 336
13056.53 319
13057.61 367
13058.69 375
13059.77 396
13060.85 336
13061.93 354
13063.01 352
13064.09 317
13065.17 359
13066.25 348
13067.33 364
13068.41 367
13069.49 378
13070.57 332
13071.65 346
13072.73 381
13073.81 342
13074.89 384
13075.97 372
13077.05 395
13078.13 380
13079.21 338
13080.29 361
13081.37 314
13082.45 336
13083.53 354
13084.61 356
13085.69 390
13086.77 307
13087.85 348
13088.94 331
13090.02 328
13091.10 340
13092.18 340
13093.26 339
13094.34 340
13095.42 374
13096.50 341
13097.58 385
13098.66 322
13099.75 335
13100.83 348
13101.91 409
13102.99 346
13104.07 363
13105.15 357
13106.23 375
13107.32 329
13108.40 337
13109.48 400
13110.56 358
13111.64 341
13112.72 355
13113.81 337
13114.89 338
13115.97 408
13117.05 368
13118.13 372
13119.22 379
13120.30 347
13121.38 377
13122.46 340
13123.55 367
13124.63 334
13125.71 328
13126.79 307
13127.88 332
13128.96 339
13130.04 349
13131.12 322
13132.21 357
13133.29 354
13134.37 352
13135.45 371
13136.54 383
13137.62 375
13138.70 349
13139.79 311
13140.87 337
13141.95 318
13143.03 323
13144.12 347
13145.20 345
13146.28 338
13147.37 312
13148.45 314
13149.53 285
13150.62 338
13151.70 321
13152.78 351
13153.87 341
13154.95 392
13156.03 341
13157.12 312
13158.20 345
13159.29 337
13160.37 368
13161.45 368
13162.54 319
13163.62 358
13164.71 352
13165.79 313
13166.87 368
13167.96 317
13169.04 336
13170.13 338
13171.21 327
13172.29 326
13173.38 295
13174.46 346
13175.55 364
13176.63 363
13177.72 387
13178.80 377
13179.89 335
13180.97 336
13182.06 330
13183.14 320
13184.22 315
13185.31 336
13186.39 339
13187.48 343
13188.56 363
13189.65 369
13190.73 366
13191.82 344
13192.90 335
13193.99 305
13195.07 316
13196.16 349
13197.25 331
13198.33 325
13199.42 298
13200.50 322
13201.59 336
13202.67 327
13203.76 303
13204.84 299
13205.93 349
13207.02 371
13208.10 350
13209.19 370
13210.27 323
13211.36 323
13212.44 317
13213.53 327
13214.62 345
13215.70 344
13216.79 322
13217.88 344
13218.96 352
13220.05 365
13221.13 351
13222.22 334
13223.31 346
13224.39 320
13225.48 328
13226.57 354
13227.65 312
13228.74 352
13229.83 356
13230.91 354
13232.00 339
13233.09 380
13234.17 361
13235.26 363
13236.35 371
13237.43 356
13238.52 337
13239.61 365
13240.70 364
13241.78 345
13242.87 346
13243.96 401
13245.04 378
13246.13 316
13247.22 343
13248.31 365
13249.39 362
13250.48 388
13251.57 355
13252.66 333
13253.74 372
13254.83 379
13255.92 359
13257.01 315
13258.10 328
13259.18 366
13260.27 345
13261.36 373
13262.45 364
13263.54 361
13264.62 350
13265.71 336
13266.80 382
13267.89 404
13268.98 387
13270.06 384
13271.15 401
13272.24 342
13273.33 339
13274.42 388
13275.51 324
13276.60 360
13277.68 421
13278.77 377
13279.86 414
13280.95 404
13282.04 386
13283.13 399
13284.22 379
13285.31 388
13286.39 423
13287.48 412
13288.57 370
13289.66 374
13290.75 367
13291.84 431
13292.93 397
13294.02 415
13295.11 428
13296.20 419
13297.29 426
13298.38 445
13299.47 418
13300.56 407
13301.65 407
13302.73 405
13303.82 439
13304.91 410
13306.00 417
13307.09 502
13308.18 442
13309.27 393
13310.36 409
13311.45 482
13312.54 447
13313.63 431
13314.72 489
13315.81 443
13316.90 451
13318.00 446
13319.09 439
13320.18 418
13321.27 431
13322.36 443
13323.45 401
13324.54 402
13325.63 447
13326.72 445
13327.81 453
13328.90 467
13329.99 469
13331.08 435
13332.17 418
13333.26 437
13334.35 447
13335.45 466
13336.54 478
13337.63 430
13338.72 395
13339.81 459
13340.90 469
13341.99 435
13343.08 406
13344.18 454
13345.27 470
13346.36 429
13347.45 406
13348.54 476
13349.63 485
13350.72 527
13351.82 438
13352.91 416
13354.00 437
13355.09 477
13356.18 490
13357.28 448
13358.37 424
13359.46 479
13360.55 461
13361.64 497
13362.74 524
13363.83 460
13364.92 487
13366.01 523
13367.10 519
13368.20 522
13369.29 547
13370.38 488
13371.47 546
13372.57 553
13373.66 535
13374.75 578
13375.84 578
13376.94 522
13378.03 514
13379.12 459
13380.22 505
13381.31 500
13382.40 503
13383.49 469
13384.59 453
13385.68 431
13386.77 421
13387.87 435
13388.96 458
13390.05 426
13391.15 418
13392.24 429
13393.33 424
13394.43 449
13395.52 410
13396.61 456
13397.71 408
13398.80 422
13399.90 436
13400.99 431
13402.08 413
13403.18 391
13404.27 411
13405.36 462
13406.46 476
13407.55 416
13408.65 442
13409.74 438
13410.83 457
13411.93 451
13413.02 449
13414.12 410
13415.21 433
13416.31 458
13417.40 437
13418.49 364
13419.59 460
13420.68 447
13421.78 383
13422.87 445
13423.97 405
13425.06 413
13426.16 424
13427.25 426
13428.35 412
13429.44 420
13430.54 411
13431.63 417
13432.73 392
13433.82 440
13434.92 463
13436.01 426
13437.11 427
13438.20 424
13439.30 425
13440.39 401
13441.49 423
13442.58 432
13443.68 429
13444.77 429
13445.87 443
13446.96 441
13448.06 443
13449.16 435
13450.25 459
13451.35 407
13452.44 423
13453.54 413
13454.64 481
13455.73 422
13456.83 414
13457.92 409
13459.02 426
13460.12 448
13461.21 415
13462.31 438
13463.40 452
13464.50 485
13465.60 476
13466.69 526
13467.79 507
13468.89 501
13469.98 469
13471.08 476
13472.18 481
13473.27 509
13474.37 444
13475.47 471
13476.56 475
13477.66 467
13478.76 451
13479.85 461
13480.95 473
13482.05 437
13483.14 429
13484.24 475
13485.34 475
13486.44 501
13487.53 505
13488.63 480
13489.73 477
13490.83 477
13491.92 503
13493.02 532
13494.12 492
13495.21 498
13496.31 472
13497.41 502
13498.51 493
13499.61 530
13500.70 521
13501.80 557
13502.90 528
13504.00 540
13505.10 530
13506.19 533
13507.29 533
13508.39 536
13509.49 575
13510.59 532
13511.68 588
13512.78 561
13513.88 537
13514.98 536
13516.08 504
13517.18 492
13518.27 543
13519.37 489
13520.47 484
13521.57 469
13522.67 446
13523.77 428
13524.87 452
13525.96 471
13527.06 426
13528.16 407
13529.26 414
13530.36 453
13531.46 455
13532.56 408
13533.66 421
13534.76 403
13535.86 472
13536.96 456
13538.05 436
13539.15 444
13540.25 391
13541.35 408
13542.45 448
13543.55 378
13544.65 408
13545.75 428
13546.85 391
13547.95 416
13549.05 426
13550.15 451
13551.25 422
13552.35 444
13553.45 410
13554.55 375
13555.65 422
13556.75 425
13557.85 460
13558.95 398
13560.05 392
13561.15 354
13562.25 404
13563.35 383
13564.45 417
13565.55 395
13566.65 396
13567.75 386
13568.85 422
13569.95 422
13571.05 404
13572.16 408
13573.26 380
13574.36 415
13575.46 372
13576.56 379
13577.66 375
13578.76 425
13579.86 426
13580.96 385
13582.06 386
13583.16 387
13584.27 379
13585.37 438
13586.47 435
13587.57 419
13588.67 406
13589.77 407
13590.87 438
13591.98 423
13593.08 422
13594.18 429
13595.28 446
13596.38 444
13597.48 425
13598.59 397
13599.69 443
13600.79 410
13601.89 449
13602.99 409
13604.10 419
13605.20 400
13606.30 453
13607.40 510
13608.50 388
13609.61 386
13610.71 402
13611.81 415
13612.91 396
13614.02 389
13615.12 376
13616.22 381
13617.32 378
13618.43 381
13619.53 389
13620.63 396
13621.73 392
13622.84 445
13623.94 398
13625.04 383
13626.14 372
13627.25 408
13628.35 391
13629.45 432
13630.56 429
13631.66 438
13632.76 413
13633.87 433
13634.97 415
13636.07 446
13637.18 405
13638.28 369
13639.38 415
13640.49 419
13641.59 419
13642.69 400
13643.80 399
13644.90 392
13646.00 363
13647.11 398
13648.21 405
13649.32 394
13650.42 415
13651.52 398
13652.63 388
13653.73 391
13654.84 422
13655.94 377
13657.04 377
13658.15 379
13659.25 421
13660.36 396
13661.46 414
13662.57 392
13663.67 366
13664.77 375
13665.88 358
13666.98 316
13668.09 329
13669.19 375
13670.30 385
13671.40 369
13672.51 393
13673.61 385
13674.72 369
13675.82 393
13676.93 410
13678.03 369
13679.14 395
13680.24 385
13681.35 400
13682.45 421
13683.56 357
13684.66 375
13685.77 396
13686.87 369
13687.98 383
13689.08 432
13690.19 441
13691.29 384
13692.40 420
13693.51 428
13694.61 372
13695.72 393
13696.82 406
13697.93 421
13699.03 386
13700.14 340
13701.25 390
13702.35 376
13703.46 414
13704.56 416
13705.67 422
13706.78 446
13707.88 445
13708.99 424
13710.10 437
13711.20 418
13712.31 377
13713.41 386
13714.52 393
13715.63 376
13716.73 434
13717.84 419
13718.95 413
13720.05 417
13721.16 457
13722.27 429
13723.37 403
13724.48 380
13725.59 432
13726.70 423
13727.80 451
13728.91 442
13730.02 480
13731.12 535
13732.23 466
13733.34 511
13734.45 455
13735.55 480
13736.66 459
13737.77 460
13738.87 486
13739.98 489
13741.09 427
13742.20 463
13743.31 531
13744.41 507
13745.52 438
13746.63 475
13747.74 474
13748.84 474
13749.95 530
13751.06 453
13752.17 447
13753.28 526
13754.38 476
13755.49 434
13756.60 521
13757.71 494
13758.82 503
13759.93 549
13761.03 561
13762.14 543
13763.25 527
13764.36 551
13765.47 512
13766.58 539
13767.68 591
13768.79 618
13769.90 586
13771.01 625
13772.12 575
13773.23 583
13774.34 695
13775.45 722
13776.56 723
13777.66 764
13778.77 746
13779.88 688
13780.99 758
13782.10 798
13783.21 760
13784.32 736
13785.43 724
13786.54 711
13787.65 638
13788.76 621
13789.87 566
13790.98 548
13792.09 570
13793.20 585
13794.31 530
13795.42 510
13796.52 496
13797.63 532
13798.74 513
13799.85 518
13800.96 498
13802.07 459
13803.18 482
13804.29 475
13805.40 468
13806.51 475
13807.63 485
13808.74 534
13809.85 471
13810.96 447
13812.07 471
13813.18 520
13814.29 509
13815.40 498
13816.51 517
13817.62 507
13818.73 509
13819.84 486
13820.95 495
13822.06 519
13823.17 489
13824.28 483
13825.40 447
13826.51 466
13827.62 442
13828.73 454
13829.84 438
13830.95 482
13832.06 437
13833.17 428
13834.28 502
13835.40 466
13836.51 446
13837.62 423
13838.73 436
13839.84 426
13840.95 466
13842.06 439
13843.18 498
13844.29 493
13845.40 488
13846.51 451
13847.62 452
13848.74 463
13849.85 450
13850.96 473
13852.07 429
13853.18 431
13854.30 435
13855.41 427
13856.52 463
13857.63 467
13858.74 477
13859.86 475
13860.97 470
13862.08 502
13863.19 496
13864.31 463
13865.42 469
13866.53 539
13867.64 489
13868.76 534
13869.87 527
13870.98 520
13872.10 526
13873.21 589
13874.32 551
13875.43 580
13876.55 554
13877.66 503
13878.77 492
13879.89 477
13881.00 465
13882.11 499
13883.23 489
13884.34 503
13885.45 492
13886.57 469
13887.68 481
13888.79 467
13889.91 454
13891.02 452
13892.13 427
13893.25 476
13894.36 481
13895.48 456
13896.59 448
13897.70 445
13898.82 422
13899.93 474
13901.05 512
13902.16 519
13903.27 491
13904.39 450
13905.50 440
13906.62 452
13907.73 465
13908.85 487
13909.96 477
13911.07 462
13912.19 450
13913.30 455
13914.42 468
13915.53 468
13916.65 443
13917.76 448
13918.88 454
13919.99 431
13921.11 424
13922.22 423
13923.34 425
13924.45 450
13925.57 402
13926.68 437
13927.80 424
13928.91 446
13930.03 427
13931.14 414
13932.26 444
13933.37 476
13934.49 416
13935.60 400
13936.72 371
13937.83 406
13938.95 371
13940.06 375
13941.18 385
13942.30 426
13943.41 418
13944.53 419
13945.64 435
13946.76 391
13947.87 399
13948.99 409
13950.11 393
13951.22 383
13952.34 409
13953.45 419
13954.57 424
13955.69 359
13956.80 368
13957.92 391
13959.04 368
13960.15 357
13961.27 400
13962.39 419
13963.50 450
13964.62 431
13965.73 368
13966.85 355
13967.97 432
13969.08 425
13970.20 381
13971.32 438
13972.44 391
13973.55 384
13974.67 378
13975.79 383
13976.90 402
13978.02 371
13979.14 371
13980.25 390
13981.37 496
13982.49 471
13983.61 434
13984.72 404
13985.84 426
13986.96 478
13988.08 395
13989.19 366
13990.31 407
13991.43 431
13992.55 379
13993.66 400
13994.78 398
13995.90 426
13997.02 395
13998.14 415
13999.25 384
14000.37 390
14001.49 395
14002.61 389
14003.73 406
14004.84 448
14005.96 456
14007.08 389
14008.20 376
14009.32 408
14010.44 392
14011.55 404
14012.67 456
14013.79 426
14014.91 368
14016.03 417
14017.15 472
14018.27 444
14019.38 426
14020.50 435
14021.62 457
14022.74 493
14023.86 475
14024.98 452
14026.10 444
14027.22 437
14028.34 468
14029.46 443
14030.57 446
14031.69 490
14032.81 426
14033.93 471
14035.05 463
14036.17 424
14037.29 459
14038.41 456
14039.53 426
14040.65 433
14041.77 394
14042.89 433
14044.01 439
14045.13 396
14046.25 400
14047.37 410
14048.49 461
14049.61 422
14050.73 406
14051.85 424
14052.97 422
14054.09 420
14055.21 422
14056.33 410
14057.45 455
14058.57 408
14059.69 397
14060.81 480
14061.93 450
14063.05 466
14064.17 451
14065.29 458
14066.41 398
14067.53 407
14068.65 456
14069.78 437
14070.90 407
14072.02 413
14073.14 412
14074.26 424
14075.38 416
14076.50 412
14077.62 408
14078.74 400
14079.86 441
14080.99 444
14082.11 417
14083.23 450
14084.35 438
14085.47 466
14086.59 459
14087.71 460
14088.84 440
14089.96 407
14091.08 471
14092.20 501
14093.32 468
14094.44 445
14095.57 461
14096.69 458
14097.81 463
14098.93 480
14100.05 465
14101.18 485
14102.30 486
14103.42 507
14104.54 484
14105.66 535
14106.79 560
14107.91 600
14109.03 552
14110.15 498
14111.28 517
14112.40 512
14113.52 461
14114.64 510
14115.77 444
14116.89 454
14118.01 474
14119.13 438
14120.26 457
14121.38 453
14122.50 462
14123.63 438
14124.75 409
14125.87 432
14126.99 419
14128.12 390
14129.24 414
14130.36 430
14131.49 382
14132.61 444
14133.73 421
14134.86 412
14135.98 404
14137.10 437
14138.23 434
14139.35 407
14140.47 392
14141.60 398
14142.72 431
14143.85 444
14144.97 472
14146.09 430
14147.22 434
14148.34 408
14149.47 453
14150.59 464
14151.71 458
14152.84 444
14153.96 455
14155.09 433
14156.21 446
14157.33 438
14158.46 415
14159.58 391
14160.71 406
14161.83 403
14162.96 414
14164.08 432
14165.21 434
14166.33 436
14167.45 470
14168.58 424
14169.70 484
14170.83 486
14171.95 450
14173.08 458
14174.20 452
14175.33 443
14176.45 441
14177.58 418
14178.70 391
14179.83 423
14180.95 372
14182.08 415
14183.20 401
14184.33 402
14185.46 399
14186.58 416
14187.71 470
14188.83 453
14189.96 435
14191.08 404
14192.21 403
14193.33 385
14194.46 448
14195.59 429
14196.71 400
14197.84 357
14198.96 390
14200.09 401
14201.22 398
14202.34 382
14203.47 399
14204.59 390
14205.72 396
14206.85 386
14207.97 363
14209.10 382
14210.23 388
14211.35 384
14212.48 386
14213.61 390
14214.73 436
14215.86 393
14216.99 365
14218.11 327
14219.24 355
14220.37 358
14221.49 390
14222.62 354
14223.75 369
14224.87 355
14226.00 403
14227.13 370
14228.25 367
14229.38 320
14230.51 338
14231.64 370
14232.76 366
14233.89 399
14235.02 383
14236.14 374
14237.27 356
14238.40 345
14239.53 363
14240.66 365
14241.78 371
14242.91 358
14244.04 331
14245.17 366
14246.29 356
14247.42 353
14248.55 352
14249.68 345
14250.81 319
14251.93 337
14253.06 325
14254.19 358
14255.32 326
14256.45 348
14257.57 323
14258.70 343
14259.83 331
14260.96 362
14262.09 357
14263.22 333
14264.34 319
14265.47 330
14266.60 339
14267.73 335
14268.86 386
14269.99 340
14271.12 348
14272.25 346
14273.37 329
14274.50 332
14275.63 341
14276.76 321
14277.89 342
14279.02 370
14280.15 356
14281.28 346
14282.41 336
14283.54 338
14284.67 375
14285.80 332
14286.92 331
14288.05 339
14289.18 351
14290.31 355
14291.44 322
14292.57 355
14293.70 356
14294.83 322
14295.96 329
14297.09 306
14298.22 313
14299.35 314
14300.48 323
14301.61 323
14302.74 329
14303.87 307
14305.00 311
14306.13 358
14307.26 334
14308.39 325
14309.52 327
14310.65 312
14311.78 303
14312.91 330
14314.04 354
14315.18 342
14316.31 344
14317.44 311
14318.57 272
14319.70 304
14320.83 292
14321.96 288
14323.09 356
14324.22 329
14325.35 298
14326.48 317
14327.61 318
14328.75 324
14329.88 325
14331.01 341
14332.14 323
14333.27 290
14334.40 329
14335.53 293
14336.66 289
14337.80 317
14338.93 318
14340.06 321
14341.19 277
14342.32 301
14343.45 326
14344.59 313
14345.72 298
14346.85 318
14347.98 309
14349.11 308
14350.24 342
14351.38 320
14352.51 312
14353.64 307
14354.77 312
14355.91 322
14357.04 307
14358.17 321
14359.30 289
14360.43 323
14361.57 322
14362.70 321
14363.83 318
14364.96 366
14366.10 309
14367.23 271
14368.36 284
14369.49 302
14370.63 288
14371.76 292
14372.89 297
14374.03 291
14375.16 290
14376.29 278
14377.42 334
14378.56 274
14379.69 289
14380.82 275
14381.96 266
14383.09 268
14384.22 306
14385.36 301
14386.49 304
14387.62 322
14388.76 295
14389.89 327
14391.02 312
14392.16 334
14393.29 289
14394.43 305
14395.56 305
14396.69 316
14397.83 323
14398.96 334
14400.09 280
14401.23 298
14402.36 332
14403.50 357
14404.63 307
14405.76 284
14406.90 299
14408.03 315
14409.17 307
14410.30 282
14411.44 330
14412.57 292
14413.70 305
14414.84 304
14415.97 311
14417.11 277
14418.24 309
14419.38 319
14420.51 310
14421.65 327
14422.78 315
14423.92 265
14425.05 280
14426.19 295
14427.32 256
14428.46 295
14429.59 310
14430.73 332
14431.86 268
14433.00 306
14434.13 286
14435.27 305
14436.40 303
14437.54 269
14438.67 280
14439.81 282
14440.95 261
14442.08 299
14443.22 338
14444.35 307
14445.49 344
14446.62 309
14447.76 305
14448.90 277
14450.03 333
14451.17 318
14452.30 344
14453.44 334
14454.58 310
14455.71 318
14456.85 293
14457.98 284
14459.12 280
14460.26 302
14461.39 331
14462.53 337
14463.67 286
14464.80 314
14465.94 342
14467.07 323
14468.21 261
14469.35 293
14470.48 330
14471.62 323
14472.76 300
14473.90 314
14475.03 350
14476.17 319
14477.31 283
14478.44 286
14479.58 372
14480.72 374
14481.85 378
14482.99 321
14484.13 323
14485.27 318
14486.40 341
14487.54 338
14488.68 350
14489.82 325
14490.95 317
14492.09 275
14493.23 306
14494.37 318
14495.50 331
14496.64 355
14497.78 327
14498.92 344
14500.05 317
14501.19 323
14502.33 295
14503.47 313
14504.61 328
14505.74 324
14506.88 273
14508.02 273
14509.16 284
14510.30 285
14511.44 277
14512.57 317
14513.71 351
14514.85 296
14515.99 307
14517.13 324
14518.27 295
14519.41 285
14520.54 311
14521.68 346
14522.82 288
14523.96 254
14525.10 294
14526.24 314
14527.38 289
14528.52 333
14529.65 276
14530.79 254
14531.93 311
14533.07 340
14534.21 291
14535.35 315
14536.49 330
14537.63 348
14538.77 312
14539.91 312
14541.05 331
14542.19 333
14543.33 292
14544.47 290
14545.61 283
14546.75 296
14547.89 327
14549.02 312
14550.16 314
14551.30 298
14552.44 313
14553.58 304
14554.72 289
14555.86 299
14557.00 316
14558.14 319
14559.29 304
14560.43 346
14561.57 321
14562.71 320
14563.85 330
14564.99 343
14566.13 331
14567.27 325
14568.41 326
14569.55 309
14570.69 304
14571.83 329
14572.97 344
14574.11 359
14575.25 356
14576.39 322
14577.53 329
14578.68 319
14579.82 288
14580.96 315
14582.10 364
14583.24 360
14584.38 379
14585.52 352
14586.66 331
14587.80 362
14588.95 327
14590.09 323
14591.23 325
14592.37 365
14593.51 347
14594.65 397
14595.79 366
14596.94 339
14598.08 378
14599.22 378
14600.36 319
14601.50 313
14602.65 358
14603.79 333
14604.93 365
14606.07 343
14607.21 323
14608.36 377
14609.50 389
14610.64 354
14611.78 338
14612.92 362
14614.07 399
14615.21 398
14616.35 377
14617.49 386
14618.64 366
14619.78 359
14620.92 323
14622.06 374
14623.21 367
14624.35 392
14625.49 381
14626.64 396
14627.78 395
14628.92 460
14630.06 430
14631.21 432
14632.35 368
14633.49 398
14634.64 434
14635.78 462
14636.92 470
14638.07 467
14639.21 451
14640.35 513
14641.50 509
14642.64 457
14643.78 498
14644.93 505
14646.07 486
14647.21 435
14648.36 441
14649.50 439
14650.65 476
14651.79 471
14652.93 400
14654.08 406
14655.22 385
14656.37 410
14657.51 416
14658.65 386
14659.80 417
14660.94 403
14662.09 365
14663.23 368
14664.37 386
14665.52 387
14666.66 352
14667.81 381
14668.95 362
14670.10 346
14671.24 333
14672.39 398
14673.53 373
14674.68 364
14675.82 348
14676.97 316
14678.11 356
14679.25 326
14680.40 365
14681.54 407
14682.69 350
14683.83 363
14684.98 344
14686.13 398
14687.27 349
14688.42 304
14689.56 348
14690.71 381
14691.85 372
14693.00 349
14694.14 325
14695.29 363
14696.43 313
14697.58 325
14698.72 305
14699.87 340
14701.02 303
14702.16 346
14703.31 303
14704.45 301
14705.60 343
14706.75 301
14707.89 310
14709.04 322
14710.18 319
14711.33 345
14712.48 350
14713.62 287
14714.77 290
14715.92 280
14717.06 299
14718.21 285
14719.35 300
14720.50 313
14721.65 279
14722.79 295
14723.94 301
14725.09 287
14726.23 312
14727.38 318
14728.53 324
14729.67 323
14730.82 261
14731.97 340
14733.12 300
14734.26 336
14735.41 329
14736.56 340
14737.70 305
14738.85 286
14740.00 309
14741.15 350
14742.29 337
14743.44 314
14744.59 359
14745.74 321
14746.88 295
14748.03 327
14749.18 290
14750.33 317
14751.47 329
14752.62 295
14753.77 320
14754.92 303
14756.07 318
14757.21 315
14758.36 318
14759.51 302
14760.66 307
14761.81 337
14762.95 336
14764.10 341
14765.25 342
14766.40 378
14767.55 343
14768.70 310
14769.84 351
14770.99 357
14772.14 333
14773.29 344
14774.44 330
14775.59 337
14776.74 288
14777.88 342
14779.03 334
14780.18 330
14781.33 355
14782.48 360
14783.63 328
14784.78 366
14785.93 371
14787.08 336
14788.22 316
14789.37 319
14790.52 358
14791.67 338
14792.82 349
14793.97 357
14795.12 364
14796.27 330
14797.42 351
14798.57 349
14799.72 344
14800.87 334
14802.02 356
14803.17 324
14804.32 334
14805.47 394
14806.62 368
14807.77 332
14808.92 319
14810.07 363
14811.22 299
14812.37 335
14813.52 350
14814.67 348
14815.82 321
14816.97 363
14818.12 347
14819.27 332
14820.42 366
14821.57 344
14822.72 369
14823.87 342
14825.02 338
14826.17 362
14827.32 377
14828.47 339
14829.62 337
14830.78 357
14831.93 336
14833.08 326
14834.23 298
14835.38 311
14836.53 322
14837.68 320
14838.83 289
14839.98 298
14841.13 317
14842.29 276
14843.44 272
14844.59 301
14845.74 300
14846.89 312
14848.04 350
14849.19 295
14850.35 279
14851.50 325
14852.65 308
14853.80 284
14854.95 295
14856.10 303
14857.26 328
14858.41 334
14859.56 285
14860.71 271
14861.86 269
14863.02 306
14864.17 294
14865.32 290
14866.47 290
14867.63 276
14868.78 281
14869.93 302
14871.08 253
14872.23 281
14873.39 309
14874.54 295
14875.69 243
14876.84 237
14878.00 228
14879.15 276
14880.30 296
14881.46 292
14882.61 255
14883.76 260
14884.91 277
14886.07 239
14887.22 256
14888.37 268
14889.53 272
14890.68 257
14891.83 285
14892.99 267
14894.14 272
14895.29 278
14896.45 272
14897.60 274
14898.75 274
14899.91 313
14901.06 292
14902.21 268
14903.37 257
14904.52 284
14905.67 287
14906.83 268
14907.98 260
14909.14 297
14910.29 280
14911.44 292
14912.60 301
14913.75 264
14914.91 262
14916.06 256
14917.21 283
14918.37 251
14919.52 291
14920.68 288
14921.83 273
14922.99 284
14924.14 276
14925.30 280
14926.45 275
14927.60 293
14928.76 327
14929.91 309
14931.07 276
14932.22 294
14933.38 290
14934.53 282
14935.69 291
14936.84 268
14938.00 256
14939.15 279
14940.31 260
14941.46 274
14942.62 254
14943.77 268
14944.93 274
14946.08 275
14947.24 260
14948.39 297
14949.55 267
14950.71 284
14951.86 319
14953.02 283
14954.17 295
14955.33 233
14956.48 226
14957.64 234
14958.80 281
14959.95 281
14961.11 253
14962.26 278
14963.42 255
14964.57 292
14965.73 328
14966.89 232
14968.04 292
14969.20 305
14970.36 301
14971.51 273
14972.67 266
14973.82 280
14974.98 263
14976.14 287
14977.29 305
14978.45 244
14979.61 295
14980.76 266
14981.92 233
14983.08 238
14984.23 260
14985.39 298
14986.55 284
14987.70 271
14988.86 289
14990.02 266
14991.18 233
14992.33 235
14993.49 270
14994.65 273
14995.80 259
14996.96 259
14998.12 250
14999.28 259
15000.43 267
15001.59 278
15002.75 246
15003.91 277
15005.06 274
15006.22 262
15007.38 252
15008.54 231
15009.69 257
15010.85 315
15012.01 272
15013.17 257
15014.33 227
15015.48 273
15016.64 229
15017.80 216
15018.96 246
15020.12 252
15021.27 240
15022.43 247
15023.59 245
15024.75 233
15025.91 194
15027.07 232
15028.23 223
15029.38 205
15030.54 240
15031.70 244
15032.86 247
15034.02 224
15035.18 242
15036.34 245
15037.49 242
15038.65 235
15039.81 261
15040.97 226
15042.13 230
15043.29 236
15044.45 263
15045.61 229
15046.77 214
15047.93 231
15049.09 244
15050.24 237
15051.40 238
15052.56 244
15053.72 229
15054.88 275
15056.04 252
15057.20 265
15058.36 223
15059.52 194
15060.68 226
15061.84 221
15063.00 204
15064.16 220
15065.32 238
15066.48 238
15067.64 227
15068.80 237
15069.96 230
15071.12 255
15072.28 236
15073.44 234
15074.60 232
15075.76 249
15076.92 275
15078.08 230
15079.24 186
15080.40 210
15081.56 244
15082.72 218
15083.89 192
15085.05 192
15086.21 211
15087.37 239
15088.53 215
15089.69 208
15090.85 252
15092.01 254
15093.17 241
15094.33 217
15095.49 231
15096.66 245
15097.82 236
15098.98 245
15100.14 186
15101.30 225
15102.46 240
15103.62 270
15104.78 250
15105.95 178
15107.11 223
15108.27 231
15109.43 211
15110.59 195
15111.75 185
15112.92 228
15114.08 242
15115.24 233
15116.40 246
15117.56 240
15118.73 219
15119.89 274
15121.05 247
15122.21 204
15123.37 219
15124.54 200
15125.70 229
15126.86 226
15128.02 249
15129.19 244
15130.35 201
15131.51 207
15132.67 206
15133.84 211
15135.00 217
15136.16 212
15137.32 196
15138.49 191
15139.65 208
15140.81 234
15141.97 239
15143.14 243
15144.30 209
15145.46 201
15146.63 219
15147.79 224
15148.95 236
15150.12 247
15151.28 250
15152.44 192
15153.61 214
15154.77 237
15155.93 216
15157.10 232
15158.26 218
15159.42 234
15160.59 229
15161.75 240
15162.91 215
15164.08 250
15165.24 223
15166.41 265
15167.57 227
15168.73 238
15169.90 257
15171.06 245
15172.23 241
15173.39 210
15174.55 211
15175.72 217
15176.88 213
15178.05 245
15179.21 232
15180.38 196
15181.54 228
15182.70 226
15183.87 214
15185.03 242
15186.20 238
15187.36 226
15188.53 219
15189.69 237
15190.86 210
15192.02 199
15193.19 202
15194.35 238
15195.52 230
15196.68 233
15197.85 228
15199.01 245
15200.18 263
15201.34 224
15202.51 245
15203.67 236
15204.84 228
15206.00 251
15207.17 238
15208.33 196
15209.50 249
15210.66 256
15211.83 279
15213.00 233
15214.16 239
15215.33 251
15216.49 249
15217.66 268
15218.82 280
15219.99 268
15221.16 256
15222.32 305
15223.49 267
15224.65 210
15225.82 234
15226.99 261
15228.15 269
15229.32 267
15230.49 279
15231.65 266
15232.82 229
15233.98 248
15235.15 252
15236.32 253
15237.48 268
15238.65 291
15239.82 258
15240.98 217
15242.15 269
15243.32 297
15244.48 263
15245.65 262
15246.82 268
15247.98 256
15249.15 273
15250.32 254
15251.49 263
15252.65 264
15253.82 255
15254.99 247
15256.16 245
15257.32 254
15258.49 224
15259.66 228
15260.82 216
15261.99 213
15263.16 238
15264.33 237
15265.49 211
15266.66 242
15267.83 265
15269.00 234
15270.17 243
15271.33 239
15272.50 256
15273.67 243
15274.84 277
15276.01 222
15277.17 271
15278.34 263
15279.51 232
15280.68 258
15281.85 224
15283.01 223
15284.18 250
15285.35 252
15286.52 249
15287.69 203
15288.86 230
15290.03 239
15291.19 210
15292.36 245
15293.53 225
15294.70 209
15295.87 225
15297.04 257
15298.21 218
15299.38 235
15300.54 240
15301.71 240
15302.88 223
15304.05 211
15305.22 227
15306.39 236
15307.56 222
15308.73 212
15309.90 270
15311.07 231
15312.24 241
15313.41 229
15314.58 220
15315.75 250
15316.92 252
15318.09 219
15319.25 232
15320.42 236
15321.59 219
15322.76 188
15323.93 265
15325.10 222
15326.27 230
15327.44 233
15328.61 243
15329.78 246
15330.95 227
15332.12 252
15333.29 242
15334.46 254
15335.64 266
15336.81 275
15337.98 234
15339.15 213
15340.32 206
15341.49 223
15342.66 218
15343.83 250
15345.00 225
15346.17 262
15347.34 241
15348.51 239
15349.68 239
15350.85 251
15352.02 259
15353.20 246
15354.37 254
15355.54 200
15356.71 208
15357.88 276
15359.05 215
15360.22 205
15361.39 228
15362.57 253
15363.74 252
15364.91 261
15366.08 238
15367.25 236
15368.42 218
15369.59 231
15370.77 213
15371.94 226
15373.11 219
15374.28 198
15375.45 223
15376.63 215
15377.80 255
15378.97 247
15380.14 256
15381.31 257
15382.49 240
15383.66 261
15384.83 211
15386.00 225
15387.17 221
15388.35 248
15389.52 248
15390.69 275
15391.86 240
15393.04 221
15394.21 206
15395.38 233
15396.55 226
15397.73 221
15398.90 211
15400.07 247
15401.25 237
15402.42 262
15403.59 226
15404.76 269
15405.94 244
15407.11 247
15408.28 235
15409.46 230
15410.63 224
15411.80 233
15412.98 219
15414.15 198
15415.32 244
15416.50 255
15417.67 254
15418.84 223
15420.02 195
15421.19 227
15422.36 219
15423.54 204
15424.71 217
15425.89 196
15427.06 214
15428.23 198
15429.41 219
15430.58 216
15431.76 186
15432.93 199
15434.10 202
15435.28 210
15436.45 225
15437.63 227
15438.80 219
15439.97 222
15441.15 183
15442.32 215
15443.50 230
15444.67 242
15445.85 230
15447.02 214
15448.20 224
15449.37 198
15450.55 259
15451.72 212
15452.89 249
15454.07 253
15455.24 228
15456.42 219
15457.59 260
15458.77 232
15459.94 209
15461.12 217
15462.30 211
15463.47 205
15464.65 209
15465.82 220
15467.00 230
15468.17 196
15469.35 204
15470.52 247
15471.70 204
15472.87 236
15474.05 212
15475.22 251
15476.40 247
15477.58 213
15478.75 247
15479.93 251
15481.10 225
15482.28 196
15483.46 201
15484.63 203
15485.81 225
15486.98 203
15488.16 204
15489.34 208
15490.51 225
15491.69 219
15492.87 218
15494.04 207
15495.22 238
15496.39 212
15497.57 203
15498.75 225
15499.92 200
15501.10 204
15502.28 239
15503.45 258
15504.63 193
15505.81 224
15506.98 212
15508.16 225
15509.34 219
15510.52 189
15511.69 182
15512.87 187
15514.05 204
15515.22 238
15516.40 225
15517.58 229
15518.76 202
15519.93 220
15521.11 197
15522.29 206
15523.47 208
15524.64 198
15525.82 224
15527.00 221
15528.18 221
15529.35 226
15530.53 211
15531.71 210
15532.89 228
15534.07 194
15535.24 217
15536.42 213
15537.60 201
15538.78 224
15539.96 274
15541.13 229
15542.31 219
15543.49 245
15544.67 225
15545.85 227
15547.03 260
15548.20 232
15549.38 196
15550.56 197
15551.74 253
15552.92 221
15554.10 237
15555.28 203
15556.45 203
15557.63 207
15558.81 228
15559.99 213
15561.17 198
15562.35 220
15563.53 262
15564.71 207
15565.89 229
15567.07 193
15568.24 189
15569.42 211
15570.60 195
15571.78 209
15572.96 203
15574.14 237
15575.32 225
15576.50 239
15577.68 227
15578.86 213
15580.04 242
15581.22 230
15582.40 262
15583.58 240
15584.76 248
15585.94 251
15587.12 194
15588.30 208
15589.48 249
15590.66 219
15591.84 237
15593.02 217
15594.20 250
15595.38 237
15596.56 229
15597.74 224
15598.92 252
15600.10 242
15601.28 270
15602.46 240
15603.64 208
15604.82 238
15606.00 190
15607.18 200
15608.36 261
15609.55 265
15610.73 242
15611.91 262
15613.09 272
15614.27 238
15615.45 226
15616.63 242
15617.81 234
15618.99 270
15620.17 247
15621.36 240
15622.54 241
15623.72 249
15624.90 253
15626.08 272
15627.26 249
15628.44 251
15629.63 251
15630.81 287
15631.99 253
15633.17 245
15634.35 285
15635.53 258
15636.72 272
15637.90 277
15639.08 309
15640.26 270
15641.44 241
15642.63 256
15643.81 282
15644.99 227
15646.17 253
15647.35 267
15648.54 288
15649.72 241
15650.90 209
15652.08 261
15653.27 279
15654.45 272
15655.63 269
15656.81 287
15658.00 275
15659.18 338
15660.36 315
15661.54 276
15662.73 280
15663.91 321
15665.09 288
15666.28 304
15667.46 270
15668.64 238
15669.82 254
15671.01 326
15672.19 295
15673.37 295
15674.56 308
15675.74 271
15676.92 285
15678.11 306
15679.29 277
15680.47 269
15681.66 280
15682.84 282
15684.03 263
15685.21 255
15686.39 262
15687.58 227
15688.76 262
15689.94 286
15691.13 262
15692.31 289
15693.50 289
15694.68 240
15695.86 234
15697.05 259
15698.23 266
15699.42 325
15700.60 265
15701.78 302
15702.97 236
15704.15 241
15705.34 259
15706.52 257
15707.71 241
15708.89 270
15710.08 295
15711.26 237
15712.45 298
15713.63 286
15714.81 256
15716.00 249
15717.18 283
15718.37 289
15719.55 314
15720.74 286
15721.92 298
15723.11 299
15724.29 311
15725.48 286
15726.66 297
15727.85 302
15729.04 279
15730.22 271
15731.41 252
15732.59 291
15733.78 275
15734.96 287
15736.15 284
15737.33 316
15738.52 300
15739.71 303
15740.89 281
15742.08 258
15743.26 248
15744.45 266
15745.63 269
15746.82 302
15748.01 258
15749.19 261
15750.38 252
15751.56 323
15752.75 340
15753.94 259
15755.12 252
15756.31 275
15757.50 292
15758.68 318
15759.87 340
15761.06 300
15762.24 335
15763.43 365
15764.62 350
15765.80 276
15766.99 276
15768.18 325
15769.36 259
15770.55 307
15771.74 304
15772.92 298
15774.11 319
15775.30 292
15776.48 314
15777.67 296
15778.86 284
15780.05 296
15781.23 282
15782.42 306
15783.61 312
15784.80 308
15785.98 275
15787.17 306
15788.36 285
15789.55 294
15790.73 291
15791.92 249
15793.11 274
15794.30 252
15795.48 256
15796.67 241
15797.86 262
15799.05 274
15800.24 273
15801.42 285
15802.61 261
15803.80 312
15804.99 268
15806.18 239
15807.37 254
15808.55 265
15809.74 274
15810.93 250
15812.12 247
15813.31 234
15814.50 252
15815.68 255
15816.87 263
15818.06 252
15819.25 262
15820.44 233
15821.63 222
15822.82 236
15824.01 238
15825.19 253
15826.38 254
15827.57 217
15828.76 245
15829.95 242
15831.14 244
15832.33 230
15833.52 264
15834.71 267
15835.90 252
15837.09 251
15838.28 262
15839.47 247
15840.66 259
15841.84 277
15843.03 221
15844.22 211
15845.41 218
15846.60 236
15847.79 230
15848.98 245
15850.17 257
15851.36 264
15852.55 248
15853.74 216
15854.93 189
15856.12 222
15857.31 245
15858.50 233
15859.69 229
15860.88 199
15862.07 219
15863.26 238
15864.46 237
15865.65 219
15866.84 218
15868.03 210
15869.22 228
15870.41 225
15871.60 237
15872.79 240
15873.98 258
15875.17 271
15876.36 221
15877.55 203
15878.74 208
15879.94 199
15881.13 211
15882.32 205
15883.51 229
15884.70 209
15885.89 250
15887.08 252
15888.27 215
15889.46 227
15890.66 224
15891.85 278
15893.04 204
15894.23 214
15895.42 243
15896.61 242
15897.81 257
15899.00 251
15900.19 240
15901.38 257
15902.57 280
15903.76 248
15904.96 228
15906.15 210
15907.34 251
15908.53 257
15909.72 260
15910.92 238
15912.11 237
15913.30 220
15914.49 234
15915.69 231
15916.88 235
15918.07 217
15919.26 191
15920.46 232
15921.65 241
15922.84 265
15924.03 238
15925.23 262
15926.42 283
15927.61 258
15928.81 256
15930.00 246
15931.19 224
15932.38 217
15933.58 226
15934.77 259
15935.96 252
15937.16 296
15938.35 264
15939.54 244
15940.74 253
15941.93 269
15943.12 274
15944.32 252
15945.51 258
15946.70 242
15947.90 266
15949.09 214
15950.28 272
15951.48 232
15952.67 224
15953.87 245
15955.06 231
15956.25 238
15957.45 237
15958.64 218
15959.84 206
15961.03 235
15962.22 220
15963.42 232
15964.61 236
15965.81 243
15967.00 235
15968.19 198
15969.39 201
15970.58 181
15971.78 247
15972.97 230
15974.17 227
15975.36 225
15976.56 228
15977.75 243
15978.95 237
15980.14 200
15981.34 216
15982.53 203
15983.72 185
15984.92 203
15986.11 221
15987.31 184
15988.50 200
15989.70 201
15990.90 220
15992.09 228
15993.29 211
15994.48 229
15995.68 197
15996.87 218
15998.07 209
15999.26 226
16000.46 219
16001.65 227
16002.85 220
16004.05 214
16005.24 186
16006.44 202
16007.63 215
16008.83 220
16010.02 229
16011.22 235
16012.42 188
16013.61 204
16014.81 208
16016.00 187
16017.20 204
16018.40 204
16019.59 227
16020.79 203
16021.99 200
16023.18 219
16024.38 191
16025.58 191
16026.77 202
16027.97 196
16029.16 238
16030.36 197
16031.56 170
16032.76 178
16033.95 177
16035.15 206
16036.35 180
16037.54 193
16038.74 183
16039.94 203
16041.13 186
16042.33 164
16043.53 149
16044.73 161
16045.92 202
16047.12 197
16048.32 185
16049.51 218
16050.71 197
16051.91 201
16053.11 187
16054.30 158
16055.50 186
16056.70 179
16057.90 169
16059.10 173
16060.29 204
16061.49 184
16062.69 180
16063.89 203
16065.08 183
16066.28 196
16067.48 218
16068.68 198
16069.88 186
16071.07 155
16072.27 190
16073.47 200
16074.67 188
16075.87 187
16077.07 197
16078.26 173
16079.46 187
16080.66 193
16081.86 179
16083.06 174
16084.26 190
16085.46 179
16086.66 162
16087.85 161
16089.05 182
16090.25 196
16091.45 169
16092.65 190
16093.85 187
16095.05 170
16096.25 196
16097.45 164
16098.65 185
16099.84 202
16101.04 227
16102.24 211
16103.44 206
16104.64 220
16105.84 182
16107.04 195
16108.24 173
16109.44 164
16110.64 184
16111.84 198
16113.04 189
16114.24 198
16115.44 178
16116.64 172
16117.84 181
16119.04 164
16120.24 184
16121.44 170
16122.64 191
16123.84 218
16125.04 194
16126.24 166
16127.44 179
16128.64 183
16129.84 222
16131.04 203
16132.24 198
16133.44 189
16134.64 208
16135.84 164
16137.04 179
16138.25 218
16139.45 223
16140.65 233
16141.85 206
16143.05 178
16144.25 196
16145.45 228
16146.65 212
16147.85 195
16149.05 165
16150.25 193
16151.46 196
16152.66 158
16153.86 165
16155.06 213
16156.26 172
16157.46 200
16158.66 188
16159.87 192
16161.07 187
16162.27 184
16163.47 203
16164.67 192
16165.87 196
16167.08 188
16168.28 178
16169.48 171
16170.68 179
16171.88 174
16173.09 194
16174.29 229
16175.49 202
16176.69 170
16177.89 203
16179.10 170
16180.30 186
16181.50 188
16182.70 191
16183.91 183
16185.11 183
16186.31 158
16187.51 151
16188.72 182
16189.92 182
16191.12 181
16192.32 186
16193.53 191
16194.73 185
16195.93 208
16197.13 205
16198.34 174
16199.54 205
16200.74 201
16201.95 209
16203.15 199
16204.35 203
16205.56 196
16206.76 222
16207.96 222
16209.17 216
16210.37 212
16211.57 185
16212.78 149
16213.98 193
16215.18 185
16216.39 194
16217.59 172
16218.79 172
16220.00 163
16221.20 176
16222.41 194
16223.61 181
16224.81 174
16226.02 212
16227.22 231
16228.43 188
16229.63 209
16230.83 201
16232.04 202
16233.24 194
16234.45 180
16235.65 207
16236.86 182
16238.06 201
16239.26 173
16240.47 208
16241.67 207
16242.88 222
16244.08 193
16245.29 233
16246.49 211
16247.70 186
16248.90 164
16250.11 221
16251.31 244
16252.52 219
16253.72 212
16254.93 222
16256.13 211
16257.34 159
16258.54 217
16259.75 212
16260.95 178
16262.16 190
16263.36 184
16264.57 178
16265.77 202
16266.98 205
16268.19 159
16269.39 188
16270.60 207
16271.80 186
16273.01 206
16274.21 229
16275.42 216
16276.63 191
16277.83 223
16279.04 224
16280.24 216
16281.45 242
16282.66 222
16283.86 202
16285.07 238
16286.27 209
16287.48 201
16288.69 211
16289.89 223
16291.10 251
16292.31 191
16293.51 212
16294.72 224
16295.93 191
16297.13 185
16298.34 195
16299.55 237
16300.75 253
16301.96 222
16303.17 234
16304.37 221
16305.58 235
16306.79 191
16307.99 200
16309.20 241
16310.41 243
16311.62 241
16312.82 188
16314.03 231
16315.24 208
16316.44 240
16317.65 220
16318.86 190
16320.07 204
16321.27 213
16322.48 202
16323.69 233
16324.90 220
16326.10 244
16327.31 208
16328.52 196
16329.73 191
16330.94 188
16332.14 185
16333.35 231
16334.56 193
16335.77 192
16336.98 219
16338.18 228
16339.39 241
16340.60 219
16341.81 228
16343.02 191
16344.23 203
16345.43 209
16346.64 219
16347.85 208
16349.06 210
16350.27 194
16351.48 197
16352.69 172
16353.89 195
16355.10 181
16356.31 190
16357.52 207
16358.73 192
16359.94 194
16361.15 192
16362.36 182
16363.57 218
16364.77 212
16365.98 189
16367.19 214
16368.40 183
16369.61 170
16370.82 211
16372.03 211
16373.24 199
16374.45 190
16375.66 178
16376.87 184
16378.08 168
16379.29 203
16380.50 159
16381.71 200
16382.92 184
16384.13 179
16385.34 171
16386.55 193
16387.76 151
16388.97 180
16390.18 162
16391.39 184
16392.60 151
16393.81 180
16395.02 216
16396.23 237
16397.44 209
16398.65 190
16399.86 198
16401.07 173
16402.28 168
16403.49 152
16404.70 182
16405.91 205
16407.12 196
16408.33 204
16409.54 212
16410.76 190
16411.97 203
16413.18 220
16414.39 185
16415.60 172
16416.81 191
16418.02 205
16419.23 169
16420.44 144
16421.66 208
16422.87 201
16424.08 178
16425.29 187
16426.50 197
16427.71 183
16428.92 209
16430.14 181
16431.35 166
16432.56 171
16433.77 167
16434.98 223
16436.19 217
16437.41 180
16438.62 170
16439.83 205
16441.04 184
16442.25 189
16443.47 182
16444.68 179
16445.89 191
16447.10 176
16448.31 184
16449.53 177
16450.74 184
16451.95 172
16453.16 153
16454.38 175
16455.59 187
16456.80 191
16458.01 219
16459.23 210
16460.44 222
16461.65 183
16462.86 173
16464.08 181
16465.29 171
16466.50 168
16467.72 146
16468.93 175
16470.14 179
16471.35 177
16472.57 171
16473.78 136
16474.99 147
16476.21 158
16477.42 173
16478.63 168
16479.85 154
16481.06 175
16482.27 184
16483.49 183
16484.70 207
16485.92 222
16487.13 191
16488.34 158
16489.56 206
16490.77 176
16491.98 193
16493.20 206
16494.41 169
16495.63 177
16496.84 189
16498.05 197
16499.27 192
16500.48 189
16501.70 197
16502.91 185
16504.13 178
16505.34 168
16506.55 152
16507.77 176
16508.98 180
16510.20 153
16511.41 201
16512.63 205
16513.84 188
16515.06 154
16516.27 188
16517.49 189
16518.70 204
16519.92 203
16521.13 167
16522.35 225
16523.56 191
16524.78 180
16525.99 175
16527.21 182
16528.42 171
16529.64 158
16530.85 171
16532.07 170
16533.28 167
16534.50 197
16535.71 193
16536.93 199
16538.14 187
16539.36 221
16540.58 182
16541.79 180
16543.01 230
16544.22 204
16545.44 196
16546.65 165
16547.87 181
16549.09 203
16550.30 179
16551.52 167
16552.73 173
16553.95 202
16555.17 212
16556.38 183
16557.60 177
16558.82 153
16560.03 173
16561.25 175
16562.46 160
16563.68 175
16564.90 183
16566.11 205
16567.33 200
16568.55 181
16569.76 175
16570.98 171
16572.20 164
16573.41 199
16574.63 202
16575.85 220
16577.07 216
16578.28 185
16579.50 202
16580.72 230
16581.93 210
16583.15 213
16584.37 245
16585.59 230
16586.80 193
16588.02 226
16589.24 208
16590.46 218
16591.67 212
16592.89 204
16594.11 236
16595.33 215
16596.54 247
16597.76 232
16598.98 219
16600.20 212
16601.41 234
16602.63 238
16603.85 225
16605.07 209
16606.29 204
16607.50 221
16608.72 193
16609.94 190
16611.16 191
16612.38 220
16613.60 241
16614.81 201
16616.03 195
16617.25 224
16618.47 200
16619.69 225
16620.91 205
16622.13 194
16623.34 184
16624.56 203
16625.78 196
16627.00 220
16628.22 221
16629.44 188
16630.66 226
16631.88 226
16633.10 201
16634.31 256
16635.53 236
16636.75 180
16637.97 169
16639.19 173
16640.41 224
16641.63 220
16642.85 180
16644.07 182
16645.29 179
16646.51 160
16647.73 204
16648.95 241
16650.17 200
16651.39 189
16652.61 219
16653.83 236
16655.05 203
16656.27 215
16657.49 180
16658.71 197
16659.93 209
16661.15 173
16662.37 193
16663.59 194
16664.81 177
16666.03 182
16667.25 176
16668.47 172
16669.69 208
16670.91 190
16672.13 218
16673.35 197
16674.57 156
16675.79 184
16677.01 208
16678.23 172
16679.45 174
16680.67 169
16681.89 160
16683.12 177
16684.34 177
16685.56 199
16686.78 202
16688.00 215
16689.22 203
16690.44 231
16691.66 176
16692.88 181
16694.11 193
16695.33 189
16696.55 171
16697.77 187
16698.99 182
16700.21 192
16701.43 183
16702.66 150
16703.88 172
16705.10 182
16706.32 159
16707.54 138
16708.77 163
16709.99 183
16711.21 169
16712.43 167
16713.65 168
16714.87 181
16716.10 193
16717.32 165
16718.54 155
16719.76 164
16720.99 162
16722.21 163
16723.43 169
16724.65 184
16725.88 202
16727.10 194
16728.32 183
16729.54 186
16730.77 162
16731.99 177
16733.21 168
16734.43 196
16735.66 182
16736.88 199
16738.10 188
16739.33 151
16740.55 166
16741.77 162
16742.99 208
16744.22 191
16745.44 181
16746.66 196
16747.89 200
16749.11 208
16750.33 161
16751.56 150
16752.78 194
16754.00 237
16755.23 188
16756.45 151
16757.68 182
16758.90 198
16760.12 178
16761.35 172
16762.57 161
16763.79 169
16765.02 178
16766.24 155
16767.47 168
16768.69 154
16769.91 187
16771.14 163
16772.36 166
16773.59 180
16774.81 183
16776.04 172
16777.26 190
16778.48 190
16779.71 202
16780.93 199
16782.16 184
16783.38 191
16784.61 164
16785.83 167
16787.06 153
16788.28 167
16789.51 184
16790.73 136
16791.96 157
16793.18 205
16794.41 186
16795.63 178
16796.86 195
16798.08 220
16799.31 168
16800.53 162
16801.76 183
16802.98 181
16804.21 180
16805.43 170
16806.66 142
16807.88 192
16809.11 160
16810.33 153
16811.56 174
16812.79 174
16814.01 181
16815.24 167
16816.46 183
16817.69 178
16818.91 169
16820.14 195
16821.37 189
16822.59 176
16823.82 158
16825.04 170
16826.27 183
16827.50 177
16828.72 204
16829.95 172
16831.18 156
16832.40 175
16833.63 150
16834.86 167
16836.08 163
16837.31 185
16838.53 197
16839.76 192
16840.99 195
16842.21 165
16843.44 199
16844.67 185
16845.90 160
16847.12 171
16848.35 203
16849.58 175
16850.80 179
16852.03 163
16853.26 160
16854.48 172
16855.71 160
16856.94 179
16858.17 168
16859.39 168
16860.62 184
16861.85 174
16863.08 185
16864.30 172
16865.53 148
16866.76 181
16867.99 204
16869.21 192
16870.44 193
16871.67 200
16872.90 198
16874.13 227
16875.35 233
16876.58 174
16877.81 202
16879.04 198
16880.27 191
16881.49 219
16882.72 222
16883.95 160
16885.18 184
16886.41 223
16887.64 222
16888.86 186
16890.09 227
16891.32 223
16892.55 201
16893.78 220
16895.01 212
16896.24 206
16897.46 238
16898.69 211
16899.92 222
16901.15 217
16902.38 180
16903.61 206
16904.84 231
16906.07 187
16907.30 203
16908.53 216
16909.75 205
16910.98 211
16912.21 208
16913.44 215
16914.67 227
16915.90 204
16917.13 206
16918.36 190
16919.59 192
16920.82 196
16922.05 216
16923.28 181
16924.51 208
16925.74 188
16926.97 199
16928.20 199
16929.43 181
16930.66 206
16931.89 169
16933.12 160
16934.35 184
16935.58 196
16936.81 164
16938.04 196
16939.27 170
16940.50 168
16941.73 199
16942.96 194
16944.19 188
16945.42 204
16946.65 169
16947.88 206
16949.11 197
16950.34 217
16951.57 167
16952.80 166
16954.04 214
16955.27 200
16956.50 163
16957.73 147
16958.96 157
16960.19 198
16961.42 212
16962.65 233
16963.88 199
16965.11 199
16966.35 172
16967.58 171
16968.81 192
16970.04 223
16971.27 197
16972.50 149
16973.73 139
16974.97 154
16976.20 150
16977.43 162
16978.66 169
16979.89 189
16981.12 201
16982.36 170
16983.59 175
16984.82 168
16986.05 193
16987.28 204
16988.52 187
16989.75 161
16990.98 208
16992.21 176
16993.45 143
16994.68 174
16995.91 183
16997.14 157
16998.37 201
16999.61 201
17000.84 189
17002.07 181
17003.31 169
17004.54 178
17005.77 201
17007.00 171
17008.24 187
17009.47 202
17010.70 178
17011.93 183
17013.17 184
17014.40 193
17015.63 180
17016.87 175
17018.10 138
17019.33 187
17020.57 171
17021.80 180
17023.03 171
17024.27 193
17025.50 171
17026.73 180
17027.97 202
17029.20 159
17030.43 162
17031.67 155
17032.90 162
17034.14 161
17035.37 170
17036.60 176
17037.84 132
17039.07 156
17040.30 178
17041.54 160
17042.77 196
17044.01 175
17045.24 188
17046.47 152
17047.71 164
17048.94 199
17050.18 178
17051.41 174
17052.65 193
17053.88 224
17055.12 164
17056.35 183
17057.58 158
17058.82 183
17060.05 186
17061.29 189
17062.52 162
17063.76 149
17064.99 171
17066.23 167
17067.46 170
17068.70 172
17069.93 175
17071.17 174
17072.40 172
17073.64 153
17074.87 156
17076.11 172
17077.34 165
17078.58 141
17079.81 162
17081.05 164
17082.29 194
17083.52 154
17084.76 172
17085.99 186
17087.23 159
17088.46 175
17089.70 167
17090.94 186
17092.17 169
17093.41 166
17094.64 171
17095.88 191
17097.12 166
17098.35 173
17099.59 146
17100.82 157
17102.06 171
17103.30 168
17104.53 189
17105.77 200
17107.00 201
17108.24 154
17109.48 160
17110.71 173
17111.95 171
17113.19 148
17114.42 145
17115.66 179
17116.90 152
17118.13 135
17119.37 149
17120.61 165
17121.85 168
17123.08 154
17124.32 156
17125.56 168
17126.79 178
17128.03 168
17129.27 158
17130.50 137
17131.74 147
17132.98 180
17134.22 174
17135.45 136
17136.69 118
17137.93 168
17139.17 173
17140.40 175
17141.64 147
17142.88 114
17144.12 157
17145.36 136
17146.59 146
17147.83 145
17149.07 169
17150.31 173
17151.54 145
17152.78 152
17154.02 149
17155.26 154
17156.50 167
17157.74 153
17158.97 122
17160.21 111
17161.45 152
17162.69 139
17163.93 136
17165.17 190
17166.40 192
17167.64 167
17168.88 181
17170.12 189
17171.36 162
17172.60 179
17173.84 156
17175.08 124
17176.31 138
17177.55 185
17178.79 165
17180.03 147
17181.27 154
17182.51 149
17183.75 159
17184.99 150
17186.23 160
17187.47 159
17188.71 161
17189.94 142
17191.18 159
17192.42 162
17193.66 146
17194.90 159
17196.14 185
17197.38 144
17198.62 141
17199.86 144
17201.10 155
17202.34 164
17203.58 138
17204.82 163
17206.06 148
17207.30 139
17208.54 149
17209.78 140
17211.02 130
17212.26 128
17213.50 146
17214.74 134
17215.98 154
17217.22 165
17218.46 151
17219.70 163
17220.94 133
17222.18 141
17223.43 152
17224.67 141
17225.91 158
17227.15 155
17228.39 135
17229.63 140
17230.87 159
17232.11 145
17233.35 140
17234.59 145
17235.83 154
17237.08 159
17238.32 136
17239.56 163
17240.80 157
17242.04 179
17243.28 188
17244.52 163
17245.76 159
17247.01 151
17248.25 159
17249.49 165
17250.73 141
17251.97 150
17253.21 124
17254.46 133
17255.70 149
17256.94 155
17258.18 141
17259.42 151
17260.66 157
17261.91 153
17263.15 115
17264.39 136
17265.63 175
17266.87 146
17268.12 146
17269.36 139
17270.60 150
17271.84 137
17273.09 126
17274.33 148
17275.57 128
17276.81 132
17278.06 155
17279.30 146
17280.54 127
17281.78 159
17283.03 143
17284.27 148
17285.51 156
17286.76 160
17288.00 140
17289.24 169
17290.48 134
17291.73 131
17292.97 125
17294.21 152
17295.46 159
17296.70 147
17297.94 174
17299.19 166
17300.43 169
17301.67 139
17302.92 154
17304.16 130
17305.40 149
17306.65 149
17307.89 164
17309.14 155
17310.38 137
17311.62 154
17312.87 193
17314.11 172
17315.35 164
17316.60 184
17317.84 185
17319.09 132
17320.33 180
17321.58 153
17322.82 156
17324.06 142
17325.31 152
17326.55 142
17327.80 138
17329.04 163
17330.29 154
17331.53 120
17332.77 142
17334.02 166
17335.26 160
17336.51 150
17337.75 150
17339.00 156
17340.24 158
17341.49 147
17342.73 131
17343.98 151
17345.22 151
17346.47 119
17347.71 131
17348.96 141
17350.20 162
17351.45 151
17352.69 160
17353.94 139
17355.18 148
17356.43 182
17357.68 121
17358.92 149
17360.17 142
17361.41 150
17362.66 174
17363.90 185
17365.15 151
17366.39 158
17367.64 146
17368.89 162
17370.13 161
17371.38 163
17372.62 147
17373.87 175
17375.12 131
17376.36 148
17377.61 152
17378.85 157
17380.10 145
17381.35 171
17382.59 143
17383.84 158
17385.09 172
17386.33 133
17387.58 156
17388.83 139
17390.07 156
17391.32 165
17392.57 141
17393.81 137
17395.06 148
17396.31 143
17397.55 148
17398.80 179
17400.05 206
17401.29 141
17402.54 143
17403.79 164
17405.04 148
17406.28 208
17407.53 146
17408.78 173
17410.02 146
17411.27 163
17412.52 143
17413.77 143
17415.01 156
17416.26 146
17417.51 168
17418.76 140
17420.00 133
17421.25 142
17422.50 158
17423.75 183
17425.00 152
17426.24 141
17427.49 160
17428.74 166
17429.99 165
17431.24 152
17432.48 174
17433.73 155
17434.98 155
17436.23 177
17437.48 150
17438.73 131
17439.97 139
17441.22 150
17442.47 187
17443.72 155
17444.97 158
17446.22 155
17447.47 176
17448.71 165
17449.96 140
17451.21 148
17452.46 195
17453.71 158
17454.96 169
17456.21 156
17457.46 157
17458.71 158
17459.95 125
17461.20 147
17462.45 149
17463.70 168
17464.95 175
17466.20 163
17467.45 187
17468.70 143
17469.95 158
17471.20 170
17472.45 152
17473.70 155
17474.95 145
17476.20 153
17477.45 155
17478.70 170
17479.95 158
17481.20 192
17482.45 182
17483.70 140
17484.95 155
17486.20 152
17487.45 161
17488.70 153
17489.95 164
17491.20 176
17492.45 147
17493.70 149
17494.95 116
17496.20 158
17497.45 155
17498.70 164
17499.95 156
17501.20 163
17502.45 185
17503.70 161
17504.95 166
17506.20 188
17507.46 166
17508.71 153
17509.96 161
17511.21 193
17512.46 136
17513.71 144
17514.96 176
17516.21 177
17517.46 150
17518.71 144
17519.97 120
17521.22 174
17522.47 145
17523.72 143
17524.97 146
17526.22 152
17527.47 150
17528.73 149
17529.98 160
17531.23 157
17532.48 168
17533.73 154
17534.99 174
17536.24 151
17537.49 185
17538.74 191
17539.99 155
17541.25 164
17542.50 194
17543.75 169
17545.00 171
17546.25 174
17547.51 168
17548.76 190
17550.01 181
17551.26 171
17552.52 199
17553.77 177
17555.02 147
17556.27 162
17557.53 182
17558.78 177
17560.03 155
17561.28 167
17562.54 160
17563.79 196
17565.04 181
17566.30 180
17567.55 174
17568.80 195
17570.05 170
17571.31 156
17572.56 173
17573.81 189
17575.07 184
17576.32 191
17577.57 194
17578.83 179
17580.08 196
17581.33 178
17582.59 186
17583.84 175
17585.10 157
17586.35 180
17587.60 184
17588.86 154
17590.11 181
17591.36 182
17592.62 182
17593.87 161
17595.13 182
17596.38 186
17597.63 158
17598.89 178
17600.14 156
17601.40 149
17602.65 150
17603.90 158
17605.16 161
17606.41 160
17607.67 138
17608.92 165
17610.18 159
17611.43 158
17612.69 172
17613.94 154
17615.20 161
17616.45 138
17617.71 153
17618.96 149
17620.21 170
17621.47 158
17622.72 157
17623.98 164
17625.23 170
17626.49 145
17627.75 156
17629.00 175
17630.26 187
17631.51 166
17632.77 170
17634.02 165
17635.28 168
17636.53 171
17637.79 176
17639.04 174
17640.30 167
17641.55 171
17642.81 167
17644.07 171
17645.32 173
17646.58 152
17647.83 168
17649.09 144
17650.35 144
17651.60 157
17652.86 120
17654.11 153
17655.37 151
17656.63 168
17657.88 161
17659.14 136
17660.39 141
17661.65 120
17662.91 142
17664.16 170
17665.42 156
17666.68 184
17667.93 165
17669.19 175
17670.45 124
17671.70 150
17672.96 183
17674.22 167
17675.47 166
17676.73 156
17677.99 140
17679.24 137
17680.50 161
17681.76 167
17683.02 148
17684.27 153
17685.53 138
17686.79 137
17688.05 138
17689.30 173
17690.56 160
17691.82 134
17693.07 165
17694.33 168
17695.59 147
17696.85 150
17698.11 172
17699.36 163
17700.62 133
17701.88 153
17703.14 154
17704.39 158
17705.65 156
17706.91 145
17708.17 137
17709.43 143
17710.68 184
17711.94 178
17713.20 172
17714.46 160
17715.72 153
17716.98 158
17718.23 171
17719.49 157
17720.75 123
17722.01 113
17723.27 134
17724.53 182
17725.79 162
17727.04 150
17728.30 128
17729.56 139
17730.82 126
17732.08 126
17733.34 154
17734.60 159
17735.86 165
17737.12 131
17738.37 136
17739.63 140
17740.89 152
17742.15 155
17743.41 172
17744.67 178
17745.93 135
17747.19 132
17748.45 152
17749.71 141
17750.97 140
17752.23 154
17753.49 155
17754.75 149
17756.01 166
17757.27 162
17758.53 142
17759.79 158
17761.05 135
17762.31 148
17763.57 166
17764.83 142
17766.09 146
17767.35 169
17768.61 169
17769.87 158
17771.13 128
17772.39 144
17773.65 161
17774.91 132
17776.17 139
17777.43 141
17778.69 135
17779.95 141
17781.21 142
17782.47 156
17783.73 168
17784.99 165
17786.25 147
17787.51 161
17788.78 136
17790.04 148
17791.30 130
17792.56 164
17793.82 173
17795.08 144
17796.34 151
17797.60 136
17798.86 160
17800.13 137
17801.39 150
17802.65 149
17803.91 139
17805.17 123
17806.43 130
17807.69 147
17808.96 141
17810.22 132
17811.48 138
17812.74 142
17814.00 152
17815.26 171
17816.53 160
17817.79 153
17819.05 186
17820.31 146
17821.57 138
17822.84 134
17824.10 177
17825.36 132
17826.62 146
17827.89 170
17829.15 164
17830.41 145
17831.67 148
17832.93 152
17834.20 138
17835.46 168
17836.72 163
17837.99 183
17839.25 191
17840.51 166
17841.77 151
17843.04 130
17844.30 118
17845.56 112
17846.82 161
17848.09 156
17849.35 154
17850.61 156
17851.88 143
17853.14 138
17854.40 143
17855.67 149
17856.93 151
17858.19 128
17859.46 140
17860.72 138
17861.98 140
17863.25 162
17864.51 106
17865.77 138
17867.04 143
17868.30 151
17869.57 137
17870.83 154
17872.09 138
17873.36 135
17874.62 125
17875.89 160
17877.15 145
17878.41 149
17879.68 165
17880.94 163
17882.21 174
17883.47 153
17884.73 182
17886.00 150
17887.26 140
17888.53 157
17889.79 158
17891.06 134
17892.32 163
17893.59 162
17894.85 128
17896.12 125
17897.38 106
17898.65 117
17899.91 147
17901.17 152
17902.44 122
17903.70 135
17904.97 145
17906.23 142
17907.50 133
17908.77 133
17910.03 147
17911.30 125
17912.56 131
17913.83 155
17915.09 130
17916.36 151
17917.62 138
17918.89 138
17920.15 120
17921.42 139
17922.68 166
17923.95 132
17925.22 156
17926.48 164
17927.75 146
17929.01 164
17930.28 121
17931.55 125
17932.81 137
17934.08 125
17935.34 142
17936.61 116
17937.88 110
17939.14 138
17940.41 175
17941.68 149
17942.94 148
17944.21 159
17945.47 136
17946.74 152
17948.01 126
17949.27 113
17950.54 120
17951.81 124
17953.07 122
17954.34 120
17955.61 118
17956.87 133
17958.14 134
17959.41 121
17960.68 131
17961.94 131
17963.21 140
17964.48 136
17965.74 146
17967.01 150
17968.28 141
17969.55 134
17970.81 132
17972.08 134
17973.35 141
17974.62 162
17975.88 157
17977.15 126
17978.42 145
17979.69 149
17980.95 142
17982.22 140
17983.49 117
17984.76 128
17986.03 146
17987.29 147
17988.56 137
17989.83 127
17991.10 122
17992.37 133
17993.63 137
17994.90 130
17996.17 139
17997.44 127
17998.71 141
17999.98 125
18001.24 147
18002.51 120
18003.78 128
18005.05 119
18006.32 116
18007.59 136
18008.86 139
18010.12 167
18011.39 178
18012.66 154
18013.93 139
18015.20 107
18016.47 142
18017.74 121
18019.01 109
18020.28 128
18021.54 143
18022.81 140
18024.08 142
18025.35 141
18026.62 135
18027.89 155
18029.16 124
18030.43 124
18031.70 131
18032.97 120
18034.24 163
18035.51 144
18036.78 141
18038.05 141
18039.32 121
18040.59 141
18041.86 128
18043.13 148
18044.40 134
18045.67 132
18046.94 127
18048.21 116
18049.48 130
18050.75 137
18052.02 108
18053.29 124
18054.56 119
18055.83 110
18057.10 143
18058.37 141
18059.64 137
18060.91 132
18062.18 134
18063.45 146
18064.72 155
18065.99 142
18067.26 123
18068.54 151
18069.81 138
18071.08 135
18072.35 165
18073.62 155
18074.89 140
18076.16 144
18077.43 135
18078.70 151
18079.97 110
18081.25 130
18082.52 152
18083.79 162
18085.06 145
18086.33 146
18087.60 143
18088.87 130
18090.15 142
18091.42 168
18092.69 105
18093.96 120
18095.23 137
18096.50 148
18097.78 140
18099.05 116
18100.32 166
18101.59 144
18102.86 149
18104.14 146
18105.41 130
18106.68 131
18107.95 124
18109.23 143
18110.50 150
18111.77 160
18113.04 133
18114.31 142
18115.59 132
18116.86 139
18118.13 132
18119.40 128
18120.68 137
18121.95 155
18123.22 180
18124.50 144
18125.77 127
18127.04 124
18128.31 134
18129.59 151
18130.86 145
18132.13 142
18133.41 147
18134.68 156
18135.95 158
18137.23 132
18138.50 136
18139.77 127
18141.05 136
18142.32 163
18143.59 137
18144.87 141
18146.14 122
18147.41 117
18148.69 156
18149.96 121
18151.23 163
18152.51 141
18153.78 168
18155.06 133
18156.33 148
18157.60 129
18158.88 129
18160.15 144
18161.43 142
18162.70 134
18163.97 124
18165.25 129
18166.52 140
18167.80 122
18169.07 127
18170.35 141
18171.62 116
18172.90 120
18174.17 136
18175.44 111
18176.72 147
18177.99 132
18179.27 133
18180.54 148
18181.82 125
18183.09 133
18184.37 130
18185.64 122
18186.92 155
18188.19 123
18189.47 138
18190.74 154
18192.02 129
18193.29 110
18194.57 125
18195.84 132
18197.12 117
18198.39 140
18199.67 142
18200.95 136
18202.22 148
18203.50 155
18204.77 141
18206.05 137
18207.32 118
18208.60 123
18209.88 160
18211.15 152
18212.43 150
18213.70 154
18214.98 132
18216.26 117
18217.53 163
18218.81 142
18220.08 123
18221.36 135
18222.64 149
18223.91 138
18225.19 135
18226.47 149
18227.74 150
18229.02 144
18230.29 144
18231.57 128
18232.85 124
18234.12 147
18235.40 154
18236.68 180
18237.95 141
18239.23 136
18240.51 106
18241.79 121
18243.06 136
18244.34 128
18245.62 118
18246.89 133
18248.17 141
18249.45 147
18250.73 105
18252.00 117
18253.28 133
18254.56 125
18255.83 126
18257.11 132
18258.39 170
18259.67 135
18260.94 121
18262.22 140
18263.50 138
18264.78 133
18266.06 174
18267.33 142
18268.61 117
18269.89 138
18271.17 133
18272.45 124
18273.72 123
18275.00 153
18276.28 135
18277.56 138
18278.84 136
18280.11 140
18281.39 139
18282.67 144
18283.95 137
18285.23 158
18286.51 146
18287.78 183
18289.06 150
18290.34 138
18291.62 151
18292.90 143
18294.18 107
18295.46 122
18296.74 118
18298.01 139
18299.29 116
18300.57 137
18301.85 123
18303.13 118
18304.41 168
18305.69 151
18306.97 160
18308.25 132
18309.53 159
18310.81 137
18312.09 150
18313.37 164
18314.64 129
18315.92 132
18317.20 145
18318.48 119
18319.76 112
18321.04 112
18322.32 136
18323.60 147
18324.88 135
18326.16 120
18327.44 148
18328.72 125
18330.00 135
18331.28 155
18332.56 161
18333.84 144
18335.12 119
18336.40 134
18337.68 164
18338.96 144
18340.24 133
18341.52 131
18342.80 142
18344.09 139
18345.37 147
18346.65 132
18347.93 102
18349.21 114
18350.49 138
18351.77 117
18353.05 117
18354.33 131
18355.61 121
18356.89 126
18358.17 155
18359.46 165
18360.74 148
18362.02 142
18363.30 124
18364.58 154
18365.86 147
18367.14 152
18368.42 138
18369.71 134
18370.99 115
18372.27 152
18373.55 150
18374.83 130
18376.11 144
18377.39 155
18378.68 118
18379.96 113
18381.24 122
18382.52 164
18383.80 138
18385.09 117
18386.37 115
18387.65 139
18388.93 146
18390.21 123
18391.50 128
18392.78 117
18394.06 134
18395.34 129
18396.63 130
18397.91 130
18399.19 147
18400.47 118
18401.76 162
18403.04 118
18404.32 112
18405.60 126
18406.89 161
18408.17 159
18409.45 133
18410.73 157
18412.02 123
18413.30 151
18414.58 155
18415.87 138
18417.15 132
18418.43 127
18419.72 138
18421.00 149
18422.28 138
18423.57 116
18424.85 123
18426.13 151
18427.42 131
18428.70 130
18429.98 144
18431.27 144
18432.55 145
18433.83 101
18435.12 116
18436.40 123
18437.68 162
18438.97 132
18440.25 106
18441.54 135
18442.82 123
18444.10 138
18445.39 136
18446.67 121
18447.96 127
18449.24 135
18450.53 171
18451.81 132
18453.09 117
18454.38 151
18455.66 166
18456.95 175
18458.23 121
18459.52 140
18460.80 158
18462.09 139
18463.37 130
18464.65 133
18465.94 129
18467.22 116
18468.51 139
18469.79 130
18471.08 120
18472.36 127
18473.65 126
18474.93 134
18476.22 125
18477.50 138
18478.79 124
18480.08 124
18481.36 123
18482.65 125
18483.93 137
18485.22 145
18486.50 130
18487.79 142
18489.07 142
18490.36 173
18491.64 145
18492.93 138
18494.22 137
18495.50 150
18496.79 130
18498.07 144
18499.36 132
18500.65 128
18501.93 166
18503.22 139
18504.50 121
18505.79 128
18507.08 129
18508.36 123
18509.65 119
18510.94 107
18512.22 162
18513.51 148
18514.80 158
18516.08 134
18517.37 138
18518.65 132
18519.94 126
18521.23 137
18522.51 135
18523.80 124
18525.09 138
18526.38 137
18527.66 117
18528.95 147
18530.24 153
18531.52 131
18532.81 134
18534.10 129
18535.39 140
18536.67 160
18537.96 162
18539.25 139
18540.53 142
18541.82 144
18543.11 145
18544.40 134
18545.68 119
18546.97 155
18548.26 156
18549.55 146
18550.84 136
18552.12 144
18553.41 162
18554.70 134
18555.99 147
18557.27 140
18558.56 121
18559.85 144
18561.14 145
18562.43 140
18563.72 151
18565.00 154
18566.29 165
18567.58 169
18568.87 132
18570.16 123
18571.45 130
18572.73 124
18574.02 133
18575.31 124
18576.60 125
18577.89 140
18579.18 117
18580.47 113
18581.75 135
18583.04 152
18584.33 130
18585.62 104
18586.91 145
18588.20 115
18589.49 133
18590.78 132
18592.07 152
18593.36 146
18594.65 135
18595.93 112
18597.22 135
18598.51 127
18599.80 175
18601.09 152
18602.38 167
18603.67 158
18604.96 165
18606.25 153
18607.54 178
18608.83 152
18610.12 168
18611.41 138
18612.70 162
18613.99 166
18615.28 167
18616.57 161
18617.86 164
18619.15 160
18620.44 135
18621.73 163
18623.02 141
18624.31 152
18625.60 159
18626.89 160
18628.18 150
18629.47 180
18630.76 134
18632.05 167
18633.34 139
18634.64 145
18635.93 173
18637.22 150
18638.51 159
18639.80 137
18641.09 141
18642.38 147
18643.67 157
18644.96 146
18646.25 140
18647.54 116
18648.84 135
18650.13 129
18651.42 131
18652.71 138
18654.00 144
18655.29 135
18656.58 161
18657.88 129
18659.17 145
18660.46 123
18661.75 117
18663.04 147
18664.33 169
18665.63 137
18666.92 158
18668.21 169
18669.50 136
18670.79 127
18672.08 122
18673.38 143
18674.67 137
18675.96 147
18677.25 133
18678.55 148
18679.84 141
18681.13 148
18682.42 122
18683.71 124
18685.01 144
18686.30 160
18687.59 143
18688.88 166
18690.18 124
18691.47 145
18692.76 114
18694.06 165
18695.35 151
18696.64 143
18697.93 138
18699.23 132
18700.52 149
18701.81 125
18703.11 135
18704.40 146
18705.69 130
18706.99 140
18708.28 136
18709.57 146
18710.86 134
18712.16 124
18713.45 138
18714.75 128
18716.04 141
18717.33 116
18718.63 141
18719.92 140
18721.21 110
18722.51 139
18723.80 122
18725.09 149
18726.39 113
18727.68 145
18728.98 153
18730.27 145
18731.56 142
18732.86 126
18734.15 124
18735.45 142
18736.74 135
18738.04 157
18739.33 141
18740.62 131
18741.92 159
18743.21 120
18744.51 110
18745.80 145
18747.10 169
18748.39 137
18749.69 131
18750.98 136
18752.27 146
18753.57 155
18754.86 169
18756.16 130
18757.45 118
18758.75 131
18760.04 142
18761.34 158
18762.63 134
18763.93 134
18765.23 118
18766.52 144
18767.82 135
18769.11 164
18770.41 127
18771.70 131
18773.00 136
18774.29 143
18775.59 131
18776.88 128
18778.18 124
18779.48 135
18780.77 135
18782.07 118
18783.36 138
18784.66 125
18785.95 145
18787.25 122
18788.55 118
18789.84 124
18791.14 134
18792.43 111
18793.73 109
18795.03 95
18796.32 122
18797.62 136
18798.92 114
18800.21 154
18801.51 130
18802.81 129
18804.10 154
18805.40 163
18806.70 129
18807.99 137
18809.29 125
18810.59 151
18811.88 176
18813.18 120
18814.48 121
18815.77 145
18817.07 147
18818.37 129
18819.66 133
18820.96 124
18822.26 122
18823.56 138
18824.85 131
18826.15 158
18827.45 160
18828.75 125
18830.04 108
18831.34 130
18832.64 115
18833.94 113
18835.23 126
18836.53 116
18837.83 136
18839.13 143
18840.42 129
18841.72 114
18843.02 100
18844.32 124
18845.62 131
18846.91 114
18848.21 108
18849.51 165
18850.81 120
18852.11 127
18853.40 124
18854.70 116
18856.00 125
18857.30 129
18858.60 117
18859.90 94
18861.20 132
18862.49 127
18863.79 129
18865.09 119
18866.39 131
18867.69 116
18868.99 163
18870.29 147
18871.59 131
18872.88 129
18874.18 132
18875.48 106
18876.78 94
18878.08 116
18879.38 138
18880.68 133
18881.98 111
18883.28 120
18884.58 116
18885.88 120
18887.18 133
18888.47 125
18889.77 118
18891.07 134
18892.37 112
18893.67 120
18894.97 129
18896.27 119
18897.57 116
18898.87 111
18900.17 107
18901.47 132
18902.77 112
18904.07 135
18905.37 134
18906.67 144
18907.97 148
18909.27 133
18910.57 119
18911.87 100
18913.17 100
18914.47 116
18915.77 151
18917.07 119
18918.38 123
18919.68 145
18920.98 117
18922.28 138
18923.58 117
18924.88 116
18926.18 113
18927.48 128
18928.78 111
18930.08 117
18931.38 115
18932.68 129
18933.98 144
18935.29 140
18936.59 134
18937.89 119
18939.19 120
18940.49 140
18941.79 127
18943.09 122
18944.39 112
18945.70 143
18947.00 120
18948.30 124
18949.60 122
18950.90 139
18952.20 131
18953.51 141
18954.81 139
18956.11 130
18957.41 138
18958.71 139
18960.02 105
18961.32 105
18962.62 113
18963.92 131
18965.22 129
18966.53 161
18967.83 123
18969.13 161
18970.43 109
18971.73 139
18973.04 96
18974.34 111
18975.64 146
18976.94 140
18978.25 117
18979.55 108
18980.85 103
18982.16 124
18983.46 104
18984.76 135
18986.06 136
18987.37 116
18988.67 120
18989.97 120
18991.28 131
18992.58 118
18993.88 149
18995.18 115
18996.49 122
18997.79 101
18999.09 121
19000.40 135
19001.70 125
19003.00 148
19004.31 101
19005.61 102
19006.92 138
19008.22 132
19009.52 113
19010.83 113
19012.13 111
19013.43 130
19014.74 118
19016.04 117
19017.35 91
19018.65 122
19019.95 126
19021.26 121
19022.56 116
19023.87 118
19025.17 111
19026.47 110
19027.78 110
19029.08 116
19030.39 131
19031.69 129
19033.00 138
19034.30 116
19035.61 104
19036.91 106
19038.21 116
19039.52 106
19040.82 108
19042.13 133
19043.43 136
19044.74 118
19046.04 119
19047.35 120
19048.65 100
19049.96 154
19051.26 127
19052.57 135
19053.87 118
19055.18 131
19056.48 100
19057.79 131
19059.09 114
19060.40 129
19061.71 129
19063.01 110
19064.32 122
19065.62 126
19066.93 116
19068.23 118
19069.54 92
19070.85 95
19072.15 126
19073.46 150
19074.76 142
19076.07 109
19077.37 124
19078.68 134
19079.99 111
19081.29 128
19082.60 115
19083.91 119
19085.21 127
19086.52 133
19087.82 120
19089.13 109
19090.44 113
19091.74 148
19093.05 136
19094.36 94
19095.66 126
19096.97 135
19098.28 101
19099.58 128
19100.89 114
19102.20 101
19103.50 145
19104.81 135
19106.12 113
19107.42 110
19108.73 120
19110.04 110
19111.35 139
19112.65 136
19113.96 152
19115.27 129
19116.58 137
19117.88 114
19119.19 138
19120.50 100
19121.81 132
19123.11 116
19124.42 110
19125.73 112
19127.04 130
19128.34 159
19129.65 122
19130.96 143
19132.27 124
19133.57 141
19134.88 116
19136.19 117
19137.50 122
19138.81 122
19140.12 113
19141.42 110
19142.73 116
19144.04 103
19145.35 128
19146.66 125
19147.97 138
19149.27 117
19150.58 119
19151.89 133
19153.20 123
19154.51 129
19155.82 113
19157.13 117
19158.43 117
19159.74 120
19161.05 107
19162.36 106
19163.67 112
19164.98 116
19166.29 91
19167.60 132
19168.91 135
19170.22 127
19171.52 98
19172.83 119
19174.14 117
19175.45 115
19176.76 122
19178.07 117
19179.38 113
19180.69 102
19182.00 108
19183.31 135
19184.62 114
19185.93 129
19187.24 144
19188.55 117
19189.86 113
19191.17 131
19192.48 102
19193.79 108
19195.10 102
19196.41 88
19197.72 122
19199.03 125
19200.34 108
19201.65 127
19202.96 110
19204.27 116
19205.58 108
19206.89 110
19208.20 108
19209.51 103
19210.82 130
19212.13 112
19213.44 149
19214.75 105
19216.06 134
19217.38 158
19218.69 117
19220.00 128
19221.31 119
19222.62 132
19223.93 119
19225.24 119
19226.55 119
19227.86 107
19229.17 91
19230.49 133
19231.80 103
19233.11 118
19234.42 122
19235.73 119
19237.04 99
19238.35 94
19239.67 131
19240.98 126
19242.29 108
19243.60 124
19244.91 104
19246.22 122
19247.54 133
19248.85 114
19250.16 131
19251.47 129
19252.78 88
19254.10 89
19255.41 87
19256.72 114
19258.03 108
19259.34 148
19260.66 142
19261.97 115
19263.28 131
19264.59 115
19265.91 113
19267.22 124
19268.53 130
19269.84 135
19271.16 118
19272.47 118
19273.78 101
19275.10 103
19276.41 122
19277.72 127
19279.03 112
19280.35 99
19281.66 104
19282.97 98
19284.29 115
19285.60 103
19286.91 129
19288.23 117
19289.54 87
19290.85 106
19292.17 116
19293.48 120
19294.79 115
19296.11 113
19297.42 111
19298.73 123
19300.05 129
19301.36 111
19302.67 121
19303.99 134
19305.30 119
19306.62 122
19307.93 116
19309.24 135
19310.56 133
19311.87 107
19313.19 124
19314.50 119
19315.81 109
19317.13 120
19318.44 118
19319.76 132
19321.07 98
19322.39 101
19323.70 114
19325.01 103
19326.33 124
19327.64 132
19328.96 138
19330.27 124
19331.59 99
19332.90 109
19334.22 87
19335.53 95
19336.85 99
19338.16 98
19339.48 107
19340.79 113
19342.11 118
19343.42 119
19344.74 135
19346.05 109
19347.37 105
19348.68 115
19350.00 126
19351.31 142
19352.63 144
19353.94 122
19355.26 112
19356.58 101
19357.89 109
19359.21 100
19360.52 110
19361.84 118
19363.15 115
19364.47 120
19365.79 130
19367.10 120
19368.42 136
19369.73 119
19371.05 96
19372.37 99
19373.68 83
19375.00 76
19376.31 98
19377.63 115
19378.95 122
19380.26 97
19381.58 126
19382.90 130
19384.21 104
19385.53 124
19386.85 102
19388.16 92
19389.48 127
19390.80 123
19392.11 98
19393.43 117
19394.75 127
19396.06 104
19397.38 132
19398.70 128
19400.01 104
19401.33 132
19402.65 128
19403.97 119
19405.28 92
19406.60 98
19407.92 128
19409.23 108
19410.55 121
19411.87 141
19413.19 113
19414.50 125
19415.82 152
19417.14 115
19418.46 122
19419.77 107
19421.09 96
19422.41 100
19423.73 114
19425.05 103
19426.36 92
19427.68 106
19429.00 108
19430.32 131
19431.64 119
19432.95 136
19434.27 135
19435.59 132
19436.91 145
19438.23 97
19439.55 132
19440.86 100
19442.18 111
19443.50 106
19444.82 100
19446.14 114
19447.46 133
19448.78 151
19450.09 120
19451.41 123
19452.73 139
19454.05 119
19455.37 124
19456.69 111
19458.01 95
19459.33 91
19460.65 119
19461.97 138
19463.28 141
19464.60 125
19465.92 115
19467.24 121
19468.56 113
19469.88 90
19471.20 118
19472.52 125
19473.84 138
19475.16 124
19476.48 103
19477.80 118
19479.12 129
19480.44 104
19481.76 107
19483.08 123
19484.40 122
19485.72 129
19487.04 103
19488.36 116
19489.68 126
19491.00 118
19492.32 123
19493.64 98
19494.96 92
19496.28 98
19497.60 114
19498.92 111
19500.24 125
19501.56 140
19502.88 144
19504.20 103
19505.52 97
19506.84 92
19508.16 88
19509.49 121
19510.81 100
19512.13 105
19513.45 141
19514.77 143
19516.09 134
19517.41 98
19518.73 99
19520.05 110
19521.37 115
19522.70 105
19524.02 89
19525.34 118
19526.66 139
19527.98 134
19529.30 110
19530.62 76
19531.95 96
19533.27 113
19534.59 112
19535.91 125
19537.23 127
19538.55 112
19539.88 119
19541.20 109
19542.52 136
19543.84 111
19545.16 118
19546.49 116
19547.81 115
19549.13 115
19550.45 114
19551.77 96
19553.10 104
19554.42 108
19555.74 118
19557.06 108
19558.39 106
19559.71 97
19561.03 83
19562.35 102
19563.68 115
19565.00 128
19566.32 130
19567.64 136
19568.97 92
19570.29 89
19571.61 94
19572.94 84
19574.26 125
19575.58 113
19576.90 113
19578.23 119
19579.55 90
19580.87 118
19582.20 114
19583.52 113
19584.84 107
19586.17 79
19587.49 103
19588.81 82
19590.14 97
19591.46 113
19592.78 99
19594.11 92
19595.43 83
19596.76 122
19598.08 131
19599.40 123
19600.73 109
19602.05 117
19603.37 108
19604.70 106
19606.02 107
19607.35 122
19608.67 102
19610.00 123
19611.32 126
19612.64 115
19613.97 107
19615.29 124
19616.62 90
19617.94 96
19619.27 107
19620.59 97
19621.92 112
19623.24 99
19624.56 133
19625.89 113
19627.21 101
19628.54 105
19629.86 135
19631.19 95
19632.51 87
19633.84 86
19635.16 121
19636.49 114
19637.81 109
19639.14 119
19640.46 126
19641.79 128
19643.11 97
19644.44 90
19645.77 102
19647.09 95
19648.42 103
19649.74 114
19651.07 106
19652.39 82
19653.72 100
19655.04 104
19656.37 106
19657.70 112
19659.02 94
19660.35 108
19661.67 95
19663.00 102
19664.33 90
19665.65 89
19666.98 115
19668.30 106
19669.63 108
19670.96 114
19672.28 124
19673.61 111
19674.94 112
19676.26 98
19677.59 98
19678.92 121
19680.24 110
19681.57 143
19682.90 107
19684.22 108
19685.55 119
19686.88 135
19688.20 113
19689.53 116
19690.86 90
19692.18 82
19693.51 116
19694.84 115
19696.16 100
19697.49 90
19698.82 120
19700.15 133
19701.47 131
19702.80 116
19704.13 131
19705.46 117
19706.78 118
19708.11 101
19709.44 110
19710.77 89
19712.09 91
19713.42 119
19714.75 142
19716.08 120
19717.40 100
19718.73 117
19720.06 120
19721.39 93
19722.72 99
19724.04 112
19725.37 135
19726.70 128
19728.03 127
19729.36 105
19730.68 114
19732.01 115
19733.34 118
19734.67 103
19736.00 114
19737.33 84
19738.66 104
19739.98 91
19741.31 115
19742.64 107
19743.97 111
19745.30 96
19746.63 103
19747.96 88
19749.29 96
19750.61 102
19751.94 125
19753.27 120
19754.60 102
19755.93 73
19757.26 118
19758.59 107
19759.92 110
19761.25 120
19762.58 111
19763.91 140
19765.24 113
19766.57 125
19767.89 95
19769.22 127
19770.55 119
19771.88 128
19773.21 107
19774.54 118
19775.87 99
19777.20 111
19778.53 116
19779.86 107
19781.19 125
19782.52 110
19783.85 104
19785.18 82
19786.51 103
19787.84 93
19789.17 114
19790.50 83
19791.83 102
19793.16 100
19794.49 108
19795.83 105
19797.16 107
19798.49 103
19799.82 119
19801.15 103
19802.48 126
19803.81 92
19805.14 88
19806.47 77
19807.80 104
19809.13 120
19810.46 100
19811.79 121
19813.13 103
19814.46 106
19815.79 99
19817.12 101
19818.45 96
19819.78 108
19821.11 153
19822.44 114
19823.78 121
19825.11 110
19826.44 111
19827.77 121
19829.10 149
19830.43 120
19831.77 100
19833.10 102
19834.43 138
19835.76 128
19837.09 114
19838.42 101
19839.76 121
19841.09 99
19842.42 113
19843.75 106
19845.08 81
19846.42 131
19847.75 107
19849.08 105
19850.41 106
19851.75 116
19853.08 107
19854.41 110
19855.74 132
19857.08 131
19858.41 122
19859.74 110
19861.07 129
19862.41 114
19863.74 115
19865.07 117
19866.41 147
19867.74 92
19869.07 88
19870.40 99
19871.74 84
19873.07 93
19874.40 101
19875.74 103
19877.07 97
19878.40 98
19879.74 100
19881.07 117
19882.40 115
19883.74 100
19885.07 111
19886.40 99
19887.74 118
19889.07 115
19890.40 111
19891.74 98
19893.07 100
19894.41 101
19895.74 114
19897.07 95
19898.41 99
19899.74 109
19901.08 113
19902.41 118
19903.74 100
19905.08 134
19906.41 99
19907.75 92
19909.08 107
19910.41 89
19911.75 111
19913.08 110
19914.42 102
19915.75 96
19917.09 120
19918.42 109
19919.76 104
19921.09 100
19922.43 138
19923.76 151
19925.10 82
19926.43 115
19927.77 118
19929.10 112
19930.44 115
19931.77 123
19933.11 103
19934.44 94
19935.78 109
19937.11 95
19938.45 100
19939.78 109
19941.12 95
19942.45 85
19943.79 112
19945.12 75
19946.46 91
19947.79 110
19949.13 100
19950.47 94
19951.80 100
19953.14 110
19954.47 93
19955.81 114
19957.15 127
19958.48 92
19959.82 114
19961.15 117
19962.49 123
19963.83 119
19965.16 103
19966.50 105
19967.83 108
19969.17 127
19970.51 108
19971.84 98
19973.18 110
19974.52 96
19975.85 106
19977.19 133
19978.53 117
19979.86 131
19981.20 116
19982.54 88
19983.87 105
19985.21 84
19986.55 104
19987.88 127
19989.22 98
19990.56 118
19991.89 126
19993.23 87
19994.57 111
19995.91 98
19997.24 83
19998.58 113
19999.92 127
20001.26 108
20002.59 97
20003.93 130
20005.27 121
20006.61 106
20007.94 115
20009.28 115
20010.62 111
20011.96 99
20013.29 114
20014.63 114
20015.97 109
20017.31 129
20018.65 137
20019.98 113
20021.32 89
20022.66 96
20024.00 113
20025.34 122
20026.67 115
20028.01 97
20029.35 102
20030.69 106
20032.03 110
20033.37 101
20034.71 120
20036.04 126
20037.38 129
20038.72 106
20040.06 119
20041.40 93
20042.74 116
20044.08 105
20045.42 112
20046.75 98
20048.09 136
20049.43 109
20050.77 97
20052.11 97
20053.45 97
20054.79 107
20056.13 121
20057.47 106
20058.81 129
20060.15 100
20061.49 100
20062.82 99
20064.16 78
20065.50 110
20066.84 110
20068.18 126
20069.52 102
20070.86 107
20072.20 111
20073.54 102
20074.88 97
20076.22 112
20077.56 129
20078.90 108
20080.24 132
20081.58 118
20082.92 115
20084.26 135
20085.60 106
20086.94 117
20088.28 132
20089.62 124
20090.96 110
20092.30 119
20093.64 106
20094.99 130
20096.33 122
20097.67 127
20099.01 134
20100.35 95
20101.69 107
20103.03 135
20104.37 104
20105.71 121
20107.05 117
20108.39 142
20109.73 101
20111.08 117
20112.42 98
20113.76 108
20115.10 97
20116.44 116
20117.78 99
20119.12 99
20120.46 101
20121.81 112
20123.15 106
20124.49 119
20125.83 113
20127.17 108
20128.51 111
20129.86 118
20131.20 101
20132.54 99
20133.88 120
20135.22 115
20136.56 111
20137.91 106
20139.25 88
