# Supplementary material for: MALDI-TOF MS typing enables the classification of brewing yeasts of the genus Saccharomyces to major beer styles
Source: PLoS One. 2017 Aug 9;12(8):e0181694. doi: 10.1371/journal.pone.0181694 (PMC5549903; doi:10.1371/journal.pone.0181694)
Supplement: S11 File — The directory includes 90 raw files and was zipped to “.zip”; the folder has three strains with 30 spectra per strain; S1 Text explains the raw files with an example and Table 1 represents the yeast strains used within the experiment. (ZIP) [file pone.0181694.s014.zip › 31-33/30337-338-OG-Alt-Alt-YPG-18h-E-E_2015-08-18__0_A7_1.dat]

1999.93 1493
2000.35 1662
2000.77 1550
2001.19 1429
2001.61 1485
2002.03 1581
2002.46 1564
2002.88 1589
2003.30 1592
2003.72 1691
2004.14 1582
2004.57 1495
2004.99 1422
2005.41 1597
2005.83 1532
2006.25 1379
2006.68 1276
2007.10 1197
2007.52 1260
2007.94 1317
2008.37 1175
2008.79 1230
2009.21 1270
2009.63 1217
2010.06 1149
2010.48 1374
2010.90 1331
2011.32 1186
2011.75 1196
2012.17 1191
2012.59 1328
2013.02 1257
2013.44 1150
2013.86 1209
2014.29 1077
2014.71 1118
2015.13 1182
2015.55 1108
2015.98 1031
2016.40 1056
2016.82 1037
2017.25 956
2017.67 991
2018.10 1083
2018.52 1128
2018.94 1192
2019.37 1221
2019.79 1193
2020.21 1113
2020.64 1197
2021.06 1299
2021.48 1098
2021.91 1150
2022.33 1375
2022.76 1354
2023.18 1204
2023.60 1107
2024.03 1114
2024.45 1104
2024.88 1154
2025.30 1191
2025.73 1092
2026.15 1078
2026.57 1092
2027.00 1090
2027.42 1113
2027.85 1055
2028.27 1163
2028.70 1123
2029.12 1150
2029.55 1176
2029.97 1253
2030.40 1170
2030.82 1124
2031.24 1046
2031.67 925
2032.09 958
2032.52 1128
2032.94 1063
2033.37 1082
2033.79 1085
2034.22 1059
2034.65 1046
2035.07 1138
2035.50 1154
2035.92 1178
2036.35 1081
2036.77 1100
2037.20 1078
2037.62 1159
2038.05 1162
2038.47 1088
2038.90 1161
2039.33 1071
2039.75 1162
2040.18 1068
2040.60 1212
2041.03 1257
2041.45 1216
2041.88 1185
2042.31 1222
2042.73 1269
2043.16 1284
2043.58 1159
2044.01 1051
2044.44 1202
2044.86 1286
2045.29 1273
2045.72 1092
2046.14 1141
2046.57 1109
2047.00 1128
2047.42 1122
2047.85 1144
2048.28 1115
2048.70 1237
2049.13 1198
2049.56 1194
2049.98 1215
2050.41 1167
2050.84 1170
2051.26 1205
2051.69 1190
2052.12 1050
2052.54 1117
2052.97 1077
2053.40 1228
2053.83 1268
2054.25 1309
2054.68 1245
2055.11 1022
2055.53 1024
2055.96 998
2056.39 1100
2056.82 1095
2057.24 1078
2057.67 1021
2058.10 1000
2058.53 1028
2058.96 1169
2059.38 1204
2059.81 1132
2060.24 1160
2060.67 1132
2061.10 1229
2061.52 1220
2061.95 1182
2062.38 1207
2062.81 1125
2063.24 1205
2063.66 1120
2064.09 1123
2064.52 1231
2064.95 1317
2065.38 1266
2065.81 1316
2066.23 1323
2066.66 1540
2067.09 1541
2067.52 1425
2067.95 1676
2068.38 1583
2068.81 1562
2069.23 1536
2069.66 1637
2070.09 1466
2070.52 1333
2070.95 1465
2071.38 1321
2071.81 1295
2072.24 1358
2072.67 1322
2073.10 1275
2073.53 1312
2073.95 1277
2074.38 1327
2074.81 1168
2075.24 1370
2075.67 1337
2076.10 1097
2076.53 1184
2076.96 1283
2077.39 1298
2077.82 1196
2078.25 1158
2078.68 1239
2079.11 1316
2079.54 1258
2079.97 1419
2080.40 1540
2080.83 1501
2081.26 1528
2081.69 1734
2082.12 1662
2082.55 1903
2082.98 2000
2083.41 1987
2083.84 1920
2084.27 1654
2084.70 1600
2085.13 1490
2085.56 1565
2085.99 1447
2086.42 1391
2086.85 1288
2087.29 1165
2087.72 1083
2088.15 1147
2088.58 1138
2089.01 1164
2089.44 1208
2089.87 1159
2090.30 1204
2090.73 1046
2091.16 1139
2091.59 1029
2092.03 1152
2092.46 1047
2092.89 1047
2093.32 1099
2093.75 1121
2094.18 1176
2094.61 1193
2095.05 1262
2095.48 1171
2095.91 1083
2096.34 1182
2096.77 1161
2097.20 1039
2097.63 1003
2098.07 1110
2098.50 1182
2098.93 1226
2099.36 1183
2099.79 1211
2100.23 1162
2100.66 1264
2101.09 1161
2101.52 1189
2101.95 1084
2102.39 1105
2102.82 1239
2103.25 1061
2103.68 1032
2104.12 1010
2104.55 1006
2104.98 1116
2105.41 1150
2105.85 1117
2106.28 1073
2106.71 1201
2107.14 1247
2107.58 1146
2108.01 1122
2108.44 1210
2108.88 1236
2109.31 1197
2109.74 1404
2110.18 1347
2110.61 1362
2111.04 1368
2111.47 1159
2111.91 1394
2112.34 1400
2112.77 1296
2113.21 1248
2113.64 1211
2114.07 1109
2114.51 1175
2114.94 1232
2115.37 1195
2115.81 1148
2116.24 1177
2116.68 1086
2117.11 1173
2117.54 1165
2117.98 1106
2118.41 1081
2118.85 1015
2119.28 1148
2119.71 1072
2120.15 965
2120.58 1126
2121.02 1149
2121.45 1094
2121.88 1119
2122.32 1069
2122.75 967
2123.19 951
2123.62 1053
2124.06 999
2124.49 1053
2124.92 1090
2125.36 1175
2125.79 1044
2126.23 990
2126.66 1079
2127.10 1033
2127.53 1050
2127.97 1007
2128.40 1124
2128.84 1017
2129.27 994
2129.71 1106
2130.14 1102
2130.58 1130
2131.01 1148
2131.45 1032
2131.88 1159
2132.32 1250
2132.75 1231
2133.19 1196
2133.63 1163
2134.06 1046
2134.50 1101
2134.93 1100
2135.37 1017
2135.80 1237
2136.24 1049
2136.67 1019
2137.11 1104
2137.55 1015
2137.98 1064
2138.42 1037
2138.85 996
2139.29 1140
2139.73 1157
2140.16 1043
2140.60 1118
2141.03 1196
2141.47 1078
2141.91 1126
2142.34 1016
2142.78 1011
2143.22 1010
2143.65 974
2144.09 1064
2144.53 1116
2144.96 1180
2145.40 1134
2145.84 1110
2146.27 1170
2146.71 1055
2147.15 1019
2147.58 1104
2148.02 945
2148.46 967
2148.89 1012
2149.33 1119
2149.77 1139
2150.21 1163
2150.64 1241
2151.08 1286
2151.52 1208
2151.95 1298
2152.39 1361
2152.83 1492
2153.27 1457
2153.70 1367
2154.14 1433
2154.58 1379
2155.02 1296
2155.45 1304
2155.89 1087
2156.33 1226
2156.77 1242
2157.21 1217
2157.64 1187
2158.08 1165
2158.52 1179
2158.96 1045
2159.40 1104
2159.83 1251
2160.27 1221
2160.71 1179
2161.15 1105
2161.59 1128
2162.02 1112
2162.46 1071
2162.90 1116
2163.34 1109
2163.78 1181
2164.22 1157
2164.66 1129
2165.09 1216
2165.53 1253
2165.97 1113
2166.41 1267
2166.85 1277
2167.29 1257
2167.73 1302
2168.17 1357
2168.60 1312
2169.04 1462
2169.48 1357
2169.92 1317
2170.36 1393
2170.80 1344
2171.24 1339
2171.68 1275
2172.12 1332
2172.56 1337
2173.00 1357
2173.44 1284
2173.88 1327
2174.32 1458
2174.76 1223
2175.20 1257
2175.64 1112
2176.07 1297
2176.51 1247
2176.95 1316
2177.39 1373
2177.83 1408
2178.27 1240
2178.71 1319
2179.15 1252
2179.59 1355
2180.03 1426
2180.47 1465
2180.92 1435
2181.36 1380
2181.80 1428
2182.24 1344
2182.68 1321
2183.12 1285
2183.56 1192
2184.00 1185
2184.44 1150
2184.88 1133
2185.32 1198
2185.76 1188
2186.20 1192
2186.64 1118
2187.08 944
2187.52 1074
2187.97 1077
2188.41 1222
2188.85 1115
2189.29 1065
2189.73 1151
2190.17 1190
2190.61 1218
2191.05 1179
2191.49 1289
2191.94 1291
2192.38 1162
2192.82 1289
2193.26 1255
2193.70 1205
2194.14 1218
2194.58 1186
2195.03 1224
2195.47 1201
2195.91 1116
2196.35 1275
2196.79 1290
2197.24 1304
2197.68 1321
2198.12 1260
2198.56 1148
2199.00 1359
2199.45 1220
2199.89 1126
2200.33 1336
2200.77 1384
2201.21 1181
2201.66 1236
2202.10 1119
2202.54 1058
2202.98 1117
2203.43 1112
2203.87 1270
2204.31 1220
2204.75 1136
2205.20 1113
2205.64 1139
2206.08 1123
2206.53 1193
2206.97 1168
2207.41 1268
2207.85 1116
2208.30 1089
2208.74 1263
2209.18 1268
2209.63 1233
2210.07 1324
2210.51 1283
2210.96 1315
2211.40 1340
2211.84 1382
2212.29 1431
2212.73 1471
2213.17 1381
2213.62 1407
2214.06 1468
2214.50 1528
2214.95 1538
2215.39 1489
2215.84 1383
2216.28 1249
2216.72 1312
2217.17 1183
2217.61 1197
2218.05 1258
2218.50 1201
2218.94 1244
2219.39 1120
2219.83 1117
2220.28 1088
2220.72 1050
2221.16 1102
2221.61 1057
2222.05 1079
2222.50 1085
2222.94 1090
2223.39 1126
2223.83 1209
2224.28 1188
2224.72 1319
2225.16 1271
2225.61 1294
2226.05 1209
2226.50 1353
2226.94 1329
2227.39 1271
2227.83 1430
2228.28 1508
2228.72 1336
2229.17 1468
2229.61 1438
2230.06 1339
2230.50 1321
2230.95 1483
2231.40 1429
2231.84 1293
2232.29 1168
2232.73 1203
2233.18 1369
2233.62 1265
2234.07 1337
2234.51 1296
2234.96 1070
2235.41 1287
2235.85 1204
2236.30 1153
2236.74 1159
2237.19 1317
2237.63 1234
2238.08 1350
2238.53 1223
2238.97 1222
2239.42 1282
2239.86 1205
2240.31 1147
2240.76 1180
2241.20 1208
2241.65 1135
2242.10 1049
2242.54 978
2242.99 1027
2243.44 1117
2243.88 1094
2244.33 1032
2244.78 1196
2245.22 1257
2245.67 1131
2246.12 1057
2246.56 1065
2247.01 1114
2247.46 1104
2247.90 1186
2248.35 1155
2248.80 1215
2249.24 1073
2249.69 1010
2250.14 1178
2250.59 1130
2251.03 1184
2251.48 1027
2251.93 1006
2252.38 1117
2252.82 1044
2253.27 1076
2253.72 1150
2254.17 1260
2254.61 1263
2255.06 1271
2255.51 1134
2255.96 1122
2256.40 1157
2256.85 1142
2257.30 1112
2257.75 1150
2258.20 1135
2258.64 1044
2259.09 1176
2259.54 1000
2259.99 1112
2260.44 1177
2260.88 1213
2261.33 1202
2261.78 1195
2262.23 1218
2262.68 1379
2263.13 1608
2263.58 1713
2264.02 1932
2264.47 1834
2264.92 1875
2265.37 1945
2265.82 1946
2266.27 2021
2266.72 1906
2267.17 1851
2267.61 1844
2268.06 1751
2268.51 1799
2268.96 1682
2269.41 1904
2269.86 1937
2270.31 1753
2270.76 1650
2271.21 1778
2271.66 1639
2272.11 1465
2272.56 1494
2273.00 1469
2273.45 1458
2273.90 1247
2274.35 1471
2274.80 1398
2275.25 1221
2275.70 1265
2276.15 1274
2276.60 1322
2277.05 1274
2277.50 1182
2277.95 1293
2278.40 1245
2278.85 1176
2279.30 1214
2279.75 1294
2280.20 1151
2280.65 1189
2281.10 1295
2281.55 1478
2282.00 1558
2282.45 1446
2282.90 1324
2283.35 1603
2283.81 1708
2284.26 1678
2284.71 1615
2285.16 1418
2285.61 1589
2286.06 1558
2286.51 1531
2286.96 1424
2287.41 1427
2287.86 1374
2288.31 1328
2288.76 1216
2289.22 1409
2289.67 1424
2290.12 1462
2290.57 1428
2291.02 1612
2291.47 1645
2291.92 1733
2292.37 1679
2292.83 1749
2293.28 1807
2293.73 2076
2294.18 2060
2294.63 1854
2295.08 1839
2295.53 1906
2295.99 1818
2296.44 1698
2296.89 1693
2297.34 1608
2297.79 1559
2298.25 1460
2298.70 1352
2299.15 1382
2299.60 1419
2300.05 1387
2300.51 1371
2300.96 1281
2301.41 1239
2301.86 1311
2302.32 1324
2302.77 1197
2303.22 1263
2303.67 1238
2304.13 1234
2304.58 1225
2305.03 1091
2305.48 1094
2305.94 1209
2306.39 1163
2306.84 1218
2307.29 1165
2307.75 1125
2308.20 1274
2308.65 1117
2309.11 1214
2309.56 1166
2310.01 1252
2310.47 1260
2310.92 1108
2311.37 1239
2311.83 1321
2312.28 1312
2312.73 1402
2313.19 1333
2313.64 1386
2314.09 1346
2314.55 1313
2315.00 1353
2315.45 1273
2315.91 1263
2316.36 1152
2316.81 1221
2317.27 1228
2317.72 1216
2318.18 1177
2318.63 1266
2319.08 1214
2319.54 1263
2319.99 1214
2320.45 1301
2320.90 1218
2321.35 1292
2321.81 1309
2322.26 1237
2322.72 1237
2323.17 1386
2323.63 1323
2324.08 1311
2324.54 1475
2324.99 1441
2325.44 1434
2325.90 1426
2326.35 1652
2326.81 1585
2327.26 1671
2327.72 1643
2328.17 1533
2328.63 1691
2329.08 1725
2329.54 1753
2329.99 1618
2330.45 1501
2330.90 1489
2331.36 1560
2331.81 1707
2332.27 1565
2332.72 1556
2333.18 1694
2333.64 1501
2334.09 1515
2334.55 1453
2335.00 1365
2335.46 1397
2335.91 1266
2336.37 1238
2336.82 1147
2337.28 1093
2337.74 1248
2338.19 1186
2338.65 1253
2339.10 1345
2339.56 1461
2340.02 1607
2340.47 1610
2340.93 1707
2341.38 1979
2341.84 1924
2342.30 1903
2342.75 2104
2343.21 2055
2343.67 2038
2344.12 2130
2344.58 2233
2345.04 2038
2345.49 1988
2345.95 1831
2346.41 1929
2346.86 1810
2347.32 1931
2347.78 1893
2348.23 1978
2348.69 1994
2349.15 1943
2349.60 1865
2350.06 1687
2350.52 1592
2350.97 1349
2351.43 1423
2351.89 1458
2352.35 1356
2352.80 1345
2353.26 1366
2353.72 1365
2354.18 1270
2354.63 1378
2355.09 1329
2355.55 1329
2356.01 1345
2356.46 1344
2356.92 1178
2357.38 1187
2357.84 1180
2358.29 1120
2358.75 1137
2359.21 1249
2359.67 1181
2360.13 1184
2360.58 1178
2361.04 1304
2361.50 1275
2361.96 1371
2362.42 1421
2362.88 1517
2363.33 1198
2363.79 1321
2364.25 1357
2364.71 1220
2365.17 1255
2365.63 1262
2366.08 1228
2366.54 1224
2367.00 1288
2367.46 1424
2367.92 1344
2368.38 1323
2368.84 1437
2369.30 1367
2369.75 1569
2370.21 1528
2370.67 1616
2371.13 1608
2371.59 1679
2372.05 1600
2372.51 1813
2372.97 1638
2373.43 1546
2373.89 1583
2374.35 1513
2374.81 1556
2375.27 1543
2375.72 1393
2376.18 1285
2376.64 1424
2377.10 1440
2377.56 1284
2378.02 1286
2378.48 1313
2378.94 1341
2379.40 1356
2379.86 1286
2380.32 1290
2380.78 1363
2381.24 1463
2381.70 1632
2382.16 1549
2382.62 1476
2383.08 1488
2383.54 1552
2384.00 1502
2384.46 1686
2384.92 1607
2385.39 1458
2385.85 1373
2386.31 1473
2386.77 1438
2387.23 1347
2387.69 1314
2388.15 1433
2388.61 1366
2389.07 1220
2389.53 1294
2389.99 1185
2390.45 1288
2390.91 1101
2391.38 1180
2391.84 1312
2392.30 1158
2392.76 1174
2393.22 1193
2393.68 1212
2394.14 1148
2394.60 1115
2395.06 1117
2395.53 1118
2395.99 1144
2396.45 1146
2396.91 1260
2397.37 1253
2397.83 1202
2398.30 1224
2398.76 1193
2399.22 1286
2399.68 1129
2400.14 1150
2400.61 1162
2401.07 1300
2401.53 1271
2401.99 1221
2402.45 1256
2402.92 1154
2403.38 1112
2403.84 1047
2404.30 1119
2404.76 1125
2405.23 1127
2405.69 1109
2406.15 1103
2406.61 1158
2407.08 1165
2407.54 1187
2408.00 1275
2408.46 1152
2408.93 1197
2409.39 1282
2409.85 1015
2410.32 1007
2410.78 1212
2411.24 1133
2411.70 1176
2412.17 1262
2412.63 1172
2413.09 1141
2413.56 1130
2414.02 1104
2414.48 1187
2414.95 1151
2415.41 1118
2415.87 1181
2416.34 1167
2416.80 1282
2417.26 1225
2417.73 1285
2418.19 1278
2418.65 1485
2419.12 1451
2419.58 1542
2420.05 1420
2420.51 1587
2420.97 1561
2421.44 1672
2421.90 1620
2422.37 1537
2422.83 1460
2423.29 1522
2423.76 1660
2424.22 1533
2424.69 1365
2425.15 1449
2425.62 1407
2426.08 1472
2426.54 1536
2427.01 1504
2427.47 1425
2427.94 1475
2428.40 1454
2428.87 1416
2429.33 1337
2429.80 1444
2430.26 1526
2430.73 1378
2431.19 1396
2431.66 1476
2432.12 1368
2432.59 1394
2433.05 1224
2433.52 1132
2433.98 1247
2434.45 1186
2434.91 1190
2435.38 1123
2435.84 1046
2436.31 1072
2436.77 1261
2437.24 1327
2437.70 1228
2438.17 1175
2438.63 1286
2439.10 1268
2439.57 1258
2440.03 1167
2440.50 1226
2440.96 1356
2441.43 1627
2441.89 1533
2442.36 1650
2442.83 1720
2443.29 1576
2443.76 1522
2444.22 1526
2444.69 1589
2445.16 1502
2445.62 1447
2446.09 1281
2446.56 1241
2447.02 1313
2447.49 1244
2447.96 1168
2448.42 1305
2448.89 1208
2449.35 1097
2449.82 1015
2450.29 1056
2450.75 1126
2451.22 1046
2451.69 1163
2452.16 1134
2452.62 1110
2453.09 1112
2453.56 1154
2454.02 1242
2454.49 1246
2454.96 1156
2455.42 1277
2455.89 1200
2456.36 1112
2456.83 1070
2457.29 1096
2457.76 1132
2458.23 1187
2458.70 1060
2459.16 1177
2459.63 1158
2460.10 1008
2460.57 1053
2461.03 1267
2461.50 1116
2461.97 1023
2462.44 1126
2462.91 1127
2463.37 1147
2463.84 1131
2464.31 1114
2464.78 1144
2465.25 1149
2465.71 1205
2466.18 1250
2466.65 1031
2467.12 1159
2467.59 1164
2468.06 1194
2468.52 1123
2468.99 1111
2469.46 1167
2469.93 1198
2470.40 1130
2470.87 1227
2471.34 1164
2471.80 1181
2472.27 1203
2472.74 1108
2473.21 1020
2473.68 1120
2474.15 1138
2474.62 1050
2475.09 1003
2475.56 1083
2476.02 1031
2476.49 999
2476.96 921
2477.43 1027
2477.90 1116
2478.37 1045
2478.84 1062
2479.31 1027
2479.78 1184
2480.25 1079
2480.72 1308
2481.19 1240
2481.66 1363
2482.13 1251
2482.60 1246
2483.07 1395
2483.54 1405
2484.01 1362
2484.48 1391
2484.95 1299
2485.42 1174
2485.89 1205
2486.36 1141
2486.83 1395
2487.30 1402
2487.77 1249
2488.24 1282
2488.71 1234
2489.18 1255
2489.65 1326
2490.12 1479
2490.59 1347
2491.06 1272
2491.53 1220
2492.00 1207
2492.47 1219
2492.94 1224
2493.41 1248
2493.88 1190
2494.36 1233
2494.83 1141
2495.30 1222
2495.77 1217
2496.24 1229
2496.71 1287
2497.18 1123
2497.65 1325
2498.12 1236
2498.60 1332
2499.07 1317
2499.54 1221
2500.01 1138
2500.48 1139
2500.95 1100
2501.42 1149
2501.90 1209
2502.37 1279
2502.84 1179
2503.31 994
2503.78 1114
2504.25 1044
2504.73 1045
2505.20 1057
2505.67 1035
2506.14 964
2506.61 1099
2507.09 1141
2507.56 1207
2508.03 1091
2508.50 1130
2508.97 1322
2509.45 1165
2509.92 1139
2510.39 1200
2510.86 1490
2511.34 1480
2511.81 1464
2512.28 1494
2512.75 1528
2513.23 1369
2513.70 1305
2514.17 1508
2514.65 1467
2515.12 1547
2515.59 1458
2516.06 1304
2516.54 1225
2517.01 1361
2517.48 1264
2517.96 1127
2518.43 1203
2518.90 1196
2519.38 1172
2519.85 1261
2520.32 1259
2520.80 1119
2521.27 1140
2521.74 1108
2522.22 1080
2522.69 1179
2523.16 1214
2523.64 1152
2524.11 1089
2524.58 1061
2525.06 1056
2525.53 1040
2526.01 1088
2526.48 1202
2526.95 1222
2527.43 1137
2527.90 1327
2528.38 1233
2528.85 1227
2529.32 1285
2529.80 1301
2530.27 1145
2530.75 1128
2531.22 1127
2531.70 1232
2532.17 1179
2532.64 1249
2533.12 1176
2533.59 1179
2534.07 1160
2534.54 1177
2535.02 1109
2535.49 1049
2535.97 1150
2536.44 1196
2536.92 1172
2537.39 1205
2537.87 1196
2538.34 1165
2538.82 1116
2539.29 1234
2539.77 1194
2540.24 1091
2540.72 1239
2541.19 1146
2541.67 1193
2542.14 1115
2542.62 1162
2543.09 1178
2543.57 1210
2544.04 1260
2544.52 1350
2545.00 1300
2545.47 1274
2545.95 1296
2546.42 1270
2546.90 1339
2547.37 1329
2547.85 1214
2548.33 1475
2548.80 1394
2549.28 1198
2549.75 1252
2550.23 1229
2550.71 1316
2551.18 1306
2551.66 1401
2552.14 1395
2552.61 1369
2553.09 1427
2553.57 1360
2554.04 1384
2554.52 1512
2554.99 1553
2555.47 1608
2555.95 1649
2556.42 1745
2556.90 1734
2557.38 1852
2557.86 2067
2558.33 2059
2558.81 2160
2559.29 2142
2559.76 2040
2560.24 2019
2560.72 1956
2561.19 1902
2561.67 1710
2562.15 1701
2562.63 1512
2563.10 1300
2563.58 1243
2564.06 1225
2564.54 1156
2565.01 1140
2565.49 1193
2565.97 1204
2566.45 1134
2566.92 1106
2567.40 1108
2567.88 1133
2568.36 1034
2568.83 1028
2569.31 1198
2569.79 1243
2570.27 1070
2570.75 1164
2571.22 1108
2571.70 1091
2572.18 1128
2572.66 988
2573.14 904
2573.62 962
2574.09 1091
2574.57 1164
2575.05 1085
2575.53 1115
2576.01 1062
2576.49 1026
2576.97 1120
2577.44 1108
2577.92 1128
2578.40 965
2578.88 1034
2579.36 1147
2579.84 1102
2580.32 1172
2580.80 1181
2581.27 1117
2581.75 1170
2582.23 1166
2582.71 1012
2583.19 1002
2583.67 1015
2584.15 1114
2584.63 1122
2585.11 1118
2585.59 992
2586.07 990
2586.55 1213
2587.03 1242
2587.51 1178
2587.99 1316
2588.47 1155
2588.94 1163
2589.42 1129
2589.90 1060
2590.38 1085
2590.86 955
2591.34 827
2591.82 1038
2592.30 1085
2592.78 1117
2593.26 1122
2593.74 1173
2594.22 1128
2594.71 1118
2595.19 1174
2595.67 1292
2596.15 1293
2596.63 1279
2597.11 1252
2597.59 1356
2598.07 1357
2598.55 1266
2599.03 1217
2599.51 1288
2599.99 1228
2600.47 1329
2600.95 1237
2601.43 1370
2601.91 1221
2602.40 1155
2602.88 1083
2603.36 1088
2603.84 1007
2604.32 1102
2604.80 1101
2605.28 962
2605.76 994
2606.24 966
2606.73 982
2607.21 908
2607.69 1013
2608.17 1084
2608.65 1065
2609.13 1167
2609.62 1128
2610.10 1117
2610.58 1093
2611.06 1237
2611.54 1254
2612.02 1219
2612.51 1245
2612.99 1277
2613.47 1323
2613.95 1470
2614.43 1438
2614.92 1290
2615.40 1322
2615.88 1415
2616.36 1429
2616.85 1253
2617.33 1281
2617.81 1349
2618.29 1370
2618.78 1279
2619.26 1344
2619.74 1186
2620.22 1164
2620.71 1194
2621.19 1160
2621.67 1111
2622.15 1142
2622.64 1157
2623.12 1059
2623.60 1167
2624.09 1067
2624.57 1047
2625.05 1059
2625.53 1173
2626.02 1235
2626.50 1105
2626.98 1203
2627.47 1164
2627.95 1184
2628.43 1112
2628.92 1023
2629.40 1038
2629.88 1247
2630.37 1175
2630.85 991
2631.34 1032
2631.82 1085
2632.30 1239
2632.79 1186
2633.27 1190
2633.75 1388
2634.24 1230
2634.72 1224
2635.21 1190
2635.69 1049
2636.17 1081
2636.66 1153
2637.14 1062
2637.63 1060
2638.11 1120
2638.60 1269
2639.08 1220
2639.56 1023
2640.05 1017
2640.53 1158
2641.02 1258
2641.50 1088
2641.99 1138
2642.47 1147
2642.96 1166
2643.44 1122
2643.93 1270
2644.41 1138
2644.90 1030
2645.38 1057
2645.87 993
2646.35 1094
2646.84 1051
2647.32 1044
2647.81 992
2648.29 927
2648.78 992
2649.26 1028
2649.75 1026
2650.23 970
2650.72 1055
2651.20 917
2651.69 1026
2652.17 1085
2652.66 1150
2653.15 1103
2653.63 1040
2654.12 1190
2654.60 1187
2655.09 1044
2655.57 1070
2656.06 1057
2656.55 1199
2657.03 1073
2657.52 1172
2658.00 1108
2658.49 886
2658.98 1093
2659.46 1086
2659.95 1091
2660.44 1071
2660.92 968
2661.41 995
2661.90 1016
2662.38 1135
2662.87 1235
2663.35 1266
2663.84 1039
2664.33 1025
2664.81 1129
2665.30 1166
2665.79 1166
2666.28 1200
2666.76 1082
2667.25 1182
2667.74 1340
2668.22 1355
2668.71 1156
2669.20 1058
2669.68 1214
2670.17 1232
2670.66 1234
2671.15 1294
2671.63 1308
2672.12 1364
2672.61 1173
2673.10 1284
2673.58 1397
2674.07 1653
2674.56 1732
2675.05 1805
2675.53 1814
2676.02 2108
2676.51 2376
2677.00 2054
2677.49 1970
2677.97 1918
2678.46 1904
2678.95 1699
2679.44 1730
2679.93 1571
2680.41 1587
2680.90 1523
2681.39 1458
2681.88 1515
2682.37 1468
2682.85 1537
2683.34 1480
2683.83 1590
2684.32 1420
2684.81 1543
2685.30 1598
2685.79 1569
2686.27 1653
2686.76 1730
2687.25 1851
2687.74 1797
2688.23 1697
2688.72 1588
2689.21 1521
2689.70 1455
2690.19 1341
2690.67 1293
2691.16 1248
2691.65 1374
2692.14 1242
2692.63 1099
2693.12 1114
2693.61 1136
2694.10 1108
2694.59 1045
2695.08 1204
2695.57 1224
2696.06 1141
2696.55 1212
2697.04 1244
2697.53 1165
2698.02 1281
2698.51 1325
2699.00 1118
2699.49 1226
2699.98 1328
2700.47 1251
2700.96 1310
2701.45 1369
2701.94 1310
2702.43 1258
2702.92 1335
2703.41 1319
2703.90 1293
2704.39 1351
2704.88 1371
2705.37 1225
2705.86 1169
2706.35 1090
2706.84 1275
2707.33 1283
2707.82 1145
2708.31 1172
2708.80 1319
2709.29 1264
2709.78 1216
2710.27 1223
2710.77 1242
2711.26 1190
2711.75 1053
2712.24 1058
2712.73 1088
2713.22 1089
2713.71 1135
2714.20 1116
2714.69 1096
2715.19 1030
2715.68 1120
2716.17 1120
2716.66 1277
2717.15 1121
2717.64 1127
2718.13 1124
2718.63 1022
2719.12 1115
2719.61 1037
2720.10 1059
2720.59 1080
2721.08 1078
2721.58 1054
2722.07 1018
2722.56 1046
2723.05 1239
2723.54 1324
2724.04 1207
2724.53 1343
2725.02 1063
2725.51 1252
2726.01 1262
2726.50 1219
2726.99 1176
2727.48 1037
2727.98 1055
2728.47 1237
2728.96 1285
2729.45 1096
2729.95 1128
2730.44 1106
2730.93 1122
2731.42 1054
2731.92 958
2732.41 1057
2732.90 1118
2733.40 1009
2733.89 1090
2734.38 1143
2734.87 1084
2735.37 1037
2735.86 1063
2736.35 1179
2736.85 1166
2737.34 1159
2737.83 1106
2738.33 1197
2738.82 1255
2739.31 1218
2739.81 1313
2740.30 1250
2740.79 1383
2741.29 1535
2741.78 1321
2742.28 1368
2742.77 1324
2743.26 1206
2743.76 1092
2744.25 1095
2744.75 1189
2745.24 1173
2745.73 1026
2746.23 1025
2746.72 1025
2747.22 1013
2747.71 1041
2748.20 1016
2748.70 968
2749.19 980
2749.69 1013
2750.18 1058
2750.68 1166
2751.17 1122
2751.67 944
2752.16 1104
2752.66 946
2753.15 1009
2753.64 1082
2754.14 1061
2754.63 1068
2755.13 1100
2755.62 1029
2756.12 1113
2756.61 1284
2757.11 1123
2757.60 1180
2758.10 1292
2758.59 1200
2759.09 1118
2759.59 1104
2760.08 1249
2760.58 1156
2761.07 1048
2761.57 1072
2762.06 1022
2762.56 1066
2763.05 1028
2763.55 1061
2764.05 1061
2764.54 1102
2765.04 1089
2765.53 982
2766.03 1039
2766.52 1090
2767.02 1070
2767.52 965
2768.01 1003
2768.51 961
2769.00 1079
2769.50 988
2770.00 1074
2770.49 1192
2770.99 1154
2771.49 1048
2771.98 990
2772.48 1025
2772.98 1089
2773.47 1172
2773.97 1102
2774.47 1176
2774.96 1148
2775.46 1257
2775.96 1198
2776.45 1169
2776.95 1223
2777.45 1284
2777.94 1161
2778.44 1358
2778.94 1229
2779.43 1224
2779.93 1313
2780.43 1216
2780.93 1236
2781.42 1193
2781.92 1130
2782.42 1173
2782.92 1310
2783.41 1417
2783.91 1339
2784.41 1269
2784.91 1210
2785.40 1274
2785.90 1255
2786.40 1373
2786.90 1392
2787.39 1336
2787.89 1283
2788.39 1234
2788.89 1170
2789.39 1271
2789.88 1263
2790.38 1176
2790.88 1034
2791.38 1119
2791.88 1086
2792.37 1204
2792.87 1179
2793.37 1130
2793.87 1169
2794.37 1057
2794.87 1187
2795.37 1355
2795.86 1537
2796.36 1655
2796.86 1732
2797.36 1919
2797.86 2146
2798.36 2223
2798.86 2503
2799.35 2744
2799.85 2838
2800.35 3008
2800.85 2906
2801.35 2650
2801.85 2532
2802.35 2360
2802.85 2388
2803.35 2223
2803.85 2100
2804.35 1910
2804.85 1563
2805.34 1528
2805.84 1456
2806.34 1558
2806.84 1418
2807.34 1366
2807.84 1612
2808.34 1664
2808.84 1742
2809.34 1818
2809.84 1990
2810.34 2160
2810.84 2177
2811.34 2345
2811.84 2241
2812.34 2195
2812.84 2263
2813.34 2179
2813.84 2077
2814.34 1872
2814.84 1779
2815.34 1685
2815.84 1595
2816.34 1449
2816.84 1410
2817.34 1254
2817.84 1231
2818.35 1234
2818.85 1128
2819.35 1230
2819.85 1098
2820.35 1285
2820.85 1242
2821.35 1317
2821.85 1448
2822.35 1286
2822.85 1289
2823.35 1301
2823.85 1305
2824.36 1254
2824.86 1318
2825.36 1408
2825.86 1313
2826.36 1298
2826.86 1360
2827.36 1190
2827.86 1342
2828.37 1302
2828.87 1244
2829.37 1232
2829.87 1211
2830.37 1324
2830.87 1215
2831.38 1145
2831.88 1170
2832.38 1150
2832.88 1203
2833.38 1279
2833.88 1230
2834.39 1209
2834.89 1291
2835.39 1117
2835.89 1149
2836.40 1275
2836.90 1268
2837.40 1144
2837.90 1355
2838.40 1346
2838.91 1225
2839.41 1158
2839.91 1224
2840.41 1326
2840.92 1138
2841.42 1108
2841.92 1240
2842.42 1143
2842.93 1197
2843.43 1110
2843.93 1128
2844.44 1155
2844.94 1087
2845.44 1180
2845.94 1026
2846.45 1026
2846.95 1156
2847.45 1231
2847.96 1175
2848.46 1112
2848.96 1289
2849.47 1218
2849.97 1257
2850.47 1406
2850.98 1300
2851.48 1263
2851.98 1409
2852.49 1451
2852.99 1253
2853.50 1188
2854.00 1190
2854.50 1097
2855.01 1133
2855.51 1057
2856.01 1195
2856.52 1152
2857.02 1018
2857.53 1066
2858.03 1090
2858.53 1101
2859.04 1190
2859.54 1247
2860.05 1178
2860.55 1080
2861.06 1094
2861.56 1185
2862.06 1268
2862.57 1112
2863.07 1067
2863.58 974
2864.08 1036
2864.59 1090
2865.09 1052
2865.60 1070
2866.10 1089
2866.61 1094
2867.11 1087
2867.62 1064
2868.12 1044
2868.63 1006
2869.13 1050
2869.64 1065
2870.14 1008
2870.65 948
2871.15 1047
2871.66 1092
2872.16 1112
2872.67 1151
2873.17 1087
2873.68 1165
2874.18 1113
2874.69 1149
2875.20 1166
2875.70 1216
2876.21 1409
2876.71 1372
2877.22 1300
2877.72 1349
2878.23 1312
2878.74 1316
2879.24 1265
2879.75 1288
2880.25 1278
2880.76 1281
2881.27 1330
2881.77 1319
2882.28 1570
2882.79 1671
2883.29 1725
2883.80 1820
2884.30 1963
2884.81 1969
2885.32 1972
2885.82 2076
2886.33 2005
2886.84 1959
2887.34 1975
2887.85 1885
2888.36 1961
2888.86 2073
2889.37 2226
2889.88 2391
2890.38 2337
2890.89 2187
2891.40 2188
2891.91 2184
2892.41 2018
2892.92 1921
2893.43 1743
2893.93 1518
2894.44 1506
2894.95 1455
2895.46 1366
2895.96 1610
2896.47 1667
2896.98 1495
2897.49 1576
2897.99 1550
2898.50 1593
2899.01 1807
2899.52 1586
2900.03 1738
2900.53 1687
2901.04 1563
2901.55 1502
2902.06 1508
2902.56 1433
2903.07 1388
2903.58 1230
2904.09 1377
2904.60 1309
2905.11 1519
2905.61 1535
2906.12 1382
2906.63 1380
2907.14 1495
2907.65 1485
2908.16 1360
2908.66 1321
2909.17 1350
2909.68 1284
2910.19 1358
2910.70 1319
2911.21 1339
2911.72 1198
2912.23 1250
2912.73 1261
2913.24 1289
2913.75 1273
2914.26 1251
2914.77 1302
2915.28 1226
2915.79 1289
2916.30 1315
2916.81 1319
2917.32 1352
2917.83 1452
2918.33 1349
2918.84 1288
2919.35 1436
2919.86 1312
2920.37 1258
2920.88 1214
2921.39 1330
2921.90 1297
2922.41 1316
2922.92 1378
2923.43 1603
2923.94 1843
2924.45 1841
2924.96 1881
2925.47 2121
2925.98 2377
2926.49 2851
2927.00 3232
2927.51 3448
2928.02 3502
2928.53 3538
2929.04 3276
2929.55 3313
2930.06 3136
2930.57 2892
2931.08 2815
2931.59 2340
2932.11 2020
2932.62 1815
2933.13 1818
2933.64 1648
2934.15 1484
2934.66 1328
2935.17 1301
2935.68 1295
2936.19 1168
2936.70 1082
2937.21 1200
2937.72 1236
2938.24 1270
2938.75 1190
2939.26 1210
2939.77 1247
2940.28 1166
2940.79 1267
2941.30 1268
2941.81 1235
2942.33 1148
2942.84 1051
2943.35 1096
2943.86 1208
2944.37 1072
2944.88 1316
2945.40 1191
2945.91 1223
2946.42 1208
2946.93 1218
2947.44 1362
2947.96 1230
2948.47 1159
2948.98 1365
2949.49 1409
2950.00 1338
2950.52 1244
2951.03 1240
2951.54 1350
2952.05 1318
2952.57 1424
2953.08 1188
2953.59 1266
2954.10 1387
2954.62 1371
2955.13 1495
2955.64 1292
2956.15 1372
2956.67 1543
2957.18 1374
2957.69 1283
2958.20 1317
2958.72 1346
2959.23 1289
2959.74 1249
2960.26 1279
2960.77 1242
2961.28 1257
2961.80 1341
2962.31 1334
2962.82 1349
2963.34 1305
2963.85 1301
2964.36 1301
2964.88 1319
2965.39 1327
2965.90 1490
2966.42 1313
2966.93 1263
2967.44 1273
2967.96 1341
2968.47 1328
2968.98 1273
2969.50 1349
2970.01 1239
2970.53 1243
2971.04 1238
2971.55 1178
2972.07 1161
2972.58 1220
2973.10 1231
2973.61 1111
2974.12 1107
2974.64 1127
2975.15 1106
2975.67 1179
2976.18 1064
2976.70 1157
2977.21 1219
2977.73 1204
2978.24 1250
2978.75 1063
2979.27 1039
2979.78 1099
2980.30 1304
2980.81 1121
2981.33 1167
2981.84 1280
2982.36 1392
2982.87 1354
2983.39 1247
2983.90 1266
2984.42 1301
2984.93 1213
2985.45 1262
2985.96 1432
2986.48 1333
2987.00 1269
2987.51 1416
2988.03 1448
2988.54 1433
2989.06 1540
2989.57 1613
2990.09 1548
2990.60 1566
2991.12 1611
2991.64 1622
2992.15 1658
2992.67 1507
2993.18 1583
2993.70 1748
2994.21 1576
2994.73 1621
2995.25 1563
2995.76 1537
2996.28 1574
2996.80 1624
2997.31 1733
2997.83 1878
2998.34 1852
2998.86 1757
2999.38 1899
2999.89 2049
3000.41 2120
3000.93 2015
3001.44 2088
3001.96 2263
3002.48 2159
3002.99 2157
3003.51 2165
3004.03 2335
3004.54 2702
3005.06 2725
3005.58 3324
3006.09 3694
3006.61 3715
3007.13 4122
3007.65 4388
3008.16 4528
3008.68 4343
3009.20 4185
3009.71 4023
3010.23 3534
3010.75 3127
3011.27 2753
3011.78 2620
3012.30 2428
3012.82 2002
3013.34 1820
3013.85 1722
3014.37 1601
3014.89 1547
3015.41 1639
3015.93 1647
3016.44 1488
3016.96 1427
3017.48 1391
3018.00 1502
3018.52 1600
3019.03 1724
3019.55 1641
3020.07 1653
3020.59 1535
3021.11 1656
3021.63 1700
3022.14 1686
3022.66 1685
3023.18 1645
3023.70 1639
3024.22 1641
3024.74 1828
3025.25 1775
3025.77 1801
3026.29 1861
3026.81 1958
3027.33 1848
3027.85 2103
3028.37 2040
3028.89 1980
3029.41 1891
3029.92 1932
3030.44 1789
3030.96 1675
3031.48 1661
3032.00 1461
3032.52 1522
3033.04 1546
3033.56 1486
3034.08 1322
3034.60 1237
3035.12 1222
3035.64 1453
3036.16 1336
3036.68 1337
3037.20 1291
3037.72 1317
3038.24 1403
3038.76 1340
3039.28 1327
3039.80 1243
3040.32 1410
3040.84 1418
3041.36 1184
3041.88 1172
3042.40 1194
3042.92 1202
3043.44 1212
3043.96 1193
3044.48 1287
3045.00 1239
3045.52 1189
3046.04 1261
3046.56 1248
3047.08 1186
3047.60 1241
3048.12 1328
3048.64 1196
3049.16 1196
3049.68 1107
3050.20 1184
3050.72 1175
3051.24 1183
3051.77 1237
3052.29 1272
3052.81 1185
3053.33 1202
3053.85 1288
3054.37 1204
3054.89 1089
3055.41 1144
3055.93 1294
3056.46 1143
3056.98 1093
3057.50 1125
3058.02 1097
3058.54 1093
3059.06 1178
3059.58 1154
3060.11 1092
3060.63 1233
3061.15 1359
3061.67 1258
3062.19 1114
3062.71 1109
3063.24 1199
3063.76 1189
3064.28 1157
3064.80 1150
3065.32 1313
3065.85 1402
3066.37 1302
3066.89 1294
3067.41 1376
3067.94 1398
3068.46 1383
3068.98 1389
3069.50 1390
3070.03 1440
3070.55 1437
3071.07 1398
3071.59 1402
3072.12 1404
3072.64 1446
3073.16 1406
3073.68 1465
3074.21 1469
3074.73 1408
3075.25 1442
3075.78 1447
3076.30 1309
3076.82 1327
3077.34 1370
3077.87 1380
3078.39 1374
3078.91 1445
3079.44 1286
3079.96 1328
3080.48 1526
3081.01 1622
3081.53 1623
3082.05 1565
3082.58 1504
3083.10 1642
3083.63 1648
3084.15 1612
3084.67 1609
3085.20 1769
3085.72 1777
3086.24 1666
3086.77 1701
3087.29 1639
3087.82 1546
3088.34 1631
3088.86 1646
3089.39 1611
3089.91 1551
3090.44 1466
3090.96 1495
3091.49 1703
3092.01 1537
3092.53 1531
3093.06 1473
3093.58 1579
3094.11 1558
3094.63 1612
3095.16 1654
3095.68 1586
3096.21 1607
3096.73 1698
3097.26 1614
3097.78 1654
3098.31 1735
3098.83 1753
3099.36 1749
3099.88 1825
3100.41 1960
3100.93 2021
3101.46 2239
3101.98 2256
3102.51 2706
3103.03 3301
3103.56 3701
3104.08 4464
3104.61 5012
3105.13 5567
3105.66 6199
3106.18 6543
3106.71 6584
3107.24 6370
3107.76 5740
3108.29 5392
3108.81 4957
3109.34 4111
3109.86 3640
3110.39 3067
3110.92 2711
3111.44 2472
3111.97 2396
3112.49 2501
3113.02 2329
3113.55 2383
3114.07 2387
3114.60 2400
3115.12 2313
3115.65 2225
3116.18 2221
3116.70 2000
3117.23 1884
3117.76 1813
3118.28 1732
3118.81 1729
3119.34 1416
3119.86 1574
3120.39 1567
3120.92 1275
3121.44 1240
3121.97 1408
3122.50 1348
3123.02 1414
3123.55 1413
3124.08 1415
3124.61 1431
3125.13 1535
3125.66 1531
3126.19 1434
3126.72 1325
3127.24 1494
3127.77 1530
3128.30 1409
3128.82 1347
3129.35 1292
3129.88 1363
3130.41 1411
3130.93 1336
3131.46 1358
3131.99 1306
3132.52 1472
3133.05 1324
3133.57 1369
3134.10 1368
3134.63 1413
3135.16 1306
3135.69 1226
3136.21 1193
3136.74 1345
3137.27 1273
3137.80 1350
3138.33 1202
3138.85 1343
3139.38 1348
3139.91 1261
3140.44 1396
3140.97 1460
3141.50 1395
3142.03 1509
3142.55 1450
3143.08 1293
3143.61 1353
3144.14 1331
3144.67 1403
3145.20 1359
3145.73 1293
3146.26 1282
3146.79 1228
3147.31 1387
3147.84 1405
3148.37 1304
3148.90 1398
3149.43 1460
3149.96 1559
3150.49 1614
3151.02 1643
3151.55 1622
3152.08 1479
3152.61 1443
3153.14 1497
3153.67 1673
3154.20 1495
3154.73 1345
3155.25 1455
3155.78 1444
3156.31 1281
3156.84 1365
3157.37 1340
3157.90 1302
3158.43 1353
3158.96 1473
3159.49 1342
3160.02 1340
3160.55 1236
3161.08 1357
3161.61 1537
3162.14 1534
3162.68 1416
3163.21 1342
3163.74 1294
3164.27 1237
3164.80 1288
3165.33 1227
3165.86 1278
3166.39 1147
3166.92 1234
3167.45 1121
3167.98 1168
3168.51 1059
3169.04 925
3169.57 984
3170.10 1149
3170.64 1152
3171.17 1111
3171.70 1081
3172.23 1097
3172.76 1176
3173.29 1146
3173.82 1150
3174.35 1171
3174.88 1192
3175.42 1179
3175.95 1362
3176.48 1194
3177.01 1247
3177.54 1375
3178.07 1360
3178.61 1449
3179.14 1362
3179.67 1229
3180.20 1212
3180.73 1161
3181.26 1298
3181.80 1298
3182.33 1238
3182.86 1260
3183.39 1237
3183.92 1331
3184.46 1179
3184.99 1120
3185.52 1138
3186.05 1213
3186.59 1227
3187.12 1209
3187.65 1130
3188.18 1145
3188.72 1144
3189.25 1060
3189.78 1014
3190.31 1223
3190.85 1201
3191.38 1183
3191.91 1128
3192.44 1116
3192.98 1187
3193.51 1182
3194.04 1100
3194.58 1183
3195.11 1360
3195.64 1237
3196.17 1192
3196.71 1279
3197.24 1336
3197.77 1292
3198.31 1381
3198.84 1430
3199.37 1352
3199.91 1566
3200.44 1435
3200.98 1391
3201.51 1492
3202.04 1443
3202.58 1398
3203.11 1521
3203.64 1444
3204.18 1427
3204.71 1559
3205.24 1520
3205.78 1460
3206.31 1373
3206.85 1360
3207.38 1398
3207.91 1483
3208.45 1351
3208.98 1280
3209.52 1412
3210.05 1402
3210.59 1229
3211.12 1257
3211.65 1330
3212.19 1425
3212.72 1540
3213.26 1416
3213.79 1504
3214.33 1369
3214.86 1395
3215.40 1524
3215.93 1499
3216.47 1314
3217.00 1276
3217.54 1302
3218.07 1304
3218.61 1241
3219.14 1279
3219.68 1027
3220.21 1118
3220.75 1236
3221.28 1191
3221.82 1217
3222.35 1171
3222.89 1144
3223.42 1221
3223.96 1132
3224.49 1156
3225.03 1152
3225.57 1193
3226.10 1261
3226.64 1302
3227.17 1371
3227.71 1327
3228.24 1414
3228.78 1389
3229.32 1485
3229.85 1579
3230.39 1410
3230.92 1301
3231.46 1314
3232.00 1260
3232.53 1277
3233.07 1222
3233.60 1209
3234.14 1188
3234.68 1165
3235.21 1218
3235.75 1267
3236.29 1316
3236.82 1332
3237.36 1410
3237.90 1353
3238.43 1322
3238.97 1371
3239.51 1524
3240.04 1412
3240.58 1455
3241.12 1556
3241.65 1573
3242.19 1507
3242.73 1388
3243.26 1374
3243.80 1482
3244.34 1440
3244.88 1467
3245.41 1532
3245.95 1481
3246.49 1458
3247.02 1350
3247.56 1384
3248.10 1326
3248.64 1372
3249.17 1307
3249.71 1451
3250.25 1409
3250.79 1274
3251.33 1299
3251.86 1344
3252.40 1335
3252.94 1432
3253.48 1386
3254.01 1249
3254.55 1545
3255.09 1414
3255.63 1543
3256.17 1542
3256.70 1380
3257.24 1524
3257.78 1522
3258.32 1484
3258.86 1614
3259.40 1576
3259.93 1593
3260.47 1596
3261.01 1718
3261.55 2012
3262.09 1909
3262.63 1949
3263.17 2149
3263.70 2521
3264.24 2558
3264.78 2806
3265.32 2968
3265.86 2865
3266.40 2844
3266.94 2950
3267.48 3301
3268.02 3204
3268.56 3179
3269.09 3299
3269.63 3180
3270.17 2994
3270.71 2980
3271.25 2856
3271.79 2718
3272.33 2619
3272.87 2339
3273.41 2218
3273.95 1884
3274.49 1775
3275.03 1775
3275.57 1720
3276.11 1692
3276.65 1628
3277.19 1611
3277.73 1663
3278.27 1635
3278.81 1682
3279.35 1673
3279.89 1646
3280.43 1728
3280.97 1852
3281.51 1836
3282.05 1724
3282.59 1748
3283.13 1740
3283.67 1730
3284.21 1865
3284.75 1922
3285.29 1965
3285.83 1972
3286.37 2121
3286.91 2233
3287.45 2065
3287.99 2107
3288.53 2220
3289.08 2314
3289.62 2355
3290.16 2219
3290.70 2131
3291.24 1956
3291.78 1951
3292.32 1872
3292.86 1924
3293.40 1871
3293.95 1835
3294.49 1881
3295.03 1963
3295.57 2129
3296.11 2438
3296.65 2467
3297.19 2741
3297.73 2643
3298.28 2970
3298.82 2921
3299.36 3211
3299.90 2979
3300.44 2787
3300.99 2923
3301.53 2587
3302.07 2463
3302.61 2348
3303.15 2030
3303.69 1753
3304.24 1694
3304.78 1875
3305.32 1719
3305.86 1616
3306.41 1552
3306.95 1699
3307.49 1585
3308.03 1461
3308.58 1599
3309.12 1510
3309.66 1382
3310.20 1568
3310.75 1715
3311.29 1563
3311.83 1550
3312.37 1510
3312.92 1628
3313.46 1626
3314.00 1539
3314.54 1601
3315.09 1461
3315.63 1543
3316.17 1555
3316.72 1620
3317.26 1711
3317.80 1892
3318.35 1877
3318.89 1953
3319.43 1868
3319.98 1836
3320.52 1942
3321.06 1747
3321.61 1650
3322.15 1624
3322.69 1623
3323.24 1573
3323.78 1519
3324.33 1511
3324.87 1660
3325.41 1739
3325.96 1642
3326.50 1612
3327.04 1528
3327.59 1407
3328.13 1454
3328.68 1457
3329.22 1522
3329.76 1464
3330.31 1357
3330.85 1348
3331.40 1349
3331.94 1465
3332.49 1417
3333.03 1361
3333.58 1485
3334.12 1650
3334.66 1786
3335.21 2057
3335.75 2158
3336.30 2425
3336.84 2815
3337.39 3144
3337.93 3562
3338.48 3807
3339.02 3722
3339.57 4103
3340.11 4170
3340.66 3959
3341.20 3656
3341.75 3367
3342.29 3027
3342.84 2605
3343.38 2351
3343.93 2261
3344.47 1981
3345.02 1817
3345.57 1604
3346.11 1646
3346.66 1724
3347.20 1497
3347.75 1491
3348.29 1551
3348.84 1476
3349.38 1547
3349.93 1504
3350.48 1491
3351.02 1515
3351.57 1583
3352.11 1501
3352.66 1445
3353.21 1642
3353.75 1726
3354.30 1708
3354.84 1678
3355.39 1647
3355.94 1658
3356.48 1596
3357.03 1650
3357.58 1655
3358.12 1676
3358.67 1744
3359.22 1724
3359.76 1592
3360.31 1621
3360.86 1689
3361.40 1541
3361.95 1426
3362.50 1361
3363.04 1359
3363.59 1369
3364.14 1349
3364.68 1288
3365.23 1426
3365.78 1361
3366.33 1178
3366.87 1132
3367.42 1144
3367.97 1263
3368.51 1286
3369.06 1267
3369.61 1158
3370.16 1352
3370.70 1263
3371.25 1190
3371.80 1298
3372.35 1254
3372.90 1151
3373.44 1141
3373.99 1231
3374.54 1287
3375.09 1296
3375.63 1326
3376.18 1402
3376.73 1260
3377.28 1267
3377.83 1335
3378.37 1284
3378.92 1350
3379.47 1239
3380.02 1342
3380.57 1302
3381.12 1132
3381.66 1166
3382.21 1243
3382.76 1288
3383.31 1242
3383.86 1251
3384.41 1152
3384.96 1028
3385.50 1083
3386.05 1116
3386.60 1197
3387.15 1078
3387.70 1222
3388.25 1177
3388.80 1231
3389.35 1253
3389.90 1198
3390.44 1216
3390.99 1336
3391.54 1187
3392.09 1093
3392.64 1105
3393.19 1150
3393.74 1191
3394.29 1188
3394.84 1178
3395.39 1173
3395.94 1167
3396.49 1140
3397.04 1032
3397.59 992
3398.14 1067
3398.69 1075
3399.24 967
3399.79 1048
3400.34 1113
3400.89 1064
3401.44 1027
3401.99 976
3402.54 1097
3403.09 1086
3403.64 1063
3404.19 1157
3404.74 1011
3405.29 1121
3405.84 1032
3406.39 996
3406.94 1062
3407.49 1055
3408.04 913
3408.59 971
3409.14 1101
3409.69 1135
3410.24 949
3410.79 938
3411.34 991
3411.89 972
3412.45 990
3413.00 1016
3413.55 1082
3414.10 1051
3414.65 1115
3415.20 1008
3415.75 1091
3416.30 1180
3416.85 938
3417.41 1016
3417.96 1176
3418.51 1075
3419.06 1146
3419.61 1198
3420.16 1078
3420.71 1004
3421.27 1173
3421.82 1177
3422.37 1128
3422.92 1162
3423.47 1229
3424.02 1262
3424.58 1341
3425.13 1412
3425.68 1333
3426.23 1342
3426.78 1540
3427.34 1505
3427.89 1539
3428.44 1382
3428.99 1428
3429.55 1340
3430.10 1438
3430.65 1289
3431.20 1200
3431.76 1160
3432.31 1113
3432.86 1265
3433.41 1178
3433.97 1171
3434.52 1244
3435.07 1255
3435.62 1097
3436.18 1138
3436.73 1147
3437.28 1231
3437.84 1289
3438.39 1238
3438.94 1189
3439.49 1096
3440.05 1101
3440.60 1142
3441.15 1135
3441.71 1155
3442.26 1330
3442.81 1192
3443.37 1206
3443.92 1310
3444.47 1308
3445.03 1223
3445.58 1248
3446.13 1332
3446.69 1367
3447.24 1212
3447.80 1316
3448.35 1251
3448.90 1216
3449.46 1123
3450.01 1113
3450.57 1030
3451.12 1061
3451.67 1164
3452.23 1089
3452.78 996
3453.34 1057
3453.89 1012
3454.44 1080
3455.00 1027
3455.55 1159
3456.11 1105
3456.66 1167
3457.22 1082
3457.77 1083
3458.33 1082
3458.88 1082
3459.43 1102
3459.99 1108
3460.54 1143
3461.10 1156
3461.65 1181
3462.21 1227
3462.76 1091
3463.32 1139
3463.87 1180
3464.43 1154
3464.98 1184
3465.54 1325
3466.09 1315
3466.65 1152
3467.21 1258
3467.76 1229
3468.32 1274
3468.87 1253
3469.43 1285
3469.98 1206
3470.54 1300
3471.09 1222
3471.65 1122
3472.20 1219
3472.76 1224
3473.32 1229
3473.87 1484
3474.43 1645
3474.98 1398
3475.54 1321
3476.10 1304
3476.65 1351
3477.21 1366
3477.76 1334
3478.32 1387
3478.88 1429
3479.43 1411
3479.99 1594
3480.55 1515
3481.10 1389
3481.66 1323
3482.22 1629
3482.77 1657
3483.33 1545
3483.89 1738
3484.44 1658
3485.00 1482
3485.56 1649
3486.11 1603
3486.67 1704
3487.23 1602
3487.78 1613
3488.34 1765
3488.90 1879
3489.45 1873
3490.01 1874
3490.57 1952
3491.13 2208
3491.68 2526
3492.24 3061
3492.80 3484
3493.35 3939
3493.91 3849
3494.47 4502
3495.03 4947
3495.58 5118
3496.14 4752
3496.70 4683
3497.26 4690
3497.82 4686
3498.37 4242
3498.93 3945
3499.49 4086
3500.05 4313
3500.61 4777
3501.16 4759
3501.72 5004
3502.28 5518
3502.84 5600
3503.40 5650
3503.95 5705
3504.51 5449
3505.07 5332
3505.63 5352
3506.19 5014
3506.75 4694
3507.30 4511
3507.86 4355
3508.42 4317
3508.98 4028
3509.54 3878
3510.10 3688
3510.66 3530
3511.22 3191
3511.77 2831
3512.33 2785
3512.89 2607
3513.45 2311
3514.01 2232
3514.57 2068
3515.13 1938
3515.69 1825
3516.25 1862
3516.81 1887
3517.37 1814
3517.92 1774
3518.48 1575
3519.04 1624
3519.60 1693
3520.16 1819
3520.72 1886
3521.28 1830
3521.84 1781
3522.40 1701
3522.96 1803
3523.52 1877
3524.08 1892
3524.64 1832
3525.20 1842
3525.76 1928
3526.32 1991
3526.88 2013
3527.44 1963
3528.00 1875
3528.56 1934
3529.12 1884
3529.68 1726
3530.24 1659
3530.80 1655
3531.36 1619
3531.92 1540
3532.48 1477
3533.04 1408
3533.60 1526
3534.17 1558
3534.73 1515
3535.29 1488
3535.85 1529
3536.41 1544
3536.97 1411
3537.53 1501
3538.09 1592
3538.65 1600
3539.21 1508
3539.77 1608
3540.34 1620
3540.90 1475
3541.46 1663
3542.02 1733
3542.58 1809
3543.14 2047
3543.70 2124
3544.26 2137
3544.83 2316
3545.39 2277
3545.95 2525
3546.51 2574
3547.07 2512
3547.63 2416
3548.20 2250
3548.76 2159
3549.32 1971
3549.88 1950
3550.44 1848
3551.01 1647
3551.57 1484
3552.13 1608
3552.69 1504
3553.25 1390
3553.82 1402
3554.38 1366
3554.94 1468
3555.50 1335
3556.07 1375
3556.63 1356
3557.19 1332
3557.75 1194
3558.32 1245
3558.88 1269
3559.44 1275
3560.00 1222
3560.57 1163
3561.13 1141
3561.69 1280
3562.26 1236
3562.82 1229
3563.38 1280
3563.94 1222
3564.51 1351
3565.07 1305
3565.63 1191
3566.20 1274
3566.76 1290
3567.32 1276
3567.89 1146
3568.45 1216
3569.01 1290
3569.58 1236
3570.14 1117
3570.70 1125
3571.27 1078
3571.83 1104
3572.39 1141
3572.96 1134
3573.52 1140
3574.09 1224
3574.65 1180
3575.21 1158
3575.78 1140
3576.34 1215
3576.91 1198
3577.47 1342
3578.03 1252
3578.60 1259
3579.16 1315
3579.73 1437
3580.29 1394
3580.86 1171
3581.42 1117
3581.98 1257
3582.55 1186
3583.11 1190
3583.68 1153
3584.24 1127
3584.81 1199
3585.37 1147
3585.94 1130
3586.50 1236
3587.07 1346
3587.63 1232
3588.20 1148
3588.76 1161
3589.33 1276
3589.89 1201
3590.46 1188
3591.02 1190
3591.59 1282
3592.15 1205
3592.72 1227
3593.28 1219
3593.85 1222
3594.41 1082
3594.98 1345
3595.54 1317
3596.11 1258
3596.68 1299
3597.24 1222
3597.81 1240
3598.37 1210
3598.94 1317
3599.50 1228
3600.07 1267
3600.64 1271
3601.20 1261
3601.77 1342
3602.33 1324
3602.90 1323
3603.47 1223
3604.03 1357
3604.60 1346
3605.16 1272
3605.73 1352
3606.30 1313
3606.86 1368
3607.43 1345
3608.00 1335
3608.56 1309
3609.13 1255
3609.70 1130
3610.26 1054
3610.83 999
3611.40 1014
3611.96 1045
3612.53 1144
3613.10 1083
3613.66 1101
3614.23 1170
3614.80 1172
3615.36 1221
3615.93 1551
3616.50 1778
3617.07 2174
3617.63 2650
3618.20 3007
3618.77 3433
3619.34 4290
3619.90 4836
3620.47 5343
3621.04 5834
3621.61 5598
3622.17 6138
3622.74 5936
3623.31 5515
3623.88 4995
3624.44 4512
3625.01 3740
3625.58 3317
3626.15 2634
3626.72 2374
3627.28 2048
3627.85 1796
3628.42 1575
3628.99 1518
3629.56 1555
3630.12 1360
3630.69 1281
3631.26 1389
3631.83 1343
3632.40 1187
3632.97 1231
3633.53 1230
3634.10 1307
3634.67 1180
3635.24 1253
3635.81 1315
3636.38 1180
3636.95 1163
3637.52 1179
3638.08 1192
3638.65 1209
3639.22 1268
3639.79 1240
3640.36 1313
3640.93 1241
3641.50 1268
3642.07 1375
3642.64 1385
3643.21 1308
3643.78 1444
3644.34 1608
3644.91 1799
3645.48 1768
3646.05 1850
3646.62 1893
3647.19 1672
3647.76 1779
3648.33 1826
3648.90 1858
3649.47 1890
3650.04 1900
3650.61 2048
3651.18 1982
3651.75 1978
3652.32 1927
3652.89 1749
3653.46 1898
3654.03 1944
3654.60 1905
3655.17 1971
3655.74 2015
3656.31 1990
3656.88 1907
3657.45 1846
3658.02 1895
3658.59 1967
3659.16 1900
3659.73 2133
3660.30 2108
3660.87 2055
3661.45 2027
3662.02 2097
3662.59 2087
3663.16 1956
3663.73 1957
3664.30 1720
3664.87 1848
3665.44 1711
3666.01 1680
3666.58 1797
3667.15 1884
3667.73 1830
3668.30 1751
3668.87 2040
3669.44 1902
3670.01 1746
3670.58 1791
3671.15 1666
3671.73 1576
3672.30 1675
3672.87 1601
3673.44 1533
3674.01 1636
3674.58 1463
3675.16 1535
3675.73 1545
3676.30 1366
3676.87 1522
3677.44 1518
3678.01 1468
3678.59 1418
3679.16 1447
3679.73 1423
3680.30 1433
3680.88 1356
3681.45 1283
3682.02 1360
3682.59 1397
3683.16 1381
3683.74 1152
3684.31 1182
3684.88 1207
3685.45 1237
3686.03 1246
3686.60 1266
3687.17 1182
3687.74 1348
3688.32 1257
3688.89 1484
3689.46 1626
3690.04 1563
3690.61 1765
3691.18 1847
3691.76 1784
3692.33 1966
3692.90 1996
3693.47 2015
3694.05 1997
3694.62 1844
3695.19 1712
3695.77 1708
3696.34 1525
3696.91 1591
3697.49 1471
3698.06 1306
3698.64 1297
3699.21 1289
3699.78 1284
3700.36 1300
3700.93 1301
3701.50 1348
3702.08 1417
3702.65 1365
3703.23 1434
3703.80 1459
3704.37 1432
3704.95 1449
3705.52 1342
3706.10 1432
3706.67 1413
3707.24 1323
3707.82 1425
3708.39 1365
3708.97 1276
3709.54 1330
3710.12 1464
3710.69 1374
3711.27 1344
3711.84 1309
3712.41 1229
3712.99 1412
3713.56 1341
3714.14 1286
3714.71 1291
3715.29 1305
3715.86 1313
3716.44 1365
3717.01 1331
3717.59 1422
3718.16 1395
3718.74 1260
3719.31 1242
3719.89 1476
3720.46 1366
3721.04 1219
3721.61 1255
3722.19 1251
3722.77 1111
3723.34 1149
3723.92 1166
3724.49 1085
3725.07 1123
3725.64 1193
3726.22 1057
3726.79 1095
3727.37 1072
3727.95 1031
3728.52 1176
3729.10 1154
3729.67 1027
3730.25 1104
3730.83 1312
3731.40 1266
3731.98 1298
3732.56 1488
3733.13 1807
3733.71 1720
3734.28 1832
3734.86 2130
3735.44 2294
3736.01 2213
3736.59 2315
3737.17 2379
3737.74 2509
3738.32 2524
3738.90 2299
3739.47 2210
3740.05 1998
3740.63 1785
3741.20 1658
3741.78 1605
3742.36 1409
3742.93 1245
3743.51 1201
3744.09 1156
3744.67 1100
3745.24 1112
3745.82 1127
3746.40 1065
3746.97 1182
3747.55 1144
3748.13 1129
3748.71 996
3749.28 1080
3749.86 1193
3750.44 1161
3751.02 1089
3751.59 1058
3752.17 1146
3752.75 1031
3753.33 997
3753.91 1022
3754.48 1042
3755.06 1027
3755.64 995
3756.22 1040
3756.80 1099
3757.37 981
3757.95 1009
3758.53 1056
3759.11 944
3759.69 1002
3760.27 1004
3760.84 1121
3761.42 1098
3762.00 1091
3762.58 1241
3763.16 1283
3763.74 1266
3764.31 1138
3764.89 1286
3765.47 1166
3766.05 1127
3766.63 1317
3767.21 1236
3767.79 1137
3768.37 1195
3768.95 1180
3769.52 1146
3770.10 1144
3770.68 1101
3771.26 1109
3771.84 1129
3772.42 1125
3773.00 1154
3773.58 1137
3774.16 1289
3774.74 1217
3775.32 1147
3775.90 1153
3776.48 1231
3777.06 1042
3777.64 1115
3778.22 973
3778.80 1177
3779.38 1128
3779.96 1054
3780.54 1091
3781.12 1048
3781.70 1047
3782.28 1173
3782.86 1008
3783.44 1131
3784.02 1144
3784.60 1033
3785.18 1049
3785.76 1023
3786.34 1072
3786.92 1094
3787.50 1078
3788.08 1111
3788.66 1180
3789.24 1167
3789.82 1201
3790.40 1130
3790.98 1078
3791.56 1125
3792.14 1159
3792.72 1288
3793.30 1117
3793.89 1210
3794.47 1177
3795.05 1165
3795.63 1072
3796.21 1039
3796.79 1052
3797.37 1270
3797.95 1087
3798.53 979
3799.12 954
3799.70 1015
3800.28 1083
3800.86 1223
3801.44 1074
3802.02 1140
3802.60 1217
3803.19 1285
3803.77 1217
3804.35 1092
3804.93 1210
3805.51 1226
3806.10 1266
3806.68 1348
3807.26 1327
3807.84 1217
3808.42 1171
3809.01 1259
3809.59 1258
3810.17 1331
3810.75 1348
3811.33 1268
3811.92 1243
3812.50 1441
3813.08 1290
3813.66 1451
3814.25 1370
3814.83 1567
3815.41 1516
3815.99 1651
3816.58 1592
3817.16 1549
3817.74 1549
3818.32 1618
3818.91 1530
3819.49 1391
3820.07 1518
3820.66 1487
3821.24 1412
3821.82 1413
3822.41 1368
3822.99 1193
3823.57 1328
3824.16 1377
3824.74 1328
3825.32 1182
3825.91 1127
3826.49 1142
3827.07 1121
3827.66 998
3828.24 1005
3828.82 1164
3829.41 1101
3829.99 1031
3830.57 1091
3831.16 1182
3831.74 1136
3832.33 1281
3832.91 1260
3833.49 1166
3834.08 1283
3834.66 1230
3835.25 1277
3835.83 1314
3836.41 1352
3837.00 1137
3837.58 1083
3838.17 1066
3838.75 1200
3839.34 1214
3839.92 1117
3840.50 1212
3841.09 1167
3841.67 1218
3842.26 1276
3842.84 1213
3843.43 1210
3844.01 1145
3844.60 1193
3845.18 1219
3845.77 1073
3846.35 1210
3846.94 1274
3847.52 1230
3848.11 1337
3848.69 1193
3849.28 1178
3849.86 1181
3850.45 1144
3851.03 1196
3851.62 1244
3852.20 1029
3852.79 1134
3853.37 1186
3853.96 1194
3854.55 1266
3855.13 1284
3855.72 1237
3856.30 1273
3856.89 1335
3857.47 1387
3858.06 1263
3858.65 1521
3859.23 1543
3859.82 1711
3860.40 1956
3860.99 2318
3861.58 2936
3862.16 3272
3862.75 3681
3863.33 4127
3863.92 4599
3864.51 4821
3865.09 5280
3865.68 5412
3866.27 5190
3866.85 5310
3867.44 4905
3868.03 4668
3868.61 3999
3869.20 3545
3869.79 3237
3870.37 2904
3870.96 2595
3871.55 2255
3872.13 2002
3872.72 1845
3873.31 1679
3873.89 1632
3874.48 1698
3875.07 1564
3875.66 1669
3876.24 1682
3876.83 1648
3877.42 1695
3878.00 1656
3878.59 1689
3879.18 1658
3879.77 1697
3880.35 1493
3880.94 1558
3881.53 1493
3882.12 1483
3882.70 1522
3883.29 1431
3883.88 1250
3884.47 1225
3885.06 1339
3885.64 1361
3886.23 1341
3886.82 1180
3887.41 1232
3888.00 1120
3888.58 1223
3889.17 1226
3889.76 1302
3890.35 1249
3890.94 1342
3891.53 1383
3892.11 1498
3892.70 1547
3893.29 1581
3893.88 1663
3894.47 1730
3895.06 1624
3895.65 1736
3896.23 1538
3896.82 1481
3897.41 1442
3898.00 1477
3898.59 1448
3899.18 1498
3899.77 1465
3900.36 1507
3900.95 1394
3901.53 1481
3902.12 1681
3902.71 1644
3903.30 1580
3903.89 1605
3904.48 1612
3905.07 1579
3905.66 1497
3906.25 1466
3906.84 1529
3907.43 1435
3908.02 1461
3908.61 1508
3909.20 1448
3909.79 1361
3910.38 1306
3910.97 1317
3911.56 1275
3912.15 1234
3912.74 1314
3913.33 1271
3913.92 1214
3914.51 1276
3915.10 1276
3915.69 1107
3916.28 1124
3916.87 1114
3917.46 1093
3918.05 1113
3918.64 1158
3919.23 1129
3919.82 1136
3920.41 1113
3921.00 1352
3921.59 1225
3922.18 1207
3922.77 1146
3923.36 1157
3923.95 1184
3924.55 1011
3925.14 1103
3925.73 1210
3926.32 1206
3926.91 1228
3927.50 1151
3928.09 1144
3928.68 1066
3929.27 1098
3929.87 1161
3930.46 1147
3931.05 1121
3931.64 1271
3932.23 1208
3932.82 1125
3933.41 1151
3934.01 1242
3934.60 1246
3935.19 1283
3935.78 1207
3936.37 1176
3936.96 1094
3937.56 1048
3938.15 1012
3938.74 1090
3939.33 1156
3939.92 1181
3940.52 1204
3941.11 1221
3941.70 1036
3942.29 1085
3942.88 1071
3943.48 1078
3944.07 1124
3944.66 1132
3945.25 1181
3945.85 1201
3946.44 1263
3947.03 1183
3947.62 1107
3948.22 1191
3948.81 1117
3949.40 1141
3949.99 1191
3950.59 981
3951.18 1058
3951.77 1018
3952.37 1095
3952.96 1135
3953.55 1083
3954.15 1163
3954.74 1095
3955.33 1084
3955.93 1055
3956.52 1162
3957.11 1071
3957.71 1041
3958.30 1069
3958.89 1088
3959.49 1057
3960.08 935
3960.67 1018
3961.27 1076
3961.86 1099
3962.45 1180
3963.05 1133
3963.64 1154
3964.23 1077
3964.83 1116
3965.42 1088
3966.02 1182
3966.61 1211
3967.20 1076
3967.80 1016
3968.39 968
3968.99 1078
3969.58 1159
3970.18 1140
3970.77 1165
3971.36 1083
3971.96 1138
3972.55 1147
3973.15 1289
3973.74 1156
3974.34 937
3974.93 914
3975.53 1173
3976.12 1103
3976.72 1174
3977.31 1140
3977.91 1327
3978.50 1334
3979.10 1386
3979.69 1576
3980.29 1652
3980.88 1390
3981.48 1418
3982.07 1397
3982.67 1266
3983.26 1261
3983.86 1363
3984.45 1275
3985.05 1228
3985.64 1134
3986.24 1130
3986.83 1019
3987.43 968
3988.03 1028
3988.62 1063
3989.22 1093
3989.81 1167
3990.41 1159
3991.00 1146
3991.60 1169
3992.20 1181
3992.79 1196
3993.39 1117
3993.98 984
3994.58 1072
3995.18 1178
3995.77 1193
3996.37 1111
3996.97 1153
3997.56 1108
3998.16 1100
3998.75 1043
3999.35 1031
3999.95 1058
4000.54 1149
4001.14 1073
4001.74 1095
4002.33 1236
4002.93 1182
4003.53 1190
4004.12 1099
4004.72 1143
4005.32 1235
4005.92 1189
4006.51 1186
4007.11 1074
4007.71 1072
4008.30 1048
4008.90 1266
4009.50 1365
4010.10 1248
4010.69 1170
4011.29 1309
4011.89 1262
4012.49 1202
4013.08 1341
4013.68 1224
4014.28 1272
4014.88 1366
4015.47 1448
4016.07 1426
4016.67 1480
4017.27 1660
4017.86 1956
4018.46 1910
4019.06 2072
4019.66 2152
4020.26 2212
4020.85 2257
4021.45 2086
4022.05 2119
4022.65 1996
4023.25 1832
4023.85 1767
4024.44 1750
4025.04 1491
4025.64 1455
4026.24 1411
4026.84 1401
4027.44 1315
4028.03 1332
4028.63 1494
4029.23 1495
4029.83 1434
4030.43 1349
4031.03 1482
4031.63 1476
4032.23 1450
4032.83 1592
4033.42 1586
4034.02 1710
4034.62 1658
4035.22 1593
4035.82 1597
4036.42 1694
4037.02 1779
4037.62 1838
4038.22 1613
4038.82 1677
4039.42 1647
4040.02 1403
4040.62 1306
4041.22 1356
4041.82 1088
4042.41 1167
4043.01 1197
4043.61 1257
4044.21 1158
4044.81 1133
4045.41 1135
4046.01 1040
4046.61 1123
4047.21 1182
4047.81 1334
4048.41 1240
4049.01 1248
4049.61 1217
4050.21 1215
4050.82 1115
4051.42 1139
4052.02 1126
4052.62 1140
4053.22 1117
4053.82 1136
4054.42 1159
4055.02 1145
4055.62 1081
4056.22 1181
4056.82 1195
4057.42 1041
4058.02 1056
4058.62 1188
4059.22 1057
4059.83 1035
4060.43 1043
4061.03 1084
4061.63 908
4062.23 946
4062.83 943
4063.43 841
4064.03 928
4064.63 961
4065.24 983
4065.84 1047
4066.44 973
4067.04 1026
4067.64 1014
4068.24 940
4068.85 1000
4069.45 1009
4070.05 980
4070.65 1029
4071.25 1000
4071.85 906
4072.46 1042
4073.06 983
4073.66 992
4074.26 879
4074.86 904
4075.47 938
4076.07 942
4076.67 959
4077.27 901
4077.88 974
4078.48 1047
4079.08 1137
4079.68 1098
4080.29 972
4080.89 1110
4081.49 936
4082.09 948
4082.70 902
4083.30 857
4083.90 906
4084.50 946
4085.11 978
4085.71 893
4086.31 844
4086.92 942
4087.52 860
4088.12 868
4088.72 968
4089.33 894
4089.93 965
4090.53 988
4091.14 973
4091.74 975
4092.34 908
4092.95 948
4093.55 1023
4094.16 845
4094.76 918
4095.36 998
4095.97 978
4096.57 965
4097.17 923
4097.78 1054
4098.38 975
4098.98 971
4099.59 1051
4100.19 1035
4100.80 926
4101.40 990
4102.00 1025
4102.61 896
4103.21 857
4103.82 900
4104.42 792
4105.03 826
4105.63 834
4106.23 855
4106.84 957
4107.44 854
4108.05 905
4108.65 983
4109.26 897
4109.86 935
4110.47 863
4111.07 833
4111.68 886
4112.28 967
4112.89 873
4113.49 826
4114.10 756
4114.70 831
4115.31 833
4115.91 817
4116.52 833
4117.12 788
4117.73 856
4118.33 883
4118.94 785
4119.54 781
4120.15 855
4120.75 845
4121.36 878
4121.97 877
4122.57 877
4123.18 784
4123.78 861
4124.39 865
4124.99 880
4125.60 932
4126.21 905
4126.81 982
4127.42 856
4128.02 855
4128.63 842
4129.24 834
4129.84 857
4130.45 812
4131.05 848
4131.66 929
4132.27 918
4132.87 868
4133.48 854
4134.09 816
4134.69 819
4135.30 922
4135.91 996
4136.51 962
4137.12 982
4137.73 976
4138.33 1109
4138.94 1082
4139.55 1111
4140.15 1153
4140.76 1117
4141.37 1054
4141.97 1241
4142.58 1188
4143.19 1138
4143.80 1125
4144.40 1213
4145.01 1276
4145.62 1151
4146.22 1173
4146.83 1091
4147.44 982
4148.05 1038
4148.65 1043
4149.26 1010
4149.87 1015
4150.48 989
4151.09 958
4151.69 1041
4152.30 978
4152.91 981
4153.52 935
4154.12 914
4154.73 893
4155.34 880
4155.95 914
4156.56 945
4157.16 853
4157.77 1011
4158.38 927
4158.99 881
4159.60 841
4160.21 828
4160.81 807
4161.42 849
4162.03 855
4162.64 937
4163.25 840
4163.86 880
4164.47 892
4165.08 972
4165.68 1025
4166.29 1069
4166.90 1056
4167.51 1057
4168.12 1175
4168.73 1128
4169.34 1078
4169.95 948
4170.56 963
4171.16 977
4171.77 1003
4172.38 971
4172.99 973
4173.60 904
4174.21 1009
4174.82 962
4175.43 836
4176.04 1009
4176.65 1012
4177.26 995
4177.87 1017
4178.48 1017
4179.09 1147
4179.70 1118
4180.31 1000
4180.92 1127
4181.53 1151
4182.14 1171
4182.75 1048
4183.36 1026
4183.97 929
4184.58 1006
4185.19 1017
4185.80 911
4186.41 993
4187.02 931
4187.63 978
4188.24 832
4188.85 897
4189.46 911
4190.07 956
4190.68 1025
4191.29 1012
4191.90 930
4192.51 972
4193.13 1054
4193.74 1104
4194.35 1107
4194.96 1097
4195.57 1105
4196.18 1119
4196.79 1161
4197.40 1193
4198.01 1183
4198.62 1240
4199.24 1247
4199.85 1199
4200.46 1159
4201.07 1158
4201.68 1162
4202.29 1172
4202.90 1206
4203.52 1141
4204.13 1044
4204.74 1137
4205.35 1123
4205.96 1068
4206.57 984
4207.19 1032
4207.80 1037
4208.41 1122
4209.02 1133
4209.63 1015
4210.25 1065
4210.86 1192
4211.47 1137
4212.08 997
4212.69 1042
4213.31 1132
4213.92 1055
4214.53 1020
4215.14 1139
4215.76 1197
4216.37 1122
4216.98 1202
4217.59 1202
4218.21 1219
4218.82 1294
4219.43 1392
4220.04 1396
4220.66 1492
4221.27 1556
4221.88 1714
4222.50 1869
4223.11 2103
4223.72 2401
4224.33 2722
4224.95 2704
4225.56 2951
4226.17 3229
4226.79 3203
4227.40 3333
4228.01 3128
4228.63 2984
4229.24 3062
4229.85 2974
4230.47 2928
4231.08 2832
4231.69 2495
4232.31 2671
4232.92 2529
4233.54 2492
4234.15 2365
4234.76 2413
4235.38 2195
4235.99 2537
4236.61 2768
4237.22 2673
4237.83 2615
4238.45 2708
4239.06 2714
4239.68 2588
4240.29 2517
4240.90 2359
4241.52 2156
4242.13 2102
4242.75 1776
4243.36 1680
4243.98 1628
4244.59 1494
4245.21 1408
4245.82 1471
4246.43 1412
4247.05 1384
4247.66 1435
4248.28 1333
4248.89 1317
4249.51 1364
4250.12 1415
4250.74 1447
4251.35 1381
4251.97 1340
4252.58 1319
4253.20 1347
4253.81 1455
4254.43 1468
4255.04 1360
4255.66 1439
4256.28 1352
4256.89 1298
4257.51 1232
4258.12 1323
4258.74 1350
4259.35 1331
4259.97 1270
4260.58 1345
4261.20 1169
4261.82 1232
4262.43 1267
4263.05 1135
4263.66 1102
4264.28 1081
4264.90 1095
4265.51 1138
4266.13 1283
4266.74 1296
4267.36 1226
4267.98 1275
4268.59 1266
4269.21 1296
4269.82 1331
4270.44 1304
4271.06 1251
4271.67 1261
4272.29 1294
4272.91 1205
4273.52 1209
4274.14 1264
4274.76 1247
4275.37 1421
4275.99 1389
4276.61 1465
4277.22 1452
4277.84 1604
4278.46 1619
4279.08 1571
4279.69 1703
4280.31 1656
4280.93 1438
4281.54 1355
4282.16 1365
4282.78 1347
4283.40 1272
4284.01 1286
4284.63 1451
4285.25 1254
4285.87 1212
4286.48 1102
4287.10 1194
4287.72 1028
4288.34 1040
4288.95 1075
4289.57 1050
4290.19 1117
4290.81 948
4291.43 1032
4292.04 1066
4292.66 1044
4293.28 1036
4293.90 948
4294.52 918
4295.13 881
4295.75 971
4296.37 1074
4296.99 929
4297.61 827
4298.23 882
4298.84 946
4299.46 997
4300.08 1016
4300.70 994
4301.32 1004
4301.94 1076
4302.56 1091
4303.17 1097
4303.79 952
4304.41 1030
4305.03 995
4305.65 1105
4306.27 1074
4306.89 1035
4307.51 937
4308.13 1026
4308.75 1018
4309.36 1067
4309.98 1139
4310.60 1078
4311.22 1068
4311.84 1161
4312.46 1205
4313.08 1126
4313.70 1147
4314.32 1100
4314.94 1108
4315.56 1096
4316.18 1163
4316.80 1178
4317.42 1157
4318.04 1078
4318.66 1084
4319.28 1134
4319.90 1035
4320.52 1141
4321.14 1247
4321.76 1169
4322.38 1293
4323.00 1245
4323.62 1302
4324.24 1354
4324.86 1302
4325.48 1348
4326.10 1307
4326.72 1430
4327.34 1450
4327.96 1415
4328.58 1560
4329.20 1488
4329.82 1585
4330.44 1446
4331.07 1362
4331.69 1382
4332.31 1434
4332.93 1365
4333.55 1321
4334.17 1362
4334.79 1327
4335.41 1475
4336.03 1528
4336.65 1556
4337.28 1837
4337.90 2053
4338.52 2122
4339.14 2290
4339.76 2468
4340.38 2713
4341.00 2714
4341.63 2998
4342.25 2996
4342.87 2837
4343.49 2772
4344.11 2618
4344.73 2279
4345.36 2253
4345.98 2363
4346.60 2601
4347.22 2805
4347.84 3032
4348.47 3377
4349.09 3733
4349.71 3997
4350.33 3983
4350.95 4312
4351.58 3984
4352.20 3926
4352.82 3609
4353.44 3119
4354.07 2638
4354.69 2387
4355.31 2365
4355.93 2054
4356.56 1905
4357.18 1788
4357.80 1597
4358.42 1616
4359.05 1529
4359.67 1588
4360.29 1496
4360.92 1470
4361.54 1605
4362.16 1627
4362.78 1473
4363.41 1439
4364.03 1456
4364.65 1387
4365.28 1202
4365.90 1264
4366.52 1352
4367.15 1344
4367.77 1266
4368.39 1285
4369.02 1362
4369.64 1193
4370.26 1232
4370.89 1248
4371.51 1320
4372.14 1246
4372.76 1293
4373.38 1187
4374.01 1097
4374.63 1085
4375.25 1076
4375.88 1050
4376.50 1164
4377.13 1072
4377.75 1108
4378.37 1055
4379.00 1047
4379.62 1177
4380.25 1148
4380.87 1082
4381.50 1035
4382.12 1158
4382.75 1109
4383.37 1013
4383.99 1095
4384.62 1089
4385.24 1108
4385.87 943
4386.49 1058
4387.12 1127
4387.74 1167
4388.37 1082
4388.99 1007
4389.62 1077
4390.24 1008
4390.87 968
4391.49 1013
4392.12 943
4392.74 977
4393.37 983
4393.99 894
4394.62 929
4395.24 1042
4395.87 975
4396.49 1021
4397.12 1015
4397.75 925
4398.37 938
4399.00 959
4399.62 990
4400.25 927
4400.87 1020
4401.50 1057
4402.13 1076
4402.75 1081
4403.38 1023
4404.00 1080
4404.63 909
4405.26 937
4405.88 1001
4406.51 1117
4407.13 1135
4407.76 1189
4408.39 1160
4409.01 1178
4409.64 1136
4410.27 1182
4410.89 1261
4411.52 1292
4412.15 1216
4412.77 1269
4413.40 1259
4414.03 1244
4414.65 1196
4415.28 1112
4415.91 1117
4416.53 1175
4417.16 1083
4417.79 1098
4418.41 1084
4419.04 1107
4419.67 1102
4420.30 1082
4420.92 1021
4421.55 989
4422.18 872
4422.80 913
4423.43 975
4424.06 1056
4424.69 1103
4425.31 1176
4425.94 1018
4426.57 1043
4427.20 979
4427.82 1016
4428.45 942
4429.08 862
4429.71 871
4430.34 884
4430.96 901
4431.59 915
4432.22 914
4432.85 931
4433.48 979
4434.10 919
4434.73 863
4435.36 918
4435.99 921
4436.62 980
4437.25 932
4437.87 895
4438.50 1001
4439.13 1011
4439.76 998
4440.39 991
4441.02 990
4441.64 994
4442.27 979
4442.90 916
4443.53 892
4444.16 963
4444.79 844
4445.42 980
4446.05 962
4446.68 940
4447.30 888
4447.93 843
4448.56 874
4449.19 1012
4449.82 1094
4450.45 954
4451.08 1039
4451.71 1042
4452.34 1083
4452.97 1198
4453.60 1160
4454.23 1077
4454.86 1127
4455.49 1151
4456.12 1232
4456.75 1280
4457.38 1098
4458.01 1163
4458.64 1205
4459.27 1216
4459.90 1243
4460.53 1424
4461.16 1312
4461.79 1336
4462.42 1163
4463.05 1154
4463.68 1158
4464.31 1173
4464.94 1048
4465.57 1147
4466.20 1051
4466.83 921
4467.46 908
4468.09 962
4468.72 926
4469.35 958
4469.98 867
4470.61 976
4471.24 985
4471.87 982
4472.50 943
4473.13 816
4473.77 966
4474.40 997
4475.03 1013
4475.66 883
4476.29 888
4476.92 1038
4477.55 1066
4478.18 954
4478.82 911
4479.45 958
4480.08 971
4480.71 974
4481.34 895
4481.97 943
4482.60 961
4483.24 875
4483.87 929
4484.50 908
4485.13 1024
4485.76 967
4486.39 1041
4487.03 1038
4487.66 1033
4488.29 1035
4488.92 1107
4489.55 1148
4490.19 1120
4490.82 1082
4491.45 1099
4492.08 1058
4492.71 1119
4493.35 1090
4493.98 1173
4494.61 1062
4495.24 1043
4495.88 1115
4496.51 1112
4497.14 1077
4497.77 1093
4498.41 1084
4499.04 1049
4499.67 1117
4500.31 1196
4500.94 1275
4501.57 1268
4502.20 1219
4502.84 1273
4503.47 1529
4504.10 1586
4504.74 1559
4505.37 1699
4506.00 1724
4506.64 1625
4507.27 1477
4507.90 1560
4508.54 1417
4509.17 1269
4509.80 1290
4510.44 1284
4511.07 1244
4511.70 1184
4512.34 1242
4512.97 1318
4513.60 1280
4514.24 1216
4514.87 1273
4515.51 1293
4516.14 1222
4516.77 1257
4517.41 1212
4518.04 1282
4518.68 1253
4519.31 1206
4519.94 1274
4520.58 1296
4521.21 1225
4521.85 1165
4522.48 1310
4523.12 1171
4523.75 1079
4524.39 1123
4525.02 1199
4525.65 1230
4526.29 1283
4526.92 1347
4527.56 1285
4528.19 1419
4528.83 1508
4529.46 1715
4530.10 1994
4530.73 2312
4531.37 2755
4532.00 3195
4532.64 3932
4533.27 4571
4533.91 5053
4534.54 5451
4535.18 5958
4535.81 5745
4536.45 5759
4537.09 5697
4537.72 5212
4538.36 4726
4538.99 4220
4539.63 3570
4540.26 2936
4540.90 2397
4541.53 1973
4542.17 1765
4542.81 1592
4543.44 1453
4544.08 1424
4544.71 1312
4545.35 1199
4545.99 1207
4546.62 1290
4547.26 1202
4547.89 1233
4548.53 1225
4549.17 1188
4549.80 1248
4550.44 1298
4551.08 1355
4551.71 1283
4552.35 1198
4552.98 1199
4553.62 1301
4554.26 1326
4554.89 1274
4555.53 1238
4556.17 1244
4556.80 1194
4557.44 1130
4558.08 1021
4558.72 1046
4559.35 1160
4559.99 1054
4560.63 1058
4561.26 1055
4561.90 1145
4562.54 1166
4563.17 1175
4563.81 1228
4564.45 1363
4565.09 1294
4565.72 1389
4566.36 1341
4567.00 1236
4567.64 1268
4568.27 1351
4568.91 1304
4569.55 1303
4570.19 1419
4570.82 1388
4571.46 1378
4572.10 1426
4572.74 1496
4573.38 1437
4574.01 1475
4574.65 1444
4575.29 1456
4575.93 1525
4576.57 1467
4577.20 1377
4577.84 1269
4578.48 1219
4579.12 1158
4579.76 1281
4580.40 1161
4581.04 1215
4581.67 1301
4582.31 1374
4582.95 1349
4583.59 1320
4584.23 1234
4584.87 1253
4585.51 1221
4586.14 1325
4586.78 1296
4587.42 1312
4588.06 1237
4588.70 1286
4589.34 1317
4589.98 1236
4590.62 1369
4591.26 1323
4591.90 1376
4592.54 1537
4593.17 1709
4593.81 1812
4594.45 1970
4595.09 1890
4595.73 1862
4596.37 1808
4597.01 1672
4597.65 1571
4598.29 1471
4598.93 1391
4599.57 1280
4600.21 1271
4600.85 1199
4601.49 1277
4602.13 1149
4602.77 1192
4603.41 1252
4604.05 1343
4604.69 1294
4605.33 1358
4605.97 1394
4606.61 1373
4607.25 1296
4607.89 1383
4608.53 1344
4609.17 1255
4609.81 1344
4610.45 1376
4611.09 1349
4611.73 1392
4612.38 1319
4613.02 1334
4613.66 1394
4614.30 1298
4614.94 1298
4615.58 1237
4616.22 1164
4616.86 1104
4617.50 1134
4618.14 1098
4618.78 1180
4619.43 1085
4620.07 1098
4620.71 1087
4621.35 1173
4621.99 1167
4622.63 1054
4623.27 1098
4623.91 1109
4624.56 1334
4625.20 1218
4625.84 1239
4626.48 1250
4627.12 1084
4627.76 1015
4628.41 1086
4629.05 1000
4629.69 1031
4630.33 968
4630.97 1041
4631.62 1105
4632.26 1082
4632.90 1023
4633.54 971
4634.18 1059
4634.83 1209
4635.47 1126
4636.11 1192
4636.75 1191
4637.40 1204
4638.04 1154
4638.68 1246
4639.32 1261
4639.97 1395
4640.61 1467
4641.25 1331
4641.89 1239
4642.54 1227
4643.18 1388
4643.82 1508
4644.46 1492
4645.11 1283
4645.75 1278
4646.39 1153
4647.04 1171
4647.68 1212
4648.32 1046
4648.97 1158
4649.61 1247
4650.25 1216
4650.90 1014
4651.54 1137
4652.18 1174
4652.83 1169
4653.47 1403
4654.11 1524
4654.76 1561
4655.40 1485
4656.04 1584
4656.69 1781
4657.33 1737
4657.98 1687
4658.62 1410
4659.26 1362
4659.91 1364
4660.55 1260
4661.20 1100
4661.84 1060
4662.48 982
4663.13 1006
4663.77 1016
4664.42 941
4665.06 990
4665.71 918
4666.35 935
4666.99 885
4667.64 912
4668.28 870
4668.93 1111
4669.57 1084
4670.22 1050
4670.86 956
4671.51 947
4672.15 940
4672.80 863
4673.44 963
4674.09 965
4674.73 1008
4675.38 864
4676.02 913
4676.67 1087
4677.31 1067
4677.96 1140
4678.60 1089
4679.25 988
4679.89 992
4680.54 1132
4681.18 1154
4681.83 1101
4682.47 1074
4683.12 1054
4683.77 1074
4684.41 1096
4685.06 1099
4685.70 1005
4686.35 1001
4686.99 974
4687.64 996
4688.29 1010
4688.93 997
4689.58 966
4690.22 893
4690.87 974
4691.52 1060
4692.16 1071
4692.81 1000
4693.45 1005
4694.10 1012
4694.75 943
4695.39 969
4696.04 985
4696.69 1036
4697.33 1142
4697.98 1131
4698.63 1045
4699.27 1151
4699.92 1267
4700.57 1234
4701.21 1302
4701.86 1359
4702.51 1393
4703.15 1584
4703.80 1626
4704.45 1486
4705.10 1435
4705.74 1299
4706.39 1187
4707.04 1203
4707.68 1231
4708.33 1180
4708.98 1069
4709.63 1097
4710.27 1276
4710.92 1144
4711.57 1107
4712.22 1162
4712.86 1134
4713.51 1147
4714.16 1182
4714.81 1020
4715.45 1091
4716.10 1171
4716.75 1179
4717.40 1141
4718.05 1052
4718.69 1028
4719.34 1000
4719.99 1010
4720.64 1093
4721.29 1035
4721.94 1260
4722.58 1319
4723.23 1334
4723.88 1361
4724.53 1431
4725.18 1556
4725.83 1472
4726.47 1449
4727.12 1459
4727.77 1530
4728.42 1577
4729.07 1581
4729.72 1773
4730.37 1705
4731.02 1554
4731.66 1688
4732.31 1426
4732.96 1386
4733.61 1295
4734.26 1271
4734.91 1258
4735.56 1111
4736.21 1102
4736.86 1094
4737.51 1165
4738.16 1243
4738.81 1112
4739.45 979
4740.10 1147
4740.75 1294
4741.40 1092
4742.05 1154
4742.70 1202
4743.35 1150
4744.00 1165
4744.65 1107
4745.30 1111
4745.95 1178
4746.60 1132
4747.25 1131
4747.90 1092
4748.55 1159
4749.20 1148
4749.85 1138
4750.50 1148
4751.15 1068
4751.80 1060
4752.45 1093
4753.10 1076
4753.75 1107
4754.40 1106
4755.05 1156
4755.71 1215
4756.36 1193
4757.01 1089
4757.66 1176
4758.31 1184
4758.96 1212
4759.61 1173
4760.26 1040
4760.91 1007
4761.56 1071
4762.21 1116
4762.86 1133
4763.52 1089
4764.17 1065
4764.82 1125
4765.47 1124
4766.12 1104
4766.77 1214
4767.42 1325
4768.07 1409
4768.73 1459
4769.38 1518
4770.03 1377
4770.68 1497
4771.33 1522
4771.98 1478
4772.64 1302
4773.29 1201
4773.94 1316
4774.59 1182
4775.24 1093
4775.89 1021
4776.55 964
4777.20 982
4777.85 952
4778.50 1063
4779.15 1031
4779.81 983
4780.46 1072
4781.11 962
4781.76 1023
4782.42 975
4783.07 994
4783.72 1075
4784.37 1056
4785.03 1035
4785.68 1048
4786.33 1011
4786.98 923
4787.64 1014
4788.29 966
4788.94 963
4789.60 946
4790.25 910
4790.90 864
4791.55 782
4792.21 907
4792.86 922
4793.51 929
4794.17 989
4794.82 1044
4795.47 970
4796.13 960
4796.78 935
4797.43 915
4798.09 1009
4798.74 884
4799.39 1037
4800.05 1070
4800.70 887
4801.36 1010
4802.01 1063
4802.66 936
4803.32 888
4803.97 955
4804.62 891
4805.28 885
4805.93 1010
4806.59 989
4807.24 943
4807.89 962
4808.55 948
4809.20 1103
4809.86 1060
4810.51 1004
4811.17 899
4811.82 876
4812.47 970
4813.13 995
4813.78 951
4814.44 986
4815.09 965
4815.75 1018
4816.40 964
4817.06 981
4817.71 914
4818.37 936
4819.02 893
4819.68 1005
4820.33 1029
4820.99 1013
4821.64 1084
4822.30 1043
4822.95 1079
4823.61 1094
4824.26 1040
4824.92 1133
4825.57 1230
4826.23 1244
4826.88 1289
4827.54 1262
4828.19 1226
4828.85 1214
4829.51 1103
4830.16 1221
4830.82 1303
4831.47 1289
4832.13 1276
4832.78 1222
4833.44 1168
4834.10 1280
4834.75 1271
4835.41 1276
4836.06 1294
4836.72 1358
4837.38 1522
4838.03 1613
4838.69 1874
4839.34 1911
4840.00 2078
4840.66 1884
4841.31 1970
4841.97 2181
4842.63 2270
4843.28 2215
4843.94 2117
4844.60 1840
4845.25 1664
4845.91 1597
4846.57 1558
4847.22 1527
4847.88 1550
4848.54 1541
4849.19 1305
4849.85 1519
4850.51 1451
4851.17 1561
4851.82 1507
4852.48 1527
4853.14 1683
4853.79 1684
4854.45 1758
4855.11 1799
4855.77 1737
4856.42 1783
4857.08 1755
4857.74 1787
4858.40 1846
4859.05 1965
4859.71 2041
4860.37 2179
4861.03 2198
4861.68 2410
4862.34 2501
4863.00 2389
4863.66 2389
4864.32 2175
4864.97 2173
4865.63 1947
4866.29 1890
4866.95 1948
4867.61 1832
4868.26 1920
4868.92 1929
4869.58 1972
4870.24 2235
4870.90 2101
4871.56 2036
4872.21 1924
4872.87 1983
4873.53 1933
4874.19 1886
4874.85 1761
4875.51 1676
4876.17 1740
4876.83 1656
4877.48 1696
4878.14 1629
4878.80 1738
4879.46 1665
4880.12 1971
4880.78 2083
4881.44 2204
4882.10 2124
4882.76 2093
4883.42 2082
4884.08 1941
4884.73 1860
4885.39 1888
4886.05 1616
4886.71 1517
4887.37 1416
4888.03 1481
4888.69 1422
4889.35 1310
4890.01 1293
4890.67 1324
4891.33 1394
4891.99 1380
4892.65 1524
4893.31 1557
4893.97 1600
4894.63 1630
4895.29 1593
4895.95 1475
4896.61 1451
4897.27 1440
4897.93 1380
4898.59 1390
4899.25 1350
4899.91 1208
4900.57 1232
4901.23 1298
4901.89 1298
4902.55 1221
4903.21 1387
4903.88 1257
4904.54 1300
4905.20 1179
4905.86 1191
4906.52 1187
4907.18 1189
4907.84 1119
4908.50 1084
4909.16 996
4909.82 1008
4910.48 1042
4911.15 1144
4911.81 1034
4912.47 957
4913.13 1050
4913.79 983
4914.45 1094
4915.11 1084
4915.77 1101
4916.44 1067
4917.10 992
4917.76 1068
4918.42 1095
4919.08 996
4919.74 970
4920.41 954
4921.07 888
4921.73 950
4922.39 930
4923.05 1016
4923.72 982
4924.38 1006
4925.04 960
4925.70 941
4926.36 946
4927.03 1051
4927.69 958
4928.35 941
4929.01 1027
4929.67 987
4930.34 871
4931.00 933
4931.66 1048
4932.32 1062
4932.99 960
4933.65 962
4934.31 924
4934.98 928
4935.64 923
4936.30 880
4936.96 892
4937.63 895
4938.29 983
4938.95 1129
4939.62 1140
4940.28 923
4940.94 903
4941.61 1037
4942.27 916
4942.93 1022
4943.60 990
4944.26 975
4944.92 912
4945.59 1032
4946.25 975
4946.91 916
4947.58 900
4948.24 901
4948.90 862
4949.57 897
4950.23 909
4950.89 915
4951.56 949
4952.22 943
4952.89 929
4953.55 861
4954.21 835
4954.88 876
4955.54 759
4956.21 886
4956.87 925
4957.53 881
4958.20 775
4958.86 873
4959.53 808
4960.19 871
4960.86 856
4961.52 946
4962.19 840
4962.85 875
4963.52 888
4964.18 918
4964.84 959
4965.51 934
4966.17 1002
4966.84 1149
4967.50 1160
4968.17 1087
4968.83 1084
4969.50 1052
4970.16 1020
4970.83 984
4971.49 999
4972.16 980
4972.82 999
4973.49 1008
4974.16 976
4974.82 922
4975.49 975
4976.15 1021
4976.82 925
4977.48 903
4978.15 889
4978.81 884
4979.48 809
4980.15 887
4980.81 920
4981.48 978
4982.14 996
4982.81 997
4983.48 961
4984.14 964
4984.81 948
4985.47 933
4986.14 934
4986.81 944
4987.47 1030
4988.14 1176
4988.80 1048
4989.47 1022
4990.14 1067
4990.80 1136
4991.47 1052
4992.14 989
4992.80 879
4993.47 935
4994.14 936
4994.80 870
4995.47 865
4996.14 914
4996.80 933
4997.47 872
4998.14 873
4998.81 902
4999.47 910
5000.14 913
5000.81 793
5001.47 894
5002.14 826
5002.81 866
5003.48 820
5004.14 808
5004.81 794
5005.48 785
5006.15 796
5006.81 762
5007.48 847
5008.15 837
5008.82 847
5009.48 805
5010.15 829
5010.82 888
5011.49 978
5012.16 928
5012.82 957
5013.49 830
5014.16 865
5014.83 900
5015.50 958
5016.16 909
5016.83 849
5017.50 844
5018.17 861
5018.84 860
5019.50 953
5020.17 916
5020.84 1044
5021.51 1057
5022.18 1098
5022.85 1213
5023.52 1375
5024.19 1569
5024.85 1692
5025.52 1782
5026.19 1984
5026.86 1981
5027.53 1894
5028.20 1842
5028.87 1792
5029.54 1681
5030.21 1445
5030.87 1424
5031.54 1256
5032.21 1197
5032.88 1036
5033.55 924
5034.22 1022
5034.89 950
5035.56 847
5036.23 753
5036.90 837
5037.57 944
5038.24 832
5038.91 743
5039.58 823
5040.25 786
5040.92 776
5041.59 773
5042.26 797
5042.93 815
5043.60 804
5044.27 793
5044.94 700
5045.61 729
5046.28 808
5046.95 796
5047.62 804
5048.29 749
5048.96 727
5049.63 706
5050.30 801
5050.97 811
5051.64 857
5052.31 739
5052.98 751
5053.65 780
5054.32 762
5054.99 806
5055.66 727
5056.34 797
5057.01 736
5057.68 830
5058.35 770
5059.02 807
5059.69 932
5060.36 872
5061.03 692
5061.70 757
5062.38 902
5063.05 940
5063.72 903
5064.39 806
5065.06 838
5065.73 954
5066.40 808
5067.08 796
5067.75 856
5068.42 820
5069.09 860
5069.76 890
5070.43 887
5071.11 809
5071.78 753
5072.45 820
5073.12 808
5073.79 899
5074.47 946
5075.14 842
5075.81 817
5076.48 816
5077.15 781
5077.83 841
5078.50 848
5079.17 967
5079.84 918
5080.52 928
5081.19 1003
5081.86 1154
5082.53 1185
5083.21 1095
5083.88 1096
5084.55 924
5085.22 898
5085.90 989
5086.57 919
5087.24 870
5087.92 866
5088.59 811
5089.26 842
5089.93 998
5090.61 970
5091.28 940
5091.95 975
5092.63 994
5093.30 1086
5093.97 1048
5094.65 980
5095.32 1079
5095.99 1185
5096.67 1065
5097.34 1070
5098.02 1011
5098.69 1128
5099.36 962
5100.04 835
5100.71 953
5101.38 936
5102.06 822
5102.73 836
5103.41 883
5104.08 866
5104.75 899
5105.43 986
5106.10 956
5106.78 1035
5107.45 1188
5108.12 1153
5108.80 1107
5109.47 1135
5110.15 974
5110.82 975
5111.50 1005
5112.17 1043
5112.85 1096
5113.52 1024
5114.20 953
5114.87 824
5115.54 982
5116.22 860
5116.89 832
5117.57 892
5118.24 889
5118.92 958
5119.59 948
5120.27 894
5120.94 916
5121.62 944
5122.30 852
5122.97 896
5123.65 942
5124.32 971
5125.00 941
5125.67 929
5126.35 1004
5127.02 923
5127.70 925
5128.37 911
5129.05 807
5129.73 1002
5130.40 1034
5131.08 862
5131.75 799
5132.43 949
5133.10 939
5133.78 943
5134.46 892
5135.13 902
5135.81 894
5136.49 844
5137.16 851
5137.84 932
5138.51 846
5139.19 863
5139.87 834
5140.54 816
5141.22 878
5141.90 865
5142.57 878
5143.25 876
5143.93 934
5144.60 874
5145.28 772
5145.96 788
5146.63 767
5147.31 807
5147.99 656
5148.66 764
5149.34 757
5150.02 841
5150.69 846
5151.37 714
5152.05 727
5152.73 832
5153.40 746
5154.08 827
5154.76 858
5155.44 803
5156.11 780
5156.79 822
5157.47 839
5158.15 771
5158.82 753
5159.50 715
5160.18 673
5160.86 683
5161.53 779
5162.21 776
5162.89 810
5163.57 790
5164.25 823
5164.92 785
5165.60 790
5166.28 800
5166.96 825
5167.64 901
5168.31 920
5168.99 910
5169.67 934
5170.35 966
5171.03 846
5171.71 945
5172.39 960
5173.06 832
5173.74 766
5174.42 756
5175.10 721
5175.78 720
5176.46 760
5177.14 842
5177.82 828
5178.49 688
5179.17 732
5179.85 862
5180.53 888
5181.21 825
5181.89 813
5182.57 842
5183.25 749
5183.93 785
5184.61 761
5185.29 751
5185.97 734
5186.64 767
5187.32 777
5188.00 777
5188.68 815
5189.36 838
5190.04 792
5190.72 750
5191.40 783
5192.08 782
5192.76 776
5193.44 732
5194.12 744
5194.80 780
5195.48 782
5196.16 740
5196.84 748
5197.52 737
5198.20 773
5198.88 770
5199.56 778
5200.24 753
5200.92 774
5201.60 684
5202.28 771
5202.96 728
5203.65 707
5204.33 636
5205.01 730
5205.69 709
5206.37 797
5207.05 756
5207.73 689
5208.41 905
5209.09 903
5209.77 933
5210.45 912
5211.13 879
5211.82 931
5212.50 957
5213.18 938
5213.86 984
5214.54 1013
5215.22 979
5215.90 1003
5216.58 1105
5217.27 1097
5217.95 1056
5218.63 1033
5219.31 1030
5219.99 997
5220.67 1103
5221.36 1052
5222.04 1122
5222.72 1119
5223.40 1109
5224.08 1142
5224.77 1082
5225.45 1157
5226.13 1092
5226.81 1135
5227.49 1014
5228.18 944
5228.86 977
5229.54 939
5230.22 961
5230.91 865
5231.59 824
5232.27 902
5232.95 916
5233.63 906
5234.32 925
5235.00 896
5235.68 808
5236.37 845
5237.05 893
5237.73 874
5238.41 968
5239.10 885
5239.78 848
5240.46 862
5241.15 924
5241.83 912
5242.51 804
5243.20 952
5243.88 944
5244.56 928
5245.24 905
5245.93 925
5246.61 990
5247.29 916
5247.98 979
5248.66 941
5249.35 948
5250.03 991
5250.71 890
5251.40 946
5252.08 1030
5252.76 926
5253.45 919
5254.13 1069
5254.82 1023
5255.50 1114
5256.18 948
5256.87 970
5257.55 969
5258.24 955
5258.92 894
5259.60 937
5260.29 889
5260.97 918
5261.66 946
5262.34 1036
5263.03 1090
5263.71 1048
5264.40 1063
5265.08 1068
5265.76 1053
5266.45 1019
5267.13 998
5267.82 1046
5268.50 1000
5269.19 957
5269.87 975
5270.56 945
5271.24 969
5271.93 959
5272.61 927
5273.30 842
5273.98 948
5274.67 999
5275.35 886
5276.04 896
5276.72 848
5277.41 856
5278.10 891
5278.78 988
5279.47 916
5280.15 933
5280.84 973
5281.52 1103
5282.21 1065
5282.89 1091
5283.58 1313
5284.27 1247
5284.95 1193
5285.64 1319
5286.32 1256
5287.01 1146
5287.70 1053
5288.38 1012
5289.07 1045
5289.75 984
5290.44 967
5291.13 1010
5291.81 966
5292.50 890
5293.19 871
5293.87 860
5294.56 961
5295.25 886
5295.93 900
5296.62 920
5297.31 992
5297.99 970
5298.68 908
5299.37 980
5300.05 1069
5300.74 1037
5301.43 987
5302.11 1030
5302.80 1057
5303.49 1182
5304.18 1137
5304.86 1187
5305.55 1270
5306.24 1269
5306.92 1254
5307.61 1189
5308.30 1176
5308.99 1220
5309.67 1164
5310.36 1116
5311.05 1174
5311.74 1055
5312.42 1071
5313.11 1141
5313.80 1126
5314.49 1207
5315.18 1160
5315.86 1268
5316.55 1231
5317.24 1229
5317.93 1162
5318.62 1014
5319.30 1019
5319.99 1195
5320.68 1171
5321.37 1193
5322.06 1213
5322.74 1291
5323.43 1245
5324.12 1279
5324.81 1321
5325.50 1407
5326.19 1323
5326.88 1163
5327.56 1183
5328.25 1220
5328.94 1172
5329.63 1080
5330.32 1142
5331.01 1174
5331.70 1153
5332.39 1115
5333.07 1140
5333.76 1229
5334.45 1240
5335.14 1261
5335.83 1345
5336.52 1295
5337.21 1288
5337.90 1222
5338.59 1213
5339.28 1310
5339.97 1255
5340.66 1332
5341.35 1296
5342.04 1344
5342.73 1343
5343.42 1500
5344.10 1412
5344.79 1517
5345.48 1507
5346.17 1498
5346.86 1430
5347.55 1463
5348.24 1571
5348.93 1566
5349.62 1794
5350.31 1908
5351.00 2176
5351.69 2513
5352.39 2827
5353.08 3284
5353.77 3497
5354.46 3711
5355.15 4023
5355.84 4295
5356.53 4110
5357.22 3697
5357.91 3491
5358.60 3175
5359.29 2756
5359.98 2272
5360.67 1899
5361.36 1752
5362.05 1479
5362.74 1340
5363.44 1254
5364.13 1184
5364.82 1251
5365.51 1041
5366.20 1141
5366.89 1021
5367.58 1015
5368.27 997
5368.96 1067
5369.66 995
5370.35 1048
5371.04 935
5371.73 840
5372.42 988
5373.11 879
5373.81 909
5374.50 896
5375.19 899
5375.88 855
5376.57 868
5377.26 917
5377.96 920
5378.65 871
5379.34 898
5380.03 842
5380.72 839
5381.42 802
5382.11 832
5382.80 953
5383.49 998
5384.18 951
5384.88 935
5385.57 946
5386.26 955
5386.95 897
5387.65 837
5388.34 814
5389.03 930
5389.72 976
5390.42 979
5391.11 961
5391.80 1046
5392.50 1198
5393.19 1240
5393.88 1156
5394.57 1173
5395.27 1175
5395.96 1174
5396.65 1105
5397.35 1121
5398.04 1111
5398.73 1046
5399.43 969
5400.12 956
5400.81 930
5401.51 968
5402.20 989
5402.89 836
5403.59 855
5404.28 874
5404.97 999
5405.67 880
5406.36 850
5407.06 938
5407.75 928
5408.44 934
5409.14 971
5409.83 1005
5410.53 1089
5411.22 959
5411.91 870
5412.61 878
5413.30 866
5414.00 894
5414.69 889
5415.38 947
5416.08 905
5416.77 855
5417.47 857
5418.16 913
5418.86 927
5419.55 1004
5420.25 884
5420.94 841
5421.64 924
5422.33 958
5423.03 872
5423.72 893
5424.41 940
5425.11 957
5425.80 1014
5426.50 930
5427.19 966
5427.89 931
5428.59 953
5429.28 936
5429.98 951
5430.67 902
5431.37 1003
5432.06 1045
5432.76 1020
5433.45 1021
5434.15 961
5434.84 969
5435.54 933
5436.23 954
5436.93 912
5437.63 974
5438.32 1011
5439.02 1125
5439.71 1144
5440.41 1235
5441.11 1063
5441.80 1223
5442.50 1141
5443.19 1007
5443.89 1016
5444.59 1101
5445.28 1104
5445.98 1098
5446.68 1091
5447.37 1077
5448.07 1133
5448.76 1204
5449.46 1327
5450.16 1297
5450.85 1244
5451.55 1223
5452.25 1301
5452.94 1386
5453.64 1295
5454.34 1205
5455.03 1367
5455.73 1328
5456.43 1156
5457.13 1081
5457.82 1065
5458.52 1123
5459.22 1117
5459.91 1015
5460.61 986
5461.31 1021
5462.01 1102
5462.70 956
5463.40 965
5464.10 1138
5464.80 1058
5465.49 1126
5466.19 1146
5466.89 1151
5467.59 1284
5468.28 1172
5468.98 1167
5469.68 1149
5470.38 1251
5471.07 1197
5471.77 1158
5472.47 1129
5473.17 1244
5473.87 1142
5474.56 1224
5475.26 1301
5475.96 1278
5476.66 1323
5477.36 1329
5478.06 1366
5478.75 1340
5479.45 1311
5480.15 1467
5480.85 1556
5481.55 1810
5482.25 1633
5482.95 1824
5483.64 1847
5484.34 1980
5485.04 1935
5485.74 1877
5486.44 1897
5487.14 1830
5487.84 1759
5488.54 1606
5489.23 1478
5489.93 1498
5490.63 1521
5491.33 1524
5492.03 1673
5492.73 1491
5493.43 1480
5494.13 1503
5494.83 1533
5495.53 1543
5496.23 1538
5496.93 1665
5497.63 1651
5498.33 1695
5499.03 1675
5499.73 1595
5500.43 1763
5501.13 1823
5501.83 2084
5502.53 2464
5503.23 2830
5503.93 3129
5504.63 3253
5505.33 3384
5506.03 3330
5506.73 3104
5507.43 2887
5508.13 2492
5508.83 2308
5509.53 2045
5510.23 1854
5510.93 1737
5511.63 1625
5512.33 1562
5513.03 1504
5513.73 1468
5514.43 1495
5515.13 1481
5515.83 1435
5516.53 1451
5517.23 1364
5517.93 1513
5518.64 1632
5519.34 1558
5520.04 1420
5520.74 1472
5521.44 1346
5522.14 1414
5522.84 1384
5523.54 1244
5524.24 1286
5524.95 1308
5525.65 1269
5526.35 1206
5527.05 1234
5527.75 1135
5528.45 1177
5529.15 1130
5529.86 1168
5530.56 1191
5531.26 1111
5531.96 1155
5532.66 1149
5533.36 1239
5534.07 1159
5534.77 1022
5535.47 1140
5536.17 1091
5536.87 1020
5537.58 1085
5538.28 1113
5538.98 1014
5539.68 999
5540.39 1113
5541.09 961
5541.79 1010
5542.49 1074
5543.20 1054
5543.90 1006
5544.60 923
5545.30 1049
5546.01 945
5546.71 908
5547.41 961
5548.11 915
5548.82 881
5549.52 911
5550.22 926
5550.93 940
5551.63 1003
5552.33 962
5553.03 931
5553.74 989
5554.44 961
5555.14 816
5555.85 889
5556.55 955
5557.25 956
5557.96 889
5558.66 776
5559.36 868
5560.07 870
5560.77 860
5561.48 793
5562.18 874
5562.88 894
5563.59 911
5564.29 981
5564.99 824
5565.70 880
5566.40 939
5567.11 822
5567.81 829
5568.51 909
5569.22 904
5569.92 868
5570.63 1033
5571.33 996
5572.04 863
5572.74 971
5573.44 917
5574.15 968
5574.85 962
5575.56 967
5576.26 1026
5576.97 1060
5577.67 987
5578.38 1021
5579.08 1117
5579.79 967
5580.49 950
5581.20 942
5581.90 958
5582.61 942
5583.31 894
5584.02 931
5584.72 862
5585.43 893
5586.13 943
5586.84 880
5587.54 919
5588.25 886
5588.95 951
5589.66 926
5590.36 926
5591.07 850
5591.77 924
5592.48 973
5593.19 1004
5593.89 930
5594.60 792
5595.30 846
5596.01 1025
5596.71 933
5597.42 907
5598.13 871
5598.83 897
5599.54 910
5600.24 1038
5600.95 928
5601.66 842
5602.36 866
5603.07 833
5603.78 924
5604.48 920
5605.19 927
5605.89 864
5606.60 766
5607.31 859
5608.01 805
5608.72 941
5609.43 818
5610.13 939
5610.84 866
5611.55 856
5612.25 883
5612.96 844
5613.67 808
5614.38 797
5615.08 761
5615.79 757
5616.50 902
5617.20 804
5617.91 838
5618.62 814
5619.33 790
5620.03 835
5620.74 852
5621.45 872
5622.15 894
5622.86 1006
5623.57 864
5624.28 906
5624.99 859
5625.69 819
5626.40 887
5627.11 862
5627.82 874
5628.52 811
5629.23 808
5629.94 945
5630.65 980
5631.36 951
5632.06 1014
5632.77 982
5633.48 970
5634.19 968
5634.90 894
5635.61 932
5636.31 995
5637.02 943
5637.73 906
5638.44 966
5639.15 880
5639.86 875
5640.56 932
5641.27 958
5641.98 1038
5642.69 988
5643.40 1043
5644.11 1065
5644.82 993
5645.53 1045
5646.24 1040
5646.94 968
5647.65 968
5648.36 848
5649.07 874
5649.78 918
5650.49 994
5651.20 986
5651.91 1007
5652.62 978
5653.33 940
5654.04 936
5654.75 1065
5655.46 1168
5656.17 923
5656.88 902
5657.59 981
5658.30 994
5659.01 1102
5659.71 1047
5660.42 1088
5661.13 1128
5661.84 1094
5662.55 1128
5663.26 1182
5663.97 1161
5664.69 1189
5665.40 1081
5666.11 991
5666.82 1007
5667.53 976
5668.24 1016
5668.95 961
5669.66 920
5670.37 979
5671.08 1060
5671.79 1043
5672.50 1048
5673.21 1084
5673.92 1187
5674.63 1156
5675.34 1276
5676.05 1286
5676.76 1248
5677.48 1206
5678.19 1173
5678.90 1161
5679.61 927
5680.32 972
5681.03 941
5681.74 929
5682.45 950
5683.16 937
5683.88 963
5684.59 1032
5685.30 995
5686.01 998
5686.72 830
5687.43 929
5688.15 995
5688.86 978
5689.57 928
5690.28 1059
5690.99 998
5691.70 1008
5692.42 1013
5693.13 965
5693.84 991
5694.55 977
5695.26 950
5695.98 968
5696.69 982
5697.40 887
5698.11 806
5698.82 898
5699.54 771
5700.25 809
5700.96 833
5701.67 811
5702.39 728
5703.10 795
5703.81 951
5704.52 820
5705.24 786
5705.95 830
5706.66 849
5707.38 868
5708.09 809
5708.80 889
5709.51 806
5710.23 825
5710.94 827
5711.65 818
5712.37 765
5713.08 772
5713.79 726
5714.51 821
5715.22 768
5715.93 782
5716.65 877
5717.36 951
5718.07 851
5718.79 828
5719.50 885
5720.21 895
5720.93 899
5721.64 736
5722.36 702
5723.07 863
5723.78 843
5724.50 803
5725.21 845
5725.92 831
5726.64 846
5727.35 853
5728.07 866
5728.78 886
5729.50 889
5730.21 954
5730.92 893
5731.64 881
5732.35 972
5733.07 1065
5733.78 1029
5734.50 983
5735.21 891
5735.93 931
5736.64 1004
5737.35 875
5738.07 863
5738.78 936
5739.50 956
5740.21 966
5740.93 1034
5741.64 900
5742.36 914
5743.07 913
5743.79 932
5744.50 918
5745.22 911
5745.93 851
5746.65 871
5747.37 918
5748.08 931
5748.80 944
5749.51 928
5750.23 979
5750.94 948
5751.66 834
5752.37 962
5753.09 1069
5753.81 1068
5754.52 1044
5755.24 1137
5755.95 1267
5756.67 1323
5757.38 1515
5758.10 1541
5758.82 1496
5759.53 1522
5760.25 1563
5760.96 1498
5761.68 1409
5762.40 1391
5763.11 1240
5763.83 1167
5764.55 1148
5765.26 1162
5765.98 1082
5766.70 1050
5767.41 1031
5768.13 986
5768.85 994
5769.56 1020
5770.28 1023
5771.00 1035
5771.71 983
5772.43 980
5773.15 985
5773.86 1011
5774.58 1044
5775.30 1002
5776.01 1046
5776.73 1147
5777.45 1094
5778.17 1169
5778.88 1178
5779.60 1116
5780.32 1104
5781.04 1100
5781.75 1202
5782.47 1215
5783.19 1251
5783.91 1327
5784.62 1297
5785.34 1345
5786.06 1237
5786.78 1146
5787.49 1221
5788.21 1290
5788.93 1356
5789.65 1439
5790.37 1373
5791.08 1389
5791.80 1379
5792.52 1474
5793.24 1621
5793.96 1627
5794.68 1730
5795.39 1818
5796.11 2007
5796.83 2056
5797.55 1869
5798.27 1911
5798.99 2126
5799.70 2244
5800.42 2417
5801.14 2762
5801.86 3537
5802.58 4205
5803.30 5294
5804.02 6263
5804.74 6543
5805.45 6618
5806.17 6695
5806.89 5772
5807.61 4846
5808.33 4402
5809.05 3679
5809.77 3013
5810.49 2546
5811.21 2378
5811.93 2296
5812.65 2240
5813.37 2247
5814.09 2232
5814.81 2105
5815.52 2165
5816.24 2089
5816.96 2117
5817.68 2233
5818.40 2444
5819.12 2257
5819.84 2215
5820.56 2244
5821.28 2097
5822.00 2066
5822.72 1947
5823.44 1836
5824.16 1958
5824.88 1921
5825.60 1867
5826.32 1771
5827.04 1693
5827.76 1635
5828.48 1654
5829.21 1444
5829.93 1443
5830.65 1534
5831.37 1487
5832.09 1439
5832.81 1409
5833.53 1365
5834.25 1276
5834.97 1285
5835.69 1317
5836.41 1347
5837.13 1372
5837.85 1310
5838.57 1250
5839.30 1242
5840.02 1172
5840.74 1130
5841.46 1162
5842.18 1213
5842.90 1234
5843.62 1140
5844.34 1225
5845.07 1290
5845.79 1273
5846.51 1292
5847.23 1192
5847.95 1082
5848.67 1081
5849.39 1133
5850.12 1140
5850.84 1170
5851.56 1177
5852.28 1271
5853.00 1185
5853.73 1273
5854.45 1298
5855.17 1159
5855.89 1124
5856.61 1126
5857.34 1233
5858.06 1255
5858.78 1187
5859.50 1179
5860.23 1152
5860.95 1149
5861.67 1182
5862.39 1080
5863.11 1086
5863.84 1169
5864.56 1201
5865.28 1154
5866.01 1137
5866.73 1176
5867.45 1131
5868.17 1129
5868.90 1118
5869.62 1132
5870.34 1063
5871.07 1103
5871.79 1094
5872.51 1068
5873.23 1117
5873.96 1186
5874.68 1197
5875.40 1231
5876.13 1186
5876.85 1198
5877.57 1162
5878.30 1197
5879.02 1108
5879.74 1151
5880.47 1117
5881.19 1129
5881.92 1074
5882.64 1153
5883.36 1109
5884.09 1037
5884.81 1101
5885.53 1057
5886.26 1065
5886.98 1022
5887.71 1144
5888.43 1095
5889.15 1173
5889.88 1054
5890.60 1147
5891.33 1077
5892.05 1073
5892.78 1071
5893.50 971
5894.23 1029
5894.95 960
5895.67 940
5896.40 1038
5897.12 1051
5897.85 963
5898.57 1005
5899.30 961
5900.02 950
5900.75 1013
5901.47 1008
5902.20 996
5902.92 1076
5903.65 1074
5904.37 1042
5905.10 1026
5905.82 959
5906.55 966
5907.27 979
5908.00 1009
5908.72 1030
5909.45 1032
5910.17 937
5910.90 921
5911.62 1035
5912.35 1080
5913.08 1126
5913.80 1028
5914.53 1017
5915.25 1018
5915.98 973
5916.70 969
5917.43 1071
5918.16 1078
5918.88 1068
5919.61 987
5920.33 887
5921.06 1044
5921.79 1129
5922.51 1064
5923.24 1036
5923.97 1101
5924.69 1040
5925.42 1062
5926.14 1097
5926.87 1104
5927.60 1161
5928.32 1128
5929.05 1247
5929.78 1203
5930.50 1164
5931.23 1257
5931.96 1199
5932.68 1117
5933.41 1195
5934.14 1200
5934.86 1236
5935.59 1162
5936.32 1173
5937.05 1229
5937.77 1326
5938.50 1406
5939.23 1429
5939.95 1324
5940.68 1364
5941.41 1408
5942.14 1525
5942.86 1577
5943.59 1539
5944.32 1444
5945.05 1501
5945.77 1535
5946.50 1461
5947.23 1497
5947.96 1533
5948.68 1587
5949.41 1654
5950.14 1643
5950.87 1710
5951.60 1624
5952.32 1756
5953.05 1912
5953.78 1852
5954.51 1876
5955.24 1975
5955.96 2075
5956.69 2224
5957.42 2162
5958.15 2044
5958.88 2088
5959.61 2089
5960.33 2142
5961.06 2156
5961.79 2021
5962.52 2096
5963.25 2226
5963.98 2137
5964.71 2073
5965.44 2222
5966.16 2339
5966.89 2413
5967.62 2496
5968.35 2722
5969.08 2896
5969.81 3254
5970.54 3795
5971.27 4122
5972.00 4005
5972.73 4012
5973.46 3857
5974.18 3728
5974.91 3336
5975.64 3255
5976.37 2898
5977.10 2754
5977.83 2586
5978.56 2470
5979.29 2650
5980.02 2649
5980.75 2486
5981.48 2756
5982.21 2873
5982.94 2740
5983.67 2687
5984.40 2868
5985.13 2960
5985.86 2910
5986.59 3052
5987.32 3068
5988.05 3171
5988.78 3043
5989.51 2948
5990.24 2990
5990.97 2952
5991.70 2928
5992.43 2930
5993.16 2971
5993.89 2904
5994.62 2925
5995.35 2858
5996.09 2859
5996.82 2896
5997.55 3023
5998.28 2909
5999.01 3105
5999.74 3399
6000.47 3345
6001.20 3394
6001.93 3315
6002.66 3517
6003.39 3494
6004.13 3315
6004.86 3295
6005.59 3267
6006.32 3104
6007.05 3099
6007.78 2883
6008.51 2877
6009.25 3021
6009.98 2984
6010.71 3112
6011.44 3294
6012.17 3737
6012.90 4196
6013.64 4727
6014.37 5531
6015.10 6466
6015.83 7124
6016.56 8082
6017.29 9220
6018.03 9712
6018.76 9885
6019.49 9841
6020.22 9024
6020.96 8588
6021.69 7811
6022.42 6736
6023.15 5860
6023.88 5049
6024.62 4161
6025.35 3640
6026.08 3261
6026.81 2909
6027.55 2888
6028.28 2746
6029.01 2506
6029.75 2391
6030.48 2490
6031.21 2489
6031.94 2442
6032.68 2314
6033.41 2346
6034.14 2346
6034.88 2231
6035.61 2259
6036.34 2256
6037.07 2187
6037.81 2208
6038.54 2239
6039.27 2104
6040.01 2226
6040.74 2228
6041.47 2148
6042.21 2335
6042.94 2291
6043.68 2247
6044.41 2331
6045.14 2319
6045.88 2421
6046.61 2496
6047.34 2431
6048.08 2616
6048.81 2520
6049.55 2521
6050.28 2602
6051.01 2717
6051.75 2675
6052.48 2720
6053.22 2841
6053.95 3183
6054.68 3319
6055.42 3736
6056.15 4238
6056.89 4297
6057.62 4462
6058.36 4485
6059.09 4313
6059.83 3925
6060.56 3646
6061.29 3344
6062.03 3206
6062.76 2878
6063.50 2789
6064.23 2617
6064.97 2622
6065.70 2707
6066.44 2594
6067.17 2529
6067.91 2504
6068.64 2364
6069.38 2303
6070.11 2344
6070.85 2337
6071.58 2423
6072.32 2323
6073.06 2375
6073.79 2273
6074.53 2262
6075.26 2137
6076.00 2156
6076.73 2125
6077.47 2051
6078.20 1945
6078.94 1938
6079.68 1892
6080.41 1801
6081.15 1854
6081.88 1822
6082.62 1643
6083.35 1570
6084.09 1629
6084.83 1779
6085.56 1792
6086.30 1716
6087.04 1659
6087.77 1654
6088.51 1546
6089.24 1632
6089.98 1545
6090.72 1526
6091.45 1670
6092.19 1642
6092.93 1614
6093.66 1618
6094.40 1641
6095.14 1703
6095.87 1604
6096.61 1602
6097.35 1660
6098.08 1501
6098.82 1554
6099.56 1664
6100.29 1638
6101.03 1564
6101.77 1529
6102.51 1451
6103.24 1437
6103.98 1416
6104.72 1417
6105.46 1451
6106.19 1474
6106.93 1384
6107.67 1424
6108.41 1450
6109.14 1467
6109.88 1436
6110.62 1452
6111.36 1467
6112.09 1457
6112.83 1498
6113.57 1430
6114.31 1431
6115.04 1427
6115.78 1389
6116.52 1395
6117.26 1540
6118.00 1497
6118.73 1349
6119.47 1466
6120.21 1535
6120.95 1458
6121.69 1571
6122.43 1569
6123.16 1536
6123.90 1500
6124.64 1529
6125.38 1460
6126.12 1494
6126.86 1464
6127.60 1609
6128.33 1619
6129.07 1613
6129.81 1584
6130.55 1569
6131.29 1569
6132.03 1628
6132.77 1568
6133.51 1624
6134.25 1631
6134.98 1592
6135.72 1583
6136.46 1586
6137.20 1602
6137.94 1620
6138.68 1548
6139.42 1589
6140.16 1700
6140.90 1596
6141.64 1679
6142.38 1505
6143.12 1526
6143.86 1540
6144.60 1669
6145.34 1709
6146.08 1702
6146.82 1555
6147.56 1574
6148.30 1546
6149.04 1618
6149.78 1560
6150.52 1645
6151.26 1513
6152.00 1614
6152.74 1676
6153.48 1601
6154.22 1568
6154.96 1615
6155.70 1574
6156.44 1607
6157.18 1673
6157.92 1666
6158.66 1775
6159.40 1672
6160.14 1742
6160.88 1648
6161.62 1702
6162.36 1801
6163.10 1866
6163.85 1762
6164.59 1748
6165.33 1812
6166.07 1959
6166.81 1946
6167.55 1954
6168.29 2119
6169.03 2173
6169.77 2242
6170.51 2405
6171.26 2412
6172.00 2574
6172.74 2618
6173.48 2576
6174.22 2482
6174.96 2507
6175.70 2520
6176.45 2348
6177.19 2376
6177.93 2423
6178.67 2347
6179.41 2174
6180.16 2037
6180.90 2287
6181.64 2270
6182.38 2136
6183.12 2141
6183.87 2175
6184.61 2298
6185.35 2378
6186.09 2410
6186.83 2387
6187.58 2407
6188.32 2422
6189.06 2488
6189.80 2473
6190.55 2407
6191.29 2487
6192.03 2608
6192.77 2530
6193.52 2626
6194.26 2553
6195.00 2767
6195.74 2795
6196.49 2857
6197.23 2965
6197.97 3159
6198.72 3038
6199.46 3041
6200.20 3089
6200.94 3076
6201.69 3151
6202.43 3220
6203.17 3140
6203.92 3046
6204.66 3035
6205.40 3343
6206.15 3230
6206.89 3368
6207.63 3790
6208.38 4291
6209.12 5017
6209.87 6087
6210.61 7377
6211.35 9029
6212.10 11127
6212.84 13087
6213.58 14597
6214.33 15130
6215.07 15167
6215.82 14654
6216.56 12972
6217.30 11491
6218.05 9607
6218.79 8394
6219.54 7153
6220.28 5856
6221.02 4973
6221.77 4104
6222.51 3618
6223.26 3150
6224.00 2903
6224.75 2812
6225.49 2733
6226.24 2614
6226.98 2654
6227.73 2578
6228.47 2598
6229.21 2792
6229.96 2807
6230.70 2510
6231.45 2292
6232.19 2187
6232.94 2080
6233.68 1932
6234.43 1821
6235.17 1856
6235.92 1696
6236.67 1671
6237.41 1599
6238.16 1615
6238.90 1626
6239.65 1738
6240.39 1715
6241.14 1774
6241.88 1782
6242.63 1813
6243.37 1875
6244.12 1841
6244.87 1830
6245.61 1736
6246.36 1829
6247.10 1984
6247.85 1933
6248.59 1985
6249.34 2161
6250.09 2412
6250.83 2378
6251.58 2611
6252.33 2764
6253.07 2705
6253.82 3061
6254.56 2995
6255.31 2867
6256.06 2690
6256.80 2598
6257.55 2526
6258.30 2303
6259.04 2185
6259.79 2001
6260.54 2006
6261.28 1967
6262.03 1941
6262.78 1990
6263.52 2061
6264.27 2079
6265.02 2066
6265.76 2193
6266.51 2068
6267.26 1919
6268.01 1971
6268.75 2037
6269.50 1943
6270.25 1964
6270.99 1961
6271.74 2081
6272.49 2170
6273.24 2201
6273.98 2065
6274.73 2062
6275.48 2140
6276.23 2079
6276.97 1977
6277.72 1953
6278.47 1951
6279.22 2186
6279.96 1933
6280.71 2047
6281.46 2087
6282.21 2063
6282.96 2143
6283.70 2144
6284.45 2126
6285.20 1964
6285.95 1953
6286.70 1879
6287.45 1761
6288.19 1839
6288.94 1680
6289.69 1757
6290.44 1679
6291.19 1780
6291.94 1937
6292.68 1872
6293.43 1887
6294.18 1883
6294.93 1806
6295.68 1919
6296.43 1804
6297.18 1671
6297.93 1707
6298.67 1568
6299.42 1537
6300.17 1486
6300.92 1492
6301.67 1542
6302.42 1564
6303.17 1550
6303.92 1583
6304.67 1510
6305.42 1477
6306.17 1464
6306.92 1453
6307.67 1437
6308.41 1445
6309.16 1584
6309.91 1349
6310.66 1436
6311.41 1400
6312.16 1378
6312.91 1468
6313.66 1548
6314.41 1512
6315.16 1461
6315.91 1477
6316.66 1517
6317.41 1443
6318.16 1395
6318.91 1456
6319.66 1425
6320.41 1380
6321.16 1373
6321.91 1379
6322.66 1433
6323.41 1386
6324.16 1299
6324.92 1367
6325.67 1444
6326.42 1407
6327.17 1367
6327.92 1314
6328.67 1273
6329.42 1369
6330.17 1381
6330.92 1410
6331.67 1333
6332.42 1304
6333.17 1267
6333.92 1275
6334.68 1318
6335.43 1312
6336.18 1337
6336.93 1324
6337.68 1294
6338.43 1349
6339.18 1309
6339.93 1373
6340.69 1251
6341.44 1264
6342.19 1348
6342.94 1346
6343.69 1190
6344.44 1302
6345.20 1242
6345.95 1286
6346.70 1321
6347.45 1392
6348.20 1335
6348.95 1313
6349.71 1397
6350.46 1457
6351.21 1490
6351.96 1483
6352.71 1344
6353.47 1296
6354.22 1488
6354.97 1433
6355.72 1589
6356.48 1636
6357.23 1740
6357.98 1673
6358.73 1669
6359.49 1627
6360.24 1660
6360.99 1537
6361.74 1491
6362.50 1437
6363.25 1517
6364.00 1434
6364.76 1421
6365.51 1397
6366.26 1419
6367.01 1367
6367.77 1314
6368.52 1494
6369.27 1384
6370.03 1380
6370.78 1334
6371.53 1337
6372.29 1406
6373.04 1386
6373.79 1417
6374.55 1372
6375.30 1338
6376.05 1245
6376.81 1318
6377.56 1385
6378.31 1380
6379.07 1394
6379.82 1364
6380.58 1386
6381.33 1215
6382.08 1354
6382.84 1326
6383.59 1343
6384.35 1339
6385.10 1268
6385.85 1234
6386.61 1276
6387.36 1286
6388.12 1262
6388.87 1241
6389.62 1222
6390.38 1303
6391.13 1243
6391.89 1340
6392.64 1386
6393.40 1349
6394.15 1436
6394.91 1505
6395.66 1430
6396.42 1464
6397.17 1407
6397.93 1390
6398.68 1417
6399.44 1321
6400.19 1236
6400.95 1088
6401.70 1249
6402.46 1168
6403.21 1050
6403.97 1096
6404.72 1112
6405.48 1116
6406.23 1055
6406.99 1106
6407.74 1062
6408.50 1092
6409.25 1069
6410.01 1059
6410.76 1143
6411.52 1201
6412.28 1199
6413.03 1362
6413.79 1350
6414.54 1295
6415.30 1311
6416.05 1200
6416.81 1237
6417.57 1171
6418.32 1219
6419.08 1092
6419.83 1084
6420.59 1104
6421.35 1161
6422.10 1084
6422.86 1123
6423.62 1139
6424.37 987
6425.13 1129
6425.89 1117
6426.64 1098
6427.40 1115
6428.15 1144
6428.91 1170
6429.67 1165
6430.42 1083
6431.18 1075
6431.94 1135
6432.70 1072
6433.45 1095
6434.21 1140
6434.97 1063
6435.72 1021
6436.48 1077
6437.24 1029
6437.99 1013
6438.75 1030
6439.51 1028
6440.27 1030
6441.02 1071
6441.78 1095
6442.54 1056
6443.30 1170
6444.05 1058
6444.81 1061
6445.57 1033
6446.33 1114
6447.08 1125
6447.84 1038
6448.60 1018
6449.36 977
6450.12 981
6450.87 1070
6451.63 1059
6452.39 1042
6453.15 1097
6453.91 1060
6454.66 1135
6455.42 1158
6456.18 1136
6456.94 1112
6457.70 1094
6458.46 1105
6459.21 1031
6459.97 1137
6460.73 1224
6461.49 1135
6462.25 1108
6463.01 1158
6463.77 1128
6464.52 1116
6465.28 1183
6466.04 1152
6466.80 1129
6467.56 1041
6468.32 1163
6469.08 1168
6469.84 1181
6470.60 1185
6471.36 1175
6472.11 1164
6472.87 1082
6473.63 1093
6474.39 1148
6475.15 1167
6475.91 1207
6476.67 1232
6477.43 1117
6478.19 1143
6478.95 1204
6479.71 1288
6480.47 1188
6481.23 1181
6481.99 1281
6482.75 1225
6483.51 1293
6484.27 1223
6485.03 1176
6485.79 1295
6486.55 1284
6487.31 1277
6488.07 1176
6488.83 1321
6489.59 1406
6490.35 1403
6491.11 1323
6491.87 1307
6492.63 1443
6493.39 1400
6494.15 1448
6494.91 1529
6495.67 1456
6496.43 1491
6497.19 1582
6497.95 1559
6498.71 1579
6499.48 1590
6500.24 1599
6501.00 1709
6501.76 1681
6502.52 1674
6503.28 1655
6504.04 1720
6504.80 1779
6505.56 1742
6506.32 1667
6507.09 1652
6507.85 1729
6508.61 1766
6509.37 1816
6510.13 1885
6510.89 1968
6511.65 1831
6512.42 1879
6513.18 1926
6513.94 1961
6514.70 1979
6515.46 2067
6516.22 2093
6516.99 2142
6517.75 2017
6518.51 1942
6519.27 1944
6520.03 2031
6520.80 1965
6521.56 1987
6522.32 2094
6523.08 2186
6523.84 2231
6524.61 2234
6525.37 2128
6526.13 2271
6526.89 2431
6527.66 2523
6528.42 2729
6529.18 2935
6529.94 3472
6530.71 3865
6531.47 4164
6532.23 4283
6533.00 4324
6533.76 4314
6534.52 4123
6535.28 3893
6536.05 3894
6536.81 3915
6537.57 3921
6538.34 4093
6539.10 4463
6539.86 4833
6540.63 5303
6541.39 5432
6542.15 5606
6542.92 5368
6543.68 4867
6544.44 4238
6545.21 3922
6545.97 3600
6546.73 3129
6547.50 2731
6548.26 2276
6549.02 2145
6549.79 2106
6550.55 1946
6551.31 1923
6552.08 1905
6552.84 1800
6553.61 1760
6554.37 1701
6555.13 1669
6555.90 1703
6556.66 1814
6557.43 1713
6558.19 1676
6558.96 1710
6559.72 1754
6560.48 1745
6561.25 1662
6562.01 1797
6562.78 1750
6563.54 1703
6564.31 1639
6565.07 1704
6565.84 1695
6566.60 1854
6567.37 2019
6568.13 1929
6568.90 2020
6569.66 2104
6570.43 2008
6571.19 1991
6571.96 1988
6572.72 2130
6573.49 2031
6574.25 2123
6575.02 1998
6575.78 1813
6576.55 2025
6577.31 2046
6578.08 2161
6578.84 2076
6579.61 2149
6580.37 2190
6581.14 2141
6581.91 2307
6582.67 2258
6583.44 2388
6584.20 2484
6584.97 2575
6585.73 2615
6586.50 2712
6587.27 2416
6588.03 2376
6588.80 2337
6589.56 2291
6590.33 2335
6591.10 2308
6591.86 2157
6592.63 2341
6593.39 2454
6594.16 2439
6594.93 2577
6595.69 2772
6596.46 3082
6597.23 3491
6597.99 3964
6598.76 4257
6599.53 4486
6600.29 4601
6601.06 4366
6601.83 4251
6602.59 3906
6603.36 3547
6604.13 3161
6604.89 2988
6605.66 2748
6606.43 2537
6607.20 2227
6607.96 2148
6608.73 2031
6609.50 1988
6610.26 2025
6611.03 1923
6611.80 1856
6612.57 1799
6613.33 1806
6614.10 1939
6614.87 1827
6615.64 1796
6616.40 1692
6617.17 1728
6617.94 1671
6618.71 1693
6619.48 1739
6620.24 1654
6621.01 1694
6621.78 1692
6622.55 1637
6623.32 1635
6624.08 1748
6624.85 1717
6625.62 1689
6626.39 1688
6627.16 1763
6627.92 1789
6628.69 1752
6629.46 1731
6630.23 1695
6631.00 1731
6631.77 1727
6632.54 1630
6633.30 1610
6634.07 1735
6634.84 1800
6635.61 1952
6636.38 2037
6637.15 2318
6637.92 2583
6638.69 2583
6639.45 2799
6640.22 2799
6640.99 2800
6641.76 2652
6642.53 2508
6643.30 2282
6644.07 2098
6644.84 2030
6645.61 1811
6646.38 1793
6647.15 1648
6647.92 1633
6648.69 1640
6649.46 1717
6650.22 1614
6650.99 1585
6651.76 1635
6652.53 1705
6653.30 1702
6654.07 1660
6654.84 1638
6655.61 1662
6656.38 1579
6657.15 1544
6657.92 1753
6658.69 1783
6659.46 1684
6660.23 1835
6661.00 1752
6661.77 1797
6662.54 1770
6663.31 1773
6664.09 1742
6664.86 1571
6665.63 1695
6666.40 1683
6667.17 1669
6667.94 1517
6668.71 1514
6669.48 1572
6670.25 1616
6671.02 1592
6671.79 1571
6672.56 1676
6673.33 1779
6674.10 1760
6674.88 1672
6675.65 1647
6676.42 1664
6677.19 1709
6677.96 1760
6678.73 1822
6679.50 1763
6680.27 1739
6681.05 1677
6681.82 1676
6682.59 1549
6683.36 1676
6684.13 1858
6684.90 1898
6685.67 1835
6686.45 1947
6687.22 2187
6687.99 2354
6688.76 2366
6689.53 2561
6690.31 2739
6691.08 2652
6691.85 2506
6692.62 2372
6693.39 2164
6694.17 1986
6694.94 1799
6695.71 1786
6696.48 1733
6697.25 1862
6698.03 1646
6698.80 1607
6699.57 1531
6700.34 1642
6701.12 1620
6701.89 1680
6702.66 1632
6703.43 1584
6704.21 1507
6704.98 1639
6705.75 1629
6706.53 1632
6707.30 1551
6708.07 1536
6708.84 1659
6709.62 1577
6710.39 1420
6711.16 1472
6711.94 1464
6712.71 1533
6713.48 1412
6714.26 1488
6715.03 1544
6715.80 1505
6716.58 1467
6717.35 1328
6718.12 1462
6718.90 1409
6719.67 1345
6720.45 1461
6721.22 1432
6721.99 1254
6722.77 1325
6723.54 1395
6724.31 1408
6725.09 1419
6725.86 1486
6726.64 1396
6727.41 1385
6728.18 1533
6728.96 1454
6729.73 1452
6730.51 1374
6731.28 1513
6732.06 1501
6732.83 1489
6733.60 1517
6734.38 1548
6735.15 1443
6735.93 1502
6736.70 1460
6737.48 1580
6738.25 1679
6739.03 1625
6739.80 1574
6740.58 1569
6741.35 1596
6742.13 1588
6742.90 1586
6743.68 1657
6744.45 1719
6745.23 1674
6746.00 1730
6746.78 1710
6747.55 1698
6748.33 1724
6749.10 1744
6749.88 1937
6750.65 1828
6751.43 1746
6752.20 1875
6752.98 1991
6753.75 2026
6754.53 2121
6755.31 2287
6756.08 2512
6756.86 2766
6757.63 2904
6758.41 2785
6759.19 2650
6759.96 2561
6760.74 2311
6761.51 2109
6762.29 2013
6763.07 1754
6763.84 1716
6764.62 1700
6765.39 1626
6766.17 1675
6766.95 1585
6767.72 1480
6768.50 1503
6769.28 1624
6770.05 1545
6770.83 1587
6771.61 1477
6772.38 1605
6773.16 1576
6773.94 1526
6774.71 1553
6775.49 1558
6776.27 1510
6777.04 1511
6777.82 1404
6778.60 1411
6779.37 1487
6780.15 1424
6780.93 1348
6781.71 1423
6782.48 1410
6783.26 1314
6784.04 1382
6784.81 1345
6785.59 1359
6786.37 1430
6787.15 1426
6787.92 1377
6788.70 1373
6789.48 1348
6790.26 1446
6791.04 1444
6791.81 1336
6792.59 1215
6793.37 1292
6794.15 1259
6794.92 1346
6795.70 1311
6796.48 1337
6797.26 1392
6798.04 1306
6798.81 1213
6799.59 1280
6800.37 1301
6801.15 1361
6801.93 1329
6802.71 1372
6803.48 1340
6804.26 1401
6805.04 1442
6805.82 1392
6806.60 1494
6807.38 1509
6808.16 1466
6808.94 1520
6809.71 1599
6810.49 1575
6811.27 1609
6812.05 1591
6812.83 1603
6813.61 1507
6814.39 1376
6815.17 1389
6815.95 1362
6816.73 1477
6817.50 1557
6818.28 1588
6819.06 1678
6819.84 1526
6820.62 1538
6821.40 1570
6822.18 1513
6822.96 1583
6823.74 1568
6824.52 1401
6825.30 1438
6826.08 1462
6826.86 1356
6827.64 1396
6828.42 1459
6829.20 1416
6829.98 1352
6830.76 1359
6831.54 1320
6832.32 1330
6833.10 1396
6833.88 1330
6834.66 1340
6835.44 1256
6836.22 1283
6837.00 1311
6837.78 1207
6838.56 1319
6839.34 1313
6840.12 1363
6840.90 1340
6841.68 1325
6842.46 1461
6843.24 1301
6844.03 1275
6844.81 1291
6845.59 1272
6846.37 1266
6847.15 1300
6847.93 1281
6848.71 1281
6849.49 1325
6850.27 1431
6851.05 1452
6851.84 1501
6852.62 1691
6853.40 1900
6854.18 2263
6854.96 2680
6855.74 2845
6856.52 2886
6857.30 2906
6858.09 2808
6858.87 2706
6859.65 2639
6860.43 2227
6861.21 1836
6861.99 1819
6862.78 1657
6863.56 1675
6864.34 1582
6865.12 1499
6865.90 1488
6866.69 1457
6867.47 1386
6868.25 1501
6869.03 1567
6869.82 1539
6870.60 1550
6871.38 1604
6872.16 1661
6872.94 1672
6873.73 1632
6874.51 1582
6875.29 1534
6876.07 1559
6876.86 1573
6877.64 1516
6878.42 1599
6879.21 1538
6879.99 1518
6880.77 1536
6881.55 1588
6882.34 1641
6883.12 1747
6883.90 1832
6884.69 1960
6885.47 1997
6886.25 1941
6887.04 1910
6887.82 2063
6888.60 2133
6889.39 2296
6890.17 2546
6890.95 3079
6891.74 3818
6892.52 4162
6893.30 4258
6894.09 4096
6894.87 3569
6895.65 3199
6896.44 2893
6897.22 2636
6898.01 2479
6898.79 2300
6899.57 2087
6900.36 2083
6901.14 2043
6901.93 1909
6902.71 2121
6903.49 2107
6904.28 2089
6905.06 2003
6905.85 1963
6906.63 2021
6907.42 1933
6908.20 1925
6908.98 2002
6909.77 2027
6910.55 1937
6911.34 1929
6912.12 1889
6912.91 1810
6913.69 1814
6914.48 1703
6915.26 1796
6916.05 1751
6916.83 1771
6917.62 1767
6918.40 1707
6919.19 1718
6919.97 1837
6920.76 1834
6921.54 1768
6922.33 1731
6923.11 1867
6923.90 1751
6924.68 1774
6925.47 1761
6926.25 1757
6927.04 1745
6927.82 1726
6928.61 1761
6929.40 1732
6930.18 1816
6930.97 1946
6931.75 1889
6932.54 1868
6933.32 1939
6934.11 1883
6934.90 1928
6935.68 1973
6936.47 2253
6937.25 2364
6938.04 2518
6938.83 2575
6939.61 2668
6940.40 2488
6941.19 2330
6941.97 2203
6942.76 2175
6943.54 2150
6944.33 2165
6945.12 2217
6945.90 2213
6946.69 2298
6947.48 2238
6948.26 2217
6949.05 2458
6949.84 2400
6950.62 2456
6951.41 2494
6952.20 2469
6952.99 2562
6953.77 2602
6954.56 2671
6955.35 2464
6956.13 2541
6956.92 2548
6957.71 2526
6958.50 2558
6959.28 2409
6960.07 2543
6960.86 2755
6961.64 2833
6962.43 2663
6963.22 2673
6964.01 2821
6964.80 2751
6965.58 2648
6966.37 2686
6967.16 2694
6967.95 2565
6968.73 2617
6969.52 2721
6970.31 2784
6971.10 2803
6971.89 2962
6972.67 2896
6973.46 2944
6974.25 2914
6975.04 3023
6975.83 3169
6976.62 3144
6977.40 2980
6978.19 2943
6978.98 3213
6979.77 3261
6980.56 3276
6981.35 3111
6982.13 3061
6982.92 3379
6983.71 3414
6984.50 3667
6985.29 3651
6986.08 4199
6986.87 4877
6987.66 5714
6988.45 6884
6989.23 7839
6990.02 8741
6990.81 9628
6991.60 9828
6992.39 9795
6993.18 9329
6993.97 8471
6994.76 7652
6995.55 6630
6996.34 5774
6997.13 5274
6997.92 4756
6998.71 4485
6999.50 4421
7000.29 4524
7001.07 5184
7001.86 5832
7002.65 6886
7003.44 7941
7004.23 8845
7005.02 9524
7005.81 9497
7006.60 9319
7007.39 8525
7008.18 7821
7008.97 6978
7009.76 5818
7010.55 4943
7011.34 4402
7012.14 3835
7012.93 3183
7013.72 3078
7014.51 3108
7015.30 3142
7016.09 3221
7016.88 3168
7017.67 3274
7018.46 3184
7019.25 3050
7020.04 2907
7020.83 2646
7021.62 2742
7022.41 2607
7023.20 2517
7024.00 2478
7024.79 2277
7025.58 2317
7026.37 2375
7027.16 2297
7027.95 2311
7028.74 2263
7029.53 2334
7030.32 2442
7031.12 2392
7031.91 2482
7032.70 2432
7033.49 2336
7034.28 2306
7035.07 2423
7035.87 2327
7036.66 2214
7037.45 2272
7038.24 2200
7039.03 2210
7039.82 2258
7040.62 2194
7041.41 2268
7042.20 2250
7042.99 2254
7043.78 2457
7044.58 2603
7045.37 2458
7046.16 2433
7046.95 2547
7047.75 2573
7048.54 2481
7049.33 2432
7050.12 2455
7050.92 2553
7051.71 2639
7052.50 2643
7053.29 2914
7054.09 3370
7054.88 3389
7055.67 3553
7056.46 3476
7057.26 3126
7058.05 2949
7058.84 2807
7059.64 2647
7060.43 2550
7061.22 2512
7062.02 2460
7062.81 2483
7063.60 2573
7064.39 2557
7065.19 2479
7065.98 2377
7066.77 2453
7067.57 2382
7068.36 2488
7069.16 2445
7069.95 2534
7070.74 2537
7071.54 2448
7072.33 2440
7073.12 2564
7073.92 2460
7074.71 2388
7075.51 2516
7076.30 2607
7077.09 2675
7077.89 2541
7078.68 2691
7079.48 2616
7080.27 2456
7081.06 2385
7081.86 2438
7082.65 2499
7083.45 2477
7084.24 2363
7085.04 2373
7085.83 2568
7086.62 2634
7087.42 2563
7088.21 2628
7089.01 2727
7089.80 2964
7090.60 3344
7091.39 3757
7092.19 4179
7092.98 4512
7093.78 4702
7094.57 4540
7095.37 4110
7096.16 3778
7096.96 3471
7097.75 3215
7098.55 2954
7099.34 2522
7100.14 2309
7100.93 2231
7101.73 2028
7102.52 1937
7103.32 1960
7104.11 1811
7104.91 1916
7105.71 1952
7106.50 1820
7107.30 1826
7108.09 1773
7108.89 1668
7109.68 1599
7110.48 1569
7111.28 1491
7112.07 1424
7112.87 1399
7113.66 1395
7114.46 1222
7115.26 1196
7116.05 1393
7116.85 1478
7117.65 1407
7118.44 1421
7119.24 1467
7120.03 1564
7120.83 1405
7121.63 1494
7122.42 1534
7123.22 1493
7124.02 1394
7124.81 1480
7125.61 1523
7126.41 1452
7127.20 1466
7128.00 1486
7128.80 1350
7129.59 1424
7130.39 1515
7131.19 1466
7131.99 1426
7132.78 1488
7133.58 1390
7134.38 1384
7135.17 1377
7135.97 1471
7136.77 1486
7137.57 1481
7138.36 1516
7139.16 1370
7139.96 1278
7140.76 1315
7141.55 1385
7142.35 1407
7143.15 1329
7143.95 1376
7144.74 1468
7145.54 1439
7146.34 1361
7147.14 1449
7147.94 1495
7148.73 1546
7149.53 1419
7150.33 1359
7151.13 1386
7151.93 1420
7152.72 1308
7153.52 1410
7154.32 1343
7155.12 1380
7155.92 1319
7156.72 1355
7157.51 1202
7158.31 1330
7159.11 1272
7159.91 1291
7160.71 1329
7161.51 1293
7162.31 1278
7163.11 1310
7163.90 1302
7164.70 1230
7165.50 1227
7166.30 1247
7167.10 1180
7167.90 1226
7168.70 1185
7169.50 1190
7170.30 1157
7171.10 1166
7171.90 1136
7172.69 1116
7173.49 1100
7174.29 1170
7175.09 1213
7175.89 1152
7176.69 1231
7177.49 1088
7178.29 1116
7179.09 1126
7179.89 1128
7180.69 1078
7181.49 1103
7182.29 1049
7183.09 1066
7183.89 1043
7184.69 1113
7185.49 1133
7186.29 1154
7187.09 1152
7187.89 1217
7188.69 1295
7189.49 1192
7190.29 1185
7191.09 1142
7191.89 1150
7192.69 1174
7193.49 1185
7194.29 1096
7195.09 1101
7195.89 1120
7196.70 1151
7197.50 1063
7198.30 969
7199.10 1004
7199.90 1009
7200.70 1033
7201.50 1023
7202.30 927
7203.10 995
7203.90 1128
7204.70 1143
7205.51 1071
7206.31 995
7207.11 1036
7207.91 1027
7208.71 1002
7209.51 943
7210.31 980
7211.12 869
7211.92 910
7212.72 986
7213.52 943
7214.32 924
7215.12 940
7215.92 984
7216.73 947
7217.53 873
7218.33 940
7219.13 1023
7219.93 994
7220.74 1068
7221.54 1016
7222.34 1051
7223.14 1166
7223.94 1073
7224.75 979
7225.55 1063
7226.35 977
7227.15 954
7227.96 964
7228.76 945
7229.56 981
7230.36 909
7231.17 914
7231.97 955
7232.77 1004
7233.57 954
7234.38 943
7235.18 968
7235.98 964
7236.79 1041
7237.59 959
7238.39 981
7239.19 963
7240.00 934
7240.80 1001
7241.60 967
7242.41 971
7243.21 1023
7244.01 1022
7244.82 978
7245.62 945
7246.42 980
7247.23 926
7248.03 1022
7248.83 1016
7249.64 1003
7250.44 936
7251.25 991
7252.05 987
7252.85 978
7253.66 1025
7254.46 961
7255.27 1002
7256.07 927
7256.87 991
7257.68 1029
7258.48 1121
7259.29 1006
7260.09 1038
7260.89 1066
7261.70 980
7262.50 965
7263.31 1047
7264.11 1026
7264.92 971
7265.72 936
7266.53 1046
7267.33 1006
7268.13 1045
7268.94 1029
7269.74 1072
7270.55 1009
7271.35 1071
7272.16 1115
7272.96 1128
7273.77 1175
7274.57 1228
7275.38 1140
7276.18 1118
7276.99 1185
7277.79 1243
7278.60 1142
7279.40 1232
7280.21 1154
7281.01 1150
7281.82 1246
7282.63 1224
7283.43 1179
7284.24 1284
7285.04 1388
7285.85 1442
7286.65 1650
7287.46 1676
7288.27 1897
7289.07 2206
7289.88 2350
7290.68 2339
7291.49 2310
7292.29 2171
7293.10 2093
7293.91 1864
7294.71 1623
7295.52 1557
7296.33 1492
7297.13 1395
7297.94 1342
7298.74 1284
7299.55 1349
7300.36 1373
7301.16 1338
7301.97 1255
7302.78 1444
7303.58 1436
7304.39 1368
7305.20 1518
7306.00 1451
7306.81 1392
7307.62 1462
7308.42 1424
7309.23 1472
7310.04 1447
7310.84 1421
7311.65 1627
7312.46 1703
7313.27 1696
7314.07 1822
7314.88 2027
7315.69 2045
7316.50 2174
7317.30 2146
7318.11 2134
7318.92 2122
7319.72 2147
7320.53 2205
7321.34 2320
7322.15 2512
7322.96 3025
7323.76 3374
7324.57 3498
7325.38 3609
7326.19 3440
7326.99 3259
7327.80 2884
7328.61 2678
7329.42 2557
7330.23 2232
7331.03 1991
7331.84 1927
7332.65 1788
7333.46 1683
7334.27 1616
7335.08 1590
7335.88 1651
7336.69 1683
7337.50 1740
7338.31 1660
7339.12 1640
7339.93 1587
7340.74 1564
7341.54 1614
7342.35 1593
7343.16 1481
7343.97 1468
7344.78 1487
7345.59 1465
7346.40 1565
7347.21 1469
7348.02 1413
7348.82 1433
7349.63 1453
7350.44 1495
7351.25 1400
7352.06 1460
7352.87 1416
7353.68 1432
7354.49 1444
7355.30 1417
7356.11 1364
7356.92 1387
7357.73 1278
7358.54 1301
7359.35 1305
7360.16 1263
7360.97 1261
7361.78 1173
7362.59 1180
7363.40 1273
7364.21 1230
7365.02 1252
7365.83 1325
7366.64 1301
7367.45 1351
7368.26 1338
7369.07 1243
7369.88 1228
7370.69 1265
7371.50 1305
7372.31 1319
7373.12 1414
7373.93 1332
7374.74 1371
7375.55 1409
7376.36 1386
7377.17 1369
7377.98 1343
7378.79 1331
7379.60 1304
7380.42 1367
7381.23 1432
7382.04 1483
7382.85 1639
7383.66 1720
7384.47 2003
7385.28 2065
7386.09 2177
7386.90 2229
7387.71 2202
7388.53 2248
7389.34 2008
7390.15 1888
7390.96 1753
7391.77 1599
7392.58 1456
7393.39 1448
7394.21 1381
7395.02 1321
7395.83 1303
7396.64 1332
7397.45 1363
7398.27 1354
7399.08 1311
7399.89 1292
7400.70 1306
7401.51 1389
7402.33 1453
7403.14 1480
7403.95 1458
7404.76 1539
7405.57 1570
7406.39 1584
7407.20 1736
7408.01 1729
7408.82 1659
7409.64 1664
7410.45 1644
7411.26 1602
7412.07 1658
7412.89 1672
7413.70 1575
7414.51 1570
7415.32 1492
7416.14 1459
7416.95 1356
7417.76 1373
7418.58 1296
7419.39 1194
7420.20 1222
7421.02 1132
7421.83 1115
7422.64 1095
7423.45 1022
7424.27 1050
7425.08 1101
7425.89 1111
7426.71 1113
7427.52 999
7428.33 963
7429.15 985
7429.96 1001
7430.78 998
7431.59 1026
7432.40 979
7433.22 1026
7434.03 1051
7434.84 1039
7435.66 974
7436.47 907
7437.29 1025
7438.10 953
7438.91 898
7439.73 906
7440.54 1030
7441.36 1015
7442.17 978
7442.99 873
7443.80 924
7444.61 1024
7445.43 979
7446.24 930
7447.06 959
7447.87 1000
7448.69 993
7449.50 992
7450.32 937
7451.13 969
7451.95 1015
7452.76 1004
7453.58 986
7454.39 1011
7455.21 1009
7456.02 952
7456.84 999
7457.65 1005
7458.47 1015
7459.28 1033
7460.10 889
7460.91 998
7461.73 1039
7462.54 1041
7463.36 1015
7464.17 1093
7464.99 1065
7465.80 1058
7466.62 1240
7467.44 1258
7468.25 1269
7469.07 1308
7469.88 1145
7470.70 1207
7471.51 1259
7472.33 1087
7473.15 1092
7473.96 1097
7474.78 1133
7475.59 1198
7476.41 1179
7477.23 1199
7478.04 1169
7478.86 1193
7479.67 1211
7480.49 1257
7481.31 1184
7482.12 1154
7482.94 1090
7483.76 1008
7484.57 1024
7485.39 1037
7486.21 1025
7487.02 1095
7487.84 1066
7488.66 945
7489.47 916
7490.29 910
7491.11 932
7491.92 925
7492.74 951
7493.56 871
7494.38 912
7495.19 858
7496.01 908
7496.83 935
7497.64 945
7498.46 863
7499.28 765
7500.10 825
7500.91 827
7501.73 853
7502.55 842
7503.37 808
7504.18 783
7505.00 809
7505.82 765
7506.64 784
7507.46 787
7508.27 748
7509.09 756
7509.91 766
7510.73 730
7511.55 723
7512.36 738
7513.18 669
7514.00 667
7514.82 745
7515.64 774
7516.45 783
7517.27 676
7518.09 737
7518.91 754
7519.73 768
7520.55 761
7521.37 749
7522.18 739
7523.00 759
7523.82 793
7524.64 756
7525.46 745
7526.28 757
7527.10 811
7527.92 756
7528.74 731
7529.55 772
7530.37 745
7531.19 737
7532.01 714
7532.83 775
7533.65 763
7534.47 747
7535.29 748
7536.11 672
7536.93 682
7537.75 724
7538.57 699
7539.39 728
7540.21 693
7541.03 729
7541.84 690
7542.66 693
7543.48 709
7544.30 714
7545.12 773
7545.94 767
7546.76 752
7547.58 778
7548.40 725
7549.22 822
7550.04 747
7550.86 734
7551.68 751
7552.51 676
7553.33 757
7554.15 683
7554.97 744
7555.79 758
7556.61 819
7557.43 742
7558.25 715
7559.07 672
7559.89 712
7560.71 714
7561.53 739
7562.35 800
7563.17 777
7563.99 864
7564.81 799
7565.64 790
7566.46 778
7567.28 774
7568.10 771
7568.92 698
7569.74 708
7570.56 758
7571.38 796
7572.21 772
7573.03 797
7573.85 775
7574.67 760
7575.49 767
7576.31 739
7577.13 736
7577.96 721
7578.78 753
7579.60 817
7580.42 764
7581.24 798
7582.07 793
7582.89 745
7583.71 786
7584.53 749
7585.35 761
7586.18 773
7587.00 854
7587.82 831
7588.64 812
7589.46 863
7590.29 885
7591.11 894
7591.93 876
7592.75 871
7593.58 872
7594.40 847
7595.22 880
7596.04 911
7596.87 828
7597.69 882
7598.51 934
7599.34 915
7600.16 901
7600.98 809
7601.80 862
7602.63 842
7603.45 864
7604.27 893
7605.10 939
7605.92 964
7606.74 975
7607.57 976
7608.39 965
7609.21 1123
7610.04 1100
7610.86 1113
7611.68 1064
7612.51 1080
7613.33 1116
7614.15 1087
7614.98 1131
7615.80 1115
7616.62 1012
7617.45 1027
7618.27 1092
7619.10 1053
7619.92 1122
7620.74 1265
7621.57 1316
7622.39 1403
7623.22 1497
7624.04 1567
7624.86 1493
7625.69 1313
7626.51 1246
7627.34 1132
7628.16 1106
7628.99 1202
7629.81 1228
7630.64 1252
7631.46 1146
7632.28 1129
7633.11 1181
7633.93 1335
7634.76 1332
7635.58 1214
7636.41 1289
7637.23 1338
7638.06 1427
7638.88 1369
7639.71 1370
7640.53 1265
7641.36 1139
7642.18 1048
7643.01 933
7643.83 953
7644.66 925
7645.48 793
7646.31 848
7647.14 866
7647.96 835
7648.79 830
7649.61 806
7650.44 897
7651.26 789
7652.09 787
7652.91 866
7653.74 873
7654.57 845
7655.39 862
7656.22 782
7657.04 833
7657.87 864
7658.70 812
7659.52 858
7660.35 771
7661.17 757
7662.00 738
7662.83 740
7663.65 778
7664.48 868
7665.31 861
7666.13 849
7666.96 870
7667.79 745
7668.61 773
7669.44 746
7670.27 744
7671.09 798
7671.92 846
7672.75 737
7673.57 757
7674.40 773
7675.23 736
7676.05 813
7676.88 772
7677.71 733
7678.53 767
7679.36 801
7680.19 724
7681.02 802
7681.84 784
7682.67 819
7683.50 781
7684.33 846
7685.15 809
7685.98 716
7686.81 679
7687.64 748
7688.46 793
7689.29 740
7690.12 779
7690.95 679
7691.77 711
7692.60 780
7693.43 773
7694.26 806
7695.09 813
7695.91 804
7696.74 835
7697.57 732
7698.40 760
7699.23 814
7700.06 769
7700.88 773
7701.71 838
7702.54 865
7703.37 805
7704.20 883
7705.03 908
7705.85 873
7706.68 879
7707.51 862
7708.34 821
7709.17 770
7710.00 763
7710.83 800
7711.66 707
7712.48 755
7713.31 727
7714.14 725
7714.97 771
7715.80 720
7716.63 674
7717.46 706
7718.29 693
7719.12 763
7719.95 696
7720.78 638
7721.61 749
7722.44 739
7723.27 756
7724.09 714
7724.92 698
7725.75 673
7726.58 618
7727.41 623
7728.24 697
7729.07 625
7729.90 697
7730.73 718
7731.56 704
7732.39 771
7733.22 733
7734.05 700
7734.88 735
7735.71 710
7736.54 741
7737.37 719
7738.20 721
7739.03 723
7739.86 695
7740.70 750
7741.53 704
7742.36 786
7743.19 793
7744.02 663
7744.85 721
7745.68 742
7746.51 694
7747.34 731
7748.17 767
7749.00 730
7749.83 761
7750.66 816
7751.50 845
7752.33 926
7753.16 934
7753.99 1023
7754.82 958
7755.65 901
7756.48 790
7757.31 776
7758.15 749
7758.98 786
7759.81 805
7760.64 899
7761.47 949
7762.30 875
7763.13 944
7763.97 895
7764.80 842
7765.63 833
7766.46 796
7767.29 762
7768.13 760
7768.96 746
7769.79 709
7770.62 674
7771.45 696
7772.29 674
7773.12 776
7773.95 785
7774.78 700
7775.62 735
7776.45 736
7777.28 736
7778.11 743
7778.95 769
7779.78 742
7780.61 754
7781.44 731
7782.28 782
7783.11 765
7783.94 708
7784.77 740
7785.61 811
7786.44 757
7787.27 670
7788.11 713
7788.94 689
7789.77 757
7790.61 764
7791.44 783
7792.27 807
7793.10 779
7793.94 752
7794.77 745
7795.60 756
7796.44 732
7797.27 723
7798.11 684
7798.94 714
7799.77 700
7800.61 760
7801.44 869
7802.27 856
7803.11 826
7803.94 780
7804.78 838
7805.61 803
7806.44 824
7807.28 908
7808.11 878
7808.95 918
7809.78 871
7810.61 918
7811.45 904
7812.28 1024
7813.12 1054
7813.95 925
7814.79 1003
7815.62 941
7816.45 1042
7817.29 1061
7818.12 1066
7818.96 1095
7819.79 1260
7820.63 1286
7821.46 1245
7822.30 1216
7823.13 1318
7823.97 1185
7824.80 1194
7825.64 1233
7826.47 1175
7827.31 1112
7828.14 1092
7828.98 1180
7829.81 1165
7830.65 1425
7831.48 1414
7832.32 1364
7833.15 1427
7833.99 1435
7834.83 1297
7835.66 1330
7836.50 1255
7837.33 1290
7838.17 1324
7839.00 1311
7839.84 1388
7840.68 1415
7841.51 1326
7842.35 1320
7843.18 1196
7844.02 1243
7844.86 1185
7845.69 1230
7846.53 1208
7847.36 1167
7848.20 1070
7849.04 1057
7849.87 1095
7850.71 1189
7851.55 1079
7852.38 1037
7853.22 1002
7854.05 1013
7854.89 939
7855.73 967
7856.56 906
7857.40 978
7858.24 1005
7859.08 1033
7859.91 993
7860.75 1053
7861.59 1065
7862.42 1099
7863.26 1116
7864.10 1156
7864.93 1137
7865.77 1154
7866.61 1130
7867.45 1088
7868.28 1137
7869.12 1101
7869.96 1044
7870.80 1030
7871.63 1102
7872.47 1033
7873.31 1101
7874.15 1103
7874.98 1202
7875.82 1051
7876.66 1007
7877.50 1108
7878.33 1227
7879.17 1173
7880.01 1399
7880.85 1384
7881.69 1405
7882.52 1483
7883.36 1628
7884.20 1515
7885.04 1495
7885.88 1386
7886.71 1291
7887.55 1333
7888.39 1234
7889.23 1224
7890.07 1178
7890.91 1162
7891.75 1234
7892.58 1180
7893.42 1144
7894.26 1210
7895.10 1318
7895.94 1332
7896.78 1401
7897.62 1263
7898.46 1255
7899.29 1274
7900.13 1191
7900.97 1132
7901.81 1119
7902.65 1107
7903.49 1150
7904.33 1168
7905.17 1193
7906.01 1212
7906.85 1054
7907.69 1085
7908.53 1118
7909.37 1007
7910.21 1017
7911.04 994
7911.88 946
7912.72 973
7913.56 937
7914.40 959
7915.24 867
7916.08 874
7916.92 973
7917.76 909
7918.60 953
7919.44 976
7920.28 1057
7921.12 1136
7921.96 1083
7922.80 1115
7923.64 1120
7924.48 1167
7925.32 1108
7926.16 1097
7927.01 990
7927.85 966
7928.69 991
7929.53 903
7930.37 866
7931.21 859
7932.05 850
7932.89 756
7933.73 829
7934.57 764
7935.41 746
7936.25 789
7937.09 847
7937.93 801
7938.78 847
7939.62 811
7940.46 878
7941.30 902
7942.14 860
7942.98 807
7943.82 850
7944.66 820
7945.51 909
7946.35 878
7947.19 845
7948.03 854
7948.87 926
7949.71 913
7950.56 857
7951.40 877
7952.24 889
7953.08 896
7953.92 933
7954.76 910
7955.61 958
7956.45 997
7957.29 982
7958.13 936
7958.97 923
7959.82 998
7960.66 1000
7961.50 969
7962.34 982
7963.19 995
7964.03 960
7964.87 929
7965.71 957
7966.56 894
7967.40 964
7968.24 980
7969.08 1026
7969.93 1040
7970.77 1066
7971.61 1137
7972.45 1189
7973.30 1220
7974.14 1250
7974.98 1195
7975.83 1190
7976.67 1105
7977.51 1043
7978.36 956
7979.20 993
7980.04 976
7980.89 973
7981.73 847
7982.57 907
7983.42 809
7984.26 833
7985.10 949
7985.95 891
7986.79 905
7987.63 882
7988.48 806
7989.32 814
7990.16 779
7991.01 799
7991.85 788
7992.70 813
7993.54 775
7994.38 761
7995.23 744
7996.07 709
7996.92 698
7997.76 702
7998.60 776
7999.45 694
8000.29 685
8001.14 632
8001.98 672
8002.83 767
8003.67 732
8004.52 690
8005.36 767
8006.20 859
8007.05 854
8007.89 745
8008.74 667
8009.58 733
8010.43 620
8011.27 601
8012.12 640
8012.96 682
8013.81 644
8014.65 570
8015.50 661
8016.34 624
8017.19 615
8018.03 680
8018.88 642
8019.72 584
8020.57 568
8021.42 653
8022.26 666
8023.11 623
8023.95 607
8024.80 582
8025.64 564
8026.49 591
8027.33 646
8028.18 588
8029.03 623
8029.87 677
8030.72 721
8031.56 630
8032.41 574
8033.26 613
8034.10 635
8034.95 583
8035.79 575
8036.64 596
8037.49 638
8038.33 647
8039.18 585
8040.03 580
8040.87 595
8041.72 667
8042.57 598
8043.41 623
8044.26 581
8045.11 627
8045.95 658
8046.80 647
8047.65 640
8048.49 610
8049.34 588
8050.19 583
8051.03 553
8051.88 572
8052.73 631
8053.58 594
8054.42 603
8055.27 580
8056.12 556
8056.96 576
8057.81 600
8058.66 623
8059.51 606
8060.35 569
8061.20 599
8062.05 580
8062.90 602
8063.74 590
8064.59 560
8065.44 588
8066.29 614
8067.14 570
8067.98 565
8068.83 581
8069.68 587
8070.53 559
8071.38 545
8072.22 547
8073.07 540
8073.92 540
8074.77 529
8075.62 476
8076.46 534
8077.31 552
8078.16 554
8079.01 575
8079.86 547
8080.71 509
8081.56 601
8082.40 567
8083.25 572
8084.10 596
8084.95 535
8085.80 525
8086.65 540
8087.50 494
8088.35 575
8089.19 518
8090.04 578
8090.89 517
8091.74 493
8092.59 558
8093.44 528
8094.29 547
8095.14 496
8095.99 562
8096.84 565
8097.69 567
8098.54 533
8099.39 454
8100.24 524
8101.09 574
8101.94 600
8102.79 546
8103.63 496
8104.48 516
8105.33 524
8106.18 591
8107.03 612
8107.88 472
8108.73 583
8109.58 621
8110.43 569
8111.28 493
8112.14 544
8112.99 506
8113.84 570
8114.69 516
8115.54 572
8116.39 517
8117.24 523
8118.09 503
8118.94 492
8119.79 524
8120.64 560
8121.49 553
8122.34 519
8123.19 511
8124.04 563
8124.89 600
8125.74 565
8126.60 570
8127.45 542
8128.30 591
8129.15 581
8130.00 539
8130.85 642
8131.70 570
8132.55 607
8133.40 603
8134.26 561
8135.11 598
8135.96 610
8136.81 678
8137.66 583
8138.51 559
8139.37 595
8140.22 611
8141.07 610
8141.92 626
8142.77 617
8143.62 633
8144.48 678
8145.33 666
8146.18 589
8147.03 651
8147.88 652
8148.74 623
8149.59 618
8150.44 603
8151.29 645
8152.15 688
8153.00 701
8153.85 717
8154.70 715
8155.56 701
8156.41 734
8157.26 736
8158.11 811
8158.97 755
8159.82 860
8160.67 920
8161.52 948
8162.38 968
8163.23 976
8164.08 853
8164.94 761
8165.79 674
8166.64 729
8167.49 639
8168.35 666
8169.20 665
8170.05 647
8170.91 643
8171.76 627
8172.61 672
8173.47 644
8174.32 653
8175.17 577
8176.03 618
8176.88 567
8177.74 600
8178.59 615
8179.44 565
8180.30 546
8181.15 549
8182.00 559
8182.86 540
8183.71 603
8184.57 568
8185.42 472
8186.27 508
8187.13 518
8187.98 565
8188.84 598
8189.69 558
8190.55 540
8191.40 571
8192.25 557
8193.11 573
8193.96 590
8194.82 495
8195.67 516
8196.53 502
8197.38 503
8198.24 489
8199.09 496
8199.95 536
8200.80 541
8201.66 533
8202.51 487
8203.37 511
8204.22 548
8205.08 537
8205.93 518
8206.79 552
8207.64 512
8208.50 485
8209.35 462
8210.21 509
8211.06 456
8211.92 538
8212.77 542
8213.63 567
8214.48 475
8215.34 498
8216.20 547
8217.05 496
8217.91 552
8218.76 520
8219.62 522
8220.48 594
8221.33 586
8222.19 613
8223.04 550
8223.90 555
8224.76 501
8225.61 520
8226.47 535
8227.32 616
8228.18 588
8229.04 539
8229.89 542
8230.75 543
8231.61 570
8232.46 616
8233.32 566
8234.18 553
8235.03 599
8235.89 515
8236.75 547
8237.60 547
8238.46 518
8239.32 506
8240.17 519
8241.03 525
8241.89 493
8242.74 485
8243.60 491
8244.46 544
8245.32 505
8246.17 459
8247.03 450
8247.89 472
8248.74 503
8249.60 555
8250.46 554
8251.32 524
8252.17 501
8253.03 588
8253.89 561
8254.75 539
8255.60 529
8256.46 522
8257.32 489
8258.18 552
8259.04 574
8259.89 543
8260.75 511
8261.61 516
8262.47 557
8263.33 551
8264.18 631
8265.04 518
8265.90 523
8266.76 553
8267.62 549
8268.48 536
8269.33 578
8270.19 545
8271.05 582
8271.91 538
8272.77 563
8273.63 542
8274.49 490
8275.34 584
8276.20 619
8277.06 600
8277.92 564
8278.78 622
8279.64 618
8280.50 590
8281.36 640
8282.22 549
8283.08 636
8283.93 651
8284.79 672
8285.65 642
8286.51 602
8287.37 629
8288.23 640
8289.09 644
8289.95 653
8290.81 706
8291.67 817
8292.53 740
8293.39 766
8294.25 736
8295.11 765
8295.97 789
8296.83 942
8297.69 940
8298.55 982
8299.41 1086
8300.27 1048
8301.13 994
8301.99 839
8302.85 793
8303.71 818
8304.57 773
8305.43 773
8306.29 705
8307.15 721
8308.01 671
8308.87 681
8309.73 696
8310.59 708
8311.45 683
8312.31 638
8313.17 648
8314.03 642
8314.90 705
8315.76 709
8316.62 708
8317.48 671
8318.34 596
8319.20 616
8320.06 595
8320.92 637
8321.78 622
8322.64 636
8323.51 626
8324.37 627
8325.23 598
8326.09 636
8326.95 610
8327.81 580
8328.67 593
8329.54 634
8330.40 633
8331.26 628
8332.12 641
8332.98 668
8333.84 581
8334.71 609
8335.57 641
8336.43 608
8337.29 577
8338.15 595
8339.02 611
8339.88 655
8340.74 593
8341.60 570
8342.46 615
8343.33 572
8344.19 589
8345.05 583
8345.91 588
8346.78 569
8347.64 578
8348.50 585
8349.36 613
8350.23 618
8351.09 669
8351.95 616
8352.81 554
8353.68 644
8354.54 568
8355.40 555
8356.27 621
8357.13 605
8357.99 527
8358.86 572
8359.72 586
8360.58 622
8361.44 572
8362.31 570
8363.17 605
8364.03 629
8364.90 606
8365.76 591
8366.63 587
8367.49 589
8368.35 590
8369.22 604
8370.08 611
8370.94 604
8371.81 655
8372.67 661
8373.53 656
8374.40 617
8375.26 632
8376.13 665
8376.99 610
8377.85 638
8378.72 719
8379.58 638
8380.45 663
8381.31 613
8382.18 671
8383.04 704
8383.90 607
8384.77 636
8385.63 685
8386.50 650
8387.36 695
8388.23 712
8389.09 713
8389.96 681
8390.82 657
8391.69 708
8392.55 672
8393.42 660
8394.28 706
8395.15 719
8396.01 693
8396.88 756
8397.74 707
8398.61 704
8399.47 727
8400.34 726
8401.20 741
8402.07 707
8402.93 778
8403.80 734
8404.66 754
8405.53 700
8406.39 734
8407.26 751
8408.12 757
8408.99 722
8409.86 781
8410.72 765
8411.59 753
8412.45 771
8413.32 819
8414.19 749
8415.05 821
8415.92 803
8416.78 748
8417.65 782
8418.52 744
8419.38 778
8420.25 833
8421.11 824
8421.98 775
8422.85 812
8423.71 804
8424.58 755
8425.45 800
8426.31 832
8427.18 837
8428.05 818
8428.91 866
8429.78 859
8430.65 944
8431.51 964
8432.38 944
8433.25 994
8434.11 1022
8434.98 969
8435.85 1021
8436.72 990
8437.58 1019
8438.45 1068
8439.32 1067
8440.18 1102
8441.05 1106
8441.92 1159
8442.79 1152
8443.65 1187
8444.52 1276
8445.39 1383
8446.26 1419
8447.12 1405
8447.99 1648
8448.86 1622
8449.73 1547
8450.60 1577
8451.46 1537
8452.33 1579
8453.20 1440
8454.07 1439
8454.94 1472
8455.80 1448
8456.67 1565
8457.54 1585
8458.41 1660
8459.28 1826
8460.14 1912
8461.01 2141
8461.88 2340
8462.75 2358
8463.62 2462
8464.49 2402
8465.36 2338
8466.22 2259
8467.09 1982
8467.96 1926
8468.83 1695
8469.70 1571
8470.57 1663
8471.44 1753
8472.31 1980
8473.17 2270
8474.04 2806
8474.91 3288
8475.78 3724
8476.65 3948
8477.52 3985
8478.39 3562
8479.26 3176
8480.13 2857
8481.00 2478
8481.87 2096
8482.74 1782
8483.61 1587
8484.48 1415
8485.34 1371
8486.21 1249
8487.08 1234
8487.95 1207
8488.82 1108
8489.69 1111
8490.56 1057
8491.43 1118
8492.30 1099
8493.17 1051
8494.04 1047
8494.91 1017
8495.78 961
8496.65 985
8497.52 927
8498.39 953
8499.26 884
8500.13 925
8501.01 915
8501.88 924
8502.75 961
8503.62 990
8504.49 1030
8505.36 1060
8506.23 994
8507.10 964
8507.97 908
8508.84 904
8509.71 927
8510.58 956
8511.45 889
8512.32 958
8513.20 1050
8514.07 1103
8514.94 1092
8515.81 1069
8516.68 1047
8517.55 993
8518.42 995
8519.29 899
8520.17 924
8521.04 918
8521.91 873
8522.78 800
8523.65 891
8524.52 880
8525.39 829
8526.27 891
8527.14 911
8528.01 926
8528.88 897
8529.75 884
8530.63 926
8531.50 943
8532.37 979
8533.24 972
8534.11 888
8534.99 890
8535.86 921
8536.73 930
8537.60 1075
8538.47 1010
8539.35 1054
8540.22 989
8541.09 1004
8541.96 1072
8542.84 1002
8543.71 999
8544.58 1012
8545.46 951
8546.33 994
8547.20 992
8548.07 999
8548.95 1040
8549.82 948
8550.69 960
8551.57 980
8552.44 960
8553.31 1024
8554.18 997
8555.06 997
8555.93 1026
8556.80 1010
8557.68 1084
8558.55 1074
8559.42 1122
8560.30 1227
8561.17 1233
8562.04 1194
8562.92 1104
8563.79 1079
8564.67 1099
8565.54 1022
8566.41 918
8567.29 884
8568.16 876
8569.03 902
8569.91 845
8570.78 869
8571.66 824
8572.53 790
8573.40 834
8574.28 813
8575.15 742
8576.03 729
8576.90 793
8577.78 853
8578.65 811
8579.52 758
8580.40 753
8581.27 767
8582.15 797
8583.02 757
8583.90 818
8584.77 755
8585.65 787
8586.52 788
8587.40 767
8588.27 748
8589.15 761
8590.02 780
8590.90 734
8591.77 743
8592.65 779
8593.52 850
8594.40 828
8595.27 802
8596.15 798
8597.02 785
8597.90 800
8598.77 775
8599.65 690
8600.52 760
8601.40 796
8602.28 802
8603.15 793
8604.03 744
8604.90 763
8605.78 772
8606.65 775
8607.53 805
8608.41 809
8609.28 817
8610.16 760
8611.03 796
8611.91 746
8612.79 791
8613.66 783
8614.54 767
8615.41 801
8616.29 846
8617.17 860
8618.04 890
8618.92 868
8619.80 918
8620.67 991
8621.55 928
8622.43 827
8623.30 866
8624.18 870
8625.06 832
8625.93 831
8626.81 890
8627.69 915
8628.56 901
8629.44 849
8630.32 870
8631.20 913
8632.07 910
8632.95 938
8633.83 976
8634.70 993
8635.58 1071
8636.46 1055
8637.34 1104
8638.21 1046
8639.09 1097
8639.97 1028
8640.85 1049
8641.72 1106
8642.60 1152
8643.48 1104
8644.36 1069
8645.23 1140
8646.11 1152
8646.99 1166
8647.87 1112
8648.75 1117
8649.62 1221
8650.50 1249
8651.38 1263
8652.26 1308
8653.14 1245
8654.01 1285
8654.89 1231
8655.77 1330
8656.65 1323
8657.53 1322
8658.41 1380
8659.29 1331
8660.16 1333
8661.04 1346
8661.92 1326
8662.80 1389
8663.68 1394
8664.56 1426
8665.44 1511
8666.31 1444
8667.19 1326
8668.07 1381
8668.95 1397
8669.83 1423
8670.71 1448
8671.59 1444
8672.47 1494
8673.35 1581
8674.23 1602
8675.11 1694
8675.99 1967
8676.86 2142
8677.74 2504
8678.62 2956
8679.50 3315
8680.38 3570
8681.26 3564
8682.14 3450
8683.02 3202
8683.90 3001
8684.78 2777
8685.66 2498
8686.54 2235
8687.42 2016
8688.30 1934
8689.18 1815
8690.06 1654
8690.94 1571
8691.82 1667
8692.70 1780
8693.58 1794
8694.46 2083
8695.34 2424
8696.22 2986
8697.10 3477
8697.98 3824
8698.86 4431
8699.74 4325
8700.62 4188
8701.51 3747
8702.39 3300
8703.27 2888
8704.15 2457
8705.03 2045
8705.91 1779
8706.79 1598
8707.67 1540
8708.55 1365
8709.43 1356
8710.31 1267
8711.20 1127
8712.08 1143
8712.96 1195
8713.84 1197
8714.72 1044
8715.60 1015
8716.48 1113
8717.36 1086
8718.25 1054
8719.13 1057
8720.01 941
8720.89 934
8721.77 969
8722.65 826
8723.54 821
8724.42 919
8725.30 1013
8726.18 1000
8727.06 993
8727.95 976
8728.83 961
8729.71 916
8730.59 896
8731.47 909
8732.36 922
8733.24 858
8734.12 935
8735.00 966
8735.89 1036
8736.77 1090
8737.65 1113
8738.53 1062
8739.42 1057
8740.30 991
8741.18 908
8742.06 973
8742.95 969
8743.83 975
8744.71 954
8745.59 799
8746.48 857
8747.36 901
8748.24 962
8749.13 939
8750.01 892
8750.89 940
8751.78 944
8752.66 939
8753.54 946
8754.43 924
8755.31 895
8756.19 904
8757.08 1007
8757.96 971
8758.84 931
8759.73 997
8760.61 1023
8761.49 1017
8762.38 920
8763.26 979
8764.15 997
8765.03 1010
8765.91 995
8766.80 1044
8767.68 1031
8768.57 994
8769.45 942
8770.33 989
8771.22 1010
8772.10 1011
8772.99 1027
8773.87 983
8774.75 1037
8775.64 1151
8776.52 1073
8777.41 1154
8778.29 1215
8779.18 1119
8780.06 1071
8780.95 1047
8781.83 995
8782.72 894
8783.60 925
8784.49 940
8785.37 835
8786.26 851
8787.14 888
8788.03 879
8788.91 905
8789.80 847
8790.68 866
8791.57 941
8792.45 944
8793.34 864
8794.22 847
8795.11 805
8795.99 861
8796.88 964
8797.76 923
8798.65 913
8799.53 852
8800.42 810
8801.31 821
8802.19 794
8803.08 814
8803.96 882
8804.85 883
8805.74 874
8806.62 893
8807.51 832
8808.39 892
8809.28 921
8810.17 985
8811.05 1009
8811.94 975
8812.82 912
8813.71 953
8814.60 826
8815.48 812
8816.37 868
8817.26 791
8818.14 763
8819.03 765
8819.92 748
8820.80 781
8821.69 716
8822.58 830
8823.46 835
8824.35 730
8825.24 769
8826.12 798
8827.01 809
8827.90 791
8828.78 730
8829.67 742
8830.56 802
8831.45 801
8832.33 754
8833.22 709
8834.11 687
8835.00 735
8835.88 659
8836.77 698
8837.66 635
8838.55 640
8839.43 710
8840.32 743
8841.21 609
8842.10 672
8842.98 690
8843.87 710
8844.76 650
8845.65 671
8846.54 728
8847.42 686
8848.31 640
8849.20 649
8850.09 631
8850.98 634
8851.86 644
8852.75 669
8853.64 637
8854.53 575
8855.42 626
8856.31 649
8857.19 623
8858.08 579
8858.97 613
8859.86 555
8860.75 535
8861.64 601
8862.53 575
8863.42 603
8864.30 606
8865.19 593
8866.08 570
8866.97 590
8867.86 540
8868.75 604
8869.64 579
8870.53 608
8871.42 587
8872.31 549
8873.20 598
8874.08 569
8874.97 538
8875.86 554
8876.75 574
8877.64 581
8878.53 454
8879.42 511
8880.31 522
8881.20 518
8882.09 492
8882.98 531
8883.87 552
8884.76 554
8885.65 523
8886.54 545
8887.43 481
8888.32 507
8889.21 566
8890.10 581
8890.99 598
8891.88 597
8892.77 554
8893.66 550
8894.55 530
8895.44 489
8896.33 527
8897.22 489
8898.11 592
8899.00 542
8899.90 537
8900.79 553
8901.68 581
8902.57 503
8903.46 495
8904.35 485
8905.24 490
8906.13 536
8907.02 509
8907.91 499
8908.80 525
8909.70 522
8910.59 519
8911.48 505
8912.37 471
8913.26 469
8914.15 453
8915.04 481
8915.93 462
8916.83 509
8917.72 482
8918.61 454
8919.50 495
8920.39 486
8921.28 503
8922.18 506
8923.07 530
8923.96 500
8924.85 491
8925.74 505
8926.64 434
8927.53 461
8928.42 475
8929.31 471
8930.20 484
8931.10 437
8931.99 460
8932.88 453
8933.77 486
8934.67 447
8935.56 443
8936.45 476
8937.34 443
8938.24 482
8939.13 440
8940.02 424
8940.91 469
8941.81 493
8942.70 467
8943.59 444
8944.49 493
8945.38 452
8946.27 459
8947.16 473
8948.06 472
8948.95 463
8949.84 504
8950.74 434
8951.63 440
8952.52 391
8953.42 423
8954.31 457
8955.20 445
8956.10 382
8956.99 419
8957.88 411
8958.78 473
8959.67 482
8960.56 405
8961.46 396
8962.35 429
8963.25 450
8964.14 444
8965.03 406
8965.93 371
8966.82 443
8967.72 415
8968.61 416
8969.50 393
8970.40 431
8971.29 409
8972.19 402
8973.08 451
8973.98 492
8974.87 479
8975.76 445
8976.66 401
8977.55 442
8978.45 471
8979.34 442
8980.24 395
8981.13 459
8982.03 428
8982.92 445
8983.82 439
8984.71 416
8985.61 410
8986.50 413
8987.40 394
8988.29 490
8989.19 476
8990.08 417
8990.98 492
8991.87 406
8992.77 402
8993.66 413
8994.56 442
8995.45 434
8996.35 434
8997.24 410
8998.14 426
8999.04 428
8999.93 406
9000.83 433
9001.72 485
9002.62 411
9003.51 394
9004.41 430
9005.31 456
9006.20 458
9007.10 479
9007.99 468
9008.89 411
9009.79 434
9010.68 416
9011.58 413
9012.48 419
9013.37 423
9014.27 416
9015.16 378
9016.06 377
9016.96 395
9017.85 402
9018.75 444
9019.65 397
9020.54 414
9021.44 398
9022.34 388
9023.23 399
9024.13 386
9025.03 420
9025.93 428
9026.82 418
9027.72 397
9028.62 462
9029.51 371
9030.41 350
9031.31 404
9032.21 412
9033.10 423
9034.00 399
9034.90 403
9035.79 372
9036.69 367
9037.59 421
9038.49 432
9039.38 445
9040.28 394
9041.18 426
9042.08 440
9042.98 455
9043.87 410
9044.77 384
9045.67 396
9046.57 445
9047.47 420
9048.36 423
9049.26 447
9050.16 395
9051.06 378
9051.96 394
9052.85 442
9053.75 432
9054.65 395
9055.55 468
9056.45 430
9057.35 424
9058.25 436
9059.14 456
9060.04 417
9060.94 457
9061.84 498
9062.74 477
9063.64 424
9064.54 413
9065.44 400
9066.33 423
9067.23 441
9068.13 459
9069.03 457
9069.93 433
9070.83 432
9071.73 425
9072.63 427
9073.53 463
9074.43 438
9075.33 450
9076.23 456
9077.13 451
9078.03 514
9078.92 483
9079.82 446
9080.72 450
9081.62 461
9082.52 423
9083.42 446
9084.32 514
9085.22 500
9086.12 490
9087.02 470
9087.92 472
9088.82 458
9089.72 514
9090.62 515
9091.52 541
9092.42 497
9093.32 539
9094.22 572
9095.12 629
9096.03 638
9096.93 604
9097.83 613
9098.73 635
9099.63 565
9100.53 490
9101.43 452
9102.33 555
9103.23 510
9104.13 517
9105.03 517
9105.93 508
9106.83 548
9107.74 453
9108.64 460
9109.54 514
9110.44 501
9111.34 488
9112.24 509
9113.14 467
9114.04 479
9114.94 427
9115.85 445
9116.75 478
9117.65 459
9118.55 476
9119.45 538
9120.35 450
9121.26 473
9122.16 376
9123.06 439
9123.96 437
9124.86 457
9125.77 424
9126.67 410
9127.57 451
9128.47 452
9129.37 392
9130.28 451
9131.18 428
9132.08 436
9132.98 408
9133.88 431
9134.79 414
9135.69 410
9136.59 460
9137.49 421
9138.40 474
9139.30 439
9140.20 419
9141.10 405
9142.01 440
9142.91 467
9143.81 460
9144.72 402
9145.62 410
9146.52 448
9147.42 460
9148.33 412
9149.23 487
9150.13 431
9151.04 424
9151.94 429
9152.84 456
9153.75 452
9154.65 443
9155.55 417
9156.46 442
9157.36 414
9158.26 376
9159.17 395
9160.07 442
9160.97 384
9161.88 407
9162.78 393
9163.69 388
9164.59 392
9165.49 392
9166.40 339
9167.30 369
9168.21 407
9169.11 422
9170.01 413
9170.92 402
9171.82 377
9172.73 382
9173.63 389
9174.53 367
9175.44 420
9176.34 446
9177.25 418
9178.15 413
9179.06 427
9179.96 442
9180.87 465
9181.77 407
9182.68 397
9183.58 393
9184.49 350
9185.39 395
9186.30 433
9187.20 460
9188.11 463
9189.01 443
9189.92 433
9190.82 458
9191.73 421
9192.63 442
9193.54 413
9194.44 469
9195.35 378
9196.25 364
9197.16 345
9198.06 388
9198.97 448
9199.87 453
9200.78 418
9201.69 433
9202.59 456
9203.50 465
9204.40 430
9205.31 467
9206.21 444
9207.12 464
9208.03 508
9208.93 470
9209.84 446
9210.74 503
9211.65 512
9212.56 475
9213.46 448
9214.37 427
9215.28 415
9216.18 405
9217.09 352
9218.00 358
9218.90 445
9219.81 464
9220.72 417
9221.62 428
9222.53 486
9223.44 496
9224.34 503
9225.25 475
9226.16 449
9227.06 492
9227.97 475
9228.88 409
9229.78 425
9230.69 433
9231.60 444
9232.51 463
9233.41 476
9234.32 467
9235.23 459
9236.13 484
9237.04 442
9237.95 378
9238.86 370
9239.76 402
9240.67 425
9241.58 440
9242.49 452
9243.39 418
9244.30 399
9245.21 438
9246.12 461
9247.03 415
9247.93 395
9248.84 426
9249.75 419
9250.66 425
9251.57 392
9252.47 440
9253.38 468
9254.29 441
9255.20 386
9256.11 401
9257.02 432
9257.92 391
9258.83 365
9259.74 347
9260.65 449
9261.56 451
9262.47 402
9263.38 421
9264.28 397
9265.19 378
9266.10 433
9267.01 409
9267.92 371
9268.83 389
9269.74 407
9270.65 399
9271.56 392
9272.47 373
9273.37 392
9274.28 404
9275.19 430
9276.10 432
9277.01 442
9277.92 448
9278.83 409
9279.74 404
9280.65 437
9281.56 421
9282.47 378
9283.38 427
9284.29 392
9285.20 391
9286.11 420
9287.02 432
9287.93 449
9288.84 387
9289.75 364
9290.66 383
9291.57 445
9292.48 446
9293.39 502
9294.30 478
9295.21 494
9296.12 501
9297.03 385
9297.94 386
9298.85 449
9299.76 431
9300.67 433
9301.58 441
9302.49 465
9303.40 465
9304.31 496
9305.23 522
9306.14 519
9307.05 468
9307.96 484
9308.87 532
9309.78 485
9310.69 524
9311.60 472
9312.51 589
9313.42 605
9314.34 614
9315.25 551
9316.16 569
9317.07 555
9317.98 549
9318.89 462
9319.80 480
9320.72 489
9321.63 508
9322.54 504
9323.45 552
9324.36 461
9325.27 479
9326.19 510
9327.10 458
9328.01 435
9328.92 458
9329.83 491
9330.74 436
9331.66 444
9332.57 447
9333.48 491
9334.39 437
9335.31 447
9336.22 508
9337.13 557
9338.04 501
9338.96 506
9339.87 471
9340.78 408
9341.69 423
9342.61 419
9343.52 442
9344.43 422
9345.34 455
9346.26 459
9347.17 475
9348.08 471
9348.99 392
9349.91 400
9350.82 464
9351.73 452
9352.65 413
9353.56 420
9354.47 425
9355.39 445
9356.30 444
9357.21 469
9358.13 439
9359.04 426
9359.95 453
9360.87 456
9361.78 398
9362.69 392
9363.61 460
9364.52 443
9365.43 453
9366.35 460
9367.26 470
9368.18 414
9369.09 420
9370.00 413
9370.92 421
9371.83 391
9372.75 394
9373.66 407
9374.57 442
9375.49 389
9376.40 407
9377.32 446
9378.23 375
9379.15 448
9380.06 442
9380.97 394
9381.89 408
9382.80 440
9383.72 486
9384.63 457
9385.55 415
9386.46 405
9387.38 455
9388.29 480
9389.21 461
9390.12 505
9391.04 459
9391.95 419
9392.87 424
9393.78 446
9394.70 457
9395.61 429
9396.53 486
9397.44 494
9398.36 497
9399.27 430
9400.19 497
9401.10 514
9402.02 530
9402.94 498
9403.85 473
9404.77 472
9405.68 511
9406.60 548
9407.51 555
9408.43 488
9409.35 484
9410.26 535
9411.18 524
9412.09 453
9413.01 458
9413.93 471
9414.84 482
9415.76 504
9416.67 525
9417.59 473
9418.51 511
9419.42 544
9420.34 525
9421.26 501
9422.17 524
9423.09 480
9424.01 504
9424.92 487
9425.84 488
9426.76 534
9427.67 508
9428.59 435
9429.51 491
9430.42 551
9431.34 434
9432.26 464
9433.17 484
9434.09 477
9435.01 532
9435.93 544
9436.84 496
9437.76 536
9438.68 538
9439.59 592
9440.51 555
9441.43 583
9442.35 567
9443.26 584
9444.18 605
9445.10 558
9446.02 582
9446.93 558
9447.85 573
9448.77 585
9449.69 584
9450.61 596
9451.52 614
9452.44 569
9453.36 567
9454.28 633
9455.20 590
9456.11 684
9457.03 743
9457.95 773
9458.87 851
9459.79 876
9460.71 922
9461.62 955
9462.54 835
9463.46 772
9464.38 709
9465.30 688
9466.22 609
9467.14 581
9468.05 586
9468.97 580
9469.89 509
9470.81 572
9471.73 551
9472.65 541
9473.57 538
9474.49 560
9475.41 584
9476.32 544
9477.24 476
9478.16 503
9479.08 533
9480.00 554
9480.92 530
9481.84 500
9482.76 496
9483.68 518
9484.60 571
9485.52 554
9486.44 586
9487.36 581
9488.28 620
9489.20 584
9490.12 556
9491.04 574
9491.96 566
9492.88 564
9493.80 508
9494.72 518
9495.64 538
9496.56 522
9497.48 499
9498.40 523
9499.32 530
9500.24 544
9501.16 556
9502.08 563
9503.00 528
9503.92 532
9504.84 558
9505.76 517
9506.68 487
9507.60 501
9508.52 503
9509.44 558
9510.36 501
9511.28 490
9512.21 551
9513.13 534
9514.05 570
9514.97 564
9515.89 541
9516.81 535
9517.73 550
9518.65 555
9519.57 585
9520.50 559
9521.42 554
9522.34 573
9523.26 612
9524.18 626
9525.10 641
9526.02 637
9526.95 547
9527.87 608
9528.79 533
9529.71 573
9530.63 558
9531.55 532
9532.48 558
9533.40 596
9534.32 635
9535.24 638
9536.16 693
9537.09 766
9538.01 841
9538.93 897
9539.85 936
9540.77 957
9541.70 880
9542.62 792
9543.54 738
9544.46 699
9545.39 726
9546.31 658
9547.23 641
9548.15 554
9549.08 582
9550.00 620
9550.92 576
9551.85 558
9552.77 515
9553.69 543
9554.61 539
9555.54 532
9556.46 587
9557.38 563
9558.31 544
9559.23 543
9560.15 563
9561.08 567
9562.00 545
9562.92 602
9563.85 527
9564.77 501
9565.69 559
9566.62 542
9567.54 575
9568.46 500
9569.39 573
9570.31 542
9571.23 510
9572.16 518
9573.08 535
9574.01 534
9574.93 577
9575.85 577
9576.78 508
9577.70 515
9578.63 506
9579.55 491
9580.47 503
9581.40 496
9582.32 534
9583.25 531
9584.17 519
9585.10 545
9586.02 532
9586.94 558
9587.87 508
9588.79 544
9589.72 541
9590.64 534
9591.57 477
9592.49 524
9593.42 533
9594.34 539
9595.27 517
9596.19 548
9597.12 535
9598.04 629
9598.97 575
9599.89 549
9600.82 589
9601.74 605
9602.67 590
9603.59 578
9604.52 540
9605.44 567
9606.37 594
9607.29 593
9608.22 634
9609.15 621
9610.07 625
9611.00 620
9611.92 636
9612.85 602
9613.77 524
9614.70 599
9615.63 560
9616.55 656
9617.48 633
9618.40 609
9619.33 662
9620.26 659
9621.18 612
9622.11 612
9623.03 651
9623.96 647
9624.89 679
9625.81 697
9626.74 679
9627.67 618
9628.59 679
9629.52 702
9630.45 726
9631.37 700
9632.30 663
9633.23 666
9634.15 679
9635.08 665
9636.01 730
9636.93 700
9637.86 680
9638.79 711
9639.71 690
9640.64 689
9641.57 706
9642.50 751
9643.42 835
9644.35 779
9645.28 765
9646.21 754
9647.13 766
9648.06 764
9648.99 827
9649.92 835
9650.84 811
9651.77 836
9652.70 861
9653.63 912
9654.55 938
9655.48 912
9656.41 955
9657.34 958
9658.26 999
9659.19 954
9660.12 929
9661.05 894
9661.98 898
9662.91 809
9663.83 812
9664.76 808
9665.69 867
9666.62 875
9667.55 841
9668.48 836
9669.40 813
9670.33 810
9671.26 854
9672.19 857
9673.12 902
9674.05 862
9674.98 947
9675.90 951
9676.83 948
9677.76 946
9678.69 979
9679.62 989
9680.55 999
9681.48 1049
9682.41 1030
9683.34 965
9684.27 959
9685.19 934
9686.12 986
9687.05 983
9687.98 1008
9688.91 1059
9689.84 989
9690.77 990
9691.70 982
9692.63 951
9693.56 1029
9694.49 1084
9695.42 1016
9696.35 1014
9697.28 1045
9698.21 1100
9699.14 1060
9700.07 1078
9701.00 1131
9701.93 1185
9702.86 1162
9703.79 1197
9704.72 1180
9705.65 1258
9706.58 1283
9707.51 1261
9708.44 1171
9709.37 1172
9710.30 1119
9711.23 1171
9712.16 1100
9713.09 1137
9714.02 1129
9714.95 1125
9715.88 1128
9716.82 1164
9717.75 1196
9718.68 1240
9719.61 1310
9720.54 1423
9721.47 1550
9722.40 1506
9723.33 1397
9724.26 1422
9725.19 1302
9726.13 1325
9727.06 1261
9727.99 1130
9728.92 1075
9729.85 1064
9730.78 974
9731.71 950
9732.64 948
9733.58 967
9734.51 962
9735.44 989
9736.37 1047
9737.30 1022
9738.23 1035
9739.17 1081
9740.10 1081
9741.03 1049
9741.96 1080
9742.89 1013
9743.83 1002
9744.76 991
9745.69 950
9746.62 948
9747.55 906
9748.49 862
9749.42 833
9750.35 835
9751.28 773
9752.22 833
9753.15 830
9754.08 798
9755.01 841
9755.95 802
9756.88 780
9757.81 773
9758.75 758
9759.68 739
9760.61 780
9761.54 735
9762.48 831
9763.41 728
9764.34 715
9765.28 718
9766.21 696
9767.14 674
9768.08 808
9769.01 750
9769.94 778
9770.88 810
9771.81 711
9772.74 755
9773.68 701
9774.61 775
9775.54 783
9776.48 710
9777.41 767
9778.34 757
9779.28 761
9780.21 752
9781.14 805
9782.08 762
9783.01 755
9783.95 761
9784.88 814
9785.81 855
9786.75 883
9787.68 909
9788.62 855
9789.55 872
9790.49 905
9791.42 882
9792.35 850
9793.29 820
9794.22 818
9795.16 703
9796.09 749
9797.03 751
9797.96 757
9798.90 753
9799.83 755
9800.77 775
9801.70 741
9802.64 790
9803.57 823
9804.51 827
9805.44 823
9806.38 767
9807.31 797
9808.25 765
9809.18 790
9810.12 700
9811.05 648
9811.99 652
9812.92 648
9813.86 658
9814.79 615
9815.73 620
9816.66 611
9817.60 638
9818.54 656
9819.47 604
9820.41 607
9821.34 630
9822.28 645
9823.21 600
9824.15 611
9825.09 615
9826.02 620
9826.96 549
9827.89 620
9828.83 558
9829.77 552
9830.70 589
9831.64 596
9832.57 593
9833.51 630
9834.45 589
9835.38 608
9836.32 573
9837.26 558
9838.19 585
9839.13 589
9840.07 566
9841.00 602
9841.94 593
9842.88 578
9843.81 606
9844.75 643
9845.69 571
9846.62 619
9847.56 584
9848.50 565
9849.44 574
9850.37 604
9851.31 603
9852.25 517
9853.18 543
9854.12 621
9855.06 625
9856.00 639
9856.93 585
9857.87 546
9858.81 654
9859.75 597
9860.68 598
9861.62 602
9862.56 577
9863.50 609
9864.44 613
9865.37 539
9866.31 567
9867.25 594
9868.19 577
9869.13 573
9870.06 553
9871.00 590
9871.94 590
9872.88 571
9873.82 557
9874.75 554
9875.69 512
9876.63 559
9877.57 582
9878.51 545
9879.45 541
9880.39 579
9881.32 580
9882.26 540
9883.20 523
9884.14 561
9885.08 600
9886.02 561
9886.96 578
9887.90 538
9888.83 547
9889.77 590
9890.71 562
9891.65 548
9892.59 549
9893.53 539
9894.47 559
9895.41 557
9896.35 506
9897.29 523
9898.23 544
9899.17 554
9900.11 566
9901.05 532
9901.99 582
9902.92 515
9903.86 563
9904.80 492
9905.74 465
9906.68 531
9907.62 512
9908.56 523
9909.50 519
9910.44 540
9911.38 497
9912.32 525
9913.26 514
9914.20 530
9915.14 579
9916.08 534
9917.02 524
9917.97 514
9918.91 610
9919.85 553
9920.79 578
9921.73 538
9922.67 560
9923.61 574
9924.55 573
9925.49 586
9926.43 590
9927.37 547
9928.31 573
9929.25 656
9930.19 632
9931.13 688
9932.08 712
9933.02 762
9933.96 771
9934.90 820
9935.84 951
9936.78 904
9937.72 807
9938.66 792
9939.61 763
9940.55 679
9941.49 697
9942.43 700
9943.37 569
9944.31 537
9945.26 479
9946.20 538
9947.14 576
9948.08 581
9949.02 519
9949.96 541
9950.91 506
9951.85 531
9952.79 509
9953.73 537
9954.67 583
9955.62 535
9956.56 603
9957.50 596
9958.44 600
9959.39 617
9960.33 634
9961.27 669
9962.21 626
9963.16 655
9964.10 666
9965.04 656
9965.98 631
9966.93 656
9967.87 550
9968.81 593
9969.75 635
9970.70 604
9971.64 650
9972.58 733
9973.53 717
9974.47 746
9975.41 674
9976.36 596
9977.30 717
9978.24 719
9979.18 631
9980.13 677
9981.07 638
9982.01 571
9982.96 581
9983.90 557
9984.85 557
9985.79 522
9986.73 511
9987.68 549
9988.62 573
9989.56 520
9990.51 532
9991.45 560
9992.40 521
9993.34 482
9994.28 532
9995.23 517
9996.17 494
9997.12 525
9998.06 501
9999.00 472
9999.95 426
10000.89 496
10001.84 458
10002.78 497
10003.73 541
10004.67 534
10005.61 494
10006.56 462
10007.50 463
10008.45 480
10009.39 511
10010.34 472
10011.28 492
10012.23 478
10013.17 477
10014.12 476
10015.06 433
10016.01 438
10016.95 473
10017.90 472
10018.84 501
10019.79 437
10020.73 485
10021.68 509
10022.62 462
10023.57 457
10024.51 493
10025.46 494
10026.41 473
10027.35 423
10028.30 469
10029.24 490
10030.19 441
10031.13 458
10032.08 442
10033.03 452
10033.97 433
10034.92 423
10035.86 414
10036.81 459
10037.76 504
10038.70 424
10039.65 448
10040.59 424
10041.54 440
10042.49 463
10043.43 439
10044.38 458
10045.33 506
10046.27 407
10047.22 427
10048.16 459
10049.11 436
10050.06 472
10051.00 448
10051.95 476
10052.90 418
10053.84 461
10054.79 510
10055.74 493
10056.69 435
10057.63 429
10058.58 432
10059.53 426
10060.47 468
10061.42 390
10062.37 426
10063.32 399
10064.26 408
10065.21 439
10066.16 428
10067.10 440
10068.05 386
10069.00 387
10069.95 442
10070.89 403
10071.84 381
10072.79 401
10073.74 409
10074.69 393
10075.63 363
10076.58 426
10077.53 416
10078.48 393
10079.43 417
10080.37 398
10081.32 365
10082.27 389
10083.22 405
10084.17 395
10085.11 398
10086.06 403
10087.01 384
10087.96 425
10088.91 443
10089.86 367
10090.81 370
10091.75 380
10092.70 337
10093.65 374
10094.60 372
10095.55 402
10096.50 364
10097.45 408
10098.40 363
10099.34 383
10100.29 387
10101.24 414
10102.19 439
10103.14 382
10104.09 373
10105.04 393
10105.99 376
10106.94 412
10107.89 395
10108.84 397
10109.79 389
10110.73 428
10111.68 403
10112.63 357
10113.58 391
10114.53 398
10115.48 432
10116.43 377
10117.38 409
10118.33 412
10119.28 420
10120.23 370
10121.18 406
10122.13 421
10123.08 440
10124.03 416
10124.98 411
10125.93 436
10126.88 436
10127.83 418
10128.78 381
10129.73 394
10130.68 396
10131.64 411
10132.59 443
10133.54 426
10134.49 449
10135.44 453
10136.39 403
10137.34 438
10138.29 439
10139.24 440
10140.19 464
10141.14 444
10142.09 425
10143.04 406
10144.00 436
10144.95 385
10145.90 466
10146.85 473
10147.80 424
10148.75 434
10149.70 448
10150.65 449
10151.61 414
10152.56 424
10153.51 442
10154.46 462
10155.41 449
10156.36 441
10157.31 397
10158.27 422
10159.22 402
10160.17 412
10161.12 469
10162.07 482
10163.03 502
10163.98 434
10164.93 506
10165.88 516
10166.83 442
10167.79 480
10168.74 465
10169.69 479
10170.64 516
10171.60 488
10172.55 510
10173.50 448
10174.45 431
10175.41 484
10176.36 492
10177.31 494
10178.26 515
10179.22 528
10180.17 554
10181.12 530
10182.07 540
10183.03 583
10183.98 552
10184.93 539
10185.89 545
10186.84 540
10187.79 591
10188.75 560
10189.70 597
10190.65 580
10191.60 619
10192.56 678
10193.51 611
10194.47 643
10195.42 678
10196.37 666
10197.33 657
10198.28 711
10199.23 752
10200.19 676
10201.14 684
10202.09 719
10203.05 668
10204.00 760
10204.96 761
10205.91 700
10206.86 739
10207.82 752
10208.77 747
10209.73 805
10210.68 871
10211.63 877
10212.59 873
10213.54 971
10214.50 1056
10215.45 971
10216.41 872
10217.36 772
10218.32 866
10219.27 822
10220.22 721
10221.18 715
10222.13 700
10223.09 685
10224.04 749
10225.00 723
10225.95 663
10226.91 669
10227.86 630
10228.82 628
10229.77 664
10230.73 676
10231.68 597
10232.64 692
10233.59 662
10234.55 563
10235.50 607
10236.46 597
10237.42 632
10238.37 639
10239.33 570
10240.28 623
10241.24 630
10242.19 706
10243.15 704
10244.10 631
10245.06 606
10246.02 656
10246.97 584
10247.93 538
10248.88 572
10249.84 575
10250.80 567
10251.75 548
10252.71 490
10253.66 476
10254.62 535
10255.58 512
10256.53 502
10257.49 500
10258.45 508
10259.40 512
10260.36 512
10261.32 440
10262.27 450
10263.23 456
10264.19 423
10265.14 454
10266.10 449
10267.06 499
10268.01 522
10268.97 503
10269.93 500
10270.88 475
10271.84 505
10272.80 427
10273.76 501
10274.71 489
10275.67 471
10276.63 464
10277.58 455
10278.54 460
10279.50 452
10280.46 441
10281.41 436
10282.37 435
10283.33 457
10284.29 465
10285.24 469
10286.20 462
10287.16 473
10288.12 420
10289.08 416
10290.03 424
10290.99 417
10291.95 451
10292.91 399
10293.87 387
10294.82 388
10295.78 437
10296.74 470
10297.70 477
10298.66 455
10299.61 452
10300.57 489
10301.53 482
10302.49 472
10303.45 466
10304.41 463
10305.37 396
10306.32 404
10307.28 456
10308.24 433
10309.20 445
10310.16 464
10311.12 412
10312.08 442
10313.04 399
10314.00 354
10314.95 390
10315.91 383
10316.87 442
10317.83 457
10318.79 404
10319.75 471
10320.71 441
10321.67 423
10322.63 400
10323.59 397
10324.55 411
10325.51 417
10326.47 409
10327.43 392
10328.39 416
10329.35 437
10330.31 421
10331.27 401
10332.23 432
10333.19 457
10334.15 513
10335.11 520
10336.07 504
10337.03 512
10337.99 507
10338.95 495
10339.91 509
10340.87 488
10341.83 474
10342.79 435
10343.75 465
10344.71 384
10345.67 406
10346.63 366
10347.59 369
10348.55 369
10349.51 408
10350.47 397
10351.43 431
10352.39 425
10353.35 414
10354.31 385
10355.28 385
10356.24 431
10357.20 396
10358.16 431
10359.12 419
10360.08 397
10361.04 359
10362.00 412
10362.96 409
10363.93 381
10364.89 394
10365.85 394
10366.81 399
10367.77 414
10368.73 382
10369.69 403
10370.66 385
10371.62 386
10372.58 399
10373.54 358
10374.50 390
10375.47 458
10376.43 378
10377.39 336
10378.35 310
10379.31 386
10380.28 414
10381.24 373
10382.20 396
10383.16 387
10384.12 387
10385.09 384
10386.05 375
10387.01 382
10387.97 398
10388.94 353
10389.90 350
10390.86 361
10391.82 365
10392.79 421
10393.75 375
10394.71 390
10395.68 388
10396.64 390
10397.60 340
10398.56 401
10399.53 362
10400.49 345
10401.45 350
10402.42 402
10403.38 429
10404.34 346
10405.31 345
10406.27 398
10407.23 458
10408.20 415
10409.16 384
10410.12 372
10411.09 403
10412.05 377
10413.01 380
10413.98 367
10414.94 403
10415.90 379
10416.87 388
10417.83 412
10418.80 382
10419.76 381
10420.72 367
10421.69 500
10422.65 542
10423.62 526
10424.58 524
10425.54 513
10426.51 605
10427.47 616
10428.44 537
10429.40 502
10430.37 528
10431.33 525
10432.30 401
10433.26 452
10434.22 373
10435.19 361
10436.15 428
10437.12 426
10438.08 401
10439.05 357
10440.01 396
10440.98 406
10441.94 360
10442.91 355
10443.87 360
10444.84 341
10445.80 338
10446.77 313
10447.73 353
10448.70 335
10449.66 346
10450.63 380
10451.59 386
10452.56 332
10453.53 338
10454.49 346
10455.46 305
10456.42 290
10457.39 298
10458.35 343
10459.32 345
10460.29 320
10461.25 365
10462.22 344
10463.18 307
10464.15 314
10465.12 347
10466.08 333
10467.05 325
10468.01 358
10468.98 297
10469.95 307
10470.91 348
10471.88 320
10472.85 334
10473.81 351
10474.78 402
10475.74 344
10476.71 347
10477.68 347
10478.64 312
10479.61 329
10480.58 363
10481.54 381
10482.51 313
10483.48 328
10484.45 353
10485.41 415
10486.38 354
10487.35 356
10488.31 371
10489.28 357
10490.25 359
10491.22 336
10492.18 332
10493.15 342
10494.12 376
10495.08 377
10496.05 354
10497.02 394
10497.99 379
10498.95 371
10499.92 326
10500.89 345
10501.86 319
10502.83 382
10503.79 320
10504.76 320
10505.73 342
10506.70 347
10507.67 377
10508.63 365
10509.60 389
10510.57 377
10511.54 363
10512.51 366
10513.47 356
10514.44 330
10515.41 323
10516.38 325
10517.35 361
10518.32 361
10519.28 376
10520.25 340
10521.22 385
10522.19 341
10523.16 315
10524.13 315
10525.10 337
10526.07 329
10527.03 312
10528.00 352
10528.97 358
10529.94 328
10530.91 367
10531.88 359
10532.85 335
10533.82 332
10534.79 317
10535.76 345
10536.73 359
10537.70 332
10538.67 330
10539.63 319
10540.60 376
10541.57 355
10542.54 353
10543.51 347
10544.48 312
10545.45 344
10546.42 381
10547.39 362
10548.36 373
10549.33 371
10550.30 340
10551.27 400
10552.24 354
10553.21 382
10554.18 344
10555.15 396
10556.12 386
10557.09 367
10558.06 371
10559.03 369
10560.00 369
10560.97 388
10561.95 345
10562.92 371
10563.89 384
10564.86 422
10565.83 477
10566.80 435
10567.77 426
10568.74 485
10569.71 461
10570.68 473
10571.65 470
10572.62 450
10573.59 430
10574.57 415
10575.54 431
10576.51 425
10577.48 377
10578.45 396
10579.42 410
10580.39 365
10581.36 396
10582.34 387
10583.31 365
10584.28 378
10585.25 385
10586.22 399
10587.19 361
10588.17 335
10589.14 394
10590.11 350
10591.08 356
10592.05 417
10593.02 426
10594.00 415
10594.97 384
10595.94 398
10596.91 391
10597.89 421
10598.86 433
10599.83 428
10600.80 423
10601.77 429
10602.75 438
10603.72 396
10604.69 437
10605.66 380
10606.64 390
10607.61 415
10608.58 378
10609.55 353
10610.53 336
10611.50 362
10612.47 419
10613.45 364
10614.42 391
10615.39 408
10616.36 367
10617.34 390
10618.31 359
10619.28 341
10620.26 400
10621.23 337
10622.20 365
10623.18 368
10624.15 415
10625.12 404
10626.10 443
10627.07 418
10628.04 434
10629.02 397
10629.99 412
10630.97 458
10631.94 420
10632.91 400
10633.89 398
10634.86 390
10635.83 397
10636.81 410
10637.78 372
10638.76 431
10639.73 415
10640.70 408
10641.68 451
10642.65 483
10643.63 512
10644.60 535
10645.58 577
10646.55 631
10647.53 609
10648.50 621
10649.47 570
10650.45 515
10651.42 463
10652.40 432
10653.37 393
10654.35 445
10655.32 420
10656.30 459
10657.27 403
10658.25 391
10659.22 405
10660.20 405
10661.17 390
10662.15 388
10663.12 419
10664.10 339
10665.07 349
10666.05 375
10667.02 419
10668.00 400
10668.97 382
10669.95 421
10670.93 411
10671.90 417
10672.88 375
10673.85 375
10674.83 392
10675.80 390
10676.78 431
10677.76 383
10678.73 356
10679.71 308
10680.68 348
10681.66 385
10682.63 361
10683.61 372
10684.59 407
10685.56 449
10686.54 388
10687.52 345
10688.49 371
10689.47 408
10690.44 381
10691.42 392
10692.40 385
10693.37 324
10694.35 448
10695.33 375
10696.30 344
10697.28 340
10698.26 360
10699.23 411
10700.21 405
10701.19 417
10702.17 365
10703.14 356
10704.12 321
10705.10 334
10706.07 308
10707.05 344
10708.03 324
10709.01 335
10709.98 326
10710.96 314
10711.94 322
10712.91 364
10713.89 383
10714.87 375
10715.85 312
10716.83 338
10717.80 357
10718.78 359
10719.76 337
10720.74 338
10721.71 318
10722.69 338
10723.67 372
10724.65 363
10725.63 365
10726.60 366
10727.58 384
10728.56 380
10729.54 346
10730.52 402
10731.49 384
10732.47 351
10733.45 343
10734.43 328
10735.41 406
10736.39 363
10737.37 351
10738.34 361
10739.32 373
10740.30 375
10741.28 358
10742.26 402
10743.24 385
10744.22 357
10745.20 435
10746.17 430
10747.15 386
10748.13 363
10749.11 419
10750.09 370
10751.07 366
10752.05 337
10753.03 343
10754.01 378
10754.99 383
10755.97 397
10756.95 387
10757.93 386
10758.91 370
10759.88 348
10760.86 386
10761.84 368
10762.82 354
10763.80 394
10764.78 396
10765.76 352
10766.74 374
10767.72 398
10768.70 394
10769.68 395
10770.66 393
10771.64 393
10772.62 396
10773.60 408
10774.58 365
10775.56 378
10776.54 404
10777.52 399
10778.51 367
10779.49 371
10780.47 432
10781.45 429
10782.43 379
10783.41 382
10784.39 412
10785.37 429
10786.35 429
10787.33 458
10788.31 480
10789.29 514
10790.27 541
10791.26 479
10792.24 514
10793.22 560
10794.20 498
10795.18 473
10796.16 465
10797.14 462
10798.12 431
10799.10 399
10800.09 423
10801.07 448
10802.05 429
10803.03 406
10804.01 369
10804.99 372
10805.98 374
10806.96 345
10807.94 400
10808.92 421
10809.90 423
10810.89 392
10811.87 394
10812.85 412
10813.83 379
10814.81 403
10815.80 389
10816.78 406
10817.76 365
10818.74 362
10819.72 367
10820.71 400
10821.69 415
10822.67 391
10823.65 396
10824.64 369
10825.62 403
10826.60 406
10827.58 363
10828.57 400
10829.55 361
10830.53 390
10831.52 360
10832.50 372
10833.48 427
10834.46 396
10835.45 380
10836.43 411
10837.41 373
10838.40 393
10839.38 408
10840.36 384
10841.35 395
10842.33 417
10843.31 382
10844.30 407
10845.28 423
10846.26 351
10847.25 357
10848.23 385
10849.21 402
10850.20 410
10851.18 420
10852.17 386
10853.15 396
10854.13 373
10855.12 375
10856.10 390
10857.09 368
10858.07 374
10859.05 358
10860.04 374
10861.02 382
10862.01 376
10862.99 402
10863.97 451
10864.96 441
10865.94 430
10866.93 429
10867.91 407
10868.90 449
10869.88 418
10870.87 414
10871.85 403
10872.84 435
10873.82 442
10874.81 428
10875.79 443
10876.78 440
10877.76 423
10878.75 420
10879.73 420
10880.72 445
10881.70 454
10882.69 459
10883.67 452
10884.66 420
10885.64 424
10886.63 437
10887.61 516
10888.60 467
10889.58 471
10890.57 447
10891.55 459
10892.54 453
10893.53 473
10894.51 515
10895.50 522
10896.48 569
10897.47 512
10898.45 480
10899.44 438
10900.43 469
10901.41 488
10902.40 529
10903.38 545
10904.37 515
10905.36 499
10906.34 541
10907.33 534
10908.32 541
10909.30 553
10910.29 578
10911.28 536
10912.26 548
10913.25 528
10914.24 544
10915.22 594
10916.21 578
10917.20 526
10918.18 558
10919.17 526
10920.16 561
10921.14 619
10922.13 600
10923.12 631
10924.10 625
10925.09 604
10926.08 597
10927.07 590
10928.05 594
10929.04 645
10930.03 640
10931.01 624
10932.00 603
10932.99 652
10933.98 596
10934.96 651
10935.95 686
10936.94 639
10937.93 638
10938.92 635
10939.90 659
10940.89 685
10941.88 659
10942.87 711
10943.85 667
10944.84 722
10945.83 689
10946.82 741
10947.81 789
10948.79 740
10949.78 782
10950.77 726
10951.76 750
10952.75 767
10953.74 772
10954.72 772
10955.71 788
10956.70 822
10957.69 823
10958.68 739
10959.67 818
10960.66 897
10961.65 855
10962.63 901
10963.62 1028
10964.61 1036
10965.60 1105
10966.59 1063
10967.58 1125
10968.57 1056
10969.56 1070
10970.55 1045
10971.54 939
10972.52 815
10973.51 765
10974.50 795
10975.49 857
10976.48 863
10977.47 823
10978.46 810
10979.45 807
10980.44 818
10981.43 763
10982.42 807
10983.41 830
10984.40 752
10985.39 809
10986.38 792
10987.37 775
10988.36 839
10989.35 855
10990.34 877
10991.33 875
10992.32 860
10993.31 867
10994.30 838
10995.29 795
10996.28 873
10997.27 865
10998.26 888
10999.25 895
11000.24 945
11001.23 1012
11002.22 1092
11003.21 1189
11004.20 1316
11005.20 1442
11006.19 1531
11007.18 1481
11008.17 1576
11009.16 1583
11010.15 1537
11011.14 1371
11012.13 1228
11013.12 1135
11014.11 1071
11015.10 948
11016.10 923
11017.09 858
11018.08 784
11019.07 812
11020.06 778
11021.05 748
11022.04 680
11023.04 788
11024.03 666
11025.02 677
11026.01 672
11027.00 587
11027.99 641
11028.99 621
11029.98 651
11030.97 669
11031.96 699
11032.95 701
11033.95 665
11034.94 659
11035.93 665
11036.92 674
11037.91 659
11038.91 576
11039.90 577
11040.89 552
11041.88 564
11042.88 629
11043.87 602
11044.86 569
11045.85 547
11046.85 587
11047.84 594
11048.83 599
11049.82 543
11050.82 532
11051.81 535
11052.80 529
11053.80 541
11054.79 563
11055.78 532
11056.77 546
11057.77 537
11058.76 499
11059.75 516
11060.75 491
11061.74 534
11062.73 545
11063.73 497
11064.72 486
11065.71 536
11066.71 566
11067.70 511
11068.69 497
11069.69 504
11070.68 519
11071.68 527
11072.67 530
11073.66 544
11074.66 568
11075.65 589
11076.65 534
11077.64 541
11078.63 510
11079.63 505
11080.62 512
11081.62 506
11082.61 513
11083.60 479
11084.60 526
11085.59 526
11086.59 504
11087.58 496
11088.58 503
11089.57 487
11090.57 572
11091.56 560
11092.55 479
11093.55 480
11094.54 523
11095.54 510
11096.53 492
11097.53 500
11098.52 545
11099.52 527
11100.51 514
11101.51 511
11102.50 498
11103.50 533
11104.49 496
11105.49 527
11106.48 519
11107.48 526
11108.48 492
11109.47 509
11110.47 538
11111.46 519
11112.46 460
11113.45 481
11114.45 485
11115.44 502
11116.44 501
11117.44 462
11118.43 449
11119.43 440
11120.42 448
11121.42 484
11122.42 533
11123.41 511
11124.41 484
11125.40 485
11126.40 430
11127.40 485
11128.39 528
11129.39 488
11130.38 490
11131.38 449
11132.38 485
11133.37 462
11134.37 500
11135.37 487
11136.36 541
11137.36 466
11138.36 464
11139.35 482
11140.35 514
11141.35 501
11142.34 523
11143.34 489
11144.34 473
11145.34 438
11146.33 507
11147.33 548
11148.33 481
11149.32 463
11150.32 505
11151.32 506
11152.32 529
11153.31 494
11154.31 542
11155.31 490
11156.31 495
11157.30 542
11158.30 537
11159.30 522
11160.30 460
11161.29 504
11162.29 484
11163.29 512
11164.29 531
11165.29 498
11166.28 520
11167.28 497
11168.28 467
11169.28 433
11170.28 489
11171.27 504
11172.27 498
11173.27 519
11174.27 495
11175.27 475
11176.27 484
11177.26 533
11178.26 566
11179.26 558
11180.26 608
11181.26 606
11182.26 591
11183.26 567
11184.26 570
11185.25 600
11186.25 611
11187.25 575
11188.25 586
11189.25 583
11190.25 578
11191.25 649
11192.25 640
11193.25 571
11194.25 618
11195.24 628
11196.24 630
11197.24 652
11198.24 689
11199.24 701
11200.24 709
11201.24 774
11202.24 830
11203.24 791
11204.24 693
11205.24 675
11206.24 659
11207.24 619
11208.24 664
11209.24 673
11210.24 644
11211.24 623
11212.24 631
11213.24 649
11214.24 624
11215.24 635
11216.24 637
11217.24 627
11218.24 621
11219.24 584
11220.24 610
11221.24 585
11222.24 552
11223.24 528
11224.24 544
11225.24 516
11226.24 575
11227.25 536
11228.25 534
11229.25 525
11230.25 490
11231.25 488
11232.25 513
11233.25 531
11234.25 511
11235.25 498
11236.25 526
11237.25 556
11238.26 521
11239.26 469
11240.26 503
11241.26 491
11242.26 480
11243.26 490
11244.26 462
11245.27 460
11246.27 484
11247.27 432
11248.27 436
11249.27 470
11250.27 482
11251.28 466
11252.28 453
11253.28 482
11254.28 497
11255.28 481
11256.29 442
11257.29 437
11258.29 452
11259.29 404
11260.29 476
11261.30 439
11262.30 477
11263.30 456
11264.30 516
11265.31 489
11266.31 489
11267.31 486
11268.31 479
11269.32 468
11270.32 475
11271.32 479
11272.32 466
11273.33 469
11274.33 481
11275.33 524
11276.33 497
11277.34 498
11278.34 480
11279.34 508
11280.35 531
11281.35 448
11282.35 436
11283.36 496
11284.36 507
11285.36 510
11286.37 564
11287.37 546
11288.37 520
11289.38 499
11290.38 517
11291.38 459
11292.39 494
11293.39 486
11294.39 508
11295.40 484
11296.40 384
11297.41 468
11298.41 439
11299.41 471
11300.42 466
11301.42 457
11302.43 468
11303.43 517
11304.43 471
11305.44 453
11306.44 489
11307.45 493
11308.45 522
11309.46 434
11310.46 387
11311.46 406
11312.47 491
11313.47 483
11314.48 467
11315.48 447
11316.49 458
11317.49 479
11318.50 514
11319.50 497
11320.51 478
11321.51 509
11322.52 526
11323.52 539
11324.53 464
11325.53 462
11326.54 490
11327.54 516
11328.55 469
11329.55 476
11330.56 505
11331.56 519
11332.57 491
11333.57 434
11334.58 461
11335.58 495
11336.59 465
11337.60 519
11338.60 484
11339.61 468
11340.61 518
11341.62 537
11342.62 537
11343.63 483
11344.64 515
11345.64 544
11346.65 586
11347.65 608
11348.66 619
11349.67 566
11350.67 583
11351.68 600
11352.69 555
11353.69 516
11354.70 493
11355.71 459
11356.71 485
11357.72 501
11358.72 476
11359.73 496
11360.74 447
11361.74 431
11362.75 430
11363.76 407
11364.76 493
11365.77 483
11366.78 503
11367.79 434
11368.79 469
11369.80 476
11370.81 503
11371.81 462
11372.82 477
11373.83 419
11374.84 449
11375.84 438
11376.85 409
11377.86 436
11378.87 435
11379.87 431
11380.88 421
11381.89 462
11382.90 398
11383.90 442
11384.91 470
11385.92 430
11386.93 457
11387.93 461
11388.94 416
11389.95 393
11390.96 398
11391.97 413
11392.97 424
11393.98 395
11394.99 394
11396.00 401
11397.01 412
11398.02 452
11399.02 430
11400.03 434
11401.04 406
11402.05 425
11403.06 452
11404.07 440
11405.08 431
11406.08 416
11407.09 461
11408.10 434
11409.11 406
11410.12 459
11411.13 442
11412.14 433
11413.15 441
11414.15 434
11415.16 416
11416.17 415
11417.18 383
11418.19 414
11419.20 413
11420.21 450
11421.22 437
11422.23 443
11423.24 451
11424.25 487
11425.26 458
11426.27 474
11427.28 453
11428.29 465
11429.30 443
11430.31 447
11431.32 488
11432.32 525
11433.33 434
11434.34 434
11435.35 444
11436.36 512
11437.37 421
11438.38 418
11439.39 466
11440.41 445
11441.42 455
11442.43 475
11443.44 425
11444.45 445
11445.46 493
11446.47 459
11447.48 453
11448.49 496
11449.50 524
11450.51 482
11451.52 459
11452.53 494
11453.54 467
11454.55 468
11455.56 423
11456.57 461
11457.59 506
11458.60 520
11459.61 475
11460.62 506
11461.63 479
11462.64 493
11463.65 516
11464.66 520
11465.67 539
11466.69 526
11467.70 451
11468.71 463
11469.72 422
11470.73 455
11471.74 514
11472.75 500
11473.77 494
11474.78 479
11475.79 522
11476.80 540
11477.81 498
11478.83 440
11479.84 430
11480.85 520
11481.86 524
11482.87 477
11483.89 497
11484.90 502
11485.91 493
11486.92 496
11487.93 510
11488.95 517
11489.96 510
11490.97 456
11491.98 461
11493.00 508
11494.01 522
11495.02 515
11496.03 489
11497.05 500
11498.06 487
11499.07 450
11500.09 497
11501.10 551
11502.11 497
11503.12 476
11504.14 504
11505.15 449
11506.16 550
11507.18 520
11508.19 512
11509.20 530
11510.22 558
11511.23 494
11512.24 505
11513.26 516
11514.27 550
11515.28 534
11516.30 542
11517.31 566
11518.32 496
11519.34 564
11520.35 593
11521.37 542
11522.38 538
11523.39 551
11524.41 574
11525.42 625
11526.44 573
11527.45 525
11528.46 587
11529.48 607
11530.49 585
11531.51 600
11532.52 595
11533.53 599
11534.55 584
11535.56 533
11536.58 586
11537.59 539
11538.61 565
11539.62 617
11540.64 607
11541.65 653
11542.67 651
11543.68 679
11544.69 617
11545.71 618
11546.72 675
11547.74 645
11548.75 692
11549.77 721
11550.78 670
11551.80 688
11552.81 677
11553.83 644
11554.85 628
11555.86 659
11556.88 739
11557.89 687
11558.91 699
11559.92 696
11560.94 730
11561.95 763
11562.97 815
11563.98 784
11565.00 798
11566.02 854
11567.03 823
11568.05 831
11569.06 806
11570.08 843
11571.10 851
11572.11 886
11573.13 829
11574.14 906
11575.16 912
11576.18 942
11577.19 944
11578.21 953
11579.22 980
11580.24 973
11581.26 1033
11582.27 1065
11583.29 1011
11584.31 1080
11585.32 1164
11586.34 1280
11587.36 1343
11588.37 1304
11589.39 1374
11590.41 1454
11591.42 1478
11592.44 1423
11593.46 1400
11594.47 1478
11595.49 1589
11596.51 1590
11597.53 1568
11598.54 1690
11599.56 1852
11600.58 1996
11601.59 2306
11602.61 2578
11603.63 2957
11604.65 3306
11605.66 3608
11606.68 3800
11607.70 3906
11608.72 3792
11609.74 3651
11610.75 3280
11611.77 3056
11612.79 2671
11613.81 2407
11614.82 2042
11615.84 1805
11616.86 1649
11617.88 1494
11618.90 1332
11619.91 1308
11620.93 1181
11621.95 1219
11622.97 1118
11623.99 1071
11625.01 1093
11626.02 1005
11627.04 957
11628.06 958
11629.08 922
11630.10 912
11631.12 917
11632.14 887
11633.15 832
11634.17 868
11635.19 892
11636.21 946
11637.23 920
11638.25 898
11639.27 850
11640.29 846
11641.30 820
11642.32 776
11643.34 812
11644.36 744
11645.38 762
11646.40 785
11647.42 776
11648.44 827
11649.46 772
11650.48 764
11651.50 733
11652.52 700
11653.54 672
11654.56 651
11655.58 639
11656.60 647
11657.62 629
11658.64 682
11659.66 645
11660.68 610
11661.70 616
11662.72 621
11663.74 642
11664.76 651
11665.78 593
11666.80 623
11667.82 669
11668.84 670
11669.86 641
11670.88 660
11671.90 681
11672.92 667
11673.94 715
11674.96 655
11675.98 692
11677.00 696
11678.02 686
11679.04 716
11680.06 749
11681.08 751
11682.10 749
11683.12 730
11684.15 769
11685.17 810
11686.19 778
11687.21 763
11688.23 764
11689.25 824
11690.27 805
11691.29 796
11692.31 765
11693.34 797
11694.36 766
11695.38 776
11696.40 811
11697.42 822
11698.44 756
11699.46 749
11700.49 759
11701.51 718
11702.53 726
11703.55 708
11704.57 694
11705.60 692
11706.62 725
11707.64 729
11708.66 669
11709.68 671
11710.71 678
11711.73 679
11712.75 718
11713.77 713
11714.79 741
11715.82 731
11716.84 645
11717.86 709
11718.88 666
11719.91 619
11720.93 633
11721.95 633
11722.97 572
11724.00 568
11725.02 559
11726.04 546
11727.07 567
11728.09 592
11729.11 547
11730.13 557
11731.16 576
11732.18 543
11733.20 500
11734.23 565
11735.25 531
11736.27 500
11737.30 489
11738.32 533
11739.34 543
11740.37 541
11741.39 561
11742.41 512
11743.44 504
11744.46 515
11745.48 550
11746.51 520
11747.53 572
11748.55 553
11749.58 543
11750.60 523
11751.63 482
11752.65 490
11753.67 516
11754.70 529
11755.72 498
11756.75 563
11757.77 505
11758.79 531
11759.82 501
11760.84 450
11761.87 489
11762.89 518
11763.92 514
11764.94 489
11765.97 519
11766.99 526
11768.01 442
11769.04 446
11770.06 501
11771.09 499
11772.11 485
11773.14 461
11774.16 485
11775.19 488
11776.21 499
11777.24 493
11778.26 529
11779.29 539
11780.31 456
11781.34 482
11782.36 476
11783.39 441
11784.41 461
11785.44 434
11786.46 459
11787.49 448
11788.52 450
11789.54 448
11790.57 443
11791.59 443
11792.62 426
11793.64 480
11794.67 464
11795.70 463
11796.72 475
11797.75 531
11798.77 468
11799.80 430
11800.83 439
11801.85 450
11802.88 469
11803.90 483
11804.93 453
11805.96 479
11806.98 503
11808.01 449
11809.04 454
11810.06 445
11811.09 483
11812.11 444
11813.14 482
11814.17 479
11815.19 465
11816.22 441
11817.25 456
11818.27 504
11819.30 459
11820.33 459
11821.36 433
11822.38 491
11823.41 448
11824.44 436
11825.46 462
11826.49 458
11827.52 458
11828.54 408
11829.57 456
11830.60 424
11831.63 434
11832.65 454
11833.68 480
11834.71 460
11835.74 473
11836.76 486
11837.79 494
11838.82 492
11839.85 481
11840.88 465
11841.90 509
11842.93 494
11843.96 476
11844.99 462
11846.01 502
11847.04 486
11848.07 449
11849.10 461
11850.13 466
11851.16 471
11852.18 418
11853.21 437
11854.24 451
11855.27 416
11856.30 477
11857.33 512
11858.35 487
11859.38 496
11860.41 489
11861.44 482
11862.47 490
11863.50 491
11864.53 455
11865.56 481
11866.58 472
11867.61 450
11868.64 503
11869.67 497
11870.70 475
11871.73 450
11872.76 551
11873.79 521
11874.82 508
11875.85 505
11876.88 534
11877.91 504
11878.93 502
11879.96 513
11880.99 516
11882.02 493
11883.05 522
11884.08 540
11885.11 488
11886.14 570
11887.17 574
11888.20 557
11889.23 560
11890.26 538
11891.29 564
11892.32 537
11893.35 571
11894.38 551
11895.41 607
11896.44 558
11897.47 582
11898.50 643
11899.53 597
11900.56 531
11901.59 584
11902.62 613
11903.65 623
11904.69 649
11905.72 691
11906.75 710
11907.78 695
11908.81 702
11909.84 737
11910.87 750
11911.90 760
11912.93 774
11913.96 697
11914.99 656
11916.02 657
11917.06 658
11918.09 638
11919.12 642
11920.15 713
11921.18 668
11922.21 622
11923.24 667
11924.27 707
11925.31 704
11926.34 689
11927.37 706
11928.40 652
11929.43 580
11930.46 698
11931.50 734
11932.53 794
11933.56 813
11934.59 851
11935.62 948
11936.65 975
11937.69 1149
11938.72 1185
11939.75 1160
11940.78 1193
11941.81 1141
11942.85 1065
11943.88 1067
11944.91 1049
11945.94 927
11946.98 835
11948.01 746
11949.04 763
11950.07 691
11951.11 716
11952.14 655
11953.17 646
11954.20 571
11955.24 602
11956.27 530
11957.30 528
11958.34 566
11959.37 554
11960.40 570
11961.43 572
11962.47 582
11963.50 524
11964.53 511
11965.57 508
11966.60 561
11967.63 598
11968.67 550
11969.70 508
11970.73 503
11971.77 561
11972.80 547
11973.83 591
11974.87 553
11975.90 548
11976.94 541
11977.97 566
11979.00 584
11980.04 546
11981.07 522
11982.10 533
11983.14 559
11984.17 523
11985.21 486
11986.24 539
11987.27 482
11988.31 475
11989.34 482
11990.38 476
11991.41 516
11992.45 547
11993.48 613
11994.51 534
11995.55 560
11996.58 580
11997.62 533
11998.65 515
11999.69 521
12000.72 561
12001.76 560
12002.79 534
12003.83 530
12004.86 566
12005.90 549
12006.93 528
12007.97 608
12009.00 606
12010.04 590
12011.07 579
12012.11 559
12013.14 587
12014.18 620
12015.21 619
12016.25 631
12017.28 627
12018.32 600
12019.35 635
12020.39 617
12021.43 678
12022.46 716
12023.50 658
12024.53 699
12025.57 679
12026.60 675
12027.64 718
12028.68 713
12029.71 653
12030.75 665
12031.78 677
12032.82 687
12033.86 726
12034.89 712
12035.93 681
12036.97 658
12038.00 644
12039.04 709
12040.07 683
12041.11 687
12042.15 661
12043.18 650
12044.22 742
12045.26 660
12046.29 655
12047.33 649
12048.37 665
12049.40 687
12050.44 679
12051.48 666
12052.52 748
12053.55 682
12054.59 682
12055.63 709
12056.66 692
12057.70 682
12058.74 728
12059.78 715
12060.81 653
12061.85 760
12062.89 716
12063.92 745
12064.96 740
12066.00 732
12067.04 715
12068.07 792
12069.11 765
12070.15 807
12071.19 786
12072.23 791
12073.26 750
12074.30 717
12075.34 778
12076.38 774
12077.42 673
12078.45 750
12079.49 743
12080.53 705
12081.57 691
12082.61 692
12083.64 722
12084.68 778
12085.72 798
12086.76 712
12087.80 784
12088.84 819
12089.88 819
12090.91 787
12091.95 790
12092.99 818
12094.03 817
12095.07 805
12096.11 854
12097.15 862
12098.19 848
12099.22 871
12100.26 829
12101.30 855
12102.34 806
12103.38 923
12104.42 992
12105.46 1014
12106.50 1077
12107.54 1155
12108.58 1211
12109.62 1302
12110.66 1281
12111.70 1313
12112.74 1242
12113.77 1294
12114.81 1196
12115.85 1112
12116.89 1049
12117.93 983
12118.97 896
12120.01 834
12121.05 844
12122.09 773
12123.13 767
12124.17 677
12125.21 690
12126.25 691
12127.29 642
12128.33 611
12129.37 631
12130.41 634
12131.45 638
12132.50 649
12133.54 613
12134.58 615
12135.62 603
12136.66 595
12137.70 616
12138.74 582
12139.78 551
12140.82 492
12141.86 541
12142.90 530
12143.94 556
12144.98 553
12146.02 518
12147.07 549
12148.11 568
12149.15 585
12150.19 536
12151.23 484
12152.27 512
12153.31 529
12154.35 533
12155.40 489
12156.44 472
12157.48 493
12158.52 494
12159.56 495
12160.60 493
12161.64 503
12162.69 489
12163.73 559
12164.77 459
12165.81 443
12166.85 524
12167.90 508
12168.94 510
12169.98 502
12171.02 521
12172.06 518
12173.11 471
12174.15 540
12175.19 508
12176.23 464
12177.27 468
12178.32 567
12179.36 498
12180.40 447
12181.44 491
12182.49 509
12183.53 486
12184.57 481
12185.61 451
12186.66 517
12187.70 535
12188.74 530
12189.79 475
12190.83 478
12191.87 465
12192.91 477
12193.96 476
12195.00 425
12196.04 488
12197.09 514
12198.13 492
12199.17 496
12200.22 477
12201.26 504
12202.30 511
12203.35 508
12204.39 460
12205.43 457
12206.48 510
12207.52 493
12208.57 488
12209.61 488
12210.65 497
12211.70 487
12212.74 472
12213.78 455
12214.83 438
12215.87 498
12216.92 519
12217.96 473
12219.00 415
12220.05 466
12221.09 460
12222.14 442
12223.18 471
12224.23 501
12225.27 504
12226.31 483
12227.36 464
12228.40 472
12229.45 470
12230.49 466
12231.54 465
12232.58 468
12233.63 485
12234.67 455
12235.72 470
12236.76 438
12237.81 496
12238.85 459
12239.90 482
12240.94 523
12241.99 449
12243.03 428
12244.08 387
12245.12 409
12246.17 467
12247.21 427
12248.26 417
12249.30 425
12250.35 437
12251.39 457
12252.44 461
12253.49 422
12254.53 414
12255.58 411
12256.62 416
12257.67 400
12258.71 420
12259.76 402
12260.81 387
12261.85 410
12262.90 421
12263.94 437
12264.99 423
12266.04 429
12267.08 410
12268.13 408
12269.17 396
12270.22 389
12271.27 402
12272.31 376
12273.36 390
12274.41 368
12275.45 362
12276.50 385
12277.55 364
12278.59 383
12279.64 350
12280.69 376
12281.73 380
12282.78 383
12283.83 377
12284.87 383
12285.92 378
12286.97 364
12288.01 392
12289.06 360
12290.11 395
12291.16 391
12292.20 391
12293.25 350
12294.30 354
12295.35 369
12296.39 354
12297.44 391
12298.49 358
12299.54 327
12300.58 343
12301.63 353
12302.68 370
12303.73 365
12304.77 359
12305.82 367
12306.87 365
12307.92 390
12308.97 347
12310.01 348
12311.06 387
12312.11 358
12313.16 365
12314.21 347
12315.25 332
12316.30 344
12317.35 328
12318.40 331
12319.45 362
12320.50 350
12321.54 389
12322.59 361
12323.64 368
12324.69 326
12325.74 344
12326.79 354
12327.84 356
12328.89 364
12329.93 330
12330.98 330
12332.03 304
12333.08 365
12334.13 318
12335.18 353
12336.23 334
12337.28 349
12338.33 338
12339.38 354
12340.43 347
12341.47 345
12342.52 349
12343.57 319
12344.62 366
12345.67 334
12346.72 320
12347.77 321
12348.82 351
12349.87 365
12350.92 333
12351.97 307
12353.02 361
12354.07 337
12355.12 326
12356.17 350
12357.22 343
12358.27 362
12359.32 357
12360.37 345
12361.42 340
12362.47 317
12363.52 345
12364.57 328
12365.62 363
12366.67 346
12367.72 329
12368.77 337
12369.82 317
12370.87 350
12371.93 359
12372.98 370
12374.03 369
12375.08 374
12376.13 359
12377.18 377
12378.23 360
12379.28 360
12380.33 384
12381.38 357
12382.43 347
12383.49 371
12384.54 410
12385.59 368
12386.64 421
12387.69 400
12388.74 396
12389.79 359
12390.84 365
12391.90 377
12392.95 344
12394.00 378
12395.05 338
12396.10 340
12397.15 377
12398.21 350
12399.26 368
12400.31 371
12401.36 330
12402.41 344
12403.47 388
12404.52 376
12405.57 374
12406.62 317
12407.67 380
12408.73 386
12409.78 369
12410.83 377
12411.88 355
12412.94 405
12413.99 394
12415.04 397
12416.09 395
12417.15 383
12418.20 397
12419.25 373
12420.30 385
12421.36 378
12422.41 380
12423.46 420
12424.52 401
12425.57 386
12426.62 407
12427.67 349
12428.73 365
12429.78 385
12430.83 350
12431.89 372
12432.94 392
12433.99 397
12435.05 401
12436.10 398
12437.15 450
12438.21 448
12439.26 416
12440.31 369
12441.37 376
12442.42 372
12443.47 369
12444.53 387
12445.58 370
12446.64 374
12447.69 415
12448.74 407
12449.80 394
12450.85 400
12451.91 387
12452.96 345
12454.01 375
12455.07 386
12456.12 392
12457.18 390
12458.23 398
12459.29 412
12460.34 351
12461.39 391
12462.45 368
12463.50 396
12464.56 372
12465.61 412
12466.67 369
12467.72 411
12468.78 386
12469.83 416
12470.89 423
12471.94 378
12473.00 401
12474.05 404
12475.11 410
12476.16 402
12477.22 430
12478.27 399
12479.33 418
12480.38 430
12481.44 461
12482.49 423
12483.55 436
12484.60 483
12485.66 471
12486.71 450
12487.77 467
12488.83 426
12489.88 449
12490.94 458
12491.99 445
12493.05 461
12494.10 515
12495.16 614
12496.22 648
12497.27 577
12498.33 645
12499.38 710
12500.44 740
12501.50 851
12502.55 817
12503.61 835
12504.67 865
12505.72 800
12506.78 849
12507.83 828
12508.89 718
12509.95 657
12511.00 607
12512.06 527
12513.12 519
12514.17 486
12515.23 502
12516.29 486
12517.34 463
12518.40 426
12519.46 433
12520.52 454
12521.57 413
12522.63 446
12523.69 439
12524.74 462
12525.80 441
12526.86 408
12527.92 438
12528.97 407
12530.03 382
12531.09 473
12532.15 415
12533.20 416
12534.26 400
12535.32 420
12536.38 402
12537.43 411
12538.49 368
12539.55 456
12540.61 404
12541.66 430
12542.72 403
12543.78 411
12544.84 432
12545.90 410
12546.95 390
12548.01 383
12549.07 373
12550.13 352
12551.19 414
12552.25 360
12553.30 386
12554.36 402
12555.42 417
12556.48 421
12557.54 424
12558.60 402
12559.65 388
12560.71 397
12561.77 437
12562.83 399
12563.89 391
12564.95 409
12566.01 384
12567.07 453
12568.13 433
12569.18 459
12570.24 461
12571.30 397
12572.36 464
12573.42 511
12574.48 458
12575.54 477
12576.60 474
12577.66 502
12578.72 522
12579.78 538
12580.84 587
12581.90 615
12582.96 627
12584.02 558
12585.07 604
12586.13 601
12587.19 612
12588.25 567
12589.31 554
12590.37 551
12591.43 527
12592.49 530
12593.55 482
12594.61 484
12595.67 444
12596.73 489
12597.79 489
12598.86 512
12599.92 520
12600.98 505
12602.04 470
12603.10 445
12604.16 446
12605.22 453
12606.28 507
12607.34 464
12608.40 427
12609.46 425
12610.52 477
12611.58 443
12612.64 391
12613.70 398
12614.76 414
12615.83 397
12616.89 413
12617.95 403
12619.01 456
12620.07 404
12621.13 390
12622.19 376
12623.25 384
12624.32 451
12625.38 450
12626.44 464
12627.50 455
12628.56 430
12629.62 415
12630.68 443
12631.75 445
12632.81 434
12633.87 415
12634.93 393
12635.99 357
12637.05 394
12638.12 380
12639.18 395
12640.24 446
12641.30 424
12642.36 430
12643.43 418
12644.49 410
12645.55 380
12646.61 406
12647.68 379
12648.74 418
12649.80 380
12650.86 415
12651.93 391
12652.99 424
12654.05 413
12655.11 397
12656.18 414
12657.24 433
12658.30 426
12659.36 466
12660.43 456
12661.49 459
12662.55 475
12663.62 452
12664.68 440
12665.74 423
12666.81 445
12667.87 426
12668.93 473
12670.00 453
12671.06 423
12672.12 447
12673.19 452
12674.25 406
12675.31 414
12676.38 426
12677.44 446
12678.50 456
12679.57 414
12680.63 443
12681.69 484
12682.76 436
12683.82 391
12684.89 418
12685.95 412
12687.01 358
12688.08 432
12689.14 454
12690.21 415
12691.27 449
12692.33 442
12693.40 426
12694.46 481
12695.53 477
12696.59 444
12697.66 456
12698.72 449
12699.79 459
12700.85 449
12701.91 492
12702.98 480
12704.04 440
12705.11 425
12706.17 502
12707.24 500
12708.30 436
12709.37 438
12710.43 518
12711.50 547
12712.56 558
12713.63 512
12714.69 507
12715.76 495
12716.82 479
12717.89 442
12718.95 487
12720.02 465
12721.09 474
12722.15 479
12723.22 463
12724.28 471
12725.35 449
12726.41 461
12727.48 454
12728.54 446
12729.61 433
12730.68 513
12731.74 455
12732.81 468
12733.87 454
12734.94 466
12736.01 453
12737.07 450
12738.14 445
12739.20 459
12740.27 434
12741.34 427
12742.40 423
12743.47 406
12744.54 493
12745.60 471
12746.67 441
12747.74 380
12748.80 399
12749.87 411
12750.94 425
12752.00 401
12753.07 414
12754.14 438
12755.20 386
12756.27 400
12757.34 370
12758.40 363
12759.47 369
12760.54 353
12761.60 352
12762.67 373
12763.74 373
12764.81 388
12765.87 361
12766.94 332
12768.01 339
12769.08 317
12770.14 394
12771.21 355
12772.28 368
12773.35 338
12774.41 366
12775.48 346
12776.55 368
12777.62 372
12778.68 338
12779.75 362
12780.82 343
12781.89 302
12782.96 316
12784.02 368
12785.09 369
12786.16 369
12787.23 333
12788.30 364
12789.37 308
12790.43 319
12791.50 306
12792.57 337
12793.64 352
12794.71 364
12795.78 369
12796.84 328
12797.91 327
12798.98 336
12800.05 328
12801.12 328
12802.19 341
12803.26 362
12804.33 337
12805.40 293
12806.46 367
12807.53 377
12808.60 382
12809.67 341
12810.74 368
12811.81 385
12812.88 369
12813.95 380
12815.02 380
12816.09 371
12817.16 360
12818.23 373
12819.30 366
12820.37 370
12821.44 405
12822.50 427
12823.57 381
12824.64 400
12825.71 416
12826.78 392
12827.85 393
12828.92 372
12829.99 398
12831.06 379
12832.13 392
12833.20 407
12834.27 384
12835.34 374
12836.41 375
12837.49 348
12838.56 313
12839.63 341
12840.70 366
12841.77 357
12842.84 348
12843.91 355
12844.98 333
12846.05 304
12847.12 314
12848.19 321
12849.26 347
12850.33 379
12851.40 377
12852.47 341
12853.55 322
12854.62 338
12855.69 332
12856.76 321
12857.83 314
12858.90 342
12859.97 310
12861.04 246
12862.11 289
12863.19 291
12864.26 281
12865.33 271
12866.40 364
12867.47 299
12868.54 321
12869.62 313
12870.69 303
12871.76 324
12872.83 329
12873.90 318
12874.97 284
12876.05 297
12877.12 284
12878.19 290
12879.26 266
12880.33 285
12881.41 294
12882.48 312
12883.55 311
12884.62 260
12885.70 242
12886.77 269
12887.84 279
12888.91 259
12889.98 238
12891.06 272
12892.13 271
12893.20 272
12894.28 289
12895.35 282
12896.42 299
12897.49 291
12898.57 224
12899.64 254
12900.71 241
12901.79 257
12902.86 247
12903.93 253
12905.00 284
12906.08 264
12907.15 246
12908.22 276
12909.30 231
12910.37 244
12911.44 259
12912.52 291
12913.59 272
12914.66 271
12915.74 278
12916.81 295
12917.89 278
12918.96 244
12920.03 268
12921.11 247
12922.18 281
12923.25 257
12924.33 256
12925.40 215
12926.48 249
12927.55 269
12928.62 258
12929.70 238
12930.77 198
12931.85 249
12932.92 264
12934.00 236
12935.07 272
12936.14 265
12937.22 304
12938.29 292
12939.37 273
12940.44 262
12941.52 275
12942.59 279
12943.67 240
12944.74 228
12945.82 271
12946.89 301
12947.97 320
12949.04 271
12950.12 278
12951.19 292
12952.27 237
12953.34 255
12954.42 254
12955.49 214
12956.57 229
12957.64 260
12958.72 278
12959.79 253
12960.87 242
12961.94 250
12963.02 294
12964.10 255
12965.17 267
12966.25 277
12967.32 306
12968.40 255
12969.47 272
12970.55 236
12971.63 256
12972.70 254
12973.78 266
12974.85 269
12975.93 233
12977.01 273
12978.08 268
12979.16 264
12980.23 203
12981.31 256
12982.39 253
12983.46 275
12984.54 281
12985.62 228
12986.69 270
12987.77 278
12988.85 266
12989.92 256
12991.00 192
12992.08 235
12993.15 250
12994.23 252
12995.31 198
12996.38 254
12997.46 282
12998.54 260
12999.61 293
13000.69 272
13001.77 286
13002.85 271
13003.92 277
13005.00 233
13006.08 264
13007.16 278
13008.23 226
13009.31 263
13010.39 252
13011.47 253
13012.54 255
13013.62 291
13014.70 273
13015.78 261
13016.85 248
13017.93 252
13019.01 261
13020.09 251
13021.17 241
13022.24 277
13023.32 270
13024.40 242
13025.48 257
13026.56 250
13027.63 286
13028.71 289
13029.79 257
13030.87 270
13031.95 262
13033.03 257
13034.10 251
13035.18 258
13036.26 289
13037.34 254
13038.42 268
13039.50 251
13040.58 284
13041.66 235
13042.73 242
13043.81 259
13044.89 286
13045.97 267
13047.05 233
13048.13 247
13049.21 248
13050.29 244
13051.37 254
13052.45 282
13053.53 264
13054.60 250
13055.68 308
13056.76 308
13057.84 261
13058.92 247
13060.00 277
13061.08 254
13062.16 250
13063.24 271
13064.32 280
13065.40 238
13066.48 263
13067.56 270
13068.64 286
13069.72 241
13070.80 272
13071.88 276
13072.96 275
13074.04 298
13075.12 283
13076.20 279
13077.28 283
13078.36 257
13079.44 261
13080.52 275
13081.60 250
13082.68 281
13083.76 263
13084.84 298
13085.93 285
13087.01 297
13088.09 269
13089.17 261
13090.25 266
13091.33 267
13092.41 260
13093.49 280
13094.57 241
13095.65 235
13096.73 261
13097.82 257
13098.90 287
13099.98 245
13101.06 248
13102.14 226
13103.22 247
13104.30 267
13105.38 264
13106.47 287
13107.55 268
13108.63 217
13109.71 236
13110.79 237
13111.87 236
13112.96 247
13114.04 235
13115.12 248
13116.20 230
13117.28 254
13118.37 197
13119.45 204
13120.53 230
13121.61 255
13122.69 271
13123.78 255
13124.86 247
13125.94 233
13127.02 248
13128.11 260
13129.19 249
13130.27 272
13131.35 267
13132.44 252
13133.52 243
13134.60 269
13135.68 272
13136.77 250
13137.85 252
13138.93 253
13140.01 238
13141.10 264
13142.18 250
13143.26 257
13144.35 240
13145.43 230
13146.51 216
13147.60 263
13148.68 268
13149.76 248
13150.85 213
13151.93 240
13153.01 252
13154.10 250
13155.18 271
13156.26 258
13157.35 238
13158.43 261
13159.51 242
13160.60 219
13161.68 244
13162.77 238
13163.85 269
13164.93 259
13166.02 238
13167.10 273
13168.19 255
13169.27 248
13170.35 275
13171.44 278
13172.52 283
13173.61 237
13174.69 258
13175.78 287
13176.86 254
13177.94 262
13179.03 266
13180.11 269
13181.20 265
13182.28 260
13183.37 244
13184.45 274
13185.54 240
13186.62 268
13187.71 258
13188.79 266
13189.88 297
13190.96 274
13192.05 241
13193.13 258
13194.22 265
13195.30 260
13196.39 257
13197.47 270
13198.56 254
13199.64 261
13200.73 293
13201.81 316
13202.90 280
13203.98 255
13205.07 279
13206.16 291
13207.24 246
13208.33 246
13209.41 262
13210.50 245
13211.58 286
13212.67 265
13213.76 265
13214.84 273
13215.93 244
13217.01 256
13218.10 238
13219.19 297
13220.27 267
13221.36 265
13222.45 264
13223.53 234
13224.62 264
13225.70 252
13226.79 280
13227.88 263
13228.96 257
13230.05 290
13231.14 302
13232.22 262
13233.31 224
13234.40 268
13235.48 277
13236.57 287
13237.66 268
13238.74 287
13239.83 274
13240.92 288
13242.01 286
13243.09 277
13244.18 305
13245.27 268
13246.35 296
13247.44 303
13248.53 335
13249.62 257
13250.70 295
13251.79 304
13252.88 297
13253.97 272
13255.05 304
13256.14 307
13257.23 315
13258.32 292
13259.41 321
13260.49 289
13261.58 295
13262.67 302
13263.76 265
13264.85 282
13265.93 336
13267.02 331
13268.11 345
13269.20 359
13270.29 346
13271.37 341
13272.46 326
13273.55 329
13274.64 337
13275.73 351
13276.82 330
13277.91 299
13278.99 336
13280.08 376
13281.17 332
13282.26 321
13283.35 324
13284.44 334
13285.53 338
13286.62 373
13287.70 349
13288.79 356
13289.88 334
13290.97 350
13292.06 364
13293.15 319
13294.24 347
13295.33 355
13296.42 376
13297.51 397
13298.60 378
13299.69 338
13300.78 360
13301.87 401
13302.95 361
13304.04 391
13305.13 405
13306.22 365
13307.31 436
13308.40 405
13309.49 400
13310.58 386
13311.67 429
13312.76 423
13313.85 408
13314.94 426
13316.03 441
13317.12 419
13318.21 464
13319.30 448
13320.39 445
13321.48 467
13322.58 471
13323.67 475
13324.76 409
13325.85 443
13326.94 475
13328.03 436
13329.12 392
13330.21 438
13331.30 477
13332.39 456
13333.48 412
13334.57 448
13335.66 448
13336.75 441
13337.85 476
13338.94 446
13340.03 449
13341.12 449
13342.21 428
13343.30 443
13344.39 453
13345.48 457
13346.58 481
13347.67 473
13348.76 433
13349.85 470
13350.94 481
13352.03 478
13353.12 480
13354.22 449
13355.31 494
13356.40 468
13357.49 487
13358.58 472
13359.68 458
13360.77 480
13361.86 498
13362.95 478
13364.04 463
13365.14 487
13366.23 514
13367.32 477
13368.41 522
13369.51 516
13370.60 540
13371.69 554
13372.78 576
13373.87 588
13374.97 584
13376.06 582
13377.15 623
13378.25 630
13379.34 621
13380.43 585
13381.52 525
13382.62 531
13383.71 536
13384.80 532
13385.90 520
13386.99 490
13388.08 523
13389.17 443
13390.27 478
13391.36 472
13392.45 466
13393.55 483
13394.64 456
13395.73 402
13396.83 409
13397.92 412
13399.02 395
13400.11 393
13401.20 434
13402.30 434
13403.39 402
13404.48 402
13405.58 383
13406.67 370
13407.77 364
13408.86 364
13409.95 424
13411.05 383
13412.14 391
13413.24 401
13414.33 413
13415.42 389
13416.52 402
13417.61 398
13418.71 365
13419.80 394
13420.90 397
13421.99 389
13423.08 403
13424.18 405
13425.27 437
13426.37 377
13427.46 383
13428.56 383
13429.65 391
13430.75 442
13431.84 417
13432.94 482
13434.03 392
13435.13 427
13436.22 447
13437.32 478
13438.41 492
13439.51 444
13440.60 405
13441.70 443
13442.79 442
13443.89 439
13444.98 426
13446.08 443
13447.18 456
13448.27 426
13449.37 452
13450.46 423
13451.56 415
13452.65 510
13453.75 440
13454.85 419
13455.94 458
13457.04 450
13458.13 480
13459.23 481
13460.33 403
13461.42 451
13462.52 511
13463.61 509
13464.71 539
13465.81 523
13466.90 515
13468.00 517
13469.10 559
13470.19 513
13471.29 448
13472.38 503
13473.48 541
13474.58 501
13475.67 513
13476.77 544
13477.87 536
13478.96 522
13480.06 519
13481.16 540
13482.26 509
13483.35 506
13484.45 542
13485.55 501
13486.64 510
13487.74 495
13488.84 519
13489.94 543
13491.03 534
13492.13 535
13493.23 560
13494.32 601
13495.42 562
13496.52 551
13497.62 596
13498.72 602
13499.81 587
13500.91 570
13502.01 608
13503.11 628
13504.20 652
13505.30 655
13506.40 602
13507.50 666
13508.60 643
13509.69 696
13510.79 713
13511.89 720
13512.99 682
13514.09 712
13515.18 718
13516.28 630
13517.38 629
13518.48 623
13519.58 614
13520.68 537
13521.78 550
13522.87 553
13523.97 549
13525.07 535
13526.17 476
13527.27 487
13528.37 484
13529.47 461
13530.57 481
13531.66 496
13532.76 438
13533.86 443
13534.96 502
13536.06 484
13537.16 403
13538.26 453
13539.36 435
13540.46 431
13541.56 470
13542.66 416
13543.76 452
13544.86 461
13545.96 460
13547.05 431
13548.15 416
13549.25 389
13550.35 444
13551.45 436
13552.55 397
13553.65 395
13554.75 394
13555.85 397
13556.95 378
13558.05 394
13559.15 366
13560.25 387
13561.35 373
13562.45 427
13563.55 390
13564.65 373
13565.75 368
13566.85 389
13567.96 368
13569.06 354
13570.16 382
13571.26 402
13572.36 384
13573.46 358
13574.56 378
13575.66 410
13576.76 389
13577.86 386
13578.96 380
13580.06 385
13581.16 412
13582.27 391
13583.37 391
13584.47 349
13585.57 388
13586.67 397
13587.77 394
13588.87 366
13589.97 432
13591.08 395
13592.18 394
13593.28 422
13594.38 414
13595.48 356
13596.58 426
13597.68 403
13598.79 393
13599.89 371
13600.99 447
13602.09 419
13603.19 433
13604.30 476
13605.40 390
13606.50 402
13607.60 444
13608.70 452
13609.81 389
13610.91 398
13612.01 463
13613.11 438
13614.21 408
13615.32 432
13616.42 438
13617.52 363
13618.62 425
13619.73 455
13620.83 413
13621.93 464
13623.03 442
13624.14 392
13625.24 399
13626.34 423
13627.45 440
13628.55 435
13629.65 415
13630.75 418
13631.86 444
13632.96 458
13634.06 421
13635.17 436
13636.27 436
13637.37 448
13638.48 434
13639.58 446
13640.68 455
13641.79 472
13642.89 471
13643.99 432
13645.10 460
13646.20 460
13647.30 467
13648.41 412
13649.51 378
13650.62 389
13651.72 454
13652.82 464
13653.93 444
13655.03 467
13656.14 410
13657.24 445
13658.34 402
13659.45 393
13660.55 408
13661.66 439
13662.76 410
13663.87 382
13664.97 408
13666.07 420
13667.18 385
13668.28 384
13669.39 356
13670.49 332
13671.60 377
13672.70 398
13673.81 362
13674.91 376
13676.02 371
13677.12 377
13678.23 393
13679.33 407
13680.44 376
13681.54 397
13682.65 432
13683.75 446
13684.86 405
13685.96 407
13687.07 427
13688.17 383
13689.28 400
13690.38 382
13691.49 372
13692.59 399
13693.70 409
13694.80 391
13695.91 423
13697.02 444
13698.12 415
13699.23 402
13700.33 360
13701.44 374
13702.55 403
13703.65 386
13704.76 416
13705.86 395
13706.97 440
13708.08 443
13709.18 418
13710.29 398
13711.39 409
13712.50 398
13713.61 436
13714.71 429
13715.82 428
13716.93 419
13718.03 448
13719.14 428
13720.25 436
13721.35 467
13722.46 437
13723.57 459
13724.67 436
13725.78 446
13726.89 509
13727.99 447
13729.10 454
13730.21 466
13731.31 437
13732.42 478
13733.53 507
13734.64 468
13735.74 491
13736.85 511
13737.96 514
13739.07 528
13740.17 506
13741.28 528
13742.39 554
13743.50 526
13744.60 559
13745.71 528
13746.82 559
13747.93 574
13749.03 515
13750.14 537
13751.25 549
13752.36 540
13753.47 548
13754.57 555
13755.68 540
13756.79 542
13757.90 594
13759.01 580
13760.11 592
13761.22 606
13762.33 648
13763.44 627
13764.55 639
13765.66 666
13766.76 677
13767.87 654
13768.98 719
13770.09 675
13771.20 715
13772.31 780
13773.42 826
13774.53 900
13775.63 918
13776.74 853
13777.85 978
13778.96 1011
13780.07 1019
13781.18 1007
13782.29 1003
13783.40 1054
13784.51 1033
13785.62 1037
13786.73 1009
13787.83 950
13788.94 878
13790.05 801
13791.16 734
13792.27 721
13793.38 702
13794.49 683
13795.60 666
13796.71 619
13797.82 647
13798.93 628
13800.04 622
13801.15 612
13802.26 583
13803.37 590
13804.48 554
13805.59 603
13806.70 557
13807.81 558
13808.92 554
13810.03 569
13811.14 528
13812.25 559
13813.36 542
13814.47 489
13815.58 553
13816.69 551
13817.80 521
13818.91 506
13820.03 529
13821.14 526
13822.25 492
13823.36 567
13824.47 486
13825.58 460
13826.69 499
13827.80 484
13828.91 467
13830.02 485
13831.13 475
13832.25 485
13833.36 499
13834.47 452
13835.58 435
13836.69 511
13837.80 475
13838.91 478
13840.02 477
13841.14 461
13842.25 475
13843.36 483
13844.47 471
13845.58 470
13846.69 505
13847.81 463
13848.92 500
13850.03 546
13851.14 528
13852.25 535
13853.37 503
13854.48 467
13855.59 466
13856.70 541
13857.81 588
13858.93 535
13860.04 536
13861.15 557
13862.26 580
13863.38 557
13864.49 531
13865.60 574
13866.71 550
13867.83 627
13868.94 622
13870.05 637
13871.16 670
13872.28 655
13873.39 669
13874.50 693
13875.61 699
13876.73 646
13877.84 583
13878.95 655
13880.07 653
13881.18 610
13882.29 615
13883.41 590
13884.52 578
13885.63 580
13886.75 570
13887.86 556
13888.97 550
13890.09 506
13891.20 506
13892.31 485
13893.43 541
13894.54 549
13895.65 518
13896.77 507
13897.88 525
13899.00 562
13900.11 575
13901.22 546
13902.34 557
13903.45 601
13904.57 538
13905.68 500
13906.79 560
13907.91 557
13909.02 546
13910.14 485
13911.25 491
13912.37 483
13913.48 524
13914.59 547
13915.71 517
13916.82 503
13917.94 480
13919.05 527
13920.17 519
13921.28 496
13922.40 469
13923.51 442
13924.63 452
13925.74 456
13926.86 450
13927.97 464
13929.09 482
13930.20 439
13931.32 447
13932.43 427
13933.55 450
13934.66 426
13935.78 435
13936.89 443
13938.01 427
13939.12 454
13940.24 481
13941.35 482
13942.47 503
13943.59 479
13944.70 462
13945.82 443
13946.93 465
13948.05 428
13949.16 450
13950.28 455
13951.40 453
13952.51 471
13953.63 492
13954.74 470
13955.86 444
13956.98 387
13958.09 417
13959.21 415
13960.33 511
13961.44 463
13962.56 449
13963.67 408
13964.79 435
13965.91 418
13967.02 424
13968.14 387
13969.26 423
13970.37 437
13971.49 406
13972.61 413
13973.72 415
13974.84 445
13975.96 448
13977.08 464
13978.19 441
13979.31 454
13980.43 470
13981.54 496
13982.66 444
13983.78 431
13984.90 440
13986.01 429
13987.13 447
13988.25 434
13989.37 444
13990.48 513
13991.60 448
13992.72 448
13993.84 439
13994.95 428
13996.07 402
13997.19 434
13998.31 453
13999.42 453
14000.54 415
14001.66 422
14002.78 488
14003.90 460
14005.01 435
14006.13 401
14007.25 457
14008.37 523
14009.49 470
14010.61 499
14011.72 452
14012.84 474
14013.96 473
14015.08 540
14016.20 522
14017.32 450
14018.43 498
14019.55 489
14020.67 470
14021.79 467
14022.91 494
14024.03 506
14025.15 540
14026.27 500
14027.39 492
14028.50 547
14029.62 564
14030.74 558
14031.86 554
14032.98 496
14034.10 482
14035.22 507
14036.34 513
14037.46 507
14038.58 530
14039.70 487
14040.82 475
14041.94 473
14043.06 452
14044.18 484
14045.30 478
14046.41 454
14047.53 481
14048.65 451
14049.77 443
14050.89 433
14052.01 436
14053.13 443
14054.25 435
14055.37 505
14056.49 471
14057.61 454
14058.74 486
14059.86 458
14060.98 426
14062.10 432
14063.22 429
14064.34 464
14065.46 492
14066.58 464
14067.70 461
14068.82 481
14069.94 531
14071.06 541
14072.18 475
14073.30 408
14074.42 451
14075.54 448
14076.66 444
14077.79 506
14078.91 473
14080.03 479
14081.15 546
14082.27 528
14083.39 491
14084.51 548
14085.63 529
14086.76 582
14087.88 567
14089.00 559
14090.12 582
14091.24 570
14092.36 572
14093.48 569
14094.61 517
14095.73 551
14096.85 586
14097.97 542
14099.09 580
14100.22 593
14101.34 596
14102.46 608
14103.58 610
14104.70 670
14105.83 631
14106.95 716
14108.07 658
14109.19 675
14110.31 648
14111.44 625
14112.56 680
14113.68 645
14114.80 644
14115.93 592
14117.05 579
14118.17 599
14119.29 526
14120.42 540
14121.54 548
14122.66 533
14123.79 523
14124.91 504
14126.03 531
14127.15 528
14128.28 535
14129.40 521
14130.52 529
14131.65 495
14132.77 477
14133.89 475
14135.02 428
14136.14 504
14137.26 512
14138.39 477
14139.51 447
14140.63 442
14141.76 485
14142.88 489
14144.00 474
14145.13 489
14146.25 500
14147.38 513
14148.50 519
14149.62 511
14150.75 502
14151.87 507
14152.99 491
14154.12 528
14155.24 527
14156.37 514
14157.49 472
14158.62 514
14159.74 549
14160.86 528
14161.99 515
14163.11 516
14164.24 502
14165.36 519
14166.49 493
14167.61 511
14168.74 494
14169.86 457
14170.99 487
14172.11 452
14173.23 450
14174.36 459
14175.48 504
14176.61 529
14177.73 484
14178.86 472
14179.98 440
14181.11 472
14182.23 472
14183.36 445
14184.49 437
14185.61 436
14186.74 432
14187.86 443
14188.99 472
14190.11 447
14191.24 459
14192.36 486
14193.49 467
14194.61 454
14195.74 476
14196.87 477
14197.99 440
14199.12 444
14200.24 441
14201.37 411
14202.50 444
14203.62 429
14204.75 441
14205.87 417
14207.00 444
14208.13 446
14209.25 427
14210.38 424
14211.50 434
14212.63 459
14213.76 446
14214.88 400
14216.01 375
14217.14 386
14218.26 384
14219.39 446
14220.52 430
14221.64 404
14222.77 408
14223.90 429
14225.02 405
14226.15 374
14227.28 374
14228.41 408
14229.53 363
14230.66 361
14231.79 331
14232.91 408
14234.04 364
14235.17 345
14236.30 372
14237.42 366
14238.55 383
14239.68 351
14240.81 353
14241.93 348
14243.06 402
14244.19 396
14245.32 394
14246.44 393
14247.57 409
14248.70 389
14249.83 361
14250.95 353
14252.08 343
14253.21 368
14254.34 345
14255.47 358
14256.59 353
14257.72 344
14258.85 346
14259.98 377
14261.11 321
14262.24 352
14263.36 345
14264.49 365
14265.62 343
14266.75 328
14267.88 358
14269.01 334
14270.14 342
14271.26 333
14272.39 338
14273.52 320
14274.65 352
14275.78 312
14276.91 343
14278.04 337
14279.17 366
14280.30 389
14281.42 346
14282.55 346
14283.68 320
14284.81 320
14285.94 335
14287.07 322
14288.20 321
14289.33 338
14290.46 350
14291.59 307
14292.72 315
14293.85 338
14294.98 289
14296.11 289
14297.24 297
14298.37 331
14299.50 324
14300.63 332
14301.76 318
14302.89 309
14304.02 321
14305.15 316
14306.28 276
14307.41 265
14308.54 332
14309.67 344
14310.80 281
14311.93 273
14313.06 297
14314.19 330
14315.32 319
14316.45 324
14317.58 335
14318.71 310
14319.84 313
14320.97 288
14322.10 327
14323.23 290
14324.36 332
14325.49 336
14326.63 271
14327.76 272
14328.89 276
14330.02 279
14331.15 285
14332.28 308
14333.41 258
14334.54 283
14335.67 274
14336.81 294
14337.94 283
14339.07 267
14340.20 278
14341.33 289
14342.46 281
14343.59 288
14344.73 258
14345.86 258
14346.99 262
14348.12 250
14349.25 290
14350.38 306
14351.52 263
14352.65 265
14353.78 279
14354.91 282
14356.04 288
14357.18 245
14358.31 296
14359.44 319
14360.57 316
14361.71 299
14362.84 293
14363.97 248
14365.10 257
14366.24 276
14367.37 288
14368.50 297
14369.63 246
14370.77 260
14371.90 271
14373.03 255
14374.16 245
14375.30 265
14376.43 264
14377.56 253
14378.70 271
14379.83 257
14380.96 251
14382.09 256
14383.23 252
14384.36 272
14385.49 262
14386.63 280
14387.76 252
14388.89 264
14390.03 277
14391.16 248
14392.29 289
14393.43 249
14394.56 263
14395.70 284
14396.83 297
14397.96 271
14399.10 249
14400.23 250
14401.36 239
14402.50 248
14403.63 233
14404.77 275
14405.90 287
14407.03 272
14408.17 221
14409.30 271
14410.44 251
14411.57 248
14412.71 272
14413.84 275
14414.97 266
14416.11 238
14417.24 230
14418.38 261
14419.51 266
14420.65 328
14421.78 260
14422.92 268
14424.05 258
14425.19 234
14426.32 257
14427.46 236
14428.59 273
14429.73 272
14430.86 270
14432.00 268
14433.13 242
14434.27 249
14435.40 226
14436.54 260
14437.67 265
14438.81 296
14439.94 311
14441.08 285
14442.21 217
14443.35 286
14444.48 301
14445.62 314
14446.76 293
14447.89 281
14449.03 312
14450.16 250
14451.30 295
14452.43 272
14453.57 264
14454.71 274
14455.84 280
14456.98 283
14458.11 299
14459.25 264
14460.39 239
14461.52 243
14462.66 235
14463.80 268
14464.93 256
14466.07 288
14467.20 274
14468.34 253
14469.48 234
14470.61 243
14471.75 278
14472.89 249
14474.02 232
14475.16 286
14476.30 248
14477.43 285
14478.57 243
14479.71 267
14480.85 288
14481.98 269
14483.12 245
14484.26 282
14485.39 279
14486.53 291
14487.67 253
14488.81 281
14489.94 274
14491.08 270
14492.22 248
14493.36 246
14494.49 252
14495.63 290
14496.77 237
14497.91 241
14499.04 237
14500.18 278
14501.32 258
14502.46 251
14503.59 264
14504.73 261
14505.87 244
14507.01 238
14508.15 255
14509.28 234
14510.42 267
14511.56 258
14512.70 253
14513.84 273
14514.98 261
14516.11 233
14517.25 268
14518.39 264
14519.53 295
14520.67 253
14521.81 249
14522.95 253
14524.08 285
14525.22 296
14526.36 287
14527.50 285
14528.64 244
14529.78 263
14530.92 263
14532.06 264
14533.20 266
14534.33 262
14535.47 274
14536.61 260
14537.75 252
14538.89 266
14540.03 267
14541.17 293
14542.31 313
14543.45 278
14544.59 247
14545.73 230
14546.87 260
14548.01 291
14549.15 268
14550.29 262
14551.43 308
14552.57 279
14553.71 291
14554.85 307
14555.99 278
14557.13 278
14558.27 290
14559.41 325
14560.55 302
14561.69 260
14562.83 325
14563.97 291
14565.11 305
14566.25 274
14567.39 257
14568.53 266
14569.67 299
14570.81 311
14571.95 290
14573.09 301
14574.23 307
14575.37 320
14576.51 265
14577.65 289
14578.79 296
14579.94 303
14581.08 348
14582.22 329
14583.36 287
14584.50 287
14585.64 285
14586.78 338
14587.92 312
14589.06 337
14590.21 349
14591.35 358
14592.49 340
14593.63 328
14594.77 328
14595.91 326
14597.05 353
14598.20 340
14599.34 355
14600.48 368
14601.62 298
14602.76 367
14603.90 424
14605.05 407
14606.19 417
14607.33 364
14608.47 385
14609.61 383
14610.76 384
14611.90 400
14613.04 399
14614.18 415
14615.32 431
14616.47 444
14617.61 418
14618.75 417
14619.89 484
14621.04 440
14622.18 434
14623.32 454
14624.46 421
14625.61 473
14626.75 447
14627.89 423
14629.04 448
14630.18 431
14631.32 428
14632.46 455
14633.61 505
14634.75 506
14635.89 486
14637.04 522
14638.18 545
14639.32 527
14640.47 525
14641.61 583
14642.75 570
14643.90 555
14645.04 573
14646.18 585
14647.33 592
14648.47 562
14649.61 579
14650.76 555
14651.90 541
14653.05 507
14654.19 470
14655.33 483
14656.48 423
14657.62 466
14658.76 410
14659.91 410
14661.05 411
14662.20 392
14663.34 361
14664.49 371
14665.63 374
14666.77 340
14667.92 319
14669.06 372
14670.21 354
14671.35 323
14672.50 345
14673.64 365
14674.79 351
14675.93 326
14677.07 307
14678.22 349
14679.36 341
14680.51 311
14681.65 288
14682.80 287
14683.94 305
14685.09 337
14686.23 302
14687.38 288
14688.52 321
14689.67 323
14690.81 271
14691.96 308
14693.10 299
14694.25 303
14695.40 280
14696.54 316
14697.69 296
14698.83 302
14699.98 299
14701.12 293
14702.27 269
14703.41 291
14704.56 291
14705.71 270
14706.85 299
14708.00 270
14709.14 306
14710.29 291
14711.44 241
14712.58 279
14713.73 276
14714.87 265
14716.02 283
14717.17 306
14718.31 272
14719.46 286
14720.61 294
14721.75 284
14722.90 282
14724.05 267
14725.19 287
14726.34 304
14727.49 274
14728.63 239
14729.78 242
14730.93 288
14732.07 294
14733.22 285
14734.37 290
14735.51 278
14736.66 272
14737.81 248
14738.95 241
14740.10 236
14741.25 275
14742.40 283
14743.54 281
14744.69 277
14745.84 273
14746.99 305
14748.13 279
14749.28 266
14750.43 283
14751.58 323
14752.72 329
14753.87 281
14755.02 286
14756.17 292
14757.31 294
14758.46 291
14759.61 282
14760.76 265
14761.91 255
14763.05 268
14764.20 265
14765.35 276
14766.50 271
14767.65 285
14768.80 254
14769.94 294
14771.09 288
14772.24 247
14773.39 262
14774.54 305
14775.69 280
14776.83 238
14777.98 253
14779.13 244
14780.28 238
14781.43 246
14782.58 239
14783.73 265
14784.88 262
14786.03 266
14787.17 276
14788.32 281
14789.47 265
14790.62 295
14791.77 251
14792.92 259
14794.07 275
14795.22 280
14796.37 268
14797.52 269
14798.67 255
14799.82 289
14800.97 274
14802.12 266
14803.26 252
14804.41 278
14805.56 248
14806.71 259
14807.86 255
14809.01 265
14810.16 255
14811.31 289
14812.46 251
14813.61 280
14814.76 285
14815.91 305
14817.06 307
14818.21 261
14819.36 284
14820.51 309
14821.66 269
14822.82 286
14823.97 292
14825.12 255
14826.27 263
14827.42 292
14828.57 272
14829.72 278
14830.87 285
14832.02 283
14833.17 282
14834.32 282
14835.47 277
14836.62 301
14837.77 225
14838.93 258
14840.08 235
14841.23 253
14842.38 215
14843.53 259
14844.68 253
14845.83 249
14846.98 253
14848.14 241
14849.29 270
14850.44 266
14851.59 258
14852.74 228
14853.89 258
14855.04 231
14856.20 228
14857.35 254
14858.50 226
14859.65 244
14860.80 261
14861.96 232
14863.11 234
14864.26 245
14865.41 237
14866.56 246
14867.72 238
14868.87 242
14870.02 231
14871.17 246
14872.32 254
14873.48 225
14874.63 227
14875.78 207
14876.93 215
14878.09 244
14879.24 242
14880.39 208
14881.54 245
14882.70 242
14883.85 234
14885.00 215
14886.16 226
14887.31 244
14888.46 210
14889.61 210
14890.77 219
14891.92 221
14893.07 252
14894.23 226
14895.38 206
14896.53 223
14897.69 217
14898.84 212
14899.99 211
14901.15 227
14902.30 217
14903.45 223
14904.61 224
14905.76 233
14906.91 250
14908.07 231
14909.22 225
14910.38 232
14911.53 253
14912.68 230
14913.84 258
14914.99 259
14916.15 263
14917.30 246
14918.45 266
14919.61 269
14920.76 293
14921.92 239
14923.07 248
14924.22 273
14925.38 273
14926.53 239
14927.69 244
14928.84 289
14930.00 280
14931.15 272
14932.31 267
14933.46 293
14934.62 281
14935.77 250
14936.93 270
14938.08 292
14939.24 299
14940.39 286
14941.55 290
14942.70 295
14943.86 290
14945.01 302
14946.17 290
14947.32 303
14948.48 294
14949.63 309
14950.79 301
14951.94 289
14953.10 306
14954.25 278
14955.41 317
14956.56 325
14957.72 306
14958.88 310
14960.03 306
14961.19 316
14962.34 326
14963.50 273
14964.65 263
14965.81 268
14966.97 294
14968.12 318
14969.28 330
14970.43 283
14971.59 258
14972.75 278
14973.90 275
14975.06 283
14976.22 258
14977.37 282
14978.53 265
14979.69 228
14980.84 223
14982.00 248
14983.16 245
14984.31 234
14985.47 212
14986.63 252
14987.78 233
14988.94 242
14990.10 225
14991.25 223
14992.41 247
14993.57 217
14994.72 183
14995.88 216
14997.04 238
14998.20 224
14999.35 194
15000.51 230
15001.67 232
15002.82 214
15003.98 202
15005.14 207
15006.30 219
15007.45 187
15008.61 230
15009.77 211
15010.93 197
15012.09 154
15013.24 183
15014.40 228
15015.56 186
15016.72 195
15017.87 193
15019.03 222
15020.19 213
15021.35 199
15022.51 198
15023.67 217
15024.82 181
15025.98 198
15027.14 190
15028.30 176
15029.46 171
15030.62 175
15031.77 191
15032.93 207
15034.09 187
15035.25 202
15036.41 185
15037.57 216
15038.73 186
15039.88 187
15041.04 200
15042.20 175
15043.36 178
15044.52 172
15045.68 188
15046.84 184
15048.00 203
15049.16 185
15050.32 199
15051.47 174
15052.63 159
15053.79 176
15054.95 171
15056.11 197
15057.27 175
15058.43 187
15059.59 190
15060.75 184
15061.91 171
15063.07 204
15064.23 196
15065.39 163
15066.55 164
15067.71 170
15068.87 172
15070.03 164
15071.19 184
15072.35 165
15073.51 187
15074.67 192
15075.83 199
15076.99 180
15078.15 163
15079.31 199
15080.47 191
15081.63 211
15082.79 160
15083.95 173
15085.11 177
15086.27 183
15087.43 163
15088.59 169
15089.76 173
15090.92 203
15092.08 171
15093.24 183
15094.40 180
15095.56 190
15096.72 198
15097.88 179
15099.04 176
15100.20 172
15101.37 165
15102.53 205
15103.69 182
15104.85 186
15106.01 163
15107.17 170
15108.33 175
15109.50 161
15110.66 170
15111.82 160
15112.98 169
15114.14 187
15115.30 215
15116.47 182
15117.63 172
15118.79 224
15119.95 192
15121.11 177
15122.27 189
15123.44 165
15124.60 206
15125.76 165
15126.92 161
15128.09 178
15129.25 176
15130.41 205
15131.57 174
15132.73 155
15133.90 182
15135.06 185
15136.22 153
15137.38 178
15138.55 170
15139.71 193
15140.87 179
15142.04 197
15143.20 199
15144.36 207
15145.52 193
15146.69 173
15147.85 151
15149.01 203
15150.18 188
15151.34 192
15152.50 203
15153.67 175
15154.83 167
15155.99 164
15157.16 175
15158.32 169
15159.48 185
15160.65 206
15161.81 194
15162.97 196
15164.14 166
15165.30 178
15166.46 215
15167.63 174
15168.79 172
15169.95 161
15171.12 175
15172.28 181
15173.45 183
15174.61 197
15175.77 207
15176.94 173
15178.10 176
15179.27 198
15180.43 202
15181.60 223
15182.76 192
15183.92 206
15185.09 242
15186.25 256
15187.42 193
15188.58 172
15189.75 197
15190.91 201
15192.08 190
15193.24 241
15194.41 247
15195.57 196
15196.74 208
15197.90 222
15199.07 219
15200.23 220
15201.40 234
15202.56 232
15203.73 276
15204.89 209
15206.06 204
15207.22 206
15208.39 216
15209.55 225
15210.72 201
15211.88 209
15213.05 225
15214.21 250
15215.38 221
15216.54 234
15217.71 203
15218.88 196
15220.04 228
15221.21 227
15222.37 203
15223.54 229
15224.71 229
15225.87 256
15227.04 245
15228.20 230
15229.37 262
15230.54 256
15231.70 240
15232.87 257
15234.03 281
15235.20 276
15236.37 258
15237.53 243
15238.70 263
15239.87 272
15241.03 289
15242.20 277
15243.37 283
15244.53 307
15245.70 306
15246.87 325
15248.03 273
15249.20 271
15250.37 248
15251.53 268
15252.70 279
15253.87 273
15255.04 237
15256.20 266
15257.37 227
15258.54 239
15259.70 221
15260.87 242
15262.04 212
15263.21 242
15264.37 235
15265.54 228
15266.71 217
15267.88 232
15269.04 227
15270.21 231
15271.38 219
15272.55 187
15273.72 176
15274.88 180
15276.05 204
15277.22 211
15278.39 193
15279.56 198
15280.72 193
15281.89 205
15283.06 184
15284.23 191
15285.40 184
15286.56 214
15287.73 223
15288.90 215
15290.07 184
15291.24 179
15292.41 171
15293.58 178
15294.74 184
15295.91 190
15297.08 203
15298.25 193
15299.42 202
15300.59 226
15301.76 213
15302.93 160
15304.09 178
15305.26 173
15306.43 169
15307.60 176
15308.77 183
15309.94 179
15311.11 181
15312.28 186
15313.45 215
15314.62 195
15315.79 185
15316.96 205
15318.13 189
15319.30 160
15320.46 194
15321.63 204
15322.80 188
15323.97 202
15325.14 158
15326.31 165
15327.48 179
15328.65 171
15329.82 194
15330.99 193
15332.16 192
15333.33 187
15334.50 188
15335.67 193
15336.84 199
15338.01 187
15339.18 207
15340.36 197
15341.53 179
15342.70 180
15343.87 203
15345.04 217
15346.21 188
15347.38 204
15348.55 165
15349.72 180
15350.89 159
15352.06 194
15353.23 171
15354.40 211
15355.57 193
15356.75 202
15357.92 229
15359.09 210
15360.26 208
15361.43 208
15362.60 201
15363.77 193
15364.94 186
15366.11 198
15367.29 219
15368.46 184
15369.63 202
15370.80 194
15371.97 196
15373.14 166
15374.32 197
15375.49 188
15376.66 235
15377.83 196
15379.00 183
15380.17 189
15381.35 217
15382.52 200
15383.69 186
15384.86 190
15386.03 182
15387.21 202
15388.38 208
15389.55 180
15390.72 201
15391.90 234
15393.07 213
15394.24 192
15395.41 168
15396.59 195
15397.76 202
15398.93 181
15400.10 172
15401.28 178
15402.45 175
15403.62 176
15404.79 213
15405.97 193
15407.14 187
15408.31 179
15409.49 164
15410.66 203
15411.83 216
15413.01 216
15414.18 188
15415.35 193
15416.53 202
15417.70 165
15418.87 214
15420.05 190
15421.22 170
15422.39 180
15423.57 185
15424.74 165
15425.91 159
15427.09 176
15428.26 184
15429.43 180
15430.61 175
15431.78 218
15432.96 176
15434.13 175
15435.30 164
15436.48 152
15437.65 162
15438.83 175
15440.00 196
15441.17 162
15442.35 159
15443.52 196
15444.70 197
15445.87 181
15447.05 169
15448.22 164
15449.40 175
15450.57 156
15451.75 175
15452.92 161
15454.09 163
15455.27 164
15456.44 178
15457.62 172
15458.79 167
15459.97 179
15461.14 141
15462.32 177
15463.49 157
15464.67 194
15465.84 189
15467.02 181
15468.19 163
15469.37 178
15470.55 184
15471.72 205
15472.90 193
15474.07 162
15475.25 179
15476.42 186
15477.60 191
15478.77 159
15479.95 169
15481.13 150
15482.30 157
15483.48 190
15484.65 191
15485.83 184
15487.00 183
15488.18 209
15489.36 162
15490.53 150
15491.71 152
15492.89 169
15494.06 175
15495.24 158
15496.41 161
15497.59 171
15498.77 161
15499.94 190
15501.12 178
15502.30 157
15503.47 176
15504.65 218
15505.83 247
15507.00 162
15508.18 179
15509.36 172
15510.53 191
15511.71 191
15512.89 195
15514.06 177
15515.24 192
15516.42 188
15517.60 167
15518.77 159
15519.95 173
15521.13 175
15522.30 157
15523.48 164
15524.66 163
15525.84 179
15527.01 183
15528.19 189
15529.37 183
15530.55 176
15531.73 168
15532.90 177
15534.08 162
15535.26 168
15536.44 171
15537.61 196
15538.79 188
15539.97 183
15541.15 198
15542.33 192
15543.50 193
15544.68 180
15545.86 185
15547.04 185
15548.22 194
15549.40 173
15550.57 171
15551.75 195
15552.93 199
15554.11 220
15555.29 226
15556.47 204
15557.65 196
15558.82 196
15560.00 180
15561.18 192
15562.36 196
15563.54 178
15564.72 167
15565.90 143
15567.08 179
15568.26 174
15569.43 213
15570.61 205
15571.79 195
15572.97 204
15574.15 203
15575.33 178
15576.51 173
15577.69 180
15578.87 202
15580.05 195
15581.23 207
15582.41 203
15583.59 216
15584.77 218
15585.95 188
15587.13 208
15588.31 211
15589.49 224
15590.67 200
15591.85 212
15593.03 237
15594.21 257
15595.39 241
15596.57 212
15597.75 219
15598.93 208
15600.11 225
15601.29 273
15602.47 274
15603.65 267
15604.83 255
15606.01 268
15607.19 238
15608.37 218
15609.55 236
15610.73 241
15611.91 269
15613.09 238
15614.27 241
15615.45 232
15616.64 303
15617.82 304
15619.00 277
15620.18 279
15621.36 295
15622.54 273
15623.72 249
15624.90 285
15626.08 259
15627.27 266
15628.45 283
15629.63 284
15630.81 288
15631.99 289
15633.17 300
15634.35 322
15635.54 317
15636.72 321
15637.90 320
15639.08 299
15640.26 294
15641.45 292
15642.63 295
15643.81 323
15644.99 298
15646.17 283
15647.36 302
15648.54 307
15649.72 313
15650.90 305
15652.08 342
15653.27 328
15654.45 308
15655.63 320
15656.81 318
15658.00 379
15659.18 315
15660.36 313
15661.54 328
15662.73 326
15663.91 317
15665.09 349
15666.27 337
15667.46 341
15668.64 337
15669.82 314
15671.01 366
15672.19 346
15673.37 336
15674.56 324
15675.74 310
15676.92 304
15678.10 311
15679.29 333
15680.47 315
15681.65 361
15682.84 362
15684.02 340
15685.21 355
15686.39 339
15687.57 316
15688.76 346
15689.94 351
15691.12 319
15692.31 326
15693.49 307
15694.67 296
15695.86 293
15697.04 316
15698.23 296
15699.41 305
15700.59 310
15701.78 264
15702.96 300
15704.15 304
15705.33 272
15706.52 264
15707.70 294
15708.88 356
15710.07 346
15711.25 338
15712.44 338
15713.62 294
15714.81 299
15715.99 344
15717.18 378
15718.36 346
15719.55 364
15720.73 328
15721.92 337
15723.10 333
15724.29 387
15725.47 376
15726.66 347
15727.84 364
15729.03 358
15730.21 359
15731.40 355
15732.58 387
15733.77 367
15734.95 375
15736.14 346
15737.32 366
15738.51 349
15739.69 348
15740.88 342
15742.07 372
15743.25 376
15744.44 336
15745.62 323
15746.81 382
15747.99 372
15749.18 370
15750.37 324
15751.55 373
15752.74 390
15753.93 389
15755.11 379
15756.30 378
15757.48 343
15758.67 352
15759.86 413
15761.04 384
15762.23 381
15763.42 395
15764.60 413
15765.79 420
15766.98 375
15768.16 400
15769.35 373
15770.54 413
15771.72 415
15772.91 391
15774.10 381
15775.28 391
15776.47 354
15777.66 384
15778.84 338
15780.03 329
15781.22 350
15782.41 322
15783.59 347
15784.78 331
15785.97 343
15787.15 331
15788.34 352
15789.53 372
15790.72 346
15791.90 355
15793.09 341
15794.28 371
15795.47 343
15796.65 336
15797.84 323
15799.03 298
15800.22 314
15801.41 317
15802.59 313
15803.78 324
15804.97 319
15806.16 297
15807.35 302
15808.53 295
15809.72 291
15810.91 284
15812.10 271
15813.29 282
15814.48 297
15815.66 273
15816.85 278
15818.04 257
15819.23 242
15820.42 270
15821.61 282
15822.80 247
15823.98 251
15825.17 270
15826.36 259
15827.55 251
15828.74 273
15829.93 268
15831.12 246
15832.31 245
15833.50 240
15834.69 209
15835.87 250
15837.06 257
15838.25 252
15839.44 243
15840.63 261
15841.82 245
15843.01 214
15844.20 231
15845.39 239
15846.58 268
15847.77 240
15848.96 218
15850.15 248
15851.34 237
15852.53 233
15853.72 225
15854.91 230
15856.10 235
15857.29 230
15858.48 223
15859.67 234
15860.86 212
15862.05 252
15863.24 239
15864.43 247
15865.62 243
15866.81 227
15868.00 244
15869.19 293
15870.38 253
15871.57 216
15872.76 240
15873.95 238
15875.14 216
15876.33 244
15877.52 229
15878.72 206
15879.91 236
15881.10 235
15882.29 230
15883.48 255
15884.67 222
15885.86 239
15887.05 229
15888.24 237
15889.43 225
15890.63 225
15891.82 261
15893.01 239
15894.20 226
15895.39 253
15896.58 242
15897.77 248
15898.97 266
15900.16 234
15901.35 244
15902.54 294
15903.73 251
15904.92 252
15906.12 273
15907.31 303
15908.50 294
15909.69 237
15910.88 246
15912.08 281
15913.27 295
15914.46 286
15915.65 259
15916.85 311
15918.04 294
15919.23 302
15920.42 265
15921.61 267
15922.81 299
15924.00 287
15925.19 308
15926.38 247
15927.58 292
15928.77 303
15929.96 300
15931.16 271
15932.35 260
15933.54 310
15934.73 271
15935.93 288
15937.12 303
15938.31 278
15939.51 303
15940.70 293
15941.89 292
15943.09 249
15944.28 298
15945.47 279
15946.67 275
15947.86 266
15949.05 270
15950.25 254
15951.44 267
15952.63 238
15953.83 237
15955.02 235
15956.21 199
15957.41 233
15958.60 242
15959.80 203
15960.99 240
15962.18 222
15963.38 214
15964.57 206
15965.77 207
15966.96 208
15968.15 171
15969.35 211
15970.54 232
15971.74 210
15972.93 195
15974.13 185
15975.32 239
15976.51 219
15977.71 172
15978.90 176
15980.10 185
15981.29 193
15982.49 204
15983.68 173
15984.88 187
15986.07 182
15987.27 191
15988.46 195
15989.66 167
15990.85 170
15992.05 166
15993.24 179
15994.44 168
15995.63 179
15996.83 183
15998.02 209
15999.22 192
16000.41 159
16001.61 158
16002.80 157
16004.00 167
16005.20 179
16006.39 194
16007.59 169
16008.78 177
16009.98 164
16011.17 202
16012.37 168
16013.57 149
16014.76 155
16015.96 180
16017.15 177
16018.35 171
16019.55 151
16020.74 166
16021.94 143
16023.13 169
16024.33 187
16025.53 165
16026.72 170
16027.92 154
16029.12 159
16030.31 131
16031.51 155
16032.71 186
16033.90 166
16035.10 164
16036.30 164
16037.49 152
16038.69 158
16039.89 186
16041.08 176
16042.28 156
16043.48 165
16044.67 169
16045.87 191
16047.07 163
16048.27 184
16049.46 164
16050.66 162
16051.86 170
16053.06 174
16054.25 171
16055.45 163
16056.65 168
16057.84 170
16059.04 166
16060.24 158
16061.44 158
16062.64 176
16063.83 173
16065.03 150
16066.23 160
16067.43 186
16068.62 214
16069.82 183
16071.02 118
16072.22 125
16073.42 176
16074.62 184
16075.81 180
16077.01 157
16078.21 156
16079.41 181
16080.61 183
16081.81 136
16083.00 137
16084.20 147
16085.40 165
16086.60 162
16087.80 144
16089.00 133
16090.20 152
16091.39 192
16092.59 155
16093.79 152
16094.99 153
16096.19 134
16097.39 148
16098.59 156
16099.79 130
16100.99 130
16102.19 166
16103.38 128
16104.58 121
16105.78 129
16106.98 165
16108.18 145
16109.38 134
16110.58 165
16111.78 147
16112.98 145
16114.18 148
16115.38 139
16116.58 145
16117.78 165
16118.98 147
16120.18 163
16121.38 136
16122.58 116
16123.78 138
16124.98 150
16126.18 157
16127.38 159
16128.58 137
16129.78 138
16130.98 147
16132.18 139
16133.38 143
16134.58 135
16135.78 164
16136.98 150
16138.18 134
16139.38 139
16140.58 124
16141.78 141
16142.98 184
16144.19 127
16145.39 129
16146.59 127
16147.79 130
16148.99 144
16150.19 130
16151.39 143
16152.59 141
16153.79 135
16154.99 164
16156.20 145
16157.40 119
16158.60 133
16159.80 163
16161.00 189
16162.20 150
16163.40 143
16164.61 175
16165.81 170
16167.01 140
16168.21 129
16169.41 137
16170.61 130
16171.82 132
16173.02 117
16174.22 121
16175.42 124
16176.62 153
16177.82 145
16179.03 134
16180.23 140
16181.43 161
16182.63 136
16183.84 157
16185.04 156
16186.24 143
16187.44 139
16188.65 159
16189.85 128
16191.05 146
16192.25 144
16193.46 141
16194.66 132
16195.86 144
16197.06 128
16198.27 133
16199.47 144
16200.67 146
16201.87 150
16203.08 154
16204.28 162
16205.48 140
16206.69 130
16207.89 135
16209.09 137
16210.30 153
16211.50 164
16212.70 123
16213.91 149
16215.11 137
16216.31 133
16217.52 143
16218.72 151
16219.92 143
16221.13 129
16222.33 160
16223.53 166
16224.74 161
16225.94 147
16227.15 138
16228.35 175
16229.55 156
16230.76 138
16231.96 121
16233.17 125
16234.37 152
16235.57 149
16236.78 179
16237.98 159
16239.19 164
16240.39 164
16241.60 149
16242.80 143
16244.00 125
16245.21 153
16246.41 134
16247.62 156
16248.82 155
16250.03 165
16251.23 147
16252.44 162
16253.64 155
16254.85 147
16256.05 201
16257.26 174
16258.46 166
16259.67 156
16260.87 155
16262.08 160
16263.28 177
16264.49 201
16265.69 180
16266.90 166
16268.10 178
16269.31 164
16270.51 142
16271.72 161
16272.93 196
16274.13 207
16275.34 164
16276.54 158
16277.75 158
16278.95 151
16280.16 166
16281.37 186
16282.57 176
16283.78 168
16284.98 141
16286.19 166
16287.40 165
16288.60 169
16289.81 167
16291.01 168
16292.22 166
16293.43 163
16294.63 225
16295.84 219
16297.05 214
16298.25 185
16299.46 219
16300.67 198
16301.87 189
16303.08 193
16304.29 174
16305.49 183
16306.70 235
16307.91 187
16309.11 167
16310.32 182
16311.53 183
16312.73 225
16313.94 217
16315.15 162
16316.36 163
16317.56 216
16318.77 206
16319.98 200
16321.19 206
16322.39 210
16323.60 196
16324.81 223
16326.02 177
16327.22 184
16328.43 164
16329.64 173
16330.85 204
16332.05 182
16333.26 186
16334.47 193
16335.68 188
16336.88 163
16338.09 163
16339.30 158
16340.51 168
16341.72 154
16342.93 164
16344.13 170
16345.34 159
16346.55 152
16347.76 161
16348.97 164
16350.18 178
16351.38 156
16352.59 156
16353.80 149
16355.01 167
16356.22 171
16357.43 130
16358.64 109
16359.84 141
16361.05 161
16362.26 142
16363.47 152
16364.68 172
16365.89 157
16367.10 162
16368.31 160
16369.52 133
16370.73 173
16371.93 140
16373.14 148
16374.35 144
16375.56 148
16376.77 154
16377.98 115
16379.19 142
16380.40 160
16381.61 153
16382.82 145
16384.03 129
16385.24 142
16386.45 136
16387.66 118
16388.87 165
16390.08 148
16391.29 147
16392.50 139
16393.71 143
16394.92 136
16396.13 141
16397.34 146
16398.55 129
16399.76 158
16400.97 156
16402.18 141
16403.39 133
16404.60 139
16405.81 143
16407.02 166
16408.23 165
16409.44 137
16410.65 158
16411.86 157
16413.08 140
16414.29 147
16415.50 155
16416.71 140
16417.92 139
16419.13 140
16420.34 146
16421.55 112
16422.76 116
16423.97 132
16425.19 117
16426.40 124
16427.61 137
16428.82 142
16430.03 141
16431.24 140
16432.45 173
16433.67 126
16434.88 134
16436.09 148
16437.30 151
16438.51 136
16439.72 138
16440.94 148
16442.15 127
16443.36 131
16444.57 167
16445.78 162
16446.99 128
16448.21 109
16449.42 138
16450.63 140
16451.84 147
16453.06 125
16454.27 134
16455.48 136
16456.69 148
16457.90 175
16459.12 144
16460.33 165
16461.54 158
16462.75 157
16463.97 162
16465.18 136
16466.39 131
16467.61 167
16468.82 153
16470.03 157
16471.24 159
16472.46 111
16473.67 131
16474.88 136
16476.10 167
16477.31 136
16478.52 152
16479.74 151
16480.95 122
16482.16 143
16483.38 130
16484.59 145
16485.80 133
16487.02 128
16488.23 159
16489.44 154
16490.66 154
16491.87 129
16493.08 113
16494.30 119
16495.51 136
16496.73 142
16497.94 147
16499.15 125
16500.37 159
16501.58 136
16502.80 149
16504.01 152
16505.22 149
16506.44 133
16507.65 133
16508.87 153
16510.08 136
16511.30 127
16512.51 132
16513.72 143
16514.94 147
16516.15 167
16517.37 128
16518.58 153
16519.80 148
16521.01 165
16522.23 141
16523.44 115
16524.66 146
16525.87 156
16527.09 176
16528.30 147
16529.52 129
16530.73 136
16531.95 125
16533.16 153
16534.38 144
16535.59 153
16536.81 143
16538.02 129
16539.24 139
16540.45 159
16541.67 157
16542.89 130
16544.10 121
16545.32 139
16546.53 145
16547.75 171
16548.96 176
16550.18 168
16551.40 166
16552.61 158
16553.83 152
16555.04 171
16556.26 144
16557.48 136
16558.69 154
16559.91 132
16561.12 156
16562.34 143
16563.56 160
16564.77 175
16565.99 170
16567.21 164
16568.42 142
16569.64 129
16570.86 139
16572.07 193
16573.29 181
16574.51 169
16575.72 175
16576.94 161
16578.16 188
16579.37 161
16580.59 185
16581.81 153
16583.02 168
16584.24 184
16585.46 145
16586.68 174
16587.89 205
16589.11 214
16590.33 203
16591.54 206
16592.76 203
16593.98 166
16595.20 178
16596.41 229
16597.63 238
16598.85 198
16600.07 196
16601.29 204
16602.50 200
16603.72 191
16604.94 172
16606.16 168
16607.37 198
16608.59 194
16609.81 164
16611.03 141
16612.25 155
16613.46 168
16614.68 151
16615.90 141
16617.12 153
16618.34 194
16619.56 168
16620.77 163
16621.99 167
16623.21 169
16624.43 157
16625.65 164
16626.87 150
16628.09 153
16629.30 168
16630.52 165
16631.74 183
16632.96 145
16634.18 133
16635.40 167
16636.62 180
16637.84 147
16639.06 161
16640.28 120
16641.49 137
16642.71 130
16643.93 145
16645.15 143
16646.37 140
16647.59 162
16648.81 133
16650.03 120
16651.25 143
16652.47 128
16653.69 140
16654.91 141
16656.13 135
16657.35 157
16658.57 146
16659.79 117
16661.01 161
16662.23 157
16663.45 141
16664.67 158
16665.89 134
16667.11 130
16668.33 135
16669.55 133
16670.77 138
16671.99 146
16673.21 140
16674.43 151
16675.65 142
16676.87 126
16678.09 133
16679.31 152
16680.53 152
16681.75 136
16682.97 140
16684.19 117
16685.42 152
16686.64 134
16687.86 135
16689.08 126
16690.30 136
16691.52 151
16692.74 127
16693.96 144
16695.18 138
16696.40 144
16697.63 159
16698.85 121
16700.07 117
16701.29 149
16702.51 120
16703.73 124
16704.95 130
16706.18 150
16707.40 143
16708.62 139
16709.84 114
16711.06 146
16712.28 137
16713.51 139
16714.73 160
16715.95 144
16717.17 134
16718.39 120
16719.62 131
16720.84 119
16722.06 145
16723.28 134
16724.50 139
16725.73 148
16726.95 147
16728.17 108
16729.39 121
16730.62 126
16731.84 120
16733.06 105
16734.28 124
16735.51 137
16736.73 136
16737.95 135
16739.18 138
16740.40 158
16741.62 169
16742.84 132
16744.07 126
16745.29 133
16746.51 129
16747.74 126
16748.96 134
16750.18 149
16751.41 126
16752.63 118
16753.85 118
16755.08 147
16756.30 120
16757.52 154
16758.75 137
16759.97 116
16761.19 142
16762.42 143
16763.64 154
16764.86 125
16766.09 132
16767.31 130
16768.54 140
16769.76 124
16770.98 123
16772.21 123
16773.43 128
16774.66 119
16775.88 129
16777.10 114
16778.33 125
16779.55 139
16780.78 152
16782.00 138
16783.22 118
16784.45 120
16785.67 120
16786.90 134
16788.12 119
16789.35 126
16790.57 135
16791.80 129
16793.02 116
16794.25 150
16795.47 143
16796.70 136
16797.92 135
16799.15 115
16800.37 122
16801.60 121
16802.82 138
16804.05 148
16805.27 129
16806.50 156
16807.72 147
16808.95 142
16810.17 127
16811.40 133
16812.62 115
16813.85 126
16815.07 149
16816.30 141
16817.53 120
16818.75 132
16819.98 138
16821.20 134
16822.43 138
16823.65 138
16824.88 137
16826.11 128
16827.33 139
16828.56 102
16829.78 121
16831.01 139
16832.24 143
16833.46 145
16834.69 116
16835.92 126
16837.14 144
16838.37 134
16839.60 130
16840.82 117
16842.05 127
16843.27 140
16844.50 132
16845.73 155
16846.96 147
16848.18 161
16849.41 161
16850.64 127
16851.86 135
16853.09 145
16854.32 173
16855.54 158
16856.77 149
16858.00 172
16859.22 155
16860.45 144
16861.68 156
16862.91 164
16864.13 179
16865.36 161
16866.59 156
16867.82 171
16869.04 181
16870.27 163
16871.50 168
16872.73 185
16873.95 155
16875.18 179
16876.41 178
16877.64 183
16878.87 185
16880.09 166
16881.32 173
16882.55 197
16883.78 225
16885.01 175
16886.23 211
16887.46 198
16888.69 190
16889.92 209
16891.15 208
16892.38 229
16893.60 273
16894.83 239
16896.06 242
16897.29 262
16898.52 227
16899.75 212
16900.98 198
16902.20 251
16903.43 245
16904.66 228
16905.89 197
16907.12 199
16908.35 197
16909.58 220
16910.81 195
16912.04 224
16913.26 191
16914.49 222
16915.72 189
16916.95 181
16918.18 222
16919.41 186
16920.64 194
16921.87 190
16923.10 165
16924.33 175
16925.56 175
16926.79 176
16928.02 173
16929.25 185
16930.48 169
16931.71 184
16932.94 178
16934.17 187
16935.40 158
16936.63 155
16937.86 153
16939.09 153
16940.32 156
16941.55 145
16942.78 169
16944.01 144
16945.24 152
16946.47 164
16947.70 169
16948.93 164
16950.16 164
16951.39 163
16952.62 136
16953.85 147
16955.08 127
16956.31 139
16957.54 147
16958.77 152
16960.01 140
16961.24 158
16962.47 144
16963.70 134
16964.93 179
16966.16 138
16967.39 118
16968.62 120
16969.85 135
16971.08 139
16972.32 159
16973.55 155
16974.78 131
16976.01 159
16977.24 152
16978.47 161
16979.70 136
16980.94 152
16982.17 161
16983.40 132
16984.63 123
16985.86 133
16987.10 137
16988.33 171
16989.56 170
16990.79 148
16992.02 128
16993.26 123
16994.49 127
16995.72 130
16996.95 126
16998.18 136
16999.42 125
17000.65 128
17001.88 134
17003.11 117
17004.35 148
17005.58 147
17006.81 158
17008.04 142
17009.28 134
17010.51 138
17011.74 154
17012.97 171
17014.21 160
17015.44 153
17016.67 147
17017.91 140
17019.14 139
17020.37 154
17021.60 143
17022.84 150
17024.07 121
17025.30 121
17026.54 131
17027.77 129
17029.00 113
17030.24 126
17031.47 174
17032.70 122
17033.94 134
17035.17 125
17036.41 120
17037.64 127
17038.87 139
17040.11 167
17041.34 174
17042.57 153
17043.81 139
17045.04 116
17046.28 141
17047.51 133
17048.74 116
17049.98 118
17051.21 100
17052.45 137
17053.68 123
17054.92 136
17056.15 128
17057.38 112
17058.62 118
17059.85 143
17061.09 160
17062.32 121
17063.56 111
17064.79 148
17066.03 145
17067.26 112
17068.50 149
17069.73 118
17070.97 124
17072.20 126
17073.44 120
17074.67 146
17075.91 133
17077.14 143
17078.38 116
17079.61 145
17080.85 139
17082.08 101
17083.32 109
17084.55 111
17085.79 127
17087.02 125
17088.26 95
17089.49 118
17090.73 118
17091.97 117
17093.20 117
17094.44 127
17095.67 152
17096.91 143
17098.14 130
17099.38 130
17100.62 108
17101.85 109
17103.09 109
17104.32 91
17105.56 117
17106.80 111
17108.03 124
17109.27 129
17110.51 96
17111.74 102
17112.98 116
17114.21 99
17115.45 113
17116.69 110
17117.92 127
17119.16 133
17120.40 121
17121.63 101
17122.87 94
17124.11 136
17125.34 124
17126.58 119
17127.82 106
17129.06 99
17130.29 112
17131.53 126
17132.77 91
17134.00 92
17135.24 108
17136.48 96
17137.72 92
17138.95 110
17140.19 96
17141.43 124
17142.67 117
17143.90 107
17145.14 99
17146.38 111
17147.62 113
17148.85 84
17150.09 113
17151.33 109
17152.57 128
17153.80 123
17155.04 114
17156.28 90
17157.52 126
17158.76 119
17159.99 96
17161.23 109
17162.47 112
17163.71 111
17164.95 88
17166.19 104
17167.42 98
17168.66 102
17169.90 138
17171.14 121
17172.38 82
17173.62 98
17174.86 108
17176.09 120
17177.33 102
17178.57 89
17179.81 104
17181.05 117
17182.29 120
17183.53 119
17184.77 96
17186.01 101
17187.24 103
17188.48 110
17189.72 115
17190.96 76
17192.20 117
17193.44 114
17194.68 106
17195.92 101
17197.16 96
17198.40 127
17199.64 119
17200.88 94
17202.12 109
17203.36 115
17204.60 100
17205.84 114
17207.08 100
17208.32 97
17209.56 75
17210.80 104
17212.04 97
17213.28 102
17214.52 76
17215.76 100
17217.00 101
17218.24 95
17219.48 117
17220.72 109
17221.96 111
17223.20 106
17224.44 109
17225.68 98
17226.92 96
17228.16 76
17229.40 99
17230.64 109
17231.88 83
17233.12 99
17234.36 99
17235.60 140
17236.85 112
17238.09 104
17239.33 115
17240.57 112
17241.81 104
17243.05 87
17244.29 66
17245.53 97
17246.77 102
17248.02 113
17249.26 102
17250.50 120
17251.74 115
17252.98 116
17254.22 105
17255.46 86
17256.71 87
17257.95 112
17259.19 139
17260.43 110
17261.67 115
17262.91 120
17264.16 104
17265.40 105
17266.64 103
17267.88 105
17269.12 98
17270.37 106
17271.61 109
17272.85 103
17274.09 103
17275.34 119
17276.58 102
17277.82 96
17279.06 94
17280.30 100
17281.55 77
17282.79 89
17284.03 78
17285.27 86
17286.52 86
17287.76 82
17289.00 100
17290.25 98
17291.49 101
17292.73 93
17293.97 106
17295.22 102
17296.46 78
17297.70 102
17298.95 90
17300.19 84
17301.43 103
17302.68 104
17303.92 105
17305.16 85
17306.41 108
17307.65 101
17308.89 101
17310.14 87
17311.38 100
17312.62 81
17313.87 119
17315.11 107
17316.36 77
17317.60 92
17318.84 79
17320.09 100
17321.33 147
17322.58 93
17323.82 90
17325.06 127
17326.31 93
17327.55 104
17328.80 93
17330.04 81
17331.28 98
17332.53 99
17333.77 92
17335.02 91
17336.26 93
17337.51 108
17338.75 94
17340.00 89
17341.24 78
17342.48 71
17343.73 105
17344.97 110
17346.22 103
17347.46 105
17348.71 97
17349.95 82
17351.20 99
17352.44 85
17353.69 115
17354.93 97
17356.18 76
17357.42 84
17358.67 96
17359.92 108
17361.16 93
17362.41 98
17363.65 100
17364.90 88
17366.14 96
17367.39 109
17368.63 88
17369.88 97
17371.13 91
17372.37 137
17373.62 110
17374.86 74
17376.11 91
17377.35 98
17378.60 92
17379.85 77
17381.09 77
17382.34 108
17383.59 130
17384.83 127
17386.08 108
17387.32 109
17388.57 108
17389.82 89
17391.06 126
17392.31 95
17393.56 72
17394.80 104
17396.05 92
17397.30 97
17398.54 115
17399.79 97
17401.04 126
17402.28 104
17403.53 124
17404.78 106
17406.02 100
17407.27 85
17408.52 121
17409.77 100
17411.01 103
17412.26 106
17413.51 102
17414.75 116
17416.00 106
17417.25 105
17418.50 112
17419.74 108
17420.99 101
17422.24 102
17423.49 106
17424.73 110
17425.98 107
17427.23 101
17428.48 105
17429.73 122
17430.97 119
17432.22 113
17433.47 131
17434.72 105
17435.97 86
17437.21 103
17438.46 117
17439.71 115
17440.96 93
17442.21 100
17443.45 106
17444.70 106
17445.95 103
17447.20 91
17448.45 96
17449.70 102
17450.95 103
17452.19 106
17453.44 91
17454.69 124
17455.94 102
17457.19 106
17458.44 101
17459.69 100
17460.94 123
17462.19 98
17463.43 99
17464.68 92
17465.93 109
17467.18 116
17468.43 107
17469.68 105
17470.93 119
17472.18 113
17473.43 87
17474.68 102
17475.93 82
17477.18 98
17478.43 97
17479.68 92
17480.93 82
17482.18 96
17483.43 97
17484.68 94
17485.93 117
17487.17 129
17488.42 101
17489.67 100
17490.92 121
17492.18 102
17493.43 108
17494.68 126
17495.93 95
17497.18 92
17498.43 92
17499.68 106
17500.93 122
17502.18 126
17503.43 113
17504.68 110
17505.93 115
17507.18 121
17508.43 125
17509.68 102
17510.93 133
17512.18 100
17513.43 91
17514.68 109
17515.94 127
17517.19 105
17518.44 121
17519.69 142
17520.94 121
17522.19 137
17523.44 132
17524.69 132
17525.94 123
17527.20 145
17528.45 126
17529.70 122
17530.95 133
17532.20 109
17533.45 119
17534.70 122
17535.96 128
17537.21 134
17538.46 136
17539.71 126
17540.96 128
17542.22 137
17543.47 114
17544.72 114
17545.97 133
17547.22 156
17548.48 129
17549.73 139
17550.98 123
17552.23 135
17553.48 119
17554.74 148
17555.99 120
17557.24 124
17558.49 145
17559.75 118
17561.00 138
17562.25 134
17563.50 147
17564.76 136
17566.01 148
17567.26 141
17568.52 172
17569.77 155
17571.02 126
17572.27 129
17573.53 128
17574.78 128
17576.03 114
17577.29 123
17578.54 150
17579.79 152
17581.05 123
17582.30 130
17583.55 164
17584.81 139
17586.06 139
17587.31 120
17588.57 115
17589.82 136
17591.07 120
17592.33 139
17593.58 126
17594.83 139
17596.09 139
17597.34 158
17598.60 115
17599.85 130
17601.10 149
17602.36 136
17603.61 138
17604.87 145
17606.12 157
17607.37 110
17608.63 174
17609.88 125
17611.14 131
17612.39 133
17613.65 130
17614.90 136
17616.16 148
17617.41 147
17618.66 153
17619.92 137
17621.17 140
17622.43 123
17623.68 116
17624.94 128
17626.19 132
17627.45 127
17628.70 138
17629.96 137
17631.21 138
17632.47 134
17633.72 128
17634.98 115
17636.23 143
17637.49 130
17638.74 131
17640.00 119
17641.26 136
17642.51 148
17643.77 123
17645.02 116
17646.28 138
17647.53 133
17648.79 107
17650.04 129
17651.30 124
17652.56 117
17653.81 100
17655.07 108
17656.32 109
17657.58 109
17658.84 114
17660.09 126
17661.35 116
17662.60 109
17663.86 110
17665.12 124
17666.37 144
17667.63 110
17668.89 109
17670.14 116
17671.40 112
17672.66 133
17673.91 102
17675.17 93
17676.43 89
17677.68 96
17678.94 114
17680.20 98
17681.45 124
17682.71 86
17683.97 106
17685.22 112
17686.48 88
17687.74 106
17688.99 120
17690.25 114
17691.51 91
17692.77 98
17694.02 110
17695.28 136
17696.54 100
17697.80 116
17699.05 97
17700.31 118
17701.57 104
17702.83 105
17704.08 92
17705.34 116
17706.60 109
17707.86 123
17709.11 121
17710.37 96
17711.63 94
17712.89 125
17714.15 97
17715.40 117
17716.66 113
17717.92 92
17719.18 100
17720.44 124
17721.70 99
17722.95 98
17724.21 100
17725.47 103
17726.73 107
17727.99 116
17729.25 86
17730.51 105
17731.76 94
17733.02 97
17734.28 95
17735.54 100
17736.80 73
17738.06 104
17739.32 110
17740.58 89
17741.83 116
17743.09 89
17744.35 107
17745.61 76
17746.87 75
17748.13 98
17749.39 112
17750.65 92
17751.91 88
17753.17 109
17754.43 114
17755.69 120
17756.95 108
17758.21 100
17759.47 88
17760.73 100
17761.98 110
17763.24 116
17764.50 103
17765.76 85
17767.02 124
17768.28 120
17769.54 103
17770.80 100
17772.06 86
17773.32 116
17774.58 92
17775.84 76
17777.11 111
17778.37 131
17779.63 122
17780.89 113
17782.15 103
17783.41 104
17784.67 108
17785.93 102
17787.19 82
17788.45 92
17789.71 124
17790.97 111
17792.23 101
17793.49 104
17794.75 97
17796.01 100
17797.28 106
17798.54 83
17799.80 77
17801.06 93
17802.32 109
17803.58 112
17804.84 95
17806.10 95
17807.37 87
17808.63 112
17809.89 109
17811.15 114
17812.41 97
17813.67 131
17814.93 111
17816.20 90
17817.46 98
17818.72 102
17819.98 113
17821.24 90
17822.50 87
17823.77 113
17825.03 93
17826.29 99
17827.55 85
17828.81 80
17830.08 114
17831.34 105
17832.60 103
17833.86 80
17835.13 80
17836.39 86
17837.65 102
17838.91 109
17840.18 101
17841.44 111
17842.70 110
17843.96 107
17845.23 84
17846.49 80
17847.75 84
17849.01 96
17850.28 106
17851.54 103
17852.80 79
17854.07 87
17855.33 87
17856.59 92
17857.86 91
17859.12 96
17860.38 83
17861.65 92
17862.91 79
17864.17 87
17865.44 88
17866.70 90
17867.96 85
17869.23 68
17870.49 84
17871.75 75
17873.02 90
17874.28 99
17875.54 79
17876.81 80
17878.07 86
17879.34 90
17880.60 83
17881.86 101
17883.13 83
17884.39 90
17885.66 78
17886.92 94
17888.18 86
17889.45 82
17890.71 94
17891.98 94
17893.24 85
17894.51 100
17895.77 85
17897.04 95
17898.30 88
17899.56 101
17900.83 84
17902.09 92
17903.36 113
17904.62 102
17905.89 111
17907.15 93
17908.42 105
17909.68 101
17910.95 98
17912.21 82
17913.48 88
17914.74 85
17916.01 88
17917.27 97
17918.54 83
17919.80 116
17921.07 99
17922.34 89
17923.60 88
17924.87 101
17926.13 104
17927.40 77
17928.66 93
17929.93 108
17931.19 81
17932.46 86
17933.73 77
17934.99 95
17936.26 96
17937.52 61
17938.79 78
17940.06 81
17941.32 79
17942.59 87
17943.85 118
17945.12 93
17946.39 94
17947.65 73
17948.92 92
17950.19 94
17951.45 102
17952.72 85
17953.99 83
17955.25 113
17956.52 98
17957.79 90
17959.05 100
17960.32 86
17961.59 85
17962.85 75
17964.12 57
17965.39 84
17966.65 67
17967.92 95
17969.19 86
17970.45 79
17971.72 100
17972.99 101
17974.26 81
17975.52 76
17976.79 79
17978.06 70
17979.33 94
17980.59 77
17981.86 80
17983.13 84
17984.40 89
17985.66 78
17986.93 97
17988.20 88
17989.47 79
17990.73 85
17992.00 83
17993.27 62
17994.54 79
17995.81 90
17997.07 88
17998.34 86
17999.61 79
18000.88 82
18002.15 77
18003.42 102
18004.68 79
18005.95 83
18007.22 96
18008.49 105
18009.76 66
18011.03 80
18012.30 84
18013.56 69
18014.83 94
18016.10 83
18017.37 86
18018.64 81
18019.91 88
18021.18 78
18022.45 100
18023.71 76
18024.98 91
18026.25 72
18027.52 97
18028.79 94
18030.06 81
18031.33 93
18032.60 74
18033.87 76
18035.14 90
18036.41 90
18037.68 102
18038.95 79
18040.22 93
18041.49 78
18042.76 83
18044.02 81
18045.29 88
18046.56 84
18047.83 83
18049.10 85
18050.37 77
18051.64 94
18052.91 106
18054.18 74
18055.45 76
18056.72 92
18057.99 93
18059.27 73
18060.54 85
18061.81 80
18063.08 82
18064.35 67
18065.62 78
18066.89 94
18068.16 87
18069.43 96
18070.70 82
18071.97 80
18073.24 97
18074.51 76
18075.78 78
18077.05 70
18078.32 78
18079.60 91
18080.87 112
18082.14 95
18083.41 82
18084.68 90
18085.95 74
18087.22 70
18088.49 88
18089.77 77
18091.04 84
18092.31 97
18093.58 83
18094.85 96
18096.12 82
18097.39 96
18098.67 105
18099.94 83
18101.21 116
18102.48 108
18103.75 123
18105.02 91
18106.30 105
18107.57 78
18108.84 94
18110.11 87
18111.38 102
18112.66 91
18113.93 84
18115.20 99
18116.47 102
18117.75 93
18119.02 100
18120.29 114
18121.56 75
18122.84 108
18124.11 90
18125.38 77
18126.65 86
18127.93 90
18129.20 82
18130.47 86
18131.74 96
18133.02 121
18134.29 102
18135.56 87
18136.84 104
18138.11 70
18139.38 90
18140.66 106
18141.93 106
18143.20 97
18144.48 95
18145.75 91
18147.02 123
18148.30 86
18149.57 77
18150.84 88
18152.12 88
18153.39 108
18154.66 82
18155.94 97
18157.21 90
18158.48 90
18159.76 88
18161.03 84
18162.31 86
18163.58 83
18164.85 67
18166.13 83
18167.40 91
18168.68 95
18169.95 94
18171.22 82
18172.50 94
18173.77 92
18175.05 82
18176.32 97
18177.60 78
18178.87 86
18180.15 109
18181.42 105
18182.69 90
18183.97 116
18185.24 107
18186.52 105
18187.79 79
18189.07 75
18190.34 101
18191.62 97
18192.89 93
18194.17 90
18195.44 104
18196.72 100
18197.99 88
18199.27 92
18200.54 79
18201.82 101
18203.09 113
18204.37 100
18205.65 79
18206.92 73
18208.20 98
18209.47 100
18210.75 85
18212.02 91
18213.30 87
18214.57 79
18215.85 115
18217.13 95
18218.40 103
18219.68 75
18220.95 112
18222.23 113
18223.51 96
18224.78 83
18226.06 75
18227.33 98
18228.61 91
18229.89 99
18231.16 103
18232.44 87
18233.72 81
18234.99 64
18236.27 83
18237.55 94
18238.82 72
18240.10 83
18241.38 92
18242.65 78
18243.93 78
18245.21 93
18246.48 81
18247.76 82
18249.04 94
18250.31 88
18251.59 109
18252.87 82
18254.15 75
18255.42 71
18256.70 104
18257.98 104
18259.25 74
18260.53 70
18261.81 83
18263.09 93
18264.36 117
18265.64 86
18266.92 70
18268.20 79
18269.47 91
18270.75 70
18272.03 82
18273.31 71
18274.59 89
18275.86 102
18277.14 89
18278.42 85
18279.70 91
18280.98 83
18282.25 73
18283.53 86
18284.81 72
18286.09 89
18287.37 91
18288.64 99
18289.92 84
18291.20 87
18292.48 78
18293.76 90
18295.04 107
18296.32 100
18297.59 95
18298.87 107
18300.15 94
18301.43 90
18302.71 95
18303.99 91
18305.27 94
18306.55 93
18307.83 85
18309.10 71
18310.38 79
18311.66 95
18312.94 92
18314.22 108
18315.50 69
18316.78 73
18318.06 83
18319.34 84
18320.62 93
18321.90 79
18323.18 63
18324.46 78
18325.74 89
18327.02 96
18328.30 90
18329.58 117
18330.86 78
18332.14 69
18333.41 96
18334.69 80
18335.97 80
18337.25 86
18338.54 123
18339.82 91
18341.10 83
18342.38 81
18343.66 79
18344.94 94
18346.22 88
18347.50 91
18348.78 91
18350.06 84
18351.34 101
18352.62 91
18353.90 82
18355.18 80
18356.46 93
18357.74 88
18359.02 90
18360.30 86
18361.58 83
18362.87 86
18364.15 73
18365.43 74
18366.71 84
18367.99 95
18369.27 90
18370.55 77
18371.83 72
18373.11 62
18374.40 71
18375.68 88
18376.96 77
18378.24 71
18379.52 72
18380.80 78
18382.08 78
18383.37 86
18384.65 86
18385.93 99
18387.21 71
18388.49 87
18389.78 81
18391.06 95
18392.34 95
18393.62 90
18394.90 79
18396.19 97
18397.47 105
18398.75 123
18400.03 103
18401.31 67
18402.60 76
18403.88 80
18405.16 98
18406.44 79
18407.73 76
18409.01 76
18410.29 90
18411.57 78
18412.86 77
18414.14 86
18415.42 101
18416.71 90
18417.99 117
18419.27 68
18420.55 90
18421.84 106
18423.12 112
18424.40 76
18425.69 71
18426.97 83
18428.25 106
18429.54 119
18430.82 74
18432.10 71
18433.39 76
18434.67 79
18435.95 97
18437.24 93
18438.52 63
18439.80 82
18441.09 88
18442.37 106
18443.66 72
18444.94 87
18446.22 80
18447.51 88
18448.79 107
18450.08 83
18451.36 109
18452.64 105
18453.93 114
18455.21 101
18456.50 74
18457.78 83
18459.06 100
18460.35 86
18461.63 77
18462.92 62
18464.20 85
18465.49 85
18466.77 87
18468.06 103
18469.34 83
18470.63 77
18471.91 87
18473.19 100
18474.48 88
18475.76 79
18477.05 108
18478.33 100
18479.62 93
18480.90 91
18482.19 82
18483.47 87
18484.76 121
18486.05 106
18487.33 70
18488.62 67
18489.90 72
18491.19 90
18492.47 95
18493.76 84
18495.04 87
18496.33 79
18497.61 116
18498.90 112
18500.19 90
18501.47 71
18502.76 75
18504.04 98
18505.33 99
18506.62 72
18507.90 100
18509.19 85
18510.47 82
18511.76 95
18513.05 86
18514.33 73
18515.62 94
18516.90 92
18518.19 77
18519.48 88
18520.76 79
18522.05 73
18523.34 71
18524.62 93
18525.91 87
18527.20 101
18528.48 111
18529.77 83
18531.06 79
18532.34 87
18533.63 74
18534.92 77
18536.21 78
18537.49 97
18538.78 107
18540.07 73
18541.35 76
18542.64 90
18543.93 70
18545.22 90
18546.50 70
18547.79 76
18549.08 74
18550.37 82
18551.65 116
18552.94 97
18554.23 99
18555.52 92
18556.80 110
18558.09 107
18559.38 87
18560.67 95
18561.95 106
18563.24 94
18564.53 77
18565.82 93
18567.11 77
18568.39 108
18569.68 111
18570.97 88
18572.26 93
18573.55 83
18574.84 111
18576.12 95
18577.41 105
18578.70 105
18579.99 101
18581.28 103
18582.57 110
18583.86 99
18585.14 83
18586.43 92
18587.72 109
18589.01 103
18590.30 108
18591.59 98
18592.88 89
18594.17 91
18595.46 92
18596.74 103
18598.03 105
18599.32 107
18600.61 78
18601.90 108
18603.19 94
18604.48 81
18605.77 110
18607.06 120
18608.35 100
18609.64 112
18610.93 103
18612.22 98
18613.51 87
18614.80 125
18616.09 100
18617.38 112
18618.67 101
18619.96 95
18621.25 114
18622.54 137
18623.83 110
18625.12 142
18626.41 131
18627.70 82
18628.99 111
18630.28 111
18631.57 124
18632.86 126
18634.15 127
18635.44 120
18636.73 102
18638.02 103
18639.31 98
18640.60 95
18641.89 92
18643.18 97
18644.47 91
18645.76 83
18647.06 98
18648.35 87
18649.64 93
18650.93 116
18652.22 93
18653.51 97
18654.80 112
18656.09 92
18657.38 98
18658.68 102
18659.97 123
18661.26 120
18662.55 90
18663.84 102
18665.13 86
18666.42 80
18667.72 80
18669.01 109
18670.30 98
18671.59 90
18672.88 89
18674.17 96
18675.47 76
18676.76 89
18678.05 101
18679.34 91
18680.63 74
18681.93 94
18683.22 94
18684.51 82
18685.80 89
18687.09 92
18688.39 89
18689.68 70
18690.97 92
18692.26 96
18693.56 89
18694.85 95
18696.14 103
18697.43 89
18698.73 82
18700.02 73
18701.31 95
18702.60 73
18703.90 94
18705.19 73
18706.48 72
18707.78 83
18709.07 70
18710.36 72
18711.66 98
18712.95 76
18714.24 86
18715.54 87
18716.83 81
18718.12 74
18719.42 87
18720.71 103
18722.00 91
18723.30 98
18724.59 80
18725.88 94
18727.18 90
18728.47 85
18729.76 82
18731.06 86
18732.35 87
18733.65 86
18734.94 100
18736.23 102
18737.53 88
18738.82 85
18740.12 68
18741.41 86
18742.70 114
18744.00 107
18745.29 67
18746.59 87
18747.88 65
18749.18 95
18750.47 88
18751.76 64
18753.06 91
18754.35 107
18755.65 74
18756.94 85
18758.24 89
18759.53 94
18760.83 91
18762.12 98
18763.42 87
18764.71 112
18766.01 81
18767.30 74
18768.60 81
18769.89 90
18771.19 73
18772.48 90
18773.78 95
18775.07 96
18776.37 95
18777.66 103
18778.96 96
18780.25 89
18781.55 95
18782.85 91
18784.14 85
18785.44 77
18786.73 92
18788.03 83
18789.32 93
18790.62 83
18791.92 79
18793.21 96
18794.51 104
18795.80 89
18797.10 72
18798.40 63
18799.69 92
18800.99 102
18802.28 94
18803.58 67
18804.88 72
18806.17 86
18807.47 85
18808.77 83
18810.06 78
18811.36 64
18812.66 75
18813.95 86
18815.25 87
18816.55 80
18817.84 84
18819.14 89
18820.44 82
18821.73 89
18823.03 69
18824.33 71
18825.62 76
18826.92 73
18828.22 68
18829.52 85
18830.81 94
18832.11 73
18833.41 74
18834.71 67
18836.00 98
18837.30 98
18838.60 83
18839.90 77
18841.19 89
18842.49 95
18843.79 78
18845.09 79
18846.38 67
18847.68 67
18848.98 71
18850.28 101
18851.58 71
18852.87 67
18854.17 77
18855.47 87
18856.77 68
18858.07 92
18859.36 88
18860.66 103
18861.96 75
18863.26 72
18864.56 82
18865.86 103
18867.15 94
18868.45 85
18869.75 79
18871.05 84
18872.35 55
18873.65 98
18874.95 89
18876.24 72
18877.54 76
18878.84 94
18880.14 82
18881.44 66
18882.74 66
18884.04 62
18885.34 96
18886.64 66
18887.94 78
18889.24 94
18890.53 64
18891.83 92
18893.13 75
18894.43 90
18895.73 67
18897.03 75
18898.33 71
18899.63 89
18900.93 70
18902.23 83
18903.53 53
18904.83 78
18906.13 74
18907.43 68
18908.73 81
18910.03 81
18911.33 81
18912.63 92
18913.93 88
18915.23 75
18916.53 63
18917.83 91
18919.13 95
18920.43 101
18921.73 85
18923.03 73
18924.33 62
18925.63 61
18926.93 63
18928.23 78
18929.53 72
18930.84 86
18932.14 79
18933.44 75
18934.74 59
18936.04 89
18937.34 69
18938.64 56
18939.94 66
18941.24 67
18942.54 59
18943.84 76
18945.15 72
18946.45 81
18947.75 79
18949.05 69
18950.35 74
18951.65 50
18952.95 75
18954.26 99
18955.56 70
18956.86 69
18958.16 68
18959.46 61
18960.76 73
18962.07 87
18963.37 79
18964.67 59
18965.97 54
18967.27 66
18968.57 56
18969.88 65
18971.18 58
18972.48 86
18973.78 65
18975.09 77
18976.39 75
18977.69 67
18978.99 65
18980.29 62
18981.60 74
18982.90 80
18984.20 82
18985.50 61
18986.81 80
18988.11 79
18989.41 87
18990.72 70
18992.02 71
18993.32 74
18994.62 65
18995.93 72
18997.23 66
18998.53 90
18999.84 70
19001.14 71
19002.44 66
19003.75 70
19005.05 103
19006.35 69
19007.66 73
19008.96 73
19010.26 65
19011.57 60
19012.87 68
19014.17 84
19015.48 83
19016.78 96
19018.08 80
19019.39 56
19020.69 73
19021.99 68
19023.30 88
19024.60 77
19025.91 73
19027.21 72
19028.51 72
19029.82 79
19031.12 79
19032.43 61
19033.73 70
19035.04 88
19036.34 85
19037.64 73
19038.95 65
19040.25 75
19041.56 88
19042.86 78
19044.17 93
19045.47 86
19046.78 71
19048.08 82
19049.39 77
19050.69 82
19052.00 74
19053.30 60
19054.61 71
19055.91 62
19057.22 73
19058.52 80
19059.83 85
19061.13 77
19062.44 75
19063.74 74
19065.05 89
19066.35 62
19067.66 80
19068.96 85
19070.27 76
19071.57 83
19072.88 80
19074.18 49
19075.49 59
19076.80 64
19078.10 64
19079.41 76
19080.71 59
19082.02 75
19083.33 90
19084.63 66
19085.94 81
19087.24 81
19088.55 64
19089.86 89
19091.16 71
19092.47 75
19093.77 58
19095.08 65
19096.39 86
19097.69 69
19099.00 63
19100.31 85
19101.61 73
19102.92 71
19104.23 81
19105.53 76
19106.84 74
19108.15 80
19109.45 92
19110.76 75
19112.07 60
19113.37 60
19114.68 75
19115.99 68
19117.30 69
19118.60 82
19119.91 88
19121.22 93
19122.52 109
19123.83 70
19125.14 68
19126.45 82
19127.75 82
19129.06 75
19130.37 76
19131.68 93
19132.98 91
19134.29 86
19135.60 69
19136.91 74
19138.22 89
19139.52 92
19140.83 73
19142.14 81
19143.45 67
19144.76 72
19146.06 78
19147.37 102
19148.68 78
19149.99 65
19151.30 63
19152.60 83
19153.91 64
19155.22 87
19156.53 80
19157.84 88
19159.15 79
19160.46 68
19161.76 86
19163.07 81
19164.38 70
19165.69 78
19167.00 95
19168.31 99
19169.62 73
19170.93 72
19172.23 100
19173.54 89
19174.85 75
19176.16 67
19177.47 67
19178.78 74
19180.09 72
19181.40 67
19182.71 78
19184.02 76
19185.33 75
19186.64 90
19187.95 82
19189.26 69
19190.57 80
19191.87 91
19193.18 81
19194.49 79
19195.80 91
19197.11 94
19198.42 72
19199.73 64
19201.04 80
19202.35 59
19203.66 70
19204.97 60
19206.28 68
19207.59 74
19208.90 70
19210.21 76
19211.53 100
19212.84 76
19214.15 65
19215.46 97
19216.77 83
19218.08 61
19219.39 69
19220.70 67
19222.01 69
19223.32 63
19224.63 68
19225.94 107
19227.25 63
19228.56 60
19229.87 76
19231.19 76
19232.50 62
19233.81 75
19235.12 77
19236.43 74
19237.74 72
19239.05 65
19240.36 86
19241.68 70
19242.99 76
19244.30 46
19245.61 61
19246.92 89
19248.23 102
19249.54 70
19250.86 71
19252.17 53
19253.48 68
19254.79 88
19256.10 76
19257.42 60
19258.73 59
19260.04 60
19261.35 79
19262.66 76
19263.98 90
19265.29 58
19266.60 84
19267.91 82
19269.22 68
19270.54 56
19271.85 67
19273.16 68
19274.47 70
19275.79 65
19277.10 57
19278.41 74
19279.72 71
19281.04 90
19282.35 71
19283.66 82
19284.98 94
19286.29 82
19287.60 63
19288.91 60
19290.23 58
19291.54 65
19292.85 72
19294.17 81
19295.48 67
19296.79 74
19298.11 80
19299.42 91
19300.73 81
19302.05 55
19303.36 65
19304.67 69
19305.99 96
19307.30 83
19308.61 71
19309.93 67
19311.24 87
19312.56 87
19313.87 72
19315.18 48
19316.50 59
19317.81 63
19319.13 76
19320.44 51
19321.75 56
19323.07 71
19324.38 75
19325.70 72
19327.01 70
19328.32 58
19329.64 83
19330.95 85
19332.27 67
19333.58 64
19334.90 73
19336.21 82
19337.53 59
19338.84 60
19340.16 71
19341.47 69
19342.79 80
19344.10 84
19345.42 96
19346.73 77
19348.05 75
19349.36 86
19350.68 80
19351.99 69
19353.31 76
19354.62 66
19355.94 71
19357.25 75
19358.57 59
19359.88 68
19361.20 90
19362.51 86
19363.83 66
19365.14 54
19366.46 66
19367.78 89
19369.09 76
19370.41 59
19371.72 63
19373.04 72
19374.35 80
19375.67 79
19376.99 80
19378.30 75
19379.62 87
19380.93 61
19382.25 79
19383.57 83
19384.88 71
19386.20 86
19387.52 61
19388.83 69
19390.15 50
19391.47 70
19392.78 68
19394.10 79
19395.42 87
19396.73 71
19398.05 66
19399.37 86
19400.68 64
19402.00 59
19403.32 68
19404.63 52
19405.95 66
19407.27 69
19408.58 89
19409.90 73
19411.22 87
19412.54 71
19413.85 70
19415.17 66
19416.49 70
19417.80 89
19419.12 78
19420.44 77
19421.76 67
19423.07 82
19424.39 59
19425.71 80
19427.03 61
19428.35 55
19429.66 68
19430.98 79
19432.30 70
19433.62 80
19434.93 72
19436.25 66
19437.57 75
19438.89 79
19440.21 89
19441.53 81
19442.84 64
19444.16 91
19445.48 78
19446.80 69
19448.12 63
19449.44 54
19450.75 73
19452.07 70
19453.39 62
19454.71 67
19456.03 70
19457.35 85
19458.67 86
19459.98 55
19461.30 64
19462.62 74
19463.94 63
19465.26 62
19466.58 55
19467.90 94
19469.22 74
19470.54 74
19471.86 49
19473.18 66
19474.49 64
19475.81 83
19477.13 79
19478.45 63
19479.77 68
19481.09 92
19482.41 85
19483.73 71
19485.05 82
19486.37 58
19487.69 73
19489.01 86
19490.33 104
19491.65 78
19492.97 54
19494.29 61
19495.61 49
19496.93 63
19498.25 71
19499.57 78
19500.89 83
19502.21 68
19503.53 67
19504.85 67
19506.17 68
19507.49 69
19508.81 85
19510.13 77
19511.45 77
19512.77 79
19514.09 63
19515.42 49
19516.74 66
19518.06 92
19519.38 65
19520.70 64
19522.02 48
19523.34 54
19524.66 68
19525.98 74
19527.30 60
19528.62 53
19529.95 58
19531.27 65
19532.59 49
19533.91 44
19535.23 59
19536.55 68
19537.87 87
19539.20 70
19540.52 62
19541.84 70
19543.16 72
19544.48 76
19545.80 71
19547.13 80
19548.45 69
19549.77 80
19551.09 73
19552.41 74
19553.74 73
19555.06 68
19556.38 61
19557.70 81
19559.02 83
19560.35 72
19561.67 92
19562.99 67
19564.31 71
19565.64 77
19566.96 73
19568.28 61
19569.60 53
19570.93 56
19572.25 62
19573.57 59
19574.89 62
19576.22 58
19577.54 60
19578.86 64
19580.18 64
19581.51 63
19582.83 63
19584.15 70
19585.48 79
19586.80 73
19588.12 63
19589.45 64
19590.77 61
19592.09 56
19593.42 59
19594.74 52
19596.06 79
19597.39 72
19598.71 67
19600.03 72
19601.36 68
19602.68 68
19604.00 61
19605.33 57
19606.65 55
19607.98 67
19609.30 60
19610.62 52
19611.95 53
19613.27 71
19614.60 63
19615.92 75
19617.24 71
19618.57 79
19619.89 52
19621.22 61
19622.54 61
19623.87 51
19625.19 64
19626.51 89
19627.84 82
19629.16 56
19630.49 65
19631.81 80
19633.14 92
19634.46 71
19635.79 68
19637.11 74
19638.44 79
19639.76 78
19641.09 69
19642.41 85
19643.74 83
19645.06 96
19646.39 74
19647.71 72
19649.04 90
19650.36 81
19651.69 82
19653.01 75
19654.34 64
19655.66 83
19656.99 47
19658.32 53
19659.64 61
19660.97 73
19662.29 92
19663.62 81
19664.94 78
19666.27 66
19667.60 75
19668.92 73
19670.25 63
19671.57 85
19672.90 109
19674.23 76
19675.55 98
19676.88 99
19678.20 76
19679.53 64
19680.86 91
19682.18 67
19683.51 74
19684.84 88
19686.16 72
19687.49 55
19688.82 62
19690.14 63
19691.47 68
19692.80 66
19694.12 60
19695.45 79
19696.78 66
19698.10 73
19699.43 67
19700.76 71
19702.08 83
19703.41 89
19704.74 67
19706.07 72
19707.39 68
19708.72 100
19710.05 80
19711.37 72
19712.70 77
19714.03 69
19715.36 71
19716.68 76
19718.01 75
19719.34 61
19720.67 63
19721.99 67
19723.32 71
19724.65 66
19725.98 70
19727.31 73
19728.63 99
19729.96 73
19731.29 60
19732.62 49
19733.95 78
19735.27 70
19736.60 56
19737.93 55
19739.26 63
19740.59 69
19741.92 77
19743.24 71
19744.57 75
19745.90 57
19747.23 60
19748.56 63
19749.89 60
19751.22 60
19752.54 80
19753.87 61
19755.20 64
19756.53 58
19757.86 80
19759.19 89
19760.52 57
19761.85 57
19763.18 69
19764.50 93
19765.83 79
19767.16 66
19768.49 83
19769.82 71
19771.15 93
19772.48 78
19773.81 66
19775.14 71
19776.47 67
19777.80 73
19779.13 65
19780.46 61
19781.79 62
19783.12 75
19784.45 67
19785.78 82
19787.11 80
19788.44 88
19789.77 64
19791.10 73
19792.43 66
19793.76 68
19795.09 64
19796.42 64
19797.75 57
19799.08 73
19800.41 75
19801.74 61
19803.07 60
19804.40 65
19805.73 58
19807.06 68
19808.39 91
19809.72 59
19811.05 69
19812.38 51
19813.71 56
19815.05 58
19816.38 54
19817.71 70
19819.04 68
19820.37 56
19821.70 80
19823.03 104
19824.36 58
19825.69 61
19827.03 59
19828.36 64
19829.69 54
19831.02 56
19832.35 55
19833.68 47
19835.01 63
19836.35 71
19837.68 70
19839.01 69
19840.34 83
19841.67 76
19843.00 69
19844.34 52
19845.67 71
19847.00 52
19848.33 66
19849.66 66
19851.00 66
19852.33 54
19853.66 62
19854.99 63
19856.32 76
19857.66 66
19858.99 69
19860.32 74
19861.65 74
19862.99 63
19864.32 58
19865.65 72
19866.98 71
19868.32 73
19869.65 65
19870.98 73
19872.31 55
19873.65 62
19874.98 64
19876.31 80
19877.65 80
19878.98 65
19880.31 62
19881.65 72
19882.98 79
19884.31 73
19885.64 65
19886.98 71
19888.31 73
19889.64 63
19890.98 70
19892.31 64
19893.64 69
19894.98 63
19896.31 53
19897.65 73
19898.98 54
19900.31 71
19901.65 76
19902.98 68
19904.31 49
19905.65 75
19906.98 74
19908.32 75
19909.65 70
19910.98 57
19912.32 64
19913.65 65
19914.99 73
19916.32 81
19917.66 77
19918.99 70
19920.32 61
19921.66 77
19922.99 80
19924.33 80
19925.66 62
19927.00 71
19928.33 64
19929.67 71
19931.00 91
19932.34 75
19933.67 61
19935.01 67
19936.34 69
19937.68 88
19939.01 60
19940.35 51
19941.68 57
19943.02 63
19944.35 57
19945.69 75
19947.02 60
19948.36 49
19949.69 64
19951.03 87
19952.36 67
19953.70 69
19955.03 71
19956.37 79
19957.71 70
19959.04 75
19960.38 65
19961.71 60
19963.05 68
19964.38 80
19965.72 82
19967.06 92
19968.39 63
19969.73 68
19971.06 67
19972.40 56
19973.74 67
19975.07 63
19976.41 95
19977.75 88
19979.08 67
19980.42 81
19981.75 74
19983.09 93
19984.43 72
19985.76 86
19987.10 66
19988.44 80
19989.77 61
19991.11 69
19992.45 77
19993.78 69
19995.12 88
19996.46 68
19997.80 71
19999.13 57
20000.47 76
20001.81 65
20003.14 66
20004.48 63
20005.82 69
20007.16 77
20008.49 78
20009.83 62
20011.17 86
20012.51 92
20013.84 79
20015.18 69
20016.52 74
20017.86 86
20019.19 59
20020.53 89
20021.87 84
20023.21 71
20024.55 77
20025.88 74
20027.22 89
20028.56 49
20029.90 61
20031.24 94
20032.57 83
20033.91 71
20035.25 66
20036.59 68
20037.93 71
20039.26 80
20040.60 83
20041.94 68
20043.28 60
20044.62 90
20045.96 76
20047.30 64
20048.63 71
20049.97 67
20051.31 85
20052.65 89
20053.99 76
20055.33 70
20056.67 74
20058.01 83
20059.35 76
20060.69 69
20062.02 74
20063.36 88
20064.70 78
20066.04 77
20067.38 78
20068.72 72
20070.06 82
20071.40 82
20072.74 75
20074.08 69
20075.42 98
20076.76 85
20078.10 77
20079.44 70
20080.78 83
20082.12 98
20083.46 73
20084.80 85
20086.14 78
20087.48 117
20088.82 88
20090.16 70
20091.50 83
20092.84 81
20094.18 62
20095.52 81
20096.86 80
20098.20 67
20099.54 82
20100.88 75
20102.22 94
20103.56 78
20104.90 59
20106.24 75
20107.58 71
20108.92 61
20110.26 74
20111.60 93
20112.95 71
20114.29 72
20115.63 69
20116.97 72
20118.31 88
20119.65 93
20120.99 78
20122.33 91
20123.67 83
20125.02 84
20126.36 80
20127.70 74
20129.04 80
20130.38 85
20131.72 77
20133.06 68
20134.41 81
20135.75 83
