# Supplementary material for: MALDI-TOF MS typing enables the classification of brewing yeasts of the genus Saccharomyces to major beer styles
Source: PLoS One. 2017 Aug 9;12(8):e0181694. doi: 10.1371/journal.pone.0181694 (PMC5549903; doi:10.1371/journal.pone.0181694)
Supplement: S11 File — The directory includes 90 raw files and was zipped to “.zip”; the folder has three strains with 30 spectra per strain; S1 Text explains the raw files with an example and Table 1 represents the yeast strains used within the experiment. (ZIP) [file pone.0181694.s014.zip › 31-33/30338-503-OG-Ale-Ale-YPG-18h-E-E_2015-08-27__0_D2_1.dat]

1999.27 3202
1999.69 3030
2000.11 2999
2000.53 3064
2000.95 3107
2001.38 3233
2001.80 3137
2002.22 2993
2002.64 3103
2003.06 3304
2003.48 3044
2003.91 3175
2004.33 3121
2004.75 3136
2005.17 3150
2005.59 3139
2006.02 3105
2006.44 3224
2006.86 3265
2007.28 2830
2007.71 3217
2008.13 3049
2008.55 3198
2008.97 3198
2009.39 3044
2009.82 3170
2010.24 3273
2010.66 3001
2011.09 2884
2011.51 3045
2011.93 2932
2012.35 3076
2012.78 3168
2013.20 3139
2013.62 3054
2014.04 3232
2014.47 3192
2014.89 3046
2015.31 3190
2015.74 3053
2016.16 2899
2016.58 3192
2017.01 3207
2017.43 3396
2017.85 3100
2018.28 3056
2018.70 3179
2019.12 3164
2019.55 3234
2019.97 3012
2020.39 3074
2020.82 3100
2021.24 2988
2021.67 3028
2022.09 3067
2022.51 3133
2022.94 3090
2023.36 3118
2023.78 3058
2024.21 2893
2024.63 2977
2025.06 3051
2025.48 3194
2025.91 2972
2026.33 3038
2026.75 3066
2027.18 3183
2027.60 3065
2028.03 3109
2028.45 3078
2028.88 2829
2029.30 3111
2029.72 3064
2030.15 3326
2030.57 3179
2031.00 3159
2031.42 3294
2031.85 3493
2032.27 3486
2032.70 3548
2033.12 3383
2033.55 3614
2033.97 3475
2034.40 3559
2034.82 3530
2035.25 3409
2035.67 3233
2036.10 3175
2036.52 3119
2036.95 2992
2037.37 2874
2037.80 2941
2038.23 3041
2038.65 3039
2039.08 2978
2039.50 2981
2039.93 2986
2040.35 2808
2040.78 2898
2041.21 3095
2041.63 3250
2042.06 3202
2042.48 2983
2042.91 3070
2043.33 3166
2043.76 2964
2044.19 2959
2044.61 3130
2045.04 3224
2045.47 3133
2045.89 2975
2046.32 3141
2046.74 3005
2047.17 3197
2047.60 3348
2048.02 3307
2048.45 3210
2048.88 3031
2049.30 2993
2049.73 2971
2050.16 3143
2050.58 3407
2051.01 3342
2051.44 3179
2051.86 3493
2052.29 3587
2052.72 3497
2053.15 3733
2053.57 3537
2054.00 3284
2054.43 3508
2054.85 3510
2055.28 3514
2055.71 3236
2056.14 3269
2056.56 3116
2056.99 3200
2057.42 3215
2057.85 3086
2058.27 3190
2058.70 3110
2059.13 3126
2059.56 3172
2059.98 3131
2060.41 2997
2060.84 3041
2061.27 3139
2061.70 2972
2062.12 3240
2062.55 3319
2062.98 3429
2063.41 3674
2063.84 3850
2064.26 3668
2064.69 3683
2065.12 3610
2065.55 3525
2065.98 3604
2066.41 3528
2066.83 3564
2067.26 3389
2067.69 3238
2068.12 3245
2068.55 3025
2068.98 3019
2069.41 3023
2069.83 3444
2070.26 3231
2070.69 3166
2071.12 3029
2071.55 3112
2071.98 3040
2072.41 3117
2072.84 3095
2073.27 2887
2073.70 3133
2074.12 2919
2074.55 3184
2074.98 3270
2075.41 3149
2075.84 3371
2076.27 3441
2076.70 3388
2077.13 3459
2077.56 3700
2077.99 3653
2078.42 3461
2078.85 3612
2079.28 3643
2079.71 3542
2080.14 3406
2080.57 3475
2081.00 3330
2081.43 3310
2081.86 3440
2082.29 3372
2082.72 3206
2083.15 3274
2083.58 3033
2084.01 3111
2084.44 3246
2084.87 3202
2085.30 3111
2085.73 3145
2086.16 3225
2086.59 3185
2087.02 3034
2087.45 2957
2087.88 3032
2088.31 3043
2088.74 2931
2089.17 3018
2089.61 3016
2090.04 2992
2090.47 3127
2090.90 3046
2091.33 3211
2091.76 3076
2092.19 3159
2092.62 3177
2093.05 3033
2093.48 2984
2093.92 3042
2094.35 3226
2094.78 3150
2095.21 3120
2095.64 3279
2096.07 3250
2096.50 3346
2096.94 3549
2097.37 3315
2097.80 3287
2098.23 3267
2098.66 3268
2099.09 3353
2099.53 3335
2099.96 3351
2100.39 3338
2100.82 3369
2101.25 3255
2101.69 3313
2102.12 3309
2102.55 2999
2102.98 3036
2103.42 3240
2103.85 3124
2104.28 3269
2104.71 3429
2105.14 3450
2105.58 3395
2106.01 3360
2106.44 3377
2106.87 3364
2107.31 3269
2107.74 3488
2108.17 3265
2108.61 3197
2109.04 3334
2109.47 3117
2109.90 3185
2110.34 3270
2110.77 3384
2111.20 3407
2111.64 3214
2112.07 3134
2112.50 3400
2112.94 3446
2113.37 3296
2113.80 3295
2114.24 3195
2114.67 3150
2115.10 3182
2115.54 3266
2115.97 3313
2116.40 3165
2116.84 3120
2117.27 2883
2117.70 3197
2118.14 3261
2118.57 3186
2119.01 3221
2119.44 3310
2119.87 3548
2120.31 3519
2120.74 3447
2121.18 3291
2121.61 3071
2122.04 3184
2122.48 3295
2122.91 3195
2123.35 3176
2123.78 2977
2124.21 3170
2124.65 3077
2125.08 2903
2125.52 3118
2125.95 3093
2126.39 3134
2126.82 3242
2127.26 3038
2127.69 2999
2128.13 3057
2128.56 3160
2129.00 2930
2129.43 2953
2129.87 2907
2130.30 2854
2130.74 2870
2131.17 2909
2131.61 2932
2132.04 3158
2132.48 2995
2132.91 3046
2133.35 2969
2133.78 3089
2134.22 3062
2134.65 3072
2135.09 3083
2135.52 2990
2135.96 3221
2136.40 3132
2136.83 2962
2137.27 2958
2137.70 3045
2138.14 3118
2138.57 3012
2139.01 3126
2139.45 3039
2139.88 2898
2140.32 3020
2140.75 3255
2141.19 3221
2141.63 3060
2142.06 3043
2142.50 3038
2142.93 3061
2143.37 3114
2143.81 2948
2144.24 2996
2144.68 2985
2145.12 3121
2145.55 2867
2145.99 3099
2146.43 3047
2146.86 3047
2147.30 3007
2147.74 3035
2148.17 2874
2148.61 3152
2149.05 3087
2149.48 3160
2149.92 3062
2150.36 3053
2150.80 2930
2151.23 3036
2151.67 3099
2152.11 3239
2152.54 2930
2152.98 3147
2153.42 3074
2153.86 3087
2154.29 3208
2154.73 2958
2155.17 3019
2155.61 2965
2156.04 3370
2156.48 3660
2156.92 3663
2157.36 3575
2157.79 3419
2158.23 3420
2158.67 3746
2159.11 3636
2159.55 3779
2159.98 3576
2160.42 3771
2160.86 3977
2161.30 4115
2161.74 4128
2162.18 4172
2162.61 4223
2163.05 4109
2163.49 4014
2163.93 4028
2164.37 3915
2164.81 3728
2165.24 3771
2165.68 3540
2166.12 3264
2166.56 3302
2167.00 3401
2167.44 3320
2167.88 3178
2168.32 3206
2168.75 3061
2169.19 3286
2169.63 3294
2170.07 3257
2170.51 3248
2170.95 3395
2171.39 3480
2171.83 3307
2172.27 3401
2172.71 3372
2173.15 3011
2173.59 3187
2174.02 3303
2174.46 3118
2174.90 3182
2175.34 3029
2175.78 3212
2176.22 3176
2176.66 3185
2177.10 3135
2177.54 3086
2177.98 3081
2178.42 3242
2178.86 3220
2179.30 3469
2179.74 3161
2180.18 3398
2180.62 3316
2181.06 3173
2181.50 3143
2181.94 3106
2182.38 3092
2182.82 3046
2183.26 3302
2183.70 3124
2184.14 2949
2184.58 2967
2185.03 3107
2185.47 3011
2185.91 3170
2186.35 3089
2186.79 2837
2187.23 3101
2187.67 2980
2188.11 2934
2188.55 3007
2188.99 2915
2189.43 3025
2189.87 3016
2190.32 2893
2190.76 2860
2191.20 2865
2191.64 2850
2192.08 2916
2192.52 2912
2192.96 3104
2193.40 3105
2193.85 3291
2194.29 3105
2194.73 3129
2195.17 3164
2195.61 3359
2196.05 3227
2196.50 3059
2196.94 3084
2197.38 3430
2197.82 3364
2198.26 3326
2198.70 3190
2199.15 3251
2199.59 3286
2200.03 3157
2200.47 3166
2200.91 3119
2201.36 3151
2201.80 3146
2202.24 3095
2202.68 3175
2203.13 3265
2203.57 3265
2204.01 3194
2204.45 3091
2204.90 3231
2205.34 3329
2205.78 3170
2206.22 3045
2206.67 3193
2207.11 3101
2207.55 3047
2208.00 3118
2208.44 3034
2208.88 3124
2209.32 2952
2209.77 3088
2210.21 3131
2210.65 3347
2211.10 3236
2211.54 3141
2211.98 3009
2212.43 3195
2212.87 3092
2213.31 3066
2213.76 2918
2214.20 3114
2214.64 3324
2215.09 3158
2215.53 3039
2215.97 2927
2216.42 2840
2216.86 2896
2217.31 2965
2217.75 3029
2218.19 3100
2218.64 3009
2219.08 2962
2219.53 3010
2219.97 2835
2220.41 3145
2220.86 3130
2221.30 3315
2221.75 3544
2222.19 3232
2222.63 3218
2223.08 3386
2223.52 3392
2223.97 3543
2224.41 3896
2224.86 3871
2225.30 3788
2225.75 3832
2226.19 3752
2226.64 3896
2227.08 3748
2227.53 3879
2227.97 3865
2228.42 3647
2228.86 3300
2229.31 3281
2229.75 3370
2230.20 3131
2230.64 3206
2231.09 3173
2231.53 3178
2231.98 3140
2232.42 3207
2232.87 3306
2233.31 3285
2233.76 3142
2234.20 3130
2234.65 3019
2235.09 2847
2235.54 2682
2235.99 2963
2236.43 2977
2236.88 3199
2237.32 3189
2237.77 3147
2238.21 2968
2238.66 3085
2239.11 2914
2239.55 3152
2240.00 2863
2240.44 2607
2240.89 2902
2241.34 3008
2241.78 2884
2242.23 2731
2242.68 2976
2243.12 2906
2243.57 2872
2244.02 3005
2244.46 2928
2244.91 2773
2245.36 2875
2245.80 2915
2246.25 3006
2246.70 2954
2247.14 2967
2247.59 2907
2248.04 2963
2248.48 2850
2248.93 3006
2249.38 2986
2249.82 2993
2250.27 2837
2250.72 2761
2251.17 2783
2251.61 2884
2252.06 2936
2252.51 2926
2252.95 2974
2253.40 3048
2253.85 2841
2254.30 2963
2254.74 2725
2255.19 2555
2255.64 2944
2256.09 3015
2256.53 2979
2256.98 2777
2257.43 2757
2257.88 2916
2258.33 2923
2258.77 3142
2259.22 3449
2259.67 3624
2260.12 3748
2260.57 3907
2261.01 4074
2261.46 4000
2261.91 4003
2262.36 3995
2262.81 3924
2263.26 3795
2263.70 3901
2264.15 3533
2264.60 3437
2265.05 3574
2265.50 3386
2265.95 3030
2266.40 2873
2266.84 2984
2267.29 3083
2267.74 3006
2268.19 2876
2268.64 2776
2269.09 2652
2269.54 2816
2269.99 2770
2270.44 3012
2270.89 2946
2271.33 3167
2271.78 3295
2272.23 3030
2272.68 2912
2273.13 2774
2273.58 2698
2274.03 2805
2274.48 2965
2274.93 2890
2275.38 2977
2275.83 3058
2276.28 3069
2276.73 2913
2277.18 2869
2277.63 2914
2278.08 3005
2278.53 3031
2278.98 3043
2279.43 2828
2279.88 3055
2280.33 3208
2280.78 2921
2281.23 2943
2281.68 2870
2282.13 2926
2282.58 2840
2283.03 2804
2283.48 2917
2283.93 2910
2284.38 2813
2284.83 2913
2285.28 2959
2285.73 2992
2286.18 2937
2286.63 3067
2287.08 3033
2287.53 2972
2287.99 2895
2288.44 2900
2288.89 3140
2289.34 2886
2289.79 2991
2290.24 3005
2290.69 3190
2291.14 3255
2291.59 3072
2292.05 2981
2292.50 3182
2292.95 2930
2293.40 2881
2293.85 3127
2294.30 2928
2294.75 2887
2295.21 2893
2295.66 2762
2296.11 2823
2296.56 2764
2297.01 2598
2297.46 2805
2297.92 2902
2298.37 2918
2298.82 2940
2299.27 2765
2299.72 2986
2300.17 2656
2300.63 2768
2301.08 2863
2301.53 2779
2301.98 2770
2302.44 3029
2302.89 3092
2303.34 2963
2303.79 3198
2304.25 3088
2304.70 2907
2305.15 2995
2305.60 2886
2306.06 2727
2306.51 2869
2306.96 3004
2307.41 2785
2307.87 2774
2308.32 2904
2308.77 2862
2309.22 2927
2309.68 3082
2310.13 3067
2310.58 2942
2311.04 2923
2311.49 2963
2311.94 2852
2312.40 2860
2312.85 2824
2313.30 2791
2313.76 3012
2314.21 2974
2314.66 3050
2315.12 2870
2315.57 2869
2316.02 3122
2316.48 2971
2316.93 2814
2317.39 2890
2317.84 2972
2318.29 2951
2318.75 2961
2319.20 2978
2319.65 3061
2320.11 3079
2320.56 3160
2321.02 3273
2321.47 3218
2321.92 3381
2322.38 3338
2322.83 3428
2323.29 3434
2323.74 3540
2324.20 3518
2324.65 3677
2325.11 3319
2325.56 3053
2326.01 3140
2326.47 2875
2326.92 3018
2327.38 3316
2327.83 3047
2328.29 3038
2328.74 3342
2329.20 3107
2329.65 3119
2330.11 3188
2330.56 3170
2331.02 2942
2331.47 3096
2331.93 2900
2332.38 3083
2332.84 3160
2333.29 2974
2333.75 2785
2334.20 2880
2334.66 3076
2335.12 3052
2335.57 2949
2336.03 2955
2336.48 2951
2336.94 3149
2337.39 3403
2337.85 3107
2338.30 3214
2338.76 3097
2339.22 3210
2339.67 3472
2340.13 3385
2340.58 3486
2341.04 3232
2341.50 3182
2341.95 3392
2342.41 3332
2342.86 3041
2343.32 3105
2343.78 3064
2344.23 3004
2344.69 3059
2345.15 3035
2345.60 2869
2346.06 2871
2346.52 2821
2346.97 2976
2347.43 3000
2347.89 2765
2348.34 2815
2348.80 3126
2349.26 3192
2349.71 2980
2350.17 3156
2350.63 2998
2351.08 3039
2351.54 2922
2352.00 2921
2352.46 3056
2352.91 3212
2353.37 2990
2353.83 2784
2354.28 2736
2354.74 2938
2355.20 2971
2355.66 2898
2356.11 2994
2356.57 3036
2357.03 3147
2357.49 3236
2357.95 3286
2358.40 3053
2358.86 3131
2359.32 3272
2359.78 3180
2360.23 3236
2360.69 3046
2361.15 3034
2361.61 3127
2362.07 2893
2362.52 2868
2362.98 2976
2363.44 2908
2363.90 2899
2364.36 3059
2364.82 2795
2365.27 2694
2365.73 2800
2366.19 2843
2366.65 2805
2367.11 2810
2367.57 3029
2368.03 2952
2368.48 2895
2368.94 2910
2369.40 2987
2369.86 2837
2370.32 2830
2370.78 2861
2371.24 2844
2371.70 2911
2372.16 3188
2372.61 3050
2373.07 2898
2373.53 3020
2373.99 3075
2374.45 2852
2374.91 2728
2375.37 2883
2375.83 2965
2376.29 2800
2376.75 2914
2377.21 3117
2377.67 2765
2378.13 2801
2378.59 3086
2379.05 3007
2379.51 2876
2379.97 2860
2380.43 2651
2380.89 2681
2381.35 2732
2381.81 2826
2382.27 3046
2382.73 2701
2383.19 2676
2383.65 2776
2384.11 2721
2384.57 2608
2385.03 2690
2385.49 2645
2385.95 2663
2386.41 2952
2386.87 2848
2387.33 2818
2387.79 2711
2388.25 2724
2388.71 2764
2389.17 2902
2389.63 2729
2390.09 2770
2390.55 2787
2391.02 2884
2391.48 2754
2391.94 2503
2392.40 2652
2392.86 2736
2393.32 2834
2393.78 2815
2394.24 2753
2394.70 2632
2395.17 2760
2395.63 2776
2396.09 2767
2396.55 2914
2397.01 2892
2397.47 2944
2397.93 2831
2398.40 2608
2398.86 2657
2399.32 2751
2399.78 2539
2400.24 2503
2400.70 2654
2401.17 2708
2401.63 2693
2402.09 2719
2402.55 2609
2403.01 2650
2403.48 2697
2403.94 2627
2404.40 2654
2404.86 2615
2405.33 2483
2405.79 2608
2406.25 2644
2406.71 2692
2407.17 2783
2407.64 2677
2408.10 2704
2408.56 2811
2409.02 2673
2409.49 2612
2409.95 2587
2410.41 2479
2410.88 2643
2411.34 2720
2411.80 2645
2412.26 2703
2412.73 2823
2413.19 2886
2413.65 2867
2414.12 2692
2414.58 2793
2415.04 2915
2415.51 2672
2415.97 2679
2416.43 2700
2416.90 2605
2417.36 2756
2417.82 2793
2418.29 2610
2418.75 2693
2419.21 2811
2419.68 2773
2420.14 2796
2420.60 2929
2421.07 2997
2421.53 2922
2422.00 2924
2422.46 2915
2422.92 3060
2423.39 2923
2423.85 2895
2424.32 3047
2424.78 3139
2425.24 3034
2425.71 2948
2426.17 2922
2426.64 2821
2427.10 2802
2427.57 2685
2428.03 2846
2428.50 2880
2428.96 2837
2429.42 2905
2429.89 2927
2430.35 2830
2430.82 2645
2431.28 2937
2431.75 2780
2432.21 2853
2432.68 2744
2433.14 2574
2433.61 2747
2434.07 2573
2434.54 2575
2435.00 2651
2435.47 2543
2435.93 2491
2436.40 2665
2436.86 2649
2437.33 2583
2437.79 2608
2438.26 2560
2438.73 2655
2439.19 2539
2439.66 2640
2440.12 2642
2440.59 2526
2441.05 2587
2441.52 2511
2441.98 2736
2442.45 3018
2442.92 2818
2443.38 2645
2443.85 2667
2444.31 2709
2444.78 2705
2445.25 2647
2445.71 2721
2446.18 2457
2446.65 2601
2447.11 2721
2447.58 2657
2448.04 2498
2448.51 2709
2448.98 2642
2449.44 2642
2449.91 2786
2450.38 2582
2450.84 2748
2451.31 2619
2451.78 2683
2452.24 2436
2452.71 2403
2453.18 2540
2453.64 2474
2454.11 2654
2454.58 2711
2455.04 2622
2455.51 2621
2455.98 2695
2456.45 2653
2456.91 2547
2457.38 2521
2457.85 2694
2458.32 2918
2458.78 2764
2459.25 2744
2459.72 2798
2460.19 2798
2460.65 2704
2461.12 2909
2461.59 2715
2462.06 2854
2462.52 3026
2462.99 2903
2463.46 2848
2463.93 2852
2464.39 2816
2464.86 2758
2465.33 2668
2465.80 2873
2466.27 2918
2466.74 2695
2467.20 2741
2467.67 2665
2468.14 2755
2468.61 2795
2469.08 2811
2469.55 2671
2470.01 2656
2470.48 2641
2470.95 2667
2471.42 2503
2471.89 2656
2472.36 2452
2472.83 2503
2473.29 2539
2473.76 2638
2474.23 2544
2474.70 2583
2475.17 2610
2475.64 2525
2476.11 2506
2476.58 2462
2477.05 2461
2477.51 2714
2477.98 2720
2478.45 2531
2478.92 2624
2479.39 2650
2479.86 2610
2480.33 2679
2480.80 2653
2481.27 2767
2481.74 2689
2482.21 2469
2482.68 2491
2483.15 2694
2483.62 2689
2484.09 2569
2484.56 2566
2485.03 2723
2485.50 2699
2485.97 2762
2486.44 2749
2486.91 2901
2487.38 2822
2487.85 2690
2488.32 2667
2488.79 2819
2489.26 2776
2489.73 2933
2490.20 2831
2490.67 2754
2491.14 2829
2491.61 2764
2492.08 2713
2492.55 2774
2493.02 2601
2493.49 2497
2493.96 2645
2494.43 2648
2494.91 2699
2495.38 2553
2495.85 2565
2496.32 2480
2496.79 2680
2497.26 2560
2497.73 2387
2498.20 2451
2498.67 2485
2499.14 2632
2499.62 2455
2500.09 2674
2500.56 2811
2501.03 2813
2501.50 2700
2501.97 2723
2502.44 2792
2502.92 2692
2503.39 2681
2503.86 2803
2504.33 2857
2504.80 2869
2505.27 2847
2505.75 2852
2506.22 3030
2506.69 3144
2507.16 2999
2507.63 2889
2508.11 2846
2508.58 2837
2509.05 3075
2509.52 3060
2509.99 2801
2510.47 2687
2510.94 2716
2511.41 2743
2511.88 2580
2512.36 2581
2512.83 2613
2513.30 2589
2513.77 2489
2514.25 2489
2514.72 2460
2515.19 2695
2515.67 2617
2516.14 2673
2516.61 2701
2517.08 2748
2517.56 2758
2518.03 2732
2518.50 2769
2518.98 2557
2519.45 2525
2519.92 2656
2520.40 2579
2520.87 2645
2521.34 2495
2521.82 2478
2522.29 2470
2522.76 2420
2523.24 2632
2523.71 2925
2524.18 2697
2524.66 2694
2525.13 2825
2525.60 2778
2526.08 2707
2526.55 2785
2527.03 2679
2527.50 2715
2527.97 2667
2528.45 2598
2528.92 2613
2529.39 2791
2529.87 2814
2530.34 2824
2530.82 2803
2531.29 2757
2531.77 2843
2532.24 2636
2532.71 2743
2533.19 2959
2533.66 2493
2534.14 2376
2534.61 2485
2535.09 2596
2535.56 2719
2536.04 2690
2536.51 2652
2536.99 2625
2537.46 2833
2537.94 2761
2538.41 2881
2538.89 2908
2539.36 2935
2539.84 2922
2540.31 2913
2540.79 2959
2541.26 3110
2541.74 2914
2542.21 2959
2542.69 2795
2543.16 2863
2543.64 3013
2544.11 2867
2544.59 2827
2545.06 2861
2545.54 2838
2546.02 2795
2546.49 2930
2546.97 3135
2547.44 3017
2547.92 2918
2548.39 3014
2548.87 2927
2549.35 2951
2549.82 3046
2550.30 2987
2550.77 3144
2551.25 2889
2551.73 3014
2552.20 3033
2552.68 3012
2553.15 3046
2553.63 3163
2554.11 3178
2554.58 3045
2555.06 3068
2555.54 3313
2556.01 3204
2556.49 3338
2556.97 3237
2557.44 3134
2557.92 3133
2558.40 2989
2558.87 2902
2559.35 3026
2559.83 2711
2560.30 2636
2560.78 2650
2561.26 2682
2561.74 2676
2562.21 2626
2562.69 2531
2563.17 2415
2563.64 2369
2564.12 2580
2564.60 2661
2565.08 2589
2565.55 2690
2566.03 2695
2566.51 2573
2566.99 2485
2567.46 2468
2567.94 2704
2568.42 2622
2568.90 2798
2569.38 2713
2569.85 2687
2570.33 2618
2570.81 2659
2571.29 2812
2571.76 2553
2572.24 2447
2572.72 2553
2573.20 2393
2573.68 2429
2574.16 2856
2574.63 2771
2575.11 2671
2575.59 2684
2576.07 2457
2576.55 2510
2577.03 2719
2577.50 2475
2577.98 2537
2578.46 2575
2578.94 2678
2579.42 2834
2579.90 2761
2580.38 2788
2580.86 2874
2581.33 2645
2581.81 2862
2582.29 2654
2582.77 2532
2583.25 2616
2583.73 2661
2584.21 2614
2584.69 2680
2585.17 2752
2585.65 2913
2586.13 2626
2586.61 2861
2587.09 2837
2587.56 2786
2588.04 2550
2588.52 2684
2589.00 2549
2589.48 2575
2589.96 2638
2590.44 2797
2590.92 2806
2591.40 2684
2591.88 2796
2592.36 2868
2592.84 2953
2593.32 2831
2593.80 2913
2594.28 2876
2594.76 2899
2595.24 2894
2595.72 2896
2596.20 2682
2596.68 2638
2597.16 2809
2597.64 2690
2598.12 2484
2598.61 2485
2599.09 2598
2599.57 2598
2600.05 2655
2600.53 2693
2601.01 2581
2601.49 2562
2601.97 2551
2602.45 2698
2602.93 2926
2603.41 2821
2603.89 2687
2604.37 2657
2604.86 2829
2605.34 2601
2605.82 2906
2606.30 2870
2606.78 2626
2607.26 2799
2607.74 2785
2608.22 2781
2608.71 2586
2609.19 2587
2609.67 2636
2610.15 2556
2610.63 2779
2611.11 2675
2611.60 2503
2612.08 2604
2612.56 2593
2613.04 2625
2613.52 2355
2614.01 2479
2614.49 2699
2614.97 2585
2615.45 2669
2615.93 2608
2616.42 2661
2616.90 2661
2617.38 2565
2617.86 2645
2618.34 2471
2618.83 2562
2619.31 2443
2619.79 2417
2620.27 2636
2620.76 2581
2621.24 2587
2621.72 2534
2622.21 2552
2622.69 2602
2623.17 2639
2623.65 2550
2624.14 2611
2624.62 2413
2625.10 2568
2625.59 2573
2626.07 2513
2626.55 2568
2627.03 2431
2627.52 2515
2628.00 2517
2628.48 2674
2628.97 2762
2629.45 2732
2629.93 2845
2630.42 2805
2630.90 2700
2631.38 2857
2631.87 2812
2632.35 2728
2632.84 2561
2633.32 2900
2633.80 2943
2634.29 2867
2634.77 2837
2635.25 2791
2635.74 2975
2636.22 3005
2636.71 2861
2637.19 2813
2637.67 2784
2638.16 2897
2638.64 2776
2639.13 2601
2639.61 2503
2640.10 2869
2640.58 2702
2641.07 2459
2641.55 2605
2642.03 2797
2642.52 2651
2643.00 2561
2643.49 2622
2643.97 2720
2644.46 2745
2644.94 2773
2645.43 2582
2645.91 2768
2646.40 2708
2646.88 2574
2647.37 2461
2647.85 2546
2648.34 2711
2648.82 2641
2649.31 2667
2649.79 2584
2650.28 2715
2650.76 2623
2651.25 2509
2651.73 2516
2652.22 2524
2652.70 2554
2653.19 2260
2653.68 2318
2654.16 2477
2654.65 2424
2655.13 2476
2655.62 2485
2656.10 2456
2656.59 2547
2657.08 2580
2657.56 2527
2658.05 2578
2658.53 2852
2659.02 2702
2659.51 2612
2659.99 2804
2660.48 2799
2660.97 2740
2661.45 2787
2661.94 2959
2662.42 3155
2662.91 2944
2663.40 3161
2663.88 3372
2664.37 3313
2664.86 3375
2665.34 3190
2665.83 3300
2666.32 3139
2666.80 3306
2667.29 3529
2667.78 3414
2668.26 3416
2668.75 3670
2669.24 3661
2669.73 3949
2670.21 4032
2670.70 3981
2671.19 4038
2671.67 4264
2672.16 4551
2672.65 4308
2673.14 4160
2673.62 3985
2674.11 3809
2674.60 3737
2675.09 3778
2675.57 3438
2676.06 3117
2676.55 3030
2677.04 2918
2677.52 3052
2678.01 2999
2678.50 2841
2678.99 2777
2679.48 2922
2679.96 2968
2680.45 2934
2680.94 2841
2681.43 2813
2681.92 2796
2682.40 2830
2682.89 2760
2683.38 2739
2683.87 2722
2684.36 2708
2684.85 2763
2685.33 2684
2685.82 2701
2686.31 2609
2686.80 2801
2687.29 2825
2687.78 2785
2688.27 2790
2688.76 2724
2689.24 2772
2689.73 2725
2690.22 2808
2690.71 2829
2691.20 2839
2691.69 2646
2692.18 2558
2692.67 2610
2693.16 2475
2693.65 2558
2694.14 2702
2694.62 2704
2695.11 2658
2695.60 2697
2696.09 2483
2696.58 2612
2697.07 2467
2697.56 2569
2698.05 2465
2698.54 2609
2699.03 2753
2699.52 2782
2700.01 2527
2700.50 2336
2700.99 2486
2701.48 2542
2701.97 2525
2702.46 2420
2702.95 2388
2703.44 2403
2703.93 2605
2704.42 2459
2704.91 2293
2705.40 2269
2705.89 2423
2706.38 2479
2706.87 2251
2707.36 2327
2707.85 2325
2708.34 2496
2708.83 2486
2709.33 2382
2709.82 2677
2710.31 2484
2710.80 2468
2711.29 2602
2711.78 2585
2712.27 2448
2712.76 2336
2713.25 2468
2713.74 2242
2714.23 2457
2714.73 2497
2715.22 2422
2715.71 2243
2716.20 2435
2716.69 2515
2717.18 2504
2717.67 2408
2718.16 2401
2718.66 2392
2719.15 2336
2719.64 2483
2720.13 2529
2720.62 2414
2721.11 2275
2721.61 2522
2722.10 2547
2722.59 2246
2723.08 2224
2723.57 2375
2724.07 2397
2724.56 2471
2725.05 2347
2725.54 2372
2726.03 2424
2726.53 2359
2727.02 2280
2727.51 2363
2728.00 2537
2728.50 2416
2728.99 2394
2729.48 2422
2729.97 2545
2730.47 2415
2730.96 2438
2731.45 2487
2731.94 2337
2732.44 2336
2732.93 2534
2733.42 2406
2733.92 2247
2734.41 2252
2734.90 2245
2735.39 2438
2735.89 2585
2736.38 2447
2736.87 2413
2737.37 2516
2737.86 2479
2738.35 2408
2738.85 2699
2739.34 2699
2739.83 2592
2740.33 2724
2740.82 2792
2741.31 2691
2741.81 2550
2742.30 2631
2742.79 2593
2743.29 2538
2743.78 2516
2744.28 2367
2744.77 2461
2745.26 2417
2745.76 2596
2746.25 2543
2746.75 2446
2747.24 2529
2747.73 2414
2748.23 2371
2748.72 2473
2749.22 2529
2749.71 2548
2750.21 2394
2750.70 2404
2751.19 2560
2751.69 2514
2752.18 2394
2752.68 2562
2753.17 2741
2753.67 2511
2754.16 2501
2754.66 2524
2755.15 2694
2755.65 2530
2756.14 2631
2756.64 2541
2757.13 2482
2757.63 2456
2758.12 2409
2758.62 2416
2759.11 2272
2759.61 2226
2760.10 2356
2760.60 2536
2761.09 2408
2761.59 2518
2762.08 2360
2762.58 2320
2763.07 2218
2763.57 2206
2764.07 2402
2764.56 2424
2765.06 2491
2765.55 2566
2766.05 2474
2766.54 2272
2767.04 2391
2767.54 2254
2768.03 2269
2768.53 2486
2769.02 2449
2769.52 2311
2770.02 2384
2770.51 2457
2771.01 2322
2771.51 2411
2772.00 2387
2772.50 2517
2772.99 2398
2773.49 2423
2773.99 2470
2774.48 2434
2774.98 2277
2775.48 2465
2775.97 2601
2776.47 2497
2776.97 2285
2777.46 2329
2777.96 2288
2778.46 2346
2778.95 2466
2779.45 2639
2779.95 2539
2780.45 2301
2780.94 2418
2781.44 2416
2781.94 2568
2782.43 2618
2782.93 2540
2783.43 2383
2783.93 2387
2784.42 2320
2784.92 2335
2785.42 2396
2785.92 2640
2786.41 2336
2786.91 2165
2787.41 2309
2787.91 2375
2788.41 2347
2788.90 2269
2789.40 2412
2789.90 2360
2790.40 2232
2790.89 2185
2791.39 2456
2791.89 2621
2792.39 2653
2792.89 2781
2793.39 2736
2793.88 2568
2794.38 2932
2794.88 2859
2795.38 2901
2795.88 2985
2796.38 2926
2796.87 2749
2797.37 2935
2797.87 2954
2798.37 2793
2798.87 2578
2799.37 2727
2799.87 2681
2800.37 2480
2800.86 2571
2801.36 2499
2801.86 2381
2802.36 2633
2802.86 2495
2803.36 2403
2803.86 2558
2804.36 2594
2804.86 2394
2805.36 2531
2805.86 2491
2806.36 2550
2806.85 2566
2807.35 2649
2807.85 2562
2808.35 2488
2808.85 2549
2809.35 2485
2809.85 2484
2810.35 2369
2810.85 2269
2811.35 2492
2811.85 2457
2812.35 2505
2812.85 2446
2813.35 2533
2813.85 2419
2814.35 2319
2814.85 2416
2815.35 2374
2815.85 2494
2816.35 2191
2816.85 2308
2817.35 2476
2817.85 2380
2818.35 2409
2818.85 2404
2819.35 2369
2819.86 2302
2820.36 2348
2820.86 2209
2821.36 2249
2821.86 2252
2822.36 2256
2822.86 2241
2823.36 2305
2823.86 2551
2824.36 2384
2824.86 2215
2825.37 2260
2825.87 2411
2826.37 2234
2826.87 2304
2827.37 2353
2827.87 2251
2828.37 2214
2828.87 2260
2829.38 2279
2829.88 2267
2830.38 2384
2830.88 2229
2831.38 2352
2831.88 2451
2832.38 2460
2832.89 2608
2833.39 2484
2833.89 2266
2834.39 2353
2834.89 2415
2835.40 2412
2835.90 2442
2836.40 2435
2836.90 2384
2837.40 2285
2837.91 2133
2838.41 2199
2838.91 2201
2839.41 2347
2839.92 2262
2840.42 2495
2840.92 2451
2841.42 2227
2841.93 2204
2842.43 2168
2842.93 2149
2843.43 2268
2843.94 2350
2844.44 2218
2844.94 2219
2845.44 2219
2845.95 2353
2846.45 2254
2846.95 2250
2847.46 2378
2847.96 2410
2848.46 2494
2848.97 2446
2849.47 2418
2849.97 2323
2850.48 2380
2850.98 2393
2851.48 2302
2851.99 2346
2852.49 2423
2852.99 2594
2853.50 2427
2854.00 2517
2854.50 2370
2855.01 2655
2855.51 2476
2856.02 2512
2856.52 2538
2857.02 2462
2857.53 2347
2858.03 2442
2858.53 2296
2859.04 2228
2859.54 2255
2860.05 2393
2860.55 2260
2861.06 2312
2861.56 2205
2862.06 2220
2862.57 2302
2863.07 2153
2863.58 2183
2864.08 2348
2864.59 2361
2865.09 2250
2865.60 2210
2866.10 2380
2866.61 2139
2867.11 2153
2867.61 2436
2868.12 2351
2868.62 2186
2869.13 2279
2869.63 2306
2870.14 2296
2870.64 2244
2871.15 2189
2871.66 2289
2872.16 2440
2872.67 2451
2873.17 2348
2873.68 2346
2874.18 2451
2874.69 2569
2875.19 2586
2875.70 2620
2876.20 2442
2876.71 2467
2877.22 2463
2877.72 2313
2878.23 2427
2878.73 2374
2879.24 2409
2879.74 2484
2880.25 2429
2880.76 2476
2881.26 2523
2881.77 2576
2882.27 2546
2882.78 2530
2883.29 2426
2883.79 2497
2884.30 2402
2884.81 2353
2885.31 2426
2885.82 2533
2886.32 2409
2886.83 2305
2887.34 2354
2887.84 2275
2888.35 2347
2888.86 2379
2889.36 2278
2889.87 2403
2890.38 2421
2890.88 2394
2891.39 2561
2891.90 2471
2892.41 2418
2892.91 2610
2893.42 2491
2893.93 2357
2894.43 2605
2894.94 2873
2895.45 2834
2895.96 3091
2896.46 2867
2896.97 2874
2897.48 2790
2897.99 2761
2898.49 2589
2899.00 2405
2899.51 2421
2900.02 2652
2900.52 2462
2901.03 2429
2901.54 2429
2902.05 2525
2902.56 2542
2903.06 2340
2903.57 2384
2904.08 2381
2904.59 2274
2905.10 2536
2905.60 2234
2906.11 2305
2906.62 2327
2907.13 2297
2907.64 2337
2908.15 2291
2908.65 2361
2909.16 2373
2909.67 2283
2910.18 2279
2910.69 2281
2911.20 2362
2911.71 2283
2912.21 2264
2912.72 2291
2913.23 2445
2913.74 2379
2914.25 2391
2914.76 2335
2915.27 2180
2915.78 2416
2916.29 2423
2916.79 2606
2917.30 2594
2917.81 2434
2918.32 2518
2918.83 2741
2919.34 2799
2919.85 2538
2920.36 2638
2920.87 2636
2921.38 2811
2921.89 3032
2922.40 3081
2922.91 3066
2923.42 3123
2923.93 2962
2924.44 2937
2924.95 3023
2925.46 3084
2925.97 3099
2926.48 3021
2926.99 2958
2927.50 2772
2928.01 2675
2928.52 2490
2929.03 2615
2929.54 2515
2930.05 2297
2930.56 2225
2931.07 2246
2931.58 2128
2932.09 2119
2932.60 2156
2933.11 2414
2933.62 2377
2934.13 2308
2934.64 2094
2935.15 2109
2935.66 2179
2936.17 2212
2936.69 2232
2937.20 2436
2937.71 2250
2938.22 2186
2938.73 2401
2939.24 2215
2939.75 2280
2940.26 2313
2940.77 2469
2941.29 2454
2941.80 2307
2942.31 2440
2942.82 2499
2943.33 2466
2943.84 2254
2944.35 2344
2944.87 2440
2945.38 2530
2945.89 2594
2946.40 2254
2946.91 2433
2947.42 2387
2947.94 2420
2948.45 2410
2948.96 2324
2949.47 2193
2949.98 2147
2950.50 2397
2951.01 2366
2951.52 2433
2952.03 2490
2952.55 2327
2953.06 2219
2953.57 2171
2954.08 2239
2954.59 2294
2955.11 2364
2955.62 2209
2956.13 2322
2956.64 2292
2957.16 2244
2957.67 2427
2958.18 2217
2958.70 2327
2959.21 2349
2959.72 2340
2960.23 2408
2960.75 2358
2961.26 2354
2961.77 2304
2962.29 2220
2962.80 2397
2963.31 2385
2963.83 2328
2964.34 2453
2964.85 2296
2965.37 2153
2965.88 2183
2966.39 2350
2966.91 2306
2967.42 2218
2967.93 2170
2968.45 2333
2968.96 2346
2969.47 2236
2969.99 2128
2970.50 2201
2971.02 2126
2971.53 2166
2972.04 2280
2972.56 2246
2973.07 2190
2973.59 2408
2974.10 2311
2974.61 2164
2975.13 2141
2975.64 2131
2976.16 2166
2976.67 2221
2977.19 2269
2977.70 2205
2978.21 2245
2978.73 2409
2979.24 2237
2979.76 2423
2980.27 2157
2980.79 2120
2981.30 2238
2981.82 2289
2982.33 2285
2982.85 2334
2983.36 2319
2983.88 2230
2984.39 2235
2984.91 2151
2985.42 2244
2985.94 2320
2986.45 2226
2986.97 2049
2987.48 2110
2988.00 2256
2988.51 2239
2989.03 2427
2989.54 2339
2990.06 2471
2990.58 2386
2991.09 2258
2991.61 2262
2992.12 2241
2992.64 2147
2993.15 2425
2993.67 2465
2994.19 2505
2994.70 2439
2995.22 2444
2995.73 2480
2996.25 2481
2996.77 2459
2997.28 2383
2997.80 2572
2998.31 2576
2998.83 2323
2999.35 2433
2999.86 2411
3000.38 2451
3000.90 2622
3001.41 2533
3001.93 2529
3002.45 2597
3002.96 2588
3003.48 2627
3004.00 2546
3004.51 2771
3005.03 2608
3005.55 2700
3006.06 2415
3006.58 2385
3007.10 2228
3007.61 2261
3008.13 2179
3008.65 2217
3009.17 2104
3009.68 2165
3010.20 2081
3010.72 2050
3011.23 2349
3011.75 2177
3012.27 2166
3012.79 2170
3013.30 2028
3013.82 2144
3014.34 2237
3014.86 2462
3015.37 2358
3015.89 2307
3016.41 2156
3016.93 2225
3017.45 2337
3017.96 2379
3018.48 2386
3019.00 2328
3019.52 2341
3020.04 2382
3020.55 2414
3021.07 2330
3021.59 2424
3022.11 2327
3022.63 2262
3023.15 2192
3023.66 2282
3024.18 2391
3024.70 2436
3025.22 2287
3025.74 2347
3026.26 2473
3026.78 2226
3027.29 2254
3027.81 2194
3028.33 2073
3028.85 2158
3029.37 2279
3029.89 2204
3030.41 2247
3030.93 2195
3031.45 2209
3031.96 2188
3032.48 2193
3033.00 2174
3033.52 2111
3034.04 2225
3034.56 2146
3035.08 2340
3035.60 2362
3036.12 2062
3036.64 2097
3037.16 2273
3037.68 2082
3038.20 2046
3038.72 2039
3039.24 2107
3039.76 2228
3040.28 2405
3040.80 2091
3041.32 2082
3041.84 2214
3042.36 2345
3042.88 2280
3043.40 2088
3043.92 2338
3044.44 2134
3044.96 1980
3045.48 2236
3046.00 2257
3046.52 2201
3047.04 2181
3047.56 2096
3048.08 2047
3048.60 2149
3049.12 2324
3049.64 2346
3050.16 2205
3050.68 2337
3051.20 2277
3051.72 2229
3052.24 2116
3052.77 2206
3053.29 2375
3053.81 2356
3054.33 2154
3054.85 2289
3055.37 2234
3055.89 2196
3056.41 2134
3056.93 2409
3057.46 2094
3057.98 2081
3058.50 2221
3059.02 2424
3059.54 2372
3060.06 2269
3060.58 2395
3061.11 2192
3061.63 2335
3062.15 2379
3062.67 2247
3063.19 2357
3063.71 2429
3064.24 2426
3064.76 2473
3065.28 2606
3065.80 2592
3066.32 2710
3066.85 2526
3067.37 2465
3067.89 2437
3068.41 2543
3068.94 2388
3069.46 2293
3069.98 2307
3070.50 2332
3071.02 2392
3071.55 2207
3072.07 2244
3072.59 2186
3073.12 2167
3073.64 2305
3074.16 2561
3074.68 2343
3075.21 2349
3075.73 2268
3076.25 2357
3076.77 2428
3077.30 2498
3077.82 2437
3078.34 2479
3078.87 2534
3079.39 2241
3079.91 2253
3080.44 2511
3080.96 2485
3081.48 2454
3082.01 2391
3082.53 2383
3083.05 2477
3083.58 2523
3084.10 2397
3084.62 2322
3085.15 2221
3085.67 2215
3086.20 2393
3086.72 2408
3087.24 2384
3087.77 2326
3088.29 2145
3088.81 2206
3089.34 2395
3089.86 2479
3090.39 2326
3090.91 2337
3091.44 2409
3091.96 2500
3092.48 2610
3093.01 2249
3093.53 2193
3094.06 2461
3094.58 2333
3095.11 2336
3095.63 2337
3096.16 2306
3096.68 2268
3097.20 2382
3097.73 2531
3098.25 2739
3098.78 3003
3099.30 3360
3099.83 3611
3100.35 3647
3100.88 3868
3101.40 3981
3101.93 4096
3102.45 4375
3102.98 4296
3103.50 4273
3104.03 3993
3104.55 3552
3105.08 3322
3105.61 3357
3106.13 3134
3106.66 2902
3107.18 3091
3107.71 2951
3108.23 2955
3108.76 3041
3109.28 2970
3109.81 3053
3110.34 2837
3110.86 3054
3111.39 2931
3111.91 2974
3112.44 2711
3112.97 2747
3113.49 2666
3114.02 2335
3114.54 2426
3115.07 2458
3115.60 2528
3116.12 2276
3116.65 2242
3117.18 2250
3117.70 2307
3118.23 2202
3118.75 2222
3119.28 2276
3119.81 2232
3120.33 2389
3120.86 2358
3121.39 2262
3121.91 2310
3122.44 2295
3122.97 2319
3123.50 2354
3124.02 2296
3124.55 2215
3125.08 2251
3125.60 2425
3126.13 2438
3126.66 2416
3127.19 2383
3127.71 2603
3128.24 2683
3128.77 2963
3129.29 2992
3129.82 2997
3130.35 3176
3130.88 3274
3131.40 3431
3131.93 3643
3132.46 3634
3132.99 3377
3133.52 3300
3134.04 3290
3134.57 3187
3135.10 2876
3135.63 2789
3136.15 2790
3136.68 2831
3137.21 2708
3137.74 2445
3138.27 2473
3138.80 2433
3139.32 2495
3139.85 2311
3140.38 2421
3140.91 2422
3141.44 2315
3141.97 2487
3142.49 2513
3143.02 2370
3143.55 2439
3144.08 2426
3144.61 2460
3145.14 2461
3145.67 2439
3146.19 2439
3146.72 2476
3147.25 2443
3147.78 2377
3148.31 2547
3148.84 2566
3149.37 2724
3149.90 2691
3150.43 2590
3150.96 2569
3151.49 2603
3152.01 2582
3152.54 2533
3153.07 2390
3153.60 2432
3154.13 2427
3154.66 2404
3155.19 2469
3155.72 2298
3156.25 2419
3156.78 2254
3157.31 2306
3157.84 2392
3158.37 2446
3158.90 2433
3159.43 2396
3159.96 2295
3160.49 2238
3161.02 2310
3161.55 2281
3162.08 2366
3162.61 2373
3163.14 2330
3163.67 2347
3164.20 2266
3164.73 2255
3165.26 2373
3165.79 2271
3166.32 2187
3166.85 2179
3167.38 2451
3167.91 2372
3168.45 2293
3168.98 2437
3169.51 2373
3170.04 2473
3170.57 2424
3171.10 2494
3171.63 2538
3172.16 2523
3172.69 2617
3173.22 2542
3173.75 2598
3174.29 2609
3174.82 2449
3175.35 2465
3175.88 2382
3176.41 2496
3176.94 2397
3177.47 2237
3178.01 2286
3178.54 2259
3179.07 2098
3179.60 2257
3180.13 2339
3180.66 2354
3181.20 2324
3181.73 2262
3182.26 2371
3182.79 2217
3183.32 2264
3183.86 2292
3184.39 2354
3184.92 2140
3185.45 1944
3185.98 2129
3186.52 2244
3187.05 2236
3187.58 2146
3188.11 2118
3188.64 2226
3189.18 2344
3189.71 2403
3190.24 2287
3190.77 2317
3191.31 2348
3191.84 2401
3192.37 2528
3192.91 2421
3193.44 2275
3193.97 2396
3194.50 2356
3195.04 2481
3195.57 2386
3196.10 2355
3196.64 2417
3197.17 2395
3197.70 2379
3198.24 2334
3198.77 2379
3199.30 2440
3199.84 2444
3200.37 2273
3200.90 2263
3201.44 2292
3201.97 2355
3202.50 2227
3203.04 2257
3203.57 2224
3204.10 2174
3204.64 2272
3205.17 2265
3205.70 2177
3206.24 2113
3206.77 2137
3207.31 2157
3207.84 2008
3208.37 2216
3208.91 2264
3209.44 2231
3209.98 2274
3210.51 2107
3211.05 2073
3211.58 2272
3212.11 2419
3212.65 2250
3213.18 2235
3213.72 2086
3214.25 2123
3214.79 2216
3215.32 2197
3215.86 2251
3216.39 2241
3216.93 2064
3217.46 2084
3217.99 2237
3218.53 2060
3219.06 2081
3219.60 1988
3220.13 2014
3220.67 2133
3221.20 2185
3221.74 2101
3222.28 2051
3222.81 2167
3223.35 2168
3223.88 2173
3224.42 2323
3224.95 2358
3225.49 2232
3226.02 2134
3226.56 2089
3227.09 2090
3227.63 2247
3228.17 2183
3228.70 2075
3229.24 2166
3229.77 2105
3230.31 2115
3230.84 2104
3231.38 2208
3231.92 2106
3232.45 1972
3232.99 2028
3233.52 2153
3234.06 2048
3234.60 2168
3235.13 2285
3235.67 2077
3236.21 2219
3236.74 2161
3237.28 2158
3237.82 2136
3238.35 2219
3238.89 2224
3239.42 2178
3239.96 2154
3240.50 2119
3241.03 2143
3241.57 2244
3242.11 2206
3242.65 2243
3243.18 2028
3243.72 2036
3244.26 2105
3244.79 2047
3245.33 1944
3245.87 2033
3246.40 2265
3246.94 2245
3247.48 2171
3248.02 2068
3248.55 2217
3249.09 2146
3249.63 2055
3250.17 2074
3250.70 2166
3251.24 2162
3251.78 2046
3252.32 2174
3252.85 2239
3253.39 2185
3253.93 2221
3254.47 2117
3255.01 2221
3255.54 2457
3256.08 2417
3256.62 2391
3257.16 2434
3257.70 2382
3258.23 2489
3258.77 2619
3259.31 2571
3259.85 2651
3260.39 2744
3260.93 2885
3261.46 2982
3262.00 3269
3262.54 3026
3263.08 3354
3263.62 3353
3264.16 3622
3264.70 3540
3265.23 3267
3265.77 3089
3266.31 3101
3266.85 3172
3267.39 2993
3267.93 3198
3268.47 2883
3269.01 2802
3269.55 2749
3270.09 2538
3270.62 2607
3271.16 2497
3271.70 2593
3272.24 2533
3272.78 2490
3273.32 2448
3273.86 2480
3274.40 2548
3274.94 2488
3275.48 2410
3276.02 2523
3276.56 2310
3277.10 2418
3277.64 2418
3278.18 2515
3278.72 2639
3279.26 2498
3279.80 2549
3280.34 2620
3280.88 2654
3281.42 2517
3281.96 2550
3282.50 2376
3283.04 2374
3283.58 2309
3284.12 2462
3284.66 2591
3285.20 2642
3285.74 2495
3286.28 2588
3286.82 2601
3287.36 2653
3287.90 2570
3288.44 2514
3288.98 2435
3289.53 2510
3290.07 2725
3290.61 2744
3291.15 2790
3291.69 2762
3292.23 2751
3292.77 2731
3293.31 2768
3293.85 2753
3294.39 2847
3294.94 3038
3295.48 2966
3296.02 2893
3296.56 2564
3297.10 2516
3297.64 2545
3298.18 2612
3298.72 2406
3299.27 2505
3299.81 2332
3300.35 2466
3300.89 2230
3301.43 2158
3301.97 2265
3302.52 2252
3303.06 2235
3303.60 2291
3304.14 2283
3304.68 2176
3305.23 2429
3305.77 2396
3306.31 2224
3306.85 2367
3307.40 2301
3307.94 2435
3308.48 2426
3309.02 2430
3309.56 2452
3310.11 2519
3310.65 2548
3311.19 2361
3311.73 2664
3312.28 2598
3312.82 2580
3313.36 2757
3313.91 2785
3314.45 3161
3314.99 3049
3315.53 3020
3316.08 2883
3316.62 2852
3317.16 2675
3317.71 2715
3318.25 2824
3318.79 2463
3319.34 2347
3319.88 2483
3320.42 2368
3320.97 2407
3321.51 2194
3322.05 2201
3322.60 2441
3323.14 2367
3323.68 2342
3324.23 2320
3324.77 2532
3325.31 2597
3325.86 2477
3326.40 2454
3326.95 2351
3327.49 2232
3328.03 2209
3328.58 2248
3329.12 2187
3329.66 2275
3330.21 2358
3330.75 2469
3331.30 2244
3331.84 2236
3332.39 2340
3332.93 2093
3333.47 2137
3334.02 2173
3334.56 2084
3335.11 2141
3335.65 2358
3336.20 2492
3336.74 2437
3337.29 2178
3337.83 2218
3338.38 2285
3338.92 2572
3339.47 2460
3340.01 2313
3340.56 2291
3341.10 2290
3341.65 2394
3342.19 2419
3342.74 2105
3343.28 2195
3343.83 2435
3344.37 2600
3344.92 2335
3345.46 2225
3346.01 2220
3346.55 2269
3347.10 2126
3347.64 2049
3348.19 2185
3348.73 2234
3349.28 2352
3349.83 2222
3350.37 2130
3350.92 2220
3351.46 2369
3352.01 2212
3352.56 2234
3353.10 2359
3353.65 2387
3354.19 2469
3354.74 2538
3355.29 2503
3355.83 2476
3356.38 2697
3356.92 2621
3357.47 2461
3358.02 2714
3358.56 2660
3359.11 2512
3359.66 2510
3360.20 2329
3360.75 2294
3361.30 2307
3361.84 2348
3362.39 2240
3362.94 2142
3363.48 2265
3364.03 2131
3364.58 2135
3365.12 2217
3365.67 2387
3366.22 2330
3366.77 2093
3367.31 2111
3367.86 2157
3368.41 2121
3368.95 2160
3369.50 2142
3370.05 2084
3370.60 1920
3371.14 2050
3371.69 2102
3372.24 2004
3372.79 2210
3373.33 2017
3373.88 1889
3374.43 1979
3374.98 2046
3375.52 2128
3376.07 2095
3376.62 2190
3377.17 2120
3377.72 1988
3378.26 2011
3378.81 2004
3379.36 1927
3379.91 1944
3380.46 1800
3381.01 1968
3381.55 1953
3382.10 2060
3382.65 2212
3383.20 2158
3383.75 2058
3384.30 2063
3384.84 2061
3385.39 2152
3385.94 2224
3386.49 2130
3387.04 2042
3387.59 2065
3388.14 2009
3388.69 2039
3389.23 2026
3389.78 2062
3390.33 2007
3390.88 2157
3391.43 2199
3391.98 1979
3392.53 1999
3393.08 1941
3393.63 1995
3394.18 1980
3394.73 2009
3395.28 2148
3395.82 2143
3396.37 2055
3396.92 2091
3397.47 2101
3398.02 2092
3398.57 2173
3399.12 2110
3399.67 2337
3400.22 2243
3400.77 2299
3401.32 2279
3401.87 2063
3402.42 2163
3402.97 2083
3403.52 2100
3404.07 2055
3404.62 1970
3405.17 1976
3405.72 2043
3406.27 2023
3406.82 2001
3407.37 2094
3407.92 2031
3408.47 2142
3409.02 2243
3409.58 2030
3410.13 2139
3410.68 2042
3411.23 2036
3411.78 2033
3412.33 2083
3412.88 2280
3413.43 2150
3413.98 2214
3414.53 2037
3415.08 2044
3415.63 2247
3416.19 2140
3416.74 2116
3417.29 2099
3417.84 2141
3418.39 2072
3418.94 2135
3419.49 1999
3420.04 2003
3420.60 2012
3421.15 2035
3421.70 2070
3422.25 2108
3422.80 2065
3423.35 2001
3423.91 2016
3424.46 1879
3425.01 1958
3425.56 2073
3426.11 2054
3426.66 2108
3427.22 2010
3427.77 2180
3428.32 2039
3428.87 2040
3429.42 2085
3429.98 2030
3430.53 2029
3431.08 2087
3431.63 2093
3432.19 2189
3432.74 2149
3433.29 1907
3433.84 2030
3434.40 1927
3434.95 1972
3435.50 1801
3436.05 1964
3436.61 2018
3437.16 2021
3437.71 2069
3438.27 2010
3438.82 2154
3439.37 2142
3439.92 2309
3440.48 2144
3441.03 2036
3441.58 2009
3442.14 2029
3442.69 2124
3443.24 2064
3443.80 2016
3444.35 1902
3444.90 2013
3445.46 2057
3446.01 2062
3446.56 1990
3447.12 1983
3447.67 2113
3448.23 2245
3448.78 2141
3449.33 2110
3449.89 2047
3450.44 2044
3450.99 2170
3451.55 2099
3452.10 2124
3452.66 2225
3453.21 2173
3453.76 2038
3454.32 2058
3454.87 2043
3455.43 2094
3455.98 2000
3456.54 1990
3457.09 1995
3457.64 2043
3458.20 2022
3458.75 2033
3459.31 1999
3459.86 2036
3460.42 1801
3460.97 1762
3461.53 1991
3462.08 2131
3462.64 1971
3463.19 2042
3463.75 2105
3464.30 2021
3464.86 2000
3465.41 1903
3465.97 1917
3466.52 1996
3467.08 1964
3467.63 2052
3468.19 2210
3468.74 1980
3469.30 2109
3469.85 2152
3470.41 2047
3470.96 2022
3471.52 2151
3472.08 2215
3472.63 2213
3473.19 2044
3473.74 2124
3474.30 2085
3474.85 2218
3475.41 2116
3475.97 2247
3476.52 2225
3477.08 2191
3477.63 2326
3478.19 2245
3478.75 2234
3479.30 2363
3479.86 2297
3480.41 2489
3480.97 2277
3481.53 2153
3482.08 2183
3482.64 2202
3483.20 2223
3483.75 2143
3484.31 2148
3484.87 2219
3485.42 2141
3485.98 2379
3486.54 2354
3487.09 2470
3487.65 2662
3488.21 2959
3488.76 3243
3489.32 3464
3489.88 3369
3490.43 3667
3490.99 3648
3491.55 3550
3492.11 3778
3492.66 3697
3493.22 3604
3493.78 3387
3494.34 3440
3494.89 3345
3495.45 3422
3496.01 3296
3496.57 3132
3497.12 3588
3497.68 3634
3498.24 3571
3498.80 3744
3499.35 3765
3499.91 3803
3500.47 3386
3501.03 3178
3501.59 3379
3502.14 3144
3502.70 3376
3503.26 3029
3503.82 3180
3504.38 3165
3504.93 3049
3505.49 3052
3506.05 2906
3506.61 2724
3507.17 2634
3507.73 2672
3508.28 2630
3508.84 2746
3509.40 2571
3509.96 2575
3510.52 2603
3511.08 2734
3511.64 2683
3512.20 2599
3512.75 2762
3513.31 2777
3513.87 2692
3514.43 2881
3514.99 3107
3515.55 2870
3516.11 2789
3516.67 2938
3517.23 2654
3517.79 2707
3518.34 2750
3518.90 2615
3519.46 2683
3520.02 2744
3520.58 2567
3521.14 2361
3521.70 2479
3522.26 2492
3522.82 2334
3523.38 2409
3523.94 2488
3524.50 2457
3525.06 2396
3525.62 2364
3526.18 2469
3526.74 2365
3527.30 2368
3527.86 2422
3528.42 2497
3528.98 2370
3529.54 2230
3530.10 2277
3530.66 2234
3531.22 2200
3531.78 2211
3532.34 2303
3532.90 2186
3533.46 2238
3534.02 2131
3534.58 2201
3535.14 2246
3535.71 2433
3536.27 2316
3536.83 2501
3537.39 2582
3537.95 2813
3538.51 3013
3539.07 3162
3539.63 3318
3540.19 3360
3540.75 3391
3541.31 3300
3541.88 3437
3542.44 3292
3543.00 3258
3543.56 3352
3544.12 3036
3544.68 2965
3545.24 2799
3545.80 2652
3546.37 2525
3546.93 2589
3547.49 2445
3548.05 2416
3548.61 2503
3549.17 2588
3549.74 2436
3550.30 2441
3550.86 2572
3551.42 2351
3551.98 2388
3552.55 2348
3553.11 2322
3553.67 2398
3554.23 2358
3554.79 2470
3555.36 2232
3555.92 2175
3556.48 2112
3557.04 2014
3557.61 2213
3558.17 2202
3558.73 2092
3559.29 2028
3559.86 2068
3560.42 2215
3560.98 2259
3561.54 2337
3562.11 2195
3562.67 2080
3563.23 2171
3563.80 2050
3564.36 2183
3564.92 2231
3565.48 2129
3566.05 2018
3566.61 2031
3567.17 2015
3567.74 2138
3568.30 2184
3568.86 2172
3569.43 2146
3569.99 2089
3570.55 2240
3571.12 2222
3571.68 2160
3572.24 2046
3572.81 2216
3573.37 2174
3573.94 2056
3574.50 2100
3575.06 2198
3575.63 2059
3576.19 1984
3576.75 2077
3577.32 2043
3577.88 2060
3578.45 2059
3579.01 2033
3579.57 2085
3580.14 2038
3580.70 1972
3581.27 2007
3581.83 2091
3582.40 2083
3582.96 2020
3583.53 1919
3584.09 2007
3584.65 2013
3585.22 2011
3585.78 1917
3586.35 1907
3586.91 1977
3587.48 1902
3588.04 2013
3588.61 2056
3589.17 2052
3589.74 2006
3590.30 2039
3590.87 2158
3591.43 2041
3592.00 2140
3592.56 2201
3593.13 2178
3593.69 2023
3594.26 1985
3594.82 2051
3595.39 1998
3595.95 2132
3596.52 2032
3597.09 2174
3597.65 2101
3598.22 1987
3598.78 2016
3599.35 2050
3599.91 2040
3600.48 1997
3601.05 2107
3601.61 2159
3602.18 2143
3602.74 1983
3603.31 2044
3603.88 2242
3604.44 2247
3605.01 2198
3605.57 2063
3606.14 2043
3606.71 2028
3607.27 2035
3607.84 2025
3608.41 2087
3608.97 2036
3609.54 2173
3610.10 2321
3610.67 2538
3611.24 2929
3611.80 3413
3612.37 3817
3612.94 4237
3613.51 4693
3614.07 5070
3614.64 5639
3615.21 5888
3615.77 6397
3616.34 6796
3616.91 7034
3617.47 7057
3618.04 6444
3618.61 6267
3619.18 6063
3619.74 5200
3620.31 4513
3620.88 4157
3621.45 3463
3622.01 2900
3622.58 2802
3623.15 2599
3623.72 2463
3624.28 2448
3624.85 2311
3625.42 2224
3625.99 2058
3626.55 2054
3627.12 2207
3627.69 2097
3628.26 2174
3628.83 2091
3629.39 1960
3629.96 2082
3630.53 2243
3631.10 2001
3631.67 2080
3632.24 2120
3632.80 2044
3633.37 1952
3633.94 2223
3634.51 2255
3635.08 2133
3635.65 2196
3636.21 2178
3636.78 2109
3637.35 2127
3637.92 2229
3638.49 2532
3639.06 2359
3639.63 2354
3640.20 2389
3640.76 2484
3641.33 2600
3641.90 2591
3642.47 2527
3643.04 2615
3643.61 2434
3644.18 2497
3644.75 2792
3645.32 2686
3645.89 2744
3646.46 2650
3647.03 2420
3647.60 2490
3648.17 2626
3648.74 2612
3649.30 2679
3649.87 2776
3650.44 2808
3651.01 2652
3651.58 2538
3652.15 2546
3652.72 2566
3653.29 2546
3653.86 2457
3654.43 2380
3655.00 2482
3655.57 2496
3656.14 2432
3656.71 2442
3657.28 2515
3657.85 2198
3658.42 2245
3659.00 2157
3659.57 2142
3660.14 2242
3660.71 2332
3661.28 2255
3661.85 2352
3662.42 2372
3662.99 2392
3663.56 2289
3664.13 2296
3664.70 2454
3665.27 2616
3665.84 2476
3666.41 2274
3666.99 2322
3667.56 2216
3668.13 2257
3668.70 2245
3669.27 2096
3669.84 2125
3670.41 2086
3670.98 2060
3671.55 2166
3672.13 2215
3672.70 2281
3673.27 2156
3673.84 2142
3674.41 2190
3674.98 2370
3675.56 2342
3676.13 2222
3676.70 2257
3677.27 2142
3677.84 2145
3678.41 2012
3678.99 1957
3679.56 1981
3680.13 2100
3680.70 1934
3681.27 2119
3681.85 2158
3682.42 2275
3682.99 2050
3683.56 2008
3684.14 2054
3684.71 2165
3685.28 1976
3685.85 2003
3686.43 2040
3687.00 1940
3687.57 1887
3688.14 1966
3688.72 2039
3689.29 2160
3689.86 2169
3690.43 2023
3691.01 1967
3691.58 1970
3692.15 2159
3692.73 2141
3693.30 2051
3693.87 2196
3694.45 2020
3695.02 2085
3695.59 2224
3696.17 2140
3696.74 2058
3697.31 2004
3697.89 2155
3698.46 2206
3699.03 1980
3699.61 1997
3700.18 2138
3700.75 2137
3701.33 1998
3701.90 1922
3702.47 2103
3703.05 1998
3703.62 1967
3704.20 1994
3704.77 2231
3705.34 2258
3705.92 2195
3706.49 2192
3707.07 2042
3707.64 2021
3708.22 2047
3708.79 2350
3709.36 2242
3709.94 2077
3710.51 2016
3711.09 1944
3711.66 2128
3712.24 2077
3712.81 1973
3713.38 2010
3713.96 2084
3714.53 2104
3715.11 2004
3715.68 1972
3716.26 1983
3716.83 1921
3717.41 1904
3717.98 2025
3718.56 2029
3719.13 1967
3719.71 1890
3720.28 2005
3720.86 2098
3721.43 2013
3722.01 1972
3722.58 1996
3723.16 2010
3723.74 1999
3724.31 2049
3724.89 2026
3725.46 2018
3726.04 2143
3726.61 2074
3727.19 2202
3727.76 2334
3728.34 2437
3728.92 2484
3729.49 2610
3730.07 2800
3730.64 2754
3731.22 2831
3731.80 2757
3732.37 2766
3732.95 2916
3733.52 2561
3734.10 2652
3734.68 2625
3735.25 2389
3735.83 2363
3736.41 2223
3736.98 2078
3737.56 2076
3738.14 2024
3738.71 1999
3739.29 1826
3739.87 1826
3740.44 1927
3741.02 2026
3741.60 2062
3742.17 1931
3742.75 1928
3743.33 1938
3743.90 1835
3744.48 1900
3745.06 2023
3745.63 2026
3746.21 1778
3746.79 1830
3747.37 1864
3747.94 1855
3748.52 1812
3749.10 1744
3749.68 1943
3750.25 1821
3750.83 1867
3751.41 1900
3751.99 1779
3752.56 1937
3753.14 1992
3753.72 1996
3754.30 1919
3754.87 1963
3755.45 1976
3756.03 2041
3756.61 2212
3757.19 2209
3757.76 2210
3758.34 2191
3758.92 2048
3759.50 2005
3760.08 1987
3760.66 1959
3761.23 1940
3761.81 2068
3762.39 2196
3762.97 1979
3763.55 2080
3764.13 2006
3764.70 2020
3765.28 2064
3765.86 1983
3766.44 1937
3767.02 1872
3767.60 2012
3768.18 1883
3768.76 1996
3769.33 1992
3769.91 2030
3770.49 1984
3771.07 2046
3771.65 1889
3772.23 2003
3772.81 2079
3773.39 1976
3773.97 1934
3774.55 1823
3775.13 1821
3775.71 2050
3776.29 2041
3776.86 1996
3777.44 2107
3778.02 1994
3778.60 2060
3779.18 2026
3779.76 1852
3780.34 1916
3780.92 1906
3781.50 1865
3782.08 1944
3782.66 1971
3783.24 1867
3783.82 1848
3784.40 1871
3784.98 1899
3785.56 1929
3786.14 1972
3786.72 2172
3787.30 1961
3787.88 1963
3788.46 1806
3789.05 1797
3789.63 1903
3790.21 2111
3790.79 2097
3791.37 1868
3791.95 1978
3792.53 2051
3793.11 2020
3793.69 1825
3794.27 2012
3794.85 2059
3795.43 1966
3796.01 2083
3796.60 2141
3797.18 2196
3797.76 2048
3798.34 2141
3798.92 2269
3799.50 2434
3800.08 2396
3800.66 2480
3801.25 2363
3801.83 2454
3802.41 2451
3802.99 2230
3803.57 2414
3804.15 2362
3804.73 2258
3805.32 2073
3805.90 2074
3806.48 2166
3807.06 2173
3807.64 2378
3808.23 2382
3808.81 2234
3809.39 2316
3809.97 2291
3810.55 2366
3811.14 2262
3811.72 2323
3812.30 2489
3812.88 2519
3813.46 2552
3814.05 2482
3814.63 2553
3815.21 2414
3815.79 2419
3816.38 2376
3816.96 2416
3817.54 2401
3818.12 2131
3818.71 2017
3819.29 1944
3819.87 2067
3820.46 2091
3821.04 1917
3821.62 1990
3822.20 2074
3822.79 2021
3823.37 2004
3823.95 2076
3824.54 1835
3825.12 1741
3825.70 1885
3826.29 2053
3826.87 2107
3827.45 1954
3828.04 2093
3828.62 2292
3829.20 2165
3829.79 2150
3830.37 2182
3830.96 2201
3831.54 2130
3832.12 2159
3832.71 2111
3833.29 2093
3833.87 2103
3834.46 1974
3835.04 1935
3835.63 1931
3836.21 1872
3836.79 1903
3837.38 1929
3837.96 1959
3838.55 2086
3839.13 1930
3839.72 2027
3840.30 2071
3840.88 1988
3841.47 1975
3842.05 1941
3842.64 1930
3843.22 2033
3843.81 2114
3844.39 2084
3844.98 1989
3845.56 1956
3846.15 1950
3846.73 2144
3847.32 1953
3847.90 1988
3848.49 2134
3849.07 1947
3849.66 1847
3850.24 1913
3850.83 2091
3851.41 2243
3852.00 2209
3852.58 2047
3853.17 2402
3853.75 2460
3854.34 2332
3854.92 2649
3855.51 2880
3856.09 3129
3856.68 3458
3857.27 3819
3857.85 4162
3858.44 4473
3859.02 4448
3859.61 5055
3860.20 5307
3860.78 5335
3861.37 5226
3861.95 5181
3862.54 5277
3863.13 5109
3863.71 4811
3864.30 4627
3864.88 4297
3865.47 4213
3866.06 3795
3866.64 3393
3867.23 3207
3867.82 3062
3868.40 2958
3868.99 2779
3869.58 2897
3870.16 2876
3870.75 2604
3871.34 2744
3871.92 3014
3872.51 2885
3873.10 2806
3873.68 2761
3874.27 2642
3874.86 2816
3875.44 2901
3876.03 2817
3876.62 2860
3877.21 2613
3877.79 2811
3878.38 2835
3878.97 2610
3879.55 2655
3880.14 2527
3880.73 2408
3881.32 2244
3881.90 2226
3882.49 2408
3883.08 2299
3883.67 2481
3884.25 2539
3884.84 2368
3885.43 2445
3886.02 2381
3886.61 2491
3887.19 2399
3887.78 2488
3888.37 2654
3888.96 2531
3889.55 2446
3890.13 2434
3890.72 2174
3891.31 2074
3891.90 2219
3892.49 2350
3893.08 2094
3893.66 2023
3894.25 2245
3894.84 2264
3895.43 2335
3896.02 2304
3896.61 2263
3897.20 2179
3897.78 2157
3898.37 2138
3898.96 2403
3899.55 2288
3900.14 2132
3900.73 2161
3901.32 2240
3901.91 2103
3902.50 2100
3903.09 2015
3903.67 2125
3904.26 2243
3904.85 2176
3905.44 2100
3906.03 2072
3906.62 1939
3907.21 1881
3907.80 2097
3908.39 2051
3908.98 1962
3909.57 1998
3910.16 2090
3910.75 1991
3911.34 2087
3911.93 1942
3912.52 2043
3913.11 1869
3913.70 1791
3914.29 1848
3914.88 1926
3915.47 2074
3916.06 2083
3916.65 2186
3917.24 2033
3917.83 2093
3918.42 2071
3919.01 2017
3919.60 1972
3920.19 2085
3920.78 2145
3921.37 1900
3921.96 1921
3922.55 2159
3923.14 2123
3923.73 2025
3924.32 2101
3924.92 2111
3925.51 1984
3926.10 1986
3926.69 1959
3927.28 2022
3927.87 1961
3928.46 2051
3929.05 1856
3929.64 1813
3930.23 1849
3930.83 1944
3931.42 1852
3932.01 1683
3932.60 1839
3933.19 2011
3933.78 1856
3934.37 1926
3934.97 1959
3935.56 2123
3936.15 2100
3936.74 2152
3937.33 2028
3937.92 1907
3938.52 1897
3939.11 1871
3939.70 1979
3940.29 1910
3940.88 2133
3941.48 2286
3942.07 2160
3942.66 2215
3943.25 2157
3943.84 1786
3944.44 2007
3945.03 2015
3945.62 2081
3946.21 1941
3946.81 2010
3947.40 1930
3947.99 1870
3948.58 1931
3949.18 1882
3949.77 1947
3950.36 1830
3950.95 1860
3951.55 1840
3952.14 1834
3952.73 1718
3953.33 1757
3953.92 1804
3954.51 1872
3955.10 1898
3955.70 1996
3956.29 1872
3956.88 1818
3957.48 1756
3958.07 1805
3958.66 1792
3959.26 1696
3959.85 2014
3960.44 1985
3961.04 1838
3961.63 1999
3962.23 1981
3962.82 1770
3963.41 1738
3964.01 1796
3964.60 1783
3965.19 1783
3965.79 1669
3966.38 1831
3966.98 1792
3967.57 1866
3968.16 1946
3968.76 1906
3969.35 1884
3969.95 1922
3970.54 1920
3971.13 1810
3971.73 1938
3972.32 2104
3972.92 1910
3973.51 1945
3974.11 1910
3974.70 1802
3975.30 1779
3975.89 1882
3976.48 1941
3977.08 1862
3977.67 1783
3978.27 1699
3978.86 1770
3979.46 1877
3980.05 1921
3980.65 1853
3981.24 1894
3981.84 2052
3982.43 2000
3983.03 1978
3983.62 2016
3984.22 1908
3984.81 2030
3985.41 1934
3986.01 1778
3986.60 1861
3987.20 1968
3987.79 1879
3988.39 1985
3988.98 1916
3989.58 1834
3990.17 1904
3990.77 2075
3991.37 2007
3991.96 1975
3992.56 1955
3993.15 1906
3993.75 2216
3994.35 2284
3994.94 2394
3995.54 2465
3996.13 2592
3996.73 2692
3997.33 2389
3997.92 2393
3998.52 2374
3999.12 2607
3999.71 2425
4000.31 2416
4000.90 2463
4001.50 2202
4002.10 2154
4002.69 2109
4003.29 2142
4003.89 2190
4004.48 2139
4005.08 2139
4005.68 2072
4006.28 1990
4006.87 1968
4007.47 2057
4008.07 2033
4008.66 2073
4009.26 2256
4009.86 2177
4010.45 2254
4011.05 2177
4011.65 2010
4012.25 2105
4012.84 2213
4013.44 2223
4014.04 2211
4014.64 2294
4015.23 2276
4015.83 2163
4016.43 2158
4017.03 2222
4017.62 2175
4018.22 2233
4018.82 2206
4019.42 2125
4020.02 2001
4020.61 1872
4021.21 1948
4021.81 2061
4022.41 2187
4023.01 2110
4023.60 2140
4024.20 1927
4024.80 2104
4025.40 2192
4026.00 1993
4026.60 2031
4027.19 2246
4027.79 2173
4028.39 2033
4028.99 2153
4029.59 2150
4030.19 2061
4030.79 1966
4031.39 1885
4031.98 1901
4032.58 1956
4033.18 1875
4033.78 2047
4034.38 1880
4034.98 1782
4035.58 1848
4036.18 1805
4036.78 1875
4037.38 1837
4037.97 1764
4038.57 1836
4039.17 1770
4039.77 1759
4040.37 1820
4040.97 1808
4041.57 1811
4042.17 1801
4042.77 1816
4043.37 1777
4043.97 1828
4044.57 1830
4045.17 1880
4045.77 1931
4046.37 1763
4046.97 1861
4047.57 1779
4048.17 1891
4048.77 1979
4049.37 1924
4049.97 1856
4050.57 1764
4051.17 1837
4051.77 1892
4052.37 1839
4052.97 1826
4053.57 1748
4054.17 1733
4054.77 1724
4055.37 1627
4055.97 1654
4056.57 1642
4057.17 1734
4057.78 1787
4058.38 1828
4058.98 1688
4059.58 1795
4060.18 1620
4060.78 1643
4061.38 1688
4061.98 1771
4062.58 1803
4063.18 1808
4063.79 1772
4064.39 1735
4064.99 1702
4065.59 1780
4066.19 1764
4066.79 1606
4067.39 1703
4067.99 1766
4068.60 1720
4069.20 1731
4069.80 1790
4070.40 1626
4071.00 1757
4071.60 1807
4072.21 1695
4072.81 1719
4073.41 1756
4074.01 1721
4074.61 1782
4075.22 1843
4075.82 1905
4076.42 1808
4077.02 1839
4077.62 1976
4078.23 1834
4078.83 1840
4079.43 1701
4080.03 1716
4080.64 1802
4081.24 1936
4081.84 1808
4082.44 1833
4083.05 1895
4083.65 1844
4084.25 1711
4084.85 1617
4085.46 1797
4086.06 1599
4086.66 1670
4087.27 1794
4087.87 1652
4088.47 1633
4089.07 1578
4089.68 1697
4090.28 1715
4090.88 1728
4091.49 1777
4092.09 1653
4092.69 1621
4093.30 1653
4093.90 1685
4094.50 1735
4095.11 1722
4095.71 1612
4096.31 1606
4096.92 1749
4097.52 1743
4098.13 1579
4098.73 1633
4099.33 1604
4099.94 1594
4100.54 1614
4101.15 1682
4101.75 1611
4102.35 1602
4102.96 1628
4103.56 1567
4104.17 1593
4104.77 1501
4105.37 1591
4105.98 1557
4106.58 1636
4107.19 1621
4107.79 1688
4108.40 1601
4109.00 1629
4109.61 1780
4110.21 1589
4110.81 1587
4111.42 1484
4112.02 1537
4112.63 1592
4113.23 1461
4113.84 1498
4114.44 1601
4115.05 1686
4115.65 1617
4116.26 1578
4116.86 1544
4117.47 1623
4118.07 1536
4118.68 1631
4119.28 1680
4119.89 1647
4120.49 1670
4121.10 1527
4121.71 1500
4122.31 1668
4122.92 1507
4123.52 1509
4124.13 1692
4124.73 1612
4125.34 1721
4125.95 1633
4126.55 1612
4127.16 1511
4127.76 1532
4128.37 1682
4128.97 1765
4129.58 1683
4130.19 1692
4130.79 1669
4131.40 1640
4132.01 1687
4132.61 1741
4133.22 1658
4133.82 1659
4134.43 1667
4135.04 1798
4135.64 1805
4136.25 1934
4136.86 1891
4137.46 1868
4138.07 1825
4138.68 2003
4139.28 2107
4139.89 1962
4140.50 1927
4141.10 1917
4141.71 1948
4142.32 1834
4142.92 1751
4143.53 1764
4144.14 1741
4144.75 1556
4145.35 1699
4145.96 1687
4146.57 1592
4147.18 1565
4147.78 1583
4148.39 1610
4149.00 1665
4149.61 1687
4150.21 1527
4150.82 1474
4151.43 1527
4152.04 1505
4152.64 1528
4153.25 1586
4153.86 1471
4154.47 1470
4155.07 1492
4155.68 1520
4156.29 1585
4156.90 1535
4157.51 1533
4158.11 1526
4158.72 1524
4159.33 1657
4159.94 1690
4160.55 1659
4161.16 1645
4161.76 1705
4162.37 1643
4162.98 1835
4163.59 1568
4164.20 1560
4164.81 1658
4165.42 1572
4166.02 1496
4166.63 1464
4167.24 1522
4167.85 1500
4168.46 1546
4169.07 1622
4169.68 1594
4170.29 1623
4170.90 1573
4171.50 1644
4172.11 1508
4172.72 1510
4173.33 1625
4173.94 1608
4174.55 1632
4175.16 1606
4175.77 1817
4176.38 1666
4176.99 1638
4177.60 1496
4178.21 1561
4178.82 1561
4179.43 1571
4180.04 1614
4180.65 1563
4181.26 1520
4181.87 1581
4182.48 1633
4183.09 1607
4183.70 1507
4184.31 1458
4184.92 1622
4185.53 1572
4186.14 1587
4186.75 1554
4187.36 1596
4187.97 1611
4188.58 1612
4189.19 1601
4189.80 1701
4190.41 1691
4191.02 1630
4191.63 1638
4192.24 1641
4192.85 1671
4193.46 1738
4194.07 1671
4194.68 1607
4195.30 1686
4195.91 1690
4196.52 1595
4197.13 1638
4197.74 1652
4198.35 1668
4198.96 1646
4199.57 1546
4200.18 1661
4200.79 1508
4201.41 1549
4202.02 1723
4202.63 1619
4203.24 1648
4203.85 1631
4204.46 1596
4205.07 1544
4205.69 1728
4206.30 1669
4206.91 1507
4207.52 1475
4208.13 1530
4208.75 1568
4209.36 1536
4209.97 1478
4210.58 1483
4211.19 1676
4211.80 1627
4212.42 1584
4213.03 1634
4213.64 1647
4214.25 1619
4214.87 1782
4215.48 1940
4216.09 1931
4216.70 2008
4217.32 1855
4217.93 1942
4218.54 2052
4219.15 2246
4219.77 2293
4220.38 2328
4220.99 2454
4221.60 2687
4222.22 2556
4222.83 2608
4223.44 2751
4224.06 2704
4224.67 2373
4225.28 2378
4225.89 2603
4226.51 2687
4227.12 2602
4227.73 2581
4228.35 2526
4228.96 2418
4229.57 2492
4230.19 2353
4230.80 2272
4231.41 2071
4232.03 1934
4232.64 2049
4233.25 1993
4233.87 1907
4234.48 1945
4235.10 1994
4235.71 1899
4236.32 1873
4236.94 1869
4237.55 1902
4238.17 1955
4238.78 1817
4239.39 1787
4240.01 1800
4240.62 2026
4241.24 2001
4241.85 1895
4242.46 1864
4243.08 1813
4243.69 1847
4244.31 1781
4244.92 1907
4245.54 1869
4246.15 1752
4246.77 1684
4247.38 1835
4248.00 1882
4248.61 1775
4249.22 1757
4249.84 1778
4250.45 1633
4251.07 1636
4251.68 1650
4252.30 1717
4252.91 1685
4253.53 1841
4254.14 1860
4254.76 1654
4255.37 1769
4255.99 1684
4256.61 1655
4257.22 1731
4257.84 1692
4258.45 1761
4259.07 1724
4259.68 1711
4260.30 1794
4260.91 1803
4261.53 1666
4262.15 1810
4262.76 1799
4263.38 1785
4263.99 1770
4264.61 1869
4265.22 1797
4265.84 1789
4266.46 1811
4267.07 1941
4267.69 1890
4268.30 1745
4268.92 1899
4269.54 2033
4270.15 2039
4270.77 1916
4271.39 2003
4272.00 2070
4272.62 2039
4273.24 1971
4273.85 2035
4274.47 1980
4275.09 1906
4275.70 1889
4276.32 2070
4276.94 2002
4277.55 1766
4278.17 1843
4278.79 1801
4279.40 1723
4280.02 1792
4280.64 1684
4281.25 1754
4281.87 1760
4282.49 1684
4283.11 1718
4283.72 1688
4284.34 1669
4284.96 1719
4285.58 1679
4286.19 1705
4286.81 1712
4287.43 1742
4288.05 1691
4288.66 1719
4289.28 1611
4289.90 1575
4290.52 1575
4291.13 1639
4291.75 1663
4292.37 1688
4292.99 1651
4293.61 1596
4294.22 1669
4294.84 1626
4295.46 1673
4296.08 1545
4296.70 1742
4297.31 1733
4297.93 1670
4298.55 1686
4299.17 1693
4299.79 1648
4300.41 1710
4301.02 1700
4301.64 1660
4302.26 1647
4302.88 1612
4303.50 1651
4304.12 1766
4304.74 1595
4305.36 1653
4305.97 1645
4306.59 1547
4307.21 1553
4307.83 1655
4308.45 1567
4309.07 1602
4309.69 1647
4310.31 1631
4310.93 1745
4311.55 1631
4312.17 1584
4312.78 1632
4313.40 1648
4314.02 1660
4314.64 1673
4315.26 1675
4315.88 1694
4316.50 1541
4317.12 1630
4317.74 1657
4318.36 1685
4318.98 1656
4319.60 1613
4320.22 1618
4320.84 1691
4321.46 1652
4322.08 1695
4322.70 1671
4323.32 1758
4323.94 1871
4324.56 1680
4325.18 1649
4325.80 1741
4326.42 1585
4327.04 1635
4327.66 1694
4328.28 1634
4328.90 1601
4329.52 1554
4330.15 1582
4330.77 1635
4331.39 1600
4332.01 1562
4332.63 1687
4333.25 1731
4333.87 1716
4334.49 1838
4335.11 1740
4335.73 1717
4336.35 1697
4336.98 1691
4337.60 1705
4338.22 1725
4338.84 1928
4339.46 2085
4340.08 2149
4340.70 2169
4341.32 2340
4341.95 2576
4342.57 2589
4343.19 2806
4343.81 2991
4344.43 3054
4345.05 2878
4345.68 3150
4346.30 2844
4346.92 2879
4347.54 2600
4348.16 2545
4348.78 2273
4349.41 2202
4350.03 2197
4350.65 1980
4351.27 1866
4351.89 1788
4352.52 1710
4353.14 1718
4353.76 1773
4354.38 1830
4355.01 1895
4355.63 1828
4356.25 1837
4356.87 1760
4357.50 1875
4358.12 1825
4358.74 1866
4359.36 1877
4359.99 1733
4360.61 1764
4361.23 1925
4361.86 1845
4362.48 1836
4363.10 1782
4363.72 1951
4364.35 1903
4364.97 1796
4365.59 1724
4366.22 1731
4366.84 1766
4367.46 1667
4368.09 1730
4368.71 1748
4369.33 1841
4369.96 1710
4370.58 1660
4371.20 1679
4371.83 1728
4372.45 1631
4373.08 1652
4373.70 1641
4374.32 1745
4374.95 1731
4375.57 1729
4376.19 1738
4376.82 1893
4377.44 1883
4378.07 1772
4378.69 1755
4379.31 1817
4379.94 1739
4380.56 1778
4381.19 1738
4381.81 1807
4382.44 1769
4383.06 1733
4383.68 1819
4384.31 1682
4384.93 1715
4385.56 1719
4386.18 1641
4386.81 1710
4387.43 1620
4388.06 1573
4388.68 1690
4389.31 1710
4389.93 1773
4390.56 1783
4391.18 1764
4391.81 1715
4392.43 1824
4393.06 1681
4393.68 1712
4394.31 1581
4394.93 1800
4395.56 1738
4396.18 1674
4396.81 1593
4397.43 1639
4398.06 1671
4398.68 1671
4399.31 1756
4399.94 1744
4400.56 1799
4401.19 1672
4401.81 1764
4402.44 1938
4403.06 1896
4403.69 1879
4404.32 1992
4404.94 2020
4405.57 2064
4406.19 2052
4406.82 1969
4407.45 2076
4408.07 1934
4408.70 1811
4409.33 1821
4409.95 1815
4410.58 1899
4411.20 1781
4411.83 1925
4412.46 1767
4413.08 1844
4413.71 1844
4414.34 1776
4414.96 1927
4415.59 1634
4416.22 1572
4416.84 1698
4417.47 1731
4418.10 1641
4418.73 1551
4419.35 1595
4419.98 1669
4420.61 1700
4421.23 1678
4421.86 1574
4422.49 1622
4423.11 1637
4423.74 1650
4424.37 1622
4425.00 1644
4425.62 1649
4426.25 1725
4426.88 1727
4427.51 1890
4428.13 1704
4428.76 1751
4429.39 1697
4430.02 1621
4430.65 1588
4431.27 1668
4431.90 1694
4432.53 1683
4433.16 1776
4433.79 1618
4434.41 1580
4435.04 1667
4435.67 1599
4436.30 1605
4436.93 1574
4437.55 1702
4438.18 1818
4438.81 1706
4439.44 1559
4440.07 1536
4440.70 1556
4441.32 1446
4441.95 1542
4442.58 1498
4443.21 1512
4443.84 1596
4444.47 1651
4445.10 1614
4445.73 1650
4446.35 1690
4446.98 1754
4447.61 1704
4448.24 1680
4448.87 1599
4449.50 1732
4450.13 1725
4450.76 1630
4451.39 1625
4452.02 1604
4452.65 1643
4453.28 1649
4453.91 1612
4454.53 1563
4455.16 1459
4455.79 1564
4456.42 1657
4457.05 1499
4457.68 1489
4458.31 1543
4458.94 1574
4459.57 1571
4460.20 1618
4460.83 1705
4461.46 1634
4462.09 1612
4462.72 1688
4463.35 1591
4463.98 1621
4464.61 1558
4465.24 1656
4465.87 1640
4466.50 1588
4467.13 1623
4467.76 1630
4468.39 1704
4469.03 1641
4469.66 1592
4470.29 1529
4470.92 1611
4471.55 1567
4472.18 1524
4472.81 1535
4473.44 1655
4474.07 1555
4474.70 1537
4475.33 1586
4475.96 1622
4476.59 1580
4477.23 1546
4477.86 1502
4478.49 1538
4479.12 1603
4479.75 1564
4480.38 1647
4481.01 1502
4481.64 1574
4482.28 1553
4482.91 1523
4483.54 1581
4484.17 1684
4484.80 1751
4485.43 1712
4486.07 1558
4486.70 1644
4487.33 1703
4487.96 1621
4488.59 1672
4489.22 1607
4489.86 1633
4490.49 1606
4491.12 1593
4491.75 1494
4492.39 1578
4493.02 1646
4493.65 1639
4494.28 1824
4494.91 1828
4495.55 1760
4496.18 1685
4496.81 1682
4497.44 1722
4498.08 1675
4498.71 1667
4499.34 1676
4499.97 1641
4500.61 1510
4501.24 1528
4501.87 1627
4502.51 1578
4503.14 1564
4503.77 1656
4504.40 1628
4505.04 1518
4505.67 1605
4506.30 1560
4506.94 1688
4507.57 1705
4508.20 1677
4508.84 1671
4509.47 1619
4510.10 1748
4510.74 1893
4511.37 1724
4512.00 1702
4512.64 1733
4513.27 1811
4513.91 1728
4514.54 1563
4515.17 1645
4515.81 1820
4516.44 1669
4517.07 1681
4517.71 1659
4518.34 1583
4518.98 1591
4519.61 1765
4520.24 1763
4520.88 1842
4521.51 1887
4522.15 2068
4522.78 2240
4523.42 2278
4524.05 2574
4524.68 2939
4525.32 3391
4525.95 3720
4526.59 4383
4527.22 4734
4527.86 4844
4528.49 5216
4529.13 5688
4529.76 5943
4530.40 5692
4531.03 5390
4531.67 5000
4532.30 4778
4532.94 4286
4533.57 3741
4534.21 3360
4534.84 3043
4535.48 2676
4536.11 2462
4536.75 2224
4537.38 2175
4538.02 2074
4538.65 2060
4539.29 2039
4539.92 1944
4540.56 1993
4541.20 2066
4541.83 1997
4542.47 1914
4543.10 1907
4543.74 1733
4544.37 1733
4545.01 1787
4545.65 1850
4546.28 1775
4546.92 1910
4547.55 1783
4548.19 1861
4548.83 1793
4549.46 1769
4550.10 1837
4550.73 1918
4551.37 1886
4552.01 1977
4552.64 1838
4553.28 1845
4553.92 1946
4554.55 1889
4555.19 1905
4555.83 1989
4556.46 1995
4557.10 2014
4557.74 1978
4558.37 1819
4559.01 1726
4559.65 1747
4560.28 1753
4560.92 1761
4561.56 1766
4562.20 1807
4562.83 1906
4563.47 1865
4564.11 1829
4564.74 1787
4565.38 1880
4566.02 1859
4566.66 1920
4567.29 1811
4567.93 1933
4568.57 2003
4569.21 1905
4569.84 1842
4570.48 1920
4571.12 1817
4571.76 1761
4572.39 1848
4573.03 1824
4573.67 1813
4574.31 1818
4574.95 1842
4575.58 1802
4576.22 1808
4576.86 1723
4577.50 1854
4578.14 1835
4578.77 1886
4579.41 1877
4580.05 1910
4580.69 1929
4581.33 1752
4581.97 1708
4582.60 1846
4583.24 1839
4583.88 1695
4584.52 1735
4585.16 1735
4585.80 1766
4586.44 1774
4587.08 1802
4587.71 1909
4588.35 1900
4588.99 1903
4589.63 1895
4590.27 1978
4590.91 1912
4591.55 1915
4592.19 1776
4592.83 1762
4593.47 1816
4594.11 1848
4594.74 1708
4595.38 1797
4596.02 1725
4596.66 1772
4597.30 1882
4597.94 1938
4598.58 1855
4599.22 1808
4599.86 1906
4600.50 1918
4601.14 2156
4601.78 2095
4602.42 2055
4603.06 2010
4603.70 1904
4604.34 1829
4604.98 1867
4605.62 1878
4606.26 1985
4606.90 1899
4607.54 1933
4608.18 1978
4608.82 1999
4609.46 1942
4610.10 1885
4610.74 1904
4611.38 1978
4612.02 1949
4612.66 1912
4613.30 2029
4613.95 1966
4614.59 1994
4615.23 1929
4615.87 1880
4616.51 1865
4617.15 1864
4617.79 1689
4618.43 1629
4619.07 1603
4619.71 1757
4620.35 1777
4621.00 1478
4621.64 1537
4622.28 1630
4622.92 1700
4623.56 1638
4624.20 1651
4624.84 1667
4625.49 1715
4626.13 1637
4626.77 1796
4627.41 1789
4628.05 1690
4628.69 1880
4629.34 1789
4629.98 1870
4630.62 1776
4631.26 1980
4631.90 1780
4632.54 1880
4633.19 1858
4633.83 1957
4634.47 1946
4635.11 1939
4635.76 1967
4636.40 2054
4637.04 1979
4637.68 2024
4638.32 1926
4638.97 1912
4639.61 1994
4640.25 1922
4640.89 1912
4641.54 1844
4642.18 1889
4642.82 1899
4643.46 1982
4644.11 2012
4644.75 2042
4645.39 2131
4646.04 2063
4646.68 2161
4647.32 2341
4647.97 2347
4648.61 2413
4649.25 2426
4649.89 2605
4650.54 2662
4651.18 2689
4651.82 2679
4652.47 2500
4653.11 2358
4653.75 2314
4654.40 2215
4655.04 1950
4655.69 1936
4656.33 1774
4656.97 1890
4657.62 1943
4658.26 1903
4658.90 1801
4659.55 1776
4660.19 1645
4660.84 1697
4661.48 1652
4662.12 1694
4662.77 1817
4663.41 1722
4664.06 1772
4664.70 1674
4665.34 1871
4665.99 1700
4666.63 1797
4667.28 1783
4667.92 1680
4668.57 1609
4669.21 1628
4669.86 1607
4670.50 1631
4671.14 1659
4671.79 1599
4672.43 1755
4673.08 1686
4673.72 1550
4674.37 1560
4675.01 1569
4675.66 1643
4676.30 1714
4676.95 1627
4677.59 1678
4678.24 1695
4678.88 1698
4679.53 1541
4680.17 1580
4680.82 1717
4681.46 1683
4682.11 1520
4682.76 1598
4683.40 1701
4684.05 1745
4684.69 1725
4685.34 1674
4685.98 1622
4686.63 1567
4687.27 1585
4687.92 1873
4688.57 1853
4689.21 1814
4689.86 1700
4690.50 1775
4691.15 1747
4691.80 1695
4692.44 1594
4693.09 1717
4693.74 1890
4694.38 1919
4695.03 1936
4695.67 1905
4696.32 2024
4696.97 2002
4697.61 1941
4698.26 1924
4698.91 1933
4699.55 1903
4700.20 1988
4700.85 2014
4701.49 1825
4702.14 1852
4702.79 1869
4703.43 1821
4704.08 1761
4704.73 1784
4705.37 1864
4706.02 2012
4706.67 1809
4707.32 1785
4707.96 1737
4708.61 2003
4709.26 1799
4709.90 1691
4710.55 1797
4711.20 1763
4711.85 1722
4712.49 1712
4713.14 1565
4713.79 1584
4714.44 1645
4715.08 1693
4715.73 1833
4716.38 1757
4717.03 1707
4717.68 1666
4718.32 1729
4718.97 1779
4719.62 1733
4720.27 1680
4720.92 1686
4721.56 1690
4722.21 1671
4722.86 1774
4723.51 1620
4724.16 1756
4724.81 1605
4725.45 1755
4726.10 1757
4726.75 1669
4727.40 1600
4728.05 1450
4728.70 1586
4729.35 1714
4729.99 1525
4730.64 1549
4731.29 1571
4731.94 1536
4732.59 1476
4733.24 1603
4733.89 1583
4734.54 1606
4735.19 1552
4735.83 1529
4736.48 1612
4737.13 1572
4737.78 1475
4738.43 1574
4739.08 1518
4739.73 1576
4740.38 1468
4741.03 1522
4741.68 1549
4742.33 1496
4742.98 1500
4743.63 1515
4744.28 1690
4744.93 1576
4745.58 1630
4746.23 1664
4746.88 1626
4747.53 1509
4748.18 1537
4748.83 1671
4749.48 1628
4750.13 1727
4750.78 1717
4751.43 1873
4752.08 1682
4752.73 1679
4753.38 1590
4754.03 1488
4754.68 1487
4755.33 1456
4755.98 1483
4756.63 1549
4757.28 1568
4757.93 1614
4758.58 1549
4759.23 1612
4759.88 1665
4760.53 1623
4761.18 1543
4761.83 1574
4762.49 1664
4763.14 1614
4763.79 1587
4764.44 1529
4765.09 1555
4765.74 1535
4766.39 1497
4767.04 1544
4767.69 1399
4768.35 1384
4769.00 1424
4769.65 1439
4770.30 1547
4770.95 1689
4771.60 1441
4772.26 1548
4772.91 1492
4773.56 1482
4774.21 1541
4774.86 1414
4775.51 1457
4776.17 1409
4776.82 1344
4777.47 1404
4778.12 1505
4778.77 1442
4779.43 1488
4780.08 1402
4780.73 1455
4781.38 1402
4782.03 1470
4782.69 1474
4783.34 1439
4783.99 1471
4784.64 1424
4785.30 1459
4785.95 1525
4786.60 1457
4787.25 1430
4787.91 1467
4788.56 1541
4789.21 1516
4789.87 1503
4790.52 1521
4791.17 1677
4791.82 1640
4792.48 1394
4793.13 1540
4793.78 1462
4794.44 1504
4795.09 1554
4795.74 1389
4796.40 1348
4797.05 1417
4797.70 1518
4798.36 1631
4799.01 1502
4799.66 1428
4800.32 1590
4800.97 1602
4801.62 1592
4802.28 1695
4802.93 1639
4803.58 1627
4804.24 1630
4804.89 1692
4805.55 1632
4806.20 1496
4806.85 1667
4807.51 1635
4808.16 1604
4808.82 1707
4809.47 1617
4810.12 1601
4810.78 1584
4811.43 1673
4812.09 1752
4812.74 1658
4813.40 1574
4814.05 1695
4814.70 1674
4815.36 1518
4816.01 1625
4816.67 1641
4817.32 1545
4817.98 1651
4818.63 1590
4819.29 1640
4819.94 1598
4820.60 1553
4821.25 1531
4821.91 1612
4822.56 1502
4823.22 1534
4823.87 1492
4824.53 1698
4825.18 1694
4825.84 1662
4826.49 1645
4827.15 1612
4827.80 1744
4828.46 1728
4829.12 1642
4829.77 1696
4830.43 1612
4831.08 1691
4831.74 1757
4832.39 1702
4833.05 1721
4833.70 1790
4834.36 1855
4835.02 1962
4835.67 1880
4836.33 1720
4836.98 1837
4837.64 1885
4838.30 1809
4838.95 1722
4839.61 1768
4840.27 1761
4840.92 1698
4841.58 1670
4842.23 1572
4842.89 1521
4843.55 1657
4844.20 1616
4844.86 1446
4845.52 1501
4846.17 1653
4846.83 1539
4847.49 1544
4848.14 1616
4848.80 1620
4849.46 1668
4850.11 1606
4850.77 1617
4851.43 1601
4852.09 1681
4852.74 1667
4853.40 1654
4854.06 1667
4854.71 1661
4855.37 1619
4856.03 1672
4856.69 1612
4857.34 1567
4858.00 1640
4858.66 1644
4859.32 1638
4859.97 1654
4860.63 1635
4861.29 1620
4861.95 1522
4862.60 1601
4863.26 1689
4863.92 1824
4864.58 1615
4865.24 1666
4865.89 1691
4866.55 1710
4867.21 1768
4867.87 1665
4868.53 1605
4869.18 1768
4869.84 1692
4870.50 1678
4871.16 1619
4871.82 1698
4872.48 1836
4873.13 1727
4873.79 1679
4874.45 1669
4875.11 1639
4875.77 1678
4876.43 1799
4877.09 1769
4877.74 1763
4878.40 1587
4879.06 1681
4879.72 1757
4880.38 1578
4881.04 1632
4881.70 1606
4882.36 1555
4883.02 1624
4883.68 1740
4884.34 1727
4884.99 1596
4885.65 1621
4886.31 1605
4886.97 1570
4887.63 1637
4888.29 1721
4888.95 1894
4889.61 1913
4890.27 2077
4890.93 1833
4891.59 1900
4892.25 1893
4892.91 1891
4893.57 1783
4894.23 1817
4894.89 1863
4895.55 1863
4896.21 1825
4896.87 1914
4897.53 1840
4898.19 1885
4898.85 1912
4899.51 1776
4900.17 1866
4900.83 1838
4901.49 1739
4902.15 1716
4902.81 1560
4903.47 1539
4904.13 1648
4904.79 1629
4905.45 1713
4906.11 1675
4906.78 1629
4907.44 1682
4908.10 1707
4908.76 1666
4909.42 1585
4910.08 1641
4910.74 1671
4911.40 1600
4912.06 1581
4912.72 1655
4913.39 1595
4914.05 1577
4914.71 1624
4915.37 1655
4916.03 1682
4916.69 1623
4917.35 1546
4918.01 1365
4918.68 1495
4919.34 1383
4920.00 1439
4920.66 1608
4921.32 1577
4921.98 1604
4922.65 1556
4923.31 1667
4923.97 1646
4924.63 1553
4925.29 1598
4925.96 1509
4926.62 1550
4927.28 1499
4927.94 1516
4928.60 1657
4929.27 1685
4929.93 1677
4930.59 1591
4931.25 1553
4931.92 1682
4932.58 1684
4933.24 1601
4933.90 1543
4934.57 1656
4935.23 1589
4935.89 1549
4936.56 1561
4937.22 1652
4937.88 1592
4938.54 1606
4939.21 1500
4939.87 1506
4940.53 1487
4941.20 1549
4941.86 1368
4942.52 1450
4943.18 1622
4943.85 1558
4944.51 1416
4945.17 1448
4945.84 1506
4946.50 1588
4947.17 1420
4947.83 1511
4948.49 1510
4949.16 1468
4949.82 1417
4950.48 1436
4951.15 1481
4951.81 1444
4952.47 1484
4953.14 1576
4953.80 1528
4954.47 1532
4955.13 1582
4955.79 1409
4956.46 1429
4957.12 1553
4957.79 1720
4958.45 1627
4959.12 1708
4959.78 1874
4960.44 1621
4961.11 1750
4961.77 1836
4962.44 1880
4963.10 1787
4963.77 1723
4964.43 1713
4965.10 1771
4965.76 1653
4966.43 1645
4967.09 1608
4967.75 1569
4968.42 1589
4969.08 1580
4969.75 1555
4970.41 1548
4971.08 1561
4971.74 1617
4972.41 1584
4973.08 1636
4973.74 1635
4974.41 1476
4975.07 1706
4975.74 1707
4976.40 1737
4977.07 1680
4977.73 1770
4978.40 1929
4979.06 1923
4979.73 2032
4980.40 2173
4981.06 2279
4981.73 2338
4982.39 2334
4983.06 2375
4983.72 2320
4984.39 2396
4985.06 2234
4985.72 2077
4986.39 2007
4987.05 1933
4987.72 1802
4988.39 1743
4989.05 1731
4989.72 1694
4990.39 1567
4991.05 1540
4991.72 1671
4992.39 1539
4993.05 1470
4993.72 1503
4994.39 1491
4995.05 1540
4995.72 1387
4996.39 1396
4997.05 1521
4997.72 1424
4998.39 1420
4999.05 1348
4999.72 1371
5000.39 1391
5001.05 1377
5001.72 1354
5002.39 1372
5003.06 1459
5003.72 1436
5004.39 1388
5005.06 1374
5005.72 1523
5006.39 1471
5007.06 1581
5007.73 1489
5008.39 1523
5009.06 1553
5009.73 1603
5010.40 1687
5011.07 1575
5011.73 1587
5012.40 1505
5013.07 1589
5013.74 1554
5014.40 1524
5015.07 1558
5015.74 1546
5016.41 1609
5017.08 1723
5017.75 1814
5018.41 1793
5019.08 1821
5019.75 1933
5020.42 1853
5021.09 1825
5021.76 1981
5022.42 1902
5023.09 1882
5023.76 1830
5024.43 1752
5025.10 1777
5025.77 1647
5026.44 1712
5027.10 1636
5027.77 1545
5028.44 1596
5029.11 1494
5029.78 1511
5030.45 1524
5031.12 1573
5031.79 1481
5032.46 1536
5033.13 1500
5033.80 1455
5034.46 1523
5035.13 1563
5035.80 1575
5036.47 1500
5037.14 1525
5037.81 1482
5038.48 1459
5039.15 1509
5039.82 1569
5040.49 1574
5041.16 1469
5041.83 1405
5042.50 1412
5043.17 1441
5043.84 1473
5044.51 1550
5045.18 1450
5045.85 1391
5046.52 1351
5047.19 1372
5047.86 1272
5048.53 1348
5049.20 1408
5049.87 1299
5050.54 1363
5051.21 1434
5051.88 1524
5052.55 1523
5053.22 1485
5053.89 1462
5054.56 1424
5055.24 1269
5055.91 1354
5056.58 1490
5057.25 1405
5057.92 1371
5058.59 1461
5059.26 1427
5059.93 1502
5060.60 1539
5061.27 1476
5061.94 1445
5062.62 1379
5063.29 1382
5063.96 1366
5064.63 1386
5065.30 1320
5065.97 1389
5066.64 1527
5067.32 1389
5067.99 1351
5068.66 1346
5069.33 1380
5070.00 1454
5070.67 1441
5071.35 1401
5072.02 1389
5072.69 1415
5073.36 1552
5074.03 1597
5074.70 1546
5075.38 1568
5076.05 1629
5076.72 1599
5077.39 1486
5078.07 1523
5078.74 1488
5079.41 1492
5080.08 1541
5080.75 1541
5081.43 1491
5082.10 1588
5082.77 1606
5083.44 1612
5084.12 1632
5084.79 1658
5085.46 1744
5086.14 1831
5086.81 1774
5087.48 1879
5088.15 1767
5088.83 1799
5089.50 1691
5090.17 1832
5090.85 1823
5091.52 1754
5092.19 1661
5092.87 1798
5093.54 1699
5094.21 1609
5094.89 1561
5095.56 1542
5096.23 1508
5096.91 1630
5097.58 1522
5098.25 1647
5098.93 1692
5099.60 1798
5100.27 1660
5100.95 1702
5101.62 1718
5102.29 1672
5102.97 1748
5103.64 1757
5104.32 1801
5104.99 1538
5105.66 1494
5106.34 1444
5107.01 1424
5107.69 1431
5108.36 1525
5109.04 1563
5109.71 1625
5110.38 1595
5111.06 1475
5111.73 1491
5112.41 1410
5113.08 1440
5113.76 1472
5114.43 1531
5115.11 1589
5115.78 1479
5116.46 1589
5117.13 1576
5117.80 1487
5118.48 1483
5119.15 1510
5119.83 1604
5120.50 1547
5121.18 1546
5121.85 1528
5122.53 1554
5123.21 1512
5123.88 1520
5124.56 1467
5125.23 1513
5125.91 1436
5126.58 1402
5127.26 1569
5127.93 1585
5128.61 1374
5129.28 1494
5129.96 1554
5130.64 1652
5131.31 1660
5131.99 1513
5132.66 1582
5133.34 1490
5134.01 1455
5134.69 1525
5135.37 1527
5136.04 1399
5136.72 1418
5137.39 1343
5138.07 1311
5138.75 1481
5139.42 1633
5140.10 1586
5140.78 1547
5141.45 1415
5142.13 1556
5142.81 1527
5143.48 1437
5144.16 1450
5144.83 1603
5145.51 1522
5146.19 1438
5146.87 1482
5147.54 1516
5148.22 1436
5148.90 1502
5149.57 1546
5150.25 1524
5150.93 1518
5151.60 1508
5152.28 1393
5152.96 1443
5153.64 1312
5154.31 1261
5154.99 1231
5155.67 1331
5156.34 1424
5157.02 1332
5157.70 1373
5158.38 1298
5159.05 1281
5159.73 1319
5160.41 1381
5161.09 1423
5161.77 1271
5162.44 1411
5163.12 1422
5163.80 1367
5164.48 1416
5165.15 1299
5165.83 1392
5166.51 1307
5167.19 1342
5167.87 1453
5168.54 1469
5169.22 1369
5169.90 1387
5170.58 1354
5171.26 1348
5171.94 1322
5172.61 1365
5173.29 1437
5173.97 1320
5174.65 1332
5175.33 1460
5176.01 1439
5176.69 1464
5177.37 1270
5178.04 1290
5178.72 1315
5179.40 1377
5180.08 1396
5180.76 1426
5181.44 1424
5182.12 1360
5182.80 1255
5183.48 1264
5184.16 1285
5184.83 1389
5185.51 1448
5186.19 1306
5186.87 1400
5187.55 1494
5188.23 1443
5188.91 1416
5189.59 1414
5190.27 1431
5190.95 1458
5191.63 1468
5192.31 1490
5192.99 1460
5193.67 1446
5194.35 1340
5195.03 1292
5195.71 1390
5196.39 1408
5197.07 1373
5197.75 1304
5198.43 1323
5199.11 1431
5199.79 1335
5200.47 1315
5201.15 1349
5201.83 1305
5202.51 1432
5203.19 1415
5203.87 1458
5204.55 1430
5205.23 1422
5205.91 1482
5206.59 1390
5207.28 1423
5207.96 1484
5208.64 1515
5209.32 1555
5210.00 1514
5210.68 1483
5211.36 1565
5212.04 1565
5212.72 1575
5213.40 1608
5214.08 1629
5214.77 1528
5215.45 1587
5216.13 1632
5216.81 1647
5217.49 1663
5218.17 1580
5218.85 1594
5219.54 1522
5220.22 1475
5220.90 1596
5221.58 1577
5222.26 1620
5222.94 1542
5223.63 1452
5224.31 1449
5224.99 1464
5225.67 1492
5226.35 1420
5227.04 1542
5227.72 1501
5228.40 1471
5229.08 1495
5229.76 1429
5230.45 1391
5231.13 1478
5231.81 1459
5232.49 1439
5233.18 1606
5233.86 1606
5234.54 1513
5235.22 1481
5235.91 1564
5236.59 1506
5237.27 1561
5237.95 1592
5238.64 1597
5239.32 1538
5240.00 1592
5240.69 1505
5241.37 1470
5242.05 1478
5242.73 1417
5243.42 1446
5244.10 1615
5244.78 1641
5245.47 1671
5246.15 1739
5246.83 1845
5247.52 1704
5248.20 1770
5248.88 1907
5249.57 1929
5250.25 1985
5250.93 1803
5251.62 1685
5252.30 1636
5252.99 1651
5253.67 1638
5254.35 1766
5255.04 1727
5255.72 1748
5256.40 1803
5257.09 1898
5257.77 1909
5258.46 1842
5259.14 1800
5259.83 1689
5260.51 1565
5261.19 1618
5261.88 1616
5262.56 1703
5263.25 1592
5263.93 1518
5264.62 1565
5265.30 1537
5265.98 1535
5266.67 1634
5267.35 1545
5268.04 1641
5268.72 1555
5269.41 1452
5270.09 1429
5270.78 1523
5271.46 1587
5272.15 1599
5272.83 1567
5273.52 1648
5274.20 1717
5274.89 1879
5275.57 1765
5276.26 1798
5276.94 1818
5277.63 1848
5278.31 1938
5279.00 1942
5279.69 1965
5280.37 1853
5281.06 1787
5281.74 1619
5282.43 1679
5283.11 1500
5283.80 1405
5284.48 1471
5285.17 1458
5285.86 1473
5286.54 1479
5287.23 1403
5287.91 1386
5288.60 1411
5289.29 1311
5289.97 1416
5290.66 1475
5291.34 1417
5292.03 1414
5292.72 1374
5293.40 1425
5294.09 1478
5294.78 1465
5295.46 1569
5296.15 1619
5296.84 1581
5297.52 1604
5298.21 1526
5298.90 1651
5299.58 1578
5300.27 1643
5300.96 1636
5301.64 1759
5302.33 1786
5303.02 1739
5303.70 1884
5304.39 1718
5305.08 1661
5305.77 1725
5306.45 1619
5307.14 1631
5307.83 1676
5308.51 1685
5309.20 1612
5309.89 1505
5310.58 1590
5311.26 1545
5311.95 1598
5312.64 1622
5313.33 1803
5314.02 1733
5314.70 1731
5315.39 1745
5316.08 1747
5316.77 1817
5317.45 1756
5318.14 1717
5318.83 1656
5319.52 1645
5320.21 1586
5320.89 1682
5321.58 1526
5322.27 1622
5322.96 1561
5323.65 1672
5324.34 1518
5325.02 1509
5325.71 1574
5326.40 1643
5327.09 1589
5327.78 1664
5328.47 1692
5329.16 1739
5329.84 1724
5330.53 1735
5331.22 1732
5331.91 1718
5332.60 1768
5333.29 1736
5333.98 1712
5334.67 1706
5335.36 1790
5336.04 1834
5336.73 1817
5337.42 1758
5338.11 1842
5338.80 1851
5339.49 1816
5340.18 1873
5340.87 1989
5341.56 2102
5342.25 2278
5342.94 2565
5343.63 2744
5344.32 3054
5345.01 3337
5345.70 3835
5346.39 4271
5347.08 4693
5347.77 5030
5348.46 5171
5349.15 5150
5349.84 5063
5350.53 4599
5351.22 4404
5351.91 4019
5352.60 3764
5353.29 3209
5353.98 2832
5354.67 2589
5355.36 2436
5356.05 2215
5356.74 2013
5357.43 1911
5358.12 1915
5358.81 1972
5359.50 1836
5360.19 1767
5360.88 1727
5361.57 1764
5362.26 1847
5362.95 1846
5363.65 1714
5364.34 1710
5365.03 1617
5365.72 1685
5366.41 1741
5367.10 1665
5367.79 1621
5368.48 1631
5369.17 1620
5369.87 1566
5370.56 1586
5371.25 1489
5371.94 1631
5372.63 1581
5373.32 1537
5374.01 1688
5374.71 1552
5375.40 1616
5376.09 1540
5376.78 1484
5377.47 1592
5378.17 1568
5378.86 1465
5379.55 1430
5380.24 1461
5380.93 1581
5381.62 1548
5382.32 1478
5383.01 1574
5383.70 1571
5384.39 1637
5385.09 1687
5385.78 1637
5386.47 1730
5387.16 1719
5387.86 1655
5388.55 1778
5389.24 1692
5389.93 1702
5390.63 1664
5391.32 1616
5392.01 1597
5392.70 1597
5393.40 1500
5394.09 1523
5394.78 1522
5395.48 1497
5396.17 1497
5396.86 1473
5397.55 1442
5398.25 1472
5398.94 1382
5399.63 1442
5400.33 1513
5401.02 1378
5401.71 1461
5402.41 1408
5403.10 1422
5403.79 1507
5404.49 1532
5405.18 1489
5405.88 1458
5406.57 1506
5407.26 1457
5407.96 1513
5408.65 1464
5409.34 1502
5410.04 1492
5410.73 1469
5411.43 1354
5412.12 1362
5412.81 1362
5413.51 1343
5414.20 1401
5414.90 1383
5415.59 1320
5416.28 1502
5416.98 1477
5417.67 1453
5418.37 1327
5419.06 1367
5419.76 1329
5420.45 1370
5421.15 1410
5421.84 1368
5422.54 1494
5423.23 1402
5423.92 1484
5424.62 1411
5425.31 1334
5426.01 1318
5426.70 1393
5427.40 1444
5428.09 1450
5428.79 1367
5429.48 1467
5430.18 1442
5430.88 1453
5431.57 1467
5432.27 1397
5432.96 1356
5433.66 1364
5434.35 1494
5435.05 1451
5435.74 1394
5436.44 1418
5437.13 1401
5437.83 1370
5438.53 1356
5439.22 1381
5439.92 1377
5440.61 1365
5441.31 1455
5442.00 1420
5442.70 1453
5443.40 1568
5444.09 1486
5444.79 1439
5445.49 1485
5446.18 1553
5446.88 1529
5447.57 1634
5448.27 1635
5448.97 1515
5449.66 1581
5450.36 1550
5451.06 1581
5451.75 1586
5452.45 1633
5453.15 1529
5453.84 1449
5454.54 1358
5455.24 1394
5455.93 1495
5456.63 1459
5457.33 1481
5458.02 1470
5458.72 1502
5459.42 1512
5460.12 1497
5460.81 1505
5461.51 1523
5462.21 1447
5462.90 1510
5463.60 1530
5464.30 1521
5465.00 1480
5465.69 1552
5466.39 1520
5467.09 1508
5467.79 1495
5468.48 1373
5469.18 1388
5469.88 1383
5470.58 1457
5471.27 1492
5471.97 1499
5472.67 1466
5473.37 1487
5474.07 1555
5474.76 1581
5475.46 1583
5476.16 1659
5476.86 1582
5477.56 1554
5478.26 1580
5478.95 1683
5479.65 1733
5480.35 1728
5481.05 1521
5481.75 1487
5482.45 1552
5483.14 1449
5483.84 1378
5484.54 1498
5485.24 1434
5485.94 1504
5486.64 1582
5487.34 1439
5488.04 1464
5488.73 1521
5489.43 1538
5490.13 1657
5490.83 1580
5491.53 1630
5492.23 1666
5492.93 1672
5493.63 1688
5494.33 1638
5495.03 1798
5495.73 1978
5496.43 1983
5497.13 1859
5497.82 1955
5498.52 2129
5499.22 2295
5499.92 2165
5500.62 1977
5501.32 1850
5502.02 1733
5502.72 1730
5503.42 1776
5504.12 1480
5504.82 1494
5505.52 1678
5506.22 1629
5506.92 1606
5507.62 1629
5508.32 1575
5509.02 1557
5509.72 1554
5510.42 1658
5511.12 1831
5511.82 1684
5512.52 1536
5513.23 1511
5513.93 1631
5514.63 1529
5515.33 1548
5516.03 1471
5516.73 1413
5517.43 1443
5518.13 1428
5518.83 1452
5519.53 1453
5520.23 1490
5520.93 1574
5521.63 1488
5522.34 1454
5523.04 1421
5523.74 1464
5524.44 1422
5525.14 1359
5525.84 1341
5526.54 1304
5527.24 1369
5527.95 1297
5528.65 1344
5529.35 1309
5530.05 1257
5530.75 1355
5531.45 1327
5532.16 1327
5532.86 1393
5533.56 1444
5534.26 1332
5534.96 1278
5535.66 1449
5536.37 1475
5537.07 1321
5537.77 1315
5538.47 1247
5539.18 1354
5539.88 1430
5540.58 1507
5541.28 1351
5541.98 1327
5542.69 1351
5543.39 1383
5544.09 1458
5544.79 1452
5545.50 1305
5546.20 1298
5546.90 1444
5547.60 1367
5548.31 1284
5549.01 1356
5549.71 1302
5550.42 1233
5551.12 1364
5551.82 1374
5552.52 1347
5553.23 1367
5553.93 1318
5554.63 1309
5555.34 1418
5556.04 1385
5556.74 1437
5557.45 1543
5558.15 1534
5558.85 1456
5559.56 1444
5560.26 1401
5560.96 1457
5561.67 1699
5562.37 1592
5563.07 1540
5563.78 1602
5564.48 1716
5565.19 1542
5565.89 1563
5566.59 1426
5567.30 1414
5568.00 1543
5568.71 1466
5569.41 1393
5570.11 1388
5570.82 1461
5571.52 1480
5572.23 1438
5572.93 1482
5573.63 1410
5574.34 1505
5575.04 1449
5575.75 1447
5576.45 1393
5577.16 1415
5577.86 1392
5578.57 1310
5579.27 1274
5579.98 1388
5580.68 1456
5581.39 1363
5582.09 1327
5582.80 1359
5583.50 1276
5584.21 1281
5584.91 1200
5585.62 1333
5586.32 1356
5587.03 1320
5587.73 1265
5588.44 1362
5589.14 1240
5589.85 1274
5590.55 1226
5591.26 1323
5591.96 1332
5592.67 1243
5593.37 1266
5594.08 1276
5594.79 1385
5595.49 1381
5596.20 1403
5596.90 1275
5597.61 1283
5598.31 1248
5599.02 1244
5599.73 1333
5600.43 1369
5601.14 1302
5601.84 1328
5602.55 1320
5603.26 1401
5603.96 1337
5604.67 1304
5605.38 1345
5606.08 1304
5606.79 1355
5607.50 1403
5608.20 1342
5608.91 1364
5609.61 1320
5610.32 1304
5611.03 1270
5611.73 1251
5612.44 1295
5613.15 1262
5613.86 1260
5614.56 1333
5615.27 1164
5615.98 1244
5616.68 1212
5617.39 1271
5618.10 1208
5618.80 1181
5619.51 1307
5620.22 1396
5620.93 1333
5621.63 1268
5622.34 1260
5623.05 1455
5623.76 1350
5624.46 1287
5625.17 1405
5625.88 1419
5626.59 1475
5627.29 1479
5628.00 1510
5628.71 1583
5629.42 1510
5630.13 1467
5630.83 1420
5631.54 1322
5632.25 1335
5632.96 1247
5633.67 1350
5634.37 1475
5635.08 1495
5635.79 1570
5636.50 1561
5637.21 1529
5637.92 1463
5638.62 1480
5639.33 1666
5640.04 1521
5640.75 1426
5641.46 1420
5642.17 1386
5642.88 1481
5643.58 1456
5644.29 1423
5645.00 1480
5645.71 1399
5646.42 1471
5647.13 1429
5647.84 1315
5648.55 1343
5649.26 1337
5649.97 1404
5650.67 1416
5651.38 1373
5652.09 1388
5652.80 1348
5653.51 1387
5654.22 1460
5654.93 1535
5655.64 1411
5656.35 1413
5657.06 1281
5657.77 1312
5658.48 1358
5659.19 1295
5659.90 1259
5660.61 1353
5661.32 1320
5662.03 1254
5662.74 1310
5663.45 1318
5664.16 1266
5664.87 1300
5665.58 1328
5666.29 1420
5667.00 1413
5667.71 1409
5668.42 1600
5669.13 1494
5669.84 1442
5670.55 1499
5671.26 1439
5671.97 1415
5672.68 1433
5673.39 1366
5674.10 1418
5674.81 1412
5675.52 1353
5676.24 1358
5676.95 1321
5677.66 1372
5678.37 1340
5679.08 1390
5679.79 1417
5680.50 1304
5681.21 1320
5681.92 1379
5682.63 1392
5683.35 1315
5684.06 1367
5684.77 1281
5685.48 1243
5686.19 1298
5686.90 1375
5687.61 1397
5688.33 1344
5689.04 1355
5689.75 1365
5690.46 1329
5691.17 1375
5691.88 1389
5692.60 1323
5693.31 1292
5694.02 1247
5694.73 1258
5695.44 1323
5696.16 1349
5696.87 1281
5697.58 1316
5698.29 1361
5699.00 1307
5699.72 1253
5700.43 1186
5701.14 1211
5701.85 1267
5702.57 1323
5703.28 1353
5703.99 1317
5704.70 1126
5705.42 1283
5706.13 1284
5706.84 1209
5707.55 1252
5708.27 1160
5708.98 1206
5709.69 1209
5710.41 1306
5711.12 1355
5711.83 1314
5712.55 1251
5713.26 1232
5713.97 1167
5714.68 1235
5715.40 1256
5716.11 1242
5716.82 1287
5717.54 1231
5718.25 1281
5718.96 1231
5719.68 1222
5720.39 1137
5721.11 1286
5721.82 1225
5722.53 1245
5723.25 1266
5723.96 1254
5724.67 1278
5725.39 1257
5726.10 1211
5726.82 1213
5727.53 1240
5728.24 1208
5728.96 1201
5729.67 1374
5730.39 1240
5731.10 1164
5731.81 1293
5732.53 1287
5733.24 1244
5733.96 1139
5734.67 1288
5735.39 1438
5736.10 1255
5736.82 1238
5737.53 1250
5738.25 1281
5738.96 1253
5739.68 1195
5740.39 1225
5741.10 1248
5741.82 1255
5742.53 1272
5743.25 1370
5743.96 1271
5744.68 1236
5745.39 1267
5746.11 1254
5746.83 1322
5747.54 1336
5748.26 1336
5748.97 1298
5749.69 1305
5750.40 1334
5751.12 1513
5751.83 1482
5752.55 1478
5753.26 1455
5753.98 1440
5754.70 1489
5755.41 1436
5756.13 1442
5756.84 1386
5757.56 1256
5758.27 1220
5758.99 1336
5759.71 1314
5760.42 1318
5761.14 1320
5761.86 1291
5762.57 1254
5763.29 1204
5764.00 1256
5764.72 1264
5765.44 1245
5766.15 1327
5766.87 1370
5767.59 1347
5768.30 1347
5769.02 1337
5769.74 1289
5770.45 1352
5771.17 1382
5771.89 1380
5772.60 1426
5773.32 1448
5774.04 1368
5774.75 1333
5775.47 1523
5776.19 1376
5776.90 1483
5777.62 1557
5778.34 1449
5779.06 1325
5779.77 1409
5780.49 1435
5781.21 1383
5781.93 1462
5782.64 1400
5783.36 1491
5784.08 1464
5784.80 1644
5785.51 1678
5786.23 1688
5786.95 1612
5787.67 1588
5788.38 1580
5789.10 1671
5789.82 1694
5790.54 1783
5791.26 1814
5791.97 2102
5792.69 2332
5793.41 2913
5794.13 3415
5794.85 3894
5795.56 4657
5796.28 5103
5797.00 5740
5797.72 5987
5798.44 5593
5799.16 5437
5799.88 4752
5800.59 4440
5801.31 3816
5802.03 3464
5802.75 3021
5803.47 2789
5804.19 2666
5804.91 2329
5805.63 2424
5806.34 2325
5807.06 2349
5807.78 2452
5808.50 2472
5809.22 2576
5809.94 2573
5810.66 2390
5811.38 2386
5812.10 2399
5812.82 2381
5813.54 2258
5814.26 2188
5814.97 2376
5815.69 2305
5816.41 2271
5817.13 2197
5817.85 2244
5818.57 2149
5819.29 2149
5820.01 2151
5820.73 2196
5821.45 2154
5822.17 2045
5822.89 1798
5823.61 1802
5824.33 1806
5825.05 1717
5825.77 1798
5826.49 1720
5827.21 1705
5827.93 1780
5828.65 1725
5829.37 1704
5830.09 1581
5830.81 1517
5831.53 1488
5832.25 1513
5832.98 1507
5833.70 1581
5834.42 1590
5835.14 1547
5835.86 1430
5836.58 1488
5837.30 1507
5838.02 1479
5838.74 1565
5839.46 1471
5840.18 1556
5840.90 1490
5841.63 1377
5842.35 1480
5843.07 1440
5843.79 1476
5844.51 1459
5845.23 1493
5845.95 1492
5846.67 1463
5847.40 1478
5848.12 1389
5848.84 1491
5849.56 1550
5850.28 1539
5851.00 1474
5851.73 1409
5852.45 1495
5853.17 1428
5853.89 1394
5854.61 1424
5855.34 1473
5856.06 1527
5856.78 1444
5857.50 1405
5858.22 1514
5858.95 1423
5859.67 1363
5860.39 1300
5861.11 1479
5861.84 1470
5862.56 1470
5863.28 1430
5864.00 1462
5864.72 1393
5865.45 1284
5866.17 1378
5866.89 1425
5867.62 1419
5868.34 1430
5869.06 1381
5869.78 1443
5870.51 1515
5871.23 1426
5871.95 1396
5872.68 1402
5873.40 1403
5874.12 1409
5874.85 1410
5875.57 1397
5876.29 1453
5877.01 1457
5877.74 1365
5878.46 1496
5879.19 1470
5879.91 1448
5880.63 1361
5881.36 1394
5882.08 1427
5882.80 1526
5883.53 1335
5884.25 1321
5884.97 1503
5885.70 1441
5886.42 1350
5887.15 1377
5887.87 1372
5888.59 1255
5889.32 1360
5890.04 1319
5890.77 1288
5891.49 1275
5892.21 1413
5892.94 1343
5893.66 1322
5894.39 1272
5895.11 1329
5895.84 1282
5896.56 1262
5897.29 1239
5898.01 1227
5898.73 1295
5899.46 1296
5900.18 1262
5900.91 1407
5901.63 1288
5902.36 1226
5903.08 1321
5903.81 1212
5904.53 1219
5905.26 1239
5905.98 1271
5906.71 1273
5907.43 1154
5908.16 1163
5908.88 1244
5909.61 1221
5910.33 1178
5911.06 1297
5911.79 1225
5912.51 1290
5913.24 1267
5913.96 1233
5914.69 1163
5915.41 1181
5916.14 1192
5916.87 1222
5917.59 1140
5918.32 1128
5919.04 1150
5919.77 1198
5920.49 1249
5921.22 1164
5921.95 1177
5922.67 1175
5923.40 1156
5924.12 1177
5924.85 1180
5925.58 1247
5926.30 1194
5927.03 1274
5927.76 1209
5928.48 1278
5929.21 1218
5929.94 1308
5930.66 1363
5931.39 1288
5932.12 1262
5932.84 1350
5933.57 1318
5934.30 1437
5935.02 1358
5935.75 1434
5936.48 1435
5937.20 1311
5937.93 1356
5938.66 1226
5939.39 1247
5940.11 1246
5940.84 1191
5941.57 1177
5942.29 1293
5943.02 1287
5943.75 1281
5944.48 1194
5945.20 1194
5945.93 1196
5946.66 1171
5947.39 1152
5948.11 1176
5948.84 1273
5949.57 1298
5950.30 1228
5951.03 1210
5951.75 1119
5952.48 1291
5953.21 1307
5953.94 1276
5954.67 1326
5955.39 1279
5956.12 1328
5956.85 1251
5957.58 1094
5958.31 1176
5959.03 1355
5959.76 1414
5960.49 1323
5961.22 1372
5961.95 1398
5962.68 1480
5963.41 1459
5964.13 1631
5964.86 1587
5965.59 1581
5966.32 1519
5967.05 1521
5967.78 1488
5968.51 1414
5969.24 1314
5969.97 1317
5970.69 1394
5971.42 1258
5972.15 1268
5972.88 1404
5973.61 1366
5974.34 1306
5975.07 1364
5975.80 1328
5976.53 1439
5977.26 1368
5977.99 1395
5978.72 1422
5979.45 1481
5980.18 1350
5980.91 1351
5981.64 1430
5982.37 1449
5983.10 1540
5983.83 1373
5984.56 1323
5985.28 1352
5986.01 1364
5986.74 1276
5987.48 1364
5988.21 1423
5988.94 1406
5989.67 1299
5990.40 1326
5991.13 1322
5991.86 1303
5992.59 1287
5993.32 1320
5994.05 1333
5994.78 1279
5995.51 1364
5996.24 1193
5996.97 1271
5997.70 1367
5998.43 1420
5999.16 1398
5999.89 1395
6000.62 1424
6001.36 1393
6002.09 1406
6002.82 1443
6003.55 1544
6004.28 1677
6005.01 1716
6005.74 1770
6006.47 1816
6007.20 1987
6007.94 2084
6008.67 2076
6009.40 2015
6010.13 2043
6010.86 1835
6011.59 1860
6012.32 1788
6013.06 1826
6013.79 1731
6014.52 1639
6015.25 1602
6015.98 1741
6016.71 1598
6017.45 1467
6018.18 1390
6018.91 1459
6019.64 1417
6020.37 1396
6021.11 1406
6021.84 1394
6022.57 1264
6023.30 1261
6024.04 1264
6024.77 1221
6025.50 1307
6026.23 1313
6026.97 1317
6027.70 1269
6028.43 1273
6029.16 1222
6029.90 1207
6030.63 1265
6031.36 1289
6032.09 1280
6032.83 1268
6033.56 1290
6034.29 1307
6035.03 1291
6035.76 1365
6036.49 1304
6037.23 1318
6037.96 1245
6038.69 1207
6039.42 1301
6040.16 1225
6040.89 1337
6041.62 1234
6042.36 1238
6043.09 1301
6043.83 1398
6044.56 1315
6045.29 1283
6046.03 1145
6046.76 1292
6047.49 1250
6048.23 1273
6048.96 1260
6049.70 1363
6050.43 1328
6051.16 1299
6051.90 1360
6052.63 1273
6053.37 1217
6054.10 1234
6054.83 1162
6055.57 1262
6056.30 1225
6057.04 1211
6057.77 1236
6058.51 1261
6059.24 1274
6059.97 1235
6060.71 1212
6061.44 1185
6062.18 1178
6062.91 1185
6063.65 1147
6064.38 1156
6065.12 1193
6065.85 1193
6066.59 1189
6067.32 1173
6068.06 1174
6068.79 1152
6069.53 1212
6070.26 1151
6071.00 1135
6071.73 1146
6072.47 1263
6073.20 1163
6073.94 1263
6074.67 1124
6075.41 1215
6076.14 1242
6076.88 1061
6077.62 1204
6078.35 1205
6079.09 1288
6079.82 1205
6080.56 1202
6081.29 1167
6082.03 1190
6082.77 1155
6083.50 1094
6084.24 1041
6084.97 1052
6085.71 1086
6086.45 1054
6087.18 1062
6087.92 1039
6088.65 1103
6089.39 1157
6090.13 1065
6090.86 1098
6091.60 1147
6092.34 1175
6093.07 1137
6093.81 1061
6094.55 1139
6095.28 1132
6096.02 1234
6096.76 1319
6097.49 1139
6098.23 1058
6098.97 1145
6099.70 1129
6100.44 1143
6101.18 1156
6101.91 1183
6102.65 1198
6103.39 1166
6104.13 1219
6104.86 1176
6105.60 1192
6106.34 1193
6107.07 1212
6107.81 1193
6108.55 1222
6109.29 1271
6110.02 1253
6110.76 1153
6111.50 1200
6112.24 1314
6112.98 1261
6113.71 1284
6114.45 1272
6115.19 1304
6115.93 1318
6116.66 1263
6117.40 1259
6118.14 1274
6118.88 1338
6119.62 1299
6120.35 1182
6121.09 1211
6121.83 1226
6122.57 1217
6123.31 1205
6124.05 1245
6124.78 1197
6125.52 1281
6126.26 1303
6127.00 1331
6127.74 1198
6128.48 1214
6129.22 1274
6129.96 1398
6130.69 1327
6131.43 1378
6132.17 1398
6132.91 1421
6133.65 1418
6134.39 1448
6135.13 1344
6135.87 1370
6136.61 1378
6137.35 1332
6138.08 1281
6138.82 1287
6139.56 1242
6140.30 1219
6141.04 1298
6141.78 1217
6142.52 1306
6143.26 1243
6144.00 1268
6144.74 1307
6145.48 1166
6146.22 1258
6146.96 1168
6147.70 1139
6148.44 1232
6149.18 1180
6149.92 1220
6150.66 1307
6151.40 1253
6152.14 1142
6152.88 1107
6153.62 1143
6154.36 1220
6155.10 1224
6155.84 1240
6156.58 1177
6157.32 1206
6158.06 1170
6158.80 1247
6159.54 1260
6160.28 1263
6161.02 1274
6161.76 1333
6162.50 1383
6163.24 1362
6163.99 1345
6164.73 1412
6165.47 1317
6166.21 1398
6166.95 1313
6167.69 1197
6168.43 1250
6169.17 1292
6169.91 1231
6170.65 1297
6171.40 1245
6172.14 1254
6172.88 1260
6173.62 1281
6174.36 1253
6175.10 1265
6175.84 1372
6176.59 1185
6177.33 1148
6178.07 1214
6178.81 1225
6179.55 1207
6180.29 1114
6181.04 1239
6181.78 1244
6182.52 1232
6183.26 1223
6184.00 1330
6184.75 1344
6185.49 1333
6186.23 1306
6186.97 1335
6187.71 1265
6188.46 1289
6189.20 1424
6189.94 1399
6190.68 1424
6191.43 1339
6192.17 1302
6192.91 1350
6193.65 1358
6194.40 1340
6195.14 1449
6195.88 1388
6196.62 1377
6197.37 1273
6198.11 1373
6198.85 1502
6199.60 1509
6200.34 1671
6201.08 1836
6201.83 2039
6202.57 2170
6203.31 2569
6204.05 2892
6204.80 3132
6205.54 3329
6206.28 3479
6207.03 3633
6207.77 3552
6208.51 3358
6209.26 3168
6210.00 3003
6210.75 2770
6211.49 2271
6212.23 2095
6212.98 2057
6213.72 1746
6214.46 1657
6215.21 1586
6215.95 1607
6216.70 1556
6217.44 1511
6218.18 1416
6218.93 1408
6219.67 1457
6220.42 1507
6221.16 1404
6221.90 1397
6222.65 1531
6223.39 1615
6224.14 1480
6224.88 1373
6225.63 1307
6226.37 1321
6227.12 1320
6227.86 1335
6228.61 1386
6229.35 1356
6230.09 1384
6230.84 1307
6231.58 1304
6232.33 1358
6233.07 1300
6233.82 1287
6234.56 1350
6235.31 1401
6236.05 1338
6236.80 1270
6237.55 1238
6238.29 1375
6239.04 1300
6239.78 1389
6240.53 1325
6241.27 1281
6242.02 1285
6242.76 1395
6243.51 1294
6244.25 1370
6245.00 1434
6245.75 1317
6246.49 1402
6247.24 1471
6247.98 1456
6248.73 1336
6249.47 1371
6250.22 1400
6250.97 1410
6251.71 1332
6252.46 1380
6253.20 1372
6253.95 1454
6254.70 1355
6255.44 1466
6256.19 1367
6256.94 1359
6257.68 1359
6258.43 1499
6259.18 1538
6259.92 1616
6260.67 1849
6261.42 1966
6262.16 2261
6262.91 2476
6263.66 2780
6264.40 2968
6265.15 3122
6265.90 3363
6266.64 3260
6267.39 3171
6268.14 3065
6268.88 2769
6269.63 2615
6270.38 2580
6271.13 2301
6271.87 2184
6272.62 2103
6273.37 1953
6274.12 1947
6274.86 1873
6275.61 1806
6276.36 1806
6277.11 1630
6277.85 1702
6278.60 1520
6279.35 1450
6280.10 1440
6280.84 1410
6281.59 1378
6282.34 1370
6283.09 1366
6283.84 1397
6284.58 1395
6285.33 1441
6286.08 1520
6286.83 1558
6287.58 1553
6288.32 1536
6289.07 1609
6289.82 1556
6290.57 1499
6291.32 1640
6292.07 1473
6292.81 1336
6293.56 1430
6294.31 1448
6295.06 1329
6295.81 1341
6296.56 1280
6297.31 1395
6298.06 1274
6298.80 1327
6299.55 1334
6300.30 1213
6301.05 1242
6301.80 1283
6302.55 1366
6303.30 1401
6304.05 1409
6304.80 1415
6305.55 1409
6306.30 1432
6307.05 1421
6307.79 1393
6308.54 1361
6309.29 1355
6310.04 1278
6310.79 1169
6311.54 1308
6312.29 1277
6313.04 1305
6313.79 1279
6314.54 1217
6315.29 1273
6316.04 1272
6316.79 1182
6317.54 1145
6318.29 1210
6319.04 1196
6319.79 1192
6320.54 1197
6321.29 1229
6322.04 1254
6322.79 1193
6323.54 1162
6324.29 1168
6325.04 1264
6325.79 1187
6326.54 1300
6327.29 1272
6328.05 1226
6328.80 1258
6329.55 1260
6330.30 1190
6331.05 1226
6331.80 1265
6332.55 1257
6333.30 1311
6334.05 1338
6334.80 1228
6335.55 1311
6336.31 1231
6337.06 1204
6337.81 1189
6338.56 1124
6339.31 1183
6340.06 1286
6340.81 1250
6341.56 1277
6342.32 1268
6343.07 1227
6343.82 1302
6344.57 1253
6345.32 1220
6346.07 1213
6346.83 1270
6347.58 1312
6348.33 1255
6349.08 1297
6349.83 1338
6350.58 1293
6351.34 1263
6352.09 1272
6352.84 1269
6353.59 1332
6354.35 1215
6355.10 1223
6355.85 1319
6356.60 1300
6357.35 1175
6358.11 1180
6358.86 1143
6359.61 1230
6360.36 1290
6361.12 1247
6361.87 1244
6362.62 1428
6363.37 1432
6364.13 1414
6364.88 1385
6365.63 1346
6366.39 1572
6367.14 1522
6367.89 1432
6368.65 1446
6369.40 1468
6370.15 1413
6370.90 1360
6371.66 1265
6372.41 1228
6373.16 1312
6373.92 1279
6374.67 1372
6375.42 1258
6376.18 1291
6376.93 1281
6377.68 1262
6378.44 1169
6379.19 1136
6379.95 1249
6380.70 1309
6381.45 1320
6382.21 1364
6382.96 1378
6383.71 1320
6384.47 1444
6385.22 1414
6385.98 1456
6386.73 1423
6387.49 1467
6388.24 1423
6388.99 1328
6389.75 1386
6390.50 1395
6391.26 1313
6392.01 1274
6392.77 1241
6393.52 1213
6394.27 1211
6395.03 1159
6395.78 1218
6396.54 1116
6397.29 1190
6398.05 1173
6398.80 1141
6399.56 1163
6400.31 1155
6401.07 1064
6401.82 1160
6402.58 1196
6403.33 1236
6404.09 1363
6404.84 1307
6405.60 1244
6406.35 1230
6407.11 1309
6407.86 1274
6408.62 1257
6409.37 1270
6410.13 1267
6410.89 1190
6411.64 1207
6412.40 1218
6413.15 1281
6413.91 1282
6414.66 1326
6415.42 1296
6416.18 1152
6416.93 1163
6417.69 1166
6418.44 1146
6419.20 1211
6419.96 1178
6420.71 1218
6421.47 1206
6422.22 1199
6422.98 1175
6423.74 1210
6424.49 1304
6425.25 1274
6426.01 1210
6426.76 1138
6427.52 1190
6428.28 1134
6429.03 1135
6429.79 1133
6430.55 1123
6431.30 1039
6432.06 1090
6432.82 1062
6433.57 1063
6434.33 1161
6435.09 1071
6435.84 1068
6436.60 1084
6437.36 1117
6438.11 1027
6438.87 1131
6439.63 1151
6440.39 1172
6441.14 1087
6441.90 1042
6442.66 1114
6443.42 1058
6444.17 1067
6444.93 1085
6445.69 1062
6446.45 1001
6447.20 965
6447.96 1044
6448.72 1120
6449.48 1099
6450.23 1090
6450.99 1130
6451.75 1088
6452.51 1064
6453.27 1043
6454.02 1102
6454.78 1086
6455.54 1136
6456.30 1150
6457.06 1233
6457.82 1156
6458.57 1087
6459.33 1099
6460.09 1049
6460.85 995
6461.61 1068
6462.37 1029
6463.13 1032
6463.88 1136
6464.64 1122
6465.40 1037
6466.16 979
6466.92 997
6467.68 1024
6468.44 988
6469.20 953
6469.95 981
6470.71 998
6471.47 979
6472.23 936
6472.99 1051
6473.75 1149
6474.51 1090
6475.27 1109
6476.03 1081
6476.79 1125
6477.55 1085
6478.31 1070
6479.07 1100
6479.83 1089
6480.59 1055
6481.34 1110
6482.10 1130
6482.86 1161
6483.62 1110
6484.38 989
6485.14 1050
6485.90 1141
6486.66 1108
6487.42 1083
6488.18 1052
6488.94 1100
6489.70 1104
6490.46 1157
6491.22 1154
6491.99 1085
6492.75 1126
6493.51 1188
6494.27 1098
6495.03 1088
6495.79 1159
6496.55 1193
6497.31 1126
6498.07 1137
6498.83 1157
6499.59 1146
6500.35 1199
6501.11 1097
6501.87 1152
6502.63 1158
6503.40 1177
6504.16 1204
6504.92 1139
6505.68 1104
6506.44 1158
6507.20 1189
6507.96 1116
6508.72 1152
6509.48 1169
6510.25 1159
6511.01 1131
6511.77 1198
6512.53 1195
6513.29 1172
6514.05 1255
6514.82 1251
6515.58 1267
6516.34 1415
6517.10 1408
6517.86 1479
6518.62 1455
6519.39 1518
6520.15 1542
6520.91 1588
6521.67 1693
6522.43 1672
6523.20 1568
6523.96 1539
6524.72 1495
6525.48 1542
6526.25 1507
6527.01 1532
6527.77 1647
6528.53 1646
6529.29 1739
6530.06 1889
6530.82 2071
6531.58 2152
6532.35 2249
6533.11 2413
6533.87 2481
6534.63 2285
6535.40 2166
6536.16 2114
6536.92 2142
6537.69 1857
6538.45 1680
6539.21 1569
6539.97 1477
6540.74 1395
6541.50 1307
6542.26 1248
6543.03 1222
6543.79 1232
6544.55 1209
6545.32 1182
6546.08 1216
6546.84 1235
6547.61 1216
6548.37 1213
6549.14 1241
6549.90 1248
6550.66 1194
6551.43 1248
6552.19 1182
6552.95 1097
6553.72 1186
6554.48 1177
6555.25 1174
6556.01 1270
6556.77 1291
6557.54 1194
6558.30 1129
6559.07 1332
6559.83 1288
6560.60 1352
6561.36 1308
6562.12 1297
6562.89 1257
6563.65 1258
6564.42 1254
6565.18 1208
6565.95 1170
6566.71 1222
6567.48 1250
6568.24 1235
6569.01 1297
6569.77 1253
6570.54 1264
6571.30 1287
6572.07 1307
6572.83 1321
6573.60 1265
6574.36 1398
6575.13 1349
6575.89 1374
6576.66 1336
6577.42 1255
6578.19 1278
6578.95 1247
6579.72 1377
6580.48 1450
6581.25 1433
6582.01 1360
6582.78 1350
6583.55 1376
6584.31 1419
6585.08 1492
6585.84 1548
6586.61 1649
6587.37 1651
6588.14 1701
6588.91 1751
6589.67 1726
6590.44 1744
6591.20 1700
6591.97 1557
6592.74 1558
6593.50 1548
6594.27 1457
6595.04 1494
6595.80 1437
6596.57 1440
6597.34 1335
6598.10 1276
6598.87 1282
6599.64 1380
6600.40 1367
6601.17 1194
6601.94 1160
6602.70 1212
6603.47 1246
6604.24 1272
6605.00 1229
6605.77 1221
6606.54 1160
6607.30 1204
6608.07 1158
6608.84 1130
6609.60 1213
6610.37 1244
6611.14 1157
6611.91 1127
6612.67 1176
6613.44 1242
6614.21 1337
6614.98 1410
6615.74 1294
6616.51 1245
6617.28 1215
6618.05 1293
6618.81 1384
6619.58 1387
6620.35 1325
6621.12 1283
6621.89 1313
6622.65 1304
6623.42 1279
6624.19 1270
6624.96 1257
6625.73 1353
6626.49 1451
6627.26 1520
6628.03 1657
6628.80 1825
6629.57 1876
6630.34 1979
6631.10 2063
6631.87 2168
6632.64 2081
6633.41 2049
6634.18 2128
6634.95 1990
6635.72 1807
6636.48 1683
6637.25 1605
6638.02 1506
6638.79 1396
6639.56 1400
6640.33 1355
6641.10 1401
6641.87 1402
6642.64 1359
6643.41 1354
6644.17 1407
6644.94 1299
6645.71 1347
6646.48 1412
6647.25 1355
6648.02 1406
6648.79 1332
6649.56 1381
6650.33 1434
6651.10 1431
6651.87 1466
6652.64 1454
6653.41 1319
6654.18 1318
6654.95 1351
6655.72 1266
6656.49 1308
6657.26 1265
6658.03 1351
6658.80 1322
6659.57 1258
6660.34 1291
6661.11 1309
6661.88 1231
6662.65 1222
6663.42 1282
6664.19 1254
6664.96 1186
6665.73 1262
6666.50 1266
6667.27 1202
6668.04 1130
6668.81 1171
6669.58 1236
6670.35 1159
6671.12 1129
6671.89 1228
6672.67 1263
6673.44 1220
6674.21 1255
6674.98 1252
6675.75 1257
6676.52 1100
6677.29 1230
6678.06 1288
6678.83 1263
6679.61 1236
6680.38 1335
6681.15 1346
6681.92 1341
6682.69 1270
6683.46 1326
6684.23 1337
6685.01 1277
6685.78 1164
6686.55 1207
6687.32 1286
6688.09 1233
6688.86 1188
6689.64 1230
6690.41 1175
6691.18 1098
6691.95 1171
6692.72 1244
6693.50 1294
6694.27 1251
6695.04 1173
6695.81 1196
6696.58 1179
6697.36 1257
6698.13 1207
6698.90 1207
6699.67 1150
6700.45 1237
6701.22 1114
6701.99 1183
6702.76 1207
6703.54 1114
6704.31 1147
6705.08 1204
6705.85 1219
6706.63 1200
6707.40 1203
6708.17 1150
6708.95 1227
6709.72 1244
6710.49 1237
6711.26 1213
6712.04 1239
6712.81 1189
6713.58 1215
6714.36 1337
6715.13 1276
6715.90 1303
6716.68 1306
6717.45 1263
6718.22 1238
6719.00 1286
6719.77 1274
6720.55 1168
6721.32 1221
6722.09 1226
6722.87 1232
6723.64 1238
6724.41 1279
6725.19 1190
6725.96 1133
6726.74 1166
6727.51 1158
6728.28 1016
6729.06 1063
6729.83 1158
6730.61 1154
6731.38 1069
6732.15 1066
6732.93 1137
6733.70 1110
6734.48 1051
6735.25 1220
6736.03 1054
6736.80 1127
6737.58 1109
6738.35 1109
6739.13 1087
6739.90 1042
6740.67 1082
6741.45 1083
6742.22 1111
6743.00 1174
6743.77 1105
6744.55 1176
6745.32 1215
6746.10 1219
6746.87 1221
6747.65 1281
6748.42 1193
6749.20 1177
6749.98 1207
6750.75 1208
6751.53 1148
6752.30 1073
6753.08 1102
6753.85 1131
6754.63 1181
6755.40 1184
6756.18 1043
6756.96 1027
6757.73 1134
6758.51 1121
6759.28 1098
6760.06 1143
6760.83 1168
6761.61 1094
6762.39 1086
6763.16 1151
6763.94 1142
6764.71 1235
6765.49 1124
6766.27 1134
6767.04 1094
6767.82 1098
6768.60 1061
6769.37 1043
6770.15 1096
6770.93 1221
6771.70 1192
6772.48 1219
6773.26 1205
6774.03 1233
6774.81 1117
6775.59 1193
6776.36 1109
6777.14 1164
6777.92 1315
6778.69 1201
6779.47 1198
6780.25 1218
6781.02 1245
6781.80 1226
6782.58 1203
6783.36 1093
6784.13 1097
6784.91 1102
6785.69 1039
6786.47 1132
6787.24 1104
6788.02 1138
6788.80 1143
6789.58 1110
6790.35 1099
6791.13 1155
6791.91 1123
6792.69 1098
6793.46 1007
6794.24 1119
6795.02 1200
6795.80 1174
6796.58 1253
6797.35 1221
6798.13 1259
6798.91 1305
6799.69 1275
6800.47 1252
6801.24 1264
6802.02 1218
6802.80 1220
6803.58 1251
6804.36 1273
6805.14 1151
6805.92 1196
6806.69 1230
6807.47 1237
6808.25 1210
6809.03 1149
6809.81 1150
6810.59 1119
6811.37 1127
6812.14 1241
6812.92 1211
6813.70 1210
6814.48 1288
6815.26 1229
6816.04 1220
6816.82 1174
6817.60 1187
6818.38 1248
6819.16 1210
6819.94 1239
6820.72 1134
6821.49 1128
6822.27 1148
6823.05 1081
6823.83 1161
6824.61 1202
6825.39 1097
6826.17 1133
6826.95 1199
6827.73 1186
6828.51 1135
6829.29 1028
6830.07 1104
6830.85 1081
6831.63 1095
6832.41 1041
6833.19 1120
6833.97 1022
6834.75 1017
6835.53 1002
6836.31 1117
6837.09 1058
6837.87 1095
6838.65 976
6839.43 1028
6840.21 1112
6840.99 1014
6841.78 1011
6842.56 1156
6843.34 1101
6844.12 1068
6844.90 1040
6845.68 1159
6846.46 1167
6847.24 1115
6848.02 1006
6848.80 1040
6849.58 1143
6850.36 1150
6851.15 1130
6851.93 1201
6852.71 1091
6853.49 1081
6854.27 1004
6855.05 1062
6855.83 1197
6856.61 1055
6857.40 1018
6858.18 1056
6858.96 1010
6859.74 1024
6860.52 1035
6861.30 1100
6862.09 1044
6862.87 1106
6863.65 1039
6864.43 927
6865.21 1102
6866.00 1036
6866.78 1047
6867.56 946
6868.34 1048
6869.12 1085
6869.91 1069
6870.69 1014
6871.47 1097
6872.25 1026
6873.04 1043
6873.82 1006
6874.60 1054
6875.38 1036
6876.17 1098
6876.95 1202
6877.73 1216
6878.51 1144
6879.30 1195
6880.08 1318
6880.86 1199
6881.64 1190
6882.43 1232
6883.21 1382
6883.99 1285
6884.78 1427
6885.56 1415
6886.34 1346
6887.13 1279
6887.91 1285
6888.69 1188
6889.48 1150
6890.26 1137
6891.04 1194
6891.83 1175
6892.61 1114
6893.39 1139
6894.18 1102
6894.96 1166
6895.74 1145
6896.53 1102
6897.31 1144
6898.09 1075
6898.88 1160
6899.66 1173
6900.45 1100
6901.23 1144
6902.01 1132
6902.80 1189
6903.58 1115
6904.37 1067
6905.15 1136
6905.93 1191
6906.72 1222
6907.50 1087
6908.29 1184
6909.07 1241
6909.86 1106
6910.64 1119
6911.43 1065
6912.21 1039
6913.00 1111
6913.78 1112
6914.56 1168
6915.35 1132
6916.13 1080
6916.92 1049
6917.70 1021
6918.49 1055
6919.27 1088
6920.06 1129
6920.84 1082
6921.63 1122
6922.41 1013
6923.20 999
6923.98 1032
6924.77 1018
6925.56 1008
6926.34 1044
6927.13 1026
6927.91 1044
6928.70 978
6929.48 989
6930.27 993
6931.05 1084
6931.84 1031
6932.63 1031
6933.41 1071
6934.20 1069
6934.98 1135
6935.77 1133
6936.56 1194
6937.34 1141
6938.13 1123
6938.91 1203
6939.70 1215
6940.49 1252
6941.27 1284
6942.06 1335
6942.84 1428
6943.63 1459
6944.42 1571
6945.20 1533
6945.99 1392
6946.78 1422
6947.56 1418
6948.35 1325
6949.14 1278
6949.92 1336
6950.71 1369
6951.50 1229
6952.28 1192
6953.07 1254
6953.86 1281
6954.64 1265
6955.43 1361
6956.22 1358
6957.01 1362
6957.79 1321
6958.58 1323
6959.37 1357
6960.16 1319
6960.94 1339
6961.73 1327
6962.52 1497
6963.31 1318
6964.09 1270
6964.88 1353
6965.67 1378
6966.46 1386
6967.24 1394
6968.03 1345
6968.82 1458
6969.61 1355
6970.39 1329
6971.18 1396
6971.97 1392
6972.76 1357
6973.55 1386
6974.33 1407
6975.12 1416
6975.91 1538
6976.70 1579
6977.49 1635
6978.28 1754
6979.06 1878
6979.85 2082
6980.64 2302
6981.43 2447
6982.22 2563
6983.01 2756
6983.80 2754
6984.58 2773
6985.37 2745
6986.16 2559
6986.95 2437
6987.74 2315
6988.53 2132
6989.32 2006
6990.11 1872
6990.90 1942
6991.68 1842
6992.47 1844
6993.26 1904
6994.05 1981
6994.84 2257
6995.63 2358
6996.42 2383
6997.21 2320
6998.00 2310
6998.79 2412
6999.58 2135
7000.37 1872
7001.16 1814
7001.95 1612
7002.74 1562
7003.53 1537
7004.32 1485
7005.11 1481
7005.90 1319
7006.69 1316
7007.48 1290
7008.27 1286
7009.06 1403
7009.85 1345
7010.64 1301
7011.43 1398
7012.22 1387
7013.01 1391
7013.80 1329
7014.59 1337
7015.38 1274
7016.17 1263
7016.96 1246
7017.75 1354
7018.54 1307
7019.33 1306
7020.12 1347
7020.91 1322
7021.70 1357
7022.49 1361
7023.29 1334
7024.08 1325
7024.87 1351
7025.66 1264
7026.45 1315
7027.24 1360
7028.03 1394
7028.82 1265
7029.61 1304
7030.41 1333
7031.20 1317
7031.99 1305
7032.78 1320
7033.57 1349
7034.36 1328
7035.15 1276
7035.95 1444
7036.74 1544
7037.53 1465
7038.32 1449
7039.11 1469
7039.90 1505
7040.70 1394
7041.49 1452
7042.28 1564
7043.07 1618
7043.86 1618
7044.66 1822
7045.45 1817
7046.24 1841
7047.03 1965
7047.83 1794
7048.62 1717
7049.41 1711
7050.20 1582
7051.00 1480
7051.79 1587
7052.58 1537
7053.37 1549
7054.17 1597
7054.96 1515
7055.75 1525
7056.54 1535
7057.34 1498
7058.13 1526
7058.92 1560
7059.72 1419
7060.51 1433
7061.30 1602
7062.09 1605
7062.89 1456
7063.68 1420
7064.47 1526
7065.27 1488
7066.06 1467
7066.85 1443
7067.65 1472
7068.44 1435
7069.23 1492
7070.03 1434
7070.82 1398
7071.61 1346
7072.41 1468
7073.20 1448
7074.00 1369
7074.79 1435
7075.58 1400
7076.38 1446
7077.17 1490
7077.97 1525
7078.76 1588
7079.55 1704
7080.35 1771
7081.14 1958
7081.94 2214
7082.73 2496
7083.52 2548
7084.32 2755
7085.11 2562
7085.91 2487
7086.70 2445
7087.50 2347
7088.29 2143
7089.09 2051
7089.88 1875
7090.68 1559
7091.47 1487
7092.26 1494
7093.06 1374
7093.85 1285
7094.65 1348
7095.44 1279
7096.24 1294
7097.03 1298
7097.83 1276
7098.62 1206
7099.42 1322
7100.21 1336
7101.01 1344
7101.81 1364
7102.60 1303
7103.40 1232
7104.19 1211
7104.99 1092
7105.78 1132
7106.58 1212
7107.37 1286
7108.17 1226
7108.97 1191
7109.76 1160
7110.56 1095
7111.35 1188
7112.15 1196
7112.94 1232
7113.74 1229
7114.54 1254
7115.33 1179
7116.13 1142
7116.93 1162
7117.72 1156
7118.52 1195
7119.31 1114
7120.11 1097
7120.91 1124
7121.70 1169
7122.50 1156
7123.30 1173
7124.09 1060
7124.89 1116
7125.69 1078
7126.48 1123
7127.28 1115
7128.08 1082
7128.87 1077
7129.67 1115
7130.47 1040
7131.26 1066
7132.06 1195
7132.86 1133
7133.65 1090
7134.45 1154
7135.25 1069
7136.05 1072
7136.84 1160
7137.64 1029
7138.44 1027
7139.24 1085
7140.03 1089
7140.83 1136
7141.63 1120
7142.43 1164
7143.22 1031
7144.02 1109
7144.82 1194
7145.62 1145
7146.41 1006
7147.21 1026
7148.01 1085
7148.81 1091
7149.61 1066
7150.40 1122
7151.20 1022
7152.00 1005
7152.80 1061
7153.60 1082
7154.40 1032
7155.19 1025
7155.99 1046
7156.79 999
7157.59 1009
7158.39 1053
7159.19 1052
7159.98 1017
7160.78 1126
7161.58 1010
7162.38 1046
7163.18 1103
7163.98 1045
7164.78 1081
7165.58 1047
7166.37 1058
7167.17 1010
7167.97 1030
7168.77 992
7169.57 1008
7170.37 931
7171.17 980
7171.97 979
7172.77 976
7173.57 949
7174.37 928
7175.17 957
7175.97 1016
7176.76 1000
7177.56 959
7178.36 1003
7179.16 995
7179.96 963
7180.76 953
7181.56 1076
7182.36 1057
7183.16 980
7183.96 1059
7184.76 1046
7185.56 930
7186.36 925
7187.16 950
7187.96 991
7188.76 1032
7189.56 1017
7190.36 990
7191.16 957
7191.96 921
7192.76 884
7193.56 938
7194.37 942
7195.17 932
7195.97 962
7196.77 1019
7197.57 970
7198.37 966
7199.17 897
7199.97 946
7200.77 914
7201.57 946
7202.37 930
7203.17 858
7203.97 965
7204.78 1043
7205.58 999
7206.38 1001
7207.18 1041
7207.98 1041
7208.78 1032
7209.58 995
7210.38 1077
7211.19 1107
7211.99 1093
7212.79 1101
7213.59 1014
7214.39 1129
7215.19 1142
7216.00 1112
7216.80 1085
7217.60 1118
7218.40 1061
7219.20 966
7220.00 1024
7220.81 1080
7221.61 1069
7222.41 1074
7223.21 1052
7224.02 1077
7224.82 988
7225.62 1012
7226.42 972
7227.22 864
7228.03 946
7228.83 987
7229.63 986
7230.43 937
7231.24 951
7232.04 999
7232.84 1063
7233.64 1027
7234.45 1057
7235.25 1032
7236.05 1000
7236.86 977
7237.66 979
7238.46 892
7239.26 927
7240.07 959
7240.87 925
7241.67 1069
7242.48 978
7243.28 917
7244.08 888
7244.89 898
7245.69 852
7246.49 920
7247.30 892
7248.10 973
7248.90 898
7249.71 908
7250.51 919
7251.31 900
7252.12 871
7252.92 856
7253.73 983
7254.53 957
7255.33 980
7256.14 979
7256.94 903
7257.75 831
7258.55 941
7259.35 945
7260.16 920
7260.96 883
7261.77 863
7262.57 926
7263.38 892
7264.18 978
7264.98 881
7265.79 867
7266.59 855
7267.40 960
7268.20 981
7269.01 917
7269.81 961
7270.62 927
7271.42 938
7272.23 876
7273.03 906
7273.84 940
7274.64 1003
7275.45 991
7276.25 976
7277.06 937
7277.86 903
7278.67 882
7279.47 951
7280.28 992
7281.08 904
7281.89 967
7282.69 974
7283.50 892
7284.30 876
7285.11 902
7285.92 896
7286.72 846
7287.53 888
7288.33 852
7289.14 820
7289.94 864
7290.75 764
7291.56 838
7292.36 878
7293.17 906
7293.97 831
7294.78 819
7295.59 907
7296.39 967
7297.20 930
7298.00 1025
7298.81 957
7299.62 945
7300.42 912
7301.23 946
7302.04 934
7302.84 912
7303.65 859
7304.46 899
7305.26 902
7306.07 918
7306.88 855
7307.68 818
7308.49 818
7309.30 838
7310.10 922
7310.91 946
7311.72 813
7312.52 861
7313.33 1012
7314.14 960
7314.95 916
7315.75 895
7316.56 947
7317.37 940
7318.18 934
7318.98 995
7319.79 949
7320.60 904
7321.41 902
7322.21 946
7323.02 887
7323.83 864
7324.64 777
7325.44 864
7326.25 886
7327.06 885
7327.87 815
7328.68 819
7329.48 891
7330.29 871
7331.10 884
7331.91 931
7332.72 887
7333.52 800
7334.33 774
7335.14 832
7335.95 838
7336.76 819
7337.57 896
7338.37 823
7339.18 799
7339.99 786
7340.80 841
7341.61 919
7342.42 874
7343.23 780
7344.04 756
7344.84 847
7345.65 829
7346.46 804
7347.27 804
7348.08 790
7348.89 740
7349.70 733
7350.51 774
7351.32 846
7352.13 830
7352.93 794
7353.74 828
7354.55 754
7355.36 753
7356.17 759
7356.98 786
7357.79 858
7358.60 833
7359.41 800
7360.22 773
7361.03 777
7361.84 833
7362.65 779
7363.46 799
7364.27 739
7365.08 798
7365.89 803
7366.70 776
7367.51 896
7368.32 818
7369.13 838
7369.94 780
7370.75 817
7371.56 828
7372.37 787
7373.18 859
7373.99 906
7374.80 917
7375.61 829
7376.42 881
7377.23 845
7378.05 797
7378.86 819
7379.67 843
7380.48 775
7381.29 841
7382.10 862
7382.91 825
7383.72 806
7384.53 845
7385.34 862
7386.15 827
7386.97 794
7387.78 757
7388.59 826
7389.40 888
7390.21 891
7391.02 812
7391.83 898
7392.65 929
7393.46 988
7394.27 987
7395.08 996
7395.89 950
7396.70 1001
7397.52 1052
7398.33 992
7399.14 941
7399.95 891
7400.76 888
7401.57 899
7402.39 821
7403.20 861
7404.01 847
7404.82 807
7405.64 836
7406.45 860
7407.26 807
7408.07 816
7408.88 794
7409.70 797
7410.51 811
7411.32 846
7412.13 822
7412.95 757
7413.76 771
7414.57 713
7415.39 803
7416.20 879
7417.01 795
7417.82 812
7418.64 792
7419.45 822
7420.26 741
7421.08 800
7421.89 781
7422.70 753
7423.51 782
7424.33 747
7425.14 753
7425.95 738
7426.77 797
7427.58 811
7428.40 794
7429.21 755
7430.02 837
7430.84 753
7431.65 772
7432.46 767
7433.28 854
7434.09 752
7434.90 738
7435.72 783
7436.53 781
7437.35 787
7438.16 795
7438.97 778
7439.79 741
7440.60 707
7441.42 696
7442.23 777
7443.04 792
7443.86 840
7444.67 766
7445.49 821
7446.30 812
7447.12 872
7447.93 905
7448.75 829
7449.56 788
7450.38 848
7451.19 854
7452.00 825
7452.82 753
7453.63 755
7454.45 773
7455.26 736
7456.08 897
7456.89 910
7457.71 819
7458.52 762
7459.34 837
7460.15 831
7460.97 738
7461.79 833
7462.60 907
7463.42 903
7464.23 836
7465.05 790
7465.86 800
7466.68 788
7467.49 859
7468.31 810
7469.12 771
7469.94 831
7470.76 860
7471.57 806
7472.39 801
7473.20 785
7474.02 767
7474.84 787
7475.65 771
7476.47 676
7477.28 782
7478.10 837
7478.92 794
7479.73 756
7480.55 779
7481.37 785
7482.18 740
7483.00 696
7483.81 787
7484.63 715
7485.45 734
7486.26 760
7487.08 775
7487.90 714
7488.71 705
7489.53 748
7490.35 791
7491.17 771
7491.98 789
7492.80 674
7493.62 747
7494.43 746
7495.25 790
7496.07 724
7496.88 728
7497.70 816
7498.52 736
7499.34 806
7500.15 831
7500.97 769
7501.79 802
7502.61 734
7503.42 748
7504.24 764
7505.06 819
7505.88 840
7506.69 763
7507.51 749
7508.33 711
7509.15 791
7509.97 731
7510.78 679
7511.60 676
7512.42 686
7513.24 760
7514.06 708
7514.87 735
7515.69 685
7516.51 699
7517.33 715
7518.15 743
7518.97 748
7519.78 691
7520.60 691
7521.42 712
7522.24 743
7523.06 721
7523.88 790
7524.70 752
7525.52 708
7526.33 753
7527.15 699
7527.97 804
7528.79 791
7529.61 771
7530.43 716
7531.25 672
7532.07 709
7532.89 682
7533.71 732
7534.52 810
7535.34 775
7536.16 699
7536.98 714
7537.80 729
7538.62 719
7539.44 669
7540.26 725
7541.08 820
7541.90 782
7542.72 691
7543.54 641
7544.36 676
7545.18 734
7546.00 700
7546.82 692
7547.64 600
7548.46 626
7549.28 717
7550.10 721
7550.92 676
7551.74 741
7552.56 805
7553.38 796
7554.20 766
7555.02 774
7555.84 755
7556.66 776
7557.48 753
7558.30 630
7559.12 732
7559.94 707
7560.76 702
7561.59 747
7562.41 728
7563.23 737
7564.05 751
7564.87 739
7565.69 676
7566.51 732
7567.33 709
7568.15 745
7568.97 688
7569.80 755
7570.62 783
7571.44 785
7572.26 714
7573.08 776
7573.90 734
7574.72 770
7575.54 760
7576.37 772
7577.19 717
7578.01 789
7578.83 811
7579.65 787
7580.47 789
7581.30 721
7582.12 777
7582.94 794
7583.76 833
7584.58 779
7585.41 780
7586.23 781
7587.05 801
7587.87 741
7588.69 778
7589.52 787
7590.34 830
7591.16 775
7591.98 770
7592.81 840
7593.63 792
7594.45 802
7595.27 874
7596.10 924
7596.92 908
7597.74 905
7598.56 931
7599.39 972
7600.21 1067
7601.03 1089
7601.86 1002
7602.68 1036
7603.50 941
7604.33 1018
7605.15 985
7605.97 955
7606.79 873
7607.62 878
7608.44 902
7609.26 914
7610.09 972
7610.91 947
7611.73 997
7612.56 1076
7613.38 1103
7614.21 943
7615.03 981
7615.85 972
7616.68 1022
7617.50 954
7618.32 865
7619.15 958
7619.97 878
7620.80 902
7621.62 901
7622.44 935
7623.27 972
7624.09 1037
7624.92 1093
7625.74 1096
7626.56 1169
7627.39 1202
7628.21 1239
7629.04 1281
7629.86 1208
7630.69 1198
7631.51 1156
7632.34 1049
7633.16 957
7633.99 910
7634.81 916
7635.63 809
7636.46 842
7637.28 881
7638.11 844
7638.93 710
7639.76 810
7640.58 847
7641.41 843
7642.23 806
7643.06 799
7643.88 757
7644.71 786
7645.54 804
7646.36 784
7647.19 763
7648.01 737
7648.84 788
7649.66 761
7650.49 814
7651.31 716
7652.14 759
7652.96 783
7653.79 750
7654.62 768
7655.44 804
7656.27 767
7657.09 745
7657.92 753
7658.75 721
7659.57 765
7660.40 762
7661.22 760
7662.05 735
7662.88 768
7663.70 812
7664.53 788
7665.36 726
7666.18 823
7667.01 824
7667.83 741
7668.66 834
7669.49 810
7670.31 760
7671.14 704
7671.97 766
7672.79 849
7673.62 769
7674.45 772
7675.28 765
7676.10 719
7676.93 742
7677.76 817
7678.58 868
7679.41 947
7680.24 968
7681.06 949
7681.89 961
7682.72 962
7683.55 955
7684.37 900
7685.20 901
7686.03 931
7686.86 841
7687.68 880
7688.51 915
7689.34 853
7690.17 799
7691.00 788
7691.82 815
7692.65 828
7693.48 780
7694.31 789
7695.13 801
7695.96 790
7696.79 806
7697.62 807
7698.45 813
7699.28 730
7700.10 798
7700.93 746
7701.76 761
7702.59 729
7703.42 809
7704.25 770
7705.07 745
7705.90 741
7706.73 797
7707.56 829
7708.39 714
7709.22 785
7710.05 765
7710.87 760
7711.70 786
7712.53 768
7713.36 791
7714.19 809
7715.02 716
7715.85 808
7716.68 800
7717.51 775
7718.34 755
7719.17 804
7719.99 753
7720.82 704
7721.65 832
7722.48 862
7723.31 795
7724.14 722
7724.97 754
7725.80 807
7726.63 783
7727.46 737
7728.29 842
7729.12 785
7729.95 808
7730.78 792
7731.61 762
7732.44 755
7733.27 715
7734.10 819
7734.93 841
7735.76 851
7736.59 825
7737.42 785
7738.25 804
7739.08 841
7739.91 920
7740.74 891
7741.57 1001
7742.40 960
7743.23 1023
7744.06 1019
7744.89 925
7745.73 957
7746.56 1025
7747.39 966
7748.22 949
7749.05 926
7749.88 1049
7750.71 1098
7751.54 1107
7752.37 1210
7753.20 1307
7754.03 1300
7754.87 1277
7755.70 1237
7756.53 1119
7757.36 1050
7758.19 1013
7759.02 968
7759.85 892
7760.69 883
7761.52 820
7762.35 853
7763.18 883
7764.01 835
7764.84 812
7765.68 861
7766.51 880
7767.34 844
7768.17 845
7769.00 849
7769.84 858
7770.67 958
7771.50 975
7772.33 1023
7773.16 1055
7774.00 1003
7774.83 1100
7775.66 1070
7776.49 1032
7777.33 942
7778.16 924
7778.99 954
7779.82 854
7780.66 824
7781.49 777
7782.32 805
7783.15 855
7783.99 736
7784.82 795
7785.65 822
7786.48 744
7787.32 767
7788.15 828
7788.98 779
7789.82 799
7790.65 841
7791.48 868
7792.32 841
7793.15 884
7793.98 875
7794.82 801
7795.65 748
7796.48 798
7797.32 736
7798.15 729
7798.98 742
7799.82 761
7800.65 744
7801.48 739
7802.32 804
7803.15 791
7803.99 839
7804.82 846
7805.65 863
7806.49 746
7807.32 803
7808.16 743
7808.99 796
7809.82 868
7810.66 793
7811.49 862
7812.33 837
7813.16 818
7814.00 848
7814.83 896
7815.66 891
7816.50 841
7817.33 879
7818.17 847
7819.00 862
7819.84 946
7820.67 997
7821.51 948
7822.34 977
7823.18 978
7824.01 993
7824.85 953
7825.68 1045
7826.52 951
7827.35 949
7828.19 956
7829.02 982
7829.86 941
7830.69 934
7831.53 920
7832.36 915
7833.20 909
7834.03 898
7834.87 1008
7835.70 953
7836.54 955
7837.38 898
7838.21 926
7839.05 860
7839.88 826
7840.72 873
7841.55 818
7842.39 819
7843.23 877
7844.06 872
7844.90 823
7845.73 833
7846.57 836
7847.41 808
7848.24 783
7849.08 843
7849.92 825
7850.75 905
7851.59 928
7852.42 897
7853.26 919
7854.10 966
7854.93 997
7855.77 1020
7856.61 1023
7857.44 1048
7858.28 930
7859.12 884
7859.95 950
7860.79 912
7861.63 854
7862.46 937
7863.30 944
7864.14 1017
7864.98 1022
7865.81 1014
7866.65 1082
7867.49 1089
7868.32 1084
7869.16 1092
7870.00 1254
7870.84 1290
7871.67 1420
7872.51 1478
7873.35 1587
7874.19 1557
7875.02 1470
7875.86 1386
7876.70 1264
7877.54 1210
7878.38 1115
7879.21 1204
7880.05 1072
7880.89 1081
7881.73 1065
7882.57 1157
7883.40 1160
7884.24 1176
7885.08 1186
7885.92 1274
7886.76 1297
7887.59 1302
7888.43 1252
7889.27 1184
7890.11 1165
7890.95 1136
7891.79 1059
7892.62 1141
7893.46 1125
7894.30 1133
7895.14 1053
7895.98 965
7896.82 1031
7897.66 1040
7898.50 1074
7899.34 940
7900.17 863
7901.01 925
7901.85 1029
7902.69 908
7903.53 912
7904.37 914
7905.21 938
7906.05 953
7906.89 880
7907.73 936
7908.57 947
7909.41 941
7910.25 935
7911.08 933
7911.92 855
7912.76 895
7913.60 972
7914.44 866
7915.28 908
7916.12 893
7916.96 864
7917.80 920
7918.64 901
7919.48 776
7920.32 776
7921.16 847
7922.00 824
7922.84 806
7923.68 733
7924.52 775
7925.36 786
7926.20 814
7927.04 864
7927.89 802
7928.73 828
7929.57 837
7930.41 823
7931.25 794
7932.09 840
7932.93 849
7933.77 815
7934.61 847
7935.45 839
7936.29 826
7937.13 843
7937.97 784
7938.81 885
7939.66 808
7940.50 871
7941.34 905
7942.18 897
7943.02 845
7943.86 820
7944.70 917
7945.54 925
7946.39 892
7947.23 894
7948.07 924
7948.91 995
7949.75 1046
7950.59 1015
7951.44 986
7952.28 978
7953.12 1022
7953.96 1016
7954.80 989
7955.64 1006
7956.49 956
7957.33 868
7958.17 884
7959.01 951
7959.85 905
7960.70 908
7961.54 1021
7962.38 933
7963.22 951
7964.07 990
7964.91 954
7965.75 944
7966.59 878
7967.44 862
7968.28 866
7969.12 889
7969.96 891
7970.81 873
7971.65 884
7972.49 910
7973.34 849
7974.18 928
7975.02 908
7975.86 826
7976.71 941
7977.55 851
7978.39 884
7979.24 907
7980.08 887
7980.92 899
7981.77 843
7982.61 866
7983.45 898
7984.30 838
7985.14 854
7985.98 830
7986.83 820
7987.67 777
7988.51 837
7989.36 893
7990.20 818
7991.05 943
7991.89 993
7992.73 1048
7993.58 1221
7994.42 1282
7995.27 1284
7996.11 1311
7996.95 1277
7997.80 1312
7998.64 1265
7999.49 1237
8000.33 1137
8001.17 1039
8002.02 1009
8002.86 996
8003.71 955
8004.55 820
8005.40 846
8006.24 818
8007.09 713
8007.93 758
8008.78 725
8009.62 765
8010.47 784
8011.31 744
8012.16 807
8013.00 836
8013.84 826
8014.69 808
8015.54 751
8016.38 778
8017.23 737
8018.07 798
8018.92 772
8019.76 780
8020.61 736
8021.45 815
8022.30 740
8023.14 729
8023.99 728
8024.83 699
8025.68 735
8026.53 797
8027.37 811
8028.22 834
8029.06 796
8029.91 700
8030.75 771
8031.60 775
8032.45 719
8033.29 720
8034.14 780
8034.98 772
8035.83 790
8036.68 689
8037.52 770
8038.37 795
8039.22 744
8040.06 760
8040.91 735
8041.76 720
8042.60 808
8043.45 724
8044.29 715
8045.14 702
8045.99 702
8046.83 707
8047.68 691
8048.53 727
8049.38 687
8050.22 673
8051.07 663
8051.92 694
8052.76 682
8053.61 735
8054.46 732
8055.30 703
8056.15 636
8057.00 712
8057.85 684
8058.69 685
8059.54 706
8060.39 636
8061.24 691
8062.08 691
8062.93 640
8063.78 618
8064.63 660
8065.47 698
8066.32 677
8067.17 676
8068.02 653
8068.87 673
8069.71 685
8070.56 695
8071.41 718
8072.26 671
8073.11 671
8073.95 671
8074.80 686
8075.65 644
8076.50 570
8077.35 677
8078.20 717
8079.04 642
8079.89 675
8080.74 675
8081.59 668
8082.44 649
8083.29 625
8084.14 636
8084.98 681
8085.83 630
8086.68 637
8087.53 603
8088.38 633
8089.23 634
8090.08 658
8090.93 669
8091.78 608
8092.63 618
8093.47 705
8094.32 713
8095.17 737
8096.02 639
8096.87 621
8097.72 680
8098.57 675
8099.42 643
8100.27 661
8101.12 649
8101.97 605
8102.82 693
8103.67 627
8104.52 616
8105.37 614
8106.22 622
8107.07 576
8107.92 600
8108.77 608
8109.62 567
8110.47 526
8111.32 555
8112.17 600
8113.02 581
8113.87 533
8114.72 541
8115.57 598
8116.42 596
8117.27 632
8118.12 637
8118.97 619
8119.82 585
8120.67 616
8121.52 589
8122.37 603
8123.22 572
8124.08 573
8124.93 508
8125.78 600
8126.63 570
8127.48 578
8128.33 653
8129.18 580
8130.03 655
8130.88 645
8131.74 584
8132.59 616
8133.44 650
8134.29 638
8135.14 649
8135.99 620
8136.84 634
8137.69 603
8138.55 589
8139.40 619
8140.25 610
8141.10 630
8141.95 628
8142.80 658
8143.66 614
8144.51 642
8145.36 663
8146.21 656
8147.06 681
8147.92 666
8148.77 758
8149.62 769
8150.47 750
8151.33 670
8152.18 680
8153.03 694
8153.88 694
8154.73 652
8155.59 708
8156.44 668
8157.29 658
8158.14 654
8159.00 640
8159.85 648
8160.70 655
8161.56 671
8162.41 630
8163.26 618
8164.11 605
8164.97 618
8165.82 641
8166.67 624
8167.53 647
8168.38 656
8169.23 608
8170.09 624
8170.94 578
8171.79 606
8172.65 587
8173.50 613
8174.35 564
8175.21 572
8176.06 518
8176.91 588
8177.77 612
8178.62 619
8179.47 600
8180.33 540
8181.18 557
8182.04 570
8182.89 546
8183.74 527
8184.60 568
8185.45 630
8186.31 584
8187.16 575
8188.01 577
8188.87 592
8189.72 577
8190.58 537
8191.43 583
8192.29 582
8193.14 618
8193.99 588
8194.85 599
8195.70 588
8196.56 591
8197.41 616
8198.27 593
8199.12 569
8199.98 562
8200.83 584
8201.69 525
8202.54 611
8203.40 556
8204.25 558
8205.11 578
8205.96 587
8206.82 566
8207.67 521
8208.53 604
8209.38 558
8210.24 636
8211.09 602
8211.95 578
8212.80 559
8213.66 544
8214.52 530
8215.37 581
8216.23 553
8217.08 585
8217.94 567
8218.79 544
8219.65 542
8220.51 647
8221.36 616
8222.22 557
8223.07 551
8223.93 564
8224.79 576
8225.64 546
8226.50 557
8227.35 510
8228.21 517
8229.07 514
8229.92 524
8230.78 539
8231.64 542
8232.49 543
8233.35 519
8234.21 522
8235.06 546
8235.92 595
8236.78 489
8237.63 543
8238.49 622
8239.35 583
8240.20 513
8241.06 489
8241.92 507
8242.77 513
8243.63 572
8244.49 567
8245.34 547
8246.20 579
8247.06 554
8247.92 522
8248.77 534
8249.63 461
8250.49 514
8251.35 562
8252.20 513
8253.06 549
8253.92 549
8254.78 527
8255.63 541
8256.49 530
8257.35 508
8258.21 533
8259.07 539
8259.92 505
8260.78 530
8261.64 550
8262.50 544
8263.36 551
8264.21 569
8265.07 553
8265.93 585
8266.79 561
8267.65 520
8268.51 519
8269.36 548
8270.22 546
8271.08 542
8271.94 555
8272.80 568
8273.66 647
8274.51 547
8275.37 519
8276.23 515
8277.09 597
8277.95 637
8278.81 573
8279.67 540
8280.53 537
8281.39 605
8282.24 554
8283.10 576
8283.96 573
8284.82 560
8285.68 573
8286.54 521
8287.40 551
8288.26 576
8289.12 534
8289.98 591
8290.84 596
8291.70 530
8292.56 511
8293.42 480
8294.28 468
8295.14 534
8296.00 540
8296.86 555
8297.72 590
8298.58 612
8299.44 564
8300.30 476
8301.16 527
8302.02 522
8302.88 492
8303.74 507
8304.60 528
8305.46 542
8306.32 507
8307.18 566
8308.04 539
8308.90 565
8309.76 517
8310.62 589
8311.48 585
8312.34 570
8313.20 506
8314.06 613
8314.92 581
8315.78 595
8316.64 572
8317.51 628
8318.37 635
8319.23 669
8320.09 622
8320.95 570
8321.81 631
8322.67 706
8323.53 648
8324.39 615
8325.26 549
8326.12 594
8326.98 562
8327.84 529
8328.70 572
8329.56 546
8330.42 546
8331.29 577
8332.15 597
8333.01 505
8333.87 485
8334.73 543
8335.60 566
8336.46 568
8337.32 543
8338.18 527
8339.04 571
8339.91 560
8340.77 583
8341.63 559
8342.49 556
8343.35 536
8344.22 518
8345.08 540
8345.94 546
8346.80 511
8347.67 553
8348.53 483
8349.39 497
8350.25 483
8351.12 527
8351.98 483
8352.84 560
8353.70 508
8354.57 559
8355.43 533
8356.29 528
8357.16 513
8358.02 508
8358.88 483
8359.75 509
8360.61 579
8361.47 506
8362.33 560
8363.20 524
8364.06 490
8364.92 466
8365.79 531
8366.65 475
8367.52 534
8368.38 552
8369.24 512
8370.11 549
8370.97 556
8371.83 567
8372.70 535
8373.56 512
8374.42 605
8375.29 529
8376.15 498
8377.02 599
8377.88 536
8378.74 562
8379.61 591
8380.47 581
8381.34 568
8382.20 526
8383.07 581
8383.93 610
8384.79 581
8385.66 595
8386.52 597
8387.39 579
8388.25 577
8389.12 600
8389.98 576
8390.85 603
8391.71 612
8392.58 583
8393.44 541
8394.31 654
8395.17 606
8396.04 539
8396.90 608
8397.77 656
8398.63 608
8399.50 566
8400.36 587
8401.23 596
8402.09 622
8402.96 594
8403.82 577
8404.69 584
8405.55 539
8406.42 585
8407.28 594
8408.15 555
8409.02 593
8409.88 511
8410.75 509
8411.61 527
8412.48 497
8413.34 567
8414.21 558
8415.08 593
8415.94 549
8416.81 497
8417.68 541
8418.54 591
8419.41 584
8420.27 513
8421.14 542
8422.01 562
8422.87 620
8423.74 584
8424.61 613
8425.47 591
8426.34 617
8427.21 594
8428.07 554
8428.94 587
8429.81 601
8430.67 625
8431.54 639
8432.41 641
8433.27 615
8434.14 671
8435.01 784
8435.87 814
8436.74 839
8437.61 801
8438.47 815
8439.34 908
8440.21 827
8441.08 834
8441.94 874
8442.81 832
8443.68 787
8444.55 764
8445.41 788
8446.28 807
8447.15 770
8448.02 871
8448.88 946
8449.75 995
8450.62 1124
8451.49 1188
8452.36 1240
8453.22 1135
8454.09 1169
8454.96 1091
8455.83 993
8456.70 890
8457.56 986
8458.43 878
8459.30 837
8460.17 794
8461.04 741
8461.91 704
8462.77 702
8463.64 659
8464.51 685
8465.38 705
8466.25 630
8467.12 789
8467.99 706
8468.85 693
8469.72 696
8470.59 638
8471.46 683
8472.33 647
8473.20 626
8474.07 633
8474.94 628
8475.81 611
8476.67 625
8477.54 567
8478.41 580
8479.28 576
8480.15 621
8481.02 573
8481.89 608
8482.76 527
8483.63 589
8484.50 543
8485.37 508
8486.24 582
8487.11 597
8487.98 574
8488.85 555
8489.72 529
8490.59 549
8491.46 587
8492.33 569
8493.20 593
8494.07 567
8494.94 584
8495.81 561
8496.68 607
8497.55 590
8498.42 551
8499.29 556
8500.16 647
8501.03 564
8501.90 567
8502.77 583
8503.64 561
8504.51 690
8505.38 641
8506.25 657
8507.12 593
8507.99 552
8508.86 572
8509.74 562
8510.61 611
8511.48 606
8512.35 560
8513.22 560
8514.09 602
8514.96 618
8515.83 608
8516.70 581
8517.57 636
8518.45 611
8519.32 601
8520.19 604
8521.06 618
8521.93 555
8522.80 617
8523.67 582
8524.55 587
8525.42 592
8526.29 628
8527.16 618
8528.03 623
8528.90 603
8529.78 612
8530.65 597
8531.52 587
8532.39 690
8533.26 644
8534.14 625
8535.01 602
8535.88 595
8536.75 600
8537.63 588
8538.50 547
8539.37 616
8540.24 653
8541.11 609
8541.99 560
8542.86 587
8543.73 566
8544.61 527
8545.48 673
8546.35 649
8547.22 696
8548.10 670
8548.97 676
8549.84 696
8550.71 745
8551.59 690
8552.46 692
8553.33 696
8554.21 719
8555.08 648
8555.95 597
8556.83 614
8557.70 603
8558.57 574
8559.45 580
8560.32 568
8561.19 524
8562.07 535
8562.94 560
8563.81 598
8564.69 518
8565.56 534
8566.44 582
8567.31 568
8568.18 579
8569.06 558
8569.93 560
8570.80 556
8571.68 558
8572.55 535
8573.43 535
8574.30 572
8575.18 594
8576.05 534
8576.92 535
8577.80 522
8578.67 573
8579.55 537
8580.42 536
8581.30 537
8582.17 527
8583.05 510
8583.92 530
8584.79 545
8585.67 518
8586.54 495
8587.42 555
8588.29 601
8589.17 548
8590.04 578
8590.92 536
8591.79 494
8592.67 499
8593.54 542
8594.42 570
8595.29 548
8596.17 548
8597.04 492
8597.92 559
8598.80 540
8599.67 517
8600.55 625
8601.42 600
8602.30 575
8603.17 515
8604.05 506
8604.92 532
8605.80 530
8606.68 532
8607.55 519
8608.43 531
8609.30 486
8610.18 506
8611.06 525
8611.93 489
8612.81 524
8613.68 529
8614.56 572
8615.44 488
8616.31 483
8617.19 483
8618.07 473
8618.94 481
8619.82 536
8620.69 511
8621.57 511
8622.45 542
8623.32 526
8624.20 533
8625.08 560
8625.95 509
8626.83 497
8627.71 555
8628.59 470
8629.46 466
8630.34 553
8631.22 549
8632.09 554
8632.97 534
8633.85 498
8634.73 551
8635.60 505
8636.48 524
8637.36 529
8638.23 476
8639.11 543
8639.99 596
8640.87 582
8641.74 575
8642.62 536
8643.50 556
8644.38 595
8645.26 524
8646.13 568
8647.01 581
8647.89 585
8648.77 598
8649.64 584
8650.52 527
8651.40 527
8652.28 496
8653.16 490
8654.04 488
8654.91 492
8655.79 572
8656.67 523
8657.55 517
8658.43 557
8659.31 576
8660.18 574
8661.06 549
8661.94 502
8662.82 511
8663.70 562
8664.58 566
8665.46 547
8666.34 547
8667.21 562
8668.09 551
8668.97 598
8669.85 593
8670.73 618
8671.61 579
8672.49 587
8673.37 599
8674.25 644
8675.13 642
8676.01 604
8676.88 615
8677.76 610
8678.64 601
8679.52 599
8680.40 628
8681.28 652
8682.16 650
8683.04 743
8683.92 829
8684.80 948
8685.68 1080
8686.56 1137
8687.44 1233
8688.32 1255
8689.20 1251
8690.08 1175
8690.96 1136
8691.84 1016
8692.72 945
8693.60 873
8694.48 796
8695.36 741
8696.24 761
8697.12 720
8698.00 701
8698.88 629
8699.76 594
8700.64 584
8701.53 569
8702.41 634
8703.29 595
8704.17 596
8705.05 585
8705.93 539
8706.81 589
8707.69 590
8708.57 557
8709.45 588
8710.33 519
8711.22 559
8712.10 541
8712.98 597
8713.86 652
8714.74 604
8715.62 571
8716.50 556
8717.38 630
8718.27 539
8719.15 558
8720.03 607
8720.91 556
8721.79 537
8722.67 598
8723.56 557
8724.44 535
8725.32 607
8726.20 551
8727.08 575
8727.97 576
8728.85 576
8729.73 556
8730.61 540
8731.49 522
8732.38 549
8733.26 562
8734.14 553
8735.02 497
8735.90 552
8736.79 538
8737.67 494
8738.55 500
8739.43 474
8740.32 486
8741.20 468
8742.08 455
8742.97 524
8743.85 482
8744.73 539
8745.61 546
8746.50 536
8747.38 604
8748.26 565
8749.15 568
8750.03 584
8750.91 568
8751.80 603
8752.68 609
8753.56 665
8754.45 657
8755.33 605
8756.21 635
8757.10 665
8757.98 622
8758.86 618
8759.75 563
8760.63 576
8761.51 589
8762.40 616
8763.28 544
8764.16 576
8765.05 581
8765.93 631
8766.82 630
8767.70 574
8768.58 548
8769.47 522
8770.35 594
8771.24 608
8772.12 576
8773.00 540
8773.89 561
8774.77 625
8775.66 575
8776.54 540
8777.43 523
8778.31 501
8779.20 506
8780.08 564
8780.97 581
8781.85 597
8782.73 543
8783.62 527
8784.50 546
8785.39 574
8786.27 550
8787.16 579
8788.04 568
8788.93 581
8789.81 564
8790.70 628
8791.58 590
8792.47 536
8793.35 570
8794.24 538
8795.13 548
8796.01 533
8796.90 559
8797.78 540
8798.67 539
8799.55 530
8800.44 499
8801.32 481
8802.21 485
8803.10 450
8803.98 515
8804.87 550
8805.75 504
8806.64 474
8807.53 536
8808.41 545
8809.30 500
8810.18 515
8811.07 544
8811.96 559
8812.84 499
8813.73 549
8814.62 539
8815.50 500
8816.39 529
8817.27 488
8818.16 492
8819.05 507
8819.93 490
8820.82 544
8821.71 584
8822.59 536
8823.48 564
8824.37 512
8825.25 530
8826.14 542
8827.03 509
8827.92 538
8828.80 517
8829.69 471
8830.58 552
8831.46 523
8832.35 492
8833.24 514
8834.13 504
8835.01 519
8835.90 513
8836.79 465
8837.68 487
8838.56 556
8839.45 526
8840.34 532
8841.23 507
8842.11 466
8843.00 515
8843.89 519
8844.78 502
8845.67 561
8846.55 573
8847.44 537
8848.33 545
8849.22 587
8850.11 502
8850.99 509
8851.88 538
8852.77 487
8853.66 542
8854.55 554
8855.44 583
8856.32 544
8857.21 508
8858.10 512
8858.99 470
8859.88 484
8860.77 472
8861.66 470
8862.54 522
8863.43 533
8864.32 489
8865.21 488
8866.10 466
8866.99 491
8867.88 462
8868.77 444
8869.66 438
8870.55 466
8871.43 472
8872.32 484
8873.21 501
8874.10 519
8874.99 510
8875.88 498
8876.77 483
8877.66 547
8878.55 538
8879.44 517
8880.33 520
8881.22 525
8882.11 589
8883.00 531
8883.89 468
8884.78 490
8885.67 506
8886.56 478
8887.45 533
8888.34 525
8889.23 476
8890.12 470
8891.01 482
8891.90 477
8892.79 536
8893.68 435
8894.57 476
8895.46 486
8896.35 458
8897.24 483
8898.13 467
8899.02 444
8899.91 450
8900.80 503
8901.69 462
8902.59 465
8903.48 478
8904.37 484
8905.26 544
8906.15 494
8907.04 483
8907.93 485
8908.82 477
8909.71 475
8910.60 483
8911.50 517
8912.39 512
8913.28 522
8914.17 462
8915.06 477
8915.95 475
8916.84 420
8917.74 413
8918.63 443
8919.52 426
8920.41 472
8921.30 447
8922.19 467
8923.09 494
8923.98 532
8924.87 554
8925.76 494
8926.65 536
8927.55 540
8928.44 518
8929.33 508
8930.22 523
8931.11 542
8932.01 495
8932.90 522
8933.79 448
8934.68 445
8935.58 480
8936.47 487
8937.36 469
8938.25 433
8939.15 427
8940.04 429
8940.93 509
8941.82 489
8942.72 456
8943.61 468
8944.50 543
8945.40 468
8946.29 429
8947.18 450
8948.07 478
8948.97 425
8949.86 402
8950.75 407
8951.65 451
8952.54 448
8953.43 420
8954.33 446
8955.22 416
8956.11 420
8957.01 441
8957.90 480
8958.79 421
8959.69 464
8960.58 466
8961.48 435
8962.37 402
8963.26 402
8964.16 416
8965.05 441
8965.94 441
8966.84 439
8967.73 481
8968.63 438
8969.52 428
8970.42 418
8971.31 436
8972.20 418
8973.10 461
8973.99 435
8974.89 455
8975.78 430
8976.68 375
8977.57 379
8978.46 400
8979.36 446
8980.25 428
8981.15 417
8982.04 417
8982.94 388
8983.83 455
8984.73 460
8985.62 386
8986.52 410
8987.41 448
8988.31 456
8989.20 426
8990.10 418
8990.99 398
8991.89 388
8992.78 456
8993.68 402
8994.57 427
8995.47 416
8996.37 407
8997.26 417
8998.16 407
8999.05 431
8999.95 392
9000.84 449
9001.74 412
9002.64 398
9003.53 416
9004.43 428
9005.32 413
9006.22 387
9007.11 376
9008.01 414
9008.91 404
9009.80 381
9010.70 394
9011.60 427
9012.49 455
9013.39 431
9014.28 432
9015.18 429
9016.08 448
9016.97 445
9017.87 418
9018.77 471
9019.66 447
9020.56 425
9021.46 458
9022.35 419
9023.25 419
9024.15 452
9025.04 422
9025.94 394
9026.84 395
9027.74 457
9028.63 403
9029.53 407
9030.43 428
9031.32 410
9032.22 405
9033.12 388
9034.02 415
9034.91 392
9035.81 450
9036.71 461
9037.61 512
9038.50 494
9039.40 424
9040.30 476
9041.20 464
9042.09 460
9042.99 450
9043.89 429
9044.79 448
9045.69 472
9046.58 482
9047.48 418
9048.38 452
9049.28 466
9050.18 501
9051.07 507
9051.97 571
9052.87 510
9053.77 574
9054.67 598
9055.57 534
9056.46 541
9057.36 503
9058.26 507
9059.16 501
9060.06 514
9060.96 497
9061.86 457
9062.75 452
9063.65 411
9064.55 478
9065.45 505
9066.35 493
9067.25 447
9068.15 493
9069.05 517
9069.95 515
9070.85 489
9071.75 439
9072.64 449
9073.54 461
9074.44 438
9075.34 444
9076.24 463
9077.14 463
9078.04 513
9078.94 467
9079.84 516
9080.74 495
9081.64 483
9082.54 484
9083.44 494
9084.34 559
9085.24 523
9086.14 518
9087.04 526
9087.94 478
9088.84 546
9089.74 507
9090.64 507
9091.54 540
9092.44 480
9093.34 491
9094.24 469
9095.14 484
9096.04 504
9096.94 476
9097.84 535
9098.74 480
9099.64 490
9100.54 498
9101.44 511
9102.35 445
9103.25 463
9104.15 478
9105.05 456
9105.95 452
9106.85 447
9107.75 481
9108.65 481
9109.55 469
9110.45 441
9111.36 452
9112.26 452
9113.16 423
9114.06 402
9114.96 431
9115.86 422
9116.76 406
9117.67 429
9118.57 433
9119.47 446
9120.37 443
9121.27 437
9122.17 415
9123.08 372
9123.98 421
9124.88 441
9125.78 417
9126.68 408
9127.58 446
9128.49 421
9129.39 435
9130.29 435
9131.19 384
9132.10 408
9133.00 465
9133.90 479
9134.80 395
9135.70 388
9136.61 413
9137.51 433
9138.41 459
9139.31 441
9140.22 424
9141.12 398
9142.02 453
9142.93 468
9143.83 411
9144.73 351
9145.63 423
9146.54 452
9147.44 478
9148.34 456
9149.25 460
9150.15 411
9151.05 396
9151.96 358
9152.86 430
9153.76 362
9154.67 385
9155.57 404
9156.47 407
9157.38 401
9158.28 477
9159.18 493
9160.09 415
9160.99 391
9161.89 396
9162.80 431
9163.70 462
9164.61 453
9165.51 445
9166.41 434
9167.32 421
9168.22 418
9169.13 470
9170.03 453
9170.93 454
9171.84 422
9172.74 404
9173.65 397
9174.55 383
9175.45 418
9176.36 441
9177.26 448
9178.17 425
9179.07 426
9179.98 439
9180.88 373
9181.79 396
9182.69 405
9183.60 396
9184.50 423
9185.41 472
9186.31 431
9187.22 419
9188.12 434
9189.03 412
9189.93 433
9190.84 392
9191.74 431
9192.65 442
9193.55 440
9194.46 460
9195.36 396
9196.27 480
9197.17 504
9198.08 469
9198.98 445
9199.89 432
9200.80 423
9201.70 437
9202.61 440
9203.51 386
9204.42 380
9205.32 385
9206.23 409
9207.14 426
9208.04 409
9208.95 445
9209.85 405
9210.76 378
9211.67 394
9212.57 405
9213.48 463
9214.39 448
9215.29 452
9216.20 367
9217.10 398
9218.01 431
9218.92 429
9219.82 453
9220.73 418
9221.64 409
9222.54 389
9223.45 401
9224.36 426
9225.26 405
9226.17 374
9227.08 433
9227.99 450
9228.89 463
9229.80 421
9230.71 443
9231.61 451
9232.52 413
9233.43 364
9234.34 428
9235.24 413
9236.15 395
9237.06 393
9237.96 394
9238.87 376
9239.78 407
9240.69 367
9241.60 374
9242.50 364
9243.41 362
9244.32 406
9245.23 379
9246.13 385
9247.04 374
9247.95 403
9248.86 433
9249.77 411
9250.67 429
9251.58 462
9252.49 397
9253.40 398
9254.31 436
9255.21 428
9256.12 465
9257.03 389
9257.94 393
9258.85 423
9259.76 417
9260.67 430
9261.57 429
9262.48 379
9263.39 412
9264.30 426
9265.21 433
9266.12 443
9267.03 492
9267.94 515
9268.84 569
9269.75 523
9270.66 544
9271.57 516
9272.48 526
9273.39 508
9274.30 539
9275.21 511
9276.12 438
9277.03 432
9277.94 439
9278.85 408
9279.76 439
9280.67 440
9281.58 415
9282.49 435
9283.39 428
9284.30 414
9285.21 463
9286.12 444
9287.03 422
9287.94 434
9288.85 434
9289.76 454
9290.67 438
9291.58 438
9292.49 418
9293.40 420
9294.31 428
9295.22 375
9296.14 393
9297.05 396
9297.96 412
9298.87 450
9299.78 426
9300.69 455
9301.60 501
9302.51 506
9303.42 427
9304.33 461
9305.24 454
9306.15 435
9307.06 466
9307.97 434
9308.88 450
9309.80 463
9310.71 441
9311.62 478
9312.53 441
9313.44 449
9314.35 392
9315.26 404
9316.17 460
9317.08 484
9318.00 478
9318.91 426
9319.82 395
9320.73 439
9321.64 374
9322.55 392
9323.47 437
9324.38 438
9325.29 435
9326.20 422
9327.11 461
9328.02 390
9328.94 424
9329.85 454
9330.76 449
9331.67 477
9332.58 486
9333.50 524
9334.41 487
9335.32 464
9336.23 426
9337.15 434
9338.06 442
9338.97 456
9339.88 422
9340.80 418
9341.71 412
9342.62 431
9343.53 451
9344.45 349
9345.36 405
9346.27 413
9347.18 413
9348.10 431
9349.01 423
9349.92 411
9350.84 411
9351.75 398
9352.66 430
9353.58 380
9354.49 378
9355.40 384
9356.32 365
9357.23 398
9358.14 448
9359.06 432
9359.97 401
9360.88 385
9361.80 395
9362.71 429
9363.62 372
9364.54 400
9365.45 412
9366.36 426
9367.28 412
9368.19 371
9369.11 383
9370.02 405
9370.93 442
9371.85 402
9372.76 416
9373.68 386
9374.59 405
9375.50 421
9376.42 422
9377.33 390
9378.25 375
9379.16 372
9380.08 394
9380.99 384
9381.91 408
9382.82 379
9383.73 403
9384.65 459
9385.56 410
9386.48 384
9387.39 411
9388.31 382
9389.22 400
9390.14 428
9391.05 369
9391.97 465
9392.88 426
9393.80 418
9394.71 369
9395.63 393
9396.54 406
9397.46 452
9398.37 409
9399.29 382
9400.20 396
9401.12 354
9402.04 362
9402.95 390
9403.87 377
9404.78 344
9405.70 405
9406.61 372
9407.53 395
9408.45 368
9409.36 405
9410.28 433
9411.19 438
9412.11 412
9413.03 447
9413.94 440
9414.86 407
9415.77 441
9416.69 374
9417.61 417
9418.52 340
9419.44 364
9420.36 342
9421.27 409
9422.19 382
9423.10 386
9424.02 374
9424.94 388
9425.85 385
9426.77 366
9427.69 372
9428.61 390
9429.52 384
9430.44 338
9431.36 354
9432.27 379
9433.19 418
9434.11 356
9435.02 384
9435.94 370
9436.86 403
9437.78 376
9438.69 407
9439.61 385
9440.53 389
9441.45 385
9442.36 359
9443.28 391
9444.20 365
9445.12 362
9446.03 412
9446.95 419
9447.87 427
9448.79 437
9449.70 398
9450.62 354
9451.54 368
9452.46 380
9453.38 398
9454.29 387
9455.21 372
9456.13 355
9457.05 388
9457.97 359
9458.88 383
9459.80 390
9460.72 407
9461.64 366
9462.56 377
9463.48 338
9464.40 400
9465.31 354
9466.23 408
9467.15 401
9468.07 361
9468.99 349
9469.91 350
9470.83 302
9471.75 331
9472.66 357
9473.58 393
9474.50 413
9475.42 368
9476.34 346
9477.26 360
9478.18 374
9479.10 379
9480.02 394
9480.94 379
9481.86 384
9482.78 405
9483.70 358
9484.61 399
9485.53 422
9486.45 361
9487.37 378
9488.29 400
9489.21 394
9490.13 428
9491.05 362
9491.97 368
9492.89 402
9493.81 365
9494.73 366
9495.65 412
9496.57 375
9497.49 359
9498.41 397
9499.33 362
9500.25 382
9501.17 396
9502.09 396
9503.02 390
9503.94 387
9504.86 383
9505.78 365
9506.70 345
9507.62 373
9508.54 373
9509.46 356
9510.38 380
9511.30 344
9512.22 393
9513.14 374
9514.06 368
9514.98 381
9515.91 346
9516.83 363
9517.75 348
9518.67 358
9519.59 369
9520.51 381
9521.43 337
9522.35 381
9523.28 397
9524.20 372
9525.12 399
9526.04 447
9526.96 376
9527.88 312
9528.81 351
9529.73 366
9530.65 379
9531.57 375
9532.49 355
9533.41 402
9534.34 366
9535.26 361
9536.18 319
9537.10 313
9538.02 322
9538.95 316
9539.87 371
9540.79 367
9541.71 401
9542.64 346
9543.56 368
9544.48 356
9545.40 387
9546.33 384
9547.25 359
9548.17 301
9549.09 368
9550.02 415
9550.94 401
9551.86 380
9552.78 366
9553.71 366
9554.63 405
9555.55 381
9556.48 340
9557.40 349
9558.32 389
9559.25 367
9560.17 342
9561.09 371
9562.02 379
9562.94 336
9563.86 303
9564.79 372
9565.71 429
9566.63 411
9567.56 387
9568.48 348
9569.40 339
9570.33 364
9571.25 371
9572.17 330
9573.10 374
9574.02 351
9574.95 328
9575.87 349
9576.79 397
9577.72 355
9578.64 340
9579.57 362
9580.49 343
9581.42 372
9582.34 319
9583.26 345
9584.19 350
9585.11 353
9586.04 347
9586.96 341
9587.89 365
9588.81 350
9589.74 338
9590.66 345
9591.58 369
9592.51 372
9593.43 400
9594.36 395
9595.28 362
9596.21 392
9597.13 409
9598.06 412
9598.98 464
9599.91 409
9600.83 430
9601.76 477
9602.68 458
9603.61 480
9604.54 427
9605.46 403
9606.39 413
9607.31 402
9608.24 385
9609.16 382
9610.09 402
9611.01 423
9611.94 362
9612.87 342
9613.79 342
9614.72 368
9615.64 364
9616.57 356
9617.49 401
9618.42 354
9619.35 362
9620.27 309
9621.20 354
9622.13 356
9623.05 323
9623.98 353
9624.90 413
9625.83 385
9626.76 373
9627.68 385
9628.61 351
9629.54 366
9630.46 398
9631.39 374
9632.32 374
9633.24 347
9634.17 344
9635.10 366
9636.02 383
9636.95 360
9637.88 425
9638.80 393
9639.73 355
9640.66 381
9641.59 364
9642.51 393
9643.44 405
9644.37 368
9645.30 365
9646.22 409
9647.15 421
9648.08 409
9649.00 396
9649.93 363
9650.86 376
9651.79 368
9652.72 380
9653.64 385
9654.57 369
9655.50 371
9656.43 419
9657.35 409
9658.28 408
9659.21 393
9660.14 384
9661.07 385
9661.99 368
9662.92 373
9663.85 348
9664.78 368
9665.71 362
9666.64 423
9667.56 371
9668.49 418
9669.42 392
9670.35 414
9671.28 369
9672.21 392
9673.14 417
9674.06 402
9674.99 360
9675.92 347
9676.85 381
9677.78 366
9678.71 384
9679.64 393
9680.57 408
9681.50 373
9682.42 367
9683.35 356
9684.28 452
9685.21 406
9686.14 401
9687.07 385
9688.00 435
9688.93 444
9689.86 392
9690.79 402
9691.72 392
9692.65 424
9693.58 387
9694.51 363
9695.44 365
9696.37 388
9697.30 426
9698.23 410
9699.16 350
9700.09 361
9701.02 382
9701.95 403
9702.88 422
9703.81 398
9704.74 404
9705.67 424
9706.60 434
9707.53 422
9708.46 435
9709.39 421
9710.32 450
9711.25 396
9712.18 399
9713.11 375
9714.04 405
9714.97 413
9715.90 406
9716.83 388
9717.76 427
9718.69 483
9719.63 432
9720.56 401
9721.49 381
9722.42 442
9723.35 442
9724.28 417
9725.21 386
9726.14 462
9727.07 463
9728.01 420
9728.94 446
9729.87 429
9730.80 458
9731.73 478
9732.66 481
9733.59 418
9734.53 388
9735.46 397
9736.39 457
9737.32 430
9738.25 442
9739.18 407
9740.12 457
9741.05 411
9741.98 437
9742.91 475
9743.84 468
9744.78 476
9745.71 445
9746.64 476
9747.57 414
9748.51 428
9749.44 412
9750.37 423
9751.30 389
9752.24 429
9753.17 478
9754.10 478
9755.03 408
9755.97 421
9756.90 411
9757.83 438
9758.76 427
9759.70 437
9760.63 437
9761.56 431
9762.50 453
9763.43 483
9764.36 458
9765.29 442
9766.23 470
9767.16 446
9768.09 400
9769.03 407
9769.96 450
9770.89 448
9771.83 430
9772.76 426
9773.69 494
9774.63 504
9775.56 546
9776.49 505
9777.43 493
9778.36 609
9779.30 526
9780.23 612
9781.16 535
9782.10 509
9783.03 500
9783.97 496
9784.90 497
9785.83 473
9786.77 488
9787.70 517
9788.64 493
9789.57 525
9790.50 571
9791.44 545
9792.37 545
9793.31 567
9794.24 558
9795.18 580
9796.11 547
9797.05 506
9797.98 549
9798.92 469
9799.85 448
9800.78 445
9801.72 504
9802.65 433
9803.59 397
9804.52 429
9805.46 425
9806.39 451
9807.33 432
9808.26 451
9809.20 387
9810.14 432
9811.07 439
9812.01 482
9812.94 483
9813.88 419
9814.81 414
9815.75 433
9816.68 424
9817.62 412
9818.55 462
9819.49 438
9820.43 464
9821.36 425
9822.30 428
9823.23 414
9824.17 415
9825.11 437
9826.04 424
9826.98 434
9827.91 458
9828.85 404
9829.79 432
9830.72 401
9831.66 417
9832.59 422
9833.53 428
9834.47 466
9835.40 417
9836.34 459
9837.28 402
9838.21 398
9839.15 424
9840.09 441
9841.02 396
9841.96 332
9842.90 380
9843.83 450
9844.77 429
9845.71 376
9846.64 412
9847.58 416
9848.52 396
9849.46 398
9850.39 385
9851.33 389
9852.27 394
9853.20 413
9854.14 461
9855.08 381
9856.02 361
9856.95 412
9857.89 428
9858.83 391
9859.77 382
9860.70 396
9861.64 385
9862.58 390
9863.52 377
9864.46 398
9865.39 398
9866.33 386
9867.27 420
9868.21 397
9869.15 408
9870.08 447
9871.02 409
9871.96 394
9872.90 415
9873.84 390
9874.77 408
9875.71 364
9876.65 403
9877.59 419
9878.53 420
9879.47 380
9880.41 429
9881.34 369
9882.28 397
9883.22 384
9884.16 380
9885.10 399
9886.04 421
9886.98 390
9887.92 380
9888.85 395
9889.79 348
9890.73 358
9891.67 408
9892.61 384
9893.55 372
9894.49 400
9895.43 380
9896.37 437
9897.31 352
9898.25 362
9899.19 378
9900.13 404
9901.07 363
9902.01 397
9902.95 351
9903.88 419
9904.82 388
9905.76 368
9906.70 415
9907.64 408
9908.58 412
9909.52 400
9910.46 415
9911.40 415
9912.34 424
9913.28 462
9914.22 441
9915.16 438
9916.11 475
9917.05 507
9917.99 566
9918.93 586
9919.87 615
9920.81 677
9921.75 655
9922.69 650
9923.63 561
9924.57 585
9925.51 553
9926.45 560
9927.39 529
9928.33 443
9929.27 465
9930.21 504
9931.16 451
9932.10 435
9933.04 431
9933.98 451
9934.92 454
9935.86 411
9936.80 400
9937.74 422
9938.69 423
9939.63 416
9940.57 456
9941.51 432
9942.45 407
9943.39 409
9944.33 431
9945.28 453
9946.22 437
9947.16 395
9948.10 428
9949.04 419
9949.99 349
9950.93 410
9951.87 397
9952.81 400
9953.75 383
9954.70 414
9955.64 397
9956.58 408
9957.52 397
9958.46 424
9959.41 411
9960.35 407
9961.29 394
9962.23 370
9963.18 349
9964.12 378
9965.06 385
9966.00 358
9966.95 399
9967.89 366
9968.83 398
9969.78 409
9970.72 364
9971.66 378
9972.60 419
9973.55 359
9974.49 374
9975.43 420
9976.38 379
9977.32 331
9978.26 365
9979.21 375
9980.15 401
9981.09 377
9982.04 390
9982.98 391
9983.92 373
9984.87 377
9985.81 335
9986.75 361
9987.70 366
9988.64 337
9989.59 348
9990.53 394
9991.47 376
9992.42 371
9993.36 378
9994.31 339
9995.25 340
9996.19 370
9997.14 416
9998.08 326
9999.03 312
9999.97 323
10000.91 310
10001.86 343
10002.80 338
10003.75 359
10004.69 361
10005.64 357
10006.58 347
10007.53 374
10008.47 354
10009.42 365
10010.36 339
10011.31 381
10012.25 367
10013.19 357
10014.14 366
10015.08 380
10016.03 378
10016.97 390
10017.92 363
10018.87 384
10019.81 403
10020.76 350
10021.70 365
10022.65 368
10023.59 358
10024.54 368
10025.48 373
10026.43 335
10027.37 356
10028.32 332
10029.26 369
10030.21 316
10031.16 324
10032.10 359
10033.05 388
10033.99 374
10034.94 342
10035.89 369
10036.83 372
10037.78 361
10038.72 336
10039.67 352
10040.62 342
10041.56 332
10042.51 379
10043.46 371
10044.40 386
10045.35 323
10046.29 333
10047.24 330
10048.19 336
10049.13 373
10050.08 330
10051.03 373
10051.97 380
10052.92 368
10053.87 373
10054.81 333
10055.76 329
10056.71 362
10057.66 382
10058.60 391
10059.55 382
10060.50 366
10061.44 412
10062.39 389
10063.34 386
10064.29 363
10065.23 341
10066.18 375
10067.13 345
10068.08 373
10069.02 397
10069.97 414
10070.92 422
10071.87 408
10072.81 407
10073.76 379
10074.71 409
10075.66 411
10076.61 395
10077.55 360
10078.50 341
10079.45 370
10080.40 379
10081.35 353
10082.29 357
10083.24 323
10084.19 354
10085.14 337
10086.09 343
10087.03 295
10087.98 271
10088.93 327
10089.88 346
10090.83 326
10091.78 310
10092.73 279
10093.67 334
10094.62 336
10095.57 368
10096.52 343
10097.47 323
10098.42 346
10099.37 328
10100.32 365
10101.27 314
10102.22 359
10103.16 306
10104.11 298
10105.06 331
10106.01 322
10106.96 319
10107.91 338
10108.86 343
10109.81 358
10110.76 365
10111.71 361
10112.66 346
10113.61 364
10114.56 376
10115.51 315
10116.46 333
10117.41 300
10118.36 304
10119.31 319
10120.26 340
10121.21 330
10122.16 338
10123.11 293
10124.06 312
10125.01 293
10125.96 322
10126.91 359
10127.86 355
10128.81 388
10129.76 351
10130.71 351
10131.66 384
10132.61 354
10133.56 318
10134.51 338
10135.46 361
10136.41 374
10137.36 340
10138.31 341
10139.27 323
10140.22 345
10141.17 325
10142.12 339
10143.07 334
10144.02 359
10144.97 375
10145.92 334
10146.87 377
10147.82 347
10148.78 366
10149.73 411
10150.68 363
10151.63 360
10152.58 343
10153.53 324
10154.48 335
10155.44 372
10156.39 356
10157.34 317
10158.29 299
10159.24 311
10160.20 320
10161.15 326
10162.10 337
10163.05 358
10164.00 404
10164.96 361
10165.91 328
10166.86 331
10167.81 329
10168.76 371
10169.72 435
10170.67 399
10171.62 421
10172.57 400
10173.53 424
10174.48 379
10175.43 407
10176.38 377
10177.34 426
10178.29 381
10179.24 399
10180.19 369
10181.15 444
10182.10 378
10183.05 397
10184.01 410
10184.96 419
10185.91 417
10186.86 484
10187.82 435
10188.77 373
10189.72 395
10190.68 450
10191.63 440
10192.58 394
10193.54 423
10194.49 450
10195.44 481
10196.40 448
10197.35 521
10198.31 513
10199.26 538
10200.21 565
10201.17 572
10202.12 536
10203.07 547
10204.03 536
10204.98 499
10205.94 515
10206.89 498
10207.84 504
10208.80 482
10209.75 490
10210.71 439
10211.66 404
10212.62 465
10213.57 445
10214.52 465
10215.48 417
10216.43 440
10217.39 450
10218.34 474
10219.30 413
10220.25 389
10221.21 400
10222.16 428
10223.12 408
10224.07 397
10225.03 404
10225.98 436
10226.93 464
10227.89 380
10228.85 430
10229.80 440
10230.76 443
10231.71 482
10232.67 467
10233.62 454
10234.58 418
10235.53 443
10236.49 463
10237.44 421
10238.40 404
10239.35 374
10240.31 391
10241.26 394
10242.22 402
10243.18 396
10244.13 367
10245.09 417
10246.04 389
10247.00 376
10247.96 378
10248.91 388
10249.87 385
10250.82 404
10251.78 451
10252.74 418
10253.69 372
10254.65 386
10255.60 405
10256.56 393
10257.52 420
10258.47 379
10259.43 424
10260.39 465
10261.34 432
10262.30 449
10263.26 449
10264.21 407
10265.17 411
10266.13 424
10267.08 363
10268.04 366
10269.00 379
10269.95 359
10270.91 352
10271.87 370
10272.83 366
10273.78 373
10274.74 315
10275.70 358
10276.66 356
10277.61 355
10278.57 361
10279.53 383
10280.48 361
10281.44 374
10282.40 338
10283.36 359
10284.31 375
10285.27 342
10286.23 332
10287.19 383
10288.15 361
10289.10 363
10290.06 370
10291.02 357
10291.98 347
10292.94 322
10293.89 332
10294.85 325
10295.81 374
10296.77 346
10297.73 366
10298.69 330
10299.64 325
10300.60 342
10301.56 338
10302.52 315
10303.48 331
10304.44 369
10305.39 338
10306.35 311
10307.31 352
10308.27 339
10309.23 358
10310.19 342
10311.15 315
10312.11 329
10313.07 341
10314.02 306
10314.98 307
10315.94 339
10316.90 314
10317.86 338
10318.82 362
10319.78 326
10320.74 325
10321.70 285
10322.66 313
10323.62 345
10324.58 338
10325.54 349
10326.50 305
10327.46 304
10328.42 335
10329.38 304
10330.33 322
10331.29 338
10332.25 311
10333.21 305
10334.17 307
10335.13 303
10336.09 294
10337.05 326
10338.01 332
10338.98 322
10339.94 333
10340.90 322
10341.86 339
10342.82 352
10343.78 368
10344.74 344
10345.70 388
10346.66 403
10347.62 415
10348.58 374
10349.54 335
10350.50 308
10351.46 304
10352.42 304
10353.38 298
10354.34 392
10355.31 339
10356.27 306
10357.23 328
10358.19 333
10359.15 310
10360.11 278
10361.07 335
10362.03 339
10362.99 311
10363.96 312
10364.92 279
10365.88 333
10366.84 318
10367.80 325
10368.76 345
10369.73 314
10370.69 323
10371.65 343
10372.61 274
10373.57 335
10374.53 334
10375.50 300
10376.46 319
10377.42 272
10378.38 278
10379.34 316
10380.31 310
10381.27 288
10382.23 326
10383.19 358
10384.16 340
10385.12 333
10386.08 308
10387.04 315
10388.00 294
10388.97 309
10389.93 304
10390.89 322
10391.86 309
10392.82 363
10393.78 335
10394.74 310
10395.71 275
10396.67 307
10397.63 293
10398.60 293
10399.56 315
10400.52 318
10401.48 304
10402.45 329
10403.41 312
10404.37 312
10405.34 298
10406.30 257
10407.26 335
10408.23 327
10409.19 297
10410.15 307
10411.12 284
10412.08 314
10413.05 354
10414.01 330
10414.97 357
10415.94 362
10416.90 332
10417.86 381
10418.83 370
10419.79 382
10420.76 314
10421.72 328
10422.68 328
10423.65 312
10424.61 342
10425.58 334
10426.54 293
10427.51 314
10428.47 336
10429.43 342
10430.40 358
10431.36 376
10432.33 319
10433.29 330
10434.26 359
10435.22 312
10436.19 292
10437.15 283
10438.12 339
10439.08 329
10440.05 325
10441.01 282
10441.98 281
10442.94 295
10443.91 268
10444.87 303
10445.84 295
10446.80 309
10447.77 280
10448.73 296
10449.70 309
10450.66 311
10451.63 355
10452.59 289
10453.56 311
10454.52 311
10455.49 326
10456.46 349
10457.42 331
10458.39 286
10459.35 284
10460.32 318
10461.28 287
10462.25 265
10463.22 299
10464.18 274
10465.15 331
10466.11 348
10467.08 342
10468.05 358
10469.01 366
10469.98 369
10470.95 341
10471.91 346
10472.88 345
10473.85 360
10474.81 408
10475.78 364
10476.75 345
10477.71 327
10478.68 263
10479.65 318
10480.61 322
10481.58 300
10482.55 326
10483.51 299
10484.48 328
10485.45 337
10486.41 287
10487.38 299
10488.35 294
10489.31 306
10490.28 312
10491.25 285
10492.22 285
10493.18 326
10494.15 290
10495.12 280
10496.09 291
10497.05 325
10498.02 314
10498.99 261
10499.96 296
10500.92 295
10501.89 310
10502.86 304
10503.83 304
10504.80 278
10505.76 271
10506.73 300
10507.70 307
10508.67 294
10509.64 288
10510.60 319
10511.57 303
10512.54 287
10513.51 299
10514.48 340
10515.45 342
10516.41 270
10517.38 257
10518.35 263
10519.32 266
10520.29 307
10521.26 297
10522.23 332
10523.19 327
10524.16 324
10525.13 284
10526.10 259
10527.07 287
10528.04 315
10529.01 326
10529.98 300
10530.95 283
10531.92 257
10532.88 278
10533.85 300
10534.82 312
10535.79 285
10536.76 269
10537.73 280
10538.70 261
10539.67 285
10540.64 292
10541.61 266
10542.58 250
10543.55 285
10544.52 310
10545.49 307
10546.46 281
10547.43 291
10548.40 294
10549.37 272
10550.34 271
10551.31 316
10552.28 275
10553.25 301
10554.22 297
10555.19 276
10556.16 283
10557.13 340
10558.10 342
10559.07 300
10560.04 354
10561.01 300
10561.98 314
10562.95 297
10563.92 286
10564.89 268
10565.86 277
10566.83 286
10567.81 289
10568.78 280
10569.75 301
10570.72 270
10571.69 287
10572.66 276
10573.63 278
10574.60 260
10575.57 281
10576.54 280
10577.52 299
10578.49 275
10579.46 273
10580.43 295
10581.40 295
10582.37 326
10583.34 322
10584.32 286
10585.29 282
10586.26 279
10587.23 297
10588.20 291
10589.17 314
10590.15 302
10591.12 314
10592.09 271
10593.06 293
10594.03 250
10595.01 288
10595.98 279
10596.95 330
10597.92 298
10598.90 252
10599.87 288
10600.84 258
10601.81 309
10602.78 304
10603.76 274
10604.73 288
10605.70 291
10606.67 256
10607.65 286
10608.62 296
10609.59 272
10610.57 235
10611.54 275
10612.51 270
10613.48 289
10614.46 302
10615.43 277
10616.40 275
10617.38 276
10618.35 270
10619.32 288
10620.30 286
10621.27 275
10622.24 293
10623.22 282
10624.19 292
10625.16 264
10626.14 300
10627.11 259
10628.08 280
10629.06 339
10630.03 323
10631.00 327
10631.98 333
10632.95 331
10633.93 327
10634.90 341
10635.87 301
10636.85 316
10637.82 299
10638.80 343
10639.77 352
10640.74 300
10641.72 286
10642.69 290
10643.67 278
10644.64 289
10645.62 313
10646.59 310
10647.56 314
10648.54 339
10649.51 312
10650.49 293
10651.46 332
10652.44 323
10653.41 286
10654.39 310
10655.36 297
10656.34 266
10657.31 280
10658.29 330
10659.26 317
10660.24 253
10661.21 279
10662.19 274
10663.16 266
10664.14 264
10665.11 258
10666.09 311
10667.06 290
10668.04 287
10669.01 290
10669.99 310
10670.97 304
10671.94 320
10672.92 292
10673.89 293
10674.87 253
10675.84 302
10676.82 267
10677.80 272
10678.77 243
10679.75 264
10680.72 298
10681.70 269
10682.68 288
10683.65 268
10684.63 296
10685.60 271
10686.58 289
10687.56 283
10688.53 305
10689.51 249
10690.49 258
10691.46 252
10692.44 257
10693.42 280
10694.39 259
10695.37 306
10696.35 254
10697.32 301
10698.30 308
10699.28 271
10700.25 244
10701.23 286
10702.21 277
10703.18 274
10704.16 242
10705.14 227
10706.12 290
10707.09 293
10708.07 240
10709.05 237
10710.02 269
10711.00 265
10711.98 288
10712.96 233
10713.93 261
10714.91 275
10715.89 300
10716.87 245
10717.84 270
10718.82 279
10719.80 304
10720.78 271
10721.76 249
10722.73 275
10723.71 261
10724.69 269
10725.67 247
10726.65 282
10727.62 236
10728.60 262
10729.58 263
10730.56 244
10731.54 263
10732.52 252
10733.49 261
10734.47 269
10735.45 241
10736.43 252
10737.41 249
10738.39 248
10739.37 271
10740.34 294
10741.32 321
10742.30 270
10743.28 281
10744.26 257
10745.24 287
10746.22 255
10747.20 302
10748.18 261
10749.15 247
10750.13 256
10751.11 272
10752.09 273
10753.07 258
10754.05 264
10755.03 274
10756.01 280
10756.99 303
10757.97 295
10758.95 262
10759.93 286
10760.91 252
10761.89 256
10762.87 270
10763.85 275
10764.83 271
10765.81 293
10766.79 265
10767.77 285
10768.75 310
10769.73 293
10770.71 269
10771.69 318
10772.67 326
10773.65 299
10774.63 295
10775.61 273
10776.59 309
10777.57 269
10778.55 309
10779.53 296
10780.51 297
10781.49 235
10782.47 236
10783.45 285
10784.43 259
10785.41 255
10786.39 245
10787.38 272
10788.36 240
10789.34 229
10790.32 240
10791.30 283
10792.28 283
10793.26 279
10794.24 267
10795.22 318
10796.21 295
10797.19 250
10798.17 250
10799.15 246
10800.13 280
10801.11 273
10802.09 298
10803.08 292
10804.06 305
10805.04 283
10806.02 305
10807.00 255
10807.98 275
10808.97 272
10809.95 296
10810.93 271
10811.91 289
10812.89 268
10813.88 295
10814.86 362
10815.84 288
10816.82 307
10817.81 291
10818.79 256
10819.77 250
10820.75 260
10821.73 233
10822.72 249
10823.70 284
10824.68 265
10825.67 287
10826.65 282
10827.63 273
10828.61 278
10829.60 271
10830.58 246
10831.56 261
10832.54 272
10833.53 281
10834.51 285
10835.49 298
10836.48 275
10837.46 268
10838.44 262
10839.43 303
10840.41 248
10841.39 264
10842.38 275
10843.36 262
10844.34 244
10845.33 253
10846.31 255
10847.29 306
10848.28 304
10849.26 252
10850.25 286
10851.23 272
10852.21 268
10853.20 315
10854.18 236
10855.16 255
10856.15 300
10857.13 254
10858.12 268
10859.10 266
10860.09 238
10861.07 272
10862.05 244
10863.04 259
10864.02 253
10865.01 248
10865.99 246
10866.98 268
10867.96 295
10868.94 290
10869.93 281
10870.91 278
10871.90 267
10872.88 292
10873.87 269
10874.85 299
10875.84 263
10876.82 253
10877.81 320
10878.79 328
10879.78 304
10880.76 322
10881.75 325
10882.73 309
10883.72 338
10884.70 317
10885.69 287
10886.68 279
10887.66 318
10888.65 344
10889.63 314
10890.62 316
10891.60 344
10892.59 399
10893.57 363
10894.56 371
10895.55 362
10896.53 403
10897.52 352
10898.50 344
10899.49 325
10900.48 347
10901.46 328
10902.45 315
10903.43 287
10904.42 323
10905.41 330
10906.39 347
10907.38 299
10908.37 310
10909.35 342
10910.34 322
10911.32 343
10912.31 329
10913.30 317
10914.28 324
10915.27 336
10916.26 326
10917.24 341
10918.23 340
10919.22 377
10920.21 365
10921.19 378
10922.18 370
10923.17 366
10924.15 363
10925.14 306
10926.13 336
10927.12 318
10928.10 341
10929.09 302
10930.08 283
10931.06 345
10932.05 346
10933.04 334
10934.03 327
10935.01 286
10936.00 335
10936.99 325
10937.98 336
10938.97 315
10939.95 345
10940.94 367
10941.93 331
10942.92 355
10943.91 323
10944.89 302
10945.88 338
10946.87 383
10947.86 366
10948.85 366
10949.83 359
10950.82 395
10951.81 389
10952.80 326
10953.79 382
10954.78 396
10955.76 405
10956.75 398
10957.74 330
10958.73 304
10959.72 355
10960.71 311
10961.70 343
10962.69 311
10963.67 324
10964.66 314
10965.65 314
10966.64 310
10967.63 344
10968.62 299
10969.61 368
10970.60 381
10971.59 314
10972.58 320
10973.57 348
10974.56 363
10975.54 333
10976.53 332
10977.52 342
10978.51 341
10979.50 331
10980.49 320
10981.48 323
10982.47 333
10983.46 357
10984.45 373
10985.44 382
10986.43 334
10987.42 388
10988.41 372
10989.40 435
10990.39 486
10991.38 507
10992.37 467
10993.36 458
10994.35 464
10995.34 463
10996.33 444
10997.32 474
10998.31 419
10999.30 417
11000.30 382
11001.29 365
11002.28 399
11003.27 421
11004.26 408
11005.25 350
11006.24 346
11007.23 387
11008.22 361
11009.21 340
11010.20 306
11011.19 352
11012.19 336
11013.18 366
11014.17 386
11015.16 393
11016.15 353
11017.14 351
11018.13 360
11019.12 348
11020.12 359
11021.11 366
11022.10 384
11023.09 342
11024.08 307
11025.07 354
11026.07 341
11027.06 375
11028.05 362
11029.04 329
11030.03 326
11031.02 337
11032.02 335
11033.01 344
11034.00 361
11034.99 306
11035.98 318
11036.98 299
11037.97 311
11038.96 310
11039.95 320
11040.95 358
11041.94 340
11042.93 310
11043.92 318
11044.92 314
11045.91 320
11046.90 306
11047.89 305
11048.89 316
11049.88 286
11050.87 322
11051.87 318
11052.86 331
11053.85 293
11054.84 312
11055.84 361
11056.83 358
11057.82 335
11058.82 286
11059.81 298
11060.80 313
11061.80 329
11062.79 313
11063.78 329
11064.78 339
11065.77 302
11066.76 315
11067.76 330
11068.75 309
11069.74 285
11070.74 304
11071.73 319
11072.73 296
11073.72 302
11074.71 305
11075.71 311
11076.70 304
11077.70 305
11078.69 303
11079.68 281
11080.68 302
11081.67 294
11082.67 337
11083.66 275
11084.66 337
11085.65 323
11086.64 312
11087.64 313
11088.63 319
11089.63 338
11090.62 308
11091.62 357
11092.61 314
11093.61 352
11094.60 360
11095.60 322
11096.59 318
11097.59 319
11098.58 296
11099.58 295
11100.57 321
11101.57 299
11102.56 304
11103.56 346
11104.55 333
11105.55 332
11106.54 327
11107.54 332
11108.53 343
11109.53 320
11110.52 348
11111.52 338
11112.52 398
11113.51 347
11114.51 375
11115.50 417
11116.50 449
11117.49 497
11118.49 483
11119.49 520
11120.48 477
11121.48 415
11122.47 432
11123.47 390
11124.47 394
11125.46 414
11126.46 391
11127.46 373
11128.45 363
11129.45 365
11130.44 325
11131.44 324
11132.44 360
11133.43 360
11134.43 351
11135.43 347
11136.42 375
11137.42 361
11138.42 317
11139.41 322
11140.41 327
11141.41 325
11142.40 290
11143.40 343
11144.40 327
11145.40 343
11146.39 344
11147.39 309
11148.39 324
11149.38 334
11150.38 332
11151.38 350
11152.38 314
11153.37 314
11154.37 303
11155.37 319
11156.37 311
11157.36 280
11158.36 271
11159.36 331
11160.36 337
11161.36 360
11162.35 346
11163.35 300
11164.35 328
11165.35 297
11166.34 324
11167.34 351
11168.34 357
11169.34 308
11170.34 289
11171.34 300
11172.33 308
11173.33 309
11174.33 337
11175.33 303
11176.33 304
11177.33 316
11178.32 311
11179.32 320
11180.32 315
11181.32 324
11182.32 306
11183.32 311
11184.32 284
11185.32 316
11186.31 342
11187.31 326
11188.31 315
11189.31 332
11190.31 321
11191.31 287
11192.31 311
11193.31 335
11194.31 330
11195.31 300
11196.31 282
11197.31 326
11198.31 300
11199.30 316
11200.30 323
11201.30 328
11202.30 311
11203.30 318
11204.30 325
11205.30 299
11206.30 317
11207.30 295
11208.30 278
11209.30 314
11210.30 273
11211.30 315
11212.30 323
11213.30 308
11214.30 310
11215.30 318
11216.30 303
11217.30 286
11218.30 308
11219.30 327
11220.30 288
11221.31 274
11222.31 306
11223.31 302
11224.31 321
11225.31 297
11226.31 332
11227.31 326
11228.31 286
11229.31 304
11230.31 283
11231.31 330
11232.31 304
11233.31 307
11234.32 280
11235.32 271
11236.32 284
11237.32 295
11238.32 302
11239.32 313
11240.32 288
11241.32 264
11242.33 301
11243.33 279
11244.33 275
11245.33 254
11246.33 268
11247.33 266
11248.34 306
11249.34 320
11250.34 344
11251.34 317
11252.34 348
11253.34 275
11254.35 274
11255.35 296
11256.35 303
11257.35 274
11258.35 284
11259.36 291
11260.36 316
11261.36 268
11262.36 283
11263.37 283
11264.37 263
11265.37 308
11266.37 334
11267.38 307
11268.38 348
11269.38 359
11270.38 372
11271.39 340
11272.39 378
11273.39 367
11274.40 372
11275.40 363
11276.40 367
11277.40 348
11278.41 343
11279.41 391
11280.41 385
11281.42 311
11282.42 293
11283.42 319
11284.43 330
11285.43 312
11286.43 310
11287.44 294
11288.44 325
11289.44 300
11290.45 343
11291.45 310
11292.45 304
11293.46 293
11294.46 311
11295.47 304
11296.47 302
11297.47 323
11298.48 309
11299.48 307
11300.49 313
11301.49 306
11302.49 323
11303.50 273
11304.50 269
11305.51 329
11306.51 313
11307.51 359
11308.52 293
11309.52 317
11310.53 333
11311.53 308
11312.54 284
11313.54 288
11314.55 309
11315.55 294
11316.56 344
11317.56 268
11318.57 274
11319.57 272
11320.58 310
11321.58 269
11322.59 275
11323.59 261
11324.60 285
11325.60 298
11326.61 280
11327.61 302
11328.62 273
11329.62 299
11330.63 258
11331.63 257
11332.64 313
11333.64 315
11334.65 303
11335.65 320
11336.66 300
11337.67 296
11338.67 291
11339.68 289
11340.68 240
11341.69 254
11342.69 294
11343.70 255
11344.71 257
11345.71 260
11346.72 271
11347.72 266
11348.73 298
11349.74 276
11350.74 293
11351.75 282
11352.76 324
11353.76 294
11354.77 321
11355.78 262
11356.78 299
11357.79 304
11358.80 278
11359.80 275
11360.81 311
11361.82 255
11362.82 278
11363.83 296
11364.84 266
11365.84 269
11366.85 268
11367.86 277
11368.86 261
11369.87 311
11370.88 269
11371.89 266
11372.89 258
11373.90 285
11374.91 260
11375.91 258
11376.92 250
11377.93 271
11378.94 235
11379.94 248
11380.95 242
11381.96 237
11382.97 278
11383.98 244
11384.98 289
11385.99 253
11387.00 254
11388.01 262
11389.01 272
11390.02 266
11391.03 277
11392.04 290
11393.05 266
11394.06 292
11395.06 295
11396.07 290
11397.08 283
11398.09 248
11399.10 235
11400.11 275
11401.11 290
11402.12 249
11403.13 277
11404.14 240
11405.15 255
11406.16 258
11407.17 274
11408.17 260
11409.18 252
11410.19 271
11411.20 281
11412.21 277
11413.22 255
11414.23 253
11415.24 274
11416.25 255
11417.26 262
11418.27 283
11419.27 285
11420.28 258
11421.29 309
11422.30 268
11423.31 279
11424.32 284
11425.33 258
11426.34 258
11427.35 256
11428.36 263
11429.37 272
11430.38 278
11431.39 267
11432.40 263
11433.41 274
11434.42 216
11435.43 254
11436.44 242
11437.45 290
11438.46 297
11439.47 278
11440.48 278
11441.49 248
11442.50 263
11443.51 294
11444.52 257
11445.53 270
11446.54 266
11447.55 250
11448.56 266
11449.57 258
11450.59 301
11451.60 265
11452.61 260
11453.62 295
11454.63 271
11455.64 252
11456.65 307
11457.66 298
11458.67 290
11459.68 259
11460.69 245
11461.71 262
11462.72 246
11463.73 306
11464.74 294
11465.75 298
11466.76 269
11467.77 293
11468.79 299
11469.80 289
11470.81 288
11471.82 261
11472.83 275
11473.84 283
11474.86 296
11475.87 259
11476.88 232
11477.89 240
11478.90 286
11479.91 301
11480.93 252
11481.94 260
11482.95 260
11483.96 292
11484.98 269
11485.99 266
11487.00 304
11488.01 270
11489.02 289
11490.04 285
11491.05 283
11492.06 280
11493.07 303
11494.09 281
11495.10 238
11496.11 249
11497.13 264
11498.14 296
11499.15 280
11500.16 259
11501.18 269
11502.19 250
11503.20 279
11504.22 245
11505.23 264
11506.24 275
11507.26 277
11508.27 286
11509.28 300
11510.30 241
11511.31 237
11512.32 244
11513.34 236
11514.35 279
11515.36 273
11516.38 312
11517.39 291
11518.40 261
11519.42 252
11520.43 274
11521.45 311
11522.46 265
11523.47 283
11524.49 317
11525.50 291
11526.52 301
11527.53 310
11528.54 312
11529.56 260
11530.57 251
11531.59 290
11532.60 314
11533.61 306
11534.63 308
11535.64 314
11536.66 280
11537.67 298
11538.69 329
11539.70 334
11540.72 299
11541.73 332
11542.75 289
11543.76 325
11544.78 331
11545.79 365
11546.81 337
11547.82 342
11548.84 359
11549.85 362
11550.87 369
11551.88 350
11552.90 344
11553.91 342
11554.93 340
11555.94 343
11556.96 347
11557.97 374
11558.99 382
11560.00 371
11561.02 380
11562.04 354
11563.05 388
11564.07 338
11565.08 374
11566.10 410
11567.11 396
11568.13 394
11569.15 435
11570.16 456
11571.18 458
11572.19 489
11573.21 531
11574.23 539
11575.24 596
11576.26 587
11577.27 567
11578.29 545
11579.31 587
11580.32 606
11581.34 642
11582.36 666
11583.37 686
11584.39 741
11585.41 880
11586.42 960
11587.44 1172
11588.46 1371
11589.47 1488
11590.49 1683
11591.51 1749
11592.52 1795
11593.54 1771
11594.56 1768
11595.58 1641
11596.59 1473
11597.61 1352
11598.63 1234
11599.64 1088
11600.66 1004
11601.68 877
11602.70 870
11603.71 811
11604.73 748
11605.75 714
11606.77 704
11607.78 668
11608.80 692
11609.82 638
11610.84 636
11611.86 641
11612.87 647
11613.89 609
11614.91 614
11615.93 612
11616.95 577
11617.96 566
11618.98 633
11620.00 578
11621.02 521
11622.04 570
11623.05 578
11624.07 545
11625.09 524
11626.11 501
11627.13 522
11628.15 524
11629.17 494
11630.18 499
11631.20 511
11632.22 506
11633.24 485
11634.26 480
11635.28 446
11636.30 424
11637.32 407
11638.33 428
11639.35 427
11640.37 399
11641.39 379
11642.41 414
11643.43 366
11644.45 390
11645.47 405
11646.49 409
11647.51 383
11648.53 370
11649.55 369
11650.57 395
11651.59 400
11652.60 406
11653.62 434
11654.64 377
11655.66 364
11656.68 370
11657.70 369
11658.72 374
11659.74 363
11660.76 386
11661.78 334
11662.80 321
11663.82 357
11664.84 349
11665.86 352
11666.88 401
11667.90 367
11668.92 395
11669.95 382
11670.97 398
11671.99 427
11673.01 384
11674.03 348
11675.05 360
11676.07 408
11677.09 350
11678.11 379
11679.13 391
11680.15 346
11681.17 378
11682.19 394
11683.21 382
11684.23 383
11685.26 361
11686.28 381
11687.30 391
11688.32 401
11689.34 444
11690.36 397
11691.38 381
11692.40 375
11693.43 369
11694.45 369
11695.47 340
11696.49 358
11697.51 358
11698.53 381
11699.56 356
11700.58 367
11701.60 373
11702.62 341
11703.64 402
11704.66 357
11705.69 343
11706.71 319
11707.73 343
11708.75 321
11709.77 336
11710.80 348
11711.82 343
11712.84 334
11713.86 331
11714.89 310
11715.91 344
11716.93 326
11717.95 332
11718.98 334
11720.00 297
11721.02 319
11722.04 335
11723.07 344
11724.09 328
11725.11 315
11726.13 339
11727.16 293
11728.18 299
11729.20 330
11730.23 364
11731.25 330
11732.27 338
11733.30 349
11734.32 316
11735.34 375
11736.36 357
11737.39 325
11738.41 337
11739.44 334
11740.46 365
11741.48 357
11742.51 356
11743.53 342
11744.55 323
11745.58 321
11746.60 341
11747.62 351
11748.65 325
11749.67 327
11750.70 347
11751.72 348
11752.74 326
11753.77 342
11754.79 330
11755.82 374
11756.84 316
11757.86 334
11758.89 326
11759.91 365
11760.94 289
11761.96 313
11762.99 304
11764.01 328
11765.03 299
11766.06 298
11767.08 293
11768.11 292
11769.13 286
11770.16 302
11771.18 290
11772.21 265
11773.23 271
11774.26 294
11775.28 306
11776.31 342
11777.33 318
11778.36 301
11779.38 304
11780.41 307
11781.43 271
11782.46 271
11783.48 288
11784.51 295
11785.54 279
11786.56 240
11787.59 270
11788.61 292
11789.64 310
11790.66 259
11791.69 291
11792.71 267
11793.74 309
11794.77 307
11795.79 243
11796.82 242
11797.84 269
11798.87 253
11799.90 316
11800.92 280
11801.95 281
11802.97 256
11804.00 265
11805.03 253
11806.05 260
11807.08 287
11808.11 306
11809.13 281
11810.16 271
11811.19 245
11812.21 283
11813.24 298
11814.27 266
11815.29 259
11816.32 298
11817.35 279
11818.37 287
11819.40 288
11820.43 276
11821.45 265
11822.48 296
11823.51 293
11824.53 275
11825.56 284
11826.59 298
11827.62 230
11828.64 262
11829.67 277
11830.70 240
11831.73 249
11832.75 262
11833.78 237
11834.81 263
11835.84 275
11836.86 280
11837.89 261
11838.92 237
11839.95 254
11840.97 284
11842.00 265
11843.03 231
11844.06 229
11845.09 232
11846.11 252
11847.14 245
11848.17 276
11849.20 284
11850.23 269
11851.26 292
11852.28 281
11853.31 289
11854.34 249
11855.37 265
11856.40 254
11857.43 264
11858.45 299
11859.48 273
11860.51 259
11861.54 251
11862.57 269
11863.60 242
11864.63 226
11865.66 259
11866.69 253
11867.71 264
11868.74 226
11869.77 264
11870.80 271
11871.83 270
11872.86 277
11873.89 248
11874.92 291
11875.95 255
11876.98 248
11878.01 263
11879.04 236
11880.07 278
11881.10 265
11882.13 241
11883.15 238
11884.18 245
11885.21 268
11886.24 266
11887.27 261
11888.30 257
11889.33 243
11890.36 270
11891.39 262
11892.42 257
11893.45 248
11894.48 266
11895.51 272
11896.54 276
11897.58 263
11898.61 251
11899.64 242
11900.67 258
11901.70 285
11902.73 261
11903.76 261
11904.79 281
11905.82 254
11906.85 262
11907.88 263
11908.91 262
11909.94 275
11910.97 270
11912.00 245
11913.04 242
11914.07 306
11915.10 262
11916.13 226
11917.16 257
11918.19 303
11919.22 307
11920.25 319
11921.28 267
11922.32 277
11923.35 287
11924.38 304
11925.41 297
11926.44 302
11927.47 292
11928.51 272
11929.54 275
11930.57 261
11931.60 306
11932.63 278
11933.66 264
11934.70 261
11935.73 259
11936.76 279
11937.79 250
11938.82 260
11939.86 240
11940.89 257
11941.92 313
11942.95 266
11943.99 263
11945.02 228
11946.05 260
11947.08 268
11948.12 258
11949.15 243
11950.18 236
11951.21 259
11952.25 260
11953.28 273
11954.31 246
11955.34 225
11956.38 252
11957.41 239
11958.44 257
11959.48 263
11960.51 261
11961.54 246
11962.58 237
11963.61 249
11964.64 234
11965.67 230
11966.71 278
11967.74 284
11968.77 242
11969.81 227
11970.84 249
11971.88 249
11972.91 273
11973.94 234
11974.98 257
11976.01 236
11977.04 258
11978.08 267
11979.11 261
11980.15 275
11981.18 265
11982.21 265
11983.25 269
11984.28 227
11985.32 257
11986.35 256
11987.38 261
11988.42 252
11989.45 258
11990.49 290
11991.52 295
11992.56 272
11993.59 278
11994.62 264
11995.66 249
11996.69 277
11997.73 262
11998.76 281
11999.80 295
12000.83 305
12001.87 305
12002.90 287
12003.94 264
12004.97 282
12006.01 311
12007.04 310
12008.08 315
12009.11 367
12010.15 347
12011.18 317
12012.22 319
12013.25 339
12014.29 319
12015.32 326
12016.36 345
12017.40 312
12018.43 300
12019.47 301
12020.50 318
12021.54 326
12022.57 334
12023.61 248
12024.64 313
12025.68 289
12026.72 284
12027.75 278
12028.79 291
12029.82 313
12030.86 285
12031.90 271
12032.93 271
12033.97 293
12035.01 319
12036.04 284
12037.08 271
12038.11 280
12039.15 251
12040.19 319
12041.22 308
12042.26 277
12043.30 304
12044.33 285
12045.37 287
12046.41 261
12047.44 293
12048.48 307
12049.52 289
12050.55 251
12051.59 274
12052.63 282
12053.67 297
12054.70 299
12055.74 331
12056.78 271
12057.81 259
12058.85 267
12059.89 276
12060.93 269
12061.96 255
12063.00 297
12064.04 262
12065.08 262
12066.11 252
12067.15 280
12068.19 280
12069.23 280
12070.27 256
12071.30 286
12072.34 261
12073.38 273
12074.42 264
12075.45 238
12076.49 257
12077.53 262
12078.57 268
12079.61 282
12080.65 280
12081.68 264
12082.72 269
12083.76 274
12084.80 282
12085.84 251
12086.88 260
12087.91 241
12088.95 267
12089.99 280
12091.03 262
12092.07 302
12093.11 254
12094.15 258
12095.19 273
12096.22 263
12097.26 269
12098.30 250
12099.34 254
12100.38 277
12101.42 270
12102.46 294
12103.50 258
12104.54 249
12105.58 246
12106.62 305
12107.66 273
12108.69 271
12109.73 272
12110.77 283
12111.81 273
12112.85 255
12113.89 244
12114.93 232
12115.97 252
12117.01 268
12118.05 249
12119.09 213
12120.13 234
12121.17 225
12122.21 248
12123.25 234
12124.29 225
12125.33 220
12126.37 251
12127.41 230
12128.45 225
12129.49 249
12130.53 230
12131.57 255
12132.61 201
12133.66 204
12134.70 196
12135.74 222
12136.78 242
12137.82 266
12138.86 210
12139.90 214
12140.94 207
12141.98 235
12143.02 236
12144.06 233
12145.10 185
12146.14 225
12147.19 274
12148.23 230
12149.27 231
12150.31 218
12151.35 235
12152.39 230
12153.43 239
12154.47 214
12155.52 202
12156.56 253
12157.60 251
12158.64 227
12159.68 234
12160.72 232
12161.77 239
12162.81 222
12163.85 204
12164.89 254
12165.93 241
12166.98 241
12168.02 240
12169.06 204
12170.10 178
12171.14 209
12172.19 209
12173.23 255
12174.27 249
12175.31 226
12176.36 243
12177.40 234
12178.44 227
12179.48 216
12180.52 239
12181.57 237
12182.61 235
12183.65 204
12184.70 224
12185.74 253
12186.78 231
12187.82 216
12188.87 235
12189.91 222
12190.95 213
12192.00 219
12193.04 243
12194.08 228
12195.13 245
12196.17 230
12197.21 200
12198.25 228
12199.30 229
12200.34 215
12201.39 219
12202.43 216
12203.47 188
12204.52 210
12205.56 239
12206.60 250
12207.65 212
12208.69 247
12209.73 222
12210.78 253
12211.82 251
12212.87 220
12213.91 214
12214.95 217
12216.00 258
12217.04 223
12218.09 260
12219.13 223
12220.17 239
12221.22 221
12222.26 219
12223.31 202
12224.35 245
12225.40 229
12226.44 226
12227.49 233
12228.53 226
12229.57 230
12230.62 217
12231.66 192
12232.71 233
12233.75 243
12234.80 236
12235.84 261
12236.89 243
12237.93 244
12238.98 226
12240.02 245
12241.07 238
12242.11 236
12243.16 254
12244.20 236
12245.25 222
12246.30 239
12247.34 252
12248.39 225
12249.43 202
12250.48 215
12251.52 249
12252.57 229
12253.61 232
12254.66 214
12255.71 194
12256.75 193
12257.80 210
12258.84 238
12259.89 235
12260.93 224
12261.98 204
12263.03 205
12264.07 230
12265.12 219
12266.17 206
12267.21 228
12268.26 210
12269.30 229
12270.35 192
12271.40 220
12272.44 222
12273.49 200
12274.54 214
12275.58 217
12276.63 192
12277.68 191
12278.72 201
12279.77 217
12280.82 193
12281.86 183
12282.91 207
12283.96 198
12285.00 203
12286.05 188
12287.10 207
12288.15 210
12289.19 200
12290.24 191
12291.29 225
12292.34 201
12293.38 207
12294.43 206
12295.48 185
12296.52 207
12297.57 196
12298.62 219
12299.67 215
12300.72 213
12301.76 203
12302.81 223
12303.86 236
12304.91 221
12305.95 230
12307.00 202
12308.05 215
12309.10 219
12310.15 197
12311.19 206
12312.24 213
12313.29 198
12314.34 202
12315.39 204
12316.44 194
12317.48 200
12318.53 215
12319.58 186
12320.63 182
12321.68 183
12322.73 236
12323.78 196
12324.82 186
12325.87 170
12326.92 176
12327.97 219
12329.02 208
12330.07 199
12331.12 191
12332.17 193
12333.22 190
12334.27 186
12335.31 190
12336.36 216
12337.41 211
12338.46 199
12339.51 182
12340.56 187
12341.61 193
12342.66 204
12343.71 177
12344.76 171
12345.81 210
12346.86 210
12347.91 204
12348.96 186
12350.01 206
12351.06 197
12352.11 220
12353.16 178
12354.21 208
12355.26 190
12356.31 190
12357.36 193
12358.41 178
12359.46 190
12360.51 181
12361.56 212
12362.61 182
12363.66 208
12364.71 192
12365.76 200
12366.81 200
12367.86 211
12368.91 206
12369.96 190
12371.01 187
12372.06 180
12373.11 176
12374.16 217
12375.22 197
12376.27 199
12377.32 204
12378.37 182
12379.42 178
12380.47 194
12381.52 199
12382.57 188
12383.62 189
12384.68 187
12385.73 203
12386.78 173
12387.83 217
12388.88 225
12389.93 214
12390.98 207
12392.04 208
12393.09 201
12394.14 220
12395.19 204
12396.24 181
12397.29 217
12398.35 208
12399.40 212
12400.45 188
12401.50 206
12402.55 189
12403.61 227
12404.66 199
12405.71 210
12406.76 206
12407.81 236
12408.87 213
12409.92 169
12410.97 192
12412.02 228
12413.08 208
12414.13 197
12415.18 170
12416.23 209
12417.29 205
12418.34 209
12419.39 211
12420.45 180
12421.50 186
12422.55 202
12423.60 212
12424.66 217
12425.71 199
12426.76 204
12427.82 193
12428.87 214
12429.92 182
12430.98 219
12432.03 205
12433.08 221
12434.14 197
12435.19 200
12436.24 202
12437.30 148
12438.35 162
12439.40 195
12440.46 212
12441.51 214
12442.56 175
12443.62 202
12444.67 184
12445.73 200
12446.78 201
12447.83 203
12448.89 189
12449.94 173
12451.00 179
12452.05 188
12453.10 192
12454.16 164
12455.21 196
12456.27 161
12457.32 188
12458.38 197
12459.43 187
12460.48 179
12461.54 178
12462.59 190
12463.65 185
12464.70 169
12465.76 187
12466.81 188
12467.87 193
12468.92 168
12469.98 197
12471.03 188
12472.09 171
12473.14 200
12474.20 212
12475.25 195
12476.31 220
12477.36 178
12478.42 180
12479.47 183
12480.53 206
12481.58 169
12482.64 215
12483.70 201
12484.75 188
12485.81 174
12486.86 205
12487.92 170
12488.97 167
12490.03 160
12491.08 181
12492.14 203
12493.20 177
12494.25 203
12495.31 181
12496.36 183
12497.42 156
12498.48 228
12499.53 177
12500.59 182
12501.65 180
12502.70 199
12503.76 174
12504.81 176
12505.87 193
12506.93 204
12507.98 171
12509.04 171
12510.10 183
12511.15 200
12512.21 162
12513.27 183
12514.32 179
12515.38 192
12516.44 187
12517.49 172
12518.55 195
12519.61 202
12520.67 191
12521.72 202
12522.78 190
12523.84 168
12524.89 193
12525.95 178
12527.01 182
12528.07 169
12529.12 179
12530.18 227
12531.24 204
12532.30 180
12533.35 174
12534.41 174
12535.47 192
12536.53 200
12537.58 166
12538.64 170
12539.70 173
12540.76 183
12541.82 197
12542.87 162
12543.93 190
12544.99 185
12546.05 206
12547.11 191
12548.16 154
12549.22 175
12550.28 184
12551.34 174
12552.40 207
12553.46 176
12554.51 163
12555.57 206
12556.63 203
12557.69 180
12558.75 182
12559.81 200
12560.87 182
12561.93 194
12562.98 176
12564.04 157
12565.10 206
12566.16 202
12567.22 178
12568.28 182
12569.34 193
12570.40 186
12571.46 181
12572.52 187
12573.57 184
12574.63 190
12575.69 199
12576.75 199
12577.81 163
12578.87 161
12579.93 172
12580.99 206
12582.05 191
12583.11 183
12584.17 187
12585.23 207
12586.29 206
12587.35 167
12588.41 181
12589.47 169
12590.53 176
12591.59 173
12592.65 186
12593.71 194
12594.77 179
12595.83 217
12596.89 177
12597.95 204
12599.01 188
12600.07 209
12601.13 165
12602.19 145
12603.25 201
12604.31 166
12605.37 174
12606.44 196
12607.50 177
12608.56 175
12609.62 189
12610.68 177
12611.74 177
12612.80 169
12613.86 186
12614.92 202
12615.98 180
12617.04 162
12618.11 147
12619.17 175
12620.23 179
12621.29 175
12622.35 155
12623.41 166
12624.47 217
12625.54 205
12626.60 189
12627.66 194
12628.72 160
12629.78 195
12630.84 182
12631.90 176
12632.97 157
12634.03 165
12635.09 193
12636.15 199
12637.21 179
12638.28 201
12639.34 184
12640.40 163
12641.46 159
12642.52 170
12643.59 153
12644.65 166
12645.71 197
12646.77 200
12647.84 177
12648.90 158
12649.96 184
12651.02 197
12652.09 185
12653.15 175
12654.21 193
12655.27 180
12656.34 176
12657.40 182
12658.46 191
12659.53 176
12660.59 165
12661.65 173
12662.72 186
12663.78 178
12664.84 163
12665.90 209
12666.97 203
12668.03 181
12669.09 170
12670.16 166
12671.22 179
12672.28 159
12673.35 166
12674.41 164
12675.48 160
12676.54 193
12677.60 167
12678.67 170
12679.73 176
12680.79 176
12681.86 184
12682.92 216
12683.99 233
12685.05 211
12686.11 171
12687.18 177
12688.24 196
12689.31 199
12690.37 199
12691.43 195
12692.50 215
12693.56 185
12694.63 197
12695.69 203
12696.76 176
12697.82 180
12698.89 208
12699.95 206
12701.02 181
12702.08 216
12703.14 201
12704.21 226
12705.27 214
12706.34 190
12707.40 178
12708.47 162
12709.53 208
12710.60 227
12711.66 191
12712.73 189
12713.79 205
12714.86 215
12715.93 222
12716.99 227
12718.06 215
12719.12 202
12720.19 213
12721.25 241
12722.32 229
12723.38 275
12724.45 305
12725.51 252
12726.58 267
12727.65 257
12728.71 246
12729.78 243
12730.84 255
12731.91 216
12732.98 226
12734.04 258
12735.11 239
12736.17 205
12737.24 220
12738.31 233
12739.37 215
12740.44 185
12741.51 200
12742.57 213
12743.64 220
12744.70 188
12745.77 181
12746.84 214
12747.90 204
12748.97 233
12750.04 202
12751.10 201
12752.17 211
12753.24 191
12754.31 196
12755.37 233
12756.44 227
12757.51 199
12758.57 195
12759.64 196
12760.71 212
12761.78 197
12762.84 222
12763.91 181
12764.98 186
12766.04 206
12767.11 201
12768.18 196
12769.25 191
12770.31 175
12771.38 220
12772.45 182
12773.52 183
12774.59 178
12775.65 201
12776.72 195
12777.79 205
12778.86 188
12779.92 183
12780.99 229
12782.06 194
12783.13 179
12784.20 151
12785.27 217
12786.33 217
12787.40 185
12788.47 177
12789.54 199
12790.61 207
12791.68 176
12792.74 206
12793.81 213
12794.88 195
12795.95 209
12797.02 221
12798.09 186
12799.16 219
12800.22 218
12801.29 224
12802.36 211
12803.43 224
12804.50 218
12805.57 211
12806.64 240
12807.71 195
12808.78 204
12809.85 230
12810.92 226
12811.99 248
12813.05 242
12814.12 220
12815.19 224
12816.26 233
12817.33 233
12818.40 214
12819.47 222
12820.54 179
12821.61 226
12822.68 196
12823.75 214
12824.82 204
12825.89 187
12826.96 195
12828.03 225
12829.10 208
12830.17 150
12831.24 213
12832.31 216
12833.38 203
12834.45 185
12835.52 200
12836.59 183
12837.66 212
12838.73 203
12839.80 167
12840.87 175
12841.94 164
12843.01 180
12844.09 180
12845.16 186
12846.23 180
12847.30 182
12848.37 159
12849.44 184
12850.51 185
12851.58 181
12852.65 170
12853.72 205
12854.79 201
12855.87 161
12856.94 176
12858.01 175
12859.08 182
12860.15 177
12861.22 189
12862.29 175
12863.37 187
12864.44 166
12865.51 190
12866.58 184
12867.65 192
12868.72 171
12869.80 187
12870.87 185
12871.94 194
12873.01 183
12874.08 190
12875.15 192
12876.23 170
12877.30 185
12878.37 179
12879.44 173
12880.52 159
12881.59 178
12882.66 177
12883.73 190
12884.80 162
12885.88 191
12886.95 168
12888.02 180
12889.09 192
12890.17 151
12891.24 162
12892.31 197
12893.38 199
12894.46 186
12895.53 173
12896.60 202
12897.68 191
12898.75 169
12899.82 211
12900.90 170
12901.97 199
12903.04 162
12904.11 168
12905.19 199
12906.26 203
12907.33 202
12908.41 187
12909.48 152
12910.55 176
12911.63 200
12912.70 164
12913.78 193
12914.85 167
12915.92 177
12917.00 164
12918.07 173
12919.14 188
12920.22 139
12921.29 189
12922.37 180
12923.44 159
12924.51 173
12925.59 144
12926.66 185
12927.74 179
12928.81 164
12929.88 171
12930.96 151
12932.03 157
12933.11 173
12934.18 183
12935.26 168
12936.33 203
12937.41 206
12938.48 189
12939.55 161
12940.63 158
12941.70 164
12942.78 171
12943.85 177
12944.93 149
12946.00 181
12947.08 150
12948.15 160
12949.23 151
12950.30 182
12951.38 165
12952.45 175
12953.53 162
12954.60 167
12955.68 156
12956.76 177
12957.83 179
12958.91 179
12959.98 153
12961.06 153
12962.13 191
12963.21 187
12964.28 156
12965.36 135
12966.44 171
12967.51 163
12968.59 166
12969.66 142
12970.74 160
12971.82 180
12972.89 171
12973.97 169
12975.04 135
12976.12 146
12977.20 181
12978.27 163
12979.35 188
12980.42 204
12981.50 143
12982.58 164
12983.65 173
12984.73 189
12985.81 172
12986.88 190
12987.96 158
12989.04 138
12990.11 132
12991.19 168
12992.27 179
12993.34 170
12994.42 171
12995.50 163
12996.58 158
12997.65 173
12998.73 199
12999.81 129
13000.88 151
13001.96 164
13003.04 171
13004.12 158
13005.19 161
13006.27 165
13007.35 155
13008.43 149
13009.50 147
13010.58 157
13011.66 171
13012.74 146
13013.81 154
13014.89 171
13015.97 161
13017.05 178
13018.13 150
13019.20 173
13020.28 167
13021.36 184
13022.44 138
13023.52 169
13024.59 192
13025.67 186
13026.75 190
13027.83 174
13028.91 153
13029.99 163
13031.06 193
13032.14 157
13033.22 138
13034.30 161
13035.38 169
13036.46 183
13037.54 174
13038.61 142
13039.69 177
13040.77 172
13041.85 141
13042.93 172
13044.01 152
13045.09 157
13046.17 168
13047.25 150
13048.33 148
13049.41 160
13050.48 153
13051.56 171
13052.64 175
13053.72 179
13054.80 167
13055.88 207
13056.96 193
13058.04 168
13059.12 156
13060.20 150
13061.28 155
13062.36 170
13063.44 176
13064.52 145
13065.60 180
13066.68 156
13067.76 161
13068.84 135
13069.92 157
13071.00 163
13072.08 170
13073.16 185
13074.24 164
13075.32 169
13076.40 155
13077.48 160
13078.56 200
13079.64 191
13080.72 146
13081.80 162
13082.88 159
13083.96 169
13085.04 159
13086.13 169
13087.21 163
13088.29 191
13089.37 135
13090.45 142
13091.53 147
13092.61 146
13093.69 172
13094.77 173
13095.85 170
13096.94 124
13098.02 171
13099.10 131
13100.18 138
13101.26 157
13102.34 189
13103.42 153
13104.51 156
13105.59 139
13106.67 160
13107.75 169
13108.83 135
13109.91 146
13111.00 140
13112.08 148
13113.16 150
13114.24 137
13115.32 133
13116.40 191
13117.49 160
13118.57 157
13119.65 150
13120.73 173
13121.82 172
13122.90 174
13123.98 132
13125.06 119
13126.15 142
13127.23 151
13128.31 148
13129.39 136
13130.48 162
13131.56 165
13132.64 166
13133.72 163
13134.81 170
13135.89 157
13136.97 153
13138.05 145
13139.14 174
13140.22 141
13141.30 154
13142.39 174
13143.47 165
13144.55 131
13145.64 124
13146.72 168
13147.80 157
13148.89 165
13149.97 143
13151.05 152
13152.14 187
13153.22 194
13154.30 146
13155.39 156
13156.47 146
13157.55 184
13158.64 178
13159.72 179
13160.81 170
13161.89 153
13162.97 163
13164.06 143
13165.14 145
13166.23 178
13167.31 171
13168.39 172
13169.48 145
13170.56 143
13171.65 177
13172.73 154
13173.82 147
13174.90 168
13175.98 154
13177.07 169
13178.15 142
13179.24 137
13180.32 144
13181.41 148
13182.49 132
13183.58 153
13184.66 156
13185.75 160
13186.83 152
13187.92 137
13189.00 142
13190.09 152
13191.17 153
13192.26 140
13193.34 181
13194.43 147
13195.51 159
13196.60 143
13197.68 141
13198.77 137
13199.85 168
13200.94 152
13202.03 150
13203.11 151
13204.20 140
13205.28 151
13206.37 157
13207.45 152
13208.54 174
13209.63 163
13210.71 161
13211.80 149
13212.88 139
13213.97 150
13215.06 144
13216.14 121
13217.23 148
13218.31 133
13219.40 127
13220.49 172
13221.57 161
13222.66 149
13223.75 139
13224.83 152
13225.92 142
13227.01 139
13228.09 130
13229.18 155
13230.27 169
13231.35 142
13232.44 170
13233.53 167
13234.61 149
13235.70 121
13236.79 155
13237.87 155
13238.96 147
13240.05 144
13241.13 146
13242.22 149
13243.31 147
13244.40 146
13245.48 148
13246.57 129
13247.66 131
13248.75 163
13249.83 162
13250.92 177
13252.01 150
13253.10 143
13254.18 143
13255.27 157
13256.36 164
13257.45 148
13258.54 158
13259.62 164
13260.71 174
13261.80 152
13262.89 152
13263.98 176
13265.06 139
13266.15 165
13267.24 151
13268.33 140
13269.42 142
13270.50 157
13271.59 166
13272.68 157
13273.77 196
13274.86 185
13275.95 160
13277.04 141
13278.12 154
13279.21 164
13280.30 159
13281.39 150
13282.48 152
13283.57 146
13284.66 147
13285.75 144
13286.84 169
13287.92 168
13289.01 170
13290.10 162
13291.19 150
13292.28 145
13293.37 169
13294.46 198
13295.55 174
13296.64 141
13297.73 180
13298.82 171
13299.91 164
13301.00 157
13302.09 160
13303.18 168
13304.27 157
13305.36 161
13306.45 158
13307.54 204
13308.63 164
13309.72 169
13310.81 141
13311.90 152
13312.99 175
13314.08 181
13315.17 192
13316.26 153
13317.35 140
13318.44 143
13319.53 169
13320.62 137
13321.71 144
13322.80 166
13323.89 170
13324.98 172
13326.07 158
13327.16 162
13328.25 134
13329.34 157
13330.43 165
13331.53 168
13332.62 172
13333.71 152
13334.80 165
13335.89 202
13336.98 173
13338.07 167
13339.16 186
13340.25 159
13341.35 191
13342.44 165
13343.53 159
13344.62 166
13345.71 192
13346.80 183
13347.89 160
13348.99 190
13350.08 164
13351.17 182
13352.26 177
13353.35 146
13354.44 161
13355.54 194
13356.63 204
13357.72 212
13358.81 159
13359.90 167
13361.00 153
13362.09 161
13363.18 167
13364.27 191
13365.36 161
13366.46 169
13367.55 189
13368.64 174
13369.73 173
13370.83 169
13371.92 185
13373.01 179
13374.10 155
13375.20 169
13376.29 170
13377.38 164
13378.48 175
13379.57 162
13380.66 184
13381.75 155
13382.85 185
13383.94 155
13385.03 164
13386.13 155
13387.22 162
13388.31 148
13389.41 162
13390.50 163
13391.59 176
13392.69 162
13393.78 139
13394.87 132
13395.97 174
13397.06 163
13398.15 172
13399.25 149
13400.34 156
13401.43 162
13402.53 151
13403.62 145
13404.72 169
13405.81 143
13406.90 171
13408.00 182
13409.09 175
13410.19 141
13411.28 168
13412.37 157
13413.47 155
13414.56 176
13415.66 163
13416.75 151
13417.85 159
13418.94 153
13420.04 163
13421.13 184
13422.22 182
13423.32 150
13424.41 136
13425.51 154
13426.60 168
13427.70 177
13428.79 147
13429.89 156
13430.98 142
13432.08 160
13433.17 153
13434.27 157
13435.36 156
13436.46 140
13437.55 166
13438.65 149
13439.74 156
13440.84 136
13441.93 152
13443.03 158
13444.13 166
13445.22 138
13446.32 141
13447.41 146
13448.51 138
13449.60 151
13450.70 161
13451.80 148
13452.89 181
13453.99 183
13455.08 167
13456.18 156
13457.28 161
13458.37 162
13459.47 171
13460.56 177
13461.66 162
13462.76 183
13463.85 192
13464.95 158
13466.05 172
13467.14 179
13468.24 159
13469.33 159
13470.43 159
13471.53 158
13472.62 190
13473.72 173
13474.82 178
13475.91 197
13477.01 184
13478.11 169
13479.21 172
13480.30 168
13481.40 160
13482.50 170
13483.59 180
13484.69 166
13485.79 199
13486.89 192
13487.98 190
13489.08 186
13490.18 164
13491.27 168
13492.37 171
13493.47 185
13494.57 167
13495.66 204
13496.76 185
13497.86 156
13498.96 193
13500.06 170
13501.15 176
13502.25 191
13503.35 184
13504.45 187
13505.55 167
13506.64 169
13507.74 169
13508.84 152
13509.94 209
13511.04 198
13512.13 174
13513.23 194
13514.33 167
13515.43 186
13516.53 165
13517.63 182
13518.72 189
13519.82 201
13520.92 203
13522.02 194
13523.12 160
13524.22 171
13525.32 196
13526.42 187
13527.51 150
13528.61 151
13529.71 194
13530.81 163
13531.91 170
13533.01 181
13534.11 175
13535.21 135
13536.31 167
13537.41 140
13538.51 158
13539.61 152
13540.70 165
13541.80 168
13542.90 152
13544.00 168
13545.10 173
13546.20 178
13547.30 149
13548.40 174
13549.50 155
13550.60 171
13551.70 164
13552.80 170
13553.90 148
13555.00 144
13556.10 173
13557.20 174
13558.30 171
13559.40 182
13560.50 182
13561.60 170
13562.70 168
13563.80 155
13564.90 161
13566.00 179
13567.10 189
13568.21 176
13569.31 165
13570.41 182
13571.51 175
13572.61 166
13573.71 164
13574.81 131
13575.91 170
13577.01 184
13578.11 170
13579.21 156
13580.31 135
13581.42 151
13582.52 168
13583.62 186
13584.72 144
13585.82 171
13586.92 191
13588.02 175
13589.12 144
13590.23 158
13591.33 173
13592.43 151
13593.53 159
13594.63 171
13595.73 180
13596.84 167
13597.94 184
13599.04 171
13600.14 152
13601.24 166
13602.35 183
13603.45 195
13604.55 167
13605.65 168
13606.75 191
13607.86 193
13608.96 170
13610.06 189
13611.16 179
13612.26 169
13613.37 179
13614.47 215
13615.57 165
13616.67 198
13617.78 190
13618.88 171
13619.98 181
13621.09 184
13622.19 196
13623.29 216
13624.39 218
13625.50 163
13626.60 186
13627.70 163
13628.81 219
13629.91 187
13631.01 182
13632.11 200
13633.22 192
13634.32 188
13635.42 194
13636.53 187
13637.63 164
13638.73 209
13639.84 192
13640.94 193
13642.05 161
13643.15 174
13644.25 183
13645.36 176
13646.46 159
13647.56 171
13648.67 173
13649.77 164
13650.88 173
13651.98 172
13653.08 161
13654.19 200
13655.29 173
13656.40 179
13657.50 124
13658.60 132
13659.71 180
13660.81 157
13661.92 176
13663.02 177
13664.13 170
13665.23 188
13666.33 175
13667.44 166
13668.54 169
13669.65 186
13670.75 183
13671.86 183
13672.96 179
13674.07 169
13675.17 195
13676.28 175
13677.38 164
13678.49 163
13679.59 159
13680.70 162
13681.80 170
13682.91 155
13684.01 164
13685.12 151
13686.22 177
13687.33 150
13688.44 164
13689.54 154
13690.65 169
13691.75 153
13692.86 188
13693.96 159
13695.07 175
13696.17 156
13697.28 171
13698.39 176
13699.49 161
13700.60 150
13701.70 175
13702.81 177
13703.92 168
13705.02 142
13706.13 179
13707.23 188
13708.34 142
13709.45 155
13710.55 168
13711.66 155
13712.77 148
13713.87 149
13714.98 158
13716.09 183
13717.19 172
13718.30 163
13719.41 155
13720.51 176
13721.62 174
13722.73 173
13723.83 189
13724.94 204
13726.05 152
13727.15 173
13728.26 141
13729.37 167
13730.48 183
13731.58 168
13732.69 162
13733.80 176
13734.90 181
13736.01 200
13737.12 202
13738.23 143
13739.33 164
13740.44 173
13741.55 164
13742.66 193
13743.76 188
13744.87 183
13745.98 154
13747.09 185
13748.20 164
13749.30 174
13750.41 169
13751.52 192
13752.63 188
13753.74 151
13754.84 160
13755.95 192
13757.06 205
13758.17 179
13759.28 185
13760.39 195
13761.49 208
13762.60 207
13763.71 224
13764.82 207
13765.93 210
13767.04 196
13768.15 207
13769.25 205
13770.36 181
13771.47 178
13772.58 192
13773.69 213
13774.80 184
13775.91 215
13777.02 187
13778.13 206
13779.23 209
13780.34 188
13781.45 177
13782.56 192
13783.67 193
13784.78 186
13785.89 202
13787.00 201
13788.11 188
13789.22 186
13790.33 178
13791.44 176
13792.55 183
13793.66 183
13794.77 205
13795.88 199
13796.99 192
13798.10 191
13799.21 206
13800.32 212
13801.43 214
13802.54 235
13803.65 215
13804.76 197
13805.87 184
13806.98 192
13808.09 218
13809.20 212
13810.31 192
13811.42 204
13812.53 188
13813.64 177
13814.75 179
13815.86 184
13816.97 187
13818.08 203
13819.19 184
13820.30 165
13821.41 157
13822.53 172
13823.64 189
13824.75 170
13825.86 173
13826.97 164
13828.08 180
13829.19 163
13830.30 162
13831.41 183
13832.53 169
13833.64 176
13834.75 182
13835.86 174
13836.97 150
13838.08 135
13839.19 163
13840.31 211
13841.42 164
13842.53 153
13843.64 177
13844.75 176
13845.86 189
13846.98 151
13848.09 166
13849.20 153
13850.31 164
13851.42 168
13852.54 161
13853.65 166
13854.76 168
13855.87 176
13856.98 190
13858.10 180
13859.21 183
13860.32 177
13861.43 206
13862.55 184
13863.66 188
13864.77 168
13865.88 194
13867.00 211
13868.11 187
13869.22 174
13870.33 180
13871.45 183
13872.56 199
13873.67 175
13874.79 196
13875.90 169
13877.01 183
13878.13 220
13879.24 214
13880.35 193
13881.47 213
13882.58 230
13883.69 217
13884.81 200
13885.92 216
13887.03 237
13888.15 230
13889.26 212
13890.37 236
13891.49 199
13892.60 242
13893.71 230
13894.83 228
13895.94 211
13897.06 209
13898.17 234
13899.28 225
13900.40 214
13901.51 205
13902.63 190
13903.74 193
13904.85 205
13905.97 232
13907.08 210
13908.20 182
13909.31 231
13910.43 206
13911.54 216
13912.65 203
13913.77 178
13914.88 185
13916.00 205
13917.11 217
13918.23 213
13919.34 185
13920.46 177
13921.57 192
13922.69 216
13923.80 185
13924.92 173
13926.03 199
13927.15 181
13928.26 185
13929.38 195
13930.49 198
13931.61 231
13932.72 173
13933.84 199
13934.95 200
13936.07 210
13937.18 224
13938.30 187
13939.42 158
13940.53 204
13941.65 154
13942.76 195
13943.88 202
13944.99 162
13946.11 181
13947.23 191
13948.34 186
13949.46 161
13950.57 189
13951.69 189
13952.81 180
13953.92 173
13955.04 182
13956.15 181
13957.27 191
13958.39 197
13959.50 152
13960.62 167
13961.74 158
13962.85 191
13963.97 196
13965.09 141
13966.20 158
13967.32 173
13968.44 172
13969.55 165
13970.67 188
13971.79 157
13972.90 178
13974.02 193
13975.14 171
13976.26 170
13977.37 186
13978.49 192
13979.61 205
13980.72 184
13981.84 165
13982.96 205
13984.08 194
13985.19 181
13986.31 182
13987.43 178
13988.55 190
13989.66 183
13990.78 183
13991.90 171
13993.02 154
13994.13 172
13995.25 185
13996.37 197
13997.49 189
13998.61 161
13999.72 167
14000.84 186
14001.96 204
14003.08 161
14004.20 159
14005.31 185
14006.43 162
14007.55 190
14008.67 180
14009.79 190
14010.91 154
14012.02 153
14013.14 189
14014.26 176
14015.38 168
14016.50 180
14017.62 183
14018.74 158
14019.86 185
14020.97 171
14022.09 180
14023.21 151
14024.33 164
14025.45 179
14026.57 164
14027.69 191
14028.81 188
14029.93 178
14031.05 178
14032.17 199
14033.28 179
14034.40 190
14035.52 190
14036.64 189
14037.76 176
14038.88 162
14040.00 142
14041.12 179
14042.24 183
14043.36 183
14044.48 193
14045.60 170
14046.72 151
14047.84 181
14048.96 207
14050.08 186
14051.20 183
14052.32 170
14053.44 194
14054.56 174
14055.68 168
14056.80 152
14057.92 183
14059.04 167
14060.16 179
14061.28 160
14062.40 168
14063.52 186
14064.64 190
14065.76 194
14066.89 219
14068.01 225
14069.13 221
14070.25 181
14071.37 203
14072.49 176
14073.61 190
14074.73 203
14075.85 199
14076.97 205
14078.09 216
14079.22 211
14080.34 209
14081.46 220
14082.58 195
14083.70 224
14084.82 222
14085.94 220
14087.07 237
14088.19 227
14089.31 287
14090.43 225
14091.55 252
14092.67 247
14093.80 268
14094.92 253
14096.04 243
14097.16 256
14098.28 232
14099.40 248
14100.53 238
14101.65 237
14102.77 210
14103.89 211
14105.02 219
14106.14 234
14107.26 226
14108.38 197
14109.50 217
14110.63 219
14111.75 207
14112.87 192
14113.99 203
14115.12 186
14116.24 192
14117.36 251
14118.49 233
14119.61 202
14120.73 221
14121.85 188
14122.98 183
14124.10 180
14125.22 215
14126.35 208
14127.47 202
14128.59 181
14129.72 186
14130.84 194
14131.96 201
14133.09 185
14134.21 200
14135.33 230
14136.46 207
14137.58 186
14138.70 148
14139.83 204
14140.95 187
14142.07 196
14143.20 173
14144.32 173
14145.45 166
14146.57 172
14147.69 180
14148.82 167
14149.94 162
14151.06 199
14152.19 177
14153.31 178
14154.44 183
14155.56 181
14156.69 170
14157.81 157
14158.93 195
14160.06 176
14161.18 181
14162.31 181
14163.43 187
14164.56 172
14165.68 184
14166.81 183
14167.93 185
14169.06 161
14170.18 190
14171.31 173
14172.43 184
14173.56 187
14174.68 195
14175.81 210
14176.93 184
14178.06 191
14179.18 188
14180.31 194
14181.43 163
14182.56 176
14183.68 154
14184.81 194
14185.93 176
14187.06 172
14188.18 174
14189.31 178
14190.43 174
14191.56 179
14192.69 167
14193.81 169
14194.94 151
14196.06 163
14197.19 172
14198.32 186
14199.44 189
14200.57 188
14201.69 200
14202.82 172
14203.95 162
14205.07 159
14206.20 175
14207.32 180
14208.45 146
14209.58 161
14210.70 162
14211.83 169
14212.96 177
14214.08 148
14215.21 151
14216.34 178
14217.46 183
14218.59 143
14219.72 147
14220.84 172
14221.97 173
14223.10 165
14224.22 164
14225.35 171
14226.48 199
14227.61 172
14228.73 166
14229.86 148
14230.99 192
14232.11 145
14233.24 191
14234.37 170
14235.50 153
14236.62 139
14237.75 172
14238.88 177
14240.01 163
14241.13 168
14242.26 160
14243.39 182
14244.52 169
14245.65 173
14246.77 168
14247.90 155
14249.03 187
14250.16 180
14251.28 147
14252.41 185
14253.54 165
14254.67 184
14255.80 158
14256.93 144
14258.05 158
14259.18 160
14260.31 158
14261.44 164
14262.57 169
14263.70 168
14264.82 157
14265.95 166
14267.08 161
14268.21 158
14269.34 188
14270.47 181
14271.60 161
14272.73 153
14273.86 160
14274.98 145
14276.11 149
14277.24 172
14278.37 156
14279.50 152
14280.63 161
14281.76 186
14282.89 168
14284.02 161
14285.15 146
14286.28 138
14287.41 162
14288.54 154
14289.66 137
14290.79 133
14291.92 137
14293.05 178
14294.18 163
14295.31 136
14296.44 174
14297.57 162
14298.70 128
14299.83 121
14300.96 153
14302.09 148
14303.22 165
14304.35 141
14305.48 148
14306.61 167
14307.74 165
14308.87 152
14310.00 142
14311.14 138
14312.27 146
14313.40 163
14314.53 161
14315.66 160
14316.79 138
14317.92 141
14319.05 130
14320.18 138
14321.31 144
14322.44 138
14323.57 147
14324.70 144
14325.83 140
14326.97 151
14328.10 162
14329.23 142
14330.36 143
14331.49 139
14332.62 118
14333.75 148
14334.88 146
14336.02 147
14337.15 113
14338.28 150
14339.41 155
14340.54 162
14341.67 168
14342.80 133
14343.94 150
14345.07 131
14346.20 148
14347.33 147
14348.46 112
14349.60 138
14350.73 158
14351.86 165
14352.99 163
14354.12 144
14355.26 144
14356.39 157
14357.52 158
14358.65 146
14359.79 141
14360.92 136
14362.05 146
14363.18 159
14364.32 161
14365.45 128
14366.58 162
14367.71 175
14368.85 175
14369.98 148
14371.11 144
14372.24 161
14373.38 155
14374.51 143
14375.64 158
14376.78 131
14377.91 165
14379.04 161
14380.18 153
14381.31 141
14382.44 154
14383.57 153
14384.71 146
14385.84 142
14386.98 154
14388.11 164
14389.24 159
14390.38 159
14391.51 133
14392.64 166
14393.78 167
14394.91 155
14396.04 162
14397.18 139
14398.31 149
14399.45 187
14400.58 173
14401.71 179
14402.85 151
14403.98 159
14405.12 190
14406.25 170
14407.38 150
14408.52 151
14409.65 162
14410.79 148
14411.92 139
14413.06 149
14414.19 174
14415.33 166
14416.46 169
14417.59 148
14418.73 203
14419.86 180
14421.00 161
14422.13 180
14423.27 142
14424.40 173
14425.54 168
14426.67 187
14427.81 174
14428.94 190
14430.08 176
14431.21 200
14432.35 183
14433.48 154
14434.62 190
14435.75 183
14436.89 163
14438.03 161
14439.16 181
14440.30 161
14441.43 172
14442.57 171
14443.70 190
14444.84 147
14445.97 144
14447.11 152
14448.25 184
14449.38 142
14450.52 147
14451.65 171
14452.79 154
14453.93 150
14455.06 160
14456.20 171
14457.33 170
14458.47 165
14459.61 165
14460.74 190
14461.88 149
14463.02 169
14464.15 189
14465.29 165
14466.43 142
14467.56 151
14468.70 157
14469.84 168
14470.97 165
14472.11 186
14473.25 172
14474.38 172
14475.52 179
14476.66 170
14477.79 169
14478.93 170
14480.07 152
14481.21 167
14482.34 173
14483.48 164
14484.62 153
14485.75 143
14486.89 149
14488.03 145
14489.17 130
14490.30 151
14491.44 151
14492.58 136
14493.72 135
14494.85 171
14495.99 168
14497.13 164
14498.27 145
14499.41 142
14500.54 124
14501.68 144
14502.82 159
14503.96 142
14505.10 138
14506.23 128
14507.37 153
14508.51 162
14509.65 145
14510.79 153
14511.92 135
14513.06 130
14514.20 149
14515.34 160
14516.48 145
14517.62 163
14518.76 147
14519.89 139
14521.03 138
14522.17 149
14523.31 176
14524.45 134
14525.59 130
14526.73 143
14527.87 134
14529.01 167
14530.14 152
14531.28 121
14532.42 131
14533.56 177
14534.70 132
14535.84 158
14536.98 142
14538.12 125
14539.26 129
14540.40 124
14541.54 165
14542.68 144
14543.82 129
14544.96 159
14546.10 151
14547.24 132
14548.38 149
14549.52 111
14550.66 127
14551.80 121
14552.94 122
14554.08 149
14555.22 140
14556.36 161
14557.50 134
14558.64 155
14559.78 138
14560.92 129
14562.06 144
14563.20 149
14564.34 131
14565.48 134
14566.62 150
14567.76 156
14568.90 128
14570.04 145
14571.18 146
14572.32 136
14573.46 150
14574.60 136
14575.74 151
14576.89 150
14578.03 147
14579.17 159
14580.31 151
14581.45 144
14582.59 133
14583.73 125
14584.87 150
14586.01 125
14587.16 156
14588.30 130
14589.44 134
14590.58 145
14591.72 131
14592.86 111
14594.00 130
14595.15 144
14596.29 133
14597.43 132
14598.57 127
14599.71 115
14600.85 127
14602.00 126
14603.14 130
14604.28 145
14605.42 126
14606.56 138
14607.71 135
14608.85 150
14609.99 130
14611.13 125
14612.28 158
14613.42 142
14614.56 133
14615.70 122
14616.85 157
14617.99 134
14619.13 116
14620.27 154
14621.42 178
14622.56 140
14623.70 155
14624.84 140
14625.99 150
14627.13 142
14628.27 127
14629.42 153
14630.56 123
14631.70 155
14632.84 149
14633.99 164
14635.13 135
14636.27 142
14637.42 151
14638.56 132
14639.70 123
14640.85 116
14641.99 148
14643.13 161
14644.28 136
14645.42 128
14646.57 118
14647.71 134
14648.85 155
14650.00 123
14651.14 139
14652.28 123
14653.43 131
14654.57 127
14655.72 134
14656.86 143
14658.00 132
14659.15 135
14660.29 117
14661.44 120
14662.58 146
14663.73 126
14664.87 146
14666.01 135
14667.16 131
14668.30 137
14669.45 130
14670.59 118
14671.74 125
14672.88 124
14674.03 143
14675.17 132
14676.32 139
14677.46 121
14678.61 111
14679.75 124
14680.90 139
14682.04 128
14683.19 115
14684.33 128
14685.48 127
14686.62 115
14687.77 128
14688.91 124
14690.06 117
14691.20 108
14692.35 135
14693.49 128
14694.64 129
14695.78 103
14696.93 149
14698.08 125
14699.22 129
14700.37 149
14701.51 126
14702.66 126
14703.80 116
14704.95 158
14706.10 138
14707.24 136
14708.39 121
14709.53 110
14710.68 127
14711.83 126
14712.97 131
14714.12 129
14715.27 132
14716.41 139
14717.56 134
14718.71 150
14719.85 123
14721.00 135
14722.14 143
14723.29 134
14724.44 155
14725.59 109
14726.73 120
14727.88 125
14729.03 143
14730.17 122
14731.32 141
14732.47 142
14733.61 114
14734.76 137
14735.91 132
14737.05 135
14738.20 110
14739.35 139
14740.50 155
14741.64 118
14742.79 133
14743.94 150
14745.09 138
14746.23 137
14747.38 123
14748.53 144
14749.68 160
14750.82 120
14751.97 130
14753.12 103
14754.27 144
14755.42 139
14756.56 146
14757.71 119
14758.86 124
14760.01 110
14761.16 151
14762.30 142
14763.45 107
14764.60 104
14765.75 150
14766.90 135
14768.05 104
14769.19 112
14770.34 105
14771.49 134
14772.64 122
14773.79 123
14774.94 140
14776.09 155
14777.23 148
14778.38 127
14779.53 126
14780.68 136
14781.83 144
14782.98 135
14784.13 160
14785.28 133
14786.43 116
14787.58 114
14788.72 146
14789.87 127
14791.02 115
14792.17 161
14793.32 121
14794.47 156
14795.62 150
14796.77 131
14797.92 128
14799.07 124
14800.22 117
14801.37 101
14802.52 138
14803.67 142
14804.82 114
14805.97 125
14807.12 140
14808.27 143
14809.42 134
14810.57 141
14811.72 142
14812.87 146
14814.02 163
14815.17 138
14816.32 160
14817.47 132
14818.62 153
14819.77 144
14820.92 147
14822.07 150
14823.22 143
14824.37 130
14825.52 115
14826.67 106
14827.82 114
14828.98 143
14830.13 147
14831.28 135
14832.43 113
14833.58 127
14834.73 132
14835.88 113
14837.03 126
14838.18 150
14839.33 119
14840.49 113
14841.64 97
14842.79 107
14843.94 122
14845.09 130
14846.24 117
14847.39 109
14848.55 112
14849.70 112
14850.85 115
14852.00 112
14853.15 111
14854.30 125
14855.46 144
14856.61 105
14857.76 119
14858.91 119
14860.06 150
14861.21 120
14862.37 119
14863.52 144
14864.67 137
14865.82 133
14866.98 132
14868.13 137
14869.28 121
14870.43 118
14871.59 117
14872.74 121
14873.89 114
14875.04 140
14876.20 119
14877.35 121
14878.50 122
14879.65 132
14880.81 125
14881.96 146
14883.11 120
14884.26 139
14885.42 123
14886.57 97
14887.72 129
14888.88 138
14890.03 127
14891.18 108
14892.34 117
14893.49 113
14894.64 133
14895.80 107
14896.95 133
14898.10 128
14899.26 128
14900.41 108
14901.56 138
14902.72 122
14903.87 121
14905.03 132
14906.18 135
14907.33 130
14908.49 118
14909.64 107
14910.79 121
14911.95 139
14913.10 142
14914.26 121
14915.41 119
14916.57 106
14917.72 149
14918.87 145
14920.03 112
14921.18 118
14922.34 126
14923.49 137
14924.65 135
14925.80 135
14926.95 131
14928.11 139
14929.26 147
14930.42 125
14931.57 137
14932.73 134
14933.88 138
14935.04 131
14936.19 155
14937.35 133
14938.50 115
14939.66 131
14940.81 144
14941.97 125
14943.12 145
14944.28 125
14945.43 126
14946.59 133
14947.74 131
14948.90 113
14950.06 125
14951.21 142
14952.37 113
14953.52 134
14954.68 122
14955.83 102
14956.99 119
14958.15 136
14959.30 128
14960.46 114
14961.61 144
14962.77 137
14963.93 130
14965.08 146
14966.24 122
14967.39 129
14968.55 116
14969.71 137
14970.86 124
14972.02 108
14973.17 107
14974.33 127
14975.49 122
14976.64 133
14977.80 97
14978.96 129
14980.11 130
14981.27 95
14982.43 114
14983.58 137
14984.74 142
14985.90 136
14987.05 129
14988.21 104
14989.37 99
14990.53 113
14991.68 126
14992.84 133
14994.00 108
14995.15 128
14996.31 127
14997.47 125
14998.63 123
14999.78 99
15000.94 136
15002.10 111
15003.26 107
15004.41 99
15005.57 124
15006.73 141
15007.89 105
15009.04 118
15010.20 112
15011.36 101
15012.52 129
15013.68 118
15014.83 120
15015.99 118
15017.15 125
15018.31 118
15019.47 137
15020.63 122
15021.78 130
15022.94 147
15024.10 113
15025.26 122
15026.42 118
15027.58 118
15028.73 161
15029.89 118
15031.05 124
15032.21 125
15033.37 109
15034.53 128
15035.69 125
15036.84 114
15038.00 126
15039.16 141
15040.32 137
15041.48 108
15042.64 107
15043.80 113
15044.96 119
15046.12 114
15047.28 119
15048.44 117
15049.60 97
15050.75 103
15051.91 120
15053.07 124
15054.23 125
15055.39 114
15056.55 142
15057.71 141
15058.87 114
15060.03 114
15061.19 141
15062.35 115
15063.51 133
15064.67 146
15065.83 112
15066.99 121
15068.15 117
15069.31 132
15070.47 123
15071.63 134
15072.79 132
15073.95 119
15075.11 116
15076.27 105
15077.43 115
15078.59 118
15079.75 113
15080.91 123
15082.07 108
15083.24 110
15084.40 117
15085.56 106
15086.72 105
15087.88 113
15089.04 128
15090.20 125
15091.36 104
15092.52 100
15093.68 112
15094.84 131
15096.01 119
15097.17 118
15098.33 119
15099.49 110
15100.65 132
15101.81 106
15102.97 121
15104.13 114
15105.30 113
15106.46 104
15107.62 119
15108.78 117
15109.94 134
15111.10 133
15112.27 122
15113.43 113
15114.59 119
15115.75 126
15116.91 143
15118.08 119
15119.24 93
15120.40 117
15121.56 141
15122.72 104
15123.89 105
15125.05 101
15126.21 109
15127.37 107
15128.54 97
15129.70 97
15130.86 123
15132.02 130
15133.19 109
15134.35 100
15135.51 99
15136.67 114
15137.84 111
15139.00 105
15140.16 114
15141.32 107
15142.49 112
15143.65 116
15144.81 97
15145.98 114
15147.14 107
15148.30 122
15149.47 127
15150.63 116
15151.79 124
15152.96 118
15154.12 106
15155.28 122
15156.45 107
15157.61 117
15158.77 107
15159.94 127
15161.10 96
15162.26 113
15163.43 117
15164.59 111
15165.76 100
15166.92 104
15168.08 120
15169.25 119
15170.41 125
15171.58 109
15172.74 111
15173.90 106
15175.07 135
15176.23 92
15177.40 96
15178.56 117
15179.72 120
15180.89 128
15182.05 113
15183.22 109
15184.38 127
15185.55 119
15186.71 118
15187.88 116
15189.04 115
15190.21 121
15191.37 136
15192.54 116
15193.70 108
15194.87 134
15196.03 134
15197.20 127
15198.36 107
15199.53 96
15200.69 113
15201.86 135
15203.02 145
15204.19 107
15205.35 132
15206.52 118
15207.68 124
15208.85 104
15210.01 144
15211.18 115
15212.35 111
15213.51 114
15214.68 115
15215.84 122
15217.01 145
15218.17 140
15219.34 130
15220.51 140
15221.67 115
15222.84 126
15224.00 142
15225.17 147
15226.34 127
15227.50 144
15228.67 149
15229.83 149
15231.00 141
15232.17 116
15233.33 122
15234.50 136
15235.67 123
15236.83 117
15238.00 139
15239.17 126
15240.33 121
15241.50 109
15242.67 120
15243.83 118
15245.00 113
15246.17 111
15247.33 121
15248.50 119
15249.67 104
15250.84 116
15252.00 98
15253.17 131
15254.34 129
15255.50 112
15256.67 116
15257.84 118
15259.01 113
15260.17 97
15261.34 91
15262.51 102
15263.68 112
15264.84 150
15266.01 115
15267.18 104
15268.35 99
15269.52 131
15270.68 123
15271.85 108
15273.02 91
15274.19 109
15275.36 123
15276.52 101
15277.69 100
15278.86 106
15280.03 125
15281.20 108
15282.36 104
15283.53 98
15284.70 122
15285.87 113
15287.04 112
15288.21 102
15289.38 121
15290.54 121
15291.71 126
15292.88 106
15294.05 97
15295.22 106
15296.39 107
15297.56 107
15298.73 115
15299.89 111
15301.06 103
15302.23 113
15303.40 106
15304.57 108
15305.74 126
15306.91 109
15308.08 141
15309.25 131
15310.42 103
15311.59 93
15312.76 105
15313.93 110
15315.10 118
15316.26 109
15317.43 120
15318.60 110
15319.77 102
15320.94 110
15322.11 127
15323.28 128
15324.45 116
15325.62 116
15326.79 114
15327.96 109
15329.13 121
15330.30 130
15331.47 129
15332.64 117
15333.81 140
15334.98 122
15336.16 118
15337.33 95
15338.50 109
15339.67 100
15340.84 114
15342.01 110
15343.18 130
15344.35 108
15345.52 103
15346.69 100
15347.86 132
15349.03 120
15350.20 106
15351.37 98
15352.55 133
15353.72 120
15354.89 96
15356.06 99
15357.23 115
15358.40 117
15359.57 118
15360.74 136
15361.91 131
15363.09 124
15364.26 121
15365.43 105
15366.60 109
15367.77 124
15368.94 120
15370.12 121
15371.29 113
15372.46 92
15373.63 114
15374.80 122
15375.97 130
15377.15 117
15378.32 116
15379.49 135
15380.66 142
15381.83 118
15383.01 111
15384.18 108
15385.35 130
15386.52 114
15387.70 116
15388.87 124
15390.04 129
15391.21 115
15392.39 129
15393.56 115
15394.73 124
15395.90 151
15397.08 135
15398.25 121
15399.42 108
15400.59 110
15401.77 110
15402.94 110
15404.11 107
15405.29 118
15406.46 133
15407.63 140
15408.81 122
15409.98 111
15411.15 116
15412.33 120
15413.50 112
15414.67 131
15415.85 120
15417.02 114
15418.19 139
15419.37 116
15420.54 104
15421.71 108
15422.89 102
15424.06 115
15425.23 108
15426.41 99
15427.58 115
15428.76 125
15429.93 134
15431.10 129
15432.28 125
15433.45 112
15434.63 125
15435.80 108
15436.98 98
15438.15 116
15439.32 112
15440.50 135
15441.67 129
15442.85 103
15444.02 117
15445.20 126
15446.37 137
15447.55 126
15448.72 139
15449.89 130
15451.07 127
15452.24 115
15453.42 131
15454.59 105
15455.77 112
15456.94 97
15458.12 133
15459.29 128
15460.47 102
15461.64 120
15462.82 113
15463.99 132
15465.17 97
15466.35 111
15467.52 136
15468.70 107
15469.87 113
15471.05 129
15472.22 102
15473.40 89
15474.57 115
15475.75 120
15476.93 114
15478.10 104
15479.28 103
15480.45 104
15481.63 115
15482.80 108
15483.98 103
15485.16 102
15486.33 113
15487.51 95
15488.69 109
15489.86 82
15491.04 92
15492.21 104
15493.39 108
15494.57 102
15495.74 96
15496.92 130
15498.10 109
15499.27 88
15500.45 106
15501.63 139
15502.80 139
15503.98 106
15505.16 130
15506.33 139
15507.51 130
15508.69 99
15509.86 98
15511.04 115
15512.22 120
15513.40 123
15514.57 111
15515.75 124
15516.93 114
15518.11 113
15519.28 135
15520.46 103
15521.64 112
15522.82 126
15523.99 156
15525.17 128
15526.35 92
15527.53 105
15528.70 106
15529.88 101
15531.06 107
15532.24 103
15533.41 107
15534.59 119
15535.77 116
15536.95 116
15538.13 115
15539.30 106
15540.48 106
15541.66 103
15542.84 113
15544.02 98
15545.20 111
15546.37 123
15547.55 110
15548.73 117
15549.91 129
15551.09 121
15552.27 118
15553.45 91
15554.62 97
15555.80 122
15556.98 107
15558.16 111
15559.34 120
15560.52 105
15561.70 107
15562.88 110
15564.06 106
15565.24 92
15566.41 123
15567.59 136
15568.77 131
15569.95 94
15571.13 99
15572.31 126
15573.49 117
15574.67 111
15575.85 123
15577.03 137
15578.21 116
15579.39 116
15580.57 132
15581.75 125
15582.93 122
15584.11 101
15585.29 112
15586.47 118
15587.65 125
15588.83 111
15590.01 122
15591.19 106
15592.37 120
15593.55 125
15594.73 134
15595.91 117
15597.09 128
15598.27 119
15599.45 116
15600.63 104
15601.81 147
15602.99 131
15604.17 109
15605.35 104
15606.53 118
15607.71 143
15608.89 114
15610.07 128
15611.26 135
15612.44 132
15613.62 139
15614.80 146
15615.98 135
15617.16 135
15618.34 112
15619.52 135
15620.70 131
15621.89 145
15623.07 139
15624.25 130
15625.43 127
15626.61 134
15627.79 151
15628.97 127
15630.16 147
15631.34 126
15632.52 145
15633.70 147
15634.88 132
15636.06 124
15637.25 141
15638.43 147
15639.61 143
15640.79 136
15641.97 124
15643.16 142
15644.34 167
15645.52 139
15646.70 137
15647.88 156
15649.07 130
15650.25 147
15651.43 146
15652.61 144
15653.80 100
15654.98 118
15656.16 123
15657.34 141
15658.53 131
15659.71 138
15660.89 142
15662.08 138
15663.26 148
15664.44 143
15665.62 144
15666.81 139
15667.99 148
15669.17 130
15670.36 123
15671.54 135
15672.72 163
15673.91 129
15675.09 144
15676.27 141
15677.46 132
15678.64 129
15679.82 136
15681.01 147
15682.19 148
15683.37 169
15684.56 136
15685.74 144
15686.92 140
15688.11 161
15689.29 160
15690.48 145
15691.66 137
15692.84 132
15694.03 150
15695.21 143
15696.40 153
15697.58 156
15698.76 178
15699.95 201
15701.13 158
15702.32 121
15703.50 193
15704.69 186
15705.87 177
15707.06 146
15708.24 196
15709.42 171
15710.61 193
15711.79 188
15712.98 155
15714.16 176
15715.35 182
15716.53 192
15717.72 172
15718.90 147
15720.09 164
15721.27 201
15722.46 190
15723.64 166
15724.83 170
15726.01 182
15727.20 197
15728.38 220
15729.57 161
15730.75 178
15731.94 196
15733.13 204
15734.31 201
15735.50 202
15736.68 235
15737.87 219
15739.05 231
15740.24 196
15741.43 225
15742.61 252
15743.80 253
15744.98 226
15746.17 222
15747.35 238
15748.54 233
15749.73 225
15750.91 219
15752.10 181
15753.29 218
15754.47 197
15755.66 217
15756.84 203
15758.03 209
15759.22 238
15760.40 190
15761.59 190
15762.78 180
15763.96 202
15765.15 217
15766.34 209
15767.52 223
15768.71 211
15769.90 226
15771.08 229
15772.27 216
15773.46 212
15774.65 187
15775.83 208
15777.02 204
15778.21 178
15779.39 182
15780.58 192
15781.77 183
15782.96 198
15784.14 203
15785.33 194
15786.52 186
15787.71 164
15788.89 168
15790.08 170
15791.27 172
15792.46 206
15793.65 152
15794.83 150
15796.02 167
15797.21 181
15798.40 164
15799.58 189
15800.77 169
15801.96 157
15803.15 159
15804.34 152
15805.53 140
15806.71 151
15807.90 164
15809.09 165
15810.28 167
15811.47 173
15812.66 181
15813.84 178
15815.03 146
15816.22 145
15817.41 151
15818.60 157
15819.79 135
15820.98 159
15822.17 154
15823.35 142
15824.54 154
15825.73 146
15826.92 139
15828.11 149
15829.30 149
15830.49 152
15831.68 167
15832.87 149
15834.06 152
15835.25 148
15836.43 131
15837.62 132
15838.81 152
15840.00 155
15841.19 132
15842.38 154
15843.57 162
15844.76 144
15845.95 144
15847.14 135
15848.33 175
15849.52 149
15850.71 152
15851.90 137
15853.09 155
15854.28 150
15855.47 143
15856.66 173
15857.85 156
15859.04 131
15860.23 150
15861.42 143
15862.61 136
15863.80 129
15864.99 139
15866.18 156
15867.37 168
15868.57 168
15869.76 139
15870.95 160
15872.14 143
15873.33 137
15874.52 146
15875.71 146
15876.90 130
15878.09 153
15879.28 140
15880.47 121
15881.67 128
15882.86 160
15884.05 149
15885.24 149
15886.43 150
15887.62 186
15888.81 172
15890.00 154
15891.20 170
15892.39 191
15893.58 165
15894.77 162
15895.96 171
15897.15 166
15898.35 167
15899.54 146
15900.73 166
15901.92 199
15903.11 133
15904.30 162
15905.50 168
15906.69 166
15907.88 171
15909.07 173
15910.27 186
15911.46 169
15912.65 156
15913.84 171
15915.03 154
15916.23 163
15917.42 165
15918.61 154
15919.80 152
15921.00 154
15922.19 161
15923.38 160
15924.57 160
15925.77 135
15926.96 144
15928.15 151
15929.35 135
15930.54 147
15931.73 133
15932.92 137
15934.12 127
15935.31 145
15936.50 129
15937.70 151
15938.89 130
15940.08 157
15941.28 152
15942.47 134
15943.66 123
15944.86 131
15946.05 115
15947.24 137
15948.44 154
15949.63 123
15950.83 112
15952.02 120
15953.21 126
15954.41 127
15955.60 142
15956.79 133
15957.99 161
15959.18 161
15960.38 110
15961.57 116
15962.77 106
15963.96 154
15965.15 144
15966.35 137
15967.54 135
15968.74 118
15969.93 147
15971.13 149
15972.32 108
15973.51 125
15974.71 130
15975.90 111
15977.10 121
15978.29 112
15979.49 108
15980.68 151
15981.88 158
15983.07 121
15984.27 126
15985.46 127
15986.66 132
15987.85 113
15989.05 147
15990.24 124
15991.44 117
15992.63 127
15993.83 132
15995.02 131
15996.22 141
15997.41 128
15998.61 116
15999.81 133
16001.00 103
16002.20 109
16003.39 137
16004.59 135
16005.78 113
16006.98 109
16008.18 122
16009.37 135
16010.57 129
16011.76 138
16012.96 131
16014.16 140
16015.35 134
16016.55 123
16017.74 124
16018.94 132
16020.14 159
16021.33 114
16022.53 121
16023.73 115
16024.92 126
16026.12 125
16027.32 142
16028.51 147
16029.71 148
16030.91 135
16032.10 155
16033.30 121
16034.50 119
16035.69 117
16036.89 124
16038.09 139
16039.28 147
16040.48 116
16041.68 146
16042.88 141
16044.07 123
16045.27 131
16046.47 112
16047.66 137
16048.86 139
16050.06 136
16051.26 127
16052.45 107
16053.65 130
16054.85 112
16056.05 127
16057.24 136
16058.44 133
16059.64 135
16060.84 112
16062.04 103
16063.23 127
16064.43 105
16065.63 125
16066.83 108
16068.03 103
16069.22 112
16070.42 113
16071.62 121
16072.82 110
16074.02 116
16075.22 128
16076.41 107
16077.61 112
16078.81 125
16080.01 119
16081.21 115
16082.41 103
16083.61 106
16084.80 102
16086.00 117
16087.20 99
16088.40 136
16089.60 123
16090.80 116
16092.00 126
16093.20 130
16094.40 118
16095.59 123
16096.79 123
16097.99 115
16099.19 109
16100.39 114
16101.59 133
16102.79 104
16103.99 113
16105.19 96
16106.39 124
16107.59 123
16108.79 121
16109.99 125
16111.19 118
16112.39 131
16113.59 118
16114.79 125
16115.99 111
16117.19 131
16118.39 125
16119.59 105
16120.79 87
16121.99 103
16123.19 111
16124.39 102
16125.59 105
16126.79 115
16127.99 117
16129.19 133
16130.39 123
16131.59 102
16132.79 107
16133.99 100
16135.19 118
16136.39 110
16137.59 121
16138.79 105
16139.99 98
16141.19 118
16142.40 108
16143.60 106
16144.80 98
16146.00 102
16147.20 114
16148.40 94
16149.60 108
16150.80 112
16152.00 111
16153.21 133
16154.41 125
16155.61 94
16156.81 98
16158.01 114
16159.21 111
16160.41 84
16161.62 98
16162.82 105
16164.02 115
16165.22 115
16166.42 96
16167.62 93
16168.83 118
16170.03 98
16171.23 114
16172.43 86
16173.63 90
16174.84 103
16176.04 111
16177.24 103
16178.44 115
16179.65 117
16180.85 132
16182.05 120
16183.25 108
16184.45 111
16185.66 107
16186.86 106
16188.06 109
16189.26 108
16190.47 107
16191.67 117
16192.87 98
16194.08 102
16195.28 132
16196.48 124
16197.68 109
16198.89 109
16200.09 104
16201.29 117
16202.50 89
16203.70 100
16204.90 104
16206.11 106
16207.31 106
16208.51 97
16209.72 129
16210.92 104
16212.12 94
16213.33 104
16214.53 97
16215.73 90
16216.94 112
16218.14 102
16219.35 109
16220.55 128
16221.75 111
16222.96 113
16224.16 121
16225.36 109
16226.57 123
16227.77 114
16228.98 109
16230.18 99
16231.39 107
16232.59 96
16233.79 81
16235.00 106
16236.20 106
16237.41 99
16238.61 100
16239.82 97
16241.02 118
16242.23 101
16243.43 97
16244.63 106
16245.84 113
16247.04 101
16248.25 101
16249.45 101
16250.66 118
16251.86 98
16253.07 103
16254.27 119
16255.48 120
16256.68 86
16257.89 87
16259.09 119
16260.30 95
16261.50 87
16262.71 114
16263.92 89
16265.12 98
16266.33 117
16267.53 113
16268.74 113
16269.94 107
16271.15 120
16272.35 117
16273.56 111
16274.77 92
16275.97 125
16277.18 113
16278.38 114
16279.59 91
16280.80 127
16282.00 118
16283.21 112
16284.41 121
16285.62 111
16286.83 108
16288.03 108
16289.24 112
16290.45 118
16291.65 96
16292.86 120
16294.07 118
16295.27 111
16296.48 126
16297.69 113
16298.89 126
16300.10 124
16301.31 138
16302.51 117
16303.72 122
16304.93 107
16306.13 103
16307.34 109
16308.55 125
16309.75 117
16310.96 116
16312.17 123
16313.38 129
16314.58 110
16315.79 111
16317.00 97
16318.21 103
16319.41 111
16320.62 124
16321.83 116
16323.04 118
16324.24 101
16325.45 118
16326.66 119
16327.87 117
16329.07 89
16330.28 110
16331.49 134
16332.70 123
16333.91 117
16335.11 93
16336.32 124
16337.53 95
16338.74 104
16339.95 99
16341.16 106
16342.36 95
16343.57 106
16344.78 118
16345.99 78
16347.20 102
16348.41 114
16349.61 136
16350.82 97
16352.03 88
16353.24 95
16354.45 117
16355.66 99
16356.87 99
16358.08 99
16359.28 102
16360.49 91
16361.70 104
16362.91 118
16364.12 110
16365.33 105
16366.54 115
16367.75 111
16368.96 100
16370.17 105
16371.38 90
16372.59 100
16373.80 97
16375.01 115
16376.22 117
16377.42 115
16378.63 98
16379.84 87
16381.05 103
16382.26 100
16383.47 96
16384.68 106
16385.89 96
16387.10 106
16388.31 128
16389.52 108
16390.73 109
16391.94 73
16393.15 90
16394.36 101
16395.57 108
16396.78 105
16398.00 97
16399.21 99
16400.42 89
16401.63 108
16402.84 98
16404.05 106
16405.26 99
16406.47 113
16407.68 122
16408.89 105
16410.10 102
16411.31 104
16412.52 107
16413.73 103
16414.95 90
16416.16 97
16417.37 110
16418.58 107
16419.79 109
16421.00 106
16422.21 105
16423.42 111
16424.64 122
16425.85 107
16427.06 100
16428.27 78
16429.48 92
16430.69 107
16431.90 94
16433.12 90
16434.33 119
16435.54 107
16436.75 124
16437.96 104
16439.18 105
16440.39 87
16441.60 121
16442.81 115
16444.02 98
16445.24 99
16446.45 101
16447.66 92
16448.87 82
16450.08 87
16451.30 99
16452.51 117
16453.72 107
16454.93 107
16456.15 72
16457.36 77
16458.57 81
16459.78 109
16461.00 117
16462.21 99
16463.42 90
16464.64 77
16465.85 96
16467.06 87
16468.27 91
16469.49 103
16470.70 110
16471.91 100
16473.13 113
16474.34 98
16475.55 119
16476.77 106
16477.98 96
16479.19 109
16480.41 107
16481.62 85
16482.83 97
16484.05 96
16485.26 101
16486.48 93
16487.69 76
16488.90 97
16490.12 101
16491.33 103
16492.54 104
16493.76 126
16494.97 97
16496.19 82
16497.40 93
16498.61 112
16499.83 94
16501.04 84
16502.26 91
16503.47 106
16504.69 115
16505.90 104
16507.11 121
16508.33 113
16509.54 117
16510.76 95
16511.97 94
16513.19 85
16514.40 101
16515.62 93
16516.83 81
16518.05 113
16519.26 98
16520.48 99
16521.69 92
16522.91 74
16524.12 89
16525.34 96
16526.55 93
16527.77 90
16528.98 111
16530.20 114
16531.41 105
16532.63 116
16533.84 86
16535.06 93
16536.27 87
16537.49 87
16538.71 101
16539.92 111
16541.14 84
16542.35 86
16543.57 100
16544.78 84
16546.00 101
16547.22 91
16548.43 99
16549.65 96
16550.86 89
16552.08 81
16553.30 108
16554.51 97
16555.73 95
16556.94 92
16558.16 105
16559.38 86
16560.59 97
16561.81 94
16563.03 95
16564.24 89
16565.46 100
16566.68 102
16567.89 100
16569.11 102
16570.33 95
16571.54 99
16572.76 87
16573.98 99
16575.19 84
16576.41 86
16577.63 82
16578.85 75
16580.06 81
16581.28 86
16582.50 101
16583.71 108
16584.93 94
16586.15 93
16587.37 94
16588.58 101
16589.80 91
16591.02 86
16592.24 92
16593.45 88
16594.67 92
16595.89 77
16597.11 82
16598.32 108
16599.54 98
16600.76 86
16601.98 99
16603.20 91
16604.41 105
16605.63 76
16606.85 96
16608.07 81
16609.29 85
16610.51 84
16611.72 100
16612.94 93
16614.16 90
16615.38 88
16616.60 95
16617.82 99
16619.03 89
16620.25 110
16621.47 86
16622.69 101
16623.91 109
16625.13 95
16626.35 107
16627.57 102
16628.78 86
16630.00 83
16631.22 97
16632.44 105
16633.66 76
16634.88 113
16636.10 94
16637.32 93
16638.54 99
16639.76 100
16640.98 100
16642.20 83
16643.41 96
16644.63 80
16645.85 101
16647.07 84
16648.29 103
16649.51 103
16650.73 115
16651.95 92
16653.17 85
16654.39 70
16655.61 79
16656.83 88
16658.05 92
16659.27 101
16660.49 99
16661.71 110
16662.93 92
16664.15 84
16665.37 88
16666.59 94
16667.81 105
16669.03 98
16670.25 101
16671.47 87
16672.70 95
16673.92 90
16675.14 118
16676.36 83
16677.58 108
16678.80 106
16680.02 94
16681.24 88
16682.46 97
16683.68 105
16684.90 117
16686.12 99
16687.35 91
16688.57 111
16689.79 108
16691.01 104
16692.23 107
16693.45 79
16694.67 91
16695.89 106
16697.12 98
16698.34 88
16699.56 112
16700.78 107
16702.00 115
16703.22 82
16704.44 90
16705.67 76
16706.89 97
16708.11 100
16709.33 90
16710.55 105
16711.78 97
16713.00 107
16714.22 106
16715.44 98
16716.66 100
16717.89 91
16719.11 105
16720.33 113
16721.55 86
16722.78 88
16724.00 103
16725.22 84
16726.44 84
16727.67 91
16728.89 104
16730.11 99
16731.33 99
16732.56 84
16733.78 87
16735.00 91
16736.22 92
16737.45 85
16738.67 86
16739.89 99
16741.12 78
16742.34 104
16743.56 96
16744.79 95
16746.01 89
16747.23 92
16748.46 98
16749.68 87
16750.90 70
16752.13 86
16753.35 88
16754.57 67
16755.80 102
16757.02 71
16758.24 98
16759.47 99
16760.69 92
16761.92 100
16763.14 110
16764.36 100
16765.59 94
16766.81 83
16768.04 100
16769.26 99
16770.48 107
16771.71 101
16772.93 105
16774.16 93
16775.38 108
16776.60 105
16777.83 81
16779.05 85
16780.28 92
16781.50 92
16782.73 94
16783.95 86
16785.18 92
16786.40 81
16787.63 90
16788.85 125
16790.08 94
16791.30 77
16792.53 100
16793.75 97
16794.98 109
16796.20 97
16797.43 96
16798.65 79
16799.88 86
16801.10 86
16802.33 110
16803.55 86
16804.78 101
16806.00 93
16807.23 81
16808.45 100
16809.68 103
16810.90 98
16812.13 67
16813.36 100
16814.58 88
16815.81 90
16817.03 81
16818.26 85
16819.49 81
16820.71 91
16821.94 91
16823.16 94
16824.39 87
16825.62 102
16826.84 87
16828.07 89
16829.29 83
16830.52 83
16831.75 90
16832.97 84
16834.20 103
16835.43 79
16836.65 71
16837.88 99
16839.11 113
16840.33 110
16841.56 86
16842.79 100
16844.01 100
16845.24 100
16846.47 97
16847.69 94
16848.92 99
16850.15 96
16851.37 112
16852.60 90
16853.83 100
16855.06 103
16856.28 109
16857.51 127
16858.74 106
16859.97 106
16861.19 91
16862.42 119
16863.65 115
16864.88 86
16866.10 107
16867.33 115
16868.56 110
16869.79 105
16871.01 126
16872.24 116
16873.47 105
16874.70 109
16875.93 130
16877.15 125
16878.38 121
16879.61 113
16880.84 138
16882.07 120
16883.29 137
16884.52 122
16885.75 120
16886.98 126
16888.21 117
16889.44 105
16890.67 138
16891.89 98
16893.12 91
16894.35 108
16895.58 100
16896.81 117
16898.04 85
16899.27 100
16900.50 100
16901.72 109
16902.95 116
16904.18 111
16905.41 112
16906.64 110
16907.87 91
16909.10 97
16910.33 119
16911.56 101
16912.79 102
16914.02 108
16915.25 114
16916.47 106
16917.70 119
16918.93 91
16920.16 100
16921.39 109
16922.62 107
16923.85 111
16925.08 106
16926.31 130
16927.54 102
16928.77 103
16930.00 96
16931.23 111
16932.46 114
16933.69 100
16934.92 92
16936.15 102
16937.38 95
16938.61 88
16939.84 98
16941.07 98
16942.30 109
16943.53 128
16944.76 111
16946.00 115
16947.23 106
16948.46 120
16949.69 123
16950.92 95
16952.15 100
16953.38 88
16954.61 98
16955.84 83
16957.07 91
16958.30 79
16959.53 91
16960.77 110
16962.00 95
16963.23 92
16964.46 95
16965.69 106
16966.92 110
16968.15 85
16969.38 95
16970.62 84
16971.85 108
16973.08 104
16974.31 94
16975.54 92
16976.77 93
16978.01 125
16979.24 92
16980.47 104
16981.70 107
16982.93 107
16984.16 97
16985.40 81
16986.63 98
16987.86 90
16989.09 105
16990.32 83
16991.56 110
16992.79 79
16994.02 105
16995.25 94
16996.49 96
16997.72 81
16998.95 93
17000.18 104
17001.42 98
17002.65 102
17003.88 93
17005.11 102
17006.35 101
17007.58 85
17008.81 66
17010.05 93
17011.28 88
17012.51 101
17013.74 92
17014.98 99
17016.21 103
17017.44 91
17018.68 94
17019.91 91
17021.14 77
17022.38 84
17023.61 79
17024.84 84
17026.08 79
17027.31 81
17028.54 96
17029.78 85
17031.01 97
17032.25 86
17033.48 99
17034.71 77
17035.95 104
17037.18 83
17038.41 96
17039.65 96
17040.88 82
17042.12 92
17043.35 85
17044.58 88
17045.82 82
17047.05 83
17048.29 93
17049.52 89
17050.76 86
17051.99 97
17053.22 93
17054.46 94
17055.69 82
17056.93 100
17058.16 106
17059.40 92
17060.63 95
17061.87 81
17063.10 106
17064.34 100
17065.57 88
17066.81 79
17068.04 100
17069.28 95
17070.51 115
17071.75 87
17072.98 109
17074.22 118
17075.45 91
17076.69 105
17077.92 122
17079.16 101
17080.39 97
17081.63 96
17082.86 100
17084.10 106
17085.34 104
17086.57 99
17087.81 90
17089.04 101
17090.28 89
17091.51 108
17092.75 75
17093.99 87
17095.22 91
17096.46 91
17097.69 98
17098.93 91
17100.17 98
17101.40 92
17102.64 99
17103.88 102
17105.11 111
17106.35 99
17107.58 99
17108.82 82
17110.06 100
17111.29 90
17112.53 96
17113.77 78
17115.00 97
17116.24 93
17117.48 87
17118.71 103
17119.95 86
17121.19 86
17122.43 62
17123.66 88
17124.90 85
17126.14 87
17127.37 93
17128.61 92
17129.85 77
17131.09 103
17132.32 96
17133.56 89
17134.80 91
17136.03 94
17137.27 99
17138.51 73
17139.75 78
17140.99 84
17142.22 83
17143.46 90
17144.70 97
17145.94 94
17147.17 89
17148.41 81
17149.65 98
17150.89 82
17152.13 85
17153.36 86
17154.60 97
17155.84 80
17157.08 94
17158.32 89
17159.56 101
17160.79 97
17162.03 81
17163.27 102
17164.51 94
17165.75 95
17166.99 104
17168.22 98
17169.46 80
17170.70 99
17171.94 81
17173.18 107
17174.42 94
17175.66 86
17176.90 73
17178.14 88
17179.37 93
17180.61 84
17181.85 78
17183.09 81
17184.33 88
17185.57 82
17186.81 92
17188.05 85
17189.29 94
17190.53 90
17191.77 109
17193.01 88
17194.25 82
17195.49 80
17196.73 92
17197.97 87
17199.20 89
17200.44 93
17201.68 91
17202.92 79
17204.16 83
17205.40 75
17206.64 82
17207.88 68
17209.12 77
17210.36 90
17211.60 88
17212.84 86
17214.09 71
17215.33 80
17216.57 67
17217.81 90
17219.05 95
17220.29 78
17221.53 79
17222.77 90
17224.01 91
17225.25 72
17226.49 104
17227.73 76
17228.97 89
17230.21 84
17231.45 95
17232.69 86
17233.94 89
17235.18 79
17236.42 87
17237.66 97
17238.90 83
17240.14 92
17241.38 75
17242.62 71
17243.87 76
17245.11 95
17246.35 92
17247.59 98
17248.83 70
17250.07 100
17251.31 110
17252.56 85
17253.80 93
17255.04 70
17256.28 93
17257.52 83
17258.77 81
17260.01 97
17261.25 76
17262.49 74
17263.73 89
17264.98 80
17266.22 99
17267.46 82
17268.70 110
17269.94 96
17271.19 87
17272.43 63
17273.67 81
17274.91 79
17276.16 80
17277.40 79
17278.64 85
17279.88 92
17281.13 83
17282.37 92
17283.61 80
17284.86 95
17286.10 70
17287.34 86
17288.58 91
17289.83 112
17291.07 84
17292.31 96
17293.56 93
17294.80 72
17296.04 93
17297.29 72
17298.53 84
17299.77 77
17301.02 101
17302.26 84
17303.50 99
17304.75 91
17305.99 78
17307.23 76
17308.48 79
17309.72 69
17310.97 79
17312.21 67
17313.45 75
17314.70 74
17315.94 79
17317.19 71
17318.43 79
17319.67 88
17320.92 65
17322.16 84
17323.41 71
17324.65 79
17325.89 81
17327.14 116
17328.38 88
17329.63 79
17330.87 65
17332.12 79
17333.36 79
17334.61 77
17335.85 91
17337.10 78
17338.34 93
17339.59 101
17340.83 100
17342.08 64
17343.32 82
17344.56 68
17345.81 80
17347.06 79
17348.30 78
17349.55 69
17350.79 89
17352.04 86
17353.28 87
17354.53 85
17355.77 82
17357.02 102
17358.26 78
17359.51 89
17360.75 65
17362.00 85
17363.25 77
17364.49 96
17365.74 68
17366.98 81
17368.23 71
17369.47 87
17370.72 76
17371.97 81
17373.21 102
17374.46 77
17375.70 95
17376.95 91
17378.20 81
17379.44 79
17380.69 100
17381.94 85
17383.18 76
17384.43 84
17385.68 79
17386.92 90
17388.17 83
17389.41 78
17390.66 82
17391.91 79
17393.15 90
17394.40 75
17395.65 63
17396.90 91
17398.14 98
17399.39 91
17400.64 90
17401.88 69
17403.13 74
17404.38 89
17405.62 80
17406.87 80
17408.12 71
17409.37 88
17410.61 92
17411.86 80
17413.11 84
17414.36 74
17415.60 98
17416.85 74
17418.10 75
17419.35 75
17420.59 92
17421.84 68
17423.09 80
17424.34 76
17425.59 97
17426.83 71
17428.08 79
17429.33 65
17430.58 88
17431.83 93
17433.07 84
17434.32 87
17435.57 80
17436.82 78
17438.07 73
17439.32 73
17440.56 64
17441.81 76
17443.06 72
17444.31 74
17445.56 68
17446.81 82
17448.06 90
17449.31 69
17450.55 100
17451.80 96
17453.05 87
17454.30 99
17455.55 90
17456.80 88
17458.05 74
17459.30 80
17460.55 82
17461.80 87
17463.04 80
17464.29 81
17465.54 86
17466.79 68
17468.04 93
17469.29 66
17470.54 94
17471.79 75
17473.04 68
17474.29 99
17475.54 86
17476.79 87
17478.04 71
17479.29 85
17480.54 65
17481.79 93
17483.04 69
17484.29 87
17485.54 85
17486.79 92
17488.04 86
17489.29 80
17490.54 79
17491.79 70
17493.04 85
17494.29 78
17495.54 87
17496.79 70
17498.04 71
17499.29 83
17500.54 93
17501.79 77
17503.04 96
17504.30 66
17505.55 90
17506.80 90
17508.05 80
17509.30 73
17510.55 79
17511.80 82
17513.05 89
17514.30 79
17515.55 68
17516.81 89
17518.06 67
17519.31 86
17520.56 75
17521.81 101
17523.06 80
17524.31 82
17525.56 59
17526.82 96
17528.07 80
17529.32 77
17530.57 66
17531.82 76
17533.07 73
17534.33 84
17535.58 83
17536.83 69
17538.08 84
17539.33 69
17540.59 88
17541.84 90
17543.09 94
17544.34 92
17545.60 92
17546.85 84
17548.10 68
17549.35 86
17550.60 84
17551.86 86
17553.11 78
17554.36 75
17555.61 74
17556.87 76
17558.12 92
17559.37 92
17560.63 50
17561.88 79
17563.13 74
17564.38 76
17565.64 79
17566.89 81
17568.14 95
17569.40 83
17570.65 95
17571.90 93
17573.16 74
17574.41 85
17575.66 86
17576.92 86
17578.17 90
17579.42 66
17580.68 69
17581.93 76
17583.18 93
17584.44 102
17585.69 87
17586.94 103
17588.20 72
17589.45 64
17590.71 88
17591.96 91
17593.21 96
17594.47 77
17595.72 82
17596.98 82
17598.23 92
17599.48 91
17600.74 69
17601.99 84
17603.25 78
17604.50 85
17605.75 78
17607.01 74
17608.26 86
17609.52 84
17610.77 79
17612.03 76
17613.28 99
17614.54 75
17615.79 79
17617.05 66
17618.30 76
17619.56 79
17620.81 80
17622.07 94
17623.32 94
17624.58 83
17625.83 93
17627.09 86
17628.34 93
17629.60 85
17630.85 82
17632.11 79
17633.36 89
17634.62 81
17635.87 86
17637.13 76
17638.38 78
17639.64 96
17640.90 89
17642.15 97
17643.41 84
17644.66 76
17645.92 85
17647.17 73
17648.43 74
17649.69 79
17650.94 113
17652.20 87
17653.45 91
17654.71 72
17655.97 108
17657.22 93
17658.48 81
17659.74 76
17660.99 93
17662.25 86
17663.50 79
17664.76 84
17666.02 77
17667.27 91
17668.53 76
17669.79 80
17671.04 86
17672.30 81
17673.56 68
17674.81 81
17676.07 73
17677.33 87
17678.59 85
17679.84 94
17681.10 70
17682.36 78
17683.61 89
17684.87 76
17686.13 72
17687.39 64
17688.64 85
17689.90 83
17691.16 87
17692.42 73
17693.67 76
17694.93 65
17696.19 81
17697.45 65
17698.70 93
17699.96 90
17701.22 83
17702.48 81
17703.73 98
17704.99 77
17706.25 74
17707.51 79
17708.77 76
17710.02 84
17711.28 63
17712.54 78
17713.80 69
17715.06 70
17716.32 76
17717.57 71
17718.83 83
17720.09 91
17721.35 85
17722.61 72
17723.87 81
17725.13 79
17726.38 81
17727.64 79
17728.90 76
17730.16 85
17731.42 77
17732.68 93
17733.94 77
17735.20 71
17736.46 80
17737.71 91
17738.97 93
17740.23 85
17741.49 81
17742.75 75
17744.01 94
17745.27 85
17746.53 82
17747.79 68
17749.05 95
17750.31 82
17751.57 81
17752.83 73
17754.09 79
17755.35 92
17756.61 81
17757.87 82
17759.13 82
17760.39 92
17761.65 86
17762.91 84
17764.17 95
17765.43 113
17766.69 78
17767.95 72
17769.21 78
17770.47 85
17771.73 88
17772.99 95
17774.25 106
17775.51 87
17776.77 76
17778.03 69
17779.29 97
17780.55 91
17781.81 88
17783.07 82
17784.33 73
17785.59 72
17786.85 95
17788.12 83
17789.38 74
17790.64 76
17791.90 76
17793.16 93
17794.42 80
17795.68 83
17796.94 96
17798.20 79
17799.47 75
17800.73 78
17801.99 94
17803.25 90
17804.51 75
17805.77 78
17807.03 59
17808.30 72
17809.56 86
17810.82 93
17812.08 90
17813.34 89
17814.60 94
17815.87 76
17817.13 87
17818.39 71
17819.65 81
17820.91 65
17822.18 78
17823.44 84
17824.70 87
17825.96 90
17827.23 56
17828.49 76
17829.75 76
17831.01 84
17832.27 81
17833.54 61
17834.80 72
17836.06 79
17837.33 67
17838.59 75
17839.85 75
17841.11 82
17842.38 85
17843.64 86
17844.90 77
17846.16 64
17847.43 78
17848.69 76
17849.95 97
17851.22 76
17852.48 81
17853.74 73
17855.01 73
17856.27 88
17857.53 79
17858.80 75
17860.06 76
17861.32 91
17862.59 76
17863.85 85
17865.11 56
17866.38 79
17867.64 95
17868.91 67
17870.17 63
17871.43 71
17872.70 88
17873.96 61
17875.23 75
17876.49 70
17877.75 73
17879.02 89
17880.28 82
17881.55 75
17882.81 94
17884.07 98
17885.34 76
17886.60 79
17887.87 78
17889.13 72
17890.40 84
17891.66 81
17892.93 54
17894.19 56
17895.46 71
17896.72 72
17897.98 75
17899.25 89
17900.51 69
17901.78 93
17903.04 95
17904.31 81
17905.57 73
17906.84 93
17908.10 77
17909.37 66
17910.64 70
17911.90 77
17913.17 63
17914.43 75
17915.70 75
17916.96 87
17918.23 77
17919.49 75
17920.76 64
17922.02 85
17923.29 75
17924.56 66
17925.82 79
17927.09 60
17928.35 80
17929.62 101
17930.89 79
17932.15 62
17933.42 82
17934.68 70
17935.95 77
17937.22 73
17938.48 58
17939.75 82
17941.01 65
17942.28 71
17943.55 83
17944.81 68
17946.08 83
17947.35 91
17948.61 68
17949.88 61
17951.15 79
17952.41 75
17953.68 85
17954.95 75
17956.21 66
17957.48 54
17958.75 81
17960.01 82
17961.28 79
17962.55 61
17963.82 71
17965.08 80
17966.35 75
17967.62 72
17968.89 57
17970.15 74
17971.42 94
17972.69 69
17973.95 76
17975.22 78
17976.49 82
17977.76 90
17979.03 80
17980.29 76
17981.56 61
17982.83 89
17984.10 91
17985.36 94
17986.63 93
17987.90 83
17989.17 98
17990.44 89
17991.70 72
17992.97 64
17994.24 92
17995.51 89
17996.78 87
17998.05 64
17999.31 69
18000.58 78
18001.85 94
18003.12 75
18004.39 74
18005.66 84
18006.93 81
18008.19 83
18009.46 78
18010.73 83
18012.00 73
18013.27 70
18014.54 76
18015.81 81
18017.08 58
18018.35 74
18019.61 80
18020.88 72
18022.15 69
18023.42 69
18024.69 67
18025.96 78
18027.23 85
18028.50 56
18029.77 64
18031.04 88
18032.31 81
18033.58 68
18034.85 62
18036.12 76
18037.39 71
18038.66 73
18039.93 84
18041.20 89
18042.47 84
18043.74 67
18045.01 77
18046.28 79
18047.55 62
18048.82 53
18050.09 92
18051.36 78
18052.63 58
18053.90 77
18055.17 81
18056.44 76
18057.71 52
18058.98 63
18060.25 75
18061.52 91
18062.79 87
18064.06 65
18065.33 85
18066.60 94
18067.87 92
18069.14 80
18070.42 67
18071.69 55
18072.96 90
18074.23 73
18075.50 59
18076.77 66
18078.04 81
18079.31 81
18080.58 62
18081.86 65
18083.13 65
18084.40 71
18085.67 86
18086.94 78
18088.21 74
18089.48 75
18090.76 76
18092.03 82
18093.30 72
18094.57 75
18095.84 79
18097.12 77
18098.39 85
18099.66 58
18100.93 80
18102.20 74
18103.47 101
18104.75 71
18106.02 71
18107.29 77
18108.56 85
18109.84 70
18111.11 85
18112.38 77
18113.65 68
18114.93 83
18116.20 81
18117.47 63
18118.74 67
18120.02 69
18121.29 91
18122.56 78
18123.83 71
18125.11 80
18126.38 68
18127.65 85
18128.93 71
18130.20 77
18131.47 65
18132.74 78
18134.02 69
18135.29 84
18136.56 65
18137.84 85
18139.11 86
18140.38 87
18141.66 79
18142.93 77
18144.20 68
18145.48 79
18146.75 78
18148.03 61
18149.30 79
18150.57 81
18151.85 56
18153.12 68
18154.39 68
18155.67 84
18156.94 93
18158.22 77
18159.49 80
18160.76 64
18162.04 73
18163.31 86
18164.59 75
18165.86 91
18167.14 75
18168.41 77
18169.68 63
18170.96 79
18172.23 77
18173.51 86
18174.78 50
18176.06 61
18177.33 78
18178.61 82
18179.88 62
18181.16 61
18182.43 78
18183.71 82
18184.98 83
18186.26 77
18187.53 80
18188.81 81
18190.08 86
18191.36 83
18192.63 79
18193.91 84
18195.18 75
18196.46 99
18197.73 77
18199.01 64
18200.28 75
18201.56 96
18202.83 74
18204.11 83
18205.39 72
18206.66 67
18207.94 82
18209.21 75
18210.49 68
18211.77 66
18213.04 94
18214.32 91
18215.59 74
18216.87 61
18218.15 77
18219.42 83
18220.70 81
18221.97 68
18223.25 56
18224.53 71
18225.80 62
18227.08 59
18228.36 76
18229.63 76
18230.91 83
18232.19 69
18233.46 64
18234.74 66
18236.02 83
18237.29 78
18238.57 73
18239.85 83
18241.12 82
18242.40 59
18243.68 59
18244.95 69
18246.23 72
18247.51 75
18248.79 66
18250.06 75
18251.34 81
18252.62 66
18253.89 65
18255.17 59
18256.45 68
18257.73 69
18259.00 75
18260.28 72
18261.56 62
18262.84 61
18264.12 63
18265.39 66
18266.67 74
18267.95 89
18269.23 80
18270.50 69
18271.78 61
18273.06 73
18274.34 68
18275.62 71
18276.90 81
18278.17 82
18279.45 73
18280.73 53
18282.01 78
18283.29 54
18284.57 75
18285.84 77
18287.12 75
18288.40 63
18289.68 75
18290.96 74
18292.24 61
18293.52 78
18294.79 64
18296.07 66
18297.35 80
18298.63 54
18299.91 59
18301.19 77
18302.47 60
18303.75 57
18305.03 59
18306.31 67
18307.58 67
18308.86 60
18310.14 81
18311.42 66
18312.70 69
18313.98 74
18315.26 86
18316.54 85
18317.82 68
18319.10 73
18320.38 74
18321.66 74
18322.94 63
18324.22 56
18325.50 68
18326.78 83
18328.06 79
18329.34 74
18330.62 72
18331.90 77
18333.18 82
18334.46 71
18335.74 75
18337.02 54
18338.30 64
18339.58 76
18340.86 72
18342.14 55
18343.42 54
18344.70 67
18345.98 79
18347.26 76
18348.54 67
18349.83 84
18351.11 86
18352.39 63
18353.67 77
18354.95 73
18356.23 66
18357.51 77
18358.79 79
18360.07 62
18361.35 69
18362.64 76
18363.92 85
18365.20 69
18366.48 70
18367.76 65
18369.04 86
18370.32 85
18371.61 53
18372.89 64
18374.17 83
18375.45 82
18376.73 74
18378.01 68
18379.30 74
18380.58 76
18381.86 91
18383.14 58
18384.42 79
18385.70 54
18386.99 70
18388.27 73
18389.55 64
18390.83 82
18392.12 80
18393.40 106
18394.68 78
18395.96 79
18397.24 70
18398.53 67
18399.81 89
18401.09 59
18402.37 67
18403.66 81
18404.94 86
18406.22 80
18407.51 55
18408.79 72
18410.07 67
18411.35 79
18412.64 71
18413.92 71
18415.20 68
18416.49 75
18417.77 78
18419.05 67
18420.34 63
18421.62 59
18422.90 87
18424.19 64
18425.47 69
18426.75 76
18428.04 76
18429.32 76
18430.60 61
18431.89 72
18433.17 79
18434.45 91
18435.74 93
18437.02 71
18438.31 65
18439.59 67
18440.87 67
18442.16 66
18443.44 68
18444.73 66
18446.01 75
18447.29 80
18448.58 65
18449.86 57
18451.15 64
18452.43 80
18453.71 73
18455.00 63
18456.28 70
18457.57 73
18458.85 65
18460.14 64
18461.42 82
18462.71 67
18463.99 56
18465.28 90
18466.56 80
18467.85 66
18469.13 48
18470.42 91
18471.70 70
18472.99 76
18474.27 60
18475.56 73
18476.84 87
18478.13 67
18479.41 65
18480.70 77
18481.98 65
18483.27 62
18484.55 71
18485.84 71
18487.12 68
18488.41 67
18489.70 89
18490.98 64
18492.27 64
18493.55 70
18494.84 82
18496.12 85
18497.41 69
18498.70 60
18499.98 73
18501.27 63
18502.55 63
18503.84 54
18505.13 70
18506.41 70
18507.70 74
18508.99 87
18510.27 63
18511.56 71
18512.84 53
18514.13 75
18515.42 79
18516.70 78
18517.99 60
18519.28 72
18520.56 76
18521.85 63
18523.14 61
18524.42 68
18525.71 70
18527.00 71
18528.29 78
18529.57 72
18530.86 68
18532.15 62
18533.43 69
18534.72 68
18536.01 55
18537.30 51
18538.58 93
18539.87 94
18541.16 81
18542.45 67
18543.73 68
18545.02 75
18546.31 75
18547.60 83
18548.88 77
18550.17 72
18551.46 66
18552.75 67
18554.03 69
18555.32 67
18556.61 76
18557.90 102
18559.19 75
18560.47 90
18561.76 92
18563.05 89
18564.34 81
18565.63 75
18566.92 94
18568.20 84
18569.49 97
18570.78 67
18572.07 75
18573.36 77
18574.65 66
18575.94 68
18577.22 65
18578.51 61
18579.80 57
18581.09 82
18582.38 74
18583.67 73
18584.96 77
18586.25 81
18587.54 80
18588.82 74
18590.11 58
18591.40 76
18592.69 71
18593.98 83
18595.27 70
18596.56 128
18597.85 73
18599.14 81
18600.43 73
18601.72 63
18603.01 68
18604.30 70
18605.59 87
18606.88 75
18608.17 77
18609.46 72
18610.75 76
18612.04 77
18613.33 79
18614.62 65
18615.91 76
18617.20 68
18618.49 78
18619.78 65
18621.07 74
18622.36 68
18623.65 67
18624.94 77
18626.23 88
18627.52 57
18628.81 76
18630.10 82
18631.39 72
18632.68 70
18633.97 82
18635.26 80
18636.55 73
18637.84 92
18639.13 94
18640.42 94
18641.72 72
18643.01 68
18644.30 83
18645.59 81
18646.88 57
18648.17 75
18649.46 73
18650.75 67
18652.04 61
18653.34 73
18654.63 88
18655.92 69
18657.21 76
18658.50 79
18659.79 80
18661.09 57
18662.38 68
18663.67 75
18664.96 86
18666.25 68
18667.54 73
18668.84 86
18670.13 81
18671.42 60
18672.71 55
18674.00 76
18675.30 71
18676.59 72
18677.88 84
18679.17 89
18680.46 60
18681.76 60
18683.05 70
18684.34 67
18685.63 58
18686.93 62
18688.22 66
18689.51 65
18690.80 75
18692.10 61
18693.39 93
18694.68 50
18695.98 64
18697.27 58
18698.56 68
18699.85 67
18701.15 68
18702.44 73
18703.73 80
18705.03 70
18706.32 76
18707.61 65
18708.91 63
18710.20 66
18711.49 73
18712.79 90
18714.08 70
18715.37 60
18716.67 65
18717.96 54
18719.25 67
18720.55 65
18721.84 96
18723.14 72
18724.43 67
18725.72 76
18727.02 77
18728.31 48
18729.60 76
18730.90 58
18732.19 56
18733.49 53
18734.78 68
18736.08 80
18737.37 60
18738.66 56
18739.96 72
18741.25 70
18742.55 82
18743.84 63
18745.14 53
18746.43 63
18747.73 62
18749.02 71
18750.31 69
18751.61 56
18752.90 53
18754.20 57
18755.49 78
18756.79 64
18758.08 67
18759.38 62
18760.67 82
18761.97 85
18763.26 66
18764.56 86
18765.85 86
18767.15 66
18768.45 72
18769.74 56
18771.04 79
18772.33 67
18773.63 88
18774.92 54
18776.22 67
18777.51 84
18778.81 74
18780.11 83
18781.40 63
18782.70 47
18783.99 88
18785.29 82
18786.58 77
18787.88 66
18789.18 78
18790.47 68
18791.77 67
18793.07 64
18794.36 69
18795.66 73
18796.95 56
18798.25 72
18799.55 74
18800.84 64
18802.14 52
18803.44 80
18804.73 66
18806.03 57
18807.33 76
18808.62 74
18809.92 60
18811.22 55
18812.51 66
18813.81 68
18815.11 68
18816.40 62
18817.70 62
18819.00 56
18820.30 68
18821.59 62
18822.89 61
18824.19 62
18825.48 53
18826.78 62
18828.08 60
18829.38 66
18830.67 73
18831.97 84
18833.27 67
18834.57 81
18835.86 55
18837.16 58
18838.46 59
18839.76 61
18841.06 79
18842.35 83
18843.65 72
18844.95 78
18846.25 71
18847.55 74
18848.84 65
18850.14 63
18851.44 78
18852.74 75
18854.04 66
18855.34 82
18856.63 78
18857.93 61
18859.23 65
18860.53 55
18861.83 69
18863.13 77
18864.42 55
18865.72 69
18867.02 57
18868.32 68
18869.62 59
18870.92 63
18872.22 69
18873.52 73
18874.82 78
18876.11 65
18877.41 64
18878.71 69
18880.01 66
18881.31 75
18882.61 92
18883.91 77
18885.21 83
18886.51 74
18887.81 75
18889.11 74
18890.41 74
18891.71 68
18893.01 71
18894.31 83
18895.61 88
18896.91 59
18898.21 68
18899.51 76
18900.81 74
18902.11 70
18903.41 61
18904.71 66
18906.01 72
18907.31 74
18908.61 68
18909.91 66
18911.21 75
18912.51 63
18913.81 83
18915.11 62
18916.41 82
18917.71 66
18919.01 74
18920.31 81
18921.61 75
18922.91 58
18924.21 65
18925.51 80
18926.81 57
18928.11 69
18929.42 58
18930.72 70
18932.02 71
18933.32 69
18934.62 67
18935.92 73
18937.22 78
18938.52 76
18939.82 61
18941.13 68
18942.43 57
18943.73 68
18945.03 84
18946.33 54
18947.63 82
18948.93 59
18950.24 64
18951.54 70
18952.84 56
18954.14 74
18955.44 76
18956.74 78
18958.05 66
18959.35 73
18960.65 74
18961.95 73
18963.25 83
18964.56 76
18965.86 73
18967.16 69
18968.46 67
18969.77 78
18971.07 72
18972.37 93
18973.67 68
18974.98 68
18976.28 71
18977.58 73
18978.88 72
18980.19 73
18981.49 74
18982.79 66
18984.09 65
18985.40 68
18986.70 74
18988.00 62
18989.31 75
18990.61 60
18991.91 78
18993.21 73
18994.52 70
18995.82 66
18997.12 75
18998.43 77
18999.73 63
19001.03 68
19002.34 68
19003.64 69
19004.94 70
19006.25 70
19007.55 58
19008.86 58
19010.16 59
19011.46 81
19012.77 61
19014.07 59
19015.37 57
19016.68 60
19017.98 58
19019.29 55
19020.59 62
19021.89 75
19023.20 73
19024.50 73
19025.81 80
19027.11 71
19028.42 82
19029.72 62
19031.02 72
19032.33 63
19033.63 72
19034.94 76
19036.24 63
19037.55 60
19038.85 54
19040.16 64
19041.46 73
19042.77 73
19044.07 66
19045.38 58
19046.68 71
19047.99 71
19049.29 54
19050.60 80
19051.90 62
19053.21 78
19054.51 58
19055.82 58
19057.12 44
19058.43 68
19059.73 86
19061.04 74
19062.34 70
19063.65 77
19064.95 69
19066.26 78
19067.57 84
19068.87 59
19070.18 75
19071.48 62
19072.79 83
19074.10 62
19075.40 63
19076.71 76
19078.01 63
19079.32 59
19080.63 67
19081.93 58
19083.24 61
19084.54 60
19085.85 59
19087.16 71
19088.46 68
19089.77 62
19091.08 64
19092.38 73
19093.69 57
19095.00 58
19096.30 65
19097.61 60
19098.92 53
19100.22 64
19101.53 65
19102.84 52
19104.14 67
19105.45 67
19106.76 60
19108.06 47
19109.37 63
19110.68 68
19111.99 67
19113.29 54
19114.60 61
19115.91 75
19117.21 78
19118.52 67
19119.83 59
19121.14 55
19122.44 63
19123.75 64
19125.06 59
19126.37 68
19127.68 62
19128.98 69
19130.29 66
19131.60 64
19132.91 81
19134.21 64
19135.52 64
19136.83 65
19138.14 53
19139.45 66
19140.76 75
19142.06 66
19143.37 55
19144.68 78
19145.99 56
19147.30 54
19148.61 80
19149.91 57
19151.22 70
19152.53 55
19153.84 57
19155.15 73
19156.46 54
19157.77 67
19159.07 73
19160.38 75
19161.69 47
19163.00 64
19164.31 72
19165.62 76
19166.93 71
19168.24 72
19169.55 74
19170.86 56
19172.17 69
19173.47 75
19174.78 53
19176.09 71
19177.40 59
19178.71 78
19180.02 58
19181.33 73
19182.64 56
19183.95 61
19185.26 72
19186.57 66
19187.88 77
19189.19 69
19190.50 67
19191.81 56
19193.12 70
19194.43 59
19195.74 64
19197.05 75
19198.36 84
19199.67 59
19200.98 63
19202.29 51
19203.60 77
19204.91 66
19206.22 59
19207.53 61
19208.84 63
19210.15 72
19211.46 54
19212.77 72
19214.09 67
19215.40 69
19216.71 52
19218.02 68
19219.33 75
19220.64 66
19221.95 63
19223.26 76
19224.57 50
19225.88 73
19227.19 62
19228.51 63
19229.82 62
19231.13 79
19232.44 61
19233.75 49
19235.06 72
19236.37 58
19237.69 58
19239.00 55
19240.31 59
19241.62 54
19242.93 58
19244.24 57
19245.56 53
19246.87 60
19248.18 67
19249.49 67
19250.80 68
19252.12 65
19253.43 67
19254.74 79
19256.05 71
19257.36 60
19258.68 53
19259.99 69
19261.30 71
19262.61 70
19263.93 57
19265.24 66
19266.55 71
19267.86 73
19269.18 63
19270.49 62
19271.80 65
19273.11 63
19274.43 72
19275.74 49
19277.05 64
19278.36 62
19279.68 91
19280.99 78
19282.30 52
19283.62 55
19284.93 58
19286.24 84
19287.56 58
19288.87 53
19290.18 64
19291.50 80
19292.81 69
19294.12 62
19295.44 59
19296.75 59
19298.06 67
19299.38 64
19300.69 45
19302.00 69
19303.32 79
19304.63 96
19305.95 59
19307.26 56
19308.57 57
19309.89 69
19311.20 60
19312.52 58
19313.83 78
19315.14 52
19316.46 74
19317.77 72
19319.09 81
19320.40 64
19321.72 71
19323.03 77
19324.34 63
19325.66 54
19326.97 57
19328.29 63
19329.60 69
19330.92 73
19332.23 52
19333.55 72
19334.86 61
19336.18 72
19337.49 65
19338.81 69
19340.12 55
19341.44 84
19342.75 77
19344.07 55
19345.38 60
19346.70 72
19348.01 68
19349.33 62
19350.64 54
19351.96 41
19353.27 58
19354.59 61
19355.91 78
19357.22 55
19358.54 68
19359.85 51
19361.17 62
19362.48 71
19363.80 62
19365.12 68
19366.43 73
19367.75 68
19369.06 64
19370.38 71
19371.70 77
19373.01 83
19374.33 64
19375.64 68
19376.96 77
19378.28 60
19379.59 66
19380.91 81
19382.23 59
19383.54 61
19384.86 69
19386.18 73
19387.49 66
19388.81 75
19390.13 68
19391.44 75
19392.76 72
19394.08 57
19395.39 72
19396.71 67
19398.03 76
19399.34 63
19400.66 64
19401.98 70
19403.30 78
19404.61 63
19405.93 72
19407.25 66
19408.56 69
19409.88 73
19411.20 74
19412.52 69
19413.83 54
19415.15 64
19416.47 72
19417.79 65
19419.10 56
19420.42 57
19421.74 52
19423.06 87
19424.38 66
19425.69 70
19427.01 68
19428.33 73
19429.65 60
19430.97 58
19432.28 62
19433.60 66
19434.92 66
19436.24 63
19437.56 71
19438.88 58
19440.19 68
19441.51 53
19442.83 77
19444.15 51
19445.47 55
19446.79 51
19448.11 63
19449.42 65
19450.74 81
19452.06 77
19453.38 45
19454.70 62
19456.02 75
19457.34 84
19458.66 60
19459.98 74
19461.30 77
19462.61 73
19463.93 54
19465.25 77
19466.57 78
19467.89 70
19469.21 73
19470.53 76
19471.85 65
19473.17 63
19474.49 82
19475.81 72
19477.13 47
19478.45 75
19479.77 83
19481.09 91
19482.41 56
19483.73 56
19485.05 70
19486.37 63
19487.69 51
19489.01 69
19490.33 69
19491.65 64
19492.97 67
19494.29 60
19495.61 51
19496.93 63
19498.25 54
19499.57 70
19500.89 67
19502.21 51
19503.53 50
19504.85 74
19506.17 78
19507.49 66
19508.81 51
19510.14 72
19511.46 70
19512.78 63
19514.10 57
19515.42 66
19516.74 51
19518.06 63
19519.38 67
19520.70 46
19522.02 49
19523.35 69
19524.67 69
19525.99 66
19527.31 52
19528.63 55
19529.95 82
19531.27 82
19532.60 65
19533.92 59
19535.24 63
19536.56 66
19537.88 58
19539.20 62
19540.53 53
19541.85 72
19543.17 71
19544.49 65
19545.81 61
19547.14 72
19548.46 74
19549.78 76
19551.10 62
19552.42 59
19553.75 56
19555.07 72
19556.39 80
19557.71 52
19559.04 56
19560.36 53
19561.68 69
19563.00 64
19564.33 56
19565.65 55
19566.97 72
19568.30 71
19569.62 87
19570.94 53
19572.26 67
19573.59 64
19574.91 79
19576.23 60
19577.56 48
19578.88 58
19580.20 79
19581.53 68
19582.85 79
19584.17 67
19585.50 71
19586.82 79
19588.14 75
19589.47 63
19590.79 60
19592.11 75
19593.44 65
19594.76 71
19596.08 48
19597.41 68
19598.73 66
19600.06 94
19601.38 74
19602.70 68
19604.03 74
19605.35 75
19606.68 70
19608.00 61
19609.32 52
19610.65 58
19611.97 78
19613.30 73
19614.62 58
19615.95 57
19617.27 81
19618.59 82
19619.92 68
19621.24 76
19622.57 45
19623.89 62
19625.22 67
19626.54 69
19627.87 58
19629.19 64
19630.52 61
19631.84 74
19633.17 64
19634.49 61
19635.82 65
19637.14 55
19638.47 61
19639.79 64
19641.12 54
19642.44 63
19643.77 61
19645.09 72
19646.42 62
19647.74 66
19649.07 64
19650.40 72
19651.72 79
19653.05 61
19654.37 64
19655.70 60
19657.02 45
19658.35 52
19659.68 68
19661.00 72
19662.33 54
19663.65 70
19664.98 82
19666.31 69
19667.63 71
19668.96 65
19670.28 67
19671.61 54
19672.94 65
19674.26 72
19675.59 52
19676.92 75
19678.24 62
19679.57 64
19680.90 52
19682.22 66
19683.55 73
19684.88 60
19686.20 66
19687.53 59
19688.86 63
19690.18 64
19691.51 67
19692.84 73
19694.16 59
19695.49 50
19696.82 60
19698.15 55
19699.47 49
19700.80 57
19702.13 75
19703.46 70
19704.78 60
19706.11 45
19707.44 51
19708.77 52
19710.09 50
19711.42 58
19712.75 62
19714.08 73
19715.40 63
19716.73 42
19718.06 58
19719.39 52
19720.72 56
19722.04 64
19723.37 58
19724.70 57
19726.03 63
19727.36 52
19728.68 55
19730.01 72
19731.34 58
19732.67 58
19734.00 70
19735.33 56
19736.65 60
19737.98 58
19739.31 73
19740.64 55
19741.97 58
19743.30 59
19744.63 69
19745.95 46
19747.28 64
19748.61 59
19749.94 67
19751.27 85
19752.60 65
19753.93 68
19755.26 57
19756.59 64
19757.92 59
19759.25 61
19760.57 54
19761.90 55
19763.23 64
19764.56 57
19765.89 49
19767.22 58
19768.55 65
19769.88 61
19771.21 64
19772.54 58
19773.87 57
19775.20 63
19776.53 66
19777.86 61
19779.19 54
19780.52 64
19781.85 51
19783.18 71
19784.51 67
19785.84 50
19787.17 73
19788.50 56
19789.83 73
19791.16 66
19792.49 45
19793.82 54
19795.15 69
19796.48 84
19797.81 68
19799.14 61
19800.47 74
19801.81 76
19803.14 63
19804.47 44
19805.80 54
19807.13 61
19808.46 58
19809.79 62
19811.12 55
19812.45 47
19813.78 62
19815.11 64
19816.45 60
19817.78 64
19819.11 77
19820.44 57
19821.77 64
19823.10 71
19824.43 71
19825.77 66
19827.10 63
19828.43 66
19829.76 56
19831.09 50
19832.42 35
19833.76 74
19835.09 65
19836.42 47
19837.75 48
19839.08 65
19840.42 76
19841.75 81
19843.08 62
19844.41 63
19845.74 53
19847.08 58
19848.41 75
19849.74 54
19851.07 55
19852.41 54
19853.74 56
19855.07 64
19856.40 54
19857.74 71
19859.07 71
19860.40 73
19861.73 65
19863.07 67
19864.40 71
19865.73 66
19867.06 65
19868.40 75
19869.73 80
19871.06 64
19872.40 55
19873.73 75
19875.06 66
19876.40 73
19877.73 60
19879.06 58
19880.40 66
19881.73 77
19883.06 70
19884.40 59
19885.73 62
19887.06 66
19888.40 89
19889.73 64
19891.06 59
19892.40 52
19893.73 69
19895.07 66
19896.40 58
19897.73 69
19899.07 70
19900.40 63
19901.74 62
19903.07 70
19904.40 71
19905.74 58
19907.07 75
19908.41 66
19909.74 70
19911.08 70
19912.41 80
19913.74 72
19915.08 63
19916.41 63
19917.75 78
19919.08 79
19920.42 63
19921.75 52
19923.09 64
19924.42 72
19925.76 58
19927.09 65
19928.43 74
19929.76 52
19931.10 61
19932.43 66
19933.77 57
19935.10 74
19936.44 57
19937.77 72
19939.11 65
19940.44 75
19941.78 62
19943.11 71
19944.45 68
19945.78 59
19947.12 68
19948.46 71
19949.79 73
19951.13 80
19952.46 59
19953.80 68
19955.13 95
19956.47 61
19957.81 72
19959.14 60
19960.48 50
19961.81 85
19963.15 84
19964.49 73
19965.82 61
19967.16 57
19968.50 64
19969.83 56
19971.17 54
19972.51 54
19973.84 63
19975.18 68
19976.51 65
19977.85 57
19979.19 65
19980.52 77
19981.86 66
19983.20 63
19984.54 57
19985.87 65
19987.21 66
19988.55 76
19989.88 76
19991.22 75
19992.56 83
19993.89 69
19995.23 61
19996.57 49
19997.91 80
19999.24 69
20000.58 63
20001.92 70
20003.26 70
20004.59 78
20005.93 55
20007.27 65
20008.61 66
20009.94 85
20011.28 62
20012.62 55
20013.96 52
20015.30 52
20016.63 62
20017.97 81
20019.31 65
20020.65 54
20021.99 60
20023.32 73
20024.66 68
20026.00 55
20027.34 63
20028.68 74
20030.01 68
20031.35 59
20032.69 54
20034.03 53
20035.37 63
20036.71 78
20038.05 82
20039.38 50
20040.72 66
20042.06 54
20043.40 57
20044.74 49
20046.08 62
20047.42 63
20048.76 75
20050.10 75
20051.44 66
20052.77 60
20054.11 67
20055.45 66
20056.79 64
20058.13 71
20059.47 55
20060.81 68
20062.15 65
20063.49 62
20064.83 56
20066.17 74
20067.51 64
20068.85 75
20070.19 48
20071.53 53
20072.87 73
20074.21 64
20075.55 68
20076.89 62
20078.23 51
20079.57 49
20080.91 71
20082.25 69
20083.59 70
20084.93 47
20086.27 58
20087.61 56
20088.95 47
20090.29 68
20091.63 61
20092.97 59
20094.31 65
20095.65 59
20096.99 48
20098.33 63
20099.67 59
20101.01 68
20102.35 62
20103.69 54
20105.04 58
20106.38 58
20107.72 51
20109.06 70
20110.40 60
20111.74 64
20113.08 65
20114.42 50
20115.76 56
20117.11 45
20118.45 70
20119.79 58
20121.13 64
20122.47 55
20123.81 58
20125.15 57
20126.50 64
20127.84 56
20129.18 59
20130.52 86
20131.86 51
20133.21 55
20134.55 71
20135.89 56
