# Supplementary material for: MALDI-TOF MS typing enables the classification of brewing yeasts of the genus Saccharomyces to major beer styles
Source: PLoS One. 2017 Aug 9;12(8):e0181694. doi: 10.1371/journal.pone.0181694 (PMC5549903; doi:10.1371/journal.pone.0181694)
Supplement: S11 File — The directory includes 90 raw files and was zipped to “.zip”; the folder has three strains with 30 spectra per strain; S1 Text explains the raw files with an example and Table 1 represents the yeast strains used within the experiment. (ZIP) [file pone.0181694.s014.zip › 31-33/30339-506-OG-Ale-Ale-YPG-18h-E-E_2015-08-11__0_A6_1.dat]

2000.98 10085
2001.40 10088
2001.82 9680
2002.25 9701
2002.67 9481
2003.09 9491
2003.51 9787
2003.93 9639
2004.35 9502
2004.78 9323
2005.20 9471
2005.62 9111
2006.04 9288
2006.47 9056
2006.89 8869
2007.31 9234
2007.73 9073
2008.16 8917
2008.58 9067
2009.00 9528
2009.42 9374
2009.85 9264
2010.27 9409
2010.69 9409
2011.11 9371
2011.54 9379
2011.96 9178
2012.38 9280
2012.80 9335
2013.23 8869
2013.65 8933
2014.07 9025
2014.50 8892
2014.92 8636
2015.34 8634
2015.77 8743
2016.19 8490
2016.61 8815
2017.04 8720
2017.46 8804
2017.88 9148
2018.31 8980
2018.73 8602
2019.15 8526
2019.58 9058
2020.00 9260
2020.42 9141
2020.85 9206
2021.27 9558
2021.70 9702
2022.12 9743
2022.54 9530
2022.97 9887
2023.39 9690
2023.82 9660
2024.24 9521
2024.66 9585
2025.09 9582
2025.51 9458
2025.94 9517
2026.36 9594
2026.79 9500
2027.21 9518
2027.63 9541
2028.06 9426
2028.48 9131
2028.91 9114
2029.33 9212
2029.76 8869
2030.18 8772
2030.61 9015
2031.03 8718
2031.46 8815
2031.88 8718
2032.31 9116
2032.73 8979
2033.16 9018
2033.58 8964
2034.01 8886
2034.43 8964
2034.86 9221
2035.28 8938
2035.71 8951
2036.13 9064
2036.56 9303
2036.98 9420
2037.41 9840
2037.84 9472
2038.26 9375
2038.69 9365
2039.11 9428
2039.54 9525
2039.96 9721
2040.39 9483
2040.82 9455
2041.24 9987
2041.67 9728
2042.09 9728
2042.52 9839
2042.95 9587
2043.37 9046
2043.80 9259
2044.22 9302
2044.65 9193
2045.08 9273
2045.50 9293
2045.93 9111
2046.36 8904
2046.78 9049
2047.21 9037
2047.64 9267
2048.06 9155
2048.49 9021
2048.92 8624
2049.34 8954
2049.77 9313
2050.20 9253
2050.62 8794
2051.05 8833
2051.48 8840
2051.90 8956
2052.33 8496
2052.76 8617
2053.18 8543
2053.61 8531
2054.04 8626
2054.47 8708
2054.89 8868
2055.32 8728
2055.75 8627
2056.18 8287
2056.60 8218
2057.03 8486
2057.46 8402
2057.89 8265
2058.31 8435
2058.74 8728
2059.17 8790
2059.60 8541
2060.03 8406
2060.45 8363
2060.88 8429
2061.31 8669
2061.74 8385
2062.17 8505
2062.59 8388
2063.02 8434
2063.45 8619
2063.88 8966
2064.31 8551
2064.73 8508
2065.16 8641
2065.59 8725
2066.02 9058
2066.45 9087
2066.88 9083
2067.31 8886
2067.73 9083
2068.16 9400
2068.59 9421
2069.02 9555
2069.45 9629
2069.88 9332
2070.31 9265
2070.74 9161
2071.17 9527
2071.59 9230
2072.02 9231
2072.45 9135
2072.88 9021
2073.31 9179
2073.74 9147
2074.17 9461
2074.60 9122
2075.03 9203
2075.46 9434
2075.89 9616
2076.32 9321
2076.75 9243
2077.18 9606
2077.61 9417
2078.04 9529
2078.47 9596
2078.89 9208
2079.32 10066
2079.75 9411
2080.18 9335
2080.61 9828
2081.04 10010
2081.47 10594
2081.90 10283
2082.34 10290
2082.77 10355
2083.20 10511
2083.63 10386
2084.06 10546
2084.49 10212
2084.92 9800
2085.35 9580
2085.78 9289
2086.21 9634
2086.64 9247
2087.07 9093
2087.50 8994
2087.93 9106
2088.36 8831
2088.79 9331
2089.22 8935
2089.65 9071
2090.09 9145
2090.52 8955
2090.95 9066
2091.38 9079
2091.81 9245
2092.24 8856
2092.67 8697
2093.10 9090
2093.54 8968
2093.97 9115
2094.40 9378
2094.83 9447
2095.26 9493
2095.69 9178
2096.12 9153
2096.56 9265
2096.99 9282
2097.42 9059
2097.85 8834
2098.28 8957
2098.71 9312
2099.15 8846
2099.58 8378
2100.01 8573
2100.44 8768
2100.87 8742
2101.31 8558
2101.74 8516
2102.17 8549
2102.60 8838
2103.04 8522
2103.47 8642
2103.90 8741
2104.33 8687
2104.77 8543
2105.20 8721
2105.63 8458
2106.06 8763
2106.50 9241
2106.93 8810
2107.36 9070
2107.79 9007
2108.23 9309
2108.66 9155
2109.09 9252
2109.53 9736
2109.96 9225
2110.39 9092
2110.82 9260
2111.26 9174
2111.69 9285
2112.12 9152
2112.56 8907
2112.99 8759
2113.42 9100
2113.86 9020
2114.29 8829
2114.72 8648
2115.16 8811
2115.59 8418
2116.03 8659
2116.46 8309
2116.89 8319
2117.33 8291
2117.76 8382
2118.19 8335
2118.63 8415
2119.06 8319
2119.50 8123
2119.93 8298
2120.36 8316
2120.80 8271
2121.23 8220
2121.67 8174
2122.10 8180
2122.54 8514
2122.97 8492
2123.40 8302
2123.84 8633
2124.27 8480
2124.71 8286
2125.14 8526
2125.58 8389
2126.01 8685
2126.45 8418
2126.88 8503
2127.32 8454
2127.75 8427
2128.19 8220
2128.62 8351
2129.06 8229
2129.49 8402
2129.93 8687
2130.36 8756
2130.80 8905
2131.23 8625
2131.67 8562
2132.10 9158
2132.54 9033
2132.97 9031
2133.41 9246
2133.84 9367
2134.28 9406
2134.71 9417
2135.15 9437
2135.59 9537
2136.02 8935
2136.46 9096
2136.89 9283
2137.33 9005
2137.76 8757
2138.20 8690
2138.64 8831
2139.07 8824
2139.51 8758
2139.94 8757
2140.38 8757
2140.82 8978
2141.25 8826
2141.69 8517
2142.13 8397
2142.56 8507
2143.00 8361
2143.43 8550
2143.87 8532
2144.31 8156
2144.74 8133
2145.18 8306
2145.62 8449
2146.05 8273
2146.49 7935
2146.93 8205
2147.36 8071
2147.80 8275
2148.24 8305
2148.68 8233
2149.11 8222
2149.55 8465
2149.99 8560
2150.42 8746
2150.86 9193
2151.30 9404
2151.74 9418
2152.17 9399
2152.61 9423
2153.05 10006
2153.49 10262
2153.92 9931
2154.36 9796
2154.80 9941
2155.24 9723
2155.67 9978
2156.11 9847
2156.55 9819
2156.99 9776
2157.42 9392
2157.86 9058
2158.30 8923
2158.74 9074
2159.18 9112
2159.61 9110
2160.05 8900
2160.49 9146
2160.93 9410
2161.37 9231
2161.81 9157
2162.24 9400
2162.68 9465
2163.12 9026
2163.56 9388
2164.00 9183
2164.44 9173
2164.87 9344
2165.31 8873
2165.75 9238
2166.19 9020
2166.63 8884
2167.07 8714
2167.51 8833
2167.95 9224
2168.39 8982
2168.82 8742
2169.26 8793
2169.70 8694
2170.14 8975
2170.58 9098
2171.02 8975
2171.46 9094
2171.90 9395
2172.34 9428
2172.78 9115
2173.22 9282
2173.66 9368
2174.10 9573
2174.54 9452
2174.98 9298
2175.42 9338
2175.85 9352
2176.29 9128
2176.73 9244
2177.17 9691
2177.61 9880
2178.05 9874
2178.49 9775
2178.93 9778
2179.37 9448
2179.81 9606
2180.25 9846
2180.69 9710
2181.14 9528
2181.58 9748
2182.02 9341
2182.46 9162
2182.90 9253
2183.34 9175
2183.78 8856
2184.22 8906
2184.66 8816
2185.10 8883
2185.54 8705
2185.98 8549
2186.42 8483
2186.86 8491
2187.30 8342
2187.74 8608
2188.19 8568
2188.63 8487
2189.07 8573
2189.51 8718
2189.95 8879
2190.39 8754
2190.83 8938
2191.27 9052
2191.72 8612
2192.16 8864
2192.60 9093
2193.04 8924
2193.48 8830
2193.92 8964
2194.36 9006
2194.81 8832
2195.25 8762
2195.69 9203
2196.13 9287
2196.57 8922
2197.01 9514
2197.46 9359
2197.90 9864
2198.34 9973
2198.78 9668
2199.22 9708
2199.67 9903
2200.11 10188
2200.55 10075
2200.99 9464
2201.44 9690
2201.88 9718
2202.32 9245
2202.76 9286
2203.21 9336
2203.65 9226
2204.09 9273
2204.53 8826
2204.98 8975
2205.42 9087
2205.86 8993
2206.30 8857
2206.75 8882
2207.19 8962
2207.63 8931
2208.08 9040
2208.52 9096
2208.96 9253
2209.41 9297
2209.85 9312
2210.29 9543
2210.73 9506
2211.18 9517
2211.62 9235
2212.06 9298
2212.51 9600
2212.95 10000
2213.40 9691
2213.84 10041
2214.28 9648
2214.73 9554
2215.17 9819
2215.61 9397
2216.06 9377
2216.50 9200
2216.95 9198
2217.39 8957
2217.83 8877
2218.28 9137
2218.72 8851
2219.17 8783
2219.61 8602
2220.05 8415
2220.50 8526
2220.94 8635
2221.39 8573
2221.83 8717
2222.28 8485
2222.72 8506
2223.16 8869
2223.61 8784
2224.05 9226
2224.50 9484
2224.94 9725
2225.39 10011
2225.83 10378
2226.28 10568
2226.72 10609
2227.17 11080
2227.61 11168
2228.06 11104
2228.50 11077
2228.95 11130
2229.39 11258
2229.84 11108
2230.28 11131
2230.73 11057
2231.17 10533
2231.62 10487
2232.06 10309
2232.51 10309
2232.95 10087
2233.40 10090
2233.85 10310
2234.29 9732
2234.74 9552
2235.18 9480
2235.63 10197
2236.07 10317
2236.52 9753
2236.97 9787
2237.41 9955
2237.86 9793
2238.30 9631
2238.75 9634
2239.20 9630
2239.64 9488
2240.09 9544
2240.53 9643
2240.98 9522
2241.43 9075
2241.87 9658
2242.32 9500
2242.77 9344
2243.21 9231
2243.66 8844
2244.11 9094
2244.55 9208
2245.00 8845
2245.45 8631
2245.89 8594
2246.34 8641
2246.79 8344
2247.23 8216
2247.68 8256
2248.13 8453
2248.57 8644
2249.02 8543
2249.47 8561
2249.92 8757
2250.36 8689
2250.81 8716
2251.26 9092
2251.70 9244
2252.15 9152
2252.60 9137
2253.05 9290
2253.49 9403
2253.94 9226
2254.39 9018
2254.84 8981
2255.28 9243
2255.73 9016
2256.18 8839
2256.63 8739
2257.08 8526
2257.52 8831
2257.97 8342
2258.42 8280
2258.87 8189
2259.32 8197
2259.76 8310
2260.21 8154
2260.66 8129
2261.11 8061
2261.56 8323
2262.01 8521
2262.45 8558
2262.90 8663
2263.35 8848
2263.80 8982
2264.25 9466
2264.70 9726
2265.15 9772
2265.59 9916
2266.04 9840
2266.49 9543
2266.94 9867
2267.39 10231
2267.84 10230
2268.29 10188
2268.74 10139
2269.19 10212
2269.63 10196
2270.08 9931
2270.53 9697
2270.98 9876
2271.43 9803
2271.88 10184
2272.33 10518
2272.78 10225
2273.23 10036
2273.68 10024
2274.13 9922
2274.58 9783
2275.03 9739
2275.48 9484
2275.93 9534
2276.38 9576
2276.83 9388
2277.28 8808
2277.73 9060
2278.18 9219
2278.63 8949
2279.08 8782
2279.53 9240
2279.98 8950
2280.43 8636
2280.88 8904
2281.33 8809
2281.78 9113
2282.23 8921
2282.68 9330
2283.13 9818
2283.58 9516
2284.03 9443
2284.48 9534
2284.93 9621
2285.38 9406
2285.83 9411
2286.28 9835
2286.73 9456
2287.19 9260
2287.64 9130
2288.09 9177
2288.54 9043
2288.99 9252
2289.44 9418
2289.89 9682
2290.34 9809
2290.79 10045
2291.25 10557
2291.70 11444
2292.15 11776
2292.60 12254
2293.05 12705
2293.50 13267
2293.95 14173
2294.41 13919
2294.86 13686
2295.31 13800
2295.76 13596
2296.21 13359
2296.66 12561
2297.12 12005
2297.57 11234
2298.02 11045
2298.47 10562
2298.92 9932
2299.38 9802
2299.83 9534
2300.28 8960
2300.73 9015
2301.18 9247
2301.64 9114
2302.09 8723
2302.54 8734
2302.99 8710
2303.45 8472
2303.90 8417
2304.35 8526
2304.80 8678
2305.26 8362
2305.71 8211
2306.16 8290
2306.61 8169
2307.07 8275
2307.52 8491
2307.97 8493
2308.43 8433
2308.88 8613
2309.33 8827
2309.79 9090
2310.24 9412
2310.69 9588
2311.15 9492
2311.60 9870
2312.05 10173
2312.51 9592
2312.96 10234
2313.41 10577
2313.87 10282
2314.32 10347
2314.77 10197
2315.23 9999
2315.68 9739
2316.13 9484
2316.59 9642
2317.04 9213
2317.49 8912
2317.95 8807
2318.40 9052
2318.86 8938
2319.31 8885
2319.76 9164
2320.22 9183
2320.67 9232
2321.13 9208
2321.58 9449
2322.04 9045
2322.49 9559
2322.94 9553
2323.40 9275
2323.85 9173
2324.31 9441
2324.76 9333
2325.22 9305
2325.67 9312
2326.13 9479
2326.58 9370
2327.04 9270
2327.49 8988
2327.95 9013
2328.40 9150
2328.86 9263
2329.31 8986
2329.77 8786
2330.22 9190
2330.68 8780
2331.13 9110
2331.59 9323
2332.04 9213
2332.50 9407
2332.95 9281
2333.41 9244
2333.86 9590
2334.32 9176
2334.77 9261
2335.23 8869
2335.69 8977
2336.14 8707
2336.60 8527
2337.05 8883
2337.51 8877
2337.96 8987
2338.42 8843
2338.88 9027
2339.33 9005
2339.79 9334
2340.24 9750
2340.70 9821
2341.16 9940
2341.61 10292
2342.07 10785
2342.52 10931
2342.98 10169
2343.44 10697
2343.89 10787
2344.35 10453
2344.81 10560
2345.26 11010
2345.72 10783
2346.18 10349
2346.63 10237
2347.09 10485
2347.55 10395
2348.00 9840
2348.46 10357
2348.92 10312
2349.37 10165
2349.83 9989
2350.29 10013
2350.75 9918
2351.20 9365
2351.66 9457
2352.12 9165
2352.57 8817
2353.03 9140
2353.49 9145
2353.95 9311
2354.40 8808
2354.86 8845
2355.32 9104
2355.78 8873
2356.23 8551
2356.69 8772
2357.15 8779
2357.61 8525
2358.07 8657
2358.52 8448
2358.98 8951
2359.44 9100
2359.90 8595
2360.36 8922
2360.81 9203
2361.27 9259
2361.73 9208
2362.19 9123
2362.65 9222
2363.10 9215
2363.56 9339
2364.02 9181
2364.48 9094
2364.94 9480
2365.40 9246
2365.86 9500
2366.31 9478
2366.77 9202
2367.23 9456
2367.69 9423
2368.15 9585
2368.61 9638
2369.07 9931
2369.53 9974
2369.98 9922
2370.44 10079
2370.90 10251
2371.36 10118
2371.82 10411
2372.28 10472
2372.74 10156
2373.20 10226
2373.66 10378
2374.12 10201
2374.58 10161
2375.04 9936
2375.50 10175
2375.95 9969
2376.41 9860
2376.87 9691
2377.33 9587
2377.79 9938
2378.25 10352
2378.71 10084
2379.17 9750
2379.63 10067
2380.09 10122
2380.55 10069
2381.01 10250
2381.47 10137
2381.93 10081
2382.39 10540
2382.85 10540
2383.31 10364
2383.77 10547
2384.23 10748
2384.69 10425
2385.15 10253
2385.62 10546
2386.08 10550
2386.54 10188
2387.00 9787
2387.46 9991
2387.92 9926
2388.38 9640
2388.84 9253
2389.30 9008
2389.76 9238
2390.22 9180
2390.68 8988
2391.14 8989
2391.61 9159
2392.07 9350
2392.53 9269
2392.99 9291
2393.45 9642
2393.91 9183
2394.37 9555
2394.83 9787
2395.30 9174
2395.76 9324
2396.22 9408
2396.68 9399
2397.14 9313
2397.60 9000
2398.07 9021
2398.53 9138
2398.99 8757
2399.45 8873
2399.91 8940
2400.37 8965
2400.84 8757
2401.30 8625
2401.76 9132
2402.22 8805
2402.68 8756
2403.15 8837
2403.61 8632
2404.07 8636
2404.53 8433
2405.00 8211
2405.46 8176
2405.92 8051
2406.38 8461
2406.85 8463
2407.31 8331
2407.77 8154
2408.23 8537
2408.70 8355
2409.16 8238
2409.62 8689
2410.08 8593
2410.55 8790
2411.01 8826
2411.47 8516
2411.94 8795
2412.40 8780
2412.86 9139
2413.33 8589
2413.79 8331
2414.25 8458
2414.72 8379
2415.18 8799
2415.64 8574
2416.11 8371
2416.57 8412
2417.03 9017
2417.50 9069
2417.96 8985
2418.42 9269
2418.89 9537
2419.35 9317
2419.81 9265
2420.28 9735
2420.74 9632
2421.21 9908
2421.67 10070
2422.13 10339
2422.60 10338
2423.06 10519
2423.53 10480
2423.99 10195
2424.45 10294
2424.92 10098
2425.38 10139
2425.85 9833
2426.31 9967
2426.78 9925
2427.24 10030
2427.71 10363
2428.17 10816
2428.63 10251
2429.10 10045
2429.56 10188
2430.03 10415
2430.49 10438
2430.96 10244
2431.42 9932
2431.89 10175
2432.35 9894
2432.82 10049
2433.28 9675
2433.75 9844
2434.21 9286
2434.68 9328
2435.14 9201
2435.61 8931
2436.07 9164
2436.54 9257
2437.01 8990
2437.47 8763
2437.94 8964
2438.40 9001
2438.87 9125
2439.33 9166
2439.80 9246
2440.26 9255
2440.73 9473
2441.20 9508
2441.66 9653
2442.13 9825
2442.59 10586
2443.06 11038
2443.53 10777
2443.99 11264
2444.46 10913
2444.92 10286
2445.39 10127
2445.86 10098
2446.32 10464
2446.79 9726
2447.26 9421
2447.72 9520
2448.19 9516
2448.66 8995
2449.12 8827
2449.59 8713
2450.05 8370
2450.52 8640
2450.99 8661
2451.46 8280
2451.92 8112
2452.39 8836
2452.86 8696
2453.32 8551
2453.79 8406
2454.26 8551
2454.72 8653
2455.19 8760
2455.66 8771
2456.13 8761
2456.59 8841
2457.06 8946
2457.53 8972
2458.00 8574
2458.46 8404
2458.93 8604
2459.40 8550
2459.87 8300
2460.33 8455
2460.80 8318
2461.27 8188
2461.74 8472
2462.20 8416
2462.67 8702
2463.14 8276
2463.61 8440
2464.08 8512
2464.54 8163
2465.01 8109
2465.48 8150
2465.95 8215
2466.42 8373
2466.88 8161
2467.35 8141
2467.82 8243
2468.29 8621
2468.76 8607
2469.23 8759
2469.70 8576
2470.16 8664
2470.63 9266
2471.10 8878
2471.57 8559
2472.04 8455
2472.51 8558
2472.98 8461
2473.44 8273
2473.91 8130
2474.38 8555
2474.85 8454
2475.32 8276
2475.79 8245
2476.26 7930
2476.73 8079
2477.20 8071
2477.67 7783
2478.14 8120
2478.61 8103
2479.08 7923
2479.54 8074
2480.01 8230
2480.48 8460
2480.95 7893
2481.42 8109
2481.89 8354
2482.36 8431
2482.83 8230
2483.30 8218
2483.77 8270
2484.24 8295
2484.71 8455
2485.18 8539
2485.65 8501
2486.12 8530
2486.59 8558
2487.06 8459
2487.53 8379
2488.00 8256
2488.47 8922
2488.94 8753
2489.41 9082
2489.88 9156
2490.35 8923
2490.83 8622
2491.30 8575
2491.77 8881
2492.24 8720
2492.71 8742
2493.18 8775
2493.65 8961
2494.12 8956
2494.59 8771
2495.06 8891
2495.53 9285
2496.00 9034
2496.48 8965
2496.95 9070
2497.42 9319
2497.89 9280
2498.36 9233
2498.83 9102
2499.30 8985
2499.77 8831
2500.25 8889
2500.72 9146
2501.19 8859
2501.66 8394
2502.13 8493
2502.60 8582
2503.07 8755
2503.55 8306
2504.02 8100
2504.49 7655
2504.96 7769
2505.43 7695
2505.91 8061
2506.38 7986
2506.85 8121
2507.32 8325
2507.79 8559
2508.27 8663
2508.74 9358
2509.21 9695
2509.68 9867
2510.16 9789
2510.63 9886
2511.10 10144
2511.57 10450
2512.05 10189
2512.52 10333
2512.99 10774
2513.46 10667
2513.94 10568
2514.41 10544
2514.88 10112
2515.35 10226
2515.83 10147
2516.30 10585
2516.77 10252
2517.25 10025
2517.72 10069
2518.19 9486
2518.67 9252
2519.14 9260
2519.61 9121
2520.09 9007
2520.56 9019
2521.03 8758
2521.51 8770
2521.98 8757
2522.45 8743
2522.93 8637
2523.40 8818
2523.87 8791
2524.35 8761
2524.82 8769
2525.29 8846
2525.77 9085
2526.24 8855
2526.72 9058
2527.19 8857
2527.66 8834
2528.14 8985
2528.61 9024
2529.09 9319
2529.56 9289
2530.03 9387
2530.51 8954
2530.98 8542
2531.46 9071
2531.93 8846
2532.41 8779
2532.88 8905
2533.36 8643
2533.83 8696
2534.31 8668
2534.78 8714
2535.25 8599
2535.73 8495
2536.20 8472
2536.68 8531
2537.15 8541
2537.63 8376
2538.10 8307
2538.58 8363
2539.05 8340
2539.53 8515
2540.00 8478
2540.48 8297
2540.95 8227
2541.43 8466
2541.91 8670
2542.38 8817
2542.86 8742
2543.33 8670
2543.81 8319
2544.28 8463
2544.76 8428
2545.23 8729
2545.71 8617
2546.19 8210
2546.66 8808
2547.14 9070
2547.61 9108
2548.09 9090
2548.56 9254
2549.04 9641
2549.52 10140
2549.99 9764
2550.47 9949
2550.95 10469
2551.42 10621
2551.90 10466
2552.37 10650
2552.85 10579
2553.33 10551
2553.80 10502
2554.28 10211
2554.76 10154
2555.23 9958
2555.71 9923
2556.19 10110
2556.66 10237
2557.14 9960
2557.62 10407
2558.09 10734
2558.57 10668
2559.05 10670
2559.52 10338
2560.00 10308
2560.48 10253
2560.96 10284
2561.43 9872
2561.91 9598
2562.39 9352
2562.86 9167
2563.34 9007
2563.82 8948
2564.30 8917
2564.77 8889
2565.25 8606
2565.73 8581
2566.21 8451
2566.68 8822
2567.16 8352
2567.64 8391
2568.12 8254
2568.60 8256
2569.07 8184
2569.55 8391
2570.03 8172
2570.51 7919
2570.99 8205
2571.46 8386
2571.94 8126
2572.42 7907
2572.90 7799
2573.38 7832
2573.85 7843
2574.33 7467
2574.81 7776
2575.29 7966
2575.77 7923
2576.25 7978
2576.73 7970
2577.20 7739
2577.68 7951
2578.16 7723
2578.64 7613
2579.12 7860
2579.60 7962
2580.08 7598
2580.56 8073
2581.04 8086
2581.51 7891
2581.99 7752
2582.47 7768
2582.95 7898
2583.43 7624
2583.91 7664
2584.39 7693
2584.87 7764
2585.35 8027
2585.83 7893
2586.31 7931
2586.79 7988
2587.27 7923
2587.75 8004
2588.23 8288
2588.71 8128
2589.18 8027
2589.66 8000
2590.14 8011
2590.62 8038
2591.10 8261
2591.58 8230
2592.06 8027
2592.54 8319
2593.02 7978
2593.50 8108
2593.98 8216
2594.47 8062
2594.95 8295
2595.43 8227
2595.91 8479
2596.39 8325
2596.87 8531
2597.35 8621
2597.83 8534
2598.31 8532
2598.79 8779
2599.27 8779
2599.75 8586
2600.23 8914
2600.71 8882
2601.19 8490
2601.67 8588
2602.16 8751
2602.64 8545
2603.12 8746
2603.60 8376
2604.08 8409
2604.56 8189
2605.04 7924
2605.52 7784
2606.00 8019
2606.49 8040
2606.97 8095
2607.45 7684
2607.93 7672
2608.41 7884
2608.89 8054
2609.37 8304
2609.86 8101
2610.34 8026
2610.82 7987
2611.30 8299
2611.78 8288
2612.27 8337
2612.75 8190
2613.23 8640
2613.71 8617
2614.19 8864
2614.68 8649
2615.16 8542
2615.64 8719
2616.12 8694
2616.60 8636
2617.09 8712
2617.57 9114
2618.05 9059
2618.53 8721
2619.02 8641
2619.50 8764
2619.98 8421
2620.46 8746
2620.95 8637
2621.43 8540
2621.91 8457
2622.40 8458
2622.88 8391
2623.36 8508
2623.84 8665
2624.33 8616
2624.81 8291
2625.29 8251
2625.78 8196
2626.26 8372
2626.74 8039
2627.23 8291
2627.71 8277
2628.19 8089
2628.68 8082
2629.16 8145
2629.64 7984
2630.13 8077
2630.61 8060
2631.09 8392
2631.58 8283
2632.06 8307
2632.54 8268
2633.03 8191
2633.51 8070
2634.00 8308
2634.48 8335
2634.96 8631
2635.45 8640
2635.93 9054
2636.42 8820
2636.90 8609
2637.38 8552
2637.87 8359
2638.35 8476
2638.84 8213
2639.32 8409
2639.81 8544
2640.29 8693
2640.78 8652
2641.26 8567
2641.74 8549
2642.23 8598
2642.71 8608
2643.20 8513
2643.68 8373
2644.17 8530
2644.65 8840
2645.14 8808
2645.62 8572
2646.11 8523
2646.59 8219
2647.08 8305
2647.56 8395
2648.05 8175
2648.53 8279
2649.02 8382
2649.50 7940
2649.99 7881
2650.48 7997
2650.96 8097
2651.45 7872
2651.93 8097
2652.42 8169
2652.90 8362
2653.39 8350
2653.87 8123
2654.36 8369
2654.85 7992
2655.33 8047
2655.82 7923
2656.30 7813
2656.79 8002
2657.28 7641
2657.76 7717
2658.25 7870
2658.73 7598
2659.22 7923
2659.71 8119
2660.19 7882
2660.68 7813
2661.17 8047
2661.65 8086
2662.14 7950
2662.62 8208
2663.11 7953
2663.60 8420
2664.08 8721
2664.57 8733
2665.06 8319
2665.55 8498
2666.03 8653
2666.52 9059
2667.01 8996
2667.49 8763
2667.98 8703
2668.47 8567
2668.95 8274
2669.44 8318
2669.93 8160
2670.42 8257
2670.90 7938
2671.39 8217
2671.88 8243
2672.36 8130
2672.85 8258
2673.34 8598
2673.83 8321
2674.31 8278
2674.80 8161
2675.29 8610
2675.78 9227
2676.27 9719
2676.75 9948
2677.24 9783
2677.73 10032
2678.22 10105
2678.71 10331
2679.19 10579
2679.68 10572
2680.17 10390
2680.66 9930
2681.15 9588
2681.63 9545
2682.12 9525
2682.61 9728
2683.10 9148
2683.59 8934
2684.08 8891
2684.56 9087
2685.05 9177
2685.54 9263
2686.03 9439
2686.52 9366
2687.01 9342
2687.50 9270
2687.99 9151
2688.47 9292
2688.96 9245
2689.45 9419
2689.94 9254
2690.43 9038
2690.92 8944
2691.41 8720
2691.90 8550
2692.39 8428
2692.88 8237
2693.37 8345
2693.85 8037
2694.34 7923
2694.83 7797
2695.32 7669
2695.81 7988
2696.30 8155
2696.79 8148
2697.28 8388
2697.77 8392
2698.26 8862
2698.75 8476
2699.24 8600
2699.73 8412
2700.22 8657
2700.71 8783
2701.20 8680
2701.69 8571
2702.18 8522
2702.67 8426
2703.16 8466
2703.65 8898
2704.14 8647
2704.63 8592
2705.12 8728
2705.61 8544
2706.10 8695
2706.59 8513
2707.08 8138
2707.58 8162
2708.07 8530
2708.56 8085
2709.05 7948
2709.54 8168
2710.03 8107
2710.52 8008
2711.01 7672
2711.50 7830
2711.99 8097
2712.48 7854
2712.98 7927
2713.47 7913
2713.96 8251
2714.45 8166
2714.94 7951
2715.43 8060
2715.92 7791
2716.41 8186
2716.91 8003
2717.40 7880
2717.89 7773
2718.38 8044
2718.87 7779
2719.36 7703
2719.86 7837
2720.35 7841
2720.84 7565
2721.33 7559
2721.82 7533
2722.31 7878
2722.81 7822
2723.30 7915
2723.79 7946
2724.28 8082
2724.77 8496
2725.27 8427
2725.76 8503
2726.25 8516
2726.74 8738
2727.24 8272
2727.73 8553
2728.22 8212
2728.71 8344
2729.21 8263
2729.70 8094
2730.19 7979
2730.68 8168
2731.18 7987
2731.67 7989
2732.16 8177
2732.66 8160
2733.15 8059
2733.64 8096
2734.13 8254
2734.63 8285
2735.12 8485
2735.61 8964
2736.11 8704
2736.60 8911
2737.09 9136
2737.59 8757
2738.08 9195
2738.57 9463
2739.07 9176
2739.56 9068
2740.05 8729
2740.55 8761
2741.04 9237
2741.54 9052
2742.03 9097
2742.52 8860
2743.02 8329
2743.51 8189
2744.00 8449
2744.50 8416
2744.99 8211
2745.49 8197
2745.98 8005
2746.47 7812
2746.97 7991
2747.46 7794
2747.96 8052
2748.45 8228
2748.95 8224
2749.44 7901
2749.93 7995
2750.43 7720
2750.92 7740
2751.42 8182
2751.91 8060
2752.41 8022
2752.90 8015
2753.40 8105
2753.89 7980
2754.39 7715
2754.88 7933
2755.38 7591
2755.87 7921
2756.37 7908
2756.86 8214
2757.36 8240
2757.85 7950
2758.35 7802
2758.84 8079
2759.34 8389
2759.83 8251
2760.33 8258
2760.82 8041
2761.32 8004
2761.81 8327
2762.31 8186
2762.81 8336
2763.30 8303
2763.80 8040
2764.29 7938
2764.79 7914
2765.28 8337
2765.78 7980
2766.28 7669
2766.77 8073
2767.27 8048
2767.76 7751
2768.26 7676
2768.76 7699
2769.25 7875
2769.75 7939
2770.25 7697
2770.74 7923
2771.24 7841
2771.73 7668
2772.23 7435
2772.73 7921
2773.22 8046
2773.72 8290
2774.22 8191
2774.71 8062
2775.21 8179
2775.71 8462
2776.20 8642
2776.70 8700
2777.20 8984
2777.69 8495
2778.19 8886
2778.69 8827
2779.19 8789
2779.68 8776
2780.18 9260
2780.68 9281
2781.17 9435
2781.67 9136
2782.17 8925
2782.67 8912
2783.16 8909
2783.66 8678
2784.16 8610
2784.66 8694
2785.15 8697
2785.65 8457
2786.15 8289
2786.65 8186
2787.15 8316
2787.64 8611
2788.14 8419
2788.64 8165
2789.14 8304
2789.63 8330
2790.13 8059
2790.63 8118
2791.13 8061
2791.63 7626
2792.13 7583
2792.62 7636
2793.12 7907
2793.62 7900
2794.12 7931
2794.62 7976
2795.12 8329
2795.61 8298
2796.11 8489
2796.61 8750
2797.11 9044
2797.61 9554
2798.11 9850
2798.61 10724
2799.11 11271
2799.60 11686
2800.10 12375
2800.60 12203
2801.10 12471
2801.60 12566
2802.10 12515
2802.60 12268
2803.10 11886
2803.60 11288
2804.10 11024
2804.60 10904
2805.10 10525
2805.59 9722
2806.09 9800
2806.59 10115
2807.09 10038
2807.59 10406
2808.09 10662
2808.59 11057
2809.09 11438
2809.59 11577
2810.09 12110
2810.59 12554
2811.09 12909
2811.59 12941
2812.09 13167
2812.59 13632
2813.09 12907
2813.59 12761
2814.09 12450
2814.59 11801
2815.09 11344
2815.59 10450
2816.09 10221
2816.59 9922
2817.09 9326
2817.59 8876
2818.09 8494
2818.60 8481
2819.10 8383
2819.60 8213
2820.10 8178
2820.60 8303
2821.10 8433
2821.60 8222
2822.10 7891
2822.60 7836
2823.10 7847
2823.60 7866
2824.10 7820
2824.61 7754
2825.11 7658
2825.61 7741
2826.11 8015
2826.61 8134
2827.11 8032
2827.61 8104
2828.12 8191
2828.62 8307
2829.12 8408
2829.62 8278
2830.12 8574
2830.62 8300
2831.12 8367
2831.63 8550
2832.13 8512
2832.63 8284
2833.13 8597
2833.63 8356
2834.14 8265
2834.64 8316
2835.14 8150
2835.64 8223
2836.14 8066
2836.65 8019
2837.15 7807
2837.65 8071
2838.15 8150
2838.66 8386
2839.16 8574
2839.66 8538
2840.16 8799
2840.67 8701
2841.17 8783
2841.67 8618
2842.17 8742
2842.68 8890
2843.18 9080
2843.68 8935
2844.18 8721
2844.69 8498
2845.19 8714
2845.69 8545
2846.20 8542
2846.70 8457
2847.20 8384
2847.71 8483
2848.21 8381
2848.71 8195
2849.22 8540
2849.72 8656
2850.22 8526
2850.73 8811
2851.23 8644
2851.73 8822
2852.24 8713
2852.74 8564
2853.24 8767
2853.75 8513
2854.25 8405
2854.75 8029
2855.26 7910
2855.76 7968
2856.27 7645
2856.77 7804
2857.27 8173
2857.78 7964
2858.28 8072
2858.79 7905
2859.29 7836
2859.80 7833
2860.30 8087
2860.80 7896
2861.31 7957
2861.81 7842
2862.32 8164
2862.82 8366
2863.33 8348
2863.83 8392
2864.34 8390
2864.84 8027
2865.34 8224
2865.85 8226
2866.35 7955
2866.86 7653
2867.36 7431
2867.87 7612
2868.37 7611
2868.88 7151
2869.38 7426
2869.89 7424
2870.39 7324
2870.90 7792
2871.41 7398
2871.91 7691
2872.42 8173
2872.92 8074
2873.43 8127
2873.93 8125
2874.44 8183
2874.94 8330
2875.45 7974
2875.95 7901
2876.46 7695
2876.97 7902
2877.47 8164
2877.98 8221
2878.48 8233
2878.99 8273
2879.50 8340
2880.00 8598
2880.51 8724
2881.01 8382
2881.52 8609
2882.03 8834
2882.53 8814
2883.04 9019
2883.54 9146
2884.05 9048
2884.56 8985
2885.06 9024
2885.57 9314
2886.08 9285
2886.58 9432
2887.09 9052
2887.60 9231
2888.10 9419
2888.61 8972
2889.12 9237
2889.62 9553
2890.13 9438
2890.64 9063
2891.15 9244
2891.65 9337
2892.16 9481
2892.67 9112
2893.17 9006
2893.68 8755
2894.19 8785
2894.70 8792
2895.20 8806
2895.71 9073
2896.22 8474
2896.73 8659
2897.23 8780
2897.74 8752
2898.25 8884
2898.76 8617
2899.26 8573
2899.77 8545
2900.28 8485
2900.79 8412
2901.29 8691
2901.80 8385
2902.31 8690
2902.82 8703
2903.33 8456
2903.83 8573
2904.34 8674
2904.85 8838
2905.36 8942
2905.87 8898
2906.38 8816
2906.88 8950
2907.39 9043
2907.90 9012
2908.41 9235
2908.92 9196
2909.43 9153
2909.94 9270
2910.44 9349
2910.95 9010
2911.46 8658
2911.97 8803
2912.48 8616
2912.99 8718
2913.50 8251
2914.01 8051
2914.52 8079
2915.02 8208
2915.53 7734
2916.04 8324
2916.55 8564
2917.06 8484
2917.57 8567
2918.08 8816
2918.59 8656
2919.10 8784
2919.61 9282
2920.12 9157
2920.63 9082
2921.14 8923
2921.65 9203
2922.16 9034
2922.67 9018
2923.18 9326
2923.69 9609
2924.20 9521
2924.71 10022
2925.22 10343
2925.73 10914
2926.24 11086
2926.75 11680
2927.26 12057
2927.77 12976
2928.28 13258
2928.79 13549
2929.30 13751
2929.81 13880
2930.32 13829
2930.83 14031
2931.34 13758
2931.85 12780
2932.36 11851
2932.87 11102
2933.38 10296
2933.89 9898
2934.40 9106
2934.91 9096
2935.42 8575
2935.94 8095
2936.45 8410
2936.96 8312
2937.47 8099
2937.98 8276
2938.49 8161
2939.00 8082
2939.51 8267
2940.02 8063
2940.54 8033
2941.05 8298
2941.56 8506
2942.07 8450
2942.58 8312
2943.09 8084
2943.61 8229
2944.12 8638
2944.63 8809
2945.14 8571
2945.65 8479
2946.16 8810
2946.68 8497
2947.19 9500
2947.70 9843
2948.21 9896
2948.72 10285
2949.24 10474
2949.75 10755
2950.26 10721
2950.77 10211
2951.28 10354
2951.80 10304
2952.31 10126
2952.82 9956
2953.33 9718
2953.85 9402
2954.36 9367
2954.87 9295
2955.38 8494
2955.90 8364
2956.41 8637
2956.92 8744
2957.43 8494
2957.95 8353
2958.46 8253
2958.97 8142
2959.49 7959
2960.00 8158
2960.51 8004
2961.03 8316
2961.54 8067
2962.05 8116
2962.57 8140
2963.08 8351
2963.59 8139
2964.11 8298
2964.62 8737
2965.13 8734
2965.65 8614
2966.16 8307
2966.67 8289
2967.19 8208
2967.70 8123
2968.21 7999
2968.73 8220
2969.24 7987
2969.76 7978
2970.27 7756
2970.78 7722
2971.30 7469
2971.81 7398
2972.33 7655
2972.84 7349
2973.35 7375
2973.87 7663
2974.38 7375
2974.90 7448
2975.41 7719
2975.92 7643
2976.44 7894
2976.95 7668
2977.47 7864
2977.98 7782
2978.50 7800
2979.01 7688
2979.53 7703
2980.04 7676
2980.56 7700
2981.07 7784
2981.59 7675
2982.10 7598
2982.62 7533
2983.13 7773
2983.65 7932
2984.16 7767
2984.68 8030
2985.19 8091
2985.71 8168
2986.22 8206
2986.74 8066
2987.25 8053
2987.77 7934
2988.28 8137
2988.80 8097
2989.31 7973
2989.83 8368
2990.35 8605
2990.86 8417
2991.38 8710
2991.89 8629
2992.41 8495
2992.92 8664
2993.44 8824
2993.96 8643
2994.47 8774
2994.99 8452
2995.50 8733
2996.02 9020
2996.54 9012
2997.05 9249
2997.57 9498
2998.09 9251
2998.60 9339
2999.12 9354
2999.64 9310
3000.15 9423
3000.67 9767
3001.18 9734
3001.70 9520
3002.22 10059
3002.73 9526
3003.25 9556
3003.77 9666
3004.29 9660
3004.80 9540
3005.32 9740
3005.84 10211
3006.35 10267
3006.87 10271
3007.39 10052
3007.90 10177
3008.42 10674
3008.94 10455
3009.46 10716
3009.97 10738
3010.49 10014
3011.01 9614
3011.53 9370
3012.04 9388
3012.56 9003
3013.08 8760
3013.60 8757
3014.11 8724
3014.63 8579
3015.15 8366
3015.67 8509
3016.18 8705
3016.70 8618
3017.22 8450
3017.74 8472
3018.26 8575
3018.77 8630
3019.29 8681
3019.81 8828
3020.33 8762
3020.85 9195
3021.37 9103
3021.88 9114
3022.40 8956
3022.92 9139
3023.44 9299
3023.96 9239
3024.48 9194
3025.00 8997
3025.51 9136
3026.03 8801
3026.55 8864
3027.07 9236
3027.59 9511
3028.11 9317
3028.63 9627
3029.15 9344
3029.67 9353
3030.18 9267
3030.70 9201
3031.22 9257
3031.74 9095
3032.26 9000
3032.78 8909
3033.30 8892
3033.82 8917
3034.34 9125
3034.86 9314
3035.38 9246
3035.90 9254
3036.42 9378
3036.94 10048
3037.46 10349
3037.98 10555
3038.50 10270
3039.02 10360
3039.54 10646
3040.06 10648
3040.58 10027
3041.10 10070
3041.62 10062
3042.14 9780
3042.66 9474
3043.18 8800
3043.70 8632
3044.22 8643
3044.74 8389
3045.26 8212
3045.78 8275
3046.30 8096
3046.82 7922
3047.34 7865
3047.86 7823
3048.38 7990
3048.90 8160
3049.42 8254
3049.94 8282
3050.46 8149
3050.98 8316
3051.50 8399
3052.03 8276
3052.55 8252
3053.07 8260
3053.59 8210
3054.11 8290
3054.63 8730
3055.15 8338
3055.67 8142
3056.19 8228
3056.72 8724
3057.24 8627
3057.76 8275
3058.28 8174
3058.80 8379
3059.32 8269
3059.84 8065
3060.37 8009
3060.89 8100
3061.41 8033
3061.93 7697
3062.45 7739
3062.98 7534
3063.50 7558
3064.02 7976
3064.54 7979
3065.06 7829
3065.59 7910
3066.11 8066
3066.63 8139
3067.15 8298
3067.67 8011
3068.20 7809
3068.72 8209
3069.24 8145
3069.76 8250
3070.29 8296
3070.81 8265
3071.33 8043
3071.85 8309
3072.38 8082
3072.90 8051
3073.42 8084
3073.95 8013
3074.47 8008
3074.99 8261
3075.51 8268
3076.04 8179
3076.56 8096
3077.08 8273
3077.61 8207
3078.13 8005
3078.65 8287
3079.18 8371
3079.70 8361
3080.22 8366
3080.75 8414
3081.27 8456
3081.79 8389
3082.32 8500
3082.84 8687
3083.36 8994
3083.89 8581
3084.41 8938
3084.93 9312
3085.46 8973
3085.98 9025
3086.51 8950
3087.03 9094
3087.55 8974
3088.08 8702
3088.60 8638
3089.13 8616
3089.65 8400
3090.17 8440
3090.70 8451
3091.22 8492
3091.75 8707
3092.27 8560
3092.80 8664
3093.32 8485
3093.85 8170
3094.37 8105
3094.89 8150
3095.42 8295
3095.94 8096
3096.47 8303
3096.99 8673
3097.52 8477
3098.04 8534
3098.57 9139
3099.09 9092
3099.62 8593
3100.14 9063
3100.67 8812
3101.19 9148
3101.72 9341
3102.24 9338
3102.77 10223
3103.29 10930
3103.82 11766
3104.34 12611
3104.87 13368
3105.40 13764
3105.92 14984
3106.45 14808
3106.97 15904
3107.50 16891
3108.02 16554
3108.55 16024
3109.08 15294
3109.60 14564
3110.13 13236
3110.65 12235
3111.18 11679
3111.70 11232
3112.23 10756
3112.76 10406
3113.28 10566
3113.81 10560
3114.34 10382
3114.86 10740
3115.39 11015
3115.91 11047
3116.44 10705
3116.97 10748
3117.49 10471
3118.02 10084
3118.55 9431
3119.07 8908
3119.60 8709
3120.13 8889
3120.65 8156
3121.18 7764
3121.71 8012
3122.23 8197
3122.76 8293
3123.29 7724
3123.82 7790
3124.34 7902
3124.87 7561
3125.40 7888
3125.92 7923
3126.45 8091
3126.98 7773
3127.51 7766
3128.03 8217
3128.56 7823
3129.09 8031
3129.62 8028
3130.14 8007
3130.67 7824
3131.20 7704
3131.73 8075
3132.25 7930
3132.78 7537
3133.31 7865
3133.84 7607
3134.37 7652
3134.89 7640
3135.42 7918
3135.95 7886
3136.48 7965
3137.01 7622
3137.53 7450
3138.06 7673
3138.59 7315
3139.12 7345
3139.65 7374
3140.18 7594
3140.70 7331
3141.23 7547
3141.76 7288
3142.29 7093
3142.82 7279
3143.35 7243
3143.88 7133
3144.40 7322
3144.93 7290
3145.46 7393
3145.99 7340
3146.52 7082
3147.05 7453
3147.58 7487
3148.11 7398
3148.64 7533
3149.17 7744
3149.70 8254
3150.22 8129
3150.75 8229
3151.28 8312
3151.81 8331
3152.34 8680
3152.87 8450
3153.40 8359
3153.93 8295
3154.46 8127
3154.99 7976
3155.52 7819
3156.05 7789
3156.58 7629
3157.11 7916
3157.64 8011
3158.17 8057
3158.70 8107
3159.23 8084
3159.76 7936
3160.29 8134
3160.82 8224
3161.35 8211
3161.88 8099
3162.41 8441
3162.94 8614
3163.47 8823
3164.00 8510
3164.53 8586
3165.06 8531
3165.59 8653
3166.12 8644
3166.65 8344
3167.18 8269
3167.72 8194
3168.25 8282
3168.78 8052
3169.31 8052
3169.84 8012
3170.37 7884
3170.90 7469
3171.43 7552
3171.96 7830
3172.49 7523
3173.03 7513
3173.56 7897
3174.09 7559
3174.62 7707
3175.15 7702
3175.68 7767
3176.21 7945
3176.74 8068
3177.28 8054
3177.81 8031
3178.34 8107
3178.87 8421
3179.40 8517
3179.93 8509
3180.47 8523
3181.00 8508
3181.53 8458
3182.06 8369
3182.59 8343
3183.13 8244
3183.66 8431
3184.19 8439
3184.72 8538
3185.25 8458
3185.79 8196
3186.32 8125
3186.85 7808
3187.38 7577
3187.92 7512
3188.45 7417
3188.98 7557
3189.51 7489
3190.05 7303
3190.58 7366
3191.11 7404
3191.64 7051
3192.18 7167
3192.71 7463
3193.24 7405
3193.78 7455
3194.31 7258
3194.84 7536
3195.38 7383
3195.91 7359
3196.44 7277
3196.97 7200
3197.51 7531
3198.04 7505
3198.57 7720
3199.11 7768
3199.64 7905
3200.17 7780
3200.71 7672
3201.24 7804
3201.78 7853
3202.31 7976
3202.84 8170
3203.38 8368
3203.91 8166
3204.44 8195
3204.98 8436
3205.51 8624
3206.05 8766
3206.58 8675
3207.11 8612
3207.65 8593
3208.18 8575
3208.72 8383
3209.25 8226
3209.78 8004
3210.32 7869
3210.85 8093
3211.39 7966
3211.92 7902
3212.46 8167
3212.99 7762
3213.53 7770
3214.06 7685
3214.59 7624
3215.13 7664
3215.66 7633
3216.20 7881
3216.73 7850
3217.27 7967
3217.80 8062
3218.34 7699
3218.87 7635
3219.41 7331
3219.94 7744
3220.48 7558
3221.01 7759
3221.55 7543
3222.08 7636
3222.62 7797
3223.16 7867
3223.69 8094
3224.23 7913
3224.76 7782
3225.30 7671
3225.83 7861
3226.37 7902
3226.90 8083
3227.44 8313
3227.98 8191
3228.51 8160
3229.05 8097
3229.58 8207
3230.12 8111
3230.66 7941
3231.19 7817
3231.73 8103
3232.26 7923
3232.80 7241
3233.34 7409
3233.87 7551
3234.41 7307
3234.95 7124
3235.48 7364
3236.02 7594
3236.55 7368
3237.09 7145
3237.63 7144
3238.16 7228
3238.70 7189
3239.24 7362
3239.77 7277
3240.31 7128
3240.85 7447
3241.38 7505
3241.92 7461
3242.46 7495
3243.00 7642
3243.53 7618
3244.07 7467
3244.61 7557
3245.14 7627
3245.68 7355
3246.22 7503
3246.76 6917
3247.29 6999
3247.83 7146
3248.37 7073
3248.91 7030
3249.44 6935
3249.98 6869
3250.52 6897
3251.06 7046
3251.59 6780
3252.13 6845
3252.67 6784
3253.21 6975
3253.75 7358
3254.28 7165
3254.82 7233
3255.36 7504
3255.90 7569
3256.44 7404
3256.97 7277
3257.51 7462
3258.05 7476
3258.59 7455
3259.13 7379
3259.67 7744
3260.20 7462
3260.74 7662
3261.28 7548
3261.82 7888
3262.36 7966
3262.90 7971
3263.44 8293
3263.97 8396
3264.51 8287
3265.05 8411
3265.59 8648
3266.13 8895
3266.67 9172
3267.21 9476
3267.75 9050
3268.29 9413
3268.83 9411
3269.36 9409
3269.90 9446
3270.44 9361
3270.98 9354
3271.52 9308
3272.06 9431
3272.60 8943
3273.14 8799
3273.68 8794
3274.22 8337
3274.76 8189
3275.30 7712
3275.84 7685
3276.38 7811
3276.92 7664
3277.46 7804
3278.00 7356
3278.54 7558
3279.08 8042
3279.62 8038
3280.16 7749
3280.70 7814
3281.24 7999
3281.78 7724
3282.32 7782
3282.86 7895
3283.40 8214
3283.94 8357
3284.48 8350
3285.02 8651
3285.56 8608
3286.10 8977
3286.64 8879
3287.18 9165
3287.72 9201
3288.26 9573
3288.81 9313
3289.35 9462
3289.89 9519
3290.43 9341
3290.97 9399
3291.51 9450
3292.05 9145
3292.59 9043
3293.13 8841
3293.67 8503
3294.22 8507
3294.76 8316
3295.30 8381
3295.84 8546
3296.38 8483
3296.92 8770
3297.46 8870
3298.01 9001
3298.55 9104
3299.09 8980
3299.63 9161
3300.17 9681
3300.71 9366
3301.26 9240
3301.80 9029
3302.34 9080
3302.88 8364
3303.42 8184
3303.97 8193
3304.51 8070
3305.05 7893
3305.59 7905
3306.13 7808
3306.68 8026
3307.22 7967
3307.76 7872
3308.30 7875
3308.85 7881
3309.39 7908
3309.93 7681
3310.47 7847
3311.02 7945
3311.56 8007
3312.10 8030
3312.64 7849
3313.19 7721
3313.73 7668
3314.27 7745
3314.82 7744
3315.36 7830
3315.90 7523
3316.45 7268
3316.99 7984
3317.53 7984
3318.07 7740
3318.62 7961
3319.16 8008
3319.70 7844
3320.25 8011
3320.79 7765
3321.34 7595
3321.88 7861
3322.42 7637
3322.97 7491
3323.51 7204
3324.05 7456
3324.60 7525
3325.14 7377
3325.68 7279
3326.23 7091
3326.77 7291
3327.32 7594
3327.86 7358
3328.40 7397
3328.95 7043
3329.49 7137
3330.04 7334
3330.58 7265
3331.13 7156
3331.67 7159
3332.21 7337
3332.76 7242
3333.30 7129
3333.85 7389
3334.39 7270
3334.94 7103
3335.48 7611
3336.03 7674
3336.57 7692
3337.12 7436
3337.66 7360
3338.21 7468
3338.75 7755
3339.30 7666
3339.84 7707
3340.39 7709
3340.93 7841
3341.48 7795
3342.02 7507
3342.57 7758
3343.11 7831
3343.66 7758
3344.20 7549
3344.75 7526
3345.29 7162
3345.84 7493
3346.38 7522
3346.93 7048
3347.47 7024
3348.02 7065
3348.57 6878
3349.11 6852
3349.66 6794
3350.20 6561
3350.75 6800
3351.30 6805
3351.84 7092
3352.39 6926
3352.93 7256
3353.48 7139
3354.03 7151
3354.57 6969
3355.12 7084
3355.66 7250
3356.21 7413
3356.76 7310
3357.30 7325
3357.85 7273
3358.40 7600
3358.94 7481
3359.49 7413
3360.04 7292
3360.58 7618
3361.13 7522
3361.68 7192
3362.22 6981
3362.77 6901
3363.32 6849
3363.86 6789
3364.41 6827
3364.96 6639
3365.50 6772
3366.05 6657
3366.60 6780
3367.15 6579
3367.69 6604
3368.24 6700
3368.79 6683
3369.34 6516
3369.88 6572
3370.43 6530
3370.98 6595
3371.53 6457
3372.07 6536
3372.62 6835
3373.17 6729
3373.72 6767
3374.26 6626
3374.81 6613
3375.36 6568
3375.91 6602
3376.46 6395
3377.00 6356
3377.55 6447
3378.10 6303
3378.65 6108
3379.20 5922
3379.74 6099
3380.29 6157
3380.84 6081
3381.39 5985
3381.94 6098
3382.49 5990
3383.04 6157
3383.58 6113
3384.13 6145
3384.68 6195
3385.23 6175
3385.78 6356
3386.33 6296
3386.88 6355
3387.43 6219
3387.97 6226
3388.52 6448
3389.07 6646
3389.62 6477
3390.17 6542
3390.72 6756
3391.27 6742
3391.82 6726
3392.37 6605
3392.92 6732
3393.47 6934
3394.01 7023
3394.56 6738
3395.11 6779
3395.66 6850
3396.21 6740
3396.76 6536
3397.31 6354
3397.86 6472
3398.41 6427
3398.96 6153
3399.51 6212
3400.06 6119
3400.61 6074
3401.16 6170
3401.71 6149
3402.26 6479
3402.81 6339
3403.36 6303
3403.91 6345
3404.46 6257
3405.01 6255
3405.56 6538
3406.11 6636
3406.66 6563
3407.21 6513
3407.76 6470
3408.32 6292
3408.87 6508
3409.42 6396
3409.97 6269
3410.52 6369
3411.07 6335
3411.62 6183
3412.17 6147
3412.72 6261
3413.27 6420
3413.82 6420
3414.37 6591
3414.93 6263
3415.48 6308
3416.03 6435
3416.58 6397
3417.13 6193
3417.68 6322
3418.23 6313
3418.78 6551
3419.34 6720
3419.89 6497
3420.44 6737
3420.99 6818
3421.54 6371
3422.09 6359
3422.65 6490
3423.20 6692
3423.75 6553
3424.30 6834
3424.85 7097
3425.40 6981
3425.96 7019
3426.51 7361
3427.06 7566
3427.61 8013
3428.17 8211
3428.72 7904
3429.27 7785
3429.82 7836
3430.37 7592
3430.93 7655
3431.48 7408
3432.03 7059
3432.58 6884
3433.14 6711
3433.69 6928
3434.24 6775
3434.79 6959
3435.35 6979
3435.90 6902
3436.45 7114
3437.01 7399
3437.56 7008
3438.11 6795
3438.66 6671
3439.22 6695
3439.77 6700
3440.32 6823
3440.88 6952
3441.43 7030
3441.98 7222
3442.54 7075
3443.09 7123
3443.64 7554
3444.20 7410
3444.75 7775
3445.30 7508
3445.86 7578
3446.41 7682
3446.97 7649
3447.52 7705
3448.07 7580
3448.63 7663
3449.18 7716
3449.73 7571
3450.29 7214
3450.84 6813
3451.40 6669
3451.95 6960
3452.50 7155
3453.06 6955
3453.61 6715
3454.17 6631
3454.72 6785
3455.28 6590
3455.83 6422
3456.38 6480
3456.94 6497
3457.49 6400
3458.05 6398
3458.60 6524
3459.16 6360
3459.71 6397
3460.27 6556
3460.82 6690
3461.38 6597
3461.93 6470
3462.49 6754
3463.04 6602
3463.60 6500
3464.15 6800
3464.71 6872
3465.26 6505
3465.82 6551
3466.37 6804
3466.93 6881
3467.48 6862
3468.04 6819
3468.59 6896
3469.15 6837
3469.70 6768
3470.26 7072
3470.82 7035
3471.37 6892
3471.93 6938
3472.48 7091
3473.04 7312
3473.59 7216
3474.15 7365
3474.71 7206
3475.26 7228
3475.82 7152
3476.37 7033
3476.93 7162
3477.49 7193
3478.04 7113
3478.60 6851
3479.16 6830
3479.71 6925
3480.27 6993
3480.82 7192
3481.38 7098
3481.94 7237
3482.49 7315
3483.05 7256
3483.61 7515
3484.16 7398
3484.72 7591
3485.28 7536
3485.83 7504
3486.39 7434
3486.95 7495
3487.50 7591
3488.06 7457
3488.62 7525
3489.18 7427
3489.73 7440
3490.29 7624
3490.85 7701
3491.40 7789
3491.96 8365
3492.52 8631
3493.08 8948
3493.63 9630
3494.19 9841
3494.75 10172
3495.31 10370
3495.86 10579
3496.42 10994
3496.98 11242
3497.54 11486
3498.09 11289
3498.65 10868
3499.21 10807
3499.77 11251
3500.33 11330
3500.88 11043
3501.44 11701
3502.00 11877
3502.56 12324
3503.12 13272
3503.67 13478
3504.23 14246
3504.79 14424
3505.35 14530
3505.91 15074
3506.47 15821
3507.03 15994
3507.58 16299
3508.14 16669
3508.70 17007
3509.26 17267
3509.82 17261
3510.38 17812
3510.94 17564
3511.49 16556
3512.05 15450
3512.61 15013
3513.17 13378
3513.73 12191
3514.29 11316
3514.85 10647
3515.41 9894
3515.97 9570
3516.53 9128
3517.09 8502
3517.64 8133
3518.20 8143
3518.76 7938
3519.32 7752
3519.88 7967
3520.44 7757
3521.00 7660
3521.56 7451
3522.12 7961
3522.68 8065
3523.24 8383
3523.80 8491
3524.36 8285
3524.92 8352
3525.48 8760
3526.04 8816
3526.60 9035
3527.16 9105
3527.72 8747
3528.28 9082
3528.84 8749
3529.40 8686
3529.96 8396
3530.52 8215
3531.08 7842
3531.64 7580
3532.20 7713
3532.76 7848
3533.32 7755
3533.89 7399
3534.45 7412
3535.01 7537
3535.57 7581
3536.13 7527
3536.69 7758
3537.25 7900
3537.81 8091
3538.37 7918
3538.93 7939
3539.49 7975
3540.06 8055
3540.62 8134
3541.18 8437
3541.74 7975
3542.30 8127
3542.86 8298
3543.42 8176
3543.98 8168
3544.55 8110
3545.11 7911
3545.67 8110
3546.23 7918
3546.79 8232
3547.35 7982
3547.92 7999
3548.48 7978
3549.04 8153
3549.60 8093
3550.16 7821
3550.72 7558
3551.29 7417
3551.85 7332
3552.41 7237
3552.97 7264
3553.54 7112
3554.10 7204
3554.66 7137
3555.22 7156
3555.78 6913
3556.35 7361
3556.91 7701
3557.47 7495
3558.03 7683
3558.60 7519
3559.16 7783
3559.72 7770
3560.29 7585
3560.85 7583
3561.41 7297
3561.97 6889
3562.54 7054
3563.10 7114
3563.66 7176
3564.23 7100
3564.79 7264
3565.35 7409
3565.91 7150
3566.48 7401
3567.04 7450
3567.60 7504
3568.17 7405
3568.73 7324
3569.29 7403
3569.86 7118
3570.42 7266
3570.99 7104
3571.55 6953
3572.11 6845
3572.68 6882
3573.24 6924
3573.80 6718
3574.37 6750
3574.93 6767
3575.50 6710
3576.06 6724
3576.62 6666
3577.19 6727
3577.75 6538
3578.32 6764
3578.88 7138
3579.44 7137
3580.01 6790
3580.57 7124
3581.14 7059
3581.70 7129
3582.27 7267
3582.83 6999
3583.40 6831
3583.96 6800
3584.52 7134
3585.09 7024
3585.65 7204
3586.22 7108
3586.78 6943
3587.35 7086
3587.91 6841
3588.48 6802
3589.04 6569
3589.61 6711
3590.17 6578
3590.74 6506
3591.30 6705
3591.87 6908
3592.43 6850
3593.00 6584
3593.56 6554
3594.13 6604
3594.70 6524
3595.26 6606
3595.83 6704
3596.39 6583
3596.96 6602
3597.52 6738
3598.09 6727
3598.65 6796
3599.22 6812
3599.79 6729
3600.35 6790
3600.92 7173
3601.48 6958
3602.05 6914
3602.62 6863
3603.18 6697
3603.75 6573
3604.32 6607
3604.88 6759
3605.45 6658
3606.01 6869
3606.58 6792
3607.15 6928
3607.71 6610
3608.28 6737
3608.85 6769
3609.41 6799
3609.98 6665
3610.55 6660
3611.11 6679
3611.68 6318
3612.25 6392
3612.81 6231
3613.38 6204
3613.95 6432
3614.51 6514
3615.08 6353
3615.65 6627
3616.22 7037
3616.78 7276
3617.35 7862
3617.92 8719
3618.48 9389
3619.05 10649
3619.62 11761
3620.19 13035
3620.75 14158
3621.32 15039
3621.89 16108
3622.46 16753
3623.02 17220
3623.59 17726
3624.16 17478
3624.73 16496
3625.30 15458
3625.86 13646
3626.43 12548
3627.00 11453
3627.57 10199
3628.14 8918
3628.70 7958
3629.27 7786
3629.84 7488
3630.41 6855
3630.98 6775
3631.55 6581
3632.11 6223
3632.68 6232
3633.25 6198
3633.82 6262
3634.39 6303
3634.96 6060
3635.52 6132
3636.09 6219
3636.66 6243
3637.23 6058
3637.80 5821
3638.37 5932
3638.94 6048
3639.51 6188
3640.08 5992
3640.64 5998
3641.21 6011
3641.78 6060
3642.35 6265
3642.92 6401
3643.49 6061
3644.06 6206
3644.63 6468
3645.20 6376
3645.77 6901
3646.34 6658
3646.91 6830
3647.48 7282
3648.05 7243
3648.62 7344
3649.19 7335
3649.76 7449
3650.33 7801
3650.90 8013
3651.47 7764
3652.03 7431
3652.60 7560
3653.17 7858
3653.75 7885
3654.32 7656
3654.89 7395
3655.46 7570
3656.03 7378
3656.60 7037
3657.17 7292
3657.74 7206
3658.31 7274
3658.88 6811
3659.45 6909
3660.02 7251
3660.59 7120
3661.16 7096
3661.73 7117
3662.30 7194
3662.87 7196
3663.44 7118
3664.01 7040
3664.59 6838
3665.16 6881
3665.73 6661
3666.30 6673
3666.87 6779
3667.44 6588
3668.01 6415
3668.58 6333
3669.15 6468
3669.73 6483
3670.30 6710
3670.87 6704
3671.44 6741
3672.01 6570
3672.58 6697
3673.15 6291
3673.73 6346
3674.30 6606
3674.87 6555
3675.44 6581
3676.01 6669
3676.58 6663
3677.16 6761
3677.73 6762
3678.30 7143
3678.87 7495
3679.44 6999
3680.02 6854
3680.59 7074
3681.16 6830
3681.73 6665
3682.31 6682
3682.88 6710
3683.45 6746
3684.02 6946
3684.60 6658
3685.17 6683
3685.74 6581
3686.31 6372
3686.89 6460
3687.46 6406
3688.03 6324
3688.60 6398
3689.18 6443
3689.75 6536
3690.32 6359
3690.90 6488
3691.47 6866
3692.04 7085
3692.61 6828
3693.19 6814
3693.76 6882
3694.33 7006
3694.91 7081
3695.48 7042
3696.05 7182
3696.63 7100
3697.20 6911
3697.77 6840
3698.35 7023
3698.92 6693
3699.50 6675
3700.07 6724
3700.64 6799
3701.22 6691
3701.79 6817
3702.36 6989
3702.94 6665
3703.51 6570
3704.09 6648
3704.66 6456
3705.23 6452
3705.81 6275
3706.38 6077
3706.96 6479
3707.53 6647
3708.11 6368
3708.68 6408
3709.25 6617
3709.83 6798
3710.40 6921
3710.98 6685
3711.55 6759
3712.13 6855
3712.70 7027
3713.28 6813
3713.85 6952
3714.43 6689
3715.00 6806
3715.58 6945
3716.15 7230
3716.73 7235
3717.30 6912
3717.88 6701
3718.45 6848
3719.03 7052
3719.60 6887
3720.18 6761
3720.75 7183
3721.33 6952
3721.90 7188
3722.48 7003
3723.05 7288
3723.63 7011
3724.20 6991
3724.78 7434
3725.36 7540
3725.93 7370
3726.51 7379
3727.08 7322
3727.66 7566
3728.23 7474
3728.81 7218
3729.39 7267
3729.96 7489
3730.54 7272
3731.11 7139
3731.69 7185
3732.27 7201
3732.84 7473
3733.42 7792
3734.00 7982
3734.57 8356
3735.15 8528
3735.72 9077
3736.30 9368
3736.88 9648
3737.45 10126
3738.03 10695
3738.61 10740
3739.18 10468
3739.76 10149
3740.34 10118
3740.92 9409
3741.49 9285
3742.07 8615
3742.65 8180
3743.22 8153
3743.80 7847
3744.38 7605
3744.95 7252
3745.53 7122
3746.11 7229
3746.69 7180
3747.26 6854
3747.84 6988
3748.42 6720
3749.00 6916
3749.57 7114
3750.15 6823
3750.73 6914
3751.31 6950
3751.88 7013
3752.46 6822
3753.04 6710
3753.62 6873
3754.19 6635
3754.77 7003
3755.35 6811
3755.93 6411
3756.51 6575
3757.08 6602
3757.66 6357
3758.24 6365
3758.82 6521
3759.40 6483
3759.98 6615
3760.55 6357
3761.13 6531
3761.71 6554
3762.29 6898
3762.87 6908
3763.45 6717
3764.03 7036
3764.60 7186
3765.18 7291
3765.76 7418
3766.34 7266
3766.92 7407
3767.50 7690
3768.08 7552
3768.66 7678
3769.24 7506
3769.81 7626
3770.39 7774
3770.97 7895
3771.55 7640
3772.13 8034
3772.71 7853
3773.29 7904
3773.87 8542
3774.45 8337
3775.03 8486
3775.61 8489
3776.19 8340
3776.77 8408
3777.35 8446
3777.93 8227
3778.51 7728
3779.09 7605
3779.67 7105
3780.25 6851
3780.83 6795
3781.41 6644
3781.99 6532
3782.57 6430
3783.15 6576
3783.73 6539
3784.31 6352
3784.89 6440
3785.47 6348
3786.05 6410
3786.63 6375
3787.21 6664
3787.79 6672
3788.37 6615
3788.95 6458
3789.53 6655
3790.11 6799
3790.69 6756
3791.27 6805
3791.85 6660
3792.43 6597
3793.01 6576
3793.59 6772
3794.18 6612
3794.76 6429
3795.34 6370
3795.92 6565
3796.50 6628
3797.08 6633
3797.66 6512
3798.24 6211
3798.83 6335
3799.41 6357
3799.99 6272
3800.57 6362
3801.15 6261
3801.73 6261
3802.31 6321
3802.90 6343
3803.48 6316
3804.06 6105
3804.64 6254
3805.22 6252
3805.80 6293
3806.39 6441
3806.97 6546
3807.55 6649
3808.13 6669
3808.71 6743
3809.30 6659
3809.88 6456
3810.46 6655
3811.04 6779
3811.63 6743
3812.21 6804
3812.79 7104
3813.37 7220
3813.95 7340
3814.54 7425
3815.12 7310
3815.70 7327
3816.29 7296
3816.87 7250
3817.45 7171
3818.03 7146
3818.62 7282
3819.20 7344
3819.78 7093
3820.36 6799
3820.95 6705
3821.53 6785
3822.11 6684
3822.70 6755
3823.28 6633
3823.86 6309
3824.45 6313
3825.03 6369
3825.61 6412
3826.20 6205
3826.78 6130
3827.36 5947
3827.95 5959
3828.53 5818
3829.11 6111
3829.70 6039
3830.28 6035
3830.87 6089
3831.45 5929
3832.03 5846
3832.62 5872
3833.20 5900
3833.79 5942
3834.37 5971
3834.95 5831
3835.54 6117
3836.12 6159
3836.71 6232
3837.29 6530
3837.87 6114
3838.46 5986
3839.04 5947
3839.63 5989
3840.21 5967
3840.80 6320
3841.38 5777
3841.97 6072
3842.55 6177
3843.13 6068
3843.72 5867
3844.30 5855
3844.89 6000
3845.47 5988
3846.06 6096
3846.64 6092
3847.23 6229
3847.81 5932
3848.40 5811
3848.98 6147
3849.57 6086
3850.15 5975
3850.74 5897
3851.33 5865
3851.91 6210
3852.50 6299
3853.08 6276
3853.67 5984
3854.25 6165
3854.84 6069
3855.42 6129
3856.01 5936
3856.60 5964
3857.18 5997
3857.77 6268
3858.35 6125
3858.94 6145
3859.52 6526
3860.11 6771
3860.70 7216
3861.28 7683
3861.87 8091
3862.45 8606
3863.04 9499
3863.63 10137
3864.21 10946
3864.80 11828
3865.39 12882
3865.97 13483
3866.56 13723
3867.15 13688
3867.73 13361
3868.32 12840
3868.91 12347
3869.49 11805
3870.08 10679
3870.67 9792
3871.25 9484
3871.84 8776
3872.43 8157
3873.01 7632
3873.60 7102
3874.19 6946
3874.77 6971
3875.36 7181
3875.95 7001
3876.54 7189
3877.12 7152
3877.71 7356
3878.30 7518
3878.89 7787
3879.47 7734
3880.06 7531
3880.65 7805
3881.24 7797
3881.82 7492
3882.41 7238
3883.00 7280
3883.59 7126
3884.17 7021
3884.76 6805
3885.35 6584
3885.94 6333
3886.53 6311
3887.11 6389
3887.70 6299
3888.29 6264
3888.88 6298
3889.47 6216
3890.05 6058
3890.64 6146
3891.23 6495
3891.82 6305
3892.41 6624
3893.00 6484
3893.59 6802
3894.17 6629
3894.76 6673
3895.35 6671
3895.94 6632
3896.53 6677
3897.12 6637
3897.71 6623
3898.30 6711
3898.88 6931
3899.47 6662
3900.06 6720
3900.65 6708
3901.24 6557
3901.83 6603
3902.42 6717
3903.01 6703
3903.60 6532
3904.19 6493
3904.78 6404
3905.37 6542
3905.95 6429
3906.54 6325
3907.13 6651
3907.72 6560
3908.31 6458
3908.90 6330
3909.49 6046
3910.08 6071
3910.67 6077
3911.26 5979
3911.85 5914
3912.44 6112
3913.03 5860
3913.62 5850
3914.21 5897
3914.80 5670
3915.39 5725
3915.98 5402
3916.57 5478
3917.16 5382
3917.75 5659
3918.34 5443
3918.93 5520
3919.52 5654
3920.12 5707
3920.71 5612
3921.30 5551
3921.89 5483
3922.48 5378
3923.07 5606
3923.66 5681
3924.25 5508
3924.84 5594
3925.43 5645
3926.02 5594
3926.61 6004
3927.20 5684
3927.80 5637
3928.39 5696
3928.98 5486
3929.57 5662
3930.16 5670
3930.75 5645
3931.34 5508
3931.94 5585
3932.53 5634
3933.12 5657
3933.71 5315
3934.30 5505
3934.89 5474
3935.48 5671
3936.08 5586
3936.67 5433
3937.26 5265
3937.85 5207
3938.44 5376
3939.04 5291
3939.63 5083
3940.22 5178
3940.81 5400
3941.40 5707
3942.00 5564
3942.59 5664
3943.18 5639
3943.77 5469
3944.37 5585
3944.96 5796
3945.55 5978
3946.14 5919
3946.74 5854
3947.33 5844
3947.92 5936
3948.51 5672
3949.11 5852
3949.70 5475
3950.29 5738
3950.88 5781
3951.48 5483
3952.07 5377
3952.66 5472
3953.26 5505
3953.85 5396
3954.44 5518
3955.04 5390
3955.63 5274
3956.22 5536
3956.82 5477
3957.41 5481
3958.00 5582
3958.60 5656
3959.19 5632
3959.78 5735
3960.38 5813
3960.97 5859
3961.56 5734
3962.16 5711
3962.75 5924
3963.34 5801
3963.94 5747
3964.53 5845
3965.13 5890
3965.72 5666
3966.31 5681
3966.91 5991
3967.50 5543
3968.10 5766
3968.69 5495
3969.28 5761
3969.88 6047
3970.47 5893
3971.07 5710
3971.66 5738
3972.26 5690
3972.85 5748
3973.45 5570
3974.04 5782
3974.63 5738
3975.23 5649
3975.82 5583
3976.42 5521
3977.01 5779
3977.61 5593
3978.20 5564
3978.80 5209
3979.39 5296
3979.99 5291
3980.58 5576
3981.18 5561
3981.77 5471
3982.37 5677
3982.96 5512
3983.56 5616
3984.15 5686
3984.75 5711
3985.35 5550
3985.94 5569
3986.54 5490
3987.13 5550
3987.73 5691
3988.32 5632
3988.92 5398
3989.51 5220
3990.11 5297
3990.71 5112
3991.30 5465
3991.90 5396
3992.49 5338
3993.09 5464
3993.69 5347
3994.28 5449
3994.88 5671
3995.47 5836
3996.07 5880
3996.67 5736
3997.26 6082
3997.86 6098
3998.46 5930
3999.05 5947
3999.65 6163
4000.25 6095
4000.84 5996
4001.44 6042
4002.04 5957
4002.63 6129
4003.23 6262
4003.83 6162
4004.42 5928
4005.02 5978
4005.62 5866
4006.21 5939
4006.81 5968
4007.41 6135
4008.01 6147
4008.60 5955
4009.20 6069
4009.80 6386
4010.39 6339
4010.99 6551
4011.59 6578
4012.19 6258
4012.78 6000
4013.38 6233
4013.98 6346
4014.58 6296
4015.17 6274
4015.77 6401
4016.37 6382
4016.97 6418
4017.57 6302
4018.16 6349
4018.76 6739
4019.36 6363
4019.96 6506
4020.56 6728
4021.15 6787
4021.75 6887
4022.35 6839
4022.95 6847
4023.55 6289
4024.14 6322
4024.74 6514
4025.34 6234
4025.94 6381
4026.54 6146
4027.14 6061
4027.74 6282
4028.33 6620
4028.93 6524
4029.53 6767
4030.13 6751
4030.73 7140
4031.33 7203
4031.93 7471
4032.53 7556
4033.12 7898
4033.72 8256
4034.32 8366
4034.92 8103
4035.52 8182
4036.12 7950
4036.72 7527
4037.32 7479
4037.92 7269
4038.52 6814
4039.12 6432
4039.72 6335
4040.32 6130
4040.92 5923
4041.52 5683
4042.12 5705
4042.71 5802
4043.31 5672
4043.91 5796
4044.51 5800
4045.11 5882
4045.71 5656
4046.31 5674
4046.91 5689
4047.51 5729
4048.11 5897
4048.71 5787
4049.31 5897
4049.91 6161
4050.52 6189
4051.12 6110
4051.72 6138
4052.32 6287
4052.92 6233
4053.52 6493
4054.12 6699
4054.72 6633
4055.32 6393
4055.92 6030
4056.52 6265
4057.12 6321
4057.72 6042
4058.32 5853
4058.92 5931
4059.52 6047
4060.13 6013
4060.73 5819
4061.33 5688
4061.93 5701
4062.53 5656
4063.13 5874
4063.73 5719
4064.33 5496
4064.94 5430
4065.54 5519
4066.14 5345
4066.74 5477
4067.34 5591
4067.94 5522
4068.54 5292
4069.15 5473
4069.75 5360
4070.35 5554
4070.95 5589
4071.55 5723
4072.16 5621
4072.76 5448
4073.36 5427
4073.96 5698
4074.56 5507
4075.17 5722
4075.77 5773
4076.37 5620
4076.97 5496
4077.57 5432
4078.18 5489
4078.78 5427
4079.38 5172
4079.98 5088
4080.59 5455
4081.19 5268
4081.79 5227
4082.39 5521
4083.00 5402
4083.60 5141
4084.20 5097
4084.81 5262
4085.41 5010
4086.01 5397
4086.61 5346
4087.22 5375
4087.82 5284
4088.42 5305
4089.03 5398
4089.63 5296
4090.23 5162
4090.84 5261
4091.44 5085
4092.04 5188
4092.65 5105
4093.25 5062
4093.85 5348
4094.46 5136
4095.06 4892
4095.66 5407
4096.27 5108
4096.87 5122
4097.48 5009
4098.08 5132
4098.68 5455
4099.29 5432
4099.89 5285
4100.49 5313
4101.10 5668
4101.70 5505
4102.31 5457
4102.91 5454
4103.52 5403
4104.12 5507
4104.72 5495
4105.33 5185
4105.93 5206
4106.54 4981
4107.14 4909
4107.75 5179
4108.35 5011
4108.96 4976
4109.56 4970
4110.16 5172
4110.77 5423
4111.37 5293
4111.98 5179
4112.58 5098
4113.19 5366
4113.79 5232
4114.40 5192
4115.00 5230
4115.61 5390
4116.21 5277
4116.82 5442
4117.42 5424
4118.03 5473
4118.64 5570
4119.24 5493
4119.85 5327
4120.45 5231
4121.06 5454
4121.66 5288
4122.27 5203
4122.87 5311
4123.48 5263
4124.09 5343
4124.69 5372
4125.30 5267
4125.90 5276
4126.51 5377
4127.11 5467
4127.72 5332
4128.33 5462
4128.93 5690
4129.54 5944
4130.14 5862
4130.75 5677
4131.36 5906
4131.96 5917
4132.57 5693
4133.18 5600
4133.78 5641
4134.39 5711
4135.00 5587
4135.60 5651
4136.21 5651
4136.82 5653
4137.42 5687
4138.03 5576
4138.64 5451
4139.24 5460
4139.85 5496
4140.46 5647
4141.06 5958
4141.67 6216
4142.28 6100
4142.88 6335
4143.49 6211
4144.10 5948
4144.71 6040
4145.31 6324
4145.92 6529
4146.53 6479
4147.14 6342
4147.74 6213
4148.35 6071
4148.96 6092
4149.57 5887
4150.17 5706
4150.78 5735
4151.39 5463
4152.00 5216
4152.60 5174
4153.21 5200
4153.82 5099
4154.43 5008
4155.04 5164
4155.64 5257
4156.25 5295
4156.86 5316
4157.47 5325
4158.08 5086
4158.69 5120
4159.29 5104
4159.90 5273
4160.51 5176
4161.12 5108
4161.73 5128
4162.34 5170
4162.94 5103
4163.55 5359
4164.16 5120
4164.77 5008
4165.38 5242
4165.99 5261
4166.60 5357
4167.21 5291
4167.81 5314
4168.42 5324
4169.03 5457
4169.64 5503
4170.25 5281
4170.86 5507
4171.47 5614
4172.08 5499
4172.69 5528
4173.30 5430
4173.91 5469
4174.52 5542
4175.13 5569
4175.74 5450
4176.34 5400
4176.95 5331
4177.56 5545
4178.17 5845
4178.78 5740
4179.39 5544
4180.00 5549
4180.61 5572
4181.22 5692
4181.83 5861
4182.44 5625
4183.05 5666
4183.66 5596
4184.27 5511
4184.88 5451
4185.49 5411
4186.10 5331
4186.71 5130
4187.32 5164
4187.93 5213
4188.55 5281
4189.16 5416
4189.77 5386
4190.38 5396
4190.99 5334
4191.60 5328
4192.21 5431
4192.82 5388
4193.43 5373
4194.04 5417
4194.65 5357
4195.26 5421
4195.87 5527
4196.49 5788
4197.10 5854
4197.71 6130
4198.32 5924
4198.93 6045
4199.54 6261
4200.15 6556
4200.76 6481
4201.38 6496
4201.99 6095
4202.60 6134
4203.21 5863
4203.82 5840
4204.43 5701
4205.04 5977
4205.66 5560
4206.27 5527
4206.88 5358
4207.49 5356
4208.10 5477
4208.72 5702
4209.33 5165
4209.94 5389
4210.55 5488
4211.16 5607
4211.78 5449
4212.39 5766
4213.00 5665
4213.61 5631
4214.22 5397
4214.84 5492
4215.45 5571
4216.06 5349
4216.67 5413
4217.29 5583
4217.90 5530
4218.51 5490
4219.13 5378
4219.74 5478
4220.35 5932
4220.96 6030
4221.58 6092
4222.19 6155
4222.80 6528
4223.42 6800
4224.03 7128
4224.64 6939
4225.25 7180
4225.87 7553
4226.48 7742
4227.09 7937
4227.71 7949
4228.32 8321
4228.93 8665
4229.55 8590
4230.16 9235
4230.77 9708
4231.39 9825
4232.00 10069
4232.62 10328
4233.23 10192
4233.84 10242
4234.46 9618
4235.07 8982
4235.68 8615
4236.30 8621
4236.91 8064
4237.53 7486
4238.14 7062
4238.75 6979
4239.37 6924
4239.98 6691
4240.60 6393
4241.21 6595
4241.83 6367
4242.44 6409
4243.05 6394
4243.67 6255
4244.28 6074
4244.90 5995
4245.51 6162
4246.13 6257
4246.74 6092
4247.36 5944
4247.97 5884
4248.59 5907
4249.20 5892
4249.82 5811
4250.43 5884
4251.05 5821
4251.66 5908
4252.28 6141
4252.89 6195
4253.51 6271
4254.12 6262
4254.74 6413
4255.35 6354
4255.97 6528
4256.58 6503
4257.20 6548
4257.81 6615
4258.43 6743
4259.05 6663
4259.66 6703
4260.28 6703
4260.89 6611
4261.51 6461
4262.12 6198
4262.74 6036
4263.36 5864
4263.97 6139
4264.59 6105
4265.20 6073
4265.82 5750
4266.44 6140
4267.05 6119
4267.67 5844
4268.28 5949
4268.90 6221
4269.52 6493
4270.13 6201
4270.75 6229
4271.37 6456
4271.98 6487
4272.60 6549
4273.22 6661
4273.83 6714
4274.45 6353
4275.07 6103
4275.68 6260
4276.30 6426
4276.92 6250
4277.53 6175
4278.15 5899
4278.77 5970
4279.38 6057
4280.00 5840
4280.62 6195
4281.24 6257
4281.85 5948
4282.47 6042
4283.09 6281
4283.70 6067
4284.32 5804
4284.94 5646
4285.56 5557
4286.17 5253
4286.79 5527
4287.41 5417
4288.03 5233
4288.65 5088
4289.26 5118
4289.88 5404
4290.50 5246
4291.12 5217
4291.73 5276
4292.35 5334
4292.97 5244
4293.59 5380
4294.21 5534
4294.83 5666
4295.44 5239
4296.06 5067
4296.68 5276
4297.30 5390
4297.92 5238
4298.54 5279
4299.15 5299
4299.77 5180
4300.39 4991
4301.01 5083
4301.63 5411
4302.25 5350
4302.87 5362
4303.48 5354
4304.10 5320
4304.72 5192
4305.34 5366
4305.96 5549
4306.58 5468
4307.20 5652
4307.82 5643
4308.44 5543
4309.06 5491
4309.67 5717
4310.29 5614
4310.91 5345
4311.53 5416
4312.15 5401
4312.77 5614
4313.39 5434
4314.01 5255
4314.63 5362
4315.25 5270
4315.87 5237
4316.49 5115
4317.11 5154
4317.73 5059
4318.35 5089
4318.97 5210
4319.59 5096
4320.21 4857
4320.83 5021
4321.45 5026
4322.07 5085
4322.69 5130
4323.31 5201
4323.93 5271
4324.55 5095
4325.17 4921
4325.79 5009
4326.41 5138
4327.03 5476
4327.65 5328
4328.27 5344
4328.89 5190
4329.51 5132
4330.13 5432
4330.76 5272
4331.38 5125
4332.00 5163
4332.62 5049
4333.24 5210
4333.86 5128
4334.48 5145
4335.10 5103
4335.72 5033
4336.34 5170
4336.97 5107
4337.59 5360
4338.21 5182
4338.83 5419
4339.45 5490
4340.07 5489
4340.69 5587
4341.31 5827
4341.94 5506
4342.56 5528
4343.18 5683
4343.80 5618
4344.42 5741
4345.04 5732
4345.67 5855
4346.29 5997
4346.91 6167
4347.53 6145
4348.15 6293
4348.78 6892
4349.40 7127
4350.02 7082
4350.64 7084
4351.26 7241
4351.89 7324
4352.51 7156
4353.13 7203
4353.75 7058
4354.38 6770
4355.00 6360
4355.62 6280
4356.24 6056
4356.87 5733
4357.49 5593
4358.11 5463
4358.74 5490
4359.36 5339
4359.98 5310
4360.60 5055
4361.23 5187
4361.85 5330
4362.47 5243
4363.10 5145
4363.72 4967
4364.34 5166
4364.97 5115
4365.59 5119
4366.21 5279
4366.83 5160
4367.46 5141
4368.08 5174
4368.71 4993
4369.33 5117
4369.95 5278
4370.58 5116
4371.20 4956
4371.82 4791
4372.45 4974
4373.07 5049
4373.69 4970
4374.32 5024
4374.94 5169
4375.57 4933
4376.19 4975
4376.81 4828
4377.44 5080
4378.06 4854
4378.69 4979
4379.31 5081
4379.94 5236
4380.56 5192
4381.18 5099
4381.81 5173
4382.43 5447
4383.06 5429
4383.68 5532
4384.31 5895
4384.93 5669
4385.56 5578
4386.18 5519
4386.81 5513
4387.43 5588
4388.05 5452
4388.68 5690
4389.30 5448
4389.93 5161
4390.55 5492
4391.18 5515
4391.81 5487
4392.43 5382
4393.06 5312
4393.68 5753
4394.31 5608
4394.93 5657
4395.56 5571
4396.18 5851
4396.81 6087
4397.43 6101
4398.06 6129
4398.68 6395
4399.31 6672
4399.94 6704
4400.56 6647
4401.19 6705
4401.81 6607
4402.44 6763
4403.06 6736
4403.69 6546
4404.32 6357
4404.94 6189
4405.57 6257
4406.20 6270
4406.82 6407
4407.45 6291
4408.07 6542
4408.70 6832
4409.33 6629
4409.95 6626
4410.58 6463
4411.21 6378
4411.83 6508
4412.46 6369
4413.09 6344
4413.71 6421
4414.34 6061
4414.97 6058
4415.59 6419
4416.22 6226
4416.85 6016
4417.47 6122
4418.10 5918
4418.73 5762
4419.35 6002
4419.98 5866
4420.61 5671
4421.24 5604
4421.86 5736
4422.49 5668
4423.12 5574
4423.75 5586
4424.37 5684
4425.00 5628
4425.63 5332
4426.26 5553
4426.88 5399
4427.51 5095
4428.14 4980
4428.77 4968
4429.39 4938
4430.02 4852
4430.65 4821
4431.28 4832
4431.91 5002
4432.53 4801
4433.16 4820
4433.79 4855
4434.42 4696
4435.05 4656
4435.67 4755
4436.30 4723
4436.93 4606
4437.56 4683
4438.19 4782
4438.82 4975
4439.44 5061
4440.07 4975
4440.70 5069
4441.33 5061
4441.96 5066
4442.59 5052
4443.22 4793
4443.85 4890
4444.47 4893
4445.10 4761
4445.73 4831
4446.36 4706
4446.99 4895
4447.62 4759
4448.25 4715
4448.88 4659
4449.51 4634
4450.14 4860
4450.77 4931
4451.39 4696
4452.02 4530
4452.65 4658
4453.28 4742
4453.91 4707
4454.54 4956
4455.17 4847
4455.80 4648
4456.43 4957
4457.06 5058
4457.69 4686
4458.32 4667
4458.95 4607
4459.58 4733
4460.21 4909
4460.84 4998
4461.47 4857
4462.10 4674
4462.73 4591
4463.36 4661
4463.99 4463
4464.62 4496
4465.25 4532
4465.88 4391
4466.51 4323
4467.14 4379
4467.77 4407
4468.40 4308
4469.03 4292
4469.67 4320
4470.30 4532
4470.93 4443
4471.56 4243
4472.19 4273
4472.82 4315
4473.45 4359
4474.08 4325
4474.71 4358
4475.34 4528
4475.97 4475
4476.61 4279
4477.24 4258
4477.87 4412
4478.50 4439
4479.13 4636
4479.76 4599
4480.39 4399
4481.02 4484
4481.66 4558
4482.29 4366
4482.92 4320
4483.55 4526
4484.18 4576
4484.81 4470
4485.45 4264
4486.08 4370
4486.71 4813
4487.34 4685
4487.97 4760
4488.61 4468
4489.24 4515
4489.87 4773
4490.50 4665
4491.13 4934
4491.77 4859
4492.40 4649
4493.03 4731
4493.66 4870
4494.30 4856
4494.93 4739
4495.56 4798
4496.19 4687
4496.83 4714
4497.46 4750
4498.09 4635
4498.72 4380
4499.36 4491
4499.99 4683
4500.62 4394
4501.25 4614
4501.89 4866
4502.52 4954
4503.15 5019
4503.79 5073
4504.42 5048
4505.05 5188
4505.69 5195
4506.32 5222
4506.95 5454
4507.59 5381
4508.22 5390
4508.85 5366
4509.49 5272
4510.12 5454
4510.75 5200
4511.39 4988
4512.02 5096
4512.65 4884
4513.29 4953
4513.92 4875
4514.56 5073
4515.19 5174
4515.82 5038
4516.46 4903
4517.09 5013
4517.73 4867
4518.36 5037
4518.99 5045
4519.63 4865
4520.26 4793
4520.90 4970
4521.53 4956
4522.16 4827
4522.80 4821
4523.43 4837
4524.07 4894
4524.70 5070
4525.34 4900
4525.97 4900
4526.61 4810
4527.24 4979
4527.88 5107
4528.51 5143
4529.15 5360
4529.78 5685
4530.42 5985
4531.05 6419
4531.69 6999
4532.32 7754
4532.96 8395
4533.59 9078
4534.23 10077
4534.86 11153
4535.50 12062
4536.13 12709
4536.77 13224
4537.40 13730
4538.04 13610
4538.67 13067
4539.31 12198
4539.94 11352
4540.58 10080
4541.22 9147
4541.85 8384
4542.49 7637
4543.12 6700
4543.76 6228
4544.40 6049
4545.03 5465
4545.67 5314
4546.30 5506
4546.94 5289
4547.58 5267
4548.21 5160
4548.85 4994
4549.48 5060
4550.12 4918
4550.76 4951
4551.39 4970
4552.03 5091
4552.67 4913
4553.30 4906
4553.94 4780
4554.58 4922
4555.21 4951
4555.85 4908
4556.49 4897
4557.12 4846
4557.76 4786
4558.40 4803
4559.03 4939
4559.67 4796
4560.31 4735
4560.94 4914
4561.58 4888
4562.22 4593
4562.86 5000
4563.49 5027
4564.13 4937
4564.77 4821
4565.41 4803
4566.04 4927
4566.68 4748
4567.32 4938
4567.96 4948
4568.59 5067
4569.23 4944
4569.87 4873
4570.51 5232
4571.14 5198
4571.78 5096
4572.42 5255
4573.06 5260
4573.70 5256
4574.33 5426
4574.97 5410
4575.61 5059
4576.25 5095
4576.89 5189
4577.52 4999
4578.16 4850
4578.80 4774
4579.44 4741
4580.08 4747
4580.72 4810
4581.35 4865
4581.99 4695
4582.63 4716
4583.27 4689
4583.91 4690
4584.55 4776
4585.19 4718
4585.83 4740
4586.46 4801
4587.10 4797
4587.74 4716
4588.38 4913
4589.02 4790
4589.66 4874
4590.30 4823
4590.94 4620
4591.58 4732
4592.22 4727
4592.85 4841
4593.49 4796
4594.13 4804
4594.77 4612
4595.41 4694
4596.05 4674
4596.69 4575
4597.33 4429
4597.97 4461
4598.61 4591
4599.25 4472
4599.89 4488
4600.53 4470
4601.17 4456
4601.81 4258
4602.45 4481
4603.09 4698
4603.73 4638
4604.37 4505
4605.01 4754
4605.65 4798
4606.29 4902
4606.93 4987
4607.57 5021
4608.21 5000
4608.85 5116
4609.49 5089
4610.13 5042
4610.77 5146
4611.41 5064
4612.05 5055
4612.70 5075
4613.34 4979
4613.98 5013
4614.62 4975
4615.26 4822
4615.90 4778
4616.54 4672
4617.18 4603
4617.82 4687
4618.46 4587
4619.10 4702
4619.75 4764
4620.39 4751
4621.03 4554
4621.67 4310
4622.31 4503
4622.95 4447
4623.59 4470
4624.24 4485
4624.88 4459
4625.52 4407
4626.16 4382
4626.80 4505
4627.44 4387
4628.09 4232
4628.73 4168
4629.37 4360
4630.01 4094
4630.65 4238
4631.29 4177
4631.94 4442
4632.58 4203
4633.22 4333
4633.86 4193
4634.51 4313
4635.15 4277
4635.79 4238
4636.43 4314
4637.07 4383
4637.72 4376
4638.36 4358
4639.00 4524
4639.64 4545
4640.29 4564
4640.93 4692
4641.57 4667
4642.21 4878
4642.86 4917
4643.50 4881
4644.14 4756
4644.79 4939
4645.43 4770
4646.07 5012
4646.72 4710
4647.36 4758
4648.00 4689
4648.64 4605
4649.29 4588
4649.93 4439
4650.57 4268
4651.22 4290
4651.86 4464
4652.50 4494
4653.15 4471
4653.79 4632
4654.44 4733
4655.08 4903
4655.72 4894
4656.37 5077
4657.01 5119
4657.65 5074
4658.30 5200
4658.94 5381
4659.59 5257
4660.23 5161
4660.87 4756
4661.52 4672
4662.16 4765
4662.81 4496
4663.45 4291
4664.09 4317
4664.74 4228
4665.38 4197
4666.03 4069
4666.67 4127
4667.32 4063
4667.96 4212
4668.61 3986
4669.25 3990
4669.89 4182
4670.54 4059
4671.18 4190
4671.83 4336
4672.47 4060
4673.12 4249
4673.76 4065
4674.41 3956
4675.05 4126
4675.70 4071
4676.34 4022
4676.99 4003
4677.63 4045
4678.28 4030
4678.92 3961
4679.57 4154
4680.22 4154
4680.86 4260
4681.51 4271
4682.15 4243
4682.80 4305
4683.44 4277
4684.09 4483
4684.73 4602
4685.38 4635
4686.03 4454
4686.67 4382
4687.32 4583
4687.96 4683
4688.61 4655
4689.25 5013
4689.90 4970
4690.55 4701
4691.19 4408
4691.84 4411
4692.49 4466
4693.13 4456
4693.78 4359
4694.42 4250
4695.07 4129
4695.72 4342
4696.36 4325
4697.01 4429
4697.66 4314
4698.30 4393
4698.95 4454
4699.60 4492
4700.24 4557
4700.89 4493
4701.54 4678
4702.18 4894
4702.83 4750
4703.48 4821
4704.12 4695
4704.77 4909
4705.42 4827
4706.07 4467
4706.71 4477
4707.36 4375
4708.01 4462
4708.66 4439
4709.30 4373
4709.95 4422
4710.60 4281
4711.24 4181
4711.89 4212
4712.54 4323
4713.19 4322
4713.84 4270
4714.48 4322
4715.13 4354
4715.78 4357
4716.43 4372
4717.07 4350
4717.72 4365
4718.37 4353
4719.02 4213
4719.67 4220
4720.31 4264
4720.96 4170
4721.61 4240
4722.26 4187
4722.91 4321
4723.56 4451
4724.20 4350
4724.85 4383
4725.50 4417
4726.15 4242
4726.80 4392
4727.45 4537
4728.10 4497
4728.74 4359
4729.39 4601
4730.04 4682
4730.69 4658
4731.34 4668
4731.99 4646
4732.64 4454
4733.29 4589
4733.94 4406
4734.58 4372
4735.23 4277
4735.88 4075
4736.53 4174
4737.18 4157
4737.83 4115
4738.48 4021
4739.13 4019
4739.78 4039
4740.43 4129
4741.08 4331
4741.73 4129
4742.38 4182
4743.03 4144
4743.68 4215
4744.33 4502
4744.98 4314
4745.63 4272
4746.28 4264
4746.93 4457
4747.58 4398
4748.23 4316
4748.88 4294
4749.53 4388
4750.18 4398
4750.83 4512
4751.48 4528
4752.13 4649
4752.78 4607
4753.43 4741
4754.08 4875
4754.73 4788
4755.38 5005
4756.03 5241
4756.68 5120
4757.33 4997
4757.98 5112
4758.63 5291
4759.28 5008
4759.93 4920
4760.59 4841
4761.24 4779
4761.89 4703
4762.54 4631
4763.19 4508
4763.84 4646
4764.49 4337
4765.14 4182
4765.79 4267
4766.45 4568
4767.10 4717
4767.75 4851
4768.40 5070
4769.05 5212
4769.70 5265
4770.35 5260
4771.01 5504
4771.66 5582
4772.31 5704
4772.96 5468
4773.61 5350
4774.26 5451
4774.92 5128
4775.57 5196
4776.22 4811
4776.87 4720
4777.52 4658
4778.18 4396
4778.83 4274
4779.48 4152
4780.13 4297
4780.79 4501
4781.44 4329
4782.09 4579
4782.74 4678
4783.40 4633
4784.05 4765
4784.70 4592
4785.35 4621
4786.01 4821
4786.66 4758
4787.31 4640
4787.96 4507
4788.62 4519
4789.27 4439
4789.92 4489
4790.58 4504
4791.23 4475
4791.88 4223
4792.53 4356
4793.19 4437
4793.84 4386
4794.49 4413
4795.15 4399
4795.80 4433
4796.45 4516
4797.11 4280
4797.76 4418
4798.41 4502
4799.07 4394
4799.72 4258
4800.37 4194
4801.03 4395
4801.68 4003
4802.34 4079
4802.99 4016
4803.64 4046
4804.30 4155
4804.95 4190
4805.61 4099
4806.26 4198
4806.91 4195
4807.57 4206
4808.22 4086
4808.88 4196
4809.53 4111
4810.18 4113
4810.84 4018
4811.49 4163
4812.15 4161
4812.80 3967
4813.46 3965
4814.11 3988
4814.77 4085
4815.42 3956
4816.07 4103
4816.73 4111
4817.38 4129
4818.04 4258
4818.69 4080
4819.35 4147
4820.00 4151
4820.66 4285
4821.31 4436
4821.97 4456
4822.62 4289
4823.28 4496
4823.93 4526
4824.59 4473
4825.24 4418
4825.90 4506
4826.56 4769
4827.21 4863
4827.87 4980
4828.52 4828
4829.18 4878
4829.83 4989
4830.49 4829
4831.14 4660
4831.80 4864
4832.46 4722
4833.11 4947
4833.77 4815
4834.42 4636
4835.08 4570
4835.74 4625
4836.39 4817
4837.05 4642
4837.70 4785
4838.36 4784
4839.02 5072
4839.67 5396
4840.33 5398
4840.99 5442
4841.64 5596
4842.30 5565
4842.96 5757
4843.61 5669
4844.27 5775
4844.92 5554
4845.58 5387
4846.24 5369
4846.90 5339
4847.55 5235
4848.21 5431
4848.87 5223
4849.52 5186
4850.18 4949
4850.84 5043
4851.49 5001
4852.15 5142
4852.81 5108
4853.47 5326
4854.12 5329
4854.78 5431
4855.44 5612
4856.09 5606
4856.75 5940
4857.41 5549
4858.07 5684
4858.72 5569
4859.38 5466
4860.04 5530
4860.70 5447
4861.36 5388
4862.01 5224
4862.67 5082
4863.33 5261
4863.99 5275
4864.64 5285
4865.30 5146
4865.96 5095
4866.62 4994
4867.28 5238
4867.94 5165
4868.59 5165
4869.25 5113
4869.91 5119
4870.57 5313
4871.23 5363
4871.89 5261
4872.54 5358
4873.20 5455
4873.86 5263
4874.52 5217
4875.18 5119
4875.84 5187
4876.50 5348
4877.16 5274
4877.81 5062
4878.47 4847
4879.13 4995
4879.79 5086
4880.45 4871
4881.11 5059
4881.77 5081
4882.43 4710
4883.09 4959
4883.75 4937
4884.41 4733
4885.06 4839
4885.72 4601
4886.38 4683
4887.04 4569
4887.70 4607
4888.36 4585
4889.02 4548
4889.68 4542
4890.34 4308
4891.00 4438
4891.66 4375
4892.32 4513
4892.98 4648
4893.64 4747
4894.30 4712
4894.96 4688
4895.62 5115
4896.28 5084
4896.94 4929
4897.60 4957
4898.26 4840
4898.92 4641
4899.58 4793
4900.24 4657
4900.90 4444
4901.56 4205
4902.22 4265
4902.88 4295
4903.54 4300
4904.21 4389
4904.87 4499
4905.53 4436
4906.19 4277
4906.85 4310
4907.51 4373
4908.17 4281
4908.83 4304
4909.49 4124
4910.15 4163
4910.81 4251
4911.48 4022
4912.14 4194
4912.80 3891
4913.46 4123
4914.12 4287
4914.78 4195
4915.44 3988
4916.11 3959
4916.77 4057
4917.43 3986
4918.09 3982
4918.75 4233
4919.41 4134
4920.07 4027
4920.74 3953
4921.40 4044
4922.06 4037
4922.72 4000
4923.38 3809
4924.05 3784
4924.71 3834
4925.37 3930
4926.03 3859
4926.69 3923
4927.36 3857
4928.02 3931
4928.68 3893
4929.34 3814
4930.01 3951
4930.67 4035
4931.33 4118
4931.99 4157
4932.66 4072
4933.32 4146
4933.98 4299
4934.64 4300
4935.31 4367
4935.97 4322
4936.63 4284
4937.30 4305
4937.96 4453
4938.62 4220
4939.28 4192
4939.95 4120
4940.61 4099
4941.27 4286
4941.94 4218
4942.60 4166
4943.26 4208
4943.93 4188
4944.59 3848
4945.25 3982
4945.92 4154
4946.58 4199
4947.24 4063
4947.91 3961
4948.57 3979
4949.23 4023
4949.90 4047
4950.56 4043
4951.23 4116
4951.89 4002
4952.55 3939
4953.22 3926
4953.88 3962
4954.55 4091
4955.21 3890
4955.87 3907
4956.54 3713
4957.20 3840
4957.87 3823
4958.53 3889
4959.20 3925
4959.86 3903
4960.52 3820
4961.19 3909
4961.85 4001
4962.52 3812
4963.18 3870
4963.85 3986
4964.51 4136
4965.18 4232
4965.84 4199
4966.51 4280
4967.17 4535
4967.84 4647
4968.50 4689
4969.17 4832
4969.83 4547
4970.50 4661
4971.16 4746
4971.83 4658
4972.49 4482
4973.16 4367
4973.82 4332
4974.49 4269
4975.15 4295
4975.82 4327
4976.48 4421
4977.15 4466
4977.82 4243
4978.48 4473
4979.15 4403
4979.81 4447
4980.48 4634
4981.14 4467
4981.81 4415
4982.48 4457
4983.14 4378
4983.81 4466
4984.47 4370
4985.14 4370
4985.81 4321
4986.47 4415
4987.14 4360
4987.81 4658
4988.47 4931
4989.14 5006
4989.80 5252
4990.47 5486
4991.14 5787
4991.80 6176
4992.47 6261
4993.14 6625
4993.80 7035
4994.47 7478
4995.14 7515
4995.80 7383
4996.47 7062
4997.14 6516
4997.80 6473
4998.47 6344
4999.14 5754
4999.81 5168
5000.47 4945
5001.14 4720
5001.81 4501
5002.47 4473
5003.14 4172
5003.81 4143
5004.48 4050
5005.14 4259
5005.81 4175
5006.48 4019
5007.15 4007
5007.81 4055
5008.48 4020
5009.15 4010
5009.82 4066
5010.49 3820
5011.15 3799
5011.82 3890
5012.49 3912
5013.16 3908
5013.83 3973
5014.49 4084
5015.16 3933
5015.83 3892
5016.50 4110
5017.17 4001
5017.83 4149
5018.50 4141
5019.17 4356
5019.84 4238
5020.51 4145
5021.18 4159
5021.84 4254
5022.51 4248
5023.18 4438
5023.85 4477
5024.52 4540
5025.19 5030
5025.86 5097
5026.53 5213
5027.19 5437
5027.86 5365
5028.53 5454
5029.20 5353
5029.87 5242
5030.54 5069
5031.21 4991
5031.88 4908
5032.55 4889
5033.22 4885
5033.89 4710
5034.56 4615
5035.23 4493
5035.89 4540
5036.56 4410
5037.23 4291
5037.90 4115
5038.57 4298
5039.24 4241
5039.91 4189
5040.58 4227
5041.25 4253
5041.92 4390
5042.59 4182
5043.26 4085
5043.93 4158
5044.60 4210
5045.27 4037
5045.94 4369
5046.61 4473
5047.28 4435
5047.95 4508
5048.62 4582
5049.29 4465
5049.96 4459
5050.63 4393
5051.31 4422
5051.98 4495
5052.65 4427
5053.32 4469
5053.99 4327
5054.66 4318
5055.33 4274
5056.00 4359
5056.67 4309
5057.34 4334
5058.01 4349
5058.68 4274
5059.35 4365
5060.03 4454
5060.70 4338
5061.37 4363
5062.04 4189
5062.71 4204
5063.38 4418
5064.05 4283
5064.72 4326
5065.40 4237
5066.07 4261
5066.74 4106
5067.41 4220
5068.08 4293
5068.75 4073
5069.43 4057
5070.10 3987
5070.77 4009
5071.44 3921
5072.11 3890
5072.79 3941
5073.46 4094
5074.13 4058
5074.80 3842
5075.47 3864
5076.15 3831
5076.82 3728
5077.49 3880
5078.16 3816
5078.83 3929
5079.51 3866
5080.18 3988
5080.85 3996
5081.52 3959
5082.20 4053
5082.87 4415
5083.54 4251
5084.22 4085
5084.89 4283
5085.56 4264
5086.23 4113
5086.91 4220
5087.58 4175
5088.25 4137
5088.93 4253
5089.60 4281
5090.27 4251
5090.94 4167
5091.62 4078
5092.29 4230
5092.96 4231
5093.64 4292
5094.31 4307
5094.98 4309
5095.66 4469
5096.33 4449
5097.00 4733
5097.68 4638
5098.35 4599
5099.03 4470
5099.70 4614
5100.37 4638
5101.05 4436
5101.72 4403
5102.39 4292
5103.07 4162
5103.74 4206
5104.42 4311
5105.09 4310
5105.77 4227
5106.44 4399
5107.11 4609
5107.79 4703
5108.46 4888
5109.14 4800
5109.81 5051
5110.49 5149
5111.16 5063
5111.83 5041
5112.51 4830
5113.18 4705
5113.86 4584
5114.53 4454
5115.21 4293
5115.88 4290
5116.56 4200
5117.23 3916
5117.91 3862
5118.58 3853
5119.26 3987
5119.93 3940
5120.61 3830
5121.28 3785
5121.96 3918
5122.63 3874
5123.31 4031
5123.98 4080
5124.66 4092
5125.33 3990
5126.01 3998
5126.69 3924
5127.36 4086
5128.04 4103
5128.71 3838
5129.39 3907
5130.06 3902
5130.74 3873
5131.42 3871
5132.09 3899
5132.77 3897
5133.44 3845
5134.12 3866
5134.79 3891
5135.47 4012
5136.15 3932
5136.82 3958
5137.50 3967
5138.18 3951
5138.85 3926
5139.53 3794
5140.20 3862
5140.88 4095
5141.56 4141
5142.23 3742
5142.91 3888
5143.59 3927
5144.26 3959
5144.94 3956
5145.62 3938
5146.29 3828
5146.97 3848
5147.65 3977
5148.33 3870
5149.00 3818
5149.68 3947
5150.36 3765
5151.03 3593
5151.71 3520
5152.39 3780
5153.06 3786
5153.74 3918
5154.42 3715
5155.10 3560
5155.77 3580
5156.45 3593
5157.13 3556
5157.81 3583
5158.48 3702
5159.16 3660
5159.84 3528
5160.52 3664
5161.20 3640
5161.87 3496
5162.55 3519
5163.23 3693
5163.91 3532
5164.58 3643
5165.26 3741
5165.94 3791
5166.62 3606
5167.30 3699
5167.98 3620
5168.65 3717
5169.33 3688
5170.01 3705
5170.69 3705
5171.37 3519
5172.05 3628
5172.72 3788
5173.40 3816
5174.08 3623
5174.76 3764
5175.44 3747
5176.12 3668
5176.80 3593
5177.48 3446
5178.15 3506
5178.83 3583
5179.51 3466
5180.19 3690
5180.87 3465
5181.55 3464
5182.23 3707
5182.91 3625
5183.59 3686
5184.27 3628
5184.95 3677
5185.63 3674
5186.30 3618
5186.98 3647
5187.66 3504
5188.34 3359
5189.02 3396
5189.70 3472
5190.38 3440
5191.06 3583
5191.74 3488
5192.42 3463
5193.10 3642
5193.78 3658
5194.46 3582
5195.14 3461
5195.82 3518
5196.50 3507
5197.18 3274
5197.86 3295
5198.54 3428
5199.22 3498
5199.90 3537
5200.58 3374
5201.26 3297
5201.94 3295
5202.62 3332
5203.31 3529
5203.99 3395
5204.67 3413
5205.35 3296
5206.03 3355
5206.71 3384
5207.39 3438
5208.07 3341
5208.75 3289
5209.43 3358
5210.11 3581
5210.79 3528
5211.48 3304
5212.16 3680
5212.84 3729
5213.52 3701
5214.20 3580
5214.88 3522
5215.56 3582
5216.24 3609
5216.93 3569
5217.61 3603
5218.29 3788
5218.97 3704
5219.65 3597
5220.33 3607
5221.02 3542
5221.70 3632
5222.38 3498
5223.06 3665
5223.74 3776
5224.42 3694
5225.11 3680
5225.79 3593
5226.47 3604
5227.15 3476
5227.83 3563
5228.52 3451
5229.20 3473
5229.88 3588
5230.56 3598
5231.25 3500
5231.93 3460
5232.61 3523
5233.29 3404
5233.98 3319
5234.66 3448
5235.34 3581
5236.02 3706
5236.71 3408
5237.39 3580
5238.07 3616
5238.76 3475
5239.44 3617
5240.12 3687
5240.80 3553
5241.49 3606
5242.17 3625
5242.85 3589
5243.54 3675
5244.22 3580
5244.90 3591
5245.59 3566
5246.27 3563
5246.95 3669
5247.64 3616
5248.32 3640
5249.00 3727
5249.69 3731
5250.37 3642
5251.05 3619
5251.74 3691
5252.42 3880
5253.11 3975
5253.79 4052
5254.47 3934
5255.16 3936
5255.84 3870
5256.53 3775
5257.21 3621
5257.89 3712
5258.58 3730
5259.26 3581
5259.95 3494
5260.63 3405
5261.32 3480
5262.00 3377
5262.68 3379
5263.37 3426
5264.05 3654
5264.74 3555
5265.42 3566
5266.11 3657
5266.79 3663
5267.48 3670
5268.16 3757
5268.85 3736
5269.53 3554
5270.22 3632
5270.90 3524
5271.59 3601
5272.27 3705
5272.96 3838
5273.64 3656
5274.33 3583
5275.01 3571
5275.70 3448
5276.38 3459
5277.07 3590
5277.75 3601
5278.44 3501
5279.12 3569
5279.81 3663
5280.49 3741
5281.18 3590
5281.87 3650
5282.55 3736
5283.24 4004
5283.92 3814
5284.61 3926
5285.30 3960
5285.98 4024
5286.67 3819
5287.35 3918
5288.04 4081
5288.73 4008
5289.41 3903
5290.10 4064
5290.78 3792
5291.47 3725
5292.16 3738
5292.84 3830
5293.53 3682
5294.22 3658
5294.90 3693
5295.59 3747
5296.28 3760
5296.96 3840
5297.65 3651
5298.34 3732
5299.02 3737
5299.71 3649
5300.40 3662
5301.08 3626
5301.77 3590
5302.46 3739
5303.14 3639
5303.83 3575
5304.52 3683
5305.21 3776
5305.89 3844
5306.58 3719
5307.27 3785
5307.96 3903
5308.64 3835
5309.33 3761
5310.02 3790
5310.71 3939
5311.39 3987
5312.08 3970
5312.77 3892
5313.46 3717
5314.14 3750
5314.83 3852
5315.52 3967
5316.21 4098
5316.89 4094
5317.58 4099
5318.27 4161
5318.96 4052
5319.65 3951
5320.34 4015
5321.02 3969
5321.71 3976
5322.40 3921
5323.09 3947
5323.78 3771
5324.47 3973
5325.15 4039
5325.84 4024
5326.53 4061
5327.22 4072
5327.91 4082
5328.60 4015
5329.29 3881
5329.97 3902
5330.66 3964
5331.35 4078
5332.04 4274
5332.73 4100
5333.42 4049
5334.11 4264
5334.80 4459
5335.49 4524
5336.18 4501
5336.87 4474
5337.55 4465
5338.24 4590
5338.93 4672
5339.62 4717
5340.31 4600
5341.00 4534
5341.69 4367
5342.38 4327
5343.07 4298
5343.76 4205
5344.45 4161
5345.14 4083
5345.83 4104
5346.52 4304
5347.21 4139
5347.90 4171
5348.59 4296
5349.28 4360
5349.97 4578
5350.66 4563
5351.35 4758
5352.04 5033
5352.73 5176
5353.42 5260
5354.11 5658
5354.80 6191
5355.49 6624
5356.18 7077
5356.87 7178
5357.56 7228
5358.25 6930
5358.94 6650
5359.64 6258
5360.33 6001
5361.02 5677
5361.71 5485
5362.40 4992
5363.09 4646
5363.78 4399
5364.47 4180
5365.16 4183
5365.85 4247
5366.55 4138
5367.24 4279
5367.93 4117
5368.62 4057
5369.31 4154
5370.00 4228
5370.69 4116
5371.38 4034
5372.08 3872
5372.77 4054
5373.46 4038
5374.15 4045
5374.84 4146
5375.53 4109
5376.23 3938
5376.92 3807
5377.61 3789
5378.30 3950
5378.99 4159
5379.69 4022
5380.38 4237
5381.07 4159
5381.76 4249
5382.45 4410
5383.15 4446
5383.84 4607
5384.53 4848
5385.22 5029
5385.92 5046
5386.61 5334
5387.30 5314
5387.99 5260
5388.69 5401
5389.38 5184
5390.07 4893
5390.76 4665
5391.46 4667
5392.15 4425
5392.84 4241
5393.54 4245
5394.23 4372
5394.92 4242
5395.61 4140
5396.31 3966
5397.00 4146
5397.69 4051
5398.39 4067
5399.08 4208
5399.77 3957
5400.47 3782
5401.16 3685
5401.85 3773
5402.55 3949
5403.24 3865
5403.93 3759
5404.63 3709
5405.32 3662
5406.02 3658
5406.71 3829
5407.40 3619
5408.10 3642
5408.79 3798
5409.48 3589
5410.18 3774
5410.87 3593
5411.57 3662
5412.26 3739
5412.95 3753
5413.65 3893
5414.34 3768
5415.04 3719
5415.73 3915
5416.43 3925
5417.12 3856
5417.82 3910
5418.51 3717
5419.20 3709
5419.90 3723
5420.59 3787
5421.29 3698
5421.98 3982
5422.68 3836
5423.37 3633
5424.07 3625
5424.76 3807
5425.46 3777
5426.15 3777
5426.85 3731
5427.54 3878
5428.24 3970
5428.93 3817
5429.63 3637
5430.32 3529
5431.02 3613
5431.71 3581
5432.41 3759
5433.10 3763
5433.80 3682
5434.50 3409
5435.19 3687
5435.89 3758
5436.58 3759
5437.28 3636
5437.97 3959
5438.67 3946
5439.37 3803
5440.06 3756
5440.76 3768
5441.45 3758
5442.15 3874
5442.85 3935
5443.54 4025
5444.24 4033
5444.93 4056
5445.63 3992
5446.33 3939
5447.02 4015
5447.72 4065
5448.42 4335
5449.11 4460
5449.81 4437
5450.51 4466
5451.20 4824
5451.90 4897
5452.60 5040
5453.29 5288
5453.99 5339
5454.69 5284
5455.38 5035
5456.08 4983
5456.78 4809
5457.47 4844
5458.17 4669
5458.87 4496
5459.57 4502
5460.26 4323
5460.96 4206
5461.66 4042
5462.35 3972
5463.05 4046
5463.75 3965
5464.45 4056
5465.14 4167
5465.84 4157
5466.54 4057
5467.24 4319
5467.93 4480
5468.63 4529
5469.33 4500
5470.03 4583
5470.73 4450
5471.42 4637
5472.12 4644
5472.82 4537
5473.52 4278
5474.22 4178
5474.91 4120
5475.61 4076
5476.31 4124
5477.01 4123
5477.71 3964
5478.40 4200
5479.10 4283
5479.80 4167
5480.50 4255
5481.20 4367
5481.90 4492
5482.60 4454
5483.29 4654
5483.99 4776
5484.69 5114
5485.39 5137
5486.09 5149
5486.79 5165
5487.49 5121
5488.19 5070
5488.89 4994
5489.58 4818
5490.28 4627
5490.98 4695
5491.68 4806
5492.38 4697
5493.08 4447
5493.78 4686
5494.48 4509
5495.18 4440
5495.88 4530
5496.58 4597
5497.28 4573
5497.98 4603
5498.68 4740
5499.38 4695
5500.08 4772
5500.78 4855
5501.48 5132
5502.18 5097
5502.88 5374
5503.58 5318
5504.28 5699
5504.98 6088
5505.68 6151
5506.38 6486
5507.08 6606
5507.78 6474
5508.48 6529
5509.18 6372
5509.88 5982
5510.58 5619
5511.28 5549
5511.98 5390
5512.68 5191
5513.38 5048
5514.08 5169
5514.78 5098
5515.48 4868
5516.18 4973
5516.88 4745
5517.58 4709
5518.28 4580
5518.99 4608
5519.69 4415
5520.39 4560
5521.09 4612
5521.79 4526
5522.49 4577
5523.19 4295
5523.89 4183
5524.59 4312
5525.30 4169
5526.00 4201
5526.70 4067
5527.40 4144
5528.10 4121
5528.80 4105
5529.50 3921
5530.21 3855
5530.91 3736
5531.61 3888
5532.31 3751
5533.01 3761
5533.72 3977
5534.42 3709
5535.12 3752
5535.82 3837
5536.52 3743
5537.23 3738
5537.93 3805
5538.63 3788
5539.33 3795
5540.03 3674
5540.74 3823
5541.44 3616
5542.14 3806
5542.84 3838
5543.55 3682
5544.25 3703
5544.95 3945
5545.65 3734
5546.36 3565
5547.06 3664
5547.76 3799
5548.47 3816
5549.17 3821
5549.87 3744
5550.57 3765
5551.28 3857
5551.98 3958
5552.68 3971
5553.39 3890
5554.09 3925
5554.79 3941
5555.50 3885
5556.20 3848
5556.90 3830
5557.61 3678
5558.31 3499
5559.01 3489
5559.72 3568
5560.42 3659
5561.12 3406
5561.83 3313
5562.53 3456
5563.23 3552
5563.94 3469
5564.64 3335
5565.35 3376
5566.05 3288
5566.75 3346
5567.46 3398
5568.16 3556
5568.87 3566
5569.57 3559
5570.27 3475
5570.98 3465
5571.68 3474
5572.39 3562
5573.09 3417
5573.80 3437
5574.50 3532
5575.21 3439
5575.91 3528
5576.61 3483
5577.32 3562
5578.02 3460
5578.73 3452
5579.43 3542
5580.14 3605
5580.84 3522
5581.55 3536
5582.25 3752
5582.96 3594
5583.66 3682
5584.37 3550
5585.07 3504
5585.78 3450
5586.48 3438
5587.19 3527
5587.89 3348
5588.60 3327
5589.30 3380
5590.01 3343
5590.72 3585
5591.42 3444
5592.13 3265
5592.83 3390
5593.54 3585
5594.24 3503
5594.95 3318
5595.66 3385
5596.36 3488
5597.07 3493
5597.77 3342
5598.48 3480
5599.18 3329
5599.89 3348
5600.60 3454
5601.30 3643
5602.01 3303
5602.72 3312
5603.42 3438
5604.13 3247
5604.83 3163
5605.54 3044
5606.25 3074
5606.95 3167
5607.66 3276
5608.37 3308
5609.07 3167
5609.78 3324
5610.49 3410
5611.19 3414
5611.90 3410
5612.61 3220
5613.31 3119
5614.02 3206
5614.73 3274
5615.44 3043
5616.14 3108
5616.85 3070
5617.56 3285
5618.26 3211
5618.97 3294
5619.68 3270
5620.39 3306
5621.09 3415
5621.80 3346
5622.51 3304
5623.22 3343
5623.92 3219
5624.63 3236
5625.34 3326
5626.05 3430
5626.75 3364
5627.46 3189
5628.17 3313
5628.88 3308
5629.59 3460
5630.29 3211
5631.00 3231
5631.71 3112
5632.42 3371
5633.13 3400
5633.83 3179
5634.54 3357
5635.25 3397
5635.96 3442
5636.67 3402
5637.38 3281
5638.08 3412
5638.79 3420
5639.50 3408
5640.21 3282
5640.92 3271
5641.63 3351
5642.34 3349
5643.05 3426
5643.75 3659
5644.46 3535
5645.17 3662
5645.88 3516
5646.59 3504
5647.30 3354
5648.01 3471
5648.72 3484
5649.43 3304
5650.14 3285
5650.85 3426
5651.55 3319
5652.26 3434
5652.97 3437
5653.68 3538
5654.39 3515
5655.10 3536
5655.81 3397
5656.52 3421
5657.23 3536
5657.94 3666
5658.65 3415
5659.36 3400
5660.07 3572
5660.78 3707
5661.49 3738
5662.20 3678
5662.91 3734
5663.62 3785
5664.33 3839
5665.04 3809
5665.75 3822
5666.46 3761
5667.17 3689
5667.88 3770
5668.59 3528
5669.30 3613
5670.01 3614
5670.72 3841
5671.43 3898
5672.14 3760
5672.85 3810
5673.57 3773
5674.28 3819
5674.99 3732
5675.70 3736
5676.41 3874
5677.12 3702
5677.83 3815
5678.54 3650
5679.25 3779
5679.96 3645
5680.68 3551
5681.39 3574
5682.10 3354
5682.81 3306
5683.52 3430
5684.23 3469
5684.94 3444
5685.65 3360
5686.37 3467
5687.08 3463
5687.79 3374
5688.50 3446
5689.21 3451
5689.92 3344
5690.64 3164
5691.35 3302
5692.06 3416
5692.77 3304
5693.48 3470
5694.20 3285
5694.91 3283
5695.62 3156
5696.33 3227
5697.04 3407
5697.76 3180
5698.47 3308
5699.18 3276
5699.89 3292
5700.61 3370
5701.32 3215
5702.03 3161
5702.74 3144
5703.46 3176
5704.17 3117
5704.88 3245
5705.59 3200
5706.31 3236
5707.02 3243
5707.73 3153
5708.45 3323
5709.16 3105
5709.87 3177
5710.58 3237
5711.30 3224
5712.01 3281
5712.72 3245
5713.44 3172
5714.15 3201
5714.86 3220
5715.58 3152
5716.29 3121
5717.00 3188
5717.72 3248
5718.43 3264
5719.14 3264
5719.86 3253
5720.57 3249
5721.28 3242
5722.00 3241
5722.71 3426
5723.43 3323
5724.14 3328
5724.85 3292
5725.57 3329
5726.28 3336
5727.00 3443
5727.71 3449
5728.42 3377
5729.14 3444
5729.85 3456
5730.57 3336
5731.28 3349
5732.00 3584
5732.71 3487
5733.42 3458
5734.14 3469
5734.85 3514
5735.57 3520
5736.28 3542
5737.00 3562
5737.71 3475
5738.43 3469
5739.14 3419
5739.86 3502
5740.57 3540
5741.29 3510
5742.00 3490
5742.72 3528
5743.43 3512
5744.15 3648
5744.86 3402
5745.58 3342
5746.29 3384
5747.01 3557
5747.72 3419
5748.44 3376
5749.15 3368
5749.87 3346
5750.58 3396
5751.30 3609
5752.02 3618
5752.73 3492
5753.45 3576
5754.16 3712
5754.88 3648
5755.59 3740
5756.31 3877
5757.03 4050
5757.74 4095
5758.46 3893
5759.17 4138
5759.89 4308
5760.61 4203
5761.32 4273
5762.04 4296
5762.76 4350
5763.47 4085
5764.19 4074
5764.90 4072
5765.62 4035
5766.34 4061
5767.05 4004
5767.77 4052
5768.49 4025
5769.20 3998
5769.92 4111
5770.64 4384
5771.35 4116
5772.07 4141
5772.79 4132
5773.51 4108
5774.22 4273
5774.94 4183
5775.66 4268
5776.37 4179
5777.09 4181
5777.81 4211
5778.53 4413
5779.24 4425
5779.96 4360
5780.68 4548
5781.39 4472
5782.11 4336
5782.83 4450
5783.55 4681
5784.26 4776
5784.98 4594
5785.70 4531
5786.42 4549
5787.14 4575
5787.85 4634
5788.57 4539
5789.29 4342
5790.01 4498
5790.73 4335
5791.44 4385
5792.16 4281
5792.88 4484
5793.60 4576
5794.32 4735
5795.03 4667
5795.75 4677
5796.47 4728
5797.19 4770
5797.91 4902
5798.63 5128
5799.35 5052
5800.06 5276
5800.78 5461
5801.50 5704
5802.22 5790
5802.94 6174
5803.66 6589
5804.38 6856
5805.10 7298
5805.81 7904
5806.53 8252
5807.25 8536
5807.97 8294
5808.69 8053
5809.41 7625
5810.13 7152
5810.85 6870
5811.57 6613
5812.29 6144
5813.01 6015
5813.73 6300
5814.45 6144
5815.17 6294
5815.88 6317
5816.60 6330
5817.32 6445
5818.04 6550
5818.76 6922
5819.48 7679
5820.20 8257
5820.92 8871
5821.64 9821
5822.36 11011
5823.08 11583
5823.80 12036
5824.52 12215
5825.24 11738
5825.96 10998
5826.68 9878
5827.40 9039
5828.12 8234
5828.84 7304
5829.57 6716
5830.29 6645
5831.01 6540
5831.73 6453
5832.45 6335
5833.17 6529
5833.89 6277
5834.61 6330
5835.33 6033
5836.05 6116
5836.77 6062
5837.49 5826
5838.21 5929
5838.94 5851
5839.66 5806
5840.38 5821
5841.10 5749
5841.82 5564
5842.54 5494
5843.26 5545
5843.98 5357
5844.70 5288
5845.43 5244
5846.15 5006
5846.87 4905
5847.59 4710
5848.31 4663
5849.03 4613
5849.76 4565
5850.48 4405
5851.20 4351
5851.92 4348
5852.64 4284
5853.36 4260
5854.09 4265
5854.81 4248
5855.53 4300
5856.25 4347
5856.97 4323
5857.70 4355
5858.42 4109
5859.14 4211
5859.86 4194
5860.59 4157
5861.31 4296
5862.03 4191
5862.75 4221
5863.48 3963
5864.20 4057
5864.92 4108
5865.64 3940
5866.37 4022
5867.09 3995
5867.81 3847
5868.54 3833
5869.26 3788
5869.98 3936
5870.70 3976
5871.43 4062
5872.15 3980
5872.87 3945
5873.60 4053
5874.32 4007
5875.04 3906
5875.77 3987
5876.49 4112
5877.21 4008
5877.94 4203
5878.66 4099
5879.38 4091
5880.11 3894
5880.83 3842
5881.55 3941
5882.28 4103
5883.00 3887
5883.73 3955
5884.45 3956
5885.17 3817
5885.90 3802
5886.62 3889
5887.34 3979
5888.07 3867
5888.79 3862
5889.52 3797
5890.24 3878
5890.97 3772
5891.69 3931
5892.41 3906
5893.14 3893
5893.86 3942
5894.59 3862
5895.31 3957
5896.04 3944
5896.76 4009
5897.49 4110
5898.21 3954
5898.93 3857
5899.66 3870
5900.38 3807
5901.11 3794
5901.83 3844
5902.56 3759
5903.28 3821
5904.01 3767
5904.73 3741
5905.46 3705
5906.18 3834
5906.91 3869
5907.64 3892
5908.36 3851
5909.09 3951
5909.81 3982
5910.54 4042
5911.26 3869
5911.99 3822
5912.71 3831
5913.44 3769
5914.16 4079
5914.89 3968
5915.62 3718
5916.34 3772
5917.07 3814
5917.79 3920
5918.52 3788
5919.25 3732
5919.97 3646
5920.70 3644
5921.42 3706
5922.15 3745
5922.88 4008
5923.60 3872
5924.33 3735
5925.05 3651
5925.78 3809
5926.51 3777
5927.23 3751
5927.96 3730
5928.69 3697
5929.41 3810
5930.14 3905
5930.87 4047
5931.59 3795
5932.32 3675
5933.05 3940
5933.77 3792
5934.50 3841
5935.23 3652
5935.95 3822
5936.68 3980
5937.41 4048
5938.14 4177
5938.86 4136
5939.59 4233
5940.32 4299
5941.04 4250
5941.77 4078
5942.50 4299
5943.23 4252
5943.95 4129
5944.68 4219
5945.41 4254
5946.14 4274
5946.87 4360
5947.59 4314
5948.32 4421
5949.05 4526
5949.78 4535
5950.50 4241
5951.23 4415
5951.96 4449
5952.69 4469
5953.42 4432
5954.14 4573
5954.87 4461
5955.60 4621
5956.33 4677
5957.06 4875
5957.79 4871
5958.51 4943
5959.24 5125
5959.97 5342
5960.70 5275
5961.43 4907
5962.16 4727
5962.88 5069
5963.61 5324
5964.34 5205
5965.07 5333
5965.80 5344
5966.53 5222
5967.26 5269
5967.99 5554
5968.72 5613
5969.44 5502
5970.17 5650
5970.90 5928
5971.63 6094
5972.36 6452
5973.09 6605
5973.82 6699
5974.55 6655
5975.28 6474
5976.01 6029
5976.74 6063
5977.47 5884
5978.20 5850
5978.93 5759
5979.66 5528
5980.39 5571
5981.12 5565
5981.85 5696
5982.58 5726
5983.31 5719
5984.04 5891
5984.77 5802
5985.50 5888
5986.23 6023
5986.96 6146
5987.69 6308
5988.42 6202
5989.15 6104
5989.88 6161
5990.61 6126
5991.34 6278
5992.07 6245
5992.80 5956
5993.53 6066
5994.26 6248
5994.99 6226
5995.72 6283
5996.45 6374
5997.18 6285
5997.91 6628
5998.64 6519
5999.37 6464
6000.11 6514
6000.84 6612
6001.57 6616
6002.30 6723
6003.03 6583
6003.76 6767
6004.49 6948
6005.22 6747
6005.95 6511
6006.69 6501
6007.42 6283
6008.15 6407
6008.88 6357
6009.61 6224
6010.34 6332
6011.07 6459
6011.81 6659
6012.54 7078
6013.27 7260
6014.00 7731
6014.73 8396
6015.46 8891
6016.20 9697
6016.93 10535
6017.66 11314
6018.39 11832
6019.12 12126
6019.86 11755
6020.59 11492
6021.32 11188
6022.05 10708
6022.79 10055
6023.52 9354
6024.25 8717
6024.98 8056
6025.72 7459
6026.45 6905
6027.18 6597
6027.91 6191
6028.65 5997
6029.38 5793
6030.11 5680
6030.84 5567
6031.58 5273
6032.31 5268
6033.04 5362
6033.78 5249
6034.51 5020
6035.24 5019
6035.98 5129
6036.71 5191
6037.44 5079
6038.17 4857
6038.91 5107
6039.64 5080
6040.37 4953
6041.11 4972
6041.84 4920
6042.58 5043
6043.31 5014
6044.04 4992
6044.78 5106
6045.51 5234
6046.24 5263
6046.98 5335
6047.71 5301
6048.44 5423
6049.18 5217
6049.91 5156
6050.65 5204
6051.38 5352
6052.11 5302
6052.85 5409
6053.58 5538
6054.32 5574
6055.05 5354
6055.79 5823
6056.52 5866
6057.25 6008
6057.99 6066
6058.72 5961
6059.46 6039
6060.19 5880
6060.93 5811
6061.66 5783
6062.40 5508
6063.13 5406
6063.87 5548
6064.60 5518
6065.34 5588
6066.07 5632
6066.81 5612
6067.54 5424
6068.28 5446
6069.01 5406
6069.75 5301
6070.48 5362
6071.22 5205
6071.95 5133
6072.69 5339
6073.42 5155
6074.16 5137
6074.89 4981
6075.63 5201
6076.36 5142
6077.10 5122
6077.84 4972
6078.57 4994
6079.31 5013
6080.04 4717
6080.78 4701
6081.51 4589
6082.25 4621
6082.99 4708
6083.72 4793
6084.46 4899
6085.20 4750
6085.93 4884
6086.67 5020
6087.40 4907
6088.14 4635
6088.88 4639
6089.61 4847
6090.35 4741
6091.09 4618
6091.82 4526
6092.56 4869
6093.30 4770
6094.03 4632
6094.77 4528
6095.51 4462
6096.24 4684
6096.98 4750
6097.72 4644
6098.45 4711
6099.19 4611
6099.93 4840
6100.66 4887
6101.40 4778
6102.14 4895
6102.87 4699
6103.61 4642
6104.35 4626
6105.09 4607
6105.82 4517
6106.56 4616
6107.30 4438
6108.04 4528
6108.77 4534
6109.51 4579
6110.25 4466
6110.99 4462
6111.72 4464
6112.46 4370
6113.20 4513
6113.94 4419
6114.68 4397
6115.41 4537
6116.15 4498
6116.89 4474
6117.63 4476
6118.37 4653
6119.10 4634
6119.84 4661
6120.58 4520
6121.32 4641
6122.06 4582
6122.80 4491
6123.53 4586
6124.27 4671
6125.01 4752
6125.75 4776
6126.49 4745
6127.23 4732
6127.97 4703
6128.70 4735
6129.44 4835
6130.18 4951
6130.92 5070
6131.66 5055
6132.40 4816
6133.14 4890
6133.88 5115
6134.62 5148
6135.35 4985
6136.09 4994
6136.83 5145
6137.57 5191
6138.31 5176
6139.05 5029
6139.79 5025
6140.53 5099
6141.27 5180
6142.01 5404
6142.75 5344
6143.49 5434
6144.23 5382
6144.97 5482
6145.71 5487
6146.45 5275
6147.19 5286
6147.93 5322
6148.67 5354
6149.41 5390
6150.15 5263
6150.89 5433
6151.63 5478
6152.37 5573
6153.11 5523
6153.85 5517
6154.59 5804
6155.33 5711
6156.07 5669
6156.81 5577
6157.55 5882
6158.29 6119
6159.03 6108
6159.77 6247
6160.51 6287
6161.25 6412
6161.99 6120
6162.73 6212
6163.47 6217
6164.22 6284
6164.96 6272
6165.70 6496
6166.44 6560
6167.18 6580
6167.92 6823
6168.66 6764
6169.40 7072
6170.14 7314
6170.89 7512
6171.63 7976
6172.37 8480
6173.11 8614
6173.85 8576
6174.59 8727
6175.33 8841
6176.08 8575
6176.82 8605
6177.56 8635
6178.30 8315
6179.04 8159
6179.78 8333
6180.53 8017
6181.27 8089
6182.01 7823
6182.75 7813
6183.49 7938
6184.24 7967
6184.98 7782
6185.72 7815
6186.46 8007
6187.20 8012
6187.95 8022
6188.69 7878
6189.43 8184
6190.17 8106
6190.92 8034
6191.66 8026
6192.40 8101
6193.14 8238
6193.89 8526
6194.63 8529
6195.37 8521
6196.12 8797
6196.86 9127
6197.60 9154
6198.34 9589
6199.09 9647
6199.83 9749
6200.57 10093
6201.32 9924
6202.06 10178
6202.80 10061
6203.55 9987
6204.29 9903
6205.03 9876
6205.78 9822
6206.52 9956
6207.26 10043
6208.01 10409
6208.75 10948
6209.49 12020
6210.24 12840
6210.98 14905
6211.72 17335
6212.47 20245
6213.21 23554
6213.96 27187
6214.70 30216
6215.44 32490
6216.19 33934
6216.93 33306
6217.68 32474
6218.42 30274
6219.16 27115
6219.91 24207
6220.65 20673
6221.40 17880
6222.14 15306
6222.89 13141
6223.63 11506
6224.37 10678
6225.12 10168
6225.86 9707
6226.61 9586
6227.35 9701
6228.10 10001
6228.84 9911
6229.59 10404
6230.33 10659
6231.08 11173
6231.82 11264
6232.57 10789
6233.31 10448
6234.06 10189
6234.80 9521
6235.55 8795
6236.29 8234
6237.04 7792
6237.78 7237
6238.53 6831
6239.27 6592
6240.02 6589
6240.76 6422
6241.51 6738
6242.26 6649
6243.00 6536
6243.75 6556
6244.49 6842
6245.24 6903
6245.98 7021
6246.73 7085
6247.48 7124
6248.22 7213
6248.97 7188
6249.71 7352
6250.46 7306
6251.21 7502
6251.95 7625
6252.70 7801
6253.44 8141
6254.19 8228
6254.94 8452
6255.68 8439
6256.43 8394
6257.18 8224
6257.92 8087
6258.67 7938
6259.42 7652
6260.16 7703
6260.91 7544
6261.66 7428
6262.40 7627
6263.15 7549
6263.90 7770
6264.64 7694
6265.39 7596
6266.14 7414
6266.88 7326
6267.63 7175
6268.38 7052
6269.13 7237
6269.87 7049
6270.62 6865
6271.37 6975
6272.11 7015
6272.86 6636
6273.61 6979
6274.36 7006
6275.10 7065
6275.85 6811
6276.60 6766
6277.35 6939
6278.10 6867
6278.84 6734
6279.59 6827
6280.34 6702
6281.09 6720
6281.83 6717
6282.58 6503
6283.33 6555
6284.08 6497
6284.83 6503
6285.57 6344
6286.32 6278
6287.07 6135
6287.82 5910
6288.57 5960
6289.32 5922
6290.06 5936
6290.81 6111
6291.56 5983
6292.31 6151
6293.06 6326
6293.81 6175
6294.56 6268
6295.30 6649
6296.05 6725
6296.80 6305
6297.55 6314
6298.30 6228
6299.05 5836
6299.80 5718
6300.55 5718
6301.30 5495
6302.05 5491
6302.79 5507
6303.54 5345
6304.29 5342
6305.04 5325
6305.79 5291
6306.54 5244
6307.29 5220
6308.04 5117
6308.79 5038
6309.54 5288
6310.29 5280
6311.04 5210
6311.79 5351
6312.54 5170
6313.29 5160
6314.04 5180
6314.79 5367
6315.54 5409
6316.29 5452
6317.04 5520
6317.79 5643
6318.54 5395
6319.29 5544
6320.04 5484
6320.79 5565
6321.54 5491
6322.29 5345
6323.04 5500
6323.79 5335
6324.54 5326
6325.29 5131
6326.04 5085
6326.79 4989
6327.54 5003
6328.29 4980
6329.04 4873
6329.79 4705
6330.55 4795
6331.30 4870
6332.05 4672
6332.80 4715
6333.55 4839
6334.30 4932
6335.05 4773
6335.80 4561
6336.55 4532
6337.30 4802
6338.06 4605
6338.81 4637
6339.56 4461
6340.31 4344
6341.06 4449
6341.81 4429
6342.56 4382
6343.32 4447
6344.07 4352
6344.82 4436
6345.57 4402
6346.32 4531
6347.07 4569
6347.83 4321
6348.58 4286
6349.33 4309
6350.08 4372
6350.83 4499
6351.59 4322
6352.34 4384
6353.09 4410
6353.84 4478
6354.60 4494
6355.35 4579
6356.10 4766
6356.85 4756
6357.61 4615
6358.36 4784
6359.11 4825
6359.86 4605
6360.62 4793
6361.37 4885
6362.12 4745
6362.87 4508
6363.63 4645
6364.38 4673
6365.13 4570
6365.88 4599
6366.64 4631
6367.39 4568
6368.14 4421
6368.90 4531
6369.65 4598
6370.40 4497
6371.16 4561
6371.91 4316
6372.66 4307
6373.42 4498
6374.17 4547
6374.92 4615
6375.68 4611
6376.43 4478
6377.18 4414
6377.94 4457
6378.69 4489
6379.45 4374
6380.20 4212
6380.95 4297
6381.71 4284
6382.46 4306
6383.21 4104
6383.97 4200
6384.72 4252
6385.48 4340
6386.23 4400
6386.98 4355
6387.74 4228
6388.49 4208
6389.25 4492
6390.00 4260
6390.76 4157
6391.51 4271
6392.27 4462
6393.02 4367
6393.77 4258
6394.53 4363
6395.28 4215
6396.04 4429
6396.79 4378
6397.55 4236
6398.30 4089
6399.06 4172
6399.81 4130
6400.57 4251
6401.32 4267
6402.08 4207
6402.83 4128
6403.59 4051
6404.34 4159
6405.10 4275
6405.85 4335
6406.61 4194
6407.36 4101
6408.12 4039
6408.88 4168
6409.63 4156
6410.39 4152
6411.14 4203
6411.90 4025
6412.65 4145
6413.41 4254
6414.16 4264
6414.92 4092
6415.68 4284
6416.43 4296
6417.19 4179
6417.94 4132
6418.70 4049
6419.46 4187
6420.21 3997
6420.97 4081
6421.73 4232
6422.48 4208
6423.24 4150
6423.99 4165
6424.75 4217
6425.51 4333
6426.26 4468
6427.02 4566
6427.78 4562
6428.53 4682
6429.29 5003
6430.05 5088
6430.80 5119
6431.56 5243
6432.32 5171
6433.07 4993
6433.83 4881
6434.59 4806
6435.34 4678
6436.10 4412
6436.86 4208
6437.62 4098
6438.37 4120
6439.13 4124
6439.89 4048
6440.65 4252
6441.40 4162
6442.16 4029
6442.92 4278
6443.68 4275
6444.43 4200
6445.19 4217
6445.95 4044
6446.71 3979
6447.46 3977
6448.22 4141
6448.98 4138
6449.74 4017
6450.49 4207
6451.25 3956
6452.01 3873
6452.77 3961
6453.53 3978
6454.29 3870
6455.04 3938
6455.80 4137
6456.56 4301
6457.32 4053
6458.08 4175
6458.84 4110
6459.59 4120
6460.35 4114
6461.11 4148
6461.87 4144
6462.63 4191
6463.39 4273
6464.15 4305
6464.90 4290
6465.66 4340
6466.42 4256
6467.18 4241
6467.94 4274
6468.70 4244
6469.46 4244
6470.22 4212
6470.98 4247
6471.73 4191
6472.49 4094
6473.25 4172
6474.01 4387
6474.77 4193
6475.53 4301
6476.29 4260
6477.05 4457
6477.81 4572
6478.57 4431
6479.33 4182
6480.09 4244
6480.85 4195
6481.61 4296
6482.37 4378
6483.13 4472
6483.89 4609
6484.65 4483
6485.41 4434
6486.17 4254
6486.93 4415
6487.69 4716
6488.45 4512
6489.21 4545
6489.97 4814
6490.73 4688
6491.49 4852
6492.25 4716
6493.01 4750
6493.77 4799
6494.53 4837
6495.29 4813
6496.05 4699
6496.81 4719
6497.57 4952
6498.33 5088
6499.10 5110
6499.86 5217
6500.62 5305
6501.38 5417
6502.14 5235
6502.90 5396
6503.66 5400
6504.42 5375
6505.18 5287
6505.94 5266
6506.71 5152
6507.47 5376
6508.23 5497
6508.99 5300
6509.75 5356
6510.51 5366
6511.27 5524
6512.04 5632
6512.80 5508
6513.56 5872
6514.32 5769
6515.08 5775
6515.84 6066
6516.61 6051
6517.37 5844
6518.13 5979
6518.89 6024
6519.65 5897
6520.42 5973
6521.18 5896
6521.94 6036
6522.70 6149
6523.46 5960
6524.23 5990
6524.99 6138
6525.75 6356
6526.51 6221
6527.28 6295
6528.04 6680
6528.80 6921
6529.56 7364
6530.33 7263
6531.09 7744
6531.85 8024
6532.61 8342
6533.38 8368
6534.14 8487
6534.90 8667
6535.67 8511
6536.43 8556
6537.19 8453
6537.95 8081
6538.72 8155
6539.48 8505
6540.24 8876
6541.01 9730
6541.77 10569
6542.53 11266
6543.30 11720
6544.06 11943
6544.82 11864
6545.59 11221
6546.35 10427
6547.11 9641
6547.88 8745
6548.64 7942
6549.41 7147
6550.17 6522
6550.93 6115
6551.70 5955
6552.46 5720
6553.22 5615
6553.99 5695
6554.75 5680
6555.52 5451
6556.28 5350
6557.05 5390
6557.81 5427
6558.57 5405
6559.34 5576
6560.10 5596
6560.87 5383
6561.63 5316
6562.40 5241
6563.16 5198
6563.92 5152
6564.69 5271
6565.45 5306
6566.22 5118
6566.98 5309
6567.75 5386
6568.51 5651
6569.28 5913
6570.04 5924
6570.81 5880
6571.57 5793
6572.34 5718
6573.10 5903
6573.87 5964
6574.63 5925
6575.40 5760
6576.16 5678
6576.93 5680
6577.69 5738
6578.46 5774
6579.23 5803
6579.99 5994
6580.76 5979
6581.52 5861
6582.29 6144
6583.05 6133
6583.82 6367
6584.59 6447
6585.35 6562
6586.12 6570
6586.88 6519
6587.65 6472
6588.41 6441
6589.18 6473
6589.95 6553
6590.71 6389
6591.48 6315
6592.25 6312
6593.01 6379
6593.78 6534
6594.54 6637
6595.31 6714
6596.08 6879
6596.84 7121
6597.61 7299
6598.38 7428
6599.14 7902
6599.91 8083
6600.68 8468
6601.44 8292
6602.21 8346
6602.98 8199
6603.74 8041
6604.51 7717
6605.28 7313
6606.05 6926
6606.81 6643
6607.58 6432
6608.35 6262
6609.11 6021
6609.88 6000
6610.65 5880
6611.42 5760
6612.18 5783
6612.95 5914
6613.72 5768
6614.49 5692
6615.25 5893
6616.02 5763
6616.79 5772
6617.56 5795
6618.32 5671
6619.09 5679
6619.86 5819
6620.63 5449
6621.40 5437
6622.16 5344
6622.93 5334
6623.70 5474
6624.47 5543
6625.24 5616
6626.00 5496
6626.77 5543
6627.54 5505
6628.31 5771
6629.08 5936
6629.85 5645
6630.61 5549
6631.38 5449
6632.15 5432
6632.92 5590
6633.69 5497
6634.46 5500
6635.23 5531
6635.99 5577
6636.76 5720
6637.53 6148
6638.30 6283
6639.07 6384
6639.84 6717
6640.61 7071
6641.38 7126
6642.15 7277
6642.92 7123
6643.68 7008
6644.45 6656
6645.22 6592
6645.99 6256
6646.76 6066
6647.53 5853
6648.30 5527
6649.07 5479
6649.84 5393
6650.61 5438
6651.38 5479
6652.15 5532
6652.92 5675
6653.69 5658
6654.46 5625
6655.23 5828
6656.00 5803
6656.77 5894
6657.54 5689
6658.31 5829
6659.08 5976
6659.85 5802
6660.62 5814
6661.39 5669
6662.16 5566
6662.93 5563
6663.70 5548
6664.47 5601
6665.24 5708
6666.01 5685
6666.78 6081
6667.55 6245
6668.32 6502
6669.09 6896
6669.86 7308
6670.64 7794
6671.41 7886
6672.18 8149
6672.95 8190
6673.72 7946
6674.49 7380
6675.26 7103
6676.03 6758
6676.80 6191
6677.57 5936
6678.35 5801
6679.12 5765
6679.89 5382
6680.66 5259
6681.43 5252
6682.20 5186
6682.97 5283
6683.75 5019
6684.52 5109
6685.29 5108
6686.06 5292
6686.83 5261
6687.60 5419
6688.38 5512
6689.15 5614
6689.92 5606
6690.69 5541
6691.46 5843
6692.24 5658
6693.01 5507
6693.78 5415
6694.55 5288
6695.32 5457
6696.10 5314
6696.87 5046
6697.64 4946
6698.41 4833
6699.19 4984
6699.96 4933
6700.73 4911
6701.50 4849
6702.28 4778
6703.05 4735
6703.82 4703
6704.59 4746
6705.37 4710
6706.14 4569
6706.91 4674
6707.69 4818
6708.46 4738
6709.23 4728
6710.00 4748
6710.78 4714
6711.55 4714
6712.32 4555
6713.10 4587
6713.87 4628
6714.64 4556
6715.42 4462
6716.19 4450
6716.96 4554
6717.74 4574
6718.51 4557
6719.28 4627
6720.06 4660
6720.83 4464
6721.61 4436
6722.38 4331
6723.15 4370
6723.93 4444
6724.70 4474
6725.47 4449
6726.25 4450
6727.02 4541
6727.80 4355
6728.57 4265
6729.35 4197
6730.12 4236
6730.89 4181
6731.67 4208
6732.44 4466
6733.22 4350
6733.99 4246
6734.77 4313
6735.54 4350
6736.31 4267
6737.09 4291
6737.86 4431
6738.64 4437
6739.41 4330
6740.19 4242
6740.96 4320
6741.74 4219
6742.51 4195
6743.29 4359
6744.06 4442
6744.84 4361
6745.61 4349
6746.39 4257
6747.16 4188
6747.94 4193
6748.71 4223
6749.49 4354
6750.26 4320
6751.04 4253
6751.82 4322
6752.59 4321
6753.37 4399
6754.14 4664
6754.92 4505
6755.69 4695
6756.47 4697
6757.25 4790
6758.02 4978
6758.80 4930
6759.57 4736
6760.35 4992
6761.12 4881
6761.90 4890
6762.68 4690
6763.45 4461
6764.23 4385
6765.01 4160
6765.78 4245
6766.56 4228
6767.33 4274
6768.11 4200
6768.89 4291
6769.66 4105
6770.44 4087
6771.22 3993
6771.99 4001
6772.77 4111
6773.55 4231
6774.32 4129
6775.10 4226
6775.88 4236
6776.65 4173
6777.43 4102
6778.21 4115
6778.99 4094
6779.76 3955
6780.54 4067
6781.32 4079
6782.09 4167
6782.87 4040
6783.65 3863
6784.43 4081
6785.20 4015
6785.98 4175
6786.76 4062
6787.54 4124
6788.31 4322
6789.09 4254
6789.87 4325
6790.65 4145
6791.42 4048
6792.20 4094
6792.98 4013
6793.76 4253
6794.54 4113
6795.31 4005
6796.09 4032
6796.87 3987
6797.65 3943
6798.43 3889
6799.20 3907
6799.98 3875
6800.76 3807
6801.54 3766
6802.32 3711
6803.10 3915
6803.87 3865
6804.65 4051
6805.43 3870
6806.21 3958
6806.99 4105
6807.77 4216
6808.55 4166
6809.32 4134
6810.10 4226
6810.88 4257
6811.66 4139
6812.44 4149
6813.22 4094
6814.00 3873
6814.78 3945
6815.56 4117
6816.34 4144
6817.11 4018
6817.89 4042
6818.67 3948
6819.45 4165
6820.23 4238
6821.01 3891
6821.79 4002
6822.57 4126
6823.35 4364
6824.13 4172
6824.91 4090
6825.69 4102
6826.47 4183
6827.25 4118
6828.03 4150
6828.81 4180
6829.59 4179
6830.37 4364
6831.15 4090
6831.93 4121
6832.71 4285
6833.49 4220
6834.27 4261
6835.05 4186
6835.83 4234
6836.61 4167
6837.39 4276
6838.17 4113
6838.95 4024
6839.73 4078
6840.51 4180
6841.29 4350
6842.07 4060
6842.85 3912
6843.63 4047
6844.42 4320
6845.20 4225
6845.98 4088
6846.76 4098
6847.54 4158
6848.32 3993
6849.10 4102
6849.88 4120
6850.66 4158
6851.44 4243
6852.23 4462
6853.01 4657
6853.79 5196
6854.57 5697
6855.35 6341
6856.13 7362
6856.91 8380
6857.70 8566
6858.48 8756
6859.26 8694
6860.04 8420
6860.82 7898
6861.60 7261
6862.39 6501
6863.17 5962
6863.95 5630
6864.73 5107
6865.51 4910
6866.30 4638
6867.08 4493
6867.86 4516
6868.64 4442
6869.42 4452
6870.21 4492
6870.99 4822
6871.77 5009
6872.55 5101
6873.34 5170
6874.12 5462
6874.90 5419
6875.68 5279
6876.47 5007
6877.25 4792
6878.03 4631
6878.81 4665
6879.60 4557
6880.38 4433
6881.16 4323
6881.95 4197
6882.73 4286
6883.51 4370
6884.29 4379
6885.08 4158
6885.86 4466
6886.64 4582
6887.43 4701
6888.21 4761
6888.99 4721
6889.78 4764
6890.56 4864
6891.34 5001
6892.13 4964
6892.91 5098
6893.69 5242
6894.48 5324
6895.26 5226
6896.05 5146
6896.83 5321
6897.61 5121
6898.40 4914
6899.18 4752
6899.97 4857
6900.75 4766
6901.53 4994
6902.32 4825
6903.10 4861
6903.89 5109
6904.67 4965
6905.45 4944
6906.24 5075
6907.02 5302
6907.81 5427
6908.59 5572
6909.38 5615
6910.16 5559
6910.95 5652
6911.73 5558
6912.51 5591
6913.30 5360
6914.08 5298
6914.87 5388
6915.65 5111
6916.44 4925
6917.22 4879
6918.01 4857
6918.79 4877
6919.58 4738
6920.36 4763
6921.15 4812
6921.93 4891
6922.72 5042
6923.50 4929
6924.29 4960
6925.08 4924
6925.86 5090
6926.65 4899
6927.43 4955
6928.22 4960
6929.00 5032
6929.79 4937
6930.57 4859
6931.36 4892
6932.15 4848
6932.93 4650
6933.72 4653
6934.50 4685
6935.29 4777
6936.08 4758
6936.86 4676
6937.65 4654
6938.43 4818
6939.22 4766
6940.01 4864
6940.79 4691
6941.58 4709
6942.37 4627
6943.15 4741
6943.94 4909
6944.72 4763
6945.51 4758
6946.30 5179
6947.08 5276
6947.87 5363
6948.66 5379
6949.44 5399
6950.23 5450
6951.02 5577
6951.80 5827
6952.59 5751
6953.38 5862
6954.17 5958
6954.95 5875
6955.74 5902
6956.53 6000
6957.31 5896
6958.10 5819
6958.89 5885
6959.68 5767
6960.46 5620
6961.25 5527
6962.04 5649
6962.83 5835
6963.61 5922
6964.40 6133
6965.19 6000
6965.98 5994
6966.76 5886
6967.55 6043
6968.34 6117
6969.13 6007
6969.92 5953
6970.70 6095
6971.49 6183
6972.28 6119
6973.07 6175
6973.86 6115
6974.64 6241
6975.43 6516
6976.22 6646
6977.01 6698
6977.80 6650
6978.59 6559
6979.37 6776
6980.16 6975
6980.95 6859
6981.74 6830
6982.53 6863
6983.32 6934
6984.11 7101
6984.90 7206
6985.68 7441
6986.47 7715
6987.26 8190
6988.05 8863
6988.84 9684
6989.63 10749
6990.42 12283
6991.21 13293
6992.00 14673
6992.79 15629
6993.57 15824
6994.36 15237
6995.15 14611
6995.94 14022
6996.73 12435
6997.52 11174
6998.31 10397
6999.10 9652
6999.89 9158
7000.68 8662
7001.47 8665
7002.26 9214
7003.05 9953
7003.84 10512
7004.63 11868
7005.42 13231
7006.21 14390
7007.00 15428
7007.79 15550
7008.58 15352
7009.37 14074
7010.16 13150
7010.95 11755
7011.74 10531
7012.53 9308
7013.32 8230
7014.11 7457
7014.90 6823
7015.69 6188
7016.48 5910
7017.27 5895
7018.06 5852
7018.85 5698
7019.65 5889
7020.44 5989
7021.23 5969
7022.02 6100
7022.81 6031
7023.60 5921
7024.39 5696
7025.18 5593
7025.97 5404
7026.76 5324
7027.56 5218
7028.35 5232
7029.14 5122
7029.93 5100
7030.72 5031
7031.51 5132
7032.30 5353
7033.09 5477
7033.89 5433
7034.68 5291
7035.47 5128
7036.26 5129
7037.05 5246
7037.84 5170
7038.64 5131
7039.43 5008
7040.22 4949
7041.01 4821
7041.80 4771
7042.60 5030
7043.39 5112
7044.18 5240
7044.97 5105
7045.76 5175
7046.56 5298
7047.35 5164
7048.14 5342
7048.93 5379
7049.73 5572
7050.52 5668
7051.31 5532
7052.10 5587
7052.90 5440
7053.69 5538
7054.48 5627
7055.27 5943
7056.07 6223
7056.86 6033
7057.65 6293
7058.45 6113
7059.24 6022
7060.03 5707
7060.83 5362
7061.62 5370
7062.41 5229
7063.20 5132
7064.00 5216
7064.79 5107
7065.58 5097
7066.38 5131
7067.17 4980
7067.96 4953
7068.76 4828
7069.55 4936
7070.35 4941
7071.14 4969
7071.93 4782
7072.73 4878
7073.52 4698
7074.31 4912
7075.11 5118
7075.90 4906
7076.70 4964
7077.49 4880
7078.28 4964
7079.08 4735
7079.87 4584
7080.67 4721
7081.46 4557
7082.25 4526
7083.05 4523
7083.84 4586
7084.64 4534
7085.43 4575
7086.23 4553
7087.02 4777
7087.82 4582
7088.61 4508
7089.41 4698
7090.20 4667
7090.99 4922
7091.79 5128
7092.58 5479
7093.38 5563
7094.17 5674
7094.97 6062
7095.76 6129
7096.56 6174
7097.35 5933
7098.15 5733
7098.94 5395
7099.74 5098
7100.54 4745
7101.33 4545
7102.13 4334
7102.92 4209
7103.72 4119
7104.51 4082
7105.31 4058
7106.10 4007
7106.90 4092
7107.70 4095
7108.49 3974
7109.29 3880
7110.08 4076
7110.88 4035
7111.67 3905
7112.47 3819
7113.27 3789
7114.06 3785
7114.86 3924
7115.65 3945
7116.45 3736
7117.25 3806
7118.04 3666
7118.84 3789
7119.64 3773
7120.43 3669
7121.23 3803
7122.03 3837
7122.82 3716
7123.62 3792
7124.41 3916
7125.21 4056
7126.01 3856
7126.81 3874
7127.60 4022
7128.40 4048
7129.20 4063
7129.99 4238
7130.79 4116
7131.59 3873
7132.38 3992
7133.18 3911
7133.98 3889
7134.78 3794
7135.57 3814
7136.37 3885
7137.17 3920
7137.96 3779
7138.76 3869
7139.56 4004
7140.36 3959
7141.15 3865
7141.95 3947
7142.75 3863
7143.55 3808
7144.35 3669
7145.14 3755
7145.94 3857
7146.74 3851
7147.54 3898
7148.33 3963
7149.13 3892
7149.93 3824
7150.73 3798
7151.53 3855
7152.33 4030
7153.12 3845
7153.92 3806
7154.72 3636
7155.52 3582
7156.32 3639
7157.12 3638
7157.91 3596
7158.71 3684
7159.51 3612
7160.31 3627
7161.11 3487
7161.91 3553
7162.71 3596
7163.50 3319
7164.30 3459
7165.10 3599
7165.90 3540
7166.70 3688
7167.50 3516
7168.30 3490
7169.10 3315
7169.90 3345
7170.70 3443
7171.50 3326
7172.29 3253
7173.09 3306
7173.89 3347
7174.69 3324
7175.49 3291
7176.29 3366
7177.09 3346
7177.89 3447
7178.69 3438
7179.49 3359
7180.29 3324
7181.09 3221
7181.89 3213
7182.69 3235
7183.49 3325
7184.29 3339
7185.09 3201
7185.89 3101
7186.69 3344
7187.49 3481
7188.29 3586
7189.09 3673
7189.89 3697
7190.69 3652
7191.49 3598
7192.29 3379
7193.09 3535
7193.89 3394
7194.69 3194
7195.49 3124
7196.29 3093
7197.10 3085
7197.90 3170
7198.70 3061
7199.50 3038
7200.30 3012
7201.10 3066
7201.90 3063
7202.70 3093
7203.50 3067
7204.30 3016
7205.11 3162
7205.91 3246
7206.71 3131
7207.51 3249
7208.31 3189
7209.11 3061
7209.91 3110
7210.71 2978
7211.52 2889
7212.32 3090
7213.12 2982
7213.92 2966
7214.72 2979
7215.52 2910
7216.33 2897
7217.13 2903
7217.93 2986
7218.73 2988
7219.53 3071
7220.34 2974
7221.14 3014
7221.94 2917
7222.74 2929
7223.54 2887
7224.35 3096
7225.15 2926
7225.95 3026
7226.75 3131
7227.56 2987
7228.36 3014
7229.16 3029
7229.96 3007
7230.77 2951
7231.57 2952
7232.37 2934
7233.17 2851
7233.98 2913
7234.78 3016
7235.58 3102
7236.38 2998
7237.19 2814
7237.99 2884
7238.79 2894
7239.60 2959
7240.40 3074
7241.20 2904
7242.01 2982
7242.81 2957
7243.61 2887
7244.42 2916
7245.22 2809
7246.02 2801
7246.83 2861
7247.63 2867
7248.43 2980
7249.24 3015
7250.04 2986
7250.84 2986
7251.65 2944
7252.45 2979
7253.26 2905
7254.06 2907
7254.86 2877
7255.67 2976
7256.47 2862
7257.28 2892
7258.08 2945
7258.88 2916
7259.69 2842
7260.49 2848
7261.30 2952
7262.10 3016
7262.90 3049
7263.71 2990
7264.51 2968
7265.32 3034
7266.12 3047
7266.93 3058
7267.73 3098
7268.54 3083
7269.34 3115
7270.15 3079
7270.95 3007
7271.76 2930
7272.56 2954
7273.37 3055
7274.17 3127
7274.98 2953
7275.78 2977
7276.59 3065
7277.39 3118
7278.20 3159
7279.00 3140
7279.81 3170
7280.61 3210
7281.42 3109
7282.22 3251
7283.03 3224
7283.83 3042
7284.64 3137
7285.45 3189
7286.25 3409
7287.06 3483
7287.86 3493
7288.67 3568
7289.47 3948
7290.28 4116
7291.09 4380
7291.89 4526
7292.70 4529
7293.50 4421
7294.31 4301
7295.12 4125
7295.92 4026
7296.73 3712
7297.53 3696
7298.34 3598
7299.15 3424
7299.95 3388
7300.76 3419
7301.57 3290
7302.37 3374
7303.18 3409
7303.99 3427
7304.79 3330
7305.60 3505
7306.41 3447
7307.21 3395
7308.02 3527
7308.83 3434
7309.63 3463
7310.44 3470
7311.25 3519
7312.06 3464
7312.86 3499
7313.67 3690
7314.48 3573
7315.28 3573
7316.09 3640
7316.90 3659
7317.71 3781
7318.51 3720
7319.32 3632
7320.13 3753
7320.94 3897
7321.74 4029
7322.55 3910
7323.36 3992
7324.17 4364
7324.97 4550
7325.78 4668
7326.59 4857
7327.40 4907
7328.21 4875
7329.01 4760
7329.82 4636
7330.63 4510
7331.44 4224
7332.25 4198
7333.06 4062
7333.86 4008
7334.67 3936
7335.48 3823
7336.29 3820
7337.10 3722
7337.91 3756
7338.71 3661
7339.52 3592
7340.33 3490
7341.14 3567
7341.95 3581
7342.76 3402
7343.57 3514
7344.38 3479
7345.18 3548
7345.99 3497
7346.80 3369
7347.61 3454
7348.42 3340
7349.23 3471
7350.04 3513
7350.85 3411
7351.66 3403
7352.47 3291
7353.28 3336
7354.09 3271
7354.89 3316
7355.70 3453
7356.51 3304
7357.32 3311
7358.13 3322
7358.94 3243
7359.75 3423
7360.56 3428
7361.37 3318
7362.18 3292
7362.99 3215
7363.80 3326
7364.61 3184
7365.42 3191
7366.23 3223
7367.04 3342
7367.85 3229
7368.66 3260
7369.47 3260
7370.28 3288
7371.09 3359
7371.90 3398
7372.71 3466
7373.52 3582
7374.33 3450
7375.15 3576
7375.96 3511
7376.77 3524
7377.58 3380
7378.39 3478
7379.20 3450
7380.01 3412
7380.82 3438
7381.63 3405
7382.44 3519
7383.25 3488
7384.06 3535
7384.88 3608
7385.69 3608
7386.50 3734
7387.31 3676
7388.12 3744
7388.93 3740
7389.74 3884
7390.55 3763
7391.37 3781
7392.18 3780
7392.99 3688
7393.80 3633
7394.61 3694
7395.42 3930
7396.24 4150
7397.05 3975
7397.86 3887
7398.67 3928
7399.48 4085
7400.30 4198
7401.11 4264
7401.92 4320
7402.73 4471
7403.54 4881
7404.36 5156
7405.17 5606
7405.98 5779
7406.79 6106
7407.60 6208
7408.42 6355
7409.23 6487
7410.04 5949
7410.85 5669
7411.67 5592
7412.48 5228
7413.29 4948
7414.11 4637
7414.92 4415
7415.73 4308
7416.54 4282
7417.36 4357
7418.17 4191
7418.98 4073
7419.80 4370
7420.61 4412
7421.42 4258
7422.23 4113
7423.05 4051
7423.86 4129
7424.67 4073
7425.49 3970
7426.30 4069
7427.11 4052
7427.93 3852
7428.74 3786
7429.56 3760
7430.37 3849
7431.18 3930
7432.00 3980
7432.81 3837
7433.62 3986
7434.44 4047
7435.25 4209
7436.07 4253
7436.88 4233
7437.69 4292
7438.51 4449
7439.32 4167
7440.14 4213
7440.95 4221
7441.76 4269
7442.58 4322
7443.39 4483
7444.21 4432
7445.02 4599
7445.84 4471
7446.65 4510
7447.46 4534
7448.28 4738
7449.09 4746
7449.91 5134
7450.72 5297
7451.54 5877
7452.35 6501
7453.17 6937
7453.98 7571
7454.80 8057
7455.61 8171
7456.43 8121
7457.24 7715
7458.06 7277
7458.87 6919
7459.69 6290
7460.50 5898
7461.32 5528
7462.13 5656
7462.95 5344
7463.77 5068
7464.58 5010
7465.40 5009
7466.21 4922
7467.03 4943
7467.84 4876
7468.66 5029
7469.47 4991
7470.29 5078
7471.11 5048
7471.92 5274
7472.74 5585
7473.55 6026
7474.37 6287
7475.19 6439
7476.00 6758
7476.82 6937
7477.63 6918
7478.45 6722
7479.27 6583
7480.08 6520
7480.90 6383
7481.72 6140
7482.53 5972
7483.35 5681
7484.17 5396
7484.98 5056
7485.80 4792
7486.62 4600
7487.43 4401
7488.25 4393
7489.07 4351
7489.88 4462
7490.70 4352
7491.52 4440
7492.33 4308
7493.15 4351
7493.97 4333
7494.78 4271
7495.60 4113
7496.42 4028
7497.24 4082
7498.05 3895
7498.87 3832
7499.69 3874
7500.51 3786
7501.32 3780
7502.14 3725
7502.96 3862
7503.78 3865
7504.59 3942
7505.41 3896
7506.23 3915
7507.05 3920
7507.86 4032
7508.68 4164
7509.50 3872
7510.32 4125
7511.14 4263
7511.95 4143
7512.77 4063
7513.59 4131
7514.41 4074
7515.23 4056
7516.05 4143
7516.86 4098
7517.68 4071
7518.50 4086
7519.32 4231
7520.14 4234
7520.96 4228
7521.78 4171
7522.59 4149
7523.41 4222
7524.23 4202
7525.05 4031
7525.87 4156
7526.69 4155
7527.51 4154
7528.33 4118
7529.14 4026
7529.96 4232
7530.78 4234
7531.60 4259
7532.42 4589
7533.24 4694
7534.06 4547
7534.88 4418
7535.70 4525
7536.52 4648
7537.34 4907
7538.16 4648
7538.98 4488
7539.80 4481
7540.62 4574
7541.44 4586
7542.25 4447
7543.07 4459
7543.89 4611
7544.71 4588
7545.53 4768
7546.35 4982
7547.17 5036
7547.99 5296
7548.81 5733
7549.63 6236
7550.45 6677
7551.27 6752
7552.09 6984
7552.92 6955
7553.74 6754
7554.56 6363
7555.38 5977
7556.20 5691
7557.02 5303
7557.84 4836
7558.66 4628
7559.48 4398
7560.30 4301
7561.12 4227
7561.94 4099
7562.76 4075
7563.58 4126
7564.40 4130
7565.23 4098
7566.05 4056
7566.87 4235
7567.69 4179
7568.51 4265
7569.33 4177
7570.15 4090
7570.97 4126
7571.79 4039
7572.62 4057
7573.44 3923
7574.26 3971
7575.08 4209
7575.90 4370
7576.72 4508
7577.55 4319
7578.37 4345
7579.19 4410
7580.01 4268
7580.83 4189
7581.65 4131
7582.48 4003
7583.30 3874
7584.12 3759
7584.94 3594
7585.76 3572
7586.59 3669
7587.41 3578
7588.23 3599
7589.05 3475
7589.88 3640
7590.70 3594
7591.52 3506
7592.34 3545
7593.16 3646
7593.99 3551
7594.81 3661
7595.63 3682
7596.46 3598
7597.28 3569
7598.10 3649
7598.92 3565
7599.75 3602
7600.57 3538
7601.39 3413
7602.22 3515
7603.04 3568
7603.86 3585
7604.68 3481
7605.51 3571
7606.33 3559
7607.15 3596
7607.98 3755
7608.80 3783
7609.62 3825
7610.45 4089
7611.27 4009
7612.09 4038
7612.92 4170
7613.74 4103
7614.57 4004
7615.39 3955
7616.21 3995
7617.04 3799
7617.86 3789
7618.68 3667
7619.51 3566
7620.33 3678
7621.16 3807
7621.98 3822
7622.80 3917
7623.63 3851
7624.45 3837
7625.28 3934
7626.10 4019
7626.93 4091
7627.75 4056
7628.57 3964
7629.40 3724
7630.22 3560
7631.05 3742
7631.87 3692
7632.70 3732
7633.52 3725
7634.35 3683
7635.17 3681
7636.00 3701
7636.82 3762
7637.65 4004
7638.47 4070
7639.30 4031
7640.12 3999
7640.95 3882
7641.77 3939
7642.60 3771
7643.42 3657
7644.25 3541
7645.07 3438
7645.90 3383
7646.72 3337
7647.55 3199
7648.37 3074
7649.20 3173
7650.02 3201
7650.85 3150
7651.68 3070
7652.50 3134
7653.33 3040
7654.15 3051
7654.98 3105
7655.81 3095
7656.63 3019
7657.46 3001
7658.28 2973
7659.11 2943
7659.94 3091
7660.76 2925
7661.59 3008
7662.41 2929
7663.24 3031
7664.07 2975
7664.89 3020
7665.72 2991
7666.55 2913
7667.37 2936
7668.20 2822
7669.03 2839
7669.85 2936
7670.68 2811
7671.51 2688
7672.33 2764
7673.16 2817
7673.99 2761
7674.81 2870
7675.64 2860
7676.47 2716
7677.29 2698
7678.12 2731
7678.95 2709
7679.78 2726
7680.60 2794
7681.43 2796
7682.26 2758
7683.08 2828
7683.91 2702
7684.74 2732
7685.57 2643
7686.39 2664
7687.22 2697
7688.05 2641
7688.88 2643
7689.70 2804
7690.53 2745
7691.36 2818
7692.19 2638
7693.02 2698
7693.84 2803
7694.67 2874
7695.50 2841
7696.33 2789
7697.16 2871
7697.98 2924
7698.81 2700
7699.64 2760
7700.47 2818
7701.30 2885
7702.13 2605
7702.95 2719
7703.78 2881
7704.61 2974
7705.44 2814
7706.27 2809
7707.10 2897
7707.93 2848
7708.75 2915
7709.58 2954
7710.41 2894
7711.24 3009
7712.07 3002
7712.90 2788
7713.73 2849
7714.56 2770
7715.39 2816
7716.22 2742
7717.04 2798
7717.87 2882
7718.70 2914
7719.53 2930
7720.36 2867
7721.19 2917
7722.02 2845
7722.85 2829
7723.68 2785
7724.51 2953
7725.34 2852
7726.17 2877
7727.00 2777
7727.83 2860
7728.66 2949
7729.49 2863
7730.32 2780
7731.15 2790
7731.98 2863
7732.81 2791
7733.64 2701
7734.47 2841
7735.30 2752
7736.13 2780
7736.96 2815
7737.79 2860
7738.62 2834
7739.45 2763
7740.28 2769
7741.11 2794
7741.94 2906
7742.77 2834
7743.60 2886
7744.43 2952
7745.26 2817
7746.09 2939
7746.93 2838
7747.76 2818
7748.59 2919
7749.42 2973
7750.25 3203
7751.08 3419
7751.91 3560
7752.74 3970
7753.57 4260
7754.40 4673
7755.24 4994
7756.07 5017
7756.90 4879
7757.73 4615
7758.56 4363
7759.39 4016
7760.22 3631
7761.06 3418
7761.89 3273
7762.72 3194
7763.55 3146
7764.38 3053
7765.21 2925
7766.05 3037
7766.88 3024
7767.71 2830
7768.54 2979
7769.37 3036
7770.21 3094
7771.04 3222
7771.87 3077
7772.70 3123
7773.53 3012
7774.37 2880
7775.20 2912
7776.03 2725
7776.86 2665
7777.70 2637
7778.53 2561
7779.36 2650
7780.19 2622
7781.03 2621
7781.86 2633
7782.69 2625
7783.52 2588
7784.36 2732
7785.19 2710
7786.02 2688
7786.86 2755
7787.69 2731
7788.52 2715
7789.36 2683
7790.19 2821
7791.02 2785
7791.85 2823
7792.69 2716
7793.52 2835
7794.35 2904
7795.19 2826
7796.02 2681
7796.86 2784
7797.69 2710
7798.52 2772
7799.36 2865
7800.19 2764
7801.02 2617
7801.86 2652
7802.69 2755
7803.52 2850
7804.36 2949
7805.19 2761
7806.03 2741
7806.86 2697
7807.69 2816
7808.53 2886
7809.36 2811
7810.20 2816
7811.03 2866
7811.87 2913
7812.70 2836
7813.53 2832
7814.37 2833
7815.20 2912
7816.04 2867
7816.87 2988
7817.71 2982
7818.54 3059
7819.38 3089
7820.21 3051
7821.05 3199
7821.88 3144
7822.72 3220
7823.55 3206
7824.39 3114
7825.22 3115
7826.06 3101
7826.89 3109
7827.73 2965
7828.56 3016
7829.40 2952
7830.23 2949
7831.07 3037
7831.90 2974
7832.74 2908
7833.57 3145
7834.41 3202
7835.24 3085
7836.08 3028
7836.91 2961
7837.75 3079
7838.59 3012
7839.42 2880
7840.26 2797
7841.09 2852
7841.93 3046
7842.77 2969
7843.60 2886
7844.44 2951
7845.27 2947
7846.11 2966
7846.95 2879
7847.78 2820
7848.62 2947
7849.45 2911
7850.29 2967
7851.13 2862
7851.96 2982
7852.80 2759
7853.64 2699
7854.47 2714
7855.31 2845
7856.15 2829
7856.98 2858
7857.82 2728
7858.66 2707
7859.49 2684
7860.33 2630
7861.17 2720
7862.00 2773
7862.84 2803
7863.68 2927
7864.52 2861
7865.35 2863
7866.19 2838
7867.03 2807
7867.86 2743
7868.70 2767
7869.54 2797
7870.38 2610
7871.21 2657
7872.05 2625
7872.89 2738
7873.73 2717
7874.56 2732
7875.40 2727
7876.24 2833
7877.08 2779
7877.92 2711
7878.75 2739
7879.59 2832
7880.43 2736
7881.27 2724
7882.10 2846
7882.94 2902
7883.78 2921
7884.62 2955
7885.46 2805
7886.30 2828
7887.13 2773
7887.97 2952
7888.81 2923
7889.65 2816
7890.49 2711
7891.33 2801
7892.16 2824
7893.00 2839
7893.84 2914
7894.68 2841
7895.52 2891
7896.36 2704
7897.20 2842
7898.04 2809
7898.88 2949
7899.71 2946
7900.55 2927
7901.39 2936
7902.23 2835
7903.07 2901
7903.91 2929
7904.75 2971
7905.59 3029
7906.43 3060
7907.27 3051
7908.11 3116
7908.95 2985
7909.79 3007
7910.62 3063
7911.46 2999
7912.30 2943
7913.14 2974
7913.98 2924
7914.82 2808
7915.66 2878
7916.50 2776
7917.34 2758
7918.18 2935
7919.02 3088
7919.86 2994
7920.70 3154
7921.54 3457
7922.38 3578
7923.22 3829
7924.06 4024
7924.90 4273
7925.74 4401
7926.58 4356
7927.43 4321
7928.27 4107
7929.11 3907
7929.95 3608
7930.79 3494
7931.63 3188
7932.47 3045
7933.31 3021
7934.15 2969
7934.99 2871
7935.83 2687
7936.67 2818
7937.51 2808
7938.36 2867
7939.20 2693
7940.04 2727
7940.88 2667
7941.72 2640
7942.56 2577
7943.40 2579
7944.24 2710
7945.09 2772
7945.93 2620
7946.77 2601
7947.61 2813
7948.45 2761
7949.29 2661
7950.13 2802
7950.98 2925
7951.82 3020
7952.66 2954
7953.50 2968
7954.34 2956
7955.19 2778
7956.03 2929
7956.87 2873
7957.71 2833
7958.55 2782
7959.40 2843
7960.24 2792
7961.08 2749
7961.92 2781
7962.76 2783
7963.61 2866
7964.45 2749
7965.29 2725
7966.13 2759
7966.98 2697
7967.82 2734
7968.66 2803
7969.50 2711
7970.35 2737
7971.19 2622
7972.03 2700
7972.88 2813
7973.72 2823
7974.56 2860
7975.40 2913
7976.25 2738
7977.09 2751
7977.93 2658
7978.78 2740
7979.62 2824
7980.46 2745
7981.31 2623
7982.15 2691
7982.99 2686
7983.84 2589
7984.68 2696
7985.52 2719
7986.37 2736
7987.21 2773
7988.06 2721
7988.90 2736
7989.74 2776
7990.59 2631
7991.43 2483
7992.27 2631
7993.12 2690
7993.96 2673
7994.81 2724
7995.65 2609
7996.49 2671
7997.34 2567
7998.18 2487
7999.03 2580
7999.87 2520
8000.72 2561
8001.56 2499
8002.40 2550
8003.25 2524
8004.09 2395
8004.94 2418
8005.78 2458
8006.63 2476
8007.47 2451
8008.32 2551
8009.16 2628
8010.01 2463
8010.85 2417
8011.70 2447
8012.54 2483
8013.39 2474
8014.23 2458
8015.08 2556
8015.92 2516
8016.77 2349
8017.61 2342
8018.46 2387
8019.30 2384
8020.15 2381
8020.99 2447
8021.84 2485
8022.68 2524
8023.53 2427
8024.38 2392
8025.22 2351
8026.07 2391
8026.91 2425
8027.76 2348
8028.60 2405
8029.45 2268
8030.30 2435
8031.14 2337
8031.99 2389
8032.83 2393
8033.68 2397
8034.53 2272
8035.37 2227
8036.22 2347
8037.06 2418
8037.91 2410
8038.76 2603
8039.60 2423
8040.45 2346
8041.30 2456
8042.14 2532
8042.99 2439
8043.84 2549
8044.68 2536
8045.53 2509
8046.38 2391
8047.22 2383
8048.07 2362
8048.92 2385
8049.76 2404
8050.61 2380
8051.46 2423
8052.30 2412
8053.15 2481
8054.00 2399
8054.85 2435
8055.69 2373
8056.54 2441
8057.39 2316
8058.24 2319
8059.08 2346
8059.93 2481
8060.78 2344
8061.63 2401
8062.47 2420
8063.32 2294
8064.17 2288
8065.02 2323
8065.86 2399
8066.71 2402
8067.56 2313
8068.41 2392
8069.26 2389
8070.10 2375
8070.95 2401
8071.80 2427
8072.65 2454
8073.50 2370
8074.34 2376
8075.19 2320
8076.04 2254
8076.89 2259
8077.74 2286
8078.59 2330
8079.43 2319
8080.28 2313
8081.13 2312
8081.98 2267
8082.83 2315
8083.68 2347
8084.53 2233
8085.37 2341
8086.22 2243
8087.07 2179
8087.92 2191
8088.77 2337
8089.62 2329
8090.47 2269
8091.32 2241
8092.17 2317
8093.02 2276
8093.87 2154
8094.71 2250
8095.56 2389
8096.41 2282
8097.26 2211
8098.11 2215
8098.96 2312
8099.81 2226
8100.66 2228
8101.51 2154
8102.36 2237
8103.21 2208
8104.06 2302
8104.91 2330
8105.76 2194
8106.61 2250
8107.46 2305
8108.31 2256
8109.16 2320
8110.01 2260
8110.86 2336
8111.71 2241
8112.56 2290
8113.41 2254
8114.26 2139
8115.11 2312
8115.96 2324
8116.81 2410
8117.66 2350
8118.51 2250
8119.36 2298
8120.21 2274
8121.06 2338
8121.92 2315
8122.77 2298
8123.62 2293
8124.47 2264
8125.32 2397
8126.17 2502
8127.02 2479
8127.87 2482
8128.72 2509
8129.57 2453
8130.43 2466
8131.28 2514
8132.13 2372
8132.98 2386
8133.83 2334
8134.68 2382
8135.53 2402
8136.38 2394
8137.24 2291
8138.09 2381
8138.94 2342
8139.79 2348
8140.64 2285
8141.49 2352
8142.35 2388
8143.20 2304
8144.05 2199
8144.90 2312
8145.75 2437
8146.61 2366
8147.46 2371
8148.31 2355
8149.16 2369
8150.01 2538
8150.87 2433
8151.72 2399
8152.57 2398
8153.42 2404
8154.28 2368
8155.13 2380
8155.98 2320
8156.83 2373
8157.69 2399
8158.54 2445
8159.39 2577
8160.24 2485
8161.10 2438
8161.95 2646
8162.80 2647
8163.66 2723
8164.51 2583
8165.36 2608
8166.21 2583
8167.07 2715
8167.92 2593
8168.77 2569
8169.63 2610
8170.48 2528
8171.33 2669
8172.19 2722
8173.04 2596
8173.89 2650
8174.75 2557
8175.60 2432
8176.46 2378
8177.31 2580
8178.16 2602
8179.02 2419
8179.87 2382
8180.72 2379
8181.58 2335
8182.43 2324
8183.29 2439
8184.14 2415
8184.99 2169
8185.85 2181
8186.70 2309
8187.56 2355
8188.41 2243
8189.26 2172
8190.12 2216
8190.97 2228
8191.83 2214
8192.68 2186
8193.54 2213
8194.39 2392
8195.25 2254
8196.10 2317
8196.95 2337
8197.81 2279
8198.66 2286
8199.52 2395
8200.37 2328
8201.23 2362
8202.08 2337
8202.94 2399
8203.79 2252
8204.65 2246
8205.50 2181
8206.36 2344
8207.21 2286
8208.07 2266
8208.92 2334
8209.78 2149
8210.64 2236
8211.49 2427
8212.35 2353
8213.20 2435
8214.06 2412
8214.91 2354
8215.77 2277
8216.62 2447
8217.48 2364
8218.34 2305
8219.19 2341
8220.05 2436
8220.90 2462
8221.76 2476
8222.61 2483
8223.47 2508
8224.33 2603
8225.18 2600
8226.04 2696
8226.90 2878
8227.75 3051
8228.61 3168
8229.46 3163
8230.32 3205
8231.18 3358
8232.03 3462
8232.89 3259
8233.75 3177
8234.60 3024
8235.46 2874
8236.32 2718
8237.17 2739
8238.03 2635
8238.89 2567
8239.74 2509
8240.60 2455
8241.46 2389
8242.32 2416
8243.17 2266
8244.03 2237
8244.89 2322
8245.74 2246
8246.60 2330
8247.46 2381
8248.32 2458
8249.17 2394
8250.03 2353
8250.89 2371
8251.75 2273
8252.60 2225
8253.46 2309
8254.32 2453
8255.18 2565
8256.03 2402
8256.89 2326
8257.75 2469
8258.61 2460
8259.47 2374
8260.32 2378
8261.18 2306
8262.04 2381
8262.90 2331
8263.76 2391
8264.61 2237
8265.47 2245
8266.33 2246
8267.19 2289
8268.05 2360
8268.91 2335
8269.76 2272
8270.62 2239
8271.48 2291
8272.34 2386
8273.20 2213
8274.06 2272
8274.92 2363
8275.77 2344
8276.63 2325
8277.49 2155
8278.35 2215
8279.21 2195
8280.07 2182
8280.93 2127
8281.79 2132
8282.65 2248
8283.51 2341
8284.36 2277
8285.22 2300
8286.08 2197
8286.94 2241
8287.80 2280
8288.66 2242
8289.52 2186
8290.38 2260
8291.24 2334
8292.10 2362
8292.96 2361
8293.82 2283
8294.68 2247
8295.54 2309
8296.40 2288
8297.26 2393
8298.12 2384
8298.98 2393
8299.84 2340
8300.70 2339
8301.56 2316
8302.42 2285
8303.28 2364
8304.14 2402
8305.00 2470
8305.86 2408
8306.72 2420
8307.58 2419
8308.44 2421
8309.30 2363
8310.16 2449
8311.02 2454
8311.88 2353
8312.74 2436
8313.60 2425
8314.46 2356
8315.33 2324
8316.19 2451
8317.05 2345
8317.91 2340
8318.77 2366
8319.63 2438
8320.49 2367
8321.35 2402
8322.21 2524
8323.08 2522
8323.94 2531
8324.80 2537
8325.66 2612
8326.52 2574
8327.38 2605
8328.24 2479
8329.10 2479
8329.97 2417
8330.83 2379
8331.69 2389
8332.55 2375
8333.41 2346
8334.28 2293
8335.14 2329
8336.00 2325
8336.86 2326
8337.72 2340
8338.58 2400
8339.45 2418
8340.31 2461
8341.17 2345
8342.03 2398
8342.90 2402
8343.76 2392
8344.62 2456
8345.48 2373
8346.35 2305
8347.21 2428
8348.07 2400
8348.93 2372
8349.80 2458
8350.66 2508
8351.52 2421
8352.38 2469
8353.25 2424
8354.11 2492
8354.97 2545
8355.83 2509
8356.70 2511
8357.56 2366
8358.42 2437
8359.29 2478
8360.15 2389
8361.01 2350
8361.88 2448
8362.74 2551
8363.60 2432
8364.47 2545
8365.33 2502
8366.19 2497
8367.06 2451
8367.92 2566
8368.78 2525
8369.65 2493
8370.51 2527
8371.38 2444
8372.24 2543
8373.10 2597
8373.97 2548
8374.83 2531
8375.69 2545
8376.56 2583
8377.42 2635
8378.29 2693
8379.15 2700
8380.01 2666
8380.88 2710
8381.74 2699
8382.61 2706
8383.47 2624
8384.34 2831
8385.20 2780
8386.07 2786
8386.93 2805
8387.79 2802
8388.66 2852
8389.52 2916
8390.39 2906
8391.25 2933
8392.12 2899
8392.98 2984
8393.85 3047
8394.71 3099
8395.58 2979
8396.44 2967
8397.31 2947
8398.17 2931
8399.04 3011
8399.90 3039
8400.77 3015
8401.63 3151
8402.50 2994
8403.36 3012
8404.23 3092
8405.10 3118
8405.96 3237
8406.83 3301
8407.69 3265
8408.56 3270
8409.42 3226
8410.29 3337
8411.15 3297
8412.02 3228
8412.89 3227
8413.75 3211
8414.62 3268
8415.48 3264
8416.35 3206
8417.22 3327
8418.08 3274
8418.95 3422
8419.82 3456
8420.68 3406
8421.55 3399
8422.41 3388
8423.28 3521
8424.15 3496
8425.01 3388
8425.88 3529
8426.75 3521
8427.61 3510
8428.48 3478
8429.35 3474
8430.21 3584
8431.08 3685
8431.95 3779
8432.81 3854
8433.68 3895
8434.55 3860
8435.41 3828
8436.28 3910
8437.15 4002
8438.02 3948
8438.88 3956
8439.75 4070
8440.62 3946
8441.49 4046
8442.35 4269
8443.22 4289
8444.09 4268
8444.96 4312
8445.82 4400
8446.69 4672
8447.56 4808
8448.43 4875
8449.29 4985
8450.16 4853
8451.03 4897
8451.90 4957
8452.77 5120
8453.63 5057
8454.50 5053
8455.37 4965
8456.24 4893
8457.11 4952
8457.97 5504
8458.84 5730
8459.71 6141
8460.58 7225
8461.45 8698
8462.32 10492
8463.18 12000
8464.05 13224
8464.92 13745
8465.79 13635
8466.66 13012
8467.53 11887
8468.40 10678
8469.26 9172
8470.13 8169
8471.00 7006
8471.87 6227
8472.74 5539
8473.61 4973
8474.48 4704
8475.35 4467
8476.22 4271
8477.09 4194
8477.95 4028
8478.82 4056
8479.69 4059
8480.56 3964
8481.43 3936
8482.30 3839
8483.17 3834
8484.04 3686
8484.91 3736
8485.78 3680
8486.65 3693
8487.52 3639
8488.39 3531
8489.26 3445
8490.13 3472
8491.00 3599
8491.87 3716
8492.74 3524
8493.61 3542
8494.48 3660
8495.35 3624
8496.22 3434
8497.09 3569
8497.96 3642
8498.83 3591
8499.70 3715
8500.57 3757
8501.44 3693
8502.31 3808
8503.18 3616
8504.05 3540
8504.92 3576
8505.79 3504
8506.66 3537
8507.53 3516
8508.41 3372
8509.28 3326
8510.15 3401
8511.02 3322
8511.89 3313
8512.76 3319
8513.63 3352
8514.50 3324
8515.37 3381
8516.24 3362
8517.12 3268
8517.99 3470
8518.86 3541
8519.73 3455
8520.60 3473
8521.47 3534
8522.34 3536
8523.22 3432
8524.09 3517
8524.96 3477
8525.83 3509
8526.70 3569
8527.57 3633
8528.45 3567
8529.32 3705
8530.19 3558
8531.06 3700
8531.93 3659
8532.81 3620
8533.68 3585
8534.55 3790
8535.42 3851
8536.29 3693
8537.17 3843
8538.04 3782
8538.91 3725
8539.78 3689
8540.66 3681
8541.53 3658
8542.40 3595
8543.27 3734
8544.15 3645
8545.02 3549
8545.89 3689
8546.76 3630
8547.64 3472
8548.51 3425
8549.38 3402
8550.26 3384
8551.13 3326
8552.00 3141
8552.87 3132
8553.75 3135
8554.62 3231
8555.49 3227
8556.37 3234
8557.24 3325
8558.11 3527
8558.99 3504
8559.86 3546
8560.73 3474
8561.61 3606
8562.48 3714
8563.36 3748
8564.23 3748
8565.10 3579
8565.98 3403
8566.85 3361
8567.72 3316
8568.60 3182
8569.47 3203
8570.35 3161
8571.22 3098
8572.09 3074
8572.97 2943
8573.84 3025
8574.72 3006
8575.59 2969
8576.46 3043
8577.34 2896
8578.21 2813
8579.09 2805
8579.96 2857
8580.84 2910
8581.71 2927
8582.59 2713
8583.46 2737
8584.34 2730
8585.21 2778
8586.08 2829
8586.96 2754
8587.83 2822
8588.71 2736
8589.58 2753
8590.46 2760
8591.33 2779
8592.21 2712
8593.08 2670
8593.96 2698
8594.83 2648
8595.71 2721
8596.59 2730
8597.46 2748
8598.34 2772
8599.21 2712
8600.09 2826
8600.96 2743
8601.84 2794
8602.71 2849
8603.59 2874
8604.46 2937
8605.34 2948
8606.22 2877
8607.09 2790
8607.97 2786
8608.84 2866
8609.72 3014
8610.60 2832
8611.47 2712
8612.35 2913
8613.22 3019
8614.10 2894
8614.98 2954
8615.85 3072
8616.73 3200
8617.61 3237
8618.48 3352
8619.36 3399
8620.24 3197
8621.11 3172
8621.99 3117
8622.87 3016
8623.74 3011
8624.62 2843
8625.50 2939
8626.37 2797
8627.25 2873
8628.13 2844
8629.00 2787
8629.88 2763
8630.76 2684
8631.63 2789
8632.51 2767
8633.39 2805
8634.27 2893
8635.14 2874
8636.02 2877
8636.90 2873
8637.77 2862
8638.65 2867
8639.53 2965
8640.41 2936
8641.28 2897
8642.16 2976
8643.04 2895
8643.92 2949
8644.80 2887
8645.67 2853
8646.55 2869
8647.43 2960
8648.31 2948
8649.19 2996
8650.06 3033
8650.94 3026
8651.82 2960
8652.70 3080
8653.58 3008
8654.45 2991
8655.33 2966
8656.21 3132
8657.09 3156
8657.97 3140
8658.85 3055
8659.72 3156
8660.60 3051
8661.48 3084
8662.36 3077
8663.24 3027
8664.12 3018
8665.00 3118
8665.88 3173
8666.75 3151
8667.63 3121
8668.51 3183
8669.39 3175
8670.27 3051
8671.15 3115
8672.03 3150
8672.91 3086
8673.79 3100
8674.67 3205
8675.55 3130
8676.42 3259
8677.30 3331
8678.18 3458
8679.06 3517
8679.94 3573
8680.82 3683
8681.70 3731
8682.58 3755
8683.46 3684
8684.34 3632
8685.22 3685
8686.10 3726
8686.98 3675
8687.86 3574
8688.74 3442
8689.62 3443
8690.50 3498
8691.38 3520
8692.26 3493
8693.14 3503
8694.02 3612
8694.90 3745
8695.78 3869
8696.66 4071
8697.54 4520
8698.42 5099
8699.30 5391
8700.18 5700
8701.07 5859
8701.95 5744
8702.83 5556
8703.71 5291
8704.59 4924
8705.47 4573
8706.35 4220
8707.23 4003
8708.11 3741
8708.99 3618
8709.87 3509
8710.75 3399
8711.64 3216
8712.52 3289
8713.40 3260
8714.28 3279
8715.16 3117
8716.04 3186
8716.92 3175
8717.81 3177
8718.69 3166
8719.57 3090
8720.45 3106
8721.33 3054
8722.21 3051
8723.10 3167
8723.98 3170
8724.86 3062
8725.74 3183
8726.62 3158
8727.50 3252
8728.39 3171
8729.27 3139
8730.15 3305
8731.03 3332
8731.91 3345
8732.80 3301
8733.68 3376
8734.56 3330
8735.44 3329
8736.33 3373
8737.21 3463
8738.09 3555
8738.97 3474
8739.86 3473
8740.74 3539
8741.62 3437
8742.50 3396
8743.39 3433
8744.27 3509
8745.15 3545
8746.04 3534
8746.92 3648
8747.80 3665
8748.68 3533
8749.57 3522
8750.45 3641
8751.33 3692
8752.22 3735
8753.10 3771
8753.98 3792
8754.87 3814
8755.75 3833
8756.63 3801
8757.52 3773
8758.40 3771
8759.28 3895
8760.17 4002
8761.05 3855
8761.94 3941
8762.82 4338
8763.70 4385
8764.59 4406
8765.47 4455
8766.36 4649
8767.24 4888
8768.12 4795
8769.01 4573
8769.89 4661
8770.78 4648
8771.66 4486
8772.54 4409
8773.43 4299
8774.31 4287
8775.20 4274
8776.08 4277
8776.97 4170
8777.85 4360
8778.73 4389
8779.62 4558
8780.50 4530
8781.39 4587
8782.27 4668
8783.16 4797
8784.04 4850
8784.93 4896
8785.81 4820
8786.70 4788
8787.58 4913
8788.47 4850
8789.35 5056
8790.24 4905
8791.12 4988
8792.01 4949
8792.89 5115
8793.78 5006
8794.66 5034
8795.55 5058
8796.44 5375
8797.32 5688
8798.21 6099
8799.09 6635
8799.98 6890
8800.86 7085
8801.75 6769
8802.63 6868
8803.52 6685
8804.41 6347
8805.29 6021
8806.18 5808
8807.06 5344
8807.95 5102
8808.84 4826
8809.72 4616
8810.61 4613
8811.49 4683
8812.38 4728
8813.27 4970
8814.15 5259
8815.04 5492
8815.93 5690
8816.81 5628
8817.70 5455
8818.59 5475
8819.47 5203
8820.36 5032
8821.25 4808
8822.13 4638
8823.02 4335
8823.91 4066
8824.79 4012
8825.68 3929
8826.57 3847
8827.45 3858
8828.34 3841
8829.23 3879
8830.12 4019
8831.00 4077
8831.89 4218
8832.78 4380
8833.66 4238
8834.55 4241
8835.44 4171
8836.33 3964
8837.21 3729
8838.10 3847
8838.99 3708
8839.88 3673
8840.76 3541
8841.65 3531
8842.54 3454
8843.43 3550
8844.32 3464
8845.20 3497
8846.09 3536
8846.98 3462
8847.87 3483
8848.76 3579
8849.64 3595
8850.53 3580
8851.42 3537
8852.31 3584
8853.20 3394
8854.09 3197
8854.97 3343
8855.86 3257
8856.75 3269
8857.64 3265
8858.53 3223
8859.42 3268
8860.30 3145
8861.19 3255
8862.08 3162
8862.97 3221
8863.86 3281
8864.75 3266
8865.64 3391
8866.53 3254
8867.42 3286
8868.30 3242
8869.19 3229
8870.08 3105
8870.97 3053
8871.86 3098
8872.75 3121
8873.64 3036
8874.53 2980
8875.42 2942
8876.31 2975
8877.20 2882
8878.09 2795
8878.98 2903
8879.87 2977
8880.76 2863
8881.65 2863
8882.54 2832
8883.43 2785
8884.32 2735
8885.21 2745
8886.10 2721
8886.99 2613
8887.88 2639
8888.77 2686
8889.66 2695
8890.55 2717
8891.44 2617
8892.33 2541
8893.22 2676
8894.11 2674
8895.00 2600
8895.89 2554
8896.78 2733
8897.67 2716
8898.56 2534
8899.45 2643
8900.34 2562
8901.23 2474
8902.12 2425
8903.01 2408
8903.90 2361
8904.79 2433
8905.69 2442
8906.58 2577
8907.47 2399
8908.36 2314
8909.25 2424
8910.14 2434
8911.03 2372
8911.92 2443
8912.82 2429
8913.71 2398
8914.60 2301
8915.49 2307
8916.38 2297
8917.27 2384
8918.16 2281
8919.06 2322
8919.95 2272
8920.84 2168
8921.73 2320
8922.62 2392
8923.51 2234
8924.41 2265
8925.30 2383
8926.19 2344
8927.08 2188
8927.97 2269
8928.87 2243
8929.76 2186
8930.65 2235
8931.54 2139
8932.43 2133
8933.33 2075
8934.22 2220
8935.11 2113
8936.00 2079
8936.90 2029
8937.79 2131
8938.68 2051
8939.57 2142
8940.47 2197
8941.36 2104
8942.25 2083
8943.15 2047
8944.04 2132
8944.93 2125
8945.82 2162
8946.72 2132
8947.61 2102
8948.50 2031
8949.40 2080
8950.29 2080
8951.18 2042
8952.08 2114
8952.97 2022
8953.86 1956
8954.76 1896
8955.65 2022
8956.54 2112
8957.44 1984
8958.33 1998
8959.22 2083
8960.12 2053
8961.01 1925
8961.91 1923
8962.80 2011
8963.69 1988
8964.59 2011
8965.48 1994
8966.37 1952
8967.27 1997
8968.16 1962
8969.06 1967
8969.95 2048
8970.85 2027
8971.74 1930
8972.63 1915
8973.53 2016
8974.42 1993
8975.32 1988
8976.21 2014
8977.11 1985
8978.00 1973
8978.90 1894
8979.79 1900
8980.68 1931
8981.58 1885
8982.47 1921
8983.37 1910
8984.26 1938
8985.16 1945
8986.05 1876
8986.95 1959
8987.84 1899
8988.74 1924
8989.63 1890
8990.53 1915
8991.42 1918
8992.32 1863
8993.22 1888
8994.11 1876
8995.01 1856
8995.90 1809
8996.80 1791
8997.69 1816
8998.59 1932
8999.48 1813
9000.38 1690
9001.28 1791
9002.17 1792
9003.07 1784
9003.96 1779
9004.86 1753
9005.75 1700
9006.65 1753
9007.55 1741
9008.44 1798
9009.34 1679
9010.23 1695
9011.13 1761
9012.03 1767
9012.92 1755
9013.82 1776
9014.72 1840
9015.61 1791
9016.51 1730
9017.41 1727
9018.30 1670
9019.20 1656
9020.10 1663
9020.99 1740
9021.89 1721
9022.79 1715
9023.68 1722
9024.58 1726
9025.48 1749
9026.37 1716
9027.27 1688
9028.17 1717
9029.06 1738
9029.96 1606
9030.86 1697
9031.76 1550
9032.65 1591
9033.55 1658
9034.45 1583
9035.35 1639
9036.24 1655
9037.14 1696
9038.04 1740
9038.94 1684
9039.83 1641
9040.73 1714
9041.63 1743
9042.53 1716
9043.42 1739
9044.32 1665
9045.22 1705
9046.12 1633
9047.02 1581
9047.91 1609
9048.81 1644
9049.71 1665
9050.61 1618
9051.51 1619
9052.41 1618
9053.30 1581
9054.20 1658
9055.10 1689
9056.00 1622
9056.90 1622
9057.80 1692
9058.69 1583
9059.59 1683
9060.49 1645
9061.39 1633
9062.29 1592
9063.19 1689
9064.09 1739
9064.99 1703
9065.88 1657
9066.78 1634
9067.68 1622
9068.58 1645
9069.48 1668
9070.38 1690
9071.28 1705
9072.18 1665
9073.08 1661
9073.98 1688
9074.88 1665
9075.78 1578
9076.68 1624
9077.58 1613
9078.47 1669
9079.37 1652
9080.27 1632
9081.17 1643
9082.07 1641
9082.97 1562
9083.87 1608
9084.77 1697
9085.67 1661
9086.57 1639
9087.47 1618
9088.37 1682
9089.27 1559
9090.17 1577
9091.07 1647
9091.97 1716
9092.87 1654
9093.77 1665
9094.67 1729
9095.58 1654
9096.48 1641
9097.38 1822
9098.28 1781
9099.18 1721
9100.08 1763
9100.98 1633
9101.88 1691
9102.78 1717
9103.68 1653
9104.58 1627
9105.48 1635
9106.38 1619
9107.28 1562
9108.19 1576
9109.09 1582
9109.99 1617
9110.89 1628
9111.79 1583
9112.69 1651
9113.59 1675
9114.49 1639
9115.40 1564
9116.30 1594
9117.20 1577
9118.10 1601
9119.00 1493
9119.90 1543
9120.81 1535
9121.71 1610
9122.61 1649
9123.51 1639
9124.41 1579
9125.31 1616
9126.22 1640
9127.12 1627
9128.02 1545
9128.92 1596
9129.82 1589
9130.73 1546
9131.63 1565
9132.53 1594
9133.43 1708
9134.34 1686
9135.24 1586
9136.14 1608
9137.04 1617
9137.95 1717
9138.85 1649
9139.75 1703
9140.65 1589
9141.56 1583
9142.46 1580
9143.36 1626
9144.26 1610
9145.17 1668
9146.07 1651
9146.97 1688
9147.88 1571
9148.78 1662
9149.68 1637
9150.59 1622
9151.49 1651
9152.39 1656
9153.29 1647
9154.20 1588
9155.10 1670
9156.01 1684
9156.91 1654
9157.81 1646
9158.72 1613
9159.62 1699
9160.52 1694
9161.43 1686
9162.33 1683
9163.23 1661
9164.14 1679
9165.04 1612
9165.95 1612
9166.85 1739
9167.75 1635
9168.66 1632
9169.56 1618
9170.47 1557
9171.37 1649
9172.27 1599
9173.18 1556
9174.08 1588
9174.99 1572
9175.89 1638
9176.80 1724
9177.70 1583
9178.60 1565
9179.51 1570
9180.41 1518
9181.32 1526
9182.22 1521
9183.13 1596
9184.03 1667
9184.94 1589
9185.84 1620
9186.75 1617
9187.65 1638
9188.56 1712
9189.46 1728
9190.37 1633
9191.27 1579
9192.18 1697
9193.08 1715
9193.99 1682
9194.89 1708
9195.80 1616
9196.71 1611
9197.61 1660
9198.52 1668
9199.42 1576
9200.33 1576
9201.23 1540
9202.14 1517
9203.04 1576
9203.95 1674
9204.86 1678
9205.76 1680
9206.67 1647
9207.57 1624
9208.48 1805
9209.39 1677
9210.29 1668
9211.20 1705
9212.10 1602
9213.01 1733
9213.92 1715
9214.82 1690
9215.73 1655
9216.64 1676
9217.54 1634
9218.45 1534
9219.36 1546
9220.26 1619
9221.17 1579
9222.08 1538
9222.98 1623
9223.89 1660
9224.80 1657
9225.70 1696
9226.61 1686
9227.52 1779
9228.42 1675
9229.33 1682
9230.24 1668
9231.14 1604
9232.05 1646
9232.96 1723
9233.87 1680
9234.77 1629
9235.68 1627
9236.59 1647
9237.50 1592
9238.40 1527
9239.31 1444
9240.22 1600
9241.13 1520
9242.03 1582
9242.94 1604
9243.85 1579
9244.76 1550
9245.66 1610
9246.57 1582
9247.48 1611
9248.39 1620
9249.30 1641
9250.20 1540
9251.11 1547
9252.02 1632
9252.93 1611
9253.84 1605
9254.75 1575
9255.65 1603
9256.56 1581
9257.47 1699
9258.38 1587
9259.29 1589
9260.20 1560
9261.10 1595
9262.01 1554
9262.92 1532
9263.83 1515
9264.74 1550
9265.65 1596
9266.56 1619
9267.47 1590
9268.37 1641
9269.28 1612
9270.19 1565
9271.10 1686
9272.01 1580
9272.92 1536
9273.83 1583
9274.74 1524
9275.65 1594
9276.56 1591
9277.47 1686
9278.38 1613
9279.29 1568
9280.20 1503
9281.11 1572
9282.01 1538
9282.92 1589
9283.83 1704
9284.74 1643
9285.65 1692
9286.56 1678
9287.47 1668
9288.38 1612
9289.29 1653
9290.20 1693
9291.11 1676
9292.02 1625
9292.93 1644
9293.84 1678
9294.75 1653
9295.66 1621
9296.57 1669
9297.49 1626
9298.40 1614
9299.31 1573
9300.22 1651
9301.13 1611
9302.04 1625
9302.95 1694
9303.86 1714
9304.77 1689
9305.68 1716
9306.59 1697
9307.50 1694
9308.41 1739
9309.32 1702
9310.24 1697
9311.15 1762
9312.06 1825
9312.97 1719
9313.88 1749
9314.79 1777
9315.70 1855
9316.61 1862
9317.53 1873
9318.44 1944
9319.35 1839
9320.26 1803
9321.17 1853
9322.08 1914
9322.99 1883
9323.91 1873
9324.82 1828
9325.73 1719
9326.64 1803
9327.55 1826
9328.46 1734
9329.38 1759
9330.29 1698
9331.20 1725
9332.11 1723
9333.03 1827
9333.94 1779
9334.85 1783
9335.76 1860
9336.67 1798
9337.59 1847
9338.50 1696
9339.41 1711
9340.32 1731
9341.24 1796
9342.15 1749
9343.06 1662
9343.97 1648
9344.89 1714
9345.80 1767
9346.71 1713
9347.63 1712
9348.54 1766
9349.45 1735
9350.36 1769
9351.28 1711
9352.19 1708
9353.10 1716
9354.02 1730
9354.93 1765
9355.84 1743
9356.76 1828
9357.67 1775
9358.58 1780
9359.50 1683
9360.41 1693
9361.32 1676
9362.24 1725
9363.15 1732
9364.06 1723
9364.98 1703
9365.89 1674
9366.81 1707
9367.72 1747
9368.63 1699
9369.55 1668
9370.46 1643
9371.38 1647
9372.29 1707
9373.20 1764
9374.12 1758
9375.03 1739
9375.95 1679
9376.86 1685
9377.77 1738
9378.69 1773
9379.60 1759
9380.52 1711
9381.43 1682
9382.35 1716
9383.26 1776
9384.18 1801
9385.09 1784
9386.01 1787
9386.92 1822
9387.83 1852
9388.75 1845
9389.66 1752
9390.58 1782
9391.49 1828
9392.41 1812
9393.32 1886
9394.24 1928
9395.16 1900
9396.07 1894
9396.99 1929
9397.90 1975
9398.82 2068
9399.73 2122
9400.65 2060
9401.56 2191
9402.48 2156
9403.39 2116
9404.31 2169
9405.22 2114
9406.14 2060
9407.06 1945
9407.97 1927
9408.89 2009
9409.80 2041
9410.72 1959
9411.64 1918
9412.55 1847
9413.47 1880
9414.38 1902
9415.30 1871
9416.22 1954
9417.13 1938
9418.05 1910
9418.97 1923
9419.88 1936
9420.80 1868
9421.71 1865
9422.63 1975
9423.55 1923
9424.46 1944
9425.38 1886
9426.30 1905
9427.21 1965
9428.13 1970
9429.05 1955
9429.96 1973
9430.88 1946
9431.80 1821
9432.72 1806
9433.63 1899
9434.55 1862
9435.47 1880
9436.38 1943
9437.30 1901
9438.22 1873
9439.14 1967
9440.05 1978
9440.97 1914
9441.89 1968
9442.81 1974
9443.72 2015
9444.64 2033
9445.56 2028
9446.48 1987
9447.39 2055
9448.31 2047
9449.23 1957
9450.15 2034
9451.07 1955
9451.98 1998
9452.90 2053
9453.82 1990
9454.74 2023
9455.66 2068
9456.57 2065
9457.49 2129
9458.41 2287
9459.33 2372
9460.25 2446
9461.16 2568
9462.08 2572
9463.00 2589
9463.92 2601
9464.84 2570
9465.76 2487
9466.68 2318
9467.59 2377
9468.51 2348
9469.43 2249
9470.35 2019
9471.27 1987
9472.19 2064
9473.11 1961
9474.03 2015
9474.95 2008
9475.87 2028
9476.78 1983
9477.70 1979
9478.62 2067
9479.54 2015
9480.46 2023
9481.38 1958
9482.30 2042
9483.22 1991
9484.14 2107
9485.06 2117
9485.98 2050
9486.90 2087
9487.82 2202
9488.74 2192
9489.66 2120
9490.58 2166
9491.50 2228
9492.42 2101
9493.34 2081
9494.26 2096
9495.18 2198
9496.10 2081
9497.02 2127
9497.94 2146
9498.86 2058
9499.78 2142
9500.70 2063
9501.62 2021
9502.54 2025
9503.46 2062
9504.38 2122
9505.30 2202
9506.22 2015
9507.14 2089
9508.06 2062
9508.98 2064
9509.90 2145
9510.82 2166
9511.75 2100
9512.67 2127
9513.59 2148
9514.51 2153
9515.43 2121
9516.35 2202
9517.27 2143
9518.19 2141
9519.11 2119
9520.03 2265
9520.96 2290
9521.88 2432
9522.80 2411
9523.72 2316
9524.64 2378
9525.56 2316
9526.48 2387
9527.41 2333
9528.33 2328
9529.25 2376
9530.17 2308
9531.09 2208
9532.02 2296
9532.94 2414
9533.86 2463
9534.78 2586
9535.70 2569
9536.63 2665
9537.55 2858
9538.47 3141
9539.39 3249
9540.31 3525
9541.24 3631
9542.16 3593
9543.08 3628
9544.00 3563
9544.93 3400
9545.85 3151
9546.77 3080
9547.69 2946
9548.62 2663
9549.54 2578
9550.46 2560
9551.38 2523
9552.31 2469
9553.23 2422
9554.15 2300
9555.08 2482
9556.00 2339
9556.92 2301
9557.84 2310
9558.77 2177
9559.69 2280
9560.61 2335
9561.54 2261
9562.46 2243
9563.38 2357
9564.31 2325
9565.23 2342
9566.15 2401
9567.08 2435
9568.00 2470
9568.93 2446
9569.85 2436
9570.77 2358
9571.70 2357
9572.62 2356
9573.54 2297
9574.47 2343
9575.39 2217
9576.32 2223
9577.24 2124
9578.16 2191
9579.09 2160
9580.01 2072
9580.94 2149
9581.86 2177
9582.78 2062
9583.71 2036
9584.63 2111
9585.56 2161
9586.48 2172
9587.41 2093
9588.33 2165
9589.26 2105
9590.18 2052
9591.11 2053
9592.03 1981
9592.96 2113
9593.88 2045
9594.80 2082
9595.73 2091
9596.65 2077
9597.58 2162
9598.50 2121
9599.43 2083
9600.35 2212
9601.28 2192
9602.21 2195
9603.13 2223
9604.06 2189
9604.98 2285
9605.91 2244
9606.83 2119
9607.76 2202
9608.68 2349
9609.61 2348
9610.53 2213
9611.46 2205
9612.39 2319
9613.31 2297
9614.24 2311
9615.16 2299
9616.09 2255
9617.02 2282
9617.94 2373
9618.87 2423
9619.79 2298
9620.72 2338
9621.65 2291
9622.57 2386
9623.50 2394
9624.42 2331
9625.35 2406
9626.28 2400
9627.20 2369
9628.13 2314
9629.06 2447
9629.98 2458
9630.91 2393
9631.84 2490
9632.76 2406
9633.69 2428
9634.62 2457
9635.54 2449
9636.47 2423
9637.40 2452
9638.32 2461
9639.25 2560
9640.18 2566
9641.11 2608
9642.03 2721
9642.96 2776
9643.89 2762
9644.81 2844
9645.74 2724
9646.67 2879
9647.60 2879
9648.52 2866
9649.45 2796
9650.38 2771
9651.31 2793
9652.23 2834
9653.16 2802
9654.09 2848
9655.02 3096
9655.95 3214
9656.87 3277
9657.80 3448
9658.73 3423
9659.66 3399
9660.58 3420
9661.51 3377
9662.44 3218
9663.37 3118
9664.30 2934
9665.23 2908
9666.15 2825
9667.08 2684
9668.01 2687
9668.94 2795
9669.87 2723
9670.80 2748
9671.73 2770
9672.65 2685
9673.58 2690
9674.51 2756
9675.44 2812
9676.37 2808
9677.30 2682
9678.23 2719
9679.16 2759
9680.08 2809
9681.01 2881
9681.94 2869
9682.87 2827
9683.80 2816
9684.73 2722
9685.66 2873
9686.59 2939
9687.52 2955
9688.45 2894
9689.38 3050
9690.31 3063
9691.24 2996
9692.17 3019
9693.09 3059
9694.02 3095
9694.95 3163
9695.88 2964
9696.81 3051
9697.74 3085
9698.67 3056
9699.60 2934
9700.53 3104
9701.46 3183
9702.39 3153
9703.32 3267
9704.25 3363
9705.18 3267
9706.11 3368
9707.04 3367
9707.97 3703
9708.91 3653
9709.84 3641
9710.77 3516
9711.70 3487
9712.63 3353
9713.56 3306
9714.49 3148
9715.42 3066
9716.35 2952
9717.28 2922
9718.21 2852
9719.14 2733
9720.07 2732
9721.00 2780
9721.93 2836
9722.87 2876
9723.80 2758
9724.73 2693
9725.66 2813
9726.59 2708
9727.52 2692
9728.45 2676
9729.38 2547
9730.32 2624
9731.25 2559
9732.18 2460
9733.11 2387
9734.04 2427
9734.97 2467
9735.91 2510
9736.84 2516
9737.77 2463
9738.70 2346
9739.63 2366
9740.56 2403
9741.50 2397
9742.43 2326
9743.36 2371
9744.29 2318
9745.22 2348
9746.16 2493
9747.09 2365
9748.02 2365
9748.95 2368
9749.89 2295
9750.82 2413
9751.75 2304
9752.68 2350
9753.62 2310
9754.55 2331
9755.48 2406
9756.41 2371
9757.35 2327
9758.28 2364
9759.21 2379
9760.14 2323
9761.08 2342
9762.01 2340
9762.94 2280
9763.88 2261
9764.81 2267
9765.74 2427
9766.68 2325
9767.61 2230
9768.54 2264
9769.48 2359
9770.41 2322
9771.34 2376
9772.28 2428
9773.21 2412
9774.14 2452
9775.08 2320
9776.01 2322
9776.94 2263
9777.88 2271
9778.81 2352
9779.74 2324
9780.68 2295
9781.61 2479
9782.55 2408
9783.48 2432
9784.41 2508
9785.35 2568
9786.28 2571
9787.22 2595
9788.15 2710
9789.08 2756
9790.02 2705
9790.95 2657
9791.89 2590
9792.82 2589
9793.76 2519
9794.69 2559
9795.63 2410
9796.56 2281
9797.49 2322
9798.43 2257
9799.36 2330
9800.30 2287
9801.23 2194
9802.17 2161
9803.10 2225
9804.04 2196
9804.97 2198
9805.91 2190
9806.84 2340
9807.78 2361
9808.71 2347
9809.65 2244
9810.58 2177
9811.52 2296
9812.45 2255
9813.39 2158
9814.33 2137
9815.26 2024
9816.20 2125
9817.13 2088
9818.07 2036
9819.00 1940
9819.94 2029
9820.87 2029
9821.81 2044
9822.75 1968
9823.68 1934
9824.62 1978
9825.55 2005
9826.49 2008
9827.43 1999
9828.36 2073
9829.30 1931
9830.23 2039
9831.17 1971
9832.11 1876
9833.04 1948
9833.98 2059
9834.92 1902
9835.85 1904
9836.79 1970
9837.73 1995
9838.66 2089
9839.60 1992
9840.54 1914
9841.47 2016
9842.41 1966
9843.35 1935
9844.28 1982
9845.22 2029
9846.16 1982
9847.09 1965
9848.03 1988
9848.97 1969
9849.90 2030
9850.84 1968
9851.78 2015
9852.72 2002
9853.65 2056
9854.59 2006
9855.53 2026
9856.47 2058
9857.40 2070
9858.34 2059
9859.28 2137
9860.22 2144
9861.15 2158
9862.09 2083
9863.03 2110
9863.97 2175
9864.90 2100
9865.84 2190
9866.78 2184
9867.72 2194
9868.66 2264
9869.59 2263
9870.53 2239
9871.47 2107
9872.41 2108
9873.35 2035
9874.29 2072
9875.22 2085
9876.16 2159
9877.10 2006
9878.04 2028
9878.98 2055
9879.92 2101
9880.85 2108
9881.79 1958
9882.73 1967
9883.67 2065
9884.61 2118
9885.55 1992
9886.49 2026
9887.43 1964
9888.37 2035
9889.30 2090
9890.24 2070
9891.18 1942
9892.12 2029
9893.06 2051
9894.00 1981
9894.94 1877
9895.88 2072
9896.82 2081
9897.76 2026
9898.70 2007
9899.64 2001
9900.58 1977
9901.52 1971
9902.45 2036
9903.39 2023
9904.33 1990
9905.27 2022
9906.21 1971
9907.15 1969
9908.09 2000
9909.03 1956
9909.97 2015
9910.91 1982
9911.85 2104
9912.79 2063
9913.73 2007
9914.67 2121
9915.61 2164
9916.55 1934
9917.49 2118
9918.44 2081
9919.38 2174
9920.32 2117
9921.26 2163
9922.20 2149
9923.14 2103
9924.08 2133
9925.02 2074
9925.96 1993
9926.90 2080
9927.84 2131
9928.78 2323
9929.72 2365
9930.66 2499
9931.61 2652
9932.55 2940
9933.49 3199
9934.43 3586
9935.37 3701
9936.31 3856
9937.25 3877
9938.19 3702
9939.14 3584
9940.08 3311
9941.02 3129
9941.96 2734
9942.90 2551
9943.84 2467
9944.78 2283
9945.73 2256
9946.67 2189
9947.61 2100
9948.55 2154
9949.49 2216
9950.44 2278
9951.38 2213
9952.32 2079
9953.26 2105
9954.20 2133
9955.15 2114
9956.09 1998
9957.03 1941
9957.97 2055
9958.91 2014
9959.86 2050
9960.80 1834
9961.74 1917
9962.68 1848
9963.63 1879
9964.57 1878
9965.51 1833
9966.45 1930
9967.40 1809
9968.34 1864
9969.28 1874
9970.23 1802
9971.17 1843
9972.11 1842
9973.05 1781
9974.00 1846
9974.94 1848
9975.88 1801
9976.83 1825
9977.77 1770
9978.71 1789
9979.66 1815
9980.60 1901
9981.54 1821
9982.49 1802
9983.43 1719
9984.37 1819
9985.32 1785
9986.26 1794
9987.20 1823
9988.15 1823
9989.09 1815
9990.04 1872
9990.98 1756
9991.92 1802
9992.87 1761
9993.81 1723
9994.76 1769
9995.70 1796
9996.64 1822
9997.59 1723
9998.53 1778
9999.48 1742
10000.42 1813
10001.36 1778
10002.31 1789
10003.25 1762
10004.20 1722
10005.14 1776
10006.09 1811
10007.03 1849
10007.98 1760
10008.92 1722
10009.87 1838
10010.81 1751
10011.76 1713
10012.70 1734
10013.64 1737
10014.59 1785
10015.53 1811
10016.48 1811
10017.43 1806
10018.37 1878
10019.32 1783
10020.26 1729
10021.21 1758
10022.15 1698
10023.10 1769
10024.04 1753
10024.99 1699
10025.93 1666
10026.88 1707
10027.82 1761
10028.77 1707
10029.72 1762
10030.66 1816
10031.61 1802
10032.55 1728
10033.50 1677
10034.44 1715
10035.39 1709
10036.34 1747
10037.28 1721
10038.23 1731
10039.17 1700
10040.12 1626
10041.07 1721
10042.01 1620
10042.96 1574
10043.91 1595
10044.85 1611
10045.80 1638
10046.74 1718
10047.69 1673
10048.64 1481
10049.58 1574
10050.53 1601
10051.48 1611
10052.42 1522
10053.37 1521
10054.32 1679
10055.27 1699
10056.21 1558
10057.16 1597
10058.11 1584
10059.05 1563
10060.00 1507
10060.95 1574
10061.89 1546
10062.84 1470
10063.79 1482
10064.74 1594
10065.68 1562
10066.63 1566
10067.58 1550
10068.53 1507
10069.47 1545
10070.42 1584
10071.37 1529
10072.32 1547
10073.26 1574
10074.21 1403
10075.16 1462
10076.11 1437
10077.06 1523
10078.00 1537
10078.95 1546
10079.90 1535
10080.85 1557
10081.80 1515
10082.74 1486
10083.69 1519
10084.64 1549
10085.59 1509
10086.54 1498
10087.49 1496
10088.43 1530
10089.38 1578
10090.33 1599
10091.28 1574
10092.23 1529
10093.18 1479
10094.13 1490
10095.07 1507
10096.02 1534
10096.97 1546
10097.92 1504
10098.87 1474
10099.82 1592
10100.77 1509
10101.72 1415
10102.67 1438
10103.61 1504
10104.56 1462
10105.51 1486
10106.46 1532
10107.41 1472
10108.36 1424
10109.31 1504
10110.26 1450
10111.21 1456
10112.16 1493
10113.11 1453
10114.06 1450
10115.01 1450
10115.96 1398
10116.91 1444
10117.86 1434
10118.81 1447
10119.76 1492
10120.71 1491
10121.66 1413
10122.61 1437
10123.56 1513
10124.51 1508
10125.46 1435
10126.41 1428
10127.36 1497
10128.31 1423
10129.26 1425
10130.21 1438
10131.16 1443
10132.11 1396
10133.06 1469
10134.01 1502
10134.96 1426
10135.91 1367
10136.86 1357
10137.81 1393
10138.76 1425
10139.72 1392
10140.67 1411
10141.62 1462
10142.57 1422
10143.52 1457
10144.47 1447
10145.42 1376
10146.37 1390
10147.32 1391
10148.28 1404
10149.23 1396
10150.18 1397
10151.13 1413
10152.08 1421
10153.03 1499
10153.98 1381
10154.94 1407
10155.89 1449
10156.84 1478
10157.79 1336
10158.74 1404
10159.69 1495
10160.65 1441
10161.60 1432
10162.55 1407
10163.50 1384
10164.45 1479
10165.41 1421
10166.36 1436
10167.31 1474
10168.26 1491
10169.21 1548
10170.17 1508
10171.12 1504
10172.07 1519
10173.02 1459
10173.98 1435
10174.93 1480
10175.88 1451
10176.83 1502
10177.79 1560
10178.74 1521
10179.69 1537
10180.64 1590
10181.60 1522
10182.55 1599
10183.50 1555
10184.46 1564
10185.41 1503
10186.36 1598
10187.32 1598
10188.27 1608
10189.22 1585
10190.18 1577
10191.13 1589
10192.08 1565
10193.03 1640
10193.99 1590
10194.94 1613
10195.90 1610
10196.85 1726
10197.80 1634
10198.76 1612
10199.71 1625
10200.66 1671
10201.62 1685
10202.57 1682
10203.52 1581
10204.48 1532
10205.43 1568
10206.39 1604
10207.34 1650
10208.29 1670
10209.25 1738
10210.20 1753
10211.16 1708
10212.11 1727
10213.07 1869
10214.02 1894
10214.97 1974
10215.93 1954
10216.88 2002
10217.84 2052
10218.79 1990
10219.75 1886
10220.70 1826
10221.66 1869
10222.61 1791
10223.57 1753
10224.52 1732
10225.48 1696
10226.43 1743
10227.39 1713
10228.34 1769
10229.30 1702
10230.25 1677
10231.21 1751
10232.16 1714
10233.12 1652
10234.07 1713
10235.03 1710
10235.98 1671
10236.94 1699
10237.89 1705
10238.85 1660
10239.80 1645
10240.76 1704
10241.72 1803
10242.67 1932
10243.63 1977
10244.58 1946
10245.54 1989
10246.49 2021
10247.45 2006
10248.41 1941
10249.36 1859
10250.32 1904
10251.27 1854
10252.23 1692
10253.19 1707
10254.14 1603
10255.10 1620
10256.06 1634
10257.01 1677
10257.97 1679
10258.92 1657
10259.88 1590
10260.84 1616
10261.79 1587
10262.75 1653
10263.71 1612
10264.66 1644
10265.62 1570
10266.58 1470
10267.53 1455
10268.49 1451
10269.45 1575
10270.41 1500
10271.36 1485
10272.32 1510
10273.28 1483
10274.23 1488
10275.19 1487
10276.15 1480
10277.11 1494
10278.06 1497
10279.02 1537
10279.98 1445
10280.94 1436
10281.89 1410
10282.85 1439
10283.81 1448
10284.77 1427
10285.72 1424
10286.68 1425
10287.64 1506
10288.60 1520
10289.55 1426
10290.51 1439
10291.47 1457
10292.43 1433
10293.39 1435
10294.34 1347
10295.30 1365
10296.26 1396
10297.22 1416
10298.18 1410
10299.14 1456
10300.09 1412
10301.05 1535
10302.01 1480
10302.97 1459
10303.93 1460
10304.89 1449
10305.85 1431
10306.80 1465
10307.76 1366
10308.72 1460
10309.68 1415
10310.64 1363
10311.60 1427
10312.56 1427
10313.52 1451
10314.47 1422
10315.43 1457
10316.39 1361
10317.35 1401
10318.31 1342
10319.27 1426
10320.23 1478
10321.19 1466
10322.15 1485
10323.11 1473
10324.07 1417
10325.03 1370
10325.99 1439
10326.95 1473
10327.91 1435
10328.87 1391
10329.83 1504
10330.79 1432
10331.75 1365
10332.71 1396
10333.67 1456
10334.63 1387
10335.59 1460
10336.55 1475
10337.51 1352
10338.47 1446
10339.43 1487
10340.39 1452
10341.35 1513
10342.31 1609
10343.27 1475
10344.23 1377
10345.19 1433
10346.15 1441
10347.11 1408
10348.07 1445
10349.03 1460
10349.99 1408
10350.95 1317
10351.91 1414
10352.87 1420
10353.83 1325
10354.79 1269
10355.76 1397
10356.72 1420
10357.68 1472
10358.64 1404
10359.60 1371
10360.56 1317
10361.52 1353
10362.48 1412
10363.45 1395
10364.41 1367
10365.37 1427
10366.33 1420
10367.29 1400
10368.25 1377
10369.21 1425
10370.18 1476
10371.14 1462
10372.10 1422
10373.06 1400
10374.02 1409
10374.98 1405
10375.95 1344
10376.91 1399
10377.87 1325
10378.83 1333
10379.79 1347
10380.76 1263
10381.72 1345
10382.68 1356
10383.64 1388
10384.61 1443
10385.57 1378
10386.53 1338
10387.49 1287
10388.46 1352
10389.42 1405
10390.38 1289
10391.34 1268
10392.31 1267
10393.27 1232
10394.23 1245
10395.19 1277
10396.16 1317
10397.12 1357
10398.08 1336
10399.05 1289
10400.01 1345
10400.97 1334
10401.93 1314
10402.90 1373
10403.86 1341
10404.82 1349
10405.79 1373
10406.75 1352
10407.71 1337
10408.68 1322
10409.64 1315
10410.60 1345
10411.57 1299
10412.53 1415
10413.50 1388
10414.46 1464
10415.42 1395
10416.39 1434
10417.35 1463
10418.31 1412
10419.28 1442
10420.24 1452
10421.21 1472
10422.17 1464
10423.13 1504
10424.10 1547
10425.06 1579
10426.03 1692
10426.99 1677
10427.96 1792
10428.92 1815
10429.88 1685
10430.85 1647
10431.81 1692
10432.78 1639
10433.74 1549
10434.71 1550
10435.67 1471
10436.64 1470
10437.60 1439
10438.57 1334
10439.53 1309
10440.50 1320
10441.46 1311
10442.43 1358
10443.39 1321
10444.36 1329
10445.32 1329
10446.29 1341
10447.25 1348
10448.22 1300
10449.18 1324
10450.15 1380
10451.11 1324
10452.08 1276
10453.04 1353
10454.01 1248
10454.97 1250
10455.94 1298
10456.91 1380
10457.87 1309
10458.84 1288
10459.80 1342
10460.77 1331
10461.73 1259
10462.70 1275
10463.67 1286
10464.63 1271
10465.60 1250
10466.56 1338
10467.53 1331
10468.50 1336
10469.46 1317
10470.43 1243
10471.40 1220
10472.36 1246
10473.33 1274
10474.30 1325
10475.26 1267
10476.23 1262
10477.19 1194
10478.16 1227
10479.13 1307
10480.09 1306
10481.06 1287
10482.03 1220
10483.00 1220
10483.96 1203
10484.93 1228
10485.90 1255
10486.86 1255
10487.83 1233
10488.80 1265
10489.76 1174
10490.73 1296
10491.70 1346
10492.67 1247
10493.63 1251
10494.60 1241
10495.57 1262
10496.54 1216
10497.50 1217
10498.47 1254
10499.44 1334
10500.41 1364
10501.37 1278
10502.34 1242
10503.31 1286
10504.28 1359
10505.25 1310
10506.21 1255
10507.18 1266
10508.15 1340
10509.12 1328
10510.09 1298
10511.05 1238
10512.02 1271
10512.99 1314
10513.96 1270
10514.93 1206
10515.90 1210
10516.86 1304
10517.83 1278
10518.80 1311
10519.77 1245
10520.74 1282
10521.71 1353
10522.68 1326
10523.64 1248
10524.61 1228
10525.58 1245
10526.55 1387
10527.52 1272
10528.49 1205
10529.46 1261
10530.43 1299
10531.40 1346
10532.36 1333
10533.33 1244
10534.30 1289
10535.27 1379
10536.24 1309
10537.21 1268
10538.18 1220
10539.15 1248
10540.12 1275
10541.09 1259
10542.06 1234
10543.03 1191
10544.00 1250
10544.97 1225
10545.94 1287
10546.91 1271
10547.88 1278
10548.85 1257
10549.82 1203
10550.79 1288
10551.76 1340
10552.73 1261
10553.70 1303
10554.67 1296
10555.64 1295
10556.61 1280
10557.58 1306
10558.55 1300
10559.52 1321
10560.49 1231
10561.46 1264
10562.43 1352
10563.40 1344
10564.37 1369
10565.34 1355
10566.31 1383
10567.28 1386
10568.25 1369
10569.23 1440
10570.20 1472
10571.17 1504
10572.14 1529
10573.11 1471
10574.08 1436
10575.05 1438
10576.02 1405
10576.99 1344
10577.96 1381
10578.94 1378
10579.91 1275
10580.88 1315
10581.85 1335
10582.82 1327
10583.79 1379
10584.76 1291
10585.74 1287
10586.71 1300
10587.68 1279
10588.65 1312
10589.62 1348
10590.60 1350
10591.57 1292
10592.54 1367
10593.51 1315
10594.48 1282
10595.45 1273
10596.43 1345
10597.40 1295
10598.37 1300
10599.34 1300
10600.32 1254
10601.29 1342
10602.26 1274
10603.23 1251
10604.21 1304
10605.18 1327
10606.15 1307
10607.12 1351
10608.10 1410
10609.07 1388
10610.04 1318
10611.01 1259
10611.99 1341
10612.96 1303
10613.93 1240
10614.91 1326
10615.88 1302
10616.85 1324
10617.82 1293
10618.80 1332
10619.77 1283
10620.74 1322
10621.72 1320
10622.69 1370
10623.66 1347
10624.64 1309
10625.61 1412
10626.58 1383
10627.56 1385
10628.53 1444
10629.51 1403
10630.48 1414
10631.45 1425
10632.43 1450
10633.40 1360
10634.37 1312
10635.35 1381
10636.32 1399
10637.30 1353
10638.27 1289
10639.24 1347
10640.22 1322
10641.19 1366
10642.17 1352
10643.14 1382
10644.11 1494
10645.09 1474
10646.06 1444
10647.04 1472
10648.01 1583
10648.99 1499
10649.96 1525
10650.94 1543
10651.91 1502
10652.89 1421
10653.86 1429
10654.83 1398
10655.81 1404
10656.78 1409
10657.76 1378
10658.73 1267
10659.71 1222
10660.68 1247
10661.66 1279
10662.63 1251
10663.61 1343
10664.59 1365
10665.56 1333
10666.54 1324
10667.51 1342
10668.49 1262
10669.46 1232
10670.44 1268
10671.41 1234
10672.39 1193
10673.36 1234
10674.34 1228
10675.32 1271
10676.29 1316
10677.27 1355
10678.24 1333
10679.22 1279
10680.19 1356
10681.17 1282
10682.15 1302
10683.12 1262
10684.10 1278
10685.08 1269
10686.05 1318
10687.03 1296
10688.00 1350
10688.98 1338
10689.96 1278
10690.93 1359
10691.91 1355
10692.89 1302
10693.86 1289
10694.84 1246
10695.82 1293
10696.79 1280
10697.77 1295
10698.75 1255
10699.72 1268
10700.70 1257
10701.68 1232
10702.65 1217
10703.63 1211
10704.61 1244
10705.59 1283
10706.56 1212
10707.54 1153
10708.52 1161
10709.49 1214
10710.47 1241
10711.45 1240
10712.43 1196
10713.40 1231
10714.38 1206
10715.36 1164
10716.34 1242
10717.31 1200
10718.29 1198
10719.27 1174
10720.25 1174
10721.22 1279
10722.20 1147
10723.18 1186
10724.16 1214
10725.14 1186
10726.11 1167
10727.09 1116
10728.07 1190
10729.05 1128
10730.03 1148
10731.01 1099
10731.98 1165
10732.96 1175
10733.94 1206
10734.92 1225
10735.90 1138
10736.88 1120
10737.85 1196
10738.83 1109
10739.81 1194
10740.79 1231
10741.77 1224
10742.75 1269
10743.73 1190
10744.71 1133
10745.69 1119
10746.66 1179
10747.64 1181
10748.62 1157
10749.60 1225
10750.58 1180
10751.56 1165
10752.54 1133
10753.52 1221
10754.50 1235
10755.48 1211
10756.46 1247
10757.44 1191
10758.42 1211
10759.39 1134
10760.37 1180
10761.35 1272
10762.33 1271
10763.31 1156
10764.29 1221
10765.27 1241
10766.25 1191
10767.23 1164
10768.21 1202
10769.19 1201
10770.17 1219
10771.15 1285
10772.13 1231
10773.11 1250
10774.09 1189
10775.07 1166
10776.05 1131
10777.03 1168
10778.02 1211
10779.00 1178
10779.98 1151
10780.96 1223
10781.94 1198
10782.92 1200
10783.90 1249
10784.88 1249
10785.86 1249
10786.84 1244
10787.82 1228
10788.80 1202
10789.78 1257
10790.76 1240
10791.75 1212
10792.73 1249
10793.71 1215
10794.69 1156
10795.67 1158
10796.65 1222
10797.63 1232
10798.61 1228
10799.60 1184
10800.58 1128
10801.56 1143
10802.54 1181
10803.52 1216
10804.50 1146
10805.49 1141
10806.47 1162
10807.45 1168
10808.43 1196
10809.41 1199
10810.39 1198
10811.38 1161
10812.36 1207
10813.34 1222
10814.32 1264
10815.30 1224
10816.29 1211
10817.27 1223
10818.25 1216
10819.23 1261
10820.22 1170
10821.20 1154
10822.18 1164
10823.16 1150
10824.15 1224
10825.13 1186
10826.11 1207
10827.09 1245
10828.08 1236
10829.06 1222
10830.04 1260
10831.02 1339
10832.01 1218
10832.99 1286
10833.97 1262
10834.96 1189
10835.94 1206
10836.92 1225
10837.91 1154
10838.89 1192
10839.87 1223
10840.85 1155
10841.84 1205
10842.82 1238
10843.81 1249
10844.79 1214
10845.77 1221
10846.76 1169
10847.74 1183
10848.72 1212
10849.71 1201
10850.69 1201
10851.67 1246
10852.66 1260
10853.64 1233
10854.63 1269
10855.61 1328
10856.59 1291
10857.58 1170
10858.56 1223
10859.55 1222
10860.53 1332
10861.51 1343
10862.50 1306
10863.48 1320
10864.47 1246
10865.45 1300
10866.44 1329
10867.42 1247
10868.41 1304
10869.39 1227
10870.37 1286
10871.36 1377
10872.34 1276
10873.33 1287
10874.31 1324
10875.30 1346
10876.28 1323
10877.27 1382
10878.25 1389
10879.24 1354
10880.22 1314
10881.21 1319
10882.19 1374
10883.18 1366
10884.16 1325
10885.15 1387
10886.13 1354
10887.12 1352
10888.11 1357
10889.09 1327
10890.08 1423
10891.06 1493
10892.05 1490
10893.03 1449
10894.02 1431
10895.00 1511
10895.99 1467
10896.98 1473
10897.96 1463
10898.95 1469
10899.93 1437
10900.92 1460
10901.91 1477
10902.89 1445
10903.88 1480
10904.86 1459
10905.85 1492
10906.84 1512
10907.82 1483
10908.81 1494
10909.80 1554
10910.78 1601
10911.77 1577
10912.76 1529
10913.74 1555
10914.73 1566
10915.72 1487
10916.70 1563
10917.69 1524
10918.68 1597
10919.66 1621
10920.65 1543
10921.64 1557
10922.62 1625
10923.61 1569
10924.60 1610
10925.58 1653
10926.57 1607
10927.56 1556
10928.55 1591
10929.53 1628
10930.52 1662
10931.51 1639
10932.50 1640
10933.48 1556
10934.47 1607
10935.46 1614
10936.45 1641
10937.43 1636
10938.42 1617
10939.41 1639
10940.40 1541
10941.38 1680
10942.37 1729
10943.36 1648
10944.35 1650
10945.34 1716
10946.32 1738
10947.31 1782
10948.30 1818
10949.29 1806
10950.28 1818
10951.27 1847
10952.25 1844
10953.24 1819
10954.23 1878
10955.22 1879
10956.21 1868
10957.20 1849
10958.18 1742
10959.17 1861
10960.16 2004
10961.15 1919
10962.14 1968
10963.13 2134
10964.12 2156
10965.11 2144
10966.10 2174
10967.08 2298
10968.07 2335
10969.06 2275
10970.05 2389
10971.04 2323
10972.03 2293
10973.02 2231
10974.01 2275
10975.00 2137
10975.99 2112
10976.98 1976
10977.97 2055
10978.96 2028
10979.95 1898
10980.94 1916
10981.92 1897
10982.91 1969
10983.90 2075
10984.89 2012
10985.88 1949
10986.87 2026
10987.86 2047
10988.85 2034
10989.84 1903
10990.83 1984
10991.82 2041
10992.81 2006
10993.80 1966
10994.79 1926
10995.78 2035
10996.78 1959
10997.77 1964
10998.76 2073
10999.75 2026
11000.74 2025
11001.73 2162
11002.72 2177
11003.71 2236
11004.70 2286
11005.69 2362
11006.68 2580
11007.67 2666
11008.66 2802
11009.65 2911
11010.64 2916
11011.64 2857
11012.63 2745
11013.62 2634
11014.61 2626
11015.60 2479
11016.59 2291
11017.58 2246
11018.57 2099
11019.57 2000
11020.56 1956
11021.55 1966
11022.54 1951
11023.53 1909
11024.52 1891
11025.51 1923
11026.51 1836
11027.50 1839
11028.49 1828
11029.48 1813
11030.47 1776
11031.47 1804
11032.46 1804
11033.45 1718
11034.44 1708
11035.43 1649
11036.43 1642
11037.42 1706
11038.41 1636
11039.40 1579
11040.39 1614
11041.39 1619
11042.38 1630
11043.37 1545
11044.36 1515
11045.36 1469
11046.35 1616
11047.34 1586
11048.34 1587
11049.33 1637
11050.32 1605
11051.31 1537
11052.31 1614
11053.30 1631
11054.29 1607
11055.29 1561
11056.28 1543
11057.27 1454
11058.26 1451
11059.26 1460
11060.25 1458
11061.24 1541
11062.24 1493
11063.23 1459
11064.22 1512
11065.22 1529
11066.21 1521
11067.20 1513
11068.20 1450
11069.19 1563
11070.19 1477
11071.18 1481
11072.17 1507
11073.17 1484
11074.16 1585
11075.15 1578
11076.15 1467
11077.14 1470
11078.14 1501
11079.13 1466
11080.12 1443
11081.12 1465
11082.11 1504
11083.11 1467
11084.10 1455
11085.10 1476
11086.09 1486
11087.08 1583
11088.08 1493
11089.07 1528
11090.07 1500
11091.06 1469
11092.06 1500
11093.05 1436
11094.05 1525
11095.04 1565
11096.04 1455
11097.03 1446
11098.03 1504
11099.02 1497
11100.02 1446
11101.01 1409
11102.01 1474
11103.00 1481
11104.00 1526
11104.99 1473
11105.99 1451
11106.98 1441
11107.98 1405
11108.97 1402
11109.97 1448
11110.96 1561
11111.96 1582
11112.95 1548
11113.95 1467
11114.95 1466
11115.94 1477
11116.94 1485
11117.93 1445
11118.93 1434
11119.93 1352
11120.92 1333
11121.92 1381
11122.91 1421
11123.91 1304
11124.91 1319
11125.90 1359
11126.90 1394
11127.89 1393
11128.89 1412
11129.89 1360
11130.88 1402
11131.88 1352
11132.88 1345
11133.87 1438
11134.87 1410
11135.87 1394
11136.86 1413
11137.86 1445
11138.86 1420
11139.85 1331
11140.85 1389
11141.85 1391
11142.84 1316
11143.84 1348
11144.84 1439
11145.83 1379
11146.83 1335
11147.83 1356
11148.83 1361
11149.82 1299
11150.82 1326
11151.82 1404
11152.82 1423
11153.81 1321
11154.81 1443
11155.81 1468
11156.80 1491
11157.80 1449
11158.80 1349
11159.80 1413
11160.80 1464
11161.79 1411
11162.79 1365
11163.79 1414
11164.79 1384
11165.78 1335
11166.78 1314
11167.78 1338
11168.78 1429
11169.78 1420
11170.78 1421
11171.77 1422
11172.77 1418
11173.77 1352
11174.77 1420
11175.77 1399
11176.77 1316
11177.76 1391
11178.76 1344
11179.76 1347
11180.76 1337
11181.76 1387
11182.76 1383
11183.76 1356
11184.75 1484
11185.75 1421
11186.75 1421
11187.75 1366
11188.75 1368
11189.75 1424
11190.75 1366
11191.75 1416
11192.75 1424
11193.75 1432
11194.75 1461
11195.74 1473
11196.74 1446
11197.74 1439
11198.74 1474
11199.74 1471
11200.74 1396
11201.74 1401
11202.74 1343
11203.74 1384
11204.74 1355
11205.74 1356
11206.74 1348
11207.74 1394
11208.74 1404
11209.74 1458
11210.74 1400
11211.74 1395
11212.74 1349
11213.74 1370
11214.74 1387
11215.74 1321
11216.74 1287
11217.74 1355
11218.74 1312
11219.74 1395
11220.74 1335
11221.74 1373
11222.74 1436
11223.74 1383
11224.74 1359
11225.74 1350
11226.74 1436
11227.75 1457
11228.75 1417
11229.75 1327
11230.75 1296
11231.75 1375
11232.75 1340
11233.75 1309
11234.75 1321
11235.75 1311
11236.75 1353
11237.76 1392
11238.76 1311
11239.76 1317
11240.76 1338
11241.76 1368
11242.76 1286
11243.76 1320
11244.76 1404
11245.77 1370
11246.77 1336
11247.77 1284
11248.77 1325
11249.77 1360
11250.77 1327
11251.78 1308
11252.78 1371
11253.78 1301
11254.78 1383
11255.78 1318
11256.79 1296
11257.79 1386
11258.79 1381
11259.79 1339
11260.79 1308
11261.80 1400
11262.80 1426
11263.80 1395
11264.80 1336
11265.81 1357
11266.81 1366
11267.81 1370
11268.81 1294
11269.82 1365
11270.82 1328
11271.82 1303
11272.82 1400
11273.83 1445
11274.83 1372
11275.83 1355
11276.84 1319
11277.84 1380
11278.84 1379
11279.85 1393
11280.85 1369
11281.85 1388
11282.85 1437
11283.86 1477
11284.86 1476
11285.86 1470
11286.87 1504
11287.87 1499
11288.87 1538
11289.88 1515
11290.88 1509
11291.89 1505
11292.89 1438
11293.89 1480
11294.90 1460
11295.90 1425
11296.90 1342
11297.91 1372
11298.91 1331
11299.92 1298
11300.92 1341
11301.92 1358
11302.93 1377
11303.93 1426
11304.94 1403
11305.94 1430
11306.94 1334
11307.95 1473
11308.95 1364
11309.96 1369
11310.96 1339
11311.97 1393
11312.97 1444
11313.98 1401
11314.98 1425
11315.98 1473
11316.99 1468
11317.99 1413
11319.00 1441
11320.00 1508
11321.01 1493
11322.01 1535
11323.02 1572
11324.02 1571
11325.03 1569
11326.03 1595
11327.04 1529
11328.04 1533
11329.05 1514
11330.05 1575
11331.06 1554
11332.07 1492
11333.07 1406
11334.08 1394
11335.08 1385
11336.09 1436
11337.09 1386
11338.10 1364
11339.10 1309
11340.11 1331
11341.12 1387
11342.12 1371
11343.13 1386
11344.13 1372
11345.14 1399
11346.15 1407
11347.15 1388
11348.16 1388
11349.16 1379
11350.17 1318
11351.18 1389
11352.18 1394
11353.19 1360
11354.20 1373
11355.20 1436
11356.21 1319
11357.21 1331
11358.22 1328
11359.23 1323
11360.23 1349
11361.24 1333
11362.25 1358
11363.25 1304
11364.26 1407
11365.27 1396
11366.28 1360
11367.28 1320
11368.29 1294
11369.30 1291
11370.30 1278
11371.31 1282
11372.32 1319
11373.32 1256
11374.33 1376
11375.34 1400
11376.35 1376
11377.35 1332
11378.36 1212
11379.37 1294
11380.38 1321
11381.38 1287
11382.39 1263
11383.40 1301
11384.41 1318
11385.41 1287
11386.42 1282
11387.43 1341
11388.44 1411
11389.45 1342
11390.45 1374
11391.46 1368
11392.47 1330
11393.48 1356
11394.49 1387
11395.49 1314
11396.50 1359
11397.51 1370
11398.52 1315
11399.53 1327
11400.54 1328
11401.55 1345
11402.55 1346
11403.56 1312
11404.57 1373
11405.58 1356
11406.59 1357
11407.60 1299
11408.61 1290
11409.61 1374
11410.62 1366
11411.63 1298
11412.64 1362
11413.65 1440
11414.66 1381
11415.67 1341
11416.68 1345
11417.69 1359
11418.70 1375
11419.71 1325
11420.71 1331
11421.72 1373
11422.73 1318
11423.74 1421
11424.75 1352
11425.76 1374
11426.77 1412
11427.78 1386
11428.79 1402
11429.80 1291
11430.81 1300
11431.82 1355
11432.83 1419
11433.84 1364
11434.85 1312
11435.86 1406
11436.87 1520
11437.88 1427
11438.89 1366
11439.90 1341
11440.91 1396
11441.92 1416
11442.93 1410
11443.94 1472
11444.95 1361
11445.96 1488
11446.97 1493
11447.98 1438
11448.99 1373
11450.00 1401
11451.01 1459
11452.03 1385
11453.04 1529
11454.05 1421
11455.06 1424
11456.07 1423
11457.08 1470
11458.09 1503
11459.10 1490
11460.11 1449
11461.12 1414
11462.14 1471
11463.15 1436
11464.16 1541
11465.17 1509
11466.18 1581
11467.19 1489
11468.20 1514
11469.21 1532
11470.23 1594
11471.24 1585
11472.25 1597
11473.26 1557
11474.27 1574
11475.28 1523
11476.30 1512
11477.31 1516
11478.32 1533
11479.33 1566
11480.34 1596
11481.36 1637
11482.37 1613
11483.38 1640
11484.39 1661
11485.40 1591
11486.42 1546
11487.43 1593
11488.44 1668
11489.45 1625
11490.47 1529
11491.48 1618
11492.49 1674
11493.50 1676
11494.52 1648
11495.53 1564
11496.54 1584
11497.55 1566
11498.57 1612
11499.58 1693
11500.59 1655
11501.61 1647
11502.62 1723
11503.63 1740
11504.64 1576
11505.66 1656
11506.67 1610
11507.68 1709
11508.70 1677
11509.71 1617
11510.72 1709
11511.74 1642
11512.75 1672
11513.76 1708
11514.78 1705
11515.79 1682
11516.80 1751
11517.82 1811
11518.83 1758
11519.84 1707
11520.86 1776
11521.87 1766
11522.89 1748
11523.90 1733
11524.91 1753
11525.93 1829
11526.94 1757
11527.96 1709
11528.97 1788
11529.98 1838
11531.00 1783
11532.01 1844
11533.03 1816
11534.04 1783
11535.06 1857
11536.07 1839
11537.08 1874
11538.10 1888
11539.11 1874
11540.13 1924
11541.14 1909
11542.16 1913
11543.17 1901
11544.19 1855
11545.20 1911
11546.22 1981
11547.23 1961
11548.25 1963
11549.26 1964
11550.28 1983
11551.29 2019
11552.31 1951
11553.32 1876
11554.34 1946
11555.35 1991
11556.37 1990
11557.38 2030
11558.40 2053
11559.41 2019
11560.43 2043
11561.45 2146
11562.46 2169
11563.48 2125
11564.49 2067
11565.51 2182
11566.52 2247
11567.54 2221
11568.56 2226
11569.57 2268
11570.59 2384
11571.60 2341
11572.62 2289
11573.64 2320
11574.65 2379
11575.67 2444
11576.68 2509
11577.70 2524
11578.72 2533
11579.73 2619
11580.75 2565
11581.77 2607
11582.78 2744
11583.80 2621
11584.82 2634
11585.83 2738
11586.85 2771
11587.87 2930
11588.88 2902
11589.90 2926
11590.92 3079
11591.93 3021
11592.95 3144
11593.97 3193
11594.98 3227
11596.00 3301
11597.02 3293
11598.03 3415
11599.05 3541
11600.07 3607
11601.09 3751
11602.10 3952
11603.12 4140
11604.14 4371
11605.16 4537
11606.17 4790
11607.19 5168
11608.21 5356
11609.23 5613
11610.24 5617
11611.26 5560
11612.28 5585
11613.30 5289
11614.32 5026
11615.33 4817
11616.35 4624
11617.37 4403
11618.39 4217
11619.41 4072
11620.42 4126
11621.44 4165
11622.46 4033
11623.48 3931
11624.50 4050
11625.51 4132
11626.53 4172
11627.55 4249
11628.57 4187
11629.59 4172
11630.61 4267
11631.63 4294
11632.64 4442
11633.66 4430
11634.68 4536
11635.70 4735
11636.72 4983
11637.74 5382
11638.76 5920
11639.78 6347
11640.80 6622
11641.81 6872
11642.83 7466
11643.85 7642
11644.87 7543
11645.89 7471
11646.91 7164
11647.93 6797
11648.95 6143
11649.97 5853
11650.99 5098
11652.01 4816
11653.03 4539
11654.05 4101
11655.07 3879
11656.09 3694
11657.11 3575
11658.13 3448
11659.15 3351
11660.17 3365
11661.19 3317
11662.21 3266
11663.23 3195
11664.25 3040
11665.27 2993
11666.29 2989
11667.31 2841
11668.33 2885
11669.35 2826
11670.37 2861
11671.39 2733
11672.41 2666
11673.43 2643
11674.45 2608
11675.47 2681
11676.49 2621
11677.51 2597
11678.53 2596
11679.55 2524
11680.57 2598
11681.59 2522
11682.61 2606
11683.64 2539
11684.66 2528
11685.68 2532
11686.70 2480
11687.72 2534
11688.74 2460
11689.76 2415
11690.78 2379
11691.80 2348
11692.83 2357
11693.85 2445
11694.87 2368
11695.89 2420
11696.91 2376
11697.93 2326
11698.95 2348
11699.98 2321
11701.00 2313
11702.02 2336
11703.04 2270
11704.06 2297
11705.08 2303
11706.11 2234
11707.13 2263
11708.15 2257
11709.17 2365
11710.19 2371
11711.22 2370
11712.24 2323
11713.26 2376
11714.28 2424
11715.31 2388
11716.33 2392
11717.35 2513
11718.37 2503
11719.40 2495
11720.42 2475
11721.44 2424
11722.46 2396
11723.49 2443
11724.51 2434
11725.53 2380
11726.55 2423
11727.58 2399
11728.60 2471
11729.62 2485
11730.65 2461
11731.67 2429
11732.69 2461
11733.71 2477
11734.74 2315
11735.76 2227
11736.78 2309
11737.81 2357
11738.83 2276
11739.85 2299
11740.88 2294
11741.90 2226
11742.92 2110
11743.95 2219
11744.97 2311
11746.00 2265
11747.02 2103
11748.04 2173
11749.07 2149
11750.09 2111
11751.11 2127
11752.14 2119
11753.16 2088
11754.19 2112
11755.21 2188
11756.23 1991
11757.26 1962
11758.28 1977
11759.31 2010
11760.33 1963
11761.36 1952
11762.38 1920
11763.40 1873
11764.43 1924
11765.45 1971
11766.48 1901
11767.50 1841
11768.53 1836
11769.55 1857
11770.58 1757
11771.60 1782
11772.63 1767
11773.65 1797
11774.68 1802
11775.70 1742
11776.73 1701
11777.75 1780
11778.78 1749
11779.80 1748
11780.83 1788
11781.85 1774
11782.88 1698
11783.90 1761
11784.93 1738
11785.95 1733
11786.98 1712
11788.00 1803
11789.03 1770
11790.05 1658
11791.08 1706
11792.11 1708
11793.13 1705
11794.16 1746
11795.18 1712
11796.21 1720
11797.23 1673
11798.26 1576
11799.29 1638
11800.31 1645
11801.34 1604
11802.36 1650
11803.39 1708
11804.42 1549
11805.44 1529
11806.47 1601
11807.50 1614
11808.52 1672
11809.55 1669
11810.57 1610
11811.60 1593
11812.63 1668
11813.65 1560
11814.68 1508
11815.71 1502
11816.73 1609
11817.76 1560
11818.79 1563
11819.81 1527
11820.84 1526
11821.87 1598
11822.90 1519
11823.92 1523
11824.95 1556
11825.98 1537
11827.00 1481
11828.03 1486
11829.06 1487
11830.09 1476
11831.11 1415
11832.14 1438
11833.17 1525
11834.20 1505
11835.22 1417
11836.25 1420
11837.28 1490
11838.31 1407
11839.33 1527
11840.36 1511
11841.39 1495
11842.42 1437
11843.45 1451
11844.47 1477
11845.50 1516
11846.53 1405
11847.56 1423
11848.59 1421
11849.61 1418
11850.64 1372
11851.67 1355
11852.70 1375
11853.73 1381
11854.75 1403
11855.78 1422
11856.81 1419
11857.84 1412
11858.87 1353
11859.90 1341
11860.93 1354
11861.95 1371
11862.98 1389
11864.01 1389
11865.04 1401
11866.07 1408
11867.10 1420
11868.13 1375
11869.16 1373
11870.19 1383
11871.21 1427
11872.24 1430
11873.27 1432
11874.30 1425
11875.33 1399
11876.36 1402
11877.39 1422
11878.42 1378
11879.45 1466
11880.48 1368
11881.51 1434
11882.54 1432
11883.57 1376
11884.60 1349
11885.63 1371
11886.66 1438
11887.69 1448
11888.72 1400
11889.75 1459
11890.78 1482
11891.81 1360
11892.84 1363
11893.87 1420
11894.90 1392
11895.93 1480
11896.96 1497
11897.99 1423
11899.02 1504
11900.05 1437
11901.08 1375
11902.11 1408
11903.14 1461
11904.17 1508
11905.20 1480
11906.23 1439
11907.26 1503
11908.29 1480
11909.32 1524
11910.35 1511
11911.38 1579
11912.42 1669
11913.45 1586
11914.48 1552
11915.51 1512
11916.54 1550
11917.57 1508
11918.60 1524
11919.63 1541
11920.66 1458
11921.70 1464
11922.73 1498
11923.76 1539
11924.79 1452
11925.82 1496
11926.85 1403
11927.88 1429
11928.92 1495
11929.95 1433
11930.98 1509
11932.01 1575
11933.04 1580
11934.07 1549
11935.11 1556
11936.14 1642
11937.17 1589
11938.20 1685
11939.23 1743
11940.27 1769
11941.30 1794
11942.33 1772
11943.36 1699
11944.40 1856
11945.43 1811
11946.46 1747
11947.49 1748
11948.53 1630
11949.56 1641
11950.59 1590
11951.62 1601
11952.66 1503
11953.69 1481
11954.72 1447
11955.75 1459
11956.79 1491
11957.82 1439
11958.85 1443
11959.88 1402
11960.92 1427
11961.95 1387
11962.98 1468
11964.02 1376
11965.05 1331
11966.08 1371
11967.12 1404
11968.15 1371
11969.18 1300
11970.22 1329
11971.25 1398
11972.28 1356
11973.32 1260
11974.35 1381
11975.38 1379
11976.42 1360
11977.45 1351
11978.49 1319
11979.52 1315
11980.55 1376
11981.59 1341
11982.62 1360
11983.66 1353
11984.69 1349
11985.72 1410
11986.76 1362
11987.79 1345
11988.83 1385
11989.86 1414
11990.89 1318
11991.93 1365
11992.96 1368
11994.00 1318
11995.03 1293
11996.07 1320
11997.10 1385
11998.14 1356
11999.17 1359
12000.20 1357
12001.24 1313
12002.27 1346
12003.31 1346
12004.34 1376
12005.38 1403
12006.41 1411
12007.45 1467
12008.48 1423
12009.52 1417
12010.55 1441
12011.59 1446
12012.62 1377
12013.66 1372
12014.70 1356
12015.73 1390
12016.77 1400
12017.80 1445
12018.84 1389
12019.87 1442
12020.91 1443
12021.94 1478
12022.98 1461
12024.02 1429
12025.05 1447
12026.09 1483
12027.12 1495
12028.16 1483
12029.19 1461
12030.23 1512
12031.27 1607
12032.30 1586
12033.34 1514
12034.37 1412
12035.41 1397
12036.45 1469
12037.48 1523
12038.52 1424
12039.56 1422
12040.59 1500
12041.63 1499
12042.67 1565
12043.70 1497
12044.74 1528
12045.78 1467
12046.81 1415
12047.85 1486
12048.89 1486
12049.92 1451
12050.96 1421
12052.00 1537
12053.03 1478
12054.07 1435
12055.11 1483
12056.14 1511
12057.18 1564
12058.22 1463
12059.26 1580
12060.29 1548
12061.33 1504
12062.37 1482
12063.41 1603
12064.44 1538
12065.48 1454
12066.52 1467
12067.56 1440
12068.59 1505
12069.63 1539
12070.67 1459
12071.71 1526
12072.74 1492
12073.78 1494
12074.82 1517
12075.86 1511
12076.90 1486
12077.93 1467
12078.97 1455
12080.01 1447
12081.05 1514
12082.09 1554
12083.13 1538
12084.16 1485
12085.20 1541
12086.24 1500
12087.28 1454
12088.32 1441
12089.36 1511
12090.39 1498
12091.43 1553
12092.47 1587
12093.51 1532
12094.55 1531
12095.59 1533
12096.63 1507
12097.67 1498
12098.70 1522
12099.74 1542
12100.78 1502
12101.82 1548
12102.86 1512
12103.90 1538
12104.94 1535
12105.98 1557
12107.02 1509
12108.06 1532
12109.10 1564
12110.14 1569
12111.18 1567
12112.22 1558
12113.25 1567
12114.29 1562
12115.33 1532
12116.37 1609
12117.41 1544
12118.45 1553
12119.49 1543
12120.53 1513
12121.57 1496
12122.61 1455
12123.65 1365
12124.69 1379
12125.73 1370
12126.77 1410
12127.81 1400
12128.85 1394
12129.89 1341
12130.93 1448
12131.97 1341
12133.02 1361
12134.06 1333
12135.10 1315
12136.14 1356
12137.18 1392
12138.22 1368
12139.26 1392
12140.30 1344
12141.34 1356
12142.38 1387
12143.42 1366
12144.46 1381
12145.50 1331
12146.54 1373
12147.59 1294
12148.63 1350
12149.67 1322
12150.71 1315
12151.75 1325
12152.79 1375
12153.83 1318
12154.87 1330
12155.92 1285
12156.96 1321
12158.00 1240
12159.04 1257
12160.08 1328
12161.12 1261
12162.17 1300
12163.21 1276
12164.25 1333
12165.29 1290
12166.33 1321
12167.37 1302
12168.42 1263
12169.46 1285
12170.50 1311
12171.54 1345
12172.58 1285
12173.63 1319
12174.67 1281
12175.71 1300
12176.75 1299
12177.80 1248
12178.84 1288
12179.88 1288
12180.92 1320
12181.97 1244
12183.01 1341
12184.05 1225
12185.09 1302
12186.14 1312
12187.18 1282
12188.22 1236
12189.26 1304
12190.31 1323
12191.35 1238
12192.39 1289
12193.44 1315
12194.48 1268
12195.52 1254
12196.57 1288
12197.61 1323
12198.65 1226
12199.70 1218
12200.74 1259
12201.78 1258
12202.83 1285
12203.87 1291
12204.91 1316
12205.96 1356
12207.00 1293
12208.04 1302
12209.09 1300
12210.13 1294
12211.17 1276
12212.22 1315
12213.26 1292
12214.31 1290
12215.35 1389
12216.39 1310
12217.44 1337
12218.48 1278
12219.53 1269
12220.57 1264
12221.61 1339
12222.66 1317
12223.70 1247
12224.75 1245
12225.79 1319
12226.84 1268
12227.88 1283
12228.93 1236
12229.97 1259
12231.01 1299
12232.06 1239
12233.10 1248
12234.15 1241
12235.19 1228
12236.24 1262
12237.28 1283
12238.33 1262
12239.37 1226
12240.42 1207
12241.46 1250
12242.51 1259
12243.55 1297
12244.60 1319
12245.64 1214
12246.69 1242
12247.74 1291
12248.78 1269
12249.83 1335
12250.87 1293
12251.92 1300
12252.96 1327
12254.01 1315
12255.05 1323
12256.10 1314
12257.15 1339
12258.19 1361
12259.24 1341
12260.28 1281
12261.33 1314
12262.37 1343
12263.42 1331
12264.47 1278
12265.51 1207
12266.56 1244
12267.61 1230
12268.65 1239
12269.70 1284
12270.74 1277
12271.79 1270
12272.84 1246
12273.88 1230
12274.93 1260
12275.98 1246
12277.02 1228
12278.07 1183
12279.12 1167
12280.16 1306
12281.21 1279
12282.26 1254
12283.30 1147
12284.35 1165
12285.40 1240
12286.44 1254
12287.49 1279
12288.54 1262
12289.59 1212
12290.63 1252
12291.68 1211
12292.73 1219
12293.77 1203
12294.82 1252
12295.87 1255
12296.92 1227
12297.96 1206
12299.01 1223
12300.06 1278
12301.11 1172
12302.15 1191
12303.20 1205
12304.25 1148
12305.30 1206
12306.35 1207
12307.39 1193
12308.44 1183
12309.49 1188
12310.54 1176
12311.59 1224
12312.63 1185
12313.68 1202
12314.73 1130
12315.78 1207
12316.83 1147
12317.88 1218
12318.92 1243
12319.97 1206
12321.02 1205
12322.07 1256
12323.12 1264
12324.17 1224
12325.21 1230
12326.26 1238
12327.31 1225
12328.36 1176
12329.41 1165
12330.46 1109
12331.51 1195
12332.56 1266
12333.61 1234
12334.65 1125
12335.70 1188
12336.75 1147
12337.80 1198
12338.85 1196
12339.90 1166
12340.95 1175
12342.00 1201
12343.05 1185
12344.10 1168
12345.15 1196
12346.20 1222
12347.25 1199
12348.30 1172
12349.35 1208
12350.40 1190
12351.45 1099
12352.50 1145
12353.55 1065
12354.60 1162
12355.65 1161
12356.70 1122
12357.75 1137
12358.80 1120
12359.85 1185
12360.90 1248
12361.95 1147
12363.00 1130
12364.05 1125
12365.10 1153
12366.15 1171
12367.20 1071
12368.25 1076
12369.30 1119
12370.35 1185
12371.40 1186
12372.45 1204
12373.50 1136
12374.55 1132
12375.60 1095
12376.65 1124
12377.70 1144
12378.76 1171
12379.81 1162
12380.86 1150
12381.91 1186
12382.96 1093
12384.01 1175
12385.06 1115
12386.11 1181
12387.17 1168
12388.22 1200
12389.27 1206
12390.32 1222
12391.37 1189
12392.42 1146
12393.47 1135
12394.53 1213
12395.58 1190
12396.63 1175
12397.68 1164
12398.73 1104
12399.78 1134
12400.84 1149
12401.89 1189
12402.94 1182
12403.99 1235
12405.04 1237
12406.10 1192
12407.15 1188
12408.20 1280
12409.25 1153
12410.31 1139
12411.36 1157
12412.41 1167
12413.46 1161
12414.51 1187
12415.57 1172
12416.62 1152
12417.67 1188
12418.72 1138
12419.78 1183
12420.83 1172
12421.88 1201
12422.94 1226
12423.99 1181
12425.04 1183
12426.09 1247
12427.15 1205
12428.20 1188
12429.25 1202
12430.31 1232
12431.36 1181
12432.41 1202
12433.47 1208
12434.52 1191
12435.57 1142
12436.63 1203
12437.68 1249
12438.73 1205
12439.79 1242
12440.84 1268
12441.89 1246
12442.95 1288
12444.00 1195
12445.06 1305
12446.11 1288
12447.16 1272
12448.22 1216
12449.27 1251
12450.33 1207
12451.38 1237
12452.43 1219
12453.49 1189
12454.54 1231
12455.60 1264
12456.65 1230
12457.70 1269
12458.76 1187
12459.81 1227
12460.87 1226
12461.92 1164
12462.98 1253
12464.03 1284
12465.09 1261
12466.14 1220
12467.19 1252
12468.25 1289
12469.30 1279
12470.36 1289
12471.41 1267
12472.47 1235
12473.52 1255
12474.58 1310
12475.63 1323
12476.69 1260
12477.74 1301
12478.80 1254
12479.85 1268
12480.91 1329
12481.97 1290
12483.02 1314
12484.08 1249
12485.13 1285
12486.19 1336
12487.24 1357
12488.30 1313
12489.35 1352
12490.41 1331
12491.47 1435
12492.52 1435
12493.58 1382
12494.63 1454
12495.69 1439
12496.74 1468
12497.80 1511
12498.86 1633
12499.91 1666
12500.97 1775
12502.03 1874
12503.08 1914
12504.14 1909
12505.19 2047
12506.25 2080
12507.31 2010
12508.36 2106
12509.42 2037
12510.48 1904
12511.53 1860
12512.59 1838
12513.65 1770
12514.70 1562
12515.76 1531
12516.82 1511
12517.87 1446
12518.93 1387
12519.99 1430
12521.04 1412
12522.10 1342
12523.16 1367
12524.22 1432
12525.27 1381
12526.33 1304
12527.39 1324
12528.44 1291
12529.50 1288
12530.56 1290
12531.62 1313
12532.67 1266
12533.73 1266
12534.79 1289
12535.85 1295
12536.90 1205
12537.96 1246
12539.02 1312
12540.08 1270
12541.14 1259
12542.19 1235
12543.25 1364
12544.31 1233
12545.37 1203
12546.43 1285
12547.48 1238
12548.54 1236
12549.60 1205
12550.66 1253
12551.72 1314
12552.77 1312
12553.83 1248
12554.89 1275
12555.95 1281
12557.01 1262
12558.07 1225
12559.13 1234
12560.18 1335
12561.24 1317
12562.30 1300
12563.36 1318
12564.42 1351
12565.48 1407
12566.54 1391
12567.60 1389
12568.65 1476
12569.71 1422
12570.77 1391
12571.83 1444
12572.89 1475
12573.95 1475
12575.01 1454
12576.07 1470
12577.13 1455
12578.19 1510
12579.25 1648
12580.31 1650
12581.37 1697
12582.43 1788
12583.49 1795
12584.55 1885
12585.60 1857
12586.66 1950
12587.72 1939
12588.78 1882
12589.84 1876
12590.90 1817
12591.96 1664
12593.02 1668
12594.08 1611
12595.14 1655
12596.20 1583
12597.26 1513
12598.32 1492
12599.39 1471
12600.45 1395
12601.51 1446
12602.57 1407
12603.63 1436
12604.69 1382
12605.75 1390
12606.81 1375
12607.87 1358
12608.93 1420
12609.99 1352
12611.05 1352
12612.11 1412
12613.17 1376
12614.23 1298
12615.30 1263
12616.36 1291
12617.42 1299
12618.48 1384
12619.54 1323
12620.60 1338
12621.66 1339
12622.72 1365
12623.78 1359
12624.85 1242
12625.91 1296
12626.97 1352
12628.03 1336
12629.09 1356
12630.15 1328
12631.22 1300
12632.28 1317
12633.34 1335
12634.40 1416
12635.46 1341
12636.52 1220
12637.59 1319
12638.65 1240
12639.71 1234
12640.77 1171
12641.83 1233
12642.90 1296
12643.96 1238
12645.02 1231
12646.08 1316
12647.14 1268
12648.21 1181
12649.27 1198
12650.33 1208
12651.39 1217
12652.46 1318
12653.52 1247
12654.58 1259
12655.65 1265
12656.71 1289
12657.77 1255
12658.83 1304
12659.90 1281
12660.96 1280
12662.02 1321
12663.09 1327
12664.15 1321
12665.21 1291
12666.27 1343
12667.34 1399
12668.40 1403
12669.46 1391
12670.53 1372
12671.59 1365
12672.65 1340
12673.72 1309
12674.78 1241
12675.84 1237
12676.91 1271
12677.97 1264
12679.04 1261
12680.10 1257
12681.16 1258
12682.23 1310
12683.29 1246
12684.35 1203
12685.42 1198
12686.48 1256
12687.55 1270
12688.61 1202
12689.67 1208
12690.74 1230
12691.80 1226
12692.87 1291
12693.93 1219
12695.00 1201
12696.06 1186
12697.12 1193
12698.19 1200
12699.25 1202
12700.32 1222
12701.38 1214
12702.45 1238
12703.51 1226
12704.58 1149
12705.64 1164
12706.71 1185
12707.77 1222
12708.84 1226
12709.90 1211
12710.97 1228
12712.03 1227
12713.10 1170
12714.16 1232
12715.23 1177
12716.29 1178
12717.36 1269
12718.42 1210
12719.49 1194
12720.55 1198
12721.62 1163
12722.68 1155
12723.75 1171
12724.81 1198
12725.88 1216
12726.95 1160
12728.01 1167
12729.08 1186
12730.14 1190
12731.21 1232
12732.28 1252
12733.34 1185
12734.41 1186
12735.47 1179
12736.54 1195
12737.61 1168
12738.67 1191
12739.74 1172
12740.80 1096
12741.87 1117
12742.94 1112
12744.00 1159
12745.07 1084
12746.14 1118
12747.20 1183
12748.27 1099
12749.34 1158
12750.40 1142
12751.47 1119
12752.54 1119
12753.60 1117
12754.67 1202
12755.74 1146
12756.80 1060
12757.87 1071
12758.94 1101
12760.00 1072
12761.07 1044
12762.14 1106
12763.21 1081
12764.27 1056
12765.34 1044
12766.41 1060
12767.47 1086
12768.54 1101
12769.61 1087
12770.68 1094
12771.74 1058
12772.81 1088
12773.88 1128
12774.95 1006
12776.02 1022
12777.08 1074
12778.15 1037
12779.22 1002
12780.29 1008
12781.35 1009
12782.42 1039
12783.49 1066
12784.56 1074
12785.63 1003
12786.70 989
12787.76 997
12788.83 978
12789.90 983
12790.97 999
12792.04 1002
12793.11 975
12794.17 957
12795.24 990
12796.31 971
12797.38 1023
12798.45 1056
12799.52 1033
12800.59 997
12801.65 1028
12802.72 1034
12803.79 1012
12804.86 992
12805.93 1009
12807.00 994
12808.07 1024
12809.14 977
12810.21 961
12811.28 1006
12812.34 1013
12813.41 988
12814.48 958
12815.55 988
12816.62 1020
12817.69 1033
12818.76 941
12819.83 919
12820.90 946
12821.97 1021
12823.04 987
12824.11 1051
12825.18 1072
12826.25 1048
12827.32 935
12828.39 966
12829.46 976
12830.53 1002
12831.60 1009
12832.67 1007
12833.74 979
12834.81 986
12835.88 957
12836.95 976
12838.02 992
12839.09 1005
12840.16 962
12841.23 977
12842.30 943
12843.37 933
12844.44 896
12845.51 911
12846.58 976
12847.66 981
12848.73 957
12849.80 925
12850.87 958
12851.94 947
12853.01 972
12854.08 958
12855.15 990
12856.22 997
12857.29 972
12858.36 960
12859.44 979
12860.51 892
12861.58 896
12862.65 953
12863.72 971
12864.79 936
12865.86 938
12866.94 952
12868.01 943
12869.08 974
12870.15 994
12871.22 971
12872.29 922
12873.37 989
12874.44 942
12875.51 937
12876.58 913
12877.65 1015
12878.73 958
12879.80 945
12880.87 1034
12881.94 967
12883.01 914
12884.09 974
12885.16 944
12886.23 1012
12887.30 939
12888.38 896
12889.45 978
12890.52 910
12891.59 991
12892.67 961
12893.74 900
12894.81 945
12895.88 932
12896.96 917
12898.03 952
12899.10 927
12900.18 885
12901.25 952
12902.32 1025
12903.39 936
12904.47 951
12905.54 979
12906.61 918
12907.69 943
12908.76 878
12909.83 940
12910.91 969
12911.98 963
12913.05 889
12914.13 859
12915.20 915
12916.28 942
12917.35 897
12918.42 956
12919.50 955
12920.57 917
12921.64 945
12922.72 923
12923.79 949
12924.87 923
12925.94 927
12927.01 959
12928.09 949
12929.16 908
12930.24 907
12931.31 932
12932.38 915
12933.46 965
12934.53 934
12935.61 901
12936.68 907
12937.76 913
12938.83 899
12939.91 909
12940.98 939
12942.05 884
12943.13 906
12944.20 966
12945.28 951
12946.35 977
12947.43 1005
12948.50 980
12949.58 963
12950.65 985
12951.73 917
12952.80 951
12953.88 982
12954.95 949
12956.03 995
12957.10 917
12958.18 932
12959.26 933
12960.33 934
12961.41 965
12962.48 905
12963.56 887
12964.63 881
12965.71 890
12966.78 949
12967.86 954
12968.94 919
12970.01 938
12971.09 905
12972.16 939
12973.24 920
12974.32 921
12975.39 961
12976.47 973
12977.54 927
12978.62 869
12979.70 849
12980.77 887
12981.85 912
12982.93 898
12984.00 931
12985.08 917
12986.15 931
12987.23 936
12988.31 935
12989.38 960
12990.46 941
12991.54 904
12992.61 888
12993.69 920
12994.77 933
12995.85 923
12996.92 928
12998.00 964
12999.08 968
13000.15 946
13001.23 949
13002.31 946
13003.38 906
13004.46 963
13005.54 888
13006.62 911
13007.69 912
13008.77 924
13009.85 880
13010.93 966
13012.00 908
13013.08 948
13014.16 848
13015.24 872
13016.32 922
13017.39 909
13018.47 881
13019.55 897
13020.63 993
13021.70 962
13022.78 915
13023.86 941
13024.94 920
13026.02 967
13027.10 995
13028.17 967
13029.25 914
13030.33 913
13031.41 907
13032.49 875
13033.57 938
13034.64 925
13035.72 921
13036.80 901
13037.88 945
13038.96 903
13040.04 890
13041.12 962
13042.19 990
13043.27 913
13044.35 918
13045.43 921
13046.51 920
13047.59 904
13048.67 975
13049.75 918
13050.83 914
13051.91 998
13052.99 967
13054.06 903
13055.14 947
13056.22 947
13057.30 918
13058.38 895
13059.46 921
13060.54 1004
13061.62 952
13062.70 948
13063.78 934
13064.86 949
13065.94 942
13067.02 929
13068.10 873
13069.18 965
13070.26 943
13071.34 923
13072.42 930
13073.50 933
13074.58 997
13075.66 929
13076.74 922
13077.82 909
13078.90 888
13079.98 944
13081.06 998
13082.14 936
13083.22 908
13084.30 944
13085.38 889
13086.47 947
13087.55 924
13088.63 978
13089.71 984
13090.79 897
13091.87 934
13092.95 899
13094.03 907
13095.11 915
13096.19 939
13097.27 885
13098.36 891
13099.44 912
13100.52 945
13101.60 929
13102.68 962
13103.76 912
13104.84 914
13105.93 863
13107.01 904
13108.09 853
13109.17 918
13110.25 872
13111.33 865
13112.42 930
13113.50 874
13114.58 906
13115.66 933
13116.74 955
13117.82 973
13118.91 880
13119.99 877
13121.07 881
13122.15 847
13123.23 864
13124.32 911
13125.40 847
13126.48 893
13127.56 961
13128.65 959
13129.73 924
13130.81 945
13131.89 920
13132.98 907
13134.06 908
13135.14 935
13136.22 889
13137.31 934
13138.39 910
13139.47 868
13140.56 907
13141.64 863
13142.72 925
13143.81 887
13144.89 903
13145.97 961
13147.05 944
13148.14 869
13149.22 910
13150.30 918
13151.39 883
13152.47 932
13153.55 884
13154.64 808
13155.72 838
13156.81 881
13157.89 870
13158.97 869
13160.06 883
13161.14 890
13162.22 903
13163.31 905
13164.39 882
13165.48 870
13166.56 887
13167.64 883
13168.73 912
13169.81 873
13170.90 949
13171.98 876
13173.06 913
13174.15 889
13175.23 854
13176.32 903
13177.40 908
13178.49 893
13179.57 862
13180.66 908
13181.74 932
13182.82 894
13183.91 894
13184.99 908
13186.08 909
13187.16 859
13188.25 907
13189.33 940
13190.42 914
13191.50 985
13192.59 918
13193.67 905
13194.76 888
13195.84 885
13196.93 852
13198.01 908
13199.10 907
13200.19 871
13201.27 872
13202.36 865
13203.44 879
13204.53 857
13205.61 880
13206.70 833
13207.78 886
13208.87 882
13209.96 862
13211.04 912
13212.13 906
13213.21 903
13214.30 946
13215.38 973
13216.47 890
13217.56 912
13218.64 885
13219.73 916
13220.82 839
13221.90 876
13222.99 882
13224.07 916
13225.16 911
13226.25 887
13227.33 918
13228.42 958
13229.51 902
13230.59 933
13231.68 890
13232.77 883
13233.85 890
13234.94 877
13236.03 948
13237.11 881
13238.20 912
13239.29 935
13240.38 914
13241.46 957
13242.55 907
13243.64 926
13244.72 958
13245.81 918
13246.90 907
13247.99 890
13249.07 939
13250.16 969
13251.25 978
13252.34 932
13253.42 989
13254.51 985
13255.60 946
13256.69 952
13257.77 989
13258.86 962
13259.95 927
13261.04 959
13262.13 891
13263.21 970
13264.30 921
13265.39 936
13266.48 962
13267.57 1037
13268.65 1019
13269.74 976
13270.83 975
13271.92 1010
13273.01 978
13274.10 1004
13275.18 957
13276.27 933
13277.36 994
13278.45 995
13279.54 1016
13280.63 1015
13281.72 969
13282.80 973
13283.89 991
13284.98 1042
13286.07 1019
13287.16 1002
13288.25 985
13289.34 1044
13290.43 979
13291.52 997
13292.61 1015
13293.69 979
13294.78 950
13295.87 1000
13296.96 1064
13298.05 1005
13299.14 1009
13300.23 1010
13301.32 977
13302.41 964
13303.50 1027
13304.59 1073
13305.68 1037
13306.77 1042
13307.86 1034
13308.95 1052
13310.04 1007
13311.13 1005
13312.22 1077
13313.31 1091
13314.40 1082
13315.49 1030
13316.58 992
13317.67 1027
13318.76 1041
13319.85 1036
13320.94 1059
13322.03 1086
13323.12 1091
13324.21 1104
13325.30 1036
13326.39 1072
13327.48 1090
13328.57 1036
13329.66 1032
13330.75 1071
13331.85 1075
13332.94 1060
13334.03 1022
13335.12 1091
13336.21 1069
13337.30 1110
13338.39 1015
13339.48 1003
13340.57 1058
13341.66 1016
13342.76 1008
13343.85 1040
13344.94 1112
13346.03 1080
13347.12 1048
13348.21 1046
13349.30 1065
13350.40 1063
13351.49 1050
13352.58 1054
13353.67 1044
13354.76 1064
13355.85 1105
13356.95 1094
13358.04 1054
13359.13 1089
13360.22 1121
13361.31 1148
13362.41 1082
13363.50 1061
13364.59 1089
13365.68 1111
13366.77 1113
13367.87 1125
13368.96 1068
13370.05 1087
13371.14 1146
13372.24 1128
13373.33 1168
13374.42 1192
13375.51 1197
13376.61 1141
13377.70 1171
13378.79 1148
13379.88 1161
13380.98 1199
13382.07 1222
13383.16 1130
13384.26 1152
13385.35 1149
13386.44 1128
13387.54 1063
13388.63 1087
13389.72 1105
13390.81 1078
13391.91 1097
13393.00 1097
13394.09 1044
13395.19 1010
13396.28 1036
13397.37 1034
13398.47 982
13399.56 959
13400.66 1003
13401.75 984
13402.84 1044
13403.94 1001
13405.03 978
13406.12 972
13407.22 984
13408.31 1028
13409.41 1014
13410.50 1016
13411.59 934
13412.69 965
13413.78 922
13414.88 960
13415.97 1004
13417.07 957
13418.16 1002
13419.25 987
13420.35 955
13421.44 1006
13422.54 1034
13423.63 1005
13424.73 966
13425.82 977
13426.92 972
13428.01 974
13429.11 976
13430.20 986
13431.29 995
13432.39 983
13433.48 1018
13434.58 991
13435.67 952
13436.77 957
13437.86 989
13438.96 1005
13440.06 988
13441.15 998
13442.25 961
13443.34 1031
13444.44 986
13445.53 1008
13446.63 1028
13447.72 1040
13448.82 1017
13449.91 961
13451.01 984
13452.11 996
13453.20 988
13454.30 1050
13455.39 1024
13456.49 1045
13457.59 1062
13458.68 1032
13459.78 1042
13460.87 1045
13461.97 1061
13463.07 1032
13464.16 1029
13465.26 1030
13466.35 1102
13467.45 1116
13468.55 1014
13469.64 1046
13470.74 1083
13471.84 1147
13472.93 1066
13474.03 1057
13475.13 1058
13476.22 1070
13477.32 1067
13478.42 1118
13479.51 1110
13480.61 1025
13481.71 1073
13482.80 1105
13483.90 1032
13485.00 1044
13486.10 1106
13487.19 1143
13488.29 1128
13489.39 1176
13490.48 1152
13491.58 1060
13492.68 1092
13493.78 1119
13494.87 1095
13495.97 1068
13497.07 1082
13498.17 1115
13499.26 1140
13500.36 1129
13501.46 1103
13502.56 1090
13503.65 1050
13504.75 1112
13505.85 1123
13506.95 1194
13508.05 1173
13509.14 1176
13510.24 1168
13511.34 1276
13512.44 1252
13513.54 1241
13514.64 1168
13515.73 1175
13516.83 1188
13517.93 1177
13519.03 1147
13520.13 1181
13521.23 1124
13522.32 1044
13523.42 1081
13524.52 1063
13525.62 1083
13526.72 1072
13527.82 1072
13528.92 1113
13530.02 1084
13531.12 1075
13532.21 1012
13533.31 1019
13534.41 1028
13535.51 1054
13536.61 1090
13537.71 1004
13538.81 1037
13539.91 1028
13541.01 1018
13542.11 1046
13543.21 994
13544.31 971
13545.41 1001
13546.50 982
13547.60 965
13548.70 938
13549.80 964
13550.90 948
13552.00 948
13553.10 968
13554.20 1000
13555.30 918
13556.40 958
13557.50 941
13558.60 977
13559.70 960
13560.80 938
13561.90 914
13563.00 991
13564.10 991
13565.20 946
13566.30 957
13567.41 980
13568.51 962
13569.61 984
13570.71 979
13571.81 970
13572.91 972
13574.01 932
13575.11 931
13576.21 909
13577.31 953
13578.41 938
13579.51 934
13580.61 967
13581.71 1049
13582.82 940
13583.92 950
13585.02 936
13586.12 928
13587.22 922
13588.32 949
13589.42 955
13590.52 942
13591.63 938
13592.73 930
13593.83 950
13594.93 956
13596.03 913
13597.13 933
13598.24 932
13599.34 926
13600.44 952
13601.54 1006
13602.64 962
13603.74 972
13604.85 920
13605.95 966
13607.05 978
13608.15 979
13609.25 1005
13610.36 988
13611.46 966
13612.56 906
13613.66 961
13614.77 1010
13615.87 971
13616.97 976
13618.07 959
13619.18 1020
13620.28 889
13621.38 983
13622.48 1011
13623.59 973
13624.69 986
13625.79 941
13626.89 983
13628.00 991
13629.10 925
13630.20 926
13631.31 958
13632.41 939
13633.51 943
13634.62 964
13635.72 973
13636.82 939
13637.93 927
13639.03 1002
13640.13 950
13641.24 983
13642.34 1001
13643.44 981
13644.55 985
13645.65 1036
13646.75 953
13647.86 955
13648.96 935
13650.06 1009
13651.17 970
13652.27 923
13653.38 920
13654.48 918
13655.58 916
13656.69 952
13657.79 1022
13658.90 957
13660.00 978
13661.10 997
13662.21 1000
13663.31 952
13664.42 939
13665.52 944
13666.63 977
13667.73 950
13668.84 943
13669.94 923
13671.04 962
13672.15 931
13673.25 929
13674.36 983
13675.46 942
13676.57 851
13677.67 942
13678.78 982
13679.88 975
13680.99 951
13682.09 978
13683.20 939
13684.30 927
13685.41 957
13686.51 1008
13687.62 983
13688.72 919
13689.83 922
13690.94 898
13692.04 904
13693.15 911
13694.25 943
13695.36 919
13696.46 919
13697.57 920
13698.67 914
13699.78 926
13700.89 898
13701.99 938
13703.10 961
13704.20 968
13705.31 973
13706.42 942
13707.52 932
13708.63 925
13709.73 928
13710.84 918
13711.95 921
13713.05 918
13714.16 903
13715.27 937
13716.37 1025
13717.48 1035
13718.59 991
13719.69 963
13720.80 988
13721.91 1025
13723.01 1019
13724.12 1015
13725.23 1006
13726.33 995
13727.44 944
13728.55 998
13729.65 1069
13730.76 1070
13731.87 993
13732.98 1099
13734.08 1135
13735.19 1094
13736.30 1023
13737.40 1111
13738.51 1044
13739.62 985
13740.73 1034
13741.83 1080
13742.94 1060
13744.05 1100
13745.16 1009
13746.26 1121
13747.37 1082
13748.48 1077
13749.59 1077
13750.70 1137
13751.80 1083
13752.91 1085
13754.02 999
13755.13 1070
13756.24 1064
13757.34 1175
13758.45 1157
13759.56 1181
13760.67 1090
13761.78 1096
13762.88 1163
13763.99 1176
13765.10 1139
13766.21 1243
13767.32 1191
13768.43 1192
13769.54 1188
13770.64 1257
13771.75 1260
13772.86 1222
13773.97 1283
13775.08 1297
13776.19 1263
13777.30 1293
13778.41 1296
13779.52 1212
13780.62 1278
13781.73 1359
13782.84 1366
13783.95 1328
13785.06 1332
13786.17 1356
13787.28 1355
13788.39 1341
13789.50 1296
13790.61 1341
13791.72 1350
13792.83 1283
13793.94 1223
13795.05 1193
13796.16 1183
13797.27 1212
13798.38 1146
13799.49 1226
13800.60 1205
13801.71 1120
13802.82 1186
13803.93 1288
13805.04 1242
13806.15 1171
13807.26 1284
13808.37 1296
13809.48 1264
13810.59 1250
13811.70 1337
13812.81 1298
13813.92 1284
13815.03 1302
13816.14 1297
13817.25 1231
13818.36 1222
13819.47 1188
13820.58 1252
13821.69 1201
13822.80 1201
13823.91 1181
13825.02 1218
13826.13 1150
13827.25 1156
13828.36 1184
13829.47 1107
13830.58 1100
13831.69 1101
13832.80 1044
13833.91 1139
13835.02 1178
13836.13 1132
13837.25 1123
13838.36 1054
13839.47 1034
13840.58 1060
13841.69 1049
13842.80 1110
13843.91 1137
13845.03 1055
13846.14 1102
13847.25 1056
13848.36 991
13849.47 999
13850.59 1066
13851.70 1067
13852.81 1016
13853.92 1036
13855.03 1041
13856.15 1056
13857.26 1054
13858.37 1022
13859.48 1029
13860.59 1044
13861.71 1057
13862.82 973
13863.93 985
13865.04 1027
13866.16 1072
13867.27 1031
13868.38 1047
13869.49 1081
13870.61 1087
13871.72 1094
13872.83 1074
13873.95 1029
13875.06 1118
13876.17 1111
13877.28 1089
13878.40 1066
13879.51 1076
13880.62 1085
13881.74 1100
13882.85 1082
13883.96 1008
13885.08 1069
13886.19 1124
13887.30 1156
13888.42 1080
13889.53 1086
13890.64 1124
13891.76 1093
13892.87 1092
13893.98 1039
13895.10 1047
13896.21 1093
13897.33 1125
13898.44 1056
13899.55 1088
13900.67 1151
13901.78 1151
13902.89 1097
13904.01 1109
13905.12 1150
13906.24 1139
13907.35 1171
13908.47 1122
13909.58 1144
13910.69 1153
13911.81 1138
13912.92 1144
13914.04 1123
13915.15 1085
13916.27 1077
13917.38 1051
13918.50 1089
13919.61 1037
13920.72 1028
13921.84 1014
13922.95 1021
13924.07 1003
13925.18 1002
13926.30 1050
13927.41 1010
13928.53 1041
13929.64 986
13930.76 977
13931.87 983
13932.99 1014
13934.10 1044
13935.22 1058
13936.34 1016
13937.45 1048
13938.57 1018
13939.68 1010
13940.80 976
13941.91 948
13943.03 935
13944.14 964
13945.26 1073
13946.38 1037
13947.49 1026
13948.61 1077
13949.72 997
13950.84 980
13951.95 997
13953.07 994
13954.19 956
13955.30 946
13956.42 1018
13957.53 1025
13958.65 960
13959.77 999
13960.88 963
13962.00 1010
13963.12 1032
13964.23 998
13965.35 959
13966.47 917
13967.58 943
13968.70 1016
13969.82 938
13970.93 979
13972.05 976
13973.17 970
13974.28 992
13975.40 978
13976.52 1020
13977.63 953
13978.75 932
13979.87 962
13980.99 933
13982.10 929
13983.22 1033
13984.34 973
13985.45 988
13986.57 924
13987.69 969
13988.81 944
13989.92 956
13991.04 1011
13992.16 976
13993.28 987
13994.39 958
13995.51 961
13996.63 998
13997.75 989
13998.87 973
13999.98 966
14001.10 934
14002.22 929
14003.34 907
14004.46 937
14005.57 989
14006.69 956
14007.81 946
14008.93 921
14010.05 939
14011.16 925
14012.28 953
14013.40 993
14014.52 914
14015.64 892
14016.76 941
14017.88 945
14018.99 938
14020.11 916
14021.23 898
14022.35 968
14023.47 973
14024.59 950
14025.71 888
14026.83 926
14027.94 935
14029.06 952
14030.18 919
14031.30 972
14032.42 960
14033.54 994
14034.66 955
14035.78 938
14036.90 948
14038.02 933
14039.14 1001
14040.26 981
14041.38 1038
14042.50 957
14043.62 979
14044.74 966
14045.86 918
14046.97 906
14048.09 974
14049.21 994
14050.33 1034
14051.45 978
14052.57 1007
14053.69 941
14054.81 962
14055.93 1002
14057.05 975
14058.17 1038
14059.30 997
14060.42 1023
14061.54 964
14062.66 994
14063.78 986
14064.90 992
14066.02 943
14067.14 989
14068.26 1008
14069.38 976
14070.50 992
14071.62 1038
14072.74 982
14073.86 1013
14074.98 1041
14076.10 1050
14077.23 1055
14078.35 1048
14079.47 1072
14080.59 1053
14081.71 1095
14082.83 1024
14083.95 1057
14085.07 998
14086.19 1015
14087.32 1045
14088.44 1041
14089.56 1081
14090.68 1146
14091.80 1147
14092.92 1081
14094.05 1169
14095.17 1179
14096.29 1139
14097.41 1130
14098.53 1236
14099.65 1155
14100.78 1205
14101.90 1227
14103.02 1165
14104.14 1155
14105.26 1192
14106.39 1243
14107.51 1171
14108.63 1267
14109.75 1301
14110.88 1215
14112.00 1305
14113.12 1285
14114.24 1314
14115.37 1273
14116.49 1251
14117.61 1210
14118.73 1147
14119.86 1147
14120.98 1056
14122.10 1044
14123.22 1053
14124.35 1029
14125.47 1035
14126.59 1081
14127.72 1027
14128.84 981
14129.96 1002
14131.09 1034
14132.21 953
14133.33 953
14134.45 964
14135.58 930
14136.70 933
14137.82 908
14138.95 959
14140.07 1017
14141.20 953
14142.32 971
14143.44 922
14144.57 967
14145.69 976
14146.81 926
14147.94 911
14149.06 966
14150.19 960
14151.31 933
14152.43 931
14153.56 960
14154.68 939
14155.81 904
14156.93 893
14158.05 934
14159.18 934
14160.30 903
14161.43 877
14162.55 909
14163.68 961
14164.80 869
14165.92 954
14167.05 964
14168.17 942
14169.30 936
14170.42 976
14171.55 989
14172.67 904
14173.80 914
14174.92 885
14176.05 852
14177.17 884
14178.30 893
14179.42 880
14180.55 916
14181.67 917
14182.80 924
14183.92 889
14185.05 898
14186.17 917
14187.30 936
14188.42 922
14189.55 952
14190.67 940
14191.80 923
14192.93 937
14194.05 921
14195.18 894
14196.30 864
14197.43 892
14198.55 897
14199.68 923
14200.81 924
14201.93 896
14203.06 907
14204.18 918
14205.31 865
14206.44 918
14207.56 900
14208.69 835
14209.82 872
14210.94 887
14212.07 841
14213.19 872
14214.32 881
14215.45 914
14216.57 890
14217.70 834
14218.83 897
14219.95 853
14221.08 896
14222.21 839
14223.33 827
14224.46 864
14225.59 828
14226.71 887
14227.84 897
14228.97 868
14230.10 865
14231.22 873
14232.35 914
14233.48 859
14234.60 787
14235.73 853
14236.86 842
14237.99 877
14239.11 888
14240.24 880
14241.37 817
14242.50 801
14243.62 795
14244.75 791
14245.88 785
14247.01 821
14248.13 784
14249.26 823
14250.39 826
14251.52 832
14252.65 849
14253.77 847
14254.90 846
14256.03 822
14257.16 840
14258.29 857
14259.42 851
14260.54 752
14261.67 812
14262.80 858
14263.93 843
14265.06 800
14266.19 838
14267.31 805
14268.44 805
14269.57 815
14270.70 803
14271.83 808
14272.96 808
14274.09 863
14275.22 773
14276.34 802
14277.47 852
14278.60 759
14279.73 743
14280.86 794
14281.99 813
14283.12 810
14284.25 787
14285.38 764
14286.51 784
14287.64 778
14288.76 799
14289.89 800
14291.02 806
14292.15 806
14293.28 758
14294.41 779
14295.54 804
14296.67 760
14297.80 788
14298.93 708
14300.06 742
14301.19 795
14302.32 812
14303.45 787
14304.58 794
14305.71 727
14306.84 734
14307.97 729
14309.10 756
14310.23 761
14311.36 723
14312.49 783
14313.62 789
14314.75 755
14315.88 743
14317.01 764
14318.15 757
14319.28 755
14320.41 761
14321.54 779
14322.67 707
14323.80 702
14324.93 758
14326.06 769
14327.19 829
14328.32 781
14329.45 724
14330.58 715
14331.72 728
14332.85 739
14333.98 734
14335.11 743
14336.24 800
14337.37 725
14338.50 705
14339.63 761
14340.77 775
14341.90 746
14343.03 754
14344.16 711
14345.29 699
14346.42 745
14347.56 727
14348.69 717
14349.82 805
14350.95 749
14352.08 719
14353.21 710
14354.35 756
14355.48 701
14356.61 670
14357.74 729
14358.88 735
14360.01 721
14361.14 734
14362.27 776
14363.40 711
14364.54 723
14365.67 728
14366.80 726
14367.93 713
14369.07 695
14370.20 730
14371.33 718
14372.46 717
14373.60 733
14374.73 784
14375.86 737
14377.00 728
14378.13 720
14379.26 754
14380.39 744
14381.53 722
14382.66 710
14383.79 675
14384.93 742
14386.06 748
14387.19 758
14388.33 738
14389.46 809
14390.59 713
14391.73 729
14392.86 715
14393.99 695
14395.13 729
14396.26 742
14397.40 715
14398.53 703
14399.66 712
14400.80 688
14401.93 708
14403.06 713
14404.20 715
14405.33 688
14406.47 731
14407.60 712
14408.74 722
14409.87 694
14411.00 702
14412.14 703
14413.27 717
14414.41 756
14415.54 731
14416.68 734
14417.81 750
14418.94 699
14420.08 720
14421.21 747
14422.35 712
14423.48 734
14424.62 748
14425.75 798
14426.89 784
14428.02 747
14429.16 771
14430.29 697
14431.43 709
14432.56 715
14433.70 685
14434.83 748
14435.97 744
14437.10 720
14438.24 762
14439.37 731
14440.51 709
14441.64 716
14442.78 759
14443.92 764
14445.05 716
14446.19 738
14447.32 747
14448.46 716
14449.59 726
14450.73 728
14451.87 714
14453.00 726
14454.14 759
14455.27 788
14456.41 719
14457.55 669
14458.68 668
14459.82 775
14460.95 741
14462.09 682
14463.23 718
14464.36 747
14465.50 705
14466.64 739
14467.77 715
14468.91 697
14470.05 786
14471.18 718
14472.32 740
14473.46 763
14474.59 706
14475.73 752
14476.87 663
14478.00 679
14479.14 702
14480.28 712
14481.41 730
14482.55 731
14483.69 743
14484.83 666
14485.96 690
14487.10 722
14488.24 709
14489.37 690
14490.51 708
14491.65 713
14492.79 730
14493.92 747
14495.06 679
14496.20 679
14497.34 756
14498.47 755
14499.61 734
14500.75 736
14501.89 704
14503.03 713
14504.16 728
14505.30 744
14506.44 718
14507.58 723
14508.72 772
14509.85 707
14510.99 707
14512.13 682
14513.27 741
14514.41 761
14515.55 716
14516.68 721
14517.82 784
14518.96 729
14520.10 721
14521.24 776
14522.38 668
14523.51 711
14524.65 677
14525.79 786
14526.93 760
14528.07 728
14529.21 768
14530.35 743
14531.49 745
14532.63 737
14533.76 720
14534.90 751
14536.04 742
14537.18 741
14538.32 726
14539.46 771
14540.60 780
14541.74 784
14542.88 758
14544.02 752
14545.16 728
14546.30 706
14547.44 721
14548.58 719
14549.72 743
14550.86 720
14552.00 690
14553.14 760
14554.28 784
14555.42 736
14556.56 715
14557.70 757
14558.84 776
14559.98 765
14561.12 699
14562.26 727
14563.40 761
14564.54 790
14565.68 750
14566.82 789
14567.96 790
14569.10 830
14570.24 791
14571.38 805
14572.52 784
14573.66 809
14574.80 810
14575.94 794
14577.08 779
14578.22 808
14579.36 824
14580.51 786
14581.65 754
14582.79 767
14583.93 863
14585.07 741
14586.21 787
14587.35 779
14588.49 852
14589.63 799
14590.78 797
14591.92 727
14593.06 807
14594.20 798
14595.34 768
14596.48 808
14597.62 801
14598.77 799
14599.91 784
14601.05 826
14602.19 846
14603.33 803
14604.48 770
14605.62 860
14606.76 841
14607.90 844
14609.04 806
14610.19 831
14611.33 877
14612.47 858
14613.61 859
14614.75 857
14615.90 887
14617.04 887
14618.18 868
14619.32 864
14620.47 916
14621.61 881
14622.75 888
14623.89 931
14625.04 897
14626.18 877
14627.32 942
14628.46 910
14629.61 902
14630.75 900
14631.89 888
14633.04 924
14634.18 947
14635.32 914
14636.47 849
14637.61 932
14638.75 962
14639.89 901
14641.04 995
14642.18 974
14643.32 993
14644.47 1016
14645.61 1046
14646.76 1029
14647.90 987
14649.04 1041
14650.19 983
14651.33 1006
14652.47 1014
14653.62 1000
14654.76 998
14655.90 856
14657.05 881
14658.19 929
14659.34 932
14660.48 896
14661.62 899
14662.77 904
14663.91 894
14665.06 877
14666.20 869
14667.35 836
14668.49 867
14669.63 879
14670.78 865
14671.92 827
14673.07 800
14674.21 873
14675.36 851
14676.50 853
14677.65 846
14678.79 865
14679.94 824
14681.08 815
14682.23 804
14683.37 796
14684.52 822
14685.66 808
14686.81 869
14687.95 778
14689.10 826
14690.24 824
14691.39 808
14692.53 826
14693.68 808
14694.82 815
14695.97 871
14697.11 822
14698.26 807
14699.41 760
14700.55 816
14701.70 805
14702.84 783
14703.99 809
14705.13 796
14706.28 747
14707.43 742
14708.57 835
14709.72 807
14710.86 821
14712.01 776
14713.16 771
14714.30 804
14715.45 795
14716.59 791
14717.74 795
14718.89 800
14720.03 810
14721.18 811
14722.33 809
14723.47 821
14724.62 854
14725.77 809
14726.91 819
14728.06 784
14729.21 815
14730.35 793
14731.50 803
14732.65 859
14733.79 826
14734.94 832
14736.09 814
14737.23 854
14738.38 825
14739.53 850
14740.68 853
14741.82 826
14742.97 816
14744.12 869
14745.26 894
14746.41 878
14747.56 900
14748.71 844
14749.85 895
14751.00 891
14752.15 915
14753.30 896
14754.45 854
14755.59 917
14756.74 917
14757.89 864
14759.04 888
14760.18 903
14761.33 930
14762.48 915
14763.63 832
14764.78 904
14765.92 901
14767.07 915
14768.22 960
14769.37 977
14770.52 937
14771.67 935
14772.81 956
14773.96 944
14775.11 961
14776.26 946
14777.41 980
14778.56 993
14779.71 976
14780.86 1025
14782.00 1024
14783.15 1013
14784.30 1040
14785.45 1020
14786.60 1077
14787.75 1113
14788.90 1065
14790.05 1013
14791.20 1046
14792.35 1092
14793.49 1151
14794.64 1163
14795.79 1123
14796.94 1145
14798.09 1092
14799.24 1198
14800.39 1160
14801.54 1226
14802.69 1247
14803.84 1279
14804.99 1226
14806.14 1227
14807.29 1249
14808.44 1240
14809.59 1239
14810.74 1242
14811.89 1250
14813.04 1176
14814.19 1186
14815.34 1193
14816.49 1133
14817.64 1101
14818.79 1106
14819.94 1079
14821.09 1054
14822.24 1017
14823.39 1044
14824.54 1013
14825.69 938
14826.84 941
14827.99 958
14829.14 960
14830.29 939
14831.44 933
14832.60 939
14833.75 968
14834.90 924
14836.05 908
14837.20 914
14838.35 882
14839.50 874
14840.65 892
14841.80 913
14842.95 876
14844.11 847
14845.26 817
14846.41 844
14847.56 838
14848.71 830
14849.86 829
14851.01 812
14852.17 808
14853.32 805
14854.47 762
14855.62 756
14856.77 760
14857.92 758
14859.08 757
14860.23 753
14861.38 772
14862.53 746
14863.68 721
14864.84 758
14865.99 760
14867.14 752
14868.29 798
14869.44 726
14870.60 690
14871.75 733
14872.90 744
14874.05 764
14875.21 728
14876.36 745
14877.51 709
14878.66 753
14879.82 766
14880.97 717
14882.12 704
14883.27 763
14884.43 753
14885.58 719
14886.73 718
14887.89 761
14889.04 730
14890.19 738
14891.34 772
14892.50 758
14893.65 684
14894.80 769
14895.96 786
14897.11 771
14898.26 738
14899.42 765
14900.57 765
14901.72 691
14902.88 699
14904.03 718
14905.18 728
14906.34 773
14907.49 747
14908.65 739
14909.80 739
14910.95 728
14912.11 741
14913.26 723
14914.41 738
14915.57 735
14916.72 748
14917.88 773
14919.03 742
14920.18 750
14921.34 793
14922.49 762
14923.65 769
14924.80 730
14925.96 751
14927.11 729
14928.27 678
14929.42 739
14930.57 748
14931.73 742
14932.88 739
14934.04 780
14935.19 727
14936.35 679
14937.50 719
14938.66 750
14939.81 732
14940.97 719
14942.12 713
14943.28 733
14944.43 733
14945.59 720
14946.74 748
14947.90 716
14949.05 761
14950.21 749
14951.36 725
14952.52 749
14953.68 738
14954.83 718
14955.99 703
14957.14 703
14958.30 681
14959.45 709
14960.61 716
14961.77 752
14962.92 685
14964.08 757
14965.23 739
14966.39 698
14967.54 682
14968.70 763
14969.86 710
14971.01 653
14972.17 660
14973.33 653
14974.48 717
14975.64 704
14976.79 697
14977.95 698
14979.11 697
14980.26 667
14981.42 706
14982.58 702
14983.73 659
14984.89 651
14986.05 658
14987.20 642
14988.36 667
14989.52 695
14990.67 692
14991.83 703
14992.99 659
14994.15 678
14995.30 668
14996.46 674
14997.62 634
14998.77 643
14999.93 687
15001.09 687
15002.25 652
15003.40 664
15004.56 615
15005.72 611
15006.88 710
15008.03 654
15009.19 613
15010.35 610
15011.51 646
15012.66 634
15013.82 650
15014.98 612
15016.14 616
15017.30 618
15018.45 646
15019.61 623
15020.77 598
15021.93 641
15023.09 615
15024.24 635
15025.40 621
15026.56 635
15027.72 624
15028.88 648
15030.04 592
15031.19 626
15032.35 600
15033.51 595
15034.67 620
15035.83 618
15036.99 610
15038.15 595
15039.30 576
15040.46 629
15041.62 595
15042.78 600
15043.94 646
15045.10 602
15046.26 629
15047.42 619
15048.58 652
15049.74 605
15050.90 607
15052.05 625
15053.21 626
15054.37 667
15055.53 638
15056.69 587
15057.85 607
15059.01 629
15060.17 653
15061.33 612
15062.49 614
15063.65 643
15064.81 627
15065.97 581
15067.13 608
15068.29 631
15069.45 610
15070.61 642
15071.77 583
15072.93 563
15074.09 584
15075.25 655
15076.41 569
15077.57 601
15078.73 604
15079.89 574
15081.05 615
15082.21 599
15083.37 604
15084.53 603
15085.69 564
15086.85 573
15088.01 594
15089.18 601
15090.34 607
15091.50 621
15092.66 604
15093.82 592
15094.98 572
15096.14 529
15097.30 582
15098.46 570
15099.62 581
15100.78 593
15101.95 573
15103.11 597
15104.27 596
15105.43 564
15106.59 591
15107.75 587
15108.91 591
15110.08 602
15111.24 614
15112.40 606
15113.56 602
15114.72 592
15115.88 629
15117.05 586
15118.21 601
15119.37 572
15120.53 571
15121.69 579
15122.86 605
15124.02 616
15125.18 588
15126.34 666
15127.50 671
15128.67 619
15129.83 595
15130.99 579
15132.15 586
15133.32 541
15134.48 579
15135.64 574
15136.80 597
15137.97 580
15139.13 539
15140.29 554
15141.45 586
15142.62 573
15143.78 602
15144.94 556
15146.11 589
15147.27 634
15148.43 571
15149.59 564
15150.76 568
15151.92 621
15153.08 632
15154.25 547
15155.41 543
15156.57 600
15157.74 578
15158.90 609
15160.06 584
15161.23 561
15162.39 585
15163.55 622
15164.72 612
15165.88 593
15167.05 562
15168.21 609
15169.37 633
15170.54 588
15171.70 592
15172.86 622
15174.03 611
15175.19 567
15176.36 630
15177.52 590
15178.69 616
15179.85 609
15181.01 539
15182.18 584
15183.34 560
15184.51 591
15185.67 600
15186.84 590
15188.00 627
15189.16 638
15190.33 590
15191.49 597
15192.66 625
15193.82 592
15194.99 571
15196.15 627
15197.32 619
15198.48 584
15199.65 622
15200.81 654
15201.98 627
15203.14 598
15204.31 618
15205.47 629
15206.64 581
15207.80 614
15208.97 609
15210.13 575
15211.30 616
15212.47 646
15213.63 595
15214.80 580
15215.96 570
15217.13 596
15218.29 641
15219.46 615
15220.62 608
15221.79 622
15222.96 621
15224.12 623
15225.29 621
15226.45 645
15227.62 645
15228.79 643
15229.95 616
15231.12 639
15232.29 639
15233.45 608
15234.62 659
15235.78 660
15236.95 608
15238.12 585
15239.28 669
15240.45 670
15241.62 697
15242.78 651
15243.95 678
15245.12 627
15246.28 646
15247.45 676
15248.62 700
15249.78 653
15250.95 659
15252.12 650
15253.28 672
15254.45 605
15255.62 609
15256.79 655
15257.95 661
15259.12 610
15260.29 627
15261.46 629
15262.62 622
15263.79 646
15264.96 618
15266.13 616
15267.29 617
15268.46 605
15269.63 668
15270.80 612
15271.96 596
15273.13 644
15274.30 625
15275.47 613
15276.64 615
15277.80 605
15278.97 595
15280.14 631
15281.31 628
15282.48 579
15283.64 595
15284.81 618
15285.98 596
15287.15 580
15288.32 601
15289.49 624
15290.65 614
15291.82 634
15292.99 634
15294.16 577
15295.33 639
15296.50 606
15297.67 605
15298.83 585
15300.00 575
15301.17 612
15302.34 597
15303.51 621
15304.68 637
15305.85 619
15307.02 641
15308.19 640
15309.36 618
15310.52 655
15311.69 633
15312.86 586
15314.03 575
15315.20 559
15316.37 581
15317.54 601
15318.71 607
15319.88 596
15321.05 615
15322.22 597
15323.39 592
15324.56 578
15325.73 603
15326.90 564
15328.07 619
15329.24 576
15330.41 600
15331.58 602
15332.75 545
15333.92 543
15335.09 573
15336.26 538
15337.43 553
15338.60 627
15339.77 560
15340.94 616
15342.11 578
15343.28 614
15344.45 630
15345.62 604
15346.79 627
15347.96 614
15349.13 589
15350.31 653
15351.48 593
15352.65 571
15353.82 619
15354.99 593
15356.16 571
15357.33 564
15358.50 554
15359.67 582
15360.84 628
15362.02 571
15363.19 565
15364.36 555
15365.53 582
15366.70 596
15367.87 608
15369.04 618
15370.21 599
15371.39 600
15372.56 608
15373.73 605
15374.90 613
15376.07 581
15377.24 570
15378.42 582
15379.59 527
15380.76 571
15381.93 573
15383.10 550
15384.28 585
15385.45 583
15386.62 567
15387.79 593
15388.97 638
15390.14 624
15391.31 614
15392.48 606
15393.65 631
15394.83 547
15396.00 554
15397.17 559
15398.34 617
15399.52 556
15400.69 609
15401.86 617
15403.04 585
15404.21 646
15405.38 618
15406.55 601
15407.73 587
15408.90 607
15410.07 578
15411.25 572
15412.42 550
15413.59 632
15414.77 584
15415.94 540
15417.11 512
15418.29 593
15419.46 596
15420.63 553
15421.81 562
15422.98 585
15424.15 576
15425.33 559
15426.50 624
15427.67 555
15428.85 558
15430.02 547
15431.20 571
15432.37 539
15433.54 544
15434.72 537
15435.89 522
15437.07 585
15438.24 607
15439.41 591
15440.59 577
15441.76 589
15442.94 567
15444.11 549
15445.29 544
15446.46 548
15447.63 548
15448.81 577
15449.98 519
15451.16 548
15452.33 562
15453.51 609
15454.68 579
15455.86 579
15457.03 565
15458.21 574
15459.38 602
15460.56 551
15461.73 543
15462.91 561
15464.08 552
15465.26 599
15466.43 569
15467.61 574
15468.78 573
15469.96 542
15471.13 527
15472.31 553
15473.48 493
15474.66 535
15475.83 534
15477.01 554
15478.19 536
15479.36 556
15480.54 528
15481.71 555
15482.89 564
15484.06 546
15485.24 558
15486.42 601
15487.59 596
15488.77 536
15489.94 555
15491.12 571
15492.30 537
15493.47 516
15494.65 533
15495.83 500
15497.00 547
15498.18 493
15499.36 562
15500.53 575
15501.71 569
15502.88 523
15504.06 542
15505.24 545
15506.41 551
15507.59 550
15508.77 560
15509.95 545
15511.12 543
15512.30 477
15513.48 559
15514.65 583
15515.83 560
15517.01 536
15518.18 515
15519.36 526
15520.54 553
15521.72 575
15522.89 610
15524.07 567
15525.25 565
15526.43 531
15527.60 558
15528.78 553
15529.96 581
15531.14 533
15532.31 577
15533.49 592
15534.67 590
15535.85 540
15537.03 555
15538.20 560
15539.38 543
15540.56 548
15541.74 568
15542.92 556
15544.09 565
15545.27 545
15546.45 564
15547.63 554
15548.81 556
15549.98 597
15551.16 595
15552.34 546
15553.52 491
15554.70 559
15555.88 586
15557.06 635
15558.23 571
15559.41 567
15560.59 572
15561.77 568
15562.95 549
15564.13 566
15565.31 600
15566.49 546
15567.67 576
15568.84 565
15570.02 607
15571.20 561
15572.38 588
15573.56 586
15574.74 518
15575.92 526
15577.10 554
15578.28 582
15579.46 550
15580.64 550
15581.82 548
15583.00 573
15584.18 592
15585.36 589
15586.54 587
15587.72 578
15588.90 557
15590.08 572
15591.26 581
15592.44 563
15593.62 583
15594.80 586
15595.98 574
15597.16 574
15598.34 591
15599.52 548
15600.70 561
15601.88 536
15603.06 643
15604.24 656
15605.42 685
15606.60 600
15607.78 602
15608.96 651
15610.14 608
15611.32 608
15612.50 653
15613.68 640
15614.86 599
15616.05 592
15617.23 596
15618.41 609
15619.59 581
15620.77 620
15621.95 600
15623.13 607
15624.31 621
15625.49 628
15626.68 640
15627.86 653
15629.04 612
15630.22 662
15631.40 606
15632.58 567
15633.76 609
15634.95 617
15636.13 605
15637.31 615
15638.49 602
15639.67 619
15640.85 625
15642.04 591
15643.22 634
15644.40 636
15645.58 647
15646.76 610
15647.95 629
15649.13 599
15650.31 618
15651.49 643
15652.67 587
15653.86 607
15655.04 622
15656.22 646
15657.40 660
15658.59 614
15659.77 651
15660.95 656
15662.13 607
15663.32 642
15664.50 654
15665.68 679
15666.87 672
15668.05 631
15669.23 628
15670.41 615
15671.60 663
15672.78 661
15673.96 678
15675.15 669
15676.33 636
15677.51 609
15678.70 685
15679.88 680
15681.06 655
15682.25 645
15683.43 663
15684.61 631
15685.80 612
15686.98 636
15688.16 642
15689.35 614
15690.53 606
15691.72 618
15692.90 636
15694.08 634
15695.27 591
15696.45 650
15697.63 599
15698.82 641
15700.00 664
15701.19 610
15702.37 664
15703.56 637
15704.74 667
15705.92 641
15707.11 626
15708.29 594
15709.48 603
15710.66 668
15711.85 628
15713.03 645
15714.21 658
15715.40 654
15716.58 626
15717.77 663
15718.95 617
15720.14 626
15721.32 702
15722.51 692
15723.69 696
15724.88 697
15726.06 682
15727.25 692
15728.43 657
15729.62 714
15730.80 621
15731.99 656
15733.17 642
15734.36 704
15735.55 703
15736.73 697
15737.92 682
15739.10 659
15740.29 660
15741.47 637
15742.66 721
15743.84 697
15745.03 662
15746.22 672
15747.40 649
15748.59 637
15749.77 704
15750.96 649
15752.15 699
15753.33 675
15754.52 687
15755.70 624
15756.89 624
15758.08 664
15759.26 713
15760.45 652
15761.64 640
15762.82 711
15764.01 718
15765.20 716
15766.38 699
15767.57 710
15768.76 664
15769.94 701
15771.13 729
15772.32 721
15773.50 680
15774.69 712
15775.88 651
15777.06 660
15778.25 673
15779.44 673
15780.62 634
15781.81 647
15783.00 623
15784.19 655
15785.37 710
15786.56 649
15787.75 686
15788.94 664
15790.12 723
15791.31 612
15792.50 643
15793.69 634
15794.87 646
15796.06 602
15797.25 619
15798.44 650
15799.62 630
15800.81 630
15802.00 636
15803.19 624
15804.38 566
15805.56 612
15806.75 651
15807.94 684
15809.13 673
15810.32 681
15811.50 661
15812.69 614
15813.88 564
15815.07 597
15816.26 607
15817.45 579
15818.64 625
15819.82 616
15821.01 648
15822.20 586
15823.39 629
15824.58 659
15825.77 641
15826.96 622
15828.15 595
15829.33 602
15830.52 588
15831.71 582
15832.90 606
15834.09 578
15835.28 585
15836.47 576
15837.66 627
15838.85 635
15840.04 604
15841.23 601
15842.42 610
15843.61 650
15844.79 584
15845.98 607
15847.17 610
15848.36 641
15849.55 567
15850.74 599
15851.93 601
15853.12 584
15854.31 615
15855.50 626
15856.69 595
15857.88 577
15859.07 634
15860.26 584
15861.45 587
15862.64 602
15863.83 627
15865.02 627
15866.21 591
15867.40 599
15868.60 571
15869.79 583
15870.98 578
15872.17 548
15873.36 554
15874.55 561
15875.74 587
15876.93 576
15878.12 563
15879.31 588
15880.50 626
15881.69 640
15882.88 592
15884.07 554
15885.27 547
15886.46 590
15887.65 618
15888.84 574
15890.03 580
15891.22 617
15892.41 608
15893.60 585
15894.80 599
15895.99 600
15897.18 610
15898.37 655
15899.56 607
15900.75 607
15901.95 628
15903.14 665
15904.33 607
15905.52 571
15906.71 592
15907.90 650
15909.10 677
15910.29 664
15911.48 624
15912.67 640
15913.86 643
15915.06 617
15916.25 632
15917.44 578
15918.63 622
15919.83 632
15921.02 624
15922.21 632
15923.40 647
15924.60 637
15925.79 621
15926.98 632
15928.17 640
15929.37 660
15930.56 655
15931.75 668
15932.94 666
15934.14 565
15935.33 596
15936.52 644
15937.72 644
15938.91 623
15940.10 630
15941.30 594
15942.49 578
15943.68 615
15944.88 608
15946.07 562
15947.26 587
15948.46 574
15949.65 613
15950.84 652
15952.04 642
15953.23 597
15954.42 610
15955.62 594
15956.81 568
15958.01 621
15959.20 592
15960.39 591
15961.59 608
15962.78 580
15963.97 598
15965.17 531
15966.36 574
15967.56 556
15968.75 587
15969.95 560
15971.14 573
15972.33 532
15973.53 538
15974.72 614
15975.92 586
15977.11 539
15978.31 560
15979.50 526
15980.70 572
15981.89 537
15983.09 526
15984.28 551
15985.47 563
15986.67 555
15987.86 550
15989.06 579
15990.25 523
15991.45 568
15992.64 546
15993.84 590
15995.03 529
15996.23 562
15997.43 588
15998.62 560
15999.82 568
16001.01 547
16002.21 550
16003.40 515
16004.60 553
16005.79 533
16006.99 527
16008.18 506
16009.38 515
16010.58 494
16011.77 506
16012.97 536
16014.16 536
16015.36 537
16016.56 545
16017.75 501
16018.95 482
16020.14 542
16021.34 517
16022.54 527
16023.73 520
16024.93 546
16026.13 543
16027.32 542
16028.52 549
16029.71 552
16030.91 502
16032.11 466
16033.30 497
16034.50 550
16035.70 497
16036.89 502
16038.09 504
16039.29 556
16040.49 509
16041.68 568
16042.88 493
16044.08 472
16045.27 513
16046.47 531
16047.67 556
16048.86 520
16050.06 484
16051.26 500
16052.46 509
16053.65 546
16054.85 528
16056.05 524
16057.25 559
16058.44 515
16059.64 527
16060.84 527
16062.04 542
16063.23 505
16064.43 491
16065.63 505
16066.83 517
16068.03 477
16069.22 500
16070.42 530
16071.62 530
16072.82 534
16074.02 512
16075.21 526
16076.41 539
16077.61 519
16078.81 519
16080.01 494
16081.21 509
16082.40 545
16083.60 502
16084.80 455
16086.00 510
16087.20 520
16088.40 527
16089.60 497
16090.79 484
16091.99 544
16093.19 525
16094.39 482
16095.59 439
16096.79 485
16097.99 451
16099.19 505
16100.39 490
16101.59 487
16102.78 456
16103.98 480
16105.18 460
16106.38 447
16107.58 489
16108.78 519
16109.98 499
16111.18 502
16112.38 461
16113.58 476
16114.78 524
16115.98 488
16117.18 474
16118.38 458
16119.58 501
16120.78 482
16121.98 447
16123.18 463
16124.38 485
16125.58 475
16126.78 506
16127.98 477
16129.18 462
16130.38 517
16131.58 510
16132.78 471
16133.98 458
16135.18 469
16136.38 501
16137.58 517
16138.78 481
16139.98 454
16141.18 479
16142.38 527
16143.58 516
16144.79 471
16145.99 497
16147.19 468
16148.39 482
16149.59 487
16150.79 495
16151.99 498
16153.19 510
16154.39 511
16155.59 498
16156.80 510
16158.00 449
16159.20 506
16160.40 493
16161.60 500
16162.80 484
16164.00 509
16165.21 512
16166.41 533
16167.61 511
16168.81 494
16170.01 478
16171.21 495
16172.42 489
16173.62 496
16174.82 463
16176.02 506
16177.22 518
16178.43 449
16179.63 457
16180.83 480
16182.03 488
16183.23 464
16184.44 472
16185.64 471
16186.84 468
16188.04 484
16189.25 527
16190.45 506
16191.65 516
16192.85 500
16194.06 495
16195.26 470
16196.46 500
16197.66 513
16198.87 463
16200.07 499
16201.27 505
16202.48 476
16203.68 469
16204.88 454
16206.09 475
16207.29 496
16208.49 487
16209.69 469
16210.90 456
16212.10 467
16213.30 537
16214.51 535
16215.71 530
16216.91 491
16218.12 542
16219.32 533
16220.53 521
16221.73 481
16222.93 506
16224.14 535
16225.34 456
16226.54 487
16227.75 557
16228.95 497
16230.16 429
16231.36 478
16232.56 531
16233.77 533
16234.97 503
16236.18 513
16237.38 475
16238.59 491
16239.79 537
16240.99 470
16242.20 473
16243.40 467
16244.61 498
16245.81 516
16247.02 549
16248.22 529
16249.43 481
16250.63 528
16251.84 506
16253.04 491
16254.24 512
16255.45 561
16256.65 549
16257.86 497
16259.06 528
16260.27 534
16261.48 551
16262.68 496
16263.89 483
16265.09 508
16266.30 507
16267.50 517
16268.71 530
16269.91 530
16271.12 518
16272.32 559
16273.53 543
16274.73 557
16275.94 518
16277.15 570
16278.35 529
16279.56 506
16280.76 515
16281.97 553
16283.18 567
16284.38 578
16285.59 515
16286.79 541
16288.00 512
16289.21 539
16290.41 553
16291.62 553
16292.82 579
16294.03 565
16295.24 535
16296.44 553
16297.65 583
16298.86 572
16300.06 538
16301.27 523
16302.48 525
16303.68 577
16304.89 548
16306.10 548
16307.30 543
16308.51 526
16309.72 543
16310.92 562
16312.13 578
16313.34 505
16314.55 543
16315.75 589
16316.96 572
16318.17 521
16319.37 546
16320.58 524
16321.79 574
16323.00 567
16324.20 548
16325.41 596
16326.62 565
16327.83 549
16329.03 552
16330.24 543
16331.45 525
16332.66 576
16333.87 533
16335.07 512
16336.28 541
16337.49 527
16338.70 576
16339.90 527
16341.11 533
16342.32 517
16343.53 514
16344.74 492
16345.95 506
16347.15 481
16348.36 510
16349.57 548
16350.78 526
16351.99 507
16353.20 486
16354.40 491
16355.61 508
16356.82 454
16358.03 478
16359.24 514
16360.45 495
16361.66 489
16362.87 462
16364.08 472
16365.28 506
16366.49 476
16367.70 477
16368.91 482
16370.12 481
16371.33 518
16372.54 470
16373.75 523
16374.96 526
16376.17 473
16377.38 484
16378.59 526
16379.80 469
16381.01 485
16382.21 494
16383.42 491
16384.63 492
16385.84 475
16387.05 480
16388.26 460
16389.47 454
16390.68 474
16391.89 497
16393.10 488
16394.31 474
16395.52 467
16396.73 442
16397.94 458
16399.15 501
16400.36 500
16401.57 511
16402.79 499
16404.00 508
16405.21 474
16406.42 454
16407.63 433
16408.84 454
16410.05 493
16411.26 502
16412.47 434
16413.68 451
16414.89 483
16416.10 481
16417.31 416
16418.52 454
16419.74 445
16420.95 454
16422.16 448
16423.37 477
16424.58 481
16425.79 469
16427.00 463
16428.21 449
16429.42 437
16430.64 437
16431.85 433
16433.06 441
16434.27 433
16435.48 444
16436.69 468
16437.91 437
16439.12 434
16440.33 483
16441.54 448
16442.75 489
16443.96 480
16445.18 457
16446.39 461
16447.60 453
16448.81 456
16450.02 450
16451.24 449
16452.45 416
16453.66 453
16454.87 433
16456.09 484
16457.30 480
16458.51 468
16459.72 448
16460.94 437
16462.15 417
16463.36 440
16464.57 459
16465.79 449
16467.00 416
16468.21 479
16469.43 406
16470.64 469
16471.85 479
16473.06 455
16474.28 459
16475.49 440
16476.70 484
16477.92 481
16479.13 487
16480.34 461
16481.56 465
16482.77 428
16483.98 437
16485.20 461
16486.41 463
16487.62 463
16488.84 453
16490.05 424
16491.26 449
16492.48 461
16493.69 459
16494.91 454
16496.12 416
16497.33 432
16498.55 431
16499.76 409
16500.97 447
16502.19 465
16503.40 461
16504.62 454
16505.83 466
16507.05 429
16508.26 469
16509.47 455
16510.69 465
16511.90 463
16513.12 432
16514.33 426
16515.55 454
16516.76 443
16517.98 455
16519.19 420
16520.41 445
16521.62 466
16522.83 482
16524.05 443
16525.26 417
16526.48 400
16527.69 458
16528.91 444
16530.12 458
16531.34 475
16532.55 465
16533.77 425
16534.99 407
16536.20 425
16537.42 446
16538.63 461
16539.85 435
16541.06 430
16542.28 421
16543.49 399
16544.71 449
16545.92 433
16547.14 446
16548.36 429
16549.57 398
16550.79 397
16552.00 428
16553.22 396
16554.44 406
16555.65 438
16556.87 461
16558.08 455
16559.30 429
16560.52 436
16561.73 416
16562.95 429
16564.17 375
16565.38 419
16566.60 404
16567.81 435
16569.03 435
16570.25 412
16571.46 400
16572.68 442
16573.90 451
16575.11 434
16576.33 474
16577.55 457
16578.76 450
16579.98 419
16581.20 433
16582.42 419
16583.63 412
16584.85 416
16586.07 429
16587.28 399
16588.50 404
16589.72 423
16590.94 445
16592.15 430
16593.37 407
16594.59 434
16595.81 441
16597.02 454
16598.24 452
16599.46 433
16600.68 424
16601.89 450
16603.11 455
16604.33 431
16605.55 461
16606.77 437
16607.98 399
16609.20 451
16610.42 468
16611.64 435
16612.86 445
16614.07 403
16615.29 427
16616.51 420
16617.73 428
16618.95 452
16620.17 469
16621.38 444
16622.60 438
16623.82 406
16625.04 442
16626.26 467
16627.48 415
16628.70 421
16629.91 439
16631.13 403
16632.35 404
16633.57 426
16634.79 455
16636.01 416
16637.23 403
16638.45 422
16639.67 493
16640.89 419
16642.10 392
16643.32 381
16644.54 414
16645.76 430
16646.98 413
16648.20 391
16649.42 406
16650.64 414
16651.86 424
16653.08 403
16654.30 408
16655.52 455
16656.74 427
16657.96 443
16659.18 441
16660.40 411
16661.62 416
16662.84 431
16664.06 417
16665.28 395
16666.50 422
16667.72 401
16668.94 418
16670.16 419
16671.38 409
16672.60 427
16673.82 429
16675.04 428
16676.26 435
16677.48 451
16678.70 407
16679.92 433
16681.14 474
16682.36 417
16683.58 430
16684.80 430
16686.03 402
16687.25 420
16688.47 431
16689.69 408
16690.91 444
16692.13 406
16693.35 404
16694.57 409
16695.79 444
16697.02 413
16698.24 424
16699.46 407
16700.68 405
16701.90 409
16703.12 406
16704.34 442
16705.57 391
16706.79 404
16708.01 413
16709.23 380
16710.45 411
16711.67 427
16712.90 405
16714.12 420
16715.34 429
16716.56 414
16717.78 398
16719.01 398
16720.23 423
16721.45 437
16722.67 408
16723.89 398
16725.12 440
16726.34 396
16727.56 384
16728.78 427
16730.01 424
16731.23 421
16732.45 409
16733.67 447
16734.90 456
16736.12 455
16737.34 454
16738.56 427
16739.79 453
16741.01 431
16742.23 390
16743.46 393
16744.68 420
16745.90 427
16747.12 395
16748.35 425
16749.57 418
16750.79 449
16752.02 404
16753.24 372
16754.46 392
16755.69 403
16756.91 419
16758.13 394
16759.36 388
16760.58 422
16761.80 446
16763.03 451
16764.25 387
16765.48 419
16766.70 484
16767.92 427
16769.15 410
16770.37 388
16771.60 406
16772.82 423
16774.04 455
16775.27 427
16776.49 467
16777.72 433
16778.94 438
16780.16 439
16781.39 434
16782.61 428
16783.84 442
16785.06 419
16786.29 407
16787.51 399
16788.74 408
16789.96 424
16791.18 423
16792.41 394
16793.63 406
16794.86 444
16796.08 421
16797.31 475
16798.53 443
16799.76 425
16800.98 448
16802.21 428
16803.43 408
16804.66 430
16805.88 373
16807.11 411
16808.33 396
16809.56 402
16810.79 415
16812.01 414
16813.24 419
16814.46 393
16815.69 418
16816.91 440
16818.14 450
16819.36 415
16820.59 453
16821.82 440
16823.04 435
16824.27 398
16825.49 394
16826.72 416
16827.95 400
16829.17 429
16830.40 439
16831.62 434
16832.85 414
16834.08 420
16835.30 413
16836.53 407
16837.76 433
16838.98 426
16840.21 428
16841.44 357
16842.66 407
16843.89 404
16845.11 419
16846.34 448
16847.57 460
16848.80 425
16850.02 418
16851.25 396
16852.48 431
16853.70 434
16854.93 438
16856.16 429
16857.38 413
16858.61 428
16859.84 426
16861.07 467
16862.29 394
16863.52 453
16864.75 452
16865.97 414
16867.20 390
16868.43 438
16869.66 449
16870.89 417
16872.11 420
16873.34 428
16874.57 448
16875.80 419
16877.02 503
16878.25 477
16879.48 435
16880.71 440
16881.94 447
16883.16 413
16884.39 446
16885.62 399
16886.85 458
16888.08 448
16889.30 423
16890.53 465
16891.76 438
16892.99 426
16894.22 427
16895.45 474
16896.67 498
16897.90 481
16899.13 476
16900.36 482
16901.59 452
16902.82 448
16904.05 472
16905.28 472
16906.50 419
16907.73 435
16908.96 452
16910.19 431
16911.42 444
16912.65 444
16913.88 477
16915.11 458
16916.34 432
16917.57 452
16918.80 466
16920.03 418
16921.26 464
16922.48 493
16923.71 448
16924.94 431
16926.17 441
16927.40 464
16928.63 445
16929.86 389
16931.09 405
16932.32 446
16933.55 432
16934.78 418
16936.01 406
16937.24 455
16938.47 441
16939.70 404
16940.93 392
16942.16 425
16943.39 484
16944.62 467
16945.85 414
16947.08 415
16948.31 445
16949.54 440
16950.78 427
16952.01 428
16953.24 442
16954.47 438
16955.70 443
16956.93 444
16958.16 415
16959.39 410
16960.62 421
16961.85 428
16963.08 401
16964.31 384
16965.54 419
16966.78 465
16968.01 433
16969.24 384
16970.47 395
16971.70 418
16972.93 410
16974.16 418
16975.39 424
16976.63 422
16977.86 399
16979.09 402
16980.32 383
16981.55 335
16982.78 399
16984.02 451
16985.25 381
16986.48 387
16987.71 392
16988.94 400
16990.18 423
16991.41 376
16992.64 384
16993.87 396
16995.10 397
16996.34 421
16997.57 404
16998.80 409
17000.03 439
17001.26 412
17002.50 383
17003.73 375
17004.96 373
17006.19 404
17007.43 386
17008.66 402
17009.89 413
17011.12 447
17012.36 411
17013.59 390
17014.82 402
17016.06 415
17017.29 436
17018.52 427
17019.76 380
17020.99 386
17022.22 413
17023.45 396
17024.69 376
17025.92 381
17027.15 399
17028.39 394
17029.62 408
17030.85 391
17032.09 408
17033.32 411
17034.55 432
17035.79 425
17037.02 419
17038.26 426
17039.49 407
17040.72 401
17041.96 397
17043.19 389
17044.43 396
17045.66 362
17046.89 424
17048.13 424
17049.36 375
17050.60 419
17051.83 403
17053.06 375
17054.30 419
17055.53 434
17056.77 460
17058.00 444
17059.24 390
17060.47 435
17061.70 390
17062.94 396
17064.17 389
17065.41 384
17066.64 373
17067.88 390
17069.11 387
17070.35 381
17071.58 388
17072.82 366
17074.05 412
17075.29 382
17076.52 426
17077.76 380
17078.99 364
17080.23 395
17081.46 440
17082.70 396
17083.93 367
17085.17 360
17086.41 364
17087.64 407
17088.88 395
17090.11 374
17091.35 392
17092.58 349
17093.82 353
17095.05 392
17096.29 367
17097.53 377
17098.76 370
17100.00 368
17101.23 349
17102.47 353
17103.71 378
17104.94 390
17106.18 360
17107.41 384
17108.65 423
17109.89 356
17111.12 375
17112.36 329
17113.60 362
17114.83 402
17116.07 408
17117.31 407
17118.54 362
17119.78 331
17121.02 367
17122.25 374
17123.49 366
17124.73 408
17125.96 432
17127.20 393
17128.44 358
17129.67 348
17130.91 353
17132.15 376
17133.39 387
17134.62 400
17135.86 386
17137.10 382
17138.33 366
17139.57 394
17140.81 364
17142.05 383
17143.28 423
17144.52 384
17145.76 377
17147.00 370
17148.23 381
17149.47 360
17150.71 375
17151.95 389
17153.19 381
17154.42 377
17155.66 349
17156.90 353
17158.14 374
17159.38 372
17160.61 367
17161.85 334
17163.09 362
17164.33 356
17165.57 385
17166.81 372
17168.04 386
17169.28 361
17170.52 346
17171.76 355
17173.00 371
17174.24 330
17175.47 403
17176.71 359
17177.95 339
17179.19 364
17180.43 384
17181.67 332
17182.91 364
17184.15 361
17185.39 343
17186.62 339
17187.86 333
17189.10 375
17190.34 401
17191.58 371
17192.82 327
17194.06 325
17195.30 361
17196.54 359
17197.78 354
17199.02 325
17200.26 353
17201.50 380
17202.74 374
17203.98 380
17205.22 398
17206.46 386
17207.70 407
17208.94 368
17210.18 367
17211.42 362
17212.66 403
17213.90 349
17215.14 372
17216.38 401
17217.62 376
17218.86 384
17220.10 368
17221.34 309
17222.58 329
17223.82 343
17225.06 355
17226.30 379
17227.54 354
17228.78 367
17230.02 344
17231.26 327
17232.50 342
17233.74 353
17234.98 364
17236.22 379
17237.47 363
17238.71 387
17239.95 359
17241.19 350
17242.43 344
17243.67 353
17244.91 351
17246.15 375
17247.39 358
17248.64 373
17249.88 351
17251.12 336
17252.36 335
17253.60 327
17254.84 362
17256.08 337
17257.33 371
17258.57 356
17259.81 379
17261.05 371
17262.29 386
17263.54 426
17264.78 350
17266.02 334
17267.26 385
17268.50 380
17269.75 376
17270.99 331
17272.23 343
17273.47 374
17274.71 344
17275.96 370
17277.20 353
17278.44 351
17279.68 376
17280.93 375
17282.17 351
17283.41 348
17284.65 351
17285.90 332
17287.14 366
17288.38 367
17289.62 376
17290.87 365
17292.11 369
17293.35 345
17294.60 350
17295.84 358
17297.08 364
17298.33 410
17299.57 386
17300.81 361
17302.05 407
17303.30 352
17304.54 353
17305.78 399
17307.03 385
17308.27 379
17309.52 340
17310.76 354
17312.00 380
17313.25 351
17314.49 366
17315.73 384
17316.98 352
17318.22 319
17319.47 322
17320.71 337
17321.95 335
17323.20 328
17324.44 377
17325.69 370
17326.93 356
17328.17 341
17329.42 371
17330.66 360
17331.91 338
17333.15 350
17334.40 356
17335.64 360
17336.88 354
17338.13 354
17339.37 369
17340.62 385
17341.86 357
17343.11 363
17344.35 379
17345.60 427
17346.84 387
17348.09 359
17349.33 358
17350.58 357
17351.82 354
17353.07 372
17354.31 362
17355.56 350
17356.80 338
17358.05 385
17359.29 379
17360.54 341
17361.78 334
17363.03 377
17364.27 359
17365.52 392
17366.77 342
17368.01 339
17369.26 357
17370.50 369
17371.75 358
17372.99 372
17374.24 353
17375.49 354
17376.73 328
17377.98 330
17379.22 379
17380.47 401
17381.72 401
17382.96 408
17384.21 376
17385.45 343
17386.70 393
17387.95 400
17389.19 384
17390.44 366
17391.69 380
17392.93 343
17394.18 406
17395.43 384
17396.67 358
17397.92 328
17399.17 310
17400.41 346
17401.66 366
17402.91 342
17404.15 360
17405.40 388
17406.65 380
17407.89 356
17409.14 346
17410.39 345
17411.64 344
17412.88 386
17414.13 350
17415.38 363
17416.63 332
17417.87 352
17419.12 353
17420.37 375
17421.62 361
17422.86 366
17424.11 356
17425.36 330
17426.61 392
17427.85 351
17429.10 328
17430.35 336
17431.60 364
17432.85 347
17434.09 341
17435.34 322
17436.59 362
17437.84 367
17439.09 336
17440.33 351
17441.58 346
17442.83 386
17444.08 392
17445.33 344
17446.58 352
17447.82 351
17449.07 335
17450.32 364
17451.57 345
17452.82 339
17454.07 371
17455.32 389
17456.57 343
17457.81 345
17459.06 364
17460.31 398
17461.56 356
17462.81 386
17464.06 304
17465.31 374
17466.56 365
17467.81 380
17469.06 349
17470.30 367
17471.55 373
17472.80 341
17474.05 363
17475.30 347
17476.55 348
17477.80 369
17479.05 366
17480.30 343
17481.55 349
17482.80 343
17484.05 374
17485.30 405
17486.55 347
17487.80 328
17489.05 388
17490.30 355
17491.55 388
17492.80 384
17494.05 364
17495.30 344
17496.55 373
17497.80 369
17499.05 351
17500.30 386
17501.55 364
17502.80 405
17504.05 378
17505.30 341
17506.55 348
17507.80 361
17509.06 377
17510.31 354
17511.56 370
17512.81 356
17514.06 383
17515.31 400
17516.56 378
17517.81 358
17519.06 353
17520.31 345
17521.56 384
17522.82 360
17524.07 353
17525.32 367
17526.57 366
17527.82 373
17529.07 378
17530.32 379
17531.58 354
17532.83 365
17534.08 383
17535.33 352
17536.58 387
17537.83 392
17539.09 382
17540.34 342
17541.59 337
17542.84 401
17544.09 378
17545.35 360
17546.60 365
17547.85 339
17549.10 356
17550.35 386
17551.61 378
17552.86 346
17554.11 406
17555.36 373
17556.62 393
17557.87 362
17559.12 415
17560.37 376
17561.63 383
17562.88 372
17564.13 351
17565.38 386
17566.64 372
17567.89 377
17569.14 368
17570.39 356
17571.65 366
17572.90 341
17574.15 386
17575.41 407
17576.66 444
17577.91 393
17579.17 405
17580.42 385
17581.67 378
17582.93 361
17584.18 429
17585.43 390
17586.69 359
17587.94 388
17589.19 360
17590.45 338
17591.70 349
17592.95 382
17594.21 391
17595.46 355
17596.72 389
17597.97 437
17599.22 365
17600.48 392
17601.73 422
17602.99 389
17604.24 371
17605.49 380
17606.75 383
17608.00 383
17609.26 399
17610.51 336
17611.76 398
17613.02 403
17614.27 330
17615.53 365
17616.78 378
17618.04 386
17619.29 375
17620.55 362
17621.80 396
17623.06 397
17624.31 400
17625.57 396
17626.82 370
17628.08 386
17629.33 428
17630.59 345
17631.84 382
17633.10 391
17634.35 351
17635.61 364
17636.86 339
17638.12 338
17639.37 352
17640.63 425
17641.88 362
17643.14 379
17644.39 388
17645.65 353
17646.91 369
17648.16 407
17649.42 414
17650.67 381
17651.93 346
17653.18 338
17654.44 364
17655.70 343
17656.95 362
17658.21 362
17659.46 381
17660.72 373
17661.98 382
17663.23 372
17664.49 406
17665.75 411
17667.00 402
17668.26 396
17669.51 362
17670.77 359
17672.03 394
17673.28 391
17674.54 371
17675.80 326
17677.05 346
17678.31 357
17679.57 371
17680.82 347
17682.08 361
17683.34 364
17684.60 339
17685.85 357
17687.11 427
17688.37 374
17689.62 370
17690.88 334
17692.14 345
17693.40 319
17694.65 329
17695.91 312
17697.17 346
17698.42 352
17699.68 325
17700.94 366
17702.20 339
17703.46 322
17704.71 359
17705.97 380
17707.23 364
17708.49 380
17709.74 383
17711.00 340
17712.26 347
17713.52 362
17714.78 383
17716.03 356
17717.29 369
17718.55 364
17719.81 384
17721.07 365
17722.33 349
17723.58 336
17724.84 352
17726.10 398
17727.36 374
17728.62 352
17729.88 348
17731.13 356
17732.39 365
17733.65 375
17734.91 344
17736.17 349
17737.43 393
17738.69 346
17739.95 350
17741.21 368
17742.46 382
17743.72 403
17744.98 404
17746.24 327
17747.50 372
17748.76 329
17750.02 360
17751.28 358
17752.54 354
17753.80 328
17755.06 329
17756.32 336
17757.58 325
17758.84 336
17760.10 352
17761.36 378
17762.61 352
17763.87 366
17765.13 334
17766.39 334
17767.65 320
17768.91 347
17770.17 319
17771.43 353
17772.69 343
17773.95 318
17775.21 350
17776.48 293
17777.74 332
17779.00 350
17780.26 380
17781.52 343
17782.78 348
17784.04 341
17785.30 359
17786.56 376
17787.82 338
17789.08 326
17790.34 343
17791.60 352
17792.86 358
17794.12 337
17795.38 336
17796.65 346
17797.91 327
17799.17 326
17800.43 311
17801.69 379
17802.95 373
17804.21 429
17805.47 413
17806.73 362
17808.00 357
17809.26 324
17810.52 321
17811.78 341
17813.04 348
17814.30 317
17815.56 368
17816.83 332
17818.09 335
17819.35 368
17820.61 345
17821.87 354
17823.14 374
17824.40 376
17825.66 335
17826.92 351
17828.18 354
17829.45 347
17830.71 354
17831.97 370
17833.23 369
17834.49 366
17835.76 311
17837.02 305
17838.28 317
17839.54 354
17840.81 362
17842.07 363
17843.33 356
17844.59 372
17845.86 330
17847.12 330
17848.38 402
17849.65 383
17850.91 348
17852.17 317
17853.43 343
17854.70 332
17855.96 361
17857.22 364
17858.49 359
17859.75 351
17861.01 333
17862.28 318
17863.54 334
17864.80 382
17866.07 343
17867.33 323
17868.59 334
17869.86 337
17871.12 306
17872.38 339
17873.65 379
17874.91 339
17876.18 348
17877.44 349
17878.70 331
17879.97 349
17881.23 312
17882.50 352
17883.76 328
17885.02 373
17886.29 330
17887.55 337
17888.82 330
17890.08 340
17891.35 343
17892.61 294
17893.87 335
17895.14 349
17896.40 352
17897.67 326
17898.93 332
17900.20 312
17901.46 302
17902.73 349
17903.99 319
17905.26 344
17906.52 333
17907.79 352
17909.05 295
17910.32 318
17911.58 356
17912.85 344
17914.11 316
17915.38 322
17916.64 303
17917.91 361
17919.17 364
17920.44 336
17921.70 321
17922.97 305
17924.23 355
17925.50 394
17926.76 330
17928.03 326
17929.30 349
17930.56 364
17931.83 345
17933.09 330
17934.36 329
17935.62 313
17936.89 340
17938.16 347
17939.42 338
17940.69 331
17941.96 358
17943.22 332
17944.49 325
17945.75 321
17947.02 331
17948.29 353
17949.55 321
17950.82 325
17952.09 338
17953.35 333
17954.62 316
17955.89 360
17957.15 332
17958.42 350
17959.69 346
17960.95 366
17962.22 291
17963.49 294
17964.75 308
17966.02 278
17967.29 303
17968.55 341
17969.82 361
17971.09 365
17972.36 321
17973.62 328
17974.89 327
17976.16 347
17977.42 355
17978.69 312
17979.96 320
17981.23 314
17982.49 341
17983.76 320
17985.03 344
17986.30 312
17987.57 302
17988.83 305
17990.10 344
17991.37 327
17992.64 322
17993.90 323
17995.17 297
17996.44 333
17997.71 352
17998.98 335
18000.25 303
18001.51 314
18002.78 325
18004.05 334
18005.32 324
18006.59 341
18007.86 353
18009.12 337
18010.39 346
18011.66 335
18012.93 311
18014.20 323
18015.47 334
18016.74 283
18018.00 308
18019.27 307
18020.54 313
18021.81 290
18023.08 312
18024.35 322
18025.62 348
18026.89 329
18028.16 380
18029.43 348
18030.69 320
18031.96 314
18033.23 318
18034.50 316
18035.77 325
18037.04 345
18038.31 330
18039.58 287
18040.85 308
18042.12 331
18043.39 307
18044.66 330
18045.93 329
18047.20 337
18048.47 358
18049.74 351
18051.01 310
18052.28 314
18053.55 297
18054.82 321
18056.09 293
18057.36 297
18058.63 312
18059.90 326
18061.17 345
18062.44 301
18063.71 305
18064.98 291
18066.25 313
18067.52 340
18068.79 323
18070.06 300
18071.33 318
18072.61 317
18073.88 320
18075.15 314
18076.42 303
18077.69 317
18078.96 333
18080.23 316
18081.50 277
18082.77 283
18084.04 305
18085.32 331
18086.59 276
18087.86 323
18089.13 334
18090.40 301
18091.67 323
18092.94 325
18094.22 336
18095.49 339
18096.76 357
18098.03 343
18099.30 305
18100.57 304
18101.85 328
18103.12 333
18104.39 328
18105.66 312
18106.93 350
18108.20 326
18109.48 313
18110.75 303
18112.02 290
18113.29 300
18114.57 288
18115.84 332
18117.11 346
18118.38 334
18119.65 314
18120.93 319
18122.20 301
18123.47 288
18124.74 299
18126.02 330
18127.29 302
18128.56 338
18129.84 305
18131.11 320
18132.38 328
18133.65 296
18134.93 318
18136.20 321
18137.47 314
18138.75 344
18140.02 332
18141.29 295
18142.57 314
18143.84 335
18145.11 379
18146.39 314
18147.66 285
18148.93 309
18150.21 322
18151.48 318
18152.75 329
18154.03 299
18155.30 335
18156.57 330
18157.85 325
18159.12 347
18160.40 323
18161.67 301
18162.94 320
18164.22 308
18165.49 348
18166.77 348
18168.04 310
18169.31 353
18170.59 303
18171.86 305
18173.14 329
18174.41 325
18175.68 339
18176.96 308
18178.23 329
18179.51 351
18180.78 321
18182.06 314
18183.33 338
18184.61 325
18185.88 346
18187.16 295
18188.43 303
18189.71 343
18190.98 314
18192.26 336
18193.53 314
18194.81 325
18196.08 338
18197.36 328
18198.63 323
18199.91 334
18201.18 337
18202.46 332
18203.73 329
18205.01 327
18206.28 332
18207.56 329
18208.83 302
18210.11 310
18211.39 325
18212.66 341
18213.94 334
18215.21 318
18216.49 309
18217.76 334
18219.04 346
18220.32 338
18221.59 319
18222.87 337
18224.14 329
18225.42 330
18226.70 323
18227.97 330
18229.25 335
18230.53 336
18231.80 321
18233.08 289
18234.35 306
18235.63 346
18236.91 318
18238.18 308
18239.46 313
18240.74 323
18242.01 334
18243.29 300
18244.57 303
18245.84 343
18247.12 354
18248.40 351
18249.68 320
18250.95 281
18252.23 321
18253.51 365
18254.78 374
18256.06 324
18257.34 325
18258.62 321
18259.89 350
18261.17 349
18262.45 294
18263.72 336
18265.00 301
18266.28 347
18267.56 307
18268.84 288
18270.11 292
18271.39 338
18272.67 339
18273.95 316
18275.22 355
18276.50 316
18277.78 335
18279.06 313
18280.34 301
18281.61 324
18282.89 346
18284.17 314
18285.45 294
18286.73 345
18288.01 308
18289.28 336
18290.56 354
18291.84 322
18293.12 348
18294.40 346
18295.68 351
18296.95 321
18298.23 303
18299.51 305
18300.79 282
18302.07 317
18303.35 331
18304.63 336
18305.91 350
18307.19 325
18308.46 312
18309.74 355
18311.02 359
18312.30 340
18313.58 353
18314.86 314
18316.14 305
18317.42 329
18318.70 326
18319.98 322
18321.26 307
18322.54 319
18323.82 336
18325.10 322
18326.38 299
18327.66 327
18328.94 359
18330.22 346
18331.50 338
18332.77 319
18334.05 360
18335.33 383
18336.61 311
18337.90 271
18339.18 272
18340.46 287
18341.74 300
18343.02 292
18344.30 328
18345.58 346
18346.86 338
18348.14 352
18349.42 333
18350.70 320
18351.98 322
18353.26 329
18354.54 337
18355.82 284
18357.10 301
18358.38 276
18359.66 322
18360.94 362
18362.22 362
18363.51 340
18364.79 312
18366.07 308
18367.35 305
18368.63 322
18369.91 341
18371.19 311
18372.47 297
18373.76 334
18375.04 320
18376.32 310
18377.60 315
18378.88 345
18380.16 317
18381.44 315
18382.73 318
18384.01 307
18385.29 312
18386.57 303
18387.85 352
18389.13 304
18390.42 317
18391.70 329
18392.98 304
18394.26 297
18395.54 279
18396.83 319
18398.11 319
18399.39 319
18400.67 308
18401.96 303
18403.24 340
18404.52 329
18405.80 331
18407.09 299
18408.37 363
18409.65 340
18410.93 294
18412.22 320
18413.50 311
18414.78 334
18416.06 317
18417.35 287
18418.63 312
18419.91 341
18421.20 404
18422.48 343
18423.76 317
18425.05 322
18426.33 343
18427.61 319
18428.89 297
18430.18 303
18431.46 291
18432.74 306
18434.03 296
18435.31 282
18436.60 279
18437.88 332
18439.16 335
18440.45 325
18441.73 321
18443.01 322
18444.30 312
18445.58 307
18446.87 309
18448.15 318
18449.43 333
18450.72 336
18452.00 324
18453.29 291
18454.57 301
18455.85 318
18457.14 352
18458.42 305
18459.71 313
18460.99 300
18462.28 311
18463.56 302
18464.84 299
18466.13 331
18467.41 344
18468.70 324
18469.98 337
18471.27 323
18472.55 305
18473.84 316
18475.12 320
18476.41 342
18477.69 329
18478.98 316
18480.26 330
18481.55 346
18482.83 317
18484.12 265
18485.40 288
18486.69 323
18487.97 364
18489.26 305
18490.54 353
18491.83 321
18493.11 288
18494.40 314
18495.69 278
18496.97 320
18498.26 365
18499.54 319
18500.83 323
18502.11 384
18503.40 308
18504.69 294
18505.97 295
18507.26 352
18508.54 368
18509.83 336
18511.12 350
18512.40 332
18513.69 361
18514.98 376
18516.26 316
18517.55 304
18518.83 328
18520.12 338
18521.41 351
18522.69 325
18523.98 305
18525.27 329
18526.55 332
18527.84 334
18529.13 351
18530.41 313
18531.70 342
18532.99 341
18534.27 328
18535.56 323
18536.85 321
18538.14 317
18539.42 289
18540.71 330
18542.00 306
18543.28 318
18544.57 319
18545.86 338
18547.15 327
18548.43 353
18549.72 315
18551.01 330
18552.30 304
18553.58 326
18554.87 341
18556.16 299
18557.45 342
18558.73 353
18560.02 340
18561.31 302
18562.60 317
18563.89 368
18565.17 324
18566.46 335
18567.75 329
18569.04 306
18570.33 331
18571.62 335
18572.90 361
18574.19 344
18575.48 337
18576.77 374
18578.06 338
18579.35 319
18580.63 371
18581.92 366
18583.21 330
18584.50 332
18585.79 331
18587.08 342
18588.37 356
18589.66 336
18590.94 347
18592.23 382
18593.52 388
18594.81 364
18596.10 351
18597.39 348
18598.68 345
18599.97 332
18601.26 334
18602.55 335
18603.84 364
18605.13 347
18606.41 366
18607.70 362
18608.99 355
18610.28 353
18611.57 336
18612.86 369
18614.15 352
18615.44 355
18616.73 343
18618.02 369
18619.31 380
18620.60 348
18621.89 399
18623.18 357
18624.47 334
18625.76 339
18627.05 340
18628.34 372
18629.63 384
18630.92 385
18632.21 358
18633.50 373
18634.79 410
18636.08 367
18637.37 342
18638.67 336
18639.96 356
18641.25 364
18642.54 378
18643.83 331
18645.12 313
18646.41 380
18647.70 392
18648.99 383
18650.28 320
18651.57 338
18652.86 341
18654.16 357
18655.45 348
18656.74 368
18658.03 342
18659.32 353
18660.61 326
18661.90 335
18663.19 350
18664.49 379
18665.78 359
18667.07 373
18668.36 355
18669.65 340
18670.94 369
18672.24 350
18673.53 361
18674.82 336
18676.11 331
18677.40 342
18678.70 342
18679.99 328
18681.28 312
18682.57 331
18683.86 307
18685.16 316
18686.45 315
18687.74 303
18689.03 334
18690.33 322
18691.62 347
18692.91 349
18694.20 325
18695.50 318
18696.79 346
18698.08 295
18699.37 340
18700.67 340
18701.96 329
18703.25 321
18704.54 311
18705.84 312
18707.13 328
18708.42 349
18709.72 334
18711.01 350
18712.30 318
18713.60 302
18714.89 299
18716.18 316
18717.48 342
18718.77 322
18720.06 291
18721.36 311
18722.65 367
18723.94 324
18725.24 298
18726.53 300
18727.82 340
18729.12 314
18730.41 297
18731.70 315
18733.00 352
18734.29 303
18735.59 335
18736.88 301
18738.17 332
18739.47 322
18740.76 327
18742.06 326
18743.35 301
18744.64 291
18745.94 350
18747.23 351
18748.53 325
18749.82 357
18751.12 326
18752.41 331
18753.71 357
18755.00 364
18756.30 339
18757.59 348
18758.88 368
18760.18 345
18761.47 345
18762.77 341
18764.06 314
18765.36 321
18766.65 325
18767.95 333
18769.24 312
18770.54 357
18771.83 346
18773.13 335
18774.43 341
18775.72 305
18777.02 354
18778.31 376
18779.61 349
18780.90 342
18782.20 316
18783.49 341
18784.79 352
18786.08 361
18787.38 334
18788.68 341
18789.97 330
18791.27 327
18792.56 354
18793.86 303
18795.16 334
18796.45 325
18797.75 354
18799.04 343
18800.34 354
18801.64 334
18802.93 332
18804.23 322
18805.53 342
18806.82 350
18808.12 301
18809.41 329
18810.71 322
18812.01 304
18813.30 341
18814.60 340
18815.90 307
18817.19 316
18818.49 300
18819.79 301
18821.09 324
18822.38 318
18823.68 319
18824.98 320
18826.27 293
18827.57 291
18828.87 293
18830.16 300
18831.46 310
18832.76 289
18834.06 296
18835.35 329
18836.65 311
18837.95 317
18839.25 309
18840.54 312
18841.84 310
18843.14 331
18844.44 354
18845.73 334
18847.03 304
18848.33 316
18849.63 299
18850.93 301
18852.22 318
18853.52 319
18854.82 332
18856.12 300
18857.42 317
18858.71 313
18860.01 338
18861.31 335
18862.61 318
18863.91 328
18865.21 329
18866.50 311
18867.80 353
18869.10 325
18870.40 325
18871.70 330
18873.00 309
18874.30 267
18875.60 296
18876.89 315
18878.19 284
18879.49 266
18880.79 262
18882.09 291
18883.39 293
18884.69 305
18885.99 330
18887.29 311
18888.59 298
18889.88 296
18891.18 324
18892.48 319
18893.78 287
18895.08 335
18896.38 324
18897.68 315
18898.98 311
18900.28 302
18901.58 305
18902.88 294
18904.18 318
18905.48 299
18906.78 323
18908.08 341
18909.38 280
18910.68 258
18911.98 287
18913.28 304
18914.58 300
18915.88 260
18917.18 284
18918.48 358
18919.78 315
18921.08 291
18922.38 308
18923.68 340
18924.98 334
18926.28 338
18927.58 328
18928.88 331
18930.18 303
18931.49 313
18932.79 312
18934.09 297
18935.39 291
18936.69 264
18937.99 304
18939.29 293
18940.59 294
18941.89 271
18943.19 323
18944.49 332
18945.80 318
18947.10 307
18948.40 299
18949.70 277
18951.00 281
18952.30 309
18953.60 306
18954.91 304
18956.21 343
18957.51 315
18958.81 313
18960.11 280
18961.41 294
18962.72 320
18964.02 351
18965.32 334
18966.62 311
18967.92 301
18969.23 310
18970.53 287
18971.83 308
18973.13 299
18974.43 298
18975.74 295
18977.04 268
18978.34 279
18979.64 289
18980.95 305
18982.25 277
18983.55 290
18984.85 249
18986.16 281
18987.46 291
18988.76 274
18990.06 265
18991.37 295
18992.67 313
18993.97 255
18995.28 270
18996.58 283
18997.88 282
18999.18 289
19000.49 298
19001.79 332
19003.09 324
19004.40 267
19005.70 284
19007.00 306
19008.31 286
19009.61 280
19010.91 282
19012.22 303
19013.52 332
19014.82 306
19016.13 343
19017.43 311
19018.74 279
19020.04 263
19021.34 258
19022.65 283
19023.95 295
19025.25 300
19026.56 293
19027.86 322
19029.17 312
19030.47 282
19031.77 307
19033.08 287
19034.38 304
19035.69 272
19036.99 303
19038.30 307
19039.60 276
19040.91 273
19042.21 268
19043.51 306
19044.82 290
19046.12 309
19047.43 304
19048.73 305
19050.04 319
19051.34 289
19052.65 315
19053.95 319
19055.26 301
19056.56 303
19057.87 324
19059.17 321
19060.48 303
19061.78 263
19063.09 298
19064.39 327
19065.70 279
19067.00 282
19068.31 305
19069.62 289
19070.92 298
19072.23 299
19073.53 319
19074.84 330
19076.14 297
19077.45 287
19078.75 285
19080.06 279
19081.37 308
19082.67 302
19083.98 283
19085.28 309
19086.59 296
19087.90 314
19089.20 342
19090.51 320
19091.82 325
19093.12 313
19094.43 266
19095.73 272
19097.04 282
19098.35 301
19099.65 283
19100.96 277
19102.27 288
19103.57 312
19104.88 326
19106.19 290
19107.49 300
19108.80 305
19110.11 325
19111.41 313
19112.72 298
19114.03 264
19115.33 291
19116.64 324
19117.95 307
19119.26 269
19120.56 290
19121.87 256
19123.18 293
19124.49 324
19125.79 295
19127.10 289
19128.41 268
19129.72 287
19131.02 322
19132.33 289
19133.64 294
19134.95 322
19136.25 268
19137.56 287
19138.87 293
19140.18 306
19141.49 290
19142.79 314
19144.10 289
19145.41 308
19146.72 315
19148.03 318
19149.33 315
19150.64 288
19151.95 272
19153.26 347
19154.57 312
19155.88 284
19157.18 308
19158.49 289
19159.80 284
19161.11 288
19162.42 325
19163.73 340
19165.04 308
19166.34 343
19167.65 337
19168.96 332
19170.27 289
19171.58 299
19172.89 320
19174.20 293
19175.51 273
19176.82 314
19178.13 282
19179.43 292
19180.74 244
19182.05 333
19183.36 329
19184.67 300
19185.98 288
19187.29 274
19188.60 290
19189.91 305
19191.22 301
19192.53 305
19193.84 316
19195.15 308
19196.46 293
19197.77 253
19199.08 321
19200.39 305
19201.70 301
19203.01 297
19204.32 308
19205.63 274
19206.94 290
19208.25 251
19209.56 282
19210.87 295
19212.18 304
19213.49 305
19214.80 310
19216.11 277
19217.42 285
19218.73 263
19220.04 288
19221.35 261
19222.66 273
19223.98 292
19225.29 288
19226.60 303
19227.91 256
19229.22 250
19230.53 272
19231.84 302
19233.15 282
19234.46 270
19235.77 277
19237.09 272
19238.40 304
19239.71 268
19241.02 281
19242.33 264
19243.64 299
19244.95 275
19246.27 285
19247.58 318
19248.89 315
19250.20 303
19251.51 265
19252.82 291
19254.14 272
19255.45 273
19256.76 272
19258.07 266
19259.38 274
19260.70 284
19262.01 271
19263.32 272
19264.63 299
19265.94 286
19267.26 305
19268.57 314
19269.88 319
19271.19 310
19272.51 271
19273.82 293
19275.13 309
19276.44 267
19277.76 292
19279.07 278
19280.38 281
19281.69 271
19283.01 262
19284.32 285
19285.63 283
19286.94 304
19288.26 312
19289.57 310
19290.88 281
19292.20 291
19293.51 279
19294.82 269
19296.14 298
19297.45 296
19298.76 246
19300.08 281
19301.39 259
19302.70 266
19304.02 272
19305.33 295
19306.64 268
19307.96 309
19309.27 300
19310.59 327
19311.90 315
19313.21 302
19314.53 294
19315.84 249
19317.15 267
19318.47 273
19319.78 287
19321.10 287
19322.41 291
19323.72 261
19325.04 265
19326.35 270
19327.67 315
19328.98 304
19330.30 272
19331.61 286
19332.93 274
19334.24 294
19335.55 286
19336.87 256
19338.18 332
19339.50 311
19340.81 275
19342.13 285
19343.44 310
19344.76 324
19346.07 290
19347.39 284
19348.70 313
19350.02 287
19351.33 292
19352.65 274
19353.96 263
19355.28 274
19356.59 271
19357.91 267
19359.22 255
19360.54 288
19361.86 308
19363.17 252
19364.49 239
19365.80 223
19367.12 283
19368.43 270
19369.75 272
19371.06 296
19372.38 253
19373.70 269
19375.01 266
19376.33 267
19377.64 305
19378.96 291
19380.28 281
19381.59 279
19382.91 293
19384.23 283
19385.54 296
19386.86 249
19388.17 258
19389.49 265
19390.81 284
19392.12 279
19393.44 248
19394.76 275
19396.07 285
19397.39 276
19398.71 283
19400.02 276
19401.34 260
19402.66 272
19403.97 304
19405.29 277
19406.61 289
19407.93 288
19409.24 251
19410.56 274
19411.88 248
19413.19 264
19414.51 257
19415.83 303
19417.15 290
19418.46 261
19419.78 255
19421.10 242
19422.42 292
19423.73 271
19425.05 289
19426.37 288
19427.69 319
19429.00 313
19430.32 280
19431.64 256
19432.96 278
19434.28 304
19435.59 282
19436.91 280
19438.23 307
19439.55 292
19440.87 307
19442.18 263
19443.50 320
19444.82 310
19446.14 306
19447.46 294
19448.78 272
19450.09 251
19451.41 265
19452.73 289
19454.05 220
19455.37 265
19456.69 271
19458.01 289
19459.33 293
19460.64 298
19461.96 276
19463.28 310
19464.60 283
19465.92 314
19467.24 285
19468.56 273
19469.88 292
19471.20 294
19472.52 326
19473.83 298
19475.15 309
19476.47 293
19477.79 281
19479.11 288
19480.43 271
19481.75 259
19483.07 274
19484.39 275
19485.71 259
19487.03 272
19488.35 298
19489.67 273
19490.99 286
19492.31 272
19493.63 308
19494.95 292
19496.27 264
19497.59 296
19498.91 265
19500.23 253
19501.55 315
19502.87 297
19504.19 301
19505.51 278
19506.83 307
19508.15 300
19509.47 245
19510.79 283
19512.11 268
19513.43 293
19514.75 275
19516.08 263
19517.40 294
19518.72 281
19520.04 299
19521.36 266
19522.68 272
19524.00 270
19525.32 267
19526.64 255
19527.96 289
19529.29 268
19530.61 290
19531.93 341
19533.25 278
19534.57 287
19535.89 278
19537.21 269
19538.53 282
19539.86 288
19541.18 277
19542.50 300
19543.82 269
19545.14 272
19546.46 246
19547.79 287
19549.11 285
19550.43 268
19551.75 270
19553.07 264
19554.40 242
19555.72 281
19557.04 277
19558.36 273
19559.68 294
19561.01 279
19562.33 271
19563.65 249
19564.97 252
19566.30 276
19567.62 256
19568.94 291
19570.26 263
19571.59 268
19572.91 308
19574.23 323
19575.55 328
19576.88 292
19578.20 288
19579.52 259
19580.85 264
19582.17 300
19583.49 288
19584.82 283
19586.14 287
19587.46 287
19588.78 254
19590.11 253
19591.43 261
19592.75 273
19594.08 298
19595.40 289
19596.72 279
19598.05 277
19599.37 290
19600.70 267
19602.02 286
19603.34 295
19604.67 297
19605.99 290
19607.31 264
19608.64 268
19609.96 258
19611.29 292
19612.61 264
19613.93 299
19615.26 235
19616.58 247
19617.91 296
19619.23 283
19620.55 268
19621.88 254
19623.20 251
19624.53 246
19625.85 268
19627.18 288
19628.50 249
19629.83 268
19631.15 257
19632.48 275
19633.80 270
19635.12 219
19636.45 263
19637.77 311
19639.10 305
19640.42 302
19641.75 282
19643.07 306
19644.40 271
19645.72 267
19647.05 275
19648.37 270
19649.70 286
19651.03 265
19652.35 271
19653.68 261
19655.00 285
19656.33 278
19657.65 265
19658.98 249
19660.30 265
19661.63 265
19662.96 275
19664.28 264
19665.61 278
19666.93 287
19668.26 275
19669.58 263
19670.91 270
19672.24 269
19673.56 311
19674.89 253
19676.21 276
19677.54 275
19678.87 238
19680.19 261
19681.52 264
19682.85 298
19684.17 256
19685.50 279
19686.83 300
19688.15 271
19689.48 286
19690.81 310
19692.13 314
19693.46 280
19694.79 277
19696.11 286
19697.44 295
19698.77 258
19700.09 265
19701.42 238
19702.75 244
19704.07 276
19705.40 298
19706.73 269
19708.06 305
19709.38 290
19710.71 279
19712.04 247
19713.37 265
19714.69 288
19716.02 264
19717.35 249
19718.68 265
19720.00 280
19721.33 278
19722.66 280
19723.99 291
19725.31 268
19726.64 251
19727.97 246
19729.30 302
19730.63 277
19731.95 242
19733.28 265
19734.61 281
19735.94 278
19737.27 295
19738.59 286
19739.92 263
19741.25 310
19742.58 304
19743.91 248
19745.24 289
19746.57 284
19747.89 275
19749.22 256
19750.55 274
19751.88 271
19753.21 242
19754.54 291
19755.87 267
19757.20 259
19758.52 245
19759.85 265
19761.18 279
19762.51 244
19763.84 248
19765.17 244
19766.50 294
19767.83 262
19769.16 248
19770.49 266
19771.82 280
19773.15 251
19774.47 267
19775.80 248
19777.13 277
19778.46 254
19779.79 259
19781.12 277
19782.45 298
19783.78 264
19785.11 298
19786.44 258
19787.77 253
19789.10 245
19790.43 278
19791.76 285
19793.09 264
19794.42 266
19795.75 303
19797.08 262
19798.41 270
19799.74 294
19801.07 250
19802.40 265
19803.73 283
19805.07 261
19806.40 287
19807.73 272
19809.06 265
19810.39 262
19811.72 294
19813.05 255
19814.38 262
19815.71 277
19817.04 253
19818.37 226
19819.70 262
19821.03 258
19822.37 227
19823.70 259
19825.03 276
19826.36 269
19827.69 259
19829.02 254
19830.35 280
19831.68 283
19833.02 313
19834.35 282
19835.68 269
19837.01 281
19838.34 274
19839.67 267
19841.01 244
19842.34 274
19843.67 273
19845.00 261
19846.33 273
19847.67 256
19849.00 264
19850.33 292
19851.66 257
19852.99 241
19854.33 278
19855.66 248
19856.99 258
19858.32 266
19859.65 270
19860.99 249
19862.32 295
19863.65 275
19864.98 237
19866.32 281
19867.65 276
19868.98 282
19870.32 277
19871.65 299
19872.98 247
19874.31 281
19875.65 292
19876.98 292
19878.31 249
19879.65 261
19880.98 262
19882.31 255
19883.64 260
19884.98 278
19886.31 278
19887.64 263
19888.98 294
19890.31 305
19891.64 277
19892.98 288
19894.31 290
19895.65 288
19896.98 264
19898.31 230
19899.65 267
19900.98 270
19902.31 285
19903.65 262
19904.98 242
19906.32 262
19907.65 276
19908.98 270
19910.32 257
19911.65 277
19912.99 245
19914.32 231
19915.65 281
19916.99 285
19918.32 242
19919.66 263
19920.99 259
19922.33 247
19923.66 245
19924.99 238
19926.33 278
19927.66 252
19929.00 233
19930.33 244
19931.67 267
19933.00 290
19934.34 261
19935.67 257
19937.01 254
19938.34 271
19939.68 265
19941.01 286
19942.35 289
19943.68 293
19945.02 282
19946.35 269
19947.69 258
19949.02 287
19950.36 288
19951.70 273
19953.03 260
19954.37 232
19955.70 236
19957.04 260
19958.37 277
19959.71 235
19961.04 270
19962.38 268
19963.72 279
19965.05 278
19966.39 261
19967.72 264
19969.06 245
19970.40 279
19971.73 265
19973.07 274
19974.40 252
19975.74 292
19977.08 270
19978.41 255
19979.75 231
19981.09 273
19982.42 253
19983.76 296
19985.10 293
19986.43 249
19987.77 237
19989.11 277
19990.44 310
19991.78 300
19993.12 260
19994.45 254
19995.79 270
19997.13 366
19998.46 282
19999.80 279
20001.14 272
20002.48 245
20003.81 262
20005.15 253
20006.49 296
20007.82 281
20009.16 261
20010.50 265
20011.84 250
20013.17 296
20014.51 290
20015.85 244
20017.19 279
20018.52 265
20019.86 261
20021.20 293
20022.54 252
20023.88 282
20025.21 276
20026.55 295
20027.89 284
20029.23 278
20030.57 256
20031.90 260
20033.24 263
20034.58 249
20035.92 243
20037.26 277
20038.60 300
20039.93 281
20041.27 284
20042.61 261
20043.95 271
20045.29 276
20046.63 266
20047.97 268
20049.30 274
20050.64 266
20051.98 281
20053.32 246
20054.66 242
20056.00 300
20057.34 287
20058.68 284
20060.02 234
20061.35 262
20062.69 266
20064.03 305
20065.37 280
20066.71 260
20068.05 275
20069.39 295
20070.73 274
20072.07 287
20073.41 293
20074.75 272
20076.09 280
20077.43 252
20078.77 279
20080.11 309
20081.45 317
20082.79 332
20084.13 277
20085.47 284
20086.81 324
20088.15 328
20089.49 297
20090.83 269
20092.17 264
20093.51 263
20094.85 283
20096.19 262
20097.53 263
20098.87 255
20100.21 289
20101.55 299
20102.89 297
20104.23 259
20105.57 242
20106.91 284
20108.25 265
20109.59 242
20110.93 256
20112.27 278
20113.62 284
20114.96 315
20116.30 275
20117.64 277
20118.98 293
20120.32 272
20121.66 269
20123.00 266
20124.34 280
20125.69 298
20127.03 278
20128.37 276
20129.71 296
20131.05 299
20132.39 291
20133.73 264
20135.08 240
20136.42 237
20137.76 265
20139.10 247
20140.44 282
