# Supplementary material for: MALDI-TOF MS typing enables the classification of brewing yeasts of the genus Saccharomyces to major beer styles
Source: PLoS One. 2017 Aug 9;12(8):e0181694. doi: 10.1371/journal.pone.0181694 (PMC5549903; doi:10.1371/journal.pone.0181694)
Supplement: S11 File — The directory includes 90 raw files and was zipped to “.zip”; the folder has three strains with 30 spectra per strain; S1 Text explains the raw files with an example and Table 1 represents the yeast strains used within the experiment. (ZIP) [file pone.0181694.s014.zip › 31-33/30337-338-OG-Alt-Alt-YPG-18h-E-E_2015-08-11__0_B9_1.dat]

2000.98 2686
2001.40 2877
2001.82 2906
2002.25 2735
2002.67 2778
2003.09 2669
2003.51 2796
2003.93 2827
2004.35 2910
2004.78 2880
2005.20 2898
2005.62 2815
2006.04 2693
2006.47 2765
2006.89 2679
2007.31 2869
2007.73 2633
2008.16 2450
2008.58 2676
2009.00 2623
2009.42 2726
2009.85 2871
2010.27 2802
2010.69 2653
2011.11 2650
2011.54 2691
2011.96 2694
2012.38 2778
2012.80 2567
2013.23 2454
2013.65 2654
2014.07 2733
2014.50 2599
2014.92 2515
2015.34 2404
2015.77 2609
2016.19 2457
2016.61 2428
2017.04 2530
2017.46 2527
2017.88 2323
2018.31 2583
2018.73 2565
2019.15 2701
2019.58 2657
2020.00 2663
2020.42 2868
2020.85 2656
2021.27 2738
2021.70 2538
2022.12 2635
2022.54 2646
2022.97 2744
2023.39 2854
2023.82 2654
2024.24 2523
2024.66 2553
2025.09 2529
2025.51 2577
2025.94 2702
2026.36 2695
2026.79 2536
2027.21 2533
2027.63 2637
2028.06 2380
2028.48 2456
2028.91 2630
2029.33 2500
2029.76 2184
2030.18 2294
2030.61 2554
2031.03 2385
2031.46 2376
2031.88 2308
2032.31 2317
2032.73 2468
2033.16 2572
2033.58 2490
2034.01 2421
2034.43 2424
2034.86 2537
2035.28 2584
2035.71 2674
2036.13 2415
2036.56 2468
2036.98 2506
2037.41 2452
2037.84 2527
2038.26 2636
2038.69 2537
2039.11 2599
2039.54 2661
2039.96 2609
2040.39 2671
2040.82 2774
2041.24 2662
2041.67 2575
2042.09 2462
2042.52 2611
2042.95 2696
2043.37 2525
2043.80 2380
2044.22 2686
2044.65 2588
2045.08 2574
2045.50 2562
2045.93 2445
2046.36 2483
2046.78 2569
2047.21 2509
2047.64 2486
2048.06 2581
2048.49 2401
2048.92 2467
2049.34 2412
2049.77 2461
2050.20 2430
2050.62 2550
2051.05 2436
2051.48 2422
2051.90 2380
2052.33 2439
2052.76 2498
2053.18 2487
2053.61 2522
2054.04 2499
2054.47 2441
2054.89 2643
2055.32 2464
2055.75 2546
2056.18 2492
2056.60 2507
2057.03 2562
2057.46 2458
2057.89 2605
2058.31 2421
2058.74 2491
2059.17 2339
2059.60 2346
2060.03 2583
2060.45 2495
2060.88 2519
2061.31 2452
2061.74 2238
2062.17 2184
2062.59 2453
2063.02 2574
2063.45 2346
2063.88 2274
2064.31 2491
2064.73 2448
2065.16 2508
2065.59 2324
2066.02 2522
2066.45 2670
2066.88 2659
2067.31 2694
2067.73 2751
2068.16 2531
2068.59 2557
2069.02 2761
2069.45 2667
2069.88 2769
2070.31 2674
2070.74 2527
2071.17 2817
2071.59 2767
2072.02 2663
2072.45 2738
2072.88 2756
2073.31 2688
2073.74 2742
2074.17 2565
2074.60 2561
2075.03 2611
2075.46 2571
2075.89 2516
2076.32 2739
2076.75 2797
2077.18 2738
2077.61 2716
2078.04 2764
2078.47 2909
2078.89 2757
2079.32 2899
2079.75 2766
2080.18 2858
2080.61 3079
2081.04 3264
2081.47 2994
2081.90 3190
2082.34 3183
2082.77 3160
2083.20 3508
2083.63 3516
2084.06 3428
2084.49 3261
2084.92 3468
2085.35 3491
2085.78 3175
2086.21 3019
2086.64 3190
2087.07 2861
2087.50 2715
2087.93 2785
2088.36 2656
2088.79 2464
2089.22 2632
2089.65 2467
2090.09 2498
2090.52 2581
2090.95 2463
2091.38 2517
2091.81 2603
2092.24 2448
2092.67 2625
2093.10 2527
2093.54 2605
2093.97 2709
2094.40 2478
2094.83 2437
2095.26 2626
2095.69 2579
2096.12 2472
2096.56 2717
2096.99 2718
2097.42 2521
2097.85 2566
2098.28 2778
2098.71 2740
2099.15 2511
2099.58 2507
2100.01 2479
2100.44 2428
2100.87 2515
2101.31 2564
2101.74 2595
2102.17 2504
2102.60 2607
2103.04 2495
2103.47 2546
2103.90 2645
2104.33 2356
2104.77 2403
2105.20 2408
2105.63 2351
2106.06 2266
2106.50 2515
2106.93 2531
2107.36 2573
2107.79 2692
2108.23 2492
2108.66 2449
2109.09 2892
2109.53 2568
2109.96 2710
2110.39 3085
2110.82 3010
2111.26 2932
2111.69 2647
2112.12 2738
2112.56 2829
2112.99 2648
2113.42 2644
2113.86 2806
2114.29 2881
2114.72 2630
2115.16 2430
2115.59 2457
2116.03 2403
2116.46 2453
2116.89 2442
2117.33 2636
2117.76 2655
2118.19 2474
2118.63 2487
2119.06 2378
2119.50 2446
2119.93 2470
2120.36 2574
2120.80 2508
2121.23 2346
2121.67 2199
2122.10 2552
2122.54 2380
2122.97 2216
2123.40 2261
2123.84 2425
2124.27 2507
2124.71 2407
2125.14 2649
2125.58 2607
2126.01 2308
2126.45 2543
2126.88 2483
2127.32 2441
2127.75 2492
2128.19 2403
2128.62 2413
2129.06 2301
2129.49 2432
2129.93 2457
2130.36 2424
2130.80 2373
2131.23 2496
2131.67 2398
2132.10 2457
2132.54 2422
2132.97 2408
2133.41 2548
2133.84 2624
2134.28 2716
2134.71 2614
2135.15 2407
2135.59 2588
2136.02 2420
2136.46 2405
2136.89 2317
2137.33 2493
2137.76 2596
2138.20 2445
2138.64 2516
2139.07 2507
2139.51 2499
2139.94 2386
2140.38 2199
2140.82 2173
2141.25 2382
2141.69 2532
2142.13 2467
2142.56 2577
2143.00 2452
2143.43 2268
2143.87 2432
2144.31 2548
2144.74 2288
2145.18 2301
2145.62 2327
2146.05 2250
2146.49 2336
2146.93 2381
2147.36 2240
2147.80 2230
2148.24 2293
2148.68 2276
2149.11 2503
2149.55 2388
2149.99 2401
2150.42 2373
2150.86 2571
2151.30 2644
2151.74 2620
2152.17 2710
2152.61 2709
2153.05 2678
2153.49 2668
2153.92 2684
2154.36 2702
2154.80 2718
2155.24 2675
2155.67 2769
2156.11 2804
2156.55 2642
2156.99 2602
2157.42 2683
2157.86 2536
2158.30 2708
2158.74 2593
2159.18 2611
2159.61 2575
2160.05 2460
2160.49 2675
2160.93 2717
2161.37 2546
2161.81 2689
2162.24 2641
2162.68 2467
2163.12 2572
2163.56 2658
2164.00 2627
2164.44 2530
2164.87 2478
2165.31 2650
2165.75 2691
2166.19 2599
2166.63 2694
2167.07 2782
2167.51 2761
2167.95 2672
2168.39 2849
2168.82 2813
2169.26 2679
2169.70 2881
2170.14 2730
2170.58 2865
2171.02 3004
2171.46 3029
2171.90 2872
2172.34 2800
2172.78 2804
2173.22 2644
2173.66 2757
2174.10 2949
2174.54 2757
2174.98 2571
2175.42 2729
2175.85 2634
2176.29 2728
2176.73 2671
2177.17 2843
2177.61 2944
2178.05 2714
2178.49 2747
2178.93 2765
2179.37 2901
2179.81 2977
2180.25 2987
2180.69 2633
2181.14 2686
2181.58 2904
2182.02 2958
2182.46 2886
2182.90 2641
2183.34 2802
2183.78 2753
2184.22 2594
2184.66 2803
2185.10 2650
2185.54 2618
2185.98 2675
2186.42 2667
2186.86 2598
2187.30 2400
2187.74 2397
2188.19 2497
2188.63 2430
2189.07 2451
2189.51 2494
2189.95 2431
2190.39 2501
2190.83 2529
2191.27 2419
2191.72 2432
2192.16 2429
2192.60 2472
2193.04 2504
2193.48 2383
2193.92 2410
2194.36 2617
2194.81 2694
2195.25 2697
2195.69 2637
2196.13 2636
2196.57 2751
2197.01 2671
2197.46 2601
2197.90 2774
2198.34 2827
2198.78 2881
2199.22 2888
2199.67 3110
2200.11 2710
2200.55 2751
2200.99 2603
2201.44 2721
2201.88 2742
2202.32 2652
2202.76 2704
2203.21 2496
2203.65 2541
2204.09 2673
2204.53 2733
2204.98 2627
2205.42 2733
2205.86 2633
2206.30 2519
2206.75 2518
2207.19 2723
2207.63 2481
2208.08 2551
2208.52 2583
2208.96 2680
2209.41 2715
2209.85 2565
2210.29 2642
2210.73 2616
2211.18 2665
2211.62 2908
2212.06 2767
2212.51 2616
2212.95 2672
2213.40 2848
2213.84 2862
2214.28 2897
2214.73 2867
2215.17 2953
2215.61 2849
2216.06 2934
2216.50 2715
2216.95 2546
2217.39 2605
2217.83 2514
2218.28 2624
2218.72 2604
2219.17 2564
2219.61 2561
2220.05 2480
2220.50 2482
2220.94 2416
2221.39 2480
2221.83 2474
2222.28 2481
2222.72 2646
2223.16 2852
2223.61 2763
2224.05 2605
2224.50 2804
2224.94 2723
2225.39 2764
2225.83 2802
2226.28 2760
2226.72 2714
2227.17 2613
2227.61 2791
2228.06 2914
2228.50 3130
2228.95 2946
2229.39 2977
2229.84 2822
2230.28 2949
2230.73 3020
2231.17 3003
2231.62 3004
2232.06 2896
2232.51 2834
2232.95 2849
2233.40 2927
2233.85 2938
2234.29 2811
2234.74 2868
2235.18 3180
2235.63 3167
2236.07 2886
2236.52 2803
2236.97 2765
2237.41 2831
2237.86 2777
2238.30 2773
2238.75 2739
2239.20 2446
2239.64 2406
2240.09 2719
2240.53 2599
2240.98 2689
2241.43 2741
2241.87 2669
2242.32 2431
2242.77 2584
2243.21 2451
2243.66 2532
2244.11 2528
2244.55 2520
2245.00 2352
2245.45 2311
2245.89 2509
2246.34 2596
2246.79 2507
2247.23 2500
2247.68 2392
2248.13 2363
2248.57 2376
2249.02 2404
2249.47 2443
2249.92 2609
2250.36 2601
2250.81 2666
2251.26 2696
2251.70 2513
2252.15 2442
2252.60 2660
2253.05 2762
2253.49 2506
2253.94 2601
2254.39 2650
2254.84 2813
2255.28 2713
2255.73 2652
2256.18 2613
2256.63 2615
2257.08 2457
2257.52 2533
2257.97 2478
2258.42 2432
2258.87 2534
2259.32 2435
2259.76 2536
2260.21 2519
2260.66 2618
2261.11 2681
2261.56 2619
2262.01 2633
2262.45 2670
2262.90 2859
2263.35 2815
2263.80 2920
2264.25 2996
2264.70 3043
2265.15 3046
2265.59 3082
2266.04 3300
2266.49 3426
2266.94 3376
2267.39 3563
2267.84 3258
2268.29 3317
2268.74 3206
2269.19 3570
2269.63 3316
2270.08 3213
2270.53 3274
2270.98 3420
2271.43 3203
2271.88 3274
2272.33 3428
2272.78 3234
2273.23 3134
2273.68 3124
2274.13 3139
2274.58 2981
2275.03 2931
2275.48 2754
2275.93 2815
2276.38 2988
2276.83 3110
2277.28 2906
2277.73 2615
2278.18 2789
2278.63 2806
2279.08 2590
2279.53 2783
2279.98 2798
2280.43 2786
2280.88 2768
2281.33 2774
2281.78 2849
2282.23 2828
2282.68 2760
2283.13 2905
2283.58 3101
2284.03 3072
2284.48 3203
2284.93 3256
2285.38 3181
2285.83 3195
2286.28 3153
2286.73 3126
2287.19 3118
2287.64 3133
2288.09 3099
2288.54 3007
2288.99 2764
2289.44 2830
2289.89 2995
2290.34 3039
2290.79 3061
2291.25 3219
2291.70 3388
2292.15 3992
2292.60 3949
2293.05 3789
2293.50 4061
2293.95 4245
2294.41 4439
2294.86 4566
2295.31 4287
2295.76 4314
2296.21 4287
2296.66 4214
2297.12 3839
2297.57 3539
2298.02 3411
2298.47 3157
2298.92 3040
2299.38 3042
2299.83 2979
2300.28 2723
2300.73 2731
2301.18 2733
2301.64 2697
2302.09 2830
2302.54 2716
2302.99 2668
2303.45 2654
2303.90 2668
2304.35 2465
2304.80 2607
2305.26 2747
2305.71 2559
2306.16 2580
2306.61 2693
2307.07 2692
2307.52 2606
2307.97 2760
2308.43 2687
2308.88 2681
2309.33 2766
2309.79 2611
2310.24 2687
2310.69 2754
2311.15 2760
2311.60 2794
2312.05 2925
2312.51 2885
2312.96 2957
2313.41 3145
2313.87 3025
2314.32 3028
2314.77 3049
2315.23 2992
2315.68 2997
2316.13 2924
2316.59 2822
2317.04 2753
2317.49 2745
2317.95 2648
2318.40 2834
2318.86 2832
2319.31 2844
2319.76 2619
2320.22 2788
2320.67 2772
2321.13 2886
2321.58 2780
2322.04 2791
2322.49 2887
2322.94 3069
2323.40 3001
2323.85 2973
2324.31 2823
2324.76 2774
2325.22 2987
2325.67 2975
2326.13 3070
2326.58 3232
2327.04 3162
2327.49 3080
2327.95 3156
2328.40 2945
2328.86 3075
2329.31 3158
2329.77 3134
2330.22 3281
2330.68 3337
2331.13 3151
2331.59 2882
2332.04 3113
2332.50 3108
2332.95 2811
2333.41 2919
2333.86 2923
2334.32 2650
2334.77 2545
2335.23 2882
2335.69 2760
2336.14 2876
2336.60 2871
2337.05 2612
2337.51 2720
2337.96 2770
2338.42 2715
2338.88 2744
2339.33 2806
2339.79 3144
2340.24 3211
2340.70 3474
2341.16 3617
2341.61 3323
2342.07 3662
2342.52 3989
2342.98 3963
2343.44 3823
2343.89 3864
2344.35 3810
2344.81 3813
2345.26 3951
2345.72 4013
2346.18 3896
2346.63 3775
2347.09 3861
2347.55 3726
2348.00 3787
2348.46 3820
2348.92 3718
2349.37 3771
2349.83 3740
2350.29 3476
2350.75 3464
2351.20 3419
2351.66 3105
2352.12 3243
2352.57 3198
2353.03 3145
2353.49 3284
2353.95 3169
2354.40 3038
2354.86 3315
2355.32 3220
2355.78 2838
2356.23 2798
2356.69 2922
2357.15 2821
2357.61 2684
2358.07 2667
2358.52 2671
2358.98 2548
2359.44 2657
2359.90 2591
2360.36 2635
2360.81 2700
2361.27 2730
2361.73 2793
2362.19 2607
2362.65 2766
2363.10 2878
2363.56 2905
2364.02 2756
2364.48 2641
2364.94 2789
2365.40 2770
2365.86 2904
2366.31 2893
2366.77 3100
2367.23 2939
2367.69 2958
2368.15 2941
2368.61 3069
2369.07 3132
2369.53 3067
2369.98 3212
2370.44 3239
2370.90 3618
2371.36 3706
2371.82 3715
2372.28 3664
2372.74 3711
2373.20 3586
2373.66 3634
2374.12 3523
2374.58 3399
2375.04 3404
2375.50 3407
2375.95 3240
2376.41 3140
2376.87 3105
2377.33 3075
2377.79 3307
2378.25 3219
2378.71 3105
2379.17 2898
2379.63 2780
2380.09 2890
2380.55 2863
2381.01 2888
2381.47 3070
2381.93 2876
2382.39 2783
2382.85 2735
2383.31 2866
2383.77 2828
2384.23 2904
2384.69 2752
2385.15 2830
2385.62 2909
2386.08 3024
2386.54 2827
2387.00 2913
2387.46 2884
2387.92 2748
2388.38 2794
2388.84 2680
2389.30 2550
2389.76 2534
2390.22 2657
2390.68 2729
2391.14 2742
2391.61 2713
2392.07 2837
2392.53 2841
2392.99 2503
2393.45 2705
2393.91 2881
2394.37 2744
2394.83 2874
2395.30 2990
2395.76 3002
2396.22 2899
2396.68 2909
2397.14 2775
2397.60 2789
2398.07 2762
2398.53 2845
2398.99 2916
2399.45 2813
2399.91 2730
2400.37 2868
2400.84 2893
2401.30 2958
2401.76 2761
2402.22 2737
2402.68 2782
2403.15 2673
2403.61 2666
2404.07 2566
2404.53 2623
2405.00 2406
2405.46 2502
2405.92 2497
2406.38 2431
2406.85 2514
2407.31 2464
2407.77 2426
2408.23 2629
2408.70 2596
2409.16 2640
2409.62 2518
2410.08 2462
2410.55 2572
2411.01 2716
2411.47 2701
2411.94 2797
2412.40 2615
2412.86 2588
2413.33 2603
2413.79 2720
2414.25 2588
2414.72 2487
2415.18 2541
2415.64 2593
2416.11 2627
2416.57 2597
2417.03 2551
2417.50 2638
2417.96 2858
2418.42 2820
2418.89 2682
2419.35 2705
2419.81 2895
2420.28 2944
2420.74 2996
2421.21 2965
2421.67 2947
2422.13 2838
2422.60 2991
2423.06 3016
2423.53 3240
2423.99 3413
2424.45 3313
2424.92 3489
2425.38 3445
2425.85 3148
2426.31 3397
2426.78 3251
2427.24 3286
2427.71 3234
2428.17 3132
2428.63 2932
2429.10 3031
2429.56 2969
2430.03 3095
2430.49 2908
2430.96 2872
2431.42 2892
2431.89 2904
2432.35 2784
2432.82 2617
2433.28 2834
2433.75 2960
2434.21 2837
2434.68 2759
2435.14 2905
2435.61 2806
2436.07 2733
2436.54 2679
2437.01 2694
2437.47 2797
2437.94 2764
2438.40 2644
2438.87 2651
2439.33 2856
2439.80 2543
2440.26 2686
2440.73 2916
2441.20 2923
2441.66 3024
2442.13 2968
2442.59 3125
2443.06 3299
2443.53 3313
2443.99 3342
2444.46 3241
2444.92 3206
2445.39 3100
2445.86 3174
2446.32 3184
2446.79 3002
2447.26 3027
2447.72 2809
2448.19 2773
2448.66 2666
2449.12 2545
2449.59 2440
2450.05 2611
2450.52 2665
2450.99 2496
2451.46 2416
2451.92 2579
2452.39 2630
2452.86 2670
2453.32 2592
2453.79 2661
2454.26 2580
2454.72 2391
2455.19 2404
2455.66 2753
2456.13 2613
2456.59 2513
2457.06 2541
2457.53 2519
2458.00 2517
2458.46 2404
2458.93 2458
2459.40 2526
2459.87 2486
2460.33 2515
2460.80 2651
2461.27 2462
2461.74 2549
2462.20 2462
2462.67 2367
2463.14 2483
2463.61 2612
2464.08 2600
2464.54 2427
2465.01 2551
2465.48 2467
2465.95 2498
2466.42 2519
2466.88 2498
2467.35 2498
2467.82 2482
2468.29 2635
2468.76 2658
2469.23 2596
2469.70 2571
2470.16 2784
2470.63 2677
2471.10 2832
2471.57 2885
2472.04 2631
2472.51 2720
2472.98 2620
2473.44 2666
2473.91 2432
2474.38 2379
2474.85 2377
2475.32 2404
2475.79 2309
2476.26 2308
2476.73 2315
2477.20 2302
2477.67 2301
2478.14 2557
2478.61 2546
2479.08 2376
2479.54 2467
2480.01 2430
2480.48 2434
2480.95 2635
2481.42 2641
2481.89 2570
2482.36 2673
2482.83 2736
2483.30 2725
2483.77 2675
2484.24 2777
2484.71 2628
2485.18 2629
2485.65 2608
2486.12 2598
2486.59 2756
2487.06 2643
2487.53 2652
2488.00 2435
2488.47 2868
2488.94 2875
2489.41 2769
2489.88 2851
2490.35 2636
2490.83 2694
2491.30 2512
2491.77 2613
2492.24 2684
2492.71 2717
2493.18 2627
2493.65 2422
2494.12 2491
2494.59 2512
2495.06 2553
2495.53 2637
2496.00 2585
2496.48 2769
2496.95 2755
2497.42 2906
2497.89 2663
2498.36 2531
2498.83 2795
2499.30 2657
2499.77 2648
2500.25 2813
2500.72 2657
2501.19 2693
2501.66 2434
2502.13 2548
2502.60 2456
2503.07 2411
2503.55 2416
2504.02 2271
2504.49 2261
2504.96 2256
2505.43 2070
2505.91 2065
2506.38 2309
2506.85 2358
2507.32 2470
2507.79 2409
2508.27 2339
2508.74 2407
2509.21 2381
2509.68 2494
2510.16 2357
2510.63 2570
2511.10 2664
2511.57 2871
2512.05 2668
2512.52 2621
2512.99 2824
2513.46 2989
2513.94 2717
2514.41 3052
2514.88 3054
2515.35 2893
2515.83 2922
2516.30 2877
2516.77 2824
2517.25 2846
2517.72 2835
2518.19 2523
2518.67 2429
2519.14 2412
2519.61 2563
2520.09 2539
2520.56 2492
2521.03 2503
2521.51 2541
2521.98 2381
2522.45 2470
2522.93 2351
2523.40 2505
2523.87 2561
2524.35 2539
2524.82 2290
2525.29 2462
2525.77 2404
2526.24 2524
2526.72 2471
2527.19 2462
2527.66 2733
2528.14 2902
2528.61 2560
2529.09 2813
2529.56 2648
2530.03 2494
2530.51 2574
2530.98 2613
2531.46 2745
2531.93 2662
2532.41 2522
2532.88 2462
2533.36 2490
2533.83 2730
2534.31 2680
2534.78 2526
2535.25 2451
2535.73 2603
2536.20 2717
2536.68 2533
2537.15 2608
2537.63 2591
2538.10 2497
2538.58 2467
2539.05 2591
2539.53 2453
2540.00 2522
2540.48 2594
2540.95 2363
2541.43 2366
2541.91 2459
2542.38 2588
2542.86 2632
2543.33 2609
2543.81 2621
2544.28 2492
2544.76 2616
2545.23 2688
2545.71 2665
2546.19 2818
2546.66 2697
2547.14 2680
2547.61 2729
2548.09 2718
2548.56 2843
2549.04 2823
2549.52 2855
2549.99 2935
2550.47 3069
2550.95 2991
2551.42 2861
2551.90 3101
2552.37 2977
2552.85 3071
2553.33 3030
2553.80 2960
2554.28 3099
2554.76 3206
2555.23 3039
2555.71 3344
2556.19 3355
2556.66 3383
2557.14 3341
2557.62 3311
2558.09 3490
2558.57 3618
2559.05 3642
2559.52 3677
2560.00 3686
2560.48 3610
2560.96 3612
2561.43 3509
2561.91 3217
2562.39 2903
2562.86 2957
2563.34 2725
2563.82 2844
2564.30 2622
2564.77 2573
2565.25 2594
2565.73 2515
2566.21 2367
2566.68 2460
2567.16 2568
2567.64 2606
2568.12 2374
2568.60 2289
2569.07 2501
2569.55 2508
2570.03 2495
2570.51 2289
2570.99 2340
2571.46 2391
2571.94 2332
2572.42 2454
2572.90 2531
2573.38 2519
2573.85 2434
2574.33 2338
2574.81 2580
2575.29 2425
2575.77 2278
2576.25 2398
2576.73 2423
2577.20 2311
2577.68 2494
2578.16 2524
2578.64 2401
2579.12 2424
2579.60 2442
2580.08 2505
2580.56 2517
2581.04 2621
2581.51 2565
2581.99 2528
2582.47 2519
2582.95 2331
2583.43 2379
2583.91 2534
2584.39 2678
2584.87 2472
2585.35 2492
2585.83 2447
2586.31 2415
2586.79 2528
2587.27 2498
2587.75 2464
2588.23 2540
2588.71 2462
2589.18 2378
2589.66 2280
2590.14 2426
2590.62 2502
2591.10 2466
2591.58 2590
2592.06 2603
2592.54 2284
2593.02 2220
2593.50 2329
2593.98 2458
2594.47 2411
2594.95 2497
2595.43 2524
2595.91 2515
2596.39 2619
2596.87 2665
2597.35 2935
2597.83 2840
2598.31 2704
2598.79 2812
2599.27 2780
2599.75 2918
2600.23 2754
2600.71 2694
2601.19 2667
2601.67 2655
2602.16 2608
2602.64 2604
2603.12 2544
2603.60 2461
2604.08 2487
2604.56 2360
2605.04 2399
2605.52 2316
2606.00 2527
2606.49 2420
2606.97 2257
2607.45 2397
2607.93 2427
2608.41 2339
2608.89 2277
2609.37 2310
2609.86 2376
2610.34 2386
2610.82 2591
2611.30 2692
2611.78 2782
2612.27 2637
2612.75 2594
2613.23 2664
2613.71 2646
2614.19 2747
2614.68 2771
2615.16 2853
2615.64 2821
2616.12 2777
2616.60 2911
2617.09 2898
2617.57 2756
2618.05 2528
2618.53 2688
2619.02 2905
2619.50 2781
2619.98 2487
2620.46 2692
2620.95 2730
2621.43 2570
2621.91 2630
2622.40 2654
2622.88 2527
2623.36 2502
2623.84 2396
2624.33 2426
2624.81 2539
2625.29 2465
2625.78 2591
2626.26 2460
2626.74 2462
2627.23 2293
2627.71 2510
2628.19 2390
2628.68 2348
2629.16 2294
2629.64 2299
2630.13 2324
2630.61 2481
2631.09 2559
2631.58 2458
2632.06 2537
2632.54 2461
2633.03 2386
2633.51 2707
2634.00 2582
2634.48 2679
2634.96 2729
2635.45 2659
2635.93 2800
2636.42 2799
2636.90 2805
2637.38 2864
2637.87 2845
2638.35 2811
2638.84 2633
2639.32 2663
2639.81 2661
2640.29 2475
2640.78 2547
2641.26 2520
2641.74 2483
2642.23 2636
2642.71 2611
2643.20 2622
2643.68 2617
2644.17 2413
2644.65 2364
2645.14 2460
2645.62 2353
2646.11 2323
2646.59 2318
2647.08 2444
2647.56 2284
2648.05 2315
2648.53 2402
2649.02 2589
2649.50 2400
2649.99 2216
2650.48 2250
2650.96 2481
2651.45 2391
2651.93 2382
2652.42 2485
2652.90 2641
2653.39 2419
2653.87 2476
2654.36 2450
2654.85 2567
2655.33 2498
2655.82 2532
2656.30 2578
2656.79 2470
2657.28 2672
2657.76 2528
2658.25 2598
2658.73 2551
2659.22 2348
2659.71 2437
2660.19 2446
2660.68 2529
2661.17 2512
2661.65 2478
2662.14 2397
2662.62 2450
2663.11 2620
2663.60 2693
2664.08 2434
2664.57 2562
2665.06 2555
2665.55 2682
2666.03 2713
2666.52 2806
2667.01 2899
2667.49 3004
2667.98 2918
2668.47 3112
2668.95 2894
2669.44 2870
2669.93 2990
2670.42 3142
2670.90 3094
2671.39 3169
2671.88 2946
2672.36 3031
2672.85 3151
2673.34 3163
2673.83 3300
2674.31 3424
2674.80 3217
2675.29 3438
2675.78 3486
2676.27 3532
2676.75 3490
2677.24 3647
2677.73 3796
2678.22 3918
2678.71 3672
2679.19 3993
2679.68 3867
2680.17 3674
2680.66 3514
2681.15 3465
2681.63 3396
2682.12 3163
2682.61 3401
2683.10 3403
2683.59 3197
2684.08 3138
2684.56 3242
2685.05 2947
2685.54 3164
2686.03 3246
2686.52 3257
2687.01 3238
2687.50 2929
2687.99 3153
2688.47 3211
2688.96 3076
2689.45 3073
2689.94 3017
2690.43 2882
2690.92 2855
2691.41 2854
2691.90 2557
2692.39 2533
2692.88 2572
2693.37 2541
2693.85 2539
2694.34 2659
2694.83 2442
2695.32 2662
2695.81 2697
2696.30 2614
2696.79 2706
2697.28 2674
2697.77 2810
2698.26 2873
2698.75 2786
2699.24 2859
2699.73 2890
2700.22 2883
2700.71 3023
2701.20 2870
2701.69 2967
2702.18 2765
2702.67 2740
2703.16 2728
2703.65 2776
2704.14 2818
2704.63 2868
2705.12 2938
2705.61 2715
2706.10 2726
2706.59 2995
2707.08 3028
2707.58 2751
2708.07 2790
2708.56 2668
2709.05 2719
2709.54 2781
2710.03 2491
2710.52 2501
2711.01 2584
2711.50 2407
2711.99 2449
2712.48 2515
2712.98 2531
2713.47 2597
2713.96 2635
2714.45 2626
2714.94 2540
2715.43 2416
2715.92 2525
2716.41 2645
2716.91 2536
2717.40 2415
2717.89 2606
2718.38 2527
2718.87 2297
2719.36 2369
2719.86 2277
2720.35 2339
2720.84 2414
2721.33 2404
2721.82 2537
2722.31 2308
2722.81 2608
2723.30 2679
2723.79 2671
2724.28 2595
2724.77 2690
2725.27 2608
2725.76 2859
2726.25 3024
2726.74 3169
2727.24 3035
2727.73 3144
2728.22 2828
2728.71 2806
2729.21 2848
2729.70 2682
2730.19 2481
2730.68 2471
2731.18 2504
2731.67 2462
2732.16 2530
2732.66 2717
2733.15 2580
2733.64 2413
2734.13 2349
2734.63 2415
2735.12 2499
2735.61 2553
2736.11 2564
2736.60 2694
2737.09 2536
2737.59 2519
2738.08 2625
2738.57 2866
2739.07 2859
2739.56 2825
2740.05 2652
2740.55 2735
2741.04 2711
2741.54 2988
2742.03 2861
2742.52 2945
2743.02 3056
2743.51 2888
2744.00 2651
2744.50 2676
2744.99 2769
2745.49 2525
2745.98 2441
2746.47 2521
2746.97 2445
2747.46 2296
2747.96 2459
2748.45 2250
2748.95 2245
2749.44 2550
2749.93 2424
2750.43 2262
2750.92 2397
2751.42 2315
2751.91 2440
2752.41 2433
2752.90 2305
2753.40 2354
2753.89 2512
2754.39 2479
2754.88 2520
2755.38 2500
2755.87 2564
2756.37 2334
2756.86 2488
2757.36 2420
2757.85 2519
2758.35 2386
2758.84 2478
2759.34 2571
2759.83 2575
2760.33 2578
2760.82 2638
2761.32 2490
2761.81 2474
2762.31 2369
2762.81 2439
2763.30 2243
2763.80 2307
2764.29 2430
2764.79 2431
2765.28 2283
2765.78 2313
2766.28 2335
2766.77 2392
2767.27 2412
2767.76 2516
2768.26 2483
2768.76 2544
2769.25 2406
2769.75 2639
2770.25 2492
2770.74 2382
2771.24 2275
2771.73 2436
2772.23 2499
2772.73 2434
2773.22 2433
2773.72 2382
2774.22 2404
2774.71 2594
2775.21 2678
2775.71 2634
2776.20 2633
2776.70 2860
2777.20 2865
2777.69 3080
2778.19 2909
2778.69 2934
2779.19 3109
2779.68 3051
2780.18 3262
2780.68 3207
2781.17 3065
2781.67 3081
2782.17 2966
2782.67 3186
2783.16 3088
2783.66 3139
2784.16 3001
2784.66 2705
2785.15 2742
2785.65 2836
2786.15 3037
2786.65 2857
2787.15 2737
2787.64 2641
2788.14 2755
2788.64 2814
2789.14 2714
2789.63 2506
2790.13 2546
2790.63 2722
2791.13 2682
2791.63 2520
2792.13 2689
2792.62 2667
2793.12 2622
2793.62 2346
2794.12 2361
2794.62 2286
2795.12 2383
2795.61 2826
2796.11 3031
2796.61 3247
2797.11 3659
2797.61 4008
2798.11 4176
2798.61 4684
2799.11 5372
2799.60 5029
2800.10 5245
2800.60 5823
2801.10 6137
2801.60 5942
2802.10 5810
2802.60 5522
2803.10 5281
2803.60 4744
2804.10 4462
2804.60 4289
2805.10 4162
2805.59 3842
2806.09 3603
2806.59 3240
2807.09 3210
2807.59 3319
2808.09 3613
2808.59 3724
2809.09 3698
2809.59 3862
2810.09 3976
2810.59 4285
2811.09 4239
2811.59 4430
2812.09 4656
2812.59 4502
2813.09 4356
2813.59 4450
2814.09 4239
2814.59 3953
2815.09 3970
2815.59 3649
2816.09 3287
2816.59 3233
2817.09 2972
2817.59 3110
2818.09 2960
2818.60 2787
2819.10 2663
2819.60 2911
2820.10 2729
2820.60 2654
2821.10 2622
2821.60 2904
2822.10 2908
2822.60 2732
2823.10 2794
2823.60 2887
2824.10 2883
2824.61 2819
2825.11 2759
2825.61 2897
2826.11 3080
2826.61 3014
2827.11 3172
2827.61 2981
2828.12 3187
2828.62 3046
2829.12 3062
2829.62 2958
2830.12 2962
2830.62 3020
2831.12 2959
2831.63 2828
2832.13 2853
2832.63 2873
2833.13 2942
2833.63 2864
2834.14 2720
2834.64 2604
2835.14 2821
2835.64 2665
2836.14 2490
2836.65 2681
2837.15 2539
2837.65 2644
2838.15 2756
2838.66 2718
2839.16 2782
2839.66 2764
2840.16 2807
2840.67 2779
2841.17 2894
2841.67 2878
2842.17 2719
2842.68 2607
2843.18 2685
2843.68 2672
2844.18 2583
2844.69 2548
2845.19 2546
2845.69 2656
2846.20 2532
2846.70 2414
2847.20 2621
2847.71 2670
2848.21 2701
2848.71 2653
2849.22 2586
2849.72 2419
2850.22 2676
2850.73 2643
2851.23 2686
2851.73 2780
2852.24 2733
2852.74 2749
2853.24 2534
2853.75 2556
2854.25 2446
2854.75 2618
2855.26 2526
2855.76 2614
2856.27 2667
2856.77 2681
2857.27 2621
2857.78 2505
2858.28 2367
2858.79 2429
2859.29 2223
2859.80 2370
2860.30 2511
2860.80 2482
2861.31 2423
2861.81 2425
2862.32 2478
2862.82 2324
2863.33 2354
2863.83 2526
2864.34 2397
2864.84 2328
2865.34 2505
2865.85 2504
2866.35 2473
2866.86 2518
2867.36 2446
2867.87 2317
2868.37 2374
2868.88 2335
2869.38 2396
2869.89 2396
2870.39 2391
2870.90 2659
2871.41 2543
2871.91 2555
2872.42 2468
2872.92 2651
2873.43 2664
2873.93 2748
2874.44 2675
2874.94 2769
2875.45 2824
2875.95 2820
2876.46 2781
2876.97 2674
2877.47 2813
2877.98 2965
2878.48 2701
2878.99 2745
2879.50 2856
2880.00 2839
2880.51 2807
2881.01 2977
2881.52 3142
2882.03 3031
2882.53 2921
2883.04 3323
2883.54 3403
2884.05 3433
2884.56 3462
2885.06 3684
2885.57 3687
2886.08 3671
2886.58 3702
2887.09 3757
2887.60 3835
2888.10 3716
2888.61 3794
2889.12 3687
2889.62 3872
2890.13 3993
2890.64 3630
2891.15 3427
2891.65 3445
2892.16 3424
2892.67 3295
2893.17 3305
2893.68 3490
2894.19 3242
2894.70 3008
2895.20 3107
2895.71 2950
2896.22 3033
2896.73 3194
2897.23 3006
2897.74 2914
2898.25 3055
2898.76 2942
2899.26 3006
2899.77 2929
2900.28 2771
2900.79 2846
2901.29 2885
2901.80 2931
2902.31 2921
2902.82 3137
2903.33 3090
2903.83 3116
2904.34 3092
2904.85 3194
2905.36 3056
2905.87 2887
2906.38 2904
2906.88 2911
2907.39 3105
2907.90 3302
2908.41 3155
2908.92 3012
2909.43 2984
2909.94 3068
2910.44 2958
2910.95 2943
2911.46 3099
2911.97 2769
2912.48 2891
2912.99 2854
2913.50 2890
2914.01 2912
2914.52 2986
2915.02 2944
2915.53 2852
2916.04 2657
2916.55 2934
2917.06 3103
2917.57 2994
2918.08 2837
2918.59 2850
2919.10 3046
2919.61 2939
2920.12 2829
2920.63 2900
2921.14 2972
2921.65 3194
2922.16 3005
2922.67 3029
2923.18 3095
2923.69 3290
2924.20 3369
2924.71 3604
2925.22 4019
2925.73 4598
2926.24 4882
2926.75 5256
2927.26 5678
2927.77 6105
2928.28 6449
2928.79 7130
2929.30 7277
2929.81 7351
2930.32 6897
2930.83 7037
2931.34 6548
2931.85 6048
2932.36 5804
2932.87 5120
2933.38 4349
2933.89 4034
2934.40 3435
2934.91 3150
2935.42 3168
2935.94 2931
2936.45 2674
2936.96 2670
2937.47 2771
2937.98 2719
2938.49 2622
2939.00 2463
2939.51 2557
2940.02 2707
2940.54 2708
2941.05 2687
2941.56 2642
2942.07 2529
2942.58 2679
2943.09 2650
2943.61 2437
2944.12 2682
2944.63 2683
2945.14 2460
2945.65 2478
2946.16 2730
2946.68 2788
2947.19 2631
2947.70 2725
2948.21 2607
2948.72 2644
2949.24 2790
2949.75 2895
2950.26 2983
2950.77 2839
2951.28 2847
2951.80 3037
2952.31 3040
2952.82 3007
2953.33 3047
2953.85 2844
2954.36 2974
2954.87 2756
2955.38 2899
2955.90 3245
2956.41 3082
2956.92 3017
2957.43 3097
2957.95 2941
2958.46 3036
2958.97 3177
2959.49 3336
2960.00 3277
2960.51 2967
2961.03 2938
2961.54 2818
2962.05 2768
2962.57 2700
2963.08 2790
2963.59 2632
2964.11 2709
2964.62 2710
2965.13 2653
2965.65 2653
2966.16 2908
2966.67 3029
2967.19 2786
2967.70 2772
2968.21 2908
2968.73 2937
2969.24 2887
2969.76 2807
2970.27 2618
2970.78 2577
2971.30 2531
2971.81 2674
2972.33 2588
2972.84 2449
2973.35 2463
2973.87 2293
2974.38 2401
2974.90 2460
2975.41 2376
2975.92 2345
2976.44 2214
2976.95 2308
2977.47 2432
2977.98 2312
2978.50 2380
2979.01 2378
2979.53 2311
2980.04 2459
2980.56 2465
2981.07 2439
2981.59 2319
2982.10 2328
2982.62 2605
2983.13 2512
2983.65 2380
2984.16 2436
2984.68 2504
2985.19 2465
2985.71 2389
2986.22 2618
2986.74 2645
2987.25 2713
2987.77 2517
2988.28 2533
2988.80 2577
2989.31 2562
2989.83 2689
2990.35 2679
2990.86 2466
2991.38 2525
2991.89 2683
2992.41 2914
2992.92 2887
2993.44 2737
2993.96 2639
2994.47 2944
2994.99 2821
2995.50 2844
2996.02 2644
2996.54 2780
2997.05 2854
2997.57 2904
2998.09 3091
2998.60 3223
2999.12 3218
2999.64 3463
3000.15 3501
3000.67 3577
3001.18 3361
3001.70 3503
3002.22 3625
3002.73 3529
3003.25 3639
3003.77 3488
3004.29 3357
3004.80 3412
3005.32 3222
3005.84 3408
3006.35 3657
3006.87 3341
3007.39 3376
3007.90 3381
3008.42 3464
3008.94 3618
3009.46 3673
3009.97 3534
3010.49 2999
3011.01 3142
3011.53 3170
3012.04 3012
3012.56 2891
3013.08 2733
3013.60 2807
3014.11 2936
3014.63 2871
3015.15 2790
3015.67 2612
3016.18 2780
3016.70 2835
3017.22 2646
3017.74 2715
3018.26 2765
3018.77 2760
3019.29 2812
3019.81 2767
3020.33 2837
3020.85 2735
3021.37 2721
3021.88 2825
3022.40 3072
3022.92 2983
3023.44 3031
3023.96 3035
3024.48 3074
3025.00 3202
3025.51 3198
3026.03 3375
3026.55 3564
3027.07 3315
3027.59 3366
3028.11 3300
3028.63 3341
3029.15 3339
3029.67 3243
3030.18 3352
3030.70 3303
3031.22 3263
3031.74 3061
3032.26 3054
3032.78 3200
3033.30 3059
3033.82 2797
3034.34 2840
3034.86 2828
3035.38 2748
3035.90 2691
3036.42 2855
3036.94 2747
3037.46 2677
3037.98 2842
3038.50 2709
3039.02 2665
3039.54 2676
3040.06 2553
3040.58 2546
3041.10 2642
3041.62 2648
3042.14 2782
3042.66 2689
3043.18 2653
3043.70 2655
3044.22 2738
3044.74 2596
3045.26 2613
3045.78 2663
3046.30 2552
3046.82 2611
3047.34 2541
3047.86 2527
3048.38 2406
3048.90 2266
3049.42 2440
3049.94 2406
3050.46 2490
3050.98 2466
3051.50 2549
3052.03 2590
3052.55 2339
3053.07 2424
3053.59 2502
3054.11 2457
3054.63 2409
3055.15 2296
3055.67 2410
3056.19 2338
3056.72 2394
3057.24 2390
3057.76 2361
3058.28 2351
3058.80 2288
3059.32 2445
3059.84 2460
3060.37 2313
3060.89 2380
3061.41 2405
3061.93 2471
3062.45 2453
3062.98 2338
3063.50 2528
3064.02 2704
3064.54 2373
3065.06 2567
3065.59 2684
3066.11 2504
3066.63 2517
3067.15 2736
3067.67 2819
3068.20 2780
3068.72 2791
3069.24 2621
3069.76 2657
3070.29 2844
3070.81 2899
3071.33 2828
3071.85 2679
3072.38 2728
3072.90 2717
3073.42 2966
3073.95 2794
3074.47 2873
3074.99 2899
3075.51 2706
3076.04 3028
3076.56 2958
3077.08 2737
3077.61 2697
3078.13 2627
3078.65 2734
3079.18 2844
3079.70 2846
3080.22 2890
3080.75 3034
3081.27 2971
3081.79 2971
3082.32 3046
3082.84 3193
3083.36 2817
3083.89 2999
3084.41 2959
3084.93 3060
3085.46 3192
3085.98 3173
3086.51 3416
3087.03 3273
3087.55 3264
3088.08 3238
3088.60 3446
3089.13 3406
3089.65 3155
3090.17 2994
3090.70 2955
3091.22 3008
3091.75 2852
3092.27 2726
3092.80 2807
3093.32 2933
3093.85 2874
3094.37 2860
3094.89 2950
3095.42 2958
3095.94 2878
3096.47 2889
3096.99 2998
3097.52 2917
3098.04 2927
3098.57 3095
3099.09 3211
3099.62 3098
3100.14 3102
3100.67 3283
3101.19 3418
3101.72 3487
3102.24 3748
3102.77 3908
3103.29 4026
3103.82 4727
3104.34 5182
3104.87 5217
3105.40 5460
3105.92 5885
3106.45 6155
3106.97 6282
3107.50 6724
3108.02 6764
3108.55 6527
3109.08 6277
3109.60 5557
3110.13 5460
3110.65 5115
3111.18 4850
3111.70 4865
3112.23 4568
3112.76 4427
3113.28 4498
3113.81 4563
3114.34 4448
3114.86 4568
3115.39 4486
3115.91 4604
3116.44 4485
3116.97 4453
3117.49 4381
3118.02 4222
3118.55 3942
3119.07 3641
3119.60 3336
3120.13 3019
3120.65 3020
3121.18 2896
3121.71 2840
3122.23 2818
3122.76 2780
3123.29 2871
3123.82 2737
3124.34 2764
3124.87 2886
3125.40 2653
3125.92 2712
3126.45 2794
3126.98 2827
3127.51 2727
3128.03 2628
3128.56 2645
3129.09 2516
3129.62 2891
3130.14 2874
3130.67 2816
3131.20 2644
3131.73 2690
3132.25 2808
3132.78 2641
3133.31 2600
3133.84 2725
3134.37 2647
3134.89 2667
3135.42 2657
3135.95 2731
3136.48 2687
3137.01 2602
3137.53 2748
3138.06 2861
3138.59 2853
3139.12 2717
3139.65 2638
3140.18 2877
3140.70 2863
3141.23 2820
3141.76 2955
3142.29 2832
3142.82 2652
3143.35 2577
3143.88 2580
3144.40 2687
3144.93 2582
3145.46 2753
3145.99 2804
3146.52 2628
3147.05 2681
3147.58 2764
3148.11 2806
3148.64 2738
3149.17 2725
3149.70 2656
3150.22 3029
3150.75 3061
3151.28 3202
3151.81 3092
3152.34 3094
3152.87 3314
3153.40 3348
3153.93 3046
3154.46 3128
3154.99 3041
3155.52 2925
3156.05 2843
3156.58 2791
3157.11 2619
3157.64 2872
3158.17 2752
3158.70 2673
3159.23 2618
3159.76 2432
3160.29 2808
3160.82 2851
3161.35 2502
3161.88 2657
3162.41 2845
3162.94 2646
3163.47 2688
3164.00 2722
3164.53 2699
3165.06 2581
3165.59 2634
3166.12 2776
3166.65 2534
3167.18 2584
3167.72 2649
3168.25 2541
3168.78 2633
3169.31 2709
3169.84 2577
3170.37 2585
3170.90 2436
3171.43 2547
3171.96 2550
3172.49 2599
3173.03 2296
3173.56 2508
3174.09 2425
3174.62 2552
3175.15 2814
3175.68 2769
3176.21 2536
3176.74 2853
3177.28 2880
3177.81 2783
3178.34 2982
3178.87 2899
3179.40 2827
3179.93 2847
3180.47 2632
3181.00 2748
3181.53 2777
3182.06 2703
3182.59 2642
3183.13 2785
3183.66 2662
3184.19 2559
3184.72 2687
3185.25 2642
3185.79 2702
3186.32 2545
3186.85 2412
3187.38 2489
3187.92 2552
3188.45 2553
3188.98 2317
3189.51 2416
3190.05 2356
3190.58 2442
3191.11 2402
3191.64 2412
3192.18 2542
3192.71 2298
3193.24 2442
3193.78 2455
3194.31 2363
3194.84 2461
3195.38 2389
3195.91 2450
3196.44 2488
3196.97 2620
3197.51 2661
3198.04 2745
3198.57 2684
3199.11 2750
3199.64 2774
3200.17 2948
3200.71 3168
3201.24 3131
3201.78 3091
3202.31 3110
3202.84 3050
3203.38 3035
3203.91 2948
3204.44 2846
3204.98 2924
3205.51 2975
3206.05 3015
3206.58 2950
3207.11 2850
3207.65 2823
3208.18 2705
3208.72 2659
3209.25 2558
3209.78 2529
3210.32 2658
3210.85 2670
3211.39 2540
3211.92 2703
3212.46 2669
3212.99 2826
3213.53 2739
3214.06 2828
3214.59 2694
3215.13 2497
3215.66 2677
3216.20 3119
3216.73 2931
3217.27 2900
3217.80 2837
3218.34 2625
3218.87 2645
3219.41 2728
3219.94 2629
3220.48 2652
3221.01 2507
3221.55 2438
3222.08 2385
3222.62 2292
3223.16 2484
3223.69 2538
3224.23 2434
3224.76 2578
3225.30 2560
3225.83 2452
3226.37 2577
3226.90 2732
3227.44 2707
3227.98 2822
3228.51 2676
3229.05 2693
3229.58 2834
3230.12 2608
3230.66 2548
3231.19 2700
3231.73 2688
3232.26 2571
3232.80 2543
3233.34 2334
3233.87 2449
3234.41 2530
3234.95 2549
3235.48 2615
3236.02 2464
3236.55 2630
3237.09 2682
3237.63 2390
3238.16 2352
3238.70 2436
3239.24 2427
3239.77 2438
3240.31 2507
3240.85 2675
3241.38 2468
3241.92 2437
3242.46 2461
3243.00 2438
3243.53 2600
3244.07 2584
3244.61 2381
3245.14 2420
3245.68 2595
3246.22 2390
3246.76 2389
3247.29 2588
3247.83 2586
3248.37 2487
3248.91 2416
3249.44 2393
3249.98 2299
3250.52 2306
3251.06 2469
3251.59 2510
3252.13 2475
3252.67 2587
3253.21 2678
3253.75 2691
3254.28 2793
3254.82 2707
3255.36 2514
3255.90 2764
3256.44 2870
3256.97 2734
3257.51 2701
3258.05 2697
3258.59 2838
3259.13 2835
3259.67 2822
3260.20 2779
3260.74 2810
3261.28 2849
3261.82 2924
3262.36 2884
3262.90 3177
3263.44 3192
3263.97 3313
3264.51 3238
3265.05 3466
3265.59 3610
3266.13 3779
3266.67 3595
3267.21 3622
3267.75 3548
3268.29 3609
3268.83 3754
3269.36 3950
3269.90 3769
3270.44 3564
3270.98 3661
3271.52 3599
3272.06 3455
3272.60 3118
3273.14 3201
3273.68 3311
3274.22 3196
3274.76 3124
3275.30 2876
3275.84 2884
3276.38 3034
3276.92 2962
3277.46 2808
3278.00 2744
3278.54 2713
3279.08 2815
3279.62 2871
3280.16 2955
3280.70 3199
3281.24 2963
3281.78 2991
3282.32 2980
3282.86 2763
3283.40 2883
3283.94 3055
3284.48 3340
3285.02 3328
3285.56 3288
3286.10 3498
3286.64 3568
3287.18 3592
3287.72 3835
3288.26 3856
3288.81 3708
3289.35 3866
3289.89 4039
3290.43 3951
3290.97 3821
3291.51 3723
3292.05 3531
3292.59 3528
3293.13 3253
3293.67 3380
3294.22 3521
3294.76 3250
3295.30 3344
3295.84 3346
3296.38 3381
3296.92 3573
3297.46 4058
3298.01 4025
3298.55 4115
3299.09 4105
3299.63 4023
3300.17 3912
3300.71 4176
3301.26 4341
3301.80 4124
3302.34 3801
3302.88 3779
3303.42 3421
3303.97 3297
3304.51 3219
3305.05 3224
3305.59 3157
3306.13 2920
3306.68 2775
3307.22 2776
3307.76 2847
3308.30 2767
3308.85 2804
3309.39 2838
3309.93 2855
3310.47 2779
3311.02 2687
3311.56 2682
3312.10 2780
3312.64 2818
3313.19 2782
3313.73 2802
3314.27 2812
3314.82 2785
3315.36 2725
3315.90 2805
3316.45 2849
3316.99 2765
3317.53 2936
3318.07 3002
3318.62 3106
3319.16 3021
3319.70 3086
3320.25 3041
3320.79 3116
3321.34 3077
3321.88 3151
3322.42 3321
3322.97 3215
3323.51 3317
3324.05 3449
3324.60 3273
3325.14 3322
3325.68 3283
3326.23 3125
3326.77 3115
3327.32 3245
3327.86 3177
3328.40 2982
3328.95 3053
3329.49 3000
3330.04 2865
3330.58 2839
3331.13 2764
3331.67 2687
3332.21 2718
3332.76 2657
3333.30 2530
3333.85 2656
3334.39 2662
3334.94 2726
3335.48 2967
3336.03 2929
3336.57 2986
3337.12 3026
3337.66 3285
3338.21 3579
3338.75 3783
3339.30 3921
3339.84 3824
3340.39 3736
3340.93 3879
3341.48 3845
3342.02 3843
3342.57 3864
3343.11 3458
3343.66 3475
3344.20 3430
3344.75 3113
3345.29 2764
3345.84 2820
3346.38 2845
3346.93 2772
3347.47 2543
3348.02 2521
3348.57 2539
3349.11 2518
3349.66 2622
3350.20 2545
3350.75 2693
3351.30 2637
3351.84 2744
3352.39 2852
3352.93 2774
3353.48 2789
3354.03 2887
3354.57 2871
3355.12 2960
3355.66 3120
3356.21 2977
3356.76 2949
3357.30 3167
3357.85 3185
3358.40 3178
3358.94 3145
3359.49 3065
3360.04 3052
3360.58 2921
3361.13 2950
3361.68 2916
3362.22 2725
3362.77 2691
3363.32 2741
3363.86 2520
3364.41 2441
3364.96 2541
3365.50 2429
3366.05 2471
3366.60 2445
3367.15 2469
3367.69 2373
3368.24 2392
3368.79 2386
3369.34 2519
3369.88 2400
3370.43 2458
3370.98 2378
3371.53 2334
3372.07 2567
3372.62 2323
3373.17 2308
3373.72 2167
3374.26 2269
3374.81 2403
3375.36 2265
3375.91 2205
3376.46 2365
3377.00 2459
3377.55 2553
3378.10 2315
3378.65 2151
3379.20 2220
3379.74 2213
3380.29 2091
3380.84 2277
3381.39 2344
3381.94 2178
3382.49 2261
3383.04 2194
3383.58 1964
3384.13 2111
3384.68 2237
3385.23 2242
3385.78 2137
3386.33 2306
3386.88 2334
3387.43 2356
3387.97 2323
3388.52 2379
3389.07 2400
3389.62 2349
3390.17 2413
3390.72 2439
3391.27 2326
3391.82 2385
3392.37 2226
3392.92 2143
3393.47 2275
3394.01 2475
3394.56 2347
3395.11 2395
3395.66 2380
3396.21 2318
3396.76 2236
3397.31 2330
3397.86 2228
3398.41 2151
3398.96 2205
3399.51 2133
3400.06 2099
3400.61 2239
3401.16 2240
3401.71 2234
3402.26 2323
3402.81 2226
3403.36 2075
3403.91 2054
3404.46 2204
3405.01 2251
3405.56 2166
3406.11 2223
3406.66 2378
3407.21 2122
3407.76 2056
3408.32 2142
3408.87 2119
3409.42 2138
3409.97 2004
3410.52 2135
3411.07 2219
3411.62 2071
3412.17 2035
3412.72 2050
3413.27 1985
3413.82 2161
3414.37 2010
3414.93 2112
3415.48 2086
3416.03 1955
3416.58 1985
3417.13 2001
3417.68 2201
3418.23 2186
3418.78 2265
3419.34 2337
3419.89 2168
3420.44 2143
3420.99 2198
3421.54 2281
3422.09 2159
3422.65 2171
3423.20 2212
3423.75 2223
3424.30 2303
3424.85 2296
3425.40 2233
3425.96 2329
3426.51 2413
3427.06 2419
3427.61 2368
3428.17 2499
3428.72 2467
3429.27 2413
3429.82 2329
3430.37 2312
3430.93 2173
3431.48 2455
3432.03 2544
3432.58 2277
3433.14 2287
3433.69 2388
3434.24 2258
3434.79 2273
3435.35 2415
3435.90 2375
3436.45 2515
3437.01 2309
3437.56 2231
3438.11 2363
3438.66 2395
3439.22 2328
3439.77 2362
3440.32 2250
3440.88 2392
3441.43 2389
3441.98 2327
3442.54 2387
3443.09 2418
3443.64 2452
3444.20 2315
3444.75 2361
3445.30 2433
3445.86 2537
3446.41 2484
3446.97 2281
3447.52 2374
3448.07 2259
3448.63 2369
3449.18 2310
3449.73 2370
3450.29 2231
3450.84 2447
3451.40 2235
3451.95 2174
3452.50 2197
3453.06 2281
3453.61 2334
3454.17 2269
3454.72 2391
3455.28 2409
3455.83 2254
3456.38 2170
3456.94 2180
3457.49 2128
3458.05 2206
3458.60 2137
3459.16 2260
3459.71 2208
3460.27 2338
3460.82 2546
3461.38 2522
3461.93 2295
3462.49 2146
3463.04 2261
3463.60 2181
3464.15 2248
3464.71 2299
3465.26 2280
3465.82 2350
3466.37 2449
3466.93 2434
3467.48 2560
3468.04 2534
3468.59 2377
3469.15 2530
3469.70 2400
3470.26 2462
3470.82 2410
3471.37 2411
3471.93 2720
3472.48 2583
3473.04 2550
3473.59 2497
3474.15 2628
3474.71 2696
3475.26 2624
3475.82 2572
3476.37 2598
3476.93 2522
3477.49 2663
3478.04 2684
3478.60 2634
3479.16 2725
3479.71 2617
3480.27 2705
3480.82 2791
3481.38 2713
3481.94 2797
3482.49 2767
3483.05 2873
3483.61 2970
3484.16 3023
3484.72 3177
3485.28 3018
3485.83 2976
3486.39 2957
3486.95 3007
3487.50 2863
3488.06 2975
3488.62 3037
3489.18 3069
3489.73 3085
3490.29 3277
3490.85 3192
3491.40 3319
3491.96 3575
3492.52 3807
3493.08 3775
3493.63 4176
3494.19 4358
3494.75 4695
3495.31 4685
3495.86 4727
3496.42 4891
3496.98 5200
3497.54 5272
3498.09 5321
3498.65 5328
3499.21 5338
3499.77 5203
3500.33 5059
3500.88 5507
3501.44 5550
3502.00 5885
3502.56 6218
3503.12 6661
3503.67 6808
3504.23 6961
3504.79 6848
3505.35 7549
3505.91 7479
3506.47 7359
3507.03 7213
3507.58 7527
3508.14 7616
3508.70 7488
3509.26 7496
3509.82 7604
3510.38 7320
3510.94 7021
3511.49 6744
3512.05 6406
3512.61 6003
3513.17 5551
3513.73 5313
3514.29 4846
3514.85 4434
3515.41 4152
3515.97 3875
3516.53 3689
3517.09 3438
3517.64 3457
3518.20 3297
3518.76 3288
3519.32 3409
3519.88 3440
3520.44 3499
3521.00 3413
3521.56 3378
3522.12 3444
3522.68 3577
3523.24 3635
3523.80 3638
3524.36 3726
3524.92 3732
3525.48 3833
3526.04 3946
3526.60 3919
3527.16 3954
3527.72 4019
3528.28 3778
3528.84 3791
3529.40 3871
3529.96 3578
3530.52 3404
3531.08 3305
3531.64 3400
3532.20 3203
3532.76 3158
3533.32 3018
3533.89 2906
3534.45 2891
3535.01 2850
3535.57 2951
3536.13 2977
3536.69 2948
3537.25 2869
3537.81 2832
3538.37 2918
3538.93 3043
3539.49 3104
3540.06 2984
3540.62 2947
3541.18 3170
3541.74 3223
3542.30 3052
3542.86 3013
3543.42 2956
3543.98 3241
3544.55 3312
3545.11 3211
3545.67 3233
3546.23 3184
3546.79 3200
3547.35 3146
3547.92 3243
3548.48 3295
3549.04 3319
3549.60 3056
3550.16 2942
3550.72 3054
3551.29 2746
3551.85 2962
3552.41 2901
3552.97 2776
3553.54 2733
3554.10 2643
3554.66 2721
3555.22 2688
3555.78 2604
3556.35 2753
3556.91 2648
3557.47 2637
3558.03 2588
3558.60 2472
3559.16 2516
3559.72 2565
3560.29 2596
3560.85 2421
3561.41 2565
3561.97 2666
3562.54 2614
3563.10 2382
3563.66 2539
3564.23 2673
3564.79 2426
3565.35 2508
3565.91 2611
3566.48 2634
3567.04 2548
3567.60 2603
3568.17 2573
3568.73 2523
3569.29 2448
3569.86 2539
3570.42 2548
3570.99 2398
3571.55 2494
3572.11 2457
3572.68 2432
3573.24 2500
3573.80 2349
3574.37 2379
3574.93 2336
3575.50 2154
3576.06 2390
3576.62 2613
3577.19 2540
3577.75 2703
3578.32 2640
3578.88 2687
3579.44 2513
3580.01 2566
3580.57 2832
3581.14 2710
3581.70 2737
3582.27 2648
3582.83 2585
3583.40 2671
3583.96 2525
3584.52 2599
3585.09 2485
3585.65 2351
3586.22 2517
3586.78 2502
3587.35 2547
3587.91 2358
3588.48 2359
3589.04 2460
3589.61 2595
3590.17 2500
3590.74 2441
3591.30 2397
3591.87 2498
3592.43 2364
3593.00 2544
3593.56 2497
3594.13 2463
3594.70 2439
3595.26 2451
3595.83 2618
3596.39 2521
3596.96 2535
3597.52 2596
3598.09 2450
3598.65 2349
3599.22 2484
3599.79 2476
3600.35 2511
3600.92 2550
3601.48 2584
3602.05 2820
3602.62 2735
3603.18 2782
3603.75 2903
3604.32 2774
3604.88 2854
3605.45 2967
3606.01 2876
3606.58 2858
3607.15 2815
3607.71 2794
3608.28 2809
3608.85 2768
3609.41 2702
3609.98 2558
3610.55 2564
3611.11 2657
3611.68 2604
3612.25 2699
3612.81 2628
3613.38 2509
3613.95 2478
3614.51 2528
3615.08 2656
3615.65 2882
3616.22 3115
3616.78 3253
3617.35 3737
3617.92 4555
3618.48 5284
3619.05 6109
3619.62 7002
3620.19 8180
3620.75 8853
3621.32 10027
3621.89 10327
3622.46 10857
3623.02 11670
3623.59 11413
3624.16 10895
3624.73 10207
3625.30 9532
3625.86 8705
3626.43 7580
3627.00 6614
3627.57 5873
3628.14 5033
3628.70 4196
3629.27 3772
3629.84 3476
3630.41 3065
3630.98 2991
3631.55 2752
3632.11 2868
3632.68 2881
3633.25 2728
3633.82 2611
3634.39 2603
3634.96 2579
3635.52 2577
3636.09 2474
3636.66 2539
3637.23 2663
3637.80 2439
3638.37 2472
3638.94 2546
3639.51 2488
3640.08 2558
3640.64 2446
3641.21 2464
3641.78 2508
3642.35 2615
3642.92 2732
3643.49 2843
3644.06 2647
3644.63 3033
3645.20 3315
3645.77 3169
3646.34 3344
3646.91 3249
3647.48 3589
3648.05 3671
3648.62 3812
3649.19 3834
3649.76 3902
3650.33 3949
3650.90 3937
3651.47 4094
3652.03 3988
3652.60 3919
3653.17 3863
3653.75 3818
3654.32 3915
3654.89 3836
3655.46 3746
3656.03 3690
3656.60 3976
3657.17 3984
3657.74 4015
3658.31 3919
3658.88 3789
3659.45 3725
3660.02 3862
3660.59 3740
3661.16 3781
3661.73 3773
3662.30 3720
3662.87 3480
3663.44 3434
3664.01 3554
3664.59 3340
3665.16 3058
3665.73 3114
3666.30 3096
3666.87 3001
3667.44 2823
3668.01 2812
3668.58 2928
3669.15 2856
3669.73 2920
3670.30 2915
3670.87 3041
3671.44 3022
3672.01 2926
3672.58 3013
3673.15 2791
3673.73 2879
3674.30 2905
3674.87 2677
3675.44 2746
3676.01 2762
3676.58 2675
3677.16 2739
3677.73 2755
3678.30 2703
3678.87 2845
3679.44 2711
3680.02 2679
3680.59 2621
3681.16 2619
3681.73 2821
3682.31 2641
3682.88 2553
3683.45 2659
3684.02 2593
3684.60 2466
3685.17 2550
3685.74 2559
3686.31 2771
3686.89 2825
3687.46 2538
3688.03 2561
3688.60 2632
3689.18 2671
3689.75 2805
3690.32 2643
3690.90 2726
3691.47 2855
3692.04 2915
3692.61 2978
3693.19 2985
3693.76 3222
3694.33 3238
3694.91 3085
3695.48 3203
3696.05 3001
3696.63 3184
3697.20 2954
3697.77 2761
3698.35 2768
3698.92 2705
3699.50 2810
3700.07 2791
3700.64 2709
3701.22 2503
3701.79 2632
3702.36 2618
3702.94 2454
3703.51 2553
3704.09 2766
3704.66 2744
3705.23 2640
3705.81 2760
3706.38 2851
3706.96 2934
3707.53 2939
3708.11 2839
3708.68 2807
3709.25 2727
3709.83 2702
3710.40 2695
3710.98 2754
3711.55 2581
3712.13 2742
3712.70 2799
3713.28 2663
3713.85 2555
3714.43 2738
3715.00 2930
3715.58 2801
3716.15 2832
3716.73 2717
3717.30 2799
3717.88 2737
3718.45 2497
3719.03 2628
3719.60 2651
3720.18 2600
3720.75 2561
3721.33 2548
3721.90 2445
3722.48 2557
3723.05 2649
3723.63 2464
3724.20 2482
3724.78 2500
3725.36 2522
3725.93 2588
3726.51 2429
3727.08 2318
3727.66 2343
3728.23 2309
3728.81 2279
3729.39 2239
3729.96 2457
3730.54 2369
3731.11 2338
3731.69 2417
3732.27 2633
3732.84 2832
3733.42 3060
3734.00 3326
3734.57 3200
3735.15 3341
3735.72 3599
3736.30 3937
3736.88 3960
3737.45 3966
3738.03 4324
3738.61 4578
3739.18 4318
3739.76 4132
3740.34 4031
3740.92 3701
3741.49 3500
3742.07 3240
3742.65 3124
3743.22 2834
3743.80 2655
3744.38 2660
3744.95 2467
3745.53 2455
3746.11 2504
3746.69 2359
3747.26 2428
3747.84 2304
3748.42 2370
3749.00 2345
3749.57 2375
3750.15 2360
3750.73 2449
3751.31 2372
3751.88 2419
3752.46 2468
3753.04 2375
3753.62 2408
3754.19 2165
3754.77 2308
3755.35 2117
3755.93 2237
3756.51 2244
3757.08 2197
3757.66 2417
3758.24 2319
3758.82 2444
3759.40 2352
3759.98 2277
3760.55 2294
3761.13 2269
3761.71 2216
3762.29 2322
3762.87 2338
3763.45 2287
3764.03 2401
3764.60 2433
3765.18 2467
3765.76 2588
3766.34 2489
3766.92 2640
3767.50 2659
3768.08 2599
3768.66 2592
3769.24 2599
3769.81 2571
3770.39 2368
3770.97 2404
3771.55 2469
3772.13 2404
3772.71 2649
3773.29 2471
3773.87 2415
3774.45 2311
3775.03 2393
3775.61 2466
3776.19 2500
3776.77 2420
3777.35 2420
3777.93 2419
3778.51 2450
3779.09 2445
3779.67 2399
3780.25 2271
3780.83 2224
3781.41 2139
3781.99 2412
3782.57 2220
3783.15 2132
3783.73 2306
3784.31 2244
3784.89 2091
3785.47 2218
3786.05 2300
3786.63 2392
3787.21 2249
3787.79 2165
3788.37 2182
3788.95 2156
3789.53 1990
3790.11 2247
3790.69 2353
3791.27 2143
3791.85 2181
3792.43 2224
3793.01 2313
3793.59 2128
3794.18 2060
3794.76 2226
3795.34 2458
3795.92 2258
3796.50 2274
3797.08 2332
3797.66 2010
3798.24 2187
3798.83 2215
3799.41 2270
3799.99 2154
3800.57 2120
3801.15 2210
3801.73 2276
3802.31 2321
3802.90 2372
3803.48 2355
3804.06 2313
3804.64 2357
3805.22 2273
3805.80 2299
3806.39 2249
3806.97 2313
3807.55 2299
3808.13 2462
3808.71 2503
3809.30 2422
3809.88 2476
3810.46 2570
3811.04 2595
3811.63 2593
3812.21 2752
3812.79 2912
3813.37 2909
3813.95 2870
3814.54 2864
3815.12 3112
3815.70 2886
3816.29 2827
3816.87 2982
3817.45 2919
3818.03 2894
3818.62 2709
3819.20 2731
3819.78 2709
3820.36 2618
3820.95 2693
3821.53 2530
3822.11 2496
3822.70 2493
3823.28 2518
3823.86 2511
3824.45 2330
3825.03 2365
3825.61 2380
3826.20 2359
3826.78 2342
3827.36 2365
3827.95 2298
3828.53 2353
3829.11 2402
3829.70 2205
3830.28 2299
3830.87 2370
3831.45 2369
3832.03 2368
3832.62 2519
3833.20 2579
3833.79 2635
3834.37 2599
3834.95 2606
3835.54 2497
3836.12 2595
3836.71 2550
3837.29 2501
3837.87 2558
3838.46 2607
3839.04 2510
3839.63 2502
3840.21 2583
3840.80 2509
3841.38 2410
3841.97 2405
3842.55 2417
3843.13 2317
3843.72 2380
3844.30 2451
3844.89 2374
3845.47 2351
3846.06 2412
3846.64 2300
3847.23 2259
3847.81 2317
3848.40 2423
3848.98 2420
3849.57 2410
3850.15 2431
3850.74 2374
3851.33 2298
3851.91 2455
3852.50 2368
3853.08 2356
3853.67 2341
3854.25 2439
3854.84 2437
3855.42 2367
3856.01 2378
3856.60 2397
3857.18 2341
3857.77 2343
3858.35 2478
3858.94 2521
3859.52 2544
3860.11 2706
3860.70 3160
3861.28 3363
3861.87 3934
3862.45 4072
3863.04 4620
3863.63 5161
3864.21 5678
3864.80 6265
3865.39 6632
3865.97 7030
3866.56 7015
3867.15 7149
3867.73 7162
3868.32 6829
3868.91 6285
3869.49 5976
3870.08 5227
3870.67 4960
3871.25 4460
3871.84 3910
3872.43 3810
3873.01 3548
3873.60 3424
3874.19 3016
3874.77 2727
3875.36 2828
3875.95 2779
3876.54 2638
3877.12 2752
3877.71 2763
3878.30 2668
3878.89 2590
3879.47 2592
3880.06 2636
3880.65 2543
3881.24 2424
3881.82 2523
3882.41 2377
3883.00 2356
3883.59 2412
3884.17 2391
3884.76 2405
3885.35 2355
3885.94 2313
3886.53 2275
3887.11 2228
3887.70 2297
3888.29 2331
3888.88 2456
3889.47 2583
3890.05 2627
3890.64 2567
3891.23 2566
3891.82 2793
3892.41 2741
3893.00 2939
3893.59 2971
3894.17 2879
3894.76 2959
3895.35 3092
3895.94 3033
3896.53 3117
3897.12 3100
3897.71 3110
3898.30 2894
3898.88 2988
3899.47 2833
3900.06 2818
3900.65 2695
3901.24 2958
3901.83 2872
3902.42 2819
3903.01 2828
3903.60 2754
3904.19 2780
3904.78 2551
3905.37 2532
3905.95 2567
3906.54 2559
3907.13 2575
3907.72 2457
3908.31 2494
3908.90 2375
3909.49 2469
3910.08 2540
3910.67 2494
3911.26 2443
3911.85 2456
3912.44 2356
3913.03 2391
3913.62 2358
3914.21 2425
3914.80 2197
3915.39 2168
3915.98 2194
3916.57 2240
3917.16 2167
3917.75 2301
3918.34 2183
3918.93 2351
3919.52 2374
3920.12 2215
3920.71 2157
3921.30 2265
3921.89 2155
3922.48 2116
3923.07 2113
3923.66 2104
3924.25 2150
3924.84 2248
3925.43 2213
3926.02 2161
3926.61 2290
3927.20 2275
3927.80 2193
3928.39 2059
3928.98 2028
3929.57 2092
3930.16 2302
3930.75 2165
3931.34 2193
3931.94 2283
3932.53 2298
3933.12 2239
3933.71 2505
3934.30 2358
3934.89 2405
3935.48 2368
3936.08 2263
3936.67 2335
3937.26 2253
3937.85 2036
3938.44 2161
3939.04 2365
3939.63 2228
3940.22 1986
3940.81 1947
3941.40 1926
3942.00 2053
3942.59 2170
3943.18 2149
3943.77 2256
3944.37 2251
3944.96 2256
3945.55 2186
3946.14 2062
3946.74 2263
3947.33 2306
3947.92 2308
3948.51 2321
3949.11 2511
3949.70 2416
3950.29 2264
3950.88 2349
3951.48 2395
3952.07 2239
3952.66 2236
3953.26 2293
3953.85 2264
3954.44 2110
3955.04 2047
3955.63 2202
3956.22 1992
3956.82 2051
3957.41 1993
3958.00 1934
3958.60 2135
3959.19 2056
3959.78 2024
3960.38 2049
3960.97 2090
3961.56 2038
3962.16 2058
3962.75 2141
3963.34 2008
3963.94 2042
3964.53 2028
3965.13 2093
3965.72 2047
3966.31 2081
3966.91 2122
3967.50 2117
3968.10 2175
3968.69 1927
3969.28 2073
3969.88 1983
3970.47 2051
3971.07 2167
3971.66 2122
3972.26 2035
3972.85 1885
3973.45 2073
3974.04 2095
3974.63 2057
3975.23 2166
3975.82 2152
3976.42 2041
3977.01 2180
3977.61 2075
3978.20 2163
3978.80 2291
3979.39 2239
3979.99 2127
3980.58 2355
3981.18 2252
3981.77 2238
3982.37 2224
3982.96 2144
3983.56 2224
3984.15 2281
3984.75 2182
3985.35 2320
3985.94 2278
3986.54 2228
3987.13 2266
3987.73 2209
3988.32 2132
3988.92 2131
3989.51 2246
3990.11 2265
3990.71 2217
3991.30 2168
3991.90 2072
3992.49 2190
3993.09 2262
3993.69 2082
3994.28 2217
3994.88 2203
3995.47 2232
3996.07 2176
3996.67 2194
3997.26 2264
3997.86 2386
3998.46 2391
3999.05 2334
3999.65 2371
4000.25 2419
4000.84 2444
4001.44 2387
4002.04 2368
4002.63 2417
4003.23 2429
4003.83 2415
4004.42 2531
4005.02 2418
4005.62 2225
4006.21 2271
4006.81 2399
4007.41 2324
4008.01 2552
4008.60 2470
4009.20 2367
4009.80 2443
4010.39 2542
4010.99 2586
4011.59 2604
4012.19 2482
4012.78 2554
4013.38 2436
4013.98 2587
4014.58 2652
4015.17 2805
4015.77 2728
4016.37 2771
4016.97 2866
4017.57 3017
4018.16 3251
4018.76 3434
4019.36 3553
4019.96 3679
4020.56 3787
4021.15 3939
4021.75 4017
4022.35 4017
4022.95 4047
4023.55 3814
4024.14 3697
4024.74 3389
4025.34 3317
4025.94 3328
4026.54 3036
4027.14 2814
4027.74 2665
4028.33 2730
4028.93 2986
4029.53 2899
4030.13 2931
4030.73 2914
4031.33 3029
4031.93 2920
4032.53 3137
4033.12 3065
4033.72 3186
4034.32 3279
4034.92 3378
4035.52 3217
4036.12 3034
4036.72 3170
4037.32 3068
4037.92 2963
4038.52 2951
4039.12 2660
4039.72 2628
4040.32 2557
4040.92 2750
4041.52 2426
4042.12 2403
4042.71 2492
4043.31 2371
4043.91 2282
4044.51 2282
4045.11 2241
4045.71 2236
4046.31 2138
4046.91 2236
4047.51 2294
4048.11 2358
4048.71 2349
4049.31 2465
4049.91 2273
4050.52 2057
4051.12 2357
4051.72 2382
4052.32 2473
4052.92 2528
4053.52 2629
4054.12 2440
4054.72 2444
4055.32 2316
4055.92 2471
4056.52 2474
4057.12 2340
4057.72 2522
4058.32 2249
4058.92 2204
4059.52 2190
4060.13 2187
4060.73 2290
4061.33 2190
4061.93 2314
4062.53 2195
4063.13 2122
4063.73 2226
4064.33 2177
4064.94 2093
4065.54 2165
4066.14 2141
4066.74 2027
4067.34 2022
4067.94 2079
4068.54 2132
4069.15 1938
4069.75 2028
4070.35 2097
4070.95 2169
4071.55 2001
4072.16 2070
4072.76 1983
4073.36 2044
4073.96 2155
4074.56 2100
4075.17 2054
4075.77 2160
4076.37 1920
4076.97 1991
4077.57 1995
4078.18 1955
4078.78 1972
4079.38 2089
4079.98 1979
4080.59 2003
4081.19 2261
4081.79 2101
4082.39 2031
4083.00 1963
4083.60 1980
4084.20 1941
4084.81 2000
4085.41 1962
4086.01 1966
4086.61 1951
4087.22 1901
4087.82 1970
4088.42 2037
4089.03 2003
4089.63 1837
4090.23 2089
4090.84 2067
4091.44 1982
4092.04 1934
4092.65 1866
4093.25 1844
4093.85 1854
4094.46 1832
4095.06 1930
4095.66 1896
4096.27 1896
4096.87 2017
4097.48 2043
4098.08 2053
4098.68 2054
4099.29 2188
4099.89 2073
4100.49 1976
4101.10 1875
4101.70 2062
4102.31 2012
4102.91 2039
4103.52 2098
4104.12 2016
4104.72 1964
4105.33 1951
4105.93 1892
4106.54 1774
4107.14 1873
4107.75 1857
4108.35 1823
4108.96 1873
4109.56 1858
4110.16 1826
4110.77 1834
4111.37 1889
4111.98 1861
4112.58 1941
4113.19 1993
4113.79 2038
4114.40 2004
4115.00 1845
4115.61 1896
4116.21 1945
4116.82 1839
4117.42 1889
4118.03 1904
4118.64 2042
4119.24 1906
4119.85 1883
4120.45 1905
4121.06 1894
4121.66 1936
4122.27 1983
4122.87 1921
4123.48 1824
4124.09 1836
4124.69 1928
4125.30 1964
4125.90 2044
4126.51 1895
4127.11 1988
4127.72 1978
4128.33 1894
4128.93 2025
4129.54 1956
4130.14 1954
4130.75 1933
4131.36 1897
4131.96 1838
4132.57 1841
4133.18 1992
4133.78 1964
4134.39 1995
4135.00 1910
4135.60 1976
4136.21 1916
4136.82 2000
4137.42 2053
4138.03 2160
4138.64 2167
4139.24 2098
4139.85 2335
4140.46 2314
4141.06 2374
4141.67 2225
4142.28 2197
4142.88 2475
4143.49 2440
4144.10 2456
4144.71 2401
4145.31 2487
4145.92 2362
4146.53 2426
4147.14 2197
4147.74 2159
4148.35 2241
4148.96 2135
4149.57 2147
4150.17 2006
4150.78 2007
4151.39 1854
4152.00 1925
4152.60 1977
4153.21 1992
4153.82 1919
4154.43 1862
4155.04 1802
4155.64 1865
4156.25 2076
4156.86 2007
4157.47 2033
4158.08 2015
4158.69 1903
4159.29 1984
4159.90 1945
4160.51 1933
4161.12 1866
4161.73 1951
4162.34 2039
4162.94 1993
4163.55 2067
4164.16 2059
4164.77 2114
4165.38 2156
4165.99 2141
4166.60 2179
4167.21 2252
4167.81 2220
4168.42 2319
4169.03 2210
4169.64 2299
4170.25 2342
4170.86 2326
4171.47 2237
4172.08 2206
4172.69 2186
4173.30 2113
4173.91 2257
4174.52 2272
4175.13 2127
4175.74 2192
4176.34 2227
4176.95 2152
4177.56 2223
4178.17 2335
4178.78 2307
4179.39 2254
4180.00 2196
4180.61 2194
4181.22 2171
4181.83 2063
4182.44 2127
4183.05 2151
4183.66 2136
4184.27 2053
4184.88 2039
4185.49 2118
4186.10 2122
4186.71 2243
4187.32 2259
4187.93 2182
4188.55 2007
4189.16 1933
4189.77 1978
4190.38 2003
4190.99 1982
4191.60 2157
4192.21 2057
4192.82 2071
4193.43 2189
4194.04 2059
4194.65 2158
4195.26 2159
4195.87 2284
4196.49 2448
4197.10 2452
4197.71 2482
4198.32 2393
4198.93 2379
4199.54 2547
4200.15 2575
4200.76 2582
4201.38 2407
4201.99 2402
4202.60 2268
4203.21 2351
4203.82 2272
4204.43 2179
4205.04 2339
4205.66 2256
4206.27 2008
4206.88 2151
4207.49 2168
4208.10 2113
4208.72 2211
4209.33 2178
4209.94 2147
4210.55 2060
4211.16 2239
4211.78 2301
4212.39 2169
4213.00 2197
4213.61 2346
4214.22 2361
4214.84 2248
4215.45 2188
4216.06 2358
4216.67 2431
4217.29 2289
4217.90 2105
4218.51 2351
4219.13 2338
4219.74 2375
4220.35 2494
4220.96 2695
4221.58 2861
4222.19 2962
4222.80 3052
4223.42 3150
4224.03 3634
4224.64 3825
4225.25 4024
4225.87 4261
4226.48 4368
4227.09 4586
4227.71 4624
4228.32 5004
4228.93 4981
4229.55 4872
4230.16 4942
4230.77 4758
4231.39 4519
4232.00 4211
4232.62 4088
4233.23 4115
4233.84 3717
4234.46 3714
4235.07 3592
4235.68 3661
4236.30 3795
4236.91 3530
4237.53 3675
4238.14 3637
4238.75 3687
4239.37 3764
4239.98 3784
4240.60 3786
4241.21 3719
4241.83 3525
4242.44 3330
4243.05 3145
4243.67 2832
4244.28 2881
4244.90 2731
4245.51 2616
4246.13 2596
4246.74 2626
4247.36 2607
4247.97 2558
4248.59 2503
4249.20 2566
4249.82 2706
4250.43 2571
4251.05 2525
4251.66 2626
4252.28 2701
4252.89 2557
4253.51 2586
4254.12 2624
4254.74 2493
4255.35 2593
4255.97 2660
4256.58 2468
4257.20 2437
4257.81 2427
4258.43 2390
4259.05 2580
4259.66 2551
4260.28 2371
4260.89 2406
4261.51 2369
4262.12 2341
4262.74 2210
4263.36 2266
4263.97 2203
4264.59 2313
4265.20 2441
4265.82 2279
4266.44 2273
4267.05 2467
4267.67 2512
4268.28 2570
4268.90 2530
4269.52 2368
4270.13 2470
4270.75 2268
4271.37 2432
4271.98 2580
4272.60 2491
4273.22 2326
4273.83 2337
4274.45 2372
4275.07 2371
4275.68 2485
4276.30 2426
4276.92 2477
4277.53 2474
4278.15 2437
4278.77 2380
4279.38 2614
4280.00 2669
4280.62 2730
4281.24 2750
4281.85 2556
4282.47 2532
4283.09 2527
4283.70 2540
4284.32 2438
4284.94 2433
4285.56 2181
4286.17 2184
4286.79 2141
4287.41 2260
4288.03 2177
4288.65 2105
4289.26 2043
4289.88 2027
4290.50 2128
4291.12 2075
4291.73 2113
4292.35 2067
4292.97 1976
4293.59 2049
4294.21 2150
4294.83 2081
4295.44 1955
4296.06 1966
4296.68 2001
4297.30 1966
4297.92 1911
4298.54 1871
4299.15 2026
4299.77 2009
4300.39 2065
4301.01 2054
4301.63 2108
4302.25 2040
4302.87 1996
4303.48 1893
4304.10 1990
4304.72 2126
4305.34 2052
4305.96 2063
4306.58 2043
4307.20 2139
4307.82 2129
4308.44 1864
4309.06 1980
4309.67 2065
4310.29 2140
4310.91 2095
4311.53 2117
4312.15 2090
4312.77 2066
4313.39 2156
4314.01 2132
4314.63 2049
4315.25 2164
4315.87 2124
4316.49 2205
4317.11 2088
4317.73 1994
4318.35 1913
4318.97 2045
4319.59 2103
4320.21 2022
4320.83 2105
4321.45 2182
4322.07 2111
4322.69 2051
4323.31 1949
4323.93 1945
4324.55 2107
4325.17 2165
4325.79 2211
4326.41 2211
4327.03 2282
4327.65 2292
4328.27 2368
4328.89 2572
4329.51 2425
4330.13 2378
4330.76 2560
4331.38 2434
4332.00 2508
4332.62 2358
4333.24 2383
4333.86 2304
4334.48 2269
4335.10 2126
4335.72 2298
4336.34 2431
4336.97 2151
4337.59 2203
4338.21 2510
4338.83 2535
4339.45 2524
4340.07 2514
4340.69 2372
4341.31 2468
4341.94 2677
4342.56 2609
4343.18 2537
4343.80 2649
4344.42 2640
4345.04 2846
4345.67 2808
4346.29 3069
4346.91 3173
4347.53 3170
4348.15 3567
4348.78 3956
4349.40 4181
4350.02 4547
4350.64 4539
4351.26 4541
4351.89 4835
4352.51 4944
4353.13 5028
4353.75 4777
4354.38 4283
4355.00 3945
4355.62 3677
4356.24 3332
4356.87 3007
4357.49 2632
4358.11 2765
4358.74 2675
4359.36 2373
4359.98 2406
4360.60 2367
4361.23 2354
4361.85 2241
4362.47 2259
4363.10 2407
4363.72 2364
4364.34 2316
4364.97 2242
4365.59 2377
4366.21 2377
4366.83 2218
4367.46 2376
4368.08 2239
4368.71 2209
4369.33 2021
4369.95 2177
4370.58 2234
4371.20 2306
4371.82 2183
4372.45 1946
4373.07 2026
4373.69 2095
4374.32 2041
4374.94 2160
4375.57 2108
4376.19 1951
4376.81 2002
4377.44 1934
4378.06 1994
4378.69 2114
4379.31 2064
4379.94 1983
4380.56 1951
4381.18 2020
4381.81 2114
4382.43 2102
4383.06 2133
4383.68 2120
4384.31 2030
4384.93 2051
4385.56 1998
4386.18 2017
4386.81 1898
4387.43 1840
4388.05 1936
4388.68 1934
4389.30 1974
4389.93 2040
4390.55 2098
4391.18 1981
4391.81 1920
4392.43 1926
4393.06 1903
4393.68 1865
4394.31 1878
4394.93 1900
4395.56 1943
4396.18 1898
4396.81 1996
4397.43 2008
4398.06 1984
4398.68 1949
4399.31 1884
4399.94 1900
4400.56 1843
4401.19 1845
4401.81 1963
4402.44 1922
4403.06 1981
4403.69 2008
4404.32 1956
4404.94 1906
4405.57 2119
4406.20 2047
4406.82 1919
4407.45 2061
4408.07 2042
4408.70 2126
4409.33 2128
4409.95 2229
4410.58 2411
4411.21 2325
4411.83 2297
4412.46 2355
4413.09 2411
4413.71 2389
4414.34 2477
4414.97 2433
4415.59 2317
4416.22 2220
4416.85 2297
4417.47 2303
4418.10 2219
4418.73 2027
4419.35 2099
4419.98 2148
4420.61 2031
4421.24 1880
4421.86 1914
4422.49 2098
4423.12 2121
4423.75 2011
4424.37 1789
4425.00 1866
4425.63 1859
4426.26 1858
4426.88 1950
4427.51 1859
4428.14 1978
4428.77 2021
4429.39 1972
4430.02 1898
4430.65 1905
4431.28 1787
4431.91 1775
4432.53 1693
4433.16 1830
4433.79 1876
4434.42 1803
4435.05 1738
4435.67 1780
4436.30 1913
4436.93 1816
4437.56 1739
4438.19 1912
4438.82 2007
4439.44 1901
4440.07 1884
4440.70 1923
4441.33 1805
4441.96 1813
4442.59 1844
4443.22 1951
4443.85 1937
4444.47 1823
4445.10 1806
4445.73 1786
4446.36 1839
4446.99 2030
4447.62 1907
4448.25 1890
4448.88 1803
4449.51 1910
4450.14 1880
4450.77 1890
4451.39 1909
4452.02 1869
4452.65 2008
4453.28 2105
4453.91 1820
4454.54 1856
4455.17 1883
4455.80 1859
4456.43 1978
4457.06 2076
4457.69 1949
4458.32 2109
4458.95 2072
4459.58 2050
4460.21 2027
4460.84 2035
4461.47 1896
4462.10 1931
4462.73 1930
4463.36 1928
4463.99 1978
4464.62 1988
4465.25 2035
4465.88 1880
4466.51 1826
4467.14 1740
4467.77 1767
4468.40 1766
4469.03 1681
4469.67 1662
4470.30 1712
4470.93 1838
4471.56 1792
4472.19 1807
4472.82 1807
4473.45 1771
4474.08 1824
4474.71 1663
4475.34 1640
4475.97 1673
4476.61 1767
4477.24 1775
4477.87 1792
4478.50 1803
4479.13 1759
4479.76 1735
4480.39 1762
4481.02 1742
4481.66 1752
4482.29 1714
4482.92 1783
4483.55 1700
4484.18 1704
4484.81 1759
4485.45 1784
4486.08 1816
4486.71 1919
4487.34 1834
4487.97 1981
4488.61 2025
4489.24 1999
4489.87 1961
4490.50 1936
4491.13 1918
4491.77 1900
4492.40 1871
4493.03 1825
4493.66 1976
4494.30 2083
4494.93 1960
4495.56 1902
4496.19 1858
4496.83 1846
4497.46 2030
4498.09 2092
4498.72 1858
4499.36 1896
4499.99 1956
4500.62 1943
4501.25 1994
4501.89 1997
4502.52 2120
4503.15 2108
4503.79 2245
4504.42 2209
4505.05 2390
4505.69 2232
4506.32 2151
4506.95 2253
4507.59 2316
4508.22 2284
4508.85 2377
4509.49 2464
4510.12 2358
4510.75 2192
4511.39 2163
4512.02 2261
4512.65 2228
4513.29 2058
4513.92 2158
4514.56 2071
4515.19 2213
4515.82 2202
4516.46 1925
4517.09 2064
4517.73 2231
4518.36 2171
4518.99 2118
4519.63 2221
4520.26 2222
4520.90 2098
4521.53 2128
4522.16 2215
4522.80 2171
4523.43 2114
4524.07 2262
4524.70 2181
4525.34 2317
4525.97 2190
4526.61 2322
4527.24 2433
4527.88 2426
4528.51 2395
4529.15 2542
4529.78 2609
4530.42 2920
4531.05 3351
4531.69 3738
4532.32 4123
4532.96 4702
4533.59 5126
4534.23 5971
4534.86 6503
4535.50 7155
4536.13 7605
4536.77 8076
4537.40 8176
4538.04 7871
4538.67 7349
4539.31 6948
4539.94 6343
4540.58 5772
4541.22 4853
4541.85 4238
4542.49 3884
4543.12 3116
4543.76 2961
4544.40 2746
4545.03 2547
4545.67 2261
4546.30 2042
4546.94 2265
4547.58 2230
4548.21 2143
4548.85 2150
4549.48 2202
4550.12 2156
4550.76 2146
4551.39 2244
4552.03 2110
4552.67 2144
4553.30 2236
4553.94 2095
4554.58 2072
4555.21 2114
4555.85 2043
4556.49 2149
4557.12 2082
4557.76 2055
4558.40 2155
4559.03 2078
4559.67 1973
4560.31 2058
4560.94 2201
4561.58 2177
4562.22 2281
4562.86 2222
4563.49 2188
4564.13 2302
4564.77 2412
4565.41 2355
4566.04 2392
4566.68 2303
4567.32 2341
4567.96 2356
4568.59 2232
4569.23 2389
4569.87 2436
4570.51 2498
4571.14 2429
4571.78 2445
4572.42 2490
4573.06 2536
4573.70 2425
4574.33 2460
4574.97 2596
4575.61 2698
4576.25 2540
4576.89 2374
4577.52 2428
4578.16 2301
4578.80 2250
4579.44 2315
4580.08 2274
4580.72 2221
4581.35 2315
4581.99 2228
4582.63 2218
4583.27 2281
4583.91 2313
4584.55 2338
4585.19 2355
4585.83 2284
4586.46 2312
4587.10 2264
4587.74 2217
4588.38 2233
4589.02 2180
4589.66 2185
4590.30 2272
4590.94 2185
4591.58 2100
4592.22 2142
4592.85 2217
4593.49 2117
4594.13 2322
4594.77 2311
4595.41 2415
4596.05 2373
4596.69 2227
4597.33 2233
4597.97 2158
4598.61 2283
4599.25 2272
4599.89 2089
4600.53 2174
4601.17 2090
4601.81 2183
4602.45 2103
4603.09 2051
4603.73 2075
4604.37 2111
4605.01 2006
4605.65 2126
4606.29 2251
4606.93 2024
4607.57 2052
4608.21 2043
4608.85 2061
4609.49 2036
4610.13 2156
4610.77 2220
4611.41 2288
4612.05 2218
4612.70 2249
4613.34 2299
4613.98 2248
4614.62 2266
4615.26 2250
4615.90 2258
4616.54 2306
4617.18 2493
4617.82 2229
4618.46 2231
4619.10 2100
4619.75 2045
4620.39 1831
4621.03 2016
4621.67 1855
4622.31 1924
4622.95 2037
4623.59 1936
4624.24 1943
4624.88 1903
4625.52 1999
4626.16 1922
4626.80 1911
4627.44 1848
4628.09 1826
4628.73 2001
4629.37 2098
4630.01 1948
4630.65 1971
4631.29 1858
4631.94 1803
4632.58 1880
4633.22 1945
4633.86 1745
4634.51 2000
4635.15 2024
4635.79 1882
4636.43 1868
4637.07 1962
4637.72 2077
4638.36 1982
4639.00 2022
4639.64 2159
4640.29 2237
4640.93 2126
4641.57 2235
4642.21 2253
4642.86 2323
4643.50 2364
4644.14 2174
4644.79 2196
4645.43 2321
4646.07 2197
4646.72 2203
4647.36 2162
4648.00 2275
4648.64 2207
4649.29 2188
4649.93 2219
4650.57 2232
4651.22 2207
4651.86 2418
4652.50 2326
4653.15 2622
4653.79 2491
4654.44 2701
4655.08 2848
4655.72 3019
4656.37 3189
4657.01 3367
4657.65 3495
4658.30 3518
4658.94 3424
4659.59 3256
4660.23 3152
4660.87 3036
4661.52 2949
4662.16 2620
4662.81 2394
4663.45 2393
4664.09 2456
4664.74 2271
4665.38 1995
4666.03 2015
4666.67 1932
4667.32 1872
4667.96 1929
4668.61 1968
4669.25 1961
4669.89 1881
4670.54 1943
4671.18 1984
4671.83 2169
4672.47 2086
4673.12 1969
4673.76 1891
4674.41 1925
4675.05 2074
4675.70 1977
4676.34 1859
4676.99 1843
4677.63 1915
4678.28 1945
4678.92 1892
4679.57 1885
4680.22 2050
4680.86 1956
4681.51 1834
4682.15 1965
4682.80 1854
4683.44 1839
4684.09 1887
4684.73 1938
4685.38 2043
4686.03 2084
4686.67 1950
4687.32 1990
4687.96 1892
4688.61 2025
4689.25 1857
4689.90 1916
4690.55 1961
4691.19 1980
4691.84 1863
4692.49 1817
4693.13 2081
4693.78 1930
4694.42 1833
4695.07 1830
4695.72 2044
4696.36 2040
4697.01 1962
4697.66 1847
4698.30 1980
4698.95 1932
4699.60 1978
4700.24 1919
4700.89 2235
4701.54 2238
4702.18 2215
4702.83 2479
4703.48 2287
4704.12 2220
4704.77 2300
4705.42 2210
4706.07 2253
4706.71 2324
4707.36 2296
4708.01 1986
4708.66 2005
4709.30 1952
4709.95 2225
4710.60 2031
4711.24 1952
4711.89 2000
4712.54 1986
4713.19 1961
4713.84 2092
4714.48 2134
4715.13 2000
4715.78 1912
4716.43 2036
4717.07 1849
4717.72 1858
4718.37 2000
4719.02 2047
4719.67 1899
4720.31 1804
4720.96 1989
4721.61 1839
4722.26 1878
4722.91 2153
4723.56 2130
4724.20 1996
4724.85 2138
4725.50 2093
4726.15 2089
4726.80 2019
4727.45 2087
4728.10 2135
4728.74 2116
4729.39 2275
4730.04 2083
4730.69 2199
4731.34 2285
4731.99 2317
4732.64 2141
4733.29 2096
4733.94 2137
4734.58 2195
4735.23 2038
4735.88 1952
4736.53 2018
4737.18 2056
4737.83 1922
4738.48 2029
4739.13 1818
4739.78 1752
4740.43 1823
4741.08 1780
4741.73 1896
4742.38 1950
4743.03 1976
4743.68 2004
4744.33 2112
4744.98 2115
4745.63 1991
4746.28 2067
4746.93 2080
4747.58 2053
4748.23 2065
4748.88 1984
4749.53 2116
4750.18 2096
4750.83 1894
4751.48 1865
4752.13 2060
4752.78 2056
4753.43 2046
4754.08 2059
4754.73 2221
4755.38 2153
4756.03 2236
4756.68 2255
4757.33 2299
4757.98 2253
4758.63 2038
4759.28 2153
4759.93 2097
4760.59 2164
4761.24 2017
4761.89 1921
4762.54 1975
4763.19 1999
4763.84 1974
4764.49 1852
4765.14 1895
4765.79 1865
4766.45 1844
4767.10 2006
4767.75 2013
4768.40 2093
4769.05 1983
4769.70 2052
4770.35 2073
4771.01 2136
4771.66 2074
4772.31 2228
4772.96 2095
4773.61 1994
4774.26 1957
4774.92 1866
4775.57 1938
4776.22 1900
4776.87 1752
4777.52 1696
4778.18 1859
4778.83 1837
4779.48 1889
4780.13 1761
4780.79 1854
4781.44 1911
4782.09 1899
4782.74 1905
4783.40 1918
4784.05 1856
4784.70 1926
4785.35 1905
4786.01 1966
4786.66 1922
4787.31 1949
4787.96 1812
4788.62 1911
4789.27 1779
4789.92 1851
4790.58 1793
4791.23 1722
4791.88 1560
4792.53 1633
4793.19 1718
4793.84 1772
4794.49 1772
4795.15 1734
4795.80 1794
4796.45 1751
4797.11 1791
4797.76 1857
4798.41 1955
4799.07 1950
4799.72 1698
4800.37 1665
4801.03 1759
4801.68 1678
4802.34 1615
4802.99 1627
4803.64 1662
4804.30 1623
4804.95 1842
4805.61 1948
4806.26 1756
4806.91 1877
4807.57 1848
4808.22 1790
4808.88 1942
4809.53 1836
4810.18 1867
4810.84 1938
4811.49 1791
4812.15 1809
4812.80 1706
4813.46 1785
4814.11 1827
4814.77 1681
4815.42 1746
4816.07 1704
4816.73 1857
4817.38 1866
4818.04 1886
4818.69 1828
4819.35 1818
4820.00 1798
4820.66 1826
4821.31 1818
4821.97 1806
4822.62 1702
4823.28 1865
4823.93 1889
4824.59 1951
4825.24 1937
4825.90 1935
4826.56 1973
4827.21 2010
4827.87 2024
4828.52 2093
4829.18 2148
4829.83 2052
4830.49 1977
4831.14 2082
4831.80 1963
4832.46 1935
4833.11 2007
4833.77 2015
4834.42 2108
4835.08 2119
4835.74 2138
4836.39 2274
4837.05 2370
4837.70 2424
4838.36 2462
4839.02 2363
4839.67 2610
4840.33 2781
4840.99 2900
4841.64 2967
4842.30 3048
4842.96 3097
4843.61 3083
4844.27 3071
4844.92 3051
4845.58 2894
4846.24 2818
4846.90 2813
4847.55 2716
4848.21 2561
4848.87 2349
4849.52 2378
4850.18 2397
4850.84 2284
4851.49 2177
4852.15 2314
4852.81 2330
4853.47 2327
4854.12 2431
4854.78 2573
4855.44 2643
4856.09 2686
4856.75 2552
4857.41 2402
4858.07 2413
4858.72 2400
4859.38 2564
4860.04 2588
4860.70 2568
4861.36 2397
4862.01 2432
4862.67 2396
4863.33 2359
4863.99 2452
4864.64 2275
4865.30 2402
4865.96 2409
4866.62 2417
4867.28 2420
4867.94 2314
4868.59 2417
4869.25 2314
4869.91 2352
4870.57 2337
4871.23 2498
4871.89 2448
4872.54 2234
4873.20 2297
4873.86 2319
4874.52 2256
4875.18 2246
4875.84 2242
4876.50 2308
4877.16 2236
4877.81 2525
4878.47 2393
4879.13 2340
4879.79 2299
4880.45 2576
4881.11 2440
4881.77 2502
4882.43 2426
4883.09 2350
4883.75 2390
4884.41 2359
4885.06 2338
4885.72 2385
4886.38 2242
4887.04 2337
4887.70 2274
4888.36 2270
4889.02 2210
4889.68 2126
4890.34 2006
4891.00 2102
4891.66 2118
4892.32 2205
4892.98 2199
4893.64 2236
4894.30 2190
4894.96 2098
4895.62 2087
4896.28 2151
4896.94 2157
4897.60 2140
4898.26 2164
4898.92 2207
4899.58 2024
4900.24 2050
4900.90 2043
4901.56 2128
4902.22 2073
4902.88 1984
4903.54 2000
4904.21 1905
4904.87 2122
4905.53 2114
4906.19 2081
4906.85 1961
4907.51 1978
4908.17 2057
4908.83 1870
4909.49 1910
4910.15 1893
4910.81 1893
4911.48 1812
4912.14 1888
4912.80 1863
4913.46 1900
4914.12 1827
4914.78 1817
4915.44 1847
4916.11 1889
4916.77 1889
4917.43 1780
4918.09 1779
4918.75 1744
4919.41 1843
4920.07 1791
4920.74 1764
4921.40 1862
4922.06 1744
4922.72 1716
4923.38 1770
4924.05 1686
4924.71 1635
4925.37 1658
4926.03 1590
4926.69 1629
4927.36 1641
4928.02 1717
4928.68 1741
4929.34 1680
4930.01 1671
4930.67 1707
4931.33 1738
4931.99 1735
4932.66 1660
4933.32 1659
4933.98 1808
4934.64 1738
4935.31 1625
4935.97 1593
4936.63 1740
4937.30 1753
4937.96 1700
4938.62 1836
4939.28 1786
4939.95 1683
4940.61 1637
4941.27 1777
4941.94 1773
4942.60 1651
4943.26 1663
4943.93 1669
4944.59 1575
4945.25 1625
4945.92 1714
4946.58 1744
4947.24 1731
4947.91 1660
4948.57 1656
4949.23 1678
4949.90 1674
4950.56 1773
4951.23 1746
4951.89 1594
4952.55 1578
4953.22 1633
4953.88 1637
4954.55 1684
4955.21 1703
4955.87 1798
4956.54 1755
4957.20 1772
4957.87 1765
4958.53 1570
4959.20 1484
4959.86 1678
4960.52 1619
4961.19 1735
4961.85 1792
4962.52 1781
4963.18 1630
4963.85 1678
4964.51 1735
4965.18 1684
4965.84 1630
4966.51 1665
4967.17 1851
4967.84 1769
4968.50 1751
4969.17 1842
4969.83 2025
4970.50 1997
4971.16 1941
4971.83 1802
4972.49 1831
4973.16 1728
4973.82 1728
4974.49 1879
4975.15 1765
4975.82 1701
4976.48 1743
4977.15 1794
4977.82 1894
4978.48 1797
4979.15 1765
4979.81 1889
4980.48 1863
4981.14 1851
4981.81 1883
4982.48 1747
4983.14 1827
4983.81 1859
4984.47 1822
4985.14 1797
4985.81 1821
4986.47 1796
4987.14 2041
4987.81 2115
4988.47 2097
4989.14 2042
4989.80 2109
4990.47 2251
4991.14 2253
4991.80 2250
4992.47 2191
4993.14 2080
4993.80 2162
4994.47 2008
4995.14 1835
4995.80 1805
4996.47 1712
4997.14 1864
4997.80 1820
4998.47 1806
4999.14 1686
4999.81 1685
5000.47 1608
5001.14 1554
5001.81 1597
5002.47 1602
5003.14 1662
5003.81 1625
5004.48 1596
5005.14 1659
5005.81 1650
5006.48 1714
5007.15 1604
5007.81 1688
5008.48 1670
5009.15 1599
5009.82 1555
5010.49 1683
5011.15 1603
5011.82 1668
5012.49 1741
5013.16 1733
5013.83 1748
5014.49 1674
5015.16 1776
5015.83 1675
5016.50 1754
5017.17 1747
5017.83 1674
5018.50 1775
5019.17 1703
5019.84 1617
5020.51 1806
5021.18 1780
5021.84 1782
5022.51 1903
5023.18 1961
5023.85 2077
5024.52 2130
5025.19 2295
5025.86 2457
5026.53 2527
5027.19 2571
5027.86 2524
5028.53 2557
5029.20 2762
5029.87 2645
5030.54 2535
5031.21 2546
5031.88 2370
5032.55 2207
5033.22 2172
5033.89 2058
5034.56 1991
5035.23 1962
5035.89 1844
5036.56 1833
5037.23 1715
5037.90 1678
5038.57 1667
5039.24 1589
5039.91 1666
5040.58 1668
5041.25 1636
5041.92 1578
5042.59 1706
5043.26 1689
5043.93 1615
5044.60 1600
5045.27 1575
5045.94 1479
5046.61 1451
5047.28 1538
5047.95 1709
5048.62 1596
5049.29 1683
5049.96 1679
5050.63 1642
5051.31 1735
5051.98 1803
5052.65 1648
5053.32 1627
5053.99 1534
5054.66 1548
5055.33 1651
5056.00 1591
5056.67 1780
5057.34 1736
5058.01 1762
5058.68 1812
5059.35 1685
5060.03 1677
5060.70 1689
5061.37 1548
5062.04 1636
5062.71 1621
5063.38 1603
5064.05 1559
5064.72 1656
5065.40 1717
5066.07 1665
5066.74 1759
5067.41 1562
5068.08 1717
5068.75 1711
5069.43 1700
5070.10 1668
5070.77 1643
5071.44 1625
5072.11 1592
5072.79 1706
5073.46 1680
5074.13 1700
5074.80 1597
5075.47 1584
5076.15 1648
5076.82 1630
5077.49 1627
5078.16 1683
5078.83 1672
5079.51 1717
5080.18 1647
5080.85 1684
5081.52 1725
5082.20 1806
5082.87 1851
5083.54 1978
5084.22 1853
5084.89 1996
5085.56 1986
5086.23 1823
5086.91 1726
5087.58 1723
5088.25 1771
5088.93 1905
5089.60 1855
5090.27 1838
5090.94 1781
5091.62 1860
5092.29 1782
5092.96 1864
5093.64 2121
5094.31 2153
5094.98 2240
5095.66 2443
5096.33 2423
5097.00 2341
5097.68 2513
5098.35 2493
5099.03 2365
5099.70 2244
5100.37 2195
5101.05 2125
5101.72 2163
5102.39 2029
5103.07 1843
5103.74 1823
5104.42 1806
5105.09 1751
5105.77 1723
5106.44 1811
5107.11 1683
5107.79 1666
5108.46 1837
5109.14 1699
5109.81 1702
5110.49 1803
5111.16 1824
5111.83 1852
5112.51 1826
5113.18 1784
5113.86 1744
5114.53 1658
5115.21 1757
5115.88 1679
5116.56 1649
5117.23 1713
5117.91 1589
5118.58 1634
5119.26 1601
5119.93 1630
5120.61 1651
5121.28 1710
5121.96 1770
5122.63 1891
5123.31 1958
5123.98 1728
5124.66 1819
5125.33 1991
5126.01 1887
5126.69 1853
5127.36 1830
5128.04 1775
5128.71 1742
5129.39 1848
5130.06 1913
5130.74 1896
5131.42 1884
5132.09 1858
5132.77 1744
5133.44 1682
5134.12 1758
5134.79 1775
5135.47 1884
5136.15 1801
5136.82 1779
5137.50 1787
5138.18 1950
5138.85 1894
5139.53 1892
5140.20 1821
5140.88 1846
5141.56 1770
5142.23 1657
5142.91 1818
5143.59 1792
5144.26 1646
5144.94 1604
5145.62 1611
5146.29 1709
5146.97 1748
5147.65 1595
5148.33 1540
5149.00 1623
5149.68 1587
5150.36 1617
5151.03 1689
5151.71 1623
5152.39 1507
5153.06 1558
5153.74 1595
5154.42 1599
5155.10 1612
5155.77 1623
5156.45 1698
5157.13 1788
5157.81 1649
5158.48 1556
5159.16 1696
5159.84 1616
5160.52 1546
5161.20 1551
5161.87 1558
5162.55 1539
5163.23 1441
5163.91 1475
5164.58 1659
5165.26 1533
5165.94 1593
5166.62 1508
5167.30 1600
5167.98 1578
5168.65 1529
5169.33 1576
5170.01 1630
5170.69 1664
5171.37 1695
5172.05 1686
5172.72 1601
5173.40 1615
5174.08 1633
5174.76 1575
5175.44 1607
5176.12 1552
5176.80 1665
5177.48 1612
5178.15 1686
5178.83 1616
5179.51 1530
5180.19 1599
5180.87 1673
5181.55 1608
5182.23 1539
5182.91 1576
5183.59 1586
5184.27 1650
5184.95 1517
5185.63 1386
5186.30 1482
5186.98 1563
5187.66 1534
5188.34 1574
5189.02 1626
5189.70 1602
5190.38 1629
5191.06 1495
5191.74 1485
5192.42 1447
5193.10 1634
5193.78 1523
5194.46 1589
5195.14 1444
5195.82 1434
5196.50 1548
5197.18 1457
5197.86 1351
5198.54 1489
5199.22 1415
5199.90 1503
5200.58 1503
5201.26 1531
5201.94 1396
5202.62 1504
5203.31 1588
5203.99 1544
5204.67 1497
5205.35 1397
5206.03 1599
5206.71 1567
5207.39 1539
5208.07 1517
5208.75 1541
5209.43 1472
5210.11 1598
5210.79 1595
5211.48 1548
5212.16 1592
5212.84 1685
5213.52 1635
5214.20 1743
5214.88 1786
5215.56 1684
5216.24 1715
5216.93 1755
5217.61 1584
5218.29 1623
5218.97 1776
5219.65 1735
5220.33 1700
5221.02 1806
5221.70 1727
5222.38 1807
5223.06 1782
5223.74 1787
5224.42 1725
5225.11 1743
5225.79 1690
5226.47 1648
5227.15 1788
5227.83 1697
5228.52 1611
5229.20 1576
5229.88 1595
5230.56 1725
5231.25 1664
5231.93 1599
5232.61 1485
5233.29 1573
5233.98 1594
5234.66 1589
5235.34 1606
5236.02 1619
5236.71 1593
5237.39 1675
5238.07 1543
5238.76 1589
5239.44 1486
5240.12 1509
5240.80 1631
5241.49 1645
5242.17 1579
5242.85 1576
5243.54 1560
5244.22 1715
5244.90 1749
5245.59 1597
5246.27 1643
5246.95 1654
5247.64 1662
5248.32 1699
5249.00 1637
5249.69 1578
5250.37 1631
5251.05 1626
5251.74 1658
5252.42 1667
5253.11 1693
5253.79 1700
5254.47 1734
5255.16 1726
5255.84 1707
5256.53 1763
5257.21 1781
5257.89 1752
5258.58 1566
5259.26 1696
5259.95 1762
5260.63 1644
5261.32 1529
5262.00 1589
5262.68 1591
5263.37 1562
5264.05 1637
5264.74 1656
5265.42 1788
5266.11 1768
5266.79 1724
5267.48 1666
5268.16 1718
5268.85 1725
5269.53 1748
5270.22 1756
5270.90 1748
5271.59 1759
5272.27 1702
5272.96 1766
5273.64 1724
5274.33 1578
5275.01 1646
5275.70 1683
5276.38 1645
5277.07 1824
5277.75 1792
5278.44 1845
5279.12 1738
5279.81 1818
5280.49 1878
5281.18 1882
5281.87 1904
5282.55 1953
5283.24 2111
5283.92 2022
5284.61 2248
5285.30 2490
5285.98 2333
5286.67 2364
5287.35 2391
5288.04 2341
5288.73 2180
5289.41 2212
5290.10 2095
5290.78 2141
5291.47 2034
5292.16 1888
5292.84 1956
5293.53 1754
5294.22 1725
5294.90 1826
5295.59 1728
5296.28 1982
5296.96 1849
5297.65 1975
5298.34 1895
5299.02 1857
5299.71 1819
5300.40 1799
5301.08 1735
5301.77 1960
5302.46 1935
5303.14 1965
5303.83 2069
5304.52 1982
5305.21 2005
5305.89 2004
5306.58 1924
5307.27 2170
5307.96 2074
5308.64 2124
5309.33 1988
5310.02 2011
5310.71 2104
5311.39 2121
5312.08 2057
5312.77 2083
5313.46 2113
5314.14 2008
5314.83 1980
5315.52 2249
5316.21 2098
5316.89 2120
5317.58 2162
5318.27 2014
5318.96 1945
5319.65 1937
5320.34 1956
5321.02 1925
5321.71 1988
5322.40 2049
5323.09 2051
5323.78 2090
5324.47 2103
5325.15 2170
5325.84 2174
5326.53 2178
5327.22 2233
5327.91 2113
5328.60 2001
5329.29 2054
5329.97 2205
5330.66 2093
5331.35 2129
5332.04 2176
5332.73 2116
5333.42 2029
5334.11 2127
5334.80 2131
5335.49 2145
5336.18 2219
5336.87 2345
5337.55 2372
5338.24 2322
5338.93 2449
5339.62 2350
5340.31 2537
5341.00 2444
5341.69 2524
5342.38 2442
5343.07 2448
5343.76 2418
5344.45 2459
5345.14 2455
5345.83 2563
5346.52 2557
5347.21 2598
5347.90 2643
5348.59 2587
5349.28 2602
5349.97 2898
5350.66 3066
5351.35 3372
5352.04 3584
5352.73 3863
5353.42 4303
5354.11 4940
5354.80 5334
5355.49 5688
5356.18 6183
5356.87 6208
5357.56 6474
5358.25 6162
5358.94 5781
5359.64 5466
5360.33 5053
5361.02 4506
5361.71 4066
5362.40 3602
5363.09 2959
5363.78 2719
5364.47 2397
5365.16 2350
5365.85 2180
5366.55 2207
5367.24 2174
5367.93 2202
5368.62 2141
5369.31 2175
5370.00 2125
5370.69 2213
5371.38 2322
5372.08 2273
5372.77 2140
5373.46 2199
5374.15 1939
5374.84 2073
5375.53 2022
5376.23 1914
5376.92 1805
5377.61 1800
5378.30 1886
5378.99 1870
5379.69 1754
5380.38 1757
5381.07 1849
5381.76 1723
5382.45 1912
5383.15 1868
5383.84 1883
5384.53 1992
5385.22 1996
5385.92 1854
5386.61 1883
5387.30 1856
5387.99 1836
5388.69 1852
5389.38 1871
5390.07 1963
5390.76 1846
5391.46 1981
5392.15 2044
5392.84 2051
5393.54 1951
5394.23 2050
5394.92 2238
5395.61 2235
5396.31 2206
5397.00 2182
5397.69 2036
5398.39 2027
5399.08 2152
5399.77 2141
5400.47 2044
5401.16 2053
5401.85 2049
5402.55 1999
5403.24 1819
5403.93 1915
5404.63 2067
5405.32 2040
5406.02 2012
5406.71 2004
5407.40 1897
5408.10 2115
5408.79 1948
5409.48 1941
5410.18 1824
5410.87 1832
5411.57 1818
5412.26 1920
5412.95 1925
5413.65 1889
5414.34 1844
5415.04 1805
5415.73 1824
5416.43 1791
5417.12 1901
5417.82 1945
5418.51 1786
5419.20 1790
5419.90 1690
5420.59 1750
5421.29 1817
5421.98 1879
5422.68 1693
5423.37 1658
5424.07 1733
5424.76 1784
5425.46 1830
5426.15 1722
5426.85 1606
5427.54 1678
5428.24 1836
5428.93 1741
5429.63 1828
5430.32 1791
5431.02 1869
5431.71 1763
5432.41 1680
5433.10 1734
5433.80 1831
5434.50 1760
5435.19 1771
5435.89 1784
5436.58 1885
5437.28 1850
5437.97 1821
5438.67 1818
5439.37 1864
5440.06 1809
5440.76 1806
5441.45 1877
5442.15 1910
5442.85 1943
5443.54 1981
5444.24 1825
5444.93 1853
5445.63 1996
5446.33 1968
5447.02 1816
5447.72 1909
5448.42 1921
5449.11 1930
5449.81 1954
5450.51 2009
5451.20 2056
5451.90 1888
5452.60 2027
5453.29 2159
5453.99 2145
5454.69 2148
5455.38 2151
5456.08 2217
5456.78 2158
5457.47 2130
5458.17 2034
5458.87 2012
5459.57 1989
5460.26 1970
5460.96 1850
5461.66 1939
5462.35 1895
5463.05 1837
5463.75 1912
5464.45 2028
5465.14 1899
5465.84 1949
5466.54 2038
5467.24 2058
5467.93 1945
5468.63 2001
5469.33 2235
5470.03 2172
5470.73 2243
5471.42 2388
5472.12 2145
5472.82 2108
5473.52 2013
5474.22 2088
5474.91 2154
5475.61 2204
5476.31 2217
5477.01 2094
5477.71 2071
5478.40 2059
5479.10 2157
5479.80 2061
5480.50 2046
5481.20 2072
5481.90 2252
5482.60 2215
5483.29 2357
5483.99 2513
5484.69 2500
5485.39 2507
5486.09 2664
5486.79 2838
5487.49 2633
5488.19 2764
5488.89 2669
5489.58 2548
5490.28 2599
5490.98 2482
5491.68 2274
5492.38 2241
5493.08 2244
5493.78 2264
5494.48 2337
5495.18 2315
5495.88 2430
5496.58 2479
5497.28 2448
5497.98 2474
5498.68 2497
5499.38 2481
5500.08 2504
5500.78 2455
5501.48 2600
5502.18 2697
5502.88 3039
5503.58 3278
5504.28 3382
5504.98 3438
5505.68 3478
5506.38 3748
5507.08 3872
5507.78 3986
5508.48 3765
5509.18 3611
5509.88 3390
5510.58 3200
5511.28 2878
5511.98 2685
5512.68 2682
5513.38 2706
5514.08 2381
5514.78 2440
5515.48 2247
5516.18 2297
5516.88 2366
5517.58 2377
5518.28 2450
5518.99 2496
5519.69 2455
5520.39 2274
5521.09 2297
5521.79 2285
5522.49 2288
5523.19 2320
5523.89 2207
5524.59 2190
5525.30 2212
5526.00 2249
5526.70 2179
5527.40 2065
5528.10 2017
5528.80 2046
5529.50 2027
5530.21 1992
5530.91 2021
5531.61 1985
5532.31 1915
5533.01 1822
5533.72 1795
5534.42 1907
5535.12 1911
5535.82 1787
5536.52 1801
5537.23 1782
5537.93 1791
5538.63 1775
5539.33 1704
5540.03 1676
5540.74 1781
5541.44 1883
5542.14 1891
5542.84 1732
5543.55 1742
5544.25 1768
5544.95 1832
5545.65 1758
5546.36 1741
5547.06 1660
5547.76 1723
5548.47 1880
5549.17 1783
5549.87 1693
5550.57 1736
5551.28 1648
5551.98 1811
5552.68 1888
5553.39 1814
5554.09 1746
5554.79 1675
5555.50 1704
5556.20 1692
5556.90 1651
5557.61 1746
5558.31 1693
5559.01 1634
5559.72 1732
5560.42 1581
5561.12 1568
5561.83 1541
5562.53 1597
5563.23 1615
5563.94 1548
5564.64 1671
5565.35 1659
5566.05 1591
5566.75 1704
5567.46 1710
5568.16 1599
5568.87 1642
5569.57 1560
5570.27 1659
5570.98 1700
5571.68 1591
5572.39 1659
5573.09 1756
5573.80 1812
5574.50 1910
5575.21 1943
5575.91 1711
5576.61 1700
5577.32 1729
5578.02 1743
5578.73 1753
5579.43 1698
5580.14 1554
5580.84 1704
5581.55 1671
5582.25 1514
5582.96 1589
5583.66 1594
5584.37 1561
5585.07 1578
5585.78 1637
5586.48 1682
5587.19 1555
5587.89 1501
5588.60 1589
5589.30 1667
5590.01 1585
5590.72 1573
5591.42 1564
5592.13 1607
5592.83 1636
5593.54 1499
5594.24 1542
5594.95 1431
5595.66 1506
5596.36 1614
5597.07 1610
5597.77 1432
5598.48 1495
5599.18 1532
5599.89 1465
5600.60 1575
5601.30 1710
5602.01 1678
5602.72 1666
5603.42 1527
5604.13 1647
5604.83 1524
5605.54 1454
5606.25 1539
5606.95 1608
5607.66 1674
5608.37 1690
5609.07 1646
5609.78 1458
5610.49 1405
5611.19 1494
5611.90 1517
5612.61 1476
5613.31 1456
5614.02 1501
5614.73 1444
5615.44 1504
5616.14 1548
5616.85 1568
5617.56 1505
5618.26 1511
5618.97 1433
5619.68 1496
5620.39 1659
5621.09 1689
5621.80 1705
5622.51 1634
5623.22 1533
5623.92 1495
5624.63 1464
5625.34 1596
5626.05 1612
5626.75 1530
5627.46 1522
5628.17 1476
5628.88 1473
5629.59 1518
5630.29 1485
5631.00 1543
5631.71 1516
5632.42 1414
5633.13 1569
5633.83 1571
5634.54 1532
5635.25 1548
5635.96 1585
5636.67 1622
5637.38 1624
5638.08 1528
5638.79 1615
5639.50 1577
5640.21 1564
5640.92 1650
5641.63 1558
5642.34 1543
5643.05 1693
5643.75 1690
5644.46 1593
5645.17 1551
5645.88 1690
5646.59 1639
5647.30 1657
5648.01 1801
5648.72 1693
5649.43 1613
5650.14 1530
5650.85 1625
5651.55 1570
5652.26 1547
5652.97 1659
5653.68 1645
5654.39 1548
5655.10 1477
5655.81 1565
5656.52 1582
5657.23 1471
5657.94 1647
5658.65 1701
5659.36 1589
5660.07 1526
5660.78 1674
5661.49 1687
5662.20 1750
5662.91 1800
5663.62 1769
5664.33 1746
5665.04 1743
5665.75 1747
5666.46 1663
5667.17 1774
5667.88 1777
5668.59 1658
5669.30 1618
5670.01 1686
5670.72 1610
5671.43 1552
5672.14 1740
5672.85 1685
5673.57 1769
5674.28 1793
5674.99 1854
5675.70 1791
5676.41 1855
5677.12 1910
5677.83 1922
5678.54 1887
5679.25 1824
5679.96 1717
5680.68 1786
5681.39 1779
5682.10 1746
5682.81 1701
5683.52 1703
5684.23 1717
5684.94 1763
5685.65 1714
5686.37 1596
5687.08 1750
5687.79 1774
5688.50 1753
5689.21 1605
5689.92 1700
5690.64 1793
5691.35 1586
5692.06 1624
5692.77 1680
5693.48 1660
5694.20 1567
5694.91 1669
5695.62 1621
5696.33 1656
5697.04 1669
5697.76 1715
5698.47 1690
5699.18 1661
5699.89 1666
5700.61 1570
5701.32 1618
5702.03 1522
5702.74 1678
5703.46 1590
5704.17 1552
5704.88 1568
5705.59 1475
5706.31 1564
5707.02 1650
5707.73 1686
5708.45 1597
5709.16 1480
5709.87 1483
5710.58 1554
5711.30 1539
5712.01 1547
5712.72 1484
5713.44 1515
5714.15 1527
5714.86 1538
5715.58 1567
5716.29 1497
5717.00 1601
5717.72 1549
5718.43 1516
5719.14 1488
5719.86 1440
5720.57 1528
5721.28 1556
5722.00 1511
5722.71 1528
5723.43 1495
5724.14 1598
5724.85 1520
5725.57 1427
5726.28 1515
5727.00 1448
5727.71 1519
5728.42 1536
5729.14 1532
5729.85 1591
5730.57 1568
5731.28 1658
5732.00 1600
5732.71 1676
5733.42 1622
5734.14 1635
5734.85 1579
5735.57 1622
5736.28 1696
5737.00 1694
5737.71 1658
5738.43 1670
5739.14 1660
5739.86 1669
5740.57 1789
5741.29 1723
5742.00 1665
5742.72 1634
5743.43 1556
5744.15 1528
5744.86 1494
5745.58 1565
5746.29 1606
5747.01 1634
5747.72 1564
5748.44 1575
5749.15 1496
5749.87 1537
5750.58 1664
5751.30 1575
5752.02 1592
5752.73 1754
5753.45 1776
5754.16 1770
5754.88 1797
5755.59 1725
5756.31 1740
5757.03 1748
5757.74 1936
5758.46 2048
5759.17 2042
5759.89 2201
5760.61 2290
5761.32 2195
5762.04 2145
5762.76 2153
5763.47 2179
5764.19 2102
5764.90 2004
5765.62 1848
5766.34 1844
5767.05 1795
5767.77 1793
5768.49 1739
5769.20 1772
5769.92 1735
5770.64 1844
5771.35 1774
5772.07 1762
5772.79 1701
5773.51 1805
5774.22 1732
5774.94 1709
5775.66 1772
5776.37 1899
5777.09 1824
5777.81 1818
5778.53 1944
5779.24 1815
5779.96 1827
5780.68 1909
5781.39 1869
5782.11 1820
5782.83 1939
5783.55 2023
5784.26 2027
5784.98 2047
5785.70 1961
5786.42 1899
5787.14 1992
5787.85 1996
5788.57 2063
5789.29 1996
5790.01 2012
5790.73 2048
5791.44 2049
5792.16 2177
5792.88 2168
5793.60 2233
5794.32 2339
5795.03 2196
5795.75 2285
5796.47 2465
5797.19 2537
5797.91 2456
5798.63 2525
5799.35 2695
5800.06 2768
5800.78 2841
5801.50 2924
5802.22 3280
5802.94 3706
5803.66 4254
5804.38 4904
5805.10 5566
5805.81 6161
5806.53 6534
5807.25 6266
5807.97 6063
5808.69 5800
5809.41 5153
5810.13 4535
5810.85 4062
5811.57 3535
5812.29 3312
5813.01 3276
5813.73 3223
5814.45 2930
5815.17 2739
5815.88 2739
5816.60 2936
5817.32 2774
5818.04 2739
5818.76 2828
5819.48 2822
5820.20 2878
5820.92 2835
5821.64 2763
5822.36 2834
5823.08 2791
5823.80 2701
5824.52 2529
5825.24 2384
5825.96 2429
5826.68 2529
5827.40 2540
5828.12 2522
5828.84 2476
5829.57 2290
5830.29 2325
5831.01 2360
5831.73 2246
5832.45 2194
5833.17 2257
5833.89 2209
5834.61 2118
5835.33 2011
5836.05 1900
5836.77 1995
5837.49 2030
5838.21 1961
5838.94 1973
5839.66 1961
5840.38 1928
5841.10 1979
5841.82 1914
5842.54 2053
5843.26 1967
5843.98 1869
5844.70 1951
5845.43 1833
5846.15 1992
5846.87 1988
5847.59 1902
5848.31 1894
5849.03 1921
5849.76 1761
5850.48 1750
5851.20 1861
5851.92 1815
5852.64 1843
5853.36 1799
5854.09 1837
5854.81 1952
5855.53 1973
5856.25 1981
5856.97 1780
5857.70 1684
5858.42 1834
5859.14 1893
5859.86 1810
5860.59 1820
5861.31 1748
5862.03 1812
5862.75 1817
5863.48 1747
5864.20 1929
5864.92 1829
5865.64 1707
5866.37 1752
5867.09 1768
5867.81 1808
5868.54 1752
5869.26 1735
5869.98 1689
5870.70 1659
5871.43 1666
5872.15 1749
5872.87 1714
5873.60 1662
5874.32 1692
5875.04 1691
5875.77 1686
5876.49 1705
5877.21 1668
5877.94 1757
5878.66 1836
5879.38 1842
5880.11 1796
5880.83 1813
5881.55 1712
5882.28 1817
5883.00 1776
5883.73 1807
5884.45 1750
5885.17 1712
5885.90 1749
5886.62 1744
5887.34 1749
5888.07 1813
5888.79 1667
5889.52 1722
5890.24 1739
5890.97 1736
5891.69 1760
5892.41 1712
5893.14 1638
5893.86 1595
5894.59 1703
5895.31 1638
5896.04 1668
5896.76 1655
5897.49 1598
5898.21 1567
5898.93 1689
5899.66 1691
5900.38 1694
5901.11 1627
5901.83 1627
5902.56 1608
5903.28 1664
5904.01 1644
5904.73 1672
5905.46 1729
5906.18 1723
5906.91 1600
5907.64 1647
5908.36 1625
5909.09 1723
5909.81 1608
5910.54 1684
5911.26 1648
5911.99 1615
5912.71 1675
5913.44 1599
5914.16 1727
5914.89 1769
5915.62 1775
5916.34 1689
5917.07 1587
5917.79 1556
5918.52 1652
5919.25 1610
5919.97 1763
5920.70 1659
5921.42 1613
5922.15 1750
5922.88 1699
5923.60 1694
5924.33 1650
5925.05 1613
5925.78 1696
5926.51 1696
5927.23 1721
5927.96 1711
5928.69 1801
5929.41 1823
5930.14 1809
5930.87 1740
5931.59 1704
5932.32 1825
5933.05 1782
5933.77 1847
5934.50 1920
5935.23 1838
5935.95 1825
5936.68 1863
5937.41 1929
5938.14 1921
5938.86 2031
5939.59 1948
5940.32 1985
5941.04 1953
5941.77 1932
5942.50 2075
5943.23 2086
5943.95 2185
5944.68 2301
5945.41 2289
5946.14 2198
5946.87 2226
5947.59 2148
5948.32 2141
5949.05 2126
5949.78 2184
5950.50 2153
5951.23 2220
5951.96 2085
5952.69 2204
5953.42 2260
5954.14 2283
5954.87 2440
5955.60 2418
5956.33 2525
5957.06 2516
5957.79 2609
5958.51 2502
5959.24 2437
5959.97 2602
5960.70 2558
5961.43 2588
5962.16 2590
5962.88 2487
5963.61 2577
5964.34 2538
5965.07 2629
5965.80 2667
5966.53 2725
5967.26 2740
5967.99 2618
5968.72 2844
5969.44 2831
5970.17 3058
5970.90 3218
5971.63 3269
5972.36 3524
5973.09 3659
5973.82 3534
5974.55 3590
5975.28 3735
5976.01 3640
5976.74 3370
5977.47 3247
5978.20 3121
5978.93 3147
5979.66 2928
5980.39 3018
5981.12 3058
5981.85 2941
5982.58 2874
5983.31 2978
5984.04 2991
5984.77 2927
5985.50 2957
5986.23 3022
5986.96 3088
5987.69 3237
5988.42 3242
5989.15 3110
5989.88 3185
5990.61 3200
5991.34 3180
5992.07 3075
5992.80 3109
5993.53 3202
5994.26 3276
5994.99 3285
5995.72 3249
5996.45 3259
5997.18 3216
5997.91 3229
5998.64 3290
5999.37 3306
6000.11 3224
6000.84 3434
6001.57 3415
6002.30 3379
6003.03 3224
6003.76 3221
6004.49 3284
6005.22 3099
6005.95 3214
6006.69 3238
6007.42 3147
6008.15 3085
6008.88 3265
6009.61 3260
6010.34 3064
6011.07 3068
6011.81 3277
6012.54 3537
6013.27 3724
6014.00 4092
6014.73 4337
6015.46 4633
6016.20 4840
6016.93 5182
6017.66 5487
6018.39 5534
6019.12 5443
6019.86 5633
6020.59 5493
6021.32 5226
6022.05 4792
6022.79 4570
6023.52 4124
6024.25 3874
6024.98 3485
6025.72 3336
6026.45 3098
6027.18 3099
6027.91 3039
6028.65 2695
6029.38 2689
6030.11 2703
6030.84 2683
6031.58 2702
6032.31 2562
6033.04 2552
6033.78 2585
6034.51 2504
6035.24 2600
6035.98 2592
6036.71 2597
6037.44 2599
6038.17 2457
6038.91 2506
6039.64 2404
6040.37 2550
6041.11 2541
6041.84 2478
6042.58 2477
6043.31 2499
6044.04 2570
6044.78 2561
6045.51 2650
6046.24 2544
6046.98 2791
6047.71 2879
6048.44 2732
6049.18 2816
6049.91 2870
6050.65 2794
6051.38 2826
6052.11 2861
6052.85 2767
6053.58 2728
6054.32 2844
6055.05 2936
6055.79 3049
6056.52 3078
6057.25 3064
6057.99 3163
6058.72 3293
6059.46 3191
6060.19 3126
6060.93 3270
6061.66 3232
6062.40 2901
6063.13 2793
6063.87 2935
6064.60 2886
6065.34 2749
6066.07 2769
6066.81 2779
6067.54 2656
6068.28 2703
6069.01 2732
6069.75 2514
6070.48 2435
6071.22 2594
6071.95 2646
6072.69 2498
6073.42 2490
6074.16 2502
6074.89 2502
6075.63 2520
6076.36 2521
6077.10 2599
6077.84 2479
6078.57 2469
6079.31 2333
6080.04 2315
6080.78 2281
6081.51 2430
6082.25 2358
6082.99 2283
6083.72 2306
6084.46 2432
6085.20 2360
6085.93 2303
6086.67 2300
6087.40 2339
6088.14 2317
6088.88 2333
6089.61 2427
6090.35 2290
6091.09 2290
6091.82 2358
6092.56 2355
6093.30 2372
6094.03 2315
6094.77 2401
6095.51 2378
6096.24 2278
6096.98 2397
6097.72 2411
6098.45 2520
6099.19 2381
6099.93 2236
6100.66 2334
6101.40 2366
6102.14 2351
6102.87 2371
6103.61 2280
6104.35 2320
6105.09 2264
6105.82 2338
6106.56 2279
6107.30 2221
6108.04 2303
6108.77 2326
6109.51 2303
6110.25 2128
6110.99 2174
6111.72 2292
6112.46 2292
6113.20 2290
6113.94 2333
6114.68 2356
6115.41 2294
6116.15 2228
6116.89 2274
6117.63 2236
6118.37 2248
6119.10 2405
6119.84 2472
6120.58 2479
6121.32 2496
6122.06 2529
6122.80 2381
6123.53 2405
6124.27 2401
6125.01 2427
6125.75 2410
6126.49 2425
6127.23 2494
6127.97 2556
6128.70 2455
6129.44 2449
6130.18 2366
6130.92 2374
6131.66 2610
6132.40 2589
6133.14 2575
6133.88 2563
6134.62 2573
6135.35 2597
6136.09 2602
6136.83 2591
6137.57 2613
6138.31 2694
6139.05 2510
6139.79 2614
6140.53 2489
6141.27 2510
6142.01 2565
6142.75 2639
6143.49 2728
6144.23 2747
6144.97 2691
6145.71 2865
6146.45 2809
6147.19 2691
6147.93 2555
6148.67 2665
6149.41 2686
6150.15 2518
6150.89 2765
6151.63 2682
6152.37 2787
6153.11 2917
6153.85 2915
6154.59 2888
6155.33 2858
6156.07 3091
6156.81 3162
6157.55 2969
6158.29 3091
6159.03 3261
6159.77 3027
6160.51 2977
6161.25 3152
6161.99 3204
6162.73 3135
6163.47 3173
6164.22 3169
6164.96 3275
6165.70 3174
6166.44 3129
6167.18 3143
6167.92 3288
6168.66 3351
6169.40 3567
6170.14 3514
6170.89 3614
6171.63 3865
6172.37 4038
6173.11 4055
6173.85 4196
6174.59 4564
6175.33 4656
6176.08 4477
6176.82 4356
6177.56 4176
6178.30 4271
6179.04 4041
6179.78 3832
6180.53 3786
6181.27 3815
6182.01 3806
6182.75 3846
6183.49 3844
6184.24 3865
6184.98 3917
6185.72 3876
6186.46 3989
6187.20 4010
6187.95 4044
6188.69 4081
6189.43 4045
6190.17 4154
6190.92 4179
6191.66 4130
6192.40 4200
6193.14 4301
6193.89 4339
6194.63 4367
6195.37 4380
6196.12 4594
6196.86 4717
6197.60 4776
6198.34 4948
6199.09 5041
6199.83 5177
6200.57 5329
6201.32 4978
6202.06 5097
6202.80 5100
6203.55 5273
6204.29 5363
6205.03 5086
6205.78 5126
6206.52 5148
6207.26 5320
6208.01 5369
6208.75 5467
6209.49 5970
6210.24 6511
6210.98 7546
6211.72 8659
6212.47 10318
6213.21 12255
6213.96 14078
6214.70 15723
6215.44 17057
6216.19 17844
6216.93 18334
6217.68 17552
6218.42 15947
6219.16 14461
6219.91 12484
6220.65 11044
6221.40 9164
6222.14 8015
6222.89 7010
6223.63 5991
6224.37 5591
6225.12 5414
6225.86 5248
6226.61 5049
6227.35 4847
6228.10 4917
6228.84 5065
6229.59 5438
6230.33 5529
6231.08 5660
6231.82 5601
6232.57 5310
6233.31 5186
6234.06 5075
6234.80 4667
6235.55 4546
6236.29 4291
6237.04 3997
6237.78 3648
6238.53 3636
6239.27 3471
6240.02 3361
6240.76 3462
6241.51 3527
6242.26 3391
6243.00 3464
6243.75 3521
6244.49 3636
6245.24 3621
6245.98 3460
6246.73 3489
6247.48 3418
6248.22 3585
6248.97 3670
6249.71 3643
6250.46 3874
6251.21 3950
6251.95 4014
6252.70 4009
6253.44 4348
6254.19 4829
6254.94 4515
6255.68 4626
6256.43 4773
6257.18 4676
6257.92 4323
6258.67 4225
6259.42 4012
6260.16 4023
6260.91 4009
6261.66 3950
6262.40 3913
6263.15 3907
6263.90 4048
6264.64 4010
6265.39 3849
6266.14 4011
6266.88 4084
6267.63 3788
6268.38 3764
6269.13 3918
6269.87 3799
6270.62 3624
6271.37 3618
6272.11 3809
6272.86 3743
6273.61 3599
6274.36 3792
6275.10 3952
6275.85 3942
6276.60 3829
6277.35 3968
6278.10 4011
6278.84 4102
6279.59 4112
6280.34 4030
6281.09 4200
6281.83 4096
6282.58 4126
6283.33 4003
6284.08 3943
6284.83 4124
6285.57 3962
6286.32 3865
6287.07 3700
6287.82 3562
6288.57 3447
6289.32 3433
6290.06 3173
6290.81 3178
6291.56 3187
6292.31 3189
6293.06 3160
6293.81 3362
6294.56 3143
6295.30 3100
6296.05 3177
6296.80 3287
6297.55 3317
6298.30 3066
6299.05 3057
6299.80 3062
6300.55 3178
6301.30 3118
6302.05 2900
6302.79 2787
6303.54 2971
6304.29 3035
6305.04 2840
6305.79 2903
6306.54 3025
6307.29 2960
6308.04 3175
6308.79 3120
6309.54 3071
6310.29 3078
6311.04 3043
6311.79 3150
6312.54 3044
6313.29 3075
6314.04 3024
6314.79 2868
6315.54 2790
6316.29 2688
6317.04 2648
6317.79 2740
6318.54 2796
6319.29 2771
6320.04 2676
6320.79 2644
6321.54 2594
6322.29 2705
6323.04 2535
6323.79 2622
6324.54 2643
6325.29 2530
6326.04 2516
6326.79 2513
6327.54 2346
6328.29 2387
6329.04 2643
6329.79 2643
6330.55 2512
6331.30 2371
6332.05 2329
6332.80 2342
6333.55 2358
6334.30 2490
6335.05 2457
6335.80 2554
6336.55 2362
6337.30 2312
6338.06 2346
6338.81 2418
6339.56 2355
6340.31 2197
6341.06 2191
6341.81 2324
6342.56 2403
6343.32 2265
6344.07 2147
6344.82 2160
6345.57 2187
6346.32 2225
6347.07 2086
6347.83 2245
6348.58 2154
6349.33 2209
6350.08 2174
6350.83 2155
6351.59 2170
6352.34 2202
6353.09 2245
6353.84 2283
6354.60 2265
6355.35 2290
6356.10 2392
6356.85 2356
6357.61 2296
6358.36 2194
6359.11 2276
6359.86 2285
6360.62 2234
6361.37 2324
6362.12 2193
6362.87 2174
6363.63 2032
6364.38 2162
6365.13 2175
6365.88 2117
6366.64 2051
6367.39 2039
6368.14 2057
6368.90 2139
6369.65 2089
6370.40 2078
6371.16 2032
6371.91 2085
6372.66 2080
6373.42 2087
6374.17 2038
6374.92 2031
6375.68 2231
6376.43 2070
6377.18 2174
6377.94 2113
6378.69 2061
6379.45 2128
6380.20 2175
6380.95 2117
6381.71 2035
6382.46 2069
6383.21 2155
6383.97 2020
6384.72 2037
6385.48 2034
6386.23 2088
6386.98 2004
6387.74 2059
6388.49 2060
6389.25 2015
6390.00 1974
6390.76 1992
6391.51 2057
6392.27 1953
6393.02 2093
6393.77 2246
6394.53 2260
6395.28 2222
6396.04 2306
6396.79 2382
6397.55 2384
6398.30 2332
6399.06 2270
6399.81 2380
6400.57 2242
6401.32 2201
6402.08 2047
6402.83 2022
6403.59 1898
6404.34 1923
6405.10 1965
6405.85 1922
6406.61 1957
6407.36 1897
6408.12 1990
6408.88 1894
6409.63 1836
6410.39 1835
6411.14 1832
6411.90 1964
6412.65 1960
6413.41 1921
6414.16 1947
6414.92 2075
6415.68 2102
6416.43 1929
6417.19 1945
6417.94 1876
6418.70 1908
6419.46 1884
6420.21 1960
6420.97 1931
6421.73 1969
6422.48 2000
6423.24 1955
6423.99 1942
6424.75 1822
6425.51 1965
6426.26 1809
6427.02 1849
6427.78 1951
6428.53 1960
6429.29 2006
6430.05 1996
6430.80 1916
6431.56 1884
6432.32 1958
6433.07 1884
6433.83 1786
6434.59 1787
6435.34 1813
6436.10 1822
6436.86 1878
6437.62 1957
6438.37 1924
6439.13 1860
6439.89 1902
6440.65 1875
6441.40 1863
6442.16 1792
6442.92 1747
6443.68 1913
6444.43 1867
6445.19 1867
6445.95 1913
6446.71 1915
6447.46 1895
6448.22 1917
6448.98 1893
6449.74 1911
6450.49 1820
6451.25 1880
6452.01 1895
6452.77 1874
6453.53 2032
6454.29 1949
6455.04 1992
6455.80 2132
6456.56 1984
6457.32 1816
6458.08 1886
6458.84 1969
6459.59 1869
6460.35 1865
6461.11 2003
6461.87 1965
6462.63 1951
6463.39 1961
6464.15 1965
6464.90 1983
6465.66 2050
6466.42 2032
6467.18 2144
6467.94 2150
6468.70 1945
6469.46 1922
6470.22 2040
6470.98 2012
6471.73 2056
6472.49 2087
6473.25 1971
6474.01 2100
6474.77 2164
6475.53 2041
6476.29 2052
6477.05 2164
6477.81 2044
6478.57 2109
6479.33 2115
6480.09 2115
6480.85 2129
6481.61 2185
6482.37 2223
6483.13 2224
6483.89 2184
6484.65 2101
6485.41 2146
6486.17 2207
6486.93 2248
6487.69 2255
6488.45 2287
6489.21 2288
6489.97 2334
6490.73 2423
6491.49 2394
6492.25 2440
6493.01 2500
6493.77 2478
6494.53 2431
6495.29 2439
6496.05 2525
6496.81 2560
6497.57 2487
6498.33 2426
6499.10 2617
6499.86 2627
6500.62 2638
6501.38 2537
6502.14 2570
6502.90 2576
6503.66 2664
6504.42 2700
6505.18 2636
6505.94 2743
6506.71 2743
6507.47 2719
6508.23 2709
6508.99 2734
6509.75 2668
6510.51 2699
6511.27 2882
6512.04 2912
6512.80 2883
6513.56 2911
6514.32 2936
6515.08 2997
6515.84 2893
6516.61 3006
6517.37 3034
6518.13 3182
6518.89 3067
6519.65 3196
6520.42 3176
6521.18 3048
6521.94 3067
6522.70 2909
6523.46 3143
6524.23 3076
6524.99 3079
6525.75 3171
6526.51 3312
6527.28 3404
6528.04 3517
6528.80 3607
6529.56 3970
6530.33 4139
6531.09 4275
6531.85 4415
6532.61 4670
6533.38 4651
6534.14 5029
6534.90 5238
6535.67 5187
6536.43 5107
6537.19 4932
6537.95 4803
6538.72 4778
6539.48 4427
6540.24 4494
6541.01 4730
6541.77 5007
6542.53 5033
6543.30 5423
6544.06 5249
6544.82 5233
6545.59 5051
6546.35 4667
6547.11 4426
6547.88 4001
6548.64 3744
6549.41 3322
6550.17 3248
6550.93 3291
6551.70 3038
6552.46 2966
6553.22 2831
6553.99 2774
6554.75 2652
6555.52 2541
6556.28 2596
6557.05 2858
6557.81 2781
6558.57 2851
6559.34 2987
6560.10 2841
6560.87 2790
6561.63 2890
6562.40 2850
6563.16 2907
6563.92 2806
6564.69 2740
6565.45 2884
6566.22 3021
6566.98 2856
6567.75 2941
6568.51 3003
6569.28 3081
6570.04 3017
6570.81 3131
6571.57 3294
6572.34 3155
6573.10 3060
6573.87 3096
6574.63 3235
6575.40 3165
6576.16 3144
6576.93 3167
6577.69 3212
6578.46 3175
6579.23 3192
6579.99 3283
6580.76 3182
6581.52 3411
6582.29 3383
6583.05 3528
6583.82 3628
6584.59 3526
6585.35 3649
6586.12 3953
6586.88 3801
6587.65 3793
6588.41 3765
6589.18 3760
6589.95 3824
6590.71 3756
6591.48 3395
6592.25 3478
6593.01 3693
6593.78 3628
6594.54 3499
6595.31 3502
6596.08 3715
6596.84 4039
6597.61 4331
6598.38 4574
6599.14 4642
6599.91 4937
6600.68 5201
6601.44 5264
6602.21 5064
6602.98 4909
6603.74 4690
6604.51 4746
6605.28 4346
6606.05 4091
6606.81 3846
6607.58 3743
6608.35 3536
6609.11 3320
6609.88 3205
6610.65 3343
6611.42 3474
6612.18 3290
6612.95 3330
6613.72 3271
6614.49 3408
6615.25 3456
6616.02 3239
6616.79 3005
6617.56 3000
6618.32 3046
6619.09 2824
6619.86 2858
6620.63 2833
6621.40 2629
6622.16 2745
6622.93 2905
6623.70 2876
6624.47 3033
6625.24 2849
6626.00 2905
6626.77 2978
6627.54 2929
6628.31 2824
6629.08 2896
6629.85 2983
6630.61 3071
6631.38 2891
6632.15 2880
6632.92 3033
6633.69 2897
6634.46 2941
6635.23 2859
6635.99 2848
6636.76 3032
6637.53 3353
6638.30 3532
6639.07 3697
6639.84 3962
6640.61 4089
6641.38 4127
6642.15 4253
6642.92 4196
6643.68 4163
6644.45 3893
6645.22 3613
6645.99 3372
6646.76 3233
6647.53 3049
6648.30 2925
6649.07 2804
6649.84 2780
6650.61 2739
6651.38 2693
6652.15 2760
6652.92 2660
6653.69 2707
6654.46 2787
6655.23 2629
6656.00 2698
6656.77 2716
6657.54 2664
6658.31 2652
6659.08 2621
6659.85 2649
6660.62 2728
6661.39 2603
6662.16 2611
6662.93 2669
6663.70 2693
6664.47 2534
6665.24 2517
6666.01 2533
6666.78 2378
6667.55 2428
6668.32 2400
6669.09 2473
6669.86 2412
6670.64 2393
6671.41 2430
6672.18 2499
6672.95 2427
6673.72 2378
6674.49 2527
6675.26 2533
6676.03 2559
6676.80 2445
6677.57 2479
6678.35 2621
6679.12 2566
6679.89 2673
6680.66 2611
6681.43 2489
6682.20 2485
6682.97 2497
6683.75 2479
6684.52 2457
6685.29 2424
6686.06 2519
6686.83 2560
6687.60 2555
6688.38 2636
6689.15 2869
6689.92 2850
6690.69 2845
6691.46 3002
6692.24 2953
6693.01 2963
6693.78 2772
6694.55 2722
6695.32 2741
6696.10 2612
6696.87 2597
6697.64 2585
6698.41 2508
6699.19 2390
6699.96 2376
6700.73 2582
6701.50 2494
6702.28 2455
6703.05 2529
6703.82 2421
6704.59 2353
6705.37 2343
6706.14 2463
6706.91 2404
6707.69 2435
6708.46 2384
6709.23 2409
6710.00 2456
6710.78 2331
6711.55 2187
6712.32 2380
6713.10 2333
6713.87 2279
6714.64 2262
6715.42 2317
6716.19 2240
6716.96 2287
6717.74 2297
6718.51 2229
6719.28 2179
6720.06 2258
6720.83 2272
6721.61 2202
6722.38 2347
6723.15 2287
6723.93 2177
6724.70 2191
6725.47 2284
6726.25 2167
6727.02 2179
6727.80 2149
6728.57 2239
6729.35 2315
6730.12 2149
6730.89 2177
6731.67 2240
6732.44 2186
6733.22 2194
6733.99 2173
6734.77 2221
6735.54 2343
6736.31 2230
6737.09 2202
6737.86 2160
6738.64 2159
6739.41 2037
6740.19 2106
6740.96 2182
6741.74 2323
6742.51 2247
6743.29 2301
6744.06 2311
6744.84 2317
6745.61 2255
6746.39 2342
6747.16 2375
6747.94 2214
6748.71 2266
6749.49 2428
6750.26 2387
6751.04 2354
6751.82 2341
6752.59 2279
6753.37 2359
6754.14 2544
6754.92 2584
6755.69 2483
6756.47 2656
6757.25 2787
6758.02 2801
6758.80 2892
6759.57 2920
6760.35 2709
6761.12 2619
6761.90 2579
6762.68 2573
6763.45 2501
6764.23 2300
6765.01 2346
6765.78 2340
6766.56 2266
6767.33 2289
6768.11 2214
6768.89 2165
6769.66 2203
6770.44 2249
6771.22 2287
6771.99 2264
6772.77 2301
6773.55 2178
6774.32 2164
6775.10 2258
6775.88 2236
6776.65 2151
6777.43 2208
6778.21 2113
6778.99 2136
6779.76 2242
6780.54 2156
6781.32 2192
6782.09 2058
6782.87 2093
6783.65 2071
6784.43 2288
6785.20 2212
6785.98 2207
6786.76 2232
6787.54 2216
6788.31 2218
6789.09 2246
6789.87 2122
6790.65 2082
6791.42 2167
6792.20 2301
6792.98 2090
6793.76 2061
6794.54 1985
6795.31 2068
6796.09 2098
6796.87 1933
6797.65 1979
6798.43 2002
6799.20 2097
6799.98 2052
6800.76 1969
6801.54 2077
6802.32 2098
6803.10 2110
6803.87 2073
6804.65 2037
6805.43 2086
6806.21 2077
6806.99 2075
6807.77 2197
6808.55 2205
6809.32 2080
6810.10 2224
6810.88 2231
6811.66 2346
6812.44 2413
6813.22 2300
6814.00 2273
6814.78 2476
6815.56 2250
6816.34 2148
6817.11 2285
6817.89 2148
6818.67 2136
6819.45 2267
6820.23 2268
6821.01 2183
6821.79 2200
6822.57 2359
6823.35 2252
6824.13 2104
6824.91 2183
6825.69 2103
6826.47 2174
6827.25 2174
6828.03 2149
6828.81 2171
6829.59 2151
6830.37 2228
6831.15 2157
6831.93 2177
6832.71 2085
6833.49 2046
6834.27 2096
6835.05 1994
6835.83 2053
6836.61 2196
6837.39 2197
6838.17 2139
6838.95 2149
6839.73 2178
6840.51 2102
6841.29 2073
6842.07 1991
6842.85 2157
6843.63 2209
6844.42 2152
6845.20 2116
6845.98 2086
6846.76 2079
6847.54 2130
6848.32 2116
6849.10 2068
6849.88 2051
6850.66 2100
6851.44 2216
6852.23 2178
6853.01 2256
6853.79 2425
6854.57 2667
6855.35 2923
6856.13 3294
6856.91 3382
6857.70 3605
6858.48 3905
6859.26 3886
6860.04 3853
6860.82 3704
6861.60 3309
6862.39 3050
6863.17 2770
6863.95 2685
6864.73 2545
6865.51 2420
6866.30 2322
6867.08 2312
6867.86 2409
6868.64 2309
6869.42 2315
6870.21 2491
6870.99 2478
6871.77 2593
6872.55 2630
6873.34 2627
6874.12 2680
6874.90 2780
6875.68 2709
6876.47 2667
6877.25 2695
6878.03 2530
6878.81 2574
6879.60 2426
6880.38 2402
6881.16 2535
6881.95 2313
6882.73 2346
6883.51 2343
6884.29 2407
6885.08 2555
6885.86 2649
6886.64 2645
6887.43 2579
6888.21 2555
6888.99 2686
6889.78 2712
6890.56 2889
6891.34 3052
6892.13 3169
6892.91 3558
6893.69 3848
6894.48 4015
6895.26 4215
6896.05 4142
6896.83 4114
6897.61 3801
6898.40 3606
6899.18 3285
6899.97 3021
6900.75 2937
6901.53 2785
6902.32 2817
6903.10 2811
6903.89 2818
6904.67 2853
6905.45 2744
6906.24 2824
6907.02 3000
6907.81 3045
6908.59 3001
6909.38 2882
6910.16 2877
6910.95 2862
6911.73 2803
6912.51 2768
6913.30 2907
6914.08 2772
6914.87 2814
6915.65 2750
6916.44 2684
6917.22 2639
6918.01 2814
6918.79 2750
6919.58 2727
6920.36 2737
6921.15 2757
6921.93 2709
6922.72 2738
6923.50 2820
6924.29 2701
6925.08 2583
6925.86 2624
6926.65 2631
6927.43 2654
6928.22 2661
6929.00 2785
6929.79 2784
6930.57 2810
6931.36 2902
6932.15 2836
6932.93 2847
6933.72 2841
6934.50 2859
6935.29 2774
6936.08 2889
6936.86 3134
6937.65 3070
6938.43 3118
6939.22 3113
6940.01 3281
6940.79 3351
6941.58 3529
6942.37 3404
6943.15 3459
6943.94 3466
6944.72 3203
6945.51 3244
6946.30 3402
6947.08 3330
6947.87 3407
6948.66 3355
6949.44 3545
6950.23 3628
6951.02 3485
6951.80 3519
6952.59 3732
6953.38 3780
6954.17 3662
6954.95 3768
6955.74 3761
6956.53 3520
6957.31 3736
6958.10 3603
6958.89 3724
6959.68 3836
6960.46 3869
6961.25 3800
6962.04 3736
6962.83 3908
6963.61 4064
6964.40 4102
6965.19 3970
6965.98 4136
6966.76 4101
6967.55 4023
6968.34 3962
6969.13 4047
6969.92 4049
6970.70 3986
6971.49 4057
6972.28 3876
6973.07 3927
6973.86 4069
6974.64 4238
6975.43 4394
6976.22 4513
6977.01 4511
6977.80 4477
6978.59 4627
6979.37 4498
6980.16 4545
6980.95 4792
6981.74 4857
6982.53 4807
6983.32 4787
6984.11 4867
6984.90 4938
6985.68 5027
6986.47 5280
6987.26 5356
6988.05 5839
6988.84 6614
6989.63 7280
6990.42 8094
6991.21 8983
6992.00 10044
6992.79 10844
6993.57 10954
6994.36 10985
6995.15 10629
6995.94 9835
6996.73 9142
6997.52 8455
6998.31 7552
6999.10 7044
6999.89 6410
7000.68 6076
7001.47 5998
7002.26 6480
7003.05 7065
7003.84 7596
7004.63 8327
7005.42 9436
7006.21 10562
7007.00 11350
7007.79 11667
7008.58 11651
7009.37 11036
7010.16 10120
7010.95 9271
7011.74 8351
7012.53 7253
7013.32 6149
7014.11 5601
7014.90 5042
7015.69 4712
7016.48 4549
7017.27 4516
7018.06 4812
7018.85 4741
7019.65 4831
7020.44 4897
7021.23 4985
7022.02 4964
7022.81 4633
7023.60 4459
7024.39 4341
7025.18 4312
7025.97 3975
7026.76 3667
7027.56 3643
7028.35 3576
7029.14 3544
7029.93 3717
7030.72 3798
7031.51 3847
7032.30 3981
7033.09 4085
7033.89 3955
7034.68 3994
7035.47 3881
7036.26 3852
7037.05 3817
7037.84 3666
7038.64 3471
7039.43 3500
7040.22 3504
7041.01 3390
7041.80 3374
7042.60 3378
7043.39 3466
7044.18 3561
7044.97 3533
7045.76 3574
7046.56 3605
7047.35 3626
7048.14 3537
7048.93 3668
7049.73 3641
7050.52 3516
7051.31 3561
7052.10 3606
7052.90 3648
7053.69 3838
7054.48 3984
7055.27 4076
7056.07 4431
7056.86 4482
7057.65 4644
7058.45 4511
7059.24 4378
7060.03 4010
7060.83 3894
7061.62 3757
7062.41 3647
7063.20 3549
7064.00 3521
7064.79 3323
7065.58 3458
7066.38 3415
7067.17 3466
7067.96 3409
7068.76 3428
7069.55 3438
7070.35 3440
7071.14 3320
7071.93 3308
7072.73 3391
7073.52 3417
7074.31 3457
7075.11 3238
7075.90 3404
7076.70 3316
7077.49 3194
7078.28 3229
7079.08 3280
7079.87 3197
7080.67 3229
7081.46 3210
7082.25 3035
7083.05 3056
7083.84 3100
7084.64 3112
7085.43 3043
7086.23 2945
7087.02 3110
7087.82 3006
7088.61 3200
7089.41 3130
7090.20 3195
7090.99 3495
7091.79 3490
7092.58 3625
7093.38 3869
7094.17 4076
7094.97 4507
7095.76 4374
7096.56 4344
7097.35 4227
7098.15 4065
7098.94 3803
7099.74 3507
7100.54 3252
7101.33 3068
7102.13 2944
7102.92 2760
7103.72 2691
7104.51 2634
7105.31 2540
7106.10 2529
7106.90 2600
7107.70 2468
7108.49 2522
7109.29 2414
7110.08 2324
7110.88 2198
7111.67 2326
7112.47 2325
7113.27 2388
7114.06 2316
7114.86 2276
7115.65 2189
7116.45 2147
7117.25 2166
7118.04 2102
7118.84 2106
7119.64 2033
7120.43 2042
7121.23 2045
7122.03 2150
7122.82 2191
7123.62 2147
7124.41 1966
7125.21 2160
7126.01 2168
7126.81 2129
7127.60 2210
7128.40 2089
7129.20 2042
7129.99 2092
7130.79 2081
7131.59 2117
7132.38 2168
7133.18 2169
7133.98 2189
7134.78 2187
7135.57 2153
7136.37 1985
7137.17 2018
7137.96 2115
7138.76 2179
7139.56 2171
7140.36 2102
7141.15 2089
7141.95 2163
7142.75 2024
7143.55 1973
7144.35 1993
7145.14 1917
7145.94 2012
7146.74 1961
7147.54 2010
7148.33 2103
7149.13 2032
7149.93 1989
7150.73 2112
7151.53 2023
7152.33 2041
7153.12 2112
7153.92 2018
7154.72 2002
7155.52 1974
7156.32 2030
7157.12 1989
7157.91 2026
7158.71 1950
7159.51 1918
7160.31 1990
7161.11 2002
7161.91 1966
7162.71 1967
7163.50 1984
7164.30 1991
7165.10 1925
7165.90 1993
7166.70 1911
7167.50 1856
7168.30 1874
7169.10 1834
7169.90 1775
7170.70 1776
7171.50 1729
7172.29 1849
7173.09 1808
7173.89 1734
7174.69 1755
7175.49 1785
7176.29 1797
7177.09 1809
7177.89 1968
7178.69 1827
7179.49 1896
7180.29 1865
7181.09 1749
7181.89 1738
7182.69 1760
7183.49 1701
7184.29 1692
7185.09 1791
7185.89 1757
7186.69 1768
7187.49 1881
7188.29 2000
7189.09 1848
7189.89 1844
7190.69 1897
7191.49 1909
7192.29 1887
7193.09 1855
7193.89 1870
7194.69 1850
7195.49 1846
7196.29 1793
7197.10 1719
7197.90 1557
7198.70 1616
7199.50 1697
7200.30 1650
7201.10 1654
7201.90 1596
7202.70 1643
7203.50 1764
7204.30 1734
7205.11 1757
7205.91 1773
7206.71 1635
7207.51 1642
7208.31 1629
7209.11 1671
7209.91 1660
7210.71 1664
7211.52 1646
7212.32 1623
7213.12 1598
7213.92 1549
7214.72 1641
7215.52 1637
7216.33 1639
7217.13 1548
7217.93 1580
7218.73 1607
7219.53 1678
7220.34 1632
7221.14 1660
7221.94 1639
7222.74 1670
7223.54 1635
7224.35 1656
7225.15 1653
7225.95 1647
7226.75 1593
7227.56 1616
7228.36 1632
7229.16 1643
7229.96 1542
7230.77 1640
7231.57 1648
7232.37 1681
7233.17 1653
7233.98 1642
7234.78 1723
7235.58 1669
7236.38 1599
7237.19 1665
7237.99 1690
7238.79 1671
7239.60 1698
7240.40 1600
7241.20 1627
7242.01 1715
7242.81 1634
7243.61 1764
7244.42 1641
7245.22 1753
7246.02 1718
7246.83 1674
7247.63 1632
7248.43 1730
7249.24 1713
7250.04 1724
7250.84 1720
7251.65 1772
7252.45 1744
7253.26 1792
7254.06 1787
7254.86 1795
7255.67 1676
7256.47 1705
7257.28 1820
7258.08 1761
7258.88 1729
7259.69 1795
7260.49 1819
7261.30 1773
7262.10 1878
7262.90 1873
7263.71 1835
7264.51 1906
7265.32 1883
7266.12 1850
7266.93 1909
7267.73 1897
7268.54 1979
7269.34 1908
7270.15 1925
7270.95 1964
7271.76 2033
7272.56 2134
7273.37 2065
7274.17 1971
7274.98 1982
7275.78 2138
7276.59 2132
7277.39 2030
7278.20 2109
7279.00 2219
7279.81 2226
7280.61 2186
7281.42 2188
7282.22 2173
7283.03 2295
7283.83 2215
7284.64 2251
7285.45 2471
7286.25 2357
7287.06 2489
7287.86 2802
7288.67 2885
7289.47 3105
7290.28 3412
7291.09 3449
7291.89 3995
7292.70 3802
7293.50 3816
7294.31 3942
7295.12 3670
7295.92 3287
7296.73 3121
7297.53 2790
7298.34 2683
7299.15 2496
7299.95 2480
7300.76 2592
7301.57 2532
7302.37 2581
7303.18 2558
7303.99 2442
7304.79 2449
7305.60 2458
7306.41 2478
7307.21 2524
7308.02 2490
7308.83 2607
7309.63 2573
7310.44 2637
7311.25 2675
7312.06 2691
7312.86 2777
7313.67 3169
7314.48 3321
7315.28 3510
7316.09 3976
7316.90 4379
7317.71 4634
7318.51 4775
7319.32 4942
7320.13 4835
7320.94 4594
7321.74 4153
7322.55 4057
7323.36 3797
7324.17 3854
7324.97 3631
7325.78 3832
7326.59 3690
7327.40 3888
7328.21 3674
7329.01 3654
7329.82 3390
7330.63 3271
7331.44 3053
7332.25 2920
7333.06 2805
7333.86 2710
7334.67 2638
7335.48 2586
7336.29 2575
7337.10 2465
7337.91 2325
7338.71 2365
7339.52 2385
7340.33 2297
7341.14 2272
7341.95 2362
7342.76 2403
7343.57 2456
7344.38 2427
7345.18 2429
7345.99 2380
7346.80 2411
7347.61 2471
7348.42 2468
7349.23 2289
7350.04 2267
7350.85 2327
7351.66 2507
7352.47 2512
7353.28 2446
7354.09 2450
7354.89 2336
7355.70 2346
7356.51 2371
7357.32 2420
7358.13 2332
7358.94 2300
7359.75 2182
7360.56 2278
7361.37 2247
7362.18 2164
7362.99 2248
7363.80 2280
7364.61 2224
7365.42 2127
7366.23 2219
7367.04 2181
7367.85 2233
7368.66 2181
7369.47 2334
7370.28 2373
7371.09 2366
7371.90 2241
7372.71 2451
7373.52 2395
7374.33 2359
7375.15 2426
7375.96 2491
7376.77 2442
7377.58 2502
7378.39 2506
7379.20 2420
7380.01 2258
7380.82 2412
7381.63 2426
7382.44 2485
7383.25 2493
7384.06 2615
7384.88 2589
7385.69 2803
7386.50 2893
7387.31 2904
7388.12 3029
7388.93 3173
7389.74 3250
7390.55 3088
7391.37 2923
7392.18 2837
7392.99 2764
7393.80 2597
7394.61 2684
7395.42 2451
7396.24 2309
7397.05 2384
7397.86 2428
7398.67 2404
7399.48 2275
7400.30 2380
7401.11 2442
7401.92 2354
7402.73 2254
7403.54 2386
7404.36 2389
7405.17 2503
7405.98 2677
7406.79 2773
7407.60 2829
7408.42 2958
7409.23 2900
7410.04 2923
7410.85 2815
7411.67 2979
7412.48 3042
7413.29 2899
7414.11 2957
7414.92 2939
7415.73 2952
7416.54 2880
7417.36 2791
7418.17 2614
7418.98 2506
7419.80 2305
7420.61 2224
7421.42 2135
7422.23 2007
7423.05 1989
7423.86 1882
7424.67 1951
7425.49 1937
7426.30 1931
7427.11 1912
7427.93 2085
7428.74 1916
7429.56 1795
7430.37 1922
7431.18 1850
7432.00 1927
7432.81 1813
7433.62 1925
7434.44 1942
7435.25 1802
7436.07 1781
7436.88 1831
7437.69 1719
7438.51 1785
7439.32 1746
7440.14 1742
7440.95 1786
7441.76 1693
7442.58 1704
7443.39 1667
7444.21 1713
7445.02 1716
7445.84 1659
7446.65 1712
7447.46 1743
7448.28 1740
7449.09 1798
7449.91 1775
7450.72 1735
7451.54 1638
7452.35 1694
7453.17 1710
7453.98 1743
7454.80 1773
7455.61 1684
7456.43 1700
7457.24 1645
7458.06 1686
7458.87 1774
7459.69 1661
7460.50 1652
7461.32 1715
7462.13 1621
7462.95 1637
7463.77 1683
7464.58 1688
7465.40 1612
7466.21 1637
7467.03 1639
7467.84 1728
7468.66 1793
7469.47 1641
7470.29 1709
7471.11 1760
7471.92 1782
7472.74 1675
7473.55 1722
7474.37 1776
7475.19 1784
7476.00 1618
7476.82 1728
7477.63 1726
7478.45 1687
7479.27 1839
7480.08 1791
7480.90 1738
7481.72 1794
7482.53 1831
7483.35 1835
7484.17 1822
7484.98 1706
7485.80 1698
7486.62 1666
7487.43 1671
7488.25 1615
7489.07 1566
7489.88 1556
7490.70 1553
7491.52 1460
7492.33 1549
7493.15 1550
7493.97 1564
7494.78 1534
7495.60 1506
7496.42 1456
7497.24 1444
7498.05 1439
7498.87 1423
7499.69 1394
7500.51 1439
7501.32 1419
7502.14 1405
7502.96 1450
7503.78 1402
7504.59 1403
7505.41 1411
7506.23 1447
7507.05 1362
7507.86 1335
7508.68 1406
7509.50 1328
7510.32 1364
7511.14 1356
7511.95 1410
7512.77 1383
7513.59 1413
7514.41 1448
7515.23 1442
7516.05 1417
7516.86 1459
7517.68 1508
7518.50 1505
7519.32 1469
7520.14 1377
7520.96 1345
7521.78 1364
7522.59 1366
7523.41 1298
7524.23 1323
7525.05 1334
7525.87 1410
7526.69 1464
7527.51 1431
7528.33 1365
7529.14 1378
7529.96 1302
7530.78 1378
7531.60 1343
7532.42 1319
7533.24 1416
7534.06 1469
7534.88 1449
7535.70 1454
7536.52 1415
7537.34 1443
7538.16 1310
7538.98 1224
7539.80 1307
7540.62 1333
7541.44 1332
7542.25 1397
7543.07 1363
7543.89 1357
7544.71 1372
7545.53 1410
7546.35 1483
7547.17 1307
7547.99 1330
7548.81 1437
7549.63 1432
7550.45 1484
7551.27 1391
7552.09 1473
7552.92 1525
7553.74 1525
7554.56 1461
7555.38 1452
7556.20 1510
7557.02 1421
7557.84 1469
7558.66 1496
7559.48 1483
7560.30 1344
7561.12 1341
7561.94 1375
7562.76 1485
7563.58 1473
7564.40 1550
7565.23 1520
7566.05 1503
7566.87 1479
7567.69 1325
7568.51 1469
7569.33 1522
7570.15 1474
7570.97 1463
7571.79 1483
7572.62 1456
7573.44 1468
7574.26 1511
7575.08 1536
7575.90 1521
7576.72 1451
7577.55 1538
7578.37 1505
7579.19 1480
7580.01 1552
7580.83 1421
7581.65 1485
7582.48 1442
7583.30 1569
7584.12 1547
7584.94 1487
7585.76 1519
7586.59 1465
7587.41 1472
7588.23 1512
7589.05 1422
7589.88 1438
7590.70 1375
7591.52 1491
7592.34 1514
7593.16 1508
7593.99 1572
7594.81 1603
7595.63 1681
7596.46 1711
7597.28 1607
7598.10 1568
7598.92 1649
7599.75 1675
7600.57 1566
7601.39 1662
7602.22 1570
7603.04 1448
7603.86 1449
7604.68 1606
7605.51 1625
7606.33 1658
7607.15 1712
7607.98 1722
7608.80 1798
7609.62 1702
7610.45 1640
7611.27 1854
7612.09 1876
7612.92 1791
7613.74 1731
7614.57 1873
7615.39 1844
7616.21 1748
7617.04 1715
7617.86 1829
7618.68 1773
7619.51 1785
7620.33 1752
7621.16 1694
7621.98 1850
7622.80 2007
7623.63 2004
7624.45 2102
7625.28 2061
7626.10 2169
7626.93 2190
7627.75 2148
7628.57 2099
7629.40 2022
7630.22 1852
7631.05 1949
7631.87 1889
7632.70 1836
7633.52 1826
7634.35 1781
7635.17 1893
7636.00 1851
7636.82 2044
7637.65 2013
7638.47 2235
7639.30 2307
7640.12 2331
7640.95 2257
7641.77 2269
7642.60 2087
7643.42 1973
7644.25 1827
7645.07 1706
7645.90 1643
7646.72 1611
7647.55 1687
7648.37 1651
7649.20 1597
7650.02 1506
7650.85 1457
7651.68 1593
7652.50 1637
7653.33 1647
7654.15 1579
7654.98 1561
7655.81 1503
7656.63 1583
7657.46 1514
7658.28 1470
7659.11 1370
7659.94 1499
7660.76 1530
7661.59 1459
7662.41 1450
7663.24 1370
7664.07 1449
7664.89 1407
7665.72 1404
7666.55 1412
7667.37 1440
7668.20 1409
7669.03 1420
7669.85 1372
7670.68 1309
7671.51 1300
7672.33 1322
7673.16 1323
7673.99 1336
7674.81 1396
7675.64 1370
7676.47 1418
7677.29 1394
7678.12 1414
7678.95 1448
7679.78 1428
7680.60 1495
7681.43 1463
7682.26 1470
7683.08 1426
7683.91 1405
7684.74 1445
7685.57 1399
7686.39 1423
7687.22 1461
7688.05 1459
7688.88 1502
7689.70 1443
7690.53 1488
7691.36 1552
7692.19 1451
7693.02 1427
7693.84 1531
7694.67 1549
7695.50 1515
7696.33 1404
7697.16 1425
7697.98 1456
7698.81 1418
7699.64 1444
7700.47 1468
7701.30 1470
7702.13 1611
7702.95 1527
7703.78 1566
7704.61 1657
7705.44 1758
7706.27 1624
7707.10 1799
7707.93 1706
7708.75 1675
7709.58 1567
7710.41 1520
7711.24 1458
7712.07 1354
7712.90 1392
7713.73 1434
7714.56 1403
7715.39 1365
7716.22 1378
7717.04 1444
7717.87 1422
7718.70 1362
7719.53 1421
7720.36 1348
7721.19 1318
7722.02 1391
7722.85 1442
7723.68 1473
7724.51 1435
7725.34 1368
7726.17 1312
7727.00 1312
7727.83 1321
7728.66 1316
7729.49 1342
7730.32 1331
7731.15 1390
7731.98 1319
7732.81 1353
7733.64 1362
7734.47 1437
7735.30 1350
7736.13 1345
7736.96 1349
7737.79 1391
7738.62 1392
7739.45 1385
7740.28 1415
7741.11 1351
7741.94 1352
7742.77 1316
7743.60 1347
7744.43 1382
7745.26 1349
7746.09 1327
7746.93 1351
7747.76 1358
7748.59 1396
7749.42 1419
7750.25 1430
7751.08 1360
7751.91 1359
7752.74 1479
7753.57 1627
7754.40 1687
7755.24 1668
7756.07 1783
7756.90 1704
7757.73 1710
7758.56 1644
7759.39 1549
7760.22 1542
7761.06 1482
7761.89 1468
7762.72 1528
7763.55 1576
7764.38 1438
7765.21 1519
7766.05 1512
7766.88 1410
7767.71 1356
7768.54 1328
7769.37 1384
7770.21 1425
7771.04 1423
7771.87 1397
7772.70 1304
7773.53 1278
7774.37 1415
7775.20 1464
7776.03 1432
7776.86 1356
7777.70 1272
7778.53 1364
7779.36 1338
7780.19 1332
7781.03 1322
7781.86 1348
7782.69 1336
7783.52 1417
7784.36 1332
7785.19 1299
7786.02 1339
7786.86 1301
7787.69 1360
7788.52 1341
7789.36 1239
7790.19 1307
7791.02 1335
7791.85 1400
7792.69 1423
7793.52 1407
7794.35 1452
7795.19 1357
7796.02 1446
7796.86 1424
7797.69 1356
7798.52 1367
7799.36 1347
7800.19 1347
7801.02 1357
7801.86 1394
7802.69 1369
7803.52 1448
7804.36 1443
7805.19 1367
7806.03 1452
7806.86 1481
7807.69 1490
7808.53 1458
7809.36 1489
7810.20 1578
7811.03 1497
7811.87 1499
7812.70 1542
7813.53 1566
7814.37 1548
7815.20 1532
7816.04 1500
7816.87 1439
7817.71 1536
7818.54 1443
7819.38 1574
7820.21 1682
7821.05 1698
7821.88 1643
7822.72 1725
7823.55 1695
7824.39 1766
7825.22 1757
7826.06 1758
7826.89 1637
7827.73 1745
7828.56 1684
7829.40 1629
7830.23 1785
7831.07 1729
7831.90 1642
7832.74 1780
7833.57 1745
7834.41 1834
7835.24 1852
7836.08 1820
7836.91 1906
7837.75 1770
7838.59 1784
7839.42 1825
7840.26 1850
7841.09 1906
7841.93 1919
7842.77 1881
7843.60 1843
7844.44 1743
7845.27 1709
7846.11 1753
7846.95 1830
7847.78 1798
7848.62 1786
7849.45 1804
7850.29 1712
7851.13 1673
7851.96 1705
7852.80 1676
7853.64 1680
7854.47 1543
7855.31 1522
7856.15 1512
7856.98 1496
7857.82 1523
7858.66 1605
7859.49 1558
7860.33 1583
7861.17 1572
7862.00 1470
7862.84 1461
7863.68 1517
7864.52 1556
7865.35 1683
7866.19 1654
7867.03 1549
7867.86 1570
7868.70 1630
7869.54 1668
7870.38 1663
7871.21 1520
7872.05 1583
7872.89 1635
7873.73 1508
7874.56 1497
7875.40 1590
7876.24 1588
7877.08 1561
7877.92 1622
7878.75 1582
7879.59 1648
7880.43 1635
7881.27 1703
7882.10 1711
7882.94 1639
7883.78 1800
7884.62 1781
7885.46 1841
7886.30 1863
7887.13 1837
7887.97 1854
7888.81 1866
7889.65 1725
7890.49 1740
7891.33 1547
7892.16 1686
7893.00 1639
7893.84 1615
7894.68 1676
7895.52 1623
7896.36 1673
7897.20 1729
7898.04 1614
7898.88 1664
7899.71 1656
7900.55 1637
7901.39 1673
7902.23 1621
7903.07 1681
7903.91 1678
7904.75 1650
7905.59 1660
7906.43 1643
7907.27 1771
7908.11 1746
7908.95 1937
7909.79 1854
7910.62 1739
7911.46 1702
7912.30 1591
7913.14 1567
7913.98 1554
7914.82 1425
7915.66 1510
7916.50 1452
7917.34 1451
7918.18 1378
7919.02 1430
7919.86 1433
7920.70 1404
7921.54 1413
7922.38 1443
7923.22 1478
7924.06 1460
7924.90 1504
7925.74 1466
7926.58 1395
7927.43 1441
7928.27 1355
7929.11 1356
7929.95 1400
7930.79 1295
7931.63 1244
7932.47 1471
7933.31 1446
7934.15 1342
7934.99 1387
7935.83 1399
7936.67 1356
7937.51 1386
7938.36 1341
7939.20 1420
7940.04 1398
7940.88 1368
7941.72 1413
7942.56 1343
7943.40 1366
7944.24 1334
7945.09 1291
7945.93 1393
7946.77 1421
7947.61 1425
7948.45 1343
7949.29 1382
7950.13 1482
7950.98 1432
7951.82 1453
7952.66 1416
7953.50 1435
7954.34 1507
7955.19 1438
7956.03 1475
7956.87 1510
7957.71 1501
7958.55 1412
7959.40 1477
7960.24 1472
7961.08 1487
7961.92 1575
7962.76 1637
7963.61 1577
7964.45 1446
7965.29 1555
7966.13 1682
7966.98 1604
7967.82 1547
7968.66 1542
7969.50 1593
7970.35 1640
7971.19 1796
7972.03 1766
7972.88 1660
7973.72 1766
7974.56 1831
7975.40 1871
7976.25 1898
7977.09 1811
7977.93 1845
7978.78 1691
7979.62 1582
7980.46 1562
7981.31 1501
7982.15 1604
7982.99 1523
7983.84 1457
7984.68 1469
7985.52 1475
7986.37 1467
7987.21 1513
7988.06 1442
7988.90 1481
7989.74 1506
7990.59 1492
7991.43 1454
7992.27 1406
7993.12 1379
7993.96 1441
7994.81 1347
7995.65 1346
7996.49 1345
7997.34 1328
7998.18 1381
7999.03 1336
7999.87 1339
8000.72 1301
8001.56 1305
8002.40 1288
8003.25 1290
8004.09 1258
8004.94 1291
8005.78 1292
8006.63 1295
8007.47 1313
8008.32 1331
8009.16 1307
8010.01 1380
8010.85 1315
8011.70 1311
8012.54 1235
8013.39 1274
8014.23 1241
8015.08 1216
8015.92 1221
8016.77 1235
8017.61 1241
8018.46 1267
8019.30 1244
8020.15 1144
8020.99 1133
8021.84 1242
8022.68 1195
8023.53 1210
8024.38 1185
8025.22 1182
8026.07 1206
8026.91 1132
8027.76 1132
8028.60 1185
8029.45 1093
8030.30 1119
8031.14 1147
8031.99 1188
8032.83 1195
8033.68 1218
8034.53 1199
8035.37 1158
8036.22 1266
8037.06 1270
8037.91 1136
8038.76 1023
8039.60 1157
8040.45 1187
8041.30 1268
8042.14 1264
8042.99 1235
8043.84 1243
8044.68 1197
8045.53 1169
8046.38 1167
8047.22 1204
8048.07 1206
8048.92 1161
8049.76 1214
8050.61 1181
8051.46 1162
8052.30 1192
8053.15 1100
8054.00 1173
8054.85 1153
8055.69 1195
8056.54 1172
8057.39 1146
8058.24 1041
8059.08 1044
8059.93 1164
8060.78 1146
8061.63 1080
8062.47 1141
8063.32 1105
8064.17 1101
8065.02 1082
8065.86 1051
8066.71 1141
8067.56 1199
8068.41 1140
8069.26 1116
8070.10 1105
8070.95 1143
8071.80 1172
8072.65 1089
8073.50 1111
8074.34 1114
8075.19 1104
8076.04 1144
8076.89 1101
8077.74 1078
8078.59 1072
8079.43 1025
8080.28 1018
8081.13 1058
8081.98 1123
8082.83 1216
8083.68 1067
8084.53 1026
8085.37 977
8086.22 1092
8087.07 1107
8087.92 1048
8088.77 1045
8089.62 1000
8090.47 1102
8091.32 1091
8092.17 1058
8093.02 1051
8093.87 1045
8094.71 1069
8095.56 1064
8096.41 1118
8097.26 1067
8098.11 1118
8098.96 1112
8099.81 1069
8100.66 1087
8101.51 1091
8102.36 1120
8103.21 1118
8104.06 1098
8104.91 1117
8105.76 1090
8106.61 1124
8107.46 1106
8108.31 1040
8109.16 1073
8110.01 1160
8110.86 1074
8111.71 1073
8112.56 1080
8113.41 1150
8114.26 1036
8115.11 1018
8115.96 1076
8116.81 1107
8117.66 1053
8118.51 1082
8119.36 1007
8120.21 1111
8121.06 1083
8121.92 1084
8122.77 1029
8123.62 1128
8124.47 1187
8125.32 1158
8126.17 1078
8127.02 1118
8127.87 1117
8128.72 1129
8129.57 1146
8130.43 1185
8131.28 1157
8132.13 1164
8132.98 1259
8133.83 1203
8134.68 1154
8135.53 1126
8136.38 1116
8137.24 1113
8138.09 1100
8138.94 1165
8139.79 1179
8140.64 1147
8141.49 1176
8142.35 1213
8143.20 1139
8144.05 1178
8144.90 1052
8145.75 1106
8146.61 1108
8147.46 1177
8148.31 1235
8149.16 1198
8150.01 1269
8150.87 1158
8151.72 1210
8152.57 1155
8153.42 1147
8154.28 1138
8155.13 1127
8155.98 1199
8156.83 1187
8157.69 1185
8158.54 1167
8159.39 1222
8160.24 1201
8161.10 1335
8161.95 1393
8162.80 1509
8163.66 1557
8164.51 1468
8165.36 1455
8166.21 1344
8167.07 1349
8167.92 1326
8168.77 1284
8169.63 1198
8170.48 1195
8171.33 1209
8172.19 1249
8173.04 1153
8173.89 1152
8174.75 1171
8175.60 1175
8176.46 1146
8177.31 1207
8178.16 1079
8179.02 1119
8179.87 1151
8180.72 1222
8181.58 1106
8182.43 1113
8183.29 1105
8184.14 1056
8184.99 1097
8185.85 993
8186.70 1027
8187.56 1116
8188.41 1081
8189.26 1042
8190.12 1071
8190.97 1058
8191.83 1058
8192.68 1072
8193.54 1037
8194.39 960
8195.25 1025
8196.10 1063
8196.95 1101
8197.81 1101
8198.66 1043
8199.52 1075
8200.37 1003
8201.23 1076
8202.08 999
8202.94 1075
8203.79 996
8204.65 1014
8205.50 987
8206.36 980
8207.21 1036
8208.07 1032
8208.92 1021
8209.78 1054
8210.64 1012
8211.49 981
8212.35 1012
8213.20 1025
8214.06 1019
8214.91 960
8215.77 999
8216.62 989
8217.48 998
8218.34 1020
8219.19 1017
8220.05 911
8220.90 945
8221.76 1013
8222.61 1066
8223.47 987
8224.33 1087
8225.18 1040
8226.04 1092
8226.90 1101
8227.75 1079
8228.61 1082
8229.46 1140
8230.32 1170
8231.18 1084
8232.03 1075
8232.89 1085
8233.75 1049
8234.60 991
8235.46 1008
8236.32 1167
8237.17 1022
8238.03 1072
8238.89 1108
8239.74 1057
8240.60 1050
8241.46 1031
8242.32 1036
8243.17 1037
8244.03 1053
8244.89 983
8245.74 948
8246.60 952
8247.46 1018
8248.32 1049
8249.17 1066
8250.03 986
8250.89 1045
8251.75 1156
8252.60 1081
8253.46 1115
8254.32 1108
8255.18 1093
8256.03 1070
8256.89 1018
8257.75 1059
8258.61 1060
8259.47 1048
8260.32 1021
8261.18 995
8262.04 952
8262.90 1004
8263.76 1067
8264.61 945
8265.47 1019
8266.33 1009
8267.19 1088
8268.05 1047
8268.91 1044
8269.76 1129
8270.62 1113
8271.48 1016
8272.34 956
8273.20 971
8274.06 1038
8274.92 1070
8275.77 1043
8276.63 1006
8277.49 956
8278.35 1086
8279.21 1068
8280.07 1027
8280.93 1041
8281.79 1011
8282.65 979
8283.51 1046
8284.36 984
8285.22 955
8286.08 964
8286.94 1073
8287.80 1068
8288.66 1106
8289.52 1091
8290.38 1120
8291.24 1101
8292.10 1163
8292.96 1125
8293.82 1085
8294.68 1194
8295.54 1193
8296.40 1201
8297.26 1236
8298.12 1101
8298.98 1196
8299.84 1165
8300.70 1205
8301.56 1248
8302.42 1205
8303.28 1213
8304.14 1227
8305.00 1120
8305.86 1102
8306.72 1179
8307.58 1178
8308.44 1171
8309.30 1151
8310.16 1134
8311.02 1173
8311.88 1174
8312.74 1206
8313.60 1181
8314.46 1077
8315.33 1162
8316.19 1202
8317.05 1096
8317.91 1072
8318.77 1078
8319.63 1091
8320.49 1135
8321.35 1087
8322.21 1048
8323.08 1019
8323.94 1103
8324.80 1128
8325.66 1107
8326.52 1117
8327.38 1152
8328.24 1080
8329.10 1088
8329.97 1210
8330.83 1135
8331.69 1124
8332.55 1185
8333.41 1071
8334.28 986
8335.14 1054
8336.00 1103
8336.86 1066
8337.72 1022
8338.58 1072
8339.45 1035
8340.31 1162
8341.17 1124
8342.03 1115
8342.90 1178
8343.76 1117
8344.62 1034
8345.48 1043
8346.35 1004
8347.21 1084
8348.07 1161
8348.93 1193
8349.80 1102
8350.66 1138
8351.52 1087
8352.38 1074
8353.25 1169
8354.11 1175
8354.97 1186
8355.83 1167
8356.70 1213
8357.56 1124
8358.42 1131
8359.29 1142
8360.15 1157
8361.01 1034
8361.88 1083
8362.74 1090
8363.60 1130
8364.47 1139
8365.33 1097
8366.19 1109
8367.06 1105
8367.92 1153
8368.78 1195
8369.65 1187
8370.51 1222
8371.38 1163
8372.24 1153
8373.10 1114
8373.97 1202
8374.83 1217
8375.69 1204
8376.56 1197
8377.42 1216
8378.29 1205
8379.15 1255
8380.01 1229
8380.88 1321
8381.74 1250
8382.61 1179
8383.47 1245
8384.34 1253
8385.20 1260
8386.07 1233
8386.93 1253
8387.79 1238
8388.66 1225
8389.52 1284
8390.39 1326
8391.25 1361
8392.12 1273
8392.98 1262
8393.85 1269
8394.71 1333
8395.58 1393
8396.44 1309
8397.31 1317
8398.17 1245
8399.04 1363
8399.90 1353
8400.77 1376
8401.63 1297
8402.50 1279
8403.36 1321
8404.23 1349
8405.10 1418
8405.96 1360
8406.83 1363
8407.69 1423
8408.56 1510
8409.42 1461
8410.29 1531
8411.15 1516
8412.02 1386
8412.89 1420
8413.75 1494
8414.62 1462
8415.48 1483
8416.35 1527
8417.22 1461
8418.08 1486
8418.95 1529
8419.82 1541
8420.68 1536
8421.55 1568
8422.41 1568
8423.28 1646
8424.15 1563
8425.01 1491
8425.88 1562
8426.75 1595
8427.61 1614
8428.48 1691
8429.35 1690
8430.21 1727
8431.08 1705
8431.95 1719
8432.81 1723
8433.68 1747
8434.55 1831
8435.41 1892
8436.28 1859
8437.15 1904
8438.02 1847
8438.88 1874
8439.75 1832
8440.62 1757
8441.49 1810
8442.35 1956
8443.22 2038
8444.09 2092
8444.96 2040
8445.82 2007
8446.69 2051
8447.56 2142
8448.43 2276
8449.29 2321
8450.16 2410
8451.03 2406
8451.90 2432
8452.77 2600
8453.63 2554
8454.50 2554
8455.37 2423
8456.24 2410
8457.11 2464
8457.97 2544
8458.84 2549
8459.71 2669
8460.58 2677
8461.45 2986
8462.32 3354
8463.18 3670
8464.05 3794
8464.92 3978
8465.79 4107
8466.66 4100
8467.53 3976
8468.40 3793
8469.26 3500
8470.13 3223
8471.00 3102
8471.87 3030
8472.74 2983
8473.61 3010
8474.48 3170
8475.35 3542
8476.22 4234
8477.09 4966
8477.95 5403
8478.82 6098
8479.69 6282
8480.56 6134
8481.43 5721
8482.30 5073
8483.17 4263
8484.04 3759
8484.91 3218
8485.78 2984
8486.65 2472
8487.52 2383
8488.39 2201
8489.26 2207
8490.13 2101
8491.00 2039
8491.87 2033
8492.74 1861
8493.61 2097
8494.48 2127
8495.35 2048
8496.22 2075
8497.09 1962
8497.96 1971
8498.83 1853
8499.70 1937
8500.57 1865
8501.44 1766
8502.31 1714
8503.18 1766
8504.05 1877
8504.92 1886
8505.79 2027
8506.66 2089
8507.53 2008
8508.41 1904
8509.28 1858
8510.15 1866
8511.02 1868
8511.89 1742
8512.76 1844
8513.63 1787
8514.50 1806
8515.37 1759
8516.24 1920
8517.12 2022
8517.99 2007
8518.86 1949
8519.73 1975
8520.60 1948
8521.47 1806
8522.34 1856
8523.22 1932
8524.09 1896
8524.96 1765
8525.83 1861
8526.70 1882
8527.57 1915
8528.45 1799
8529.32 1737
8530.19 1839
8531.06 1882
8531.93 1946
8532.81 1946
8533.68 1996
8534.55 1948
8535.42 2009
8536.29 1981
8537.17 1965
8538.04 2008
8538.91 2076
8539.78 2100
8540.66 2013
8541.53 1953
8542.40 2030
8543.27 2078
8544.15 2085
8545.02 2045
8545.89 2130
8546.76 2103
8547.64 2074
8548.51 2102
8549.38 2087
8550.26 1968
8551.13 2039
8552.00 1936
8552.87 1926
8553.75 1941
8554.62 1962
8555.49 1991
8556.37 1925
8557.24 1955
8558.11 2111
8558.99 2140
8559.86 2131
8560.73 2300
8561.61 2387
8562.48 2485
8563.36 2619
8564.23 2585
8565.10 2600
8565.98 2425
8566.85 2273
8567.72 2178
8568.60 2036
8569.47 1893
8570.35 1780
8571.22 1691
8572.09 1681
8572.97 1716
8573.84 1687
8574.72 1630
8575.59 1710
8576.46 1658
8577.34 1626
8578.21 1569
8579.09 1626
8579.96 1629
8580.84 1598
8581.71 1585
8582.59 1505
8583.46 1564
8584.34 1500
8585.21 1563
8586.08 1516
8586.96 1498
8587.83 1478
8588.71 1436
8589.58 1543
8590.46 1538
8591.33 1615
8592.21 1659
8593.08 1517
8593.96 1471
8594.83 1545
8595.71 1559
8596.59 1486
8597.46 1463
8598.34 1431
8599.21 1445
8600.09 1444
8600.96 1366
8601.84 1507
8602.71 1605
8603.59 1531
8604.46 1495
8605.34 1462
8606.22 1531
8607.09 1521
8607.97 1538
8608.84 1509
8609.72 1468
8610.60 1459
8611.47 1578
8612.35 1604
8613.22 1556
8614.10 1600
8614.98 1656
8615.85 1614
8616.73 1659
8617.61 1656
8618.48 1653
8619.36 1641
8620.24 1612
8621.11 1621
8621.99 1678
8622.87 1664
8623.74 1583
8624.62 1644
8625.50 1635
8626.37 1663
8627.25 1683
8628.13 1813
8629.00 1633
8629.88 1670
8630.76 1744
8631.63 1694
8632.51 1783
8633.39 1774
8634.27 1825
8635.14 1875
8636.02 1869
8636.90 1819
8637.77 1840
8638.65 1797
8639.53 1808
8640.41 1829
8641.28 1775
8642.16 1713
8643.04 1744
8643.92 1880
8644.80 1844
8645.67 1805
8646.55 1796
8647.43 1877
8648.31 1701
8649.19 1808
8650.06 1902
8650.94 1982
8651.82 1890
8652.70 1882
8653.58 1929
8654.45 1987
8655.33 2040
8656.21 1992
8657.09 2120
8657.97 2168
8658.85 2101
8659.72 2124
8660.60 2033
8661.48 2119
8662.36 2083
8663.24 2044
8664.12 2159
8665.00 2157
8665.88 2092
8666.75 2200
8667.63 2139
8668.51 2145
8669.39 2109
8670.27 2188
8671.15 2103
8672.03 2050
8672.91 2152
8673.79 2141
8674.67 2125
8675.55 2257
8676.42 2301
8677.30 2281
8678.18 2364
8679.06 2505
8679.94 2693
8680.82 2801
8681.70 2926
8682.58 2935
8683.46 3042
8684.34 3147
8685.22 3045
8686.10 2947
8686.98 2838
8687.86 2684
8688.74 2628
8689.62 2474
8690.50 2510
8691.38 2458
8692.26 2436
8693.14 2505
8694.02 2503
8694.90 2599
8695.78 2812
8696.66 3142
8697.54 3711
8698.42 4162
8699.30 5051
8700.18 5765
8701.07 6171
8701.95 6304
8702.83 6181
8703.71 5594
8704.59 5120
8705.47 4386
8706.35 3776
8707.23 3329
8708.11 2737
8708.99 2517
8709.87 2350
8710.75 2202
8711.64 1982
8712.52 1905
8713.40 1890
8714.28 1851
8715.16 1748
8716.04 1698
8716.92 1715
8717.81 1652
8718.69 1616
8719.57 1630
8720.45 1485
8721.33 1549
8722.21 1531
8723.10 1564
8723.98 1499
8724.86 1460
8725.74 1472
8726.62 1558
8727.50 1467
8728.39 1553
8729.27 1638
8730.15 1636
8731.03 1507
8731.91 1578
8732.80 1533
8733.68 1511
8734.56 1577
8735.44 1508
8736.33 1455
8737.21 1543
8738.09 1587
8738.97 1586
8739.86 1523
8740.74 1568
8741.62 1576
8742.50 1543
8743.39 1491
8744.27 1519
8745.15 1435
8746.04 1430
8746.92 1490
8747.80 1431
8748.68 1432
8749.57 1402
8750.45 1502
8751.33 1489
8752.22 1472
8753.10 1452
8753.98 1549
8754.87 1502
8755.75 1556
8756.63 1528
8757.52 1504
8758.40 1488
8759.28 1554
8760.17 1590
8761.05 1582
8761.94 1585
8762.82 1619
8763.70 1710
8764.59 1615
8765.47 1635
8766.36 1653
8767.24 1665
8768.12 1758
8769.01 1728
8769.89 1709
8770.78 1583
8771.66 1595
8772.54 1654
8773.43 1558
8774.31 1517
8775.20 1617
8776.08 1647
8776.97 1598
8777.85 1536
8778.73 1644
8779.62 1687
8780.50 1638
8781.39 1622
8782.27 1516
8783.16 1569
8784.04 1447
8784.93 1424
8785.81 1402
8786.70 1420
8787.58 1438
8788.47 1435
8789.35 1295
8790.24 1288
8791.12 1308
8792.01 1324
8792.89 1366
8793.78 1317
8794.66 1286
8795.55 1291
8796.44 1257
8797.32 1340
8798.21 1406
8799.09 1304
8799.98 1338
8800.86 1353
8801.75 1323
8802.63 1339
8803.52 1325
8804.41 1213
8805.29 1240
8806.18 1237
8807.06 1291
8807.95 1278
8808.84 1165
8809.72 1316
8810.61 1322
8811.49 1287
8812.38 1343
8813.27 1228
8814.15 1251
8815.04 1280
8815.93 1271
8816.81 1184
8817.70 1285
8818.59 1168
8819.47 1188
8820.36 1163
8821.25 1183
8822.13 1134
8823.02 1092
8823.91 1177
8824.79 1231
8825.68 1210
8826.57 1181
8827.45 1149
8828.34 1251
8829.23 1209
8830.12 1181
8831.00 1197
8831.89 1226
8832.78 1150
8833.66 1136
8834.55 1166
8835.44 1066
8836.33 1066
8837.21 1065
8838.10 1185
8838.99 1188
8839.88 1118
8840.76 1169
8841.65 1136
8842.54 1125
8843.43 1111
8844.32 1120
8845.20 1122
8846.09 1120
8846.98 1130
8847.87 1083
8848.76 1060
8849.64 1065
8850.53 1155
8851.42 1079
8852.31 1138
8853.20 1095
8854.09 1088
8854.97 1064
8855.86 1118
8856.75 1058
8857.64 1103
8858.53 1075
8859.42 1114
8860.30 1061
8861.19 1017
8862.08 1068
8862.97 955
8863.86 972
8864.75 1052
8865.64 1082
8866.53 1015
8867.42 1021
8868.30 1055
8869.19 1025
8870.08 1018
8870.97 1039
8871.86 1082
8872.75 1051
8873.64 1028
8874.53 1086
8875.42 1015
8876.31 1015
8877.20 988
8878.09 932
8878.98 936
8879.87 948
8880.76 1044
8881.65 915
8882.54 1036
8883.43 1037
8884.32 939
8885.21 990
8886.10 974
8886.99 973
8887.88 1004
8888.77 932
8889.66 924
8890.55 952
8891.44 859
8892.33 955
8893.22 984
8894.11 1036
8895.00 964
8895.89 1010
8896.78 1041
8897.67 997
8898.56 945
8899.45 903
8900.34 909
8901.23 997
8902.12 981
8903.01 984
8903.90 964
8904.79 970
8905.69 972
8906.58 953
8907.47 970
8908.36 907
8909.25 945
8910.14 907
8911.03 937
8911.92 901
8912.82 934
8913.71 983
8914.60 883
8915.49 939
8916.38 917
8917.27 897
8918.16 900
8919.06 936
8919.95 964
8920.84 928
8921.73 859
8922.62 899
8923.51 907
8924.41 900
8925.30 972
8926.19 917
8927.08 887
8927.97 851
8928.87 848
8929.76 876
8930.65 966
8931.54 887
8932.43 873
8933.33 845
8934.22 897
8935.11 893
8936.00 835
8936.90 890
8937.79 917
8938.68 863
8939.57 887
8940.47 846
8941.36 945
8942.25 864
8943.15 881
8944.04 842
8944.93 823
8945.82 791
8946.72 876
8947.61 946
8948.50 829
8949.40 884
8950.29 949
8951.18 837
8952.08 841
8952.97 809
8953.86 877
8954.76 899
8955.65 857
8956.54 801
8957.44 827
8958.33 847
8959.22 909
8960.12 834
8961.01 795
8961.91 832
8962.80 822
8963.69 900
8964.59 861
8965.48 864
8966.37 918
8967.27 814
8968.16 793
8969.06 868
8969.95 860
8970.85 770
8971.74 760
8972.63 865
8973.53 873
8974.42 899
8975.32 779
8976.21 851
8977.11 864
8978.00 836
8978.90 861
8979.79 908
8980.68 933
8981.58 922
8982.47 808
8983.37 868
8984.26 873
8985.16 876
8986.05 827
8986.95 844
8987.84 811
8988.74 837
8989.63 872
8990.53 846
8991.42 881
8992.32 914
8993.22 920
8994.11 937
8995.01 833
8995.90 893
8996.80 894
8997.69 825
8998.59 893
8999.48 837
9000.38 836
9001.28 884
9002.17 837
9003.07 780
9003.96 799
9004.86 789
9005.75 809
9006.65 810
9007.55 848
9008.44 799
9009.34 863
9010.23 828
9011.13 877
9012.03 877
9012.92 842
9013.82 840
9014.72 793
9015.61 788
9016.51 775
9017.41 827
9018.30 856
9019.20 826
9020.10 853
9020.99 799
9021.89 887
9022.79 873
9023.68 837
9024.58 800
9025.48 779
9026.37 801
9027.27 800
9028.17 816
9029.06 799
9029.96 842
9030.86 788
9031.76 790
9032.65 784
9033.55 841
9034.45 834
9035.35 793
9036.24 823
9037.14 818
9038.04 793
9038.94 857
9039.83 784
9040.73 795
9041.63 791
9042.53 814
9043.42 846
9044.32 835
9045.22 802
9046.12 783
9047.02 828
9047.91 861
9048.81 796
9049.71 775
9050.61 812
9051.51 825
9052.41 863
9053.30 771
9054.20 858
9055.10 826
9056.00 828
9056.90 802
9057.80 806
9058.69 817
9059.59 789
9060.49 831
9061.39 780
9062.29 784
9063.19 886
9064.09 847
9064.99 760
9065.88 816
9066.78 808
9067.68 837
9068.58 870
9069.48 837
9070.38 892
9071.28 913
9072.18 811
9073.08 846
9073.98 858
9074.88 897
9075.78 848
9076.68 897
9077.58 867
9078.47 891
9079.37 938
9080.27 888
9081.17 849
9082.07 858
9082.97 839
9083.87 863
9084.77 857
9085.67 788
9086.57 779
9087.47 774
9088.37 826
9089.27 888
9090.17 843
9091.07 869
9091.97 852
9092.87 835
9093.77 851
9094.67 865
9095.58 928
9096.48 1019
9097.38 903
9098.28 823
9099.18 952
9100.08 940
9100.98 909
9101.88 897
9102.78 886
9103.68 959
9104.58 932
9105.48 919
9106.38 933
9107.28 939
9108.19 896
9109.09 891
9109.99 838
9110.89 791
9111.79 831
9112.69 831
9113.59 834
9114.49 782
9115.40 824
9116.30 792
9117.20 806
9118.10 840
9119.00 809
9119.90 786
9120.81 812
9121.71 799
9122.61 833
9123.51 830
9124.41 820
9125.31 880
9126.22 781
9127.12 813
9128.02 852
9128.92 816
9129.82 769
9130.73 856
9131.63 753
9132.53 786
9133.43 781
9134.34 846
9135.24 847
9136.14 802
9137.04 802
9137.95 802
9138.85 791
9139.75 791
9140.65 785
9141.56 753
9142.46 799
9143.36 857
9144.26 878
9145.17 845
9146.07 852
9146.97 719
9147.88 813
9148.78 837
9149.68 790
9150.59 711
9151.49 807
9152.39 859
9153.29 840
9154.20 783
9155.10 878
9156.01 872
9156.91 764
9157.81 814
9158.72 810
9159.62 793
9160.52 818
9161.43 741
9162.33 757
9163.23 793
9164.14 801
9165.04 793
9165.95 749
9166.85 792
9167.75 774
9168.66 795
9169.56 856
9170.47 799
9171.37 782
9172.27 810
9173.18 866
9174.08 783
9174.99 797
9175.89 827
9176.80 848
9177.70 833
9178.60 794
9179.51 769
9180.41 780
9181.32 767
9182.22 754
9183.13 785
9184.03 806
9184.94 834
9185.84 835
9186.75 869
9187.65 839
9188.56 841
9189.46 840
9190.37 791
9191.27 818
9192.18 786
9193.08 810
9193.99 788
9194.89 818
9195.80 801
9196.71 756
9197.61 748
9198.52 753
9199.42 819
9200.33 899
9201.23 821
9202.14 811
9203.04 866
9203.95 797
9204.86 789
9205.76 833
9206.67 888
9207.57 893
9208.48 932
9209.39 942
9210.29 868
9211.20 858
9212.10 942
9213.01 887
9213.92 938
9214.82 929
9215.73 899
9216.64 904
9217.54 909
9218.45 872
9219.36 837
9220.26 803
9221.17 784
9222.08 827
9222.98 821
9223.89 825
9224.80 863
9225.70 894
9226.61 829
9227.52 859
9228.42 883
9229.33 846
9230.24 810
9231.14 825
9232.05 813
9232.96 835
9233.87 781
9234.77 795
9235.68 789
9236.59 803
9237.50 822
9238.40 801
9239.31 832
9240.22 820
9241.13 834
9242.03 848
9242.94 828
9243.85 779
9244.76 800
9245.66 779
9246.57 826
9247.48 811
9248.39 838
9249.30 835
9250.20 803
9251.11 764
9252.02 828
9252.93 796
9253.84 774
9254.75 745
9255.65 789
9256.56 804
9257.47 775
9258.38 785
9259.29 751
9260.20 720
9261.10 815
9262.01 793
9262.92 809
9263.83 795
9264.74 808
9265.65 781
9266.56 806
9267.47 795
9268.37 788
9269.28 798
9270.19 814
9271.10 869
9272.01 755
9272.92 791
9273.83 808
9274.74 839
9275.65 795
9276.56 804
9277.47 836
9278.38 752
9279.29 807
9280.20 773
9281.11 865
9282.01 871
9282.92 827
9283.83 804
9284.74 848
9285.65 872
9286.56 898
9287.47 911
9288.38 905
9289.29 917
9290.20 776
9291.11 830
9292.02 864
9292.93 845
9293.84 882
9294.75 772
9295.66 860
9296.57 889
9297.49 812
9298.40 896
9299.31 884
9300.22 848
9301.13 844
9302.04 862
9302.95 852
9303.86 841
9304.77 844
9305.68 852
9306.59 875
9307.50 875
9308.41 917
9309.32 942
9310.24 840
9311.15 849
9312.06 890
9312.97 910
9313.88 849
9314.79 930
9315.70 881
9316.61 923
9317.53 989
9318.44 920
9319.35 914
9320.26 912
9321.17 919
9322.08 878
9322.99 899
9323.91 897
9324.82 935
9325.73 960
9326.64 915
9327.55 895
9328.46 843
9329.38 838
9330.29 881
9331.20 902
9332.11 949
9333.03 861
9333.94 919
9334.85 877
9335.76 868
9336.67 804
9337.59 818
9338.50 837
9339.41 834
9340.32 876
9341.24 905
9342.15 936
9343.06 921
9343.97 892
9344.89 902
9345.80 868
9346.71 903
9347.63 906
9348.54 941
9349.45 889
9350.36 873
9351.28 821
9352.19 852
9353.10 912
9354.02 844
9354.93 834
9355.84 885
9356.76 847
9357.67 894
9358.58 885
9359.50 875
9360.41 877
9361.32 919
9362.24 925
9363.15 880
9364.06 872
9364.98 880
9365.89 854
9366.81 943
9367.72 877
9368.63 827
9369.55 897
9370.46 905
9371.38 923
9372.29 882
9373.20 897
9374.12 882
9375.03 891
9375.95 853
9376.86 836
9377.77 917
9378.69 947
9379.60 943
9380.52 841
9381.43 812
9382.35 925
9383.26 946
9384.18 924
9385.09 844
9386.01 976
9386.92 934
9387.83 870
9388.75 910
9389.66 922
9390.58 846
9391.49 858
9392.41 921
9393.32 924
9394.24 945
9395.16 918
9396.07 953
9396.99 943
9397.90 912
9398.82 935
9399.73 971
9400.65 1035
9401.56 978
9402.48 1038
9403.39 1071
9404.31 1090
9405.22 1068
9406.14 1117
9407.06 1169
9407.97 1164
9408.89 1085
9409.80 977
9410.72 938
9411.64 911
9412.55 998
9413.47 1021
9414.38 963
9415.30 942
9416.22 966
9417.13 1000
9418.05 1003
9418.97 986
9419.88 1036
9420.80 942
9421.71 1000
9422.63 1004
9423.55 954
9424.46 959
9425.38 893
9426.30 873
9427.21 923
9428.13 903
9429.05 907
9429.96 931
9430.88 963
9431.80 900
9432.72 903
9433.63 951
9434.55 936
9435.47 984
9436.38 938
9437.30 987
9438.22 1055
9439.14 1081
9440.05 986
9440.97 986
9441.89 1019
9442.81 1058
9443.72 1042
9444.64 1023
9445.56 1022
9446.48 1029
9447.39 942
9448.31 1031
9449.23 1095
9450.15 1065
9451.07 1082
9451.98 1152
9452.90 1047
9453.82 1040
9454.74 1107
9455.66 1186
9456.57 1097
9457.49 1090
9458.41 1149
9459.33 1168
9460.25 1306
9461.16 1345
9462.08 1407
9463.00 1458
9463.92 1513
9464.84 1491
9465.76 1389
9466.68 1348
9467.59 1299
9468.51 1193
9469.43 1136
9470.35 1088
9471.27 1037
9472.19 1129
9473.11 1127
9474.03 1106
9474.95 1024
9475.87 1009
9476.78 1007
9477.70 982
9478.62 1003
9479.54 1050
9480.46 1053
9481.38 1061
9482.30 1063
9483.22 1107
9484.14 1027
9485.06 1038
9485.98 1150
9486.90 1193
9487.82 1182
9488.74 1241
9489.66 1306
9490.58 1288
9491.50 1228
9492.42 1178
9493.34 1171
9494.26 1220
9495.18 1169
9496.10 1147
9497.02 1122
9497.94 1022
9498.86 1084
9499.78 1071
9500.70 988
9501.62 1003
9502.54 1027
9503.46 996
9504.38 1023
9505.30 1017
9506.22 979
9507.14 964
9508.06 983
9508.98 1030
9509.90 993
9510.82 1031
9511.75 1043
9512.67 970
9513.59 956
9514.51 1016
9515.43 1012
9516.35 992
9517.27 1060
9518.19 1041
9519.11 1001
9520.03 1025
9520.96 1043
9521.88 1074
9522.80 1055
9523.72 1028
9524.64 1028
9525.56 1022
9526.48 1067
9527.41 1062
9528.33 1076
9529.25 1119
9530.17 1162
9531.09 1120
9532.02 1083
9532.94 1128
9533.86 1130
9534.78 1134
9535.70 1159
9536.63 1156
9537.55 1141
9538.47 1178
9539.39 1200
9540.31 1205
9541.24 1261
9542.16 1320
9543.08 1323
9544.00 1480
9544.93 1410
9545.85 1361
9546.77 1298
9547.69 1309
9548.62 1287
9549.54 1207
9550.46 1162
9551.38 1209
9552.31 1111
9553.23 1098
9554.15 1154
9555.08 1178
9556.00 1116
9556.92 1025
9557.84 1121
9558.77 1130
9559.69 1073
9560.61 1114
9561.54 1139
9562.46 1093
9563.38 1133
9564.31 1075
9565.23 1114
9566.15 1160
9567.08 1120
9568.00 1217
9568.93 1241
9569.85 1189
9570.77 1222
9571.70 1278
9572.62 1190
9573.54 1154
9574.47 1111
9575.39 1048
9576.32 1099
9577.24 1114
9578.16 940
9579.09 1120
9580.01 1145
9580.94 1076
9581.86 1038
9582.78 1056
9583.71 1106
9584.63 1045
9585.56 1038
9586.48 1048
9587.41 1094
9588.33 1047
9589.26 1057
9590.18 1062
9591.11 1012
9592.03 992
9592.96 990
9593.88 1005
9594.80 1007
9595.73 1004
9596.65 1087
9597.58 1060
9598.50 1054
9599.43 1087
9600.35 1047
9601.28 1034
9602.21 1149
9603.13 1043
9604.06 1062
9604.98 1025
9605.91 1052
9606.83 1083
9607.76 1030
9608.68 1055
9609.61 1131
9610.53 1099
9611.46 1075
9612.39 1067
9613.31 1100
9614.24 1042
9615.16 1090
9616.09 1156
9617.02 1129
9617.94 1118
9618.87 1097
9619.79 1148
9620.72 1128
9621.65 1126
9622.57 1059
9623.50 1110
9624.42 1208
9625.35 1150
9626.28 1090
9627.20 1221
9628.13 1189
9629.06 1227
9629.98 1188
9630.91 1221
9631.84 1186
9632.76 1144
9633.69 1188
9634.62 1214
9635.54 1183
9636.47 1297
9637.40 1240
9638.32 1286
9639.25 1191
9640.18 1226
9641.11 1234
9642.03 1219
9642.96 1316
9643.89 1253
9644.81 1230
9645.74 1252
9646.67 1280
9647.60 1319
9648.52 1282
9649.45 1331
9650.38 1222
9651.31 1351
9652.23 1384
9653.16 1434
9654.09 1384
9655.02 1341
9655.95 1383
9656.87 1432
9657.80 1394
9658.73 1515
9659.66 1442
9660.58 1583
9661.51 1508
9662.44 1385
9663.37 1468
9664.30 1545
9665.23 1419
9666.15 1465
9667.08 1383
9668.01 1433
9668.94 1331
9669.87 1396
9670.80 1325
9671.73 1326
9672.65 1419
9673.58 1337
9674.51 1366
9675.44 1421
9676.37 1455
9677.30 1419
9678.23 1399
9679.16 1425
9680.08 1485
9681.01 1392
9681.94 1440
9682.87 1493
9683.80 1426
9684.73 1454
9685.66 1458
9686.59 1545
9687.52 1451
9688.45 1485
9689.38 1470
9690.31 1501
9691.24 1509
9692.17 1499
9693.09 1492
9694.02 1487
9694.95 1492
9695.88 1464
9696.81 1455
9697.74 1544
9698.67 1534
9699.60 1502
9700.53 1564
9701.46 1474
9702.39 1534
9703.32 1563
9704.25 1690
9705.18 1780
9706.11 1789
9707.04 1810
9707.97 1823
9708.91 1996
9709.84 2012
9710.77 1995
9711.70 1920
9712.63 1905
9713.56 1767
9714.49 1647
9715.42 1563
9716.35 1508
9717.28 1459
9718.21 1469
9719.14 1442
9720.07 1505
9721.00 1498
9721.93 1546
9722.87 1441
9723.80 1597
9724.73 1496
9725.66 1500
9726.59 1468
9727.52 1468
9728.45 1520
9729.38 1514
9730.32 1428
9731.25 1350
9732.18 1372
9733.11 1404
9734.04 1439
9734.97 1394
9735.91 1434
9736.84 1436
9737.77 1352
9738.70 1298
9739.63 1300
9740.56 1342
9741.50 1397
9742.43 1330
9743.36 1344
9744.29 1351
9745.22 1383
9746.16 1401
9747.09 1338
9748.02 1279
9748.95 1310
9749.89 1324
9750.82 1329
9751.75 1317
9752.68 1233
9753.62 1275
9754.55 1282
9755.48 1274
9756.41 1249
9757.35 1243
9758.28 1241
9759.21 1287
9760.14 1268
9761.08 1222
9762.01 1197
9762.94 1236
9763.88 1272
9764.81 1240
9765.74 1261
9766.68 1225
9767.61 1305
9768.54 1350
9769.48 1263
9770.41 1286
9771.34 1244
9772.28 1229
9773.21 1208
9774.14 1228
9775.08 1289
9776.01 1253
9776.94 1190
9777.88 1291
9778.81 1309
9779.74 1316
9780.68 1222
9781.61 1237
9782.55 1343
9783.48 1331
9784.41 1334
9785.35 1343
9786.28 1388
9787.22 1496
9788.15 1471
9789.08 1538
9790.02 1456
9790.95 1519
9791.89 1511
9792.82 1530
9793.76 1531
9794.69 1423
9795.63 1454
9796.56 1391
9797.49 1366
9798.43 1302
9799.36 1318
9800.30 1306
9801.23 1233
9802.17 1183
9803.10 1298
9804.04 1220
9804.97 1225
9805.91 1292
9806.84 1284
9807.78 1319
9808.71 1223
9809.65 1244
9810.58 1307
9811.52 1235
9812.45 1203
9813.39 1205
9814.33 1193
9815.26 1133
9816.20 1205
9817.13 1168
9818.07 1134
9819.00 1124
9819.94 1146
9820.87 1114
9821.81 1156
9822.75 1183
9823.68 1091
9824.62 1062
9825.55 1137
9826.49 1113
9827.43 985
9828.36 1083
9829.30 1136
9830.23 1061
9831.17 1054
9832.11 1086
9833.04 976
9833.98 1031
9834.92 1017
9835.85 1041
9836.79 1040
9837.73 1041
9838.66 1053
9839.60 1059
9840.54 1032
9841.47 1007
9842.41 1052
9843.35 1102
9844.28 1096
9845.22 1016
9846.16 1099
9847.09 993
9848.03 1002
9848.97 1040
9849.90 1070
9850.84 1083
9851.78 1078
9852.72 1082
9853.65 1068
9854.59 1088
9855.53 1025
9856.47 1035
9857.40 1052
9858.34 1000
9859.28 1039
9860.22 1062
9861.15 1066
9862.09 1117
9863.03 1101
9863.97 1082
9864.90 1068
9865.84 1113
9866.78 1077
9867.72 1143
9868.66 1079
9869.59 1088
9870.53 1024
9871.47 1004
9872.41 1014
9873.35 1053
9874.29 1050
9875.22 1023
9876.16 1004
9877.10 1047
9878.04 1001
9878.98 982
9879.92 1010
9880.85 1084
9881.79 1046
9882.73 1012
9883.67 1009
9884.61 1052
9885.55 1133
9886.49 1048
9887.43 1066
9888.37 1014
9889.30 1088
9890.24 1042
9891.18 1000
9892.12 994
9893.06 1013
9894.00 1044
9894.94 993
9895.88 1054
9896.82 1043
9897.76 1071
9898.70 1025
9899.64 977
9900.58 934
9901.52 963
9902.45 1050
9903.39 1045
9904.33 1026
9905.27 999
9906.21 957
9907.15 1014
9908.09 960
9909.03 996
9909.97 1024
9910.91 1042
9911.85 995
9912.79 940
9913.73 1014
9914.67 1030
9915.61 1004
9916.55 942
9917.49 1021
9918.44 1031
9919.38 973
9920.32 989
9921.26 1027
9922.20 1065
9923.14 956
9924.08 994
9925.02 1036
9925.96 997
9926.90 1019
9927.84 997
9928.78 1079
9929.72 1074
9930.66 1038
9931.61 1064
9932.55 1148
9933.49 1193
9934.43 1217
9935.37 1254
9936.31 1387
9937.25 1483
9938.19 1460
9939.14 1467
9940.08 1470
9941.02 1425
9941.96 1322
9942.90 1256
9943.84 1146
9944.78 1092
9945.73 1133
9946.67 1045
9947.61 1004
9948.55 975
9949.49 990
9950.44 1009
9951.38 1020
9952.32 997
9953.26 1019
9954.20 1041
9955.15 943
9956.09 995
9957.03 996
9957.97 1041
9958.91 951
9959.86 976
9960.80 1059
9961.74 965
9962.68 992
9963.63 1056
9964.57 1051
9965.51 1033
9966.45 1114
9967.40 1048
9968.34 988
9969.28 1024
9970.23 1018
9971.17 1018
9972.11 1050
9973.05 1034
9974.00 1033
9974.94 1106
9975.88 1063
9976.83 943
9977.77 1042
9978.71 1059
9979.66 975
9980.60 1019
9981.54 963
9982.49 1019
9983.43 967
9984.37 1018
9985.32 1015
9986.26 911
9987.20 875
9988.15 992
9989.09 961
9990.04 897
9990.98 917
9991.92 915
9992.87 893
9993.81 900
9994.76 911
9995.70 856
9996.64 842
9997.59 882
9998.53 943
9999.48 867
10000.42 874
10001.36 955
10002.31 893
10003.25 857
10004.20 885
10005.14 873
10006.09 920
10007.03 932
10007.98 871
10008.92 884
10009.87 862
10010.81 874
10011.76 842
10012.70 903
10013.64 835
10014.59 880
10015.53 951
10016.48 927
10017.43 939
10018.37 936
10019.32 913
10020.26 925
10021.21 912
10022.15 911
10023.10 878
10024.04 845
10024.99 834
10025.93 871
10026.88 810
10027.82 825
10028.77 864
10029.72 882
10030.66 782
10031.61 815
10032.55 873
10033.50 943
10034.44 917
10035.39 821
10036.34 800
10037.28 852
10038.23 896
10039.17 893
10040.12 811
10041.07 909
10042.01 931
10042.96 881
10043.91 819
10044.85 811
10045.80 883
10046.74 840
10047.69 811
10048.64 818
10049.58 804
10050.53 854
10051.48 846
10052.42 801
10053.37 795
10054.32 851
10055.27 878
10056.21 816
10057.16 819
10058.11 776
10059.05 790
10060.00 799
10060.95 775
10061.89 774
10062.84 840
10063.79 782
10064.74 827
10065.68 771
10066.63 763
10067.58 790
10068.53 745
10069.47 802
10070.42 808
10071.37 756
10072.32 797
10073.26 853
10074.21 839
10075.16 785
10076.11 757
10077.06 824
10078.00 836
10078.95 818
10079.90 795
10080.85 784
10081.80 823
10082.74 833
10083.69 823
10084.64 765
10085.59 787
10086.54 744
10087.49 759
10088.43 899
10089.38 778
10090.33 764
10091.28 801
10092.23 798
10093.18 772
10094.13 749
10095.07 788
10096.02 822
10096.97 789
10097.92 800
10098.87 821
10099.82 770
10100.77 795
10101.72 831
10102.67 813
10103.61 819
10104.56 803
10105.51 789
10106.46 771
10107.41 818
10108.36 816
10109.31 747
10110.26 819
10111.21 841
10112.16 772
10113.11 814
10114.06 794
10115.01 799
10115.96 770
10116.91 799
10117.86 820
10118.81 783
10119.76 804
10120.71 774
10121.66 812
10122.61 823
10123.56 842
10124.51 820
10125.46 835
10126.41 872
10127.36 798
10128.31 780
10129.26 813
10130.21 754
10131.16 783
10132.11 807
10133.06 808
10134.01 786
10134.96 762
10135.91 794
10136.86 790
10137.81 754
10138.76 814
10139.72 881
10140.67 804
10141.62 743
10142.57 827
10143.52 851
10144.47 881
10145.42 854
10146.37 848
10147.32 783
10148.28 822
10149.23 850
10150.18 869
10151.13 829
10152.08 798
10153.03 857
10153.98 880
10154.94 811
10155.89 837
10156.84 841
10157.79 934
10158.74 862
10159.69 836
10160.65 889
10161.60 838
10162.55 866
10163.50 848
10164.45 845
10165.41 870
10166.36 899
10167.31 872
10168.26 882
10169.21 872
10170.17 897
10171.12 908
10172.07 948
10173.02 850
10173.98 894
10174.93 906
10175.88 970
10176.83 918
10177.79 887
10178.74 927
10179.69 1036
10180.64 1024
10181.60 1042
10182.55 970
10183.50 997
10184.46 985
10185.41 941
10186.36 939
10187.32 959
10188.27 969
10189.22 995
10190.18 979
10191.13 1000
10192.08 951
10193.03 973
10193.99 954
10194.94 1014
10195.90 1062
10196.85 1058
10197.80 1027
10198.76 1046
10199.71 1072
10200.66 1071
10201.62 1033
10202.57 1041
10203.52 1084
10204.48 1087
10205.43 1066
10206.39 1096
10207.34 1077
10208.29 1136
10209.25 1163
10210.20 1144
10211.16 1214
10212.11 1132
10213.07 1162
10214.02 1172
10214.97 1296
10215.93 1245
10216.88 1290
10217.84 1296
10218.79 1269
10219.75 1248
10220.70 1082
10221.66 1051
10222.61 1082
10223.57 1162
10224.52 1054
10225.48 1076
10226.43 1064
10227.39 1059
10228.34 1014
10229.30 1012
10230.25 1028
10231.21 1082
10232.16 1091
10233.12 1062
10234.07 1058
10235.03 991
10235.98 1017
10236.94 983
10237.89 981
10238.85 941
10239.80 1017
10240.76 1020
10241.72 972
10242.67 1025
10243.63 1162
10244.58 1101
10245.54 1145
10246.49 1179
10247.45 1193
10248.41 1136
10249.36 1114
10250.32 1083
10251.27 1078
10252.23 960
10253.19 956
10254.14 994
10255.10 935
10256.06 888
10257.01 919
10257.97 938
10258.92 891
10259.88 930
10260.84 907
10261.79 910
10262.75 940
10263.71 937
10264.66 926
10265.62 904
10266.58 878
10267.53 850
10268.49 903
10269.45 858
10270.41 821
10271.36 824
10272.32 802
10273.28 815
10274.23 888
10275.19 833
10276.15 880
10277.11 837
10278.06 819
10279.02 842
10279.98 802
10280.94 785
10281.89 877
10282.85 840
10283.81 838
10284.77 782
10285.72 785
10286.68 815
10287.64 895
10288.60 847
10289.55 810
10290.51 824
10291.47 868
10292.43 808
10293.39 765
10294.34 829
10295.30 854
10296.26 839
10297.22 800
10298.18 883
10299.14 881
10300.09 825
10301.05 879
10302.01 856
10302.97 810
10303.93 801
10304.89 842
10305.85 811
10306.80 792
10307.76 773
10308.72 778
10309.68 811
10310.64 839
10311.60 792
10312.56 839
10313.52 864
10314.47 815
10315.43 833
10316.39 797
10317.35 857
10318.31 825
10319.27 761
10320.23 787
10321.19 939
10322.15 844
10323.11 775
10324.07 759
10325.03 775
10325.99 814
10326.95 837
10327.91 783
10328.87 751
10329.83 739
10330.79 761
10331.75 778
10332.71 717
10333.67 787
10334.63 782
10335.59 791
10336.55 830
10337.51 815
10338.47 856
10339.43 836
10340.39 871
10341.35 859
10342.31 855
10343.27 809
10344.23 790
10345.19 773
10346.15 739
10347.11 707
10348.07 787
10349.03 829
10349.99 775
10350.95 737
10351.91 735
10352.87 734
10353.83 815
10354.79 831
10355.76 802
10356.72 762
10357.68 755
10358.64 758
10359.60 749
10360.56 768
10361.52 755
10362.48 730
10363.45 771
10364.41 788
10365.37 803
10366.33 761
10367.29 741
10368.25 718
10369.21 761
10370.18 756
10371.14 739
10372.10 675
10373.06 689
10374.02 702
10374.98 712
10375.95 726
10376.91 753
10377.87 737
10378.83 742
10379.79 689
10380.76 696
10381.72 682
10382.68 691
10383.64 634
10384.61 724
10385.57 751
10386.53 672
10387.49 700
10388.46 659
10389.42 693
10390.38 689
10391.34 740
10392.31 712
10393.27 734
10394.23 795
10395.19 765
10396.16 749
10397.12 708
10398.08 746
10399.05 774
10400.01 707
10400.97 760
10401.93 751
10402.90 794
10403.86 721
10404.82 756
10405.79 756
10406.75 751
10407.71 656
10408.68 712
10409.64 733
10410.60 740
10411.57 749
10412.53 743
10413.50 769
10414.46 753
10415.42 719
10416.39 756
10417.35 801
10418.31 736
10419.28 743
10420.24 821
10421.21 773
10422.17 801
10423.13 703
10424.10 804
10425.06 857
10426.03 848
10426.99 904
10427.96 930
10428.92 982
10429.88 1006
10430.85 985
10431.81 998
10432.78 937
10433.74 951
10434.71 943
10435.67 943
10436.64 912
10437.60 869
10438.57 842
10439.53 679
10440.50 745
10441.46 742
10442.43 747
10443.39 710
10444.36 718
10445.32 749
10446.29 756
10447.25 720
10448.22 720
10449.18 704
10450.15 715
10451.11 690
10452.08 793
10453.04 684
10454.01 686
10454.97 709
10455.94 687
10456.91 690
10457.87 644
10458.84 637
10459.80 708
10460.77 717
10461.73 692
10462.70 710
10463.67 730
10464.63 698
10465.60 691
10466.56 687
10467.53 659
10468.50 686
10469.46 678
10470.43 657
10471.40 726
10472.36 654
10473.33 699
10474.30 706
10475.26 698
10476.23 664
10477.19 625
10478.16 653
10479.13 727
10480.09 756
10481.06 632
10482.03 653
10483.00 658
10483.96 666
10484.93 709
10485.90 710
10486.86 741
10487.83 709
10488.80 739
10489.76 744
10490.73 759
10491.70 739
10492.67 724
10493.63 716
10494.60 664
10495.57 669
10496.54 658
10497.50 663
10498.47 674
10499.44 621
10500.41 703
10501.37 683
10502.34 703
10503.31 693
10504.28 680
10505.25 697
10506.21 699
10507.18 725
10508.15 644
10509.12 684
10510.09 681
10511.05 687
10512.02 737
10512.99 764
10513.96 711
10514.93 719
10515.90 702
10516.86 675
10517.83 727
10518.80 759
10519.77 769
10520.74 692
10521.71 680
10522.68 685
10523.64 735
10524.61 694
10525.58 739
10526.55 730
10527.52 703
10528.49 737
10529.46 712
10530.43 683
10531.40 723
10532.36 715
10533.33 756
10534.30 670
10535.27 653
10536.24 721
10537.21 822
10538.18 739
10539.15 724
10540.12 689
10541.09 685
10542.06 695
10543.03 716
10544.00 694
10544.97 695
10545.94 695
10546.91 718
10547.88 783
10548.85 675
10549.82 693
10550.79 739
10551.76 719
10552.73 667
10553.70 762
10554.67 760
10555.64 750
10556.61 710
10557.58 732
10558.55 702
10559.52 763
10560.49 785
10561.46 729
10562.43 768
10563.40 780
10564.37 786
10565.34 776
10566.31 748
10567.28 711
10568.25 759
10569.23 771
10570.20 820
10571.17 860
10572.14 873
10573.11 856
10574.08 801
10575.05 834
10576.02 797
10576.99 824
10577.96 752
10578.94 758
10579.91 764
10580.88 761
10581.85 803
10582.82 764
10583.79 709
10584.76 698
10585.74 720
10586.71 722
10587.68 666
10588.65 719
10589.62 755
10590.60 733
10591.57 736
10592.54 788
10593.51 766
10594.48 795
10595.45 778
10596.43 850
10597.40 820
10598.37 852
10599.34 828
10600.32 768
10601.29 798
10602.26 776
10603.23 807
10604.21 846
10605.18 806
10606.15 854
10607.12 771
10608.10 751
10609.07 831
10610.04 807
10611.01 773
10611.99 804
10612.96 788
10613.93 803
10614.91 760
10615.88 758
10616.85 759
10617.82 755
10618.80 823
10619.77 776
10620.74 809
10621.72 820
10622.69 772
10623.66 716
10624.64 782
10625.61 790
10626.58 732
10627.56 722
10628.53 749
10629.51 773
10630.48 735
10631.45 743
10632.43 816
10633.40 795
10634.37 749
10635.35 758
10636.32 760
10637.30 837
10638.27 781
10639.24 744
10640.22 808
10641.19 747
10642.17 702
10643.14 749
10644.11 821
10645.09 897
10646.06 844
10647.04 870
10648.01 903
10648.99 958
10649.96 958
10650.94 945
10651.91 934
10652.89 907
10653.86 911
10654.83 850
10655.81 839
10656.78 800
10657.76 794
10658.73 776
10659.71 747
10660.68 842
10661.66 847
10662.63 739
10663.61 767
10664.59 753
10665.56 730
10666.54 763
10667.51 736
10668.49 755
10669.46 818
10670.44 806
10671.41 812
10672.39 787
10673.36 747
10674.34 771
10675.32 813
10676.29 770
10677.27 761
10678.24 699
10679.22 745
10680.19 720
10681.17 767
10682.15 808
10683.12 715
10684.10 760
10685.08 782
10686.05 721
10687.03 702
10688.00 745
10688.98 742
10689.96 749
10690.93 749
10691.91 765
10692.89 818
10693.86 744
10694.84 756
10695.82 760
10696.79 702
10697.77 725
10698.75 791
10699.72 725
10700.70 689
10701.68 686
10702.65 687
10703.63 653
10704.61 716
10705.59 693
10706.56 675
10707.54 698
10708.52 654
10709.49 722
10710.47 702
10711.45 698
10712.43 701
10713.40 636
10714.38 732
10715.36 741
10716.34 751
10717.31 679
10718.29 635
10719.27 691
10720.25 705
10721.22 695
10722.20 698
10723.18 712
10724.16 654
10725.14 712
10726.11 638
10727.09 715
10728.07 674
10729.05 749
10730.03 736
10731.01 732
10731.98 730
10732.96 682
10733.94 735
10734.92 735
10735.90 666
10736.88 653
10737.85 690
10738.83 702
10739.81 733
10740.79 676
10741.77 713
10742.75 675
10743.73 728
10744.71 740
10745.69 735
10746.66 681
10747.64 731
10748.62 717
10749.60 751
10750.58 734
10751.56 711
10752.54 721
10753.52 718
10754.50 706
10755.48 681
10756.46 713
10757.44 668
10758.42 677
10759.39 635
10760.37 715
10761.35 725
10762.33 731
10763.31 716
10764.29 736
10765.27 681
10766.25 750
10767.23 721
10768.21 704
10769.19 666
10770.17 687
10771.15 707
10772.13 701
10773.11 676
10774.09 715
10775.07 730
10776.05 675
10777.03 756
10778.02 766
10779.00 760
10779.98 713
10780.96 749
10781.94 743
10782.92 719
10783.90 742
10784.88 723
10785.86 712
10786.84 721
10787.82 765
10788.80 754
10789.78 783
10790.76 774
10791.75 808
10792.73 738
10793.71 750
10794.69 771
10795.67 812
10796.65 724
10797.63 737
10798.61 747
10799.60 678
10800.58 711
10801.56 727
10802.54 762
10803.52 741
10804.50 746
10805.49 743
10806.47 730
10807.45 774
10808.43 788
10809.41 749
10810.39 737
10811.38 738
10812.36 767
10813.34 724
10814.32 717
10815.30 722
10816.29 700
10817.27 762
10818.25 752
10819.23 679
10820.22 750
10821.20 759
10822.18 724
10823.16 742
10824.15 806
10825.13 786
10826.11 768
10827.09 785
10828.08 708
10829.06 726
10830.04 755
10831.02 732
10832.01 754
10832.99 764
10833.97 738
10834.96 783
10835.94 792
10836.92 783
10837.91 713
10838.89 748
10839.87 796
10840.85 754
10841.84 736
10842.82 735
10843.81 802
10844.79 774
10845.77 759
10846.76 761
10847.74 763
10848.72 848
10849.71 845
10850.69 805
10851.67 727
10852.66 809
10853.64 805
10854.63 783
10855.61 807
10856.59 779
10857.58 840
10858.56 812
10859.55 860
10860.53 817
10861.51 813
10862.50 777
10863.48 813
10864.47 797
10865.45 825
10866.44 838
10867.42 805
10868.41 785
10869.39 851
10870.37 873
10871.36 873
10872.34 865
10873.33 861
10874.31 789
10875.30 804
10876.28 851
10877.27 846
10878.25 814
10879.24 842
10880.22 915
10881.21 922
10882.19 880
10883.18 879
10884.16 896
10885.15 916
10886.13 929
10887.12 874
10888.11 892
10889.09 911
10890.08 932
10891.06 901
10892.05 977
10893.03 1060
10894.02 1015
10895.00 1024
10895.99 958
10896.98 928
10897.96 934
10898.95 943
10899.93 1017
10900.92 959
10901.91 982
10902.89 967
10903.88 944
10904.86 991
10905.85 1007
10906.84 966
10907.82 1002
10908.81 1059
10909.80 1046
10910.78 962
10911.77 1017
10912.76 1048
10913.74 1052
10914.73 1093
10915.72 1069
10916.70 1133
10917.69 1084
10918.68 1058
10919.66 1111
10920.65 1088
10921.64 1013
10922.62 999
10923.61 1102
10924.60 1115
10925.58 1151
10926.57 1192
10927.56 1105
10928.55 1134
10929.53 1159
10930.52 1185
10931.51 1084
10932.50 1163
10933.48 1212
10934.47 1212
10935.46 1169
10936.45 1255
10937.43 1214
10938.42 1272
10939.41 1151
10940.40 1163
10941.38 1160
10942.37 1218
10943.36 1228
10944.35 1255
10945.34 1265
10946.32 1254
10947.31 1268
10948.30 1241
10949.29 1277
10950.28 1212
10951.27 1252
10952.25 1260
10953.24 1343
10954.23 1352
10955.22 1331
10956.21 1284
10957.20 1277
10958.18 1357
10959.17 1352
10960.16 1444
10961.15 1409
10962.14 1338
10963.13 1366
10964.12 1376
10965.11 1554
10966.10 1611
10967.08 1645
10968.07 1666
10969.06 1713
10970.05 1820
10971.04 1754
10972.03 1651
10973.02 1736
10974.01 1630
10975.00 1567
10975.99 1543
10976.98 1532
10977.97 1433
10978.96 1426
10979.95 1436
10980.94 1402
10981.92 1442
10982.91 1378
10983.90 1420
10984.89 1364
10985.88 1426
10986.87 1487
10987.86 1451
10988.85 1416
10989.84 1468
10990.83 1505
10991.82 1539
10992.81 1449
10993.80 1488
10994.79 1514
10995.78 1585
10996.78 1517
10997.77 1474
10998.76 1472
10999.75 1519
11000.74 1486
11001.73 1502
11002.72 1518
11003.71 1591
11004.70 1658
11005.69 1831
11006.68 1911
11007.67 1936
11008.66 2232
11009.65 2389
11010.64 2327
11011.64 2302
11012.63 2284
11013.62 2226
11014.61 2089
11015.60 1952
11016.59 1889
11017.58 1691
11018.57 1494
11019.57 1507
11020.56 1508
11021.55 1363
11022.54 1390
11023.53 1384
11024.52 1414
11025.51 1340
11026.51 1313
11027.50 1368
11028.49 1320
11029.48 1290
11030.47 1323
11031.47 1341
11032.46 1283
11033.45 1302
11034.44 1240
11035.43 1299
11036.43 1333
11037.42 1328
11038.41 1264
11039.40 1269
11040.39 1282
11041.39 1211
11042.38 1175
11043.37 1262
11044.36 1193
11045.36 1123
11046.35 1128
11047.34 1183
11048.34 1183
11049.33 1145
11050.32 1114
11051.31 1167
11052.31 1120
11053.30 1166
11054.29 1097
11055.29 1073
11056.28 1083
11057.27 1104
11058.26 1056
11059.26 1107
11060.25 1121
11061.24 1064
11062.24 1085
11063.23 1087
11064.22 1086
11065.22 1063
11066.21 1120
11067.20 1058
11068.20 1018
11069.19 1039
11070.19 1072
11071.18 1091
11072.17 1116
11073.17 1077
11074.16 1044
11075.15 1076
11076.15 1041
11077.14 1003
11078.14 940
11079.13 964
11080.12 1002
11081.12 998
11082.11 1043
11083.11 1091
11084.10 1042
11085.10 999
11086.09 950
11087.08 995
11088.08 1036
11089.07 1070
11090.07 1084
11091.06 1073
11092.06 1086
11093.05 1042
11094.05 1033
11095.04 995
11096.04 1034
11097.03 991
11098.03 982
11099.02 1003
11100.02 981
11101.01 980
11102.01 1010
11103.00 1019
11104.00 1025
11104.99 1006
11105.99 993
11106.98 1042
11107.98 996
11108.97 973
11109.97 953
11110.96 930
11111.96 985
11112.95 1010
11113.95 958
11114.95 983
11115.94 1007
11116.94 965
11117.93 932
11118.93 918
11119.93 897
11120.92 942
11121.92 888
11122.91 949
11123.91 940
11124.91 916
11125.90 877
11126.90 921
11127.89 914
11128.89 875
11129.89 874
11130.88 921
11131.88 950
11132.88 926
11133.87 915
11134.87 892
11135.87 890
11136.86 929
11137.86 974
11138.86 926
11139.85 931
11140.85 887
11141.85 898
11142.84 888
11143.84 948
11144.84 946
11145.83 931
11146.83 863
11147.83 829
11148.83 895
11149.82 945
11150.82 939
11151.82 930
11152.82 917
11153.81 867
11154.81 870
11155.81 875
11156.80 921
11157.80 875
11158.80 925
11159.80 966
11160.80 890
11161.79 907
11162.79 946
11163.79 862
11164.79 958
11165.78 940
11166.78 929
11167.78 946
11168.78 923
11169.78 882
11170.78 864
11171.77 882
11172.77 925
11173.77 893
11174.77 853
11175.77 842
11176.77 934
11177.76 861
11178.76 925
11179.76 933
11180.76 898
11181.76 948
11182.76 907
11183.76 888
11184.75 848
11185.75 914
11186.75 923
11187.75 896
11188.75 963
11189.75 916
11190.75 957
11191.75 901
11192.75 885
11193.75 980
11194.75 1034
11195.74 941
11196.74 956
11197.74 980
11198.74 980
11199.74 1005
11200.74 979
11201.74 989
11202.74 963
11203.74 1031
11204.74 1010
11205.74 966
11206.74 971
11207.74 931
11208.74 973
11209.74 993
11210.74 975
11211.74 892
11212.74 917
11213.74 912
11214.74 924
11215.74 966
11216.74 875
11217.74 884
11218.74 931
11219.74 928
11220.74 983
11221.74 953
11222.74 910
11223.74 923
11224.74 929
11225.74 925
11226.74 930
11227.75 860
11228.75 909
11229.75 872
11230.75 864
11231.75 886
11232.75 915
11233.75 941
11234.75 891
11235.75 863
11236.75 937
11237.76 909
11238.76 881
11239.76 839
11240.76 873
11241.76 778
11242.76 872
11243.76 823
11244.76 820
11245.77 845
11246.77 863
11247.77 885
11248.77 876
11249.77 815
11250.77 868
11251.78 848
11252.78 864
11253.78 880
11254.78 840
11255.78 865
11256.79 848
11257.79 822
11258.79 894
11259.79 840
11260.79 818
11261.80 898
11262.80 854
11263.80 805
11264.80 842
11265.81 886
11266.81 853
11267.81 866
11268.81 775
11269.82 854
11270.82 862
11271.82 830
11272.82 865
11273.83 821
11274.83 884
11275.83 867
11276.84 884
11277.84 873
11278.84 821
11279.85 841
11280.85 788
11281.85 807
11282.85 883
11283.86 813
11284.86 829
11285.86 837
11286.87 899
11287.87 876
11288.87 863
11289.88 913
11290.88 907
11291.89 888
11292.89 846
11293.89 880
11294.90 879
11295.90 922
11296.90 888
11297.91 861
11298.91 803
11299.92 917
11300.92 931
11301.92 887
11302.93 847
11303.93 846
11304.94 859
11305.94 850
11306.94 928
11307.95 969
11308.95 894
11309.96 847
11310.96 895
11311.97 894
11312.97 856
11313.98 859
11314.98 822
11315.98 851
11316.99 880
11317.99 879
11319.00 898
11320.00 920
11321.01 930
11322.01 883
11323.02 865
11324.02 879
11325.03 931
11326.03 900
11327.04 938
11328.04 1005
11329.05 965
11330.05 873
11331.06 902
11332.07 862
11333.07 877
11334.08 887
11335.08 859
11336.09 884
11337.09 913
11338.10 897
11339.10 840
11340.11 847
11341.12 921
11342.12 948
11343.13 928
11344.13 932
11345.14 960
11346.15 905
11347.15 913
11348.16 981
11349.16 939
11350.17 934
11351.18 936
11352.18 1029
11353.19 987
11354.20 997
11355.20 981
11356.21 923
11357.21 897
11358.22 964
11359.23 960
11360.23 939
11361.24 980
11362.25 888
11363.25 853
11364.26 848
11365.27 946
11366.28 876
11367.28 886
11368.29 889
11369.30 913
11370.30 843
11371.31 905
11372.32 958
11373.32 906
11374.33 906
11375.34 913
11376.35 898
11377.35 862
11378.36 874
11379.37 893
11380.38 878
11381.38 897
11382.39 893
11383.40 850
11384.41 828
11385.41 854
11386.42 847
11387.43 845
11388.44 839
11389.45 850
11390.45 865
11391.46 836
11392.47 832
11393.48 856
11394.49 802
11395.49 890
11396.50 836
11397.51 804
11398.52 837
11399.53 814
11400.54 875
11401.55 838
11402.55 768
11403.56 860
11404.57 886
11405.58 882
11406.59 831
11407.60 892
11408.61 812
11409.61 801
11410.62 853
11411.63 823
11412.64 874
11413.65 856
11414.66 908
11415.67 902
11416.68 875
11417.69 974
11418.70 877
11419.71 847
11420.71 892
11421.72 854
11422.73 891
11423.74 913
11424.75 839
11425.76 854
11426.77 841
11427.78 900
11428.79 891
11429.80 859
11430.81 877
11431.82 854
11432.83 867
11433.84 877
11434.85 855
11435.86 944
11436.87 832
11437.88 879
11438.89 904
11439.90 896
11440.91 918
11441.92 879
11442.93 911
11443.94 887
11444.95 928
11445.96 904
11446.97 882
11447.98 903
11448.99 983
11450.00 930
11451.01 854
11452.03 871
11453.04 886
11454.05 869
11455.06 860
11456.07 873
11457.08 961
11458.09 944
11459.10 969
11460.11 957
11461.12 960
11462.14 974
11463.15 899
11464.16 930
11465.17 921
11466.18 905
11467.19 981
11468.20 1033
11469.21 983
11470.23 933
11471.24 870
11472.25 926
11473.26 1045
11474.27 990
11475.28 949
11476.30 988
11477.31 985
11478.32 966
11479.33 900
11480.34 979
11481.36 1024
11482.37 1064
11483.38 976
11484.39 1026
11485.40 987
11486.42 1023
11487.43 932
11488.44 921
11489.45 934
11490.47 984
11491.48 1033
11492.49 1027
11493.50 969
11494.52 1052
11495.53 1005
11496.54 968
11497.55 976
11498.57 1011
11499.58 958
11500.59 1039
11501.61 990
11502.62 949
11503.63 921
11504.64 943
11505.66 917
11506.67 949
11507.68 958
11508.70 1003
11509.71 1037
11510.72 960
11511.74 1051
11512.75 1045
11513.76 1006
11514.78 995
11515.79 996
11516.80 1020
11517.82 1017
11518.83 1006
11519.84 1047
11520.86 1041
11521.87 1061
11522.89 1078
11523.90 1080
11524.91 1097
11525.93 1120
11526.94 1104
11527.96 1034
11528.97 1091
11529.98 1082
11531.00 1134
11532.01 1139
11533.03 1120
11534.04 1047
11535.06 1060
11536.07 1043
11537.08 1094
11538.10 1098
11539.11 1115
11540.13 1119
11541.14 1123
11542.16 1112
11543.17 1136
11544.19 1270
11545.20 1220
11546.22 1273
11547.23 1213
11548.25 1211
11549.26 1303
11550.28 1240
11551.29 1250
11552.31 1262
11553.32 1279
11554.34 1204
11555.35 1203
11556.37 1297
11557.38 1294
11558.40 1270
11559.41 1295
11560.43 1313
11561.45 1363
11562.46 1323
11563.48 1344
11564.49 1389
11565.51 1422
11566.52 1449
11567.54 1398
11568.56 1438
11569.57 1518
11570.59 1471
11571.60 1463
11572.62 1518
11573.64 1479
11574.65 1540
11575.67 1548
11576.68 1602
11577.70 1516
11578.72 1529
11579.73 1652
11580.75 1630
11581.77 1668
11582.78 1685
11583.80 1631
11584.82 1664
11585.83 1772
11586.85 1819
11587.87 1863
11588.88 1897
11589.90 2000
11590.92 2142
11591.93 2190
11592.95 2153
11593.97 2205
11594.98 2389
11596.00 2294
11597.02 2369
11598.03 2354
11599.05 2424
11600.07 2420
11601.09 2466
11602.10 2470
11603.12 2760
11604.14 3006
11605.16 3311
11606.17 3614
11607.19 3991
11608.21 4227
11609.23 4731
11610.24 5019
11611.26 5021
11612.28 4970
11613.30 4756
11614.32 4495
11615.33 4062
11616.35 3502
11617.37 3239
11618.39 2888
11619.41 2573
11620.42 2330
11621.44 2259
11622.46 2065
11623.48 2027
11624.50 1987
11625.51 1943
11626.53 1964
11627.55 1939
11628.57 1816
11629.59 1642
11630.61 1604
11631.63 1578
11632.64 1594
11633.66 1631
11634.68 1595
11635.70 1555
11636.72 1542
11637.74 1564
11638.76 1486
11639.78 1439
11640.80 1438
11641.81 1456
11642.83 1436
11643.85 1436
11644.87 1387
11645.89 1396
11646.91 1337
11647.93 1315
11648.95 1290
11649.97 1259
11650.99 1347
11652.01 1222
11653.03 1297
11654.05 1330
11655.07 1282
11656.09 1201
11657.11 1185
11658.13 1144
11659.15 1165
11660.17 1128
11661.19 1158
11662.21 1186
11663.23 1123
11664.25 1232
11665.27 1212
11666.29 1226
11667.31 1239
11668.33 1215
11669.35 1152
11670.37 1145
11671.39 1225
11672.41 1217
11673.43 1250
11674.45 1236
11675.47 1204
11676.49 1222
11677.51 1264
11678.53 1371
11679.55 1322
11680.57 1331
11681.59 1269
11682.61 1281
11683.64 1302
11684.66 1366
11685.68 1327
11686.70 1379
11687.72 1345
11688.74 1460
11689.76 1442
11690.78 1396
11691.80 1449
11692.83 1452
11693.85 1403
11694.87 1421
11695.89 1354
11696.91 1381
11697.93 1363
11698.95 1365
11699.98 1368
11701.00 1310
11702.02 1320
11703.04 1313
11704.06 1307
11705.08 1307
11706.11 1286
11707.13 1224
11708.15 1193
11709.17 1230
11710.19 1243
11711.22 1159
11712.24 1274
11713.26 1235
11714.28 1245
11715.31 1265
11716.33 1186
11717.35 1182
11718.37 1214
11719.40 1155
11720.42 1128
11721.44 1097
11722.46 1180
11723.49 1188
11724.51 1112
11725.53 1135
11726.55 1107
11727.58 1068
11728.60 1070
11729.62 1071
11730.65 1037
11731.67 1073
11732.69 1101
11733.71 1099
11734.74 1054
11735.76 998
11736.78 1044
11737.81 1071
11738.83 992
11739.85 988
11740.88 1096
11741.90 1034
11742.92 959
11743.95 986
11744.97 1009
11746.00 988
11747.02 1044
11748.04 987
11749.07 985
11750.09 987
11751.11 929
11752.14 992
11753.16 988
11754.19 997
11755.21 946
11756.23 1038
11757.26 1070
11758.28 1058
11759.31 1037
11760.33 934
11761.36 938
11762.38 955
11763.40 933
11764.43 881
11765.45 929
11766.48 1000
11767.50 983
11768.53 985
11769.55 935
11770.58 949
11771.60 934
11772.63 882
11773.65 879
11774.68 884
11775.70 962
11776.73 980
11777.75 932
11778.78 939
11779.80 934
11780.83 958
11781.85 897
11782.88 904
11783.90 832
11784.93 953
11785.95 892
11786.98 944
11788.00 844
11789.03 916
11790.05 910
11791.08 824
11792.11 820
11793.13 821
11794.16 912
11795.18 909
11796.21 860
11797.23 847
11798.26 827
11799.29 842
11800.31 831
11801.34 795
11802.36 828
11803.39 812
11804.42 829
11805.44 804
11806.47 802
11807.50 843
11808.52 827
11809.55 866
11810.57 836
11811.60 849
11812.63 827
11813.65 846
11814.68 852
11815.71 827
11816.73 806
11817.76 787
11818.79 803
11819.81 896
11820.84 890
11821.87 784
11822.90 802
11823.92 791
11824.95 856
11825.98 781
11827.00 781
11828.03 797
11829.06 803
11830.09 866
11831.11 811
11832.14 797
11833.17 812
11834.20 840
11835.22 840
11836.25 766
11837.28 788
11838.31 815
11839.33 895
11840.36 841
11841.39 858
11842.42 819
11843.45 842
11844.47 838
11845.50 875
11846.53 808
11847.56 767
11848.59 844
11849.61 854
11850.64 853
11851.67 808
11852.70 815
11853.73 830
11854.75 846
11855.78 758
11856.81 811
11857.84 845
11858.87 834
11859.90 837
11860.93 791
11861.95 844
11862.98 842
11864.01 877
11865.04 813
11866.07 835
11867.10 843
11868.13 850
11869.16 892
11870.19 861
11871.21 860
11872.24 980
11873.27 884
11874.30 876
11875.33 856
11876.36 857
11877.39 904
11878.42 916
11879.45 930
11880.48 947
11881.51 877
11882.54 899
11883.57 909
11884.60 862
11885.63 861
11886.66 859
11887.69 883
11888.72 889
11889.75 937
11890.78 927
11891.81 897
11892.84 941
11893.87 937
11894.90 897
11895.93 907
11896.96 964
11897.99 954
11899.02 932
11900.05 966
11901.08 908
11902.11 910
11903.14 945
11904.17 913
11905.20 946
11906.23 960
11907.26 984
11908.29 991
11909.32 1022
11910.35 1098
11911.38 1078
11912.42 1110
11913.45 1060
11914.48 1034
11915.51 1062
11916.54 1056
11917.57 1025
11918.60 1048
11919.63 1071
11920.66 1069
11921.70 989
11922.73 999
11923.76 1052
11924.79 1034
11925.82 1045
11926.85 1010
11927.88 1049
11928.92 1027
11929.95 1037
11930.98 1047
11932.01 1022
11933.04 1014
11934.07 1063
11935.11 1100
11936.14 1108
11937.17 1118
11938.20 1230
11939.23 1248
11940.27 1295
11941.30 1321
11942.33 1393
11943.36 1445
11944.40 1465
11945.43 1437
11946.46 1351
11947.49 1258
11948.53 1285
11949.56 1222
11950.59 1168
11951.62 1109
11952.66 1085
11953.69 1058
11954.72 1055
11955.75 969
11956.79 1045
11957.82 979
11958.85 967
11959.88 1021
11960.92 1022
11961.95 964
11962.98 952
11964.02 1002
11965.05 974
11966.08 951
11967.12 930
11968.15 967
11969.18 919
11970.22 913
11971.25 904
11972.28 889
11973.32 886
11974.35 1005
11975.38 973
11976.42 963
11977.45 913
11978.49 950
11979.52 942
11980.55 904
11981.59 924
11982.62 936
11983.66 903
11984.69 930
11985.72 958
11986.76 875
11987.79 875
11988.83 913
11989.86 930
11990.89 955
11991.93 899
11992.96 975
11994.00 1024
11995.03 1022
11996.07 937
11997.10 941
11998.14 929
11999.17 953
12000.20 902
12001.24 960
12002.27 991
12003.31 939
12004.34 961
12005.38 968
12006.41 949
12007.45 952
12008.48 980
12009.52 949
12010.55 985
12011.59 942
12012.62 978
12013.66 972
12014.70 967
12015.73 938
12016.77 987
12017.80 958
12018.84 1028
12019.87 1016
12020.91 1001
12021.94 1000
12022.98 1034
12024.02 974
12025.05 980
12026.09 1009
12027.12 1073
12028.16 1084
12029.19 1097
12030.23 1072
12031.27 1026
12032.30 1067
12033.34 1082
12034.37 1105
12035.41 1061
12036.45 1102
12037.48 1070
12038.52 1077
12039.56 1046
12040.59 1019
12041.63 975
12042.67 1003
12043.70 1062
12044.74 1065
12045.78 981
12046.81 1031
12047.85 1062
12048.89 1006
12049.92 985
12050.96 1046
12052.00 988
12053.03 988
12054.07 991
12055.11 1030
12056.14 992
12057.18 1023
12058.22 1024
12059.26 976
12060.29 1005
12061.33 950
12062.37 937
12063.41 1009
12064.44 1047
12065.48 976
12066.52 972
12067.56 1051
12068.59 959
12069.63 962
12070.67 951
12071.71 969
12072.74 1015
12073.78 948
12074.82 1032
12075.86 955
12076.90 945
12077.93 975
12078.97 1038
12080.01 1028
12081.05 1012
12082.09 994
12083.13 958
12084.16 1021
12085.20 1003
12086.24 1021
12087.28 977
12088.32 1036
12089.36 1035
12090.39 965
12091.43 981
12092.47 972
12093.51 1033
12094.55 1010
12095.59 1050
12096.63 985
12097.67 999
12098.70 1111
12099.74 1120
12100.78 1055
12101.82 1028
12102.86 1055
12103.90 1063
12104.94 1035
12105.98 1077
12107.02 1116
12108.06 1195
12109.10 1161
12110.14 1198
12111.18 1175
12112.22 1211
12113.25 1170
12114.29 1246
12115.33 1175
12116.37 1134
12117.41 1160
12118.45 1096
12119.49 1059
12120.53 1096
12121.57 1091
12122.61 1041
12123.65 1035
12124.69 989
12125.73 1007
12126.77 930
12127.81 863
12128.85 879
12129.89 910
12130.93 884
12131.97 849
12133.02 920
12134.06 921
12135.10 902
12136.14 921
12137.18 974
12138.22 946
12139.26 867
12140.30 884
12141.34 878
12142.38 882
12143.42 840
12144.46 813
12145.50 875
12146.54 897
12147.59 844
12148.63 857
12149.67 907
12150.71 900
12151.75 823
12152.79 860
12153.83 857
12154.87 910
12155.92 827
12156.96 821
12158.00 897
12159.04 828
12160.08 839
12161.12 796
12162.17 846
12163.21 805
12164.25 826
12165.29 822
12166.33 773
12167.37 798
12168.42 816
12169.46 848
12170.50 801
12171.54 791
12172.58 823
12173.63 806
12174.67 838
12175.71 830
12176.75 781
12177.80 841
12178.84 797
12179.88 841
12180.92 859
12181.97 829
12183.01 882
12184.05 831
12185.09 815
12186.14 782
12187.18 846
12188.22 838
12189.26 838
12190.31 804
12191.35 811
12192.39 889
12193.44 871
12194.48 790
12195.52 757
12196.57 801
12197.61 824
12198.65 823
12199.70 766
12200.74 790
12201.78 797
12202.83 761
12203.87 796
12204.91 811
12205.96 818
12207.00 814
12208.04 826
12209.09 798
12210.13 825
12211.17 852
12212.22 851
12213.26 827
12214.31 796
12215.35 795
12216.39 789
12217.44 822
12218.48 822
12219.53 824
12220.57 829
12221.61 811
12222.66 781
12223.70 770
12224.75 837
12225.79 815
12226.84 824
12227.88 811
12228.93 780
12229.97 734
12231.01 792
12232.06 836
12233.10 762
12234.15 817
12235.19 833
12236.24 813
12237.28 829
12238.33 810
12239.37 842
12240.42 822
12241.46 814
12242.51 854
12243.55 845
12244.60 796
12245.64 813
12246.69 801
12247.74 801
12248.78 825
12249.83 836
12250.87 879
12251.92 782
12252.96 789
12254.01 842
12255.05 819
12256.10 815
12257.15 791
12258.19 761
12259.24 741
12260.28 792
12261.33 736
12262.37 728
12263.42 744
12264.47 753
12265.51 777
12266.56 768
12267.61 785
12268.65 776
12269.70 743
12270.74 764
12271.79 771
12272.84 758
12273.88 813
12274.93 725
12275.98 729
12277.02 690
12278.07 704
12279.12 724
12280.16 754
12281.21 760
12282.26 788
12283.30 765
12284.35 764
12285.40 745
12286.44 721
12287.49 751
12288.54 767
12289.59 761
12290.63 711
12291.68 719
12292.73 678
12293.77 700
12294.82 770
12295.87 714
12296.92 719
12297.96 756
12299.01 734
12300.06 723
12301.11 735
12302.15 753
12303.20 696
12304.25 698
12305.30 745
12306.35 776
12307.39 761
12308.44 725
12309.49 835
12310.54 834
12311.59 787
12312.63 754
12313.68 767
12314.73 765
12315.78 752
12316.83 751
12317.88 800
12318.92 832
12319.97 788
12321.02 744
12322.07 769
12323.12 766
12324.17 760
12325.21 732
12326.26 715
12327.31 717
12328.36 712
12329.41 757
12330.46 687
12331.51 737
12332.56 713
12333.61 702
12334.65 714
12335.70 727
12336.75 708
12337.80 712
12338.85 714
12339.90 743
12340.95 769
12342.00 769
12343.05 714
12344.10 745
12345.15 712
12346.20 674
12347.25 723
12348.30 722
12349.35 738
12350.40 726
12351.45 662
12352.50 709
12353.55 704
12354.60 709
12355.65 765
12356.70 793
12357.75 800
12358.80 773
12359.85 716
12360.90 765
12361.95 790
12363.00 781
12364.05 784
12365.10 701
12366.15 780
12367.20 720
12368.25 717
12369.30 742
12370.35 788
12371.40 775
12372.45 732
12373.50 719
12374.55 725
12375.60 723
12376.65 768
12377.70 832
12378.76 820
12379.81 765
12380.86 758
12381.91 730
12382.96 774
12384.01 821
12385.06 787
12386.11 763
12387.17 775
12388.22 798
12389.27 793
12390.32 708
12391.37 745
12392.42 747
12393.47 862
12394.53 811
12395.58 805
12396.63 806
12397.68 827
12398.73 802
12399.78 821
12400.84 800
12401.89 761
12402.94 803
12403.99 767
12405.04 846
12406.10 750
12407.15 781
12408.20 840
12409.25 830
12410.31 811
12411.36 837
12412.41 870
12413.46 868
12414.51 856
12415.57 833
12416.62 909
12417.67 862
12418.72 907
12419.78 855
12420.83 805
12421.88 930
12422.94 857
12423.99 856
12425.04 792
12426.09 853
12427.15 807
12428.20 821
12429.25 800
12430.31 804
12431.36 806
12432.41 824
12433.47 803
12434.52 832
12435.57 820
12436.63 821
12437.68 836
12438.73 856
12439.79 858
12440.84 892
12441.89 931
12442.95 912
12444.00 875
12445.06 971
12446.11 1005
12447.16 956
12448.22 980
12449.27 928
12450.33 940
12451.38 952
12452.43 896
12453.49 883
12454.54 935
12455.60 917
12456.65 946
12457.70 944
12458.76 912
12459.81 914
12460.87 948
12461.92 916
12462.98 919
12464.03 940
12465.09 934
12466.14 966
12467.19 919
12468.25 898
12469.30 886
12470.36 886
12471.41 910
12472.47 874
12473.52 847
12474.58 906
12475.63 861
12476.69 948
12477.74 918
12478.80 941
12479.85 986
12480.91 893
12481.97 924
12483.02 918
12484.08 995
12485.13 911
12486.19 946
12487.24 987
12488.30 941
12489.35 1015
12490.41 1000
12491.47 1059
12492.52 1098
12493.58 1042
12494.63 1099
12495.69 1105
12496.74 1092
12497.80 1142
12498.86 1197
12499.91 1294
12500.97 1346
12502.03 1497
12503.08 1653
12504.14 1706
12505.19 1753
12506.25 1751
12507.31 1833
12508.36 1828
12509.42 1785
12510.48 1752
12511.53 1716
12512.59 1537
12513.65 1381
12514.70 1310
12515.76 1352
12516.82 1256
12517.87 1124
12518.93 1123
12519.99 1021
12521.04 940
12522.10 943
12523.16 1012
12524.22 981
12525.27 941
12526.33 895
12527.39 915
12528.44 887
12529.50 883
12530.56 949
12531.62 979
12532.67 941
12533.73 935
12534.79 919
12535.85 876
12536.90 897
12537.96 912
12539.02 887
12540.08 832
12541.14 872
12542.19 868
12543.25 927
12544.31 912
12545.37 833
12546.43 869
12547.48 931
12548.54 914
12549.60 895
12550.66 842
12551.72 804
12552.77 851
12553.83 878
12554.89 920
12555.95 863
12557.01 921
12558.07 951
12559.13 834
12560.18 830
12561.24 918
12562.30 889
12563.36 889
12564.42 876
12565.48 870
12566.54 929
12567.60 928
12568.65 918
12569.71 907
12570.77 857
12571.83 916
12572.89 892
12573.95 923
12575.01 963
12576.07 940
12577.13 974
12578.19 904
12579.25 890
12580.31 994
12581.37 1061
12582.43 1096
12583.49 1070
12584.55 1109
12585.60 1104
12586.66 1219
12587.72 1206
12588.78 1195
12589.84 1179
12590.90 1099
12591.96 1096
12593.02 1145
12594.08 1093
12595.14 1020
12596.20 1053
12597.26 1073
12598.32 1074
12599.39 980
12600.45 979
12601.51 967
12602.57 1016
12603.63 1003
12604.69 999
12605.75 986
12606.81 992
12607.87 895
12608.93 887
12609.99 895
12611.05 906
12612.11 878
12613.17 806
12614.23 904
12615.30 901
12616.36 858
12617.42 828
12618.48 778
12619.54 797
12620.60 874
12621.66 863
12622.72 883
12623.78 824
12624.85 808
12625.91 874
12626.97 870
12628.03 883
12629.09 854
12630.15 870
12631.22 891
12632.28 820
12633.34 841
12634.40 822
12635.46 840
12636.52 850
12637.59 851
12638.65 859
12639.71 786
12640.77 748
12641.83 817
12642.90 775
12643.96 728
12645.02 741
12646.08 763
12647.14 781
12648.21 780
12649.27 743
12650.33 768
12651.39 740
12652.46 745
12653.52 754
12654.58 784
12655.65 754
12656.71 757
12657.77 726
12658.83 719
12659.90 735
12660.96 763
12662.02 806
12663.09 874
12664.15 778
12665.21 772
12666.27 809
12667.34 807
12668.40 823
12669.46 799
12670.53 840
12671.59 763
12672.65 814
12673.72 775
12674.78 760
12675.84 833
12676.91 786
12677.97 782
12679.04 755
12680.10 742
12681.16 729
12682.23 697
12683.29 724
12684.35 764
12685.42 724
12686.48 727
12687.55 687
12688.61 735
12689.67 736
12690.74 695
12691.80 697
12692.87 691
12693.93 683
12695.00 689
12696.06 697
12697.12 704
12698.19 707
12699.25 665
12700.32 663
12701.38 639
12702.45 685
12703.51 715
12704.58 698
12705.64 684
12706.71 720
12707.77 702
12708.84 702
12709.90 734
12710.97 649
12712.03 652
12713.10 666
12714.16 682
12715.23 677
12716.29 701
12717.36 621
12718.42 671
12719.49 624
12720.55 655
12721.62 692
12722.68 676
12723.75 723
12724.81 686
12725.88 645
12726.95 670
12728.01 641
12729.08 730
12730.14 691
12731.21 670
12732.28 663
12733.34 639
12734.41 612
12735.47 664
12736.54 633
12737.61 645
12738.67 614
12739.74 632
12740.80 641
12741.87 630
12742.94 635
12744.00 633
12745.07 654
12746.14 699
12747.20 734
12748.27 710
12749.34 701
12750.40 709
12751.47 642
12752.54 640
12753.60 676
12754.67 649
12755.74 614
12756.80 625
12757.87 608
12758.94 636
12760.00 664
12761.07 627
12762.14 622
12763.21 575
12764.27 629
12765.34 604
12766.41 587
12767.47 610
12768.54 586
12769.61 596
12770.68 600
12771.74 572
12772.81 607
12773.88 578
12774.95 608
12776.02 594
12777.08 649
12778.15 633
12779.22 619
12780.29 622
12781.35 581
12782.42 593
12783.49 629
12784.56 637
12785.63 645
12786.70 617
12787.76 599
12788.83 562
12789.90 567
12790.97 563
12792.04 583
12793.11 592
12794.17 614
12795.24 606
12796.31 622
12797.38 556
12798.45 561
12799.52 592
12800.59 577
12801.65 621
12802.72 649
12803.79 594
12804.86 625
12805.93 615
12807.00 606
12808.07 577
12809.14 605
12810.21 571
12811.28 562
12812.34 564
12813.41 578
12814.48 570
12815.55 550
12816.62 606
12817.69 571
12818.76 585
12819.83 597
12820.90 580
12821.97 602
12823.04 608
12824.11 656
12825.18 648
12826.25 642
12827.32 651
12828.39 641
12829.46 621
12830.53 649
12831.60 665
12832.67 583
12833.74 598
12834.81 591
12835.88 612
12836.95 605
12838.02 603
12839.09 636
12840.16 601
12841.23 603
12842.30 570
12843.37 620
12844.44 655
12845.51 590
12846.58 614
12847.66 558
12848.73 567
12849.80 564
12850.87 555
12851.94 602
12853.01 534
12854.08 575
12855.15 610
12856.22 577
12857.29 535
12858.36 539
12859.44 522
12860.51 570
12861.58 619
12862.65 566
12863.72 573
12864.79 585
12865.86 598
12866.94 590
12868.01 547
12869.08 529
12870.15 557
12871.22 574
12872.29 533
12873.37 576
12874.44 540
12875.51 574
12876.58 582
12877.65 563
12878.73 532
12879.80 525
12880.87 521
12881.94 535
12883.01 591
12884.09 593
12885.16 522
12886.23 540
12887.30 551
12888.38 513
12889.45 551
12890.52 540
12891.59 561
12892.67 521
12893.74 550
12894.81 525
12895.88 522
12896.96 548
12898.03 567
12899.10 527
12900.18 515
12901.25 490
12902.32 553
12903.39 503
12904.47 495
12905.54 524
12906.61 622
12907.69 572
12908.76 510
12909.83 519
12910.91 495
12911.98 574
12913.05 601
12914.13 547
12915.20 524
12916.28 529
12917.35 545
12918.42 546
12919.50 551
12920.57 497
12921.64 537
12922.72 570
12923.79 513
12924.87 499
12925.94 541
12927.01 572
12928.09 530
12929.16 530
12930.24 519
12931.31 507
12932.38 508
12933.46 567
12934.53 546
12935.61 574
12936.68 547
12937.76 545
12938.83 571
12939.91 536
12940.98 496
12942.05 538
12943.13 544
12944.20 534
12945.28 489
12946.35 519
12947.43 566
12948.50 557
12949.58 542
12950.65 508
12951.73 572
12952.80 559
12953.88 568
12954.95 567
12956.03 552
12957.10 567
12958.18 552
12959.26 520
12960.33 502
12961.41 540
12962.48 563
12963.56 571
12964.63 595
12965.71 565
12966.78 557
12967.86 564
12968.94 554
12970.01 545
12971.09 558
12972.16 497
12973.24 537
12974.32 533
12975.39 549
12976.47 566
12977.54 555
12978.62 583
12979.70 600
12980.77 513
12981.85 535
12982.93 497
12984.00 520
12985.08 527
12986.15 553
12987.23 598
12988.31 527
12989.38 531
12990.46 583
12991.54 525
12992.61 554
12993.69 569
12994.77 540
12995.85 541
12996.92 544
12998.00 546
12999.08 548
13000.15 555
13001.23 539
13002.31 529
13003.38 521
13004.46 515
13005.54 574
13006.62 521
13007.69 488
13008.77 500
13009.85 568
13010.93 584
13012.00 546
13013.08 528
13014.16 537
13015.24 547
13016.32 580
13017.39 563
13018.47 539
13019.55 545
13020.63 514
13021.70 545
13022.78 568
13023.86 512
13024.94 545
13026.02 535
13027.10 580
13028.17 526
13029.25 563
13030.33 570
13031.41 521
13032.49 553
13033.57 515
13034.64 544
13035.72 551
13036.80 540
13037.88 527
13038.96 558
13040.04 529
13041.12 583
13042.19 555
13043.27 571
13044.35 528
13045.43 567
13046.51 551
13047.59 532
13048.67 522
13049.75 523
13050.83 541
13051.91 548
13052.99 541
13054.06 534
13055.14 556
13056.22 557
13057.30 571
13058.38 513
13059.46 501
13060.54 530
13061.62 526
13062.70 542
13063.78 557
13064.86 570
13065.94 522
13067.02 523
13068.10 565
13069.18 573
13070.26 574
13071.34 578
13072.42 541
13073.50 545
13074.58 519
13075.66 525
13076.74 577
13077.82 529
13078.90 551
13079.98 601
13081.06 579
13082.14 538
13083.22 511
13084.30 480
13085.38 501
13086.47 563
13087.55 589
13088.63 567
13089.71 545
13090.79 501
13091.87 548
13092.95 575
13094.03 551
13095.11 495
13096.19 542
13097.27 510
13098.36 570
13099.44 541
13100.52 511
13101.60 526
13102.68 547
13103.76 526
13104.84 540
13105.93 548
13107.01 542
13108.09 560
13109.17 538
13110.25 495
13111.33 535
13112.42 569
13113.50 558
13114.58 526
13115.66 493
13116.74 487
13117.82 508
13118.91 528
13119.99 551
13121.07 556
13122.15 526
13123.23 532
13124.32 562
13125.40 544
13126.48 555
13127.56 565
13128.65 581
13129.73 545
13130.81 604
13131.89 590
13132.98 562
13134.06 546
13135.14 537
13136.22 518
13137.31 565
13138.39 542
13139.47 536
13140.56 509
13141.64 514
13142.72 559
13143.81 561
13144.89 539
13145.97 521
13147.05 559
13148.14 525
13149.22 542
13150.30 532
13151.39 539
13152.47 490
13153.55 530
13154.64 568
13155.72 533
13156.81 549
13157.89 517
13158.97 499
13160.06 504
13161.14 525
13162.22 516
13163.31 531
13164.39 507
13165.48 517
13166.56 548
13167.64 566
13168.73 501
13169.81 578
13170.90 544
13171.98 558
13173.06 566
13174.15 592
13175.23 572
13176.32 553
13177.40 472
13178.49 538
13179.57 550
13180.66 542
13181.74 533
13182.82 546
13183.91 524
13184.99 536
13186.08 565
13187.16 558
13188.25 601
13189.33 551
13190.42 557
13191.50 573
13192.59 546
13193.67 536
13194.76 515
13195.84 557
13196.93 607
13198.01 571
13199.10 563
13200.19 587
13201.27 557
13202.36 591
13203.44 554
13204.53 540
13205.61 532
13206.70 546
13207.78 548
13208.87 555
13209.96 580
13211.04 573
13212.13 557
13213.21 547
13214.30 525
13215.38 534
13216.47 562
13217.56 593
13218.64 577
13219.73 570
13220.82 544
13221.90 576
13222.99 597
13224.07 534
13225.16 557
13226.25 603
13227.33 488
13228.42 563
13229.51 542
13230.59 582
13231.68 552
13232.77 561
13233.85 591
13234.94 606
13236.03 517
13237.11 553
13238.20 539
13239.29 563
13240.38 581
13241.46 575
13242.55 634
13243.64 587
13244.72 569
13245.81 584
13246.90 569
13247.99 598
13249.07 550
13250.16 582
13251.25 610
13252.34 587
13253.42 592
13254.51 588
13255.60 583
13256.69 573
13257.77 605
13258.86 613
13259.95 579
13261.04 575
13262.13 529
13263.21 588
13264.30 583
13265.39 550
13266.48 601
13267.57 615
13268.65 619
13269.74 618
13270.83 625
13271.92 613
13273.01 576
13274.10 625
13275.18 647
13276.27 593
13277.36 608
13278.45 628
13279.54 662
13280.63 647
13281.72 592
13282.80 643
13283.89 629
13284.98 599
13286.07 609
13287.16 594
13288.25 644
13289.34 632
13290.43 643
13291.52 642
13292.61 662
13293.69 644
13294.78 637
13295.87 641
13296.96 666
13298.05 652
13299.14 679
13300.23 632
13301.32 660
13302.41 624
13303.50 636
13304.59 656
13305.68 711
13306.77 665
13307.86 660
13308.95 595
13310.04 628
13311.13 633
13312.22 658
13313.31 652
13314.40 641
13315.49 659
13316.58 679
13317.67 676
13318.76 737
13319.85 663
13320.94 671
13322.03 700
13323.12 728
13324.21 694
13325.30 713
13326.39 731
13327.48 745
13328.57 698
13329.66 712
13330.75 706
13331.85 687
13332.94 731
13334.03 800
13335.12 779
13336.21 726
13337.30 704
13338.39 717
13339.48 736
13340.57 705
13341.66 713
13342.76 702
13343.85 692
13344.94 708
13346.03 680
13347.12 715
13348.21 748
13349.30 712
13350.40 723
13351.49 727
13352.58 723
13353.67 752
13354.76 685
13355.85 733
13356.95 777
13358.04 691
13359.13 714
13360.22 760
13361.31 691
13362.41 685
13363.50 692
13364.59 703
13365.68 733
13366.77 703
13367.87 775
13368.96 747
13370.05 751
13371.14 762
13372.24 810
13373.33 805
13374.42 792
13375.51 759
13376.61 737
13377.70 768
13378.79 830
13379.88 830
13380.98 818
13382.07 783
13383.16 809
13384.26 809
13385.35 805
13386.44 784
13387.54 763
13388.63 761
13389.72 790
13390.81 705
13391.91 775
13393.00 754
13394.09 759
13395.19 727
13396.28 685
13397.37 692
13398.47 713
13399.56 773
13400.66 751
13401.75 712
13402.84 680
13403.94 678
13405.03 705
13406.12 691
13407.22 676
13408.31 770
13409.41 701
13410.50 701
13411.59 676
13412.69 711
13413.78 739
13414.88 712
13415.97 655
13417.07 654
13418.16 689
13419.25 697
13420.35 737
13421.44 728
13422.54 678
13423.63 722
13424.73 693
13425.82 672
13426.92 695
13428.01 709
13429.11 705
13430.20 704
13431.29 689
13432.39 731
13433.48 746
13434.58 747
13435.67 707
13436.77 730
13437.86 700
13438.96 742
13440.06 721
13441.15 686
13442.25 701
13443.34 706
13444.44 796
13445.53 746
13446.63 750
13447.72 729
13448.82 739
13449.91 690
13451.01 720
13452.11 766
13453.20 737
13454.30 757
13455.39 737
13456.49 742
13457.59 761
13458.68 775
13459.78 773
13460.87 720
13461.97 772
13463.07 748
13464.16 736
13465.26 728
13466.35 741
13467.45 749
13468.55 748
13469.64 789
13470.74 795
13471.84 821
13472.93 846
13474.03 826
13475.13 769
13476.22 724
13477.32 793
13478.42 774
13479.51 804
13480.61 797
13481.71 821
13482.80 814
13483.90 758
13485.00 806
13486.10 827
13487.19 795
13488.29 771
13489.39 799
13490.48 819
13491.58 833
13492.68 802
13493.78 814
13494.87 749
13495.97 804
13497.07 801
13498.17 810
13499.26 810
13500.36 841
13501.46 857
13502.56 828
13503.65 870
13504.75 821
13505.85 856
13506.95 878
13508.05 870
13509.14 845
13510.24 860
13511.34 877
13512.44 940
13513.54 884
13514.64 877
13515.73 863
13516.83 864
13517.93 962
13519.03 916
13520.13 849
13521.23 817
13522.32 822
13523.42 816
13524.52 886
13525.62 881
13526.72 752
13527.82 714
13528.92 769
13530.02 740
13531.12 732
13532.21 735
13533.31 776
13534.41 738
13535.51 704
13536.61 671
13537.71 732
13538.81 733
13539.91 715
13541.01 725
13542.11 730
13543.21 737
13544.31 713
13545.41 725
13546.50 752
13547.60 742
13548.70 734
13549.80 718
13550.90 694
13552.00 633
13553.10 710
13554.20 744
13555.30 743
13556.40 750
13557.50 719
13558.60 734
13559.70 668
13560.80 656
13561.90 678
13563.00 677
13564.10 745
13565.20 744
13566.30 683
13567.41 744
13568.51 707
13569.61 675
13570.71 727
13571.81 740
13572.91 713
13574.01 731
13575.11 699
13576.21 667
13577.31 709
13578.41 730
13579.51 662
13580.61 678
13581.71 722
13582.82 682
13583.92 675
13585.02 675
13586.12 657
13587.22 711
13588.32 716
13589.42 730
13590.52 709
13591.63 729
13592.73 689
13593.83 730
13594.93 766
13596.03 753
13597.13 759
13598.24 720
13599.34 730
13600.44 775
13601.54 681
13602.64 675
13603.74 767
13604.85 730
13605.95 754
13607.05 798
13608.15 737
13609.25 758
13610.36 782
13611.46 700
13612.56 656
13613.66 751
13614.77 763
13615.87 783
13616.97 741
13618.07 730
13619.18 774
13620.28 756
13621.38 718
13622.48 756
13623.59 725
13624.69 697
13625.79 765
13626.89 796
13628.00 744
13629.10 744
13630.20 742
13631.31 756
13632.41 812
13633.51 788
13634.62 730
13635.72 760
13636.82 747
13637.93 741
13639.03 753
13640.13 766
13641.24 815
13642.34 825
13643.44 723
13644.55 727
13645.65 777
13646.75 768
13647.86 766
13648.96 781
13650.06 797
13651.17 829
13652.27 789
13653.38 803
13654.48 763
13655.58 755
13656.69 800
13657.79 810
13658.90 798
13660.00 802
13661.10 764
13662.21 715
13663.31 704
13664.42 744
13665.52 729
13666.63 687
13667.73 741
13668.84 659
13669.94 753
13671.04 716
13672.15 772
13673.25 696
13674.36 708
13675.46 781
13676.57 755
13677.67 733
13678.78 768
13679.88 730
13680.99 731
13682.09 756
13683.20 731
13684.30 732
13685.41 683
13686.51 740
13687.62 745
13688.72 754
13689.83 691
13690.94 727
13692.04 739
13693.15 759
13694.25 794
13695.36 766
13696.46 771
13697.57 732
13698.67 728
13699.78 740
13700.89 733
13701.99 736
13703.10 751
13704.20 821
13705.31 762
13706.42 766
13707.52 792
13708.63 788
13709.73 758
13710.84 775
13711.95 738
13713.05 803
13714.16 805
13715.27 824
13716.37 799
13717.48 776
13718.59 819
13719.69 812
13720.80 774
13721.91 778
13723.01 772
13724.12 835
13725.23 859
13726.33 835
13727.44 799
13728.55 809
13729.65 785
13730.76 855
13731.87 831
13732.98 793
13734.08 815
13735.19 813
13736.30 879
13737.40 890
13738.51 895
13739.62 916
13740.73 919
13741.83 900
13742.94 878
13744.05 862
13745.16 961
13746.26 915
13747.37 964
13748.48 941
13749.59 913
13750.70 914
13751.80 957
13752.91 949
13754.02 854
13755.13 948
13756.24 909
13757.34 931
13758.45 989
13759.56 965
13760.67 959
13761.78 903
13762.88 935
13763.99 996
13765.10 983
13766.21 1021
13767.32 1033
13768.43 1024
13769.54 1046
13770.64 1032
13771.75 1063
13772.86 1126
13773.97 1075
13775.08 1091
13776.19 1113
13777.30 1172
13778.41 1262
13779.52 1227
13780.62 1212
13781.73 1251
13782.84 1357
13783.95 1305
13785.06 1341
13786.17 1435
13787.28 1365
13788.39 1411
13789.50 1369
13790.61 1277
13791.72 1193
13792.83 1164
13793.94 1128
13795.05 1108
13796.16 1071
13797.27 1107
13798.38 1044
13799.49 996
13800.60 1002
13801.71 938
13802.82 989
13803.93 954
13805.04 986
13806.15 1002
13807.26 943
13808.37 871
13809.48 872
13810.59 938
13811.70 963
13812.81 936
13813.92 1006
13815.03 911
13816.14 861
13817.25 937
13818.36 938
13819.47 880
13820.58 908
13821.69 878
13822.80 922
13823.91 833
13825.02 907
13826.13 915
13827.25 922
13828.36 899
13829.47 882
13830.58 913
13831.69 909
13832.80 911
13833.91 842
13835.02 823
13836.13 849
13837.25 874
13838.36 846
13839.47 818
13840.58 822
13841.69 867
13842.80 834
13843.91 863
13845.03 826
13846.14 845
13847.25 901
13848.36 964
13849.47 915
13850.59 875
13851.70 908
13852.81 864
13853.92 929
13855.03 923
13856.15 867
13857.26 873
13858.37 948
13859.48 878
13860.59 945
13861.71 904
13862.82 914
13863.93 924
13865.04 936
13866.16 958
13867.27 969
13868.38 990
13869.49 976
13870.61 933
13871.72 991
13872.83 1012
13873.95 1013
13875.06 1106
13876.17 1072
13877.28 1058
13878.40 965
13879.51 999
13880.62 1096
13881.74 999
13882.85 979
13883.96 1077
13885.08 954
13886.19 958
13887.30 894
13888.42 895
13889.53 936
13890.64 954
13891.76 917
13892.87 947
13893.98 883
13895.10 866
13896.21 910
13897.33 868
13898.44 951
13899.55 968
13900.67 945
13901.78 961
13902.89 938
13904.01 897
13905.12 912
13906.24 928
13907.35 948
13908.47 967
13909.58 914
13910.69 893
13911.81 922
13912.92 945
13914.04 961
13915.15 929
13916.27 882
13917.38 932
13918.50 917
13919.61 929
13920.72 905
13921.84 901
13922.95 957
13924.07 863
13925.18 932
13926.30 842
13927.41 901
13928.53 861
13929.64 849
13930.76 922
13931.87 894
13932.99 829
13934.10 848
13935.22 831
13936.34 784
13937.45 801
13938.57 803
13939.68 837
13940.80 876
13941.91 818
13943.03 825
13944.14 844
13945.26 812
13946.38 831
13947.49 866
13948.61 844
13949.72 866
13950.84 850
13951.95 840
13953.07 788
13954.19 770
13955.30 772
13956.42 852
13957.53 863
13958.65 819
13959.77 841
13960.88 846
13962.00 832
13963.12 843
13964.23 800
13965.35 819
13966.47 837
13967.58 834
13968.70 844
13969.82 894
13970.93 889
13972.05 888
13973.17 837
13974.28 815
13975.40 831
13976.52 841
13977.63 826
13978.75 853
13979.87 856
13980.99 896
13982.10 848
13983.22 818
13984.34 825
13985.45 863
13986.57 825
13987.69 846
13988.81 875
13989.92 862
13991.04 835
13992.16 860
13993.28 862
13994.39 830
13995.51 790
13996.63 860
13997.75 930
13998.87 881
13999.98 877
14001.10 859
14002.22 915
14003.34 850
14004.46 856
14005.57 807
14006.69 828
14007.81 947
14008.93 983
14010.05 902
14011.16 849
14012.28 872
14013.40 893
14014.52 894
14015.64 922
14016.76 958
14017.88 948
14018.99 999
14020.11 967
14021.23 1008
14022.35 964
14023.47 935
14024.59 944
14025.71 925
14026.83 938
14027.94 953
14029.06 914
14030.18 906
14031.30 967
14032.42 983
14033.54 1020
14034.66 1029
14035.78 980
14036.90 1001
14038.02 1024
14039.14 960
14040.26 940
14041.38 904
14042.50 1005
14043.62 951
14044.74 984
14045.86 973
14046.97 928
14048.09 890
14049.21 886
14050.33 871
14051.45 917
14052.57 860
14053.69 877
14054.81 851
14055.93 899
14057.05 895
14058.17 840
14059.30 928
14060.42 953
14061.54 908
14062.66 856
14063.78 896
14064.90 905
14066.02 852
14067.14 847
14068.26 826
14069.38 898
14070.50 910
14071.62 913
14072.74 824
14073.86 838
14074.98 906
14076.10 942
14077.23 901
14078.35 955
14079.47 916
14080.59 952
14081.71 918
14082.83 927
14083.95 932
14085.07 927
14086.19 968
14087.32 965
14088.44 964
14089.56 986
14090.68 961
14091.80 995
14092.92 1042
14094.05 1060
14095.17 1064
14096.29 1039
14097.41 1029
14098.53 1030
14099.65 1027
14100.78 1068
14101.90 1129
14103.02 1106
14104.14 1123
14105.26 1121
14106.39 1196
14107.51 1149
14108.63 1222
14109.75 1143
14110.88 1197
14112.00 1166
14113.12 1151
14114.24 1240
14115.37 1178
14116.49 1148
14117.61 1122
14118.73 1182
14119.86 1052
14120.98 1019
14122.10 1022
14123.22 1019
14124.35 1003
14125.47 973
14126.59 967
14127.72 946
14128.84 861
14129.96 855
14131.09 890
14132.21 884
14133.33 915
14134.45 861
14135.58 908
14136.70 904
14137.82 934
14138.95 890
14140.07 897
14141.20 913
14142.32 860
14143.44 856
14144.57 844
14145.69 874
14146.81 825
14147.94 794
14149.06 806
14150.19 866
14151.31 832
14152.43 826
14153.56 832
14154.68 790
14155.81 784
14156.93 846
14158.05 820
14159.18 841
14160.30 831
14161.43 814
14162.55 802
14163.68 873
14164.80 807
14165.92 803
14167.05 824
14168.17 795
14169.30 788
14170.42 796
14171.55 839
14172.67 828
14173.80 830
14174.92 807
14176.05 811
14177.17 808
14178.30 815
14179.42 784
14180.55 782
14181.67 812
14182.80 724
14183.92 764
14185.05 775
14186.17 825
14187.30 822
14188.42 791
14189.55 772
14190.67 798
14191.80 759
14192.93 777
14194.05 773
14195.18 758
14196.30 761
14197.43 767
14198.55 771
14199.68 801
14200.81 785
14201.93 762
14203.06 787
14204.18 790
14205.31 772
14206.44 752
14207.56 802
14208.69 753
14209.82 779
14210.94 776
14212.07 820
14213.19 761
14214.32 697
14215.45 749
14216.57 738
14217.70 750
14218.83 704
14219.95 731
14221.08 732
14222.21 729
14223.33 714
14224.46 662
14225.59 733
14226.71 664
14227.84 705
14228.97 712
14230.10 692
14231.22 691
14232.35 690
14233.48 652
14234.60 652
14235.73 730
14236.86 705
14237.99 656
14239.11 659
14240.24 661
14241.37 676
14242.50 728
14243.62 677
14244.75 639
14245.88 674
14247.01 631
14248.13 672
14249.26 656
14250.39 689
14251.52 663
14252.65 686
14253.77 690
14254.90 694
14256.03 648
14257.16 666
14258.29 643
14259.42 668
14260.54 615
14261.67 640
14262.80 670
14263.93 664
14265.06 638
14266.19 637
14267.31 694
14268.44 618
14269.57 583
14270.70 658
14271.83 695
14272.96 666
14274.09 663
14275.22 629
14276.34 596
14277.47 625
14278.60 648
14279.73 613
14280.86 563
14281.99 581
14283.12 599
14284.25 602
14285.38 564
14286.51 598
14287.64 644
14288.76 618
14289.89 641
14291.02 624
14292.15 589
14293.28 602
14294.41 608
14295.54 591
14296.67 581
14297.80 624
14298.93 606
14300.06 585
14301.19 657
14302.32 603
14303.45 586
14304.58 601
14305.71 602
14306.84 602
14307.97 573
14309.10 546
14310.23 596
14311.36 580
14312.49 591
14313.62 581
14314.75 549
14315.88 541
14317.01 560
14318.15 573
14319.28 560
14320.41 537
14321.54 621
14322.67 582
14323.80 563
14324.93 608
14326.06 598
14327.19 569
14328.32 541
14329.45 546
14330.58 606
14331.72 585
14332.85 592
14333.98 588
14335.11 556
14336.24 562
14337.37 590
14338.50 570
14339.63 551
14340.77 584
14341.90 554
14343.03 605
14344.16 541
14345.29 509
14346.42 504
14347.56 544
14348.69 546
14349.82 541
14350.95 555
14352.08 568
14353.21 561
14354.35 528
14355.48 550
14356.61 505
14357.74 524
14358.88 513
14360.01 522
14361.14 559
14362.27 547
14363.40 566
14364.54 547
14365.67 505
14366.80 488
14367.93 490
14369.07 528
14370.20 556
14371.33 504
14372.46 527
14373.60 544
14374.73 492
14375.86 539
14377.00 528
14378.13 520
14379.26 533
14380.39 552
14381.53 527
14382.66 489
14383.79 499
14384.93 496
14386.06 489
14387.19 513
14388.33 500
14389.46 477
14390.59 506
14391.73 488
14392.86 546
14393.99 510
14395.13 497
14396.26 542
14397.40 517
14398.53 504
14399.66 488
14400.80 515
14401.93 531
14403.06 482
14404.20 481
14405.33 508
14406.47 545
14407.60 568
14408.74 530
14409.87 528
14411.00 503
14412.14 527
14413.27 562
14414.41 518
14415.54 479
14416.68 512
14417.81 559
14418.94 540
14420.08 566
14421.21 522
14422.35 545
14423.48 535
14424.62 509
14425.75 505
14426.89 503
14428.02 501
14429.16 548
14430.29 488
14431.43 489
14432.56 527
14433.70 558
14434.83 539
14435.97 525
14437.10 530
14438.24 552
14439.37 536
14440.51 487
14441.64 525
14442.78 526
14443.92 542
14445.05 555
14446.19 497
14447.32 512
14448.46 509
14449.59 540
14450.73 545
14451.87 522
14453.00 497
14454.14 501
14455.27 541
14456.41 505
14457.55 534
14458.68 574
14459.82 532
14460.95 526
14462.09 513
14463.23 503
14464.36 520
14465.50 549
14466.64 537
14467.77 531
14468.91 523
14470.05 542
14471.18 577
14472.32 568
14473.46 490
14474.59 495
14475.73 467
14476.87 503
14478.00 557
14479.14 523
14480.28 524
14481.41 527
14482.55 539
14483.69 516
14484.83 521
14485.96 547
14487.10 536
14488.24 516
14489.37 557
14490.51 529
14491.65 519
14492.79 532
14493.92 573
14495.06 545
14496.20 530
14497.34 570
14498.47 498
14499.61 532
14500.75 560
14501.89 571
14503.03 581
14504.16 575
14505.30 539
14506.44 551
14507.58 555
14508.72 506
14509.85 508
14510.99 482
14512.13 530
14513.27 535
14514.41 542
14515.55 529
14516.68 516
14517.82 509
14518.96 524
14520.10 561
14521.24 500
14522.38 546
14523.51 520
14524.65 593
14525.79 572
14526.93 532
14528.07 529
14529.21 514
14530.35 552
14531.49 574
14532.63 605
14533.76 581
14534.90 533
14536.04 536
14537.18 540
14538.32 556
14539.46 588
14540.60 573
14541.74 579
14542.88 586
14544.02 541
14545.16 512
14546.30 535
14547.44 532
14548.58 555
14549.72 602
14550.86 563
14552.00 566
14553.14 601
14554.28 595
14555.42 560
14556.56 608
14557.70 606
14558.84 563
14559.98 562
14561.12 599
14562.26 577
14563.40 565
14564.54 608
14565.68 598
14566.82 562
14567.96 549
14569.10 594
14570.24 573
14571.38 607
14572.52 621
14573.66 573
14574.80 594
14575.94 640
14577.08 587
14578.22 567
14579.36 574
14580.51 648
14581.65 598
14582.79 563
14583.93 534
14585.07 604
14586.21 616
14587.35 602
14588.49 594
14589.63 637
14590.78 613
14591.92 627
14593.06 642
14594.20 596
14595.34 594
14596.48 635
14597.62 614
14598.77 622
14599.91 649
14601.05 582
14602.19 612
14603.33 664
14604.48 658
14605.62 651
14606.76 635
14607.90 679
14609.04 631
14610.19 649
14611.33 681
14612.47 665
14613.61 665
14614.75 709
14615.90 755
14617.04 694
14618.18 635
14619.32 690
14620.47 675
14621.61 641
14622.75 691
14623.89 709
14625.04 694
14626.18 739
14627.32 696
14628.46 694
14629.61 728
14630.75 693
14631.89 719
14633.04 723
14634.18 759
14635.32 706
14636.47 763
14637.61 769
14638.75 723
14639.89 762
14641.04 739
14642.18 818
14643.32 824
14644.47 805
14645.61 825
14646.76 834
14647.90 833
14649.04 821
14650.19 841
14651.33 865
14652.47 828
14653.62 784
14654.76 761
14655.90 776
14657.05 740
14658.19 720
14659.34 821
14660.48 738
14661.62 666
14662.77 712
14663.91 696
14665.06 655
14666.20 651
14667.35 664
14668.49 650
14669.63 636
14670.78 643
14671.92 650
14673.07 660
14674.21 645
14675.36 625
14676.50 633
14677.65 582
14678.79 560
14679.94 544
14681.08 609
14682.23 581
14683.37 574
14684.52 606
14685.66 610
14686.81 591
14687.95 555
14689.10 571
14690.24 615
14691.39 591
14692.53 568
14693.68 584
14694.82 552
14695.97 565
14697.11 554
14698.26 529
14699.41 537
14700.55 573
14701.70 544
14702.84 557
14703.99 506
14705.13 566
14706.28 584
14707.43 538
14708.57 566
14709.72 591
14710.86 539
14712.01 565
14713.16 521
14714.30 515
14715.45 542
14716.59 593
14717.74 581
14718.89 545
14720.03 531
14721.18 517
14722.33 561
14723.47 559
14724.62 579
14725.77 555
14726.91 536
14728.06 520
14729.21 531
14730.35 481
14731.50 540
14732.65 559
14733.79 517
14734.94 512
14736.09 518
14737.23 518
14738.38 552
14739.53 477
14740.68 521
14741.82 522
14742.97 548
14744.12 492
14745.26 492
14746.41 539
14747.56 515
14748.71 503
14749.85 527
14751.00 506
14752.15 500
14753.30 495
14754.45 516
14755.59 526
14756.74 544
14757.89 535
14759.04 510
14760.18 523
14761.33 556
14762.48 499
14763.63 508
14764.78 539
14765.92 523
14767.07 469
14768.22 503
14769.37 552
14770.52 507
14771.67 516
14772.81 524
14773.96 521
14775.11 498
14776.26 524
14777.41 553
14778.56 540
14779.71 488
14780.86 519
14782.00 554
14783.15 462
14784.30 504
14785.45 490
14786.60 515
14787.75 509
14788.90 540
14790.05 475
14791.20 489
14792.35 512
14793.49 524
14794.64 531
14795.79 501
14796.94 489
14798.09 511
14799.24 479
14800.39 501
14801.54 509
14802.69 531
14803.84 488
14804.99 492
14806.14 507
14807.29 470
14808.44 512
14809.59 578
14810.74 519
14811.89 500
14813.04 483
14814.19 514
14815.34 546
14816.49 484
14817.64 511
14818.79 520
14819.94 499
14821.09 483
14822.24 474
14823.39 475
14824.54 567
14825.69 564
14826.84 493
14827.99 469
14829.14 458
14830.29 500
14831.44 560
14832.60 533
14833.75 519
14834.90 572
14836.05 540
14837.20 510
14838.35 531
14839.50 538
14840.65 482
14841.80 513
14842.95 476
14844.11 466
14845.26 438
14846.41 489
14847.56 508
14848.71 483
14849.86 487
14851.01 444
14852.17 462
14853.32 496
14854.47 465
14855.62 480
14856.77 464
14857.92 448
14859.08 454
14860.23 455
14861.38 458
14862.53 474
14863.68 474
14864.84 475
14865.99 427
14867.14 493
14868.29 481
14869.44 460
14870.60 492
14871.75 492
14872.90 460
14874.05 455
14875.21 463
14876.36 496
14877.51 485
14878.66 433
14879.82 424
14880.97 487
14882.12 448
14883.27 458
14884.43 462
14885.58 449
14886.73 442
14887.89 473
14889.04 465
14890.19 421
14891.34 418
14892.50 478
14893.65 486
14894.80 460
14895.96 464
14897.11 488
14898.26 455
14899.42 478
14900.57 443
14901.72 451
14902.88 490
14904.03 456
14905.18 431
14906.34 424
14907.49 431
14908.65 491
14909.80 496
14910.95 458
14912.11 432
14913.26 475
14914.41 449
14915.57 449
14916.72 476
14917.88 468
14919.03 466
14920.18 458
14921.34 460
14922.49 445
14923.65 472
14924.80 501
14925.96 459
14927.11 469
14928.27 435
14929.42 506
14930.57 478
14931.73 455
14932.88 445
14934.04 466
14935.19 458
14936.35 475
14937.50 480
14938.66 423
14939.81 457
14940.97 486
14942.12 508
14943.28 482
14944.43 494
14945.59 508
14946.74 476
14947.90 517
14949.05 508
14950.21 503
14951.36 506
14952.52 507
14953.68 477
14954.83 479
14955.99 484
14957.14 509
14958.30 530
14959.45 530
14960.61 536
14961.77 530
14962.92 499
14964.08 496
14965.23 484
14966.39 510
14967.54 463
14968.70 500
14969.86 464
14971.01 485
14972.17 473
14973.33 494
14974.48 532
14975.64 514
14976.79 484
14977.95 520
14979.11 478
14980.26 440
14981.42 460
14982.58 488
14983.73 511
14984.89 440
14986.05 472
14987.20 452
14988.36 438
14989.52 418
14990.67 425
14991.83 418
14992.99 456
14994.15 419
14995.30 456
14996.46 475
14997.62 441
14998.77 433
14999.93 441
15001.09 499
15002.25 422
15003.40 426
15004.56 420
15005.72 429
15006.88 372
15008.03 422
15009.19 418
15010.35 391
15011.51 385
15012.66 444
15013.82 373
15014.98 410
15016.14 366
15017.30 392
15018.45 416
15019.61 403
15020.77 459
15021.93 408
15023.09 409
15024.24 421
15025.40 429
15026.56 399
15027.72 399
15028.88 408
15030.04 446
15031.19 417
15032.35 396
15033.51 392
15034.67 412
15035.83 379
15036.99 393
15038.15 451
15039.30 448
15040.46 412
15041.62 407
15042.78 392
15043.94 406
15045.10 417
15046.26 389
15047.42 415
15048.58 382
15049.74 439
15050.90 435
15052.05 401
15053.21 370
15054.37 359
15055.53 418
15056.69 464
15057.85 430
15059.01 432
15060.17 383
15061.33 347
15062.49 401
15063.65 386
15064.81 400
15065.97 393
15067.13 428
15068.29 382
15069.45 386
15070.61 389
15071.77 416
15072.93 373
15074.09 384
15075.25 362
15076.41 407
15077.57 416
15078.73 432
15079.89 406
15081.05 380
15082.21 428
15083.37 426
15084.53 387
15085.69 380
15086.85 384
15088.01 414
15089.18 437
15090.34 396
15091.50 383
15092.66 408
15093.82 388
15094.98 366
15096.14 401
15097.30 423
15098.46 386
15099.62 407
15100.78 374
15101.95 372
15103.11 421
15104.27 434
15105.43 396
15106.59 393
15107.75 414
15108.91 440
15110.08 398
15111.24 390
15112.40 448
15113.56 407
15114.72 429
15115.88 404
15117.05 389
15118.21 382
15119.37 431
15120.53 441
15121.69 406
15122.86 388
15124.02 457
15125.18 464
15126.34 423
15127.50 396
15128.67 387
15129.83 405
15130.99 466
15132.15 396
15133.32 393
15134.48 426
15135.64 438
15136.80 412
15137.97 411
15139.13 411
15140.29 446
15141.45 415
15142.62 434
15143.78 402
15144.94 418
15146.11 454
15147.27 444
15148.43 415
15149.59 403
15150.76 431
15151.92 417
15153.08 419
15154.25 416
15155.41 418
15156.57 447
15157.74 447
15158.90 434
15160.06 440
15161.23 445
15162.39 436
15163.55 391
15164.72 448
15165.88 471
15167.05 423
15168.21 422
15169.37 433
15170.54 418
15171.70 396
15172.86 489
15174.03 442
15175.19 425
15176.36 459
15177.52 420
15178.69 453
15179.85 406
15181.01 404
15182.18 400
15183.34 430
15184.51 448
15185.67 452
15186.84 464
15188.00 433
15189.16 445
15190.33 409
15191.49 441
15192.66 457
15193.82 463
15194.99 425
15196.15 425
15197.32 409
15198.48 451
15199.65 485
15200.81 490
15201.98 480
15203.14 476
15204.31 470
15205.47 513
15206.64 490
15207.80 478
15208.97 408
15210.13 433
15211.30 507
15212.47 472
15213.63 448
15214.80 467
15215.96 478
15217.13 476
15218.29 490
15219.46 457
15220.62 500
15221.79 443
15222.96 468
15224.12 484
15225.29 427
15226.45 469
15227.62 497
15228.79 509
15229.95 544
15231.12 506
15232.29 478
15233.45 542
15234.62 485
15235.78 466
15236.95 497
15238.12 512
15239.28 538
15240.45 504
15241.62 487
15242.78 598
15243.95 536
15245.12 556
15246.28 519
15247.45 504
15248.62 529
15249.78 591
15250.95 555
15252.12 524
15253.28 578
15254.45 532
15255.62 522
15256.79 512
15257.95 516
15259.12 517
15260.29 503
15261.46 504
15262.62 500
15263.79 515
15264.96 522
15266.13 462
15267.29 438
15268.46 444
15269.63 428
15270.80 451
15271.96 472
15273.13 477
15274.30 425
15275.47 453
15276.64 453
15277.80 474
15278.97 437
15280.14 469
15281.31 472
15282.48 426
15283.64 437
15284.81 466
15285.98 423
15287.15 469
15288.32 485
15289.49 442
15290.65 425
15291.82 457
15292.99 434
15294.16 453
15295.33 471
15296.50 438
15297.67 430
15298.83 414
15300.00 472
15301.17 455
15302.34 418
15303.51 429
15304.68 415
15305.85 441
15307.02 403
15308.19 440
15309.36 476
15310.52 495
15311.69 461
15312.86 472
15314.03 470
15315.20 493
15316.37 422
15317.54 445
15318.71 422
15319.88 403
15321.05 418
15322.22 455
15323.39 494
15324.56 486
15325.73 431
15326.90 441
15328.07 402
15329.24 458
15330.41 464
15331.58 476
15332.75 464
15333.92 446
15335.09 459
15336.26 439
15337.43 457
15338.60 465
15339.77 448
15340.94 439
15342.11 455
15343.28 465
15344.45 415
15345.62 460
15346.79 439
15347.96 458
15349.13 425
15350.31 483
15351.48 497
15352.65 465
15353.82 432
15354.99 458
15356.16 497
15357.33 449
15358.50 511
15359.67 451
15360.84 458
15362.02 453
15363.19 473
15364.36 433
15365.53 479
15366.70 485
15367.87 505
15369.04 500
15370.21 477
15371.39 484
15372.56 473
15373.73 417
15374.90 441
15376.07 423
15377.24 484
15378.42 468
15379.59 477
15380.76 469
15381.93 463
15383.10 479
15384.28 450
15385.45 482
15386.62 487
15387.79 502
15388.97 467
15390.14 468
15391.31 454
15392.48 488
15393.65 486
15394.83 458
15396.00 482
15397.17 451
15398.34 471
15399.52 499
15400.69 476
15401.86 501
15403.04 500
15404.21 503
15405.38 505
15406.55 471
15407.73 495
15408.90 497
15410.07 523
15411.25 487
15412.42 480
15413.59 476
15414.77 449
15415.94 452
15417.11 459
15418.29 448
15419.46 462
15420.63 500
15421.81 486
15422.98 487
15424.15 443
15425.33 458
15426.50 441
15427.67 434
15428.85 428
15430.02 453
15431.20 429
15432.37 429
15433.54 410
15434.72 462
15435.89 444
15437.07 430
15438.24 449
15439.41 412
15440.59 411
15441.76 449
15442.94 414
15444.11 410
15445.29 429
15446.46 420
15447.63 452
15448.81 411
15449.98 421
15451.16 424
15452.33 422
15453.51 412
15454.68 418
15455.86 466
15457.03 402
15458.21 426
15459.38 419
15460.56 487
15461.73 421
15462.91 396
15464.08 459
15465.26 423
15466.43 425
15467.61 428
15468.78 403
15469.96 446
15471.13 423
15472.31 401
15473.48 428
15474.66 440
15475.83 445
15477.01 412
15478.19 453
15479.36 425
15480.54 399
15481.71 400
15482.89 407
15484.06 383
15485.24 407
15486.42 449
15487.59 447
15488.77 442
15489.94 446
15491.12 436
15492.30 412
15493.47 492
15494.65 426
15495.83 470
15497.00 430
15498.18 414
15499.36 431
15500.53 454
15501.71 409
15502.88 423
15504.06 407
15505.24 381
15506.41 415
15507.59 405
15508.77 416
15509.95 408
15511.12 434
15512.30 447
15513.48 425
15514.65 423
15515.83 462
15517.01 450
15518.18 489
15519.36 445
15520.54 461
15521.72 439
15522.89 422
15524.07 447
15525.25 387
15526.43 388
15527.60 369
15528.78 377
15529.96 403
15531.14 425
15532.31 424
15533.49 414
15534.67 434
15535.85 436
15537.03 445
15538.20 466
15539.38 458
15540.56 397
15541.74 415
15542.92 452
15544.09 442
15545.27 414
15546.45 405
15547.63 415
15548.81 448
15549.98 427
15551.16 427
15552.34 424
15553.52 444
15554.70 412
15555.88 416
15557.06 432
15558.23 443
15559.41 466
15560.59 469
15561.77 442
15562.95 413
15564.13 402
15565.31 454
15566.49 490
15567.67 419
15568.84 473
15570.02 453
15571.20 467
15572.38 426
15573.56 452
15574.74 474
15575.92 472
15577.10 480
15578.28 492
15579.46 520
15580.64 538
15581.82 483
15583.00 469
15584.18 464
15585.36 464
15586.54 491
15587.72 483
15588.90 462
15590.08 452
15591.26 451
15592.44 482
15593.62 473
15594.80 494
15595.98 450
15597.16 463
15598.34 423
15599.52 442
15600.70 427
15601.88 461
15603.06 464
15604.24 497
15605.42 509
15606.60 489
15607.78 515
15608.96 514
15610.14 495
15611.32 491
15612.50 554
15613.68 565
15614.86 546
15616.05 481
15617.23 500
15618.41 544
15619.59 498
15620.77 538
15621.95 582
15623.13 492
15624.31 532
15625.49 516
15626.68 539
15627.86 559
15629.04 560
15630.22 614
15631.40 611
15632.58 528
15633.76 536
15634.95 545
15636.13 512
15637.31 516
15638.49 522
15639.67 525
15640.85 543
15642.04 560
15643.22 546
15644.40 567
15645.58 548
15646.76 577
15647.95 598
15649.13 599
15650.31 568
15651.49 593
15652.67 587
15653.86 585
15655.04 559
15656.22 608
15657.40 589
15658.59 617
15659.77 614
15660.95 623
15662.13 612
15663.32 640
15664.50 620
15665.68 633
15666.87 643
15668.05 661
15669.23 643
15670.41 602
15671.60 635
15672.78 646
15673.96 602
15675.15 625
15676.33 594
15677.51 581
15678.70 607
15679.88 658
15681.06 614
15682.25 596
15683.43 600
15684.61 604
15685.80 615
15686.98 600
15688.16 626
15689.35 590
15690.53 576
15691.72 555
15692.90 612
15694.08 572
15695.27 532
15696.45 539
15697.63 615
15698.82 597
15700.00 568
15701.19 585
15702.37 574
15703.56 562
15704.74 577
15705.92 575
15707.11 567
15708.29 577
15709.48 561
15710.66 601
15711.85 573
15713.03 543
15714.21 580
15715.40 641
15716.58 663
15717.77 598
15718.95 517
15720.14 572
15721.32 590
15722.51 587
15723.69 600
15724.88 579
15726.06 636
15727.25 628
15728.43 615
15729.62 661
15730.80 664
15731.99 630
15733.17 648
15734.36 620
15735.55 578
15736.73 575
15737.92 593
15739.10 651
15740.29 647
15741.47 655
15742.66 656
15743.84 612
15745.03 573
15746.22 626
15747.40 636
15748.59 631
15749.77 590
15750.96 633
15752.15 623
15753.33 606
15754.52 623
15755.70 631
15756.89 601
15758.08 627
15759.26 621
15760.45 640
15761.64 634
15762.82 663
15764.01 646
15765.20 663
15766.38 659
15767.57 632
15768.76 689
15769.94 682
15771.13 680
15772.32 680
15773.50 673
15774.69 656
15775.88 626
15777.06 659
15778.25 705
15779.44 637
15780.62 601
15781.81 644
15783.00 652
15784.19 614
15785.37 615
15786.56 653
15787.75 613
15788.94 636
15790.12 597
15791.31 643
15792.50 607
15793.69 641
15794.87 630
15796.06 631
15797.25 578
15798.44 569
15799.62 632
15800.81 578
15802.00 622
15803.19 555
15804.38 582
15805.56 582
15806.75 586
15807.94 562
15809.13 617
15810.32 557
15811.50 603
15812.69 568
15813.88 544
15815.07 514
15816.26 561
15817.45 535
15818.64 580
15819.82 591
15821.01 563
15822.20 585
15823.39 583
15824.58 533
15825.77 554
15826.96 549
15828.15 536
15829.33 554
15830.52 559
15831.71 592
15832.90 520
15834.09 540
15835.28 547
15836.47 601
15837.66 564
15838.85 492
15840.04 541
15841.23 589
15842.42 557
15843.61 537
15844.79 527
15845.98 559
15847.17 541
15848.36 544
15849.55 496
15850.74 572
15851.93 550
15853.12 515
15854.31 550
15855.50 580
15856.69 538
15857.88 562
15859.07 525
15860.26 533
15861.45 514
15862.64 588
15863.83 549
15865.02 534
15866.21 497
15867.40 541
15868.60 545
15869.79 556
15870.98 482
15872.17 500
15873.36 533
15874.55 558
15875.74 523
15876.93 537
15878.12 534
15879.31 535
15880.50 569
15881.69 528
15882.88 545
15884.07 545
15885.27 572
15886.46 566
15887.65 552
15888.84 566
15890.03 564
15891.22 561
15892.41 545
15893.60 561
15894.80 571
15895.99 539
15897.18 532
15898.37 553
15899.56 551
15900.75 534
15901.95 559
15903.14 544
15904.33 552
15905.52 576
15906.71 573
15907.90 544
15909.10 546
15910.29 557
15911.48 563
15912.67 545
15913.86 551
15915.06 582
15916.25 578
15917.44 583
15918.63 601
15919.83 593
15921.02 534
15922.21 555
15923.40 610
15924.60 625
15925.79 612
15926.98 546
15928.17 591
15929.37 590
15930.56 659
15931.75 609
15932.94 636
15934.14 633
15935.33 611
15936.52 623
15937.72 580
15938.91 623
15940.10 635
15941.30 574
15942.49 588
15943.68 604
15944.88 580
15946.07 661
15947.26 649
15948.46 603
15949.65 600
15950.84 559
15952.04 593
15953.23 624
15954.42 584
15955.62 598
15956.81 547
15958.01 515
15959.20 591
15960.39 497
15961.59 528
15962.78 547
15963.97 533
15965.17 550
15966.36 525
15967.56 514
15968.75 511
15969.95 495
15971.14 465
15972.33 463
15973.53 432
15974.72 495
15975.92 527
15977.11 494
15978.31 442
15979.50 440
15980.70 457
15981.89 476
15983.09 426
15984.28 451
15985.47 424
15986.67 433
15987.86 451
15989.06 466
15990.25 465
15991.45 439
15992.64 496
15993.84 482
15995.03 478
15996.23 451
15997.43 449
15998.62 461
15999.82 451
16001.01 441
16002.21 448
16003.40 483
16004.60 379
16005.79 446
16006.99 446
16008.18 436
16009.38 454
16010.58 418
16011.77 452
16012.97 421
16014.16 423
16015.36 408
16016.56 406
16017.75 425
16018.95 438
16020.14 409
16021.34 453
16022.54 422
16023.73 454
16024.93 462
16026.13 432
16027.32 420
16028.52 419
16029.71 417
16030.91 402
16032.11 451
16033.30 416
16034.50 459
16035.70 412
16036.89 406
16038.09 402
16039.29 414
16040.49 396
16041.68 411
16042.88 394
16044.08 402
16045.27 398
16046.47 427
16047.67 411
16048.86 370
16050.06 412
16051.26 418
16052.46 421
16053.65 430
16054.85 409
16056.05 366
16057.25 396
16058.44 444
16059.64 401
16060.84 391
16062.04 391
16063.23 432
16064.43 403
16065.63 417
16066.83 422
16068.03 418
16069.22 401
16070.42 407
16071.62 397
16072.82 387
16074.02 432
16075.21 421
16076.41 433
16077.61 411
16078.81 367
16080.01 368
16081.21 388
16082.40 378
16083.60 370
16084.80 370
16086.00 425
16087.20 410
16088.40 409
16089.60 385
16090.79 335
16091.99 326
16093.19 384
16094.39 391
16095.59 424
16096.79 362
16097.99 383
16099.19 390
16100.39 413
16101.59 405
16102.78 369
16103.98 375
16105.18 399
16106.38 402
16107.58 406
16108.78 411
16109.98 379
16111.18 406
16112.38 385
16113.58 369
16114.78 365
16115.98 377
16117.18 382
16118.38 332
16119.58 370
16120.78 369
16121.98 414
16123.18 375
16124.38 358
16125.58 373
16126.78 367
16127.98 391
16129.18 371
16130.38 368
16131.58 376
16132.78 389
16133.98 420
16135.18 377
16136.38 347
16137.58 366
16138.78 363
16139.98 367
16141.18 361
16142.38 399
16143.58 424
16144.79 384
16145.99 359
16147.19 367
16148.39 418
16149.59 422
16150.79 412
16151.99 398
16153.19 392
16154.39 368
16155.59 343
16156.80 387
16158.00 345
16159.20 341
16160.40 386
16161.60 396
16162.80 322
16164.00 364
16165.21 373
16166.41 409
16167.61 348
16168.81 361
16170.01 363
16171.21 391
16172.42 379
16173.62 373
16174.82 370
16176.02 385
16177.22 404
16178.43 349
16179.63 348
16180.83 352
16182.03 403
16183.23 378
16184.44 375
16185.64 360
16186.84 354
16188.04 363
16189.25 364
16190.45 367
16191.65 351
16192.85 380
16194.06 403
16195.26 401
16196.46 339
16197.66 394
16198.87 346
16200.07 362
16201.27 396
16202.48 402
16203.68 415
16204.88 391
16206.09 348
16207.29 406
16208.49 382
16209.69 372
16210.90 353
16212.10 362
16213.30 372
16214.51 397
16215.71 442
16216.91 405
16218.12 356
16219.32 379
16220.53 402
16221.73 393
16222.93 397
16224.14 376
16225.34 369
16226.54 377
16227.75 384
16228.95 390
16230.16 392
16231.36 330
16232.56 384
16233.77 405
16234.97 412
16236.18 362
16237.38 388
16238.59 391
16239.79 350
16240.99 396
16242.20 405
16243.40 403
16244.61 367
16245.81 358
16247.02 393
16248.22 386
16249.43 415
16250.63 346
16251.84 414
16253.04 348
16254.24 341
16255.45 386
16256.65 415
16257.86 469
16259.06 388
16260.27 397
16261.48 417
16262.68 445
16263.89 410
16265.09 421
16266.30 374
16267.50 402
16268.71 419
16269.91 411
16271.12 403
16272.32 383
16273.53 388
16274.73 438
16275.94 380
16277.15 405
16278.35 394
16279.56 417
16280.76 427
16281.97 396
16283.18 450
16284.38 390
16285.59 421
16286.79 402
16288.00 407
16289.21 403
16290.41 418
16291.62 366
16292.82 409
16294.03 416
16295.24 418
16296.44 456
16297.65 457
16298.86 388
16300.06 394
16301.27 407
16302.48 418
16303.68 415
16304.89 434
16306.10 466
16307.30 435
16308.51 464
16309.72 458
16310.92 453
16312.13 418
16313.34 452
16314.55 423
16315.75 452
16316.96 445
16318.17 451
16319.37 453
16320.58 435
16321.79 414
16323.00 463
16324.20 488
16325.41 463
16326.62 477
16327.83 463
16329.03 475
16330.24 427
16331.45 408
16332.66 413
16333.87 443
16335.07 438
16336.28 390
16337.49 409
16338.70 413
16339.90 450
16341.11 406
16342.32 425
16343.53 402
16344.74 406
16345.95 427
16347.15 414
16348.36 367
16349.57 416
16350.78 414
16351.99 414
16353.20 374
16354.40 387
16355.61 385
16356.82 352
16358.03 356
16359.24 380
16360.45 346
16361.66 343
16362.87 371
16364.08 367
16365.28 381
16366.49 381
16367.70 410
16368.91 370
16370.12 343
16371.33 326
16372.54 351
16373.75 433
16374.96 354
16376.17 328
16377.38 350
16378.59 381
16379.80 353
16381.01 329
16382.21 378
16383.42 371
16384.63 356
16385.84 342
16387.05 383
16388.26 360
16389.47 376
16390.68 331
16391.89 349
16393.10 346
16394.31 313
16395.52 348
16396.73 389
16397.94 378
16399.15 354
16400.36 339
16401.57 356
16402.79 324
16404.00 335
16405.21 365
16406.42 363
16407.63 338
16408.84 321
16410.05 353
16411.26 329
16412.47 345
16413.68 345
16414.89 351
16416.10 357
16417.31 353
16418.52 356
16419.74 337
16420.95 314
16422.16 365
16423.37 359
16424.58 337
16425.79 337
16427.00 322
16428.21 333
16429.42 357
16430.64 356
16431.85 363
16433.06 337
16434.27 347
16435.48 339
16436.69 350
16437.91 334
16439.12 317
16440.33 324
16441.54 352
16442.75 347
16443.96 350
16445.18 317
16446.39 323
16447.60 320
16448.81 296
16450.02 336
16451.24 338
16452.45 362
16453.66 347
16454.87 383
16456.09 329
16457.30 310
16458.51 319
16459.72 318
16460.94 392
16462.15 337
16463.36 306
16464.57 333
16465.79 319
16467.00 356
16468.21 335
16469.43 340
16470.64 325
16471.85 367
16473.06 343
16474.28 363
16475.49 337
16476.70 341
16477.92 331
16479.13 321
16480.34 334
16481.56 319
16482.77 309
16483.98 305
16485.20 290
16486.41 303
16487.62 318
16488.84 339
16490.05 379
16491.26 308
16492.48 319
16493.69 315
16494.91 311
16496.12 340
16497.33 359
16498.55 360
16499.76 328
16500.97 324
16502.19 340
16503.40 337
16504.62 342
16505.83 290
16507.05 326
16508.26 340
16509.47 340
16510.69 335
16511.90 319
16513.12 380
16514.33 308
16515.55 312
16516.76 311
16517.98 305
16519.19 315
16520.41 358
16521.62 319
16522.83 327
16524.05 304
16525.26 329
16526.48 328
16527.69 298
16528.91 307
16530.12 296
16531.34 337
16532.55 331
16533.77 314
16534.99 300
16536.20 298
16537.42 344
16538.63 324
16539.85 348
16541.06 320
16542.28 348
16543.49 352
16544.71 346
16545.92 338
16547.14 360
16548.36 329
16549.57 316
16550.79 330
16552.00 338
16553.22 348
16554.44 349
16555.65 312
16556.87 305
16558.08 313
16559.30 338
16560.52 345
16561.73 339
16562.95 353
16564.17 314
16565.38 318
16566.60 322
16567.81 346
16569.03 318
16570.25 320
16571.46 332
16572.68 335
16573.90 313
16575.11 300
16576.33 339
16577.55 348
16578.76 321
16579.98 291
16581.20 314
16582.42 339
16583.63 367
16584.85 395
16586.07 334
16587.28 355
16588.50 329
16589.72 336
16590.94 335
16592.15 346
16593.37 381
16594.59 370
16595.81 320
16597.02 341
16598.24 341
16599.46 359
16600.68 315
16601.89 373
16603.11 426
16604.33 354
16605.55 380
16606.77 367
16607.98 314
16609.20 321
16610.42 338
16611.64 329
16612.86 327
16614.07 326
16615.29 347
16616.51 318
16617.73 339
16618.95 334
16620.17 345
16621.38 362
16622.60 372
16623.82 323
16625.04 301
16626.26 315
16627.48 316
16628.70 293
16629.91 322
16631.13 295
16632.35 339
16633.57 331
16634.79 301
16636.01 298
16637.23 317
16638.45 338
16639.67 312
16640.89 296
16642.10 315
16643.32 311
16644.54 298
16645.76 276
16646.98 306
16648.20 298
16649.42 299
16650.64 274
16651.86 331
16653.08 278
16654.30 290
16655.52 323
16656.74 298
16657.96 314
16659.18 327
16660.40 330
16661.62 306
16662.84 316
16664.06 311
16665.28 306
16666.50 359
16667.72 290
16668.94 322
16670.16 317
16671.38 310
16672.60 351
16673.82 311
16675.04 284
16676.26 303
16677.48 298
16678.70 311
16679.92 312
16681.14 312
16682.36 306
16683.58 288
16684.80 304
16686.03 315
16687.25 314
16688.47 336
16689.69 339
16690.91 310
16692.13 275
16693.35 298
16694.57 329
16695.79 305
16697.02 328
16698.24 311
16699.46 284
16700.68 300
16701.90 308
16703.12 327
16704.34 329
16705.57 319
16706.79 353
16708.01 308
16709.23 303
16710.45 322
16711.67 293
16712.90 287
16714.12 294
16715.34 288
16716.56 275
16717.78 285
16719.01 288
16720.23 317
16721.45 335
16722.67 303
16723.89 316
16725.12 342
16726.34 343
16727.56 315
16728.78 301
16730.01 284
16731.23 290
16732.45 297
16733.67 312
16734.90 304
16736.12 296
16737.34 278
16738.56 301
16739.79 336
16741.01 323
16742.23 277
16743.46 280
16744.68 273
16745.90 301
16747.12 305
16748.35 303
16749.57 295
16750.79 280
16752.02 321
16753.24 309
16754.46 319
16755.69 274
16756.91 306
16758.13 309
16759.36 287
16760.58 307
16761.80 314
16763.03 288
16764.25 297
16765.48 289
16766.70 276
16767.92 296
16769.15 306
16770.37 289
16771.60 279
16772.82 305
16774.04 305
16775.27 290
16776.49 290
16777.72 272
16778.94 324
16780.16 343
16781.39 301
16782.61 270
16783.84 300
16785.06 271
16786.29 258
16787.51 310
16788.74 311
16789.96 311
16791.18 295
16792.41 306
16793.63 312
16794.86 277
16796.08 283
16797.31 314
16798.53 310
16799.76 266
16800.98 296
16802.21 325
16803.43 287
16804.66 312
16805.88 299
16807.11 305
16808.33 281
16809.56 314
16810.79 328
16812.01 343
16813.24 322
16814.46 319
16815.69 318
16816.91 307
16818.14 270
16819.36 300
16820.59 333
16821.82 320
16823.04 305
16824.27 336
16825.49 314
16826.72 346
16827.95 340
16829.17 311
16830.40 347
16831.62 309
16832.85 306
16834.08 274
16835.30 306
16836.53 301
16837.76 326
16838.98 315
16840.21 312
16841.44 323
16842.66 317
16843.89 296
16845.11 311
16846.34 294
16847.57 345
16848.80 331
16850.02 336
16851.25 330
16852.48 332
16853.70 337
16854.93 300
16856.16 307
16857.38 325
16858.61 333
16859.84 305
16861.07 356
16862.29 325
16863.52 342
16864.75 352
16865.97 354
16867.20 319
16868.43 321
16869.66 384
16870.89 364
16872.11 338
16873.34 350
16874.57 365
16875.80 365
16877.02 342
16878.25 383
16879.48 365
16880.71 334
16881.94 356
16883.16 328
16884.39 354
16885.62 370
16886.85 388
16888.08 409
16889.30 376
16890.53 364
16891.76 340
16892.99 382
16894.22 384
16895.45 385
16896.67 387
16897.90 394
16899.13 403
16900.36 415
16901.59 368
16902.82 418
16904.05 399
16905.28 385
16906.50 371
16907.73 379
16908.96 383
16910.19 391
16911.42 396
16912.65 362
16913.88 349
16915.11 392
16916.34 405
16917.57 413
16918.80 383
16920.03 362
16921.26 353
16922.48 328
16923.71 335
16924.94 348
16926.17 359
16927.40 364
16928.63 370
16929.86 376
16931.09 367
16932.32 329
16933.55 334
16934.78 309
16936.01 313
16937.24 349
16938.47 324
16939.70 367
16940.93 353
16942.16 301
16943.39 339
16944.62 328
16945.85 325
16947.08 305
16948.31 337
16949.54 312
16950.78 294
16952.01 330
16953.24 293
16954.47 307
16955.70 326
16956.93 315
16958.16 348
16959.39 303
16960.62 313
16961.85 306
16963.08 281
16964.31 278
16965.54 305
16966.78 291
16968.01 308
16969.24 293
16970.47 319
16971.70 302
16972.93 324
16974.16 318
16975.39 331
16976.63 316
16977.86 291
16979.09 335
16980.32 291
16981.55 288
16982.78 326
16984.02 323
16985.25 342
16986.48 334
16987.71 303
16988.94 326
16990.18 295
16991.41 304
16992.64 311
16993.87 313
16995.10 305
16996.34 316
16997.57 284
16998.80 315
17000.03 352
17001.26 286
17002.50 303
17003.73 274
17004.96 288
17006.19 295
17007.43 303
17008.66 289
17009.89 284
17011.12 305
17012.36 308
17013.59 306
17014.82 281
17016.06 263
17017.29 318
17018.52 350
17019.76 330
17020.99 304
17022.22 291
17023.45 331
17024.69 319
17025.92 292
17027.15 285
17028.39 283
17029.62 309
17030.85 266
17032.09 284
17033.32 272
17034.55 325
17035.79 292
17037.02 313
17038.26 314
17039.49 321
17040.72 272
17041.96 286
17043.19 284
17044.43 282
17045.66 274
17046.89 292
17048.13 316
17049.36 271
17050.60 257
17051.83 283
17053.06 299
17054.30 246
17055.53 246
17056.77 330
17058.00 295
17059.24 251
17060.47 280
17061.70 300
17062.94 248
17064.17 277
17065.41 295
17066.64 323
17067.88 309
17069.11 263
17070.35 271
17071.58 262
17072.82 296
17074.05 326
17075.29 313
17076.52 293
17077.76 257
17078.99 255
17080.23 261
17081.46 261
17082.70 275
17083.93 294
17085.17 279
17086.41 242
17087.64 258
17088.88 269
17090.11 288
17091.35 287
17092.58 260
17093.82 248
17095.05 264
17096.29 291
17097.53 282
17098.76 281
17100.00 255
17101.23 251
17102.47 278
17103.71 287
17104.94 246
17106.18 252
17107.41 271
17108.65 265
17109.89 301
17111.12 239
17112.36 273
17113.60 295
17114.83 290
17116.07 253
17117.31 249
17118.54 267
17119.78 299
17121.02 272
17122.25 272
17123.49 291
17124.73 291
17125.96 284
17127.20 293
17128.44 272
17129.67 291
17130.91 273
17132.15 248
17133.39 248
17134.62 272
17135.86 282
17137.10 273
17138.33 261
17139.57 242
17140.81 247
17142.05 286
17143.28 261
17144.52 231
17145.76 232
17147.00 257
17148.23 287
17149.47 254
17150.71 264
17151.95 267
17153.19 268
17154.42 268
17155.66 253
17156.90 242
17158.14 237
17159.38 268
17160.61 271
17161.85 276
17163.09 266
17164.33 248
17165.57 291
17166.81 262
17168.04 256
17169.28 268
17170.52 252
17171.76 268
17173.00 240
17174.24 275
17175.47 259
17176.71 245
17177.95 254
17179.19 272
17180.43 263
17181.67 281
17182.91 233
17184.15 261
17185.39 247
17186.62 268
17187.86 255
17189.10 267
17190.34 261
17191.58 297
17192.82 288
17194.06 247
17195.30 237
17196.54 234
17197.78 250
17199.02 238
17200.26 242
17201.50 252
17202.74 309
17203.98 277
17205.22 231
17206.46 235
17207.70 233
17208.94 275
17210.18 257
17211.42 261
17212.66 276
17213.90 267
17215.14 261
17216.38 281
17217.62 228
17218.86 251
17220.10 254
17221.34 230
17222.58 224
17223.82 269
17225.06 255
17226.30 230
17227.54 239
17228.78 241
17230.02 234
17231.26 253
17232.50 290
17233.74 246
17234.98 243
17236.22 244
17237.47 246
17238.71 274
17239.95 260
17241.19 213
17242.43 224
17243.67 236
17244.91 262
17246.15 257
17247.39 254
17248.64 244
17249.88 250
17251.12 270
17252.36 257
17253.60 264
17254.84 240
17256.08 233
17257.33 252
17258.57 263
17259.81 259
17261.05 240
17262.29 238
17263.54 261
17264.78 281
17266.02 236
17267.26 242
17268.50 254
17269.75 251
17270.99 236
17272.23 257
17273.47 270
17274.71 267
17275.96 228
17277.20 248
17278.44 246
17279.68 248
17280.93 261
17282.17 288
17283.41 245
17284.65 270
17285.90 246
17287.14 261
17288.38 271
17289.62 239
17290.87 243
17292.11 286
17293.35 309
17294.60 242
17295.84 264
17297.08 244
17298.33 250
17299.57 227
17300.81 270
17302.05 259
17303.30 255
17304.54 242
17305.78 268
17307.03 276
17308.27 256
17309.52 237
17310.76 237
17312.00 242
17313.25 238
17314.49 242
17315.73 248
17316.98 274
17318.22 276
17319.47 246
17320.71 234
17321.95 257
17323.20 265
17324.44 289
17325.69 262
17326.93 250
17328.17 262
17329.42 264
17330.66 265
17331.91 251
17333.15 251
17334.40 252
17335.64 268
17336.88 252
17338.13 241
17339.37 218
17340.62 260
17341.86 259
17343.11 252
17344.35 240
17345.60 233
17346.84 232
17348.09 279
17349.33 267
17350.58 241
17351.82 221
17353.07 243
17354.31 253
17355.56 242
17356.80 230
17358.05 244
17359.29 223
17360.54 239
17361.78 241
17363.03 260
17364.27 253
17365.52 245
17366.77 221
17368.01 269
17369.26 263
17370.50 245
17371.75 252
17372.99 230
17374.24 249
17375.49 251
17376.73 234
17377.98 228
17379.22 271
17380.47 261
17381.72 271
17382.96 263
17384.21 258
17385.45 224
17386.70 274
17387.95 262
17389.19 213
17390.44 212
17391.69 272
17392.93 270
17394.18 247
17395.43 264
17396.67 271
17397.92 245
17399.17 221
17400.41 242
17401.66 250
17402.91 261
17404.15 257
17405.40 230
17406.65 282
17407.89 259
17409.14 262
17410.39 252
17411.64 250
17412.88 268
17414.13 246
17415.38 233
17416.63 210
17417.87 259
17419.12 243
17420.37 247
17421.62 264
17422.86 240
17424.11 256
17425.36 257
17426.61 225
17427.85 214
17429.10 222
17430.35 237
17431.60 255
17432.85 272
17434.09 262
17435.34 267
17436.59 259
17437.84 248
17439.09 246
17440.33 242
17441.58 258
17442.83 281
17444.08 242
17445.33 262
17446.58 255
17447.82 276
17449.07 295
17450.32 290
17451.57 285
17452.82 243
17454.07 243
17455.32 242
17456.57 257
17457.81 251
17459.06 261
17460.31 238
17461.56 288
17462.81 264
17464.06 221
17465.31 246
17466.56 255
17467.81 270
17469.06 254
17470.30 263
17471.55 305
17472.80 271
17474.05 264
17475.30 253
17476.55 264
17477.80 277
17479.05 273
17480.30 277
17481.55 264
17482.80 253
17484.05 258
17485.30 245
17486.55 256
17487.80 276
17489.05 269
17490.30 291
17491.55 267
17492.80 274
17494.05 281
17495.30 303
17496.55 247
17497.80 258
17499.05 264
17500.30 279
17501.55 277
17502.80 235
17504.05 282
17505.30 285
17506.55 290
17507.80 300
17509.06 287
17510.31 257
17511.56 254
17512.81 281
17514.06 268
17515.31 251
17516.56 257
17517.81 284
17519.06 311
17520.31 278
17521.56 255
17522.82 274
17524.07 297
17525.32 274
17526.57 285
17527.82 264
17529.07 283
17530.32 277
17531.58 259
17532.83 272
17534.08 289
17535.33 326
17536.58 301
17537.83 291
17539.09 291
17540.34 290
17541.59 292
17542.84 273
17544.09 310
17545.35 278
17546.60 276
17547.85 291
17549.10 291
17550.35 285
17551.61 286
17552.86 295
17554.11 314
17555.36 306
17556.62 291
17557.87 295
17559.12 307
17560.37 261
17561.63 268
17562.88 310
17564.13 290
17565.38 312
17566.64 307
17567.89 319
17569.14 296
17570.39 314
17571.65 292
17572.90 294
17574.15 274
17575.41 292
17576.66 275
17577.91 249
17579.17 271
17580.42 244
17581.67 255
17582.93 275
17584.18 300
17585.43 272
17586.69 260
17587.94 292
17589.19 268
17590.45 276
17591.70 301
17592.95 267
17594.21 281
17595.46 250
17596.72 279
17597.97 301
17599.22 259
17600.48 270
17601.73 313
17602.99 278
17604.24 263
17605.49 281
17606.75 263
17608.00 297
17609.26 252
17610.51 277
17611.76 281
17613.02 289
17614.27 243
17615.53 278
17616.78 300
17618.04 265
17619.29 266
17620.55 303
17621.80 303
17623.06 299
17624.31 274
17625.57 305
17626.82 318
17628.08 272
17629.33 278
17630.59 260
17631.84 264
17633.10 268
17634.35 273
17635.61 281
17636.86 296
17638.12 286
17639.37 277
17640.63 259
17641.88 263
17643.14 276
17644.39 281
17645.65 259
17646.91 261
17648.16 270
17649.42 267
17650.67 292
17651.93 253
17653.18 245
17654.44 254
17655.70 252
17656.95 248
17658.21 282
17659.46 294
17660.72 276
17661.98 286
17663.23 293
17664.49 266
17665.75 237
17667.00 247
17668.26 249
17669.51 288
17670.77 290
17672.03 260
17673.28 272
17674.54 275
17675.80 251
17677.05 281
17678.31 282
17679.57 280
17680.82 274
17682.08 268
17683.34 246
17684.60 229
17685.85 235
17687.11 281
17688.37 296
17689.62 286
17690.88 227
17692.14 249
17693.40 259
17694.65 249
17695.91 269
17697.17 272
17698.42 249
17699.68 274
17700.94 270
17702.20 220
17703.46 219
17704.71 259
17705.97 257
17707.23 262
17708.49 272
17709.74 264
17711.00 258
17712.26 270
17713.52 269
17714.78 273
17716.03 262
17717.29 221
17718.55 250
17719.81 272
17721.07 279
17722.33 290
17723.58 286
17724.84 233
17726.10 319
17727.36 261
17728.62 247
17729.88 250
17731.13 248
17732.39 242
17733.65 245
17734.91 229
17736.17 253
17737.43 235
17738.69 243
17739.95 248
17741.21 260
17742.46 243
17743.72 252
17744.98 274
17746.24 267
17747.50 256
17748.76 250
17750.02 264
17751.28 263
17752.54 266
17753.80 234
17755.06 276
17756.32 279
17757.58 259
17758.84 268
17760.10 248
17761.36 216
17762.61 256
17763.87 252
17765.13 266
17766.39 210
17767.65 222
17768.91 240
17770.17 249
17771.43 233
17772.69 258
17773.95 281
17775.21 262
17776.48 274
17777.74 267
17779.00 245
17780.26 251
17781.52 255
17782.78 239
17784.04 227
17785.30 244
17786.56 275
17787.82 245
17789.08 220
17790.34 279
17791.60 251
17792.86 246
17794.12 249
17795.38 248
17796.65 239
17797.91 268
17799.17 256
17800.43 251
17801.69 255
17802.95 250
17804.21 245
17805.47 215
17806.73 251
17808.00 258
17809.26 272
17810.52 279
17811.78 272
17813.04 242
17814.30 220
17815.56 225
17816.83 233
17818.09 231
17819.35 218
17820.61 242
17821.87 251
17823.14 242
17824.40 211
17825.66 250
17826.92 247
17828.18 232
17829.45 235
17830.71 223
17831.97 233
17833.23 263
17834.49 242
17835.76 239
17837.02 251
17838.28 242
17839.54 263
17840.81 267
17842.07 248
17843.33 206
17844.59 249
17845.86 274
17847.12 271
17848.38 254
17849.65 260
17850.91 250
17852.17 238
17853.43 268
17854.70 253
17855.96 213
17857.22 227
17858.49 194
17859.75 220
17861.01 241
17862.28 213
17863.54 219
17864.80 215
17866.07 251
17867.33 210
17868.59 228
17869.86 233
17871.12 220
17872.38 213
17873.65 245
17874.91 259
17876.18 246
17877.44 260
17878.70 220
17879.97 205
17881.23 248
17882.50 229
17883.76 266
17885.02 238
17886.29 214
17887.55 253
17888.82 231
17890.08 230
17891.35 254
17892.61 229
17893.87 242
17895.14 253
17896.40 223
17897.67 252
17898.93 267
17900.20 248
17901.46 220
17902.73 229
17903.99 257
17905.26 204
17906.52 219
17907.79 252
17909.05 252
17910.32 217
17911.58 189
17912.85 220
17914.11 207
17915.38 239
17916.64 207
17917.91 227
17919.17 199
17920.44 247
17921.70 256
17922.97 223
17924.23 235
17925.50 204
17926.76 244
17928.03 243
17929.30 218
17930.56 214
17931.83 232
17933.09 236
17934.36 216
17935.62 197
17936.89 210
17938.16 215
17939.42 217
17940.69 244
17941.96 245
17943.22 205
17944.49 242
17945.75 201
17947.02 228
17948.29 252
17949.55 228
17950.82 266
17952.09 245
17953.35 198
17954.62 202
17955.89 221
17957.15 233
17958.42 228
17959.69 251
17960.95 265
17962.22 267
17963.49 236
17964.75 203
17966.02 218
17967.29 216
17968.55 235
17969.82 229
17971.09 216
17972.36 241
17973.62 241
17974.89 253
17976.16 235
17977.42 259
17978.69 247
17979.96 240
17981.23 213
17982.49 214
17983.76 230
17985.03 238
17986.30 250
17987.57 227
17988.83 242
17990.10 229
17991.37 221
17992.64 265
17993.90 236
17995.17 222
17996.44 218
17997.71 229
17998.98 217
18000.25 211
18001.51 216
18002.78 216
18004.05 229
18005.32 242
18006.59 209
18007.86 196
18009.12 230
18010.39 217
18011.66 222
18012.93 240
18014.20 244
18015.47 226
18016.74 260
18018.00 251
18019.27 207
18020.54 229
18021.81 239
18023.08 244
18024.35 266
18025.62 220
18026.89 185
18028.16 220
18029.43 243
18030.69 216
18031.96 238
18033.23 221
18034.50 205
18035.77 215
18037.04 206
18038.31 196
18039.58 231
18040.85 230
18042.12 232
18043.39 232
18044.66 239
18045.93 244
18047.20 251
18048.47 271
18049.74 257
18051.01 260
18052.28 244
18053.55 246
18054.82 238
18056.09 237
18057.36 253
18058.63 227
18059.90 228
18061.17 208
18062.44 239
18063.71 229
18064.98 214
18066.25 219
18067.52 208
18068.79 206
18070.06 239
18071.33 242
18072.61 210
18073.88 177
18075.15 225
18076.42 244
18077.69 231
18078.96 229
18080.23 252
18081.50 270
18082.77 236
18084.04 202
18085.32 234
18086.59 230
18087.86 289
18089.13 233
18090.40 209
18091.67 250
18092.94 252
18094.22 253
18095.49 220
18096.76 210
18098.03 234
18099.30 241
18100.57 207
18101.85 226
18103.12 227
18104.39 243
18105.66 213
18106.93 230
18108.20 230
18109.48 225
18110.75 250
18112.02 236
18113.29 225
18114.57 223
18115.84 239
18117.11 199
18118.38 240
18119.65 187
18120.93 204
18122.20 208
18123.47 218
18124.74 219
18126.02 231
18127.29 230
18128.56 228
18129.84 252
18131.11 256
18132.38 220
18133.65 253
18134.93 256
18136.20 234
18137.47 244
18138.75 230
18140.02 234
18141.29 227
18142.57 234
18143.84 233
18145.11 238
18146.39 231
18147.66 240
18148.93 245
18150.21 251
18151.48 285
18152.75 245
18154.03 241
18155.30 210
18156.57 228
18157.85 208
18159.12 239
18160.40 212
18161.67 202
18162.94 223
18164.22 246
18165.49 224
18166.77 230
18168.04 240
18169.31 233
18170.59 226
18171.86 227
18173.14 236
18174.41 214
18175.68 220
18176.96 246
18178.23 217
18179.51 218
18180.78 230
18182.06 249
18183.33 248
18184.61 205
18185.88 212
18187.16 238
18188.43 229
18189.71 245
18190.98 229
18192.26 211
18193.53 246
18194.81 265
18196.08 245
18197.36 231
18198.63 220
18199.91 241
18201.18 247
18202.46 260
18203.73 222
18205.01 228
18206.28 207
18207.56 215
18208.83 233
18210.11 230
18211.39 241
18212.66 214
18213.94 209
18215.21 222
18216.49 229
18217.76 209
18219.04 200
18220.32 225
18221.59 246
18222.87 214
18224.14 212
18225.42 225
18226.70 237
18227.97 240
18229.25 234
18230.53 199
18231.80 205
18233.08 230
18234.35 242
18235.63 239
18236.91 229
18238.18 252
18239.46 225
18240.74 226
18242.01 200
18243.29 210
18244.57 221
18245.84 227
18247.12 231
18248.40 221
18249.68 236
18250.95 254
18252.23 241
18253.51 225
18254.78 220
18256.06 253
18257.34 223
18258.62 212
18259.89 211
18261.17 210
18262.45 272
18263.72 265
18265.00 226
18266.28 210
18267.56 230
18268.84 252
18270.11 202
18271.39 221
18272.67 226
18273.95 226
18275.22 248
18276.50 236
18277.78 250
18279.06 240
18280.34 216
18281.61 244
18282.89 220
18284.17 269
18285.45 267
18286.73 232
18288.01 219
18289.28 228
18290.56 209
18291.84 217
18293.12 232
18294.40 266
18295.68 245
18296.95 232
18298.23 211
18299.51 224
18300.79 200
18302.07 239
18303.35 242
18304.63 290
18305.91 229
18307.19 215
18308.46 246
18309.74 256
18311.02 235
18312.30 234
18313.58 249
18314.86 271
18316.14 217
18317.42 246
18318.70 220
18319.98 230
18321.26 243
18322.54 241
18323.82 237
18325.10 219
18326.38 234
18327.66 236
18328.94 252
18330.22 272
18331.50 238
18332.77 219
18334.05 225
18335.33 226
18336.61 234
18337.90 246
18339.18 232
18340.46 237
18341.74 212
18343.02 237
18344.30 224
18345.58 207
18346.86 227
18348.14 213
18349.42 184
18350.70 212
18351.98 188
18353.26 210
18354.54 210
18355.82 229
18357.10 225
18358.38 216
18359.66 224
18360.94 227
18362.22 218
18363.51 235
18364.79 230
18366.07 214
18367.35 178
18368.63 239
18369.91 269
18371.19 253
18372.47 226
18373.76 224
18375.04 204
18376.32 233
18377.60 216
18378.88 231
18380.16 220
18381.44 212
18382.73 196
18384.01 221
18385.29 220
18386.57 220
18387.85 236
18389.13 241
18390.42 211
18391.70 208
18392.98 209
18394.26 215
18395.54 214
18396.83 237
18398.11 235
18399.39 240
18400.67 207
18401.96 220
18403.24 223
18404.52 246
18405.80 205
18407.09 237
18408.37 237
18409.65 243
18410.93 263
18412.22 272
18413.50 218
18414.78 237
18416.06 231
18417.35 219
18418.63 238
18419.91 205
18421.20 210
18422.48 223
18423.76 260
18425.05 267
18426.33 220
18427.61 253
18428.89 243
18430.18 246
18431.46 251
18432.74 228
18434.03 254
18435.31 276
18436.60 222
18437.88 223
18439.16 240
18440.45 266
18441.73 240
18443.01 264
18444.30 194
18445.58 225
18446.87 231
18448.15 264
18449.43 271
18450.72 232
18452.00 230
18453.29 245
18454.57 235
18455.85 230
18457.14 252
18458.42 222
18459.71 260
18460.99 257
18462.28 234
18463.56 230
18464.84 233
18466.13 261
18467.41 244
18468.70 222
18469.98 242
18471.27 284
18472.55 227
18473.84 242
18475.12 252
18476.41 221
18477.69 244
18478.98 256
18480.26 239
18481.55 217
18482.83 219
18484.12 252
18485.40 219
18486.69 231
18487.97 238
18489.26 236
18490.54 243
18491.83 206
18493.11 207
18494.40 212
18495.69 226
18496.97 253
18498.26 231
18499.54 231
18500.83 245
18502.11 210
18503.40 219
18504.69 249
18505.97 242
18507.26 240
18508.54 234
18509.83 240
18511.12 191
18512.40 220
18513.69 243
18514.98 225
18516.26 217
18517.55 215
18518.83 218
18520.12 212
18521.41 231
18522.69 222
18523.98 229
18525.27 231
18526.55 243
18527.84 250
18529.13 233
18530.41 219
18531.70 241
18532.99 227
18534.27 204
18535.56 242
18536.85 259
18538.14 239
18539.42 223
18540.71 243
18542.00 246
18543.28 247
18544.57 238
18545.86 243
18547.15 198
18548.43 219
18549.72 226
18551.01 255
18552.30 237
18553.58 210
18554.87 211
18556.16 219
18557.45 232
18558.73 230
18560.02 216
18561.31 220
18562.60 251
18563.89 257
18565.17 246
18566.46 222
18567.75 214
18569.04 204
18570.33 207
18571.62 233
18572.90 233
18574.19 247
18575.48 267
18576.77 240
18578.06 231
18579.35 207
18580.63 259
18581.92 235
18583.21 256
18584.50 237
18585.79 237
18587.08 227
18588.37 238
18589.66 273
18590.94 257
18592.23 257
18593.52 269
18594.81 290
18596.10 270
18597.39 260
18598.68 253
18599.97 280
18601.26 261
18602.55 255
18603.84 262
18605.13 252
18606.41 261
18607.70 247
18608.99 244
18610.28 243
18611.57 252
18612.86 266
18614.15 291
18615.44 263
18616.73 281
18618.02 272
18619.31 282
18620.60 253
18621.89 259
18623.18 259
18624.47 282
18625.76 268
18627.05 250
18628.34 277
18629.63 275
18630.92 266
18632.21 234
18633.50 298
18634.79 267
18636.08 241
18637.37 262
18638.67 273
18639.96 262
18641.25 268
18642.54 259
18643.83 254
18645.12 246
18646.41 234
18647.70 267
18648.99 278
18650.28 258
18651.57 248
18652.86 267
18654.16 251
18655.45 244
18656.74 250
18658.03 243
18659.32 241
18660.61 252
18661.90 221
18663.19 217
18664.49 221
18665.78 247
18667.07 285
18668.36 275
18669.65 256
18670.94 253
18672.24 236
18673.53 239
18674.82 239
18676.11 243
18677.40 223
18678.70 231
18679.99 232
18681.28 236
18682.57 247
18683.86 218
18685.16 252
18686.45 253
18687.74 269
18689.03 229
18690.33 243
18691.62 224
18692.91 248
18694.20 267
18695.50 224
18696.79 222
18698.08 240
18699.37 255
18700.67 287
18701.96 259
18703.25 232
18704.54 276
18705.84 227
18707.13 223
18708.42 253
18709.72 233
18711.01 232
18712.30 208
18713.60 225
18714.89 216
18716.18 223
18717.48 228
18718.77 246
18720.06 203
18721.36 199
18722.65 250
18723.94 250
18725.24 231
18726.53 199
18727.82 248
18729.12 264
18730.41 272
18731.70 236
18733.00 253
18734.29 234
18735.59 198
18736.88 259
18738.17 255
18739.47 280
18740.76 209
18742.06 224
18743.35 231
18744.64 219
18745.94 211
18747.23 215
18748.53 229
18749.82 239
18751.12 217
18752.41 213
18753.71 253
18755.00 246
18756.30 234
18757.59 219
18758.88 229
18760.18 232
18761.47 233
18762.77 245
18764.06 230
18765.36 242
18766.65 234
18767.95 216
18769.24 225
18770.54 234
18771.83 256
18773.13 223
18774.43 236
18775.72 250
18777.02 232
18778.31 200
18779.61 185
18780.90 211
18782.20 234
18783.49 216
18784.79 230
18786.08 233
18787.38 227
18788.68 235
18789.97 252
18791.27 230
18792.56 230
18793.86 229
18795.16 224
18796.45 220
18797.75 234
18799.04 212
18800.34 246
18801.64 232
18802.93 222
18804.23 181
18805.53 212
18806.82 222
18808.12 209
18809.41 232
18810.71 247
18812.01 242
18813.30 254
18814.60 210
18815.90 212
18817.19 231
18818.49 241
18819.79 232
18821.09 221
18822.38 220
18823.68 205
18824.98 214
18826.27 225
18827.57 210
18828.87 205
18830.16 209
18831.46 222
18832.76 226
18834.06 243
18835.35 236
18836.65 218
18837.95 228
18839.25 232
18840.54 220
18841.84 236
18843.14 203
18844.44 208
18845.73 212
18847.03 208
18848.33 225
18849.63 235
18850.93 224
18852.22 195
18853.52 232
18854.82 220
18856.12 187
18857.42 192
18858.71 191
18860.01 227
18861.31 229
18862.61 232
18863.91 236
18865.21 202
18866.50 203
18867.80 268
18869.10 249
18870.40 213
18871.70 220
18873.00 251
18874.30 232
18875.60 210
18876.89 251
18878.19 210
18879.49 232
18880.79 221
18882.09 243
18883.39 214
18884.69 200
18885.99 221
18887.29 219
18888.59 242
18889.88 229
18891.18 209
18892.48 238
18893.78 218
18895.08 207
18896.38 216
18897.68 236
18898.98 227
18900.28 184
18901.58 180
18902.88 229
18904.18 200
18905.48 200
18906.78 212
18908.08 190
18909.38 191
18910.68 197
18911.98 223
18913.28 205
18914.58 235
18915.88 179
18917.18 220
18918.48 223
18919.78 195
18921.08 235
18922.38 225
18923.68 197
18924.98 217
18926.28 225
18927.58 244
18928.88 231
18930.18 203
18931.49 217
18932.79 249
18934.09 211
18935.39 205
18936.69 220
18937.99 216
18939.29 205
18940.59 196
18941.89 218
18943.19 205
18944.49 243
18945.80 235
18947.10 239
18948.40 234
18949.70 227
18951.00 229
18952.30 244
18953.60 236
18954.91 225
18956.21 244
18957.51 225
18958.81 223
18960.11 245
18961.41 247
18962.72 199
18964.02 184
18965.32 191
18966.62 214
18967.92 217
18969.23 209
18970.53 202
18971.83 195
18973.13 220
18974.43 235
18975.74 190
18977.04 182
18978.34 217
18979.64 258
18980.95 242
18982.25 209
18983.55 217
18984.85 207
18986.16 201
18987.46 214
18988.76 251
18990.06 246
18991.37 183
18992.67 210
18993.97 238
18995.28 204
18996.58 192
18997.88 214
18999.18 201
19000.49 192
19001.79 185
19003.09 180
19004.40 237
19005.70 211
19007.00 213
19008.31 201
19009.61 229
19010.91 230
19012.22 220
19013.52 226
19014.82 240
19016.13 202
19017.43 207
19018.74 212
19020.04 216
19021.34 228
19022.65 223
19023.95 226
19025.25 195
19026.56 228
19027.86 219
19029.17 207
19030.47 225
19031.77 228
19033.08 194
19034.38 213
19035.69 221
19036.99 247
19038.30 214
19039.60 197
19040.91 181
19042.21 222
19043.51 254
19044.82 259
19046.12 219
19047.43 231
19048.73 200
19050.04 203
19051.34 178
19052.65 217
19053.95 237
19055.26 195
19056.56 206
19057.87 193
19059.17 201
19060.48 209
19061.78 206
19063.09 186
19064.39 178
19065.70 206
19067.00 225
19068.31 200
19069.62 212
19070.92 196
19072.23 222
19073.53 205
19074.84 210
19076.14 207
19077.45 200
19078.75 196
19080.06 225
19081.37 211
19082.67 219
19083.98 173
19085.28 224
19086.59 217
19087.90 190
19089.20 205
19090.51 190
19091.82 198
19093.12 195
19094.43 181
19095.73 175
19097.04 184
19098.35 207
19099.65 191
19100.96 184
19102.27 200
19103.57 215
19104.88 204
19106.19 223
19107.49 189
19108.80 193
19110.11 220
19111.41 219
19112.72 205
19114.03 199
19115.33 193
19116.64 202
19117.95 214
19119.26 199
19120.56 252
19121.87 194
19123.18 193
19124.49 200
19125.79 211
19127.10 205
19128.41 228
19129.72 224
19131.02 226
19132.33 211
19133.64 220
19134.95 211
19136.25 177
19137.56 189
19138.87 197
19140.18 206
19141.49 217
19142.79 242
19144.10 231
19145.41 235
19146.72 218
19148.03 237
19149.33 214
19150.64 219
19151.95 192
19153.26 184
19154.57 204
19155.88 190
19157.18 188
19158.49 203
19159.80 235
19161.11 206
19162.42 221
19163.73 201
19165.04 216
19166.34 222
19167.65 199
19168.96 177
19170.27 205
19171.58 216
19172.89 209
19174.20 217
19175.51 174
19176.82 189
19178.13 223
19179.43 229
19180.74 204
19182.05 182
19183.36 210
19184.67 215
19185.98 195
19187.29 231
19188.60 205
19189.91 247
19191.22 204
19192.53 224
19193.84 191
19195.15 182
19196.46 220
19197.77 213
19199.08 182
19200.39 170
19201.70 200
19203.01 202
19204.32 229
19205.63 171
19206.94 204
19208.25 207
19209.56 204
19210.87 190
19212.18 208
19213.49 198
19214.80 172
19216.11 187
19217.42 213
19218.73 201
19220.04 192
19221.35 211
19222.66 206
19223.98 208
19225.29 188
19226.60 200
19227.91 207
19229.22 211
19230.53 235
19231.84 213
19233.15 221
19234.46 217
19235.77 195
19237.09 224
19238.40 177
19239.71 193
19241.02 216
19242.33 208
19243.64 195
19244.95 215
19246.27 209
19247.58 207
19248.89 205
19250.20 196
19251.51 216
19252.82 210
19254.14 195
19255.45 229
19256.76 220
19258.07 201
19259.38 225
19260.70 220
19262.01 229
19263.32 200
19264.63 198
19265.94 227
19267.26 186
19268.57 189
19269.88 199
19271.19 227
19272.51 213
19273.82 230
19275.13 194
19276.44 208
19277.76 192
19279.07 233
19280.38 200
19281.69 201
19283.01 206
19284.32 200
19285.63 238
19286.94 200
19288.26 192
19289.57 197
19290.88 219
19292.20 216
19293.51 213
19294.82 214
19296.14 218
19297.45 205
19298.76 231
19300.08 226
19301.39 184
19302.70 212
19304.02 190
19305.33 197
19306.64 206
19307.96 195
19309.27 204
19310.59 221
19311.90 192
19313.21 186
19314.53 221
19315.84 243
19317.15 190
19318.47 243
19319.78 227
19321.10 229
19322.41 195
19323.72 232
19325.04 188
19326.35 205
19327.67 197
19328.98 200
19330.30 194
19331.61 169
19332.93 214
19334.24 229
19335.55 225
19336.87 205
19338.18 200
19339.50 239
19340.81 211
19342.13 192
19343.44 186
19344.76 209
19346.07 205
19347.39 227
19348.70 208
19350.02 193
19351.33 214
19352.65 220
19353.96 201
19355.28 195
19356.59 175
19357.91 203
19359.22 199
19360.54 204
19361.86 205
19363.17 188
19364.49 216
19365.80 249
19367.12 202
19368.43 198
19369.75 208
19371.06 221
19372.38 208
19373.70 185
19375.01 177
19376.33 183
19377.64 199
19378.96 161
19380.28 208
19381.59 204
19382.91 189
19384.23 213
19385.54 207
19386.86 241
19388.17 178
19389.49 197
19390.81 177
19392.12 209
19393.44 208
19394.76 228
19396.07 215
19397.39 222
19398.71 189
19400.02 223
19401.34 209
19402.66 154
19403.97 189
19405.29 230
19406.61 206
19407.93 215
19409.24 204
19410.56 182
19411.88 202
19413.19 192
19414.51 210
19415.83 215
19417.15 205
19418.46 190
19419.78 214
19421.10 222
19422.42 201
19423.73 179
19425.05 192
19426.37 178
19427.69 195
19429.00 209
19430.32 227
19431.64 191
19432.96 205
19434.28 198
19435.59 195
19436.91 208
19438.23 204
19439.55 213
19440.87 211
19442.18 196
19443.50 199
19444.82 221
19446.14 207
19447.46 205
19448.78 174
19450.09 200
19451.41 207
19452.73 191
19454.05 222
19455.37 198
19456.69 184
19458.01 197
19459.33 209
19460.64 228
19461.96 213
19463.28 215
19464.60 195
19465.92 211
19467.24 183
19468.56 221
19469.88 192
19471.20 210
19472.52 192
19473.83 189
19475.15 206
19476.47 229
19477.79 228
19479.11 205
19480.43 192
19481.75 196
19483.07 217
19484.39 202
19485.71 179
19487.03 187
19488.35 199
19489.67 184
19490.99 184
19492.31 181
19493.63 215
19494.95 207
19496.27 191
19497.59 204
19498.91 219
19500.23 204
19501.55 220
19502.87 216
19504.19 182
19505.51 217
19506.83 226
19508.15 246
19509.47 232
19510.79 198
19512.11 191
19513.43 229
19514.75 195
19516.08 183
19517.40 182
19518.72 205
19520.04 190
19521.36 198
19522.68 203
19524.00 179
19525.32 176
19526.64 187
19527.96 200
19529.29 194
19530.61 169
19531.93 197
19533.25 225
19534.57 230
19535.89 181
19537.21 195
19538.53 213
19539.86 199
19541.18 206
19542.50 217
19543.82 206
19545.14 221
19546.46 223
19547.79 196
19549.11 200
19550.43 208
19551.75 208
19553.07 223
19554.40 230
19555.72 223
19557.04 218
19558.36 210
19559.68 174
19561.01 206
19562.33 202
19563.65 207
19564.97 202
19566.30 217
19567.62 216
19568.94 221
19570.26 191
19571.59 191
19572.91 218
19574.23 199
19575.55 213
19576.88 181
19578.20 190
19579.52 177
19580.85 214
19582.17 214
19583.49 183
19584.82 184
19586.14 182
19587.46 198
19588.78 212
19590.11 179
19591.43 210
19592.75 209
19594.08 209
19595.40 207
19596.72 231
19598.05 194
19599.37 219
19600.70 197
19602.02 206
19603.34 184
19604.67 189
19605.99 188
19607.31 218
19608.64 214
19609.96 218
19611.29 216
19612.61 239
19613.93 226
19615.26 216
19616.58 208
19617.91 203
19619.23 233
19620.55 219
19621.88 228
19623.20 199
19624.53 198
19625.85 203
19627.18 190
19628.50 146
19629.83 193
19631.15 211
19632.48 205
19633.80 227
19635.12 229
19636.45 212
19637.77 188
19639.10 185
19640.42 203
19641.75 195
19643.07 217
19644.40 186
19645.72 195
19647.05 195
19648.37 207
19649.70 190
19651.03 207
19652.35 197
19653.68 185
19655.00 191
19656.33 189
19657.65 200
19658.98 183
19660.30 214
19661.63 213
19662.96 189
19664.28 191
19665.61 215
19666.93 212
19668.26 211
19669.58 179
19670.91 191
19672.24 198
19673.56 188
19674.89 211
19676.21 229
19677.54 201
19678.87 220
19680.19 216
19681.52 225
19682.85 209
19684.17 197
19685.50 205
19686.83 220
19688.15 229
19689.48 180
19690.81 181
19692.13 201
19693.46 204
19694.79 195
19696.11 180
19697.44 206
19698.77 197
19700.09 197
19701.42 193
19702.75 207
19704.07 206
19705.40 226
19706.73 192
19708.06 192
19709.38 214
19710.71 230
19712.04 199
19713.37 212
19714.69 193
19716.02 239
19717.35 184
19718.68 209
19720.00 209
19721.33 193
19722.66 178
19723.99 185
19725.31 205
19726.64 229
19727.97 203
19729.30 214
19730.63 189
19731.95 176
19733.28 181
19734.61 196
19735.94 183
19737.27 209
19738.59 211
19739.92 235
19741.25 214
19742.58 208
19743.91 236
19745.24 209
19746.57 207
19747.89 205
19749.22 196
19750.55 220
19751.88 217
19753.21 188
19754.54 191
19755.87 206
19757.20 200
19758.52 219
19759.85 194
19761.18 213
19762.51 184
19763.84 208
19765.17 204
19766.50 193
19767.83 204
19769.16 201
19770.49 201
19771.82 163
19773.15 160
19774.47 207
19775.80 221
19777.13 179
19778.46 244
19779.79 220
19781.12 190
19782.45 216
19783.78 206
19785.11 195
19786.44 215
19787.77 189
19789.10 198
19790.43 202
19791.76 213
19793.09 182
19794.42 205
19795.75 195
19797.08 187
19798.41 212
19799.74 203
19801.07 191
19802.40 190
19803.73 197
19805.07 219
19806.40 197
19807.73 202
19809.06 214
19810.39 217
19811.72 215
19813.05 185
19814.38 201
19815.71 185
19817.04 199
19818.37 205
19819.70 185
19821.03 212
19822.37 226
19823.70 227
19825.03 193
19826.36 214
19827.69 195
19829.02 206
19830.35 199
19831.68 219
19833.02 200
19834.35 179
19835.68 201
19837.01 203
19838.34 217
19839.67 213
19841.01 224
19842.34 203
19843.67 204
19845.00 190
19846.33 196
19847.67 183
19849.00 199
19850.33 182
19851.66 177
19852.99 199
19854.33 206
19855.66 173
19856.99 195
19858.32 201
19859.65 202
19860.99 226
19862.32 195
19863.65 213
19864.98 209
19866.32 210
19867.65 193
19868.98 201
19870.32 196
19871.65 197
19872.98 181
19874.31 186
19875.65 195
19876.98 206
19878.31 181
19879.65 167
19880.98 181
19882.31 193
19883.64 213
19884.98 197
19886.31 213
19887.64 205
19888.98 207
19890.31 214
19891.64 212
19892.98 204
19894.31 208
19895.65 201
19896.98 184
19898.31 223
19899.65 218
19900.98 217
19902.31 231
19903.65 201
19904.98 195
19906.32 204
19907.65 194
19908.98 243
19910.32 208
19911.65 222
19912.99 218
19914.32 218
19915.65 192
19916.99 200
19918.32 217
19919.66 244
19920.99 211
19922.33 185
19923.66 196
19924.99 198
19926.33 212
19927.66 190
19929.00 189
19930.33 215
19931.67 211
19933.00 214
19934.34 225
19935.67 213
19937.01 199
19938.34 206
19939.68 188
19941.01 188
19942.35 215
19943.68 197
19945.02 192
19946.35 193
19947.69 190
19949.02 183
19950.36 192
19951.70 193
19953.03 189
19954.37 211
19955.70 221
19957.04 201
19958.37 175
19959.71 207
19961.04 171
19962.38 199
19963.72 168
19965.05 195
19966.39 190
19967.72 201
19969.06 213
19970.40 200
19971.73 187
19973.07 207
19974.40 188
19975.74 195
19977.08 213
19978.41 213
19979.75 203
19981.09 191
19982.42 177
19983.76 197
19985.10 204
19986.43 209
19987.77 196
19989.11 192
19990.44 173
19991.78 192
19993.12 194
19994.45 225
19995.79 242
19997.13 198
19998.46 211
19999.80 212
20001.14 214
20002.48 202
20003.81 208
20005.15 204
20006.49 206
20007.82 177
20009.16 193
20010.50 216
20011.84 209
20013.17 207
20014.51 199
20015.85 169
20017.19 183
20018.52 205
20019.86 196
20021.20 178
20022.54 199
20023.88 197
20025.21 198
20026.55 208
20027.89 207
20029.23 189
20030.57 197
20031.90 195
20033.24 212
20034.58 201
20035.92 218
20037.26 203
20038.60 207
20039.93 206
20041.27 170
20042.61 209
20043.95 191
20045.29 223
20046.63 197
20047.97 187
20049.30 203
20050.64 191
20051.98 205
20053.32 203
20054.66 198
20056.00 204
20057.34 216
20058.68 183
20060.02 185
20061.35 187
20062.69 213
20064.03 223
20065.37 212
20066.71 206
20068.05 178
20069.39 204
20070.73 215
20072.07 220
20073.41 199
20074.75 199
20076.09 200
20077.43 222
20078.77 241
20080.11 195
20081.45 167
20082.79 192
20084.13 232
20085.47 221
20086.81 223
20088.15 220
20089.49 222
20090.83 198
20092.17 184
20093.51 222
20094.85 193
20096.19 221
20097.53 200
20098.87 234
20100.21 205
20101.55 233
20102.89 226
20104.23 211
20105.57 187
20106.91 196
20108.25 217
20109.59 165
20110.93 224
20112.27 242
20113.62 231
20114.96 214
20116.30 229
20117.64 216
20118.98 244
20120.32 269
20121.66 263
20123.00 199
20124.34 224
20125.69 207
20127.03 248
20128.37 224
20129.71 196
20131.05 207
20132.39 270
20133.73 253
20135.08 206
20136.42 221
20137.76 220
20139.10 213
20140.44 228
