# Supplementary material for: MALDI-TOF MS typing enables the classification of brewing yeasts of the genus Saccharomyces to major beer styles
Source: PLoS One. 2017 Aug 9;12(8):e0181694. doi: 10.1371/journal.pone.0181694 (PMC5549903; doi:10.1371/journal.pone.0181694)
Supplement: S11 File — The directory includes 90 raw files and was zipped to “.zip”; the folder has three strains with 30 spectra per strain; S1 Text explains the raw files with an example and Table 1 represents the yeast strains used within the experiment. (ZIP) [file pone.0181694.s014.zip › 31-33/30337-338-OG-Alt-Alt-YPG-18h-E-E_2015-08-11__0_B7_1.dat]

2000.98 2199
2001.40 2504
2001.82 2412
2002.25 2343
2002.67 2428
2003.09 2290
2003.51 2284
2003.93 2206
2004.35 2355
2004.78 2383
2005.20 2144
2005.62 2234
2006.04 2303
2006.47 2172
2006.89 2083
2007.31 2249
2007.73 2158
2008.16 2287
2008.58 2208
2009.00 2207
2009.42 2213
2009.85 2107
2010.27 2083
2010.69 2136
2011.11 2304
2011.54 2283
2011.96 2208
2012.38 2141
2012.80 2253
2013.23 2235
2013.65 2194
2014.07 2171
2014.50 2139
2014.92 2067
2015.34 2011
2015.77 1977
2016.19 2121
2016.61 2085
2017.04 1980
2017.46 2004
2017.88 2025
2018.31 2123
2018.73 2030
2019.15 1933
2019.58 1983
2020.00 2185
2020.42 2067
2020.85 2100
2021.27 2197
2021.70 2308
2022.12 2074
2022.54 2022
2022.97 2132
2023.39 2059
2023.82 2120
2024.24 2148
2024.66 2181
2025.09 1960
2025.51 1937
2025.94 2100
2026.36 2167
2026.79 2168
2027.21 2196
2027.63 1978
2028.06 1950
2028.48 2031
2028.91 1994
2029.33 1923
2029.76 1872
2030.18 1987
2030.61 2002
2031.03 2088
2031.46 2024
2031.88 1898
2032.31 2030
2032.73 1966
2033.16 1843
2033.58 1881
2034.01 2047
2034.43 1985
2034.86 1996
2035.28 2118
2035.71 1962
2036.13 1912
2036.56 2010
2036.98 2070
2037.41 1927
2037.84 2058
2038.26 2084
2038.69 2188
2039.11 2294
2039.54 2119
2039.96 2065
2040.39 2127
2040.82 2043
2041.24 2147
2041.67 2174
2042.09 2186
2042.52 2097
2042.95 2195
2043.37 2096
2043.80 2106
2044.22 2139
2044.65 2121
2045.08 2194
2045.50 2197
2045.93 2283
2046.36 2142
2046.78 1964
2047.21 2055
2047.64 2013
2048.06 2057
2048.49 1987
2048.92 2101
2049.34 2204
2049.77 1981
2050.20 2137
2050.62 2095
2051.05 2197
2051.48 2095
2051.90 1947
2052.33 1962
2052.76 2136
2053.18 1932
2053.61 1824
2054.04 1904
2054.47 1972
2054.89 2066
2055.32 2085
2055.75 1986
2056.18 1877
2056.60 2125
2057.03 2039
2057.46 2069
2057.89 2077
2058.31 2051
2058.74 2009
2059.17 2084
2059.60 2090
2060.03 2118
2060.45 2192
2060.88 2061
2061.31 1999
2061.74 2019
2062.17 2071
2062.59 2083
2063.02 2031
2063.45 2031
2063.88 2103
2064.31 2199
2064.73 2319
2065.16 2243
2065.59 2183
2066.02 2274
2066.45 2298
2066.88 2345
2067.31 2194
2067.73 2200
2068.16 2175
2068.59 2235
2069.02 2208
2069.45 2188
2069.88 2047
2070.31 2201
2070.74 2152
2071.17 2029
2071.59 2293
2072.02 2173
2072.45 2200
2072.88 2141
2073.31 2016
2073.74 2159
2074.17 2243
2074.60 2080
2075.03 2055
2075.46 2118
2075.89 2289
2076.32 2301
2076.75 2201
2077.18 2036
2077.61 2145
2078.04 2379
2078.47 2269
2078.89 2287
2079.32 2279
2079.75 2382
2080.18 2491
2080.61 2207
2081.04 2295
2081.47 2496
2081.90 2517
2082.34 2700
2082.77 2808
2083.20 2831
2083.63 2651
2084.06 2499
2084.49 2474
2084.92 2685
2085.35 2529
2085.78 2298
2086.21 2299
2086.64 2191
2087.07 2047
2087.50 2108
2087.93 2042
2088.36 1994
2088.79 2039
2089.22 1972
2089.65 2029
2090.09 2002
2090.52 2061
2090.95 2097
2091.38 1981
2091.81 2094
2092.24 2097
2092.67 2025
2093.10 2140
2093.54 2000
2093.97 2184
2094.40 2096
2094.83 1837
2095.26 1851
2095.69 1997
2096.12 2127
2096.56 2309
2096.99 2297
2097.42 2033
2097.85 1935
2098.28 2099
2098.71 2092
2099.15 2144
2099.58 2203
2100.01 1988
2100.44 1995
2100.87 2148
2101.31 2183
2101.74 2239
2102.17 2141
2102.60 2004
2103.04 2032
2103.47 2007
2103.90 2131
2104.33 2020
2104.77 2169
2105.20 2156
2105.63 2026
2106.06 2187
2106.50 2129
2106.93 2111
2107.36 2156
2107.79 2187
2108.23 2105
2108.66 2136
2109.09 2365
2109.53 2323
2109.96 2273
2110.39 2160
2110.82 2126
2111.26 2160
2111.69 2181
2112.12 2229
2112.56 2050
2112.99 2064
2113.42 2171
2113.86 2133
2114.29 2142
2114.72 2086
2115.16 2033
2115.59 1995
2116.03 2095
2116.46 2193
2116.89 2004
2117.33 2117
2117.76 2066
2118.19 1968
2118.63 1937
2119.06 1916
2119.50 1979
2119.93 1933
2120.36 1918
2120.80 1849
2121.23 1899
2121.67 1956
2122.10 1914
2122.54 1937
2122.97 1933
2123.40 2108
2123.84 1958
2124.27 1921
2124.71 1955
2125.14 1901
2125.58 1898
2126.01 1942
2126.45 1974
2126.88 1810
2127.32 1895
2127.75 2038
2128.19 1959
2128.62 2059
2129.06 1950
2129.49 2007
2129.93 1998
2130.36 1902
2130.80 1839
2131.23 1978
2131.67 2047
2132.10 2024
2132.54 2080
2132.97 2024
2133.41 2019
2133.84 1925
2134.28 2064
2134.71 2106
2135.15 1979
2135.59 2129
2136.02 2042
2136.46 1929
2136.89 2039
2137.33 2095
2137.76 1993
2138.20 2058
2138.64 2023
2139.07 1949
2139.51 1902
2139.94 1971
2140.38 1928
2140.82 2042
2141.25 2205
2141.69 2010
2142.13 2094
2142.56 2042
2143.00 1909
2143.43 1997
2143.87 1967
2144.31 1851
2144.74 1921
2145.18 1947
2145.62 1954
2146.05 2006
2146.49 2128
2146.93 2051
2147.36 2066
2147.80 1905
2148.24 2099
2148.68 2206
2149.11 2073
2149.55 2051
2149.99 1815
2150.42 1888
2150.86 2025
2151.30 2035
2151.74 2200
2152.17 2317
2152.61 2313
2153.05 2275
2153.49 2131
2153.92 2347
2154.36 2347
2154.80 2274
2155.24 2232
2155.67 2333
2156.11 2164
2156.55 2227
2156.99 2189
2157.42 2166
2157.86 2067
2158.30 2030
2158.74 2209
2159.18 2153
2159.61 2165
2160.05 2011
2160.49 2085
2160.93 2322
2161.37 2201
2161.81 2066
2162.24 2196
2162.68 2173
2163.12 2039
2163.56 1917
2164.00 2069
2164.44 2028
2164.87 2089
2165.31 2185
2165.75 2201
2166.19 2305
2166.63 2264
2167.07 2201
2167.51 2032
2167.95 2130
2168.39 2260
2168.82 2197
2169.26 2272
2169.70 2232
2170.14 2226
2170.58 2255
2171.02 2198
2171.46 2111
2171.90 2149
2172.34 2206
2172.78 2461
2173.22 2323
2173.66 2208
2174.10 2410
2174.54 2460
2174.98 2204
2175.42 2288
2175.85 2218
2176.29 2132
2176.73 2235
2177.17 2412
2177.61 2363
2178.05 2382
2178.49 2230
2178.93 2274
2179.37 2304
2179.81 2275
2180.25 2120
2180.69 2215
2181.14 2101
2181.58 2038
2182.02 2058
2182.46 2096
2182.90 2138
2183.34 1998
2183.78 2118
2184.22 2214
2184.66 2249
2185.10 2185
2185.54 2205
2185.98 2078
2186.42 2029
2186.86 1978
2187.30 1857
2187.74 2002
2188.19 1955
2188.63 1957
2189.07 2007
2189.51 1962
2189.95 2121
2190.39 2213
2190.83 1995
2191.27 2203
2191.72 2105
2192.16 1981
2192.60 2155
2193.04 2080
2193.48 2222
2193.92 2083
2194.36 2031
2194.81 2151
2195.25 2308
2195.69 2166
2196.13 2227
2196.57 2174
2197.01 2088
2197.46 2304
2197.90 2572
2198.34 2386
2198.78 2240
2199.22 2126
2199.67 2313
2200.11 2296
2200.55 2327
2200.99 2293
2201.44 2276
2201.88 2174
2202.32 2177
2202.76 2178
2203.21 2137
2203.65 2100
2204.09 2038
2204.53 2219
2204.98 2096
2205.42 2194
2205.86 2088
2206.30 2139
2206.75 2137
2207.19 2270
2207.63 2320
2208.08 2358
2208.52 2204
2208.96 2282
2209.41 2144
2209.85 2000
2210.29 2128
2210.73 2157
2211.18 2231
2211.62 2244
2212.06 2309
2212.51 2330
2212.95 2361
2213.40 2441
2213.84 2401
2214.28 2243
2214.73 2229
2215.17 2324
2215.61 2384
2216.06 2291
2216.50 2149
2216.95 2266
2217.39 2234
2217.83 2315
2218.28 2053
2218.72 2122
2219.17 2336
2219.61 2136
2220.05 1987
2220.50 2035
2220.94 2139
2221.39 2146
2221.83 2281
2222.28 2046
2222.72 2094
2223.16 2236
2223.61 2197
2224.05 2114
2224.50 2194
2224.94 2314
2225.39 2405
2225.83 2379
2226.28 2304
2226.72 2425
2227.17 2348
2227.61 2384
2228.06 2408
2228.50 2296
2228.95 2423
2229.39 2447
2229.84 2543
2230.28 2650
2230.73 2419
2231.17 2561
2231.62 2574
2232.06 2404
2232.51 2458
2232.95 2499
2233.40 2413
2233.85 2299
2234.29 2318
2234.74 2391
2235.18 2463
2235.63 2390
2236.07 2175
2236.52 2412
2236.97 2189
2237.41 2237
2237.86 2192
2238.30 2115
2238.75 2458
2239.20 2466
2239.64 2406
2240.09 2204
2240.53 2121
2240.98 2028
2241.43 1971
2241.87 1891
2242.32 2089
2242.77 2081
2243.21 2088
2243.66 2179
2244.11 2053
2244.55 2097
2245.00 2137
2245.45 2208
2245.89 2090
2246.34 1994
2246.79 2102
2247.23 2004
2247.68 1927
2248.13 1977
2248.57 2267
2249.02 2181
2249.47 2081
2249.92 2271
2250.36 2175
2250.81 2120
2251.26 2220
2251.70 2116
2252.15 2107
2252.60 2143
2253.05 2177
2253.49 2370
2253.94 2066
2254.39 2158
2254.84 2438
2255.28 2160
2255.73 2284
2256.18 2365
2256.63 2229
2257.08 1953
2257.52 2003
2257.97 2109
2258.42 2271
2258.87 2228
2259.32 2176
2259.76 2215
2260.21 2046
2260.66 2041
2261.11 2207
2261.56 2204
2262.01 2228
2262.45 2417
2262.90 2453
2263.35 2378
2263.80 2254
2264.25 2303
2264.70 2560
2265.15 2462
2265.59 2726
2266.04 2816
2266.49 2848
2266.94 2754
2267.39 2854
2267.84 2941
2268.29 2773
2268.74 2726
2269.19 2795
2269.63 2684
2270.08 2762
2270.53 2700
2270.98 2726
2271.43 2536
2271.88 2480
2272.33 2534
2272.78 2611
2273.23 2455
2273.68 2460
2274.13 2537
2274.58 2402
2275.03 2448
2275.48 2430
2275.93 2463
2276.38 2338
2276.83 2310
2277.28 2363
2277.73 2233
2278.18 2286
2278.63 2362
2279.08 2218
2279.53 2226
2279.98 2266
2280.43 2156
2280.88 2205
2281.33 2194
2281.78 2301
2282.23 2409
2282.68 2627
2283.13 2574
2283.58 2811
2284.03 2884
2284.48 2560
2284.93 2475
2285.38 2510
2285.83 2637
2286.28 2437
2286.73 2385
2287.19 2282
2287.64 2299
2288.09 2207
2288.54 2391
2288.99 2499
2289.44 2583
2289.89 2453
2290.34 2653
2290.79 2811
2291.25 2860
2291.70 3236
2292.15 3254
2292.60 3404
2293.05 3869
2293.50 3801
2293.95 3670
2294.41 3575
2294.86 3663
2295.31 3594
2295.76 3383
2296.21 3378
2296.66 3302
2297.12 3070
2297.57 2810
2298.02 2751
2298.47 2821
2298.92 2621
2299.38 2602
2299.83 2584
2300.28 2506
2300.73 2437
2301.18 2367
2301.64 2193
2302.09 2268
2302.54 2051
2302.99 2162
2303.45 2174
2303.90 2298
2304.35 2234
2304.80 2313
2305.26 2330
2305.71 2390
2306.16 2213
2306.61 2370
2307.07 2229
2307.52 2151
2307.97 2125
2308.43 2160
2308.88 2270
2309.33 2434
2309.79 2374
2310.24 2518
2310.69 2353
2311.15 2294
2311.60 2457
2312.05 2545
2312.51 2529
2312.96 2555
2313.41 2532
2313.87 2701
2314.32 2697
2314.77 2550
2315.23 2460
2315.68 2516
2316.13 2429
2316.59 2424
2317.04 2280
2317.49 2264
2317.95 2290
2318.40 2357
2318.86 2332
2319.31 2170
2319.76 2360
2320.22 2336
2320.67 2518
2321.13 2422
2321.58 2561
2322.04 2487
2322.49 2421
2322.94 2536
2323.40 2349
2323.85 2502
2324.31 2671
2324.76 2560
2325.22 2622
2325.67 2518
2326.13 2480
2326.58 2734
2327.04 2750
2327.49 2595
2327.95 2679
2328.40 2766
2328.86 2499
2329.31 2523
2329.77 2526
2330.22 2686
2330.68 2507
2331.13 2456
2331.59 2425
2332.04 2410
2332.50 2479
2332.95 2627
2333.41 2458
2333.86 2463
2334.32 2328
2334.77 2449
2335.23 2500
2335.69 2502
2336.14 2437
2336.60 2218
2337.05 2369
2337.51 2428
2337.96 2401
2338.42 2223
2338.88 2283
2339.33 2499
2339.79 2450
2340.24 2447
2340.70 2795
2341.16 2934
2341.61 2975
2342.07 3069
2342.52 3334
2342.98 3428
2343.44 3341
2343.89 3179
2344.35 3186
2344.81 3253
2345.26 3254
2345.72 2877
2346.18 2900
2346.63 3063
2347.09 3011
2347.55 3013
2348.00 3037
2348.46 3129
2348.92 3010
2349.37 3019
2349.83 3042
2350.29 2879
2350.75 2860
2351.20 2787
2351.66 2420
2352.12 2591
2352.57 2430
2353.03 2448
2353.49 2636
2353.95 2535
2354.40 2570
2354.86 2330
2355.32 2506
2355.78 2575
2356.23 2367
2356.69 2206
2357.15 2216
2357.61 2229
2358.07 2342
2358.52 2504
2358.98 2419
2359.44 2203
2359.90 2121
2360.36 2268
2360.81 2429
2361.27 2289
2361.73 2200
2362.19 2247
2362.65 2290
2363.10 2295
2363.56 2319
2364.02 2244
2364.48 2242
2364.94 2393
2365.40 2248
2365.86 2289
2366.31 2467
2366.77 2478
2367.23 2372
2367.69 2361
2368.15 2479
2368.61 2582
2369.07 2534
2369.53 2638
2369.98 2647
2370.44 2704
2370.90 3020
2371.36 2857
2371.82 2860
2372.28 2927
2372.74 2928
2373.20 3067
2373.66 2694
2374.12 2686
2374.58 2607
2375.04 2618
2375.50 2648
2375.95 2484
2376.41 2548
2376.87 2573
2377.33 2630
2377.79 2522
2378.25 2381
2378.71 2335
2379.17 2388
2379.63 2513
2380.09 2409
2380.55 2368
2381.01 2526
2381.47 2582
2381.93 2606
2382.39 2474
2382.85 2483
2383.31 2334
2383.77 2310
2384.23 2366
2384.69 2566
2385.15 2474
2385.62 2415
2386.08 2449
2386.54 2489
2387.00 2671
2387.46 2467
2387.92 2322
2388.38 2216
2388.84 2241
2389.30 2274
2389.76 2479
2390.22 2378
2390.68 2383
2391.14 2313
2391.61 2175
2392.07 2214
2392.53 2373
2392.99 2555
2393.45 2487
2393.91 2361
2394.37 2390
2394.83 2309
2395.30 2386
2395.76 2325
2396.22 2198
2396.68 2276
2397.14 2245
2397.60 2218
2398.07 2157
2398.53 2193
2398.99 2225
2399.45 2416
2399.91 2251
2400.37 2146
2400.84 2244
2401.30 2291
2401.76 2119
2402.22 2225
2402.68 2321
2403.15 2145
2403.61 2173
2404.07 2252
2404.53 2124
2405.00 2183
2405.46 2150
2405.92 2125
2406.38 2059
2406.85 2028
2407.31 2197
2407.77 2172
2408.23 2022
2408.70 2044
2409.16 2243
2409.62 2292
2410.08 2194
2410.55 2222
2411.01 2315
2411.47 2192
2411.94 2457
2412.40 2376
2412.86 2042
2413.33 2218
2413.79 2246
2414.25 2330
2414.72 2327
2415.18 2204
2415.64 2249
2416.11 2309
2416.57 2299
2417.03 2178
2417.50 2393
2417.96 2596
2418.42 2690
2418.89 2594
2419.35 2655
2419.81 2664
2420.28 2693
2420.74 2523
2421.21 2700
2421.67 2585
2422.13 2492
2422.60 2701
2423.06 2683
2423.53 2682
2423.99 2818
2424.45 2674
2424.92 2723
2425.38 2520
2425.85 2615
2426.31 2615
2426.78 2401
2427.24 2493
2427.71 2752
2428.17 2537
2428.63 2366
2429.10 2402
2429.56 2503
2430.03 2419
2430.49 2343
2430.96 2496
2431.42 2403
2431.89 2255
2432.35 2355
2432.82 2392
2433.28 2161
2433.75 2354
2434.21 2323
2434.68 2284
2435.14 2204
2435.61 2328
2436.07 2376
2436.54 2355
2437.01 2478
2437.47 2359
2437.94 2404
2438.40 2306
2438.87 2318
2439.33 2366
2439.80 2389
2440.26 2551
2440.73 2648
2441.20 2566
2441.66 2310
2442.13 2521
2442.59 2827
2443.06 2809
2443.53 2730
2443.99 2719
2444.46 2798
2444.92 2591
2445.39 2502
2445.86 2459
2446.32 2339
2446.79 2433
2447.26 2411
2447.72 2387
2448.19 2324
2448.66 2255
2449.12 2134
2449.59 2026
2450.05 2036
2450.52 2069
2450.99 2172
2451.46 2134
2451.92 2015
2452.39 2121
2452.86 2049
2453.32 2212
2453.79 2300
2454.26 2198
2454.72 2075
2455.19 2039
2455.66 1999
2456.13 2124
2456.59 2088
2457.06 2141
2457.53 2129
2458.00 2213
2458.46 2262
2458.93 2134
2459.40 2016
2459.87 2040
2460.33 2140
2460.80 2088
2461.27 2262
2461.74 2284
2462.20 2145
2462.67 2187
2463.14 1944
2463.61 1904
2464.08 2117
2464.54 2255
2465.01 2100
2465.48 2246
2465.95 2102
2466.42 2213
2466.88 2157
2467.35 2095
2467.82 2050
2468.29 2058
2468.76 2239
2469.23 2367
2469.70 2187
2470.16 2097
2470.63 2206
2471.10 2123
2471.57 2258
2472.04 2383
2472.51 2222
2472.98 2198
2473.44 2118
2473.91 2135
2474.38 2056
2474.85 1934
2475.32 2033
2475.79 1955
2476.26 2233
2476.73 2170
2477.20 2109
2477.67 2132
2478.14 2122
2478.61 2020
2479.08 2208
2479.54 2275
2480.01 2176
2480.48 2182
2480.95 2238
2481.42 2232
2481.89 2177
2482.36 2283
2482.83 2297
2483.30 2290
2483.77 2179
2484.24 2184
2484.71 2189
2485.18 2283
2485.65 2402
2486.12 2378
2486.59 2373
2487.06 2369
2487.53 2340
2488.00 2396
2488.47 2251
2488.94 2351
2489.41 2482
2489.88 2319
2490.35 2182
2490.83 1981
2491.30 2069
2491.77 2207
2492.24 2333
2492.71 2258
2493.18 2279
2493.65 2254
2494.12 2234
2494.59 2099
2495.06 2150
2495.53 2357
2496.00 2433
2496.48 2352
2496.95 2306
2497.42 2427
2497.89 2238
2498.36 2258
2498.83 2505
2499.30 2439
2499.77 2244
2500.25 2270
2500.72 2102
2501.19 2087
2501.66 2082
2502.13 2047
2502.60 2019
2503.07 2077
2503.55 2107
2504.02 2032
2504.49 1879
2504.96 1867
2505.43 1879
2505.91 1918
2506.38 1902
2506.85 2087
2507.32 2027
2507.79 2100
2508.27 2013
2508.74 2186
2509.21 2256
2509.68 2263
2510.16 2307
2510.63 2477
2511.10 2526
2511.57 2408
2512.05 2340
2512.52 2511
2512.99 2399
2513.46 2559
2513.94 2374
2514.41 2540
2514.88 2543
2515.35 2533
2515.83 2280
2516.30 2777
2516.77 2670
2517.25 2447
2517.72 2357
2518.19 2351
2518.67 2387
2519.14 2387
2519.61 2342
2520.09 2261
2520.56 2244
2521.03 2104
2521.51 2029
2521.98 2285
2522.45 2292
2522.93 2049
2523.40 2130
2523.87 2182
2524.35 2175
2524.82 2271
2525.29 2233
2525.77 2192
2526.24 2202
2526.72 2110
2527.19 2119
2527.66 2080
2528.14 2038
2528.61 2387
2529.09 2507
2529.56 2482
2530.03 2276
2530.51 2276
2530.98 2173
2531.46 2091
2531.93 2129
2532.41 2130
2532.88 2171
2533.36 2018
2533.83 1881
2534.31 2081
2534.78 2321
2535.25 2240
2535.73 2035
2536.20 2231
2536.68 2143
2537.15 2100
2537.63 2095
2538.10 2140
2538.58 2248
2539.05 2245
2539.53 2046
2540.00 2021
2540.48 2073
2540.95 2100
2541.43 2115
2541.91 2175
2542.38 2108
2542.86 2289
2543.33 2341
2543.81 2222
2544.28 2228
2544.76 2240
2545.23 2249
2545.71 2209
2546.19 2276
2546.66 2327
2547.14 2258
2547.61 2300
2548.09 2349
2548.56 2398
2549.04 2472
2549.52 2654
2549.99 2602
2550.47 2670
2550.95 2661
2551.42 2616
2551.90 2678
2552.37 2867
2552.85 2632
2553.33 2704
2553.80 2844
2554.28 2720
2554.76 2740
2555.23 2676
2555.71 2768
2556.19 2727
2556.66 3040
2557.14 3059
2557.62 2903
2558.09 2798
2558.57 3126
2559.05 3117
2559.52 2971
2560.00 2821
2560.48 2711
2560.96 2637
2561.43 2718
2561.91 2530
2562.39 2670
2562.86 2330
2563.34 2247
2563.82 2211
2564.30 2243
2564.77 2174
2565.25 2131
2565.73 2277
2566.21 2093
2566.68 1971
2567.16 2014
2567.64 2152
2568.12 2192
2568.60 2171
2569.07 2085
2569.55 2027
2570.03 1903
2570.51 2089
2570.99 2177
2571.46 2119
2571.94 2144
2572.42 2110
2572.90 2276
2573.38 2077
2573.85 2144
2574.33 2379
2574.81 2127
2575.29 1909
2575.77 2156
2576.25 2101
2576.73 2140
2577.20 2183
2577.68 2201
2578.16 2206
2578.64 2021
2579.12 2128
2579.60 2051
2580.08 2157
2580.56 2094
2581.04 2132
2581.51 2374
2581.99 2316
2582.47 2194
2582.95 2081
2583.43 2099
2583.91 2108
2584.39 2169
2584.87 2034
2585.35 2118
2585.83 2087
2586.31 2102
2586.79 2034
2587.27 2010
2587.75 2251
2588.23 2203
2588.71 2263
2589.18 2265
2589.66 2458
2590.14 2408
2590.62 2234
2591.10 2162
2591.58 2225
2592.06 2021
2592.54 2095
2593.02 2392
2593.50 2283
2593.98 2332
2594.47 2318
2594.95 2107
2595.43 2161
2595.91 2254
2596.39 2292
2596.87 2351
2597.35 2453
2597.83 2421
2598.31 2429
2598.79 2572
2599.27 2403
2599.75 2274
2600.23 2258
2600.71 2116
2601.19 2420
2601.67 2301
2602.16 2226
2602.64 2313
2603.12 2151
2603.60 2156
2604.08 2113
2604.56 2132
2605.04 2144
2605.52 1989
2606.00 2123
2606.49 2217
2606.97 2126
2607.45 2001
2607.93 2074
2608.41 2098
2608.89 2167
2609.37 2050
2609.86 2143
2610.34 2190
2610.82 2207
2611.30 2351
2611.78 2493
2612.27 2377
2612.75 2377
2613.23 2377
2613.71 2390
2614.19 2389
2614.68 2316
2615.16 2438
2615.64 2463
2616.12 2607
2616.60 2533
2617.09 2404
2617.57 2360
2618.05 2283
2618.53 2281
2619.02 2351
2619.50 2074
2619.98 2241
2620.46 2319
2620.95 2260
2621.43 2281
2621.91 2183
2622.40 2300
2622.88 2219
2623.36 2075
2623.84 2208
2624.33 2250
2624.81 2060
2625.29 2159
2625.78 2245
2626.26 2172
2626.74 2258
2627.23 2155
2627.71 2159
2628.19 2170
2628.68 2211
2629.16 2272
2629.64 2160
2630.13 2135
2630.61 2291
2631.09 2291
2631.58 2135
2632.06 2132
2632.54 2142
2633.03 2233
2633.51 2399
2634.00 2338
2634.48 2305
2634.96 2287
2635.45 2321
2635.93 2374
2636.42 2259
2636.90 2265
2637.38 2185
2637.87 2333
2638.35 2197
2638.84 2174
2639.32 2252
2639.81 2291
2640.29 2273
2640.78 2291
2641.26 2156
2641.74 2181
2642.23 2157
2642.71 2120
2643.20 2226
2643.68 2255
2644.17 2212
2644.65 2220
2645.14 2122
2645.62 2257
2646.11 2125
2646.59 2195
2647.08 2079
2647.56 2048
2648.05 2043
2648.53 2176
2649.02 2085
2649.50 2197
2649.99 2172
2650.48 2348
2650.96 2341
2651.45 2248
2651.93 2294
2652.42 2251
2652.90 2297
2653.39 2209
2653.87 2168
2654.36 2312
2654.85 2320
2655.33 2420
2655.82 2444
2656.30 2400
2656.79 2309
2657.28 2070
2657.76 2204
2658.25 2168
2658.73 2071
2659.22 2173
2659.71 2310
2660.19 2077
2660.68 2218
2661.17 2249
2661.65 2282
2662.14 2251
2662.62 2415
2663.11 2408
2663.60 2434
2664.08 2428
2664.57 2275
2665.06 2236
2665.55 2324
2666.03 2472
2666.52 2560
2667.01 2626
2667.49 2520
2667.98 2517
2668.47 2731
2668.95 2786
2669.44 2601
2669.93 2667
2670.42 2584
2670.90 2580
2671.39 2565
2671.88 2456
2672.36 2425
2672.85 2475
2673.34 2665
2673.83 2580
2674.31 2710
2674.80 2856
2675.29 2949
2675.78 3395
2676.27 3452
2676.75 3385
2677.24 3566
2677.73 3565
2678.22 3475
2678.71 3511
2679.19 3536
2679.68 3261
2680.17 3226
2680.66 3201
2681.15 3089
2681.63 3145
2682.12 2811
2682.61 2682
2683.10 2805
2683.59 2826
2684.08 2868
2684.56 2550
2685.05 2810
2685.54 2869
2686.03 2904
2686.52 2863
2687.01 2884
2687.50 2766
2687.99 2769
2688.47 2843
2688.96 2664
2689.45 2647
2689.94 2687
2690.43 2586
2690.92 2565
2691.41 2397
2691.90 2255
2692.39 2115
2692.88 2320
2693.37 2180
2693.85 2130
2694.34 2285
2694.83 2295
2695.32 2190
2695.81 2346
2696.30 2473
2696.79 2317
2697.28 2346
2697.77 2429
2698.26 2520
2698.75 2498
2699.24 2432
2699.73 2590
2700.22 2540
2700.71 2606
2701.20 2637
2701.69 2630
2702.18 2651
2702.67 2561
2703.16 2550
2703.65 2497
2704.14 2562
2704.63 2532
2705.12 2450
2705.61 2559
2706.10 2477
2706.59 2629
2707.08 2554
2707.58 2264
2708.07 2240
2708.56 2475
2709.05 2322
2709.54 2360
2710.03 2394
2710.52 2308
2711.01 2269
2711.50 2300
2711.99 2384
2712.48 2302
2712.98 2277
2713.47 2417
2713.96 2418
2714.45 2229
2714.94 2257
2715.43 2284
2715.92 2316
2716.41 2393
2716.91 2189
2717.40 2305
2717.89 2328
2718.38 2237
2718.87 2242
2719.36 2121
2719.86 2107
2720.35 2188
2720.84 2164
2721.33 2192
2721.82 2339
2722.31 2196
2722.81 2277
2723.30 2238
2723.79 2368
2724.28 2607
2724.77 2639
2725.27 2492
2725.76 2448
2726.25 2377
2726.74 2431
2727.24 2522
2727.73 2421
2728.22 2309
2728.71 2431
2729.21 2391
2729.70 2334
2730.19 2258
2730.68 2219
2731.18 2099
2731.67 2155
2732.16 2324
2732.66 2294
2733.15 2339
2733.64 2392
2734.13 2218
2734.63 2205
2735.12 2333
2735.61 2226
2736.11 2126
2736.60 2408
2737.09 2301
2737.59 2362
2738.08 2280
2738.57 2341
2739.07 2521
2739.56 2426
2740.05 2733
2740.55 2502
2741.04 2458
2741.54 2358
2742.03 2426
2742.52 2489
2743.02 2423
2743.51 2364
2744.00 2307
2744.50 2300
2744.99 2358
2745.49 2237
2745.98 2248
2746.47 2209
2746.97 2095
2747.46 2176
2747.96 2172
2748.45 2010
2748.95 1984
2749.44 2148
2749.93 1937
2750.43 2004
2750.92 2272
2751.42 2058
2751.91 2017
2752.41 2057
2752.90 2088
2753.40 2077
2753.89 2029
2754.39 2184
2754.88 2035
2755.38 2202
2755.87 2142
2756.37 2313
2756.86 2287
2757.36 2076
2757.85 2303
2758.35 2269
2758.84 2227
2759.34 2268
2759.83 2229
2760.33 2162
2760.82 2299
2761.32 2196
2761.81 2158
2762.31 2046
2762.81 2121
2763.30 2206
2763.80 2079
2764.29 2080
2764.79 2213
2765.28 2110
2765.78 2007
2766.28 2092
2766.77 2085
2767.27 2242
2767.76 2183
2768.26 2144
2768.76 2210
2769.25 2190
2769.75 2121
2770.25 2067
2770.74 2105
2771.24 2279
2771.73 2167
2772.23 2221
2772.73 2284
2773.22 2333
2773.72 2404
2774.22 2397
2774.71 2462
2775.21 2308
2775.71 2394
2776.20 2446
2776.70 2438
2777.20 2552
2777.69 2671
2778.19 2718
2778.69 2755
2779.19 2899
2779.68 2888
2780.18 2774
2780.68 2666
2781.17 2583
2781.67 2558
2782.17 2748
2782.67 2693
2783.16 2449
2783.66 2659
2784.16 2581
2784.66 2448
2785.15 2424
2785.65 2489
2786.15 2404
2786.65 2525
2787.15 2452
2787.64 2550
2788.14 2488
2788.64 2238
2789.14 2142
2789.63 2159
2790.13 2228
2790.63 2278
2791.13 2464
2791.63 2387
2792.13 2361
2792.62 2366
2793.12 2265
2793.62 2278
2794.12 2327
2794.62 2506
2795.12 2351
2795.61 2526
2796.11 2872
2796.61 3258
2797.11 3384
2797.61 3684
2798.11 4081
2798.61 4147
2799.11 4797
2799.60 4866
2800.10 4878
2800.60 5082
2801.10 5004
2801.60 4781
2802.10 4432
2802.60 4131
2803.10 4201
2803.60 3847
2804.10 3469
2804.60 3358
2805.10 3207
2805.59 3056
2806.09 2973
2806.59 2896
2807.09 2784
2807.59 2948
2808.09 3050
2808.59 3322
2809.09 3260
2809.59 3369
2810.09 3715
2810.59 3607
2811.09 3572
2811.59 3691
2812.09 4017
2812.59 3605
2813.09 3512
2813.59 3388
2814.09 3189
2814.59 3091
2815.09 2816
2815.59 2807
2816.09 2798
2816.59 2540
2817.09 2417
2817.59 2339
2818.09 2489
2818.60 2526
2819.10 2421
2819.60 2396
2820.10 2292
2820.60 2213
2821.10 2338
2821.60 2499
2822.10 2465
2822.60 2552
2823.10 2386
2823.60 2477
2824.10 2688
2824.61 2574
2825.11 2535
2825.61 2482
2826.11 2547
2826.61 2687
2827.11 2652
2827.61 2721
2828.12 2539
2828.62 2610
2829.12 2699
2829.62 2626
2830.12 2749
2830.62 2701
2831.12 2526
2831.63 2583
2832.13 2455
2832.63 2436
2833.13 2511
2833.63 2538
2834.14 2354
2834.64 2284
2835.14 2363
2835.64 2255
2836.14 2239
2836.65 2287
2837.15 2334
2837.65 2539
2838.15 2500
2838.66 2550
2839.16 2701
2839.66 2498
2840.16 2351
2840.67 2488
2841.17 2521
2841.67 2324
2842.17 2356
2842.68 2306
2843.18 2467
2843.68 2235
2844.18 2206
2844.69 2344
2845.19 2209
2845.69 2307
2846.20 2275
2846.70 2329
2847.20 2380
2847.71 2163
2848.21 2368
2848.71 2452
2849.22 2379
2849.72 2410
2850.22 2434
2850.73 2359
2851.23 2261
2851.73 2246
2852.24 2282
2852.74 2297
2853.24 2623
2853.75 2568
2854.25 2314
2854.75 2209
2855.26 2386
2855.76 2281
2856.27 2116
2856.77 2217
2857.27 2368
2857.78 2178
2858.28 2153
2858.79 2093
2859.29 2336
2859.80 2305
2860.30 2245
2860.80 2283
2861.31 2277
2861.81 2263
2862.32 2294
2862.82 2397
2863.33 2177
2863.83 2100
2864.34 2222
2864.84 2332
2865.34 2167
2865.85 2069
2866.35 2220
2866.86 2238
2867.36 2154
2867.87 2245
2868.37 2106
2868.88 2180
2869.38 2296
2869.89 2334
2870.39 2142
2870.90 2273
2871.41 2269
2871.91 2444
2872.42 2338
2872.92 2420
2873.43 2448
2873.93 2464
2874.44 2386
2874.94 2222
2875.45 2340
2875.95 2490
2876.46 2484
2876.97 2337
2877.47 2510
2877.98 2650
2878.48 2570
2878.99 2560
2879.50 2462
2880.00 2640
2880.51 2500
2881.01 2603
2881.52 2744
2882.03 2766
2882.53 2803
2883.04 2802
2883.54 2991
2884.05 2979
2884.56 2905
2885.06 3138
2885.57 3204
2886.08 2956
2886.58 3134
2887.09 3078
2887.60 3112
2888.10 3326
2888.61 3183
2889.12 3237
2889.62 3170
2890.13 3236
2890.64 3191
2891.15 3082
2891.65 3078
2892.16 3120
2892.67 2858
2893.17 2929
2893.68 2789
2894.19 2732
2894.70 2698
2895.20 2550
2895.71 2482
2896.22 2449
2896.73 2498
2897.23 2450
2897.74 2452
2898.25 2344
2898.76 2580
2899.26 2577
2899.77 2622
2900.28 2519
2900.79 2713
2901.29 2500
2901.80 2566
2902.31 2585
2902.82 2415
2903.33 2781
2903.83 2669
2904.34 2531
2904.85 2457
2905.36 2697
2905.87 2614
2906.38 2690
2906.88 2709
2907.39 2664
2907.90 2675
2908.41 2602
2908.92 2577
2909.43 2678
2909.94 2576
2910.44 2719
2910.95 2478
2911.46 2568
2911.97 2555
2912.48 2487
2912.99 2550
2913.50 2470
2914.01 2598
2914.52 2571
2915.02 2622
2915.53 2457
2916.04 2355
2916.55 2416
2917.06 2460
2917.57 2544
2918.08 2544
2918.59 2641
2919.10 2628
2919.61 2709
2920.12 2541
2920.63 2554
2921.14 2542
2921.65 2717
2922.16 2832
2922.67 2857
2923.18 2935
2923.69 2810
2924.20 3082
2924.71 3277
2925.22 3835
2925.73 4070
2926.24 4368
2926.75 4901
2927.26 5314
2927.77 5451
2928.28 5843
2928.79 5989
2929.30 6022
2929.81 5823
2930.32 5550
2930.83 5057
2931.34 4818
2931.85 4537
2932.36 3895
2932.87 3585
2933.38 3203
2933.89 2771
2934.40 2578
2934.91 2648
2935.42 2670
2935.94 2506
2936.45 2316
2936.96 2404
2937.47 2363
2937.98 2452
2938.49 2339
2939.00 2321
2939.51 2303
2940.02 2311
2940.54 2379
2941.05 2325
2941.56 2403
2942.07 2180
2942.58 2283
2943.09 2338
2943.61 2384
2944.12 2341
2944.63 2483
2945.14 2439
2945.65 2527
2946.16 2636
2946.68 2546
2947.19 2589
2947.70 2490
2948.21 2446
2948.72 2691
2949.24 2568
2949.75 2696
2950.26 2689
2950.77 2807
2951.28 2798
2951.80 2699
2952.31 2622
2952.82 2649
2953.33 2677
2953.85 2742
2954.36 2518
2954.87 2517
2955.38 2719
2955.90 2855
2956.41 2814
2956.92 2747
2957.43 2675
2957.95 2713
2958.46 2854
2958.97 2555
2959.49 2643
2960.00 2388
2960.51 2313
2961.03 2318
2961.54 2381
2962.05 2452
2962.57 2405
2963.08 2519
2963.59 2477
2964.11 2372
2964.62 2558
2965.13 2575
2965.65 2534
2966.16 2624
2966.67 2622
2967.19 2538
2967.70 2470
2968.21 2531
2968.73 2440
2969.24 2357
2969.76 2381
2970.27 2420
2970.78 2264
2971.30 2215
2971.81 2175
2972.33 2013
2972.84 2136
2973.35 2307
2973.87 2283
2974.38 2083
2974.90 2219
2975.41 2222
2975.92 2172
2976.44 2362
2976.95 2179
2977.47 2163
2977.98 2237
2978.50 2188
2979.01 2086
2979.53 2280
2980.04 2232
2980.56 2218
2981.07 2256
2981.59 2372
2982.10 2356
2982.62 2332
2983.13 2146
2983.65 2251
2984.16 2248
2984.68 2284
2985.19 2289
2985.71 2395
2986.22 2430
2986.74 2422
2987.25 2459
2987.77 2485
2988.28 2418
2988.80 2412
2989.31 2490
2989.83 2503
2990.35 2607
2990.86 2456
2991.38 2559
2991.89 2488
2992.41 2487
2992.92 2525
2993.44 2561
2993.96 2458
2994.47 2293
2994.99 2369
2995.50 2609
2996.02 2634
2996.54 2719
2997.05 2724
2997.57 2882
2998.09 2872
2998.60 2714
2999.12 3030
2999.64 3069
3000.15 3252
3000.67 3159
3001.18 3267
3001.70 3126
3002.22 3141
3002.73 3063
3003.25 3147
3003.77 3066
3004.29 3035
3004.80 3161
3005.32 3147
3005.84 3240
3006.35 3192
3006.87 3216
3007.39 3353
3007.90 3439
3008.42 3232
3008.94 3261
3009.46 3169
3009.97 3273
3010.49 3378
3011.01 3199
3011.53 3033
3012.04 2641
3012.56 2532
3013.08 2605
3013.60 2653
3014.11 2628
3014.63 2559
3015.15 2448
3015.67 2445
3016.18 2773
3016.70 2512
3017.22 2405
3017.74 2465
3018.26 2542
3018.77 2376
3019.29 2535
3019.81 2600
3020.33 2550
3020.85 2485
3021.37 2586
3021.88 2574
3022.40 2639
3022.92 2489
3023.44 2627
3023.96 2737
3024.48 2806
3025.00 2826
3025.51 2845
3026.03 2992
3026.55 2917
3027.07 3118
3027.59 3051
3028.11 3000
3028.63 3130
3029.15 3080
3029.67 2995
3030.18 3023
3030.70 2764
3031.22 2652
3031.74 2630
3032.26 2571
3032.78 2603
3033.30 2540
3033.82 2583
3034.34 2516
3034.86 2616
3035.38 2597
3035.90 2395
3036.42 2395
3036.94 2493
3037.46 2341
3037.98 2374
3038.50 2496
3039.02 2383
3039.54 2334
3040.06 2385
3040.58 2310
3041.10 2386
3041.62 2433
3042.14 2475
3042.66 2392
3043.18 2275
3043.70 2337
3044.22 2349
3044.74 2411
3045.26 2274
3045.78 2086
3046.30 2163
3046.82 2333
3047.34 2446
3047.86 2338
3048.38 2263
3048.90 2260
3049.42 2303
3049.94 2444
3050.46 2340
3050.98 2353
3051.50 2314
3052.03 2234
3052.55 2177
3053.07 2196
3053.59 2306
3054.11 2272
3054.63 2282
3055.15 2204
3055.67 2312
3056.19 2281
3056.72 2398
3057.24 2468
3057.76 2340
3058.28 2241
3058.80 2111
3059.32 2127
3059.84 2153
3060.37 2190
3060.89 2284
3061.41 2174
3061.93 2274
3062.45 2294
3062.98 2340
3063.50 2316
3064.02 2122
3064.54 2314
3065.06 2422
3065.59 2459
3066.11 2325
3066.63 2445
3067.15 2455
3067.67 2455
3068.20 2347
3068.72 2554
3069.24 2644
3069.76 2650
3070.29 2443
3070.81 2500
3071.33 2498
3071.85 2594
3072.38 2563
3072.90 2543
3073.42 2335
3073.95 2472
3074.47 2650
3074.99 2643
3075.51 2614
3076.04 2681
3076.56 2663
3077.08 2791
3077.61 2608
3078.13 2430
3078.65 2396
3079.18 2542
3079.70 2735
3080.22 2791
3080.75 2707
3081.27 2804
3081.79 2905
3082.32 2958
3082.84 2886
3083.36 2971
3083.89 2810
3084.41 2959
3084.93 2780
3085.46 2775
3085.98 2756
3086.51 2904
3087.03 3089
3087.55 2803
3088.08 2899
3088.60 2859
3089.13 2991
3089.65 2943
3090.17 2857
3090.70 2751
3091.22 2690
3091.75 2767
3092.27 2916
3092.80 2869
3093.32 2657
3093.85 2691
3094.37 2881
3094.89 2769
3095.42 2784
3095.94 2881
3096.47 2959
3096.99 2873
3097.52 2880
3098.04 2907
3098.57 2792
3099.09 2887
3099.62 2805
3100.14 2908
3100.67 2994
3101.19 2902
3101.72 3213
3102.24 3275
3102.77 3453
3103.29 4197
3103.82 4676
3104.34 4921
3104.87 5491
3105.40 6043
3105.92 6452
3106.45 6629
3106.97 6642
3107.50 6375
3108.02 6160
3108.55 5937
3109.08 5454
3109.60 4535
3110.13 4740
3110.65 4623
3111.18 4453
3111.70 4254
3112.23 4184
3112.76 4279
3113.28 4271
3113.81 4238
3114.34 4443
3114.86 4368
3115.39 4120
3115.91 4256
3116.44 4142
3116.97 3715
3117.49 3605
3118.02 3410
3118.55 3260
3119.07 3049
3119.60 2954
3120.13 2898
3120.65 2829
3121.18 2673
3121.71 2577
3122.23 2628
3122.76 2701
3123.29 2705
3123.82 2678
3124.34 2610
3124.87 2571
3125.40 2544
3125.92 2419
3126.45 2417
3126.98 2465
3127.51 2558
3128.03 2578
3128.56 2440
3129.09 2680
3129.62 2513
3130.14 2447
3130.67 2715
3131.20 2709
3131.73 2735
3132.25 2422
3132.78 2421
3133.31 2454
3133.84 2471
3134.37 2306
3134.89 2329
3135.42 2372
3135.95 2393
3136.48 2491
3137.01 2529
3137.53 2485
3138.06 2574
3138.59 2589
3139.12 2475
3139.65 2413
3140.18 2532
3140.70 2511
3141.23 2553
3141.76 2586
3142.29 2530
3142.82 2537
3143.35 2506
3143.88 2294
3144.40 2284
3144.93 2389
3145.46 2475
3145.99 2573
3146.52 2604
3147.05 2424
3147.58 2500
3148.11 2404
3148.64 2419
3149.17 2654
3149.70 2681
3150.22 2574
3150.75 2774
3151.28 2891
3151.81 2663
3152.34 2798
3152.87 2761
3153.40 2766
3153.93 2541
3154.46 2550
3154.99 2643
3155.52 2650
3156.05 2466
3156.58 2544
3157.11 2723
3157.64 2519
3158.17 2512
3158.70 2483
3159.23 2410
3159.76 2519
3160.29 2651
3160.82 2507
3161.35 2551
3161.88 2626
3162.41 2518
3162.94 2515
3163.47 2530
3164.00 2581
3164.53 2686
3165.06 2594
3165.59 2633
3166.12 2342
3166.65 2401
3167.18 2468
3167.72 2388
3168.25 2372
3168.78 2449
3169.31 2373
3169.84 2346
3170.37 2237
3170.90 2395
3171.43 2320
3171.96 2390
3172.49 2423
3173.03 2330
3173.56 2125
3174.09 2480
3174.62 2474
3175.15 2452
3175.68 2661
3176.21 2463
3176.74 2520
3177.28 2582
3177.81 2493
3178.34 2314
3178.87 2556
3179.40 2566
3179.93 2586
3180.47 2545
3181.00 2431
3181.53 2497
3182.06 2520
3182.59 2352
3183.13 2425
3183.66 2564
3184.19 2478
3184.72 2447
3185.25 2484
3185.79 2378
3186.32 2413
3186.85 2294
3187.38 2159
3187.92 2215
3188.45 2194
3188.98 2279
3189.51 2352
3190.05 2264
3190.58 2199
3191.11 2379
3191.64 2445
3192.18 2392
3192.71 2293
3193.24 2411
3193.78 2284
3194.31 2434
3194.84 2346
3195.38 2311
3195.91 2320
3196.44 2436
3196.97 2527
3197.51 2741
3198.04 2594
3198.57 2515
3199.11 2406
3199.64 2592
3200.17 2726
3200.71 2605
3201.24 2565
3201.78 2560
3202.31 2782
3202.84 2827
3203.38 2834
3203.91 2596
3204.44 2638
3204.98 2670
3205.51 2619
3206.05 2744
3206.58 2767
3207.11 2663
3207.65 2499
3208.18 2548
3208.72 2491
3209.25 2280
3209.78 2302
3210.32 2318
3210.85 2278
3211.39 2292
3211.92 2377
3212.46 2423
3212.99 2520
3213.53 2471
3214.06 2456
3214.59 2467
3215.13 2673
3215.66 2613
3216.20 2502
3216.73 2588
3217.27 2596
3217.80 2615
3218.34 2428
3218.87 2411
3219.41 2431
3219.94 2272
3220.48 2341
3221.01 2371
3221.55 2341
3222.08 2284
3222.62 2246
3223.16 2216
3223.69 2231
3224.23 2249
3224.76 2264
3225.30 2464
3225.83 2535
3226.37 2754
3226.90 2588
3227.44 2556
3227.98 2482
3228.51 2430
3229.05 2392
3229.58 2488
3230.12 2419
3230.66 2358
3231.19 2456
3231.73 2596
3232.26 2647
3232.80 2408
3233.34 2463
3233.87 2250
3234.41 2331
3234.95 2399
3235.48 2372
3236.02 2286
3236.55 2221
3237.09 2235
3237.63 2335
3238.16 2199
3238.70 2350
3239.24 2544
3239.77 2464
3240.31 2454
3240.85 2352
3241.38 2445
3241.92 2418
3242.46 2286
3243.00 2419
3243.53 2437
3244.07 2335
3244.61 2291
3245.14 2362
3245.68 2303
3246.22 2459
3246.76 2288
3247.29 2250
3247.83 2298
3248.37 2381
3248.91 2351
3249.44 2348
3249.98 2251
3250.52 2218
3251.06 2332
3251.59 2272
3252.13 2261
3252.67 2473
3253.21 2384
3253.75 2459
3254.28 2423
3254.82 2583
3255.36 2523
3255.90 2352
3256.44 2456
3256.97 2547
3257.51 2629
3258.05 2607
3258.59 2802
3259.13 2668
3259.67 2553
3260.20 2698
3260.74 2704
3261.28 2787
3261.82 2770
3262.36 2810
3262.90 3073
3263.44 2996
3263.97 2985
3264.51 3248
3265.05 3391
3265.59 3281
3266.13 3369
3266.67 3533
3267.21 3667
3267.75 3709
3268.29 3691
3268.83 3534
3269.36 3433
3269.90 3131
3270.44 3284
3270.98 3290
3271.52 3245
3272.06 3210
3272.60 3127
3273.14 2930
3273.68 2816
3274.22 2845
3274.76 2756
3275.30 2606
3275.84 2512
3276.38 2520
3276.92 2701
3277.46 2777
3278.00 2749
3278.54 2737
3279.08 2885
3279.62 2937
3280.16 2746
3280.70 2883
3281.24 2716
3281.78 2828
3282.32 2688
3282.86 2654
3283.40 2999
3283.94 2947
3284.48 2863
3285.02 3133
3285.56 3122
3286.10 3301
3286.64 3245
3287.18 3335
3287.72 3566
3288.26 3509
3288.81 3678
3289.35 3543
3289.89 3281
3290.43 3258
3290.97 3263
3291.51 3165
3292.05 3040
3292.59 3040
3293.13 3024
3293.67 3123
3294.22 3139
3294.76 3138
3295.30 3167
3295.84 3364
3296.38 3468
3296.92 3341
3297.46 3565
3298.01 3858
3298.55 3759
3299.09 3734
3299.63 3764
3300.17 3750
3300.71 3649
3301.26 3481
3301.80 3485
3302.34 3316
3302.88 3176
3303.42 2887
3303.97 3046
3304.51 2886
3305.05 2941
3305.59 2897
3306.13 2644
3306.68 2646
3307.22 2959
3307.76 2994
3308.30 2828
3308.85 2598
3309.39 2447
3309.93 2468
3310.47 2446
3311.02 2600
3311.56 2828
3312.10 2582
3312.64 2695
3313.19 2785
3313.73 2731
3314.27 2657
3314.82 2607
3315.36 2771
3315.90 2681
3316.45 2662
3316.99 2673
3317.53 2806
3318.07 2956
3318.62 3098
3319.16 3112
3319.70 3029
3320.25 3047
3320.79 2962
3321.34 2980
3321.88 2837
3322.42 2874
3322.97 3046
3323.51 2759
3324.05 2866
3324.60 3039
3325.14 2983
3325.68 2933
3326.23 2934
3326.77 2843
3327.32 3010
3327.86 2828
3328.40 2848
3328.95 2829
3329.49 2733
3330.04 2663
3330.58 2613
3331.13 2542
3331.67 2363
3332.21 2354
3332.76 2501
3333.30 2358
3333.85 2561
3334.39 2571
3334.94 2623
3335.48 2682
3336.03 2683
3336.57 2892
3337.12 3014
3337.66 3034
3338.21 3360
3338.75 3357
3339.30 3323
3339.84 3396
3340.39 3310
3340.93 3077
3341.48 3189
3342.02 3500
3342.57 3157
3343.11 2952
3343.66 2968
3344.20 3005
3344.75 2687
3345.29 2711
3345.84 2625
3346.38 2238
3346.93 2745
3347.47 2751
3348.02 2548
3348.57 2478
3349.11 2419
3349.66 2486
3350.20 2778
3350.75 2550
3351.30 2653
3351.84 2713
3352.39 2593
3352.93 2698
3353.48 2538
3354.03 2660
3354.57 2760
3355.12 2665
3355.66 2738
3356.21 2669
3356.76 2632
3357.30 2789
3357.85 2791
3358.40 2819
3358.94 2886
3359.49 3014
3360.04 2641
3360.58 2592
3361.13 2599
3361.68 2536
3362.22 2690
3362.77 2569
3363.32 2262
3363.86 2345
3364.41 2319
3364.96 2275
3365.50 2236
3366.05 2309
3366.60 2295
3367.15 2407
3367.69 2211
3368.24 2259
3368.79 2325
3369.34 2364
3369.88 2425
3370.43 2387
3370.98 2139
3371.53 2192
3372.07 2213
3372.62 2239
3373.17 2315
3373.72 2267
3374.26 2206
3374.81 2174
3375.36 2058
3375.91 2167
3376.46 2312
3377.00 2160
3377.55 2174
3378.10 2133
3378.65 2032
3379.20 2072
3379.74 2133
3380.29 2138
3380.84 1993
3381.39 2066
3381.94 1993
3382.49 1974
3383.04 2108
3383.58 2164
3384.13 2325
3384.68 2262
3385.23 2141
3385.78 2238
3386.33 2227
3386.88 2194
3387.43 2027
3387.97 1947
3388.52 2175
3389.07 2154
3389.62 2273
3390.17 2020
3390.72 2080
3391.27 2177
3391.82 2154
3392.37 2170
3392.92 2117
3393.47 2231
3394.01 2185
3394.56 2099
3395.11 2178
3395.66 2241
3396.21 2184
3396.76 2180
3397.31 2058
3397.86 2183
3398.41 2157
3398.96 2079
3399.51 2049
3400.06 2125
3400.61 2133
3401.16 2183
3401.71 2105
3402.26 2067
3402.81 2027
3403.36 1994
3403.91 2010
3404.46 2012
3405.01 2153
3405.56 2108
3406.11 1993
3406.66 2192
3407.21 2183
3407.76 2057
3408.32 2050
3408.87 1963
3409.42 1959
3409.97 1979
3410.52 2115
3411.07 2137
3411.62 2082
3412.17 2310
3412.72 2179
3413.27 2071
3413.82 2044
3414.37 2150
3414.93 1966
3415.48 2031
3416.03 2133
3416.58 2130
3417.13 2034
3417.68 2221
3418.23 2108
3418.78 2046
3419.34 2078
3419.89 2117
3420.44 2019
3420.99 2126
3421.54 2156
3422.09 2245
3422.65 2020
3423.20 2034
3423.75 2099
3424.30 2339
3424.85 2265
3425.40 2138
3425.96 2284
3426.51 2386
3427.06 2471
3427.61 2454
3428.17 2449
3428.72 2489
3429.27 2382
3429.82 2218
3430.37 2347
3430.93 2329
3431.48 2199
3432.03 2144
3432.58 2150
3433.14 2179
3433.69 2250
3434.24 2312
3434.79 2186
3435.35 2303
3435.90 2311
3436.45 2289
3437.01 2227
3437.56 2325
3438.11 2417
3438.66 2261
3439.22 2219
3439.77 2367
3440.32 2442
3440.88 2359
3441.43 2320
3441.98 2407
3442.54 2344
3443.09 2422
3443.64 2399
3444.20 2254
3444.75 2197
3445.30 2247
3445.86 2384
3446.41 2205
3446.97 2251
3447.52 2145
3448.07 2213
3448.63 2205
3449.18 2120
3449.73 2117
3450.29 2160
3450.84 2014
3451.40 2153
3451.95 2413
3452.50 2370
3453.06 2303
3453.61 2195
3454.17 2258
3454.72 2207
3455.28 2215
3455.83 2133
3456.38 2192
3456.94 2269
3457.49 2428
3458.05 2277
3458.60 2316
3459.16 2054
3459.71 2155
3460.27 2316
3460.82 2340
3461.38 2308
3461.93 2223
3462.49 2255
3463.04 2515
3463.60 2405
3464.15 2128
3464.71 2334
3465.26 2156
3465.82 2120
3466.37 2316
3466.93 2450
3467.48 2606
3468.04 2447
3468.59 2444
3469.15 2449
3469.70 2393
3470.26 2518
3470.82 2760
3471.37 2733
3471.93 2524
3472.48 2528
3473.04 2415
3473.59 2545
3474.15 2629
3474.71 2598
3475.26 2737
3475.82 2643
3476.37 2676
3476.93 2642
3477.49 2548
3478.04 2582
3478.60 2623
3479.16 2609
3479.71 2708
3480.27 2560
3480.82 2621
3481.38 2728
3481.94 2776
3482.49 2887
3483.05 2988
3483.61 2913
3484.16 3053
3484.72 2932
3485.28 2911
3485.83 2907
3486.39 2942
3486.95 2826
3487.50 2856
3488.06 2909
3488.62 2958
3489.18 3063
3489.73 3113
3490.29 2900
3490.85 3206
3491.40 3725
3491.96 3715
3492.52 3902
3493.08 4006
3493.63 4475
3494.19 4617
3494.75 4801
3495.31 4842
3495.86 5019
3496.42 5026
3496.98 5108
3497.54 5039
3498.09 4885
3498.65 4934
3499.21 4988
3499.77 5100
3500.33 5149
3500.88 5553
3501.44 5960
3502.00 6135
3502.56 6370
3503.12 6535
3503.67 6796
3504.23 6928
3504.79 7444
3505.35 7251
3505.91 7376
3506.47 7387
3507.03 7484
3507.58 7573
3508.14 7600
3508.70 7745
3509.26 7941
3509.82 7852
3510.38 7458
3510.94 7113
3511.49 6733
3512.05 6015
3512.61 5489
3513.17 5123
3513.73 4677
3514.29 4204
3514.85 4185
3515.41 3800
3515.97 3668
3516.53 3528
3517.09 3262
3517.64 3096
3518.20 3273
3518.76 3387
3519.32 3347
3519.88 3290
3520.44 3162
3521.00 3233
3521.56 3363
3522.12 3388
3522.68 3464
3523.24 3548
3523.80 3497
3524.36 3389
3524.92 3413
3525.48 3672
3526.04 3514
3526.60 3631
3527.16 3823
3527.72 3851
3528.28 3546
3528.84 3567
3529.40 3559
3529.96 3509
3530.52 3361
3531.08 3144
3531.64 3068
3532.20 2998
3532.76 2908
3533.32 2913
3533.89 2914
3534.45 2961
3535.01 2988
3535.57 2989
3536.13 3029
3536.69 2823
3537.25 3004
3537.81 2934
3538.37 3025
3538.93 3093
3539.49 3120
3540.06 3121
3540.62 3130
3541.18 3011
3541.74 2937
3542.30 3022
3542.86 3132
3543.42 3055
3543.98 3026
3544.55 3022
3545.11 3126
3545.67 3060
3546.23 3053
3546.79 3232
3547.35 3264
3547.92 3171
3548.48 2962
3549.04 3002
3549.60 3031
3550.16 2898
3550.72 2764
3551.29 2769
3551.85 2772
3552.41 2774
3552.97 2867
3553.54 2641
3554.10 2387
3554.66 2546
3555.22 2570
3555.78 2516
3556.35 2544
3556.91 2421
3557.47 2539
3558.03 2438
3558.60 2510
3559.16 2466
3559.72 2439
3560.29 2248
3560.85 2348
3561.41 2438
3561.97 2461
3562.54 2412
3563.10 2431
3563.66 2452
3564.23 2459
3564.79 2398
3565.35 2345
3565.91 2431
3566.48 2403
3567.04 2392
3567.60 2491
3568.17 2481
3568.73 2391
3569.29 2456
3569.86 2318
3570.42 2415
3570.99 2328
3571.55 2175
3572.11 2317
3572.68 2373
3573.24 2264
3573.80 2275
3574.37 2162
3574.93 2474
3575.50 2615
3576.06 2296
3576.62 2436
3577.19 2421
3577.75 2289
3578.32 2487
3578.88 2629
3579.44 2482
3580.01 2633
3580.57 2723
3581.14 2624
3581.70 2520
3582.27 2548
3582.83 2459
3583.40 2427
3583.96 2702
3584.52 2382
3585.09 2539
3585.65 2499
3586.22 2369
3586.78 2321
3587.35 2406
3587.91 2313
3588.48 2413
3589.04 2404
3589.61 2419
3590.17 2317
3590.74 2462
3591.30 2239
3591.87 2277
3592.43 2355
3593.00 2474
3593.56 2461
3594.13 2535
3594.70 2517
3595.26 2514
3595.83 2474
3596.39 2528
3596.96 2616
3597.52 2482
3598.09 2429
3598.65 2434
3599.22 2622
3599.79 2548
3600.35 2524
3600.92 2420
3601.48 2665
3602.05 2858
3602.62 2803
3603.18 2656
3603.75 2702
3604.32 2575
3604.88 2843
3605.45 2827
3606.01 2592
3606.58 2677
3607.15 2777
3607.71 2608
3608.28 2651
3608.85 2442
3609.41 2528
3609.98 2299
3610.55 2505
3611.11 2627
3611.68 2421
3612.25 2605
3612.81 2437
3613.38 2539
3613.95 2469
3614.51 2538
3615.08 2562
3615.65 2670
3616.22 2980
3616.78 3512
3617.35 4282
3617.92 4901
3618.48 6020
3619.05 6821
3619.62 7676
3620.19 8500
3620.75 8973
3621.32 9824
3621.89 10294
3622.46 10137
3623.02 9837
3623.59 9397
3624.16 8852
3624.73 8157
3625.30 7064
3625.86 6250
3626.43 5285
3627.00 4627
3627.57 4011
3628.14 3662
3628.70 3336
3629.27 3141
3629.84 2874
3630.41 2805
3630.98 2610
3631.55 2587
3632.11 2445
3632.68 2492
3633.25 2492
3633.82 2453
3634.39 2461
3634.96 2537
3635.52 2458
3636.09 2467
3636.66 2487
3637.23 2491
3637.80 2547
3638.37 2362
3638.94 2237
3639.51 2286
3640.08 2332
3640.64 2535
3641.21 2553
3641.78 2656
3642.35 2612
3642.92 2596
3643.49 2754
3644.06 2982
3644.63 3142
3645.20 3217
3645.77 3186
3646.34 3276
3646.91 3399
3647.48 3462
3648.05 3576
3648.62 3638
3649.19 3707
3649.76 3914
3650.33 3980
3650.90 3870
3651.47 3948
3652.03 3958
3652.60 3748
3653.17 3709
3653.75 3622
3654.32 3433
3654.89 3536
3655.46 3676
3656.03 3981
3656.60 3863
3657.17 3659
3657.74 3588
3658.31 3822
3658.88 3932
3659.45 3678
3660.02 3569
3660.59 3581
3661.16 3607
3661.73 3430
3662.30 3105
3662.87 3218
3663.44 3163
3664.01 3159
3664.59 2949
3665.16 2907
3665.73 2921
3666.30 2835
3666.87 2610
3667.44 2732
3668.01 2956
3668.58 2872
3669.15 2837
3669.73 2793
3670.30 2736
3670.87 2859
3671.44 2870
3672.01 2835
3672.58 2576
3673.15 2702
3673.73 2761
3674.30 2546
3674.87 2616
3675.44 2559
3676.01 2562
3676.58 2621
3677.16 2589
3677.73 2813
3678.30 2623
3678.87 2544
3679.44 2568
3680.02 2716
3680.59 2599
3681.16 2405
3681.73 2350
3682.31 2500
3682.88 2577
3683.45 2477
3684.02 2452
3684.60 2534
3685.17 2455
3685.74 2312
3686.31 2352
3686.89 2371
3687.46 2345
3688.03 2559
3688.60 2594
3689.18 2661
3689.75 2587
3690.32 2758
3690.90 2848
3691.47 2824
3692.04 2895
3692.61 3030
3693.19 3045
3693.76 2952
3694.33 2889
3694.91 2906
3695.48 3103
3696.05 2943
3696.63 2740
3697.20 2681
3697.77 2652
3698.35 2861
3698.92 2751
3699.50 2552
3700.07 2436
3700.64 2442
3701.22 2409
3701.79 2475
3702.36 2514
3702.94 2573
3703.51 2565
3704.09 2527
3704.66 2572
3705.23 2572
3705.81 2455
3706.38 2455
3706.96 2733
3707.53 2752
3708.11 2771
3708.68 2759
3709.25 2635
3709.83 2619
3710.40 2630
3710.98 2531
3711.55 2537
3712.13 2593
3712.70 2634
3713.28 2933
3713.85 2783
3714.43 2761
3715.00 2828
3715.58 2734
3716.15 2694
3716.73 2543
3717.30 2556
3717.88 2756
3718.45 2552
3719.03 2523
3719.60 2615
3720.18 2507
3720.75 2355
3721.33 2379
3721.90 2397
3722.48 2361
3723.05 2474
3723.63 2393
3724.20 2326
3724.78 2228
3725.36 2365
3725.93 2425
3726.51 2379
3727.08 2248
3727.66 2181
3728.23 2248
3728.81 2184
3729.39 2093
3729.96 2072
3730.54 2207
3731.11 2439
3731.69 2567
3732.27 2722
3732.84 2594
3733.42 2817
3734.00 3115
3734.57 3236
3735.15 3417
3735.72 3691
3736.30 3990
3736.88 4086
3737.45 4016
3738.03 3880
3738.61 4123
3739.18 3992
3739.76 3805
3740.34 3416
3740.92 3268
3741.49 3032
3742.07 2795
3742.65 2788
3743.22 2686
3743.80 2581
3744.38 2384
3744.95 2369
3745.53 2276
3746.11 2269
3746.69 2325
3747.26 2264
3747.84 2129
3748.42 2246
3749.00 2264
3749.57 2199
3750.15 2248
3750.73 2403
3751.31 2312
3751.88 2323
3752.46 2317
3753.04 2288
3753.62 2202
3754.19 2166
3754.77 2174
3755.35 2200
3755.93 2173
3756.51 2095
3757.08 2160
3757.66 2101
3758.24 2174
3758.82 2138
3759.40 2122
3759.98 2110
3760.55 2309
3761.13 2244
3761.71 2346
3762.29 2285
3762.87 2213
3763.45 2325
3764.03 2420
3764.60 2414
3765.18 2489
3765.76 2557
3766.34 2451
3766.92 2482
3767.50 2582
3768.08 2601
3768.66 2451
3769.24 2528
3769.81 2499
3770.39 2436
3770.97 2282
3771.55 2381
3772.13 2327
3772.71 2288
3773.29 2319
3773.87 2319
3774.45 2388
3775.03 2488
3775.61 2486
3776.19 2453
3776.77 2467
3777.35 2357
3777.93 2311
3778.51 2411
3779.09 2248
3779.67 2167
3780.25 2199
3780.83 2272
3781.41 2269
3781.99 2267
3782.57 2314
3783.15 2142
3783.73 2101
3784.31 2045
3784.89 2066
3785.47 2143
3786.05 2232
3786.63 2360
3787.21 2213
3787.79 2208
3788.37 2101
3788.95 2152
3789.53 2172
3790.11 2226
3790.69 2263
3791.27 2307
3791.85 2139
3792.43 1997
3793.01 2185
3793.59 2097
3794.18 2125
3794.76 2128
3795.34 2185
3795.92 2067
3796.50 2144
3797.08 2047
3797.66 2121
3798.24 2098
3798.83 2229
3799.41 2232
3799.99 2087
3800.57 2134
3801.15 2213
3801.73 2113
3802.31 2157
3802.90 2268
3803.48 2145
3804.06 2173
3804.64 2155
3805.22 2208
3805.80 2222
3806.39 2195
3806.97 2313
3807.55 2425
3808.13 2421
3808.71 2368
3809.30 2397
3809.88 2372
3810.46 2471
3811.04 2559
3811.63 2681
3812.21 2846
3812.79 2776
3813.37 2745
3813.95 2579
3814.54 2839
3815.12 2956
3815.70 2760
3816.29 2662
3816.87 2673
3817.45 2679
3818.03 2571
3818.62 2567
3819.20 2569
3819.78 2386
3820.36 2265
3820.95 2595
3821.53 2478
3822.11 2235
3822.70 2254
3823.28 2347
3823.86 2261
3824.45 2347
3825.03 2188
3825.61 2244
3826.20 2192
3826.78 2263
3827.36 2215
3827.95 2113
3828.53 2105
3829.11 2315
3829.70 2297
3830.28 2198
3830.87 2491
3831.45 2284
3832.03 2398
3832.62 2372
3833.20 2594
3833.79 2631
3834.37 2661
3834.95 2502
3835.54 2421
3836.12 2617
3836.71 2414
3837.29 2499
3837.87 2389
3838.46 2561
3839.04 2290
3839.63 2356
3840.21 2500
3840.80 2436
3841.38 2416
3841.97 2472
3842.55 2360
3843.13 2335
3843.72 2209
3844.30 2244
3844.89 2372
3845.47 2345
3846.06 2380
3846.64 2358
3847.23 2350
3847.81 2396
3848.40 2283
3848.98 2151
3849.57 2255
3850.15 2274
3850.74 2390
3851.33 2295
3851.91 2391
3852.50 2358
3853.08 2542
3853.67 2371
3854.25 2287
3854.84 2225
3855.42 2447
3856.01 2517
3856.60 2448
3857.18 2684
3857.77 2495
3858.35 2453
3858.94 2553
3859.52 2618
3860.11 2890
3860.70 3168
3861.28 3284
3861.87 3811
3862.45 4565
3863.04 5171
3863.63 5472
3864.21 5653
3864.80 6200
3865.39 6450
3865.97 6733
3866.56 6794
3867.15 6310
3867.73 6050
3868.32 5819
3868.91 5481
3869.49 4806
3870.08 4674
3870.67 4232
3871.25 3639
3871.84 3302
3872.43 3114
3873.01 2816
3873.60 2663
3874.19 2680
3874.77 2618
3875.36 2665
3875.95 2603
3876.54 2409
3877.12 2599
3877.71 2652
3878.30 2549
3878.89 2671
3879.47 2589
3880.06 2507
3880.65 2404
3881.24 2303
3881.82 2384
3882.41 2462
3883.00 2387
3883.59 2265
3884.17 2247
3884.76 2291
3885.35 2225
3885.94 2166
3886.53 2275
3887.11 2264
3887.70 2415
3888.29 2226
3888.88 2317
3889.47 2487
3890.05 2502
3890.64 2544
3891.23 2694
3891.82 2638
3892.41 2839
3893.00 2855
3893.59 2938
3894.17 3114
3894.76 3076
3895.35 3073
3895.94 2995
3896.53 2983
3897.12 2818
3897.71 2834
3898.30 2671
3898.88 2680
3899.47 2666
3900.06 2536
3900.65 2571
3901.24 2592
3901.83 2649
3902.42 2537
3903.01 2704
3903.60 2703
3904.19 2844
3904.78 2642
3905.37 2479
3905.95 2540
3906.54 2450
3907.13 2572
3907.72 2583
3908.31 2638
3908.90 2432
3909.49 2476
3910.08 2448
3910.67 2449
3911.26 2319
3911.85 2395
3912.44 2323
3913.03 2380
3913.62 2153
3914.21 2168
3914.80 2281
3915.39 2273
3915.98 2247
3916.57 2126
3917.16 2071
3917.75 2176
3918.34 2024
3918.93 2100
3919.52 1894
3920.12 2234
3920.71 2202
3921.30 2155
3921.89 2228
3922.48 2221
3923.07 2187
3923.66 2267
3924.25 2174
3924.84 2163
3925.43 2398
3926.02 2173
3926.61 2250
3927.20 2130
3927.80 2067
3928.39 2063
3928.98 2121
3929.57 2265
3930.16 2142
3930.75 2200
3931.34 2243
3931.94 2139
3932.53 2319
3933.12 2248
3933.71 2304
3934.30 2165
3934.89 2333
3935.48 2271
3936.08 2322
3936.67 2205
3937.26 2029
3937.85 2204
3938.44 2080
3939.04 2088
3939.63 2104
3940.22 2271
3940.81 2110
3941.40 1967
3942.00 2227
3942.59 2288
3943.18 2274
3943.77 2061
3944.37 2093
3944.96 2302
3945.55 2223
3946.14 2265
3946.74 2226
3947.33 2198
3947.92 2325
3948.51 2278
3949.11 2402
3949.70 2283
3950.29 2272
3950.88 2267
3951.48 2216
3952.07 2254
3952.66 2252
3953.26 2261
3953.85 2040
3954.44 2039
3955.04 1918
3955.63 1849
3956.22 2104
3956.82 2026
3957.41 2149
3958.00 2093
3958.60 2069
3959.19 2140
3959.78 2160
3960.38 2229
3960.97 2187
3961.56 2323
3962.16 2136
3962.75 2042
3963.34 2006
3963.94 1952
3964.53 1982
3965.13 1912
3965.72 1985
3966.31 2059
3966.91 2092
3967.50 1918
3968.10 2074
3968.69 2090
3969.28 2248
3969.88 2086
3970.47 2072
3971.07 2100
3971.66 2016
3972.26 1912
3972.85 2090
3973.45 2040
3974.04 1915
3974.63 2012
3975.23 2083
3975.82 2074
3976.42 2165
3977.01 2051
3977.61 2102
3978.20 2135
3978.80 2093
3979.39 2178
3979.99 2287
3980.58 2293
3981.18 2247
3981.77 2103
3982.37 2089
3982.96 2275
3983.56 2134
3984.15 2153
3984.75 2137
3985.35 2054
3985.94 2022
3986.54 2051
3987.13 2250
3987.73 2266
3988.32 2071
3988.92 2038
3989.51 2099
3990.11 2022
3990.71 1921
3991.30 2046
3991.90 2141
3992.49 1955
3993.09 2084
3993.69 2283
3994.28 2204
3994.88 2156
3995.47 2216
3996.07 2306
3996.67 2348
3997.26 2316
3997.86 2334
3998.46 2314
3999.05 2392
3999.65 2237
4000.25 2424
4000.84 2424
4001.44 2317
4002.04 2302
4002.63 2355
4003.23 2290
4003.83 2464
4004.42 2292
4005.02 2215
4005.62 2292
4006.21 2415
4006.81 2389
4007.41 2381
4008.01 2298
4008.60 2506
4009.20 2519
4009.80 2286
4010.39 2498
4010.99 2463
4011.59 2372
4012.19 2556
4012.78 2569
4013.38 2403
4013.98 2475
4014.58 2526
4015.17 2611
4015.77 2560
4016.37 2822
4016.97 2847
4017.57 2977
4018.16 3247
4018.76 3218
4019.36 3490
4019.96 3682
4020.56 3589
4021.15 3874
4021.75 3912
4022.35 3692
4022.95 3670
4023.55 3305
4024.14 3246
4024.74 3123
4025.34 2807
4025.94 2809
4026.54 2735
4027.14 2779
4027.74 2772
4028.33 2676
4028.93 2708
4029.53 2927
4030.13 2906
4030.73 2731
4031.33 2956
4031.93 2982
4032.53 3131
4033.12 3140
4033.72 3018
4034.32 3163
4034.92 3196
4035.52 2815
4036.12 2825
4036.72 2933
4037.32 2910
4037.92 2693
4038.52 2637
4039.12 2751
4039.72 2613
4040.32 2489
4040.92 2567
4041.52 2517
4042.12 2221
4042.71 2315
4043.31 2313
4043.91 2144
4044.51 2039
4045.11 2251
4045.71 2310
4046.31 2345
4046.91 2308
4047.51 2250
4048.11 2306
4048.71 2367
4049.31 2419
4049.91 2300
4050.52 2368
4051.12 2341
4051.72 2395
4052.32 2415
4052.92 2252
4053.52 2295
4054.12 2225
4054.72 2330
4055.32 2159
4055.92 2268
4056.52 2194
4057.12 2198
4057.72 2433
4058.32 2477
4058.92 2315
4059.52 2208
4060.13 2122
4060.73 2243
4061.33 2190
4061.93 2232
4062.53 2181
4063.13 2185
4063.73 2069
4064.33 2097
4064.94 2041
4065.54 2079
4066.14 2011
4066.74 2063
4067.34 2148
4067.94 2075
4068.54 2100
4069.15 2017
4069.75 2074
4070.35 2026
4070.95 2074
4071.55 2114
4072.16 2040
4072.76 2117
4073.36 2007
4073.96 1961
4074.56 1976
4075.17 1881
4075.77 2008
4076.37 2017
4076.97 1897
4077.57 1972
4078.18 2003
4078.78 1904
4079.38 1972
4079.98 1881
4080.59 1907
4081.19 1942
4081.79 1990
4082.39 2089
4083.00 2015
4083.60 1904
4084.20 1827
4084.81 1999
4085.41 2047
4086.01 1896
4086.61 1824
4087.22 1951
4087.82 1893
4088.42 1957
4089.03 1913
4089.63 2107
4090.23 2006
4090.84 1882
4091.44 1787
4092.04 1771
4092.65 1956
4093.25 1945
4093.85 1987
4094.46 1953
4095.06 1836
4095.66 1874
4096.27 1977
4096.87 1960
4097.48 1943
4098.08 1847
4098.68 2008
4099.29 2033
4099.89 2153
4100.49 1968
4101.10 2090
4101.70 2088
4102.31 2100
4102.91 1921
4103.52 1772
4104.12 1855
4104.72 1914
4105.33 1952
4105.93 1999
4106.54 2054
4107.14 2023
4107.75 1901
4108.35 1884
4108.96 1925
4109.56 1990
4110.16 1954
4110.77 1914
4111.37 1872
4111.98 1887
4112.58 1978
4113.19 1953
4113.79 1864
4114.40 1969
4115.00 1943
4115.61 1829
4116.21 1854
4116.82 1814
4117.42 1861
4118.03 1882
4118.64 1774
4119.24 1907
4119.85 1947
4120.45 1961
4121.06 1863
4121.66 1877
4122.27 2026
4122.87 2030
4123.48 1931
4124.09 2013
4124.69 2007
4125.30 1873
4125.90 1965
4126.51 1956
4127.11 1929
4127.72 2066
4128.33 1850
4128.93 2043
4129.54 2008
4130.14 1946
4130.75 2081
4131.36 1982
4131.96 1835
4132.57 1936
4133.18 2018
4133.78 1925
4134.39 1987
4135.00 1888
4135.60 1889
4136.21 2051
4136.82 2162
4137.42 2198
4138.03 2248
4138.64 2347
4139.24 2245
4139.85 2342
4140.46 2232
4141.06 2269
4141.67 2273
4142.28 2517
4142.88 2570
4143.49 2505
4144.10 2417
4144.71 2581
4145.31 2432
4145.92 2273
4146.53 2416
4147.14 2402
4147.74 2271
4148.35 2140
4148.96 2043
4149.57 2052
4150.17 1934
4150.78 1976
4151.39 2057
4152.00 2017
4152.60 2038
4153.21 2001
4153.82 2029
4154.43 1891
4155.04 1854
4155.64 1783
4156.25 1911
4156.86 1881
4157.47 1979
4158.08 2076
4158.69 1970
4159.29 1852
4159.90 1977
4160.51 2053
4161.12 2032
4161.73 2096
4162.34 1901
4162.94 2019
4163.55 1905
4164.16 2017
4164.77 1980
4165.38 2098
4165.99 2280
4166.60 2151
4167.21 2049
4167.81 2243
4168.42 2140
4169.03 2251
4169.64 2175
4170.25 2308
4170.86 2203
4171.47 2163
4172.08 2135
4172.69 2010
4173.30 2146
4173.91 2034
4174.52 1978
4175.13 2109
4175.74 2247
4176.34 2144
4176.95 2097
4177.56 2110
4178.17 2111
4178.78 2222
4179.39 2381
4180.00 2148
4180.61 2291
4181.22 2321
4181.83 2339
4182.44 2226
4183.05 2176
4183.66 2409
4184.27 2182
4184.88 2107
4185.49 2115
4186.10 2050
4186.71 1969
4187.32 2039
4187.93 2005
4188.55 2076
4189.16 1986
4189.77 2024
4190.38 2053
4190.99 2148
4191.60 1981
4192.21 1973
4192.82 1905
4193.43 2118
4194.04 2253
4194.65 2293
4195.26 2188
4195.87 2392
4196.49 2202
4197.10 2295
4197.71 2348
4198.32 2328
4198.93 2511
4199.54 2360
4200.15 2522
4200.76 2472
4201.38 2366
4201.99 2422
4202.60 2286
4203.21 2392
4203.82 2313
4204.43 2180
4205.04 2147
4205.66 2074
4206.27 2218
4206.88 2192
4207.49 1970
4208.10 2082
4208.72 2106
4209.33 2109
4209.94 2205
4210.55 2414
4211.16 2387
4211.78 2160
4212.39 2046
4213.00 2022
4213.61 2130
4214.22 2140
4214.84 2150
4215.45 2224
4216.06 2181
4216.67 2292
4217.29 2431
4217.90 2580
4218.51 2467
4219.13 2425
4219.74 2565
4220.35 2516
4220.96 2683
4221.58 2741
4222.19 2800
4222.80 3283
4223.42 3636
4224.03 3876
4224.64 4048
4225.25 4201
4225.87 4319
4226.48 4436
4227.09 4559
4227.71 4681
4228.32 4522
4228.93 4502
4229.55 4567
4230.16 4303
4230.77 4273
4231.39 4137
4232.00 3793
4232.62 3481
4233.23 3565
4233.84 3497
4234.46 3433
4235.07 3334
4235.68 3381
4236.30 3453
4236.91 3408
4237.53 3710
4238.14 3722
4238.75 3685
4239.37 3622
4239.98 3749
4240.60 3607
4241.21 3414
4241.83 3285
4242.44 2881
4243.05 2690
4243.67 2796
4244.28 2649
4244.90 2756
4245.51 2607
4246.13 2527
4246.74 2530
4247.36 2425
4247.97 2399
4248.59 2319
4249.20 2450
4249.82 2598
4250.43 2461
4251.05 2452
4251.66 2510
4252.28 2543
4252.89 2561
4253.51 2602
4254.12 2651
4254.74 2577
4255.35 2328
4255.97 2282
4256.58 2308
4257.20 2277
4257.81 2279
4258.43 2359
4259.05 2415
4259.66 2548
4260.28 2442
4260.89 2311
4261.51 2335
4262.12 2444
4262.74 2379
4263.36 2415
4263.97 2319
4264.59 2244
4265.20 2349
4265.82 2362
4266.44 2314
4267.05 2369
4267.67 2405
4268.28 2356
4268.90 2401
4269.52 2463
4270.13 2359
4270.75 2267
4271.37 2422
4271.98 2340
4272.60 2378
4273.22 2316
4273.83 2275
4274.45 2185
4275.07 2387
4275.68 2409
4276.30 2278
4276.92 2286
4277.53 2335
4278.15 2445
4278.77 2576
4279.38 2574
4280.00 2717
4280.62 2550
4281.24 2462
4281.85 2392
4282.47 2456
4283.09 2347
4283.70 2250
4284.32 2348
4284.94 2172
4285.56 1985
4286.17 2109
4286.79 2157
4287.41 2207
4288.03 2060
4288.65 1938
4289.26 2040
4289.88 2044
4290.50 2057
4291.12 2029
4291.73 1996
4292.35 2049
4292.97 2037
4293.59 1939
4294.21 1969
4294.83 1924
4295.44 2029
4296.06 1944
4296.68 1986
4297.30 1900
4297.92 2038
4298.54 2001
4299.15 2125
4299.77 1980
4300.39 1920
4301.01 1993
4301.63 1949
4302.25 2155
4302.87 2096
4303.48 1991
4304.10 1971
4304.72 1945
4305.34 2002
4305.96 1986
4306.58 2055
4307.20 2010
4307.82 2062
4308.44 2003
4309.06 2007
4309.67 2088
4310.29 2119
4310.91 2095
4311.53 2070
4312.15 2068
4312.77 2077
4313.39 1977
4314.01 2033
4314.63 2125
4315.25 2060
4315.87 2200
4316.49 2181
4317.11 2066
4317.73 1953
4318.35 1974
4318.97 2179
4319.59 2058
4320.21 2020
4320.83 1955
4321.45 2035
4322.07 2083
4322.69 2127
4323.31 2120
4323.93 2162
4324.55 2193
4325.17 2305
4325.79 2348
4326.41 2317
4327.03 2279
4327.65 2276
4328.27 2330
4328.89 2310
4329.51 2250
4330.13 2352
4330.76 2503
4331.38 2459
4332.00 2366
4332.62 2322
4333.24 2186
4333.86 2103
4334.48 2278
4335.10 2256
4335.72 2184
4336.34 2208
4336.97 2095
4337.59 2234
4338.21 2181
4338.83 2364
4339.45 2399
4340.07 2346
4340.69 2544
4341.31 2636
4341.94 2543
4342.56 2633
4343.18 2504
4343.80 2428
4344.42 2573
4345.04 2683
4345.67 2866
4346.29 2828
4346.91 2889
4347.53 3093
4348.15 3489
4348.78 3896
4349.40 4221
4350.02 4356
4350.64 4553
4351.26 4596
4351.89 4629
4352.51 4408
4353.13 4046
4353.75 3715
4354.38 3580
4355.00 3267
4355.62 2915
4356.24 2771
4356.87 2660
4357.49 2431
4358.11 2409
4358.74 2358
4359.36 2320
4359.98 2196
4360.60 2236
4361.23 2403
4361.85 2418
4362.47 2456
4363.10 2338
4363.72 2408
4364.34 2336
4364.97 2282
4365.59 2261
4366.21 2316
4366.83 2479
4367.46 2287
4368.08 2235
4368.71 2170
4369.33 2087
4369.95 2044
4370.58 2123
4371.20 2024
4371.82 2128
4372.45 2152
4373.07 2138
4373.69 2020
4374.32 1939
4374.94 1808
4375.57 1956
4376.19 2110
4376.81 1874
4377.44 1751
4378.06 1892
4378.69 2016
4379.31 1972
4379.94 2030
4380.56 1942
4381.18 1961
4381.81 2106
4382.43 2176
4383.06 1925
4383.68 1849
4384.31 1944
4384.93 1973
4385.56 1962
4386.18 2015
4386.81 1946
4387.43 1966
4388.05 1967
4388.68 2056
4389.30 2056
4389.93 1997
4390.55 2080
4391.18 2018
4391.81 1904
4392.43 1993
4393.06 2060
4393.68 1954
4394.31 2066
4394.93 2015
4395.56 1801
4396.18 1820
4396.81 1981
4397.43 2001
4398.06 1989
4398.68 1906
4399.31 1912
4399.94 1946
4400.56 1811
4401.19 1891
4401.81 1854
4402.44 1887
4403.06 1956
4403.69 2073
4404.32 1970
4404.94 1937
4405.57 2036
4406.20 2021
4406.82 2018
4407.45 1918
4408.07 2102
4408.70 2180
4409.33 2225
4409.95 2412
4410.58 2321
4411.21 2405
4411.83 2486
4412.46 2599
4413.09 2576
4413.71 2516
4414.34 2395
4414.97 2341
4415.59 2424
4416.22 2271
4416.85 2208
4417.47 2192
4418.10 2066
4418.73 2025
4419.35 2216
4419.98 2151
4420.61 2052
4421.24 2101
4421.86 1952
4422.49 2018
4423.12 2014
4423.75 1939
4424.37 1885
4425.00 1860
4425.63 1903
4426.26 1915
4426.88 1935
4427.51 2044
4428.14 1892
4428.77 1792
4429.39 1824
4430.02 1836
4430.65 1751
4431.28 1832
4431.91 1770
4432.53 1765
4433.16 1806
4433.79 1827
4434.42 1940
4435.05 1823
4435.67 1894
4436.30 1955
4436.93 1980
4437.56 1891
4438.19 1863
4438.82 1809
4439.44 1818
4440.07 1897
4440.70 1786
4441.33 1909
4441.96 1898
4442.59 1825
4443.22 1759
4443.85 1822
4444.47 1843
4445.10 1812
4445.73 1977
4446.36 1779
4446.99 1781
4447.62 1842
4448.25 1888
4448.88 1971
4449.51 1812
4450.14 1953
4450.77 2031
4451.39 2013
4452.02 2016
4452.65 2076
4453.28 2132
4453.91 2100
4454.54 2174
4455.17 2031
4455.80 1883
4456.43 1863
4457.06 2059
4457.69 1991
4458.32 1948
4458.95 1966
4459.58 1958
4460.21 2034
4460.84 2076
4461.47 1936
4462.10 2037
4462.73 1861
4463.36 1894
4463.99 1870
4464.62 1800
4465.25 1816
4465.88 1808
4466.51 1773
4467.14 1722
4467.77 1675
4468.40 1821
4469.03 1889
4469.67 1808
4470.30 1881
4470.93 1705
4471.56 1794
4472.19 1785
4472.82 1787
4473.45 1746
4474.08 1847
4474.71 1896
4475.34 1878
4475.97 1872
4476.61 1763
4477.24 1770
4477.87 1885
4478.50 1787
4479.13 1776
4479.76 1781
4480.39 1764
4481.02 1701
4481.66 1873
4482.29 1997
4482.92 1935
4483.55 1994
4484.18 1966
4484.81 1979
4485.45 1915
4486.08 1860
4486.71 2048
4487.34 1863
4487.97 1957
4488.61 1941
4489.24 2133
4489.87 2208
4490.50 2021
4491.13 1924
4491.77 1961
4492.40 2033
4493.03 2013
4493.66 1979
4494.30 2042
4494.93 1878
4495.56 1988
4496.19 2015
4496.83 1938
4497.46 1998
4498.09 2034
4498.72 2016
4499.36 2000
4499.99 2086
4500.62 2020
4501.25 1973
4501.89 2144
4502.52 2309
4503.15 2057
4503.79 2404
4504.42 2327
4505.05 2282
4505.69 2267
4506.32 2357
4506.95 2410
4507.59 2293
4508.22 2287
4508.85 2185
4509.49 2324
4510.12 2386
4510.75 2334
4511.39 2449
4512.02 2283
4512.65 2241
4513.29 2216
4513.92 2342
4514.56 2134
4515.19 2208
4515.82 2160
4516.46 2102
4517.09 2287
4517.73 2125
4518.36 2101
4518.99 2207
4519.63 2283
4520.26 2210
4520.90 2102
4521.53 2141
4522.16 2313
4522.80 2372
4523.43 2061
4524.07 2178
4524.70 2192
4525.34 2313
4525.97 2276
4526.61 2400
4527.24 2407
4527.88 2293
4528.51 2519
4529.15 2591
4529.78 2744
4530.42 3054
4531.05 3568
4531.69 4011
4532.32 4490
4532.96 4979
4533.59 5730
4534.23 6362
4534.86 6998
4535.50 7242
4536.13 7448
4536.77 7282
4537.40 7337
4538.04 6719
4538.67 6206
4539.31 5524
4539.94 4801
4540.58 4342
4541.22 3908
4541.85 3408
4542.49 3034
4543.12 2884
4543.76 2710
4544.40 2359
4545.03 2350
4545.67 2297
4546.30 2289
4546.94 2104
4547.58 2114
4548.21 2185
4548.85 2153
4549.48 2153
4550.12 2155
4550.76 2306
4551.39 2271
4552.03 2176
4552.67 2222
4553.30 2134
4553.94 2152
4554.58 2095
4555.21 2100
4555.85 2245
4556.49 2107
4557.12 2160
4557.76 2087
4558.40 2068
4559.03 1998
4559.67 2055
4560.31 2267
4560.94 2296
4561.58 2272
4562.22 2190
4562.86 2188
4563.49 2228
4564.13 2255
4564.77 2394
4565.41 2475
4566.04 2457
4566.68 2416
4567.32 2375
4567.96 2400
4568.59 2524
4569.23 2593
4569.87 2501
4570.51 2391
4571.14 2496
4571.78 2532
4572.42 2738
4573.06 2581
4573.70 2571
4574.33 2633
4574.97 2503
4575.61 2478
4576.25 2366
4576.89 2193
4577.52 2331
4578.16 2333
4578.80 2224
4579.44 2252
4580.08 2161
4580.72 2187
4581.35 2309
4581.99 2266
4582.63 2206
4583.27 2219
4583.91 2394
4584.55 2441
4585.19 2264
4585.83 2275
4586.46 2297
4587.10 2319
4587.74 2370
4588.38 2179
4589.02 2182
4589.66 2152
4590.30 2194
4590.94 2101
4591.58 2124
4592.22 2283
4592.85 2166
4593.49 2194
4594.13 2180
4594.77 2336
4595.41 2195
4596.05 2435
4596.69 2350
4597.33 2264
4597.97 2283
4598.61 2263
4599.25 2262
4599.89 2118
4600.53 2095
4601.17 2225
4601.81 2106
4602.45 2054
4603.09 2146
4603.73 1855
4604.37 1928
4605.01 2076
4605.65 2104
4606.29 2096
4606.93 2047
4607.57 2040
4608.21 2137
4608.85 2070
4609.49 2142
4610.13 2114
4610.77 2054
4611.41 2252
4612.05 2301
4612.70 2277
4613.34 2280
4613.98 2342
4614.62 2200
4615.26 2312
4615.90 2234
4616.54 2225
4617.18 2209
4617.82 2239
4618.46 2161
4619.10 2018
4619.75 1998
4620.39 2085
4621.03 1984
4621.67 2082
4622.31 1998
4622.95 2076
4623.59 2213
4624.24 2163
4624.88 1994
4625.52 2076
4626.16 2053
4626.80 2046
4627.44 2057
4628.09 2090
4628.73 2091
4629.37 1950
4630.01 1934
4630.65 1859
4631.29 1786
4631.94 1729
4632.58 1919
4633.22 1992
4633.86 2051
4634.51 1841
4635.15 1886
4635.79 2054
4636.43 2130
4637.07 2148
4637.72 2262
4638.36 2351
4639.00 2353
4639.64 2285
4640.29 2248
4640.93 2165
4641.57 2223
4642.21 2271
4642.86 2356
4643.50 2314
4644.14 2155
4644.79 2183
4645.43 2313
4646.07 2268
4646.72 2190
4647.36 2192
4648.00 2266
4648.64 2246
4649.29 2090
4649.93 2270
4650.57 2239
4651.22 2162
4651.86 2298
4652.50 2581
4653.15 2626
4653.79 2740
4654.44 2860
4655.08 3058
4655.72 3219
4656.37 3379
4657.01 3445
4657.65 3502
4658.30 3309
4658.94 3256
4659.59 2903
4660.23 2886
4660.87 2847
4661.52 2616
4662.16 2414
4662.81 2220
4663.45 2037
4664.09 1979
4664.74 1954
4665.38 1922
4666.03 1930
4666.67 1996
4667.32 1821
4667.96 1863
4668.61 1922
4669.25 1933
4669.89 1981
4670.54 1926
4671.18 1907
4671.83 2082
4672.47 2094
4673.12 1949
4673.76 1945
4674.41 1959
4675.05 1938
4675.70 2116
4676.34 2087
4676.99 1981
4677.63 1914
4678.28 1915
4678.92 1901
4679.57 1844
4680.22 1948
4680.86 1869
4681.51 1763
4682.15 1786
4682.80 1884
4683.44 1891
4684.09 1948
4684.73 1965
4685.38 1930
4686.03 1944
4686.67 1866
4687.32 1969
4687.96 1993
4688.61 1830
4689.25 1972
4689.90 2121
4690.55 1947
4691.19 1742
4691.84 1813
4692.49 1831
4693.13 1889
4693.78 1912
4694.42 1940
4695.07 1934
4695.72 1838
4696.36 1807
4697.01 1956
4697.66 2052
4698.30 2141
4698.95 2127
4699.60 1959
4700.24 2098
4700.89 2274
4701.54 2232
4702.18 2062
4702.83 2225
4703.48 2198
4704.12 2236
4704.77 2200
4705.42 2078
4706.07 2171
4706.71 2106
4707.36 1990
4708.01 1958
4708.66 2120
4709.30 2113
4709.95 2074
4710.60 2100
4711.24 1894
4711.89 2077
4712.54 2022
4713.19 2116
4713.84 2071
4714.48 2076
4715.13 1936
4715.78 1889
4716.43 1908
4717.07 1859
4717.72 1870
4718.37 1857
4719.02 1809
4719.67 1821
4720.31 1937
4720.96 1968
4721.61 1996
4722.26 2006
4722.91 2105
4723.56 2085
4724.20 2119
4724.85 2116
4725.50 2098
4726.15 2072
4726.80 2133
4727.45 2024
4728.10 2185
4728.74 2252
4729.39 2251
4730.04 2163
4730.69 2149
4731.34 2153
4731.99 2143
4732.64 2078
4733.29 2070
4733.94 1996
4734.58 2035
4735.23 2047
4735.88 1946
4736.53 1913
4737.18 1978
4737.83 1926
4738.48 1932
4739.13 1785
4739.78 2018
4740.43 2006
4741.08 1948
4741.73 1942
4742.38 2053
4743.03 2046
4743.68 2092
4744.33 2099
4744.98 2018
4745.63 2073
4746.28 2075
4746.93 1918
4747.58 2023
4748.23 1960
4748.88 1957
4749.53 1984
4750.18 2049
4750.83 1990
4751.48 1963
4752.13 2126
4752.78 2107
4753.43 1979
4754.08 2004
4754.73 2196
4755.38 2275
4756.03 2227
4756.68 2322
4757.33 2121
4757.98 2128
4758.63 2036
4759.28 2100
4759.93 2206
4760.59 1981
4761.24 1914
4761.89 1879
4762.54 1894
4763.19 1910
4763.84 1958
4764.49 1912
4765.14 1825
4765.79 1864
4766.45 2019
4767.10 2115
4767.75 2035
4768.40 1949
4769.05 2042
4769.70 2159
4770.35 2197
4771.01 2152
4771.66 2206
4772.31 2103
4772.96 1998
4773.61 1975
4774.26 2052
4774.92 2092
4775.57 1901
4776.22 1788
4776.87 1854
4777.52 1750
4778.18 1764
4778.83 1811
4779.48 1776
4780.13 1871
4780.79 1747
4781.44 1810
4782.09 2000
4782.74 2038
4783.40 2083
4784.05 1977
4784.70 1878
4785.35 1876
4786.01 1802
4786.66 2064
4787.31 1988
4787.96 1875
4788.62 1942
4789.27 1884
4789.92 1844
4790.58 1885
4791.23 1871
4791.88 1803
4792.53 1780
4793.19 1800
4793.84 1888
4794.49 1824
4795.15 1650
4795.80 1857
4796.45 1851
4797.11 1912
4797.76 1775
4798.41 1882
4799.07 1931
4799.72 1883
4800.37 1910
4801.03 1816
4801.68 1935
4802.34 1933
4802.99 1838
4803.64 1778
4804.30 1806
4804.95 1753
4805.61 1748
4806.26 1766
4806.91 1756
4807.57 1855
4808.22 1900
4808.88 1968
4809.53 1967
4810.18 1801
4810.84 1910
4811.49 1806
4812.15 1788
4812.80 1835
4813.46 1837
4814.11 1759
4814.77 1849
4815.42 1891
4816.07 1842
4816.73 1800
4817.38 1751
4818.04 1810
4818.69 1886
4819.35 1922
4820.00 1881
4820.66 1918
4821.31 1868
4821.97 1889
4822.62 1788
4823.28 1808
4823.93 1964
4824.59 2071
4825.24 2013
4825.90 2090
4826.56 2012
4827.21 2104
4827.87 2026
4828.52 2128
4829.18 2034
4829.83 2040
4830.49 2192
4831.14 2243
4831.80 2079
4832.46 2159
4833.11 2238
4833.77 2148
4834.42 2280
4835.08 2281
4835.74 2271
4836.39 2228
4837.05 2421
4837.70 2382
4838.36 2442
4839.02 2648
4839.67 2796
4840.33 2854
4840.99 2997
4841.64 3105
4842.30 3087
4842.96 3115
4843.61 3068
4844.27 2845
4844.92 2801
4845.58 2705
4846.24 2655
4846.90 2575
4847.55 2515
4848.21 2495
4848.87 2492
4849.52 2428
4850.18 2307
4850.84 2255
4851.49 2191
4852.15 2334
4852.81 2364
4853.47 2475
4854.12 2586
4854.78 2622
4855.44 2599
4856.09 2502
4856.75 2561
4857.41 2478
4858.07 2450
4858.72 2418
4859.38 2490
4860.04 2566
4860.70 2388
4861.36 2304
4862.01 2420
4862.67 2254
4863.33 2359
4863.99 2347
4864.64 2311
4865.30 2304
4865.96 2337
4866.62 2423
4867.28 2391
4867.94 2481
4868.59 2522
4869.25 2458
4869.91 2497
4870.57 2599
4871.23 2472
4871.89 2435
4872.54 2391
4873.20 2223
4873.86 2278
4874.52 2416
4875.18 2352
4875.84 2250
4876.50 2345
4877.16 2327
4877.81 2349
4878.47 2232
4879.13 2381
4879.79 2609
4880.45 2592
4881.11 2593
4881.77 2506
4882.43 2405
4883.09 2329
4883.75 2367
4884.41 2344
4885.06 2342
4885.72 2235
4886.38 2296
4887.04 2155
4887.70 2141
4888.36 2127
4889.02 2074
4889.68 2120
4890.34 2045
4891.00 2243
4891.66 2222
4892.32 2261
4892.98 2432
4893.64 2329
4894.30 2212
4894.96 2120
4895.62 2155
4896.28 2353
4896.94 2169
4897.60 2068
4898.26 2050
4898.92 2100
4899.58 2067
4900.24 2117
4900.90 2067
4901.56 1994
4902.22 2046
4902.88 2110
4903.54 2227
4904.21 2187
4904.87 1991
4905.53 2055
4906.19 2115
4906.85 2031
4907.51 1910
4908.17 1878
4908.83 1854
4909.49 1863
4910.15 1830
4910.81 1789
4911.48 1960
4912.14 2102
4912.80 1871
4913.46 1976
4914.12 1905
4914.78 1816
4915.44 1897
4916.11 1981
4916.77 1885
4917.43 1901
4918.09 1888
4918.75 1734
4919.41 1842
4920.07 1779
4920.74 1880
4921.40 1878
4922.06 1718
4922.72 1638
4923.38 1720
4924.05 1649
4924.71 1688
4925.37 1758
4926.03 1681
4926.69 1690
4927.36 1747
4928.02 1711
4928.68 1625
4929.34 1598
4930.01 1683
4930.67 1790
4931.33 1598
4931.99 1769
4932.66 1777
4933.32 1767
4933.98 1744
4934.64 1765
4935.31 1813
4935.97 1728
4936.63 1794
4937.30 1884
4937.96 1831
4938.62 1792
4939.28 1734
4939.95 1842
4940.61 1873
4941.27 1676
4941.94 1567
4942.60 1695
4943.26 1673
4943.93 1753
4944.59 1843
4945.25 1656
4945.92 1708
4946.58 1710
4947.24 1769
4947.91 1663
4948.57 1763
4949.23 1659
4949.90 1697
4950.56 1712
4951.23 1796
4951.89 1696
4952.55 1683
4953.22 1701
4953.88 1810
4954.55 1783
4955.21 1759
4955.87 1700
4956.54 1711
4957.20 1718
4957.87 1574
4958.53 1657
4959.20 1746
4959.86 1787
4960.52 1932
4961.19 1775
4961.85 1676
4962.52 1774
4963.18 1778
4963.85 1740
4964.51 1647
4965.18 1671
4965.84 1772
4966.51 1887
4967.17 1916
4967.84 2019
4968.50 2145
4969.17 1867
4969.83 1843
4970.50 1835
4971.16 1840
4971.83 1962
4972.49 1985
4973.16 1918
4973.82 1891
4974.49 1980
4975.15 1791
4975.82 1736
4976.48 1709
4977.15 1733
4977.82 1789
4978.48 1799
4979.15 1796
4979.81 1948
4980.48 1925
4981.14 1932
4981.81 1843
4982.48 1815
4983.14 1680
4983.81 1790
4984.47 1749
4985.14 1805
4985.81 1857
4986.47 1861
4987.14 2024
4987.81 1959
4988.47 2083
4989.14 2120
4989.80 2181
4990.47 2156
4991.14 2233
4991.80 2180
4992.47 2106
4993.14 2049
4993.80 2101
4994.47 1872
4995.14 1918
4995.80 1756
4996.47 1760
4997.14 1824
4997.80 1791
4998.47 1812
4999.14 1676
4999.81 1599
5000.47 1552
5001.14 1561
5001.81 1617
5002.47 1762
5003.14 1700
5003.81 1776
5004.48 1747
5005.14 1689
5005.81 1689
5006.48 1503
5007.15 1572
5007.81 1699
5008.48 1711
5009.15 1724
5009.82 1715
5010.49 1743
5011.15 1637
5011.82 1768
5012.49 1880
5013.16 1816
5013.83 1914
5014.49 1833
5015.16 1783
5015.83 1737
5016.50 1859
5017.17 1789
5017.83 1699
5018.50 1761
5019.17 1673
5019.84 1822
5020.51 1783
5021.18 1929
5021.84 1824
5022.51 1983
5023.18 2039
5023.85 2275
5024.52 2359
5025.19 2463
5025.86 2666
5026.53 2683
5027.19 2657
5027.86 2808
5028.53 2668
5029.20 2539
5029.87 2498
5030.54 2444
5031.21 2361
5031.88 2253
5032.55 1918
5033.22 1976
5033.89 1917
5034.56 1848
5035.23 1853
5035.89 1816
5036.56 1830
5037.23 1761
5037.90 1704
5038.57 1793
5039.24 1830
5039.91 1771
5040.58 1796
5041.25 1684
5041.92 1724
5042.59 1629
5043.26 1706
5043.93 1702
5044.60 1638
5045.27 1682
5045.94 1761
5046.61 1611
5047.28 1719
5047.95 1735
5048.62 1746
5049.29 1685
5049.96 1593
5050.63 1737
5051.31 1652
5051.98 1800
5052.65 1703
5053.32 1742
5053.99 1787
5054.66 1755
5055.33 1759
5056.00 1648
5056.67 1806
5057.34 1727
5058.01 1715
5058.68 1734
5059.35 1686
5060.03 1678
5060.70 1680
5061.37 1559
5062.04 1594
5062.71 1734
5063.38 1689
5064.05 1747
5064.72 1879
5065.40 1697
5066.07 1777
5066.74 1878
5067.41 1784
5068.08 1676
5068.75 1711
5069.43 1771
5070.10 1670
5070.77 1668
5071.44 1703
5072.11 1794
5072.79 1699
5073.46 1569
5074.13 1678
5074.80 1696
5075.47 1762
5076.15 1723
5076.82 1665
5077.49 1720
5078.16 1685
5078.83 1716
5079.51 1765
5080.18 1707
5080.85 1749
5081.52 1802
5082.20 1859
5082.87 1815
5083.54 2000
5084.22 1943
5084.89 1910
5085.56 1815
5086.23 1874
5086.91 1984
5087.58 1833
5088.25 1874
5088.93 1903
5089.60 1829
5090.27 1888
5090.94 1751
5091.62 1922
5092.29 1975
5092.96 2164
5093.64 2206
5094.31 2339
5094.98 2428
5095.66 2304
5096.33 2157
5097.00 2337
5097.68 2384
5098.35 2352
5099.03 2152
5099.70 2081
5100.37 2044
5101.05 1863
5101.72 1846
5102.39 1846
5103.07 1770
5103.74 1874
5104.42 1787
5105.09 1821
5105.77 1926
5106.44 1897
5107.11 1804
5107.79 1856
5108.46 1894
5109.14 1839
5109.81 1792
5110.49 1842
5111.16 1789
5111.83 1882
5112.51 1833
5113.18 1891
5113.86 1898
5114.53 1882
5115.21 1755
5115.88 1712
5116.56 1706
5117.23 1745
5117.91 1718
5118.58 1702
5119.26 1783
5119.93 1688
5120.61 1838
5121.28 1913
5121.96 1770
5122.63 1687
5123.31 1726
5123.98 1918
5124.66 1947
5125.33 1958
5126.01 1824
5126.69 1708
5127.36 1792
5128.04 1937
5128.71 1676
5129.39 1780
5130.06 1914
5130.74 1885
5131.42 1790
5132.09 1782
5132.77 1847
5133.44 1749
5134.12 1717
5134.79 1805
5135.47 1820
5136.15 1896
5136.82 1936
5137.50 1782
5138.18 1827
5138.85 1779
5139.53 1749
5140.20 1764
5140.88 1679
5141.56 1674
5142.23 1908
5142.91 1963
5143.59 1714
5144.26 1792
5144.94 1688
5145.62 1658
5146.29 1714
5146.97 1768
5147.65 1678
5148.33 1663
5149.00 1741
5149.68 1607
5150.36 1627
5151.03 1697
5151.71 1711
5152.39 1616
5153.06 1704
5153.74 1770
5154.42 1707
5155.10 1718
5155.77 1684
5156.45 1683
5157.13 1799
5157.81 1676
5158.48 1768
5159.16 1797
5159.84 1581
5160.52 1482
5161.20 1505
5161.87 1638
5162.55 1600
5163.23 1665
5163.91 1674
5164.58 1629
5165.26 1643
5165.94 1718
5166.62 1699
5167.30 1595
5167.98 1632
5168.65 1795
5169.33 1788
5170.01 1763
5170.69 1819
5171.37 1797
5172.05 1789
5172.72 1790
5173.40 1685
5174.08 1647
5174.76 1643
5175.44 1663
5176.12 1639
5176.80 1579
5177.48 1564
5178.15 1623
5178.83 1628
5179.51 1624
5180.19 1748
5180.87 1759
5181.55 1622
5182.23 1748
5182.91 1680
5183.59 1657
5184.27 1701
5184.95 1685
5185.63 1609
5186.30 1555
5186.98 1562
5187.66 1575
5188.34 1617
5189.02 1596
5189.70 1569
5190.38 1618
5191.06 1543
5191.74 1454
5192.42 1545
5193.10 1430
5193.78 1444
5194.46 1613
5195.14 1516
5195.82 1550
5196.50 1624
5197.18 1543
5197.86 1445
5198.54 1567
5199.22 1574
5199.90 1457
5200.58 1468
5201.26 1626
5201.94 1622
5202.62 1556
5203.31 1617
5203.99 1631
5204.67 1607
5205.35 1512
5206.03 1571
5206.71 1594
5207.39 1578
5208.07 1652
5208.75 1666
5209.43 1569
5210.11 1612
5210.79 1665
5211.48 1681
5212.16 1767
5212.84 1791
5213.52 1827
5214.20 1810
5214.88 1840
5215.56 1792
5216.24 1861
5216.93 1906
5217.61 1949
5218.29 1976
5218.97 1885
5219.65 1986
5220.33 1712
5221.02 1896
5221.70 2004
5222.38 1811
5223.06 1780
5223.74 1898
5224.42 1876
5225.11 2069
5225.79 1772
5226.47 1674
5227.15 1810
5227.83 1954
5228.52 1892
5229.20 1696
5229.88 1714
5230.56 1713
5231.25 1691
5231.93 1688
5232.61 1574
5233.29 1657
5233.98 1701
5234.66 1665
5235.34 1663
5236.02 1733
5236.71 1739
5237.39 1698
5238.07 1579
5238.76 1681
5239.44 1713
5240.12 1660
5240.80 1746
5241.49 1821
5242.17 1800
5242.85 1682
5243.54 1681
5244.22 1842
5244.90 1675
5245.59 1720
5246.27 1729
5246.95 1661
5247.64 1654
5248.32 1717
5249.00 1713
5249.69 1650
5250.37 1782
5251.05 1620
5251.74 1715
5252.42 1752
5253.11 1694
5253.79 1745
5254.47 1820
5255.16 1780
5255.84 1904
5256.53 1818
5257.21 1681
5257.89 1891
5258.58 1849
5259.26 1733
5259.95 1656
5260.63 1766
5261.32 1790
5262.00 1800
5262.68 1732
5263.37 1780
5264.05 1952
5264.74 1849
5265.42 1858
5266.11 1861
5266.79 1794
5267.48 1840
5268.16 1885
5268.85 1859
5269.53 1992
5270.22 1939
5270.90 1944
5271.59 1754
5272.27 1870
5272.96 1882
5273.64 1773
5274.33 1796
5275.01 1752
5275.70 1831
5276.38 1822
5277.07 1859
5277.75 1879
5278.44 1961
5279.12 1995
5279.81 1954
5280.49 1923
5281.18 2195
5281.87 2066
5282.55 2250
5283.24 2180
5283.92 2234
5284.61 2372
5285.30 2388
5285.98 2383
5286.67 2354
5287.35 2358
5288.04 2364
5288.73 2274
5289.41 2229
5290.10 2096
5290.78 1900
5291.47 2074
5292.16 1830
5292.84 1797
5293.53 1975
5294.22 1944
5294.90 1933
5295.59 1982
5296.28 1991
5296.96 2020
5297.65 1957
5298.34 1964
5299.02 1995
5299.71 2043
5300.40 2122
5301.08 2091
5301.77 1965
5302.46 2003
5303.14 2077
5303.83 2122
5304.52 2219
5305.21 2164
5305.89 2194
5306.58 2288
5307.27 2348
5307.96 2444
5308.64 2396
5309.33 2186
5310.02 2155
5310.71 2224
5311.39 2017
5312.08 1985
5312.77 2033
5313.46 2043
5314.14 1995
5314.83 2053
5315.52 2102
5316.21 2155
5316.89 2233
5317.58 2294
5318.27 2349
5318.96 2137
5319.65 2087
5320.34 2127
5321.02 2083
5321.71 2162
5322.40 2237
5323.09 2234
5323.78 2179
5324.47 2247
5325.15 2337
5325.84 2262
5326.53 2380
5327.22 2344
5327.91 2391
5328.60 2356
5329.29 2276
5329.97 2175
5330.66 2234
5331.35 2208
5332.04 2173
5332.73 2246
5333.42 2280
5334.11 2270
5334.80 2272
5335.49 2459
5336.18 2335
5336.87 2485
5337.55 2487
5338.24 2486
5338.93 2510
5339.62 2576
5340.31 2651
5341.00 2728
5341.69 2576
5342.38 2582
5343.07 2491
5343.76 2500
5344.45 2607
5345.14 2578
5345.83 2725
5346.52 2726
5347.21 2592
5347.90 2746
5348.59 2881
5349.28 2829
5349.97 3057
5350.66 3291
5351.35 3548
5352.04 4021
5352.73 4392
5353.42 4838
5354.11 5416
5354.80 5843
5355.49 6042
5356.18 6317
5356.87 6192
5357.56 6045
5358.25 5473
5358.94 5131
5359.64 4694
5360.33 4037
5361.02 3407
5361.71 3321
5362.40 2970
5363.09 2604
5363.78 2443
5364.47 2413
5365.16 2292
5365.85 2305
5366.55 2134
5367.24 2158
5367.93 2243
5368.62 2319
5369.31 2273
5370.00 2382
5370.69 2278
5371.38 2215
5372.08 2278
5372.77 2158
5373.46 2014
5374.15 2132
5374.84 1967
5375.53 1919
5376.23 1914
5376.92 1974
5377.61 1914
5378.30 1944
5378.99 1972
5379.69 1976
5380.38 1933
5381.07 2063
5381.76 1942
5382.45 1943
5383.15 1955
5383.84 1941
5384.53 2130
5385.22 2015
5385.92 2001
5386.61 2156
5387.30 2021
5387.99 1971
5388.69 2054
5389.38 2025
5390.07 1985
5390.76 1980
5391.46 2110
5392.15 2074
5392.84 2100
5393.54 2288
5394.23 2263
5394.92 2233
5395.61 2153
5396.31 2193
5397.00 2135
5397.69 2082
5398.39 2066
5399.08 2114
5399.77 2119
5400.47 2125
5401.16 2085
5401.85 2056
5402.55 2073
5403.24 2008
5403.93 1925
5404.63 1975
5405.32 1919
5406.02 1920
5406.71 1935
5407.40 1987
5408.10 2042
5408.79 1987
5409.48 2096
5410.18 1979
5410.87 1910
5411.57 1889
5412.26 1880
5412.95 1902
5413.65 1893
5414.34 1804
5415.04 1982
5415.73 1938
5416.43 1794
5417.12 1842
5417.82 1846
5418.51 1753
5419.20 1711
5419.90 1787
5420.59 1824
5421.29 1789
5421.98 1808
5422.68 1913
5423.37 1808
5424.07 1846
5424.76 1827
5425.46 1820
5426.15 1828
5426.85 1883
5427.54 1925
5428.24 1887
5428.93 1805
5429.63 1759
5430.32 1799
5431.02 1793
5431.71 1937
5432.41 1710
5433.10 1809
5433.80 1762
5434.50 1803
5435.19 1704
5435.89 1796
5436.58 1846
5437.28 1841
5437.97 1768
5438.67 1848
5439.37 1777
5440.06 1888
5440.76 1957
5441.45 1882
5442.15 1859
5442.85 1998
5443.54 1953
5444.24 1957
5444.93 1917
5445.63 2011
5446.33 1905
5447.02 1895
5447.72 1878
5448.42 2022
5449.11 1997
5449.81 2098
5450.51 2160
5451.20 2199
5451.90 2175
5452.60 2175
5453.29 2251
5453.99 2296
5454.69 2265
5455.38 2206
5456.08 2272
5456.78 2299
5457.47 2157
5458.17 2142
5458.87 2272
5459.57 1879
5460.26 1875
5460.96 1842
5461.66 1870
5462.35 1950
5463.05 1947
5463.75 2114
5464.45 2063
5465.14 2021
5465.84 2199
5466.54 2180
5467.24 2124
5467.93 2209
5468.63 2347
5469.33 2334
5470.03 2233
5470.73 2239
5471.42 2261
5472.12 2210
5472.82 2206
5473.52 2057
5474.22 2207
5474.91 2035
5475.61 2104
5476.31 2137
5477.01 2163
5477.71 2131
5478.40 2212
5479.10 2321
5479.80 2239
5480.50 2208
5481.20 2236
5481.90 2409
5482.60 2295
5483.29 2460
5483.99 2670
5484.69 2660
5485.39 2687
5486.09 2543
5486.79 2614
5487.49 2473
5488.19 2333
5488.89 2336
5489.58 2412
5490.28 2351
5490.98 2410
5491.68 2158
5492.38 2293
5493.08 2202
5493.78 2253
5494.48 2533
5495.18 2425
5495.88 2553
5496.58 2735
5497.28 2549
5497.98 2549
5498.68 2468
5499.38 2610
5500.08 2550
5500.78 2597
5501.48 2765
5502.18 2948
5502.88 3078
5503.58 3369
5504.28 3525
5504.98 3750
5505.68 3662
5506.38 3709
5507.08 3679
5507.78 3494
5508.48 3460
5509.18 3224
5509.88 3015
5510.58 2931
5511.28 2581
5511.98 2440
5512.68 2561
5513.38 2426
5514.08 2515
5514.78 2424
5515.48 2372
5516.18 2348
5516.88 2436
5517.58 2326
5518.28 2311
5518.99 2474
5519.69 2500
5520.39 2541
5521.09 2265
5521.79 2363
5522.49 2288
5523.19 2289
5523.89 2343
5524.59 2224
5525.30 2324
5526.00 2278
5526.70 2197
5527.40 2280
5528.10 2151
5528.80 2164
5529.50 2179
5530.21 1967
5530.91 1932
5531.61 2075
5532.31 1955
5533.01 1920
5533.72 2005
5534.42 1972
5535.12 1927
5535.82 1888
5536.52 1938
5537.23 1839
5537.93 1808
5538.63 1930
5539.33 1946
5540.03 1943
5540.74 1740
5541.44 1710
5542.14 1836
5542.84 1790
5543.55 1843
5544.25 1882
5544.95 1824
5545.65 1879
5546.36 1778
5547.06 1770
5547.76 1655
5548.47 1917
5549.17 1989
5549.87 1958
5550.57 1853
5551.28 1805
5551.98 1831
5552.68 1902
5553.39 1887
5554.09 1804
5554.79 1752
5555.50 1810
5556.20 1915
5556.90 1920
5557.61 1811
5558.31 1800
5559.01 1854
5559.72 1792
5560.42 1800
5561.12 1672
5561.83 1631
5562.53 1631
5563.23 1775
5563.94 1782
5564.64 1671
5565.35 1708
5566.05 1825
5566.75 1708
5567.46 1666
5568.16 1662
5568.87 1678
5569.57 1791
5570.27 1817
5570.98 1795
5571.68 1766
5572.39 1770
5573.09 1864
5573.80 1828
5574.50 1735
5575.21 1723
5575.91 1719
5576.61 1799
5577.32 1662
5578.02 1642
5578.73 1728
5579.43 1794
5580.14 1743
5580.84 1710
5581.55 1653
5582.25 1834
5582.96 1835
5583.66 1866
5584.37 1739
5585.07 1611
5585.78 1745
5586.48 1788
5587.19 1749
5587.89 1689
5588.60 1545
5589.30 1674
5590.01 1686
5590.72 1662
5591.42 1661
5592.13 1678
5592.83 1715
5593.54 1615
5594.24 1629
5594.95 1680
5595.66 1589
5596.36 1505
5597.07 1699
5597.77 1733
5598.48 1657
5599.18 1653
5599.89 1738
5600.60 1693
5601.30 1654
5602.01 1676
5602.72 1539
5603.42 1508
5604.13 1693
5604.83 1598
5605.54 1655
5606.25 1638
5606.95 1598
5607.66 1605
5608.37 1534
5609.07 1534
5609.78 1630
5610.49 1719
5611.19 1681
5611.90 1690
5612.61 1788
5613.31 1670
5614.02 1590
5614.73 1595
5615.44 1565
5616.14 1556
5616.85 1507
5617.56 1562
5618.26 1619
5618.97 1687
5619.68 1594
5620.39 1694
5621.09 1689
5621.80 1708
5622.51 1706
5623.22 1567
5623.92 1627
5624.63 1611
5625.34 1639
5626.05 1691
5626.75 1723
5627.46 1649
5628.17 1585
5628.88 1580
5629.59 1589
5630.29 1487
5631.00 1491
5631.71 1475
5632.42 1646
5633.13 1650
5633.83 1603
5634.54 1638
5635.25 1640
5635.96 1804
5636.67 1759
5637.38 1722
5638.08 1741
5638.79 1833
5639.50 1692
5640.21 1639
5640.92 1533
5641.63 1661
5642.34 1788
5643.05 1749
5643.75 1756
5644.46 1853
5645.17 1868
5645.88 1851
5646.59 1825
5647.30 1789
5648.01 1754
5648.72 1845
5649.43 1726
5650.14 1590
5650.85 1654
5651.55 1776
5652.26 1777
5652.97 1780
5653.68 1712
5654.39 1794
5655.10 1698
5655.81 1839
5656.52 1838
5657.23 1661
5657.94 1696
5658.65 1756
5659.36 1685
5660.07 1761
5660.78 1811
5661.49 1835
5662.20 1980
5662.91 1926
5663.62 1936
5664.33 1909
5665.04 1908
5665.75 1819
5666.46 1824
5667.17 1800
5667.88 1838
5668.59 1731
5669.30 1793
5670.01 1797
5670.72 1692
5671.43 1744
5672.14 1706
5672.85 1901
5673.57 1937
5674.28 1942
5674.99 2031
5675.70 2000
5676.41 1992
5677.12 2127
5677.83 1894
5678.54 1728
5679.25 1716
5679.96 1639
5680.68 1733
5681.39 1761
5682.10 1821
5682.81 1791
5683.52 1716
5684.23 1848
5684.94 1868
5685.65 1758
5686.37 1741
5687.08 1735
5687.79 1756
5688.50 1753
5689.21 1882
5689.92 1876
5690.64 1938
5691.35 1863
5692.06 1774
5692.77 1680
5693.48 1697
5694.20 1801
5694.91 1858
5695.62 1750
5696.33 1749
5697.04 1722
5697.76 1770
5698.47 1764
5699.18 1711
5699.89 1743
5700.61 1670
5701.32 1665
5702.03 1659
5702.74 1651
5703.46 1684
5704.17 1496
5704.88 1653
5705.59 1683
5706.31 1758
5707.02 1562
5707.73 1576
5708.45 1563
5709.16 1712
5709.87 1733
5710.58 1658
5711.30 1591
5712.01 1521
5712.72 1610
5713.44 1642
5714.15 1594
5714.86 1576
5715.58 1588
5716.29 1506
5717.00 1632
5717.72 1477
5718.43 1544
5719.14 1638
5719.86 1611
5720.57 1630
5721.28 1627
5722.00 1590
5722.71 1636
5723.43 1586
5724.14 1573
5724.85 1581
5725.57 1586
5726.28 1630
5727.00 1779
5727.71 1736
5728.42 1754
5729.14 1783
5729.85 1856
5730.57 1819
5731.28 1916
5732.00 1874
5732.71 1708
5733.42 1813
5734.14 1928
5734.85 1854
5735.57 1846
5736.28 1746
5737.00 1654
5737.71 1677
5738.43 1553
5739.14 1742
5739.86 1712
5740.57 1672
5741.29 1705
5742.00 1739
5742.72 1758
5743.43 1769
5744.15 1778
5744.86 1663
5745.58 1595
5746.29 1671
5747.01 1776
5747.72 1719
5748.44 1717
5749.15 1608
5749.87 1594
5750.58 1805
5751.30 1776
5752.02 1764
5752.73 1725
5753.45 1750
5754.16 1850
5754.88 1841
5755.59 1912
5756.31 2116
5757.03 2142
5757.74 2144
5758.46 2284
5759.17 2491
5759.89 2383
5760.61 2332
5761.32 2288
5762.04 2340
5762.76 2238
5763.47 2099
5764.19 2090
5764.90 2093
5765.62 1922
5766.34 1947
5767.05 1865
5767.77 1924
5768.49 1933
5769.20 1861
5769.92 1900
5770.64 1830
5771.35 1714
5772.07 1808
5772.79 1820
5773.51 1793
5774.22 1873
5774.94 1833
5775.66 1779
5776.37 1836
5777.09 1857
5777.81 1736
5778.53 1923
5779.24 2026
5779.96 1984
5780.68 1930
5781.39 1887
5782.11 2045
5782.83 2133
5783.55 1978
5784.26 2092
5784.98 2104
5785.70 2094
5786.42 2129
5787.14 2030
5787.85 2142
5788.57 2089
5789.29 2169
5790.01 2182
5790.73 2097
5791.44 2197
5792.16 2177
5792.88 2246
5793.60 2309
5794.32 2306
5795.03 2353
5795.75 2343
5796.47 2454
5797.19 2436
5797.91 2386
5798.63 2610
5799.35 2719
5800.06 2813
5800.78 2893
5801.50 3029
5802.22 3651
5802.94 4198
5803.66 4787
5804.38 5442
5805.10 6005
5805.81 6075
5806.53 6186
5807.25 5687
5807.97 5222
5808.69 4690
5809.41 4235
5810.13 3834
5810.85 3521
5811.57 3381
5812.29 2979
5813.01 2960
5813.73 2973
5814.45 2833
5815.17 3014
5815.88 3053
5816.60 2979
5817.32 2859
5818.04 2855
5818.76 2919
5819.48 2805
5820.20 2933
5820.92 2866
5821.64 2838
5822.36 2629
5823.08 2717
5823.80 2684
5824.52 2580
5825.24 2377
5825.96 2533
5826.68 2293
5827.40 2326
5828.12 2227
5828.84 2301
5829.57 2340
5830.29 2410
5831.01 2396
5831.73 2157
5832.45 2140
5833.17 2207
5833.89 2076
5834.61 2168
5835.33 2117
5836.05 1926
5836.77 2097
5837.49 2199
5838.21 2072
5838.94 2096
5839.66 1995
5840.38 1995
5841.10 2010
5841.82 2030
5842.54 2079
5843.26 1952
5843.98 2109
5844.70 2116
5845.43 2051
5846.15 1880
5846.87 1943
5847.59 1908
5848.31 1803
5849.03 1912
5849.76 1877
5850.48 1930
5851.20 1852
5851.92 1886
5852.64 1817
5853.36 1859
5854.09 1955
5854.81 1925
5855.53 1792
5856.25 1927
5856.97 1956
5857.70 1843
5858.42 1882
5859.14 1963
5859.86 1864
5860.59 1812
5861.31 1875
5862.03 1865
5862.75 1833
5863.48 1850
5864.20 1882
5864.92 1864
5865.64 1905
5866.37 1850
5867.09 1838
5867.81 1904
5868.54 1872
5869.26 1817
5869.98 1832
5870.70 1892
5871.43 1921
5872.15 1937
5872.87 1903
5873.60 1913
5874.32 1856
5875.04 1919
5875.77 1884
5876.49 1885
5877.21 1966
5877.94 1855
5878.66 1903
5879.38 1822
5880.11 1828
5880.83 1884
5881.55 1952
5882.28 1941
5883.00 1841
5883.73 1751
5884.45 1758
5885.17 1724
5885.90 1774
5886.62 1854
5887.34 1777
5888.07 1709
5888.79 1784
5889.52 1807
5890.24 1830
5890.97 1792
5891.69 1618
5892.41 1758
5893.14 1777
5893.86 1780
5894.59 1751
5895.31 1862
5896.04 1755
5896.76 1739
5897.49 1729
5898.21 1704
5898.93 1840
5899.66 1755
5900.38 1636
5901.11 1677
5901.83 1744
5902.56 1662
5903.28 1676
5904.01 1778
5904.73 1750
5905.46 1810
5906.18 1826
5906.91 1866
5907.64 1764
5908.36 1787
5909.09 1750
5909.81 1714
5910.54 1766
5911.26 1889
5911.99 1770
5912.71 1884
5913.44 1868
5914.16 1763
5914.89 1727
5915.62 1782
5916.34 1793
5917.07 1779
5917.79 1800
5918.52 1840
5919.25 1863
5919.97 1791
5920.70 1759
5921.42 1817
5922.15 1850
5922.88 1887
5923.60 1831
5924.33 1840
5925.05 1911
5925.78 1985
5926.51 1892
5927.23 1946
5927.96 1937
5928.69 1924
5929.41 1961
5930.14 1938
5930.87 1972
5931.59 1980
5932.32 2098
5933.05 2023
5933.77 2060
5934.50 2038
5935.23 1933
5935.95 2082
5936.68 2072
5937.41 2050
5938.14 2025
5938.86 2122
5939.59 2305
5940.32 2261
5941.04 2335
5941.77 2301
5942.50 2282
5943.23 2280
5943.95 2348
5944.68 2377
5945.41 2248
5946.14 2209
5946.87 2359
5947.59 2416
5948.32 2330
5949.05 2315
5949.78 2364
5950.50 2219
5951.23 2285
5951.96 2390
5952.69 2396
5953.42 2363
5954.14 2478
5954.87 2515
5955.60 2716
5956.33 2816
5957.06 2767
5957.79 2662
5958.51 2750
5959.24 2576
5959.97 2648
5960.70 2687
5961.43 2765
5962.16 2627
5962.88 2603
5963.61 2597
5964.34 2779
5965.07 2691
5965.80 2827
5966.53 2799
5967.26 2959
5967.99 2866
5968.72 3050
5969.44 3216
5970.17 3311
5970.90 3443
5971.63 3781
5972.36 4037
5973.09 3888
5973.82 3803
5974.55 3769
5975.28 3576
5976.01 3382
5976.74 3259
5977.47 3247
5978.20 3076
5978.93 3110
5979.66 3202
5980.39 3076
5981.12 3165
5981.85 3123
5982.58 3103
5983.31 3292
5984.04 3192
5984.77 3220
5985.50 3331
5986.23 3239
5986.96 3291
5987.69 3257
5988.42 3303
5989.15 3418
5989.88 3611
5990.61 3504
5991.34 3430
5992.07 3301
5992.80 3230
5993.53 3250
5994.26 3224
5994.99 3370
5995.72 3458
5996.45 3331
5997.18 3381
5997.91 3508
5998.64 3516
5999.37 3424
6000.11 3335
6000.84 3443
6001.57 3369
6002.30 3454
6003.03 3515
6003.76 3490
6004.49 3438
6005.22 3322
6005.95 3509
6006.69 3364
6007.42 3386
6008.15 3277
6008.88 3317
6009.61 3271
6010.34 3233
6011.07 3370
6011.81 3680
6012.54 3910
6013.27 4179
6014.00 4444
6014.73 5027
6015.46 5408
6016.20 5718
6016.93 6183
6017.66 6218
6018.39 6195
6019.12 6178
6019.86 6019
6020.59 5685
6021.32 5451
6022.05 4826
6022.79 4541
6023.52 4145
6024.25 3954
6024.98 3681
6025.72 3383
6026.45 3312
6027.18 3175
6027.91 3118
6028.65 3136
6029.38 3009
6030.11 3041
6030.84 2905
6031.58 2977
6032.31 2964
6033.04 2969
6033.78 2878
6034.51 2927
6035.24 2760
6035.98 2706
6036.71 2710
6037.44 2928
6038.17 2816
6038.91 2768
6039.64 2776
6040.37 2579
6041.11 2666
6041.84 2917
6042.58 2924
6043.31 2841
6044.04 2782
6044.78 2874
6045.51 2789
6046.24 2954
6046.98 2893
6047.71 3027
6048.44 3060
6049.18 2980
6049.91 2890
6050.65 2916
6051.38 2987
6052.11 3221
6052.85 3113
6053.58 3124
6054.32 3127
6055.05 3221
6055.79 3424
6056.52 3499
6057.25 3724
6057.99 3515
6058.72 3466
6059.46 3436
6060.19 3390
6060.93 3322
6061.66 3074
6062.40 3092
6063.13 3071
6063.87 3054
6064.60 3063
6065.34 2936
6066.07 3002
6066.81 3118
6067.54 2934
6068.28 2965
6069.01 2983
6069.75 2760
6070.48 2748
6071.22 2721
6071.95 2746
6072.69 2796
6073.42 2921
6074.16 2770
6074.89 2604
6075.63 2599
6076.36 2625
6077.10 2703
6077.84 2613
6078.57 2464
6079.31 2512
6080.04 2708
6080.78 2646
6081.51 2656
6082.25 2602
6082.99 2691
6083.72 2500
6084.46 2529
6085.20 2454
6085.93 2522
6086.67 2639
6087.40 2595
6088.14 2549
6088.88 2452
6089.61 2368
6090.35 2499
6091.09 2554
6091.82 2598
6092.56 2621
6093.30 2607
6094.03 2531
6094.77 2483
6095.51 2509
6096.24 2606
6096.98 2614
6097.72 2538
6098.45 2628
6099.19 2560
6099.93 2607
6100.66 2725
6101.40 2555
6102.14 2560
6102.87 2474
6103.61 2461
6104.35 2539
6105.09 2462
6105.82 2366
6106.56 2430
6107.30 2490
6108.04 2332
6108.77 2333
6109.51 2361
6110.25 2333
6110.99 2424
6111.72 2380
6112.46 2372
6113.20 2304
6113.94 2389
6114.68 2490
6115.41 2446
6116.15 2513
6116.89 2364
6117.63 2398
6118.37 2463
6119.10 2513
6119.84 2471
6120.58 2393
6121.32 2621
6122.06 2507
6122.80 2517
6123.53 2537
6124.27 2720
6125.01 2768
6125.75 2561
6126.49 2600
6127.23 2641
6127.97 2658
6128.70 2676
6129.44 2650
6130.18 2752
6130.92 2575
6131.66 2728
6132.40 2677
6133.14 2699
6133.88 2730
6134.62 2759
6135.35 2631
6136.09 2703
6136.83 2626
6137.57 2789
6138.31 2840
6139.05 2847
6139.79 2892
6140.53 2777
6141.27 2798
6142.01 2835
6142.75 2834
6143.49 2784
6144.23 2899
6144.97 2851
6145.71 2941
6146.45 2919
6147.19 2868
6147.93 2931
6148.67 2860
6149.41 2971
6150.15 2870
6150.89 3084
6151.63 3032
6152.37 3141
6153.11 3108
6153.85 3070
6154.59 3012
6155.33 3199
6156.07 3194
6156.81 3231
6157.55 3297
6158.29 3178
6159.03 3188
6159.77 3334
6160.51 3418
6161.25 3296
6161.99 3391
6162.73 3394
6163.47 3425
6164.22 3517
6164.96 3490
6165.70 3528
6166.44 3468
6167.18 3706
6167.92 3834
6168.66 3899
6169.40 4037
6170.14 4051
6170.89 4359
6171.63 4376
6172.37 4565
6173.11 4834
6173.85 4643
6174.59 4518
6175.33 4564
6176.08 4366
6176.82 4404
6177.56 4561
6178.30 4376
6179.04 4348
6179.78 4188
6180.53 4145
6181.27 4120
6182.01 4063
6182.75 4016
6183.49 4211
6184.24 4125
6184.98 4049
6185.72 4193
6186.46 4195
6187.20 4399
6187.95 4366
6188.69 4422
6189.43 4517
6190.17 4404
6190.92 4477
6191.66 4387
6192.40 4437
6193.14 4538
6193.89 4657
6194.63 4585
6195.37 4759
6196.12 4814
6196.86 4973
6197.60 5228
6198.34 5458
6199.09 5360
6199.83 5185
6200.57 5350
6201.32 5322
6202.06 5401
6202.80 5405
6203.55 5350
6204.29 5259
6205.03 5302
6205.78 5204
6206.52 5238
6207.26 5634
6208.01 5787
6208.75 6351
6209.49 7094
6210.24 8103
6210.98 9551
6211.72 11037
6212.47 13111
6213.21 15045
6213.96 16837
6214.70 18098
6215.44 18047
6216.19 17956
6216.93 16964
6217.68 15825
6218.42 14128
6219.16 12306
6219.91 10108
6220.65 8602
6221.40 7720
6222.14 6705
6222.89 5935
6223.63 5522
6224.37 5111
6225.12 4950
6225.86 4872
6226.61 5051
6227.35 5219
6228.10 5083
6228.84 5575
6229.59 5613
6230.33 5664
6231.08 5610
6231.82 5433
6232.57 5233
6233.31 4998
6234.06 4426
6234.80 4285
6235.55 4059
6236.29 3868
6237.04 3856
6237.78 3638
6238.53 3448
6239.27 3399
6240.02 3423
6240.76 3472
6241.51 3516
6242.26 3518
6243.00 3619
6243.75 3573
6244.49 3794
6245.24 3747
6245.98 3794
6246.73 3867
6247.48 3933
6248.22 3845
6248.97 3813
6249.71 3820
6250.46 4027
6251.21 4064
6251.95 4244
6252.70 4574
6253.44 4739
6254.19 4724
6254.94 4559
6255.68 4605
6256.43 4544
6257.18 4456
6257.92 4468
6258.67 4235
6259.42 4147
6260.16 4120
6260.91 4084
6261.66 4081
6262.40 4023
6263.15 4067
6263.90 4194
6264.64 3960
6265.39 3917
6266.14 3987
6266.88 3896
6267.63 3812
6268.38 3739
6269.13 3691
6269.87 3731
6270.62 3780
6271.37 3626
6272.11 3842
6272.86 3979
6273.61 3858
6274.36 3903
6275.10 4045
6275.85 4085
6276.60 3891
6277.35 3890
6278.10 3917
6278.84 4056
6279.59 4169
6280.34 4083
6281.09 4012
6281.83 4214
6282.58 4184
6283.33 4212
6284.08 4224
6284.83 3995
6285.57 3916
6286.32 3862
6287.07 3632
6287.82 3491
6288.57 3393
6289.32 3274
6290.06 3225
6290.81 3184
6291.56 3153
6292.31 3113
6293.06 3312
6293.81 3513
6294.56 3477
6295.30 3333
6296.05 3225
6296.80 3314
6297.55 3003
6298.30 3071
6299.05 3156
6299.80 3133
6300.55 3110
6301.30 3035
6302.05 3110
6302.79 2862
6303.54 2993
6304.29 2974
6305.04 3019
6305.79 3038
6306.54 2982
6307.29 3148
6308.04 3139
6308.79 3137
6309.54 3116
6310.29 3190
6311.04 3191
6311.79 3064
6312.54 2922
6313.29 2921
6314.04 2761
6314.79 2803
6315.54 2826
6316.29 2674
6317.04 2736
6317.79 2825
6318.54 2820
6319.29 2685
6320.04 2717
6320.79 2799
6321.54 2804
6322.29 2625
6323.04 2672
6323.79 2603
6324.54 2602
6325.29 2579
6326.04 2544
6326.79 2633
6327.54 2617
6328.29 2546
6329.04 2526
6329.79 2505
6330.55 2408
6331.30 2368
6332.05 2426
6332.80 2411
6333.55 2432
6334.30 2424
6335.05 2356
6335.80 2458
6336.55 2574
6337.30 2294
6338.06 2398
6338.81 2421
6339.56 2285
6340.31 2307
6341.06 2254
6341.81 2267
6342.56 2340
6343.32 2255
6344.07 2314
6344.82 2345
6345.57 2201
6346.32 2363
6347.07 2496
6347.83 2337
6348.58 2347
6349.33 2336
6350.08 2290
6350.83 2230
6351.59 2253
6352.34 2318
6353.09 2252
6353.84 2252
6354.60 2271
6355.35 2343
6356.10 2355
6356.85 2390
6357.61 2277
6358.36 2437
6359.11 2457
6359.86 2347
6360.62 2353
6361.37 2308
6362.12 2351
6362.87 2366
6363.63 2131
6364.38 2178
6365.13 2209
6365.88 2233
6366.64 2173
6367.39 2217
6368.14 2178
6368.90 2212
6369.65 2274
6370.40 2259
6371.16 2183
6371.91 2250
6372.66 2237
6373.42 2371
6374.17 2117
6374.92 2034
6375.68 2176
6376.43 2251
6377.18 2253
6377.94 2192
6378.69 2232
6379.45 2259
6380.20 2087
6380.95 2108
6381.71 2060
6382.46 2119
6383.21 2143
6383.97 2172
6384.72 2107
6385.48 2134
6386.23 2193
6386.98 2198
6387.74 2073
6388.49 2189
6389.25 2193
6390.00 2212
6390.76 2318
6391.51 2361
6392.27 2254
6393.02 2439
6393.77 2256
6394.53 2328
6395.28 2364
6396.04 2487
6396.79 2506
6397.55 2438
6398.30 2427
6399.06 2250
6399.81 2192
6400.57 2209
6401.32 2121
6402.08 2053
6402.83 2047
6403.59 2009
6404.34 2013
6405.10 2112
6405.85 2097
6406.61 1932
6407.36 1970
6408.12 1977
6408.88 2071
6409.63 1983
6410.39 2177
6411.14 2129
6411.90 2048
6412.65 2020
6413.41 2115
6414.16 2115
6414.92 2103
6415.68 2121
6416.43 1960
6417.19 1971
6417.94 2132
6418.70 2103
6419.46 2029
6420.21 1997
6420.97 2072
6421.73 2092
6422.48 1964
6423.24 1940
6423.99 2024
6424.75 2039
6425.51 2050
6426.26 1980
6427.02 2121
6427.78 2118
6428.53 2083
6429.29 2027
6430.05 1981
6430.80 1976
6431.56 1971
6432.32 2020
6433.07 2059
6433.83 1994
6434.59 2061
6435.34 1896
6436.10 1987
6436.86 2012
6437.62 1968
6438.37 1937
6439.13 1977
6439.89 2106
6440.65 1990
6441.40 1998
6442.16 1939
6442.92 1908
6443.68 1944
6444.43 1999
6445.19 2002
6445.95 1923
6446.71 1927
6447.46 1964
6448.22 1979
6448.98 1952
6449.74 1958
6450.49 1930
6451.25 2031
6452.01 2040
6452.77 2030
6453.53 2015
6454.29 2084
6455.04 2045
6455.80 2070
6456.56 1988
6457.32 2035
6458.08 1920
6458.84 1970
6459.59 2041
6460.35 1997
6461.11 2057
6461.87 2074
6462.63 2129
6463.39 2114
6464.15 2128
6464.90 2122
6465.66 2185
6466.42 2186
6467.18 2001
6467.94 2083
6468.70 2127
6469.46 2066
6470.22 2279
6470.98 2181
6471.73 2112
6472.49 2169
6473.25 2164
6474.01 2189
6474.77 2138
6475.53 2207
6476.29 2271
6477.05 2286
6477.81 2262
6478.57 2168
6479.33 2198
6480.09 2142
6480.85 2295
6481.61 2370
6482.37 2308
6483.13 2245
6483.89 2293
6484.65 2253
6485.41 2260
6486.17 2367
6486.93 2427
6487.69 2442
6488.45 2368
6489.21 2323
6489.97 2385
6490.73 2573
6491.49 2475
6492.25 2381
6493.01 2436
6493.77 2489
6494.53 2524
6495.29 2707
6496.05 2650
6496.81 2627
6497.57 2760
6498.33 2664
6499.10 2816
6499.86 2638
6500.62 2718
6501.38 2932
6502.14 2848
6502.90 2852
6503.66 2858
6504.42 2910
6505.18 2900
6505.94 2850
6506.71 2873
6507.47 2765
6508.23 2690
6508.99 2855
6509.75 2914
6510.51 2933
6511.27 2886
6512.04 2911
6512.80 3014
6513.56 3042
6514.32 3062
6515.08 3132
6515.84 3043
6516.61 3154
6517.37 3242
6518.13 3320
6518.89 3153
6519.65 3158
6520.42 3422
6521.18 3301
6521.94 3098
6522.70 3054
6523.46 3162
6524.23 3075
6524.99 3326
6525.75 3367
6526.51 3370
6527.28 3466
6528.04 3706
6528.80 3967
6529.56 4051
6530.33 4167
6531.09 4564
6531.85 4890
6532.61 4955
6533.38 4928
6534.14 4966
6534.90 4924
6535.67 4730
6536.43 4690
6537.19 4681
6537.95 4369
6538.72 4541
6539.48 4517
6540.24 4728
6541.01 4896
6541.77 4952
6542.53 5304
6543.30 5498
6544.06 5345
6544.82 5045
6545.59 4860
6546.35 4379
6547.11 4085
6547.88 3702
6548.64 3444
6549.41 3357
6550.17 3230
6550.93 3102
6551.70 3003
6552.46 2872
6553.22 2855
6553.99 2917
6554.75 2841
6555.52 2785
6556.28 2805
6557.05 2810
6557.81 2779
6558.57 2971
6559.34 2868
6560.10 3022
6560.87 3083
6561.63 2934
6562.40 2952
6563.16 2943
6563.92 2981
6564.69 2943
6565.45 3025
6566.22 3051
6566.98 3079
6567.75 3069
6568.51 3051
6569.28 3158
6570.04 3174
6570.81 3190
6571.57 3252
6572.34 3150
6573.10 3225
6573.87 3332
6574.63 3397
6575.40 3402
6576.16 3314
6576.93 3366
6577.69 3284
6578.46 3326
6579.23 3447
6579.99 3481
6580.76 3380
6581.52 3411
6582.29 3441
6583.05 3563
6583.82 3778
6584.59 3826
6585.35 3798
6586.12 3791
6586.88 3749
6587.65 3671
6588.41 3611
6589.18 3636
6589.95 3716
6590.71 3583
6591.48 3402
6592.25 3439
6593.01 3425
6593.78 3635
6594.54 3720
6595.31 3887
6596.08 3893
6596.84 4088
6597.61 4259
6598.38 4638
6599.14 4892
6599.91 4970
6600.68 5173
6601.44 5214
6602.21 4923
6602.98 4673
6603.74 4510
6604.51 4199
6605.28 3988
6606.05 3724
6606.81 3685
6607.58 3397
6608.35 3367
6609.11 3309
6609.88 3348
6610.65 3462
6611.42 3559
6612.18 3591
6612.95 3616
6613.72 3541
6614.49 3306
6615.25 3246
6616.02 3167
6616.79 3049
6617.56 3041
6618.32 3011
6619.09 2956
6619.86 3096
6620.63 2914
6621.40 2769
6622.16 2925
6622.93 2946
6623.70 2957
6624.47 2872
6625.24 2994
6626.00 3162
6626.77 3035
6627.54 2974
6628.31 2993
6629.08 3024
6629.85 3077
6630.61 3097
6631.38 2952
6632.15 2910
6632.92 2922
6633.69 2906
6634.46 3012
6635.23 3104
6635.99 3071
6636.76 3469
6637.53 3628
6638.30 3507
6639.07 3918
6639.84 4225
6640.61 4207
6641.38 4136
6642.15 4041
6642.92 4006
6643.68 3906
6644.45 3662
6645.22 3342
6645.99 3126
6646.76 2996
6647.53 2918
6648.30 2780
6649.07 2716
6649.84 2821
6650.61 2731
6651.38 2584
6652.15 2688
6652.92 2598
6653.69 2696
6654.46 2902
6655.23 2809
6656.00 2781
6656.77 2751
6657.54 2838
6658.31 2773
6659.08 2850
6659.85 2819
6660.62 2662
6661.39 2906
6662.16 2680
6662.93 2644
6663.70 2647
6664.47 2671
6665.24 2546
6666.01 2477
6666.78 2558
6667.55 2482
6668.32 2539
6669.09 2525
6669.86 2620
6670.64 2513
6671.41 2509
6672.18 2521
6672.95 2568
6673.72 2602
6674.49 2646
6675.26 2640
6676.03 2558
6676.80 2631
6677.57 2707
6678.35 2630
6679.12 2636
6679.89 2642
6680.66 2560
6681.43 2575
6682.20 2663
6682.97 2649
6683.75 2600
6684.52 2465
6685.29 2530
6686.06 2645
6686.83 2663
6687.60 2658
6688.38 2788
6689.15 2957
6689.92 3055
6690.69 3145
6691.46 3130
6692.24 3193
6693.01 3004
6693.78 2920
6694.55 2835
6695.32 2762
6696.10 2664
6696.87 2503
6697.64 2477
6698.41 2536
6699.19 2468
6699.96 2571
6700.73 2650
6701.50 2479
6702.28 2354
6703.05 2399
6703.82 2497
6704.59 2488
6705.37 2530
6706.14 2474
6706.91 2381
6707.69 2638
6708.46 2561
6709.23 2473
6710.00 2383
6710.78 2425
6711.55 2378
6712.32 2294
6713.10 2384
6713.87 2421
6714.64 2420
6715.42 2410
6716.19 2452
6716.96 2477
6717.74 2294
6718.51 2357
6719.28 2344
6720.06 2184
6720.83 2351
6721.61 2208
6722.38 2224
6723.15 2304
6723.93 2176
6724.70 2206
6725.47 2270
6726.25 2252
6727.02 2253
6727.80 2292
6728.57 2307
6729.35 2348
6730.12 2235
6730.89 2115
6731.67 2230
6732.44 2235
6733.22 2260
6733.99 2239
6734.77 2193
6735.54 2282
6736.31 2306
6737.09 2421
6737.86 2339
6738.64 2297
6739.41 2305
6740.19 2231
6740.96 2234
6741.74 2223
6742.51 2186
6743.29 2323
6744.06 2392
6744.84 2321
6745.61 2266
6746.39 2283
6747.16 2279
6747.94 2284
6748.71 2371
6749.49 2374
6750.26 2324
6751.04 2380
6751.82 2436
6752.59 2422
6753.37 2394
6754.14 2427
6754.92 2623
6755.69 2687
6756.47 2867
6757.25 2949
6758.02 2943
6758.80 2947
6759.57 2796
6760.35 2704
6761.12 2660
6761.90 2662
6762.68 2469
6763.45 2454
6764.23 2308
6765.01 2168
6765.78 2321
6766.56 2152
6767.33 2164
6768.11 2226
6768.89 2198
6769.66 2144
6770.44 2169
6771.22 2317
6771.99 2422
6772.77 2326
6773.55 2342
6774.32 2324
6775.10 2213
6775.88 2343
6776.65 2244
6777.43 2179
6778.21 2236
6778.99 2206
6779.76 2180
6780.54 2261
6781.32 2243
6782.09 2145
6782.87 2154
6783.65 2276
6784.43 2232
6785.20 2355
6785.98 2201
6786.76 2184
6787.54 2310
6788.31 2256
6789.09 2194
6789.87 2259
6790.65 2230
6791.42 2266
6792.20 2210
6792.98 2127
6793.76 2193
6794.54 2174
6795.31 2138
6796.09 2089
6796.87 2178
6797.65 2224
6798.43 2153
6799.20 2054
6799.98 2166
6800.76 2213
6801.54 2155
6802.32 2108
6803.10 2179
6803.87 2183
6804.65 2072
6805.43 2247
6806.21 2298
6806.99 2278
6807.77 2350
6808.55 2331
6809.32 2345
6810.10 2365
6810.88 2372
6811.66 2414
6812.44 2304
6813.22 2257
6814.00 2257
6814.78 2220
6815.56 2222
6816.34 2111
6817.11 2241
6817.89 2245
6818.67 2259
6819.45 2134
6820.23 2142
6821.01 2270
6821.79 2386
6822.57 2430
6823.35 2348
6824.13 2283
6824.91 2304
6825.69 2151
6826.47 2174
6827.25 2199
6828.03 2214
6828.81 2297
6829.59 2263
6830.37 2119
6831.15 2197
6831.93 2156
6832.71 2168
6833.49 2110
6834.27 2100
6835.05 2191
6835.83 2253
6836.61 2176
6837.39 2191
6838.17 2226
6838.95 2262
6839.73 2273
6840.51 2221
6841.29 2165
6842.07 2358
6842.85 2198
6843.63 2221
6844.42 2160
6845.20 2136
6845.98 2136
6846.76 2228
6847.54 2112
6848.32 2195
6849.10 2243
6849.88 2197
6850.66 2261
6851.44 2388
6852.23 2495
6853.01 2610
6853.79 2794
6854.57 3048
6855.35 3540
6856.13 3703
6856.91 3748
6857.70 4009
6858.48 4009
6859.26 3856
6860.04 3517
6860.82 3300
6861.60 3016
6862.39 2788
6863.17 2770
6863.95 2594
6864.73 2543
6865.51 2363
6866.30 2538
6867.08 2541
6867.86 2575
6868.64 2533
6869.42 2530
6870.21 2676
6870.99 2707
6871.77 2671
6872.55 2847
6873.34 2810
6874.12 2916
6874.90 2758
6875.68 2731
6876.47 2801
6877.25 2688
6878.03 2624
6878.81 2575
6879.60 2379
6880.38 2555
6881.16 2518
6881.95 2440
6882.73 2429
6883.51 2591
6884.29 2618
6885.08 2641
6885.86 2764
6886.64 2911
6887.43 2914
6888.21 2950
6888.99 2834
6889.78 2757
6890.56 3098
6891.34 3499
6892.13 3706
6892.91 4036
6893.69 4094
6894.48 4090
6895.26 4110
6896.05 4015
6896.83 3603
6897.61 3402
6898.40 3313
6899.18 3115
6899.97 3051
6900.75 3046
6901.53 2937
6902.32 2959
6903.10 2998
6903.89 2882
6904.67 2918
6905.45 3098
6906.24 3086
6907.02 2954
6907.81 3081
6908.59 3051
6909.38 3077
6910.16 3081
6910.95 3078
6911.73 3003
6912.51 3057
6913.30 3030
6914.08 3068
6914.87 2992
6915.65 3020
6916.44 2981
6917.22 3018
6918.01 2824
6918.79 2894
6919.58 3020
6920.36 3075
6921.15 3011
6921.93 2796
6922.72 2896
6923.50 2906
6924.29 2922
6925.08 3050
6925.86 3020
6926.65 2962
6927.43 3063
6928.22 3017
6929.00 2975
6929.79 3065
6930.57 3149
6931.36 3228
6932.15 3171
6932.93 3096
6933.72 3178
6934.50 3159
6935.29 3199
6936.08 3453
6936.86 3349
6937.65 3564
6938.43 3630
6939.22 3902
6940.01 3757
6940.79 3911
6941.58 3618
6942.37 3639
6943.15 3634
6943.94 3452
6944.72 3452
6945.51 3617
6946.30 3476
6947.08 3568
6947.87 3671
6948.66 3780
6949.44 3783
6950.23 3777
6951.02 3810
6951.80 3926
6952.59 4009
6953.38 4028
6954.17 4094
6954.95 3928
6955.74 4140
6956.53 4049
6957.31 4033
6958.10 4118
6958.89 4025
6959.68 3905
6960.46 3990
6961.25 4164
6962.04 4276
6962.83 4210
6963.61 4308
6964.40 4343
6965.19 4378
6965.98 4214
6966.76 4256
6967.55 4274
6968.34 4361
6969.13 4346
6969.92 4263
6970.70 4475
6971.49 4308
6972.28 4335
6973.07 4419
6973.86 4604
6974.64 4577
6975.43 4675
6976.22 4672
6977.01 4759
6977.80 4955
6978.59 5005
6979.37 4911
6980.16 4945
6980.95 4947
6981.74 4855
6982.53 4886
6983.32 5091
6984.11 5202
6984.90 5254
6985.68 5268
6986.47 5513
6987.26 6117
6988.05 6743
6988.84 7762
6989.63 8562
6990.42 9387
6991.21 10051
6992.00 10684
6992.79 10786
6993.57 10976
6994.36 10186
6995.15 9405
6995.94 8649
6996.73 7964
6997.52 7293
6998.31 6698
6999.10 6347
6999.89 5914
7000.68 6060
7001.47 6363
7002.26 7102
7003.05 7612
7003.84 8854
7004.63 10209
7005.42 10733
7006.21 11056
7007.00 11310
7007.79 10973
7008.58 10088
7009.37 9367
7010.16 8753
7010.95 7751
7011.74 6695
7012.53 6039
7013.32 5292
7014.11 4902
7014.90 4501
7015.69 4396
7016.48 4713
7017.27 4932
7018.06 4888
7018.85 4974
7019.65 4854
7020.44 4872
7021.23 4721
7022.02 4472
7022.81 4416
7023.60 4353
7024.39 4083
7025.18 3879
7025.97 3780
7026.76 3732
7027.56 3617
7028.35 3733
7029.14 3703
7029.93 3742
7030.72 3675
7031.51 3865
7032.30 4027
7033.09 4032
7033.89 3937
7034.68 3942
7035.47 3603
7036.26 3651
7037.05 3674
7037.84 3506
7038.64 3527
7039.43 3501
7040.22 3487
7041.01 3493
7041.80 3381
7042.60 3396
7043.39 3418
7044.18 3383
7044.97 3487
7045.76 3579
7046.56 3662
7047.35 3672
7048.14 3669
7048.93 3646
7049.73 3464
7050.52 3433
7051.31 3644
7052.10 3552
7052.90 3726
7053.69 3869
7054.48 3984
7055.27 4177
7056.07 4116
7056.86 4393
7057.65 4257
7058.45 3985
7059.24 4066
7060.03 3781
7060.83 3736
7061.62 3502
7062.41 3560
7063.20 3577
7064.00 3390
7064.79 3411
7065.58 3476
7066.38 3261
7067.17 3291
7067.96 3292
7068.76 3258
7069.55 3517
7070.35 3626
7071.14 3387
7071.93 3193
7072.73 3343
7073.52 3360
7074.31 3256
7075.11 3173
7075.90 3192
7076.70 3309
7077.49 3230
7078.28 3355
7079.08 3264
7079.87 3160
7080.67 3150
7081.46 3074
7082.25 3028
7083.05 3181
7083.84 3167
7084.64 3103
7085.43 3281
7086.23 3213
7087.02 3236
7087.82 3156
7088.61 3270
7089.41 3337
7090.20 3474
7090.99 3499
7091.79 3662
7092.58 4003
7093.38 4217
7094.17 4239
7094.97 4245
7095.76 4230
7096.56 3953
7097.35 3600
7098.15 3409
7098.94 3278
7099.74 3100
7100.54 2945
7101.33 2781
7102.13 2732
7102.92 2774
7103.72 2571
7104.51 2553
7105.31 2541
7106.10 2455
7106.90 2611
7107.70 2572
7108.49 2571
7109.29 2374
7110.08 2381
7110.88 2420
7111.67 2395
7112.47 2351
7113.27 2279
7114.06 2254
7114.86 2197
7115.65 2284
7116.45 2193
7117.25 2038
7118.04 2032
7118.84 2226
7119.64 2245
7120.43 2285
7121.23 2179
7122.03 2247
7122.82 2339
7123.62 2236
7124.41 2307
7125.21 2160
7126.01 2225
7126.81 2219
7127.60 2184
7128.40 2323
7129.20 2090
7129.99 2135
7130.79 2155
7131.59 2188
7132.38 2157
7133.18 2149
7133.98 2011
7134.78 2113
7135.57 2206
7136.37 2092
7137.17 2148
7137.96 2159
7138.76 2118
7139.56 2111
7140.36 2124
7141.15 2116
7141.95 2134
7142.75 2083
7143.55 2045
7144.35 2229
7145.14 2084
7145.94 2120
7146.74 2159
7147.54 2082
7148.33 2160
7149.13 2252
7149.93 2291
7150.73 2088
7151.53 2219
7152.33 2103
7153.12 2034
7153.92 1990
7154.72 2134
7155.52 2164
7156.32 2002
7157.12 2098
7157.91 2147
7158.71 2064
7159.51 1981
7160.31 2034
7161.11 2014
7161.91 1970
7162.71 1967
7163.50 2018
7164.30 1936
7165.10 1965
7165.90 1951
7166.70 1901
7167.50 1889
7168.30 1864
7169.10 1846
7169.90 1875
7170.70 1885
7171.50 1881
7172.29 1928
7173.09 1951
7173.89 1887
7174.69 1801
7175.49 1851
7176.29 1861
7177.09 1799
7177.89 1845
7178.69 1856
7179.49 1820
7180.29 1823
7181.09 1801
7181.89 1771
7182.69 1871
7183.49 1953
7184.29 1914
7185.09 1932
7185.89 1919
7186.69 2029
7187.49 1988
7188.29 2080
7189.09 2044
7189.89 1999
7190.69 2014
7191.49 1980
7192.29 1920
7193.09 1958
7193.89 1869
7194.69 1793
7195.49 1733
7196.29 1811
7197.10 1836
7197.90 1791
7198.70 1770
7199.50 1693
7200.30 1776
7201.10 1747
7201.90 1769
7202.70 1704
7203.50 1804
7204.30 1781
7205.11 1846
7205.91 1746
7206.71 1722
7207.51 1704
7208.31 1730
7209.11 1716
7209.91 1645
7210.71 1602
7211.52 1631
7212.32 1708
7213.12 1606
7213.92 1673
7214.72 1611
7215.52 1676
7216.33 1673
7217.13 1714
7217.93 1745
7218.73 1816
7219.53 1746
7220.34 1690
7221.14 1745
7221.94 1736
7222.74 1699
7223.54 1773
7224.35 1754
7225.15 1814
7225.95 1686
7226.75 1691
7227.56 1772
7228.36 1829
7229.16 1800
7229.96 1694
7230.77 1750
7231.57 1744
7232.37 1741
7233.17 1867
7233.98 1800
7234.78 1840
7235.58 1783
7236.38 1826
7237.19 1676
7237.99 1703
7238.79 1736
7239.60 1798
7240.40 1712
7241.20 1683
7242.01 1704
7242.81 1707
7243.61 1773
7244.42 1830
7245.22 1711
7246.02 1856
7246.83 1864
7247.63 1836
7248.43 1907
7249.24 1871
7250.04 1906
7250.84 1870
7251.65 1888
7252.45 1874
7253.26 1900
7254.06 1829
7254.86 1873
7255.67 1993
7256.47 2000
7257.28 1902
7258.08 1847
7258.88 1889
7259.69 1982
7260.49 1833
7261.30 1860
7262.10 1842
7262.90 1876
7263.71 1894
7264.51 1874
7265.32 1844
7266.12 1932
7266.93 1970
7267.73 2036
7268.54 2050
7269.34 2026
7270.15 2031
7270.95 2073
7271.76 2080
7272.56 2136
7273.37 2254
7274.17 2267
7274.98 2163
7275.78 2203
7276.59 2251
7277.39 2185
7278.20 2176
7279.00 2251
7279.81 2312
7280.61 2310
7281.42 2279
7282.22 2361
7283.03 2284
7283.83 2281
7284.64 2274
7285.45 2362
7286.25 2562
7287.06 2698
7287.86 2943
7288.67 3107
7289.47 3289
7290.28 3468
7291.09 3707
7291.89 3757
7292.70 3682
7293.50 3495
7294.31 3287
7295.12 3139
7295.92 3066
7296.73 2883
7297.53 2740
7298.34 2659
7299.15 2465
7299.95 2569
7300.76 2502
7301.57 2534
7302.37 2540
7303.18 2505
7303.99 2485
7304.79 2430
7305.60 2421
7306.41 2606
7307.21 2620
7308.02 2538
7308.83 2593
7309.63 2712
7310.44 2750
7311.25 2767
7312.06 2788
7312.86 3043
7313.67 3271
7314.48 3760
7315.28 3963
7316.09 4231
7316.90 4508
7317.71 4516
7318.51 4523
7319.32 4440
7320.13 4263
7320.94 3954
7321.74 3644
7322.55 3756
7323.36 3682
7324.17 3688
7324.97 3608
7325.78 3790
7326.59 3596
7327.40 3363
7328.21 3202
7329.01 3085
7329.82 3043
7330.63 2905
7331.44 2797
7332.25 2761
7333.06 2607
7333.86 2636
7334.67 2577
7335.48 2464
7336.29 2448
7337.10 2509
7337.91 2469
7338.71 2405
7339.52 2451
7340.33 2437
7341.14 2456
7341.95 2436
7342.76 2388
7343.57 2407
7344.38 2471
7345.18 2401
7345.99 2600
7346.80 2537
7347.61 2420
7348.42 2482
7349.23 2391
7350.04 2383
7350.85 2379
7351.66 2322
7352.47 2413
7353.28 2413
7354.09 2454
7354.89 2458
7355.70 2461
7356.51 2365
7357.32 2344
7358.13 2273
7358.94 2298
7359.75 2275
7360.56 2204
7361.37 2218
7362.18 2186
7362.99 2287
7363.80 2206
7364.61 2110
7365.42 2246
7366.23 2368
7367.04 2311
7367.85 2163
7368.66 2270
7369.47 2454
7370.28 2534
7371.09 2401
7371.90 2517
7372.71 2409
7373.52 2434
7374.33 2286
7375.15 2373
7375.96 2448
7376.77 2533
7377.58 2432
7378.39 2460
7379.20 2394
7380.01 2492
7380.82 2452
7381.63 2466
7382.44 2492
7383.25 2656
7384.06 2700
7384.88 2773
7385.69 2689
7386.50 2825
7387.31 3087
7388.12 3283
7388.93 3202
7389.74 3039
7390.55 2918
7391.37 2782
7392.18 2715
7392.99 2593
7393.80 2532
7394.61 2469
7395.42 2376
7396.24 2370
7397.05 2354
7397.86 2314
7398.67 2375
7399.48 2407
7400.30 2465
7401.11 2383
7401.92 2434
7402.73 2443
7403.54 2460
7404.36 2480
7405.17 2550
7405.98 2650
7406.79 2670
7407.60 2770
7408.42 2862
7409.23 2734
7410.04 2940
7410.85 2840
7411.67 2840
7412.48 3090
7413.29 2995
7414.11 2925
7414.92 2797
7415.73 2829
7416.54 2730
7417.36 2695
7418.17 2408
7418.98 2315
7419.80 2144
7420.61 2098
7421.42 2150
7422.23 2043
7423.05 1840
7423.86 1804
7424.67 1828
7425.49 1860
7426.30 1858
7427.11 1860
7427.93 1950
7428.74 1893
7429.56 1866
7430.37 1949
7431.18 1814
7432.00 1982
7432.81 1883
7433.62 1815
7434.44 1779
7435.25 1850
7436.07 1732
7436.88 1721
7437.69 1738
7438.51 1739
7439.32 1810
7440.14 1689
7440.95 1649
7441.76 1826
7442.58 1842
7443.39 1840
7444.21 1774
7445.02 1858
7445.84 1786
7446.65 1764
7447.46 1765
7448.28 1758
7449.09 1711
7449.91 1747
7450.72 1637
7451.54 1655
7452.35 1755
7453.17 1681
7453.98 1708
7454.80 1658
7455.61 1625
7456.43 1644
7457.24 1689
7458.06 1759
7458.87 1744
7459.69 1662
7460.50 1691
7461.32 1710
7462.13 1831
7462.95 1838
7463.77 1818
7464.58 1718
7465.40 1838
7466.21 1824
7467.03 1863
7467.84 1791
7468.66 1814
7469.47 1877
7470.29 1843
7471.11 1849
7471.92 1804
7472.74 1780
7473.55 1711
7474.37 1704
7475.19 1771
7476.00 1803
7476.82 1731
7477.63 1739
7478.45 1816
7479.27 1818
7480.08 1875
7480.90 1870
7481.72 1825
7482.53 1718
7483.35 1775
7484.17 1635
7484.98 1616
7485.80 1679
7486.62 1658
7487.43 1620
7488.25 1723
7489.07 1712
7489.88 1611
7490.70 1530
7491.52 1527
7492.33 1487
7493.15 1486
7493.97 1480
7494.78 1531
7495.60 1532
7496.42 1525
7497.24 1499
7498.05 1483
7498.87 1558
7499.69 1567
7500.51 1505
7501.32 1520
7502.14 1429
7502.96 1498
7503.78 1542
7504.59 1564
7505.41 1517
7506.23 1528
7507.05 1514
7507.86 1467
7508.68 1428
7509.50 1554
7510.32 1500
7511.14 1456
7511.95 1375
7512.77 1430
7513.59 1455
7514.41 1438
7515.23 1463
7516.05 1436
7516.86 1520
7517.68 1442
7518.50 1421
7519.32 1440
7520.14 1432
7520.96 1486
7521.78 1459
7522.59 1440
7523.41 1519
7524.23 1370
7525.05 1466
7525.87 1418
7526.69 1422
7527.51 1444
7528.33 1373
7529.14 1449
7529.96 1509
7530.78 1536
7531.60 1470
7532.42 1320
7533.24 1483
7534.06 1513
7534.88 1380
7535.70 1338
7536.52 1383
7537.34 1423
7538.16 1453
7538.98 1439
7539.80 1317
7540.62 1397
7541.44 1446
7542.25 1403
7543.07 1470
7543.89 1470
7544.71 1397
7545.53 1354
7546.35 1388
7547.17 1342
7547.99 1395
7548.81 1465
7549.63 1404
7550.45 1443
7551.27 1388
7552.09 1463
7552.92 1470
7553.74 1425
7554.56 1411
7555.38 1443
7556.20 1487
7557.02 1523
7557.84 1528
7558.66 1533
7559.48 1468
7560.30 1405
7561.12 1511
7561.94 1589
7562.76 1478
7563.58 1515
7564.40 1469
7565.23 1449
7566.05 1470
7566.87 1410
7567.69 1581
7568.51 1527
7569.33 1416
7570.15 1556
7570.97 1498
7571.79 1456
7572.62 1409
7573.44 1509
7574.26 1511
7575.08 1573
7575.90 1537
7576.72 1508
7577.55 1612
7578.37 1564
7579.19 1595
7580.01 1528
7580.83 1485
7581.65 1514
7582.48 1427
7583.30 1479
7584.12 1497
7584.94 1467
7585.76 1463
7586.59 1441
7587.41 1429
7588.23 1416
7589.05 1555
7589.88 1533
7590.70 1456
7591.52 1463
7592.34 1624
7593.16 1592
7593.99 1546
7594.81 1544
7595.63 1698
7596.46 1641
7597.28 1629
7598.10 1510
7598.92 1564
7599.75 1641
7600.57 1662
7601.39 1584
7602.22 1528
7603.04 1680
7603.86 1643
7604.68 1567
7605.51 1626
7606.33 1664
7607.15 1641
7607.98 1677
7608.80 1730
7609.62 1775
7610.45 1853
7611.27 1720
7612.09 1777
7612.92 1729
7613.74 1779
7614.57 1887
7615.39 1818
7616.21 1747
7617.04 1843
7617.86 1736
7618.68 1789
7619.51 1678
7620.33 1745
7621.16 1775
7621.98 1869
7622.80 2037
7623.63 2075
7624.45 2148
7625.28 2195
7626.10 2169
7626.93 2219
7627.75 2208
7628.57 2001
7629.40 1827
7630.22 1847
7631.05 1711
7631.87 1737
7632.70 1739
7633.52 1765
7634.35 1873
7635.17 1912
7636.00 1943
7636.82 1929
7637.65 2081
7638.47 2062
7639.30 2026
7640.12 1982
7640.95 2048
7641.77 1814
7642.60 1778
7643.42 1836
7644.25 1740
7645.07 1676
7645.90 1590
7646.72 1596
7647.55 1618
7648.37 1575
7649.20 1501
7650.02 1490
7650.85 1454
7651.68 1509
7652.50 1450
7653.33 1491
7654.15 1540
7654.98 1519
7655.81 1524
7656.63 1619
7657.46 1535
7658.28 1481
7659.11 1507
7659.94 1414
7660.76 1427
7661.59 1514
7662.41 1522
7663.24 1473
7664.07 1417
7664.89 1439
7665.72 1419
7666.55 1437
7667.37 1361
7668.20 1419
7669.03 1385
7669.85 1389
7670.68 1448
7671.51 1432
7672.33 1413
7673.16 1437
7673.99 1341
7674.81 1410
7675.64 1435
7676.47 1429
7677.29 1363
7678.12 1352
7678.95 1325
7679.78 1320
7680.60 1407
7681.43 1473
7682.26 1452
7683.08 1442
7683.91 1424
7684.74 1326
7685.57 1412
7686.39 1381
7687.22 1387
7688.05 1338
7688.88 1398
7689.70 1442
7690.53 1346
7691.36 1374
7692.19 1448
7693.02 1602
7693.84 1580
7694.67 1538
7695.50 1538
7696.33 1408
7697.16 1410
7697.98 1415
7698.81 1445
7699.64 1493
7700.47 1461
7701.30 1394
7702.13 1491
7702.95 1507
7703.78 1468
7704.61 1481
7705.44 1427
7706.27 1557
7707.10 1515
7707.93 1437
7708.75 1473
7709.58 1522
7710.41 1414
7711.24 1362
7712.07 1359
7712.90 1407
7713.73 1377
7714.56 1382
7715.39 1473
7716.22 1412
7717.04 1424
7717.87 1405
7718.70 1424
7719.53 1395
7720.36 1464
7721.19 1415
7722.02 1369
7722.85 1453
7723.68 1393
7724.51 1422
7725.34 1439
7726.17 1428
7727.00 1374
7727.83 1255
7728.66 1331
7729.49 1365
7730.32 1362
7731.15 1374
7731.98 1464
7732.81 1434
7733.64 1361
7734.47 1449
7735.30 1370
7736.13 1320
7736.96 1401
7737.79 1399
7738.62 1395
7739.45 1444
7740.28 1421
7741.11 1390
7741.94 1305
7742.77 1406
7743.60 1385
7744.43 1283
7745.26 1348
7746.09 1458
7746.93 1509
7747.76 1468
7748.59 1480
7749.42 1479
7750.25 1438
7751.08 1512
7751.91 1568
7752.74 1604
7753.57 1578
7754.40 1633
7755.24 1713
7756.07 1664
7756.90 1665
7757.73 1686
7758.56 1657
7759.39 1555
7760.22 1462
7761.06 1462
7761.89 1570
7762.72 1555
7763.55 1513
7764.38 1537
7765.21 1610
7766.05 1608
7766.88 1557
7767.71 1458
7768.54 1455
7769.37 1329
7770.21 1384
7771.04 1400
7771.87 1476
7772.70 1430
7773.53 1385
7774.37 1379
7775.20 1389
7776.03 1404
7776.86 1390
7777.70 1423
7778.53 1413
7779.36 1463
7780.19 1343
7781.03 1385
7781.86 1403
7782.69 1378
7783.52 1339
7784.36 1346
7785.19 1383
7786.02 1493
7786.86 1376
7787.69 1358
7788.52 1354
7789.36 1395
7790.19 1403
7791.02 1477
7791.85 1507
7792.69 1439
7793.52 1375
7794.35 1492
7795.19 1408
7796.02 1428
7796.86 1462
7797.69 1483
7798.52 1390
7799.36 1341
7800.19 1320
7801.02 1415
7801.86 1376
7802.69 1508
7803.52 1502
7804.36 1601
7805.19 1467
7806.03 1498
7806.86 1581
7807.69 1504
7808.53 1487
7809.36 1535
7810.20 1509
7811.03 1576
7811.87 1591
7812.70 1593
7813.53 1599
7814.37 1619
7815.20 1577
7816.04 1661
7816.87 1721
7817.71 1769
7818.54 1782
7819.38 1776
7820.21 1774
7821.05 1752
7821.88 1872
7822.72 1852
7823.55 1840
7824.39 1844
7825.22 1907
7826.06 1815
7826.89 1902
7827.73 1892
7828.56 1809
7829.40 1858
7830.23 1865
7831.07 1943
7831.90 1987
7832.74 1985
7833.57 1969
7834.41 2044
7835.24 1970
7836.08 1968
7836.91 1997
7837.75 1897
7838.59 1952
7839.42 2045
7840.26 2086
7841.09 2025
7841.93 1924
7842.77 2061
7843.60 2001
7844.44 1883
7845.27 2051
7846.11 1883
7846.95 1928
7847.78 1973
7848.62 1899
7849.45 1795
7850.29 1949
7851.13 1816
7851.96 1689
7852.80 1729
7853.64 1749
7854.47 1629
7855.31 1658
7856.15 1611
7856.98 1606
7857.82 1612
7858.66 1544
7859.49 1553
7860.33 1584
7861.17 1751
7862.00 1746
7862.84 1679
7863.68 1623
7864.52 1696
7865.35 1698
7866.19 1741
7867.03 1712
7867.86 1763
7868.70 1749
7869.54 1609
7870.38 1725
7871.21 1692
7872.05 1652
7872.89 1713
7873.73 1744
7874.56 1843
7875.40 1758
7876.24 1744
7877.08 1683
7877.92 1699
7878.75 1831
7879.59 1828
7880.43 1820
7881.27 1823
7882.10 1902
7882.94 1945
7883.78 2167
7884.62 2253
7885.46 2267
7886.30 2153
7887.13 2060
7887.97 1972
7888.81 1929
7889.65 1886
7890.49 1777
7891.33 1811
7892.16 1830
7893.00 1796
7893.84 1811
7894.68 1881
7895.52 1833
7896.36 1811
7897.20 1893
7898.04 1972
7898.88 1893
7899.71 1852
7900.55 1821
7901.39 1804
7902.23 1798
7903.07 1830
7903.91 1871
7904.75 1817
7905.59 1868
7906.43 1962
7907.27 1807
7908.11 1857
7908.95 1904
7909.79 1901
7910.62 1834
7911.46 1819
7912.30 1780
7913.14 1781
7913.98 1588
7914.82 1608
7915.66 1650
7916.50 1638
7917.34 1602
7918.18 1588
7919.02 1571
7919.86 1577
7920.70 1530
7921.54 1479
7922.38 1562
7923.22 1599
7924.06 1661
7924.90 1573
7925.74 1584
7926.58 1572
7927.43 1527
7928.27 1582
7929.11 1545
7929.95 1471
7930.79 1660
7931.63 1519
7932.47 1440
7933.31 1479
7934.15 1486
7934.99 1514
7935.83 1427
7936.67 1511
7937.51 1472
7938.36 1401
7939.20 1390
7940.04 1447
7940.88 1491
7941.72 1445
7942.56 1438
7943.40 1501
7944.24 1466
7945.09 1451
7945.93 1461
7946.77 1521
7947.61 1471
7948.45 1624
7949.29 1508
7950.13 1520
7950.98 1479
7951.82 1519
7952.66 1651
7953.50 1638
7954.34 1671
7955.19 1666
7956.03 1629
7956.87 1591
7957.71 1729
7958.55 1593
7959.40 1635
7960.24 1769
7961.08 1741
7961.92 1737
7962.76 1665
7963.61 1588
7964.45 1658
7965.29 1644
7966.13 1673
7966.98 1568
7967.82 1743
7968.66 1905
7969.50 1884
7970.35 1865
7971.19 1720
7972.03 1750
7972.88 1816
7973.72 1789
7974.56 1826
7975.40 1915
7976.25 1890
7977.09 1851
7977.93 1900
7978.78 1744
7979.62 1655
7980.46 1551
7981.31 1691
7982.15 1653
7982.99 1568
7983.84 1602
7984.68 1535
7985.52 1516
7986.37 1482
7987.21 1444
7988.06 1477
7988.90 1528
7989.74 1525
7990.59 1445
7991.43 1441
7992.27 1451
7993.12 1431
7993.96 1469
7994.81 1370
7995.65 1525
7996.49 1399
7997.34 1332
7998.18 1320
7999.03 1297
7999.87 1316
8000.72 1323
8001.56 1264
8002.40 1433
8003.25 1275
8004.09 1320
8004.94 1399
8005.78 1369
8006.63 1371
8007.47 1337
8008.32 1386
8009.16 1330
8010.01 1355
8010.85 1341
8011.70 1382
8012.54 1346
8013.39 1380
8014.23 1312
8015.08 1320
8015.92 1297
8016.77 1274
8017.61 1255
8018.46 1254
8019.30 1268
8020.15 1238
8020.99 1286
8021.84 1234
8022.68 1285
8023.53 1228
8024.38 1155
8025.22 1171
8026.07 1280
8026.91 1216
8027.76 1180
8028.60 1220
8029.45 1203
8030.30 1219
8031.14 1259
8031.99 1199
8032.83 1241
8033.68 1248
8034.53 1293
8035.37 1228
8036.22 1218
8037.06 1336
8037.91 1180
8038.76 1206
8039.60 1239
8040.45 1254
8041.30 1245
8042.14 1247
8042.99 1245
8043.84 1236
8044.68 1268
8045.53 1209
8046.38 1212
8047.22 1170
8048.07 1188
8048.92 1277
8049.76 1283
8050.61 1235
8051.46 1231
8052.30 1205
8053.15 1298
8054.00 1182
8054.85 1110
8055.69 1176
8056.54 1153
8057.39 1145
8058.24 1146
8059.08 1153
8059.93 1180
8060.78 1266
8061.63 1202
8062.47 1168
8063.32 1201
8064.17 1254
8065.02 1176
8065.86 1218
8066.71 1193
8067.56 1163
8068.41 1182
8069.26 1194
8070.10 1122
8070.95 1088
8071.80 1060
8072.65 1150
8073.50 1180
8074.34 1132
8075.19 1098
8076.04 1119
8076.89 1171
8077.74 1199
8078.59 1127
8079.43 1064
8080.28 1066
8081.13 1144
8081.98 1080
8082.83 1108
8083.68 1153
8084.53 1167
8085.37 1047
8086.22 1176
8087.07 1121
8087.92 1160
8088.77 1128
8089.62 1065
8090.47 1117
8091.32 999
8092.17 1057
8093.02 1191
8093.87 1052
8094.71 1144
8095.56 1077
8096.41 1146
8097.26 1021
8098.11 1075
8098.96 1091
8099.81 1110
8100.66 1036
8101.51 1106
8102.36 1165
8103.21 1108
8104.06 1107
8104.91 1136
8105.76 1136
8106.61 1120
8107.46 1086
8108.31 1045
8109.16 1151
8110.01 1110
8110.86 1127
8111.71 1100
8112.56 1147
8113.41 1083
8114.26 1028
8115.11 1143
8115.96 1129
8116.81 1115
8117.66 1112
8118.51 1119
8119.36 1124
8120.21 1108
8121.06 1090
8121.92 1115
8122.77 1050
8123.62 1169
8124.47 1177
8125.32 1128
8126.17 1206
8127.02 1215
8127.87 1202
8128.72 1180
8129.57 1208
8130.43 1166
8131.28 1128
8132.13 1202
8132.98 1230
8133.83 1197
8134.68 1187
8135.53 1117
8136.38 1152
8137.24 1164
8138.09 1208
8138.94 1155
8139.79 1117
8140.64 1141
8141.49 1175
8142.35 1249
8143.20 1213
8144.05 1201
8144.90 1267
8145.75 1205
8146.61 1223
8147.46 1216
8148.31 1210
8149.16 1274
8150.01 1231
8150.87 1262
8151.72 1298
8152.57 1225
8153.42 1203
8154.28 1177
8155.13 1317
8155.98 1213
8156.83 1368
8157.69 1267
8158.54 1258
8159.39 1320
8160.24 1226
8161.10 1317
8161.95 1397
8162.80 1363
8163.66 1433
8164.51 1390
8165.36 1426
8166.21 1199
8167.07 1258
8167.92 1158
8168.77 1160
8169.63 1251
8170.48 1185
8171.33 1148
8172.19 1289
8173.04 1178
8173.89 1191
8174.75 1160
8175.60 1164
8176.46 1090
8177.31 1128
8178.16 1133
8179.02 1152
8179.87 1072
8180.72 1253
8181.58 1242
8182.43 1123
8183.29 1101
8184.14 1160
8184.99 1179
8185.85 1180
8186.70 1068
8187.56 1146
8188.41 1138
8189.26 1145
8190.12 1252
8190.97 1147
8191.83 1113
8192.68 1025
8193.54 1065
8194.39 1063
8195.25 1161
8196.10 1098
8196.95 1125
8197.81 1095
8198.66 1025
8199.52 1106
8200.37 1083
8201.23 1002
8202.08 1016
8202.94 1057
8203.79 1077
8204.65 1073
8205.50 1098
8206.36 1110
8207.21 999
8208.07 1048
8208.92 1022
8209.78 1018
8210.64 1085
8211.49 1077
8212.35 1105
8213.20 1173
8214.06 1170
8214.91 1068
8215.77 1027
8216.62 1089
8217.48 1054
8218.34 1053
8219.19 1077
8220.05 1120
8220.90 1039
8221.76 1089
8222.61 1087
8223.47 1151
8224.33 1112
8225.18 1137
8226.04 1175
8226.90 1105
8227.75 1082
8228.61 1175
8229.46 1153
8230.32 1097
8231.18 1144
8232.03 1081
8232.89 1078
8233.75 1041
8234.60 1027
8235.46 1065
8236.32 1043
8237.17 1027
8238.03 1015
8238.89 1113
8239.74 1081
8240.60 1112
8241.46 1015
8242.32 1111
8243.17 1142
8244.03 1035
8244.89 1038
8245.74 1061
8246.60 1072
8247.46 1033
8248.32 1048
8249.17 1126
8250.03 1091
8250.89 1173
8251.75 1128
8252.60 1084
8253.46 1098
8254.32 1102
8255.18 1121
8256.03 1081
8256.89 1071
8257.75 1048
8258.61 1086
8259.47 1071
8260.32 1096
8261.18 1148
8262.04 1065
8262.90 1113
8263.76 1061
8264.61 1075
8265.47 1105
8266.33 1063
8267.19 1080
8268.05 1095
8268.91 1118
8269.76 1099
8270.62 1095
8271.48 1047
8272.34 980
8273.20 1042
8274.06 1039
8274.92 1144
8275.77 1111
8276.63 1105
8277.49 1080
8278.35 1029
8279.21 1099
8280.07 1123
8280.93 1084
8281.79 1092
8282.65 1114
8283.51 1101
8284.36 1183
8285.22 1177
8286.08 1130
8286.94 1104
8287.80 1093
8288.66 1160
8289.52 1207
8290.38 1241
8291.24 1153
8292.10 1205
8292.96 1201
8293.82 1303
8294.68 1231
8295.54 1271
8296.40 1324
8297.26 1258
8298.12 1261
8298.98 1211
8299.84 1309
8300.70 1338
8301.56 1246
8302.42 1265
8303.28 1197
8304.14 1256
8305.00 1371
8305.86 1278
8306.72 1217
8307.58 1193
8308.44 1199
8309.30 1174
8310.16 1156
8311.02 1200
8311.88 1195
8312.74 1138
8313.60 1181
8314.46 1177
8315.33 1199
8316.19 1209
8317.05 1249
8317.91 1275
8318.77 1236
8319.63 1202
8320.49 1174
8321.35 1196
8322.21 1174
8323.08 1176
8323.94 1099
8324.80 1255
8325.66 1267
8326.52 1182
8327.38 1105
8328.24 1184
8329.10 1175
8329.97 1196
8330.83 1192
8331.69 1156
8332.55 1158
8333.41 1188
8334.28 1242
8335.14 1188
8336.00 1285
8336.86 1233
8337.72 1178
8338.58 1198
8339.45 1133
8340.31 1080
8341.17 1087
8342.03 1148
8342.90 1133
8343.76 1103
8344.62 1078
8345.48 1115
8346.35 1074
8347.21 1114
8348.07 1136
8348.93 1170
8349.80 1244
8350.66 1149
8351.52 1106
8352.38 1195
8353.25 1126
8354.11 1186
8354.97 1122
8355.83 1166
8356.70 1171
8357.56 1163
8358.42 1241
8359.29 1192
8360.15 1248
8361.01 1145
8361.88 1165
8362.74 1185
8363.60 1220
8364.47 1263
8365.33 1220
8366.19 1193
8367.06 1221
8367.92 1212
8368.78 1190
8369.65 1206
8370.51 1240
8371.38 1241
8372.24 1186
8373.10 1289
8373.97 1249
8374.83 1181
8375.69 1220
8376.56 1297
8377.42 1307
8378.29 1194
8379.15 1230
8380.01 1275
8380.88 1230
8381.74 1159
8382.61 1219
8383.47 1175
8384.34 1255
8385.20 1316
8386.07 1285
8386.93 1265
8387.79 1298
8388.66 1273
8389.52 1270
8390.39 1252
8391.25 1400
8392.12 1412
8392.98 1364
8393.85 1405
8394.71 1319
8395.58 1337
8396.44 1384
8397.31 1466
8398.17 1431
8399.04 1413
8399.90 1349
8400.77 1377
8401.63 1400
8402.50 1417
8403.36 1348
8404.23 1443
8405.10 1479
8405.96 1422
8406.83 1463
8407.69 1325
8408.56 1498
8409.42 1447
8410.29 1418
8411.15 1479
8412.02 1465
8412.89 1529
8413.75 1474
8414.62 1459
8415.48 1516
8416.35 1506
8417.22 1496
8418.08 1556
8418.95 1559
8419.82 1630
8420.68 1544
8421.55 1456
8422.41 1580
8423.28 1557
8424.15 1575
8425.01 1684
8425.88 1635
8426.75 1593
8427.61 1646
8428.48 1703
8429.35 1693
8430.21 1685
8431.08 1724
8431.95 1755
8432.81 1861
8433.68 1780
8434.55 1841
8435.41 1907
8436.28 1861
8437.15 1793
8438.02 1815
8438.88 1905
8439.75 1918
8440.62 2000
8441.49 2024
8442.35 1906
8443.22 2003
8444.09 2025
8444.96 2084
8445.82 2127
8446.69 2140
8447.56 2265
8448.43 2463
8449.29 2442
8450.16 2498
8451.03 2553
8451.90 2611
8452.77 2554
8453.63 2539
8454.50 2493
8455.37 2434
8456.24 2452
8457.11 2498
8457.97 2501
8458.84 2615
8459.71 2784
8460.58 3030
8461.45 3138
8462.32 3437
8463.18 3557
8464.05 3693
8464.92 3614
8465.79 3620
8466.66 3424
8467.53 3422
8468.40 3165
8469.26 2968
8470.13 2779
8471.00 2768
8471.87 2806
8472.74 2835
8473.61 3067
8474.48 3538
8475.35 4225
8476.22 4721
8477.09 5278
8477.95 5535
8478.82 5598
8479.69 5376
8480.56 4959
8481.43 4436
8482.30 3757
8483.17 3388
8484.04 2871
8484.91 2650
8485.78 2488
8486.65 2372
8487.52 2177
8488.39 2155
8489.26 2147
8490.13 2014
8491.00 1902
8491.87 1989
8492.74 1964
8493.61 1930
8494.48 1870
8495.35 1939
8496.22 1903
8497.09 1856
8497.96 1808
8498.83 1786
8499.70 1925
8500.57 1886
8501.44 1815
8502.31 1837
8503.18 1842
8504.05 1904
8504.92 1891
8505.79 1839
8506.66 1841
8507.53 1772
8508.41 1735
8509.28 1766
8510.15 1835
8511.02 1854
8511.89 1682
8512.76 1727
8513.63 1727
8514.50 1906
8515.37 1854
8516.24 1910
8517.12 1941
8517.99 1851
8518.86 1861
8519.73 1880
8520.60 1897
8521.47 1878
8522.34 1810
8523.22 1758
8524.09 1781
8524.96 1843
8525.83 1794
8526.70 1653
8527.57 1765
8528.45 1803
8529.32 1766
8530.19 1809
8531.06 1863
8531.93 1882
8532.81 1968
8533.68 1872
8534.55 1940
8535.42 1922
8536.29 1920
8537.17 1969
8538.04 1950
8538.91 2009
8539.78 1967
8540.66 2015
8541.53 1945
8542.40 1988
8543.27 1969
8544.15 2065
8545.02 2063
8545.89 2055
8546.76 2039
8547.64 1994
8548.51 1977
8549.38 1911
8550.26 1976
8551.13 1827
8552.00 1912
8552.87 1893
8553.75 1922
8554.62 1906
8555.49 1919
8556.37 1892
8557.24 1979
8558.11 2063
8558.99 2148
8559.86 2200
8560.73 2206
8561.61 2212
8562.48 2278
8563.36 2172
8564.23 2201
8565.10 2091
8565.98 2004
8566.85 1891
8567.72 1829
8568.60 1767
8569.47 1819
8570.35 1647
8571.22 1569
8572.09 1592
8572.97 1671
8573.84 1606
8574.72 1584
8575.59 1555
8576.46 1570
8577.34 1553
8578.21 1562
8579.09 1612
8579.96 1628
8580.84 1630
8581.71 1534
8582.59 1550
8583.46 1423
8584.34 1555
8585.21 1482
8586.08 1533
8586.96 1505
8587.83 1456
8588.71 1421
8589.58 1558
8590.46 1561
8591.33 1516
8592.21 1557
8593.08 1554
8593.96 1512
8594.83 1473
8595.71 1509
8596.59 1604
8597.46 1531
8598.34 1509
8599.21 1445
8600.09 1484
8600.96 1558
8601.84 1414
8602.71 1476
8603.59 1518
8604.46 1438
8605.34 1548
8606.22 1562
8607.09 1562
8607.97 1573
8608.84 1493
8609.72 1558
8610.60 1587
8611.47 1506
8612.35 1471
8613.22 1566
8614.10 1517
8614.98 1552
8615.85 1560
8616.73 1598
8617.61 1547
8618.48 1651
8619.36 1633
8620.24 1647
8621.11 1610
8621.99 1516
8622.87 1593
8623.74 1615
8624.62 1646
8625.50 1613
8626.37 1629
8627.25 1673
8628.13 1710
8629.00 1718
8629.88 1748
8630.76 1748
8631.63 1759
8632.51 1729
8633.39 1798
8634.27 1863
8635.14 1799
8636.02 1700
8636.90 1766
8637.77 1708
8638.65 1710
8639.53 1745
8640.41 1699
8641.28 1751
8642.16 1739
8643.04 1736
8643.92 1756
8644.80 1749
8645.67 1783
8646.55 1816
8647.43 1804
8648.31 1785
8649.19 1865
8650.06 1807
8650.94 1807
8651.82 1884
8652.70 1892
8653.58 1905
8654.45 1872
8655.33 1950
8656.21 1965
8657.09 2007
8657.97 2097
8658.85 2000
8659.72 2084
8660.60 2042
8661.48 1985
8662.36 2039
8663.24 2105
8664.12 2093
8665.00 2038
8665.88 2028
8666.75 1994
8667.63 2104
8668.51 2151
8669.39 2064
8670.27 2030
8671.15 2071
8672.03 2017
8672.91 2114
8673.79 2134
8674.67 2154
8675.55 2173
8676.42 2363
8677.30 2509
8678.18 2553
8679.06 2609
8679.94 2793
8680.82 2918
8681.70 2933
8682.58 3005
8683.46 2924
8684.34 2754
8685.22 2605
8686.10 2636
8686.98 2668
8687.86 2486
8688.74 2433
8689.62 2494
8690.50 2401
8691.38 2345
8692.26 2294
8693.14 2312
8694.02 2577
8694.90 2708
8695.78 3087
8696.66 3391
8697.54 3858
8698.42 4451
8699.30 5011
8700.18 5414
8701.07 5521
8701.95 5227
8702.83 4682
8703.71 4211
8704.59 3801
8705.47 3309
8706.35 2950
8707.23 2620
8708.11 2315
8708.99 2185
8709.87 1979
8710.75 1878
8711.64 1819
8712.52 1801
8713.40 1633
8714.28 1645
8715.16 1616
8716.04 1659
8716.92 1637
8717.81 1606
8718.69 1679
8719.57 1595
8720.45 1592
8721.33 1583
8722.21 1527
8723.10 1464
8723.98 1418
8724.86 1427
8725.74 1503
8726.62 1497
8727.50 1445
8728.39 1553
8729.27 1525
8730.15 1618
8731.03 1591
8731.91 1567
8732.80 1537
8733.68 1530
8734.56 1655
8735.44 1587
8736.33 1566
8737.21 1638
8738.09 1670
8738.97 1574
8739.86 1637
8740.74 1630
8741.62 1521
8742.50 1463
8743.39 1480
8744.27 1459
8745.15 1399
8746.04 1417
8746.92 1484
8747.80 1481
8748.68 1412
8749.57 1439
8750.45 1348
8751.33 1355
8752.22 1493
8753.10 1512
8753.98 1535
8754.87 1563
8755.75 1418
8756.63 1444
8757.52 1471
8758.40 1615
8759.28 1537
8760.17 1520
8761.05 1690
8761.94 1554
8762.82 1580
8763.70 1598
8764.59 1598
8765.47 1672
8766.36 1618
8767.24 1557
8768.12 1621
8769.01 1626
8769.89 1616
8770.78 1567
8771.66 1581
8772.54 1491
8773.43 1509
8774.31 1567
8775.20 1537
8776.08 1532
8776.97 1576
8777.85 1605
8778.73 1701
8779.62 1624
8780.50 1587
8781.39 1618
8782.27 1507
8783.16 1517
8784.04 1534
8784.93 1468
8785.81 1347
8786.70 1435
8787.58 1417
8788.47 1438
8789.35 1389
8790.24 1402
8791.12 1472
8792.01 1431
8792.89 1405
8793.78 1437
8794.66 1386
8795.55 1306
8796.44 1333
8797.32 1373
8798.21 1276
8799.09 1292
8799.98 1349
8800.86 1287
8801.75 1357
8802.63 1286
8803.52 1304
8804.41 1339
8805.29 1301
8806.18 1286
8807.06 1301
8807.95 1275
8808.84 1243
8809.72 1357
8810.61 1263
8811.49 1307
8812.38 1352
8813.27 1320
8814.15 1213
8815.04 1250
8815.93 1220
8816.81 1259
8817.70 1232
8818.59 1202
8819.47 1217
8820.36 1171
8821.25 1210
8822.13 1169
8823.02 1178
8823.91 1176
8824.79 1130
8825.68 1186
8826.57 1185
8827.45 1239
8828.34 1296
8829.23 1286
8830.12 1249
8831.00 1125
8831.89 1190
8832.78 1222
8833.66 1214
8834.55 1195
8835.44 1134
8836.33 1149
8837.21 1130
8838.10 1160
8838.99 1172
8839.88 1225
8840.76 1143
8841.65 1130
8842.54 1168
8843.43 1132
8844.32 1145
8845.20 1091
8846.09 1096
8846.98 1062
8847.87 1097
8848.76 1149
8849.64 1126
8850.53 1079
8851.42 1097
8852.31 1135
8853.20 1214
8854.09 1136
8854.97 1156
8855.86 1134
8856.75 1082
8857.64 1141
8858.53 1103
8859.42 1110
8860.30 1047
8861.19 1067
8862.08 1067
8862.97 1107
8863.86 1115
8864.75 1110
8865.64 1036
8866.53 1028
8867.42 1006
8868.30 1039
8869.19 1033
8870.08 1026
8870.97 1092
8871.86 1046
8872.75 1027
8873.64 1023
8874.53 1013
8875.42 1036
8876.31 1043
8877.20 1010
8878.09 1070
8878.98 1087
8879.87 1099
8880.76 1009
8881.65 1018
8882.54 1022
8883.43 1017
8884.32 965
8885.21 1026
8886.10 999
8886.99 1027
8887.88 1052
8888.77 978
8889.66 955
8890.55 1044
8891.44 1058
8892.33 1095
8893.22 1071
8894.11 1033
8895.00 1009
8895.89 1017
8896.78 990
8897.67 1021
8898.56 953
8899.45 1026
8900.34 992
8901.23 965
8902.12 1004
8903.01 1036
8903.90 989
8904.79 957
8905.69 985
8906.58 988
8907.47 990
8908.36 990
8909.25 1025
8910.14 894
8911.03 948
8911.92 917
8912.82 963
8913.71 999
8914.60 942
8915.49 953
8916.38 998
8917.27 1004
8918.16 999
8919.06 965
8919.95 934
8920.84 912
8921.73 897
8922.62 962
8923.51 953
8924.41 982
8925.30 1000
8926.19 987
8927.08 892
8927.97 908
8928.87 984
8929.76 996
8930.65 936
8931.54 971
8932.43 883
8933.33 932
8934.22 925
8935.11 900
8936.00 910
8936.90 961
8937.79 928
8938.68 894
8939.57 932
8940.47 983
8941.36 992
8942.25 935
8943.15 902
8944.04 921
8944.93 970
8945.82 927
8946.72 966
8947.61 844
8948.50 845
8949.40 891
8950.29 937
8951.18 927
8952.08 890
8952.97 889
8953.86 968
8954.76 921
8955.65 958
8956.54 906
8957.44 920
8958.33 926
8959.22 966
8960.12 981
8961.01 902
8961.91 942
8962.80 894
8963.69 832
8964.59 878
8965.48 883
8966.37 908
8967.27 958
8968.16 933
8969.06 897
8969.95 870
8970.85 909
8971.74 905
8972.63 945
8973.53 928
8974.42 906
8975.32 896
8976.21 936
8977.11 928
8978.00 896
8978.90 931
8979.79 925
8980.68 935
8981.58 873
8982.47 929
8983.37 951
8984.26 902
8985.16 917
8986.05 872
8986.95 885
8987.84 863
8988.74 821
8989.63 879
8990.53 827
8991.42 810
8992.32 872
8993.22 879
8994.11 881
8995.01 834
8995.90 785
8996.80 824
8997.69 865
8998.59 889
8999.48 918
9000.38 911
9001.28 890
9002.17 916
9003.07 961
9003.96 1000
9004.86 923
9005.75 857
9006.65 893
9007.55 883
9008.44 896
9009.34 887
9010.23 848
9011.13 906
9012.03 904
9012.92 914
9013.82 942
9014.72 963
9015.61 892
9016.51 882
9017.41 816
9018.30 838
9019.20 855
9020.10 862
9020.99 855
9021.89 856
9022.79 937
9023.68 892
9024.58 900
9025.48 875
9026.37 921
9027.27 849
9028.17 853
9029.06 781
9029.96 830
9030.86 851
9031.76 854
9032.65 862
9033.55 822
9034.45 798
9035.35 874
9036.24 925
9037.14 909
9038.04 881
9038.94 885
9039.83 904
9040.73 854
9041.63 853
9042.53 852
9043.42 872
9044.32 856
9045.22 826
9046.12 858
9047.02 814
9047.91 862
9048.81 817
9049.71 841
9050.61 843
9051.51 824
9052.41 852
9053.30 905
9054.20 897
9055.10 887
9056.00 911
9056.90 887
9057.80 883
9058.69 868
9059.59 888
9060.49 763
9061.39 879
9062.29 906
9063.19 930
9064.09 926
9064.99 879
9065.88 897
9066.78 948
9067.68 956
9068.58 906
9069.48 901
9070.38 885
9071.28 897
9072.18 872
9073.08 932
9073.98 875
9074.88 902
9075.78 910
9076.68 888
9077.58 844
9078.47 913
9079.37 899
9080.27 873
9081.17 877
9082.07 927
9082.97 892
9083.87 851
9084.77 894
9085.67 835
9086.57 957
9087.47 917
9088.37 942
9089.27 916
9090.17 901
9091.07 901
9091.97 925
9092.87 899
9093.77 1006
9094.67 948
9095.58 940
9096.48 953
9097.38 994
9098.28 937
9099.18 926
9100.08 936
9100.98 961
9101.88 1001
9102.78 1048
9103.68 1024
9104.58 961
9105.48 906
9106.38 995
9107.28 1103
9108.19 962
9109.09 918
9109.99 942
9110.89 910
9111.79 886
9112.69 913
9113.59 959
9114.49 872
9115.40 894
9116.30 893
9117.20 923
9118.10 852
9119.00 933
9119.90 986
9120.81 888
9121.71 872
9122.61 971
9123.51 920
9124.41 838
9125.31 894
9126.22 854
9127.12 898
9128.02 890
9128.92 842
9129.82 859
9130.73 908
9131.63 850
9132.53 849
9133.43 861
9134.34 831
9135.24 860
9136.14 883
9137.04 805
9137.95 797
9138.85 876
9139.75 844
9140.65 858
9141.56 937
9142.46 884
9143.36 838
9144.26 894
9145.17 900
9146.07 911
9146.97 838
9147.88 922
9148.78 858
9149.68 887
9150.59 885
9151.49 863
9152.39 891
9153.29 854
9154.20 834
9155.10 887
9156.01 913
9156.91 884
9157.81 865
9158.72 860
9159.62 853
9160.52 827
9161.43 860
9162.33 866
9163.23 866
9164.14 824
9165.04 893
9165.95 795
9166.85 856
9167.75 905
9168.66 800
9169.56 903
9170.47 888
9171.37 850
9172.27 874
9173.18 891
9174.08 885
9174.99 871
9175.89 895
9176.80 871
9177.70 905
9178.60 917
9179.51 923
9180.41 872
9181.32 966
9182.22 895
9183.13 860
9184.03 841
9184.94 878
9185.84 902
9186.75 848
9187.65 845
9188.56 881
9189.46 877
9190.37 884
9191.27 804
9192.18 862
9193.08 908
9193.99 894
9194.89 898
9195.80 913
9196.71 928
9197.61 920
9198.52 870
9199.42 886
9200.33 876
9201.23 853
9202.14 871
9203.04 909
9203.95 938
9204.86 871
9205.76 888
9206.67 986
9207.57 957
9208.48 1041
9209.39 966
9210.29 1038
9211.20 1027
9212.10 1006
9213.01 936
9213.92 915
9214.82 889
9215.73 898
9216.64 858
9217.54 901
9218.45 915
9219.36 905
9220.26 896
9221.17 964
9222.08 956
9222.98 974
9223.89 906
9224.80 871
9225.70 993
9226.61 970
9227.52 913
9228.42 971
9229.33 1012
9230.24 941
9231.14 902
9232.05 898
9232.96 896
9233.87 896
9234.77 918
9235.68 892
9236.59 901
9237.50 899
9238.40 860
9239.31 925
9240.22 848
9241.13 860
9242.03 893
9242.94 908
9243.85 867
9244.76 830
9245.66 852
9246.57 875
9247.48 922
9248.39 890
9249.30 901
9250.20 880
9251.11 879
9252.02 937
9252.93 905
9253.84 888
9254.75 834
9255.65 910
9256.56 917
9257.47 875
9258.38 879
9259.29 877
9260.20 861
9261.10 863
9262.01 872
9262.92 896
9263.83 824
9264.74 803
9265.65 828
9266.56 820
9267.47 798
9268.37 846
9269.28 847
9270.19 873
9271.10 889
9272.01 823
9272.92 888
9273.83 812
9274.74 871
9275.65 875
9276.56 874
9277.47 908
9278.38 908
9279.29 897
9280.20 983
9281.11 906
9282.01 894
9282.92 856
9283.83 893
9284.74 866
9285.65 898
9286.56 937
9287.47 994
9288.38 904
9289.29 904
9290.20 873
9291.11 883
9292.02 907
9292.93 960
9293.84 924
9294.75 872
9295.66 940
9296.57 920
9297.49 952
9298.40 912
9299.31 865
9300.22 902
9301.13 919
9302.04 883
9302.95 888
9303.86 871
9304.77 928
9305.68 991
9306.59 861
9307.50 927
9308.41 1039
9309.32 1005
9310.24 911
9311.15 947
9312.06 997
9312.97 958
9313.88 994
9314.79 1029
9315.70 1073
9316.61 1096
9317.53 1072
9318.44 1064
9319.35 1086
9320.26 1079
9321.17 1063
9322.08 966
9322.99 959
9323.91 1075
9324.82 934
9325.73 1011
9326.64 981
9327.55 997
9328.46 1035
9329.38 1017
9330.29 1038
9331.20 1001
9332.11 959
9333.03 925
9333.94 917
9334.85 930
9335.76 977
9336.67 1001
9337.59 906
9338.50 884
9339.41 927
9340.32 927
9341.24 938
9342.15 913
9343.06 965
9343.97 916
9344.89 940
9345.80 949
9346.71 934
9347.63 1006
9348.54 991
9349.45 932
9350.36 953
9351.28 940
9352.19 1022
9353.10 930
9354.02 923
9354.93 981
9355.84 930
9356.76 997
9357.67 961
9358.58 922
9359.50 864
9360.41 879
9361.32 948
9362.24 921
9363.15 865
9364.06 873
9364.98 944
9365.89 931
9366.81 1016
9367.72 969
9368.63 1005
9369.55 962
9370.46 873
9371.38 891
9372.29 902
9373.20 894
9374.12 926
9375.03 996
9375.95 971
9376.86 892
9377.77 940
9378.69 961
9379.60 957
9380.52 948
9381.43 997
9382.35 977
9383.26 1021
9384.18 1025
9385.09 1014
9386.01 970
9386.92 978
9387.83 1004
9388.75 984
9389.66 946
9390.58 1028
9391.49 975
9392.41 1030
9393.32 1043
9394.24 1060
9395.16 1025
9396.07 1018
9396.99 1032
9397.90 1068
9398.82 1123
9399.73 1135
9400.65 1025
9401.56 1130
9402.48 1187
9403.39 1138
9404.31 1181
9405.22 1149
9406.14 1081
9407.06 1057
9407.97 1080
9408.89 1114
9409.80 1099
9410.72 1081
9411.64 1094
9412.55 1109
9413.47 1032
9414.38 1023
9415.30 1057
9416.22 1067
9417.13 1089
9418.05 1028
9418.97 977
9419.88 1034
9420.80 1027
9421.71 1034
9422.63 1057
9423.55 1083
9424.46 1060
9425.38 1103
9426.30 1063
9427.21 1057
9428.13 1069
9429.05 1046
9429.96 1105
9430.88 1084
9431.80 1107
9432.72 1055
9433.63 1090
9434.55 1030
9435.47 1034
9436.38 1053
9437.30 1084
9438.22 1084
9439.14 1129
9440.05 1143
9440.97 1101
9441.89 1145
9442.81 1135
9443.72 1155
9444.64 1106
9445.56 1137
9446.48 1142
9447.39 1181
9448.31 1187
9449.23 1143
9450.15 1063
9451.07 1146
9451.98 1117
9452.90 1178
9453.82 1162
9454.74 1078
9455.66 1102
9456.57 1058
9457.49 1270
9458.41 1274
9459.33 1355
9460.25 1432
9461.16 1527
9462.08 1451
9463.00 1460
9463.92 1411
9464.84 1433
9465.76 1305
9466.68 1310
9467.59 1222
9468.51 1217
9469.43 1113
9470.35 1129
9471.27 1184
9472.19 1136
9473.11 1077
9474.03 1123
9474.95 1153
9475.87 1101
9476.78 1071
9477.70 1081
9478.62 1118
9479.54 1042
9480.46 1008
9481.38 1054
9482.30 1130
9483.22 1133
9484.14 1103
9485.06 1141
9485.98 1282
9486.90 1247
9487.82 1287
9488.74 1305
9489.66 1275
9490.58 1188
9491.50 1213
9492.42 1249
9493.34 1181
9494.26 1160
9495.18 1205
9496.10 1187
9497.02 1135
9497.94 1089
9498.86 1133
9499.78 1089
9500.70 1080
9501.62 1097
9502.54 1085
9503.46 1057
9504.38 1019
9505.30 1022
9506.22 1105
9507.14 1090
9508.06 1079
9508.98 1048
9509.90 1065
9510.82 1121
9511.75 1158
9512.67 1094
9513.59 1129
9514.51 1141
9515.43 1114
9516.35 1060
9517.27 1144
9518.19 1177
9519.11 1099
9520.03 1174
9520.96 1105
9521.88 1145
9522.80 1131
9523.72 1097
9524.64 1074
9525.56 1055
9526.48 1170
9527.41 1166
9528.33 1167
9529.25 1208
9530.17 1126
9531.09 1181
9532.02 1245
9532.94 1149
9533.86 1127
9534.78 1137
9535.70 1237
9536.63 1237
9537.55 1246
9538.47 1284
9539.39 1309
9540.31 1311
9541.24 1405
9542.16 1375
9543.08 1371
9544.00 1371
9544.93 1288
9545.85 1243
9546.77 1248
9547.69 1182
9548.62 1180
9549.54 1191
9550.46 1247
9551.38 1207
9552.31 1177
9553.23 1159
9554.15 1205
9555.08 1149
9556.00 1218
9556.92 1270
9557.84 1182
9558.77 1207
9559.69 1116
9560.61 1068
9561.54 1167
9562.46 1198
9563.38 1217
9564.31 1187
9565.23 1306
9566.15 1321
9567.08 1298
9568.00 1334
9568.93 1207
9569.85 1258
9570.77 1161
9571.70 1184
9572.62 1103
9573.54 1159
9574.47 1192
9575.39 1139
9576.32 1072
9577.24 1171
9578.16 1202
9579.09 1064
9580.01 1059
9580.94 1089
9581.86 1041
9582.78 1092
9583.71 1146
9584.63 1081
9585.56 1148
9586.48 984
9587.41 1062
9588.33 973
9589.26 1014
9590.18 1063
9591.11 1118
9592.03 1110
9592.96 1110
9593.88 1088
9594.80 1152
9595.73 1141
9596.65 1063
9597.58 1096
9598.50 1122
9599.43 1094
9600.35 1083
9601.28 1156
9602.21 1134
9603.13 1168
9604.06 1111
9604.98 1099
9605.91 1120
9606.83 1055
9607.76 1114
9608.68 1187
9609.61 1176
9610.53 1184
9611.46 1149
9612.39 1135
9613.31 1200
9614.24 1174
9615.16 1221
9616.09 1173
9617.02 1200
9617.94 1232
9618.87 1238
9619.79 1236
9620.72 1190
9621.65 1184
9622.57 1278
9623.50 1258
9624.42 1170
9625.35 1161
9626.28 1137
9627.20 1221
9628.13 1303
9629.06 1285
9629.98 1237
9630.91 1283
9631.84 1307
9632.76 1270
9633.69 1204
9634.62 1244
9635.54 1235
9636.47 1226
9637.40 1372
9638.32 1377
9639.25 1399
9640.18 1345
9641.11 1375
9642.03 1302
9642.96 1397
9643.89 1389
9644.81 1383
9645.74 1478
9646.67 1377
9647.60 1326
9648.52 1396
9649.45 1338
9650.38 1320
9651.31 1375
9652.23 1363
9653.16 1345
9654.09 1437
9655.02 1437
9655.95 1458
9656.87 1526
9657.80 1566
9658.73 1466
9659.66 1429
9660.58 1513
9661.51 1555
9662.44 1505
9663.37 1567
9664.30 1577
9665.23 1536
9666.15 1551
9667.08 1471
9668.01 1400
9668.94 1387
9669.87 1419
9670.80 1494
9671.73 1351
9672.65 1382
9673.58 1414
9674.51 1502
9675.44 1529
9676.37 1528
9677.30 1425
9678.23 1456
9679.16 1381
9680.08 1416
9681.01 1443
9681.94 1503
9682.87 1538
9683.80 1540
9684.73 1508
9685.66 1517
9686.59 1607
9687.52 1557
9688.45 1566
9689.38 1504
9690.31 1541
9691.24 1615
9692.17 1644
9693.09 1531
9694.02 1623
9694.95 1629
9695.88 1602
9696.81 1623
9697.74 1578
9698.67 1628
9699.60 1654
9700.53 1622
9701.46 1670
9702.39 1644
9703.32 1641
9704.25 1764
9705.18 1849
9706.11 1977
9707.04 2002
9707.97 2054
9708.91 2035
9709.84 1918
9710.77 1865
9711.70 1828
9712.63 1836
9713.56 1721
9714.49 1683
9715.42 1676
9716.35 1587
9717.28 1570
9718.21 1507
9719.14 1546
9720.07 1544
9721.00 1580
9721.93 1605
9722.87 1582
9723.80 1543
9724.73 1644
9725.66 1575
9726.59 1403
9727.52 1501
9728.45 1529
9729.38 1421
9730.32 1401
9731.25 1419
9732.18 1395
9733.11 1364
9734.04 1392
9734.97 1411
9735.91 1404
9736.84 1387
9737.77 1378
9738.70 1386
9739.63 1366
9740.56 1507
9741.50 1454
9742.43 1497
9743.36 1525
9744.29 1467
9745.22 1337
9746.16 1339
9747.09 1337
9748.02 1310
9748.95 1366
9749.89 1380
9750.82 1327
9751.75 1340
9752.68 1306
9753.62 1308
9754.55 1358
9755.48 1326
9756.41 1329
9757.35 1364
9758.28 1243
9759.21 1294
9760.14 1349
9761.08 1318
9762.01 1390
9762.94 1280
9763.88 1375
9764.81 1391
9765.74 1282
9766.68 1255
9767.61 1327
9768.54 1362
9769.48 1361
9770.41 1385
9771.34 1309
9772.28 1336
9773.21 1337
9774.14 1330
9775.08 1358
9776.01 1429
9776.94 1370
9777.88 1324
9778.81 1293
9779.74 1339
9780.68 1410
9781.61 1452
9782.55 1426
9783.48 1470
9784.41 1452
9785.35 1536
9786.28 1468
9787.22 1578
9788.15 1554
9789.08 1539
9790.02 1521
9790.95 1469
9791.89 1473
9792.82 1473
9793.76 1511
9794.69 1447
9795.63 1457
9796.56 1366
9797.49 1363
9798.43 1286
9799.36 1328
9800.30 1313
9801.23 1318
9802.17 1370
9803.10 1267
9804.04 1293
9804.97 1369
9805.91 1302
9806.84 1362
9807.78 1362
9808.71 1375
9809.65 1370
9810.58 1425
9811.52 1373
9812.45 1268
9813.39 1236
9814.33 1273
9815.26 1215
9816.20 1199
9817.13 1183
9818.07 1165
9819.00 1103
9819.94 1123
9820.87 1152
9821.81 1143
9822.75 1137
9823.68 1103
9824.62 1184
9825.55 1191
9826.49 1165
9827.43 1118
9828.36 1175
9829.30 1169
9830.23 1120
9831.17 1110
9832.11 1120
9833.04 1078
9833.98 1089
9834.92 1123
9835.85 1053
9836.79 1134
9837.73 1073
9838.66 1094
9839.60 1052
9840.54 1049
9841.47 1067
9842.41 1141
9843.35 1091
9844.28 1059
9845.22 1038
9846.16 1134
9847.09 1102
9848.03 1141
9848.97 1179
9849.90 1158
9850.84 1131
9851.78 1147
9852.72 1135
9853.65 1076
9854.59 1083
9855.53 1068
9856.47 1102
9857.40 1066
9858.34 1131
9859.28 1082
9860.22 1085
9861.15 1130
9862.09 1120
9863.03 1085
9863.97 1104
9864.90 1147
9865.84 1103
9866.78 1174
9867.72 1198
9868.66 1190
9869.59 1114
9870.53 1075
9871.47 1051
9872.41 1073
9873.35 1114
9874.29 1155
9875.22 1094
9876.16 1093
9877.10 1123
9878.04 1037
9878.98 1029
9879.92 1061
9880.85 1185
9881.79 1077
9882.73 1031
9883.67 1028
9884.61 1056
9885.55 1054
9886.49 1114
9887.43 1073
9888.37 1105
9889.30 1091
9890.24 1033
9891.18 1085
9892.12 1085
9893.06 1059
9894.00 1041
9894.94 1118
9895.88 1098
9896.82 1022
9897.76 1008
9898.70 1054
9899.64 1031
9900.58 1035
9901.52 1037
9902.45 991
9903.39 987
9904.33 1016
9905.27 1036
9906.21 1102
9907.15 1089
9908.09 1085
9909.03 986
9909.97 988
9910.91 1084
9911.85 1122
9912.79 1118
9913.73 1032
9914.67 976
9915.61 1045
9916.55 1074
9917.49 1046
9918.44 1055
9919.38 1038
9920.32 1003
9921.26 1060
9922.20 988
9923.14 1017
9924.08 991
9925.02 1109
9925.96 1121
9926.90 1086
9927.84 1004
9928.78 1028
9929.72 1156
9930.66 1215
9931.61 1149
9932.55 1161
9933.49 1276
9934.43 1374
9935.37 1472
9936.31 1487
9937.25 1413
9938.19 1494
9939.14 1429
9940.08 1269
9941.02 1273
9941.96 1244
9942.90 1175
9943.84 1141
9944.78 1124
9945.73 1064
9946.67 997
9947.61 977
9948.55 966
9949.49 1041
9950.44 1031
9951.38 1035
9952.32 1065
9953.26 1116
9954.20 1010
9955.15 1012
9956.09 1029
9957.03 1091
9957.97 1026
9958.91 1046
9959.86 1098
9960.80 1132
9961.74 1071
9962.68 1032
9963.63 1015
9964.57 1017
9965.51 1025
9966.45 1096
9967.40 1090
9968.34 1076
9969.28 1011
9970.23 1041
9971.17 1121
9972.11 1158
9973.05 1098
9974.00 992
9974.94 1054
9975.88 1143
9976.83 1029
9977.77 1029
9978.71 1043
9979.66 1007
9980.60 979
9981.54 1004
9982.49 1027
9983.43 1049
9984.37 1002
9985.32 1013
9986.26 1015
9987.20 931
9988.15 982
9989.09 1003
9990.04 934
9990.98 974
9991.92 995
9992.87 1020
9993.81 982
9994.76 974
9995.70 1030
9996.64 1073
9997.59 982
9998.53 933
9999.48 983
10000.42 974
10001.36 938
10002.31 883
10003.25 914
10004.20 965
10005.14 950
10006.09 984
10007.03 1010
10007.98 957
10008.92 938
10009.87 947
10010.81 961
10011.76 968
10012.70 1001
10013.64 990
10014.59 955
10015.53 974
10016.48 988
10017.43 885
10018.37 916
10019.32 958
10020.26 933
10021.21 903
10022.15 888
10023.10 881
10024.04 975
10024.99 908
10025.93 932
10026.88 946
10027.82 907
10028.77 879
10029.72 981
10030.66 932
10031.61 891
10032.55 915
10033.50 876
10034.44 826
10035.39 823
10036.34 865
10037.28 962
10038.23 932
10039.17 879
10040.12 908
10041.07 961
10042.01 897
10042.96 969
10043.91 998
10044.85 919
10045.80 934
10046.74 976
10047.69 930
10048.64 899
10049.58 967
10050.53 946
10051.48 933
10052.42 920
10053.37 849
10054.32 906
10055.27 907
10056.21 873
10057.16 910
10058.11 950
10059.05 917
10060.00 820
10060.95 911
10061.89 894
10062.84 898
10063.79 848
10064.74 831
10065.68 877
10066.63 861
10067.58 874
10068.53 938
10069.47 956
10070.42 840
10071.37 830
10072.32 881
10073.26 914
10074.21 926
10075.16 868
10076.11 826
10077.06 886
10078.00 874
10078.95 925
10079.90 832
10080.85 871
10081.80 836
10082.74 905
10083.69 871
10084.64 853
10085.59 878
10086.54 843
10087.49 892
10088.43 913
10089.38 874
10090.33 905
10091.28 872
10092.23 834
10093.18 900
10094.13 844
10095.07 815
10096.02 919
10096.97 906
10097.92 853
10098.87 865
10099.82 830
10100.77 903
10101.72 871
10102.67 878
10103.61 909
10104.56 856
10105.51 974
10106.46 935
10107.41 885
10108.36 904
10109.31 846
10110.26 896
10111.21 869
10112.16 837
10113.11 880
10114.06 894
10115.01 899
10115.96 877
10116.91 875
10117.86 844
10118.81 882
10119.76 869
10120.71 900
10121.66 847
10122.61 870
10123.56 879
10124.51 925
10125.46 878
10126.41 787
10127.36 853
10128.31 857
10129.26 821
10130.21 868
10131.16 865
10132.11 867
10133.06 875
10134.01 900
10134.96 895
10135.91 907
10136.86 917
10137.81 875
10138.76 892
10139.72 897
10140.67 906
10141.62 884
10142.57 940
10143.52 920
10144.47 915
10145.42 925
10146.37 924
10147.32 970
10148.28 899
10149.23 943
10150.18 927
10151.13 946
10152.08 939
10153.03 982
10153.98 923
10154.94 869
10155.89 938
10156.84 945
10157.79 998
10158.74 1035
10159.69 980
10160.65 964
10161.60 995
10162.55 991
10163.50 928
10164.45 924
10165.41 969
10166.36 1013
10167.31 985
10168.26 1018
10169.21 979
10170.17 984
10171.12 1009
10172.07 1027
10173.02 1036
10173.98 1024
10174.93 977
10175.88 1011
10176.83 1044
10177.79 1026
10178.74 984
10179.69 1068
10180.64 1052
10181.60 979
10182.55 997
10183.50 1044
10184.46 1108
10185.41 1162
10186.36 1151
10187.32 1112
10188.27 1130
10189.22 1064
10190.18 1119
10191.13 1168
10192.08 1138
10193.03 1054
10193.99 1138
10194.94 1161
10195.90 1231
10196.85 1130
10197.80 1193
10198.76 1192
10199.71 1261
10200.66 1258
10201.62 1268
10202.57 1210
10203.52 1152
10204.48 1267
10205.43 1286
10206.39 1346
10207.34 1245
10208.29 1328
10209.25 1284
10210.20 1314
10211.16 1291
10212.11 1335
10213.07 1343
10214.02 1399
10214.97 1517
10215.93 1595
10216.88 1543
10217.84 1409
10218.79 1379
10219.75 1383
10220.70 1394
10221.66 1294
10222.61 1247
10223.57 1210
10224.52 1228
10225.48 1276
10226.43 1165
10227.39 1183
10228.34 1217
10229.30 1193
10230.25 1124
10231.21 1099
10232.16 1110
10233.12 1204
10234.07 1154
10235.03 1175
10235.98 1139
10236.94 1150
10237.89 1158
10238.85 1120
10239.80 1101
10240.76 1143
10241.72 1197
10242.67 1248
10243.63 1262
10244.58 1248
10245.54 1213
10246.49 1251
10247.45 1142
10248.41 1202
10249.36 1177
10250.32 1074
10251.27 1087
10252.23 1048
10253.19 980
10254.14 953
10255.10 1035
10256.06 1047
10257.01 932
10257.97 998
10258.92 946
10259.88 954
10260.84 1069
10261.79 1010
10262.75 1002
10263.71 1005
10264.66 994
10265.62 950
10266.58 978
10267.53 980
10268.49 944
10269.45 910
10270.41 948
10271.36 954
10272.32 1025
10273.28 1021
10274.23 965
10275.19 974
10276.15 1067
10277.11 957
10278.06 1042
10279.02 966
10279.98 923
10280.94 905
10281.89 909
10282.85 899
10283.81 916
10284.77 913
10285.72 865
10286.68 946
10287.64 905
10288.60 871
10289.55 895
10290.51 839
10291.47 905
10292.43 856
10293.39 820
10294.34 850
10295.30 838
10296.26 791
10297.22 874
10298.18 870
10299.14 880
10300.09 894
10301.05 913
10302.01 910
10302.97 922
10303.93 897
10304.89 897
10305.85 882
10306.80 918
10307.76 870
10308.72 859
10309.68 881
10310.64 936
10311.60 868
10312.56 856
10313.52 834
10314.47 829
10315.43 875
10316.39 929
10317.35 879
10318.31 882
10319.27 893
10320.23 809
10321.19 854
10322.15 877
10323.11 963
10324.07 903
10325.03 915
10325.99 887
10326.95 836
10327.91 831
10328.87 815
10329.83 848
10330.79 853
10331.75 886
10332.71 932
10333.67 877
10334.63 870
10335.59 963
10336.55 938
10337.51 894
10338.47 919
10339.43 949
10340.39 944
10341.35 860
10342.31 894
10343.27 906
10344.23 876
10345.19 867
10346.15 854
10347.11 866
10348.07 853
10349.03 879
10349.99 876
10350.95 837
10351.91 848
10352.87 814
10353.83 899
10354.79 895
10355.76 944
10356.72 830
10357.68 871
10358.64 876
10359.60 908
10360.56 848
10361.52 914
10362.48 784
10363.45 780
10364.41 810
10365.37 797
10366.33 814
10367.29 805
10368.25 793
10369.21 849
10370.18 795
10371.14 825
10372.10 856
10373.06 742
10374.02 796
10374.98 808
10375.95 776
10376.91 803
10377.87 843
10378.83 802
10379.79 778
10380.76 817
10381.72 795
10382.68 869
10383.64 851
10384.61 789
10385.57 835
10386.53 766
10387.49 797
10388.46 803
10389.42 860
10390.38 833
10391.34 792
10392.31 831
10393.27 810
10394.23 793
10395.19 822
10396.16 813
10397.12 849
10398.08 792
10399.05 850
10400.01 867
10400.97 829
10401.93 822
10402.90 878
10403.86 831
10404.82 778
10405.79 857
10406.75 798
10407.71 779
10408.68 781
10409.64 808
10410.60 855
10411.57 846
10412.53 890
10413.50 811
10414.46 775
10415.42 842
10416.39 851
10417.35 872
10418.31 785
10419.28 754
10420.24 776
10421.21 837
10422.17 880
10423.13 931
10424.10 973
10425.06 991
10426.03 1047
10426.99 1009
10427.96 975
10428.92 1030
10429.88 1089
10430.85 1069
10431.81 1026
10432.78 1005
10433.74 926
10434.71 946
10435.67 907
10436.64 831
10437.60 857
10438.57 869
10439.53 783
10440.50 731
10441.46 768
10442.43 779
10443.39 823
10444.36 917
10445.32 892
10446.29 779
10447.25 846
10448.22 833
10449.18 743
10450.15 778
10451.11 801
10452.08 770
10453.04 809
10454.01 769
10454.97 832
10455.94 833
10456.91 858
10457.87 805
10458.84 733
10459.80 758
10460.77 778
10461.73 785
10462.70 793
10463.67 813
10464.63 727
10465.60 738
10466.56 827
10467.53 767
10468.50 771
10469.46 767
10470.43 733
10471.40 773
10472.36 802
10473.33 745
10474.30 746
10475.26 745
10476.23 758
10477.19 755
10478.16 806
10479.13 790
10480.09 782
10481.06 773
10482.03 782
10483.00 780
10483.96 760
10484.93 790
10485.90 707
10486.86 765
10487.83 851
10488.80 809
10489.76 788
10490.73 767
10491.70 783
10492.67 744
10493.63 725
10494.60 724
10495.57 774
10496.54 822
10497.50 788
10498.47 802
10499.44 756
10500.41 756
10501.37 791
10502.34 849
10503.31 839
10504.28 765
10505.25 801
10506.21 850
10507.18 790
10508.15 790
10509.12 822
10510.09 816
10511.05 826
10512.02 815
10512.99 814
10513.96 774
10514.93 830
10515.90 795
10516.86 813
10517.83 776
10518.80 865
10519.77 822
10520.74 801
10521.71 816
10522.68 832
10523.64 826
10524.61 801
10525.58 810
10526.55 769
10527.52 802
10528.49 822
10529.46 844
10530.43 780
10531.40 821
10532.36 820
10533.33 723
10534.30 809
10535.27 814
10536.24 780
10537.21 824
10538.18 818
10539.15 812
10540.12 870
10541.09 815
10542.06 841
10543.03 770
10544.00 792
10544.97 758
10545.94 766
10546.91 800
10547.88 791
10548.85 798
10549.82 755
10550.79 797
10551.76 812
10552.73 794
10553.70 821
10554.67 823
10555.64 866
10556.61 889
10557.58 859
10558.55 837
10559.52 857
10560.49 837
10561.46 809
10562.43 862
10563.40 860
10564.37 870
10565.34 880
10566.31 846
10567.28 891
10568.25 964
10569.23 954
10570.20 937
10571.17 945
10572.14 942
10573.11 968
10574.08 977
10575.05 855
10576.02 941
10576.99 857
10577.96 897
10578.94 868
10579.91 857
10580.88 898
10581.85 835
10582.82 822
10583.79 819
10584.76 810
10585.74 906
10586.71 828
10587.68 901
10588.65 878
10589.62 858
10590.60 861
10591.57 912
10592.54 943
10593.51 905
10594.48 872
10595.45 873
10596.43 916
10597.40 932
10598.37 950
10599.34 962
10600.32 958
10601.29 923
10602.26 923
10603.23 890
10604.21 948
10605.18 876
10606.15 920
10607.12 839
10608.10 881
10609.07 800
10610.04 847
10611.01 815
10611.99 785
10612.96 901
10613.93 825
10614.91 783
10615.88 868
10616.85 811
10617.82 812
10618.80 844
10619.77 833
10620.74 842
10621.72 820
10622.69 829
10623.66 813
10624.64 845
10625.61 783
10626.58 827
10627.56 844
10628.53 835
10629.51 881
10630.48 870
10631.45 835
10632.43 814
10633.40 882
10634.37 864
10635.35 877
10636.32 817
10637.30 832
10638.27 802
10639.24 918
10640.22 882
10641.19 844
10642.17 808
10643.14 852
10644.11 863
10645.09 858
10646.06 906
10647.04 938
10648.01 904
10648.99 922
10649.96 970
10650.94 955
10651.91 931
10652.89 909
10653.86 856
10654.83 880
10655.81 872
10656.78 852
10657.76 821
10658.73 873
10659.71 842
10660.68 880
10661.66 830
10662.63 772
10663.61 805
10664.59 846
10665.56 823
10666.54 810
10667.51 856
10668.49 887
10669.46 886
10670.44 814
10671.41 834
10672.39 858
10673.36 835
10674.34 860
10675.32 901
10676.29 826
10677.27 848
10678.24 855
10679.22 817
10680.19 789
10681.17 824
10682.15 833
10683.12 768
10684.10 814
10685.08 846
10686.05 918
10687.03 877
10688.00 873
10688.98 851
10689.96 895
10690.93 812
10691.91 804
10692.89 818
10693.86 826
10694.84 771
10695.82 775
10696.79 737
10697.77 723
10698.75 777
10699.72 774
10700.70 772
10701.68 748
10702.65 782
10703.63 755
10704.61 725
10705.59 721
10706.56 794
10707.54 795
10708.52 808
10709.49 810
10710.47 830
10711.45 801
10712.43 811
10713.40 790
10714.38 758
10715.36 795
10716.34 756
10717.31 753
10718.29 720
10719.27 747
10720.25 736
10721.22 825
10722.20 767
10723.18 763
10724.16 813
10725.14 753
10726.11 783
10727.09 838
10728.07 817
10729.05 779
10730.03 758
10731.01 789
10731.98 735
10732.96 749
10733.94 812
10734.92 778
10735.90 804
10736.88 819
10737.85 785
10738.83 807
10739.81 820
10740.79 733
10741.77 747
10742.75 732
10743.73 747
10744.71 747
10745.69 755
10746.66 706
10747.64 746
10748.62 824
10749.60 789
10750.58 851
10751.56 819
10752.54 824
10753.52 800
10754.50 825
10755.48 744
10756.46 782
10757.44 723
10758.42 730
10759.39 753
10760.37 756
10761.35 733
10762.33 753
10763.31 758
10764.29 717
10765.27 784
10766.25 856
10767.23 814
10768.21 795
10769.19 814
10770.17 753
10771.15 763
10772.13 823
10773.11 791
10774.09 849
10775.07 843
10776.05 807
10777.03 845
10778.02 802
10779.00 819
10779.98 840
10780.96 872
10781.94 858
10782.92 863
10783.90 850
10784.88 831
10785.86 823
10786.84 830
10787.82 843
10788.80 863
10789.78 865
10790.76 774
10791.75 752
10792.73 775
10793.71 824
10794.69 818
10795.67 765
10796.65 786
10797.63 859
10798.61 847
10799.60 859
10800.58 817
10801.56 791
10802.54 836
10803.52 807
10804.50 832
10805.49 813
10806.47 834
10807.45 789
10808.43 743
10809.41 793
10810.39 827
10811.38 841
10812.36 819
10813.34 806
10814.32 839
10815.30 768
10816.29 792
10817.27 807
10818.25 750
10819.23 825
10820.22 871
10821.20 880
10822.18 863
10823.16 875
10824.15 831
10825.13 820
10826.11 907
10827.09 890
10828.08 856
10829.06 843
10830.04 820
10831.02 802
10832.01 825
10832.99 849
10833.97 856
10834.96 798
10835.94 795
10836.92 840
10837.91 880
10838.89 851
10839.87 896
10840.85 929
10841.84 834
10842.82 837
10843.81 887
10844.79 911
10845.77 868
10846.76 857
10847.74 907
10848.72 907
10849.71 883
10850.69 867
10851.67 836
10852.66 881
10853.64 910
10854.63 833
10855.61 824
10856.59 834
10857.58 817
10858.56 874
10859.55 881
10860.53 874
10861.51 877
10862.50 902
10863.48 940
10864.47 900
10865.45 955
10866.44 939
10867.42 924
10868.41 914
10869.39 867
10870.37 922
10871.36 918
10872.34 972
10873.33 905
10874.31 894
10875.30 901
10876.28 907
10877.27 903
10878.25 873
10879.24 929
10880.22 992
10881.21 976
10882.19 934
10883.18 991
10884.16 965
10885.15 949
10886.13 1004
10887.12 1010
10888.11 986
10889.09 1051
10890.08 1050
10891.06 1081
10892.05 1007
10893.03 1013
10894.02 1004
10895.00 984
10895.99 1027
10896.98 970
10897.96 987
10898.95 1104
10899.93 1093
10900.92 1008
10901.91 1038
10902.89 1096
10903.88 1030
10904.86 989
10905.85 1093
10906.84 1083
10907.82 1119
10908.81 1163
10909.80 1117
10910.78 1139
10911.77 1173
10912.76 1204
10913.74 1154
10914.73 1148
10915.72 1112
10916.70 1208
10917.69 1187
10918.68 1117
10919.66 1089
10920.65 1146
10921.64 1137
10922.62 1194
10923.61 1222
10924.60 1169
10925.58 1197
10926.57 1193
10927.56 1171
10928.55 1213
10929.53 1160
10930.52 1222
10931.51 1311
10932.50 1245
10933.48 1258
10934.47 1224
10935.46 1247
10936.45 1187
10937.43 1324
10938.42 1257
10939.41 1225
10940.40 1266
10941.38 1289
10942.37 1292
10943.36 1222
10944.35 1290
10945.34 1278
10946.32 1276
10947.31 1301
10948.30 1266
10949.29 1344
10950.28 1346
10951.27 1327
10952.25 1376
10953.24 1339
10954.23 1341
10955.22 1345
10956.21 1456
10957.20 1327
10958.18 1443
10959.17 1383
10960.16 1435
10961.15 1444
10962.14 1435
10963.13 1525
10964.12 1498
10965.11 1626
10966.10 1668
10967.08 1644
10968.07 1777
10969.06 1745
10970.05 1817
10971.04 1656
10972.03 1655
10973.02 1643
10974.01 1549
10975.00 1561
10975.99 1499
10976.98 1407
10977.97 1431
10978.96 1402
10979.95 1420
10980.94 1436
10981.92 1376
10982.91 1435
10983.90 1368
10984.89 1441
10985.88 1532
10986.87 1459
10987.86 1510
10988.85 1564
10989.84 1552
10990.83 1554
10991.82 1508
10992.81 1584
10993.80 1555
10994.79 1664
10995.78 1617
10996.78 1611
10997.77 1542
10998.76 1588
10999.75 1551
11000.74 1525
11001.73 1570
11002.72 1669
11003.71 1733
11004.70 1796
11005.69 1866
11006.68 1926
11007.67 2232
11008.66 2270
11009.65 2332
11010.64 2298
11011.64 2195
11012.63 2163
11013.62 2096
11014.61 1826
11015.60 1793
11016.59 1695
11017.58 1619
11018.57 1445
11019.57 1415
11020.56 1501
11021.55 1454
11022.54 1404
11023.53 1443
11024.52 1382
11025.51 1397
11026.51 1407
11027.50 1317
11028.49 1406
11029.48 1486
11030.47 1405
11031.47 1330
11032.46 1334
11033.45 1348
11034.44 1360
11035.43 1348
11036.43 1291
11037.42 1343
11038.41 1368
11039.40 1308
11040.39 1283
11041.39 1276
11042.38 1246
11043.37 1174
11044.36 1177
11045.36 1181
11046.35 1202
11047.34 1238
11048.34 1219
11049.33 1185
11050.32 1202
11051.31 1177
11052.31 1181
11053.30 1197
11054.29 1192
11055.29 1160
11056.28 1162
11057.27 1149
11058.26 1117
11059.26 1116
11060.25 1120
11061.24 1132
11062.24 1146
11063.23 1175
11064.22 1149
11065.22 1083
11066.21 1158
11067.20 1106
11068.20 1098
11069.19 1151
11070.19 1107
11071.18 1053
11072.17 1136
11073.17 1137
11074.16 1157
11075.15 1161
11076.15 1165
11077.14 1233
11078.14 1144
11079.13 1114
11080.12 1112
11081.12 1152
11082.11 1155
11083.11 1160
11084.10 1117
11085.10 1138
11086.09 1131
11087.08 1136
11088.08 1137
11089.07 1117
11090.07 1136
11091.06 1106
11092.06 1065
11093.05 1066
11094.05 1080
11095.04 1005
11096.04 1036
11097.03 1026
11098.03 1070
11099.02 1110
11100.02 1094
11101.01 1102
11102.01 1065
11103.00 1036
11104.00 1075
11104.99 1053
11105.99 1052
11106.98 1111
11107.98 1090
11108.97 1046
11109.97 1004
11110.96 1042
11111.96 1004
11112.95 1041
11113.95 1084
11114.95 1052
11115.94 1017
11116.94 983
11117.93 943
11118.93 1021
11119.93 999
11120.92 1002
11121.92 958
11122.91 938
11123.91 1006
11124.91 1027
11125.90 1007
11126.90 1007
11127.89 1001
11128.89 1008
11129.89 939
11130.88 1034
11131.88 1094
11132.88 990
11133.87 981
11134.87 998
11135.87 1047
11136.86 1059
11137.86 1013
11138.86 1043
11139.85 1007
11140.85 1000
11141.85 1025
11142.84 973
11143.84 1017
11144.84 957
11145.83 986
11146.83 996
11147.83 1006
11148.83 997
11149.82 985
11150.82 1028
11151.82 1063
11152.82 1107
11153.81 1066
11154.81 1089
11155.81 1112
11156.80 1082
11157.80 1029
11158.80 1022
11159.80 1010
11160.80 1038
11161.79 1114
11162.79 1020
11163.79 1036
11164.79 1025
11165.78 994
11166.78 928
11167.78 978
11168.78 1071
11169.78 1055
11170.78 975
11171.77 936
11172.77 1007
11173.77 1036
11174.77 972
11175.77 932
11176.77 996
11177.76 994
11178.76 1027
11179.76 1029
11180.76 984
11181.76 1001
11182.76 1074
11183.76 1044
11184.75 1002
11185.75 1012
11186.75 1038
11187.75 1057
11188.75 1055
11189.75 1015
11190.75 1014
11191.75 1053
11192.75 1105
11193.75 1013
11194.75 1030
11195.74 1055
11196.74 1141
11197.74 1141
11198.74 1045
11199.74 1082
11200.74 1138
11201.74 1103
11202.74 1056
11203.74 1139
11204.74 1162
11205.74 1161
11206.74 1149
11207.74 1065
11208.74 1082
11209.74 1052
11210.74 1069
11211.74 1074
11212.74 994
11213.74 1031
11214.74 1060
11215.74 1088
11216.74 1042
11217.74 1074
11218.74 1080
11219.74 1029
11220.74 948
11221.74 996
11222.74 1005
11223.74 975
11224.74 1017
11225.74 1078
11226.74 1008
11227.75 981
11228.75 1045
11229.75 998
11230.75 976
11231.75 976
11232.75 972
11233.75 989
11234.75 966
11235.75 966
11236.75 919
11237.76 1008
11238.76 930
11239.76 938
11240.76 844
11241.76 977
11242.76 913
11243.76 928
11244.76 1049
11245.77 987
11246.77 896
11247.77 862
11248.77 911
11249.77 927
11250.77 945
11251.78 897
11252.78 955
11253.78 963
11254.78 910
11255.78 939
11256.79 980
11257.79 972
11258.79 931
11259.79 902
11260.79 904
11261.80 915
11262.80 901
11263.80 1026
11264.80 884
11265.81 830
11266.81 883
11267.81 943
11268.81 910
11269.82 995
11270.82 929
11271.82 956
11272.82 911
11273.83 919
11274.83 869
11275.83 945
11276.84 951
11277.84 940
11278.84 914
11279.85 955
11280.85 924
11281.85 946
11282.85 967
11283.86 955
11284.86 987
11285.86 973
11286.87 1020
11287.87 1007
11288.87 990
11289.88 964
11290.88 992
11291.89 921
11292.89 982
11293.89 974
11294.90 989
11295.90 949
11296.90 969
11297.91 917
11298.91 901
11299.92 919
11300.92 898
11301.92 952
11302.93 940
11303.93 961
11304.94 962
11305.94 953
11306.94 973
11307.95 977
11308.95 1039
11309.96 1036
11310.96 904
11311.97 955
11312.97 914
11313.98 927
11314.98 884
11315.98 958
11316.99 976
11317.99 930
11319.00 949
11320.00 1044
11321.01 942
11322.01 981
11323.02 1025
11324.02 1051
11325.03 1006
11326.03 1020
11327.04 1003
11328.04 1003
11329.05 965
11330.05 1032
11331.06 1004
11332.07 1006
11333.07 1009
11334.08 997
11335.08 935
11336.09 915
11337.09 908
11338.10 1005
11339.10 990
11340.11 969
11341.12 946
11342.12 902
11343.13 940
11344.13 983
11345.14 1014
11346.15 979
11347.15 1021
11348.16 1094
11349.16 1061
11350.17 1097
11351.18 1089
11352.18 1094
11353.19 1039
11354.20 1058
11355.20 1011
11356.21 995
11357.21 1049
11358.22 983
11359.23 959
11360.23 1002
11361.24 910
11362.25 940
11363.25 992
11364.26 1007
11365.27 971
11366.28 997
11367.28 981
11368.29 1013
11369.30 969
11370.30 980
11371.31 953
11372.32 985
11373.32 966
11374.33 937
11375.34 960
11376.35 1021
11377.35 1026
11378.36 1000
11379.37 972
11380.38 940
11381.38 993
11382.39 1034
11383.40 979
11384.41 943
11385.41 931
11386.42 1010
11387.43 1011
11388.44 946
11389.45 908
11390.45 909
11391.46 963
11392.47 910
11393.48 899
11394.49 920
11395.49 927
11396.50 949
11397.51 913
11398.52 923
11399.53 880
11400.54 907
11401.55 962
11402.55 846
11403.56 898
11404.57 918
11405.58 905
11406.59 941
11407.60 950
11408.61 924
11409.61 953
11410.62 996
11411.63 939
11412.64 950
11413.65 923
11414.66 958
11415.67 965
11416.68 919
11417.69 945
11418.70 972
11419.71 974
11420.71 936
11421.72 948
11422.73 944
11423.74 922
11424.75 968
11425.76 905
11426.77 894
11427.78 969
11428.79 956
11429.80 959
11430.81 900
11431.82 892
11432.83 933
11433.84 931
11434.85 950
11435.86 947
11436.87 942
11437.88 957
11438.89 990
11439.90 958
11440.91 964
11441.92 966
11442.93 1005
11443.94 1047
11444.95 1054
11445.96 986
11446.97 935
11447.98 965
11448.99 925
11450.00 957
11451.01 977
11452.03 1032
11453.04 1036
11454.05 1015
11455.06 977
11456.07 1032
11457.08 993
11458.09 1042
11459.10 1080
11460.11 1000
11461.12 1009
11462.14 996
11463.15 972
11464.16 974
11465.17 982
11466.18 1013
11467.19 1050
11468.20 1056
11469.21 999
11470.23 1009
11471.24 972
11472.25 997
11473.26 988
11474.27 932
11475.28 992
11476.30 976
11477.31 986
11478.32 946
11479.33 990
11480.34 1000
11481.36 1073
11482.37 1037
11483.38 1024
11484.39 980
11485.40 1015
11486.42 1051
11487.43 1006
11488.44 1080
11489.45 1047
11490.47 1065
11491.48 992
11492.49 994
11493.50 1001
11494.52 1007
11495.53 1089
11496.54 1069
11497.55 1043
11498.57 996
11499.58 1065
11500.59 1096
11501.61 986
11502.62 986
11503.63 1007
11504.64 1039
11505.66 1098
11506.67 1077
11507.68 1069
11508.70 1063
11509.71 1187
11510.72 1131
11511.74 1072
11512.75 1093
11513.76 1112
11514.78 1052
11515.79 1098
11516.80 1079
11517.82 1030
11518.83 1086
11519.84 1075
11520.86 1166
11521.87 1115
11522.89 1103
11523.90 1165
11524.91 1148
11525.93 1092
11526.94 1185
11527.96 1151
11528.97 1160
11529.98 1141
11531.00 1134
11532.01 1119
11533.03 1152
11534.04 1117
11535.06 1130
11536.07 1106
11537.08 1131
11538.10 1241
11539.11 1239
11540.13 1176
11541.14 1157
11542.16 1145
11543.17 1212
11544.19 1233
11545.20 1264
11546.22 1319
11547.23 1316
11548.25 1298
11549.26 1313
11550.28 1342
11551.29 1313
11552.31 1368
11553.32 1311
11554.34 1295
11555.35 1269
11556.37 1256
11557.38 1265
11558.40 1285
11559.41 1289
11560.43 1360
11561.45 1316
11562.46 1311
11563.48 1433
11564.49 1503
11565.51 1472
11566.52 1430
11567.54 1408
11568.56 1471
11569.57 1482
11570.59 1446
11571.60 1506
11572.62 1503
11573.64 1453
11574.65 1456
11575.67 1505
11576.68 1513
11577.70 1503
11578.72 1541
11579.73 1528
11580.75 1581
11581.77 1586
11582.78 1674
11583.80 1698
11584.82 1684
11585.83 1762
11586.85 1784
11587.87 1882
11588.88 2014
11589.90 1944
11590.92 2040
11591.93 2089
11592.95 2142
11593.97 2208
11594.98 2209
11596.00 2113
11597.02 2251
11598.03 2304
11599.05 2252
11600.07 2315
11601.09 2432
11602.10 2610
11603.12 2802
11604.14 3117
11605.16 3423
11606.17 3797
11607.19 4230
11608.21 4587
11609.23 4654
11610.24 4789
11611.26 4537
11612.28 4352
11613.30 4048
11614.32 3734
11615.33 3283
11616.35 2959
11617.37 2638
11618.39 2371
11619.41 2196
11620.42 2141
11621.44 2028
11622.46 1888
11623.48 1805
11624.50 1851
11625.51 1839
11626.53 1871
11627.55 1791
11628.57 1748
11629.59 1713
11630.61 1672
11631.63 1555
11632.64 1562
11633.66 1559
11634.68 1493
11635.70 1530
11636.72 1537
11637.74 1512
11638.76 1465
11639.78 1516
11640.80 1470
11641.81 1440
11642.83 1422
11643.85 1471
11644.87 1355
11645.89 1380
11646.91 1378
11647.93 1388
11648.95 1411
11649.97 1316
11650.99 1361
11652.01 1306
11653.03 1230
11654.05 1250
11655.07 1282
11656.09 1270
11657.11 1219
11658.13 1218
11659.15 1194
11660.17 1197
11661.19 1208
11662.21 1246
11663.23 1217
11664.25 1206
11665.27 1211
11666.29 1185
11667.31 1286
11668.33 1330
11669.35 1241
11670.37 1225
11671.39 1269
11672.41 1285
11673.43 1310
11674.45 1320
11675.47 1270
11676.49 1243
11677.51 1293
11678.53 1353
11679.55 1342
11680.57 1344
11681.59 1383
11682.61 1341
11683.64 1359
11684.66 1397
11685.68 1347
11686.70 1457
11687.72 1418
11688.74 1432
11689.76 1479
11690.78 1481
11691.80 1385
11692.83 1434
11693.85 1425
11694.87 1335
11695.89 1431
11696.91 1386
11697.93 1336
11698.95 1289
11699.98 1291
11701.00 1396
11702.02 1411
11703.04 1409
11704.06 1380
11705.08 1333
11706.11 1351
11707.13 1281
11708.15 1321
11709.17 1329
11710.19 1269
11711.22 1301
11712.24 1312
11713.26 1256
11714.28 1211
11715.31 1144
11716.33 1175
11717.35 1157
11718.37 1194
11719.40 1212
11720.42 1175
11721.44 1168
11722.46 1199
11723.49 1212
11724.51 1102
11725.53 1109
11726.55 1149
11727.58 1121
11728.60 1111
11729.62 1097
11730.65 1108
11731.67 1092
11732.69 1024
11733.71 1082
11734.74 1140
11735.76 1033
11736.78 1029
11737.81 1006
11738.83 996
11739.85 1048
11740.88 1052
11741.90 1012
11742.92 1037
11743.95 1054
11744.97 977
11746.00 970
11747.02 999
11748.04 1000
11749.07 1007
11750.09 997
11751.11 1032
11752.14 1019
11753.16 991
11754.19 1065
11755.21 1034
11756.23 985
11757.26 1014
11758.28 987
11759.31 1018
11760.33 1012
11761.36 1032
11762.38 1021
11763.40 1059
11764.43 1045
11765.45 1018
11766.48 970
11767.50 978
11768.53 938
11769.55 973
11770.58 970
11771.60 949
11772.63 958
11773.65 921
11774.68 893
11775.70 889
11776.73 890
11777.75 924
11778.78 978
11779.80 898
11780.83 901
11781.85 879
11782.88 899
11783.90 951
11784.93 924
11785.95 908
11786.98 906
11788.00 881
11789.03 919
11790.05 907
11791.08 875
11792.11 896
11793.13 910
11794.16 938
11795.18 884
11796.21 895
11797.23 890
11798.26 942
11799.29 889
11800.31 916
11801.34 853
11802.36 906
11803.39 894
11804.42 875
11805.44 864
11806.47 885
11807.50 919
11808.52 931
11809.55 985
11810.57 912
11811.60 901
11812.63 870
11813.65 844
11814.68 816
11815.71 814
11816.73 849
11817.76 827
11818.79 888
11819.81 821
11820.84 894
11821.87 907
11822.90 837
11823.92 895
11824.95 888
11825.98 873
11827.00 835
11828.03 841
11829.06 874
11830.09 813
11831.11 930
11832.14 949
11833.17 912
11834.20 909
11835.22 869
11836.25 944
11837.28 960
11838.31 911
11839.33 914
11840.36 904
11841.39 870
11842.42 953
11843.45 876
11844.47 915
11845.50 857
11846.53 876
11847.56 949
11848.59 880
11849.61 929
11850.64 895
11851.67 873
11852.70 897
11853.73 864
11854.75 837
11855.78 850
11856.81 917
11857.84 936
11858.87 864
11859.90 868
11860.93 904
11861.95 911
11862.98 859
11864.01 852
11865.04 862
11866.07 920
11867.10 842
11868.13 864
11869.16 908
11870.19 896
11871.21 907
11872.24 896
11873.27 883
11874.30 903
11875.33 957
11876.36 970
11877.39 963
11878.42 939
11879.45 1026
11880.48 949
11881.51 991
11882.54 897
11883.57 945
11884.60 1003
11885.63 943
11886.66 939
11887.69 892
11888.72 914
11889.75 967
11890.78 981
11891.81 917
11892.84 949
11893.87 1013
11894.90 1006
11895.93 1013
11896.96 1040
11897.99 985
11899.02 951
11900.05 987
11901.08 1013
11902.11 1017
11903.14 1016
11904.17 966
11905.20 961
11906.23 1049
11907.26 989
11908.29 1076
11909.32 1124
11910.35 1035
11911.38 1093
11912.42 1124
11913.45 1167
11914.48 1072
11915.51 1083
11916.54 1042
11917.57 1065
11918.60 1143
11919.63 993
11920.66 1071
11921.70 1108
11922.73 1052
11923.76 1096
11924.79 977
11925.82 1043
11926.85 1047
11927.88 1137
11928.92 1066
11929.95 1056
11930.98 1044
11932.01 1119
11933.04 1114
11934.07 1104
11935.11 1115
11936.14 1130
11937.17 1205
11938.20 1290
11939.23 1324
11940.27 1392
11941.30 1329
11942.33 1445
11943.36 1429
11944.40 1434
11945.43 1370
11946.46 1292
11947.49 1299
11948.53 1225
11949.56 1140
11950.59 1150
11951.62 1045
11952.66 1046
11953.69 1052
11954.72 977
11955.75 1048
11956.79 1037
11957.82 1009
11958.85 1013
11959.88 1013
11960.92 992
11961.95 1000
11962.98 966
11964.02 940
11965.05 940
11966.08 1026
11967.12 951
11968.15 896
11969.18 1006
11970.22 930
11971.25 963
11972.28 1069
11973.32 1015
11974.35 1023
11975.38 951
11976.42 1035
11977.45 985
11978.49 937
11979.52 979
11980.55 947
11981.59 948
11982.62 997
11983.66 1010
11984.69 1009
11985.72 962
11986.76 946
11987.79 962
11988.83 949
11989.86 962
11990.89 969
11991.93 966
11992.96 982
11994.00 967
11995.03 969
11996.07 951
11997.10 982
11998.14 958
11999.17 996
12000.20 1012
12001.24 996
12002.27 945
12003.31 974
12004.34 992
12005.38 988
12006.41 1004
12007.45 991
12008.48 1023
12009.52 1031
12010.55 967
12011.59 983
12012.62 1020
12013.66 1023
12014.70 1126
12015.73 1046
12016.77 1044
12017.80 1057
12018.84 1063
12019.87 1069
12020.91 1081
12021.94 1137
12022.98 1052
12024.02 1092
12025.05 1115
12026.09 1082
12027.12 1146
12028.16 1147
12029.19 1148
12030.23 1151
12031.27 1154
12032.30 1168
12033.34 1053
12034.37 1106
12035.41 1162
12036.45 1079
12037.48 1115
12038.52 1070
12039.56 1110
12040.59 1136
12041.63 1094
12042.67 1070
12043.70 1079
12044.74 1061
12045.78 1034
12046.81 1122
12047.85 1126
12048.89 1109
12049.92 1054
12050.96 1009
12052.00 1060
12053.03 1090
12054.07 1002
12055.11 1055
12056.14 1066
12057.18 1050
12058.22 1033
12059.26 1009
12060.29 1003
12061.33 1042
12062.37 1044
12063.41 1024
12064.44 974
12065.48 1037
12066.52 989
12067.56 1028
12068.59 1017
12069.63 1034
12070.67 1103
12071.71 969
12072.74 1025
12073.78 953
12074.82 1002
12075.86 1056
12076.90 1024
12077.93 1052
12078.97 1074
12080.01 1032
12081.05 993
12082.09 1107
12083.13 1053
12084.16 1063
12085.20 1019
12086.24 962
12087.28 1065
12088.32 1010
12089.36 1014
12090.39 1073
12091.43 1081
12092.47 1042
12093.51 1043
12094.55 1141
12095.59 1041
12096.63 1024
12097.67 1116
12098.70 1118
12099.74 1078
12100.78 1142
12101.82 1108
12102.86 1129
12103.90 1083
12104.94 1107
12105.98 1106
12107.02 1192
12108.06 1105
12109.10 1096
12110.14 1148
12111.18 1228
12112.22 1249
12113.25 1238
12114.29 1164
12115.33 1158
12116.37 1210
12117.41 1193
12118.45 1169
12119.49 1086
12120.53 1058
12121.57 1050
12122.61 1103
12123.65 1001
12124.69 950
12125.73 984
12126.77 1043
12127.81 983
12128.85 922
12129.89 970
12130.93 953
12131.97 921
12133.02 895
12134.06 925
12135.10 934
12136.14 930
12137.18 926
12138.22 860
12139.26 921
12140.30 925
12141.34 869
12142.38 913
12143.42 951
12144.46 916
12145.50 970
12146.54 947
12147.59 859
12148.63 891
12149.67 867
12150.71 920
12151.75 926
12152.79 917
12153.83 916
12154.87 849
12155.92 856
12156.96 851
12158.00 863
12159.04 855
12160.08 898
12161.12 885
12162.17 846
12163.21 900
12164.25 882
12165.29 884
12166.33 891
12167.37 904
12168.42 892
12169.46 881
12170.50 918
12171.54 883
12172.58 896
12173.63 928
12174.67 844
12175.71 859
12176.75 919
12177.80 935
12178.84 819
12179.88 844
12180.92 832
12181.97 866
12183.01 915
12184.05 867
12185.09 863
12186.14 874
12187.18 867
12188.22 881
12189.26 834
12190.31 858
12191.35 848
12192.39 821
12193.44 866
12194.48 843
12195.52 830
12196.57 888
12197.61 897
12198.65 881
12199.70 885
12200.74 918
12201.78 829
12202.83 859
12203.87 834
12204.91 864
12205.96 846
12207.00 841
12208.04 828
12209.09 796
12210.13 834
12211.17 901
12212.22 850
12213.26 796
12214.31 847
12215.35 865
12216.39 858
12217.44 899
12218.48 932
12219.53 842
12220.57 835
12221.61 817
12222.66 822
12223.70 818
12224.75 834
12225.79 900
12226.84 810
12227.88 875
12228.93 925
12229.97 877
12231.01 879
12232.06 906
12233.10 895
12234.15 888
12235.19 906
12236.24 878
12237.28 850
12238.33 852
12239.37 863
12240.42 923
12241.46 893
12242.51 918
12243.55 891
12244.60 857
12245.64 770
12246.69 847
12247.74 828
12248.78 852
12249.83 901
12250.87 840
12251.92 843
12252.96 825
12254.01 823
12255.05 823
12256.10 812
12257.15 837
12258.19 870
12259.24 866
12260.28 840
12261.33 873
12262.37 821
12263.42 856
12264.47 794
12265.51 836
12266.56 840
12267.61 821
12268.65 797
12269.70 822
12270.74 830
12271.79 840
12272.84 802
12273.88 777
12274.93 805
12275.98 806
12277.02 784
12278.07 735
12279.12 787
12280.16 800
12281.21 762
12282.26 810
12283.30 760
12284.35 764
12285.40 751
12286.44 755
12287.49 725
12288.54 728
12289.59 765
12290.63 760
12291.68 776
12292.73 741
12293.77 744
12294.82 747
12295.87 802
12296.92 802
12297.96 762
12299.01 813
12300.06 776
12301.11 808
12302.15 826
12303.20 901
12304.25 753
12305.30 746
12306.35 755
12307.39 785
12308.44 811
12309.49 795
12310.54 771
12311.59 788
12312.63 788
12313.68 777
12314.73 778
12315.78 849
12316.83 788
12317.88 837
12318.92 815
12319.97 785
12321.02 793
12322.07 795
12323.12 805
12324.17 829
12325.21 789
12326.26 810
12327.31 788
12328.36 730
12329.41 761
12330.46 764
12331.51 794
12332.56 778
12333.61 785
12334.65 829
12335.70 785
12336.75 762
12337.80 754
12338.85 784
12339.90 758
12340.95 787
12342.00 815
12343.05 782
12344.10 843
12345.15 816
12346.20 805
12347.25 790
12348.30 756
12349.35 794
12350.40 776
12351.45 775
12352.50 785
12353.55 766
12354.60 789
12355.65 702
12356.70 768
12357.75 777
12358.80 767
12359.85 767
12360.90 786
12361.95 796
12363.00 771
12364.05 794
12365.10 770
12366.15 862
12367.20 799
12368.25 785
12369.30 763
12370.35 753
12371.40 752
12372.45 817
12373.50 799
12374.55 851
12375.60 788
12376.65 805
12377.70 835
12378.76 778
12379.81 816
12380.86 826
12381.91 834
12382.96 789
12384.01 807
12385.06 883
12386.11 843
12387.17 818
12388.22 854
12389.27 817
12390.32 756
12391.37 798
12392.42 791
12393.47 825
12394.53 848
12395.58 867
12396.63 861
12397.68 839
12398.73 791
12399.78 825
12400.84 852
12401.89 833
12402.94 848
12403.99 873
12405.04 802
12406.10 864
12407.15 846
12408.20 839
12409.25 876
12410.31 940
12411.36 929
12412.41 888
12413.46 899
12414.51 927
12415.57 885
12416.62 880
12417.67 918
12418.72 950
12419.78 884
12420.83 845
12421.88 822
12422.94 861
12423.99 871
12425.04 893
12426.09 918
12427.15 893
12428.20 825
12429.25 873
12430.31 876
12431.36 902
12432.41 895
12433.47 926
12434.52 884
12435.57 887
12436.63 864
12437.68 902
12438.73 925
12439.79 871
12440.84 895
12441.89 962
12442.95 922
12444.00 974
12445.06 966
12446.11 930
12447.16 935
12448.22 879
12449.27 919
12450.33 930
12451.38 988
12452.43 1074
12453.49 934
12454.54 871
12455.60 856
12456.65 901
12457.70 915
12458.76 892
12459.81 882
12460.87 850
12461.92 892
12462.98 975
12464.03 905
12465.09 841
12466.14 818
12467.19 893
12468.25 905
12469.30 906
12470.36 880
12471.41 915
12472.47 902
12473.52 902
12474.58 931
12475.63 928
12476.69 932
12477.74 1037
12478.80 1033
12479.85 976
12480.91 943
12481.97 982
12483.02 952
12484.08 996
12485.13 970
12486.19 1058
12487.24 1040
12488.30 1028
12489.35 1042
12490.41 1085
12491.47 1116
12492.52 1046
12493.58 1087
12494.63 1050
12495.69 1131
12496.74 1153
12497.80 1192
12498.86 1214
12499.91 1266
12500.97 1349
12502.03 1481
12503.08 1637
12504.14 1726
12505.19 1836
12506.25 1768
12507.31 1804
12508.36 1738
12509.42 1637
12510.48 1581
12511.53 1423
12512.59 1349
12513.65 1319
12514.70 1190
12515.76 1097
12516.82 1083
12517.87 1064
12518.93 1049
12519.99 1026
12521.04 1010
12522.10 958
12523.16 986
12524.22 995
12525.27 933
12526.33 942
12527.39 917
12528.44 998
12529.50 887
12530.56 944
12531.62 920
12532.67 926
12533.73 924
12534.79 931
12535.85 911
12536.90 925
12537.96 924
12539.02 898
12540.08 943
12541.14 893
12542.19 841
12543.25 897
12544.31 891
12545.37 879
12546.43 897
12547.48 813
12548.54 830
12549.60 942
12550.66 896
12551.72 911
12552.77 838
12553.83 905
12554.89 906
12555.95 846
12557.01 822
12558.07 826
12559.13 874
12560.18 820
12561.24 859
12562.30 884
12563.36 885
12564.42 887
12565.48 934
12566.54 965
12567.60 942
12568.65 941
12569.71 953
12570.77 960
12571.83 908
12572.89 947
12573.95 922
12575.01 999
12576.07 915
12577.13 922
12578.19 1006
12579.25 999
12580.31 1024
12581.37 1102
12582.43 1192
12583.49 1129
12584.55 1125
12585.60 1233
12586.66 1161
12587.72 1229
12588.78 1210
12589.84 1144
12590.90 1120
12591.96 1077
12593.02 1054
12594.08 1003
12595.14 983
12596.20 1045
12597.26 1076
12598.32 1060
12599.39 1027
12600.45 1044
12601.51 1063
12602.57 973
12603.63 966
12604.69 945
12605.75 970
12606.81 944
12607.87 949
12608.93 985
12609.99 877
12611.05 947
12612.11 912
12613.17 841
12614.23 891
12615.30 870
12616.36 856
12617.42 882
12618.48 930
12619.54 914
12620.60 930
12621.66 946
12622.72 904
12623.78 873
12624.85 831
12625.91 847
12626.97 873
12628.03 886
12629.09 967
12630.15 956
12631.22 856
12632.28 899
12633.34 932
12634.40 865
12635.46 841
12636.52 861
12637.59 789
12638.65 781
12639.71 813
12640.77 802
12641.83 770
12642.90 847
12643.96 846
12645.02 850
12646.08 785
12647.14 754
12648.21 690
12649.27 771
12650.33 780
12651.39 784
12652.46 780
12653.52 778
12654.58 834
12655.65 799
12656.71 821
12657.77 795
12658.83 817
12659.90 781
12660.96 845
12662.02 770
12663.09 787
12664.15 814
12665.21 842
12666.27 879
12667.34 810
12668.40 861
12669.46 866
12670.53 872
12671.59 759
12672.65 827
12673.72 778
12674.78 772
12675.84 788
12676.91 770
12677.97 801
12679.04 778
12680.10 777
12681.16 756
12682.23 770
12683.29 774
12684.35 792
12685.42 732
12686.48 777
12687.55 771
12688.61 803
12689.67 751
12690.74 728
12691.80 769
12692.87 808
12693.93 773
12695.00 718
12696.06 724
12697.12 832
12698.19 698
12699.25 720
12700.32 730
12701.38 703
12702.45 742
12703.51 722
12704.58 683
12705.64 719
12706.71 750
12707.77 726
12708.84 685
12709.90 694
12710.97 748
12712.03 758
12713.10 733
12714.16 725
12715.23 729
12716.29 731
12717.36 717
12718.42 694
12719.49 662
12720.55 711
12721.62 697
12722.68 721
12723.75 724
12724.81 759
12725.88 716
12726.95 687
12728.01 705
12729.08 702
12730.14 728
12731.21 709
12732.28 703
12733.34 688
12734.41 672
12735.47 687
12736.54 680
12737.61 706
12738.67 679
12739.74 769
12740.80 713
12741.87 748
12742.94 738
12744.00 740
12745.07 677
12746.14 722
12747.20 698
12748.27 770
12749.34 749
12750.40 684
12751.47 720
12752.54 707
12753.60 701
12754.67 717
12755.74 732
12756.80 651
12757.87 675
12758.94 677
12760.00 672
12761.07 683
12762.14 643
12763.21 703
12764.27 740
12765.34 666
12766.41 607
12767.47 641
12768.54 641
12769.61 619
12770.68 610
12771.74 596
12772.81 647
12773.88 638
12774.95 632
12776.02 690
12777.08 641
12778.15 688
12779.22 727
12780.29 705
12781.35 655
12782.42 645
12783.49 649
12784.56 640
12785.63 653
12786.70 618
12787.76 649
12788.83 698
12789.90 634
12790.97 699
12792.04 640
12793.11 690
12794.17 635
12795.24 624
12796.31 632
12797.38 623
12798.45 635
12799.52 660
12800.59 657
12801.65 694
12802.72 710
12803.79 709
12804.86 639
12805.93 590
12807.00 639
12808.07 646
12809.14 637
12810.21 639
12811.28 601
12812.34 680
12813.41 701
12814.48 643
12815.55 636
12816.62 705
12817.69 637
12818.76 630
12819.83 671
12820.90 646
12821.97 642
12823.04 668
12824.11 674
12825.18 625
12826.25 649
12827.32 775
12828.39 771
12829.46 673
12830.53 670
12831.60 680
12832.67 690
12833.74 715
12834.81 647
12835.88 646
12836.95 677
12838.02 688
12839.09 644
12840.16 646
12841.23 655
12842.30 649
12843.37 702
12844.44 603
12845.51 614
12846.58 671
12847.66 603
12848.73 603
12849.80 663
12850.87 640
12851.94 694
12853.01 641
12854.08 656
12855.15 665
12856.22 644
12857.29 664
12858.36 620
12859.44 580
12860.51 610
12861.58 587
12862.65 617
12863.72 604
12864.79 589
12865.86 626
12866.94 618
12868.01 598
12869.08 616
12870.15 547
12871.22 606
12872.29 600
12873.37 592
12874.44 648
12875.51 649
12876.58 593
12877.65 586
12878.73 588
12879.80 588
12880.87 583
12881.94 644
12883.01 619
12884.09 582
12885.16 576
12886.23 570
12887.30 618
12888.38 647
12889.45 633
12890.52 616
12891.59 557
12892.67 579
12893.74 570
12894.81 575
12895.88 550
12896.96 565
12898.03 586
12899.10 581
12900.18 593
12901.25 575
12902.32 564
12903.39 624
12904.47 582
12905.54 577
12906.61 553
12907.69 564
12908.76 576
12909.83 615
12910.91 639
12911.98 574
12913.05 563
12914.13 589
12915.20 555
12916.28 594
12917.35 612
12918.42 652
12919.50 617
12920.57 604
12921.64 617
12922.72 607
12923.79 582
12924.87 566
12925.94 574
12927.01 567
12928.09 573
12929.16 599
12930.24 568
12931.31 597
12932.38 606
12933.46 572
12934.53 543
12935.61 554
12936.68 599
12937.76 618
12938.83 587
12939.91 599
12940.98 579
12942.05 542
12943.13 573
12944.20 579
12945.28 541
12946.35 563
12947.43 582
12948.50 556
12949.58 563
12950.65 569
12951.73 601
12952.80 610
12953.88 550
12954.95 612
12956.03 521
12957.10 537
12958.18 571
12959.26 592
12960.33 583
12961.41 557
12962.48 612
12963.56 606
12964.63 595
12965.71 560
12966.78 528
12967.86 597
12968.94 583
12970.01 573
12971.09 586
12972.16 532
12973.24 572
12974.32 581
12975.39 587
12976.47 567
12977.54 533
12978.62 587
12979.70 607
12980.77 528
12981.85 573
12982.93 616
12984.00 572
12985.08 551
12986.15 544
12987.23 601
12988.31 576
12989.38 591
12990.46 584
12991.54 552
12992.61 569
12993.69 560
12994.77 584
12995.85 565
12996.92 603
12998.00 611
12999.08 588
13000.15 595
13001.23 614
13002.31 559
13003.38 564
13004.46 583
13005.54 600
13006.62 599
13007.69 575
13008.77 607
13009.85 624
13010.93 589
13012.00 572
13013.08 547
13014.16 570
13015.24 586
13016.32 551
13017.39 581
13018.47 586
13019.55 579
13020.63 587
13021.70 568
13022.78 576
13023.86 611
13024.94 597
13026.02 621
13027.10 570
13028.17 572
13029.25 549
13030.33 535
13031.41 542
13032.49 592
13033.57 572
13034.64 573
13035.72 552
13036.80 580
13037.88 579
13038.96 613
13040.04 591
13041.12 579
13042.19 578
13043.27 581
13044.35 586
13045.43 622
13046.51 572
13047.59 562
13048.67 595
13049.75 578
13050.83 582
13051.91 587
13052.99 559
13054.06 606
13055.14 599
13056.22 642
13057.30 668
13058.38 594
13059.46 578
13060.54 602
13061.62 611
13062.70 597
13063.78 581
13064.86 580
13065.94 588
13067.02 587
13068.10 581
13069.18 594
13070.26 576
13071.34 578
13072.42 608
13073.50 602
13074.58 632
13075.66 610
13076.74 592
13077.82 617
13078.90 624
13079.98 584
13081.06 575
13082.14 605
13083.22 584
13084.30 530
13085.38 518
13086.47 581
13087.55 626
13088.63 577
13089.71 566
13090.79 622
13091.87 581
13092.95 578
13094.03 621
13095.11 632
13096.19 574
13097.27 612
13098.36 600
13099.44 554
13100.52 519
13101.60 557
13102.68 571
13103.76 617
13104.84 567
13105.93 603
13107.01 571
13108.09 605
13109.17 597
13110.25 584
13111.33 578
13112.42 571
13113.50 559
13114.58 590
13115.66 610
13116.74 603
13117.82 642
13118.91 601
13119.99 596
13121.07 550
13122.15 559
13123.23 571
13124.32 592
13125.40 562
13126.48 593
13127.56 623
13128.65 551
13129.73 566
13130.81 572
13131.89 582
13132.98 568
13134.06 560
13135.14 580
13136.22 523
13137.31 517
13138.39 574
13139.47 568
13140.56 593
13141.64 568
13142.72 595
13143.81 582
13144.89 614
13145.97 576
13147.05 550
13148.14 567
13149.22 609
13150.30 608
13151.39 587
13152.47 563
13153.55 567
13154.64 582
13155.72 533
13156.81 539
13157.89 539
13158.97 554
13160.06 584
13161.14 546
13162.22 571
13163.31 535
13164.39 615
13165.48 563
13166.56 539
13167.64 558
13168.73 594
13169.81 600
13170.90 612
13171.98 560
13173.06 543
13174.15 588
13175.23 613
13176.32 609
13177.40 597
13178.49 581
13179.57 638
13180.66 666
13181.74 616
13182.82 665
13183.91 620
13184.99 658
13186.08 601
13187.16 593
13188.25 586
13189.33 590
13190.42 642
13191.50 608
13192.59 627
13193.67 575
13194.76 587
13195.84 589
13196.93 622
13198.01 563
13199.10 586
13200.19 562
13201.27 633
13202.36 605
13203.44 574
13204.53 602
13205.61 581
13206.70 576
13207.78 616
13208.87 622
13209.96 587
13211.04 557
13212.13 620
13213.21 618
13214.30 603
13215.38 591
13216.47 600
13217.56 628
13218.64 591
13219.73 623
13220.82 615
13221.90 592
13222.99 606
13224.07 629
13225.16 607
13226.25 565
13227.33 624
13228.42 617
13229.51 550
13230.59 591
13231.68 641
13232.77 632
13233.85 610
13234.94 614
13236.03 602
13237.11 631
13238.20 603
13239.29 634
13240.38 621
13241.46 590
13242.55 613
13243.64 613
13244.72 630
13245.81 672
13246.90 668
13247.99 629
13249.07 606
13250.16 613
13251.25 645
13252.34 652
13253.42 662
13254.51 598
13255.60 680
13256.69 659
13257.77 655
13258.86 632
13259.95 633
13261.04 625
13262.13 632
13263.21 561
13264.30 606
13265.39 593
13266.48 616
13267.57 609
13268.65 640
13269.74 618
13270.83 651
13271.92 648
13273.01 666
13274.10 697
13275.18 684
13276.27 643
13277.36 669
13278.45 650
13279.54 658
13280.63 689
13281.72 699
13282.80 665
13283.89 682
13284.98 652
13286.07 655
13287.16 688
13288.25 706
13289.34 613
13290.43 695
13291.52 729
13292.61 682
13293.69 704
13294.78 700
13295.87 663
13296.96 694
13298.05 654
13299.14 626
13300.23 627
13301.32 683
13302.41 683
13303.50 658
13304.59 690
13305.68 681
13306.77 700
13307.86 695
13308.95 731
13310.04 689
13311.13 753
13312.22 678
13313.31 719
13314.40 720
13315.49 707
13316.58 756
13317.67 788
13318.76 772
13319.85 703
13320.94 675
13322.03 749
13323.12 749
13324.21 739
13325.30 712
13326.39 755
13327.48 781
13328.57 743
13329.66 770
13330.75 761
13331.85 751
13332.94 720
13334.03 735
13335.12 761
13336.21 724
13337.30 745
13338.39 733
13339.48 702
13340.57 693
13341.66 720
13342.76 768
13343.85 784
13344.94 732
13346.03 739
13347.12 763
13348.21 795
13349.30 738
13350.40 751
13351.49 713
13352.58 761
13353.67 769
13354.76 713
13355.85 741
13356.95 775
13358.04 755
13359.13 743
13360.22 739
13361.31 784
13362.41 793
13363.50 740
13364.59 731
13365.68 772
13366.77 801
13367.87 789
13368.96 817
13370.05 770
13371.14 784
13372.24 835
13373.33 847
13374.42 829
13375.51 845
13376.61 827
13377.70 832
13378.79 870
13379.88 834
13380.98 823
13382.07 848
13383.16 861
13384.26 801
13385.35 720
13386.44 718
13387.54 738
13388.63 738
13389.72 786
13390.81 719
13391.91 732
13393.00 725
13394.09 683
13395.19 752
13396.28 787
13397.37 755
13398.47 728
13399.56 751
13400.66 742
13401.75 692
13402.84 685
13403.94 704
13405.03 711
13406.12 765
13407.22 731
13408.31 705
13409.41 710
13410.50 719
13411.59 708
13412.69 698
13413.78 758
13414.88 727
13415.97 708
13417.07 715
13418.16 653
13419.25 753
13420.35 732
13421.44 709
13422.54 691
13423.63 719
13424.73 715
13425.82 808
13426.92 763
13428.01 728
13429.11 691
13430.20 771
13431.29 768
13432.39 733
13433.48 707
13434.58 682
13435.67 780
13436.77 770
13437.86 699
13438.96 742
13440.06 764
13441.15 745
13442.25 694
13443.34 706
13444.44 728
13445.53 788
13446.63 728
13447.72 761
13448.82 766
13449.91 707
13451.01 713
13452.11 783
13453.20 751
13454.30 752
13455.39 739
13456.49 811
13457.59 821
13458.68 739
13459.78 770
13460.87 758
13461.97 733
13463.07 757
13464.16 759
13465.26 763
13466.35 799
13467.45 761
13468.55 780
13469.64 770
13470.74 791
13471.84 699
13472.93 775
13474.03 803
13475.13 835
13476.22 808
13477.32 769
13478.42 784
13479.51 816
13480.61 853
13481.71 894
13482.80 845
13483.90 870
13485.00 850
13486.10 842
13487.19 836
13488.29 758
13489.39 802
13490.48 826
13491.58 772
13492.68 806
13493.78 839
13494.87 809
13495.97 788
13497.07 847
13498.17 932
13499.26 839
13500.36 822
13501.46 828
13502.56 826
13503.65 889
13504.75 941
13505.85 897
13506.95 891
13508.05 907
13509.14 877
13510.24 914
13511.34 851
13512.44 918
13513.54 952
13514.64 996
13515.73 919
13516.83 931
13517.93 956
13519.03 872
13520.13 838
13521.23 820
13522.32 871
13523.42 848
13524.52 811
13525.62 787
13526.72 777
13527.82 757
13528.92 785
13530.02 822
13531.12 724
13532.21 784
13533.31 746
13534.41 828
13535.51 848
13536.61 793
13537.71 726
13538.81 785
13539.91 845
13541.01 777
13542.11 710
13543.21 774
13544.31 764
13545.41 750
13546.50 749
13547.60 742
13548.70 751
13549.80 711
13550.90 753
13552.00 753
13553.10 711
13554.20 739
13555.30 752
13556.40 720
13557.50 737
13558.60 741
13559.70 769
13560.80 784
13561.90 801
13563.00 738
13564.10 755
13565.20 702
13566.30 763
13567.41 763
13568.51 727
13569.61 766
13570.71 719
13571.81 720
13572.91 721
13574.01 746
13575.11 742
13576.21 721
13577.31 757
13578.41 756
13579.51 744
13580.61 728
13581.71 702
13582.82 745
13583.92 705
13585.02 755
13586.12 716
13587.22 709
13588.32 739
13589.42 751
13590.52 749
13591.63 804
13592.73 742
13593.83 757
13594.93 833
13596.03 802
13597.13 754
13598.24 754
13599.34 779
13600.44 783
13601.54 746
13602.64 749
13603.74 775
13604.85 764
13605.95 825
13607.05 803
13608.15 804
13609.25 749
13610.36 789
13611.46 771
13612.56 805
13613.66 781
13614.77 815
13615.87 838
13616.97 816
13618.07 817
13619.18 819
13620.28 810
13621.38 802
13622.48 784
13623.59 787
13624.69 762
13625.79 770
13626.89 815
13628.00 836
13629.10 814
13630.20 812
13631.31 793
13632.41 780
13633.51 795
13634.62 801
13635.72 842
13636.82 862
13637.93 810
13639.03 879
13640.13 854
13641.24 827
13642.34 870
13643.44 883
13644.55 874
13645.65 918
13646.75 866
13647.86 848
13648.96 790
13650.06 769
13651.17 829
13652.27 795
13653.38 848
13654.48 801
13655.58 840
13656.69 824
13657.79 812
13658.90 855
13660.00 768
13661.10 831
13662.21 784
13663.31 780
13664.42 863
13665.52 870
13666.63 790
13667.73 799
13668.84 794
13669.94 798
13671.04 818
13672.15 784
13673.25 764
13674.36 755
13675.46 789
13676.57 846
13677.67 826
13678.78 801
13679.88 781
13680.99 808
13682.09 817
13683.20 786
13684.30 773
13685.41 786
13686.51 770
13687.62 785
13688.72 798
13689.83 780
13690.94 813
13692.04 896
13693.15 838
13694.25 780
13695.36 785
13696.46 834
13697.57 820
13698.67 821
13699.78 826
13700.89 777
13701.99 857
13703.10 834
13704.20 808
13705.31 855
13706.42 840
13707.52 822
13708.63 824
13709.73 861
13710.84 815
13711.95 864
13713.05 837
13714.16 870
13715.27 868
13716.37 934
13717.48 891
13718.59 832
13719.69 809
13720.80 802
13721.91 868
13723.01 874
13724.12 840
13725.23 832
13726.33 884
13727.44 885
13728.55 816
13729.65 861
13730.76 874
13731.87 925
13732.98 887
13734.08 829
13735.19 860
13736.30 897
13737.40 921
13738.51 923
13739.62 906
13740.73 960
13741.83 938
13742.94 968
13744.05 963
13745.16 890
13746.26 888
13747.37 954
13748.48 956
13749.59 930
13750.70 935
13751.80 1007
13752.91 988
13754.02 962
13755.13 1008
13756.24 968
13757.34 1076
13758.45 997
13759.56 1018
13760.67 1012
13761.78 1016
13762.88 998
13763.99 1124
13765.10 1139
13766.21 1071
13767.32 1035
13768.43 1074
13769.54 1052
13770.64 1034
13771.75 1097
13772.86 1135
13773.97 1127
13775.08 1179
13776.19 1135
13777.30 1152
13778.41 1268
13779.52 1383
13780.62 1318
13781.73 1317
13782.84 1320
13783.95 1326
13785.06 1433
13786.17 1408
13787.28 1374
13788.39 1394
13789.50 1379
13790.61 1301
13791.72 1258
13792.83 1223
13793.94 1221
13795.05 1173
13796.16 1138
13797.27 1115
13798.38 1052
13799.49 1060
13800.60 1090
13801.71 1016
13802.82 1002
13803.93 1071
13805.04 1030
13806.15 996
13807.26 1028
13808.37 957
13809.48 944
13810.59 969
13811.70 1017
13812.81 977
13813.92 1021
13815.03 988
13816.14 1020
13817.25 968
13818.36 1014
13819.47 1014
13820.58 962
13821.69 1026
13822.80 1002
13823.91 1030
13825.02 959
13826.13 909
13827.25 917
13828.36 976
13829.47 964
13830.58 994
13831.69 914
13832.80 946
13833.91 962
13835.02 990
13836.13 963
13837.25 947
13838.36 922
13839.47 906
13840.58 972
13841.69 995
13842.80 1027
13843.91 939
13845.03 979
13846.14 930
13847.25 920
13848.36 972
13849.47 1029
13850.59 1012
13851.70 994
13852.81 968
13853.92 1004
13855.03 951
13856.15 955
13857.26 957
13858.37 957
13859.48 1011
13860.59 1027
13861.71 1032
13862.82 1002
13863.93 1040
13865.04 1032
13866.16 1117
13867.27 1040
13868.38 1129
13869.49 1173
13870.61 1153
13871.72 1166
13872.83 1104
13873.95 1153
13875.06 1143
13876.17 1210
13877.28 1181
13878.40 1203
13879.51 1165
13880.62 1150
13881.74 1206
13882.85 1178
13883.96 1164
13885.08 1136
13886.19 1075
13887.30 1091
13888.42 1066
13889.53 1008
13890.64 1002
13891.76 954
13892.87 1023
13893.98 1008
13895.10 1035
13896.21 1014
13897.33 1023
13898.44 961
13899.55 1040
13900.67 1034
13901.78 1037
13902.89 1024
13904.01 984
13905.12 1014
13906.24 1036
13907.35 1059
13908.47 1044
13909.58 1058
13910.69 966
13911.81 1033
13912.92 999
13914.04 981
13915.15 1016
13916.27 987
13917.38 1030
13918.50 1058
13919.61 952
13920.72 1022
13921.84 977
13922.95 959
13924.07 980
13925.18 985
13926.30 937
13927.41 948
13928.53 903
13929.64 894
13930.76 912
13931.87 918
13932.99 899
13934.10 902
13935.22 891
13936.34 850
13937.45 923
13938.57 938
13939.68 916
13940.80 931
13941.91 866
13943.03 941
13944.14 977
13945.26 947
13946.38 869
13947.49 888
13948.61 852
13949.72 891
13950.84 902
13951.95 842
13953.07 879
13954.19 838
13955.30 863
13956.42 861
13957.53 894
13958.65 920
13959.77 885
13960.88 898
13962.00 909
13963.12 900
13964.23 919
13965.35 903
13966.47 913
13967.58 873
13968.70 906
13969.82 874
13970.93 892
13972.05 866
13973.17 926
13974.28 827
13975.40 815
13976.52 892
13977.63 942
13978.75 888
13979.87 879
13980.99 859
13982.10 893
13983.22 869
13984.34 888
13985.45 930
13986.57 874
13987.69 881
13988.81 870
13989.92 929
13991.04 884
13992.16 898
13993.28 898
13994.39 920
13995.51 844
13996.63 917
13997.75 966
13998.87 949
13999.98 871
14001.10 870
14002.22 894
14003.34 938
14004.46 883
14005.57 891
14006.69 947
14007.81 861
14008.93 870
14010.05 926
14011.16 870
14012.28 921
14013.40 908
14014.52 920
14015.64 906
14016.76 909
14017.88 941
14018.99 980
14020.11 949
14021.23 926
14022.35 937
14023.47 941
14024.59 978
14025.71 965
14026.83 898
14027.94 987
14029.06 1007
14030.18 1031
14031.30 998
14032.42 1007
14033.54 971
14034.66 1010
14035.78 1010
14036.90 1000
14038.02 1049
14039.14 1035
14040.26 993
14041.38 926
14042.50 922
14043.62 876
14044.74 869
14045.86 876
14046.97 906
14048.09 890
14049.21 956
14050.33 914
14051.45 865
14052.57 927
14053.69 867
14054.81 871
14055.93 890
14057.05 866
14058.17 886
14059.30 864
14060.42 881
14061.54 867
14062.66 852
14063.78 840
14064.90 888
14066.02 899
14067.14 873
14068.26 873
14069.38 890
14070.50 928
14071.62 918
14072.74 952
14073.86 994
14074.98 1001
14076.10 914
14077.23 905
14078.35 918
14079.47 945
14080.59 928
14081.71 932
14082.83 912
14083.95 947
14085.07 973
14086.19 915
14087.32 926
14088.44 993
14089.56 1041
14090.68 1040
14091.80 990
14092.92 968
14094.05 997
14095.17 957
14096.29 1001
14097.41 1014
14098.53 964
14099.65 984
14100.78 980
14101.90 1021
14103.02 1068
14104.14 1090
14105.26 1081
14106.39 1108
14107.51 1105
14108.63 1113
14109.75 1027
14110.88 1136
14112.00 1058
14113.12 1051
14114.24 1108
14115.37 1083
14116.49 1087
14117.61 991
14118.73 972
14119.86 950
14120.98 987
14122.10 1028
14123.22 981
14124.35 937
14125.47 891
14126.59 893
14127.72 878
14128.84 866
14129.96 919
14131.09 916
14132.21 919
14133.33 888
14134.45 894
14135.58 831
14136.70 845
14137.82 942
14138.95 820
14140.07 796
14141.20 850
14142.32 862
14143.44 838
14144.57 816
14145.69 811
14146.81 831
14147.94 849
14149.06 862
14150.19 789
14151.31 795
14152.43 857
14153.56 806
14154.68 838
14155.81 850
14156.93 880
14158.05 934
14159.18 835
14160.30 858
14161.43 811
14162.55 805
14163.68 812
14164.80 866
14165.92 847
14167.05 850
14168.17 822
14169.30 820
14170.42 854
14171.55 917
14172.67 870
14173.80 858
14174.92 821
14176.05 864
14177.17 841
14178.30 829
14179.42 862
14180.55 865
14181.67 814
14182.80 775
14183.92 797
14185.05 765
14186.17 825
14187.30 815
14188.42 803
14189.55 803
14190.67 833
14191.80 766
14192.93 770
14194.05 783
14195.18 741
14196.30 807
14197.43 827
14198.55 785
14199.68 790
14200.81 750
14201.93 730
14203.06 770
14204.18 781
14205.31 768
14206.44 753
14207.56 775
14208.69 774
14209.82 790
14210.94 780
14212.07 740
14213.19 749
14214.32 746
14215.45 748
14216.57 715
14217.70 759
14218.83 695
14219.95 707
14221.08 743
14222.21 776
14223.33 739
14224.46 799
14225.59 778
14226.71 767
14227.84 716
14228.97 741
14230.10 786
14231.22 686
14232.35 704
14233.48 673
14234.60 721
14235.73 724
14236.86 695
14237.99 717
14239.11 722
14240.24 784
14241.37 730
14242.50 626
14243.62 699
14244.75 689
14245.88 717
14247.01 702
14248.13 725
14249.26 730
14250.39 749
14251.52 739
14252.65 723
14253.77 640
14254.90 700
14256.03 668
14257.16 667
14258.29 691
14259.42 708
14260.54 668
14261.67 693
14262.80 690
14263.93 688
14265.06 709
14266.19 704
14267.31 727
14268.44 661
14269.57 657
14270.70 644
14271.83 639
14272.96 691
14274.09 627
14275.22 604
14276.34 639
14277.47 721
14278.60 712
14279.73 645
14280.86 613
14281.99 642
14283.12 632
14284.25 699
14285.38 666
14286.51 674
14287.64 654
14288.76 727
14289.89 689
14291.02 665
14292.15 637
14293.28 593
14294.41 680
14295.54 638
14296.67 662
14297.80 674
14298.93 649
14300.06 725
14301.19 643
14302.32 630
14303.45 627
14304.58 673
14305.71 584
14306.84 648
14307.97 580
14309.10 641
14310.23 608
14311.36 634
14312.49 626
14313.62 584
14314.75 632
14315.88 654
14317.01 582
14318.15 608
14319.28 558
14320.41 602
14321.54 624
14322.67 624
14323.80 610
14324.93 561
14326.06 580
14327.19 576
14328.32 602
14329.45 595
14330.58 591
14331.72 598
14332.85 641
14333.98 635
14335.11 623
14336.24 572
14337.37 598
14338.50 630
14339.63 634
14340.77 576
14341.90 552
14343.03 609
14344.16 595
14345.29 568
14346.42 593
14347.56 553
14348.69 565
14349.82 592
14350.95 631
14352.08 607
14353.21 577
14354.35 592
14355.48 543
14356.61 547
14357.74 602
14358.88 575
14360.01 618
14361.14 615
14362.27 585
14363.40 595
14364.54 614
14365.67 576
14366.80 594
14367.93 585
14369.07 561
14370.20 554
14371.33 559
14372.46 585
14373.60 589
14374.73 596
14375.86 602
14377.00 535
14378.13 565
14379.26 563
14380.39 573
14381.53 608
14382.66 579
14383.79 530
14384.93 556
14386.06 616
14387.19 584
14388.33 541
14389.46 584
14390.59 597
14391.73 583
14392.86 585
14393.99 606
14395.13 546
14396.26 564
14397.40 597
14398.53 590
14399.66 565
14400.80 604
14401.93 607
14403.06 610
14404.20 615
14405.33 580
14406.47 590
14407.60 565
14408.74 542
14409.87 529
14411.00 560
14412.14 585
14413.27 588
14414.41 663
14415.54 619
14416.68 569
14417.81 562
14418.94 594
14420.08 609
14421.21 548
14422.35 591
14423.48 622
14424.62 593
14425.75 613
14426.89 612
14428.02 613
14429.16 630
14430.29 585
14431.43 614
14432.56 571
14433.70 558
14434.83 590
14435.97 603
14437.10 571
14438.24 572
14439.37 617
14440.51 667
14441.64 578
14442.78 607
14443.92 625
14445.05 601
14446.19 605
14447.32 589
14448.46 602
14449.59 616
14450.73 604
14451.87 592
14453.00 640
14454.14 643
14455.27 581
14456.41 596
14457.55 597
14458.68 598
14459.82 547
14460.95 627
14462.09 645
14463.23 635
14464.36 589
14465.50 634
14466.64 583
14467.77 540
14468.91 559
14470.05 566
14471.18 603
14472.32 651
14473.46 615
14474.59 604
14475.73 569
14476.87 624
14478.00 603
14479.14 546
14480.28 535
14481.41 557
14482.55 584
14483.69 588
14484.83 556
14485.96 579
14487.10 546
14488.24 611
14489.37 620
14490.51 588
14491.65 587
14492.79 596
14493.92 566
14495.06 563
14496.20 557
14497.34 628
14498.47 586
14499.61 607
14500.75 592
14501.89 575
14503.03 605
14504.16 582
14505.30 678
14506.44 612
14507.58 580
14508.72 605
14509.85 567
14510.99 594
14512.13 621
14513.27 619
14514.41 591
14515.55 589
14516.68 632
14517.82 579
14518.96 606
14520.10 577
14521.24 528
14522.38 556
14523.51 631
14524.65 616
14525.79 596
14526.93 565
14528.07 592
14529.21 587
14530.35 581
14531.49 591
14532.63 646
14533.76 624
14534.90 582
14536.04 613
14537.18 587
14538.32 613
14539.46 629
14540.60 589
14541.74 609
14542.88 569
14544.02 608
14545.16 590
14546.30 632
14547.44 626
14548.58 564
14549.72 583
14550.86 578
14552.00 608
14553.14 598
14554.28 601
14555.42 572
14556.56 599
14557.70 613
14558.84 554
14559.98 618
14561.12 628
14562.26 598
14563.40 579
14564.54 593
14565.68 586
14566.82 550
14567.96 593
14569.10 608
14570.24 595
14571.38 617
14572.52 630
14573.66 600
14574.80 663
14575.94 672
14577.08 648
14578.22 633
14579.36 635
14580.51 668
14581.65 607
14582.79 644
14583.93 621
14585.07 588
14586.21 594
14587.35 612
14588.49 643
14589.63 659
14590.78 674
14591.92 654
14593.06 645
14594.20 641
14595.34 683
14596.48 644
14597.62 613
14598.77 640
14599.91 675
14601.05 664
14602.19 664
14603.33 676
14604.48 657
14605.62 662
14606.76 702
14607.90 681
14609.04 666
14610.19 661
14611.33 657
14612.47 681
14613.61 671
14614.75 706
14615.90 707
14617.04 700
14618.18 724
14619.32 678
14620.47 697
14621.61 683
14622.75 662
14623.89 719
14625.04 799
14626.18 736
14627.32 682
14628.46 741
14629.61 699
14630.75 743
14631.89 758
14633.04 785
14634.18 767
14635.32 754
14636.47 720
14637.61 763
14638.75 803
14639.89 820
14641.04 784
14642.18 785
14643.32 810
14644.47 812
14645.61 845
14646.76 875
14647.90 832
14649.04 833
14650.19 838
14651.33 782
14652.47 812
14653.62 843
14654.76 784
14655.90 755
14657.05 725
14658.19 752
14659.34 722
14660.48 726
14661.62 686
14662.77 656
14663.91 658
14665.06 670
14666.20 672
14667.35 686
14668.49 741
14669.63 670
14670.78 614
14671.92 659
14673.07 641
14674.21 668
14675.36 673
14676.50 633
14677.65 631
14678.79 678
14679.94 689
14681.08 630
14682.23 635
14683.37 608
14684.52 652
14685.66 661
14686.81 586
14687.95 600
14689.10 623
14690.24 612
14691.39 596
14692.53 611
14693.68 614
14694.82 616
14695.97 575
14697.11 575
14698.26 588
14699.41 503
14700.55 561
14701.70 558
14702.84 555
14703.99 546
14705.13 540
14706.28 585
14707.43 555
14708.57 501
14709.72 505
14710.86 549
14712.01 568
14713.16 555
14714.30 525
14715.45 528
14716.59 580
14717.74 564
14718.89 541
14720.03 523
14721.18 539
14722.33 581
14723.47 539
14724.62 535
14725.77 502
14726.91 552
14728.06 565
14729.21 550
14730.35 573
14731.50 617
14732.65 568
14733.79 532
14734.94 518
14736.09 525
14737.23 540
14738.38 592
14739.53 555
14740.68 527
14741.82 532
14742.97 538
14744.12 497
14745.26 530
14746.41 541
14747.56 528
14748.71 539
14749.85 514
14751.00 552
14752.15 540
14753.30 613
14754.45 567
14755.59 545
14756.74 535
14757.89 517
14759.04 553
14760.18 547
14761.33 516
14762.48 555
14763.63 559
14764.78 540
14765.92 513
14767.07 535
14768.22 526
14769.37 521
14770.52 491
14771.67 471
14772.81 535
14773.96 548
14775.11 519
14776.26 539
14777.41 504
14778.56 561
14779.71 545
14780.86 546
14782.00 554
14783.15 530
14784.30 544
14785.45 562
14786.60 586
14787.75 508
14788.90 575
14790.05 564
14791.20 523
14792.35 485
14793.49 562
14794.64 586
14795.79 621
14796.94 516
14798.09 513
14799.24 528
14800.39 590
14801.54 545
14802.69 582
14803.84 589
14804.99 564
14806.14 564
14807.29 553
14808.44 509
14809.59 562
14810.74 545
14811.89 564
14813.04 572
14814.19 558
14815.34 550
14816.49 583
14817.64 566
14818.79 534
14819.94 516
14821.09 554
14822.24 538
14823.39 539
14824.54 544
14825.69 503
14826.84 523
14827.99 516
14829.14 556
14830.29 548
14831.44 531
14832.60 559
14833.75 503
14834.90 559
14836.05 560
14837.20 563
14838.35 571
14839.50 510
14840.65 512
14841.80 498
14842.95 506
14844.11 539
14845.26 554
14846.41 561
14847.56 553
14848.71 498
14849.86 503
14851.01 529
14852.17 522
14853.32 529
14854.47 456
14855.62 518
14856.77 514
14857.92 510
14859.08 530
14860.23 523
14861.38 463
14862.53 493
14863.68 504
14864.84 474
14865.99 518
14867.14 521
14868.29 523
14869.44 496
14870.60 498
14871.75 497
14872.90 509
14874.05 487
14875.21 527
14876.36 535
14877.51 497
14878.66 513
14879.82 468
14880.97 483
14882.12 485
14883.27 506
14884.43 467
14885.58 493
14886.73 509
14887.89 490
14889.04 500
14890.19 497
14891.34 535
14892.50 522
14893.65 506
14894.80 458
14895.96 497
14897.11 480
14898.26 524
14899.42 502
14900.57 505
14901.72 506
14902.88 500
14904.03 550
14905.18 540
14906.34 524
14907.49 542
14908.65 472
14909.80 487
14910.95 513
14912.11 531
14913.26 519
14914.41 488
14915.57 475
14916.72 505
14917.88 535
14919.03 519
14920.18 524
14921.34 504
14922.49 489
14923.65 486
14924.80 479
14925.96 525
14927.11 518
14928.27 506
14929.42 546
14930.57 556
14931.73 538
14932.88 485
14934.04 490
14935.19 507
14936.35 550
14937.50 499
14938.66 493
14939.81 512
14940.97 502
14942.12 522
14943.28 507
14944.43 572
14945.59 544
14946.74 515
14947.90 516
14949.05 527
14950.21 462
14951.36 481
14952.52 539
14953.68 513
14954.83 520
14955.99 540
14957.14 564
14958.30 564
14959.45 541
14960.61 542
14961.77 526
14962.92 510
14964.08 496
14965.23 519
14966.39 510
14967.54 534
14968.70 550
14969.86 517
14971.01 537
14972.17 499
14973.33 507
14974.48 490
14975.64 520
14976.79 529
14977.95 494
14979.11 476
14980.26 508
14981.42 514
14982.58 566
14983.73 539
14984.89 494
14986.05 485
14987.20 540
14988.36 490
14989.52 479
14990.67 445
14991.83 494
14992.99 476
14994.15 494
14995.30 471
14996.46 419
14997.62 463
14998.77 471
14999.93 462
15001.09 448
15002.25 430
15003.40 487
15004.56 450
15005.72 449
15006.88 432
15008.03 453
15009.19 509
15010.35 453
15011.51 418
15012.66 425
15013.82 477
15014.98 454
15016.14 448
15017.30 419
15018.45 440
15019.61 440
15020.77 438
15021.93 398
15023.09 416
15024.24 498
15025.40 429
15026.56 429
15027.72 442
15028.88 428
15030.04 416
15031.19 452
15032.35 433
15033.51 427
15034.67 476
15035.83 444
15036.99 454
15038.15 456
15039.30 436
15040.46 458
15041.62 456
15042.78 459
15043.94 448
15045.10 410
15046.26 415
15047.42 416
15048.58 432
15049.74 508
15050.90 450
15052.05 498
15053.21 451
15054.37 450
15055.53 459
15056.69 455
15057.85 457
15059.01 442
15060.17 480
15061.33 422
15062.49 445
15063.65 388
15064.81 479
15065.97 470
15067.13 413
15068.29 414
15069.45 414
15070.61 426
15071.77 414
15072.93 445
15074.09 424
15075.25 422
15076.41 455
15077.57 450
15078.73 442
15079.89 437
15081.05 427
15082.21 465
15083.37 431
15084.53 444
15085.69 461
15086.85 476
15088.01 446
15089.18 481
15090.34 466
15091.50 408
15092.66 461
15093.82 476
15094.98 445
15096.14 423
15097.30 478
15098.46 437
15099.62 408
15100.78 416
15101.95 496
15103.11 435
15104.27 409
15105.43 420
15106.59 464
15107.75 452
15108.91 427
15110.08 454
15111.24 439
15112.40 432
15113.56 443
15114.72 427
15115.88 425
15117.05 425
15118.21 462
15119.37 458
15120.53 455
15121.69 467
15122.86 452
15124.02 432
15125.18 492
15126.34 473
15127.50 399
15128.67 468
15129.83 478
15130.99 464
15132.15 460
15133.32 434
15134.48 433
15135.64 450
15136.80 474
15137.97 436
15139.13 429
15140.29 431
15141.45 465
15142.62 449
15143.78 456
15144.94 424
15146.11 469
15147.27 445
15148.43 460
15149.59 452
15150.76 438
15151.92 474
15153.08 472
15154.25 469
15155.41 482
15156.57 519
15157.74 516
15158.90 470
15160.06 453
15161.23 443
15162.39 448
15163.55 473
15164.72 448
15165.88 468
15167.05 477
15168.21 441
15169.37 490
15170.54 460
15171.70 476
15172.86 450
15174.03 459
15175.19 455
15176.36 499
15177.52 461
15178.69 469
15179.85 508
15181.01 537
15182.18 494
15183.34 454
15184.51 434
15185.67 486
15186.84 494
15188.00 507
15189.16 526
15190.33 505
15191.49 483
15192.66 535
15193.82 558
15194.99 504
15196.15 514
15197.32 507
15198.48 509
15199.65 517
15200.81 525
15201.98 513
15203.14 492
15204.31 554
15205.47 542
15206.64 500
15207.80 521
15208.97 488
15210.13 462
15211.30 454
15212.47 464
15213.63 513
15214.80 550
15215.96 498
15217.13 537
15218.29 476
15219.46 520
15220.62 508
15221.79 568
15222.96 523
15224.12 545
15225.29 533
15226.45 531
15227.62 541
15228.79 521
15229.95 504
15231.12 527
15232.29 542
15233.45 590
15234.62 516
15235.78 496
15236.95 550
15238.12 580
15239.28 578
15240.45 564
15241.62 602
15242.78 580
15243.95 590
15245.12 548
15246.28 518
15247.45 569
15248.62 576
15249.78 568
15250.95 588
15252.12 575
15253.28 596
15254.45 573
15255.62 554
15256.79 545
15257.95 560
15259.12 569
15260.29 516
15261.46 525
15262.62 532
15263.79 522
15264.96 516
15266.13 497
15267.29 494
15268.46 497
15269.63 495
15270.80 520
15271.96 427
15273.13 480
15274.30 430
15275.47 477
15276.64 459
15277.80 474
15278.97 505
15280.14 424
15281.31 439
15282.48 459
15283.64 519
15284.81 443
15285.98 458
15287.15 465
15288.32 507
15289.49 488
15290.65 461
15291.82 476
15292.99 485
15294.16 480
15295.33 483
15296.50 511
15297.67 487
15298.83 518
15300.00 476
15301.17 494
15302.34 490
15303.51 491
15304.68 432
15305.85 440
15307.02 523
15308.19 511
15309.36 472
15310.52 534
15311.69 489
15312.86 476
15314.03 470
15315.20 485
15316.37 498
15317.54 519
15318.71 501
15319.88 480
15321.05 487
15322.22 447
15323.39 485
15324.56 492
15325.73 472
15326.90 461
15328.07 476
15329.24 498
15330.41 490
15331.58 464
15332.75 489
15333.92 457
15335.09 536
15336.26 507
15337.43 511
15338.60 518
15339.77 472
15340.94 529
15342.11 534
15343.28 528
15344.45 514
15345.62 515
15346.79 490
15347.96 513
15349.13 529
15350.31 553
15351.48 507
15352.65 476
15353.82 429
15354.99 508
15356.16 522
15357.33 503
15358.50 531
15359.67 486
15360.84 552
15362.02 504
15363.19 462
15364.36 451
15365.53 459
15366.70 459
15367.87 506
15369.04 454
15370.21 465
15371.39 515
15372.56 533
15373.73 520
15374.90 496
15376.07 501
15377.24 509
15378.42 510
15379.59 477
15380.76 472
15381.93 479
15383.10 504
15384.28 460
15385.45 500
15386.62 525
15387.79 533
15388.97 509
15390.14 490
15391.31 498
15392.48 500
15393.65 516
15394.83 489
15396.00 517
15397.17 496
15398.34 512
15399.52 501
15400.69 517
15401.86 470
15403.04 455
15404.21 519
15405.38 481
15406.55 507
15407.73 476
15408.90 508
15410.07 529
15411.25 561
15412.42 505
15413.59 489
15414.77 508
15415.94 511
15417.11 506
15418.29 489
15419.46 478
15420.63 458
15421.81 464
15422.98 439
15424.15 448
15425.33 440
15426.50 489
15427.67 469
15428.85 533
15430.02 492
15431.20 479
15432.37 441
15433.54 475
15434.72 460
15435.89 539
15437.07 482
15438.24 458
15439.41 490
15440.59 465
15441.76 479
15442.94 508
15444.11 467
15445.29 459
15446.46 484
15447.63 493
15448.81 473
15449.98 489
15451.16 452
15452.33 451
15453.51 448
15454.68 460
15455.86 518
15457.03 498
15458.21 457
15459.38 433
15460.56 485
15461.73 487
15462.91 451
15464.08 470
15465.26 470
15466.43 486
15467.61 492
15468.78 470
15469.96 449
15471.13 460
15472.31 469
15473.48 452
15474.66 448
15475.83 392
15477.01 438
15478.19 469
15479.36 492
15480.54 483
15481.71 465
15482.89 512
15484.06 452
15485.24 431
15486.42 427
15487.59 474
15488.77 483
15489.94 514
15491.12 522
15492.30 436
15493.47 466
15494.65 511
15495.83 470
15497.00 441
15498.18 490
15499.36 455
15500.53 446
15501.71 490
15502.88 503
15504.06 459
15505.24 462
15506.41 499
15507.59 487
15508.77 447
15509.95 484
15511.12 470
15512.30 477
15513.48 468
15514.65 471
15515.83 480
15517.01 512
15518.18 466
15519.36 477
15520.54 506
15521.72 499
15522.89 516
15524.07 468
15525.25 463
15526.43 500
15527.60 511
15528.78 483
15529.96 495
15531.14 513
15532.31 505
15533.49 537
15534.67 536
15535.85 481
15537.03 478
15538.20 515
15539.38 495
15540.56 514
15541.74 512
15542.92 485
15544.09 573
15545.27 557
15546.45 466
15547.63 451
15548.81 517
15549.98 573
15551.16 487
15552.34 498
15553.52 491
15554.70 482
15555.88 533
15557.06 482
15558.23 508
15559.41 536
15560.59 527
15561.77 517
15562.95 490
15564.13 519
15565.31 536
15566.49 566
15567.67 538
15568.84 531
15570.02 514
15571.20 528
15572.38 537
15573.56 514
15574.74 573
15575.92 593
15577.10 565
15578.28 516
15579.46 542
15580.64 519
15581.82 541
15583.00 525
15584.18 509
15585.36 522
15586.54 545
15587.72 531
15588.90 563
15590.08 558
15591.26 550
15592.44 516
15593.62 564
15594.80 573
15595.98 586
15597.16 634
15598.34 587
15599.52 566
15600.70 620
15601.88 556
15603.06 555
15604.24 574
15605.42 565
15606.60 562
15607.78 543
15608.96 509
15610.14 554
15611.32 575
15612.50 588
15613.68 633
15614.86 598
15616.05 635
15617.23 641
15618.41 610
15619.59 611
15620.77 602
15621.95 576
15623.13 586
15624.31 558
15625.49 590
15626.68 621
15627.86 620
15629.04 611
15630.22 600
15631.40 620
15632.58 641
15633.76 668
15634.95 631
15636.13 591
15637.31 611
15638.49 636
15639.67 675
15640.85 653
15642.04 699
15643.22 670
15644.40 678
15645.58 694
15646.76 654
15647.95 654
15649.13 622
15650.31 707
15651.49 698
15652.67 678
15653.86 710
15655.04 670
15656.22 678
15657.40 685
15658.59 740
15659.77 688
15660.95 686
15662.13 725
15663.32 721
15664.50 724
15665.68 727
15666.87 764
15668.05 772
15669.23 744
15670.41 744
15671.60 765
15672.78 773
15673.96 749
15675.15 711
15676.33 683
15677.51 764
15678.70 762
15679.88 707
15681.06 767
15682.25 709
15683.43 710
15684.61 747
15685.80 702
15686.98 731
15688.16 689
15689.35 661
15690.53 662
15691.72 660
15692.90 645
15694.08 672
15695.27 709
15696.45 670
15697.63 621
15698.82 638
15700.00 621
15701.19 650
15702.37 641
15703.56 655
15704.74 688
15705.92 618
15707.11 654
15708.29 721
15709.48 717
15710.66 678
15711.85 666
15713.03 735
15714.21 657
15715.40 634
15716.58 645
15717.77 633
15718.95 745
15720.14 760
15721.32 707
15722.51 664
15723.69 710
15724.88 704
15726.06 719
15727.25 740
15728.43 666
15729.62 702
15730.80 691
15731.99 739
15733.17 702
15734.36 736
15735.55 722
15736.73 680
15737.92 716
15739.10 681
15740.29 715
15741.47 750
15742.66 723
15743.84 732
15745.03 690
15746.22 699
15747.40 755
15748.59 760
15749.77 755
15750.96 760
15752.15 737
15753.33 836
15754.52 764
15755.70 757
15756.89 777
15758.08 805
15759.26 840
15760.45 781
15761.64 778
15762.82 794
15764.01 819
15765.20 851
15766.38 797
15767.57 767
15768.76 784
15769.94 818
15771.13 815
15772.32 799
15773.50 786
15774.69 816
15775.88 860
15777.06 839
15778.25 753
15779.44 736
15780.62 737
15781.81 784
15783.00 753
15784.19 736
15785.37 723
15786.56 772
15787.75 766
15788.94 703
15790.12 760
15791.31 729
15792.50 736
15793.69 760
15794.87 733
15796.06 711
15797.25 769
15798.44 745
15799.62 688
15800.81 669
15802.00 719
15803.19 731
15804.38 720
15805.56 739
15806.75 688
15807.94 667
15809.13 669
15810.32 692
15811.50 657
15812.69 697
15813.88 686
15815.07 674
15816.26 640
15817.45 624
15818.64 645
15819.82 639
15821.01 634
15822.20 617
15823.39 706
15824.58 676
15825.77 655
15826.96 639
15828.15 606
15829.33 636
15830.52 625
15831.71 607
15832.90 572
15834.09 568
15835.28 606
15836.47 617
15837.66 605
15838.85 618
15840.04 616
15841.23 621
15842.42 598
15843.61 634
15844.79 632
15845.98 623
15847.17 601
15848.36 634
15849.55 616
15850.74 606
15851.93 618
15853.12 607
15854.31 636
15855.50 611
15856.69 588
15857.88 627
15859.07 621
15860.26 581
15861.45 581
15862.64 558
15863.83 619
15865.02 658
15866.21 625
15867.40 597
15868.60 600
15869.79 629
15870.98 613
15872.17 600
15873.36 611
15874.55 589
15875.74 633
15876.93 556
15878.12 602
15879.31 612
15880.50 646
15881.69 673
15882.88 655
15884.07 615
15885.27 645
15886.46 636
15887.65 625
15888.84 645
15890.03 620
15891.22 613
15892.41 641
15893.60 589
15894.80 634
15895.99 589
15897.18 658
15898.37 682
15899.56 649
15900.75 610
15901.95 625
15903.14 658
15904.33 655
15905.52 658
15906.71 624
15907.90 621
15909.10 654
15910.29 712
15911.48 720
15912.67 710
15913.86 645
15915.06 657
15916.25 705
15917.44 656
15918.63 646
15919.83 683
15921.02 653
15922.21 633
15923.40 645
15924.60 630
15925.79 669
15926.98 699
15928.17 628
15929.37 707
15930.56 677
15931.75 670
15932.94 664
15934.14 669
15935.33 676
15936.52 684
15937.72 702
15938.91 646
15940.10 603
15941.30 661
15942.49 619
15943.68 671
15944.88 684
15946.07 643
15947.26 643
15948.46 661
15949.65 736
15950.84 673
15952.04 626
15953.23 610
15954.42 642
15955.62 605
15956.81 580
15958.01 575
15959.20 512
15960.39 583
15961.59 591
15962.78 616
15963.97 553
15965.17 528
15966.36 525
15967.56 588
15968.75 580
15969.95 555
15971.14 563
15972.33 569
15973.53 487
15974.72 460
15975.92 510
15977.11 564
15978.31 552
15979.50 471
15980.70 463
15981.89 489
15983.09 468
15984.28 503
15985.47 482
15986.67 465
15987.86 483
15989.06 526
15990.25 468
15991.45 521
15992.64 507
15993.84 474
15995.03 469
15996.23 446
15997.43 480
15998.62 501
15999.82 506
16001.01 472
16002.21 472
16003.40 481
16004.60 448
16005.79 482
16006.99 467
16008.18 443
16009.38 467
16010.58 456
16011.77 452
16012.97 478
16014.16 454
16015.36 458
16016.56 490
16017.75 484
16018.95 439
16020.14 482
16021.34 491
16022.54 476
16023.73 434
16024.93 453
16026.13 445
16027.32 460
16028.52 466
16029.71 450
16030.91 457
16032.11 421
16033.30 482
16034.50 469
16035.70 445
16036.89 460
16038.09 454
16039.29 474
16040.49 459
16041.68 463
16042.88 427
16044.08 481
16045.27 450
16046.47 468
16047.67 453
16048.86 427
16050.06 470
16051.26 477
16052.46 486
16053.65 431
16054.85 434
16056.05 458
16057.25 461
16058.44 414
16059.64 437
16060.84 446
16062.04 449
16063.23 456
16064.43 452
16065.63 481
16066.83 443
16068.03 421
16069.22 401
16070.42 422
16071.62 448
16072.82 443
16074.02 406
16075.21 416
16076.41 376
16077.61 419
16078.81 444
16080.01 430
16081.21 431
16082.40 448
16083.60 436
16084.80 426
16086.00 444
16087.20 479
16088.40 444
16089.60 424
16090.79 448
16091.99 433
16093.19 431
16094.39 413
16095.59 423
16096.79 428
16097.99 438
16099.19 430
16100.39 423
16101.59 402
16102.78 395
16103.98 413
16105.18 386
16106.38 411
16107.58 388
16108.78 389
16109.98 392
16111.18 387
16112.38 425
16113.58 406
16114.78 443
16115.98 425
16117.18 459
16118.38 458
16119.58 450
16120.78 454
16121.98 455
16123.18 408
16124.38 393
16125.58 352
16126.78 383
16127.98 360
16129.18 433
16130.38 410
16131.58 414
16132.78 406
16133.98 376
16135.18 351
16136.38 371
16137.58 404
16138.78 450
16139.98 402
16141.18 404
16142.38 389
16143.58 396
16144.79 369
16145.99 380
16147.19 381
16148.39 384
16149.59 438
16150.79 433
16151.99 411
16153.19 395
16154.39 406
16155.59 377
16156.80 383
16158.00 395
16159.20 358
16160.40 401
16161.60 379
16162.80 381
16164.00 382
16165.21 401
16166.41 433
16167.61 381
16168.81 410
16170.01 427
16171.21 411
16172.42 396
16173.62 425
16174.82 373
16176.02 384
16177.22 410
16178.43 387
16179.63 357
16180.83 450
16182.03 434
16183.23 408
16184.44 433
16185.64 381
16186.84 397
16188.04 404
16189.25 407
16190.45 417
16191.65 398
16192.85 357
16194.06 384
16195.26 370
16196.46 379
16197.66 383
16198.87 390
16200.07 383
16201.27 382
16202.48 403
16203.68 419
16204.88 387
16206.09 389
16207.29 417
16208.49 459
16209.69 394
16210.90 348
16212.10 397
16213.30 453
16214.51 407
16215.71 396
16216.91 377
16218.12 359
16219.32 368
16220.53 428
16221.73 446
16222.93 390
16224.14 461
16225.34 422
16226.54 432
16227.75 389
16228.95 377
16230.16 432
16231.36 470
16232.56 413
16233.77 423
16234.97 409
16236.18 449
16237.38 414
16238.59 403
16239.79 409
16240.99 416
16242.20 412
16243.40 375
16244.61 400
16245.81 425
16247.02 447
16248.22 474
16249.43 430
16250.63 476
16251.84 438
16253.04 444
16254.24 414
16255.45 433
16256.65 459
16257.86 413
16259.06 435
16260.27 421
16261.48 448
16262.68 432
16263.89 412
16265.09 410
16266.30 404
16267.50 429
16268.71 462
16269.91 472
16271.12 408
16272.32 420
16273.53 444
16274.73 477
16275.94 426
16277.15 434
16278.35 464
16279.56 483
16280.76 461
16281.97 460
16283.18 441
16284.38 474
16285.59 444
16286.79 455
16288.00 459
16289.21 432
16290.41 486
16291.62 455
16292.82 441
16294.03 442
16295.24 399
16296.44 441
16297.65 487
16298.86 477
16300.06 403
16301.27 444
16302.48 449
16303.68 425
16304.89 459
16306.10 443
16307.30 471
16308.51 463
16309.72 441
16310.92 479
16312.13 453
16313.34 506
16314.55 500
16315.75 468
16316.96 474
16318.17 462
16319.37 428
16320.58 460
16321.79 458
16323.00 459
16324.20 496
16325.41 500
16326.62 497
16327.83 488
16329.03 444
16330.24 414
16331.45 427
16332.66 500
16333.87 501
16335.07 464
16336.28 419
16337.49 419
16338.70 425
16339.90 436
16341.11 442
16342.32 490
16343.53 431
16344.74 454
16345.95 473
16347.15 483
16348.36 436
16349.57 419
16350.78 411
16351.99 438
16353.20 426
16354.40 397
16355.61 382
16356.82 379
16358.03 386
16359.24 401
16360.45 420
16361.66 415
16362.87 440
16364.08 449
16365.28 404
16366.49 374
16367.70 353
16368.91 391
16370.12 423
16371.33 388
16372.54 395
16373.75 386
16374.96 400
16376.17 388
16377.38 402
16378.59 435
16379.80 356
16381.01 364
16382.21 404
16383.42 405
16384.63 393
16385.84 403
16387.05 386
16388.26 379
16389.47 387
16390.68 411
16391.89 403
16393.10 429
16394.31 358
16395.52 397
16396.73 396
16397.94 376
16399.15 419
16400.36 380
16401.57 390
16402.79 418
16404.00 432
16405.21 379
16406.42 370
16407.63 360
16408.84 339
16410.05 369
16411.26 362
16412.47 399
16413.68 416
16414.89 394
16416.10 366
16417.31 397
16418.52 385
16419.74 400
16420.95 382
16422.16 395
16423.37 361
16424.58 386
16425.79 404
16427.00 388
16428.21 418
16429.42 396
16430.64 387
16431.85 394
16433.06 401
16434.27 358
16435.48 380
16436.69 369
16437.91 382
16439.12 353
16440.33 400
16441.54 378
16442.75 376
16443.96 405
16445.18 390
16446.39 365
16447.60 354
16448.81 388
16450.02 367
16451.24 373
16452.45 361
16453.66 375
16454.87 392
16456.09 385
16457.30 387
16458.51 367
16459.72 363
16460.94 373
16462.15 360
16463.36 371
16464.57 398
16465.79 340
16467.00 367
16468.21 366
16469.43 368
16470.64 405
16471.85 400
16473.06 397
16474.28 423
16475.49 425
16476.70 409
16477.92 374
16479.13 359
16480.34 363
16481.56 352
16482.77 386
16483.98 357
16485.20 344
16486.41 334
16487.62 351
16488.84 354
16490.05 420
16491.26 387
16492.48 373
16493.69 339
16494.91 355
16496.12 374
16497.33 365
16498.55 363
16499.76 366
16500.97 330
16502.19 350
16503.40 380
16504.62 395
16505.83 385
16507.05 365
16508.26 385
16509.47 363
16510.69 338
16511.90 357
16513.12 401
16514.33 385
16515.55 372
16516.76 358
16517.98 359
16519.19 370
16520.41 360
16521.62 345
16522.83 331
16524.05 319
16525.26 342
16526.48 360
16527.69 358
16528.91 365
16530.12 371
16531.34 359
16532.55 363
16533.77 367
16534.99 375
16536.20 393
16537.42 380
16538.63 377
16539.85 340
16541.06 352
16542.28 362
16543.49 384
16544.71 404
16545.92 370
16547.14 366
16548.36 347
16549.57 377
16550.79 354
16552.00 352
16553.22 366
16554.44 356
16555.65 383
16556.87 349
16558.08 368
16559.30 374
16560.52 368
16561.73 384
16562.95 338
16564.17 384
16565.38 382
16566.60 396
16567.81 383
16569.03 358
16570.25 412
16571.46 384
16572.68 406
16573.90 416
16575.11 357
16576.33 362
16577.55 404
16578.76 357
16579.98 358
16581.20 385
16582.42 342
16583.63 407
16584.85 369
16586.07 337
16587.28 369
16588.50 419
16589.72 409
16590.94 422
16592.15 400
16593.37 387
16594.59 370
16595.81 411
16597.02 400
16598.24 430
16599.46 404
16600.68 397
16601.89 428
16603.11 403
16604.33 394
16605.55 410
16606.77 405
16607.98 399
16609.20 382
16610.42 383
16611.64 370
16612.86 358
16614.07 397
16615.29 363
16616.51 322
16617.73 367
16618.95 338
16620.17 368
16621.38 377
16622.60 399
16623.82 376
16625.04 369
16626.26 387
16627.48 378
16628.70 342
16629.91 385
16631.13 371
16632.35 349
16633.57 350
16634.79 372
16636.01 336
16637.23 328
16638.45 344
16639.67 363
16640.89 357
16642.10 344
16643.32 347
16644.54 332
16645.76 341
16646.98 337
16648.20 350
16649.42 372
16650.64 353
16651.86 342
16653.08 373
16654.30 386
16655.52 369
16656.74 400
16657.96 362
16659.18 392
16660.40 340
16661.62 343
16662.84 335
16664.06 344
16665.28 363
16666.50 336
16667.72 368
16668.94 372
16670.16 330
16671.38 355
16672.60 345
16673.82 334
16675.04 341
16676.26 326
16677.48 365
16678.70 376
16679.92 345
16681.14 359
16682.36 338
16683.58 349
16684.80 410
16686.03 375
16687.25 366
16688.47 313
16689.69 329
16690.91 362
16692.13 343
16693.35 339
16694.57 345
16695.79 364
16697.02 360
16698.24 363
16699.46 333
16700.68 363
16701.90 351
16703.12 353
16704.34 368
16705.57 333
16706.79 327
16708.01 369
16709.23 375
16710.45 382
16711.67 364
16712.90 377
16714.12 380
16715.34 386
16716.56 341
16717.78 329
16719.01 350
16720.23 353
16721.45 336
16722.67 385
16723.89 331
16725.12 336
16726.34 367
16727.56 338
16728.78 322
16730.01 341
16731.23 359
16732.45 346
16733.67 350
16734.90 336
16736.12 358
16737.34 390
16738.56 339
16739.79 361
16741.01 369
16742.23 346
16743.46 368
16744.68 344
16745.90 347
16747.12 392
16748.35 384
16749.57 348
16750.79 341
16752.02 341
16753.24 324
16754.46 309
16755.69 346
16756.91 372
16758.13 346
16759.36 360
16760.58 339
16761.80 334
16763.03 339
16764.25 318
16765.48 349
16766.70 329
16767.92 372
16769.15 338
16770.37 356
16771.60 344
16772.82 336
16774.04 336
16775.27 309
16776.49 333
16777.72 376
16778.94 360
16780.16 361
16781.39 336
16782.61 348
16783.84 351
16785.06 336
16786.29 355
16787.51 314
16788.74 390
16789.96 383
16791.18 353
16792.41 322
16793.63 366
16794.86 323
16796.08 362
16797.31 352
16798.53 335
16799.76 361
16800.98 352
16802.21 325
16803.43 359
16804.66 336
16805.88 371
16807.11 409
16808.33 322
16809.56 343
16810.79 353
16812.01 359
16813.24 327
16814.46 349
16815.69 314
16816.91 330
16818.14 313
16819.36 330
16820.59 314
16821.82 315
16823.04 362
16824.27 334
16825.49 371
16826.72 346
16827.95 375
16829.17 353
16830.40 335
16831.62 353
16832.85 383
16834.08 357
16835.30 365
16836.53 401
16837.76 349
16838.98 342
16840.21 377
16841.44 387
16842.66 355
16843.89 357
16845.11 341
16846.34 355
16847.57 387
16848.80 320
16850.02 360
16851.25 375
16852.48 361
16853.70 409
16854.93 400
16856.16 403
16857.38 396
16858.61 438
16859.84 389
16861.07 389
16862.29 382
16863.52 392
16864.75 419
16865.97 388
16867.20 391
16868.43 391
16869.66 421
16870.89 393
16872.11 405
16873.34 354
16874.57 357
16875.80 417
16877.02 411
16878.25 440
16879.48 434
16880.71 444
16881.94 440
16883.16 459
16884.39 418
16885.62 420
16886.85 428
16888.08 486
16889.30 439
16890.53 457
16891.76 528
16892.99 499
16894.22 461
16895.45 459
16896.67 500
16897.90 502
16899.13 463
16900.36 496
16901.59 511
16902.82 541
16904.05 481
16905.28 462
16906.50 517
16907.73 438
16908.96 422
16910.19 400
16911.42 448
16912.65 506
16913.88 471
16915.11 435
16916.34 426
16917.57 448
16918.80 421
16920.03 446
16921.26 425
16922.48 394
16923.71 399
16924.94 425
16926.17 353
16927.40 372
16928.63 408
16929.86 432
16931.09 396
16932.32 389
16933.55 359
16934.78 374
16936.01 366
16937.24 395
16938.47 420
16939.70 402
16940.93 397
16942.16 410
16943.39 413
16944.62 369
16945.85 330
16947.08 344
16948.31 367
16949.54 354
16950.78 356
16952.01 357
16953.24 372
16954.47 322
16955.70 323
16956.93 358
16958.16 356
16959.39 364
16960.62 351
16961.85 363
16963.08 344
16964.31 339
16965.54 415
16966.78 362
16968.01 304
16969.24 346
16970.47 342
16971.70 368
16972.93 342
16974.16 335
16975.39 365
16976.63 339
16977.86 300
16979.09 331
16980.32 359
16981.55 343
16982.78 373
16984.02 381
16985.25 332
16986.48 345
16987.71 378
16988.94 368
16990.18 331
16991.41 329
16992.64 348
16993.87 374
16995.10 398
16996.34 361
16997.57 318
16998.80 361
17000.03 375
17001.26 351
17002.50 334
17003.73 313
17004.96 308
17006.19 340
17007.43 345
17008.66 368
17009.89 322
17011.12 354
17012.36 366
17013.59 364
17014.82 327
17016.06 318
17017.29 356
17018.52 345
17019.76 366
17020.99 335
17022.22 328
17023.45 364
17024.69 348
17025.92 327
17027.15 309
17028.39 330
17029.62 384
17030.85 351
17032.09 310
17033.32 333
17034.55 340
17035.79 349
17037.02 317
17038.26 328
17039.49 354
17040.72 339
17041.96 331
17043.19 332
17044.43 345
17045.66 373
17046.89 332
17048.13 352
17049.36 349
17050.60 337
17051.83 344
17053.06 329
17054.30 347
17055.53 325
17056.77 340
17058.00 320
17059.24 346
17060.47 319
17061.70 308
17062.94 301
17064.17 329
17065.41 318
17066.64 318
17067.88 313
17069.11 296
17070.35 291
17071.58 302
17072.82 340
17074.05 338
17075.29 338
17076.52 346
17077.76 297
17078.99 283
17080.23 290
17081.46 319
17082.70 330
17083.93 289
17085.17 268
17086.41 291
17087.64 308
17088.88 292
17090.11 300
17091.35 325
17092.58 320
17093.82 343
17095.05 358
17096.29 292
17097.53 311
17098.76 314
17100.00 283
17101.23 297
17102.47 299
17103.71 318
17104.94 296
17106.18 297
17107.41 281
17108.65 302
17109.89 307
17111.12 276
17112.36 297
17113.60 320
17114.83 331
17116.07 322
17117.31 327
17118.54 283
17119.78 313
17121.02 308
17122.25 284
17123.49 268
17124.73 300
17125.96 305
17127.20 309
17128.44 288
17129.67 282
17130.91 270
17132.15 297
17133.39 327
17134.62 328
17135.86 314
17137.10 284
17138.33 317
17139.57 313
17140.81 277
17142.05 283
17143.28 288
17144.52 305
17145.76 303
17147.00 314
17148.23 285
17149.47 272
17150.71 303
17151.95 293
17153.19 316
17154.42 312
17155.66 264
17156.90 316
17158.14 304
17159.38 275
17160.61 261
17161.85 321
17163.09 277
17164.33 294
17165.57 291
17166.81 286
17168.04 295
17169.28 285
17170.52 264
17171.76 265
17173.00 304
17174.24 321
17175.47 328
17176.71 304
17177.95 329
17179.19 333
17180.43 327
17181.67 292
17182.91 301
17184.15 274
17185.39 333
17186.62 302
17187.86 303
17189.10 312
17190.34 287
17191.58 313
17192.82 287
17194.06 318
17195.30 344
17196.54 284
17197.78 284
17199.02 321
17200.26 337
17201.50 327
17202.74 281
17203.98 291
17205.22 296
17206.46 274
17207.70 306
17208.94 298
17210.18 329
17211.42 321
17212.66 304
17213.90 283
17215.14 292
17216.38 310
17217.62 335
17218.86 293
17220.10 305
17221.34 269
17222.58 270
17223.82 314
17225.06 299
17226.30 307
17227.54 272
17228.78 320
17230.02 304
17231.26 311
17232.50 289
17233.74 269
17234.98 293
17236.22 248
17237.47 264
17238.71 252
17239.95 291
17241.19 290
17242.43 252
17243.67 307
17244.91 286
17246.15 277
17247.39 311
17248.64 269
17249.88 284
17251.12 274
17252.36 310
17253.60 281
17254.84 270
17256.08 271
17257.33 285
17258.57 284
17259.81 282
17261.05 280
17262.29 276
17263.54 278
17264.78 281
17266.02 314
17267.26 284
17268.50 321
17269.75 288
17270.99 275
17272.23 280
17273.47 313
17274.71 318
17275.96 290
17277.20 303
17278.44 279
17279.68 301
17280.93 276
17282.17 282
17283.41 246
17284.65 299
17285.90 276
17287.14 249
17288.38 275
17289.62 271
17290.87 298
17292.11 308
17293.35 316
17294.60 271
17295.84 302
17297.08 269
17298.33 299
17299.57 286
17300.81 252
17302.05 283
17303.30 315
17304.54 285
17305.78 293
17307.03 294
17308.27 227
17309.52 295
17310.76 325
17312.00 247
17313.25 255
17314.49 247
17315.73 266
17316.98 265
17318.22 287
17319.47 289
17320.71 293
17321.95 269
17323.20 293
17324.44 282
17325.69 303
17326.93 307
17328.17 279
17329.42 285
17330.66 284
17331.91 302
17333.15 298
17334.40 289
17335.64 270
17336.88 270
17338.13 273
17339.37 271
17340.62 281
17341.86 269
17343.11 281
17344.35 307
17345.60 289
17346.84 280
17348.09 267
17349.33 276
17350.58 270
17351.82 294
17353.07 312
17354.31 313
17355.56 293
17356.80 308
17358.05 253
17359.29 263
17360.54 258
17361.78 284
17363.03 284
17364.27 283
17365.52 257
17366.77 291
17368.01 263
17369.26 305
17370.50 314
17371.75 275
17372.99 293
17374.24 299
17375.49 301
17376.73 296
17377.98 301
17379.22 292
17380.47 274
17381.72 257
17382.96 297
17384.21 305
17385.45 284
17386.70 250
17387.95 295
17389.19 320
17390.44 279
17391.69 277
17392.93 265
17394.18 282
17395.43 279
17396.67 302
17397.92 296
17399.17 283
17400.41 311
17401.66 296
17402.91 303
17404.15 284
17405.40 276
17406.65 322
17407.89 287
17409.14 303
17410.39 307
17411.64 273
17412.88 264
17414.13 253
17415.38 281
17416.63 284
17417.87 272
17419.12 275
17420.37 285
17421.62 269
17422.86 282
17424.11 298
17425.36 306
17426.61 272
17427.85 310
17429.10 287
17430.35 270
17431.60 270
17432.85 286
17434.09 298
17435.34 288
17436.59 284
17437.84 273
17439.09 280
17440.33 257
17441.58 280
17442.83 290
17444.08 310
17445.33 309
17446.58 267
17447.82 302
17449.07 304
17450.32 336
17451.57 299
17452.82 288
17454.07 282
17455.32 300
17456.57 316
17457.81 291
17459.06 284
17460.31 268
17461.56 315
17462.81 305
17464.06 311
17465.31 257
17466.56 288
17467.81 295
17469.06 281
17470.30 289
17471.55 273
17472.80 289
17474.05 282
17475.30 249
17476.55 272
17477.80 282
17479.05 334
17480.30 270
17481.55 299
17482.80 276
17484.05 310
17485.30 327
17486.55 252
17487.80 263
17489.05 270
17490.30 295
17491.55 282
17492.80 278
17494.05 310
17495.30 264
17496.55 314
17497.80 276
17499.05 310
17500.30 298
17501.55 309
17502.80 286
17504.05 312
17505.30 302
17506.55 305
17507.80 329
17509.06 289
17510.31 281
17511.56 310
17512.81 296
17514.06 347
17515.31 295
17516.56 307
17517.81 311
17519.06 264
17520.31 271
17521.56 290
17522.82 319
17524.07 258
17525.32 289
17526.57 290
17527.82 314
17529.07 293
17530.32 296
17531.58 321
17532.83 314
17534.08 297
17535.33 288
17536.58 353
17537.83 314
17539.09 326
17540.34 330
17541.59 339
17542.84 291
17544.09 282
17545.35 321
17546.60 302
17547.85 329
17549.10 311
17550.35 305
17551.61 319
17552.86 287
17554.11 298
17555.36 317
17556.62 307
17557.87 338
17559.12 309
17560.37 318
17561.63 340
17562.88 346
17564.13 298
17565.38 301
17566.64 310
17567.89 297
17569.14 326
17570.39 332
17571.65 319
17572.90 305
17574.15 312
17575.41 347
17576.66 338
17577.91 330
17579.17 299
17580.42 308
17581.67 316
17582.93 281
17584.18 292
17585.43 309
17586.69 362
17587.94 311
17589.19 326
17590.45 312
17591.70 317
17592.95 286
17594.21 289
17595.46 296
17596.72 277
17597.97 291
17599.22 303
17600.48 311
17601.73 302
17602.99 315
17604.24 339
17605.49 337
17606.75 291
17608.00 300
17609.26 305
17610.51 307
17611.76 329
17613.02 323
17614.27 311
17615.53 303
17616.78 311
17618.04 305
17619.29 317
17620.55 306
17621.80 323
17623.06 321
17624.31 314
17625.57 286
17626.82 286
17628.08 295
17629.33 308
17630.59 341
17631.84 317
17633.10 318
17634.35 315
17635.61 298
17636.86 297
17638.12 308
17639.37 301
17640.63 310
17641.88 302
17643.14 261
17644.39 298
17645.65 290
17646.91 306
17648.16 307
17649.42 290
17650.67 337
17651.93 318
17653.18 335
17654.44 307
17655.70 317
17656.95 288
17658.21 290
17659.46 275
17660.72 313
17661.98 282
17663.23 260
17664.49 296
17665.75 293
17667.00 312
17668.26 297
17669.51 313
17670.77 314
17672.03 305
17673.28 311
17674.54 278
17675.80 295
17677.05 266
17678.31 290
17679.57 284
17680.82 290
17682.08 299
17683.34 266
17684.60 308
17685.85 299
17687.11 276
17688.37 291
17689.62 277
17690.88 269
17692.14 332
17693.40 295
17694.65 259
17695.91 286
17697.17 296
17698.42 291
17699.68 298
17700.94 262
17702.20 287
17703.46 302
17704.71 268
17705.97 292
17707.23 302
17708.49 324
17709.74 312
17711.00 280
17712.26 284
17713.52 299
17714.78 279
17716.03 288
17717.29 278
17718.55 264
17719.81 253
17721.07 311
17722.33 291
17723.58 271
17724.84 269
17726.10 313
17727.36 310
17728.62 294
17729.88 269
17731.13 258
17732.39 258
17733.65 329
17734.91 312
17736.17 295
17737.43 272
17738.69 286
17739.95 262
17741.21 255
17742.46 268
17743.72 265
17744.98 288
17746.24 305
17747.50 267
17748.76 243
17750.02 244
17751.28 283
17752.54 302
17753.80 263
17755.06 257
17756.32 260
17757.58 309
17758.84 250
17760.10 259
17761.36 263
17762.61 274
17763.87 318
17765.13 287
17766.39 318
17767.65 324
17768.91 300
17770.17 296
17771.43 281
17772.69 269
17773.95 283
17775.21 275
17776.48 289
17777.74 287
17779.00 302
17780.26 298
17781.52 302
17782.78 276
17784.04 305
17785.30 309
17786.56 260
17787.82 306
17789.08 320
17790.34 320
17791.60 299
17792.86 281
17794.12 267
17795.38 275
17796.65 280
17797.91 283
17799.17 254
17800.43 288
17801.69 311
17802.95 284
17804.21 282
17805.47 293
17806.73 269
17808.00 244
17809.26 302
17810.52 275
17811.78 322
17813.04 292
17814.30 275
17815.56 294
17816.83 281
17818.09 288
17819.35 268
17820.61 286
17821.87 245
17823.14 259
17824.40 296
17825.66 324
17826.92 253
17828.18 263
17829.45 257
17830.71 270
17831.97 281
17833.23 265
17834.49 274
17835.76 253
17837.02 282
17838.28 255
17839.54 277
17840.81 266
17842.07 264
17843.33 281
17844.59 297
17845.86 292
17847.12 281
17848.38 264
17849.65 253
17850.91 248
17852.17 242
17853.43 239
17854.70 294
17855.96 284
17857.22 244
17858.49 229
17859.75 251
17861.01 250
17862.28 279
17863.54 285
17864.80 296
17866.07 280
17867.33 283
17868.59 290
17869.86 290
17871.12 283
17872.38 281
17873.65 311
17874.91 275
17876.18 269
17877.44 287
17878.70 293
17879.97 296
17881.23 298
17882.50 279
17883.76 280
17885.02 255
17886.29 261
17887.55 264
17888.82 285
17890.08 255
17891.35 258
17892.61 292
17893.87 243
17895.14 243
17896.40 241
17897.67 284
17898.93 231
17900.20 274
17901.46 266
17902.73 257
17903.99 292
17905.26 281
17906.52 218
17907.79 220
17909.05 261
17910.32 294
17911.58 301
17912.85 238
17914.11 277
17915.38 318
17916.64 290
17917.91 235
17919.17 258
17920.44 255
17921.70 268
17922.97 273
17924.23 241
17925.50 251
17926.76 284
17928.03 267
17929.30 272
17930.56 262
17931.83 296
17933.09 295
17934.36 284
17935.62 267
17936.89 264
17938.16 279
17939.42 244
17940.69 248
17941.96 275
17943.22 254
17944.49 258
17945.75 277
17947.02 259
17948.29 273
17949.55 252
17950.82 280
17952.09 254
17953.35 233
17954.62 274
17955.89 252
17957.15 267
17958.42 266
17959.69 260
17960.95 273
17962.22 241
17963.49 291
17964.75 277
17966.02 254
17967.29 288
17968.55 285
17969.82 281
17971.09 280
17972.36 247
17973.62 251
17974.89 285
17976.16 322
17977.42 263
17978.69 280
17979.96 243
17981.23 252
17982.49 187
17983.76 235
17985.03 248
17986.30 232
17987.57 245
17988.83 249
17990.10 280
17991.37 293
17992.64 258
17993.90 223
17995.17 249
17996.44 263
17997.71 256
17998.98 265
18000.25 268
18001.51 251
18002.78 257
18004.05 260
18005.32 270
18006.59 238
18007.86 238
18009.12 227
18010.39 241
18011.66 272
18012.93 253
18014.20 295
18015.47 257
18016.74 220
18018.00 247
18019.27 260
18020.54 220
18021.81 239
18023.08 254
18024.35 262
18025.62 250
18026.89 233
18028.16 259
18029.43 265
18030.69 265
18031.96 259
18033.23 259
18034.50 255
18035.77 251
18037.04 226
18038.31 266
18039.58 244
18040.85 222
18042.12 254
18043.39 253
18044.66 237
18045.93 261
18047.20 252
18048.47 271
18049.74 224
18051.01 256
18052.28 270
18053.55 251
18054.82 232
18056.09 310
18057.36 286
18058.63 236
18059.90 257
18061.17 284
18062.44 284
18063.71 245
18064.98 261
18066.25 256
18067.52 239
18068.79 225
18070.06 277
18071.33 249
18072.61 249
18073.88 248
18075.15 258
18076.42 248
18077.69 246
18078.96 302
18080.23 295
18081.50 268
18082.77 251
18084.04 255
18085.32 252
18086.59 296
18087.86 321
18089.13 232
18090.40 280
18091.67 240
18092.94 237
18094.22 285
18095.49 294
18096.76 265
18098.03 277
18099.30 245
18100.57 255
18101.85 286
18103.12 255
18104.39 265
18105.66 274
18106.93 242
18108.20 257
18109.48 269
18110.75 254
18112.02 248
18113.29 243
18114.57 262
18115.84 258
18117.11 267
18118.38 264
18119.65 255
18120.93 237
18122.20 264
18123.47 265
18124.74 274
18126.02 250
18127.29 284
18128.56 286
18129.84 277
18131.11 237
18132.38 224
18133.65 266
18134.93 236
18136.20 262
18137.47 285
18138.75 255
18140.02 231
18141.29 264
18142.57 282
18143.84 254
18145.11 233
18146.39 294
18147.66 246
18148.93 260
18150.21 240
18151.48 264
18152.75 275
18154.03 263
18155.30 279
18156.57 264
18157.85 242
18159.12 270
18160.40 242
18161.67 262
18162.94 294
18164.22 274
18165.49 259
18166.77 241
18168.04 255
18169.31 253
18170.59 284
18171.86 264
18173.14 253
18174.41 297
18175.68 243
18176.96 276
18178.23 293
18179.51 261
18180.78 245
18182.06 280
18183.33 254
18184.61 262
18185.88 276
18187.16 264
18188.43 278
18189.71 258
18190.98 291
18192.26 263
18193.53 252
18194.81 266
18196.08 262
18197.36 226
18198.63 282
18199.91 302
18201.18 298
18202.46 270
18203.73 292
18205.01 292
18206.28 268
18207.56 240
18208.83 254
18210.11 252
18211.39 264
18212.66 277
18213.94 258
18215.21 280
18216.49 287
18217.76 266
18219.04 241
18220.32 256
18221.59 286
18222.87 278
18224.14 247
18225.42 246
18226.70 261
18227.97 263
18229.25 276
18230.53 230
18231.80 247
18233.08 217
18234.35 255
18235.63 278
18236.91 267
18238.18 247
18239.46 285
18240.74 220
18242.01 259
18243.29 258
18244.57 263
18245.84 264
18247.12 268
18248.40 251
18249.68 264
18250.95 258
18252.23 245
18253.51 247
18254.78 270
18256.06 273
18257.34 266
18258.62 244
18259.89 230
18261.17 296
18262.45 260
18263.72 314
18265.00 266
18266.28 230
18267.56 251
18268.84 233
18270.11 238
18271.39 236
18272.67 223
18273.95 244
18275.22 273
18276.50 251
18277.78 254
18279.06 248
18280.34 248
18281.61 250
18282.89 222
18284.17 287
18285.45 267
18286.73 246
18288.01 245
18289.28 245
18290.56 269
18291.84 258
18293.12 273
18294.40 223
18295.68 236
18296.95 274
18298.23 272
18299.51 320
18300.79 260
18302.07 235
18303.35 253
18304.63 293
18305.91 284
18307.19 271
18308.46 272
18309.74 265
18311.02 263
18312.30 239
18313.58 235
18314.86 272
18316.14 302
18317.42 270
18318.70 283
18319.98 273
18321.26 244
18322.54 245
18323.82 255
18325.10 242
18326.38 248
18327.66 236
18328.94 252
18330.22 229
18331.50 240
18332.77 264
18334.05 267
18335.33 265
18336.61 270
18337.90 258
18339.18 265
18340.46 253
18341.74 252
18343.02 241
18344.30 246
18345.58 240
18346.86 279
18348.14 323
18349.42 292
18350.70 240
18351.98 250
18353.26 257
18354.54 273
18355.82 236
18357.10 278
18358.38 242
18359.66 285
18360.94 245
18362.22 268
18363.51 231
18364.79 265
18366.07 282
18367.35 268
18368.63 262
18369.91 281
18371.19 264
18372.47 266
18373.76 293
18375.04 272
18376.32 254
18377.60 247
18378.88 293
18380.16 266
18381.44 262
18382.73 258
18384.01 245
18385.29 258
18386.57 296
18387.85 260
18389.13 240
18390.42 253
18391.70 267
18392.98 249
18394.26 260
18395.54 247
18396.83 241
18398.11 254
18399.39 258
18400.67 262
18401.96 248
18403.24 306
18404.52 272
18405.80 294
18407.09 240
18408.37 268
18409.65 276
18410.93 278
18412.22 283
18413.50 247
18414.78 266
18416.06 255
18417.35 242
18418.63 241
18419.91 251
18421.20 258
18422.48 264
18423.76 271
18425.05 243
18426.33 260
18427.61 277
18428.89 252
18430.18 265
18431.46 259
18432.74 253
18434.03 261
18435.31 271
18436.60 261
18437.88 247
18439.16 301
18440.45 294
18441.73 235
18443.01 259
18444.30 267
18445.58 255
18446.87 267
18448.15 281
18449.43 258
18450.72 258
18452.00 238
18453.29 278
18454.57 231
18455.85 266
18457.14 254
18458.42 250
18459.71 255
18460.99 238
18462.28 248
18463.56 253
18464.84 299
18466.13 295
18467.41 276
18468.70 263
18469.98 255
18471.27 266
18472.55 262
18473.84 243
18475.12 231
18476.41 253
18477.69 259
18478.98 251
18480.26 227
18481.55 236
18482.83 256
18484.12 269
18485.40 256
18486.69 223
18487.97 253
18489.26 248
18490.54 248
18491.83 268
18493.11 260
18494.40 253
18495.69 282
18496.97 275
18498.26 293
18499.54 292
18500.83 266
18502.11 270
18503.40 222
18504.69 281
18505.97 274
18507.26 297
18508.54 274
18509.83 289
18511.12 268
18512.40 269
18513.69 269
18514.98 253
18516.26 262
18517.55 230
18518.83 245
18520.12 285
18521.41 313
18522.69 276
18523.98 266
18525.27 230
18526.55 248
18527.84 296
18529.13 289
18530.41 266
18531.70 268
18532.99 289
18534.27 281
18535.56 258
18536.85 264
18538.14 270
18539.42 266
18540.71 252
18542.00 247
18543.28 252
18544.57 270
18545.86 261
18547.15 245
18548.43 260
18549.72 250
18551.01 289
18552.30 301
18553.58 272
18554.87 252
18556.16 264
18557.45 249
18558.73 240
18560.02 286
18561.31 286
18562.60 288
18563.89 268
18565.17 254
18566.46 267
18567.75 289
18569.04 305
18570.33 277
18571.62 254
18572.90 295
18574.19 264
18575.48 254
18576.77 259
18578.06 255
18579.35 285
18580.63 245
18581.92 249
18583.21 268
18584.50 283
18585.79 271
18587.08 293
18588.37 279
18589.66 258
18590.94 287
18592.23 304
18593.52 265
18594.81 265
18596.10 287
18597.39 247
18598.68 314
18599.97 305
18601.26 336
18602.55 299
18603.84 298
18605.13 305
18606.41 332
18607.70 299
18608.99 307
18610.28 274
18611.57 296
18612.86 308
18614.15 300
18615.44 315
18616.73 327
18618.02 310
18619.31 290
18620.60 303
18621.89 317
18623.18 274
18624.47 306
18625.76 339
18627.05 322
18628.34 317
18629.63 307
18630.92 317
18632.21 326
18633.50 335
18634.79 333
18636.08 307
18637.37 311
18638.67 295
18639.96 296
18641.25 309
18642.54 311
18643.83 274
18645.12 301
18646.41 296
18647.70 288
18648.99 277
18650.28 293
18651.57 281
18652.86 332
18654.16 282
18655.45 278
18656.74 298
18658.03 264
18659.32 272
18660.61 297
18661.90 305
18663.19 311
18664.49 304
18665.78 320
18667.07 302
18668.36 292
18669.65 312
18670.94 291
18672.24 273
18673.53 300
18674.82 310
18676.11 280
18677.40 298
18678.70 265
18679.99 261
18681.28 274
18682.57 284
18683.86 291
18685.16 322
18686.45 280
18687.74 261
18689.03 268
18690.33 269
18691.62 286
18692.91 269
18694.20 265
18695.50 247
18696.79 280
18698.08 298
18699.37 280
18700.67 292
18701.96 310
18703.25 298
18704.54 260
18705.84 261
18707.13 298
18708.42 289
18709.72 270
18711.01 255
18712.30 281
18713.60 280
18714.89 287
18716.18 280
18717.48 319
18718.77 260
18720.06 241
18721.36 289
18722.65 249
18723.94 230
18725.24 278
18726.53 263
18727.82 299
18729.12 287
18730.41 276
18731.70 274
18733.00 279
18734.29 307
18735.59 289
18736.88 268
18738.17 257
18739.47 294
18740.76 288
18742.06 275
18743.35 274
18744.64 285
18745.94 232
18747.23 279
18748.53 278
18749.82 270
18751.12 268
18752.41 249
18753.71 259
18755.00 265
18756.30 278
18757.59 253
18758.88 270
18760.18 267
18761.47 256
18762.77 258
18764.06 256
18765.36 244
18766.65 271
18767.95 286
18769.24 255
18770.54 281
18771.83 289
18773.13 310
18774.43 292
18775.72 271
18777.02 232
18778.31 264
18779.61 271
18780.90 285
18782.20 247
18783.49 269
18784.79 249
18786.08 287
18787.38 291
18788.68 277
18789.97 261
18791.27 277
18792.56 252
18793.86 252
18795.16 257
18796.45 255
18797.75 255
18799.04 259
18800.34 252
18801.64 229
18802.93 249
18804.23 249
18805.53 248
18806.82 245
18808.12 257
18809.41 243
18810.71 250
18812.01 265
18813.30 271
18814.60 264
18815.90 266
18817.19 260
18818.49 257
18819.79 267
18821.09 251
18822.38 237
18823.68 239
18824.98 252
18826.27 239
18827.57 264
18828.87 261
18830.16 282
18831.46 303
18832.76 249
18834.06 261
18835.35 278
18836.65 254
18837.95 256
18839.25 228
18840.54 233
18841.84 250
18843.14 230
18844.44 256
18845.73 254
18847.03 242
18848.33 242
18849.63 259
18850.93 230
18852.22 276
18853.52 271
18854.82 246
18856.12 270
18857.42 255
18858.71 255
18860.01 264
18861.31 280
18862.61 280
18863.91 291
18865.21 272
18866.50 237
18867.80 277
18869.10 288
18870.40 262
18871.70 260
18873.00 292
18874.30 268
18875.60 262
18876.89 238
18878.19 269
18879.49 290
18880.79 243
18882.09 226
18883.39 251
18884.69 254
18885.99 273
18887.29 266
18888.59 296
18889.88 241
18891.18 265
18892.48 290
18893.78 250
18895.08 292
18896.38 287
18897.68 273
18898.98 239
18900.28 245
18901.58 276
18902.88 261
18904.18 255
18905.48 226
18906.78 235
18908.08 271
18909.38 269
18910.68 238
18911.98 266
18913.28 261
18914.58 277
18915.88 229
18917.18 260
18918.48 265
18919.78 286
18921.08 252
18922.38 268
18923.68 240
18924.98 240
18926.28 235
18927.58 258
18928.88 237
18930.18 247
18931.49 257
18932.79 252
18934.09 258
18935.39 225
18936.69 231
18937.99 243
18939.29 253
18940.59 221
18941.89 236
18943.19 231
18944.49 232
18945.80 246
18947.10 247
18948.40 213
18949.70 262
18951.00 279
18952.30 264
18953.60 233
18954.91 223
18956.21 239
18957.51 242
18958.81 245
18960.11 240
18961.41 266
18962.72 227
18964.02 239
18965.32 212
18966.62 228
18967.92 254
18969.23 239
18970.53 244
18971.83 252
18973.13 248
18974.43 250
18975.74 259
18977.04 249
18978.34 268
18979.64 247
18980.95 291
18982.25 234
18983.55 223
18984.85 233
18986.16 232
18987.46 230
18988.76 225
18990.06 259
18991.37 208
18992.67 243
18993.97 235
18995.28 265
18996.58 293
18997.88 256
18999.18 246
19000.49 258
19001.79 252
19003.09 263
19004.40 259
19005.70 273
19007.00 237
19008.31 234
19009.61 259
19010.91 256
19012.22 247
19013.52 236
19014.82 219
19016.13 253
19017.43 260
19018.74 227
19020.04 266
19021.34 251
19022.65 242
19023.95 254
19025.25 263
19026.56 254
19027.86 227
19029.17 203
19030.47 212
19031.77 212
19033.08 224
19034.38 226
19035.69 237
19036.99 246
19038.30 240
19039.60 233
19040.91 236
19042.21 264
19043.51 233
19044.82 264
19046.12 239
19047.43 266
19048.73 240
19050.04 242
19051.34 221
19052.65 244
19053.95 246
19055.26 231
19056.56 247
19057.87 225
19059.17 242
19060.48 267
19061.78 253
19063.09 271
19064.39 231
19065.70 217
19067.00 235
19068.31 229
19069.62 221
19070.92 244
19072.23 228
19073.53 257
19074.84 240
19076.14 257
19077.45 223
19078.75 247
19080.06 229
19081.37 216
19082.67 208
19083.98 218
19085.28 229
19086.59 244
19087.90 210
19089.20 241
19090.51 255
19091.82 252
19093.12 263
19094.43 265
19095.73 264
19097.04 224
19098.35 244
19099.65 232
19100.96 258
19102.27 261
19103.57 256
19104.88 255
19106.19 269
19107.49 235
19108.80 229
19110.11 229
19111.41 233
19112.72 262
19114.03 235
19115.33 237
19116.64 246
19117.95 252
19119.26 257
19120.56 280
19121.87 242
19123.18 254
19124.49 240
19125.79 261
19127.10 240
19128.41 258
19129.72 248
19131.02 251
19132.33 231
19133.64 226
19134.95 234
19136.25 219
19137.56 237
19138.87 249
19140.18 254
19141.49 280
19142.79 258
19144.10 257
19145.41 244
19146.72 266
19148.03 214
19149.33 207
19150.64 207
19151.95 235
19153.26 250
19154.57 275
19155.88 242
19157.18 259
19158.49 249
19159.80 260
19161.11 260
19162.42 285
19163.73 250
19165.04 251
19166.34 262
19167.65 246
19168.96 239
19170.27 250
19171.58 260
19172.89 224
19174.20 244
19175.51 253
19176.82 228
19178.13 231
19179.43 225
19180.74 241
19182.05 243
19183.36 244
19184.67 274
19185.98 231
19187.29 235
19188.60 247
19189.91 256
19191.22 251
19192.53 239
19193.84 243
19195.15 237
19196.46 225
19197.77 251
19199.08 266
19200.39 230
19201.70 239
19203.01 227
19204.32 223
19205.63 226
19206.94 231
19208.25 228
19209.56 254
19210.87 220
19212.18 223
19213.49 273
19214.80 252
19216.11 271
19217.42 258
19218.73 256
19220.04 210
19221.35 241
19222.66 219
19223.98 206
19225.29 217
19226.60 233
19227.91 269
19229.22 230
19230.53 268
19231.84 214
19233.15 211
19234.46 240
19235.77 234
19237.09 220
19238.40 256
19239.71 258
19241.02 256
19242.33 229
19243.64 265
19244.95 240
19246.27 226
19247.58 253
19248.89 247
19250.20 306
19251.51 254
19252.82 238
19254.14 256
19255.45 261
19256.76 228
19258.07 278
19259.38 212
19260.70 227
19262.01 243
19263.32 250
19264.63 271
19265.94 237
19267.26 233
19268.57 247
19269.88 269
19271.19 235
19272.51 238
19273.82 240
19275.13 240
19276.44 238
19277.76 223
19279.07 221
19280.38 258
19281.69 253
19283.01 219
19284.32 256
19285.63 240
19286.94 250
19288.26 253
19289.57 220
19290.88 210
19292.20 219
19293.51 234
19294.82 250
19296.14 250
19297.45 221
19298.76 237
19300.08 235
19301.39 230
19302.70 216
19304.02 244
19305.33 245
19306.64 232
19307.96 218
19309.27 235
19310.59 231
19311.90 220
19313.21 252
19314.53 251
19315.84 235
19317.15 250
19318.47 228
19319.78 229
19321.10 249
19322.41 221
19323.72 227
19325.04 212
19326.35 232
19327.67 238
19328.98 250
19330.30 249
19331.61 253
19332.93 273
19334.24 252
19335.55 214
19336.87 227
19338.18 263
19339.50 275
19340.81 238
19342.13 245
19343.44 230
19344.76 252
19346.07 223
19347.39 229
19348.70 221
19350.02 258
19351.33 263
19352.65 241
19353.96 220
19355.28 259
19356.59 228
19357.91 243
19359.22 266
19360.54 243
19361.86 230
19363.17 283
19364.49 242
19365.80 226
19367.12 233
19368.43 216
19369.75 233
19371.06 254
19372.38 240
19373.70 239
19375.01 256
19376.33 247
19377.64 230
19378.96 245
19380.28 216
19381.59 212
19382.91 232
19384.23 233
19385.54 233
19386.86 222
19388.17 238
19389.49 224
19390.81 243
19392.12 232
19393.44 229
19394.76 256
19396.07 246
19397.39 216
19398.71 257
19400.02 264
19401.34 242
19402.66 215
19403.97 217
19405.29 220
19406.61 247
19407.93 223
19409.24 210
19410.56 205
19411.88 250
19413.19 244
19414.51 250
19415.83 219
19417.15 224
19418.46 235
19419.78 246
19421.10 236
19422.42 219
19423.73 216
19425.05 215
19426.37 231
19427.69 225
19429.00 216
19430.32 247
19431.64 288
19432.96 245
19434.28 236
19435.59 233
19436.91 224
19438.23 203
19439.55 219
19440.87 251
19442.18 218
19443.50 234
19444.82 263
19446.14 210
19447.46 234
19448.78 251
19450.09 229
19451.41 246
19452.73 237
19454.05 244
19455.37 262
19456.69 263
19458.01 234
19459.33 228
19460.64 225
19461.96 241
19463.28 241
19464.60 235
19465.92 236
19467.24 229
19468.56 223
19469.88 237
19471.20 239
19472.52 223
19473.83 291
19475.15 239
19476.47 221
19477.79 243
19479.11 230
19480.43 254
19481.75 242
19483.07 255
19484.39 233
19485.71 218
19487.03 239
19488.35 240
19489.67 249
19490.99 233
19492.31 213
19493.63 222
19494.95 242
19496.27 226
19497.59 225
19498.91 215
19500.23 236
19501.55 221
19502.87 271
19504.19 242
19505.51 253
19506.83 260
19508.15 242
19509.47 222
19510.79 206
19512.11 215
19513.43 228
19514.75 234
19516.08 225
19517.40 239
19518.72 242
19520.04 262
19521.36 222
19522.68 241
19524.00 241
19525.32 235
19526.64 234
19527.96 229
19529.29 222
19530.61 229
19531.93 190
19533.25 248
19534.57 274
19535.89 249
19537.21 215
19538.53 261
19539.86 237
19541.18 218
19542.50 239
19543.82 243
19545.14 234
19546.46 227
19547.79 229
19549.11 214
19550.43 234
19551.75 210
19553.07 189
19554.40 227
19555.72 235
19557.04 216
19558.36 252
19559.68 220
19561.01 204
19562.33 214
19563.65 204
19564.97 202
19566.30 217
19567.62 215
19568.94 228
19570.26 223
19571.59 222
19572.91 213
19574.23 197
19575.55 234
19576.88 242
19578.20 279
19579.52 209
19580.85 224
19582.17 245
19583.49 260
19584.82 244
19586.14 251
19587.46 213
19588.78 251
19590.11 261
19591.43 263
19592.75 273
19594.08 257
19595.40 239
19596.72 245
19598.05 252
19599.37 228
19600.70 237
19602.02 239
19603.34 249
19604.67 240
19605.99 232
19607.31 232
19608.64 241
19609.96 244
19611.29 282
19612.61 225
19613.93 245
19615.26 239
19616.58 236
19617.91 210
19619.23 245
19620.55 255
19621.88 225
19623.20 213
19624.53 252
19625.85 232
19627.18 236
19628.50 231
19629.83 231
19631.15 229
19632.48 224
19633.80 271
19635.12 224
19636.45 244
19637.77 221
19639.10 234
19640.42 230
19641.75 238
19643.07 238
19644.40 212
19645.72 212
19647.05 202
19648.37 222
19649.70 238
19651.03 223
19652.35 229
19653.68 265
19655.00 232
19656.33 224
19657.65 245
19658.98 224
19660.30 215
19661.63 228
19662.96 229
19664.28 210
19665.61 256
19666.93 229
19668.26 275
19669.58 237
19670.91 230
19672.24 223
19673.56 245
19674.89 226
19676.21 234
19677.54 241
19678.87 240
19680.19 237
19681.52 233
19682.85 239
19684.17 232
19685.50 236
19686.83 235
19688.15 241
19689.48 234
19690.81 239
19692.13 208
19693.46 228
19694.79 220
19696.11 220
19697.44 261
19698.77 259
19700.09 250
19701.42 235
19702.75 225
19704.07 246
19705.40 255
19706.73 241
19708.06 218
19709.38 240
19710.71 250
19712.04 251
19713.37 218
19714.69 200
19716.02 254
19717.35 246
19718.68 249
19720.00 248
19721.33 233
19722.66 258
19723.99 227
19725.31 225
19726.64 233
19727.97 230
19729.30 231
19730.63 249
19731.95 232
19733.28 234
19734.61 240
19735.94 228
19737.27 221
19738.59 230
19739.92 252
19741.25 262
19742.58 250
19743.91 222
19745.24 235
19746.57 225
19747.89 240
19749.22 244
19750.55 221
19751.88 211
19753.21 261
19754.54 235
19755.87 258
19757.20 247
19758.52 287
19759.85 288
19761.18 249
19762.51 272
19763.84 273
19765.17 234
19766.50 242
19767.83 222
19769.16 223
19770.49 211
19771.82 225
19773.15 211
19774.47 235
19775.80 249
19777.13 265
19778.46 244
19779.79 239
19781.12 251
19782.45 248
19783.78 221
19785.11 237
19786.44 239
19787.77 266
19789.10 225
19790.43 220
19791.76 224
19793.09 231
19794.42 224
19795.75 247
19797.08 218
19798.41 199
19799.74 227
19801.07 242
19802.40 222
19803.73 224
19805.07 237
19806.40 261
19807.73 257
19809.06 234
19810.39 245
19811.72 251
19813.05 257
19814.38 212
19815.71 241
19817.04 283
19818.37 248
19819.70 244
19821.03 232
19822.37 234
19823.70 227
19825.03 217
19826.36 183
19827.69 212
19829.02 223
19830.35 259
19831.68 238
19833.02 293
19834.35 254
19835.68 265
19837.01 256
19838.34 277
19839.67 247
19841.01 204
19842.34 250
19843.67 243
19845.00 225
19846.33 231
19847.67 225
19849.00 231
19850.33 263
19851.66 233
19852.99 232
19854.33 228
19855.66 236
19856.99 223
19858.32 224
19859.65 226
19860.99 209
19862.32 223
19863.65 219
19864.98 218
19866.32 224
19867.65 256
19868.98 236
19870.32 203
19871.65 217
19872.98 244
19874.31 240
19875.65 239
19876.98 197
19878.31 192
19879.65 224
19880.98 223
19882.31 216
19883.64 211
19884.98 222
19886.31 221
19887.64 226
19888.98 208
19890.31 236
19891.64 221
19892.98 242
19894.31 240
19895.65 242
19896.98 253
19898.31 263
19899.65 231
19900.98 253
19902.31 247
19903.65 273
19904.98 275
19906.32 264
19907.65 246
19908.98 214
19910.32 208
19911.65 244
19912.99 289
19914.32 204
19915.65 229
19916.99 221
19918.32 240
19919.66 219
19920.99 226
19922.33 242
19923.66 219
19924.99 233
19926.33 256
19927.66 271
19929.00 251
19930.33 225
19931.67 247
19933.00 240
19934.34 221
19935.67 229
19937.01 203
19938.34 205
19939.68 239
19941.01 233
19942.35 226
19943.68 213
19945.02 205
19946.35 234
19947.69 226
19949.02 260
19950.36 258
19951.70 221
19953.03 227
19954.37 201
19955.70 224
19957.04 193
19958.37 205
19959.71 199
19961.04 204
19962.38 232
19963.72 223
19965.05 218
19966.39 221
19967.72 225
19969.06 260
19970.40 203
19971.73 266
19973.07 262
19974.40 239
19975.74 231
19977.08 251
19978.41 239
19979.75 217
19981.09 246
19982.42 280
19983.76 244
19985.10 228
19986.43 278
19987.77 246
19989.11 196
19990.44 210
19991.78 255
19993.12 242
19994.45 208
19995.79 253
19997.13 264
19998.46 265
19999.80 257
20001.14 227
20002.48 262
20003.81 209
20005.15 223
20006.49 251
20007.82 224
20009.16 257
20010.50 255
20011.84 281
20013.17 261
20014.51 256
20015.85 230
20017.19 267
20018.52 224
20019.86 254
20021.20 233
20022.54 250
20023.88 214
20025.21 227
20026.55 241
20027.89 220
20029.23 231
20030.57 230
20031.90 249
20033.24 249
20034.58 222
20035.92 241
20037.26 222
20038.60 230
20039.93 236
20041.27 243
20042.61 282
20043.95 227
20045.29 201
20046.63 241
20047.97 221
20049.30 215
20050.64 198
20051.98 256
20053.32 248
20054.66 251
20056.00 257
20057.34 270
20058.68 280
20060.02 262
20061.35 259
20062.69 245
20064.03 216
20065.37 242
20066.71 240
20068.05 268
20069.39 244
20070.73 267
20072.07 233
20073.41 226
20074.75 253
20076.09 229
20077.43 264
20078.77 258
20080.11 242
20081.45 245
20082.79 248
20084.13 227
20085.47 276
20086.81 274
20088.15 257
20089.49 235
20090.83 245
20092.17 258
20093.51 238
20094.85 274
20096.19 263
20097.53 247
20098.87 241
20100.21 278
20101.55 239
20102.89 230
20104.23 265
20105.57 264
20106.91 246
20108.25 227
20109.59 255
20110.93 242
20112.27 253
20113.62 256
20114.96 245
20116.30 260
20117.64 202
20118.98 225
20120.32 274
20121.66 239
20123.00 248
20124.34 230
20125.69 245
20127.03 258
20128.37 270
20129.71 251
20131.05 242
20132.39 249
20133.73 208
20135.08 223
20136.42 230
20137.76 261
20139.10 227
20140.44 251
