# Supplementary material for: MALDI-TOF MS typing enables the classification of brewing yeasts of the genus Saccharomyces to major beer styles
Source: PLoS One. 2017 Aug 9;12(8):e0181694. doi: 10.1371/journal.pone.0181694 (PMC5549903; doi:10.1371/journal.pone.0181694)
Supplement: S11 File — The directory includes 90 raw files and was zipped to “.zip”; the folder has three strains with 30 spectra per strain; S1 Text explains the raw files with an example and Table 1 represents the yeast strains used within the experiment. (ZIP) [file pone.0181694.s014.zip › 31-33/30337-338-OG-Alt-Alt-YPG-18h-E-E_2015-08-13__0_C3_1.dat]

1999.93 1039
2000.35 1068
2000.77 993
2001.19 1058
2001.61 1066
2002.03 978
2002.46 1033
2002.88 1070
2003.30 1141
2003.72 1131
2004.14 1062
2004.57 1084
2004.99 1119
2005.41 1039
2005.83 1029
2006.25 974
2006.68 1014
2007.10 904
2007.52 971
2007.94 1006
2008.37 1016
2008.79 1162
2009.21 1128
2009.63 1091
2010.06 1103
2010.48 1046
2010.90 1153
2011.32 1093
2011.75 978
2012.17 1032
2012.59 1010
2013.02 1051
2013.44 1070
2013.86 1009
2014.29 875
2014.71 900
2015.13 989
2015.55 921
2015.98 962
2016.40 984
2016.82 861
2017.25 891
2017.67 947
2018.10 1025
2018.52 1037
2018.94 1077
2019.37 1090
2019.79 971
2020.21 956
2020.64 1061
2021.06 1052
2021.48 958
2021.91 1058
2022.33 1058
2022.76 998
2023.18 1036
2023.60 1120
2024.03 1024
2024.45 1023
2024.88 967
2025.30 1014
2025.73 1007
2026.15 851
2026.57 927
2027.00 1032
2027.42 930
2027.85 1034
2028.27 957
2028.70 913
2029.12 816
2029.55 771
2029.97 901
2030.40 914
2030.82 923
2031.24 916
2031.67 883
2032.09 883
2032.52 977
2032.94 979
2033.37 1007
2033.79 1068
2034.22 932
2034.65 972
2035.07 937
2035.50 953
2035.92 914
2036.35 934
2036.77 934
2037.20 921
2037.62 1041
2038.05 977
2038.47 1028
2038.90 927
2039.33 1038
2039.75 1021
2040.18 1130
2040.60 997
2041.03 966
2041.45 1043
2041.88 1072
2042.31 1099
2042.73 1066
2043.16 1080
2043.58 1111
2044.01 1003
2044.44 1007
2044.86 1088
2045.29 1102
2045.72 976
2046.14 1021
2046.57 925
2047.00 961
2047.42 987
2047.85 985
2048.28 1010
2048.70 942
2049.13 1055
2049.56 1090
2049.98 1015
2050.41 968
2050.84 1048
2051.26 1023
2051.69 1066
2052.12 1090
2052.54 1064
2052.97 917
2053.40 1018
2053.83 1093
2054.25 976
2054.68 902
2055.11 1076
2055.53 1127
2055.96 919
2056.39 997
2056.82 984
2057.24 1000
2057.67 1008
2058.10 1001
2058.53 916
2058.96 938
2059.38 1036
2059.81 1002
2060.24 996
2060.67 822
2061.10 1011
2061.52 1111
2061.95 979
2062.38 1022
2062.81 1031
2063.24 1068
2063.66 943
2064.09 1023
2064.52 1034
2064.95 1076
2065.38 1095
2065.81 1070
2066.23 1001
2066.66 1069
2067.09 1148
2067.52 1021
2067.95 936
2068.38 1064
2068.81 1144
2069.23 1104
2069.66 1002
2070.09 1052
2070.52 1009
2070.95 957
2071.38 1084
2071.81 1010
2072.24 996
2072.67 1034
2073.10 986
2073.53 1070
2073.95 1044
2074.38 974
2074.81 1036
2075.24 988
2075.67 1103
2076.10 1076
2076.53 1026
2076.96 1045
2077.39 1091
2077.82 1019
2078.25 1016
2078.68 1069
2079.11 959
2079.54 1103
2079.97 1326
2080.40 1289
2080.83 1092
2081.26 1206
2081.69 1187
2082.12 1372
2082.55 1258
2082.98 1370
2083.41 1225
2083.84 1219
2084.27 1183
2084.70 982
2085.13 894
2085.56 1092
2085.99 1091
2086.42 1136
2086.85 1027
2087.29 1013
2087.72 1006
2088.15 978
2088.58 1056
2089.01 1121
2089.44 1163
2089.87 964
2090.30 998
2090.73 1035
2091.16 951
2091.59 1018
2092.03 1052
2092.46 1007
2092.89 1117
2093.32 1023
2093.75 910
2094.18 955
2094.61 1101
2095.05 1152
2095.48 1044
2095.91 1110
2096.34 1127
2096.77 1068
2097.20 976
2097.63 1079
2098.07 1101
2098.50 1012
2098.93 1038
2099.36 919
2099.79 1036
2100.23 1086
2100.66 986
2101.09 982
2101.52 989
2101.95 914
2102.39 1050
2102.82 1001
2103.25 961
2103.68 1020
2104.12 1074
2104.55 1041
2104.98 943
2105.41 1018
2105.85 970
2106.28 1004
2106.71 965
2107.14 992
2107.58 1031
2108.01 1028
2108.44 1091
2108.88 1148
2109.31 1009
2109.74 1030
2110.18 1020
2110.61 1121
2111.04 1140
2111.47 1190
2111.91 989
2112.34 1080
2112.77 976
2113.21 1024
2113.64 963
2114.07 908
2114.51 984
2114.94 983
2115.37 1050
2115.81 1055
2116.24 1002
2116.68 935
2117.11 1051
2117.54 988
2117.98 1010
2118.41 943
2118.85 991
2119.28 948
2119.71 862
2120.15 884
2120.58 915
2121.02 942
2121.45 966
2121.88 1019
2122.32 992
2122.75 1077
2123.19 1011
2123.62 950
2124.06 1031
2124.49 1008
2124.92 971
2125.36 1068
2125.79 1087
2126.23 1009
2126.66 1060
2127.10 1104
2127.53 1026
2127.97 905
2128.40 857
2128.84 914
2129.27 960
2129.71 1038
2130.14 1090
2130.58 1099
2131.01 1076
2131.45 1023
2131.88 1008
2132.32 983
2132.75 1135
2133.19 1128
2133.63 1180
2134.06 1156
2134.50 1106
2134.93 1143
2135.37 1171
2135.80 1167
2136.24 1098
2136.67 1087
2137.11 1167
2137.55 1094
2137.98 1150
2138.42 1294
2138.85 1287
2139.29 1091
2139.73 1002
2140.16 1087
2140.60 1158
2141.03 1167
2141.47 1102
2141.91 1107
2142.34 1070
2142.78 1030
2143.22 1068
2143.65 1141
2144.09 1031
2144.53 1073
2144.96 975
2145.40 912
2145.84 977
2146.27 964
2146.71 880
2147.15 1011
2147.58 1013
2148.02 1105
2148.46 1099
2148.89 1143
2149.33 1166
2149.77 1134
2150.21 1093
2150.64 1232
2151.08 1260
2151.52 1308
2151.95 1500
2152.39 1527
2152.83 1386
2153.27 1393
2153.70 1451
2154.14 1274
2154.58 1445
2155.02 1414
2155.45 1288
2155.89 1173
2156.33 1186
2156.77 1162
2157.21 1097
2157.64 1065
2158.08 1043
2158.52 1041
2158.96 1070
2159.40 885
2159.83 1070
2160.27 1069
2160.71 1065
2161.15 921
2161.59 947
2162.02 1058
2162.46 1058
2162.90 1060
2163.34 1055
2163.78 1113
2164.22 1187
2164.66 1138
2165.09 1058
2165.53 1026
2165.97 1063
2166.41 1050
2166.85 1052
2167.29 1116
2167.73 999
2168.17 1060
2168.60 1033
2169.04 1063
2169.48 1130
2169.92 1090
2170.36 1100
2170.80 1229
2171.24 1146
2171.68 1125
2172.12 1273
2172.56 1105
2173.00 1074
2173.44 1117
2173.88 1153
2174.32 1155
2174.76 1172
2175.20 1266
2175.64 1290
2176.07 1228
2176.51 1232
2176.95 1287
2177.39 1249
2177.83 1288
2178.27 1165
2178.71 1153
2179.15 1175
2179.59 1253
2180.03 1236
2180.47 1355
2180.92 1158
2181.36 1370
2181.80 1394
2182.24 1258
2182.68 1284
2183.12 1211
2183.56 1154
2184.00 1216
2184.44 1242
2184.88 1078
2185.32 1101
2185.76 1127
2186.20 1012
2186.64 1107
2187.08 1159
2187.52 1087
2187.97 1190
2188.41 1136
2188.85 1178
2189.29 1368
2189.73 1263
2190.17 1275
2190.61 1236
2191.05 1309
2191.49 1324
2191.94 1289
2192.38 1150
2192.82 1292
2193.26 1281
2193.70 1237
2194.14 1291
2194.58 1195
2195.03 1109
2195.47 1113
2195.91 1150
2196.35 1183
2196.79 1160
2197.24 1175
2197.68 1125
2198.12 1118
2198.56 1252
2199.00 1392
2199.45 1237
2199.89 1180
2200.33 1202
2200.77 1038
2201.21 1049
2201.66 1121
2202.10 1157
2202.54 1122
2202.98 1122
2203.43 1125
2203.87 1152
2204.31 1215
2204.75 1105
2205.20 1112
2205.64 1156
2206.08 1032
2206.53 1018
2206.97 1164
2207.41 1226
2207.85 1202
2208.30 1182
2208.74 1273
2209.18 1287
2209.63 1233
2210.07 1138
2210.51 1206
2210.96 1264
2211.40 1177
2211.84 1040
2212.29 1188
2212.73 1172
2213.17 1205
2213.62 1263
2214.06 1335
2214.50 1334
2214.95 1167
2215.39 1137
2215.84 1213
2216.28 1093
2216.72 1223
2217.17 1180
2217.61 1267
2218.05 1172
2218.50 1187
2218.94 1226
2219.39 1202
2219.83 1120
2220.28 1259
2220.72 1103
2221.16 1244
2221.61 1267
2222.05 1137
2222.50 1270
2222.94 1256
2223.39 1168
2223.83 1255
2224.28 1354
2224.72 1345
2225.16 1302
2225.61 1319
2226.05 1139
2226.50 1319
2226.94 1324
2227.39 1336
2227.83 1329
2228.28 1203
2228.72 1352
2229.17 1456
2229.61 1332
2230.06 1284
2230.50 1208
2230.95 1098
2231.40 1293
2231.84 1250
2232.29 1226
2232.73 1248
2233.18 1278
2233.62 1215
2234.07 1154
2234.51 1262
2234.96 1290
2235.41 1278
2235.85 1187
2236.30 1225
2236.74 1274
2237.19 1270
2237.63 1330
2238.08 1324
2238.53 1305
2238.97 1124
2239.42 1206
2239.86 1293
2240.31 1385
2240.76 1281
2241.20 1232
2241.65 1132
2242.10 1148
2242.54 1122
2242.99 1049
2243.44 1154
2243.88 1191
2244.33 1143
2244.78 1143
2245.22 1165
2245.67 1178
2246.12 1077
2246.56 1062
2247.01 1182
2247.46 1099
2247.90 1085
2248.35 1239
2248.80 1207
2249.24 1100
2249.69 1108
2250.14 1084
2250.59 1153
2251.03 1203
2251.48 1104
2251.93 1179
2252.38 1206
2252.82 1273
2253.27 1264
2253.72 1146
2254.17 1134
2254.61 1265
2255.06 1301
2255.51 1089
2255.96 1127
2256.40 1225
2256.85 1123
2257.30 1098
2257.75 1204
2258.20 1160
2258.64 1184
2259.09 1146
2259.54 1171
2259.99 1212
2260.44 1189
2260.88 1096
2261.33 1241
2261.78 1248
2262.23 1210
2262.68 1262
2263.13 1296
2263.58 1403
2264.02 1472
2264.47 1407
2264.92 1390
2265.37 1390
2265.82 1529
2266.27 1333
2266.72 1507
2267.17 1542
2267.61 1479
2268.06 1504
2268.51 1373
2268.96 1502
2269.41 1542
2269.86 1636
2270.31 1538
2270.76 1551
2271.21 1549
2271.66 1556
2272.11 1482
2272.56 1528
2273.00 1530
2273.45 1522
2273.90 1529
2274.35 1471
2274.80 1475
2275.25 1450
2275.70 1180
2276.15 1229
2276.60 1287
2277.05 1149
2277.50 1250
2277.95 1254
2278.40 1298
2278.85 1214
2279.30 1321
2279.75 1274
2280.20 1294
2280.65 1146
2281.10 1257
2281.55 1341
2282.00 1417
2282.45 1420
2282.90 1395
2283.35 1386
2283.81 1360
2284.26 1440
2284.71 1309
2285.16 1272
2285.61 1294
2286.06 1320
2286.51 1237
2286.96 1327
2287.41 1343
2287.86 1360
2288.31 1399
2288.76 1643
2289.22 1439
2289.67 1600
2290.12 1757
2290.57 1918
2291.02 1906
2291.47 1872
2291.92 2179
2292.37 2416
2292.83 2398
2293.28 2493
2293.73 2453
2294.18 2489
2294.63 2349
2295.08 2264
2295.53 2439
2295.99 2478
2296.44 2204
2296.89 2076
2297.34 1898
2297.79 2008
2298.25 1827
2298.70 1746
2299.15 1698
2299.60 1574
2300.05 1633
2300.51 1505
2300.96 1470
2301.41 1442
2301.86 1356
2302.32 1228
2302.77 1314
2303.22 1280
2303.67 1306
2304.13 1331
2304.58 1303
2305.03 1243
2305.48 1169
2305.94 1269
2306.39 1278
2306.84 1240
2307.29 1398
2307.75 1417
2308.20 1436
2308.65 1390
2309.11 1360
2309.56 1346
2310.01 1363
2310.47 1467
2310.92 1340
2311.37 1462
2311.83 1551
2312.28 1458
2312.73 1512
2313.19 1584
2313.64 1478
2314.09 1407
2314.55 1333
2315.00 1284
2315.45 1458
2315.91 1507
2316.36 1364
2316.81 1336
2317.27 1307
2317.72 1336
2318.18 1442
2318.63 1396
2319.08 1334
2319.54 1339
2319.99 1395
2320.45 1536
2320.90 1377
2321.35 1238
2321.81 1382
2322.26 1496
2322.72 1382
2323.17 1348
2323.63 1375
2324.08 1445
2324.54 1340
2324.99 1293
2325.44 1331
2325.90 1406
2326.35 1418
2326.81 1522
2327.26 1485
2327.72 1449
2328.17 1418
2328.63 1468
2329.08 1481
2329.54 1424
2329.99 1335
2330.45 1417
2330.90 1504
2331.36 1439
2331.81 1432
2332.27 1333
2332.72 1446
2333.18 1529
2333.64 1319
2334.09 1398
2334.55 1435
2335.00 1398
2335.46 1347
2335.91 1322
2336.37 1293
2336.82 1304
2337.28 1306
2337.74 1485
2338.19 1471
2338.65 1340
2339.10 1345
2339.56 1407
2340.02 1551
2340.47 1743
2340.93 1683
2341.38 1630
2341.84 1640
2342.30 1732
2342.75 1821
2343.21 1811
2343.67 1796
2344.12 1825
2344.58 1811
2345.04 1781
2345.49 1843
2345.95 1673
2346.41 1607
2346.86 1472
2347.32 1611
2347.78 1560
2348.23 1488
2348.69 1520
2349.15 1581
2349.60 1472
2350.06 1546
2350.52 1490
2350.97 1391
2351.43 1310
2351.89 1366
2352.35 1214
2352.80 1240
2353.26 1304
2353.72 1230
2354.18 1306
2354.63 1319
2355.09 1304
2355.55 1251
2356.01 1269
2356.46 1378
2356.92 1302
2357.38 1205
2357.84 1188
2358.29 1293
2358.75 1367
2359.21 1247
2359.67 1312
2360.13 1342
2360.58 1381
2361.04 1371
2361.50 1388
2361.96 1199
2362.42 1144
2362.88 1375
2363.33 1293
2363.79 1358
2364.25 1274
2364.71 1255
2365.17 1303
2365.63 1282
2366.08 1331
2366.54 1278
2367.00 1287
2367.46 1298
2367.92 1346
2368.38 1352
2368.84 1403
2369.30 1476
2369.75 1422
2370.21 1542
2370.67 1451
2371.13 1305
2371.59 1337
2372.05 1460
2372.51 1409
2372.97 1527
2373.43 1427
2373.89 1487
2374.35 1502
2374.81 1474
2375.27 1347
2375.72 1326
2376.18 1333
2376.64 1389
2377.10 1402
2377.56 1305
2378.02 1351
2378.48 1483
2378.94 1440
2379.40 1416
2379.86 1405
2380.32 1475
2380.78 1438
2381.24 1378
2381.70 1372
2382.16 1440
2382.62 1392
2383.08 1364
2383.54 1382
2384.00 1489
2384.46 1309
2384.92 1264
2385.39 1358
2385.85 1394
2386.31 1409
2386.77 1315
2387.23 1232
2387.69 1251
2388.15 1228
2388.61 1272
2389.07 1215
2389.53 1238
2389.99 1259
2390.45 1332
2390.91 1101
2391.38 1102
2391.84 1148
2392.30 1194
2392.76 1216
2393.22 1382
2393.68 1326
2394.14 1222
2394.60 1268
2395.06 1243
2395.53 1038
2395.99 1110
2396.45 1323
2396.91 1332
2397.37 1327
2397.83 1316
2398.30 1220
2398.76 1217
2399.22 1359
2399.68 1266
2400.14 1226
2400.61 1281
2401.07 1146
2401.53 1195
2401.99 1273
2402.45 1208
2402.92 1283
2403.38 1193
2403.84 1247
2404.30 1217
2404.76 1080
2405.23 1113
2405.69 1173
2406.15 1097
2406.61 1301
2407.08 1295
2407.54 1260
2408.00 1288
2408.46 1302
2408.93 1207
2409.39 1283
2409.85 1135
2410.32 1267
2410.78 1204
2411.24 1198
2411.70 1249
2412.17 1112
2412.63 1228
2413.09 1186
2413.56 1059
2414.02 1108
2414.48 1116
2414.95 1273
2415.41 1191
2415.87 1219
2416.34 1316
2416.80 1285
2417.26 1270
2417.73 1378
2418.19 1449
2418.65 1528
2419.12 1684
2419.58 1693
2420.05 1652
2420.51 1668
2420.97 1747
2421.44 1653
2421.90 1706
2422.37 1622
2422.83 1479
2423.29 1562
2423.76 1445
2424.22 1489
2424.69 1545
2425.15 1466
2425.62 1536
2426.08 1479
2426.54 1335
2427.01 1332
2427.47 1297
2427.94 1317
2428.40 1305
2428.87 1351
2429.33 1297
2429.80 1316
2430.26 1293
2430.73 1370
2431.19 1257
2431.66 1275
2432.12 1383
2432.59 1227
2433.05 1187
2433.52 1292
2433.98 1487
2434.45 1568
2434.91 1385
2435.38 1321
2435.84 1487
2436.31 1460
2436.77 1355
2437.24 1304
2437.70 1529
2438.17 1557
2438.63 1485
2439.10 1534
2439.57 1529
2440.03 1526
2440.50 1657
2440.96 1650
2441.43 1876
2441.89 1653
2442.36 1716
2442.83 1661
2443.29 1601
2443.76 1643
2444.22 1664
2444.69 1643
2445.16 1618
2445.62 1468
2446.09 1370
2446.56 1382
2447.02 1421
2447.49 1268
2447.96 1277
2448.42 1380
2448.89 1353
2449.35 1248
2449.82 1198
2450.29 1101
2450.75 1245
2451.22 1435
2451.69 1350
2452.16 1333
2452.62 1249
2453.09 1269
2453.56 1275
2454.02 1236
2454.49 1223
2454.96 1231
2455.42 1314
2455.89 1340
2456.36 1257
2456.83 1312
2457.29 1168
2457.76 1203
2458.23 1340
2458.70 1358
2459.16 1287
2459.63 1303
2460.10 1243
2460.57 1417
2461.03 1345
2461.50 1270
2461.97 1310
2462.44 1269
2462.91 1259
2463.37 1210
2463.84 1214
2464.31 1244
2464.78 1231
2465.25 1316
2465.71 1364
2466.18 1271
2466.65 1227
2467.12 1317
2467.59 1379
2468.06 1428
2468.52 1348
2468.99 1140
2469.46 1197
2469.93 1218
2470.40 1163
2470.87 1339
2471.34 1367
2471.80 1350
2472.27 1331
2472.74 1321
2473.21 1299
2473.68 1207
2474.15 1303
2474.62 1278
2475.09 1338
2475.56 1291
2476.02 1295
2476.49 1260
2476.96 1194
2477.43 1223
2477.90 1287
2478.37 1282
2478.84 1216
2479.31 1272
2479.78 1168
2480.25 1312
2480.72 1284
2481.19 1333
2481.66 1368
2482.13 1362
2482.60 1468
2483.07 1463
2483.54 1373
2484.01 1437
2484.48 1376
2484.95 1407
2485.42 1406
2485.89 1287
2486.36 1295
2486.83 1356
2487.30 1412
2487.77 1186
2488.24 1149
2488.71 1230
2489.18 1303
2489.65 1263
2490.12 1268
2490.59 1245
2491.06 1196
2491.53 1237
2492.00 1320
2492.47 1455
2492.94 1356
2493.41 1231
2493.88 1150
2494.36 1419
2494.83 1226
2495.30 1348
2495.77 1495
2496.24 1434
2496.71 1314
2497.18 1295
2497.65 1342
2498.12 1344
2498.60 1538
2499.07 1357
2499.54 1360
2500.01 1236
2500.48 1210
2500.95 1075
2501.42 1203
2501.90 1379
2502.37 1274
2502.84 1256
2503.31 1236
2503.78 1235
2504.25 1252
2504.73 1336
2505.20 1284
2505.67 1175
2506.14 1093
2506.61 1234
2507.09 1217
2507.56 1200
2508.03 1182
2508.50 1337
2508.97 1492
2509.45 1552
2509.92 1453
2510.39 1543
2510.86 1644
2511.34 1518
2511.81 1538
2512.28 1777
2512.75 1761
2513.23 1664
2513.70 1535
2514.17 1699
2514.65 1698
2515.12 1562
2515.59 1465
2516.06 1412
2516.54 1424
2517.01 1335
2517.48 1344
2517.96 1186
2518.43 1245
2518.90 1274
2519.38 1209
2519.85 1192
2520.32 1298
2520.80 1304
2521.27 1308
2521.74 1344
2522.22 1327
2522.69 1089
2523.16 1282
2523.64 1316
2524.11 1200
2524.58 1204
2525.06 1193
2525.53 1264
2526.01 1419
2526.48 1372
2526.95 1380
2527.43 1261
2527.90 1387
2528.38 1391
2528.85 1325
2529.32 1293
2529.80 1355
2530.27 1413
2530.75 1288
2531.22 1355
2531.70 1403
2532.17 1288
2532.64 1154
2533.12 1212
2533.59 1252
2534.07 1399
2534.54 1489
2535.02 1283
2535.49 1318
2535.97 1258
2536.44 1299
2536.92 1358
2537.39 1395
2537.87 1283
2538.34 1484
2538.82 1357
2539.29 1319
2539.77 1245
2540.24 1320
2540.72 1349
2541.19 1340
2541.67 1340
2542.14 1440
2542.62 1421
2543.09 1287
2543.57 1306
2544.04 1381
2544.52 1355
2545.00 1291
2545.47 1425
2545.95 1435
2546.42 1394
2546.90 1472
2547.37 1542
2547.85 1698
2548.33 1594
2548.80 1553
2549.28 1632
2549.75 1759
2550.23 1660
2550.71 1739
2551.18 1865
2551.66 1895
2552.14 1862
2552.61 1830
2553.09 1878
2553.57 1942
2554.04 2081
2554.52 2001
2554.99 1859
2555.47 2088
2555.95 2052
2556.42 2064
2556.90 2178
2557.38 2075
2557.86 2072
2558.33 2084
2558.81 2160
2559.29 1822
2559.76 1773
2560.24 1860
2560.72 1751
2561.19 1664
2561.67 1652
2562.15 1601
2562.63 1498
2563.10 1385
2563.58 1398
2564.06 1413
2564.54 1305
2565.01 1332
2565.49 1286
2565.97 1361
2566.45 1378
2566.92 1362
2567.40 1344
2567.88 1328
2568.36 1371
2568.83 1316
2569.31 1248
2569.79 1381
2570.27 1336
2570.75 1319
2571.22 1387
2571.70 1383
2572.18 1381
2572.66 1310
2573.14 1236
2573.62 1213
2574.09 1413
2574.57 1395
2575.05 1377
2575.53 1281
2576.01 1245
2576.49 1336
2576.97 1426
2577.44 1370
2577.92 1370
2578.40 1301
2578.88 1501
2579.36 1407
2579.84 1381
2580.32 1305
2580.80 1309
2581.27 1272
2581.75 1265
2582.23 1410
2582.71 1418
2583.19 1410
2583.67 1310
2584.15 1272
2584.63 1352
2585.11 1369
2585.59 1382
2586.07 1241
2586.55 1315
2587.03 1248
2587.51 1291
2587.99 1339
2588.47 1454
2588.94 1314
2589.42 1253
2589.90 1376
2590.38 1323
2590.86 1401
2591.34 1370
2591.82 1321
2592.30 1356
2592.78 1359
2593.26 1414
2593.74 1487
2594.22 1405
2594.71 1534
2595.19 1589
2595.67 1630
2596.15 1490
2596.63 1492
2597.11 1479
2597.59 1535
2598.07 1661
2598.55 1588
2599.03 1478
2599.51 1442
2599.99 1499
2600.47 1515
2600.95 1544
2601.43 1593
2601.91 1425
2602.40 1424
2602.88 1417
2603.36 1417
2603.84 1438
2604.32 1450
2604.80 1526
2605.28 1368
2605.76 1169
2606.24 1316
2606.73 1218
2607.21 1289
2607.69 1198
2608.17 1291
2608.65 1303
2609.13 1315
2609.62 1434
2610.10 1555
2610.58 1689
2611.06 1645
2611.54 1612
2612.02 1888
2612.51 1638
2612.99 1701
2613.47 1793
2613.95 1747
2614.43 1654
2614.92 1533
2615.40 1492
2615.88 1468
2616.36 1468
2616.85 1374
2617.33 1385
2617.81 1505
2618.29 1393
2618.78 1320
2619.26 1328
2619.74 1339
2620.22 1422
2620.71 1537
2621.19 1360
2621.67 1387
2622.15 1359
2622.64 1263
2623.12 1321
2623.60 1257
2624.09 1206
2624.57 1275
2625.05 1322
2625.53 1299
2626.02 1391
2626.50 1389
2626.98 1406
2627.47 1565
2627.95 1328
2628.43 1219
2628.92 1329
2629.40 1246
2629.88 1336
2630.37 1332
2630.85 1289
2631.34 1271
2631.82 1283
2632.30 1329
2632.79 1375
2633.27 1436
2633.75 1458
2634.24 1310
2634.72 1283
2635.21 1356
2635.69 1416
2636.17 1476
2636.66 1437
2637.14 1406
2637.63 1328
2638.11 1351
2638.60 1485
2639.08 1551
2639.56 1476
2640.05 1380
2640.53 1442
2641.02 1409
2641.50 1343
2641.99 1354
2642.47 1295
2642.96 1406
2643.44 1382
2643.93 1439
2644.41 1450
2644.90 1511
2645.38 1369
2645.87 1347
2646.35 1359
2646.84 1341
2647.32 1478
2647.81 1497
2648.29 1412
2648.78 1297
2649.26 1361
2649.75 1278
2650.23 1356
2650.72 1450
2651.20 1410
2651.69 1237
2652.17 1231
2652.66 1240
2653.15 1314
2653.63 1386
2654.12 1469
2654.60 1603
2655.09 1529
2655.57 1440
2656.06 1612
2656.55 1563
2657.03 1537
2657.52 1640
2658.00 1616
2658.49 1428
2658.98 1445
2659.46 1637
2659.95 1593
2660.44 1545
2660.92 1466
2661.41 1470
2661.90 1347
2662.38 1441
2662.87 1436
2663.35 1423
2663.84 1374
2664.33 1299
2664.81 1296
2665.30 1249
2665.79 1253
2666.28 1289
2666.76 1195
2667.25 1348
2667.74 1373
2668.22 1390
2668.71 1441
2669.20 1391
2669.68 1389
2670.17 1456
2670.66 1353
2671.15 1368
2671.63 1433
2672.12 1424
2672.61 1474
2673.10 1449
2673.58 1618
2674.07 1657
2674.56 1712
2675.05 1797
2675.53 1707
2676.02 1865
2676.51 2022
2677.00 2026
2677.49 2078
2677.97 2212
2678.46 2180
2678.95 1941
2679.44 2149
2679.93 1980
2680.41 2024
2680.90 2030
2681.39 2020
2681.88 1961
2682.37 2214
2682.85 2133
2683.34 2381
2683.83 2350
2684.32 2229
2684.81 2319
2685.30 2189
2685.79 2221
2686.27 2134
2686.76 2217
2687.25 2046
2687.74 2082
2688.23 1970
2688.72 2028
2689.21 1914
2689.70 1742
2690.19 1597
2690.67 1580
2691.16 1593
2691.65 1575
2692.14 1511
2692.63 1459
2693.12 1414
2693.61 1389
2694.10 1445
2694.59 1363
2695.08 1427
2695.57 1510
2696.06 1507
2696.55 1494
2697.04 1502
2697.53 1681
2698.02 1499
2698.51 1541
2699.00 1738
2699.49 1601
2699.98 1523
2700.47 1485
2700.96 1639
2701.45 1716
2701.94 1594
2702.43 1692
2702.92 1853
2703.41 1699
2703.90 1647
2704.39 1720
2704.88 1820
2705.37 1721
2705.86 1644
2706.35 1581
2706.84 1570
2707.33 1670
2707.82 1693
2708.31 1497
2708.80 1573
2709.29 1634
2709.78 1606
2710.27 1477
2710.77 1518
2711.26 1467
2711.75 1504
2712.24 1462
2712.73 1428
2713.22 1410
2713.71 1453
2714.20 1517
2714.69 1514
2715.19 1460
2715.68 1450
2716.17 1584
2716.66 1418
2717.15 1421
2717.64 1417
2718.13 1331
2718.63 1313
2719.12 1372
2719.61 1273
2720.10 1334
2720.59 1415
2721.08 1447
2721.58 1483
2722.07 1443
2722.56 1498
2723.05 1524
2723.54 1685
2724.04 1497
2724.53 1545
2725.02 1600
2725.51 1574
2726.01 1515
2726.50 1587
2726.99 1524
2727.48 1289
2727.98 1400
2728.47 1303
2728.96 1266
2729.45 1272
2729.95 1294
2730.44 1366
2730.93 1425
2731.42 1407
2731.92 1390
2732.41 1340
2732.90 1297
2733.40 1284
2733.89 1430
2734.38 1344
2734.87 1400
2735.37 1473
2735.86 1418
2736.35 1474
2736.85 1491
2737.34 1576
2737.83 1575
2738.33 1465
2738.82 1565
2739.31 1510
2739.81 1568
2740.30 1567
2740.79 1566
2741.29 1402
2741.78 1329
2742.28 1320
2742.77 1345
2743.26 1389
2743.76 1377
2744.25 1412
2744.75 1333
2745.24 1285
2745.73 1273
2746.23 1245
2746.72 1278
2747.22 1297
2747.71 1362
2748.20 1291
2748.70 1339
2749.19 1338
2749.69 1374
2750.18 1391
2750.68 1270
2751.17 1401
2751.67 1284
2752.16 1209
2752.66 1193
2753.15 1254
2753.64 1385
2754.14 1410
2754.63 1250
2755.13 1275
2755.62 1392
2756.12 1411
2756.61 1506
2757.11 1475
2757.60 1431
2758.10 1444
2758.59 1529
2759.09 1389
2759.59 1449
2760.08 1450
2760.58 1494
2761.07 1459
2761.57 1347
2762.06 1270
2762.56 1360
2763.05 1398
2763.55 1468
2764.05 1411
2764.54 1496
2765.04 1515
2765.53 1460
2766.03 1456
2766.52 1489
2767.02 1419
2767.52 1342
2768.01 1302
2768.51 1538
2769.00 1527
2769.50 1344
2770.00 1359
2770.49 1474
2770.99 1425
2771.49 1467
2771.98 1521
2772.48 1593
2772.98 1553
2773.47 1495
2773.97 1549
2774.47 1639
2774.96 1585
2775.46 1640
2775.96 1720
2776.45 1825
2776.95 1777
2777.45 1526
2777.94 1588
2778.44 1777
2778.94 1684
2779.43 1710
2779.93 1795
2780.43 1920
2780.93 1813
2781.42 1621
2781.92 1576
2782.42 1628
2782.92 1440
2783.41 1424
2783.91 1633
2784.41 1599
2784.91 1661
2785.40 1522
2785.90 1515
2786.40 1593
2786.90 1472
2787.39 1590
2787.89 1474
2788.39 1593
2788.89 1590
2789.39 1533
2789.88 1436
2790.38 1446
2790.88 1472
2791.38 1504
2791.88 1564
2792.37 1480
2792.87 1449
2793.37 1434
2793.87 1541
2794.37 1711
2794.87 1667
2795.37 1621
2795.86 1795
2796.36 1833
2796.86 1963
2797.36 2000
2797.86 2235
2798.36 2097
2798.86 2372
2799.35 2524
2799.85 2418
2800.35 2389
2800.85 2444
2801.35 2368
2801.85 2280
2802.35 2226
2802.85 2201
2803.35 2103
2803.85 1961
2804.35 1909
2804.85 1939
2805.34 1875
2805.84 1868
2806.34 2083
2806.84 2223
2807.34 2275
2807.84 2421
2808.34 2840
2808.84 2653
2809.34 2740
2809.84 2938
2810.34 2868
2810.84 3064
2811.34 3097
2811.84 2808
2812.34 2858
2812.84 2988
2813.34 2632
2813.84 2776
2814.34 2474
2814.84 2286
2815.34 2233
2815.84 2085
2816.34 1970
2816.84 1864
2817.34 1801
2817.84 1802
2818.35 1799
2818.85 1676
2819.35 1660
2819.85 1626
2820.35 1612
2820.85 1477
2821.35 1536
2821.85 1617
2822.35 1718
2822.85 1735
2823.35 1637
2823.85 1764
2824.36 1773
2824.86 1615
2825.36 1729
2825.86 1714
2826.36 1559
2826.86 1588
2827.36 1438
2827.86 1537
2828.37 1674
2828.87 1615
2829.37 1479
2829.87 1508
2830.37 1602
2830.87 1576
2831.38 1569
2831.88 1532
2832.38 1554
2832.88 1652
2833.38 1554
2833.88 1493
2834.39 1669
2834.89 1598
2835.39 1505
2835.89 1457
2836.40 1357
2836.90 1394
2837.40 1591
2837.90 1557
2838.40 1572
2838.91 1589
2839.41 1620
2839.91 1558
2840.41 1578
2840.92 1538
2841.42 1633
2841.92 1570
2842.42 1559
2842.93 1461
2843.43 1492
2843.93 1595
2844.44 1495
2844.94 1480
2845.44 1550
2845.94 1556
2846.45 1528
2846.95 1594
2847.45 1609
2847.96 1649
2848.46 1584
2848.96 1569
2849.47 1715
2849.97 1665
2850.47 1768
2850.98 1781
2851.48 1766
2851.98 1802
2852.49 1619
2852.99 1623
2853.50 1676
2854.00 1677
2854.50 1388
2855.01 1455
2855.51 1590
2856.01 1422
2856.52 1360
2857.02 1446
2857.53 1439
2858.03 1369
2858.53 1445
2859.04 1454
2859.54 1528
2860.05 1517
2860.55 1563
2861.06 1453
2861.56 1429
2862.06 1537
2862.57 1565
2863.07 1510
2863.58 1428
2864.08 1406
2864.59 1480
2865.09 1399
2865.60 1322
2866.10 1448
2866.61 1356
2867.11 1429
2867.62 1508
2868.12 1371
2868.63 1301
2869.13 1449
2869.64 1488
2870.14 1392
2870.65 1443
2871.15 1422
2871.66 1434
2872.16 1588
2872.67 1590
2873.17 1646
2873.68 1708
2874.18 1643
2874.69 1757
2875.20 1782
2875.70 1632
2876.21 1592
2876.71 1510
2877.22 1570
2877.72 1720
2878.23 1713
2878.74 1671
2879.24 1604
2879.75 1543
2880.25 1744
2880.76 1741
2881.27 1831
2881.77 1828
2882.28 1907
2882.79 2169
2883.29 2051
2883.80 2225
2884.30 2224
2884.81 2258
2885.32 2090
2885.82 2197
2886.33 2125
2886.84 2424
2887.34 2432
2887.85 2365
2888.36 2480
2888.86 2357
2889.37 2443
2889.88 2276
2890.38 2304
2890.89 2525
2891.40 2340
2891.91 2357
2892.41 2482
2892.92 2112
2893.43 2098
2893.93 1939
2894.44 1908
2894.95 1733
2895.46 1731
2895.96 1841
2896.47 1749
2896.98 1693
2897.49 1809
2897.99 1869
2898.50 1928
2899.01 1957
2899.52 1788
2900.03 1871
2900.53 1766
2901.04 1811
2901.55 1775
2902.06 1840
2902.56 1848
2903.07 1849
2903.58 1724
2904.09 1801
2904.60 1841
2905.11 1795
2905.61 1819
2906.12 1959
2906.63 1937
2907.14 1963
2907.65 1773
2908.16 1746
2908.66 1824
2909.17 1797
2909.68 1750
2910.19 1765
2910.70 1587
2911.21 1652
2911.72 1784
2912.23 1850
2912.73 1853
2913.24 1705
2913.75 1685
2914.26 1641
2914.77 1659
2915.28 1609
2915.79 1625
2916.30 1655
2916.81 1800
2917.32 1729
2917.83 1566
2918.33 1649
2918.84 1682
2919.35 1694
2919.86 1666
2920.37 1764
2920.88 1634
2921.39 1732
2921.90 1703
2922.41 1794
2922.92 1775
2923.43 1840
2923.94 2001
2924.45 2020
2924.96 2033
2925.47 2251
2925.98 2364
2926.49 2534
2927.00 2601
2927.51 2585
2928.02 2671
2928.53 2665
2929.04 2803
2929.55 2665
2930.06 2549
2930.57 2364
2931.08 2317
2931.59 2306
2932.11 2022
2932.62 2042
2933.13 1881
2933.64 1678
2934.15 1638
2934.66 1594
2935.17 1650
2935.68 1656
2936.19 1550
2936.70 1538
2937.21 1544
2937.72 1470
2938.24 1573
2938.75 1676
2939.26 1707
2939.77 1538
2940.28 1609
2940.79 1530
2941.30 1506
2941.81 1550
2942.33 1583
2942.84 1656
2943.35 1625
2943.86 1699
2944.37 1667
2944.88 1759
2945.40 1906
2945.91 1800
2946.42 1804
2946.93 1892
2947.44 1929
2947.96 2069
2948.47 2209
2948.98 1995
2949.49 1908
2950.00 2008
2950.52 2060
2951.03 2049
2951.54 1958
2952.05 2005
2952.57 2037
2953.08 1891
2953.59 1800
2954.10 1694
2954.62 1671
2955.13 1635
2955.64 1745
2956.15 1764
2956.67 1844
2957.18 1768
2957.69 1602
2958.20 1542
2958.72 1602
2959.23 1763
2959.74 1683
2960.26 1747
2960.77 1662
2961.28 1714
2961.80 1648
2962.31 1798
2962.82 1686
2963.34 1649
2963.85 1638
2964.36 1712
2964.88 1824
2965.39 1625
2965.90 1827
2966.42 1672
2966.93 1580
2967.44 1664
2967.96 1607
2968.47 1809
2968.98 1663
2969.50 1704
2970.01 1720
2970.53 1569
2971.04 1431
2971.55 1494
2972.07 1461
2972.58 1643
2973.10 1694
2973.61 1557
2974.12 1510
2974.64 1594
2975.15 1558
2975.67 1614
2976.18 1455
2976.70 1649
2977.21 1604
2977.73 1599
2978.24 1613
2978.75 1699
2979.27 1574
2979.78 1705
2980.30 1709
2980.81 1656
2981.33 1565
2981.84 1617
2982.36 1674
2982.87 1780
2983.39 1632
2983.90 1695
2984.42 1652
2984.93 1678
2985.45 1721
2985.96 1616
2986.48 1792
2987.00 1820
2987.51 1928
2988.03 1717
2988.54 1773
2989.06 1891
2989.57 1874
2990.09 1838
2990.60 1810
2991.12 1770
2991.64 1999
2992.15 2040
2992.67 1979
2993.18 2157
2993.70 2144
2994.21 2070
2994.73 2032
2995.25 2126
2995.76 2107
2996.28 2064
2996.80 2110
2997.31 2154
2997.83 2105
2998.34 2337
2998.86 2433
2999.38 2364
2999.89 2194
3000.41 2069
3000.93 2003
3001.44 2106
3001.96 2163
3002.48 2207
3002.99 2043
3003.51 2116
3004.03 2200
3004.54 2438
3005.06 2539
3005.58 2504
3006.09 2482
3006.61 2403
3007.13 2710
3007.65 2754
3008.16 2851
3008.68 2597
3009.20 2542
3009.71 2480
3010.23 2321
3010.75 2209
3011.27 2251
3011.78 2057
3012.30 1773
3012.82 2029
3013.34 1811
3013.85 1772
3014.37 1774
3014.89 1668
3015.41 1740
3015.93 1634
3016.44 1702
3016.96 1742
3017.48 1671
3018.00 1810
3018.52 1870
3019.03 1834
3019.55 1824
3020.07 1839
3020.59 1948
3021.11 1890
3021.63 1886
3022.14 1920
3022.66 1999
3023.18 2055
3023.70 1899
3024.22 2043
3024.74 2162
3025.25 2002
3025.77 1984
3026.29 2011
3026.81 2098
3027.33 2014
3027.85 1997
3028.37 1975
3028.89 2067
3029.41 2168
3029.92 1939
3030.44 1936
3030.96 2001
3031.48 1865
3032.00 1791
3032.52 1771
3033.04 1846
3033.56 1818
3034.08 1786
3034.60 1671
3035.12 1770
3035.64 1734
3036.16 1809
3036.68 1889
3037.20 1668
3037.72 1844
3038.24 1763
3038.76 1825
3039.28 1824
3039.80 1800
3040.32 1758
3040.84 1739
3041.36 1777
3041.88 1687
3042.40 1694
3042.92 1673
3043.44 1548
3043.96 1562
3044.48 1539
3045.00 1631
3045.52 1696
3046.04 1777
3046.56 1628
3047.08 1460
3047.60 1602
3048.12 1616
3048.64 1555
3049.16 1680
3049.68 1734
3050.20 1759
3050.72 1694
3051.24 1617
3051.77 1654
3052.29 1576
3052.81 1559
3053.33 1581
3053.85 1572
3054.37 1598
3054.89 1609
3055.41 1527
3055.93 1527
3056.46 1542
3056.98 1658
3057.50 1529
3058.02 1543
3058.54 1707
3059.06 1579
3059.58 1488
3060.11 1595
3060.63 1610
3061.15 1684
3061.67 1502
3062.19 1625
3062.71 1689
3063.24 1621
3063.76 1618
3064.28 1632
3064.80 1585
3065.32 1707
3065.85 1715
3066.37 1835
3066.89 1821
3067.41 1885
3067.94 1727
3068.46 1789
3068.98 1714
3069.50 1649
3070.03 1761
3070.55 1672
3071.07 1622
3071.59 1730
3072.12 1715
3072.64 1697
3073.16 1704
3073.68 1540
3074.21 1639
3074.73 1623
3075.25 1466
3075.78 1651
3076.30 1786
3076.82 1782
3077.34 1828
3077.87 1910
3078.39 1800
3078.91 1598
3079.44 1878
3079.96 1940
3080.48 1814
3081.01 1833
3081.53 1733
3082.05 1904
3082.58 1886
3083.10 2124
3083.63 2034
3084.15 2049
3084.67 2021
3085.20 2035
3085.72 2005
3086.24 2133
3086.77 2051
3087.29 1853
3087.82 1863
3088.34 1846
3088.86 2081
3089.39 2007
3089.91 1940
3090.44 1779
3090.96 1872
3091.49 1870
3092.01 1882
3092.53 1751
3093.06 1657
3093.58 1791
3094.11 1692
3094.63 1847
3095.16 1940
3095.68 1871
3096.21 1892
3096.73 1939
3097.26 1706
3097.78 1752
3098.31 2029
3098.83 2123
3099.36 2220
3099.88 2202
3100.41 2204
3100.93 2333
3101.46 2490
3101.98 2676
3102.51 2832
3103.03 3158
3103.56 3367
3104.08 3557
3104.61 3845
3105.13 3987
3105.66 4010
3106.18 4265
3106.71 4161
3107.24 3791
3107.76 3688
3108.29 3582
3108.81 3423
3109.34 3015
3109.86 2698
3110.39 2507
3110.92 2416
3111.44 2161
3111.97 1880
3112.49 1785
3113.02 1949
3113.55 1988
3114.07 2015
3114.60 1847
3115.12 1863
3115.65 1876
3116.18 1705
3116.70 1733
3117.23 1775
3117.76 1725
3118.28 1803
3118.81 1563
3119.34 1687
3119.86 1703
3120.39 1737
3120.92 1647
3121.44 1641
3121.97 1702
3122.50 1787
3123.02 1559
3123.55 1641
3124.08 1703
3124.61 1587
3125.13 1643
3125.66 1485
3126.19 1557
3126.72 1619
3127.24 1570
3127.77 1669
3128.30 1768
3128.82 1675
3129.35 1622
3129.88 1548
3130.41 1579
3130.93 1651
3131.46 1624
3131.99 1591
3132.52 1492
3133.05 1487
3133.57 1677
3134.10 1565
3134.63 1664
3135.16 1546
3135.69 1570
3136.21 1566
3136.74 1584
3137.27 1632
3137.80 1661
3138.33 1589
3138.85 1514
3139.38 1656
3139.91 1662
3140.44 1679
3140.97 1668
3141.50 1708
3142.03 1561
3142.55 1735
3143.08 1747
3143.61 1535
3144.14 1521
3144.67 1550
3145.20 1483
3145.73 1514
3146.26 1573
3146.79 1607
3147.31 1589
3147.84 1566
3148.37 1730
3148.90 1657
3149.43 1754
3149.96 1936
3150.49 1851
3151.02 1885
3151.55 1878
3152.08 1818
3152.61 1895
3153.14 1972
3153.67 1860
3154.20 1778
3154.73 1771
3155.25 1767
3155.78 1867
3156.31 1753
3156.84 1608
3157.37 1552
3157.90 1570
3158.43 1537
3158.96 1563
3159.49 1615
3160.02 1743
3160.55 1870
3161.08 1751
3161.61 1642
3162.14 1672
3162.68 1598
3163.21 1658
3163.74 1713
3164.27 1723
3164.80 1563
3165.33 1739
3165.86 1827
3166.39 1570
3166.92 1672
3167.45 1666
3167.98 1684
3168.51 1576
3169.04 1497
3169.57 1602
3170.10 1573
3170.64 1549
3171.17 1540
3171.70 1453
3172.23 1561
3172.76 1557
3173.29 1421
3173.82 1499
3174.35 1550
3174.88 1526
3175.42 1420
3175.95 1631
3176.48 1612
3177.01 1669
3177.54 1581
3178.07 1499
3178.61 1494
3179.14 1490
3179.67 1475
3180.20 1599
3180.73 1526
3181.26 1548
3181.80 1609
3182.33 1577
3182.86 1613
3183.39 1649
3183.92 1561
3184.46 1494
3184.99 1442
3185.52 1413
3186.05 1530
3186.59 1487
3187.12 1516
3187.65 1456
3188.18 1436
3188.72 1454
3189.25 1514
3189.78 1554
3190.31 1587
3190.85 1630
3191.38 1519
3191.91 1383
3192.44 1441
3192.98 1542
3193.51 1515
3194.04 1433
3194.58 1507
3195.11 1588
3195.64 1493
3196.17 1422
3196.71 1482
3197.24 1583
3197.77 1703
3198.31 1714
3198.84 1667
3199.37 1670
3199.91 1688
3200.44 1531
3200.98 1693
3201.51 1696
3202.04 1773
3202.58 1754
3203.11 1797
3203.64 1939
3204.18 1950
3204.71 1846
3205.24 2034
3205.78 1988
3206.31 2014
3206.85 1886
3207.38 1810
3207.91 2002
3208.45 1942
3208.98 1884
3209.52 1901
3210.05 1943
3210.59 1848
3211.12 1966
3211.65 2152
3212.19 2038
3212.72 2132
3213.26 2222
3213.79 2350
3214.33 2426
3214.86 2294
3215.40 2302
3215.93 2197
3216.47 2025
3217.00 2064
3217.54 2101
3218.07 1930
3218.61 1828
3219.14 1852
3219.68 1856
3220.21 1748
3220.75 1850
3221.28 1777
3221.82 1710
3222.35 1696
3222.89 1824
3223.42 1813
3223.96 1713
3224.49 1758
3225.03 1821
3225.57 1811
3226.10 1942
3226.64 1963
3227.17 1928
3227.71 1881
3228.24 2014
3228.78 1939
3229.32 1951
3229.85 2046
3230.39 2022
3230.92 1991
3231.46 1841
3232.00 1746
3232.53 1572
3233.07 1671
3233.60 1688
3234.14 1578
3234.68 1591
3235.21 1637
3235.75 1758
3236.29 1666
3236.82 1646
3237.36 1769
3237.90 1798
3238.43 1780
3238.97 1762
3239.51 1730
3240.04 1849
3240.58 2046
3241.12 2010
3241.65 1858
3242.19 1776
3242.73 1782
3243.26 1862
3243.80 1763
3244.34 1752
3244.88 1798
3245.41 1713
3245.95 1797
3246.49 1737
3247.02 1731
3247.56 1793
3248.10 1789
3248.64 1721
3249.17 1679
3249.71 1847
3250.25 1742
3250.79 1922
3251.33 1808
3251.86 1761
3252.40 1817
3252.94 1857
3253.48 1978
3254.01 1842
3254.55 1821
3255.09 1760
3255.63 1748
3256.17 1921
3256.70 2046
3257.24 1984
3257.78 1903
3258.32 2075
3258.86 1857
3259.40 2015
3259.93 2169
3260.47 2006
3261.01 1977
3261.55 1970
3262.09 1989
3262.63 2272
3263.17 2303
3263.70 2251
3264.24 2310
3264.78 2567
3265.32 2802
3265.86 2800
3266.40 3117
3266.94 3183
3267.48 3010
3268.02 3129
3268.56 3284
3269.09 3320
3269.63 3361
3270.17 3433
3270.71 3458
3271.25 3575
3271.79 3274
3272.33 2961
3272.87 2821
3273.41 2601
3273.95 2304
3274.49 2240
3275.03 2177
3275.57 2282
3276.11 2139
3276.65 2086
3277.19 2144
3277.73 2064
3278.27 2061
3278.81 2007
3279.35 2038
3279.89 2078
3280.43 2019
3280.97 1897
3281.51 1969
3282.05 2159
3282.59 1980
3283.13 2233
3283.67 2204
3284.21 2295
3284.75 2254
3285.29 2217
3285.83 2201
3286.37 2185
3286.91 2318
3287.45 2247
3287.99 2060
3288.53 2163
3289.08 2121
3289.62 2161
3290.16 2388
3290.70 2213
3291.24 2071
3291.78 1930
3292.32 2032
3292.86 2001
3293.40 2041
3293.95 2022
3294.49 2122
3295.03 2203
3295.57 2324
3296.11 2443
3296.65 2652
3297.19 2763
3297.73 2774
3298.28 2813
3298.82 3080
3299.36 2982
3299.90 2941
3300.44 2620
3300.99 2526
3301.53 2452
3302.07 2481
3302.61 2203
3303.15 2195
3303.69 2093
3304.24 1947
3304.78 2046
3305.32 1950
3305.86 1980
3306.41 2000
3306.95 1973
3307.49 1820
3308.03 1832
3308.58 1748
3309.12 1863
3309.66 1918
3310.20 1846
3310.75 1855
3311.29 1850
3311.83 1841
3312.37 1699
3312.92 1792
3313.46 1894
3314.00 1743
3314.54 1746
3315.09 1652
3315.63 1914
3316.17 1834
3316.72 1904
3317.26 1906
3317.80 1974
3318.35 2124
3318.89 2091
3319.43 2005
3319.98 2005
3320.52 2038
3321.06 2057
3321.61 2029
3322.15 2106
3322.69 1977
3323.24 1862
3323.78 2013
3324.33 1991
3324.87 1993
3325.41 1862
3325.96 1997
3326.50 1971
3327.04 1905
3327.59 1945
3328.13 2018
3328.68 1832
3329.22 1823
3329.76 1921
3330.31 1830
3330.85 1798
3331.40 1963
3331.94 1939
3332.49 1678
3333.03 1796
3333.58 2009
3334.12 2205
3334.66 2395
3335.21 2374
3335.75 2721
3336.30 3115
3336.84 3455
3337.39 3657
3337.93 3593
3338.48 3708
3339.02 3950
3339.57 3924
3340.11 3582
3340.66 3663
3341.20 3557
3341.75 3180
3342.29 3058
3342.84 2788
3343.38 2472
3343.93 2337
3344.47 2165
3345.02 2051
3345.57 1884
3346.11 1827
3346.66 1811
3347.20 1727
3347.75 1793
3348.29 1626
3348.84 1765
3349.38 1781
3349.93 1709
3350.48 1860
3351.02 1818
3351.57 1825
3352.11 1757
3352.66 1824
3353.21 1743
3353.75 1818
3354.30 1894
3354.84 1829
3355.39 1934
3355.94 1865
3356.48 1897
3357.03 1839
3357.58 1879
3358.12 1827
3358.67 1839
3359.22 1911
3359.76 1872
3360.31 1765
3360.86 1813
3361.40 1776
3361.95 1714
3362.50 1637
3363.04 1719
3363.59 1597
3364.14 1570
3364.68 1542
3365.23 1624
3365.78 1642
3366.33 1499
3366.87 1641
3367.42 1750
3367.97 1637
3368.51 1513
3369.06 1529
3369.61 1467
3370.16 1620
3370.70 1713
3371.25 1628
3371.80 1480
3372.35 1597
3372.90 1621
3373.44 1553
3373.99 1485
3374.54 1547
3375.09 1650
3375.63 1752
3376.18 1578
3376.73 1525
3377.28 1537
3377.83 1470
3378.37 1607
3378.92 1559
3379.47 1561
3380.02 1580
3380.57 1526
3381.12 1434
3381.66 1450
3382.21 1580
3382.76 1484
3383.31 1552
3383.86 1483
3384.41 1497
3384.96 1397
3385.50 1453
3386.05 1404
3386.60 1479
3387.15 1420
3387.70 1420
3388.25 1548
3388.80 1401
3389.35 1420
3389.90 1616
3390.44 1544
3390.99 1536
3391.54 1600
3392.09 1462
3392.64 1690
3393.19 1565
3393.74 1591
3394.29 1591
3394.84 1431
3395.39 1480
3395.94 1450
3396.49 1592
3397.04 1579
3397.59 1519
3398.14 1489
3398.69 1541
3399.24 1520
3399.79 1493
3400.34 1373
3400.89 1397
3401.44 1431
3401.99 1366
3402.54 1375
3403.09 1499
3403.64 1414
3404.19 1446
3404.74 1338
3405.29 1410
3405.84 1498
3406.39 1396
3406.94 1403
3407.49 1365
3408.04 1366
3408.59 1452
3409.14 1498
3409.69 1468
3410.24 1375
3410.79 1351
3411.34 1276
3411.89 1347
3412.45 1402
3413.00 1298
3413.55 1344
3414.10 1470
3414.65 1424
3415.20 1472
3415.75 1465
3416.30 1481
3416.85 1399
3417.41 1397
3417.96 1409
3418.51 1360
3419.06 1345
3419.61 1506
3420.16 1517
3420.71 1436
3421.27 1469
3421.82 1557
3422.37 1458
3422.92 1421
3423.47 1580
3424.02 1539
3424.58 1484
3425.13 1522
3425.68 1583
3426.23 1590
3426.78 1588
3427.34 1516
3427.89 1469
3428.44 1582
3428.99 1574
3429.55 1586
3430.10 1504
3430.65 1575
3431.20 1401
3431.76 1473
3432.31 1559
3432.86 1480
3433.41 1544
3433.97 1615
3434.52 1433
3435.07 1431
3435.62 1444
3436.18 1562
3436.73 1510
3437.28 1503
3437.84 1624
3438.39 1584
3438.94 1449
3439.49 1550
3440.05 1528
3440.60 1560
3441.15 1664
3441.71 1693
3442.26 1578
3442.81 1509
3443.37 1537
3443.92 1616
3444.47 1706
3445.03 1617
3445.58 1520
3446.13 1505
3446.69 1457
3447.24 1594
3447.80 1537
3448.35 1419
3448.90 1438
3449.46 1483
3450.01 1384
3450.57 1354
3451.12 1496
3451.67 1402
3452.23 1461
3452.78 1420
3453.34 1383
3453.89 1337
3454.44 1286
3455.00 1389
3455.55 1415
3456.11 1349
3456.66 1443
3457.22 1544
3457.77 1559
3458.33 1507
3458.88 1470
3459.43 1624
3459.99 1565
3460.54 1470
3461.10 1462
3461.65 1503
3462.21 1536
3462.76 1577
3463.32 1467
3463.87 1481
3464.43 1400
3464.98 1370
3465.54 1485
3466.09 1404
3466.65 1528
3467.21 1509
3467.76 1487
3468.32 1402
3468.87 1487
3469.43 1365
3469.98 1564
3470.54 1649
3471.09 1512
3471.65 1484
3472.20 1433
3472.76 1640
3473.32 1480
3473.87 1430
3474.43 1408
3474.98 1557
3475.54 1535
3476.10 1626
3476.65 1566
3477.21 1646
3477.76 1626
3478.32 1638
3478.88 1647
3479.43 1733
3479.99 1735
3480.55 1768
3481.10 1749
3481.66 1698
3482.22 1757
3482.77 1712
3483.33 1711
3483.89 1700
3484.44 1636
3485.00 1692
3485.56 1705
3486.11 1645
3486.67 1723
3487.23 1760
3487.78 1775
3488.34 1867
3488.90 1848
3489.45 1790
3490.01 1787
3490.57 1945
3491.13 2111
3491.68 2326
3492.24 2314
3492.80 2313
3493.35 2492
3493.91 2619
3494.47 2708
3495.03 2700
3495.58 3043
3496.14 3130
3496.70 2962
3497.26 2859
3497.82 2736
3498.37 2750
3498.93 2920
3499.49 2918
3500.05 2831
3500.61 3009
3501.16 3077
3501.72 3153
3502.28 3335
3502.84 3426
3503.40 3127
3503.95 3338
3504.51 3374
3505.07 3383
3505.63 3127
3506.19 2831
3506.75 2823
3507.30 2813
3507.86 2766
3508.42 2807
3508.98 2799
3509.54 2465
3510.10 2544
3510.66 2422
3511.22 2224
3511.77 2180
3512.33 2127
3512.89 1922
3513.45 1939
3514.01 2154
3514.57 2015
3515.13 2082
3515.69 1792
3516.25 1751
3516.81 1678
3517.37 1696
3517.92 1744
3518.48 1760
3519.04 1757
3519.60 1748
3520.16 1835
3520.72 1963
3521.28 1997
3521.84 1911
3522.40 2054
3522.96 1993
3523.52 2059
3524.08 1990
3524.64 1945
3525.20 2046
3525.76 1956
3526.32 2028
3526.88 2002
3527.44 2010
3528.00 2074
3528.56 2141
3529.12 1988
3529.68 1912
3530.24 1767
3530.80 1803
3531.36 1724
3531.92 1708
3532.48 1853
3533.04 1591
3533.60 1579
3534.17 1542
3534.73 1500
3535.29 1546
3535.85 1428
3536.41 1527
3536.97 1570
3537.53 1574
3538.09 1741
3538.65 1727
3539.21 1648
3539.77 1677
3540.34 1662
3540.90 1803
3541.46 1830
3542.02 1880
3542.58 2089
3543.14 2046
3543.70 1871
3544.26 2097
3544.83 2020
3545.39 1901
3545.95 2005
3546.51 2130
3547.07 1958
3547.63 1967
3548.20 1939
3548.76 1868
3549.32 1788
3549.88 1783
3550.44 1579
3551.01 1812
3551.57 1768
3552.13 1723
3552.69 1759
3553.25 1526
3553.82 1512
3554.38 1567
3554.94 1475
3555.50 1607
3556.07 1617
3556.63 1595
3557.19 1605
3557.75 1559
3558.32 1588
3558.88 1520
3559.44 1500
3560.00 1677
3560.57 1553
3561.13 1552
3561.69 1526
3562.26 1560
3562.82 1514
3563.38 1592
3563.94 1548
3564.51 1489
3565.07 1563
3565.63 1552
3566.20 1600
3566.76 1567
3567.32 1525
3567.89 1515
3568.45 1477
3569.01 1567
3569.58 1532
3570.14 1414
3570.70 1480
3571.27 1438
3571.83 1398
3572.39 1344
3572.96 1378
3573.52 1560
3574.09 1475
3574.65 1509
3575.21 1527
3575.78 1403
3576.34 1482
3576.91 1463
3577.47 1444
3578.03 1517
3578.60 1466
3579.16 1561
3579.73 1483
3580.29 1638
3580.86 1565
3581.42 1564
3581.98 1514
3582.55 1543
3583.11 1457
3583.68 1359
3584.24 1390
3584.81 1391
3585.37 1439
3585.94 1524
3586.50 1481
3587.07 1494
3587.63 1499
3588.20 1489
3588.76 1400
3589.33 1424
3589.89 1511
3590.46 1673
3591.02 1616
3591.59 1549
3592.15 1671
3592.72 1605
3593.28 1508
3593.85 1578
3594.41 1558
3594.98 1656
3595.54 1641
3596.11 1578
3596.68 1517
3597.24 1510
3597.81 1672
3598.37 1648
3598.94 1565
3599.50 1552
3600.07 1601
3600.64 1664
3601.20 1722
3601.77 1721
3602.33 1681
3602.90 1689
3603.47 1802
3604.03 1622
3604.60 1671
3605.16 1640
3605.73 1598
3606.30 1671
3606.86 1638
3607.43 1720
3608.00 1651
3608.56 1519
3609.13 1475
3609.70 1576
3610.26 1507
3610.83 1626
3611.40 1734
3611.96 1440
3612.53 1458
3613.10 1440
3613.66 1629
3614.23 1644
3614.80 1720
3615.36 1806
3615.93 2188
3616.50 2173
3617.07 2425
3617.63 2597
3618.20 2994
3618.77 3200
3619.34 3368
3619.90 3763
3620.47 4209
3621.04 4512
3621.61 4252
3622.17 4005
3622.74 3980
3623.31 3749
3623.88 3477
3624.44 3306
3625.01 3097
3625.58 2674
3626.15 2363
3626.72 2143
3627.28 1954
3627.85 1722
3628.42 1657
3628.99 1619
3629.56 1518
3630.12 1528
3630.69 1587
3631.26 1625
3631.83 1582
3632.40 1631
3632.97 1522
3633.53 1544
3634.10 1552
3634.67 1557
3635.24 1750
3635.81 1554
3636.38 1495
3636.95 1511
3637.52 1457
3638.08 1459
3638.65 1463
3639.22 1532
3639.79 1422
3640.36 1507
3640.93 1499
3641.50 1541
3642.07 1406
3642.64 1518
3643.21 1782
3643.78 1791
3644.34 1697
3644.91 1836
3645.48 1935
3646.05 2051
3646.62 1957
3647.19 1818
3647.76 2031
3648.33 1974
3648.90 1988
3649.47 1955
3650.04 1835
3650.61 1930
3651.18 1898
3651.75 1845
3652.32 1654
3652.89 1748
3653.46 1871
3654.03 1899
3654.60 1835
3655.17 1882
3655.74 1871
3656.31 1957
3656.88 2013
3657.45 1869
3658.02 1899
3658.59 1983
3659.16 1759
3659.73 1788
3660.30 1919
3660.87 1671
3661.45 1816
3662.02 1823
3662.59 1855
3663.16 1786
3663.73 1808
3664.30 1753
3664.87 1815
3665.44 1644
3666.01 1740
3666.58 1780
3667.15 1626
3667.73 1754
3668.30 1654
3668.87 1706
3669.44 1721
3670.01 1664
3670.58 1523
3671.15 1634
3671.73 1669
3672.30 1599
3672.87 1674
3673.44 1681
3674.01 1536
3674.58 1736
3675.16 1836
3675.73 1752
3676.30 1790
3676.87 1773
3677.44 1843
3678.01 1723
3678.59 1783
3679.16 1843
3679.73 1667
3680.30 1704
3680.88 1632
3681.45 1692
3682.02 1815
3682.59 1840
3683.16 1616
3683.74 1548
3684.31 1661
3684.88 1557
3685.45 1646
3686.03 1652
3686.60 1786
3687.17 1825
3687.74 1697
3688.32 1765
3688.89 1743
3689.46 1755
3690.04 1984
3690.61 1967
3691.18 2023
3691.76 2119
3692.33 2080
3692.90 2111
3693.47 2054
3694.05 1938
3694.62 1847
3695.19 1812
3695.77 1806
3696.34 1681
3696.91 1678
3697.49 1626
3698.06 1487
3698.64 1554
3699.21 1604
3699.78 1561
3700.36 1554
3700.93 1556
3701.50 1476
3702.08 1457
3702.65 1567
3703.23 1466
3703.80 1484
3704.37 1545
3704.95 1546
3705.52 1490
3706.10 1451
3706.67 1635
3707.24 1530
3707.82 1526
3708.39 1608
3708.97 1759
3709.54 1576
3710.12 1577
3710.69 1569
3711.27 1660
3711.84 1638
3712.41 1798
3712.99 1711
3713.56 1603
3714.14 1735
3714.71 1570
3715.29 1648
3715.86 1593
3716.44 1695
3717.01 1610
3717.59 1697
3718.16 1655
3718.74 1717
3719.31 1644
3719.89 1820
3720.46 1612
3721.04 1472
3721.61 1622
3722.19 1735
3722.77 1811
3723.34 1579
3723.92 1423
3724.49 1545
3725.07 1557
3725.64 1551
3726.22 1445
3726.79 1400
3727.37 1394
3727.95 1426
3728.52 1529
3729.10 1579
3729.67 1631
3730.25 1683
3730.83 1651
3731.40 1674
3731.98 1780
3732.56 1710
3733.13 1994
3733.71 2257
3734.28 2192
3734.86 2421
3735.44 2355
3736.01 2399
3736.59 2306
3737.17 2290
3737.74 2237
3738.32 2284
3738.90 2106
3739.47 1938
3740.05 2098
3740.63 1883
3741.20 1817
3741.78 1765
3742.36 1639
3742.93 1745
3743.51 1620
3744.09 1605
3744.67 1577
3745.24 1512
3745.82 1509
3746.40 1414
3746.97 1444
3747.55 1386
3748.13 1404
3748.71 1517
3749.28 1498
3749.86 1534
3750.44 1445
3751.02 1510
3751.59 1534
3752.17 1513
3752.75 1553
3753.33 1426
3753.91 1529
3754.48 1464
3755.06 1475
3755.64 1451
3756.22 1504
3756.80 1442
3757.37 1403
3757.95 1289
3758.53 1321
3759.11 1507
3759.69 1463
3760.27 1446
3760.84 1494
3761.42 1447
3762.00 1585
3762.58 1537
3763.16 1463
3763.74 1396
3764.31 1607
3764.89 1672
3765.47 1702
3766.05 1706
3766.63 1686
3767.21 1611
3767.79 1751
3768.37 1681
3768.95 1563
3769.52 1546
3770.10 1592
3770.68 1630
3771.26 1585
3771.84 1546
3772.42 1532
3773.00 1579
3773.58 1528
3774.16 1551
3774.74 1629
3775.32 1521
3775.90 1408
3776.48 1552
3777.06 1454
3777.64 1414
3778.22 1359
3778.80 1397
3779.38 1445
3779.96 1433
3780.54 1415
3781.12 1295
3781.70 1314
3782.28 1435
3782.86 1445
3783.44 1498
3784.02 1414
3784.60 1527
3785.18 1369
3785.76 1462
3786.34 1495
3786.92 1572
3787.50 1551
3788.08 1394
3788.66 1475
3789.24 1454
3789.82 1465
3790.40 1374
3790.98 1411
3791.56 1453
3792.14 1451
3792.72 1426
3793.30 1349
3793.89 1383
3794.47 1388
3795.05 1363
3795.63 1463
3796.21 1494
3796.79 1413
3797.37 1351
3797.95 1472
3798.53 1423
3799.12 1453
3799.70 1309
3800.28 1363
3800.86 1411
3801.44 1494
3802.02 1406
3802.60 1401
3803.19 1546
3803.77 1341
3804.35 1405
3804.93 1321
3805.51 1368
3806.10 1465
3806.68 1420
3807.26 1607
3807.84 1547
3808.42 1552
3809.01 1556
3809.59 1512
3810.17 1503
3810.75 1763
3811.33 1729
3811.92 1760
3812.50 1642
3813.08 1715
3813.66 1668
3814.25 1625
3814.83 1657
3815.41 1650
3815.99 1555
3816.58 1552
3817.16 1620
3817.74 1564
3818.32 1441
3818.91 1509
3819.49 1588
3820.07 1500
3820.66 1407
3821.24 1431
3821.82 1452
3822.41 1425
3822.99 1493
3823.57 1387
3824.16 1422
3824.74 1319
3825.32 1292
3825.91 1318
3826.49 1361
3827.07 1339
3827.66 1321
3828.24 1391
3828.82 1399
3829.41 1394
3829.99 1444
3830.57 1530
3831.16 1581
3831.74 1502
3832.33 1504
3832.91 1610
3833.49 1491
3834.08 1389
3834.66 1406
3835.25 1542
3835.83 1506
3836.41 1559
3837.00 1495
3837.58 1481
3838.17 1417
3838.75 1360
3839.34 1403
3839.92 1383
3840.50 1453
3841.09 1433
3841.67 1459
3842.26 1498
3842.84 1435
3843.43 1436
3844.01 1440
3844.60 1520
3845.18 1631
3845.77 1599
3846.35 1423
3846.94 1414
3847.52 1554
3848.11 1592
3848.69 1459
3849.28 1524
3849.86 1483
3850.45 1518
3851.03 1451
3851.62 1510
3852.20 1564
3852.79 1542
3853.37 1557
3853.96 1532
3854.55 1608
3855.13 1615
3855.72 1567
3856.30 1670
3856.89 1722
3857.47 1802
3858.06 1732
3858.65 1867
3859.23 2020
3859.82 2074
3860.40 2127
3860.99 2516
3861.58 2969
3862.16 3125
3862.75 3588
3863.33 3901
3863.92 3796
3864.51 4187
3865.09 4112
3865.68 4018
3866.27 3925
3866.85 3686
3867.44 3710
3868.03 3373
3868.61 2987
3869.20 2729
3869.79 2326
3870.37 2315
3870.96 2230
3871.55 2054
3872.13 1868
3872.72 1866
3873.31 1847
3873.89 1803
3874.48 1758
3875.07 1788
3875.66 1756
3876.24 1639
3876.83 1660
3877.42 1758
3878.00 1767
3878.59 1709
3879.18 1679
3879.77 1651
3880.35 1613
3880.94 1527
3881.53 1561
3882.12 1596
3882.70 1516
3883.29 1476
3883.88 1470
3884.47 1560
3885.06 1553
3885.64 1451
3886.23 1457
3886.82 1526
3887.41 1421
3888.00 1615
3888.58 1533
3889.17 1652
3889.76 1800
3890.35 1732
3890.94 1737
3891.53 1770
3892.11 1920
3892.70 1909
3893.29 1861
3893.88 1856
3894.47 1906
3895.06 1940
3895.65 1924
3896.23 1925
3896.82 1949
3897.41 2002
3898.00 1925
3898.59 1917
3899.18 1967
3899.77 1917
3900.36 1932
3900.95 2047
3901.53 1968
3902.12 1942
3902.71 1902
3903.30 2016
3903.89 2050
3904.48 1895
3905.07 1859
3905.66 1816
3906.25 1764
3906.84 1727
3907.43 1711
3908.02 1712
3908.61 1701
3909.20 1660
3909.79 1611
3910.38 1489
3910.97 1658
3911.56 1641
3912.15 1527
3912.74 1477
3913.33 1501
3913.92 1430
3914.51 1396
3915.10 1375
3915.69 1439
3916.28 1371
3916.87 1363
3917.46 1517
3918.05 1580
3918.64 1443
3919.23 1479
3919.82 1407
3920.41 1531
3921.00 1528
3921.59 1425
3922.18 1496
3922.77 1449
3923.36 1459
3923.95 1439
3924.55 1422
3925.14 1342
3925.73 1386
3926.32 1390
3926.91 1435
3927.50 1524
3928.09 1472
3928.68 1369
3929.27 1442
3929.87 1565
3930.46 1471
3931.05 1569
3931.64 1563
3932.23 1625
3932.82 1472
3933.41 1520
3934.01 1601
3934.60 1671
3935.19 1552
3935.78 1394
3936.37 1447
3936.96 1515
3937.56 1424
3938.15 1301
3938.74 1324
3939.33 1416
3939.92 1379
3940.52 1410
3941.11 1406
3941.70 1533
3942.29 1432
3942.88 1508
3943.48 1464
3944.07 1449
3944.66 1503
3945.25 1604
3945.85 1532
3946.44 1485
3947.03 1472
3947.62 1492
3948.22 1406
3948.81 1350
3949.40 1412
3949.99 1417
3950.59 1532
3951.18 1503
3951.77 1436
3952.37 1432
3952.96 1533
3953.55 1410
3954.15 1423
3954.74 1493
3955.33 1360
3955.93 1266
3956.52 1303
3957.11 1398
3957.71 1485
3958.30 1411
3958.89 1453
3959.49 1424
3960.08 1438
3960.67 1513
3961.27 1562
3961.86 1564
3962.45 1464
3963.05 1395
3963.64 1519
3964.23 1448
3964.83 1412
3965.42 1364
3966.02 1340
3966.61 1407
3967.20 1434
3967.80 1322
3968.39 1397
3968.99 1493
3969.58 1621
3970.18 1470
3970.77 1489
3971.36 1542
3971.96 1481
3972.55 1484
3973.15 1413
3973.74 1316
3974.34 1272
3974.93 1392
3975.53 1474
3976.12 1464
3976.72 1424
3977.31 1389
3977.91 1442
3978.50 1374
3979.10 1511
3979.69 1488
3980.29 1457
3980.88 1535
3981.48 1459
3982.07 1466
3982.67 1506
3983.26 1448
3983.86 1339
3984.45 1420
3985.05 1496
3985.64 1338
3986.24 1331
3986.83 1498
3987.43 1456
3988.03 1367
3988.62 1502
3989.22 1407
3989.81 1452
3990.41 1470
3991.00 1639
3991.60 1551
3992.20 1395
3992.79 1502
3993.39 1515
3993.98 1519
3994.58 1464
3995.18 1479
3995.77 1503
3996.37 1587
3996.97 1670
3997.56 1538
3998.16 1642
3998.75 1564
3999.35 1714
3999.95 1577
4000.54 1582
4001.14 1683
4001.74 1644
4002.33 1699
4002.93 1625
4003.53 1647
4004.12 1635
4004.72 1654
4005.32 1552
4005.92 1650
4006.51 1741
4007.11 1710
4007.71 1744
4008.30 1847
4008.90 1878
4009.50 1675
4010.10 1609
4010.69 1687
4011.29 1765
4011.89 1596
4012.49 1776
4013.08 1745
4013.68 1762
4014.28 1873
4014.88 1814
4015.47 1985
4016.07 2073
4016.67 2045
4017.27 2147
4017.86 2346
4018.46 2494
4019.06 2744
4019.66 2653
4020.26 2669
4020.85 2683
4021.45 2696
4022.05 2538
4022.65 2414
4023.25 2152
4023.85 2105
4024.44 2068
4025.04 2151
4025.64 1852
4026.24 1818
4026.84 1886
4027.44 1821
4028.03 2012
4028.63 2024
4029.23 1934
4029.83 2070
4030.43 1941
4031.03 2047
4031.63 1837
4032.23 1904
4032.83 1977
4033.42 1975
4034.02 1980
4034.62 1836
4035.22 1808
4035.82 1837
4036.42 1888
4037.02 1732
4037.62 1598
4038.22 1547
4038.82 1677
4039.42 1739
4040.02 1544
4040.62 1708
4041.22 1657
4041.82 1530
4042.41 1531
4043.01 1592
4043.61 1409
4044.21 1452
4044.81 1507
4045.41 1509
4046.01 1469
4046.61 1516
4047.21 1643
4047.81 1606
4048.41 1588
4049.01 1553
4049.61 1516
4050.21 1594
4050.82 1605
4051.42 1489
4052.02 1659
4052.62 1621
4053.22 1649
4053.82 1616
4054.42 1763
4055.02 1670
4055.62 1761
4056.22 1584
4056.82 1558
4057.42 1522
4058.02 1585
4058.62 1650
4059.22 1616
4059.83 1704
4060.43 1629
4061.03 1671
4061.63 1583
4062.23 1532
4062.83 1410
4063.43 1413
4064.03 1483
4064.63 1533
4065.24 1394
4065.84 1360
4066.44 1390
4067.04 1452
4067.64 1366
4068.24 1324
4068.85 1294
4069.45 1342
4070.05 1379
4070.65 1328
4071.25 1264
4071.85 1429
4072.46 1480
4073.06 1285
4073.66 1187
4074.26 1318
4074.86 1482
4075.47 1557
4076.07 1452
4076.67 1481
4077.27 1431
4077.88 1312
4078.48 1340
4079.08 1276
4079.68 1384
4080.29 1383
4080.89 1403
4081.49 1408
4082.09 1310
4082.70 1331
4083.30 1344
4083.90 1316
4084.50 1286
4085.11 1342
4085.71 1280
4086.31 1300
4086.92 1328
4087.52 1287
4088.12 1228
4088.72 1222
4089.33 1284
4089.93 1321
4090.53 1474
4091.14 1381
4091.74 1288
4092.34 1316
4092.95 1333
4093.55 1457
4094.16 1325
4094.76 1479
4095.36 1418
4095.97 1435
4096.57 1435
4097.17 1471
4097.78 1464
4098.38 1550
4098.98 1565
4099.59 1581
4100.19 1535
4100.80 1371
4101.40 1320
4102.00 1405
4102.61 1432
4103.21 1334
4103.82 1400
4104.42 1347
4105.03 1359
4105.63 1264
4106.23 1306
4106.84 1346
4107.44 1333
4108.05 1273
4108.65 1365
4109.26 1318
4109.86 1338
4110.47 1396
4111.07 1263
4111.68 1318
4112.28 1212
4112.89 1336
4113.49 1342
4114.10 1356
4114.70 1265
4115.31 1207
4115.91 1251
4116.52 1257
4117.12 1201
4117.73 1244
4118.33 1257
4118.94 1247
4119.54 1188
4120.15 1238
4120.75 1329
4121.36 1288
4121.97 1355
4122.57 1263
4123.18 1324
4123.78 1274
4124.39 1350
4124.99 1436
4125.60 1306
4126.21 1281
4126.81 1247
4127.42 1317
4128.02 1365
4128.63 1292
4129.24 1237
4129.84 1360
4130.45 1338
4131.05 1307
4131.66 1317
4132.27 1337
4132.87 1195
4133.48 1372
4134.09 1334
4134.69 1361
4135.30 1318
4135.91 1435
4136.51 1472
4137.12 1511
4137.73 1423
4138.33 1441
4138.94 1478
4139.55 1510
4140.15 1559
4140.76 1614
4141.37 1625
4141.97 1705
4142.58 1905
4143.19 1686
4143.80 1622
4144.40 1748
4145.01 1600
4145.62 1527
4146.22 1528
4146.83 1634
4147.44 1500
4148.05 1436
4148.65 1471
4149.26 1381
4149.87 1343
4150.48 1290
4151.09 1384
4151.69 1447
4152.30 1400
4152.91 1317
4153.52 1310
4154.12 1245
4154.73 1241
4155.34 1248
4155.95 1276
4156.56 1281
4157.16 1238
4157.77 1191
4158.38 1255
4158.99 1320
4159.60 1404
4160.21 1497
4160.81 1421
4161.42 1363
4162.03 1272
4162.64 1337
4163.25 1327
4163.86 1353
4164.47 1301
4165.08 1318
4165.68 1414
4166.29 1346
4166.90 1366
4167.51 1396
4168.12 1439
4168.73 1387
4169.34 1412
4169.95 1443
4170.56 1480
4171.16 1320
4171.77 1257
4172.38 1369
4172.99 1392
4173.60 1327
4174.21 1314
4174.82 1335
4175.43 1389
4176.04 1467
4176.65 1426
4177.26 1409
4177.87 1371
4178.48 1392
4179.09 1460
4179.70 1441
4180.31 1446
4180.92 1468
4181.53 1564
4182.14 1406
4182.75 1380
4183.36 1453
4183.97 1475
4184.58 1502
4185.19 1284
4185.80 1252
4186.41 1291
4187.02 1260
4187.63 1320
4188.24 1348
4188.85 1290
4189.46 1291
4190.07 1465
4190.68 1458
4191.29 1339
4191.90 1481
4192.51 1332
4193.13 1407
4193.74 1411
4194.35 1369
4194.96 1509
4195.57 1594
4196.18 1620
4196.79 1529
4197.40 1522
4198.01 1497
4198.62 1671
4199.24 1593
4199.85 1472
4200.46 1489
4201.07 1542
4201.68 1586
4202.29 1533
4202.90 1511
4203.52 1554
4204.13 1445
4204.74 1344
4205.35 1362
4205.96 1419
4206.57 1346
4207.19 1358
4207.80 1365
4208.41 1436
4209.02 1447
4209.63 1355
4210.25 1443
4210.86 1526
4211.47 1449
4212.08 1467
4212.69 1456
4213.31 1549
4213.92 1535
4214.53 1469
4215.14 1505
4215.76 1419
4216.37 1515
4216.98 1592
4217.59 1670
4218.21 1618
4218.82 1785
4219.43 1810
4220.04 1921
4220.66 1924
4221.27 2097
4221.88 2272
4222.50 2394
4223.11 2533
4223.72 2926
4224.33 3072
4224.95 3090
4225.56 3137
4226.17 3395
4226.79 3339
4227.40 3311
4228.01 3159
4228.63 3257
4229.24 3367
4229.85 2974
4230.47 2767
4231.08 3000
4231.69 2838
4232.31 2597
4232.92 2617
4233.54 2590
4234.15 2513
4234.76 2568
4235.38 2579
4235.99 2475
4236.61 2379
4237.22 2361
4237.83 2295
4238.45 2200
4239.06 2255
4239.68 2290
4240.29 1997
4240.90 2046
4241.52 1962
4242.13 2040
4242.75 1831
4243.36 1771
4243.98 1573
4244.59 1557
4245.21 1637
4245.82 1541
4246.43 1459
4247.05 1583
4247.66 1573
4248.28 1608
4248.89 1609
4249.51 1612
4250.12 1629
4250.74 1789
4251.35 1688
4251.97 1561
4252.58 1656
4253.20 1519
4253.81 1603
4254.43 1803
4255.04 1612
4255.66 1557
4256.28 1597
4256.89 1646
4257.51 1781
4258.12 1781
4258.74 1709
4259.35 1581
4259.97 1672
4260.58 1542
4261.20 1605
4261.82 1582
4262.43 1607
4263.05 1632
4263.66 1605
4264.28 1670
4264.90 1699
4265.51 1697
4266.13 1621
4266.74 1703
4267.36 1632
4267.98 1705
4268.59 1706
4269.21 1673
4269.82 1612
4270.44 1694
4271.06 1658
4271.67 1551
4272.29 1614
4272.91 1604
4273.52 1580
4274.14 1478
4274.76 1428
4275.37 1507
4275.99 1564
4276.61 1540
4277.22 1492
4277.84 1492
4278.46 1513
4279.08 1487
4279.69 1368
4280.31 1456
4280.93 1460
4281.54 1516
4282.16 1385
4282.78 1361
4283.40 1282
4284.01 1401
4284.63 1427
4285.25 1366
4285.87 1393
4286.48 1314
4287.10 1250
4287.72 1342
4288.34 1405
4288.95 1315
4289.57 1227
4290.19 1250
4290.81 1304
4291.43 1392
4292.04 1499
4292.66 1343
4293.28 1386
4293.90 1365
4294.52 1335
4295.13 1329
4295.75 1331
4296.37 1367
4296.99 1332
4297.61 1322
4298.23 1332
4298.84 1366
4299.46 1465
4300.08 1480
4300.70 1365
4301.32 1273
4301.94 1274
4302.56 1403
4303.17 1402
4303.79 1339
4304.41 1479
4305.03 1296
4305.65 1322
4306.27 1373
4306.89 1399
4307.51 1475
4308.13 1386
4308.75 1369
4309.36 1345
4309.98 1345
4310.60 1369
4311.22 1346
4311.84 1372
4312.46 1494
4313.08 1396
4313.70 1366
4314.32 1314
4314.94 1365
4315.56 1329
4316.18 1334
4316.80 1444
4317.42 1416
4318.04 1425
4318.66 1434
4319.28 1499
4319.90 1383
4320.52 1471
4321.14 1477
4321.76 1337
4322.38 1477
4323.00 1380
4323.62 1510
4324.24 1494
4324.86 1382
4325.48 1408
4326.10 1519
4326.72 1644
4327.34 1551
4327.96 1570
4328.58 1645
4329.20 1560
4329.82 1539
4330.44 1536
4331.07 1515
4331.69 1500
4332.31 1517
4332.93 1582
4333.55 1554
4334.17 1516
4334.79 1587
4335.41 1642
4336.03 1692
4336.65 1785
4337.28 1812
4337.90 1847
4338.52 1933
4339.14 1940
4339.76 1984
4340.38 2120
4341.00 2250
4341.63 2256
4342.25 2107
4342.87 2033
4343.49 1965
4344.11 1973
4344.73 2033
4345.36 2018
4345.98 2189
4346.60 2116
4347.22 2292
4347.84 2371
4348.47 2553
4349.09 2450
4349.71 2702
4350.33 2663
4350.95 2805
4351.58 2576
4352.20 2432
4352.82 2308
4353.44 2055
4354.07 1996
4354.69 2089
4355.31 2052
4355.93 1797
4356.56 1730
4357.18 1644
4357.80 1589
4358.42 1660
4359.05 1748
4359.67 1727
4360.29 1679
4360.92 1576
4361.54 1569
4362.16 1627
4362.78 1572
4363.41 1475
4364.03 1343
4364.65 1493
4365.28 1576
4365.90 1459
4366.52 1542
4367.15 1487
4367.77 1500
4368.39 1546
4369.02 1486
4369.64 1479
4370.26 1485
4370.89 1526
4371.51 1363
4372.14 1298
4372.76 1252
4373.38 1280
4374.01 1333
4374.63 1377
4375.25 1351
4375.88 1185
4376.50 1215
4377.13 1334
4377.75 1367
4378.37 1303
4379.00 1306
4379.62 1388
4380.25 1299
4380.87 1219
4381.50 1266
4382.12 1328
4382.75 1338
4383.37 1385
4383.99 1340
4384.62 1389
4385.24 1451
4385.87 1423
4386.49 1440
4387.12 1361
4387.74 1378
4388.37 1318
4388.99 1367
4389.62 1248
4390.24 1313
4390.87 1298
4391.49 1168
4392.12 1150
4392.74 1357
4393.37 1244
4393.99 1287
4394.62 1307
4395.24 1324
4395.87 1448
4396.49 1385
4397.12 1325
4397.75 1324
4398.37 1386
4399.00 1374
4399.62 1404
4400.25 1391
4400.87 1305
4401.50 1197
4402.13 1353
4402.75 1438
4403.38 1395
4404.00 1309
4404.63 1248
4405.26 1381
4405.88 1354
4406.51 1319
4407.13 1258
4407.76 1370
4408.39 1416
4409.01 1485
4409.64 1364
4410.27 1347
4410.89 1455
4411.52 1428
4412.15 1490
4412.77 1443
4413.40 1438
4414.03 1520
4414.65 1432
4415.28 1445
4415.91 1363
4416.53 1330
4417.16 1423
4417.79 1432
4418.41 1402
4419.04 1407
4419.67 1298
4420.30 1322
4420.92 1366
4421.55 1349
4422.18 1495
4422.80 1519
4423.43 1575
4424.06 1396
4424.69 1413
4425.31 1468
4425.94 1367
4426.57 1278
4427.20 1226
4427.82 1359
4428.45 1274
4429.08 1170
4429.71 1148
4430.34 1132
4430.96 1098
4431.59 1220
4432.22 1134
4432.85 1108
4433.48 1158
4434.10 1163
4434.73 1169
4435.36 1170
4435.99 1131
4436.62 1120
4437.25 1164
4437.87 1155
4438.50 1101
4439.13 1226
4439.76 1229
4440.39 1154
4441.02 1222
4441.64 1152
4442.27 1253
4442.90 1177
4443.53 1227
4444.16 1256
4444.79 1259
4445.42 1183
4446.05 1198
4446.68 1287
4447.30 1173
4447.93 1177
4448.56 1232
4449.19 1266
4449.82 1249
4450.45 1278
4451.08 1319
4451.71 1314
4452.34 1262
4452.97 1309
4453.60 1313
4454.23 1378
4454.86 1345
4455.49 1367
4456.12 1426
4456.75 1504
4457.38 1503
4458.01 1395
4458.64 1357
4459.27 1328
4459.90 1365
4460.53 1288
4461.16 1326
4461.79 1358
4462.42 1378
4463.05 1265
4463.68 1195
4464.31 1270
4464.94 1268
4465.57 1240
4466.20 1139
4466.83 1191
4467.46 1247
4468.09 1308
4468.72 1124
4469.35 1164
4469.98 1220
4470.61 1295
4471.24 1160
4471.87 1243
4472.50 1165
4473.13 1248
4473.77 1277
4474.40 1195
4475.03 1199
4475.66 1150
4476.29 1291
4476.92 1190
4477.55 1171
4478.18 1202
4478.82 1245
4479.45 1268
4480.08 1205
4480.71 1116
4481.34 1212
4481.97 1199
4482.60 1322
4483.24 1229
4483.87 1171
4484.50 1319
4485.13 1317
4485.76 1313
4486.39 1326
4487.03 1271
4487.66 1270
4488.29 1330
4488.92 1361
4489.55 1370
4490.19 1353
4490.82 1455
4491.45 1279
4492.08 1274
4492.71 1398
4493.35 1453
4493.98 1346
4494.61 1378
4495.24 1374
4495.88 1312
4496.51 1328
4497.14 1244
4497.77 1314
4498.41 1335
4499.04 1357
4499.67 1287
4500.31 1431
4500.94 1384
4501.57 1419
4502.20 1559
4502.84 1561
4503.47 1468
4504.10 1523
4504.74 1514
4505.37 1636
4506.00 1732
4506.64 1585
4507.27 1641
4507.90 1613
4508.54 1498
4509.17 1532
4509.80 1594
4510.44 1591
4511.07 1648
4511.70 1528
4512.34 1522
4512.97 1488
4513.60 1435
4514.24 1531
4514.87 1421
4515.51 1383
4516.14 1484
4516.77 1412
4517.41 1428
4518.04 1412
4518.68 1434
4519.31 1533
4519.94 1535
4520.58 1357
4521.21 1437
4521.85 1460
4522.48 1485
4523.12 1474
4523.75 1438
4524.39 1482
4525.02 1486
4525.65 1594
4526.29 1507
4526.92 1662
4527.56 1738
4528.19 1895
4528.83 2014
4529.46 2083
4530.10 2305
4530.73 2537
4531.37 2841
4532.00 3087
4532.64 3411
4533.27 3608
4533.91 3869
4534.54 3988
4535.18 3996
4535.81 3940
4536.45 3902
4537.09 3543
4537.72 3578
4538.36 2933
4538.99 2669
4539.63 2519
4540.26 2224
4540.90 2055
4541.53 1954
4542.17 1736
4542.81 1568
4543.44 1631
4544.08 1609
4544.71 1636
4545.35 1579
4545.99 1582
4546.62 1556
4547.26 1581
4547.89 1669
4548.53 1695
4549.17 1949
4549.80 2024
4550.44 1925
4551.08 1904
4551.71 2059
4552.35 2078
4552.98 1977
4553.62 2145
4554.26 2115
4554.89 1923
4555.53 1899
4556.17 1785
4556.80 1610
4557.44 1620
4558.08 1563
4558.72 1584
4559.35 1611
4559.99 1639
4560.63 1427
4561.26 1546
4561.90 1448
4562.54 1439
4563.17 1518
4563.81 1619
4564.45 1627
4565.09 1533
4565.72 1528
4566.36 1608
4567.00 1543
4567.64 1582
4568.27 1542
4568.91 1585
4569.55 1667
4570.19 1616
4570.82 1625
4571.46 1590
4572.10 1647
4572.74 1543
4573.38 1660
4574.01 1704
4574.65 1659
4575.29 1640
4575.93 1636
4576.57 1726
4577.20 1625
4577.84 1449
4578.48 1449
4579.12 1539
4579.76 1511
4580.40 1515
4581.04 1544
4581.67 1444
4582.31 1447
4582.95 1492
4583.59 1488
4584.23 1379
4584.87 1391
4585.51 1441
4586.14 1581
4586.78 1489
4587.42 1514
4588.06 1446
4588.70 1495
4589.34 1416
4589.98 1413
4590.62 1493
4591.26 1479
4591.90 1470
4592.54 1397
4593.17 1515
4593.81 1706
4594.45 1532
4595.09 1549
4595.73 1495
4596.37 1424
4597.01 1488
4597.65 1486
4598.29 1438
4598.93 1492
4599.57 1347
4600.21 1406
4600.85 1295
4601.49 1283
4602.13 1454
4602.77 1331
4603.41 1374
4604.05 1339
4604.69 1418
4605.33 1421
4605.97 1319
4606.61 1283
4607.25 1334
4607.89 1334
4608.53 1441
4609.17 1441
4609.81 1357
4610.45 1453
4611.09 1507
4611.73 1406
4612.38 1372
4613.02 1421
4613.66 1400
4614.30 1403
4614.94 1417
4615.58 1416
4616.22 1353
4616.86 1303
4617.50 1324
4618.14 1452
4618.78 1366
4619.43 1351
4620.07 1341
4620.71 1331
4621.35 1291
4621.99 1257
4622.63 1215
4623.27 1241
4623.91 1147
4624.56 1194
4625.20 1219
4625.84 1272
4626.48 1243
4627.12 1179
4627.76 1157
4628.41 1333
4629.05 1317
4629.69 1317
4630.33 1350
4630.97 1337
4631.62 1218
4632.26 1373
4632.90 1320
4633.54 1275
4634.18 1232
4634.83 1355
4635.47 1285
4636.11 1213
4636.75 1226
4637.40 1372
4638.04 1399
4638.68 1450
4639.32 1612
4639.97 1526
4640.61 1628
4641.25 1587
4641.89 1628
4642.54 1581
4643.18 1622
4643.82 1639
4644.46 1649
4645.11 1564
4645.75 1517
4646.39 1424
4647.04 1426
4647.68 1499
4648.32 1411
4648.97 1270
4649.61 1292
4650.25 1382
4650.90 1397
4651.54 1445
4652.18 1482
4652.83 1606
4653.47 1604
4654.11 1617
4654.76 1731
4655.40 1653
4656.04 1652
4656.69 1558
4657.33 1563
4657.98 1499
4658.62 1528
4659.26 1492
4659.91 1380
4660.55 1296
4661.20 1362
4661.84 1289
4662.48 1314
4663.13 1190
4663.77 1273
4664.42 1199
4665.06 1272
4665.71 1305
4666.35 1170
4666.99 1021
4667.64 972
4668.28 1105
4668.93 1197
4669.57 1136
4670.22 1153
4670.86 1164
4671.51 1131
4672.15 1206
4672.80 1167
4673.44 1165
4674.09 1159
4674.73 1284
4675.38 1288
4676.02 1257
4676.67 1230
4677.31 1220
4677.96 1162
4678.60 1179
4679.25 1217
4679.89 1215
4680.54 1333
4681.18 1314
4681.83 1287
4682.47 1336
4683.12 1340
4683.77 1254
4684.41 1257
4685.06 1160
4685.70 1198
4686.35 1268
4686.99 1282
4687.64 1114
4688.29 1232
4688.93 1214
4689.58 1178
4690.22 1237
4690.87 1309
4691.52 1211
4692.16 1128
4692.81 1121
4693.45 1259
4694.10 1224
4694.75 1136
4695.39 1029
4696.04 1099
4696.69 1039
4697.33 1115
4697.98 1232
4698.63 1220
4699.27 1271
4699.92 1291
4700.57 1300
4701.21 1403
4701.86 1381
4702.51 1222
4703.15 1221
4703.80 1244
4704.45 1245
4705.10 1151
4705.74 1150
4706.39 1185
4707.04 1259
4707.68 1222
4708.33 1135
4708.98 1240
4709.63 1278
4710.27 1182
4710.92 1179
4711.57 1222
4712.22 1235
4712.86 1304
4713.51 1192
4714.16 1222
4714.81 1313
4715.45 1211
4716.10 1231
4716.75 1209
4717.40 1323
4718.05 1211
4718.69 1290
4719.34 1325
4719.99 1319
4720.64 1278
4721.29 1452
4721.94 1447
4722.58 1447
4723.23 1368
4723.88 1405
4724.53 1487
4725.18 1480
4725.83 1514
4726.47 1453
4727.12 1400
4727.77 1576
4728.42 1497
4729.07 1465
4729.72 1475
4730.37 1510
4731.02 1458
4731.66 1419
4732.31 1309
4732.96 1286
4733.61 1291
4734.26 1189
4734.91 1262
4735.56 1286
4736.21 1186
4736.86 1316
4737.51 1271
4738.16 1253
4738.81 1160
4739.45 1183
4740.10 1245
4740.75 1267
4741.40 1366
4742.05 1313
4742.70 1230
4743.35 1256
4744.00 1309
4744.65 1252
4745.30 1265
4745.95 1189
4746.60 1350
4747.25 1298
4747.90 1273
4748.55 1213
4749.20 1238
4749.85 1294
4750.50 1462
4751.15 1413
4751.80 1448
4752.45 1360
4753.10 1445
4753.75 1423
4754.40 1478
4755.05 1548
4755.71 1458
4756.36 1460
4757.01 1557
4757.66 1541
4758.31 1506
4758.96 1538
4759.61 1465
4760.26 1491
4760.91 1334
4761.56 1400
4762.21 1333
4762.86 1419
4763.52 1406
4764.17 1454
4764.82 1437
4765.47 1340
4766.12 1450
4766.77 1507
4767.42 1545
4768.07 1576
4768.73 1668
4769.38 1667
4770.03 1525
4770.68 1564
4771.33 1463
4771.98 1480
4772.64 1310
4773.29 1329
4773.94 1287
4774.59 1232
4775.24 1268
4775.89 1225
4776.55 1174
4777.20 1160
4777.85 1261
4778.50 1211
4779.15 1092
4779.81 1120
4780.46 1142
4781.11 1158
4781.76 1200
4782.42 1187
4783.07 1156
4783.72 1218
4784.37 1329
4785.03 1281
4785.68 1239
4786.33 1247
4786.98 1263
4787.64 1218
4788.29 1118
4788.94 1146
4789.60 1222
4790.25 1143
4790.90 1212
4791.55 1231
4792.21 1261
4792.86 1315
4793.51 1225
4794.17 1182
4794.82 1338
4795.47 1282
4796.13 1276
4796.78 1348
4797.43 1326
4798.09 1306
4798.74 1371
4799.39 1496
4800.05 1301
4800.70 1327
4801.36 1205
4802.01 1238
4802.66 1273
4803.32 1244
4803.97 1224
4804.62 1344
4805.28 1283
4805.93 1256
4806.59 1253
4807.24 1223
4807.89 1223
4808.55 1299
4809.20 1226
4809.86 1290
4810.51 1267
4811.17 1165
4811.82 1208
4812.47 1211
4813.13 1233
4813.78 1212
4814.44 1237
4815.09 1292
4815.75 1331
4816.40 1316
4817.06 1256
4817.71 1282
4818.37 1393
4819.02 1344
4819.68 1443
4820.33 1349
4820.99 1338
4821.64 1418
4822.30 1387
4822.95 1435
4823.61 1514
4824.26 1392
4824.92 1405
4825.57 1394
4826.23 1485
4826.88 1472
4827.54 1523
4828.19 1412
4828.85 1353
4829.51 1334
4830.16 1380
4830.82 1444
4831.47 1407
4832.13 1232
4832.78 1349
4833.44 1401
4834.10 1367
4834.75 1402
4835.41 1394
4836.06 1540
4836.72 1572
4837.38 1610
4838.03 1741
4838.69 1775
4839.34 1896
4840.00 1892
4840.66 1921
4841.31 1997
4841.97 1897
4842.63 1899
4843.28 1853
4843.94 1910
4844.60 1889
4845.25 1698
4845.91 1622
4846.57 1554
4847.22 1605
4847.88 1579
4848.54 1595
4849.19 1549
4849.85 1570
4850.51 1778
4851.17 1778
4851.82 1875
4852.48 1864
4853.14 1844
4853.79 1781
4854.45 1785
4855.11 1705
4855.77 1819
4856.42 1802
4857.08 1791
4857.74 1789
4858.40 1845
4859.05 1755
4859.71 1835
4860.37 1942
4861.03 1938
4861.68 1907
4862.34 1943
4863.00 2004
4863.66 1846
4864.32 1847
4864.97 1936
4865.63 1799
4866.29 1883
4866.95 1988
4867.61 1987
4868.26 1950
4868.92 1924
4869.58 1950
4870.24 1885
4870.90 1940
4871.56 1856
4872.21 1772
4872.87 1729
4873.53 1758
4874.19 1732
4874.85 1684
4875.51 1742
4876.17 1703
4876.83 1711
4877.48 1722
4878.14 1716
4878.80 1649
4879.46 1743
4880.12 1701
4880.78 1755
4881.44 1824
4882.10 1731
4882.76 1803
4883.42 1755
4884.08 1674
4884.73 1666
4885.39 1478
4886.05 1435
4886.71 1461
4887.37 1475
4888.03 1520
4888.69 1402
4889.35 1398
4890.01 1457
4890.67 1495
4891.33 1404
4891.99 1296
4892.65 1348
4893.31 1355
4893.97 1304
4894.63 1283
4895.29 1300
4895.95 1214
4896.61 1172
4897.27 1290
4897.93 1333
4898.59 1367
4899.25 1273
4899.91 1297
4900.57 1219
4901.23 1278
4901.89 1294
4902.55 1223
4903.21 1265
4903.88 1374
4904.54 1260
4905.20 1182
4905.86 1195
4906.52 1179
4907.18 1146
4907.84 1271
4908.50 1227
4909.16 1218
4909.82 1247
4910.48 1184
4911.15 1093
4911.81 1211
4912.47 1257
4913.13 1232
4913.79 1152
4914.45 1105
4915.11 1109
4915.77 1145
4916.44 1114
4917.10 1146
4917.76 1153
4918.42 1156
4919.08 1165
4919.74 1170
4920.41 1114
4921.07 1160
4921.73 1112
4922.39 1083
4923.05 1117
4923.72 1142
4924.38 1051
4925.04 1004
4925.70 1088
4926.36 1097
4927.03 1125
4927.69 1083
4928.35 1091
4929.01 1263
4929.67 1163
4930.34 1160
4931.00 1094
4931.66 1130
4932.32 1140
4932.99 1105
4933.65 1042
4934.31 1103
4934.98 1187
4935.64 1118
4936.30 1073
4936.96 1111
4937.63 1165
4938.29 1111
4938.95 999
4939.62 1060
4940.28 1125
4940.94 1083
4941.61 1127
4942.27 1180
4942.93 1041
4943.60 1006
4944.26 1075
4944.92 1125
4945.59 1146
4946.25 1090
4946.91 1223
4947.58 1072
4948.24 1100
4948.90 1186
4949.57 1067
4950.23 1167
4950.89 1129
4951.56 1056
4952.22 1098
4952.89 1044
4953.55 1018
4954.21 1022
4954.88 1023
4955.54 1136
4956.21 1037
4956.87 1079
4957.53 1001
4958.20 1087
4958.86 1070
4959.53 1104
4960.19 1040
4960.86 1024
4961.52 1111
4962.19 1103
4962.85 1183
4963.52 1178
4964.18 1196
4964.84 1145
4965.51 1144
4966.17 1225
4966.84 1074
4967.50 1127
4968.17 1221
4968.83 1206
4969.50 1117
4970.16 1085
4970.83 1133
4971.49 1147
4972.16 995
4972.82 1105
4973.49 1102
4974.16 1128
4974.82 1099
4975.49 1060
4976.15 1017
4976.82 1097
4977.48 1087
4978.15 1094
4978.81 1140
4979.48 1161
4980.15 1093
4980.81 1141
4981.48 1143
4982.14 1206
4982.81 1149
4983.48 1032
4984.14 1098
4984.81 1030
4985.47 1132
4986.14 1130
4986.81 1099
4987.47 1089
4988.14 1159
4988.80 1135
4989.47 1119
4990.14 1060
4990.80 1024
4991.47 1093
4992.14 1173
4992.80 1127
4993.47 1190
4994.14 1214
4994.80 1141
4995.47 1033
4996.14 1075
4996.80 996
4997.47 987
4998.14 1075
4998.81 1061
4999.47 1111
5000.14 1147
5000.81 1160
5001.47 1138
5002.14 1170
5002.81 1133
5003.48 1092
5004.14 1107
5004.81 1083
5005.48 1110
5006.15 1088
5006.81 1099
5007.48 1198
5008.15 1247
5008.82 1110
5009.48 1100
5010.15 1144
5010.82 1190
5011.49 1303
5012.16 1201
5012.82 1239
5013.49 1181
5014.16 1098
5014.83 1116
5015.50 1051
5016.16 1182
5016.83 1141
5017.50 1053
5018.17 1082
5018.84 1143
5019.50 1157
5020.17 1204
5020.84 1268
5021.51 1317
5022.18 1408
5022.85 1573
5023.52 1664
5024.19 1666
5024.85 1780
5025.52 1832
5026.19 1859
5026.86 1712
5027.53 1774
5028.20 1851
5028.87 1656
5029.54 1685
5030.21 1424
5030.87 1403
5031.54 1320
5032.21 1237
5032.88 1134
5033.55 1088
5034.22 1074
5034.89 1103
5035.56 1088
5036.23 1028
5036.90 1106
5037.57 998
5038.24 1085
5038.91 1157
5039.58 1201
5040.25 1108
5040.92 1014
5041.59 1120
5042.26 1100
5042.93 996
5043.60 1118
5044.27 1252
5044.94 1161
5045.61 1118
5046.28 1078
5046.95 1156
5047.62 1171
5048.29 1242
5048.96 1074
5049.63 1089
5050.30 1062
5050.97 1097
5051.64 1128
5052.31 1186
5052.98 1037
5053.65 997
5054.32 1097
5054.99 1094
5055.66 1016
5056.34 1058
5057.01 1159
5057.68 1043
5058.35 1028
5059.02 1040
5059.69 1067
5060.36 1018
5061.03 1096
5061.70 1207
5062.38 1155
5063.05 1022
5063.72 1051
5064.39 1066
5065.06 1058
5065.73 1193
5066.40 1135
5067.08 1084
5067.75 1098
5068.42 1108
5069.09 1061
5069.76 1140
5070.43 1054
5071.11 1112
5071.78 1187
5072.45 1182
5073.12 1196
5073.79 1144
5074.47 1139
5075.14 1046
5075.81 1067
5076.48 1074
5077.15 1088
5077.83 1113
5078.50 1012
5079.17 1050
5079.84 1108
5080.52 1074
5081.19 1144
5081.86 1143
5082.53 1133
5083.21 1091
5083.88 1128
5084.55 1168
5085.22 1153
5085.90 1099
5086.57 1147
5087.24 1088
5087.92 1179
5088.59 1107
5089.26 1110
5089.93 1248
5090.61 1236
5091.28 1178
5091.95 1216
5092.63 1231
5093.30 1341
5093.97 1325
5094.65 1443
5095.32 1386
5095.99 1437
5096.67 1418
5097.34 1294
5098.02 1437
5098.69 1326
5099.36 1150
5100.04 1203
5100.71 1264
5101.38 1142
5102.06 1092
5102.73 1190
5103.41 1113
5104.08 1102
5104.75 997
5105.43 965
5106.10 1014
5106.78 1050
5107.45 1107
5108.12 1050
5108.80 1084
5109.47 1173
5110.15 1091
5110.82 1139
5111.50 1182
5112.17 1127
5112.85 1102
5113.52 1049
5114.20 1037
5114.87 1049
5115.54 1098
5116.22 1165
5116.89 1158
5117.57 1115
5118.24 1069
5118.92 1103
5119.59 1231
5120.27 1120
5120.94 1145
5121.62 1120
5122.30 1155
5122.97 1154
5123.65 1088
5124.32 1138
5125.00 1155
5125.67 1088
5126.35 1051
5127.02 1099
5127.70 993
5128.37 1048
5129.05 1122
5129.73 1067
5130.40 1024
5131.08 1075
5131.75 1076
5132.43 1111
5133.10 1024
5133.78 1128
5134.46 1178
5135.13 1054
5135.81 1136
5136.49 1186
5137.16 1114
5137.84 1147
5138.51 1085
5139.19 1065
5139.87 1108
5140.54 1172
5141.22 1052
5141.90 1110
5142.57 1101
5143.25 1125
5143.93 1202
5144.60 1100
5145.28 1048
5145.96 1133
5146.63 1119
5147.31 1116
5147.99 1130
5148.66 1071
5149.34 998
5150.02 1035
5150.69 960
5151.37 960
5152.05 1043
5152.73 1125
5153.40 1005
5154.08 991
5154.76 959
5155.44 1000
5156.11 1081
5156.79 986
5157.47 1024
5158.15 1060
5158.82 971
5159.50 994
5160.18 890
5160.86 918
5161.53 1068
5162.21 1116
5162.89 1059
5163.57 1019
5164.25 1048
5164.92 1020
5165.60 968
5166.28 1002
5166.96 1033
5167.64 1081
5168.31 1114
5168.99 1101
5169.67 1039
5170.35 988
5171.03 1029
5171.71 1095
5172.39 1017
5173.06 1045
5173.74 1065
5174.42 1121
5175.10 1096
5175.78 927
5176.46 984
5177.14 1061
5177.82 946
5178.49 1040
5179.17 1066
5179.85 990
5180.53 1058
5181.21 1074
5181.89 1066
5182.57 1039
5183.25 964
5183.93 1004
5184.61 1052
5185.29 973
5185.97 933
5186.64 991
5187.32 938
5188.00 947
5188.68 964
5189.36 986
5190.04 943
5190.72 943
5191.40 945
5192.08 971
5192.76 1030
5193.44 1041
5194.12 1006
5194.80 1045
5195.48 954
5196.16 1000
5196.84 899
5197.52 1028
5198.20 1067
5198.88 1073
5199.56 977
5200.24 995
5200.92 980
5201.60 990
5202.28 1043
5202.96 991
5203.65 1019
5204.33 1040
5205.01 1053
5205.69 907
5206.37 973
5207.05 1004
5207.73 966
5208.41 994
5209.09 1032
5209.77 1011
5210.45 1048
5211.13 1106
5211.82 1119
5212.50 1067
5213.18 1118
5213.86 1135
5214.54 1132
5215.22 1133
5215.90 1172
5216.58 1137
5217.27 1068
5217.95 1018
5218.63 1071
5219.31 1096
5219.99 1110
5220.67 1004
5221.36 1051
5222.04 1097
5222.72 1121
5223.40 1089
5224.08 1006
5224.77 1070
5225.45 955
5226.13 945
5226.81 997
5227.49 1054
5228.18 999
5228.86 1066
5229.54 983
5230.22 961
5230.91 964
5231.59 938
5232.27 1005
5232.95 1052
5233.63 998
5234.32 972
5235.00 954
5235.68 1118
5236.37 1117
5237.05 1023
5237.73 1045
5238.41 1053
5239.10 1146
5239.78 1121
5240.46 1038
5241.15 1072
5241.83 1165
5242.51 1172
5243.20 1138
5243.88 1061
5244.56 1044
5245.24 1101
5245.93 1156
5246.61 1199
5247.29 1244
5247.98 1243
5248.66 1207
5249.35 1165
5250.03 1283
5250.71 1335
5251.40 1315
5252.08 1416
5252.76 1368
5253.45 1312
5254.13 1397
5254.82 1236
5255.50 1248
5256.18 1298
5256.87 1171
5257.55 1131
5258.24 997
5258.92 914
5259.60 1000
5260.29 1097
5260.97 1105
5261.66 1139
5262.34 1205
5263.03 1159
5263.71 1117
5264.40 1106
5265.08 1080
5265.76 1123
5266.45 1157
5267.13 1079
5267.82 1063
5268.50 1040
5269.19 1038
5269.87 1124
5270.56 1213
5271.24 1117
5271.93 1127
5272.61 1097
5273.30 1006
5273.98 1072
5274.67 1009
5275.35 998
5276.04 1074
5276.72 1036
5277.41 1054
5278.10 1126
5278.78 1213
5279.47 1046
5280.15 1083
5280.84 1062
5281.52 1155
5282.21 1106
5282.89 1168
5283.58 1169
5284.27 1215
5284.95 1331
5285.64 1219
5286.32 1307
5287.01 1181
5287.70 1141
5288.38 1146
5289.07 1049
5289.75 1155
5290.44 1149
5291.13 1191
5291.81 1141
5292.50 1092
5293.19 1072
5293.87 1088
5294.56 1158
5295.25 1111
5295.93 1126
5296.62 1129
5297.31 1221
5297.99 1084
5298.68 1148
5299.37 1208
5300.05 1205
5300.74 1157
5301.43 1115
5302.11 1199
5302.80 1253
5303.49 1175
5304.18 1187
5304.86 1311
5305.55 1360
5306.24 1271
5306.92 1329
5307.61 1278
5308.30 1303
5308.99 1146
5309.67 1196
5310.36 1273
5311.05 1184
5311.74 1073
5312.42 1163
5313.11 1227
5313.80 1232
5314.49 1165
5315.18 1186
5315.86 1230
5316.55 1251
5317.24 1116
5317.93 1059
5318.62 1149
5319.30 1180
5319.99 1187
5320.68 1183
5321.37 1219
5322.06 1282
5322.74 1322
5323.43 1288
5324.12 1220
5324.81 1220
5325.50 1301
5326.19 1378
5326.88 1289
5327.56 1333
5328.25 1298
5328.94 1324
5329.63 1362
5330.32 1229
5331.01 1240
5331.70 1290
5332.39 1371
5333.07 1342
5333.76 1429
5334.45 1424
5335.14 1448
5335.83 1459
5336.52 1438
5337.21 1381
5337.90 1414
5338.59 1536
5339.28 1450
5339.97 1422
5340.66 1548
5341.35 1485
5342.04 1379
5342.73 1525
5343.42 1484
5344.10 1509
5344.79 1482
5345.48 1522
5346.17 1395
5346.86 1370
5347.55 1476
5348.24 1659
5348.93 1791
5349.62 1959
5350.31 2134
5351.00 2276
5351.69 2745
5352.39 3016
5353.08 3059
5353.77 3186
5354.46 3325
5355.15 3282
5355.84 3303
5356.53 3185
5357.22 2917
5357.91 2761
5358.60 2499
5359.29 2230
5359.98 2060
5360.67 1766
5361.36 1712
5362.05 1491
5362.74 1393
5363.44 1450
5364.13 1310
5364.82 1311
5365.51 1334
5366.20 1252
5366.89 1272
5367.58 1164
5368.27 1154
5368.96 1256
5369.66 1271
5370.35 1171
5371.04 1131
5371.73 1154
5372.42 1179
5373.11 1175
5373.81 1180
5374.50 1212
5375.19 1187
5375.88 1078
5376.57 1083
5377.26 1073
5377.96 1123
5378.65 1170
5379.34 1099
5380.03 1149
5380.72 1243
5381.42 1157
5382.11 1103
5382.80 1118
5383.49 1152
5384.18 1178
5384.88 1190
5385.57 1303
5386.26 1237
5386.95 1203
5387.65 1225
5388.34 1213
5389.03 1266
5389.72 1268
5390.42 1367
5391.11 1322
5391.80 1374
5392.50 1302
5393.19 1278
5393.88 1245
5394.57 1281
5395.27 1341
5395.96 1238
5396.65 1372
5397.35 1341
5398.04 1189
5398.73 1299
5399.43 1271
5400.12 1194
5400.81 1138
5401.51 1225
5402.20 1195
5402.89 1158
5403.59 1145
5404.28 1221
5404.97 1257
5405.67 1250
5406.36 1158
5407.06 1151
5407.75 1197
5408.44 1245
5409.14 1206
5409.83 1255
5410.53 1195
5411.22 1201
5411.91 1232
5412.61 1188
5413.30 1204
5414.00 1188
5414.69 1184
5415.38 1182
5416.08 1150
5416.77 1209
5417.47 1158
5418.16 1178
5418.86 1138
5419.55 1163
5420.25 1105
5420.94 1153
5421.64 1154
5422.33 1192
5423.03 1169
5423.72 1095
5424.41 1199
5425.11 1163
5425.80 1146
5426.50 1186
5427.19 1173
5427.89 1197
5428.59 1252
5429.28 1175
5429.98 1211
5430.67 1119
5431.37 1125
5432.06 1206
5432.76 1174
5433.45 1193
5434.15 1093
5434.84 1056
5435.54 1090
5436.23 1110
5436.93 1212
5437.63 1185
5438.32 1208
5439.02 1224
5439.71 1244
5440.41 1143
5441.11 1175
5441.80 1308
5442.50 1239
5443.19 1197
5443.89 1285
5444.59 1259
5445.28 1281
5445.98 1280
5446.68 1287
5447.37 1339
5448.07 1372
5448.76 1532
5449.46 1478
5450.16 1635
5450.85 1741
5451.55 1799
5452.25 1661
5452.94 1676
5453.64 1610
5454.34 1568
5455.03 1406
5455.73 1415
5456.43 1454
5457.13 1376
5457.82 1371
5458.52 1294
5459.22 1224
5459.91 1289
5460.61 1297
5461.31 1377
5462.01 1477
5462.70 1415
5463.40 1504
5464.10 1561
5464.80 1649
5465.49 1690
5466.19 1660
5466.89 1775
5467.59 1995
5468.28 1891
5468.98 1807
5469.68 1855
5470.38 1869
5471.07 1821
5471.77 1629
5472.47 1597
5473.17 1526
5473.87 1408
5474.56 1419
5475.26 1406
5475.96 1407
5476.66 1366
5477.36 1365
5478.06 1276
5478.75 1296
5479.45 1455
5480.15 1486
5480.85 1446
5481.55 1462
5482.25 1565
5482.95 1521
5483.64 1516
5484.34 1509
5485.04 1499
5485.74 1567
5486.44 1665
5487.14 1499
5487.84 1496
5488.54 1471
5489.23 1407
5489.93 1416
5490.63 1284
5491.33 1391
5492.03 1444
5492.73 1371
5493.43 1386
5494.13 1402
5494.83 1405
5495.53 1452
5496.23 1521
5496.93 1465
5497.63 1423
5498.33 1371
5499.03 1609
5499.73 1738
5500.43 1731
5501.13 1741
5501.83 1959
5502.53 2185
5503.23 2322
5503.93 2153
5504.63 2207
5505.33 2252
5506.03 2145
5506.73 2023
5507.43 1972
5508.13 1719
5508.83 1590
5509.53 1550
5510.23 1554
5510.93 1412
5511.63 1458
5512.33 1356
5513.03 1369
5513.73 1342
5514.43 1461
5515.13 1340
5515.83 1379
5516.53 1517
5517.23 1478
5517.93 1401
5518.64 1422
5519.34 1519
5520.04 1500
5520.74 1482
5521.44 1484
5522.14 1485
5522.84 1429
5523.54 1372
5524.24 1433
5524.95 1321
5525.65 1392
5526.35 1344
5527.05 1397
5527.75 1377
5528.45 1374
5529.15 1271
5529.86 1226
5530.56 1126
5531.26 1192
5531.96 1115
5532.66 1146
5533.36 1161
5534.07 1196
5534.77 1227
5535.47 1098
5536.17 1125
5536.87 1077
5537.58 1102
5538.28 1181
5538.98 1094
5539.68 1135
5540.39 1144
5541.09 1157
5541.79 1106
5542.49 1055
5543.20 1166
5543.90 1094
5544.60 1021
5545.30 1110
5546.01 1108
5546.71 1066
5547.41 1018
5548.11 1129
5548.82 1138
5549.52 1264
5550.22 1257
5550.93 1308
5551.63 1244
5552.33 1218
5553.03 1270
5553.74 1228
5554.44 1175
5555.14 1192
5555.85 1191
5556.55 1071
5557.25 969
5557.96 1047
5558.66 1080
5559.36 1192
5560.07 1011
5560.77 998
5561.48 1027
5562.18 1069
5562.88 1054
5563.59 1050
5564.29 1033
5564.99 1096
5565.70 1123
5566.40 1103
5567.11 1098
5567.81 1001
5568.51 1090
5569.22 1042
5569.92 1026
5570.63 1118
5571.33 1164
5572.04 1112
5572.74 1041
5573.44 1080
5574.15 1105
5574.85 1073
5575.56 1090
5576.26 1091
5576.97 1079
5577.67 1094
5578.38 1136
5579.08 1121
5579.79 1071
5580.49 1112
5581.20 1058
5581.90 1051
5582.61 1103
5583.31 1088
5584.02 1099
5584.72 1050
5585.43 1033
5586.13 1030
5586.84 965
5587.54 997
5588.25 1066
5588.95 974
5589.66 962
5590.36 918
5591.07 903
5591.77 930
5592.48 964
5593.19 1078
5593.89 983
5594.60 993
5595.30 989
5596.01 990
5596.71 986
5597.42 956
5598.13 1012
5598.83 1000
5599.54 1054
5600.24 1008
5600.95 945
5601.66 954
5602.36 954
5603.07 910
5603.78 951
5604.48 934
5605.19 923
5605.89 996
5606.60 945
5607.31 1002
5608.01 991
5608.72 957
5609.43 1032
5610.13 968
5610.84 966
5611.55 899
5612.25 1007
5612.96 1033
5613.67 995
5614.38 942
5615.08 904
5615.79 896
5616.50 971
5617.20 1008
5617.91 988
5618.62 934
5619.33 1022
5620.03 1060
5620.74 974
5621.45 964
5622.15 1035
5622.86 998
5623.57 907
5624.28 948
5624.99 958
5625.69 944
5626.40 911
5627.11 837
5627.82 819
5628.52 948
5629.23 999
5629.94 970
5630.65 947
5631.36 954
5632.06 996
5632.77 1005
5633.48 1001
5634.19 1015
5634.90 958
5635.61 954
5636.31 1015
5637.02 996
5637.73 1003
5638.44 979
5639.15 1007
5639.86 1069
5640.56 1101
5641.27 954
5641.98 982
5642.69 1023
5643.40 1052
5644.11 957
5644.82 1036
5645.53 1053
5646.24 1099
5646.94 1103
5647.65 1059
5648.36 1099
5649.07 987
5649.78 969
5650.49 1020
5651.20 965
5651.91 1076
5652.62 1012
5653.33 935
5654.04 1006
5654.75 1034
5655.46 1021
5656.17 1054
5656.88 984
5657.59 1115
5658.30 1194
5659.01 1175
5659.71 1158
5660.42 1116
5661.13 1110
5661.84 1055
5662.55 1103
5663.26 1115
5663.97 1106
5664.69 1000
5665.40 1038
5666.11 1130
5666.82 1091
5667.53 1035
5668.24 1078
5668.95 1054
5669.66 1141
5670.37 1167
5671.08 1146
5671.79 1270
5672.50 1193
5673.21 1250
5673.92 1183
5674.63 1227
5675.34 1193
5676.05 1183
5676.76 1160
5677.48 1161
5678.19 1042
5678.90 1058
5679.61 1035
5680.32 1107
5681.03 1035
5681.74 1031
5682.45 1027
5683.16 1105
5683.88 1041
5684.59 1102
5685.30 1002
5686.01 1087
5686.72 1216
5687.43 1112
5688.15 1151
5688.86 1063
5689.57 1054
5690.28 1073
5690.99 1068
5691.70 1065
5692.42 1026
5693.13 1028
5693.84 1019
5694.55 1040
5695.26 1001
5695.98 1017
5696.69 1083
5697.40 1057
5698.11 1040
5698.82 1016
5699.54 1078
5700.25 983
5700.96 961
5701.67 958
5702.39 913
5703.10 956
5703.81 965
5704.52 1009
5705.24 1022
5705.95 1040
5706.66 1013
5707.38 974
5708.09 1070
5708.80 1034
5709.51 1016
5710.23 962
5710.94 943
5711.65 963
5712.37 996
5713.08 1129
5713.79 974
5714.51 1034
5715.22 979
5715.93 980
5716.65 938
5717.36 1024
5718.07 995
5718.79 998
5719.50 958
5720.21 944
5720.93 997
5721.64 892
5722.36 962
5723.07 1032
5723.78 1019
5724.50 1036
5725.21 1101
5725.92 1050
5726.64 1050
5727.35 969
5728.07 1012
5728.78 1092
5729.50 1138
5730.21 1173
5730.92 1237
5731.64 1222
5732.35 1069
5733.07 1116
5733.78 1084
5734.50 1138
5735.21 1173
5735.93 1188
5736.64 1098
5737.35 1182
5738.07 1137
5738.78 1136
5739.50 1026
5740.21 1103
5740.93 996
5741.64 1135
5742.36 1178
5743.07 1050
5743.79 1036
5744.50 1186
5745.22 1178
5745.93 1136
5746.65 1093
5747.37 1146
5748.08 1090
5748.80 1187
5749.51 1186
5750.23 1098
5750.94 1107
5751.66 1147
5752.37 1215
5753.09 1244
5753.81 1309
5754.52 1393
5755.24 1553
5755.95 1662
5756.67 1731
5757.38 1866
5758.10 1823
5758.82 1860
5759.53 1794
5760.25 1694
5760.96 1799
5761.68 1743
5762.40 1475
5763.11 1306
5763.83 1310
5764.55 1316
5765.26 1246
5765.98 1248
5766.70 1239
5767.41 1197
5768.13 1238
5768.85 1143
5769.56 1173
5770.28 1253
5771.00 1288
5771.71 1231
5772.43 1193
5773.15 1186
5773.86 1270
5774.58 1293
5775.30 1246
5776.01 1291
5776.73 1202
5777.45 1205
5778.17 1212
5778.88 1248
5779.60 1341
5780.32 1341
5781.04 1346
5781.75 1351
5782.47 1335
5783.19 1454
5783.91 1488
5784.62 1398
5785.34 1334
5786.06 1364
5786.78 1333
5787.49 1349
5788.21 1290
5788.93 1285
5789.65 1321
5790.37 1353
5791.08 1293
5791.80 1308
5792.52 1344
5793.24 1338
5793.96 1433
5794.68 1627
5795.39 1570
5796.11 1547
5796.83 1568
5797.55 1694
5798.27 1642
5798.99 1649
5799.70 1973
5800.42 2097
5801.14 2351
5801.86 2626
5802.58 2895
5803.30 3034
5804.02 3200
5804.74 3149
5805.45 3150
5806.17 2813
5806.89 2450
5807.61 2106
5808.33 2205
5809.05 2027
5809.77 1739
5810.49 1813
5811.21 1737
5811.93 1579
5812.65 1470
5813.37 1415
5814.09 1504
5814.81 1499
5815.52 1502
5816.24 1599
5816.96 1688
5817.68 1645
5818.40 1529
5819.12 1605
5819.84 1648
5820.56 1644
5821.28 1612
5822.00 1544
5822.72 1461
5823.44 1348
5824.16 1367
5824.88 1443
5825.60 1372
5826.32 1338
5827.04 1310
5827.76 1307
5828.48 1319
5829.21 1304
5829.93 1407
5830.65 1341
5831.37 1325
5832.09 1299
5832.81 1313
5833.53 1321
5834.25 1317
5834.97 1285
5835.69 1254
5836.41 1268
5837.13 1320
5837.85 1361
5838.57 1299
5839.30 1245
5840.02 1193
5840.74 1196
5841.46 1146
5842.18 1187
5842.90 1239
5843.62 1214
5844.34 1290
5845.07 1190
5845.79 1262
5846.51 1276
5847.23 1260
5847.95 1238
5848.67 1290
5849.39 1178
5850.12 1248
5850.84 1355
5851.56 1233
5852.28 1195
5853.00 1205
5853.73 1196
5854.45 1248
5855.17 1224
5855.89 1283
5856.61 1162
5857.34 1119
5858.06 1149
5858.78 1184
5859.50 1100
5860.23 1119
5860.95 1157
5861.67 1173
5862.39 1220
5863.11 1105
5863.84 1112
5864.56 1167
5865.28 1192
5866.01 1244
5866.73 1193
5867.45 1112
5868.17 1059
5868.90 1203
5869.62 1193
5870.34 1145
5871.07 1135
5871.79 1203
5872.51 1219
5873.23 1199
5873.96 1186
5874.68 1156
5875.40 1211
5876.13 1125
5876.85 1096
5877.57 1188
5878.30 1231
5879.02 1247
5879.74 1175
5880.47 1124
5881.19 1135
5881.92 1193
5882.64 1195
5883.36 1163
5884.09 1204
5884.81 1207
5885.53 1099
5886.26 1165
5886.98 1197
5887.71 1188
5888.43 1135
5889.15 1237
5889.88 1159
5890.60 1134
5891.33 1166
5892.05 1111
5892.78 1176
5893.50 1139
5894.23 1098
5894.95 1160
5895.67 1134
5896.40 1108
5897.12 1128
5897.85 1094
5898.57 1086
5899.30 1147
5900.02 1113
5900.75 1222
5901.47 1103
5902.20 1119
5902.92 1113
5903.65 1132
5904.37 1178
5905.10 1154
5905.82 1212
5906.55 1196
5907.27 1230
5908.00 1145
5908.72 1216
5909.45 1183
5910.17 1213
5910.90 1224
5911.62 1209
5912.35 1170
5913.08 1233
5913.80 1279
5914.53 1292
5915.25 1202
5915.98 1254
5916.70 1266
5917.43 1280
5918.16 1252
5918.88 1309
5919.61 1281
5920.33 1319
5921.06 1279
5921.79 1248
5922.51 1223
5923.24 1210
5923.97 1251
5924.69 1301
5925.42 1266
5926.14 1246
5926.87 1350
5927.60 1298
5928.32 1327
5929.05 1337
5929.78 1325
5930.50 1411
5931.23 1440
5931.96 1417
5932.68 1411
5933.41 1454
5934.14 1356
5934.86 1385
5935.59 1522
5936.32 1457
5937.05 1554
5937.77 1472
5938.50 1532
5939.23 1669
5939.95 1530
5940.68 1545
5941.41 1643
5942.14 1706
5942.86 1684
5943.59 1790
5944.32 1708
5945.05 1776
5945.77 1703
5946.50 1751
5947.23 1885
5947.96 1812
5948.68 1751
5949.41 1715
5950.14 1857
5950.87 1817
5951.60 1850
5952.32 1967
5953.05 1939
5953.78 2083
5954.51 2102
5955.24 2116
5955.96 2119
5956.69 2150
5957.42 2208
5958.15 2123
5958.88 2227
5959.61 2245
5960.33 2225
5961.06 2268
5961.79 2233
5962.52 2190
5963.25 2148
5963.98 2294
5964.71 2188
5965.44 2248
5966.16 2443
5966.89 2577
5967.62 2641
5968.35 2885
5969.08 3078
5969.81 3224
5970.54 3372
5971.27 3640
5972.00 3365
5972.73 3189
5973.46 3328
5974.18 3140
5974.91 2937
5975.64 2746
5976.37 2612
5977.10 2583
5977.83 2694
5978.56 2649
5979.29 2599
5980.02 2755
5980.75 2684
5981.48 2642
5982.21 2831
5982.94 2797
5983.67 2779
5984.40 2896
5985.13 2874
5985.86 2710
5986.59 2898
5987.32 2892
5988.05 2854
5988.78 2996
5989.51 2901
5990.24 3013
5990.97 3038
5991.70 2837
5992.43 2822
5993.16 2930
5993.89 3035
5994.62 3071
5995.35 2852
5996.09 3028
5996.82 3106
5997.55 3108
5998.28 3133
5999.01 3270
5999.74 3389
6000.47 3451
6001.20 3502
6001.93 3348
6002.66 3223
6003.39 3274
6004.13 3316
6004.86 3243
6005.59 3211
6006.32 3229
6007.05 3155
6007.78 3082
6008.51 3103
6009.25 3120
6009.98 3243
6010.71 3349
6011.44 3559
6012.17 3967
6012.90 4406
6013.64 4999
6014.37 5632
6015.10 6072
6015.83 6726
6016.56 7535
6017.29 7716
6018.03 7885
6018.76 7734
6019.49 7085
6020.22 6660
6020.96 6141
6021.69 5644
6022.42 4820
6023.15 4205
6023.88 3709
6024.62 3334
6025.35 3054
6026.08 2746
6026.81 2629
6027.55 2484
6028.28 2520
6029.01 2394
6029.75 2344
6030.48 2338
6031.21 2313
6031.94 2275
6032.68 2280
6033.41 2189
6034.14 2150
6034.88 2146
6035.61 2141
6036.34 2146
6037.07 2169
6037.81 2184
6038.54 2121
6039.27 2162
6040.01 2051
6040.74 2151
6041.47 2160
6042.21 2286
6042.94 2310
6043.68 2474
6044.41 2442
6045.14 2281
6045.88 2368
6046.61 2411
6047.34 2536
6048.08 2403
6048.81 2373
6049.55 2650
6050.28 2549
6051.01 2524
6051.75 2499
6052.48 2732
6053.22 2823
6053.95 2921
6054.68 3042
6055.42 3285
6056.15 3328
6056.89 3254
6057.62 3349
6058.36 3102
6059.09 2923
6059.83 2907
6060.56 2902
6061.29 2676
6062.03 2654
6062.76 2731
6063.50 2547
6064.23 2548
6064.97 2629
6065.70 2440
6066.44 2516
6067.17 2355
6067.91 2235
6068.64 2339
6069.38 2279
6070.11 2257
6070.85 2261
6071.58 2242
6072.32 2383
6073.06 2306
6073.79 2104
6074.53 2084
6075.26 2074
6076.00 2034
6076.73 2055
6077.47 2098
6078.20 1889
6078.94 1952
6079.68 2041
6080.41 2006
6081.15 1958
6081.88 1920
6082.62 1870
6083.35 1951
6084.09 1897
6084.83 2011
6085.56 1898
6086.30 1855
6087.04 1889
6087.77 1882
6088.51 1783
6089.24 1773
6089.98 1795
6090.72 1860
6091.45 1799
6092.19 1779
6092.93 1890
6093.66 1930
6094.40 1920
6095.14 1825
6095.87 1772
6096.61 1721
6097.35 1882
6098.08 1896
6098.82 1748
6099.56 1680
6100.29 1719
6101.03 1687
6101.77 1677
6102.51 1576
6103.24 1597
6103.98 1633
6104.72 1530
6105.46 1595
6106.19 1614
6106.93 1527
6107.67 1553
6108.41 1596
6109.14 1591
6109.88 1683
6110.62 1547
6111.36 1665
6112.09 1531
6112.83 1495
6113.57 1571
6114.31 1546
6115.04 1582
6115.78 1692
6116.52 1708
6117.26 1679
6118.00 1616
6118.73 1590
6119.47 1704
6120.21 1701
6120.95 1745
6121.69 1713
6122.43 1651
6123.16 1714
6123.90 1657
6124.64 1791
6125.38 1674
6126.12 1668
6126.86 1761
6127.60 1785
6128.33 1752
6129.07 1817
6129.81 1879
6130.55 1852
6131.29 1813
6132.03 1804
6132.77 1805
6133.51 1762
6134.25 1807
6134.98 1824
6135.72 1825
6136.46 1790
6137.20 1744
6137.94 1846
6138.68 1820
6139.42 1957
6140.16 1908
6140.90 2000
6141.64 1945
6142.38 1915
6143.12 1856
6143.86 1858
6144.60 1954
6145.34 1827
6146.08 1815
6146.82 1903
6147.56 1856
6148.30 1857
6149.04 1755
6149.78 1811
6150.52 1731
6151.26 1887
6152.00 1851
6152.74 1930
6153.48 1891
6154.22 1904
6154.96 2024
6155.70 1961
6156.44 1839
6157.18 1959
6157.92 2217
6158.66 2235
6159.40 2233
6160.14 2051
6160.88 1997
6161.62 1989
6162.36 2104
6163.10 2226
6163.85 2219
6164.59 2260
6165.33 2289
6166.07 2229
6166.81 2402
6167.55 2383
6168.29 2651
6169.03 2667
6169.77 2761
6170.51 2777
6171.26 2925
6172.00 2916
6172.74 2929
6173.48 2957
6174.22 2836
6174.96 2703
6175.70 2776
6176.45 2853
6177.19 2801
6177.93 2672
6178.67 2570
6179.41 2730
6180.16 2582
6180.90 2562
6181.64 2739
6182.38 2678
6183.12 2507
6183.87 2694
6184.61 2766
6185.35 2754
6186.09 2924
6186.83 2784
6187.58 2781
6188.32 2836
6189.06 2833
6189.80 2874
6190.55 2833
6191.29 2957
6192.03 3043
6192.77 3059
6193.52 3207
6194.26 3123
6195.00 3086
6195.74 3339
6196.49 3407
6197.23 3392
6197.97 3457
6198.72 3444
6199.46 3532
6200.20 3448
6200.94 3521
6201.69 3508
6202.43 3514
6203.17 3559
6203.92 3555
6204.66 3648
6205.40 3559
6206.15 3816
6206.89 4221
6207.63 4753
6208.38 5593
6209.12 6550
6209.87 7772
6210.61 9175
6211.35 10155
6212.10 11684
6212.84 12790
6213.58 13194
6214.33 13281
6215.07 12797
6215.82 11427
6216.56 10120
6217.30 8813
6218.05 7198
6218.79 6092
6219.54 5278
6220.28 4301
6221.02 3761
6221.77 3299
6222.51 3150
6223.26 2705
6224.00 2558
6224.75 2642
6225.49 2595
6226.24 2411
6226.98 2445
6227.73 2551
6228.47 2526
6229.21 2408
6229.96 2366
6230.70 2254
6231.45 2295
6232.19 2116
6232.94 2008
6233.68 1874
6234.43 1890
6235.17 1931
6235.92 1808
6236.67 1863
6237.41 1996
6238.16 1932
6238.90 1841
6239.65 1888
6240.39 1936
6241.14 2106
6241.88 1988
6242.63 1997
6243.37 2187
6244.12 2109
6244.87 2051
6245.61 2118
6246.36 2096
6247.10 2182
6247.85 2072
6248.59 2200
6249.34 2506
6250.09 2601
6250.83 2554
6251.58 2731
6252.33 2764
6253.07 2739
6253.82 2756
6254.56 2735
6255.31 2603
6256.06 2529
6256.80 2382
6257.55 2352
6258.30 2345
6259.04 2395
6259.79 2259
6260.54 2304
6261.28 2244
6262.03 2229
6262.78 2354
6263.52 2213
6264.27 2189
6265.02 2256
6265.76 2230
6266.51 2214
6267.26 2309
6268.01 2336
6268.75 2313
6269.50 2177
6270.25 2171
6270.99 2232
6271.74 2214
6272.49 2307
6273.24 2191
6273.98 2293
6274.73 2318
6275.48 2333
6276.23 2434
6276.97 2429
6277.72 2357
6278.47 2418
6279.22 2711
6279.96 2663
6280.71 2561
6281.46 2636
6282.21 2615
6282.96 2528
6283.70 2504
6284.45 2284
6285.20 2258
6285.95 2072
6286.70 1971
6287.45 1973
6288.19 1947
6288.94 1749
6289.69 1812
6290.44 1772
6291.19 1799
6291.94 1809
6292.68 1825
6293.43 1820
6294.18 1721
6294.93 1583
6295.68 1577
6296.43 1636
6297.18 1634
6297.93 1633
6298.67 1615
6299.42 1615
6300.17 1648
6300.92 1584
6301.67 1474
6302.42 1479
6303.17 1563
6303.92 1505
6304.67 1559
6305.42 1555
6306.17 1571
6306.92 1587
6307.67 1527
6308.41 1543
6309.16 1559
6309.91 1535
6310.66 1510
6311.41 1471
6312.16 1502
6312.91 1490
6313.66 1424
6314.41 1535
6315.16 1573
6315.91 1502
6316.66 1517
6317.41 1563
6318.16 1516
6318.91 1539
6319.66 1599
6320.41 1569
6321.16 1626
6321.91 1678
6322.66 1430
6323.41 1534
6324.16 1481
6324.92 1456
6325.67 1552
6326.42 1397
6327.17 1429
6327.92 1463
6328.67 1418
6329.42 1535
6330.17 1537
6330.92 1458
6331.67 1414
6332.42 1486
6333.17 1418
6333.92 1414
6334.68 1426
6335.43 1398
6336.18 1346
6336.93 1308
6337.68 1417
6338.43 1408
6339.18 1435
6339.93 1349
6340.69 1341
6341.44 1333
6342.19 1329
6342.94 1376
6343.69 1471
6344.44 1513
6345.20 1522
6345.95 1528
6346.70 1512
6347.45 1474
6348.20 1474
6348.95 1444
6349.71 1515
6350.46 1470
6351.21 1486
6351.96 1540
6352.71 1576
6353.47 1648
6354.22 1757
6354.97 1699
6355.72 1746
6356.48 1704
6357.23 1795
6357.98 1652
6358.73 1648
6359.49 1616
6360.24 1549
6360.99 1528
6361.74 1448
6362.50 1501
6363.25 1509
6364.00 1462
6364.76 1507
6365.51 1428
6366.26 1388
6367.01 1329
6367.77 1353
6368.52 1401
6369.27 1474
6370.03 1405
6370.78 1474
6371.53 1399
6372.29 1482
6373.04 1524
6373.79 1454
6374.55 1352
6375.30 1389
6376.05 1390
6376.81 1376
6377.56 1357
6378.31 1347
6379.07 1418
6379.82 1443
6380.58 1403
6381.33 1331
6382.08 1324
6382.84 1468
6383.59 1459
6384.35 1430
6385.10 1418
6385.85 1396
6386.61 1392
6387.36 1347
6388.12 1340
6388.87 1290
6389.62 1300
6390.38 1381
6391.13 1438
6391.89 1437
6392.64 1504
6393.40 1572
6394.15 1639
6394.91 1684
6395.66 1497
6396.42 1435
6397.17 1425
6397.93 1347
6398.68 1352
6399.44 1396
6400.19 1340
6400.95 1354
6401.70 1245
6402.46 1307
6403.21 1226
6403.97 1213
6404.72 1234
6405.48 1234
6406.23 1253
6406.99 1331
6407.74 1287
6408.50 1229
6409.25 1200
6410.01 1290
6410.76 1343
6411.52 1335
6412.28 1376
6413.03 1303
6413.79 1272
6414.54 1285
6415.30 1274
6416.05 1308
6416.81 1296
6417.57 1291
6418.32 1391
6419.08 1273
6419.83 1379
6420.59 1277
6421.35 1262
6422.10 1253
6422.86 1222
6423.62 1324
6424.37 1387
6425.13 1324
6425.89 1362
6426.64 1307
6427.40 1282
6428.15 1233
6428.91 1238
6429.67 1317
6430.42 1289
6431.18 1341
6431.94 1317
6432.70 1319
6433.45 1319
6434.21 1308
6434.97 1273
6435.72 1195
6436.48 1348
6437.24 1344
6437.99 1328
6438.75 1375
6439.51 1454
6440.27 1385
6441.02 1381
6441.78 1365
6442.54 1480
6443.30 1398
6444.05 1403
6444.81 1408
6445.57 1457
6446.33 1446
6447.08 1527
6447.84 1439
6448.60 1447
6449.36 1472
6450.12 1430
6450.87 1492
6451.63 1451
6452.39 1459
6453.15 1547
6453.91 1573
6454.66 1456
6455.42 1573
6456.18 1450
6456.94 1564
6457.70 1556
6458.46 1462
6459.21 1487
6459.97 1537
6460.73 1586
6461.49 1594
6462.25 1590
6463.01 1629
6463.77 1702
6464.52 1641
6465.28 1511
6466.04 1517
6466.80 1642
6467.56 1582
6468.32 1563
6469.08 1556
6469.84 1556
6470.60 1640
6471.36 1614
6472.11 1751
6472.87 1737
6473.63 1805
6474.39 1822
6475.15 1835
6475.91 1720
6476.67 1757
6477.43 1717
6478.19 1783
6478.95 1821
6479.71 1762
6480.47 1877
6481.23 1986
6481.99 1937
6482.75 1943
6483.51 1872
6484.27 1963
6485.03 1866
6485.79 1898
6486.55 2013
6487.31 1988
6488.07 2069
6488.83 2055
6489.59 2021
6490.35 2037
6491.11 2112
6491.87 2232
6492.63 2133
6493.39 2124
6494.15 2324
6494.91 2346
6495.67 2267
6496.43 2530
6497.19 2485
6497.95 2462
6498.71 2582
6499.48 2557
6500.24 2577
6501.00 2658
6501.76 2664
6502.52 2671
6503.28 2595
6504.04 2586
6504.80 2621
6505.56 2683
6506.32 2761
6507.09 2709
6507.85 2810
6508.61 2838
6509.37 2925
6510.13 2967
6510.89 2871
6511.65 2912
6512.42 3104
6513.18 3333
6513.94 3337
6514.70 3261
6515.46 3072
6516.22 3156
6516.99 3229
6517.75 3235
6518.51 3084
6519.27 3118
6520.03 3234
6520.80 3191
6521.56 3283
6522.32 3252
6523.08 3397
6523.84 3483
6524.61 3531
6525.37 3821
6526.13 3788
6526.89 4088
6527.66 4128
6528.42 4280
6529.18 4659
6529.94 4936
6530.71 4992
6531.47 5226
6532.23 5346
6533.00 5324
6533.76 5136
6534.52 5113
6535.28 5715
6536.05 6102
6536.81 6670
6537.57 7834
6538.34 8957
6539.10 10095
6539.86 10815
6540.63 11367
6541.39 11758
6542.15 11465
6542.92 10793
6543.68 9575
6544.44 8252
6545.21 7107
6545.97 5932
6546.73 5052
6547.50 4228
6548.26 3831
6549.02 3459
6549.79 3215
6550.55 3203
6551.31 3036
6552.08 2813
6552.84 2813
6553.61 2789
6554.37 2739
6555.13 2599
6555.90 2579
6556.66 2494
6557.43 2556
6558.19 2614
6558.96 2510
6559.72 2545
6560.48 2460
6561.25 2372
6562.01 2367
6562.78 2424
6563.54 2408
6564.31 2371
6565.07 2545
6565.84 2834
6566.60 2725
6567.37 2714
6568.13 2822
6568.90 2834
6569.66 2799
6570.43 2845
6571.19 2945
6571.96 2922
6572.72 2800
6573.49 2794
6574.25 2936
6575.02 2923
6575.78 2932
6576.55 2961
6577.31 3038
6578.08 3120
6578.84 3228
6579.61 3254
6580.37 3423
6581.14 3509
6581.91 3439
6582.67 3424
6583.44 3537
6584.20 3512
6584.97 3577
6585.73 3546
6586.50 3500
6587.27 3403
6588.03 3315
6588.80 3373
6589.56 3300
6590.33 3181
6591.10 3096
6591.86 3197
6592.63 3364
6593.39 3424
6594.16 3563
6594.93 3840
6595.69 3990
6596.46 4286
6597.23 4627
6597.99 4830
6598.76 4864
6599.53 4838
6600.29 4449
6601.06 4384
6601.83 4151
6602.59 3706
6603.36 3490
6604.13 3209
6604.89 3093
6605.66 2941
6606.43 2893
6607.20 2701
6607.96 2628
6608.73 2528
6609.50 2386
6610.26 2437
6611.03 2377
6611.80 2502
6612.57 2415
6613.33 2349
6614.10 2397
6614.87 2310
6615.64 2340
6616.40 2334
6617.17 2367
6617.94 2356
6618.71 2130
6619.48 2208
6620.24 2148
6621.01 2186
6621.78 2227
6622.55 2249
6623.32 2241
6624.08 2180
6624.85 2191
6625.62 2299
6626.39 2199
6627.16 2118
6627.92 2141
6628.69 2210
6629.46 2091
6630.23 2088
6631.00 1973
6631.77 1957
6632.54 1993
6633.30 2118
6634.07 2204
6634.84 2300
6635.61 2495
6636.38 2647
6637.15 2602
6637.92 2703
6638.69 2757
6639.45 2734
6640.22 2793
6640.99 2676
6641.76 2615
6642.53 2528
6643.30 2341
6644.07 2124
6644.84 2039
6645.61 2012
6646.38 2014
6647.15 1998
6647.92 1960
6648.69 1950
6649.46 1984
6650.22 1997
6650.99 1915
6651.76 1933
6652.53 1875
6653.30 1884
6654.07 1982
6654.84 1914
6655.61 1842
6656.38 1825
6657.15 1817
6657.92 1860
6658.69 1837
6659.46 1899
6660.23 1934
6661.00 1770
6661.77 1779
6662.54 1752
6663.31 1724
6664.09 1683
6664.86 1745
6665.63 1869
6666.40 1783
6667.17 1766
6667.94 1770
6668.71 1685
6669.48 1622
6670.25 1697
6671.02 1769
6671.79 1744
6672.56 1821
6673.33 1746
6674.10 1775
6674.88 1828
6675.65 1822
6676.42 1790
6677.19 1772
6677.96 1758
6678.73 1774
6679.50 1815
6680.27 1896
6681.05 1873
6681.82 1886
6682.59 1729
6683.36 1868
6684.13 1883
6684.90 2041
6685.67 2085
6686.45 1983
6687.22 2114
6687.99 2139
6688.76 2129
6689.53 2145
6690.31 2172
6691.08 2134
6691.85 2020
6692.62 1939
6693.39 1758
6694.17 1685
6694.94 1754
6695.71 1632
6696.48 1662
6697.25 1584
6698.03 1560
6698.80 1659
6699.57 1640
6700.34 1652
6701.12 1614
6701.89 1569
6702.66 1635
6703.43 1659
6704.21 1620
6704.98 1521
6705.75 1605
6706.53 1583
6707.30 1610
6708.07 1569
6708.84 1584
6709.62 1618
6710.39 1546
6711.16 1606
6711.94 1556
6712.71 1536
6713.48 1499
6714.26 1529
6715.03 1494
6715.80 1484
6716.58 1519
6717.35 1492
6718.12 1433
6718.90 1400
6719.67 1453
6720.45 1506
6721.22 1488
6721.99 1487
6722.77 1492
6723.54 1515
6724.31 1503
6725.09 1506
6725.86 1410
6726.64 1428
6727.41 1376
6728.18 1436
6728.96 1444
6729.73 1414
6730.51 1471
6731.28 1448
6732.06 1514
6732.83 1361
6733.60 1482
6734.38 1445
6735.15 1508
6735.93 1471
6736.70 1475
6737.48 1422
6738.25 1465
6739.03 1359
6739.80 1443
6740.58 1324
6741.35 1346
6742.13 1443
6742.90 1543
6743.68 1514
6744.45 1490
6745.23 1502
6746.00 1429
6746.78 1427
6747.55 1334
6748.33 1385
6749.10 1474
6749.88 1518
6750.65 1531
6751.43 1519
6752.20 1674
6752.98 1822
6753.75 1859
6754.53 1757
6755.31 1804
6756.08 1866
6756.86 1882
6757.63 1904
6758.41 1808
6759.19 1709
6759.96 1693
6760.74 1610
6761.51 1516
6762.29 1515
6763.07 1461
6763.84 1473
6764.62 1528
6765.39 1500
6766.17 1463
6766.95 1512
6767.72 1446
6768.50 1389
6769.28 1350
6770.05 1332
6770.83 1375
6771.61 1457
6772.38 1539
6773.16 1355
6773.94 1299
6774.71 1434
6775.49 1322
6776.27 1392
6777.04 1405
6777.82 1357
6778.60 1247
6779.37 1286
6780.15 1328
6780.93 1375
6781.71 1357
6782.48 1333
6783.26 1379
6784.04 1320
6784.81 1267
6785.59 1335
6786.37 1252
6787.15 1286
6787.92 1296
6788.70 1271
6789.48 1274
6790.26 1231
6791.04 1164
6791.81 1191
6792.59 1199
6793.37 1201
6794.15 1193
6794.92 1233
6795.70 1192
6796.48 1193
6797.26 1286
6798.04 1280
6798.81 1202
6799.59 1222
6800.37 1220
6801.15 1288
6801.93 1274
6802.71 1320
6803.48 1187
6804.26 1199
6805.04 1241
6805.82 1179
6806.60 1207
6807.38 1223
6808.16 1221
6808.94 1228
6809.71 1361
6810.49 1271
6811.27 1275
6812.05 1315
6812.83 1333
6813.61 1282
6814.39 1169
6815.17 1189
6815.95 1255
6816.73 1245
6817.50 1141
6818.28 1153
6819.06 1173
6819.84 1245
6820.62 1259
6821.40 1238
6822.18 1206
6822.96 1212
6823.74 1241
6824.52 1197
6825.30 1413
6826.08 1323
6826.86 1212
6827.64 1324
6828.42 1332
6829.20 1283
6829.98 1209
6830.76 1290
6831.54 1354
6832.32 1272
6833.10 1238
6833.88 1322
6834.66 1382
6835.44 1331
6836.22 1354
6837.00 1320
6837.78 1378
6838.56 1272
6839.34 1320
6840.12 1333
6840.90 1350
6841.68 1304
6842.46 1303
6843.24 1387
6844.03 1266
6844.81 1287
6845.59 1335
6846.37 1329
6847.15 1319
6847.93 1330
6848.71 1328
6849.49 1405
6850.27 1561
6851.05 1581
6851.84 1742
6852.62 1901
6853.40 2203
6854.18 2331
6854.96 2452
6855.74 2437
6856.52 2368
6857.30 2318
6858.09 2180
6858.87 1908
6859.65 1857
6860.43 1715
6861.21 1626
6861.99 1569
6862.78 1584
6863.56 1433
6864.34 1430
6865.12 1350
6865.90 1358
6866.69 1348
6867.47 1372
6868.25 1429
6869.03 1388
6869.82 1397
6870.60 1433
6871.38 1509
6872.16 1485
6872.94 1425
6873.73 1465
6874.51 1541
6875.29 1416
6876.07 1396
6876.86 1368
6877.64 1489
6878.42 1478
6879.21 1453
6879.99 1495
6880.77 1488
6881.55 1587
6882.34 1688
6883.12 1552
6883.90 1593
6884.69 1709
6885.47 1575
6886.25 1659
6887.04 1773
6887.82 1901
6888.60 2058
6889.39 2103
6890.17 2266
6890.95 2446
6891.74 2647
6892.52 2575
6893.30 2468
6894.09 2400
6894.87 2108
6895.65 2055
6896.44 1984
6897.22 1863
6898.01 1766
6898.79 1790
6899.57 1854
6900.36 1870
6901.14 1810
6901.93 1787
6902.71 1842
6903.49 1802
6904.28 1848
6905.06 1646
6905.85 1666
6906.63 1736
6907.42 1796
6908.20 1833
6908.98 1833
6909.77 1795
6910.55 1747
6911.34 1688
6912.12 1783
6912.91 1801
6913.69 1737
6914.48 1705
6915.26 1751
6916.05 1719
6916.83 1702
6917.62 1685
6918.40 1753
6919.19 1770
6919.97 1689
6920.76 1664
6921.54 1643
6922.33 1770
6923.11 1798
6923.90 1715
6924.68 1760
6925.47 1686
6926.25 1706
6927.04 1707
6927.82 1628
6928.61 1672
6929.40 1724
6930.18 1805
6930.97 1735
6931.75 1875
6932.54 1844
6933.32 1777
6934.11 1850
6934.90 1889
6935.68 2024
6936.47 2067
6937.25 2104
6938.04 1983
6938.83 1909
6939.61 1938
6940.40 1971
6941.19 1991
6941.97 1925
6942.76 1920
6943.54 2052
6944.33 2046
6945.12 2170
6945.90 2136
6946.69 2258
6947.48 2375
6948.26 2352
6949.05 2358
6949.84 2445
6950.62 2327
6951.41 2397
6952.20 2362
6952.99 2431
6953.77 2476
6954.56 2359
6955.35 2336
6956.13 2352
6956.92 2424
6957.71 2454
6958.50 2562
6959.28 2563
6960.07 2664
6960.86 2526
6961.64 2647
6962.43 2689
6963.22 2671
6964.01 2722
6964.80 2703
6965.58 2588
6966.37 2538
6967.16 2740
6967.95 2787
6968.73 2652
6969.52 2638
6970.31 2820
6971.10 2770
6971.89 2885
6972.67 2960
6973.46 2750
6974.25 2909
6975.04 3018
6975.83 3147
6976.62 2969
6977.40 3000
6978.19 3034
6978.98 3058
6979.77 2986
6980.56 3111
6981.35 3162
6982.13 3242
6982.92 3297
6983.71 3461
6984.50 3841
6985.29 4331
6986.08 4935
6986.87 5618
6987.66 6384
6988.45 7003
6989.23 7598
6990.02 7830
6990.81 7984
6991.60 7937
6992.39 7557
6993.18 6825
6993.97 6170
6994.76 5566
6995.55 4981
6996.34 4586
6997.13 4193
6997.92 4023
6998.71 4183
6999.50 4273
7000.29 4835
7001.07 5552
7001.86 6296
7002.65 6805
7003.44 7354
7004.23 7714
7005.02 7365
7005.81 7211
7006.60 6808
7007.39 6121
7008.18 5410
7008.97 4623
7009.76 3891
7010.55 3354
7011.34 2998
7012.14 2909
7012.93 2763
7013.72 2645
7014.51 2635
7015.30 2681
7016.09 2647
7016.88 2703
7017.67 2696
7018.46 2622
7019.25 2594
7020.04 2529
7020.83 2519
7021.62 2301
7022.41 2165
7023.20 2195
7024.00 2213
7024.79 2011
7025.58 2114
7026.37 2246
7027.16 2179
7027.95 2126
7028.74 2164
7029.53 2314
7030.32 2337
7031.12 2387
7031.91 2280
7032.70 2336
7033.49 2352
7034.28 2330
7035.07 2244
7035.87 2151
7036.66 2095
7037.45 2091
7038.24 1918
7039.03 2052
7039.82 2178
7040.62 2184
7041.41 2114
7042.20 2184
7042.99 2196
7043.78 2225
7044.58 2252
7045.37 2260
7046.16 2296
7046.95 2290
7047.75 2317
7048.54 2176
7049.33 2230
7050.12 2137
7050.92 2234
7051.71 2339
7052.50 2473
7053.29 2418
7054.09 2458
7054.88 2430
7055.67 2362
7056.46 2331
7057.26 2306
7058.05 2302
7058.84 2218
7059.64 2213
7060.43 2192
7061.22 2164
7062.02 2228
7062.81 2213
7063.60 2140
7064.39 2142
7065.19 2165
7065.98 2225
7066.77 2299
7067.57 2173
7068.36 2192
7069.16 2284
7069.95 2228
7070.74 2257
7071.54 2082
7072.33 2178
7073.12 2266
7073.92 2297
7074.71 2297
7075.51 2402
7076.30 2352
7077.09 2278
7077.89 2281
7078.68 2252
7079.48 2346
7080.27 2182
7081.06 2163
7081.86 2088
7082.65 2098
7083.45 2138
7084.24 2215
7085.04 2179
7085.83 2182
7086.62 2355
7087.42 2524
7088.21 2715
7089.01 2862
7089.80 3315
7090.60 3566
7091.39 3845
7092.19 3982
7092.98 3999
7093.78 3912
7094.57 3618
7095.37 3367
7096.16 3033
7096.96 2608
7097.75 2444
7098.55 2190
7099.34 2101
7100.14 1948
7100.93 1832
7101.73 1713
7102.52 1732
7103.32 1639
7104.11 1533
7104.91 1606
7105.71 1546
7106.50 1537
7107.30 1571
7108.09 1464
7108.89 1460
7109.68 1475
7110.48 1479
7111.28 1481
7112.07 1468
7112.87 1403
7113.66 1483
7114.46 1420
7115.26 1444
7116.05 1425
7116.85 1375
7117.65 1379
7118.44 1492
7119.24 1553
7120.03 1497
7120.83 1538
7121.63 1552
7122.42 1459
7123.22 1432
7124.02 1429
7124.81 1457
7125.61 1428
7126.41 1442
7127.20 1379
7128.00 1406
7128.80 1379
7129.59 1383
7130.39 1460
7131.19 1453
7131.99 1423
7132.78 1450
7133.58 1430
7134.38 1459
7135.17 1397
7135.97 1437
7136.77 1492
7137.57 1375
7138.36 1388
7139.16 1432
7139.96 1404
7140.76 1381
7141.55 1391
7142.35 1437
7143.15 1451
7143.95 1424
7144.74 1486
7145.54 1514
7146.34 1561
7147.14 1496
7147.94 1443
7148.73 1375
7149.53 1418
7150.33 1402
7151.13 1482
7151.93 1518
7152.72 1392
7153.52 1357
7154.32 1362
7155.12 1429
7155.92 1383
7156.72 1277
7157.51 1341
7158.31 1375
7159.11 1369
7159.91 1343
7160.71 1427
7161.51 1378
7162.31 1358
7163.11 1313
7163.90 1297
7164.70 1177
7165.50 1284
7166.30 1309
7167.10 1273
7167.90 1228
7168.70 1286
7169.50 1300
7170.30 1258
7171.10 1163
7171.90 1175
7172.69 1237
7173.49 1275
7174.29 1287
7175.09 1327
7175.89 1252
7176.69 1289
7177.49 1227
7178.29 1200
7179.09 1205
7179.89 1147
7180.69 1197
7181.49 1259
7182.29 1271
7183.09 1217
7183.89 1173
7184.69 1310
7185.49 1396
7186.29 1324
7187.09 1336
7187.89 1259
7188.69 1318
7189.49 1275
7190.29 1348
7191.09 1267
7191.89 1209
7192.69 1191
7193.49 1306
7194.29 1216
7195.09 1151
7195.89 1064
7196.70 1071
7197.50 1032
7198.30 1082
7199.10 1070
7199.90 1107
7200.70 1097
7201.50 1052
7202.30 1044
7203.10 1027
7203.90 1069
7204.70 1111
7205.51 1048
7206.31 1003
7207.11 1055
7207.91 1099
7208.71 1033
7209.51 1064
7210.31 1085
7211.12 1074
7211.92 1139
7212.72 1052
7213.52 1019
7214.32 1040
7215.12 1035
7215.92 1089
7216.73 1099
7217.53 1016
7218.33 1063
7219.13 1066
7219.93 1079
7220.74 1046
7221.54 994
7222.34 986
7223.14 999
7223.94 1070
7224.75 1088
7225.55 1041
7226.35 1009
7227.15 1030
7227.96 1038
7228.76 1031
7229.56 1055
7230.36 1010
7231.17 969
7231.97 996
7232.77 1071
7233.57 1033
7234.38 1046
7235.18 1121
7235.98 1093
7236.79 1108
7237.59 987
7238.39 929
7239.19 1066
7240.00 1110
7240.80 1101
7241.60 1118
7242.41 1182
7243.21 1234
7244.01 1216
7244.82 1089
7245.62 1128
7246.42 1159
7247.23 1095
7248.03 1215
7248.83 1104
7249.64 1219
7250.44 1148
7251.25 1130
7252.05 1145
7252.85 1203
7253.66 1177
7254.46 1096
7255.27 1154
7256.07 1167
7256.87 1155
7257.68 1183
7258.48 1141
7259.29 1130
7260.09 1144
7260.89 1248
7261.70 1140
7262.50 1119
7263.31 1197
7264.11 1277
7264.92 1097
7265.72 1243
7266.53 1419
7267.33 1322
7268.13 1193
7268.94 1220
7269.74 1222
7270.55 1331
7271.35 1401
7272.16 1360
7272.96 1388
7273.77 1413
7274.57 1357
7275.38 1352
7276.18 1315
7276.99 1358
7277.79 1416
7278.60 1409
7279.40 1458
7280.21 1486
7281.01 1416
7281.82 1458
7282.63 1564
7283.43 1604
7284.24 1669
7285.04 1865
7285.85 2115
7286.65 2508
7287.46 2754
7288.27 2921
7289.07 2952
7289.88 3007
7290.68 2853
7291.49 2548
7292.29 2420
7293.10 2360
7293.91 2016
7294.71 1896
7295.52 1719
7296.33 1628
7297.13 1537
7297.94 1474
7298.74 1441
7299.55 1347
7300.36 1391
7301.16 1321
7301.97 1418
7302.78 1404
7303.58 1474
7304.39 1491
7305.20 1448
7306.00 1521
7306.81 1533
7307.62 1518
7308.42 1564
7309.23 1552
7310.04 1451
7310.84 1505
7311.65 1517
7312.46 1540
7313.27 1722
7314.07 1848
7314.88 1863
7315.69 1725
7316.50 1858
7317.30 1776
7318.11 1864
7318.92 1768
7319.72 1853
7320.53 2012
7321.34 2168
7322.15 2257
7322.96 2329
7323.76 2467
7324.57 2396
7325.38 2511
7326.19 2295
7326.99 2176
7327.80 2078
7328.61 1917
7329.42 1799
7330.23 1712
7331.03 1565
7331.84 1635
7332.65 1575
7333.46 1524
7334.27 1650
7335.08 1515
7335.88 1459
7336.69 1451
7337.50 1479
7338.31 1429
7339.12 1472
7339.93 1412
7340.74 1349
7341.54 1433
7342.35 1535
7343.16 1534
7343.97 1542
7344.78 1415
7345.59 1405
7346.40 1297
7347.21 1418
7348.02 1359
7348.82 1343
7349.63 1331
7350.44 1407
7351.25 1320
7352.06 1312
7352.87 1375
7353.68 1320
7354.49 1369
7355.30 1358
7356.11 1343
7356.92 1177
7357.73 1274
7358.54 1362
7359.35 1308
7360.16 1378
7360.97 1371
7361.78 1451
7362.59 1358
7363.40 1393
7364.21 1362
7365.02 1349
7365.83 1455
7366.64 1410
7367.45 1498
7368.26 1504
7369.07 1513
7369.88 1542
7370.69 1457
7371.50 1472
7372.31 1538
7373.12 1512
7373.93 1444
7374.74 1467
7375.55 1418
7376.36 1411
7377.17 1450
7377.98 1460
7378.79 1421
7379.60 1462
7380.42 1530
7381.23 1541
7382.04 1673
7382.85 1778
7383.66 1894
7384.47 2023
7385.28 1993
7386.09 2178
7386.90 2180
7387.71 2076
7388.53 1873
7389.34 1737
7390.15 1765
7390.96 1629
7391.77 1476
7392.58 1401
7393.39 1372
7394.21 1443
7395.02 1294
7395.83 1347
7396.64 1221
7397.45 1267
7398.27 1237
7399.08 1272
7399.89 1339
7400.70 1420
7401.51 1443
7402.33 1523
7403.14 1518
7403.95 1636
7404.76 1714
7405.57 1605
7406.39 1605
7407.20 1585
7408.01 1561
7408.82 1528
7409.64 1381
7410.45 1459
7411.26 1456
7412.07 1552
7412.89 1438
7413.70 1364
7414.51 1299
7415.32 1382
7416.14 1273
7416.95 1259
7417.76 1169
7418.58 1153
7419.39 1093
7420.20 1091
7421.02 1128
7421.83 1022
7422.64 1031
7423.45 1000
7424.27 1078
7425.08 959
7425.89 1044
7426.71 1110
7427.52 1048
7428.33 994
7429.15 1061
7429.96 1046
7430.78 969
7431.59 1072
7432.40 1081
7433.22 1067
7434.03 999
7434.84 1019
7435.66 1039
7436.47 1057
7437.29 1009
7438.10 944
7438.91 1061
7439.73 1025
7440.54 1008
7441.36 977
7442.17 937
7442.99 1025
7443.80 999
7444.61 941
7445.43 918
7446.24 957
7447.06 975
7447.87 968
7448.69 990
7449.50 1000
7450.32 987
7451.13 1017
7451.95 955
7452.76 968
7453.58 1021
7454.39 970
7455.21 960
7456.02 1010
7456.84 999
7457.65 973
7458.47 957
7459.28 966
7460.10 943
7460.91 876
7461.73 894
7462.54 886
7463.36 918
7464.17 940
7464.99 886
7465.80 938
7466.62 943
7467.44 994
7468.25 890
7469.07 953
7469.88 1003
7470.70 943
7471.51 964
7472.33 868
7473.15 930
7473.96 949
7474.78 1041
7475.59 1020
7476.41 882
7477.23 892
7478.04 901
7478.86 890
7479.67 876
7480.49 911
7481.31 895
7482.12 803
7482.94 880
7483.76 865
7484.57 907
7485.39 877
7486.21 852
7487.02 856
7487.84 978
7488.66 901
7489.47 857
7490.29 797
7491.11 824
7491.92 828
7492.74 786
7493.56 864
7494.38 835
7495.19 765
7496.01 762
7496.83 860
7497.64 880
7498.46 808
7499.28 795
7500.10 800
7500.91 859
7501.73 790
7502.55 785
7503.37 739
7504.18 841
7505.00 786
7505.82 855
7506.64 873
7507.46 840
7508.27 874
7509.09 810
7509.91 758
7510.73 823
7511.55 796
7512.36 779
7513.18 776
7514.00 761
7514.82 784
7515.64 776
7516.45 780
7517.27 721
7518.09 803
7518.91 766
7519.73 761
7520.55 788
7521.37 766
7522.18 744
7523.00 760
7523.82 817
7524.64 844
7525.46 820
7526.28 764
7527.10 823
7527.92 774
7528.74 736
7529.55 718
7530.37 761
7531.19 820
7532.01 807
7532.83 804
7533.65 778
7534.47 732
7535.29 740
7536.11 793
7536.93 809
7537.75 762
7538.57 727
7539.39 771
7540.21 684
7541.03 669
7541.84 700
7542.66 695
7543.48 773
7544.30 730
7545.12 740
7545.94 787
7546.76 765
7547.58 779
7548.40 723
7549.22 764
7550.04 787
7550.86 793
7551.68 789
7552.51 778
7553.33 733
7554.15 750
7554.97 789
7555.79 785
7556.61 789
7557.43 823
7558.25 786
7559.07 822
7559.89 812
7560.71 793
7561.53 826
7562.35 781
7563.17 821
7563.99 792
7564.81 801
7565.64 788
7566.46 775
7567.28 756
7568.10 756
7568.92 814
7569.74 748
7570.56 688
7571.38 756
7572.21 745
7573.03 716
7573.85 728
7574.67 711
7575.49 721
7576.31 766
7577.13 708
7577.96 686
7578.78 774
7579.60 778
7580.42 715
7581.24 763
7582.07 795
7582.89 742
7583.71 698
7584.53 755
7585.35 760
7586.18 756
7587.00 729
7587.82 759
7588.64 792
7589.46 746
7590.29 718
7591.11 786
7591.93 758
7592.75 769
7593.58 750
7594.40 772
7595.22 760
7596.04 782
7596.87 803
7597.69 787
7598.51 781
7599.34 790
7600.16 749
7600.98 755
7601.80 740
7602.63 733
7603.45 811
7604.27 761
7605.10 799
7605.92 744
7606.74 844
7607.57 815
7608.39 831
7609.21 795
7610.04 832
7610.86 739
7611.68 774
7612.51 801
7613.33 817
7614.15 814
7614.98 771
7615.80 821
7616.62 769
7617.45 880
7618.27 855
7619.10 822
7619.92 841
7620.74 834
7621.57 861
7622.39 851
7623.22 870
7624.04 885
7624.86 863
7625.69 864
7626.51 913
7627.34 856
7628.16 901
7628.99 816
7629.81 819
7630.64 819
7631.46 837
7632.28 784
7633.11 842
7633.93 794
7634.76 845
7635.58 879
7636.41 893
7637.23 836
7638.06 834
7638.88 829
7639.71 882
7640.53 849
7641.36 759
7642.18 736
7643.01 790
7643.83 827
7644.66 739
7645.48 736
7646.31 702
7647.14 742
7647.96 672
7648.79 724
7649.61 750
7650.44 802
7651.26 695
7652.09 695
7652.91 724
7653.74 720
7654.57 763
7655.39 809
7656.22 704
7657.04 671
7657.87 742
7658.70 773
7659.52 778
7660.35 703
7661.17 721
7662.00 757
7662.83 779
7663.65 696
7664.48 773
7665.31 763
7666.13 805
7666.96 759
7667.79 774
7668.61 845
7669.44 799
7670.27 736
7671.09 779
7671.92 703
7672.75 761
7673.57 734
7674.40 755
7675.23 759
7676.05 776
7676.88 685
7677.71 762
7678.53 745
7679.36 677
7680.19 711
7681.02 801
7681.84 766
7682.67 717
7683.50 711
7684.33 678
7685.15 752
7685.98 732
7686.81 720
7687.64 733
7688.46 753
7689.29 788
7690.12 709
7690.95 711
7691.77 768
7692.60 813
7693.43 770
7694.26 765
7695.09 703
7695.91 802
7696.74 664
7697.57 780
7698.40 747
7699.23 732
7700.06 749
7700.88 742
7701.71 733
7702.54 748
7703.37 762
7704.20 739
7705.03 796
7705.85 772
7706.68 773
7707.51 724
7708.34 771
7709.17 764
7710.00 755
7710.83 747
7711.66 789
7712.48 783
7713.31 742
7714.14 734
7714.97 705
7715.80 763
7716.63 713
7717.46 713
7718.29 745
7719.12 781
7719.95 731
7720.78 788
7721.61 846
7722.44 753
7723.27 846
7724.09 803
7724.92 798
7725.75 753
7726.58 799
7727.41 791
7728.24 774
7729.07 797
7729.90 759
7730.73 754
7731.56 754
7732.39 783
7733.22 741
7734.05 729
7734.88 757
7735.71 803
7736.54 846
7737.37 792
7738.20 791
7739.03 798
7739.86 828
7740.70 755
7741.53 770
7742.36 825
7743.19 776
7744.02 784
7744.85 787
7745.68 792
7746.51 824
7747.34 839
7748.17 871
7749.00 908
7749.83 1058
7750.66 1101
7751.50 1151
7752.33 1168
7753.16 1132
7753.99 1097
7754.82 1086
7755.65 1081
7756.48 1059
7757.31 916
7758.15 870
7758.98 889
7759.81 921
7760.64 867
7761.47 855
7762.30 827
7763.13 826
7763.97 803
7764.80 869
7765.63 829
7766.46 839
7767.29 793
7768.13 741
7768.96 792
7769.79 809
7770.62 800
7771.45 780
7772.29 729
7773.12 723
7773.95 772
7774.78 696
7775.62 753
7776.45 788
7777.28 771
7778.11 741
7778.95 794
7779.78 764
7780.61 786
7781.44 761
7782.28 784
7783.11 768
7783.94 711
7784.77 711
7785.61 801
7786.44 789
7787.27 838
7788.11 730
7788.94 775
7789.77 838
7790.61 925
7791.44 891
7792.27 821
7793.10 811
7793.94 817
7794.77 767
7795.60 789
7796.44 755
7797.27 785
7798.11 823
7798.94 765
7799.77 792
7800.61 838
7801.44 779
7802.27 754
7803.11 753
7803.94 774
7804.78 834
7805.61 809
7806.44 838
7807.28 829
7808.11 839
7808.95 857
7809.78 784
7810.61 778
7811.45 788
7812.28 840
7813.12 857
7813.95 945
7814.79 927
7815.62 909
7816.45 901
7817.29 986
7818.12 1040
7818.96 1059
7819.79 997
7820.63 1009
7821.46 1034
7822.30 1008
7823.13 1046
7823.97 1025
7824.80 953
7825.64 922
7826.47 874
7827.31 859
7828.14 877
7828.98 892
7829.81 983
7830.65 891
7831.48 888
7832.32 946
7833.15 849
7833.99 905
7834.83 864
7835.66 897
7836.50 939
7837.33 988
7838.17 896
7839.00 902
7839.84 895
7840.68 990
7841.51 978
7842.35 971
7843.18 1008
7844.02 948
7844.86 1010
7845.69 1082
7846.53 1044
7847.36 987
7848.20 897
7849.04 881
7849.87 885
7850.71 897
7851.55 816
7852.38 834
7853.22 836
7854.05 867
7854.89 836
7855.73 788
7856.56 882
7857.40 858
7858.24 880
7859.08 830
7859.91 898
7860.75 940
7861.59 851
7862.42 953
7863.26 908
7864.10 909
7864.93 914
7865.77 865
7866.61 783
7867.45 760
7868.28 779
7869.12 771
7869.96 780
7870.80 767
7871.63 802
7872.47 841
7873.31 804
7874.15 886
7874.98 885
7875.82 818
7876.66 879
7877.50 928
7878.33 861
7879.17 908
7880.01 862
7880.85 936
7881.69 972
7882.52 896
7883.36 833
7884.20 890
7885.04 835
7885.88 913
7886.71 882
7887.55 866
7888.39 882
7889.23 808
7890.07 905
7890.91 865
7891.75 895
7892.58 891
7893.42 869
7894.26 894
7895.10 914
7895.94 934
7896.78 948
7897.62 927
7898.46 896
7899.29 823
7900.13 865
7900.97 873
7901.81 1017
7902.65 1086
7903.49 1064
7904.33 1122
7905.17 1153
7906.01 1089
7906.85 1020
7907.69 967
7908.53 1018
7909.37 974
7910.21 931
7911.04 916
7911.88 934
7912.72 929
7913.56 969
7914.40 911
7915.24 924
7916.08 1028
7916.92 1036
7917.76 1084
7918.60 1013
7919.44 1206
7920.28 1271
7921.12 1227
7921.96 1285
7922.80 1222
7923.64 1295
7924.48 1215
7925.32 1215
7926.16 1137
7927.01 1120
7927.85 1013
7928.69 1020
7929.53 850
7930.37 908
7931.21 876
7932.05 914
7932.89 893
7933.73 829
7934.57 802
7935.41 765
7936.25 739
7937.09 747
7937.93 769
7938.78 735
7939.62 739
7940.46 860
7941.30 805
7942.14 745
7942.98 800
7943.82 843
7944.66 824
7945.51 824
7946.35 790
7947.19 829
7948.03 815
7948.87 883
7949.71 868
7950.56 859
7951.40 809
7952.24 768
7953.08 738
7953.92 773
7954.76 803
7955.61 767
7956.45 736
7957.29 771
7958.13 805
7958.97 756
7959.82 808
7960.66 848
7961.50 819
7962.34 804
7963.19 847
7964.03 961
7964.87 858
7965.71 762
7966.56 806
7967.40 768
7968.24 758
7969.08 821
7969.93 893
7970.77 877
7971.61 922
7972.45 859
7973.30 765
7974.14 805
7974.98 746
7975.83 781
7976.67 756
7977.51 735
7978.36 794
7979.20 766
7980.04 798
7980.89 751
7981.73 704
7982.57 778
7983.42 757
7984.26 796
7985.10 816
7985.95 825
7986.79 732
7987.63 794
7988.48 712
7989.32 768
7990.16 791
7991.01 754
7991.85 762
7992.70 773
7993.54 788
7994.38 754
7995.23 780
7996.07 772
7996.92 763
7997.76 762
7998.60 734
7999.45 690
8000.29 697
8001.14 745
8001.98 696
8002.83 708
8003.67 689
8004.52 812
8005.36 805
8006.20 742
8007.05 676
8007.89 689
8008.74 718
8009.58 697
8010.43 618
8011.27 651
8012.12 746
8012.96 702
8013.81 679
8014.65 682
8015.50 666
8016.34 670
8017.19 649
8018.03 640
8018.88 647
8019.72 636
8020.57 665
8021.42 636
8022.26 688
8023.11 695
8023.95 689
8024.80 678
8025.64 629
8026.49 637
8027.33 649
8028.18 707
8029.03 642
8029.87 673
8030.72 641
8031.56 669
8032.41 679
8033.26 588
8034.10 639
8034.95 618
8035.79 705
8036.64 684
8037.49 716
8038.33 696
8039.18 683
8040.03 699
8040.87 748
8041.72 660
8042.57 675
8043.41 673
8044.26 667
8045.11 658
8045.95 685
8046.80 695
8047.65 715
8048.49 644
8049.34 590
8050.19 653
8051.03 629
8051.88 675
8052.73 671
8053.58 706
8054.42 671
8055.27 688
8056.12 625
8056.96 614
8057.81 647
8058.66 681
8059.51 717
8060.35 641
8061.20 600
8062.05 682
8062.90 667
8063.74 700
8064.59 675
8065.44 645
8066.29 640
8067.14 664
8067.98 643
8068.83 634
8069.68 688
8070.53 659
8071.38 663
8072.22 644
8073.07 650
8073.92 642
8074.77 668
8075.62 686
8076.46 672
8077.31 667
8078.16 649
8079.01 630
8079.86 577
8080.71 569
8081.56 582
8082.40 609
8083.25 681
8084.10 632
8084.95 648
8085.80 686
8086.65 635
8087.50 635
8088.35 621
8089.19 602
8090.04 623
8090.89 638
8091.74 658
8092.59 577
8093.44 579
8094.29 638
8095.14 649
8095.99 609
8096.84 533
8097.69 657
8098.54 651
8099.39 666
8100.24 596
8101.09 581
8101.94 636
8102.79 649
8103.63 675
8104.48 612
8105.33 602
8106.18 610
8107.03 618
8107.88 636
8108.73 620
8109.58 653
8110.43 631
8111.28 598
8112.14 587
8112.99 613
8113.84 595
8114.69 591
8115.54 638
8116.39 650
8117.24 642
8118.09 654
8118.94 611
8119.79 685
8120.64 669
8121.49 672
8122.34 666
8123.19 709
8124.04 732
8124.89 669
8125.74 641
8126.60 713
8127.45 744
8128.30 731
8129.15 696
8130.00 678
8130.85 670
8131.70 672
8132.55 695
8133.40 668
8134.26 647
8135.11 659
8135.96 642
8136.81 662
8137.66 612
8138.51 688
8139.37 679
8140.22 655
8141.07 605
8141.92 560
8142.77 604
8143.62 630
8144.48 665
8145.33 630
8146.18 585
8147.03 636
8147.88 672
8148.74 719
8149.59 686
8150.44 737
8151.29 695
8152.15 651
8153.00 666
8153.85 672
8154.70 629
8155.56 675
8156.41 713
8157.26 709
8158.11 779
8158.97 792
8159.82 790
8160.67 776
8161.52 720
8162.38 704
8163.23 725
8164.08 698
8164.94 708
8165.79 670
8166.64 607
8167.49 630
8168.35 661
8169.20 625
8170.05 627
8170.91 699
8171.76 681
8172.61 642
8173.47 630
8174.32 636
8175.17 641
8176.03 707
8176.88 651
8177.74 682
8178.59 655
8179.44 680
8180.30 668
8181.15 666
8182.00 649
8182.86 656
8183.71 611
8184.57 632
8185.42 626
8186.27 647
8187.13 657
8187.98 645
8188.84 639
8189.69 650
8190.55 616
8191.40 619
8192.25 615
8193.11 624
8193.96 633
8194.82 674
8195.67 608
8196.53 634
8197.38 623
8198.24 617
8199.09 596
8199.95 581
8200.80 624
8201.66 682
8202.51 642
8203.37 565
8204.22 507
8205.08 623
8205.93 635
8206.79 616
8207.64 589
8208.50 642
8209.35 636
8210.21 651
8211.06 613
8211.92 607
8212.77 604
8213.63 633
8214.48 652
8215.34 636
8216.20 636
8217.05 544
8217.91 572
8218.76 641
8219.62 642
8220.48 718
8221.33 695
8222.19 689
8223.04 694
8223.90 692
8224.76 696
8225.61 707
8226.47 643
8227.32 650
8228.18 657
8229.04 682
8229.89 682
8230.75 671
8231.61 660
8232.46 687
8233.32 629
8234.18 638
8235.03 702
8235.89 668
8236.75 610
8237.60 650
8238.46 631
8239.32 673
8240.17 637
8241.03 603
8241.89 628
8242.74 612
8243.60 608
8244.46 603
8245.32 563
8246.17 647
8247.03 549
8247.89 550
8248.74 592
8249.60 607
8250.46 624
8251.32 584
8252.17 598
8253.03 617
8253.89 670
8254.75 615
8255.60 646
8256.46 663
8257.32 629
8258.18 642
8259.04 643
8259.89 613
8260.75 582
8261.61 714
8262.47 685
8263.33 568
8264.18 637
8265.04 617
8265.90 675
8266.76 613
8267.62 634
8268.48 625
8269.33 704
8270.19 742
8271.05 634
8271.91 645
8272.77 651
8273.63 594
8274.49 599
8275.34 610
8276.20 678
8277.06 671
8277.92 647
8278.78 629
8279.64 662
8280.50 733
8281.36 678
8282.22 710
8283.08 681
8283.93 744
8284.79 728
8285.65 699
8286.51 648
8287.37 691
8288.23 673
8289.09 655
8289.95 718
8290.81 745
8291.67 691
8292.53 680
8293.39 764
8294.25 743
8295.11 736
8295.97 770
8296.83 813
8297.69 783
8298.55 803
8299.41 826
8300.27 778
8301.13 702
8301.99 667
8302.85 644
8303.71 752
8304.57 755
8305.43 720
8306.29 707
8307.15 669
8308.01 678
8308.87 736
8309.73 695
8310.59 681
8311.45 715
8312.31 716
8313.17 713
8314.03 637
8314.90 616
8315.76 717
8316.62 750
8317.48 707
8318.34 757
8319.20 672
8320.06 649
8320.92 745
8321.78 741
8322.64 704
8323.51 679
8324.37 707
8325.23 663
8326.09 672
8326.95 713
8327.81 702
8328.67 671
8329.54 697
8330.40 672
8331.26 736
8332.12 752
8332.98 701
8333.84 723
8334.71 662
8335.57 663
8336.43 742
8337.29 711
8338.15 723
8339.02 684
8339.88 693
8340.74 657
8341.60 658
8342.46 695
8343.33 671
8344.19 721
8345.05 740
8345.91 749
8346.78 716
8347.64 688
8348.50 740
8349.36 762
8350.23 673
8351.09 716
8351.95 762
8352.81 722
8353.68 786
8354.54 759
8355.40 683
8356.27 696
8357.13 787
8357.99 696
8358.86 675
8359.72 721
8360.58 772
8361.44 780
8362.31 770
8363.17 716
8364.03 780
8364.90 736
8365.76 744
8366.63 768
8367.49 807
8368.35 807
8369.22 755
8370.08 768
8370.94 776
8371.81 769
8372.67 774
8373.53 774
8374.40 814
8375.26 798
8376.13 784
8376.99 712
8377.85 737
8378.72 758
8379.58 759
8380.45 795
8381.31 728
8382.18 743
8383.04 724
8383.90 831
8384.77 842
8385.63 793
8386.50 812
8387.36 834
8388.23 850
8389.09 854
8389.96 857
8390.82 847
8391.69 853
8392.55 849
8393.42 873
8394.28 892
8395.15 914
8396.01 937
8396.88 935
8397.74 891
8398.61 890
8399.47 847
8400.34 885
8401.20 767
8402.07 863
8402.93 946
8403.80 950
8404.66 949
8405.53 924
8406.39 898
8407.26 949
8408.12 968
8408.99 939
8409.86 962
8410.72 959
8411.59 910
8412.45 971
8413.32 1046
8414.19 973
8415.05 935
8415.92 982
8416.78 1002
8417.65 973
8418.52 941
8419.38 970
8420.25 1031
8421.11 1010
8421.98 1011
8422.85 1101
8423.71 1031
8424.58 1068
8425.45 1068
8426.31 1052
8427.18 1010
8428.05 1107
8428.91 1122
8429.78 1099
8430.65 1145
8431.51 1230
8432.38 1263
8433.25 1197
8434.11 1180
8434.98 1203
8435.85 1240
8436.72 1261
8437.58 1288
8438.45 1260
8439.32 1262
8440.18 1313
8441.05 1362
8441.92 1458
8442.79 1483
8443.65 1512
8444.52 1539
8445.39 1506
8446.26 1547
8447.12 1669
8447.99 1790
8448.86 1708
8449.73 1580
8450.60 1512
8451.46 1628
8452.33 1549
8453.20 1628
8454.07 1672
8454.94 1729
8455.80 1767
8456.67 1891
8457.54 1958
8458.41 2200
8459.28 2556
8460.14 2820
8461.01 3027
8461.88 3043
8462.75 3018
8463.62 2933
8464.49 2777
8465.36 2721
8466.22 2411
8467.09 2134
8467.96 1946
8468.83 1863
8469.70 1920
8470.57 1995
8471.44 2521
8472.31 2927
8473.17 3339
8474.04 3926
8474.91 4149
8475.78 4179
8476.65 3873
8477.52 3627
8478.39 3295
8479.26 2719
8480.13 2289
8481.00 2065
8481.87 1840
8482.74 1665
8483.61 1505
8484.48 1302
8485.34 1268
8486.21 1287
8487.08 1285
8487.95 1312
8488.82 1274
8489.69 1258
8490.56 1231
8491.43 1225
8492.30 1286
8493.17 1252
8494.04 1187
8494.91 1226
8495.78 1161
8496.65 1122
8497.52 1121
8498.39 1149
8499.26 1087
8500.13 1150
8501.01 1225
8501.88 1119
8502.75 1127
8503.62 1102
8504.49 1110
8505.36 1143
8506.23 1198
8507.10 1074
8507.97 1129
8508.84 1193
8509.71 1186
8510.58 1198
8511.45 1216
8512.32 1167
8513.20 1203
8514.07 1251
8514.94 1248
8515.81 1255
8516.68 1246
8517.55 1187
8518.42 1204
8519.29 1132
8520.17 1199
8521.04 1122
8521.91 1100
8522.78 1139
8523.65 1169
8524.52 1235
8525.39 1156
8526.27 1137
8527.14 1204
8528.01 1138
8528.88 1159
8529.75 1234
8530.63 1175
8531.50 1180
8532.37 1213
8533.24 1286
8534.11 1284
8534.99 1209
8535.86 1293
8536.73 1300
8537.60 1275
8538.47 1338
8539.35 1317
8540.22 1233
8541.09 1258
8541.96 1241
8542.84 1273
8543.71 1280
8544.58 1328
8545.46 1288
8546.33 1149
8547.20 1153
8548.07 1202
8548.95 1225
8549.82 1206
8550.69 1242
8551.57 1261
8552.44 1278
8553.31 1209
8554.18 1157
8555.06 1230
8555.93 1214
8556.80 1198
8557.68 1166
8558.55 1245
8559.42 1273
8560.30 1279
8561.17 1167
8562.04 1201
8562.92 1172
8563.79 1147
8564.67 1103
8565.54 1098
8566.41 1071
8567.29 1141
8568.16 1088
8569.03 1042
8569.91 1059
8570.78 1022
8571.66 1026
8572.53 1012
8573.40 1080
8574.28 1029
8575.15 1029
8576.03 1043
8576.90 962
8577.78 996
8578.65 950
8579.52 974
8580.40 955
8581.27 982
8582.15 950
8583.02 963
8583.90 975
8584.77 971
8585.65 951
8586.52 976
8587.40 1006
8588.27 1029
8589.15 1058
8590.02 1062
8590.90 1073
8591.77 1010
8592.65 1005
8593.52 996
8594.40 1003
8595.27 989
8596.15 1019
8597.02 1002
8597.90 945
8598.77 1033
8599.65 988
8600.52 936
8601.40 1001
8602.28 1036
8603.15 1037
8604.03 1079
8604.90 1016
8605.78 1088
8606.65 1060
8607.53 1082
8608.41 1073
8609.28 1031
8610.16 1105
8611.03 1108
8611.91 1102
8612.79 1084
8613.66 1088
8614.54 1155
8615.41 1135
8616.29 1143
8617.17 1140
8618.04 1153
8618.92 1126
8619.80 1162
8620.67 1149
8621.55 1175
8622.43 1105
8623.30 1154
8624.18 1157
8625.06 1110
8625.93 1082
8626.81 1137
8627.69 1166
8628.56 1189
8629.44 1273
8630.32 1179
8631.20 1219
8632.07 1302
8632.95 1287
8633.83 1204
8634.70 1336
8635.58 1263
8636.46 1305
8637.34 1335
8638.21 1342
8639.09 1351
8639.97 1366
8640.85 1334
8641.72 1316
8642.60 1357
8643.48 1366
8644.36 1373
8645.23 1411
8646.11 1436
8646.99 1427
8647.87 1436
8648.75 1446
8649.62 1458
8650.50 1459
8651.38 1527
8652.26 1468
8653.14 1508
8654.01 1489
8654.89 1487
8655.77 1540
8656.65 1537
8657.53 1541
8658.41 1639
8659.29 1660
8660.16 1625
8661.04 1689
8661.92 1747
8662.80 1757
8663.68 1784
8664.56 1760
8665.44 1743
8666.31 1738
8667.19 1738
8668.07 1640
8668.95 1695
8669.83 1671
8670.71 1622
8671.59 1724
8672.47 1790
8673.35 1873
8674.23 2103
8675.11 2374
8675.99 2622
8676.86 2881
8677.74 3352
8678.62 3610
8679.50 3759
8680.38 3669
8681.26 3530
8682.14 3318
8683.02 3122
8683.90 2788
8684.78 2489
8685.66 2193
8686.54 2054
8687.42 1842
8688.30 1836
8689.18 1876
8690.06 1876
8690.94 1817
8691.82 2009
8692.70 2180
8693.58 2448
8694.46 2789
8695.34 3052
8696.22 3404
8697.10 3615
8697.98 3664
8698.86 3640
8699.74 3425
8700.62 2936
8701.51 2563
8702.39 2265
8703.27 2105
8704.15 1887
8705.03 1772
8705.91 1627
8706.79 1587
8707.67 1570
8708.55 1450
8709.43 1392
8710.31 1404
8711.20 1385
8712.08 1286
8712.96 1280
8713.84 1235
8714.72 1205
8715.60 1232
8716.48 1307
8717.36 1244
8718.25 1185
8719.13 1167
8720.01 1168
8720.89 1209
8721.77 1243
8722.65 1202
8723.54 1143
8724.42 1182
8725.30 1251
8726.18 1172
8727.06 1097
8727.95 1131
8728.83 1112
8729.71 1149
8730.59 1146
8731.47 1155
8732.36 1136
8733.24 1175
8734.12 1283
8735.00 1351
8735.89 1332
8736.77 1237
8737.65 1272
8738.53 1368
8739.42 1242
8740.30 1234
8741.18 1207
8742.06 1212
8742.95 1108
8743.83 1112
8744.71 1152
8745.59 1206
8746.48 1166
8747.36 1180
8748.24 1163
8749.13 1115
8750.01 1195
8750.89 1235
8751.78 1202
8752.66 1231
8753.54 1185
8754.43 1150
8755.31 1266
8756.19 1190
8757.08 1182
8757.96 1196
8758.84 1172
8759.73 1289
8760.61 1220
8761.49 1209
8762.38 1234
8763.26 1288
8764.15 1242
8765.03 1226
8765.91 1188
8766.80 1223
8767.68 1207
8768.57 1201
8769.45 1134
8770.33 1120
8771.22 1254
8772.10 1222
8772.99 1144
8773.87 1230
8774.75 1343
8775.64 1281
8776.52 1270
8777.41 1186
8778.29 1217
8779.18 1186
8780.06 1169
8780.95 1111
8781.83 1034
8782.72 1113
8783.60 1169
8784.49 1193
8785.37 1193
8786.26 1197
8787.14 1181
8788.03 1185
8788.91 1128
8789.80 1133
8790.68 1147
8791.57 1164
8792.45 1180
8793.34 1154
8794.22 1125
8795.11 1239
8795.99 1174
8796.88 1206
8797.76 1218
8798.65 1220
8799.53 1165
8800.42 1155
8801.31 1119
8802.19 1120
8803.08 1073
8803.96 1058
8804.85 1075
8805.74 1023
8806.62 974
8807.51 1005
8808.39 1044
8809.28 993
8810.17 1022
8811.05 901
8811.94 984
8812.82 965
8813.71 878
8814.60 942
8815.48 835
8816.37 905
8817.26 844
8818.14 819
8819.03 908
8819.92 900
8820.80 923
8821.69 919
8822.58 923
8823.46 967
8824.35 949
8825.24 885
8826.12 944
8827.01 931
8827.90 880
8828.78 871
8829.67 815
8830.56 808
8831.45 841
8832.33 802
8833.22 852
8834.11 810
8835.00 850
8835.88 833
8836.77 780
8837.66 787
8838.55 704
8839.43 809
8840.32 824
8841.21 777
8842.10 742
8842.98 786
8843.87 799
8844.76 842
8845.65 786
8846.54 757
8847.42 800
8848.31 828
8849.20 762
8850.09 802
8850.98 745
8851.86 740
8852.75 776
8853.64 749
8854.53 766
8855.42 726
8856.31 682
8857.19 690
8858.08 800
8858.97 761
8859.86 743
8860.75 765
8861.64 701
8862.53 701
8863.42 783
8864.30 749
8865.19 766
8866.08 732
8866.97 718
8867.86 719
8868.75 681
8869.64 755
8870.53 686
8871.42 770
8872.31 744
8873.20 727
8874.08 676
8874.97 726
8875.86 724
8876.75 751
8877.64 723
8878.53 688
8879.42 668
8880.31 696
8881.20 683
8882.09 645
8882.98 687
8883.87 684
8884.76 696
8885.65 710
8886.54 734
8887.43 687
8888.32 647
8889.21 621
8890.10 687
8890.99 646
8891.88 660
8892.77 652
8893.66 637
8894.55 639
8895.44 660
8896.33 690
8897.22 737
8898.11 652
8899.00 653
8899.90 668
8900.79 627
8901.68 631
8902.57 657
8903.46 675
8904.35 673
8905.24 719
8906.13 668
8907.02 703
8907.91 622
8908.80 628
8909.70 659
8910.59 648
8911.48 683
8912.37 679
8913.26 642
8914.15 636
8915.04 641
8915.93 593
8916.83 597
8917.72 572
8918.61 590
8919.50 599
8920.39 668
8921.28 602
8922.18 646
8923.07 637
8923.96 610
8924.85 612
8925.74 609
8926.64 642
8927.53 617
8928.42 590
8929.31 590
8930.20 574
8931.10 604
8931.99 643
8932.88 605
8933.77 652
8934.67 618
8935.56 591
8936.45 570
8937.34 575
8938.24 567
8939.13 575
8940.02 640
8940.91 543
8941.81 556
8942.70 509
8943.59 578
8944.49 584
8945.38 608
8946.27 637
8947.16 556
8948.06 579
8948.95 602
8949.84 578
8950.74 593
8951.63 603
8952.52 567
8953.42 587
8954.31 625
8955.20 621
8956.10 568
8956.99 578
8957.88 606
8958.78 601
8959.67 582
8960.56 621
8961.46 592
8962.35 632
8963.25 584
8964.14 558
8965.03 598
8965.93 571
8966.82 619
8967.72 593
8968.61 676
8969.50 612
8970.40 617
8971.29 575
8972.19 566
8973.08 535
8973.98 567
8974.87 554
8975.76 546
8976.66 527
8977.55 562
8978.45 600
8979.34 600
8980.24 686
8981.13 563
8982.03 582
8982.92 598
8983.82 558
8984.71 569
8985.61 586
8986.50 580
8987.40 609
8988.29 608
8989.19 605
8990.08 584
8990.98 562
8991.87 596
8992.77 483
8993.66 501
8994.56 591
8995.45 622
8996.35 576
8997.24 521
8998.14 572
8999.04 573
8999.93 506
9000.83 523
9001.72 520
9002.62 510
9003.51 524
9004.41 545
9005.31 570
9006.20 548
9007.10 566
9007.99 585
9008.89 583
9009.79 542
9010.68 581
9011.58 500
9012.48 571
9013.37 609
9014.27 562
9015.16 484
9016.06 518
9016.96 566
9017.85 519
9018.75 532
9019.65 565
9020.54 568
9021.44 554
9022.34 561
9023.23 553
9024.13 547
9025.03 558
9025.93 530
9026.82 549
9027.72 541
9028.62 561
9029.51 562
9030.41 541
9031.31 564
9032.21 553
9033.10 516
9034.00 561
9034.90 507
9035.79 500
9036.69 525
9037.59 566
9038.49 586
9039.38 554
9040.28 547
9041.18 516
9042.08 508
9042.98 570
9043.87 589
9044.77 534
9045.67 608
9046.57 580
9047.47 577
9048.36 514
9049.26 540
9050.16 542
9051.06 589
9051.96 543
9052.85 538
9053.75 540
9054.65 582
9055.55 574
9056.45 570
9057.35 606
9058.25 614
9059.14 567
9060.04 533
9060.94 514
9061.84 529
9062.74 579
9063.64 554
9064.54 523
9065.44 561
9066.33 594
9067.23 606
9068.13 535
9069.03 537
9069.93 577
9070.83 547
9071.73 603
9072.63 617
9073.53 564
9074.43 562
9075.33 558
9076.23 593
9077.13 559
9078.03 530
9078.92 534
9079.82 548
9080.72 552
9081.62 529
9082.52 490
9083.42 494
9084.32 541
9085.22 575
9086.12 561
9087.02 572
9087.92 598
9088.82 560
9089.72 567
9090.62 570
9091.52 525
9092.42 580
9093.32 571
9094.22 503
9095.12 547
9096.03 543
9096.93 533
9097.83 549
9098.73 564
9099.63 579
9100.53 550
9101.43 547
9102.33 586
9103.23 575
9104.13 555
9105.03 512
9105.93 548
9106.83 539
9107.74 543
9108.64 541
9109.54 565
9110.44 560
9111.34 547
9112.24 504
9113.14 558
9114.04 595
9114.94 511
9115.85 544
9116.75 531
9117.65 539
9118.55 568
9119.45 539
9120.35 517
9121.26 533
9122.16 553
9123.06 526
9123.96 540
9124.86 492
9125.77 506
9126.67 490
9127.57 536
9128.47 501
9129.37 540
9130.28 518
9131.18 583
9132.08 485
9132.98 587
9133.88 557
9134.79 516
9135.69 538
9136.59 512
9137.49 509
9138.40 553
9139.30 523
9140.20 555
9141.10 560
9142.01 555
9142.91 557
9143.81 538
9144.72 575
9145.62 498
9146.52 523
9147.42 542
9148.33 543
9149.23 600
9150.13 586
9151.04 592
9151.94 550
9152.84 535
9153.75 549
9154.65 557
9155.55 537
9156.46 514
9157.36 535
9158.26 483
9159.17 526
9160.07 569
9160.97 539
9161.88 518
9162.78 474
9163.69 541
9164.59 533
9165.49 499
9166.40 507
9167.30 530
9168.21 574
9169.11 537
9170.01 599
9170.92 573
9171.82 582
9172.73 569
9173.63 549
9174.53 522
9175.44 562
9176.34 560
9177.25 518
9178.15 554
9179.06 560
9179.96 565
9180.87 510
9181.77 520
9182.68 516
9183.58 526
9184.49 558
9185.39 512
9186.30 521
9187.20 606
9188.11 575
9189.01 535
9189.92 535
9190.82 556
9191.73 583
9192.63 542
9193.54 527
9194.44 488
9195.35 542
9196.25 640
9197.16 564
9198.06 517
9198.97 539
9199.87 549
9200.78 526
9201.69 517
9202.59 528
9203.50 560
9204.40 564
9205.31 681
9206.21 666
9207.12 607
9208.03 566
9208.93 623
9209.84 605
9210.74 555
9211.65 583
9212.56 548
9213.46 506
9214.37 571
9215.28 554
9216.18 532
9217.09 557
9218.00 563
9218.90 558
9219.81 561
9220.72 568
9221.62 617
9222.53 620
9223.44 524
9224.34 546
9225.25 577
9226.16 563
9227.06 585
9227.97 510
9228.88 574
9229.78 574
9230.69 578
9231.60 513
9232.51 575
9233.41 556
9234.32 544
9235.23 533
9236.13 516
9237.04 514
9237.95 518
9238.86 553
9239.76 559
9240.67 513
9241.58 476
9242.49 519
9243.39 518
9244.30 539
9245.21 529
9246.12 532
9247.03 524
9247.93 565
9248.84 502
9249.75 506
9250.66 560
9251.57 533
9252.47 531
9253.38 552
9254.29 534
9255.20 546
9256.11 536
9257.02 531
9257.92 518
9258.83 527
9259.74 522
9260.65 565
9261.56 547
9262.47 525
9263.38 540
9264.28 533
9265.19 542
9266.10 494
9267.01 471
9267.92 486
9268.83 494
9269.74 505
9270.65 502
9271.56 529
9272.47 518
9273.37 554
9274.28 518
9275.19 558
9276.10 535
9277.01 541
9277.92 518
9278.83 520
9279.74 522
9280.65 502
9281.56 533
9282.47 533
9283.38 561
9284.29 545
9285.20 569
9286.11 542
9287.02 547
9287.93 512
9288.84 541
9289.75 536
9290.66 562
9291.57 561
9292.48 565
9293.39 500
9294.30 531
9295.21 585
9296.12 551
9297.03 508
9297.94 499
9298.85 517
9299.76 499
9300.67 508
9301.58 567
9302.49 563
9303.40 591
9304.31 594
9305.23 592
9306.14 566
9307.05 561
9307.96 608
9308.87 589
9309.78 574
9310.69 586
9311.60 625
9312.51 595
9313.42 585
9314.34 633
9315.25 605
9316.16 654
9317.07 600
9317.98 570
9318.89 566
9319.80 562
9320.72 595
9321.63 557
9322.54 557
9323.45 535
9324.36 509
9325.27 537
9326.19 548
9327.10 562
9328.01 634
9328.92 582
9329.83 530
9330.74 559
9331.66 507
9332.57 499
9333.48 491
9334.39 537
9335.31 595
9336.22 558
9337.13 537
9338.04 542
9338.96 513
9339.87 488
9340.78 558
9341.69 520
9342.61 561
9343.52 511
9344.43 550
9345.34 560
9346.26 599
9347.17 563
9348.08 562
9348.99 552
9349.91 564
9350.82 585
9351.73 606
9352.65 571
9353.56 541
9354.47 548
9355.39 547
9356.30 591
9357.21 551
9358.13 493
9359.04 529
9359.95 620
9360.87 560
9361.78 530
9362.69 539
9363.61 563
9364.52 587
9365.43 487
9366.35 517
9367.26 497
9368.18 503
9369.09 595
9370.00 618
9370.92 560
9371.83 490
9372.75 529
9373.66 543
9374.57 578
9375.49 541
9376.40 553
9377.32 592
9378.23 569
9379.15 538
9380.06 561
9380.97 572
9381.89 582
9382.80 586
9383.72 608
9384.63 577
9385.55 570
9386.46 617
9387.38 567
9388.29 545
9389.21 547
9390.12 587
9391.04 699
9391.95 631
9392.87 573
9393.78 593
9394.70 656
9395.61 629
9396.53 596
9397.44 589
9398.36 599
9399.27 629
9400.19 649
9401.10 631
9402.02 617
9402.94 636
9403.85 689
9404.77 636
9405.68 635
9406.60 600
9407.51 630
9408.43 567
9409.35 624
9410.26 616
9411.18 652
9412.09 583
9413.01 569
9413.93 592
9414.84 561
9415.76 602
9416.67 634
9417.59 662
9418.51 601
9419.42 637
9420.34 571
9421.26 645
9422.17 596
9423.09 616
9424.01 630
9424.92 640
9425.84 580
9426.76 580
9427.67 574
9428.59 579
9429.51 657
9430.42 633
9431.34 660
9432.26 589
9433.17 644
9434.09 604
9435.01 619
9435.93 611
9436.84 619
9437.76 666
9438.68 653
9439.59 615
9440.51 632
9441.43 649
9442.35 635
9443.26 680
9444.18 687
9445.10 663
9446.02 665
9446.93 704
9447.85 696
9448.77 635
9449.69 686
9450.61 692
9451.52 647
9452.44 686
9453.36 653
9454.28 731
9455.20 762
9456.11 846
9457.03 862
9457.95 920
9458.87 921
9459.79 920
9460.71 887
9461.62 869
9462.54 852
9463.46 726
9464.38 743
9465.30 691
9466.22 701
9467.14 642
9468.05 699
9468.97 625
9469.89 652
9470.81 680
9471.73 648
9472.65 617
9473.57 644
9474.49 708
9475.41 618
9476.32 619
9477.24 709
9478.16 707
9479.08 632
9480.00 631
9480.92 592
9481.84 665
9482.76 660
9483.68 665
9484.60 702
9485.52 688
9486.44 682
9487.36 750
9488.28 672
9489.20 689
9490.12 652
9491.04 648
9491.96 715
9492.88 707
9493.80 734
9494.72 662
9495.64 590
9496.56 632
9497.48 687
9498.40 695
9499.32 630
9500.24 586
9501.16 652
9502.08 705
9503.00 604
9503.92 681
9504.84 683
9505.76 617
9506.68 652
9507.60 628
9508.52 604
9509.44 620
9510.36 669
9511.28 714
9512.21 648
9513.13 685
9514.05 675
9514.97 600
9515.89 684
9516.81 654
9517.73 634
9518.65 669
9519.57 679
9520.50 690
9521.42 758
9522.34 712
9523.26 631
9524.18 675
9525.10 708
9526.02 706
9526.95 684
9527.87 711
9528.79 689
9529.71 711
9530.63 711
9531.55 774
9532.48 733
9533.40 798
9534.32 776
9535.24 865
9536.16 926
9537.09 937
9538.01 957
9538.93 922
9539.85 943
9540.77 936
9541.70 822
9542.62 793
9543.54 819
9544.46 749
9545.39 750
9546.31 707
9547.23 699
9548.15 698
9549.08 667
9550.00 735
9550.92 796
9551.85 762
9552.77 779
9553.69 679
9554.61 678
9555.54 745
9556.46 745
9557.38 777
9558.31 745
9559.23 735
9560.15 711
9561.08 690
9562.00 746
9562.92 811
9563.85 742
9564.77 688
9565.69 734
9566.62 757
9567.54 721
9568.46 727
9569.39 714
9570.31 697
9571.23 701
9572.16 721
9573.08 784
9574.01 689
9574.93 717
9575.85 728
9576.78 739
9577.70 723
9578.63 726
9579.55 741
9580.47 727
9581.40 741
9582.32 759
9583.25 755
9584.17 724
9585.10 726
9586.02 736
9586.94 702
9587.87 794
9588.79 788
9589.72 783
9590.64 747
9591.57 726
9592.49 741
9593.42 792
9594.34 776
9595.27 717
9596.19 761
9597.12 797
9598.04 804
9598.97 822
9599.89 746
9600.82 778
9601.74 782
9602.67 809
9603.59 798
9604.52 823
9605.44 800
9606.37 826
9607.29 850
9608.22 825
9609.15 838
9610.07 853
9611.00 814
9611.92 853
9612.85 818
9613.77 901
9614.70 920
9615.63 863
9616.55 890
9617.48 861
9618.40 806
9619.33 883
9620.26 870
9621.18 862
9622.11 953
9623.03 905
9623.96 913
9624.89 905
9625.81 898
9626.74 944
9627.67 1034
9628.59 951
9629.52 913
9630.45 904
9631.37 975
9632.30 965
9633.23 915
9634.15 957
9635.08 939
9636.01 967
9636.93 1020
9637.86 1086
9638.79 992
9639.71 1039
9640.64 999
9641.57 1047
9642.50 1104
9643.42 1100
9644.35 1026
9645.28 1096
9646.21 1090
9647.13 1049
9648.06 1027
9648.99 1073
9649.92 1032
9650.84 1079
9651.77 1241
9652.70 1252
9653.63 1223
9654.55 1239
9655.48 1274
9656.41 1260
9657.34 1244
9658.26 1221
9659.19 1223
9660.12 1222
9661.05 1227
9661.98 1187
9662.91 1105
9663.83 1159
9664.76 1217
9665.69 1149
9666.62 1159
9667.55 1150
9668.48 1119
9669.40 1181
9670.33 1190
9671.26 1247
9672.19 1225
9673.12 1297
9674.05 1269
9674.98 1289
9675.90 1215
9676.83 1212
9677.76 1246
9678.69 1302
9679.62 1272
9680.55 1221
9681.48 1369
9682.41 1330
9683.34 1275
9684.27 1252
9685.19 1310
9686.12 1275
9687.05 1365
9687.98 1368
9688.91 1438
9689.84 1431
9690.77 1351
9691.70 1389
9692.63 1422
9693.56 1359
9694.49 1363
9695.42 1384
9696.35 1423
9697.28 1471
9698.21 1460
9699.14 1575
9700.07 1565
9701.00 1608
9701.93 1697
9702.86 1718
9703.79 1711
9704.72 1794
9705.65 1728
9706.58 1721
9707.51 1663
9708.44 1610
9709.37 1538
9710.30 1465
9711.23 1415
9712.16 1368
9713.09 1388
9714.02 1426
9714.95 1428
9715.88 1368
9716.82 1444
9717.75 1511
9718.68 1608
9719.61 1596
9720.54 1575
9721.47 1593
9722.40 1567
9723.33 1550
9724.26 1517
9725.19 1427
9726.13 1284
9727.06 1244
9727.99 1200
9728.92 1275
9729.85 1168
9730.78 1173
9731.71 1228
9732.64 1295
9733.58 1231
9734.51 1317
9735.44 1355
9736.37 1370
9737.30 1349
9738.23 1355
9739.17 1338
9740.10 1315
9741.03 1324
9741.96 1251
9742.89 1233
9743.83 1172
9744.76 1145
9745.69 1081
9746.62 1035
9747.55 1112
9748.49 1115
9749.42 1045
9750.35 1040
9751.28 982
9752.22 1064
9753.15 1001
9754.08 998
9755.01 998
9755.95 931
9756.88 1010
9757.81 1006
9758.75 1006
9759.68 910
9760.61 954
9761.54 994
9762.48 950
9763.41 924
9764.34 938
9765.28 1006
9766.21 1044
9767.14 999
9768.08 933
9769.01 906
9769.94 955
9770.88 968
9771.81 973
9772.74 1019
9773.68 901
9774.61 925
9775.54 861
9776.48 923
9777.41 891
9778.34 910
9779.28 972
9780.21 951
9781.14 940
9782.08 1023
9783.01 1026
9783.95 957
9784.88 1028
9785.81 998
9786.75 942
9787.68 973
9788.62 991
9789.55 916
9790.49 903
9791.42 870
9792.35 896
9793.29 888
9794.22 910
9795.16 917
9796.09 880
9797.03 894
9797.96 923
9798.90 859
9799.83 822
9800.77 878
9801.70 850
9802.64 829
9803.57 841
9804.51 873
9805.44 859
9806.38 856
9807.31 822
9808.25 820
9809.18 818
9810.12 735
9811.05 821
9811.99 771
9812.92 776
9813.86 826
9814.79 818
9815.73 787
9816.66 836
9817.60 778
9818.54 775
9819.47 745
9820.41 792
9821.34 870
9822.28 774
9823.21 729
9824.15 705
9825.09 743
9826.02 699
9826.96 727
9827.89 722
9828.83 684
9829.77 702
9830.70 709
9831.64 728
9832.57 749
9833.51 792
9834.45 729
9835.38 746
9836.32 698
9837.26 675
9838.19 727
9839.13 674
9840.07 684
9841.00 682
9841.94 744
9842.88 724
9843.81 686
9844.75 670
9845.69 695
9846.62 695
9847.56 701
9848.50 686
9849.44 673
9850.37 715
9851.31 726
9852.25 694
9853.18 668
9854.12 712
9855.06 720
9856.00 689
9856.93 696
9857.87 670
9858.81 685
9859.75 677
9860.68 698
9861.62 694
9862.56 726
9863.50 689
9864.44 747
9865.37 688
9866.31 686
9867.25 709
9868.19 678
9869.13 692
9870.06 666
9871.00 688
9871.94 688
9872.88 669
9873.82 603
9874.75 661
9875.69 676
9876.63 651
9877.57 665
9878.51 727
9879.45 669
9880.39 601
9881.32 600
9882.26 637
9883.20 653
9884.14 646
9885.08 644
9886.02 636
9886.96 644
9887.90 684
9888.83 684
9889.77 673
9890.71 616
9891.65 652
9892.59 687
9893.53 639
9894.47 647
9895.41 651
9896.35 599
9897.29 648
9898.23 568
9899.17 619
9900.11 604
9901.05 619
9901.99 653
9902.92 640
9903.86 626
9904.80 582
9905.74 601
9906.68 597
9907.62 596
9908.56 588
9909.50 575
9910.44 619
9911.38 659
9912.32 740
9913.26 633
9914.20 679
9915.14 631
9916.08 642
9917.02 639
9917.97 612
9918.91 628
9919.85 648
9920.79 641
9921.73 666
9922.67 689
9923.61 644
9924.55 600
9925.49 599
9926.43 623
9927.37 582
9928.31 631
9929.25 714
9930.19 742
9931.13 819
9932.08 829
9933.02 851
9933.96 879
9934.90 866
9935.84 789
9936.78 779
9937.72 722
9938.66 682
9939.61 700
9940.55 664
9941.49 590
9942.43 568
9943.37 597
9944.31 589
9945.26 566
9946.20 560
9947.14 563
9948.08 588
9949.02 633
9949.96 584
9950.91 603
9951.85 616
9952.79 582
9953.73 619
9954.67 532
9955.62 576
9956.56 611
9957.50 591
9958.44 639
9959.39 603
9960.33 610
9961.27 619
9962.21 620
9963.16 589
9964.10 606
9965.04 582
9965.98 635
9966.93 610
9967.87 613
9968.81 563
9969.75 563
9970.70 619
9971.64 593
9972.58 564
9973.53 554
9974.47 601
9975.41 585
9976.36 593
9977.30 565
9978.24 562
9979.18 541
9980.13 559
9981.07 612
9982.01 536
9982.96 567
9983.90 573
9984.85 565
9985.79 551
9986.73 552
9987.68 554
9988.62 533
9989.56 570
9990.51 527
9991.45 559
9992.40 552
9993.34 535
9994.28 522
9995.23 571
9996.17 551
9997.12 613
9998.06 556
9999.00 538
9999.95 609
10000.89 547
10001.84 591
10002.78 565
10003.73 568
10004.67 572
10005.61 557
10006.56 566
10007.50 574
10008.45 546
10009.39 573
10010.34 622
10011.28 558
10012.23 545
10013.17 550
10014.12 565
10015.06 568
10016.01 552
10016.95 622
10017.90 523
10018.84 521
10019.79 557
10020.73 574
10021.68 522
10022.62 505
10023.57 533
10024.51 536
10025.46 495
10026.41 532
10027.35 508
10028.30 545
10029.24 527
10030.19 557
10031.13 602
10032.08 576
10033.03 586
10033.97 621
10034.92 557
10035.86 526
10036.81 520
10037.76 520
10038.70 535
10039.65 535
10040.59 492
10041.54 495
10042.49 509
10043.43 518
10044.38 505
10045.33 534
10046.27 549
10047.22 549
10048.16 561
10049.11 538
10050.06 572
10051.00 530
10051.95 510
10052.90 471
10053.84 520
10054.79 510
10055.74 481
10056.69 508
10057.63 529
10058.58 533
10059.53 544
10060.47 524
10061.42 512
10062.37 474
10063.32 477
10064.26 475
10065.21 509
10066.16 530
10067.10 543
10068.05 486
10069.00 551
10069.95 491
10070.89 474
10071.84 497
10072.79 492
10073.74 543
10074.69 553
10075.63 555
10076.58 504
10077.53 495
10078.48 522
10079.43 529
10080.37 531
10081.32 489
10082.27 486
10083.22 511
10084.17 545
10085.11 532
10086.06 502
10087.01 525
10087.96 469
10088.91 526
10089.86 475
10090.81 549
10091.75 497
10092.70 512
10093.65 478
10094.60 517
10095.55 508
10096.50 511
10097.45 517
10098.40 495
10099.34 449
10100.29 492
10101.24 512
10102.19 536
10103.14 510
10104.09 497
10105.04 445
10105.99 517
10106.94 564
10107.89 567
10108.84 501
10109.79 548
10110.73 541
10111.68 491
10112.63 492
10113.58 486
10114.53 513
10115.48 507
10116.43 486
10117.38 499
10118.33 509
10119.28 500
10120.23 470
10121.18 481
10122.13 495
10123.08 491
10124.03 519
10124.98 525
10125.93 548
10126.88 511
10127.83 496
10128.78 505
10129.73 533
10130.68 505
10131.64 498
10132.59 532
10133.54 497
10134.49 506
10135.44 527
10136.39 534
10137.34 508
10138.29 509
10139.24 519
10140.19 488
10141.14 505
10142.09 515
10143.04 495
10144.00 518
10144.95 523
10145.90 522
10146.85 564
10147.80 509
10148.75 546
10149.70 532
10150.65 505
10151.61 537
10152.56 509
10153.51 473
10154.46 490
10155.41 519
10156.36 545
10157.31 522
10158.27 508
10159.22 522
10160.17 483
10161.12 526
10162.07 532
10163.03 507
10163.98 554
10164.93 532
10165.88 492
10166.83 521
10167.79 489
10168.74 545
10169.69 553
10170.64 500
10171.60 504
10172.55 506
10173.50 469
10174.45 495
10175.41 507
10176.36 508
10177.31 518
10178.26 520
10179.22 522
10180.17 522
10181.12 518
10182.07 520
10183.03 557
10183.98 555
10184.93 517
10185.89 535
10186.84 536
10187.79 526
10188.75 544
10189.70 557
10190.65 590
10191.60 563
10192.56 540
10193.51 534
10194.47 540
10195.42 560
10196.37 566
10197.33 515
10198.28 532
10199.23 556
10200.19 529
10201.14 559
10202.09 546
10203.05 581
10204.00 587
10204.96 642
10205.91 617
10206.86 510
10207.82 579
10208.77 602
10209.73 727
10210.68 596
10211.63 660
10212.59 684
10213.54 632
10214.50 621
10215.45 632
10216.41 623
10217.36 626
10218.32 583
10219.27 566
10220.22 562
10221.18 624
10222.13 609
10223.09 589
10224.04 549
10225.00 609
10225.95 567
10226.91 563
10227.86 587
10228.82 613
10229.77 605
10230.73 562
10231.68 533
10232.64 587
10233.59 552
10234.55 594
10235.50 575
10236.46 588
10237.42 635
10238.37 705
10239.33 644
10240.28 696
10241.24 690
10242.19 672
10243.15 707
10244.10 665
10245.06 625
10246.02 653
10246.97 580
10247.93 545
10248.88 574
10249.84 569
10250.80 548
10251.75 541
10252.71 537
10253.66 512
10254.62 537
10255.58 550
10256.53 604
10257.49 548
10258.45 543
10259.40 568
10260.36 532
10261.32 510
10262.27 489
10263.23 500
10264.19 493
10265.14 518
10266.10 535
10267.06 558
10268.01 518
10268.97 548
10269.93 516
10270.88 527
10271.84 493
10272.80 491
10273.76 509
10274.71 536
10275.67 530
10276.63 554
10277.58 578
10278.54 566
10279.50 524
10280.46 534
10281.41 500
10282.37 515
10283.33 533
10284.29 540
10285.24 522
10286.20 522
10287.16 482
10288.12 488
10289.08 474
10290.03 534
10290.99 510
10291.95 473
10292.91 509
10293.87 575
10294.82 536
10295.78 506
10296.74 504
10297.70 476
10298.66 549
10299.61 543
10300.57 518
10301.53 469
10302.49 517
10303.45 520
10304.41 469
10305.37 506
10306.32 549
10307.28 467
10308.24 502
10309.20 500
10310.16 501
10311.12 510
10312.08 525
10313.04 522
10314.00 480
10314.95 503
10315.91 496
10316.87 548
10317.83 542
10318.79 493
10319.75 512
10320.71 512
10321.67 544
10322.63 508
10323.59 519
10324.55 514
10325.51 511
10326.47 543
10327.43 559
10328.39 572
10329.35 525
10330.31 520
10331.27 553
10332.23 534
10333.19 601
10334.15 606
10335.11 612
10336.07 570
10337.03 578
10337.99 614
10338.95 583
10339.91 580
10340.87 551
10341.83 537
10342.79 525
10343.75 519
10344.71 540
10345.67 504
10346.63 455
10347.59 493
10348.55 463
10349.51 477
10350.47 401
10351.43 446
10352.39 516
10353.35 511
10354.31 463
10355.28 462
10356.24 465
10357.20 500
10358.16 456
10359.12 467
10360.08 472
10361.04 500
10362.00 481
10362.96 512
10363.93 583
10364.89 476
10365.85 455
10366.81 478
10367.77 500
10368.73 472
10369.69 480
10370.66 545
10371.62 485
10372.58 539
10373.54 532
10374.50 513
10375.47 513
10376.43 507
10377.39 470
10378.35 485
10379.31 473
10380.28 489
10381.24 525
10382.20 483
10383.16 451
10384.12 515
10385.09 491
10386.05 422
10387.01 485
10387.97 460
10388.94 482
10389.90 472
10390.86 506
10391.82 533
10392.79 555
10393.75 492
10394.71 499
10395.68 467
10396.64 497
10397.60 529
10398.56 481
10399.53 494
10400.49 477
10401.45 456
10402.42 494
10403.38 511
10404.34 490
10405.31 458
10406.27 476
10407.23 444
10408.20 478
10409.16 521
10410.12 459
10411.09 505
10412.05 518
10413.01 525
10413.98 489
10414.94 495
10415.90 484
10416.87 498
10417.83 484
10418.80 455
10419.76 480
10420.72 512
10421.69 522
10422.65 609
10423.62 516
10424.58 508
10425.54 565
10426.51 542
10427.47 554
10428.44 560
10429.40 562
10430.37 548
10431.33 526
10432.30 520
10433.26 481
10434.22 509
10435.19 501
10436.15 466
10437.12 475
10438.08 488
10439.05 488
10440.01 496
10440.98 456
10441.94 477
10442.91 460
10443.87 440
10444.84 477
10445.80 465
10446.77 472
10447.73 425
10448.70 450
10449.66 457
10450.63 464
10451.59 442
10452.56 432
10453.53 447
10454.49 441
10455.46 455
10456.42 508
10457.39 480
10458.35 471
10459.32 474
10460.29 459
10461.25 446
10462.22 439
10463.18 406
10464.15 460
10465.12 448
10466.08 438
10467.05 434
10468.01 471
10468.98 461
10469.95 459
10470.91 461
10471.88 432
10472.85 463
10473.81 501
10474.78 484
10475.74 460
10476.71 485
10477.68 457
10478.64 478
10479.61 453
10480.58 458
10481.54 454
10482.51 435
10483.48 474
10484.45 505
10485.41 473
10486.38 449
10487.35 480
10488.31 513
10489.28 498
10490.25 515
10491.22 490
10492.18 431
10493.15 479
10494.12 472
10495.08 418
10496.05 453
10497.02 454
10497.99 461
10498.95 428
10499.92 477
10500.89 502
10501.86 541
10502.83 495
10503.79 456
10504.76 472
10505.73 514
10506.70 449
10507.67 446
10508.63 516
10509.60 462
10510.57 458
10511.54 483
10512.51 484
10513.47 483
10514.44 490
10515.41 495
10516.38 449
10517.35 470
10518.32 486
10519.28 501
10520.25 474
10521.22 456
10522.19 439
10523.16 499
10524.13 478
10525.10 510
10526.07 496
10527.03 496
10528.00 521
10528.97 475
10529.94 458
10530.91 468
10531.88 476
10532.85 499
10533.82 452
10534.79 484
10535.76 483
10536.73 498
10537.70 521
10538.67 460
10539.63 442
10540.60 466
10541.57 506
10542.54 494
10543.51 479
10544.48 508
10545.45 541
10546.42 493
10547.39 491
10548.36 490
10549.33 522
10550.30 516
10551.27 505
10552.24 486
10553.21 490
10554.18 555
10555.15 558
10556.12 488
10557.09 506
10558.06 483
10559.03 519
10560.00 513
10560.97 481
10561.95 533
10562.92 516
10563.89 549
10564.86 539
10565.83 561
10566.80 613
10567.77 618
10568.74 603
10569.71 619
10570.68 546
10571.65 538
10572.62 547
10573.59 554
10574.57 516
10575.54 529
10576.51 524
10577.48 512
10578.45 512
10579.42 508
10580.39 512
10581.36 510
10582.34 496
10583.31 520
10584.28 498
10585.25 456
10586.22 477
10587.19 520
10588.17 518
10589.14 495
10590.11 510
10591.08 569
10592.05 525
10593.02 492
10594.00 508
10594.97 502
10595.94 488
10596.91 531
10597.89 535
10598.86 505
10599.83 512
10600.80 513
10601.77 573
10602.75 552
10603.72 510
10604.69 505
10605.66 509
10606.64 490
10607.61 523
10608.58 509
10609.55 496
10610.53 459
10611.50 489
10612.47 457
10613.45 509
10614.42 508
10615.39 480
10616.36 423
10617.34 451
10618.31 484
10619.28 458
10620.26 448
10621.23 478
10622.20 484
10623.18 512
10624.15 582
10625.12 503
10626.10 483
10627.07 475
10628.04 548
10629.02 525
10629.99 535
10630.97 586
10631.94 558
10632.91 576
10633.89 529
10634.86 538
10635.83 578
10636.81 492
10637.78 536
10638.76 546
10639.73 531
10640.70 626
10641.68 645
10642.65 682
10643.63 650
10644.60 669
10645.58 694
10646.55 649
10647.53 641
10648.50 631
10649.47 688
10650.45 639
10651.42 549
10652.40 529
10653.37 549
10654.35 581
10655.32 585
10656.30 517
10657.27 535
10658.25 539
10659.22 530
10660.20 504
10661.17 533
10662.15 502
10663.12 476
10664.10 475
10665.07 503
10666.05 528
10667.02 534
10668.00 529
10668.97 546
10669.95 530
10670.93 509
10671.90 519
10672.88 498
10673.85 492
10674.83 515
10675.80 497
10676.78 441
10677.76 497
10678.73 526
10679.71 452
10680.68 513
10681.66 532
10682.63 583
10683.61 554
10684.59 534
10685.56 512
10686.54 593
10687.52 516
10688.49 506
10689.47 529
10690.44 502
10691.42 517
10692.40 512
10693.37 532
10694.35 448
10695.33 417
10696.30 442
10697.28 525
10698.26 483
10699.23 480
10700.21 478
10701.19 503
10702.17 497
10703.14 453
10704.12 482
10705.10 478
10706.07 476
10707.05 564
10708.03 553
10709.01 469
10709.98 511
10710.96 514
10711.94 497
10712.91 501
10713.89 529
10714.87 492
10715.85 492
10716.83 522
10717.80 529
10718.78 523
10719.76 555
10720.74 509
10721.71 490
10722.69 492
10723.67 489
10724.65 466
10725.63 511
10726.60 484
10727.58 524
10728.56 524
10729.54 485
10730.52 502
10731.49 513
10732.47 481
10733.45 445
10734.43 480
10735.41 502
10736.39 493
10737.37 452
10738.34 437
10739.32 448
10740.30 455
10741.28 506
10742.26 511
10743.24 486
10744.22 524
10745.20 452
10746.17 498
10747.15 489
10748.13 494
10749.11 487
10750.09 491
10751.07 518
10752.05 506
10753.03 493
10754.01 491
10754.99 485
10755.97 508
10756.95 536
10757.93 496
10758.91 442
10759.88 510
10760.86 553
10761.84 555
10762.82 505
10763.80 513
10764.78 534
10765.76 529
10766.74 533
10767.72 508
10768.70 491
10769.68 480
10770.66 512
10771.64 476
10772.62 449
10773.60 509
10774.58 490
10775.56 430
10776.54 442
10777.52 475
10778.51 553
10779.49 491
10780.47 489
10781.45 503
10782.43 557
10783.41 537
10784.39 525
10785.37 510
10786.35 500
10787.33 526
10788.31 532
10789.29 539
10790.27 512
10791.26 519
10792.24 553
10793.22 488
10794.20 521
10795.18 521
10796.16 557
10797.14 578
10798.12 536
10799.10 500
10800.09 533
10801.07 482
10802.05 441
10803.03 475
10804.01 486
10804.99 489
10805.98 479
10806.96 518
10807.94 537
10808.92 528
10809.90 542
10810.89 479
10811.87 471
10812.85 517
10813.83 497
10814.81 501
10815.80 496
10816.78 518
10817.76 555
10818.74 542
10819.72 540
10820.71 531
10821.69 481
10822.67 496
10823.65 513
10824.64 522
10825.62 499
10826.60 527
10827.58 537
10828.57 504
10829.55 500
10830.53 457
10831.52 523
10832.50 492
10833.48 529
10834.46 512
10835.45 484
10836.43 493
10837.41 503
10838.40 489
10839.38 533
10840.36 504
10841.35 559
10842.33 547
10843.31 540
10844.30 552
10845.28 522
10846.26 518
10847.25 532
10848.23 520
10849.21 525
10850.20 524
10851.18 543
10852.17 562
10853.15 495
10854.13 487
10855.12 567
10856.10 568
10857.09 583
10858.07 538
10859.05 519
10860.04 543
10861.02 618
10862.01 523
10862.99 501
10863.97 558
10864.96 562
10865.94 536
10866.93 526
10867.91 512
10868.90 550
10869.88 569
10870.87 594
10871.85 528
10872.84 565
10873.82 592
10874.81 611
10875.79 577
10876.78 569
10877.76 561
10878.75 587
10879.73 598
10880.72 610
10881.70 568
10882.69 586
10883.67 602
10884.66 641
10885.64 624
10886.63 577
10887.61 578
10888.60 631
10889.58 603
10890.57 572
10891.55 653
10892.54 622
10893.53 634
10894.51 690
10895.50 709
10896.48 655
10897.47 670
10898.45 656
10899.44 685
10900.43 669
10901.41 643
10902.40 640
10903.38 623
10904.37 628
10905.36 589
10906.34 616
10907.33 630
10908.32 616
10909.30 688
10910.29 653
10911.28 623
10912.26 623
10913.25 614
10914.24 655
10915.22 659
10916.21 658
10917.20 717
10918.18 775
10919.17 634
10920.16 642
10921.14 674
10922.13 675
10923.12 721
10924.10 719
10925.09 681
10926.08 709
10927.07 729
10928.05 704
10929.04 699
10930.03 666
10931.01 712
10932.00 733
10932.99 719
10933.98 760
10934.96 779
10935.95 761
10936.94 675
10937.93 688
10938.92 728
10939.90 746
10940.89 735
10941.88 674
10942.87 688
10943.85 742
10944.84 765
10945.83 801
10946.82 837
10947.81 817
10948.79 814
10949.78 771
10950.77 849
10951.76 790
10952.75 853
10953.74 850
10954.72 808
10955.71 833
10956.70 834
10957.69 871
10958.68 932
10959.67 921
10960.66 960
10961.65 1004
10962.63 1039
10963.62 1087
10964.61 1069
10965.60 1114
10966.59 1047
10967.58 1083
10968.57 1049
10969.56 976
10970.55 921
10971.54 940
10972.52 894
10973.51 917
10974.50 845
10975.49 830
10976.48 846
10977.47 896
10978.46 856
10979.45 873
10980.44 744
10981.43 755
10982.42 856
10983.41 848
10984.40 856
10985.39 847
10986.38 855
10987.37 926
10988.36 892
10989.35 862
10990.34 866
10991.33 886
10992.32 908
10993.31 950
10994.30 832
10995.29 893
10996.28 901
10997.27 920
10998.26 984
10999.25 1040
11000.24 997
11001.23 1110
11002.22 1181
11003.21 1279
11004.20 1452
11005.20 1485
11006.19 1515
11007.18 1509
11008.17 1350
11009.16 1275
11010.15 1171
11011.14 1056
11012.13 1015
11013.12 973
11014.11 943
11015.10 906
11016.10 860
11017.09 739
11018.08 781
11019.07 764
11020.06 754
11021.05 759
11022.04 736
11023.04 724
11024.03 713
11025.02 725
11026.01 754
11027.00 734
11027.99 680
11028.99 697
11029.98 735
11030.97 687
11031.96 754
11032.95 743
11033.95 688
11034.94 707
11035.93 694
11036.92 700
11037.91 747
11038.91 706
11039.90 702
11040.89 702
11041.88 670
11042.88 692
11043.87 658
11044.86 666
11045.85 639
11046.85 623
11047.84 660
11048.83 649
11049.82 666
11050.82 674
11051.81 611
11052.80 666
11053.80 639
11054.79 613
11055.78 641
11056.77 668
11057.77 618
11058.76 666
11059.75 682
11060.75 680
11061.74 666
11062.73 589
11063.73 664
11064.72 639
11065.71 618
11066.71 652
11067.70 609
11068.69 695
11069.69 670
11070.68 605
11071.68 641
11072.67 599
11073.66 604
11074.66 589
11075.65 611
11076.65 676
11077.64 638
11078.63 563
11079.63 565
11080.62 592
11081.62 597
11082.61 589
11083.60 647
11084.60 577
11085.59 591
11086.59 590
11087.58 569
11088.58 624
11089.57 598
11090.57 650
11091.56 689
11092.55 626
11093.55 582
11094.54 622
11095.54 585
11096.53 588
11097.53 616
11098.52 587
11099.52 575
11100.51 548
11101.51 594
11102.50 576
11103.50 581
11104.49 574
11105.49 610
11106.48 565
11107.48 579
11108.48 558
11109.47 582
11110.47 534
11111.46 558
11112.46 583
11113.45 562
11114.45 554
11115.44 594
11116.44 547
11117.44 526
11118.43 529
11119.43 506
11120.42 533
11121.42 584
11122.42 557
11123.41 492
11124.41 507
11125.40 575
11126.40 562
11127.40 506
11128.39 527
11129.39 519
11130.38 523
11131.38 569
11132.38 557
11133.37 526
11134.37 596
11135.37 555
11136.36 561
11137.36 555
11138.36 514
11139.35 503
11140.35 570
11141.35 526
11142.34 514
11143.34 490
11144.34 516
11145.34 539
11146.33 521
11147.33 521
11148.33 510
11149.32 586
11150.32 569
11151.32 564
11152.32 535
11153.31 524
11154.31 495
11155.31 557
11156.31 553
11157.30 568
11158.30 519
11159.30 548
11160.30 550
11161.29 528
11162.29 539
11163.29 527
11164.29 546
11165.29 581
11166.28 516
11167.28 521
11168.28 519
11169.28 497
11170.28 521
11171.27 540
11172.27 529
11173.27 529
11174.27 541
11175.27 522
11176.27 519
11177.26 486
11178.26 507
11179.26 555
11180.26 519
11181.26 582
11182.26 530
11183.26 483
11184.26 569
11185.25 568
11186.25 548
11187.25 472
11188.25 520
11189.25 580
11190.25 590
11191.25 543
11192.25 459
11193.25 515
11194.25 519
11195.24 513
11196.24 533
11197.24 496
11198.24 538
11199.24 540
11200.24 514
11201.24 518
11202.24 547
11203.24 546
11204.24 565
11205.24 565
11206.24 542
11207.24 531
11208.24 496
11209.24 513
11210.24 520
11211.24 480
11212.24 536
11213.24 508
11214.24 517
11215.24 569
11216.24 562
11217.24 534
11218.24 555
11219.24 515
11220.24 532
11221.24 508
11222.24 511
11223.24 513
11224.24 462
11225.24 483
11226.24 505
11227.25 522
11228.25 530
11229.25 475
11230.25 487
11231.25 490
11232.25 518
11233.25 514
11234.25 478
11235.25 526
11236.25 509
11237.25 507
11238.26 527
11239.26 545
11240.26 535
11241.26 507
11242.26 550
11243.26 514
11244.26 492
11245.27 488
11246.27 502
11247.27 519
11248.27 505
11249.27 532
11250.27 501
11251.28 480
11252.28 486
11253.28 489
11254.28 516
11255.28 499
11256.29 487
11257.29 557
11258.29 524
11259.29 518
11260.29 500
11261.30 542
11262.30 495
11263.30 508
11264.30 491
11265.31 502
11266.31 505
11267.31 466
11268.31 472
11269.32 541
11270.32 536
11271.32 512
11272.32 507
11273.33 500
11274.33 478
11275.33 518
11276.33 543
11277.34 530
11278.34 506
11279.34 493
11280.35 520
11281.35 489
11282.35 546
11283.36 588
11284.36 493
11285.36 515
11286.37 503
11287.37 496
11288.37 552
11289.38 540
11290.38 539
11291.38 566
11292.39 504
11293.39 514
11294.39 517
11295.40 535
11296.40 525
11297.41 533
11298.41 508
11299.41 561
11300.42 550
11301.42 535
11302.43 531
11303.43 558
11304.43 582
11305.44 566
11306.44 600
11307.45 569
11308.45 546
11309.46 561
11310.46 504
11311.46 509
11312.47 502
11313.47 532
11314.48 523
11315.48 589
11316.49 597
11317.49 596
11318.50 589
11319.50 603
11320.51 578
11321.51 579
11322.52 545
11323.52 596
11324.53 575
11325.53 558
11326.54 528
11327.54 519
11328.55 515
11329.55 545
11330.56 528
11331.56 573
11332.57 577
11333.57 547
11334.58 540
11335.58 548
11336.59 588
11337.60 618
11338.60 561
11339.61 551
11340.61 562
11341.62 605
11342.62 554
11343.63 656
11344.64 656
11345.64 648
11346.65 688
11347.65 677
11348.66 647
11349.67 669
11350.67 582
11351.68 589
11352.69 579
11353.69 573
11354.70 550
11355.71 529
11356.71 572
11357.72 528
11358.72 563
11359.73 559
11360.74 558
11361.74 494
11362.75 532
11363.76 527
11364.76 504
11365.77 543
11366.78 525
11367.79 544
11368.79 539
11369.80 538
11370.81 499
11371.81 490
11372.82 551
11373.83 558
11374.84 544
11375.84 570
11376.85 535
11377.86 554
11378.87 548
11379.87 607
11380.88 527
11381.89 503
11382.90 511
11383.90 536
11384.91 552
11385.92 501
11386.93 506
11387.93 501
11388.94 513
11389.95 523
11390.96 474
11391.97 504
11392.97 523
11393.98 543
11394.99 544
11396.00 516
11397.01 496
11398.02 487
11399.02 539
11400.03 521
11401.04 537
11402.05 544
11403.06 556
11404.07 504
11405.08 456
11406.08 475
11407.09 479
11408.10 548
11409.11 524
11410.12 529
11411.13 580
11412.14 502
11413.15 498
11414.15 514
11415.16 537
11416.17 538
11417.18 513
11418.19 504
11419.20 536
11420.21 543
11421.22 557
11422.23 567
11423.24 600
11424.25 532
11425.26 510
11426.27 564
11427.28 575
11428.29 551
11429.30 552
11430.31 549
11431.32 509
11432.32 552
11433.33 534
11434.34 546
11435.35 505
11436.36 513
11437.37 540
11438.38 556
11439.39 576
11440.41 562
11441.42 564
11442.43 575
11443.44 566
11444.45 578
11445.46 527
11446.47 541
11447.48 586
11448.49 592
11449.50 572
11450.51 569
11451.52 551
11452.53 605
11453.54 590
11454.55 595
11455.56 545
11456.57 576
11457.59 584
11458.60 562
11459.61 537
11460.62 519
11461.63 579
11462.64 612
11463.65 635
11464.66 589
11465.67 571
11466.69 581
11467.70 588
11468.71 606
11469.72 534
11470.73 607
11471.74 618
11472.75 577
11473.77 571
11474.78 594
11475.79 585
11476.80 631
11477.81 556
11478.83 602
11479.84 640
11480.85 557
11481.86 579
11482.87 613
11483.89 615
11484.90 569
11485.91 611
11486.92 595
11487.93 577
11488.95 610
11489.96 646
11490.97 570
11491.98 596
11493.00 572
11494.01 612
11495.02 627
11496.03 614
11497.05 595
11498.06 617
11499.07 635
11500.09 624
11501.10 606
11502.11 603
11503.12 576
11504.14 605
11505.15 622
11506.16 560
11507.18 617
11508.19 667
11509.20 598
11510.22 618
11511.23 584
11512.24 586
11513.26 646
11514.27 614
11515.28 640
11516.30 649
11517.31 661
11518.32 598
11519.34 655
11520.35 684
11521.37 658
11522.38 613
11523.39 669
11524.41 669
11525.42 672
11526.44 646
11527.45 659
11528.46 621
11529.48 669
11530.49 700
11531.51 682
11532.52 714
11533.53 705
11534.55 695
11535.56 684
11536.58 681
11537.59 712
11538.61 707
11539.62 781
11540.64 715
11541.65 743
11542.67 698
11543.68 694
11544.69 704
11545.71 710
11546.72 742
11547.74 741
11548.75 734
11549.77 738
11550.78 777
11551.80 686
11552.81 739
11553.83 802
11554.85 834
11555.86 805
11556.88 761
11557.89 789
11558.91 807
11559.92 803
11560.94 893
11561.95 863
11562.97 882
11563.98 857
11565.00 824
11566.02 832
11567.03 793
11568.05 863
11569.06 875
11570.08 893
11571.10 821
11572.11 849
11573.13 880
11574.14 884
11575.16 921
11576.18 849
11577.19 901
11578.21 950
11579.22 923
11580.24 905
11581.26 931
11582.27 1026
11583.29 1031
11584.31 1127
11585.32 1107
11586.34 1087
11587.36 1117
11588.37 1268
11589.39 1286
11590.41 1266
11591.42 1261
11592.44 1282
11593.46 1324
11594.47 1312
11595.49 1346
11596.51 1395
11597.53 1471
11598.54 1549
11599.56 1747
11600.58 1924
11601.59 2151
11602.61 2444
11603.63 2687
11604.65 2886
11605.66 2992
11606.68 2884
11607.70 2739
11608.72 2623
11609.74 2250
11610.75 2087
11611.77 1714
11612.79 1560
11613.81 1421
11614.82 1276
11615.84 1179
11616.86 1170
11617.88 1145
11618.90 1024
11619.91 1026
11620.93 1011
11621.95 995
11622.97 1023
11623.99 911
11625.01 891
11626.02 898
11627.04 902
11628.06 901
11629.08 951
11630.10 930
11631.12 908
11632.14 873
11633.15 945
11634.17 990
11635.19 894
11636.21 839
11637.23 789
11638.25 801
11639.27 843
11640.29 841
11641.30 831
11642.32 789
11643.34 768
11644.36 825
11645.38 837
11646.40 776
11647.42 754
11648.44 764
11649.46 738
11650.48 716
11651.50 689
11652.52 673
11653.54 699
11654.56 710
11655.58 741
11656.60 703
11657.62 743
11658.64 734
11659.66 764
11660.68 734
11661.70 740
11662.72 686
11663.74 740
11664.76 739
11665.78 734
11666.80 726
11667.82 760
11668.84 750
11669.86 723
11670.88 743
11671.90 767
11672.92 756
11673.94 770
11674.96 750
11675.98 707
11677.00 777
11678.02 790
11679.04 861
11680.06 830
11681.08 816
11682.10 838
11683.12 879
11684.15 874
11685.17 792
11686.19 827
11687.21 844
11688.23 883
11689.25 819
11690.27 789
11691.29 738
11692.31 835
11693.34 836
11694.36 827
11695.38 843
11696.40 846
11697.42 782
11698.44 780
11699.46 803
11700.49 773
11701.51 793
11702.53 751
11703.55 755
11704.57 823
11705.60 758
11706.62 718
11707.64 721
11708.66 756
11709.68 801
11710.71 749
11711.73 711
11712.75 745
11713.77 725
11714.79 711
11715.82 684
11716.84 675
11717.86 686
11718.88 691
11719.91 727
11720.93 704
11721.95 672
11722.97 690
11724.00 649
11725.02 633
11726.04 671
11727.07 639
11728.09 656
11729.11 639
11730.13 665
11731.16 690
11732.18 676
11733.20 636
11734.23 623
11735.25 659
11736.27 634
11737.30 649
11738.32 645
11739.34 635
11740.37 654
11741.39 602
11742.41 621
11743.44 635
11744.46 620
11745.48 660
11746.51 579
11747.53 592
11748.55 628
11749.58 644
11750.60 601
11751.63 564
11752.65 608
11753.67 606
11754.70 633
11755.72 614
11756.75 585
11757.77 562
11758.79 628
11759.82 622
11760.84 668
11761.87 652
11762.89 619
11763.92 592
11764.94 603
11765.97 620
11766.99 607
11768.01 583
11769.04 567
11770.06 616
11771.09 639
11772.11 573
11773.14 525
11774.16 559
11775.19 617
11776.21 601
11777.24 525
11778.26 557
11779.29 602
11780.31 616
11781.34 570
11782.36 545
11783.39 504
11784.41 578
11785.44 540
11786.46 551
11787.49 561
11788.52 584
11789.54 582
11790.57 557
11791.59 531
11792.62 565
11793.64 576
11794.67 579
11795.70 556
11796.72 557
11797.75 555
11798.77 550
11799.80 584
11800.83 537
11801.85 532
11802.88 584
11803.90 561
11804.93 550
11805.96 544
11806.98 592
11808.01 583
11809.04 607
11810.06 568
11811.09 570
11812.11 556
11813.14 515
11814.17 560
11815.19 596
11816.22 576
11817.25 612
11818.27 609
11819.30 562
11820.33 559
11821.36 545
11822.38 597
11823.41 584
11824.44 564
11825.46 579
11826.49 521
11827.52 550
11828.54 555
11829.57 602
11830.60 596
11831.63 666
11832.65 572
11833.68 611
11834.71 632
11835.74 622
11836.76 582
11837.79 617
11838.82 605
11839.85 586
11840.88 605
11841.90 547
11842.93 596
11843.96 603
11844.99 611
11846.01 583
11847.04 550
11848.07 609
11849.10 597
11850.13 625
11851.16 632
11852.18 590
11853.21 557
11854.24 604
11855.27 571
11856.30 593
11857.33 647
11858.35 655
11859.38 608
11860.41 581
11861.44 604
11862.47 609
11863.50 614
11864.53 636
11865.56 655
11866.58 642
11867.61 660
11868.64 648
11869.67 606
11870.70 653
11871.73 635
11872.76 662
11873.79 683
11874.82 683
11875.85 644
11876.88 684
11877.91 709
11878.93 653
11879.96 610
11880.99 639
11882.02 685
11883.05 689
11884.08 642
11885.11 599
11886.14 647
11887.17 651
11888.20 717
11889.23 704
11890.26 672
11891.29 672
11892.32 734
11893.35 732
11894.38 759
11895.41 727
11896.44 701
11897.47 684
11898.50 822
11899.53 746
11900.56 767
11901.59 798
11902.62 760
11903.65 799
11904.69 801
11905.72 840
11906.75 863
11907.78 876
11908.81 824
11909.84 863
11910.87 923
11911.90 840
11912.93 792
11913.96 813
11914.99 842
11916.02 805
11917.06 810
11918.09 785
11919.12 835
11920.15 827
11921.18 777
11922.21 718
11923.24 735
11924.27 763
11925.31 810
11926.34 847
11927.37 750
11928.40 714
11929.43 808
11930.46 852
11931.50 930
11932.53 937
11933.56 986
11934.59 1133
11935.62 1184
11936.65 1234
11937.69 1234
11938.72 1276
11939.75 1195
11940.78 1198
11941.81 1163
11942.85 997
11943.88 966
11944.91 911
11945.94 859
11946.98 878
11948.01 817
11949.04 756
11950.07 741
11951.11 746
11952.14 736
11953.17 644
11954.20 690
11955.24 701
11956.27 701
11957.30 709
11958.34 720
11959.37 701
11960.40 703
11961.43 687
11962.47 717
11963.50 712
11964.53 700
11965.57 682
11966.60 708
11967.63 671
11968.67 685
11969.70 694
11970.73 667
11971.77 691
11972.80 688
11973.83 746
11974.87 728
11975.90 672
11976.94 710
11977.97 696
11979.00 678
11980.04 674
11981.07 631
11982.10 669
11983.14 658
11984.17 653
11985.21 671
11986.24 660
11987.27 709
11988.31 721
11989.34 708
11990.38 677
11991.41 680
11992.45 687
11993.48 686
11994.51 708
11995.55 667
11996.58 674
11997.62 702
11998.65 735
11999.69 738
12000.72 709
12001.76 709
12002.79 729
12003.83 771
12004.86 738
12005.90 748
12006.93 728
12007.97 710
12009.00 687
12010.04 716
12011.07 766
12012.11 696
12013.14 771
12014.18 759
12015.21 737
12016.25 728
12017.28 786
12018.32 753
12019.35 756
12020.39 722
12021.43 745
12022.46 853
12023.50 786
12024.53 731
12025.57 807
12026.60 817
12027.64 806
12028.68 787
12029.71 733
12030.75 808
12031.78 824
12032.82 778
12033.86 794
12034.89 736
12035.93 791
12036.97 795
12038.00 800
12039.04 750
12040.07 759
12041.11 798
12042.15 795
12043.18 784
12044.22 778
12045.26 758
12046.29 762
12047.33 780
12048.37 755
12049.40 806
12050.44 841
12051.48 824
12052.52 801
12053.55 756
12054.59 812
12055.63 791
12056.66 854
12057.70 881
12058.74 801
12059.78 808
12060.81 831
12061.85 801
12062.89 870
12063.92 866
12064.96 908
12066.00 837
12067.04 831
12068.07 893
12069.11 868
12070.15 812
12071.19 843
12072.23 857
12073.26 870
12074.30 876
12075.34 867
12076.38 905
12077.42 869
12078.45 852
12079.49 839
12080.53 822
12081.57 848
12082.61 821
12083.64 801
12084.68 880
12085.72 865
12086.76 882
12087.80 844
12088.84 869
12089.88 915
12090.91 935
12091.95 930
12092.99 952
12094.03 972
12095.07 935
12096.11 937
12097.15 881
12098.19 923
12099.22 956
12100.26 1045
12101.30 978
12102.34 982
12103.38 1030
12104.42 1117
12105.46 1111
12106.50 1168
12107.54 1228
12108.58 1219
12109.62 1358
12110.66 1269
12111.70 1281
12112.74 1238
12113.77 1248
12114.81 1114
12115.85 1044
12116.89 961
12117.93 963
12118.97 902
12120.01 867
12121.05 788
12122.09 803
12123.13 857
12124.17 806
12125.21 762
12126.25 802
12127.29 711
12128.33 678
12129.37 724
12130.41 769
12131.45 754
12132.50 736
12133.54 757
12134.58 684
12135.62 682
12136.66 653
12137.70 653
12138.74 676
12139.78 682
12140.82 683
12141.86 685
12142.90 721
12143.94 650
12144.98 641
12146.02 644
12147.07 626
12148.11 656
12149.15 721
12150.19 656
12151.23 699
12152.27 668
12153.31 645
12154.35 634
12155.40 612
12156.44 709
12157.48 696
12158.52 635
12159.56 655
12160.60 615
12161.64 626
12162.69 650
12163.73 691
12164.77 618
12165.81 639
12166.85 616
12167.90 667
12168.94 630
12169.98 622
12171.02 650
12172.06 685
12173.11 665
12174.15 652
12175.19 579
12176.23 646
12177.27 617
12178.32 602
12179.36 607
12180.40 675
12181.44 660
12182.49 671
12183.53 641
12184.57 556
12185.61 591
12186.66 656
12187.70 628
12188.74 626
12189.79 616
12190.83 647
12191.87 699
12192.91 658
12193.96 635
12195.00 681
12196.04 689
12197.09 631
12198.13 593
12199.17 624
12200.22 608
12201.26 632
12202.30 592
12203.35 633
12204.39 629
12205.43 650
12206.48 617
12207.52 648
12208.57 578
12209.61 601
12210.65 617
12211.70 599
12212.74 623
12213.78 595
12214.83 564
12215.87 587
12216.92 612
12217.96 623
12219.00 562
12220.05 613
12221.09 620
12222.14 609
12223.18 606
12224.23 544
12225.27 572
12226.31 537
12227.36 611
12228.40 572
12229.45 608
12230.49 580
12231.54 595
12232.58 592
12233.63 611
12234.67 556
12235.72 584
12236.76 616
12237.81 615
12238.85 603
12239.90 573
12240.94 618
12241.99 623
12243.03 599
12244.08 576
12245.12 569
12246.17 558
12247.21 576
12248.26 522
12249.30 553
12250.35 537
12251.39 558
12252.44 556
12253.49 583
12254.53 564
12255.58 559
12256.62 568
12257.67 537
12258.71 577
12259.76 560
12260.81 553
12261.85 552
12262.90 575
12263.94 547
12264.99 552
12266.04 539
12267.08 523
12268.13 568
12269.17 531
12270.22 567
12271.27 563
12272.31 502
12273.36 506
12274.41 536
12275.45 528
12276.50 538
12277.55 558
12278.59 590
12279.64 573
12280.69 480
12281.73 528
12282.78 532
12283.83 508
12284.87 492
12285.92 522
12286.97 499
12288.01 501
12289.06 514
12290.11 521
12291.16 556
12292.20 518
12293.25 552
12294.30 545
12295.35 526
12296.39 534
12297.44 528
12298.49 531
12299.54 525
12300.58 541
12301.63 529
12302.68 535
12303.73 505
12304.77 509
12305.82 539
12306.87 515
12307.92 547
12308.97 567
12310.01 525
12311.06 496
12312.11 527
12313.16 502
12314.21 508
12315.25 507
12316.30 519
12317.35 507
12318.40 542
12319.45 523
12320.50 489
12321.54 500
12322.59 472
12323.64 497
12324.69 507
12325.74 500
12326.79 522
12327.84 487
12328.89 481
12329.93 521
12330.98 505
12332.03 487
12333.08 512
12334.13 527
12335.18 507
12336.23 512
12337.28 532
12338.33 502
12339.38 452
12340.43 477
12341.47 533
12342.52 512
12343.57 521
12344.62 514
12345.67 478
12346.72 489
12347.77 533
12348.82 517
12349.87 469
12350.92 527
12351.97 493
12353.02 477
12354.07 503
12355.12 469
12356.17 479
12357.22 496
12358.27 522
12359.32 475
12360.37 468
12361.42 467
12362.47 501
12363.52 493
12364.57 489
12365.62 475
12366.67 516
12367.72 481
12368.77 496
12369.82 457
12370.87 471
12371.93 519
12372.98 519
12374.03 489
12375.08 442
12376.13 520
12377.18 492
12378.23 524
12379.28 528
12380.33 512
12381.38 488
12382.43 546
12383.49 556
12384.54 455
12385.59 515
12386.64 524
12387.69 503
12388.74 471
12389.79 508
12390.84 500
12391.90 472
12392.95 496
12394.00 504
12395.05 496
12396.10 480
12397.15 530
12398.21 523
12399.26 498
12400.31 571
12401.36 533
12402.41 489
12403.47 488
12404.52 493
12405.57 490
12406.62 494
12407.67 516
12408.73 521
12409.78 514
12410.83 528
12411.88 520
12412.94 525
12413.99 506
12415.04 535
12416.09 559
12417.15 568
12418.20 518
12419.25 509
12420.30 497
12421.36 571
12422.41 540
12423.46 531
12424.52 530
12425.57 533
12426.62 552
12427.67 519
12428.73 497
12429.78 507
12430.83 523
12431.89 516
12432.94 520
12433.99 535
12435.05 524
12436.10 536
12437.15 548
12438.21 538
12439.26 496
12440.31 553
12441.37 567
12442.42 580
12443.47 599
12444.53 550
12445.58 550
12446.64 578
12447.69 539
12448.74 525
12449.80 521
12450.85 513
12451.91 530
12452.96 553
12454.01 504
12455.07 550
12456.12 526
12457.18 583
12458.23 527
12459.29 503
12460.34 529
12461.39 583
12462.45 585
12463.50 548
12464.56 545
12465.61 530
12466.67 566
12467.72 607
12468.78 542
12469.83 472
12470.89 509
12471.94 537
12473.00 524
12474.05 552
12475.11 543
12476.16 556
12477.22 558
12478.27 551
12479.33 575
12480.38 625
12481.44 619
12482.49 642
12483.55 553
12484.60 589
12485.66 660
12486.71 644
12487.77 643
12488.83 634
12489.88 633
12490.94 652
12491.99 657
12493.05 717
12494.10 734
12495.16 746
12496.22 838
12497.27 847
12498.33 1016
12499.38 1101
12500.44 1126
12501.50 1174
12502.55 1075
12503.61 1035
12504.67 964
12505.72 941
12506.78 916
12507.83 810
12508.89 814
12509.95 720
12511.00 702
12512.06 693
12513.12 647
12514.17 652
12515.23 672
12516.29 600
12517.34 591
12518.40 603
12519.46 605
12520.52 602
12521.57 551
12522.63 556
12523.69 592
12524.74 597
12525.80 584
12526.86 551
12527.92 572
12528.97 602
12530.03 562
12531.09 558
12532.15 625
12533.20 586
12534.26 585
12535.32 525
12536.38 598
12537.43 627
12538.49 562
12539.55 546
12540.61 587
12541.66 508
12542.72 548
12543.78 559
12544.84 559
12545.90 497
12546.95 553
12548.01 600
12549.07 623
12550.13 589
12551.19 547
12552.25 576
12553.30 568
12554.36 537
12555.42 577
12556.48 572
12557.54 608
12558.60 621
12559.65 596
12560.71 519
12561.77 554
12562.83 597
12563.89 545
12564.95 567
12566.01 586
12567.07 592
12568.13 553
12569.18 623
12570.24 622
12571.30 600
12572.36 612
12573.42 622
12574.48 624
12575.54 667
12576.60 617
12577.66 654
12578.72 674
12579.78 772
12580.84 751
12581.90 720
12582.96 708
12584.02 751
12585.07 656
12586.13 726
12587.19 690
12588.25 661
12589.31 643
12590.37 664
12591.43 629
12592.49 654
12593.55 616
12594.61 638
12595.67 589
12596.73 618
12597.79 640
12598.86 612
12599.92 647
12600.98 599
12602.04 580
12603.10 587
12604.16 585
12605.22 590
12606.28 611
12607.34 561
12608.40 577
12609.46 596
12610.52 558
12611.58 536
12612.64 563
12613.70 589
12614.76 562
12615.83 560
12616.89 570
12617.95 640
12619.01 572
12620.07 537
12621.13 560
12622.19 567
12623.25 599
12624.32 599
12625.38 540
12626.44 571
12627.50 593
12628.56 566
12629.62 583
12630.68 562
12631.75 495
12632.81 511
12633.87 555
12634.93 586
12635.99 570
12637.05 539
12638.12 581
12639.18 552
12640.24 565
12641.30 522
12642.36 485
12643.43 568
12644.49 524
12645.55 523
12646.61 552
12647.68 524
12648.74 538
12649.80 553
12650.86 561
12651.93 597
12652.99 589
12654.05 561
12655.11 557
12656.18 549
12657.24 592
12658.30 623
12659.36 622
12660.43 617
12661.49 600
12662.55 587
12663.62 615
12664.68 578
12665.74 567
12666.81 571
12667.87 602
12668.93 642
12670.00 586
12671.06 541
12672.12 595
12673.19 586
12674.25 597
12675.31 586
12676.38 591
12677.44 609
12678.50 665
12679.57 591
12680.63 611
12681.69 599
12682.76 640
12683.82 589
12684.89 617
12685.95 576
12687.01 611
12688.08 577
12689.14 564
12690.21 583
12691.27 592
12692.33 646
12693.40 631
12694.46 636
12695.53 603
12696.59 609
12697.66 626
12698.72 668
12699.79 672
12700.85 603
12701.91 564
12702.98 556
12704.04 617
12705.11 655
12706.17 665
12707.24 633
12708.30 626
12709.37 655
12710.43 701
12711.50 633
12712.56 615
12713.63 632
12714.69 636
12715.76 639
12716.82 619
12717.89 659
12718.95 608
12720.02 568
12721.09 610
12722.15 596
12723.22 623
12724.28 625
12725.35 640
12726.41 535
12727.48 570
12728.54 620
12729.61 602
12730.68 612
12731.74 542
12732.81 558
12733.87 565
12734.94 599
12736.01 567
12737.07 548
12738.14 610
12739.20 614
12740.27 588
12741.34 556
12742.40 611
12743.47 550
12744.54 626
12745.60 578
12746.67 528
12747.74 539
12748.80 586
12749.87 561
12750.94 504
12752.00 520
12753.07 531
12754.14 551
12755.20 528
12756.27 547
12757.34 506
12758.40 526
12759.47 551
12760.54 517
12761.60 488
12762.67 544
12763.74 513
12764.81 501
12765.87 448
12766.94 437
12768.01 480
12769.08 473
12770.14 487
12771.21 474
12772.28 456
12773.35 454
12774.41 463
12775.48 474
12776.55 457
12777.62 454
12778.68 496
12779.75 462
12780.82 473
12781.89 431
12782.96 470
12784.02 445
12785.09 480
12786.16 478
12787.23 484
12788.30 477
12789.37 497
12790.43 449
12791.50 494
12792.57 482
12793.64 455
12794.71 484
12795.78 493
12796.84 487
12797.91 489
12798.98 487
12800.05 487
12801.12 454
12802.19 493
12803.26 499
12804.33 472
12805.40 437
12806.46 488
12807.53 464
12808.60 486
12809.67 446
12810.74 493
12811.81 474
12812.88 463
12813.95 436
12815.02 467
12816.09 456
12817.16 507
12818.23 501
12819.30 481
12820.37 477
12821.44 426
12822.50 396
12823.57 430
12824.64 427
12825.71 452
12826.78 476
12827.85 441
12828.92 487
12829.99 490
12831.06 462
12832.13 448
12833.20 443
12834.27 424
12835.34 441
12836.41 522
12837.49 479
12838.56 454
12839.63 479
12840.70 448
12841.77 441
12842.84 456
12843.91 410
12844.98 456
12846.05 482
12847.12 443
12848.19 418
12849.26 417
12850.33 440
12851.40 448
12852.47 471
12853.55 460
12854.62 471
12855.69 434
12856.76 466
12857.83 462
12858.90 485
12859.97 495
12861.04 490
12862.11 467
12863.19 433
12864.26 428
12865.33 426
12866.40 412
12867.47 465
12868.54 434
12869.62 429
12870.69 428
12871.76 423
12872.83 412
12873.90 444
12874.97 442
12876.05 411
12877.12 400
12878.19 408
12879.26 432
12880.33 457
12881.41 421
12882.48 457
12883.55 421
12884.62 407
12885.70 416
12886.77 414
12887.84 434
12888.91 422
12889.98 432
12891.06 422
12892.13 398
12893.20 413
12894.28 442
12895.35 474
12896.42 450
12897.49 431
12898.57 403
12899.64 439
12900.71 430
12901.79 411
12902.86 419
12903.93 408
12905.00 418
12906.08 411
12907.15 400
12908.22 379
12909.30 406
12910.37 398
12911.44 427
12912.52 423
12913.59 439
12914.66 413
12915.74 393
12916.81 390
12917.89 407
12918.96 403
12920.03 411
12921.11 389
12922.18 412
12923.25 366
12924.33 376
12925.40 396
12926.48 403
12927.55 433
12928.62 411
12929.70 443
12930.77 426
12931.85 393
12932.92 425
12934.00 404
12935.07 408
12936.14 411
12937.22 419
12938.29 407
12939.37 380
12940.44 406
12941.52 394
12942.59 372
12943.67 412
12944.74 407
12945.82 404
12946.89 389
12947.97 377
12949.04 381
12950.12 373
12951.19 384
12952.27 442
12953.34 416
12954.42 406
12955.49 456
12956.57 413
12957.64 373
12958.72 399
12959.79 352
12960.87 368
12961.94 381
12963.02 419
12964.10 393
12965.17 448
12966.25 402
12967.32 424
12968.40 403
12969.47 408
12970.55 401
12971.63 399
12972.70 365
12973.78 375
12974.85 403
12975.93 397
12977.01 401
12978.08 401
12979.16 392
12980.23 419
12981.31 439
12982.39 405
12983.46 437
12984.54 452
12985.62 412
12986.69 445
12987.77 394
12988.85 388
12989.92 430
12991.00 410
12992.08 431
12993.15 467
12994.23 453
12995.31 433
12996.38 387
12997.46 457
12998.54 407
12999.61 416
13000.69 441
13001.77 424
13002.85 431
13003.92 481
13005.00 406
13006.08 413
13007.16 376
13008.23 404
13009.31 412
13010.39 404
13011.47 431
13012.54 477
13013.62 492
13014.70 443
13015.78 425
13016.85 437
13017.93 399
13019.01 465
13020.09 445
13021.17 429
13022.24 437
13023.32 455
13024.40 467
13025.48 453
13026.56 445
13027.63 462
13028.71 455
13029.79 474
13030.87 477
13031.95 433
13033.03 497
13034.10 487
13035.18 467
13036.26 410
13037.34 441
13038.42 432
13039.50 442
13040.58 437
13041.66 461
13042.73 451
13043.81 436
13044.89 427
13045.97 505
13047.05 473
13048.13 434
13049.21 420
13050.29 478
13051.37 464
13052.45 429
13053.53 466
13054.60 478
13055.68 486
13056.76 481
13057.84 458
13058.92 474
13060.00 504
13061.08 458
13062.16 475
13063.24 474
13064.32 482
13065.40 486
13066.48 476
13067.56 468
13068.64 474
13069.72 462
13070.80 460
13071.88 453
13072.96 449
13074.04 474
13075.12 476
13076.20 497
13077.28 446
13078.36 484
13079.44 451
13080.52 469
13081.60 498
13082.68 477
13083.76 427
13084.84 458
13085.93 423
13087.01 447
13088.09 477
13089.17 427
13090.25 459
13091.33 446
13092.41 428
13093.49 435
13094.57 423
13095.65 460
13096.73 444
13097.82 448
13098.90 461
13099.98 434
13101.06 431
13102.14 419
13103.22 413
13104.30 408
13105.38 459
13106.47 476
13107.55 450
13108.63 440
13109.71 384
13110.79 433
13111.87 441
13112.96 468
13114.04 438
13115.12 435
13116.20 441
13117.28 446
13118.37 471
13119.45 449
13120.53 422
13121.61 485
13122.69 463
13123.78 429
13124.86 420
13125.94 420
13127.02 444
13128.11 455
13129.19 444
13130.27 409
13131.35 427
13132.44 442
13133.52 440
13134.60 440
13135.68 476
13136.77 426
13137.85 387
13138.93 409
13140.01 401
13141.10 430
13142.18 414
13143.26 458
13144.35 433
13145.43 433
13146.51 440
13147.60 423
13148.68 398
13149.76 384
13150.85 431
13151.93 448
13153.01 412
13154.10 431
13155.18 396
13156.26 424
13157.35 407
13158.43 401
13159.51 422
13160.60 466
13161.68 460
13162.77 428
13163.85 393
13164.93 417
13166.02 438
13167.10 430
13168.19 405
13169.27 435
13170.35 426
13171.44 461
13172.52 464
13173.61 422
13174.69 453
13175.78 467
13176.86 488
13177.94 470
13179.03 435
13180.11 415
13181.20 389
13182.28 423
13183.37 434
13184.45 422
13185.54 448
13186.62 433
13187.71 428
13188.79 437
13189.88 442
13190.96 430
13192.05 417
13193.13 442
13194.22 455
13195.30 462
13196.39 442
13197.47 487
13198.56 490
13199.64 451
13200.73 461
13201.81 500
13202.90 479
13203.98 477
13205.07 473
13206.16 390
13207.24 387
13208.33 405
13209.41 468
13210.50 445
13211.58 477
13212.67 438
13213.76 457
13214.84 502
13215.93 507
13217.01 483
13218.10 392
13219.19 430
13220.27 481
13221.36 436
13222.45 448
13223.53 450
13224.62 410
13225.70 491
13226.79 475
13227.88 455
13228.96 497
13230.05 445
13231.14 425
13232.22 433
13233.31 445
13234.40 442
13235.48 492
13236.57 435
13237.66 462
13238.74 445
13239.83 478
13240.92 468
13242.01 494
13243.09 469
13244.18 522
13245.27 494
13246.35 466
13247.44 486
13248.53 486
13249.62 464
13250.70 505
13251.79 497
13252.88 443
13253.97 444
13255.05 508
13256.14 558
13257.23 520
13258.32 460
13259.41 505
13260.49 525
13261.58 488
13262.67 470
13263.76 502
13264.85 504
13265.93 473
13267.02 480
13268.11 475
13269.20 497
13270.29 510
13271.37 528
13272.46 514
13273.55 517
13274.64 530
13275.73 541
13276.82 517
13277.91 469
13278.99 501
13280.08 520
13281.17 494
13282.26 529
13283.35 501
13284.44 527
13285.53 504
13286.62 506
13287.70 523
13288.79 538
13289.88 494
13290.97 602
13292.06 578
13293.15 522
13294.24 538
13295.33 595
13296.42 542
13297.51 558
13298.60 569
13299.69 587
13300.78 580
13301.87 586
13302.95 570
13304.04 530
13305.13 569
13306.22 563
13307.31 599
13308.40 581
13309.49 610
13310.58 626
13311.67 654
13312.76 641
13313.85 577
13314.94 575
13316.03 612
13317.12 666
13318.21 695
13319.30 678
13320.39 612
13321.48 619
13322.58 564
13323.67 582
13324.76 597
13325.85 624
13326.94 593
13328.03 551
13329.12 613
13330.21 602
13331.30 581
13332.39 580
13333.48 588
13334.57 597
13335.66 585
13336.75 616
13337.85 573
13338.94 552
13340.03 641
13341.12 593
13342.21 612
13343.30 600
13344.39 552
13345.48 598
13346.58 646
13347.67 614
13348.76 627
13349.85 635
13350.94 612
13352.03 604
13353.12 585
13354.22 616
13355.31 660
13356.40 653
13357.49 626
13358.58 634
13359.68 655
13360.77 628
13361.86 653
13362.95 671
13364.04 659
13365.14 626
13366.23 642
13367.32 621
13368.41 658
13369.51 699
13370.60 756
13371.69 709
13372.78 753
13373.87 755
13374.97 768
13376.06 783
13377.15 805
13378.25 800
13379.34 752
13380.43 693
13381.52 712
13382.62 690
13383.71 653
13384.80 644
13385.90 611
13386.99 624
13388.08 598
13389.17 580
13390.27 602
13391.36 616
13392.45 570
13393.55 551
13394.64 553
13395.73 604
13396.83 556
13397.92 541
13399.02 553
13400.11 560
13401.20 543
13402.30 602
13403.39 649
13404.48 567
13405.58 583
13406.67 604
13407.77 568
13408.86 597
13409.95 575
13411.05 528
13412.14 600
13413.24 614
13414.33 572
13415.42 554
13416.52 563
13417.61 599
13418.71 561
13419.80 597
13420.90 587
13421.99 590
13423.08 615
13424.18 584
13425.27 581
13426.37 594
13427.46 570
13428.56 613
13429.65 583
13430.75 582
13431.84 574
13432.94 565
13434.03 522
13435.13 573
13436.22 601
13437.32 552
13438.41 580
13439.51 551
13440.60 574
13441.70 580
13442.79 591
13443.89 572
13444.98 582
13446.08 557
13447.18 596
13448.27 576
13449.37 556
13450.46 556
13451.56 602
13452.65 629
13453.75 672
13454.85 592
13455.94 614
13457.04 596
13458.13 604
13459.23 650
13460.33 648
13461.42 681
13462.52 658
13463.61 634
13464.71 621
13465.81 621
13466.90 648
13468.00 599
13469.10 656
13470.19 667
13471.29 620
13472.38 682
13473.48 688
13474.58 635
13475.67 676
13476.77 636
13477.87 665
13478.96 638
13480.06 666
13481.16 690
13482.26 654
13483.35 622
13484.45 674
13485.55 651
13486.64 644
13487.74 686
13488.84 620
13489.94 644
13491.03 645
13492.13 683
13493.23 672
13494.32 657
13495.42 693
13496.52 667
13497.62 665
13498.72 709
13499.81 721
13500.91 728
13502.01 733
13503.11 785
13504.20 762
13505.30 781
13506.40 747
13507.50 816
13508.60 802
13509.69 793
13510.79 818
13511.89 829
13512.99 887
13514.09 817
13515.18 767
13516.28 760
13517.38 714
13518.48 693
13519.58 652
13520.68 642
13521.78 726
13522.87 661
13523.97 610
13525.07 558
13526.17 561
13527.27 602
13528.37 593
13529.47 565
13530.57 566
13531.66 596
13532.76 632
13533.86 586
13534.96 552
13536.06 578
13537.16 585
13538.26 586
13539.36 573
13540.46 588
13541.56 590
13542.66 562
13543.76 569
13544.86 556
13545.96 559
13547.05 570
13548.15 529
13549.25 520
13550.35 490
13551.45 527
13552.55 507
13553.65 567
13554.75 539
13555.85 522
13556.95 525
13558.05 541
13559.15 526
13560.25 531
13561.35 537
13562.45 521
13563.55 485
13564.65 518
13565.75 569
13566.85 566
13567.96 475
13569.06 498
13570.16 515
13571.26 505
13572.36 546
13573.46 545
13574.56 529
13575.66 529
13576.76 506
13577.86 497
13578.96 537
13580.06 500
13581.16 530
13582.27 546
13583.37 529
13584.47 488
13585.57 495
13586.67 518
13587.77 562
13588.87 562
13589.97 510
13591.08 512
13592.18 520
13593.28 533
13594.38 535
13595.48 519
13596.58 547
13597.68 543
13598.79 505
13599.89 533
13600.99 520
13602.09 548
13603.19 522
13604.30 518
13605.40 533
13606.50 539
13607.60 549
13608.70 521
13609.81 575
13610.91 526
13612.01 557
13613.11 555
13614.21 535
13615.32 573
13616.42 516
13617.52 519
13618.62 490
13619.73 486
13620.83 504
13621.93 531
13623.03 472
13624.14 478
13625.24 509
13626.34 552
13627.45 518
13628.55 521
13629.65 486
13630.75 564
13631.86 533
13632.96 515
13634.06 542
13635.17 572
13636.27 560
13637.37 483
13638.48 504
13639.58 544
13640.68 460
13641.79 487
13642.89 500
13643.99 450
13645.10 506
13646.20 517
13647.30 523
13648.41 509
13649.51 541
13650.62 545
13651.72 514
13652.82 516
13653.93 463
13655.03 476
13656.14 510
13657.24 484
13658.34 518
13659.45 504
13660.55 503
13661.66 516
13662.76 475
13663.87 472
13664.97 505
13666.07 491
13667.18 474
13668.28 495
13669.39 497
13670.49 497
13671.60 500
13672.70 520
13673.81 500
13674.91 479
13676.02 521
13677.12 517
13678.23 541
13679.33 510
13680.44 479
13681.54 513
13682.65 480
13683.75 483
13684.86 499
13685.96 480
13687.07 529
13688.17 524
13689.28 525
13690.38 517
13691.49 499
13692.59 512
13693.70 510
13694.80 496
13695.91 511
13697.02 473
13698.12 529
13699.23 543
13700.33 519
13701.44 518
13702.55 547
13703.65 517
13704.76 533
13705.86 512
13706.97 502
13708.08 503
13709.18 481
13710.29 496
13711.39 529
13712.50 507
13713.61 523
13714.71 546
13715.82 567
13716.93 515
13718.03 480
13719.14 500
13720.25 517
13721.35 524
13722.46 578
13723.57 529
13724.67 587
13725.78 587
13726.89 575
13727.99 559
13729.10 605
13730.21 566
13731.31 615
13732.42 631
13733.53 596
13734.64 590
13735.74 619
13736.85 602
13737.96 604
13739.07 596
13740.17 627
13741.28 688
13742.39 649
13743.50 589
13744.60 635
13745.71 644
13746.82 649
13747.93 627
13749.03 632
13750.14 636
13751.25 655
13752.36 619
13753.47 624
13754.57 641
13755.68 646
13756.79 671
13757.90 663
13759.01 711
13760.11 679
13761.22 726
13762.33 707
13763.44 724
13764.55 734
13765.66 740
13766.76 802
13767.87 779
13768.98 786
13770.09 760
13771.20 795
13772.31 816
13773.42 858
13774.53 957
13775.63 949
13776.74 976
13777.85 975
13778.96 991
13780.07 1048
13781.18 1027
13782.29 963
13783.40 1010
13784.51 933
13785.62 929
13786.73 794
13787.83 774
13788.94 760
13790.05 730
13791.16 705
13792.27 650
13793.38 698
13794.49 678
13795.60 615
13796.71 608
13797.82 637
13798.93 561
13800.04 599
13801.15 613
13802.26 629
13803.37 647
13804.48 622
13805.59 649
13806.70 638
13807.81 623
13808.92 627
13810.03 627
13811.14 603
13812.25 595
13813.36 558
13814.47 573
13815.58 610
13816.69 632
13817.80 568
13818.91 510
13820.03 525
13821.14 519
13822.25 542
13823.36 515
13824.47 501
13825.58 526
13826.69 518
13827.80 548
13828.91 562
13830.02 547
13831.13 533
13832.25 540
13833.36 506
13834.47 507
13835.58 528
13836.69 526
13837.80 553
13838.91 477
13840.02 493
13841.14 524
13842.25 569
13843.36 518
13844.47 535
13845.58 477
13846.69 531
13847.81 592
13848.92 531
13850.03 523
13851.14 524
13852.25 540
13853.37 606
13854.48 554
13855.59 533
13856.70 584
13857.81 562
13858.93 560
13860.04 563
13861.15 587
13862.26 545
13863.38 562
13864.49 563
13865.60 545
13866.71 568
13867.83 605
13868.94 634
13870.05 649
13871.16 644
13872.28 620
13873.39 562
13874.50 652
13875.61 604
13876.73 568
13877.84 612
13878.95 620
13880.07 634
13881.18 630
13882.29 611
13883.41 602
13884.52 631
13885.63 627
13886.75 553
13887.86 579
13888.97 563
13890.09 569
13891.20 571
13892.31 572
13893.43 553
13894.54 539
13895.65 570
13896.77 522
13897.88 545
13899.00 548
13900.11 557
13901.22 542
13902.34 547
13903.45 576
13904.57 547
13905.68 571
13906.79 482
13907.91 493
13909.02 556
13910.14 533
13911.25 550
13912.37 556
13913.48 514
13914.59 514
13915.71 532
13916.82 503
13917.94 498
13919.05 469
13920.17 493
13921.28 537
13922.40 460
13923.51 527
13924.63 461
13925.74 475
13926.86 514
13927.97 527
13929.09 486
13930.20 502
13931.32 536
13932.43 476
13933.55 480
13934.66 478
13935.78 497
13936.89 511
13938.01 543
13939.12 515
13940.24 474
13941.35 487
13942.47 487
13943.59 487
13944.70 520
13945.82 531
13946.93 492
13948.05 466
13949.16 456
13950.28 467
13951.40 461
13952.51 463
13953.63 511
13954.74 500
13955.86 446
13956.98 506
13958.09 465
13959.21 473
13960.33 485
13961.44 551
13962.56 515
13963.67 437
13964.79 466
13965.91 504
13967.02 496
13968.14 485
13969.26 532
13970.37 498
13971.49 503
13972.61 469
13973.72 512
13974.84 507
13975.96 522
13977.08 501
13978.19 448
13979.31 487
13980.43 519
13981.54 509
13982.66 465
13983.78 503
13984.90 465
13986.01 486
13987.13 463
13988.25 463
13989.37 490
13990.48 502
13991.60 516
13992.72 483
13993.84 419
13994.95 479
13996.07 512
13997.19 496
13998.31 437
13999.42 481
14000.54 533
14001.66 493
14002.78 507
14003.90 500
14005.01 490
14006.13 484
14007.25 471
14008.37 501
14009.49 515
14010.61 513
14011.72 500
14012.84 529
14013.96 524
14015.08 507
14016.20 501
14017.32 492
14018.43 503
14019.55 521
14020.67 504
14021.79 502
14022.91 548
14024.03 576
14025.15 524
14026.27 518
14027.39 505
14028.50 582
14029.62 563
14030.74 561
14031.86 581
14032.98 560
14034.10 553
14035.22 535
14036.34 523
14037.46 483
14038.58 548
14039.70 537
14040.82 518
14041.94 491
14043.06 512
14044.18 531
14045.30 582
14046.41 491
14047.53 464
14048.65 503
14049.77 510
14050.89 495
14052.01 487
14053.13 517
14054.25 538
14055.37 480
14056.49 460
14057.61 519
14058.74 489
14059.86 516
14060.98 515
14062.10 483
14063.22 516
14064.34 464
14065.46 473
14066.58 510
14067.70 509
14068.82 493
14069.94 496
14071.06 537
14072.18 495
14073.30 554
14074.42 498
14075.54 520
14076.66 507
14077.79 479
14078.91 491
14080.03 489
14081.15 546
14082.27 506
14083.39 525
14084.51 544
14085.63 586
14086.76 530
14087.88 536
14089.00 556
14090.12 541
14091.24 536
14092.36 551
14093.48 536
14094.61 547
14095.73 539
14096.85 536
14097.97 531
14099.09 532
14100.22 576
14101.34 599
14102.46 583
14103.58 586
14104.70 603
14105.83 621
14106.95 627
14108.07 674
14109.19 619
14110.31 632
14111.44 597
14112.56 596
14113.68 537
14114.80 536
14115.93 561
14117.05 555
14118.17 545
14119.29 566
14120.42 536
14121.54 538
14122.66 512
14123.79 530
14124.91 539
14126.03 508
14127.15 522
14128.28 521
14129.40 529
14130.52 503
14131.65 531
14132.77 525
14133.89 540
14135.02 508
14136.14 531
14137.26 577
14138.39 512
14139.51 498
14140.63 536
14141.76 551
14142.88 486
14144.00 521
14145.13 504
14146.25 539
14147.38 523
14148.50 533
14149.62 510
14150.75 488
14151.87 521
14152.99 539
14154.12 557
14155.24 533
14156.37 526
14157.49 528
14158.62 554
14159.74 609
14160.86 598
14161.99 597
14163.11 554
14164.24 509
14165.36 497
14166.49 572
14167.61 528
14168.74 514
14169.86 506
14170.99 493
14172.11 499
14173.23 497
14174.36 469
14175.48 489
14176.61 493
14177.73 489
14178.86 491
14179.98 481
14181.11 540
14182.23 507
14183.36 492
14184.49 504
14185.61 504
14186.74 468
14187.86 465
14188.99 468
14190.11 457
14191.24 429
14192.36 496
14193.49 485
14194.61 452
14195.74 508
14196.87 501
14197.99 464
14199.12 495
14200.24 470
14201.37 519
14202.50 465
14203.62 452
14204.75 444
14205.87 410
14207.00 473
14208.13 485
14209.25 440
14210.38 492
14211.50 471
14212.63 416
14213.76 425
14214.88 433
14216.01 449
14217.14 484
14218.26 453
14219.39 425
14220.52 442
14221.64 461
14222.77 411
14223.90 431
14225.02 416
14226.15 425
14227.28 468
14228.41 447
14229.53 434
14230.66 461
14231.79 452
14232.91 469
14234.04 427
14235.17 419
14236.30 433
14237.42 427
14238.55 394
14239.68 440
14240.81 450
14241.93 457
14243.06 447
14244.19 411
14245.32 398
14246.44 443
14247.57 454
14248.70 494
14249.83 485
14250.95 438
14252.08 431
14253.21 399
14254.34 396
14255.47 438
14256.59 443
14257.72 425
14258.85 440
14259.98 439
14261.11 428
14262.24 441
14263.36 408
14264.49 440
14265.62 419
14266.75 436
14267.88 458
14269.01 459
14270.14 412
14271.26 410
14272.39 385
14273.52 419
14274.65 440
14275.78 428
14276.91 388
14278.04 411
14279.17 446
14280.30 423
14281.42 374
14282.55 436
14283.68 437
14284.81 369
14285.94 392
14287.07 389
14288.20 410
14289.33 384
14290.46 424
14291.59 396
14292.72 433
14293.85 413
14294.98 416
14296.11 429
14297.24 418
14298.37 380
14299.50 430
14300.63 415
14301.76 357
14302.89 376
14304.02 364
14305.15 401
14306.28 393
14307.41 397
14308.54 390
14309.67 396
14310.80 384
14311.93 386
14313.06 362
14314.19 360
14315.32 394
14316.45 386
14317.58 362
14318.71 369
14319.84 392
14320.97 406
14322.10 356
14323.23 350
14324.36 383
14325.49 383
14326.63 384
14327.76 371
14328.89 375
14330.02 343
14331.15 358
14332.28 375
14333.41 399
14334.54 394
14335.67 364
14336.81 344
14337.94 348
14339.07 363
14340.20 345
14341.33 375
14342.46 382
14343.59 390
14344.73 378
14345.86 378
14346.99 379
14348.12 375
14349.25 350
14350.38 324
14351.52 365
14352.65 375
14353.78 382
14354.91 342
14356.04 370
14357.18 348
14358.31 366
14359.44 392
14360.57 385
14361.71 350
14362.84 406
14363.97 357
14365.10 354
14366.24 339
14367.37 349
14368.50 355
14369.63 358
14370.77 363
14371.90 362
14373.03 358
14374.16 373
14375.30 389
14376.43 381
14377.56 345
14378.70 366
14379.83 401
14380.96 403
14382.09 355
14383.23 349
14384.36 374
14385.49 403
14386.63 362
14387.76 344
14388.89 319
14390.03 356
14391.16 326
14392.29 328
14393.43 339
14394.56 354
14395.70 363
14396.83 377
14397.96 384
14399.10 376
14400.23 380
14401.36 371
14402.50 371
14403.63 373
14404.77 364
14405.90 380
14407.03 363
14408.17 338
14409.30 364
14410.44 371
14411.57 404
14412.71 383
14413.84 379
14414.97 363
14416.11 382
14417.24 363
14418.38 336
14419.51 322
14420.65 345
14421.78 393
14422.92 380
14424.05 379
14425.19 376
14426.32 364
14427.46 407
14428.59 408
14429.73 345
14430.86 366
14432.00 357
14433.13 357
14434.27 364
14435.40 336
14436.54 350
14437.67 364
14438.81 338
14439.94 370
14441.08 350
14442.21 326
14443.35 362
14444.48 361
14445.62 359
14446.76 358
14447.89 388
14449.03 356
14450.16 362
14451.30 338
14452.43 339
14453.57 364
14454.71 386
14455.84 322
14456.98 367
14458.11 326
14459.25 354
14460.39 406
14461.52 380
14462.66 397
14463.80 381
14464.93 392
14466.07 385
14467.20 393
14468.34 400
14469.48 371
14470.61 388
14471.75 381
14472.89 385
14474.02 381
14475.16 374
14476.30 360
14477.43 397
14478.57 416
14479.71 379
14480.85 399
14481.98 405
14483.12 391
14484.26 406
14485.39 392
14486.53 389
14487.67 398
14488.81 409
14489.94 373
14491.08 361
14492.22 399
14493.36 381
14494.49 401
14495.63 350
14496.77 365
14497.91 420
14499.04 378
14500.18 366
14501.32 374
14502.46 337
14503.59 393
14504.73 422
14505.87 376
14507.01 318
14508.15 344
14509.28 356
14510.42 377
14511.56 387
14512.70 385
14513.84 371
14514.98 378
14516.11 378
14517.25 378
14518.39 413
14519.53 403
14520.67 369
14521.81 325
14522.95 375
14524.08 386
14525.22 368
14526.36 335
14527.50 360
14528.64 372
14529.78 373
14530.92 337
14532.06 380
14533.20 361
14534.33 390
14535.47 380
14536.61 359
14537.75 369
14538.89 387
14540.03 370
14541.17 354
14542.31 414
14543.45 408
14544.59 374
14545.73 360
14546.87 383
14548.01 397
14549.15 383
14550.29 380
14551.43 380
14552.57 402
14553.71 424
14554.85 452
14555.99 416
14557.13 398
14558.27 386
14559.41 414
14560.55 391
14561.69 411
14562.83 386
14563.97 366
14565.11 432
14566.25 394
14567.39 386
14568.53 399
14569.67 429
14570.81 388
14571.95 388
14573.09 383
14574.23 387
14575.37 416
14576.51 392
14577.65 359
14578.79 378
14579.94 414
14581.08 437
14582.22 428
14583.36 436
14584.50 440
14585.64 446
14586.78 416
14587.92 444
14589.06 427
14590.21 411
14591.35 415
14592.49 407
14593.63 446
14594.77 426
14595.91 450
14597.05 415
14598.20 447
14599.34 444
14600.48 478
14601.62 486
14602.76 443
14603.90 459
14605.05 504
14606.19 461
14607.33 461
14608.47 469
14609.61 485
14610.76 481
14611.90 464
14613.04 458
14614.18 465
14615.32 444
14616.47 474
14617.61 519
14618.75 490
14619.89 465
14621.04 515
14622.18 449
14623.32 502
14624.46 504
14625.61 506
14626.75 545
14627.89 543
14629.04 548
14630.18 533
14631.32 534
14632.46 540
14633.61 552
14634.75 610
14635.89 610
14637.04 584
14638.18 598
14639.32 582
14640.47 650
14641.61 656
14642.75 638
14643.90 654
14645.04 668
14646.18 594
14647.33 568
14648.47 596
14649.61 568
14650.76 578
14651.90 508
14653.05 511
14654.19 540
14655.33 483
14656.48 445
14657.62 506
14658.76 525
14659.91 468
14661.05 523
14662.20 500
14663.34 457
14664.49 488
14665.63 428
14666.77 444
14667.92 440
14669.06 440
14670.21 412
14671.35 461
14672.50 464
14673.64 438
14674.79 444
14675.93 445
14677.07 417
14678.22 447
14679.36 429
14680.51 427
14681.65 415
14682.80 441
14683.94 447
14685.09 381
14686.23 426
14687.38 405
14688.52 408
14689.67 417
14690.81 385
14691.96 432
14693.10 393
14694.25 417
14695.40 383
14696.54 406
14697.69 403
14698.83 388
14699.98 395
14701.12 342
14702.27 358
14703.41 371
14704.56 358
14705.71 407
14706.85 410
14708.00 382
14709.14 367
14710.29 365
14711.44 413
14712.58 373
14713.73 419
14714.87 390
14716.02 363
14717.17 382
14718.31 401
14719.46 367
14720.61 430
14721.75 396
14722.90 348
14724.05 362
14725.19 397
14726.34 396
14727.49 373
14728.63 377
14729.78 375
14730.93 361
14732.07 375
14733.22 359
14734.37 371
14735.51 363
14736.66 368
14737.81 426
14738.95 382
14740.10 399
14741.25 386
14742.40 384
14743.54 396
14744.69 376
14745.84 386
14746.99 396
14748.13 390
14749.28 375
14750.43 396
14751.58 404
14752.72 357
14753.87 402
14755.02 390
14756.17 420
14757.31 395
14758.46 401
14759.61 376
14760.76 387
14761.91 393
14763.05 421
14764.20 381
14765.35 393
14766.50 369
14767.65 424
14768.80 409
14769.94 383
14771.09 395
14772.24 338
14773.39 366
14774.54 402
14775.69 403
14776.83 394
14777.98 390
14779.13 413
14780.28 387
14781.43 403
14782.58 413
14783.73 379
14784.88 393
14786.03 394
14787.17 435
14788.32 407
14789.47 398
14790.62 381
14791.77 375
14792.92 378
14794.07 393
14795.22 413
14796.37 461
14797.52 421
14798.67 424
14799.82 401
14800.97 378
14802.12 422
14803.26 431
14804.41 396
14805.56 445
14806.71 416
14807.86 409
14809.01 424
14810.16 385
14811.31 434
14812.46 410
14813.61 442
14814.76 441
14815.91 358
14817.06 418
14818.21 455
14819.36 407
14820.51 413
14821.66 417
14822.82 396
14823.97 410
14825.12 402
14826.27 393
14827.42 385
14828.57 422
14829.72 390
14830.87 363
14832.02 390
14833.17 416
14834.32 413
14835.47 421
14836.62 408
14837.77 342
14838.93 354
14840.08 346
14841.23 381
14842.38 345
14843.53 335
14844.68 379
14845.83 359
14846.98 326
14848.14 346
14849.29 323
14850.44 308
14851.59 310
14852.74 326
14853.89 304
14855.04 288
14856.20 354
14857.35 362
14858.50 341
14859.65 362
14860.80 370
14861.96 355
14863.11 323
14864.26 342
14865.41 331
14866.56 334
14867.72 335
14868.87 318
14870.02 321
14871.17 314
14872.32 318
14873.48 338
14874.63 303
14875.78 310
14876.93 319
14878.09 315
14879.24 317
14880.39 325
14881.54 328
14882.70 363
14883.85 347
14885.00 320
14886.16 337
14887.31 334
14888.46 330
14889.61 301
14890.77 298
14891.92 350
14893.07 309
14894.23 334
14895.38 325
14896.53 320
14897.69 335
14898.84 347
14899.99 333
14901.15 327
14902.30 322
14903.45 325
14904.61 303
14905.76 319
14906.91 328
14908.07 311
14909.22 301
14910.38 348
14911.53 323
14912.68 343
14913.84 342
14914.99 352
14916.15 314
14917.30 310
14918.45 301
14919.61 318
14920.76 309
14921.92 354
14923.07 312
14924.22 333
14925.38 290
14926.53 274
14927.69 303
14928.84 322
14930.00 353
14931.15 346
14932.31 349
14933.46 341
14934.62 365
14935.77 334
14936.93 330
14938.08 289
14939.24 306
14940.39 318
14941.55 321
14942.70 314
14943.86 338
14945.01 323
14946.17 314
14947.32 324
14948.48 313
14949.63 308
14950.79 319
14951.94 307
14953.10 318
14954.25 321
14955.41 320
14956.56 287
14957.72 322
14958.88 318
14960.03 310
14961.19 324
14962.34 308
14963.50 346
14964.65 361
14965.81 330
14966.97 281
14968.12 342
14969.28 343
14970.43 306
14971.59 328
14972.75 336
14973.90 338
14975.06 359
14976.22 304
14977.37 330
14978.53 340
14979.69 325
14980.84 371
14982.00 315
14983.16 285
14984.31 323
14985.47 345
14986.63 283
14987.78 265
14988.94 278
14990.10 301
14991.25 308
14992.41 296
14993.57 317
14994.72 282
14995.88 310
14997.04 293
14998.20 301
14999.35 299
15000.51 305
15001.67 324
15002.82 291
15003.98 259
15005.14 261
15006.30 278
15007.45 319
15008.61 313
15009.77 266
15010.93 254
15012.09 300
15013.24 293
15014.40 288
15015.56 295
15016.72 304
15017.87 324
15019.03 318
15020.19 284
15021.35 323
15022.51 282
15023.67 271
15024.82 298
15025.98 296
15027.14 296
15028.30 320
15029.46 266
15030.62 298
15031.77 296
15032.93 300
15034.09 295
15035.25 277
15036.41 272
15037.57 284
15038.73 297
15039.88 257
15041.04 265
15042.20 278
15043.36 263
15044.52 271
15045.68 351
15046.84 280
15048.00 278
15049.16 307
15050.32 294
15051.47 293
15052.63 282
15053.79 278
15054.95 279
15056.11 316
15057.27 280
15058.43 246
15059.59 258
15060.75 275
15061.91 278
15063.07 300
15064.23 255
15065.39 271
15066.55 272
15067.71 285
15068.87 264
15070.03 306
15071.19 322
15072.35 307
15073.51 295
15074.67 307
15075.83 270
15076.99 288
15078.15 277
15079.31 239
15080.47 280
15081.63 246
15082.79 241
15083.95 251
15085.11 281
15086.27 290
15087.43 236
15088.59 240
15089.76 293
15090.92 301
15092.08 313
15093.24 259
15094.40 294
15095.56 280
15096.72 242
15097.88 258
15099.04 266
15100.20 274
15101.37 278
15102.53 268
15103.69 250
15104.85 269
15106.01 295
15107.17 309
15108.33 267
15109.50 265
15110.66 259
15111.82 265
15112.98 262
15114.14 267
15115.30 278
15116.47 277
15117.63 304
15118.79 298
15119.95 278
15121.11 279
15122.27 287
15123.44 282
15124.60 273
15125.76 306
15126.92 255
15128.09 278
15129.25 279
15130.41 240
15131.57 250
15132.73 266
15133.90 272
15135.06 268
15136.22 287
15137.38 267
15138.55 273
15139.71 284
15140.87 279
15142.04 293
15143.20 288
15144.36 293
15145.52 323
15146.69 282
15147.85 285
15149.01 306
15150.18 292
15151.34 255
15152.50 288
15153.67 275
15154.83 299
15155.99 292
15157.16 292
15158.32 286
15159.48 292
15160.65 316
15161.81 285
15162.97 304
15164.14 311
15165.30 281
15166.46 272
15167.63 249
15168.79 271
15169.95 303
15171.12 266
15172.28 301
15173.45 256
15174.61 299
15175.77 303
15176.94 254
15178.10 266
15179.27 247
15180.43 248
15181.60 283
15182.76 263
15183.92 265
15185.09 278
15186.25 293
15187.42 239
15188.58 291
15189.75 284
15190.91 298
15192.08 291
15193.24 298
15194.41 274
15195.57 287
15196.74 277
15197.90 302
15199.07 244
15200.23 259
15201.40 301
15202.56 302
15203.73 301
15204.89 291
15206.06 298
15207.22 301
15208.39 309
15209.55 278
15210.72 261
15211.88 281
15213.05 297
15214.21 278
15215.38 296
15216.54 323
15217.71 283
15218.88 271
15220.04 319
15221.21 287
15222.37 304
15223.54 332
15224.71 272
15225.87 306
15227.04 280
15228.20 286
15229.37 322
15230.54 306
15231.70 303
15232.87 326
15234.03 310
15235.20 272
15236.37 301
15237.53 327
15238.70 340
15239.87 343
15241.03 338
15242.20 339
15243.37 325
15244.53 334
15245.70 295
15246.87 305
15248.03 330
15249.20 291
15250.37 304
15251.53 288
15252.70 262
15253.87 312
15255.04 302
15256.20 278
15257.37 299
15258.54 289
15259.70 284
15260.87 272
15262.04 266
15263.21 265
15264.37 297
15265.54 304
15266.71 305
15267.88 289
15269.04 260
15270.21 230
15271.38 269
15272.55 264
15273.72 259
15274.88 273
15276.05 302
15277.22 273
15278.39 292
15279.56 278
15280.72 272
15281.89 303
15283.06 278
15284.23 292
15285.40 305
15286.56 258
15287.73 257
15288.90 263
15290.07 291
15291.24 308
15292.41 298
15293.58 303
15294.74 305
15295.91 298
15297.08 283
15298.25 268
15299.42 309
15300.59 284
15301.76 259
15302.93 240
15304.09 284
15305.26 252
15306.43 272
15307.60 277
15308.77 261
15309.94 250
15311.11 296
15312.28 283
15313.45 310
15314.62 267
15315.79 255
15316.96 292
15318.13 312
15319.30 274
15320.46 279
15321.63 277
15322.80 243
15323.97 275
15325.14 275
15326.31 313
15327.48 254
15328.65 279
15329.82 268
15330.99 291
15332.16 291
15333.33 295
15334.50 270
15335.67 256
15336.84 272
15338.01 280
15339.18 290
15340.36 291
15341.53 269
15342.70 279
15343.87 257
15345.04 276
15346.21 284
15347.38 260
15348.55 303
15349.72 278
15350.89 270
15352.06 258
15353.23 264
15354.40 272
15355.57 274
15356.75 248
15357.92 269
15359.09 316
15360.26 285
15361.43 278
15362.60 227
15363.77 255
15364.94 278
15366.11 280
15367.29 277
15368.46 289
15369.63 272
15370.80 234
15371.97 262
15373.14 273
15374.32 250
15375.49 276
15376.66 273
15377.83 253
15379.00 258
15380.17 253
15381.35 240
15382.52 265
15383.69 281
15384.86 263
15386.03 265
15387.21 262
15388.38 238
15389.55 282
15390.72 263
15391.90 298
15393.07 262
15394.24 290
15395.41 272
15396.59 228
15397.76 230
15398.93 260
15400.10 287
15401.28 288
15402.45 266
15403.62 286
15404.79 253
15405.97 282
15407.14 287
15408.31 261
15409.49 265
15410.66 257
15411.83 266
15413.01 289
15414.18 295
15415.35 261
15416.53 256
15417.70 258
15418.87 285
15420.05 237
15421.22 258
15422.39 255
15423.57 273
15424.74 257
15425.91 248
15427.09 286
15428.26 328
15429.43 264
15430.61 262
15431.78 259
15432.96 291
15434.13 264
15435.30 255
15436.48 232
15437.65 241
15438.83 268
15440.00 274
15441.17 285
15442.35 279
15443.52 261
15444.70 271
15445.87 260
15447.05 223
15448.22 251
15449.40 277
15450.57 273
15451.75 242
15452.92 263
15454.09 261
15455.27 263
15456.44 262
15457.62 275
15458.79 309
15459.97 293
15461.14 294
15462.32 267
15463.49 268
15464.67 252
15465.84 268
15467.02 267
15468.19 283
15469.37 273
15470.55 270
15471.72 255
15472.90 295
15474.07 274
15475.25 293
15476.42 292
15477.60 268
15478.77 261
15479.95 256
15481.13 243
15482.30 249
15483.48 265
15484.65 285
15485.83 271
15487.00 264
15488.18 274
15489.36 275
15490.53 279
15491.71 300
15492.89 276
15494.06 270
15495.24 267
15496.41 281
15497.59 271
15498.77 274
15499.94 258
15501.12 264
15502.30 267
15503.47 283
15504.65 292
15505.83 255
15507.00 243
15508.18 250
15509.36 266
15510.53 286
15511.71 248
15512.89 237
15514.06 265
15515.24 265
15516.42 277
15517.60 294
15518.77 271
15519.95 252
15521.13 233
15522.30 273
15523.48 276
15524.66 266
15525.84 264
15527.01 252
15528.19 239
15529.37 288
15530.55 329
15531.73 254
15532.90 245
15534.08 259
15535.26 243
15536.44 238
15537.61 261
15538.79 260
15539.97 264
15541.15 279
15542.33 283
15543.50 277
15544.68 241
15545.86 296
15547.04 272
15548.22 269
15549.40 299
15550.57 287
15551.75 319
15552.93 259
15554.11 276
15555.29 268
15556.47 297
15557.65 270
15558.82 265
15560.00 252
15561.18 285
15562.36 280
15563.54 276
15564.72 269
15565.90 256
15567.08 288
15568.26 322
15569.43 305
15570.61 251
15571.79 274
15572.97 270
15574.15 248
15575.33 243
15576.51 244
15577.69 293
15578.87 278
15580.05 269
15581.23 260
15582.41 264
15583.59 274
15584.77 311
15585.95 290
15587.13 306
15588.31 296
15589.49 276
15590.67 259
15591.85 284
15593.03 266
15594.21 292
15595.39 272
15596.57 253
15597.75 256
15598.93 314
15600.11 314
15601.29 289
15602.47 322
15603.65 276
15604.83 259
15606.01 232
15607.19 244
15608.37 263
15609.55 298
15610.73 280
15611.91 266
15613.09 289
15614.27 295
15615.45 254
15616.64 302
15617.82 297
15619.00 271
15620.18 266
15621.36 277
15622.54 272
15623.72 289
15624.90 312
15626.08 293
15627.27 299
15628.45 285
15629.63 294
15630.81 306
15631.99 288
15633.17 310
15634.35 269
15635.54 276
15636.72 272
15637.90 265
15639.08 284
15640.26 281
15641.45 340
15642.63 289
15643.81 308
15644.99 312
15646.17 267
15647.36 291
15648.54 276
15649.72 300
15650.90 339
15652.08 318
15653.27 290
15654.45 298
15655.63 284
15656.81 329
15658.00 352
15659.18 312
15660.36 307
15661.54 334
15662.73 349
15663.91 371
15665.09 322
15666.27 293
15667.46 324
15668.64 362
15669.82 354
15671.01 300
15672.19 283
15673.37 319
15674.56 315
15675.74 303
15676.92 313
15678.10 336
15679.29 323
15680.47 317
15681.65 298
15682.84 326
15684.02 309
15685.21 309
15686.39 308
15687.57 334
15688.76 304
15689.94 306
15691.12 345
15692.31 345
15693.49 291
15694.67 287
15695.86 286
15697.04 259
15698.23 320
15699.41 295
15700.59 301
15701.78 327
15702.96 286
15704.15 281
15705.33 310
15706.52 321
15707.70 346
15708.88 282
15710.07 346
15711.25 326
15712.44 290
15713.62 307
15714.81 324
15715.99 316
15717.18 289
15718.36 315
15719.55 294
15720.73 324
15721.92 333
15723.10 305
15724.29 311
15725.47 321
15726.66 317
15727.84 329
15729.03 337
15730.21 331
15731.40 313
15732.58 325
15733.77 315
15734.95 320
15736.14 289
15737.32 340
15738.51 298
15739.69 339
15740.88 341
15742.07 352
15743.25 291
15744.44 297
15745.62 281
15746.81 266
15747.99 332
15749.18 337
15750.37 320
15751.55 332
15752.74 343
15753.93 310
15755.11 302
15756.30 323
15757.48 333
15758.67 363
15759.86 351
15761.04 344
15762.23 322
15763.42 341
15764.60 313
15765.79 331
15766.98 314
15768.16 299
15769.35 342
15770.54 319
15771.72 321
15772.91 330
15774.10 327
15775.28 348
15776.47 302
15777.66 314
15778.84 307
15780.03 320
15781.22 296
15782.41 291
15783.59 332
15784.78 346
15785.97 300
15787.15 327
15788.34 334
15789.53 314
15790.72 319
15791.90 281
15793.09 334
15794.28 252
15795.47 288
15796.65 323
15797.84 330
15799.03 335
15800.22 329
15801.41 292
15802.59 327
15803.78 318
15804.97 310
15806.16 289
15807.35 292
15808.53 333
15809.72 324
15810.91 293
15812.10 278
15813.29 263
15814.48 333
15815.66 298
15816.85 292
15818.04 305
15819.23 314
15820.42 307
15821.61 269
15822.80 281
15823.98 314
15825.17 294
15826.36 293
15827.55 289
15828.74 320
15829.93 306
15831.12 304
15832.31 286
15833.50 284
15834.69 320
15835.87 341
15837.06 287
15838.25 297
15839.44 297
15840.63 313
15841.82 279
15843.01 261
15844.20 279
15845.39 324
15846.58 311
15847.77 314
15848.96 290
15850.15 324
15851.34 305
15852.53 258
15853.72 285
15854.91 269
15856.10 301
15857.29 289
15858.48 275
15859.67 296
15860.86 285
15862.05 290
15863.24 291
15864.43 282
15865.62 249
15866.81 287
15868.00 303
15869.19 262
15870.38 284
15871.57 269
15872.76 248
15873.95 269
15875.14 282
15876.33 263
15877.52 290
15878.72 301
15879.91 286
15881.10 236
15882.29 303
15883.48 316
15884.67 303
15885.86 306
15887.05 301
15888.24 281
15889.43 283
15890.63 300
15891.82 267
15893.01 286
15894.20 303
15895.39 280
15896.58 328
15897.77 333
15898.97 276
15900.16 302
15901.35 308
15902.54 247
15903.73 273
15904.92 262
15906.12 284
15907.31 301
15908.50 284
15909.69 296
15910.88 276
15912.08 302
15913.27 280
15914.46 331
15915.65 274
15916.85 280
15918.04 282
15919.23 292
15920.42 311
15921.61 314
15922.81 298
15924.00 297
15925.19 302
15926.38 309
15927.58 299
15928.77 293
15929.96 339
15931.16 323
15932.35 318
15933.54 309
15934.73 312
15935.93 330
15937.12 313
15938.31 299
15939.51 293
15940.70 324
15941.89 302
15943.09 345
15944.28 301
15945.47 316
15946.67 329
15947.86 318
15949.05 297
15950.25 278
15951.44 284
15952.63 270
15953.83 261
15955.02 278
15956.21 300
15957.41 294
15958.60 286
15959.80 289
15960.99 299
15962.18 279
15963.38 282
15964.57 271
15965.77 275
15966.96 222
15968.15 272
15969.35 277
15970.54 235
15971.74 259
15972.93 251
15974.13 234
15975.32 250
15976.51 229
15977.71 219
15978.90 249
15980.10 287
15981.29 254
15982.49 255
15983.68 260
15984.88 259
15986.07 280
15987.27 247
15988.46 222
15989.66 246
15990.85 260
15992.05 240
15993.24 233
15994.44 265
15995.63 261
15996.83 275
15998.02 249
15999.22 256
16000.41 276
16001.61 292
16002.80 262
16004.00 280
16005.20 262
16006.39 240
16007.59 256
16008.78 241
16009.98 247
16011.17 268
16012.37 274
16013.57 294
16014.76 253
16015.96 215
16017.15 284
16018.35 317
16019.55 265
16020.74 239
16021.94 310
16023.13 266
16024.33 264
16025.53 254
16026.72 291
16027.92 255
16029.12 245
16030.31 283
16031.51 280
16032.71 275
16033.90 251
16035.10 276
16036.30 275
16037.49 236
16038.69 265
16039.89 259
16041.08 264
16042.28 258
16043.48 243
16044.67 274
16045.87 264
16047.07 270
16048.27 245
16049.46 252
16050.66 298
16051.86 290
16053.06 243
16054.25 249
16055.45 297
16056.65 265
16057.84 245
16059.04 274
16060.24 277
16061.44 297
16062.64 253
16063.83 243
16065.03 234
16066.23 260
16067.43 280
16068.62 252
16069.82 230
16071.02 227
16072.22 273
16073.42 248
16074.62 248
16075.81 251
16077.01 276
16078.21 269
16079.41 252
16080.61 229
16081.81 230
16083.00 217
16084.20 239
16085.40 256
16086.60 250
16087.80 260
16089.00 258
16090.20 222
16091.39 213
16092.59 255
16093.79 267
16094.99 247
16096.19 220
16097.39 248
16098.59 250
16099.79 253
16100.99 231
16102.19 238
16103.38 240
16104.58 270
16105.78 226
16106.98 253
16108.18 270
16109.38 247
16110.58 237
16111.78 227
16112.98 214
16114.18 255
16115.38 232
16116.58 241
16117.78 217
16118.98 215
16120.18 245
16121.38 221
16122.58 225
16123.78 271
16124.98 236
16126.18 243
16127.38 265
16128.58 222
16129.78 229
16130.98 230
16132.18 229
16133.38 213
16134.58 222
16135.78 218
16136.98 228
16138.18 256
16139.38 254
16140.58 227
16141.78 224
16142.98 240
16144.19 258
16145.39 246
16146.59 267
16147.79 251
16148.99 225
16150.19 265
16151.39 247
16152.59 229
16153.79 232
16154.99 207
16156.20 228
16157.40 240
16158.60 231
16159.80 248
16161.00 248
16162.20 242
16163.40 211
16164.61 248
16165.81 242
16167.01 238
16168.21 258
16169.41 266
16170.61 226
16171.82 225
16173.02 236
16174.22 232
16175.42 231
16176.62 225
16177.82 244
16179.03 253
16180.23 215
16181.43 231
16182.63 256
16183.84 225
16185.04 248
16186.24 250
16187.44 262
16188.65 253
16189.85 241
16191.05 265
16192.25 261
16193.46 234
16194.66 250
16195.86 253
16197.06 269
16198.27 219
16199.47 220
16200.67 247
16201.87 243
16203.08 229
16204.28 235
16205.48 236
16206.69 225
16207.89 234
16209.09 238
16210.30 245
16211.50 239
16212.70 263
16213.91 274
16215.11 250
16216.31 258
16217.52 261
16218.72 239
16219.92 236
16221.13 224
16222.33 255
16223.53 270
16224.74 264
16225.94 242
16227.15 265
16228.35 279
16229.55 235
16230.76 252
16231.96 229
16233.17 229
16234.37 252
16235.57 224
16236.78 269
16237.98 229
16239.19 270
16240.39 248
16241.60 256
16242.80 275
16244.00 249
16245.21 284
16246.41 266
16247.62 259
16248.82 253
16250.03 257
16251.23 275
16252.44 262
16253.64 269
16254.85 246
16256.05 274
16257.26 274
16258.46 256
16259.67 226
16260.87 230
16262.08 256
16263.28 264
16264.49 284
16265.69 258
16266.90 291
16268.10 275
16269.31 294
16270.51 268
16271.72 273
16272.93 277
16274.13 270
16275.34 246
16276.54 240
16277.75 249
16278.95 263
16280.16 259
16281.37 248
16282.57 310
16283.78 287
16284.98 309
16286.19 279
16287.40 252
16288.60 254
16289.81 261
16291.01 279
16292.22 268
16293.43 267
16294.63 279
16295.84 247
16297.05 230
16298.25 258
16299.46 283
16300.67 271
16301.87 300
16303.08 293
16304.29 298
16305.49 290
16306.70 291
16307.91 258
16309.11 260
16310.32 250
16311.53 308
16312.73 273
16313.94 286
16315.15 264
16316.36 285
16317.56 284
16318.77 290
16319.98 297
16321.19 298
16322.39 319
16323.60 286
16324.81 296
16326.02 300
16327.22 310
16328.43 275
16329.64 255
16330.85 258
16332.05 266
16333.26 265
16334.47 276
16335.68 257
16336.88 256
16338.09 284
16339.30 291
16340.51 278
16341.72 296
16342.93 260
16344.13 235
16345.34 260
16346.55 275
16347.76 238
16348.97 260
16350.18 264
16351.38 290
16352.59 292
16353.80 267
16355.01 261
16356.22 258
16357.43 244
16358.64 236
16359.84 249
16361.05 219
16362.26 263
16363.47 281
16364.68 287
16365.89 282
16367.10 270
16368.31 303
16369.52 235
16370.73 221
16371.93 250
16373.14 243
16374.35 246
16375.56 251
16376.77 244
16377.98 229
16379.19 250
16380.40 253
16381.61 234
16382.82 265
16384.03 239
16385.24 236
16386.45 253
16387.66 218
16388.87 237
16390.08 250
16391.29 259
16392.50 276
16393.71 256
16394.92 216
16396.13 216
16397.34 254
16398.55 272
16399.76 280
16400.97 282
16402.18 246
16403.39 268
16404.60 255
16405.81 207
16407.02 222
16408.23 258
16409.44 285
16410.65 234
16411.86 237
16413.08 254
16414.29 240
16415.50 237
16416.71 244
16417.92 232
16419.13 245
16420.34 255
16421.55 248
16422.76 251
16423.97 199
16425.19 236
16426.40 254
16427.61 240
16428.82 247
16430.03 238
16431.24 230
16432.45 248
16433.67 226
16434.88 216
16436.09 271
16437.30 246
16438.51 224
16439.72 235
16440.94 243
16442.15 244
16443.36 254
16444.57 250
16445.78 230
16446.99 247
16448.21 240
16449.42 248
16450.63 256
16451.84 264
16453.06 260
16454.27 261
16455.48 243
16456.69 240
16457.90 258
16459.12 248
16460.33 247
16461.54 228
16462.75 225
16463.97 210
16465.18 241
16466.39 212
16467.61 257
16468.82 262
16470.03 234
16471.24 234
16472.46 241
16473.67 222
16474.88 205
16476.10 225
16477.31 242
16478.52 221
16479.74 229
16480.95 237
16482.16 237
16483.38 257
16484.59 227
16485.80 249
16487.02 248
16488.23 243
16489.44 231
16490.66 208
16491.87 259
16493.08 285
16494.30 253
16495.51 252
16496.73 240
16497.94 275
16499.15 232
16500.37 245
16501.58 258
16502.80 229
16504.01 213
16505.22 244
16506.44 227
16507.65 228
16508.87 245
16510.08 271
16511.30 224
16512.51 221
16513.72 250
16514.94 235
16516.15 267
16517.37 227
16518.58 229
16519.80 264
16521.01 237
16522.23 209
16523.44 231
16524.66 237
16525.87 239
16527.09 266
16528.30 235
16529.52 210
16530.73 276
16531.95 278
16533.16 231
16534.38 222
16535.59 262
16536.81 255
16538.02 226
16539.24 244
16540.45 233
16541.67 253
16542.89 266
16544.10 250
16545.32 221
16546.53 253
16547.75 244
16548.96 268
16550.18 293
16551.40 260
16552.61 214
16553.83 239
16555.04 254
16556.26 241
16557.48 222
16558.69 215
16559.91 258
16561.12 219
16562.34 233
16563.56 241
16564.77 265
16565.99 280
16567.21 287
16568.42 264
16569.64 273
16570.86 275
16572.07 286
16573.29 320
16574.51 276
16575.72 259
16576.94 247
16578.16 277
16579.37 267
16580.59 244
16581.81 254
16583.02 275
16584.24 276
16585.46 305
16586.68 286
16587.89 245
16589.11 312
16590.33 292
16591.54 301
16592.76 285
16593.98 281
16595.20 295
16596.41 266
16597.63 241
16598.85 301
16600.07 285
16601.29 300
16602.50 256
16603.72 264
16604.94 288
16606.16 257
16607.37 260
16608.59 243
16609.81 249
16611.03 224
16612.25 228
16613.46 290
16614.68 246
16615.90 245
16617.12 252
16618.34 272
16619.56 251
16620.77 259
16621.99 246
16623.21 247
16624.43 225
16625.65 249
16626.87 265
16628.09 273
16629.30 262
16630.52 255
16631.74 232
16632.96 240
16634.18 269
16635.40 244
16636.62 227
16637.84 230
16639.06 213
16640.28 258
16641.49 280
16642.71 238
16643.93 242
16645.15 263
16646.37 268
16647.59 226
16648.81 239
16650.03 262
16651.25 273
16652.47 220
16653.69 238
16654.91 243
16656.13 262
16657.35 257
16658.57 241
16659.79 244
16661.01 257
16662.23 233
16663.45 276
16664.67 233
16665.89 217
16667.11 249
16668.33 232
16669.55 226
16670.77 229
16671.99 248
16673.21 266
16674.43 240
16675.65 249
16676.87 269
16678.09 259
16679.31 233
16680.53 242
16681.75 244
16682.97 208
16684.19 256
16685.42 268
16686.64 258
16687.86 246
16689.08 235
16690.30 234
16691.52 230
16692.74 229
16693.96 264
16695.18 261
16696.40 257
16697.63 229
16698.85 233
16700.07 249
16701.29 248
16702.51 230
16703.73 276
16704.95 288
16706.18 282
16707.40 258
16708.62 254
16709.84 232
16711.06 235
16712.28 226
16713.51 232
16714.73 246
16715.95 230
16717.17 265
16718.39 255
16719.62 248
16720.84 233
16722.06 237
16723.28 246
16724.50 229
16725.73 220
16726.95 255
16728.17 246
16729.39 219
16730.62 210
16731.84 234
16733.06 257
16734.28 266
16735.51 239
16736.73 233
16737.95 230
16739.18 255
16740.40 256
16741.62 237
16742.84 230
16744.07 221
16745.29 294
16746.51 240
16747.74 225
16748.96 210
16750.18 266
16751.41 244
16752.63 213
16753.85 223
16755.08 268
16756.30 262
16757.52 245
16758.75 247
16759.97 235
16761.19 247
16762.42 243
16763.64 241
16764.86 220
16766.09 232
16767.31 249
16768.54 277
16769.76 246
16770.98 227
16772.21 236
16773.43 259
16774.66 246
16775.88 211
16777.10 231
16778.33 266
16779.55 258
16780.78 210
16782.00 250
16783.22 258
16784.45 276
16785.67 238
16786.90 245
16788.12 239
16789.35 224
16790.57 225
16791.80 239
16793.02 245
16794.25 246
16795.47 220
16796.70 224
16797.92 238
16799.15 215
16800.37 238
16801.60 230
16802.82 245
16804.05 243
16805.27 218
16806.50 224
16807.72 226
16808.95 211
16810.17 192
16811.40 225
16812.62 238
16813.85 245
16815.07 218
16816.30 225
16817.53 268
16818.75 251
16819.98 255
16821.20 217
16822.43 244
16823.65 256
16824.88 252
16826.11 238
16827.33 224
16828.56 220
16829.78 239
16831.01 236
16832.24 250
16833.46 249
16834.69 228
16835.92 232
16837.14 229
16838.37 226
16839.60 244
16840.82 257
16842.05 280
16843.27 271
16844.50 259
16845.73 260
16846.96 254
16848.18 233
16849.41 246
16850.64 262
16851.86 231
16853.09 253
16854.32 241
16855.54 242
16856.77 276
16858.00 239
16859.22 249
16860.45 246
16861.68 228
16862.91 255
16864.13 242
16865.36 259
16866.59 287
16867.82 240
16869.04 250
16870.27 276
16871.50 314
16872.73 273
16873.95 274
16875.18 269
16876.41 260
16877.64 249
16878.87 202
16880.09 249
16881.32 267
16882.55 257
16883.78 266
16885.01 270
16886.23 268
16887.46 259
16888.69 286
16889.92 297
16891.15 242
16892.38 252
16893.60 293
16894.83 250
16896.06 237
16897.29 261
16898.52 287
16899.75 289
16900.98 240
16902.20 246
16903.43 272
16904.66 303
16905.89 264
16907.12 289
16908.35 261
16909.58 271
16910.81 278
16912.04 286
16913.26 265
16914.49 278
16915.72 262
16916.95 264
16918.18 268
16919.41 252
16920.64 244
16921.87 283
16923.10 233
16924.33 240
16925.56 276
16926.79 286
16928.02 279
16929.25 236
16930.48 237
16931.71 260
16932.94 247
16934.17 302
16935.40 278
16936.63 232
16937.86 250
16939.09 258
16940.32 258
16941.55 258
16942.78 275
16944.01 251
16945.24 270
16946.47 238
16947.70 219
16948.93 240
16950.16 252
16951.39 265
16952.62 258
16953.85 207
16955.08 234
16956.31 245
16957.54 243
16958.77 228
16960.01 238
16961.24 253
16962.47 242
16963.70 235
16964.93 189
16966.16 211
16967.39 261
16968.62 258
16969.85 240
16971.08 225
16972.32 264
16973.55 226
16974.78 246
16976.01 256
16977.24 242
16978.47 253
16979.70 242
16980.94 225
16982.17 243
16983.40 244
16984.63 239
16985.86 256
16987.10 225
16988.33 210
16989.56 227
16990.79 263
16992.02 269
16993.26 221
16994.49 220
16995.72 246
16996.95 229
16998.18 284
16999.42 287
17000.65 215
17001.88 200
17003.11 241
17004.35 241
17005.58 246
17006.81 256
17008.04 252
17009.28 220
17010.51 222
17011.74 257
17012.97 222
17014.21 252
17015.44 275
17016.67 244
17017.91 228
17019.14 233
17020.37 243
17021.60 244
17022.84 234
17024.07 223
17025.30 213
17026.54 224
17027.77 265
17029.00 275
17030.24 206
17031.47 236
17032.70 246
17033.94 224
17035.17 231
17036.41 239
17037.64 239
17038.87 227
17040.11 229
17041.34 223
17042.57 211
17043.81 221
17045.04 211
17046.28 226
17047.51 209
17048.74 224
17049.98 224
17051.21 253
17052.45 245
17053.68 221
17054.92 227
17056.15 238
17057.38 232
17058.62 246
17059.85 264
17061.09 259
17062.32 237
17063.56 242
17064.79 246
17066.03 220
17067.26 221
17068.50 229
17069.73 225
17070.97 231
17072.20 207
17073.44 233
17074.67 254
17075.91 221
17077.14 194
17078.38 234
17079.61 213
17080.85 263
17082.08 234
17083.32 244
17084.55 204
17085.79 222
17087.02 233
17088.26 236
17089.49 232
17090.73 240
17091.97 218
17093.20 244
17094.44 268
17095.67 211
17096.91 237
17098.14 209
17099.38 181
17100.62 257
17101.85 259
17103.09 208
17104.32 228
17105.56 227
17106.80 249
17108.03 253
17109.27 260
17110.51 245
17111.74 237
17112.98 243
17114.21 251
17115.45 270
17116.69 243
17117.92 232
17119.16 243
17120.40 253
17121.63 246
17122.87 233
17124.11 220
17125.34 237
17126.58 229
17127.82 240
17129.06 215
17130.29 245
17131.53 247
17132.77 237
17134.00 228
17135.24 224
17136.48 241
17137.72 250
17138.95 249
17140.19 221
17141.43 190
17142.67 217
17143.90 236
17145.14 228
17146.38 240
17147.62 238
17148.85 230
17150.09 225
17151.33 235
17152.57 223
17153.80 211
17155.04 208
17156.28 238
17157.52 221
17158.76 206
17159.99 271
17161.23 229
17162.47 247
17163.71 208
17164.95 223
17166.19 232
17167.42 265
17168.66 239
17169.90 214
17171.14 227
17172.38 239
17173.62 252
17174.86 239
17176.09 211
17177.33 199
17178.57 219
17179.81 209
17181.05 223
17182.29 200
17183.53 229
17184.77 231
17186.01 255
17187.24 202
17188.48 221
17189.72 244
17190.96 204
17192.20 210
17193.44 232
17194.68 212
17195.92 198
17197.16 211
17198.40 194
17199.64 219
17200.88 242
17202.12 210
17203.36 217
17204.60 234
17205.84 240
17207.08 213
17208.32 209
17209.56 214
17210.80 191
17212.04 229
17213.28 263
17214.52 202
17215.76 189
17217.00 195
17218.24 223
17219.48 240
17220.72 242
17221.96 237
17223.20 223
17224.44 224
17225.68 212
17226.92 210
17228.16 222
17229.40 214
17230.64 220
17231.88 195
17233.12 200
17234.36 224
17235.60 205
17236.85 229
17238.09 201
17239.33 235
17240.57 220
17241.81 235
17243.05 240
17244.29 226
17245.53 263
17246.77 249
17248.02 208
17249.26 231
17250.50 225
17251.74 243
17252.98 201
17254.22 236
17255.46 223
17256.71 204
17257.95 242
17259.19 218
17260.43 220
17261.67 196
17262.91 216
17264.16 199
17265.40 219
17266.64 234
17267.88 223
17269.12 262
17270.37 244
17271.61 231
17272.85 242
17274.09 217
17275.34 221
17276.58 233
17277.82 231
17279.06 208
17280.30 206
17281.55 204
17282.79 219
17284.03 226
17285.27 225
17286.52 234
17287.76 224
17289.00 213
17290.25 241
17291.49 223
17292.73 206
17293.97 213
17295.22 247
17296.46 225
17297.70 195
17298.95 178
17300.19 235
17301.43 221
17302.68 234
17303.92 235
17305.16 226
17306.41 241
17307.65 218
17308.89 258
17310.14 256
17311.38 223
17312.62 214
17313.87 225
17315.11 226
17316.36 207
17317.60 205
17318.84 233
17320.09 234
17321.33 211
17322.58 195
17323.82 247
17325.06 205
17326.31 213
17327.55 222
17328.80 194
17330.04 205
17331.28 232
17332.53 241
17333.77 224
17335.02 223
17336.26 233
17337.51 247
17338.75 230
17340.00 211
17341.24 212
17342.48 229
17343.73 239
17344.97 190
17346.22 202
17347.46 204
17348.71 217
17349.95 203
17351.20 210
17352.44 223
17353.69 218
17354.93 244
17356.18 212
17357.42 223
17358.67 235
17359.92 240
17361.16 233
17362.41 213
17363.65 195
17364.90 216
17366.14 220
17367.39 229
17368.63 254
17369.88 240
17371.13 209
17372.37 249
17373.62 241
17374.86 223
17376.11 216
17377.35 224
17378.60 214
17379.85 250
17381.09 230
17382.34 232
17383.59 236
17384.83 207
17386.08 219
17387.32 229
17388.57 232
17389.82 262
17391.06 236
17392.31 225
17393.56 213
17394.80 230
17396.05 220
17397.30 225
17398.54 225
17399.79 194
17401.04 230
17402.28 220
17403.53 222
17404.78 207
17406.02 227
17407.27 209
17408.52 222
17409.77 212
17411.01 238
17412.26 236
17413.51 246
17414.75 234
17416.00 221
17417.25 256
17418.50 220
17419.74 243
17420.99 272
17422.24 225
17423.49 198
17424.73 226
17425.98 243
17427.23 234
17428.48 217
17429.73 205
17430.97 213
17432.22 223
17433.47 233
17434.72 225
17435.97 220
17437.21 215
17438.46 206
17439.71 218
17440.96 232
17442.21 258
17443.45 245
17444.70 238
17445.95 247
17447.20 236
17448.45 221
17449.70 238
17450.95 223
17452.19 230
17453.44 211
17454.69 231
17455.94 256
17457.19 245
17458.44 228
17459.69 250
17460.94 257
17462.19 242
17463.43 248
17464.68 244
17465.93 255
17467.18 240
17468.43 257
17469.68 252
17470.93 274
17472.18 253
17473.43 244
17474.68 291
17475.93 235
17477.18 259
17478.43 205
17479.68 267
17480.93 251
17482.18 239
17483.43 250
17484.68 273
17485.93 267
17487.17 245
17488.42 243
17489.67 241
17490.92 268
17492.18 241
17493.43 252
17494.68 254
17495.93 261
17497.18 240
17498.43 243
17499.68 277
17500.93 273
17502.18 259
17503.43 256
17504.68 264
17505.93 257
17507.18 255
17508.43 245
17509.68 261
17510.93 252
17512.18 272
17513.43 271
17514.68 264
17515.94 256
17517.19 286
17518.44 270
17519.69 271
17520.94 255
17522.19 243
17523.44 265
17524.69 277
17525.94 272
17527.20 238
17528.45 247
17529.70 282
17530.95 280
17532.20 264
17533.45 264
17534.70 246
17535.96 269
17537.21 302
17538.46 283
17539.71 268
17540.96 271
17542.22 275
17543.47 288
17544.72 272
17545.97 280
17547.22 286
17548.48 297
17549.73 292
17550.98 328
17552.23 302
17553.48 265
17554.74 271
17555.99 270
17557.24 290
17558.49 266
17559.75 259
17561.00 280
17562.25 272
17563.50 232
17564.76 252
17566.01 244
17567.26 273
17568.52 257
17569.77 251
17571.02 252
17572.27 293
17573.53 267
17574.78 271
17576.03 248
17577.29 241
17578.54 261
17579.79 287
17581.05 288
17582.30 287
17583.55 248
17584.81 282
17586.06 270
17587.31 271
17588.57 235
17589.82 255
17591.07 247
17592.33 269
17593.58 241
17594.83 278
17596.09 260
17597.34 277
17598.60 259
17599.85 274
17601.10 287
17602.36 285
17603.61 249
17604.87 257
17606.12 325
17607.37 280
17608.63 267
17609.88 236
17611.14 219
17612.39 288
17613.65 272
17614.90 281
17616.16 244
17617.41 265
17618.66 244
17619.92 274
17621.17 295
17622.43 247
17623.68 225
17624.94 263
17626.19 273
17627.45 243
17628.70 258
17629.96 254
17631.21 257
17632.47 236
17633.72 216
17634.98 253
17636.23 266
17637.49 266
17638.74 241
17640.00 217
17641.26 251
17642.51 232
17643.77 231
17645.02 225
17646.28 215
17647.53 265
17648.79 261
17650.04 238
17651.30 247
17652.56 251
17653.81 255
17655.07 260
17656.32 275
17657.58 231
17658.84 242
17660.09 247
17661.35 243
17662.60 226
17663.86 228
17665.12 217
17666.37 234
17667.63 252
17668.89 213
17670.14 208
17671.40 232
17672.66 248
17673.91 228
17675.17 236
17676.43 224
17677.68 228
17678.94 237
17680.20 229
17681.45 206
17682.71 234
17683.97 232
17685.22 241
17686.48 226
17687.74 225
17688.99 216
17690.25 247
17691.51 247
17692.77 211
17694.02 225
17695.28 233
17696.54 246
17697.80 255
17699.05 243
17700.31 238
17701.57 210
17702.83 252
17704.08 231
17705.34 218
17706.60 198
17707.86 223
17709.11 233
17710.37 212
17711.63 258
17712.89 234
17714.15 203
17715.40 216
17716.66 229
17717.92 215
17719.18 192
17720.44 266
17721.70 256
17722.95 267
17724.21 214
17725.47 219
17726.73 217
17727.99 231
17729.25 222
17730.51 213
17731.76 222
17733.02 222
17734.28 191
17735.54 213
17736.80 236
17738.06 214
17739.32 234
17740.58 213
17741.83 226
17743.09 221
17744.35 228
17745.61 211
17746.87 211
17748.13 233
17749.39 250
17750.65 233
17751.91 240
17753.17 216
17754.43 222
17755.69 264
17756.95 236
17758.21 229
17759.47 218
17760.73 230
17761.98 223
17763.24 227
17764.50 212
17765.76 231
17767.02 248
17768.28 248
17769.54 253
17770.80 240
17772.06 216
17773.32 226
17774.58 232
17775.84 189
17777.11 195
17778.37 208
17779.63 234
17780.89 227
17782.15 186
17783.41 212
17784.67 245
17785.93 225
17787.19 235
17788.45 219
17789.71 178
17790.97 212
17792.23 228
17793.49 235
17794.75 217
17796.01 235
17797.28 237
17798.54 250
17799.80 226
17801.06 204
17802.32 208
17803.58 226
17804.84 232
17806.10 234
17807.37 234
17808.63 235
17809.89 255
17811.15 225
17812.41 225
17813.67 207
17814.93 209
17816.20 239
17817.46 232
17818.72 221
17819.98 199
17821.24 227
17822.50 241
17823.77 211
17825.03 201
17826.29 226
17827.55 237
17828.81 226
17830.08 225
17831.34 224
17832.60 214
17833.86 220
17835.13 216
17836.39 212
17837.65 224
17838.91 207
17840.18 219
17841.44 222
17842.70 203
17843.96 209
17845.23 222
17846.49 212
17847.75 224
17849.01 248
17850.28 214
17851.54 218
17852.80 213
17854.07 202
17855.33 230
17856.59 210
17857.86 222
17859.12 215
17860.38 200
17861.65 224
17862.91 233
17864.17 224
17865.44 231
17866.70 228
17867.96 252
17869.23 260
17870.49 231
17871.75 227
17873.02 183
17874.28 216
17875.54 232
17876.81 216
17878.07 187
17879.34 202
17880.60 199
17881.86 215
17883.13 224
17884.39 216
17885.66 200
17886.92 201
17888.18 209
17889.45 203
17890.71 191
17891.98 229
17893.24 221
17894.51 206
17895.77 236
17897.04 234
17898.30 207
17899.56 233
17900.83 258
17902.09 224
17903.36 226
17904.62 245
17905.89 237
17907.15 234
17908.42 230
17909.68 202
17910.95 223
17912.21 211
17913.48 242
17914.74 256
17916.01 243
17917.27 227
17918.54 206
17919.80 219
17921.07 219
17922.34 222
17923.60 202
17924.87 196
17926.13 237
17927.40 226
17928.66 209
17929.93 221
17931.19 210
17932.46 246
17933.73 234
17934.99 199
17936.26 206
17937.52 186
17938.79 198
17940.06 208
17941.32 188
17942.59 198
17943.85 212
17945.12 220
17946.39 197
17947.65 205
17948.92 213
17950.19 238
17951.45 271
17952.72 237
17953.99 208
17955.25 192
17956.52 207
17957.79 211
17959.05 240
17960.32 245
17961.59 214
17962.85 225
17964.12 196
17965.39 227
17966.65 206
17967.92 212
17969.19 222
17970.45 212
17971.72 226
17972.99 181
17974.26 211
17975.52 221
17976.79 226
17978.06 190
17979.33 207
17980.59 210
17981.86 217
17983.13 246
17984.40 209
17985.66 227
17986.93 188
17988.20 198
17989.47 219
17990.73 195
17992.00 196
17993.27 189
17994.54 180
17995.81 192
17997.07 215
17998.34 202
17999.61 223
18000.88 229
18002.15 225
18003.42 213
18004.68 198
18005.95 205
18007.22 207
18008.49 201
18009.76 213
18011.03 210
18012.30 204
18013.56 236
18014.83 211
18016.10 228
18017.37 268
18018.64 213
18019.91 200
18021.18 205
18022.45 203
18023.71 211
18024.98 243
18026.25 268
18027.52 221
18028.79 197
18030.06 226
18031.33 234
18032.60 252
18033.87 228
18035.14 211
18036.41 231
18037.68 211
18038.95 209
18040.22 194
18041.49 199
18042.76 224
18044.02 187
18045.29 227
18046.56 209
18047.83 204
18049.10 184
18050.37 181
18051.64 225
18052.91 219
18054.18 239
18055.45 216
18056.72 209
18057.99 196
18059.27 191
18060.54 219
18061.81 226
18063.08 209
18064.35 221
18065.62 231
18066.89 227
18068.16 207
18069.43 185
18070.70 194
18071.97 194
18073.24 222
18074.51 207
18075.78 210
18077.05 214
18078.32 230
18079.60 223
18080.87 217
18082.14 218
18083.41 200
18084.68 191
18085.95 203
18087.22 218
18088.49 188
18089.77 207
18091.04 238
18092.31 251
18093.58 208
18094.85 201
18096.12 222
18097.39 251
18098.67 253
18099.94 214
18101.21 230
18102.48 247
18103.75 206
18105.02 200
18106.30 208
18107.57 217
18108.84 206
18110.11 214
18111.38 221
18112.66 198
18113.93 214
18115.20 220
18116.47 241
18117.75 203
18119.02 228
18120.29 238
18121.56 235
18122.84 226
18124.11 226
18125.38 217
18126.65 220
18127.93 222
18129.20 215
18130.47 216
18131.74 218
18133.02 270
18134.29 229
18135.56 203
18136.84 212
18138.11 234
18139.38 247
18140.66 232
18141.93 222
18143.20 235
18144.48 229
18145.75 239
18147.02 230
18148.30 217
18149.57 240
18150.84 229
18152.12 237
18153.39 246
18154.66 228
18155.94 201
18157.21 215
18158.48 224
18159.76 252
18161.03 234
18162.31 224
18163.58 222
18164.85 189
18166.13 232
18167.40 240
18168.68 253
18169.95 217
18171.22 220
18172.50 250
18173.77 224
18175.05 208
18176.32 212
18177.60 239
18178.87 245
18180.15 208
18181.42 238
18182.69 241
18183.97 245
18185.24 224
18186.52 216
18187.79 214
18189.07 234
18190.34 234
18191.62 216
18192.89 229
18194.17 230
18195.44 215
18196.72 218
18197.99 215
18199.27 196
18200.54 239
18201.82 205
18203.09 204
18204.37 190
18205.65 211
18206.92 227
18208.20 218
18209.47 237
18210.75 223
18212.02 207
18213.30 243
18214.57 228
18215.85 202
18217.13 226
18218.40 228
18219.68 207
18220.95 222
18222.23 204
18223.51 233
18224.78 235
18226.06 239
18227.33 223
18228.61 202
18229.89 227
18231.16 229
18232.44 234
18233.72 208
18234.99 207
18236.27 228
18237.55 233
18238.82 227
18240.10 217
18241.38 241
18242.65 246
18243.93 211
18245.21 218
18246.48 219
18247.76 254
18249.04 229
18250.31 217
18251.59 187
18252.87 187
18254.15 232
18255.42 212
18256.70 210
18257.98 236
18259.25 222
18260.53 239
18261.81 226
18263.09 203
18264.36 231
18265.64 185
18266.92 219
18268.20 224
18269.47 240
18270.75 230
18272.03 221
18273.31 215
18274.59 191
18275.86 193
18277.14 225
18278.42 217
18279.70 228
18280.98 237
18282.25 202
18283.53 231
18284.81 203
18286.09 203
18287.37 206
18288.64 229
18289.92 239
18291.20 263
18292.48 201
18293.76 210
18295.04 215
18296.32 217
18297.59 236
18298.87 213
18300.15 215
18301.43 253
18302.71 241
18303.99 235
18305.27 222
18306.55 210
18307.83 238
18309.10 231
18310.38 216
18311.66 204
18312.94 204
18314.22 198
18315.50 219
18316.78 240
18318.06 221
18319.34 220
18320.62 201
18321.90 229
18323.18 224
18324.46 202
18325.74 215
18327.02 213
18328.30 200
18329.58 253
18330.86 228
18332.14 229
18333.41 236
18334.69 272
18335.97 216
18337.25 195
18338.54 227
18339.82 215
18341.10 230
18342.38 248
18343.66 214
18344.94 177
18346.22 202
18347.50 215
18348.78 242
18350.06 212
18351.34 212
18352.62 201
18353.90 215
18355.18 204
18356.46 218
18357.74 222
18359.02 206
18360.30 238
18361.58 231
18362.87 209
18364.15 185
18365.43 237
18366.71 236
18367.99 220
18369.27 227
18370.55 221
18371.83 204
18373.11 198
18374.40 207
18375.68 194
18376.96 238
18378.24 221
18379.52 222
18380.80 185
18382.08 214
18383.37 189
18384.65 206
18385.93 234
18387.21 228
18388.49 177
18389.78 243
18391.06 224
18392.34 217
18393.62 201
18394.90 190
18396.19 249
18397.47 257
18398.75 223
18400.03 214
18401.31 217
18402.60 196
18403.88 201
18405.16 233
18406.44 229
18407.73 203
18409.01 271
18410.29 237
18411.57 194
18412.86 189
18414.14 202
18415.42 218
18416.71 214
18417.99 212
18419.27 190
18420.55 234
18421.84 208
18423.12 238
18424.40 223
18425.69 216
18426.97 205
18428.25 198
18429.54 194
18430.82 193
18432.10 165
18433.39 225
18434.67 237
18435.95 212
18437.24 239
18438.52 222
18439.80 238
18441.09 197
18442.37 190
18443.66 219
18444.94 208
18446.22 167
18447.51 193
18448.79 188
18450.08 205
18451.36 233
18452.64 221
18453.93 195
18455.21 163
18456.50 208
18457.78 239
18459.06 214
18460.35 200
18461.63 213
18462.92 215
18464.20 236
18465.49 241
18466.77 210
18468.06 201
18469.34 231
18470.63 196
18471.91 217
18473.19 260
18474.48 214
18475.76 225
18477.05 202
18478.33 209
18479.62 204
18480.90 216
18482.19 240
18483.47 245
18484.76 215
18486.05 227
18487.33 220
18488.62 207
18489.90 222
18491.19 199
18492.47 244
18493.76 225
18495.04 204
18496.33 209
18497.61 220
18498.90 188
18500.19 185
18501.47 194
18502.76 170
18504.04 198
18505.33 164
18506.62 204
18507.90 214
18509.19 199
18510.47 199
18511.76 207
18513.05 203
18514.33 217
18515.62 207
18516.90 198
18518.19 199
18519.48 201
18520.76 217
18522.05 225
18523.34 189
18524.62 215
18525.91 220
18527.20 201
18528.48 189
18529.77 204
18531.06 240
18532.34 225
18533.63 226
18534.92 234
18536.21 201
18537.49 191
18538.78 191
18540.07 185
18541.35 210
18542.64 199
18543.93 208
18545.22 225
18546.50 225
18547.79 163
18549.08 199
18550.37 204
18551.65 205
18552.94 229
18554.23 214
18555.52 218
18556.80 206
18558.09 216
18559.38 189
18560.67 231
18561.95 185
18563.24 214
18564.53 191
18565.82 189
18567.11 213
18568.39 222
18569.68 208
18570.97 207
18572.26 229
18573.55 198
18574.84 200
18576.12 229
18577.41 213
18578.70 217
18579.99 215
18581.28 223
18582.57 240
18583.86 227
18585.14 199
18586.43 229
18587.72 205
18589.01 241
18590.30 224
18591.59 221
18592.88 218
18594.17 232
18595.46 228
18596.74 236
18598.03 207
18599.32 215
18600.61 216
18601.90 215
18603.19 202
18604.48 208
18605.77 226
18607.06 236
18608.35 227
18609.64 205
18610.93 212
18612.22 231
18613.51 239
18614.80 239
18616.09 234
18617.38 215
18618.67 234
18619.96 215
18621.25 203
18622.54 230
18623.83 216
18625.12 266
18626.41 252
18627.70 242
18628.99 248
18630.28 244
18631.57 264
18632.86 236
18634.15 221
18635.44 233
18636.73 244
18638.02 237
18639.31 253
18640.60 245
18641.89 232
18643.18 216
18644.47 235
18645.76 204
18647.06 171
18648.35 234
18649.64 232
18650.93 215
18652.22 199
18653.51 244
18654.80 237
18656.09 226
18657.38 226
18658.68 208
18659.97 198
18661.26 228
18662.55 214
18663.84 225
18665.13 240
18666.42 200
18667.72 208
18669.01 213
18670.30 201
18671.59 197
18672.88 217
18674.17 233
18675.47 224
18676.76 212
18678.05 210
18679.34 223
18680.63 224
18681.93 215
18683.22 201
18684.51 253
18685.80 206
18687.09 206
18688.39 178
18689.68 250
18690.97 255
18692.26 213
18693.56 198
18694.85 208
18696.14 228
18697.43 224
18698.73 194
18700.02 211
18701.31 179
18702.60 203
18703.90 204
18705.19 219
18706.48 224
18707.78 193
18709.07 216
18710.36 212
18711.66 219
18712.95 218
18714.24 203
18715.54 227
18716.83 203
18718.12 207
18719.42 200
18720.71 199
18722.00 204
18723.30 205
18724.59 217
18725.88 199
18727.18 219
18728.47 225
18729.76 222
18731.06 229
18732.35 207
18733.65 205
18734.94 217
18736.23 197
18737.53 214
18738.82 185
18740.12 202
18741.41 216
18742.70 222
18744.00 200
18745.29 179
18746.59 191
18747.88 222
18749.18 219
18750.47 218
18751.76 222
18753.06 204
18754.35 228
18755.65 221
18756.94 230
18758.24 225
18759.53 227
18760.83 281
18762.12 198
18763.42 155
18764.71 200
18766.01 216
18767.30 206
18768.60 183
18769.89 206
18771.19 184
18772.48 228
18773.78 193
18775.07 179
18776.37 207
18777.66 210
18778.96 208
18780.25 223
18781.55 201
18782.85 210
18784.14 196
18785.44 194
18786.73 166
18788.03 195
18789.32 195
18790.62 220
18791.92 211
18793.21 193
18794.51 227
18795.80 240
18797.10 235
18798.40 195
18799.69 231
18800.99 236
18802.28 206
18803.58 211
18804.88 190
18806.17 206
18807.47 225
18808.77 213
18810.06 206
18811.36 212
18812.66 204
18813.95 201
18815.25 187
18816.55 222
18817.84 192
18819.14 216
18820.44 204
18821.73 189
18823.03 177
18824.33 207
18825.62 221
18826.92 233
18828.22 199
18829.52 198
18830.81 221
18832.11 236
18833.41 198
18834.71 206
18836.00 220
18837.30 184
18838.60 212
18839.90 206
18841.19 187
18842.49 198
18843.79 203
18845.09 207
18846.38 210
18847.68 228
18848.98 207
18850.28 202
18851.58 166
18852.87 173
18854.17 196
18855.47 198
18856.77 212
18858.07 183
18859.36 214
18860.66 183
18861.96 228
18863.26 203
18864.56 193
18865.86 224
18867.15 220
18868.45 230
18869.75 193
18871.05 205
18872.35 222
18873.65 210
18874.95 204
18876.24 181
18877.54 184
18878.84 194
18880.14 211
18881.44 193
18882.74 192
18884.04 222
18885.34 210
18886.64 212
18887.94 190
18889.24 206
18890.53 195
18891.83 185
18893.13 201
18894.43 196
18895.73 226
18897.03 229
18898.33 203
18899.63 199
18900.93 200
18902.23 232
18903.53 195
18904.83 177
18906.13 198
18907.43 202
18908.73 212
18910.03 218
18911.33 209
18912.63 189
18913.93 188
18915.23 183
18916.53 188
18917.83 208
18919.13 213
18920.43 188
18921.73 197
18923.03 186
18924.33 183
18925.63 211
18926.93 206
18928.23 179
18929.53 173
18930.84 209
18932.14 206
18933.44 178
18934.74 184
18936.04 203
18937.34 185
18938.64 202
18939.94 217
18941.24 199
18942.54 195
18943.84 167
18945.15 182
18946.45 203
18947.75 195
18949.05 231
18950.35 187
18951.65 230
18952.95 194
18954.26 196
18955.56 237
18956.86 200
18958.16 232
18959.46 217
18960.76 194
18962.07 201
18963.37 201
18964.67 214
18965.97 193
18967.27 226
18968.57 200
18969.88 188
18971.18 210
18972.48 176
18973.78 198
18975.09 221
18976.39 230
18977.69 181
18978.99 176
18980.29 193
18981.60 188
18982.90 208
18984.20 191
18985.50 208
18986.81 191
18988.11 183
18989.41 203
18990.72 223
18992.02 204
18993.32 172
18994.62 207
18995.93 223
18997.23 190
18998.53 183
18999.84 202
19001.14 203
19002.44 171
19003.75 191
19005.05 202
19006.35 186
19007.66 189
19008.96 203
19010.26 235
19011.57 197
19012.87 198
19014.17 218
19015.48 220
19016.78 182
19018.08 202
19019.39 220
19020.69 225
19021.99 180
19023.30 190
19024.60 184
19025.91 196
19027.21 152
19028.51 206
19029.82 192
19031.12 198
19032.43 209
19033.73 209
19035.04 236
19036.34 218
19037.64 207
19038.95 198
19040.25 210
19041.56 192
19042.86 208
19044.17 188
19045.47 175
19046.78 193
19048.08 219
19049.39 224
19050.69 190
19052.00 174
19053.30 187
19054.61 203
19055.91 196
19057.22 190
19058.52 203
19059.83 207
19061.13 182
19062.44 179
19063.74 163
19065.05 192
19066.35 210
19067.66 189
19068.96 185
19070.27 198
19071.57 214
19072.88 182
19074.18 204
19075.49 204
19076.80 186
19078.10 205
19079.41 198
19080.71 211
19082.02 223
19083.33 228
19084.63 175
19085.94 191
19087.24 203
19088.55 218
19089.86 206
19091.16 217
19092.47 213
19093.77 219
19095.08 189
19096.39 206
19097.69 183
19099.00 192
19100.31 177
19101.61 189
19102.92 185
19104.23 189
19105.53 186
19106.84 177
19108.15 210
19109.45 191
19110.76 208
19112.07 184
19113.37 200
19114.68 190
19115.99 218
19117.30 198
19118.60 172
19119.91 157
19121.22 197
19122.52 176
19123.83 196
19125.14 188
19126.45 202
19127.75 214
19129.06 243
19130.37 207
19131.68 185
19132.98 187
19134.29 206
19135.60 222
19136.91 196
19138.22 183
19139.52 173
19140.83 188
19142.14 192
19143.45 165
19144.76 189
19146.06 186
19147.37 209
19148.68 178
19149.99 198
19151.30 199
19152.60 203
19153.91 186
19155.22 202
19156.53 208
19157.84 192
19159.15 224
19160.46 227
19161.76 224
19163.07 206
19164.38 199
19165.69 227
19167.00 215
19168.31 176
19169.62 210
19170.93 199
19172.23 188
19173.54 199
19174.85 176
19176.16 192
19177.47 179
19178.78 201
19180.09 200
19181.40 171
19182.71 221
19184.02 231
19185.33 193
19186.64 183
19187.95 187
19189.26 192
19190.57 231
19191.87 218
19193.18 170
19194.49 227
19195.80 191
19197.11 207
19198.42 201
19199.73 191
19201.04 217
19202.35 193
19203.66 202
19204.97 193
19206.28 186
19207.59 214
19208.90 215
19210.21 191
19211.53 199
19212.84 203
19214.15 226
19215.46 183
19216.77 182
19218.08 197
19219.39 213
19220.70 203
19222.01 219
19223.32 230
19224.63 221
19225.94 199
19227.25 165
19228.56 191
19229.87 194
19231.19 197
19232.50 188
19233.81 201
19235.12 198
19236.43 233
19237.74 219
19239.05 217
19240.36 190
19241.68 185
19242.99 209
19244.30 212
19245.61 193
19246.92 191
19248.23 191
19249.54 210
19250.86 209
19252.17 208
19253.48 208
19254.79 189
19256.10 197
19257.42 200
19258.73 224
19260.04 216
19261.35 233
19262.66 215
19263.98 234
19265.29 207
19266.60 195
19267.91 221
19269.22 203
19270.54 158
19271.85 150
19273.16 179
19274.47 202
19275.79 199
19277.10 159
19278.41 197
19279.72 184
19281.04 200
19282.35 193
19283.66 182
19284.98 189
19286.29 218
19287.60 191
19288.91 183
19290.23 185
19291.54 204
19292.85 219
19294.17 170
19295.48 210
19296.79 177
19298.11 187
19299.42 164
19300.73 181
19302.05 191
19303.36 206
19304.67 230
19305.99 200
19307.30 199
19308.61 208
19309.93 202
19311.24 172
19312.56 193
19313.87 214
19315.18 212
19316.50 184
19317.81 206
19319.13 187
19320.44 165
19321.75 183
19323.07 207
19324.38 185
19325.70 156
19327.01 200
19328.32 212
19329.64 224
19330.95 205
19332.27 199
19333.58 185
19334.90 171
19336.21 174
19337.53 207
19338.84 173
19340.16 184
19341.47 208
19342.79 193
19344.10 188
19345.42 166
19346.73 197
19348.05 180
19349.36 200
19350.68 196
19351.99 221
19353.31 203
19354.62 206
19355.94 197
19357.25 178
19358.57 205
19359.88 232
19361.20 212
19362.51 183
19363.83 179
19365.14 166
19366.46 180
19367.78 207
19369.09 187
19370.41 155
19371.72 192
19373.04 212
19374.35 199
19375.67 194
19376.99 213
19378.30 219
19379.62 200
19380.93 200
19382.25 197
19383.57 187
19384.88 212
19386.20 205
19387.52 177
19388.83 173
19390.15 178
19391.47 186
19392.78 207
19394.10 192
19395.42 177
19396.73 201
19398.05 170
19399.37 182
19400.68 179
19402.00 185
19403.32 187
19404.63 182
19405.95 155
19407.27 199
19408.58 198
19409.90 179
19411.22 219
19412.54 196
19413.85 218
19415.17 184
19416.49 228
19417.80 209
19419.12 195
19420.44 203
19421.76 202
19423.07 209
19424.39 198
19425.71 209
19427.03 211
19428.35 198
19429.66 175
19430.98 200
19432.30 191
19433.62 206
19434.93 159
19436.25 201
19437.57 183
19438.89 186
19440.21 170
19441.53 226
19442.84 263
19444.16 195
19445.48 202
19446.80 189
19448.12 197
19449.44 186
19450.75 195
19452.07 200
19453.39 181
19454.71 228
19456.03 219
19457.35 209
19458.67 188
19459.98 219
19461.30 188
19462.62 181
19463.94 185
19465.26 192
19466.58 192
19467.90 204
19469.22 193
19470.54 203
19471.86 168
19473.18 197
19474.49 221
19475.81 196
19477.13 203
19478.45 214
19479.77 196
19481.09 191
19482.41 203
19483.73 187
19485.05 176
19486.37 215
19487.69 198
19489.01 195
19490.33 189
19491.65 187
19492.97 206
19494.29 156
19495.61 183
19496.93 205
19498.25 196
19499.57 192
19500.89 221
19502.21 205
19503.53 195
19504.85 192
19506.17 198
19507.49 189
19508.81 162
19510.13 190
19511.45 205
19512.77 182
19514.09 187
19515.42 213
19516.74 204
19518.06 199
19519.38 207
19520.70 218
19522.02 195
19523.34 180
19524.66 193
19525.98 187
19527.30 183
19528.62 214
19529.95 204
19531.27 182
19532.59 183
19533.91 170
19535.23 189
19536.55 192
19537.87 184
19539.20 209
19540.52 210
19541.84 180
19543.16 216
19544.48 219
19545.80 192
19547.13 186
19548.45 192
19549.77 196
19551.09 213
19552.41 208
19553.74 182
19555.06 187
19556.38 174
19557.70 194
19559.02 221
19560.35 217
19561.67 198
19562.99 212
19564.31 187
19565.64 189
19566.96 171
19568.28 170
19569.60 168
19570.93 234
19572.25 195
19573.57 160
19574.89 179
19576.22 187
19577.54 187
19578.86 196
19580.18 194
19581.51 200
19582.83 210
19584.15 182
19585.48 176
19586.80 169
19588.12 171
19589.45 185
19590.77 183
19592.09 150
19593.42 171
19594.74 207
19596.06 205
19597.39 207
19598.71 214
19600.03 214
19601.36 199
19602.68 217
19604.00 183
19605.33 183
19606.65 218
19607.98 200
19609.30 201
19610.62 191
19611.95 214
19613.27 210
19614.60 204
19615.92 175
19617.24 156
19618.57 195
19619.89 231
19621.22 195
19622.54 180
19623.87 190
19625.19 164
19626.51 205
19627.84 189
19629.16 185
19630.49 178
19631.81 177
19633.14 213
19634.46 202
19635.79 189
19637.11 181
19638.44 211
19639.76 197
19641.09 172
19642.41 198
19643.74 195
19645.06 231
19646.39 173
19647.71 193
19649.04 174
19650.36 189
19651.69 211
19653.01 190
19654.34 182
19655.66 192
19656.99 200
19658.32 196
19659.64 184
19660.97 190
19662.29 179
19663.62 197
19664.94 203
19666.27 194
19667.60 203
19668.92 196
19670.25 193
19671.57 180
19672.90 163
19674.23 161
19675.55 187
19676.88 180
19678.20 173
19679.53 176
19680.86 212
19682.18 190
19683.51 204
19684.84 177
19686.16 192
19687.49 202
19688.82 200
19690.14 181
19691.47 172
19692.80 192
19694.12 188
19695.45 216
19696.78 204
19698.10 211
19699.43 182
19700.76 168
19702.08 191
19703.41 192
19704.74 178
19706.07 166
19707.39 192
19708.72 176
19710.05 176
19711.37 187
19712.70 172
19714.03 227
19715.36 191
19716.68 189
19718.01 166
19719.34 169
19720.67 194
19721.99 212
19723.32 158
19724.65 183
19725.98 216
19727.31 201
19728.63 207
19729.96 177
19731.29 223
19732.62 200
19733.95 195
19735.27 204
19736.60 159
19737.93 173
19739.26 192
19740.59 185
19741.92 203
19743.24 180
19744.57 212
19745.90 187
19747.23 209
19748.56 187
19749.89 200
19751.22 195
19752.54 173
19753.87 216
19755.20 201
19756.53 184
19757.86 183
19759.19 186
19760.52 205
19761.85 194
19763.18 173
19764.50 193
19765.83 195
19767.16 203
19768.49 200
19769.82 190
19771.15 161
19772.48 185
19773.81 212
19775.14 198
19776.47 173
19777.80 183
19779.13 215
19780.46 182
19781.79 193
19783.12 181
19784.45 172
19785.78 190
19787.11 178
19788.44 178
19789.77 176
19791.10 184
19792.43 231
19793.76 197
19795.09 193
19796.42 186
19797.75 180
19799.08 180
19800.41 172
19801.74 197
19803.07 185
19804.40 221
19805.73 177
19807.06 161
19808.39 220
19809.72 189
19811.05 211
19812.38 180
19813.71 163
19815.05 188
19816.38 195
19817.71 164
19819.04 183
19820.37 189
19821.70 187
19823.03 183
19824.36 196
19825.69 168
19827.03 179
19828.36 180
19829.69 196
19831.02 175
19832.35 176
19833.68 183
19835.01 181
19836.35 181
19837.68 197
19839.01 197
19840.34 184
19841.67 194
19843.00 161
19844.34 208
19845.67 167
19847.00 147
19848.33 166
19849.66 162
19851.00 176
19852.33 209
19853.66 199
19854.99 195
19856.32 165
19857.66 176
19858.99 188
19860.32 166
19861.65 155
19862.99 173
19864.32 212
19865.65 180
19866.98 166
19868.32 194
19869.65 196
19870.98 188
19872.31 166
19873.65 167
19874.98 157
19876.31 176
19877.65 204
19878.98 168
19880.31 213
19881.65 186
19882.98 184
19884.31 186
19885.64 147
19886.98 169
19888.31 184
19889.64 201
19890.98 217
19892.31 165
19893.64 182
19894.98 179
19896.31 171
19897.65 152
19898.98 168
19900.31 185
19901.65 192
19902.98 166
19904.31 173
19905.65 194
19906.98 199
19908.32 210
19909.65 181
19910.98 173
19912.32 172
19913.65 189
19914.99 193
19916.32 167
19917.66 193
19918.99 221
19920.32 197
19921.66 191
19922.99 172
19924.33 184
19925.66 173
19927.00 178
19928.33 193
19929.67 206
19931.00 208
19932.34 186
19933.67 171
19935.01 170
19936.34 160
19937.68 199
19939.01 174
19940.35 169
19941.68 197
19943.02 181
19944.35 204
19945.69 201
19947.02 211
19948.36 204
19949.69 197
19951.03 181
19952.36 183
19953.70 175
19955.03 172
19956.37 192
19957.71 184
19959.04 182
19960.38 191
19961.71 180
19963.05 202
19964.38 198
19965.72 190
19967.06 188
19968.39 200
19969.73 188
19971.06 175
19972.40 210
19973.74 212
19975.07 212
19976.41 178
19977.75 176
19979.08 196
19980.42 169
19981.75 167
19983.09 192
19984.43 203
19985.76 164
19987.10 207
19988.44 204
19989.77 183
19991.11 190
19992.45 200
19993.78 202
19995.12 180
19996.46 192
19997.80 189
19999.13 181
20000.47 183
20001.81 180
20003.14 175
20004.48 184
20005.82 187
20007.16 182
20008.49 203
20009.83 206
20011.17 203
20012.51 191
20013.84 237
20015.18 209
20016.52 199
20017.86 188
20019.19 190
20020.53 200
20021.87 187
20023.21 180
20024.55 185
20025.88 202
20027.22 241
20028.56 229
20029.90 180
20031.24 176
20032.57 179
20033.91 195
20035.25 175
20036.59 199
20037.93 191
20039.26 211
20040.60 201
20041.94 203
20043.28 177
20044.62 197
20045.96 200
20047.30 202
20048.63 208
20049.97 165
20051.31 173
20052.65 181
20053.99 163
20055.33 185
20056.67 178
20058.01 181
20059.35 212
20060.69 148
20062.02 178
20063.36 191
20064.70 189
20066.04 169
20067.38 215
20068.72 210
20070.06 184
20071.40 184
20072.74 197
20074.08 210
20075.42 181
20076.76 188
20078.10 194
20079.44 187
20080.78 159
20082.12 170
20083.46 181
20084.80 183
20086.14 193
20087.48 222
20088.82 205
20090.16 183
20091.50 196
20092.84 191
20094.18 176
20095.52 173
20096.86 203
20098.20 163
20099.54 215
20100.88 215
20102.22 215
20103.56 192
20104.90 188
20106.24 173
20107.58 185
20108.92 184
20110.26 188
20111.60 188
20112.95 182
20114.29 192
20115.63 159
20116.97 181
20118.31 215
20119.65 213
20120.99 164
20122.33 193
20123.67 197
20125.02 180
20126.36 202
20127.70 182
20129.04 205
20130.38 184
20131.72 179
20133.06 176
20134.41 194
20135.75 212
