# Supplementary material for: MALDI-TOF MS typing enables the classification of brewing yeasts of the genus Saccharomyces to major beer styles
Source: PLoS One. 2017 Aug 9;12(8):e0181694. doi: 10.1371/journal.pone.0181694 (PMC5549903; doi:10.1371/journal.pone.0181694)
Supplement: S11 File — The directory includes 90 raw files and was zipped to “.zip”; the folder has three strains with 30 spectra per strain; S1 Text explains the raw files with an example and Table 1 represents the yeast strains used within the experiment. (ZIP) [file pone.0181694.s014.zip › 31-33/30338-503-OG-Ale-Ale-YPG-18h-E-E_2015-07-29_2_0_A8_1.dat]

2000.00 2155
2000.42 2250
2000.85 2433
2001.27 2425
2001.69 2391
2002.11 2354
2002.53 2158
2002.95 2011
2003.38 1831
2003.80 1886
2004.22 2068
2004.64 1787
2005.07 1728
2005.49 1684
2005.91 1806
2006.33 1780
2006.75 1714
2007.18 1831
2007.60 1812
2008.02 1784
2008.44 1693
2008.87 1764
2009.29 1858
2009.71 1769
2010.13 1710
2010.56 1712
2010.98 1822
2011.40 1713
2011.83 1721
2012.25 1707
2012.67 1651
2013.09 1576
2013.52 1492
2013.94 1578
2014.36 1483
2014.79 1494
2015.21 1437
2015.63 1355
2016.06 1431
2016.48 1344
2016.90 1451
2017.33 1420
2017.75 1528
2018.17 1631
2018.60 1621
2019.02 1650
2019.44 1622
2019.87 1598
2020.29 1632
2020.72 1689
2021.14 1532
2021.56 1697
2021.99 1683
2022.41 1616
2022.83 1555
2023.26 1619
2023.68 1684
2024.11 1460
2024.53 1603
2024.96 1421
2025.38 1447
2025.80 1437
2026.23 1461
2026.65 1424
2027.08 1376
2027.50 1392
2027.93 1388
2028.35 1554
2028.78 1566
2029.20 1447
2029.63 1571
2030.05 1618
2030.47 1403
2030.90 1368
2031.32 1553
2031.75 1513
2032.17 1599
2032.60 1420
2033.02 1500
2033.45 1599
2033.87 1356
2034.30 1516
2034.73 1602
2035.15 1658
2035.58 1504
2036.00 1425
2036.43 1317
2036.85 1281
2037.28 1510
2037.70 1454
2038.13 1229
2038.55 1437
2038.98 1472
2039.41 1550
2039.83 1680
2040.26 1638
2040.68 1521
2041.11 1521
2041.54 1478
2041.96 1508
2042.39 1739
2042.81 1622
2043.24 1635
2043.67 1368
2044.09 1485
2044.52 1558
2044.94 1459
2045.37 1448
2045.80 1394
2046.22 1455
2046.65 1455
2047.08 1642
2047.50 1581
2047.93 1490
2048.36 1472
2048.78 1475
2049.21 1580
2049.64 1452
2050.06 1555
2050.49 1727
2050.92 1545
2051.34 1735
2051.77 1560
2052.20 1719
2052.63 1749
2053.05 1590
2053.48 1634
2053.91 1758
2054.33 1800
2054.76 1719
2055.19 1795
2055.62 1735
2056.04 1680
2056.47 1437
2056.90 1456
2057.33 1498
2057.75 1386
2058.18 1399
2058.61 1471
2059.04 1508
2059.47 1461
2059.89 1416
2060.32 1572
2060.75 1617
2061.18 1465
2061.61 1379
2062.03 1285
2062.46 1434
2062.89 1506
2063.32 1498
2063.75 1657
2064.18 1853
2064.60 1706
2065.03 1981
2065.46 2255
2065.89 2423
2066.32 2180
2066.75 2193
2067.17 2094
2067.60 2120
2068.03 1881
2068.46 1811
2068.89 1702
2069.32 1826
2069.75 1822
2070.18 1762
2070.61 1739
2071.03 1901
2071.46 2093
2071.89 1986
2072.32 1823
2072.75 1754
2073.18 1664
2073.61 1742
2074.04 1671
2074.47 1416
2074.90 1627
2075.33 1811
2075.76 1726
2076.19 1575
2076.62 1558
2077.05 1585
2077.48 1615
2077.90 1677
2078.33 1606
2078.76 1712
2079.19 1850
2079.62 2084
2080.05 2113
2080.48 2223
2080.91 2341
2081.34 2163
2081.77 2124
2082.20 2023
2082.64 2016
2083.07 1924
2083.50 1779
2083.93 1767
2084.36 1764
2084.79 1750
2085.22 1841
2085.65 1828
2086.08 1783
2086.51 1580
2086.94 1533
2087.37 1516
2087.80 1609
2088.23 1618
2088.66 1576
2089.09 1477
2089.52 1314
2089.96 1570
2090.39 1523
2090.82 1499
2091.25 1427
2091.68 1383
2092.11 1446
2092.54 1427
2092.97 1541
2093.41 1498
2093.84 1401
2094.27 1540
2094.70 1360
2095.13 1417
2095.56 1558
2095.99 1576
2096.43 1429
2096.86 1521
2097.29 1534
2097.72 1528
2098.15 1523
2098.59 1650
2099.02 1624
2099.45 1544
2099.88 1350
2100.31 1425
2100.75 1651
2101.18 1682
2101.61 1630
2102.04 1517
2102.47 1674
2102.91 1781
2103.34 1565
2103.77 1519
2104.20 1600
2104.64 1508
2105.07 1451
2105.50 1466
2105.93 1636
2106.37 1753
2106.80 1786
2107.23 1912
2107.66 1861
2108.10 1911
2108.53 1808
2108.96 2183
2109.40 2198
2109.83 2063
2110.26 1940
2110.70 1962
2111.13 2181
2111.56 2033
2112.00 2152
2112.43 1885
2112.86 1803
2113.30 1986
2113.73 1915
2114.16 1850
2114.60 1814
2115.03 1695
2115.46 1769
2115.90 1780
2116.33 1689
2116.76 1550
2117.20 1580
2117.63 1741
2118.07 1623
2118.50 1575
2118.93 1322
2119.37 1442
2119.80 1592
2120.24 1567
2120.67 1809
2121.10 1587
2121.54 1484
2121.97 1565
2122.41 1502
2122.84 1418
2123.28 1531
2123.71 1655
2124.14 1353
2124.58 1314
2125.01 1442
2125.45 1401
2125.88 1391
2126.32 1372
2126.75 1267
2127.19 1559
2127.62 1622
2128.06 1404
2128.49 1353
2128.93 1520
2129.36 1596
2129.80 1478
2130.23 1598
2130.67 1437
2131.10 1476
2131.54 1502
2131.97 1559
2132.41 1457
2132.84 1606
2133.28 1505
2133.72 1443
2134.15 1333
2134.59 1399
2135.02 1426
2135.46 1533
2135.89 1423
2136.33 1469
2136.77 1367
2137.20 1269
2137.64 1475
2138.07 1545
2138.51 1403
2138.94 1527
2139.38 1342
2139.82 1498
2140.25 1429
2140.69 1518
2141.13 1473
2141.56 1397
2142.00 1327
2142.43 1349
2142.87 1337
2143.31 1383
2143.74 1511
2144.18 1444
2144.62 1574
2145.05 1363
2145.49 1382
2145.93 1344
2146.36 1492
2146.80 1398
2147.24 1404
2147.67 1456
2148.11 1480
2148.55 1510
2148.99 1477
2149.42 1497
2149.86 1424
2150.30 1670
2150.73 1671
2151.17 1788
2151.61 1740
2152.05 1728
2152.48 1750
2152.92 1681
2153.36 1686
2153.80 1663
2154.23 1561
2154.67 1539
2155.11 1591
2155.55 1881
2155.98 1768
2156.42 1643
2156.86 1698
2157.30 1861
2157.74 1960
2158.17 1953
2158.61 2069
2159.05 2142
2159.49 2052
2159.93 2125
2160.36 2114
2160.80 2010
2161.24 1882
2161.68 1997
2162.12 1789
2162.56 1490
2162.99 1491
2163.43 1749
2163.87 1675
2164.31 1579
2164.75 1527
2165.19 1677
2165.63 1401
2166.06 1437
2166.50 1618
2166.94 1638
2167.38 1608
2167.82 1508
2168.26 1777
2168.70 1930
2169.14 1728
2169.58 1715
2170.02 1818
2170.46 1682
2170.89 1814
2171.33 1772
2171.77 1560
2172.21 1671
2172.65 1701
2173.09 1665
2173.53 1672
2173.97 1826
2174.41 1758
2174.85 1912
2175.29 1949
2175.73 2005
2176.17 1907
2176.61 1962
2177.05 2075
2177.49 1930
2177.93 1722
2178.37 1632
2178.81 1573
2179.25 1466
2179.69 1527
2180.13 1506
2180.57 1559
2181.01 1682
2181.45 1658
2181.89 1671
2182.33 1479
2182.77 1499
2183.21 1553
2183.65 1525
2184.09 1477
2184.53 1388
2184.97 1356
2185.42 1368
2185.86 1525
2186.30 1543
2186.74 1504
2187.18 1475
2187.62 1500
2188.06 1448
2188.50 1528
2188.94 1364
2189.38 1526
2189.83 1462
2190.27 1385
2190.71 1395
2191.15 1512
2191.59 1643
2192.03 1511
2192.47 1540
2192.91 1464
2193.36 1498
2193.80 1630
2194.24 1849
2194.68 1775
2195.12 1659
2195.56 1654
2196.01 1803
2196.45 1849
2196.89 1827
2197.33 1812
2197.77 1702
2198.22 1772
2198.66 1732
2199.10 1660
2199.54 1694
2199.98 1821
2200.43 2047
2200.87 1800
2201.31 1794
2201.75 1582
2202.20 1650
2202.64 1464
2203.08 1669
2203.52 1615
2203.97 1562
2204.41 1479
2204.85 1481
2205.29 1491
2205.74 1583
2206.18 1461
2206.62 1602
2207.07 1689
2207.51 1656
2207.95 1824
2208.40 1837
2208.84 1875
2209.28 1806
2209.72 1897
2210.17 1971
2210.61 2007
2211.05 1836
2211.50 1956
2211.94 1977
2212.38 2171
2212.83 2292
2213.27 2133
2213.72 2015
2214.16 1937
2214.60 1793
2215.05 1792
2215.49 1637
2215.93 1747
2216.38 1718
2216.82 1697
2217.27 1550
2217.71 1681
2218.15 1581
2218.60 1627
2219.04 1651
2219.49 1487
2219.93 1587
2220.37 1480
2220.82 1423
2221.26 1396
2221.71 1430
2222.15 1603
2222.60 1585
2223.04 1727
2223.49 2018
2223.93 1998
2224.37 1858
2224.82 2100
2225.26 2098
2225.71 2394
2226.15 2373
2226.60 2230
2227.04 2214
2227.49 2148
2227.93 2183
2228.38 2333
2228.82 2102
2229.27 2058
2229.71 1835
2230.16 1853
2230.60 1963
2231.05 1925
2231.50 1888
2231.94 1851
2232.39 1842
2232.83 1924
2233.28 2136
2233.72 1878
2234.17 1745
2234.61 1571
2235.06 1550
2235.51 1691
2235.95 1606
2236.40 1398
2236.84 1586
2237.29 1476
2237.73 1515
2238.18 1502
2238.63 1539
2239.07 1325
2239.52 1403
2239.97 1323
2240.41 1432
2240.86 1619
2241.30 1674
2241.75 1629
2242.20 1700
2242.64 1568
2243.09 1416
2243.54 1493
2243.98 1468
2244.43 1529
2244.88 1480
2245.32 1408
2245.77 1474
2246.22 1354
2246.66 1422
2247.11 1485
2247.56 1585
2248.00 1553
2248.45 1554
2248.90 1640
2249.35 1674
2249.79 1650
2250.24 1679
2250.69 1740
2251.14 1678
2251.58 1535
2252.03 1590
2252.48 1753
2252.92 1490
2253.37 1546
2253.82 1519
2254.27 1468
2254.72 1534
2255.16 1558
2255.61 1460
2256.06 1445
2256.51 1455
2256.95 1540
2257.40 1505
2257.85 1560
2258.30 1537
2258.75 1664
2259.19 1784
2259.64 1951
2260.09 2149
2260.54 2449
2260.99 2981
2261.44 3099
2261.88 3214
2262.33 3583
2262.78 3814
2263.23 3615
2263.68 3808
2264.13 3635
2264.58 3222
2265.02 2849
2265.47 2492
2265.92 2111
2266.37 1989
2266.82 2081
2267.27 1932
2267.72 1786
2268.17 1674
2268.62 1807
2269.06 1692
2269.51 1922
2269.96 1825
2270.41 1828
2270.86 1834
2271.31 1762
2271.76 1877
2272.21 1905
2272.66 1692
2273.11 1754
2273.56 1649
2274.01 1696
2274.46 1720
2274.91 1773
2275.36 1520
2275.81 1606
2276.26 1651
2276.71 1468
2277.16 1552
2277.61 1643
2278.06 1744
2278.51 1712
2278.96 1734
2279.41 1774
2279.86 1776
2280.31 1926
2280.76 1860
2281.21 2024
2281.66 2239
2282.11 2141
2282.56 1985
2283.01 2029
2283.46 1949
2283.91 1910
2284.36 1804
2284.81 1734
2285.26 1653
2285.71 1491
2286.16 1477
2286.61 1463
2287.07 1549
2287.52 1739
2287.97 1604
2288.42 1639
2288.87 1927
2289.32 1988
2289.77 2067
2290.22 2068
2290.67 2151
2291.13 2451
2291.58 2256
2292.03 2055
2292.48 1969
2292.93 1908
2293.38 1789
2293.83 1790
2294.29 1660
2294.74 1559
2295.19 1626
2295.64 1440
2296.09 1412
2296.54 1452
2297.00 1558
2297.45 1469
2297.90 1407
2298.35 1684
2298.80 1567
2299.26 1516
2299.71 1651
2300.16 1480
2300.61 1548
2301.06 1372
2301.52 1483
2301.97 1647
2302.42 1611
2302.87 1581
2303.33 1533
2303.78 1625
2304.23 1620
2304.68 1451
2305.14 1500
2305.59 1500
2306.04 1502
2306.50 1579
2306.95 1487
2307.40 1270
2307.85 1405
2308.31 1540
2308.76 1711
2309.21 1574
2309.67 1544
2310.12 1524
2310.57 1670
2311.03 1570
2311.48 1562
2311.93 1746
2312.39 1728
2312.84 1697
2313.29 1688
2313.75 1609
2314.20 1465
2314.65 1406
2315.11 1476
2315.56 1728
2316.01 1895
2316.47 1755
2316.92 1652
2317.38 1805
2317.83 1613
2318.28 1490
2318.74 1782
2319.19 1635
2319.65 1638
2320.10 1484
2320.55 1585
2321.01 1732
2321.46 1946
2321.92 1915
2322.37 1918
2322.83 1917
2323.28 2144
2323.73 2175
2324.19 2542
2324.64 2462
2325.10 2361
2325.55 2581
2326.01 2268
2326.46 2066
2326.92 2152
2327.37 2260
2327.83 2052
2328.28 1928
2328.74 2097
2329.19 2173
2329.65 1919
2330.10 1922
2330.56 2040
2331.01 2333
2331.47 2134
2331.92 2088
2332.38 1817
2332.83 1798
2333.29 1889
2333.74 1736
2334.20 1565
2334.66 1511
2335.11 1659
2335.57 1690
2336.02 1757
2336.48 1849
2336.93 1747
2337.39 1617
2337.85 1713
2338.30 1757
2338.76 1887
2339.21 1774
2339.67 1982
2340.13 2035
2340.58 1994
2341.04 1988
2341.49 1804
2341.95 1805
2342.41 1931
2342.86 1781
2343.32 1927
2343.78 1807
2344.23 1999
2344.69 2010
2345.15 1760
2345.60 1902
2346.06 1701
2346.52 1651
2346.97 1823
2347.43 1801
2347.89 1546
2348.34 1550
2348.80 1813
2349.26 1932
2349.71 1982
2350.17 2068
2350.63 2055
2351.09 2093
2351.54 2115
2352.00 2251
2352.46 2386
2352.91 2227
2353.37 2151
2353.83 1904
2354.29 1779
2354.74 1662
2355.20 1584
2355.66 1615
2356.12 1694
2356.58 1939
2357.03 1627
2357.49 1517
2357.95 1622
2358.41 1645
2358.86 1772
2359.32 1838
2359.78 1696
2360.24 1707
2360.70 1694
2361.15 1786
2361.61 1651
2362.07 1603
2362.53 1537
2362.99 1745
2363.45 1675
2363.90 1634
2364.36 1462
2364.82 1498
2365.28 1626
2365.74 1487
2366.20 1579
2366.66 1540
2367.11 1555
2367.57 1688
2368.03 1659
2368.49 1699
2368.95 1792
2369.41 1886
2369.87 2017
2370.33 1945
2370.79 1952
2371.24 2002
2371.70 1816
2372.16 1740
2372.62 1577
2373.08 1696
2373.54 1839
2374.00 1873
2374.46 1818
2374.92 1744
2375.38 1711
2375.84 1801
2376.30 1724
2376.76 1722
2377.22 1742
2377.68 1602
2378.14 1657
2378.60 1621
2379.06 1568
2379.52 1591
2379.98 1578
2380.44 1464
2380.90 1548
2381.36 1564
2381.82 1537
2382.28 1428
2382.74 1520
2383.20 1694
2383.66 1588
2384.12 1500
2384.58 1617
2385.04 1590
2385.50 1529
2385.96 1495
2386.42 1384
2386.88 1470
2387.34 1325
2387.80 1372
2388.26 1635
2388.72 1593
2389.19 1586
2389.65 1563
2390.11 1628
2390.57 1476
2391.03 1513
2391.49 1646
2391.95 1668
2392.41 1480
2392.87 1431
2393.33 1399
2393.80 1489
2394.26 1484
2394.72 1542
2395.18 1594
2395.64 1543
2396.10 1537
2396.56 1639
2397.03 1628
2397.49 1589
2397.95 1515
2398.41 1572
2398.87 1538
2399.34 1611
2399.80 1605
2400.26 1579
2400.72 1437
2401.18 1318
2401.65 1499
2402.11 1513
2402.57 1432
2403.03 1319
2403.49 1238
2403.96 1307
2404.42 1125
2404.88 1204
2405.34 1532
2405.81 1521
2406.27 1473
2406.73 1517
2407.19 1460
2407.66 1558
2408.12 1516
2408.58 1385
2409.04 1349
2409.51 1412
2409.97 1506
2410.43 1622
2410.90 1674
2411.36 1480
2411.82 1370
2412.28 1601
2412.75 1450
2413.21 1343
2413.67 1488
2414.14 1659
2414.60 1638
2415.06 1382
2415.53 1561
2415.99 1649
2416.45 1718
2416.92 1569
2417.38 1587
2417.85 1577
2418.31 1649
2418.77 1639
2419.24 1759
2419.70 1748
2420.16 1727
2420.63 1754
2421.09 1733
2421.56 1819
2422.02 2126
2422.48 2260
2422.95 2273
2423.41 2426
2423.88 2380
2424.34 2230
2424.80 2296
2425.27 2756
2425.73 2518
2426.20 2260
2426.66 2324
2427.13 2231
2427.59 2206
2428.06 2129
2428.52 2015
2428.99 1976
2429.45 1847
2429.91 1749
2430.38 1767
2430.84 1715
2431.31 1644
2431.77 1543
2432.24 1412
2432.70 1632
2433.17 1621
2433.63 1487
2434.10 1416
2434.56 1571
2435.03 1720
2435.50 1629
2435.96 1452
2436.43 1514
2436.89 1532
2437.36 1614
2437.82 1669
2438.29 1621
2438.75 1573
2439.22 1796
2439.69 1859
2440.15 1613
2440.62 1696
2441.08 1697
2441.55 1585
2442.01 1520
2442.48 1697
2442.95 1839
2443.41 1713
2443.88 1551
2444.34 1540
2444.81 1609
2445.28 1500
2445.74 1540
2446.21 1457
2446.68 1458
2447.14 1438
2447.61 1487
2448.08 1557
2448.54 1418
2449.01 1461
2449.48 1558
2449.94 1803
2450.41 1546
2450.88 1479
2451.34 1498
2451.81 1523
2452.28 1545
2452.74 1592
2453.21 1563
2453.68 1464
2454.14 1585
2454.61 1507
2455.08 1415
2455.55 1440
2456.01 1403
2456.48 1389
2456.95 1334
2457.42 1437
2457.88 1412
2458.35 1396
2458.82 1458
2459.29 1416
2459.75 1357
2460.22 1392
2460.69 1569
2461.16 1650
2461.62 1292
2462.09 1339
2462.56 1426
2463.03 1481
2463.50 1512
2463.96 1545
2464.43 1536
2464.90 1546
2465.37 1531
2465.84 1574
2466.30 1596
2466.77 1482
2467.24 1488
2467.71 1521
2468.18 1496
2468.65 1399
2469.11 1690
2469.58 1633
2470.05 1603
2470.52 1481
2470.99 1361
2471.46 1493
2471.93 1599
2472.40 1591
2472.86 1460
2473.33 1296
2473.80 1372
2474.27 1301
2474.74 1370
2475.21 1349
2475.68 1372
2476.15 1264
2476.62 1208
2477.09 1236
2477.56 1202
2478.02 1327
2478.49 1340
2478.96 1344
2479.43 1336
2479.90 1381
2480.37 1482
2480.84 1243
2481.31 1408
2481.78 1295
2482.25 1371
2482.72 1325
2483.19 1434
2483.66 1505
2484.13 1602
2484.60 1311
2485.07 1494
2485.54 1431
2486.01 1442
2486.48 1646
2486.95 1510
2487.42 1476
2487.89 1517
2488.36 1657
2488.83 1765
2489.30 1627
2489.77 1505
2490.24 1887
2490.71 1781
2491.18 1661
2491.66 1492
2492.13 1423
2492.60 1445
2493.07 1487
2493.54 1523
2494.01 1592
2494.48 1468
2494.95 1391
2495.42 1533
2495.89 1527
2496.36 1434
2496.84 1273
2497.31 1255
2497.78 1294
2498.25 1264
2498.72 1359
2499.19 1365
2499.66 1316
2500.13 1212
2500.61 1150
2501.08 1199
2501.55 1191
2502.02 1240
2502.49 1139
2502.96 1311
2503.44 1500
2503.91 1408
2504.38 1405
2504.85 1395
2505.32 1427
2505.80 1591
2506.27 1676
2506.74 1551
2507.21 1590
2507.68 1637
2508.16 1546
2508.63 1683
2509.10 1592
2509.57 1755
2510.05 1628
2510.52 1602
2510.99 1629
2511.46 1497
2511.94 1567
2512.41 1543
2512.88 1450
2513.35 1478
2513.83 1310
2514.30 1620
2514.77 1493
2515.24 1404
2515.72 1333
2516.19 1315
2516.66 1468
2517.14 1307
2517.61 1431
2518.08 1516
2518.56 1325
2519.03 1349
2519.50 1525
2519.98 1419
2520.45 1415
2520.92 1336
2521.40 1309
2521.87 1311
2522.34 1233
2522.82 1457
2523.29 1410
2523.76 1452
2524.24 1588
2524.71 1532
2525.19 1440
2525.66 1459
2526.13 1482
2526.61 1559
2527.08 1502
2527.55 1391
2528.03 1548
2528.50 1480
2528.98 1365
2529.45 1386
2529.93 1452
2530.40 1410
2530.87 1308
2531.35 1339
2531.82 1341
2532.30 1331
2532.77 1370
2533.25 1348
2533.72 1313
2534.20 1283
2534.67 1360
2535.15 1260
2535.62 1447
2536.09 1311
2536.57 1249
2537.04 1440
2537.52 1348
2537.99 1463
2538.47 1532
2538.94 1425
2539.42 1591
2539.90 1660
2540.37 1583
2540.85 1698
2541.32 1598
2541.80 1744
2542.27 1822
2542.75 1688
2543.22 1612
2543.70 1736
2544.17 1846
2544.65 1715
2545.13 1724
2545.60 1671
2546.08 1631
2546.55 1523
2547.03 1616
2547.50 1505
2547.98 1675
2548.46 1602
2548.93 1666
2549.41 1790
2549.88 1697
2550.36 1735
2550.84 1630
2551.31 1682
2551.79 1778
2552.27 1780
2552.74 1683
2553.22 1689
2553.70 1784
2554.17 1884
2554.65 2070
2555.12 2062
2555.60 2079
2556.08 1938
2556.55 2058
2557.03 2199
2557.51 2061
2557.99 2078
2558.46 1800
2558.94 1669
2559.42 1660
2559.89 1781
2560.37 1883
2560.85 1623
2561.32 1448
2561.80 1469
2562.28 1368
2562.76 1474
2563.23 1440
2563.71 1433
2564.19 1547
2564.67 1445
2565.14 1452
2565.62 1552
2566.10 1685
2566.58 1620
2567.05 1557
2567.53 1605
2568.01 1795
2568.49 1715
2568.97 1833
2569.44 1505
2569.92 1510
2570.40 1516
2570.88 1572
2571.36 1451
2571.83 1399
2572.31 1432
2572.79 1369
2573.27 1424
2573.75 1466
2574.23 1402
2574.70 1292
2575.18 1325
2575.66 1386
2576.14 1335
2576.62 1257
2577.10 1119
2577.58 1322
2578.05 1435
2578.53 1380
2579.01 1486
2579.49 1660
2579.97 1609
2580.45 1591
2580.93 1503
2581.41 1589
2581.89 1599
2582.37 1489
2582.84 1701
2583.32 1496
2583.80 1463
2584.28 1536
2584.76 1540
2585.24 1756
2585.72 1576
2586.20 1520
2586.68 1359
2587.16 1530
2587.64 1415
2588.12 1452
2588.60 1515
2589.08 1455
2589.56 1403
2590.04 1299
2590.52 1515
2591.00 1537
2591.48 1412
2591.96 1342
2592.44 1394
2592.92 1430
2593.40 1537
2593.88 1599
2594.36 1547
2594.84 1692
2595.32 1731
2595.80 1579
2596.28 1591
2596.76 1771
2597.24 1768
2597.72 1922
2598.20 1933
2598.68 1857
2599.16 1810
2599.64 1630
2600.13 1548
2600.61 1530
2601.09 1354
2601.57 1330
2602.05 1504
2602.53 1300
2603.01 1314
2603.49 1255
2603.97 1396
2604.45 1494
2604.94 1426
2605.42 1410
2605.90 1426
2606.38 1356
2606.86 1543
2607.34 1560
2607.82 1602
2608.31 1565
2608.79 1607
2609.27 1688
2609.75 1522
2610.23 1477
2610.71 1485
2611.20 1421
2611.68 1491
2612.16 1467
2612.64 1638
2613.12 1700
2613.61 1544
2614.09 1388
2614.57 1540
2615.05 1480
2615.53 1536
2616.02 1442
2616.50 1456
2616.98 1454
2617.46 1396
2617.95 1551
2618.43 1592
2618.91 1514
2619.39 1406
2619.88 1442
2620.36 1488
2620.84 1310
2621.32 1382
2621.81 1477
2622.29 1329
2622.77 1402
2623.26 1235
2623.74 1375
2624.22 1400
2624.70 1243
2625.19 1194
2625.67 1247
2626.15 1261
2626.64 1428
2627.12 1350
2627.60 1447
2628.09 1364
2628.57 1413
2629.05 1393
2629.54 1336
2630.02 1568
2630.50 1545
2630.99 1366
2631.47 1585
2631.96 1644
2632.44 1518
2632.92 1627
2633.41 1464
2633.89 1462
2634.38 1481
2634.86 1668
2635.34 1672
2635.83 1671
2636.31 1704
2636.80 1448
2637.28 1490
2637.76 1594
2638.25 1540
2638.73 1320
2639.22 1507
2639.70 1410
2640.19 1389
2640.67 1441
2641.16 1297
2641.64 1271
2642.12 1436
2642.61 1506
2643.09 1417
2643.58 1439
2644.06 1503
2644.55 1328
2645.03 1238
2645.52 1332
2646.00 1355
2646.49 1387
2646.97 1376
2647.46 1502
2647.94 1415
2648.43 1266
2648.91 1358
2649.40 1331
2649.89 1398
2650.37 1650
2650.86 1604
2651.34 1546
2651.83 1454
2652.31 1426
2652.80 1364
2653.28 1348
2653.77 1379
2654.26 1376
2654.74 1319
2655.23 1491
2655.71 1366
2656.20 1430
2656.69 1478
2657.17 1521
2657.66 1438
2658.14 1610
2658.63 1456
2659.12 1499
2659.60 1521
2660.09 1443
2660.58 1424
2661.06 1635
2661.55 1613
2662.03 1862
2662.52 1747
2663.01 1864
2663.49 2022
2663.98 2079
2664.47 2123
2664.95 2509
2665.44 2537
2665.93 2871
2666.42 2873
2666.90 2855
2667.39 2745
2667.88 2772
2668.36 2955
2668.85 2738
2669.34 2646
2669.82 2827
2670.31 2992
2670.80 3071
2671.29 2612
2671.77 3073
2672.26 3600
2672.75 3755
2673.24 3692
2673.72 3963
2674.21 3990
2674.70 3775
2675.19 3282
2675.67 3297
2676.16 2975
2676.65 2533
2677.14 2310
2677.63 2111
2678.11 2000
2678.60 1894
2679.09 1959
2679.58 1948
2680.07 1942
2680.55 1999
2681.04 1934
2681.53 2102
2682.02 1874
2682.51 1942
2683.00 1883
2683.48 1907
2683.97 1804
2684.46 1823
2684.95 1697
2685.44 1662
2685.93 1752
2686.42 1728
2686.90 1645
2687.39 1618
2687.88 1819
2688.37 1872
2688.86 1657
2689.35 1614
2689.84 1656
2690.33 1661
2690.82 1585
2691.31 1568
2691.79 1841
2692.28 1645
2692.77 1535
2693.26 1588
2693.75 1680
2694.24 1727
2694.73 1636
2695.22 1744
2695.71 1747
2696.20 1699
2696.69 1675
2697.18 1545
2697.67 1678
2698.16 1865
2698.65 1700
2699.14 1576
2699.63 1723
2700.12 1582
2700.61 1574
2701.10 1591
2701.59 1435
2702.08 1614
2702.57 1613
2703.06 1563
2703.55 1470
2704.04 1480
2704.53 1474
2705.02 1448
2705.51 1398
2706.00 1610
2706.49 1473
2706.98 1398
2707.47 1447
2707.96 1420
2708.45 1237
2708.95 1251
2709.44 1237
2709.93 1371
2710.42 1444
2710.91 1400
2711.40 1339
2711.89 1336
2712.38 1408
2712.87 1402
2713.36 1324
2713.86 1315
2714.35 1361
2714.84 1520
2715.33 1260
2715.82 1153
2716.31 1236
2716.80 1350
2717.30 1366
2717.79 1444
2718.28 1241
2718.77 1237
2719.26 1179
2719.75 1413
2720.25 1395
2720.74 1326
2721.23 1404
2721.72 1470
2722.21 1490
2722.70 1482
2723.20 1386
2723.69 1350
2724.18 1327
2724.67 1411
2725.17 1333
2725.66 1323
2726.15 1362
2726.64 1387
2727.14 1356
2727.63 1334
2728.12 1340
2728.61 1374
2729.11 1410
2729.60 1397
2730.09 1486
2730.58 1481
2731.08 1354
2731.57 1384
2732.06 1243
2732.55 1263
2733.05 1497
2733.54 1446
2734.03 1465
2734.53 1441
2735.02 1520
2735.51 1505
2736.01 1562
2736.50 1594
2736.99 1593
2737.49 1543
2737.98 1494
2738.47 1681
2738.97 1636
2739.46 1692
2739.95 1781
2740.45 1713
2740.94 1763
2741.43 1592
2741.93 1544
2742.42 1574
2742.92 1510
2743.41 1448
2743.90 1621
2744.40 1466
2744.89 1471
2745.39 1461
2745.88 1476
2746.37 1426
2746.87 1244
2747.36 1397
2747.86 1497
2748.35 1456
2748.85 1390
2749.34 1305
2749.83 1270
2750.33 1296
2750.82 1148
2751.32 1365
2751.81 1332
2752.31 1354
2752.80 1422
2753.30 1426
2753.79 1205
2754.29 1228
2754.78 1286
2755.28 1537
2755.77 1500
2756.27 1496
2756.76 1396
2757.26 1434
2757.75 1546
2758.25 1555
2758.74 1623
2759.24 1535
2759.73 1320
2760.23 1489
2760.72 1487
2761.22 1355
2761.71 1298
2762.21 1375
2762.71 1330
2763.20 1393
2763.70 1362
2764.19 1288
2764.69 1346
2765.18 1463
2765.68 1360
2766.18 1352
2766.67 1433
2767.17 1444
2767.66 1519
2768.16 1380
2768.66 1260
2769.15 1442
2769.65 1408
2770.15 1254
2770.64 1271
2771.14 1294
2771.63 1449
2772.13 1554
2772.63 1385
2773.12 1339
2773.62 1352
2774.12 1367
2774.61 1515
2775.11 1394
2775.61 1471
2776.10 1459
2776.60 1446
2777.10 1602
2777.60 1509
2778.09 1468
2778.59 1511
2779.09 1610
2779.58 1622
2780.08 1502
2780.58 1327
2781.08 1497
2781.57 1538
2782.07 1485
2782.57 1500
2783.06 1629
2783.56 1792
2784.06 1505
2784.56 1600
2785.06 1513
2785.55 1632
2786.05 1514
2786.55 1363
2787.05 1350
2787.54 1225
2788.04 1331
2788.54 1234
2789.04 1218
2789.54 1193
2790.03 1221
2790.53 1261
2791.03 1244
2791.53 1119
2792.03 1133
2792.52 1407
2793.02 1503
2793.52 1615
2794.02 1743
2794.52 1971
2795.02 2334
2795.52 2628
2796.01 2944
2796.51 3117
2797.01 3155
2797.51 3345
2798.01 3388
2798.51 3400
2799.01 3225
2799.51 3105
2800.00 2788
2800.50 2369
2801.00 2221
2801.50 1936
2802.00 1839
2802.50 1941
2803.00 1899
2803.50 1754
2804.00 1561
2804.50 1568
2805.00 1744
2805.50 1761
2806.00 1946
2806.50 1957
2806.99 1914
2807.49 2064
2807.99 2002
2808.49 1844
2808.99 1783
2809.49 1773
2809.99 1743
2810.49 1867
2810.99 1703
2811.49 1605
2811.99 1657
2812.49 1555
2812.99 1625
2813.49 1491
2813.99 1593
2814.49 1454
2814.99 1367
2815.49 1537
2815.99 1423
2816.50 1425
2817.00 1465
2817.50 1419
2818.00 1592
2818.50 1673
2819.00 1471
2819.50 1539
2820.00 1422
2820.50 1379
2821.00 1289
2821.50 1408
2822.00 1361
2822.50 1341
2823.00 1401
2823.51 1543
2824.01 1448
2824.51 1476
2825.01 1528
2825.51 1498
2826.01 1512
2826.51 1505
2827.01 1536
2827.52 1276
2828.02 1441
2828.52 1329
2829.02 1238
2829.52 1335
2830.02 1201
2830.53 1246
2831.03 1334
2831.53 1292
2832.03 1368
2832.53 1428
2833.03 1350
2833.54 1314
2834.04 1339
2834.54 1419
2835.04 1372
2835.54 1502
2836.05 1480
2836.55 1343
2837.05 1337
2837.55 1504
2838.06 1399
2838.56 1449
2839.06 1535
2839.56 1534
2840.07 1329
2840.57 1397
2841.07 1299
2841.57 1192
2842.08 1291
2842.58 1353
2843.08 1290
2843.58 1353
2844.09 1361
2844.59 1257
2845.09 1344
2845.60 1365
2846.10 1246
2846.60 1375
2847.11 1399
2847.61 1563
2848.11 1249
2848.62 1255
2849.12 1174
2849.62 1279
2850.13 1244
2850.63 1355
2851.13 1322
2851.64 1266
2852.14 1219
2852.64 1337
2853.15 1402
2853.65 1303
2854.15 1324
2854.66 1214
2855.16 1392
2855.67 1277
2856.17 1286
2856.67 1348
2857.18 1347
2857.68 1277
2858.19 1240
2858.69 1205
2859.19 1343
2859.70 1332
2860.20 1189
2860.71 1164
2861.21 1250
2861.72 1130
2862.22 1381
2862.73 1373
2863.23 1319
2863.73 1297
2864.24 1177
2864.74 1185
2865.25 1226
2865.75 1273
2866.26 1441
2866.76 1368
2867.27 1309
2867.77 1367
2868.28 1322
2868.78 1389
2869.29 1322
2869.79 1334
2870.30 1431
2870.80 1287
2871.31 1545
2871.81 1360
2872.32 1340
2872.83 1368
2873.33 1285
2873.84 1327
2874.34 1417
2874.85 1369
2875.35 1358
2875.86 1379
2876.36 1276
2876.87 1347
2877.38 1503
2877.88 1576
2878.39 1347
2878.89 1415
2879.40 1500
2879.91 1512
2880.41 1609
2880.92 1664
2881.42 1609
2881.93 1879
2882.44 1984
2882.94 1906
2883.45 1905
2883.96 2077
2884.46 1750
2884.97 1736
2885.48 1735
2885.98 1902
2886.49 1704
2886.99 1600
2887.50 1542
2888.01 1618
2888.52 1504
2889.02 1431
2889.53 1459
2890.04 1400
2890.54 1553
2891.05 1471
2891.56 1440
2892.06 1403
2892.57 1487
2893.08 1541
2893.59 1454
2894.09 1477
2894.60 1431
2895.11 1528
2895.62 1780
2896.12 1748
2896.63 1647
2897.14 1804
2897.65 2034
2898.15 2316
2898.66 2094
2899.17 1857
2899.68 1799
2900.18 1681
2900.69 1566
2901.20 1616
2901.71 1587
2902.22 1740
2902.72 1669
2903.23 1703
2903.74 1632
2904.25 1579
2904.76 1455
2905.26 1402
2905.77 1549
2906.28 1467
2906.79 1506
2907.30 1535
2907.81 1581
2908.32 1709
2908.82 1758
2909.33 1618
2909.84 1631
2910.35 1626
2910.86 1467
2911.37 1408
2911.88 1413
2912.38 1384
2912.89 1462
2913.40 1330
2913.91 1489
2914.42 1551
2914.93 1445
2915.44 1479
2915.95 1523
2916.46 1455
2916.97 1427
2917.48 1461
2917.99 1654
2918.50 1762
2919.00 1622
2919.51 1412
2920.02 1595
2920.53 1855
2921.04 1864
2921.55 2055
2922.06 2084
2922.57 2416
2923.08 2707
2923.59 3198
2924.10 3534
2924.61 3763
2925.12 4133
2925.63 4278
2926.14 4295
2926.65 4368
2927.16 4317
2927.67 4141
2928.18 3724
2928.69 3111
2929.20 2728
2929.71 2426
2930.22 2225
2930.73 1898
2931.25 1657
2931.76 1501
2932.27 1521
2932.78 1398
2933.29 1334
2933.80 1234
2934.31 1211
2934.82 1381
2935.33 1287
2935.84 1285
2936.35 1497
2936.86 1488
2937.38 1433
2937.89 1572
2938.40 1624
2938.91 1442
2939.42 1500
2939.93 1405
2940.44 1454
2940.95 1397
2941.47 1358
2941.98 1359
2942.49 1370
2943.00 1317
2943.51 1272
2944.02 1365
2944.53 1395
2945.05 1232
2945.56 1456
2946.07 1475
2946.58 1451
2947.09 1438
2947.61 1548
2948.12 1547
2948.63 1600
2949.14 1437
2949.65 1397
2950.17 1377
2950.68 1348
2951.19 1534
2951.70 1650
2952.22 1514
2952.73 1678
2953.24 1533
2953.75 1456
2954.27 1565
2954.78 1679
2955.29 1671
2955.80 1441
2956.32 1378
2956.83 1294
2957.34 1303
2957.85 1278
2958.37 1188
2958.88 1357
2959.39 1375
2959.91 1222
2960.42 1265
2960.93 1311
2961.45 1488
2961.96 1500
2962.47 1421
2962.99 1471
2963.50 1494
2964.01 1557
2964.53 1455
2965.04 1500
2965.55 1535
2966.07 1555
2966.58 1576
2967.09 1625
2967.61 1550
2968.12 1471
2968.63 1514
2969.15 1375
2969.66 1380
2970.18 1500
2970.69 1312
2971.20 1262
2971.72 1229
2972.23 1324
2972.75 1498
2973.26 1284
2973.78 1328
2974.29 1369
2974.80 1377
2975.32 1430
2975.83 1303
2976.35 1322
2976.86 1289
2977.38 1250
2977.89 1244
2978.41 1359
2978.92 1321
2979.43 1391
2979.95 1442
2980.46 1345
2980.98 1395
2981.49 1396
2982.01 1386
2982.52 1349
2983.04 1458
2983.55 1414
2984.07 1548
2984.58 1482
2985.10 1546
2985.61 1550
2986.13 1395
2986.65 1343
2987.16 1432
2987.68 1444
2988.19 1397
2988.71 1400
2989.22 1322
2989.74 1318
2990.25 1614
2990.77 1635
2991.29 1639
2991.80 1527
2992.32 1652
2992.83 1528
2993.35 1636
2993.86 1860
2994.38 1988
2994.90 2082
2995.41 2244
2995.93 2392
2996.45 2320
2996.96 2305
2997.48 2305
2997.99 2314
2998.51 2278
2999.03 2398
2999.54 2183
3000.06 2223
3000.58 2354
3001.09 2289
3001.61 2355
3002.13 2538
3002.64 2552
3003.16 2658
3003.68 2657
3004.19 2839
3004.71 2872
3005.23 2985
3005.74 3118
3006.26 2853
3006.78 2676
3007.30 2534
3007.81 2049
3008.33 1794
3008.85 1710
3009.36 1765
3009.88 1639
3010.40 1599
3010.92 1632
3011.43 1455
3011.95 1422
3012.47 1376
3012.99 1601
3013.50 1366
3014.02 1452
3014.54 1474
3015.06 1451
3015.58 1549
3016.09 1467
3016.61 1506
3017.13 1512
3017.65 1416
3018.17 1593
3018.68 1450
3019.20 1417
3019.72 1518
3020.24 1554
3020.76 1517
3021.28 1531
3021.79 1450
3022.31 1643
3022.83 1584
3023.35 1814
3023.87 1720
3024.39 1731
3024.90 1695
3025.42 1733
3025.94 1655
3026.46 1618
3026.98 1637
3027.50 1599
3028.02 1415
3028.54 1491
3029.06 1551
3029.57 1579
3030.09 1496
3030.61 1311
3031.13 1306
3031.65 1502
3032.17 1515
3032.69 1409
3033.21 1421
3033.73 1356
3034.25 1398
3034.77 1459
3035.29 1480
3035.81 1532
3036.33 1462
3036.85 1423
3037.37 1351
3037.89 1362
3038.40 1346
3038.92 1428
3039.44 1494
3039.96 1380
3040.48 1288
3041.00 1332
3041.52 1369
3042.04 1506
3042.56 1387
3043.09 1343
3043.61 1414
3044.13 1338
3044.65 1388
3045.17 1401
3045.69 1326
3046.21 1185
3046.73 1243
3047.25 1280
3047.77 1384
3048.29 1354
3048.81 1265
3049.33 1182
3049.85 1132
3050.37 1257
3050.89 1212
3051.41 1227
3051.94 1412
3052.46 1315
3052.98 1358
3053.50 1385
3054.02 1322
3054.54 1255
3055.06 1293
3055.58 1423
3056.10 1287
3056.63 1251
3057.15 1336
3057.67 1365
3058.19 1364
3058.71 1381
3059.23 1363
3059.76 1395
3060.28 1314
3060.80 1336
3061.32 1408
3061.84 1379
3062.36 1440
3062.89 1486
3063.41 1429
3063.93 1560
3064.45 1643
3064.97 1623
3065.50 1507
3066.02 1694
3066.54 1864
3067.06 1964
3067.58 1895
3068.11 1883
3068.63 1941
3069.15 1742
3069.67 1707
3070.20 1706
3070.72 1582
3071.24 1566
3071.76 1552
3072.29 1608
3072.81 1593
3073.33 1488
3073.86 1467
3074.38 1478
3074.90 1457
3075.42 1346
3075.95 1398
3076.47 1396
3076.99 1401
3077.52 1487
3078.04 1458
3078.56 1408
3079.09 1489
3079.61 1554
3080.13 1576
3080.66 1626
3081.18 1495
3081.70 1457
3082.23 1559
3082.75 1630
3083.27 1652
3083.80 1548
3084.32 1510
3084.85 1453
3085.37 1606
3085.89 1574
3086.42 1399
3086.94 1541
3087.46 1546
3087.99 1534
3088.51 1527
3089.04 1638
3089.56 1555
3090.09 1501
3090.61 1536
3091.13 1682
3091.66 1606
3092.18 1487
3092.71 1567
3093.23 1599
3093.76 1676
3094.28 1668
3094.81 1692
3095.33 1736
3095.85 1547
3096.38 1616
3096.90 1716
3097.43 1835
3097.95 1766
3098.48 1692
3099.00 1850
3099.53 1755
3100.05 2351
3100.58 2796
3101.10 3197
3101.63 3662
3102.15 4544
3102.68 4816
3103.21 4575
3103.73 4996
3104.26 5212
3104.78 5343
3105.31 5030
3105.83 4852
3106.36 4285
3106.88 4012
3107.41 3625
3107.94 3308
3108.46 3104
3108.99 3178
3109.51 3408
3110.04 3630
3110.56 3864
3111.09 3967
3111.62 4160
3112.14 4358
3112.67 4010
3113.19 4104
3113.72 3591
3114.25 3213
3114.77 2950
3115.30 2592
3115.83 2407
3116.35 2233
3116.88 1962
3117.41 1865
3117.93 1695
3118.46 1770
3118.99 1982
3119.51 2009
3120.04 1981
3120.57 1931
3121.09 1828
3121.62 1738
3122.15 1589
3122.67 1901
3123.20 1904
3123.73 1833
3124.25 1719
3124.78 1619
3125.31 1780
3125.84 1728
3126.36 1689
3126.89 1783
3127.42 1845
3127.95 1926
3128.47 2023
3129.00 1957
3129.53 1828
3130.06 1729
3130.58 1900
3131.11 2252
3131.64 2245
3132.17 2403
3132.69 2302
3133.22 2316
3133.75 2366
3134.28 2289
3134.81 2497
3135.33 2407
3135.86 2551
3136.39 2568
3136.92 2581
3137.45 2457
3137.97 2284
3138.50 2403
3139.03 2296
3139.56 2405
3140.09 2159
3140.62 2137
3141.15 2054
3141.67 1875
3142.20 1812
3142.73 1922
3143.26 1961
3143.79 1903
3144.32 1970
3144.85 1898
3145.38 1982
3145.90 1849
3146.43 1709
3146.96 1959
3147.49 1921
3148.02 2006
3148.55 1924
3149.08 1840
3149.61 1871
3150.14 1942
3150.67 1922
3151.20 1951
3151.73 1964
3152.25 1833
3152.78 1974
3153.31 1884
3153.84 1659
3154.37 1791
3154.90 1761
3155.43 1779
3155.96 1725
3156.49 1774
3157.02 1675
3157.55 1692
3158.08 1713
3158.61 1762
3159.14 1762
3159.67 1676
3160.20 1524
3160.73 1542
3161.26 1724
3161.79 1556
3162.32 1366
3162.85 1379
3163.38 1480
3163.91 1551
3164.44 1468
3164.98 1597
3165.51 1475
3166.04 1452
3166.57 1407
3167.10 1361
3167.63 1445
3168.16 1655
3168.69 1696
3169.22 1605
3169.75 1621
3170.28 1498
3170.81 1494
3171.35 1545
3171.88 1629
3172.41 1635
3172.94 1771
3173.47 1719
3174.00 1784
3174.53 1825
3175.06 1829
3175.60 1820
3176.13 1862
3176.66 1857
3177.19 1874
3177.72 1713
3178.25 1552
3178.78 1649
3179.32 1368
3179.85 1428
3180.38 1431
3180.91 1494
3181.44 1508
3181.98 1452
3182.51 1436
3183.04 1483
3183.57 1419
3184.10 1366
3184.64 1499
3185.17 1389
3185.70 1385
3186.23 1470
3186.77 1494
3187.30 1458
3187.83 1601
3188.36 1409
3188.90 1346
3189.43 1267
3189.96 1451
3190.49 1440
3191.03 1388
3191.56 1500
3192.09 1515
3192.62 1444
3193.16 1701
3193.69 1760
3194.22 1669
3194.76 1618
3195.29 1716
3195.82 1660
3196.36 1722
3196.89 1902
3197.42 1783
3197.96 1689
3198.49 1644
3199.02 1501
3199.56 1575
3200.09 1653
3200.62 1663
3201.16 1496
3201.69 1593
3202.22 1677
3202.76 1478
3203.29 1481
3203.82 1551
3204.36 1345
3204.89 1384
3205.43 1429
3205.96 1428
3206.49 1415
3207.03 1422
3207.56 1450
3208.10 1242
3208.63 1504
3209.16 1382
3209.70 1283
3210.23 1326
3210.77 1402
3211.30 1399
3211.84 1541
3212.37 1690
3212.91 1552
3213.44 1381
3213.97 1373
3214.51 1392
3215.04 1488
3215.58 1533
3216.11 1473
3216.65 1457
3217.18 1540
3217.72 1343
3218.25 1381
3218.79 1555
3219.32 1378
3219.86 1409
3220.39 1328
3220.93 1440
3221.46 1333
3222.00 1333
3222.53 1424
3223.07 1545
3223.61 1601
3224.14 1548
3224.68 1477
3225.21 1414
3225.75 1623
3226.28 1515
3226.82 1646
3227.36 1571
3227.89 1488
3228.43 1590
3228.96 1624
3229.50 1400
3230.03 1294
3230.57 1218
3231.11 1187
3231.64 1269
3232.18 1322
3232.71 1311
3233.25 1375
3233.79 1356
3234.32 1390
3234.86 1337
3235.40 1499
3235.93 1524
3236.47 1429
3237.01 1380
3237.54 1470
3238.08 1535
3238.62 1633
3239.15 1544
3239.69 1321
3240.23 1356
3240.76 1386
3241.30 1411
3241.84 1492
3242.37 1308
3242.91 1371
3243.45 1225
3243.99 1335
3244.52 1308
3245.06 1464
3245.60 1356
3246.13 1369
3246.67 1422
3247.21 1422
3247.75 1447
3248.28 1328
3248.82 1301
3249.36 1493
3249.90 1699
3250.43 1538
3250.97 1404
3251.51 1403
3252.05 1341
3252.59 1492
3253.12 1445
3253.66 1425
3254.20 1443
3254.74 1532
3255.28 1505
3255.81 1438
3256.35 1459
3256.89 1631
3257.43 1572
3257.97 1536
3258.50 1648
3259.04 1816
3259.58 1740
3260.12 1832
3260.66 2010
3261.20 2252
3261.74 2188
3262.27 2156
3262.81 2229
3263.35 2458
3263.89 2660
3264.43 2609
3264.97 2868
3265.51 2884
3266.05 2940
3266.58 2877
3267.12 3291
3267.66 3085
3268.20 3194
3268.74 3226
3269.28 2830
3269.82 2597
3270.36 2504
3270.90 2292
3271.44 2031
3271.98 1768
3272.52 1877
3273.06 1880
3273.60 1602
3274.14 1668
3274.67 1663
3275.21 1655
3275.75 1657
3276.29 1747
3276.83 1785
3277.37 1616
3277.91 1682
3278.45 1644
3278.99 1788
3279.53 1611
3280.07 1798
3280.61 1903
3281.15 2000
3281.69 1726
3282.23 1875
3282.78 2013
3283.32 2167
3283.86 2293
3284.40 2296
3284.94 2084
3285.48 2186
3286.02 2351
3286.56 2129
3287.10 2148
3287.64 2110
3288.18 2027
3288.72 1951
3289.26 1819
3289.80 1853
3290.34 1739
3290.89 1909
3291.43 2069
3291.97 2009
3292.51 1824
3293.05 2079
3293.59 2221
3294.13 2368
3294.67 2592
3295.22 2552
3295.76 2780
3296.30 2834
3296.84 2915
3297.38 2778
3297.92 2589
3298.46 2372
3299.01 2101
3299.55 1992
3300.09 2036
3300.63 1857
3301.17 1842
3301.71 1670
3302.26 1604
3302.80 1550
3303.34 1567
3303.88 1514
3304.42 1567
3304.97 1612
3305.51 1731
3306.05 1702
3306.59 1605
3307.14 1639
3307.68 1714
3308.22 1784
3308.76 1706
3309.31 1686
3309.85 1502
3310.39 1689
3310.93 1646
3311.48 1863
3312.02 1716
3312.56 1792
3313.10 1892
3313.65 2082
3314.19 2080
3314.73 2034
3315.28 2345
3315.82 2457
3316.36 2414
3316.91 2466
3317.45 2452
3317.99 2528
3318.54 2465
3319.08 2280
3319.62 2182
3320.17 2052
3320.71 1855
3321.25 1726
3321.80 1874
3322.34 1926
3322.88 1875
3323.43 1764
3323.97 1762
3324.51 1759
3325.06 1862
3325.60 1835
3326.15 1567
3326.69 1738
3327.23 1693
3327.78 1620
3328.32 1448
3328.87 1569
3329.41 1615
3329.95 1629
3330.50 1478
3331.04 1486
3331.59 1509
3332.13 1400
3332.68 1504
3333.22 1637
3333.77 1550
3334.31 1494
3334.85 1662
3335.40 1593
3335.94 1622
3336.49 1843
3337.03 1777
3337.58 1561
3338.12 1484
3338.67 1591
3339.21 1648
3339.76 1623
3340.30 1512
3340.85 1581
3341.39 1608
3341.94 1704
3342.48 1682
3343.03 1414
3343.57 1346
3344.12 1378
3344.66 1363
3345.21 1555
3345.76 1518
3346.30 1310
3346.85 1468
3347.39 1504
3347.94 1409
3348.48 1352
3349.03 1380
3349.58 1555
3350.12 1540
3350.67 1322
3351.21 1357
3351.76 1432
3352.31 1491
3352.85 1378
3353.40 1532
3353.94 1724
3354.49 1723
3355.04 1638
3355.58 1707
3356.13 1723
3356.68 1749
3357.22 1808
3357.77 1964
3358.31 1876
3358.86 1797
3359.41 1669
3359.95 1714
3360.50 1809
3361.05 1693
3361.59 1757
3362.14 1767
3362.69 1685
3363.24 1594
3363.78 1365
3364.33 1378
3364.88 1406
3365.42 1348
3365.97 1347
3366.52 1363
3367.06 1350
3367.61 1384
3368.16 1369
3368.71 1474
3369.25 1498
3369.80 1313
3370.35 1105
3370.90 1183
3371.44 1286
3371.99 1264
3372.54 1300
3373.09 1457
3373.64 1255
3374.18 1125
3374.73 1205
3375.28 1262
3375.83 1305
3376.37 1202
3376.92 1211
3377.47 1324
3378.02 1323
3378.57 1344
3379.12 1297
3379.66 1338
3380.21 1339
3380.76 1266
3381.31 1386
3381.86 1464
3382.41 1309
3382.95 1240
3383.50 1176
3384.05 1291
3384.60 1241
3385.15 1146
3385.70 1167
3386.25 1305
3386.80 1376
3387.34 1386
3387.89 1254
3388.44 1390
3388.99 1309
3389.54 1315
3390.09 1326
3390.64 1355
3391.19 1383
3391.74 1303
3392.29 1353
3392.84 1161
3393.38 1139
3393.93 1335
3394.48 1258
3395.03 1307
3395.58 1306
3396.13 1361
3396.68 1319
3397.23 1314
3397.78 1328
3398.33 1185
3398.88 1217
3399.43 1345
3399.98 1445
3400.53 1447
3401.08 1573
3401.63 1683
3402.18 1900
3402.73 2132
3403.28 2160
3403.83 2336
3404.38 2623
3404.93 2651
3405.48 2302
3406.03 2244
3406.58 2096
3407.13 1966
3407.68 1906
3408.23 1678
3408.79 1616
3409.34 1511
3409.89 1442
3410.44 1469
3410.99 1460
3411.54 1299
3412.09 1141
3412.64 1342
3413.19 1174
3413.74 1310
3414.29 1325
3414.84 1280
3415.40 1286
3415.95 1356
3416.50 1299
3417.05 1474
3417.60 1445
3418.15 1491
3418.70 1384
3419.26 1598
3419.81 1688
3420.36 1869
3420.91 1938
3421.46 2165
3422.01 2164
3422.57 2101
3423.12 2138
3423.67 2160
3424.22 2142
3424.77 1908
3425.32 2022
3425.88 1904
3426.43 1885
3426.98 1854
3427.53 1641
3428.08 1700
3428.64 1638
3429.19 1390
3429.74 1553
3430.29 1417
3430.85 1441
3431.40 1581
3431.95 1558
3432.50 1777
3433.06 1444
3433.61 1488
3434.16 1290
3434.71 1387
3435.27 1504
3435.82 1260
3436.37 1365
3436.93 1381
3437.48 1409
3438.03 1436
3438.58 1305
3439.14 1322
3439.69 1212
3440.24 1303
3440.80 1439
3441.35 1392
3441.90 1388
3442.46 1374
3443.01 1439
3443.56 1403
3444.12 1343
3444.67 1322
3445.22 1294
3445.78 1278
3446.33 1218
3446.89 1228
3447.44 1455
3447.99 1349
3448.55 1439
3449.10 1298
3449.65 1244
3450.21 1452
3450.76 1436
3451.32 1472
3451.87 1461
3452.42 1362
3452.98 1286
3453.53 1184
3454.09 1251
3454.64 1471
3455.20 1328
3455.75 1185
3456.30 1228
3456.86 1369
3457.41 1222
3457.97 1398
3458.52 1327
3459.08 1139
3459.63 1129
3460.19 1173
3460.74 1419
3461.30 1450
3461.85 1240
3462.41 1227
3462.96 1182
3463.52 1278
3464.07 1402
3464.63 1221
3465.18 1247
3465.74 1226
3466.29 1357
3466.85 1326
3467.40 1376
3467.96 1309
3468.51 1401
3469.07 1362
3469.63 1297
3470.18 1369
3470.74 1591
3471.29 1668
3471.85 1354
3472.40 1486
3472.96 1439
3473.52 1336
3474.07 1408
3474.63 1458
3475.18 1439
3475.74 1537
3476.29 1395
3476.85 1420
3477.41 1625
3477.96 1410
3478.52 1520
3479.08 1688
3479.63 1482
3480.19 1661
3480.74 1703
3481.30 1586
3481.86 1724
3482.41 1554
3482.97 1603
3483.53 1696
3484.08 1658
3484.64 1662
3485.20 1681
3485.75 1778
3486.31 1826
3486.87 1810
3487.43 1853
3487.98 2069
3488.54 2291
3489.10 2181
3489.65 2593
3490.21 2868
3490.77 3328
3491.33 3935
3491.88 4679
3492.44 4664
3493.00 4650
3493.55 4976
3494.11 4804
3494.67 4448
3495.23 4466
3495.78 4087
3496.34 3776
3496.90 3435
3497.46 3761
3498.02 4328
3498.57 4182
3499.13 4048
3499.69 4352
3500.25 4604
3500.81 4452
3501.36 4494
3501.92 4410
3502.48 4121
3503.04 3706
3503.60 3646
3504.15 3338
3504.71 3009
3505.27 3083
3505.83 3075
3506.39 3229
3506.95 2925
3507.50 2592
3508.06 2737
3508.62 2647
3509.18 2659
3509.74 2370
3510.30 2297
3510.86 2241
3511.42 2252
3511.97 2089
3512.53 2184
3513.09 2582
3513.65 2607
3514.21 2580
3514.77 2795
3515.33 2973
3515.89 3144
3516.45 3131
3517.01 3220
3517.57 3418
3518.13 3450
3518.69 3553
3519.24 3427
3519.80 3253
3520.36 3252
3520.92 2910
3521.48 2899
3522.04 2739
3522.60 2590
3523.16 2600
3523.72 2522
3524.28 2177
3524.84 2360
3525.40 2267
3525.96 2134
3526.52 2046
3527.08 2039
3527.64 2042
3528.20 1861
3528.76 1738
3529.32 1707
3529.88 1623
3530.44 1541
3531.00 1546
3531.56 1577
3532.13 1569
3532.69 1579
3533.25 1556
3533.81 1474
3534.37 1589
3534.93 1562
3535.49 1613
3536.05 1731
3536.61 1649
3537.17 1724
3537.73 1758
3538.29 1828
3538.85 1765
3539.42 1920
3539.98 2039
3540.54 2097
3541.10 2203
3541.66 3019
3542.22 3049
3542.78 3231
3543.34 3480
3543.91 3682
3544.47 3462
3545.03 3291
3545.59 3399
3546.15 3146
3546.71 2881
3547.28 2522
3547.84 2485
3548.40 2138
3548.96 2110
3549.52 2041
3550.09 1865
3550.65 2113
3551.21 1978
3551.77 1908
3552.33 1943
3552.90 1863
3553.46 1792
3554.02 1847
3554.58 1918
3555.14 1763
3555.71 1757
3556.27 1683
3556.83 1746
3557.39 1632
3557.96 1584
3558.52 1513
3559.08 1587
3559.64 1601
3560.21 1510
3560.77 1535
3561.33 1643
3561.90 1602
3562.46 1519
3563.02 1467
3563.58 1431
3564.15 1419
3564.71 1373
3565.27 1537
3565.84 1415
3566.40 1299
3566.96 1349
3567.53 1276
3568.09 1404
3568.65 1263
3569.22 1326
3569.78 1349
3570.34 1252
3570.91 1284
3571.47 1259
3572.04 1309
3572.60 1466
3573.16 1367
3573.73 1334
3574.29 1258
3574.85 1362
3575.42 1401
3575.98 1172
3576.55 1210
3577.11 1345
3577.67 1455
3578.24 1399
3578.80 1435
3579.37 1343
3579.93 1293
3580.50 1494
3581.06 1403
3581.62 1442
3582.19 1400
3582.75 1511
3583.32 1479
3583.88 1297
3584.45 1236
3585.01 1407
3585.58 1419
3586.14 1425
3586.71 1353
3587.27 1412
3587.84 1262
3588.40 1266
3588.97 1343
3589.53 1333
3590.10 1328
3590.66 1335
3591.23 1250
3591.79 1319
3592.36 1359
3592.92 1343
3593.49 1368
3594.05 1464
3594.62 1645
3595.18 1497
3595.75 1333
3596.32 1563
3596.88 1568
3597.45 1500
3598.01 1536
3598.58 1533
3599.14 1531
3599.71 1700
3600.28 1516
3600.84 1602
3601.41 1534
3601.97 1530
3602.54 1390
3603.11 1374
3603.67 1497
3604.24 1370
3604.80 1291
3605.37 1281
3605.94 1362
3606.50 1377
3607.07 1380
3607.64 1432
3608.20 1331
3608.77 1284
3609.34 1232
3609.90 1351
3610.47 1443
3611.04 1371
3611.60 1498
3612.17 1361
3612.74 1517
3613.30 2003
3613.87 2510
3614.44 2887
3615.00 3524
3615.57 4404
3616.14 5207
3616.71 5814
3617.27 6803
3617.84 7727
3618.41 8918
3618.98 8949
3619.54 8954
3620.11 8508
3620.68 8094
3621.25 7287
3621.81 6368
3622.38 4952
3622.95 4229
3623.52 3794
3624.08 3076
3624.65 2651
3625.22 2104
3625.79 1843
3626.36 1720
3626.92 1675
3627.49 1596
3628.06 1560
3628.63 1507
3629.20 1576
3629.76 1455
3630.33 1452
3630.90 1315
3631.47 1370
3632.04 1516
3632.61 1435
3633.17 1328
3633.74 1411
3634.31 1465
3634.88 1240
3635.45 1416
3636.02 1442
3636.59 1262
3637.15 1390
3637.72 1548
3638.29 1518
3638.86 1469
3639.43 1546
3640.00 1485
3640.57 1458
3641.14 1601
3641.71 1704
3642.28 1729
3642.84 1862
3643.41 1948
3643.98 2157
3644.55 2169
3645.12 2098
3645.69 2127
3646.26 2277
3646.83 2218
3647.40 2147
3647.97 2360
3648.54 2322
3649.11 2394
3649.68 2052
3650.25 2156
3650.82 2165
3651.39 1877
3651.96 1999
3652.53 1895
3653.10 1988
3653.67 2029
3654.24 1949
3654.81 2044
3655.38 2063
3655.95 2084
3656.52 2044
3657.09 1976
3657.66 1926
3658.23 1901
3658.80 2140
3659.37 2011
3659.94 1801
3660.51 2011
3661.08 1834
3661.65 1723
3662.23 1815
3662.80 1875
3663.37 1792
3663.94 1764
3664.51 1833
3665.08 1681
3665.65 1792
3666.22 2084
3666.79 1911
3667.36 1861
3667.94 1854
3668.51 1955
3669.08 1968
3669.65 1992
3670.22 1985
3670.79 1984
3671.36 1980
3671.94 2080
3672.51 1864
3673.08 1554
3673.65 1566
3674.22 1845
3674.79 1724
3675.37 1893
3675.94 1764
3676.51 1734
3677.08 1704
3677.65 1524
3678.22 1528
3678.80 1699
3679.37 1682
3679.94 1365
3680.51 1317
3681.09 1387
3681.66 1241
3682.23 1342
3682.80 1444
3683.37 1217
3683.95 1263
3684.52 1377
3685.09 1399
3685.66 1306
3686.24 1320
3686.81 1480
3687.38 1443
3687.96 1442
3688.53 1344
3689.10 1508
3689.67 1539
3690.25 1699
3690.82 1677
3691.39 1613
3691.97 1779
3692.54 1572
3693.11 1523
3693.69 1472
3694.26 1529
3694.83 1389
3695.41 1359
3695.98 1467
3696.55 1497
3697.13 1423
3697.70 1498
3698.27 1551
3698.85 1472
3699.42 1464
3699.99 1587
3700.57 1643
3701.14 1410
3701.72 1412
3702.29 1469
3702.86 1430
3703.44 1399
3704.01 1358
3704.59 1403
3705.16 1405
3705.73 1426
3706.31 1472
3706.88 1459
3707.46 1421
3708.03 1391
3708.60 1356
3709.18 1391
3709.75 1422
3710.33 1551
3710.90 1515
3711.48 1525
3712.05 1512
3712.63 1503
3713.20 1693
3713.78 1419
3714.35 1388
3714.93 1482
3715.50 1392
3716.08 1334
3716.65 1444
3717.23 1394
3717.80 1364
3718.38 1294
3718.95 1321
3719.53 1373
3720.10 1226
3720.68 1157
3721.25 1423
3721.83 1317
3722.40 1333
3722.98 1211
3723.55 1215
3724.13 1243
3724.71 1235
3725.28 1390
3725.86 1364
3726.43 1479
3727.01 1566
3727.58 1529
3728.16 1308
3728.74 1429
3729.31 1499
3729.89 1745
3730.46 1950
3731.04 2182
3731.62 2317
3732.19 2384
3732.77 2554
3733.34 2698
3733.92 2963
3734.50 3011
3735.07 2829
3735.65 2757
3736.23 2677
3736.80 2554
3737.38 2179
3737.96 2058
3738.53 1859
3739.11 1676
3739.69 1390
3740.26 1455
3740.84 1433
3741.42 1447
3741.99 1332
3742.57 1139
3743.15 1268
3743.73 1133
3744.30 1165
3744.88 1197
3745.46 1243
3746.03 1180
3746.61 1101
3747.19 1168
3747.77 1265
3748.34 1176
3748.92 1137
3749.50 1139
3750.08 1079
3750.65 1159
3751.23 1214
3751.81 1182
3752.39 1129
3752.96 1110
3753.54 1095
3754.12 1126
3754.70 1134
3755.28 1145
3755.85 1256
3756.43 1237
3757.01 1169
3757.59 1028
3758.17 1219
3758.74 1206
3759.32 1190
3759.90 1320
3760.48 1270
3761.06 1340
3761.64 1415
3762.22 1550
3762.79 1542
3763.37 1346
3763.95 1321
3764.53 1336
3765.11 1175
3765.69 1208
3766.27 1320
3766.84 1459
3767.42 1250
3768.00 1339
3768.58 1297
3769.16 1337
3769.74 1256
3770.32 1257
3770.90 1305
3771.48 1363
3772.06 1204
3772.64 1208
3773.22 1338
3773.79 1350
3774.37 1205
3774.95 1302
3775.53 1278
3776.11 1101
3776.69 1045
3777.27 1107
3777.85 1190
3778.43 1248
3779.01 1142
3779.59 1152
3780.17 1197
3780.75 1177
3781.33 1405
3781.91 1266
3782.49 1160
3783.07 1238
3783.65 1168
3784.23 1169
3784.81 1100
3785.39 1152
3785.97 1108
3786.55 1193
3787.13 1188
3787.71 1250
3788.29 1316
3788.87 1262
3789.46 1218
3790.04 1302
3790.62 1166
3791.20 1247
3791.78 1244
3792.36 1245
3792.94 1243
3793.52 1225
3794.10 1350
3794.68 1224
3795.26 1233
3795.84 1259
3796.43 1271
3797.01 1305
3797.59 1357
3798.17 1206
3798.75 1308
3799.33 1275
3799.91 1174
3800.50 1260
3801.08 1294
3801.66 1312
3802.24 1299
3802.82 1257
3803.40 1362
3803.98 1349
3804.57 1275
3805.15 1310
3805.73 1270
3806.31 1284
3806.89 1275
3807.48 1520
3808.06 1605
3808.64 1473
3809.22 1273
3809.80 1464
3810.39 1418
3810.97 1405
3811.55 1502
3812.13 1449
3812.72 1414
3813.30 1291
3813.88 1421
3814.46 1344
3815.05 1448
3815.63 1554
3816.21 1362
3816.79 1349
3817.38 1430
3817.96 1486
3818.54 1428
3819.13 1353
3819.71 1450
3820.29 1264
3820.87 1227
3821.46 1269
3822.04 1301
3822.62 1342
3823.21 1343
3823.79 1340
3824.37 1321
3824.96 1364
3825.54 1348
3826.12 1303
3826.71 1293
3827.29 1390
3827.87 1205
3828.46 1250
3829.04 1367
3829.62 1421
3830.21 1334
3830.79 1345
3831.38 1350
3831.96 1430
3832.54 1422
3833.13 1474
3833.71 1409
3834.30 1383
3834.88 1496
3835.46 1421
3836.05 1363
3836.63 1233
3837.22 1232
3837.80 1330
3838.38 1342
3838.97 1480
3839.55 1420
3840.14 1429
3840.72 1414
3841.31 1418
3841.89 1341
3842.48 1401
3843.06 1448
3843.65 1414
3844.23 1581
3844.82 1577
3845.40 1363
3845.99 1397
3846.57 1547
3847.16 1557
3847.74 1457
3848.33 1443
3848.91 1524
3849.50 1528
3850.08 1464
3850.67 1349
3851.25 1378
3851.84 1467
3852.42 1324
3853.01 1568
3853.59 1541
3854.18 1611
3854.76 1670
3855.35 1607
3855.94 1625
3856.52 1803
3857.11 2063
3857.69 2460
3858.28 2770
3858.87 3273
3859.45 3953
3860.04 4663
3860.62 5259
3861.21 5932
3861.80 6783
3862.38 6845
3862.97 6957
3863.55 7526
3864.14 7316
3864.73 7192
3865.31 7452
3865.90 7207
3866.49 6249
3867.07 6314
3867.66 5977
3868.25 5279
3868.83 4946
3869.42 4459
3870.01 3926
3870.59 3334
3871.18 3010
3871.77 3160
3872.35 2901
3872.94 2871
3873.53 2792
3874.11 2572
3874.70 2583
3875.29 2953
3875.88 2877
3876.46 2878
3877.05 2887
3877.64 2999
3878.22 2739
3878.81 2837
3879.40 2804
3879.99 2599
3880.57 2517
3881.16 2176
3881.75 2410
3882.34 2188
3882.93 1878
3883.51 1987
3884.10 1846
3884.69 1869
3885.28 1819
3885.86 1870
3886.45 1818
3887.04 1863
3887.63 1896
3888.22 1974
3888.81 1966
3889.39 2043
3889.98 2077
3890.57 2191
3891.16 2043
3891.75 1952
3892.34 1921
3892.92 1948
3893.51 1855
3894.10 1663
3894.69 1705
3895.28 1635
3895.87 1719
3896.46 1520
3897.04 1545
3897.63 1515
3898.22 1549
3898.81 1713
3899.40 1748
3899.99 1630
3900.58 1558
3901.17 1530
3901.76 1668
3902.35 1744
3902.93 1742
3903.52 1669
3904.11 1604
3904.70 1471
3905.29 1383
3905.88 1379
3906.47 1431
3907.06 1355
3907.65 1268
3908.24 1213
3908.83 1216
3909.42 1186
3910.01 1246
3910.60 1279
3911.19 1252
3911.78 1399
3912.37 1315
3912.96 1171
3913.55 1158
3914.14 1256
3914.73 1240
3915.32 1275
3915.91 1304
3916.50 1343
3917.09 1193
3917.68 1173
3918.27 1173
3918.86 1209
3919.45 1262
3920.04 1187
3920.63 1096
3921.22 1353
3921.81 1383
3922.40 1319
3923.00 1269
3923.59 1205
3924.18 1339
3924.77 1453
3925.36 1173
3925.95 1244
3926.54 1224
3927.13 1133
3927.72 1111
3928.31 1183
3928.91 1361
3929.50 1292
3930.09 1308
3930.68 1355
3931.27 1299
3931.86 1296
3932.45 1144
3933.05 1223
3933.64 1280
3934.23 1188
3934.82 1274
3935.41 1263
3936.00 1239
3936.60 1215
3937.19 1211
3937.78 1220
3938.37 1180
3938.96 1078
3939.55 1256
3940.15 1164
3940.74 1176
3941.33 1256
3941.92 1299
3942.52 1297
3943.11 1307
3943.70 1287
3944.29 1302
3944.89 1240
3945.48 1343
3946.07 1307
3946.66 1386
3947.26 1236
3947.85 1236
3948.44 1219
3949.03 1200
3949.63 1209
3950.22 1229
3950.81 1270
3951.40 1229
3952.00 1130
3952.59 1153
3953.18 1135
3953.78 1014
3954.37 1197
3954.96 1129
3955.56 1241
3956.15 1275
3956.74 1047
3957.34 1124
3957.93 1057
3958.52 1121
3959.12 1108
3959.71 1122
3960.30 1176
3960.90 1122
3961.49 1083
3962.08 1023
3962.68 1128
3963.27 1074
3963.87 1021
3964.46 1227
3965.05 1124
3965.65 1020
3966.24 1181
3966.84 1236
3967.43 1094
3968.02 1075
3968.62 1137
3969.21 1155
3969.81 1112
3970.40 1007
3971.00 1114
3971.59 1131
3972.18 1043
3972.78 1010
3973.37 1059
3973.97 1279
3974.56 1333
3975.16 1083
3975.75 1141
3976.35 1153
3976.94 1108
3977.54 1237
3978.13 1231
3978.73 1140
3979.32 1133
3979.92 1102
3980.51 1142
3981.11 1033
3981.70 1114
3982.30 1193
3982.89 1190
3983.49 1083
3984.08 1111
3984.68 1183
3985.27 1198
3985.87 1102
3986.46 1293
3987.06 1163
3987.66 1146
3988.25 1103
3988.85 1059
3989.44 1072
3990.04 1163
3990.63 1295
3991.23 1224
3991.83 1020
3992.42 1146
3993.02 1215
3993.61 1331
3994.21 1211
3994.81 1357
3995.40 1388
3996.00 1476
3996.60 1448
3997.19 1358
3997.79 1471
3998.38 1535
3998.98 1702
3999.58 1795
4000.17 1829
4000.77 1623
4001.37 1708
4001.96 1781
4002.56 1810
4003.16 1622
4003.75 1570
4004.35 1503
4004.95 1428
4005.54 1485
4006.14 1396
4006.74 1122
4007.34 1148
4007.93 1276
4008.53 1341
4009.13 1373
4009.72 1398
4010.32 1372
4010.92 1284
4011.52 1301
4012.11 1443
4012.71 1524
4013.31 1420
4013.91 1380
4014.50 1331
4015.10 1414
4015.70 1502
4016.30 1413
4016.90 1527
4017.49 1637
4018.09 1559
4018.69 1545
4019.29 1508
4019.89 1381
4020.48 1336
4021.08 1359
4021.68 1389
4022.28 1255
4022.88 1329
4023.47 1229
4024.07 1245
4024.67 1316
4025.27 1330
4025.87 1400
4026.47 1526
4027.06 1597
4027.66 1664
4028.26 1663
4028.86 1653
4029.46 1788
4030.06 1760
4030.66 1693
4031.26 1575
4031.85 1502
4032.45 1672
4033.05 1511
4033.65 1537
4034.25 1492
4034.85 1444
4035.45 1299
4036.05 1276
4036.65 1259
4037.25 1247
4037.85 1223
4038.45 1142
4039.05 1101
4039.64 1132
4040.24 1037
4040.84 1170
4041.44 1111
4042.04 1027
4042.64 1033
4043.24 1061
4043.84 1133
4044.44 1029
4045.04 1090
4045.64 1159
4046.24 1163
4046.84 991
4047.44 1114
4048.04 1106
4048.64 1168
4049.24 1081
4049.84 1124
4050.44 1239
4051.04 1212
4051.64 1190
4052.24 1101
4052.84 1000
4053.45 1081
4054.05 1186
4054.65 1085
4055.25 1032
4055.85 1005
4056.45 1122
4057.05 1075
4057.65 975
4058.25 1050
4058.85 1086
4059.45 1114
4060.05 1078
4060.66 1044
4061.26 1116
4061.86 1124
4062.46 1097
4063.06 1076
4063.66 1210
4064.26 1188
4064.86 1145
4065.47 1061
4066.07 1039
4066.67 1071
4067.27 999
4067.87 1022
4068.47 1103
4069.07 1081
4069.68 978
4070.28 965
4070.88 991
4071.48 947
4072.08 970
4072.69 1095
4073.29 1020
4073.89 853
4074.49 1025
4075.09 1018
4075.70 924
4076.30 1067
4076.90 1094
4077.50 960
4078.11 1012
4078.71 1097
4079.31 1052
4079.91 1007
4080.51 944
4081.12 974
4081.72 935
4082.32 1017
4082.93 1096
4083.53 1061
4084.13 1041
4084.73 1016
4085.34 993
4085.94 1017
4086.54 924
4087.15 947
4087.75 1022
4088.35 1091
4088.95 1043
4089.56 977
4090.16 1052
4090.76 1031
4091.37 1045
4091.97 967
4092.57 943
4093.18 961
4093.78 993
4094.39 1075
4094.99 1054
4095.59 1027
4096.20 1049
4096.80 1085
4097.40 959
4098.01 983
4098.61 981
4099.22 989
4099.82 963
4100.42 930
4101.03 925
4101.63 1010
4102.24 940
4102.84 916
4103.44 880
4104.05 807
4104.65 931
4105.26 954
4105.86 910
4106.47 966
4107.07 1068
4107.67 926
4108.28 850
4108.88 1031
4109.49 961
4110.09 918
4110.70 918
4111.30 1028
4111.91 1024
4112.51 1004
4113.12 960
4113.72 874
4114.33 913
4114.93 891
4115.54 903
4116.14 943
4116.75 1012
4117.35 984
4117.96 948
4118.56 963
4119.17 870
4119.77 908
4120.38 854
4120.99 865
4121.59 961
4122.20 878
4122.80 943
4123.41 937
4124.01 904
4124.62 1034
4125.23 1050
4125.83 854
4126.44 857
4127.04 878
4127.65 797
4128.26 853
4128.86 916
4129.47 905
4130.07 957
4130.68 902
4131.29 832
4131.89 847
4132.50 940
4133.11 1035
4133.71 1106
4134.32 900
4134.92 991
4135.53 933
4136.14 996
4136.74 988
4137.35 1018
4137.96 1067
4138.56 1212
4139.17 1192
4139.78 1268
4140.39 1231
4140.99 1268
4141.60 1423
4142.21 1307
4142.81 1185
4143.42 1218
4144.03 1266
4144.64 1155
4145.24 948
4145.85 1064
4146.46 1051
4147.06 1078
4147.67 1219
4148.28 1011
4148.89 893
4149.49 901
4150.10 879
4150.71 983
4151.32 974
4151.93 892
4152.53 872
4153.14 902
4153.75 870
4154.36 951
4154.97 933
4155.57 821
4156.18 751
4156.79 841
4157.40 848
4158.01 906
4158.61 820
4159.22 973
4159.83 938
4160.44 993
4161.05 973
4161.66 922
4162.26 975
4162.87 955
4163.48 1012
4164.09 1037
4164.70 1022
4165.31 1017
4165.92 1016
4166.53 929
4167.13 1042
4167.74 972
4168.35 864
4168.96 912
4169.57 996
4170.18 992
4170.79 847
4171.40 880
4172.01 981
4172.62 995
4173.23 1102
4173.84 1003
4174.44 912
4175.05 1067
4175.66 1160
4176.27 1001
4176.88 958
4177.49 1014
4178.10 1096
4178.71 1082
4179.32 981
4179.93 1087
4180.54 1093
4181.15 1018
4181.76 973
4182.37 968
4182.98 887
4183.59 905
4184.20 911
4184.81 869
4185.42 1002
4186.03 994
4186.64 999
4187.25 1016
4187.86 935
4188.47 890
4189.08 1034
4189.70 950
4190.31 997
4190.92 1054
4191.53 1001
4192.14 995
4192.75 984
4193.36 943
4193.97 850
4194.58 1014
4195.19 998
4195.80 1003
4196.41 1108
4197.03 1058
4197.64 977
4198.25 1066
4198.86 960
4199.47 990
4200.08 924
4200.69 934
4201.30 1003
4201.92 922
4202.53 981
4203.14 1016
4203.75 1097
4204.36 1041
4204.97 920
4205.58 814
4206.20 981
4206.81 1174
4207.42 1045
4208.03 981
4208.64 1072
4209.26 1014
4209.87 875
4210.48 989
4211.09 1048
4211.70 1019
4212.32 968
4212.93 1057
4213.54 1014
4214.15 1045
4214.77 1065
4215.38 1145
4215.99 1166
4216.60 1148
4217.22 1059
4217.83 1182
4218.44 1224
4219.05 1295
4219.67 1449
4220.28 1667
4220.89 1846
4221.50 1890
4222.12 1928
4222.73 2190
4223.34 2369
4223.96 2569
4224.57 2491
4225.18 2530
4225.80 2570
4226.41 2298
4227.02 2234
4227.64 2282
4228.25 2421
4228.86 2285
4229.48 2177
4230.09 2123
4230.70 2191
4231.32 1938
4231.93 1765
4232.54 1637
4233.16 1534
4233.77 1578
4234.39 1568
4235.00 1401
4235.61 1368
4236.23 1412
4236.84 1291
4237.45 1341
4238.07 1295
4238.68 1153
4239.30 1102
4239.91 1111
4240.53 1266
4241.14 1158
4241.75 1136
4242.37 1102
4242.98 1132
4243.60 1230
4244.21 1131
4244.83 1085
4245.44 1100
4246.06 1079
4246.67 1056
4247.29 1087
4247.90 1149
4248.51 1188
4249.13 1155
4249.74 1189
4250.36 1133
4250.97 1064
4251.59 1132
4252.20 1098
4252.82 1114
4253.44 1058
4254.05 985
4254.67 1113
4255.28 1096
4255.90 1208
4256.51 1194
4257.13 994
4257.74 1041
4258.36 1106
4258.97 1115
4259.59 999
4260.21 877
4260.82 934
4261.44 979
4262.05 1064
4262.67 1027
4263.28 1069
4263.90 1060
4264.52 1126
4265.13 1089
4265.75 1136
4266.36 1068
4266.98 1143
4267.60 1130
4268.21 1008
4268.83 1106
4269.45 1058
4270.06 1058
4270.68 1037
4271.29 999
4271.91 1207
4272.53 1037
4273.14 1139
4273.76 1153
4274.38 1257
4274.99 1205
4275.61 1264
4276.23 1328
4276.85 1213
4277.46 1341
4278.08 1282
4278.70 1201
4279.31 1134
4279.93 1027
4280.55 1178
4281.16 1109
4281.78 1053
4282.40 1112
4283.02 1126
4283.63 920
4284.25 987
4284.87 1024
4285.49 909
4286.10 938
4286.72 1087
4287.34 1094
4287.96 1020
4288.57 1040
4289.19 871
4289.81 921
4290.43 1047
4291.05 923
4291.66 968
4292.28 895
4292.90 959
4293.52 873
4294.14 831
4294.75 904
4295.37 905
4295.99 933
4296.61 828
4297.23 850
4297.85 983
4298.46 1017
4299.08 927
4299.70 935
4300.32 1074
4300.94 1082
4301.56 902
4302.18 951
4302.79 1174
4303.41 1025
4304.03 927
4304.65 821
4305.27 1072
4305.89 974
4306.51 928
4307.13 872
4307.75 948
4308.36 941
4308.98 933
4309.60 959
4310.22 991
4310.84 845
4311.46 1007
4312.08 1004
4312.70 993
4313.32 884
4313.94 950
4314.56 831
4315.18 771
4315.80 826
4316.42 757
4317.04 886
4317.66 865
4318.28 950
4318.90 877
4319.52 968
4320.14 987
4320.76 1017
4321.38 1077
4322.00 955
4322.62 996
4323.24 1005
4323.86 1004
4324.48 959
4325.10 1037
4325.72 1026
4326.34 981
4326.96 956
4327.58 1059
4328.20 1039
4328.82 984
4329.44 981
4330.06 921
4330.68 1052
4331.30 975
4331.93 845
4332.55 847
4333.17 902
4333.79 914
4334.41 891
4335.03 913
4335.65 873
4336.27 878
4336.89 944
4337.51 839
4338.14 889
4338.76 880
4339.38 960
4340.00 1044
4340.62 1020
4341.24 1010
4341.86 1139
4342.49 1123
4343.11 1165
4343.73 1361
4344.35 1536
4344.97 1746
4345.60 1863
4346.22 2269
4346.84 2212
4347.46 2356
4348.08 2377
4348.70 2370
4349.33 2105
4349.95 1915
4350.57 1716
4351.19 1754
4351.82 1641
4352.44 1303
4353.06 1167
4353.68 1285
4354.31 1243
4354.93 1122
4355.55 1022
4356.17 1049
4356.80 1072
4357.42 1075
4358.04 924
4358.66 1053
4359.29 1009
4359.91 1011
4360.53 1110
4361.16 1045
4361.78 1102
4362.40 1019
4363.02 1017
4363.65 1110
4364.27 1122
4364.89 1092
4365.52 1085
4366.14 974
4366.76 1071
4367.39 985
4368.01 1129
4368.63 1078
4369.26 1007
4369.88 1104
4370.50 1077
4371.13 961
4371.75 974
4372.38 858
4373.00 923
4373.62 891
4374.25 895
4374.87 888
4375.49 949
4376.12 907
4376.74 995
4377.37 1003
4377.99 978
4378.62 1013
4379.24 1082
4379.86 1018
4380.49 992
4381.11 995
4381.74 962
4382.36 992
4382.99 1095
4383.61 1080
4384.24 1090
4384.86 987
4385.48 939
4386.11 980
4386.73 940
4387.36 894
4387.98 889
4388.61 926
4389.23 900
4389.86 898
4390.48 984
4391.11 957
4391.73 844
4392.36 816
4392.98 963
4393.61 915
4394.23 909
4394.86 870
4395.49 886
4396.11 1015
4396.74 847
4397.36 893
4397.99 937
4398.61 952
4399.24 959
4399.86 933
4400.49 930
4401.12 866
4401.74 860
4402.37 926
4402.99 1058
4403.62 1185
4404.25 1069
4404.87 1173
4405.50 1192
4406.12 1228
4406.75 1373
4407.38 1377
4408.00 1577
4408.63 1565
4409.25 1573
4409.88 1433
4410.51 1433
4411.13 1419
4411.76 1385
4412.39 1423
4413.01 1235
4413.64 1043
4414.27 981
4414.89 1047
4415.52 1085
4416.15 928
4416.77 983
4417.40 909
4418.03 964
4418.66 969
4419.28 888
4419.91 948
4420.54 938
4421.16 970
4421.79 1082
4422.42 1014
4423.05 926
4423.67 924
4424.30 982
4424.93 909
4425.56 962
4426.18 951
4426.81 910
4427.44 882
4428.07 826
4428.69 855
4429.32 919
4429.95 822
4430.58 905
4431.21 884
4431.83 901
4432.46 931
4433.09 907
4433.72 924
4434.35 1092
4434.97 1006
4435.60 908
4436.23 957
4436.86 931
4437.49 889
4438.12 970
4438.74 1034
4439.37 1023
4440.00 919
4440.63 900
4441.26 902
4441.89 847
4442.52 853
4443.14 884
4443.77 888
4444.40 957
4445.03 888
4445.66 886
4446.29 860
4446.92 919
4447.55 1075
4448.18 1063
4448.81 947
4449.44 1062
4450.06 1217
4450.69 1152
4451.32 1123
4451.95 1190
4452.58 1167
4453.21 1154
4453.84 1054
4454.47 1139
4455.10 1053
4455.73 1077
4456.36 944
4456.99 1008
4457.62 1074
4458.25 1025
4458.88 949
4459.51 923
4460.14 937
4460.77 1011
4461.40 954
4462.03 867
4462.66 1046
4463.29 917
4463.92 916
4464.55 903
4465.18 897
4465.81 935
4466.44 835
4467.07 901
4467.70 861
4468.33 951
4468.96 1078
4469.59 945
4470.22 1041
4470.86 1033
4471.49 973
4472.12 957
4472.75 927
4473.38 895
4474.01 823
4474.64 962
4475.27 864
4475.90 873
4476.53 820
4477.16 726
4477.80 783
4478.43 874
4479.06 851
4479.69 839
4480.32 944
4480.95 959
4481.58 933
4482.22 952
4482.85 883
4483.48 914
4484.11 955
4484.74 955
4485.37 917
4486.01 982
4486.64 999
4487.27 919
4487.90 920
4488.53 1155
4489.17 1008
4489.80 940
4490.43 921
4491.06 946
4491.69 974
4492.33 1080
4492.96 1084
4493.59 948
4494.22 1011
4494.86 1042
4495.49 1007
4496.12 1021
4496.75 1041
4497.39 1044
4498.02 1140
4498.65 941
4499.28 1106
4499.92 1109
4500.55 1116
4501.18 1174
4501.82 1266
4502.45 1185
4503.08 1223
4503.71 1294
4504.35 1138
4504.98 1105
4505.61 1142
4506.25 1194
4506.88 1193
4507.51 1118
4508.15 1050
4508.78 1019
4509.41 1087
4510.05 1043
4510.68 1112
4511.31 1082
4511.95 1070
4512.58 1206
4513.22 1101
4513.85 1156
4514.48 1087
4515.12 1108
4515.75 1075
4516.39 1031
4517.02 1154
4517.65 1198
4518.29 1169
4518.92 1171
4519.56 1187
4520.19 1268
4520.82 1128
4521.46 1208
4522.09 1332
4522.73 1211
4523.36 1266
4524.00 1477
4524.63 1449
4525.27 1644
4525.90 1669
4526.53 1850
4527.17 2223
4527.80 2845
4528.44 3275
4529.07 4012
4529.71 4921
4530.34 5639
4530.98 6588
4531.61 7748
4532.25 8234
4532.88 8567
4533.52 8439
4534.15 8323
4534.79 7634
4535.42 6560
4536.06 5515
4536.69 4965
4537.33 3969
4537.97 3093
4538.60 2549
4539.24 2220
4539.87 1848
4540.51 1677
4541.14 1642
4541.78 1461
4542.42 1471
4543.05 1390
4543.69 1234
4544.32 1192
4544.96 1279
4545.59 1240
4546.23 1188
4546.87 1205
4547.50 1146
4548.14 1197
4548.78 1098
4549.41 1077
4550.05 1056
4550.68 881
4551.32 1104
4551.96 1127
4552.59 1118
4553.23 986
4553.87 1098
4554.50 1100
4555.14 1079
4555.78 1149
4556.41 1202
4557.05 1271
4557.69 1245
4558.32 1387
4558.96 1397
4559.60 1312
4560.24 1435
4560.87 1506
4561.51 1488
4562.15 1567
4562.78 1432
4563.42 1474
4564.06 1487
4564.70 1518
4565.33 1369
4565.97 1418
4566.61 1377
4567.25 1464
4567.88 1515
4568.52 1552
4569.16 1471
4569.80 1501
4570.43 1593
4571.07 1612
4571.71 1581
4572.35 1312
4572.98 1224
4573.62 1443
4574.26 1401
4574.90 1339
4575.54 1281
4576.18 1144
4576.81 1200
4577.45 1281
4578.09 1173
4578.73 1117
4579.37 1180
4580.00 1265
4580.64 1202
4581.28 1330
4581.92 1326
4582.56 1330
4583.20 1270
4583.84 1150
4584.47 1135
4585.11 1274
4585.75 1202
4586.39 1006
4587.03 1147
4587.67 1206
4588.31 1173
4588.95 1124
4589.59 1139
4590.23 1124
4590.86 1229
4591.50 1128
4592.14 1334
4592.78 1223
4593.42 1245
4594.06 1267
4594.70 1282
4595.34 1148
4595.98 1136
4596.62 1197
4597.26 1260
4597.90 1008
4598.54 1081
4599.18 1099
4599.82 1095
4600.46 1292
4601.10 1111
4601.74 1112
4602.38 1180
4603.02 1173
4603.66 1191
4604.30 1146
4604.94 1183
4605.58 1127
4606.22 1048
4606.86 1154
4607.50 1274
4608.14 1152
4608.78 1173
4609.42 1239
4610.06 1241
4610.70 1265
4611.34 1282
4611.98 1308
4612.62 1210
4613.26 1347
4613.90 1388
4614.54 1187
4615.19 1145
4615.83 1254
4616.47 1300
4617.11 1148
4617.75 1126
4618.39 1193
4619.03 1024
4619.67 1051
4620.31 1005
4620.96 1008
4621.60 1081
4622.24 918
4622.88 963
4623.52 919
4624.16 942
4624.80 995
4625.45 981
4626.09 948
4626.73 1034
4627.37 921
4628.01 942
4628.65 1074
4629.30 998
4629.94 963
4630.58 901
4631.22 1003
4631.86 1130
4632.51 1155
4633.15 921
4633.79 954
4634.43 1113
4635.07 1147
4635.72 1166
4636.36 1345
4637.00 1293
4637.64 1084
4638.29 1016
4638.93 1188
4639.57 1265
4640.21 1234
4640.86 1141
4641.50 1145
4642.14 1111
4642.78 1263
4643.43 1248
4644.07 1267
4644.71 1090
4645.36 1063
4646.00 1178
4646.64 1170
4647.29 1299
4647.93 1384
4648.57 1284
4649.21 1488
4649.86 1544
4650.50 1707
4651.14 1717
4651.79 1771
4652.43 1943
4653.07 2042
4653.72 2194
4654.36 2186
4655.01 2168
4655.65 2083
4656.29 1843
4656.94 1792
4657.58 1557
4658.22 1471
4658.87 1287
4659.51 1182
4660.16 1058
4660.80 1189
4661.44 1041
4662.09 960
4662.73 940
4663.38 1136
4664.02 1073
4664.67 1041
4665.31 1028
4665.95 996
4666.60 1113
4667.24 1041
4667.89 1049
4668.53 1146
4669.18 1052
4669.82 953
4670.47 931
4671.11 932
4671.76 1013
4672.40 1043
4673.04 882
4673.69 888
4674.33 1061
4674.98 945
4675.62 933
4676.27 883
4676.92 964
4677.56 1012
4678.21 845
4678.85 946
4679.50 925
4680.14 1031
4680.79 938
4681.43 888
4682.08 963
4682.72 1016
4683.37 1010
4684.01 1003
4684.66 996
4685.31 1138
4685.95 984
4686.60 1010
4687.24 915
4687.89 1012
4688.54 996
4689.18 968
4689.83 1063
4690.47 1041
4691.12 1044
4691.77 1014
4692.41 954
4693.06 1078
4693.70 1101
4694.35 1090
4695.00 989
4695.64 1148
4696.29 1061
4696.94 1203
4697.58 1013
4698.23 1030
4698.88 1109
4699.52 1244
4700.17 1110
4700.82 1158
4701.46 1212
4702.11 1264
4702.76 1205
4703.40 1148
4704.05 1101
4704.70 1120
4705.35 1063
4705.99 918
4706.64 967
4707.29 943
4707.93 1093
4708.58 1108
4709.23 1081
4709.88 1015
4710.52 1109
4711.17 1126
4711.82 971
4712.47 1077
4713.11 975
4713.76 955
4714.41 1018
4715.06 1074
4715.70 1105
4716.35 1025
4717.00 994
4717.65 1087
4718.30 1048
4718.94 1065
4719.59 1038
4720.24 1003
4720.89 1108
4721.54 985
4722.19 978
4722.83 991
4723.48 1025
4724.13 1064
4724.78 1092
4725.43 1081
4726.08 1155
4726.72 1131
4727.37 1182
4728.02 1375
4728.67 1225
4729.32 1162
4729.97 1138
4730.62 1089
4731.27 1189
4731.91 1061
4732.56 865
4733.21 916
4733.86 892
4734.51 973
4735.16 989
4735.81 996
4736.46 1045
4737.11 969
4737.76 1010
4738.41 1038
4739.06 957
4739.70 921
4740.35 940
4741.00 924
4741.65 903
4742.30 884
4742.95 850
4743.60 790
4744.25 848
4744.90 900
4745.55 860
4746.20 891
4746.85 819
4747.50 906
4748.15 1077
4748.80 1001
4749.45 960
4750.10 943
4750.75 1043
4751.40 919
4752.05 1101
4752.70 1161
4753.35 1140
4754.00 1090
4754.65 1087
4755.31 1104
4755.96 1008
4756.61 880
4757.26 994
4757.91 1055
4758.56 885
4759.21 914
4759.86 873
4760.51 904
4761.16 859
4761.81 968
4762.46 949
4763.11 1017
4763.77 1106
4764.42 1002
4765.07 1050
4765.72 1034
4766.37 959
4767.02 976
4767.67 1027
4768.33 975
4768.98 969
4769.63 959
4770.28 906
4770.93 939
4771.58 969
4772.23 881
4772.89 1002
4773.54 836
4774.19 790
4774.84 764
4775.49 818
4776.15 820
4776.80 866
4777.45 742
4778.10 860
4778.75 867
4779.41 868
4780.06 894
4780.71 751
4781.36 878
4782.02 954
4782.67 847
4783.32 835
4783.97 792
4784.63 891
4785.28 970
4785.93 909
4786.58 809
4787.24 803
4787.89 811
4788.54 767
4789.19 744
4789.85 888
4790.50 847
4791.15 824
4791.81 785
4792.46 708
4793.11 751
4793.77 724
4794.42 807
4795.07 833
4795.72 824
4796.38 753
4797.03 836
4797.69 894
4798.34 859
4798.99 796
4799.65 762
4800.30 851
4800.95 843
4801.61 835
4802.26 781
4802.91 833
4803.57 880
4804.22 902
4804.88 918
4805.53 786
4806.18 802
4806.84 852
4807.49 853
4808.15 826
4808.80 798
4809.45 911
4810.11 870
4810.76 851
4811.42 858
4812.07 869
4812.73 853
4813.38 774
4814.04 871
4814.69 943
4815.34 862
4816.00 864
4816.65 847
4817.31 755
4817.96 742
4818.62 903
4819.27 964
4819.93 898
4820.58 965
4821.24 869
4821.89 899
4822.55 911
4823.20 925
4823.86 924
4824.51 1015
4825.17 957
4825.82 879
4826.48 956
4827.14 969
4827.79 1006
4828.45 937
4829.10 908
4829.76 938
4830.41 1020
4831.07 948
4831.72 916
4832.38 940
4833.04 807
4833.69 1062
4834.35 1204
4835.00 1286
4835.66 1288
4836.32 1186
4836.97 1278
4837.63 1389
4838.28 1447
4838.94 1543
4839.60 1573
4840.25 1461
4840.91 1352
4841.57 1413
4842.22 1398
4842.88 1277
4843.54 1162
4844.19 1118
4844.85 1077
4845.51 951
4846.16 1062
4846.82 1065
4847.48 899
4848.13 916
4848.79 917
4849.45 926
4850.10 961
4850.76 934
4851.42 967
4852.07 995
4852.73 983
4853.39 1085
4854.05 979
4854.70 1065
4855.36 1111
4856.02 1126
4856.68 1183
4857.33 1147
4857.99 1090
4858.65 1190
4859.31 1105
4859.96 1084
4860.62 1105
4861.28 1102
4861.94 1053
4862.59 1039
4863.25 1013
4863.91 1068
4864.57 1073
4865.23 1111
4865.88 1268
4866.54 1047
4867.20 990
4867.86 1071
4868.52 1027
4869.18 1205
4869.83 1170
4870.49 1182
4871.15 1187
4871.81 1135
4872.47 1013
4873.13 1129
4873.78 1265
4874.44 1277
4875.10 1183
4875.76 1223
4876.42 1113
4877.08 1218
4877.74 1086
4878.40 1189
4879.06 1381
4879.71 1253
4880.37 1329
4881.03 1356
4881.69 1175
4882.35 1180
4883.01 1232
4883.67 1104
4884.33 1150
4884.99 1096
4885.65 1105
4886.31 994
4886.97 1034
4887.63 991
4888.29 979
4888.94 948
4889.60 884
4890.26 921
4890.92 1043
4891.58 1070
4892.24 990
4892.90 1039
4893.56 1078
4894.22 1084
4894.88 924
4895.54 1050
4896.20 987
4896.86 956
4897.52 965
4898.18 966
4898.84 941
4899.50 960
4900.17 1002
4900.83 987
4901.49 1083
4902.15 1043
4902.81 1008
4903.47 1005
4904.13 1069
4904.79 974
4905.45 962
4906.11 1079
4906.77 961
4907.43 985
4908.09 906
4908.75 950
4909.42 985
4910.08 1035
4910.74 926
4911.40 875
4912.06 929
4912.72 1000
4913.38 909
4914.04 936
4914.70 958
4915.37 863
4916.03 991
4916.69 863
4917.35 843
4918.01 878
4918.67 866
4919.34 920
4920.00 977
4920.66 986
4921.32 837
4921.98 881
4922.64 925
4923.31 883
4923.97 907
4924.63 857
4925.29 864
4925.95 875
4926.62 869
4927.28 777
4927.94 812
4928.60 856
4929.27 1004
4929.93 1048
4930.59 991
4931.25 872
4931.92 854
4932.58 998
4933.24 1062
4933.90 921
4934.57 938
4935.23 923
4935.89 905
4936.55 1000
4937.22 986
4937.88 1070
4938.54 1066
4939.21 984
4939.87 963
4940.53 1034
4941.20 962
4941.86 868
4942.52 835
4943.19 900
4943.85 874
4944.51 900
4945.18 941
4945.84 993
4946.50 834
4947.17 968
4947.83 816
4948.49 880
4949.16 909
4949.82 904
4950.48 948
4951.15 852
4951.81 891
4952.48 911
4953.14 883
4953.80 914
4954.47 876
4955.13 822
4955.80 791
4956.46 851
4957.12 900
4957.79 926
4958.45 870
4959.12 894
4959.78 877
4960.45 980
4961.11 966
4961.78 876
4962.44 881
4963.10 1099
4963.77 1286
4964.43 1212
4965.10 1249
4965.76 1311
4966.43 1179
4967.09 1106
4967.76 1093
4968.42 1098
4969.09 1082
4969.75 1014
4970.42 1027
4971.08 1055
4971.75 919
4972.41 930
4973.08 1097
4973.74 1100
4974.41 1112
4975.08 1047
4975.74 1036
4976.41 1027
4977.07 1095
4977.74 1002
4978.40 1019
4979.07 1054
4979.73 998
4980.40 1239
4981.07 1113
4981.73 1215
4982.40 1317
4983.06 1339
4983.73 1570
4984.40 1724
4985.06 1829
4985.73 1833
4986.39 1984
4987.06 2218
4987.73 1900
4988.39 1773
4989.06 1668
4989.73 1531
4990.39 1408
4991.06 1286
4991.73 1338
4992.39 1160
4993.06 1152
4993.73 955
4994.39 994
4995.06 960
4995.73 921
4996.39 921
4997.06 773
4997.73 822
4998.39 869
4999.06 915
4999.73 903
5000.39 965
5001.06 925
5001.73 836
5002.40 802
5003.06 809
5003.73 842
5004.40 757
5005.07 804
5005.73 942
5006.40 932
5007.07 856
5007.74 721
5008.40 844
5009.07 841
5009.74 942
5010.41 919
5011.07 843
5011.74 903
5012.41 888
5013.08 888
5013.75 882
5014.41 852
5015.08 853
5015.75 889
5016.42 927
5017.09 984
5017.75 1112
5018.42 1017
5019.09 886
5019.76 836
5020.43 991
5021.10 1180
5021.77 1216
5022.43 1228
5023.10 1273
5023.77 1214
5024.44 1212
5025.11 1420
5025.78 1409
5026.45 1391
5027.12 1328
5027.78 1275
5028.45 1087
5029.12 915
5029.79 1043
5030.46 1027
5031.13 918
5031.80 922
5032.47 856
5033.14 865
5033.81 958
5034.48 939
5035.15 882
5035.82 947
5036.48 888
5037.15 904
5037.82 885
5038.49 864
5039.16 910
5039.83 851
5040.50 798
5041.17 745
5041.84 824
5042.51 883
5043.18 918
5043.85 828
5044.52 777
5045.19 818
5045.86 726
5046.53 728
5047.20 760
5047.87 837
5048.54 736
5049.21 717
5049.88 754
5050.55 846
5051.23 768
5051.90 746
5052.57 819
5053.24 896
5053.91 839
5054.58 728
5055.25 739
5055.92 761
5056.59 704
5057.26 695
5057.93 729
5058.60 775
5059.27 770
5059.95 786
5060.62 685
5061.29 741
5061.96 795
5062.63 849
5063.30 771
5063.97 799
5064.64 761
5065.32 824
5065.99 787
5066.66 722
5067.33 769
5068.00 777
5068.67 719
5069.35 719
5070.02 704
5070.69 873
5071.36 873
5072.03 875
5072.70 819
5073.38 808
5074.05 808
5074.72 739
5075.39 792
5076.07 806
5076.74 878
5077.41 923
5078.08 768
5078.75 823
5079.43 805
5080.10 814
5080.77 1014
5081.44 991
5082.12 973
5082.79 1063
5083.46 883
5084.13 862
5084.81 933
5085.48 1037
5086.15 881
5086.83 855
5087.50 860
5088.17 907
5088.84 970
5089.52 968
5090.19 1042
5090.86 1132
5091.54 1041
5092.21 1117
5092.88 1119
5093.56 1212
5094.23 1158
5094.90 1031
5095.58 1165
5096.25 1075
5096.92 1030
5097.60 952
5098.27 959
5098.94 1048
5099.62 1026
5100.29 922
5100.97 900
5101.64 944
5102.31 853
5102.99 944
5103.66 940
5104.34 962
5105.01 891
5105.68 892
5106.36 906
5107.03 940
5107.71 976
5108.38 963
5109.06 998
5109.73 896
5110.40 850
5111.08 863
5111.75 910
5112.43 798
5113.10 774
5113.78 772
5114.45 813
5115.13 840
5115.80 848
5116.48 721
5117.15 817
5117.83 902
5118.50 835
5119.18 920
5119.85 885
5120.53 790
5121.20 842
5121.88 854
5122.55 870
5123.23 874
5123.90 773
5124.58 838
5125.25 778
5125.93 763
5126.60 722
5127.28 701
5127.95 765
5128.63 904
5129.31 878
5129.98 875
5130.66 785
5131.33 915
5132.01 891
5132.69 916
5133.36 1012
5134.04 952
5134.71 939
5135.39 966
5136.07 1001
5136.74 961
5137.42 842
5138.09 868
5138.77 904
5139.45 904
5140.12 973
5140.80 831
5141.48 758
5142.15 726
5142.83 757
5143.51 789
5144.18 803
5144.86 829
5145.54 723
5146.21 810
5146.89 740
5147.57 788
5148.24 929
5148.92 870
5149.60 780
5150.27 821
5150.95 871
5151.63 805
5152.31 832
5152.98 771
5153.66 735
5154.34 850
5155.01 813
5155.69 742
5156.37 814
5157.05 813
5157.72 785
5158.40 790
5159.08 701
5159.76 603
5160.44 681
5161.11 676
5161.79 726
5162.47 662
5163.15 671
5163.82 751
5164.50 759
5165.18 689
5165.86 749
5166.54 731
5167.21 810
5167.89 771
5168.57 715
5169.25 726
5169.93 799
5170.61 771
5171.28 677
5171.96 661
5172.64 758
5173.32 707
5174.00 737
5174.68 872
5175.36 852
5176.04 829
5176.71 786
5177.39 805
5178.07 870
5178.75 814
5179.43 813
5180.11 776
5180.79 756
5181.47 800
5182.15 776
5182.83 776
5183.50 693
5184.18 741
5184.86 843
5185.54 786
5186.22 738
5186.90 761
5187.58 765
5188.26 715
5188.94 710
5189.62 688
5190.30 673
5190.98 725
5191.66 726
5192.34 740
5193.02 605
5193.70 595
5194.38 690
5195.06 687
5195.74 739
5196.42 824
5197.10 721
5197.78 759
5198.46 723
5199.14 770
5199.82 746
5200.50 789
5201.18 755
5201.86 785
5202.54 789
5203.22 751
5203.90 741
5204.58 724
5205.26 727
5205.94 809
5206.63 743
5207.31 756
5207.99 872
5208.67 693
5209.35 805
5210.03 815
5210.71 817
5211.39 893
5212.07 854
5212.75 917
5213.44 992
5214.12 1002
5214.80 954
5215.48 871
5216.16 892
5216.84 875
5217.52 843
5218.20 849
5218.89 1013
5219.57 957
5220.25 874
5220.93 793
5221.61 810
5222.29 876
5222.98 918
5223.66 929
5224.34 856
5225.02 913
5225.70 902
5226.39 874
5227.07 874
5227.75 825
5228.43 834
5229.12 830
5229.80 847
5230.48 823
5231.16 824
5231.84 817
5232.53 787
5233.21 703
5233.89 758
5234.57 808
5235.26 855
5235.94 790
5236.62 811
5237.31 801
5237.99 718
5238.67 931
5239.35 776
5240.04 773
5240.72 876
5241.40 848
5242.09 766
5242.77 801
5243.45 824
5244.14 790
5244.82 905
5245.50 865
5246.19 842
5246.87 734
5247.55 781
5248.24 893
5248.92 845
5249.60 851
5250.29 924
5250.97 924
5251.65 915
5252.34 925
5253.02 925
5253.71 913
5254.39 953
5255.07 967
5255.76 828
5256.44 862
5257.12 902
5257.81 809
5258.49 824
5259.18 728
5259.86 771
5260.55 771
5261.23 887
5261.91 836
5262.60 881
5263.28 847
5263.97 928
5264.65 882
5265.34 994
5266.02 898
5266.71 833
5267.39 902
5268.08 904
5268.76 821
5269.45 833
5270.13 901
5270.82 954
5271.50 818
5272.19 781
5272.87 773
5273.56 816
5274.24 823
5274.93 894
5275.61 923
5276.30 919
5276.98 1030
5277.67 1038
5278.35 1103
5279.04 1147
5279.72 1182
5280.41 1280
5281.09 1320
5281.78 1378
5282.47 1392
5283.15 1329
5283.84 1292
5284.52 1237
5285.21 1033
5285.90 1068
5286.58 919
5287.27 963
5287.95 935
5288.64 867
5289.33 809
5290.01 894
5290.70 841
5291.38 994
5292.07 873
5292.76 890
5293.44 805
5294.13 838
5294.82 843
5295.50 880
5296.19 887
5296.88 925
5297.56 931
5298.25 976
5298.94 1007
5299.62 994
5300.31 1028
5301.00 963
5301.68 993
5302.37 1004
5303.06 1038
5303.75 1009
5304.43 1108
5305.12 1004
5305.81 1021
5306.49 1039
5307.18 1096
5307.87 1122
5308.56 1152
5309.24 1062
5309.93 1031
5310.62 1074
5311.31 1085
5311.99 1021
5312.68 1036
5313.37 958
5314.06 979
5314.74 921
5315.43 978
5316.12 954
5316.81 1026
5317.50 1051
5318.18 1051
5318.87 1050
5319.56 953
5320.25 1232
5320.94 1201
5321.63 1209
5322.31 1318
5323.00 1157
5323.69 1234
5324.38 1210
5325.07 1178
5325.76 1150
5326.44 1105
5327.13 1006
5327.82 1038
5328.51 1182
5329.20 1111
5329.89 1174
5330.58 1217
5331.27 1189
5331.95 1156
5332.64 1227
5333.33 1173
5334.02 1333
5334.71 1432
5335.40 1264
5336.09 1329
5336.78 1340
5337.47 1365
5338.16 1296
5338.85 1385
5339.54 1205
5340.22 1309
5340.91 1435
5341.60 1416
5342.29 1439
5342.98 1535
5343.67 1586
5344.36 1638
5345.05 1698
5345.74 1790
5346.43 1949
5347.12 2221
5347.81 2501
5348.50 2931
5349.19 3258
5349.88 3735
5350.57 4438
5351.26 4936
5351.95 5533
5352.64 5839
5353.33 5841
5354.02 5717
5354.71 5186
5355.40 4776
5356.09 4205
5356.79 3569
5357.48 2902
5358.17 2520
5358.86 2092
5359.55 1708
5360.24 1602
5360.93 1553
5361.62 1390
5362.31 1343
5363.00 1314
5363.69 1297
5364.38 1281
5365.07 1248
5365.77 1395
5366.46 1435
5367.15 1438
5367.84 1425
5368.53 1394
5369.22 1389
5369.91 1356
5370.60 1356
5371.30 1349
5371.99 1238
5372.68 1189
5373.37 1060
5374.06 955
5374.75 1004
5375.45 977
5376.14 996
5376.83 997
5377.52 1057
5378.21 1047
5378.91 1013
5379.60 943
5380.29 1007
5380.98 1065
5381.67 981
5382.37 1026
5383.06 951
5383.75 1161
5384.44 1077
5385.13 1039
5385.83 934
5386.52 989
5387.21 1106
5387.90 1012
5388.60 988
5389.29 1055
5389.98 1121
5390.68 1110
5391.37 1215
5392.06 1232
5392.75 1158
5393.45 1107
5394.14 1134
5394.83 1015
5395.53 1018
5396.22 1009
5396.91 936
5397.60 964
5398.30 978
5398.99 1013
5399.68 922
5400.38 1002
5401.07 845
5401.76 823
5402.46 863
5403.15 918
5403.85 957
5404.54 889
5405.23 1044
5405.93 961
5406.62 934
5407.31 977
5408.01 915
5408.70 952
5409.40 936
5410.09 898
5410.78 974
5411.48 861
5412.17 826
5412.87 821
5413.56 820
5414.25 789
5414.95 784
5415.64 937
5416.34 911
5417.03 814
5417.73 829
5418.42 789
5419.11 766
5419.81 842
5420.50 835
5421.20 859
5421.89 857
5422.59 860
5423.28 858
5423.98 781
5424.67 852
5425.37 952
5426.06 867
5426.76 879
5427.45 871
5428.15 892
5428.84 937
5429.54 866
5430.23 739
5430.93 745
5431.62 789
5432.32 879
5433.01 793
5433.71 775
5434.41 913
5435.10 968
5435.80 899
5436.49 934
5437.19 926
5437.88 885
5438.58 1015
5439.28 973
5439.97 919
5440.67 855
5441.36 950
5442.06 1010
5442.76 919
5443.45 988
5444.15 941
5444.84 894
5445.54 938
5446.24 1040
5446.93 952
5447.63 1008
5448.33 984
5449.02 1038
5449.72 1046
5450.42 1060
5451.11 1115
5451.81 1133
5452.51 1061
5453.20 1063
5453.90 1128
5454.60 1012
5455.29 959
5455.99 999
5456.69 986
5457.38 986
5458.08 977
5458.78 875
5459.47 908
5460.17 956
5460.87 1006
5461.57 858
5462.26 988
5462.96 1055
5463.66 1019
5464.36 984
5465.05 1001
5465.75 995
5466.45 997
5467.15 1035
5467.84 946
5468.54 950
5469.24 989
5469.94 977
5470.63 948
5471.33 980
5472.03 979
5472.73 923
5473.43 1037
5474.12 993
5474.82 1037
5475.52 1110
5476.22 1108
5476.92 1038
5477.62 1055
5478.31 982
5479.01 1103
5479.71 1093
5480.41 1224
5481.11 1171
5481.81 1148
5482.50 1283
5483.20 1117
5483.90 1288
5484.60 1184
5485.30 1261
5486.00 1084
5486.70 980
5487.40 935
5488.09 920
5488.79 1102
5489.49 1022
5490.19 954
5490.89 1066
5491.59 1083
5492.29 1104
5492.99 1064
5493.69 1108
5494.39 1093
5495.09 1262
5495.79 1259
5496.49 1172
5497.19 1081
5497.88 1175
5498.58 1096
5499.28 1437
5499.98 1454
5500.68 1483
5501.38 1616
5502.08 1663
5502.78 1711
5503.48 1700
5504.18 1772
5504.88 1545
5505.58 1392
5506.28 1337
5506.98 1320
5507.68 1333
5508.38 1256
5509.08 1261
5509.78 1217
5510.48 1230
5511.19 1129
5511.89 1153
5512.59 1204
5513.29 1074
5513.99 1183
5514.69 1099
5515.39 1040
5516.09 1180
5516.79 1072
5517.49 1073
5518.19 1038
5518.89 1105
5519.59 949
5520.29 1028
5521.00 1084
5521.70 968
5522.40 1057
5523.10 1021
5523.80 999
5524.50 1004
5525.20 987
5525.90 967
5526.61 809
5527.31 854
5528.01 978
5528.71 891
5529.41 806
5530.11 894
5530.82 860
5531.52 854
5532.22 759
5532.92 836
5533.62 826
5534.32 803
5535.03 954
5535.73 844
5536.43 876
5537.13 788
5537.83 867
5538.54 826
5539.24 821
5539.94 733
5540.64 682
5541.35 687
5542.05 763
5542.75 739
5543.45 764
5544.16 754
5544.86 760
5545.56 694
5546.26 731
5546.97 788
5547.67 725
5548.37 784
5549.07 688
5549.78 744
5550.48 720
5551.18 739
5551.89 779
5552.59 672
5553.29 812
5554.00 693
5554.70 700
5555.40 736
5556.11 822
5556.81 767
5557.51 783
5558.22 757
5558.92 855
5559.62 770
5560.33 892
5561.03 864
5561.73 735
5562.44 804
5563.14 805
5563.84 798
5564.55 818
5565.25 840
5565.96 791
5566.66 777
5567.36 856
5568.07 1006
5568.77 1065
5569.48 999
5570.18 941
5570.88 948
5571.59 1001
5572.29 1052
5573.00 983
5573.70 882
5574.41 823
5575.11 861
5575.81 872
5576.52 931
5577.22 947
5577.93 850
5578.63 798
5579.34 795
5580.04 793
5580.75 865
5581.45 830
5582.16 832
5582.86 811
5583.57 823
5584.27 867
5584.98 784
5585.68 794
5586.39 655
5587.09 708
5587.80 716
5588.50 674
5589.21 709
5589.91 701
5590.62 761
5591.33 737
5592.03 795
5592.74 655
5593.44 658
5594.15 691
5594.85 742
5595.56 767
5596.27 672
5596.97 680
5597.68 761
5598.38 731
5599.09 696
5599.80 767
5600.50 685
5601.21 687
5601.91 744
5602.62 682
5603.33 742
5604.03 681
5604.74 678
5605.45 621
5606.15 711
5606.86 742
5607.56 786
5608.27 749
5608.98 667
5609.68 659
5610.39 711
5611.10 739
5611.80 696
5612.51 742
5613.22 743
5613.93 699
5614.63 681
5615.34 651
5616.05 758
5616.75 679
5617.46 687
5618.17 705
5618.88 710
5619.58 730
5620.29 725
5621.00 693
5621.70 722
5622.41 682
5623.12 618
5623.83 673
5624.53 647
5625.24 712
5625.95 751
5626.66 705
5627.37 693
5628.07 711
5628.78 639
5629.49 627
5630.20 700
5630.91 739
5631.61 719
5632.32 697
5633.03 668
5633.74 768
5634.45 767
5635.15 751
5635.86 763
5636.57 749
5637.28 717
5637.99 757
5638.70 840
5639.40 780
5640.11 699
5640.82 726
5641.53 846
5642.24 772
5642.95 715
5643.66 684
5644.37 805
5645.07 716
5645.78 764
5646.49 711
5647.20 737
5647.91 751
5648.62 829
5649.33 757
5650.04 760
5650.75 724
5651.46 737
5652.17 806
5652.88 710
5653.59 826
5654.29 864
5655.00 856
5655.71 828
5656.42 845
5657.13 918
5657.84 1018
5658.55 887
5659.26 896
5659.97 804
5660.68 780
5661.39 919
5662.10 795
5662.81 779
5663.52 736
5664.23 757
5664.94 887
5665.65 865
5666.36 863
5667.07 713
5667.78 668
5668.49 701
5669.20 770
5669.91 860
5670.62 965
5671.34 900
5672.05 992
5672.76 847
5673.47 906
5674.18 1006
5674.89 939
5675.60 863
5676.31 798
5677.02 857
5677.73 856
5678.44 835
5679.15 873
5679.87 850
5680.58 813
5681.29 752
5682.00 706
5682.71 768
5683.42 792
5684.13 820
5684.84 849
5685.56 780
5686.27 729
5686.98 792
5687.69 810
5688.40 861
5689.11 743
5689.83 819
5690.54 701
5691.25 872
5691.96 863
5692.67 733
5693.38 755
5694.10 751
5694.81 740
5695.52 763
5696.23 715
5696.94 659
5697.66 654
5698.37 726
5699.08 780
5699.79 803
5700.51 692
5701.22 711
5701.93 760
5702.64 780
5703.36 742
5704.07 664
5704.78 793
5705.49 741
5706.21 701
5706.92 651
5707.63 686
5708.35 721
5709.06 734
5709.77 760
5710.48 686
5711.20 688
5711.91 622
5712.62 696
5713.34 655
5714.05 696
5714.76 611
5715.48 653
5716.19 672
5716.90 613
5717.62 723
5718.33 724
5719.04 782
5719.76 702
5720.47 666
5721.18 801
5721.90 816
5722.61 722
5723.33 686
5724.04 682
5724.75 792
5725.47 737
5726.18 731
5726.90 811
5727.61 809
5728.32 745
5729.04 830
5729.75 867
5730.47 780
5731.18 686
5731.90 754
5732.61 701
5733.32 709
5734.04 835
5734.75 881
5735.47 812
5736.18 763
5736.90 881
5737.61 825
5738.33 875
5739.04 863
5739.76 790
5740.47 873
5741.19 858
5741.90 800
5742.62 900
5743.33 801
5744.05 795
5744.76 784
5745.48 833
5746.19 823
5746.91 854
5747.62 882
5748.34 943
5749.05 874
5749.77 909
5750.48 951
5751.20 1023
5751.91 892
5752.63 1065
5753.35 988
5754.06 915
5754.78 1122
5755.49 1071
5756.21 1102
5756.93 1108
5757.64 1077
5758.36 1227
5759.07 1149
5759.79 1017
5760.51 1025
5761.22 1070
5761.94 1036
5762.65 999
5763.37 966
5764.09 1037
5764.80 1068
5765.52 995
5766.24 1135
5766.95 1028
5767.67 972
5768.39 1084
5769.10 1076
5769.82 1147
5770.54 1249
5771.25 1132
5771.97 1135
5772.69 1129
5773.40 1060
5774.12 1158
5774.84 1195
5775.55 1187
5776.27 1202
5776.99 1336
5777.71 1285
5778.42 1334
5779.14 1367
5779.86 1404
5780.57 1398
5781.29 1343
5782.01 1190
5782.73 1355
5783.44 1418
5784.16 1474
5784.88 1476
5785.60 1261
5786.32 1425
5787.03 1459
5787.75 1515
5788.47 1579
5789.19 1585
5789.90 1519
5790.62 1712
5791.34 1766
5792.06 1926
5792.78 1971
5793.50 2197
5794.21 2276
5794.93 2471
5795.65 2493
5796.37 2544
5797.09 3181
5797.81 3923
5798.52 4863
5799.24 5677
5799.96 6838
5800.68 8080
5801.40 9045
5802.12 10066
5802.84 10363
5803.55 10015
5804.27 9345
5804.99 8217
5805.71 6875
5806.43 5657
5807.15 4731
5807.87 4028
5808.59 4025
5809.31 4049
5810.03 3770
5810.74 3376
5811.46 3414
5812.18 3524
5812.90 3610
5813.62 3444
5814.34 3691
5815.06 3897
5815.78 3857
5816.50 3687
5817.22 3600
5817.94 3641
5818.66 3226
5819.38 3084
5820.10 2929
5820.82 2862
5821.54 2804
5822.26 2857
5822.98 2711
5823.70 2615
5824.42 2499
5825.14 2310
5825.86 2164
5826.58 2039
5827.30 2029
5828.02 2053
5828.74 1843
5829.46 1840
5830.18 1756
5830.90 1560
5831.62 1686
5832.34 1694
5833.06 1643
5833.78 1538
5834.50 1535
5835.23 1524
5835.95 1427
5836.67 1470
5837.39 1511
5838.11 1579
5838.83 1427
5839.55 1554
5840.27 1436
5840.99 1351
5841.71 1529
5842.44 1353
5843.16 1319
5843.88 1364
5844.60 1387
5845.32 1321
5846.04 1263
5846.76 1238
5847.49 1072
5848.21 1268
5848.93 1285
5849.65 1312
5850.37 1298
5851.09 1188
5851.82 1225
5852.54 1243
5853.26 1223
5853.98 1280
5854.70 1129
5855.43 1092
5856.15 1167
5856.87 1181
5857.59 1157
5858.31 1126
5859.04 1162
5859.76 1123
5860.48 1261
5861.20 1196
5861.93 1218
5862.65 1155
5863.37 1217
5864.09 1095
5864.82 1074
5865.54 1118
5866.26 1154
5866.98 1215
5867.71 1213
5868.43 1076
5869.15 997
5869.87 1108
5870.60 1233
5871.32 1219
5872.04 1146
5872.77 1194
5873.49 1219
5874.21 1245
5874.94 1114
5875.66 1218
5876.38 1159
5877.11 1112
5877.83 1118
5878.55 1180
5879.28 1250
5880.00 1178
5880.72 1146
5881.45 1096
5882.17 1078
5882.89 1105
5883.62 1144
5884.34 1009
5885.07 1166
5885.79 1108
5886.51 1109
5887.24 1079
5887.96 1056
5888.69 1117
5889.41 1072
5890.13 1006
5890.86 979
5891.58 897
5892.31 973
5893.03 940
5893.76 927
5894.48 998
5895.20 1030
5895.93 945
5896.65 966
5897.38 943
5898.10 905
5898.83 830
5899.55 906
5900.28 866
5901.00 862
5901.73 813
5902.45 868
5903.18 891
5903.90 843
5904.63 786
5905.35 811
5906.08 843
5906.80 836
5907.53 823
5908.25 743
5908.98 747
5909.70 833
5910.43 798
5911.15 764
5911.88 792
5912.60 832
5913.33 826
5914.06 752
5914.78 753
5915.51 793
5916.23 805
5916.96 810
5917.68 768
5918.41 792
5919.14 780
5919.86 741
5920.59 738
5921.31 855
5922.04 844
5922.77 836
5923.49 805
5924.22 745
5924.95 719
5925.67 781
5926.40 787
5927.12 754
5927.85 835
5928.58 804
5929.30 735
5930.03 781
5930.76 733
5931.48 805
5932.21 851
5932.94 839
5933.66 765
5934.39 858
5935.12 911
5935.85 963
5936.57 1055
5937.30 1067
5938.03 1055
5938.75 993
5939.48 1079
5940.21 1061
5940.94 1102
5941.66 1001
5942.39 917
5943.12 939
5943.85 865
5944.57 848
5945.30 831
5946.03 781
5946.76 846
5947.48 853
5948.21 783
5948.94 872
5949.67 837
5950.39 760
5951.12 918
5951.85 939
5952.58 904
5953.31 951
5954.03 952
5954.76 979
5955.49 878
5956.22 943
5956.95 929
5957.68 933
5958.40 969
5959.13 910
5959.86 913
5960.59 999
5961.32 890
5962.05 926
5962.77 980
5963.50 972
5964.23 1111
5964.96 989
5965.69 1033
5966.42 1066
5967.15 1097
5967.88 998
5968.61 1060
5969.33 1097
5970.06 1052
5970.79 1194
5971.52 1117
5972.25 1101
5972.98 1055
5973.71 1152
5974.44 1118
5975.17 1024
5975.90 1094
5976.63 1064
5977.36 1094
5978.09 1043
5978.82 998
5979.54 1035
5980.27 1033
5981.00 986
5981.73 1078
5982.46 1128
5983.19 1054
5983.92 1023
5984.65 1125
5985.38 1150
5986.11 1047
5986.84 1098
5987.57 1108
5988.30 1102
5989.03 1255
5989.76 1228
5990.49 1158
5991.23 1158
5991.96 1121
5992.69 1188
5993.42 1132
5994.15 1238
5994.88 1182
5995.61 1281
5996.34 1345
5997.07 1305
5997.80 1252
5998.53 1260
5999.26 1281
5999.99 1311
6000.72 1176
6001.45 1145
6002.19 1133
6002.92 1085
6003.65 987
6004.38 1101
6005.11 1158
6005.84 1212
6006.57 1244
6007.30 1355
6008.04 1463
6008.77 1730
6009.50 1930
6010.23 1978
6010.96 2107
6011.69 2314
6012.42 2518
6013.16 2521
6013.89 2521
6014.62 2646
6015.35 2382
6016.08 2164
6016.82 2204
6017.55 1969
6018.28 1719
6019.01 1645
6019.74 1532
6020.48 1338
6021.21 1269
6021.94 1113
6022.67 1144
6023.40 1136
6024.14 1019
6024.87 964
6025.60 997
6026.33 944
6027.07 964
6027.80 956
6028.53 930
6029.27 952
6030.00 859
6030.73 882
6031.46 934
6032.20 808
6032.93 834
6033.66 885
6034.40 811
6035.13 826
6035.86 837
6036.59 918
6037.33 852
6038.06 876
6038.79 908
6039.53 924
6040.26 962
6040.99 849
6041.73 903
6042.46 917
6043.19 873
6043.93 910
6044.66 899
6045.40 946
6046.13 997
6046.86 990
6047.60 1060
6048.33 951
6049.06 1074
6049.80 1072
6050.53 1012
6051.27 1080
6052.00 1120
6052.73 1183
6053.47 1066
6054.20 1020
6054.94 1001
6055.67 1114
6056.41 1081
6057.14 933
6057.87 999
6058.61 959
6059.34 1028
6060.08 946
6060.81 901
6061.55 909
6062.28 1029
6063.02 949
6063.75 924
6064.49 968
6065.22 998
6065.96 988
6066.69 993
6067.43 917
6068.16 921
6068.90 891
6069.63 953
6070.37 887
6071.10 857
6071.84 927
6072.57 844
6073.31 930
6074.04 845
6074.78 813
6075.51 902
6076.25 853
6076.98 833
6077.72 760
6078.46 791
6079.19 710
6079.93 710
6080.66 757
6081.40 865
6082.13 811
6082.87 839
6083.61 778
6084.34 709
6085.08 798
6085.81 790
6086.55 809
6087.29 842
6088.02 852
6088.76 871
6089.50 832
6090.23 829
6090.97 846
6091.71 785
6092.44 826
6093.18 703
6093.92 718
6094.65 808
6095.39 739
6096.13 803
6096.86 913
6097.60 811
6098.34 815
6099.07 824
6099.81 861
6100.55 752
6101.28 786
6102.02 834
6102.76 794
6103.49 872
6104.23 819
6104.97 729
6105.71 741
6106.44 806
6107.18 772
6107.92 913
6108.66 924
6109.39 898
6110.13 962
6110.87 999
6111.61 925
6112.34 932
6113.08 903
6113.82 893
6114.56 855
6115.30 846
6116.03 836
6116.77 847
6117.51 810
6118.25 827
6118.99 848
6119.72 852
6120.46 839
6121.20 883
6121.94 842
6122.68 870
6123.42 905
6124.15 920
6124.89 893
6125.63 967
6126.37 952
6127.11 956
6127.85 945
6128.59 940
6129.32 887
6130.06 868
6130.80 905
6131.54 963
6132.28 967
6133.02 979
6133.76 1004
6134.50 885
6135.24 918
6135.97 971
6136.71 952
6137.45 1020
6138.19 1003
6138.93 1005
6139.67 1084
6140.41 1083
6141.15 1081
6141.89 1008
6142.63 1067
6143.37 955
6144.11 920
6144.85 1010
6145.59 918
6146.33 827
6147.07 887
6147.81 843
6148.55 965
6149.29 895
6150.03 871
6150.77 856
6151.51 916
6152.25 922
6152.99 901
6153.73 868
6154.47 955
6155.21 882
6155.95 857
6156.69 853
6157.43 914
6158.17 963
6158.91 963
6159.65 1000
6160.39 926
6161.13 986
6161.87 951
6162.61 946
6163.35 996
6164.10 1079
6164.84 1106
6165.58 1054
6166.32 1272
6167.06 1151
6167.80 1087
6168.54 1160
6169.28 1306
6170.02 1212
6170.76 1244
6171.51 1223
6172.25 1200
6172.99 1228
6173.73 1152
6174.47 1064
6175.21 1107
6175.95 1024
6176.70 1054
6177.44 1128
6178.18 1119
6178.92 1113
6179.66 1147
6180.41 1122
6181.15 1163
6181.89 1164
6182.63 1120
6183.37 1129
6184.11 1118
6184.86 1214
6185.60 1163
6186.34 1147
6187.08 1228
6187.83 1175
6188.57 1131
6189.31 1138
6190.05 1134
6190.80 1209
6191.54 1261
6192.28 1239
6193.02 1376
6193.77 1337
6194.51 1377
6195.25 1376
6195.99 1429
6196.74 1273
6197.48 1388
6198.22 1484
6198.97 1435
6199.71 1277
6200.45 1370
6201.19 1404
6201.94 1488
6202.68 1479
6203.42 1545
6204.17 1572
6204.91 1757
6205.65 2065
6206.40 2433
6207.14 2923
6207.88 3407
6208.63 3980
6209.37 4651
6210.11 5128
6210.86 5686
6211.60 5873
6212.35 5898
6213.09 5718
6213.83 5194
6214.58 4704
6215.32 4086
6216.06 3527
6216.81 2954
6217.55 2650
6218.30 2394
6219.04 2052
6219.79 1887
6220.53 1852
6221.27 1955
6222.02 1977
6222.76 1989
6223.51 2052
6224.25 2095
6225.00 2182
6225.74 2317
6226.49 2407
6227.23 2562
6227.97 2552
6228.72 2361
6229.46 2230
6230.21 2090
6230.95 2010
6231.70 1867
6232.44 1729
6233.19 1416
6233.93 1347
6234.68 1382
6235.42 1254
6236.17 1283
6236.91 1277
6237.66 1241
6238.40 1284
6239.15 1362
6239.90 1351
6240.64 1316
6241.39 1419
6242.13 1405
6242.88 1443
6243.62 1464
6244.37 1472
6245.11 1529
6245.86 1552
6246.61 1621
6247.35 1521
6248.10 1620
6248.84 1666
6249.59 1659
6250.34 1711
6251.08 1680
6251.83 1831
6252.57 1739
6253.32 1625
6254.07 1574
6254.81 1581
6255.56 1569
6256.30 1508
6257.05 1697
6257.80 1677
6258.54 1638
6259.29 1561
6260.04 1594
6260.78 1651
6261.53 1626
6262.28 1653
6263.02 1585
6263.77 1549
6264.52 1588
6265.26 1688
6266.01 1744
6266.76 1775
6267.51 1867
6268.25 2104
6269.00 2217
6269.75 2347
6270.49 2788
6271.24 2676
6271.99 2836
6272.74 2657
6273.48 2480
6274.23 2332
6274.98 2296
6275.73 2124
6276.47 2057
6277.22 2032
6277.97 2003
6278.72 2063
6279.46 2093
6280.21 2151
6280.96 1883
6281.71 1855
6282.46 1791
6283.20 1514
6283.95 1533
6284.70 1407
6285.45 1265
6286.20 1294
6286.94 1301
6287.69 1287
6288.44 1333
6289.19 1382
6289.94 1337
6290.69 1452
6291.43 1430
6292.18 1563
6292.93 1520
6293.68 1580
6294.43 1555
6295.18 1605
6295.93 1516
6296.68 1452
6297.42 1383
6298.17 1401
6298.92 1400
6299.67 1195
6300.42 1109
6301.17 1086
6301.92 1085
6302.67 1116
6303.42 1141
6304.17 1206
6304.91 1165
6305.66 1143
6306.41 1106
6307.16 1116
6307.91 1209
6308.66 1222
6309.41 1261
6310.16 1173
6310.91 1136
6311.66 1190
6312.41 1118
6313.16 1153
6313.91 1058
6314.66 1196
6315.41 1282
6316.16 1169
6316.91 1180
6317.66 1265
6318.41 1154
6319.16 1095
6319.91 1108
6320.66 1053
6321.41 1104
6322.16 1011
6322.91 1108
6323.66 1012
6324.41 1003
6325.16 1120
6325.91 1007
6326.66 995
6327.41 905
6328.16 924
6328.91 940
6329.67 927
6330.42 889
6331.17 937
6331.92 977
6332.67 957
6333.42 957
6334.17 949
6334.92 903
6335.67 959
6336.42 877
6337.18 893
6337.93 929
6338.68 855
6339.43 818
6340.18 907
6340.93 971
6341.68 866
6342.44 806
6343.19 855
6343.94 963
6344.69 936
6345.44 943
6346.19 907
6346.95 791
6347.70 818
6348.45 872
6349.20 828
6349.95 916
6350.70 1012
6351.46 897
6352.21 913
6352.96 877
6353.71 930
6354.47 978
6355.22 969
6355.97 935
6356.72 962
6357.47 910
6358.23 1038
6358.98 851
6359.73 810
6360.48 809
6361.24 719
6361.99 810
6362.74 843
6363.50 793
6364.25 840
6365.00 844
6365.75 865
6366.51 868
6367.26 874
6368.01 831
6368.77 823
6369.52 855
6370.27 863
6371.03 906
6371.78 913
6372.53 889
6373.29 909
6374.04 804
6374.79 841
6375.55 831
6376.30 847
6377.05 804
6377.81 768
6378.56 849
6379.31 809
6380.07 872
6380.82 840
6381.57 845
6382.33 897
6383.08 834
6383.84 830
6384.59 830
6385.34 874
6386.10 832
6386.85 779
6387.61 857
6388.36 946
6389.12 972
6389.87 1043
6390.62 1092
6391.38 1073
6392.13 972
6392.89 930
6393.64 972
6394.40 909
6395.15 916
6395.91 847
6396.66 847
6397.42 845
6398.17 756
6398.92 675
6399.68 710
6400.43 813
6401.19 723
6401.94 641
6402.70 708
6403.45 715
6404.21 688
6404.97 748
6405.72 729
6406.48 748
6407.23 721
6407.99 774
6408.74 770
6409.50 727
6410.25 680
6411.01 718
6411.76 704
6412.52 610
6413.28 724
6414.03 731
6414.79 738
6415.54 742
6416.30 719
6417.05 746
6417.81 762
6418.57 701
6419.32 702
6420.08 714
6420.83 700
6421.59 685
6422.35 764
6423.10 827
6423.86 758
6424.62 769
6425.37 799
6426.13 711
6426.89 753
6427.64 823
6428.40 860
6429.16 789
6429.91 724
6430.67 662
6431.43 795
6432.18 682
6432.94 615
6433.70 621
6434.45 746
6435.21 786
6435.97 732
6436.72 688
6437.48 768
6438.24 723
6439.00 781
6439.75 797
6440.51 741
6441.27 761
6442.02 774
6442.78 706
6443.54 722
6444.30 703
6445.05 715
6445.81 670
6446.57 648
6447.33 629
6448.09 658
6448.84 651
6449.60 610
6450.36 685
6451.12 740
6451.87 684
6452.63 626
6453.39 695
6454.15 703
6454.91 679
6455.67 665
6456.42 736
6457.18 804
6457.94 693
6458.70 635
6459.46 700
6460.22 738
6460.97 620
6461.73 676
6462.49 741
6463.25 651
6464.01 687
6464.77 734
6465.53 756
6466.28 685
6467.04 709
6467.80 711
6468.56 661
6469.32 719
6470.08 649
6470.84 765
6471.60 786
6472.36 794
6473.12 801
6473.88 796
6474.63 706
6475.39 688
6476.15 723
6476.91 687
6477.67 702
6478.43 723
6479.19 697
6479.95 751
6480.71 796
6481.47 765
6482.23 728
6482.99 763
6483.75 775
6484.51 752
6485.27 696
6486.03 734
6486.79 711
6487.55 734
6488.31 747
6489.07 777
6489.83 748
6490.59 760
6491.35 821
6492.11 767
6492.87 772
6493.63 767
6494.39 777
6495.15 820
6495.91 831
6496.67 860
6497.43 857
6498.20 854
6498.96 806
6499.72 837
6500.48 899
6501.24 954
6502.00 879
6502.76 840
6503.52 891
6504.28 997
6505.04 930
6505.80 897
6506.57 846
6507.33 899
6508.09 946
6508.85 981
6509.61 970
6510.37 925
6511.13 1020
6511.90 1030
6512.66 932
6513.42 959
6514.18 895
6514.94 914
6515.70 974
6516.47 966
6517.23 812
6517.99 847
6518.75 971
6519.51 1085
6520.28 1108
6521.04 1160
6521.80 1181
6522.56 1232
6523.32 1150
6524.09 1224
6524.85 1449
6525.61 1608
6526.37 1526
6527.13 1431
6527.90 1448
6528.66 1624
6529.42 1533
6530.18 1545
6530.95 1460
6531.71 1403
6532.47 1514
6533.24 1584
6534.00 1720
6534.76 1851
6535.52 1947
6536.29 2154
6537.05 2507
6537.81 2730
6538.58 2738
6539.34 2692
6540.10 2597
6540.87 2470
6541.63 2194
6542.39 2146
6543.16 1863
6543.92 1578
6544.68 1358
6545.45 1235
6546.21 1172
6546.97 1029
6547.74 1055
6548.50 1054
6549.26 1007
6550.03 990
6550.79 986
6551.55 958
6552.32 998
6553.08 976
6553.85 949
6554.61 941
6555.37 962
6556.14 942
6556.90 879
6557.67 843
6558.43 853
6559.20 898
6559.96 1037
6560.72 1070
6561.49 966
6562.25 1054
6563.02 1124
6563.78 1175
6564.55 1205
6565.31 1174
6566.08 1294
6566.84 1319
6567.61 1237
6568.37 1281
6569.13 1197
6569.90 1139
6570.66 1135
6571.43 1180
6572.19 1063
6572.96 1044
6573.72 1122
6574.49 1098
6575.26 1139
6576.02 1046
6576.79 1153
6577.55 1151
6578.32 1139
6579.08 1216
6579.85 1210
6580.61 1136
6581.38 1070
6582.14 1146
6582.91 1176
6583.68 1253
6584.44 1102
6585.21 1208
6585.97 1213
6586.74 1120
6587.50 1197
6588.27 1211
6589.04 1230
6589.80 1346
6590.57 1354
6591.33 1471
6592.10 1526
6592.87 1672
6593.63 1737
6594.40 1775
6595.17 1815
6595.93 1840
6596.70 1803
6597.47 1770
6598.23 1586
6599.00 1648
6599.77 1464
6600.53 1378
6601.30 1390
6602.07 1298
6602.83 1209
6603.60 1163
6604.37 1212
6605.13 1147
6605.90 1098
6606.67 1100
6607.43 1094
6608.20 1099
6608.97 1021
6609.74 1048
6610.50 967
6611.27 1013
6612.04 1067
6612.80 967
6613.57 1005
6614.34 1060
6615.11 977
6615.87 1110
6616.64 1149
6617.41 1030
6618.18 1078
6618.95 1078
6619.71 1223
6620.48 1099
6621.25 1006
6622.02 1105
6622.78 1195
6623.55 1134
6624.32 1019
6625.09 1133
6625.86 1219
6626.63 1096
6627.39 1123
6628.16 1163
6628.93 1150
6629.70 1235
6630.47 1377
6631.24 1354
6632.00 1442
6632.77 1472
6633.54 1545
6634.31 1870
6635.08 2117
6635.85 2271
6636.62 2443
6637.38 2566
6638.15 2332
6638.92 2203
6639.69 2175
6640.46 1994
6641.23 1805
6642.00 1552
6642.77 1354
6643.54 1248
6644.31 1096
6645.08 1131
6645.84 1173
6646.61 1053
6647.38 1040
6648.15 1083
6648.92 1058
6649.69 1042
6650.46 1109
6651.23 1254
6652.00 1221
6652.77 1219
6653.54 1109
6654.31 1131
6655.08 1049
6655.85 1059
6656.62 1144
6657.39 1102
6658.16 1042
6658.93 943
6659.70 949
6660.47 913
6661.24 936
6662.01 1049
6662.78 1029
6663.55 969
6664.32 883
6665.09 1047
6665.86 996
6666.63 1008
6667.40 945
6668.17 1049
6668.94 935
6669.72 913
6670.49 911
6671.26 986
6672.03 986
6672.80 1043
6673.57 944
6674.34 871
6675.11 955
6675.88 892
6676.65 908
6677.42 915
6678.20 883
6678.97 926
6679.74 905
6680.51 844
6681.28 940
6682.05 926
6682.82 1018
6683.60 955
6684.37 969
6685.14 1004
6685.91 935
6686.68 909
6687.45 990
6688.23 945
6689.00 909
6689.77 940
6690.54 841
6691.31 941
6692.08 881
6692.86 791
6693.63 841
6694.40 883
6695.17 907
6695.95 1003
6696.72 972
6697.49 930
6698.26 881
6699.03 937
6699.81 960
6700.58 822
6701.35 839
6702.12 929
6702.90 919
6703.67 864
6704.44 933
6705.22 862
6705.99 848
6706.76 890
6707.53 821
6708.31 871
6709.08 911
6709.85 881
6710.63 760
6711.40 758
6712.17 801
6712.94 852
6713.72 851
6714.49 802
6715.26 854
6716.04 905
6716.81 877
6717.58 849
6718.36 934
6719.13 887
6719.91 850
6720.68 890
6721.45 900
6722.23 920
6723.00 861
6723.77 792
6724.55 841
6725.32 899
6726.10 823
6726.87 775
6727.64 766
6728.42 837
6729.19 750
6729.97 836
6730.74 871
6731.51 764
6732.29 722
6733.06 737
6733.84 750
6734.61 738
6735.39 768
6736.16 734
6736.94 668
6737.71 736
6738.49 715
6739.26 824
6740.03 740
6740.81 801
6741.58 750
6742.36 732
6743.13 861
6743.91 814
6744.68 827
6745.46 806
6746.23 747
6747.01 754
6747.78 795
6748.56 730
6749.34 765
6750.11 780
6750.89 890
6751.66 850
6752.44 906
6753.21 876
6753.99 931
6754.76 925
6755.54 985
6756.31 875
6757.09 820
6757.87 835
6758.64 834
6759.42 792
6760.19 728
6760.97 708
6761.75 759
6762.52 777
6763.30 895
6764.07 853
6764.85 880
6765.63 892
6766.40 910
6767.18 869
6767.96 885
6768.73 872
6769.51 850
6770.28 903
6771.06 807
6771.84 897
6772.61 708
6773.39 792
6774.17 824
6774.94 787
6775.72 728
6776.50 724
6777.27 696
6778.05 656
6778.83 794
6779.61 740
6780.38 747
6781.16 814
6781.94 808
6782.71 881
6783.49 842
6784.27 762
6785.05 744
6785.82 801
6786.60 776
6787.38 763
6788.16 742
6788.93 715
6789.71 773
6790.49 711
6791.27 739
6792.04 681
6792.82 690
6793.60 717
6794.38 664
6795.16 675
6795.93 752
6796.71 649
6797.49 681
6798.27 712
6799.05 666
6799.82 619
6800.60 682
6801.38 744
6802.16 698
6802.94 725
6803.72 692
6804.49 704
6805.27 777
6806.05 698
6806.83 753
6807.61 793
6808.39 746
6809.17 685
6809.94 722
6810.72 815
6811.50 736
6812.28 777
6813.06 743
6813.84 814
6814.62 865
6815.40 741
6816.18 727
6816.96 769
6817.73 753
6818.51 686
6819.29 815
6820.07 740
6820.85 843
6821.63 778
6822.41 680
6823.19 701
6823.97 697
6824.75 668
6825.53 788
6826.31 674
6827.09 693
6827.87 716
6828.65 684
6829.43 620
6830.21 731
6830.99 690
6831.77 700
6832.55 710
6833.33 725
6834.11 735
6834.89 768
6835.67 739
6836.45 671
6837.23 687
6838.01 625
6838.79 714
6839.57 701
6840.35 702
6841.13 643
6841.91 718
6842.69 740
6843.47 657
6844.25 671
6845.04 654
6845.82 661
6846.60 690
6847.38 762
6848.16 785
6848.94 797
6849.72 823
6850.50 911
6851.28 952
6852.06 999
6852.85 1014
6853.63 1127
6854.41 1093
6855.19 1088
6855.97 922
6856.75 921
6857.53 938
6858.32 875
6859.10 801
6859.88 776
6860.66 785
6861.44 777
6862.22 791
6863.01 789
6863.79 766
6864.57 779
6865.35 865
6866.13 790
6866.92 874
6867.70 815
6868.48 744
6869.26 830
6870.04 871
6870.83 927
6871.61 856
6872.39 892
6873.17 827
6873.96 760
6874.74 734
6875.52 784
6876.30 763
6877.09 752
6877.87 768
6878.65 842
6879.43 792
6880.22 795
6881.00 770
6881.78 772
6882.56 762
6883.35 801
6884.13 832
6884.91 831
6885.70 925
6886.48 992
6887.26 1040
6888.05 990
6888.83 1004
6889.61 1066
6890.40 1035
6891.18 1083
6891.96 1184
6892.75 1054
6893.53 1063
6894.31 1047
6895.10 815
6895.88 869
6896.67 902
6897.45 882
6898.23 786
6899.02 805
6899.80 873
6900.58 828
6901.37 786
6902.15 830
6902.94 819
6903.72 849
6904.50 808
6905.29 804
6906.07 794
6906.86 819
6907.64 809
6908.43 809
6909.21 821
6910.00 731
6910.78 762
6911.56 698
6912.35 681
6913.13 726
6913.92 739
6914.70 679
6915.49 699
6916.27 743
6917.06 750
6917.84 833
6918.63 809
6919.41 734
6920.20 751
6920.98 824
6921.77 808
6922.55 810
6923.34 709
6924.12 763
6924.91 658
6925.69 668
6926.48 676
6927.26 707
6928.05 728
6928.84 801
6929.62 843
6930.41 763
6931.19 868
6931.98 846
6932.76 877
6933.55 820
6934.34 755
6935.12 713
6935.91 767
6936.69 747
6937.48 809
6938.27 768
6939.05 789
6939.84 758
6940.62 832
6941.41 932
6942.20 891
6942.98 970
6943.77 989
6944.56 939
6945.34 957
6946.13 1042
6946.92 951
6947.70 1018
6948.49 1143
6949.28 1127
6950.06 1217
6950.85 1199
6951.64 1187
6952.42 1167
6953.21 1144
6954.00 1216
6954.78 1079
6955.57 1068
6956.36 1067
6957.15 1063
6957.93 1170
6958.72 1227
6959.51 1134
6960.29 1147
6961.08 1182
6961.87 1195
6962.66 1253
6963.44 1231
6964.23 1183
6965.02 1215
6965.81 1171
6966.59 1224
6967.38 1330
6968.17 1395
6968.96 1420
6969.75 1357
6970.53 1332
6971.32 1380
6972.11 1365
6972.90 1371
6973.69 1479
6974.47 1445
6975.26 1331
6976.05 1339
6976.84 1360
6977.63 1334
6978.42 1339
6979.20 1340
6979.99 1319
6980.78 1419
6981.57 1603
6982.36 1774
6983.15 1935
6983.94 2098
6984.72 2626
6985.51 3150
6986.30 3594
6987.09 4104
6987.88 4116
6988.67 4441
6989.46 4700
6990.25 4671
6991.04 4408
6991.82 4117
6992.61 3647
6993.40 3310
6994.19 2933
6994.98 2484
6995.77 2565
6996.56 2303
6997.35 2336
6998.14 2392
6998.93 2777
6999.72 3176
7000.51 3695
7001.30 3843
7002.09 4039
7002.88 3947
7003.67 3905
7004.46 3643
7005.25 3377
7006.04 3021
7006.83 2740
7007.62 2456
7008.41 2062
7009.20 1845
7009.99 1714
7010.78 1553
7011.57 1512
7012.36 1398
7013.15 1457
7013.94 1374
7014.73 1509
7015.52 1655
7016.31 1574
7017.10 1572
7017.89 1560
7018.68 1494
7019.47 1542
7020.26 1502
7021.05 1344
7021.84 1238
7022.64 1326
7023.43 1312
7024.22 1175
7025.01 1147
7025.80 1185
7026.59 1276
7027.38 1253
7028.17 1266
7028.96 1351
7029.75 1293
7030.55 1271
7031.34 1334
7032.13 1259
7032.92 1291
7033.71 1395
7034.50 1186
7035.29 1146
7036.09 1165
7036.88 1125
7037.67 1106
7038.46 1177
7039.25 1127
7040.05 1258
7040.84 1323
7041.63 1292
7042.42 1380
7043.21 1289
7044.01 1357
7044.80 1313
7045.59 1387
7046.38 1407
7047.17 1351
7047.97 1454
7048.76 1421
7049.55 1360
7050.34 1522
7051.14 1422
7051.93 1416
7052.72 1548
7053.51 1630
7054.31 1487
7055.10 1466
7055.89 1368
7056.68 1319
7057.48 1360
7058.27 1308
7059.06 1341
7059.86 1330
7060.65 1297
7061.44 1309
7062.24 1259
7063.03 1209
7063.82 1303
7064.61 1302
7065.41 1302
7066.20 1330
7066.99 1300
7067.79 1258
7068.58 1245
7069.37 1288
7070.17 1316
7070.96 1295
7071.76 1315
7072.55 1194
7073.34 1340
7074.14 1435
7074.93 1312
7075.72 1237
7076.52 1386
7077.31 1270
7078.11 1214
7078.90 1234
7079.69 1200
7080.49 1203
7081.28 1271
7082.08 1298
7082.87 1293
7083.67 1373
7084.46 1509
7085.25 1628
7086.05 1827
7086.84 2041
7087.64 2497
7088.43 2733
7089.23 3077
7090.02 3286
7090.82 3176
7091.61 3364
7092.41 3061
7093.20 2590
7094.00 2413
7094.79 2114
7095.59 1885
7096.38 1499
7097.18 1349
7097.97 1086
7098.77 1078
7099.56 1065
7100.36 1066
7101.15 1027
7101.95 1031
7102.74 1141
7103.54 1139
7104.33 1148
7105.13 1168
7105.92 1140
7106.72 1145
7107.52 1068
7108.31 992
7109.11 965
7109.90 939
7110.70 853
7111.49 871
7112.29 816
7113.09 719
7113.88 827
7114.68 826
7115.47 881
7116.27 892
7117.07 857
7117.86 892
7118.66 904
7119.45 989
7120.25 949
7121.05 892
7121.84 894
7122.64 877
7123.44 789
7124.23 753
7125.03 828
7125.83 756
7126.62 784
7127.42 837
7128.22 829
7129.01 906
7129.81 972
7130.61 825
7131.40 827
7132.20 886
7133.00 846
7133.80 834
7134.59 873
7135.39 915
7136.19 904
7136.98 823
7137.78 810
7138.58 847
7139.38 799
7140.17 758
7140.97 826
7141.77 768
7142.57 849
7143.36 908
7144.16 779
7144.96 747
7145.76 916
7146.56 954
7147.35 943
7148.15 808
7148.95 831
7149.75 834
7150.55 774
7151.34 790
7152.14 762
7152.94 756
7153.74 812
7154.54 719
7155.33 730
7156.13 755
7156.93 844
7157.73 810
7158.53 750
7159.33 770
7160.13 799
7160.92 750
7161.72 742
7162.52 757
7163.32 767
7164.12 758
7164.92 794
7165.72 772
7166.52 738
7167.31 781
7168.11 763
7168.91 704
7169.71 759
7170.51 716
7171.31 732
7172.11 768
7172.91 756
7173.71 761
7174.51 679
7175.31 698
7176.11 806
7176.91 734
7177.71 686
7178.51 713
7179.31 662
7180.10 627
7180.90 595
7181.70 707
7182.50 788
7183.30 681
7184.10 697
7184.90 702
7185.70 711
7186.50 677
7187.30 682
7188.10 659
7188.90 596
7189.70 681
7190.50 665
7191.31 660
7192.11 580
7192.91 576
7193.71 556
7194.51 619
7195.31 581
7196.11 590
7196.91 605
7197.71 642
7198.51 704
7199.31 666
7200.11 658
7200.91 667
7201.71 755
7202.51 659
7203.32 705
7204.12 646
7204.92 589
7205.72 677
7206.52 592
7207.32 564
7208.12 609
7208.92 596
7209.73 606
7210.53 591
7211.33 548
7212.13 667
7212.93 706
7213.73 583
7214.53 663
7215.34 715
7216.14 646
7216.94 637
7217.74 587
7218.54 636
7219.34 602
7220.15 590
7220.95 701
7221.75 611
7222.55 551
7223.35 614
7224.16 572
7224.96 650
7225.76 615
7226.56 547
7227.37 607
7228.17 637
7228.97 630
7229.77 632
7230.58 612
7231.38 582
7232.18 524
7232.98 582
7233.79 547
7234.59 613
7235.39 573
7236.19 575
7237.00 713
7237.80 609
7238.60 555
7239.41 578
7240.21 609
7241.01 653
7241.82 614
7242.62 602
7243.42 627
7244.23 587
7245.03 576
7245.83 562
7246.64 595
7247.44 543
7248.24 545
7249.05 558
7249.85 595
7250.65 468
7251.46 524
7252.26 545
7253.06 570
7253.87 547
7254.67 554
7255.48 597
7256.28 539
7257.08 555
7257.89 619
7258.69 556
7259.50 555
7260.30 639
7261.10 572
7261.91 610
7262.71 622
7263.52 613
7264.32 577
7265.13 630
7265.93 630
7266.73 589
7267.54 605
7268.34 628
7269.15 620
7269.95 596
7270.76 562
7271.56 633
7272.37 608
7273.17 703
7273.98 664
7274.78 681
7275.59 695
7276.39 716
7277.20 702
7278.00 739
7278.81 717
7279.61 761
7280.42 739
7281.22 779
7282.03 715
7282.83 677
7283.64 694
7284.45 775
7285.25 801
7286.06 818
7286.86 859
7287.67 886
7288.47 836
7289.28 777
7290.09 797
7290.89 758
7291.70 731
7292.50 661
7293.31 752
7294.12 710
7294.92 644
7295.73 620
7296.53 644
7297.34 660
7298.15 607
7298.95 609
7299.76 694
7300.57 618
7301.37 654
7302.18 736
7302.98 741
7303.79 759
7304.60 731
7305.40 754
7306.21 754
7307.02 694
7307.82 664
7308.63 706
7309.44 649
7310.25 611
7311.05 677
7311.86 666
7312.67 654
7313.47 628
7314.28 639
7315.09 670
7315.90 685
7316.70 654
7317.51 610
7318.32 621
7319.12 717
7319.93 770
7320.74 783
7321.55 878
7322.35 841
7323.16 882
7323.97 896
7324.78 920
7325.59 873
7326.39 809
7327.20 890
7328.01 818
7328.82 738
7329.62 769
7330.43 676
7331.24 771
7332.05 677
7332.86 666
7333.67 655
7334.47 703
7335.28 741
7336.09 707
7336.90 693
7337.71 745
7338.52 755
7339.32 783
7340.13 773
7340.94 715
7341.75 691
7342.56 723
7343.37 686
7344.18 647
7344.99 627
7345.79 632
7346.60 636
7347.41 589
7348.22 618
7349.03 613
7349.84 641
7350.65 661
7351.46 596
7352.27 609
7353.08 595
7353.89 606
7354.70 508
7355.50 539
7356.31 539
7357.12 589
7357.93 623
7358.74 571
7359.55 555
7360.36 578
7361.17 598
7361.98 591
7362.79 588
7363.60 609
7364.41 560
7365.22 579
7366.03 588
7366.84 622
7367.65 645
7368.46 569
7369.27 591
7370.08 587
7370.89 595
7371.70 621
7372.51 638
7373.32 607
7374.13 612
7374.94 603
7375.75 600
7376.57 587
7377.38 603
7378.19 629
7379.00 625
7379.81 645
7380.62 623
7381.43 716
7382.24 808
7383.05 840
7383.86 835
7384.67 826
7385.48 847
7386.30 829
7387.11 741
7387.92 728
7388.73 673
7389.54 644
7390.35 669
7391.16 605
7391.98 645
7392.79 620
7393.60 595
7394.41 606
7395.22 681
7396.03 751
7396.84 764
7397.66 856
7398.47 763
7399.28 806
7400.09 867
7400.90 956
7401.72 996
7402.53 986
7403.34 862
7404.15 842
7404.96 693
7405.78 695
7406.59 664
7407.40 602
7408.21 582
7409.03 581
7409.84 588
7410.65 607
7411.46 601
7412.28 638
7413.09 586
7413.90 575
7414.71 550
7415.53 588
7416.34 611
7417.15 594
7417.96 555
7418.78 529
7419.59 525
7420.40 547
7421.22 542
7422.03 560
7422.84 505
7423.66 511
7424.47 554
7425.28 535
7426.10 488
7426.91 504
7427.72 527
7428.54 538
7429.35 524
7430.16 520
7430.98 487
7431.79 477
7432.60 523
7433.42 495
7434.23 482
7435.05 530
7435.86 477
7436.67 456
7437.49 430
7438.30 514
7439.11 515
7439.93 598
7440.74 483
7441.56 431
7442.37 466
7443.19 514
7444.00 487
7444.81 517
7445.63 525
7446.44 471
7447.26 536
7448.07 480
7448.89 521
7449.70 486
7450.52 476
7451.33 466
7452.15 507
7452.96 492
7453.78 522
7454.59 512
7455.40 534
7456.22 562
7457.03 531
7457.85 465
7458.66 532
7459.48 587
7460.30 513
7461.11 536
7461.93 516
7462.74 526
7463.56 505
7464.37 521
7465.19 527
7466.00 530
7466.82 526
7467.63 502
7468.45 478
7469.27 540
7470.08 458
7470.90 528
7471.71 500
7472.53 544
7473.34 580
7474.16 512
7474.98 448
7475.79 498
7476.61 502
7477.42 516
7478.24 500
7479.06 496
7479.87 527
7480.69 514
7481.51 548
7482.32 500
7483.14 490
7483.96 489
7484.77 499
7485.59 513
7486.40 539
7487.22 484
7488.04 521
7488.85 474
7489.67 454
7490.49 431
7491.31 431
7492.12 411
7492.94 457
7493.76 497
7494.57 540
7495.39 520
7496.21 471
7497.02 500
7497.84 484
7498.66 545
7499.48 545
7500.29 533
7501.11 510
7501.93 472
7502.75 462
7503.56 486
7504.38 498
7505.20 445
7506.02 452
7506.83 459
7507.65 444
7508.47 465
7509.29 437
7510.11 480
7510.92 532
7511.74 506
7512.56 430
7513.38 449
7514.20 410
7515.01 410
7515.83 425
7516.65 430
7517.47 450
7518.29 446
7519.11 443
7519.92 429
7520.74 434
7521.56 358
7522.38 378
7523.20 414
7524.02 414
7524.84 393
7525.65 387
7526.47 431
7527.29 458
7528.11 398
7528.93 418
7529.75 440
7530.57 472
7531.39 455
7532.21 419
7533.03 454
7533.85 453
7534.66 495
7535.48 531
7536.30 478
7537.12 465
7537.94 483
7538.76 482
7539.58 470
7540.40 437
7541.22 436
7542.04 475
7542.86 485
7543.68 502
7544.50 480
7545.32 450
7546.14 532
7546.96 447
7547.78 440
7548.60 445
7549.42 450
7550.24 392
7551.06 360
7551.88 448
7552.70 429
7553.52 437
7554.34 455
7555.16 485
7555.98 486
7556.80 440
7557.62 413
7558.44 425
7559.26 503
7560.08 534
7560.90 444
7561.72 462
7562.55 518
7563.37 514
7564.19 499
7565.01 488
7565.83 473
7566.65 509
7567.47 493
7568.29 489
7569.11 490
7569.93 455
7570.76 468
7571.58 472
7572.40 417
7573.22 481
7574.04 442
7574.86 479
7575.68 417
7576.51 410
7577.33 528
7578.15 516
7578.97 449
7579.79 429
7580.61 432
7581.44 504
7582.26 441
7583.08 473
7583.90 516
7584.72 448
7585.55 439
7586.37 472
7587.19 496
7588.01 533
7588.83 511
7589.66 448
7590.48 533
7591.30 421
7592.12 480
7592.95 470
7593.77 509
7594.59 503
7595.41 428
7596.24 464
7597.06 425
7597.88 490
7598.70 488
7599.53 469
7600.35 463
7601.17 517
7601.99 466
7602.82 430
7603.64 478
7604.46 535
7605.29 552
7606.11 580
7606.93 562
7607.76 615
7608.58 564
7609.40 464
7610.23 531
7611.05 501
7611.87 489
7612.70 471
7613.52 484
7614.34 511
7615.17 497
7615.99 518
7616.81 523
7617.64 529
7618.46 473
7619.29 478
7620.11 478
7620.93 549
7621.76 497
7622.58 466
7623.41 508
7624.23 556
7625.05 589
7625.88 506
7626.70 554
7627.53 573
7628.35 528
7629.18 540
7630.00 540
7630.82 576
7631.65 597
7632.47 552
7633.30 628
7634.12 704
7634.95 598
7635.77 651
7636.60 617
7637.42 645
7638.25 568
7639.07 536
7639.90 573
7640.72 664
7641.55 556
7642.37 576
7643.20 547
7644.02 522
7644.85 477
7645.67 510
7646.50 466
7647.32 513
7648.15 463
7648.97 496
7649.80 508
7650.63 559
7651.45 590
7652.28 478
7653.10 443
7653.93 455
7654.75 395
7655.58 468
7656.41 471
7657.23 452
7658.06 481
7658.88 444
7659.71 414
7660.54 439
7661.36 451
7662.19 437
7663.01 485
7663.84 514
7664.67 450
7665.49 417
7666.32 419
7667.15 444
7667.97 506
7668.80 494
7669.63 446
7670.45 464
7671.28 441
7672.11 445
7672.93 519
7673.76 487
7674.59 477
7675.41 488
7676.24 416
7677.07 466
7677.89 443
7678.72 458
7679.55 543
7680.37 496
7681.20 446
7682.03 411
7682.86 440
7683.68 469
7684.51 469
7685.34 537
7686.17 635
7686.99 629
7687.82 609
7688.65 630
7689.48 628
7690.30 622
7691.13 606
7691.96 623
7692.79 574
7693.62 510
7694.44 540
7695.27 483
7696.10 501
7696.93 528
7697.76 472
7698.58 496
7699.41 503
7700.24 438
7701.07 468
7701.90 486
7702.72 451
7703.55 449
7704.38 429
7705.21 464
7706.04 515
7706.87 488
7707.70 501
7708.52 437
7709.35 429
7710.18 476
7711.01 441
7711.84 480
7712.67 565
7713.50 505
7714.33 509
7715.16 487
7715.98 488
7716.81 472
7717.64 567
7718.47 551
7719.30 446
7720.13 545
7720.96 465
7721.79 515
7722.62 507
7723.45 488
7724.28 455
7725.11 480
7725.94 521
7726.77 527
7727.60 476
7728.43 510
7729.26 486
7730.09 474
7730.92 484
7731.75 540
7732.58 521
7733.41 526
7734.24 523
7735.07 573
7735.90 545
7736.73 573
7737.56 569
7738.39 527
7739.22 572
7740.05 501
7740.88 488
7741.71 472
7742.54 574
7743.37 569
7744.20 512
7745.03 581
7745.86 640
7746.69 688
7747.52 709
7748.35 778
7749.18 798
7750.02 848
7750.85 802
7751.68 808
7752.51 789
7753.34 758
7754.17 777
7755.00 807
7755.83 866
7756.66 878
7757.50 1008
7758.33 1148
7759.16 1115
7759.99 1158
7760.82 1109
7761.65 1063
7762.48 1029
7763.32 949
7764.15 928
7764.98 767
7765.81 718
7766.64 642
7767.47 640
7768.31 544
7769.14 582
7769.97 552
7770.80 518
7771.63 513
7772.47 531
7773.30 500
7774.13 514
7774.96 497
7775.80 611
7776.63 648
7777.46 557
7778.29 512
7779.12 625
7779.96 589
7780.79 616
7781.62 523
7782.46 534
7783.29 589
7784.12 503
7784.95 564
7785.79 514
7786.62 545
7787.45 566
7788.28 534
7789.12 476
7789.95 465
7790.78 463
7791.62 464
7792.45 494
7793.28 532
7794.12 560
7794.95 527
7795.78 465
7796.62 458
7797.45 431
7798.28 548
7799.12 537
7799.95 510
7800.78 451
7801.62 456
7802.45 476
7803.29 436
7804.12 460
7804.95 417
7805.79 531
7806.62 533
7807.46 562
7808.29 489
7809.12 433
7809.96 444
7810.79 438
7811.63 434
7812.46 458
7813.29 483
7814.13 459
7814.96 413
7815.80 464
7816.63 506
7817.47 468
7818.30 577
7819.14 517
7819.97 554
7820.81 526
7821.64 527
7822.47 488
7823.31 563
7824.14 517
7824.98 502
7825.81 580
7826.65 596
7827.48 537
7828.32 611
7829.15 551
7829.99 495
7830.83 546
7831.66 551
7832.50 578
7833.33 485
7834.17 578
7835.00 557
7835.84 598
7836.67 551
7837.51 534
7838.34 544
7839.18 482
7840.02 496
7840.85 482
7841.69 571
7842.52 541
7843.36 472
7844.19 552
7845.03 553
7845.87 489
7846.70 485
7847.54 422
7848.38 418
7849.21 449
7850.05 526
7850.88 492
7851.72 390
7852.56 464
7853.39 467
7854.23 488
7855.07 509
7855.90 485
7856.74 486
7857.58 530
7858.41 498
7859.25 597
7860.09 570
7860.92 544
7861.76 557
7862.60 532
7863.43 498
7864.27 534
7865.11 496
7865.95 437
7866.78 498
7867.62 463
7868.46 460
7869.29 491
7870.13 525
7870.97 508
7871.81 518
7872.64 549
7873.48 560
7874.32 566
7875.16 552
7875.99 577
7876.83 571
7877.67 545
7878.51 578
7879.34 602
7880.18 645
7881.02 640
7881.86 600
7882.70 694
7883.53 659
7884.37 662
7885.21 646
7886.05 620
7886.89 617
7887.73 534
7888.56 521
7889.40 589
7890.24 612
7891.08 665
7891.92 590
7892.76 589
7893.59 623
7894.43 712
7895.27 633
7896.11 572
7896.95 489
7897.79 495
7898.63 600
7899.47 568
7900.31 541
7901.14 562
7901.98 668
7902.82 613
7903.66 589
7904.50 592
7905.34 617
7906.18 546
7907.02 479
7907.86 538
7908.70 501
7909.54 467
7910.38 472
7911.22 497
7912.05 496
7912.89 468
7913.73 462
7914.57 497
7915.41 459
7916.25 473
7917.09 477
7917.93 486
7918.77 497
7919.61 531
7920.45 498
7921.29 506
7922.13 523
7922.97 488
7923.81 484
7924.65 458
7925.49 478
7926.33 440
7927.17 473
7928.02 412
7928.86 415
7929.70 384
7930.54 381
7931.38 425
7932.22 459
7933.06 459
7933.90 492
7934.74 428
7935.58 478
7936.42 422
7937.26 463
7938.10 517
7938.94 510
7939.79 400
7940.63 404
7941.47 401
7942.31 393
7943.15 423
7943.99 395
7944.83 464
7945.67 471
7946.52 429
7947.36 462
7948.20 573
7949.04 542
7949.88 487
7950.72 486
7951.56 463
7952.41 474
7953.25 444
7954.09 467
7954.93 508
7955.77 488
7956.62 496
7957.46 483
7958.30 489
7959.14 484
7959.98 546
7960.83 515
7961.67 505
7962.51 516
7963.35 501
7964.20 510
7965.04 556
7965.88 560
7966.72 518
7967.56 501
7968.41 553
7969.25 456
7970.09 525
7970.94 542
7971.78 492
7972.62 484
7973.46 484
7974.31 506
7975.15 471
7975.99 493
7976.84 487
7977.68 451
7978.52 575
7979.36 513
7980.21 497
7981.05 523
7981.89 543
7982.74 452
7983.58 480
7984.42 573
7985.27 536
7986.11 542
7986.96 547
7987.80 452
7988.64 513
7989.49 516
7990.33 535
7991.17 546
7992.02 514
7992.86 513
7993.71 515
7994.55 457
7995.39 553
7996.24 557
7997.08 567
7997.93 622
7998.77 693
7999.61 759
8000.46 844
8001.30 935
8002.15 953
8002.99 1049
8003.84 1113
8004.68 1042
8005.52 951
8006.37 849
8007.21 744
8008.06 753
8008.90 627
8009.75 608
8010.59 542
8011.44 491
8012.28 499
8013.13 465
8013.97 479
8014.82 483
8015.66 448
8016.51 463
8017.35 542
8018.20 476
8019.04 497
8019.89 466
8020.73 522
8021.58 447
8022.42 508
8023.27 486
8024.12 458
8024.96 457
8025.81 496
8026.65 429
8027.50 436
8028.34 426
8029.19 429
8030.03 469
8030.88 483
8031.73 472
8032.57 456
8033.42 390
8034.26 466
8035.11 473
8035.96 422
8036.80 420
8037.65 441
8038.50 453
8039.34 450
8040.19 410
8041.03 488
8041.88 484
8042.73 437
8043.57 451
8044.42 368
8045.27 373
8046.11 424
8046.96 393
8047.81 348
8048.65 346
8049.50 405
8050.35 424
8051.19 443
8052.04 397
8052.89 412
8053.74 379
8054.58 409
8055.43 379
8056.28 365
8057.12 393
8057.97 425
8058.82 415
8059.67 432
8060.51 396
8061.36 362
8062.21 388
8063.06 394
8063.90 457
8064.75 435
8065.60 364
8066.45 392
8067.29 393
8068.14 388
8068.99 361
8069.84 401
8070.69 413
8071.53 408
8072.38 344
8073.23 364
8074.08 376
8074.93 383
8075.78 365
8076.62 395
8077.47 380
8078.32 371
8079.17 400
8080.02 347
8080.87 374
8081.71 374
8082.56 340
8083.41 378
8084.26 379
8085.11 360
8085.96 375
8086.81 373
8087.66 378
8088.50 400
8089.35 367
8090.20 338
8091.05 354
8091.90 364
8092.75 319
8093.60 341
8094.45 371
8095.30 364
8096.15 357
8097.00 367
8097.84 376
8098.69 418
8099.54 349
8100.39 372
8101.24 377
8102.09 386
8102.94 389
8103.79 392
8104.64 376
8105.49 381
8106.34 410
8107.19 398
8108.04 358
8108.89 332
8109.74 345
8110.59 352
8111.44 345
8112.29 318
8113.14 365
8113.99 346
8114.84 320
8115.69 331
8116.54 377
8117.39 379
8118.24 372
8119.09 346
8119.94 343
8120.80 373
8121.65 324
8122.50 359
8123.35 375
8124.20 398
8125.05 349
8125.90 329
8126.75 349
8127.60 376
8128.45 363
8129.30 364
8130.15 375
8131.01 382
8131.86 389
8132.71 386
8133.56 374
8134.41 343
8135.26 353
8136.11 336
8136.97 386
8137.82 405
8138.67 397
8139.52 387
8140.37 411
8141.22 399
8142.07 388
8142.93 389
8143.78 404
8144.63 368
8145.48 376
8146.33 428
8147.19 448
8148.04 342
8148.89 399
8149.74 454
8150.59 461
8151.45 445
8152.30 381
8153.15 399
8154.00 460
8154.86 447
8155.71 434
8156.56 424
8157.41 485
8158.27 478
8159.12 467
8159.97 447
8160.82 489
8161.68 461
8162.53 446
8163.38 398
8164.23 431
8165.09 378
8165.94 361
8166.79 378
8167.65 404
8168.50 423
8169.35 367
8170.21 344
8171.06 375
8171.91 383
8172.77 370
8173.62 414
8174.47 422
8175.33 395
8176.18 430
8177.03 381
8177.89 342
8178.74 313
8179.59 333
8180.45 365
8181.30 319
8182.16 334
8183.01 370
8183.86 360
8184.72 310
8185.57 314
8186.43 316
8187.28 320
8188.13 336
8188.99 335
8189.84 326
8190.70 377
8191.55 406
8192.40 351
8193.26 331
8194.11 333
8194.97 341
8195.82 316
8196.68 306
8197.53 313
8198.39 358
8199.24 346
8200.10 322
8200.95 310
8201.81 377
8202.66 329
8203.52 335
8204.37 313
8205.23 346
8206.08 338
8206.94 320
8207.79 341
8208.65 330
8209.50 349
8210.36 336
8211.21 311
8212.07 283
8212.92 284
8213.78 288
8214.63 313
8215.49 278
8216.34 281
8217.20 287
8218.06 285
8218.91 297
8219.77 337
8220.62 309
8221.48 367
8222.33 376
8223.19 417
8224.05 341
8224.90 335
8225.76 378
8226.62 357
8227.47 285
8228.33 326
8229.18 384
8230.04 361
8230.90 310
8231.75 344
8232.61 333
8233.47 317
8234.32 346
8235.18 341
8236.04 341
8236.89 296
8237.75 323
8238.61 346
8239.46 348
8240.32 306
8241.18 348
8242.03 312
8242.89 307
8243.75 325
8244.60 356
8245.46 366
8246.32 255
8247.18 303
8248.03 328
8248.89 299
8249.75 297
8250.60 329
8251.46 284
8252.32 278
8253.18 316
8254.03 282
8254.89 282
8255.75 323
8256.61 318
8257.47 323
8258.32 299
8259.18 300
8260.04 298
8260.90 353
8261.75 366
8262.61 355
8263.47 248
8264.33 294
8265.19 309
8266.05 314
8266.90 329
8267.76 284
8268.62 301
8269.48 344
8270.34 360
8271.20 319
8272.05 300
8272.91 378
8273.77 352
8274.63 305
8275.49 322
8276.35 271
8277.21 297
8278.06 311
8278.92 349
8279.78 297
8280.64 260
8281.50 291
8282.36 334
8283.22 301
8284.08 301
8284.94 325
8285.80 335
8286.66 316
8287.51 295
8288.37 348
8289.23 344
8290.09 312
8290.95 301
8291.81 349
8292.67 408
8293.53 348
8294.39 324
8295.25 336
8296.11 326
8296.97 330
8297.83 350
8298.69 367
8299.55 359
8300.41 332
8301.27 299
8302.13 362
8302.99 290
8303.85 353
8304.71 309
8305.57 309
8306.43 386
8307.29 399
8308.15 356
8309.01 343
8309.87 364
8310.73 309
8311.59 357
8312.45 337
8313.31 289
8314.18 334
8315.04 322
8315.90 339
8316.76 302
8317.62 305
8318.48 330
8319.34 366
8320.20 313
8321.06 317
8321.92 323
8322.78 318
8323.65 367
8324.51 322
8325.37 287
8326.23 286
8327.09 309
8327.95 313
8328.81 336
8329.68 313
8330.54 339
8331.40 343
8332.26 326
8333.12 328
8333.98 281
8334.85 309
8335.71 356
8336.57 322
8337.43 318
8338.29 351
8339.15 357
8340.02 298
8340.88 348
8341.74 281
8342.60 337
8343.47 344
8344.33 319
8345.19 304
8346.05 342
8346.91 340
8347.78 337
8348.64 286
8349.50 334
8350.36 346
8351.23 341
8352.09 380
8352.95 339
8353.82 316
8354.68 293
8355.54 315
8356.40 356
8357.27 365
8358.13 314
8358.99 314
8359.86 342
8360.72 313
8361.58 271
8362.44 278
8363.31 294
8364.17 323
8365.03 295
8365.90 320
8366.76 320
8367.62 313
8368.49 315
8369.35 334
8370.22 306
8371.08 351
8371.94 324
8372.81 352
8373.67 307
8374.53 335
8375.40 314
8376.26 320
8377.13 399
8377.99 370
8378.85 345
8379.72 318
8380.58 363
8381.45 345
8382.31 366
8383.17 343
8384.04 399
8384.90 358
8385.77 359
8386.63 350
8387.50 326
8388.36 365
8389.23 316
8390.09 368
8390.96 358
8391.82 313
8392.68 356
8393.55 307
8394.41 320
8395.28 328
8396.14 387
8397.01 398
8397.87 455
8398.74 378
8399.60 318
8400.47 302
8401.33 353
8402.20 391
8403.07 389
8403.93 384
8404.80 372
8405.66 355
8406.53 382
8407.39 347
8408.26 354
8409.12 364
8409.99 326
8410.85 337
8411.72 349
8412.59 392
8413.45 292
8414.32 311
8415.18 311
8416.05 328
8416.92 418
8417.78 385
8418.65 316
8419.51 315
8420.38 368
8421.25 361
8422.11 376
8422.98 365
8423.85 404
8424.71 338
8425.58 361
8426.44 369
8427.31 326
8428.18 406
8429.04 364
8429.91 343
8430.78 400
8431.64 393
8432.51 402
8433.38 399
8434.25 421
8435.11 370
8435.98 393
8436.85 456
8437.71 439
8438.58 406
8439.45 392
8440.31 431
8441.18 465
8442.05 537
8442.92 497
8443.78 522
8444.65 544
8445.52 487
8446.39 511
8447.25 563
8448.12 489
8448.99 416
8449.86 450
8450.72 468
8451.59 459
8452.46 466
8453.33 485
8454.20 545
8455.06 661
8455.93 678
8456.80 784
8457.67 936
8458.54 922
8459.40 1085
8460.27 1085
8461.14 941
8462.01 890
8462.88 824
8463.75 692
8464.61 623
8465.48 590
8466.35 523
8467.22 486
8468.09 400
8468.96 425
8469.83 415
8470.70 397
8471.56 380
8472.43 372
8473.30 381
8474.17 361
8475.04 378
8475.91 385
8476.78 392
8477.65 467
8478.52 419
8479.39 394
8480.25 344
8481.12 322
8481.99 364
8482.86 396
8483.73 364
8484.60 357
8485.47 380
8486.34 372
8487.21 390
8488.08 325
8488.95 345
8489.82 377
8490.69 404
8491.56 383
8492.43 413
8493.30 371
8494.17 429
8495.04 413
8495.91 377
8496.78 401
8497.65 391
8498.52 390
8499.39 389
8500.26 365
8501.13 344
8502.00 382
8502.87 324
8503.74 341
8504.61 368
8505.48 329
8506.35 357
8507.22 403
8508.09 432
8508.97 419
8509.84 408
8510.71 368
8511.58 384
8512.45 388
8513.32 487
8514.19 394
8515.06 415
8515.93 382
8516.80 331
8517.68 336
8518.55 370
8519.42 369
8520.29 357
8521.16 339
8522.03 350
8522.90 349
8523.77 359
8524.65 371
8525.52 374
8526.39 366
8527.26 376
8528.13 400
8529.00 363
8529.88 362
8530.75 412
8531.62 414
8532.49 397
8533.36 404
8534.24 381
8535.11 347
8535.98 367
8536.85 338
8537.72 351
8538.60 362
8539.47 404
8540.34 346
8541.21 376
8542.09 350
8542.96 356
8543.83 362
8544.70 356
8545.58 338
8546.45 332
8547.32 374
8548.19 342
8549.07 341
8549.94 321
8550.81 328
8551.69 348
8552.56 320
8553.43 313
8554.31 380
8555.18 359
8556.05 438
8556.92 453
8557.80 388
8558.67 395
8559.54 407
8560.42 406
8561.29 394
8562.16 366
8563.04 295
8563.91 313
8564.79 382
8565.66 337
8566.53 317
8567.41 340
8568.28 285
8569.15 344
8570.03 328
8570.90 325
8571.78 347
8572.65 384
8573.52 330
8574.40 343
8575.27 314
8576.15 334
8577.02 376
8577.89 329
8578.77 362
8579.64 312
8580.52 312
8581.39 284
8582.27 326
8583.14 346
8584.02 362
8584.89 316
8585.77 321
8586.64 328
8587.51 340
8588.39 319
8589.26 319
8590.14 347
8591.01 359
8591.89 337
8592.76 281
8593.64 311
8594.51 313
8595.39 317
8596.26 316
8597.14 323
8598.02 286
8598.89 292
8599.77 271
8600.64 283
8601.52 287
8602.39 294
8603.27 302
8604.14 324
8605.02 345
8605.89 364
8606.77 335
8607.65 350
8608.52 315
8609.40 327
8610.27 366
8611.15 305
8612.03 338
8612.90 319
8613.78 335
8614.65 294
8615.53 265
8616.41 341
8617.28 324
8618.16 262
8619.04 349
8619.91 337
8620.79 368
8621.66 381
8622.54 349
8623.42 309
8624.29 308
8625.17 342
8626.05 309
8626.92 360
8627.80 283
8628.68 360
8629.56 309
8630.43 347
8631.31 358
8632.19 291
8633.06 272
8633.94 330
8634.82 313
8635.69 287
8636.57 331
8637.45 311
8638.33 325
8639.20 341
8640.08 316
8640.96 324
8641.84 361
8642.71 296
8643.59 321
8644.47 327
8645.35 309
8646.22 337
8647.10 331
8647.98 362
8648.86 325
8649.74 365
8650.61 329
8651.49 364
8652.37 390
8653.25 390
8654.13 357
8655.00 431
8655.88 321
8656.76 308
8657.64 434
8658.52 409
8659.40 392
8660.27 369
8661.15 356
8662.03 343
8662.91 322
8663.79 351
8664.67 322
8665.55 312
8666.43 360
8667.30 338
8668.18 324
8669.06 374
8669.94 407
8670.82 372
8671.70 412
8672.58 409
8673.46 357
8674.34 372
8675.22 332
8676.09 352
8676.97 369
8677.85 403
8678.73 420
8679.61 438
8680.49 413
8681.37 453
8682.25 400
8683.13 385
8684.01 354
8684.89 348
8685.77 372
8686.65 411
8687.53 430
8688.41 500
8689.29 478
8690.17 483
8691.05 638
8691.93 712
8692.81 843
8693.69 879
8694.57 972
8695.45 1064
8696.33 1068
8697.21 953
8698.09 909
8698.97 853
8699.85 701
8700.73 597
8701.61 601
8702.49 522
8703.37 477
8704.26 426
8705.14 403
8706.02 431
8706.90 373
8707.78 329
8708.66 355
8709.54 364
8710.42 332
8711.30 347
8712.18 355
8713.06 345
8713.95 331
8714.83 357
8715.71 334
8716.59 373
8717.47 310
8718.35 348
8719.23 348
8720.12 293
8721.00 319
8721.88 307
8722.76 427
8723.64 400
8724.52 350
8725.41 324
8726.29 332
8727.17 305
8728.05 367
8728.93 310
8729.81 353
8730.70 389
8731.58 344
8732.46 386
8733.34 330
8734.23 383
8735.11 402
8735.99 332
8736.87 333
8737.75 328
8738.64 330
8739.52 295
8740.40 350
8741.28 348
8742.17 319
8743.05 326
8743.93 364
8744.82 334
8745.70 319
8746.58 337
8747.46 326
8748.35 333
8749.23 335
8750.11 334
8751.00 383
8751.88 396
8752.76 329
8753.65 342
8754.53 341
8755.41 322
8756.30 326
8757.18 358
8758.06 403
8758.95 394
8759.83 379
8760.71 355
8761.60 363
8762.48 379
8763.36 359
8764.25 360
8765.13 364
8766.01 404
8766.90 383
8767.78 379
8768.67 391
8769.55 326
8770.43 366
8771.32 420
8772.20 387
8773.09 337
8773.97 340
8774.86 365
8775.74 350
8776.62 337
8777.51 340
8778.39 285
8779.28 333
8780.16 319
8781.05 332
8781.93 318
8782.82 325
8783.70 303
8784.59 317
8785.47 344
8786.36 329
8787.24 320
8788.12 330
8789.01 390
8789.89 302
8790.78 317
8791.67 354
8792.55 340
8793.44 343
8794.32 358
8795.21 343
8796.09 315
8796.98 339
8797.86 312
8798.75 344
8799.63 314
8800.52 282
8801.40 351
8802.29 349
8803.18 327
8804.06 325
8804.95 346
8805.83 328
8806.72 350
8807.60 344
8808.49 328
8809.38 298
8810.26 338
8811.15 338
8812.04 310
8812.92 319
8813.81 340
8814.69 365
8815.58 358
8816.47 300
8817.35 279
8818.24 345
8819.13 340
8820.01 331
8820.90 311
8821.79 327
8822.67 347
8823.56 330
8824.45 359
8825.33 335
8826.22 286
8827.11 335
8827.99 310
8828.88 315
8829.77 311
8830.65 310
8831.54 370
8832.43 333
8833.32 279
8834.20 310
8835.09 334
8835.98 323
8836.87 344
8837.75 338
8838.64 318
8839.53 300
8840.42 289
8841.30 281
8842.19 280
8843.08 309
8843.97 304
8844.85 305
8845.74 292
8846.63 260
8847.52 282
8848.41 284
8849.29 248
8850.18 302
8851.07 311
8851.96 322
8852.85 296
8853.73 291
8854.62 295
8855.51 295
8856.40 343
8857.29 328
8858.18 255
8859.06 271
8859.95 243
8860.84 273
8861.73 277
8862.62 291
8863.51 252
8864.40 282
8865.29 288
8866.17 290
8867.06 285
8867.95 245
8868.84 286
8869.73 274
8870.62 297
8871.51 269
8872.40 282
8873.29 269
8874.18 243
8875.07 290
8875.96 319
8876.84 318
8877.73 285
8878.62 253
8879.51 259
8880.40 229
8881.29 272
8882.18 289
8883.07 284
8883.96 297
8884.85 288
8885.74 313
8886.63 334
8887.52 318
8888.41 252
8889.30 229
8890.19 300
8891.08 261
8891.97 258
8892.86 238
8893.75 257
8894.64 311
8895.53 303
8896.42 268
8897.31 248
8898.20 261
8899.09 272
8899.98 312
8900.88 264
8901.77 316
8902.66 305
8903.55 286
8904.44 273
8905.33 313
8906.22 268
8907.11 271
8908.00 298
8908.89 348
8909.78 293
8910.68 274
8911.57 257
8912.46 272
8913.35 263
8914.24 259
8915.13 238
8916.02 238
8916.91 286
8917.81 262
8918.70 266
8919.59 251
8920.48 286
8921.37 277
8922.26 246
8923.16 257
8924.05 286
8924.94 301
8925.83 312
8926.72 299
8927.61 242
8928.51 295
8929.40 247
8930.29 295
8931.18 327
8932.07 295
8932.97 311
8933.86 324
8934.75 246
8935.64 270
8936.54 293
8937.43 282
8938.32 281
8939.21 286
8940.11 242
8941.00 240
8941.89 266
8942.78 241
8943.68 279
8944.57 253
8945.46 246
8946.36 251
8947.25 263
8948.14 255
8949.03 292
8949.93 278
8950.82 294
8951.71 291
8952.61 288
8953.50 273
8954.39 287
8955.29 274
8956.18 250
8957.07 285
8957.97 271
8958.86 273
8959.75 248
8960.65 254
8961.54 272
8962.44 255
8963.33 257
8964.22 272
8965.12 239
8966.01 314
8966.90 294
8967.80 286
8968.69 268
8969.59 253
8970.48 281
8971.37 269
8972.27 287
8973.16 247
8974.06 230
8974.95 268
8975.85 277
8976.74 274
8977.64 218
8978.53 257
8979.42 238
8980.32 229
8981.21 229
8982.11 235
8983.00 230
8983.90 250
8984.79 222
8985.69 245
8986.58 279
8987.48 272
8988.37 244
8989.27 245
8990.16 210
8991.06 245
8991.95 243
8992.85 220
8993.74 235
8994.64 249
8995.53 279
8996.43 209
8997.32 200
8998.22 231
8999.12 260
9000.01 234
9000.91 253
9001.80 202
9002.70 254
9003.59 239
9004.49 230
9005.39 221
9006.28 186
9007.18 189
9008.07 226
9008.97 240
9009.87 254
9010.76 228
9011.66 257
9012.55 271
9013.45 279
9014.35 230
9015.24 261
9016.14 244
9017.04 244
9017.93 229
9018.83 185
9019.72 239
9020.62 249
9021.52 222
9022.41 223
9023.31 212
9024.21 221
9025.11 251
9026.00 231
9026.90 249
9027.80 269
9028.69 229
9029.59 259
9030.49 250
9031.38 277
9032.28 236
9033.18 262
9034.08 231
9034.97 247
9035.87 225
9036.77 249
9037.67 274
9038.56 281
9039.46 246
9040.36 212
9041.26 268
9042.15 268
9043.05 277
9043.95 242
9044.85 272
9045.74 246
9046.64 251
9047.54 181
9048.44 234
9049.34 267
9050.23 257
9051.13 249
9052.03 233
9052.93 239
9053.83 227
9054.73 263
9055.62 250
9056.52 238
9057.42 200
9058.32 279
9059.22 296
9060.12 254
9061.01 273
9061.91 270
9062.81 257
9063.71 328
9064.61 281
9065.51 285
9066.41 292
9067.31 214
9068.21 263
9069.10 235
9070.00 281
9070.90 303
9071.80 323
9072.70 241
9073.60 237
9074.50 260
9075.40 289
9076.30 276
9077.20 250
9078.10 241
9079.00 271
9079.90 294
9080.80 277
9081.70 227
9082.59 240
9083.49 298
9084.39 258
9085.29 241
9086.19 242
9087.09 217
9087.99 232
9088.89 242
9089.79 207
9090.69 250
9091.59 279
9092.49 248
9093.39 268
9094.29 299
9095.19 297
9096.10 302
9097.00 338
9097.90 312
9098.80 283
9099.70 288
9100.60 290
9101.50 295
9102.40 303
9103.30 277
9104.20 277
9105.10 242
9106.00 272
9106.90 279
9107.80 221
9108.70 242
9109.61 270
9110.51 297
9111.41 270
9112.31 240
9113.21 304
9114.11 234
9115.01 225
9115.91 283
9116.82 274
9117.72 260
9118.62 226
9119.52 257
9120.42 238
9121.32 215
9122.22 252
9123.13 237
9124.03 249
9124.93 280
9125.83 255
9126.73 232
9127.64 251
9128.54 232
9129.44 244
9130.34 308
9131.24 274
9132.15 272
9133.05 262
9133.95 275
9134.85 285
9135.76 262
9136.66 280
9137.56 240
9138.46 253
9139.36 273
9140.27 264
9141.17 255
9142.07 245
9142.98 282
9143.88 247
9144.78 256
9145.68 241
9146.59 288
9147.49 299
9148.39 240
9149.30 215
9150.20 254
9151.10 284
9152.00 251
9152.91 246
9153.81 241
9154.71 243
9155.62 257
9156.52 275
9157.42 239
9158.33 266
9159.23 259
9160.13 267
9161.04 288
9161.94 271
9162.85 250
9163.75 261
9164.65 234
9165.56 252
9166.46 269
9167.36 244
9168.27 274
9169.17 236
9170.08 250
9170.98 234
9171.88 178
9172.79 243
9173.69 231
9174.60 252
9175.50 249
9176.41 225
9177.31 251
9178.21 240
9179.12 244
9180.02 275
9180.93 222
9181.83 237
9182.74 266
9183.64 245
9184.55 241
9185.45 239
9186.36 265
9187.26 228
9188.17 223
9189.07 220
9189.98 219
9190.88 275
9191.79 236
9192.69 236
9193.60 270
9194.50 217
9195.41 250
9196.31 225
9197.22 259
9198.12 226
9199.03 298
9199.93 293
9200.84 281
9201.74 286
9202.65 298
9203.56 285
9204.46 300
9205.37 272
9206.27 333
9207.18 304
9208.09 240
9208.99 265
9209.90 274
9210.80 260
9211.71 260
9212.62 208
9213.52 231
9214.43 248
9215.33 208
9216.24 227
9217.15 244
9218.05 267
9218.96 236
9219.87 264
9220.77 278
9221.68 237
9222.59 255
9223.49 230
9224.40 240
9225.31 212
9226.21 214
9227.12 230
9228.03 256
9228.93 226
9229.84 262
9230.75 224
9231.65 246
9232.56 257
9233.47 228
9234.38 256
9235.28 251
9236.19 270
9237.10 203
9238.00 217
9238.91 241
9239.82 245
9240.73 256
9241.63 250
9242.54 266
9243.45 198
9244.36 209
9245.27 205
9246.17 228
9247.08 257
9247.99 215
9248.90 269
9249.80 235
9250.71 260
9251.62 221
9252.53 248
9253.44 256
9254.34 230
9255.25 238
9256.16 232
9257.07 242
9257.98 220
9258.89 260
9259.79 200
9260.70 225
9261.61 229
9262.52 218
9263.43 239
9264.34 243
9265.25 244
9266.16 214
9267.06 234
9267.97 253
9268.88 241
9269.79 228
9270.70 266
9271.61 209
9272.52 199
9273.43 234
9274.34 248
9275.25 233
9276.15 280
9277.06 277
9277.97 303
9278.88 262
9279.79 283
9280.70 271
9281.61 211
9282.52 227
9283.43 229
9284.34 235
9285.25 225
9286.16 281
9287.07 214
9287.98 219
9288.89 240
9289.80 229
9290.71 228
9291.62 228
9292.53 243
9293.44 263
9294.35 265
9295.26 287
9296.17 285
9297.08 269
9297.99 264
9298.90 293
9299.81 264
9300.72 241
9301.63 268
9302.54 239
9303.45 267
9304.36 271
9305.27 281
9306.18 286
9307.10 287
9308.01 306
9308.92 262
9309.83 276
9310.74 272
9311.65 302
9312.56 372
9313.47 291
9314.38 289
9315.29 288
9316.21 222
9317.12 241
9318.03 260
9318.94 254
9319.85 222
9320.76 261
9321.67 287
9322.58 290
9323.50 230
9324.41 241
9325.32 251
9326.23 234
9327.14 243
9328.05 256
9328.97 260
9329.88 246
9330.79 221
9331.70 233
9332.61 228
9333.53 258
9334.44 253
9335.35 207
9336.26 230
9337.18 253
9338.09 246
9339.00 237
9339.91 234
9340.82 253
9341.74 240
9342.65 258
9343.56 254
9344.47 259
9345.39 233
9346.30 251
9347.21 241
9348.13 268
9349.04 255
9349.95 318
9350.86 302
9351.78 248
9352.69 243
9353.60 209
9354.52 263
9355.43 265
9356.34 250
9357.26 249
9358.17 251
9359.08 248
9360.00 246
9360.91 213
9361.82 202
9362.74 232
9363.65 239
9364.56 231
9365.48 228
9366.39 245
9367.30 271
9368.22 229
9369.13 251
9370.05 215
9370.96 231
9371.87 221
9372.79 229
9373.70 217
9374.62 228
9375.53 270
9376.44 249
9377.36 239
9378.27 242
9379.19 282
9380.10 284
9381.02 214
9381.93 221
9382.84 244
9383.76 238
9384.67 191
9385.59 238
9386.50 214
9387.42 228
9388.33 256
9389.25 239
9390.16 216
9391.08 237
9391.99 243
9392.91 254
9393.82 262
9394.74 237
9395.65 265
9396.57 258
9397.48 239
9398.40 233
9399.31 237
9400.23 218
9401.14 277
9402.06 242
9402.97 254
9403.89 234
9404.80 207
9405.72 275
9406.64 258
9407.55 235
9408.47 239
9409.38 271
9410.30 270
9411.21 255
9412.13 216
9413.05 231
9413.96 229
9414.88 227
9415.79 274
9416.71 245
9417.63 249
9418.54 284
9419.46 249
9420.38 281
9421.29 199
9422.21 250
9423.12 248
9424.04 251
9424.96 268
9425.87 237
9426.79 260
9427.71 281
9428.62 257
9429.54 222
9430.46 225
9431.37 253
9432.29 226
9433.21 248
9434.13 237
9435.04 229
9435.96 242
9436.88 270
9437.79 251
9438.71 254
9439.63 277
9440.55 238
9441.46 252
9442.38 271
9443.30 339
9444.22 250
9445.13 233
9446.05 285
9446.97 282
9447.89 260
9448.80 258
9449.72 242
9450.64 310
9451.56 284
9452.47 314
9453.39 320
9454.31 420
9455.23 420
9456.15 412
9457.06 387
9457.98 450
9458.90 446
9459.82 373
9460.74 313
9461.66 281
9462.57 307
9463.49 292
9464.41 306
9465.33 285
9466.25 318
9467.17 255
9468.09 244
9469.00 303
9469.92 252
9470.84 233
9471.76 260
9472.68 276
9473.60 282
9474.52 229
9475.44 229
9476.35 257
9477.27 261
9478.19 260
9479.11 221
9480.03 284
9480.95 246
9481.87 236
9482.79 279
9483.71 221
9484.63 300
9485.55 302
9486.47 299
9487.39 261
9488.31 277
9489.23 259
9490.15 253
9491.07 268
9491.98 263
9492.90 264
9493.82 287
9494.74 270
9495.66 255
9496.58 272
9497.50 268
9498.42 228
9499.34 255
9500.27 256
9501.19 200
9502.11 226
9503.03 248
9503.95 247
9504.87 213
9505.79 257
9506.71 282
9507.63 236
9508.55 200
9509.47 232
9510.39 233
9511.31 224
9512.23 216
9513.15 210
9514.07 239
9514.99 237
9515.92 225
9516.84 268
9517.76 299
9518.68 213
9519.60 241
9520.52 226
9521.44 243
9522.36 239
9523.28 187
9524.21 235
9525.13 298
9526.05 226
9526.97 243
9527.89 290
9528.81 249
9529.73 236
9530.66 258
9531.58 268
9532.50 252
9533.42 268
9534.34 219
9535.27 290
9536.19 287
9537.11 276
9538.03 256
9538.95 301
9539.88 254
9540.80 249
9541.72 296
9542.64 268
9543.56 244
9544.49 260
9545.41 222
9546.33 205
9547.25 250
9548.18 220
9549.10 216
9550.02 183
9550.94 205
9551.87 238
9552.79 235
9553.71 216
9554.64 235
9555.56 236
9556.48 231
9557.40 216
9558.33 227
9559.25 229
9560.17 224
9561.10 235
9562.02 264
9562.94 225
9563.87 226
9564.79 239
9565.71 237
9566.64 220
9567.56 198
9568.48 255
9569.41 228
9570.33 234
9571.25 252
9572.18 241
9573.10 246
9574.02 241
9574.95 259
9575.87 272
9576.80 237
9577.72 211
9578.64 202
9579.57 214
9580.49 233
9581.42 262
9582.34 228
9583.26 283
9584.19 255
9585.11 200
9586.04 255
9586.96 239
9587.89 252
9588.81 239
9589.74 258
9590.66 230
9591.58 237
9592.51 219
9593.43 266
9594.36 261
9595.28 249
9596.21 276
9597.13 276
9598.06 265
9598.98 309
9599.91 285
9600.83 247
9601.76 227
9602.68 242
9603.61 298
9604.53 311
9605.46 238
9606.38 248
9607.31 249
9608.24 263
9609.16 204
9610.09 243
9611.01 261
9611.94 255
9612.86 214
9613.79 228
9614.71 272
9615.64 260
9616.57 234
9617.49 249
9618.42 196
9619.34 219
9620.27 247
9621.20 254
9622.12 235
9623.05 258
9623.97 230
9624.90 282
9625.83 245
9626.75 256
9627.68 254
9628.61 268
9629.53 263
9630.46 235
9631.39 229
9632.31 201
9633.24 253
9634.17 287
9635.09 296
9636.02 237
9636.95 273
9637.87 296
9638.80 255
9639.73 303
9640.65 246
9641.58 234
9642.51 273
9643.43 276
9644.36 291
9645.29 314
9646.22 327
9647.14 295
9648.07 240
9649.00 316
9649.93 355
9650.85 300
9651.78 295
9652.71 265
9653.64 327
9654.56 303
9655.49 338
9656.42 290
9657.35 289
9658.27 271
9659.20 305
9660.13 278
9661.06 282
9661.99 290
9662.91 256
9663.84 309
9664.77 258
9665.70 299
9666.63 308
9667.56 299
9668.48 328
9669.41 291
9670.34 360
9671.27 329
9672.20 346
9673.13 336
9674.05 292
9674.98 279
9675.91 252
9676.84 283
9677.77 306
9678.70 320
9679.63 306
9680.56 264
9681.48 325
9682.41 285
9683.34 304
9684.27 326
9685.20 343
9686.13 329
9687.06 341
9687.99 325
9688.92 300
9689.85 332
9690.78 290
9691.71 337
9692.64 330
9693.57 303
9694.49 323
9695.42 329
9696.35 323
9697.28 338
9698.21 299
9699.14 335
9700.07 323
9701.00 316
9701.93 346
9702.86 338
9703.79 310
9704.72 274
9705.65 353
9706.58 277
9707.51 288
9708.44 270
9709.37 311
9710.30 293
9711.23 350
9712.16 318
9713.10 310
9714.03 348
9714.96 347
9715.89 332
9716.82 294
9717.75 330
9718.68 357
9719.61 337
9720.54 301
9721.47 297
9722.40 304
9723.33 308
9724.26 330
9725.20 325
9726.13 355
9727.06 336
9727.99 320
9728.92 340
9729.85 337
9730.78 317
9731.71 346
9732.65 339
9733.58 341
9734.51 295
9735.44 327
9736.37 283
9737.30 306
9738.23 276
9739.17 287
9740.10 321
9741.03 268
9741.96 321
9742.89 285
9743.83 286
9744.76 300
9745.69 307
9746.62 302
9747.55 269
9748.49 273
9749.42 305
9750.35 288
9751.28 307
9752.22 320
9753.15 306
9754.08 303
9755.01 344
9755.95 332
9756.88 309
9757.81 299
9758.74 293
9759.68 312
9760.61 301
9761.54 319
9762.47 279
9763.41 323
9764.34 328
9765.27 305
9766.21 313
9767.14 304
9768.07 293
9769.01 317
9769.94 267
9770.87 314
9771.80 310
9772.74 310
9773.67 272
9774.60 255
9775.54 286
9776.47 300
9777.41 269
9778.34 276
9779.27 312
9780.21 290
9781.14 238
9782.07 229
9783.01 259
9783.94 333
9784.88 326
9785.81 350
9786.74 305
9787.68 323
9788.61 310
9789.55 356
9790.48 311
9791.41 317
9792.35 349
9793.28 359
9794.22 325
9795.15 316
9796.09 286
9797.02 299
9797.95 332
9798.89 337
9799.82 317
9800.76 290
9801.69 334
9802.63 351
9803.56 340
9804.50 336
9805.43 358
9806.37 354
9807.30 292
9808.24 275
9809.17 305
9810.11 262
9811.04 308
9811.98 297
9812.91 297
9813.85 235
9814.78 286
9815.72 286
9816.65 318
9817.59 332
9818.53 270
9819.46 256
9820.40 279
9821.33 257
9822.27 271
9823.20 269
9824.14 283
9825.08 262
9826.01 275
9826.95 255
9827.88 305
9828.82 268
9829.76 269
9830.69 310
9831.63 263
9832.56 261
9833.50 281
9834.44 294
9835.37 296
9836.31 275
9837.25 238
9838.18 261
9839.12 252
9840.06 229
9840.99 294
9841.93 284
9842.86 235
9843.80 266
9844.74 254
9845.68 326
9846.61 280
9847.55 251
9848.49 267
9849.42 286
9850.36 308
9851.30 332
9852.23 300
9853.17 312
9854.11 306
9855.05 269
9855.98 273
9856.92 270
9857.86 262
9858.80 264
9859.73 251
9860.67 291
9861.61 285
9862.55 289
9863.48 276
9864.42 266
9865.36 253
9866.30 251
9867.23 281
9868.17 283
9869.11 295
9870.05 272
9870.99 240
9871.92 265
9872.86 267
9873.80 244
9874.74 234
9875.68 261
9876.62 297
9877.55 279
9878.49 241
9879.43 273
9880.37 294
9881.31 251
9882.25 238
9883.18 229
9884.12 261
9885.06 272
9886.00 269
9886.94 231
9887.88 228
9888.82 268
9889.76 306
9890.69 300
9891.63 283
9892.57 227
9893.51 234
9894.45 278
9895.39 265
9896.33 228
9897.27 279
9898.21 241
9899.15 257
9900.09 242
9901.03 285
9901.97 266
9902.91 247
9903.84 269
9904.78 254
9905.72 229
9906.66 241
9907.60 235
9908.54 221
9909.48 203
9910.42 256
9911.36 279
9912.30 282
9913.24 250
9914.18 249
9915.12 267
9916.06 267
9917.00 311
9917.94 249
9918.88 319
9919.82 339
9920.77 270
9921.71 298
9922.65 258
9923.59 301
9924.53 293
9925.47 358
9926.41 408
9927.35 415
9928.29 458
9929.23 546
9930.17 529
9931.11 485
9932.05 463
9932.99 432
9933.94 395
9934.88 380
9935.82 381
9936.76 312
9937.70 305
9938.64 284
9939.58 256
9940.52 275
9941.46 298
9942.41 278
9943.35 271
9944.29 304
9945.23 363
9946.17 339
9947.11 304
9948.06 274
9949.00 287
9949.94 285
9950.88 280
9951.82 281
9952.76 266
9953.71 255
9954.65 280
9955.59 255
9956.53 291
9957.47 288
9958.42 276
9959.36 250
9960.30 273
9961.24 267
9962.19 240
9963.13 247
9964.07 284
9965.01 306
9965.96 275
9966.90 243
9967.84 300
9968.78 286
9969.73 246
9970.67 257
9971.61 248
9972.56 219
9973.50 270
9974.44 254
9975.38 256
9976.33 318
9977.27 307
9978.21 273
9979.16 249
9980.10 289
9981.04 272
9981.99 284
9982.93 268
9983.87 252
9984.82 217
9985.76 244
9986.70 231
9987.65 252
9988.59 238
9989.53 256
9990.48 238
9991.42 226
9992.37 253
9993.31 238
9994.25 280
9995.20 268
9996.14 254
9997.08 250
9998.03 236
9998.97 257
9999.92 233
10000.86 212
10001.81 255
10002.75 251
10003.69 245
10004.64 233
10005.58 232
10006.53 250
10007.47 244
10008.42 211
10009.36 268
10010.31 209
10011.25 226
10012.19 254
10013.14 243
10014.08 225
10015.03 250
10015.97 218
10016.92 246
10017.86 277
10018.81 275
10019.75 202
10020.70 229
10021.64 245
10022.59 245
10023.54 239
10024.48 225
10025.43 286
10026.37 258
10027.32 227
10028.26 239
10029.21 261
10030.15 229
10031.10 266
10032.04 242
10032.99 269
10033.94 274
10034.88 253
10035.83 235
10036.77 222
10037.72 222
10038.67 277
10039.61 287
10040.56 212
10041.50 273
10042.45 215
10043.40 243
10044.34 230
10045.29 226
10046.23 202
10047.18 229
10048.13 236
10049.07 235
10050.02 209
10050.97 249
10051.91 221
10052.86 245
10053.81 248
10054.75 211
10055.70 232
10056.65 233
10057.59 277
10058.54 255
10059.49 220
10060.43 196
10061.38 253
10062.33 239
10063.28 213
10064.22 254
10065.17 268
10066.12 246
10067.07 233
10068.01 222
10068.96 254
10069.91 255
10070.85 260
10071.80 269
10072.75 258
10073.70 250
10074.65 262
10075.59 230
10076.54 198
10077.49 194
10078.44 228
10079.38 240
10080.33 253
10081.28 259
10082.23 267
10083.18 240
10084.12 228
10085.07 211
10086.02 234
10086.97 194
10087.92 186
10088.87 228
10089.81 194
10090.76 190
10091.71 238
10092.66 247
10093.61 226
10094.56 223
10095.51 257
10096.45 218
10097.40 235
10098.35 249
10099.30 221
10100.25 211
10101.20 227
10102.15 219
10103.10 229
10104.05 222
10104.99 219
10105.94 233
10106.89 252
10107.84 252
10108.79 219
10109.74 211
10110.69 225
10111.64 189
10112.59 215
10113.54 231
10114.49 221
10115.44 236
10116.39 215
10117.34 217
10118.29 185
10119.24 236
10120.19 201
10121.14 230
10122.09 230
10123.04 209
10123.99 243
10124.94 200
10125.89 188
10126.84 197
10127.79 181
10128.74 199
10129.69 189
10130.64 212
10131.59 202
10132.54 229
10133.49 219
10134.44 205
10135.39 183
10136.34 211
10137.29 233
10138.24 231
10139.19 259
10140.14 223
10141.09 259
10142.04 243
10143.00 237
10143.95 218
10144.90 199
10145.85 242
10146.80 247
10147.75 235
10148.70 228
10149.65 192
10150.60 219
10151.56 219
10152.51 213
10153.46 238
10154.41 260
10155.36 240
10156.31 203
10157.26 238
10158.22 196
10159.17 180
10160.12 209
10161.07 196
10162.02 233
10162.97 218
10163.93 217
10164.88 200
10165.83 226
10166.78 155
10167.73 224
10168.69 204
10169.64 185
10170.59 218
10171.54 231
10172.49 216
10173.45 220
10174.40 206
10175.35 211
10176.30 225
10177.26 238
10178.21 239
10179.16 254
10180.11 216
10181.07 208
10182.02 226
10182.97 225
10183.93 223
10184.88 228
10185.83 219
10186.78 242
10187.74 273
10188.69 232
10189.64 256
10190.60 237
10191.55 227
10192.50 218
10193.46 269
10194.41 236
10195.36 227
10196.32 217
10197.27 242
10198.22 291
10199.18 232
10200.13 261
10201.08 254
10202.04 278
10202.99 250
10203.94 289
10204.90 257
10205.85 265
10206.81 289
10207.76 261
10208.71 280
10209.67 290
10210.62 314
10211.58 324
10212.53 292
10213.48 279
10214.44 271
10215.39 261
10216.35 349
10217.30 288
10218.26 278
10219.21 264
10220.17 230
10221.12 269
10222.07 307
10223.03 246
10223.98 230
10224.94 252
10225.89 289
10226.85 259
10227.80 236
10228.76 209
10229.71 235
10230.67 260
10231.62 246
10232.58 261
10233.53 281
10234.49 296
10235.44 288
10236.40 303
10237.35 329
10238.31 291
10239.27 265
10240.22 241
10241.18 259
10242.13 276
10243.09 285
10244.04 267
10245.00 246
10245.95 275
10246.91 205
10247.87 229
10248.82 234
10249.78 254
10250.73 268
10251.69 279
10252.65 290
10253.60 290
10254.56 296
10255.51 242
10256.47 245
10257.43 237
10258.38 247
10259.34 259
10260.30 230
10261.25 237
10262.21 266
10263.16 245
10264.12 238
10265.08 260
10266.03 289
10266.99 296
10267.95 288
10268.90 305
10269.86 289
10270.82 294
10271.78 299
10272.73 300
10273.69 257
10274.65 233
10275.60 235
10276.56 270
10277.52 262
10278.48 230
10279.43 248
10280.39 217
10281.35 228
10282.30 200
10283.26 173
10284.22 196
10285.18 216
10286.13 223
10287.09 222
10288.05 230
10289.01 256
10289.97 226
10290.92 216
10291.88 203
10292.84 211
10293.80 222
10294.75 220
10295.71 213
10296.67 238
10297.63 242
10298.59 260
10299.55 200
10300.50 210
10301.46 239
10302.42 186
10303.38 221
10304.34 182
10305.30 170
10306.25 232
10307.21 202
10308.17 215
10309.13 235
10310.09 216
10311.05 209
10312.01 182
10312.97 190
10313.92 199
10314.88 211
10315.84 222
10316.80 199
10317.76 194
10318.72 193
10319.68 196
10320.64 200
10321.60 225
10322.56 196
10323.52 207
10324.47 219
10325.43 214
10326.39 189
10327.35 183
10328.31 208
10329.27 208
10330.23 216
10331.19 202
10332.15 186
10333.11 185
10334.07 184
10335.03 177
10335.99 191
10336.95 206
10337.91 198
10338.87 189
10339.83 214
10340.79 220
10341.75 182
10342.71 192
10343.67 207
10344.63 227
10345.59 237
10346.55 214
10347.51 221
10348.47 203
10349.43 220
10350.40 210
10351.36 232
10352.32 212
10353.28 224
10354.24 227
10355.20 222
10356.16 247
10357.12 236
10358.08 266
10359.04 256
10360.00 236
10360.96 243
10361.93 221
10362.89 238
10363.85 205
10364.81 189
10365.77 220
10366.73 199
10367.69 239
10368.65 216
10369.62 210
10370.58 193
10371.54 225
10372.50 219
10373.46 222
10374.42 206
10375.39 192
10376.35 194
10377.31 196
10378.27 180
10379.23 201
10380.20 222
10381.16 212
10382.12 217
10383.08 196
10384.04 195
10385.01 212
10385.97 195
10386.93 197
10387.89 201
10388.86 187
10389.82 175
10390.78 187
10391.74 205
10392.71 173
10393.67 209
10394.63 223
10395.59 189
10396.56 230
10397.52 224
10398.48 200
10399.44 215
10400.41 215
10401.37 209
10402.33 216
10403.30 199
10404.26 195
10405.22 161
10406.19 168
10407.15 221
10408.11 207
10409.08 174
10410.04 175
10411.00 226
10411.97 194
10412.93 210
10413.89 206
10414.86 186
10415.82 244
10416.78 212
10417.75 217
10418.71 237
10419.67 242
10420.64 219
10421.60 200
10422.57 274
10423.53 306
10424.49 282
10425.46 276
10426.42 281
10427.39 272
10428.35 270
10429.32 223
10430.28 185
10431.24 216
10432.21 247
10433.17 276
10434.14 210
10435.10 202
10436.07 198
10437.03 221
10438.00 229
10438.96 193
10439.93 207
10440.89 190
10441.85 247
10442.82 188
10443.78 149
10444.75 185
10445.71 198
10446.68 192
10447.64 218
10448.61 210
10449.58 249
10450.54 200
10451.51 182
10452.47 227
10453.44 187
10454.40 185
10455.37 200
10456.33 199
10457.30 162
10458.26 212
10459.23 185
10460.20 183
10461.16 187
10462.13 173
10463.09 205
10464.06 231
10465.02 180
10465.99 167
10466.96 185
10467.92 172
10468.89 176
10469.85 163
10470.82 203
10471.79 212
10472.75 184
10473.72 174
10474.69 185
10475.65 161
10476.62 161
10477.59 180
10478.55 235
10479.52 224
10480.48 216
10481.45 222
10482.42 230
10483.38 208
10484.35 228
10485.32 226
10486.29 209
10487.25 162
10488.22 146
10489.19 203
10490.15 223
10491.12 177
10492.09 204
10493.06 194
10494.02 176
10494.99 158
10495.96 197
10496.92 169
10497.89 244
10498.86 182
10499.83 188
10500.79 149
10501.76 170
10502.73 219
10503.70 189
10504.66 160
10505.63 232
10506.60 210
10507.57 197
10508.54 207
10509.50 205
10510.47 144
10511.44 163
10512.41 170
10513.38 173
10514.34 194
10515.31 174
10516.28 151
10517.25 143
10518.22 188
10519.19 156
10520.15 157
10521.12 181
10522.09 158
10523.06 180
10524.03 202
10525.00 173
10525.97 153
10526.94 177
10527.90 157
10528.87 171
10529.84 160
10530.81 181
10531.78 156
10532.75 214
10533.72 188
10534.69 163
10535.66 141
10536.63 183
10537.59 193
10538.56 192
10539.53 210
10540.50 209
10541.47 171
10542.44 183
10543.41 180
10544.38 161
10545.35 161
10546.32 172
10547.29 185
10548.26 149
10549.23 177
10550.20 168
10551.17 211
10552.14 211
10553.11 185
10554.08 181
10555.05 178
10556.02 160
10556.99 180
10557.96 164
10558.93 153
10559.90 198
10560.87 214
10561.84 215
10562.81 177
10563.78 180
10564.75 185
10565.72 184
10566.69 201
10567.66 191
10568.63 168
10569.61 188
10570.58 184
10571.55 174
10572.52 171
10573.49 189
10574.46 215
10575.43 191
10576.40 196
10577.37 180
10578.34 207
10579.32 199
10580.29 213
10581.26 174
10582.23 170
10583.20 218
10584.17 204
10585.14 209
10586.11 179
10587.09 192
10588.06 202
10589.03 211
10590.00 162
10590.97 207
10591.94 195
10592.92 195
10593.89 195
10594.86 196
10595.83 209
10596.80 220
10597.78 202
10598.75 170
10599.72 190
10600.69 193
10601.66 191
10602.64 205
10603.61 202
10604.58 184
10605.55 167
10606.53 196
10607.50 218
10608.47 181
10609.44 178
10610.42 188
10611.39 168
10612.36 180
10613.33 184
10614.31 210
10615.28 176
10616.25 225
10617.23 207
10618.20 194
10619.17 196
10620.15 185
10621.12 165
10622.09 175
10623.06 222
10624.04 217
10625.01 233
10625.98 215
10626.96 217
10627.93 196
10628.90 176
10629.88 197
10630.85 220
10631.83 174
10632.80 237
10633.77 213
10634.75 214
10635.72 230
10636.69 214
10637.67 225
10638.64 216
10639.62 247
10640.59 287
10641.56 315
10642.54 336
10643.51 339
10644.49 270
10645.46 232
10646.43 252
10647.41 247
10648.38 221
10649.36 206
10650.33 178
10651.31 231
10652.28 252
10653.26 226
10654.23 180
10655.20 198
10656.18 244
10657.15 192
10658.13 199
10659.10 176
10660.08 195
10661.05 201
10662.03 190
10663.00 181
10663.98 183
10664.95 166
10665.93 192
10666.90 198
10667.88 192
10668.86 194
10669.83 212
10670.81 220
10671.78 220
10672.76 185
10673.73 192
10674.71 169
10675.68 184
10676.66 192
10677.63 186
10678.61 221
10679.59 196
10680.56 173
10681.54 208
10682.51 227
10683.49 178
10684.47 205
10685.44 219
10686.42 211
10687.39 208
10688.37 212
10689.35 232
10690.32 194
10691.30 169
10692.28 149
10693.25 180
10694.23 190
10695.20 162
10696.18 200
10697.16 196
10698.13 187
10699.11 177
10700.09 197
10701.06 206
10702.04 212
10703.02 162
10704.00 152
10704.97 138
10705.95 186
10706.93 194
10707.90 207
10708.88 194
10709.86 193
10710.83 216
10711.81 198
10712.79 174
10713.77 159
10714.74 212
10715.72 182
10716.70 207
10717.68 182
10718.65 161
10719.63 185
10720.61 183
10721.59 171
10722.57 161
10723.54 177
10724.52 175
10725.50 169
10726.48 203
10727.45 187
10728.43 184
10729.41 212
10730.39 197
10731.37 181
10732.35 175
10733.32 191
10734.30 180
10735.28 170
10736.26 167
10737.24 193
10738.22 188
10739.19 183
10740.17 193
10741.15 214
10742.13 179
10743.11 204
10744.09 201
10745.07 221
10746.04 185
10747.02 176
10748.00 190
10748.98 165
10749.96 184
10750.94 192
10751.92 179
10752.90 154
10753.88 179
10754.86 159
10755.84 156
10756.81 162
10757.79 183
10758.77 157
10759.75 160
10760.73 175
10761.71 175
10762.69 170
10763.67 211
10764.65 228
10765.63 193
10766.61 195
10767.59 209
10768.57 208
10769.55 142
10770.53 171
10771.51 169
10772.49 163
10773.47 124
10774.45 147
10775.43 156
10776.41 150
10777.39 159
10778.37 180
10779.35 176
10780.33 223
10781.31 219
10782.29 178
10783.27 194
10784.25 202
10785.23 194
10786.21 199
10787.20 175
10788.18 156
10789.16 175
10790.14 167
10791.12 170
10792.10 160
10793.08 177
10794.06 203
10795.04 152
10796.02 185
10797.01 180
10797.99 172
10798.97 187
10799.95 176
10800.93 159
10801.91 158
10802.89 169
10803.87 180
10804.86 133
10805.84 168
10806.82 138
10807.80 145
10808.78 200
10809.76 157
10810.75 148
10811.73 158
10812.71 169
10813.69 188
10814.67 173
10815.66 162
10816.64 186
10817.62 170
10818.60 192
10819.58 176
10820.57 196
10821.55 186
10822.53 175
10823.51 162
10824.50 143
10825.48 184
10826.46 182
10827.44 183
10828.43 185
10829.41 183
10830.39 167
10831.37 195
10832.36 177
10833.34 177
10834.32 145
10835.30 191
10836.29 197
10837.27 178
10838.25 148
10839.24 161
10840.22 185
10841.20 167
10842.19 173
10843.17 160
10844.15 175
10845.14 181
10846.12 218
10847.10 225
10848.09 187
10849.07 175
10850.05 187
10851.04 157
10852.02 214
10853.00 200
10853.99 190
10854.97 194
10855.96 178
10856.94 164
10857.92 163
10858.91 215
10859.89 215
10860.88 183
10861.86 194
10862.84 199
10863.83 188
10864.81 228
10865.80 193
10866.78 169
10867.77 181
10868.75 206
10869.73 204
10870.72 187
10871.70 167
10872.69 174
10873.67 198
10874.66 162
10875.64 188
10876.63 229
10877.61 228
10878.60 176
10879.58 170
10880.57 180
10881.55 210
10882.54 210
10883.52 196
10884.51 188
10885.49 178
10886.48 200
10887.46 228
10888.45 210
10889.43 219
10890.42 225
10891.40 234
10892.39 257
10893.37 201
10894.36 185
10895.35 203
10896.33 233
10897.32 235
10898.30 281
10899.29 290
10900.27 281
10901.26 281
10902.25 260
10903.23 253
10904.22 262
10905.20 269
10906.19 253
10907.18 316
10908.16 297
10909.15 287
10910.14 287
10911.12 219
10912.11 250
10913.09 251
10914.08 240
10915.07 238
10916.05 230
10917.04 242
10918.03 225
10919.01 220
10920.00 248
10920.99 273
10921.97 271
10922.96 239
10923.95 229
10924.94 253
10925.92 269
10926.91 237
10927.90 245
10928.88 277
10929.87 283
10930.86 240
10931.85 243
10932.83 244
10933.82 239
10934.81 297
10935.79 302
10936.78 278
10937.77 235
10938.76 255
10939.75 223
10940.73 243
10941.72 251
10942.71 270
10943.70 233
10944.68 234
10945.67 268
10946.66 287
10947.65 285
10948.64 288
10949.62 265
10950.61 251
10951.60 274
10952.59 264
10953.58 234
10954.56 250
10955.55 254
10956.54 291
10957.53 309
10958.52 314
10959.51 322
10960.50 336
10961.48 374
10962.47 381
10963.46 355
10964.45 348
10965.44 315
10966.43 296
10967.42 298
10968.41 292
10969.39 300
10970.38 297
10971.37 307
10972.36 341
10973.35 315
10974.34 279
10975.33 268
10976.32 321
10977.31 310
10978.30 285
10979.29 282
10980.28 322
10981.27 313
10982.26 319
10983.25 362
10984.23 283
10985.22 286
10986.21 337
10987.20 291
10988.19 303
10989.18 299
10990.17 310
10991.16 331
10992.15 316
10993.14 307
10994.13 273
10995.12 362
10996.11 333
10997.10 352
10998.09 371
10999.08 407
11000.08 440
11001.07 433
11002.06 430
11003.05 467
11004.04 484
11005.03 486
11006.02 446
11007.01 399
11008.00 395
11008.99 381
11009.98 356
11010.97 332
11011.96 307
11012.95 303
11013.94 322
11014.94 336
11015.93 331
11016.92 370
11017.91 366
11018.90 331
11019.89 323
11020.88 326
11021.87 317
11022.87 276
11023.86 292
11024.85 276
11025.84 276
11026.83 263
11027.82 280
11028.82 277
11029.81 266
11030.80 271
11031.79 283
11032.78 256
11033.77 274
11034.77 266
11035.76 274
11036.75 290
11037.74 272
11038.73 235
11039.73 302
11040.72 275
11041.71 270
11042.70 230
11043.70 231
11044.69 225
11045.68 243
11046.67 264
11047.67 247
11048.66 268
11049.65 230
11050.64 246
11051.64 245
11052.63 221
11053.62 240
11054.61 248
11055.61 254
11056.60 239
11057.59 217
11058.59 253
11059.58 210
11060.57 220
11061.56 205
11062.56 233
11063.55 251
11064.54 240
11065.54 201
11066.53 246
11067.52 238
11068.52 203
11069.51 206
11070.51 218
11071.50 214
11072.49 231
11073.49 197
11074.48 224
11075.47 248
11076.47 208
11077.46 204
11078.45 197
11079.45 230
11080.44 218
11081.44 229
11082.43 236
11083.43 223
11084.42 206
11085.41 220
11086.41 214
11087.40 224
11088.40 251
11089.39 200
11090.39 193
11091.38 216
11092.37 221
11093.37 208
11094.36 205
11095.36 187
11096.35 222
11097.35 227
11098.34 196
11099.34 197
11100.33 240
11101.33 244
11102.32 264
11103.32 188
11104.31 207
11105.31 226
11106.30 224
11107.30 273
11108.29 239
11109.29 225
11110.28 235
11111.28 223
11112.27 208
11113.27 194
11114.26 235
11115.26 254
11116.26 243
11117.25 224
11118.25 255
11119.24 240
11120.24 231
11121.23 225
11122.23 202
11123.23 226
11124.22 223
11125.22 265
11126.21 224
11127.21 237
11128.21 292
11129.20 286
11130.20 246
11131.20 249
11132.19 233
11133.19 237
11134.18 242
11135.18 257
11136.18 203
11137.17 237
11138.17 213
11139.17 223
11140.16 199
11141.16 191
11142.16 221
11143.15 236
11144.15 215
11145.15 206
11146.14 224
11147.14 235
11148.14 272
11149.14 276
11150.13 236
11151.13 255
11152.13 220
11153.12 232
11154.12 227
11155.12 206
11156.12 172
11157.11 194
11158.11 181
11159.11 209
11160.11 217
11161.10 240
11162.10 203
11163.10 206
11164.10 204
11165.09 191
11166.09 214
11167.09 218
11168.09 203
11169.09 182
11170.08 170
11171.08 185
11172.08 188
11173.08 186
11174.08 210
11175.07 210
11176.07 160
11177.07 185
11178.07 191
11179.07 190
11180.07 171
11181.07 158
11182.06 171
11183.06 221
11184.06 240
11185.06 213
11186.06 199
11187.06 204
11188.06 183
11189.05 174
11190.05 204
11191.05 206
11192.05 188
11193.05 209
11194.05 202
11195.05 218
11196.05 227
11197.05 222
11198.05 212
11199.05 218
11200.05 232
11201.04 184
11202.04 214
11203.04 175
11204.04 172
11205.04 193
11206.04 203
11207.04 183
11208.04 184
11209.04 185
11210.04 203
11211.04 204
11212.04 191
11213.04 175
11214.04 168
11215.04 208
11216.04 197
11217.04 178
11218.04 168
11219.04 188
11220.04 187
11221.04 175
11222.04 193
11223.04 218
11224.04 166
11225.04 159
11226.04 177
11227.04 197
11228.04 198
11229.05 231
11230.05 216
11231.05 198
11232.05 206
11233.05 197
11234.05 186
11235.05 238
11236.05 192
11237.05 144
11238.05 201
11239.05 191
11240.06 168
11241.06 175
11242.06 145
11243.06 185
11244.06 173
11245.06 171
11246.06 193
11247.06 148
11248.07 175
11249.07 181
11250.07 228
11251.07 198
11252.07 191
11253.07 204
11254.08 205
11255.08 206
11256.08 179
11257.08 187
11258.08 173
11259.09 187
11260.09 169
11261.09 181
11262.09 169
11263.09 184
11264.10 213
11265.10 169
11266.10 182
11267.10 163
11268.11 186
11269.11 175
11270.11 159
11271.11 163
11272.12 184
11273.12 166
11274.12 167
11275.12 187
11276.13 197
11277.13 198
11278.13 185
11279.13 229
11280.14 220
11281.14 200
11282.14 192
11283.15 206
11284.15 161
11285.15 205
11286.16 217
11287.16 201
11288.16 204
11289.17 174
11290.17 158
11291.17 213
11292.18 136
11293.18 168
11294.18 185
11295.19 175
11296.19 216
11297.19 181
11298.20 206
11299.20 241
11300.21 198
11301.21 179
11302.21 185
11303.22 193
11304.22 197
11305.23 195
11306.23 199
11307.23 206
11308.24 200
11309.24 204
11310.25 237
11311.25 211
11312.25 190
11313.26 226
11314.26 247
11315.27 224
11316.27 208
11317.28 255
11318.28 230
11319.29 222
11320.29 193
11321.30 218
11322.30 221
11323.31 249
11324.31 210
11325.32 192
11326.32 203
11327.33 195
11328.33 176
11329.34 229
11330.34 226
11331.35 209
11332.35 206
11333.36 178
11334.36 215
11335.37 198
11336.37 200
11337.38 195
11338.38 230
11339.39 230
11340.39 224
11341.40 206
11342.41 250
11343.41 269
11344.42 235
11345.42 227
11346.43 236
11347.44 225
11348.44 219
11349.45 211
11350.45 204
11351.46 207
11352.47 187
11353.47 210
11354.48 191
11355.48 176
11356.49 221
11357.50 216
11358.50 177
11359.51 197
11360.52 208
11361.52 199
11362.53 214
11363.54 224
11364.54 195
11365.55 227
11366.56 218
11367.56 202
11368.57 214
11369.58 192
11370.58 225
11371.59 201
11372.60 190
11373.61 200
11374.61 208
11375.62 183
11376.63 233
11377.63 227
11378.64 221
11379.65 174
11380.66 199
11381.66 207
11382.67 195
11383.68 200
11384.69 206
11385.69 200
11386.70 182
11387.71 212
11388.72 214
11389.72 220
11390.73 207
11391.74 216
11392.75 199
11393.76 178
11394.76 185
11395.77 184
11396.78 210
11397.79 169
11398.80 171
11399.80 187
11400.81 186
11401.82 225
11402.83 217
11403.84 191
11404.85 184
11405.86 187
11406.86 207
11407.87 186
11408.88 171
11409.89 210
11410.90 216
11411.91 194
11412.92 202
11413.92 189
11414.93 174
11415.94 208
11416.95 244
11417.96 212
11418.97 203
11419.98 201
11420.99 197
11422.00 205
11423.01 176
11424.02 194
11425.03 217
11426.03 237
11427.04 233
11428.05 218
11429.06 222
11430.07 179
11431.08 241
11432.09 229
11433.10 218
11434.11 229
11435.12 217
11436.13 211
11437.14 209
11438.15 249
11439.16 223
11440.17 220
11441.18 231
11442.19 260
11443.20 215
11444.21 230
11445.22 223
11446.23 240
11447.24 264
11448.25 220
11449.26 249
11450.27 262
11451.28 258
11452.30 221
11453.31 207
11454.32 226
11455.33 250
11456.34 265
11457.35 276
11458.36 219
11459.37 252
11460.38 259
11461.39 271
11462.40 262
11463.41 254
11464.43 237
11465.44 256
11466.45 250
11467.46 258
11468.47 281
11469.48 247
11470.49 254
11471.50 242
11472.52 270
11473.53 245
11474.54 286
11475.55 259
11476.56 244
11477.57 259
11478.59 286
11479.60 237
11480.61 282
11481.62 267
11482.63 254
11483.65 264
11484.66 277
11485.67 310
11486.68 285
11487.69 263
11488.71 269
11489.72 278
11490.73 297
11491.74 286
11492.75 275
11493.77 263
11494.78 278
11495.79 293
11496.80 261
11497.82 288
11498.83 273
11499.84 319
11500.86 263
11501.87 291
11502.88 300
11503.89 265
11504.91 282
11505.92 277
11506.93 270
11507.95 322
11508.96 297
11509.97 262
11510.98 306
11512.00 282
11513.01 298
11514.02 312
11515.04 293
11516.05 255
11517.06 288
11518.08 309
11519.09 335
11520.11 315
11521.12 309
11522.13 285
11523.15 325
11524.16 303
11525.17 302
11526.19 298
11527.20 334
11528.22 335
11529.23 307
11530.24 344
11531.26 345
11532.27 346
11533.29 384
11534.30 329
11535.31 356
11536.33 312
11537.34 340
11538.36 375
11539.37 357
11540.39 419
11541.40 406
11542.41 362
11543.43 377
11544.44 374
11545.46 409
11546.47 429
11547.49 415
11548.50 376
11549.52 368
11550.53 428
11551.55 488
11552.56 450
11553.58 501
11554.59 463
11555.61 454
11556.62 539
11557.64 535
11558.65 496
11559.67 484
11560.68 529
11561.70 533
11562.72 542
11563.73 572
11564.75 622
11565.76 617
11566.78 586
11567.79 592
11568.81 605
11569.82 605
11570.84 653
11571.86 619
11572.87 595
11573.89 622
11574.90 602
11575.92 732
11576.94 741
11577.95 742
11578.97 840
11579.98 909
11581.00 942
11582.02 976
11583.03 996
11584.05 1046
11585.07 1151
11586.08 1106
11587.10 1132
11588.12 1190
11589.13 1173
11590.15 1200
11591.17 1267
11592.18 1258
11593.20 1324
11594.22 1390
11595.23 1598
11596.25 1922
11597.27 2382
11598.28 2730
11599.30 3103
11600.32 3548
11601.34 3890
11602.35 4064
11603.37 4050
11604.39 3940
11605.40 3570
11606.42 2929
11607.44 2652
11608.46 2284
11609.47 1966
11610.49 1682
11611.51 1514
11612.53 1466
11613.54 1446
11614.56 1289
11615.58 1249
11616.60 1228
11617.62 1178
11618.63 1203
11619.65 1219
11620.67 1093
11621.69 1112
11622.71 1054
11623.72 981
11624.74 879
11625.76 860
11626.78 905
11627.80 896
11628.82 916
11629.83 937
11630.85 842
11631.87 830
11632.89 800
11633.91 826
11634.93 807
11635.94 776
11636.96 736
11637.98 685
11639.00 668
11640.02 687
11641.04 629
11642.06 616
11643.08 662
11644.10 583
11645.11 600
11646.13 537
11647.15 538
11648.17 553
11649.19 545
11650.21 493
11651.23 458
11652.25 488
11653.27 514
11654.29 513
11655.31 435
11656.33 470
11657.35 476
11658.37 541
11659.39 483
11660.41 488
11661.43 479
11662.45 435
11663.47 509
11664.49 457
11665.51 484
11666.53 446
11667.55 468
11668.57 450
11669.59 466
11670.61 460
11671.63 467
11672.65 517
11673.67 498
11674.69 538
11675.71 589
11676.73 507
11677.75 497
11678.77 576
11679.79 549
11680.81 604
11681.83 560
11682.85 549
11683.87 537
11684.89 525
11685.91 517
11686.93 487
11687.96 566
11688.98 555
11690.00 560
11691.02 511
11692.04 471
11693.06 502
11694.08 470
11695.10 521
11696.13 513
11697.15 497
11698.17 525
11699.19 471
11700.21 465
11701.23 497
11702.25 473
11703.28 502
11704.30 536
11705.32 528
11706.34 508
11707.36 441
11708.38 466
11709.41 456
11710.43 416
11711.45 446
11712.47 416
11713.49 406
11714.52 438
11715.54 443
11716.56 463
11717.58 400
11718.61 476
11719.63 417
11720.65 402
11721.67 421
11722.69 428
11723.72 411
11724.74 380
11725.76 394
11726.78 391
11727.81 350
11728.83 366
11729.85 363
11730.88 324
11731.90 325
11732.92 381
11733.94 372
11734.97 364
11735.99 371
11737.01 355
11738.04 359
11739.06 360
11740.08 390
11741.11 395
11742.13 328
11743.15 349
11744.18 336
11745.20 348
11746.22 372
11747.25 441
11748.27 442
11749.29 397
11750.32 367
11751.34 374
11752.37 397
11753.39 348
11754.41 379
11755.44 417
11756.46 379
11757.49 385
11758.51 358
11759.53 331
11760.56 366
11761.58 376
11762.61 347
11763.63 343
11764.65 315
11765.68 297
11766.70 353
11767.73 303
11768.75 280
11769.78 321
11770.80 323
11771.83 375
11772.85 343
11773.87 320
11774.90 328
11775.92 347
11776.95 301
11777.97 295
11779.00 275
11780.02 253
11781.05 279
11782.07 278
11783.10 286
11784.12 287
11785.15 268
11786.17 258
11787.20 310
11788.23 281
11789.25 308
11790.28 290
11791.30 328
11792.33 285
11793.35 275
11794.38 259
11795.40 297
11796.43 267
11797.46 223
11798.48 250
11799.51 235
11800.53 263
11801.56 246
11802.58 257
11803.61 273
11804.64 252
11805.66 253
11806.69 292
11807.72 275
11808.74 219
11809.77 242
11810.79 248
11811.82 220
11812.85 193
11813.87 209
11814.90 247
11815.93 257
11816.95 227
11817.98 228
11819.01 236
11820.03 239
11821.06 241
11822.09 234
11823.11 238
11824.14 237
11825.17 231
11826.19 231
11827.22 194
11828.25 240
11829.28 208
11830.30 235
11831.33 212
11832.36 247
11833.38 242
11834.41 253
11835.44 214
11836.47 242
11837.49 224
11838.52 231
11839.55 223
11840.58 198
11841.60 176
11842.63 214
11843.66 217
11844.69 226
11845.72 212
11846.74 210
11847.77 225
11848.80 197
11849.83 199
11850.85 209
11851.88 211
11852.91 193
11853.94 201
11854.97 205
11856.00 186
11857.02 182
11858.05 192
11859.08 200
11860.11 187
11861.14 202
11862.17 189
11863.20 212
11864.22 207
11865.25 193
11866.28 198
11867.31 195
11868.34 197
11869.37 211
11870.40 237
11871.43 225
11872.45 191
11873.48 184
11874.51 203
11875.54 201
11876.57 199
11877.60 200
11878.63 183
11879.66 192
11880.69 191
11881.72 205
11882.75 211
11883.78 206
11884.81 195
11885.84 187
11886.86 192
11887.89 207
11888.92 196
11889.95 236
11890.98 199
11892.01 185
11893.04 206
11894.07 193
11895.10 191
11896.13 177
11897.16 173
11898.19 198
11899.22 192
11900.25 161
11901.28 204
11902.31 205
11903.34 179
11904.38 178
11905.41 188
11906.44 211
11907.47 203
11908.50 182
11909.53 172
11910.56 206
11911.59 207
11912.62 230
11913.65 200
11914.68 210
11915.71 212
11916.74 196
11917.77 207
11918.81 185
11919.84 197
11920.87 177
11921.90 193
11922.93 170
11923.96 182
11924.99 188
11926.02 201
11927.06 233
11928.09 228
11929.12 183
11930.15 188
11931.18 196
11932.21 206
11933.24 225
11934.28 292
11935.31 232
11936.34 238
11937.37 248
11938.40 221
11939.43 220
11940.47 233
11941.50 214
11942.53 207
11943.56 196
11944.60 223
11945.63 215
11946.66 231
11947.69 183
11948.72 157
11949.76 182
11950.79 193
11951.82 187
11952.85 197
11953.89 194
11954.92 187
11955.95 199
11956.98 203
11958.02 198
11959.05 177
11960.08 196
11961.12 173
11962.15 172
11963.18 172
11964.21 194
11965.25 180
11966.28 191
11967.31 190
11968.35 179
11969.38 207
11970.41 211
11971.45 175
11972.48 174
11973.51 209
11974.55 198
11975.58 182
11976.61 177
11977.65 201
11978.68 196
11979.71 188
11980.75 219
11981.78 204
11982.82 216
11983.85 216
11984.88 220
11985.92 217
11986.95 178
11987.98 156
11989.02 164
11990.05 205
11991.09 190
11992.12 218
11993.16 182
11994.19 220
11995.22 200
11996.26 219
11997.29 209
11998.33 215
11999.36 209
12000.40 191
12001.43 193
12002.47 198
12003.50 156
12004.53 203
12005.57 201
12006.60 206
12007.64 213
12008.67 243
12009.71 206
12010.74 222
12011.78 251
12012.81 214
12013.85 222
12014.88 218
12015.92 249
12016.95 241
12017.99 242
12019.03 224
12020.06 226
12021.10 215
12022.13 213
12023.17 210
12024.20 207
12025.24 177
12026.27 193
12027.31 230
12028.35 232
12029.38 245
12030.42 210
12031.45 236
12032.49 189
12033.53 209
12034.56 231
12035.60 244
12036.63 229
12037.67 183
12038.71 188
12039.74 211
12040.78 203
12041.81 212
12042.85 222
12043.89 216
12044.92 202
12045.96 208
12047.00 234
12048.03 204
12049.07 212
12050.11 197
12051.14 202
12052.18 213
12053.22 215
12054.25 239
12055.29 194
12056.33 219
12057.36 217
12058.40 241
12059.44 203
12060.48 215
12061.51 212
12062.55 194
12063.59 243
12064.62 210
12065.66 211
12066.70 189
12067.74 212
12068.77 197
12069.81 223
12070.85 223
12071.89 220
12072.93 220
12073.96 198
12075.00 197
12076.04 219
12077.08 182
12078.11 217
12079.15 224
12080.19 223
12081.23 196
12082.27 187
12083.30 181
12084.34 198
12085.38 174
12086.42 210
12087.46 189
12088.50 176
12089.53 219
12090.57 186
12091.61 198
12092.65 174
12093.69 192
12094.73 234
12095.77 233
12096.80 179
12097.84 221
12098.88 222
12099.92 194
12100.96 195
12102.00 202
12103.04 195
12104.08 224
12105.12 211
12106.15 202
12107.19 201
12108.23 216
12109.27 228
12110.31 230
12111.35 190
12112.39 168
12113.43 212
12114.47 224
12115.51 204
12116.55 167
12117.59 214
12118.63 186
12119.67 185
12120.71 203
12121.75 177
12122.79 179
12123.83 202
12124.87 168
12125.91 151
12126.95 172
12127.99 156
12129.03 183
12130.07 184
12131.11 166
12132.15 195
12133.19 183
12134.23 200
12135.27 184
12136.31 177
12137.35 182
12138.39 178
12139.43 200
12140.47 153
12141.51 179
12142.55 158
12143.59 162
12144.63 165
12145.67 162
12146.71 173
12147.75 174
12148.80 194
12149.84 185
12150.88 193
12151.92 194
12152.96 185
12154.00 191
12155.04 167
12156.08 171
12157.12 175
12158.17 209
12159.21 194
12160.25 194
12161.29 174
12162.33 170
12163.37 162
12164.42 203
12165.46 180
12166.50 218
12167.54 164
12168.58 167
12169.62 169
12170.67 158
12171.71 175
12172.75 198
12173.79 182
12174.83 164
12175.88 142
12176.92 161
12177.96 167
12179.00 187
12180.04 177
12181.09 174
12182.13 177
12183.17 181
12184.21 181
12185.26 199
12186.30 192
12187.34 166
12188.38 195
12189.43 181
12190.47 157
12191.51 161
12192.56 173
12193.60 145
12194.64 153
12195.68 171
12196.73 183
12197.77 189
12198.81 171
12199.86 184
12200.90 170
12201.94 202
12202.99 201
12204.03 161
12205.07 158
12206.12 168
12207.16 171
12208.20 176
12209.25 145
12210.29 162
12211.33 150
12212.38 159
12213.42 148
12214.46 188
12215.51 180
12216.55 172
12217.60 155
12218.64 162
12219.68 202
12220.73 181
12221.77 165
12222.82 192
12223.86 172
12224.90 150
12225.95 170
12226.99 151
12228.04 169
12229.08 165
12230.13 206
12231.17 168
12232.22 173
12233.26 176
12234.30 173
12235.35 194
12236.39 192
12237.44 161
12238.48 164
12239.53 147
12240.57 187
12241.62 193
12242.66 172
12243.71 167
12244.75 185
12245.80 203
12246.84 183
12247.89 190
12248.93 175
12249.98 189
12251.02 200
12252.07 180
12253.12 168
12254.16 171
12255.21 152
12256.25 171
12257.30 163
12258.34 178
12259.39 161
12260.43 143
12261.48 170
12262.53 145
12263.57 184
12264.62 166
12265.66 174
12266.71 166
12267.76 172
12268.80 162
12269.85 139
12270.89 139
12271.94 120
12272.99 163
12274.03 171
12275.08 151
12276.13 161
12277.17 149
12278.22 151
12279.26 140
12280.31 143
12281.36 112
12282.40 135
12283.45 160
12284.50 166
12285.55 157
12286.59 130
12287.64 140
12288.69 142
12289.73 175
12290.78 145
12291.83 152
12292.87 146
12293.92 157
12294.97 147
12296.02 140
12297.06 159
12298.11 143
12299.16 170
12300.20 141
12301.25 123
12302.30 144
12303.35 138
12304.40 135
12305.44 161
12306.49 159
12307.54 142
12308.59 144
12309.63 147
12310.68 142
12311.73 132
12312.78 138
12313.83 159
12314.87 149
12315.92 137
12316.97 144
12318.02 189
12319.07 189
12320.11 176
12321.16 157
12322.21 138
12323.26 144
12324.31 154
12325.36 154
12326.40 147
12327.45 160
12328.50 161
12329.55 156
12330.60 138
12331.65 152
12332.70 137
12333.75 168
12334.79 164
12335.84 177
12336.89 167
12337.94 129
12338.99 158
12340.04 145
12341.09 133
12342.14 165
12343.19 188
12344.24 154
12345.29 152
12346.34 161
12347.39 155
12348.43 133
12349.48 164
12350.53 157
12351.58 145
12352.63 127
12353.68 129
12354.73 137
12355.78 146
12356.83 138
12357.88 122
12358.93 154
12359.98 145
12361.03 118
12362.08 142
12363.13 139
12364.18 148
12365.23 140
12366.28 97
12367.33 119
12368.38 166
12369.43 157
12370.48 150
12371.53 163
12372.58 148
12373.64 149
12374.69 134
12375.74 119
12376.79 122
12377.84 136
12378.89 136
12379.94 115
12380.99 153
12382.04 131
12383.09 145
12384.14 166
12385.19 138
12386.25 148
12387.30 146
12388.35 153
12389.40 147
12390.45 145
12391.50 168
12392.55 171
12393.60 149
12394.66 158
12395.71 132
12396.76 98
12397.81 158
12398.86 149
12399.91 134
12400.97 138
12402.02 162
12403.07 186
12404.12 132
12405.17 123
12406.22 147
12407.28 130
12408.33 135
12409.38 130
12410.43 161
12411.49 161
12412.54 160
12413.59 141
12414.64 163
12415.69 141
12416.75 129
12417.80 127
12418.85 152
12419.90 156
12420.96 163
12422.01 131
12423.06 140
12424.11 127
12425.17 129
12426.22 125
12427.27 140
12428.33 177
12429.38 151
12430.43 174
12431.48 148
12432.54 103
12433.59 161
12434.64 152
12435.70 141
12436.75 128
12437.80 142
12438.86 163
12439.91 139
12440.96 165
12442.02 142
12443.07 133
12444.12 124
12445.18 146
12446.23 169
12447.29 149
12448.34 156
12449.39 157
12450.45 164
12451.50 147
12452.55 132
12453.61 132
12454.66 148
12455.72 134
12456.77 117
12457.82 123
12458.88 162
12459.93 140
12460.99 147
12462.04 132
12463.10 153
12464.15 168
12465.20 145
12466.26 125
12467.31 130
12468.37 177
12469.42 111
12470.48 126
12471.53 144
12472.59 143
12473.64 169
12474.70 146
12475.75 147
12476.81 164
12477.86 161
12478.92 129
12479.97 128
12481.03 166
12482.08 148
12483.14 144
12484.19 140
12485.25 148
12486.30 132
12487.36 135
12488.41 151
12489.47 149
12490.52 148
12491.58 164
12492.64 183
12493.69 194
12494.75 203
12495.80 182
12496.86 216
12497.91 213
12498.97 221
12500.03 214
12501.08 206
12502.14 163
12503.19 177
12504.25 182
12505.31 165
12506.36 128
12507.42 125
12508.48 150
12509.53 134
12510.59 135
12511.64 165
12512.70 161
12513.76 164
12514.81 134
12515.87 158
12516.93 148
12517.98 138
12519.04 134
12520.10 145
12521.15 127
12522.21 143
12523.27 133
12524.33 130
12525.38 164
12526.44 122
12527.50 121
12528.55 128
12529.61 130
12530.67 134
12531.72 131
12532.78 152
12533.84 144
12534.90 154
12535.95 137
12537.01 130
12538.07 160
12539.13 152
12540.18 129
12541.24 103
12542.30 130
12543.36 135
12544.42 140
12545.47 125
12546.53 109
12547.59 141
12548.65 131
12549.71 135
12550.76 151
12551.82 144
12552.88 130
12553.94 158
12555.00 156
12556.05 142
12557.11 111
12558.17 119
12559.23 139
12560.29 142
12561.35 147
12562.40 146
12563.46 156
12564.52 167
12565.58 151
12566.64 162
12567.70 148
12568.76 159
12569.82 174
12570.88 126
12571.93 117
12572.99 143
12574.05 162
12575.11 165
12576.17 155
12577.23 128
12578.29 172
12579.35 157
12580.41 135
12581.47 166
12582.53 162
12583.59 147
12584.65 139
12585.70 143
12586.76 136
12587.82 133
12588.88 114
12589.94 161
12591.00 137
12592.06 116
12593.12 170
12594.18 152
12595.24 155
12596.30 150
12597.36 146
12598.42 156
12599.48 150
12600.54 136
12601.60 117
12602.66 108
12603.72 129
12604.78 116
12605.84 133
12606.90 151
12607.97 140
12609.03 144
12610.09 131
12611.15 148
12612.21 116
12613.27 123
12614.33 125
12615.39 120
12616.45 106
12617.51 135
12618.57 113
12619.63 136
12620.69 135
12621.76 124
12622.82 120
12623.88 137
12624.94 114
12626.00 97
12627.06 122
12628.12 126
12629.18 131
12630.25 127
12631.31 141
12632.37 133
12633.43 122
12634.49 112
12635.55 118
12636.62 108
12637.68 104
12638.74 123
12639.80 121
12640.86 129
12641.92 120
12642.99 122
12644.05 113
12645.11 122
12646.17 147
12647.23 135
12648.30 124
12649.36 113
12650.42 132
12651.48 136
12652.55 127
12653.61 111
12654.67 94
12655.73 130
12656.80 119
12657.86 118
12658.92 128
12659.98 109
12661.05 154
12662.11 111
12663.17 118
12664.23 118
12665.30 166
12666.36 140
12667.42 107
12668.49 117
12669.55 132
12670.61 113
12671.68 114
12672.74 120
12673.80 109
12674.87 129
12675.93 103
12676.99 119
12678.06 98
12679.12 117
12680.18 123
12681.25 137
12682.31 128
12683.37 139
12684.44 118
12685.50 125
12686.57 106
12687.63 122
12688.69 154
12689.76 155
12690.82 124
12691.88 111
12692.95 144
12694.01 137
12695.08 128
12696.14 140
12697.21 142
12698.27 105
12699.33 126
12700.40 126
12701.46 136
12702.53 141
12703.59 113
12704.66 126
12705.72 125
12706.79 136
12707.85 137
12708.92 134
12709.98 115
12711.04 126
12712.11 109
12713.17 120
12714.24 140
12715.30 154
12716.37 123
12717.43 126
12718.50 138
12719.56 124
12720.63 158
12721.70 149
12722.76 119
12723.83 137
12724.89 131
12725.96 120
12727.02 131
12728.09 154
12729.15 136
12730.22 118
12731.28 117
12732.35 117
12733.42 123
12734.48 125
12735.55 149
12736.61 128
12737.68 124
12738.75 117
12739.81 128
12740.88 108
12741.94 128
12743.01 135
12744.08 114
12745.14 133
12746.21 105
12747.28 100
12748.34 122
12749.41 140
12750.47 116
12751.54 125
12752.61 123
12753.67 114
12754.74 151
12755.81 130
12756.87 131
12757.94 129
12759.01 128
12760.07 156
12761.14 120
12762.21 135
12763.28 121
12764.34 137
12765.41 140
12766.48 113
12767.54 118
12768.61 138
12769.68 131
12770.75 125
12771.81 134
12772.88 123
12773.95 111
12775.02 125
12776.08 137
12777.15 89
12778.22 123
12779.29 123
12780.35 127
12781.42 121
12782.49 101
12783.56 125
12784.63 146
12785.69 140
12786.76 137
12787.83 131
12788.90 118
12789.97 121
12791.03 127
12792.10 110
12793.17 124
12794.24 108
12795.31 126
12796.38 132
12797.44 133
12798.51 124
12799.58 126
12800.65 135
12801.72 105
12802.79 129
12803.86 153
12804.92 137
12805.99 143
12807.06 152
12808.13 123
12809.20 138
12810.27 122
12811.34 125
12812.41 119
12813.48 138
12814.55 127
12815.61 114
12816.68 107
12817.75 108
12818.82 129
12819.89 127
12820.96 115
12822.03 135
12823.10 146
12824.17 144
12825.24 121
12826.31 112
12827.38 103
12828.45 111
12829.52 120
12830.59 100
12831.66 101
12832.73 121
12833.80 122
12834.87 114
12835.94 124
12837.01 110
12838.08 125
12839.15 160
12840.22 124
12841.29 116
12842.36 107
12843.43 118
12844.50 104
12845.57 96
12846.64 130
12847.71 118
12848.78 116
12849.85 122
12850.92 118
12851.99 134
12853.06 119
12854.14 138
12855.21 117
12856.28 118
12857.35 102
12858.42 115
12859.49 118
12860.56 109
12861.63 112
12862.70 111
12863.77 122
12864.85 92
12865.92 125
12866.99 107
12868.06 112
12869.13 103
12870.20 108
12871.27 113
12872.35 110
12873.42 111
12874.49 118
12875.56 100
12876.63 132
12877.70 115
12878.78 105
12879.85 108
12880.92 100
12881.99 106
12883.06 99
12884.14 95
12885.21 108
12886.28 132
12887.35 109
12888.43 88
12889.50 110
12890.57 112
12891.64 133
12892.71 145
12893.79 120
12894.86 115
12895.93 116
12897.00 109
12898.08 131
12899.15 154
12900.22 129
12901.30 137
12902.37 130
12903.44 124
12904.51 104
12905.59 112
12906.66 125
12907.73 128
12908.81 117
12909.88 102
12910.95 107
12912.03 94
12913.10 110
12914.17 122
12915.25 114
12916.32 105
12917.39 110
12918.47 125
12919.54 134
12920.61 99
12921.69 129
12922.76 127
12923.83 117
12924.91 94
12925.98 100
12927.06 125
12928.13 88
12929.20 108
12930.28 112
12931.35 118
12932.43 114
12933.50 113
12934.57 99
12935.65 97
12936.72 114
12937.80 108
12938.87 127
12939.95 110
12941.02 93
12942.09 96
12943.17 147
12944.24 122
12945.32 113
12946.39 107
12947.47 101
12948.54 85
12949.62 94
12950.69 113
12951.77 90
12952.84 116
12953.92 109
12954.99 109
12956.07 116
12957.14 116
12958.22 94
12959.29 97
12960.37 112
12961.44 112
12962.52 100
12963.59 121
12964.67 118
12965.74 123
12966.82 98
12967.90 115
12968.97 106
12970.05 106
12971.12 102
12972.20 102
12973.27 98
12974.35 83
12975.43 105
12976.50 106
12977.58 87
12978.65 120
12979.73 87
12980.81 92
12981.88 83
12982.96 95
12984.03 100
12985.11 86
12986.19 102
12987.26 80
12988.34 97
12989.42 129
12990.49 115
12991.57 103
12992.65 94
12993.72 98
12994.80 112
12995.88 132
12996.95 87
12998.03 90
12999.11 105
13000.18 100
13001.26 81
13002.34 110
13003.41 133
13004.49 116
13005.57 123
13006.65 86
13007.72 106
13008.80 115
13009.88 122
13010.95 97
13012.03 112
13013.11 91
13014.19 93
13015.26 98
13016.34 96
13017.42 98
13018.50 108
13019.58 103
13020.65 117
13021.73 108
13022.81 85
13023.89 108
13024.96 81
13026.04 78
13027.12 96
13028.20 83
13029.28 108
13030.35 117
13031.43 112
13032.51 97
13033.59 132
13034.67 112
13035.75 112
13036.82 105
13037.90 93
13038.98 99
13040.06 108
13041.14 118
13042.22 128
13043.30 100
13044.37 100
13045.45 114
13046.53 113
13047.61 116
13048.69 118
13049.77 102
13050.85 101
13051.93 98
13053.01 106
13054.09 119
13055.16 94
13056.24 96
13057.32 108
13058.40 113
13059.48 132
13060.56 82
13061.64 102
13062.72 112
13063.80 117
13064.88 105
13065.96 116
13067.04 121
13068.12 108
13069.20 113
13070.28 130
13071.36 108
13072.44 110
13073.52 100
13074.60 108
13075.68 123
13076.76 119
13077.84 110
13078.92 122
13080.00 105
13081.08 116
13082.16 89
13083.24 117
13084.32 107
13085.40 91
13086.48 94
13087.56 113
13088.64 122
13089.72 84
13090.80 97
13091.88 97
13092.96 113
13094.05 87
13095.13 127
13096.21 112
13097.29 120
13098.37 131
13099.45 114
13100.53 71
13101.61 99
13102.69 117
13103.77 96
13104.86 83
13105.94 95
13107.02 115
13108.10 120
13109.18 108
13110.26 113
13111.34 102
13112.43 95
13113.51 100
13114.59 101
13115.67 113
13116.75 109
13117.83 101
13118.92 103
13120.00 115
13121.08 105
13122.16 116
13123.24 112
13124.33 109
13125.41 112
13126.49 113
13127.57 93
13128.65 80
13129.74 86
13130.82 96
13131.90 83
13132.98 83
13134.07 113
13135.15 98
13136.23 134
13137.31 96
13138.40 101
13139.48 106
13140.56 103
13141.64 102
13142.73 110
13143.81 129
13144.89 95
13145.98 114
13147.06 119
13148.14 101
13149.23 102
13150.31 125
13151.39 132
13152.47 120
13153.56 103
13154.64 92
13155.72 105
13156.81 96
13157.89 78
13158.97 104
13160.06 107
13161.14 98
13162.23 108
13163.31 112
13164.39 117
13165.48 114
13166.56 94
13167.64 88
13168.73 85
13169.81 111
13170.90 102
13171.98 100
13173.06 103
13174.15 95
13175.23 106
13176.32 130
13177.40 108
13178.48 102
13179.57 113
13180.65 111
13181.74 93
13182.82 113
13183.91 95
13184.99 95
13186.08 105
13187.16 114
13188.25 89
13189.33 96
13190.42 109
13191.50 105
13192.58 98
13193.67 124
13194.75 103
13195.84 104
13196.92 116
13198.01 129
13199.09 110
13200.18 87
13201.27 100
13202.35 110
13203.44 115
13204.52 126
13205.61 118
13206.69 113
13207.78 121
13208.86 111
13209.95 128
13211.03 123
13212.12 106
13213.21 111
13214.29 112
13215.38 106
13216.46 116
13217.55 89
13218.63 105
13219.72 119
13220.81 131
13221.89 106
13222.98 114
13224.07 84
13225.15 94
13226.24 118
13227.32 121
13228.41 105
13229.50 114
13230.58 110
13231.67 97
13232.76 87
13233.84 75
13234.93 79
13236.02 115
13237.10 100
13238.19 98
13239.28 132
13240.36 108
13241.45 101
13242.54 93
13243.62 140
13244.71 98
13245.80 98
13246.89 114
13247.97 93
13249.06 95
13250.15 101
13251.23 92
13252.32 85
13253.41 103
13254.50 94
13255.58 118
13256.67 90
13257.76 80
13258.85 91
13259.93 111
13261.02 108
13262.11 96
13263.20 104
13264.28 109
13265.37 120
13266.46 130
13267.55 91
13268.64 107
13269.72 103
13270.81 118
13271.90 110
13272.99 81
13274.08 115
13275.17 100
13276.25 119
13277.34 115
13278.43 98
13279.52 89
13280.61 106
13281.70 130
13282.78 120
13283.87 112
13284.96 89
13286.05 130
13287.14 129
13288.23 127
13289.32 114
13290.41 93
13291.49 126
13292.58 125
13293.67 121
13294.76 124
13295.85 124
13296.94 102
13298.03 98
13299.12 95
13300.21 89
13301.30 112
13302.39 128
13303.48 118
13304.57 90
13305.66 96
13306.74 85
13307.83 115
13308.92 125
13310.01 107
13311.10 119
13312.19 90
13313.28 135
13314.37 121
13315.46 125
13316.55 109
13317.64 126
13318.73 101
13319.82 103
13320.91 116
13322.00 107
13323.09 108
13324.18 108
13325.27 97
13326.36 91
13327.45 120
13328.55 107
13329.64 87
13330.73 84
13331.82 138
13332.91 138
13334.00 116
13335.09 99
13336.18 105
13337.27 116
13338.36 118
13339.45 112
13340.54 119
13341.63 125
13342.73 127
13343.82 119
13344.91 123
13346.00 117
13347.09 102
13348.18 145
13349.27 126
13350.36 110
13351.46 113
13352.55 119
13353.64 125
13354.73 108
13355.82 111
13356.91 129
13358.00 121
13359.10 100
13360.19 128
13361.28 99
13362.37 105
13363.46 117
13364.56 125
13365.65 108
13366.74 126
13367.83 99
13368.92 116
13370.02 136
13371.11 124
13372.20 124
13373.29 135
13374.38 129
13375.48 106
13376.57 129
13377.66 119
13378.75 134
13379.85 146
13380.94 106
13382.03 96
13383.13 106
13384.22 101
13385.31 91
13386.40 94
13387.50 103
13388.59 118
13389.68 138
13390.78 113
13391.87 117
13392.96 106
13394.05 130
13395.15 120
13396.24 112
13397.33 122
13398.43 120
13399.52 94
13400.61 100
13401.71 107
13402.80 117
13403.89 119
13404.99 95
13406.08 104
13407.18 102
13408.27 109
13409.36 100
13410.46 121
13411.55 124
13412.64 115
13413.74 122
13414.83 105
13415.93 98
13417.02 106
13418.12 116
13419.21 103
13420.30 100
13421.40 125
13422.49 128
13423.59 127
13424.68 95
13425.78 113
13426.87 107
13427.96 123
13429.06 114
13430.15 97
13431.25 109
13432.34 116
13433.44 105
13434.53 95
13435.63 96
13436.72 103
13437.82 132
13438.91 124
13440.01 119
13441.10 125
13442.20 130
13443.29 118
13444.39 117
13445.48 111
13446.58 121
13447.67 115
13448.77 129
13449.86 114
13450.96 113
13452.06 117
13453.15 116
13454.25 103
13455.34 126
13456.44 118
13457.53 97
13458.63 97
13459.73 98
13460.82 103
13461.92 84
13463.01 114
13464.11 140
13465.20 122
13466.30 89
13467.40 107
13468.49 122
13469.59 127
13470.69 111
13471.78 108
13472.88 120
13473.98 107
13475.07 109
13476.17 129
13477.26 145
13478.36 125
13479.46 122
13480.55 91
13481.65 107
13482.75 118
13483.84 126
13484.94 107
13486.04 120
13487.14 125
13488.23 114
13489.33 120
13490.43 123
13491.52 127
13492.62 113
13493.72 98
13494.82 110
13495.91 126
13497.01 122
13498.11 131
13499.20 129
13500.30 126
13501.40 143
13502.50 101
13503.60 136
13504.69 131
13505.79 100
13506.89 127
13507.99 119
13509.08 126
13510.18 151
13511.28 137
13512.38 133
13513.48 128
13514.57 146
13515.67 123
13516.77 134
13517.87 122
13518.97 120
13520.06 108
13521.16 106
13522.26 107
13523.36 104
13524.46 121
13525.56 127
13526.66 105
13527.75 95
13528.85 98
13529.95 102
13531.05 111
13532.15 115
13533.25 131
13534.35 128
13535.45 105
13536.54 113
13537.64 130
13538.74 114
13539.84 120
13540.94 163
13542.04 148
13543.14 114
13544.24 110
13545.34 104
13546.44 112
13547.54 117
13548.64 107
13549.74 123
13550.83 112
13551.93 118
13553.03 113
13554.13 98
13555.23 100
13556.33 135
13557.43 140
13558.53 110
13559.63 97
13560.73 103
13561.83 104
13562.93 95
13564.03 111
13565.13 93
13566.23 112
13567.33 104
13568.43 114
13569.53 130
13570.63 100
13571.73 85
13572.84 117
13573.94 102
13575.04 88
13576.14 101
13577.24 119
13578.34 119
13579.44 122
13580.54 97
13581.64 122
13582.74 98
13583.84 82
13584.94 103
13586.04 74
13587.14 108
13588.25 112
13589.35 140
13590.45 118
13591.55 121
13592.65 96
13593.75 105
13594.85 99
13595.95 91
13597.06 99
13598.16 87
13599.26 105
13600.36 97
13601.46 103
13602.56 102
13603.67 104
13604.77 106
13605.87 102
13606.97 108
13608.07 126
13609.17 102
13610.28 102
13611.38 104
13612.48 120
13613.58 120
13614.68 119
13615.79 130
13616.89 124
13617.99 106
13619.09 110
13620.20 109
13621.30 117
13622.40 129
13623.50 162
13624.61 136
13625.71 132
13626.81 153
13627.91 120
13629.02 108
13630.12 113
13631.22 95
13632.33 114
13633.43 106
13634.53 134
13635.63 102
13636.74 101
13637.84 104
13638.94 121
13640.05 86
13641.15 110
13642.25 116
13643.36 100
13644.46 107
13645.56 119
13646.67 123
13647.77 122
13648.87 119
13649.98 104
13651.08 100
13652.18 116
13653.29 110
13654.39 103
13655.50 91
13656.60 93
13657.70 113
13658.81 109
13659.91 126
13661.02 91
13662.12 87
13663.22 103
13664.33 98
13665.43 88
13666.54 88
13667.64 98
13668.74 96
13669.85 97
13670.95 98
13672.06 137
13673.16 101
13674.27 98
13675.37 98
13676.48 113
13677.58 101
13678.69 87
13679.79 95
13680.90 120
13682.00 101
13683.10 92
13684.21 105
13685.31 102
13686.42 110
13687.52 114
13688.63 95
13689.74 103
13690.84 97
13691.95 91
13693.05 130
13694.16 110
13695.26 103
13696.37 86
13697.47 108
13698.58 105
13699.68 99
13700.79 102
13701.90 114
13703.00 95
13704.11 96
13705.21 75
13706.32 101
13707.42 93
13708.53 106
13709.64 98
13710.74 92
13711.85 95
13712.95 94
13714.06 111
13715.17 93
13716.27 103
13717.38 94
13718.49 107
13719.59 96
13720.70 117
13721.81 104
13722.91 91
13724.02 103
13725.12 92
13726.23 97
13727.34 103
13728.44 129
13729.55 88
13730.66 120
13731.77 122
13732.87 123
13733.98 131
13735.09 149
13736.19 139
13737.30 113
13738.41 113
13739.51 94
13740.62 108
13741.73 123
13742.84 124
13743.94 102
13745.05 115
13746.16 103
13747.27 103
13748.37 128
13749.48 115
13750.59 105
13751.70 117
13752.80 115
13753.91 119
13755.02 130
13756.13 105
13757.24 134
13758.34 113
13759.45 120
13760.56 149
13761.67 137
13762.78 133
13763.88 164
13764.99 139
13766.10 144
13767.21 146
13768.32 154
13769.43 157
13770.53 147
13771.64 193
13772.75 169
13773.86 146
13774.97 173
13776.08 160
13777.19 164
13778.29 192
13779.40 172
13780.51 150
13781.62 173
13782.73 156
13783.84 148
13784.95 137
13786.06 138
13787.17 139
13788.28 138
13789.38 134
13790.49 148
13791.60 122
13792.71 115
13793.82 121
13794.93 123
13796.04 103
13797.15 129
13798.26 124
13799.37 143
13800.48 112
13801.59 142
13802.70 108
13803.81 96
13804.92 128
13806.03 115
13807.14 121
13808.25 116
13809.36 133
13810.47 113
13811.58 115
13812.69 114
13813.80 125
13814.91 125
13816.02 120
13817.13 112
13818.24 115
13819.35 122
13820.46 105
13821.57 130
13822.68 107
13823.79 108
13824.90 116
13826.01 99
13827.12 105
13828.24 120
13829.35 99
13830.46 122
13831.57 123
13832.68 101
13833.79 106
13834.90 100
13836.01 128
13837.12 107
13838.23 104
13839.35 85
13840.46 111
13841.57 113
13842.68 123
13843.79 95
13844.90 121
13846.01 102
13847.13 112
13848.24 130
13849.35 128
13850.46 126
13851.57 139
13852.68 130
13853.80 94
13854.91 117
13856.02 91
13857.13 105
13858.24 112
13859.36 94
13860.47 91
13861.58 100
13862.69 113
13863.80 117
13864.92 119
13866.03 110
13867.14 110
13868.25 131
13869.37 125
13870.48 127
13871.59 117
13872.70 119
13873.82 127
13874.93 115
13876.04 108
13877.15 116
13878.27 140
13879.38 122
13880.49 133
13881.61 125
13882.72 107
13883.83 126
13884.94 131
13886.06 114
13887.17 149
13888.28 127
13889.40 133
13890.51 140
13891.62 122
13892.74 138
13893.85 173
13894.96 156
13896.08 155
13897.19 143
13898.30 151
13899.42 141
13900.53 133
13901.65 146
13902.76 152
13903.87 146
13904.99 131
13906.10 134
13907.21 113
13908.33 132
13909.44 114
13910.56 128
13911.67 119
13912.79 121
13913.90 116
13915.01 121
13916.13 143
13917.24 118
13918.36 144
13919.47 127
13920.59 162
13921.70 156
13922.81 136
13923.93 157
13925.04 139
13926.16 138
13927.27 165
13928.39 137
13929.50 145
13930.62 134
13931.73 131
13932.85 115
13933.96 130
13935.08 151
13936.19 127
13937.31 118
13938.42 117
13939.54 126
13940.65 126
13941.77 123
13942.88 109
13944.00 103
13945.12 132
13946.23 153
13947.35 131
13948.46 114
13949.58 120
13950.69 117
13951.81 139
13952.93 109
13954.04 124
13955.16 111
13956.27 117
13957.39 122
13958.50 93
13959.62 96
13960.74 119
13961.85 113
13962.97 97
13964.09 79
13965.20 84
13966.32 110
13967.43 131
13968.55 120
13969.67 110
13970.78 110
13971.90 110
13973.02 118
13974.13 117
13975.25 111
13976.37 114
13977.48 121
13978.60 102
13979.72 96
13980.83 112
13981.95 114
13983.07 105
13984.19 108
13985.30 118
13986.42 123
13987.54 114
13988.65 84
13989.77 113
13990.89 118
13992.01 100
13993.12 96
13994.24 115
13995.36 134
13996.48 95
13997.59 99
13998.71 100
13999.83 123
14000.95 123
14002.06 133
14003.18 107
14004.30 117
14005.42 98
14006.54 90
14007.65 106
14008.77 96
14009.89 113
14011.01 108
14012.13 104
14013.24 131
14014.36 145
14015.48 117
14016.60 97
14017.72 104
14018.84 106
14019.95 106
14021.07 94
14022.19 89
14023.31 102
14024.43 126
14025.55 114
14026.67 109
14027.79 95
14028.90 104
14030.02 106
14031.14 114
14032.26 99
14033.38 103
14034.50 100
14035.62 92
14036.74 109
14037.86 106
14038.98 118
14040.09 106
14041.21 109
14042.33 113
14043.45 126
14044.57 120
14045.69 108
14046.81 91
14047.93 101
14049.05 112
14050.17 122
14051.29 147
14052.41 114
14053.53 123
14054.65 120
14055.77 118
14056.89 120
14058.01 102
14059.13 100
14060.25 114
14061.37 111
14062.49 115
14063.61 123
14064.73 117
14065.85 130
14066.97 114
14068.09 128
14069.21 135
14070.33 116
14071.45 130
14072.57 144
14073.69 117
14074.81 152
14075.94 120
14077.06 137
14078.18 150
14079.30 127
14080.42 106
14081.54 151
14082.66 146
14083.78 144
14084.90 179
14086.02 142
14087.14 133
14088.27 130
14089.39 164
14090.51 153
14091.63 172
14092.75 164
14093.87 166
14094.99 174
14096.12 156
14097.24 142
14098.36 145
14099.48 172
14100.60 158
14101.72 168
14102.85 173
14103.97 154
14105.09 167
14106.21 159
14107.33 130
14108.46 113
14109.58 165
14110.70 142
14111.82 146
14112.94 121
14114.07 132
14115.19 128
14116.31 121
14117.43 115
14118.56 122
14119.68 136
14120.80 146
14121.92 140
14123.05 130
14124.17 113
14125.29 121
14126.41 120
14127.54 125
14128.66 114
14129.78 95
14130.90 130
14132.03 108
14133.15 127
14134.27 114
14135.40 144
14136.52 129
14137.64 119
14138.77 126
14139.89 126
14141.01 112
14142.14 122
14143.26 139
14144.38 96
14145.51 126
14146.63 138
14147.75 106
14148.88 114
14150.00 106
14151.12 96
14152.25 132
14153.37 118
14154.50 101
14155.62 122
14156.74 108
14157.87 116
14158.99 133
14160.12 111
14161.24 106
14162.36 128
14163.49 108
14164.61 129
14165.74 99
14166.86 88
14167.99 124
14169.11 121
14170.23 104
14171.36 110
14172.48 122
14173.61 109
14174.73 92
14175.86 126
14176.98 88
14178.11 102
14179.23 125
14180.36 113
14181.48 114
14182.61 113
14183.73 101
14184.86 100
14185.98 113
14187.11 106
14188.23 84
14189.36 107
14190.48 91
14191.61 107
14192.73 101
14193.86 103
14194.98 116
14196.11 108
14197.24 89
14198.36 104
14199.49 113
14200.61 106
14201.74 111
14202.86 94
14203.99 94
14205.12 106
14206.24 112
14207.37 108
14208.49 102
14209.62 96
14210.75 93
14211.87 124
14213.00 106
14214.12 111
14215.25 112
14216.38 127
14217.50 106
14218.63 100
14219.76 109
14220.88 99
14222.01 80
14223.14 119
14224.26 118
14225.39 91
14226.52 109
14227.64 114
14228.77 112
14229.90 98
14231.02 118
14232.15 96
14233.28 101
14234.40 113
14235.53 108
14236.66 85
14237.78 97
14238.91 105
14240.04 106
14241.17 113
14242.29 102
14243.42 127
14244.55 127
14245.68 118
14246.80 105
14247.93 86
14249.06 82
14250.19 94
14251.31 110
14252.44 89
14253.57 93
14254.70 109
14255.83 87
14256.95 100
14258.08 97
14259.21 79
14260.34 120
14261.47 118
14262.59 105
14263.72 91
14264.85 104
14265.98 125
14267.11 103
14268.23 85
14269.36 91
14270.49 110
14271.62 123
14272.75 113
14273.88 112
14275.01 100
14276.13 106
14277.26 102
14278.39 101
14279.52 82
14280.65 84
14281.78 83
14282.91 99
14284.04 94
14285.17 83
14286.29 88
14287.42 92
14288.55 109
14289.68 112
14290.81 114
14291.94 99
14293.07 93
14294.20 108
14295.33 87
14296.46 89
14297.59 90
14298.72 98
14299.85 138
14300.98 113
14302.11 107
14303.24 99
14304.37 86
14305.50 95
14306.63 80
14307.76 95
14308.89 122
14310.02 95
14311.15 104
14312.28 104
14313.41 91
14314.54 84
14315.67 102
14316.80 81
14317.93 89
14319.06 94
14320.19 103
14321.32 114
14322.45 103
14323.58 72
14324.71 80
14325.84 100
14326.97 82
14328.10 92
14329.23 76
14330.36 81
14331.49 92
14332.63 75
14333.76 68
14334.89 79
14336.02 100
14337.15 105
14338.28 94
14339.41 75
14340.54 90
14341.67 93
14342.81 93
14343.94 95
14345.07 76
14346.20 74
14347.33 73
14348.46 88
14349.59 88
14350.73 95
14351.86 90
14352.99 84
14354.12 80
14355.25 84
14356.39 90
14357.52 101
14358.65 111
14359.78 74
14360.91 93
14362.05 87
14363.18 91
14364.31 95
14365.44 88
14366.57 97
14367.71 92
14368.84 93
14369.97 94
14371.10 84
14372.24 119
14373.37 107
14374.50 97
14375.63 88
14376.77 99
14377.90 101
14379.03 81
14380.16 100
14381.30 83
14382.43 88
14383.56 88
14384.70 76
14385.83 86
14386.96 75
14388.10 76
14389.23 67
14390.36 94
14391.49 100
14392.63 96
14393.76 112
14394.89 101
14396.03 86
14397.16 93
14398.30 101
14399.43 99
14400.56 94
14401.70 89
14402.83 68
14403.96 85
14405.10 100
14406.23 115
14407.37 105
14408.50 91
14409.63 101
14410.77 100
14411.90 85
14413.04 85
14414.17 98
14415.30 88
14416.44 77
14417.57 99
14418.71 102
14419.84 67
14420.98 65
14422.11 106
14423.24 89
14424.38 98
14425.51 85
14426.65 108
14427.78 116
14428.92 100
14430.05 107
14431.19 103
14432.32 102
14433.46 95
14434.59 92
14435.73 104
14436.86 86
14438.00 89
14439.13 77
14440.27 86
14441.40 71
14442.54 84
14443.67 93
14444.81 86
14445.94 85
14447.08 93
14448.21 102
14449.35 108
14450.49 79
14451.62 83
14452.76 91
14453.89 95
14455.03 100
14456.16 97
14457.30 100
14458.44 98
14459.57 98
14460.71 111
14461.84 87
14462.98 94
14464.12 94
14465.25 86
14466.39 103
14467.52 122
14468.66 113
14469.80 95
14470.93 106
14472.07 91
14473.21 105
14474.34 89
14475.48 108
14476.62 89
14477.75 91
14478.89 117
14480.03 111
14481.16 120
14482.30 99
14483.44 112
14484.57 99
14485.71 98
14486.85 94
14487.98 79
14489.12 107
14490.26 104
14491.40 112
14492.53 123
14493.67 78
14494.81 85
14495.94 110
14497.08 88
14498.22 79
14499.36 92
14500.49 111
14501.63 108
14502.77 89
14503.91 92
14505.05 77
14506.18 81
14507.32 102
14508.46 100
14509.60 88
14510.73 98
14511.87 91
14513.01 84
14514.15 76
14515.29 82
14516.43 88
14517.56 94
14518.70 101
14519.84 81
14520.98 63
14522.12 76
14523.25 66
14524.39 88
14525.53 83
14526.67 99
14527.81 81
14528.95 102
14530.09 97
14531.23 81
14532.36 74
14533.50 107
14534.64 85
14535.78 79
14536.92 104
14538.06 90
14539.20 77
14540.34 110
14541.48 80
14542.62 80
14543.75 75
14544.89 90
14546.03 119
14547.17 75
14548.31 74
14549.45 69
14550.59 103
14551.73 95
14552.87 84
14554.01 97
14555.15 101
14556.29 70
14557.43 104
14558.57 80
14559.71 105
14560.85 117
14561.99 109
14563.13 85
14564.27 75
14565.41 94
14566.55 103
14567.69 99
14568.83 104
14569.97 83
14571.11 85
14572.25 104
14573.39 85
14574.53 71
14575.67 64
14576.81 80
14577.95 73
14579.09 88
14580.23 82
14581.37 89
14582.52 95
14583.66 85
14584.80 88
14585.94 78
14587.08 110
14588.22 92
14589.36 78
14590.50 85
14591.64 74
14592.78 77
14593.93 96
14595.07 78
14596.21 79
14597.35 98
14598.49 86
14599.63 100
14600.77 96
14601.92 70
14603.06 88
14604.20 78
14605.34 95
14606.48 68
14607.62 73
14608.77 87
14609.91 95
14611.05 79
14612.19 99
14613.33 79
14614.47 94
14615.62 83
14616.76 92
14617.90 92
14619.04 80
14620.19 60
14621.33 97
14622.47 109
14623.61 105
14624.76 103
14625.90 76
14627.04 79
14628.18 95
14629.33 98
14630.47 87
14631.61 70
14632.75 91
14633.90 81
14635.04 88
14636.18 96
14637.32 70
14638.47 115
14639.61 113
14640.75 110
14641.90 103
14643.04 97
14644.18 98
14645.33 107
14646.47 127
14647.61 87
14648.76 104
14649.90 101
14651.04 85
14652.19 99
14653.33 105
14654.47 94
14655.62 92
14656.76 99
14657.90 85
14659.05 80
14660.19 83
14661.34 93
14662.48 97
14663.62 95
14664.77 89
14665.91 85
14667.06 80
14668.20 106
14669.34 88
14670.49 86
14671.63 72
14672.78 93
14673.92 109
14675.07 80
14676.21 95
14677.35 90
14678.50 79
14679.64 80
14680.79 88
14681.93 78
14683.08 66
14684.22 110
14685.37 91
14686.51 92
14687.66 85
14688.80 80
14689.95 113
14691.09 76
14692.24 87
14693.38 90
14694.53 98
14695.67 100
14696.82 94
14697.96 81
14699.11 88
14700.25 92
14701.40 88
14702.54 81
14703.69 94
14704.84 88
14705.98 92
14707.13 94
14708.27 77
14709.42 84
14710.56 66
14711.71 89
14712.86 67
14714.00 79
14715.15 74
14716.29 76
14717.44 77
14718.59 71
14719.73 83
14720.88 86
14722.02 86
14723.17 86
14724.32 79
14725.46 77
14726.61 86
14727.76 105
14728.90 82
14730.05 71
14731.20 72
14732.34 103
14733.49 100
14734.64 95
14735.78 73
14736.93 77
14738.08 66
14739.22 91
14740.37 80
14741.52 80
14742.66 81
14743.81 90
14744.96 71
14746.11 82
14747.25 84
14748.40 79
14749.55 102
14750.69 101
14751.84 79
14752.99 76
14754.14 77
14755.28 70
14756.43 84
14757.58 89
14758.73 88
14759.87 83
14761.02 85
14762.17 90
14763.32 74
14764.47 75
14765.61 84
14766.76 97
14767.91 85
14769.06 92
14770.21 87
14771.35 88
14772.50 77
14773.65 103
14774.80 100
14775.95 79
14777.10 76
14778.24 79
14779.39 86
14780.54 79
14781.69 85
14782.84 85
14783.99 90
14785.14 100
14786.28 92
14787.43 83
14788.58 79
14789.73 94
14790.88 96
14792.03 103
14793.18 94
14794.33 89
14795.48 108
14796.62 108
14797.77 98
14798.92 121
14800.07 111
14801.22 106
14802.37 103
14803.52 83
14804.67 87
14805.82 97
14806.97 113
14808.12 88
14809.27 81
14810.42 88
14811.57 88
14812.72 78
14813.87 72
14815.02 83
14816.17 88
14817.32 97
14818.47 81
14819.62 79
14820.77 69
14821.92 74
14823.07 104
14824.22 96
14825.37 92
14826.52 80
14827.67 89
14828.82 104
14829.97 92
14831.12 87
14832.27 98
14833.42 86
14834.57 79
14835.72 73
14836.87 73
14838.02 87
14839.17 80
14840.33 61
14841.48 75
14842.63 77
14843.78 78
14844.93 93
14846.08 85
14847.23 71
14848.38 68
14849.53 93
14850.68 94
14851.84 100
14852.99 88
14854.14 82
14855.29 86
14856.44 62
14857.59 63
14858.74 69
14859.90 71
14861.05 76
14862.20 75
14863.35 82
14864.50 78
14865.65 69
14866.81 92
14867.96 90
14869.11 90
14870.26 89
14871.41 82
14872.57 95
14873.72 100
14874.87 87
14876.02 96
14877.18 81
14878.33 58
14879.48 85
14880.63 78
14881.79 75
14882.94 64
14884.09 80
14885.24 89
14886.40 92
14887.55 84
14888.70 96
14889.85 69
14891.01 71
14892.16 80
14893.31 82
14894.47 84
14895.62 85
14896.77 98
14897.92 95
14899.08 87
14900.23 66
14901.38 100
14902.54 101
14903.69 90
14904.84 91
14906.00 103
14907.15 95
14908.30 72
14909.46 78
14910.61 97
14911.76 100
14912.92 93
14914.07 101
14915.23 96
14916.38 79
14917.53 81
14918.69 101
14919.84 111
14921.00 106
14922.15 92
14923.30 99
14924.46 111
14925.61 94
14926.77 99
14927.92 101
14929.07 89
14930.23 98
14931.38 105
14932.54 113
14933.69 117
14934.85 92
14936.00 100
14937.16 96
14938.31 82
14939.46 94
14940.62 100
14941.77 77
14942.93 85
14944.08 110
14945.24 97
14946.39 105
14947.55 98
14948.70 82
14949.86 88
14951.01 81
14952.17 84
14953.32 101
14954.48 85
14955.63 91
14956.79 87
14957.95 75
14959.10 66
14960.26 85
14961.41 94
14962.57 96
14963.72 84
14964.88 79
14966.03 96
14967.19 98
14968.35 116
14969.50 90
14970.66 93
14971.81 85
14972.97 80
14974.13 96
14975.28 86
14976.44 72
14977.59 89
14978.75 90
14979.91 107
14981.06 98
14982.22 78
14983.38 83
14984.53 94
14985.69 78
14986.85 78
14988.00 87
14989.16 82
14990.32 83
14991.47 75
14992.63 76
14993.79 71
14994.94 72
14996.10 73
14997.26 72
14998.41 70
14999.57 63
15000.73 93
15001.88 83
15003.04 77
15004.20 68
15005.36 82
15006.51 95
15007.67 92
15008.83 90
15009.99 79
15011.14 106
15012.30 103
15013.46 84
15014.62 85
15015.77 75
15016.93 86
15018.09 81
15019.25 81
15020.40 78
15021.56 75
15022.72 88
15023.88 67
15025.04 92
15026.19 80
15027.35 78
15028.51 75
15029.67 58
15030.83 80
15031.98 71
15033.14 81
15034.30 63
15035.46 60
15036.62 57
15037.78 64
15038.94 73
15040.09 78
15041.25 70
15042.41 74
15043.57 105
15044.73 67
15045.89 65
15047.05 84
15048.21 72
15049.36 86
15050.52 75
15051.68 80
15052.84 54
15054.00 72
15055.16 82
15056.32 62
15057.48 80
15058.64 49
15059.80 66
15060.96 73
15062.12 78
15063.27 63
15064.43 80
15065.59 74
15066.75 95
15067.91 83
15069.07 76
15070.23 79
15071.39 99
15072.55 84
15073.71 76
15074.87 76
15076.03 74
15077.19 73
15078.35 82
15079.51 70
15080.67 72
15081.83 87
15082.99 98
15084.15 73
15085.31 62
15086.47 67
15087.63 65
15088.79 91
15089.96 76
15091.12 80
15092.28 72
15093.44 77
15094.60 76
15095.76 76
15096.92 82
15098.08 74
15099.24 83
15100.40 60
15101.56 72
15102.72 93
15103.88 83
15105.05 89
15106.21 75
15107.37 66
15108.53 64
15109.69 81
15110.85 82
15112.01 93
15113.17 71
15114.34 91
15115.50 67
15116.66 61
15117.82 64
15118.98 64
15120.14 56
15121.31 72
15122.47 64
15123.63 77
15124.79 74
15125.95 61
15127.11 67
15128.28 59
15129.44 78
15130.60 72
15131.76 73
15132.93 77
15134.09 76
15135.25 67
15136.41 80
15137.57 68
15138.74 75
15139.90 71
15141.06 71
15142.22 57
15143.39 66
15144.55 79
15145.71 70
15146.87 89
15148.04 64
15149.20 62
15150.36 69
15151.53 65
15152.69 61
15153.85 60
15155.01 64
15156.18 92
15157.34 79
15158.50 71
15159.67 57
15160.83 56
15161.99 62
15163.16 62
15164.32 70
15165.48 59
15166.65 63
15167.81 69
15168.97 73
15170.14 70
15171.30 72
15172.47 71
15173.63 93
15174.79 62
15175.96 53
15177.12 71
15178.28 85
15179.45 73
15180.61 62
15181.78 81
15182.94 58
15184.10 83
15185.27 72
15186.43 59
15187.60 63
15188.76 84
15189.93 67
15191.09 72
15192.25 61
15193.42 113
15194.58 92
15195.75 88
15196.91 78
15198.08 78
15199.24 76
15200.41 92
15201.57 74
15202.74 62
15203.90 79
15205.07 56
15206.23 61
15207.40 71
15208.56 65
15209.73 64
15210.89 67
15212.06 65
15213.22 74
15214.39 76
15215.55 75
15216.72 65
15217.88 75
15219.05 75
15220.22 74
15221.38 75
15222.55 73
15223.71 69
15224.88 58
15226.04 63
15227.21 62
15228.37 66
15229.54 68
15230.71 63
15231.87 77
15233.04 70
15234.20 69
15235.37 62
15236.54 87
15237.70 69
15238.87 69
15240.04 52
15241.20 74
15242.37 67
15243.53 89
15244.70 79
15245.87 62
15247.03 53
15248.20 59
15249.37 68
15250.53 60
15251.70 76
15252.87 77
15254.03 70
15255.20 74
15256.37 84
15257.54 80
15258.70 89
15259.87 59
15261.04 77
15262.20 86
15263.37 82
15264.54 84
15265.71 93
15266.87 85
15268.04 82
15269.21 81
15270.37 65
15271.54 84
15272.71 75
15273.88 53
15275.05 67
15276.21 73
15277.38 67
15278.55 79
15279.72 69
15280.88 72
15282.05 67
15283.22 77
15284.39 72
15285.56 54
15286.72 83
15287.89 69
15289.06 93
15290.23 65
15291.40 70
15292.56 83
15293.73 76
15294.90 66
15296.07 61
15297.24 54
15298.41 74
15299.58 65
15300.74 73
15301.91 77
15303.08 68
15304.25 71
15305.42 62
15306.59 57
15307.76 72
15308.93 57
15310.09 67
15311.26 63
15312.43 48
15313.60 87
15314.77 77
15315.94 57
15317.11 44
15318.28 67
15319.45 65
15320.62 72
15321.79 63
15322.96 70
15324.13 63
15325.30 60
15326.46 63
15327.63 76
15328.80 89
15329.97 91
15331.14 80
15332.31 64
15333.48 65
15334.65 62
15335.82 64
15336.99 59
15338.16 69
15339.33 60
15340.50 70
15341.67 108
15342.84 80
15344.01 69
15345.18 83
15346.35 84
15347.53 58
15348.70 83
15349.87 73
15351.04 77
15352.21 56
15353.38 88
15354.55 81
15355.72 60
15356.89 70
15358.06 74
15359.23 75
15360.40 63
15361.57 71
15362.74 75
15363.92 64
15365.09 68
15366.26 81
15367.43 69
15368.60 59
15369.77 54
15370.94 53
15372.11 68
15373.29 76
15374.46 64
15375.63 75
15376.80 64
15377.97 52
15379.14 63
15380.31 54
15381.49 80
15382.66 75
15383.83 72
15385.00 79
15386.17 71
15387.35 78
15388.52 63
15389.69 70
15390.86 59
15392.03 61
15393.21 57
15394.38 64
15395.55 66
15396.72 76
15397.89 80
15399.07 61
15400.24 69
15401.41 64
15402.58 57
15403.76 75
15404.93 71
15406.10 85
15407.28 63
15408.45 83
15409.62 75
15410.79 58
15411.97 66
15413.14 73
15414.31 65
15415.49 71
15416.66 70
15417.83 66
15419.00 70
15420.18 76
15421.35 78
15422.52 61
15423.70 75
15424.87 62
15426.04 88
15427.22 68
15428.39 52
15429.56 72
15430.74 68
15431.91 84
15433.09 74
15434.26 92
15435.43 68
15436.61 63
15437.78 56
15438.95 59
15440.13 62
15441.30 77
15442.48 60
15443.65 86
15444.82 76
15446.00 96
15447.17 65
15448.35 57
15449.52 50
15450.70 65
15451.87 74
15453.04 61
15454.22 62
15455.39 60
15456.57 60
15457.74 75
15458.92 76
15460.09 74
15461.27 81
15462.44 75
15463.62 72
15464.79 75
15465.97 57
15467.14 60
15468.32 67
15469.49 71
15470.67 67
15471.84 66
15473.02 66
15474.19 71
15475.37 63
15476.54 67
15477.72 81
15478.89 68
15480.07 65
15481.24 48
15482.42 45
15483.60 80
15484.77 78
15485.95 73
15487.12 57
15488.30 68
15489.47 60
15490.65 67
15491.83 52
15493.00 70
15494.18 72
15495.35 56
15496.53 62
15497.71 65
15498.88 66
15500.06 93
15501.24 65
15502.41 85
15503.59 76
15504.76 60
15505.94 69
15507.12 52
15508.29 74
15509.47 63
15510.65 59
15511.82 67
15513.00 54
15514.18 71
15515.35 56
15516.53 64
15517.71 75
15518.88 75
15520.06 65
15521.24 64
15522.42 66
15523.59 63
15524.77 79
15525.95 75
15527.12 74
15528.30 62
15529.48 78
15530.66 74
15531.83 49
15533.01 81
15534.19 81
15535.37 91
15536.54 71
15537.72 91
15538.90 75
15540.08 80
15541.25 63
15542.43 58
15543.61 58
15544.79 75
15545.97 65
15547.14 69
15548.32 73
15549.50 73
15550.68 66
15551.86 55
15553.04 56
15554.21 72
15555.39 53
15556.57 70
15557.75 74
15558.93 72
15560.11 70
15561.28 57
15562.46 63
15563.64 78
15564.82 80
15566.00 74
15567.18 64
15568.36 61
15569.54 65
15570.71 59
15571.89 47
15573.07 59
15574.25 86
15575.43 80
15576.61 66
15577.79 56
15578.97 81
15580.15 66
15581.33 59
15582.51 79
15583.69 77
15584.86 70
15586.04 81
15587.22 74
15588.40 60
15589.58 80
15590.76 66
15591.94 87
15593.12 59
15594.30 88
15595.48 75
15596.66 73
15597.84 81
15599.02 62
15600.20 68
15601.38 91
15602.56 87
15603.74 76
15604.92 90
15606.10 72
15607.28 86
15608.46 84
15609.64 75
15610.82 82
15612.00 71
15613.18 95
15614.37 64
15615.55 66
15616.73 73
15617.91 71
15619.09 88
15620.27 72
15621.45 64
15622.63 79
15623.81 88
15624.99 74
15626.17 65
15627.35 81
15628.54 76
15629.72 76
15630.90 80
15632.08 71
15633.26 71
15634.44 79
15635.62 94
15636.80 79
15637.99 83
15639.17 81
15640.35 79
15641.53 76
15642.71 78
15643.89 79
15645.08 83
15646.26 91
15647.44 79
15648.62 84
15649.80 79
15650.98 68
15652.17 82
15653.35 96
15654.53 104
15655.71 93
15656.90 79
15658.08 89
15659.26 88
15660.44 95
15661.62 80
15662.81 97
15663.99 91
15665.17 93
15666.35 84
15667.54 79
15668.72 90
15669.90 87
15671.08 103
15672.27 70
15673.45 68
15674.63 88
15675.82 83
15677.00 68
15678.18 59
15679.37 66
15680.55 81
15681.73 77
15682.91 79
15684.10 86
15685.28 85
15686.46 72
15687.65 82
15688.83 91
15690.01 73
15691.20 71
15692.38 70
15693.57 78
15694.75 72
15695.93 87
15697.12 81
15698.30 102
15699.48 90
15700.67 82
15701.85 90
15703.04 115
15704.22 90
15705.40 71
15706.59 91
15707.77 96
15708.96 103
15710.14 101
15711.32 106
15712.51 89
15713.69 76
15714.88 94
15716.06 89
15717.25 95
15718.43 90
15719.61 91
15720.80 84
15721.98 96
15723.17 85
15724.35 91
15725.54 80
15726.72 90
15727.91 83
15729.09 113
15730.28 97
15731.46 99
15732.65 90
15733.83 97
15735.02 96
15736.20 96
15737.39 112
15738.57 86
15739.76 103
15740.94 121
15742.13 102
15743.32 105
15744.50 94
15745.69 99
15746.87 92
15748.06 119
15749.24 118
15750.43 116
15751.61 94
15752.80 89
15753.99 81
15755.17 111
15756.36 112
15757.54 115
15758.73 80
15759.92 98
15761.10 119
15762.29 81
15763.47 92
15764.66 108
15765.85 82
15767.03 91
15768.22 110
15769.41 100
15770.59 99
15771.78 92
15772.97 101
15774.15 112
15775.34 103
15776.53 87
15777.71 104
15778.90 94
15780.09 75
15781.27 90
15782.46 88
15783.65 99
15784.83 102
15786.02 77
15787.21 75
15788.40 81
15789.58 101
15790.77 92
15791.96 92
15793.14 96
15794.33 99
15795.52 124
15796.71 111
15797.89 93
15799.08 57
15800.27 71
15801.46 61
15802.64 90
15803.83 100
15805.02 89
15806.21 85
15807.40 89
15808.58 82
15809.77 107
15810.96 92
15812.15 78
15813.34 97
15814.52 74
15815.71 83
15816.90 80
15818.09 58
15819.28 74
15820.47 81
15821.65 91
15822.84 75
15824.03 88
15825.22 93
15826.41 80
15827.60 86
15828.79 68
15829.97 95
15831.16 81
15832.35 72
15833.54 71
15834.73 84
15835.92 94
15837.11 76
15838.30 83
15839.49 65
15840.67 65
15841.86 80
15843.05 59
15844.24 58
15845.43 76
15846.62 86
15847.81 69
15849.00 81
15850.19 84
15851.38 85
15852.57 82
15853.76 75
15854.95 80
15856.14 77
15857.33 94
15858.52 91
15859.71 85
15860.90 70
15862.09 76
15863.28 70
15864.47 80
15865.66 72
15866.85 72
15868.04 106
15869.23 83
15870.42 67
15871.61 76
15872.80 78
15873.99 78
15875.18 77
15876.37 71
15877.56 77
15878.75 67
15879.94 87
15881.13 70
15882.32 72
15883.51 74
15884.70 91
15885.89 97
15887.08 95
15888.28 80
15889.47 70
15890.66 98
15891.85 88
15893.04 79
15894.23 86
15895.42 75
15896.61 86
15897.80 72
15899.00 71
15900.19 81
15901.38 63
15902.57 71
15903.76 90
15904.95 73
15906.14 79
15907.34 79
15908.53 77
15909.72 97
15910.91 83
15912.10 65
15913.30 90
15914.49 77
15915.68 92
15916.87 69
15918.06 51
15919.26 66
15920.45 72
15921.64 72
15922.83 81
15924.02 76
15925.22 87
15926.41 98
15927.60 79
15928.79 64
15929.99 66
15931.18 82
15932.37 70
15933.56 73
15934.76 85
15935.95 73
15937.14 77
15938.33 70
15939.53 79
15940.72 90
15941.91 75
15943.11 95
15944.30 67
15945.49 81
15946.69 72
15947.88 75
15949.07 73
15950.26 78
15951.46 90
15952.65 67
15953.84 71
15955.04 65
15956.23 96
15957.43 68
15958.62 92
15959.81 63
15961.01 67
15962.20 64
15963.39 62
15964.59 74
15965.78 61
15966.97 62
15968.17 62
15969.36 76
15970.56 65
15971.75 80
15972.94 72
15974.14 75
15975.33 71
15976.53 81
15977.72 61
15978.92 78
15980.11 72
15981.30 79
15982.50 82
15983.69 67
15984.89 74
15986.08 65
15987.28 79
15988.47 55
15989.67 82
15990.86 59
15992.06 69
15993.25 77
15994.45 51
15995.64 54
15996.84 61
15998.03 63
15999.23 50
16000.42 51
16001.62 72
16002.81 83
16004.01 75
16005.20 89
16006.40 84
16007.59 66
16008.79 59
16009.98 55
16011.18 65
16012.38 67
16013.57 82
16014.77 56
16015.96 52
16017.16 66
16018.35 78
16019.55 78
16020.75 61
16021.94 45
16023.14 70
16024.33 75
16025.53 57
16026.73 67
16027.92 68
16029.12 70
16030.31 82
16031.51 55
16032.71 69
16033.90 50
16035.10 66
16036.30 69
16037.49 55
16038.69 61
16039.89 65
16041.08 74
16042.28 75
16043.48 56
16044.67 56
16045.87 64
16047.07 55
16048.26 70
16049.46 67
16050.66 70
16051.85 81
16053.05 86
16054.25 72
16055.45 69
16056.64 63
16057.84 71
16059.04 99
16060.23 67
16061.43 70
16062.63 61
16063.83 75
16065.02 69
16066.22 69
16067.42 50
16068.62 77
16069.82 69
16071.01 86
16072.21 72
16073.41 50
16074.61 73
16075.80 68
16077.00 67
16078.20 69
16079.40 79
16080.60 58
16081.79 69
16082.99 61
16084.19 45
16085.39 66
16086.59 62
16087.79 46
16088.98 47
16090.18 59
16091.38 48
16092.58 63
16093.78 70
16094.98 78
16096.18 75
16097.37 71
16098.57 60
16099.77 70
16100.97 58
16102.17 68
16103.37 66
16104.57 60
16105.77 68
16106.97 73
16108.17 63
16109.36 64
16110.56 71
16111.76 80
16112.96 81
16114.16 61
16115.36 81
16116.56 66
16117.76 52
16118.96 66
16120.16 58
16121.36 72
16122.56 75
16123.76 69
16124.96 68
16126.16 72
16127.36 77
16128.56 59
16129.76 58
16130.96 74
16132.16 85
16133.36 65
16134.56 61
16135.76 72
16136.96 60
16138.16 76
16139.36 49
16140.56 77
16141.76 68
16142.96 73
16144.16 77
16145.36 57
16146.56 44
16147.76 67
16148.96 81
16150.16 72
16151.36 64
16152.57 60
16153.77 58
16154.97 66
16156.17 83
16157.37 61
16158.57 60
16159.77 62
16160.97 57
16162.17 61
16163.37 54
16164.58 63
16165.78 67
16166.98 69
16168.18 70
16169.38 64
16170.58 47
16171.78 68
16172.99 71
16174.19 52
16175.39 57
16176.59 69
16177.79 67
16178.99 55
16180.20 61
16181.40 67
16182.60 73
16183.80 55
16185.00 48
16186.21 42
16187.41 54
16188.61 51
16189.81 59
16191.02 50
16192.22 73
16193.42 73
16194.62 57
16195.82 56
16197.03 78
16198.23 65
16199.43 71
16200.63 69
16201.84 49
16203.04 53
16204.24 59
16205.45 83
16206.65 66
16207.85 77
16209.05 78
16210.26 56
16211.46 64
16212.66 47
16213.87 78
16215.07 62
16216.27 83
16217.48 69
16218.68 68
16219.88 64
16221.09 58
16222.29 49
16223.49 58
16224.70 61
16225.90 64
16227.10 60
16228.31 80
16229.51 72
16230.71 71
16231.92 50
16233.12 68
16234.33 62
16235.53 46
16236.73 58
16237.94 54
16239.14 59
16240.35 64
16241.55 57
16242.75 61
16243.96 69
16245.16 60
16246.37 57
16247.57 61
16248.78 68
16249.98 68
16251.18 55
16252.39 64
16253.59 62
16254.80 67
16256.00 67
16257.21 82
16258.41 79
16259.62 58
16260.82 64
16262.03 64
16263.23 67
16264.44 61
16265.64 72
16266.85 68
16268.05 77
16269.26 80
16270.46 58
16271.67 54
16272.87 78
16274.08 63
16275.28 54
16276.49 64
16277.69 62
16278.90 85
16280.11 84
16281.31 67
16282.52 68
16283.72 77
16284.93 64
16286.13 62
16287.34 77
16288.55 71
16289.75 77
16290.96 86
16292.16 75
16293.37 83
16294.58 74
16295.78 83
16296.99 87
16298.19 104
16299.40 91
16300.61 89
16301.81 67
16303.02 86
16304.23 70
16305.43 77
16306.64 97
16307.85 76
16309.05 61
16310.26 88
16311.47 67
16312.67 80
16313.88 59
16315.09 63
16316.29 80
16317.50 75
16318.71 86
16319.91 73
16321.12 93
16322.33 87
16323.54 78
16324.74 85
16325.95 68
16327.16 98
16328.36 72
16329.57 85
16330.78 72
16331.99 71
16333.19 65
16334.40 76
16335.61 78
16336.82 64
16338.02 72
16339.23 81
16340.44 84
16341.65 64
16342.86 77
16344.06 90
16345.27 82
16346.48 64
16347.69 60
16348.90 52
16350.10 65
16351.31 71
16352.52 65
16353.73 63
16354.94 73
16356.15 91
16357.35 64
16358.56 68
16359.77 58
16360.98 79
16362.19 70
16363.40 82
16364.61 73
16365.81 56
16367.02 71
16368.23 77
16369.44 55
16370.65 56
16371.86 57
16373.07 69
16374.28 67
16375.49 60
16376.69 58
16377.90 81
16379.11 75
16380.32 58
16381.53 72
16382.74 57
16383.95 76
16385.16 66
16386.37 58
16387.58 54
16388.79 60
16390.00 89
16391.21 62
16392.42 53
16393.63 76
16394.84 57
16396.05 67
16397.26 65
16398.47 63
16399.68 54
16400.89 44
16402.10 63
16403.31 64
16404.52 57
16405.73 44
16406.94 63
16408.15 62
16409.36 52
16410.57 55
16411.78 55
16412.99 59
16414.20 53
16415.41 56
16416.62 63
16417.83 77
16419.04 60
16420.25 60
16421.46 66
16422.68 69
16423.89 66
16425.10 63
16426.31 59
16427.52 69
16428.73 49
16429.94 63
16431.15 67
16432.36 58
16433.57 46
16434.79 62
16436.00 71
16437.21 47
16438.42 56
16439.63 56
16440.84 79
16442.05 65
16443.27 66
16444.48 74
16445.69 65
16446.90 58
16448.11 76
16449.33 75
16450.54 67
16451.75 49
16452.96 60
16454.17 69
16455.39 56
16456.60 56
16457.81 55
16459.02 92
16460.23 52
16461.45 58
16462.66 54
16463.87 62
16465.08 50
16466.30 67
16467.51 43
16468.72 65
16469.93 51
16471.15 62
16472.36 45
16473.57 55
16474.78 59
16476.00 66
16477.21 76
16478.42 51
16479.64 40
16480.85 61
16482.06 61
16483.27 62
16484.49 60
16485.70 50
16486.91 67
16488.13 65
16489.34 60
16490.55 56
16491.77 53
16492.98 67
16494.19 67
16495.41 55
16496.62 66
16497.84 47
16499.05 82
16500.26 58
16501.48 55
16502.69 62
16503.90 52
16505.12 55
16506.33 67
16507.55 74
16508.76 66
16509.97 89
16511.19 57
16512.40 56
16513.62 62
16514.83 62
16516.04 54
16517.26 56
16518.47 52
16519.69 49
16520.90 60
16522.12 40
16523.33 56
16524.55 54
16525.76 69
16526.98 74
16528.19 53
16529.40 62
16530.62 64
16531.83 60
16533.05 49
16534.26 62
16535.48 56
16536.69 67
16537.91 64
16539.12 53
16540.34 44
16541.56 73
16542.77 88
16543.99 70
16545.20 61
16546.42 61
16547.63 60
16548.85 62
16550.06 54
16551.28 45
16552.49 45
16553.71 57
16554.93 54
16556.14 62
16557.36 60
16558.57 56
16559.79 56
16561.00 63
16562.22 78
16563.44 51
16564.65 55
16565.87 66
16567.09 60
16568.30 69
16569.52 52
16570.73 67
16571.95 55
16573.17 59
16574.38 49
16575.60 56
16576.82 46
16578.03 62
16579.25 61
16580.47 56
16581.68 44
16582.90 63
16584.12 65
16585.33 66
16586.55 69
16587.77 87
16588.98 72
16590.20 67
16591.42 62
16592.64 46
16593.85 57
16595.07 54
16596.29 62
16597.50 59
16598.72 62
16599.94 64
16601.16 60
16602.37 63
16603.59 49
16604.81 53
16606.03 63
16607.24 56
16608.46 68
16609.68 53
16610.90 41
16612.12 58
16613.33 63
16614.55 57
16615.77 62
16616.99 68
16618.20 69
16619.42 74
16620.64 41
16621.86 55
16623.08 64
16624.30 71
16625.51 80
16626.73 48
16627.95 65
16629.17 68
16630.39 83
16631.61 66
16632.83 57
16634.04 74
16635.26 60
16636.48 58
16637.70 55
16638.92 54
16640.14 69
16641.36 68
16642.58 72
16643.79 70
16645.01 59
16646.23 66
16647.45 51
16648.67 58
16649.89 43
16651.11 71
16652.33 64
16653.55 58
16654.77 55
16655.99 61
16657.21 65
16658.43 61
16659.65 52
16660.86 69
16662.08 46
16663.30 79
16664.52 80
16665.74 56
16666.96 52
16668.18 49
16669.40 79
16670.62 57
16671.84 53
16673.06 51
16674.28 65
16675.50 75
16676.72 62
16677.94 51
16679.16 60
16680.38 59
16681.61 69
16682.83 54
16684.05 54
16685.27 58
16686.49 60
16687.71 68
16688.93 64
16690.15 53
16691.37 65
16692.59 67
16693.81 49
16695.03 52
16696.25 57
16697.47 55
16698.70 57
16699.92 55
16701.14 58
16702.36 58
16703.58 49
16704.80 39
16706.02 47
16707.24 40
16708.47 52
16709.69 52
16710.91 51
16712.13 52
16713.35 67
16714.57 62
16715.79 56
16717.02 36
16718.24 40
16719.46 54
16720.68 59
16721.90 54
16723.12 50
16724.35 58
16725.57 55
16726.79 63
16728.01 59
16729.24 62
16730.46 58
16731.68 58
16732.90 68
16734.12 47
16735.35 57
16736.57 58
16737.79 57
16739.01 57
16740.24 62
16741.46 60
16742.68 70
16743.90 62
16745.13 51
16746.35 56
16747.57 49
16748.80 55
16750.02 55
16751.24 40
16752.46 63
16753.69 67
16754.91 55
16756.13 60
16757.36 70
16758.58 62
16759.80 56
16761.03 70
16762.25 73
16763.47 73
16764.70 54
16765.92 64
16767.14 51
16768.37 77
16769.59 50
16770.81 44
16772.04 52
16773.26 48
16774.49 51
16775.71 49
16776.93 53
16778.16 75
16779.38 53
16780.61 40
16781.83 59
16783.05 77
16784.28 59
16785.50 59
16786.73 52
16787.95 58
16789.17 56
16790.40 51
16791.62 50
16792.85 55
16794.07 54
16795.30 47
16796.52 73
16797.75 69
16798.97 62
16800.20 45
16801.42 60
16802.64 76
16803.87 55
16805.09 55
16806.32 63
16807.54 59
16808.77 73
16809.99 64
16811.22 70
16812.45 64
16813.67 49
16814.90 70
16816.12 65
16817.35 70
16818.57 48
16819.80 53
16821.02 60
16822.25 65
16823.47 56
16824.70 47
16825.92 61
16827.15 57
16828.38 49
16829.60 57
16830.83 51
16832.05 67
16833.28 57
16834.51 57
16835.73 68
16836.96 65
16838.18 62
16839.41 65
16840.64 60
16841.86 58
16843.09 60
16844.32 81
16845.54 54
16846.77 69
16847.99 55
16849.22 47
16850.45 52
16851.67 59
16852.90 60
16854.13 53
16855.35 64
16856.58 61
16857.81 49
16859.03 55
16860.26 64
16861.49 75
16862.72 80
16863.94 75
16865.17 75
16866.40 81
16867.62 79
16868.85 68
16870.08 68
16871.31 66
16872.53 80
16873.76 82
16874.99 81
16876.22 60
16877.44 81
16878.67 70
16879.90 66
16881.13 81
16882.35 57
16883.58 77
16884.81 86
16886.04 74
16887.27 80
16888.49 64
16889.72 65
16890.95 70
16892.18 61
16893.41 62
16894.63 70
16895.86 74
16897.09 83
16898.32 70
16899.55 57
16900.78 74
16902.00 54
16903.23 71
16904.46 70
16905.69 66
16906.92 73
16908.15 66
16909.38 59
16910.60 66
16911.83 50
16913.06 65
16914.29 71
16915.52 72
16916.75 65
16917.98 64
16919.21 66
16920.44 68
16921.67 77
16922.89 67
16924.12 71
16925.35 70
16926.58 75
16927.81 61
16929.04 59
16930.27 74
16931.50 48
16932.73 62
16933.96 43
16935.19 50
16936.42 64
16937.65 72
16938.88 59
16940.11 60
16941.34 68
16942.57 62
16943.80 63
16945.03 58
16946.26 62
16947.49 68
16948.72 70
16949.95 54
16951.18 63
16952.41 61
16953.64 66
16954.87 58
16956.10 66
16957.33 67
16958.56 56
16959.79 60
16961.02 72
16962.25 58
16963.48 50
16964.71 59
16965.94 66
16967.18 55
16968.41 47
16969.64 64
16970.87 63
16972.10 49
16973.33 59
16974.56 58
16975.79 60
16977.02 47
16978.25 56
16979.49 77
16980.72 64
16981.95 63
16983.18 56
16984.41 72
16985.64 64
16986.87 58
16988.11 63
16989.34 38
16990.57 59
16991.80 52
16993.03 56
16994.26 59
16995.50 66
16996.73 69
16997.96 58
16999.19 54
17000.42 47
17001.66 78
17002.89 65
17004.12 63
17005.35 63
17006.59 59
17007.82 72
17009.05 52
17010.28 59
17011.51 62
17012.75 64
17013.98 60
17015.21 73
17016.44 59
17017.68 58
17018.91 56
17020.14 53
17021.38 73
17022.61 70
17023.84 61
17025.07 64
17026.31 62
17027.54 60
17028.77 55
17030.01 70
17031.24 48
17032.47 54
17033.71 56
17034.94 72
17036.17 57
17037.41 50
17038.64 61
17039.87 60
17041.11 54
17042.34 60
17043.57 48
17044.81 47
17046.04 63
17047.27 71
17048.51 67
17049.74 60
17050.98 57
17052.21 54
17053.44 44
17054.68 54
17055.91 62
17057.15 80
17058.38 70
17059.61 72
17060.85 50
17062.08 75
17063.32 68
17064.55 67
17065.79 54
17067.02 44
17068.26 65
17069.49 47
17070.72 60
17071.96 55
17073.19 40
17074.43 51
17075.66 49
17076.90 65
17078.13 55
17079.37 55
17080.60 54
17081.84 58
17083.07 61
17084.31 55
17085.54 61
17086.78 59
17088.01 54
17089.25 56
17090.48 53
17091.72 57
17092.95 38
17094.19 49
17095.43 59
17096.66 55
17097.90 49
17099.13 65
17100.37 59
17101.60 54
17102.84 64
17104.07 55
17105.31 53
17106.55 53
17107.78 58
17109.02 52
17110.25 61
17111.49 53
17112.73 64
17113.96 60
17115.20 54
17116.44 43
17117.67 43
17118.91 48
17120.14 62
17121.38 46
17122.62 35
17123.85 57
17125.09 62
17126.33 41
17127.56 48
17128.80 41
17130.04 52
17131.27 53
17132.51 52
17133.75 61
17134.98 39
17136.22 45
17137.46 51
17138.70 55
17139.93 57
17141.17 54
17142.41 58
17143.64 68
17144.88 55
17146.12 43
17147.36 58
17148.59 65
17149.83 64
17151.07 56
17152.31 55
17153.54 47
17154.78 61
17156.02 59
17157.26 53
17158.49 51
17159.73 62
17160.97 72
17162.21 47
17163.45 54
17164.68 65
17165.92 61
17167.16 62
17168.40 65
17169.64 60
17170.87 75
17172.11 57
17173.35 50
17174.59 70
17175.83 53
17177.07 47
17178.30 56
17179.54 51
17180.78 55
17182.02 50
17183.26 47
17184.50 47
17185.74 50
17186.98 51
17188.21 64
17189.45 63
17190.69 52
17191.93 46
17193.17 46
17194.41 47
17195.65 48
17196.89 46
17198.13 50
17199.37 57
17200.60 71
17201.84 57
17203.08 42
17204.32 47
17205.56 45
17206.80 35
17208.04 67
17209.28 57
17210.52 49
17211.76 53
17213.00 51
17214.24 59
17215.48 60
17216.72 63
17217.96 51
17219.20 55
17220.44 51
17221.68 40
17222.92 31
17224.16 39
17225.40 43
17226.64 53
17227.88 41
17229.12 51
17230.36 59
17231.60 67
17232.84 47
17234.08 56
17235.32 60
17236.56 60
17237.80 63
17239.04 48
17240.29 58
17241.53 45
17242.77 67
17244.01 54
17245.25 55
17246.49 52
17247.73 53
17248.97 56
17250.21 52
17251.45 70
17252.70 44
17253.94 46
17255.18 46
17256.42 65
17257.66 51
17258.90 46
17260.14 53
17261.38 58
17262.63 62
17263.87 54
17265.11 58
17266.35 37
17267.59 62
17268.83 58
17270.08 65
17271.32 39
17272.56 46
17273.80 60
17275.04 62
17276.29 49
17277.53 63
17278.77 70
17280.01 53
17281.25 63
17282.50 52
17283.74 61
17284.98 69
17286.22 53
17287.47 53
17288.71 50
17289.95 53
17291.19 51
17292.44 63
17293.68 63
17294.92 40
17296.16 60
17297.41 66
17298.65 52
17299.89 48
17301.14 45
17302.38 52
17303.62 58
17304.86 73
17306.11 53
17307.35 47
17308.59 63
17309.84 45
17311.08 43
17312.32 56
17313.57 48
17314.81 55
17316.05 54
17317.30 51
17318.54 45
17319.78 50
17321.03 62
17322.27 39
17323.52 52
17324.76 72
17326.00 57
17327.25 40
17328.49 54
17329.74 51
17330.98 47
17332.22 55
17333.47 51
17334.71 46
17335.96 55
17337.20 47
17338.44 48
17339.69 45
17340.93 55
17342.18 47
17343.42 39
17344.67 44
17345.91 49
17347.16 51
17348.40 60
17349.64 59
17350.89 62
17352.13 45
17353.38 42
17354.62 52
17355.87 48
17357.11 66
17358.36 70
17359.60 47
17360.85 59
17362.09 45
17363.34 44
17364.58 40
17365.83 50
17367.07 52
17368.32 59
17369.57 52
17370.81 52
17372.06 51
17373.30 38
17374.55 55
17375.79 56
17377.04 64
17378.28 45
17379.53 56
17380.78 58
17382.02 40
17383.27 47
17384.51 41
17385.76 64
17387.01 55
17388.25 55
17389.50 41
17390.74 48
17391.99 41
17393.24 54
17394.48 51
17395.73 50
17396.97 49
17398.22 48
17399.47 47
17400.71 48
17401.96 52
17403.21 55
17404.45 55
17405.70 56
17406.95 46
17408.19 50
17409.44 45
17410.69 52
17411.93 46
17413.18 42
17414.43 41
17415.68 38
17416.92 56
17418.17 61
17419.42 57
17420.66 52
17421.91 53
17423.16 55
17424.41 53
17425.65 62
17426.90 39
17428.15 49
17429.40 50
17430.64 61
17431.89 50
17433.14 47
17434.39 46
17435.63 51
17436.88 47
17438.13 36
17439.38 43
17440.63 62
17441.87 49
17443.12 62
17444.37 61
17445.62 44
17446.87 62
17448.11 47
17449.36 54
17450.61 46
17451.86 50
17453.11 43
17454.36 50
17455.60 50
17456.85 52
17458.10 42
17459.35 46
17460.60 54
17461.85 63
17463.10 50
17464.35 55
17465.59 48
17466.84 57
17468.09 55
17469.34 65
17470.59 39
17471.84 46
17473.09 50
17474.34 59
17475.59 68
17476.84 56
17478.08 50
17479.33 52
17480.58 54
17481.83 52
17483.08 55
17484.33 57
17485.58 56
17486.83 52
17488.08 52
17489.33 61
17490.58 43
17491.83 61
17493.08 55
17494.33 71
17495.58 62
17496.83 74
17498.08 50
17499.33 68
17500.58 67
17501.83 61
17503.08 47
17504.33 47
17505.58 51
17506.83 60
17508.08 45
17509.33 52
17510.58 56
17511.83 46
17513.08 51
17514.33 60
17515.58 59
17516.83 56
17518.09 61
17519.34 59
17520.59 65
17521.84 60
17523.09 49
17524.34 57
17525.59 55
17526.84 38
17528.09 45
17529.34 66
17530.59 55
17531.85 58
17533.10 52
17534.35 56
17535.60 55
17536.85 51
17538.10 48
17539.35 61
17540.61 61
17541.86 68
17543.11 59
17544.36 47
17545.61 38
17546.86 58
17548.12 57
17549.37 54
17550.62 56
17551.87 53
17553.12 54
17554.38 50
17555.63 57
17556.88 44
17558.13 59
17559.38 54
17560.64 46
17561.89 47
17563.14 58
17564.39 52
17565.65 50
17566.90 51
17568.15 48
17569.40 51
17570.66 49
17571.91 38
17573.16 48
17574.41 43
17575.67 43
17576.92 49
17578.17 34
17579.42 58
17580.68 43
17581.93 61
17583.18 47
17584.44 52
17585.69 37
17586.94 57
17588.20 50
17589.45 46
17590.70 53
17591.96 42
17593.21 48
17594.46 53
17595.72 57
17596.97 37
17598.22 50
17599.48 46
17600.73 42
17601.98 46
17603.24 46
17604.49 49
17605.75 31
17607.00 45
17608.25 38
17609.51 48
17610.76 45
17612.02 71
17613.27 46
17614.52 59
17615.78 55
17617.03 52
17618.29 51
17619.54 55
17620.80 46
17622.05 60
17623.30 52
17624.56 66
17625.81 71
17627.07 47
17628.32 40
17629.58 50
17630.83 54
17632.09 49
17633.34 80
17634.60 64
17635.85 53
17637.11 66
17638.36 63
17639.62 60
17640.87 50
17642.13 45
17643.38 37
17644.64 56
17645.89 43
17647.15 53
17648.40 53
17649.66 61
17650.91 57
17652.17 55
17653.43 42
17654.68 73
17655.94 50
17657.19 39
17658.45 54
17659.70 55
17660.96 56
17662.22 47
17663.47 57
17664.73 49
17665.98 68
17667.24 50
17668.50 54
17669.75 54
17671.01 61
17672.26 40
17673.52 65
17674.78 53
17676.03 52
17677.29 55
17678.55 49
17679.80 54
17681.06 63
17682.32 59
17683.57 42
17684.83 51
17686.09 48
17687.34 55
17688.60 64
17689.86 55
17691.11 48
17692.37 55
17693.63 55
17694.88 60
17696.14 43
17697.40 53
17698.66 54
17699.91 43
17701.17 59
17702.43 45
17703.68 44
17704.94 47
17706.20 68
17707.46 60
17708.71 54
17709.97 53
17711.23 52
17712.49 54
17713.74 52
17715.00 63
17716.26 54
17717.52 68
17718.78 54
17720.03 45
17721.29 53
17722.55 65
17723.81 63
17725.07 57
17726.32 59
17727.58 49
17728.84 40
17730.10 52
17731.36 49
17732.62 49
17733.87 62
17735.13 58
17736.39 44
17737.65 54
17738.91 57
17740.17 59
17741.43 70
17742.68 65
17743.94 54
17745.20 51
17746.46 60
17747.72 46
17748.98 51
17750.24 54
17751.50 50
17752.76 42
17754.01 53
17755.27 60
17756.53 52
17757.79 64
17759.05 60
17760.31 55
17761.57 54
17762.83 62
17764.09 51
17765.35 56
17766.61 47
17767.87 63
17769.13 52
17770.39 50
17771.65 45
17772.91 47
17774.17 61
17775.43 46
17776.69 53
17777.95 42
17779.21 48
17780.47 64
17781.73 47
17782.99 52
17784.25 55
17785.51 57
17786.77 49
17788.03 49
17789.29 45
17790.55 61
17791.81 54
17793.07 58
17794.33 52
17795.59 58
17796.85 31
17798.11 44
17799.37 47
17800.63 59
17801.90 49
17803.16 56
17804.42 54
17805.68 61
17806.94 64
17808.20 51
17809.46 56
17810.72 65
17811.98 40
17813.24 45
17814.51 44
17815.77 54
17817.03 61
17818.29 66
17819.55 58
17820.81 56
17822.07 51
17823.34 39
17824.60 64
17825.86 50
17827.12 49
17828.38 62
17829.65 67
17830.91 47
17832.17 47
17833.43 41
17834.69 45
17835.95 56
17837.22 61
17838.48 49
17839.74 49
17841.00 56
17842.27 63
17843.53 54
17844.79 46
17846.05 44
17847.32 54
17848.58 67
17849.84 50
17851.10 58
17852.37 59
17853.63 47
17854.89 40
17856.15 53
17857.42 37
17858.68 47
17859.94 53
17861.21 47
17862.47 53
17863.73 44
17864.99 50
17866.26 50
17867.52 36
17868.78 39
17870.05 51
17871.31 49
17872.57 46
17873.84 44
17875.10 52
17876.36 42
17877.63 55
17878.89 53
17880.15 53
17881.42 57
17882.68 52
17883.95 79
17885.21 53
17886.47 45
17887.74 54
17889.00 67
17890.27 65
17891.53 42
17892.79 57
17894.06 50
17895.32 79
17896.59 54
17897.85 47
17899.11 64
17900.38 54
17901.64 48
17902.91 42
17904.17 54
17905.44 49
17906.70 43
17907.97 50
17909.23 45
17910.50 43
17911.76 48
17913.02 65
17914.29 52
17915.55 55
17916.82 53
17918.08 44
17919.35 56
17920.61 47
17921.88 58
17923.14 48
17924.41 49
17925.67 37
17926.94 57
17928.21 56
17929.47 51
17930.74 54
17932.00 37
17933.27 49
17934.53 53
17935.80 57
17937.06 54
17938.33 53
17939.60 64
17940.86 62
17942.13 60
17943.39 54
17944.66 46
17945.92 48
17947.19 48
17948.46 54
17949.72 48
17950.99 57
17952.26 49
17953.52 56
17954.79 52
17956.05 46
17957.32 53
17958.59 54
17959.85 62
17961.12 50
17962.39 41
17963.65 50
17964.92 51
17966.19 36
17967.45 54
17968.72 57
17969.99 57
17971.25 46
17972.52 41
17973.79 70
17975.05 52
17976.32 44
17977.59 50
17978.85 71
17980.12 63
17981.39 66
17982.66 60
17983.92 66
17985.19 65
17986.46 63
17987.73 64
17988.99 57
17990.26 46
17991.53 36
17992.80 56
17994.06 58
17995.33 34
17996.60 39
17997.87 57
17999.13 62
18000.40 53
18001.67 69
18002.94 61
18004.21 48
18005.47 74
18006.74 61
18008.01 48
18009.28 65
18010.55 61
18011.82 57
18013.08 42
18014.35 48
18015.62 58
18016.89 67
18018.16 75
18019.43 52
18020.69 60
18021.96 56
18023.23 41
18024.50 50
18025.77 42
18027.04 55
18028.31 44
18029.58 50
18030.85 48
18032.11 45
18033.38 51
18034.65 56
18035.92 36
18037.19 42
18038.46 65
18039.73 65
18041.00 55
18042.27 55
18043.54 43
18044.81 46
18046.08 69
18047.35 58
18048.62 57
18049.88 58
18051.15 41
18052.42 42
18053.69 53
18054.96 52
18056.23 52
18057.50 45
18058.77 65
18060.04 69
18061.31 56
18062.58 43
18063.85 54
18065.12 44
18066.39 51
18067.66 51
18068.93 48
18070.20 32
18071.48 47
18072.75 52
18074.02 52
18075.29 56
18076.56 54
18077.83 75
18079.10 48
18080.37 50
18081.64 48
18082.91 44
18084.18 49
18085.45 66
18086.72 51
18087.99 37
18089.27 35
18090.54 45
18091.81 60
18093.08 59
18094.35 49
18095.62 48
18096.89 72
18098.16 48
18099.43 51
18100.71 41
18101.98 42
18103.25 41
18104.52 58
18105.79 53
18107.06 39
18108.34 33
18109.61 51
18110.88 57
18112.15 49
18113.42 45
18114.69 32
18115.97 52
18117.24 50
18118.51 41
18119.78 47
18121.06 49
18122.33 52
18123.60 62
18124.87 49
18126.14 44
18127.42 37
18128.69 53
18129.96 48
18131.23 55
18132.51 53
18133.78 41
18135.05 40
18136.32 40
18137.60 52
18138.87 57
18140.14 53
18141.42 70
18142.69 57
18143.96 35
18145.23 52
18146.51 46
18147.78 46
18149.05 56
18150.33 59
18151.60 44
18152.87 49
18154.15 46
18155.42 50
18156.69 60
18157.97 49
18159.24 46
18160.51 51
18161.79 52
18163.06 33
18164.33 44
18165.61 52
18166.88 40
18168.16 67
18169.43 66
18170.70 46
18171.98 56
18173.25 67
18174.53 76
18175.80 40
18177.07 38
18178.35 43
18179.62 49
18180.90 58
18182.17 51
18183.44 54
18184.72 48
18185.99 46
18187.27 53
18188.54 50
18189.82 56
18191.09 36
18192.37 54
18193.64 46
18194.92 44
18196.19 44
18197.46 59
18198.74 51
18200.01 46
18201.29 43
18202.56 55
18203.84 50
18205.11 41
18206.39 42
18207.67 50
18208.94 51
18210.22 58
18211.49 53
18212.77 43
18214.04 51
18215.32 37
18216.59 44
18217.87 45
18219.14 65
18220.42 51
18221.70 45
18222.97 60
18224.25 43
18225.52 52
18226.80 66
18228.07 68
18229.35 44
18230.63 52
18231.90 53
18233.18 62
18234.45 55
18235.73 43
18237.01 64
18238.28 63
18239.56 48
18240.84 37
18242.11 40
18243.39 40
18244.66 53
18245.94 42
18247.22 57
18248.49 55
18249.77 71
18251.05 51
18252.32 43
18253.60 41
18254.88 61
18256.16 66
18257.43 48
18258.71 53
18259.99 46
18261.26 60
18262.54 54
18263.82 56
18265.09 32
18266.37 38
18267.65 46
18268.93 49
18270.20 49
18271.48 54
18272.76 55
18274.04 52
18275.31 66
18276.59 64
18277.87 55
18279.15 53
18280.42 35
18281.70 48
18282.98 56
18284.26 53
18285.54 48
18286.81 39
18288.09 54
18289.37 50
18290.65 47
18291.93 48
18293.20 46
18294.48 52
18295.76 55
18297.04 52
18298.32 68
18299.60 43
18300.87 44
18302.15 53
18303.43 55
18304.71 45
18305.99 48
18307.27 57
18308.55 67
18309.82 57
18311.10 59
18312.38 54
18313.66 45
18314.94 55
18316.22 46
18317.50 62
18318.78 46
18320.06 48
18321.34 59
18322.61 48
18323.89 56
18325.17 52
18326.45 46
18327.73 52
18329.01 53
18330.29 45
18331.57 51
18332.85 47
18334.13 54
18335.41 46
18336.69 54
18337.97 45
18339.25 39
18340.53 47
18341.81 43
18343.09 48
18344.37 42
18345.65 32
18346.93 47
18348.21 47
18349.49 54
18350.77 46
18352.05 46
18353.33 44
18354.61 46
18355.89 47
18357.17 48
18358.45 48
18359.73 50
18361.01 51
18362.29 41
18363.57 37
18364.85 44
18366.13 55
18367.42 43
18368.70 57
18369.98 61
18371.26 38
18372.54 45
18373.82 37
18375.10 53
18376.38 47
18377.66 63
18378.94 48
18380.23 39
18381.51 45
18382.79 41
18384.07 43
18385.35 46
18386.63 43
18387.91 55
18389.20 70
18390.48 45
18391.76 41
18393.04 62
18394.32 49
18395.60 31
18396.89 56
18398.17 48
18399.45 44
18400.73 41
18402.01 44
18403.30 38
18404.58 55
18405.86 48
18407.14 46
18408.42 41
18409.71 49
18410.99 55
18412.27 69
18413.55 55
18414.84 37
18416.12 54
18417.40 55
18418.68 62
18419.97 44
18421.25 44
18422.53 46
18423.81 52
18425.10 49
18426.38 39
18427.66 48
18428.95 50
18430.23 55
18431.51 39
18432.79 55
18434.08 44
18435.36 50
18436.64 45
18437.93 52
18439.21 45
18440.49 49
18441.78 34
18443.06 48
18444.34 48
18445.63 40
18446.91 49
18448.19 56
18449.48 43
18450.76 47
18452.05 56
18453.33 50
18454.61 46
18455.90 51
18457.18 61
18458.47 50
18459.75 58
18461.03 46
18462.32 62
18463.60 56
18464.89 54
18466.17 50
18467.45 46
18468.74 51
18470.02 51
18471.31 48
18472.59 51
18473.88 45
18475.16 41
18476.45 50
18477.73 50
18479.01 47
18480.30 45
18481.58 38
18482.87 44
18484.15 44
18485.44 38
18486.72 49
18488.01 44
18489.29 64
18490.58 62
18491.86 51
18493.15 40
18494.43 38
18495.72 45
18497.00 47
18498.29 53
18499.58 46
18500.86 39
18502.15 56
18503.43 47
18504.72 49
18506.00 43
18507.29 40
18508.57 67
18509.86 46
18511.15 34
18512.43 44
18513.72 44
18515.00 39
18516.29 43
18517.58 47
18518.86 50
18520.15 42
18521.43 44
18522.72 48
18524.01 33
18525.29 54
18526.58 53
18527.87 64
18529.15 49
18530.44 47
18531.73 62
18533.01 39
18534.30 43
18535.59 45
18536.87 63
18538.16 49
18539.45 53
18540.73 44
18542.02 53
18543.31 67
18544.59 58
18545.88 46
18547.17 54
18548.45 40
18549.74 48
18551.03 43
18552.32 49
18553.60 43
18554.89 47
18556.18 53
18557.46 55
18558.75 59
18560.04 48
18561.33 43
18562.62 46
18563.90 58
18565.19 45
18566.48 58
18567.77 44
18569.05 44
18570.34 44
18571.63 52
18572.92 42
18574.21 45
18575.49 52
18576.78 51
18578.07 39
18579.36 44
18580.65 53
18581.93 46
18583.22 59
18584.51 45
18585.80 51
18587.09 52
18588.38 62
18589.66 55
18590.95 43
18592.24 48
18593.53 54
18594.82 46
18596.11 50
18597.40 47
18598.69 44
18599.97 53
18601.26 54
18602.55 45
18603.84 47
18605.13 44
18606.42 47
18607.71 59
18609.00 53
18610.29 62
18611.58 53
18612.87 64
18614.16 48
18615.44 45
18616.73 54
18618.02 39
18619.31 61
18620.60 59
18621.89 48
18623.18 40
18624.47 67
18625.76 64
18627.05 57
18628.34 58
18629.63 52
18630.92 49
18632.21 69
18633.50 57
18634.79 58
18636.08 48
18637.37 46
18638.66 74
18639.95 42
18641.24 55
18642.53 46
18643.82 46
18645.11 50
18646.40 51
18647.70 48
18648.99 54
18650.28 57
18651.57 42
18652.86 36
18654.15 54
18655.44 56
18656.73 50
18658.02 52
18659.31 35
18660.60 57
18661.89 57
18663.19 74
18664.48 54
18665.77 61
18667.06 44
18668.35 50
18669.64 58
18670.93 55
18672.22 60
18673.52 47
18674.81 71
18676.10 71
18677.39 73
18678.68 47
18679.97 47
18681.27 48
18682.56 55
18683.85 44
18685.14 44
18686.43 55
18687.72 65
18689.02 51
18690.31 53
18691.60 46
18692.89 42
18694.18 56
18695.48 50
18696.77 47
18698.06 51
18699.35 57
18700.65 48
18701.94 66
18703.23 44
18704.52 40
18705.82 50
18707.11 68
18708.40 57
18709.69 61
18710.99 56
18712.28 48
18713.57 59
18714.87 50
18716.16 49
18717.45 49
18718.74 47
18720.04 66
18721.33 61
18722.62 38
18723.92 44
18725.21 45
18726.50 49
18727.80 49
18729.09 46
18730.38 34
18731.68 45
18732.97 57
18734.26 62
18735.56 40
18736.85 44
18738.15 64
18739.44 60
18740.73 56
18742.03 52
18743.32 41
18744.61 45
18745.91 48
18747.20 52
18748.50 56
18749.79 52
18751.08 66
18752.38 45
18753.67 43
18754.97 39
18756.26 50
18757.56 55
18758.85 53
18760.14 59
18761.44 44
18762.73 53
18764.03 53
18765.32 49
18766.62 58
18767.91 47
18769.21 65
18770.50 66
18771.80 56
18773.09 59
18774.39 41
18775.68 38
18776.98 60
18778.27 62
18779.57 50
18780.86 51
18782.16 49
18783.45 51
18784.75 35
18786.04 46
18787.34 63
18788.63 48
18789.93 50
18791.23 48
18792.52 45
18793.82 55
18795.11 48
18796.41 52
18797.70 59
18799.00 60
18800.29 46
18801.59 62
18802.89 38
18804.18 48
18805.48 46
18806.77 48
18808.07 47
18809.37 50
18810.66 38
18811.96 50
18813.26 50
18814.55 41
18815.85 41
18817.14 41
18818.44 53
18819.74 52
18821.03 48
18822.33 42
18823.63 47
18824.92 51
18826.22 44
18827.52 45
18828.81 49
18830.11 48
18831.41 51
18832.71 37
18834.00 40
18835.30 42
18836.60 44
18837.89 42
18839.19 45
18840.49 50
18841.79 53
18843.08 53
18844.38 49
18845.68 49
18846.98 59
18848.27 61
18849.57 48
18850.87 39
18852.17 37
18853.46 38
18854.76 42
18856.06 32
18857.36 44
18858.65 53
18859.95 41
18861.25 35
18862.55 44
18863.85 39
18865.14 41
18866.44 43
18867.74 54
18869.04 49
18870.34 48
18871.64 38
18872.93 43
18874.23 36
18875.53 41
18876.83 52
18878.13 57
18879.43 41
18880.72 41
18882.02 44
18883.32 47
18884.62 69
18885.92 60
18887.22 61
18888.52 39
18889.82 46
18891.12 48
18892.41 48
18893.71 52
18895.01 45
18896.31 48
18897.61 45
18898.91 62
18900.21 65
18901.51 67
18902.81 56
18904.11 45
18905.41 46
18906.71 48
18908.01 46
18909.31 58
18910.61 34
18911.90 50
18913.20 35
18914.50 46
18915.80 32
18917.10 45
18918.40 35
18919.70 28
18921.00 47
18922.30 44
18923.60 43
18924.90 38
18926.20 54
18927.50 51
18928.80 60
18930.11 49
18931.41 41
18932.71 47
18934.01 34
18935.31 49
18936.61 52
18937.91 46
18939.21 32
18940.51 31
18941.81 53
18943.11 49
18944.41 36
18945.71 40
18947.01 46
18948.31 40
18949.62 36
18950.92 45
18952.22 48
18953.52 36
18954.82 34
18956.12 50
18957.42 47
18958.72 48
18960.03 42
18961.33 35
18962.63 36
18963.93 30
18965.23 49
18966.53 55
18967.83 43
18969.14 30
18970.44 41
18971.74 53
18973.04 49
18974.34 29
18975.64 37
18976.95 40
18978.25 41
18979.55 56
18980.85 40
18982.15 59
18983.46 43
18984.76 48
18986.06 49
18987.36 37
18988.67 50
18989.97 41
18991.27 42
18992.57 34
18993.88 35
18995.18 34
18996.48 37
18997.78 36
18999.09 47
19000.39 33
19001.69 33
19002.99 44
19004.30 55
19005.60 39
19006.90 51
19008.21 37
19009.51 42
19010.81 52
19012.12 40
19013.42 43
19014.72 44
19016.03 34
19017.33 34
19018.63 43
19019.94 45
19021.24 40
19022.54 38
19023.85 37
19025.15 45
19026.45 50
19027.76 47
19029.06 32
19030.36 44
19031.67 52
19032.97 42
19034.28 52
19035.58 54
19036.88 46
19038.19 44
19039.49 35
19040.80 45
19042.10 47
19043.40 54
19044.71 51
19046.01 47
19047.32 50
19048.62 56
19049.93 60
19051.23 41
19052.54 40
19053.84 60
19055.14 37
19056.45 51
19057.75 34
19059.06 43
19060.36 40
19061.67 56
19062.97 53
19064.28 36
19065.58 29
19066.89 41
19068.19 44
19069.50 35
19070.80 50
19072.11 38
19073.41 40
19074.72 45
19076.03 46
19077.33 27
19078.64 33
19079.94 37
19081.25 42
19082.55 44
19083.86 42
19085.16 50
19086.47 45
19087.78 42
19089.08 39
19090.39 46
19091.69 36
19093.00 50
19094.30 32
19095.61 46
19096.92 43
19098.22 36
19099.53 53
19100.84 57
19102.14 44
19103.45 34
19104.75 41
19106.06 35
19107.37 38
19108.67 37
19109.98 44
19111.29 44
19112.59 48
19113.90 42
19115.21 47
19116.51 37
19117.82 53
19119.13 40
19120.43 51
19121.74 36
19123.05 52
19124.35 49
19125.66 53
19126.97 41
19128.28 29
19129.58 54
19130.89 50
19132.20 48
19133.50 51
19134.81 54
19136.12 48
19137.43 45
19138.73 37
19140.04 38
19141.35 59
19142.66 47
19143.96 40
19145.27 44
19146.58 45
19147.89 40
19149.20 45
19150.50 49
19151.81 44
19153.12 41
19154.43 45
19155.74 49
19157.04 34
19158.35 38
19159.66 36
19160.97 56
19162.28 49
19163.59 55
19164.89 28
19166.20 58
19167.51 42
19168.82 46
19170.13 37
19171.44 43
19172.74 55
19174.05 52
19175.36 35
19176.67 42
19177.98 43
19179.29 51
19180.60 48
19181.91 36
19183.22 43
19184.52 46
19185.83 41
19187.14 33
19188.45 34
19189.76 41
19191.07 48
19192.38 62
19193.69 49
19195.00 45
19196.31 47
19197.62 51
19198.93 55
19200.24 40
19201.55 35
19202.86 52
19204.17 44
19205.48 35
19206.79 32
19208.10 42
19209.41 53
19210.72 53
19212.03 34
19213.34 40
19214.65 42
19215.96 61
19217.27 38
19218.58 38
19219.89 58
19221.20 57
19222.51 48
19223.82 32
19225.13 40
19226.44 24
19227.75 55
19229.06 50
19230.37 44
19231.68 34
19232.99 50
19234.30 53
19235.61 54
19236.92 45
19238.23 47
19239.55 56
19240.86 49
19242.17 55
19243.48 42
19244.79 38
19246.10 53
19247.41 52
19248.72 42
19250.04 55
19251.35 54
19252.66 52
19253.97 47
19255.28 48
19256.59 32
19257.90 45
19259.22 39
19260.53 41
19261.84 46
19263.15 28
19264.46 52
19265.77 46
19267.09 43
19268.40 45
19269.71 46
19271.02 55
19272.33 46
19273.65 49
19274.96 57
19276.27 66
19277.58 43
19278.90 41
19280.21 32
19281.52 35
19282.83 37
19284.14 52
19285.46 41
19286.77 51
19288.08 53
19289.40 63
19290.71 54
19292.02 43
19293.33 53
19294.65 49
19295.96 53
19297.27 43
19298.58 47
19299.90 52
19301.21 49
19302.52 45
19303.84 49
19305.15 42
19306.46 39
19307.78 45
19309.09 45
19310.40 40
19311.72 54
19313.03 45
19314.34 49
19315.66 38
19316.97 47
19318.28 39
19319.60 43
19320.91 33
19322.23 28
19323.54 45
19324.85 40
19326.17 39
19327.48 39
19328.80 60
19330.11 45
19331.42 39
19332.74 48
19334.05 49
19335.37 42
19336.68 50
19337.99 52
19339.31 48
19340.62 45
19341.94 46
19343.25 47
19344.57 34
19345.88 43
19347.20 41
19348.51 38
19349.83 48
19351.14 46
19352.45 41
19353.77 33
19355.08 45
19356.40 50
19357.71 46
19359.03 44
19360.34 45
19361.66 42
19362.97 43
19364.29 39
19365.61 46
19366.92 37
19368.24 38
19369.55 61
19370.87 48
19372.18 32
19373.50 40
19374.81 46
19376.13 50
19377.44 38
19378.76 37
19380.08 38
19381.39 34
19382.71 44
19384.02 36
19385.34 43
19386.66 35
19387.97 38
19389.29 44
19390.60 34
19391.92 46
19393.24 42
19394.55 38
19395.87 48
19397.18 39
19398.50 38
19399.82 45
19401.13 58
19402.45 45
19403.77 57
19405.08 49
19406.40 53
19407.72 46
19409.03 33
19410.35 49
19411.67 42
19412.98 36
19414.30 34
19415.62 45
19416.94 57
19418.25 52
19419.57 64
19420.89 37
19422.20 38
19423.52 42
19424.84 52
19426.16 36
19427.47 47
19428.79 41
19430.11 52
19431.43 47
19432.74 55
19434.06 53
19435.38 48
19436.70 56
19438.01 56
19439.33 33
19440.65 39
19441.97 52
19443.28 38
19444.60 48
19445.92 45
19447.24 39
19448.56 37
19449.87 42
19451.19 48
19452.51 35
19453.83 43
19455.15 50
19456.47 48
19457.78 44
19459.10 46
19460.42 34
19461.74 53
19463.06 42
19464.38 46
19465.70 45
19467.01 33
19468.33 37
19469.65 44
19470.97 38
19472.29 27
19473.61 40
19474.93 44
19476.25 51
19477.57 43
19478.88 39
19480.20 36
19481.52 40
19482.84 43
19484.16 27
19485.48 45
19486.80 47
19488.12 44
19489.44 55
19490.76 36
19492.08 47
19493.40 52
19494.72 47
19496.04 38
19497.36 48
19498.68 36
19500.00 44
19501.32 35
19502.64 42
19503.96 38
19505.28 51
19506.60 53
19507.92 30
19509.24 42
19510.56 44
19511.88 44
19513.20 42
19514.52 33
19515.84 47
19517.16 56
19518.48 40
19519.80 44
19521.12 57
19522.44 39
19523.76 40
19525.08 46
19526.40 41
19527.72 38
19529.04 36
19530.36 43
19531.69 35
19533.01 34
19534.33 60
19535.65 49
19536.97 41
19538.29 38
19539.61 41
19540.93 36
19542.25 41
19543.58 40
19544.90 37
19546.22 50
19547.54 64
19548.86 54
19550.18 49
19551.50 44
19552.83 31
19554.15 50
19555.47 39
19556.79 38
19558.11 59
19559.43 54
19560.76 54
19562.08 47
19563.40 40
19564.72 42
19566.04 41
19567.37 37
19568.69 44
19570.01 48
19571.33 31
19572.66 39
19573.98 49
19575.30 53
19576.62 39
19577.95 43
19579.27 41
19580.59 42
19581.91 39
19583.24 65
19584.56 46
19585.88 38
19587.20 33
19588.53 62
19589.85 43
19591.17 37
19592.50 52
19593.82 41
19595.14 45
19596.46 57
19597.79 41
19599.11 57
19600.43 41
19601.76 52
19603.08 46
19604.40 51
19605.73 39
19607.05 36
19608.37 44
19609.70 41
19611.02 48
19612.35 32
19613.67 42
19614.99 42
19616.32 37
19617.64 44
19618.96 46
19620.29 52
19621.61 48
19622.94 42
19624.26 47
19625.58 45
19626.91 36
19628.23 45
19629.56 37
19630.88 32
19632.21 36
19633.53 45
19634.85 53
19636.18 44
19637.50 41
19638.83 32
19640.15 29
19641.48 49
19642.80 33
19644.13 52
19645.45 46
19646.78 33
19648.10 57
19649.43 32
19650.75 23
19652.08 43
19653.40 41
19654.73 38
19656.05 38
19657.38 44
19658.70 40
19660.03 31
19661.35 38
19662.68 26
19664.00 48
19665.33 55
19666.65 49
19667.98 64
19669.30 39
19670.63 36
19671.96 40
19673.28 44
19674.61 55
19675.93 43
19677.26 35
19678.58 47
19679.91 48
19681.24 35
19682.56 32
19683.89 40
19685.21 32
19686.54 62
19687.87 61
19689.19 34
19690.52 49
19691.85 40
19693.17 45
19694.50 35
19695.82 61
19697.15 43
19698.48 47
19699.80 38
19701.13 44
19702.46 49
19703.78 37
19705.11 46
19706.44 42
19707.76 43
19709.09 43
19710.42 59
19711.75 65
19713.07 52
19714.40 57
19715.73 48
19717.05 53
19718.38 57
19719.71 56
19721.04 51
19722.36 38
19723.69 43
19725.02 51
19726.35 56
19727.67 53
19729.00 40
19730.33 45
19731.66 46
19732.98 46
19734.31 31
19735.64 49
19736.97 45
19738.29 34
19739.62 35
19740.95 35
19742.28 39
19743.61 40
19744.93 53
19746.26 47
19747.59 45
19748.92 48
19750.25 43
19751.58 54
19752.90 49
19754.23 44
19755.56 42
19756.89 43
19758.22 41
19759.55 42
19760.88 49
19762.20 39
19763.53 50
19764.86 56
19766.19 49
19767.52 45
19768.85 33
19770.18 48
19771.51 30
19772.84 41
19774.16 39
19775.49 45
19776.82 51
19778.15 44
19779.48 29
19780.81 32
19782.14 49
19783.47 44
19784.80 44
19786.13 51
19787.46 33
19788.79 40
19790.12 38
19791.45 45
19792.78 67
19794.11 52
19795.44 48
19796.77 33
19798.10 64
19799.43 42
19800.76 39
19802.09 50
19803.42 44
19804.75 54
19806.08 43
19807.41 47
19808.74 37
19810.07 60
19811.40 49
19812.73 41
19814.06 54
19815.39 44
19816.72 45
19818.05 53
19819.38 40
19820.71 40
19822.04 49
19823.37 50
19824.70 64
19826.03 40
19827.37 33
19828.70 38
19830.03 29
19831.36 36
19832.69 24
19834.02 33
19835.35 33
19836.68 34
19838.01 43
19839.35 36
19840.68 37
19842.01 44
19843.34 49
19844.67 41
19846.00 36
19847.33 37
19848.67 32
19850.00 39
19851.33 34
19852.66 43
19853.99 46
19855.32 51
19856.66 26
19857.99 47
19859.32 41
19860.65 44
19861.98 45
19863.32 49
19864.65 50
19865.98 53
19867.31 45
19868.65 40
19869.98 39
19871.31 36
19872.64 35
19873.98 45
19875.31 48
19876.64 35
19877.97 41
19879.31 36
19880.64 40
19881.97 57
19883.30 70
19884.64 47
19885.97 42
19887.30 58
19888.64 36
19889.97 41
19891.30 37
19892.63 32
19893.97 47
19895.30 33
19896.63 38
19897.97 37
19899.30 32
19900.63 38
19901.97 55
19903.30 40
19904.63 34
19905.97 55
19907.30 42
19908.64 45
19909.97 43
19911.30 41
19912.64 55
19913.97 46
19915.30 36
19916.64 38
19917.97 56
19919.31 42
19920.64 36
19921.97 42
19923.31 39
19924.64 46
19925.98 51
19927.31 42
19928.65 40
19929.98 34
19931.31 38
19932.65 51
19933.98 44
19935.32 54
19936.65 42
19937.99 45
19939.32 44
19940.66 35
19941.99 43
19943.33 39
19944.66 46
19946.00 46
19947.33 32
19948.67 46
19950.00 44
19951.34 46
19952.67 39
19954.01 49
19955.34 48
19956.68 53
19958.01 54
19959.35 30
19960.68 44
19962.02 49
19963.35 37
19964.69 40
19966.02 39
19967.36 43
19968.70 58
19970.03 33
19971.37 47
19972.70 47
19974.04 38
19975.37 32
19976.71 56
19978.05 42
19979.38 38
19980.72 38
19982.05 37
19983.39 54
19984.73 46
19986.06 37
19987.40 57
19988.74 48
19990.07 49
19991.41 41
19992.74 45
19994.08 51
19995.42 40
19996.75 36
19998.09 44
19999.43 27
20000.76 33
20002.10 50
20003.44 43
20004.77 34
20006.11 49
20007.45 36
20008.79 45
20010.12 40
20011.46 47
20012.80 46
20014.13 34
20015.47 50
20016.81 47
20018.15 56
20019.48 51
20020.82 35
20022.16 40
20023.50 45
20024.83 42
20026.17 54
20027.51 32
20028.85 48
20030.18 52
20031.52 47
20032.86 57
20034.20 51
20035.53 47
20036.87 57
20038.21 53
20039.55 49
20040.89 47
20042.22 40
20043.56 44
20044.90 49
20046.24 37
20047.58 34
20048.92 44
20050.25 45
20051.59 45
20052.93 50
20054.27 42
20055.61 39
20056.95 40
20058.29 40
20059.62 41
20060.96 43
20062.30 49
20063.64 43
20064.98 39
20066.32 45
20067.66 53
20069.00 42
20070.34 30
20071.67 54
20073.01 38
20074.35 45
20075.69 51
20077.03 38
20078.37 37
20079.71 55
20081.05 47
20082.39 46
20083.73 45
20085.07 30
20086.41 31
20087.75 45
20089.09 50
20090.43 38
20091.77 46
20093.11 58
20094.45 46
20095.79 69
20097.13 45
20098.47 30
20099.81 47
20101.15 57
20102.49 43
20103.83 54
20105.17 43
20106.51 56
20107.85 49
20109.19 50
20110.53 46
20111.87 45
20113.21 40
20114.55 48
20115.89 40
20117.23 43
20118.57 57
20119.91 51
20121.25 36
20122.59 46
20123.93 42
20125.28 40
20126.62 43
20127.96 41
20129.30 47
20130.64 43
20131.98 38
20133.32 40
20134.66 39
20136.00 48
