# Supplementary material for: MALDI-TOF MS typing enables the classification of brewing yeasts of the genus Saccharomyces to major beer styles
Source: PLoS One. 2017 Aug 9;12(8):e0181694. doi: 10.1371/journal.pone.0181694 (PMC5549903; doi:10.1371/journal.pone.0181694)
Supplement: S11 File — The directory includes 90 raw files and was zipped to “.zip”; the folder has three strains with 30 spectra per strain; S1 Text explains the raw files with an example and Table 1 represents the yeast strains used within the experiment. (ZIP) [file pone.0181694.s014.zip › 31-33/30337-338-OG-Alt-Alt-YPG-18h-E-E_2015-08-12__0_F6_1.dat]

1999.93 2955
2000.35 2866
2000.77 2706
2001.19 2883
2001.61 2944
2002.03 2741
2002.46 2725
2002.88 2774
2003.30 2873
2003.72 2655
2004.14 2868
2004.57 2939
2004.99 2943
2005.41 2793
2005.83 2965
2006.25 3028
2006.68 2973
2007.10 2752
2007.52 2799
2007.94 2704
2008.37 2681
2008.79 2583
2009.21 2855
2009.63 2802
2010.06 2790
2010.48 3002
2010.90 2843
2011.32 2671
2011.75 2687
2012.17 2601
2012.59 2599
2013.02 2644
2013.44 2674
2013.86 2523
2014.29 2611
2014.71 2574
2015.13 2458
2015.55 2564
2015.98 2749
2016.40 2737
2016.82 2535
2017.25 2622
2017.67 2591
2018.10 2583
2018.52 2707
2018.94 2756
2019.37 2921
2019.79 2819
2020.21 2736
2020.64 2777
2021.06 2630
2021.48 2673
2021.91 2600
2022.33 2786
2022.76 2806
2023.18 2752
2023.60 2632
2024.03 2760
2024.45 2497
2024.88 2532
2025.30 2845
2025.73 2582
2026.15 2647
2026.57 2626
2027.00 2719
2027.42 2644
2027.85 2474
2028.27 2358
2028.70 2547
2029.12 2542
2029.55 2548
2029.97 2626
2030.40 2574
2030.82 2417
2031.24 2525
2031.67 2497
2032.09 2495
2032.52 2353
2032.94 2340
2033.37 2533
2033.79 2449
2034.22 2491
2034.65 2588
2035.07 2731
2035.50 2721
2035.92 2498
2036.35 2667
2036.77 2734
2037.20 2690
2037.62 2635
2038.05 2639
2038.47 2709
2038.90 2625
2039.33 2667
2039.75 2742
2040.18 2811
2040.60 2942
2041.03 2832
2041.45 2806
2041.88 2905
2042.31 2917
2042.73 2953
2043.16 2802
2043.58 2907
2044.01 2890
2044.44 2693
2044.86 2765
2045.29 2467
2045.72 2336
2046.14 2616
2046.57 2771
2047.00 2669
2047.42 2569
2047.85 2655
2048.28 2581
2048.70 2466
2049.13 2595
2049.56 2686
2049.98 2649
2050.41 2678
2050.84 2662
2051.26 2583
2051.69 2621
2052.12 2596
2052.54 2647
2052.97 2722
2053.40 2582
2053.83 2794
2054.25 2695
2054.68 2558
2055.11 2577
2055.53 2564
2055.96 2510
2056.39 2440
2056.82 2631
2057.24 2840
2057.67 2598
2058.10 2663
2058.53 2703
2058.96 2680
2059.38 2560
2059.81 2541
2060.24 2663
2060.67 2538
2061.10 2532
2061.52 2614
2061.95 2699
2062.38 2631
2062.81 2519
2063.24 2690
2063.66 2543
2064.09 2533
2064.52 2459
2064.95 2471
2065.38 2691
2065.81 2740
2066.23 2488
2066.66 2527
2067.09 2613
2067.52 2820
2067.95 2893
2068.38 2751
2068.81 2617
2069.23 2767
2069.66 2683
2070.09 2755
2070.52 2770
2070.95 2531
2071.38 2503
2071.81 2580
2072.24 2730
2072.67 2747
2073.10 2761
2073.53 2917
2073.95 2720
2074.38 2693
2074.81 2816
2075.24 2898
2075.67 2745
2076.10 2609
2076.53 2721
2076.96 2821
2077.39 2907
2077.82 2872
2078.25 2980
2078.68 2947
2079.11 2997
2079.54 3200
2079.97 2977
2080.40 3113
2080.83 3097
2081.26 3190
2081.69 3304
2082.12 3211
2082.55 3360
2082.98 3651
2083.41 3372
2083.84 3149
2084.27 2877
2084.70 2878
2085.13 2948
2085.56 2867
2085.99 2817
2086.42 2774
2086.85 2795
2087.29 2820
2087.72 2862
2088.15 2654
2088.58 2555
2089.01 2548
2089.44 2708
2089.87 2551
2090.30 2753
2090.73 2739
2091.16 2613
2091.59 2707
2092.03 2623
2092.46 2681
2092.89 2519
2093.32 2578
2093.75 2722
2094.18 2687
2094.61 2641
2095.05 2622
2095.48 2633
2095.91 2764
2096.34 2873
2096.77 2675
2097.20 2559
2097.63 2771
2098.07 2855
2098.50 2745
2098.93 2647
2099.36 2780
2099.79 2824
2100.23 2679
2100.66 2522
2101.09 2533
2101.52 2497
2101.95 2601
2102.39 2566
2102.82 2555
2103.25 2528
2103.68 2597
2104.12 2520
2104.55 2635
2104.98 2672
2105.41 2669
2105.85 2737
2106.28 2737
2106.71 2369
2107.14 2667
2107.58 2756
2108.01 2474
2108.44 2607
2108.88 2664
2109.31 2612
2109.74 2873
2110.18 2978
2110.61 2773
2111.04 2834
2111.47 2778
2111.91 2883
2112.34 2755
2112.77 2721
2113.21 2754
2113.64 2577
2114.07 2394
2114.51 2453
2114.94 2593
2115.37 2552
2115.81 2522
2116.24 2620
2116.68 2604
2117.11 2565
2117.54 2546
2117.98 2512
2118.41 2444
2118.85 2492
2119.28 2493
2119.71 2364
2120.15 2455
2120.58 2634
2121.02 2610
2121.45 2822
2121.88 2921
2122.32 2686
2122.75 2571
2123.19 2831
2123.62 2718
2124.06 2560
2124.49 2703
2124.92 2744
2125.36 2670
2125.79 2796
2126.23 2613
2126.66 2562
2127.10 2578
2127.53 2626
2127.97 2270
2128.40 2469
2128.84 2599
2129.27 2506
2129.71 2588
2130.14 2738
2130.58 2615
2131.01 2542
2131.45 2685
2131.88 2454
2132.32 2689
2132.75 2917
2133.19 2850
2133.63 2853
2134.06 2801
2134.50 2767
2134.93 2542
2135.37 2580
2135.80 2623
2136.24 2655
2136.67 2807
2137.11 2809
2137.55 2780
2137.98 2877
2138.42 2857
2138.85 3012
2139.29 3220
2139.73 2913
2140.16 2876
2140.60 2877
2141.03 2674
2141.47 2858
2141.91 2812
2142.34 2520
2142.78 2669
2143.22 2843
2143.65 2754
2144.09 2773
2144.53 2573
2144.96 2435
2145.40 2532
2145.84 2485
2146.27 2505
2146.71 2567
2147.15 2564
2147.58 2448
2148.02 2610
2148.46 2553
2148.89 2549
2149.33 2816
2149.77 2783
2150.21 2952
2150.64 3046
2151.08 3116
2151.52 3211
2151.95 3424
2152.39 3389
2152.83 3640
2153.27 3452
2153.70 3625
2154.14 3463
2154.58 3190
2155.02 3262
2155.45 3132
2155.89 3055
2156.33 2992
2156.77 2861
2157.21 2807
2157.64 2610
2158.08 2731
2158.52 2703
2158.96 2605
2159.40 2550
2159.83 2626
2160.27 2711
2160.71 2582
2161.15 2544
2161.59 2493
2162.02 2620
2162.46 2578
2162.90 2613
2163.34 2572
2163.78 2522
2164.22 2629
2164.66 2716
2165.09 2794
2165.53 2745
2165.97 2634
2166.41 2504
2166.85 2859
2167.29 2858
2167.73 2887
2168.17 2812
2168.60 2945
2169.04 2981
2169.48 2787
2169.92 2911
2170.36 2971
2170.80 2849
2171.24 2609
2171.68 2728
2172.12 2826
2172.56 2920
2173.00 3004
2173.44 2816
2173.88 2848
2174.32 2569
2174.76 2763
2175.20 2698
2175.64 2638
2176.07 3039
2176.51 2901
2176.95 2783
2177.39 2620
2177.83 2820
2178.27 2888
2178.71 2987
2179.15 2942
2179.59 2916
2180.03 2973
2180.47 3096
2180.92 3243
2181.36 3035
2181.80 3138
2182.24 3201
2182.68 3238
2183.12 3232
2183.56 3265
2184.00 3167
2184.44 2996
2184.88 2834
2185.32 2802
2185.76 2683
2186.20 2732
2186.64 2643
2187.08 2752
2187.52 2510
2187.97 2633
2188.41 2699
2188.85 2699
2189.29 3043
2189.73 2839
2190.17 2914
2190.61 2970
2191.05 3080
2191.49 3043
2191.94 2903
2192.38 3103
2192.82 3047
2193.26 3084
2193.70 3017
2194.14 2904
2194.58 2758
2195.03 2822
2195.47 2981
2195.91 2896
2196.35 2927
2196.79 2827
2197.24 2839
2197.68 2945
2198.12 2796
2198.56 2772
2199.00 2772
2199.45 2871
2199.89 2933
2200.33 2719
2200.77 2817
2201.21 2815
2201.66 2668
2202.10 2696
2202.54 2723
2202.98 2734
2203.43 2819
2203.87 2868
2204.31 2910
2204.75 2636
2205.20 2617
2205.64 2708
2206.08 2674
2206.53 2700
2206.97 2699
2207.41 2859
2207.85 2809
2208.30 2600
2208.74 2752
2209.18 2803
2209.63 2911
2210.07 3077
2210.51 3077
2210.96 3196
2211.40 3201
2211.84 2999
2212.29 3029
2212.73 3046
2213.17 2803
2213.62 2769
2214.06 3007
2214.50 2948
2214.95 2900
2215.39 3026
2215.84 2922
2216.28 2819
2216.72 2635
2217.17 2809
2217.61 2906
2218.05 2854
2218.50 2879
2218.94 2958
2219.39 2794
2219.83 2824
2220.28 2722
2220.72 2764
2221.16 2795
2221.61 2783
2222.05 2829
2222.50 2676
2222.94 2725
2223.39 2698
2223.83 2842
2224.28 2909
2224.72 2835
2225.16 2978
2225.61 2949
2226.05 3133
2226.50 3153
2226.94 3043
2227.39 2881
2227.83 3191
2228.28 3267
2228.72 3314
2229.17 3251
2229.61 3051
2230.06 3239
2230.50 3152
2230.95 3031
2231.40 3223
2231.84 2935
2232.29 2847
2232.73 3255
2233.18 3123
2233.62 3062
2234.07 2882
2234.51 2970
2234.96 3108
2235.41 3028
2235.85 3139
2236.30 3174
2236.74 3114
2237.19 3317
2237.63 3169
2238.08 3398
2238.53 3364
2238.97 3082
2239.42 3035
2239.86 3176
2240.31 3141
2240.76 2953
2241.20 3213
2241.65 3206
2242.10 3259
2242.54 2969
2242.99 2879
2243.44 3020
2243.88 2765
2244.33 2793
2244.78 2810
2245.22 2628
2245.67 2766
2246.12 2876
2246.56 2692
2247.01 2737
2247.46 2667
2247.90 2687
2248.35 2762
2248.80 2721
2249.24 2784
2249.69 2849
2250.14 2847
2250.59 2806
2251.03 2837
2251.48 2768
2251.93 2878
2252.38 2718
2252.82 2747
2253.27 2780
2253.72 2811
2254.17 2704
2254.61 2815
2255.06 2800
2255.51 2639
2255.96 2847
2256.40 2698
2256.85 2666
2257.30 2862
2257.75 2863
2258.20 2784
2258.64 2717
2259.09 2665
2259.54 2544
2259.99 2724
2260.44 2703
2260.88 2707
2261.33 2596
2261.78 2628
2262.23 2727
2262.68 2697
2263.13 2795
2263.58 3112
2264.02 3101
2264.47 3051
2264.92 3094
2265.37 3134
2265.82 3290
2266.27 3487
2266.72 3456
2267.17 3575
2267.61 3727
2268.06 3803
2268.51 3816
2268.96 3895
2269.41 3889
2269.86 3599
2270.31 3591
2270.76 3576
2271.21 3298
2271.66 3317
2272.11 3395
2272.56 3314
2273.00 3494
2273.45 3276
2273.90 3336
2274.35 3265
2274.80 3297
2275.25 3274
2275.70 3132
2276.15 2977
2276.60 3097
2277.05 3093
2277.50 2876
2277.95 2982
2278.40 3025
2278.85 3028
2279.30 3096
2279.75 3254
2280.20 3149
2280.65 2993
2281.10 2979
2281.55 2996
2282.00 3041
2282.45 3137
2282.90 3279
2283.35 3353
2283.81 3342
2284.26 3045
2284.71 3242
2285.16 3369
2285.61 3333
2286.06 3153
2286.51 3034
2286.96 2840
2287.41 2981
2287.86 3011
2288.31 2944
2288.76 3199
2289.22 3169
2289.67 3066
2290.12 3306
2290.57 3505
2291.02 3652
2291.47 3570
2291.92 3902
2292.37 3861
2292.83 4287
2293.28 4550
2293.73 4479
2294.18 4543
2294.63 4600
2295.08 4509
2295.53 4703
2295.99 4604
2296.44 4613
2296.89 4487
2297.34 4460
2297.79 4272
2298.25 3971
2298.70 3924
2299.15 3748
2299.60 3754
2300.05 3538
2300.51 3283
2300.96 3348
2301.41 3067
2301.86 3064
2302.32 3083
2302.77 3203
2303.22 3292
2303.67 3267
2304.13 3102
2304.58 3108
2305.03 3346
2305.48 2935
2305.94 3145
2306.39 3024
2306.84 2972
2307.29 3423
2307.75 3292
2308.20 3134
2308.65 3119
2309.11 3127
2309.56 3189
2310.01 3235
2310.47 3320
2310.92 3344
2311.37 3475
2311.83 3366
2312.28 3495
2312.73 3432
2313.19 3506
2313.64 3439
2314.09 3254
2314.55 3170
2315.00 3292
2315.45 3327
2315.91 3286
2316.36 3079
2316.81 3079
2317.27 3238
2317.72 3042
2318.18 3062
2318.63 3047
2319.08 3079
2319.54 3007
2319.99 3053
2320.45 3003
2320.90 3181
2321.35 3205
2321.81 3125
2322.26 2992
2322.72 3289
2323.17 3397
2323.63 3205
2324.08 3125
2324.54 3182
2324.99 3238
2325.44 3141
2325.90 3097
2326.35 3088
2326.81 3077
2327.26 3118
2327.72 3206
2328.17 3053
2328.63 3042
2329.08 3122
2329.54 3232
2329.99 3325
2330.45 3208
2330.90 3273
2331.36 3188
2331.81 3176
2332.27 3397
2332.72 3269
2333.18 3348
2333.64 3325
2334.09 3392
2334.55 3405
2335.00 3589
2335.46 3516
2335.91 3319
2336.37 3062
2336.82 3095
2337.28 3158
2337.74 3153
2338.19 3405
2338.65 3312
2339.10 3198
2339.56 3246
2340.02 3731
2340.47 3850
2340.93 3922
2341.38 4110
2341.84 4010
2342.30 4369
2342.75 4489
2343.21 4511
2343.67 4512
2344.12 4587
2344.58 4503
2345.04 4327
2345.49 4178
2345.95 3863
2346.41 3941
2346.86 3972
2347.32 3975
2347.78 4013
2348.23 3929
2348.69 3835
2349.15 3764
2349.60 3760
2350.06 3742
2350.52 3571
2350.97 3539
2351.43 3339
2351.89 3332
2352.35 3438
2352.80 3488
2353.26 3380
2353.72 3522
2354.18 3504
2354.63 3487
2355.09 3299
2355.55 3245
2356.01 3291
2356.46 3106
2356.92 3108
2357.38 3038
2357.84 2907
2358.29 3157
2358.75 3156
2359.21 2919
2359.67 3175
2360.13 3395
2360.58 3391
2361.04 3026
2361.50 3150
2361.96 3070
2362.42 3058
2362.88 3018
2363.33 3183
2363.79 3261
2364.25 3090
2364.71 3304
2365.17 3187
2365.63 3108
2366.08 3216
2366.54 3217
2367.00 3271
2367.46 3400
2367.92 3381
2368.38 3347
2368.84 3337
2369.30 3365
2369.75 3363
2370.21 3302
2370.67 3159
2371.13 3619
2371.59 3587
2372.05 3533
2372.51 3437
2372.97 3497
2373.43 3483
2373.89 3538
2374.35 3413
2374.81 3119
2375.27 3237
2375.72 3179
2376.18 3078
2376.64 2979
2377.10 3206
2377.56 3027
2378.02 3106
2378.48 3085
2378.94 3171
2379.40 2993
2379.86 3051
2380.32 3233
2380.78 3169
2381.24 3501
2381.70 3488
2382.16 3425
2382.62 3275
2383.08 3147
2383.54 3301
2384.00 3437
2384.46 3296
2384.92 3326
2385.39 3032
2385.85 3191
2386.31 3174
2386.77 3281
2387.23 3372
2387.69 3151
2388.15 2992
2388.61 3237
2389.07 3257
2389.53 3169
2389.99 3182
2390.45 2821
2390.91 3000
2391.38 3038
2391.84 3014
2392.30 3081
2392.76 3027
2393.22 3161
2393.68 3079
2394.14 2864
2394.60 2881
2395.06 2976
2395.53 3068
2395.99 2930
2396.45 2885
2396.91 2947
2397.37 2886
2397.83 2796
2398.30 2876
2398.76 3244
2399.22 3030
2399.68 2885
2400.14 2977
2400.61 2935
2401.07 2873
2401.53 2798
2401.99 2980
2402.45 2915
2402.92 2919
2403.38 2928
2403.84 2846
2404.30 2822
2404.76 2496
2405.23 2728
2405.69 3018
2406.15 3047
2406.61 3184
2407.08 3031
2407.54 3078
2408.00 3011
2408.46 2833
2408.93 2955
2409.39 3131
2409.85 3096
2410.32 3288
2410.78 3189
2411.24 2994
2411.70 3009
2412.17 3156
2412.63 3068
2413.09 2977
2413.56 2879
2414.02 2935
2414.48 2807
2414.95 2803
2415.41 2747
2415.87 2922
2416.34 2833
2416.80 3005
2417.26 2980
2417.73 3152
2418.19 3307
2418.65 3352
2419.12 3402
2419.58 3399
2420.05 3684
2420.51 3972
2420.97 3668
2421.44 3607
2421.90 3485
2422.37 3628
2422.83 3800
2423.29 3718
2423.76 3520
2424.22 3765
2424.69 3813
2425.15 3537
2425.62 3626
2426.08 3529
2426.54 3450
2427.01 3187
2427.47 3205
2427.94 3147
2428.40 3096
2428.87 3188
2429.33 3137
2429.80 3083
2430.26 3056
2430.73 2907
2431.19 3026
2431.66 3102
2432.12 3135
2432.59 3171
2433.05 3013
2433.52 3002
2433.98 2857
2434.45 3156
2434.91 3201
2435.38 3063
2435.84 3020
2436.31 3184
2436.77 3172
2437.24 3152
2437.70 3053
2438.17 3133
2438.63 3229
2439.10 3273
2439.57 3202
2440.03 3350
2440.50 3655
2440.96 3863
2441.43 3964
2441.89 4205
2442.36 4266
2442.83 4357
2443.29 4411
2443.76 4221
2444.22 4457
2444.69 4156
2445.16 3941
2445.62 3698
2446.09 3596
2446.56 3363
2447.02 3355
2447.49 3267
2447.96 3077
2448.42 3216
2448.89 3097
2449.35 2815
2449.82 2686
2450.29 2844
2450.75 2730
2451.22 2773
2451.69 2949
2452.16 2936
2452.62 2879
2453.09 2949
2453.56 2942
2454.02 3006
2454.49 3177
2454.96 3003
2455.42 2893
2455.89 2917
2456.36 2876
2456.83 3088
2457.29 3037
2457.76 3008
2458.23 2986
2458.70 3167
2459.16 3036
2459.63 3070
2460.10 3013
2460.57 2992
2461.03 3100
2461.50 3007
2461.97 3055
2462.44 3207
2462.91 3012
2463.37 2970
2463.84 2940
2464.31 3093
2464.78 2909
2465.25 3158
2465.71 3155
2466.18 3131
2466.65 3054
2467.12 3136
2467.59 3336
2468.06 3212
2468.52 3240
2468.99 3157
2469.46 3076
2469.93 3070
2470.40 3240
2470.87 3199
2471.34 3330
2471.80 3177
2472.27 3100
2472.74 3115
2473.21 3184
2473.68 3294
2474.15 3108
2474.62 3026
2475.09 2725
2475.56 2945
2476.02 2923
2476.49 2850
2476.96 3062
2477.43 3012
2477.90 3060
2478.37 2756
2478.84 2807
2479.31 3305
2479.78 3378
2480.25 3458
2480.72 3718
2481.19 3875
2481.66 4029
2482.13 3970
2482.60 4174
2483.07 4120
2483.54 4286
2484.01 4109
2484.48 3948
2484.95 3831
2485.42 3644
2485.89 3500
2486.36 3425
2486.83 3327
2487.30 3233
2487.77 3205
2488.24 3176
2488.71 2881
2489.18 3055
2489.65 3074
2490.12 2975
2490.59 3143
2491.06 3156
2491.53 3253
2492.00 3015
2492.47 2977
2492.94 2944
2493.41 2889
2493.88 3085
2494.36 3268
2494.83 3020
2495.30 2909
2495.77 3113
2496.24 3158
2496.71 3108
2497.18 3024
2497.65 3231
2498.12 3316
2498.60 3234
2499.07 3022
2499.54 3161
2500.01 3183
2500.48 3041
2500.95 3095
2501.42 2952
2501.90 2820
2502.37 3132
2502.84 2980
2503.31 3111
2503.78 2889
2504.25 2752
2504.73 3024
2505.20 2940
2505.67 2967
2506.14 2897
2506.61 2898
2507.09 3101
2507.56 3133
2508.03 2942
2508.50 3019
2508.97 2973
2509.45 3246
2509.92 3258
2510.39 3470
2510.86 3472
2511.34 3457
2511.81 3519
2512.28 3505
2512.75 3440
2513.23 3453
2513.70 3558
2514.17 3602
2514.65 3608
2515.12 3516
2515.59 3618
2516.06 3449
2516.54 3322
2517.01 3480
2517.48 3255
2517.96 3311
2518.43 3296
2518.90 3263
2519.38 3221
2519.85 3045
2520.32 3192
2520.80 3096
2521.27 3049
2521.74 3193
2522.22 3215
2522.69 3235
2523.16 3097
2523.64 2936
2524.11 2751
2524.58 2792
2525.06 3124
2525.53 3228
2526.01 2990
2526.48 3102
2526.95 2968
2527.43 3031
2527.90 3055
2528.38 3088
2528.85 2987
2529.32 3039
2529.80 2884
2530.27 2975
2530.75 3001
2531.22 3168
2531.70 2973
2532.17 3080
2532.64 2783
2533.12 2764
2533.59 3064
2534.07 2707
2534.54 2710
2535.02 2789
2535.49 2724
2535.97 2907
2536.44 2914
2536.92 2935
2537.39 2972
2537.87 3148
2538.34 2922
2538.82 2874
2539.29 3010
2539.77 2952
2540.24 3033
2540.72 3133
2541.19 3071
2541.67 3307
2542.14 3097
2542.62 2898
2543.09 2872
2543.57 3053
2544.04 3140
2544.52 3133
2545.00 3087
2545.47 2844
2545.95 2989
2546.42 3090
2546.90 3106
2547.37 3256
2547.85 3268
2548.33 3355
2548.80 3462
2549.28 3412
2549.75 3566
2550.23 3598
2550.71 3836
2551.18 3789
2551.66 3514
2552.14 3856
2552.61 3734
2553.09 4004
2553.57 3966
2554.04 3978
2554.52 4012
2554.99 4167
2555.47 4124
2555.95 4331
2556.42 4384
2556.90 4386
2557.38 4728
2557.86 4873
2558.33 4906
2558.81 5032
2559.29 4777
2559.76 4732
2560.24 4477
2560.72 4189
2561.19 4017
2561.67 3874
2562.15 3716
2562.63 3372
2563.10 3049
2563.58 3024
2564.06 3033
2564.54 3049
2565.01 2919
2565.49 2990
2565.97 3035
2566.45 3036
2566.92 2966
2567.40 2903
2567.88 2896
2568.36 2838
2568.83 3084
2569.31 3057
2569.79 2750
2570.27 2939
2570.75 3035
2571.22 2860
2571.70 2882
2572.18 3004
2572.66 3200
2573.14 2951
2573.62 2849
2574.09 2914
2574.57 3188
2575.05 2933
2575.53 2930
2576.01 3073
2576.49 3157
2576.97 3107
2577.44 2932
2577.92 3054
2578.40 3127
2578.88 2899
2579.36 3117
2579.84 3096
2580.32 3028
2580.80 3120
2581.27 2966
2581.75 2906
2582.23 3241
2582.71 3249
2583.19 2967
2583.67 2973
2584.15 3158
2584.63 3037
2585.11 3098
2585.59 3161
2586.07 3149
2586.55 3166
2587.03 3228
2587.51 3097
2587.99 3095
2588.47 3155
2588.94 3000
2589.42 3091
2589.90 2851
2590.38 3071
2590.86 3295
2591.34 3063
2591.82 3140
2592.30 3211
2592.78 3148
2593.26 3072
2593.74 3305
2594.22 3304
2594.71 3241
2595.19 3378
2595.67 3323
2596.15 3594
2596.63 3470
2597.11 3807
2597.59 3666
2598.07 3583
2598.55 3643
2599.03 3640
2599.51 3714
2599.99 3627
2600.47 3613
2600.95 3334
2601.43 3175
2601.91 3204
2602.40 3074
2602.88 2920
2603.36 3043
2603.84 2903
2604.32 2920
2604.80 2852
2605.28 2953
2605.76 2891
2606.24 2909
2606.73 2955
2607.21 2903
2607.69 2913
2608.17 2955
2608.65 3052
2609.13 3129
2609.62 3338
2610.10 3330
2610.58 3452
2611.06 3385
2611.54 3624
2612.02 3575
2612.51 3772
2612.99 3592
2613.47 3728
2613.95 3780
2614.43 3588
2614.92 3844
2615.40 3695
2615.88 3473
2616.36 3397
2616.85 3251
2617.33 3396
2617.81 3384
2618.29 3255
2618.78 3122
2619.26 2997
2619.74 2889
2620.22 3177
2620.71 2945
2621.19 3032
2621.67 2995
2622.15 2922
2622.64 2999
2623.12 3004
2623.60 3017
2624.09 3053
2624.57 3105
2625.05 2848
2625.53 2849
2626.02 2840
2626.50 2962
2626.98 3069
2627.47 3050
2627.95 2919
2628.43 2767
2628.92 2721
2629.40 2948
2629.88 2970
2630.37 3003
2630.85 3012
2631.34 2995
2631.82 3067
2632.30 3095
2632.79 3027
2633.27 3051
2633.75 3056
2634.24 2999
2634.72 3165
2635.21 3111
2635.69 2972
2636.17 3099
2636.66 3126
2637.14 3024
2637.63 3094
2638.11 2967
2638.60 2967
2639.08 3059
2639.56 2898
2640.05 3054
2640.53 3115
2641.02 3065
2641.50 3307
2641.99 3128
2642.47 3157
2642.96 3014
2643.44 3003
2643.93 3052
2644.41 3141
2644.90 2971
2645.38 3129
2645.87 3040
2646.35 3072
2646.84 2973
2647.32 3101
2647.81 3147
2648.29 2878
2648.78 3049
2649.26 3110
2649.75 3055
2650.23 3115
2650.72 2970
2651.20 2866
2651.69 2890
2652.17 2930
2652.66 2979
2653.15 2933
2653.63 3006
2654.12 3096
2654.60 3183
2655.09 2833
2655.57 2938
2656.06 3113
2656.55 2917
2657.03 2930
2657.52 2931
2658.00 2970
2658.49 2903
2658.98 3028
2659.46 3212
2659.95 2984
2660.44 3031
2660.92 2989
2661.41 2880
2661.90 2814
2662.38 2710
2662.87 2845
2663.35 2672
2663.84 2745
2664.33 2877
2664.81 3042
2665.30 3135
2665.79 2789
2666.28 2676
2666.76 2912
2667.25 3003
2667.74 2896
2668.22 3002
2668.71 2990
2669.20 2947
2669.68 2860
2670.17 3035
2670.66 3048
2671.15 2986
2671.63 3023
2672.12 2977
2672.61 3131
2673.10 3166
2673.58 3190
2674.07 2966
2674.56 3228
2675.05 3590
2675.53 3486
2676.02 3453
2676.51 3527
2677.00 3633
2677.49 3492
2677.97 3700
2678.46 3614
2678.95 3762
2679.44 3896
2679.93 3789
2680.41 3978
2680.90 3908
2681.39 3980
2681.88 4059
2682.37 3914
2682.85 4148
2683.34 4198
2683.83 4330
2684.32 4376
2684.81 4625
2685.30 4684
2685.79 4497
2686.27 4418
2686.76 4443
2687.25 4742
2687.74 4649
2688.23 4379
2688.72 4282
2689.21 4128
2689.70 3837
2690.19 3807
2690.67 3618
2691.16 3363
2691.65 3328
2692.14 3329
2692.63 3237
2693.12 3048
2693.61 3196
2694.10 3262
2694.59 3023
2695.08 3212
2695.57 3243
2696.06 3159
2696.55 3073
2697.04 3407
2697.53 3491
2698.02 3284
2698.51 3291
2699.00 3442
2699.49 3566
2699.98 3494
2700.47 3455
2700.96 3313
2701.45 3484
2701.94 3396
2702.43 3572
2702.92 3532
2703.41 3675
2703.90 3739
2704.39 3694
2704.88 3542
2705.37 3485
2705.86 3626
2706.35 3512
2706.84 3419
2707.33 3361
2707.82 3339
2708.31 3287
2708.80 3399
2709.29 3309
2709.78 3252
2710.27 3122
2710.77 3116
2711.26 3074
2711.75 3056
2712.24 3148
2712.73 3135
2713.22 3244
2713.71 3275
2714.20 3319
2714.69 2933
2715.19 2848
2715.68 3096
2716.17 2980
2716.66 3184
2717.15 3175
2717.64 3021
2718.13 3236
2718.63 3265
2719.12 2851
2719.61 3002
2720.10 3102
2720.59 3076
2721.08 2931
2721.58 3060
2722.07 3092
2722.56 3292
2723.05 3434
2723.54 3206
2724.04 3381
2724.53 3469
2725.02 3307
2725.51 3386
2726.01 3317
2726.50 3310
2726.99 3413
2727.48 3322
2727.98 3146
2728.47 3175
2728.96 3055
2729.45 3022
2729.95 2940
2730.44 2925
2730.93 3130
2731.42 2979
2731.92 2994
2732.41 3081
2732.90 2946
2733.40 2878
2733.89 2944
2734.38 2892
2734.87 3206
2735.37 3062
2735.86 2924
2736.35 2935
2736.85 2951
2737.34 2845
2737.83 2991
2738.33 2937
2738.82 3024
2739.31 3060
2739.81 3033
2740.30 3112
2740.79 3236
2741.29 3480
2741.78 3303
2742.28 3059
2742.77 3008
2743.26 3055
2743.76 3025
2744.25 2871
2744.75 3033
2745.24 2827
2745.73 2592
2746.23 2866
2746.72 2706
2747.22 2601
2747.71 2598
2748.20 2728
2748.70 2706
2749.19 2634
2749.69 2834
2750.18 2766
2750.68 2896
2751.17 2941
2751.67 2843
2752.16 2828
2752.66 3067
2753.15 2839
2753.64 2796
2754.14 2802
2754.63 2889
2755.13 2970
2755.62 3080
2756.12 3031
2756.61 3051
2757.11 2809
2757.60 2859
2758.10 3043
2758.59 3133
2759.09 2906
2759.59 2878
2760.08 3062
2760.58 3166
2761.07 3157
2761.57 3106
2762.06 2916
2762.56 3098
2763.05 3018
2763.55 3019
2764.05 2974
2764.54 2955
2765.04 2745
2765.53 2788
2766.03 2863
2766.52 3079
2767.02 3205
2767.52 2803
2768.01 2762
2768.51 2833
2769.00 2929
2769.50 2874
2770.00 2767
2770.49 2915
2770.99 3157
2771.49 3136
2771.98 3056
2772.48 3002
2772.98 2993
2773.47 2952
2773.97 2932
2774.47 2973
2774.96 3088
2775.46 3183
2775.96 3242
2776.45 3206
2776.95 3281
2777.45 3309
2777.94 3202
2778.44 3358
2778.94 3160
2779.43 3216
2779.93 3241
2780.43 3399
2780.93 3339
2781.42 3285
2781.92 3280
2782.42 3246
2782.92 3164
2783.41 2957
2783.91 3240
2784.41 3337
2784.91 3231
2785.40 3181
2785.90 3210
2786.40 3329
2786.90 3435
2787.39 3206
2787.89 2991
2788.39 3007
2788.89 3108
2789.39 2946
2789.88 2983
2790.38 2985
2790.88 3049
2791.38 2946
2791.88 3108
2792.37 2866
2792.87 2925
2793.37 3100
2793.87 3144
2794.37 2959
2794.87 3130
2795.37 3136
2795.86 3197
2796.36 3422
2796.86 3572
2797.36 3851
2797.86 3856
2798.36 4264
2798.86 4446
2799.35 4430
2799.85 4831
2800.35 5006
2800.85 4802
2801.35 5067
2801.85 5242
2802.35 5020
2802.85 4713
2803.35 4503
2803.85 4171
2804.35 4056
2804.85 3831
2805.34 3947
2805.84 3714
2806.34 3835
2806.84 3838
2807.34 4135
2807.84 4302
2808.34 4482
2808.84 4697
2809.34 4646
2809.84 5121
2810.34 5800
2810.84 6010
2811.34 6282
2811.84 6645
2812.34 6481
2812.84 6291
2813.34 6232
2813.84 5649
2814.34 5176
2814.84 4730
2815.34 4430
2815.84 4183
2816.34 4038
2816.84 3701
2817.34 3623
2817.84 3445
2818.35 3484
2818.85 3522
2819.35 3525
2819.85 3195
2820.35 3318
2820.85 3577
2821.35 3579
2821.85 3554
2822.35 3598
2822.85 3601
2823.35 3624
2823.85 3385
2824.36 3573
2824.86 3680
2825.36 3484
2825.86 3464
2826.36 3239
2826.86 3376
2827.36 3446
2827.86 3217
2828.37 3289
2828.87 3252
2829.37 3434
2829.87 3461
2830.37 3412
2830.87 3408
2831.38 3441
2831.88 3220
2832.38 3204
2832.88 3221
2833.38 3352
2833.88 3313
2834.39 3292
2834.89 3375
2835.39 3306
2835.89 3433
2836.40 3449
2836.90 3275
2837.40 3217
2837.90 3458
2838.40 3445
2838.91 3390
2839.41 3612
2839.91 3623
2840.41 3642
2840.92 3573
2841.42 3479
2841.92 3578
2842.42 3467
2842.93 3230
2843.43 3136
2843.93 3258
2844.44 3292
2844.94 3297
2845.44 3297
2845.94 3332
2846.45 3298
2846.95 3599
2847.45 3431
2847.96 3429
2848.46 3687
2848.96 3866
2849.47 3850
2849.97 3805
2850.47 3835
2850.98 4029
2851.48 3992
2851.98 3785
2852.49 3736
2852.99 3492
2853.50 3815
2854.00 3365
2854.50 3198
2855.01 3114
2855.51 3372
2856.01 3203
2856.52 2961
2857.02 3126
2857.53 3217
2858.03 2991
2858.53 3266
2859.04 3246
2859.54 3106
2860.05 3194
2860.55 3252
2861.06 3214
2861.56 3238
2862.06 3283
2862.57 3353
2863.07 3165
2863.58 3221
2864.08 3056
2864.59 3088
2865.09 3066
2865.60 2865
2866.10 2916
2866.61 3031
2867.11 3014
2867.62 2881
2868.12 2841
2868.63 2685
2869.13 2740
2869.64 2913
2870.14 3012
2870.65 3092
2871.15 3084
2871.66 3196
2872.16 3117
2872.67 3013
2873.17 3027
2873.68 3104
2874.18 3261
2874.69 3259
2875.20 3345
2875.70 3315
2876.21 3227
2876.71 3395
2877.22 3492
2877.72 3407
2878.23 3246
2878.74 3638
2879.24 3482
2879.75 3524
2880.25 3298
2880.76 3232
2881.27 3492
2881.77 3473
2882.28 3518
2882.79 3613
2883.29 3893
2883.80 4198
2884.30 4205
2884.81 4300
2885.32 4485
2885.82 4371
2886.33 4464
2886.84 4580
2887.34 4561
2887.85 4583
2888.36 4734
2888.86 4946
2889.37 5096
2889.88 5227
2890.38 5688
2890.89 5428
2891.40 5187
2891.91 5041
2892.41 4578
2892.92 4517
2893.43 4235
2893.93 3946
2894.44 3862
2894.95 3766
2895.46 3619
2895.96 3455
2896.47 3441
2896.98 3229
2897.49 3348
2897.99 3329
2898.50 3372
2899.01 3481
2899.52 3593
2900.03 3619
2900.53 3590
2901.04 3937
2901.55 3602
2902.06 3448
2902.56 3278
2903.07 3277
2903.58 3261
2904.09 3373
2904.60 3212
2905.11 3455
2905.61 3349
2906.12 3415
2906.63 3421
2907.14 3691
2907.65 3628
2908.16 3422
2908.66 3613
2909.17 3546
2909.68 3532
2910.19 3625
2910.70 3621
2911.21 3551
2911.72 3314
2912.23 3346
2912.73 3368
2913.24 3509
2913.75 3139
2914.26 3298
2914.77 3479
2915.28 3418
2915.79 3538
2916.30 3489
2916.81 3640
2917.32 3558
2917.83 3631
2918.33 3593
2918.84 3634
2919.35 3575
2919.86 3473
2920.37 3429
2920.88 3576
2921.39 3712
2921.90 3580
2922.41 3572
2922.92 3491
2923.43 3803
2923.94 3871
2924.45 3933
2924.96 4396
2925.47 4477
2925.98 4323
2926.49 4831
2927.00 5197
2927.51 5453
2928.02 5844
2928.53 6135
2929.04 6300
2929.55 6104
2930.06 5640
2930.57 5436
2931.08 5278
2931.59 4707
2932.11 4501
2932.62 4069
2933.13 3903
2933.64 3592
2934.15 3350
2934.66 3151
2935.17 3104
2935.68 3100
2936.19 3056
2936.70 3063
2937.21 3292
2937.72 3240
2938.24 3228
2938.75 3431
2939.26 3320
2939.77 3494
2940.28 3562
2940.79 3325
2941.30 3451
2941.81 3291
2942.33 3370
2942.84 3280
2943.35 3447
2943.86 3387
2944.37 3421
2944.88 3619
2945.40 3541
2945.91 3526
2946.42 3555
2946.93 3889
2947.44 4056
2947.96 4053
2948.47 4114
2948.98 4656
2949.49 4664
2950.00 4545
2950.52 4540
2951.03 4266
2951.54 4560
2952.05 4304
2952.57 3967
2953.08 4108
2953.59 3887
2954.10 3877
2954.62 3374
2955.13 3476
2955.64 3398
2956.15 3185
2956.67 3218
2957.18 3336
2957.69 3333
2958.20 3342
2958.72 3531
2959.23 3586
2959.74 3442
2960.26 3410
2960.77 3628
2961.28 3497
2961.80 3592
2962.31 3531
2962.82 3581
2963.34 3588
2963.85 3774
2964.36 3736
2964.88 3957
2965.39 3741
2965.90 4040
2966.42 4014
2966.93 3934
2967.44 3812
2967.96 3677
2968.47 3602
2968.98 3458
2969.50 3504
2970.01 3499
2970.53 3413
2971.04 3176
2971.55 3169
2972.07 3269
2972.58 3158
2973.10 3215
2973.61 3169
2974.12 3184
2974.64 3159
2975.15 3074
2975.67 3284
2976.18 3210
2976.70 3279
2977.21 3259
2977.73 3258
2978.24 3140
2978.75 3125
2979.27 3226
2979.78 3284
2980.30 3358
2980.81 3231
2981.33 3305
2981.84 3267
2982.36 3285
2982.87 3111
2983.39 3278
2983.90 3147
2984.42 3487
2984.93 3424
2985.45 3345
2985.96 3398
2986.48 3493
2987.00 3679
2987.51 3543
2988.03 3663
2988.54 3664
2989.06 3729
2989.57 3882
2990.09 3743
2990.60 3828
2991.12 3697
2991.64 3745
2992.15 3717
2992.67 3469
2993.18 3818
2993.70 3780
2994.21 3798
2994.73 3807
2995.25 3813
2995.76 3814
2996.28 3736
2996.80 3798
2997.31 3726
2997.83 4019
2998.34 4054
2998.86 4198
2999.38 4370
2999.89 4345
3000.41 4531
3000.93 4369
3001.44 4562
3001.96 4652
3002.48 4297
3002.99 4291
3003.51 4454
3004.03 4242
3004.54 4184
3005.06 4264
3005.58 4182
3006.09 4117
3006.61 4239
3007.13 4048
3007.65 4006
3008.16 4124
3008.68 4271
3009.20 4033
3009.71 3971
3010.23 3994
3010.75 3818
3011.27 3639
3011.78 3441
3012.30 3608
3012.82 3275
3013.34 3221
3013.85 3141
3014.37 3394
3014.89 3251
3015.41 3220
3015.93 3167
3016.44 3356
3016.96 3458
3017.48 3353
3018.00 3340
3018.52 3344
3019.03 3531
3019.55 3633
3020.07 3689
3020.59 3560
3021.11 3780
3021.63 3792
3022.14 3728
3022.66 3683
3023.18 3558
3023.70 3417
3024.22 3469
3024.74 3817
3025.25 4101
3025.77 4208
3026.29 4124
3026.81 4002
3027.33 4294
3027.85 4486
3028.37 4316
3028.89 4250
3029.41 4348
3029.92 4256
3030.44 4116
3030.96 3884
3031.48 3876
3032.00 3751
3032.52 3707
3033.04 3485
3033.56 3453
3034.08 3356
3034.60 3293
3035.12 3281
3035.64 3435
3036.16 3672
3036.68 3854
3037.20 3847
3037.72 3922
3038.24 3696
3038.76 3700
3039.28 3511
3039.80 3496
3040.32 3548
3040.84 3544
3041.36 3526
3041.88 3476
3042.40 3623
3042.92 3501
3043.44 3450
3043.96 3317
3044.48 3264
3045.00 3125
3045.52 3222
3046.04 3342
3046.56 3310
3047.08 3298
3047.60 3120
3048.12 3126
3048.64 3225
3049.16 3233
3049.68 3296
3050.20 3263
3050.72 3055
3051.24 3132
3051.77 3251
3052.29 3167
3052.81 3392
3053.33 3305
3053.85 3088
3054.37 3098
3054.89 3239
3055.41 3207
3055.93 3212
3056.46 3163
3056.98 3229
3057.50 3029
3058.02 3085
3058.54 3148
3059.06 3276
3059.58 3162
3060.11 2894
3060.63 3047
3061.15 3099
3061.67 2968
3062.19 3014
3062.71 3099
3063.24 3221
3063.76 3265
3064.28 3196
3064.80 3303
3065.32 3071
3065.85 3098
3066.37 3217
3066.89 3395
3067.41 3186
3067.94 3368
3068.46 3317
3068.98 3515
3069.50 3330
3070.03 3333
3070.55 3455
3071.07 3282
3071.59 3486
3072.12 3296
3072.64 3267
3073.16 3337
3073.68 3291
3074.21 3472
3074.73 3562
3075.25 3537
3075.78 3522
3076.30 3573
3076.82 3649
3077.34 3683
3077.87 3543
3078.39 3530
3078.91 3662
3079.44 3568
3079.96 3591
3080.48 3540
3081.01 3705
3081.53 3359
3082.05 3594
3082.58 3529
3083.10 3704
3083.63 3683
3084.15 3675
3084.67 3668
3085.20 3778
3085.72 3628
3086.24 3702
3086.77 3577
3087.29 3658
3087.82 3451
3088.34 3391
3088.86 3403
3089.39 3508
3089.91 3489
3090.44 3330
3090.96 3342
3091.49 3404
3092.01 3449
3092.53 3463
3093.06 3317
3093.58 3300
3094.11 3223
3094.63 3252
3095.16 3370
3095.68 3444
3096.21 3604
3096.73 3534
3097.26 3441
3097.78 3805
3098.31 3847
3098.83 3858
3099.36 3772
3099.88 3923
3100.41 4037
3100.93 4095
3101.46 3866
3101.98 4027
3102.51 4244
3103.03 4652
3103.56 4861
3104.08 5300
3104.61 5505
3105.13 5849
3105.66 6165
3106.18 6487
3106.71 6761
3107.24 6639
3107.76 6192
3108.29 5822
3108.81 5408
3109.34 5113
3109.86 4510
3110.39 4354
3110.92 4034
3111.44 3732
3111.97 3729
3112.49 4068
3113.02 3763
3113.55 3533
3114.07 3699
3114.60 3856
3115.12 3758
3115.65 3681
3116.18 3785
3116.70 3741
3117.23 3630
3117.76 3422
3118.28 3582
3118.81 3364
3119.34 3448
3119.86 3308
3120.39 3269
3120.92 3251
3121.44 3403
3121.97 3296
3122.50 3188
3123.02 3150
3123.55 3224
3124.08 3369
3124.61 3344
3125.13 3360
3125.66 3136
3126.19 3402
3126.72 3438
3127.24 3322
3127.77 3223
3128.30 3282
3128.82 3183
3129.35 3416
3129.88 3317
3130.41 3324
3130.93 3308
3131.46 3349
3131.99 3338
3132.52 3240
3133.05 3401
3133.57 3176
3134.10 3132
3134.63 3192
3135.16 3084
3135.69 3022
3136.21 3054
3136.74 3187
3137.27 3142
3137.80 3299
3138.33 3436
3138.85 3431
3139.38 3410
3139.91 3355
3140.44 3311
3140.97 3417
3141.50 3354
3142.03 3353
3142.55 3261
3143.08 3300
3143.61 3188
3144.14 3236
3144.67 3164
3145.20 3088
3145.73 3108
3146.26 3154
3146.79 3160
3147.31 3110
3147.84 3159
3148.37 3217
3148.90 3202
3149.43 3298
3149.96 3427
3150.49 3309
3151.02 3514
3151.55 3643
3152.08 3593
3152.61 3627
3153.14 3508
3153.67 3550
3154.20 3732
3154.73 3616
3155.25 3481
3155.78 3249
3156.31 3206
3156.84 3302
3157.37 3202
3157.90 3079
3158.43 3302
3158.96 3390
3159.49 3241
3160.02 3218
3160.55 3182
3161.08 3128
3161.61 3330
3162.14 3216
3162.68 3241
3163.21 3251
3163.74 3202
3164.27 3155
3164.80 3062
3165.33 3239
3165.86 3151
3166.39 3041
3166.92 3191
3167.45 3042
3167.98 2985
3168.51 2955
3169.04 3061
3169.57 3003
3170.10 3149
3170.64 3045
3171.17 2939
3171.70 2958
3172.23 2982
3172.76 3060
3173.29 2915
3173.82 2974
3174.35 2987
3174.88 2904
3175.42 2901
3175.95 2813
3176.48 3058
3177.01 3139
3177.54 3072
3178.07 3156
3178.61 3272
3179.14 2946
3179.67 3032
3180.20 3381
3180.73 3218
3181.26 3230
3181.80 3209
3182.33 3346
3182.86 3234
3183.39 3236
3183.92 3149
3184.46 3151
3184.99 2989
3185.52 2950
3186.05 3034
3186.59 3050
3187.12 3056
3187.65 3098
3188.18 3096
3188.72 3136
3189.25 3049
3189.78 2995
3190.31 2896
3190.85 2896
3191.38 3064
3191.91 2808
3192.44 2794
3192.98 2991
3193.51 2864
3194.04 3033
3194.58 3067
3195.11 2786
3195.64 3005
3196.17 2890
3196.71 3230
3197.24 3035
3197.77 3086
3198.31 3184
3198.84 3280
3199.37 3147
3199.91 3155
3200.44 3156
3200.98 3136
3201.51 3096
3202.04 3368
3202.58 3360
3203.11 3155
3203.64 3464
3204.18 3526
3204.71 3623
3205.24 3539
3205.78 3547
3206.31 3522
3206.85 3400
3207.38 3306
3207.91 3306
3208.45 3505
3208.98 3294
3209.52 3478
3210.05 3385
3210.59 3323
3211.12 3627
3211.65 3662
3212.19 3740
3212.72 3924
3213.26 4017
3213.79 4161
3214.33 4307
3214.86 4232
3215.40 4423
3215.93 4188
3216.47 4268
3217.00 4067
3217.54 3948
3218.07 3900
3218.61 3474
3219.14 3310
3219.68 3112
3220.21 3304
3220.75 3344
3221.28 3184
3221.82 3265
3222.35 3360
3222.89 3302
3223.42 3283
3223.96 3280
3224.49 3375
3225.03 3272
3225.57 3363
3226.10 3361
3226.64 3283
3227.17 3384
3227.71 3468
3228.24 3487
3228.78 3229
3229.32 3446
3229.85 3366
3230.39 3419
3230.92 3396
3231.46 3262
3232.00 3186
3232.53 3252
3233.07 3313
3233.60 3056
3234.14 3190
3234.68 3286
3235.21 3234
3235.75 3177
3236.29 3133
3236.82 3131
3237.36 3182
3237.90 3066
3238.43 3146
3238.97 3330
3239.51 3298
3240.04 3312
3240.58 3317
3241.12 3194
3241.65 3254
3242.19 3308
3242.73 3302
3243.26 3428
3243.80 3402
3244.34 3447
3244.88 3540
3245.41 3379
3245.95 3503
3246.49 3341
3247.02 3189
3247.56 3395
3248.10 3120
3248.64 2981
3249.17 3247
3249.71 3195
3250.25 3229
3250.79 3185
3251.33 3298
3251.86 3439
3252.40 3442
3252.94 3489
3253.48 3655
3254.01 3351
3254.55 3290
3255.09 3090
3255.63 3290
3256.17 3149
3256.70 3231
3257.24 3249
3257.78 3234
3258.32 3451
3258.86 3422
3259.40 3479
3259.93 3565
3260.47 3459
3261.01 3448
3261.55 3380
3262.09 3533
3262.63 3603
3263.17 3656
3263.70 3627
3264.24 3757
3264.78 3694
3265.32 3922
3265.86 3945
3266.40 4164
3266.94 4311
3267.48 4521
3268.02 4586
3268.56 4620
3269.09 5037
3269.63 5244
3270.17 5396
3270.71 5505
3271.25 5263
3271.79 5279
3272.33 5065
3272.87 4838
3273.41 4392
3273.95 4268
3274.49 4019
3275.03 3920
3275.57 3790
3276.11 3840
3276.65 3509
3277.19 3499
3277.73 3499
3278.27 3584
3278.81 3734
3279.35 3601
3279.89 3677
3280.43 3525
3280.97 3531
3281.51 3786
3282.05 3795
3282.59 3661
3283.13 3717
3283.67 3846
3284.21 3819
3284.75 3605
3285.29 3613
3285.83 3696
3286.37 3674
3286.91 3552
3287.45 3590
3287.99 3902
3288.53 3894
3289.08 3880
3289.62 4013
3290.16 4091
3290.70 4064
3291.24 3806
3291.78 3684
3292.32 3822
3292.86 3377
3293.40 3633
3293.95 3928
3294.49 3795
3295.03 3753
3295.57 3881
3296.11 4213
3296.65 4369
3297.19 4407
3297.73 4440
3298.28 4372
3298.82 4557
3299.36 4750
3299.90 4784
3300.44 4583
3300.99 4676
3301.53 4368
3302.07 4204
3302.61 3891
3303.15 3993
3303.69 3675
3304.24 3790
3304.78 3598
3305.32 3412
3305.86 3519
3306.41 3657
3306.95 3571
3307.49 3612
3308.03 3430
3308.58 3482
3309.12 3628
3309.66 3470
3310.20 3449
3310.75 3281
3311.29 3300
3311.83 3232
3312.37 3288
3312.92 3400
3313.46 3345
3314.00 3253
3314.54 3100
3315.09 3137
3315.63 3458
3316.17 3279
3316.72 3406
3317.26 3332
3317.80 3338
3318.35 3590
3318.89 3481
3319.43 3301
3319.98 3275
3320.52 3486
3321.06 3685
3321.61 3531
3322.15 3711
3322.69 3745
3323.24 3695
3323.78 3624
3324.33 3729
3324.87 3782
3325.41 3968
3325.96 3903
3326.50 3858
3327.04 3754
3327.59 3673
3328.13 3815
3328.68 3764
3329.22 3434
3329.76 3623
3330.31 3467
3330.85 3317
3331.40 3245
3331.94 3121
3332.49 3157
3333.03 3278
3333.58 3268
3334.12 3219
3334.66 3503
3335.21 3810
3335.75 4023
3336.30 4163
3336.84 4284
3337.39 4818
3337.93 5433
3338.48 5527
3339.02 5822
3339.57 6097
3340.11 6160
3340.66 5761
3341.20 6113
3341.75 5736
3342.29 4903
3342.84 4617
3343.38 4487
3343.93 4302
3344.47 3877
3345.02 3760
3345.57 3414
3346.11 3339
3346.66 3337
3347.20 3131
3347.75 3372
3348.29 3158
3348.84 3157
3349.38 3187
3349.93 3227
3350.48 3369
3351.02 3173
3351.57 3283
3352.11 3169
3352.66 3167
3353.21 3157
3353.75 3378
3354.30 3345
3354.84 3425
3355.39 3668
3355.94 3269
3356.48 3312
3357.03 3468
3357.58 3468
3358.12 3489
3358.67 3503
3359.22 3538
3359.76 3544
3360.31 3495
3360.86 3358
3361.40 3358
3361.95 3282
3362.50 3110
3363.04 2986
3363.59 3209
3364.14 3174
3364.68 2941
3365.23 2911
3365.78 3044
3366.33 3061
3366.87 3088
3367.42 3161
3367.97 2914
3368.51 2868
3369.06 2976
3369.61 2890
3370.16 2966
3370.70 3006
3371.25 3030
3371.80 2934
3372.35 3090
3372.90 3116
3373.44 3044
3373.99 3066
3374.54 3012
3375.09 3245
3375.63 3164
3376.18 3074
3376.73 3208
3377.28 3143
3377.83 3220
3378.37 3423
3378.92 3446
3379.47 3241
3380.02 3140
3380.57 2944
3381.12 2985
3381.66 2946
3382.21 2832
3382.76 2769
3383.31 2800
3383.86 2907
3384.41 2721
3384.96 2831
3385.50 2902
3386.05 2671
3386.60 2720
3387.15 2935
3387.70 2885
3388.25 2850
3388.80 2983
3389.35 2974
3389.90 2931
3390.44 3017
3390.99 2877
3391.54 3072
3392.09 3043
3392.64 2941
3393.19 2913
3393.74 2903
3394.29 2935
3394.84 3046
3395.39 3125
3395.94 3036
3396.49 3057
3397.04 2962
3397.59 3013
3398.14 2795
3398.69 3074
3399.24 3160
3399.79 2794
3400.34 2785
3400.89 2993
3401.44 3026
3401.99 2927
3402.54 2760
3403.09 2782
3403.64 2758
3404.19 2752
3404.74 2897
3405.29 2925
3405.84 2925
3406.39 2740
3406.94 2632
3407.49 2726
3408.04 2793
3408.59 2516
3409.14 2489
3409.69 2653
3410.24 2652
3410.79 2707
3411.34 2606
3411.89 2762
3412.45 2771
3413.00 2886
3413.55 2860
3414.10 2772
3414.65 2786
3415.20 2777
3415.75 2898
3416.30 2865
3416.85 2869
3417.41 2791
3417.96 2789
3418.51 2972
3419.06 2928
3419.61 2874
3420.16 2818
3420.71 2731
3421.27 2706
3421.82 2635
3422.37 2717
3422.92 2740
3423.47 2913
3424.02 2905
3424.58 2832
3425.13 2947
3425.68 2984
3426.23 2985
3426.78 2877
3427.34 2994
3427.89 2951
3428.44 2917
3428.99 2826
3429.55 2931
3430.10 3135
3430.65 2903
3431.20 2767
3431.76 2734
3432.31 2640
3432.86 2626
3433.41 2692
3433.97 2748
3434.52 2675
3435.07 2692
3435.62 2586
3436.18 2759
3436.73 2616
3437.28 2645
3437.84 2835
3438.39 2896
3438.94 2867
3439.49 2853
3440.05 2884
3440.60 2903
3441.15 2754
3441.71 2816
3442.26 2835
3442.81 2847
3443.37 2952
3443.92 3001
3444.47 2892
3445.03 2759
3445.58 2819
3446.13 2847
3446.69 2937
3447.24 2912
3447.80 2886
3448.35 2745
3448.90 2598
3449.46 2738
3450.01 2667
3450.57 2570
3451.12 2658
3451.67 2796
3452.23 2826
3452.78 2764
3453.34 2836
3453.89 2794
3454.44 2835
3455.00 2791
3455.55 2785
3456.11 2711
3456.66 2814
3457.22 2806
3457.77 2682
3458.33 2755
3458.88 2872
3459.43 2692
3459.99 2737
3460.54 2864
3461.10 2809
3461.65 2702
3462.21 2949
3462.76 2814
3463.32 2655
3463.87 2600
3464.43 2738
3464.98 2835
3465.54 2786
3466.09 2684
3466.65 2833
3467.21 2854
3467.76 2953
3468.32 2823
3468.87 2765
3469.43 2915
3469.98 2884
3470.54 2751
3471.09 2707
3471.65 2969
3472.20 3059
3472.76 3058
3473.32 2865
3473.87 2810
3474.43 2971
3474.98 2825
3475.54 2890
3476.10 3017
3476.65 2846
3477.21 2815
3477.76 3102
3478.32 2939
3478.88 2851
3479.43 2859
3479.99 2993
3480.55 3054
3481.10 3044
3481.66 3289
3482.22 3170
3482.77 3122
3483.33 3405
3483.89 3221
3484.44 3251
3485.00 3242
3485.56 3112
3486.11 3308
3486.67 3207
3487.23 3041
3487.78 3187
3488.34 3277
3488.90 3486
3489.45 3245
3490.01 3100
3490.57 3245
3491.13 3255
3491.68 3468
3492.24 3588
3492.80 3707
3493.35 3930
3493.91 4003
3494.47 4250
3495.03 4720
3495.58 4971
3496.14 5149
3496.70 5090
3497.26 5030
3497.82 4894
3498.37 4808
3498.93 4567
3499.49 4302
3500.05 4495
3500.61 5174
3501.16 5272
3501.72 5246
3502.28 5389
3502.84 5455
3503.40 5740
3503.95 5815
3504.51 5663
3505.07 5464
3505.63 5474
3506.19 5171
3506.75 5054
3507.30 5119
3507.86 5557
3508.42 5111
3508.98 4973
3509.54 4793
3510.10 4455
3510.66 4566
3511.22 4545
3511.77 4313
3512.33 3876
3512.89 3795
3513.45 3843
3514.01 3719
3514.57 3562
3515.13 3677
3515.69 3426
3516.25 3368
3516.81 3372
3517.37 3432
3517.92 3463
3518.48 3228
3519.04 3379
3519.60 3294
3520.16 3480
3520.72 3295
3521.28 3261
3521.84 3617
3522.40 3754
3522.96 3583
3523.52 3601
3524.08 3587
3524.64 3620
3525.20 3740
3525.76 3902
3526.32 4208
3526.88 4171
3527.44 4159
3528.00 4239
3528.56 4068
3529.12 3853
3529.68 3888
3530.24 3995
3530.80 3658
3531.36 3495
3531.92 3385
3532.48 3339
3533.04 3253
3533.60 3311
3534.17 3027
3534.73 3077
3535.29 3307
3535.85 3130
3536.41 3105
3536.97 3254
3537.53 3169
3538.09 3319
3538.65 3155
3539.21 3272
3539.77 3169
3540.34 3289
3540.90 3441
3541.46 3318
3542.02 3356
3542.58 3492
3543.14 3583
3543.70 3466
3544.26 3582
3544.83 3589
3545.39 3556
3545.95 3478
3546.51 3669
3547.07 3552
3547.63 3589
3548.20 3513
3548.76 3474
3549.32 3425
3549.88 3408
3550.44 3260
3551.01 3205
3551.57 3007
3552.13 2987
3552.69 3027
3553.25 3022
3553.82 2988
3554.38 2887
3554.94 2893
3555.50 3054
3556.07 3190
3556.63 3114
3557.19 2888
3557.75 3071
3558.32 3022
3558.88 2894
3559.44 2775
3560.00 2892
3560.57 2790
3561.13 2763
3561.69 3086
3562.26 2940
3562.82 2879
3563.38 3210
3563.94 3185
3564.51 3110
3565.07 3078
3565.63 3192
3566.20 3251
3566.76 3208
3567.32 3125
3567.89 3075
3568.45 3162
3569.01 2978
3569.58 2890
3570.14 2981
3570.70 3033
3571.27 2771
3571.83 2668
3572.39 2739
3572.96 2673
3573.52 2612
3574.09 2719
3574.65 2688
3575.21 2814
3575.78 2777
3576.34 2737
3576.91 2963
3577.47 2881
3578.03 2716
3578.60 2968
3579.16 2893
3579.73 2882
3580.29 2849
3580.86 2743
3581.42 2891
3581.98 2979
3582.55 2892
3583.11 2672
3583.68 2566
3584.24 2728
3584.81 2706
3585.37 2771
3585.94 2758
3586.50 2922
3587.07 2754
3587.63 2827
3588.20 2809
3588.76 2693
3589.33 2812
3589.89 2791
3590.46 2891
3591.02 2871
3591.59 2716
3592.15 2765
3592.72 2882
3593.28 2823
3593.85 2709
3594.41 2789
3594.98 2900
3595.54 2939
3596.11 2805
3596.68 2714
3597.24 2851
3597.81 2877
3598.37 2863
3598.94 2877
3599.50 3029
3600.07 2940
3600.64 3146
3601.20 2886
3601.77 2964
3602.33 3097
3602.90 3118
3603.47 3257
3604.03 3283
3604.60 3236
3605.16 3182
3605.73 3147
3606.30 3123
3606.86 3051
3607.43 3209
3608.00 3022
3608.56 2806
3609.13 2799
3609.70 2837
3610.26 2882
3610.83 2835
3611.40 2846
3611.96 2781
3612.53 2704
3613.10 2763
3613.66 2764
3614.23 2654
3614.80 2552
3615.36 2686
3615.93 3002
3616.50 3044
3617.07 3257
3617.63 3595
3618.20 3855
3618.77 4319
3619.34 4683
3619.90 5316
3620.47 6166
3621.04 6897
3621.61 7078
3622.17 7371
3622.74 7148
3623.31 6880
3623.88 6472
3624.44 6023
3625.01 5602
3625.58 4672
3626.15 4178
3626.72 3871
3627.28 3684
3627.85 3408
3628.42 3145
3628.99 2861
3629.56 2998
3630.12 2800
3630.69 2831
3631.26 2990
3631.83 2874
3632.40 2879
3632.97 2759
3633.53 2712
3634.10 2736
3634.67 2869
3635.24 2802
3635.81 2893
3636.38 2790
3636.95 2750
3637.52 2628
3638.08 2759
3638.65 2637
3639.22 2609
3639.79 2705
3640.36 2834
3640.93 2978
3641.50 3036
3642.07 3085
3642.64 2990
3643.21 2978
3643.78 3142
3644.34 3244
3644.91 3511
3645.48 3566
3646.05 3463
3646.62 3318
3647.19 3361
3647.76 3450
3648.33 3287
3648.90 3362
3649.47 3408
3650.04 3424
3650.61 3458
3651.18 3269
3651.75 3312
3652.32 3480
3652.89 3674
3653.46 3447
3654.03 3340
3654.60 3209
3655.17 3492
3655.74 3558
3656.31 3371
3656.88 3649
3657.45 3605
3658.02 3649
3658.59 3678
3659.16 3872
3659.73 3877
3660.30 3822
3660.87 3731
3661.45 3873
3662.02 3858
3662.59 3647
3663.16 3612
3663.73 3679
3664.30 3543
3664.87 3507
3665.44 3391
3666.01 3529
3666.58 3381
3667.15 3257
3667.73 3163
3668.30 3204
3668.87 3145
3669.44 3109
3670.01 3072
3670.58 3073
3671.15 3085
3671.73 3017
3672.30 3080
3672.87 2890
3673.44 2909
3674.01 2924
3674.58 2937
3675.16 3016
3675.73 2800
3676.30 3009
3676.87 3117
3677.44 3340
3678.01 3149
3678.59 3380
3679.16 3530
3679.73 3539
3680.30 3342
3680.88 3347
3681.45 3462
3682.02 3178
3682.59 3172
3683.16 3096
3683.74 3010
3684.31 3156
3684.88 3030
3685.45 3022
3686.03 3143
3686.60 3212
3687.17 3124
3687.74 3133
3688.32 3397
3688.89 3356
3689.46 3418
3690.04 3332
3690.61 3584
3691.18 3621
3691.76 3660
3692.33 3909
3692.90 4116
3693.47 3936
3694.05 3807
3694.62 3859
3695.19 3873
3695.77 3612
3696.34 3582
3696.91 3388
3697.49 3461
3698.06 3394
3698.64 3268
3699.21 3022
3699.78 3046
3700.36 3119
3700.93 2895
3701.50 2802
3702.08 2830
3702.65 2975
3703.23 3130
3703.80 3015
3704.37 2950
3704.95 3054
3705.52 3020
3706.10 3027
3706.67 2993
3707.24 2861
3707.82 2863
3708.39 3077
3708.97 3096
3709.54 2860
3710.12 3025
3710.69 3157
3711.27 2891
3711.84 3101
3712.41 3141
3712.99 3151
3713.56 3244
3714.14 3151
3714.71 3019
3715.29 3255
3715.86 3174
3716.44 3210
3717.01 2995
3717.59 2999
3718.16 3124
3718.74 3152
3719.31 3073
3719.89 3085
3720.46 3024
3721.04 3222
3721.61 3164
3722.19 3000
3722.77 3098
3723.34 3094
3723.92 2928
3724.49 2892
3725.07 2935
3725.64 2837
3726.22 2654
3726.79 2920
3727.37 2940
3727.95 2868
3728.52 2960
3729.10 3005
3729.67 3002
3730.25 2978
3730.83 2837
3731.40 2778
3731.98 2911
3732.56 3286
3733.13 3318
3733.71 3538
3734.28 3737
3734.86 3979
3735.44 4127
3736.01 4167
3736.59 4345
3737.17 4331
3737.74 4404
3738.32 4220
3738.90 4208
3739.47 4014
3740.05 3684
3740.63 3631
3741.20 3412
3741.78 3293
3742.36 3139
3742.93 3022
3743.51 2926
3744.09 2940
3744.67 2919
3745.24 2865
3745.82 2937
3746.40 2920
3746.97 2890
3747.55 3071
3748.13 2855
3748.71 2913
3749.28 2694
3749.86 2691
3750.44 2924
3751.02 2951
3751.59 2855
3752.17 2992
3752.75 3007
3753.33 2841
3753.91 2835
3754.48 2767
3755.06 2893
3755.64 2727
3756.22 2776
3756.80 2951
3757.37 2925
3757.95 2737
3758.53 2514
3759.11 2550
3759.69 2646
3760.27 2741
3760.84 2851
3761.42 2774
3762.00 2715
3762.58 2806
3763.16 2948
3763.74 2863
3764.31 2946
3764.89 3042
3765.47 3020
3766.05 3159
3766.63 2936
3767.21 2903
3767.79 3038
3768.37 3064
3768.95 2984
3769.52 2972
3770.10 2776
3770.68 3012
3771.26 3022
3771.84 2943
3772.42 2824
3773.00 2856
3773.58 2846
3774.16 2882
3774.74 2983
3775.32 2918
3775.90 3199
3776.48 3000
3777.06 2833
3777.64 3079
3778.22 2917
3778.80 2825
3779.38 2732
3779.96 2853
3780.54 2616
3781.12 2728
3781.70 2676
3782.28 2783
3782.86 2800
3783.44 2806
3784.02 2840
3784.60 2622
3785.18 2556
3785.76 2644
3786.34 2623
3786.92 2785
3787.50 2880
3788.08 2678
3788.66 2640
3789.24 2676
3789.82 2633
3790.40 2623
3790.98 2758
3791.56 2970
3792.14 2793
3792.72 2575
3793.30 2517
3793.89 2694
3794.47 2754
3795.05 2601
3795.63 2649
3796.21 2704
3796.79 2611
3797.37 2595
3797.95 2583
3798.53 2564
3799.12 2539
3799.70 2531
3800.28 2563
3800.86 2570
3801.44 2542
3802.02 2560
3802.60 2559
3803.19 2548
3803.77 2601
3804.35 2646
3804.93 2602
3805.51 2580
3806.10 2625
3806.68 2798
3807.26 2818
3807.84 2771
3808.42 2696
3809.01 2619
3809.59 2971
3810.17 3046
3810.75 2823
3811.33 2903
3811.92 3012
3812.50 2926
3813.08 2966
3813.66 3040
3814.25 3045
3814.83 3053
3815.41 2856
3815.99 2905
3816.58 3065
3817.16 2752
3817.74 2743
3818.32 2866
3818.91 2860
3819.49 2713
3820.07 2840
3820.66 2628
3821.24 2616
3821.82 2500
3822.41 2623
3822.99 2748
3823.57 2725
3824.16 2666
3824.74 2689
3825.32 2589
3825.91 2574
3826.49 2540
3827.07 2434
3827.66 2530
3828.24 2532
3828.82 2643
3829.41 2655
3829.99 2586
3830.57 2625
3831.16 2507
3831.74 2672
3832.33 2896
3832.91 2975
3833.49 2964
3834.08 2981
3834.66 2900
3835.25 3113
3835.83 3083
3836.41 3014
3837.00 2680
3837.58 2682
3838.17 2813
3838.75 2714
3839.34 2667
3839.92 2876
3840.50 2715
3841.09 2760
3841.67 2734
3842.26 2608
3842.84 2745
3843.43 2583
3844.01 2673
3844.60 2703
3845.18 2726
3845.77 2916
3846.35 2717
3846.94 2502
3847.52 2414
3848.11 2529
3848.69 2705
3849.28 2811
3849.86 2889
3850.45 2820
3851.03 2661
3851.62 2763
3852.20 2585
3852.79 2766
3853.37 2741
3853.96 2847
3854.55 2772
3855.13 2736
3855.72 2670
3856.30 2627
3856.89 2802
3857.47 2948
3858.06 2916
3858.65 2948
3859.23 3019
3859.82 3172
3860.40 3197
3860.99 3363
3861.58 3665
3862.16 4131
3862.75 4698
3863.33 5184
3863.92 5493
3864.51 6091
3865.09 6310
3865.68 6494
3866.27 6693
3866.85 6511
3867.44 6243
3868.03 5708
3868.61 5426
3869.20 5129
3869.79 4673
3870.37 4084
3870.96 3941
3871.55 3475
3872.13 3296
3872.72 3225
3873.31 3102
3873.89 2903
3874.48 2917
3875.07 3095
3875.66 3140
3876.24 3194
3876.83 3178
3877.42 3178
3878.00 3187
3878.59 3163
3879.18 3188
3879.77 3096
3880.35 3158
3880.94 3144
3881.53 3006
3882.12 2908
3882.70 2903
3883.29 2665
3883.88 2790
3884.47 2930
3885.06 2785
3885.64 2728
3886.23 2789
3886.82 2662
3887.41 2631
3888.00 2896
3888.58 2970
3889.17 2896
3889.76 2834
3890.35 2916
3890.94 3034
3891.53 3101
3892.11 3342
3892.70 3230
3893.29 3371
3893.88 3532
3894.47 3325
3895.06 3367
3895.65 3364
3896.23 3309
3896.82 3423
3897.41 3351
3898.00 3294
3898.59 3300
3899.18 3257
3899.77 3463
3900.36 3369
3900.95 3404
3901.53 3362
3902.12 3582
3902.71 3590
3903.30 3525
3903.89 3671
3904.48 3749
3905.07 3490
3905.66 3478
3906.25 3391
3906.84 3364
3907.43 3317
3908.02 3127
3908.61 2882
3909.20 2823
3909.79 2794
3910.38 2962
3910.97 2801
3911.56 2826
3912.15 2791
3912.74 2836
3913.33 2708
3913.92 2755
3914.51 2699
3915.10 2559
3915.69 2564
3916.28 2558
3916.87 2599
3917.46 2720
3918.05 2669
3918.64 2733
3919.23 2857
3919.82 2668
3920.41 2672
3921.00 2797
3921.59 2698
3922.18 2834
3922.77 2802
3923.36 2806
3923.95 2770
3924.55 2680
3925.14 2728
3925.73 2779
3926.32 2685
3926.91 2821
3927.50 2780
3928.09 2711
3928.68 2596
3929.27 2731
3929.87 2756
3930.46 2745
3931.05 2994
3931.64 2903
3932.23 2915
3932.82 3118
3933.41 3004
3934.01 2925
3934.60 2964
3935.19 3043
3935.78 3012
3936.37 2829
3936.96 2840
3937.56 2734
3938.15 2765
3938.74 2722
3939.33 2674
3939.92 2519
3940.52 2752
3941.11 2765
3941.70 2800
3942.29 2546
3942.88 2475
3943.48 2763
3944.07 2706
3944.66 2735
3945.25 2685
3945.85 2723
3946.44 2791
3947.03 2737
3947.62 2602
3948.22 2639
3948.81 2663
3949.40 2600
3949.99 2612
3950.59 2670
3951.18 2615
3951.77 2543
3952.37 2562
3952.96 2419
3953.55 2472
3954.15 2476
3954.74 2432
3955.33 2499
3955.93 2528
3956.52 2537
3957.11 2490
3957.71 2516
3958.30 2466
3958.89 2464
3959.49 2732
3960.08 2678
3960.67 2644
3961.27 2534
3961.86 2732
3962.45 2694
3963.05 2563
3963.64 2555
3964.23 2648
3964.83 2573
3965.42 2496
3966.02 2670
3966.61 2761
3967.20 2582
3967.80 2555
3968.39 2492
3968.99 2694
3969.58 2684
3970.18 2664
3970.77 2780
3971.36 2691
3971.96 2652
3972.55 2734
3973.15 2671
3973.74 2762
3974.34 2583
3974.93 2624
3975.53 2580
3976.12 2690
3976.72 2665
3977.31 2690
3977.91 2549
3978.50 2691
3979.10 2695
3979.69 2558
3980.29 2748
3980.88 2745
3981.48 2872
3982.07 2861
3982.67 2800
3983.26 2746
3983.86 2574
3984.45 2622
3985.05 2605
3985.64 2474
3986.24 2535
3986.83 2473
3987.43 2407
3988.03 2598
3988.62 2734
3989.22 2755
3989.81 2513
3990.41 2696
3991.00 2727
3991.60 2563
3992.20 2670
3992.79 2613
3993.39 2671
3993.98 2612
3994.58 2646
3995.18 2747
3995.77 2814
3996.37 2687
3996.97 2708
3997.56 2784
3998.16 2729
3998.75 2644
3999.35 2729
3999.95 2800
4000.54 2914
4001.14 2809
4001.74 2656
4002.33 2833
4002.93 2742
4003.53 2869
4004.12 2727
4004.72 2702
4005.32 2974
4005.92 2965
4006.51 2775
4007.11 2889
4007.71 3014
4008.30 2900
4008.90 2808
4009.50 2996
4010.10 2849
4010.69 2947
4011.29 2994
4011.89 2944
4012.49 2979
4013.08 3144
4013.68 3111
4014.28 3141
4014.88 3059
4015.47 3149
4016.07 3151
4016.67 3214
4017.27 3271
4017.86 3481
4018.46 3890
4019.06 4129
4019.66 4449
4020.26 4527
4020.85 4587
4021.45 4535
4022.05 4335
4022.65 4212
4023.25 4051
4023.85 3879
4024.44 3602
4025.04 3400
4025.64 3298
4026.24 3256
4026.84 3209
4027.44 3213
4028.03 3022
4028.63 3228
4029.23 3064
4029.83 3139
4030.43 3135
4031.03 3168
4031.63 3226
4032.23 3273
4032.83 3238
4033.42 3161
4034.02 3261
4034.62 3258
4035.22 2954
4035.82 2937
4036.42 2991
4037.02 2972
4037.62 2826
4038.22 2830
4038.82 3006
4039.42 2935
4040.02 2924
4040.62 2908
4041.22 2915
4041.82 2844
4042.41 2759
4043.01 2775
4043.61 2713
4044.21 2817
4044.81 2698
4045.41 2753
4046.01 2698
4046.61 2790
4047.21 2789
4047.81 2697
4048.41 2867
4049.01 2965
4049.61 2881
4050.21 2880
4050.82 2931
4051.42 2997
4052.02 2867
4052.62 3010
4053.22 3011
4053.82 2768
4054.42 2771
4055.02 2877
4055.62 2939
4056.22 3058
4056.82 3040
4057.42 3180
4058.02 3104
4058.62 2969
4059.22 3041
4059.83 2939
4060.43 2959
4061.03 2949
4061.63 2923
4062.23 2825
4062.83 2740
4063.43 2749
4064.03 2550
4064.63 2546
4065.24 2620
4065.84 2574
4066.44 2491
4067.04 2447
4067.64 2407
4068.24 2524
4068.85 2522
4069.45 2461
4070.05 2385
4070.65 2427
4071.25 2409
4071.85 2619
4072.46 2507
4073.06 2565
4073.66 2517
4074.26 2686
4074.86 2694
4075.47 2512
4076.07 2441
4076.67 2518
4077.27 2580
4077.88 2607
4078.48 2611
4079.08 2587
4079.68 2460
4080.29 2474
4080.89 2591
4081.49 2662
4082.09 2699
4082.70 2545
4083.30 2540
4083.90 2558
4084.50 2313
4085.11 2517
4085.71 2518
4086.31 2500
4086.92 2480
4087.52 2435
4088.12 2484
4088.72 2418
4089.33 2441
4089.93 2388
4090.53 2656
4091.14 2602
4091.74 2535
4092.34 2500
4092.95 2521
4093.55 2678
4094.16 2797
4094.76 2711
4095.36 2800
4095.97 2692
4096.57 2693
4097.17 2580
4097.78 2694
4098.38 2758
4098.98 2757
4099.59 2794
4100.19 2687
4100.80 2640
4101.40 2746
4102.00 2612
4102.61 2418
4103.21 2408
4103.82 2477
4104.42 2301
4105.03 2403
4105.63 2484
4106.23 2416
4106.84 2407
4107.44 2477
4108.05 2560
4108.65 2309
4109.26 2276
4109.86 2387
4110.47 2489
4111.07 2417
4111.68 2236
4112.28 2359
4112.89 2286
4113.49 2303
4114.10 2350
4114.70 2338
4115.31 2388
4115.91 2453
4116.52 2399
4117.12 2398
4117.73 2348
4118.33 2284
4118.94 2287
4119.54 2443
4120.15 2386
4120.75 2331
4121.36 2365
4121.97 2376
4122.57 2293
4123.18 2438
4123.78 2279
4124.39 2408
4124.99 2422
4125.60 2458
4126.21 2386
4126.81 2401
4127.42 2325
4128.02 2484
4128.63 2434
4129.24 2515
4129.84 2503
4130.45 2454
4131.05 2329
4131.66 2261
4132.27 2376
4132.87 2578
4133.48 2402
4134.09 2486
4134.69 2338
4135.30 2536
4135.91 2661
4136.51 2493
4137.12 2531
4137.73 2712
4138.33 2633
4138.94 2767
4139.55 2711
4140.15 2636
4140.76 2756
4141.37 2678
4141.97 2779
4142.58 2875
4143.19 2910
4143.80 2865
4144.40 2822
4145.01 2856
4145.62 2821
4146.22 2559
4146.83 2626
4147.44 2566
4148.05 2443
4148.65 2613
4149.26 2576
4149.87 2658
4150.48 2682
4151.09 2394
4151.69 2327
4152.30 2354
4152.91 2408
4153.52 2306
4154.12 2425
4154.73 2265
4155.34 2130
4155.95 2168
4156.56 2293
4157.16 2406
4157.77 2268
4158.38 2104
4158.99 2234
4159.60 2226
4160.21 2325
4160.81 2453
4161.42 2365
4162.03 2420
4162.64 2458
4163.25 2504
4163.86 2464
4164.47 2248
4165.08 2337
4165.68 2410
4166.29 2441
4166.90 2523
4167.51 2591
4168.12 2629
4168.73 2449
4169.34 2430
4169.95 2458
4170.56 2428
4171.16 2486
4171.77 2370
4172.38 2412
4172.99 2567
4173.60 2580
4174.21 2566
4174.82 2525
4175.43 2547
4176.04 2498
4176.65 2371
4177.26 2494
4177.87 2570
4178.48 2605
4179.09 2551
4179.70 2632
4180.31 2633
4180.92 2617
4181.53 2504
4182.14 2468
4182.75 2376
4183.36 2443
4183.97 2578
4184.58 2449
4185.19 2379
4185.80 2497
4186.41 2630
4187.02 2464
4187.63 2423
4188.24 2520
4188.85 2369
4189.46 2395
4190.07 2326
4190.68 2393
4191.29 2414
4191.90 2305
4192.51 2232
4193.13 2427
4193.74 2444
4194.35 2440
4194.96 2411
4195.57 2630
4196.18 2642
4196.79 2476
4197.40 2609
4198.01 2682
4198.62 2642
4199.24 2616
4199.85 2872
4200.46 2541
4201.07 2429
4201.68 2460
4202.29 2352
4202.90 2580
4203.52 2519
4204.13 2432
4204.74 2282
4205.35 2323
4205.96 2515
4206.57 2553
4207.19 2444
4207.80 2514
4208.41 2733
4209.02 2597
4209.63 2519
4210.25 2494
4210.86 2429
4211.47 2388
4212.08 2531
4212.69 2633
4213.31 2452
4213.92 2523
4214.53 2531
4215.14 2576
4215.76 2624
4216.37 2692
4216.98 2705
4217.59 2708
4218.21 2617
4218.82 2745
4219.43 2907
4220.04 2840
4220.66 2920
4221.27 2989
4221.88 2976
4222.50 3354
4223.11 3502
4223.72 3806
4224.33 4107
4224.95 4487
4225.56 4619
4226.17 4651
4226.79 5218
4227.40 5328
4228.01 5304
4228.63 5236
4229.24 5065
4229.85 4630
4230.47 4475
4231.08 4289
4231.69 4208
4232.31 4056
4232.92 3985
4233.54 3965
4234.15 3877
4234.76 3920
4235.38 3841
4235.99 3569
4236.61 3516
4237.22 3674
4237.83 3653
4238.45 3690
4239.06 3440
4239.68 3679
4240.29 3632
4240.90 3486
4241.52 3304
4242.13 3061
4242.75 2843
4243.36 3089
4243.98 2839
4244.59 2673
4245.21 2653
4245.82 2772
4246.43 2623
4247.05 2611
4247.66 2457
4248.28 2554
4248.89 2684
4249.51 2652
4250.12 2651
4250.74 2725
4251.35 2748
4251.97 2829
4252.58 2769
4253.20 2768
4253.81 2813
4254.43 2752
4255.04 2768
4255.66 2845
4256.28 2860
4256.89 2784
4257.51 2851
4258.12 2912
4258.74 2997
4259.35 2877
4259.97 2796
4260.58 2998
4261.20 2958
4261.82 2821
4262.43 2783
4263.05 3100
4263.66 2993
4264.28 2931
4264.90 2991
4265.51 3182
4266.13 3052
4266.74 2835
4267.36 2805
4267.98 2914
4268.59 2996
4269.21 2999
4269.82 2924
4270.44 2910
4271.06 2856
4271.67 2783
4272.29 2730
4272.91 2835
4273.52 2738
4274.14 2676
4274.76 2703
4275.37 2666
4275.99 2738
4276.61 2701
4277.22 2557
4277.84 2575
4278.46 2673
4279.08 2590
4279.69 2722
4280.31 2806
4280.93 2571
4281.54 2543
4282.16 2528
4282.78 2432
4283.40 2552
4284.01 2602
4284.63 2546
4285.25 2351
4285.87 2310
4286.48 2430
4287.10 2365
4287.72 2342
4288.34 2330
4288.95 2208
4289.57 2244
4290.19 2407
4290.81 2478
4291.43 2526
4292.04 2544
4292.66 2489
4293.28 2414
4293.90 2387
4294.52 2402
4295.13 2406
4295.75 2343
4296.37 2299
4296.99 2448
4297.61 2533
4298.23 2356
4298.84 2361
4299.46 2341
4300.08 2301
4300.70 2398
4301.32 2580
4301.94 2538
4302.56 2427
4303.17 2453
4303.79 2433
4304.41 2538
4305.03 2544
4305.65 2488
4306.27 2474
4306.89 2396
4307.51 2297
4308.13 2231
4308.75 2412
4309.36 2479
4309.98 2524
4310.60 2447
4311.22 2495
4311.84 2272
4312.46 2475
4313.08 2709
4313.70 2523
4314.32 2538
4314.94 2680
4315.56 2382
4316.18 2453
4316.80 2654
4317.42 2489
4318.04 2498
4318.66 2699
4319.28 2428
4319.90 2368
4320.52 2467
4321.14 2469
4321.76 2492
4322.38 2559
4323.00 2499
4323.62 2512
4324.24 2550
4324.86 2524
4325.48 2698
4326.10 2762
4326.72 2757
4327.34 2874
4327.96 2895
4328.58 2977
4329.20 2889
4329.82 2782
4330.44 2711
4331.07 2643
4331.69 2764
4332.31 2700
4332.93 2540
4333.55 2465
4334.17 2580
4334.79 2613
4335.41 2365
4336.03 2496
4336.65 2530
4337.28 2512
4337.90 2721
4338.52 2743
4339.14 2953
4339.76 2962
4340.38 2911
4341.00 2974
4341.63 3212
4342.25 3341
4342.87 3112
4343.49 2958
4344.11 3014
4344.73 3007
4345.36 2669
4345.98 2805
4346.60 2767
4347.22 2868
4347.84 3005
4348.47 3320
4349.09 3381
4349.71 3652
4350.33 3687
4350.95 3641
4351.58 3959
4352.20 3748
4352.82 3547
4353.44 3444
4354.07 3564
4354.69 3211
4355.31 3052
4355.93 2884
4356.56 2784
4357.18 2717
4357.80 2967
4358.42 2913
4359.05 2745
4359.67 2675
4360.29 2686
4360.92 2878
4361.54 2961
4362.16 2856
4362.78 2830
4363.41 2673
4364.03 2586
4364.65 2473
4365.28 2363
4365.90 2630
4366.52 2565
4367.15 2666
4367.77 2454
4368.39 2425
4369.02 2436
4369.64 2364
4370.26 2443
4370.89 2672
4371.51 2654
4372.14 2521
4372.76 2561
4373.38 2461
4374.01 2547
4374.63 2423
4375.25 2248
4375.88 2385
4376.50 2281
4377.13 2348
4377.75 2374
4378.37 2419
4379.00 2382
4379.62 2333
4380.25 2327
4380.87 2438
4381.50 2291
4382.12 2284
4382.75 2339
4383.37 2441
4383.99 2261
4384.62 2353
4385.24 2598
4385.87 2500
4386.49 2433
4387.12 2456
4387.74 2359
4388.37 2367
4388.99 2433
4389.62 2463
4390.24 2376
4390.87 2419
4391.49 2478
4392.12 2349
4392.74 2385
4393.37 2398
4393.99 2562
4394.62 2565
4395.24 2360
4395.87 2534
4396.49 2383
4397.12 2345
4397.75 2562
4398.37 2340
4399.00 2446
4399.62 2507
4400.25 2493
4400.87 2263
4401.50 2490
4402.13 2580
4402.75 2630
4403.38 2463
4404.00 2449
4404.63 2464
4405.26 2548
4405.88 2550
4406.51 2545
4407.13 2542
4407.76 2612
4408.39 2413
4409.01 2355
4409.64 2541
4410.27 2621
4410.89 2687
4411.52 2556
4412.15 2438
4412.77 2607
4413.40 2644
4414.03 2625
4414.65 2528
4415.28 2455
4415.91 2643
4416.53 2679
4417.16 2548
4417.79 2481
4418.41 2473
4419.04 2415
4419.67 2260
4420.30 2586
4420.92 2407
4421.55 2289
4422.18 2294
4422.80 2410
4423.43 2554
4424.06 2569
4424.69 2517
4425.31 2565
4425.94 2518
4426.57 2520
4427.20 2372
4427.82 2445
4428.45 2601
4429.08 2325
4429.71 2214
4430.34 2221
4430.96 2231
4431.59 2227
4432.22 2208
4432.85 2222
4433.48 2134
4434.10 2162
4434.73 2222
4435.36 2211
4435.99 2281
4436.62 2287
4437.25 2234
4437.87 2172
4438.50 2206
4439.13 2225
4439.76 2193
4440.39 2297
4441.02 2163
4441.64 2179
4442.27 2111
4442.90 1963
4443.53 2236
4444.16 2333
4444.79 2247
4445.42 2182
4446.05 2108
4446.68 2049
4447.30 2073
4447.93 2154
4448.56 2178
4449.19 2069
4449.82 2114
4450.45 2340
4451.08 2426
4451.71 2388
4452.34 2449
4452.97 2447
4453.60 2472
4454.23 2423
4454.86 2292
4455.49 2153
4456.12 2121
4456.75 2202
4457.38 2245
4458.01 2177
4458.64 2364
4459.27 2420
4459.90 2209
4460.53 2293
4461.16 2402
4461.79 2190
4462.42 2370
4463.05 2346
4463.68 2153
4464.31 2165
4464.94 2127
4465.57 2327
4466.20 2240
4466.83 2053
4467.46 1997
4468.09 2105
4468.72 1961
4469.35 2004
4469.98 2123
4470.61 2085
4471.24 2229
4471.87 2214
4472.50 2097
4473.13 2017
4473.77 2133
4474.40 2033
4475.03 2135
4475.66 2119
4476.29 2033
4476.92 2038
4477.55 2205
4478.18 2180
4478.82 2045
4479.45 2118
4480.08 2117
4480.71 2089
4481.34 2164
4481.97 2187
4482.60 2155
4483.24 2196
4483.87 2124
4484.50 2036
4485.13 2149
4485.76 2203
4486.39 2180
4487.03 2069
4487.66 2253
4488.29 2233
4488.92 2070
4489.55 2137
4490.19 2199
4490.82 2238
4491.45 2230
4492.08 2204
4492.71 2421
4493.35 2352
4493.98 2271
4494.61 2185
4495.24 2275
4495.88 2377
4496.51 2354
4497.14 2230
4497.77 2283
4498.41 2285
4499.04 2239
4499.67 2269
4500.31 2219
4500.94 2225
4501.57 2226
4502.20 2168
4502.84 2301
4503.47 2446
4504.10 2493
4504.74 2462
4505.37 2446
4506.00 2376
4506.64 2425
4507.27 2383
4507.90 2356
4508.54 2420
4509.17 2275
4509.80 2196
4510.44 2240
4511.07 2294
4511.70 2192
4512.34 2324
4512.97 2425
4513.60 2348
4514.24 2352
4514.87 2336
4515.51 2331
4516.14 2369
4516.77 2527
4517.41 2537
4518.04 2445
4518.68 2351
4519.31 2302
4519.94 2500
4520.58 2466
4521.21 2288
4521.85 2288
4522.48 2314
4523.12 2326
4523.75 2474
4524.39 2496
4525.02 2337
4525.65 2393
4526.29 2417
4526.92 2599
4527.56 2702
4528.19 2725
4528.83 2647
4529.46 2646
4530.10 2840
4530.73 3046
4531.37 3242
4532.00 3477
4532.64 3743
4533.27 4110
4533.91 4584
4534.54 5210
4535.18 5822
4535.81 6115
4536.45 6077
4537.09 6170
4537.72 5828
4538.36 5386
4538.99 5240
4539.63 4681
4540.26 4055
4540.90 3672
4541.53 3463
4542.17 3043
4542.81 2790
4543.44 2782
4544.08 2658
4544.71 2666
4545.35 2592
4545.99 2490
4546.62 2488
4547.26 2456
4547.89 2473
4548.53 2582
4549.17 2648
4549.80 2749
4550.44 2922
4551.08 2876
4551.71 2963
4552.35 3092
4552.98 3288
4553.62 3431
4554.26 3265
4554.89 3259
4555.53 3091
4556.17 3013
4556.80 2889
4557.44 2693
4558.08 2663
4558.72 2576
4559.35 2600
4559.99 2635
4560.63 2563
4561.26 2432
4561.90 2396
4562.54 2556
4563.17 2442
4563.81 2540
4564.45 2632
4565.09 2670
4565.72 2592
4566.36 2496
4567.00 2533
4567.64 2505
4568.27 2457
4568.91 2567
4569.55 2451
4570.19 2661
4570.82 2724
4571.46 2706
4572.10 2998
4572.74 3118
4573.38 2951
4574.01 3019
4574.65 3078
4575.29 3066
4575.93 2994
4576.57 2891
4577.20 2932
4577.84 2751
4578.48 2631
4579.12 2701
4579.76 2576
4580.40 2506
4581.04 2628
4581.67 2586
4582.31 2505
4582.95 2375
4583.59 2298
4584.23 2486
4584.87 2623
4585.51 2526
4586.14 2582
4586.78 2515
4587.42 2570
4588.06 2641
4588.70 2645
4589.34 2740
4589.98 2693
4590.62 2617
4591.26 2554
4591.90 2515
4592.54 2677
4593.17 2789
4593.81 2657
4594.45 2629
4595.09 2659
4595.73 2752
4596.37 2578
4597.01 2511
4597.65 2471
4598.29 2375
4598.93 2454
4599.57 2381
4600.21 2297
4600.85 2338
4601.49 2267
4602.13 2326
4602.77 2441
4603.41 2273
4604.05 2300
4604.69 2433
4605.33 2299
4605.97 2351
4606.61 2223
4607.25 2412
4607.89 2404
4608.53 2393
4609.17 2376
4609.81 2543
4610.45 2581
4611.09 2581
4611.73 2635
4612.38 2483
4613.02 2488
4613.66 2620
4614.30 2501
4614.94 2572
4615.58 2557
4616.22 2427
4616.86 2500
4617.50 2373
4618.14 2340
4618.78 2479
4619.43 2356
4620.07 2383
4620.71 2306
4621.35 2182
4621.99 2342
4622.63 2262
4623.27 2260
4623.91 2188
4624.56 2154
4625.20 2193
4625.84 2101
4626.48 2296
4627.12 2271
4627.76 2227
4628.41 2302
4629.05 2184
4629.69 2128
4630.33 2241
4630.97 2324
4631.62 2278
4632.26 2200
4632.90 2154
4633.54 2208
4634.18 2107
4634.83 2205
4635.47 2129
4636.11 2276
4636.75 2237
4637.40 2102
4638.04 2230
4638.68 2328
4639.32 2288
4639.97 2387
4640.61 2421
4641.25 2568
4641.89 2488
4642.54 2528
4643.18 2644
4643.82 2733
4644.46 2674
4645.11 2508
4645.75 2610
4646.39 2628
4647.04 2449
4647.68 2354
4648.32 2451
4648.97 2368
4649.61 2492
4650.25 2497
4650.90 2481
4651.54 2358
4652.18 2334
4652.83 2396
4653.47 2616
4654.11 2620
4654.76 2611
4655.40 2944
4656.04 2805
4656.69 3092
4657.33 3103
4657.98 2968
4658.62 2916
4659.26 2823
4659.91 2830
4660.55 2614
4661.20 2280
4661.84 2301
4662.48 2093
4663.13 2261
4663.77 2241
4664.42 2221
4665.06 2295
4665.71 2273
4666.35 2220
4666.99 2302
4667.64 2131
4668.28 2108
4668.93 2060
4669.57 2191
4670.22 2074
4670.86 2090
4671.51 1980
4672.15 2160
4672.80 2155
4673.44 2086
4674.09 2161
4674.73 2240
4675.38 2372
4676.02 2405
4676.67 2162
4677.31 2170
4677.96 2261
4678.60 2180
4679.25 2109
4679.89 2207
4680.54 2093
4681.18 2182
4681.83 2286
4682.47 2182
4683.12 2146
4683.77 2117
4684.41 2071
4685.06 2301
4685.70 2290
4686.35 2116
4686.99 2262
4687.64 2281
4688.29 2233
4688.93 2141
4689.58 2112
4690.22 2080
4690.87 2111
4691.52 2380
4692.16 2134
4692.81 2201
4693.45 2234
4694.10 2321
4694.75 2265
4695.39 2197
4696.04 2112
4696.69 2218
4697.33 2202
4697.98 2292
4698.63 2173
4699.27 2151
4699.92 2247
4700.57 2207
4701.21 2212
4701.86 2149
4702.51 2073
4703.15 2120
4703.80 2194
4704.45 2228
4705.10 2104
4705.74 2095
4706.39 2106
4707.04 2187
4707.68 2217
4708.33 2200
4708.98 2079
4709.63 2183
4710.27 2190
4710.92 2155
4711.57 2377
4712.22 2317
4712.86 2274
4713.51 2208
4714.16 2176
4714.81 2271
4715.45 2201
4716.10 2120
4716.75 2193
4717.40 2234
4718.05 2095
4718.69 2127
4719.34 2111
4719.99 2169
4720.64 2159
4721.29 2273
4721.94 2383
4722.58 2399
4723.23 2367
4723.88 2384
4724.53 2419
4725.18 2388
4725.83 2331
4726.47 2364
4727.12 2594
4727.77 2740
4728.42 2659
4729.07 2635
4729.72 2751
4730.37 2666
4731.02 2397
4731.66 2636
4732.31 2510
4732.96 2433
4733.61 2346
4734.26 2361
4734.91 2409
4735.56 2236
4736.21 2154
4736.86 2133
4737.51 2234
4738.16 2084
4738.81 2146
4739.45 2164
4740.10 2221
4740.75 2022
4741.40 2158
4742.05 2351
4742.70 2202
4743.35 2246
4744.00 2400
4744.65 2370
4745.30 2469
4745.95 2294
4746.60 2342
4747.25 2303
4747.90 2169
4748.55 2257
4749.20 2323
4749.85 2337
4750.50 2282
4751.15 2332
4751.80 2382
4752.45 2353
4753.10 2356
4753.75 2330
4754.40 2368
4755.05 2495
4755.71 2447
4756.36 2686
4757.01 2593
4757.66 2399
4758.31 2498
4758.96 2481
4759.61 2456
4760.26 2397
4760.91 2300
4761.56 2241
4762.21 2262
4762.86 2295
4763.52 2184
4764.17 2289
4764.82 2338
4765.47 2353
4766.12 2404
4766.77 2602
4767.42 2631
4768.07 2775
4768.73 2757
4769.38 2563
4770.03 2579
4770.68 2448
4771.33 2575
4771.98 2470
4772.64 2323
4773.29 2350
4773.94 2306
4774.59 2239
4775.24 2171
4775.89 2216
4776.55 2176
4777.20 2157
4777.85 2016
4778.50 2008
4779.15 2067
4779.81 2205
4780.46 2210
4781.11 2111
4781.76 2147
4782.42 2184
4783.07 2288
4783.72 2182
4784.37 2184
4785.03 2192
4785.68 2177
4786.33 2151
4786.98 2181
4787.64 2220
4788.29 2288
4788.94 2202
4789.60 2216
4790.25 2091
4790.90 2127
4791.55 2152
4792.21 2079
4792.86 2273
4793.51 2167
4794.17 2237
4794.82 2206
4795.47 2164
4796.13 2251
4796.78 2257
4797.43 2133
4798.09 2127
4798.74 2193
4799.39 2217
4800.05 2177
4800.70 2378
4801.36 2261
4802.01 2234
4802.66 2270
4803.32 2220
4803.97 2273
4804.62 2319
4805.28 2183
4805.93 2064
4806.59 2234
4807.24 2314
4807.89 2166
4808.55 2239
4809.20 2217
4809.86 2212
4810.51 2228
4811.17 2167
4811.82 2187
4812.47 2367
4813.13 2150
4813.78 2119
4814.44 2113
4815.09 2150
4815.75 2170
4816.40 2278
4817.06 2145
4817.71 2131
4818.37 2003
4819.02 2066
4819.68 2157
4820.33 2118
4820.99 2157
4821.64 2325
4822.30 2352
4822.95 2290
4823.61 2445
4824.26 2535
4824.92 2382
4825.57 2484
4826.23 2405
4826.88 2383
4827.54 2472
4828.19 2458
4828.85 2328
4829.51 2406
4830.16 2421
4830.82 2424
4831.47 2337
4832.13 2347
4832.78 2378
4833.44 2389
4834.10 2370
4834.75 2383
4835.41 2289
4836.06 2449
4836.72 2462
4837.38 2434
4838.03 2574
4838.69 2743
4839.34 2712
4840.00 2955
4840.66 3079
4841.31 3209
4841.97 3331
4842.63 3218
4843.28 3394
4843.94 3031
4844.60 3199
4845.25 3008
4845.91 2900
4846.57 2746
4847.22 2700
4847.88 2412
4848.54 2504
4849.19 2493
4849.85 2357
4850.51 2554
4851.17 2385
4851.82 2275
4852.48 2416
4853.14 2369
4853.79 2595
4854.45 2601
4855.11 2557
4855.77 2781
4856.42 2600
4857.08 2633
4857.74 2587
4858.40 2572
4859.05 2737
4859.71 2568
4860.37 2762
4861.03 2714
4861.68 2651
4862.34 2637
4863.00 2707
4863.66 2794
4864.32 2751
4864.97 2634
4865.63 2657
4866.29 2674
4866.95 2597
4867.61 2597
4868.26 2584
4868.92 2821
4869.58 2714
4870.24 2877
4870.90 2750
4871.56 2915
4872.21 2668
4872.87 2523
4873.53 2681
4874.19 2581
4874.85 2498
4875.51 2634
4876.17 2556
4876.83 2413
4877.48 2537
4878.14 2617
4878.80 2638
4879.46 2608
4880.12 2566
4880.78 2718
4881.44 2803
4882.10 2667
4882.76 2689
4883.42 2671
4884.08 2641
4884.73 2487
4885.39 2600
4886.05 2405
4886.71 2418
4887.37 2462
4888.03 2329
4888.69 2336
4889.35 2393
4890.01 2354
4890.67 2316
4891.33 2289
4891.99 2403
4892.65 2324
4893.31 2288
4893.97 2302
4894.63 2286
4895.29 2363
4895.95 2314
4896.61 2218
4897.27 2191
4897.93 2287
4898.59 2254
4899.25 2289
4899.91 2255
4900.57 2198
4901.23 2332
4901.89 2353
4902.55 2197
4903.21 2085
4903.88 2128
4904.54 2130
4905.20 2044
4905.86 2104
4906.52 2209
4907.18 2067
4907.84 2169
4908.50 2044
4909.16 2140
4909.82 2062
4910.48 2102
4911.15 2081
4911.81 1913
4912.47 2108
4913.13 2228
4913.79 2062
4914.45 2045
4915.11 2014
4915.77 2027
4916.44 1982
4917.10 2031
4917.76 2058
4918.42 2125
4919.08 2085
4919.74 2048
4920.41 2023
4921.07 1986
4921.73 2129
4922.39 1984
4923.05 2006
4923.72 1816
4924.38 1907
4925.04 1870
4925.70 1836
4926.36 1929
4927.03 1965
4927.69 1942
4928.35 1852
4929.01 1918
4929.67 2052
4930.34 1935
4931.00 2046
4931.66 2013
4932.32 2031
4932.99 1892
4933.65 2059
4934.31 2111
4934.98 2124
4935.64 1951
4936.30 2082
4936.96 2081
4937.63 1951
4938.29 1882
4938.95 2020
4939.62 2105
4940.28 2023
4940.94 2107
4941.61 1953
4942.27 1922
4942.93 1899
4943.60 2052
4944.26 1913
4944.92 1998
4945.59 2045
4946.25 2056
4946.91 1947
4947.58 2079
4948.24 2059
4948.90 2056
4949.57 1959
4950.23 2154
4950.89 2148
4951.56 2131
4952.22 1892
4952.89 1868
4953.55 1970
4954.21 1911
4954.88 1944
4955.54 1928
4956.21 1925
4956.87 1920
4957.53 1786
4958.20 1943
4958.86 1883
4959.53 1919
4960.19 1913
4960.86 1889
4961.52 1939
4962.19 1798
4962.85 1791
4963.52 1876
4964.18 1864
4964.84 1874
4965.51 1814
4966.17 1873
4966.84 1958
4967.50 2051
4968.17 2039
4968.83 1852
4969.50 1797
4970.16 2073
4970.83 2040
4971.49 2024
4972.16 1983
4972.82 1945
4973.49 1966
4974.16 1949
4974.82 1873
4975.49 1932
4976.15 1824
4976.82 1903
4977.48 1903
4978.15 1929
4978.81 1971
4979.48 1968
4980.15 1977
4980.81 1927
4981.48 1798
4982.14 1834
4982.81 1961
4983.48 1846
4984.14 1922
4984.81 2003
4985.47 1988
4986.14 1926
4986.81 2006
4987.47 2078
4988.14 1982
4988.80 1934
4989.47 2014
4990.14 2068
4990.80 2141
4991.47 2078
4992.14 2012
4992.80 2032
4993.47 1984
4994.14 1896
4994.80 1876
4995.47 1968
4996.14 1994
4996.80 1983
4997.47 1940
4998.14 1885
4998.81 1973
4999.47 2004
5000.14 2064
5000.81 1977
5001.47 2067
5002.14 1978
5002.81 2034
5003.48 1927
5004.14 1931
5004.81 2014
5005.48 1971
5006.15 1982
5006.81 1911
5007.48 1949
5008.15 1973
5008.82 2017
5009.48 2020
5010.15 2005
5010.82 2117
5011.49 2172
5012.16 2121
5012.82 2108
5013.49 2197
5014.16 2125
5014.83 2188
5015.50 2110
5016.16 2027
5016.83 1994
5017.50 2135
5018.17 2141
5018.84 2134
5019.50 2053
5020.17 1995
5020.84 2078
5021.51 2075
5022.18 2219
5022.85 2404
5023.52 2558
5024.19 2549
5024.85 2819
5025.52 3040
5026.19 3213
5026.86 3487
5027.53 3587
5028.20 3690
5028.87 3467
5029.54 3350
5030.21 3068
5030.87 2940
5031.54 2860
5032.21 2612
5032.88 2536
5033.55 2323
5034.22 2283
5034.89 2242
5035.56 2058
5036.23 1950
5036.90 2033
5037.57 1900
5038.24 1962
5038.91 2095
5039.58 2060
5040.25 2012
5040.92 1909
5041.59 2026
5042.26 1854
5042.93 1879
5043.60 1874
5044.27 1950
5044.94 1959
5045.61 1944
5046.28 2173
5046.95 2093
5047.62 2161
5048.29 2073
5048.96 2090
5049.63 2062
5050.30 2241
5050.97 2093
5051.64 2188
5052.31 2186
5052.98 2214
5053.65 2084
5054.32 1934
5054.99 2042
5055.66 1941
5056.34 2012
5057.01 1941
5057.68 1922
5058.35 1983
5059.02 1887
5059.69 2023
5060.36 1947
5061.03 2018
5061.70 2038
5062.38 1999
5063.05 1974
5063.72 2022
5064.39 2094
5065.06 2079
5065.73 2205
5066.40 2186
5067.08 2096
5067.75 2148
5068.42 2083
5069.09 2214
5069.76 2128
5070.43 2047
5071.11 1988
5071.78 2079
5072.45 2085
5073.12 1896
5073.79 1844
5074.47 1884
5075.14 1946
5075.81 2033
5076.48 2050
5077.15 2068
5077.83 1889
5078.50 1906
5079.17 2002
5079.84 1977
5080.52 1930
5081.19 2039
5081.86 1923
5082.53 2027
5083.21 2053
5083.88 2050
5084.55 2117
5085.22 1966
5085.90 1988
5086.57 2096
5087.24 2009
5087.92 1902
5088.59 1945
5089.26 1965
5089.93 1992
5090.61 1842
5091.28 1895
5091.95 2032
5092.63 2032
5093.30 2057
5093.97 2127
5094.65 2245
5095.32 2127
5095.99 2246
5096.67 2328
5097.34 2162
5098.02 2129
5098.69 2177
5099.36 2334
5100.04 2227
5100.71 2073
5101.38 1985
5102.06 1925
5102.73 2151
5103.41 2000
5104.08 1881
5104.75 1904
5105.43 1972
5106.10 2000
5106.78 1969
5107.45 1990
5108.12 2019
5108.80 2056
5109.47 1835
5110.15 1998
5110.82 2042
5111.50 1884
5112.17 1908
5112.85 1959
5113.52 1944
5114.20 1788
5114.87 1860
5115.54 1895
5116.22 1981
5116.89 1963
5117.57 1817
5118.24 1881
5118.92 1870
5119.59 1915
5120.27 1881
5120.94 1930
5121.62 1792
5122.30 1905
5122.97 1914
5123.65 2091
5124.32 1908
5125.00 1951
5125.67 1972
5126.35 2016
5127.02 1958
5127.70 1982
5128.37 1908
5129.05 1870
5129.73 1844
5130.40 1815
5131.08 1860
5131.75 1931
5132.43 1894
5133.10 1948
5133.78 1935
5134.46 1890
5135.13 1864
5135.81 1876
5136.49 1833
5137.16 1802
5137.84 1909
5138.51 1910
5139.19 1938
5139.87 1962
5140.54 1953
5141.22 1897
5141.90 2072
5142.57 1952
5143.25 1874
5143.93 1895
5144.60 2006
5145.28 1902
5145.96 1820
5146.63 1882
5147.31 1952
5147.99 1844
5148.66 1843
5149.34 1812
5150.02 1798
5150.69 1851
5151.37 1821
5152.05 1810
5152.73 1834
5153.40 1945
5154.08 1792
5154.76 1794
5155.44 1765
5156.11 1767
5156.79 1720
5157.47 1921
5158.15 1890
5158.82 1868
5159.50 1866
5160.18 1831
5160.86 1768
5161.53 1813
5162.21 1824
5162.89 1869
5163.57 1852
5164.25 1887
5164.92 1861
5165.60 1819
5166.28 1748
5166.96 1750
5167.64 1794
5168.31 1897
5168.99 1872
5169.67 1896
5170.35 1930
5171.03 1982
5171.71 1975
5172.39 1942
5173.06 1813
5173.74 1861
5174.42 1873
5175.10 1751
5175.78 1793
5176.46 1862
5177.14 1923
5177.82 1791
5178.49 1815
5179.17 1843
5179.85 1866
5180.53 1826
5181.21 1766
5181.89 1807
5182.57 1849
5183.25 1782
5183.93 1952
5184.61 1874
5185.29 1830
5185.97 1842
5186.64 1784
5187.32 1929
5188.00 1893
5188.68 1729
5189.36 1692
5190.04 1698
5190.72 1775
5191.40 1694
5192.08 1668
5192.76 1835
5193.44 1665
5194.12 1783
5194.80 1743
5195.48 1667
5196.16 1667
5196.84 1706
5197.52 1669
5198.20 1755
5198.88 1657
5199.56 1719
5200.24 1866
5200.92 1840
5201.60 1692
5202.28 1767
5202.96 1786
5203.65 1756
5204.33 1770
5205.01 1775
5205.69 1842
5206.37 1801
5207.05 1773
5207.73 1862
5208.41 1868
5209.09 1799
5209.77 1845
5210.45 1718
5211.13 1776
5211.82 1846
5212.50 1847
5213.18 1944
5213.86 1794
5214.54 1935
5215.22 1990
5215.90 1889
5216.58 1871
5217.27 1815
5217.95 1815
5218.63 1979
5219.31 1916
5219.99 1878
5220.67 1838
5221.36 1801
5222.04 1836
5222.72 1756
5223.40 1813
5224.08 1690
5224.77 1762
5225.45 1858
5226.13 1949
5226.81 1986
5227.49 1877
5228.18 1816
5228.86 1718
5229.54 1721
5230.22 1819
5230.91 1739
5231.59 1796
5232.27 1755
5232.95 1838
5233.63 1746
5234.32 1843
5235.00 1853
5235.68 1876
5236.37 1872
5237.05 1826
5237.73 1792
5238.41 1881
5239.10 1898
5239.78 1861
5240.46 1893
5241.15 2017
5241.83 1760
5242.51 1781
5243.20 1839
5243.88 1761
5244.56 1807
5245.24 1901
5245.93 1934
5246.61 1923
5247.29 1793
5247.98 1764
5248.66 1819
5249.35 1789
5250.03 1908
5250.71 2014
5251.40 1990
5252.08 2139
5252.76 2154
5253.45 2187
5254.13 2183
5254.82 2104
5255.50 2061
5256.18 2116
5256.87 2107
5257.55 2086
5258.24 1980
5258.92 1851
5259.60 1855
5260.29 1790
5260.97 1806
5261.66 1796
5262.34 1770
5263.03 1876
5263.71 1824
5264.40 1908
5265.08 1886
5265.76 1944
5266.45 1896
5267.13 1883
5267.82 1848
5268.50 1843
5269.19 1821
5269.87 1887
5270.56 1860
5271.24 1728
5271.93 1850
5272.61 1858
5273.30 1782
5273.98 1771
5274.67 1861
5275.35 1787
5276.04 1881
5276.72 1910
5277.41 1895
5278.10 1896
5278.78 1843
5279.47 1955
5280.15 1695
5280.84 1869
5281.52 1921
5282.21 1911
5282.89 1806
5283.58 1907
5284.27 1934
5284.95 1933
5285.64 2019
5286.32 1969
5287.01 1832
5287.70 1945
5288.38 1946
5289.07 2004
5289.75 2050
5290.44 1880
5291.13 2031
5291.81 2046
5292.50 1932
5293.19 1932
5293.87 1852
5294.56 1795
5295.25 1891
5295.93 2061
5296.62 1895
5297.31 1922
5297.99 1987
5298.68 1999
5299.37 1970
5300.05 1899
5300.74 1847
5301.43 1793
5302.11 1879
5302.80 1858
5303.49 1870
5304.18 1980
5304.86 2055
5305.55 2048
5306.24 2029
5306.92 2095
5307.61 2006
5308.30 2053
5308.99 2153
5309.67 2116
5310.36 2105
5311.05 2038
5311.74 2084
5312.42 2080
5313.11 2077
5313.80 2059
5314.49 2155
5315.18 2125
5315.86 2017
5316.55 2089
5317.24 2008
5317.93 1953
5318.62 2124
5319.30 2174
5319.99 1948
5320.68 2091
5321.37 2067
5322.06 2043
5322.74 2140
5323.43 2191
5324.12 2106
5324.81 2024
5325.50 2090
5326.19 2199
5326.88 2149
5327.56 2242
5328.25 2158
5328.94 2124
5329.63 2138
5330.32 2178
5331.01 2245
5331.70 2140
5332.39 2093
5333.07 2244
5333.76 2177
5334.45 2087
5335.14 2234
5335.83 2200
5336.52 2221
5337.21 2237
5337.90 2329
5338.59 2309
5339.28 2393
5339.97 2390
5340.66 2349
5341.35 2307
5342.04 2300
5342.73 2526
5343.42 2375
5344.10 2326
5344.79 2355
5345.48 2427
5346.17 2342
5346.86 2353
5347.55 2445
5348.24 2509
5348.93 2417
5349.62 2573
5350.31 2708
5351.00 2855
5351.69 3226
5352.39 3373
5353.08 3522
5353.77 4019
5354.46 4291
5355.15 4720
5355.84 5185
5356.53 5284
5357.22 5082
5357.91 4894
5358.60 4292
5359.29 3824
5359.98 3609
5360.67 3316
5361.36 2937
5362.05 2699
5362.74 2598
5363.44 2471
5364.13 2263
5364.82 2316
5365.51 2139
5366.20 2203
5366.89 2064
5367.58 2255
5368.27 2282
5368.96 2209
5369.66 2073
5370.35 2244
5371.04 2070
5371.73 2185
5372.42 2090
5373.11 1948
5373.81 1943
5374.50 2041
5375.19 2141
5375.88 2078
5376.57 1968
5377.26 1866
5377.96 2060
5378.65 2011
5379.34 1945
5380.03 1952
5380.72 2019
5381.42 2048
5382.11 2130
5382.80 2222
5383.49 2194
5384.18 2079
5384.88 2129
5385.57 2112
5386.26 2077
5386.95 2049
5387.65 2074
5388.34 2067
5389.03 2087
5389.72 2046
5390.42 2087
5391.11 2189
5391.80 2187
5392.50 2239
5393.19 2413
5393.88 2396
5394.57 2454
5395.27 2405
5395.96 2485
5396.65 2399
5397.35 2223
5398.04 2381
5398.73 2312
5399.43 2266
5400.12 2357
5400.81 2209
5401.51 2136
5402.20 2055
5402.89 2077
5403.59 1990
5404.28 2115
5404.97 2070
5405.67 2158
5406.36 2154
5407.06 2074
5407.75 2143
5408.44 2073
5409.14 2105
5409.83 2032
5410.53 2065
5411.22 2067
5411.91 2243
5412.61 2160
5413.30 2154
5414.00 2074
5414.69 2052
5415.38 2010
5416.08 2034
5416.77 2039
5417.47 2039
5418.16 2041
5418.86 1993
5419.55 1924
5420.25 1972
5420.94 1946
5421.64 2027
5422.33 2023
5423.03 1946
5423.72 2005
5424.41 2045
5425.11 2021
5425.80 2047
5426.50 1968
5427.19 1999
5427.89 1964
5428.59 1825
5429.28 1977
5429.98 2006
5430.67 2011
5431.37 2068
5432.06 2103
5432.76 2102
5433.45 2050
5434.15 2008
5434.84 1972
5435.54 2055
5436.23 1925
5436.93 1993
5437.63 2053
5438.32 2053
5439.02 2072
5439.71 2189
5440.41 2022
5441.11 2100
5441.80 2114
5442.50 2185
5443.19 1945
5443.89 2056
5444.59 2132
5445.28 2230
5445.98 2198
5446.68 2156
5447.37 2110
5448.07 1992
5448.76 2160
5449.46 2331
5450.16 2388
5450.85 2424
5451.55 2426
5452.25 2647
5452.94 2627
5453.64 2560
5454.34 2553
5455.03 2632
5455.73 2545
5456.43 2417
5457.13 2418
5457.82 2329
5458.52 2371
5459.22 2195
5459.91 2003
5460.61 2116
5461.31 2175
5462.01 2077
5462.70 2061
5463.40 2095
5464.10 2174
5464.80 2225
5465.49 2317
5466.19 2342
5466.89 2412
5467.59 2470
5468.28 2621
5468.98 2746
5469.68 2745
5470.38 2774
5471.07 2594
5471.77 2508
5472.47 2484
5473.17 2498
5473.87 2169
5474.56 2137
5475.26 2269
5475.96 2183
5476.66 2105
5477.36 2248
5478.06 2378
5478.75 2207
5479.45 2158
5480.15 2285
5480.85 2154
5481.55 2169
5482.25 2269
5482.95 2330
5483.64 2290
5484.34 2348
5485.04 2368
5485.74 2545
5486.44 2470
5487.14 2291
5487.84 2381
5488.54 2481
5489.23 2413
5489.93 2228
5490.63 2235
5491.33 2203
5492.03 2289
5492.73 2297
5493.43 2242
5494.13 2277
5494.83 2348
5495.53 2449
5496.23 2315
5496.93 2262
5497.63 2274
5498.33 2545
5499.03 2504
5499.73 2297
5500.43 2425
5501.13 2521
5501.83 2617
5502.53 2613
5503.23 2543
5503.93 2729
5504.63 2918
5505.33 3034
5506.03 3152
5506.73 3168
5507.43 2985
5508.13 2907
5508.83 2825
5509.53 2759
5510.23 2547
5510.93 2493
5511.63 2314
5512.33 2324
5513.03 2424
5513.73 2368
5514.43 2289
5515.13 2323
5515.83 2213
5516.53 2282
5517.23 2275
5517.93 2229
5518.64 2276
5519.34 2399
5520.04 2301
5520.74 2276
5521.44 2243
5522.14 2343
5522.84 2430
5523.54 2324
5524.24 2306
5524.95 2382
5525.65 2480
5526.35 2359
5527.05 2388
5527.75 2338
5528.45 2252
5529.15 2342
5529.86 2171
5530.56 2269
5531.26 2236
5531.96 2076
5532.66 1975
5533.36 2006
5534.07 1944
5534.77 2064
5535.47 2060
5536.17 2016
5536.87 1941
5537.58 1923
5538.28 1881
5538.98 1933
5539.68 1961
5540.39 1887
5541.09 2011
5541.79 2029
5542.49 2034
5543.20 2006
5543.90 2021
5544.60 2136
5545.30 1950
5546.01 1975
5546.71 1908
5547.41 1863
5548.11 1903
5548.82 1948
5549.52 1986
5550.22 2087
5550.93 1974
5551.63 1979
5552.33 2002
5553.03 2046
5553.74 2060
5554.44 2084
5555.14 2019
5555.85 1933
5556.55 1881
5557.25 1962
5557.96 1790
5558.66 1947
5559.36 1976
5560.07 1941
5560.77 1834
5561.48 1876
5562.18 1935
5562.88 1946
5563.59 1962
5564.29 1956
5564.99 1925
5565.70 1847
5566.40 1954
5567.11 1988
5567.81 2016
5568.51 1909
5569.22 1966
5569.92 1895
5570.63 1942
5571.33 1886
5572.04 1860
5572.74 1809
5573.44 1884
5574.15 1947
5574.85 1984
5575.56 1976
5576.26 1886
5576.97 2031
5577.67 1970
5578.38 1874
5579.08 1920
5579.79 1865
5580.49 1961
5581.20 1908
5581.90 1764
5582.61 1875
5583.31 1672
5584.02 1743
5584.72 1798
5585.43 1755
5586.13 1832
5586.84 1847
5587.54 1866
5588.25 1907
5588.95 1870
5589.66 1798
5590.36 1786
5591.07 1787
5591.77 1782
5592.48 1776
5593.19 1756
5593.89 1838
5594.60 1792
5595.30 1688
5596.01 1758
5596.71 1814
5597.42 1777
5598.13 1835
5598.83 1635
5599.54 1804
5600.24 1887
5600.95 1814
5601.66 1823
5602.36 1800
5603.07 1758
5603.78 1739
5604.48 1814
5605.19 1772
5605.89 1712
5606.60 1670
5607.31 1690
5608.01 1687
5608.72 1684
5609.43 1672
5610.13 1660
5610.84 1793
5611.55 1713
5612.25 1700
5612.96 1733
5613.67 1760
5614.38 1733
5615.08 1686
5615.79 1701
5616.50 1775
5617.20 1564
5617.91 1694
5618.62 1758
5619.33 1622
5620.03 1823
5620.74 1776
5621.45 1700
5622.15 1716
5622.86 1703
5623.57 1788
5624.28 1814
5624.99 1782
5625.69 1778
5626.40 1663
5627.11 1643
5627.82 1704
5628.52 1735
5629.23 1786
5629.94 1733
5630.65 1766
5631.36 1796
5632.06 1684
5632.77 1792
5633.48 1770
5634.19 1664
5634.90 1648
5635.61 1801
5636.31 1752
5637.02 1700
5637.73 1734
5638.44 1653
5639.15 1611
5639.86 1689
5640.56 1683
5641.27 1788
5641.98 1797
5642.69 1820
5643.40 1657
5644.11 1706
5644.82 1673
5645.53 1708
5646.24 1830
5646.94 1718
5647.65 1692
5648.36 1734
5649.07 1673
5649.78 1735
5650.49 1702
5651.20 1786
5651.91 1802
5652.62 1816
5653.33 1747
5654.04 1759
5654.75 1722
5655.46 1829
5656.17 1757
5656.88 1717
5657.59 1770
5658.30 1766
5659.01 1776
5659.71 1706
5660.42 1703
5661.13 1711
5661.84 1953
5662.55 1901
5663.26 1789
5663.97 1754
5664.69 1838
5665.40 1720
5666.11 1751
5666.82 1758
5667.53 1733
5668.24 1686
5668.95 1685
5669.66 1764
5670.37 1773
5671.08 1919
5671.79 1919
5672.50 1842
5673.21 1957
5673.92 1954
5674.63 1974
5675.34 2018
5676.05 2083
5676.76 2050
5677.48 1997
5678.19 2031
5678.90 1992
5679.61 1974
5680.32 1805
5681.03 1743
5681.74 1866
5682.45 1949
5683.16 1906
5683.88 1837
5684.59 1770
5685.30 1760
5686.01 1845
5686.72 1757
5687.43 1819
5688.15 1831
5688.86 1797
5689.57 1787
5690.28 1731
5690.99 1805
5691.70 1745
5692.42 1868
5693.13 1922
5693.84 1788
5694.55 1835
5695.26 1844
5695.98 1801
5696.69 1832
5697.40 1763
5698.11 1917
5698.82 1825
5699.54 1820
5700.25 1684
5700.96 1748
5701.67 1804
5702.39 1730
5703.10 1810
5703.81 1747
5704.52 1728
5705.24 1726
5705.95 1758
5706.66 1721
5707.38 1716
5708.09 1807
5708.80 1828
5709.51 1748
5710.23 1680
5710.94 1722
5711.65 1800
5712.37 1862
5713.08 1803
5713.79 1880
5714.51 1749
5715.22 1865
5715.93 1767
5716.65 1702
5717.36 1764
5718.07 1805
5718.79 1708
5719.50 1681
5720.21 1782
5720.93 1757
5721.64 1706
5722.36 1762
5723.07 1837
5723.78 1879
5724.50 1799
5725.21 1787
5725.92 1812
5726.64 1778
5727.35 1763
5728.07 1714
5728.78 1860
5729.50 1917
5730.21 1882
5730.92 1830
5731.64 1858
5732.35 1839
5733.07 1912
5733.78 1887
5734.50 1905
5735.21 1820
5735.93 1863
5736.64 2013
5737.35 1933
5738.07 1946
5738.78 1841
5739.50 1860
5740.21 1892
5740.93 1934
5741.64 1872
5742.36 1859
5743.07 1890
5743.79 1944
5744.50 1967
5745.22 2024
5745.93 1886
5746.65 1887
5747.37 1896
5748.08 2036
5748.80 1904
5749.51 1937
5750.23 2019
5750.94 1964
5751.66 1881
5752.37 1954
5753.09 1893
5753.81 1859
5754.52 2012
5755.24 2057
5755.95 2179
5756.67 2285
5757.38 2475
5758.10 2635
5758.82 2779
5759.53 2878
5760.25 2964
5760.96 2733
5761.68 2714
5762.40 2717
5763.11 2497
5763.83 2470
5764.55 2337
5765.26 2201
5765.98 2156
5766.70 2096
5767.41 2100
5768.13 2162
5768.85 2054
5769.56 1987
5770.28 2067
5771.00 2088
5771.71 2097
5772.43 2075
5773.15 2210
5773.86 2230
5774.58 2107
5775.30 2020
5776.01 2066
5776.73 2180
5777.45 2222
5778.17 2132
5778.88 2205
5779.60 2231
5780.32 2197
5781.04 2165
5781.75 2209
5782.47 2140
5783.19 2152
5783.91 2190
5784.62 2078
5785.34 2250
5786.06 2304
5786.78 2241
5787.49 2293
5788.21 2331
5788.93 2354
5789.65 2339
5790.37 2406
5791.08 2411
5791.80 2322
5792.52 2454
5793.24 2376
5793.96 2286
5794.68 2502
5795.39 2596
5796.11 2524
5796.83 2739
5797.55 2533
5798.27 2681
5798.99 2710
5799.70 2754
5800.42 2874
5801.14 2969
5801.86 3188
5802.58 3733
5803.30 3954
5804.02 4431
5804.74 4924
5805.45 5389
5806.17 5713
5806.89 5766
5807.61 5533
5808.33 5054
5809.05 4550
5809.77 3972
5810.49 3549
5811.21 3267
5811.93 3094
5812.65 3054
5813.37 2928
5814.09 2989
5814.81 2950
5815.52 2985
5816.24 3030
5816.96 2758
5817.68 2814
5818.40 3012
5819.12 2986
5819.84 3034
5820.56 2913
5821.28 2787
5822.00 2903
5822.72 3020
5823.44 3075
5824.16 2756
5824.88 2871
5825.60 2746
5826.32 2828
5827.04 2666
5827.76 2810
5828.48 2737
5829.21 2522
5829.93 2514
5830.65 2370
5831.37 2404
5832.09 2436
5832.81 2473
5833.53 2323
5834.25 2351
5834.97 2429
5835.69 2409
5836.41 2463
5837.13 2445
5837.85 2422
5838.57 2382
5839.30 2264
5840.02 2399
5840.74 2452
5841.46 2386
5842.18 2309
5842.90 2288
5843.62 2355
5844.34 2271
5845.07 2224
5845.79 2334
5846.51 2247
5847.23 2186
5847.95 2230
5848.67 2157
5849.39 2202
5850.12 2063
5850.84 2083
5851.56 2026
5852.28 2328
5853.00 2339
5853.73 2209
5854.45 2241
5855.17 2279
5855.89 2214
5856.61 2164
5857.34 2199
5858.06 2170
5858.78 2138
5859.50 2091
5860.23 2193
5860.95 2130
5861.67 2028
5862.39 2128
5863.11 2097
5863.84 1951
5864.56 1893
5865.28 2080
5866.01 1991
5866.73 1889
5867.45 1983
5868.17 2026
5868.90 1971
5869.62 2084
5870.34 1868
5871.07 2000
5871.79 2084
5872.51 2018
5873.23 2018
5873.96 2156
5874.68 2090
5875.40 1950
5876.13 2041
5876.85 1982
5877.57 1966
5878.30 1944
5879.02 1991
5879.74 2033
5880.47 2035
5881.19 2103
5881.92 2029
5882.64 2047
5883.36 2063
5884.09 2106
5884.81 1960
5885.53 2001
5886.26 1946
5886.98 1952
5887.71 1937
5888.43 2020
5889.15 2093
5889.88 2025
5890.60 2011
5891.33 1990
5892.05 2015
5892.78 2008
5893.50 2119
5894.23 2079
5894.95 2000
5895.67 2005
5896.40 2016
5897.12 2076
5897.85 1914
5898.57 1983
5899.30 2073
5900.02 1981
5900.75 2019
5901.47 2062
5902.20 1979
5902.92 1938
5903.65 2013
5904.37 2131
5905.10 2106
5905.82 2021
5906.55 1891
5907.27 2045
5908.00 2024
5908.72 1953
5909.45 1937
5910.17 2128
5910.90 2142
5911.62 1983
5912.35 2001
5913.08 1985
5913.80 1968
5914.53 2071
5915.25 1976
5915.98 1957
5916.70 1994
5917.43 2038
5918.16 1996
5918.88 2037
5919.61 2002
5920.33 2069
5921.06 1992
5921.79 2073
5922.51 2053
5923.24 2113
5923.97 2197
5924.69 2218
5925.42 2128
5926.14 2050
5926.87 2014
5927.60 2065
5928.32 2027
5929.05 2176
5929.78 2069
5930.50 2097
5931.23 2137
5931.96 2083
5932.68 2265
5933.41 2094
5934.14 2161
5934.86 2283
5935.59 2244
5936.32 2254
5937.05 2217
5937.77 2260
5938.50 2287
5939.23 2430
5939.95 2288
5940.68 2298
5941.41 2446
5942.14 2500
5942.86 2444
5943.59 2520
5944.32 2609
5945.05 2722
5945.77 2626
5946.50 2670
5947.23 2684
5947.96 2487
5948.68 2531
5949.41 2645
5950.14 2552
5950.87 2530
5951.60 2571
5952.32 2553
5953.05 2620
5953.78 2757
5954.51 2744
5955.24 2762
5955.96 2854
5956.69 3078
5957.42 3173
5958.15 2955
5958.88 2938
5959.61 2909
5960.33 2886
5961.06 2916
5961.79 2992
5962.52 2891
5963.25 2962
5963.98 2852
5964.71 2915
5965.44 2918
5966.16 3023
5966.89 3034
5967.62 3009
5968.35 2978
5969.08 3162
5969.81 3419
5970.54 3663
5971.27 3726
5972.00 3778
5972.73 3995
5973.46 3765
5974.18 3759
5974.91 4009
5975.64 3850
5976.37 3580
5977.10 3514
5977.83 3561
5978.56 3528
5979.29 3381
5980.02 3342
5980.75 3336
5981.48 3269
5982.21 3365
5982.94 3425
5983.67 3391
5984.40 3370
5985.13 3359
5985.86 3404
5986.59 3515
5987.32 3456
5988.05 3597
5988.78 3624
5989.51 3638
5990.24 3590
5990.97 3590
5991.70 3582
5992.43 3688
5993.16 3663
5993.89 3507
5994.62 3578
5995.35 3496
5996.09 3418
5996.82 3419
5997.55 3542
5998.28 3587
5999.01 3611
5999.74 3691
6000.47 3666
6001.20 3796
6001.93 3673
6002.66 3725
6003.39 3801
6004.13 3750
6004.86 3871
6005.59 4042
6006.32 3825
6007.05 3740
6007.78 3782
6008.51 3678
6009.25 3726
6009.98 3679
6010.71 3736
6011.44 3690
6012.17 3766
6012.90 3961
6013.64 4162
6014.37 4510
6015.10 5019
6015.83 5439
6016.56 5666
6017.29 6267
6018.03 6583
6018.76 6613
6019.49 6943
6020.22 6821
6020.96 6462
6021.69 6249
6022.42 5428
6023.15 5152
6023.88 4686
6024.62 4375
6025.35 4174
6026.08 3857
6026.81 3795
6027.55 3642
6028.28 3294
6029.01 3370
6029.75 3272
6030.48 3304
6031.21 3223
6031.94 3120
6032.68 3004
6033.41 3055
6034.14 3060
6034.88 2940
6035.61 3112
6036.34 3265
6037.07 3177
6037.81 3154
6038.54 3070
6039.27 3107
6040.01 3016
6040.74 3153
6041.47 3145
6042.21 3125
6042.94 3154
6043.68 3111
6044.41 3216
6045.14 3214
6045.88 3224
6046.61 3274
6047.34 3253
6048.08 3230
6048.81 3335
6049.55 3298
6050.28 3250
6051.01 3218
6051.75 3381
6052.48 3395
6053.22 3445
6053.95 3501
6054.68 3686
6055.42 3736
6056.15 3813
6056.89 3922
6057.62 3998
6058.36 4027
6059.09 3927
6059.83 3961
6060.56 4037
6061.29 3729
6062.03 3633
6062.76 3434
6063.50 3395
6064.23 3373
6064.97 3300
6065.70 3329
6066.44 3294
6067.17 3279
6067.91 3281
6068.64 3220
6069.38 3267
6070.11 3498
6070.85 3301
6071.58 3141
6072.32 3007
6073.06 3087
6073.79 3114
6074.53 3123
6075.26 3042
6076.00 2941
6076.73 2970
6077.47 2913
6078.20 2975
6078.94 3100
6079.68 2961
6080.41 2882
6081.15 2876
6081.88 2970
6082.62 2953
6083.35 2881
6084.09 2821
6084.83 2832
6085.56 2867
6086.30 2811
6087.04 2836
6087.77 2850
6088.51 2913
6089.24 2823
6089.98 2808
6090.72 2891
6091.45 2967
6092.19 2911
6092.93 2752
6093.66 2821
6094.40 2889
6095.14 2904
6095.87 2956
6096.61 2968
6097.35 3105
6098.08 3088
6098.82 3073
6099.56 2969
6100.29 3092
6101.03 2999
6101.77 3009
6102.51 2780
6103.24 2821
6103.98 2705
6104.72 2749
6105.46 2730
6106.19 2713
6106.93 2802
6107.67 2668
6108.41 2694
6109.14 2684
6109.88 2706
6110.62 2838
6111.36 2786
6112.09 2756
6112.83 2733
6113.57 2784
6114.31 2710
6115.04 2758
6115.78 2778
6116.52 2919
6117.26 2856
6118.00 2808
6118.73 2871
6119.47 2934
6120.21 2862
6120.95 2780
6121.69 2832
6122.43 2886
6123.16 2858
6123.90 2703
6124.64 2752
6125.38 2767
6126.12 2811
6126.86 2915
6127.60 2928
6128.33 2873
6129.07 2941
6129.81 2950
6130.55 3033
6131.29 3021
6132.03 3055
6132.77 3061
6133.51 2976
6134.25 3071
6134.98 3155
6135.72 3004
6136.46 3106
6137.20 3076
6137.94 3030
6138.68 3089
6139.42 3050
6140.16 3091
6140.90 3099
6141.64 3113
6142.38 3123
6143.12 3172
6143.86 3208
6144.60 3046
6145.34 3085
6146.08 3050
6146.82 3036
6147.56 3005
6148.30 3134
6149.04 3200
6149.78 3169
6150.52 3270
6151.26 3229
6152.00 3255
6152.74 3209
6153.48 3223
6154.22 3205
6154.96 3326
6155.70 3370
6156.44 3412
6157.18 3374
6157.92 3347
6158.66 3391
6159.40 3447
6160.14 3453
6160.88 3661
6161.62 3644
6162.36 3783
6163.10 3869
6163.85 3833
6164.59 3639
6165.33 3555
6166.07 3692
6166.81 3803
6167.55 3824
6168.29 3842
6169.03 4115
6169.77 4009
6170.51 4133
6171.26 4338
6172.00 4307
6172.74 4351
6173.48 4373
6174.22 4351
6174.96 4418
6175.70 4443
6176.45 4178
6177.19 4150
6177.93 4112
6178.67 4014
6179.41 4005
6180.16 4032
6180.90 3958
6181.64 3870
6182.38 3954
6183.12 3797
6183.87 4031
6184.61 4103
6185.35 4129
6186.09 4065
6186.83 4033
6187.58 4220
6188.32 4397
6189.06 4289
6189.80 4251
6190.55 4360
6191.29 4197
6192.03 4281
6192.77 4158
6193.52 4189
6194.26 4286
6195.00 4589
6195.74 4684
6196.49 4799
6197.23 4851
6197.97 4969
6198.72 5169
6199.46 5078
6200.20 5076
6200.94 5184
6201.69 5154
6202.43 5007
6203.17 4825
6203.92 4862
6204.66 4947
6205.40 4785
6206.15 4609
6206.89 4943
6207.63 5036
6208.38 5197
6209.12 5418
6209.87 5827
6210.61 6478
6211.35 7577
6212.10 9277
6212.84 11043
6213.58 12833
6214.33 14167
6215.07 14996
6215.82 15236
6216.56 14705
6217.30 13850
6218.05 12541
6218.79 11031
6219.54 9522
6220.28 8081
6221.02 7214
6221.77 6181
6222.51 5547
6223.26 4928
6224.00 4476
6224.75 4232
6225.49 4274
6226.24 4167
6226.98 4170
6227.73 4145
6228.47 4194
6229.21 4276
6229.96 4332
6230.70 4299
6231.45 4204
6232.19 4086
6232.94 3855
6233.68 3919
6234.43 3717
6235.17 3756
6235.92 3537
6236.67 3475
6237.41 3348
6238.16 3260
6238.90 3258
6239.65 3304
6240.39 3360
6241.14 3275
6241.88 3345
6242.63 3459
6243.37 3552
6244.12 3475
6244.87 3498
6245.61 3590
6246.36 3540
6247.10 3569
6247.85 3592
6248.59 3768
6249.34 3805
6250.09 3809
6250.83 4038
6251.58 4218
6252.33 4455
6253.07 4539
6253.82 4941
6254.56 4834
6255.31 4928
6256.06 4903
6256.80 4566
6257.55 4333
6258.30 4101
6259.04 3871
6259.79 3822
6260.54 3855
6261.28 3841
6262.03 3722
6262.78 3707
6263.52 3751
6264.27 3744
6265.02 3680
6265.76 3717
6266.51 3621
6267.26 3556
6268.01 3629
6268.75 3680
6269.50 3532
6270.25 3552
6270.99 3513
6271.74 3516
6272.49 3595
6273.24 3657
6273.98 3722
6274.73 3641
6275.48 3745
6276.23 3587
6276.97 3664
6277.72 3444
6278.47 3487
6279.22 3777
6279.96 3971
6280.71 3906
6281.46 4009
6282.21 4083
6282.96 4393
6283.70 4343
6284.45 4127
6285.20 4022
6285.95 3906
6286.70 3797
6287.45 3638
6288.19 3632
6288.94 3405
6289.69 3352
6290.44 3320
6291.19 3189
6291.94 3454
6292.68 3479
6293.43 3370
6294.18 3248
6294.93 3203
6295.68 3149
6296.43 3120
6297.18 3158
6297.93 2987
6298.67 2922
6299.42 2944
6300.17 2930
6300.92 2739
6301.67 2890
6302.42 2868
6303.17 3007
6303.92 2921
6304.67 2707
6305.42 2793
6306.17 2855
6306.92 2799
6307.67 2754
6308.41 2793
6309.16 2874
6309.91 2829
6310.66 2795
6311.41 2784
6312.16 2750
6312.91 2687
6313.66 2792
6314.41 2842
6315.16 2786
6315.91 2717
6316.66 2774
6317.41 2861
6318.16 2720
6318.91 2827
6319.66 2907
6320.41 2915
6321.16 2842
6321.91 2923
6322.66 3040
6323.41 3045
6324.16 2826
6324.92 3007
6325.67 2846
6326.42 2709
6327.17 2684
6327.92 2645
6328.67 2633
6329.42 2640
6330.17 2568
6330.92 2539
6331.67 2500
6332.42 2488
6333.17 2428
6333.92 2399
6334.68 2575
6335.43 2647
6336.18 2582
6336.93 2449
6337.68 2535
6338.43 2426
6339.18 2470
6339.93 2393
6340.69 2271
6341.44 2326
6342.19 2405
6342.94 2526
6343.69 2396
6344.44 2445
6345.20 2325
6345.95 2328
6346.70 2262
6347.45 2444
6348.20 2374
6348.95 2341
6349.71 2377
6350.46 2471
6351.21 2483
6351.96 2378
6352.71 2404
6353.47 2499
6354.22 2475
6354.97 2304
6355.72 2384
6356.48 2723
6357.23 2600
6357.98 2544
6358.73 2549
6359.49 2518
6360.24 2536
6360.99 2534
6361.74 2509
6362.50 2365
6363.25 2421
6364.00 2437
6364.76 2447
6365.51 2384
6366.26 2298
6367.01 2359
6367.77 2225
6368.52 2222
6369.27 2261
6370.03 2308
6370.78 2214
6371.53 2207
6372.29 2406
6373.04 2320
6373.79 2293
6374.55 2265
6375.30 2335
6376.05 2294
6376.81 2345
6377.56 2358
6378.31 2353
6379.07 2227
6379.82 2268
6380.58 2221
6381.33 2304
6382.08 2358
6382.84 2318
6383.59 2286
6384.35 2293
6385.10 2305
6385.85 2293
6386.61 2247
6387.36 2314
6388.12 2435
6388.87 2325
6389.62 2390
6390.38 2450
6391.13 2334
6391.89 2479
6392.64 2421
6393.40 2447
6394.15 2593
6394.91 2430
6395.66 2555
6396.42 2602
6397.17 2454
6397.93 2384
6398.68 2446
6399.44 2386
6400.19 2266
6400.95 2213
6401.70 2299
6402.46 2219
6403.21 2293
6403.97 2267
6404.72 2237
6405.48 2186
6406.23 2181
6406.99 2181
6407.74 2152
6408.50 2132
6409.25 2066
6410.01 2136
6410.76 2147
6411.52 2112
6412.28 2258
6413.03 2234
6413.79 2244
6414.54 2251
6415.30 2208
6416.05 2212
6416.81 2238
6417.57 2196
6418.32 2200
6419.08 2192
6419.83 2246
6420.59 2289
6421.35 2180
6422.10 2175
6422.86 2217
6423.62 2146
6424.37 2301
6425.13 2277
6425.89 2255
6426.64 2279
6427.40 2298
6428.15 2310
6428.91 2312
6429.67 2253
6430.42 2290
6431.18 2448
6431.94 2367
6432.70 2276
6433.45 2173
6434.21 2254
6434.97 2309
6435.72 2277
6436.48 2316
6437.24 2344
6437.99 2285
6438.75 2235
6439.51 2225
6440.27 2307
6441.02 2343
6441.78 2413
6442.54 2372
6443.30 2359
6444.05 2415
6444.81 2312
6445.57 2329
6446.33 2358
6447.08 2332
6447.84 2463
6448.60 2434
6449.36 2325
6450.12 2502
6450.87 2434
6451.63 2403
6452.39 2333
6453.15 2348
6453.91 2341
6454.66 2304
6455.42 2350
6456.18 2473
6456.94 2356
6457.70 2350
6458.46 2417
6459.21 2371
6459.97 2336
6460.73 2501
6461.49 2396
6462.25 2478
6463.01 2485
6463.77 2439
6464.52 2485
6465.28 2437
6466.04 2553
6466.80 2493
6467.56 2466
6468.32 2621
6469.08 2612
6469.84 2628
6470.60 2630
6471.36 2584
6472.11 2542
6472.87 2679
6473.63 2678
6474.39 2723
6475.15 2696
6475.91 2747
6476.67 2732
6477.43 2806
6478.19 2908
6478.95 2729
6479.71 2805
6480.47 2804
6481.23 2837
6481.99 2769
6482.75 2715
6483.51 2843
6484.27 2970
6485.03 2898
6485.79 2853
6486.55 2884
6487.31 2869
6488.07 2864
6488.83 2834
6489.59 2910
6490.35 2986
6491.11 2985
6491.87 2949
6492.63 3095
6493.39 3030
6494.15 3060
6494.91 3065
6495.67 3120
6496.43 3254
6497.19 3384
6497.95 3292
6498.71 3409
6499.48 3448
6500.24 3546
6501.00 3899
6501.76 3841
6502.52 3763
6503.28 3773
6504.04 3822
6504.80 3738
6505.56 3648
6506.32 3585
6507.09 3705
6507.85 3646
6508.61 3733
6509.37 3730
6510.13 3830
6510.89 3751
6511.65 4092
6512.42 4059
6513.18 4093
6513.94 4099
6514.70 4147
6515.46 4288
6516.22 4275
6516.99 4098
6517.75 4224
6518.51 4452
6519.27 4257
6520.03 4153
6520.80 4174
6521.56 4325
6522.32 4393
6523.08 4170
6523.84 4129
6524.61 4567
6525.37 4700
6526.13 4602
6526.89 4655
6527.66 4694
6528.42 4899
6529.18 5000
6529.94 5064
6530.71 5258
6531.47 5230
6532.23 5471
6533.00 5430
6533.76 5258
6534.52 5446
6535.28 5343
6536.05 5405
6536.81 5526
6537.57 5831
6538.34 6411
6539.10 7345
6539.86 8911
6540.63 10481
6541.39 12057
6542.15 13400
6542.92 14372
6543.68 14453
6544.44 13430
6545.21 12273
6545.97 10969
6546.73 9330
6547.50 7974
6548.26 7025
6549.02 6218
6549.79 5489
6550.55 5136
6551.31 4841
6552.08 4152
6552.84 4172
6553.61 4170
6554.37 3873
6555.13 3843
6555.90 3860
6556.66 3598
6557.43 3615
6558.19 3643
6558.96 3842
6559.72 3734
6560.48 3529
6561.25 3556
6562.01 3503
6562.78 3506
6563.54 3443
6564.31 3367
6565.07 3530
6565.84 3577
6566.60 3510
6567.37 3584
6568.13 3708
6568.90 3685
6569.66 3785
6570.43 3915
6571.19 4064
6571.96 4041
6572.72 4017
6573.49 3892
6574.25 3801
6575.02 4014
6575.78 4070
6576.55 4232
6577.31 4129
6578.08 4469
6578.84 4643
6579.61 4735
6580.37 4799
6581.14 5029
6581.91 5124
6582.67 4972
6583.44 5068
6584.20 4845
6584.97 4698
6585.73 4796
6586.50 4546
6587.27 4625
6588.03 4613
6588.80 4489
6589.56 4360
6590.33 4264
6591.10 4370
6591.86 4226
6592.63 4186
6593.39 4243
6594.16 4183
6594.93 4197
6595.69 4297
6596.46 4481
6597.23 4603
6597.99 4754
6598.76 4692
6599.53 4844
6600.29 4811
6601.06 4899
6601.83 4884
6602.59 5062
6603.36 4684
6604.13 4632
6604.89 4453
6605.66 4301
6606.43 4299
6607.20 4140
6607.96 3917
6608.73 3777
6609.50 3668
6610.26 3562
6611.03 3605
6611.80 3612
6612.57 3580
6613.33 3692
6614.10 3672
6614.87 3611
6615.64 3716
6616.40 3495
6617.17 3445
6617.94 3658
6618.71 3606
6619.48 3738
6620.24 3562
6621.01 3430
6621.78 3483
6622.55 3429
6623.32 3449
6624.08 3446
6624.85 3335
6625.62 3431
6626.39 3345
6627.16 3328
6627.92 3321
6628.69 3293
6629.46 3061
6630.23 3238
6631.00 3185
6631.77 3076
6632.54 3083
6633.30 3039
6634.07 3058
6634.84 3100
6635.61 3219
6636.38 3363
6637.15 3273
6637.92 3494
6638.69 3654
6639.45 3778
6640.22 3985
6640.99 4007
6641.76 3984
6642.53 3855
6643.30 3883
6644.07 3648
6644.84 3506
6645.61 3400
6646.38 3351
6647.15 3242
6647.92 3038
6648.69 3053
6649.46 2878
6650.22 2944
6650.99 2975
6651.76 2846
6652.53 2859
6653.30 2771
6654.07 2929
6654.84 2912
6655.61 2796
6656.38 2687
6657.15 2652
6657.92 2793
6658.69 2768
6659.46 2698
6660.23 2699
6661.00 2759
6661.77 2855
6662.54 2750
6663.31 2755
6664.09 2848
6664.86 2783
6665.63 2688
6666.40 2648
6667.17 2663
6667.94 2609
6668.71 2580
6669.48 2656
6670.25 2670
6671.02 2674
6671.79 2680
6672.56 2586
6673.33 2600
6674.10 2592
6674.88 2597
6675.65 2842
6676.42 2787
6677.19 2721
6677.96 2759
6678.73 2810
6679.50 2743
6680.27 2690
6681.05 2778
6681.82 2764
6682.59 2691
6683.36 2682
6684.13 2516
6684.90 2662
6685.67 2643
6686.45 2531
6687.22 2659
6687.99 2657
6688.76 2794
6689.53 2775
6690.31 2794
6691.08 2926
6691.85 2741
6692.62 2866
6693.39 2740
6694.17 2630
6694.94 2688
6695.71 2418
6696.48 2574
6697.25 2572
6698.03 2546
6698.80 2528
6699.57 2439
6700.34 2378
6701.12 2475
6701.89 2383
6702.66 2277
6703.43 2336
6704.21 2235
6704.98 2418
6705.75 2326
6706.53 2384
6707.30 2434
6708.07 2492
6708.84 2423
6709.62 2451
6710.39 2377
6711.16 2414
6711.94 2470
6712.71 2305
6713.48 2369
6714.26 2416
6715.03 2454
6715.80 2441
6716.58 2306
6717.35 2390
6718.12 2393
6718.90 2295
6719.67 2393
6720.45 2278
6721.22 2145
6721.99 2183
6722.77 2260
6723.54 2320
6724.31 2245
6725.09 2271
6725.86 2284
6726.64 2233
6727.41 2232
6728.18 2194
6728.96 2050
6729.73 2191
6730.51 2123
6731.28 2168
6732.06 2274
6732.83 2197
6733.60 2258
6734.38 2153
6735.15 2199
6735.93 2060
6736.70 2100
6737.48 2296
6738.25 2282
6739.03 2237
6739.80 2116
6740.58 2056
6741.35 2165
6742.13 2272
6742.90 2226
6743.68 2235
6744.45 2280
6745.23 2288
6746.00 2244
6746.78 2332
6747.55 2179
6748.33 2104
6749.10 2121
6749.88 2072
6750.65 2181
6751.43 2239
6752.20 2220
6752.98 2110
6753.75 2267
6754.53 2352
6755.31 2243
6756.08 2211
6756.86 2417
6757.63 2488
6758.41 2537
6759.19 2548
6759.96 2495
6760.74 2452
6761.51 2348
6762.29 2380
6763.07 2289
6763.84 2223
6764.62 2203
6765.39 2218
6766.17 2108
6766.95 2200
6767.72 2219
6768.50 2222
6769.28 2221
6770.05 2184
6770.83 2175
6771.61 2149
6772.38 2223
6773.16 2193
6773.94 2176
6774.71 2219
6775.49 2188
6776.27 2179
6777.04 2258
6777.82 2237
6778.60 2236
6779.37 2097
6780.15 2097
6780.93 2024
6781.71 2133
6782.48 2126
6783.26 2093
6784.04 2158
6784.81 2177
6785.59 2142
6786.37 2058
6787.15 2226
6787.92 2201
6788.70 2133
6789.48 2170
6790.26 2226
6791.04 2194
6791.81 2162
6792.59 2097
6793.37 2101
6794.15 2102
6794.92 2083
6795.70 2052
6796.48 2099
6797.26 2161
6798.04 2133
6798.81 2110
6799.59 1980
6800.37 2055
6801.15 2196
6801.93 2082
6802.71 2032
6803.48 2024
6804.26 2115
6805.04 2016
6805.82 2086
6806.60 2036
6807.38 2031
6808.16 2010
6808.94 2041
6809.71 2045
6810.49 2025
6811.27 2080
6812.05 2068
6812.83 2119
6813.61 2070
6814.39 2047
6815.17 2129
6815.95 2040
6816.73 2083
6817.50 2022
6818.28 2138
6819.06 2031
6819.84 2082
6820.62 2181
6821.40 2047
6822.18 2031
6822.96 2047
6823.74 2067
6824.52 2077
6825.30 2036
6826.08 2105
6826.86 2075
6827.64 2107
6828.42 1950
6829.20 2050
6829.98 2203
6830.76 2103
6831.54 2056
6832.32 2140
6833.10 2064
6833.88 2124
6834.66 2237
6835.44 2150
6836.22 2152
6837.00 2082
6837.78 2179
6838.56 2133
6839.34 2123
6840.12 2184
6840.90 2166
6841.68 2059
6842.46 2063
6843.24 2025
6844.03 2097
6844.81 2107
6845.59 2089
6846.37 2040
6847.15 2182
6847.93 2195
6848.71 2126
6849.49 2159
6850.27 2230
6851.05 2396
6851.84 2255
6852.62 2332
6853.40 2506
6854.18 2765
6854.96 2909
6855.74 3190
6856.52 3557
6857.30 3844
6858.09 3532
6858.87 3524
6859.65 3514
6860.43 3359
6861.21 3070
6861.99 2784
6862.78 2582
6863.56 2639
6864.34 2514
6865.12 2440
6865.90 2390
6866.69 2348
6867.47 2256
6868.25 2240
6869.03 2345
6869.82 2341
6870.60 2316
6871.38 2299
6872.16 2402
6872.94 2241
6873.73 2403
6874.51 2424
6875.29 2394
6876.07 2452
6876.86 2355
6877.64 2368
6878.42 2371
6879.21 2343
6879.99 2252
6880.77 2296
6881.55 2380
6882.34 2315
6883.12 2476
6883.90 2460
6884.69 2511
6885.47 2484
6886.25 2618
6887.04 2710
6887.82 2635
6888.60 2566
6889.39 2669
6890.17 2635
6890.95 2802
6891.74 2962
6892.52 3072
6893.30 3340
6894.09 3474
6894.87 3520
6895.65 3327
6896.44 3230
6897.22 3195
6898.01 2978
6898.79 2976
6899.57 2991
6900.36 2819
6901.14 2978
6901.93 3017
6902.71 2853
6903.49 2859
6904.28 2794
6905.06 2843
6905.85 2878
6906.63 2974
6907.42 2901
6908.20 2791
6908.98 2701
6909.77 2867
6910.55 2827
6911.34 2805
6912.12 2960
6912.91 2901
6913.69 2745
6914.48 2799
6915.26 2809
6916.05 2826
6916.83 2828
6917.62 2786
6918.40 2660
6919.19 2825
6919.97 2780
6920.76 2763
6921.54 2814
6922.33 2822
6923.11 2878
6923.90 2854
6924.68 2896
6925.47 2823
6926.25 2763
6927.04 2763
6927.82 2882
6928.61 2828
6929.40 2822
6930.18 2857
6930.97 2842
6931.75 2952
6932.54 3112
6933.32 3082
6934.11 3004
6934.90 3038
6935.68 3126
6936.47 3002
6937.25 3041
6938.04 3285
6938.83 3247
6939.61 3221
6940.40 3108
6941.19 3105
6941.97 3198
6942.76 3281
6943.54 3466
6944.33 3297
6945.12 3381
6945.90 3220
6946.69 3303
6947.48 3446
6948.26 3576
6949.05 3509
6949.84 3654
6950.62 3859
6951.41 3657
6952.20 3697
6952.99 3668
6953.77 3814
6954.56 3729
6955.35 3664
6956.13 3758
6956.92 3678
6957.71 3613
6958.50 3730
6959.28 3669
6960.07 3777
6960.86 3855
6961.64 3825
6962.43 4056
6963.22 4079
6964.01 4055
6964.80 4104
6965.58 4202
6966.37 4241
6967.16 4410
6967.95 4235
6968.73 4237
6969.52 4125
6970.31 4105
6971.10 4158
6971.89 4215
6972.67 4163
6973.46 4306
6974.25 4436
6975.04 4487
6975.83 4618
6976.62 4497
6977.40 4510
6978.19 4439
6978.98 4705
6979.77 4661
6980.56 4626
6981.35 4552
6982.13 4601
6982.92 4758
6983.71 4750
6984.50 4963
6985.29 5061
6986.08 5258
6986.87 5611
6987.66 6199
6988.45 6953
6989.23 7563
6990.02 8466
6990.81 9751
6991.60 10746
6992.39 11309
6993.18 10959
6993.97 10648
6994.76 10283
6995.55 9197
6996.34 8372
6997.13 7557
6997.92 7080
6998.71 6327
6999.50 5799
7000.29 5518
7001.07 5733
7001.86 5950
7002.65 6496
7003.44 7135
7004.23 8269
7005.02 9427
7005.81 10201
7006.60 10505
7007.39 10604
7008.18 10080
7008.97 9521
7009.76 8538
7010.55 7556
7011.34 6698
7012.14 5977
7012.93 5187
7013.72 4683
7014.51 4391
7015.30 4231
7016.09 4088
7016.88 4037
7017.67 4127
7018.46 4060
7019.25 4095
7020.04 4108
7020.83 3988
7021.62 4102
7022.41 3871
7023.20 3905
7024.00 3773
7024.79 3737
7025.58 3682
7026.37 3537
7027.16 3648
7027.95 3709
7028.74 3880
7029.53 3983
7030.32 3912
7031.12 3880
7031.91 3838
7032.70 3928
7033.49 3870
7034.28 3838
7035.07 3732
7035.87 3728
7036.66 3637
7037.45 3575
7038.24 3597
7039.03 3430
7039.82 3481
7040.62 3564
7041.41 3586
7042.20 3583
7042.99 3787
7043.78 3972
7044.58 3988
7045.37 3984
7046.16 4073
7046.95 4031
7047.75 3809
7048.54 3628
7049.33 3692
7050.12 3640
7050.92 3580
7051.71 3600
7052.50 3491
7053.29 3510
7054.09 3448
7054.88 3465
7055.67 3757
7056.46 3671
7057.26 3699
7058.05 3671
7058.84 3562
7059.64 3559
7060.43 3598
7061.22 3345
7062.02 3466
7062.81 3410
7063.60 3430
7064.39 3481
7065.19 3393
7065.98 3306
7066.77 3406
7067.57 3520
7068.36 3445
7069.16 3511
7069.95 3462
7070.74 3464
7071.54 3585
7072.33 3377
7073.12 3436
7073.92 3351
7074.71 3610
7075.51 3574
7076.30 3590
7077.09 3431
7077.89 3340
7078.68 3431
7079.48 3579
7080.27 3438
7081.06 3456
7081.86 3471
7082.65 3275
7083.45 3297
7084.24 3424
7085.04 3395
7085.83 3352
7086.62 3306
7087.42 3322
7088.21 3189
7089.01 3363
7089.80 3643
7090.60 3800
7091.39 3845
7092.19 4172
7092.98 4715
7093.78 4968
7094.57 5004
7095.37 5072
7096.16 5191
7096.96 4967
7097.75 4593
7098.55 4124
7099.34 3684
7100.14 3432
7100.93 3281
7101.73 3153
7102.52 2984
7103.32 2930
7104.11 2760
7104.91 2850
7105.71 2718
7106.50 2638
7107.30 2604
7108.09 2643
7108.89 2510
7109.68 2563
7110.48 2566
7111.28 2530
7112.07 2555
7112.87 2402
7113.66 2239
7114.46 2270
7115.26 2325
7116.05 2336
7116.85 2304
7117.65 2274
7118.44 2356
7119.24 2359
7120.03 2413
7120.83 2516
7121.63 2425
7122.42 2316
7123.22 2387
7124.02 2473
7124.81 2444
7125.61 2388
7126.41 2343
7127.20 2284
7128.00 2335
7128.80 2334
7129.59 2340
7130.39 2357
7131.19 2555
7131.99 2378
7132.78 2427
7133.58 2454
7134.38 2467
7135.17 2499
7135.97 2462
7136.77 2336
7137.57 2277
7138.36 2358
7139.16 2441
7139.96 2325
7140.76 2281
7141.55 2278
7142.35 2207
7143.15 2316
7143.95 2302
7144.74 2223
7145.54 2310
7146.34 2380
7147.14 2331
7147.94 2307
7148.73 2287
7149.53 2306
7150.33 2274
7151.13 2127
7151.93 2300
7152.72 2400
7153.52 2282
7154.32 2168
7155.12 2188
7155.92 2249
7156.72 2193
7157.51 2201
7158.31 2257
7159.11 2210
7159.91 2161
7160.71 2236
7161.51 2102
7162.31 2033
7163.11 2130
7163.90 2125
7164.70 2083
7165.50 2074
7166.30 2119
7167.10 2163
7167.90 2070
7168.70 1999
7169.50 2057
7170.30 1987
7171.10 1989
7171.90 1994
7172.69 2103
7173.49 2121
7174.29 2019
7175.09 2042
7175.89 1999
7176.69 2013
7177.49 2009
7178.29 2071
7179.09 1911
7179.89 1895
7180.69 1841
7181.49 1874
7182.29 1864
7183.09 1900
7183.89 1835
7184.69 1860
7185.49 1830
7186.29 1882
7187.09 1985
7187.89 2035
7188.69 2037
7189.49 2081
7190.29 2064
7191.09 2156
7191.89 2011
7192.69 1916
7193.49 1909
7194.29 1849
7195.09 1898
7195.89 1824
7196.70 1818
7197.50 1811
7198.30 1782
7199.10 1727
7199.90 1683
7200.70 1659
7201.50 1655
7202.30 1716
7203.10 1697
7203.90 1748
7204.70 1791
7205.51 1685
7206.31 1709
7207.11 1818
7207.91 1652
7208.71 1667
7209.51 1664
7210.31 1751
7211.12 1672
7211.92 1693
7212.72 1628
7213.52 1725
7214.32 1714
7215.12 1660
7215.92 1681
7216.73 1685
7217.53 1754
7218.33 1681
7219.13 1724
7219.93 1749
7220.74 1803
7221.54 1817
7222.34 1711
7223.14 1671
7223.94 1732
7224.75 1627
7225.55 1733
7226.35 1744
7227.15 1735
7227.96 1696
7228.76 1752
7229.56 1799
7230.36 1813
7231.17 1730
7231.97 1673
7232.77 1647
7233.57 1734
7234.38 1682
7235.18 1768
7235.98 1676
7236.79 1690
7237.59 1659
7238.39 1637
7239.19 1783
7240.00 1701
7240.80 1778
7241.60 1826
7242.41 1773
7243.21 1779
7244.01 1687
7244.82 1677
7245.62 1836
7246.42 1855
7247.23 1884
7248.03 2009
7248.83 1938
7249.64 1964
7250.44 1860
7251.25 1813
7252.05 1780
7252.85 1817
7253.66 1816
7254.46 1691
7255.27 1759
7256.07 1733
7256.87 1777
7257.68 1767
7258.48 1822
7259.29 1828
7260.09 1858
7260.89 1750
7261.70 1788
7262.50 1782
7263.31 1757
7264.11 1933
7264.92 1888
7265.72 1845
7266.53 1955
7267.33 1956
7268.13 1917
7268.94 1870
7269.74 2033
7270.55 1870
7271.35 1861
7272.16 1905
7272.96 1938
7273.77 2011
7274.57 2059
7275.38 2070
7276.18 1963
7276.99 2042
7277.79 1993
7278.60 1956
7279.40 2066
7280.21 2143
7281.01 2155
7281.82 2168
7282.63 2133
7283.43 2044
7284.24 2176
7285.04 2146
7285.85 2160
7286.65 2213
7287.46 2376
7288.27 2718
7289.07 2971
7289.88 3283
7290.68 3357
7291.49 3439
7292.29 3602
7293.10 3386
7293.91 3100
7294.71 2928
7295.52 2675
7296.33 2560
7297.13 2469
7297.94 2347
7298.74 2314
7299.55 2221
7300.36 2098
7301.16 2069
7301.97 2105
7302.78 2137
7303.58 2196
7304.39 2096
7305.20 2067
7306.00 2158
7306.81 2271
7307.62 2350
7308.42 2261
7309.23 2195
7310.04 2271
7310.84 2182
7311.65 2216
7312.46 2251
7313.27 2414
7314.07 2390
7314.88 2484
7315.69 2502
7316.50 2586
7317.30 2643
7318.11 2759
7318.92 2851
7319.72 2752
7320.53 2606
7321.34 2571
7322.15 2486
7322.96 2620
7323.76 2776
7324.57 2884
7325.38 3313
7326.19 3572
7326.99 3400
7327.80 3435
7328.61 3509
7329.42 3451
7330.23 3261
7331.03 3149
7331.84 3004
7332.65 2844
7333.46 2557
7334.27 2504
7335.08 2511
7335.88 2291
7336.69 2300
7337.50 2347
7338.31 2237
7339.12 2277
7339.93 2185
7340.74 2222
7341.54 2314
7342.35 2238
7343.16 2269
7343.97 2177
7344.78 2283
7345.59 2328
7346.40 2299
7347.21 2235
7348.02 2157
7348.82 2201
7349.63 2195
7350.44 2183
7351.25 2169
7352.06 2226
7352.87 2202
7353.68 2292
7354.49 2345
7355.30 2241
7356.11 2173
7356.92 2227
7357.73 2215
7358.54 2171
7359.35 2218
7360.16 2212
7360.97 2154
7361.78 2155
7362.59 2106
7363.40 2108
7364.21 2156
7365.02 2179
7365.83 2210
7366.64 2237
7367.45 2301
7368.26 2248
7369.07 2193
7369.88 2187
7370.69 2239
7371.50 2291
7372.31 2269
7373.12 2255
7373.93 2237
7374.74 2193
7375.55 2155
7376.36 2186
7377.17 2188
7377.98 2129
7378.79 2219
7379.60 2166
7380.42 2174
7381.23 2205
7382.04 2390
7382.85 2329
7383.66 2271
7384.47 2539
7385.28 2459
7386.09 2788
7386.90 2870
7387.71 3035
7388.53 3010
7389.34 3012
7390.15 2823
7390.96 2690
7391.77 2549
7392.58 2478
7393.39 2428
7394.21 2393
7395.02 2360
7395.83 2159
7396.64 2109
7397.45 2123
7398.27 2127
7399.08 2059
7399.89 2034
7400.70 1953
7401.51 2019
7402.33 2119
7403.14 2164
7403.95 2178
7404.76 2205
7405.57 2388
7406.39 2484
7407.20 2404
7408.01 2405
7408.82 2372
7409.64 2314
7410.45 2307
7411.26 2261
7412.07 2189
7412.89 2186
7413.70 2190
7414.51 2154
7415.32 2223
7416.14 2196
7416.95 2095
7417.76 2025
7418.58 1966
7419.39 1860
7420.20 1912
7421.02 1837
7421.83 1840
7422.64 1815
7423.45 1917
7424.27 1847
7425.08 1733
7425.89 1802
7426.71 1759
7427.52 1789
7428.33 1714
7429.15 1710
7429.96 1773
7430.78 1762
7431.59 1670
7432.40 1722
7433.22 1791
7434.03 1883
7434.84 1822
7435.66 1621
7436.47 1609
7437.29 1694
7438.10 1617
7438.91 1699
7439.73 1761
7440.54 1738
7441.36 1743
7442.17 1790
7442.99 1717
7443.80 1737
7444.61 1684
7445.43 1714
7446.24 1620
7447.06 1628
7447.87 1652
7448.69 1670
7449.50 1739
7450.32 1842
7451.13 1686
7451.95 1678
7452.76 1751
7453.58 1727
7454.39 1637
7455.21 1664
7456.02 1551
7456.84 1551
7457.65 1587
7458.47 1610
7459.28 1671
7460.10 1607
7460.91 1660
7461.73 1650
7462.54 1683
7463.36 1617
7464.17 1610
7464.99 1559
7465.80 1563
7466.62 1488
7467.44 1530
7468.25 1545
7469.07 1592
7469.88 1519
7470.70 1544
7471.51 1581
7472.33 1622
7473.15 1611
7473.96 1677
7474.78 1627
7475.59 1723
7476.41 1757
7477.23 1735
7478.04 1566
7478.86 1557
7479.67 1587
7480.49 1601
7481.31 1613
7482.12 1536
7482.94 1586
7483.76 1573
7484.57 1496
7485.39 1494
7486.21 1552
7487.02 1602
7487.84 1565
7488.66 1493
7489.47 1529
7490.29 1541
7491.11 1528
7491.92 1439
7492.74 1516
7493.56 1594
7494.38 1492
7495.19 1441
7496.01 1523
7496.83 1473
7497.64 1407
7498.46 1524
7499.28 1508
7500.10 1527
7500.91 1530
7501.73 1392
7502.55 1417
7503.37 1417
7504.18 1404
7505.00 1410
7505.82 1419
7506.64 1370
7507.46 1333
7508.27 1370
7509.09 1360
7509.91 1423
7510.73 1379
7511.55 1401
7512.36 1501
7513.18 1401
7514.00 1402
7514.82 1359
7515.64 1455
7516.45 1485
7517.27 1393
7518.09 1400
7518.91 1417
7519.73 1393
7520.55 1407
7521.37 1427
7522.18 1365
7523.00 1405
7523.82 1354
7524.64 1353
7525.46 1356
7526.28 1314
7527.10 1213
7527.92 1324
7528.74 1409
7529.55 1407
7530.37 1383
7531.19 1301
7532.01 1332
7532.83 1308
7533.65 1240
7534.47 1339
7535.29 1303
7536.11 1288
7536.93 1342
7537.75 1327
7538.57 1283
7539.39 1313
7540.21 1388
7541.03 1342
7541.84 1449
7542.66 1378
7543.48 1366
7544.30 1291
7545.12 1251
7545.94 1260
7546.76 1282
7547.58 1306
7548.40 1298
7549.22 1286
7550.04 1268
7550.86 1341
7551.68 1264
7552.51 1336
7553.33 1356
7554.15 1244
7554.97 1184
7555.79 1262
7556.61 1344
7557.43 1298
7558.25 1337
7559.07 1252
7559.89 1272
7560.71 1245
7561.53 1349
7562.35 1412
7563.17 1433
7563.99 1312
7564.81 1290
7565.64 1267
7566.46 1296
7567.28 1223
7568.10 1275
7568.92 1311
7569.74 1226
7570.56 1292
7571.38 1274
7572.21 1282
7573.03 1327
7573.85 1292
7574.67 1337
7575.49 1328
7576.31 1347
7577.13 1306
7577.96 1256
7578.78 1260
7579.60 1267
7580.42 1289
7581.24 1295
7582.07 1268
7582.89 1248
7583.71 1310
7584.53 1333
7585.35 1340
7586.18 1328
7587.00 1233
7587.82 1230
7588.64 1257
7589.46 1254
7590.29 1262
7591.11 1378
7591.93 1321
7592.75 1239
7593.58 1325
7594.40 1351
7595.22 1331
7596.04 1251
7596.87 1407
7597.69 1323
7598.51 1348
7599.34 1289
7600.16 1232
7600.98 1220
7601.80 1223
7602.63 1242
7603.45 1204
7604.27 1294
7605.10 1256
7605.92 1193
7606.74 1245
7607.57 1301
7608.39 1342
7609.21 1245
7610.04 1222
7610.86 1280
7611.68 1357
7612.51 1326
7613.33 1354
7614.15 1428
7614.98 1399
7615.80 1286
7616.62 1235
7617.45 1326
7618.27 1285
7619.10 1256
7619.92 1425
7620.74 1318
7621.57 1413
7622.39 1374
7623.22 1372
7624.04 1359
7624.86 1389
7625.69 1320
7626.51 1377
7627.34 1431
7628.16 1329
7628.99 1351
7629.81 1319
7630.64 1431
7631.46 1345
7632.28 1343
7633.11 1324
7633.93 1420
7634.76 1447
7635.58 1425
7636.41 1316
7637.23 1358
7638.06 1329
7638.88 1440
7639.71 1389
7640.53 1355
7641.36 1262
7642.18 1414
7643.01 1346
7643.83 1374
7644.66 1296
7645.48 1358
7646.31 1290
7647.14 1327
7647.96 1327
7648.79 1317
7649.61 1228
7650.44 1282
7651.26 1333
7652.09 1254
7652.91 1306
7653.74 1247
7654.57 1280
7655.39 1226
7656.22 1274
7657.04 1223
7657.87 1207
7658.70 1270
7659.52 1211
7660.35 1240
7661.17 1284
7662.00 1276
7662.83 1253
7663.65 1264
7664.48 1237
7665.31 1238
7666.13 1324
7666.96 1241
7667.79 1260
7668.61 1232
7669.44 1211
7670.27 1247
7671.09 1276
7671.92 1280
7672.75 1302
7673.57 1361
7674.40 1186
7675.23 1190
7676.05 1247
7676.88 1304
7677.71 1274
7678.53 1248
7679.36 1184
7680.19 1269
7681.02 1308
7681.84 1302
7682.67 1201
7683.50 1295
7684.33 1277
7685.15 1216
7685.98 1177
7686.81 1171
7687.64 1267
7688.46 1358
7689.29 1377
7690.12 1305
7690.95 1285
7691.77 1251
7692.60 1276
7693.43 1239
7694.26 1308
7695.09 1274
7695.91 1265
7696.74 1294
7697.57 1269
7698.40 1248
7699.23 1236
7700.06 1191
7700.88 1233
7701.71 1171
7702.54 1256
7703.37 1205
7704.20 1286
7705.03 1201
7705.85 1251
7706.68 1274
7707.51 1270
7708.34 1271
7709.17 1255
7710.00 1334
7710.83 1264
7711.66 1251
7712.48 1216
7713.31 1315
7714.14 1313
7714.97 1232
7715.80 1272
7716.63 1256
7717.46 1279
7718.29 1207
7719.12 1228
7719.95 1309
7720.78 1275
7721.61 1294
7722.44 1334
7723.27 1285
7724.09 1312
7724.92 1250
7725.75 1259
7726.58 1315
7727.41 1263
7728.24 1349
7729.07 1330
7729.90 1344
7730.73 1357
7731.56 1308
7732.39 1358
7733.22 1348
7734.05 1390
7734.88 1352
7735.71 1240
7736.54 1247
7737.37 1292
7738.20 1295
7739.03 1333
7739.86 1304
7740.70 1319
7741.53 1328
7742.36 1295
7743.19 1359
7744.02 1323
7744.85 1334
7745.68 1294
7746.51 1377
7747.34 1315
7748.17 1350
7749.00 1386
7749.83 1325
7750.66 1371
7751.50 1527
7752.33 1611
7753.16 1777
7753.99 1881
7754.82 1913
7755.65 1796
7756.48 1850
7757.31 1786
7758.15 1665
7758.98 1514
7759.81 1471
7760.64 1546
7761.47 1491
7762.30 1521
7763.13 1424
7763.97 1404
7764.80 1558
7765.63 1423
7766.46 1308
7767.29 1422
7768.13 1436
7768.96 1337
7769.79 1300
7770.62 1354
7771.45 1313
7772.29 1314
7773.12 1329
7773.95 1303
7774.78 1336
7775.62 1264
7776.45 1287
7777.28 1308
7778.11 1314
7778.95 1370
7779.78 1330
7780.61 1248
7781.44 1286
7782.28 1406
7783.11 1412
7783.94 1347
7784.77 1321
7785.61 1315
7786.44 1426
7787.27 1351
7788.11 1361
7788.94 1348
7789.77 1314
7790.61 1391
7791.44 1329
7792.27 1366
7793.10 1416
7793.94 1298
7794.77 1360
7795.60 1399
7796.44 1379
7797.27 1311
7798.11 1295
7798.94 1448
7799.77 1434
7800.61 1355
7801.44 1322
7802.27 1343
7803.11 1324
7803.94 1429
7804.78 1403
7805.61 1369
7806.44 1383
7807.28 1228
7808.11 1386
7808.95 1471
7809.78 1492
7810.61 1451
7811.45 1442
7812.28 1364
7813.12 1362
7813.95 1434
7814.79 1361
7815.62 1353
7816.45 1342
7817.29 1347
7818.12 1338
7818.96 1423
7819.79 1471
7820.63 1546
7821.46 1643
7822.30 1624
7823.13 1496
7823.97 1638
7824.80 1626
7825.64 1670
7826.47 1567
7827.31 1522
7828.14 1515
7828.98 1447
7829.81 1429
7830.65 1395
7831.48 1440
7832.32 1424
7833.15 1407
7833.99 1401
7834.83 1512
7835.66 1524
7836.50 1463
7837.33 1460
7838.17 1363
7839.00 1376
7839.84 1443
7840.68 1490
7841.51 1454
7842.35 1475
7843.18 1430
7844.02 1528
7844.86 1472
7845.69 1493
7846.53 1437
7847.36 1483
7848.20 1481
7849.04 1494
7849.87 1407
7850.71 1405
7851.55 1441
7852.38 1468
7853.22 1412
7854.05 1410
7854.89 1438
7855.73 1302
7856.56 1289
7857.40 1290
7858.24 1281
7859.08 1371
7859.91 1369
7860.75 1422
7861.59 1338
7862.42 1469
7863.26 1326
7864.10 1352
7864.93 1375
7865.77 1411
7866.61 1383
7867.45 1450
7868.28 1359
7869.12 1458
7869.96 1342
7870.80 1387
7871.63 1310
7872.47 1335
7873.31 1366
7874.15 1334
7874.98 1444
7875.82 1329
7876.66 1302
7877.50 1389
7878.33 1364
7879.17 1345
7880.01 1322
7880.85 1351
7881.69 1348
7882.52 1425
7883.36 1374
7884.20 1449
7885.04 1350
7885.88 1318
7886.71 1384
7887.55 1447
7888.39 1474
7889.23 1388
7890.07 1379
7890.91 1398
7891.75 1399
7892.58 1449
7893.42 1330
7894.26 1282
7895.10 1471
7895.94 1406
7896.78 1386
7897.62 1475
7898.46 1432
7899.29 1382
7900.13 1351
7900.97 1406
7901.81 1417
7902.65 1368
7903.49 1380
7904.33 1457
7905.17 1533
7906.01 1489
7906.85 1492
7907.69 1586
7908.53 1592
7909.37 1532
7910.21 1508
7911.04 1506
7911.88 1436
7912.72 1441
7913.56 1392
7914.40 1428
7915.24 1343
7916.08 1436
7916.92 1394
7917.76 1429
7918.60 1365
7919.44 1404
7920.28 1437
7921.12 1473
7921.96 1548
7922.80 1486
7923.64 1634
7924.48 1634
7925.32 1609
7926.16 1630
7927.01 1585
7927.85 1534
7928.69 1536
7929.53 1400
7930.37 1382
7931.21 1393
7932.05 1394
7932.89 1343
7933.73 1338
7934.57 1372
7935.41 1252
7936.25 1321
7937.09 1309
7937.93 1310
7938.78 1273
7939.62 1256
7940.46 1282
7941.30 1290
7942.14 1220
7942.98 1247
7943.82 1287
7944.66 1242
7945.51 1316
7946.35 1380
7947.19 1395
7948.03 1274
7948.87 1213
7949.71 1277
7950.56 1275
7951.40 1295
7952.24 1211
7953.08 1250
7953.92 1246
7954.76 1256
7955.61 1205
7956.45 1252
7957.29 1224
7958.13 1251
7958.97 1274
7959.82 1260
7960.66 1309
7961.50 1292
7962.34 1373
7963.19 1377
7964.03 1308
7964.87 1269
7965.71 1292
7966.56 1249
7967.40 1312
7968.24 1229
7969.08 1251
7969.93 1284
7970.77 1316
7971.61 1308
7972.45 1324
7973.30 1316
7974.14 1292
7974.98 1313
7975.83 1328
7976.67 1219
7977.51 1198
7978.36 1214
7979.20 1256
7980.04 1228
7980.89 1268
7981.73 1212
7982.57 1231
7983.42 1245
7984.26 1298
7985.10 1291
7985.95 1208
7986.79 1271
7987.63 1238
7988.48 1252
7989.32 1230
7990.16 1261
7991.01 1299
7991.85 1210
7992.70 1189
7993.54 1150
7994.38 1187
7995.23 1180
7996.07 1173
7996.92 1207
7997.76 1211
7998.60 1164
7999.45 1170
8000.29 1201
8001.14 1184
8001.98 1194
8002.83 1252
8003.67 1254
8004.52 1226
8005.36 1108
8006.20 1075
8007.05 1219
8007.89 1264
8008.74 1278
8009.58 1139
8010.43 1176
8011.27 1137
8012.12 1152
8012.96 1154
8013.81 1150
8014.65 1145
8015.50 1091
8016.34 1042
8017.19 1077
8018.03 1160
8018.88 1111
8019.72 1163
8020.57 1151
8021.42 1045
8022.26 1104
8023.11 1087
8023.95 1144
8024.80 1121
8025.64 1060
8026.49 1056
8027.33 1079
8028.18 1067
8029.03 1104
8029.87 1032
8030.72 1118
8031.56 1029
8032.41 1045
8033.26 1082
8034.10 1108
8034.95 1089
8035.79 1147
8036.64 1150
8037.49 1110
8038.33 1150
8039.18 1111
8040.03 1154
8040.87 1057
8041.72 1072
8042.57 1088
8043.41 1113
8044.26 1066
8045.11 1075
8045.95 1104
8046.80 1126
8047.65 1098
8048.49 1045
8049.34 1145
8050.19 1114
8051.03 1119
8051.88 1043
8052.73 1047
8053.58 1086
8054.42 1058
8055.27 1114
8056.12 1071
8056.96 1033
8057.81 1178
8058.66 1171
8059.51 1073
8060.35 1034
8061.20 1036
8062.05 1047
8062.90 1138
8063.74 1148
8064.59 1067
8065.44 1151
8066.29 1192
8067.14 1085
8067.98 1113
8068.83 1026
8069.68 1087
8070.53 1043
8071.38 1110
8072.22 1148
8073.07 1054
8073.92 1203
8074.77 1152
8075.62 1144
8076.46 1131
8077.31 1101
8078.16 1093
8079.01 1035
8079.86 1025
8080.71 1103
8081.56 1048
8082.40 1077
8083.25 1118
8084.10 1064
8084.95 1042
8085.80 1080
8086.65 1135
8087.50 1089
8088.35 1012
8089.19 1044
8090.04 1059
8090.89 1134
8091.74 1072
8092.59 978
8093.44 984
8094.29 1087
8095.14 1066
8095.99 1108
8096.84 1110
8097.69 1104
8098.54 1047
8099.39 1142
8100.24 1089
8101.09 1044
8101.94 992
8102.79 1012
8103.63 1056
8104.48 1051
8105.33 1085
8106.18 1064
8107.03 1140
8107.88 1080
8108.73 1008
8109.58 1085
8110.43 1066
8111.28 1006
8112.14 1140
8112.99 1068
8113.84 1071
8114.69 1045
8115.54 1043
8116.39 1000
8117.24 1012
8118.09 1083
8118.94 1040
8119.79 967
8120.64 998
8121.49 1014
8122.34 1062
8123.19 1071
8124.04 1044
8124.89 1066
8125.74 1074
8126.60 1113
8127.45 1091
8128.30 1027
8129.15 1052
8130.00 1054
8130.85 1061
8131.70 1106
8132.55 1017
8133.40 1095
8134.26 1115
8135.11 1083
8135.96 1068
8136.81 1051
8137.66 1131
8138.51 1141
8139.37 1078
8140.22 1023
8141.07 1036
8141.92 1077
8142.77 1083
8143.62 1123
8144.48 1113
8145.33 1038
8146.18 1047
8147.03 1174
8147.88 1136
8148.74 1157
8149.59 1129
8150.44 1088
8151.29 1055
8152.15 1051
8153.00 1118
8153.85 1135
8154.70 1037
8155.56 1022
8156.41 1126
8157.26 1113
8158.11 1120
8158.97 1144
8159.82 1139
8160.67 1130
8161.52 1104
8162.38 1212
8163.23 1212
8164.08 1180
8164.94 1102
8165.79 1148
8166.64 1126
8167.49 1110
8168.35 1058
8169.20 1104
8170.05 1071
8170.91 1017
8171.76 1127
8172.61 1090
8173.47 1095
8174.32 1037
8175.17 1129
8176.03 1187
8176.88 1069
8177.74 1089
8178.59 1112
8179.44 1155
8180.30 1109
8181.15 1110
8182.00 1034
8182.86 978
8183.71 1044
8184.57 1030
8185.42 1099
8186.27 1029
8187.13 1068
8187.98 1127
8188.84 1117
8189.69 1152
8190.55 1056
8191.40 1063
8192.25 1102
8193.11 1140
8193.96 1049
8194.82 969
8195.67 1088
8196.53 1019
8197.38 1074
8198.24 1090
8199.09 1109
8199.95 1141
8200.80 1088
8201.66 1116
8202.51 1053
8203.37 1033
8204.22 1002
8205.08 1035
8205.93 984
8206.79 982
8207.64 1055
8208.50 1083
8209.35 992
8210.21 1074
8211.06 1032
8211.92 1009
8212.77 994
8213.63 1027
8214.48 1036
8215.34 1029
8216.20 1035
8217.05 1032
8217.91 1005
8218.76 985
8219.62 993
8220.48 1074
8221.33 1069
8222.19 1095
8223.04 1021
8223.90 1150
8224.76 1130
8225.61 1067
8226.47 1053
8227.32 1041
8228.18 1046
8229.04 1084
8229.89 1100
8230.75 1120
8231.61 1098
8232.46 1096
8233.32 1097
8234.18 1104
8235.03 1004
8235.89 1115
8236.75 1136
8237.60 1012
8238.46 1013
8239.32 1021
8240.17 1082
8241.03 1069
8241.89 1015
8242.74 1024
8243.60 959
8244.46 1012
8245.32 1082
8246.17 1020
8247.03 1022
8247.89 1041
8248.74 1090
8249.60 1024
8250.46 957
8251.32 1142
8252.17 1119
8253.03 1090
8253.89 1075
8254.75 1051
8255.60 1041
8256.46 1084
8257.32 1064
8258.18 992
8259.04 970
8259.89 1059
8260.75 1070
8261.61 1109
8262.47 1148
8263.33 1203
8264.18 1136
8265.04 1102
8265.90 1136
8266.76 1069
8267.62 1093
8268.48 1079
8269.33 1143
8270.19 1079
8271.05 1022
8271.91 1040
8272.77 994
8273.63 1009
8274.49 1021
8275.34 1076
8276.20 982
8277.06 1039
8277.92 1073
8278.78 1118
8279.64 1080
8280.50 1059
8281.36 1082
8282.22 1120
8283.08 1055
8283.93 1024
8284.79 1143
8285.65 1085
8286.51 1096
8287.37 1168
8288.23 1053
8289.09 1089
8289.95 1082
8290.81 1178
8291.67 1180
8292.53 1180
8293.39 1170
8294.25 1119
8295.11 1109
8295.97 1153
8296.83 1296
8297.69 1278
8298.55 1183
8299.41 1176
8300.27 1224
8301.13 1319
8301.99 1230
8302.85 1147
8303.71 1185
8304.57 1258
8305.43 1245
8306.29 1153
8307.15 1107
8308.01 1136
8308.87 1145
8309.73 1095
8310.59 1093
8311.45 1169
8312.31 1111
8313.17 1119
8314.03 1110
8314.90 1108
8315.76 1100
8316.62 1117
8317.48 1172
8318.34 1100
8319.20 1153
8320.06 1132
8320.92 1137
8321.78 1131
8322.64 1055
8323.51 1118
8324.37 1219
8325.23 1210
8326.09 1062
8326.95 1141
8327.81 1171
8328.67 1098
8329.54 1101
8330.40 1099
8331.26 1143
8332.12 1149
8332.98 1102
8333.84 1175
8334.71 1148
8335.57 1098
8336.43 1068
8337.29 1106
8338.15 1091
8339.02 1089
8339.88 1111
8340.74 1118
8341.60 1049
8342.46 1059
8343.33 1147
8344.19 1129
8345.05 1161
8345.91 1092
8346.78 1077
8347.64 1056
8348.50 1211
8349.36 1258
8350.23 1151
8351.09 1147
8351.95 1119
8352.81 1138
8353.68 1161
8354.54 1101
8355.40 1101
8356.27 1179
8357.13 1131
8357.99 1159
8358.86 1074
8359.72 1122
8360.58 1132
8361.44 1144
8362.31 1189
8363.17 1235
8364.03 1115
8364.90 1127
8365.76 1193
8366.63 1247
8367.49 1175
8368.35 1141
8369.22 1152
8370.08 1167
8370.94 1174
8371.81 1078
8372.67 1118
8373.53 1167
8374.40 1197
8375.26 1247
8376.13 1186
8376.99 1202
8377.85 1219
8378.72 1164
8379.58 1208
8380.45 1218
8381.31 1266
8382.18 1236
8383.04 1213
8383.90 1182
8384.77 1230
8385.63 1156
8386.50 1114
8387.36 1138
8388.23 1127
8389.09 1167
8389.96 1236
8390.82 1281
8391.69 1347
8392.55 1265
8393.42 1264
8394.28 1259
8395.15 1251
8396.01 1274
8396.88 1332
8397.74 1295
8398.61 1286
8399.47 1279
8400.34 1325
8401.20 1269
8402.07 1351
8402.93 1365
8403.80 1194
8404.66 1326
8405.53 1351
8406.39 1366
8407.26 1301
8408.12 1218
8408.99 1232
8409.86 1342
8410.72 1280
8411.59 1298
8412.45 1345
8413.32 1410
8414.19 1503
8415.05 1370
8415.92 1298
8416.78 1388
8417.65 1335
8418.52 1422
8419.38 1444
8420.25 1381
8421.11 1402
8421.98 1473
8422.85 1514
8423.71 1441
8424.58 1517
8425.45 1572
8426.31 1484
8427.18 1445
8428.05 1494
8428.91 1456
8429.78 1444
8430.65 1465
8431.51 1539
8432.38 1558
8433.25 1552
8434.11 1582
8434.98 1601
8435.85 1635
8436.72 1647
8437.58 1651
8438.45 1574
8439.32 1608
8440.18 1623
8441.05 1616
8441.92 1727
8442.79 1828
8443.65 1811
8444.52 1805
8445.39 1832
8446.26 1789
8447.12 1897
8447.99 2051
8448.86 1875
8449.73 2002
8450.60 2114
8451.46 2017
8452.33 2050
8453.20 1886
8454.07 1924
8454.94 1900
8455.80 1969
8456.67 2032
8457.54 1971
8458.41 1972
8459.28 2089
8460.14 2236
8461.01 2431
8461.88 2772
8462.75 3035
8463.62 3231
8464.49 3276
8465.36 3209
8466.22 3032
8467.09 3039
8467.96 2936
8468.83 2752
8469.70 2485
8470.57 2416
8471.44 2451
8472.31 2320
8473.17 2274
8474.04 2452
8474.91 2819
8475.78 3299
8476.65 3871
8477.52 4212
8478.39 4298
8479.26 4112
8480.13 3932
8481.00 3735
8481.87 3309
8482.74 2945
8483.61 2575
8484.48 2340
8485.34 2284
8486.21 2183
8487.08 1990
8487.95 1853
8488.82 1816
8489.69 1799
8490.56 1796
8491.43 1811
8492.30 1893
8493.17 1736
8494.04 1818
8494.91 1695
8495.78 1704
8496.65 1722
8497.52 1714
8498.39 1692
8499.26 1631
8500.13 1738
8501.01 1790
8501.88 1747
8502.75 1719
8503.62 1748
8504.49 1801
8505.36 1802
8506.23 1773
8507.10 1753
8507.97 1708
8508.84 1686
8509.71 1655
8510.58 1715
8511.45 1785
8512.32 1777
8513.20 1722
8514.07 1797
8514.94 1899
8515.81 1975
8516.68 2034
8517.55 1987
8518.42 2066
8519.29 2039
8520.17 1870
8521.04 1822
8521.91 1734
8522.78 1821
8523.65 1779
8524.52 1715
8525.39 1737
8526.27 1654
8527.14 1714
8528.01 1667
8528.88 1669
8529.75 1741
8530.63 1646
8531.50 1655
8532.37 1626
8533.24 1680
8534.11 1725
8534.99 1729
8535.86 1756
8536.73 1853
8537.60 1821
8538.47 1792
8539.35 1854
8540.22 1813
8541.09 1851
8541.96 1825
8542.84 1925
8543.71 1814
8544.58 1801
8545.46 1823
8546.33 1838
8547.20 1794
8548.07 1793
8548.95 1802
8549.82 1790
8550.69 1810
8551.57 1729
8552.44 1811
8553.31 1814
8554.18 1782
8555.06 1869
8555.93 1873
8556.80 1786
8557.68 1932
8558.55 1880
8559.42 1816
8560.30 1845
8561.17 1871
8562.04 1882
8562.92 1962
8563.79 1839
8564.67 1776
8565.54 1745
8566.41 1741
8567.29 1812
8568.16 1698
8569.03 1612
8569.91 1602
8570.78 1658
8571.66 1662
8572.53 1694
8573.40 1692
8574.28 1671
8575.15 1668
8576.03 1612
8576.90 1549
8577.78 1538
8578.65 1626
8579.52 1540
8580.40 1555
8581.27 1600
8582.15 1623
8583.02 1550
8583.90 1531
8584.77 1517
8585.65 1521
8586.52 1488
8587.40 1537
8588.27 1522
8589.15 1456
8590.02 1490
8590.90 1540
8591.77 1639
8592.65 1559
8593.52 1495
8594.40 1554
8595.27 1608
8596.15 1482
8597.02 1525
8597.90 1592
8598.77 1497
8599.65 1527
8600.52 1528
8601.40 1472
8602.28 1389
8603.15 1462
8604.03 1509
8604.90 1532
8605.78 1504
8606.65 1532
8607.53 1560
8608.41 1569
8609.28 1547
8610.16 1601
8611.03 1628
8611.91 1619
8612.79 1580
8613.66 1563
8614.54 1578
8615.41 1607
8616.29 1583
8617.17 1531
8618.04 1555
8618.92 1564
8619.80 1624
8620.67 1587
8621.55 1558
8622.43 1558
8623.30 1615
8624.18 1599
8625.06 1683
8625.93 1723
8626.81 1672
8627.69 1675
8628.56 1657
8629.44 1764
8630.32 1683
8631.20 1787
8632.07 1765
8632.95 1717
8633.83 1703
8634.70 1669
8635.58 1813
8636.46 1805
8637.34 1822
8638.21 1781
8639.09 1776
8639.97 1770
8640.85 1818
8641.72 1874
8642.60 1886
8643.48 1831
8644.36 1802
8645.23 1909
8646.11 1912
8646.99 1894
8647.87 1876
8648.75 1870
8649.62 1896
8650.50 1985
8651.38 1892
8652.26 1832
8653.14 1859
8654.01 1945
8654.89 1980
8655.77 2054
8656.65 2043
8657.53 1924
8658.41 1969
8659.29 1938
8660.16 1894
8661.04 1992
8661.92 2026
8662.80 1940
8663.68 1998
8664.56 2127
8665.44 2030
8666.31 2039
8667.19 2077
8668.07 2137
8668.95 2047
8669.83 2048
8670.71 2084
8671.59 2089
8672.47 2069
8673.35 2044
8674.23 2048
8675.11 2104
8675.99 2227
8676.86 2333
8677.74 2390
8678.62 2635
8679.50 2837
8680.38 3040
8681.26 3223
8682.14 3389
8683.02 3463
8683.90 3309
8684.78 3405
8685.66 3217
8686.54 2887
8687.42 2635
8688.30 2481
8689.18 2472
8690.06 2349
8690.94 2238
8691.82 2200
8692.70 2157
8693.58 2256
8694.46 2252
8695.34 2298
8696.22 2403
8697.10 2586
8697.98 3028
8698.86 3255
8699.74 3412
8700.62 3593
8701.51 3733
8702.39 3561
8703.27 3331
8704.15 2898
8705.03 2722
8705.91 2605
8706.79 2410
8707.67 2299
8708.55 2042
8709.43 1957
8710.31 1890
8711.20 1929
8712.08 1918
8712.96 1882
8713.84 1765
8714.72 1749
8715.60 1697
8716.48 1721
8717.36 1698
8718.25 1863
8719.13 1867
8720.01 1827
8720.89 1738
8721.77 1785
8722.65 1767
8723.54 1738
8724.42 1690
8725.30 1714
8726.18 1705
8727.06 1754
8727.95 1676
8728.83 1640
8729.71 1743
8730.59 1769
8731.47 1718
8732.36 1625
8733.24 1732
8734.12 1722
8735.00 1655
8735.89 1720
8736.77 1798
8737.65 1834
8738.53 1875
8739.42 1848
8740.30 1855
8741.18 1782
8742.06 1730
8742.95 1718
8743.83 1731
8744.71 1623
8745.59 1694
8746.48 1726
8747.36 1750
8748.24 1699
8749.13 1745
8750.01 1689
8750.89 1700
8751.78 1726
8752.66 1702
8753.54 1711
8754.43 1603
8755.31 1840
8756.19 1754
8757.08 1899
8757.96 1797
8758.84 1740
8759.73 1698
8760.61 1698
8761.49 1764
8762.38 1682
8763.26 1718
8764.15 1784
8765.03 1763
8765.91 1789
8766.80 1713
8767.68 1733
8768.57 1801
8769.45 1769
8770.33 1827
8771.22 1743
8772.10 1727
8772.99 1693
8773.87 1709
8774.75 1759
8775.64 1788
8776.52 1736
8777.41 1754
8778.29 1737
8779.18 1739
8780.06 1781
8780.95 1782
8781.83 1705
8782.72 1672
8783.60 1663
8784.49 1657
8785.37 1700
8786.26 1707
8787.14 1853
8788.03 1731
8788.91 1767
8789.80 1802
8790.68 1741
8791.57 1801
8792.45 1813
8793.34 1703
8794.22 1710
8795.11 1690
8795.99 1652
8796.88 1710
8797.76 1821
8798.65 1887
8799.53 1912
8800.42 1841
8801.31 1837
8802.19 1811
8803.08 1730
8803.96 1810
8804.85 1682
8805.74 1726
8806.62 1654
8807.51 1683
8808.39 1635
8809.28 1567
8810.17 1635
8811.05 1598
8811.94 1575
8812.82 1530
8813.71 1638
8814.60 1504
8815.48 1557
8816.37 1573
8817.26 1504
8818.14 1516
8819.03 1434
8819.92 1416
8820.80 1394
8821.69 1424
8822.58 1364
8823.46 1440
8824.35 1459
8825.24 1425
8826.12 1473
8827.01 1507
8827.90 1419
8828.78 1463
8829.67 1500
8830.56 1459
8831.45 1415
8832.33 1442
8833.22 1558
8834.11 1410
8835.00 1316
8835.88 1361
8836.77 1388
8837.66 1390
8838.55 1306
8839.43 1274
8840.32 1364
8841.21 1250
8842.10 1269
8842.98 1349
8843.87 1361
8844.76 1280
8845.65 1309
8846.54 1308
8847.42 1289
8848.31 1392
8849.20 1348
8850.09 1313
8850.98 1240
8851.86 1329
8852.75 1259
8853.64 1214
8854.53 1257
8855.42 1264
8856.31 1260
8857.19 1250
8858.08 1286
8858.97 1189
8859.86 1269
8860.75 1142
8861.64 1218
8862.53 1270
8863.42 1237
8864.30 1214
8865.19 1193
8866.08 1194
8866.97 1214
8867.86 1191
8868.75 1319
8869.64 1249
8870.53 1212
8871.42 1201
8872.31 1234
8873.20 1233
8874.08 1220
8874.97 1239
8875.86 1217
8876.75 1143
8877.64 1155
8878.53 1117
8879.42 1164
8880.31 1138
8881.20 1115
8882.09 1187
8882.98 1180
8883.87 1190
8884.76 1161
8885.65 1151
8886.54 1168
8887.43 1166
8888.32 1102
8889.21 1158
8890.10 1128
8890.99 1158
8891.88 1188
8892.77 1216
8893.66 1133
8894.55 1135
8895.44 1133
8896.33 1184
8897.22 1124
8898.11 1106
8899.00 1067
8899.90 1123
8900.79 1172
8901.68 1123
8902.57 1105
8903.46 1157
8904.35 1109
8905.24 1025
8906.13 1111
8907.02 1141
8907.91 1136
8908.80 1046
8909.70 1008
8910.59 1042
8911.48 1106
8912.37 1106
8913.26 1035
8914.15 999
8915.04 1075
8915.93 1117
8916.83 1139
8917.72 1019
8918.61 1039
8919.50 1096
8920.39 1085
8921.28 1055
8922.18 1094
8923.07 1065
8923.96 1077
8924.85 1089
8925.74 1050
8926.64 1021
8927.53 975
8928.42 956
8929.31 1015
8930.20 1066
8931.10 956
8931.99 1020
8932.88 1024
8933.77 1015
8934.67 948
8935.56 1016
8936.45 917
8937.34 982
8938.24 1001
8939.13 1057
8940.02 1005
8940.91 1027
8941.81 924
8942.70 928
8943.59 963
8944.49 953
8945.38 1039
8946.27 1025
8947.16 959
8948.06 972
8948.95 1032
8949.84 1067
8950.74 1118
8951.63 926
8952.52 991
8953.42 926
8954.31 986
8955.20 984
8956.10 1002
8956.99 948
8957.88 996
8958.78 937
8959.67 954
8960.56 931
8961.46 924
8962.35 930
8963.25 955
8964.14 968
8965.03 993
8965.93 951
8966.82 983
8967.72 1014
8968.61 976
8969.50 916
8970.40 978
8971.29 955
8972.19 1021
8973.08 988
8973.98 972
8974.87 936
8975.76 1013
8976.66 987
8977.55 962
8978.45 930
8979.34 1043
8980.24 988
8981.13 995
8982.03 984
8982.92 931
8983.82 1017
8984.71 1000
8985.61 1024
8986.50 1057
8987.40 971
8988.29 1013
8989.19 993
8990.08 972
8990.98 944
8991.87 892
8992.77 1032
8993.66 1011
8994.56 953
8995.45 942
8996.35 940
8997.24 1014
8998.14 964
8999.04 930
8999.93 915
9000.83 896
9001.72 906
9002.62 912
9003.51 945
9004.41 934
9005.31 897
9006.20 921
9007.10 953
9007.99 933
9008.89 927
9009.79 915
9010.68 899
9011.58 934
9012.48 921
9013.37 915
9014.27 915
9015.16 909
9016.06 958
9016.96 921
9017.85 943
9018.75 942
9019.65 889
9020.54 883
9021.44 913
9022.34 979
9023.23 999
9024.13 944
9025.03 871
9025.93 905
9026.82 918
9027.72 845
9028.62 950
9029.51 939
9030.41 953
9031.31 897
9032.21 895
9033.10 856
9034.00 860
9034.90 892
9035.79 880
9036.69 811
9037.59 831
9038.49 889
9039.38 861
9040.28 883
9041.18 897
9042.08 932
9042.98 905
9043.87 929
9044.77 846
9045.67 904
9046.57 922
9047.47 903
9048.36 881
9049.26 859
9050.16 914
9051.06 864
9051.96 905
9052.85 903
9053.75 887
9054.65 964
9055.55 933
9056.45 841
9057.35 815
9058.25 861
9059.14 902
9060.04 937
9060.94 951
9061.84 834
9062.74 919
9063.64 890
9064.54 904
9065.44 843
9066.33 884
9067.23 964
9068.13 969
9069.03 912
9069.93 916
9070.83 942
9071.73 979
9072.63 999
9073.53 928
9074.43 888
9075.33 954
9076.23 973
9077.13 921
9078.03 908
9078.92 903
9079.82 874
9080.72 828
9081.62 875
9082.52 880
9083.42 892
9084.32 886
9085.22 943
9086.12 875
9087.02 865
9087.92 937
9088.82 900
9089.72 859
9090.62 866
9091.52 830
9092.42 899
9093.32 884
9094.22 952
9095.12 851
9096.03 841
9096.93 874
9097.83 925
9098.73 866
9099.63 924
9100.53 880
9101.43 890
9102.33 931
9103.23 865
9104.13 846
9105.03 886
9105.93 945
9106.83 888
9107.74 869
9108.64 889
9109.54 932
9110.44 887
9111.34 884
9112.24 936
9113.14 978
9114.04 816
9114.94 917
9115.85 865
9116.75 841
9117.65 914
9118.55 919
9119.45 868
9120.35 875
9121.26 906
9122.16 894
9123.06 866
9123.96 837
9124.86 872
9125.77 868
9126.67 927
9127.57 919
9128.47 886
9129.37 914
9130.28 851
9131.18 874
9132.08 902
9132.98 841
9133.88 906
9134.79 870
9135.69 860
9136.59 861
9137.49 906
9138.40 943
9139.30 932
9140.20 912
9141.10 909
9142.01 875
9142.91 848
9143.81 860
9144.72 886
9145.62 808
9146.52 774
9147.42 825
9148.33 855
9149.23 881
9150.13 852
9151.04 903
9151.94 870
9152.84 832
9153.75 833
9154.65 862
9155.55 858
9156.46 928
9157.36 878
9158.26 973
9159.17 898
9160.07 880
9160.97 901
9161.88 814
9162.78 855
9163.69 862
9164.59 930
9165.49 832
9166.40 853
9167.30 886
9168.21 859
9169.11 860
9170.01 836
9170.92 887
9171.82 837
9172.73 837
9173.63 834
9174.53 860
9175.44 865
9176.34 867
9177.25 847
9178.15 858
9179.06 886
9179.96 897
9180.87 807
9181.77 809
9182.68 832
9183.58 889
9184.49 938
9185.39 850
9186.30 792
9187.20 837
9188.11 852
9189.01 927
9189.92 918
9190.82 815
9191.73 880
9192.63 973
9193.54 941
9194.44 880
9195.35 880
9196.25 848
9197.16 867
9198.06 875
9198.97 877
9199.87 955
9200.78 900
9201.69 804
9202.59 816
9203.50 927
9204.40 951
9205.31 861
9206.21 865
9207.12 889
9208.03 923
9208.93 874
9209.84 907
9210.74 935
9211.65 945
9212.56 884
9213.46 910
9214.37 867
9215.28 836
9216.18 828
9217.09 853
9218.00 892
9218.90 855
9219.81 884
9220.72 866
9221.62 904
9222.53 964
9223.44 889
9224.34 856
9225.25 905
9226.16 988
9227.06 943
9227.97 875
9228.88 917
9229.78 908
9230.69 849
9231.60 898
9232.51 948
9233.41 889
9234.32 828
9235.23 842
9236.13 888
9237.04 897
9237.95 930
9238.86 915
9239.76 860
9240.67 851
9241.58 809
9242.49 785
9243.39 817
9244.30 827
9245.21 876
9246.12 907
9247.03 855
9247.93 885
9248.84 809
9249.75 809
9250.66 853
9251.57 850
9252.47 898
9253.38 865
9254.29 878
9255.20 912
9256.11 891
9257.02 866
9257.92 891
9258.83 854
9259.74 868
9260.65 876
9261.56 913
9262.47 843
9263.38 865
9264.28 847
9265.19 812
9266.10 832
9267.01 861
9267.92 842
9268.83 821
9269.74 831
9270.65 862
9271.56 837
9272.47 806
9273.37 845
9274.28 872
9275.19 895
9276.10 858
9277.01 857
9277.92 916
9278.83 834
9279.74 830
9280.65 837
9281.56 866
9282.47 879
9283.38 918
9284.29 873
9285.20 894
9286.11 921
9287.02 878
9287.93 843
9288.84 871
9289.75 881
9290.66 908
9291.57 945
9292.48 882
9293.39 901
9294.30 839
9295.21 902
9296.12 897
9297.03 890
9297.94 865
9298.85 943
9299.76 899
9300.67 896
9301.58 889
9302.49 898
9303.40 887
9304.31 858
9305.23 883
9306.14 887
9307.05 870
9307.96 879
9308.87 922
9309.78 910
9310.69 952
9311.60 914
9312.51 981
9313.42 975
9314.34 897
9315.25 873
9316.16 897
9317.07 873
9317.98 844
9318.89 927
9319.80 969
9320.72 949
9321.63 931
9322.54 943
9323.45 926
9324.36 909
9325.27 835
9326.19 845
9327.10 904
9328.01 883
9328.92 900
9329.83 950
9330.74 942
9331.66 941
9332.57 919
9333.48 917
9334.39 868
9335.31 927
9336.22 832
9337.13 880
9338.04 904
9338.96 788
9339.87 865
9340.78 898
9341.69 884
9342.61 807
9343.52 845
9344.43 819
9345.34 888
9346.26 880
9347.17 902
9348.08 965
9348.99 841
9349.91 853
9350.82 824
9351.73 885
9352.65 924
9353.56 887
9354.47 855
9355.39 878
9356.30 863
9357.21 863
9358.13 853
9359.04 946
9359.95 946
9360.87 857
9361.78 884
9362.69 969
9363.61 895
9364.52 888
9365.43 912
9366.35 914
9367.26 912
9368.18 903
9369.09 916
9370.00 901
9370.92 862
9371.83 916
9372.75 964
9373.66 900
9374.57 892
9375.49 914
9376.40 961
9377.32 942
9378.23 913
9379.15 941
9380.06 919
9380.97 963
9381.89 836
9382.80 899
9383.72 892
9384.63 916
9385.55 980
9386.46 943
9387.38 954
9388.29 841
9389.21 901
9390.12 907
9391.04 970
9391.95 995
9392.87 946
9393.78 912
9394.70 944
9395.61 934
9396.53 1027
9397.44 993
9398.36 1004
9399.27 990
9400.19 970
9401.10 945
9402.02 1029
9402.94 944
9403.85 964
9404.77 1015
9405.68 1019
9406.60 995
9407.51 951
9408.43 995
9409.35 968
9410.26 935
9411.18 907
9412.09 958
9413.01 936
9413.93 1001
9414.84 941
9415.76 931
9416.67 990
9417.59 1003
9418.51 976
9419.42 964
9420.34 944
9421.26 962
9422.17 1014
9423.09 1050
9424.01 950
9424.92 980
9425.84 980
9426.76 1073
9427.67 986
9428.59 989
9429.51 1046
9430.42 1019
9431.34 1033
9432.26 1065
9433.17 1051
9434.09 1046
9435.01 1004
9435.93 987
9436.84 998
9437.76 972
9438.68 1051
9439.59 1003
9440.51 972
9441.43 1010
9442.35 1016
9443.26 1032
9444.18 1043
9445.10 1041
9446.02 1062
9446.93 1154
9447.85 1116
9448.77 1079
9449.69 1044
9450.61 986
9451.52 1062
9452.44 996
9453.36 1123
9454.28 1032
9455.20 1082
9456.11 1125
9457.03 1042
9457.95 1149
9458.87 1259
9459.79 1340
9460.71 1340
9461.62 1211
9462.54 1307
9463.46 1295
9464.38 1316
9465.30 1302
9466.22 1233
9467.14 1123
9468.05 1168
9468.97 1140
9469.89 1036
9470.81 1044
9471.73 1056
9472.65 1077
9473.57 1095
9474.49 1014
9475.41 989
9476.32 995
9477.24 1067
9478.16 1021
9479.08 1117
9480.00 1079
9480.92 1070
9481.84 1047
9482.76 1092
9483.68 1088
9484.60 1053
9485.52 1059
9486.44 1124
9487.36 1027
9488.28 1069
9489.20 1060
9490.12 1086
9491.04 1127
9491.96 1077
9492.88 1066
9493.80 1090
9494.72 1038
9495.64 1075
9496.56 1022
9497.48 1068
9498.40 1106
9499.32 1108
9500.24 1061
9501.16 1142
9502.08 1078
9503.00 1039
9503.92 1076
9504.84 1067
9505.76 1122
9506.68 997
9507.60 1034
9508.52 1110
9509.44 1038
9510.36 1037
9511.28 1120
9512.21 1065
9513.13 1046
9514.05 1023
9514.97 1052
9515.89 1046
9516.81 1090
9517.73 1097
9518.65 1090
9519.57 1098
9520.50 1118
9521.42 1124
9522.34 1097
9523.26 1088
9524.18 1031
9525.10 1065
9526.02 1095
9526.95 1039
9527.87 1073
9528.79 1035
9529.71 1056
9530.63 1147
9531.55 1138
9532.48 1102
9533.40 1129
9534.32 1124
9535.24 1095
9536.16 1135
9537.09 1126
9538.01 1182
9538.93 1246
9539.85 1404
9540.77 1401
9541.70 1369
9542.62 1337
9543.54 1328
9544.46 1330
9545.39 1296
9546.31 1246
9547.23 1285
9548.15 1179
9549.08 1162
9550.00 1219
9550.92 1148
9551.85 1126
9552.77 1091
9553.69 1159
9554.61 1141
9555.54 1135
9556.46 1136
9557.38 1092
9558.31 1105
9559.23 1050
9560.15 1084
9561.08 1123
9562.00 1024
9562.92 1044
9563.85 1166
9564.77 1087
9565.69 1192
9566.62 1060
9567.54 1103
9568.46 1158
9569.39 1131
9570.31 1173
9571.23 1119
9572.16 1125
9573.08 1147
9574.01 1199
9574.93 1134
9575.85 1108
9576.78 1158
9577.70 1136
9578.63 1179
9579.55 1092
9580.47 1093
9581.40 1077
9582.32 1094
9583.25 1095
9584.17 1161
9585.10 1163
9586.02 1129
9586.94 1114
9587.87 1031
9588.79 1091
9589.72 1112
9590.64 1078
9591.57 1107
9592.49 1094
9593.42 1156
9594.34 1093
9595.27 1118
9596.19 1168
9597.12 1172
9598.04 1148
9598.97 1107
9599.89 1164
9600.82 1080
9601.74 1115
9602.67 1179
9603.59 1192
9604.52 1117
9605.44 1168
9606.37 1072
9607.29 1103
9608.22 1074
9609.15 1208
9610.07 1273
9611.00 1168
9611.92 1218
9612.85 1239
9613.77 1178
9614.70 1229
9615.63 1228
9616.55 1189
9617.48 1183
9618.40 1196
9619.33 1184
9620.26 1156
9621.18 1180
9622.11 1194
9623.03 1220
9623.96 1151
9624.89 1131
9625.81 1218
9626.74 1225
9627.67 1214
9628.59 1217
9629.52 1248
9630.45 1234
9631.37 1257
9632.30 1300
9633.23 1267
9634.15 1285
9635.08 1239
9636.01 1259
9636.93 1264
9637.86 1263
9638.79 1243
9639.71 1272
9640.64 1327
9641.57 1266
9642.50 1329
9643.42 1336
9644.35 1335
9645.28 1309
9646.21 1292
9647.13 1368
9648.06 1384
9648.99 1457
9649.92 1458
9650.84 1492
9651.77 1428
9652.70 1379
9653.63 1389
9654.55 1480
9655.48 1488
9656.41 1457
9657.34 1480
9658.26 1498
9659.19 1559
9660.12 1486
9661.05 1508
9661.98 1443
9662.91 1414
9663.83 1465
9664.76 1401
9665.69 1381
9666.62 1432
9667.55 1387
9668.48 1417
9669.40 1438
9670.33 1312
9671.26 1447
9672.19 1416
9673.12 1429
9674.05 1407
9674.98 1358
9675.90 1457
9676.83 1462
9677.76 1431
9678.69 1503
9679.62 1452
9680.55 1476
9681.48 1455
9682.41 1487
9683.34 1483
9684.27 1457
9685.19 1493
9686.12 1510
9687.05 1523
9687.98 1478
9688.91 1491
9689.84 1487
9690.77 1466
9691.70 1491
9692.63 1484
9693.56 1589
9694.49 1570
9695.42 1560
9696.35 1509
9697.28 1536
9698.21 1542
9699.14 1570
9700.07 1525
9701.00 1525
9701.93 1619
9702.86 1624
9703.79 1557
9704.72 1610
9705.65 1667
9706.58 1713
9707.51 1683
9708.44 1748
9709.37 1713
9710.30 1737
9711.23 1727
9712.16 1607
9713.09 1705
9714.02 1633
9714.95 1570
9715.88 1486
9716.82 1520
9717.75 1561
9718.68 1641
9719.61 1637
9720.54 1528
9721.47 1660
9722.40 1670
9723.33 1592
9724.26 1612
9725.19 1623
9726.13 1615
9727.06 1657
9727.99 1551
9728.92 1474
9729.85 1510
9730.78 1471
9731.71 1376
9732.64 1425
9733.58 1425
9734.51 1354
9735.44 1431
9736.37 1398
9737.30 1442
9738.23 1361
9739.17 1396
9740.10 1459
9741.03 1484
9741.96 1484
9742.89 1427
9743.83 1423
9744.76 1424
9745.69 1428
9746.62 1389
9747.55 1387
9748.49 1462
9749.42 1405
9750.35 1337
9751.28 1344
9752.22 1283
9753.15 1260
9754.08 1248
9755.01 1187
9755.95 1116
9756.88 1199
9757.81 1252
9758.75 1255
9759.68 1206
9760.61 1244
9761.54 1205
9762.48 1136
9763.41 1227
9764.34 1263
9765.28 1222
9766.21 1276
9767.14 1296
9768.08 1248
9769.01 1262
9769.94 1189
9770.88 1215
9771.81 1249
9772.74 1238
9773.68 1237
9774.61 1237
9775.54 1288
9776.48 1216
9777.41 1269
9778.34 1222
9779.28 1248
9780.21 1211
9781.14 1303
9782.08 1272
9783.01 1241
9783.95 1226
9784.88 1273
9785.81 1299
9786.75 1284
9787.68 1226
9788.62 1195
9789.55 1287
9790.49 1277
9791.42 1206
9792.35 1196
9793.29 1231
9794.22 1245
9795.16 1225
9796.09 1175
9797.03 1169
9797.96 1212
9798.90 1286
9799.83 1254
9800.77 1160
9801.70 1154
9802.64 1115
9803.57 1246
9804.51 1267
9805.44 1190
9806.38 1179
9807.31 1205
9808.25 1170
9809.18 1164
9810.12 1172
9811.05 1133
9811.99 1153
9812.92 1101
9813.86 1131
9814.79 1164
9815.73 1140
9816.66 1131
9817.60 1146
9818.54 1149
9819.47 1089
9820.41 1093
9821.34 1113
9822.28 1095
9823.21 1056
9824.15 1056
9825.09 1084
9826.02 1135
9826.96 1083
9827.89 1116
9828.83 1089
9829.77 1092
9830.70 1064
9831.64 1057
9832.57 1097
9833.51 1074
9834.45 1130
9835.38 1075
9836.32 1087
9837.26 1114
9838.19 1104
9839.13 1036
9840.07 1093
9841.00 1066
9841.94 1110
9842.88 1009
9843.81 1029
9844.75 1033
9845.69 1018
9846.62 1019
9847.56 966
9848.50 1035
9849.44 997
9850.37 955
9851.31 1026
9852.25 1005
9853.18 1001
9854.12 1024
9855.06 996
9856.00 1008
9856.93 1070
9857.87 1029
9858.81 966
9859.75 990
9860.68 1060
9861.62 1047
9862.56 1107
9863.50 1052
9864.44 1044
9865.37 1036
9866.31 1039
9867.25 1033
9868.19 1052
9869.13 1020
9870.06 1019
9871.00 1038
9871.94 1125
9872.88 1054
9873.82 963
9874.75 998
9875.69 992
9876.63 992
9877.57 994
9878.51 1032
9879.45 1073
9880.39 1020
9881.32 967
9882.26 924
9883.20 1010
9884.14 1033
9885.08 1012
9886.02 945
9886.96 903
9887.90 954
9888.83 948
9889.77 934
9890.71 997
9891.65 1044
9892.59 1011
9893.53 975
9894.47 949
9895.41 939
9896.35 967
9897.29 1003
9898.23 971
9899.17 951
9900.11 903
9901.05 961
9901.99 938
9902.92 917
9903.86 982
9904.80 1013
9905.74 990
9906.68 979
9907.62 1002
9908.56 896
9909.50 916
9910.44 907
9911.38 912
9912.32 923
9913.26 917
9914.20 877
9915.14 915
9916.08 902
9917.02 906
9917.97 911
9918.91 1030
9919.85 977
9920.79 1023
9921.73 1033
9922.67 975
9923.61 882
9924.55 997
9925.49 958
9926.43 933
9927.37 947
9928.31 945
9929.25 952
9930.19 958
9931.13 1000
9932.08 992
9933.02 1053
9933.96 992
9934.90 1062
9935.84 1070
9936.78 1147
9937.72 1102
9938.66 1167
9939.61 1166
9940.55 1114
9941.49 1108
9942.43 1054
9943.37 975
9944.31 973
9945.26 966
9946.20 961
9947.14 892
9948.08 877
9949.02 941
9949.96 898
9950.91 900
9951.85 923
9952.79 938
9953.73 972
9954.67 989
9955.62 936
9956.56 959
9957.50 960
9958.44 928
9959.39 954
9960.33 932
9961.27 991
9962.21 964
9963.16 915
9964.10 939
9965.04 970
9965.98 980
9966.93 1033
9967.87 932
9968.81 937
9969.75 993
9970.70 894
9971.64 947
9972.58 951
9973.53 936
9974.47 887
9975.41 921
9976.36 963
9977.30 967
9978.24 970
9979.18 881
9980.13 839
9981.07 886
9982.01 947
9982.96 918
9983.90 873
9984.85 886
9985.79 892
9986.73 832
9987.68 946
9988.62 940
9989.56 908
9990.51 899
9991.45 859
9992.40 899
9993.34 835
9994.28 843
9995.23 771
9996.17 874
9997.12 968
9998.06 882
9999.00 856
9999.95 877
10000.89 868
10001.84 921
10002.78 984
10003.73 966
10004.67 909
10005.61 841
10006.56 853
10007.50 923
10008.45 916
10009.39 924
10010.34 860
10011.28 871
10012.23 839
10013.17 898
10014.12 830
10015.06 882
10016.01 871
10016.95 878
10017.90 846
10018.84 843
10019.79 917
10020.73 987
10021.68 929
10022.62 903
10023.57 924
10024.51 797
10025.46 842
10026.41 846
10027.35 882
10028.30 859
10029.24 847
10030.19 836
10031.13 875
10032.08 892
10033.03 825
10033.97 907
10034.92 886
10035.86 928
10036.81 910
10037.76 806
10038.70 851
10039.65 820
10040.59 874
10041.54 866
10042.49 825
10043.43 925
10044.38 896
10045.33 863
10046.27 854
10047.22 810
10048.16 808
10049.11 810
10050.06 858
10051.00 875
10051.95 829
10052.90 837
10053.84 876
10054.79 816
10055.74 822
10056.69 867
10057.63 864
10058.58 833
10059.53 785
10060.47 795
10061.42 810
10062.37 772
10063.32 754
10064.26 797
10065.21 773
10066.16 754
10067.10 815
10068.05 906
10069.00 848
10069.95 834
10070.89 871
10071.84 782
10072.79 751
10073.74 894
10074.69 843
10075.63 792
10076.58 844
10077.53 805
10078.48 834
10079.43 732
10080.37 775
10081.32 804
10082.27 802
10083.22 746
10084.17 793
10085.11 770
10086.06 795
10087.01 811
10087.96 802
10088.91 761
10089.86 784
10090.81 832
10091.75 843
10092.70 757
10093.65 754
10094.60 811
10095.55 794
10096.50 837
10097.45 828
10098.40 797
10099.34 810
10100.29 805
10101.24 755
10102.19 753
10103.14 814
10104.09 807
10105.04 829
10105.99 829
10106.94 777
10107.89 824
10108.84 791
10109.79 828
10110.73 822
10111.68 745
10112.63 712
10113.58 835
10114.53 824
10115.48 775
10116.43 775
10117.38 798
10118.33 909
10119.28 837
10120.23 839
10121.18 754
10122.13 787
10123.08 755
10124.03 734
10124.98 765
10125.93 772
10126.88 770
10127.83 783
10128.78 798
10129.73 742
10130.68 793
10131.64 846
10132.59 766
10133.54 874
10134.49 840
10135.44 891
10136.39 847
10137.34 848
10138.29 807
10139.24 724
10140.19 776
10141.14 765
10142.09 835
10143.04 797
10144.00 761
10144.95 843
10145.90 777
10146.85 775
10147.80 800
10148.75 835
10149.70 794
10150.65 794
10151.61 829
10152.56 798
10153.51 803
10154.46 814
10155.41 784
10156.36 816
10157.31 791
10158.27 830
10159.22 811
10160.17 740
10161.12 792
10162.07 825
10163.03 831
10163.98 715
10164.93 770
10165.88 809
10166.83 823
10167.79 773
10168.74 780
10169.69 823
10170.64 838
10171.60 798
10172.55 766
10173.50 824
10174.45 792
10175.41 738
10176.36 807
10177.31 809
10178.26 817
10179.22 841
10180.17 832
10181.12 784
10182.07 781
10183.03 829
10183.98 805
10184.93 842
10185.89 883
10186.84 872
10187.79 854
10188.75 872
10189.70 794
10190.65 833
10191.60 810
10192.56 840
10193.51 902
10194.47 897
10195.42 862
10196.37 828
10197.33 830
10198.28 805
10199.23 793
10200.19 812
10201.14 893
10202.09 834
10203.05 860
10204.00 880
10204.96 887
10205.91 820
10206.86 863
10207.82 912
10208.77 878
10209.73 808
10210.68 881
10211.63 863
10212.59 867
10213.54 859
10214.50 951
10215.45 900
10216.41 950
10217.36 928
10218.32 958
10219.27 896
10220.22 857
10221.18 913
10222.13 845
10223.09 854
10224.04 898
10225.00 880
10225.95 861
10226.91 821
10227.86 881
10228.82 831
10229.77 779
10230.73 794
10231.68 812
10232.64 896
10233.59 892
10234.55 869
10235.50 765
10236.46 832
10237.42 837
10238.37 792
10239.33 850
10240.28 884
10241.24 884
10242.19 875
10243.15 899
10244.10 818
10245.06 864
10246.02 932
10246.97 906
10247.93 864
10248.88 886
10249.84 847
10250.80 892
10251.75 869
10252.71 863
10253.66 840
10254.62 809
10255.58 817
10256.53 867
10257.49 861
10258.45 824
10259.40 777
10260.36 802
10261.32 830
10262.27 804
10263.23 789
10264.19 817
10265.14 805
10266.10 860
10267.06 790
10268.01 818
10268.97 842
10269.93 785
10270.88 762
10271.84 788
10272.80 802
10273.76 814
10274.71 816
10275.67 820
10276.63 877
10277.58 843
10278.54 737
10279.50 776
10280.46 815
10281.41 797
10282.37 834
10283.33 852
10284.29 785
10285.24 788
10286.20 813
10287.16 783
10288.12 788
10289.08 746
10290.03 782
10290.99 725
10291.95 779
10292.91 800
10293.87 826
10294.82 787
10295.78 759
10296.74 745
10297.70 723
10298.66 887
10299.61 814
10300.57 799
10301.53 812
10302.49 774
10303.45 808
10304.41 789
10305.37 734
10306.32 757
10307.28 761
10308.24 777
10309.20 738
10310.16 739
10311.12 783
10312.08 793
10313.04 804
10314.00 836
10314.95 817
10315.91 821
10316.87 806
10317.83 771
10318.79 787
10319.75 727
10320.71 761
10321.67 765
10322.63 803
10323.59 739
10324.55 810
10325.51 822
10326.47 825
10327.43 833
10328.39 781
10329.35 776
10330.31 782
10331.27 783
10332.23 756
10333.19 799
10334.15 830
10335.11 819
10336.07 793
10337.03 853
10337.99 887
10338.95 851
10339.91 849
10340.87 870
10341.83 789
10342.79 718
10343.75 824
10344.71 801
10345.67 815
10346.63 801
10347.59 808
10348.55 754
10349.51 708
10350.47 768
10351.43 812
10352.39 709
10353.35 776
10354.31 723
10355.28 770
10356.24 805
10357.20 792
10358.16 827
10359.12 753
10360.08 746
10361.04 810
10362.00 729
10362.96 737
10363.93 778
10364.89 773
10365.85 775
10366.81 763
10367.77 750
10368.73 843
10369.69 778
10370.66 792
10371.62 761
10372.58 813
10373.54 809
10374.50 797
10375.47 733
10376.43 815
10377.39 799
10378.35 792
10379.31 774
10380.28 771
10381.24 775
10382.20 826
10383.16 750
10384.12 749
10385.09 782
10386.05 775
10387.01 785
10387.97 760
10388.94 717
10389.90 722
10390.86 810
10391.82 804
10392.79 755
10393.75 747
10394.71 761
10395.68 779
10396.64 771
10397.60 689
10398.56 746
10399.53 734
10400.49 730
10401.45 794
10402.42 738
10403.38 728
10404.34 773
10405.31 745
10406.27 730
10407.23 745
10408.20 715
10409.16 687
10410.12 773
10411.09 779
10412.05 745
10413.01 773
10413.98 730
10414.94 727
10415.90 791
10416.87 775
10417.83 739
10418.80 795
10419.76 775
10420.72 770
10421.69 821
10422.65 791
10423.62 810
10424.58 835
10425.54 826
10426.51 820
10427.47 823
10428.44 838
10429.40 936
10430.37 854
10431.33 836
10432.30 835
10433.26 829
10434.22 824
10435.19 764
10436.15 815
10437.12 804
10438.08 789
10439.05 780
10440.01 756
10440.98 780
10441.94 773
10442.91 718
10443.87 769
10444.84 744
10445.80 763
10446.77 720
10447.73 721
10448.70 732
10449.66 747
10450.63 718
10451.59 748
10452.56 758
10453.53 762
10454.49 712
10455.46 704
10456.42 669
10457.39 698
10458.35 760
10459.32 708
10460.29 722
10461.25 783
10462.22 761
10463.18 761
10464.15 790
10465.12 790
10466.08 749
10467.05 773
10468.01 713
10468.98 696
10469.95 722
10470.91 733
10471.88 727
10472.85 753
10473.81 758
10474.78 692
10475.74 737
10476.71 692
10477.68 719
10478.64 693
10479.61 737
10480.58 766
10481.54 776
10482.51 761
10483.48 746
10484.45 712
10485.41 716
10486.38 743
10487.35 793
10488.31 733
10489.28 786
10490.25 764
10491.22 746
10492.18 770
10493.15 709
10494.12 765
10495.08 733
10496.05 684
10497.02 735
10497.99 761
10498.95 752
10499.92 729
10500.89 765
10501.86 800
10502.83 727
10503.79 704
10504.76 708
10505.73 801
10506.70 747
10507.67 751
10508.63 772
10509.60 751
10510.57 698
10511.54 692
10512.51 746
10513.47 841
10514.44 784
10515.41 769
10516.38 694
10517.35 708
10518.32 763
10519.28 760
10520.25 706
10521.22 712
10522.19 704
10523.16 729
10524.13 743
10525.10 759
10526.07 733
10527.03 710
10528.00 719
10528.97 736
10529.94 681
10530.91 733
10531.88 724
10532.85 755
10533.82 713
10534.79 728
10535.76 769
10536.73 751
10537.70 757
10538.67 730
10539.63 771
10540.60 789
10541.57 678
10542.54 726
10543.51 701
10544.48 701
10545.45 714
10546.42 732
10547.39 758
10548.36 703
10549.33 713
10550.30 726
10551.27 747
10552.24 750
10553.21 710
10554.18 732
10555.15 771
10556.12 761
10557.09 749
10558.06 762
10559.03 740
10560.00 704
10560.97 768
10561.95 692
10562.92 729
10563.89 726
10564.86 768
10565.83 779
10566.80 792
10567.77 721
10568.74 801
10569.71 813
10570.68 781
10571.65 862
10572.62 835
10573.59 773
10574.57 782
10575.54 847
10576.51 753
10577.48 762
10578.45 787
10579.42 736
10580.39 792
10581.36 868
10582.34 771
10583.31 767
10584.28 750
10585.25 796
10586.22 815
10587.19 784
10588.17 750
10589.14 738
10590.11 763
10591.08 789
10592.05 756
10593.02 750
10594.00 729
10594.97 773
10595.94 783
10596.91 764
10597.89 707
10598.86 746
10599.83 759
10600.80 806
10601.77 768
10602.75 809
10603.72 830
10604.69 791
10605.66 791
10606.64 826
10607.61 816
10608.58 794
10609.55 805
10610.53 773
10611.50 787
10612.47 797
10613.45 798
10614.42 732
10615.39 657
10616.36 749
10617.34 749
10618.31 763
10619.28 776
10620.26 801
10621.23 774
10622.20 786
10623.18 772
10624.15 735
10625.12 744
10626.10 807
10627.07 758
10628.04 780
10629.02 787
10629.99 746
10630.97 774
10631.94 764
10632.91 787
10633.89 788
10634.86 742
10635.83 751
10636.81 808
10637.78 845
10638.76 842
10639.73 842
10640.70 804
10641.68 779
10642.65 750
10643.63 798
10644.60 851
10645.58 918
10646.55 909
10647.53 997
10648.50 934
10649.47 989
10650.45 882
10651.42 927
10652.40 890
10653.37 902
10654.35 804
10655.32 813
10656.30 781
10657.27 790
10658.25 756
10659.22 749
10660.20 805
10661.17 776
10662.15 761
10663.12 800
10664.10 793
10665.07 799
10666.05 782
10667.02 767
10668.00 734
10668.97 742
10669.95 755
10670.93 745
10671.90 730
10672.88 760
10673.85 769
10674.83 810
10675.80 817
10676.78 793
10677.76 803
10678.73 827
10679.71 757
10680.68 768
10681.66 774
10682.63 730
10683.61 810
10684.59 809
10685.56 744
10686.54 798
10687.52 790
10688.49 794
10689.47 818
10690.44 751
10691.42 773
10692.40 777
10693.37 763
10694.35 794
10695.33 829
10696.30 828
10697.28 818
10698.26 799
10699.23 835
10700.21 769
10701.19 758
10702.17 749
10703.14 742
10704.12 704
10705.10 742
10706.07 737
10707.05 815
10708.03 753
10709.01 733
10709.98 806
10710.96 797
10711.94 710
10712.91 756
10713.89 816
10714.87 741
10715.85 725
10716.83 749
10717.80 795
10718.78 762
10719.76 752
10720.74 778
10721.71 793
10722.69 805
10723.67 741
10724.65 712
10725.63 738
10726.60 704
10727.58 756
10728.56 825
10729.54 716
10730.52 771
10731.49 747
10732.47 780
10733.45 754
10734.43 763
10735.41 778
10736.39 813
10737.37 765
10738.34 727
10739.32 716
10740.30 716
10741.28 799
10742.26 796
10743.24 783
10744.22 775
10745.20 753
10746.17 779
10747.15 763
10748.13 758
10749.11 761
10750.09 785
10751.07 800
10752.05 778
10753.03 789
10754.01 773
10754.99 728
10755.97 758
10756.95 774
10757.93 745
10758.91 764
10759.88 770
10760.86 757
10761.84 727
10762.82 713
10763.80 752
10764.78 750
10765.76 795
10766.74 804
10767.72 786
10768.70 784
10769.68 696
10770.66 714
10771.64 740
10772.62 761
10773.60 745
10774.58 773
10775.56 717
10776.54 748
10777.52 730
10778.51 767
10779.49 755
10780.47 762
10781.45 708
10782.43 815
10783.41 776
10784.39 786
10785.37 787
10786.35 725
10787.33 822
10788.31 792
10789.29 801
10790.27 839
10791.26 778
10792.24 754
10793.22 773
10794.20 809
10795.18 797
10796.16 785
10797.14 820
10798.12 788
10799.10 773
10800.09 744
10801.07 797
10802.05 750
10803.03 693
10804.01 772
10804.99 747
10805.98 799
10806.96 764
10807.94 820
10808.92 827
10809.90 812
10810.89 745
10811.87 762
10812.85 727
10813.83 733
10814.81 765
10815.80 748
10816.78 769
10817.76 734
10818.74 764
10819.72 771
10820.71 857
10821.69 797
10822.67 808
10823.65 820
10824.64 728
10825.62 760
10826.60 734
10827.58 816
10828.57 778
10829.55 805
10830.53 719
10831.52 799
10832.50 801
10833.48 779
10834.46 810
10835.45 743
10836.43 730
10837.41 815
10838.40 837
10839.38 829
10840.36 758
10841.35 790
10842.33 812
10843.31 809
10844.30 748
10845.28 804
10846.26 869
10847.25 791
10848.23 808
10849.21 838
10850.20 751
10851.18 782
10852.17 784
10853.15 786
10854.13 778
10855.12 824
10856.10 793
10857.09 796
10858.07 826
10859.05 800
10860.04 762
10861.02 826
10862.01 781
10862.99 842
10863.97 807
10864.96 860
10865.94 945
10866.93 845
10867.91 812
10868.90 855
10869.88 812
10870.87 809
10871.85 773
10872.84 782
10873.82 802
10874.81 849
10875.79 846
10876.78 812
10877.76 821
10878.75 867
10879.73 830
10880.72 873
10881.70 855
10882.69 838
10883.67 845
10884.66 851
10885.64 857
10886.63 927
10887.61 817
10888.60 881
10889.58 895
10890.57 845
10891.55 895
10892.54 882
10893.53 923
10894.51 931
10895.50 893
10896.48 868
10897.47 965
10898.45 902
10899.44 944
10900.43 912
10901.41 886
10902.40 930
10903.38 876
10904.37 886
10905.36 901
10906.34 940
10907.33 915
10908.32 974
10909.30 956
10910.29 970
10911.28 970
10912.26 916
10913.25 965
10914.24 945
10915.22 936
10916.21 889
10917.20 895
10918.18 913
10919.17 987
10920.16 980
10921.14 952
10922.13 949
10923.12 969
10924.10 1046
10925.09 994
10926.08 969
10927.07 912
10928.05 955
10929.04 970
10930.03 953
10931.01 946
10932.00 1000
10932.99 1015
10933.98 945
10934.96 958
10935.95 984
10936.94 949
10937.93 986
10938.92 940
10939.90 1012
10940.89 1023
10941.88 1017
10942.87 1011
10943.85 1038
10944.84 1054
10945.83 1122
10946.82 1078
10947.81 1034
10948.79 1109
10949.78 1123
10950.77 1055
10951.76 1022
10952.75 1038
10953.74 1065
10954.72 1144
10955.71 1114
10956.70 1077
10957.69 1097
10958.68 1136
10959.67 1158
10960.66 1137
10961.65 1148
10962.63 1133
10963.62 1149
10964.61 1131
10965.60 1222
10966.59 1241
10967.58 1234
10968.57 1221
10969.56 1177
10970.55 1288
10971.54 1245
10972.52 1206
10973.51 1131
10974.50 1145
10975.49 1178
10976.48 1137
10977.47 1196
10978.46 1094
10979.45 1093
10980.44 1089
10981.43 1097
10982.42 1128
10983.41 1135
10984.40 1106
10985.39 1178
10986.38 1071
10987.37 1113
10988.36 1096
10989.35 1118
10990.34 1112
10991.33 1104
10992.32 1093
10993.31 1135
10994.30 1227
10995.29 1196
10996.28 1154
10997.27 1089
10998.26 1136
10999.25 1097
11000.24 1182
11001.23 1150
11002.22 1224
11003.21 1197
11004.20 1226
11005.20 1337
11006.19 1363
11007.18 1386
11008.17 1500
11009.16 1556
11010.15 1604
11011.14 1520
11012.13 1561
11013.12 1560
11014.11 1437
11015.10 1413
11016.10 1268
11017.09 1216
11018.08 1196
11019.07 1197
11020.06 1115
11021.05 1123
11022.04 1097
11023.04 1079
11024.03 1056
11025.02 1064
11026.01 1041
11027.00 1033
11027.99 1036
11028.99 1075
11029.98 1076
11030.97 1068
11031.96 1077
11032.95 1038
11033.95 1015
11034.94 984
11035.93 958
11036.92 1001
11037.91 1055
11038.91 1023
11039.90 972
11040.89 1005
11041.88 1073
11042.88 1026
11043.87 1055
11044.86 938
11045.85 1010
11046.85 977
11047.84 996
11048.83 1025
11049.82 966
11050.82 1000
11051.81 922
11052.80 911
11053.80 989
11054.79 997
11055.78 1025
11056.77 915
11057.77 940
11058.76 902
11059.75 905
11060.75 962
11061.74 963
11062.73 941
11063.73 897
11064.72 890
11065.71 892
11066.71 897
11067.70 946
11068.69 919
11069.69 892
11070.68 869
11071.68 870
11072.67 951
11073.66 969
11074.66 908
11075.65 926
11076.65 887
11077.64 917
11078.63 921
11079.63 876
11080.62 847
11081.62 911
11082.61 917
11083.60 965
11084.60 911
11085.59 872
11086.59 946
11087.58 940
11088.58 965
11089.57 922
11090.57 848
11091.56 924
11092.55 887
11093.55 931
11094.54 921
11095.54 878
11096.53 909
11097.53 887
11098.52 907
11099.52 841
11100.51 857
11101.51 866
11102.50 907
11103.50 862
11104.49 855
11105.49 950
11106.48 876
11107.48 881
11108.48 895
11109.47 916
11110.47 877
11111.46 935
11112.46 917
11113.45 811
11114.45 808
11115.44 825
11116.44 835
11117.44 820
11118.43 852
11119.43 898
11120.42 906
11121.42 841
11122.42 855
11123.41 844
11124.41 799
11125.40 830
11126.40 915
11127.40 881
11128.39 871
11129.39 894
11130.38 839
11131.38 869
11132.38 789
11133.37 825
11134.37 932
11135.37 868
11136.36 765
11137.36 768
11138.36 754
11139.35 852
11140.35 817
11141.35 765
11142.34 754
11143.34 827
11144.34 892
11145.34 937
11146.33 871
11147.33 859
11148.33 815
11149.32 794
11150.32 838
11151.32 866
11152.32 873
11153.31 893
11154.31 858
11155.31 876
11156.31 813
11157.30 877
11158.30 852
11159.30 790
11160.30 780
11161.29 809
11162.29 805
11163.29 769
11164.29 831
11165.29 822
11166.28 828
11167.28 824
11168.28 779
11169.28 779
11170.28 763
11171.27 784
11172.27 813
11173.27 800
11174.27 770
11175.27 815
11176.27 868
11177.26 842
11178.26 756
11179.26 821
11180.26 862
11181.26 841
11182.26 782
11183.26 822
11184.26 858
11185.25 783
11186.25 777
11187.25 783
11188.25 816
11189.25 816
11190.25 829
11191.25 783
11192.25 837
11193.25 827
11194.25 834
11195.24 819
11196.24 847
11197.24 801
11198.24 796
11199.24 765
11200.24 810
11201.24 788
11202.24 786
11203.24 897
11204.24 822
11205.24 826
11206.24 830
11207.24 806
11208.24 850
11209.24 812
11210.24 805
11211.24 831
11212.24 868
11213.24 883
11214.24 835
11215.24 872
11216.24 822
11217.24 792
11218.24 830
11219.24 768
11220.24 791
11221.24 882
11222.24 845
11223.24 784
11224.24 914
11225.24 871
11226.24 855
11227.25 871
11228.25 842
11229.25 786
11230.25 748
11231.25 765
11232.25 831
11233.25 787
11234.25 756
11235.25 854
11236.25 832
11237.25 860
11238.26 809
11239.26 841
11240.26 796
11241.26 736
11242.26 797
11243.26 812
11244.26 785
11245.27 826
11246.27 777
11247.27 795
11248.27 802
11249.27 848
11250.27 849
11251.28 778
11252.28 836
11253.28 861
11254.28 824
11255.28 742
11256.29 799
11257.29 822
11258.29 846
11259.29 811
11260.29 714
11261.30 754
11262.30 837
11263.30 804
11264.30 781
11265.31 829
11266.31 800
11267.31 770
11268.31 773
11269.32 837
11270.32 809
11271.32 764
11272.32 775
11273.33 780
11274.33 787
11275.33 848
11276.33 766
11277.34 778
11278.34 764
11279.34 895
11280.35 832
11281.35 809
11282.35 836
11283.36 825
11284.36 855
11285.36 792
11286.37 755
11287.37 805
11288.37 863
11289.38 777
11290.38 766
11291.38 793
11292.39 762
11293.39 815
11294.39 856
11295.40 827
11296.40 806
11297.41 836
11298.41 806
11299.41 808
11300.42 809
11301.42 938
11302.43 891
11303.43 798
11304.43 848
11305.44 848
11306.44 816
11307.45 818
11308.45 836
11309.46 816
11310.46 842
11311.46 806
11312.47 855
11313.47 923
11314.48 892
11315.48 785
11316.49 799
11317.49 879
11318.50 805
11319.50 831
11320.51 848
11321.51 859
11322.52 846
11323.52 916
11324.53 953
11325.53 870
11326.54 873
11327.54 930
11328.55 863
11329.55 855
11330.56 855
11331.56 895
11332.57 860
11333.57 894
11334.58 870
11335.58 867
11336.59 814
11337.60 805
11338.60 774
11339.61 901
11340.61 836
11341.62 859
11342.62 889
11343.63 914
11344.64 927
11345.64 919
11346.65 915
11347.65 894
11348.66 924
11349.67 954
11350.67 933
11351.68 939
11352.69 936
11353.69 920
11354.70 934
11355.71 894
11356.71 939
11357.72 903
11358.72 869
11359.73 851
11360.74 850
11361.74 836
11362.75 932
11363.76 842
11364.76 850
11365.77 801
11366.78 834
11367.79 798
11368.79 845
11369.80 826
11370.81 885
11371.81 857
11372.82 877
11373.83 835
11374.84 778
11375.84 841
11376.85 861
11377.86 828
11378.87 798
11379.87 844
11380.88 823
11381.89 821
11382.90 874
11383.90 877
11384.91 884
11385.92 891
11386.93 888
11387.93 872
11388.94 901
11389.95 857
11390.96 817
11391.97 927
11392.97 865
11393.98 841
11394.99 844
11396.00 845
11397.01 851
11398.02 838
11399.02 822
11400.03 793
11401.04 830
11402.05 880
11403.06 897
11404.07 843
11405.08 867
11406.08 802
11407.09 856
11408.10 889
11409.11 801
11410.12 768
11411.13 801
11412.14 814
11413.15 801
11414.15 804
11415.16 841
11416.17 865
11417.18 807
11418.19 825
11419.20 830
11420.21 874
11421.22 917
11422.23 894
11423.24 924
11424.25 918
11425.26 889
11426.27 920
11427.28 917
11428.29 856
11429.30 841
11430.31 847
11431.32 851
11432.32 804
11433.33 897
11434.34 933
11435.35 880
11436.36 914
11437.37 937
11438.38 890
11439.39 899
11440.41 871
11441.42 904
11442.43 851
11443.44 886
11444.45 915
11445.46 1001
11446.47 911
11447.48 965
11448.49 954
11449.50 949
11450.51 952
11451.52 945
11452.53 895
11453.54 920
11454.55 915
11455.56 897
11456.57 925
11457.59 965
11458.60 969
11459.61 1056
11460.62 974
11461.63 962
11462.64 920
11463.65 1013
11464.66 992
11465.67 935
11466.69 986
11467.70 972
11468.71 952
11469.72 955
11470.73 974
11471.74 1075
11472.75 1017
11473.77 1023
11474.78 990
11475.79 1030
11476.80 1002
11477.81 994
11478.83 1014
11479.84 1043
11480.85 1052
11481.86 1035
11482.87 1021
11483.89 1017
11484.90 1049
11485.91 1012
11486.92 1010
11487.93 1037
11488.95 1024
11489.96 1045
11490.97 1004
11491.98 983
11493.00 1025
11494.01 1007
11495.02 1043
11496.03 1065
11497.05 1024
11498.06 1011
11499.07 1002
11500.09 995
11501.10 1052
11502.11 1035
11503.12 1043
11504.14 1010
11505.15 1014
11506.16 1051
11507.18 1003
11508.19 1024
11509.20 1033
11510.22 1095
11511.23 1070
11512.24 1057
11513.26 1051
11514.27 1148
11515.28 1040
11516.30 1098
11517.31 1093
11518.32 1110
11519.34 1113
11520.35 1119
11521.37 1101
11522.38 1093
11523.39 1167
11524.41 1134
11525.42 1126
11526.44 1101
11527.45 1082
11528.46 1116
11529.48 1073
11530.49 1130
11531.51 1165
11532.52 1206
11533.53 1122
11534.55 1186
11535.56 1228
11536.58 1219
11537.59 1159
11538.61 1200
11539.62 1172
11540.64 1149
11541.65 1194
11542.67 1203
11543.68 1214
11544.69 1225
11545.71 1204
11546.72 1223
11547.74 1218
11548.75 1224
11549.77 1206
11550.78 1235
11551.80 1294
11552.81 1241
11553.83 1340
11554.85 1291
11555.86 1179
11556.88 1224
11557.89 1254
11558.91 1335
11559.92 1282
11560.94 1349
11561.95 1407
11562.97 1343
11563.98 1375
11565.00 1373
11566.02 1422
11567.03 1400
11568.05 1416
11569.06 1416
11570.08 1490
11571.10 1467
11572.11 1420
11573.13 1448
11574.14 1520
11575.16 1413
11576.18 1507
11577.19 1553
11578.21 1548
11579.22 1594
11580.24 1627
11581.26 1578
11582.27 1517
11583.29 1652
11584.31 1647
11585.32 1609
11586.34 1642
11587.36 1696
11588.37 1783
11589.39 1768
11590.41 1907
11591.42 1964
11592.44 2047
11593.46 2008
11594.47 1946
11595.49 1934
11596.51 2030
11597.53 1976
11598.54 2161
11599.56 2138
11600.58 2176
11601.59 2252
11602.61 2435
11603.63 2590
11604.65 2762
11605.66 3114
11606.68 3334
11607.70 3697
11608.72 3985
11609.74 4210
11610.75 4246
11611.77 4225
11612.79 3953
11613.81 3778
11614.82 3586
11615.84 3217
11616.86 2757
11617.88 2531
11618.90 2317
11619.91 2229
11620.93 2079
11621.95 2010
11622.97 1894
11623.99 1904
11625.01 1849
11626.02 1734
11627.04 1680
11628.06 1593
11629.08 1634
11630.10 1661
11631.12 1613
11632.14 1604
11633.15 1597
11634.17 1569
11635.19 1501
11636.21 1495
11637.23 1577
11638.25 1477
11639.27 1483
11640.29 1560
11641.30 1542
11642.32 1516
11643.34 1529
11644.36 1547
11645.38 1589
11646.40 1574
11647.42 1580
11648.44 1525
11649.46 1533
11650.48 1477
11651.50 1471
11652.52 1495
11653.54 1436
11654.56 1388
11655.58 1390
11656.60 1312
11657.62 1324
11658.64 1299
11659.66 1265
11660.68 1274
11661.70 1253
11662.72 1266
11663.74 1286
11664.76 1301
11665.78 1309
11666.80 1242
11667.82 1282
11668.84 1307
11669.86 1319
11670.88 1334
11671.90 1309
11672.92 1339
11673.94 1404
11674.96 1364
11675.98 1372
11677.00 1392
11678.02 1353
11679.04 1400
11680.06 1416
11681.08 1428
11682.10 1377
11683.12 1426
11684.15 1433
11685.17 1517
11686.19 1522
11687.21 1514
11688.23 1544
11689.25 1535
11690.27 1595
11691.29 1516
11692.31 1461
11693.34 1508
11694.36 1510
11695.38 1544
11696.40 1461
11697.42 1436
11698.44 1406
11699.46 1355
11700.49 1383
11701.51 1324
11702.53 1366
11703.55 1416
11704.57 1365
11705.60 1419
11706.62 1411
11707.64 1456
11708.66 1388
11709.68 1437
11710.71 1363
11711.73 1381
11712.75 1408
11713.77 1391
11714.79 1283
11715.82 1276
11716.84 1324
11717.86 1327
11718.88 1288
11719.91 1232
11720.93 1234
11721.95 1270
11722.97 1259
11724.00 1260
11725.02 1266
11726.04 1231
11727.07 1276
11728.09 1273
11729.11 1241
11730.13 1238
11731.16 1201
11732.18 1179
11733.20 1179
11734.23 1130
11735.25 1179
11736.27 1212
11737.30 1158
11738.32 1103
11739.34 1099
11740.37 1157
11741.39 1123
11742.41 1127
11743.44 1148
11744.46 1056
11745.48 1124
11746.51 1152
11747.53 1100
11748.55 1071
11749.58 1130
11750.60 1101
11751.63 1127
11752.65 1029
11753.67 1046
11754.70 1054
11755.72 1094
11756.75 1070
11757.77 1084
11758.79 1112
11759.82 1101
11760.84 1016
11761.87 1052
11762.89 1096
11763.92 989
11764.94 1025
11765.97 1044
11766.99 1056
11768.01 1077
11769.04 1027
11770.06 978
11771.09 960
11772.11 956
11773.14 997
11774.16 972
11775.19 1015
11776.21 1034
11777.24 962
11778.26 1024
11779.29 983
11780.31 920
11781.34 974
11782.36 966
11783.39 1021
11784.41 995
11785.44 896
11786.46 918
11787.49 933
11788.52 1000
11789.54 980
11790.57 942
11791.59 992
11792.62 986
11793.64 948
11794.67 948
11795.70 938
11796.72 954
11797.75 993
11798.77 921
11799.80 852
11800.83 921
11801.85 964
11802.88 963
11803.90 951
11804.93 965
11805.96 916
11806.98 958
11808.01 889
11809.04 925
11810.06 912
11811.09 901
11812.11 933
11813.14 951
11814.17 912
11815.19 984
11816.22 921
11817.25 884
11818.27 871
11819.30 865
11820.33 883
11821.36 908
11822.38 928
11823.41 911
11824.44 877
11825.46 863
11826.49 850
11827.52 850
11828.54 881
11829.57 930
11830.60 910
11831.63 917
11832.65 932
11833.68 912
11834.71 946
11835.74 931
11836.76 932
11837.79 946
11838.82 929
11839.85 911
11840.88 907
11841.90 925
11842.93 905
11843.96 881
11844.99 853
11846.01 869
11847.04 907
11848.07 891
11849.10 874
11850.13 911
11851.16 903
11852.18 813
11853.21 885
11854.24 949
11855.27 903
11856.30 869
11857.33 887
11858.35 859
11859.38 832
11860.41 904
11861.44 908
11862.47 980
11863.50 935
11864.53 908
11865.56 961
11866.58 904
11867.61 868
11868.64 869
11869.67 984
11870.70 926
11871.73 921
11872.76 874
11873.79 891
11874.82 922
11875.85 914
11876.88 869
11877.91 854
11878.93 954
11879.96 919
11880.99 877
11882.02 877
11883.05 896
11884.08 914
11885.11 949
11886.14 962
11887.17 950
11888.20 856
11889.23 906
11890.26 922
11891.29 896
11892.32 934
11893.35 963
11894.38 957
11895.41 937
11896.44 962
11897.47 908
11898.50 929
11899.53 969
11900.56 1002
11901.59 979
11902.62 1021
11903.65 959
11904.69 954
11905.72 1007
11906.75 1006
11907.78 1035
11908.81 1063
11909.84 1078
11910.87 1067
11911.90 1015
11912.93 1044
11913.96 938
11914.99 1061
11916.02 966
11917.06 1079
11918.09 1079
11919.12 996
11920.15 1028
11921.18 967
11922.21 1018
11923.24 1025
11924.27 1002
11925.31 980
11926.34 1006
11927.37 1025
11928.40 996
11929.43 998
11930.46 996
11931.50 1025
11932.53 1014
11933.56 968
11934.59 1023
11935.62 1015
11936.65 1103
11937.69 1154
11938.72 1170
11939.75 1145
11940.78 1182
11941.81 1188
11942.85 1219
11943.88 1229
11944.91 1274
11945.94 1256
11946.98 1252
11948.01 1195
11949.04 1119
11950.07 1078
11951.11 1079
11952.14 1035
11953.17 1052
11954.20 976
11955.24 996
11956.27 964
11957.30 1003
11958.34 965
11959.37 971
11960.40 976
11961.43 967
11962.47 967
11963.50 919
11964.53 934
11965.57 952
11966.60 988
11967.63 1011
11968.67 1009
11969.70 1001
11970.73 972
11971.77 894
11972.80 973
11973.83 862
11974.87 862
11975.90 854
11976.94 915
11977.97 992
11979.00 983
11980.04 908
11981.07 922
11982.10 975
11983.14 920
11984.17 910
11985.21 986
11986.24 1013
11987.27 974
11988.31 922
11989.34 932
11990.38 938
11991.41 890
11992.45 922
11993.48 961
11994.51 975
11995.55 956
11996.58 913
11997.62 943
11998.65 1023
11999.69 893
12000.72 984
12001.76 935
12002.79 979
12003.83 927
12004.86 899
12005.90 978
12006.93 999
12007.97 955
12009.00 996
12010.04 969
12011.07 939
12012.11 998
12013.14 984
12014.18 937
12015.21 936
12016.25 942
12017.28 943
12018.32 976
12019.35 1057
12020.39 988
12021.43 997
12022.46 982
12023.50 975
12024.53 1081
12025.57 1012
12026.60 974
12027.64 912
12028.68 1013
12029.71 1022
12030.75 985
12031.78 987
12032.82 947
12033.86 992
12034.89 1014
12035.93 1047
12036.97 1022
12038.00 1042
12039.04 1073
12040.07 1051
12041.11 978
12042.15 995
12043.18 1018
12044.22 1056
12045.26 1022
12046.29 1008
12047.33 997
12048.37 960
12049.40 1003
12050.44 1023
12051.48 998
12052.52 946
12053.55 1026
12054.59 1042
12055.63 1080
12056.66 984
12057.70 1064
12058.74 1022
12059.78 1018
12060.81 979
12061.85 975
12062.89 1016
12063.92 993
12064.96 1062
12066.00 991
12067.04 963
12068.07 1005
12069.11 1053
12070.15 1047
12071.19 1075
12072.23 1013
12073.26 1049
12074.30 1138
12075.34 1093
12076.38 1064
12077.42 1066
12078.45 1066
12079.49 1058
12080.53 992
12081.57 1048
12082.61 1054
12083.64 1011
12084.68 1075
12085.72 1042
12086.76 1039
12087.80 1013
12088.84 1000
12089.88 1056
12090.91 1066
12091.95 1037
12092.99 991
12094.03 1011
12095.07 1096
12096.11 1114
12097.15 1073
12098.19 1167
12099.22 1149
12100.26 1112
12101.30 1094
12102.34 1066
12103.38 1062
12104.42 1144
12105.46 1027
12106.50 1125
12107.54 1117
12108.58 1140
12109.62 1159
12110.66 1237
12111.70 1243
12112.74 1307
12113.77 1233
12114.81 1284
12115.85 1322
12116.89 1195
12117.93 1252
12118.97 1194
12120.01 1135
12121.05 1118
12122.09 1080
12123.13 1146
12124.17 1086
12125.21 1076
12126.25 1028
12127.29 958
12128.33 971
12129.37 961
12130.41 969
12131.45 926
12132.50 974
12133.54 985
12134.58 938
12135.62 975
12136.66 953
12137.70 991
12138.74 952
12139.78 932
12140.82 973
12141.86 987
12142.90 968
12143.94 998
12144.98 935
12146.02 848
12147.07 917
12148.11 926
12149.15 922
12150.19 851
12151.23 920
12152.27 890
12153.31 912
12154.35 972
12155.40 938
12156.44 904
12157.48 911
12158.52 902
12159.56 875
12160.60 904
12161.64 921
12162.69 889
12163.73 921
12164.77 872
12165.81 897
12166.85 904
12167.90 836
12168.94 887
12169.98 887
12171.02 863
12172.06 933
12173.11 918
12174.15 894
12175.19 917
12176.23 853
12177.27 905
12178.32 896
12179.36 918
12180.40 834
12181.44 866
12182.49 909
12183.53 849
12184.57 921
12185.61 881
12186.66 889
12187.70 936
12188.74 879
12189.79 846
12190.83 894
12191.87 904
12192.91 925
12193.96 880
12195.00 857
12196.04 889
12197.09 871
12198.13 827
12199.17 877
12200.22 893
12201.26 845
12202.30 872
12203.35 868
12204.39 863
12205.43 912
12206.48 953
12207.52 958
12208.57 922
12209.61 883
12210.65 879
12211.70 824
12212.74 797
12213.78 807
12214.83 840
12215.87 858
12216.92 889
12217.96 882
12219.00 872
12220.05 828
12221.09 886
12222.14 835
12223.18 914
12224.23 894
12225.27 883
12226.31 826
12227.36 867
12228.40 797
12229.45 798
12230.49 843
12231.54 843
12232.58 844
12233.63 857
12234.67 835
12235.72 853
12236.76 886
12237.81 839
12238.85 862
12239.90 835
12240.94 810
12241.99 930
12243.03 901
12244.08 844
12245.12 825
12246.17 831
12247.21 879
12248.26 791
12249.30 780
12250.35 816
12251.39 886
12252.44 866
12253.49 820
12254.53 841
12255.58 819
12256.62 848
12257.67 829
12258.71 827
12259.76 816
12260.81 814
12261.85 821
12262.90 815
12263.94 784
12264.99 805
12266.04 828
12267.08 825
12268.13 800
12269.17 816
12270.22 822
12271.27 783
12272.31 765
12273.36 733
12274.41 753
12275.45 772
12276.50 785
12277.55 801
12278.59 749
12279.64 800
12280.69 751
12281.73 782
12282.78 730
12283.83 769
12284.87 846
12285.92 741
12286.97 743
12288.01 748
12289.06 757
12290.11 723
12291.16 731
12292.20 730
12293.25 778
12294.30 763
12295.35 730
12296.39 783
12297.44 765
12298.49 808
12299.54 737
12300.58 770
12301.63 721
12302.68 731
12303.73 761
12304.77 696
12305.82 754
12306.87 756
12307.92 739
12308.97 790
12310.01 751
12311.06 720
12312.11 738
12313.16 742
12314.21 775
12315.25 694
12316.30 746
12317.35 805
12318.40 784
12319.45 765
12320.50 745
12321.54 789
12322.59 763
12323.64 744
12324.69 720
12325.74 718
12326.79 744
12327.84 775
12328.89 758
12329.93 750
12330.98 709
12332.03 744
12333.08 732
12334.13 745
12335.18 772
12336.23 731
12337.28 650
12338.33 715
12339.38 716
12340.43 731
12341.47 818
12342.52 778
12343.57 772
12344.62 711
12345.67 727
12346.72 693
12347.77 705
12348.82 687
12349.87 740
12350.92 747
12351.97 758
12353.02 725
12354.07 737
12355.12 702
12356.17 700
12357.22 737
12358.27 742
12359.32 717
12360.37 702
12361.42 706
12362.47 672
12363.52 706
12364.57 688
12365.62 702
12366.67 783
12367.72 776
12368.77 741
12369.82 694
12370.87 736
12371.93 729
12372.98 721
12374.03 748
12375.08 698
12376.13 738
12377.18 751
12378.23 728
12379.28 736
12380.33 723
12381.38 716
12382.43 703
12383.49 705
12384.54 744
12385.59 725
12386.64 712
12387.69 674
12388.74 738
12389.79 810
12390.84 780
12391.90 754
12392.95 788
12394.00 803
12395.05 818
12396.10 739
12397.15 729
12398.21 731
12399.26 726
12400.31 744
12401.36 737
12402.41 715
12403.47 714
12404.52 742
12405.57 721
12406.62 724
12407.67 733
12408.73 730
12409.78 745
12410.83 741
12411.88 725
12412.94 728
12413.99 762
12415.04 799
12416.09 768
12417.15 746
12418.20 707
12419.25 783
12420.30 745
12421.36 779
12422.41 756
12423.46 770
12424.52 770
12425.57 716
12426.62 762
12427.67 720
12428.73 721
12429.78 729
12430.83 837
12431.89 757
12432.94 776
12433.99 747
12435.05 770
12436.10 767
12437.15 762
12438.21 744
12439.26 785
12440.31 765
12441.37 741
12442.42 693
12443.47 737
12444.53 790
12445.58 775
12446.64 736
12447.69 774
12448.74 792
12449.80 742
12450.85 729
12451.91 774
12452.96 757
12454.01 693
12455.07 739
12456.12 760
12457.18 724
12458.23 758
12459.29 813
12460.34 788
12461.39 742
12462.45 771
12463.50 780
12464.56 753
12465.61 724
12466.67 753
12467.72 827
12468.78 836
12469.83 748
12470.89 775
12471.94 790
12473.00 752
12474.05 759
12475.11 783
12476.16 812
12477.22 811
12478.27 799
12479.33 772
12480.38 810
12481.44 807
12482.49 829
12483.55 798
12484.60 799
12485.66 774
12486.71 780
12487.77 841
12488.83 877
12489.88 853
12490.94 912
12491.99 816
12493.05 869
12494.10 838
12495.16 866
12496.22 900
12497.27 853
12498.33 924
12499.38 949
12500.44 999
12501.50 1011
12502.55 1057
12503.61 1077
12504.67 1214
12505.72 1228
12506.78 1229
12507.83 1280
12508.89 1293
12509.95 1177
12511.00 1055
12512.06 1070
12513.12 1040
12514.17 1019
12515.23 941
12516.29 909
12517.34 887
12518.40 871
12519.46 862
12520.52 889
12521.57 845
12522.63 853
12523.69 794
12524.74 810
12525.80 815
12526.86 784
12527.92 809
12528.97 776
12530.03 792
12531.09 808
12532.15 842
12533.20 811
12534.26 766
12535.32 780
12536.38 734
12537.43 811
12538.49 774
12539.55 806
12540.61 799
12541.66 806
12542.72 787
12543.78 732
12544.84 799
12545.90 843
12546.95 852
12548.01 798
12549.07 803
12550.13 802
12551.19 763
12552.25 834
12553.30 827
12554.36 751
12555.42 765
12556.48 742
12557.54 802
12558.60 702
12559.65 725
12560.71 709
12561.77 743
12562.83 739
12563.89 762
12564.95 756
12566.01 713
12567.07 811
12568.13 835
12569.18 777
12570.24 789
12571.30 795
12572.36 854
12573.42 758
12574.48 770
12575.54 814
12576.60 814
12577.66 779
12578.72 871
12579.78 801
12580.84 894
12581.90 913
12582.96 903
12584.02 908
12585.07 885
12586.13 969
12587.19 979
12588.25 937
12589.31 899
12590.37 946
12591.43 866
12592.49 907
12593.55 899
12594.61 856
12595.67 880
12596.73 879
12597.79 832
12598.86 791
12599.92 816
12600.98 864
12602.04 885
12603.10 847
12604.16 845
12605.22 796
12606.28 804
12607.34 779
12608.40 855
12609.46 791
12610.52 822
12611.58 794
12612.64 795
12613.70 856
12614.76 794
12615.83 805
12616.89 745
12617.95 782
12619.01 750
12620.07 785
12621.13 758
12622.19 736
12623.25 715
12624.32 771
12625.38 868
12626.44 762
12627.50 783
12628.56 798
12629.62 806
12630.68 732
12631.75 776
12632.81 779
12633.87 769
12634.93 778
12635.99 757
12637.05 790
12638.12 754
12639.18 738
12640.24 770
12641.30 740
12642.36 745
12643.43 710
12644.49 673
12645.55 737
12646.61 748
12647.68 707
12648.74 726
12649.80 716
12650.86 746
12651.93 727
12652.99 769
12654.05 676
12655.11 698
12656.18 734
12657.24 722
12658.30 742
12659.36 784
12660.43 776
12661.49 750
12662.55 801
12663.62 769
12664.68 750
12665.74 767
12666.81 786
12667.87 760
12668.93 739
12670.00 785
12671.06 789
12672.12 754
12673.19 777
12674.25 756
12675.31 736
12676.38 752
12677.44 772
12678.50 766
12679.57 766
12680.63 755
12681.69 715
12682.76 740
12683.82 691
12684.89 754
12685.95 714
12687.01 704
12688.08 761
12689.14 738
12690.21 762
12691.27 754
12692.33 719
12693.40 685
12694.46 718
12695.53 711
12696.59 720
12697.66 736
12698.72 768
12699.79 786
12700.85 709
12701.91 733
12702.98 742
12704.04 744
12705.11 750
12706.17 798
12707.24 726
12708.30 690
12709.37 754
12710.43 739
12711.50 715
12712.56 677
12713.63 762
12714.69 719
12715.76 775
12716.82 709
12717.89 695
12718.95 704
12720.02 722
12721.09 758
12722.15 760
12723.22 756
12724.28 752
12725.35 771
12726.41 763
12727.48 720
12728.54 709
12729.61 798
12730.68 725
12731.74 691
12732.81 672
12733.87 723
12734.94 711
12736.01 723
12737.07 672
12738.14 717
12739.20 713
12740.27 695
12741.34 682
12742.40 734
12743.47 731
12744.54 740
12745.60 711
12746.67 657
12747.74 691
12748.80 728
12749.87 681
12750.94 675
12752.00 689
12753.07 774
12754.14 747
12755.20 667
12756.27 674
12757.34 661
12758.40 673
12759.47 720
12760.54 660
12761.60 657
12762.67 671
12763.74 665
12764.81 679
12765.87 683
12766.94 680
12768.01 673
12769.08 707
12770.14 636
12771.21 688
12772.28 678
12773.35 595
12774.41 636
12775.48 669
12776.55 695
12777.62 633
12778.68 677
12779.75 630
12780.82 648
12781.89 651
12782.96 662
12784.02 695
12785.09 648
12786.16 697
12787.23 702
12788.30 671
12789.37 643
12790.43 682
12791.50 646
12792.57 629
12793.64 662
12794.71 633
12795.78 635
12796.84 693
12797.91 680
12798.98 685
12800.05 698
12801.12 682
12802.19 647
12803.26 604
12804.33 644
12805.40 647
12806.46 623
12807.53 628
12808.60 633
12809.67 625
12810.74 625
12811.81 624
12812.88 599
12813.95 611
12815.02 645
12816.09 614
12817.16 634
12818.23 632
12819.30 608
12820.37 628
12821.44 677
12822.50 635
12823.57 618
12824.64 666
12825.71 654
12826.78 646
12827.85 621
12828.92 675
12829.99 694
12831.06 655
12832.13 653
12833.20 673
12834.27 652
12835.34 674
12836.41 688
12837.49 640
12838.56 649
12839.63 581
12840.70 658
12841.77 619
12842.84 602
12843.91 656
12844.98 645
12846.05 620
12847.12 602
12848.19 634
12849.26 648
12850.33 587
12851.40 652
12852.47 617
12853.55 599
12854.62 586
12855.69 594
12856.76 594
12857.83 590
12858.90 615
12859.97 611
12861.04 638
12862.11 617
12863.19 599
12864.26 633
12865.33 602
12866.40 610
12867.47 602
12868.54 613
12869.62 620
12870.69 648
12871.76 640
12872.83 583
12873.90 620
12874.97 597
12876.05 638
12877.12 648
12878.19 583
12879.26 610
12880.33 613
12881.41 636
12882.48 626
12883.55 598
12884.62 660
12885.70 591
12886.77 565
12887.84 611
12888.91 590
12889.98 599
12891.06 604
12892.13 657
12893.20 614
12894.28 664
12895.35 688
12896.42 591
12897.49 572
12898.57 599
12899.64 531
12900.71 568
12901.79 577
12902.86 605
12903.93 606
12905.00 563
12906.08 582
12907.15 575
12908.22 647
12909.30 664
12910.37 606
12911.44 574
12912.52 604
12913.59 601
12914.66 639
12915.74 597
12916.81 597
12917.89 642
12918.96 609
12920.03 625
12921.11 618
12922.18 583
12923.25 548
12924.33 578
12925.40 565
12926.48 602
12927.55 602
12928.62 592
12929.70 597
12930.77 604
12931.85 567
12932.92 579
12934.00 594
12935.07 610
12936.14 592
12937.22 588
12938.29 568
12939.37 623
12940.44 607
12941.52 592
12942.59 633
12943.67 609
12944.74 578
12945.82 577
12946.89 559
12947.97 577
12949.04 571
12950.12 554
12951.19 594
12952.27 598
12953.34 531
12954.42 560
12955.49 570
12956.57 572
12957.64 533
12958.72 569
12959.79 614
12960.87 595
12961.94 531
12963.02 568
12964.10 540
12965.17 536
12966.25 563
12967.32 599
12968.40 575
12969.47 593
12970.55 638
12971.63 611
12972.70 564
12973.78 547
12974.85 530
12975.93 593
12977.01 621
12978.08 636
12979.16 559
12980.23 602
12981.31 579
12982.39 586
12983.46 628
12984.54 587
12985.62 616
12986.69 616
12987.77 632
12988.85 532
12989.92 593
12991.00 643
12992.08 629
12993.15 593
12994.23 607
12995.31 585
12996.38 594
12997.46 596
12998.54 593
12999.61 579
13000.69 607
13001.77 585
13002.85 579
13003.92 565
13005.00 592
13006.08 558
13007.16 564
13008.23 600
13009.31 654
13010.39 659
13011.47 592
13012.54 584
13013.62 587
13014.70 573
13015.78 588
13016.85 567
13017.93 601
13019.01 614
13020.09 580
13021.17 583
13022.24 616
13023.32 595
13024.40 605
13025.48 628
13026.56 606
13027.63 589
13028.71 633
13029.79 631
13030.87 606
13031.95 596
13033.03 619
13034.10 635
13035.18 626
13036.26 588
13037.34 596
13038.42 574
13039.50 570
13040.58 538
13041.66 593
13042.73 609
13043.81 629
13044.89 613
13045.97 585
13047.05 584
13048.13 627
13049.21 632
13050.29 614
13051.37 632
13052.45 554
13053.53 588
13054.60 624
13055.68 623
13056.76 630
13057.84 598
13058.92 651
13060.00 622
13061.08 595
13062.16 637
13063.24 600
13064.32 622
13065.40 578
13066.48 606
13067.56 601
13068.64 613
13069.72 583
13070.80 631
13071.88 633
13072.96 602
13074.04 619
13075.12 615
13076.20 620
13077.28 609
13078.36 598
13079.44 554
13080.52 579
13081.60 576
13082.68 550
13083.76 639
13084.84 591
13085.93 579
13087.01 571
13088.09 646
13089.17 598
13090.25 579
13091.33 611
13092.41 681
13093.49 648
13094.57 612
13095.65 555
13096.73 571
13097.82 592
13098.90 566
13099.98 611
13101.06 596
13102.14 612
13103.22 607
13104.30 558
13105.38 568
13106.47 614
13107.55 581
13108.63 574
13109.71 596
13110.79 604
13111.87 619
13112.96 587
13114.04 596
13115.12 579
13116.20 589
13117.28 578
13118.37 545
13119.45 545
13120.53 608
13121.61 591
13122.69 632
13123.78 616
13124.86 589
13125.94 617
13127.02 586
13128.11 562
13129.19 538
13130.27 585
13131.35 615
13132.44 620
13133.52 592
13134.60 578
13135.68 598
13136.77 610
13137.85 610
13138.93 585
13140.01 579
13141.10 570
13142.18 580
13143.26 577
13144.35 595
13145.43 624
13146.51 683
13147.60 678
13148.68 612
13149.76 553
13150.85 563
13151.93 618
13153.01 603
13154.10 611
13155.18 583
13156.26 594
13157.35 602
13158.43 597
13159.51 580
13160.60 622
13161.68 646
13162.77 607
13163.85 595
13164.93 603
13166.02 635
13167.10 601
13168.19 576
13169.27 566
13170.35 571
13171.44 572
13172.52 584
13173.61 591
13174.69 616
13175.78 589
13176.86 610
13177.94 623
13179.03 665
13180.11 555
13181.20 556
13182.28 596
13183.37 585
13184.45 628
13185.54 588
13186.62 566
13187.71 574
13188.79 613
13189.88 584
13190.96 619
13192.05 593
13193.13 640
13194.22 627
13195.30 591
13196.39 608
13197.47 647
13198.56 598
13199.64 604
13200.73 626
13201.81 593
13202.90 603
13203.98 569
13205.07 585
13206.16 606
13207.24 607
13208.33 628
13209.41 597
13210.50 646
13211.58 579
13212.67 569
13213.76 618
13214.84 600
13215.93 637
13217.01 582
13218.10 553
13219.19 629
13220.27 657
13221.36 675
13222.45 645
13223.53 620
13224.62 622
13225.70 581
13226.79 570
13227.88 571
13228.96 575
13230.05 586
13231.14 586
13232.22 593
13233.31 579
13234.40 584
13235.48 605
13236.57 627
13237.66 555
13238.74 549
13239.83 617
13240.92 603
13242.01 606
13243.09 606
13244.18 614
13245.27 579
13246.35 606
13247.44 581
13248.53 588
13249.62 566
13250.70 593
13251.79 596
13252.88 557
13253.97 612
13255.05 614
13256.14 560
13257.23 625
13258.32 596
13259.41 600
13260.49 571
13261.58 577
13262.67 590
13263.76 630
13264.85 567
13265.93 598
13267.02 692
13268.11 617
13269.20 669
13270.29 653
13271.37 671
13272.46 672
13273.55 626
13274.64 588
13275.73 592
13276.82 667
13277.91 653
13278.99 605
13280.08 647
13281.17 673
13282.26 670
13283.35 607
13284.44 582
13285.53 623
13286.62 646
13287.70 653
13288.79 665
13289.88 661
13290.97 686
13292.06 654
13293.15 708
13294.24 671
13295.33 635
13296.42 693
13297.51 624
13298.60 636
13299.69 654
13300.78 669
13301.87 663
13302.95 665
13304.04 646
13305.13 638
13306.22 642
13307.31 631
13308.40 647
13309.49 653
13310.58 659
13311.67 655
13312.76 655
13313.85 674
13314.94 629
13316.03 678
13317.12 665
13318.21 688
13319.30 618
13320.39 643
13321.48 669
13322.58 617
13323.67 679
13324.76 669
13325.85 693
13326.94 621
13328.03 616
13329.12 632
13330.21 682
13331.30 690
13332.39 715
13333.48 660
13334.57 666
13335.66 688
13336.75 620
13337.85 638
13338.94 627
13340.03 691
13341.12 684
13342.21 651
13343.30 686
13344.39 655
13345.48 700
13346.58 692
13347.67 687
13348.76 656
13349.85 669
13350.94 701
13352.03 684
13353.12 706
13354.22 677
13355.31 676
13356.40 704
13357.49 698
13358.58 696
13359.68 627
13360.77 725
13361.86 712
13362.95 704
13364.04 633
13365.14 657
13366.23 709
13367.32 713
13368.41 739
13369.51 660
13370.60 679
13371.69 712
13372.78 751
13373.87 747
13374.97 679
13376.06 734
13377.15 760
13378.25 741
13379.34 755
13380.43 745
13381.52 753
13382.62 746
13383.71 722
13384.80 729
13385.90 734
13386.99 713
13388.08 688
13389.17 757
13390.27 714
13391.36 731
13392.45 706
13393.55 713
13394.64 652
13395.73 663
13396.83 617
13397.92 712
13399.02 686
13400.11 682
13401.20 705
13402.30 709
13403.39 732
13404.48 648
13405.58 658
13406.67 672
13407.77 649
13408.86 671
13409.95 644
13411.05 641
13412.14 662
13413.24 699
13414.33 648
13415.42 671
13416.52 673
13417.61 726
13418.71 629
13419.80 637
13420.90 674
13421.99 673
13423.08 632
13424.18 664
13425.27 626
13426.37 660
13427.46 654
13428.56 700
13429.65 701
13430.75 712
13431.84 656
13432.94 647
13434.03 722
13435.13 655
13436.22 653
13437.32 678
13438.41 673
13439.51 683
13440.60 672
13441.70 708
13442.79 682
13443.89 669
13444.98 676
13446.08 694
13447.18 660
13448.27 689
13449.37 637
13450.46 655
13451.56 692
13452.65 766
13453.75 767
13454.85 714
13455.94 636
13457.04 667
13458.13 683
13459.23 712
13460.33 758
13461.42 696
13462.52 658
13463.61 645
13464.71 657
13465.81 711
13466.90 745
13468.00 726
13469.10 707
13470.19 725
13471.29 682
13472.38 742
13473.48 674
13474.58 667
13475.67 656
13476.77 668
13477.87 650
13478.96 657
13480.06 776
13481.16 749
13482.26 741
13483.35 737
13484.45 764
13485.55 765
13486.64 693
13487.74 646
13488.84 679
13489.94 702
13491.03 743
13492.13 700
13493.23 662
13494.32 680
13495.42 667
13496.52 718
13497.62 736
13498.72 752
13499.81 694
13500.91 712
13502.01 731
13503.11 727
13504.20 757
13505.30 692
13506.40 724
13507.50 720
13508.60 762
13509.69 769
13510.79 784
13511.89 755
13512.99 763
13514.09 753
13515.18 747
13516.28 832
13517.38 781
13518.48 769
13519.58 784
13520.68 771
13521.78 750
13522.87 745
13523.97 687
13525.07 684
13526.17 675
13527.27 711
13528.37 696
13529.47 729
13530.57 659
13531.66 711
13532.76 714
13533.86 720
13534.96 684
13536.06 708
13537.16 657
13538.26 667
13539.36 693
13540.46 673
13541.56 667
13542.66 638
13543.76 622
13544.86 663
13545.96 679
13547.05 637
13548.15 619
13549.25 645
13550.35 673
13551.45 726
13552.55 656
13553.65 677
13554.75 661
13555.85 650
13556.95 672
13558.05 664
13559.15 652
13560.25 662
13561.35 694
13562.45 674
13563.55 675
13564.65 642
13565.75 624
13566.85 670
13567.96 648
13569.06 671
13570.16 656
13571.26 648
13572.36 620
13573.46 631
13574.56 643
13575.66 611
13576.76 610
13577.86 649
13578.96 658
13580.06 655
13581.16 667
13582.27 658
13583.37 659
13584.47 688
13585.57 674
13586.67 636
13587.77 706
13588.87 642
13589.97 671
13591.08 699
13592.18 634
13593.28 626
13594.38 635
13595.48 679
13596.58 667
13597.68 634
13598.79 643
13599.89 658
13600.99 644
13602.09 673
13603.19 666
13604.30 702
13605.40 666
13606.50 675
13607.60 658
13608.70 674
13609.81 650
13610.91 727
13612.01 674
13613.11 687
13614.21 709
13615.32 612
13616.42 668
13617.52 620
13618.62 622
13619.73 614
13620.83 657
13621.93 635
13623.03 678
13624.14 632
13625.24 676
13626.34 703
13627.45 700
13628.55 611
13629.65 650
13630.75 695
13631.86 691
13632.96 674
13634.06 694
13635.17 677
13636.27 638
13637.37 632
13638.48 619
13639.58 652
13640.68 668
13641.79 671
13642.89 701
13643.99 684
13645.10 680
13646.20 672
13647.30 642
13648.41 712
13649.51 671
13650.62 649
13651.72 668
13652.82 628
13653.93 700
13655.03 701
13656.14 648
13657.24 664
13658.34 618
13659.45 674
13660.55 629
13661.66 641
13662.76 661
13663.87 719
13664.97 675
13666.07 708
13667.18 699
13668.28 708
13669.39 684
13670.49 637
13671.60 668
13672.70 627
13673.81 585
13674.91 626
13676.02 638
13677.12 668
13678.23 682
13679.33 658
13680.44 666
13681.54 672
13682.65 671
13683.75 630
13684.86 643
13685.96 649
13687.07 642
13688.17 645
13689.28 659
13690.38 643
13691.49 714
13692.59 630
13693.70 669
13694.80 706
13695.91 691
13697.02 659
13698.12 660
13699.23 662
13700.33 677
13701.44 653
13702.55 683
13703.65 695
13704.76 646
13705.86 653
13706.97 611
13708.08 717
13709.18 675
13710.29 718
13711.39 641
13712.50 676
13713.61 674
13714.71 713
13715.82 673
13716.93 654
13718.03 704
13719.14 676
13720.25 660
13721.35 656
13722.46 693
13723.57 664
13724.67 679
13725.78 681
13726.89 667
13727.99 665
13729.10 648
13730.21 748
13731.31 689
13732.42 699
13733.53 704
13734.64 780
13735.74 719
13736.85 773
13737.96 740
13739.07 766
13740.17 778
13741.28 742
13742.39 666
13743.50 743
13744.60 715
13745.71 737
13746.82 752
13747.93 710
13749.03 738
13750.14 780
13751.25 743
13752.36 690
13753.47 732
13754.57 706
13755.68 748
13756.79 760
13757.90 775
13759.01 747
13760.11 818
13761.22 735
13762.33 724
13763.44 768
13764.55 761
13765.66 784
13766.76 763
13767.87 826
13768.98 787
13770.09 812
13771.20 841
13772.31 836
13773.42 805
13774.53 833
13775.63 849
13776.74 872
13777.85 834
13778.96 840
13780.07 885
13781.18 920
13782.29 942
13783.40 946
13784.51 922
13785.62 1050
13786.73 998
13787.83 1039
13788.94 1025
13790.05 953
13791.16 987
13792.27 965
13793.38 950
13794.49 931
13795.60 841
13796.71 827
13797.82 809
13798.93 778
13800.04 754
13801.15 784
13802.26 698
13803.37 706
13804.48 759
13805.59 776
13806.70 763
13807.81 783
13808.92 651
13810.03 739
13811.14 738
13812.25 756
13813.36 766
13814.47 766
13815.58 739
13816.69 709
13817.80 688
13818.91 737
13820.03 730
13821.14 707
13822.25 658
13823.36 706
13824.47 717
13825.58 724
13826.69 725
13827.80 693
13828.91 716
13830.02 726
13831.13 711
13832.25 698
13833.36 701
13834.47 658
13835.58 711
13836.69 710
13837.80 696
13838.91 651
13840.02 705
13841.14 711
13842.25 710
13843.36 654
13844.47 698
13845.58 711
13846.69 666
13847.81 665
13848.92 692
13850.03 691
13851.14 666
13852.25 748
13853.37 620
13854.48 707
13855.59 696
13856.70 688
13857.81 734
13858.93 758
13860.04 680
13861.15 694
13862.26 688
13863.38 669
13864.49 700
13865.60 681
13866.71 701
13867.83 739
13868.94 706
13870.05 749
13871.16 734
13872.28 710
13873.39 735
13874.50 771
13875.61 727
13876.73 746
13877.84 733
13878.95 774
13880.07 732
13881.18 739
13882.29 695
13883.41 683
13884.52 700
13885.63 769
13886.75 709
13887.86 713
13888.97 669
13890.09 699
13891.20 702
13892.31 682
13893.43 679
13894.54 712
13895.65 703
13896.77 749
13897.88 736
13899.00 644
13900.11 729
13901.22 754
13902.34 672
13903.45 652
13904.57 691
13905.68 716
13906.79 660
13907.91 645
13909.02 649
13910.14 639
13911.25 644
13912.37 718
13913.48 678
13914.59 735
13915.71 684
13916.82 681
13917.94 733
13919.05 668
13920.17 660
13921.28 695
13922.40 654
13923.51 677
13924.63 657
13925.74 668
13926.86 704
13927.97 724
13929.09 650
13930.20 623
13931.32 634
13932.43 672
13933.55 624
13934.66 663
13935.78 649
13936.89 640
13938.01 692
13939.12 652
13940.24 668
13941.35 599
13942.47 646
13943.59 672
13944.70 594
13945.82 643
13946.93 610
13948.05 596
13949.16 604
13950.28 637
13951.40 652
13952.51 627
13953.63 623
13954.74 599
13955.86 607
13956.98 624
13958.09 599
13959.21 637
13960.33 654
13961.44 636
13962.56 631
13963.67 580
13964.79 611
13965.91 592
13967.02 575
13968.14 612
13969.26 612
13970.37 592
13971.49 627
13972.61 656
13973.72 603
13974.84 573
13975.96 616
13977.08 625
13978.19 689
13979.31 616
13980.43 611
13981.54 614
13982.66 609
13983.78 638
13984.90 621
13986.01 622
13987.13 700
13988.25 668
13989.37 636
13990.48 651
13991.60 646
13992.72 657
13993.84 590
13994.95 689
13996.07 664
13997.19 639
13998.31 615
13999.42 676
14000.54 625
14001.66 636
14002.78 632
14003.90 647
14005.01 650
14006.13 699
14007.25 680
14008.37 657
14009.49 691
14010.61 655
14011.72 687
14012.84 619
14013.96 601
14015.08 594
14016.20 623
14017.32 658
14018.43 664
14019.55 637
14020.67 676
14021.79 625
14022.91 592
14024.03 631
14025.15 649
14026.27 688
14027.39 699
14028.50 711
14029.62 677
14030.74 664
14031.86 674
14032.98 712
14034.10 643
14035.22 636
14036.34 694
14037.46 618
14038.58 676
14039.70 670
14040.82 641
14041.94 660
14043.06 698
14044.18 638
14045.30 635
14046.41 607
14047.53 625
14048.65 629
14049.77 618
14050.89 677
14052.01 670
14053.13 620
14054.25 636
14055.37 621
14056.49 599
14057.61 618
14058.74 581
14059.86 616
14060.98 611
14062.10 657
14063.22 647
14064.34 608
14065.46 568
14066.58 652
14067.70 630
14068.82 642
14069.94 675
14071.06 668
14072.18 620
14073.30 601
14074.42 634
14075.54 694
14076.66 733
14077.79 655
14078.91 681
14080.03 647
14081.15 621
14082.27 680
14083.39 651
14084.51 607
14085.63 640
14086.76 643
14087.88 663
14089.00 674
14090.12 667
14091.24 703
14092.36 721
14093.48 679
14094.61 660
14095.73 685
14096.85 668
14097.97 729
14099.09 706
14100.22 644
14101.34 647
14102.46 712
14103.58 683
14104.70 682
14105.83 648
14106.95 704
14108.07 763
14109.19 687
14110.31 644
14111.44 690
14112.56 747
14113.68 722
14114.80 681
14115.93 711
14117.05 716
14118.17 707
14119.29 727
14120.42 665
14121.54 706
14122.66 687
14123.79 751
14124.91 644
14126.03 634
14127.15 708
14128.28 637
14129.40 683
14130.52 668
14131.65 635
14132.77 614
14133.89 663
14135.02 653
14136.14 662
14137.26 660
14138.39 658
14139.51 656
14140.63 675
14141.76 706
14142.88 665
14144.00 688
14145.13 664
14146.25 658
14147.38 714
14148.50 682
14149.62 670
14150.75 639
14151.87 723
14152.99 672
14154.12 672
14155.24 692
14156.37 715
14157.49 679
14158.62 685
14159.74 678
14160.86 630
14161.99 639
14163.11 651
14164.24 656
14165.36 645
14166.49 636
14167.61 669
14168.74 639
14169.86 644
14170.99 671
14172.11 663
14173.23 679
14174.36 665
14175.48 648
14176.61 601
14177.73 608
14178.86 655
14179.98 629
14181.11 607
14182.23 635
14183.36 676
14184.49 665
14185.61 635
14186.74 610
14187.86 549
14188.99 598
14190.11 667
14191.24 647
14192.36 604
14193.49 644
14194.61 622
14195.74 610
14196.87 565
14197.99 631
14199.12 681
14200.24 635
14201.37 588
14202.50 627
14203.62 666
14204.75 615
14205.87 639
14207.00 588
14208.13 609
14209.25 646
14210.38 649
14211.50 618
14212.63 640
14213.76 612
14214.88 626
14216.01 589
14217.14 628
14218.26 644
14219.39 653
14220.52 660
14221.64 609
14222.77 635
14223.90 613
14225.02 591
14226.15 623
14227.28 561
14228.41 570
14229.53 590
14230.66 616
14231.79 618
14232.91 586
14234.04 554
14235.17 588
14236.30 557
14237.42 598
14238.55 618
14239.68 568
14240.81 555
14241.93 552
14243.06 562
14244.19 577
14245.32 587
14246.44 572
14247.57 587
14248.70 600
14249.83 560
14250.95 569
14252.08 573
14253.21 583
14254.34 599
14255.47 554
14256.59 573
14257.72 519
14258.85 563
14259.98 545
14261.11 542
14262.24 561
14263.36 565
14264.49 582
14265.62 577
14266.75 552
14267.88 574
14269.01 555
14270.14 620
14271.26 601
14272.39 552
14273.52 552
14274.65 584
14275.78 550
14276.91 579
14278.04 524
14279.17 530
14280.30 536
14281.42 548
14282.55 609
14283.68 567
14284.81 551
14285.94 580
14287.07 575
14288.20 518
14289.33 559
14290.46 558
14291.59 566
14292.72 532
14293.85 557
14294.98 597
14296.11 565
14297.24 532
14298.37 525
14299.50 560
14300.63 522
14301.76 550
14302.89 517
14304.02 566
14305.15 525
14306.28 509
14307.41 565
14308.54 541
14309.67 561
14310.80 513
14311.93 559
14313.06 524
14314.19 513
14315.32 547
14316.45 545
14317.58 508
14318.71 556
14319.84 555
14320.97 541
14322.10 482
14323.23 505
14324.36 515
14325.49 495
14326.63 469
14327.76 532
14328.89 484
14330.02 517
14331.15 514
14332.28 524
14333.41 520
14334.54 465
14335.67 523
14336.81 509
14337.94 482
14339.07 502
14340.20 504
14341.33 549
14342.46 535
14343.59 524
14344.73 537
14345.86 537
14346.99 497
14348.12 484
14349.25 527
14350.38 528
14351.52 557
14352.65 488
14353.78 510
14354.91 490
14356.04 473
14357.18 522
14358.31 521
14359.44 499
14360.57 489
14361.71 551
14362.84 530
14363.97 502
14365.10 512
14366.24 478
14367.37 507
14368.50 465
14369.63 498
14370.77 460
14371.90 540
14373.03 553
14374.16 496
14375.30 462
14376.43 472
14377.56 511
14378.70 548
14379.83 477
14380.96 484
14382.09 519
14383.23 495
14384.36 519
14385.49 486
14386.63 516
14387.76 549
14388.89 524
14390.03 480
14391.16 483
14392.29 471
14393.43 525
14394.56 503
14395.70 442
14396.83 465
14397.96 480
14399.10 537
14400.23 532
14401.36 518
14402.50 500
14403.63 537
14404.77 477
14405.90 476
14407.03 479
14408.17 531
14409.30 496
14410.44 508
14411.57 490
14412.71 458
14413.84 488
14414.97 535
14416.11 518
14417.24 521
14418.38 502
14419.51 514
14420.65 492
14421.78 489
14422.92 488
14424.05 533
14425.19 489
14426.32 454
14427.46 501
14428.59 486
14429.73 423
14430.86 477
14432.00 532
14433.13 509
14434.27 456
14435.40 478
14436.54 479
14437.67 485
14438.81 505
14439.94 499
14441.08 487
14442.21 498
14443.35 489
14444.48 507
14445.62 519
14446.76 515
14447.89 490
14449.03 460
14450.16 472
14451.30 508
14452.43 493
14453.57 445
14454.71 462
14455.84 513
14456.98 454
14458.11 457
14459.25 494
14460.39 498
14461.52 521
14462.66 475
14463.80 515
14464.93 541
14466.07 501
14467.20 473
14468.34 481
14469.48 490
14470.61 491
14471.75 484
14472.89 506
14474.02 491
14475.16 480
14476.30 505
14477.43 446
14478.57 497
14479.71 474
14480.85 497
14481.98 479
14483.12 520
14484.26 487
14485.39 527
14486.53 488
14487.67 487
14488.81 558
14489.94 568
14491.08 541
14492.22 494
14493.36 506
14494.49 471
14495.63 485
14496.77 483
14497.91 479
14499.04 513
14500.18 512
14501.32 557
14502.46 533
14503.59 481
14504.73 508
14505.87 492
14507.01 489
14508.15 483
14509.28 553
14510.42 491
14511.56 475
14512.70 443
14513.84 492
14514.98 519
14516.11 504
14517.25 526
14518.39 467
14519.53 473
14520.67 494
14521.81 516
14522.95 504
14524.08 521
14525.22 503
14526.36 525
14527.50 534
14528.64 496
14529.78 507
14530.92 483
14532.06 507
14533.20 556
14534.33 467
14535.47 496
14536.61 527
14537.75 532
14538.89 497
14540.03 447
14541.17 496
14542.31 494
14543.45 498
14544.59 520
14545.73 479
14546.87 488
14548.01 494
14549.15 534
14550.29 488
14551.43 483
14552.57 486
14553.71 560
14554.85 507
14555.99 515
14557.13 522
14558.27 518
14559.41 535
14560.55 487
14561.69 501
14562.83 488
14563.97 520
14565.11 488
14566.25 513
14567.39 520
14568.53 530
14569.67 508
14570.81 535
14571.95 541
14573.09 543
14574.23 485
14575.37 462
14576.51 493
14577.65 506
14578.79 526
14579.94 574
14581.08 536
14582.22 533
14583.36 557
14584.50 526
14585.64 525
14586.78 485
14587.92 519
14589.06 519
14590.21 576
14591.35 541
14592.49 545
14593.63 552
14594.77 541
14595.91 508
14597.05 538
14598.20 522
14599.34 543
14600.48 577
14601.62 545
14602.76 538
14603.90 563
14605.05 542
14606.19 601
14607.33 585
14608.47 529
14609.61 527
14610.76 556
14611.90 526
14613.04 548
14614.18 549
14615.32 562
14616.47 533
14617.61 544
14618.75 568
14619.89 555
14621.04 577
14622.18 559
14623.32 609
14624.46 567
14625.61 547
14626.75 585
14627.89 573
14629.04 591
14630.18 550
14631.32 590
14632.46 610
14633.61 582
14634.75 573
14635.89 616
14637.04 619
14638.18 628
14639.32 614
14640.47 616
14641.61 600
14642.75 631
14643.90 702
14645.04 680
14646.18 660
14647.33 706
14648.47 743
14649.61 713
14650.76 662
14651.90 658
14653.05 654
14654.19 704
14655.33 683
14656.48 605
14657.62 641
14658.76 625
14659.91 619
14661.05 611
14662.20 622
14663.34 588
14664.49 533
14665.63 534
14666.77 600
14667.92 556
14669.06 557
14670.21 564
14671.35 549
14672.50 598
14673.64 504
14674.79 536
14675.93 589
14677.07 534
14678.22 527
14679.36 508
14680.51 537
14681.65 536
14682.80 629
14683.94 554
14685.09 520
14686.23 523
14687.38 548
14688.52 500
14689.67 515
14690.81 519
14691.96 578
14693.10 588
14694.25 552
14695.40 511
14696.54 504
14697.69 559
14698.83 564
14699.98 513
14701.12 501
14702.27 499
14703.41 500
14704.56 517
14705.71 486
14706.85 482
14708.00 479
14709.14 531
14710.29 536
14711.44 494
14712.58 516
14713.73 530
14714.87 507
14716.02 515
14717.17 524
14718.31 548
14719.46 508
14720.61 481
14721.75 530
14722.90 519
14724.05 489
14725.19 502
14726.34 481
14727.49 430
14728.63 469
14729.78 541
14730.93 533
14732.07 480
14733.22 487
14734.37 514
14735.51 514
14736.66 498
14737.81 457
14738.95 501
14740.10 514
14741.25 541
14742.40 538
14743.54 514
14744.69 558
14745.84 539
14746.99 480
14748.13 481
14749.28 480
14750.43 510
14751.58 479
14752.72 512
14753.87 501
14755.02 514
14756.17 514
14757.31 514
14758.46 503
14759.61 532
14760.76 549
14761.91 465
14763.05 502
14764.20 471
14765.35 499
14766.50 510
14767.65 517
14768.80 569
14769.94 547
14771.09 503
14772.24 539
14773.39 505
14774.54 510
14775.69 504
14776.83 488
14777.98 481
14779.13 528
14780.28 518
14781.43 494
14782.58 488
14783.73 509
14784.88 533
14786.03 524
14787.17 535
14788.32 494
14789.47 531
14790.62 507
14791.77 506
14792.92 507
14794.07 524
14795.22 523
14796.37 549
14797.52 481
14798.67 510
14799.82 494
14800.97 498
14802.12 559
14803.26 560
14804.41 541
14805.56 507
14806.71 503
14807.86 516
14809.01 490
14810.16 561
14811.31 524
14812.46 525
14813.61 533
14814.76 544
14815.91 518
14817.06 506
14818.21 538
14819.36 549
14820.51 574
14821.66 562
14822.82 563
14823.97 527
14825.12 509
14826.27 519
14827.42 491
14828.57 522
14829.72 548
14830.87 529
14832.02 507
14833.17 528
14834.32 511
14835.47 485
14836.62 537
14837.77 526
14838.93 531
14840.08 508
14841.23 510
14842.38 508
14843.53 475
14844.68 501
14845.83 507
14846.98 507
14848.14 510
14849.29 522
14850.44 504
14851.59 491
14852.74 456
14853.89 456
14855.04 501
14856.20 465
14857.35 467
14858.50 486
14859.65 511
14860.80 551
14861.96 531
14863.11 496
14864.26 479
14865.41 467
14866.56 461
14867.72 440
14868.87 433
14870.02 463
14871.17 454
14872.32 497
14873.48 461
14874.63 476
14875.78 490
14876.93 493
14878.09 510
14879.24 464
14880.39 484
14881.54 473
14882.70 484
14883.85 445
14885.00 445
14886.16 422
14887.31 445
14888.46 495
14889.61 503
14890.77 488
14891.92 502
14893.07 475
14894.23 470
14895.38 431
14896.53 437
14897.69 393
14898.84 441
14899.99 453
14901.15 397
14902.30 432
14903.45 453
14904.61 472
14905.76 471
14906.91 452
14908.07 437
14909.22 415
14910.38 436
14911.53 427
14912.68 472
14913.84 483
14914.99 435
14916.15 462
14917.30 458
14918.45 462
14919.61 446
14920.76 463
14921.92 471
14923.07 479
14924.22 432
14925.38 409
14926.53 441
14927.69 405
14928.84 430
14930.00 444
14931.15 439
14932.31 424
14933.46 417
14934.62 442
14935.77 432
14936.93 441
14938.08 469
14939.24 436
14940.39 413
14941.55 479
14942.70 423
14943.86 411
14945.01 461
14946.17 452
14947.32 499
14948.48 466
14949.63 465
14950.79 443
14951.94 444
14953.10 488
14954.25 481
14955.41 469
14956.56 411
14957.72 440
14958.88 460
14960.03 428
14961.19 411
14962.34 414
14963.50 473
14964.65 418
14965.81 378
14966.97 439
14968.12 448
14969.28 471
14970.43 446
14971.59 447
14972.75 466
14973.90 506
14975.06 486
14976.22 458
14977.37 432
14978.53 447
14979.69 431
14980.84 425
14982.00 453
14983.16 448
14984.31 456
14985.47 447
14986.63 443
14987.78 440
14988.94 411
14990.10 446
14991.25 457
14992.41 421
14993.57 420
14994.72 418
14995.88 422
14997.04 399
14998.20 411
14999.35 437
15000.51 419
15001.67 431
15002.82 436
15003.98 420
15005.14 444
15006.30 427
15007.45 412
15008.61 447
15009.77 393
15010.93 406
15012.09 429
15013.24 417
15014.40 475
15015.56 412
15016.72 395
15017.87 395
15019.03 437
15020.19 423
15021.35 421
15022.51 388
15023.67 420
15024.82 404
15025.98 425
15027.14 417
15028.30 428
15029.46 431
15030.62 399
15031.77 402
15032.93 408
15034.09 410
15035.25 461
15036.41 449
15037.57 416
15038.73 416
15039.88 395
15041.04 409
15042.20 406
15043.36 406
15044.52 409
15045.68 457
15046.84 470
15048.00 392
15049.16 384
15050.32 428
15051.47 414
15052.63 409
15053.79 427
15054.95 381
15056.11 396
15057.27 434
15058.43 362
15059.59 365
15060.75 421
15061.91 388
15063.07 387
15064.23 382
15065.39 357
15066.55 368
15067.71 388
15068.87 414
15070.03 432
15071.19 395
15072.35 391
15073.51 421
15074.67 397
15075.83 437
15076.99 415
15078.15 422
15079.31 426
15080.47 419
15081.63 362
15082.79 380
15083.95 388
15085.11 410
15086.27 373
15087.43 431
15088.59 428
15089.76 417
15090.92 386
15092.08 376
15093.24 398
15094.40 390
15095.56 395
15096.72 382
15097.88 367
15099.04 401
15100.20 419
15101.37 404
15102.53 384
15103.69 401
15104.85 361
15106.01 416
15107.17 385
15108.33 367
15109.50 398
15110.66 427
15111.82 377
15112.98 405
15114.14 429
15115.30 406
15116.47 405
15117.63 397
15118.79 381
15119.95 384
15121.11 383
15122.27 380
15123.44 392
15124.60 400
15125.76 410
15126.92 423
15128.09 381
15129.25 376
15130.41 384
15131.57 391
15132.73 393
15133.90 378
15135.06 387
15136.22 429
15137.38 408
15138.55 353
15139.71 417
15140.87 393
15142.04 421
15143.20 401
15144.36 358
15145.52 391
15146.69 404
15147.85 461
15149.01 405
15150.18 386
15151.34 372
15152.50 374
15153.67 440
15154.83 436
15155.99 420
15157.16 409
15158.32 410
15159.48 373
15160.65 398
15161.81 417
15162.97 430
15164.14 409
15165.30 428
15166.46 386
15167.63 375
15168.79 401
15169.95 424
15171.12 451
15172.28 386
15173.45 349
15174.61 398
15175.77 433
15176.94 413
15178.10 377
15179.27 456
15180.43 440
15181.60 445
15182.76 365
15183.92 408
15185.09 401
15186.25 404
15187.42 400
15188.58 396
15189.75 413
15190.91 402
15192.08 396
15193.24 424
15194.41 406
15195.57 410
15196.74 417
15197.90 418
15199.07 415
15200.23 415
15201.40 404
15202.56 418
15203.73 388
15204.89 375
15206.06 373
15207.22 401
15208.39 387
15209.55 420
15210.72 453
15211.88 447
15213.05 421
15214.21 445
15215.38 384
15216.54 388
15217.71 379
15218.88 399
15220.04 395
15221.21 407
15222.37 399
15223.54 447
15224.71 414
15225.87 382
15227.04 390
15228.20 387
15229.37 383
15230.54 397
15231.70 414
15232.87 424
15234.03 454
15235.20 457
15236.37 470
15237.53 416
15238.70 411
15239.87 420
15241.03 456
15242.20 443
15243.37 424
15244.53 437
15245.70 445
15246.87 434
15248.03 402
15249.20 419
15250.37 445
15251.53 423
15252.70 419
15253.87 417
15255.04 421
15256.20 392
15257.37 386
15258.54 362
15259.70 394
15260.87 417
15262.04 412
15263.21 385
15264.37 375
15265.54 375
15266.71 399
15267.88 408
15269.04 383
15270.21 362
15271.38 398
15272.55 368
15273.72 363
15274.88 383
15276.05 373
15277.22 370
15278.39 392
15279.56 427
15280.72 392
15281.89 355
15283.06 370
15284.23 420
15285.40 420
15286.56 365
15287.73 367
15288.90 403
15290.07 429
15291.24 426
15292.41 428
15293.58 415
15294.74 403
15295.91 375
15297.08 419
15298.25 401
15299.42 396
15300.59 377
15301.76 371
15302.93 382
15304.09 378
15305.26 388
15306.43 418
15307.60 390
15308.77 384
15309.94 410
15311.11 426
15312.28 370
15313.45 367
15314.62 386
15315.79 382
15316.96 373
15318.13 396
15319.30 428
15320.46 393
15321.63 372
15322.80 402
15323.97 418
15325.14 388
15326.31 418
15327.48 385
15328.65 383
15329.82 386
15330.99 423
15332.16 402
15333.33 442
15334.50 374
15335.67 400
15336.84 444
15338.01 411
15339.18 440
15340.36 409
15341.53 398
15342.70 433
15343.87 393
15345.04 408
15346.21 394
15347.38 388
15348.55 344
15349.72 420
15350.89 444
15352.06 391
15353.23 382
15354.40 438
15355.57 423
15356.75 380
15357.92 411
15359.09 395
15360.26 397
15361.43 410
15362.60 385
15363.77 407
15364.94 423
15366.11 391
15367.29 398
15368.46 380
15369.63 379
15370.80 399
15371.97 400
15373.14 394
15374.32 403
15375.49 387
15376.66 404
15377.83 380
15379.00 364
15380.17 394
15381.35 392
15382.52 403
15383.69 406
15384.86 406
15386.03 390
15387.21 366
15388.38 385
15389.55 375
15390.72 389
15391.90 451
15393.07 417
15394.24 384
15395.41 358
15396.59 348
15397.76 407
15398.93 445
15400.10 395
15401.28 384
15402.45 369
15403.62 421
15404.79 397
15405.97 403
15407.14 402
15408.31 388
15409.49 403
15410.66 401
15411.83 380
15413.01 398
15414.18 382
15415.35 406
15416.53 412
15417.70 384
15418.87 372
15420.05 413
15421.22 420
15422.39 379
15423.57 386
15424.74 410
15425.91 393
15427.09 371
15428.26 417
15429.43 400
15430.61 399
15431.78 386
15432.96 348
15434.13 357
15435.30 395
15436.48 393
15437.65 351
15438.83 342
15440.00 357
15441.17 354
15442.35 415
15443.52 386
15444.70 356
15445.87 351
15447.05 370
15448.22 380
15449.40 381
15450.57 397
15451.75 382
15452.92 385
15454.09 395
15455.27 370
15456.44 382
15457.62 349
15458.79 397
15459.97 374
15461.14 352
15462.32 372
15463.49 368
15464.67 394
15465.84 384
15467.02 410
15468.19 373
15469.37 357
15470.55 385
15471.72 425
15472.90 420
15474.07 441
15475.25 401
15476.42 436
15477.60 374
15478.77 394
15479.95 392
15481.13 379
15482.30 394
15483.48 408
15484.65 411
15485.83 400
15487.00 362
15488.18 377
15489.36 358
15490.53 368
15491.71 390
15492.89 409
15494.06 386
15495.24 361
15496.41 391
15497.59 396
15498.77 385
15499.94 351
15501.12 374
15502.30 419
15503.47 408
15504.65 371
15505.83 372
15507.00 413
15508.18 382
15509.36 419
15510.53 360
15511.71 412
15512.89 394
15514.06 406
15515.24 377
15516.42 367
15517.60 405
15518.77 403
15519.95 400
15521.13 407
15522.30 381
15523.48 363
15524.66 388
15525.84 366
15527.01 383
15528.19 374
15529.37 372
15530.55 378
15531.73 355
15532.90 351
15534.08 355
15535.26 377
15536.44 390
15537.61 397
15538.79 384
15539.97 423
15541.15 357
15542.33 359
15543.50 421
15544.68 388
15545.86 365
15547.04 413
15548.22 379
15549.40 416
15550.57 408
15551.75 418
15552.93 384
15554.11 367
15555.29 408
15556.47 405
15557.65 389
15558.82 408
15560.00 364
15561.18 376
15562.36 406
15563.54 443
15564.72 423
15565.90 408
15567.08 390
15568.26 399
15569.43 396
15570.61 365
15571.79 376
15572.97 383
15574.15 384
15575.33 371
15576.51 386
15577.69 428
15578.87 400
15580.05 383
15581.23 423
15582.41 404
15583.59 387
15584.77 432
15585.95 379
15587.13 380
15588.31 416
15589.49 399
15590.67 406
15591.85 395
15593.03 369
15594.21 398
15595.39 386
15596.57 326
15597.75 402
15598.93 418
15600.11 392
15601.29 376
15602.47 419
15603.65 405
15604.83 387
15606.01 371
15607.19 437
15608.37 401
15609.55 383
15610.73 389
15611.91 420
15613.09 364
15614.27 346
15615.45 379
15616.64 391
15617.82 374
15619.00 382
15620.18 421
15621.36 381
15622.54 392
15623.72 392
15624.90 364
15626.08 400
15627.27 403
15628.45 460
15629.63 452
15630.81 423
15631.99 425
15633.17 413
15634.35 393
15635.54 421
15636.72 469
15637.90 442
15639.08 416
15640.26 422
15641.45 419
15642.63 427
15643.81 446
15644.99 412
15646.17 406
15647.36 455
15648.54 412
15649.72 430
15650.90 435
15652.08 491
15653.27 413
15654.45 469
15655.63 455
15656.81 436
15658.00 417
15659.18 440
15660.36 436
15661.54 407
15662.73 406
15663.91 416
15665.09 443
15666.27 449
15667.46 466
15668.64 443
15669.82 436
15671.01 467
15672.19 440
15673.37 448
15674.56 447
15675.74 468
15676.92 414
15678.10 382
15679.29 423
15680.47 431
15681.65 470
15682.84 443
15684.02 429
15685.21 427
15686.39 385
15687.57 435
15688.76 410
15689.94 406
15691.12 411
15692.31 416
15693.49 428
15694.67 448
15695.86 451
15697.04 421
15698.23 460
15699.41 447
15700.59 452
15701.78 424
15702.96 395
15704.15 389
15705.33 407
15706.52 460
15707.70 426
15708.88 407
15710.07 481
15711.25 441
15712.44 439
15713.62 412
15714.81 402
15715.99 438
15717.18 455
15718.36 434
15719.55 419
15720.73 431
15721.92 421
15723.10 461
15724.29 433
15725.47 410
15726.66 432
15727.84 423
15729.03 419
15730.21 474
15731.40 489
15732.58 435
15733.77 469
15734.95 482
15736.14 417
15737.32 455
15738.51 493
15739.69 469
15740.88 444
15742.07 455
15743.25 492
15744.44 462
15745.62 436
15746.81 449
15747.99 478
15749.18 453
15750.37 421
15751.55 435
15752.74 460
15753.93 450
15755.11 431
15756.30 449
15757.48 442
15758.67 453
15759.86 445
15761.04 446
15762.23 437
15763.42 436
15764.60 447
15765.79 446
15766.98 453
15768.16 445
15769.35 437
15770.54 449
15771.72 447
15772.91 423
15774.10 450
15775.28 378
15776.47 470
15777.66 433
15778.84 434
15780.03 447
15781.22 431
15782.41 441
15783.59 447
15784.78 405
15785.97 402
15787.15 421
15788.34 463
15789.53 449
15790.72 438
15791.90 427
15793.09 385
15794.28 427
15795.47 419
15796.65 383
15797.84 409
15799.03 462
15800.22 443
15801.41 414
15802.59 401
15803.78 431
15804.97 453
15806.16 416
15807.35 402
15808.53 413
15809.72 428
15810.91 446
15812.10 459
15813.29 377
15814.48 416
15815.66 447
15816.85 428
15818.04 406
15819.23 416
15820.42 411
15821.61 427
15822.80 403
15823.98 415
15825.17 354
15826.36 397
15827.55 385
15828.74 387
15829.93 389
15831.12 392
15832.31 412
15833.50 418
15834.69 398
15835.87 388
15837.06 409
15838.25 408
15839.44 476
15840.63 432
15841.82 408
15843.01 396
15844.20 422
15845.39 409
15846.58 375
15847.77 390
15848.96 385
15850.15 434
15851.34 389
15852.53 381
15853.72 374
15854.91 376
15856.10 381
15857.29 428
15858.48 381
15859.67 399
15860.86 423
15862.05 413
15863.24 397
15864.43 367
15865.62 413
15866.81 429
15868.00 389
15869.19 391
15870.38 385
15871.57 376
15872.76 429
15873.95 401
15875.14 379
15876.33 368
15877.52 389
15878.72 407
15879.91 403
15881.10 383
15882.29 407
15883.48 413
15884.67 410
15885.86 425
15887.05 415
15888.24 416
15889.43 385
15890.63 422
15891.82 392
15893.01 412
15894.20 369
15895.39 375
15896.58 383
15897.77 388
15898.97 404
15900.16 373
15901.35 434
15902.54 396
15903.73 373
15904.92 393
15906.12 384
15907.31 434
15908.50 452
15909.69 411
15910.88 423
15912.08 394
15913.27 408
15914.46 434
15915.65 398
15916.85 387
15918.04 412
15919.23 365
15920.42 373
15921.61 385
15922.81 396
15924.00 397
15925.19 399
15926.38 368
15927.58 411
15928.77 420
15929.96 404
15931.16 412
15932.35 417
15933.54 422
15934.73 375
15935.93 406
15937.12 413
15938.31 426
15939.51 365
15940.70 365
15941.89 385
15943.09 370
15944.28 428
15945.47 419
15946.67 421
15947.86 425
15949.05 412
15950.25 382
15951.44 375
15952.63 399
15953.83 412
15955.02 400
15956.21 409
15957.41 420
15958.60 396
15959.80 429
15960.99 386
15962.18 386
15963.38 388
15964.57 426
15965.77 377
15966.96 392
15968.15 409
15969.35 352
15970.54 366
15971.74 391
15972.93 367
15974.13 349
15975.32 350
15976.51 399
15977.71 397
15978.90 346
15980.10 359
15981.29 358
15982.49 379
15983.68 434
15984.88 379
15986.07 356
15987.27 364
15988.46 357
15989.66 388
15990.85 388
15992.05 390
15993.24 350
15994.44 370
15995.63 380
15996.83 364
15998.02 368
15999.22 342
16000.41 354
16001.61 382
16002.80 359
16004.00 338
16005.20 368
16006.39 378
16007.59 354
16008.78 359
16009.98 352
16011.17 366
16012.37 411
16013.57 370
16014.76 345
16015.96 369
16017.15 370
16018.35 384
16019.55 356
16020.74 361
16021.94 352
16023.13 338
16024.33 322
16025.53 355
16026.72 332
16027.92 360
16029.12 365
16030.31 389
16031.51 381
16032.71 360
16033.90 365
16035.10 370
16036.30 354
16037.49 371
16038.69 371
16039.89 360
16041.08 386
16042.28 366
16043.48 358
16044.67 337
16045.87 336
16047.07 326
16048.27 357
16049.46 380
16050.66 350
16051.86 384
16053.06 347
16054.25 372
16055.45 356
16056.65 334
16057.84 337
16059.04 370
16060.24 355
16061.44 354
16062.64 323
16063.83 353
16065.03 351
16066.23 344
16067.43 364
16068.62 370
16069.82 385
16071.02 354
16072.22 359
16073.42 359
16074.62 307
16075.81 326
16077.01 348
16078.21 329
16079.41 329
16080.61 313
16081.81 359
16083.00 337
16084.20 324
16085.40 337
16086.60 379
16087.80 386
16089.00 379
16090.20 343
16091.39 316
16092.59 342
16093.79 385
16094.99 330
16096.19 349
16097.39 351
16098.59 331
16099.79 358
16100.99 336
16102.19 351
16103.38 348
16104.58 309
16105.78 296
16106.98 343
16108.18 338
16109.38 356
16110.58 334
16111.78 370
16112.98 349
16114.18 367
16115.38 377
16116.58 370
16117.78 335
16118.98 313
16120.18 335
16121.38 315
16122.58 343
16123.78 346
16124.98 380
16126.18 341
16127.38 364
16128.58 364
16129.78 380
16130.98 356
16132.18 379
16133.38 404
16134.58 298
16135.78 332
16136.98 356
16138.18 354
16139.38 327
16140.58 349
16141.78 357
16142.98 362
16144.19 338
16145.39 330
16146.59 356
16147.79 349
16148.99 351
16150.19 343
16151.39 369
16152.59 346
16153.79 363
16154.99 404
16156.20 345
16157.40 352
16158.60 354
16159.80 351
16161.00 343
16162.20 316
16163.40 357
16164.61 341
16165.81 309
16167.01 344
16168.21 365
16169.41 351
16170.61 373
16171.82 355
16173.02 315
16174.22 350
16175.42 338
16176.62 333
16177.82 325
16179.03 322
16180.23 368
16181.43 356
16182.63 345
16183.84 371
16185.04 343
16186.24 329
16187.44 390
16188.65 357
16189.85 377
16191.05 365
16192.25 367
16193.46 356
16194.66 286
16195.86 338
16197.06 339
16198.27 325
16199.47 319
16200.67 336
16201.87 334
16203.08 341
16204.28 349
16205.48 345
16206.69 349
16207.89 351
16209.09 346
16210.30 345
16211.50 304
16212.70 299
16213.91 351
16215.11 301
16216.31 294
16217.52 346
16218.72 338
16219.92 319
16221.13 351
16222.33 353
16223.53 356
16224.74 332
16225.94 349
16227.15 366
16228.35 353
16229.55 329
16230.76 366
16231.96 371
16233.17 355
16234.37 377
16235.57 390
16236.78 408
16237.98 386
16239.19 347
16240.39 329
16241.60 344
16242.80 326
16244.00 333
16245.21 343
16246.41 319
16247.62 346
16248.82 323
16250.03 336
16251.23 317
16252.44 354
16253.64 344
16254.85 341
16256.05 376
16257.26 402
16258.46 335
16259.67 377
16260.87 393
16262.08 342
16263.28 339
16264.49 387
16265.69 400
16266.90 343
16268.10 334
16269.31 317
16270.51 328
16271.72 378
16272.93 406
16274.13 359
16275.34 346
16276.54 380
16277.75 388
16278.95 368
16280.16 348
16281.37 399
16282.57 400
16283.78 351
16284.98 352
16286.19 342
16287.40 367
16288.60 371
16289.81 345
16291.01 367
16292.22 367
16293.43 345
16294.63 382
16295.84 375
16297.05 372
16298.25 357
16299.46 372
16300.67 349
16301.87 344
16303.08 362
16304.29 383
16305.49 328
16306.70 357
16307.91 348
16309.11 329
16310.32 354
16311.53 390
16312.73 360
16313.94 375
16315.15 388
16316.36 389
16317.56 324
16318.77 322
16319.98 350
16321.19 378
16322.39 382
16323.60 376
16324.81 343
16326.02 363
16327.22 376
16328.43 352
16329.64 362
16330.85 368
16332.05 379
16333.26 396
16334.47 336
16335.68 376
16336.88 381
16338.09 355
16339.30 334
16340.51 364
16341.72 333
16342.93 333
16344.13 355
16345.34 367
16346.55 342
16347.76 356
16348.97 365
16350.18 328
16351.38 322
16352.59 345
16353.80 362
16355.01 353
16356.22 345
16357.43 345
16358.64 370
16359.84 320
16361.05 327
16362.26 337
16363.47 361
16364.68 395
16365.89 363
16367.10 362
16368.31 347
16369.52 299
16370.73 287
16371.93 325
16373.14 338
16374.35 345
16375.56 333
16376.77 324
16377.98 327
16379.19 332
16380.40 363
16381.61 380
16382.82 349
16384.03 341
16385.24 295
16386.45 355
16387.66 376
16388.87 336
16390.08 322
16391.29 351
16392.50 334
16393.71 331
16394.92 346
16396.13 327
16397.34 338
16398.55 350
16399.76 308
16400.97 322
16402.18 279
16403.39 306
16404.60 346
16405.81 332
16407.02 334
16408.23 335
16409.44 359
16410.65 343
16411.86 358
16413.08 302
16414.29 375
16415.50 328
16416.71 316
16417.92 293
16419.13 351
16420.34 312
16421.55 331
16422.76 333
16423.97 320
16425.19 348
16426.40 349
16427.61 334
16428.82 337
16430.03 336
16431.24 345
16432.45 347
16433.67 370
16434.88 381
16436.09 359
16437.30 349
16438.51 346
16439.72 314
16440.94 329
16442.15 341
16443.36 334
16444.57 390
16445.78 315
16446.99 326
16448.21 353
16449.42 354
16450.63 338
16451.84 351
16453.06 368
16454.27 365
16455.48 353
16456.69 342
16457.90 313
16459.12 358
16460.33 374
16461.54 383
16462.75 330
16463.97 317
16465.18 299
16466.39 325
16467.61 346
16468.82 338
16470.03 355
16471.24 314
16472.46 313
16473.67 327
16474.88 325
16476.10 318
16477.31 296
16478.52 315
16479.74 331
16480.95 336
16482.16 299
16483.38 311
16484.59 320
16485.80 308
16487.02 313
16488.23 301
16489.44 341
16490.66 346
16491.87 336
16493.08 324
16494.30 312
16495.51 352
16496.73 358
16497.94 372
16499.15 349
16500.37 348
16501.58 347
16502.80 344
16504.01 371
16505.22 355
16506.44 359
16507.65 382
16508.87 360
16510.08 344
16511.30 329
16512.51 380
16513.72 351
16514.94 341
16516.15 315
16517.37 325
16518.58 325
16519.80 349
16521.01 328
16522.23 331
16523.44 323
16524.66 322
16525.87 332
16527.09 375
16528.30 338
16529.52 354
16530.73 296
16531.95 341
16533.16 324
16534.38 326
16535.59 339
16536.81 336
16538.02 325
16539.24 364
16540.45 339
16541.67 324
16542.89 389
16544.10 339
16545.32 337
16546.53 353
16547.75 322
16548.96 342
16550.18 338
16551.40 347
16552.61 350
16553.83 362
16555.04 362
16556.26 332
16557.48 327
16558.69 332
16559.91 314
16561.12 374
16562.34 333
16563.56 343
16564.77 361
16565.99 326
16567.21 353
16568.42 372
16569.64 394
16570.86 384
16572.07 333
16573.29 360
16574.51 321
16575.72 328
16576.94 351
16578.16 345
16579.37 333
16580.59 366
16581.81 356
16583.02 359
16584.24 379
16585.46 374
16586.68 390
16587.89 378
16589.11 394
16590.33 377
16591.54 399
16592.76 397
16593.98 368
16595.20 347
16596.41 338
16597.63 383
16598.85 399
16600.07 367
16601.29 353
16602.50 363
16603.72 405
16604.94 394
16606.16 417
16607.37 353
16608.59 367
16609.81 349
16611.03 358
16612.25 379
16613.46 356
16614.68 340
16615.90 401
16617.12 408
16618.34 341
16619.56 357
16620.77 373
16621.99 340
16623.21 353
16624.43 355
16625.65 342
16626.87 314
16628.09 350
16629.30 352
16630.52 334
16631.74 362
16632.96 347
16634.18 367
16635.40 338
16636.62 330
16637.84 368
16639.06 340
16640.28 353
16641.49 385
16642.71 357
16643.93 354
16645.15 343
16646.37 348
16647.59 336
16648.81 354
16650.03 350
16651.25 328
16652.47 316
16653.69 334
16654.91 313
16656.13 353
16657.35 367
16658.57 389
16659.79 374
16661.01 325
16662.23 357
16663.45 322
16664.67 340
16665.89 362
16667.11 311
16668.33 352
16669.55 373
16670.77 350
16671.99 333
16673.21 294
16674.43 338
16675.65 347
16676.87 360
16678.09 325
16679.31 313
16680.53 315
16681.75 338
16682.97 329
16684.19 375
16685.42 355
16686.64 331
16687.86 355
16689.08 316
16690.30 350
16691.52 295
16692.74 339
16693.96 366
16695.18 362
16696.40 343
16697.63 316
16698.85 318
16700.07 334
16701.29 337
16702.51 314
16703.73 299
16704.95 342
16706.18 334
16707.40 308
16708.62 333
16709.84 326
16711.06 300
16712.28 312
16713.51 326
16714.73 377
16715.95 355
16717.17 358
16718.39 332
16719.62 327
16720.84 320
16722.06 350
16723.28 367
16724.50 316
16725.73 309
16726.95 322
16728.17 298
16729.39 324
16730.62 311
16731.84 300
16733.06 337
16734.28 318
16735.51 323
16736.73 361
16737.95 352
16739.18 329
16740.40 315
16741.62 322
16742.84 298
16744.07 332
16745.29 342
16746.51 324
16747.74 310
16748.96 311
16750.18 327
16751.41 348
16752.63 332
16753.85 324
16755.08 335
16756.30 315
16757.52 338
16758.75 343
16759.97 320
16761.19 341
16762.42 316
16763.64 346
16764.86 331
16766.09 333
16767.31 354
16768.54 321
16769.76 318
16770.98 292
16772.21 367
16773.43 390
16774.66 351
16775.88 315
16777.10 309
16778.33 329
16779.55 346
16780.78 321
16782.00 362
16783.22 378
16784.45 334
16785.67 303
16786.90 322
16788.12 306
16789.35 304
16790.57 307
16791.80 358
16793.02 343
16794.25 325
16795.47 336
16796.70 335
16797.92 326
16799.15 305
16800.37 361
16801.60 346
16802.82 330
16804.05 350
16805.27 342
16806.50 323
16807.72 324
16808.95 335
16810.17 344
16811.40 371
16812.62 303
16813.85 321
16815.07 333
16816.30 328
16817.53 330
16818.75 316
16819.98 346
16821.20 303
16822.43 295
16823.65 298
16824.88 288
16826.11 314
16827.33 331
16828.56 317
16829.78 307
16831.01 350
16832.24 344
16833.46 329
16834.69 292
16835.92 301
16837.14 323
16838.37 369
16839.60 324
16840.82 334
16842.05 322
16843.27 280
16844.50 324
16845.73 376
16846.96 331
16848.18 298
16849.41 368
16850.64 338
16851.86 327
16853.09 341
16854.32 331
16855.54 323
16856.77 293
16858.00 283
16859.22 315
16860.45 322
16861.68 313
16862.91 324
16864.13 317
16865.36 329
16866.59 329
16867.82 327
16869.04 340
16870.27 326
16871.50 325
16872.73 345
16873.95 357
16875.18 308
16876.41 329
16877.64 348
16878.87 364
16880.09 314
16881.32 329
16882.55 337
16883.78 331
16885.01 362
16886.23 317
16887.46 336
16888.69 344
16889.92 345
16891.15 355
16892.38 345
16893.60 317
16894.83 340
16896.06 353
16897.29 342
16898.52 330
16899.75 376
16900.98 365
16902.20 334
16903.43 338
16904.66 360
16905.89 361
16907.12 338
16908.35 312
16909.58 336
16910.81 349
16912.04 336
16913.26 364
16914.49 355
16915.72 375
16916.95 351
16918.18 333
16919.41 321
16920.64 348
16921.87 353
16923.10 309
16924.33 331
16925.56 360
16926.79 309
16928.02 302
16929.25 319
16930.48 305
16931.71 316
16932.94 338
16934.17 330
16935.40 329
16936.63 326
16937.86 348
16939.09 323
16940.32 330
16941.55 350
16942.78 348
16944.01 333
16945.24 368
16946.47 327
16947.70 367
16948.93 356
16950.16 359
16951.39 342
16952.62 329
16953.85 357
16955.08 354
16956.31 317
16957.54 330
16958.77 352
16960.01 343
16961.24 373
16962.47 354
16963.70 339
16964.93 352
16966.16 340
16967.39 311
16968.62 341
16969.85 352
16971.08 351
16972.32 338
16973.55 322
16974.78 340
16976.01 307
16977.24 369
16978.47 368
16979.70 314
16980.94 347
16982.17 358
16983.40 359
16984.63 344
16985.86 334
16987.10 348
16988.33 343
16989.56 269
16990.79 262
16992.02 308
16993.26 321
16994.49 323
16995.72 295
16996.95 312
16998.18 318
16999.42 333
17000.65 331
17001.88 317
17003.11 294
17004.35 318
17005.58 327
17006.81 313
17008.04 311
17009.28 327
17010.51 311
17011.74 320
17012.97 299
17014.21 302
17015.44 293
17016.67 300
17017.91 320
17019.14 300
17020.37 298
17021.60 322
17022.84 314
17024.07 307
17025.30 324
17026.54 402
17027.77 331
17029.00 297
17030.24 287
17031.47 318
17032.70 344
17033.94 317
17035.17 288
17036.41 322
17037.64 323
17038.87 341
17040.11 318
17041.34 336
17042.57 317
17043.81 315
17045.04 342
17046.28 312
17047.51 343
17048.74 300
17049.98 300
17051.21 309
17052.45 320
17053.68 299
17054.92 313
17056.15 296
17057.38 312
17058.62 352
17059.85 332
17061.09 310
17062.32 306
17063.56 272
17064.79 323
17066.03 327
17067.26 290
17068.50 278
17069.73 306
17070.97 322
17072.20 304
17073.44 317
17074.67 309
17075.91 305
17077.14 334
17078.38 326
17079.61 301
17080.85 291
17082.08 282
17083.32 319
17084.55 310
17085.79 339
17087.02 304
17088.26 335
17089.49 322
17090.73 310
17091.97 287
17093.20 317
17094.44 337
17095.67 324
17096.91 310
17098.14 310
17099.38 303
17100.62 316
17101.85 315
17103.09 312
17104.32 288
17105.56 324
17106.80 325
17108.03 276
17109.27 311
17110.51 325
17111.74 366
17112.98 330
17114.21 312
17115.45 336
17116.69 336
17117.92 337
17119.16 305
17120.40 299
17121.63 351
17122.87 335
17124.11 343
17125.34 329
17126.58 297
17127.82 302
17129.06 333
17130.29 300
17131.53 314
17132.77 339
17134.00 317
17135.24 301
17136.48 301
17137.72 304
17138.95 302
17140.19 281
17141.43 273
17142.67 325
17143.90 303
17145.14 323
17146.38 317
17147.62 306
17148.85 326
17150.09 327
17151.33 318
17152.57 326
17153.80 310
17155.04 328
17156.28 330
17157.52 319
17158.76 294
17159.99 301
17161.23 288
17162.47 332
17163.71 307
17164.95 287
17166.19 309
17167.42 316
17168.66 291
17169.90 309
17171.14 326
17172.38 332
17173.62 310
17174.86 306
17176.09 319
17177.33 307
17178.57 304
17179.81 317
17181.05 346
17182.29 314
17183.53 324
17184.77 335
17186.01 311
17187.24 281
17188.48 333
17189.72 298
17190.96 280
17192.20 270
17193.44 309
17194.68 324
17195.92 280
17197.16 273
17198.40 328
17199.64 314
17200.88 354
17202.12 325
17203.36 295
17204.60 314
17205.84 302
17207.08 307
17208.32 288
17209.56 296
17210.80 271
17212.04 321
17213.28 305
17214.52 315
17215.76 298
17217.00 306
17218.24 331
17219.48 337
17220.72 281
17221.96 298
17223.20 345
17224.44 331
17225.68 330
17226.92 297
17228.16 329
17229.40 338
17230.64 336
17231.88 284
17233.12 326
17234.36 319
17235.60 326
17236.85 309
17238.09 298
17239.33 329
17240.57 304
17241.81 301
17243.05 318
17244.29 338
17245.53 293
17246.77 312
17248.02 277
17249.26 324
17250.50 313
17251.74 292
17252.98 333
17254.22 355
17255.46 317
17256.71 297
17257.95 269
17259.19 304
17260.43 304
17261.67 313
17262.91 309
17264.16 302
17265.40 300
17266.64 297
17267.88 285
17269.12 279
17270.37 325
17271.61 293
17272.85 321
17274.09 297
17275.34 336
17276.58 285
17277.82 279
17279.06 285
17280.30 260
17281.55 293
17282.79 294
17284.03 290
17285.27 256
17286.52 320
17287.76 322
17289.00 299
17290.25 276
17291.49 280
17292.73 292
17293.97 348
17295.22 305
17296.46 299
17297.70 311
17298.95 277
17300.19 306
17301.43 291
17302.68 292
17303.92 287
17305.16 272
17306.41 263
17307.65 306
17308.89 273
17310.14 288
17311.38 311
17312.62 301
17313.87 302
17315.11 304
17316.36 307
17317.60 287
17318.84 297
17320.09 298
17321.33 290
17322.58 293
17323.82 330
17325.06 301
17326.31 262
17327.55 273
17328.80 329
17330.04 310
17331.28 281
17332.53 276
17333.77 273
17335.02 280
17336.26 301
17337.51 295
17338.75 295
17340.00 265
17341.24 280
17342.48 295
17343.73 284
17344.97 262
17346.22 283
17347.46 297
17348.71 302
17349.95 313
17351.20 289
17352.44 289
17353.69 288
17354.93 294
17356.18 312
17357.42 338
17358.67 293
17359.92 286
17361.16 289
17362.41 325
17363.65 319
17364.90 299
17366.14 283
17367.39 298
17368.63 321
17369.88 320
17371.13 280
17372.37 312
17373.62 293
17374.86 311
17376.11 308
17377.35 315
17378.60 315
17379.85 280
17381.09 307
17382.34 319
17383.59 306
17384.83 311
17386.08 296
17387.32 312
17388.57 294
17389.82 342
17391.06 292
17392.31 323
17393.56 325
17394.80 291
17396.05 262
17397.30 304
17398.54 271
17399.79 305
17401.04 291
17402.28 277
17403.53 290
17404.78 319
17406.02 321
17407.27 260
17408.52 315
17409.77 320
17411.01 319
17412.26 283
17413.51 291
17414.75 307
17416.00 322
17417.25 328
17418.50 301
17419.74 352
17420.99 339
17422.24 318
17423.49 325
17424.73 309
17425.98 305
17427.23 299
17428.48 272
17429.73 268
17430.97 293
17432.22 373
17433.47 317
17434.72 322
17435.97 289
17437.21 323
17438.46 307
17439.71 316
17440.96 315
17442.21 311
17443.45 306
17444.70 300
17445.95 317
17447.20 295
17448.45 303
17449.70 307
17450.95 288
17452.19 270
17453.44 312
17454.69 321
17455.94 289
17457.19 264
17458.44 276
17459.69 341
17460.94 321
17462.19 312
17463.43 292
17464.68 300
17465.93 299
17467.18 297
17468.43 298
17469.68 319
17470.93 326
17472.18 320
17473.43 304
17474.68 277
17475.93 283
17477.18 306
17478.43 329
17479.68 301
17480.93 304
17482.18 309
17483.43 294
17484.68 308
17485.93 304
17487.17 340
17488.42 356
17489.67 325
17490.92 317
17492.18 316
17493.43 309
17494.68 297
17495.93 309
17497.18 326
17498.43 308
17499.68 332
17500.93 338
17502.18 329
17503.43 311
17504.68 336
17505.93 315
17507.18 298
17508.43 294
17509.68 318
17510.93 274
17512.18 307
17513.43 309
17514.68 310
17515.94 315
17517.19 287
17518.44 305
17519.69 339
17520.94 314
17522.19 300
17523.44 331
17524.69 304
17525.94 325
17527.20 335
17528.45 349
17529.70 315
17530.95 343
17532.20 322
17533.45 298
17534.70 336
17535.96 364
17537.21 316
17538.46 327
17539.71 332
17540.96 305
17542.22 312
17543.47 324
17544.72 344
17545.97 307
17547.22 350
17548.48 338
17549.73 328
17550.98 347
17552.23 393
17553.48 341
17554.74 388
17555.99 362
17557.24 335
17558.49 372
17559.75 341
17561.00 369
17562.25 334
17563.50 378
17564.76 340
17566.01 370
17567.26 310
17568.52 324
17569.77 335
17571.02 361
17572.27 341
17573.53 316
17574.78 302
17576.03 310
17577.29 315
17578.54 296
17579.79 337
17581.05 336
17582.30 334
17583.55 319
17584.81 317
17586.06 296
17587.31 324
17588.57 361
17589.82 353
17591.07 322
17592.33 309
17593.58 351
17594.83 339
17596.09 355
17597.34 343
17598.60 323
17599.85 305
17601.10 319
17602.36 318
17603.61 333
17604.87 335
17606.12 349
17607.37 343
17608.63 322
17609.88 348
17611.14 354
17612.39 355
17613.65 333
17614.90 316
17616.16 305
17617.41 314
17618.66 330
17619.92 313
17621.17 321
17622.43 354
17623.68 315
17624.94 345
17626.19 323
17627.45 320
17628.70 308
17629.96 335
17631.21 335
17632.47 318
17633.72 305
17634.98 314
17636.23 315
17637.49 346
17638.74 305
17640.00 299
17641.26 325
17642.51 316
17643.77 333
17645.02 340
17646.28 319
17647.53 308
17648.79 316
17650.04 310
17651.30 314
17652.56 329
17653.81 285
17655.07 337
17656.32 326
17657.58 315
17658.84 337
17660.09 316
17661.35 291
17662.60 323
17663.86 332
17665.12 307
17666.37 274
17667.63 316
17668.89 274
17670.14 290
17671.40 295
17672.66 325
17673.91 304
17675.17 321
17676.43 308
17677.68 285
17678.94 348
17680.20 317
17681.45 348
17682.71 290
17683.97 292
17685.22 315
17686.48 339
17687.74 270
17688.99 313
17690.25 279
17691.51 292
17692.77 283
17694.02 282
17695.28 335
17696.54 325
17697.80 348
17699.05 305
17700.31 337
17701.57 330
17702.83 303
17704.08 298
17705.34 331
17706.60 354
17707.86 302
17709.11 299
17710.37 304
17711.63 264
17712.89 278
17714.15 326
17715.40 281
17716.66 315
17717.92 307
17719.18 346
17720.44 315
17721.70 286
17722.95 296
17724.21 308
17725.47 340
17726.73 339
17727.99 352
17729.25 303
17730.51 273
17731.76 258
17733.02 279
17734.28 305
17735.54 308
17736.80 280
17738.06 283
17739.32 277
17740.58 310
17741.83 319
17743.09 281
17744.35 295
17745.61 292
17746.87 319
17748.13 322
17749.39 307
17750.65 289
17751.91 306
17753.17 309
17754.43 312
17755.69 309
17756.95 340
17758.21 322
17759.47 307
17760.73 302
17761.98 308
17763.24 337
17764.50 319
17765.76 341
17767.02 278
17768.28 294
17769.54 314
17770.80 320
17772.06 298
17773.32 282
17774.58 265
17775.84 273
17777.11 313
17778.37 338
17779.63 274
17780.89 265
17782.15 280
17783.41 275
17784.67 293
17785.93 293
17787.19 310
17788.45 313
17789.71 322
17790.97 306
17792.23 286
17793.49 280
17794.75 324
17796.01 306
17797.28 288
17798.54 337
17799.80 313
17801.06 287
17802.32 251
17803.58 292
17804.84 301
17806.10 293
17807.37 321
17808.63 333
17809.89 303
17811.15 272
17812.41 310
17813.67 290
17814.93 267
17816.20 313
17817.46 293
17818.72 313
17819.98 319
17821.24 288
17822.50 296
17823.77 330
17825.03 306
17826.29 291
17827.55 283
17828.81 329
17830.08 300
17831.34 274
17832.60 289
17833.86 315
17835.13 298
17836.39 315
17837.65 331
17838.91 323
17840.18 285
17841.44 330
17842.70 306
17843.96 318
17845.23 289
17846.49 306
17847.75 293
17849.01 296
17850.28 294
17851.54 292
17852.80 276
17854.07 302
17855.33 296
17856.59 297
17857.86 285
17859.12 293
17860.38 279
17861.65 273
17862.91 258
17864.17 293
17865.44 331
17866.70 301
17867.96 307
17869.23 285
17870.49 281
17871.75 291
17873.02 323
17874.28 305
17875.54 297
17876.81 279
17878.07 280
17879.34 308
17880.60 305
17881.86 270
17883.13 283
17884.39 280
17885.66 277
17886.92 302
17888.18 271
17889.45 264
17890.71 290
17891.98 287
17893.24 307
17894.51 313
17895.77 279
17897.04 295
17898.30 287
17899.56 291
17900.83 284
17902.09 308
17903.36 302
17904.62 272
17905.89 326
17907.15 280
17908.42 277
17909.68 297
17910.95 278
17912.21 299
17913.48 291
17914.74 259
17916.01 278
17917.27 256
17918.54 293
17919.80 286
17921.07 297
17922.34 300
17923.60 261
17924.87 309
17926.13 334
17927.40 328
17928.66 292
17929.93 264
17931.19 262
17932.46 309
17933.73 295
17934.99 306
17936.26 315
17937.52 315
17938.79 323
17940.06 321
17941.32 291
17942.59 274
17943.85 297
17945.12 339
17946.39 305
17947.65 277
17948.92 283
17950.19 256
17951.45 260
17952.72 274
17953.99 259
17955.25 263
17956.52 301
17957.79 327
17959.05 272
17960.32 281
17961.59 252
17962.85 280
17964.12 315
17965.39 282
17966.65 281
17967.92 279
17969.19 302
17970.45 266
17971.72 233
17972.99 263
17974.26 290
17975.52 268
17976.79 279
17978.06 297
17979.33 312
17980.59 310
17981.86 290
17983.13 289
17984.40 278
17985.66 257
17986.93 257
17988.20 286
17989.47 260
17990.73 303
17992.00 293
17993.27 311
17994.54 246
17995.81 273
17997.07 300
17998.34 270
17999.61 270
18000.88 307
18002.15 267
18003.42 247
18004.68 263
18005.95 278
18007.22 287
18008.49 273
18009.76 278
18011.03 310
18012.30 281
18013.56 277
18014.83 274
18016.10 283
18017.37 298
18018.64 278
18019.91 273
18021.18 257
18022.45 304
18023.71 277
18024.98 280
18026.25 247
18027.52 260
18028.79 262
18030.06 279
18031.33 265
18032.60 255
18033.87 272
18035.14 276
18036.41 284
18037.68 267
18038.95 259
18040.22 271
18041.49 296
18042.76 299
18044.02 279
18045.29 223
18046.56 264
18047.83 310
18049.10 277
18050.37 278
18051.64 276
18052.91 298
18054.18 264
18055.45 283
18056.72 287
18057.99 290
18059.27 278
18060.54 282
18061.81 272
18063.08 274
18064.35 271
18065.62 304
18066.89 284
18068.16 282
18069.43 244
18070.70 268
18071.97 306
18073.24 299
18074.51 271
18075.78 276
18077.05 312
18078.32 299
18079.60 284
18080.87 300
18082.14 257
18083.41 271
18084.68 297
18085.95 305
18087.22 283
18088.49 261
18089.77 303
18091.04 265
18092.31 307
18093.58 294
18094.85 292
18096.12 318
18097.39 290
18098.67 262
18099.94 258
18101.21 322
18102.48 309
18103.75 274
18105.02 306
18106.30 276
18107.57 312
18108.84 309
18110.11 315
18111.38 264
18112.66 290
18113.93 290
18115.20 323
18116.47 263
18117.75 299
18119.02 313
18120.29 295
18121.56 274
18122.84 261
18124.11 290
18125.38 285
18126.65 295
18127.93 308
18129.20 280
18130.47 260
18131.74 270
18133.02 281
18134.29 292
18135.56 275
18136.84 295
18138.11 300
18139.38 282
18140.66 241
18141.93 294
18143.20 270
18144.48 305
18145.75 298
18147.02 292
18148.30 267
18149.57 277
18150.84 252
18152.12 242
18153.39 266
18154.66 267
18155.94 300
18157.21 277
18158.48 290
18159.76 281
18161.03 273
18162.31 270
18163.58 286
18164.85 289
18166.13 314
18167.40 287
18168.68 275
18169.95 255
18171.22 289
18172.50 254
18173.77 246
18175.05 275
18176.32 284
18177.60 295
18178.87 290
18180.15 286
18181.42 284
18182.69 310
18183.97 300
18185.24 296
18186.52 268
18187.79 264
18189.07 262
18190.34 260
18191.62 306
18192.89 312
18194.17 282
18195.44 275
18196.72 284
18197.99 274
18199.27 300
18200.54 309
18201.82 302
18203.09 296
18204.37 287
18205.65 255
18206.92 256
18208.20 257
18209.47 265
18210.75 301
18212.02 334
18213.30 303
18214.57 286
18215.85 251
18217.13 264
18218.40 270
18219.68 271
18220.95 274
18222.23 263
18223.51 268
18224.78 258
18226.06 271
18227.33 258
18228.61 270
18229.89 305
18231.16 285
18232.44 285
18233.72 280
18234.99 283
18236.27 288
18237.55 262
18238.82 237
18240.10 272
18241.38 278
18242.65 266
18243.93 271
18245.21 285
18246.48 298
18247.76 297
18249.04 259
18250.31 282
18251.59 283
18252.87 285
18254.15 294
18255.42 292
18256.70 282
18257.98 305
18259.25 277
18260.53 267
18261.81 278
18263.09 272
18264.36 284
18265.64 280
18266.92 258
18268.20 266
18269.47 256
18270.75 280
18272.03 301
18273.31 300
18274.59 306
18275.86 286
18277.14 284
18278.42 290
18279.70 255
18280.98 255
18282.25 287
18283.53 328
18284.81 292
18286.09 282
18287.37 308
18288.64 306
18289.92 285
18291.20 279
18292.48 285
18293.76 302
18295.04 295
18296.32 262
18297.59 283
18298.87 297
18300.15 290
18301.43 317
18302.71 298
18303.99 277
18305.27 266
18306.55 285
18307.83 281
18309.10 271
18310.38 291
18311.66 283
18312.94 274
18314.22 287
18315.50 282
18316.78 291
18318.06 282
18319.34 311
18320.62 289
18321.90 281
18323.18 261
18324.46 304
18325.74 284
18327.02 290
18328.30 299
18329.58 320
18330.86 301
18332.14 256
18333.41 296
18334.69 308
18335.97 283
18337.25 251
18338.54 285
18339.82 313
18341.10 301
18342.38 294
18343.66 292
18344.94 293
18346.22 300
18347.50 305
18348.78 272
18350.06 268
18351.34 333
18352.62 287
18353.90 266
18355.18 259
18356.46 293
18357.74 304
18359.02 245
18360.30 285
18361.58 286
18362.87 308
18364.15 302
18365.43 268
18366.71 297
18367.99 324
18369.27 290
18370.55 268
18371.83 282
18373.11 264
18374.40 287
18375.68 246
18376.96 301
18378.24 320
18379.52 313
18380.80 294
18382.08 315
18383.37 290
18384.65 305
18385.93 287
18387.21 303
18388.49 297
18389.78 269
18391.06 290
18392.34 319
18393.62 257
18394.90 246
18396.19 248
18397.47 276
18398.75 276
18400.03 263
18401.31 282
18402.60 259
18403.88 300
18405.16 320
18406.44 292
18407.73 269
18409.01 307
18410.29 279
18411.57 287
18412.86 305
18414.14 294
18415.42 295
18416.71 289
18417.99 267
18419.27 284
18420.55 279
18421.84 274
18423.12 250
18424.40 278
18425.69 300
18426.97 275
18428.25 266
18429.54 282
18430.82 321
18432.10 294
18433.39 257
18434.67 268
18435.95 277
18437.24 284
18438.52 303
18439.80 298
18441.09 296
18442.37 261
18443.66 286
18444.94 279
18446.22 264
18447.51 260
18448.79 285
18450.08 299
18451.36 316
18452.64 307
18453.93 288
18455.21 248
18456.50 287
18457.78 295
18459.06 259
18460.35 260
18461.63 284
18462.92 274
18464.20 293
18465.49 279
18466.77 267
18468.06 256
18469.34 288
18470.63 265
18471.91 272
18473.19 285
18474.48 294
18475.76 268
18477.05 276
18478.33 279
18479.62 270
18480.90 319
18482.19 306
18483.47 282
18484.76 229
18486.05 278
18487.33 318
18488.62 318
18489.90 279
18491.19 283
18492.47 274
18493.76 297
18495.04 323
18496.33 285
18497.61 316
18498.90 293
18500.19 294
18501.47 274
18502.76 270
18504.04 245
18505.33 281
18506.62 261
18507.90 262
18509.19 288
18510.47 258
18511.76 299
18513.05 277
18514.33 262
18515.62 337
18516.90 279
18518.19 299
18519.48 291
18520.76 259
18522.05 276
18523.34 261
18524.62 290
18525.91 225
18527.20 287
18528.48 269
18529.77 318
18531.06 310
18532.34 312
18533.63 280
18534.92 288
18536.21 270
18537.49 273
18538.78 251
18540.07 282
18541.35 270
18542.64 256
18543.93 261
18545.22 267
18546.50 275
18547.79 267
18549.08 293
18550.37 290
18551.65 291
18552.94 287
18554.23 273
18555.52 259
18556.80 256
18558.09 299
18559.38 276
18560.67 294
18561.95 286
18563.24 298
18564.53 272
18565.82 273
18567.11 276
18568.39 272
18569.68 237
18570.97 275
18572.26 262
18573.55 288
18574.84 303
18576.12 278
18577.41 261
18578.70 288
18579.99 287
18581.28 269
18582.57 303
18583.86 294
18585.14 297
18586.43 274
18587.72 292
18589.01 303
18590.30 270
18591.59 278
18592.88 284
18594.17 304
18595.46 287
18596.74 289
18598.03 272
18599.32 247
18600.61 289
18601.90 277
18603.19 278
18604.48 293
18605.77 287
18607.06 323
18608.35 302
18609.64 283
18610.93 288
18612.22 308
18613.51 299
18614.80 278
18616.09 284
18617.38 291
18618.67 316
18619.96 267
18621.25 265
18622.54 293
18623.83 299
18625.12 304
18626.41 317
18627.70 299
18628.99 308
18630.28 295
18631.57 293
18632.86 287
18634.15 284
18635.44 286
18636.73 303
18638.02 328
18639.31 315
18640.60 282
18641.89 324
18643.18 296
18644.47 293
18645.76 277
18647.06 286
18648.35 325
18649.64 299
18650.93 315
18652.22 302
18653.51 306
18654.80 278
18656.09 284
18657.38 264
18658.68 303
18659.97 280
18661.26 255
18662.55 267
18663.84 259
18665.13 268
18666.42 270
18667.72 264
18669.01 291
18670.30 295
18671.59 310
18672.88 285
18674.17 312
18675.47 304
18676.76 284
18678.05 287
18679.34 291
18680.63 303
18681.93 280
18683.22 329
18684.51 317
18685.80 288
18687.09 283
18688.39 266
18689.68 293
18690.97 311
18692.26 326
18693.56 272
18694.85 296
18696.14 269
18697.43 295
18698.73 323
18700.02 308
18701.31 275
18702.60 261
18703.90 289
18705.19 250
18706.48 276
18707.78 270
18709.07 255
18710.36 279
18711.66 292
18712.95 262
18714.24 315
18715.54 313
18716.83 261
18718.12 282
18719.42 276
18720.71 258
18722.00 321
18723.30 313
18724.59 279
18725.88 285
18727.18 288
18728.47 329
18729.76 276
18731.06 252
18732.35 298
18733.65 283
18734.94 264
18736.23 269
18737.53 253
18738.82 241
18740.12 251
18741.41 264
18742.70 252
18744.00 261
18745.29 304
18746.59 285
18747.88 308
18749.18 272
18750.47 304
18751.76 284
18753.06 301
18754.35 276
18755.65 290
18756.94 262
18758.24 274
18759.53 291
18760.83 240
18762.12 262
18763.42 293
18764.71 304
18766.01 294
18767.30 285
18768.60 295
18769.89 323
18771.19 327
18772.48 278
18773.78 232
18775.07 258
18776.37 268
18777.66 281
18778.96 275
18780.25 270
18781.55 279
18782.85 269
18784.14 255
18785.44 238
18786.73 253
18788.03 244
18789.32 288
18790.62 293
18791.92 271
18793.21 300
18794.51 269
18795.80 261
18797.10 255
18798.40 274
18799.69 272
18800.99 325
18802.28 257
18803.58 273
18804.88 278
18806.17 260
18807.47 273
18808.77 248
18810.06 273
18811.36 288
18812.66 275
18813.95 282
18815.25 311
18816.55 265
18817.84 278
18819.14 279
18820.44 248
18821.73 246
18823.03 287
18824.33 282
18825.62 297
18826.92 250
18828.22 282
18829.52 287
18830.81 275
18832.11 268
18833.41 263
18834.71 247
18836.00 286
18837.30 289
18838.60 309
18839.90 291
18841.19 274
18842.49 281
18843.79 278
18845.09 311
18846.38 254
18847.68 252
18848.98 265
18850.28 269
18851.58 243
18852.87 290
18854.17 243
18855.47 277
18856.77 298
18858.07 265
18859.36 297
18860.66 266
18861.96 266
18863.26 265
18864.56 304
18865.86 279
18867.15 299
18868.45 268
18869.75 282
18871.05 332
18872.35 312
18873.65 266
18874.95 275
18876.24 261
18877.54 262
18878.84 285
18880.14 269
18881.44 262
18882.74 223
18884.04 288
18885.34 277
18886.64 277
18887.94 265
18889.24 257
18890.53 249
18891.83 269
18893.13 284
18894.43 264
18895.73 300
18897.03 308
18898.33 285
18899.63 264
18900.93 271
18902.23 272
18903.53 292
18904.83 289
18906.13 259
18907.43 267
18908.73 296
18910.03 294
18911.33 261
18912.63 253
18913.93 261
18915.23 282
18916.53 285
18917.83 277
18919.13 236
18920.43 247
18921.73 273
18923.03 252
18924.33 244
18925.63 257
18926.93 313
18928.23 291
18929.53 283
18930.84 284
18932.14 269
18933.44 247
18934.74 271
18936.04 262
18937.34 256
18938.64 272
18939.94 303
18941.24 286
18942.54 294
18943.84 308
18945.15 290
18946.45 256
18947.75 232
18949.05 248
18950.35 249
18951.65 252
18952.95 254
18954.26 240
18955.56 243
18956.86 272
18958.16 287
18959.46 264
18960.76 243
18962.07 245
18963.37 277
18964.67 268
18965.97 258
18967.27 262
18968.57 249
18969.88 255
18971.18 259
18972.48 258
18973.78 276
18975.09 269
18976.39 259
18977.69 238
18978.99 255
18980.29 239
18981.60 254
18982.90 253
18984.20 260
18985.50 263
18986.81 227
18988.11 270
18989.41 274
18990.72 289
18992.02 248
18993.32 272
18994.62 271
18995.93 271
18997.23 272
18998.53 273
18999.84 254
19001.14 280
19002.44 260
19003.75 243
19005.05 264
19006.35 275
19007.66 255
19008.96 263
19010.26 240
19011.57 257
19012.87 288
19014.17 240
19015.48 274
19016.78 234
19018.08 253
19019.39 260
19020.69 241
19021.99 264
19023.30 237
19024.60 252
19025.91 294
19027.21 238
19028.51 245
19029.82 234
19031.12 267
19032.43 302
19033.73 260
19035.04 258
19036.34 273
19037.64 269
19038.95 261
19040.25 255
19041.56 243
19042.86 278
19044.17 246
19045.47 262
19046.78 271
19048.08 238
19049.39 251
19050.69 278
19052.00 258
19053.30 233
19054.61 225
19055.91 243
19057.22 257
19058.52 240
19059.83 242
19061.13 268
19062.44 232
19063.74 264
19065.05 271
19066.35 251
19067.66 282
19068.96 294
19070.27 258
19071.57 266
19072.88 240
19074.18 269
19075.49 252
19076.80 257
19078.10 274
19079.41 225
19080.71 266
19082.02 275
19083.33 245
19084.63 247
19085.94 270
19087.24 288
19088.55 292
19089.86 290
19091.16 248
19092.47 245
19093.77 256
19095.08 272
19096.39 247
19097.69 259
19099.00 238
19100.31 235
19101.61 246
19102.92 257
19104.23 252
19105.53 261
19106.84 261
19108.15 248
19109.45 239
19110.76 234
19112.07 252
19113.37 250
19114.68 264
19115.99 269
19117.30 294
19118.60 288
19119.91 246
19121.22 259
19122.52 227
19123.83 231
19125.14 217
19126.45 242
19127.75 235
19129.06 254
19130.37 262
19131.68 257
19132.98 277
19134.29 261
19135.60 243
19136.91 246
19138.22 251
19139.52 232
19140.83 245
19142.14 244
19143.45 235
19144.76 254
19146.06 257
19147.37 241
19148.68 249
19149.99 285
19151.30 258
19152.60 289
19153.91 272
19155.22 285
19156.53 238
19157.84 248
19159.15 231
19160.46 220
19161.76 210
19163.07 234
19164.38 284
19165.69 252
19167.00 246
19168.31 241
19169.62 232
19170.93 254
19172.23 271
19173.54 262
19174.85 243
19176.16 236
19177.47 267
19178.78 248
19180.09 223
19181.40 277
19182.71 253
19184.02 270
19185.33 241
19186.64 250
19187.95 269
19189.26 265
19190.57 229
19191.87 288
19193.18 288
19194.49 245
19195.80 256
19197.11 247
19198.42 240
19199.73 250
19201.04 272
19202.35 248
19203.66 262
19204.97 239
19206.28 244
19207.59 235
19208.90 230
19210.21 255
19211.53 261
19212.84 227
19214.15 242
19215.46 254
19216.77 273
19218.08 284
19219.39 255
19220.70 242
19222.01 249
19223.32 301
19224.63 312
19225.94 278
19227.25 238
19228.56 234
19229.87 271
19231.19 294
19232.50 266
19233.81 245
19235.12 239
19236.43 252
19237.74 279
19239.05 246
19240.36 237
19241.68 239
19242.99 267
19244.30 263
19245.61 256
19246.92 280
19248.23 280
19249.54 270
19250.86 270
19252.17 255
19253.48 252
19254.79 248
19256.10 239
19257.42 258
19258.73 294
19260.04 292
19261.35 242
19262.66 272
19263.98 235
19265.29 256
19266.60 271
19267.91 257
19269.22 234
19270.54 202
19271.85 227
19273.16 230
19274.47 216
19275.79 263
19277.10 254
19278.41 236
19279.72 252
19281.04 264
19282.35 272
19283.66 258
19284.98 225
19286.29 280
19287.60 253
19288.91 252
19290.23 253
19291.54 234
19292.85 266
19294.17 249
19295.48 263
19296.79 263
19298.11 278
19299.42 267
19300.73 258
19302.05 245
19303.36 241
19304.67 256
19305.99 252
19307.30 210
19308.61 241
19309.93 271
19311.24 262
19312.56 244
19313.87 274
19315.18 268
19316.50 274
19317.81 261
19319.13 224
19320.44 239
19321.75 250
19323.07 253
19324.38 278
19325.70 240
19327.01 243
19328.32 280
19329.64 267
19330.95 239
19332.27 236
19333.58 269
19334.90 254
19336.21 264
19337.53 243
19338.84 262
19340.16 286
19341.47 234
19342.79 245
19344.10 249
19345.42 269
19346.73 247
19348.05 225
19349.36 257
19350.68 257
19351.99 259
19353.31 320
19354.62 273
19355.94 256
19357.25 238
19358.57 234
19359.88 248
19361.20 246
19362.51 230
19363.83 247
19365.14 282
19366.46 269
19367.78 266
19369.09 286
19370.41 273
19371.72 260
19373.04 222
19374.35 202
19375.67 226
19376.99 234
19378.30 248
19379.62 247
19380.93 245
19382.25 249
19383.57 249
19384.88 275
19386.20 261
19387.52 225
19388.83 228
19390.15 251
19391.47 246
19392.78 261
19394.10 263
19395.42 261
19396.73 274
19398.05 247
19399.37 245
19400.68 207
19402.00 234
19403.32 253
19404.63 257
19405.95 236
19407.27 230
19408.58 259
19409.90 265
19411.22 220
19412.54 246
19413.85 255
19415.17 269
19416.49 257
19417.80 255
19419.12 235
19420.44 224
19421.76 251
19423.07 246
19424.39 245
19425.71 226
19427.03 225
19428.35 263
19429.66 227
19430.98 236
19432.30 235
19433.62 270
19434.93 262
19436.25 232
19437.57 289
19438.89 224
19440.21 240
19441.53 270
19442.84 265
19444.16 284
19445.48 252
19446.80 249
19448.12 259
19449.44 259
19450.75 256
19452.07 234
19453.39 250
19454.71 250
19456.03 281
19457.35 259
19458.67 240
19459.98 245
19461.30 275
19462.62 264
19463.94 244
19465.26 242
19466.58 253
19467.90 263
19469.22 275
19470.54 287
19471.86 278
19473.18 247
19474.49 255
19475.81 231
19477.13 227
19478.45 270
19479.77 279
19481.09 245
19482.41 244
19483.73 245
19485.05 248
19486.37 223
19487.69 233
19489.01 240
19490.33 238
19491.65 249
19492.97 258
19494.29 253
19495.61 216
19496.93 220
19498.25 247
19499.57 255
19500.89 254
19502.21 265
19503.53 281
19504.85 250
19506.17 253
19507.49 217
19508.81 238
19510.13 254
19511.45 271
19512.77 269
19514.09 229
19515.42 244
19516.74 220
19518.06 249
19519.38 274
19520.70 244
19522.02 261
19523.34 234
19524.66 251
19525.98 243
19527.30 212
19528.62 233
19529.95 246
19531.27 272
19532.59 278
19533.91 221
19535.23 271
19536.55 252
19537.87 273
19539.20 228
19540.52 254
19541.84 225
19543.16 253
19544.48 264
19545.80 232
19547.13 245
19548.45 232
19549.77 256
19551.09 251
19552.41 239
19553.74 255
19555.06 262
19556.38 252
19557.70 263
19559.02 241
19560.35 242
19561.67 266
19562.99 270
19564.31 239
19565.64 246
19566.96 241
19568.28 209
19569.60 234
19570.93 256
19572.25 252
19573.57 231
19574.89 224
19576.22 246
19577.54 275
19578.86 250
19580.18 239
19581.51 252
19582.83 230
19584.15 233
19585.48 266
19586.80 282
19588.12 268
19589.45 277
19590.77 270
19592.09 245
19593.42 252
19594.74 261
19596.06 237
19597.39 232
19598.71 237
19600.03 240
19601.36 242
19602.68 272
19604.00 246
19605.33 243
19606.65 235
19607.98 237
19609.30 254
19610.62 267
19611.95 265
19613.27 234
19614.60 275
19615.92 251
19617.24 252
19618.57 236
19619.89 215
19621.22 247
19622.54 243
19623.87 262
19625.19 237
19626.51 259
19627.84 243
19629.16 233
19630.49 249
19631.81 258
19633.14 214
19634.46 228
19635.79 253
19637.11 231
19638.44 259
19639.76 238
19641.09 250
19642.41 237
19643.74 239
19645.06 242
19646.39 273
19647.71 258
19649.04 249
19650.36 224
19651.69 240
19653.01 235
19654.34 250
19655.66 265
19656.99 286
19658.32 259
19659.64 247
19660.97 260
19662.29 235
19663.62 241
19664.94 254
19666.27 285
19667.60 253
19668.92 224
19670.25 264
19671.57 284
19672.90 233
19674.23 255
19675.55 234
19676.88 247
19678.20 263
19679.53 252
19680.86 271
19682.18 237
19683.51 246
19684.84 252
19686.16 246
19687.49 232
19688.82 238
19690.14 266
19691.47 248
19692.80 259
19694.12 230
19695.45 226
19696.78 227
19698.10 252
19699.43 241
19700.76 259
19702.08 238
19703.41 233
19704.74 248
19706.07 268
19707.39 247
19708.72 237
19710.05 209
19711.37 230
19712.70 255
19714.03 253
19715.36 241
19716.68 257
19718.01 247
19719.34 277
19720.67 234
19721.99 213
19723.32 253
19724.65 265
19725.98 239
19727.31 215
19728.63 244
19729.96 258
19731.29 239
19732.62 273
19733.95 273
19735.27 222
19736.60 247
19737.93 240
19739.26 225
19740.59 205
19741.92 234
19743.24 220
19744.57 227
19745.90 234
19747.23 243
19748.56 228
19749.89 247
19751.22 242
19752.54 224
19753.87 256
19755.20 243
19756.53 266
19757.86 255
19759.19 245
19760.52 240
19761.85 244
19763.18 232
19764.50 221
19765.83 258
19767.16 254
19768.49 231
19769.82 253
19771.15 238
19772.48 238
19773.81 233
19775.14 237
19776.47 251
19777.80 225
19779.13 231
19780.46 218
19781.79 223
19783.12 228
19784.45 222
19785.78 255
19787.11 229
19788.44 245
19789.77 222
19791.10 232
19792.43 258
19793.76 226
19795.09 235
19796.42 250
19797.75 244
19799.08 253
19800.41 244
19801.74 240
19803.07 249
19804.40 230
19805.73 220
19807.06 240
19808.39 257
19809.72 260
19811.05 229
19812.38 240
19813.71 258
19815.05 240
19816.38 286
19817.71 296
19819.04 213
19820.37 236
19821.70 266
19823.03 257
19824.36 259
19825.69 224
19827.03 264
19828.36 232
19829.69 237
19831.02 220
19832.35 251
19833.68 256
19835.01 262
19836.35 272
19837.68 219
19839.01 240
19840.34 234
19841.67 250
19843.00 225
19844.34 254
19845.67 243
19847.00 231
19848.33 219
19849.66 255
19851.00 244
19852.33 257
19853.66 247
19854.99 225
19856.32 258
19857.66 269
19858.99 244
19860.32 254
19861.65 246
19862.99 222
19864.32 245
19865.65 241
19866.98 239
19868.32 249
19869.65 248
19870.98 236
19872.31 221
19873.65 224
19874.98 229
19876.31 291
19877.65 243
19878.98 220
19880.31 242
19881.65 254
19882.98 246
19884.31 248
19885.64 255
19886.98 250
19888.31 252
19889.64 227
19890.98 248
19892.31 220
19893.64 244
19894.98 229
19896.31 231
19897.65 239
19898.98 255
19900.31 220
19901.65 216
19902.98 228
19904.31 224
19905.65 230
19906.98 239
19908.32 202
19909.65 191
19910.98 257
19912.32 251
19913.65 222
19914.99 225
19916.32 223
19917.66 268
19918.99 240
19920.32 206
19921.66 229
19922.99 226
19924.33 289
19925.66 244
19927.00 209
19928.33 200
19929.67 224
19931.00 220
19932.34 214
19933.67 215
19935.01 217
19936.34 246
19937.68 287
19939.01 250
19940.35 213
19941.68 257
19943.02 233
19944.35 245
19945.69 224
19947.02 219
19948.36 226
19949.69 227
19951.03 269
19952.36 198
19953.70 230
19955.03 253
19956.37 243
19957.71 208
19959.04 187
19960.38 236
19961.71 241
19963.05 223
19964.38 247
19965.72 200
19967.06 219
19968.39 238
19969.73 231
19971.06 221
19972.40 222
19973.74 227
19975.07 263
19976.41 256
19977.75 218
19979.08 247
19980.42 223
19981.75 274
19983.09 237
19984.43 235
19985.76 216
19987.10 256
19988.44 242
19989.77 216
19991.11 250
19992.45 278
19993.78 264
19995.12 258
19996.46 235
19997.80 214
19999.13 245
20000.47 233
20001.81 226
20003.14 212
20004.48 254
20005.82 244
20007.16 234
20008.49 228
20009.83 256
20011.17 242
20012.51 256
20013.84 236
20015.18 244
20016.52 221
20017.86 265
20019.19 278
20020.53 227
20021.87 233
20023.21 232
20024.55 263
20025.88 235
20027.22 198
20028.56 205
20029.90 239
20031.24 255
20032.57 242
20033.91 228
20035.25 259
20036.59 253
20037.93 245
20039.26 232
20040.60 235
20041.94 230
20043.28 253
20044.62 234
20045.96 222
20047.30 254
20048.63 228
20049.97 244
20051.31 272
20052.65 259
20053.99 225
20055.33 257
20056.67 259
20058.01 238
20059.35 235
20060.69 222
20062.02 276
20063.36 258
20064.70 263
20066.04 253
20067.38 300
20068.72 240
20070.06 221
20071.40 225
20072.74 230
20074.08 236
20075.42 243
20076.76 252
20078.10 220
20079.44 258
20080.78 265
20082.12 263
20083.46 245
20084.80 247
20086.14 259
20087.48 229
20088.82 245
20090.16 227
20091.50 230
20092.84 263
20094.18 248
20095.52 236
20096.86 256
20098.20 243
20099.54 264
20100.88 243
20102.22 241
20103.56 248
20104.90 253
20106.24 243
20107.58 240
20108.92 223
20110.26 252
20111.60 237
20112.95 247
20114.29 235
20115.63 254
20116.97 267
20118.31 231
20119.65 233
20120.99 229
20122.33 259
20123.67 255
20125.02 244
20126.36 223
20127.70 227
20129.04 259
20130.38 246
20131.72 222
20133.06 228
20134.41 228
20135.75 230
